# Supplementary material for: Vernalization regulatory network identifies potential novel functions for genes in the HvVRN2 locus
Source: New Phytol. 2026 Apr 12;250(6):4036–53. doi: 10.1111/nph.71162 (PMC13193379; doi:10.1111/nph.71162)
Supplement: Supplementary file 1 — Dataset S1. Protein models computed by Alphafold. [file NPH-250-4036-s002.xz › Alphafold_models0/Barley/fold_co1_prom1_1_nf_yb3_c_7hg0712620_recortes_model_0.cif]

# By using this file you agree to the legally binding terms of use found at alphafoldserver.com/output-terms
data_7ca0bb6fd1c79e68
#
_entry.id 7ca0bb6fd1c79e68
#
loop_
_atom_type.symbol
C 
N 
O 
P 
S 
#
loop_
_audit_author.name
_audit_author.pdbx_ordinal
"Google DeepMind" 1 
"Isomorphic Labs" 2 
#
_audit_conform.dict_location https://raw.githubusercontent.com/ihmwg/ModelCIF/master/dist/mmcif_ma.dic
_audit_conform.dict_name     mmcif_ma.dic
_audit_conform.dict_version  1.4.5
#
loop_
_chem_comp.formula
_chem_comp.formula_weight
_chem_comp.id
_chem_comp.mon_nstd_flag
_chem_comp.name
_chem_comp.pdbx_smiles
_chem_comp.pdbx_synonyms
_chem_comp.type
"C3 H7 N O2"      89.093  ALA y ALANINE                              C[C@H](N)C(O)=O                                             ? "L-PEPTIDE LINKING" 
"C6 H15 N4 O2"    175.209 ARG y ARGININE                             N[C@@H](CCCNC(N)=[NH2+])C(O)=O                              ? "L-PEPTIDE LINKING" 
"C4 H8 N2 O3"     132.118 ASN y ASPARAGINE                           N[C@@H](CC(N)=O)C(O)=O                                      ? "L-PEPTIDE LINKING" 
"C4 H7 N O4"      133.103 ASP y "ASPARTIC ACID"                      N[C@@H](CC(O)=O)C(O)=O                                      ? "L-PEPTIDE LINKING" 
"C3 H7 N O2 S"    121.158 CYS y CYSTEINE                             N[C@@H](CS)C(O)=O                                           ? "L-PEPTIDE LINKING" 
"C10 H14 N5 O6 P" 331.222 DA  y "2'-DEOXYADENOSINE-5'-MONOPHOSPHATE" Nc1ncnc2n(cnc12)[C@H]3C[C@H](O)[C@@H](CO[P](O)(O)=O)O3      ? "DNA LINKING"       
"C9 H14 N3 O7 P"  307.197 DC  y "2'-DEOXYCYTIDINE-5'-MONOPHOSPHATE"  NC1=NC(=O)N(C=C1)[C@H]2C[C@H](O)[C@@H](CO[P](O)(O)=O)O2     ? "DNA LINKING"       
"C10 H14 N5 O7 P" 347.221 DG  y "2'-DEOXYGUANOSINE-5'-MONOPHOSPHATE" NC1=Nc2n(cnc2C(=O)N1)[C@H]3C[C@H](O)[C@@H](CO[P](O)(O)=O)O3 ? "DNA LINKING"       
"C10 H15 N2 O8 P" 322.208 DT  y "THYMIDINE-5'-MONOPHOSPHATE"         CC1=CN([C@H]2C[C@H](O)[C@@H](CO[P](O)(O)=O)O2)C(=O)NC1=O    ? "DNA LINKING"       
"C5 H10 N2 O3"    146.144 GLN y GLUTAMINE                            N[C@@H](CCC(N)=O)C(O)=O                                     ? "L-PEPTIDE LINKING" 
"C5 H9 N O4"      147.129 GLU y "GLUTAMIC ACID"                      N[C@@H](CCC(O)=O)C(O)=O                                     ? "L-PEPTIDE LINKING" 
"C2 H5 N O2"      75.067  GLY y GLYCINE                              NCC(O)=O                                                    ? "PEPTIDE LINKING"   
"C6 H10 N3 O2"    156.162 HIS y HISTIDINE                            N[C@@H](Cc1c[nH]c[nH+]1)C(O)=O                              ? "L-PEPTIDE LINKING" 
"C6 H13 N O2"     131.173 ILE y ISOLEUCINE                           CC[C@H](C)[C@H](N)C(O)=O                                    ? "L-PEPTIDE LINKING" 
"C6 H13 N O2"     131.173 LEU y LEUCINE                              CC(C)C[C@H](N)C(O)=O                                        ? "L-PEPTIDE LINKING" 
"C6 H15 N2 O2"    147.195 LYS y LYSINE                               N[C@@H](CCCC[NH3+])C(O)=O                                   ? "L-PEPTIDE LINKING" 
"C5 H11 N O2 S"   149.211 MET y METHIONINE                           CSCC[C@H](N)C(O)=O                                          ? "L-PEPTIDE LINKING" 
"C9 H11 N O2"     165.189 PHE y PHENYLALANINE                        N[C@@H](Cc1ccccc1)C(O)=O                                    ? "L-PEPTIDE LINKING" 
"C5 H9 N O2"      115.130 PRO y PROLINE                              OC(=O)[C@@H]1CCCN1                                          ? "L-PEPTIDE LINKING" 
"C3 H7 N O3"      105.093 SER y SERINE                               N[C@@H](CO)C(O)=O                                           ? "L-PEPTIDE LINKING" 
"C4 H9 N O3"      119.119 THR y THREONINE                            C[C@@H](O)[C@H](N)C(O)=O                                    ? "L-PEPTIDE LINKING" 
"C11 H12 N2 O2"   204.225 TRP y TRYPTOPHAN                           N[C@@H](Cc1c[nH]c2ccccc12)C(O)=O                            ? "L-PEPTIDE LINKING" 
"C9 H11 N O3"     181.189 TYR y TYROSINE                             N[C@@H](Cc1ccc(O)cc1)C(O)=O                                 ? "L-PEPTIDE LINKING" 
"C5 H11 N O2"     117.146 VAL y VALINE                               CC(C)[C@H](N)C(O)=O                                         ? "L-PEPTIDE LINKING" 
#
_citation.book_publisher          ?
_citation.country                 UK
_citation.id                      primary
_citation.journal_full            Nature
_citation.journal_id_ASTM         NATUAS
_citation.journal_id_CSD          0006
_citation.journal_id_ISSN         0028-0836
_citation.journal_volume          ?
_citation.page_first              ?
_citation.page_last               ?
_citation.pdbx_database_id_DOI    ?
_citation.pdbx_database_id_PubMed ?
_citation.title                   "Accurate structure prediction of biomolecular interactions with AlphaFold 3"
_citation.year                    2024
#
loop_
_citation_author.citation_id
_citation_author.name
_citation_author.ordinal
primary "Google DeepMind" 1 
primary "Isomorphic Labs" 2 
#
loop_
_entity.id
_entity.pdbx_description
_entity.type
1 . polymer 
2 . polymer 
3 . polymer 
4 . polymer 
5 . polymer 
#
loop_
_entity_poly.entity_id
_entity_poly.pdbx_strand_id
_entity_poly.type
1 A polypeptide(L)          
2 B polypeptide(L)          
3 C polypeptide(L)          
4 D polydeoxyribonucleotide 
5 E polydeoxyribonucleotide 
#
loop_
_entity_poly_seq.entity_id
_entity_poly_seq.hetero
_entity_poly_seq.mon_id
_entity_poly_seq.num
1 n MET 1   
1 n PRO 2   
1 n ARG 3   
1 n CYS 4   
1 n ASN 5   
1 n LYS 6   
1 n CYS 7   
1 n LEU 8   
1 n SER 9   
1 n GLU 10  
1 n ASN 11  
1 n ASP 12  
1 n SER 13  
1 n ALA 14  
1 n SER 15  
1 n GLU 16  
1 n ASP 17  
1 n ARG 18  
1 n HIS 19  
1 n TRP 20  
1 n HIS 21  
1 n ARG 22  
1 n THR 23  
1 n ALA 24  
1 n THR 25  
1 n LEU 26  
1 n PHE 27  
1 n MET 28  
1 n ASN 29  
1 n CYS 30  
1 n VAL 31  
1 n SER 32  
1 n ASN 33  
1 n GLY 34  
1 n THR 35  
1 n VAL 36  
1 n TYR 37  
1 n GLU 38  
1 n GLU 39  
1 n ALA 40  
1 n VAL 41  
1 n GLY 42  
1 n ARG 43  
1 n GLU 44  
1 n GLY 45  
1 n CYS 46  
1 n TRP 47  
1 n ALA 48  
1 n ARG 49  
1 n LEU 50  
1 n CYS 51  
1 n ASP 52  
1 n GLY 53  
1 n CYS 54  
1 n CYS 55  
1 n THR 56  
1 n VAL 57  
1 n PRO 58  
1 n SER 59  
1 n VAL 60  
1 n VAL 61  
1 n TYR 62  
1 n CYS 63  
1 n ARG 64  
1 n ALA 65  
1 n ASP 66  
1 n SER 67  
1 n ALA 68  
1 n TYR 69  
1 n LEU 70  
1 n CYS 71  
1 n ALA 72  
1 n SER 73  
1 n CYS 74  
1 n ASP 75  
1 n ALA 76  
1 n GLN 77  
1 n ILE 78  
1 n HIS 79  
1 n ALA 80  
1 n ALA 81  
1 n ASN 82  
1 n ARG 83  
1 n VAL 84  
1 n ALA 85  
1 n SER 86  
1 n ARG 87  
1 n HIS 88  
1 n GLU 89  
1 n ARG 90  
1 n VAL 91  
1 n LEU 92  
1 n LEU 93  
1 n SER 94  
1 n GLU 95  
1 n ALA 96  
1 n TYR 97  
1 n LYS 98  
1 n HIS 99  
1 n ALA 100 
1 n PRO 101 
1 n VAL 102 
1 n MET 103 
1 n LEU 104 
1 n ASP 105 
1 n CYS 106 
1 n HIS 107 
1 n ALA 108 
1 n ASP 109 
1 n ALA 110 
1 n ALA 111 
1 n ALA 112 
1 n LEU 113 
1 n CYS 114 
1 n ALA 115 
1 n ALA 116 
1 n TYR 117 
1 n GLU 118 
1 n ALA 119 
1 n GLN 120 
1 n VAL 121 
1 n HIS 122 
1 n TYR 123 
1 n ALA 124 
1 n ASN 125 
1 n LEU 126 
1 n LEU 127 
1 n THR 128 
1 n VAL 129 
1 n MET 130 
1 n HIS 131 
1 n GLN 132 
1 n ARG 133 
1 n MET 134 
1 n PRO 135 
1 n VAL 136 
1 n VAL 137 
1 n SER 138 
1 n HIS 139 
1 n PRO 140 
1 n ALA 141 
1 n VAL 142 
1 n ALA 143 
1 n ILE 144 
1 n PRO 145 
1 n PRO 146 
1 n VAL 147 
1 n SER 148 
1 n LEU 149 
1 n PHE 150 
1 n ALA 151 
1 n GLU 152 
1 n ALA 153 
1 n GLU 154 
1 n ALA 155 
1 n THR 156 
1 n ALA 157 
1 n PRO 158 
1 n VAL 159 
1 n LEU 160 
1 n GLY 161 
1 n ARG 162 
1 n LYS 163 
1 n GLU 164 
1 n GLU 165 
1 n ASP 166 
1 n THR 167 
1 n SER 168 
1 n TRP 169 
1 n LEU 170 
1 n LEU 171 
1 n LEU 172 
1 n SER 173 
1 n LYS 174 
1 n ASP 175 
1 n SER 176 
1 n ASP 177 
1 n ASN 178 
1 n HIS 179 
1 n ASN 180 
1 n ARG 181 
1 n SER 182 
1 n GLY 183 
1 n ASN 184 
1 n ASN 185 
1 n SER 186 
1 n SER 187 
1 n THR 188 
1 n SER 189 
1 n SER 190 
1 n SER 191 
1 n SER 192 
1 n GLN 193 
1 n TYR 194 
1 n PHE 195 
1 n GLY 196 
1 n GLU 197 
1 n VAL 198 
1 n ASP 199 
1 n GLN 200 
1 n TYR 201 
1 n PHE 202 
1 n ASP 203 
1 n LEU 204 
1 n VAL 205 
1 n GLY 206 
1 n TYR 207 
1 n ASN 208 
1 n SER 209 
1 n TYR 210 
1 n TYR 211 
1 n ASP 212 
1 n SER 213 
1 n HIS 214 
1 n MET 215 
1 n SER 216 
1 n ASN 217 
1 n GLN 218 
1 n GLU 219 
1 n GLN 220 
1 n TYR 221 
1 n VAL 222 
1 n MET 223 
1 n GLN 224 
1 n GLU 225 
1 n GLN 226 
1 n GLN 227 
1 n HIS 228 
1 n LEU 229 
1 n GLN 230 
1 n GLN 231 
1 n MET 232 
1 n GLN 233 
1 n LYS 234 
1 n GLU 235 
1 n TYR 236 
1 n ALA 237 
1 n GLU 238 
1 n GLN 239 
1 n GLN 240 
1 n MET 241 
1 n GLN 242 
1 n LYS 243 
1 n GLU 244 
1 n TYR 245 
1 n VAL 246 
1 n GLU 247 
1 n ASN 248 
1 n GLU 249 
1 n GLY 250 
1 n SER 251 
1 n GLU 252 
1 n CYS 253 
1 n ILE 254 
1 n VAL 255 
1 n PRO 256 
1 n SER 257 
1 n GLN 258 
1 n SER 259 
1 n THR 260 
1 n ILE 261 
1 n VAL 262 
1 n ARG 263 
1 n ARG 264 
1 n PRO 265 
1 n HIS 266 
1 n GLN 267 
1 n SER 268 
1 n GLY 269 
1 n TYR 270 
1 n ALA 271 
1 n PRO 272 
1 n LEU 273 
1 n VAL 274 
1 n GLY 275 
1 n ALA 276 
1 n GLU 277 
1 n GLN 278 
1 n ALA 279 
1 n ALA 280 
1 n SER 281 
1 n ALA 282 
1 n THR 283 
1 n ALA 284 
1 n GLY 285 
1 n ALA 286 
1 n SER 287 
1 n ALA 288 
1 n TYR 289 
1 n THR 290 
1 n ASP 291 
1 n SER 292 
1 n VAL 293 
1 n ASN 294 
1 n ASN 295 
1 n SER 296 
1 n ILE 297 
1 n SER 298 
1 n PHE 299 
1 n SER 300 
1 n MET 301 
1 n GLU 302 
1 n ALA 303 
1 n GLY 304 
1 n ILE 305 
1 n VAL 306 
1 n PRO 307 
1 n ASP 308 
1 n ASN 309 
1 n THR 310 
1 n VAL 311 
1 n GLN 312 
1 n SER 313 
1 n SER 314 
1 n ILE 315 
1 n LEU 316 
1 n ARG 317 
1 n PRO 318 
1 n ALA 319 
1 n GLY 320 
1 n ALA 321 
1 n ILE 322 
1 n GLY 323 
1 n LEU 324 
1 n PHE 325 
1 n SER 326 
1 n SER 327 
1 n PRO 328 
1 n SER 329 
1 n LEU 330 
1 n GLN 331 
1 n THR 332 
1 n PRO 333 
1 n LEU 334 
1 n HIS 335 
1 n PHE 336 
1 n SER 337 
1 n SER 338 
1 n LYS 339 
1 n GLU 340 
1 n ARG 341 
1 n GLU 342 
1 n ALA 343 
1 n ARG 344 
1 n VAL 345 
1 n LEU 346 
1 n ARG 347 
1 n TYR 348 
1 n LYS 349 
1 n GLU 350 
1 n LYS 351 
1 n LYS 352 
1 n LYS 353 
1 n SER 354 
1 n ARG 355 
1 n LYS 356 
1 n PHE 357 
1 n GLU 358 
1 n LYS 359 
1 n THR 360 
1 n THR 361 
1 n ARG 362 
1 n TYR 363 
1 n ALA 364 
1 n THR 365 
1 n ARG 366 
1 n LYS 367 
1 n ALA 368 
1 n TYR 369 
1 n ALA 370 
1 n GLU 371 
1 n ALA 372 
1 n ARG 373 
1 n PRO 374 
1 n ARG 375 
1 n ILE 376 
1 n LYS 377 
1 n GLY 378 
1 n ARG 379 
1 n PHE 380 
1 n ALA 381 
1 n LYS 382 
1 n ARG 383 
1 n SER 384 
1 n ASP 385 
1 n ALA 386 
1 n GLU 387 
1 n MET 388 
1 n GLU 389 
1 n VAL 390 
1 n ASP 391 
1 n GLN 392 
1 n THR 393 
1 n PHE 394 
1 n SER 395 
1 n THR 396 
1 n ALA 397 
1 n ALA 398 
1 n LEU 399 
1 n SER 400 
1 n ASP 401 
1 n SER 402 
1 n SER 403 
1 n TYR 404 
1 n SER 405 
1 n THR 406 
1 n VAL 407 
1 n PRO 408 
1 n TRP 409 
1 n PHE 410 
2 n GLY 1   
2 n GLY 2   
2 n GLY 3   
2 n VAL 4   
2 n ARG 5   
2 n GLU 6   
2 n GLN 7   
2 n ASP 8   
2 n ARG 9   
2 n PHE 10  
2 n LEU 11  
2 n PRO 12  
2 n ILE 13  
2 n ALA 14  
2 n ASN 15  
2 n ILE 16  
2 n SER 17  
2 n ARG 18  
2 n ILE 19  
2 n MET 20  
2 n LYS 21  
2 n LYS 22  
2 n ALA 23  
2 n VAL 24  
2 n PRO 25  
2 n ALA 26  
2 n ASN 27  
2 n GLY 28  
2 n LYS 29  
2 n ILE 30  
2 n ALA 31  
2 n LYS 32  
2 n ASP 33  
2 n ALA 34  
2 n LYS 35  
2 n GLU 36  
2 n THR 37  
2 n LEU 38  
2 n GLN 39  
2 n GLU 40  
2 n CYS 41  
2 n VAL 42  
2 n SER 43  
2 n GLU 44  
2 n PHE 45  
2 n ILE 46  
2 n SER 47  
2 n PHE 48  
2 n VAL 49  
2 n THR 50  
2 n SER 51  
2 n GLU 52  
2 n ALA 53  
2 n SER 54  
2 n ASP 55  
2 n LYS 56  
2 n CYS 57  
2 n GLN 58  
2 n LYS 59  
2 n GLU 60  
2 n LYS 61  
2 n ARG 62  
2 n LYS 63  
2 n THR 64  
2 n ILE 65  
2 n ASN 66  
2 n GLY 67  
2 n ASP 68  
2 n ASP 69  
2 n LEU 70  
2 n LEU 71  
2 n TRP 72  
2 n ALA 73  
2 n MET 74  
2 n ALA 75  
2 n THR 76  
2 n LEU 77  
2 n GLY 78  
2 n PHE 79  
2 n GLU 80  
2 n GLU 81  
2 n TYR 82  
2 n VAL 83  
2 n ASP 84  
2 n PRO 85  
2 n LEU 86  
2 n LYS 87  
2 n ILE 88  
2 n TYR 89  
2 n LEU 90  
2 n GLN 91  
2 n LYS 92  
2 n TYR 93  
2 n ARG 94  
2 n ASP 95  
3 n GLN 1   
3 n GLN 2   
3 n GLU 3   
3 n GLU 4   
3 n MET 5   
3 n GLU 6   
3 n ALA 7   
3 n THR 8   
3 n VAL 9   
3 n ASP 10  
3 n PHE 11  
3 n ASN 12  
3 n ASP 13  
3 n ARG 14  
3 n ILE 15  
3 n LEU 16  
3 n PRO 17  
3 n MET 18  
3 n ALA 19  
3 n ARG 20  
3 n LEU 21  
3 n LYS 22  
3 n ARG 23  
3 n VAL 24  
3 n ILE 25  
3 n ARG 26  
3 n ALA 27  
3 n GLU 28  
3 n GLU 29  
3 n ASP 30  
3 n GLY 31  
3 n MET 32  
3 n MET 33  
3 n ILE 34  
3 n ALA 35  
3 n ALA 36  
3 n ASP 37  
3 n THR 38  
3 n PRO 39  
3 n ALA 40  
3 n TYR 41  
3 n LEU 42  
3 n ALA 43  
3 n LYS 44  
3 n LEU 45  
3 n CYS 46  
3 n GLU 47  
3 n LEU 48  
3 n PHE 49  
3 n VAL 50  
3 n GLN 51  
3 n GLU 52  
3 n LEU 53  
3 n ALA 54  
3 n LEU 55  
3 n ARG 56  
3 n ALA 57  
3 n TRP 58  
3 n ALA 59  
3 n CYS 60  
3 n ALA 61  
3 n GLN 62  
3 n SER 63  
3 n HIS 64  
3 n HIS 65  
3 n ARG 66  
3 n ARG 67  
3 n ILE 68  
3 n ILE 69  
3 n LEU 70  
3 n ASP 71  
3 n SER 72  
3 n ASP 73  
3 n ILE 74  
3 n ALA 75  
3 n GLU 76  
3 n ALA 77  
3 n VAL 78  
3 n ALA 79  
3 n TYR 80  
3 n THR 81  
3 n GLU 82  
3 n SER 83  
3 n TYR 84  
3 n ASP 85  
3 n PHE 86  
3 n LEU 87  
3 n THR 88  
3 n THR 89  
3 n LEU 90  
3 n LEU 91  
3 n LEU 92  
3 n GLU 93  
3 n HIS 94  
3 n GLN 95  
3 n ARG 96  
3 n GLU 97  
3 n ALA 98  
3 n ARG 99  
3 n LEU 100 
3 n VAL 101 
3 n GLY 102 
3 n ARG 103 
4 n DC  1   
4 n DA  2   
4 n DC  3   
4 n DG  4   
4 n DC  5   
4 n DA  6   
4 n DC  7   
4 n DC  8   
4 n DA  9   
4 n DG  10  
4 n DA  11  
4 n DC  12  
4 n DC  13  
4 n DA  14  
4 n DC  15  
4 n DA  16  
4 n DC  17  
4 n DC  18  
4 n DA  19  
4 n DG  20  
4 n DA  21  
4 n DA  22  
4 n DA  23  
4 n DC  24  
4 n DA  25  
4 n DA  26  
4 n DA  27  
4 n DC  28  
4 n DA  29  
4 n DA  30  
4 n DA  31  
5 n DT  1   
5 n DT  2   
5 n DT  3   
5 n DG  4   
5 n DT  5   
5 n DT  6   
5 n DT  7   
5 n DG  8   
5 n DT  9   
5 n DT  10  
5 n DT  11  
5 n DC  12  
5 n DT  13  
5 n DG  14  
5 n DG  15  
5 n DT  16  
5 n DG  17  
5 n DT  18  
5 n DG  19  
5 n DG  20  
5 n DT  21  
5 n DC  22  
5 n DT  23  
5 n DG  24  
5 n DG  25  
5 n DT  26  
5 n DG  27  
5 n DC  28  
5 n DG  29  
5 n DT  30  
5 n DG  31  
#
_ma_data.content_type "model coordinates"
_ma_data.id           1
_ma_data.name         Model
#
_ma_model_list.data_id          1
_ma_model_list.model_group_id   1
_ma_model_list.model_group_name "AlphaFold-beta-20231127 (927599d6-1efe-4fa9-85d2-a29f909d212e @ 2024-12-16 01:11:39)"
_ma_model_list.model_id         1
_ma_model_list.model_name       "Top ranked model"
_ma_model_list.model_type       "Ab initio model"
_ma_model_list.ordinal_id       1
#
loop_
_ma_protocol_step.method_type
_ma_protocol_step.ordinal_id
_ma_protocol_step.protocol_id
_ma_protocol_step.step_id
"coevolution MSA" 1 1 1 
"template search" 2 1 2 
modeling          3 1 3 
#
loop_
_ma_qa_metric.id
_ma_qa_metric.mode
_ma_qa_metric.name
_ma_qa_metric.software_group_id
_ma_qa_metric.type
1 global pLDDT 1 pLDDT 
2 local  pLDDT 1 pLDDT 
#
_ma_qa_metric_global.metric_id    1
_ma_qa_metric_global.metric_value 64.57
_ma_qa_metric_global.model_id     1
_ma_qa_metric_global.ordinal_id   1
#
_ma_software_group.group_id    1
_ma_software_group.ordinal_id  1
_ma_software_group.software_id 1
#
loop_
_ma_target_entity.data_id
_ma_target_entity.entity_id
_ma_target_entity.origin
1 1 . 
1 2 . 
1 3 . 
1 4 . 
1 5 . 
#
loop_
_ma_target_entity_instance.asym_id
_ma_target_entity_instance.details
_ma_target_entity_instance.entity_id
A . 1 
B . 2 
C . 3 
D . 4 
E . 5 
#
loop_
_pdbx_data_usage.details
_pdbx_data_usage.id
_pdbx_data_usage.type
_pdbx_data_usage.url
;NON-COMMERCIAL USE ONLY, BY USING THIS FILE YOU AGREE TO THE TERMS OF USE FOUND
AT alphafoldserver.com/output-terms.
;
1 license    ? 
;THE INFORMATION IS NOT INTENDED FOR, HAS NOT BEEN VALIDATED FOR, AND IS NOT
APPROVED FOR CLINICAL USE. IT SHOULD NOT BE USED FOR CLINICAL PURPOSE OR RELIED
ON FOR MEDICAL OR OTHER PROFESSIONAL ADVICE. IT IS THEORETICAL MODELLING ONLY
AND CAUTION SHOULD BE EXERCISED IN ITS USE. IT IS PROVIDED "AS-IS" WITHOUT ANY
WARRANTY OF ANY KIND, WHETHER EXPRESSED OR IMPLIED. NO WARRANTY IS GIVEN THAT
USE OF THE INFORMATION SHALL NOT INFRINGE THE RIGHTS OF ANY THIRD PARTY.
;
2 disclaimer ? 
#
loop_
_pdbx_poly_seq_scheme.asym_id
_pdbx_poly_seq_scheme.auth_seq_num
_pdbx_poly_seq_scheme.entity_id
_pdbx_poly_seq_scheme.hetero
_pdbx_poly_seq_scheme.mon_id
_pdbx_poly_seq_scheme.pdb_ins_code
_pdbx_poly_seq_scheme.pdb_seq_num
_pdbx_poly_seq_scheme.pdb_strand_id
_pdbx_poly_seq_scheme.seq_id
A 1   1 n MET . 1   A 1   
A 2   1 n PRO . 2   A 2   
A 3   1 n ARG . 3   A 3   
A 4   1 n CYS . 4   A 4   
A 5   1 n ASN . 5   A 5   
A 6   1 n LYS . 6   A 6   
A 7   1 n CYS . 7   A 7   
A 8   1 n LEU . 8   A 8   
A 9   1 n SER . 9   A 9   
A 10  1 n GLU . 10  A 10  
A 11  1 n ASN . 11  A 11  
A 12  1 n ASP . 12  A 12  
A 13  1 n SER . 13  A 13  
A 14  1 n ALA . 14  A 14  
A 15  1 n SER . 15  A 15  
A 16  1 n GLU . 16  A 16  
A 17  1 n ASP . 17  A 17  
A 18  1 n ARG . 18  A 18  
A 19  1 n HIS . 19  A 19  
A 20  1 n TRP . 20  A 20  
A 21  1 n HIS . 21  A 21  
A 22  1 n ARG . 22  A 22  
A 23  1 n THR . 23  A 23  
A 24  1 n ALA . 24  A 24  
A 25  1 n THR . 25  A 25  
A 26  1 n LEU . 26  A 26  
A 27  1 n PHE . 27  A 27  
A 28  1 n MET . 28  A 28  
A 29  1 n ASN . 29  A 29  
A 30  1 n CYS . 30  A 30  
A 31  1 n VAL . 31  A 31  
A 32  1 n SER . 32  A 32  
A 33  1 n ASN . 33  A 33  
A 34  1 n GLY . 34  A 34  
A 35  1 n THR . 35  A 35  
A 36  1 n VAL . 36  A 36  
A 37  1 n TYR . 37  A 37  
A 38  1 n GLU . 38  A 38  
A 39  1 n GLU . 39  A 39  
A 40  1 n ALA . 40  A 40  
A 41  1 n VAL . 41  A 41  
A 42  1 n GLY . 42  A 42  
A 43  1 n ARG . 43  A 43  
A 44  1 n GLU . 44  A 44  
A 45  1 n GLY . 45  A 45  
A 46  1 n CYS . 46  A 46  
A 47  1 n TRP . 47  A 47  
A 48  1 n ALA . 48  A 48  
A 49  1 n ARG . 49  A 49  
A 50  1 n LEU . 50  A 50  
A 51  1 n CYS . 51  A 51  
A 52  1 n ASP . 52  A 52  
A 53  1 n GLY . 53  A 53  
A 54  1 n CYS . 54  A 54  
A 55  1 n CYS . 55  A 55  
A 56  1 n THR . 56  A 56  
A 57  1 n VAL . 57  A 57  
A 58  1 n PRO . 58  A 58  
A 59  1 n SER . 59  A 59  
A 60  1 n VAL . 60  A 60  
A 61  1 n VAL . 61  A 61  
A 62  1 n TYR . 62  A 62  
A 63  1 n CYS . 63  A 63  
A 64  1 n ARG . 64  A 64  
A 65  1 n ALA . 65  A 65  
A 66  1 n ASP . 66  A 66  
A 67  1 n SER . 67  A 67  
A 68  1 n ALA . 68  A 68  
A 69  1 n TYR . 69  A 69  
A 70  1 n LEU . 70  A 70  
A 71  1 n CYS . 71  A 71  
A 72  1 n ALA . 72  A 72  
A 73  1 n SER . 73  A 73  
A 74  1 n CYS . 74  A 74  
A 75  1 n ASP . 75  A 75  
A 76  1 n ALA . 76  A 76  
A 77  1 n GLN . 77  A 77  
A 78  1 n ILE . 78  A 78  
A 79  1 n HIS . 79  A 79  
A 80  1 n ALA . 80  A 80  
A 81  1 n ALA . 81  A 81  
A 82  1 n ASN . 82  A 82  
A 83  1 n ARG . 83  A 83  
A 84  1 n VAL . 84  A 84  
A 85  1 n ALA . 85  A 85  
A 86  1 n SER . 86  A 86  
A 87  1 n ARG . 87  A 87  
A 88  1 n HIS . 88  A 88  
A 89  1 n GLU . 89  A 89  
A 90  1 n ARG . 90  A 90  
A 91  1 n VAL . 91  A 91  
A 92  1 n LEU . 92  A 92  
A 93  1 n LEU . 93  A 93  
A 94  1 n SER . 94  A 94  
A 95  1 n GLU . 95  A 95  
A 96  1 n ALA . 96  A 96  
A 97  1 n TYR . 97  A 97  
A 98  1 n LYS . 98  A 98  
A 99  1 n HIS . 99  A 99  
A 100 1 n ALA . 100 A 100 
A 101 1 n PRO . 101 A 101 
A 102 1 n VAL . 102 A 102 
A 103 1 n MET . 103 A 103 
A 104 1 n LEU . 104 A 104 
A 105 1 n ASP . 105 A 105 
A 106 1 n CYS . 106 A 106 
A 107 1 n HIS . 107 A 107 
A 108 1 n ALA . 108 A 108 
A 109 1 n ASP . 109 A 109 
A 110 1 n ALA . 110 A 110 
A 111 1 n ALA . 111 A 111 
A 112 1 n ALA . 112 A 112 
A 113 1 n LEU . 113 A 113 
A 114 1 n CYS . 114 A 114 
A 115 1 n ALA . 115 A 115 
A 116 1 n ALA . 116 A 116 
A 117 1 n TYR . 117 A 117 
A 118 1 n GLU . 118 A 118 
A 119 1 n ALA . 119 A 119 
A 120 1 n GLN . 120 A 120 
A 121 1 n VAL . 121 A 121 
A 122 1 n HIS . 122 A 122 
A 123 1 n TYR . 123 A 123 
A 124 1 n ALA . 124 A 124 
A 125 1 n ASN . 125 A 125 
A 126 1 n LEU . 126 A 126 
A 127 1 n LEU . 127 A 127 
A 128 1 n THR . 128 A 128 
A 129 1 n VAL . 129 A 129 
A 130 1 n MET . 130 A 130 
A 131 1 n HIS . 131 A 131 
A 132 1 n GLN . 132 A 132 
A 133 1 n ARG . 133 A 133 
A 134 1 n MET . 134 A 134 
A 135 1 n PRO . 135 A 135 
A 136 1 n VAL . 136 A 136 
A 137 1 n VAL . 137 A 137 
A 138 1 n SER . 138 A 138 
A 139 1 n HIS . 139 A 139 
A 140 1 n PRO . 140 A 140 
A 141 1 n ALA . 141 A 141 
A 142 1 n VAL . 142 A 142 
A 143 1 n ALA . 143 A 143 
A 144 1 n ILE . 144 A 144 
A 145 1 n PRO . 145 A 145 
A 146 1 n PRO . 146 A 146 
A 147 1 n VAL . 147 A 147 
A 148 1 n SER . 148 A 148 
A 149 1 n LEU . 149 A 149 
A 150 1 n PHE . 150 A 150 
A 151 1 n ALA . 151 A 151 
A 152 1 n GLU . 152 A 152 
A 153 1 n ALA . 153 A 153 
A 154 1 n GLU . 154 A 154 
A 155 1 n ALA . 155 A 155 
A 156 1 n THR . 156 A 156 
A 157 1 n ALA . 157 A 157 
A 158 1 n PRO . 158 A 158 
A 159 1 n VAL . 159 A 159 
A 160 1 n LEU . 160 A 160 
A 161 1 n GLY . 161 A 161 
A 162 1 n ARG . 162 A 162 
A 163 1 n LYS . 163 A 163 
A 164 1 n GLU . 164 A 164 
A 165 1 n GLU . 165 A 165 
A 166 1 n ASP . 166 A 166 
A 167 1 n THR . 167 A 167 
A 168 1 n SER . 168 A 168 
A 169 1 n TRP . 169 A 169 
A 170 1 n LEU . 170 A 170 
A 171 1 n LEU . 171 A 171 
A 172 1 n LEU . 172 A 172 
A 173 1 n SER . 173 A 173 
A 174 1 n LYS . 174 A 174 
A 175 1 n ASP . 175 A 175 
A 176 1 n SER . 176 A 176 
A 177 1 n ASP . 177 A 177 
A 178 1 n ASN . 178 A 178 
A 179 1 n HIS . 179 A 179 
A 180 1 n ASN . 180 A 180 
A 181 1 n ARG . 181 A 181 
A 182 1 n SER . 182 A 182 
A 183 1 n GLY . 183 A 183 
A 184 1 n ASN . 184 A 184 
A 185 1 n ASN . 185 A 185 
A 186 1 n SER . 186 A 186 
A 187 1 n SER . 187 A 187 
A 188 1 n THR . 188 A 188 
A 189 1 n SER . 189 A 189 
A 190 1 n SER . 190 A 190 
A 191 1 n SER . 191 A 191 
A 192 1 n SER . 192 A 192 
A 193 1 n GLN . 193 A 193 
A 194 1 n TYR . 194 A 194 
A 195 1 n PHE . 195 A 195 
A 196 1 n GLY . 196 A 196 
A 197 1 n GLU . 197 A 197 
A 198 1 n VAL . 198 A 198 
A 199 1 n ASP . 199 A 199 
A 200 1 n GLN . 200 A 200 
A 201 1 n TYR . 201 A 201 
A 202 1 n PHE . 202 A 202 
A 203 1 n ASP . 203 A 203 
A 204 1 n LEU . 204 A 204 
A 205 1 n VAL . 205 A 205 
A 206 1 n GLY . 206 A 206 
A 207 1 n TYR . 207 A 207 
A 208 1 n ASN . 208 A 208 
A 209 1 n SER . 209 A 209 
A 210 1 n TYR . 210 A 210 
A 211 1 n TYR . 211 A 211 
A 212 1 n ASP . 212 A 212 
A 213 1 n SER . 213 A 213 
A 214 1 n HIS . 214 A 214 
A 215 1 n MET . 215 A 215 
A 216 1 n SER . 216 A 216 
A 217 1 n ASN . 217 A 217 
A 218 1 n GLN . 218 A 218 
A 219 1 n GLU . 219 A 219 
A 220 1 n GLN . 220 A 220 
A 221 1 n TYR . 221 A 221 
A 222 1 n VAL . 222 A 222 
A 223 1 n MET . 223 A 223 
A 224 1 n GLN . 224 A 224 
A 225 1 n GLU . 225 A 225 
A 226 1 n GLN . 226 A 226 
A 227 1 n GLN . 227 A 227 
A 228 1 n HIS . 228 A 228 
A 229 1 n LEU . 229 A 229 
A 230 1 n GLN . 230 A 230 
A 231 1 n GLN . 231 A 231 
A 232 1 n MET . 232 A 232 
A 233 1 n GLN . 233 A 233 
A 234 1 n LYS . 234 A 234 
A 235 1 n GLU . 235 A 235 
A 236 1 n TYR . 236 A 236 
A 237 1 n ALA . 237 A 237 
A 238 1 n GLU . 238 A 238 
A 239 1 n GLN . 239 A 239 
A 240 1 n GLN . 240 A 240 
A 241 1 n MET . 241 A 241 
A 242 1 n GLN . 242 A 242 
A 243 1 n LYS . 243 A 243 
A 244 1 n GLU . 244 A 244 
A 245 1 n TYR . 245 A 245 
A 246 1 n VAL . 246 A 246 
A 247 1 n GLU . 247 A 247 
A 248 1 n ASN . 248 A 248 
A 249 1 n GLU . 249 A 249 
A 250 1 n GLY . 250 A 250 
A 251 1 n SER . 251 A 251 
A 252 1 n GLU . 252 A 252 
A 253 1 n CYS . 253 A 253 
A 254 1 n ILE . 254 A 254 
A 255 1 n VAL . 255 A 255 
A 256 1 n PRO . 256 A 256 
A 257 1 n SER . 257 A 257 
A 258 1 n GLN . 258 A 258 
A 259 1 n SER . 259 A 259 
A 260 1 n THR . 260 A 260 
A 261 1 n ILE . 261 A 261 
A 262 1 n VAL . 262 A 262 
A 263 1 n ARG . 263 A 263 
A 264 1 n ARG . 264 A 264 
A 265 1 n PRO . 265 A 265 
A 266 1 n HIS . 266 A 266 
A 267 1 n GLN . 267 A 267 
A 268 1 n SER . 268 A 268 
A 269 1 n GLY . 269 A 269 
A 270 1 n TYR . 270 A 270 
A 271 1 n ALA . 271 A 271 
A 272 1 n PRO . 272 A 272 
A 273 1 n LEU . 273 A 273 
A 274 1 n VAL . 274 A 274 
A 275 1 n GLY . 275 A 275 
A 276 1 n ALA . 276 A 276 
A 277 1 n GLU . 277 A 277 
A 278 1 n GLN . 278 A 278 
A 279 1 n ALA . 279 A 279 
A 280 1 n ALA . 280 A 280 
A 281 1 n SER . 281 A 281 
A 282 1 n ALA . 282 A 282 
A 283 1 n THR . 283 A 283 
A 284 1 n ALA . 284 A 284 
A 285 1 n GLY . 285 A 285 
A 286 1 n ALA . 286 A 286 
A 287 1 n SER . 287 A 287 
A 288 1 n ALA . 288 A 288 
A 289 1 n TYR . 289 A 289 
A 290 1 n THR . 290 A 290 
A 291 1 n ASP . 291 A 291 
A 292 1 n SER . 292 A 292 
A 293 1 n VAL . 293 A 293 
A 294 1 n ASN . 294 A 294 
A 295 1 n ASN . 295 A 295 
A 296 1 n SER . 296 A 296 
A 297 1 n ILE . 297 A 297 
A 298 1 n SER . 298 A 298 
A 299 1 n PHE . 299 A 299 
A 300 1 n SER . 300 A 300 
A 301 1 n MET . 301 A 301 
A 302 1 n GLU . 302 A 302 
A 303 1 n ALA . 303 A 303 
A 304 1 n GLY . 304 A 304 
A 305 1 n ILE . 305 A 305 
A 306 1 n VAL . 306 A 306 
A 307 1 n PRO . 307 A 307 
A 308 1 n ASP . 308 A 308 
A 309 1 n ASN . 309 A 309 
A 310 1 n THR . 310 A 310 
A 311 1 n VAL . 311 A 311 
A 312 1 n GLN . 312 A 312 
A 313 1 n SER . 313 A 313 
A 314 1 n SER . 314 A 314 
A 315 1 n ILE . 315 A 315 
A 316 1 n LEU . 316 A 316 
A 317 1 n ARG . 317 A 317 
A 318 1 n PRO . 318 A 318 
A 319 1 n ALA . 319 A 319 
A 320 1 n GLY . 320 A 320 
A 321 1 n ALA . 321 A 321 
A 322 1 n ILE . 322 A 322 
A 323 1 n GLY . 323 A 323 
A 324 1 n LEU . 324 A 324 
A 325 1 n PHE . 325 A 325 
A 326 1 n SER . 326 A 326 
A 327 1 n SER . 327 A 327 
A 328 1 n PRO . 328 A 328 
A 329 1 n SER . 329 A 329 
A 330 1 n LEU . 330 A 330 
A 331 1 n GLN . 331 A 331 
A 332 1 n THR . 332 A 332 
A 333 1 n PRO . 333 A 333 
A 334 1 n LEU . 334 A 334 
A 335 1 n HIS . 335 A 335 
A 336 1 n PHE . 336 A 336 
A 337 1 n SER . 337 A 337 
A 338 1 n SER . 338 A 338 
A 339 1 n LYS . 339 A 339 
A 340 1 n GLU . 340 A 340 
A 341 1 n ARG . 341 A 341 
A 342 1 n GLU . 342 A 342 
A 343 1 n ALA . 343 A 343 
A 344 1 n ARG . 344 A 344 
A 345 1 n VAL . 345 A 345 
A 346 1 n LEU . 346 A 346 
A 347 1 n ARG . 347 A 347 
A 348 1 n TYR . 348 A 348 
A 349 1 n LYS . 349 A 349 
A 350 1 n GLU . 350 A 350 
A 351 1 n LYS . 351 A 351 
A 352 1 n LYS . 352 A 352 
A 353 1 n LYS . 353 A 353 
A 354 1 n SER . 354 A 354 
A 355 1 n ARG . 355 A 355 
A 356 1 n LYS . 356 A 356 
A 357 1 n PHE . 357 A 357 
A 358 1 n GLU . 358 A 358 
A 359 1 n LYS . 359 A 359 
A 360 1 n THR . 360 A 360 
A 361 1 n THR . 361 A 361 
A 362 1 n ARG . 362 A 362 
A 363 1 n TYR . 363 A 363 
A 364 1 n ALA . 364 A 364 
A 365 1 n THR . 365 A 365 
A 366 1 n ARG . 366 A 366 
A 367 1 n LYS . 367 A 367 
A 368 1 n ALA . 368 A 368 
A 369 1 n TYR . 369 A 369 
A 370 1 n ALA . 370 A 370 
A 371 1 n GLU . 371 A 371 
A 372 1 n ALA . 372 A 372 
A 373 1 n ARG . 373 A 373 
A 374 1 n PRO . 374 A 374 
A 375 1 n ARG . 375 A 375 
A 376 1 n ILE . 376 A 376 
A 377 1 n LYS . 377 A 377 
A 378 1 n GLY . 378 A 378 
A 379 1 n ARG . 379 A 379 
A 380 1 n PHE . 380 A 380 
A 381 1 n ALA . 381 A 381 
A 382 1 n LYS . 382 A 382 
A 383 1 n ARG . 383 A 383 
A 384 1 n SER . 384 A 384 
A 385 1 n ASP . 385 A 385 
A 386 1 n ALA . 386 A 386 
A 387 1 n GLU . 387 A 387 
A 388 1 n MET . 388 A 388 
A 389 1 n GLU . 389 A 389 
A 390 1 n VAL . 390 A 390 
A 391 1 n ASP . 391 A 391 
A 392 1 n GLN . 392 A 392 
A 393 1 n THR . 393 A 393 
A 394 1 n PHE . 394 A 394 
A 395 1 n SER . 395 A 395 
A 396 1 n THR . 396 A 396 
A 397 1 n ALA . 397 A 397 
A 398 1 n ALA . 398 A 398 
A 399 1 n LEU . 399 A 399 
A 400 1 n SER . 400 A 400 
A 401 1 n ASP . 401 A 401 
A 402 1 n SER . 402 A 402 
A 403 1 n SER . 403 A 403 
A 404 1 n TYR . 404 A 404 
A 405 1 n SER . 405 A 405 
A 406 1 n THR . 406 A 406 
A 407 1 n VAL . 407 A 407 
A 408 1 n PRO . 408 A 408 
A 409 1 n TRP . 409 A 409 
A 410 1 n PHE . 410 A 410 
B 1   2 n GLY . 1   B 1   
B 2   2 n GLY . 2   B 2   
B 3   2 n GLY . 3   B 3   
B 4   2 n VAL . 4   B 4   
B 5   2 n ARG . 5   B 5   
B 6   2 n GLU . 6   B 6   
B 7   2 n GLN . 7   B 7   
B 8   2 n ASP . 8   B 8   
B 9   2 n ARG . 9   B 9   
B 10  2 n PHE . 10  B 10  
B 11  2 n LEU . 11  B 11  
B 12  2 n PRO . 12  B 12  
B 13  2 n ILE . 13  B 13  
B 14  2 n ALA . 14  B 14  
B 15  2 n ASN . 15  B 15  
B 16  2 n ILE . 16  B 16  
B 17  2 n SER . 17  B 17  
B 18  2 n ARG . 18  B 18  
B 19  2 n ILE . 19  B 19  
B 20  2 n MET . 20  B 20  
B 21  2 n LYS . 21  B 21  
B 22  2 n LYS . 22  B 22  
B 23  2 n ALA . 23  B 23  
B 24  2 n VAL . 24  B 24  
B 25  2 n PRO . 25  B 25  
B 26  2 n ALA . 26  B 26  
B 27  2 n ASN . 27  B 27  
B 28  2 n GLY . 28  B 28  
B 29  2 n LYS . 29  B 29  
B 30  2 n ILE . 30  B 30  
B 31  2 n ALA . 31  B 31  
B 32  2 n LYS . 32  B 32  
B 33  2 n ASP . 33  B 33  
B 34  2 n ALA . 34  B 34  
B 35  2 n LYS . 35  B 35  
B 36  2 n GLU . 36  B 36  
B 37  2 n THR . 37  B 37  
B 38  2 n LEU . 38  B 38  
B 39  2 n GLN . 39  B 39  
B 40  2 n GLU . 40  B 40  
B 41  2 n CYS . 41  B 41  
B 42  2 n VAL . 42  B 42  
B 43  2 n SER . 43  B 43  
B 44  2 n GLU . 44  B 44  
B 45  2 n PHE . 45  B 45  
B 46  2 n ILE . 46  B 46  
B 47  2 n SER . 47  B 47  
B 48  2 n PHE . 48  B 48  
B 49  2 n VAL . 49  B 49  
B 50  2 n THR . 50  B 50  
B 51  2 n SER . 51  B 51  
B 52  2 n GLU . 52  B 52  
B 53  2 n ALA . 53  B 53  
B 54  2 n SER . 54  B 54  
B 55  2 n ASP . 55  B 55  
B 56  2 n LYS . 56  B 56  
B 57  2 n CYS . 57  B 57  
B 58  2 n GLN . 58  B 58  
B 59  2 n LYS . 59  B 59  
B 60  2 n GLU . 60  B 60  
B 61  2 n LYS . 61  B 61  
B 62  2 n ARG . 62  B 62  
B 63  2 n LYS . 63  B 63  
B 64  2 n THR . 64  B 64  
B 65  2 n ILE . 65  B 65  
B 66  2 n ASN . 66  B 66  
B 67  2 n GLY . 67  B 67  
B 68  2 n ASP . 68  B 68  
B 69  2 n ASP . 69  B 69  
B 70  2 n LEU . 70  B 70  
B 71  2 n LEU . 71  B 71  
B 72  2 n TRP . 72  B 72  
B 73  2 n ALA . 73  B 73  
B 74  2 n MET . 74  B 74  
B 75  2 n ALA . 75  B 75  
B 76  2 n THR . 76  B 76  
B 77  2 n LEU . 77  B 77  
B 78  2 n GLY . 78  B 78  
B 79  2 n PHE . 79  B 79  
B 80  2 n GLU . 80  B 80  
B 81  2 n GLU . 81  B 81  
B 82  2 n TYR . 82  B 82  
B 83  2 n VAL . 83  B 83  
B 84  2 n ASP . 84  B 84  
B 85  2 n PRO . 85  B 85  
B 86  2 n LEU . 86  B 86  
B 87  2 n LYS . 87  B 87  
B 88  2 n ILE . 88  B 88  
B 89  2 n TYR . 89  B 89  
B 90  2 n LEU . 90  B 90  
B 91  2 n GLN . 91  B 91  
B 92  2 n LYS . 92  B 92  
B 93  2 n TYR . 93  B 93  
B 94  2 n ARG . 94  B 94  
B 95  2 n ASP . 95  B 95  
C 1   3 n GLN . 1   C 1   
C 2   3 n GLN . 2   C 2   
C 3   3 n GLU . 3   C 3   
C 4   3 n GLU . 4   C 4   
C 5   3 n MET . 5   C 5   
C 6   3 n GLU . 6   C 6   
C 7   3 n ALA . 7   C 7   
C 8   3 n THR . 8   C 8   
C 9   3 n VAL . 9   C 9   
C 10  3 n ASP . 10  C 10  
C 11  3 n PHE . 11  C 11  
C 12  3 n ASN . 12  C 12  
C 13  3 n ASP . 13  C 13  
C 14  3 n ARG . 14  C 14  
C 15  3 n ILE . 15  C 15  
C 16  3 n LEU . 16  C 16  
C 17  3 n PRO . 17  C 17  
C 18  3 n MET . 18  C 18  
C 19  3 n ALA . 19  C 19  
C 20  3 n ARG . 20  C 20  
C 21  3 n LEU . 21  C 21  
C 22  3 n LYS . 22  C 22  
C 23  3 n ARG . 23  C 23  
C 24  3 n VAL . 24  C 24  
C 25  3 n ILE . 25  C 25  
C 26  3 n ARG . 26  C 26  
C 27  3 n ALA . 27  C 27  
C 28  3 n GLU . 28  C 28  
C 29  3 n GLU . 29  C 29  
C 30  3 n ASP . 30  C 30  
C 31  3 n GLY . 31  C 31  
C 32  3 n MET . 32  C 32  
C 33  3 n MET . 33  C 33  
C 34  3 n ILE . 34  C 34  
C 35  3 n ALA . 35  C 35  
C 36  3 n ALA . 36  C 36  
C 37  3 n ASP . 37  C 37  
C 38  3 n THR . 38  C 38  
C 39  3 n PRO . 39  C 39  
C 40  3 n ALA . 40  C 40  
C 41  3 n TYR . 41  C 41  
C 42  3 n LEU . 42  C 42  
C 43  3 n ALA . 43  C 43  
C 44  3 n LYS . 44  C 44  
C 45  3 n LEU . 45  C 45  
C 46  3 n CYS . 46  C 46  
C 47  3 n GLU . 47  C 47  
C 48  3 n LEU . 48  C 48  
C 49  3 n PHE . 49  C 49  
C 50  3 n VAL . 50  C 50  
C 51  3 n GLN . 51  C 51  
C 52  3 n GLU . 52  C 52  
C 53  3 n LEU . 53  C 53  
C 54  3 n ALA . 54  C 54  
C 55  3 n LEU . 55  C 55  
C 56  3 n ARG . 56  C 56  
C 57  3 n ALA . 57  C 57  
C 58  3 n TRP . 58  C 58  
C 59  3 n ALA . 59  C 59  
C 60  3 n CYS . 60  C 60  
C 61  3 n ALA . 61  C 61  
C 62  3 n GLN . 62  C 62  
C 63  3 n SER . 63  C 63  
C 64  3 n HIS . 64  C 64  
C 65  3 n HIS . 65  C 65  
C 66  3 n ARG . 66  C 66  
C 67  3 n ARG . 67  C 67  
C 68  3 n ILE . 68  C 68  
C 69  3 n ILE . 69  C 69  
C 70  3 n LEU . 70  C 70  
C 71  3 n ASP . 71  C 71  
C 72  3 n SER . 72  C 72  
C 73  3 n ASP . 73  C 73  
C 74  3 n ILE . 74  C 74  
C 75  3 n ALA . 75  C 75  
C 76  3 n GLU . 76  C 76  
C 77  3 n ALA . 77  C 77  
C 78  3 n VAL . 78  C 78  
C 79  3 n ALA . 79  C 79  
C 80  3 n TYR . 80  C 80  
C 81  3 n THR . 81  C 81  
C 82  3 n GLU . 82  C 82  
C 83  3 n SER . 83  C 83  
C 84  3 n TYR . 84  C 84  
C 85  3 n ASP . 85  C 85  
C 86  3 n PHE . 86  C 86  
C 87  3 n LEU . 87  C 87  
C 88  3 n THR . 88  C 88  
C 89  3 n THR . 89  C 89  
C 90  3 n LEU . 90  C 90  
C 91  3 n LEU . 91  C 91  
C 92  3 n LEU . 92  C 92  
C 93  3 n GLU . 93  C 93  
C 94  3 n HIS . 94  C 94  
C 95  3 n GLN . 95  C 95  
C 96  3 n ARG . 96  C 96  
C 97  3 n GLU . 97  C 97  
C 98  3 n ALA . 98  C 98  
C 99  3 n ARG . 99  C 99  
C 100 3 n LEU . 100 C 100 
C 101 3 n VAL . 101 C 101 
C 102 3 n GLY . 102 C 102 
C 103 3 n ARG . 103 C 103 
D 1   4 n DC  . 1   D 1   
D 2   4 n DA  . 2   D 2   
D 3   4 n DC  . 3   D 3   
D 4   4 n DG  . 4   D 4   
D 5   4 n DC  . 5   D 5   
D 6   4 n DA  . 6   D 6   
D 7   4 n DC  . 7   D 7   
D 8   4 n DC  . 8   D 8   
D 9   4 n DA  . 9   D 9   
D 10  4 n DG  . 10  D 10  
D 11  4 n DA  . 11  D 11  
D 12  4 n DC  . 12  D 12  
D 13  4 n DC  . 13  D 13  
D 14  4 n DA  . 14  D 14  
D 15  4 n DC  . 15  D 15  
D 16  4 n DA  . 16  D 16  
D 17  4 n DC  . 17  D 17  
D 18  4 n DC  . 18  D 18  
D 19  4 n DA  . 19  D 19  
D 20  4 n DG  . 20  D 20  
D 21  4 n DA  . 21  D 21  
D 22  4 n DA  . 22  D 22  
D 23  4 n DA  . 23  D 23  
D 24  4 n DC  . 24  D 24  
D 25  4 n DA  . 25  D 25  
D 26  4 n DA  . 26  D 26  
D 27  4 n DA  . 27  D 27  
D 28  4 n DC  . 28  D 28  
D 29  4 n DA  . 29  D 29  
D 30  4 n DA  . 30  D 30  
D 31  4 n DA  . 31  D 31  
E 1   5 n DT  . 1   E 1   
E 2   5 n DT  . 2   E 2   
E 3   5 n DT  . 3   E 3   
E 4   5 n DG  . 4   E 4   
E 5   5 n DT  . 5   E 5   
E 6   5 n DT  . 6   E 6   
E 7   5 n DT  . 7   E 7   
E 8   5 n DG  . 8   E 8   
E 9   5 n DT  . 9   E 9   
E 10  5 n DT  . 10  E 10  
E 11  5 n DT  . 11  E 11  
E 12  5 n DC  . 12  E 12  
E 13  5 n DT  . 13  E 13  
E 14  5 n DG  . 14  E 14  
E 15  5 n DG  . 15  E 15  
E 16  5 n DT  . 16  E 16  
E 17  5 n DG  . 17  E 17  
E 18  5 n DT  . 18  E 18  
E 19  5 n DG  . 19  E 19  
E 20  5 n DG  . 20  E 20  
E 21  5 n DT  . 21  E 21  
E 22  5 n DC  . 22  E 22  
E 23  5 n DT  . 23  E 23  
E 24  5 n DG  . 24  E 24  
E 25  5 n DG  . 25  E 25  
E 26  5 n DT  . 26  E 26  
E 27  5 n DG  . 27  E 27  
E 28  5 n DC  . 28  E 28  
E 29  5 n DG  . 29  E 29  
E 30  5 n DT  . 30  E 30  
E 31  5 n DG  . 31  E 31  
#
_software.classification other
_software.date           ?
_software.description    "Structure prediction"
_software.name           AlphaFold
_software.pdbx_ordinal   1
_software.type           package
_software.version        "AlphaFold-beta-20231127 (927599d6-1efe-4fa9-85d2-a29f909d212e @ 2024-12-16 01:11:39)"
#
loop_
_struct_asym.entity_id
_struct_asym.id
1 A 
2 B 
3 C 
4 D 
5 E 
#
loop_
_atom_site.group_PDB
_atom_site.id
_atom_site.type_symbol
_atom_site.label_atom_id
_atom_site.label_alt_id
_atom_site.label_comp_id
_atom_site.label_asym_id
_atom_site.label_entity_id
_atom_site.label_seq_id
_atom_site.pdbx_PDB_ins_code
_atom_site.Cartn_x
_atom_site.Cartn_y
_atom_site.Cartn_z
_atom_site.occupancy
_atom_site.B_iso_or_equiv
_atom_site.auth_seq_id
_atom_site.auth_asym_id
_atom_site.pdbx_PDB_model_num
ATOM 1    N N     . MET A 1 1   ? -50.471 -27.386 16.634  1.00 20.01 1   A 1 
ATOM 2    C CA    . MET A 1 1   ? -49.711 -26.140 16.834  1.00 20.34 1   A 1 
ATOM 3    C C     . MET A 1 1   ? -48.275 -26.363 16.351  1.00 22.87 1   A 1 
ATOM 4    O O     . MET A 1 1   ? -47.536 -27.034 17.064  1.00 17.15 1   A 1 
ATOM 5    C CB    . MET A 1 1   ? -49.703 -25.726 18.318  1.00 18.55 1   A 1 
ATOM 6    C CG    . MET A 1 1   ? -51.061 -25.195 18.802  1.00 14.36 1   A 1 
ATOM 7    S SD    . MET A 1 1   ? -51.045 -24.781 20.557  1.00 12.18 1   A 1 
ATOM 8    C CE    . MET A 1 1   ? -52.580 -23.843 20.706  1.00 11.27 1   A 1 
ATOM 9    N N     . PRO A 1 2   ? -47.883 -25.913 15.139  1.00 25.00 2   A 1 
ATOM 10   C CA    . PRO A 1 2   ? -46.558 -26.215 14.608  1.00 29.36 2   A 1 
ATOM 11   C C     . PRO A 1 2   ? -45.521 -25.327 15.307  1.00 30.34 2   A 1 
ATOM 12   O O     . PRO A 1 2   ? -45.601 -24.102 15.232  1.00 27.04 2   A 1 
ATOM 13   C CB    . PRO A 1 2   ? -46.678 -25.943 13.100  1.00 27.08 2   A 1 
ATOM 14   C CG    . PRO A 1 2   ? -47.756 -24.860 13.002  1.00 26.34 2   A 1 
ATOM 15   C CD    . PRO A 1 2   ? -48.677 -25.146 14.202  1.00 29.25 2   A 1 
ATOM 16   N N     . ARG A 1 3   ? -44.561 -25.907 16.036  1.00 27.50 3   A 1 
ATOM 17   C CA    . ARG A 1 3   ? -43.485 -25.157 16.694  1.00 29.60 3   A 1 
ATOM 18   C C     . ARG A 1 3   ? -42.520 -24.638 15.619  1.00 28.42 3   A 1 
ATOM 19   O O     . ARG A 1 3   ? -42.031 -25.408 14.806  1.00 26.34 3   A 1 
ATOM 20   C CB    . ARG A 1 3   ? -42.764 -26.010 17.750  1.00 29.29 3   A 1 
ATOM 21   C CG    . ARG A 1 3   ? -43.574 -26.133 19.051  1.00 26.04 3   A 1 
ATOM 22   C CD    . ARG A 1 3   ? -42.786 -26.917 20.112  1.00 24.10 3   A 1 
ATOM 23   N NE    . ARG A 1 3   ? -43.484 -26.975 21.406  1.00 22.42 3   A 1 
ATOM 24   C CZ    . ARG A 1 3   ? -43.050 -27.574 22.516  1.00 20.37 3   A 1 
ATOM 25   N NH1   . ARG A 1 3   ? -41.915 -28.224 22.538  1.00 19.06 3   A 1 
ATOM 26   N NH2   . ARG A 1 3   ? -43.744 -27.532 23.615  1.00 18.20 3   A 1 
ATOM 27   N N     . CYS A 1 4   ? -42.276 -23.329 15.615  1.00 32.81 4   A 1 
ATOM 28   C CA    . CYS A 1 4   ? -41.443 -22.644 14.639  1.00 38.44 4   A 1 
ATOM 29   C C     . CYS A 1 4   ? -39.961 -22.935 14.920  1.00 37.70 4   A 1 
ATOM 30   O O     . CYS A 1 4   ? -39.401 -22.402 15.866  1.00 35.95 4   A 1 
ATOM 31   C CB    . CYS A 1 4   ? -41.762 -21.143 14.679  1.00 37.55 4   A 1 
ATOM 32   S SG    . CYS A 1 4   ? -41.039 -20.293 13.256  1.00 31.75 4   A 1 
ATOM 33   N N     . ASN A 1 5   ? -39.330 -23.752 14.093  1.00 32.52 5   A 1 
ATOM 34   C CA    . ASN A 1 5   ? -37.930 -24.173 14.254  1.00 36.77 5   A 1 
ATOM 35   C C     . ASN A 1 5   ? -36.883 -23.107 13.861  1.00 35.38 5   A 1 
ATOM 36   O O     . ASN A 1 5   ? -35.698 -23.433 13.811  1.00 33.46 5   A 1 
ATOM 37   C CB    . ASN A 1 5   ? -37.703 -25.480 13.462  1.00 35.99 5   A 1 
ATOM 38   C CG    . ASN A 1 5   ? -37.995 -26.750 14.240  1.00 31.52 5   A 1 
ATOM 39   O OD1   . ASN A 1 5   ? -38.276 -26.763 15.423  1.00 31.62 5   A 1 
ATOM 40   N ND2   . ASN A 1 5   ? -37.922 -27.894 13.593  1.00 32.84 5   A 1 
ATOM 41   N N     . LYS A 1 6   ? -37.270 -21.857 13.552  1.00 25.67 6   A 1 
ATOM 42   C CA    . LYS A 1 6   ? -36.350 -20.875 12.942  1.00 31.78 6   A 1 
ATOM 43   C C     . LYS A 1 6   ? -35.224 -20.377 13.860  1.00 32.07 6   A 1 
ATOM 44   O O     . LYS A 1 6   ? -34.196 -19.960 13.343  1.00 28.56 6   A 1 
ATOM 45   C CB    . LYS A 1 6   ? -37.136 -19.678 12.385  1.00 31.09 6   A 1 
ATOM 46   C CG    . LYS A 1 6   ? -37.657 -19.917 10.955  1.00 27.84 6   A 1 
ATOM 47   C CD    . LYS A 1 6   ? -38.224 -18.612 10.384  1.00 25.37 6   A 1 
ATOM 48   C CE    . LYS A 1 6   ? -38.611 -18.769 8.919   1.00 22.48 6   A 1 
ATOM 49   N NZ    . LYS A 1 6   ? -39.042 -17.481 8.328   1.00 19.76 6   A 1 
ATOM 50   N N     . CYS A 1 7   ? -35.389 -20.381 15.170  1.00 38.55 7   A 1 
ATOM 51   C CA    . CYS A 1 7   ? -34.547 -19.585 16.072  1.00 41.59 7   A 1 
ATOM 52   C C     . CYS A 1 7   ? -33.121 -20.115 16.309  1.00 39.24 7   A 1 
ATOM 53   O O     . CYS A 1 7   ? -32.368 -19.478 17.030  1.00 37.77 7   A 1 
ATOM 54   C CB    . CYS A 1 7   ? -35.281 -19.393 17.403  1.00 40.46 7   A 1 
ATOM 55   S SG    . CYS A 1 7   ? -36.900 -18.601 17.135  1.00 36.56 7   A 1 
ATOM 56   N N     . LEU A 1 8   ? -32.742 -21.267 15.755  1.00 37.02 8   A 1 
ATOM 57   C CA    . LEU A 1 8   ? -31.473 -21.904 16.131  1.00 42.51 8   A 1 
ATOM 58   C C     . LEU A 1 8   ? -30.215 -21.312 15.471  1.00 41.04 8   A 1 
ATOM 59   O O     . LEU A 1 8   ? -29.127 -21.562 15.975  1.00 38.70 8   A 1 
ATOM 60   C CB    . LEU A 1 8   ? -31.563 -23.419 15.861  1.00 39.85 8   A 1 
ATOM 61   C CG    . LEU A 1 8   ? -32.297 -24.204 16.956  1.00 36.21 8   A 1 
ATOM 62   C CD1   . LEU A 1 8   ? -32.618 -25.611 16.467  1.00 36.41 8   A 1 
ATOM 63   C CD2   . LEU A 1 8   ? -31.454 -24.335 18.234  1.00 38.19 8   A 1 
ATOM 64   N N     . SER A 1 9   ? -30.331 -20.559 14.352  1.00 30.12 9   A 1 
ATOM 65   C CA    . SER A 1 9   ? -29.152 -20.259 13.531  1.00 35.43 9   A 1 
ATOM 66   C C     . SER A 1 9   ? -28.273 -19.100 14.016  1.00 34.98 9   A 1 
ATOM 67   O O     . SER A 1 9   ? -27.118 -19.028 13.618  1.00 33.07 9   A 1 
ATOM 68   C CB    . SER A 1 9   ? -29.572 -19.991 12.085  1.00 34.44 9   A 1 
ATOM 69   O OG    . SER A 1 9   ? -30.439 -18.879 12.006  1.00 32.04 9   A 1 
ATOM 70   N N     . GLU A 1 10  ? -28.808 -18.174 14.816  1.00 31.31 10  A 1 
ATOM 71   C CA    . GLU A 1 10  ? -28.103 -16.910 15.104  1.00 36.27 10  A 1 
ATOM 72   C C     . GLU A 1 10  ? -27.005 -17.031 16.171  1.00 34.76 10  A 1 
ATOM 73   O O     . GLU A 1 10  ? -26.028 -16.281 16.139  1.00 32.38 10  A 1 
ATOM 74   C CB    . GLU A 1 10  ? -29.127 -15.827 15.490  1.00 34.65 10  A 1 
ATOM 75   C CG    . GLU A 1 10  ? -29.974 -15.375 14.292  1.00 31.95 10  A 1 
ATOM 76   C CD    . GLU A 1 10  ? -30.983 -14.271 14.625  1.00 30.27 10  A 1 
ATOM 77   O OE1   . GLU A 1 10  ? -31.369 -13.552 13.676  1.00 29.53 10  A 1 
ATOM 78   O OE2   . GLU A 1 10  ? -31.431 -14.210 15.795  1.00 30.67 10  A 1 
ATOM 79   N N     . ASN A 1 11  ? -27.121 -17.974 17.089  1.00 35.98 11  A 1 
ATOM 80   C CA    . ASN A 1 11  ? -26.293 -17.998 18.298  1.00 40.22 11  A 1 
ATOM 81   C C     . ASN A 1 11  ? -24.836 -18.464 18.107  1.00 38.00 11  A 1 
ATOM 82   O O     . ASN A 1 11  ? -24.020 -18.228 18.995  1.00 34.96 11  A 1 
ATOM 83   C CB    . ASN A 1 11  ? -26.998 -18.830 19.377  1.00 37.75 11  A 1 
ATOM 84   C CG    . ASN A 1 11  ? -28.003 -18.040 20.194  1.00 32.76 11  A 1 
ATOM 85   O OD1   . ASN A 1 11  ? -28.061 -16.828 20.210  1.00 32.97 11  A 1 
ATOM 86   N ND2   . ASN A 1 11  ? -28.826 -18.717 20.957  1.00 33.01 11  A 1 
ATOM 87   N N     . ASP A 1 12  ? -24.500 -19.115 16.998  1.00 38.47 12  A 1 
ATOM 88   C CA    . ASP A 1 12  ? -23.163 -19.710 16.861  1.00 43.34 12  A 1 
ATOM 89   C C     . ASP A 1 12  ? -22.034 -18.665 16.742  1.00 41.10 12  A 1 
ATOM 90   O O     . ASP A 1 12  ? -20.938 -18.883 17.273  1.00 38.54 12  A 1 
ATOM 91   C CB    . ASP A 1 12  ? -23.124 -20.688 15.671  1.00 40.32 12  A 1 
ATOM 92   C CG    . ASP A 1 12  ? -23.606 -22.108 16.000  1.00 34.93 12  A 1 
ATOM 93   O OD1   . ASP A 1 12  ? -23.667 -22.461 17.200  1.00 34.00 12  A 1 
ATOM 94   O OD2   . ASP A 1 12  ? -23.870 -22.854 15.037  1.00 33.98 12  A 1 
ATOM 95   N N     . SER A 1 13  ? -22.297 -17.500 16.125  1.00 29.19 13  A 1 
ATOM 96   C CA    . SER A 1 13  ? -21.270 -16.465 15.923  1.00 33.05 13  A 1 
ATOM 97   C C     . SER A 1 13  ? -20.764 -15.850 17.237  1.00 32.36 13  A 1 
ATOM 98   O O     . SER A 1 13  ? -19.571 -15.611 17.402  1.00 29.99 13  A 1 
ATOM 99   C CB    . SER A 1 13  ? -21.806 -15.357 15.010  1.00 31.94 13  A 1 
ATOM 100  O OG    . SER A 1 13  ? -22.929 -14.707 15.583  1.00 29.46 13  A 1 
ATOM 101  N N     . ALA A 1 14  ? -21.657 -15.640 18.198  1.00 33.03 14  A 1 
ATOM 102  C CA    . ALA A 1 14  ? -21.315 -15.045 19.492  1.00 36.68 14  A 1 
ATOM 103  C C     . ALA A 1 14  ? -20.473 -15.985 20.377  1.00 35.71 14  A 1 
ATOM 104  O O     . ALA A 1 14  ? -19.744 -15.519 21.255  1.00 33.78 14  A 1 
ATOM 105  C CB    . ALA A 1 14  ? -22.626 -14.637 20.187  1.00 35.17 14  A 1 
ATOM 106  N N     . SER A 1 15  ? -20.559 -17.288 20.145  1.00 32.01 15  A 1 
ATOM 107  C CA    . SER A 1 15  ? -19.783 -18.263 20.927  1.00 35.69 15  A 1 
ATOM 108  C C     . SER A 1 15  ? -18.316 -18.321 20.503  1.00 34.81 15  A 1 
ATOM 109  O O     . SER A 1 15  ? -17.439 -18.455 21.357  1.00 33.39 15  A 1 
ATOM 110  C CB    . SER A 1 15  ? -20.448 -19.636 20.874  1.00 35.12 15  A 1 
ATOM 111  O OG    . SER A 1 15  ? -20.157 -20.343 19.686  1.00 32.18 15  A 1 
ATOM 112  N N     . GLU A 1 16  ? -18.041 -18.163 19.205  1.00 33.70 16  A 1 
ATOM 113  C CA    . GLU A 1 16  ? -16.669 -18.152 18.679  1.00 37.05 16  A 1 
ATOM 114  C C     . GLU A 1 16  ? -15.889 -16.932 19.196  1.00 35.74 16  A 1 
ATOM 115  O O     . GLU A 1 16  ? -14.763 -17.082 19.673  1.00 33.54 16  A 1 
ATOM 116  C CB    . GLU A 1 16  ? -16.674 -18.245 17.129  1.00 35.98 16  A 1 
ATOM 117  C CG    . GLU A 1 16  ? -17.025 -19.663 16.613  1.00 32.18 16  A 1 
ATOM 118  C CD    . GLU A 1 16  ? -16.877 -19.857 15.084  1.00 30.08 16  A 1 
ATOM 119  O OE1   . GLU A 1 16  ? -16.672 -21.020 14.638  1.00 29.03 16  A 1 
ATOM 120  O OE2   . GLU A 1 16  ? -16.958 -18.879 14.321  1.00 30.01 16  A 1 
ATOM 121  N N     . ASP A 1 17  ? -16.527 -15.760 19.244  1.00 37.02 17  A 1 
ATOM 122  C CA    . ASP A 1 17  ? -15.915 -14.521 19.760  1.00 40.84 17  A 1 
ATOM 123  C C     . ASP A 1 17  ? -15.483 -14.633 21.241  1.00 39.61 17  A 1 
ATOM 124  O O     . ASP A 1 17  ? -14.404 -14.187 21.625  1.00 37.69 17  A 1 
ATOM 125  C CB    . ASP A 1 17  ? -16.904 -13.350 19.574  1.00 39.46 17  A 1 
ATOM 126  C CG    . ASP A 1 17  ? -16.434 -12.278 18.580  1.00 34.48 17  A 1 
ATOM 127  O OD1   . ASP A 1 17  ? -15.635 -12.597 17.678  1.00 33.13 17  A 1 
ATOM 128  O OD2   . ASP A 1 17  ? -16.830 -11.098 18.776  1.00 32.79 17  A 1 
ATOM 129  N N     . ARG A 1 18  ? -16.296 -15.293 22.101  1.00 31.90 18  A 1 
ATOM 130  C CA    . ARG A 1 18  ? -15.928 -15.502 23.519  1.00 34.46 18  A 1 
ATOM 131  C C     . ARG A 1 18  ? -14.749 -16.455 23.690  1.00 33.90 18  A 1 
ATOM 132  O O     . ARG A 1 18  ? -14.016 -16.358 24.672  1.00 31.47 18  A 1 
ATOM 133  C CB    . ARG A 1 18  ? -17.114 -16.026 24.330  1.00 33.05 18  A 1 
ATOM 134  C CG    . ARG A 1 18  ? -18.179 -14.959 24.587  1.00 29.56 18  A 1 
ATOM 135  C CD    . ARG A 1 18  ? -19.171 -15.461 25.642  1.00 28.23 18  A 1 
ATOM 136  N NE    . ARG A 1 18  ? -20.508 -14.934 25.411  1.00 26.68 18  A 1 
ATOM 137  C CZ    . ARG A 1 18  ? -21.554 -15.056 26.217  1.00 24.28 18  A 1 
ATOM 138  N NH1   . ARG A 1 18  ? -21.458 -15.592 27.398  1.00 22.95 18  A 1 
ATOM 139  N NH2   . ARG A 1 18  ? -22.720 -14.659 25.825  1.00 22.08 18  A 1 
ATOM 140  N N     . HIS A 1 19  ? -14.571 -17.380 22.761  1.00 34.71 19  A 1 
ATOM 141  C CA    . HIS A 1 19  ? -13.485 -18.351 22.874  1.00 37.59 19  A 1 
ATOM 142  C C     . HIS A 1 19  ? -12.123 -17.702 22.621  1.00 36.80 19  A 1 
ATOM 143  O O     . HIS A 1 19  ? -11.134 -18.064 23.264  1.00 35.17 19  A 1 
ATOM 144  C CB    . HIS A 1 19  ? -13.765 -19.567 21.985  1.00 36.96 19  A 1 
ATOM 145  C CG    . HIS A 1 19  ? -13.478 -20.865 22.702  1.00 33.81 19  A 1 
ATOM 146  N ND1   . HIS A 1 19  ? -12.773 -21.015 23.878  1.00 32.15 19  A 1 
ATOM 147  C CD2   . HIS A 1 19  ? -13.908 -22.119 22.343  1.00 31.51 19  A 1 
ATOM 148  C CE1   . HIS A 1 19  ? -12.774 -22.317 24.208  1.00 30.10 19  A 1 
ATOM 149  N NE2   . HIS A 1 19  ? -13.462 -23.019 23.306  1.00 29.49 19  A 1 
ATOM 150  N N     . TRP A 1 20  ? -12.100 -16.694 21.744  1.00 38.19 20  A 1 
ATOM 151  C CA    . TRP A 1 20  ? -10.914 -15.891 21.470  1.00 37.07 20  A 1 
ATOM 152  C C     . TRP A 1 20  ? -10.421 -15.114 22.697  1.00 36.01 20  A 1 
ATOM 153  O O     . TRP A 1 20  ? -9.221  -15.159 23.006  1.00 33.58 20  A 1 
ATOM 154  C CB    . TRP A 1 20  ? -11.224 -14.929 20.338  1.00 35.45 20  A 1 
ATOM 155  C CG    . TRP A 1 20  ? -10.911 -15.475 19.000  1.00 32.16 20  A 1 
ATOM 156  C CD1   . TRP A 1 20  ? -11.754 -16.102 18.169  1.00 29.56 20  A 1 
ATOM 157  C CD2   . TRP A 1 20  ? -9.641  -15.341 18.288  1.00 29.49 20  A 1 
ATOM 158  N NE1   . TRP A 1 20  ? -11.125 -16.332 16.953  1.00 26.91 20  A 1 
ATOM 159  C CE2   . TRP A 1 20  ? -9.841  -15.809 16.986  1.00 26.51 20  A 1 
ATOM 160  C CE3   . TRP A 1 20  ? -8.403  -14.793 18.617  1.00 29.18 20  A 1 
ATOM 161  C CZ2   . TRP A 1 20  ? -8.845  -15.626 15.989  1.00 28.77 20  A 1 
ATOM 162  C CZ3   . TRP A 1 20  ? -7.387  -14.664 17.650  1.00 29.44 20  A 1 
ATOM 163  C CH2   . TRP A 1 20  ? -7.635  -15.032 16.349  1.00 29.98 20  A 1 
ATOM 164  N N     . HIS A 1 21  ? -11.317 -14.470 23.436  1.00 38.34 21  A 1 
ATOM 165  C CA    . HIS A 1 21  ? -10.967 -13.739 24.661  1.00 40.56 21  A 1 
ATOM 166  C C     . HIS A 1 21  ? -10.168 -14.603 25.633  1.00 40.00 21  A 1 
ATOM 167  O O     . HIS A 1 21  ? -9.147  -14.186 26.179  1.00 37.89 21  A 1 
ATOM 168  C CB    . HIS A 1 21  ? -12.235 -13.184 25.337  1.00 39.08 21  A 1 
ATOM 169  C CG    . HIS A 1 21  ? -12.454 -11.719 25.059  1.00 35.22 21  A 1 
ATOM 170  N ND1   . HIS A 1 21  ? -11.814 -10.687 25.690  1.00 33.32 21  A 1 
ATOM 171  C CD2   . HIS A 1 21  ? -13.310 -11.163 24.159  1.00 32.76 21  A 1 
ATOM 172  C CE1   . HIS A 1 21  ? -12.267 -9.525  25.179  1.00 31.01 21  A 1 
ATOM 173  N NE2   . HIS A 1 21  ? -13.184 -9.775  24.239  1.00 29.60 21  A 1 
ATOM 174  N N     . ARG A 1 22  ? -10.613 -15.832 25.825  1.00 30.93 22  A 1 
ATOM 175  C CA    . ARG A 1 22  ? -10.033 -16.719 26.833  1.00 32.01 22  A 1 
ATOM 176  C C     . ARG A 1 22  ? -8.638  -17.224 26.465  1.00 31.30 22  A 1 
ATOM 177  O O     . ARG A 1 22  ? -7.809  -17.420 27.355  1.00 29.33 22  A 1 
ATOM 178  C CB    . ARG A 1 22  ? -11.010 -17.874 27.088  1.00 31.26 22  A 1 
ATOM 179  C CG    . ARG A 1 22  ? -11.227 -18.071 28.578  1.00 27.71 22  A 1 
ATOM 180  C CD    . ARG A 1 22  ? -12.228 -19.201 28.822  1.00 25.30 22  A 1 
ATOM 181  N NE    . ARG A 1 22  ? -12.664 -19.248 30.202  1.00 23.45 22  A 1 
ATOM 182  C CZ    . ARG A 1 22  ? -13.546 -20.089 30.714  1.00 20.44 22  A 1 
ATOM 183  N NH1   . ARG A 1 22  ? -14.083 -21.033 29.995  1.00 19.21 22  A 1 
ATOM 184  N NH2   . ARG A 1 22  ? -13.913 -19.988 31.962  1.00 17.92 22  A 1 
ATOM 185  N N     . THR A 1 23  ? -8.386  -17.450 25.183  1.00 35.41 23  A 1 
ATOM 186  C CA    . THR A 1 23  ? -7.106  -18.012 24.722  1.00 36.29 23  A 1 
ATOM 187  C C     . THR A 1 23  ? -5.988  -16.980 24.670  1.00 34.65 23  A 1 
ATOM 188  O O     . THR A 1 23  ? -4.867  -17.300 25.075  1.00 32.38 23  A 1 
ATOM 189  C CB    . THR A 1 23  ? -7.263  -18.706 23.365  1.00 35.25 23  A 1 
ATOM 190  O OG1   . THR A 1 23  ? -8.125  -17.984 22.526  1.00 32.11 23  A 1 
ATOM 191  C CG2   . THR A 1 23  ? -7.849  -20.103 23.542  1.00 33.13 23  A 1 
ATOM 192  N N     . ALA A 1 24  ? -6.280  -15.734 24.292  1.00 34.01 24  A 1 
ATOM 193  C CA    . ALA A 1 24  ? -5.296  -14.657 24.306  1.00 34.15 24  A 1 
ATOM 194  C C     . ALA A 1 24  ? -4.768  -14.366 25.720  1.00 33.42 24  A 1 
ATOM 195  O O     . ALA A 1 24  ? -3.563  -14.217 25.933  1.00 31.62 24  A 1 
ATOM 196  C CB    . ALA A 1 24  ? -5.929  -13.420 23.667  1.00 32.93 24  A 1 
ATOM 197  N N     . THR A 1 25  ? -5.647  -14.356 26.721  1.00 34.60 25  A 1 
ATOM 198  C CA    . THR A 1 25  ? -5.264  -14.156 28.134  1.00 34.64 25  A 1 
ATOM 199  C C     . THR A 1 25  ? -4.360  -15.265 28.671  1.00 33.46 25  A 1 
ATOM 200  O O     . THR A 1 25  ? -3.461  -14.999 29.470  1.00 31.25 25  A 1 
ATOM 201  C CB    . THR A 1 25  ? -6.482  -14.022 29.066  1.00 33.74 25  A 1 
ATOM 202  O OG1   . THR A 1 25  ? -7.713  -14.149 28.408  1.00 30.59 25  A 1 
ATOM 203  C CG2   . THR A 1 25  ? -6.492  -12.679 29.780  1.00 31.28 25  A 1 
ATOM 204  N N     . LEU A 1 26  ? -4.554  -16.498 28.226  1.00 31.42 26  A 1 
ATOM 205  C CA    . LEU A 1 26  ? -3.742  -17.624 28.682  1.00 32.27 26  A 1 
ATOM 206  C C     . LEU A 1 26  ? -2.285  -17.534 28.213  1.00 31.66 26  A 1 
ATOM 207  O O     . LEU A 1 26  ? -1.386  -17.940 28.960  1.00 29.55 26  A 1 
ATOM 208  C CB    . LEU A 1 26  ? -4.382  -18.944 28.229  1.00 29.85 26  A 1 
ATOM 209  C CG    . LEU A 1 26  ? -5.519  -19.422 29.146  1.00 25.90 26  A 1 
ATOM 210  C CD1   . LEU A 1 26  ? -6.320  -20.525 28.453  1.00 24.96 26  A 1 
ATOM 211  C CD2   . LEU A 1 26  ? -4.977  -19.991 30.463  1.00 26.06 26  A 1 
ATOM 212  N N     . PHE A 1 27  ? -2.036  -16.964 27.036  1.00 32.91 27  A 1 
ATOM 213  C CA    . PHE A 1 27  ? -0.677  -16.853 26.489  1.00 34.13 27  A 1 
ATOM 214  C C     . PHE A 1 27  ? 0.213   -15.918 27.321  1.00 34.34 27  A 1 
ATOM 215  O O     . PHE A 1 27  ? 1.415   -16.166 27.469  1.00 31.82 27  A 1 
ATOM 216  C CB    . PHE A 1 27  ? -0.743  -16.421 25.023  1.00 31.27 27  A 1 
ATOM 217  C CG    . PHE A 1 27  ? 0.214   -17.212 24.150  1.00 27.57 27  A 1 
ATOM 218  C CD1   . PHE A 1 27  ? 1.541   -16.795 23.993  1.00 25.62 27  A 1 
ATOM 219  C CD2   . PHE A 1 27  ? -0.237  -18.378 23.533  1.00 25.36 27  A 1 
ATOM 220  C CE1   . PHE A 1 27  ? 2.426   -17.561 23.221  1.00 23.81 27  A 1 
ATOM 221  C CE2   . PHE A 1 27  ? 0.644   -19.145 22.760  1.00 23.31 27  A 1 
ATOM 222  C CZ    . PHE A 1 27  ? 1.982   -18.740 22.602  1.00 23.07 27  A 1 
ATOM 223  N N     . MET A 1 28  ? -0.368  -14.866 27.917  1.00 37.11 28  A 1 
ATOM 224  C CA    . MET A 1 28  ? 0.384   -13.920 28.756  1.00 37.77 28  A 1 
ATOM 225  C C     . MET A 1 28  ? 0.893   -14.549 30.064  1.00 38.57 28  A 1 
ATOM 226  O O     . MET A 1 28  ? 1.984   -14.219 30.511  1.00 36.30 28  A 1 
ATOM 227  C CB    . MET A 1 28  ? -0.462  -12.675 29.050  1.00 35.32 28  A 1 
ATOM 228  C CG    . MET A 1 28  ? -0.592  -11.753 27.835  1.00 31.23 28  A 1 
ATOM 229  S SD    . MET A 1 28  ? -0.322  -9.997  28.218  1.00 28.75 28  A 1 
ATOM 230  C CE    . MET A 1 28  ? -1.924  -9.571  28.937  1.00 26.60 28  A 1 
ATOM 231  N N     . ASN A 1 29  ? 0.149   -15.451 30.657  1.00 31.50 29  A 1 
ATOM 232  C CA    . ASN A 1 29  ? 0.472   -15.956 31.999  1.00 32.44 29  A 1 
ATOM 233  C C     . ASN A 1 29  ? 1.641   -16.949 32.057  1.00 31.75 29  A 1 
ATOM 234  O O     . ASN A 1 29  ? 2.251   -17.102 33.115  1.00 29.31 29  A 1 
ATOM 235  C CB    . ASN A 1 29  ? -0.797  -16.538 32.635  1.00 30.72 29  A 1 
ATOM 236  C CG    . ASN A 1 29  ? -1.666  -15.477 33.299  1.00 26.55 29  A 1 
ATOM 237  O OD1   . ASN A 1 29  ? -1.220  -14.427 33.696  1.00 25.61 29  A 1 
ATOM 238  N ND2   . ASN A 1 29  ? -2.935  -15.755 33.479  1.00 25.11 29  A 1 
ATOM 239  N N     . CYS A 1 30  ? 1.996   -17.607 30.947  1.00 36.27 30  A 1 
ATOM 240  C CA    . CYS A 1 30  ? 3.061   -18.620 30.962  1.00 37.52 30  A 1 
ATOM 241  C C     . CYS A 1 30  ? 4.477   -18.061 31.196  1.00 36.85 30  A 1 
ATOM 242  O O     . CYS A 1 30  ? 5.415   -18.841 31.339  1.00 34.07 30  A 1 
ATOM 243  C CB    . CYS A 1 30  ? 2.992   -19.457 29.679  1.00 35.11 30  A 1 
ATOM 244  S SG    . CYS A 1 30  ? 1.567   -20.598 29.751  1.00 31.14 30  A 1 
ATOM 245  N N     . VAL A 1 31  ? 4.651   -16.732 31.232  1.00 30.54 31  A 1 
ATOM 246  C CA    . VAL A 1 31  ? 5.981   -16.105 31.302  1.00 32.71 31  A 1 
ATOM 247  C C     . VAL A 1 31  ? 6.632   -16.225 32.690  1.00 31.67 31  A 1 
ATOM 248  O O     . VAL A 1 31  ? 7.856   -16.163 32.789  1.00 29.17 31  A 1 
ATOM 249  C CB    . VAL A 1 31  ? 5.924   -14.624 30.889  1.00 30.85 31  A 1 
ATOM 250  C CG1   . VAL A 1 31  ? 7.326   -14.055 30.629  1.00 27.79 31  A 1 
ATOM 251  C CG2   . VAL A 1 31  ? 5.102   -14.390 29.619  1.00 28.93 31  A 1 
ATOM 252  N N     . SER A 1 32  ? 5.856   -16.329 33.754  1.00 27.45 32  A 1 
ATOM 253  C CA    . SER A 1 32  ? 6.343   -15.981 35.102  1.00 29.75 32  A 1 
ATOM 254  C C     . SER A 1 32  ? 7.383   -16.924 35.694  1.00 28.66 32  A 1 
ATOM 255  O O     . SER A 1 32  ? 8.327   -16.466 36.330  1.00 26.27 32  A 1 
ATOM 256  C CB    . SER A 1 32  ? 5.169   -15.828 36.068  1.00 28.24 32  A 1 
ATOM 257  O OG    . SER A 1 32  ? 4.466   -17.047 36.204  1.00 26.74 32  A 1 
ATOM 258  N N     . ASN A 1 33  ? 7.213   -18.223 35.552  1.00 28.33 33  A 1 
ATOM 259  C CA    . ASN A 1 33  ? 8.092   -19.163 36.239  1.00 30.38 33  A 1 
ATOM 260  C C     . ASN A 1 33  ? 9.431   -19.274 35.504  1.00 29.22 33  A 1 
ATOM 261  O O     . ASN A 1 33  ? 9.604   -20.066 34.587  1.00 27.03 33  A 1 
ATOM 262  C CB    . ASN A 1 33  ? 7.386   -20.506 36.465  1.00 28.79 33  A 1 
ATOM 263  C CG    . ASN A 1 33  ? 6.453   -20.476 37.668  1.00 24.74 33  A 1 
ATOM 264  O OD1   . ASN A 1 33  ? 6.463   -19.580 38.492  1.00 24.10 33  A 1 
ATOM 265  N ND2   . ASN A 1 33  ? 5.635   -21.485 37.820  1.00 24.43 33  A 1 
ATOM 266  N N     . GLY A 1 34  ? 10.371  -18.444 35.936  1.00 30.70 34  A 1 
ATOM 267  C CA    . GLY A 1 34  ? 11.721  -18.332 35.407  1.00 31.53 34  A 1 
ATOM 268  C C     . GLY A 1 34  ? 12.655  -19.507 35.690  1.00 30.82 34  A 1 
ATOM 269  O O     . GLY A 1 34  ? 13.864  -19.304 35.733  1.00 28.77 34  A 1 
ATOM 270  N N     . THR A 1 35  ? 12.138  -20.718 35.898  1.00 37.48 35  A 1 
ATOM 271  C CA    . THR A 1 35  ? 13.008  -21.887 35.913  1.00 39.41 35  A 1 
ATOM 272  C C     . THR A 1 35  ? 13.630  -22.006 34.528  1.00 38.52 35  A 1 
ATOM 273  O O     . THR A 1 35  ? 12.957  -22.386 33.569  1.00 35.71 35  A 1 
ATOM 274  C CB    . THR A 1 35  ? 12.269  -23.175 36.307  1.00 36.02 35  A 1 
ATOM 275  O OG1   . THR A 1 35  ? 10.994  -23.226 35.712  1.00 32.46 35  A 1 
ATOM 276  C CG2   . THR A 1 35  ? 12.075  -23.237 37.814  1.00 33.57 35  A 1 
ATOM 277  N N     . VAL A 1 36  ? 14.913  -21.647 34.476  1.00 29.78 36  A 1 
ATOM 278  C CA    . VAL A 1 36  ? 15.778  -21.931 33.344  1.00 32.36 36  A 1 
ATOM 279  C C     . VAL A 1 36  ? 15.800  -23.449 33.210  1.00 31.70 36  A 1 
ATOM 280  O O     . VAL A 1 36  ? 16.519  -24.124 33.940  1.00 30.36 36  A 1 
ATOM 281  C CB    . VAL A 1 36  ? 17.198  -21.370 33.569  1.00 30.86 36  A 1 
ATOM 282  C CG1   . VAL A 1 36  ? 18.098  -21.594 32.352  1.00 28.32 36  A 1 
ATOM 283  C CG2   . VAL A 1 36  ? 17.160  -19.852 33.839  1.00 30.90 36  A 1 
ATOM 284  N N     . TYR A 1 37  ? 14.919  -23.978 32.358  1.00 36.16 37  A 1 
ATOM 285  C CA    . TYR A 1 37  ? 15.113  -25.324 31.875  1.00 37.84 37  A 1 
ATOM 286  C C     . TYR A 1 37  ? 16.447  -25.282 31.137  1.00 37.03 37  A 1 
ATOM 287  O O     . TYR A 1 37  ? 16.549  -24.656 30.074  1.00 36.51 37  A 1 
ATOM 288  C CB    . TYR A 1 37  ? 13.939  -25.795 31.001  1.00 36.50 37  A 1 
ATOM 289  C CG    . TYR A 1 37  ? 12.906  -26.587 31.777  1.00 35.29 37  A 1 
ATOM 290  C CD1   . TYR A 1 37  ? 12.960  -27.999 31.765  1.00 34.28 37  A 1 
ATOM 291  C CD2   . TYR A 1 37  ? 11.913  -25.940 32.517  1.00 34.38 37  A 1 
ATOM 292  C CE1   . TYR A 1 37  ? 12.016  -28.757 32.493  1.00 31.03 37  A 1 
ATOM 293  C CE2   . TYR A 1 37  ? 10.965  -26.687 33.258  1.00 29.95 37  A 1 
ATOM 294  C CZ    . TYR A 1 37  ? 11.025  -28.096 33.233  1.00 29.59 37  A 1 
ATOM 295  O OH    . TYR A 1 37  ? 10.104  -28.827 33.939  1.00 28.39 37  A 1 
ATOM 296  N N     . GLU A 1 38  ? 17.487  -25.849 31.741  1.00 30.16 38  A 1 
ATOM 297  C CA    . GLU A 1 38  ? 18.688  -26.245 31.029  1.00 33.81 38  A 1 
ATOM 298  C C     . GLU A 1 38  ? 18.265  -26.977 29.756  1.00 32.79 38  A 1 
ATOM 299  O O     . GLU A 1 38  ? 17.193  -27.594 29.710  1.00 31.69 38  A 1 
ATOM 300  C CB    . GLU A 1 38  ? 19.570  -27.158 31.892  1.00 33.55 38  A 1 
ATOM 301  C CG    . GLU A 1 38  ? 20.298  -26.395 33.015  1.00 30.32 38  A 1 
ATOM 302  C CD    . GLU A 1 38  ? 21.260  -27.282 33.815  1.00 28.12 38  A 1 
ATOM 303  O OE1   . GLU A 1 38  ? 22.266  -26.725 34.321  1.00 27.01 38  A 1 
ATOM 304  O OE2   . GLU A 1 38  ? 20.981  -28.491 33.951  1.00 27.84 38  A 1 
ATOM 305  N N     . GLU A 1 39  ? 19.098  -26.874 28.723  1.00 31.88 39  A 1 
ATOM 306  C CA    . GLU A 1 39  ? 18.910  -27.657 27.506  1.00 35.35 39  A 1 
ATOM 307  C C     . GLU A 1 39  ? 18.725  -29.112 27.922  1.00 33.41 39  A 1 
ATOM 308  O O     . GLU A 1 39  ? 19.660  -29.763 28.385  1.00 31.91 39  A 1 
ATOM 309  C CB    . GLU A 1 39  ? 20.121  -27.509 26.579  1.00 34.80 39  A 1 
ATOM 310  C CG    . GLU A 1 39  ? 20.173  -26.141 25.886  1.00 31.93 39  A 1 
ATOM 311  C CD    . GLU A 1 39  ? 21.406  -25.970 24.996  1.00 29.88 39  A 1 
ATOM 312  O OE1   . GLU A 1 39  ? 21.259  -25.310 23.937  1.00 28.77 39  A 1 
ATOM 313  O OE2   . GLU A 1 39  ? 22.485  -26.460 25.376  1.00 29.01 39  A 1 
ATOM 314  N N     . ALA A 1 40  ? 17.490  -29.587 27.821  1.00 35.27 40  A 1 
ATOM 315  C CA    . ALA A 1 40  ? 17.188  -30.970 28.092  1.00 37.11 40  A 1 
ATOM 316  C C     . ALA A 1 40  ? 17.799  -31.779 26.946  1.00 35.30 40  A 1 
ATOM 317  O O     . ALA A 1 40  ? 17.134  -32.101 25.970  1.00 33.67 40  A 1 
ATOM 318  C CB    . ALA A 1 40  ? 15.666  -31.153 28.252  1.00 35.92 40  A 1 
ATOM 319  N N     . VAL A 1 41  ? 19.097  -32.036 27.073  1.00 33.11 41  A 1 
ATOM 320  C CA    . VAL A 1 41  ? 19.852  -32.987 26.264  1.00 36.65 41  A 1 
ATOM 321  C C     . VAL A 1 41  ? 19.251  -34.349 26.570  1.00 34.74 41  A 1 
ATOM 322  O O     . VAL A 1 41  ? 19.661  -35.043 27.497  1.00 33.16 41  A 1 
ATOM 323  C CB    . VAL A 1 41  ? 21.361  -32.924 26.563  1.00 35.37 41  A 1 
ATOM 324  C CG1   . VAL A 1 41  ? 22.125  -33.825 25.587  1.00 33.02 41  A 1 
ATOM 325  C CG2   . VAL A 1 41  ? 21.914  -31.512 26.434  1.00 35.12 41  A 1 
ATOM 326  N N     . GLY A 1 42  ? 18.199  -34.676 25.831  1.00 37.33 42  A 1 
ATOM 327  C CA    . GLY A 1 42  ? 17.681  -36.022 25.844  1.00 39.28 42  A 1 
ATOM 328  C C     . GLY A 1 42  ? 18.806  -36.979 25.468  1.00 38.86 42  A 1 
ATOM 329  O O     . GLY A 1 42  ? 19.621  -36.664 24.612  1.00 36.82 42  A 1 
ATOM 330  N N     . ARG A 1 43  ? 18.850  -38.146 26.101  1.00 32.61 43  A 1 
ATOM 331  C CA    . ARG A 1 43  ? 19.934  -39.143 25.927  1.00 37.94 43  A 1 
ATOM 332  C C     . ARG A 1 43  ? 20.311  -39.447 24.476  1.00 36.79 43  A 1 
ATOM 333  O O     . ARG A 1 43  ? 21.465  -39.713 24.210  1.00 34.18 43  A 1 
ATOM 334  C CB    . ARG A 1 43  ? 19.525  -40.465 26.585  1.00 36.31 43  A 1 
ATOM 335  C CG    . ARG A 1 43  ? 19.969  -40.594 28.039  1.00 33.51 43  A 1 
ATOM 336  C CD    . ARG A 1 43  ? 19.629  -42.001 28.541  1.00 30.76 43  A 1 
ATOM 337  N NE    . ARG A 1 43  ? 20.145  -42.236 29.886  1.00 28.80 43  A 1 
ATOM 338  C CZ    . ARG A 1 43  ? 19.980  -43.348 30.591  1.00 25.80 43  A 1 
ATOM 339  N NH1   . ARG A 1 43  ? 19.282  -44.353 30.131  1.00 25.23 43  A 1 
ATOM 340  N NH2   . ARG A 1 43  ? 20.512  -43.463 31.773  1.00 25.92 43  A 1 
ATOM 341  N N     . GLU A 1 44  ? 19.342  -39.452 23.573  1.00 39.63 44  A 1 
ATOM 342  C CA    . GLU A 1 44  ? 19.530  -39.831 22.168  1.00 43.27 44  A 1 
ATOM 343  C C     . GLU A 1 44  ? 19.975  -38.652 21.275  1.00 43.17 44  A 1 
ATOM 344  O O     . GLU A 1 44  ? 19.578  -38.576 20.121  1.00 40.36 44  A 1 
ATOM 345  C CB    . GLU A 1 44  ? 18.274  -40.531 21.630  1.00 40.79 44  A 1 
ATOM 346  C CG    . GLU A 1 44  ? 18.032  -41.892 22.296  1.00 37.77 44  A 1 
ATOM 347  C CD    . GLU A 1 44  ? 16.889  -42.678 21.643  1.00 34.02 44  A 1 
ATOM 348  O OE1   . GLU A 1 44  ? 16.828  -43.905 21.905  1.00 31.62 44  A 1 
ATOM 349  O OE2   . GLU A 1 44  ? 16.066  -42.061 20.936  1.00 31.28 44  A 1 
ATOM 350  N N     . GLY A 1 45  ? 20.758  -37.703 21.776  1.00 43.90 45  A 1 
ATOM 351  C CA    . GLY A 1 45  ? 21.454  -36.710 20.940  1.00 44.55 45  A 1 
ATOM 352  C C     . GLY A 1 45  ? 20.601  -35.733 20.122  1.00 45.06 45  A 1 
ATOM 353  O O     . GLY A 1 45  ? 21.133  -34.787 19.541  1.00 42.42 45  A 1 
ATOM 354  N N     . CYS A 1 46  ? 19.277  -35.934 20.066  1.00 51.73 46  A 1 
ATOM 355  C CA    . CYS A 1 46  ? 18.358  -35.061 19.359  1.00 52.94 46  A 1 
ATOM 356  C C     . CYS A 1 46  ? 18.149  -33.780 20.168  1.00 53.05 46  A 1 
ATOM 357  O O     . CYS A 1 46  ? 17.338  -33.735 21.090  1.00 49.05 46  A 1 
ATOM 358  C CB    . CYS A 1 46  ? 17.043  -35.801 19.100  1.00 48.87 46  A 1 
ATOM 359  S SG    . CYS A 1 46  ? 17.301  -37.206 17.961  1.00 43.31 46  A 1 
ATOM 360  N N     . TRP A 1 47  ? 18.889  -32.710 19.811  1.00 58.79 47  A 1 
ATOM 361  C CA    . TRP A 1 47  ? 18.671  -31.368 20.341  1.00 57.18 47  A 1 
ATOM 362  C C     . TRP A 1 47  ? 17.285  -30.887 19.896  1.00 57.44 47  A 1 
ATOM 363  O O     . TRP A 1 47  ? 17.108  -30.376 18.779  1.00 52.70 47  A 1 
ATOM 364  C CB    . TRP A 1 47  ? 19.790  -30.441 19.884  1.00 52.30 47  A 1 
ATOM 365  C CG    . TRP A 1 47  ? 21.124  -30.738 20.487  1.00 47.59 47  A 1 
ATOM 366  C CD1   . TRP A 1 47  ? 21.936  -31.759 20.160  1.00 41.86 47  A 1 
ATOM 367  C CD2   . TRP A 1 47  ? 21.808  -30.015 21.568  1.00 43.78 47  A 1 
ATOM 368  N NE1   . TRP A 1 47  ? 23.074  -31.733 20.955  1.00 36.16 47  A 1 
ATOM 369  C CE2   . TRP A 1 47  ? 23.032  -30.687 21.826  1.00 39.10 47  A 1 
ATOM 370  C CE3   . TRP A 1 47  ? 21.485  -28.871 22.307  1.00 40.73 47  A 1 
ATOM 371  C CZ2   . TRP A 1 47  ? 23.932  -30.203 22.819  1.00 39.30 47  A 1 
ATOM 372  C CZ3   . TRP A 1 47  ? 22.383  -28.397 23.293  1.00 38.72 47  A 1 
ATOM 373  C CH2   . TRP A 1 47  ? 23.583  -29.061 23.540  1.00 39.69 47  A 1 
ATOM 374  N N     . ALA A 1 48  ? 16.276  -31.080 20.746  1.00 67.01 48  A 1 
ATOM 375  C CA    . ALA A 1 48  ? 14.937  -30.609 20.456  1.00 68.11 48  A 1 
ATOM 376  C C     . ALA A 1 48  ? 14.917  -29.078 20.520  1.00 70.27 48  A 1 
ATOM 377  O O     . ALA A 1 48  ? 15.191  -28.478 21.555  1.00 65.76 48  A 1 
ATOM 378  C CB    . ALA A 1 48  ? 13.946  -31.260 21.432  1.00 61.34 48  A 1 
ATOM 379  N N     . ARG A 1 49  ? 14.582  -28.431 19.399  1.00 70.68 49  A 1 
ATOM 380  C CA    . ARG A 1 49  ? 14.425  -26.977 19.335  1.00 71.77 49  A 1 
ATOM 381  C C     . ARG A 1 49  ? 13.387  -26.530 20.359  1.00 74.67 49  A 1 
ATOM 382  O O     . ARG A 1 49  ? 12.319  -27.124 20.452  1.00 70.92 49  A 1 
ATOM 383  C CB    . ARG A 1 49  ? 14.071  -26.557 17.905  1.00 68.52 49  A 1 
ATOM 384  C CG    . ARG A 1 49  ? 13.971  -25.039 17.725  1.00 62.35 49  A 1 
ATOM 385  C CD    . ARG A 1 49  ? 13.775  -24.666 16.258  1.00 62.83 49  A 1 
ATOM 386  N NE    . ARG A 1 49  ? 13.561  -23.231 16.091  1.00 58.08 49  A 1 
ATOM 387  C CZ    . ARG A 1 49  ? 13.702  -22.519 14.975  1.00 50.64 49  A 1 
ATOM 388  N NH1   . ARG A 1 49  ? 14.099  -23.065 13.867  1.00 48.81 49  A 1 
ATOM 389  N NH2   . ARG A 1 49  ? 13.437  -21.260 14.960  1.00 50.61 49  A 1 
ATOM 390  N N     . LEU A 1 50  ? 13.691  -25.473 21.113  1.00 78.45 50  A 1 
ATOM 391  C CA    . LEU A 1 50  ? 12.747  -24.900 22.069  1.00 79.07 50  A 1 
ATOM 392  C C     . LEU A 1 50  ? 11.527  -24.317 21.352  1.00 80.83 50  A 1 
ATOM 393  O O     . LEU A 1 50  ? 11.611  -23.855 20.215  1.00 77.35 50  A 1 
ATOM 394  C CB    . LEU A 1 50  ? 13.434  -23.849 22.948  1.00 75.42 50  A 1 
ATOM 395  C CG    . LEU A 1 50  ? 14.480  -24.413 23.934  1.00 72.92 50  A 1 
ATOM 396  C CD1   . LEU A 1 50  ? 15.193  -23.274 24.652  1.00 66.72 50  A 1 
ATOM 397  C CD2   . LEU A 1 50  ? 13.851  -25.324 24.988  1.00 68.96 50  A 1 
ATOM 398  N N     . CYS A 1 51  ? 10.391  -24.342 22.039  1.00 79.95 51  A 1 
ATOM 399  C CA    . CYS A 1 51  ? 9.152   -23.764 21.546  1.00 79.24 51  A 1 
ATOM 400  C C     . CYS A 1 51  ? 9.314   -22.261 21.286  1.00 77.45 51  A 1 
ATOM 401  O O     . CYS A 1 51  ? 9.697   -21.512 22.178  1.00 74.47 51  A 1 
ATOM 402  C CB    . CYS A 1 51  ? 8.058   -24.037 22.590  1.00 79.96 51  A 1 
ATOM 403  S SG    . CYS A 1 51  ? 6.498   -23.206 22.165  1.00 80.12 51  A 1 
ATOM 404  N N     . ASP A 1 52  ? 8.938   -21.818 20.090  1.00 81.24 52  A 1 
ATOM 405  C CA    . ASP A 1 52  ? 8.992   -20.403 19.711  1.00 78.35 52  A 1 
ATOM 406  C C     . ASP A 1 52  ? 7.997   -19.529 20.498  1.00 78.06 52  A 1 
ATOM 407  O O     . ASP A 1 52  ? 8.223   -18.337 20.668  1.00 72.45 52  A 1 
ATOM 408  C CB    . ASP A 1 52  ? 8.758   -20.276 18.194  1.00 75.12 52  A 1 
ATOM 409  C CG    . ASP A 1 52  ? 9.895   -20.881 17.341  1.00 73.71 52  A 1 
ATOM 410  O OD1   . ASP A 1 52  ? 11.087  -20.735 17.710  1.00 67.52 52  A 1 
ATOM 411  O OD2   . ASP A 1 52  ? 9.592   -21.472 16.285  1.00 69.48 52  A 1 
ATOM 412  N N     . GLY A 1 53  ? 6.926   -20.111 21.029  1.00 78.01 53  A 1 
ATOM 413  C CA    . GLY A 1 53  ? 5.934   -19.421 21.852  1.00 75.06 53  A 1 
ATOM 414  C C     . GLY A 1 53  ? 6.403   -19.157 23.282  1.00 75.57 53  A 1 
ATOM 415  O O     . GLY A 1 53  ? 6.432   -18.016 23.739  1.00 70.16 53  A 1 
ATOM 416  N N     . CYS A 1 54  ? 6.788   -20.221 24.047  1.00 77.72 54  A 1 
ATOM 417  C CA    . CYS A 1 54  ? 7.159   -20.086 25.455  1.00 78.00 54  A 1 
ATOM 418  C C     . CYS A 1 54  ? 8.676   -19.997 25.705  1.00 77.82 54  A 1 
ATOM 419  O O     . CYS A 1 54  ? 9.081   -19.533 26.773  1.00 72.19 54  A 1 
ATOM 420  C CB    . CYS A 1 54  ? 6.511   -21.208 26.271  1.00 75.56 54  A 1 
ATOM 421  S SG    . CYS A 1 54  ? 7.201   -22.834 25.832  1.00 78.83 54  A 1 
ATOM 422  N N     . CYS A 1 55  ? 9.520   -20.416 24.754  1.00 76.18 55  A 1 
ATOM 423  C CA    . CYS A 1 55  ? 10.981  -20.447 24.844  1.00 73.68 55  A 1 
ATOM 424  C C     . CYS A 1 55  ? 11.539  -21.247 26.042  1.00 75.45 55  A 1 
ATOM 425  O O     . CYS A 1 55  ? 12.682  -21.047 26.430  1.00 69.11 55  A 1 
ATOM 426  C CB    . CYS A 1 55  ? 11.547  -19.020 24.773  1.00 68.91 55  A 1 
ATOM 427  S SG    . CYS A 1 55  ? 10.960  -18.159 23.275  1.00 62.10 55  A 1 
ATOM 428  N N     . THR A 1 56  ? 10.740  -22.126 26.629  1.00 78.31 56  A 1 
ATOM 429  C CA    . THR A 1 56  ? 11.117  -22.887 27.831  1.00 77.08 56  A 1 
ATOM 430  C C     . THR A 1 56  ? 10.964  -24.393 27.682  1.00 80.05 56  A 1 
ATOM 431  O O     . THR A 1 56  ? 11.662  -25.147 28.356  1.00 75.61 56  A 1 
ATOM 432  C CB    . THR A 1 56  ? 10.288  -22.448 29.046  1.00 73.60 56  A 1 
ATOM 433  O OG1   . THR A 1 56  ? 8.907   -22.559 28.773  1.00 68.43 56  A 1 
ATOM 434  C CG2   . THR A 1 56  ? 10.555  -21.009 29.464  1.00 69.12 56  A 1 
ATOM 435  N N     . VAL A 1 57  ? 10.055  -24.845 26.820  1.00 81.71 57  A 1 
ATOM 436  C CA    . VAL A 1 57  ? 9.719   -26.261 26.649  1.00 80.82 57  A 1 
ATOM 437  C C     . VAL A 1 57  ? 10.156  -26.712 25.252  1.00 82.66 57  A 1 
ATOM 438  O O     . VAL A 1 57  ? 10.001  -25.937 24.304  1.00 79.49 57  A 1 
ATOM 439  C CB    . VAL A 1 57  ? 8.217   -26.496 26.880  1.00 77.34 57  A 1 
ATOM 440  C CG1   . VAL A 1 57  ? 7.847   -27.979 26.835  1.00 69.36 57  A 1 
ATOM 441  C CG2   . VAL A 1 57  ? 7.767   -25.963 28.243  1.00 72.94 57  A 1 
ATOM 442  N N     . PRO A 1 58  ? 10.690  -27.944 25.092  1.00 76.97 58  A 1 
ATOM 443  C CA    . PRO A 1 58  ? 10.969  -28.502 23.778  1.00 76.44 58  A 1 
ATOM 444  C C     . PRO A 1 58  ? 9.730   -28.495 22.872  1.00 77.73 58  A 1 
ATOM 445  O O     . PRO A 1 58  ? 8.627   -28.823 23.311  1.00 77.64 58  A 1 
ATOM 446  C CB    . PRO A 1 58  ? 11.490  -29.909 24.017  1.00 75.88 58  A 1 
ATOM 447  C CG    . PRO A 1 58  ? 12.058  -29.841 25.431  1.00 73.31 58  A 1 
ATOM 448  C CD    . PRO A 1 58  ? 11.119  -28.859 26.125  1.00 80.71 58  A 1 
ATOM 449  N N     . SER A 1 59  ? 9.920   -28.121 21.595  1.00 81.79 59  A 1 
ATOM 450  C CA    . SER A 1 59  ? 8.863   -28.162 20.590  1.00 80.95 59  A 1 
ATOM 451  C C     . SER A 1 59  ? 8.517   -29.608 20.222  1.00 79.12 59  A 1 
ATOM 452  O O     . SER A 1 59  ? 9.388   -30.469 20.142  1.00 78.40 59  A 1 
ATOM 453  C CB    . SER A 1 59  ? 9.257   -27.349 19.354  1.00 82.08 59  A 1 
ATOM 454  O OG    . SER A 1 59  ? 10.507  -27.760 18.847  1.00 73.50 59  A 1 
ATOM 455  N N     . VAL A 1 60  ? 7.230   -29.846 19.972  1.00 86.30 60  A 1 
ATOM 456  C CA    . VAL A 1 60  ? 6.721   -31.165 19.553  1.00 85.82 60  A 1 
ATOM 457  C C     . VAL A 1 60  ? 6.090   -31.135 18.164  1.00 86.48 60  A 1 
ATOM 458  O O     . VAL A 1 60  ? 6.054   -32.163 17.487  1.00 83.41 60  A 1 
ATOM 459  C CB    . VAL A 1 60  ? 5.744   -31.767 20.580  1.00 85.25 60  A 1 
ATOM 460  C CG1   . VAL A 1 60  ? 6.454   -32.030 21.914  1.00 74.90 60  A 1 
ATOM 461  C CG2   . VAL A 1 60  ? 4.528   -30.880 20.839  1.00 79.03 60  A 1 
ATOM 462  N N     . VAL A 1 61  ? 5.632   -29.962 17.723  1.00 87.20 61  A 1 
ATOM 463  C CA    . VAL A 1 61  ? 5.029   -29.757 16.399  1.00 87.03 61  A 1 
ATOM 464  C C     . VAL A 1 61  ? 5.656   -28.566 15.692  1.00 87.32 61  A 1 
ATOM 465  O O     . VAL A 1 61  ? 6.137   -27.626 16.328  1.00 85.65 61  A 1 
ATOM 466  C CB    . VAL A 1 61  ? 3.499   -29.596 16.467  1.00 86.25 61  A 1 
ATOM 467  C CG1   . VAL A 1 61  ? 2.825   -30.832 17.062  1.00 72.30 61  A 1 
ATOM 468  C CG2   . VAL A 1 61  ? 3.060   -28.368 17.272  1.00 77.49 61  A 1 
ATOM 469  N N     . TYR A 1 62  ? 5.648   -28.609 14.361  1.00 84.20 62  A 1 
ATOM 470  C CA    . TYR A 1 62  ? 5.932   -27.466 13.509  1.00 80.31 62  A 1 
ATOM 471  C C     . TYR A 1 62  ? 4.644   -27.036 12.811  1.00 81.59 62  A 1 
ATOM 472  O O     . TYR A 1 62  ? 4.040   -27.821 12.076  1.00 79.83 62  A 1 
ATOM 473  C CB    . TYR A 1 62  ? 7.026   -27.830 12.506  1.00 80.78 62  A 1 
ATOM 474  C CG    . TYR A 1 62  ? 7.342   -26.721 11.527  1.00 79.34 62  A 1 
ATOM 475  C CD1   . TYR A 1 62  ? 6.937   -26.806 10.189  1.00 75.37 62  A 1 
ATOM 476  C CD2   . TYR A 1 62  ? 8.040   -25.587 11.962  1.00 77.76 62  A 1 
ATOM 477  C CE1   . TYR A 1 62  ? 7.237   -25.780 9.281   1.00 73.29 62  A 1 
ATOM 478  C CE2   . TYR A 1 62  ? 8.341   -24.544 11.073  1.00 74.43 62  A 1 
ATOM 479  C CZ    . TYR A 1 62  ? 7.951   -24.647 9.725   1.00 79.72 62  A 1 
ATOM 480  O OH    . TYR A 1 62  ? 8.252   -23.639 8.843   1.00 79.58 62  A 1 
ATOM 481  N N     . CYS A 1 63  ? 4.220   -25.785 13.030  1.00 81.88 63  A 1 
ATOM 482  C CA    . CYS A 1 63  ? 3.116   -25.183 12.304  1.00 80.00 63  A 1 
ATOM 483  C C     . CYS A 1 63  ? 3.643   -24.562 11.010  1.00 78.48 63  A 1 
ATOM 484  O O     . CYS A 1 63  ? 4.426   -23.615 11.036  1.00 75.87 63  A 1 
ATOM 485  C CB    . CYS A 1 63  ? 2.402   -24.156 13.182  1.00 79.90 63  A 1 
ATOM 486  S SG    . CYS A 1 63  ? 1.037   -23.426 12.233  1.00 79.63 63  A 1 
ATOM 487  N N     . ARG A 1 64  ? 3.187   -25.083 9.883   1.00 79.25 64  A 1 
ATOM 488  C CA    . ARG A 1 64  ? 3.618   -24.586 8.568   1.00 76.00 64  A 1 
ATOM 489  C C     . ARG A 1 64  ? 3.116   -23.168 8.290   1.00 74.91 64  A 1 
ATOM 490  O O     . ARG A 1 64  ? 3.859   -22.355 7.747   1.00 69.77 64  A 1 
ATOM 491  C CB    . ARG A 1 64  ? 3.135   -25.583 7.501   1.00 72.31 64  A 1 
ATOM 492  C CG    . ARG A 1 64  ? 3.643   -25.206 6.104   1.00 66.56 64  A 1 
ATOM 493  C CD    . ARG A 1 64  ? 3.169   -26.256 5.101   1.00 65.34 64  A 1 
ATOM 494  N NE    . ARG A 1 64  ? 3.559   -25.901 3.729   1.00 57.75 64  A 1 
ATOM 495  C CZ    . ARG A 1 64  ? 3.257   -26.583 2.651   1.00 52.78 64  A 1 
ATOM 496  N NH1   . ARG A 1 64  ? 2.582   -27.697 2.725   1.00 49.54 64  A 1 
ATOM 497  N NH2   . ARG A 1 64  ? 3.623   -26.159 1.484   1.00 48.78 64  A 1 
ATOM 498  N N     . ALA A 1 65  ? 1.876   -22.875 8.646   1.00 78.49 65  A 1 
ATOM 499  C CA    . ALA A 1 65  ? 1.252   -21.573 8.417   1.00 77.13 65  A 1 
ATOM 500  C C     . ALA A 1 65  ? 1.943   -20.450 9.200   1.00 76.96 65  A 1 
ATOM 501  O O     . ALA A 1 65  ? 2.166   -19.365 8.650   1.00 71.34 65  A 1 
ATOM 502  C CB    . ALA A 1 65  ? -0.227  -21.682 8.787   1.00 74.65 65  A 1 
ATOM 503  N N     . ASP A 1 66  ? 2.335   -20.722 10.448  1.00 76.85 66  A 1 
ATOM 504  C CA    . ASP A 1 66  ? 3.001   -19.759 11.318  1.00 74.81 66  A 1 
ATOM 505  C C     . ASP A 1 66  ? 4.533   -19.831 11.243  1.00 74.87 66  A 1 
ATOM 506  O O     . ASP A 1 66  ? 5.219   -18.937 11.732  1.00 69.23 66  A 1 
ATOM 507  C CB    . ASP A 1 66  ? 2.483   -19.920 12.754  1.00 71.10 66  A 1 
ATOM 508  C CG    . ASP A 1 66  ? 0.971   -19.635 12.828  1.00 69.35 66  A 1 
ATOM 509  O OD1   . ASP A 1 66  ? 0.505   -18.735 12.087  1.00 64.04 66  A 1 
ATOM 510  O OD2   . ASP A 1 66  ? 0.284   -20.354 13.586  1.00 64.70 66  A 1 
ATOM 511  N N     . SER A 1 67  ? 5.069   -20.844 10.564  1.00 74.55 67  A 1 
ATOM 512  C CA    . SER A 1 67  ? 6.513   -21.128 10.494  1.00 74.08 67  A 1 
ATOM 513  C C     . SER A 1 67  ? 7.150   -21.233 11.885  1.00 76.09 67  A 1 
ATOM 514  O O     . SER A 1 67  ? 8.272   -20.783 12.089  1.00 70.98 67  A 1 
ATOM 515  C CB    . SER A 1 67  ? 7.235   -20.130 9.583   1.00 69.86 67  A 1 
ATOM 516  O OG    . SER A 1 67  ? 6.619   -20.087 8.303   1.00 64.61 67  A 1 
ATOM 517  N N     . ALA A 1 68  ? 6.409   -21.796 12.845  1.00 79.00 68  A 1 
ATOM 518  C CA    . ALA A 1 68  ? 6.778   -21.822 14.251  1.00 79.52 68  A 1 
ATOM 519  C C     . ALA A 1 68  ? 6.877   -23.252 14.796  1.00 80.66 68  A 1 
ATOM 520  O O     . ALA A 1 68  ? 6.026   -24.103 14.522  1.00 79.38 68  A 1 
ATOM 521  C CB    . ALA A 1 68  ? 5.764   -20.980 15.042  1.00 76.99 68  A 1 
ATOM 522  N N     . TYR A 1 69  ? 7.909   -23.492 15.598  1.00 83.65 69  A 1 
ATOM 523  C CA    . TYR A 1 69  ? 8.078   -24.712 16.378  1.00 79.34 69  A 1 
ATOM 524  C C     . TYR A 1 69  ? 7.389   -24.540 17.728  1.00 82.29 69  A 1 
ATOM 525  O O     . TYR A 1 69  ? 7.742   -23.650 18.494  1.00 79.58 69  A 1 
ATOM 526  C CB    . TYR A 1 69  ? 9.565   -25.025 16.552  1.00 80.15 69  A 1 
ATOM 527  C CG    . TYR A 1 69  ? 10.277  -25.370 15.264  1.00 77.96 69  A 1 
ATOM 528  C CD1   . TYR A 1 69  ? 10.394  -26.711 14.858  1.00 70.97 69  A 1 
ATOM 529  C CD2   . TYR A 1 69  ? 10.835  -24.355 14.461  1.00 73.66 69  A 1 
ATOM 530  C CE1   . TYR A 1 69  ? 11.064  -27.040 13.664  1.00 70.69 69  A 1 
ATOM 531  C CE2   . TYR A 1 69  ? 11.493  -24.671 13.269  1.00 70.53 69  A 1 
ATOM 532  C CZ    . TYR A 1 69  ? 11.613  -26.022 12.877  1.00 78.31 69  A 1 
ATOM 533  O OH    . TYR A 1 69  ? 12.268  -26.341 11.703  1.00 77.23 69  A 1 
ATOM 534  N N     . LEU A 1 70  ? 6.405   -25.382 18.029  1.00 81.03 70  A 1 
ATOM 535  C CA    . LEU A 1 70  ? 5.553   -25.218 19.202  1.00 80.40 70  A 1 
ATOM 536  C C     . LEU A 1 70  ? 5.579   -26.457 20.102  1.00 80.88 70  A 1 
ATOM 537  O O     . LEU A 1 70  ? 5.611   -27.599 19.636  1.00 81.23 70  A 1 
ATOM 538  C CB    . LEU A 1 70  ? 4.125   -24.858 18.755  1.00 80.29 70  A 1 
ATOM 539  C CG    . LEU A 1 70  ? 4.007   -23.573 17.904  1.00 82.16 70  A 1 
ATOM 540  C CD1   . LEU A 1 70  ? 2.569   -23.392 17.424  1.00 75.60 70  A 1 
ATOM 541  C CD2   . LEU A 1 70  ? 4.424   -22.324 18.682  1.00 75.27 70  A 1 
ATOM 542  N N     . CYS A 1 71  ? 5.562   -26.225 21.427  1.00 84.66 71  A 1 
ATOM 543  C CA    . CYS A 1 71  ? 5.258   -27.276 22.387  1.00 83.67 71  A 1 
ATOM 544  C C     . CYS A 1 71  ? 3.758   -27.590 22.382  1.00 83.41 71  A 1 
ATOM 545  O O     . CYS A 1 71  ? 2.954   -26.791 21.903  1.00 80.91 71  A 1 
ATOM 546  C CB    . CYS A 1 71  ? 5.765   -26.884 23.780  1.00 82.74 71  A 1 
ATOM 547  S SG    . CYS A 1 71  ? 4.823   -25.493 24.484  1.00 82.84 71  A 1 
ATOM 548  N N     . ALA A 1 72  ? 3.360   -28.713 22.963  1.00 84.80 72  A 1 
ATOM 549  C CA    . ALA A 1 72  ? 1.965   -29.141 22.982  1.00 83.03 72  A 1 
ATOM 550  C C     . ALA A 1 72  ? 1.014   -28.104 23.610  1.00 84.04 72  A 1 
ATOM 551  O O     . ALA A 1 72  ? -0.101  -27.916 23.124  1.00 81.50 72  A 1 
ATOM 552  C CB    . ALA A 1 72  ? 1.883   -30.477 23.738  1.00 81.55 72  A 1 
ATOM 553  N N     . SER A 1 73  ? 1.450   -27.400 24.656  1.00 82.59 73  A 1 
ATOM 554  C CA    . SER A 1 73  ? 0.635   -26.372 25.303  1.00 81.46 73  A 1 
ATOM 555  C C     . SER A 1 73  ? 0.491   -25.116 24.440  1.00 81.91 73  A 1 
ATOM 556  O O     . SER A 1 73  ? -0.618  -24.607 24.297  1.00 80.67 73  A 1 
ATOM 557  C CB    . SER A 1 73  ? 1.223   -26.000 26.672  1.00 80.14 73  A 1 
ATOM 558  O OG    . SER A 1 73  ? 2.593   -25.654 26.571  1.00 69.14 73  A 1 
ATOM 559  N N     . CYS A 1 74  ? 1.581   -24.621 23.824  1.00 78.59 74  A 1 
ATOM 560  C CA    . CYS A 1 74  ? 1.535   -23.459 22.946  1.00 78.07 74  A 1 
ATOM 561  C C     . CYS A 1 74  ? 0.789   -23.761 21.644  1.00 78.35 74  A 1 
ATOM 562  O O     . CYS A 1 74  ? 0.010   -22.932 21.196  1.00 76.18 74  A 1 
ATOM 563  C CB    . CYS A 1 74  ? 2.949   -22.947 22.673  1.00 77.38 74  A 1 
ATOM 564  S SG    . CYS A 1 74  ? 3.671   -22.234 24.183  1.00 76.41 74  A 1 
ATOM 565  N N     . ASP A 1 75  ? 0.964   -24.960 21.081  1.00 83.63 75  A 1 
ATOM 566  C CA    . ASP A 1 75  ? 0.204   -25.427 19.921  1.00 82.11 75  A 1 
ATOM 567  C C     . ASP A 1 75  ? -1.303  -25.414 20.209  1.00 81.85 75  A 1 
ATOM 568  O O     . ASP A 1 75  ? -2.074  -24.821 19.465  1.00 80.66 75  A 1 
ATOM 569  C CB    . ASP A 1 75  ? 0.667   -26.833 19.532  1.00 82.57 75  A 1 
ATOM 570  C CG    . ASP A 1 75  ? -0.156  -27.394 18.367  1.00 82.91 75  A 1 
ATOM 571  O OD1   . ASP A 1 75  ? -0.092  -26.810 17.278  1.00 74.10 75  A 1 
ATOM 572  O OD2   . ASP A 1 75  ? -0.882  -28.386 18.553  1.00 75.53 75  A 1 
ATOM 573  N N     . ALA A 1 76  ? -1.704  -26.005 21.332  1.00 84.29 76  A 1 
ATOM 574  C CA    . ALA A 1 76  ? -3.103  -26.015 21.737  1.00 82.20 76  A 1 
ATOM 575  C C     . ALA A 1 76  ? -3.648  -24.593 21.938  1.00 82.91 76  A 1 
ATOM 576  O O     . ALA A 1 76  ? -4.747  -24.309 21.476  1.00 80.70 76  A 1 
ATOM 577  C CB    . ALA A 1 76  ? -3.258  -26.856 23.005  1.00 80.76 76  A 1 
ATOM 578  N N     . GLN A 1 77  ? -2.898  -23.686 22.570  1.00 77.80 77  A 1 
ATOM 579  C CA    . GLN A 1 77  ? -3.336  -22.308 22.808  1.00 76.31 77  A 1 
ATOM 580  C C     . GLN A 1 77  ? -3.444  -21.488 21.515  1.00 78.07 77  A 1 
ATOM 581  O O     . GLN A 1 77  ? -4.472  -20.857 21.282  1.00 76.32 77  A 1 
ATOM 582  C CB    . GLN A 1 77  ? -2.390  -21.628 23.794  1.00 74.68 77  A 1 
ATOM 583  C CG    . GLN A 1 77  ? -2.608  -22.120 25.229  1.00 68.53 77  A 1 
ATOM 584  C CD    . GLN A 1 77  ? -1.571  -21.556 26.204  1.00 65.16 77  A 1 
ATOM 585  O OE1   . GLN A 1 77  ? -0.640  -20.859 25.855  1.00 57.39 77  A 1 
ATOM 586  N NE2   . GLN A 1 77  ? -1.701  -21.849 27.475  1.00 55.26 77  A 1 
ATOM 587  N N     . ILE A 1 78  ? -2.413  -21.515 20.662  1.00 75.86 78  A 1 
ATOM 588  C CA    . ILE A 1 78  ? -2.367  -20.727 19.424  1.00 74.75 78  A 1 
ATOM 589  C C     . ILE A 1 78  ? -3.404  -21.216 18.424  1.00 74.28 78  A 1 
ATOM 590  O O     . ILE A 1 78  ? -4.118  -20.420 17.829  1.00 71.26 78  A 1 
ATOM 591  C CB    . ILE A 1 78  ? -0.941  -20.759 18.828  1.00 72.26 78  A 1 
ATOM 592  C CG1   . ILE A 1 78  ? 0.035   -19.992 19.746  1.00 69.20 78  A 1 
ATOM 593  C CG2   . ILE A 1 78  ? -0.910  -20.158 17.414  1.00 68.53 78  A 1 
ATOM 594  C CD1   . ILE A 1 78  ? 1.508   -20.226 19.401  1.00 62.28 78  A 1 
ATOM 595  N N     . HIS A 1 79  ? -3.528  -22.532 18.263  1.00 79.02 79  A 1 
ATOM 596  C CA    . HIS A 1 79  ? -4.431  -23.115 17.265  1.00 76.24 79  A 1 
ATOM 597  C C     . HIS A 1 79  ? -5.859  -23.320 17.775  1.00 74.59 79  A 1 
ATOM 598  O O     . HIS A 1 79  ? -6.769  -23.501 16.961  1.00 68.17 79  A 1 
ATOM 599  C CB    . HIS A 1 79  ? -3.809  -24.392 16.704  1.00 76.13 79  A 1 
ATOM 600  C CG    . HIS A 1 79  ? -2.508  -24.136 16.006  1.00 78.73 79  A 1 
ATOM 601  N ND1   . HIS A 1 79  ? -1.250  -24.442 16.473  1.00 68.52 79  A 1 
ATOM 602  C CD2   . HIS A 1 79  ? -2.343  -23.524 14.796  1.00 72.07 79  A 1 
ATOM 603  C CE1   . HIS A 1 79  ? -0.357  -24.032 15.581  1.00 73.96 79  A 1 
ATOM 604  N NE2   . HIS A 1 79  ? -0.972  -23.461 14.540  1.00 75.11 79  A 1 
ATOM 605  N N     . ALA A 1 80  ? -6.092  -23.225 19.078  1.00 78.45 80  A 1 
ATOM 606  C CA    . ALA A 1 80  ? -7.448  -23.079 19.597  1.00 75.12 80  A 1 
ATOM 607  C C     . ALA A 1 80  ? -7.941  -21.625 19.559  1.00 73.59 80  A 1 
ATOM 608  O O     . ALA A 1 80  ? -9.120  -21.395 19.821  1.00 67.77 80  A 1 
ATOM 609  C CB    . ALA A 1 80  ? -7.537  -23.644 21.012  1.00 72.40 80  A 1 
ATOM 610  N N     . ALA A 1 81  ? -7.063  -20.658 19.219  1.00 68.92 81  A 1 
ATOM 611  C CA    . ALA A 1 81  ? -7.391  -19.248 19.221  1.00 65.68 81  A 1 
ATOM 612  C C     . ALA A 1 81  ? -8.576  -18.949 18.299  1.00 65.89 81  A 1 
ATOM 613  O O     . ALA A 1 81  ? -9.642  -18.556 18.773  1.00 60.28 81  A 1 
ATOM 614  C CB    . ALA A 1 81  ? -6.133  -18.440 18.896  1.00 60.53 81  A 1 
ATOM 615  N N     . ASN A 1 82  ? -8.445  -19.216 17.001  1.00 71.11 82  A 1 
ATOM 616  C CA    . ASN A 1 82  ? -9.558  -19.048 16.085  1.00 70.54 82  A 1 
ATOM 617  C C     . ASN A 1 82  ? -9.779  -20.269 15.188  1.00 72.52 82  A 1 
ATOM 618  O O     . ASN A 1 82  ? -8.985  -21.207 15.104  1.00 68.32 82  A 1 
ATOM 619  C CB    . ASN A 1 82  ? -9.423  -17.733 15.293  1.00 64.68 82  A 1 
ATOM 620  C CG    . ASN A 1 82  ? -8.267  -17.690 14.307  1.00 59.84 82  A 1 
ATOM 621  O OD1   . ASN A 1 82  ? -7.784  -18.689 13.830  1.00 54.11 82  A 1 
ATOM 622  N ND2   . ASN A 1 82  ? -7.815  -16.512 13.946  1.00 55.34 82  A 1 
ATOM 623  N N     . ARG A 1 83  ? -10.886 -20.217 14.462  1.00 68.15 83  A 1 
ATOM 624  C CA    . ARG A 1 83  ? -11.246 -21.274 13.523  1.00 67.57 83  A 1 
ATOM 625  C C     . ARG A 1 83  ? -10.261 -21.393 12.362  1.00 68.04 83  A 1 
ATOM 626  O O     . ARG A 1 83  ? -10.119 -22.477 11.798  1.00 64.32 83  A 1 
ATOM 627  C CB    . ARG A 1 83  ? -12.672 -20.993 13.036  1.00 63.16 83  A 1 
ATOM 628  C CG    . ARG A 1 83  ? -13.232 -22.137 12.206  1.00 58.47 83  A 1 
ATOM 629  C CD    . ARG A 1 83  ? -14.680 -21.817 11.861  1.00 54.42 83  A 1 
ATOM 630  N NE    . ARG A 1 83  ? -15.292 -22.864 11.038  1.00 47.18 83  A 1 
ATOM 631  C CZ    . ARG A 1 83  ? -16.544 -22.848 10.622  1.00 40.79 83  A 1 
ATOM 632  N NH1   . ARG A 1 83  ? -17.338 -21.851 10.904  1.00 37.55 83  A 1 
ATOM 633  N NH2   . ARG A 1 83  ? -17.011 -23.826 9.921   1.00 37.84 83  A 1 
ATOM 634  N N     . VAL A 1 84  ? -9.605  -20.303 11.983  1.00 68.90 84  A 1 
ATOM 635  C CA    . VAL A 1 84  ? -8.580  -20.282 10.941  1.00 69.14 84  A 1 
ATOM 636  C C     . VAL A 1 84  ? -7.303  -20.949 11.459  1.00 72.01 84  A 1 
ATOM 637  O O     . VAL A 1 84  ? -6.822  -21.914 10.861  1.00 68.59 84  A 1 
ATOM 638  C CB    . VAL A 1 84  ? -8.324  -18.846 10.456  1.00 63.98 84  A 1 
ATOM 639  C CG1   . VAL A 1 84  ? -7.184  -18.787 9.443   1.00 57.66 84  A 1 
ATOM 640  C CG2   . VAL A 1 84  ? -9.592  -18.264 9.815   1.00 59.59 84  A 1 
ATOM 641  N N     . ALA A 1 85  ? -6.815  -20.528 12.629  1.00 70.38 85  A 1 
ATOM 642  C CA    . ALA A 1 85  ? -5.650  -21.109 13.279  1.00 71.13 85  A 1 
ATOM 643  C C     . ALA A 1 85  ? -5.842  -22.609 13.563  1.00 72.52 85  A 1 
ATOM 644  O O     . ALA A 1 85  ? -4.916  -23.389 13.339  1.00 72.45 85  A 1 
ATOM 645  C CB    . ALA A 1 85  ? -5.367  -20.318 14.557  1.00 69.78 85  A 1 
ATOM 646  N N     . SER A 1 86  ? -7.040  -23.041 13.946  1.00 77.15 86  A 1 
ATOM 647  C CA    . SER A 1 86  ? -7.319  -24.456 14.219  1.00 76.54 86  A 1 
ATOM 648  C C     . SER A 1 86  ? -7.135  -25.378 13.007  1.00 78.31 86  A 1 
ATOM 649  O O     . SER A 1 86  ? -6.939  -26.580 13.171  1.00 76.20 86  A 1 
ATOM 650  C CB    . SER A 1 86  ? -8.731  -24.622 14.781  1.00 74.23 86  A 1 
ATOM 651  O OG    . SER A 1 86  ? -9.734  -24.438 13.798  1.00 67.50 86  A 1 
ATOM 652  N N     . ARG A 1 87  ? -7.186  -24.819 11.783  1.00 74.41 87  A 1 
ATOM 653  C CA    . ARG A 1 87  ? -7.012  -25.557 10.522  1.00 74.23 87  A 1 
ATOM 654  C C     . ARG A 1 87  ? -5.576  -25.517 9.996   1.00 76.83 87  A 1 
ATOM 655  O O     . ARG A 1 87  ? -5.320  -26.119 8.950   1.00 72.10 87  A 1 
ATOM 656  C CB    . ARG A 1 87  ? -7.964  -25.001 9.469   1.00 68.81 87  A 1 
ATOM 657  C CG    . ARG A 1 87  ? -9.437  -25.169 9.837   1.00 64.33 87  A 1 
ATOM 658  C CD    . ARG A 1 87  ? -10.232 -24.472 8.755   1.00 61.76 87  A 1 
ATOM 659  N NE    . ARG A 1 87  ? -11.659 -24.392 9.070   1.00 53.41 87  A 1 
ATOM 660  C CZ    . ARG A 1 87  ? -12.490 -23.548 8.486   1.00 48.39 87  A 1 
ATOM 661  N NH1   . ARG A 1 87  ? -12.085 -22.787 7.508   1.00 44.48 87  A 1 
ATOM 662  N NH2   . ARG A 1 87  ? -13.721 -23.466 8.886   1.00 44.24 87  A 1 
ATOM 663  N N     . HIS A 1 88  ? -4.676  -24.833 10.677  1.00 76.56 88  A 1 
ATOM 664  C CA    . HIS A 1 88  ? -3.285  -24.809 10.261  1.00 77.56 88  A 1 
ATOM 665  C C     . HIS A 1 88  ? -2.708  -26.218 10.224  1.00 78.01 88  A 1 
ATOM 666  O O     . HIS A 1 88  ? -2.846  -27.003 11.168  1.00 75.56 88  A 1 
ATOM 667  C CB    . HIS A 1 88  ? -2.453  -23.902 11.173  1.00 75.69 88  A 1 
ATOM 668  C CG    . HIS A 1 88  ? -2.706  -22.434 11.009  1.00 74.80 88  A 1 
ATOM 669  N ND1   . HIS A 1 88  ? -2.157  -21.440 11.806  1.00 67.25 88  A 1 
ATOM 670  C CD2   . HIS A 1 88  ? -3.459  -21.797 10.053  1.00 70.36 88  A 1 
ATOM 671  C CE1   . HIS A 1 88  ? -2.575  -20.259 11.337  1.00 69.87 88  A 1 
ATOM 672  N NE2   . HIS A 1 88  ? -3.369  -20.431 10.272  1.00 71.99 88  A 1 
ATOM 673  N N     . GLU A 1 89  ? -2.044  -26.541 9.116   1.00 77.20 89  A 1 
ATOM 674  C CA    . GLU A 1 89  ? -1.342  -27.803 8.978   1.00 77.66 89  A 1 
ATOM 675  C C     . GLU A 1 89  ? -0.152  -27.826 9.940   1.00 79.50 89  A 1 
ATOM 676  O O     . GLU A 1 89  ? 0.722   -26.955 9.901   1.00 75.13 89  A 1 
ATOM 677  C CB    . GLU A 1 89  ? -0.915  -27.996 7.519   1.00 73.23 89  A 1 
ATOM 678  C CG    . GLU A 1 89  ? -0.351  -29.400 7.238   1.00 64.21 89  A 1 
ATOM 679  C CD    . GLU A 1 89  ? 0.089   -29.603 5.780   1.00 60.47 89  A 1 
ATOM 680  O OE1   . GLU A 1 89  ? 0.382   -30.759 5.424   1.00 52.78 89  A 1 
ATOM 681  O OE2   . GLU A 1 89  ? 0.163   -28.610 5.021   1.00 52.76 89  A 1 
ATOM 682  N N     . ARG A 1 90  ? -0.122  -28.836 10.809  1.00 79.21 90  A 1 
ATOM 683  C CA    . ARG A 1 90  ? 0.944   -29.057 11.787  1.00 78.42 90  A 1 
ATOM 684  C C     . ARG A 1 90  ? 1.588   -30.409 11.554  1.00 78.27 90  A 1 
ATOM 685  O O     . ARG A 1 90  ? 0.897   -31.397 11.358  1.00 74.95 90  A 1 
ATOM 686  C CB    . ARG A 1 90  ? 0.385   -28.929 13.207  1.00 78.07 90  A 1 
ATOM 687  C CG    . ARG A 1 90  ? 0.021   -27.482 13.546  1.00 78.73 90  A 1 
ATOM 688  C CD    . ARG A 1 90  ? -0.909  -27.403 14.748  1.00 79.04 90  A 1 
ATOM 689  N NE    . ARG A 1 90  ? -2.270  -27.784 14.390  1.00 77.68 90  A 1 
ATOM 690  C CZ    . ARG A 1 90  ? -3.292  -27.867 15.231  1.00 76.53 90  A 1 
ATOM 691  N NH1   . ARG A 1 90  ? -3.137  -27.668 16.512  1.00 65.41 90  A 1 
ATOM 692  N NH2   . ARG A 1 90  ? -4.485  -28.133 14.800  1.00 72.97 90  A 1 
ATOM 693  N N     . VAL A 1 91  ? 2.910   -30.440 11.593  1.00 83.73 91  A 1 
ATOM 694  C CA    . VAL A 1 91  ? 3.702   -31.655 11.415  1.00 83.59 91  A 1 
ATOM 695  C C     . VAL A 1 91  ? 4.321   -32.038 12.754  1.00 83.53 91  A 1 
ATOM 696  O O     . VAL A 1 91  ? 4.929   -31.196 13.412  1.00 81.87 91  A 1 
ATOM 697  C CB    . VAL A 1 91  ? 4.772   -31.462 10.329  1.00 81.68 91  A 1 
ATOM 698  C CG1   . VAL A 1 91  ? 5.520   -32.767 10.058  1.00 70.04 91  A 1 
ATOM 699  C CG2   . VAL A 1 91  ? 4.147   -31.000 9.008   1.00 74.72 91  A 1 
ATOM 700  N N     . LEU A 1 92  ? 4.176   -33.300 13.158  1.00 82.92 92  A 1 
ATOM 701  C CA    . LEU A 1 92  ? 4.851   -33.808 14.351  1.00 80.11 92  A 1 
ATOM 702  C C     . LEU A 1 92  ? 6.359   -33.886 14.084  1.00 80.18 92  A 1 
ATOM 703  O O     . LEU A 1 92  ? 6.805   -34.541 13.149  1.00 76.54 92  A 1 
ATOM 704  C CB    . LEU A 1 92  ? 4.287   -35.178 14.741  1.00 77.60 92  A 1 
ATOM 705  C CG    . LEU A 1 92  ? 2.909   -35.117 15.420  1.00 70.18 92  A 1 
ATOM 706  C CD1   . LEU A 1 92  ? 2.268   -36.504 15.469  1.00 63.07 92  A 1 
ATOM 707  C CD2   . LEU A 1 92  ? 3.015   -34.594 16.863  1.00 65.73 92  A 1 
ATOM 708  N N     . LEU A 1 93  ? 7.161   -33.265 14.956  1.00 79.13 93  A 1 
ATOM 709  C CA    . LEU A 1 93  ? 8.616   -33.241 14.793  1.00 76.38 93  A 1 
ATOM 710  C C     . LEU A 1 93  ? 9.225   -34.637 14.940  1.00 74.70 93  A 1 
ATOM 711  O O     . LEU A 1 93  ? 10.188  -34.956 14.249  1.00 69.13 93  A 1 
ATOM 712  C CB    . LEU A 1 93  ? 9.225   -32.268 15.815  1.00 75.18 93  A 1 
ATOM 713  C CG    . LEU A 1 93  ? 8.809   -30.803 15.595  1.00 74.34 93  A 1 
ATOM 714  C CD1   . LEU A 1 93  ? 9.345   -29.949 16.743  1.00 67.33 93  A 1 
ATOM 715  C CD2   . LEU A 1 93  ? 9.350   -30.231 14.279  1.00 70.33 93  A 1 
ATOM 716  N N     . SER A 1 94  ? 8.628   -35.482 15.766  1.00 75.44 94  A 1 
ATOM 717  C CA    . SER A 1 94  ? 9.070   -36.869 15.926  1.00 72.13 94  A 1 
ATOM 718  C C     . SER A 1 94  ? 8.918   -37.706 14.657  1.00 69.89 94  A 1 
ATOM 719  O O     . SER A 1 94  ? 9.700   -38.627 14.438  1.00 63.87 94  A 1 
ATOM 720  C CB    . SER A 1 94  ? 8.273   -37.534 17.060  1.00 66.68 94  A 1 
ATOM 721  O OG    . SER A 1 94  ? 6.885   -37.503 16.786  1.00 58.29 94  A 1 
ATOM 722  N N     . GLU A 1 95  ? 7.924   -37.401 13.812  1.00 70.15 95  A 1 
ATOM 723  C CA    . GLU A 1 95  ? 7.720   -38.078 12.531  1.00 67.11 95  A 1 
ATOM 724  C C     . GLU A 1 95  ? 8.658   -37.526 11.461  1.00 63.52 95  A 1 
ATOM 725  O O     . GLU A 1 95  ? 9.268   -38.302 10.729  1.00 59.43 95  A 1 
ATOM 726  C CB    . GLU A 1 95  ? 6.257   -37.948 12.085  1.00 63.38 95  A 1 
ATOM 727  C CG    . GLU A 1 95  ? 5.329   -38.747 12.994  1.00 57.17 95  A 1 
ATOM 728  C CD    . GLU A 1 95  ? 3.856   -38.685 12.574  1.00 52.13 95  A 1 
ATOM 729  O OE1   . GLU A 1 95  ? 3.082   -39.507 13.104  1.00 45.65 95  A 1 
ATOM 730  O OE2   . GLU A 1 95  ? 3.508   -37.806 11.755  1.00 47.00 95  A 1 
ATOM 731  N N     . ALA A 1 96  ? 8.845   -36.211 11.421  1.00 65.84 96  A 1 
ATOM 732  C CA    . ALA A 1 96  ? 9.796   -35.579 10.509  1.00 61.38 96  A 1 
ATOM 733  C C     . ALA A 1 96  ? 11.225  -36.096 10.731  1.00 58.22 96  A 1 
ATOM 734  O O     . ALA A 1 96  ? 11.942  -36.363 9.769   1.00 55.69 96  A 1 
ATOM 735  C CB    . ALA A 1 96  ? 9.701   -34.063 10.682  1.00 58.40 96  A 1 
ATOM 736  N N     . TYR A 1 97  ? 11.615  -36.305 12.004  1.00 65.02 97  A 1 
ATOM 737  C CA    . TYR A 1 97  ? 12.928  -36.858 12.356  1.00 58.58 97  A 1 
ATOM 738  C C     . TYR A 1 97  ? 13.095  -38.323 11.935  1.00 55.31 97  A 1 
ATOM 739  O O     . TYR A 1 97  ? 14.174  -38.719 11.505  1.00 52.32 97  A 1 
ATOM 740  C CB    . TYR A 1 97  ? 13.180  -36.685 13.860  1.00 54.74 97  A 1 
ATOM 741  C CG    . TYR A 1 97  ? 14.584  -36.218 14.167  1.00 49.95 97  A 1 
ATOM 742  C CD1   . TYR A 1 97  ? 15.637  -37.140 14.287  1.00 45.54 97  A 1 
ATOM 743  C CD2   . TYR A 1 97  ? 14.842  -34.841 14.304  1.00 44.10 97  A 1 
ATOM 744  C CE1   . TYR A 1 97  ? 16.943  -36.692 14.569  1.00 38.23 97  A 1 
ATOM 745  C CE2   . TYR A 1 97  ? 16.138  -34.383 14.589  1.00 40.19 97  A 1 
ATOM 746  C CZ    . TYR A 1 97  ? 17.185  -35.311 14.730  1.00 40.50 97  A 1 
ATOM 747  O OH    . TYR A 1 97  ? 18.449  -34.872 15.024  1.00 36.51 97  A 1 
ATOM 748  N N     . LYS A 1 98  ? 12.026  -39.117 11.993  1.00 60.61 98  A 1 
ATOM 749  C CA    . LYS A 1 98  ? 12.072  -40.528 11.581  1.00 59.57 98  A 1 
ATOM 750  C C     . LYS A 1 98  ? 12.241  -40.701 10.068  1.00 58.28 98  A 1 
ATOM 751  O O     . LYS A 1 98  ? 12.827  -41.690 9.638   1.00 53.63 98  A 1 
ATOM 752  C CB    . LYS A 1 98  ? 10.799  -41.250 12.024  1.00 55.67 98  A 1 
ATOM 753  C CG    . LYS A 1 98  ? 10.791  -41.572 13.518  1.00 50.48 98  A 1 
ATOM 754  C CD    . LYS A 1 98  ? 9.433   -42.157 13.902  1.00 46.93 98  A 1 
ATOM 755  C CE    . LYS A 1 98  ? 9.364   -42.402 15.401  1.00 41.05 98  A 1 
ATOM 756  N NZ    . LYS A 1 98  ? 8.040   -42.938 15.797  1.00 34.63 98  A 1 
ATOM 757  N N     . HIS A 1 99  ? 11.693  -39.779 9.287   1.00 56.37 99  A 1 
ATOM 758  C CA    . HIS A 1 99  ? 11.786  -39.823 7.824   1.00 54.57 99  A 1 
ATOM 759  C C     . HIS A 1 99  ? 13.024  -39.115 7.260   1.00 50.03 99  A 1 
ATOM 760  O O     . HIS A 1 99  ? 13.297  -39.254 6.059   1.00 45.80 99  A 1 
ATOM 761  C CB    . HIS A 1 99  ? 10.489  -39.291 7.216   1.00 51.48 99  A 1 
ATOM 762  C CG    . HIS A 1 99  ? 9.351   -40.263 7.363   1.00 48.85 99  A 1 
ATOM 763  N ND1   . HIS A 1 99  ? 9.307   -41.544 6.845   1.00 44.17 99  A 1 
ATOM 764  C CD2   . HIS A 1 99  ? 8.170   -40.075 8.023   1.00 45.31 99  A 1 
ATOM 765  C CE1   . HIS A 1 99  ? 8.145   -42.094 7.199   1.00 41.97 99  A 1 
ATOM 766  N NE2   . HIS A 1 99  ? 7.417   -41.237 7.912   1.00 42.93 99  A 1 
ATOM 767  N N     . ALA A 1 100 ? 13.762  -38.379 8.084   1.00 59.80 100 A 1 
ATOM 768  C CA    . ALA A 1 100 ? 15.078  -37.911 7.682   1.00 57.55 100 A 1 
ATOM 769  C C     . ALA A 1 100 ? 15.956  -39.152 7.453   1.00 54.32 100 A 1 
ATOM 770  O O     . ALA A 1 100 ? 16.068  -39.980 8.354   1.00 52.12 100 A 1 
ATOM 771  C CB    . ALA A 1 100 ? 15.650  -36.976 8.749   1.00 54.17 100 A 1 
ATOM 772  N N     . PRO A 1 101 ? 16.565  -39.329 6.263   1.00 51.13 101 A 1 
ATOM 773  C CA    . PRO A 1 101 ? 17.495  -40.422 6.064   1.00 51.38 101 A 1 
ATOM 774  C C     . PRO A 1 101 ? 18.593  -40.291 7.120   1.00 51.98 101 A 1 
ATOM 775  O O     . PRO A 1 101 ? 19.128  -39.198 7.321   1.00 51.38 101 A 1 
ATOM 776  C CB    . PRO A 1 101 ? 18.009  -40.282 4.626   1.00 48.53 101 A 1 
ATOM 777  C CG    . PRO A 1 101 ? 17.787  -38.811 4.301   1.00 48.46 101 A 1 
ATOM 778  C CD    . PRO A 1 101 ? 16.554  -38.431 5.123   1.00 55.90 101 A 1 
ATOM 779  N N     . VAL A 1 102 ? 18.910  -41.402 7.789   1.00 39.56 102 A 1 
ATOM 780  C CA    . VAL A 1 102 ? 20.018  -41.512 8.738   1.00 40.82 102 A 1 
ATOM 781  C C     . VAL A 1 102 ? 21.315  -41.296 7.957   1.00 39.17 102 A 1 
ATOM 782  O O     . VAL A 1 102 ? 21.936  -42.239 7.472   1.00 38.47 102 A 1 
ATOM 783  C CB    . VAL A 1 102 ? 19.999  -42.872 9.469   1.00 38.73 102 A 1 
ATOM 784  C CG1   . VAL A 1 102 ? 21.054  -42.932 10.577  1.00 36.37 102 A 1 
ATOM 785  C CG2   . VAL A 1 102 ? 18.630  -43.157 10.110  1.00 40.47 102 A 1 
ATOM 786  N N     . MET A 1 103 ? 21.665  -40.041 7.717   1.00 37.27 103 A 1 
ATOM 787  C CA    . MET A 1 103 ? 23.006  -39.701 7.246   1.00 38.63 103 A 1 
ATOM 788  C C     . MET A 1 103 ? 23.986  -40.078 8.357   1.00 38.23 103 A 1 
ATOM 789  O O     . MET A 1 103 ? 23.644  -40.049 9.537   1.00 38.32 103 A 1 
ATOM 790  C CB    . MET A 1 103 ? 23.103  -38.221 6.858   1.00 37.76 103 A 1 
ATOM 791  C CG    . MET A 1 103 ? 22.549  -37.929 5.455   1.00 35.49 103 A 1 
ATOM 792  S SD    . MET A 1 103 ? 23.829  -37.549 4.218   1.00 33.85 103 A 1 
ATOM 793  C CE    . MET A 1 103 ? 22.852  -36.623 3.016   1.00 30.86 103 A 1 
ATOM 794  N N     . LEU A 1 104 ? 25.167  -40.452 7.938   1.00 38.85 104 A 1 
ATOM 795  C CA    . LEU A 1 104 ? 26.220  -40.990 8.790   1.00 39.03 104 A 1 
ATOM 796  C C     . LEU A 1 104 ? 26.524  -40.085 9.996   1.00 36.94 104 A 1 
ATOM 797  O O     . LEU A 1 104 ? 26.518  -38.865 9.886   1.00 36.52 104 A 1 
ATOM 798  C CB    . LEU A 1 104 ? 27.483  -41.172 7.926   1.00 38.15 104 A 1 
ATOM 799  C CG    . LEU A 1 104 ? 27.468  -42.452 7.065   1.00 35.06 104 A 1 
ATOM 800  C CD1   . LEU A 1 104 ? 28.334  -42.293 5.820   1.00 34.10 104 A 1 
ATOM 801  C CD2   . LEU A 1 104 ? 27.985  -43.644 7.862   1.00 39.38 104 A 1 
ATOM 802  N N     . ASP A 1 105 ? 26.900  -40.714 11.102  1.00 39.15 105 A 1 
ATOM 803  C CA    . ASP A 1 105 ? 27.401  -40.176 12.381  1.00 41.23 105 A 1 
ATOM 804  C C     . ASP A 1 105 ? 28.705  -39.348 12.270  1.00 39.08 105 A 1 
ATOM 805  O O     . ASP A 1 105 ? 29.629  -39.479 13.080  1.00 37.84 105 A 1 
ATOM 806  C CB    . ASP A 1 105 ? 27.635  -41.337 13.368  1.00 39.70 105 A 1 
ATOM 807  C CG    . ASP A 1 105 ? 26.387  -41.882 14.057  1.00 36.07 105 A 1 
ATOM 808  O OD1   . ASP A 1 105 ? 25.477  -41.074 14.339  1.00 34.16 105 A 1 
ATOM 809  O OD2   . ASP A 1 105 ? 26.384  -43.100 14.342  1.00 33.71 105 A 1 
ATOM 810  N N     . CYS A 1 106 ? 28.856  -38.506 11.255  1.00 40.11 106 A 1 
ATOM 811  C CA    . CYS A 1 106 ? 29.970  -37.583 11.257  1.00 44.38 106 A 1 
ATOM 812  C C     . CYS A 1 106 ? 29.780  -36.605 12.417  1.00 41.80 106 A 1 
ATOM 813  O O     . CYS A 1 106 ? 28.869  -35.778 12.400  1.00 41.53 106 A 1 
ATOM 814  C CB    . CYS A 1 106 ? 30.126  -36.897 9.902   1.00 43.02 106 A 1 
ATOM 815  S SG    . CYS A 1 106 ? 31.047  -37.986 8.760   1.00 37.45 106 A 1 
ATOM 816  N N     . HIS A 1 107 ? 30.675  -36.662 13.389  1.00 27.88 107 A 1 
ATOM 817  C CA    . HIS A 1 107 ? 30.794  -35.828 14.595  1.00 30.62 107 A 1 
ATOM 818  C C     . HIS A 1 107 ? 31.005  -34.310 14.340  1.00 29.20 107 A 1 
ATOM 819  O O     . HIS A 1 107 ? 31.558  -33.617 15.200  1.00 27.44 107 A 1 
ATOM 820  C CB    . HIS A 1 107 ? 31.957  -36.377 15.437  1.00 29.24 107 A 1 
ATOM 821  C CG    . HIS A 1 107 ? 31.581  -37.441 16.423  1.00 26.95 107 A 1 
ATOM 822  N ND1   . HIS A 1 107 ? 30.841  -37.244 17.561  1.00 25.20 107 A 1 
ATOM 823  C CD2   . HIS A 1 107 ? 31.985  -38.747 16.449  1.00 24.32 107 A 1 
ATOM 824  C CE1   . HIS A 1 107 ? 30.796  -38.399 18.247  1.00 22.79 107 A 1 
ATOM 825  N NE2   . HIS A 1 107 ? 31.489  -39.334 17.611  1.00 23.43 107 A 1 
ATOM 826  N N     . ALA A 1 108 ? 30.642  -33.791 13.180  1.00 35.44 108 A 1 
ATOM 827  C CA    . ALA A 1 108 ? 30.751  -32.371 12.892  1.00 37.48 108 A 1 
ATOM 828  C C     . ALA A 1 108 ? 29.787  -31.551 13.768  1.00 36.44 108 A 1 
ATOM 829  O O     . ALA A 1 108 ? 28.755  -32.051 14.205  1.00 33.44 108 A 1 
ATOM 830  C CB    . ALA A 1 108 ? 30.529  -32.143 11.397  1.00 34.90 108 A 1 
ATOM 831  N N     . ASP A 1 109 ? 30.138  -30.294 14.013  1.00 42.06 109 A 1 
ATOM 832  C CA    . ASP A 1 109 ? 29.510  -29.423 15.006  1.00 42.93 109 A 1 
ATOM 833  C C     . ASP A 1 109 ? 27.977  -29.343 14.890  1.00 41.24 109 A 1 
ATOM 834  O O     . ASP A 1 109 ? 27.414  -29.162 13.812  1.00 38.91 109 A 1 
ATOM 835  C CB    . ASP A 1 109 ? 30.111  -28.010 14.904  1.00 40.97 109 A 1 
ATOM 836  C CG    . ASP A 1 109 ? 31.566  -27.944 15.371  1.00 36.78 109 A 1 
ATOM 837  O OD1   . ASP A 1 109 ? 31.841  -28.510 16.446  1.00 37.56 109 A 1 
ATOM 838  O OD2   . ASP A 1 109 ? 32.377  -27.343 14.645  1.00 38.51 109 A 1 
ATOM 839  N N     . ALA A 1 110 ? 27.319  -29.381 16.038  1.00 30.16 110 A 1 
ATOM 840  C CA    . ALA A 1 110 ? 25.866  -29.388 16.199  1.00 31.55 110 A 1 
ATOM 841  C C     . ALA A 1 110 ? 25.125  -28.262 15.443  1.00 31.04 110 A 1 
ATOM 842  O O     . ALA A 1 110 ? 23.971  -28.425 15.029  1.00 28.75 110 A 1 
ATOM 843  C CB    . ALA A 1 110 ? 25.568  -29.303 17.701  1.00 30.62 110 A 1 
ATOM 844  N N     . ALA A 1 111 ? 25.804  -27.123 15.219  1.00 29.32 111 A 1 
ATOM 845  C CA    . ALA A 1 111 ? 25.250  -26.011 14.460  1.00 30.52 111 A 1 
ATOM 846  C C     . ALA A 1 111 ? 24.950  -26.373 12.993  1.00 29.80 111 A 1 
ATOM 847  O O     . ALA A 1 111 ? 23.957  -25.903 12.428  1.00 29.03 111 A 1 
ATOM 848  C CB    . ALA A 1 111 ? 26.241  -24.844 14.551  1.00 29.60 111 A 1 
ATOM 849  N N     . ALA A 1 112 ? 25.779  -27.207 12.368  1.00 34.96 112 A 1 
ATOM 850  C CA    . ALA A 1 112 ? 25.593  -27.633 10.984  1.00 36.13 112 A 1 
ATOM 851  C C     . ALA A 1 112 ? 24.364  -28.541 10.814  1.00 35.76 112 A 1 
ATOM 852  O O     . ALA A 1 112 ? 23.668  -28.455 9.798   1.00 35.89 112 A 1 
ATOM 853  C CB    . ALA A 1 112 ? 26.878  -28.328 10.515  1.00 36.42 112 A 1 
ATOM 854  N N     . LEU A 1 113 ? 24.065  -29.381 11.821  1.00 31.42 113 A 1 
ATOM 855  C CA    . LEU A 1 113 ? 22.896  -30.257 11.814  1.00 34.28 113 A 1 
ATOM 856  C C     . LEU A 1 113 ? 21.587  -29.470 11.860  1.00 33.46 113 A 1 
ATOM 857  O O     . LEU A 1 113 ? 20.660  -29.806 11.122  1.00 32.44 113 A 1 
ATOM 858  C CB    . LEU A 1 113 ? 22.998  -31.262 12.986  1.00 32.55 113 A 1 
ATOM 859  C CG    . LEU A 1 113 ? 23.871  -32.484 12.657  1.00 30.31 113 A 1 
ATOM 860  C CD1   . LEU A 1 113 ? 24.327  -33.176 13.943  1.00 30.72 113 A 1 
ATOM 861  C CD2   . LEU A 1 113 ? 23.105  -33.501 11.813  1.00 34.92 113 A 1 
ATOM 862  N N     . CYS A 1 114 ? 21.496  -28.390 12.641  1.00 45.78 114 A 1 
ATOM 863  C CA    . CYS A 1 114 ? 20.310  -27.539 12.675  1.00 47.45 114 A 1 
ATOM 864  C C     . CYS A 1 114 ? 20.041  -26.867 11.323  1.00 45.91 114 A 1 
ATOM 865  O O     . CYS A 1 114 ? 18.907  -26.871 10.856  1.00 48.33 114 A 1 
ATOM 866  C CB    . CYS A 1 114 ? 20.442  -26.504 13.791  1.00 47.55 114 A 1 
ATOM 867  S SG    . CYS A 1 114 ? 20.137  -27.300 15.411  1.00 42.82 114 A 1 
ATOM 868  N N     . ALA A 1 115 ? 21.086  -26.343 10.665  1.00 36.90 115 A 1 
ATOM 869  C CA    . ALA A 1 115 ? 20.952  -25.748 9.343   1.00 37.79 115 A 1 
ATOM 870  C C     . ALA A 1 115 ? 20.523  -26.780 8.280   1.00 36.52 115 A 1 
ATOM 871  O O     . ALA A 1 115 ? 19.689  -26.490 7.421   1.00 35.75 115 A 1 
ATOM 872  C CB    . ALA A 1 115 ? 22.278  -25.078 8.977   1.00 37.37 115 A 1 
ATOM 873  N N     . ALA A 1 116 ? 21.064  -28.003 8.352   1.00 40.59 116 A 1 
ATOM 874  C CA    . ALA A 1 116 ? 20.676  -29.100 7.468   1.00 40.60 116 A 1 
ATOM 875  C C     . ALA A 1 116 ? 19.214  -29.526 7.682   1.00 40.22 116 A 1 
ATOM 876  O O     . ALA A 1 116 ? 18.519  -29.826 6.711   1.00 39.55 116 A 1 
ATOM 877  C CB    . ALA A 1 116 ? 21.642  -30.268 7.681   1.00 39.75 116 A 1 
ATOM 878  N N     . TYR A 1 117 ? 18.742  -29.514 8.937   1.00 36.46 117 A 1 
ATOM 879  C CA    . TYR A 1 117 ? 17.363  -29.862 9.261   1.00 37.49 117 A 1 
ATOM 880  C C     . TYR A 1 117 ? 16.372  -28.794 8.765   1.00 37.96 117 A 1 
ATOM 881  O O     . TYR A 1 117 ? 15.389  -29.142 8.114   1.00 36.54 117 A 1 
ATOM 882  C CB    . TYR A 1 117 ? 17.235  -30.100 10.767  1.00 36.32 117 A 1 
ATOM 883  C CG    . TYR A 1 117 ? 15.938  -30.773 11.139  1.00 33.03 117 A 1 
ATOM 884  C CD1   . TYR A 1 117 ? 14.846  -30.031 11.642  1.00 31.69 117 A 1 
ATOM 885  C CD2   . TYR A 1 117 ? 15.788  -32.171 10.970  1.00 33.65 117 A 1 
ATOM 886  C CE1   . TYR A 1 117 ? 13.647  -30.668 11.974  1.00 29.66 117 A 1 
ATOM 887  C CE2   . TYR A 1 117 ? 14.592  -32.819 11.304  1.00 30.16 117 A 1 
ATOM 888  C CZ    . TYR A 1 117 ? 13.512  -32.065 11.813  1.00 31.11 117 A 1 
ATOM 889  O OH    . TYR A 1 117 ? 12.342  -32.687 12.144  1.00 30.70 117 A 1 
ATOM 890  N N     . GLU A 1 118 ? 16.660  -27.510 8.954   1.00 40.75 118 A 1 
ATOM 891  C CA    . GLU A 1 118 ? 15.851  -26.433 8.362   1.00 41.32 118 A 1 
ATOM 892  C C     . GLU A 1 118 ? 15.826  -26.529 6.829   1.00 39.72 118 A 1 
ATOM 893  O O     . GLU A 1 118 ? 14.757  -26.416 6.211   1.00 37.97 118 A 1 
ATOM 894  C CB    . GLU A 1 118 ? 16.362  -25.049 8.796   1.00 40.15 118 A 1 
ATOM 895  C CG    . GLU A 1 118 ? 15.886  -24.673 10.211  1.00 36.51 118 A 1 
ATOM 896  C CD    . GLU A 1 118 ? 16.187  -23.218 10.612  1.00 34.22 118 A 1 
ATOM 897  O OE1   . GLU A 1 118 ? 15.500  -22.737 11.543  1.00 32.08 118 A 1 
ATOM 898  O OE2   . GLU A 1 118 ? 17.080  -22.605 9.998   1.00 32.53 118 A 1 
ATOM 899  N N     . ALA A 1 119 ? 16.964  -26.829 6.210   1.00 42.67 119 A 1 
ATOM 900  C CA    . ALA A 1 119 ? 17.037  -27.056 4.774   1.00 42.00 119 A 1 
ATOM 901  C C     . ALA A 1 119 ? 16.200  -28.273 4.332   1.00 40.15 119 A 1 
ATOM 902  O O     . ALA A 1 119 ? 15.504  -28.187 3.320   1.00 39.20 119 A 1 
ATOM 903  C CB    . ALA A 1 119 ? 18.500  -27.188 4.357   1.00 41.05 119 A 1 
ATOM 904  N N     . GLN A 1 120 ? 16.215  -29.379 5.085   1.00 40.20 120 A 1 
ATOM 905  C CA    . GLN A 1 120 ? 15.415  -30.570 4.768   1.00 40.54 120 A 1 
ATOM 906  C C     . GLN A 1 120 ? 13.911  -30.337 4.905   1.00 38.99 120 A 1 
ATOM 907  O O     . GLN A 1 120 ? 13.164  -30.768 4.023   1.00 38.12 120 A 1 
ATOM 908  C CB    . GLN A 1 120 ? 15.828  -31.759 5.635   1.00 39.94 120 A 1 
ATOM 909  C CG    . GLN A 1 120 ? 16.975  -32.569 5.010   1.00 37.57 120 A 1 
ATOM 910  C CD    . GLN A 1 120 ? 17.299  -33.832 5.797   1.00 35.04 120 A 1 
ATOM 911  O OE1   . GLN A 1 120 ? 16.871  -34.036 6.919   1.00 34.94 120 A 1 
ATOM 912  N NE2   . GLN A 1 120 ? 18.053  -34.748 5.235   1.00 33.87 120 A 1 
ATOM 913  N N     . VAL A 1 121 ? 13.459  -29.633 5.943   1.00 42.33 121 A 1 
ATOM 914  C CA    . VAL A 1 121 ? 12.031  -29.297 6.097   1.00 41.80 121 A 1 
ATOM 915  C C     . VAL A 1 121 ? 11.571  -28.393 4.945   1.00 39.51 121 A 1 
ATOM 916  O O     . VAL A 1 121 ? 10.490  -28.587 4.388   1.00 37.19 121 A 1 
ATOM 917  C CB    . VAL A 1 121 ? 11.750  -28.664 7.475   1.00 40.90 121 A 1 
ATOM 918  C CG1   . VAL A 1 121 ? 10.287  -28.239 7.618   1.00 39.13 121 A 1 
ATOM 919  C CG2   . VAL A 1 121 ? 12.034  -29.654 8.606   1.00 43.51 121 A 1 
ATOM 920  N N     . HIS A 1 122 ? 12.427  -27.475 4.498   1.00 39.10 122 A 1 
ATOM 921  C CA    . HIS A 1 122 ? 12.187  -26.706 3.281   1.00 39.45 122 A 1 
ATOM 922  C C     . HIS A 1 122 ? 12.182  -27.573 2.015   1.00 36.41 122 A 1 
ATOM 923  O O     . HIS A 1 122 ? 11.314  -27.399 1.155   1.00 34.89 122 A 1 
ATOM 924  C CB    . HIS A 1 122 ? 13.212  -25.563 3.167   1.00 38.44 122 A 1 
ATOM 925  C CG    . HIS A 1 122 ? 12.743  -24.300 3.835   1.00 36.38 122 A 1 
ATOM 926  N ND1   . HIS A 1 122 ? 11.718  -23.497 3.376   1.00 35.99 122 A 1 
ATOM 927  C CD2   . HIS A 1 122 ? 13.206  -23.720 4.979   1.00 35.79 122 A 1 
ATOM 928  C CE1   . HIS A 1 122 ? 11.577  -22.468 4.231   1.00 35.19 122 A 1 
ATOM 929  N NE2   . HIS A 1 122 ? 12.462  -22.566 5.218   1.00 34.83 122 A 1 
ATOM 930  N N     . TYR A 1 123 ? 13.100  -28.536 1.895   1.00 37.78 123 A 1 
ATOM 931  C CA    . TYR A 1 123 ? 13.211  -29.404 0.719   1.00 35.21 123 A 1 
ATOM 932  C C     . TYR A 1 123 ? 12.043  -30.385 0.589   1.00 34.40 123 A 1 
ATOM 933  O O     . TYR A 1 123 ? 11.523  -30.584 -0.509  1.00 32.41 123 A 1 
ATOM 934  C CB    . TYR A 1 123 ? 14.557  -30.146 0.752   1.00 33.27 123 A 1 
ATOM 935  C CG    . TYR A 1 123 ? 15.270  -30.146 -0.584  1.00 31.12 123 A 1 
ATOM 936  C CD1   . TYR A 1 123 ? 15.083  -31.189 -1.503  1.00 28.15 123 A 1 
ATOM 937  C CD2   . TYR A 1 123 ? 16.135  -29.076 -0.918  1.00 29.07 123 A 1 
ATOM 938  C CE1   . TYR A 1 123 ? 15.747  -31.176 -2.734  1.00 23.28 123 A 1 
ATOM 939  C CE2   . TYR A 1 123 ? 16.798  -29.049 -2.143  1.00 23.41 123 A 1 
ATOM 940  C CZ    . TYR A 1 123 ? 16.614  -30.102 -3.057  1.00 24.73 123 A 1 
ATOM 941  O OH    . TYR A 1 123 ? 17.276  -30.092 -4.268  1.00 24.32 123 A 1 
ATOM 942  N N     . ALA A 1 124 ? 11.581  -30.949 1.706   1.00 36.80 124 A 1 
ATOM 943  C CA    . ALA A 1 124 ? 10.451  -31.879 1.723   1.00 36.36 124 A 1 
ATOM 944  C C     . ALA A 1 124 ? 9.167   -31.221 1.188   1.00 35.35 124 A 1 
ATOM 945  O O     . ALA A 1 124 ? 8.446   -31.814 0.381   1.00 33.93 124 A 1 
ATOM 946  C CB    . ALA A 1 124 ? 10.267  -32.401 3.149   1.00 34.53 124 A 1 
ATOM 947  N N     . ASN A 1 125 ? 8.947   -29.964 1.541   1.00 35.77 125 A 1 
ATOM 948  C CA    . ASN A 1 125 ? 7.833   -29.185 0.992   1.00 35.17 125 A 1 
ATOM 949  C C     . ASN A 1 125 ? 7.986   -28.873 -0.507  1.00 33.38 125 A 1 
ATOM 950  O O     . ASN A 1 125 ? 6.987   -28.760 -1.216  1.00 31.57 125 A 1 
ATOM 951  C CB    . ASN A 1 125 ? 7.667   -27.903 1.819   1.00 34.86 125 A 1 
ATOM 952  C CG    . ASN A 1 125 ? 6.688   -28.081 2.973   1.00 32.16 125 A 1 
ATOM 953  O OD1   . ASN A 1 125 ? 5.704   -28.789 2.884   1.00 33.11 125 A 1 
ATOM 954  N ND2   . ASN A 1 125 ? 6.897   -27.375 4.066   1.00 33.85 125 A 1 
ATOM 955  N N     . LEU A 1 126 ? 9.220   -28.729 -0.997  1.00 33.59 126 A 1 
ATOM 956  C CA    . LEU A 1 126 ? 9.455   -28.481 -2.418  1.00 33.51 126 A 1 
ATOM 957  C C     . LEU A 1 126 ? 9.165   -29.731 -3.271  1.00 32.71 126 A 1 
ATOM 958  O O     . LEU A 1 126 ? 8.627   -29.627 -4.370  1.00 30.62 126 A 1 
ATOM 959  C CB    . LEU A 1 126 ? 10.905  -27.994 -2.636  1.00 31.67 126 A 1 
ATOM 960  C CG    . LEU A 1 126 ? 10.990  -26.886 -3.709  1.00 28.70 126 A 1 
ATOM 961  C CD1   . LEU A 1 126 ? 10.866  -25.507 -3.078  1.00 25.59 126 A 1 
ATOM 962  C CD2   . LEU A 1 126 ? 12.305  -26.945 -4.469  1.00 27.75 126 A 1 
ATOM 963  N N     . LEU A 1 127 ? 9.515   -30.910 -2.751  1.00 30.57 127 A 1 
ATOM 964  C CA    . LEU A 1 127 ? 9.319   -32.186 -3.444  1.00 30.63 127 A 1 
ATOM 965  C C     . LEU A 1 127 ? 7.843   -32.530 -3.638  1.00 30.14 127 A 1 
ATOM 966  O O     . LEU A 1 127 ? 7.469   -32.984 -4.722  1.00 28.39 127 A 1 
ATOM 967  C CB    . LEU A 1 127 ? 10.045  -33.304 -2.671  1.00 28.41 127 A 1 
ATOM 968  C CG    . LEU A 1 127 ? 11.534  -33.429 -3.037  1.00 24.58 127 A 1 
ATOM 969  C CD1   . LEU A 1 127 ? 12.267  -34.265 -2.000  1.00 22.76 127 A 1 
ATOM 970  C CD2   . LEU A 1 127 ? 11.712  -34.104 -4.402  1.00 26.61 127 A 1 
ATOM 971  N N     . THR A 1 128 ? 6.981   -32.254 -2.652  1.00 29.06 128 A 1 
ATOM 972  C CA    . THR A 1 128 ? 5.539   -32.510 -2.786  1.00 29.39 128 A 1 
ATOM 973  C C     . THR A 1 128 ? 4.894   -31.679 -3.891  1.00 28.43 128 A 1 
ATOM 974  O O     . THR A 1 128 ? 4.009   -32.182 -4.590  1.00 25.69 128 A 1 
ATOM 975  C CB    . THR A 1 128 ? 4.775   -32.299 -1.470  1.00 28.24 128 A 1 
ATOM 976  O OG1   . THR A 1 128 ? 5.492   -31.516 -0.552  1.00 26.12 128 A 1 
ATOM 977  C CG2   . THR A 1 128 ? 4.448   -33.615 -0.791  1.00 26.31 128 A 1 
ATOM 978  N N     . VAL A 1 129 ? 5.347   -30.465 -4.113  1.00 30.10 129 A 1 
ATOM 979  C CA    . VAL A 1 129 ? 4.836   -29.621 -5.215  1.00 31.03 129 A 1 
ATOM 980  C C     . VAL A 1 129 ? 5.301   -30.135 -6.591  1.00 29.19 129 A 1 
ATOM 981  O O     . VAL A 1 129 ? 4.561   -30.030 -7.573  1.00 26.58 129 A 1 
ATOM 982  C CB    . VAL A 1 129 ? 5.238   -28.146 -5.008  1.00 29.02 129 A 1 
ATOM 983  C CG1   . VAL A 1 129 ? 4.695   -27.234 -6.125  1.00 26.78 129 A 1 
ATOM 984  C CG2   . VAL A 1 129 ? 4.692   -27.604 -3.680  1.00 27.74 129 A 1 
ATOM 985  N N     . MET A 1 130 ? 6.506   -30.693 -6.687  1.00 35.22 130 A 1 
ATOM 986  C CA    . MET A 1 130 ? 7.052   -31.177 -7.963  1.00 33.55 130 A 1 
ATOM 987  C C     . MET A 1 130 ? 6.364   -32.435 -8.493  1.00 32.21 130 A 1 
ATOM 988  O O     . MET A 1 130 ? 6.322   -32.626 -9.706  1.00 29.88 130 A 1 
ATOM 989  C CB    . MET A 1 130 ? 8.564   -31.426 -7.811  1.00 32.19 130 A 1 
ATOM 990  C CG    . MET A 1 130 ? 9.391   -30.140 -7.890  1.00 28.40 130 A 1 
ATOM 991  S SD    . MET A 1 130 ? 9.726   -29.574 -9.592  1.00 24.99 130 A 1 
ATOM 992  C CE    . MET A 1 130 ? 11.479  -29.142 -9.395  1.00 22.62 130 A 1 
ATOM 993  N N     . HIS A 1 131 ? 5.810   -33.281 -7.619  1.00 30.77 131 A 1 
ATOM 994  C CA    . HIS A 1 131 ? 5.345   -34.610 -8.034  1.00 31.87 131 A 1 
ATOM 995  C C     . HIS A 1 131 ? 4.113   -34.623 -8.944  1.00 29.63 131 A 1 
ATOM 996  O O     . HIS A 1 131 ? 3.962   -35.563 -9.722  1.00 27.44 131 A 1 
ATOM 997  C CB    . HIS A 1 131 ? 5.145   -35.515 -6.811  1.00 30.75 131 A 1 
ATOM 998  C CG    . HIS A 1 131 ? 6.386   -36.278 -6.462  1.00 27.37 131 A 1 
ATOM 999  N ND1   . HIS A 1 131 ? 7.000   -37.227 -7.252  1.00 26.00 131 A 1 
ATOM 1000 C CD2   . HIS A 1 131 ? 7.130   -36.194 -5.318  1.00 25.85 131 A 1 
ATOM 1001 C CE1   . HIS A 1 131 ? 8.082   -37.682 -6.606  1.00 25.88 131 A 1 
ATOM 1002 N NE2   . HIS A 1 131 ? 8.203   -37.082 -5.429  1.00 25.38 131 A 1 
ATOM 1003 N N     . GLN A 1 132 ? 3.238   -33.631 -8.895  1.00 25.05 132 A 1 
ATOM 1004 C CA    . GLN A 1 132 ? 2.014   -33.655 -9.715  1.00 25.29 132 A 1 
ATOM 1005 C C     . GLN A 1 132 ? 2.218   -33.299 -11.201 1.00 24.01 132 A 1 
ATOM 1006 O O     . GLN A 1 132 ? 1.237   -33.194 -11.939 1.00 22.93 132 A 1 
ATOM 1007 C CB    . GLN A 1 132 ? 0.903   -32.802 -9.083  1.00 26.08 132 A 1 
ATOM 1008 C CG    . GLN A 1 132 ? 0.163   -33.552 -7.975  1.00 25.52 132 A 1 
ATOM 1009 C CD    . GLN A 1 132 ? -1.126  -32.838 -7.552  1.00 22.65 132 A 1 
ATOM 1010 O OE1   . GLN A 1 132 ? -1.461  -31.754 -7.994  1.00 22.19 132 A 1 
ATOM 1011 N NE2   . GLN A 1 132 ? -1.906  -33.430 -6.678  1.00 20.42 132 A 1 
ATOM 1012 N N     . ARG A 1 133 ? 3.440   -33.110 -11.672 1.00 31.14 133 A 1 
ATOM 1013 C CA    . ARG A 1 133 ? 3.639   -32.926 -13.120 1.00 32.10 133 A 1 
ATOM 1014 C C     . ARG A 1 133 ? 3.353   -34.251 -13.823 1.00 29.80 133 A 1 
ATOM 1015 O O     . ARG A 1 133 ? 4.026   -35.237 -13.581 1.00 28.52 133 A 1 
ATOM 1016 C CB    . ARG A 1 133 ? 5.017   -32.356 -13.456 1.00 31.77 133 A 1 
ATOM 1017 C CG    . ARG A 1 133 ? 5.062   -30.862 -13.130 1.00 30.44 133 A 1 
ATOM 1018 C CD    . ARG A 1 133 ? 6.351   -30.227 -13.655 1.00 30.58 133 A 1 
ATOM 1019 N NE    . ARG A 1 133 ? 6.387   -28.778 -13.375 1.00 26.66 133 A 1 
ATOM 1020 C CZ    . ARG A 1 133 ? 7.314   -27.925 -13.781 1.00 25.83 133 A 1 
ATOM 1021 N NH1   . ARG A 1 133 ? 8.311   -28.327 -14.523 1.00 23.46 133 A 1 
ATOM 1022 N NH2   . ARG A 1 133 ? 7.247   -26.681 -13.444 1.00 21.26 133 A 1 
ATOM 1023 N N     . MET A 1 134 ? 2.360   -34.241 -14.708 1.00 25.77 134 A 1 
ATOM 1024 C CA    . MET A 1 134 ? 2.014   -35.393 -15.534 1.00 26.50 134 A 1 
ATOM 1025 C C     . MET A 1 134 ? 3.257   -35.946 -16.243 1.00 25.25 134 A 1 
ATOM 1026 O O     . MET A 1 134 ? 4.093   -35.163 -16.696 1.00 23.73 134 A 1 
ATOM 1027 C CB    . MET A 1 134 ? 0.975   -35.023 -16.606 1.00 27.03 134 A 1 
ATOM 1028 C CG    . MET A 1 134 ? -0.446  -34.829 -16.067 1.00 25.51 134 A 1 
ATOM 1029 S SD    . MET A 1 134 ? -1.688  -35.267 -17.312 1.00 23.17 134 A 1 
ATOM 1030 C CE    . MET A 1 134 ? -2.963  -34.056 -16.952 1.00 22.58 134 A 1 
ATOM 1031 N N     . PRO A 1 135 ? 3.353   -37.270 -16.385 1.00 29.70 135 A 1 
ATOM 1032 C CA    . PRO A 1 135 ? 4.421   -37.888 -17.144 1.00 30.86 135 A 1 
ATOM 1033 C C     . PRO A 1 135 ? 4.282   -37.470 -18.608 1.00 30.25 135 A 1 
ATOM 1034 O O     . PRO A 1 135 ? 3.405   -37.949 -19.326 1.00 29.36 135 A 1 
ATOM 1035 C CB    . PRO A 1 135 ? 4.262   -39.393 -16.921 1.00 30.11 135 A 1 
ATOM 1036 C CG    . PRO A 1 135 ? 2.773   -39.572 -16.632 1.00 29.76 135 A 1 
ATOM 1037 C CD    . PRO A 1 135 ? 2.396   -38.264 -15.914 1.00 33.63 135 A 1 
ATOM 1038 N N     . VAL A 1 136 ? 5.101   -36.540 -19.049 1.00 27.98 136 A 1 
ATOM 1039 C CA    . VAL A 1 136 ? 5.202   -36.212 -20.469 1.00 31.09 136 A 1 
ATOM 1040 C C     . VAL A 1 136 ? 5.731   -37.458 -21.160 1.00 29.56 136 A 1 
ATOM 1041 O O     . VAL A 1 136 ? 6.853   -37.887 -20.884 1.00 28.29 136 A 1 
ATOM 1042 C CB    . VAL A 1 136 ? 6.101   -34.989 -20.733 1.00 29.81 136 A 1 
ATOM 1043 C CG1   . VAL A 1 136 ? 6.199   -34.689 -22.234 1.00 27.56 136 A 1 
ATOM 1044 C CG2   . VAL A 1 136 ? 5.535   -33.749 -20.036 1.00 33.16 136 A 1 
ATOM 1045 N N     . VAL A 1 137 ? 4.892   -38.043 -22.002 1.00 30.20 137 A 1 
ATOM 1046 C CA    . VAL A 1 137 ? 5.235   -39.249 -22.760 1.00 35.24 137 A 1 
ATOM 1047 C C     . VAL A 1 137 ? 6.500   -38.944 -23.558 1.00 33.38 137 A 1 
ATOM 1048 O O     . VAL A 1 137 ? 6.507   -38.032 -24.389 1.00 32.49 137 A 1 
ATOM 1049 C CB    . VAL A 1 137 ? 4.081   -39.689 -23.678 1.00 33.04 137 A 1 
ATOM 1050 C CG1   . VAL A 1 137 ? 4.422   -40.984 -24.423 1.00 30.40 137 A 1 
ATOM 1051 C CG2   . VAL A 1 137 ? 2.797   -39.934 -22.869 1.00 34.06 137 A 1 
ATOM 1052 N N     . SER A 1 138 ? 7.560   -39.670 -23.278 1.00 37.68 138 A 1 
ATOM 1053 C CA    . SER A 1 138 ? 8.847   -39.544 -23.951 1.00 41.87 138 A 1 
ATOM 1054 C C     . SER A 1 138 ? 8.699   -40.005 -25.401 1.00 40.56 138 A 1 
ATOM 1055 O O     . SER A 1 138 ? 8.826   -41.187 -25.690 1.00 39.55 138 A 1 
ATOM 1056 C CB    . SER A 1 138 ? 9.906   -40.360 -23.215 1.00 39.21 138 A 1 
ATOM 1057 O OG    . SER A 1 138 ? 9.514   -41.721 -23.120 1.00 37.21 138 A 1 
ATOM 1058 N N     . HIS A 1 139 ? 8.397   -39.083 -26.304 1.00 30.39 139 A 1 
ATOM 1059 C CA    . HIS A 1 139 ? 8.491   -39.385 -27.724 1.00 35.86 139 A 1 
ATOM 1060 C C     . HIS A 1 139 ? 9.934   -39.793 -28.048 1.00 33.21 139 A 1 
ATOM 1061 O O     . HIS A 1 139 ? 10.874  -39.164 -27.546 1.00 32.09 139 A 1 
ATOM 1062 C CB    . HIS A 1 139 ? 8.010   -38.212 -28.579 1.00 32.92 139 A 1 
ATOM 1063 C CG    . HIS A 1 139 ? 6.536   -38.309 -28.870 1.00 31.20 139 A 1 
ATOM 1064 N ND1   . HIS A 1 139 ? 5.944   -39.198 -29.750 1.00 30.68 139 A 1 
ATOM 1065 C CD2   . HIS A 1 139 ? 5.526   -37.570 -28.319 1.00 31.21 139 A 1 
ATOM 1066 C CE1   . HIS A 1 139 ? 4.623   -38.992 -29.716 1.00 29.28 139 A 1 
ATOM 1067 N NE2   . HIS A 1 139 ? 4.317   -38.018 -28.856 1.00 30.21 139 A 1 
ATOM 1068 N N     . PRO A 1 140 ? 10.120  -40.864 -28.838 1.00 37.85 140 A 1 
ATOM 1069 C CA    . PRO A 1 140 ? 11.431  -41.412 -29.097 1.00 42.41 140 A 1 
ATOM 1070 C C     . PRO A 1 140 ? 12.295  -40.364 -29.800 1.00 41.77 140 A 1 
ATOM 1071 O O     . PRO A 1 140 ? 11.918  -39.825 -30.840 1.00 40.75 140 A 1 
ATOM 1072 C CB    . PRO A 1 140 ? 11.201  -42.668 -29.945 1.00 39.17 140 A 1 
ATOM 1073 C CG    . PRO A 1 140 ? 9.862   -42.410 -30.629 1.00 39.24 140 A 1 
ATOM 1074 C CD    . PRO A 1 140 ? 9.102   -41.590 -29.583 1.00 45.28 140 A 1 
ATOM 1075 N N     . ALA A 1 141 ? 13.446  -40.083 -29.225 1.00 37.60 141 A 1 
ATOM 1076 C CA    . ALA A 1 141 ? 14.438  -39.182 -29.799 1.00 39.18 141 A 1 
ATOM 1077 C C     . ALA A 1 141 ? 14.961  -39.794 -31.101 1.00 36.42 141 A 1 
ATOM 1078 O O     . ALA A 1 141 ? 15.790  -40.700 -31.075 1.00 36.04 141 A 1 
ATOM 1079 C CB    . ALA A 1 141 ? 15.550  -38.945 -28.772 1.00 36.93 141 A 1 
ATOM 1080 N N     . VAL A 1 142 ? 14.450  -39.331 -32.232 1.00 32.10 142 A 1 
ATOM 1081 C CA    . VAL A 1 142 ? 14.977  -39.716 -33.539 1.00 38.31 142 A 1 
ATOM 1082 C C     . VAL A 1 142 ? 16.410  -39.208 -33.607 1.00 35.66 142 A 1 
ATOM 1083 O O     . VAL A 1 142 ? 16.657  -38.005 -33.543 1.00 35.64 142 A 1 
ATOM 1084 C CB    . VAL A 1 142 ? 14.112  -39.190 -34.697 1.00 36.14 142 A 1 
ATOM 1085 C CG1   . VAL A 1 142 ? 14.680  -39.628 -36.053 1.00 34.06 142 A 1 
ATOM 1086 C CG2   . VAL A 1 142 ? 12.677  -39.715 -34.599 1.00 40.67 142 A 1 
ATOM 1087 N N     . ALA A 1 143 ? 17.356  -40.149 -33.694 1.00 41.18 143 A 1 
ATOM 1088 C CA    . ALA A 1 143 ? 18.785  -39.894 -33.740 1.00 45.00 143 A 1 
ATOM 1089 C C     . ALA A 1 143 ? 19.160  -39.241 -35.078 1.00 42.82 143 A 1 
ATOM 1090 O O     . ALA A 1 143 ? 19.510  -39.926 -36.038 1.00 42.74 143 A 1 
ATOM 1091 C CB    . ALA A 1 143 ? 19.525  -41.216 -33.498 1.00 42.69 143 A 1 
ATOM 1092 N N     . ILE A 1 144 ? 19.076  -37.907 -35.156 1.00 40.82 144 A 1 
ATOM 1093 C CA    . ILE A 1 144 ? 19.595  -37.175 -36.316 1.00 44.45 144 A 1 
ATOM 1094 C C     . ILE A 1 144 ? 21.125  -37.322 -36.291 1.00 42.47 144 A 1 
ATOM 1095 O O     . ILE A 1 144 ? 21.738  -37.037 -35.265 1.00 41.29 144 A 1 
ATOM 1096 C CB    . ILE A 1 144 ? 19.131  -35.707 -36.339 1.00 42.00 144 A 1 
ATOM 1097 C CG1   . ILE A 1 144 ? 17.586  -35.640 -36.369 1.00 40.47 144 A 1 
ATOM 1098 C CG2   . ILE A 1 144 ? 19.713  -34.986 -37.569 1.00 43.21 144 A 1 
ATOM 1099 C CD1   . ILE A 1 144 ? 17.003  -34.227 -36.317 1.00 41.23 144 A 1 
ATOM 1100 N N     . PRO A 1 145 ? 21.734  -37.812 -37.377 1.00 38.48 145 A 1 
ATOM 1101 C CA    . PRO A 1 145 ? 23.150  -38.163 -37.381 1.00 42.79 145 A 1 
ATOM 1102 C C     . PRO A 1 145 ? 24.032  -36.910 -37.223 1.00 41.93 145 A 1 
ATOM 1103 O O     . PRO A 1 145 ? 23.702  -35.854 -37.760 1.00 41.06 145 A 1 
ATOM 1104 C CB    . PRO A 1 145 ? 23.388  -38.889 -38.704 1.00 39.93 145 A 1 
ATOM 1105 C CG    . PRO A 1 145 ? 22.308  -38.342 -39.622 1.00 40.24 145 A 1 
ATOM 1106 C CD    . PRO A 1 145 ? 21.135  -38.104 -38.668 1.00 46.10 145 A 1 
ATOM 1107 N N     . PRO A 1 146 ? 25.175  -37.025 -36.525 1.00 40.87 146 A 1 
ATOM 1108 C CA    . PRO A 1 146 ? 26.074  -35.910 -36.291 1.00 44.13 146 A 1 
ATOM 1109 C C     . PRO A 1 146 ? 26.831  -35.575 -37.586 1.00 43.30 146 A 1 
ATOM 1110 O O     . PRO A 1 146 ? 27.854  -36.187 -37.886 1.00 42.63 146 A 1 
ATOM 1111 C CB    . PRO A 1 146 ? 26.987  -36.375 -35.149 1.00 41.84 146 A 1 
ATOM 1112 C CG    . PRO A 1 146 ? 27.080  -37.879 -35.356 1.00 42.03 146 A 1 
ATOM 1113 C CD    . PRO A 1 146 ? 25.689  -38.240 -35.906 1.00 48.46 146 A 1 
ATOM 1114 N N     . VAL A 1 147 ? 26.330  -34.624 -38.373 1.00 37.76 147 A 1 
ATOM 1115 C CA    . VAL A 1 147 ? 27.059  -34.155 -39.558 1.00 42.04 147 A 1 
ATOM 1116 C C     . VAL A 1 147 ? 28.285  -33.376 -39.081 1.00 40.26 147 A 1 
ATOM 1117 O O     . VAL A 1 147 ? 28.174  -32.283 -38.530 1.00 39.47 147 A 1 
ATOM 1118 C CB    . VAL A 1 147 ? 26.176  -33.349 -40.521 1.00 38.66 147 A 1 
ATOM 1119 C CG1   . VAL A 1 147 ? 26.944  -33.012 -41.793 1.00 37.11 147 A 1 
ATOM 1120 C CG2   . VAL A 1 147 ? 24.916  -34.126 -40.932 1.00 43.10 147 A 1 
ATOM 1121 N N     . SER A 1 148 ? 29.466  -33.959 -39.306 1.00 38.61 148 A 1 
ATOM 1122 C CA    . SER A 1 148 ? 30.765  -33.531 -38.785 1.00 40.92 148 A 1 
ATOM 1123 C C     . SER A 1 148 ? 31.418  -32.414 -39.606 1.00 38.87 148 A 1 
ATOM 1124 O O     . SER A 1 148 ? 32.539  -32.586 -40.065 1.00 38.08 148 A 1 
ATOM 1125 C CB    . SER A 1 148 ? 31.677  -34.766 -38.707 1.00 38.56 148 A 1 
ATOM 1126 O OG    . SER A 1 148 ? 31.938  -35.283 -40.000 1.00 35.21 148 A 1 
ATOM 1127 N N     . LEU A 1 149 ? 30.743  -31.325 -39.880 1.00 36.54 149 A 1 
ATOM 1128 C CA    . LEU A 1 149 ? 31.288  -30.263 -40.743 1.00 40.47 149 A 1 
ATOM 1129 C C     . LEU A 1 149 ? 32.580  -29.681 -40.154 1.00 38.46 149 A 1 
ATOM 1130 O O     . LEU A 1 149 ? 32.572  -28.839 -39.257 1.00 36.84 149 A 1 
ATOM 1131 C CB    . LEU A 1 149 ? 30.214  -29.210 -41.052 1.00 36.46 149 A 1 
ATOM 1132 C CG    . LEU A 1 149 ? 29.409  -29.532 -42.325 1.00 34.32 149 A 1 
ATOM 1133 C CD1   . LEU A 1 149 ? 28.135  -28.690 -42.377 1.00 35.39 149 A 1 
ATOM 1134 C CD2   . LEU A 1 149 ? 30.211  -29.244 -43.595 1.00 38.41 149 A 1 
ATOM 1135 N N     . PHE A 1 150 ? 33.685  -30.136 -40.739 1.00 38.78 150 A 1 
ATOM 1136 C CA    . PHE A 1 150 ? 35.095  -29.808 -40.473 1.00 41.98 150 A 1 
ATOM 1137 C C     . PHE A 1 150 ? 35.499  -28.425 -41.027 1.00 39.77 150 A 1 
ATOM 1138 O O     . PHE A 1 150 ? 36.409  -28.336 -41.839 1.00 38.77 150 A 1 
ATOM 1139 C CB    . PHE A 1 150 ? 35.970  -30.915 -41.102 1.00 37.34 150 A 1 
ATOM 1140 C CG    . PHE A 1 150 ? 36.324  -32.086 -40.214 1.00 37.96 150 A 1 
ATOM 1141 C CD1   . PHE A 1 150 ? 37.535  -32.055 -39.505 1.00 38.49 150 A 1 
ATOM 1142 C CD2   . PHE A 1 150 ? 35.491  -33.207 -40.135 1.00 39.13 150 A 1 
ATOM 1143 C CE1   . PHE A 1 150 ? 37.914  -33.157 -38.725 1.00 34.88 150 A 1 
ATOM 1144 C CE2   . PHE A 1 150 ? 35.872  -34.309 -39.349 1.00 34.69 150 A 1 
ATOM 1145 C CZ    . PHE A 1 150 ? 37.087  -34.299 -38.649 1.00 34.69 150 A 1 
ATOM 1146 N N     . ALA A 1 151 ? 34.819  -27.345 -40.674 1.00 36.63 151 A 1 
ATOM 1147 C CA    . ALA A 1 151 ? 35.148  -26.033 -41.235 1.00 41.18 151 A 1 
ATOM 1148 C C     . ALA A 1 151 ? 36.584  -25.608 -40.866 1.00 38.85 151 A 1 
ATOM 1149 O O     . ALA A 1 151 ? 36.845  -25.164 -39.741 1.00 37.46 151 A 1 
ATOM 1150 C CB    . ALA A 1 151 ? 34.084  -25.025 -40.802 1.00 38.39 151 A 1 
ATOM 1151 N N     . GLU A 1 152 ? 37.494  -25.733 -41.823 1.00 32.83 152 A 1 
ATOM 1152 C CA    . GLU A 1 152 ? 38.890  -25.297 -41.735 1.00 37.34 152 A 1 
ATOM 1153 C C     . GLU A 1 152 ? 38.958  -23.761 -41.663 1.00 35.59 152 A 1 
ATOM 1154 O O     . GLU A 1 152 ? 38.620  -23.054 -42.613 1.00 34.53 152 A 1 
ATOM 1155 C CB    . GLU A 1 152 ? 39.696  -25.826 -42.940 1.00 34.55 152 A 1 
ATOM 1156 C CG    . GLU A 1 152 ? 39.986  -27.333 -42.859 1.00 32.06 152 A 1 
ATOM 1157 C CD    . GLU A 1 152 ? 40.780  -27.860 -44.068 1.00 31.92 152 A 1 
ATOM 1158 O OE1   . GLU A 1 152 ? 41.650  -28.744 -43.854 1.00 31.59 152 A 1 
ATOM 1159 O OE2   . GLU A 1 152 ? 40.472  -27.425 -45.205 1.00 32.10 152 A 1 
ATOM 1160 N N     . ALA A 1 153 ? 39.408  -23.237 -40.533 1.00 35.03 153 A 1 
ATOM 1161 C CA    . ALA A 1 153 ? 39.632  -21.812 -40.324 1.00 39.30 153 A 1 
ATOM 1162 C C     . ALA A 1 153 ? 41.004  -21.397 -40.889 1.00 36.75 153 A 1 
ATOM 1163 O O     . ALA A 1 153 ? 41.953  -21.222 -40.129 1.00 36.16 153 A 1 
ATOM 1164 C CB    . ALA A 1 153 ? 39.465  -21.507 -38.835 1.00 37.33 153 A 1 
ATOM 1165 N N     . GLU A 1 154 ? 41.147  -21.266 -42.217 1.00 34.71 154 A 1 
ATOM 1166 C CA    . GLU A 1 154 ? 42.396  -20.789 -42.823 1.00 40.51 154 A 1 
ATOM 1167 C C     . GLU A 1 154 ? 42.713  -19.339 -42.421 1.00 38.75 154 A 1 
ATOM 1168 O O     . GLU A 1 154 ? 41.852  -18.462 -42.373 1.00 37.21 154 A 1 
ATOM 1169 C CB    . GLU A 1 154 ? 42.397  -20.944 -44.351 1.00 38.12 154 A 1 
ATOM 1170 C CG    . GLU A 1 154 ? 42.743  -22.364 -44.820 1.00 34.96 154 A 1 
ATOM 1171 C CD    . GLU A 1 154 ? 43.131  -22.385 -46.316 1.00 33.53 154 A 1 
ATOM 1172 O OE1   . GLU A 1 154 ? 44.015  -23.184 -46.683 1.00 32.49 154 A 1 
ATOM 1173 O OE2   . GLU A 1 154 ? 42.578  -21.547 -47.077 1.00 33.57 154 A 1 
ATOM 1174 N N     . ALA A 1 155 ? 44.000  -19.083 -42.149 1.00 32.83 155 A 1 
ATOM 1175 C CA    . ALA A 1 155 ? 44.525  -17.917 -41.432 1.00 36.68 155 A 1 
ATOM 1176 C C     . ALA A 1 155 ? 45.058  -16.783 -42.327 1.00 34.26 155 A 1 
ATOM 1177 O O     . ALA A 1 155 ? 45.936  -16.046 -41.878 1.00 33.40 155 A 1 
ATOM 1178 C CB    . ALA A 1 155 ? 45.611  -18.441 -40.480 1.00 35.33 155 A 1 
ATOM 1179 N N     . THR A 1 156 ? 44.670  -16.668 -43.601 1.00 40.42 156 A 1 
ATOM 1180 C CA    . THR A 1 156 ? 45.425  -15.890 -44.596 1.00 44.27 156 A 1 
ATOM 1181 C C     . THR A 1 156 ? 45.527  -14.400 -44.251 1.00 41.60 156 A 1 
ATOM 1182 O O     . THR A 1 156 ? 44.553  -13.738 -43.910 1.00 39.65 156 A 1 
ATOM 1183 C CB    . THR A 1 156 ? 44.910  -16.093 -46.023 1.00 39.89 156 A 1 
ATOM 1184 O OG1   . THR A 1 156 ? 43.513  -15.954 -46.086 1.00 37.22 156 A 1 
ATOM 1185 C CG2   . THR A 1 156 ? 45.260  -17.485 -46.555 1.00 40.72 156 A 1 
ATOM 1186 N N     . ALA A 1 157 ? 46.753  -13.867 -44.355 1.00 34.79 157 A 1 
ATOM 1187 C CA    . ALA A 1 157 ? 47.260  -12.648 -43.706 1.00 37.16 157 A 1 
ATOM 1188 C C     . ALA A 1 157 ? 47.420  -11.376 -44.579 1.00 34.36 157 A 1 
ATOM 1189 O O     . ALA A 1 157 ? 48.244  -10.555 -44.189 1.00 33.82 157 A 1 
ATOM 1190 C CB    . ALA A 1 157 ? 48.609  -13.048 -43.088 1.00 36.14 157 A 1 
ATOM 1191 N N     . PRO A 1 158 ? 46.834  -11.166 -45.782 1.00 35.33 158 A 1 
ATOM 1192 C CA    . PRO A 1 158 ? 47.445  -10.327 -46.817 1.00 39.15 158 A 1 
ATOM 1193 C C     . PRO A 1 158 ? 47.589  -8.837  -46.442 1.00 38.25 158 A 1 
ATOM 1194 O O     . PRO A 1 158 ? 46.765  -8.254  -45.741 1.00 37.34 158 A 1 
ATOM 1195 C CB    . PRO A 1 158 ? 46.615  -10.556 -48.081 1.00 35.99 158 A 1 
ATOM 1196 C CG    . PRO A 1 158 ? 45.243  -10.934 -47.549 1.00 38.08 158 A 1 
ATOM 1197 C CD    . PRO A 1 158 ? 45.586  -11.742 -46.291 1.00 45.78 158 A 1 
ATOM 1198 N N     . VAL A 1 159 ? 48.668  -8.224  -46.977 1.00 33.05 159 A 1 
ATOM 1199 C CA    . VAL A 1 159 ? 49.383  -7.019  -46.462 1.00 37.89 159 A 1 
ATOM 1200 C C     . VAL A 1 159 ? 48.996  -5.682  -47.122 1.00 35.50 159 A 1 
ATOM 1201 O O     . VAL A 1 159 ? 49.413  -4.630  -46.658 1.00 34.41 159 A 1 
ATOM 1202 C CB    . VAL A 1 159 ? 50.894  -7.271  -46.663 1.00 35.24 159 A 1 
ATOM 1203 C CG1   . VAL A 1 159 ? 51.818  -6.148  -46.180 1.00 33.33 159 A 1 
ATOM 1204 C CG2   . VAL A 1 159 ? 51.371  -8.547  -45.958 1.00 39.78 159 A 1 
ATOM 1205 N N     . LEU A 1 160 ? 48.286  -5.682  -48.241 1.00 35.50 160 A 1 
ATOM 1206 C CA    . LEU A 1 160 ? 48.140  -4.552  -49.180 1.00 40.86 160 A 1 
ATOM 1207 C C     . LEU A 1 160 ? 47.637  -3.247  -48.518 1.00 38.54 160 A 1 
ATOM 1208 O O     . LEU A 1 160 ? 46.928  -3.305  -47.523 1.00 37.44 160 A 1 
ATOM 1209 C CB    . LEU A 1 160 ? 47.153  -4.988  -50.287 1.00 38.66 160 A 1 
ATOM 1210 C CG    . LEU A 1 160 ? 47.701  -6.033  -51.270 1.00 37.16 160 A 1 
ATOM 1211 C CD1   . LEU A 1 160 ? 46.547  -6.694  -52.024 1.00 37.99 160 A 1 
ATOM 1212 C CD2   . LEU A 1 160 ? 48.643  -5.416  -52.301 1.00 41.65 160 A 1 
ATOM 1213 N N     . GLY A 1 161 ? 47.842  -2.049  -48.988 1.00 36.21 161 A 1 
ATOM 1214 C CA    . GLY A 1 161 ? 48.598  -1.364  -50.041 1.00 39.85 161 A 1 
ATOM 1215 C C     . GLY A 1 161 ? 48.292  0.145   -49.916 1.00 37.81 161 A 1 
ATOM 1216 O O     . GLY A 1 161 ? 47.333  0.529   -49.253 1.00 36.38 161 A 1 
ATOM 1217 N N     . ARG A 1 162 ? 49.111  1.040   -50.467 1.00 34.06 162 A 1 
ATOM 1218 C CA    . ARG A 1 162 ? 49.428  2.398   -49.950 1.00 40.00 162 A 1 
ATOM 1219 C C     . ARG A 1 162 ? 48.651  3.609   -50.522 1.00 38.19 162 A 1 
ATOM 1220 O O     . ARG A 1 162 ? 48.980  4.714   -50.129 1.00 36.12 162 A 1 
ATOM 1221 C CB    . ARG A 1 162 ? 50.930  2.596   -50.200 1.00 36.96 162 A 1 
ATOM 1222 C CG    . ARG A 1 162 ? 51.661  3.579   -49.268 1.00 34.58 162 A 1 
ATOM 1223 C CD    . ARG A 1 162 ? 53.114  3.728   -49.724 1.00 34.20 162 A 1 
ATOM 1224 N NE    . ARG A 1 162 ? 53.914  4.510   -48.777 1.00 32.94 162 A 1 
ATOM 1225 C CZ    . ARG A 1 162 ? 55.206  4.791   -48.891 1.00 30.18 162 A 1 
ATOM 1226 N NH1   . ARG A 1 162 ? 55.907  4.396   -49.917 1.00 29.53 162 A 1 
ATOM 1227 N NH2   . ARG A 1 162 ? 55.814  5.469   -47.982 1.00 29.13 162 A 1 
ATOM 1228 N N     . LYS A 1 163 ? 47.783  3.496   -51.485 1.00 26.22 163 A 1 
ATOM 1229 C CA    . LYS A 1 163 ? 47.519  4.526   -52.519 1.00 36.24 163 A 1 
ATOM 1230 C C     . LYS A 1 163 ? 47.120  5.927   -51.997 1.00 35.28 163 A 1 
ATOM 1231 O O     . LYS A 1 163 ? 46.348  6.047   -51.055 1.00 33.60 163 A 1 
ATOM 1232 C CB    . LYS A 1 163 ? 46.543  4.018   -53.580 1.00 33.64 163 A 1 
ATOM 1233 C CG    . LYS A 1 163 ? 47.240  3.766   -54.922 1.00 30.92 163 A 1 
ATOM 1234 C CD    . LYS A 1 163 ? 46.228  3.588   -56.068 1.00 29.65 163 A 1 
ATOM 1235 C CE    . LYS A 1 163 ? 46.930  3.493   -57.422 1.00 27.61 163 A 1 
ATOM 1236 N NZ    . LYS A 1 163 ? 46.054  3.969   -58.504 1.00 26.78 163 A 1 
ATOM 1237 N N     . GLU A 1 164 ? 47.652  6.968   -52.649 1.00 30.21 164 A 1 
ATOM 1238 C CA    . GLU A 1 164 ? 47.774  8.377   -52.202 1.00 34.99 164 A 1 
ATOM 1239 C C     . GLU A 1 164 ? 46.681  9.372   -52.675 1.00 33.90 164 A 1 
ATOM 1240 O O     . GLU A 1 164 ? 46.615  10.464  -52.133 1.00 33.91 164 A 1 
ATOM 1241 C CB    . GLU A 1 164 ? 49.093  8.939   -52.778 1.00 33.90 164 A 1 
ATOM 1242 C CG    . GLU A 1 164 ? 50.377  8.371   -52.176 1.00 32.23 164 A 1 
ATOM 1243 C CD    . GLU A 1 164 ? 51.638  8.980   -52.810 1.00 32.47 164 A 1 
ATOM 1244 O OE1   . GLU A 1 164 ? 52.602  9.228   -52.044 1.00 31.86 164 A 1 
ATOM 1245 O OE2   . GLU A 1 164 ? 51.664  9.139   -54.042 1.00 32.64 164 A 1 
ATOM 1246 N N     . GLU A 1 165 ? 45.980  9.102   -53.738 1.00 32.80 165 A 1 
ATOM 1247 C CA    . GLU A 1 165 ? 45.335  10.085  -54.643 1.00 36.95 165 A 1 
ATOM 1248 C C     . GLU A 1 165 ? 44.270  10.994  -53.968 1.00 36.24 165 A 1 
ATOM 1249 O O     . GLU A 1 165 ? 43.754  10.661  -52.919 1.00 35.14 165 A 1 
ATOM 1250 C CB    . GLU A 1 165 ? 44.699  9.300   -55.812 1.00 35.91 165 A 1 
ATOM 1251 C CG    . GLU A 1 165 ? 45.704  8.690   -56.811 1.00 34.30 165 A 1 
ATOM 1252 C CD    . GLU A 1 165 ? 45.068  7.715   -57.821 1.00 34.93 165 A 1 
ATOM 1253 O OE1   . GLU A 1 165 ? 45.822  6.898   -58.410 1.00 34.21 165 A 1 
ATOM 1254 O OE2   . GLU A 1 165 ? 43.833  7.682   -57.965 1.00 35.08 165 A 1 
ATOM 1255 N N     . ASP A 1 166 ? 43.782  12.077  -54.531 1.00 35.51 166 A 1 
ATOM 1256 C CA    . ASP A 1 166 ? 44.259  13.275  -55.236 1.00 39.87 166 A 1 
ATOM 1257 C C     . ASP A 1 166 ? 43.250  14.419  -54.949 1.00 38.15 166 A 1 
ATOM 1258 O O     . ASP A 1 166 ? 42.140  14.187  -54.471 1.00 37.78 166 A 1 
ATOM 1259 C CB    . ASP A 1 166 ? 44.418  13.026  -56.752 1.00 37.72 166 A 1 
ATOM 1260 C CG    . ASP A 1 166 ? 45.311  14.048  -57.464 1.00 33.94 166 A 1 
ATOM 1261 O OD1   . ASP A 1 166 ? 45.905  14.910  -56.772 1.00 34.65 166 A 1 
ATOM 1262 O OD2   . ASP A 1 166 ? 45.386  13.985  -58.708 1.00 35.22 166 A 1 
ATOM 1263 N N     . THR A 1 167 ? 43.604  15.671  -55.170 1.00 30.94 167 A 1 
ATOM 1264 C CA    . THR A 1 167 ? 43.153  16.881  -54.440 1.00 34.79 167 A 1 
ATOM 1265 C C     . THR A 1 167 ? 41.951  17.674  -54.978 1.00 33.28 167 A 1 
ATOM 1266 O O     . THR A 1 167 ? 41.655  18.728  -54.425 1.00 31.78 167 A 1 
ATOM 1267 C CB    . THR A 1 167 ? 44.325  17.862  -54.337 1.00 32.48 167 A 1 
ATOM 1268 O OG1   . THR A 1 167 ? 44.998  17.975  -55.569 1.00 32.02 167 A 1 
ATOM 1269 C CG2   . THR A 1 167 ? 45.349  17.435  -53.291 1.00 36.20 167 A 1 
ATOM 1270 N N     . SER A 1 168 ? 41.326  17.333  -56.103 1.00 33.67 168 A 1 
ATOM 1271 C CA    . SER A 1 168 ? 40.727  18.316  -57.017 1.00 35.03 168 A 1 
ATOM 1272 C C     . SER A 1 168 ? 39.647  19.235  -56.404 1.00 33.43 168 A 1 
ATOM 1273 O O     . SER A 1 168 ? 38.638  18.802  -55.859 1.00 33.23 168 A 1 
ATOM 1274 C CB    . SER A 1 168 ? 40.239  17.654  -58.305 1.00 34.47 168 A 1 
ATOM 1275 O OG    . SER A 1 168 ? 39.073  16.882  -58.091 1.00 33.88 168 A 1 
ATOM 1276 N N     . TRP A 1 169 ? 39.877  20.572  -56.576 1.00 34.76 169 A 1 
ATOM 1277 C CA    . TRP A 1 169 ? 39.239  21.728  -55.919 1.00 34.22 169 A 1 
ATOM 1278 C C     . TRP A 1 169 ? 37.992  22.317  -56.599 1.00 32.89 169 A 1 
ATOM 1279 O O     . TRP A 1 169 ? 37.722  23.503  -56.400 1.00 30.76 169 A 1 
ATOM 1280 C CB    . TRP A 1 169 ? 40.301  22.822  -55.787 1.00 32.33 169 A 1 
ATOM 1281 C CG    . TRP A 1 169 ? 41.193  22.772  -54.607 1.00 29.92 169 A 1 
ATOM 1282 C CD1   . TRP A 1 169 ? 42.276  21.989  -54.460 1.00 26.81 169 A 1 
ATOM 1283 C CD2   . TRP A 1 169 ? 41.105  23.581  -53.386 1.00 27.38 169 A 1 
ATOM 1284 N NE1   . TRP A 1 169 ? 42.884  22.232  -53.235 1.00 24.40 169 A 1 
ATOM 1285 C CE2   . TRP A 1 169 ? 42.195  23.214  -52.547 1.00 24.88 169 A 1 
ATOM 1286 C CE3   . TRP A 1 169 ? 40.223  24.569  -52.935 1.00 28.82 169 A 1 
ATOM 1287 C CZ2   . TRP A 1 169 ? 42.396  23.818  -51.290 1.00 27.14 169 A 1 
ATOM 1288 C CZ3   . TRP A 1 169 ? 40.423  25.173  -51.673 1.00 27.11 169 A 1 
ATOM 1289 C CH2   . TRP A 1 169 ? 41.492  24.794  -50.873 1.00 27.16 169 A 1 
ATOM 1290 N N     . LEU A 1 170 ? 37.244  21.609  -57.451 1.00 38.12 170 A 1 
ATOM 1291 C CA    . LEU A 1 170 ? 36.395  22.225  -58.488 1.00 42.43 170 A 1 
ATOM 1292 C C     . LEU A 1 170 ? 35.441  23.328  -57.992 1.00 40.78 170 A 1 
ATOM 1293 O O     . LEU A 1 170 ? 34.708  23.187  -57.021 1.00 39.98 170 A 1 
ATOM 1294 C CB    . LEU A 1 170 ? 35.658  21.140  -59.296 1.00 39.31 170 A 1 
ATOM 1295 C CG    . LEU A 1 170 ? 36.425  20.688  -60.546 1.00 37.47 170 A 1 
ATOM 1296 C CD1   . LEU A 1 170 ? 35.858  19.384  -61.096 1.00 38.89 170 A 1 
ATOM 1297 C CD2   . LEU A 1 170 ? 36.359  21.732  -61.670 1.00 40.29 170 A 1 
ATOM 1298 N N     . LEU A 1 171 ? 35.449  24.447  -58.767 1.00 37.06 171 A 1 
ATOM 1299 C CA    . LEU A 1 171 ? 35.141  25.841  -58.383 1.00 41.24 171 A 1 
ATOM 1300 C C     . LEU A 1 171 ? 33.722  26.373  -58.708 1.00 39.36 171 A 1 
ATOM 1301 O O     . LEU A 1 171 ? 33.482  27.547  -58.448 1.00 38.11 171 A 1 
ATOM 1302 C CB    . LEU A 1 171 ? 36.163  26.699  -59.163 1.00 38.36 171 A 1 
ATOM 1303 C CG    . LEU A 1 171 ? 37.294  27.317  -58.325 1.00 36.01 171 A 1 
ATOM 1304 C CD1   . LEU A 1 171 ? 38.459  27.719  -59.241 1.00 36.21 171 A 1 
ATOM 1305 C CD2   . LEU A 1 171 ? 36.832  28.555  -57.579 1.00 38.51 171 A 1 
ATOM 1306 N N     . LEU A 1 172 ? 32.854  25.643  -59.356 1.00 37.14 172 A 1 
ATOM 1307 C CA    . LEU A 1 172 ? 31.870  26.177  -60.328 1.00 41.98 172 A 1 
ATOM 1308 C C     . LEU A 1 172 ? 30.887  27.270  -59.823 1.00 39.70 172 A 1 
ATOM 1309 O O     . LEU A 1 172 ? 30.605  27.399  -58.650 1.00 38.01 172 A 1 
ATOM 1310 C CB    . LEU A 1 172 ? 31.134  25.004  -61.007 1.00 38.98 172 A 1 
ATOM 1311 C CG    . LEU A 1 172 ? 31.783  24.564  -62.330 1.00 36.65 172 A 1 
ATOM 1312 C CD1   . LEU A 1 172 ? 31.312  23.161  -62.722 1.00 36.94 172 A 1 
ATOM 1313 C CD2   . LEU A 1 172 ? 31.439  25.513  -63.491 1.00 38.58 172 A 1 
ATOM 1314 N N     . SER A 1 173 ? 30.330  28.035  -60.773 1.00 35.52 173 A 1 
ATOM 1315 C CA    . SER A 1 173 ? 30.241  29.510  -60.791 1.00 38.94 173 A 1 
ATOM 1316 C C     . SER A 1 173 ? 28.859  30.194  -60.763 1.00 36.12 173 A 1 
ATOM 1317 O O     . SER A 1 173 ? 28.798  31.364  -60.394 1.00 34.98 173 A 1 
ATOM 1318 C CB    . SER A 1 173 ? 30.869  29.927  -62.108 1.00 37.50 173 A 1 
ATOM 1319 O OG    . SER A 1 173 ? 30.247  29.257  -63.205 1.00 36.82 173 A 1 
ATOM 1320 N N     . LYS A 1 174 ? 27.822  29.610  -61.287 1.00 32.28 174 A 1 
ATOM 1321 C CA    . LYS A 1 174 ? 26.659  30.291  -61.931 1.00 40.06 174 A 1 
ATOM 1322 C C     . LYS A 1 174 ? 25.735  31.083  -60.985 1.00 38.82 174 A 1 
ATOM 1323 O O     . LYS A 1 174 ? 25.828  30.911  -59.785 1.00 35.25 174 A 1 
ATOM 1324 C CB    . LYS A 1 174 ? 25.834  29.203  -62.644 1.00 36.54 174 A 1 
ATOM 1325 C CG    . LYS A 1 174 ? 26.422  28.761  -63.981 1.00 34.59 174 A 1 
ATOM 1326 C CD    . LYS A 1 174 ? 25.391  27.918  -64.713 1.00 33.01 174 A 1 
ATOM 1327 C CE    . LYS A 1 174 ? 25.857  27.636  -66.126 1.00 30.24 174 A 1 
ATOM 1328 N NZ    . LYS A 1 174 ? 24.765  27.003  -66.923 1.00 29.18 174 A 1 
ATOM 1329 N N     . ASP A 1 175 ? 24.745  31.807  -61.415 1.00 34.70 175 A 1 
ATOM 1330 C CA    . ASP A 1 175 ? 24.326  32.857  -62.349 1.00 38.80 175 A 1 
ATOM 1331 C C     . ASP A 1 175 ? 23.149  33.622  -61.684 1.00 35.46 175 A 1 
ATOM 1332 O O     . ASP A 1 175 ? 22.890  33.445  -60.504 1.00 32.98 175 A 1 
ATOM 1333 C CB    . ASP A 1 175 ? 23.871  32.298  -63.723 1.00 35.30 175 A 1 
ATOM 1334 C CG    . ASP A 1 175 ? 24.937  32.266  -64.827 1.00 31.86 175 A 1 
ATOM 1335 O OD1   . ASP A 1 175 ? 25.931  33.018  -64.724 1.00 32.16 175 A 1 
ATOM 1336 O OD2   . ASP A 1 175 ? 24.742  31.464  -65.767 1.00 32.89 175 A 1 
ATOM 1337 N N     . SER A 1 176 ? 22.428  34.447  -62.376 1.00 34.14 176 A 1 
ATOM 1338 C CA    . SER A 1 176 ? 22.136  35.864  -62.155 1.00 37.33 176 A 1 
ATOM 1339 C C     . SER A 1 176 ? 20.796  36.317  -61.525 1.00 35.81 176 A 1 
ATOM 1340 O O     . SER A 1 176 ? 20.807  36.796  -60.402 1.00 33.62 176 A 1 
ATOM 1341 C CB    . SER A 1 176 ? 22.351  36.562  -63.498 1.00 34.49 176 A 1 
ATOM 1342 O OG    . SER A 1 176 ? 21.562  35.957  -64.519 1.00 33.98 176 A 1 
ATOM 1343 N N     . ASP A 1 177 ? 19.671  36.374  -62.281 1.00 42.30 177 A 1 
ATOM 1344 C CA    . ASP A 1 177 ? 19.017  37.673  -62.556 1.00 45.42 177 A 1 
ATOM 1345 C C     . ASP A 1 177 ? 17.976  38.298  -61.593 1.00 42.84 177 A 1 
ATOM 1346 O O     . ASP A 1 177 ? 18.312  39.196  -60.832 1.00 40.43 177 A 1 
ATOM 1347 C CB    . ASP A 1 177 ? 18.466  37.660  -64.001 1.00 41.07 177 A 1 
ATOM 1348 C CG    . ASP A 1 177 ? 19.480  38.027  -65.084 1.00 36.82 177 A 1 
ATOM 1349 O OD1   . ASP A 1 177 ? 20.430  38.778  -64.776 1.00 36.87 177 A 1 
ATOM 1350 O OD2   . ASP A 1 177 ? 19.237  37.596  -66.239 1.00 37.73 177 A 1 
ATOM 1351 N N     . ASN A 1 178 ? 16.675  38.001  -61.765 1.00 39.62 178 A 1 
ATOM 1352 C CA    . ASN A 1 178 ? 15.783  39.069  -62.269 1.00 41.65 178 A 1 
ATOM 1353 C C     . ASN A 1 178 ? 14.747  39.732  -61.296 1.00 38.08 178 A 1 
ATOM 1354 O O     . ASN A 1 178 ? 14.754  39.552  -60.094 1.00 35.11 178 A 1 
ATOM 1355 C CB    . ASN A 1 178 ? 15.132  38.577  -63.589 1.00 38.20 178 A 1 
ATOM 1356 C CG    . ASN A 1 178 ? 15.480  39.409  -64.804 1.00 35.00 178 A 1 
ATOM 1357 O OD1   . ASN A 1 178 ? 15.713  40.606  -64.747 1.00 36.77 178 A 1 
ATOM 1358 N ND2   . ASN A 1 178 ? 15.507  38.802  -65.969 1.00 38.31 178 A 1 
ATOM 1359 N N     . HIS A 1 179 ? 13.872  40.521  -61.907 1.00 43.31 179 A 1 
ATOM 1360 C CA    . HIS A 1 179 ? 12.967  41.652  -61.575 1.00 45.78 179 A 1 
ATOM 1361 C C     . HIS A 1 179 ? 11.911  41.515  -60.433 1.00 43.60 179 A 1 
ATOM 1362 O O     . HIS A 1 179 ? 11.738  40.456  -59.872 1.00 40.52 179 A 1 
ATOM 1363 C CB    . HIS A 1 179 ? 12.216  41.904  -62.889 1.00 42.03 179 A 1 
ATOM 1364 C CG    . HIS A 1 179 ? 13.041  42.455  -64.022 1.00 40.53 179 A 1 
ATOM 1365 N ND1   . HIS A 1 179 ? 13.876  43.544  -63.971 1.00 39.88 179 A 1 
ATOM 1366 C CD2   . HIS A 1 179 ? 13.000  42.037  -65.323 1.00 39.75 179 A 1 
ATOM 1367 C CE1   . HIS A 1 179 ? 14.339  43.761  -65.194 1.00 37.18 179 A 1 
ATOM 1368 N NE2   . HIS A 1 179 ? 13.828  42.883  -66.064 1.00 38.39 179 A 1 
ATOM 1369 N N     . ASN A 1 180 ? 11.017  42.466  -60.078 1.00 40.71 180 A 1 
ATOM 1370 C CA    . ASN A 1 180 ? 10.944  43.933  -60.252 1.00 42.65 180 A 1 
ATOM 1371 C C     . ASN A 1 180 ? 9.925   44.623  -59.285 1.00 39.37 180 A 1 
ATOM 1372 O O     . ASN A 1 180 ? 10.204  45.688  -58.760 1.00 36.57 180 A 1 
ATOM 1373 C CB    . ASN A 1 180 ? 10.488  44.283  -61.700 1.00 39.60 180 A 1 
ATOM 1374 C CG    . ASN A 1 180 ? 11.028  45.609  -62.247 1.00 35.86 180 A 1 
ATOM 1375 O OD1   . ASN A 1 180 ? 11.601  46.423  -61.571 1.00 37.60 180 A 1 
ATOM 1376 N ND2   . ASN A 1 180 ? 10.880  45.835  -63.531 1.00 38.46 180 A 1 
ATOM 1377 N N     . ARG A 1 181 ? 8.666   44.163  -59.172 1.00 40.57 181 A 1 
ATOM 1378 C CA    . ARG A 1 181 ? 7.504   45.096  -59.211 1.00 43.63 181 A 1 
ATOM 1379 C C     . ARG A 1 181 ? 7.021   45.678  -57.867 1.00 40.85 181 A 1 
ATOM 1380 O O     . ARG A 1 181 ? 7.131   45.058  -56.825 1.00 37.32 181 A 1 
ATOM 1381 C CB    . ARG A 1 181 ? 6.359   44.451  -60.022 1.00 39.99 181 A 1 
ATOM 1382 C CG    . ARG A 1 181 ? 5.504   45.492  -60.766 1.00 37.01 181 A 1 
ATOM 1383 C CD    . ARG A 1 181 ? 4.468   44.795  -61.669 1.00 35.76 181 A 1 
ATOM 1384 N NE    . ARG A 1 181 ? 3.719   45.777  -62.492 1.00 34.08 181 A 1 
ATOM 1385 C CZ    . ARG A 1 181 ? 2.829   45.493  -63.436 1.00 30.45 181 A 1 
ATOM 1386 N NH1   . ARG A 1 181 ? 2.503   44.266  -63.707 1.00 29.95 181 A 1 
ATOM 1387 N NH2   . ARG A 1 181 ? 2.257   46.440  -64.109 1.00 30.18 181 A 1 
ATOM 1388 N N     . SER A 1 182 ? 6.402   46.890  -57.956 1.00 43.27 182 A 1 
ATOM 1389 C CA    . SER A 1 182 ? 6.411   48.016  -56.991 1.00 44.57 182 A 1 
ATOM 1390 C C     . SER A 1 182 ? 5.134   48.348  -56.188 1.00 42.64 182 A 1 
ATOM 1391 O O     . SER A 1 182 ? 5.224   49.106  -55.237 1.00 39.66 182 A 1 
ATOM 1392 C CB    . SER A 1 182 ? 6.744   49.256  -57.848 1.00 40.74 182 A 1 
ATOM 1393 O OG    . SER A 1 182 ? 6.625   50.478  -57.163 1.00 37.76 182 A 1 
ATOM 1394 N N     . GLY A 1 183 ? 3.961   47.999  -56.643 1.00 42.06 183 A 1 
ATOM 1395 C CA    . GLY A 1 183 ? 2.723   48.818  -56.600 1.00 42.49 183 A 1 
ATOM 1396 C C     . GLY A 1 183 ? 2.238   49.459  -55.276 1.00 40.09 183 A 1 
ATOM 1397 O O     . GLY A 1 183 ? 2.454   48.950  -54.185 1.00 37.18 183 A 1 
ATOM 1398 N N     . ASN A 1 184 ? 1.493   50.562  -55.410 1.00 47.54 184 A 1 
ATOM 1399 C CA    . ASN A 1 184 ? 1.370   51.743  -54.537 1.00 48.05 184 A 1 
ATOM 1400 C C     . ASN A 1 184 ? 0.224   51.849  -53.489 1.00 44.83 184 A 1 
ATOM 1401 O O     . ASN A 1 184 ? 0.452   52.244  -52.368 1.00 40.19 184 A 1 
ATOM 1402 C CB    . ASN A 1 184 ? 1.174   52.943  -55.497 1.00 43.21 184 A 1 
ATOM 1403 C CG    . ASN A 1 184 ? 2.405   53.792  -55.772 1.00 39.46 184 A 1 
ATOM 1404 O OD1   . ASN A 1 184 ? 3.441   53.684  -55.169 1.00 40.66 184 A 1 
ATOM 1405 N ND2   . ASN A 1 184 ? 2.279   54.716  -56.705 1.00 42.28 184 A 1 
ATOM 1406 N N     . ASN A 1 185 ? -1.010  51.830  -53.963 1.00 49.32 185 A 1 
ATOM 1407 C CA    . ASN A 1 185 ? -2.085  52.784  -53.576 1.00 49.73 185 A 1 
ATOM 1408 C C     . ASN A 1 185 ? -2.807  52.519  -52.220 1.00 46.35 185 A 1 
ATOM 1409 O O     . ASN A 1 185 ? -2.694  51.451  -51.674 1.00 41.63 185 A 1 
ATOM 1410 C CB    . ASN A 1 185 ? -3.108  52.808  -54.729 1.00 44.88 185 A 1 
ATOM 1411 C CG    . ASN A 1 185 ? -2.697  53.612  -55.947 1.00 40.21 185 A 1 
ATOM 1412 O OD1   . ASN A 1 185 ? -1.722  54.338  -55.959 1.00 41.43 185 A 1 
ATOM 1413 N ND2   . ASN A 1 185 ? -3.460  53.518  -57.003 1.00 41.86 185 A 1 
ATOM 1414 N N     . SER A 1 186 ? -3.692  53.362  -51.706 1.00 43.41 186 A 1 
ATOM 1415 C CA    . SER A 1 186 ? -3.637  54.736  -51.164 1.00 44.12 186 A 1 
ATOM 1416 C C     . SER A 1 186 ? -4.800  55.058  -50.198 1.00 42.17 186 A 1 
ATOM 1417 O O     . SER A 1 186 ? -4.559  55.545  -49.104 1.00 38.87 186 A 1 
ATOM 1418 C CB    . SER A 1 186 ? -3.700  55.801  -52.285 1.00 39.94 186 A 1 
ATOM 1419 O OG    . SER A 1 186 ? -4.917  55.692  -53.029 1.00 37.38 186 A 1 
ATOM 1420 N N     . SER A 1 187 ? -6.023  54.930  -50.592 1.00 43.64 187 A 1 
ATOM 1421 C CA    . SER A 1 187 ? -7.174  55.747  -50.127 1.00 44.95 187 A 1 
ATOM 1422 C C     . SER A 1 187 ? -8.039  55.082  -49.032 1.00 43.58 187 A 1 
ATOM 1423 O O     . SER A 1 187 ? -7.818  53.942  -48.704 1.00 40.76 187 A 1 
ATOM 1424 C CB    . SER A 1 187 ? -8.016  56.055  -51.370 1.00 41.02 187 A 1 
ATOM 1425 O OG    . SER A 1 187 ? -8.562  54.869  -51.942 1.00 37.95 187 A 1 
ATOM 1426 N N     . THR A 1 188 ? -9.086  55.686  -48.458 1.00 46.51 188 A 1 
ATOM 1427 C CA    . THR A 1 188 ? -9.387  56.999  -47.836 1.00 48.83 188 A 1 
ATOM 1428 C C     . THR A 1 188 ? -10.489 56.897  -46.778 1.00 47.94 188 A 1 
ATOM 1429 O O     . THR A 1 188 ? -10.338 57.479  -45.719 1.00 44.20 188 A 1 
ATOM 1430 C CB    . THR A 1 188 ? -9.931  58.076  -48.816 1.00 42.93 188 A 1 
ATOM 1431 O OG1   . THR A 1 188 ? -10.730 57.500  -49.829 1.00 39.44 188 A 1 
ATOM 1432 C CG2   . THR A 1 188 ? -8.871  58.961  -49.443 1.00 43.72 188 A 1 
ATOM 1433 N N     . SER A 1 189 ? -11.648 56.352  -47.077 1.00 42.19 189 A 1 
ATOM 1434 C CA    . SER A 1 189 ? -12.911 56.986  -46.643 1.00 43.58 189 A 1 
ATOM 1435 C C     . SER A 1 189 ? -13.518 56.513  -45.316 1.00 42.91 189 A 1 
ATOM 1436 O O     . SER A 1 189 ? -12.973 55.697  -44.601 1.00 40.42 189 A 1 
ATOM 1437 C CB    . SER A 1 189 ? -13.944 56.943  -47.777 1.00 40.10 189 A 1 
ATOM 1438 O OG    . SER A 1 189 ? -14.398 55.617  -47.997 1.00 36.70 189 A 1 
ATOM 1439 N N     . SER A 1 190 ? -14.671 57.117  -44.979 1.00 40.83 190 A 1 
ATOM 1440 C CA    . SER A 1 190 ? -14.965 57.813  -43.723 1.00 43.28 190 A 1 
ATOM 1441 C C     . SER A 1 190 ? -16.052 57.239  -42.812 1.00 42.75 190 A 1 
ATOM 1442 O O     . SER A 1 190 ? -16.227 57.783  -41.726 1.00 39.81 190 A 1 
ATOM 1443 C CB    . SER A 1 190 ? -15.450 59.212  -44.120 1.00 39.46 190 A 1 
ATOM 1444 O OG    . SER A 1 190 ? -16.547 59.120  -45.016 1.00 36.31 190 A 1 
ATOM 1445 N N     . SER A 1 191 ? -16.877 56.355  -43.247 1.00 42.10 191 A 1 
ATOM 1446 C CA    . SER A 1 191 ? -18.292 56.354  -42.834 1.00 44.68 191 A 1 
ATOM 1447 C C     . SER A 1 191 ? -18.551 56.073  -41.345 1.00 44.45 191 A 1 
ATOM 1448 O O     . SER A 1 191 ? -17.781 55.407  -40.666 1.00 42.32 191 A 1 
ATOM 1449 C CB    . SER A 1 191 ? -19.142 55.450  -43.722 1.00 40.45 191 A 1 
ATOM 1450 O OG    . SER A 1 191 ? -18.711 54.103  -43.619 1.00 37.81 191 A 1 
ATOM 1451 N N     . SER A 1 192 ? -19.664 56.623  -40.868 1.00 41.34 192 A 1 
ATOM 1452 C CA    . SER A 1 192 ? -19.784 57.246  -39.552 1.00 43.07 192 A 1 
ATOM 1453 C C     . SER A 1 192 ? -20.435 56.456  -38.407 1.00 42.44 192 A 1 
ATOM 1454 O O     . SER A 1 192 ? -19.987 56.586  -37.276 1.00 41.34 192 A 1 
ATOM 1455 C CB    . SER A 1 192 ? -20.582 58.534  -39.746 1.00 39.82 192 A 1 
ATOM 1456 O OG    . SER A 1 192 ? -21.820 58.263  -40.387 1.00 37.67 192 A 1 
ATOM 1457 N N     . GLN A 1 193 ? -21.590 55.862  -38.643 1.00 45.07 193 A 1 
ATOM 1458 C CA    . GLN A 1 193 ? -22.703 56.220  -37.753 1.00 46.30 193 A 1 
ATOM 1459 C C     . GLN A 1 193 ? -22.875 55.483  -36.418 1.00 45.63 193 A 1 
ATOM 1460 O O     . GLN A 1 193 ? -22.777 56.106  -35.372 1.00 43.14 193 A 1 
ATOM 1461 C CB    . GLN A 1 193 ? -24.039 56.166  -38.518 1.00 42.06 193 A 1 
ATOM 1462 C CG    . GLN A 1 193 ? -24.339 57.420  -39.356 1.00 39.62 193 A 1 
ATOM 1463 C CD    . GLN A 1 193 ? -25.731 57.365  -39.986 1.00 37.22 193 A 1 
ATOM 1464 O OE1   . GLN A 1 193 ? -26.360 56.333  -40.147 1.00 35.95 193 A 1 
ATOM 1465 N NE2   . GLN A 1 193 ? -26.278 58.497  -40.378 1.00 33.91 193 A 1 
ATOM 1466 N N     . TYR A 1 194 ? -23.380 54.280  -36.461 1.00 34.77 194 A 1 
ATOM 1467 C CA    . TYR A 1 194 ? -24.481 53.979  -35.530 1.00 37.51 194 A 1 
ATOM 1468 C C     . TYR A 1 194 ? -24.008 53.543  -34.128 1.00 35.41 194 A 1 
ATOM 1469 O O     . TYR A 1 194 ? -23.495 52.445  -33.940 1.00 32.99 194 A 1 
ATOM 1470 C CB    . TYR A 1 194 ? -25.488 53.013  -36.182 1.00 34.12 194 A 1 
ATOM 1471 C CG    . TYR A 1 194 ? -26.935 53.375  -35.927 1.00 32.42 194 A 1 
ATOM 1472 C CD1   . TYR A 1 194 ? -27.660 52.771  -34.880 1.00 30.65 194 A 1 
ATOM 1473 C CD2   . TYR A 1 194 ? -27.569 54.338  -36.742 1.00 30.44 194 A 1 
ATOM 1474 C CE1   . TYR A 1 194 ? -29.008 53.123  -34.658 1.00 28.16 194 A 1 
ATOM 1475 C CE2   . TYR A 1 194 ? -28.914 54.689  -36.510 1.00 28.68 194 A 1 
ATOM 1476 C CZ    . TYR A 1 194 ? -29.629 54.078  -35.474 1.00 30.77 194 A 1 
ATOM 1477 O OH    . TYR A 1 194 ? -30.936 54.423  -35.259 1.00 30.39 194 A 1 
ATOM 1478 N N     . PHE A 1 195 ? -24.237 54.429  -33.161 1.00 45.42 195 A 1 
ATOM 1479 C CA    . PHE A 1 195 ? -23.788 54.391  -31.753 1.00 45.13 195 A 1 
ATOM 1480 C C     . PHE A 1 195 ? -24.626 53.515  -30.797 1.00 44.35 195 A 1 
ATOM 1481 O O     . PHE A 1 195 ? -24.540 53.707  -29.593 1.00 42.35 195 A 1 
ATOM 1482 C CB    . PHE A 1 195 ? -23.772 55.843  -31.244 1.00 41.00 195 A 1 
ATOM 1483 C CG    . PHE A 1 195 ? -22.404 56.453  -31.079 1.00 39.32 195 A 1 
ATOM 1484 C CD1   . PHE A 1 195 ? -21.752 56.383  -29.830 1.00 37.53 195 A 1 
ATOM 1485 C CD2   . PHE A 1 195 ? -21.781 57.125  -32.155 1.00 37.10 195 A 1 
ATOM 1486 C CE1   . PHE A 1 195 ? -20.508 56.984  -29.647 1.00 33.12 195 A 1 
ATOM 1487 C CE2   . PHE A 1 195 ? -20.534 57.718  -31.977 1.00 31.90 195 A 1 
ATOM 1488 C CZ    . PHE A 1 195 ? -19.884 57.661  -30.718 1.00 32.31 195 A 1 
ATOM 1489 N N     . GLY A 1 196 ? -25.482 52.607  -31.282 1.00 40.01 196 A 1 
ATOM 1490 C CA    . GLY A 1 196 ? -26.600 52.077  -30.508 1.00 42.99 196 A 1 
ATOM 1491 C C     . GLY A 1 196 ? -26.253 51.628  -29.080 1.00 42.08 196 A 1 
ATOM 1492 O O     . GLY A 1 196 ? -25.414 50.751  -28.879 1.00 40.63 196 A 1 
ATOM 1493 N N     . GLU A 1 197 ? -26.957 52.216  -28.125 1.00 33.68 197 A 1 
ATOM 1494 C CA    . GLU A 1 197 ? -26.798 52.154  -26.657 1.00 36.85 197 A 1 
ATOM 1495 C C     . GLU A 1 197 ? -27.238 50.829  -25.997 1.00 35.23 197 A 1 
ATOM 1496 O O     . GLU A 1 197 ? -27.935 50.865  -24.990 1.00 33.69 197 A 1 
ATOM 1497 C CB    . GLU A 1 197 ? -27.653 53.272  -26.020 1.00 34.34 197 A 1 
ATOM 1498 C CG    . GLU A 1 197 ? -27.150 54.699  -26.221 1.00 31.48 197 A 1 
ATOM 1499 C CD    . GLU A 1 197 ? -28.094 55.723  -25.552 1.00 29.81 197 A 1 
ATOM 1500 O OE1   . GLU A 1 197 ? -27.570 56.693  -24.968 1.00 27.98 197 A 1 
ATOM 1501 O OE2   . GLU A 1 197 ? -29.321 55.551  -25.687 1.00 29.52 197 A 1 
ATOM 1502 N N     . VAL A 1 198 ? -26.924 49.666  -26.520 1.00 40.61 198 A 1 
ATOM 1503 C CA    . VAL A 1 198 ? -27.485 48.437  -25.915 1.00 46.87 198 A 1 
ATOM 1504 C C     . VAL A 1 198 ? -26.918 48.197  -24.507 1.00 46.27 198 A 1 
ATOM 1505 O O     . VAL A 1 198 ? -26.005 47.397  -24.308 1.00 45.21 198 A 1 
ATOM 1506 C CB    . VAL A 1 198 ? -27.385 47.203  -26.831 1.00 44.32 198 A 1 
ATOM 1507 C CG1   . VAL A 1 198 ? -28.281 46.079  -26.292 1.00 41.88 198 A 1 
ATOM 1508 C CG2   . VAL A 1 198 ? -27.847 47.502  -28.258 1.00 44.98 198 A 1 
ATOM 1509 N N     . ASP A 1 199 ? -27.499 48.903  -23.566 1.00 41.39 199 A 1 
ATOM 1510 C CA    . ASP A 1 199 ? -27.173 49.023  -22.144 1.00 43.80 199 A 1 
ATOM 1511 C C     . ASP A 1 199 ? -27.628 47.802  -21.322 1.00 41.21 199 A 1 
ATOM 1512 O O     . ASP A 1 199 ? -28.043 47.921  -20.170 1.00 39.75 199 A 1 
ATOM 1513 C CB    . ASP A 1 199 ? -27.816 50.325  -21.638 1.00 42.19 199 A 1 
ATOM 1514 C CG    . ASP A 1 199 ? -26.864 51.313  -20.971 1.00 37.41 199 A 1 
ATOM 1515 O OD1   . ASP A 1 199 ? -25.634 51.084  -20.961 1.00 36.31 199 A 1 
ATOM 1516 O OD2   . ASP A 1 199 ? -27.388 52.335  -20.456 1.00 35.72 199 A 1 
ATOM 1517 N N     . GLN A 1 200 ? -27.663 46.596  -21.916 1.00 29.55 200 A 1 
ATOM 1518 C CA    . GLN A 1 200 ? -28.216 45.437  -21.215 1.00 32.27 200 A 1 
ATOM 1519 C C     . GLN A 1 200 ? -27.357 45.117  -19.991 1.00 30.29 200 A 1 
ATOM 1520 O O     . GLN A 1 200 ? -26.247 44.592  -20.095 1.00 28.07 200 A 1 
ATOM 1521 C CB    . GLN A 1 200 ? -28.396 44.224  -22.127 1.00 31.04 200 A 1 
ATOM 1522 C CG    . GLN A 1 200 ? -29.721 44.312  -22.895 1.00 30.08 200 A 1 
ATOM 1523 C CD    . GLN A 1 200 ? -30.077 43.032  -23.658 1.00 27.05 200 A 1 
ATOM 1524 O OE1   . GLN A 1 200 ? -29.296 42.125  -23.848 1.00 27.04 200 A 1 
ATOM 1525 N NE2   . GLN A 1 200 ? -31.294 42.925  -24.140 1.00 25.37 200 A 1 
ATOM 1526 N N     . TYR A 1 201 ? -27.925 45.449  -18.827 1.00 32.77 201 A 1 
ATOM 1527 C CA    . TYR A 1 201 ? -27.480 45.065  -17.495 1.00 35.53 201 A 1 
ATOM 1528 C C     . TYR A 1 201 ? -27.357 43.540  -17.426 1.00 33.50 201 A 1 
ATOM 1529 O O     . TYR A 1 201 ? -28.309 42.837  -17.101 1.00 32.33 201 A 1 
ATOM 1530 C CB    . TYR A 1 201 ? -28.490 45.571  -16.459 1.00 34.06 201 A 1 
ATOM 1531 C CG    . TYR A 1 201 ? -28.208 46.952  -15.909 1.00 33.35 201 A 1 
ATOM 1532 C CD1   . TYR A 1 201 ? -27.666 47.081  -14.613 1.00 30.90 201 A 1 
ATOM 1533 C CD2   . TYR A 1 201 ? -28.493 48.106  -16.652 1.00 30.82 201 A 1 
ATOM 1534 C CE1   . TYR A 1 201 ? -27.417 48.346  -14.064 1.00 28.54 201 A 1 
ATOM 1535 C CE2   . TYR A 1 201 ? -28.241 49.374  -16.113 1.00 28.26 201 A 1 
ATOM 1536 C CZ    . TYR A 1 201 ? -27.703 49.498  -14.817 1.00 29.66 201 A 1 
ATOM 1537 O OH    . TYR A 1 201 ? -27.465 50.735  -14.277 1.00 29.89 201 A 1 
ATOM 1538 N N     . PHE A 1 202 ? -26.177 43.018  -17.772 1.00 35.46 202 A 1 
ATOM 1539 C CA    . PHE A 1 202 ? -25.861 41.628  -17.526 1.00 37.45 202 A 1 
ATOM 1540 C C     . PHE A 1 202 ? -25.672 41.455  -16.020 1.00 37.72 202 A 1 
ATOM 1541 O O     . PHE A 1 202 ? -24.636 41.831  -15.468 1.00 35.79 202 A 1 
ATOM 1542 C CB    . PHE A 1 202 ? -24.662 41.186  -18.375 1.00 34.94 202 A 1 
ATOM 1543 C CG    . PHE A 1 202 ? -24.932 39.913  -19.150 1.00 33.46 202 A 1 
ATOM 1544 C CD1   . PHE A 1 202 ? -24.622 38.660  -18.595 1.00 30.84 202 A 1 
ATOM 1545 C CD2   . PHE A 1 202 ? -25.529 39.990  -20.421 1.00 31.52 202 A 1 
ATOM 1546 C CE1   . PHE A 1 202 ? -24.897 37.483  -19.306 1.00 26.90 202 A 1 
ATOM 1547 C CE2   . PHE A 1 202 ? -25.805 38.818  -21.135 1.00 25.98 202 A 1 
ATOM 1548 C CZ    . PHE A 1 202 ? -25.486 37.565  -20.580 1.00 27.53 202 A 1 
ATOM 1549 N N     . ASP A 1 203 ? -26.697 40.974  -15.370 1.00 37.21 203 A 1 
ATOM 1550 C CA    . ASP A 1 203 ? -26.747 40.829  -13.920 1.00 40.25 203 A 1 
ATOM 1551 C C     . ASP A 1 203 ? -25.752 39.745  -13.483 1.00 37.92 203 A 1 
ATOM 1552 O O     . ASP A 1 203 ? -25.994 38.545  -13.607 1.00 36.41 203 A 1 
ATOM 1553 C CB    . ASP A 1 203 ? -28.202 40.582  -13.498 1.00 38.71 203 A 1 
ATOM 1554 C CG    . ASP A 1 203 ? -28.522 41.032  -12.070 1.00 34.88 203 A 1 
ATOM 1555 O OD1   . ASP A 1 203 ? -27.600 41.521  -11.386 1.00 32.61 203 A 1 
ATOM 1556 O OD2   . ASP A 1 203 ? -29.691 40.879  -11.680 1.00 32.81 203 A 1 
ATOM 1557 N N     . LEU A 1 204 ? -24.591 40.185  -13.005 1.00 35.19 204 A 1 
ATOM 1558 C CA    . LEU A 1 204 ? -23.434 39.353  -12.617 1.00 38.20 204 A 1 
ATOM 1559 C C     . LEU A 1 204 ? -23.668 38.547  -11.325 1.00 36.87 204 A 1 
ATOM 1560 O O     . LEU A 1 204 ? -22.741 37.904  -10.835 1.00 35.15 204 A 1 
ATOM 1561 C CB    . LEU A 1 204 ? -22.203 40.276  -12.517 1.00 35.33 204 A 1 
ATOM 1562 C CG    . LEU A 1 204 ? -21.291 40.211  -13.761 1.00 33.01 204 A 1 
ATOM 1563 C CD1   . LEU A 1 204 ? -20.445 41.481  -13.857 1.00 31.84 204 A 1 
ATOM 1564 C CD2   . LEU A 1 204 ? -20.346 39.019  -13.683 1.00 34.92 204 A 1 
ATOM 1565 N N     . VAL A 1 205 ? -24.878 38.588  -10.788 1.00 33.12 205 A 1 
ATOM 1566 C CA    . VAL A 1 205 ? -25.186 38.033  -9.452  1.00 40.26 205 A 1 
ATOM 1567 C C     . VAL A 1 205 ? -24.929 36.523  -9.364  1.00 38.46 205 A 1 
ATOM 1568 O O     . VAL A 1 205 ? -24.518 36.024  -8.316  1.00 36.96 205 A 1 
ATOM 1569 C CB    . VAL A 1 205 ? -26.640 38.346  -9.064  1.00 38.74 205 A 1 
ATOM 1570 C CG1   . VAL A 1 205 ? -26.952 37.920  -7.624  1.00 35.73 205 A 1 
ATOM 1571 C CG2   . VAL A 1 205 ? -26.943 39.840  -9.157  1.00 38.83 205 A 1 
ATOM 1572 N N     . GLY A 1 206 ? -25.127 35.805  -10.466 1.00 34.31 206 A 1 
ATOM 1573 C CA    . GLY A 1 206 ? -25.161 34.344  -10.420 1.00 35.93 206 A 1 
ATOM 1574 C C     . GLY A 1 206 ? -23.840 33.644  -10.079 1.00 34.97 206 A 1 
ATOM 1575 O O     . GLY A 1 206 ? -23.871 32.496  -9.632  1.00 32.59 206 A 1 
ATOM 1576 N N     . TYR A 1 207 ? -22.689 34.317  -10.277 1.00 35.28 207 A 1 
ATOM 1577 C CA    . TYR A 1 207 ? -21.395 33.638  -10.190 1.00 35.30 207 A 1 
ATOM 1578 C C     . TYR A 1 207 ? -20.954 33.329  -8.741  1.00 34.18 207 A 1 
ATOM 1579 O O     . TYR A 1 207 ? -20.288 32.325  -8.509  1.00 31.33 207 A 1 
ATOM 1580 C CB    . TYR A 1 207 ? -20.337 34.435  -10.955 1.00 32.91 207 A 1 
ATOM 1581 C CG    . TYR A 1 207 ? -19.453 33.571  -11.834 1.00 31.36 207 A 1 
ATOM 1582 C CD1   . TYR A 1 207 ? -18.231 33.068  -11.350 1.00 28.78 207 A 1 
ATOM 1583 C CD2   . TYR A 1 207 ? -19.867 33.250  -13.135 1.00 29.75 207 A 1 
ATOM 1584 C CE1   . TYR A 1 207 ? -17.424 32.255  -12.163 1.00 25.54 207 A 1 
ATOM 1585 C CE2   . TYR A 1 207 ? -19.065 32.444  -13.961 1.00 24.80 207 A 1 
ATOM 1586 C CZ    . TYR A 1 207 ? -17.844 31.943  -13.471 1.00 27.03 207 A 1 
ATOM 1587 O OH    . TYR A 1 207 ? -17.054 31.151  -14.279 1.00 28.64 207 A 1 
ATOM 1588 N N     . ASN A 1 208 ? -21.353 34.163  -7.773  1.00 38.67 208 A 1 
ATOM 1589 C CA    . ASN A 1 208 ? -20.912 33.992  -6.385  1.00 39.11 208 A 1 
ATOM 1590 C C     . ASN A 1 208 ? -21.474 32.732  -5.714  1.00 36.64 208 A 1 
ATOM 1591 O O     . ASN A 1 208 ? -20.810 32.165  -4.845  1.00 34.35 208 A 1 
ATOM 1592 C CB    . ASN A 1 208 ? -21.252 35.256  -5.580  1.00 37.29 208 A 1 
ATOM 1593 C CG    . ASN A 1 208 ? -20.237 36.369  -5.722  1.00 32.47 208 A 1 
ATOM 1594 O OD1   . ASN A 1 208 ? -19.167 36.230  -6.282  1.00 33.01 208 A 1 
ATOM 1595 N ND2   . ASN A 1 208 ? -20.530 37.533  -5.193  1.00 32.77 208 A 1 
ATOM 1596 N N     . SER A 1 209 ? -22.657 32.270  -6.120  1.00 43.79 209 A 1 
ATOM 1597 C CA    . SER A 1 209 ? -23.279 31.109  -5.454  1.00 47.10 209 A 1 
ATOM 1598 C C     . SER A 1 209 ? -22.503 29.805  -5.650  1.00 47.17 209 A 1 
ATOM 1599 O O     . SER A 1 209 ? -22.632 28.883  -4.854  1.00 43.78 209 A 1 
ATOM 1600 C CB    . SER A 1 209 ? -24.724 30.934  -5.906  1.00 43.65 209 A 1 
ATOM 1601 O OG    . SER A 1 209 ? -24.816 30.316  -7.171  1.00 39.01 209 A 1 
ATOM 1602 N N     . TYR A 1 210 ? -21.685 29.736  -6.718  1.00 40.35 210 A 1 
ATOM 1603 C CA    . TYR A 1 210 ? -20.918 28.527  -7.009  1.00 40.54 210 A 1 
ATOM 1604 C C     . TYR A 1 210 ? -19.752 28.335  -6.028  1.00 40.16 210 A 1 
ATOM 1605 O O     . TYR A 1 210 ? -19.461 27.206  -5.629  1.00 36.86 210 A 1 
ATOM 1606 C CB    . TYR A 1 210 ? -20.443 28.570  -8.463  1.00 37.14 210 A 1 
ATOM 1607 C CG    . TYR A 1 210 ? -20.224 27.194  -9.050  1.00 33.19 210 A 1 
ATOM 1608 C CD1   . TYR A 1 210 ? -18.962 26.566  -8.977  1.00 31.15 210 A 1 
ATOM 1609 C CD2   . TYR A 1 210 ? -21.293 26.510  -9.663  1.00 31.15 210 A 1 
ATOM 1610 C CE1   . TYR A 1 210 ? -18.770 25.287  -9.504  1.00 26.79 210 A 1 
ATOM 1611 C CE2   . TYR A 1 210 ? -21.110 25.227  -10.199 1.00 27.21 210 A 1 
ATOM 1612 C CZ    . TYR A 1 210 ? -19.843 24.621  -10.116 1.00 29.87 210 A 1 
ATOM 1613 O OH    . TYR A 1 210 ? -19.665 23.350  -10.635 1.00 30.17 210 A 1 
ATOM 1614 N N     . TYR A 1 211 ? -19.111 29.456  -5.601  1.00 40.73 211 A 1 
ATOM 1615 C CA    . TYR A 1 211 ? -17.987 29.409  -4.655  1.00 40.61 211 A 1 
ATOM 1616 C C     . TYR A 1 211 ? -18.428 29.033  -3.240  1.00 38.54 211 A 1 
ATOM 1617 O O     . TYR A 1 211 ? -17.823 28.152  -2.626  1.00 35.84 211 A 1 
ATOM 1618 C CB    . TYR A 1 211 ? -17.224 30.747  -4.679  1.00 38.30 211 A 1 
ATOM 1619 C CG    . TYR A 1 211 ? -16.103 30.741  -5.682  1.00 36.08 211 A 1 
ATOM 1620 C CD1   . TYR A 1 211 ? -14.832 30.257  -5.308  1.00 34.33 211 A 1 
ATOM 1621 C CD2   . TYR A 1 211 ? -16.326 31.165  -7.010  1.00 34.41 211 A 1 
ATOM 1622 C CE1   . TYR A 1 211 ? -13.795 30.192  -6.251  1.00 30.64 211 A 1 
ATOM 1623 C CE2   . TYR A 1 211 ? -15.302 31.093  -7.965  1.00 30.70 211 A 1 
ATOM 1624 C CZ    . TYR A 1 211 ? -14.041 30.594  -7.577  1.00 32.25 211 A 1 
ATOM 1625 O OH    . TYR A 1 211 ? -13.057 30.498  -8.530  1.00 31.71 211 A 1 
ATOM 1626 N N     . ASP A 1 212 ? -19.522 29.619  -2.750  1.00 48.76 212 A 1 
ATOM 1627 C CA    . ASP A 1 212 ? -20.067 29.281  -1.431  1.00 50.31 212 A 1 
ATOM 1628 C C     . ASP A 1 212 ? -20.489 27.809  -1.340  1.00 48.54 212 A 1 
ATOM 1629 O O     . ASP A 1 212 ? -20.287 27.152  -0.317  1.00 46.20 212 A 1 
ATOM 1630 C CB    . ASP A 1 212 ? -21.265 30.192  -1.105  1.00 46.78 212 A 1 
ATOM 1631 C CG    . ASP A 1 212 ? -20.879 31.597  -0.600  1.00 41.15 212 A 1 
ATOM 1632 O OD1   . ASP A 1 212 ? -19.732 31.757  -0.131  1.00 39.76 212 A 1 
ATOM 1633 O OD2   . ASP A 1 212 ? -21.754 32.477  -0.668  1.00 38.76 212 A 1 
ATOM 1634 N N     . SER A 1 213 ? -21.011 27.260  -2.435  1.00 51.95 213 A 1 
ATOM 1635 C CA    . SER A 1 213 ? -21.363 25.835  -2.503  1.00 53.68 213 A 1 
ATOM 1636 C C     . SER A 1 213 ? -20.133 24.918  -2.374  1.00 55.63 213 A 1 
ATOM 1637 O O     . SER A 1 213 ? -20.221 23.863  -1.751  1.00 52.01 213 A 1 
ATOM 1638 C CB    . SER A 1 213 ? -22.101 25.548  -3.802  1.00 47.67 213 A 1 
ATOM 1639 O OG    . SER A 1 213 ? -22.483 24.182  -3.853  1.00 41.95 213 A 1 
ATOM 1640 N N     . HIS A 1 214 ? -18.986 25.325  -2.933  1.00 50.29 214 A 1 
ATOM 1641 C CA    . HIS A 1 214 ? -17.764 24.525  -2.846  1.00 53.13 214 A 1 
ATOM 1642 C C     . HIS A 1 214 ? -17.131 24.546  -1.450  1.00 53.27 214 A 1 
ATOM 1643 O O     . HIS A 1 214 ? -16.747 23.487  -0.946  1.00 51.00 214 A 1 
ATOM 1644 C CB    . HIS A 1 214 ? -16.771 24.932  -3.946  1.00 49.19 214 A 1 
ATOM 1645 C CG    . HIS A 1 214 ? -16.632 23.868  -4.988  1.00 44.58 214 A 1 
ATOM 1646 N ND1   . HIS A 1 214 ? -15.881 22.718  -4.882  1.00 40.89 214 A 1 
ATOM 1647 C CD2   . HIS A 1 214 ? -17.248 23.810  -6.217  1.00 39.51 214 A 1 
ATOM 1648 C CE1   . HIS A 1 214 ? -16.039 21.998  -6.011  1.00 36.81 214 A 1 
ATOM 1649 N NE2   . HIS A 1 214 ? -16.865 22.626  -6.845  1.00 37.00 214 A 1 
ATOM 1650 N N     . MET A 1 215 ? -17.083 25.727  -0.795  1.00 51.42 215 A 1 
ATOM 1651 C CA    . MET A 1 215 ? -16.631 25.843  0.602   1.00 52.70 215 A 1 
ATOM 1652 C C     . MET A 1 215 ? -17.515 25.004  1.531   1.00 53.49 215 A 1 
ATOM 1653 O O     . MET A 1 215 ? -17.009 24.191  2.313   1.00 50.72 215 A 1 
ATOM 1654 C CB    . MET A 1 215 ? -16.646 27.327  1.020   1.00 49.22 215 A 1 
ATOM 1655 C CG    . MET A 1 215 ? -15.373 28.063  0.593   1.00 43.06 215 A 1 
ATOM 1656 S SD    . MET A 1 215 ? -13.957 27.860  1.740   1.00 40.13 215 A 1 
ATOM 1657 C CE    . MET A 1 215 ? -14.460 28.995  3.062   1.00 36.12 215 A 1 
ATOM 1658 N N     . SER A 1 216 ? -18.826 25.125  1.369   1.00 54.88 216 A 1 
ATOM 1659 C CA    . SER A 1 216 ? -19.790 24.326  2.126   1.00 56.44 216 A 1 
ATOM 1660 C C     . SER A 1 216 ? -19.572 22.822  1.945   1.00 58.39 216 A 1 
ATOM 1661 O O     . SER A 1 216 ? -19.621 22.065  2.916   1.00 53.67 216 A 1 
ATOM 1662 C CB    . SER A 1 216 ? -21.212 24.707  1.700   1.00 50.46 216 A 1 
ATOM 1663 O OG    . SER A 1 216 ? -22.163 23.911  2.383   1.00 44.02 216 A 1 
ATOM 1664 N N     . ASN A 1 217 ? -19.263 22.379  0.726   1.00 59.51 217 A 1 
ATOM 1665 C CA    . ASN A 1 217 ? -19.006 20.963  0.481   1.00 60.20 217 A 1 
ATOM 1666 C C     . ASN A 1 217 ? -17.717 20.454  1.136   1.00 60.21 217 A 1 
ATOM 1667 O O     . ASN A 1 217 ? -17.644 19.282  1.504   1.00 58.50 217 A 1 
ATOM 1668 C CB    . ASN A 1 217 ? -18.975 20.713  -1.033  1.00 56.17 217 A 1 
ATOM 1669 C CG    . ASN A 1 217 ? -20.362 20.538  -1.628  1.00 48.66 217 A 1 
ATOM 1670 O OD1   . ASN A 1 217 ? -21.259 19.968  -1.041  1.00 46.95 217 A 1 
ATOM 1671 N ND2   . ASN A 1 217 ? -20.560 20.983  -2.846  1.00 45.94 217 A 1 
ATOM 1672 N N     . GLN A 1 218 ? -16.696 21.316  1.283   1.00 62.24 218 A 1 
ATOM 1673 C CA    . GLN A 1 218 ? -15.449 20.930  1.943   1.00 63.53 218 A 1 
ATOM 1674 C C     . GLN A 1 218 ? -15.615 20.852  3.459   1.00 66.15 218 A 1 
ATOM 1675 O O     . GLN A 1 218 ? -15.207 19.859  4.064   1.00 64.78 218 A 1 
ATOM 1676 C CB    . GLN A 1 218 ? -14.340 21.896  1.546   1.00 58.86 218 A 1 
ATOM 1677 C CG    . GLN A 1 218 ? -12.985 21.433  2.109   1.00 51.37 218 A 1 
ATOM 1678 C CD    . GLN A 1 218 ? -11.819 22.243  1.541   1.00 46.46 218 A 1 
ATOM 1679 O OE1   . GLN A 1 218 ? -11.964 23.009  0.622   1.00 43.92 218 A 1 
ATOM 1680 N NE2   . GLN A 1 218 ? -10.620 22.066  2.055   1.00 41.16 218 A 1 
ATOM 1681 N N     . GLU A 1 219 ? -16.264 21.847  4.057   1.00 61.68 219 A 1 
ATOM 1682 C CA    . GLU A 1 219 ? -16.617 21.801  5.477   1.00 63.21 219 A 1 
ATOM 1683 C C     . GLU A 1 219 ? -17.556 20.624  5.773   1.00 64.02 219 A 1 
ATOM 1684 O O     . GLU A 1 219 ? -17.320 19.883  6.721   1.00 63.05 219 A 1 
ATOM 1685 C CB    . GLU A 1 219 ? -17.262 23.112  5.930   1.00 59.43 219 A 1 
ATOM 1686 C CG    . GLU A 1 219 ? -16.246 24.251  6.031   1.00 52.07 219 A 1 
ATOM 1687 C CD    . GLU A 1 219 ? -16.821 25.487  6.748   1.00 48.59 219 A 1 
ATOM 1688 O OE1   . GLU A 1 219 ? -16.012 26.260  7.298   1.00 44.84 219 A 1 
ATOM 1689 O OE2   . GLU A 1 219 ? -18.067 25.621  6.779   1.00 44.07 219 A 1 
ATOM 1690 N N     . GLN A 1 220 ? -18.552 20.406  4.909   1.00 63.06 220 A 1 
ATOM 1691 C CA    . GLN A 1 220 ? -19.413 19.237  5.011   1.00 64.76 220 A 1 
ATOM 1692 C C     . GLN A 1 220 ? -18.620 17.935  4.912   1.00 66.30 220 A 1 
ATOM 1693 O O     . GLN A 1 220 ? -18.935 16.998  5.634   1.00 66.13 220 A 1 
ATOM 1694 C CB    . GLN A 1 220 ? -20.497 19.244  3.925   1.00 61.65 220 A 1 
ATOM 1695 C CG    . GLN A 1 220 ? -21.658 20.178  4.284   1.00 55.43 220 A 1 
ATOM 1696 C CD    . GLN A 1 220 ? -22.731 20.211  3.201   1.00 51.59 220 A 1 
ATOM 1697 O OE1   . GLN A 1 220 ? -22.741 19.462  2.233   1.00 48.89 220 A 1 
ATOM 1698 N NE2   . GLN A 1 220 ? -23.717 21.071  3.342   1.00 45.58 220 A 1 
ATOM 1699 N N     . TYR A 1 221 ? -17.587 17.857  4.063   1.00 65.40 221 A 1 
ATOM 1700 C CA    . TYR A 1 221 ? -16.771 16.648  3.969   1.00 65.26 221 A 1 
ATOM 1701 C C     . TYR A 1 221 ? -15.959 16.392  5.235   1.00 65.60 221 A 1 
ATOM 1702 O O     . TYR A 1 221 ? -15.996 15.277  5.753   1.00 63.15 221 A 1 
ATOM 1703 C CB    . TYR A 1 221 ? -15.821 16.700  2.781   1.00 60.77 221 A 1 
ATOM 1704 C CG    . TYR A 1 221 ? -15.018 15.413  2.627   1.00 52.57 221 A 1 
ATOM 1705 C CD1   . TYR A 1 221 ? -13.623 15.403  2.796   1.00 51.22 221 A 1 
ATOM 1706 C CD2   . TYR A 1 221 ? -15.687 14.211  2.347   1.00 50.08 221 A 1 
ATOM 1707 C CE1   . TYR A 1 221 ? -12.900 14.210  2.626   1.00 44.27 221 A 1 
ATOM 1708 C CE2   . TYR A 1 221 ? -14.969 13.014  2.182   1.00 46.79 221 A 1 
ATOM 1709 C CZ    . TYR A 1 221 ? -13.573 13.017  2.310   1.00 47.85 221 A 1 
ATOM 1710 O OH    . TYR A 1 221 ? -12.883 11.856  2.100   1.00 44.10 221 A 1 
ATOM 1711 N N     . VAL A 1 222 ? -15.260 17.425  5.738   1.00 69.39 222 A 1 
ATOM 1712 C CA    . VAL A 1 222 ? -14.494 17.314  6.984   1.00 69.54 222 A 1 
ATOM 1713 C C     . VAL A 1 222 ? -15.430 16.978  8.147   1.00 69.92 222 A 1 
ATOM 1714 O O     . VAL A 1 222 ? -15.115 16.107  8.953   1.00 70.19 222 A 1 
ATOM 1715 C CB    . VAL A 1 222 ? -13.711 18.616  7.258   1.00 66.51 222 A 1 
ATOM 1716 C CG1   . VAL A 1 222 ? -13.006 18.577  8.624   1.00 60.16 222 A 1 
ATOM 1717 C CG2   . VAL A 1 222 ? -12.629 18.826  6.195   1.00 62.74 222 A 1 
ATOM 1718 N N     . MET A 1 223 ? -16.601 17.609  8.179   1.00 68.58 223 A 1 
ATOM 1719 C CA    . MET A 1 223 ? -17.612 17.322  9.186   1.00 68.73 223 A 1 
ATOM 1720 C C     . MET A 1 223 ? -18.188 15.911  9.023   1.00 69.47 223 A 1 
ATOM 1721 O O     . MET A 1 223 ? -18.373 15.216  10.020  1.00 69.97 223 A 1 
ATOM 1722 C CB    . MET A 1 223 ? -18.700 18.400  9.136   1.00 67.01 223 A 1 
ATOM 1723 C CG    . MET A 1 223 ? -19.643 18.333  10.336  1.00 60.65 223 A 1 
ATOM 1724 S SD    . MET A 1 223 ? -20.778 19.741  10.513  1.00 56.54 223 A 1 
ATOM 1725 C CE    . MET A 1 223 ? -21.721 19.610  8.970   1.00 50.14 223 A 1 
ATOM 1726 N N     . GLN A 1 224 ? -18.395 15.445  7.800   1.00 67.29 224 A 1 
ATOM 1727 C CA    . GLN A 1 224 ? -18.861 14.083  7.525   1.00 67.94 224 A 1 
ATOM 1728 C C     . GLN A 1 224 ? -17.789 13.042  7.858   1.00 69.45 224 A 1 
ATOM 1729 O O     . GLN A 1 224 ? -18.115 11.982  8.390   1.00 70.01 224 A 1 
ATOM 1730 C CB    . GLN A 1 224 ? -19.314 13.990  6.064   1.00 65.00 224 A 1 
ATOM 1731 C CG    . GLN A 1 224 ? -20.043 12.667  5.752   1.00 58.51 224 A 1 
ATOM 1732 C CD    . GLN A 1 224 ? -20.578 12.620  4.315   1.00 54.03 224 A 1 
ATOM 1733 O OE1   . GLN A 1 224 ? -20.090 13.256  3.396   1.00 49.95 224 A 1 
ATOM 1734 N NE2   . GLN A 1 224 ? -21.594 11.828  4.070   1.00 47.69 224 A 1 
ATOM 1735 N N     . GLU A 1 225 ? -16.514 13.343  7.610   1.00 69.25 225 A 1 
ATOM 1736 C CA    . GLU A 1 225 ? -15.406 12.467  8.008   1.00 69.10 225 A 1 
ATOM 1737 C C     . GLU A 1 225 ? -15.263 12.425  9.543   1.00 70.02 225 A 1 
ATOM 1738 O O     . GLU A 1 225 ? -15.115 11.352  10.120  1.00 69.14 225 A 1 
ATOM 1739 C CB    . GLU A 1 225 ? -14.108 12.895  7.316   1.00 64.55 225 A 1 
ATOM 1740 C CG    . GLU A 1 225 ? -13.008 11.816  7.470   1.00 57.06 225 A 1 
ATOM 1741 C CD    . GLU A 1 225 ? -11.706 12.128  6.705   1.00 52.89 225 A 1 
ATOM 1742 O OE1   . GLU A 1 225 ? -10.996 11.145  6.375   1.00 49.06 225 A 1 
ATOM 1743 O OE2   . GLU A 1 225 ? -11.418 13.300  6.439   1.00 48.18 225 A 1 
ATOM 1744 N N     . GLN A 1 226 ? -15.397 13.579  10.217  1.00 70.06 226 A 1 
ATOM 1745 C CA    . GLN A 1 226 ? -15.432 13.634  11.678  1.00 70.41 226 A 1 
ATOM 1746 C C     . GLN A 1 226 ? -16.651 12.910  12.247  1.00 71.92 226 A 1 
ATOM 1747 O O     . GLN A 1 226 ? -16.510 12.178  13.231  1.00 72.25 226 A 1 
ATOM 1748 C CB    . GLN A 1 226 ? -15.437 15.085  12.164  1.00 67.78 226 A 1 
ATOM 1749 C CG    . GLN A 1 226 ? -14.047 15.726  12.082  1.00 61.67 226 A 1 
ATOM 1750 C CD    . GLN A 1 226 ? -14.037 17.149  12.636  1.00 55.68 226 A 1 
ATOM 1751 O OE1   . GLN A 1 226 ? -15.016 17.690  13.115  1.00 53.34 226 A 1 
ATOM 1752 N NE2   . GLN A 1 226 ? -12.899 17.804  12.629  1.00 49.16 226 A 1 
ATOM 1753 N N     . GLN A 1 227 ? -17.825 13.080  11.643  1.00 74.44 227 A 1 
ATOM 1754 C CA    . GLN A 1 227 ? -19.025 12.356  12.019  1.00 73.90 227 A 1 
ATOM 1755 C C     . GLN A 1 227 ? -18.849 10.856  11.812  1.00 75.48 227 A 1 
ATOM 1756 O O     . GLN A 1 227 ? -19.243 10.089  12.684  1.00 75.00 227 A 1 
ATOM 1757 C CB    . GLN A 1 227 ? -20.229 12.844  11.208  1.00 71.89 227 A 1 
ATOM 1758 C CG    . GLN A 1 227 ? -20.796 14.159  11.749  1.00 66.06 227 A 1 
ATOM 1759 C CD    . GLN A 1 227 ? -21.922 14.717  10.862  1.00 60.17 227 A 1 
ATOM 1760 O OE1   . GLN A 1 227 ? -22.312 14.155  9.854   1.00 56.98 227 A 1 
ATOM 1761 N NE2   . GLN A 1 227 ? -22.490 15.842  11.226  1.00 52.83 227 A 1 
ATOM 1762 N N     . HIS A 1 228 ? -18.217 10.439  10.711  1.00 74.34 228 A 1 
ATOM 1763 C CA    . HIS A 1 228 ? -17.929 9.031   10.480  1.00 73.57 228 A 1 
ATOM 1764 C C     . HIS A 1 228 ? -16.956 8.471   11.523  1.00 73.15 228 A 1 
ATOM 1765 O O     . HIS A 1 228 ? -17.191 7.397   12.064  1.00 73.89 228 A 1 
ATOM 1766 C CB    . HIS A 1 228 ? -17.401 8.839   9.055   1.00 70.72 228 A 1 
ATOM 1767 C CG    . HIS A 1 228 ? -17.244 7.390   8.683   1.00 62.76 228 A 1 
ATOM 1768 N ND1   . HIS A 1 228 ? -18.251 6.449   8.638   1.00 54.82 228 A 1 
ATOM 1769 C CD2   . HIS A 1 228 ? -16.086 6.737   8.357   1.00 55.66 228 A 1 
ATOM 1770 C CE1   . HIS A 1 228 ? -17.717 5.269   8.299   1.00 50.90 228 A 1 
ATOM 1771 N NE2   . HIS A 1 228 ? -16.404 5.402   8.113   1.00 52.09 228 A 1 
ATOM 1772 N N     . LEU A 1 229 ? -15.922 9.234   11.876  1.00 73.38 229 A 1 
ATOM 1773 C CA    . LEU A 1 229 ? -14.987 8.881   12.951  1.00 70.91 229 A 1 
ATOM 1774 C C     . LEU A 1 229 ? -15.687 8.790   14.315  1.00 71.82 229 A 1 
ATOM 1775 O O     . LEU A 1 229 ? -15.458 7.837   15.061  1.00 70.98 229 A 1 
ATOM 1776 C CB    . LEU A 1 229 ? -13.838 9.898   12.967  1.00 68.17 229 A 1 
ATOM 1777 C CG    . LEU A 1 229 ? -12.476 9.261   12.615  1.00 63.73 229 A 1 
ATOM 1778 C CD1   . LEU A 1 229 ? -11.618 10.236  11.826  1.00 57.11 229 A 1 
ATOM 1779 C CD2   . LEU A 1 229 ? -11.727 8.841   13.873  1.00 61.23 229 A 1 
ATOM 1780 N N     . GLN A 1 230 ? -16.554 9.754   14.631  1.00 76.49 230 A 1 
ATOM 1781 C CA    . GLN A 1 230 ? -17.365 9.734   15.851  1.00 76.16 230 A 1 
ATOM 1782 C C     . GLN A 1 230 ? -18.361 8.573   15.849  1.00 77.40 230 A 1 
ATOM 1783 O O     . GLN A 1 230 ? -18.551 7.933   16.882  1.00 77.91 230 A 1 
ATOM 1784 C CB    . GLN A 1 230 ? -18.119 11.053  16.016  1.00 74.65 230 A 1 
ATOM 1785 C CG    . GLN A 1 230 ? -17.197 12.195  16.468  1.00 68.09 230 A 1 
ATOM 1786 C CD    . GLN A 1 230 ? -17.945 13.532  16.586  1.00 61.95 230 A 1 
ATOM 1787 O OE1   . GLN A 1 230 ? -19.152 13.636  16.469  1.00 56.97 230 A 1 
ATOM 1788 N NE2   . GLN A 1 230 ? -17.235 14.606  16.841  1.00 53.64 230 A 1 
ATOM 1789 N N     . GLN A 1 231 ? -18.958 8.298   14.701  1.00 74.72 231 A 1 
ATOM 1790 C CA    . GLN A 1 231 ? -19.881 7.184   14.536  1.00 75.61 231 A 1 
ATOM 1791 C C     . GLN A 1 231 ? -19.156 5.849   14.721  1.00 77.30 231 A 1 
ATOM 1792 O O     . GLN A 1 231 ? -19.609 5.038   15.518  1.00 77.32 231 A 1 
ATOM 1793 C CB    . GLN A 1 231 ? -20.578 7.298   13.176  1.00 73.02 231 A 1 
ATOM 1794 C CG    . GLN A 1 231 ? -21.672 6.227   12.978  1.00 65.56 231 A 1 
ATOM 1795 C CD    . GLN A 1 231 ? -22.835 6.337   13.959  1.00 59.95 231 A 1 
ATOM 1796 O OE1   . GLN A 1 231 ? -23.139 7.383   14.523  1.00 56.03 231 A 1 
ATOM 1797 N NE2   . GLN A 1 231 ? -23.530 5.244   14.185  1.00 51.72 231 A 1 
ATOM 1798 N N     . MET A 1 232 ? -17.981 5.662   14.105  1.00 76.09 232 A 1 
ATOM 1799 C CA    . MET A 1 232 ? -17.142 4.484   14.341  1.00 73.84 232 A 1 
ATOM 1800 C C     . MET A 1 232 ? -16.741 4.361   15.815  1.00 75.18 232 A 1 
ATOM 1801 O O     . MET A 1 232 ? -16.810 3.280   16.385  1.00 75.03 232 A 1 
ATOM 1802 C CB    . MET A 1 232 ? -15.866 4.537   13.493  1.00 69.12 232 A 1 
ATOM 1803 C CG    . MET A 1 232 ? -16.060 4.066   12.047  1.00 60.36 232 A 1 
ATOM 1804 S SD    . MET A 1 232 ? -14.858 2.808   11.518  1.00 55.60 232 A 1 
ATOM 1805 C CE    . MET A 1 232 ? -13.299 3.707   11.673  1.00 47.57 232 A 1 
ATOM 1806 N N     . GLN A 1 233 ? -16.340 5.463   16.463  1.00 75.56 233 A 1 
ATOM 1807 C CA    . GLN A 1 233 ? -16.026 5.455   17.897  1.00 74.82 233 A 1 
ATOM 1808 C C     . GLN A 1 233 ? -17.241 5.057   18.743  1.00 75.75 233 A 1 
ATOM 1809 O O     . GLN A 1 233 ? -17.100 4.303   19.704  1.00 76.86 233 A 1 
ATOM 1810 C CB    . GLN A 1 233 ? -15.523 6.830   18.346  1.00 73.56 233 A 1 
ATOM 1811 C CG    . GLN A 1 233 ? -14.058 7.076   17.950  1.00 68.02 233 A 1 
ATOM 1812 C CD    . GLN A 1 233 ? -13.565 8.468   18.327  1.00 62.56 233 A 1 
ATOM 1813 O OE1   . GLN A 1 233 ? -14.282 9.325   18.839  1.00 58.73 233 A 1 
ATOM 1814 N NE2   . GLN A 1 233 ? -12.301 8.750   18.100  1.00 55.67 233 A 1 
ATOM 1815 N N     . LYS A 1 234 ? -18.416 5.568   18.377  1.00 75.45 234 A 1 
ATOM 1816 C CA    . LYS A 1 234 ? -19.656 5.273   19.084  1.00 75.11 234 A 1 
ATOM 1817 C C     . LYS A 1 234 ? -20.089 3.820   18.887  1.00 76.12 234 A 1 
ATOM 1818 O O     . LYS A 1 234 ? -20.351 3.145   19.873  1.00 75.17 234 A 1 
ATOM 1819 C CB    . LYS A 1 234 ? -20.735 6.258   18.631  1.00 73.17 234 A 1 
ATOM 1820 C CG    . LYS A 1 234 ? -21.973 6.150   19.526  1.00 65.93 234 A 1 
ATOM 1821 C CD    . LYS A 1 234 ? -23.075 7.076   19.012  1.00 63.32 234 A 1 
ATOM 1822 C CE    . LYS A 1 234 ? -24.309 6.828   19.864  1.00 56.02 234 A 1 
ATOM 1823 N NZ    . LYS A 1 234 ? -25.517 7.428   19.269  1.00 50.14 234 A 1 
ATOM 1824 N N     . GLU A 1 235 ? -20.092 3.336   17.654  1.00 71.83 235 A 1 
ATOM 1825 C CA    . GLU A 1 235 ? -20.418 1.942   17.333  1.00 71.17 235 A 1 
ATOM 1826 C C     . GLU A 1 235 ? -19.456 0.976   18.017  1.00 70.93 235 A 1 
ATOM 1827 O O     . GLU A 1 235 ? -19.877 -0.021  18.595  1.00 71.09 235 A 1 
ATOM 1828 C CB    . GLU A 1 235 ? -20.363 1.737   15.813  1.00 68.40 235 A 1 
ATOM 1829 C CG    . GLU A 1 235 ? -21.589 2.333   15.116  1.00 60.66 235 A 1 
ATOM 1830 C CD    . GLU A 1 235 ? -21.514 2.305   13.588  1.00 58.15 235 A 1 
ATOM 1831 O OE1   . GLU A 1 235 ? -22.425 2.916   12.984  1.00 50.81 235 A 1 
ATOM 1832 O OE2   . GLU A 1 235 ? -20.565 1.718   13.038  1.00 51.67 235 A 1 
ATOM 1833 N N     . TYR A 1 236 ? -18.155 1.316   18.020  1.00 76.11 236 A 1 
ATOM 1834 C CA    . TYR A 1 236 ? -17.170 0.500   18.712  1.00 71.34 236 A 1 
ATOM 1835 C C     . TYR A 1 236 ? -17.370 0.520   20.240  1.00 71.93 236 A 1 
ATOM 1836 O O     . TYR A 1 236 ? -17.298 -0.525  20.885  1.00 68.86 236 A 1 
ATOM 1837 C CB    . TYR A 1 236 ? -15.766 0.960   18.316  1.00 67.67 236 A 1 
ATOM 1838 C CG    . TYR A 1 236 ? -14.729 -0.078  18.667  1.00 59.51 236 A 1 
ATOM 1839 C CD1   . TYR A 1 236 ? -14.108 -0.065  19.924  1.00 57.25 236 A 1 
ATOM 1840 C CD2   . TYR A 1 236 ? -14.453 -1.120  17.756  1.00 56.74 236 A 1 
ATOM 1841 C CE1   . TYR A 1 236 ? -13.221 -1.086  20.280  1.00 49.37 236 A 1 
ATOM 1842 C CE2   . TYR A 1 236 ? -13.571 -2.148  18.108  1.00 51.22 236 A 1 
ATOM 1843 C CZ    . TYR A 1 236 ? -12.967 -2.137  19.375  1.00 53.93 236 A 1 
ATOM 1844 O OH    . TYR A 1 236 ? -12.124 -3.153  19.739  1.00 50.41 236 A 1 
ATOM 1845 N N     . ALA A 1 237 ? -17.669 1.692   20.818  1.00 73.16 237 A 1 
ATOM 1846 C CA    . ALA A 1 237 ? -17.990 1.795   22.242  1.00 72.11 237 A 1 
ATOM 1847 C C     . ALA A 1 237 ? -19.274 1.037   22.604  1.00 71.24 237 A 1 
ATOM 1848 O O     . ALA A 1 237 ? -19.326 0.398   23.658  1.00 72.04 237 A 1 
ATOM 1849 C CB    . ALA A 1 237 ? -18.084 3.271   22.623  1.00 71.21 237 A 1 
ATOM 1850 N N     . GLU A 1 238 ? -20.273 1.055   21.732  1.00 73.27 238 A 1 
ATOM 1851 C CA    . GLU A 1 238 ? -21.500 0.272   21.900  1.00 72.79 238 A 1 
ATOM 1852 C C     . GLU A 1 238 ? -21.231 -1.232  21.793  1.00 72.26 238 A 1 
ATOM 1853 O O     . GLU A 1 238 ? -21.713 -1.996  22.634  1.00 71.70 238 A 1 
ATOM 1854 C CB    . GLU A 1 238 ? -22.560 0.714   20.881  1.00 70.65 238 A 1 
ATOM 1855 C CG    . GLU A 1 238 ? -23.216 2.060   21.259  1.00 63.57 238 A 1 
ATOM 1856 C CD    . GLU A 1 238 ? -24.226 2.592   20.229  1.00 57.76 238 A 1 
ATOM 1857 O OE1   . GLU A 1 238 ? -24.709 3.742   20.425  1.00 53.24 238 A 1 
ATOM 1858 O OE2   . GLU A 1 238 ? -24.530 1.883   19.250  1.00 52.48 238 A 1 
ATOM 1859 N N     . GLN A 1 239 ? -20.396 -1.670  20.843  1.00 73.09 239 A 1 
ATOM 1860 C CA    . GLN A 1 239 ? -19.975 -3.068  20.743  1.00 72.02 239 A 1 
ATOM 1861 C C     . GLN A 1 239 ? -19.187 -3.520  21.977  1.00 73.01 239 A 1 
ATOM 1862 O O     . GLN A 1 239 ? -19.408 -4.629  22.466  1.00 72.91 239 A 1 
ATOM 1863 C CB    . GLN A 1 239 ? -19.119 -3.284  19.492  1.00 69.78 239 A 1 
ATOM 1864 C CG    . GLN A 1 239 ? -19.951 -3.335  18.203  1.00 62.92 239 A 1 
ATOM 1865 C CD    . GLN A 1 239 ? -19.072 -3.528  16.959  1.00 58.10 239 A 1 
ATOM 1866 O OE1   . GLN A 1 239 ? -17.880 -3.780  17.029  1.00 53.89 239 A 1 
ATOM 1867 N NE2   . GLN A 1 239 ? -19.640 -3.449  15.775  1.00 50.24 239 A 1 
ATOM 1868 N N     . GLN A 1 240 ? -18.295 -2.665  22.500  1.00 70.92 240 A 1 
ATOM 1869 C CA    . GLN A 1 240 ? -17.544 -2.973  23.720  1.00 71.23 240 A 1 
ATOM 1870 C C     . GLN A 1 240 ? -18.459 -3.029  24.940  1.00 71.64 240 A 1 
ATOM 1871 O O     . GLN A 1 240 ? -18.390 -4.003  25.698  1.00 71.40 240 A 1 
ATOM 1872 C CB    . GLN A 1 240 ? -16.403 -1.965  23.923  1.00 68.87 240 A 1 
ATOM 1873 C CG    . GLN A 1 240 ? -15.235 -2.196  22.949  1.00 63.82 240 A 1 
ATOM 1874 C CD    . GLN A 1 240 ? -14.513 -3.526  23.163  1.00 58.32 240 A 1 
ATOM 1875 O OE1   . GLN A 1 240 ? -14.601 -4.173  24.187  1.00 55.62 240 A 1 
ATOM 1876 N NE2   . GLN A 1 240 ? -13.750 -3.991  22.197  1.00 51.82 240 A 1 
ATOM 1877 N N     . MET A 1 241 ? -19.378 -2.074  25.099  1.00 74.75 241 A 1 
ATOM 1878 C CA    . MET A 1 241 ? -20.377 -2.140  26.173  1.00 73.33 241 A 1 
ATOM 1879 C C     . MET A 1 241 ? -21.244 -3.397  26.073  1.00 72.17 241 A 1 
ATOM 1880 O O     . MET A 1 241 ? -21.540 -4.004  27.096  1.00 71.15 241 A 1 
ATOM 1881 C CB    . MET A 1 241 ? -21.273 -0.894  26.166  1.00 71.48 241 A 1 
ATOM 1882 C CG    . MET A 1 241 ? -20.653 0.272   26.928  1.00 63.32 241 A 1 
ATOM 1883 S SD    . MET A 1 241 ? -21.791 1.669   27.235  1.00 59.00 241 A 1 
ATOM 1884 C CE    . MET A 1 241 ? -21.945 2.314   25.545  1.00 51.94 241 A 1 
ATOM 1885 N N     . GLN A 1 242 ? -21.635 -3.806  24.868  1.00 73.27 242 A 1 
ATOM 1886 C CA    . GLN A 1 242 ? -22.367 -5.051  24.681  1.00 72.42 242 A 1 
ATOM 1887 C C     . GLN A 1 242 ? -21.523 -6.274  25.064  1.00 71.89 242 A 1 
ATOM 1888 O O     . GLN A 1 242 ? -22.043 -7.179  25.720  1.00 71.63 242 A 1 
ATOM 1889 C CB    . GLN A 1 242 ? -22.863 -5.186  23.248  1.00 70.44 242 A 1 
ATOM 1890 C CG    . GLN A 1 242 ? -24.094 -4.307  22.983  1.00 62.67 242 A 1 
ATOM 1891 C CD    . GLN A 1 242 ? -24.607 -4.440  21.545  1.00 57.75 242 A 1 
ATOM 1892 O OE1   . GLN A 1 242 ? -24.178 -5.265  20.755  1.00 54.14 242 A 1 
ATOM 1893 N NE2   . GLN A 1 242 ? -25.585 -3.638  21.162  1.00 49.65 242 A 1 
ATOM 1894 N N     . LYS A 1 243 ? -20.224 -6.277  24.703  1.00 70.26 243 A 1 
ATOM 1895 C CA    . LYS A 1 243 ? -19.315 -7.362  25.105  1.00 68.73 243 A 1 
ATOM 1896 C C     . LYS A 1 243 ? -19.138 -7.412  26.627  1.00 67.44 243 A 1 
ATOM 1897 O O     . LYS A 1 243 ? -19.306 -8.485  27.209  1.00 64.69 243 A 1 
ATOM 1898 C CB    . LYS A 1 243 ? -17.970 -7.274  24.367  1.00 65.27 243 A 1 
ATOM 1899 C CG    . LYS A 1 243 ? -18.086 -7.792  22.922  1.00 59.07 243 A 1 
ATOM 1900 C CD    . LYS A 1 243 ? -16.725 -7.890  22.200  1.00 56.67 243 A 1 
ATOM 1901 C CE    . LYS A 1 243 ? -16.951 -8.495  20.811  1.00 49.88 243 A 1 
ATOM 1902 N NZ    . LYS A 1 243 ? -15.718 -8.999  20.138  1.00 45.34 243 A 1 
ATOM 1903 N N     . GLU A 1 244 ? -18.909 -6.269  27.274  1.00 69.21 244 A 1 
ATOM 1904 C CA    . GLU A 1 244 ? -18.813 -6.184  28.744  1.00 67.89 244 A 1 
ATOM 1905 C C     . GLU A 1 244 ? -20.125 -6.607  29.431  1.00 65.73 244 A 1 
ATOM 1906 O O     . GLU A 1 244 ? -20.089 -7.300  30.449  1.00 63.45 244 A 1 
ATOM 1907 C CB    . GLU A 1 244 ? -18.471 -4.756  29.197  1.00 64.10 244 A 1 
ATOM 1908 C CG    . GLU A 1 244 ? -16.979 -4.410  29.060  1.00 57.34 244 A 1 
ATOM 1909 C CD    . GLU A 1 244 ? -16.621 -3.063  29.717  1.00 54.65 244 A 1 
ATOM 1910 O OE1   . GLU A 1 244 ? -15.417 -2.860  30.009  1.00 48.74 244 A 1 
ATOM 1911 O OE2   . GLU A 1 244 ? -17.531 -2.235  29.932  1.00 47.99 244 A 1 
ATOM 1912 N N     . TYR A 1 245 ? -21.282 -6.211  28.880  1.00 74.85 245 A 1 
ATOM 1913 C CA    . TYR A 1 245 ? -22.573 -6.614  29.441  1.00 71.79 245 A 1 
ATOM 1914 C C     . TYR A 1 245 ? -22.767 -8.130  29.363  1.00 70.61 245 A 1 
ATOM 1915 O O     . TYR A 1 245 ? -23.160 -8.770  30.342  1.00 67.64 245 A 1 
ATOM 1916 C CB    . TYR A 1 245 ? -23.696 -5.860  28.723  1.00 67.23 245 A 1 
ATOM 1917 C CG    . TYR A 1 245 ? -24.936 -5.707  29.580  1.00 57.59 245 A 1 
ATOM 1918 C CD1   . TYR A 1 245 ? -25.949 -6.680  29.561  1.00 53.85 245 A 1 
ATOM 1919 C CD2   . TYR A 1 245 ? -25.058 -4.581  30.417  1.00 52.59 245 A 1 
ATOM 1920 C CE1   . TYR A 1 245 ? -27.080 -6.541  30.385  1.00 44.00 245 A 1 
ATOM 1921 C CE2   . TYR A 1 245 ? -26.186 -4.428  31.246  1.00 47.53 245 A 1 
ATOM 1922 C CZ    . TYR A 1 245 ? -27.199 -5.416  31.229  1.00 48.72 245 A 1 
ATOM 1923 O OH    . TYR A 1 245 ? -28.302 -5.277  32.038  1.00 44.62 245 A 1 
ATOM 1924 N N     . VAL A 1 246 ? -22.399 -8.715  28.215  1.00 72.81 246 A 1 
ATOM 1925 C CA    . VAL A 1 246 ? -22.513 -10.162 27.983  1.00 69.94 246 A 1 
ATOM 1926 C C     . VAL A 1 246 ? -21.495 -10.970 28.812  1.00 68.56 246 A 1 
ATOM 1927 O O     . VAL A 1 246 ? -21.808 -12.085 29.238  1.00 66.18 246 A 1 
ATOM 1928 C CB    . VAL A 1 246 ? -22.369 -10.434 26.478  1.00 65.88 246 A 1 
ATOM 1929 C CG1   . VAL A 1 246 ? -22.302 -11.916 26.145  1.00 59.30 246 A 1 
ATOM 1930 C CG2   . VAL A 1 246 ? -23.582 -9.902  25.696  1.00 60.68 246 A 1 
ATOM 1931 N N     . GLU A 1 247 ? -20.300 -10.432 29.065  1.00 67.22 247 A 1 
ATOM 1932 C CA    . GLU A 1 247 ? -19.320 -11.052 29.977  1.00 65.88 247 A 1 
ATOM 1933 C C     . GLU A 1 247 ? -19.760 -10.940 31.445  1.00 63.55 247 A 1 
ATOM 1934 O O     . GLU A 1 247 ? -19.652 -11.922 32.186  1.00 59.99 247 A 1 
ATOM 1935 C CB    . GLU A 1 247 ? -17.920 -10.455 29.796  1.00 61.45 247 A 1 
ATOM 1936 C CG    . GLU A 1 247 ? -17.208 -11.042 28.564  1.00 55.40 247 A 1 
ATOM 1937 C CD    . GLU A 1 247 ? -15.704 -10.713 28.515  1.00 51.57 247 A 1 
ATOM 1938 O OE1   . GLU A 1 247 ? -14.965 -11.535 27.905  1.00 46.94 247 A 1 
ATOM 1939 O OE2   . GLU A 1 247 ? -15.292 -9.687  29.088  1.00 45.51 247 A 1 
ATOM 1940 N N     . ASN A 1 248 ? -20.308 -9.791  31.848  1.00 67.71 248 A 1 
ATOM 1941 C CA    . ASN A 1 248 ? -20.775 -9.595  33.221  1.00 65.50 248 A 1 
ATOM 1942 C C     . ASN A 1 248 ? -22.021 -10.433 33.546  1.00 62.72 248 A 1 
ATOM 1943 O O     . ASN A 1 248 ? -22.076 -11.007 34.629  1.00 58.21 248 A 1 
ATOM 1944 C CB    . ASN A 1 248 ? -21.009 -8.094  33.474  1.00 60.82 248 A 1 
ATOM 1945 C CG    . ASN A 1 248 ? -19.722 -7.350  33.803  1.00 55.52 248 A 1 
ATOM 1946 O OD1   . ASN A 1 248 ? -18.869 -7.813  34.551  1.00 50.97 248 A 1 
ATOM 1947 N ND2   . ASN A 1 248 ? -19.559 -6.156  33.292  1.00 50.97 248 A 1 
ATOM 1948 N N     . GLU A 1 249 ? -22.962 -10.576 32.619  1.00 64.72 249 A 1 
ATOM 1949 C CA    . GLU A 1 249 ? -24.095 -11.494 32.828  1.00 63.81 249 A 1 
ATOM 1950 C C     . GLU A 1 249 ? -23.643 -12.958 32.903  1.00 62.49 249 A 1 
ATOM 1951 O O     . GLU A 1 249 ? -24.188 -13.751 33.677  1.00 57.09 249 A 1 
ATOM 1952 C CB    . GLU A 1 249 ? -25.144 -11.342 31.711  1.00 58.46 249 A 1 
ATOM 1953 C CG    . GLU A 1 249 ? -26.075 -10.144 31.923  1.00 52.54 249 A 1 
ATOM 1954 C CD    . GLU A 1 249 ? -27.296 -10.166 30.987  1.00 49.12 249 A 1 
ATOM 1955 O OE1   . GLU A 1 249 ? -28.304 -9.503  31.328  1.00 44.08 249 A 1 
ATOM 1956 O OE2   . GLU A 1 249 ? -27.241 -10.838 29.919  1.00 43.18 249 A 1 
ATOM 1957 N N     . GLY A 1 250 ? -22.615 -13.331 32.126  1.00 59.07 250 A 1 
ATOM 1958 C CA    . GLY A 1 250 ? -22.062 -14.687 32.192  1.00 58.86 250 A 1 
ATOM 1959 C C     . GLY A 1 250 ? -21.307 -14.994 33.486  1.00 57.67 250 A 1 
ATOM 1960 O O     . GLY A 1 250 ? -21.180 -16.158 33.866  1.00 54.03 250 A 1 
ATOM 1961 N N     . SER A 1 251 ? -20.815 -13.968 34.171  1.00 62.03 251 A 1 
ATOM 1962 C CA    . SER A 1 251 ? -20.156 -14.052 35.470  1.00 61.61 251 A 1 
ATOM 1963 C C     . SER A 1 251 ? -21.150 -14.009 36.640  1.00 60.91 251 A 1 
ATOM 1964 O O     . SER A 1 251 ? -20.800 -13.521 37.720  1.00 56.16 251 A 1 
ATOM 1965 C CB    . SER A 1 251 ? -19.068 -12.987 35.597  1.00 56.68 251 A 1 
ATOM 1966 O OG    . SER A 1 251 ? -18.333 -13.144 36.801  1.00 49.27 251 A 1 
ATOM 1967 N N     . GLU A 1 252 ? -22.351 -14.519 36.469  1.00 52.83 252 A 1 
ATOM 1968 C CA    . GLU A 1 252 ? -23.133 -14.962 37.627  1.00 55.06 252 A 1 
ATOM 1969 C C     . GLU A 1 252 ? -22.317 -16.052 38.327  1.00 53.53 252 A 1 
ATOM 1970 O O     . GLU A 1 252 ? -22.337 -17.235 37.984  1.00 50.03 252 A 1 
ATOM 1971 C CB    . GLU A 1 252 ? -24.540 -15.438 37.269  1.00 50.51 252 A 1 
ATOM 1972 C CG    . GLU A 1 252 ? -25.538 -14.275 37.093  1.00 45.93 252 A 1 
ATOM 1973 C CD    . GLU A 1 252 ? -27.014 -14.739 37.099  1.00 43.10 252 A 1 
ATOM 1974 O OE1   . GLU A 1 252 ? -27.876 -13.885 37.386  1.00 39.46 252 A 1 
ATOM 1975 O OE2   . GLU A 1 252 ? -27.267 -15.943 36.863  1.00 37.47 252 A 1 
ATOM 1976 N N     . CYS A 1 253 ? -21.542 -15.594 39.306  1.00 59.02 253 A 1 
ATOM 1977 C CA    . CYS A 1 253 ? -20.897 -16.459 40.269  1.00 59.59 253 A 1 
ATOM 1978 C C     . CYS A 1 253 ? -22.004 -17.323 40.868  1.00 56.62 253 A 1 
ATOM 1979 O O     . CYS A 1 253 ? -22.793 -16.852 41.687  1.00 54.93 253 A 1 
ATOM 1980 C CB    . CYS A 1 253 ? -20.201 -15.606 41.334  1.00 55.49 253 A 1 
ATOM 1981 S SG    . CYS A 1 253 ? -18.708 -14.807 40.670  1.00 48.50 253 A 1 
ATOM 1982 N N     . ILE A 1 254 ? -22.016 -18.593 40.469  1.00 50.02 254 A 1 
ATOM 1983 C CA    . ILE A 1 254 ? -22.682 -19.633 41.237  1.00 53.35 254 A 1 
ATOM 1984 C C     . ILE A 1 254 ? -21.961 -19.645 42.585  1.00 51.41 254 A 1 
ATOM 1985 O O     . ILE A 1 254 ? -20.975 -20.357 42.765  1.00 49.77 254 A 1 
ATOM 1986 C CB    . ILE A 1 254 ? -22.630 -20.995 40.526  1.00 49.60 254 A 1 
ATOM 1987 C CG1   . ILE A 1 254 ? -23.275 -20.918 39.119  1.00 45.50 254 A 1 
ATOM 1988 C CG2   . ILE A 1 254 ? -23.340 -22.064 41.381  1.00 45.98 254 A 1 
ATOM 1989 C CD1   . ILE A 1 254 ? -23.125 -22.195 38.289  1.00 42.66 254 A 1 
ATOM 1990 N N     . VAL A 1 255 ? -22.377 -18.765 43.482  1.00 50.12 255 A 1 
ATOM 1991 C CA    . VAL A 1 255 ? -21.911 -18.781 44.866  1.00 53.61 255 A 1 
ATOM 1992 C C     . VAL A 1 255 ? -22.341 -20.154 45.365  1.00 50.60 255 A 1 
ATOM 1993 O O     . VAL A 1 255 ? -23.550 -20.395 45.452  1.00 48.07 255 A 1 
ATOM 1994 C CB    . VAL A 1 255 ? -22.531 -17.652 45.710  1.00 50.63 255 A 1 
ATOM 1995 C CG1   . VAL A 1 255 ? -22.014 -17.717 47.151  1.00 45.86 255 A 1 
ATOM 1996 C CG2   . VAL A 1 255 ? -22.173 -16.276 45.141  1.00 47.79 255 A 1 
ATOM 1997 N N     . PRO A 1 256 ? -21.393 -21.076 45.587  1.00 50.47 256 A 1 
ATOM 1998 C CA    . PRO A 1 256 ? -21.784 -22.362 46.112  1.00 52.64 256 A 1 
ATOM 1999 C C     . PRO A 1 256 ? -22.411 -22.047 47.463  1.00 51.64 256 A 1 
ATOM 2000 O O     . PRO A 1 256 ? -21.743 -21.513 48.351  1.00 49.19 256 A 1 
ATOM 2001 C CB    . PRO A 1 256 ? -20.495 -23.186 46.200  1.00 48.93 256 A 1 
ATOM 2002 C CG    . PRO A 1 256 ? -19.393 -22.137 46.297  1.00 48.34 256 A 1 
ATOM 2003 C CD    . PRO A 1 256 ? -19.958 -20.936 45.507  1.00 51.44 256 A 1 
ATOM 2004 N N     . SER A 1 257 ? -23.708 -22.311 47.582  1.00 51.12 257 A 1 
ATOM 2005 C CA    . SER A 1 257 ? -24.445 -22.152 48.830  1.00 54.50 257 A 1 
ATOM 2006 C C     . SER A 1 257 ? -23.887 -23.171 49.819  1.00 52.77 257 A 1 
ATOM 2007 O O     . SER A 1 257 ? -24.401 -24.274 49.947  1.00 51.20 257 A 1 
ATOM 2008 C CB    . SER A 1 257 ? -25.949 -22.320 48.590  1.00 50.94 257 A 1 
ATOM 2009 O OG    . SER A 1 257 ? -26.233 -23.545 47.946  1.00 46.41 257 A 1 
ATOM 2010 N N     . GLN A 1 258 ? -22.768 -22.815 50.449  1.00 49.70 258 A 1 
ATOM 2011 C CA    . GLN A 1 258 ? -22.252 -23.573 51.572  1.00 53.13 258 A 1 
ATOM 2012 C C     . GLN A 1 258 ? -23.351 -23.542 52.614  1.00 51.45 258 A 1 
ATOM 2013 O O     . GLN A 1 258 ? -23.634 -22.514 53.229  1.00 48.11 258 A 1 
ATOM 2014 C CB    . GLN A 1 258 ? -20.934 -23.006 52.096  1.00 49.00 258 A 1 
ATOM 2015 C CG    . GLN A 1 258 ? -19.728 -23.407 51.237  1.00 45.83 258 A 1 
ATOM 2016 C CD    . GLN A 1 258 ? -18.386 -23.112 51.907  1.00 42.77 258 A 1 
ATOM 2017 O OE1   . GLN A 1 258 ? -18.287 -22.497 52.952  1.00 40.55 258 A 1 
ATOM 2018 N NE2   . GLN A 1 258 ? -17.292 -23.564 51.329  1.00 38.91 258 A 1 
ATOM 2019 N N     . SER A 1 259 ? -23.976 -24.666 52.757  1.00 46.36 259 A 1 
ATOM 2020 C CA    . SER A 1 259 ? -24.985 -24.930 53.773  1.00 49.14 259 A 1 
ATOM 2021 C C     . SER A 1 259 ? -24.309 -24.966 55.142  1.00 46.75 259 A 1 
ATOM 2022 O O     . SER A 1 259 ? -24.173 -26.017 55.756  1.00 45.87 259 A 1 
ATOM 2023 C CB    . SER A 1 259 ? -25.717 -26.239 53.445  1.00 46.29 259 A 1 
ATOM 2024 O OG    . SER A 1 259 ? -24.802 -27.303 53.321  1.00 43.53 259 A 1 
ATOM 2025 N N     . THR A 1 260 ? -23.809 -23.806 55.583  1.00 51.88 260 A 1 
ATOM 2026 C CA    . THR A 1 260 ? -23.336 -23.649 56.954  1.00 55.93 260 A 1 
ATOM 2027 C C     . THR A 1 260 ? -24.540 -23.863 57.851  1.00 53.84 260 A 1 
ATOM 2028 O O     . THR A 1 260 ? -25.429 -23.022 57.966  1.00 51.95 260 A 1 
ATOM 2029 C CB    . THR A 1 260 ? -22.662 -22.292 57.194  1.00 51.00 260 A 1 
ATOM 2030 O OG1   . THR A 1 260 ? -23.314 -21.250 56.508  1.00 46.46 260 A 1 
ATOM 2031 C CG2   . THR A 1 260 ? -21.215 -22.305 56.717  1.00 46.79 260 A 1 
ATOM 2032 N N     . ILE A 1 261 ? -24.559 -25.043 58.456  1.00 47.34 261 A 1 
ATOM 2033 C CA    . ILE A 1 261 ? -25.560 -25.477 59.431  1.00 50.80 261 A 1 
ATOM 2034 C C     . ILE A 1 261 ? -25.321 -24.673 60.718  1.00 48.21 261 A 1 
ATOM 2035 O O     . ILE A 1 261 ? -24.903 -25.213 61.745  1.00 47.00 261 A 1 
ATOM 2036 C CB    . ILE A 1 261 ? -25.516 -27.008 59.650  1.00 47.36 261 A 1 
ATOM 2037 C CG1   . ILE A 1 261 ? -25.546 -27.792 58.306  1.00 44.67 261 A 1 
ATOM 2038 C CG2   . ILE A 1 261 ? -26.681 -27.463 60.548  1.00 45.17 261 A 1 
ATOM 2039 C CD1   . ILE A 1 261 ? -25.302 -29.299 58.450  1.00 42.19 261 A 1 
ATOM 2040 N N     . VAL A 1 262 ? -25.488 -23.358 60.651  1.00 42.62 262 A 1 
ATOM 2041 C CA    . VAL A 1 262 ? -25.357 -22.522 61.834  1.00 48.11 262 A 1 
ATOM 2042 C C     . VAL A 1 262 ? -26.562 -22.836 62.714  1.00 45.00 262 A 1 
ATOM 2043 O O     . VAL A 1 262 ? -27.686 -22.416 62.439  1.00 44.01 262 A 1 
ATOM 2044 C CB    . VAL A 1 262 ? -25.229 -21.026 61.507  1.00 44.74 262 A 1 
ATOM 2045 C CG1   . VAL A 1 262 ? -24.997 -20.214 62.791  1.00 41.57 262 A 1 
ATOM 2046 C CG2   . VAL A 1 262 ? -24.036 -20.751 60.594  1.00 46.01 262 A 1 
ATOM 2047 N N     . ARG A 1 263 ? -26.293 -23.576 63.798  1.00 44.47 263 A 1 
ATOM 2048 C CA    . ARG A 1 263 ? -27.227 -23.880 64.903  1.00 49.31 263 A 1 
ATOM 2049 C C     . ARG A 1 263 ? -27.648 -22.603 65.641  1.00 46.83 263 A 1 
ATOM 2050 O O     . ARG A 1 263 ? -27.346 -22.458 66.820  1.00 45.28 263 A 1 
ATOM 2051 C CB    . ARG A 1 263 ? -26.554 -24.844 65.898  1.00 45.46 263 A 1 
ATOM 2052 C CG    . ARG A 1 263 ? -26.464 -26.317 65.488  1.00 42.10 263 A 1 
ATOM 2053 C CD    . ARG A 1 263 ? -25.813 -27.081 66.659  1.00 39.28 263 A 1 
ATOM 2054 N NE    . ARG A 1 263 ? -25.881 -28.532 66.492  1.00 36.29 263 A 1 
ATOM 2055 C CZ    . ARG A 1 263 ? -25.397 -29.443 67.321  1.00 31.99 263 A 1 
ATOM 2056 N NH1   . ARG A 1 263 ? -24.753 -29.093 68.402  1.00 30.74 263 A 1 
ATOM 2057 N NH2   . ARG A 1 263 ? -25.557 -30.702 67.093  1.00 29.95 263 A 1 
ATOM 2058 N N     . ARG A 1 264 ? -28.281 -21.661 64.977  1.00 43.29 264 A 1 
ATOM 2059 C CA    . ARG A 1 264 ? -28.695 -20.461 65.709  1.00 47.98 264 A 1 
ATOM 2060 C C     . ARG A 1 264 ? -29.718 -20.823 66.791  1.00 44.81 264 A 1 
ATOM 2061 O O     . ARG A 1 264 ? -30.565 -21.685 66.564  1.00 42.21 264 A 1 
ATOM 2062 C CB    . ARG A 1 264 ? -29.188 -19.343 64.771  1.00 44.13 264 A 1 
ATOM 2063 C CG    . ARG A 1 264 ? -28.088 -18.264 64.635  1.00 39.91 264 A 1 
ATOM 2064 C CD    . ARG A 1 264 ? -28.603 -17.027 63.895  1.00 37.44 264 A 1 
ATOM 2065 N NE    . ARG A 1 264 ? -27.566 -15.988 63.808  1.00 34.66 264 A 1 
ATOM 2066 C CZ    . ARG A 1 264 ? -27.697 -14.776 63.254  1.00 30.49 264 A 1 
ATOM 2067 N NH1   . ARG A 1 264 ? -28.827 -14.399 62.718  1.00 29.57 264 A 1 
ATOM 2068 N NH2   . ARG A 1 264 ? -26.711 -13.952 63.237  1.00 29.61 264 A 1 
ATOM 2069 N N     . PRO A 1 265 ? -29.588 -20.240 67.996  1.00 39.96 265 A 1 
ATOM 2070 C CA    . PRO A 1 265 ? -30.230 -20.710 69.215  1.00 43.94 265 A 1 
ATOM 2071 C C     . PRO A 1 265 ? -31.711 -20.304 69.310  1.00 42.16 265 A 1 
ATOM 2072 O O     . PRO A 1 265 ? -32.223 -19.502 68.541  1.00 40.00 265 A 1 
ATOM 2073 C CB    . PRO A 1 265 ? -29.370 -20.148 70.355  1.00 40.04 265 A 1 
ATOM 2074 C CG    . PRO A 1 265 ? -28.847 -18.832 69.771  1.00 40.03 265 A 1 
ATOM 2075 C CD    . PRO A 1 265 ? -28.625 -19.188 68.296  1.00 44.70 265 A 1 
ATOM 2076 N N     . HIS A 1 266 ? -32.322 -20.826 70.337  1.00 48.33 266 A 1 
ATOM 2077 C CA    . HIS A 1 266 ? -33.757 -20.899 70.650  1.00 51.93 266 A 1 
ATOM 2078 C C     . HIS A 1 266 ? -34.529 -19.585 70.883  1.00 49.78 266 A 1 
ATOM 2079 O O     . HIS A 1 266 ? -35.670 -19.685 71.334  1.00 48.34 266 A 1 
ATOM 2080 C CB    . HIS A 1 266 ? -33.894 -21.761 71.908  1.00 48.34 266 A 1 
ATOM 2081 C CG    . HIS A 1 266 ? -34.218 -23.211 71.638  1.00 44.61 266 A 1 
ATOM 2082 N ND1   . HIS A 1 266 ? -35.468 -23.706 71.370  1.00 41.68 266 A 1 
ATOM 2083 C CD2   . HIS A 1 266 ? -33.376 -24.278 71.682  1.00 40.54 266 A 1 
ATOM 2084 C CE1   . HIS A 1 266 ? -35.365 -25.031 71.246  1.00 36.90 266 A 1 
ATOM 2085 N NE2   . HIS A 1 266 ? -34.110 -25.428 71.429  1.00 37.06 266 A 1 
ATOM 2086 N N     . GLN A 1 267 ? -33.962 -18.415 70.758  1.00 48.57 267 A 1 
ATOM 2087 C CA    . GLN A 1 267 ? -34.453 -17.236 71.488  1.00 52.04 267 A 1 
ATOM 2088 C C     . GLN A 1 267 ? -35.971 -16.995 71.325  1.00 51.10 267 A 1 
ATOM 2089 O O     . GLN A 1 267 ? -36.493 -16.916 70.219  1.00 47.81 267 A 1 
ATOM 2090 C CB    . GLN A 1 267 ? -33.641 -15.975 71.170  1.00 47.65 267 A 1 
ATOM 2091 C CG    . GLN A 1 267 ? -32.443 -15.822 72.134  1.00 43.04 267 A 1 
ATOM 2092 C CD    . GLN A 1 267 ? -31.717 -14.484 71.990  1.00 39.15 267 A 1 
ATOM 2093 O OE1   . GLN A 1 267 ? -31.877 -13.738 71.048  1.00 37.85 267 A 1 
ATOM 2094 N NE2   . GLN A 1 267 ? -30.860 -14.139 72.941  1.00 34.59 267 A 1 
ATOM 2095 N N     . SER A 1 268 ? -36.599 -16.842 72.467  1.00 41.30 268 A 1 
ATOM 2096 C CA    . SER A 1 268 ? -38.052 -17.007 72.692  1.00 43.67 268 A 1 
ATOM 2097 C C     . SER A 1 268 ? -38.901 -15.740 72.547  1.00 41.59 268 A 1 
ATOM 2098 O O     . SER A 1 268 ? -40.046 -15.747 72.975  1.00 39.28 268 A 1 
ATOM 2099 C CB    . SER A 1 268 ? -38.222 -17.538 74.117  1.00 40.59 268 A 1 
ATOM 2100 O OG    . SER A 1 268 ? -37.740 -16.597 75.056  1.00 36.78 268 A 1 
ATOM 2101 N N     . GLY A 1 269 ? -38.328 -14.669 72.105  1.00 41.93 269 A 1 
ATOM 2102 C CA    . GLY A 1 269 ? -38.725 -13.326 72.511  1.00 44.07 269 A 1 
ATOM 2103 C C     . GLY A 1 269 ? -40.187 -12.896 72.394  1.00 42.05 269 A 1 
ATOM 2104 O O     . GLY A 1 269 ? -41.025 -13.509 71.740  1.00 39.73 269 A 1 
ATOM 2105 N N     . TYR A 1 270 ? -40.442 -11.816 73.082  1.00 45.50 270 A 1 
ATOM 2106 C CA    . TYR A 1 270 ? -41.699 -11.310 73.633  1.00 48.00 270 A 1 
ATOM 2107 C C     . TYR A 1 270 ? -42.781 -10.839 72.628  1.00 45.02 270 A 1 
ATOM 2108 O O     . TYR A 1 270 ? -42.558 -10.672 71.440  1.00 43.04 270 A 1 
ATOM 2109 C CB    . TYR A 1 270 ? -41.358 -10.181 74.609  1.00 43.95 270 A 1 
ATOM 2110 C CG    . TYR A 1 270 ? -40.925 -10.630 75.993  1.00 41.56 270 A 1 
ATOM 2111 C CD1   . TYR A 1 270 ? -41.853 -10.587 77.053  1.00 41.83 270 A 1 
ATOM 2112 C CD2   . TYR A 1 270 ? -39.604 -11.040 76.237  1.00 41.27 270 A 1 
ATOM 2113 C CE1   . TYR A 1 270 ? -41.451 -10.963 78.350  1.00 36.81 270 A 1 
ATOM 2114 C CE2   . TYR A 1 270 ? -39.203 -11.432 77.525  1.00 36.39 270 A 1 
ATOM 2115 C CZ    . TYR A 1 270 ? -40.134 -11.382 78.587  1.00 37.79 270 A 1 
ATOM 2116 O OH    . TYR A 1 270 ? -39.749 -11.753 79.850  1.00 37.70 270 A 1 
ATOM 2117 N N     . ALA A 1 271 ? -43.903 -10.577 73.206  1.00 42.13 271 A 1 
ATOM 2118 C CA    . ALA A 1 271 ? -45.260 -10.544 72.631  1.00 44.14 271 A 1 
ATOM 2119 C C     . ALA A 1 271 ? -45.816 -9.244  71.978  1.00 42.08 271 A 1 
ATOM 2120 O O     . ALA A 1 271 ? -46.527 -9.372  70.985  1.00 40.33 271 A 1 
ATOM 2121 C CB    . ALA A 1 271 ? -46.190 -10.985 73.776  1.00 41.10 271 A 1 
ATOM 2122 N N     . PRO A 1 272 ? -45.735 -8.093  72.618  1.00 38.56 272 A 1 
ATOM 2123 C CA    . PRO A 1 272 ? -46.848 -7.126  72.672  1.00 42.09 272 A 1 
ATOM 2124 C C     . PRO A 1 272 ? -46.901 -6.135  71.466  1.00 40.79 272 A 1 
ATOM 2125 O O     . PRO A 1 272 ? -46.094 -6.271  70.563  1.00 39.94 272 A 1 
ATOM 2126 C CB    . PRO A 1 272 ? -46.601 -6.452  74.029  1.00 39.23 272 A 1 
ATOM 2127 C CG    . PRO A 1 272 ? -45.086 -6.305  74.072  1.00 39.78 272 A 1 
ATOM 2128 C CD    . PRO A 1 272 ? -44.628 -7.605  73.409  1.00 45.19 272 A 1 
ATOM 2129 N N     . LEU A 1 273 ? -47.682 -5.080  71.327  1.00 45.95 273 A 1 
ATOM 2130 C CA    . LEU A 1 273 ? -48.929 -4.631  71.978  1.00 49.65 273 A 1 
ATOM 2131 C C     . LEU A 1 273 ? -49.766 -3.726  71.045  1.00 47.88 273 A 1 
ATOM 2132 O O     . LEU A 1 273 ? -50.900 -4.076  70.733  1.00 46.59 273 A 1 
ATOM 2133 C CB    . LEU A 1 273 ? -48.603 -3.845  73.285  1.00 45.38 273 A 1 
ATOM 2134 C CG    . LEU A 1 273 ? -49.535 -4.133  74.486  1.00 42.10 273 A 1 
ATOM 2135 C CD1   . LEU A 1 273 ? -48.949 -3.514  75.759  1.00 40.74 273 A 1 
ATOM 2136 C CD2   . LEU A 1 273 ? -50.947 -3.598  74.321  1.00 43.02 273 A 1 
ATOM 2137 N N     . VAL A 1 274 ? -49.321 -2.540  70.735  1.00 35.23 274 A 1 
ATOM 2138 C CA    . VAL A 1 274 ? -50.172 -1.319  70.698  1.00 41.79 274 A 1 
ATOM 2139 C C     . VAL A 1 274 ? -50.787 -0.956  69.325  1.00 38.88 274 A 1 
ATOM 2140 O O     . VAL A 1 274 ? -50.424 -1.511  68.293  1.00 37.21 274 A 1 
ATOM 2141 C CB    . VAL A 1 274 ? -49.408 -0.104  71.279  1.00 38.40 274 A 1 
ATOM 2142 C CG1   . VAL A 1 274 ? -50.356 1.020   71.718  1.00 36.47 274 A 1 
ATOM 2143 C CG2   . VAL A 1 274 ? -48.561 -0.428  72.514  1.00 41.62 274 A 1 
ATOM 2144 N N     . GLY A 1 275 ? -51.735 -0.030  69.344  1.00 38.12 275 A 1 
ATOM 2145 C CA    . GLY A 1 275 ? -52.581 0.501   68.259  1.00 40.10 275 A 1 
ATOM 2146 C C     . GLY A 1 275 ? -51.911 1.540   67.315  1.00 37.67 275 A 1 
ATOM 2147 O O     . GLY A 1 275 ? -50.714 1.508   67.172  1.00 35.84 275 A 1 
ATOM 2148 N N     . ALA A 1 276 ? -52.557 2.489   66.680  1.00 41.74 276 A 1 
ATOM 2149 C CA    . ALA A 1 276 ? -53.984 2.776   66.539  1.00 45.11 276 A 1 
ATOM 2150 C C     . ALA A 1 276 ? -54.339 3.485   65.193  1.00 42.98 276 A 1 
ATOM 2151 O O     . ALA A 1 276 ? -54.823 2.821   64.291  1.00 41.17 276 A 1 
ATOM 2152 C CB    . ALA A 1 276 ? -54.484 3.609   67.737  1.00 41.43 276 A 1 
ATOM 2153 N N     . GLU A 1 277 ? -54.189 4.823   65.105  1.00 39.18 277 A 1 
ATOM 2154 C CA    . GLU A 1 277 ? -55.273 5.633   64.516  1.00 44.98 277 A 1 
ATOM 2155 C C     . GLU A 1 277 ? -55.237 6.096   63.034  1.00 43.59 277 A 1 
ATOM 2156 O O     . GLU A 1 277 ? -55.934 5.541   62.180  1.00 42.04 277 A 1 
ATOM 2157 C CB    . GLU A 1 277 ? -55.497 6.887   65.390  1.00 40.28 277 A 1 
ATOM 2158 C CG    . GLU A 1 277 ? -56.110 6.676   66.763  1.00 37.74 277 A 1 
ATOM 2159 C CD    . GLU A 1 277 ? -56.425 8.033   67.410  1.00 37.39 277 A 1 
ATOM 2160 O OE1   . GLU A 1 277 ? -57.509 8.154   68.014  1.00 36.32 277 A 1 
ATOM 2161 O OE2   . GLU A 1 277 ? -55.579 8.956   67.298  1.00 36.17 277 A 1 
ATOM 2162 N N     . GLN A 1 278 ? -54.657 7.240   62.830  1.00 46.28 278 A 1 
ATOM 2163 C CA    . GLN A 1 278 ? -55.274 8.318   62.021  1.00 48.51 278 A 1 
ATOM 2164 C C     . GLN A 1 278 ? -54.721 8.454   60.569  1.00 46.47 278 A 1 
ATOM 2165 O O     . GLN A 1 278 ? -53.786 7.768   60.220  1.00 44.23 278 A 1 
ATOM 2166 C CB    . GLN A 1 278 ? -55.075 9.639   62.790  1.00 44.19 278 A 1 
ATOM 2167 C CG    . GLN A 1 278 ? -56.042 9.874   63.932  1.00 39.46 278 A 1 
ATOM 2168 C CD    . GLN A 1 278 ? -55.863 11.226  64.606  1.00 37.69 278 A 1 
ATOM 2169 O OE1   . GLN A 1 278 ? -55.122 12.103  64.181  1.00 38.47 278 A 1 
ATOM 2170 N NE2   . GLN A 1 278 ? -56.550 11.475  65.699  1.00 36.01 278 A 1 
ATOM 2171 N N     . ALA A 1 279 ? -55.117 9.363   59.734  1.00 36.99 279 A 1 
ATOM 2172 C CA    . ALA A 1 279 ? -56.405 9.844   59.208  1.00 39.16 279 A 1 
ATOM 2173 C C     . ALA A 1 279 ? -56.236 10.564  57.844  1.00 35.72 279 A 1 
ATOM 2174 O O     . ALA A 1 279 ? -56.817 10.143  56.856  1.00 34.82 279 A 1 
ATOM 2175 C CB    . ALA A 1 279 ? -57.077 10.829  60.180  1.00 37.68 279 A 1 
ATOM 2176 N N     . ALA A 1 280 ? -55.586 11.689  57.855  1.00 37.89 280 A 1 
ATOM 2177 C CA    . ALA A 1 280 ? -55.979 12.855  57.030  1.00 40.46 280 A 1 
ATOM 2178 C C     . ALA A 1 280 ? -55.429 12.908  55.579  1.00 37.01 280 A 1 
ATOM 2179 O O     . ALA A 1 280 ? -54.743 12.017  55.131  1.00 35.37 280 A 1 
ATOM 2180 C CB    . ALA A 1 280 ? -55.602 14.094  57.850  1.00 38.33 280 A 1 
ATOM 2181 N N     . SER A 1 281 ? -55.639 13.982  54.865  1.00 45.26 281 A 1 
ATOM 2182 C CA    . SER A 1 281 ? -56.761 14.308  53.968  1.00 46.44 281 A 1 
ATOM 2183 C C     . SER A 1 281 ? -56.318 15.078  52.716  1.00 43.77 281 A 1 
ATOM 2184 O O     . SER A 1 281 ? -57.153 15.396  51.886  1.00 41.48 281 A 1 
ATOM 2185 C CB    . SER A 1 281 ? -57.763 15.216  54.697  1.00 43.72 281 A 1 
ATOM 2186 O OG    . SER A 1 281 ? -57.122 16.407  55.131  1.00 39.04 281 A 1 
ATOM 2187 N N     . ALA A 1 282 ? -55.080 15.507  52.587  1.00 41.16 282 A 1 
ATOM 2188 C CA    . ALA A 1 282 ? -54.774 16.811  51.997  1.00 43.70 282 A 1 
ATOM 2189 C C     . ALA A 1 282 ? -55.109 17.009  50.494  1.00 40.41 282 A 1 
ATOM 2190 O O     . ALA A 1 282 ? -55.194 16.106  49.679  1.00 38.33 282 A 1 
ATOM 2191 C CB    . ALA A 1 282 ? -53.323 17.188  52.310  1.00 40.63 282 A 1 
ATOM 2192 N N     . THR A 1 283 ? -55.309 18.282  50.239  1.00 49.10 283 A 1 
ATOM 2193 C CA    . THR A 1 283 ? -55.897 19.032  49.106  1.00 51.49 283 A 1 
ATOM 2194 C C     . THR A 1 283 ? -54.961 19.133  47.876  1.00 49.60 283 A 1 
ATOM 2195 O O     . THR A 1 283 ? -53.928 18.488  47.855  1.00 46.13 283 A 1 
ATOM 2196 C CB    . THR A 1 283 ? -56.212 20.423  49.664  1.00 44.98 283 A 1 
ATOM 2197 O OG1   . THR A 1 283 ? -55.050 20.994  50.258  1.00 41.54 283 A 1 
ATOM 2198 C CG2   . THR A 1 283 ? -57.286 20.415  50.756  1.00 44.86 283 A 1 
ATOM 2199 N N     . ALA A 1 284 ? -55.137 19.951  46.861  1.00 39.33 284 A 1 
ATOM 2200 C CA    . ALA A 1 284 ? -56.268 20.608  46.197  1.00 42.15 284 A 1 
ATOM 2201 C C     . ALA A 1 284 ? -55.889 21.095  44.782  1.00 39.79 284 A 1 
ATOM 2202 O O     . ALA A 1 284 ? -56.691 21.000  43.875  1.00 38.01 284 A 1 
ATOM 2203 C CB    . ALA A 1 284 ? -56.710 21.855  46.989  1.00 39.75 284 A 1 
ATOM 2204 N N     . GLY A 1 285 ? -54.769 21.783  44.630  1.00 41.78 285 A 1 
ATOM 2205 C CA    . GLY A 1 285 ? -54.597 22.917  43.709  1.00 42.90 285 A 1 
ATOM 2206 C C     . GLY A 1 285 ? -54.822 22.648  42.224  1.00 40.39 285 A 1 
ATOM 2207 O O     . GLY A 1 285 ? -54.137 21.842  41.614  1.00 38.69 285 A 1 
ATOM 2208 N N     . ALA A 1 286 ? -55.767 23.388  41.660  1.00 38.72 286 A 1 
ATOM 2209 C CA    . ALA A 1 286 ? -56.429 23.109  40.378  1.00 42.16 286 A 1 
ATOM 2210 C C     . ALA A 1 286 ? -56.113 24.088  39.224  1.00 40.06 286 A 1 
ATOM 2211 O O     . ALA A 1 286 ? -56.960 24.232  38.349  1.00 38.40 286 A 1 
ATOM 2212 C CB    . ALA A 1 286 ? -57.935 23.098  40.672  1.00 39.38 286 A 1 
ATOM 2213 N N     . SER A 1 287 ? -55.032 24.823  39.233  1.00 42.96 287 A 1 
ATOM 2214 C CA    . SER A 1 287 ? -54.941 26.098  38.496  1.00 45.74 287 A 1 
ATOM 2215 C C     . SER A 1 287 ? -55.238 25.976  36.994  1.00 43.59 287 A 1 
ATOM 2216 O O     . SER A 1 287 ? -54.731 25.092  36.309  1.00 41.13 287 A 1 
ATOM 2217 C CB    . SER A 1 287 ? -53.605 26.797  38.729  1.00 42.64 287 A 1 
ATOM 2218 O OG    . SER A 1 287 ? -52.539 26.052  38.195  1.00 36.98 287 A 1 
ATOM 2219 N N     . ALA A 1 288 ? -56.057 26.928  36.519  1.00 42.51 288 A 1 
ATOM 2220 C CA    . ALA A 1 288 ? -57.008 26.721  35.428  1.00 45.22 288 A 1 
ATOM 2221 C C     . ALA A 1 288 ? -56.711 27.477  34.114  1.00 43.49 288 A 1 
ATOM 2222 O O     . ALA A 1 288 ? -57.664 27.792  33.405  1.00 40.92 288 A 1 
ATOM 2223 C CB    . ALA A 1 288 ? -58.372 27.147  35.984  1.00 42.57 288 A 1 
ATOM 2224 N N     . TYR A 1 289 ? -55.482 27.873  33.842  1.00 48.88 289 A 1 
ATOM 2225 C CA    . TYR A 1 289 ? -55.231 29.009  32.944  1.00 51.35 289 A 1 
ATOM 2226 C C     . TYR A 1 289 ? -55.900 28.921  31.557  1.00 48.71 289 A 1 
ATOM 2227 O O     . TYR A 1 289 ? -56.042 27.863  30.954  1.00 47.61 289 A 1 
ATOM 2228 C CB    . TYR A 1 289 ? -53.728 29.335  32.861  1.00 47.89 289 A 1 
ATOM 2229 C CG    . TYR A 1 289 ? -53.322 30.451  33.798  1.00 45.77 289 A 1 
ATOM 2230 C CD1   . TYR A 1 289 ? -53.417 31.803  33.379  1.00 45.17 289 A 1 
ATOM 2231 C CD2   . TYR A 1 289 ? -52.861 30.166  35.097  1.00 44.64 289 A 1 
ATOM 2232 C CE1   . TYR A 1 289 ? -53.055 32.837  34.256  1.00 40.04 289 A 1 
ATOM 2233 C CE2   . TYR A 1 289 ? -52.499 31.207  35.972  1.00 40.38 289 A 1 
ATOM 2234 C CZ    . TYR A 1 289 ? -52.587 32.550  35.552  1.00 41.39 289 A 1 
ATOM 2235 O OH    . TYR A 1 289 ? -52.233 33.564  36.401  1.00 39.64 289 A 1 
ATOM 2236 N N     . THR A 1 290 ? -56.321 30.093  31.126  1.00 55.25 290 A 1 
ATOM 2237 C CA    . THR A 1 290 ? -57.296 30.484  30.088  1.00 57.08 290 A 1 
ATOM 2238 C C     . THR A 1 290 ? -56.687 30.494  28.662  1.00 56.50 290 A 1 
ATOM 2239 O O     . THR A 1 290 ? -55.630 29.924  28.466  1.00 53.24 290 A 1 
ATOM 2240 C CB    . THR A 1 290 ? -57.822 31.857  30.519  1.00 52.01 290 A 1 
ATOM 2241 O OG1   . THR A 1 290 ? -56.731 32.768  30.632  1.00 48.80 290 A 1 
ATOM 2242 C CG2   . THR A 1 290 ? -58.508 31.837  31.882  1.00 51.16 290 A 1 
ATOM 2243 N N     . ASP A 1 291 ? -57.136 31.100  27.591  1.00 49.64 291 A 1 
ATOM 2244 C CA    . ASP A 1 291 ? -58.456 31.529  27.097  1.00 53.79 291 A 1 
ATOM 2245 C C     . ASP A 1 291 ? -58.515 31.475  25.546  1.00 52.92 291 A 1 
ATOM 2246 O O     . ASP A 1 291 ? -59.376 30.852  24.973  1.00 50.91 291 A 1 
ATOM 2247 C CB    . ASP A 1 291 ? -58.725 33.004  27.497  1.00 48.91 291 A 1 
ATOM 2248 C CG    . ASP A 1 291 ? -60.019 33.256  28.261  1.00 43.55 291 A 1 
ATOM 2249 O OD1   . ASP A 1 291 ? -60.826 32.322  28.413  1.00 42.30 291 A 1 
ATOM 2250 O OD2   . ASP A 1 291 ? -60.173 34.416  28.723  1.00 41.33 291 A 1 
ATOM 2251 N N     . SER A 1 292 ? -57.654 32.259  24.881  1.00 39.62 292 A 1 
ATOM 2252 C CA    . SER A 1 292 ? -58.141 33.145  23.812  1.00 43.62 292 A 1 
ATOM 2253 C C     . SER A 1 292 ? -58.342 32.550  22.402  1.00 41.71 292 A 1 
ATOM 2254 O O     . SER A 1 292 ? -57.806 31.522  22.028  1.00 40.52 292 A 1 
ATOM 2255 C CB    . SER A 1 292 ? -57.272 34.409  23.751  1.00 41.41 292 A 1 
ATOM 2256 O OG    . SER A 1 292 ? -57.869 35.387  22.939  1.00 37.65 292 A 1 
ATOM 2257 N N     . VAL A 1 293 ? -59.150 33.310  21.631  1.00 41.56 293 A 1 
ATOM 2258 C CA    . VAL A 1 293 ? -60.161 32.787  20.673  1.00 47.47 293 A 1 
ATOM 2259 C C     . VAL A 1 293 ? -59.760 32.713  19.186  1.00 45.82 293 A 1 
ATOM 2260 O O     . VAL A 1 293 ? -60.396 31.979  18.434  1.00 44.79 293 A 1 
ATOM 2261 C CB    . VAL A 1 293 ? -61.408 33.701  20.778  1.00 44.52 293 A 1 
ATOM 2262 C CG1   . VAL A 1 293 ? -62.637 33.184  20.032  1.00 41.93 293 A 1 
ATOM 2263 C CG2   . VAL A 1 293 ? -61.862 33.936  22.222  1.00 45.78 293 A 1 
ATOM 2264 N N     . ASN A 1 294 ? -58.877 33.559  18.709  1.00 44.19 294 A 1 
ATOM 2265 C CA    . ASN A 1 294 ? -59.171 34.424  17.564  1.00 47.08 294 A 1 
ATOM 2266 C C     . ASN A 1 294 ? -59.421 33.790  16.171  1.00 44.59 294 A 1 
ATOM 2267 O O     . ASN A 1 294 ? -59.040 32.681  15.846  1.00 42.10 294 A 1 
ATOM 2268 C CB    . ASN A 1 294 ? -58.131 35.561  17.496  1.00 44.80 294 A 1 
ATOM 2269 C CG    . ASN A 1 294 ? -58.659 36.890  18.019  1.00 40.25 294 A 1 
ATOM 2270 O OD1   . ASN A 1 294 ? -59.843 37.121  18.163  1.00 40.39 294 A 1 
ATOM 2271 N ND2   . ASN A 1 294 ? -57.770 37.817  18.314  1.00 40.70 294 A 1 
ATOM 2272 N N     . ASN A 1 295 ? -60.084 34.635  15.378  1.00 44.44 295 A 1 
ATOM 2273 C CA    . ASN A 1 295 ? -60.800 34.512  14.098  1.00 46.90 295 A 1 
ATOM 2274 C C     . ASN A 1 295 ? -59.992 33.992  12.873  1.00 45.18 295 A 1 
ATOM 2275 O O     . ASN A 1 295 ? -58.804 33.795  12.940  1.00 42.55 295 A 1 
ATOM 2276 C CB    . ASN A 1 295 ? -61.271 35.956  13.807  1.00 43.95 295 A 1 
ATOM 2277 C CG    . ASN A 1 295 ? -62.445 36.421  14.641  1.00 39.09 295 A 1 
ATOM 2278 O OD1   . ASN A 1 295 ? -63.286 35.658  15.057  1.00 39.57 295 A 1 
ATOM 2279 N ND2   . ASN A 1 295 ? -62.551 37.709  14.889  1.00 38.58 295 A 1 
ATOM 2280 N N     . SER A 1 296 ? -60.552 33.942  11.679  1.00 38.20 296 A 1 
ATOM 2281 C CA    . SER A 1 296 ? -61.744 33.318  11.073  1.00 41.09 296 A 1 
ATOM 2282 C C     . SER A 1 296 ? -61.641 33.312  9.540   1.00 38.85 296 A 1 
ATOM 2283 O O     . SER A 1 296 ? -62.379 32.578  8.904   1.00 38.08 296 A 1 
ATOM 2284 C CB    . SER A 1 296 ? -63.051 34.070  11.408  1.00 39.49 296 A 1 
ATOM 2285 O OG    . SER A 1 296 ? -62.973 35.419  11.008  1.00 37.28 296 A 1 
ATOM 2286 N N     . ILE A 1 297 ? -60.846 34.186  8.920   1.00 38.70 297 A 1 
ATOM 2287 C CA    . ILE A 1 297 ? -61.152 34.719  7.572   1.00 42.66 297 A 1 
ATOM 2288 C C     . ILE A 1 297 ? -61.071 33.636  6.483   1.00 41.96 297 A 1 
ATOM 2289 O O     . ILE A 1 297 ? -60.143 32.849  6.405   1.00 40.78 297 A 1 
ATOM 2290 C CB    . ILE A 1 297 ? -60.327 35.978  7.241   1.00 39.80 297 A 1 
ATOM 2291 C CG1   . ILE A 1 297 ? -60.558 37.073  8.312   1.00 38.17 297 A 1 
ATOM 2292 C CG2   . ILE A 1 297 ? -60.696 36.522  5.847   1.00 41.55 297 A 1 
ATOM 2293 C CD1   . ILE A 1 297 ? -59.729 38.336  8.129   1.00 39.27 297 A 1 
ATOM 2294 N N     . SER A 1 298 ? -62.111 33.703  5.612   1.00 39.13 298 A 1 
ATOM 2295 C CA    . SER A 1 298 ? -62.660 32.603  4.809   1.00 40.43 298 A 1 
ATOM 2296 C C     . SER A 1 298 ? -62.287 32.583  3.326   1.00 38.64 298 A 1 
ATOM 2297 O O     . SER A 1 298 ? -63.058 32.015  2.550   1.00 37.39 298 A 1 
ATOM 2298 C CB    . SER A 1 298 ? -64.181 32.728  4.901   1.00 39.30 298 A 1 
ATOM 2299 O OG    . SER A 1 298 ? -64.597 33.971  4.349   1.00 36.37 298 A 1 
ATOM 2300 N N     . PHE A 1 299 ? -61.260 33.285  2.889   1.00 43.78 299 A 1 
ATOM 2301 C CA    . PHE A 1 299 ? -61.225 33.788  1.516   1.00 45.60 299 A 1 
ATOM 2302 C C     . PHE A 1 299 ? -61.372 32.679  0.454   1.00 45.48 299 A 1 
ATOM 2303 O O     . PHE A 1 299 ? -60.653 31.687  0.458   1.00 42.53 299 A 1 
ATOM 2304 C CB    . PHE A 1 299 ? -60.001 34.685  1.280   1.00 41.17 299 A 1 
ATOM 2305 C CG    . PHE A 1 299 ? -60.352 35.958  0.543   1.00 39.15 299 A 1 
ATOM 2306 C CD1   . PHE A 1 299 ? -60.256 36.032  -0.856  1.00 38.04 299 A 1 
ATOM 2307 C CD2   . PHE A 1 299 ? -60.811 37.069  1.264   1.00 37.07 299 A 1 
ATOM 2308 C CE1   . PHE A 1 299 ? -60.604 37.221  -1.533  1.00 33.13 299 A 1 
ATOM 2309 C CE2   . PHE A 1 299 ? -61.167 38.260  0.596   1.00 31.87 299 A 1 
ATOM 2310 C CZ    . PHE A 1 299 ? -61.053 38.335  -0.803  1.00 32.51 299 A 1 
ATOM 2311 N N     . SER A 1 300 ? -62.333 32.903  -0.459  1.00 39.23 300 A 1 
ATOM 2312 C CA    . SER A 1 300 ? -63.084 31.867  -1.198  1.00 42.84 300 A 1 
ATOM 2313 C C     . SER A 1 300 ? -62.591 31.550  -2.617  1.00 41.46 300 A 1 
ATOM 2314 O O     . SER A 1 300 ? -63.350 30.962  -3.382  1.00 40.51 300 A 1 
ATOM 2315 C CB    . SER A 1 300 ? -64.526 32.383  -1.283  1.00 40.83 300 A 1 
ATOM 2316 O OG    . SER A 1 300 ? -65.386 31.573  -2.043  1.00 37.24 300 A 1 
ATOM 2317 N N     . MET A 1 301 ? -61.445 32.040  -3.025  1.00 43.76 301 A 1 
ATOM 2318 C CA    . MET A 1 301 ? -61.217 32.399  -4.433  1.00 46.20 301 A 1 
ATOM 2319 C C     . MET A 1 301 ? -61.412 31.242  -5.423  1.00 45.29 301 A 1 
ATOM 2320 O O     . MET A 1 301 ? -61.027 30.096  -5.178  1.00 42.65 301 A 1 
ATOM 2321 C CB    . MET A 1 301 ? -59.859 33.088  -4.613  1.00 43.15 301 A 1 
ATOM 2322 C CG    . MET A 1 301 ? -60.037 34.412  -5.391  1.00 40.34 301 A 1 
ATOM 2323 S SD    . MET A 1 301 ? -58.502 35.361  -5.569  1.00 40.18 301 A 1 
ATOM 2324 C CE    . MET A 1 301 ? -59.168 36.882  -6.270  1.00 36.71 301 A 1 
ATOM 2325 N N     . GLU A 1 302 ? -62.052 31.594  -6.545  1.00 33.57 302 A 1 
ATOM 2326 C CA    . GLU A 1 302 ? -62.630 30.693  -7.535  1.00 38.40 302 A 1 
ATOM 2327 C C     . GLU A 1 302 ? -61.603 29.776  -8.228  1.00 37.96 302 A 1 
ATOM 2328 O O     . GLU A 1 302 ? -60.620 30.214  -8.820  1.00 35.53 302 A 1 
ATOM 2329 C CB    . GLU A 1 302 ? -63.374 31.505  -8.606  1.00 35.28 302 A 1 
ATOM 2330 C CG    . GLU A 1 302 ? -64.703 32.099  -8.119  1.00 32.60 302 A 1 
ATOM 2331 C CD    . GLU A 1 302 ? -65.386 32.941  -9.207  1.00 31.76 302 A 1 
ATOM 2332 O OE1   . GLU A 1 302 ? -66.578 32.704  -9.467  1.00 30.96 302 A 1 
ATOM 2333 O OE2   . GLU A 1 302 ? -64.692 33.821  -9.763  1.00 30.71 302 A 1 
ATOM 2334 N N     . ALA A 1 303 ? -61.920 28.489  -8.209  1.00 43.15 303 A 1 
ATOM 2335 C CA    . ALA A 1 303 ? -61.187 27.440  -8.910  1.00 45.91 303 A 1 
ATOM 2336 C C     . ALA A 1 303 ? -61.490 27.474  -10.420 1.00 44.76 303 A 1 
ATOM 2337 O O     . ALA A 1 303 ? -62.369 26.768  -10.904 1.00 42.76 303 A 1 
ATOM 2338 C CB    . ALA A 1 303 ? -61.547 26.096  -8.263  1.00 43.17 303 A 1 
ATOM 2339 N N     . GLY A 1 304 ? -60.795 28.308  -11.180 1.00 41.98 304 A 1 
ATOM 2340 C CA    . GLY A 1 304 ? -60.946 28.389  -12.631 1.00 44.08 304 A 1 
ATOM 2341 C C     . GLY A 1 304 ? -60.729 27.034  -13.299 1.00 42.16 304 A 1 
ATOM 2342 O O     . GLY A 1 304 ? -59.689 26.401  -13.130 1.00 40.95 304 A 1 
ATOM 2343 N N     . ILE A 1 305 ? -61.704 26.626  -14.098 1.00 38.47 305 A 1 
ATOM 2344 C CA    . ILE A 1 305 ? -61.850 25.309  -14.743 1.00 43.55 305 A 1 
ATOM 2345 C C     . ILE A 1 305 ? -60.936 25.215  -15.987 1.00 41.65 305 A 1 
ATOM 2346 O O     . ILE A 1 305 ? -61.416 25.138  -17.105 1.00 39.95 305 A 1 
ATOM 2347 C CB    . ILE A 1 305 ? -63.339 25.046  -15.093 1.00 41.01 305 A 1 
ATOM 2348 C CG1   . ILE A 1 305 ? -64.289 25.344  -13.905 1.00 38.76 305 A 1 
ATOM 2349 C CG2   . ILE A 1 305 ? -63.571 23.604  -15.571 1.00 40.83 305 A 1 
ATOM 2350 C CD1   . ILE A 1 305 ? -65.779 25.349  -14.285 1.00 38.52 305 A 1 
ATOM 2351 N N     . VAL A 1 306 ? -59.612 25.300  -15.842 1.00 42.32 306 A 1 
ATOM 2352 C CA    . VAL A 1 306 ? -58.734 25.231  -17.021 1.00 46.84 306 A 1 
ATOM 2353 C C     . VAL A 1 306 ? -58.901 23.855  -17.684 1.00 43.93 306 A 1 
ATOM 2354 O O     . VAL A 1 306 ? -58.802 22.838  -16.995 1.00 42.39 306 A 1 
ATOM 2355 C CB    . VAL A 1 306 ? -57.265 25.547  -16.703 1.00 44.19 306 A 1 
ATOM 2356 C CG1   . VAL A 1 306 ? -56.420 25.575  -17.979 1.00 40.50 306 A 1 
ATOM 2357 C CG2   . VAL A 1 306 ? -57.135 26.917  -16.042 1.00 44.03 306 A 1 
ATOM 2358 N N     . PRO A 1 307 ? -59.251 23.810  -18.994 1.00 40.11 307 A 1 
ATOM 2359 C CA    . PRO A 1 307 ? -59.747 22.598  -19.631 1.00 43.15 307 A 1 
ATOM 2360 C C     . PRO A 1 307 ? -58.666 21.522  -19.758 1.00 42.24 307 A 1 
ATOM 2361 O O     . PRO A 1 307 ? -57.515 21.778  -20.100 1.00 39.86 307 A 1 
ATOM 2362 C CB    . PRO A 1 307 ? -60.321 23.035  -20.979 1.00 39.87 307 A 1 
ATOM 2363 C CG    . PRO A 1 307 ? -59.535 24.303  -21.305 1.00 39.52 307 A 1 
ATOM 2364 C CD    . PRO A 1 307 ? -59.316 24.925  -19.923 1.00 43.87 307 A 1 
ATOM 2365 N N     . ASP A 1 308 ? -59.136 20.320  -19.581 1.00 51.45 308 A 1 
ATOM 2366 C CA    . ASP A 1 308 ? -58.391 19.068  -19.432 1.00 53.58 308 A 1 
ATOM 2367 C C     . ASP A 1 308 ? -57.875 18.511  -20.778 1.00 52.28 308 A 1 
ATOM 2368 O O     . ASP A 1 308 ? -58.183 17.389  -21.161 1.00 49.07 308 A 1 
ATOM 2369 C CB    . ASP A 1 308 ? -59.344 18.091  -18.712 1.00 48.81 308 A 1 
ATOM 2370 C CG    . ASP A 1 308 ? -58.694 17.136  -17.725 1.00 43.56 308 A 1 
ATOM 2371 O OD1   . ASP A 1 308 ? -57.501 17.319  -17.407 1.00 42.58 308 A 1 
ATOM 2372 O OD2   . ASP A 1 308 ? -59.433 16.236  -17.260 1.00 41.85 308 A 1 
ATOM 2373 N N     . ASN A 1 309 ? -57.180 19.314  -21.570 1.00 47.01 309 A 1 
ATOM 2374 C CA    . ASN A 1 309 ? -56.774 18.915  -22.926 1.00 48.81 309 A 1 
ATOM 2375 C C     . ASN A 1 309 ? -55.816 17.712  -22.867 1.00 45.70 309 A 1 
ATOM 2376 O O     . ASN A 1 309 ? -54.592 17.832  -22.825 1.00 42.55 309 A 1 
ATOM 2377 C CB    . ASN A 1 309 ? -56.227 20.111  -23.721 1.00 45.22 309 A 1 
ATOM 2378 C CG    . ASN A 1 309 ? -57.251 20.738  -24.657 1.00 40.70 309 A 1 
ATOM 2379 O OD1   . ASN A 1 309 ? -58.203 20.128  -25.106 1.00 40.61 309 A 1 
ATOM 2380 N ND2   . ASN A 1 309 ? -57.042 21.973  -25.051 1.00 40.32 309 A 1 
ATOM 2381 N N     . THR A 1 310 ? -56.414 16.540  -22.919 1.00 51.77 310 A 1 
ATOM 2382 C CA    . THR A 1 310 ? -55.834 15.190  -22.823 1.00 53.60 310 A 1 
ATOM 2383 C C     . THR A 1 310 ? -55.106 14.762  -24.099 1.00 52.28 310 A 1 
ATOM 2384 O O     . THR A 1 310 ? -55.348 13.676  -24.611 1.00 49.53 310 A 1 
ATOM 2385 C CB    . THR A 1 310 ? -56.925 14.164  -22.472 1.00 48.28 310 A 1 
ATOM 2386 O OG1   . THR A 1 310 ? -58.146 14.467  -23.115 1.00 42.87 310 A 1 
ATOM 2387 C CG2   . THR A 1 310 ? -57.205 14.109  -20.986 1.00 44.33 310 A 1 
ATOM 2388 N N     . VAL A 1 311 ? -54.239 15.614  -24.656 1.00 40.16 311 A 1 
ATOM 2389 C CA    . VAL A 1 311 ? -53.482 15.227  -25.851 1.00 44.48 311 A 1 
ATOM 2390 C C     . VAL A 1 311 ? -52.582 14.045  -25.494 1.00 42.69 311 A 1 
ATOM 2391 O O     . VAL A 1 311 ? -51.490 14.206  -24.948 1.00 40.74 311 A 1 
ATOM 2392 C CB    . VAL A 1 311 ? -52.703 16.396  -26.476 1.00 41.25 311 A 1 
ATOM 2393 C CG1   . VAL A 1 311 ? -52.131 15.980  -27.842 1.00 38.84 311 A 1 
ATOM 2394 C CG2   . VAL A 1 311 ? -53.583 17.622  -26.712 1.00 42.89 311 A 1 
ATOM 2395 N N     . GLN A 1 312 ? -53.072 12.868  -25.802 1.00 54.55 312 A 1 
ATOM 2396 C CA    . GLN A 1 312 ? -52.375 11.590  -25.661 1.00 55.80 312 A 1 
ATOM 2397 C C     . GLN A 1 312 ? -51.216 11.499  -26.668 1.00 56.74 312 A 1 
ATOM 2398 O O     . GLN A 1 312 ? -51.242 10.691  -27.591 1.00 53.64 312 A 1 
ATOM 2399 C CB    . GLN A 1 312 ? -53.360 10.419  -25.887 1.00 50.44 312 A 1 
ATOM 2400 C CG    . GLN A 1 312 ? -54.391 10.204  -24.789 1.00 46.05 312 A 1 
ATOM 2401 C CD    . GLN A 1 312 ? -55.258 8.970   -25.056 1.00 42.83 312 A 1 
ATOM 2402 O OE1   . GLN A 1 312 ? -55.317 8.409   -26.140 1.00 41.18 312 A 1 
ATOM 2403 N NE2   . GLN A 1 312 ? -55.982 8.488   -24.062 1.00 38.17 312 A 1 
ATOM 2404 N N     . SER A 1 313 ? -50.193 12.344  -26.533 1.00 46.36 313 A 1 
ATOM 2405 C CA    . SER A 1 313 ? -48.980 12.187  -27.320 1.00 47.84 313 A 1 
ATOM 2406 C C     . SER A 1 313 ? -48.299 10.892  -26.872 1.00 46.52 313 A 1 
ATOM 2407 O O     . SER A 1 313 ? -47.536 10.861  -25.906 1.00 44.24 313 A 1 
ATOM 2408 C CB    . SER A 1 313 ? -48.071 13.410  -27.229 1.00 44.24 313 A 1 
ATOM 2409 O OG    . SER A 1 313 ? -47.649 13.668  -25.903 1.00 41.90 313 A 1 
ATOM 2410 N N     . SER A 1 314 ? -48.637 9.823   -27.590 1.00 39.99 314 A 1 
ATOM 2411 C CA    . SER A 1 314 ? -48.028 8.505   -27.442 1.00 42.76 314 A 1 
ATOM 2412 C C     . SER A 1 314 ? -46.590 8.542   -27.959 1.00 40.22 314 A 1 
ATOM 2413 O O     . SER A 1 314 ? -46.272 7.965   -28.996 1.00 38.88 314 A 1 
ATOM 2414 C CB    . SER A 1 314 ? -48.876 7.459   -28.175 1.00 39.30 314 A 1 
ATOM 2415 O OG    . SER A 1 314 ? -49.027 7.789   -29.536 1.00 37.71 314 A 1 
ATOM 2416 N N     . ILE A 1 315 ? -45.731 9.300   -27.275 1.00 43.88 315 A 1 
ATOM 2417 C CA    . ILE A 1 315 ? -44.301 9.305   -27.569 1.00 47.21 315 A 1 
ATOM 2418 C C     . ILE A 1 315 ? -43.825 7.883   -27.274 1.00 45.32 315 A 1 
ATOM 2419 O O     . ILE A 1 315 ? -43.642 7.499   -26.120 1.00 43.21 315 A 1 
ATOM 2420 C CB    . ILE A 1 315 ? -43.534 10.383  -26.785 1.00 42.75 315 A 1 
ATOM 2421 C CG1   . ILE A 1 315 ? -44.088 11.792  -27.124 1.00 40.70 315 A 1 
ATOM 2422 C CG2   . ILE A 1 315 ? -42.037 10.301  -27.112 1.00 42.05 315 A 1 
ATOM 2423 C CD1   . ILE A 1 315 ? -43.453 12.942  -26.329 1.00 38.69 315 A 1 
ATOM 2424 N N     . LEU A 1 316 ? -43.668 7.131   -28.359 1.00 48.71 316 A 1 
ATOM 2425 C CA    . LEU A 1 316 ? -42.996 5.837   -28.360 1.00 50.73 316 A 1 
ATOM 2426 C C     . LEU A 1 316 ? -41.590 6.062   -27.798 1.00 48.82 316 A 1 
ATOM 2427 O O     . LEU A 1 316 ? -40.695 6.490   -28.524 1.00 46.32 316 A 1 
ATOM 2428 C CB    . LEU A 1 316 ? -42.938 5.297   -29.800 1.00 45.65 316 A 1 
ATOM 2429 C CG    . LEU A 1 316 ? -44.250 4.665   -30.299 1.00 42.18 316 A 1 
ATOM 2430 C CD1   . LEU A 1 316 ? -44.226 4.524   -31.822 1.00 41.74 316 A 1 
ATOM 2431 C CD2   . LEU A 1 316 ? -44.452 3.272   -29.690 1.00 44.63 316 A 1 
ATOM 2432 N N     . ARG A 1 317 ? -41.408 5.846   -26.508 1.00 42.34 317 A 1 
ATOM 2433 C CA    . ARG A 1 317 ? -40.074 5.794   -25.898 1.00 45.14 317 A 1 
ATOM 2434 C C     . ARG A 1 317 ? -39.327 4.665   -26.603 1.00 43.36 317 A 1 
ATOM 2435 O O     . ARG A 1 317 ? -39.734 3.517   -26.426 1.00 41.20 317 A 1 
ATOM 2436 C CB    . ARG A 1 317 ? -40.151 5.531   -24.384 1.00 41.34 317 A 1 
ATOM 2437 C CG    . ARG A 1 317 ? -40.423 6.804   -23.582 1.00 37.61 317 A 1 
ATOM 2438 C CD    . ARG A 1 317 ? -40.371 6.499   -22.067 1.00 35.28 317 A 1 
ATOM 2439 N NE    . ARG A 1 317 ? -40.458 7.723   -21.262 1.00 32.02 317 A 1 
ATOM 2440 C CZ    . ARG A 1 317 ? -40.452 7.803   -19.935 1.00 28.77 317 A 1 
ATOM 2441 N NH1   . ARG A 1 317 ? -40.389 6.719   -19.193 1.00 27.63 317 A 1 
ATOM 2442 N NH2   . ARG A 1 317 ? -40.506 8.950   -19.342 1.00 26.52 317 A 1 
ATOM 2443 N N     . PRO A 1 318 ? -38.302 4.942   -27.418 1.00 32.61 318 A 1 
ATOM 2444 C CA    . PRO A 1 318 ? -37.531 3.875   -28.012 1.00 37.06 318 A 1 
ATOM 2445 C C     . PRO A 1 318 ? -36.855 3.123   -26.869 1.00 36.94 318 A 1 
ATOM 2446 O O     . PRO A 1 318 ? -36.020 3.679   -26.159 1.00 35.46 318 A 1 
ATOM 2447 C CB    . PRO A 1 318 ? -36.557 4.558   -28.985 1.00 33.69 318 A 1 
ATOM 2448 C CG    . PRO A 1 318 ? -36.379 5.959   -28.411 1.00 33.61 318 A 1 
ATOM 2449 C CD    . PRO A 1 318 ? -37.743 6.243   -27.756 1.00 39.38 318 A 1 
ATOM 2450 N N     . ALA A 1 319 ? -37.255 1.882   -26.667 1.00 34.58 319 A 1 
ATOM 2451 C CA    . ALA A 1 319 ? -36.797 1.056   -25.537 1.00 37.73 319 A 1 
ATOM 2452 C C     . ALA A 1 319 ? -35.302 0.722   -25.592 1.00 36.86 319 A 1 
ATOM 2453 O O     . ALA A 1 319 ? -34.745 0.223   -24.617 1.00 35.65 319 A 1 
ATOM 2454 C CB    . ALA A 1 319 ? -37.655 -0.214  -25.527 1.00 34.82 319 A 1 
ATOM 2455 N N     . GLY A 1 320 ? -34.668 0.950   -26.739 1.00 34.75 320 A 1 
ATOM 2456 C CA    . GLY A 1 320 ? -33.345 0.418   -27.056 1.00 37.01 320 A 1 
ATOM 2457 C C     . GLY A 1 320 ? -32.144 1.096   -26.408 1.00 36.95 320 A 1 
ATOM 2458 O O     . GLY A 1 320 ? -31.036 0.871   -26.880 1.00 34.95 320 A 1 
ATOM 2459 N N     . ALA A 1 321 ? -32.334 1.929   -25.377 1.00 34.54 321 A 1 
ATOM 2460 C CA    . ALA A 1 321 ? -31.210 2.384   -24.562 1.00 36.74 321 A 1 
ATOM 2461 C C     . ALA A 1 321 ? -30.675 1.189   -23.755 1.00 36.17 321 A 1 
ATOM 2462 O O     . ALA A 1 321 ? -30.959 1.053   -22.564 1.00 35.56 321 A 1 
ATOM 2463 C CB    . ALA A 1 321 ? -31.633 3.574   -23.704 1.00 34.05 321 A 1 
ATOM 2464 N N     . ILE A 1 322 ? -29.971 0.309   -24.440 1.00 34.07 322 A 1 
ATOM 2465 C CA    . ILE A 1 322 ? -29.189 -0.737  -23.798 1.00 36.79 322 A 1 
ATOM 2466 C C     . ILE A 1 322 ? -28.218 0.001   -22.880 1.00 36.85 322 A 1 
ATOM 2467 O O     . ILE A 1 322 ? -27.314 0.684   -23.358 1.00 35.83 322 A 1 
ATOM 2468 C CB    . ILE A 1 322 ? -28.457 -1.629  -24.821 1.00 34.54 322 A 1 
ATOM 2469 C CG1   . ILE A 1 322 ? -29.465 -2.302  -25.779 1.00 32.83 322 A 1 
ATOM 2470 C CG2   . ILE A 1 322 ? -27.619 -2.690  -24.095 1.00 36.45 322 A 1 
ATOM 2471 C CD1   . ILE A 1 322 ? -28.826 -3.079  -26.935 1.00 33.60 322 A 1 
ATOM 2472 N N     . GLY A 1 323 ? -28.431 -0.103  -21.577 1.00 35.95 323 A 1 
ATOM 2473 C CA    . GLY A 1 323 ? -27.513 0.372   -20.552 1.00 36.83 323 A 1 
ATOM 2474 C C     . GLY A 1 323 ? -26.213 -0.425  -20.620 1.00 35.54 323 A 1 
ATOM 2475 O O     . GLY A 1 323 ? -25.985 -1.288  -19.782 1.00 35.11 323 A 1 
ATOM 2476 N N     . LEU A 1 324 ? -25.390 -0.146  -21.640 1.00 39.04 324 A 1 
ATOM 2477 C CA    . LEU A 1 324 ? -24.097 -0.809  -21.869 1.00 39.79 324 A 1 
ATOM 2478 C C     . LEU A 1 324 ? -23.129 -0.600  -20.713 1.00 39.68 324 A 1 
ATOM 2479 O O     . LEU A 1 324 ? -22.311 -1.473  -20.445 1.00 36.92 324 A 1 
ATOM 2480 C CB    . LEU A 1 324 ? -23.466 -0.267  -23.162 1.00 34.76 324 A 1 
ATOM 2481 C CG    . LEU A 1 324 ? -23.882 -1.014  -24.435 1.00 31.65 324 A 1 
ATOM 2482 C CD1   . LEU A 1 324 ? -23.434 -0.225  -25.659 1.00 32.74 324 A 1 
ATOM 2483 C CD2   . LEU A 1 324 ? -23.231 -2.399  -24.492 1.00 35.89 324 A 1 
ATOM 2484 N N     . PHE A 1 325 ? -23.224 0.538   -20.024 1.00 40.81 325 A 1 
ATOM 2485 C CA    . PHE A 1 325 ? -22.476 0.796   -18.799 1.00 42.21 325 A 1 
ATOM 2486 C C     . PHE A 1 325 ? -23.132 0.152   -17.571 1.00 43.14 325 A 1 
ATOM 2487 O O     . PHE A 1 325 ? -23.031 0.679   -16.460 1.00 39.40 325 A 1 
ATOM 2488 C CB    . PHE A 1 325 ? -22.217 2.291   -18.624 1.00 36.52 325 A 1 
ATOM 2489 C CG    . PHE A 1 325 ? -21.275 2.872   -19.656 1.00 33.10 325 A 1 
ATOM 2490 C CD1   . PHE A 1 325 ? -19.888 2.709   -19.506 1.00 30.67 325 A 1 
ATOM 2491 C CD2   . PHE A 1 325 ? -21.789 3.567   -20.760 1.00 30.13 325 A 1 
ATOM 2492 C CE1   . PHE A 1 325 ? -19.020 3.266   -20.450 1.00 27.24 325 A 1 
ATOM 2493 C CE2   . PHE A 1 325 ? -20.916 4.118   -21.716 1.00 26.31 325 A 1 
ATOM 2494 C CZ    . PHE A 1 325 ? -19.528 3.971   -21.556 1.00 28.67 325 A 1 
ATOM 2495 N N     . SER A 1 326 ? -23.750 -0.990  -17.728 1.00 34.20 326 A 1 
ATOM 2496 C CA    . SER A 1 326 ? -23.676 -1.981  -16.676 1.00 37.07 326 A 1 
ATOM 2497 C C     . SER A 1 326 ? -22.214 -2.426  -16.586 1.00 37.33 326 A 1 
ATOM 2498 O O     . SER A 1 326 ? -21.845 -3.481  -17.093 1.00 35.73 326 A 1 
ATOM 2499 C CB    . SER A 1 326 ? -24.634 -3.150  -16.919 1.00 34.42 326 A 1 
ATOM 2500 O OG    . SER A 1 326 ? -24.321 -3.859  -18.097 1.00 32.10 326 A 1 
ATOM 2501 N N     . SER A 1 327 ? -21.354 -1.561  -16.014 1.00 42.97 327 A 1 
ATOM 2502 C CA    . SER A 1 327 ? -20.131 -2.074  -15.400 1.00 45.42 327 A 1 
ATOM 2503 C C     . SER A 1 327 ? -20.609 -3.246  -14.561 1.00 46.40 327 A 1 
ATOM 2504 O O     . SER A 1 327 ? -21.579 -3.054  -13.816 1.00 43.12 327 A 1 
ATOM 2505 C CB    . SER A 1 327 ? -19.439 -1.021  -14.526 1.00 41.56 327 A 1 
ATOM 2506 O OG    . SER A 1 327 ? -20.188 -0.687  -13.386 1.00 38.88 327 A 1 
ATOM 2507 N N     . PRO A 1 328 ? -20.080 -4.459  -14.765 1.00 41.50 328 A 1 
ATOM 2508 C CA    . PRO A 1 328 ? -20.546 -5.610  -14.028 1.00 43.61 328 A 1 
ATOM 2509 C C     . PRO A 1 328 ? -20.439 -5.230  -12.556 1.00 44.76 328 A 1 
ATOM 2510 O O     . PRO A 1 328 ? -19.339 -5.067  -12.044 1.00 42.96 328 A 1 
ATOM 2511 C CB    . PRO A 1 328 ? -19.631 -6.770  -14.430 1.00 39.88 328 A 1 
ATOM 2512 C CG    . PRO A 1 328 ? -18.368 -6.076  -14.934 1.00 39.90 328 A 1 
ATOM 2513 C CD    . PRO A 1 328 ? -18.896 -4.767  -15.521 1.00 43.42 328 A 1 
ATOM 2514 N N     . SER A 1 329 ? -21.598 -4.914  -11.969 1.00 40.87 329 A 1 
ATOM 2515 C CA    . SER A 1 329 ? -21.673 -4.525  -10.588 1.00 43.36 329 A 1 
ATOM 2516 C C     . SER A 1 329 ? -21.097 -5.719  -9.856  1.00 44.48 329 A 1 
ATOM 2517 O O     . SER A 1 329 ? -21.669 -6.805  -9.926  1.00 42.62 329 A 1 
ATOM 2518 C CB    . SER A 1 329 ? -23.113 -4.213  -10.182 1.00 40.17 329 A 1 
ATOM 2519 O OG    . SER A 1 329 ? -23.143 -3.833  -8.843  1.00 37.23 329 A 1 
ATOM 2520 N N     . LEU A 1 330 ? -19.982 -5.511  -9.224  1.00 49.60 330 A 1 
ATOM 2521 C CA    . LEU A 1 330 ? -19.407 -6.429  -8.234  1.00 48.98 330 A 1 
ATOM 2522 C C     . LEU A 1 330 ? -20.316 -6.434  -6.987  1.00 49.00 330 A 1 
ATOM 2523 O O     . LEU A 1 330 ? -19.849 -6.285  -5.871  1.00 45.21 330 A 1 
ATOM 2524 C CB    . LEU A 1 330 ? -17.957 -6.001  -7.924  1.00 44.51 330 A 1 
ATOM 2525 C CG    . LEU A 1 330 ? -16.931 -6.308  -9.021  1.00 40.57 330 A 1 
ATOM 2526 C CD1   . LEU A 1 330 ? -15.654 -5.494  -8.792  1.00 39.40 330 A 1 
ATOM 2527 C CD2   . LEU A 1 330 ? -16.547 -7.793  -9.028  1.00 38.39 330 A 1 
ATOM 2528 N N     . GLN A 1 331 ? -21.608 -6.488  -7.221  1.00 43.59 331 A 1 
ATOM 2529 C CA    . GLN A 1 331 ? -22.660 -6.514  -6.215  1.00 44.78 331 A 1 
ATOM 2530 C C     . GLN A 1 331 ? -22.787 -7.869  -5.565  1.00 45.93 331 A 1 
ATOM 2531 O O     . GLN A 1 331 ? -23.318 -7.923  -4.464  1.00 43.88 331 A 1 
ATOM 2532 C CB    . GLN A 1 331 ? -24.032 -6.239  -6.856  1.00 40.64 331 A 1 
ATOM 2533 C CG    . GLN A 1 331 ? -24.445 -4.786  -6.876  1.00 35.93 331 A 1 
ATOM 2534 C CD    . GLN A 1 331 ? -25.831 -4.599  -7.463  1.00 32.88 331 A 1 
ATOM 2535 O OE1   . GLN A 1 331 ? -26.446 -5.489  -8.037  1.00 29.80 331 A 1 
ATOM 2536 N NE2   . GLN A 1 331 ? -26.381 -3.405  -7.366  1.00 29.05 331 A 1 
ATOM 2537 N N     . THR A 1 332 ? -22.431 -8.936  -6.261  1.00 37.62 332 A 1 
ATOM 2538 C CA    . THR A 1 332 ? -22.407 -10.193 -5.538  1.00 39.20 332 A 1 
ATOM 2539 C C     . THR A 1 332 ? -21.416 -9.965  -4.410  1.00 40.07 332 A 1 
ATOM 2540 O O     . THR A 1 332 ? -20.236 -9.773  -4.725  1.00 37.27 332 A 1 
ATOM 2541 C CB    . THR A 1 332 ? -21.969 -11.388 -6.401  1.00 35.57 332 A 1 
ATOM 2542 O OG1   . THR A 1 332 ? -20.857 -11.051 -7.219  1.00 32.46 332 A 1 
ATOM 2543 C CG2   . THR A 1 332 ? -23.096 -11.833 -7.325  1.00 33.21 332 A 1 
ATOM 2544 N N     . PRO A 1 333 ? -21.872 -9.840  -3.137  1.00 43.21 333 A 1 
ATOM 2545 C CA    . PRO A 1 333 ? -20.947 -9.870  -2.035  1.00 42.68 333 A 1 
ATOM 2546 C C     . PRO A 1 333 ? -20.239 -11.197 -2.224  1.00 43.80 333 A 1 
ATOM 2547 O O     . PRO A 1 333 ? -20.851 -12.259 -2.120  1.00 42.50 333 A 1 
ATOM 2548 C CB    . PRO A 1 333 ? -21.793 -9.788  -0.762  1.00 38.49 333 A 1 
ATOM 2549 C CG    . PRO A 1 333 ? -23.144 -10.343 -1.197  1.00 37.35 333 A 1 
ATOM 2550 C CD    . PRO A 1 333 ? -23.226 -9.980  -2.679  1.00 39.91 333 A 1 
ATOM 2551 N N     . LEU A 1 334 ? -18.996 -11.109 -2.696  1.00 56.11 334 A 1 
ATOM 2552 C CA    . LEU A 1 334 ? -18.145 -12.265 -2.815  1.00 55.01 334 A 1 
ATOM 2553 C C     . LEU A 1 334 ? -17.900 -12.639 -1.356  1.00 56.36 334 A 1 
ATOM 2554 O O     . LEU A 1 334 ? -16.901 -12.236 -0.770  1.00 52.19 334 A 1 
ATOM 2555 C CB    . LEU A 1 334 ? -16.871 -11.929 -3.606  1.00 49.15 334 A 1 
ATOM 2556 C CG    . LEU A 1 334 ? -17.051 -11.831 -5.126  1.00 43.83 334 A 1 
ATOM 2557 C CD1   . LEU A 1 334 ? -15.838 -11.160 -5.779  1.00 41.28 334 A 1 
ATOM 2558 C CD2   . LEU A 1 334 ? -17.227 -13.214 -5.765  1.00 39.99 334 A 1 
ATOM 2559 N N     . HIS A 1 335 ? -18.867 -13.344 -0.778  1.00 55.28 335 A 1 
ATOM 2560 C CA    . HIS A 1 335 ? -18.688 -14.142 0.411   1.00 54.75 335 A 1 
ATOM 2561 C C     . HIS A 1 335 ? -17.689 -15.232 0.024   1.00 56.58 335 A 1 
ATOM 2562 O O     . HIS A 1 335 ? -18.037 -16.382 -0.223  1.00 51.98 335 A 1 
ATOM 2563 C CB    . HIS A 1 335 ? -20.013 -14.706 0.922   1.00 48.92 335 A 1 
ATOM 2564 C CG    . HIS A 1 335 ? -20.808 -13.726 1.738   1.00 43.07 335 A 1 
ATOM 2565 N ND1   . HIS A 1 335 ? -20.494 -13.267 2.996   1.00 38.39 335 A 1 
ATOM 2566 C CD2   . HIS A 1 335 ? -22.012 -13.159 1.400   1.00 36.56 335 A 1 
ATOM 2567 C CE1   . HIS A 1 335 ? -21.468 -12.436 3.389   1.00 33.75 335 A 1 
ATOM 2568 N NE2   . HIS A 1 335 ? -22.409 -12.354 2.453   1.00 34.53 335 A 1 
ATOM 2569 N N     . PHE A 1 336 ? -16.446 -14.794 -0.135  1.00 60.06 336 A 1 
ATOM 2570 C CA    . PHE A 1 336 ? -15.334 -15.696 -0.209  1.00 59.16 336 A 1 
ATOM 2571 C C     . PHE A 1 336 ? -15.446 -16.529 1.051   1.00 62.57 336 A 1 
ATOM 2572 O O     . PHE A 1 336 ? -15.461 -16.003 2.167   1.00 57.43 336 A 1 
ATOM 2573 C CB    . PHE A 1 336 ? -14.014 -14.937 -0.323  1.00 51.71 336 A 1 
ATOM 2574 C CG    . PHE A 1 336 ? -13.789 -14.379 -1.711  1.00 47.74 336 A 1 
ATOM 2575 C CD1   . PHE A 1 336 ? -13.447 -15.236 -2.766  1.00 45.23 336 A 1 
ATOM 2576 C CD2   . PHE A 1 336 ? -13.980 -13.016 -1.966  1.00 42.97 336 A 1 
ATOM 2577 C CE1   . PHE A 1 336 ? -13.275 -14.738 -4.068  1.00 38.34 336 A 1 
ATOM 2578 C CE2   . PHE A 1 336 ? -13.807 -12.503 -3.275  1.00 38.61 336 A 1 
ATOM 2579 C CZ    . PHE A 1 336 ? -13.456 -13.369 -4.324  1.00 39.20 336 A 1 
ATOM 2580 N N     . SER A 1 337 ? -15.610 -17.814 0.854   1.00 69.20 337 A 1 
ATOM 2581 C CA    . SER A 1 337 ? -15.708 -18.747 1.969   1.00 72.17 337 A 1 
ATOM 2582 C C     . SER A 1 337 ? -14.534 -18.486 2.904   1.00 75.73 337 A 1 
ATOM 2583 O O     . SER A 1 337 ? -13.415 -18.267 2.432   1.00 70.48 337 A 1 
ATOM 2584 C CB    . SER A 1 337 ? -15.673 -20.178 1.435   1.00 62.35 337 A 1 
ATOM 2585 O OG    . SER A 1 337 ? -15.679 -21.115 2.496   1.00 51.21 337 A 1 
ATOM 2586 N N     . SER A 1 338 ? -14.757 -18.556 4.207   1.00 77.92 338 A 1 
ATOM 2587 C CA    . SER A 1 338 ? -13.683 -18.464 5.209   1.00 80.66 338 A 1 
ATOM 2588 C C     . SER A 1 338 ? -12.480 -19.354 4.834   1.00 83.39 338 A 1 
ATOM 2589 O O     . SER A 1 338 ? -11.334 -18.946 4.983   1.00 80.49 338 A 1 
ATOM 2590 C CB    . SER A 1 338 ? -14.263 -18.833 6.579   1.00 73.43 338 A 1 
ATOM 2591 O OG    . SER A 1 338 ? -13.256 -19.026 7.540   1.00 61.06 338 A 1 
ATOM 2592 N N     . LYS A 1 339 ? -12.744 -20.497 4.189   1.00 84.40 339 A 1 
ATOM 2593 C CA    . LYS A 1 339 ? -11.699 -21.379 3.639   1.00 85.87 339 A 1 
ATOM 2594 C C     . LYS A 1 339 ? -10.888 -20.744 2.512   1.00 87.79 339 A 1 
ATOM 2595 O O     . LYS A 1 339 ? -9.685  -20.971 2.412   1.00 85.55 339 A 1 
ATOM 2596 C CB    . LYS A 1 339 ? -12.337 -22.674 3.115   1.00 82.71 339 A 1 
ATOM 2597 C CG    . LYS A 1 339 ? -12.962 -23.525 4.217   1.00 72.18 339 A 1 
ATOM 2598 C CD    . LYS A 1 339 ? -13.481 -24.848 3.643   1.00 68.13 339 A 1 
ATOM 2599 C CE    . LYS A 1 339 ? -14.066 -25.724 4.749   1.00 59.24 339 A 1 
ATOM 2600 N NZ    . LYS A 1 339 ? -14.546 -27.028 4.241   1.00 52.39 339 A 1 
ATOM 2601 N N     . GLU A 1 340 ? -11.508 -19.964 1.608   1.00 86.53 340 A 1 
ATOM 2602 C CA    . GLU A 1 340 ? -10.800 -19.297 0.517   1.00 87.10 340 A 1 
ATOM 2603 C C     . GLU A 1 340 ? -9.930  -18.155 1.049   1.00 88.59 340 A 1 
ATOM 2604 O O     . GLU A 1 340 ? -8.789  -17.995 0.602   1.00 86.67 340 A 1 
ATOM 2605 C CB    . GLU A 1 340 ? -11.768 -18.742 -0.523  1.00 83.81 340 A 1 
ATOM 2606 C CG    . GLU A 1 340 ? -12.477 -19.841 -1.321  1.00 72.98 340 A 1 
ATOM 2607 C CD    . GLU A 1 340 ? -13.351 -19.249 -2.429  1.00 68.68 340 A 1 
ATOM 2608 O OE1   . GLU A 1 340 ? -13.473 -19.915 -3.477  1.00 61.44 340 A 1 
ATOM 2609 O OE2   . GLU A 1 340 ? -13.853 -18.120 -2.242  1.00 61.75 340 A 1 
ATOM 2610 N N     . ARG A 1 341 ? -10.443 -17.390 2.026   1.00 87.01 341 A 1 
ATOM 2611 C CA    . ARG A 1 341 ? -9.668  -16.363 2.721   1.00 88.09 341 A 1 
ATOM 2612 C C     . ARG A 1 341 ? -8.463  -16.982 3.421   1.00 89.12 341 A 1 
ATOM 2613 O O     . ARG A 1 341 ? -7.345  -16.524 3.214   1.00 87.78 341 A 1 
ATOM 2614 C CB    . ARG A 1 341 ? -10.581 -15.608 3.697   1.00 86.49 341 A 1 
ATOM 2615 C CG    . ARG A 1 341 ? -9.829  -14.476 4.395   1.00 83.19 341 A 1 
ATOM 2616 C CD    . ARG A 1 341 ? -10.735 -13.725 5.382   1.00 80.87 341 A 1 
ATOM 2617 N NE    . ARG A 1 341 ? -9.942  -12.752 6.138   1.00 78.99 341 A 1 
ATOM 2618 C CZ    . ARG A 1 341 ? -9.155  -13.049 7.176   1.00 78.07 341 A 1 
ATOM 2619 N NH1   . ARG A 1 341 ? -9.149  -14.231 7.722   1.00 69.13 341 A 1 
ATOM 2620 N NH2   . ARG A 1 341 ? -8.349  -12.167 7.654   1.00 72.76 341 A 1 
ATOM 2621 N N     . GLU A 1 342 ? -8.652  -18.056 4.150   1.00 89.04 342 A 1 
ATOM 2622 C CA    . GLU A 1 342 ? -7.584  -18.801 4.825   1.00 89.28 342 A 1 
ATOM 2623 C C     . GLU A 1 342 ? -6.497  -19.275 3.851   1.00 90.38 342 A 1 
ATOM 2624 O O     . GLU A 1 342 ? -5.305  -19.069 4.090   1.00 89.08 342 A 1 
ATOM 2625 C CB    . GLU A 1 342 ? -8.240  -19.992 5.544   1.00 87.28 342 A 1 
ATOM 2626 C CG    . GLU A 1 342 ? -7.276  -20.806 6.393   1.00 75.19 342 A 1 
ATOM 2627 C CD    . GLU A 1 342 ? -7.967  -22.013 7.051   1.00 69.29 342 A 1 
ATOM 2628 O OE1   . GLU A 1 342 ? -7.260  -22.797 7.708   1.00 61.82 342 A 1 
ATOM 2629 O OE2   . GLU A 1 342 ? -9.196  -22.186 6.898   1.00 61.48 342 A 1 
ATOM 2630 N N     . ALA A 1 343 ? -6.886  -19.805 2.684   1.00 90.54 343 A 1 
ATOM 2631 C CA    . ALA A 1 343 ? -5.935  -20.199 1.647   1.00 90.21 343 A 1 
ATOM 2632 C C     . ALA A 1 343 ? -5.120  -19.008 1.102   1.00 90.68 343 A 1 
ATOM 2633 O O     . ALA A 1 343 ? -3.936  -19.154 0.789   1.00 89.12 343 A 1 
ATOM 2634 C CB    . ALA A 1 343 ? -6.706  -20.912 0.532   1.00 88.89 343 A 1 
ATOM 2635 N N     . ARG A 1 344 ? -5.726  -17.803 1.011   1.00 91.49 344 A 1 
ATOM 2636 C CA    . ARG A 1 344 ? -5.030  -16.576 0.605   1.00 90.92 344 A 1 
ATOM 2637 C C     . ARG A 1 344 ? -4.050  -16.101 1.674   1.00 91.62 344 A 1 
ATOM 2638 O O     . ARG A 1 344 ? -2.931  -15.739 1.328   1.00 90.37 344 A 1 
ATOM 2639 C CB    . ARG A 1 344 ? -6.043  -15.459 0.278   1.00 89.96 344 A 1 
ATOM 2640 C CG    . ARG A 1 344 ? -6.875  -15.768 -0.959  1.00 85.99 344 A 1 
ATOM 2641 C CD    . ARG A 1 344 ? -8.094  -14.850 -1.017  1.00 83.47 344 A 1 
ATOM 2642 N NE    . ARG A 1 344 ? -9.113  -15.338 -1.939  1.00 78.90 344 A 1 
ATOM 2643 C CZ    . ARG A 1 344 ? -9.252  -15.030 -3.219  1.00 75.17 344 A 1 
ATOM 2644 N NH1   . ARG A 1 344 ? -8.411  -14.255 -3.842  1.00 66.25 344 A 1 
ATOM 2645 N NH2   . ARG A 1 344 ? -10.264 -15.500 -3.891  1.00 69.09 344 A 1 
ATOM 2646 N N     . VAL A 1 345 ? -4.434  -16.157 2.952   1.00 91.92 345 A 1 
ATOM 2647 C CA    . VAL A 1 345 ? -3.548  -15.836 4.079   1.00 91.98 345 A 1 
ATOM 2648 C C     . VAL A 1 345 ? -2.345  -16.782 4.102   1.00 92.20 345 A 1 
ATOM 2649 O O     . VAL A 1 345 ? -1.206  -16.314 4.172   1.00 91.13 345 A 1 
ATOM 2650 C CB    . VAL A 1 345 ? -4.303  -15.883 5.416   1.00 90.98 345 A 1 
ATOM 2651 C CG1   . VAL A 1 345 ? -3.362  -15.688 6.611   1.00 85.73 345 A 1 
ATOM 2652 C CG2   . VAL A 1 345 ? -5.367  -14.782 5.479   1.00 85.88 345 A 1 
ATOM 2653 N N     . LEU A 1 346 ? -2.570  -18.088 3.950   1.00 92.72 346 A 1 
ATOM 2654 C CA    . LEU A 1 346 ? -1.494  -19.079 3.904   1.00 92.38 346 A 1 
ATOM 2655 C C     . LEU A 1 346 ? -0.529  -18.820 2.734   1.00 92.51 346 A 1 
ATOM 2656 O O     . LEU A 1 346 ? 0.688   -18.790 2.921   1.00 91.44 346 A 1 
ATOM 2657 C CB    . LEU A 1 346 ? -2.121  -20.476 3.817   1.00 91.37 346 A 1 
ATOM 2658 C CG    . LEU A 1 346 ? -1.086  -21.620 3.831   1.00 80.71 346 A 1 
ATOM 2659 C CD1   . LEU A 1 346 ? -0.270  -21.652 5.125   1.00 75.29 346 A 1 
ATOM 2660 C CD2   . LEU A 1 346 ? -1.803  -22.970 3.682   1.00 77.14 346 A 1 
ATOM 2661 N N     . ARG A 1 347 ? -1.064  -18.545 1.523   1.00 91.99 347 A 1 
ATOM 2662 C CA    . ARG A 1 347 ? -0.253  -18.196 0.353   1.00 91.22 347 A 1 
ATOM 2663 C C     . ARG A 1 347 ? 0.558   -16.921 0.586   1.00 91.43 347 A 1 
ATOM 2664 O O     . ARG A 1 347 ? 1.717   -16.852 0.169   1.00 89.74 347 A 1 
ATOM 2665 C CB    . ARG A 1 347 ? -1.165  -18.056 -0.871  1.00 89.88 347 A 1 
ATOM 2666 C CG    . ARG A 1 347 ? -0.346  -17.791 -2.155  1.00 79.97 347 A 1 
ATOM 2667 C CD    . ARG A 1 347 ? -1.246  -17.687 -3.391  1.00 78.03 347 A 1 
ATOM 2668 N NE    . ARG A 1 347 ? -2.135  -16.525 -3.331  1.00 70.47 347 A 1 
ATOM 2669 C CZ    . ARG A 1 347 ? -3.417  -16.478 -3.647  1.00 65.26 347 A 1 
ATOM 2670 N NH1   . ARG A 1 347 ? -4.039  -17.516 -4.098  1.00 59.00 347 A 1 
ATOM 2671 N NH2   . ARG A 1 347 ? -4.091  -15.378 -3.514  1.00 58.13 347 A 1 
ATOM 2672 N N     . TYR A 1 348 ? -0.030  -15.943 1.244   1.00 91.58 348 A 1 
ATOM 2673 C CA    . TYR A 1 348 ? 0.669   -14.711 1.592   1.00 91.25 348 A 1 
ATOM 2674 C C     . TYR A 1 348 ? 1.806   -14.956 2.591   1.00 91.22 348 A 1 
ATOM 2675 O O     . TYR A 1 348 ? 2.918   -14.472 2.356   1.00 90.03 348 A 1 
ATOM 2676 C CB    . TYR A 1 348 ? -0.334  -13.706 2.145   1.00 90.82 348 A 1 
ATOM 2677 C CG    . TYR A 1 348 ? 0.360   -12.506 2.731   1.00 90.43 348 A 1 
ATOM 2678 C CD1   . TYR A 1 348 ? 0.408   -12.325 4.130   1.00 87.98 348 A 1 
ATOM 2679 C CD2   . TYR A 1 348 ? 1.014   -11.616 1.870   1.00 88.40 348 A 1 
ATOM 2680 C CE1   . TYR A 1 348 ? 1.092   -11.227 4.657   1.00 87.40 348 A 1 
ATOM 2681 C CE2   . TYR A 1 348 ? 1.702   -10.515 2.392   1.00 87.21 348 A 1 
ATOM 2682 C CZ    . TYR A 1 348 ? 1.726   -10.320 3.783   1.00 87.32 348 A 1 
ATOM 2683 O OH    . TYR A 1 348 ? 2.369   -9.232  4.270   1.00 85.63 348 A 1 
ATOM 2684 N N     . LYS A 1 349 ? 1.589   -15.738 3.648   1.00 91.26 349 A 1 
ATOM 2685 C CA    . LYS A 1 349 ? 2.631   -16.118 4.612   1.00 90.59 349 A 1 
ATOM 2686 C C     . LYS A 1 349 ? 3.802   -16.819 3.918   1.00 90.76 349 A 1 
ATOM 2687 O O     . LYS A 1 349 ? 4.958   -16.548 4.239   1.00 88.88 349 A 1 
ATOM 2688 C CB    . LYS A 1 349 ? 2.044   -16.999 5.728   1.00 89.61 349 A 1 
ATOM 2689 C CG    . LYS A 1 349 ? 1.167   -16.230 6.738   1.00 84.77 349 A 1 
ATOM 2690 C CD    . LYS A 1 349 ? 0.660   -17.149 7.857   1.00 80.63 349 A 1 
ATOM 2691 C CE    . LYS A 1 349 ? -0.153  -16.399 8.925   1.00 75.71 349 A 1 
ATOM 2692 N NZ    . LYS A 1 349 ? -0.560  -17.269 10.067  1.00 68.66 349 A 1 
ATOM 2693 N N     . GLU A 1 350 ? 3.534   -17.633 2.910   1.00 91.50 350 A 1 
ATOM 2694 C CA    . GLU A 1 350 ? 4.589   -18.266 2.124   1.00 90.81 350 A 1 
ATOM 2695 C C     . GLU A 1 350 ? 5.349   -17.258 1.241   1.00 90.43 350 A 1 
ATOM 2696 O O     . GLU A 1 350 ? 6.581   -17.224 1.245   1.00 88.06 350 A 1 
ATOM 2697 C CB    . GLU A 1 350 ? 3.995   -19.419 1.305   1.00 89.79 350 A 1 
ATOM 2698 C CG    . GLU A 1 350 ? 5.054   -20.413 0.801   1.00 79.10 350 A 1 
ATOM 2699 C CD    . GLU A 1 350 ? 5.872   -21.071 1.951   1.00 73.45 350 A 1 
ATOM 2700 O OE1   . GLU A 1 350 ? 7.047   -21.401 1.723   1.00 68.06 350 A 1 
ATOM 2701 O OE2   . GLU A 1 350 ? 5.359   -21.191 3.079   1.00 67.72 350 A 1 
ATOM 2702 N N     . LYS A 1 351 ? 4.637   -16.335 0.550   1.00 90.56 351 A 1 
ATOM 2703 C CA    . LYS A 1 351 ? 5.257   -15.259 -0.234  1.00 89.70 351 A 1 
ATOM 2704 C C     . LYS A 1 351 ? 6.122   -14.332 0.618   1.00 89.66 351 A 1 
ATOM 2705 O O     . LYS A 1 351 ? 7.176   -13.891 0.152   1.00 87.07 351 A 1 
ATOM 2706 C CB    . LYS A 1 351 ? 4.193   -14.417 -0.945  1.00 88.07 351 A 1 
ATOM 2707 C CG    . LYS A 1 351 ? 3.650   -15.041 -2.234  1.00 82.03 351 A 1 
ATOM 2708 C CD    . LYS A 1 351 ? 2.699   -14.028 -2.877  1.00 79.78 351 A 1 
ATOM 2709 C CE    . LYS A 1 351 ? 2.336   -14.353 -4.312  1.00 73.30 351 A 1 
ATOM 2710 N NZ    . LYS A 1 351 ? 1.741   -13.159 -4.958  1.00 68.10 351 A 1 
ATOM 2711 N N     . LYS A 1 352 ? 5.725   -14.061 1.862   1.00 89.44 352 A 1 
ATOM 2712 C CA    . LYS A 1 352 ? 6.458   -13.189 2.787   1.00 88.89 352 A 1 
ATOM 2713 C C     . LYS A 1 352 ? 7.923   -13.606 2.950   1.00 88.68 352 A 1 
ATOM 2714 O O     . LYS A 1 352 ? 8.790   -12.745 3.048   1.00 85.70 352 A 1 
ATOM 2715 C CB    . LYS A 1 352 ? 5.713   -13.152 4.142   1.00 87.10 352 A 1 
ATOM 2716 C CG    . LYS A 1 352 ? 6.413   -12.265 5.186   1.00 80.22 352 A 1 
ATOM 2717 C CD    . LYS A 1 352 ? 5.600   -12.127 6.473   1.00 77.13 352 A 1 
ATOM 2718 C CE    . LYS A 1 352 ? 6.323   -11.209 7.465   1.00 69.79 352 A 1 
ATOM 2719 N NZ    . LYS A 1 352 ? 5.481   -10.853 8.629   1.00 62.90 352 A 1 
ATOM 2720 N N     . LYS A 1 353 ? 8.213   -14.898 2.903   1.00 88.44 353 A 1 
ATOM 2721 C CA    . LYS A 1 353 ? 9.578   -15.443 3.012   1.00 87.34 353 A 1 
ATOM 2722 C C     . LYS A 1 353 ? 10.489  -15.015 1.850   1.00 86.69 353 A 1 
ATOM 2723 O O     . LYS A 1 353 ? 11.706  -14.958 2.005   1.00 83.13 353 A 1 
ATOM 2724 C CB    . LYS A 1 353 ? 9.511   -16.977 3.091   1.00 86.06 353 A 1 
ATOM 2725 C CG    . LYS A 1 353 ? 8.719   -17.496 4.307   1.00 81.03 353 A 1 
ATOM 2726 C CD    . LYS A 1 353 ? 8.555   -19.027 4.230   1.00 78.02 353 A 1 
ATOM 2727 C CE    . LYS A 1 353 ? 7.642   -19.543 5.343   1.00 70.83 353 A 1 
ATOM 2728 N NZ    . LYS A 1 353 ? 7.270   -20.950 5.131   1.00 64.07 353 A 1 
ATOM 2729 N N     . SER A 1 354 ? 9.912   -14.704 0.682   1.00 86.53 354 A 1 
ATOM 2730 C CA    . SER A 1 354 ? 10.647  -14.348 -0.541  1.00 84.97 354 A 1 
ATOM 2731 C C     . SER A 1 354 ? 10.704  -12.838 -0.820  1.00 84.97 354 A 1 
ATOM 2732 O O     . SER A 1 354 ? 11.131  -12.437 -1.913  1.00 79.80 354 A 1 
ATOM 2733 C CB    . SER A 1 354 ? 10.087  -15.134 -1.729  1.00 81.65 354 A 1 
ATOM 2734 O OG    . SER A 1 354 ? 8.805   -14.704 -2.096  1.00 72.06 354 A 1 
ATOM 2735 N N     . ARG A 1 355 ? 10.314  -11.982 0.144   1.00 85.72 355 A 1 
ATOM 2736 C CA    . ARG A 1 355 ? 10.275  -10.527 -0.033  1.00 85.17 355 A 1 
ATOM 2737 C C     . ARG A 1 355 ? 11.636  -9.936  -0.373  1.00 85.29 355 A 1 
ATOM 2738 O O     . ARG A 1 355 ? 12.652  -10.270 0.229   1.00 82.45 355 A 1 
ATOM 2739 C CB    . ARG A 1 355 ? 9.749   -9.835  1.231   1.00 82.72 355 A 1 
ATOM 2740 C CG    . ARG A 1 355 ? 8.239   -10.004 1.363   1.00 76.51 355 A 1 
ATOM 2741 C CD    . ARG A 1 355 ? 7.762   -9.326  2.638   1.00 75.53 355 A 1 
ATOM 2742 N NE    . ARG A 1 355 ? 6.323   -9.521  2.769   1.00 72.14 355 A 1 
ATOM 2743 C CZ    . ARG A 1 355 ? 5.573   -9.186  3.779   1.00 70.51 355 A 1 
ATOM 2744 N NH1   . ARG A 1 355 ? 6.039   -8.602  4.853   1.00 64.11 355 A 1 
ATOM 2745 N NH2   . ARG A 1 355 ? 4.314   -9.450  3.721   1.00 65.06 355 A 1 
ATOM 2746 N N     . LYS A 1 356 ? 11.637  -8.981  -1.314  1.00 83.88 356 A 1 
ATOM 2747 C CA    . LYS A 1 356 ? 12.828  -8.250  -1.733  1.00 83.05 356 A 1 
ATOM 2748 C C     . LYS A 1 356 ? 12.590  -6.747  -1.627  1.00 84.07 356 A 1 
ATOM 2749 O O     . LYS A 1 356 ? 12.032  -6.127  -2.531  1.00 78.85 356 A 1 
ATOM 2750 C CB    . LYS A 1 356 ? 13.251  -8.677  -3.145  1.00 77.74 356 A 1 
ATOM 2751 C CG    . LYS A 1 356 ? 13.688  -10.148 -3.179  1.00 69.57 356 A 1 
ATOM 2752 C CD    . LYS A 1 356 ? 14.146  -10.571 -4.584  1.00 65.21 356 A 1 
ATOM 2753 C CE    . LYS A 1 356 ? 14.482  -12.053 -4.566  1.00 57.32 356 A 1 
ATOM 2754 N NZ    . LYS A 1 356 ? 14.863  -12.559 -5.895  1.00 50.30 356 A 1 
ATOM 2755 N N     . PHE A 1 357 ? 13.076  -6.148  -0.545  1.00 84.79 357 A 1 
ATOM 2756 C CA    . PHE A 1 357 ? 13.033  -4.695  -0.344  1.00 84.84 357 A 1 
ATOM 2757 C C     . PHE A 1 357 ? 14.135  -3.938  -1.094  1.00 85.57 357 A 1 
ATOM 2758 O O     . PHE A 1 357 ? 14.168  -2.702  -1.117  1.00 82.35 357 A 1 
ATOM 2759 C CB    . PHE A 1 357 ? 13.065  -4.393  1.153   1.00 82.55 357 A 1 
ATOM 2760 C CG    . PHE A 1 357 ? 11.805  -4.829  1.869   1.00 80.00 357 A 1 
ATOM 2761 C CD1   . PHE A 1 357 ? 10.679  -3.991  1.870   1.00 76.40 357 A 1 
ATOM 2762 C CD2   . PHE A 1 357 ? 11.742  -6.076  2.500   1.00 74.91 357 A 1 
ATOM 2763 C CE1   . PHE A 1 357 ? 9.502   -4.388  2.508   1.00 71.95 357 A 1 
ATOM 2764 C CE2   . PHE A 1 357 ? 10.563  -6.487  3.142   1.00 71.55 357 A 1 
ATOM 2765 C CZ    . PHE A 1 357 ? 9.434   -5.643  3.143   1.00 71.99 357 A 1 
ATOM 2766 N N     . GLU A 1 358 ? 15.062  -4.647  -1.724  1.00 86.91 358 A 1 
ATOM 2767 C CA    . GLU A 1 358 ? 16.104  -4.047  -2.535  1.00 87.13 358 A 1 
ATOM 2768 C C     . GLU A 1 358 ? 15.518  -3.358  -3.779  1.00 87.91 358 A 1 
ATOM 2769 O O     . GLU A 1 358 ? 14.569  -3.817  -4.413  1.00 85.09 358 A 1 
ATOM 2770 C CB    . GLU A 1 358 ? 17.157  -5.069  -2.949  1.00 84.50 358 A 1 
ATOM 2771 C CG    . GLU A 1 358 ? 17.943  -5.608  -1.738  1.00 74.26 358 A 1 
ATOM 2772 C CD    . GLU A 1 358 ? 19.170  -6.429  -2.156  1.00 68.85 358 A 1 
ATOM 2773 O OE1   . GLU A 1 358 ? 19.968  -6.755  -1.256  1.00 61.62 358 A 1 
ATOM 2774 O OE2   . GLU A 1 358 ? 19.329  -6.682  -3.372  1.00 60.30 358 A 1 
ATOM 2775 N N     . LYS A 1 359 ? 16.123  -2.227  -4.151  1.00 85.93 359 A 1 
ATOM 2776 C CA    . LYS A 1 359 ? 15.670  -1.481  -5.311  1.00 86.51 359 A 1 
ATOM 2777 C C     . LYS A 1 359 ? 15.956  -2.263  -6.591  1.00 87.86 359 A 1 
ATOM 2778 O O     . LYS A 1 359 ? 17.057  -2.197  -7.135  1.00 85.64 359 A 1 
ATOM 2779 C CB    . LYS A 1 359 ? 16.309  -0.086  -5.322  1.00 83.81 359 A 1 
ATOM 2780 C CG    . LYS A 1 359 ? 15.770  0.768   -6.474  1.00 76.76 359 A 1 
ATOM 2781 C CD    . LYS A 1 359 ? 16.470  2.125   -6.477  1.00 72.04 359 A 1 
ATOM 2782 C CE    . LYS A 1 359 ? 15.977  2.958   -7.658  1.00 62.69 359 A 1 
ATOM 2783 N NZ    . LYS A 1 359 ? 16.717  4.241   -7.753  1.00 56.99 359 A 1 
ATOM 2784 N N     . THR A 1 360 ? 14.932  -2.881  -7.141  1.00 88.00 360 A 1 
ATOM 2785 C CA    . THR A 1 360 ? 14.986  -3.509  -8.458  1.00 87.68 360 A 1 
ATOM 2786 C C     . THR A 1 360 ? 14.585  -2.517  -9.552  1.00 89.39 360 A 1 
ATOM 2787 O O     . THR A 1 360 ? 13.726  -1.653  -9.381  1.00 86.71 360 A 1 
ATOM 2788 C CB    . THR A 1 360 ? 14.137  -4.793  -8.491  1.00 83.93 360 A 1 
ATOM 2789 O OG1   . THR A 1 360 ? 12.806  -4.499  -8.193  1.00 74.62 360 A 1 
ATOM 2790 C CG2   . THR A 1 360 ? 14.633  -5.826  -7.483  1.00 73.00 360 A 1 
ATOM 2791 N N     . THR A 1 361 ? 15.267  -2.569  -10.696 1.00 91.94 361 A 1 
ATOM 2792 C CA    . THR A 1 361 ? 14.901  -1.780  -11.878 1.00 92.67 361 A 1 
ATOM 2793 C C     . THR A 1 361 ? 14.075  -2.655  -12.804 1.00 92.57 361 A 1 
ATOM 2794 O O     . THR A 1 361 ? 14.602  -3.543  -13.461 1.00 90.44 361 A 1 
ATOM 2795 C CB    . THR A 1 361 ? 16.138  -1.221  -12.601 1.00 92.11 361 A 1 
ATOM 2796 O OG1   . THR A 1 361 ? 16.891  -0.427  -11.715 1.00 83.91 361 A 1 
ATOM 2797 C CG2   . THR A 1 361 ? 15.737  -0.336  -13.785 1.00 83.39 361 A 1 
ATOM 2798 N N     . ARG A 1 362 ? 12.781  -2.364  -12.900 1.00 91.44 362 A 1 
ATOM 2799 C CA    . ARG A 1 362 ? 11.850  -3.130  -13.748 1.00 90.66 362 A 1 
ATOM 2800 C C     . ARG A 1 362 ? 12.086  -2.949  -15.237 1.00 91.40 362 A 1 
ATOM 2801 O O     . ARG A 1 362 ? 11.911  -3.868  -16.026 1.00 89.41 362 A 1 
ATOM 2802 C CB    . ARG A 1 362 ? 10.430  -2.668  -13.458 1.00 88.79 362 A 1 
ATOM 2803 C CG    . ARG A 1 362 ? 9.980   -3.027  -12.046 1.00 81.81 362 A 1 
ATOM 2804 C CD    . ARG A 1 362 ? 8.645   -2.314  -11.851 1.00 79.01 362 A 1 
ATOM 2805 N NE    . ARG A 1 362 ? 7.956   -2.837  -10.692 1.00 72.80 362 A 1 
ATOM 2806 C CZ    . ARG A 1 362 ? 6.674   -2.706  -10.538 1.00 68.89 362 A 1 
ATOM 2807 N NH1   . ARG A 1 362 ? 5.949   -1.847  -11.215 1.00 62.48 362 A 1 
ATOM 2808 N NH2   . ARG A 1 362 ? 6.062   -3.469  -9.725  1.00 62.72 362 A 1 
ATOM 2809 N N     . TYR A 1 363 ? 12.434  -1.719  -15.632 1.00 91.38 363 A 1 
ATOM 2810 C CA    . TYR A 1 363 ? 12.569  -1.335  -17.022 1.00 91.63 363 A 1 
ATOM 2811 C C     . TYR A 1 363 ? 13.953  -0.728  -17.251 1.00 92.49 363 A 1 
ATOM 2812 O O     . TYR A 1 363 ? 14.136  0.492   -17.107 1.00 91.69 363 A 1 
ATOM 2813 C CB    . TYR A 1 363 ? 11.454  -0.367  -17.406 1.00 90.62 363 A 1 
ATOM 2814 C CG    . TYR A 1 363 ? 10.056  -0.934  -17.233 1.00 89.30 363 A 1 
ATOM 2815 C CD1   . TYR A 1 363 ? 9.531   -1.819  -18.185 1.00 85.88 363 A 1 
ATOM 2816 C CD2   . TYR A 1 363 ? 9.298   -0.611  -16.096 1.00 85.52 363 A 1 
ATOM 2817 C CE1   . TYR A 1 363 ? 8.268   -2.399  -18.004 1.00 84.45 363 A 1 
ATOM 2818 C CE2   . TYR A 1 363 ? 8.035   -1.181  -15.896 1.00 83.12 363 A 1 
ATOM 2819 C CZ    . TYR A 1 363 ? 7.522   -2.081  -16.853 1.00 85.51 363 A 1 
ATOM 2820 O OH    . TYR A 1 363 ? 6.303   -2.677  -16.654 1.00 83.26 363 A 1 
ATOM 2821 N N     . ALA A 1 364 ? 14.908  -1.552  -17.650 1.00 94.23 364 A 1 
ATOM 2822 C CA    . ALA A 1 364 ? 16.260  -1.120  -17.981 1.00 94.43 364 A 1 
ATOM 2823 C C     . ALA A 1 364 ? 16.267  0.015   -19.026 1.00 95.26 364 A 1 
ATOM 2824 O O     . ALA A 1 364 ? 16.972  1.008   -18.847 1.00 93.90 364 A 1 
ATOM 2825 C CB    . ALA A 1 364 ? 17.043  -2.336  -18.479 1.00 93.53 364 A 1 
ATOM 2826 N N     . THR A 1 365 ? 15.391  -0.050  -20.028 1.00 94.24 365 A 1 
ATOM 2827 C CA    . THR A 1 365 ? 15.234  1.007   -21.039 1.00 93.75 365 A 1 
ATOM 2828 C C     . THR A 1 365 ? 14.836  2.346   -20.417 1.00 94.34 365 A 1 
ATOM 2829 O O     . THR A 1 365 ? 15.416  3.376   -20.733 1.00 92.87 365 A 1 
ATOM 2830 C CB    . THR A 1 365 ? 14.189  0.593   -22.080 1.00 92.23 365 A 1 
ATOM 2831 O OG1   . THR A 1 365 ? 14.354  -0.761  -22.441 1.00 81.64 365 A 1 
ATOM 2832 C CG2   . THR A 1 365 ? 14.275  1.429   -23.355 1.00 78.53 365 A 1 
ATOM 2833 N N     . ARG A 1 366 ? 13.895  2.371   -19.489 1.00 94.05 366 A 1 
ATOM 2834 C CA    . ARG A 1 366 ? 13.482  3.607   -18.801 1.00 93.36 366 A 1 
ATOM 2835 C C     . ARG A 1 366 ? 14.581  4.173   -17.903 1.00 93.81 366 A 1 
ATOM 2836 O O     . ARG A 1 366 ? 14.688  5.388   -17.787 1.00 92.68 366 A 1 
ATOM 2837 C CB    . ARG A 1 366 ? 12.212  3.402   -17.973 1.00 92.52 366 A 1 
ATOM 2838 C CG    . ARG A 1 366 ? 10.964  3.141   -18.827 1.00 88.91 366 A 1 
ATOM 2839 C CD    . ARG A 1 366 ? 9.720   3.176   -17.941 1.00 87.09 366 A 1 
ATOM 2840 N NE    . ARG A 1 366 ? 8.495   2.865   -18.697 1.00 84.01 366 A 1 
ATOM 2841 C CZ    . ARG A 1 366 ? 7.243   2.938   -18.240 1.00 83.19 366 A 1 
ATOM 2842 N NH1   . ARG A 1 366 ? 6.987   3.330   -17.028 1.00 73.80 366 A 1 
ATOM 2843 N NH2   . ARG A 1 366 ? 6.247   2.608   -18.998 1.00 77.03 366 A 1 
ATOM 2844 N N     . LYS A 1 367 ? 15.373  3.299   -17.282 1.00 93.78 367 A 1 
ATOM 2845 C CA    . LYS A 1 367 ? 16.544  3.697   -16.506 1.00 94.09 367 A 1 
ATOM 2846 C C     . LYS A 1 367 ? 17.569  4.372   -17.417 1.00 94.32 367 A 1 
ATOM 2847 O O     . LYS A 1 367 ? 17.941  5.505   -17.132 1.00 93.44 367 A 1 
ATOM 2848 C CB    . LYS A 1 367 ? 17.116  2.490   -15.755 1.00 93.65 367 A 1 
ATOM 2849 C CG    . LYS A 1 367 ? 18.360  2.878   -14.947 1.00 91.93 367 A 1 
ATOM 2850 C CD    . LYS A 1 367 ? 18.981  1.690   -14.214 1.00 89.08 367 A 1 
ATOM 2851 C CE    . LYS A 1 367 ? 20.301  2.162   -13.635 1.00 82.73 367 A 1 
ATOM 2852 N NZ    . LYS A 1 367 ? 21.107  1.080   -13.023 1.00 77.66 367 A 1 
ATOM 2853 N N     . ALA A 1 368 ? 17.931  3.749   -18.527 1.00 95.68 368 A 1 
ATOM 2854 C CA    . ALA A 1 368 ? 18.885  4.301   -19.487 1.00 95.32 368 A 1 
ATOM 2855 C C     . ALA A 1 368 ? 18.436  5.678   -20.009 1.00 95.78 368 A 1 
ATOM 2856 O O     . ALA A 1 368 ? 19.211  6.630   -19.989 1.00 94.52 368 A 1 
ATOM 2857 C CB    . ALA A 1 368 ? 19.062  3.293   -20.627 1.00 94.75 368 A 1 
ATOM 2858 N N     . TYR A 1 369 ? 17.154  5.846   -20.371 1.00 95.97 369 A 1 
ATOM 2859 C CA    . TYR A 1 369 ? 16.614  7.153   -20.762 1.00 95.56 369 A 1 
ATOM 2860 C C     . TYR A 1 369 ? 16.643  8.194   -19.632 1.00 95.54 369 A 1 
ATOM 2861 O O     . TYR A 1 369 ? 16.848  9.373   -19.906 1.00 94.52 369 A 1 
ATOM 2862 C CB    . TYR A 1 369 ? 15.179  7.002   -21.267 1.00 94.90 369 A 1 
ATOM 2863 C CG    . TYR A 1 369 ? 15.059  6.460   -22.667 1.00 92.64 369 A 1 
ATOM 2864 C CD1   . TYR A 1 369 ? 15.624  7.160   -23.750 1.00 88.37 369 A 1 
ATOM 2865 C CD2   . TYR A 1 369 ? 14.361  5.268   -22.923 1.00 87.04 369 A 1 
ATOM 2866 C CE1   . TYR A 1 369 ? 15.524  6.658   -25.063 1.00 86.22 369 A 1 
ATOM 2867 C CE2   . TYR A 1 369 ? 14.246  4.757   -24.223 1.00 84.70 369 A 1 
ATOM 2868 C CZ    . TYR A 1 369 ? 14.838  5.462   -25.290 1.00 86.87 369 A 1 
ATOM 2869 O OH    . TYR A 1 369 ? 14.751  4.953   -26.580 1.00 84.30 369 A 1 
ATOM 2870 N N     . ALA A 1 370 ? 16.414  7.799   -18.379 1.00 94.75 370 A 1 
ATOM 2871 C CA    . ALA A 1 370 ? 16.446  8.720   -17.252 1.00 93.83 370 A 1 
ATOM 2872 C C     . ALA A 1 370 ? 17.872  9.158   -16.884 1.00 93.70 370 A 1 
ATOM 2873 O O     . ALA A 1 370 ? 18.038  10.260  -16.345 1.00 91.85 370 A 1 
ATOM 2874 C CB    . ALA A 1 370 ? 15.760  8.065   -16.055 1.00 93.01 370 A 1 
ATOM 2875 N N     . GLU A 1 371 ? 18.875  8.327   -17.138 1.00 95.01 371 A 1 
ATOM 2876 C CA    . GLU A 1 371 ? 20.297  8.625   -16.935 1.00 94.11 371 A 1 
ATOM 2877 C C     . GLU A 1 371 ? 20.847  9.531   -18.040 1.00 93.99 371 A 1 
ATOM 2878 O O     . GLU A 1 371 ? 21.543  10.493  -17.730 1.00 91.84 371 A 1 
ATOM 2879 C CB    . GLU A 1 371 ? 21.086  7.304   -16.824 1.00 93.20 371 A 1 
ATOM 2880 C CG    . GLU A 1 371 ? 20.801  6.592   -15.499 1.00 86.65 371 A 1 
ATOM 2881 C CD    . GLU A 1 371 ? 21.365  5.159   -15.381 1.00 83.55 371 A 1 
ATOM 2882 O OE1   . GLU A 1 371 ? 21.340  4.613   -14.246 1.00 75.34 371 A 1 
ATOM 2883 O OE2   . GLU A 1 371 ? 21.747  4.559   -16.402 1.00 76.26 371 A 1 
ATOM 2884 N N     . ALA A 1 372 ? 20.468  9.291   -19.288 1.00 95.13 372 A 1 
ATOM 2885 C CA    . ALA A 1 372 ? 20.915  10.075  -20.435 1.00 94.22 372 A 1 
ATOM 2886 C C     . ALA A 1 372 ? 20.185  11.418  -20.607 1.00 94.18 372 A 1 
ATOM 2887 O O     . ALA A 1 372 ? 20.586  12.235  -21.442 1.00 91.66 372 A 1 
ATOM 2888 C CB    . ALA A 1 372 ? 20.760  9.206   -21.686 1.00 92.90 372 A 1 
ATOM 2889 N N     . ARG A 1 373 ? 19.089  11.674  -19.868 1.00 94.61 373 A 1 
ATOM 2890 C CA    . ARG A 1 373 ? 18.312  12.902  -20.050 1.00 94.19 373 A 1 
ATOM 2891 C C     . ARG A 1 373 ? 19.027  14.120  -19.490 1.00 94.12 373 A 1 
ATOM 2892 O O     . ARG A 1 373 ? 19.495  14.056  -18.350 1.00 92.91 373 A 1 
ATOM 2893 C CB    . ARG A 1 373 ? 16.925  12.763  -19.426 1.00 92.73 373 A 1 
ATOM 2894 C CG    . ARG A 1 373 ? 15.851  12.968  -20.481 1.00 86.49 373 A 1 
ATOM 2895 C CD    . ARG A 1 373 ? 14.477  12.798  -19.856 1.00 85.69 373 A 1 
ATOM 2896 N NE    . ARG A 1 373 ? 13.438  13.050  -20.865 1.00 82.92 373 A 1 
ATOM 2897 C CZ    . ARG A 1 373 ? 12.141  12.888  -20.693 1.00 82.80 373 A 1 
ATOM 2898 N NH1   . ARG A 1 373 ? 11.659  12.453  -19.562 1.00 74.22 373 A 1 
ATOM 2899 N NH2   . ARG A 1 373 ? 11.323  13.160  -21.657 1.00 75.91 373 A 1 
ATOM 2900 N N     . PRO A 1 374 ? 19.020  15.265  -20.219 1.00 94.17 374 A 1 
ATOM 2901 C CA    . PRO A 1 374 ? 19.505  16.528  -19.684 1.00 93.62 374 A 1 
ATOM 2902 C C     . PRO A 1 374 ? 18.686  16.925  -18.453 1.00 94.54 374 A 1 
ATOM 2903 O O     . PRO A 1 374 ? 17.483  16.630  -18.345 1.00 93.32 374 A 1 
ATOM 2904 C CB    . PRO A 1 374 ? 19.402  17.538  -20.825 1.00 91.52 374 A 1 
ATOM 2905 C CG    . PRO A 1 374 ? 18.303  16.973  -21.709 1.00 87.57 374 A 1 
ATOM 2906 C CD    . PRO A 1 374 ? 18.484  15.464  -21.561 1.00 90.78 374 A 1 
ATOM 2907 N N     . ARG A 1 375 ? 19.366  17.537  -17.465 1.00 93.33 375 A 1 
ATOM 2908 C CA    . ARG A 1 375 ? 18.785  17.909  -16.174 1.00 93.28 375 A 1 
ATOM 2909 C C     . ARG A 1 375 ? 19.209  19.320  -15.795 1.00 92.93 375 A 1 
ATOM 2910 O O     . ARG A 1 375 ? 20.396  19.600  -15.748 1.00 91.09 375 A 1 
ATOM 2911 C CB    . ARG A 1 375 ? 19.212  16.940  -15.068 1.00 91.96 375 A 1 
ATOM 2912 C CG    . ARG A 1 375 ? 18.750  15.502  -15.318 1.00 89.07 375 A 1 
ATOM 2913 C CD    . ARG A 1 375 ? 19.170  14.621  -14.152 1.00 90.53 375 A 1 
ATOM 2914 N NE    . ARG A 1 375 ? 18.850  13.202  -14.416 1.00 88.99 375 A 1 
ATOM 2915 C CZ    . ARG A 1 375 ? 18.651  12.258  -13.511 1.00 90.88 375 A 1 
ATOM 2916 N NH1   . ARG A 1 375 ? 18.696  12.508  -12.239 1.00 80.37 375 A 1 
ATOM 2917 N NH2   . ARG A 1 375 ? 18.414  11.032  -13.888 1.00 84.61 375 A 1 
ATOM 2918 N N     . ILE A 1 376 ? 18.252  20.137  -15.398 1.00 94.16 376 A 1 
ATOM 2919 C CA    . ILE A 1 376 ? 18.476  21.447  -14.793 1.00 93.70 376 A 1 
ATOM 2920 C C     . ILE A 1 376 ? 18.199  21.319  -13.292 1.00 94.05 376 A 1 
ATOM 2921 O O     . ILE A 1 376 ? 17.093  20.956  -12.887 1.00 92.06 376 A 1 
ATOM 2922 C CB    . ILE A 1 376 ? 17.626  22.528  -15.484 1.00 92.11 376 A 1 
ATOM 2923 C CG1   . ILE A 1 376 ? 18.006  22.637  -16.978 1.00 86.38 376 A 1 
ATOM 2924 C CG2   . ILE A 1 376 ? 17.799  23.873  -14.769 1.00 85.36 376 A 1 
ATOM 2925 C CD1   . ILE A 1 376 ? 17.069  23.516  -17.797 1.00 78.61 376 A 1 
ATOM 2926 N N     . LYS A 1 377 ? 19.229  21.542  -12.450 1.00 92.10 377 A 1 
ATOM 2927 C CA    . LYS A 1 377 ? 19.140  21.408  -10.981 1.00 92.26 377 A 1 
ATOM 2928 C C     . LYS A 1 377 ? 18.494  20.079  -10.543 1.00 92.92 377 A 1 
ATOM 2929 O O     . LYS A 1 377 ? 17.673  20.040  -9.627  1.00 90.18 377 A 1 
ATOM 2930 C CB    . LYS A 1 377 ? 18.460  22.651  -10.379 1.00 90.96 377 A 1 
ATOM 2931 C CG    . LYS A 1 377 ? 19.222  23.951  -10.680 1.00 87.24 377 A 1 
ATOM 2932 C CD    . LYS A 1 377 ? 18.475  25.180  -10.139 1.00 80.57 377 A 1 
ATOM 2933 C CE    . LYS A 1 377 ? 19.262  26.433  -10.497 1.00 73.38 377 A 1 
ATOM 2934 N NZ    . LYS A 1 377 ? 18.575  27.696  -10.124 1.00 65.96 377 A 1 
ATOM 2935 N N     . GLY A 1 378 ? 18.857  18.993  -11.231 1.00 91.89 378 A 1 
ATOM 2936 C CA    . GLY A 1 378 ? 18.383  17.635  -10.956 1.00 91.35 378 A 1 
ATOM 2937 C C     . GLY A 1 378 ? 17.005  17.276  -11.513 1.00 92.66 378 A 1 
ATOM 2938 O O     . GLY A 1 378 ? 16.661  16.098  -11.536 1.00 90.19 378 A 1 
ATOM 2939 N N     . ARG A 1 379 ? 16.216  18.255  -12.005 1.00 93.86 379 A 1 
ATOM 2940 C CA    . ARG A 1 379 ? 14.947  18.011  -12.691 1.00 94.11 379 A 1 
ATOM 2941 C C     . ARG A 1 379 ? 15.194  17.707  -14.167 1.00 94.53 379 A 1 
ATOM 2942 O O     . ARG A 1 379 ? 16.121  18.253  -14.743 1.00 92.75 379 A 1 
ATOM 2943 C CB    . ARG A 1 379 ? 13.999  19.200  -12.534 1.00 93.08 379 A 1 
ATOM 2944 C CG    . ARG A 1 379 ? 13.671  19.490  -11.070 1.00 86.78 379 A 1 
ATOM 2945 C CD    . ARG A 1 379 ? 12.652  20.626  -10.974 1.00 86.79 379 A 1 
ATOM 2946 N NE    . ARG A 1 379 ? 12.346  20.947  -9.576  1.00 80.88 379 A 1 
ATOM 2947 C CZ    . ARG A 1 379 ? 11.434  21.816  -9.154  1.00 77.91 379 A 1 
ATOM 2948 N NH1   . ARG A 1 379 ? 10.709  22.498  -10.004 1.00 69.21 379 A 1 
ATOM 2949 N NH2   . ARG A 1 379 ? 11.250  22.018  -7.891  1.00 69.15 379 A 1 
ATOM 2950 N N     . PHE A 1 380 ? 14.344  16.895  -14.763 1.00 94.72 380 A 1 
ATOM 2951 C CA    . PHE A 1 380 ? 14.417  16.685  -16.205 1.00 94.63 380 A 1 
ATOM 2952 C C     . PHE A 1 380 ? 14.124  17.995  -16.937 1.00 93.82 380 A 1 
ATOM 2953 O O     . PHE A 1 380 ? 13.088  18.618  -16.674 1.00 91.96 380 A 1 
ATOM 2954 C CB    . PHE A 1 380 ? 13.439  15.589  -16.639 1.00 94.67 380 A 1 
ATOM 2955 C CG    . PHE A 1 380 ? 13.740  14.217  -16.077 1.00 95.32 380 A 1 
ATOM 2956 C CD1   . PHE A 1 380 ? 14.947  13.585  -16.384 1.00 93.75 380 A 1 
ATOM 2957 C CD2   . PHE A 1 380 ? 12.809  13.556  -15.266 1.00 93.38 380 A 1 
ATOM 2958 C CE1   . PHE A 1 380 ? 15.240  12.311  -15.873 1.00 93.01 380 A 1 
ATOM 2959 C CE2   . PHE A 1 380 ? 13.081  12.278  -14.749 1.00 92.25 380 A 1 
ATOM 2960 C CZ    . PHE A 1 380 ? 14.305  11.655  -15.052 1.00 93.89 380 A 1 
ATOM 2961 N N     . ALA A 1 381 ? 15.007  18.391  -17.833 1.00 94.48 381 A 1 
ATOM 2962 C CA    . ALA A 1 381 ? 14.811  19.535  -18.706 1.00 93.40 381 A 1 
ATOM 2963 C C     . ALA A 1 381 ? 14.041  19.128  -19.964 1.00 92.63 381 A 1 
ATOM 2964 O O     . ALA A 1 381 ? 14.068  17.964  -20.391 1.00 89.27 381 A 1 
ATOM 2965 C CB    . ALA A 1 381 ? 16.174  20.141  -19.028 1.00 91.41 381 A 1 
ATOM 2966 N N     . LYS A 1 382 ? 13.355  20.105  -20.585 1.00 90.53 382 A 1 
ATOM 2967 C CA    . LYS A 1 382 ? 12.895  19.944  -21.961 1.00 88.65 382 A 1 
ATOM 2968 C C     . LYS A 1 382 ? 14.096  19.975  -22.890 1.00 87.09 382 A 1 
ATOM 2969 O O     . LYS A 1 382 ? 15.111  20.586  -22.587 1.00 81.04 382 A 1 
ATOM 2970 C CB    . LYS A 1 382 ? 11.899  21.038  -22.345 1.00 84.71 382 A 1 
ATOM 2971 C CG    . LYS A 1 382 ? 10.573  20.941  -21.586 1.00 75.01 382 A 1 
ATOM 2972 C CD    . LYS A 1 382 ? 9.679   22.082  -22.058 1.00 71.03 382 A 1 
ATOM 2973 C CE    . LYS A 1 382 ? 8.358   22.129  -21.316 1.00 61.67 382 A 1 
ATOM 2974 N NZ    . LYS A 1 382 ? 7.612   23.351  -21.685 1.00 55.11 382 A 1 
ATOM 2975 N N     . ARG A 1 383 ? 13.972  19.344  -24.053 1.00 87.33 383 A 1 
ATOM 2976 C CA    . ARG A 1 383 ? 15.063  19.306  -25.031 1.00 83.76 383 A 1 
ATOM 2977 C C     . ARG A 1 383 ? 15.420  20.704  -25.535 1.00 82.50 383 A 1 
ATOM 2978 O O     . ARG A 1 383 ? 16.601  21.003  -25.655 1.00 75.05 383 A 1 
ATOM 2979 C CB    . ARG A 1 383 ? 14.685  18.336  -26.160 1.00 78.94 383 A 1 
ATOM 2980 C CG    . ARG A 1 383 ? 15.914  17.950  -26.987 1.00 69.11 383 A 1 
ATOM 2981 C CD    . ARG A 1 383 ? 15.534  16.871  -28.001 1.00 66.39 383 A 1 
ATOM 2982 N NE    . ARG A 1 383 ? 16.703  16.427  -28.766 1.00 58.19 383 A 1 
ATOM 2983 C CZ    . ARG A 1 383 ? 16.766  15.404  -29.599 1.00 54.14 383 A 1 
ATOM 2984 N NH1   . ARG A 1 383 ? 15.727  14.648  -29.832 1.00 51.04 383 A 1 
ATOM 2985 N NH2   . ARG A 1 383 ? 17.880  15.130  -30.212 1.00 49.91 383 A 1 
ATOM 2986 N N     . SER A 1 384 ? 14.431  21.580  -25.735 1.00 84.69 384 A 1 
ATOM 2987 C CA    . SER A 1 384 ? 14.618  22.996  -26.084 1.00 82.40 384 A 1 
ATOM 2988 C C     . SER A 1 384 ? 15.399  23.768  -25.027 1.00 81.74 384 A 1 
ATOM 2989 O O     . SER A 1 384 ? 16.266  24.566  -25.356 1.00 73.43 384 A 1 
ATOM 2990 C CB    . SER A 1 384 ? 13.250  23.662  -26.223 1.00 77.04 384 A 1 
ATOM 2991 O OG    . SER A 1 384 ? 12.455  23.479  -25.063 1.00 68.16 384 A 1 
ATOM 2992 N N     . ASP A 1 385 ? 15.111  23.514  -23.756 1.00 76.61 385 A 1 
ATOM 2993 C CA    . ASP A 1 385 ? 15.688  24.272  -22.650 1.00 73.81 385 A 1 
ATOM 2994 C C     . ASP A 1 385 ? 17.142  23.832  -22.394 1.00 73.25 385 A 1 
ATOM 2995 O O     . ASP A 1 385 ? 17.956  24.613  -21.925 1.00 68.46 385 A 1 
ATOM 2996 C CB    . ASP A 1 385 ? 14.824  24.100  -21.380 1.00 68.28 385 A 1 
ATOM 2997 C CG    . ASP A 1 385 ? 13.310  24.348  -21.560 1.00 61.68 385 A 1 
ATOM 2998 O OD1   . ASP A 1 385 ? 12.871  24.848  -22.615 1.00 56.11 385 A 1 
ATOM 2999 O OD2   . ASP A 1 385 ? 12.542  23.918  -20.658 1.00 55.65 385 A 1 
ATOM 3000 N N     . ALA A 1 386 ? 17.470  22.604  -22.716 1.00 75.92 386 A 1 
ATOM 3001 C CA    . ALA A 1 386 ? 18.831  22.078  -22.618 1.00 69.73 386 A 1 
ATOM 3002 C C     . ALA A 1 386 ? 19.761  22.648  -23.697 1.00 70.01 386 A 1 
ATOM 3003 O O     . ALA A 1 386 ? 20.929  22.916  -23.410 1.00 64.52 386 A 1 
ATOM 3004 C CB    . ALA A 1 386 ? 18.771  20.551  -22.690 1.00 64.02 386 A 1 
ATOM 3005 N N     . GLU A 1 387 ? 19.273  22.863  -24.920 1.00 72.31 387 A 1 
ATOM 3006 C CA    . GLU A 1 387 ? 20.038  23.519  -25.992 1.00 70.12 387 A 1 
ATOM 3007 C C     . GLU A 1 387 ? 20.349  24.979  -25.616 1.00 70.57 387 A 1 
ATOM 3008 O O     . GLU A 1 387 ? 21.490  25.421  -25.750 1.00 64.87 387 A 1 
ATOM 3009 C CB    . GLU A 1 387 ? 19.275  23.386  -27.326 1.00 63.16 387 A 1 
ATOM 3010 C CG    . GLU A 1 387 ? 19.349  21.944  -27.876 1.00 54.75 387 A 1 
ATOM 3011 C CD    . GLU A 1 387 ? 18.432  21.639  -29.086 1.00 49.48 387 A 1 
ATOM 3012 O OE1   . GLU A 1 387 ? 18.395  20.446  -29.487 1.00 45.97 387 A 1 
ATOM 3013 O OE2   . GLU A 1 387 ? 17.721  22.546  -29.563 1.00 44.43 387 A 1 
ATOM 3014 N N     . MET A 1 388 ? 19.401  25.679  -24.988 1.00 73.76 388 A 1 
ATOM 3015 C CA    . MET A 1 388 ? 19.603  27.056  -24.528 1.00 70.99 388 A 1 
ATOM 3016 C C     . MET A 1 388 ? 20.615  27.161  -23.377 1.00 70.83 388 A 1 
ATOM 3017 O O     . MET A 1 388 ? 21.374  28.135  -23.312 1.00 64.78 388 A 1 
ATOM 3018 C CB    . MET A 1 388 ? 18.246  27.649  -24.121 1.00 65.26 388 A 1 
ATOM 3019 C CG    . MET A 1 388 ? 18.010  29.005  -24.757 1.00 57.15 388 A 1 
ATOM 3020 S SD    . MET A 1 388 ? 16.450  29.843  -24.301 1.00 49.84 388 A 1 
ATOM 3021 C CE    . MET A 1 388 ? 16.792  30.184  -22.570 1.00 45.14 388 A 1 
ATOM 3022 N N     . GLU A 1 389 ? 20.671  26.223  -22.455 1.00 67.63 389 A 1 
ATOM 3023 C CA    . GLU A 1 389 ? 21.632  26.250  -21.339 1.00 65.90 389 A 1 
ATOM 3024 C C     . GLU A 1 389 ? 23.069  25.962  -21.824 1.00 65.58 389 A 1 
ATOM 3025 O O     . GLU A 1 389 ? 24.021  26.559  -21.319 1.00 61.64 389 A 1 
ATOM 3026 C CB    . GLU A 1 389 ? 21.174  25.288  -20.223 1.00 60.50 389 A 1 
ATOM 3027 C CG    . GLU A 1 389 ? 21.632  25.733  -18.820 1.00 51.89 389 A 1 
ATOM 3028 C CD    . GLU A 1 389 ? 21.186  24.805  -17.660 1.00 49.30 389 A 1 
ATOM 3029 O OE1   . GLU A 1 389 ? 21.073  25.298  -16.513 1.00 45.57 389 A 1 
ATOM 3030 O OE2   . GLU A 1 389 ? 20.945  23.603  -17.895 1.00 44.62 389 A 1 
ATOM 3031 N N     . VAL A 1 390 ? 23.220  25.092  -22.816 1.00 71.44 390 A 1 
ATOM 3032 C CA    . VAL A 1 390 ? 24.529  24.848  -23.452 1.00 70.16 390 A 1 
ATOM 3033 C C     . VAL A 1 390 ? 25.012  26.100  -24.186 1.00 71.06 390 A 1 
ATOM 3034 O O     . VAL A 1 390 ? 26.170  26.488  -23.990 1.00 66.61 390 A 1 
ATOM 3035 C CB    . VAL A 1 390 ? 24.479  23.635  -24.387 1.00 65.46 390 A 1 
ATOM 3036 C CG1   . VAL A 1 390 ? 25.812  23.422  -25.124 1.00 56.45 390 A 1 
ATOM 3037 C CG2   . VAL A 1 390 ? 24.214  22.341  -23.596 1.00 58.97 390 A 1 
ATOM 3038 N N     . ASP A 1 391 ? 24.164  26.801  -24.927 1.00 61.95 391 A 1 
ATOM 3039 C CA    . ASP A 1 391 ? 24.517  28.060  -25.594 1.00 59.82 391 A 1 
ATOM 3040 C C     . ASP A 1 391 ? 24.891  29.167  -24.599 1.00 59.54 391 A 1 
ATOM 3041 O O     . ASP A 1 391 ? 25.857  29.911  -24.821 1.00 57.19 391 A 1 
ATOM 3042 C CB    . ASP A 1 391 ? 23.364  28.527  -26.496 1.00 55.41 391 A 1 
ATOM 3043 C CG    . ASP A 1 391 ? 23.582  28.254  -27.993 1.00 48.34 391 A 1 
ATOM 3044 O OD1   . ASP A 1 391 ? 24.704  27.879  -28.375 1.00 45.96 391 A 1 
ATOM 3045 O OD2   . ASP A 1 391 ? 22.611  28.487  -28.747 1.00 44.54 391 A 1 
ATOM 3046 N N     . GLN A 1 392 ? 24.198  29.286  -23.464 1.00 62.69 392 A 1 
ATOM 3047 C CA    . GLN A 1 392 ? 24.560  30.274  -22.437 1.00 63.00 392 A 1 
ATOM 3048 C C     . GLN A 1 392 ? 25.919  29.972  -21.795 1.00 63.78 392 A 1 
ATOM 3049 O O     . GLN A 1 392 ? 26.705  30.894  -21.580 1.00 60.03 392 A 1 
ATOM 3050 C CB    . GLN A 1 392 ? 23.478  30.354  -21.361 1.00 58.59 392 A 1 
ATOM 3051 C CG    . GLN A 1 392 ? 22.281  31.173  -21.848 1.00 52.83 392 A 1 
ATOM 3052 C CD    . GLN A 1 392 ? 21.238  31.400  -20.763 1.00 49.01 392 A 1 
ATOM 3053 O OE1   . GLN A 1 392 ? 21.330  30.979  -19.613 1.00 46.68 392 A 1 
ATOM 3054 N NE2   . GLN A 1 392 ? 20.181  32.118  -21.074 1.00 42.78 392 A 1 
ATOM 3055 N N     . THR A 1 393 ? 26.219  28.716  -21.512 1.00 65.28 393 A 1 
ATOM 3056 C CA    . THR A 1 393 ? 27.546  28.348  -20.975 1.00 64.72 393 A 1 
ATOM 3057 C C     . THR A 1 393 ? 28.662  28.586  -21.990 1.00 65.15 393 A 1 
ATOM 3058 O O     . THR A 1 393 ? 29.710  29.119  -21.611 1.00 60.18 393 A 1 
ATOM 3059 C CB    . THR A 1 393 ? 27.602  26.909  -20.441 1.00 59.86 393 A 1 
ATOM 3060 O OG1   . THR A 1 393 ? 26.899  25.990  -21.223 1.00 51.76 393 A 1 
ATOM 3061 C CG2   . THR A 1 393 ? 27.042  26.824  -19.022 1.00 52.39 393 A 1 
ATOM 3062 N N     . PHE A 1 394 ? 28.438  28.299  -23.265 1.00 62.85 394 A 1 
ATOM 3063 C CA    . PHE A 1 394 ? 29.404  28.595  -24.329 1.00 61.95 394 A 1 
ATOM 3064 C C     . PHE A 1 394 ? 29.582  30.098  -24.554 1.00 62.52 394 A 1 
ATOM 3065 O O     . PHE A 1 394 ? 30.710  30.585  -24.673 1.00 56.55 394 A 1 
ATOM 3066 C CB    . PHE A 1 394 ? 28.990  27.876  -25.622 1.00 56.40 394 A 1 
ATOM 3067 C CG    . PHE A 1 394 ? 30.042  26.910  -26.110 1.00 50.81 394 A 1 
ATOM 3068 C CD1   . PHE A 1 394 ? 31.035  27.344  -26.998 1.00 49.50 394 A 1 
ATOM 3069 C CD2   . PHE A 1 394 ? 30.057  25.592  -25.631 1.00 46.57 394 A 1 
ATOM 3070 C CE1   . PHE A 1 394 ? 32.034  26.462  -27.432 1.00 41.95 394 A 1 
ATOM 3071 C CE2   . PHE A 1 394 ? 31.064  24.697  -26.069 1.00 42.37 394 A 1 
ATOM 3072 C CZ    . PHE A 1 394 ? 32.040  25.139  -26.967 1.00 43.37 394 A 1 
ATOM 3073 N N     . SER A 1 395 ? 28.499  30.889  -24.535 1.00 59.33 395 A 1 
ATOM 3074 C CA    . SER A 1 395 ? 28.548  32.346  -24.706 1.00 58.74 395 A 1 
ATOM 3075 C C     . SER A 1 395 ? 29.301  33.032  -23.565 1.00 58.65 395 A 1 
ATOM 3076 O O     . SER A 1 395 ? 30.063  33.975  -23.790 1.00 55.86 395 A 1 
ATOM 3077 C CB    . SER A 1 395 ? 27.143  32.929  -24.798 1.00 55.11 395 A 1 
ATOM 3078 O OG    . SER A 1 395 ? 26.445  32.383  -25.885 1.00 47.22 395 A 1 
ATOM 3079 N N     . THR A 1 396 ? 29.136  32.557  -22.327 1.00 63.79 396 A 1 
ATOM 3080 C CA    . THR A 1 396 ? 29.849  33.114  -21.165 1.00 63.42 396 A 1 
ATOM 3081 C C     . THR A 1 396 ? 31.340  32.785  -21.209 1.00 63.73 396 A 1 
ATOM 3082 O O     . THR A 1 396 ? 32.160  33.630  -20.847 1.00 59.55 396 A 1 
ATOM 3083 C CB    . THR A 1 396 ? 29.250  32.632  -19.832 1.00 57.74 396 A 1 
ATOM 3084 O OG1   . THR A 1 396 ? 27.849  32.631  -19.854 1.00 51.15 396 A 1 
ATOM 3085 C CG2   . THR A 1 396 ? 29.638  33.553  -18.675 1.00 52.31 396 A 1 
ATOM 3086 N N     . ALA A 1 397 ? 31.718  31.610  -21.678 1.00 58.95 397 A 1 
ATOM 3087 C CA    . ALA A 1 397 ? 33.121  31.242  -21.869 1.00 57.86 397 A 1 
ATOM 3088 C C     . ALA A 1 397 ? 33.784  32.075  -22.980 1.00 57.12 397 A 1 
ATOM 3089 O O     . ALA A 1 397 ? 34.876  32.606  -22.772 1.00 54.77 397 A 1 
ATOM 3090 C CB    . ALA A 1 397 ? 33.199  29.740  -22.150 1.00 54.04 397 A 1 
ATOM 3091 N N     . ALA A 1 398 ? 33.116  32.291  -24.101 1.00 58.38 398 A 1 
ATOM 3092 C CA    . ALA A 1 398 ? 33.647  33.058  -25.224 1.00 57.51 398 A 1 
ATOM 3093 C C     . ALA A 1 398 ? 33.870  34.549  -24.888 1.00 56.56 398 A 1 
ATOM 3094 O O     . ALA A 1 398 ? 34.847  35.147  -25.329 1.00 54.18 398 A 1 
ATOM 3095 C CB    . ALA A 1 398 ? 32.694  32.897  -26.413 1.00 54.28 398 A 1 
ATOM 3096 N N     . LEU A 1 399 ? 32.998  35.168  -24.076 1.00 62.06 399 A 1 
ATOM 3097 C CA    . LEU A 1 399 ? 33.164  36.567  -23.656 1.00 60.44 399 A 1 
ATOM 3098 C C     . LEU A 1 399 ? 34.357  36.771  -22.714 1.00 60.82 399 A 1 
ATOM 3099 O O     . LEU A 1 399 ? 34.934  37.859  -22.710 1.00 56.72 399 A 1 
ATOM 3100 C CB    . LEU A 1 399 ? 31.866  37.064  -23.000 1.00 55.18 399 A 1 
ATOM 3101 C CG    . LEU A 1 399 ? 30.787  37.481  -24.018 1.00 50.18 399 A 1 
ATOM 3102 C CD1   . LEU A 1 399 ? 29.458  37.684  -23.297 1.00 48.42 399 A 1 
ATOM 3103 C CD2   . LEU A 1 399 ? 31.147  38.793  -24.724 1.00 49.32 399 A 1 
ATOM 3104 N N     . SER A 1 400 ? 34.738  35.764  -21.926 1.00 58.91 400 A 1 
ATOM 3105 C CA    . SER A 1 400 ? 35.873  35.900  -20.996 1.00 59.09 400 A 1 
ATOM 3106 C C     . SER A 1 400 ? 37.223  35.982  -21.711 1.00 59.56 400 A 1 
ATOM 3107 O O     . SER A 1 400 ? 38.102  36.715  -21.261 1.00 54.24 400 A 1 
ATOM 3108 C CB    . SER A 1 400 ? 35.859  34.788  -19.957 1.00 54.25 400 A 1 
ATOM 3109 O OG    . SER A 1 400 ? 36.093  33.504  -20.492 1.00 48.62 400 A 1 
ATOM 3110 N N     . ASP A 1 401 ? 37.369  35.307  -22.824 1.00 54.72 401 A 1 
ATOM 3111 C CA    . ASP A 1 401 ? 38.650  35.232  -23.545 1.00 56.27 401 A 1 
ATOM 3112 C C     . ASP A 1 401 ? 38.916  36.470  -24.430 1.00 55.78 401 A 1 
ATOM 3113 O O     . ASP A 1 401 ? 40.040  36.725  -24.849 1.00 52.07 401 A 1 
ATOM 3114 C CB    . ASP A 1 401 ? 38.696  33.919  -24.342 1.00 50.73 401 A 1 
ATOM 3115 C CG    . ASP A 1 401 ? 40.115  33.354  -24.546 1.00 44.95 401 A 1 
ATOM 3116 O OD1   . ASP A 1 401 ? 41.002  33.681  -23.735 1.00 43.13 401 A 1 
ATOM 3117 O OD2   . ASP A 1 401 ? 40.264  32.540  -25.486 1.00 41.77 401 A 1 
ATOM 3118 N N     . SER A 1 402 ? 37.897  37.297  -24.676 1.00 53.42 402 A 1 
ATOM 3119 C CA    . SER A 1 402 ? 38.053  38.522  -25.484 1.00 54.51 402 A 1 
ATOM 3120 C C     . SER A 1 402 ? 38.786  39.663  -24.776 1.00 55.08 402 A 1 
ATOM 3121 O O     . SER A 1 402 ? 39.026  40.708  -25.389 1.00 50.06 402 A 1 
ATOM 3122 C CB    . SER A 1 402 ? 36.700  38.987  -26.029 1.00 48.98 402 A 1 
ATOM 3123 O OG    . SER A 1 402 ? 35.888  39.558  -25.022 1.00 44.49 402 A 1 
ATOM 3124 N N     . SER A 1 403 ? 39.191  39.496  -23.510 1.00 48.18 403 A 1 
ATOM 3125 C CA    . SER A 1 403 ? 40.108  40.412  -22.829 1.00 50.04 403 A 1 
ATOM 3126 C C     . SER A 1 403 ? 41.548  40.213  -23.313 1.00 50.39 403 A 1 
ATOM 3127 O O     . SER A 1 403 ? 42.476  40.034  -22.520 1.00 46.92 403 A 1 
ATOM 3128 C CB    . SER A 1 403 ? 39.955  40.345  -21.309 1.00 46.29 403 A 1 
ATOM 3129 O OG    . SER A 1 403 ? 40.391  39.114  -20.766 1.00 41.85 403 A 1 
ATOM 3130 N N     . TYR A 1 404 ? 41.746  40.261  -24.621 1.00 53.79 404 A 1 
ATOM 3131 C CA    . TYR A 1 404 ? 43.045  40.532  -25.205 1.00 53.60 404 A 1 
ATOM 3132 C C     . TYR A 1 404 ? 43.453  41.932  -24.747 1.00 50.61 404 A 1 
ATOM 3133 O O     . TYR A 1 404 ? 43.057  42.952  -25.319 1.00 46.68 404 A 1 
ATOM 3134 C CB    . TYR A 1 404 ? 43.013  40.405  -26.738 1.00 50.28 404 A 1 
ATOM 3135 C CG    . TYR A 1 404 ? 43.359  39.007  -27.221 1.00 46.54 404 A 1 
ATOM 3136 C CD1   . TYR A 1 404 ? 44.704  38.669  -27.490 1.00 46.08 404 A 1 
ATOM 3137 C CD2   . TYR A 1 404 ? 42.355  38.047  -27.385 1.00 44.21 404 A 1 
ATOM 3138 C CE1   . TYR A 1 404 ? 45.038  37.367  -27.919 1.00 39.93 404 A 1 
ATOM 3139 C CE2   . TYR A 1 404 ? 42.686  36.736  -27.805 1.00 39.95 404 A 1 
ATOM 3140 C CZ    . TYR A 1 404 ? 44.030  36.403  -28.075 1.00 41.59 404 A 1 
ATOM 3141 O OH    . TYR A 1 404 ? 44.350  35.129  -28.484 1.00 40.12 404 A 1 
ATOM 3142 N N     . SER A 1 405 ? 44.226  41.979  -23.653 1.00 47.88 405 A 1 
ATOM 3143 C CA    . SER A 1 405 ? 44.896  43.181  -23.193 1.00 50.17 405 A 1 
ATOM 3144 C C     . SER A 1 405 ? 45.761  43.686  -24.346 1.00 49.37 405 A 1 
ATOM 3145 O O     . SER A 1 405 ? 46.729  43.037  -24.733 1.00 46.77 405 A 1 
ATOM 3146 C CB    . SER A 1 405 ? 45.739  42.888  -21.955 1.00 45.96 405 A 1 
ATOM 3147 O OG    . SER A 1 405 ? 46.620  41.802  -22.177 1.00 41.75 405 A 1 
ATOM 3148 N N     . THR A 1 406 ? 45.386  44.835  -24.911 1.00 46.00 406 A 1 
ATOM 3149 C CA    . THR A 1 406 ? 46.235  45.573  -25.838 1.00 50.71 406 A 1 
ATOM 3150 C C     . THR A 1 406 ? 47.496  45.954  -25.075 1.00 48.47 406 A 1 
ATOM 3151 O O     . THR A 1 406 ? 47.480  46.913  -24.296 1.00 46.61 406 A 1 
ATOM 3152 C CB    . THR A 1 406 ? 45.524  46.822  -26.363 1.00 46.91 406 A 1 
ATOM 3153 O OG1   . THR A 1 406 ? 44.791  47.463  -25.334 1.00 42.01 406 A 1 
ATOM 3154 C CG2   . THR A 1 406 ? 44.527  46.483  -27.474 1.00 43.43 406 A 1 
ATOM 3155 N N     . VAL A 1 407 ? 48.552  45.160  -25.213 1.00 50.13 407 A 1 
ATOM 3156 C CA    . VAL A 1 407 ? 49.864  45.470  -24.648 1.00 53.12 407 A 1 
ATOM 3157 C C     . VAL A 1 407 ? 50.286  46.799  -25.281 1.00 50.07 407 A 1 
ATOM 3158 O O     . VAL A 1 407 ? 50.399  46.839  -26.512 1.00 48.30 407 A 1 
ATOM 3159 C CB    . VAL A 1 407 ? 50.892  44.366  -24.929 1.00 50.49 407 A 1 
ATOM 3160 C CG1   . VAL A 1 407 ? 52.235  44.683  -24.266 1.00 45.19 407 A 1 
ATOM 3161 C CG2   . VAL A 1 407 ? 50.419  43.006  -24.394 1.00 47.82 407 A 1 
ATOM 3162 N N     . PRO A 1 408 ? 50.448  47.904  -24.515 1.00 46.89 408 A 1 
ATOM 3163 C CA    . PRO A 1 408 ? 50.946  49.142  -25.084 1.00 50.15 408 A 1 
ATOM 3164 C C     . PRO A 1 408 ? 52.355  48.856  -25.613 1.00 49.58 408 A 1 
ATOM 3165 O O     . PRO A 1 408 ? 53.212  48.412  -24.843 1.00 48.63 408 A 1 
ATOM 3166 C CB    . PRO A 1 408 ? 50.938  50.183  -23.962 1.00 47.08 408 A 1 
ATOM 3167 C CG    . PRO A 1 408 ? 50.164  49.523  -22.830 1.00 45.49 408 A 1 
ATOM 3168 C CD    . PRO A 1 408 ? 50.331  48.028  -23.078 1.00 50.71 408 A 1 
ATOM 3169 N N     . TRP A 1 409 ? 52.569  49.071  -26.889 1.00 40.39 409 A 1 
ATOM 3170 C CA    . TRP A 1 409 ? 53.922  49.150  -27.437 1.00 40.84 409 A 1 
ATOM 3171 C C     . TRP A 1 409 ? 54.596  50.387  -26.834 1.00 38.38 409 A 1 
ATOM 3172 O O     . TRP A 1 409 ? 54.366  51.505  -27.297 1.00 35.88 409 A 1 
ATOM 3173 C CB    . TRP A 1 409 ? 53.884  49.193  -28.970 1.00 37.98 409 A 1 
ATOM 3174 C CG    . TRP A 1 409 ? 53.692  47.878  -29.654 1.00 35.10 409 A 1 
ATOM 3175 C CD1   . TRP A 1 409 ? 52.595  47.103  -29.603 1.00 29.11 409 A 1 
ATOM 3176 C CD2   . TRP A 1 409 ? 54.645  47.176  -30.512 1.00 30.32 409 A 1 
ATOM 3177 N NE1   . TRP A 1 409 ? 52.776  45.953  -30.356 1.00 26.80 409 A 1 
ATOM 3178 C CE2   . TRP A 1 409 ? 54.016  45.967  -30.933 1.00 29.30 409 A 1 
ATOM 3179 C CE3   . TRP A 1 409 ? 55.939  47.449  -30.954 1.00 32.90 409 A 1 
ATOM 3180 C CZ2   . TRP A 1 409 ? 54.688  45.057  -31.785 1.00 32.89 409 A 1 
ATOM 3181 C CZ3   . TRP A 1 409 ? 56.614  46.546  -31.809 1.00 31.26 409 A 1 
ATOM 3182 C CH2   . TRP A 1 409 ? 55.994  45.363  -32.220 1.00 30.94 409 A 1 
ATOM 3183 N N     . PHE A 1 410 ? 55.343  50.186  -25.738 1.00 45.56 410 A 1 
ATOM 3184 C CA    . PHE A 1 410 ? 56.393  51.090  -25.284 1.00 42.35 410 A 1 
ATOM 3185 C C     . PHE A 1 410 ? 57.681  50.823  -26.072 1.00 40.38 410 A 1 
ATOM 3186 O O     . PHE A 1 410 ? 57.967  49.645  -26.362 1.00 33.32 410 A 1 
ATOM 3187 C CB    . PHE A 1 410 ? 56.627  50.959  -23.777 1.00 40.37 410 A 1 
ATOM 3188 C CG    . PHE A 1 410 ? 55.791  51.914  -22.949 1.00 37.51 410 A 1 
ATOM 3189 C CD1   . PHE A 1 410 ? 56.173  53.248  -22.831 1.00 32.83 410 A 1 
ATOM 3190 C CD2   . PHE A 1 410 ? 54.623  51.466  -22.305 1.00 33.21 410 A 1 
ATOM 3191 C CE1   . PHE A 1 410 ? 55.398  54.145  -22.072 1.00 30.64 410 A 1 
ATOM 3192 C CE2   . PHE A 1 410 ? 53.849  52.360  -21.549 1.00 35.52 410 A 1 
ATOM 3193 C CZ    . PHE A 1 410 ? 54.236  53.698  -21.433 1.00 38.37 410 A 1 
ATOM 3194 O OXT   . PHE A 1 410 ? 58.335  51.864  -26.351 1.00 43.79 410 A 1 
ATOM 3195 N N     . GLY B 2 1   ? 26.346  -1.697  -1.892  1.00 36.11 1   B 1 
ATOM 3196 C CA    . GLY B 2 1   ? 24.979  -1.198  -2.111  1.00 38.69 1   B 1 
ATOM 3197 C C     . GLY B 2 1   ? 24.415  -0.853  -0.724  1.00 43.03 1   B 1 
ATOM 3198 O O     . GLY B 2 1   ? 24.514  -1.715  0.124   1.00 40.44 1   B 1 
ATOM 3199 N N     . GLY B 2 2   ? 23.958  0.370   -0.501  1.00 44.09 2   B 1 
ATOM 3200 C CA    . GLY B 2 2   ? 23.434  0.750   0.802   1.00 45.75 2   B 1 
ATOM 3201 C C     . GLY B 2 2   ? 22.209  -0.132  1.105   1.00 49.55 2   B 1 
ATOM 3202 O O     . GLY B 2 2   ? 21.204  0.044   0.426   1.00 47.41 2   B 1 
ATOM 3203 N N     . GLY B 2 3   ? 22.345  -1.045  2.042   1.00 44.31 3   B 1 
ATOM 3204 C CA    . GLY B 2 3   ? 21.242  -1.897  2.457   1.00 47.02 3   B 1 
ATOM 3205 C C     . GLY B 2 3   ? 20.065  -1.003  2.835   1.00 50.62 3   B 1 
ATOM 3206 O O     . GLY B 2 3   ? 20.250  -0.011  3.547   1.00 49.03 3   B 1 
ATOM 3207 N N     . VAL B 2 4   ? 18.900  -1.306  2.312   1.00 56.49 4   B 1 
ATOM 3208 C CA    . VAL B 2 4   ? 17.684  -0.579  2.671   1.00 58.70 4   B 1 
ATOM 3209 C C     . VAL B 2 4   ? 17.564  -0.694  4.186   1.00 63.78 4   B 1 
ATOM 3210 O O     . VAL B 2 4   ? 17.406  -1.804  4.693   1.00 60.17 4   B 1 
ATOM 3211 C CB    . VAL B 2 4   ? 16.457  -1.158  1.956   1.00 52.06 4   B 1 
ATOM 3212 C CG1   . VAL B 2 4   ? 15.170  -0.455  2.376   1.00 45.61 4   B 1 
ATOM 3213 C CG2   . VAL B 2 4   ? 16.606  -1.004  0.441   1.00 46.41 4   B 1 
ATOM 3214 N N     . ARG B 2 5   ? 17.749  0.427   4.926   1.00 60.42 5   B 1 
ATOM 3215 C CA    . ARG B 2 5   ? 17.704  0.403   6.385   1.00 63.61 5   B 1 
ATOM 3216 C C     . ARG B 2 5   ? 16.400  -0.238  6.815   1.00 66.97 5   B 1 
ATOM 3217 O O     . ARG B 2 5   ? 15.379  0.017   6.177   1.00 63.38 5   B 1 
ATOM 3218 C CB    . ARG B 2 5   ? 17.832  1.824   6.961   1.00 57.32 5   B 1 
ATOM 3219 C CG    . ARG B 2 5   ? 19.276  2.347   6.864   1.00 49.38 5   B 1 
ATOM 3220 C CD    . ARG B 2 5   ? 19.439  3.684   7.593   1.00 44.99 5   B 1 
ATOM 3221 N NE    . ARG B 2 5   ? 18.916  4.801   6.797   1.00 40.60 5   B 1 
ATOM 3222 C CZ    . ARG B 2 5   ? 19.015  6.088   7.101   1.00 35.86 5   B 1 
ATOM 3223 N NH1   . ARG B 2 5   ? 19.606  6.481   8.189   1.00 34.86 5   B 1 
ATOM 3224 N NH2   . ARG B 2 5   ? 18.520  6.984   6.298   1.00 32.89 5   B 1 
ATOM 3225 N N     . GLU B 2 6   ? 16.417  -1.021  7.889   1.00 68.56 6   B 1 
ATOM 3226 C CA    . GLU B 2 6   ? 15.230  -1.709  8.407   1.00 69.45 6   B 1 
ATOM 3227 C C     . GLU B 2 6   ? 14.032  -0.756  8.504   1.00 73.08 6   B 1 
ATOM 3228 O O     . GLU B 2 6   ? 12.950  -1.004  7.976   1.00 67.09 6   B 1 
ATOM 3229 C CB    . GLU B 2 6   ? 15.586  -2.302  9.789   1.00 62.07 6   B 1 
ATOM 3230 C CG    . GLU B 2 6   ? 14.685  -3.494  10.171  1.00 53.00 6   B 1 
ATOM 3231 C CD    . GLU B 2 6   ? 14.894  -4.702  9.241   1.00 47.99 6   B 1 
ATOM 3232 O OE1   . GLU B 2 6   ? 13.997  -5.553  9.145   1.00 45.49 6   B 1 
ATOM 3233 O OE2   . GLU B 2 6   ? 15.902  -4.734  8.498   1.00 45.28 6   B 1 
ATOM 3234 N N     . GLN B 2 7   ? 14.303  0.455   9.019   1.00 69.03 7   B 1 
ATOM 3235 C CA    . GLN B 2 7   ? 13.332  1.549   9.107   1.00 70.10 7   B 1 
ATOM 3236 C C     . GLN B 2 7   ? 12.772  2.011   7.747   1.00 74.91 7   B 1 
ATOM 3237 O O     . GLN B 2 7   ? 11.749  2.692   7.703   1.00 70.35 7   B 1 
ATOM 3238 C CB    . GLN B 2 7   ? 14.011  2.751   9.775   1.00 65.12 7   B 1 
ATOM 3239 C CG    . GLN B 2 7   ? 14.440  2.476   11.221  1.00 58.21 7   B 1 
ATOM 3240 C CD    . GLN B 2 7   ? 15.171  3.674   11.840  1.00 49.98 7   B 1 
ATOM 3241 O OE1   . GLN B 2 7   ? 15.505  4.660   11.184  1.00 48.69 7   B 1 
ATOM 3242 N NE2   . GLN B 2 7   ? 15.461  3.613   13.117  1.00 43.60 7   B 1 
ATOM 3243 N N     . ASP B 2 8   ? 13.432  1.721   6.622   1.00 78.11 8   B 1 
ATOM 3244 C CA    . ASP B 2 8   ? 12.950  2.103   5.296   1.00 77.82 8   B 1 
ATOM 3245 C C     . ASP B 2 8   ? 11.934  1.111   4.707   1.00 81.11 8   B 1 
ATOM 3246 O O     . ASP B 2 8   ? 11.270  1.450   3.724   1.00 77.19 8   B 1 
ATOM 3247 C CB    . ASP B 2 8   ? 14.123  2.333   4.335   1.00 72.99 8   B 1 
ATOM 3248 C CG    . ASP B 2 8   ? 14.897  3.638   4.561   1.00 67.44 8   B 1 
ATOM 3249 O OD1   . ASP B 2 8   ? 14.247  4.668   4.861   1.00 61.41 8   B 1 
ATOM 3250 O OD2   . ASP B 2 8   ? 16.104  3.673   4.243   1.00 60.40 8   B 1 
ATOM 3251 N N     . ARG B 2 9   ? 11.787  -0.077  5.322   1.00 86.78 9   B 1 
ATOM 3252 C CA    . ARG B 2 9   ? 10.769  -1.083  4.989   1.00 87.51 9   B 1 
ATOM 3253 C C     . ARG B 2 9   ? 9.378   -0.671  5.461   1.00 89.56 9   B 1 
ATOM 3254 O O     . ARG B 2 9   ? 8.385   -1.100  4.881   1.00 86.73 9   B 1 
ATOM 3255 C CB    . ARG B 2 9   ? 11.149  -2.435  5.606   1.00 83.92 9   B 1 
ATOM 3256 C CG    . ARG B 2 9   ? 12.498  -2.963  5.093   1.00 75.37 9   B 1 
ATOM 3257 C CD    . ARG B 2 9   ? 12.794  -4.322  5.719   1.00 71.26 9   B 1 
ATOM 3258 N NE    . ARG B 2 9   ? 14.079  -4.875  5.239   1.00 64.43 9   B 1 
ATOM 3259 C CZ    . ARG B 2 9   ? 14.686  -5.930  5.736   1.00 58.16 9   B 1 
ATOM 3260 N NH1   . ARG B 2 9   ? 14.166  -6.649  6.701   1.00 55.20 9   B 1 
ATOM 3261 N NH2   . ARG B 2 9   ? 15.850  -6.297  5.292   1.00 51.68 9   B 1 
ATOM 3262 N N     . PHE B 2 10  ? 9.328   0.199   6.470   1.00 91.00 10  B 1 
ATOM 3263 C CA    . PHE B 2 10  ? 8.088   0.627   7.096   1.00 92.15 10  B 1 
ATOM 3264 C C     . PHE B 2 10  ? 7.718   2.074   6.740   1.00 93.26 10  B 1 
ATOM 3265 O O     . PHE B 2 10  ? 8.543   2.884   6.288   1.00 91.85 10  B 1 
ATOM 3266 C CB    . PHE B 2 10  ? 8.198   0.419   8.608   1.00 90.65 10  B 1 
ATOM 3267 C CG    . PHE B 2 10  ? 8.630   -0.987  8.996   1.00 90.64 10  B 1 
ATOM 3268 C CD1   . PHE B 2 10  ? 7.919   -2.101  8.545   1.00 85.19 10  B 1 
ATOM 3269 C CD2   . PHE B 2 10  ? 9.778   -1.173  9.787   1.00 84.00 10  B 1 
ATOM 3270 C CE1   . PHE B 2 10  ? 8.337   -3.409  8.879   1.00 81.65 10  B 1 
ATOM 3271 C CE2   . PHE B 2 10  ? 10.201  -2.468  10.130  1.00 82.07 10  B 1 
ATOM 3272 C CZ    . PHE B 2 10  ? 9.476   -3.586  9.674   1.00 82.43 10  B 1 
ATOM 3273 N N     . LEU B 2 11  ? 6.458   2.428   6.953   1.00 93.53 11  B 1 
ATOM 3274 C CA    . LEU B 2 11  ? 6.021   3.822   6.930   1.00 93.97 11  B 1 
ATOM 3275 C C     . LEU B 2 11  ? 6.668   4.600   8.096   1.00 94.09 11  B 1 
ATOM 3276 O O     . LEU B 2 11  ? 7.005   4.011   9.114   1.00 92.40 11  B 1 
ATOM 3277 C CB    . LEU B 2 11  ? 4.491   3.891   6.978   1.00 93.75 11  B 1 
ATOM 3278 C CG    . LEU B 2 11  ? 3.800   3.299   5.737   1.00 92.98 11  B 1 
ATOM 3279 C CD1   . LEU B 2 11  ? 2.297   3.303   5.951   1.00 89.71 11  B 1 
ATOM 3280 C CD2   . LEU B 2 11  ? 4.108   4.107   4.471   1.00 88.84 11  B 1 
ATOM 3281 N N     . PRO B 2 12  ? 6.876   5.936   7.975   1.00 93.21 12  B 1 
ATOM 3282 C CA    . PRO B 2 12  ? 7.535   6.679   9.047   1.00 92.79 12  B 1 
ATOM 3283 C C     . PRO B 2 12  ? 6.705   6.687   10.334  1.00 93.42 12  B 1 
ATOM 3284 O O     . PRO B 2 12  ? 5.558   7.126   10.322  1.00 92.54 12  B 1 
ATOM 3285 C CB    . PRO B 2 12  ? 7.747   8.093   8.504   1.00 91.03 12  B 1 
ATOM 3286 C CG    . PRO B 2 12  ? 7.663   7.921   6.988   1.00 88.43 12  B 1 
ATOM 3287 C CD    . PRO B 2 12  ? 6.676   6.772   6.815   1.00 90.75 12  B 1 
ATOM 3288 N N     . ILE B 2 13  ? 7.337   6.326   11.464  1.00 91.63 13  B 1 
ATOM 3289 C CA    . ILE B 2 13  ? 6.684   6.226   12.779  1.00 92.16 13  B 1 
ATOM 3290 C C     . ILE B 2 13  ? 5.970   7.523   13.194  1.00 92.76 13  B 1 
ATOM 3291 O O     . ILE B 2 13  ? 4.912   7.478   13.820  1.00 91.87 13  B 1 
ATOM 3292 C CB    . ILE B 2 13  ? 7.728   5.796   13.826  1.00 91.13 13  B 1 
ATOM 3293 C CG1   . ILE B 2 13  ? 7.103   5.394   15.175  1.00 86.37 13  B 1 
ATOM 3294 C CG2   . ILE B 2 13  ? 8.793   6.878   14.087  1.00 84.49 13  B 1 
ATOM 3295 C CD1   . ILE B 2 13  ? 6.202   4.163   15.071  1.00 77.83 13  B 1 
ATOM 3296 N N     . ALA B 2 14  ? 6.504   8.702   12.808  1.00 92.58 14  B 1 
ATOM 3297 C CA    . ALA B 2 14  ? 5.871   9.986   13.110  1.00 91.64 14  B 1 
ATOM 3298 C C     . ALA B 2 14  ? 4.504   10.148  12.418  1.00 92.77 14  B 1 
ATOM 3299 O O     . ALA B 2 14  ? 3.594   10.750  12.991  1.00 91.52 14  B 1 
ATOM 3300 C CB    . ALA B 2 14  ? 6.833   11.102  12.691  1.00 89.62 14  B 1 
ATOM 3301 N N     . ASN B 2 15  ? 4.354   9.608   11.198  1.00 92.53 15  B 1 
ATOM 3302 C CA    . ASN B 2 15  ? 3.093   9.627   10.465  1.00 93.06 15  B 1 
ATOM 3303 C C     . ASN B 2 15  ? 2.095   8.660   11.091  1.00 94.18 15  B 1 
ATOM 3304 O O     . ASN B 2 15  ? 0.966   9.064   11.371  1.00 93.52 15  B 1 
ATOM 3305 C CB    . ASN B 2 15  ? 3.359   9.304   8.989   1.00 92.18 15  B 1 
ATOM 3306 C CG    . ASN B 2 15  ? 4.125   10.409  8.280   1.00 90.35 15  B 1 
ATOM 3307 O OD1   . ASN B 2 15  ? 5.294   10.646  8.496   1.00 79.77 15  B 1 
ATOM 3308 N ND2   . ASN B 2 15  ? 3.472   11.140  7.408   1.00 80.93 15  B 1 
ATOM 3309 N N     . ILE B 2 16  ? 2.526   7.445   11.388  1.00 94.40 16  B 1 
ATOM 3310 C CA    . ILE B 2 16  ? 1.694   6.446   12.069  1.00 95.11 16  B 1 
ATOM 3311 C C     . ILE B 2 16  ? 1.219   6.985   13.424  1.00 95.78 16  B 1 
ATOM 3312 O O     . ILE B 2 16  ? 0.025   7.010   13.694  1.00 95.17 16  B 1 
ATOM 3313 C CB    . ILE B 2 16  ? 2.458   5.114   12.220  1.00 94.69 16  B 1 
ATOM 3314 C CG1   . ILE B 2 16  ? 2.950   4.558   10.858  1.00 92.41 16  B 1 
ATOM 3315 C CG2   . ILE B 2 16  ? 1.600   4.073   12.941  1.00 92.87 16  B 1 
ATOM 3316 C CD1   . ILE B 2 16  ? 1.876   4.447   9.762   1.00 84.70 16  B 1 
ATOM 3317 N N     . SER B 2 17  ? 2.130   7.545   14.225  1.00 94.91 17  B 1 
ATOM 3318 C CA    . SER B 2 17  ? 1.792   8.146   15.525  1.00 94.60 17  B 1 
ATOM 3319 C C     . SER B 2 17  ? 0.766   9.279   15.424  1.00 94.97 17  B 1 
ATOM 3320 O O     . SER B 2 17  ? 0.004   9.492   16.356  1.00 94.10 17  B 1 
ATOM 3321 C CB    . SER B 2 17  ? 3.038   8.732   16.195  1.00 93.37 17  B 1 
ATOM 3322 O OG    . SER B 2 17  ? 4.038   7.772   16.397  1.00 80.55 17  B 1 
ATOM 3323 N N     . ARG B 2 18  ? 0.778   10.055  14.324  1.00 94.53 18  B 1 
ATOM 3324 C CA    . ARG B 2 18  ? -0.203  11.121  14.102  1.00 94.23 18  B 1 
ATOM 3325 C C     . ARG B 2 18  ? -1.588  10.549  13.799  1.00 94.98 18  B 1 
ATOM 3326 O O     . ARG B 2 18  ? -2.555  11.067  14.353  1.00 93.71 18  B 1 
ATOM 3327 C CB    . ARG B 2 18  ? 0.301   12.051  12.985  1.00 92.86 18  B 1 
ATOM 3328 C CG    . ARG B 2 18  ? -0.676  13.210  12.709  1.00 85.64 18  B 1 
ATOM 3329 C CD    . ARG B 2 18  ? -0.081  14.245  11.728  1.00 83.98 18  B 1 
ATOM 3330 N NE    . ARG B 2 18  ? 0.401   13.607  10.496  1.00 75.17 18  B 1 
ATOM 3331 C CZ    . ARG B 2 18  ? 0.970   14.221  9.461   1.00 69.99 18  B 1 
ATOM 3332 N NH1   . ARG B 2 18  ? 1.149   15.510  9.440   1.00 61.97 18  B 1 
ATOM 3333 N NH2   . ARG B 2 18  ? 1.364   13.532  8.433   1.00 62.63 18  B 1 
ATOM 3334 N N     . ILE B 2 19  ? -1.678  9.494   13.002  1.00 94.93 19  B 1 
ATOM 3335 C CA    . ILE B 2 19  ? -2.945  8.818   12.693  1.00 95.00 19  B 1 
ATOM 3336 C C     . ILE B 2 19  ? -3.519  8.163   13.955  1.00 95.58 19  B 1 
ATOM 3337 O O     . ILE B 2 19  ? -4.668  8.408   14.292  1.00 94.76 19  B 1 
ATOM 3338 C CB    . ILE B 2 19  ? -2.774  7.793   11.549  1.00 94.82 19  B 1 
ATOM 3339 C CG1   . ILE B 2 19  ? -2.226  8.443   10.259  1.00 93.17 19  B 1 
ATOM 3340 C CG2   . ILE B 2 19  ? -4.134  7.135   11.247  1.00 92.81 19  B 1 
ATOM 3341 C CD1   . ILE B 2 19  ? -1.663  7.423   9.271   1.00 88.86 19  B 1 
ATOM 3342 N N     . MET B 2 20  ? -2.701  7.443   14.719  1.00 95.96 20  B 1 
ATOM 3343 C CA    . MET B 2 20  ? -3.117  6.843   15.988  1.00 96.27 20  B 1 
ATOM 3344 C C     . MET B 2 20  ? -3.708  7.876   16.951  1.00 96.13 20  B 1 
ATOM 3345 O O     . MET B 2 20  ? -4.742  7.644   17.559  1.00 94.75 20  B 1 
ATOM 3346 C CB    . MET B 2 20  ? -1.919  6.159   16.673  1.00 96.06 20  B 1 
ATOM 3347 C CG    . MET B 2 20  ? -1.366  4.966   15.919  1.00 94.24 20  B 1 
ATOM 3348 S SD    . MET B 2 20  ? 0.136   4.286   16.691  1.00 92.39 20  B 1 
ATOM 3349 C CE    . MET B 2 20  ? -0.606  3.291   18.007  1.00 83.22 20  B 1 
ATOM 3350 N N     . LYS B 2 21  ? -3.089  9.063   17.071  1.00 96.14 21  B 1 
ATOM 3351 C CA    . LYS B 2 21  ? -3.582  10.149  17.935  1.00 95.83 21  B 1 
ATOM 3352 C C     . LYS B 2 21  ? -4.926  10.720  17.489  1.00 95.92 21  B 1 
ATOM 3353 O O     . LYS B 2 21  ? -5.602  11.304  18.329  1.00 94.37 21  B 1 
ATOM 3354 C CB    . LYS B 2 21  ? -2.557  11.275  18.017  1.00 94.80 21  B 1 
ATOM 3355 C CG    . LYS B 2 21  ? -1.398  10.931  18.950  1.00 88.44 21  B 1 
ATOM 3356 C CD    . LYS B 2 21  ? -0.396  12.083  18.920  1.00 78.90 21  B 1 
ATOM 3357 C CE    . LYS B 2 21  ? 0.772   11.798  19.853  1.00 70.70 21  B 1 
ATOM 3358 N NZ    . LYS B 2 21  ? 1.619   13.009  20.021  1.00 60.61 21  B 1 
ATOM 3359 N N     . LYS B 2 22  ? -5.295  10.610  16.212  1.00 94.86 22  B 1 
ATOM 3360 C CA    . LYS B 2 22  ? -6.619  11.021  15.729  1.00 94.25 22  B 1 
ATOM 3361 C C     . LYS B 2 22  ? -7.713  10.049  16.194  1.00 94.76 22  B 1 
ATOM 3362 O O     . LYS B 2 22  ? -8.821  10.484  16.470  1.00 92.95 22  B 1 
ATOM 3363 C CB    . LYS B 2 22  ? -6.644  11.155  14.197  1.00 92.69 22  B 1 
ATOM 3364 C CG    . LYS B 2 22  ? -5.835  12.334  13.627  1.00 86.23 22  B 1 
ATOM 3365 C CD    . LYS B 2 22  ? -6.004  12.399  12.097  1.00 80.55 22  B 1 
ATOM 3366 C CE    . LYS B 2 22  ? -5.334  13.620  11.462  1.00 71.84 22  B 1 
ATOM 3367 N NZ    . LYS B 2 22  ? -5.678  13.766  10.013  1.00 63.87 22  B 1 
ATOM 3368 N N     . ALA B 2 23  ? -7.390  8.764   16.298  1.00 95.10 23  B 1 
ATOM 3369 C CA    . ALA B 2 23  ? -8.332  7.741   16.740  1.00 94.54 23  B 1 
ATOM 3370 C C     . ALA B 2 23  ? -8.461  7.655   18.270  1.00 94.93 23  B 1 
ATOM 3371 O O     . ALA B 2 23  ? -9.535  7.380   18.801  1.00 93.04 23  B 1 
ATOM 3372 C CB    . ALA B 2 23  ? -7.883  6.405   16.150  1.00 92.84 23  B 1 
ATOM 3373 N N     . VAL B 2 24  ? -7.368  7.902   18.996  1.00 95.70 24  B 1 
ATOM 3374 C CA    . VAL B 2 24  ? -7.319  7.792   20.458  1.00 95.82 24  B 1 
ATOM 3375 C C     . VAL B 2 24  ? -7.821  9.089   21.110  1.00 96.23 24  B 1 
ATOM 3376 O O     . VAL B 2 24  ? -7.397  10.171  20.700  1.00 94.69 24  B 1 
ATOM 3377 C CB    . VAL B 2 24  ? -5.903  7.429   20.924  1.00 94.57 24  B 1 
ATOM 3378 C CG1   . VAL B 2 24  ? -5.773  7.362   22.450  1.00 90.13 24  B 1 
ATOM 3379 C CG2   . VAL B 2 24  ? -5.496  6.055   20.384  1.00 90.05 24  B 1 
ATOM 3380 N N     . PRO B 2 25  ? -8.665  9.020   22.164  1.00 95.41 25  B 1 
ATOM 3381 C CA    . PRO B 2 25  ? -9.118  10.190  22.904  1.00 95.12 25  B 1 
ATOM 3382 C C     . PRO B 2 25  ? -7.969  11.056  23.442  1.00 95.23 25  B 1 
ATOM 3383 O O     . PRO B 2 25  ? -6.888  10.556  23.759  1.00 93.47 25  B 1 
ATOM 3384 C CB    . PRO B 2 25  ? -9.981  9.646   24.042  1.00 93.68 25  B 1 
ATOM 3385 C CG    . PRO B 2 25  ? -10.480 8.316   23.496  1.00 90.64 25  B 1 
ATOM 3386 C CD    . PRO B 2 25  ? -9.317  7.816   22.650  1.00 93.69 25  B 1 
ATOM 3387 N N     . ALA B 2 26  ? -8.210  12.357  23.624  1.00 95.21 26  B 1 
ATOM 3388 C CA    . ALA B 2 26  ? -7.169  13.311  24.029  1.00 95.11 26  B 1 
ATOM 3389 C C     . ALA B 2 26  ? -6.487  12.987  25.372  1.00 95.34 26  B 1 
ATOM 3390 O O     . ALA B 2 26  ? -5.332  13.368  25.599  1.00 91.82 26  B 1 
ATOM 3391 C CB    . ALA B 2 26  ? -7.806  14.707  24.057  1.00 93.50 26  B 1 
ATOM 3392 N N     . ASN B 2 27  ? -7.176  12.302  26.287  1.00 93.78 27  B 1 
ATOM 3393 C CA    . ASN B 2 27  ? -6.645  11.849  27.574  1.00 93.35 27  B 1 
ATOM 3394 C C     . ASN B 2 27  ? -5.804  10.563  27.477  1.00 93.94 27  B 1 
ATOM 3395 O O     . ASN B 2 27  ? -5.192  10.159  28.475  1.00 90.36 27  B 1 
ATOM 3396 C CB    . ASN B 2 27  ? -7.805  11.689  28.573  1.00 91.04 27  B 1 
ATOM 3397 C CG    . ASN B 2 27  ? -8.765  10.576  28.178  1.00 86.35 27  B 1 
ATOM 3398 O OD1   . ASN B 2 27  ? -8.964  10.276  27.027  1.00 73.76 27  B 1 
ATOM 3399 N ND2   . ASN B 2 27  ? -9.405  9.931   29.128  1.00 77.63 27  B 1 
ATOM 3400 N N     . GLY B 2 28  ? -5.798  9.908   26.301  1.00 94.01 28  B 1 
ATOM 3401 C CA    . GLY B 2 28  ? -5.050  8.693   26.042  1.00 94.11 28  B 1 
ATOM 3402 C C     . GLY B 2 28  ? -3.577  8.949   25.730  1.00 94.85 28  B 1 
ATOM 3403 O O     . GLY B 2 28  ? -3.183  9.985   25.198  1.00 92.39 28  B 1 
ATOM 3404 N N     . LYS B 2 29  ? -2.743  7.960   26.055  1.00 95.37 29  B 1 
ATOM 3405 C CA    . LYS B 2 29  ? -1.323  7.944   25.694  1.00 95.48 29  B 1 
ATOM 3406 C C     . LYS B 2 29  ? -1.018  6.677   24.908  1.00 96.08 29  B 1 
ATOM 3407 O O     . LYS B 2 29  ? -1.737  5.688   24.991  1.00 93.89 29  B 1 
ATOM 3408 C CB    . LYS B 2 29  ? -0.455  8.049   26.950  1.00 93.89 29  B 1 
ATOM 3409 C CG    . LYS B 2 29  ? -0.633  9.392   27.682  1.00 88.57 29  B 1 
ATOM 3410 C CD    . LYS B 2 29  ? 0.279   9.464   28.904  1.00 83.93 29  B 1 
ATOM 3411 C CE    . LYS B 2 29  ? 0.058   10.773  29.655  1.00 76.97 29  B 1 
ATOM 3412 N NZ    . LYS B 2 29  ? 0.880   10.850  30.880  1.00 66.70 29  B 1 
ATOM 3413 N N     . ILE B 2 30  ? 0.059   6.717   24.129  1.00 94.25 30  B 1 
ATOM 3414 C CA    . ILE B 2 30  ? 0.493   5.588   23.314  1.00 94.95 30  B 1 
ATOM 3415 C C     . ILE B 2 30  ? 1.972   5.338   23.612  1.00 94.99 30  B 1 
ATOM 3416 O O     . ILE B 2 30  ? 2.790   6.248   23.427  1.00 92.74 30  B 1 
ATOM 3417 C CB    . ILE B 2 30  ? 0.233   5.840   21.814  1.00 94.47 30  B 1 
ATOM 3418 C CG1   . ILE B 2 30  ? -1.220  6.290   21.522  1.00 91.94 30  B 1 
ATOM 3419 C CG2   . ILE B 2 30  ? 0.555   4.558   21.033  1.00 91.63 30  B 1 
ATOM 3420 C CD1   . ILE B 2 30  ? -1.429  6.823   20.101  1.00 88.10 30  B 1 
ATOM 3421 N N     . ALA B 2 31  ? 2.290   4.145   24.078  1.00 96.02 31  B 1 
ATOM 3422 C CA    . ALA B 2 31  ? 3.657   3.724   24.339  1.00 95.56 31  B 1 
ATOM 3423 C C     . ALA B 2 31  ? 4.504   3.719   23.057  1.00 95.32 31  B 1 
ATOM 3424 O O     . ALA B 2 31  ? 3.994   3.843   21.939  1.00 93.76 31  B 1 
ATOM 3425 C CB    . ALA B 2 31  ? 3.627   2.362   25.038  1.00 94.52 31  B 1 
ATOM 3426 N N     . LYS B 2 32  ? 5.835   3.707   23.219  1.00 94.05 32  B 1 
ATOM 3427 C CA    . LYS B 2 32  ? 6.741   3.753   22.078  1.00 93.13 32  B 1 
ATOM 3428 C C     . LYS B 2 32  ? 6.721   2.436   21.297  1.00 93.06 32  B 1 
ATOM 3429 O O     . LYS B 2 32  ? 6.575   2.474   20.075  1.00 91.30 32  B 1 
ATOM 3430 C CB    . LYS B 2 32  ? 8.159   4.101   22.556  1.00 91.49 32  B 1 
ATOM 3431 C CG    . LYS B 2 32  ? 9.129   4.243   21.373  1.00 83.41 32  B 1 
ATOM 3432 C CD    . LYS B 2 32  ? 10.584  4.344   21.846  1.00 75.70 32  B 1 
ATOM 3433 C CE    . LYS B 2 32  ? 11.498  4.270   20.622  1.00 63.70 32  B 1 
ATOM 3434 N NZ    . LYS B 2 32  ? 12.445  3.155   20.687  1.00 56.03 32  B 1 
ATOM 3435 N N     . ASP B 2 33  ? 6.820   1.339   22.003  1.00 93.14 33  B 1 
ATOM 3436 C CA    . ASP B 2 33  ? 6.675   -0.037  21.533  1.00 92.34 33  B 1 
ATOM 3437 C C     . ASP B 2 33  ? 5.355   -0.243  20.789  1.00 93.11 33  B 1 
ATOM 3438 O O     . ASP B 2 33  ? 5.377   -0.676  19.636  1.00 91.67 33  B 1 
ATOM 3439 C CB    . ASP B 2 33  ? 6.786   -0.988  22.743  1.00 89.99 33  B 1 
ATOM 3440 C CG    . ASP B 2 33  ? 5.926   -0.590  23.966  1.00 81.98 33  B 1 
ATOM 3441 O OD1   . ASP B 2 33  ? 5.133   0.371   23.844  1.00 69.87 33  B 1 
ATOM 3442 O OD2   . ASP B 2 33  ? 6.140   -1.153  25.049  1.00 74.06 33  B 1 
ATOM 3443 N N     . ALA B 2 34  ? 4.221   0.211   21.322  1.00 94.43 34  B 1 
ATOM 3444 C CA    . ALA B 2 34  ? 2.935   0.135   20.638  1.00 94.48 34  B 1 
ATOM 3445 C C     . ALA B 2 34  ? 2.936   0.852   19.276  1.00 94.62 34  B 1 
ATOM 3446 O O     . ALA B 2 34  ? 2.326   0.386   18.312  1.00 93.81 34  B 1 
ATOM 3447 C CB    . ALA B 2 34  ? 1.862   0.728   21.555  1.00 94.19 34  B 1 
ATOM 3448 N N     . LYS B 2 35  ? 3.633   2.006   19.144  1.00 95.35 35  B 1 
ATOM 3449 C CA    . LYS B 2 35  ? 3.758   2.690   17.850  1.00 95.13 35  B 1 
ATOM 3450 C C     . LYS B 2 35  ? 4.613   1.902   16.863  1.00 94.97 35  B 1 
ATOM 3451 O O     . LYS B 2 35  ? 4.329   1.944   15.665  1.00 93.75 35  B 1 
ATOM 3452 C CB    . LYS B 2 35  ? 4.365   4.082   18.023  1.00 94.39 35  B 1 
ATOM 3453 C CG    . LYS B 2 35  ? 3.421   5.032   18.747  1.00 91.88 35  B 1 
ATOM 3454 C CD    . LYS B 2 35  ? 4.204   6.261   19.196  1.00 89.51 35  B 1 
ATOM 3455 C CE    . LYS B 2 35  ? 3.309   7.098   20.096  1.00 84.76 35  B 1 
ATOM 3456 N NZ    . LYS B 2 35  ? 4.109   7.863   21.062  1.00 78.03 35  B 1 
ATOM 3457 N N     . GLU B 2 36  ? 5.653   1.248   17.348  1.00 93.60 36  B 1 
ATOM 3458 C CA    . GLU B 2 36  ? 6.554   0.419   16.552  1.00 93.12 36  B 1 
ATOM 3459 C C     . GLU B 2 36  ? 5.825   -0.841  16.063  1.00 93.55 36  B 1 
ATOM 3460 O O     . GLU B 2 36  ? 5.772   -1.082  14.860  1.00 92.66 36  B 1 
ATOM 3461 C CB    . GLU B 2 36  ? 7.854   0.149   17.347  1.00 92.18 36  B 1 
ATOM 3462 C CG    . GLU B 2 36  ? 8.690   1.435   17.444  1.00 89.13 36  B 1 
ATOM 3463 C CD    . GLU B 2 36  ? 9.901   1.440   18.415  1.00 86.58 36  B 1 
ATOM 3464 O OE1   . GLU B 2 36  ? 10.710  2.398   18.329  1.00 81.51 36  B 1 
ATOM 3465 O OE2   . GLU B 2 36  ? 10.005  0.600   19.321  1.00 80.80 36  B 1 
ATOM 3466 N N     . THR B 2 37  ? 5.114   -1.529  16.947  1.00 94.26 37  B 1 
ATOM 3467 C CA    . THR B 2 37  ? 4.269   -2.678  16.594  1.00 94.06 37  B 1 
ATOM 3468 C C     . THR B 2 37  ? 3.212   -2.308  15.555  1.00 94.42 37  B 1 
ATOM 3469 O O     . THR B 2 37  ? 3.080   -2.974  14.526  1.00 93.74 37  B 1 
ATOM 3470 C CB    . THR B 2 37  ? 3.586   -3.249  17.845  1.00 93.09 37  B 1 
ATOM 3471 O OG1   . THR B 2 37  ? 4.558   -3.560  18.807  1.00 87.22 37  B 1 
ATOM 3472 C CG2   . THR B 2 37  ? 2.797   -4.524  17.562  1.00 86.10 37  B 1 
ATOM 3473 N N     . LEU B 2 38  ? 2.487   -1.201  15.743  1.00 94.91 38  B 1 
ATOM 3474 C CA    . LEU B 2 38  ? 1.477   -0.787  14.772  1.00 95.48 38  B 1 
ATOM 3475 C C     . LEU B 2 38  ? 2.090   -0.330  13.434  1.00 95.42 38  B 1 
ATOM 3476 O O     . LEU B 2 38  ? 1.492   -0.528  12.376  1.00 94.40 38  B 1 
ATOM 3477 C CB    . LEU B 2 38  ? 0.550   0.243   15.440  1.00 95.09 38  B 1 
ATOM 3478 C CG    . LEU B 2 38  ? -0.817  0.352   14.746  1.00 93.90 38  B 1 
ATOM 3479 C CD1   . LEU B 2 38  ? -1.925  0.664   15.736  1.00 87.49 38  B 1 
ATOM 3480 C CD2   . LEU B 2 38  ? -0.834  1.452   13.689  1.00 86.39 38  B 1 
ATOM 3481 N N     . GLN B 2 39  ? 3.296   0.246   13.461  1.00 94.08 39  B 1 
ATOM 3482 C CA    . GLN B 2 39  ? 4.046   0.572   12.247  1.00 94.07 39  B 1 
ATOM 3483 C C     . GLN B 2 39  ? 4.360   -0.677  11.414  1.00 94.31 39  B 1 
ATOM 3484 O O     . GLN B 2 39  ? 4.275   -0.627  10.180  1.00 93.22 39  B 1 
ATOM 3485 C CB    . GLN B 2 39  ? 5.336   1.318   12.638  1.00 93.15 39  B 1 
ATOM 3486 C CG    . GLN B 2 39  ? 6.202   1.691   11.439  1.00 90.70 39  B 1 
ATOM 3487 C CD    . GLN B 2 39  ? 7.590   2.217   11.839  1.00 90.33 39  B 1 
ATOM 3488 O OE1   . GLN B 2 39  ? 8.154   1.913   12.875  1.00 84.58 39  B 1 
ATOM 3489 N NE2   . GLN B 2 39  ? 8.205   3.019   11.019  1.00 82.74 39  B 1 
ATOM 3490 N N     . GLU B 2 40  ? 4.702   -1.779  12.063  1.00 94.04 40  B 1 
ATOM 3491 C CA    . GLU B 2 40  ? 4.935   -3.051  11.401  1.00 93.68 40  B 1 
ATOM 3492 C C     . GLU B 2 40  ? 3.623   -3.661  10.894  1.00 94.29 40  B 1 
ATOM 3493 O O     . GLU B 2 40  ? 3.539   -4.001  9.711   1.00 93.17 40  B 1 
ATOM 3494 C CB    . GLU B 2 40  ? 5.674   -4.008  12.341  1.00 91.93 40  B 1 
ATOM 3495 C CG    . GLU B 2 40  ? 7.097   -3.528  12.594  1.00 84.02 40  B 1 
ATOM 3496 C CD    . GLU B 2 40  ? 7.917   -4.473  13.470  1.00 81.68 40  B 1 
ATOM 3497 O OE1   . GLU B 2 40  ? 8.885   -3.972  14.074  1.00 77.15 40  B 1 
ATOM 3498 O OE2   . GLU B 2 40  ? 7.593   -5.671  13.492  1.00 77.16 40  B 1 
ATOM 3499 N N     . CYS B 2 41  ? 2.570   -3.659  11.710  1.00 94.45 41  B 1 
ATOM 3500 C CA    . CYS B 2 41  ? 1.246   -4.144  11.338  1.00 94.53 41  B 1 
ATOM 3501 C C     . CYS B 2 41  ? 0.699   -3.463  10.076  1.00 94.84 41  B 1 
ATOM 3502 O O     . CYS B 2 41  ? 0.245   -4.137  9.156   1.00 94.14 41  B 1 
ATOM 3503 C CB    . CYS B 2 41  ? 0.272   -3.936  12.504  1.00 94.20 41  B 1 
ATOM 3504 S SG    . CYS B 2 41  ? 0.691   -5.024  13.900  1.00 92.26 41  B 1 
ATOM 3505 N N     . VAL B 2 42  ? 0.769   -2.133  9.974   1.00 95.31 42  B 1 
ATOM 3506 C CA    . VAL B 2 42  ? 0.280   -1.426  8.779   1.00 95.32 42  B 1 
ATOM 3507 C C     . VAL B 2 42  ? 1.131   -1.721  7.545   1.00 95.27 42  B 1 
ATOM 3508 O O     . VAL B 2 42  ? 0.616   -1.783  6.436   1.00 94.23 42  B 1 
ATOM 3509 C CB    . VAL B 2 42  ? 0.142   0.085   9.035   1.00 94.53 42  B 1 
ATOM 3510 C CG1   . VAL B 2 42  ? 1.474   0.820   9.143   1.00 89.71 42  B 1 
ATOM 3511 C CG2   . VAL B 2 42  ? -0.670  0.743   7.912   1.00 87.69 42  B 1 
ATOM 3512 N N     . SER B 2 43  ? 2.439   -1.926  7.706   1.00 94.06 43  B 1 
ATOM 3513 C CA    . SER B 2 43  ? 3.317   -2.277  6.592   1.00 93.34 43  B 1 
ATOM 3514 C C     . SER B 2 43  ? 3.045   -3.695  6.095   1.00 93.55 43  B 1 
ATOM 3515 O O     . SER B 2 43  ? 3.066   -3.937  4.888   1.00 92.14 43  B 1 
ATOM 3516 C CB    . SER B 2 43  ? 4.775   -2.109  6.995   1.00 91.77 43  B 1 
ATOM 3517 O OG    . SER B 2 43  ? 4.992   -0.771  7.402   1.00 80.12 43  B 1 
ATOM 3518 N N     . GLU B 2 44  ? 2.715   -4.585  6.996   1.00 93.55 44  B 1 
ATOM 3519 C CA    . GLU B 2 44  ? 2.270   -5.937  6.697   1.00 93.51 44  B 1 
ATOM 3520 C C     . GLU B 2 44  ? 0.911   -5.935  5.994   1.00 94.26 44  B 1 
ATOM 3521 O O     . GLU B 2 44  ? 0.740   -6.622  4.990   1.00 93.08 44  B 1 
ATOM 3522 C CB    . GLU B 2 44  ? 2.244   -6.748  8.004   1.00 92.11 44  B 1 
ATOM 3523 C CG    . GLU B 2 44  ? 2.209   -8.263  7.773   1.00 83.89 44  B 1 
ATOM 3524 C CD    . GLU B 2 44  ? 3.462   -8.790  7.048   1.00 85.20 44  B 1 
ATOM 3525 O OE1   . GLU B 2 44  ? 3.389   -9.862  6.426   1.00 79.02 44  B 1 
ATOM 3526 O OE2   . GLU B 2 44  ? 4.537   -8.157  7.059   1.00 78.99 44  B 1 
ATOM 3527 N N     . PHE B 2 45  ? -0.018  -5.080  6.419   1.00 94.69 45  B 1 
ATOM 3528 C CA    . PHE B 2 45  ? -1.315  -4.893  5.779   1.00 94.95 45  B 1 
ATOM 3529 C C     . PHE B 2 45  ? -1.186  -4.409  4.325   1.00 95.01 45  B 1 
ATOM 3530 O O     . PHE B 2 45  ? -1.784  -5.002  3.424   1.00 94.22 45  B 1 
ATOM 3531 C CB    . PHE B 2 45  ? -2.136  -3.907  6.615   1.00 94.83 45  B 1 
ATOM 3532 C CG    . PHE B 2 45  ? -3.443  -3.526  5.965   1.00 94.65 45  B 1 
ATOM 3533 C CD1   . PHE B 2 45  ? -3.621  -2.235  5.430   1.00 92.95 45  B 1 
ATOM 3534 C CD2   . PHE B 2 45  ? -4.484  -4.458  5.886   1.00 93.11 45  B 1 
ATOM 3535 C CE1   . PHE B 2 45  ? -4.836  -1.877  4.842   1.00 92.25 45  B 1 
ATOM 3536 C CE2   . PHE B 2 45  ? -5.706  -4.105  5.293   1.00 92.24 45  B 1 
ATOM 3537 C CZ    . PHE B 2 45  ? -5.888  -2.808  4.781   1.00 92.61 45  B 1 
ATOM 3538 N N     . ILE B 2 46  ? -0.346  -3.402  4.059   1.00 94.92 46  B 1 
ATOM 3539 C CA    . ILE B 2 46  ? -0.078  -2.945  2.684   1.00 94.34 46  B 1 
ATOM 3540 C C     . ILE B 2 46  ? 0.450   -4.100  1.835   1.00 94.43 46  B 1 
ATOM 3541 O O     . ILE B 2 46  ? 0.045   -4.259  0.683   1.00 93.54 46  B 1 
ATOM 3542 C CB    . ILE B 2 46  ? 0.951   -1.799  2.667   1.00 93.46 46  B 1 
ATOM 3543 C CG1   . ILE B 2 46  ? 0.441   -0.534  3.366   1.00 89.89 46  B 1 
ATOM 3544 C CG2   . ILE B 2 46  ? 1.347   -1.423  1.221   1.00 89.40 46  B 1 
ATOM 3545 C CD1   . ILE B 2 46  ? 1.591   0.363   3.848   1.00 80.03 46  B 1 
ATOM 3546 N N     . SER B 2 47  ? 1.375   -4.867  2.390   1.00 94.01 47  B 1 
ATOM 3547 C CA    . SER B 2 47  ? 1.992   -5.988  1.698   1.00 93.52 47  B 1 
ATOM 3548 C C     . SER B 2 47  ? 0.971   -7.081  1.386   1.00 93.83 47  B 1 
ATOM 3549 O O     . SER B 2 47  ? 0.939   -7.587  0.266   1.00 92.86 47  B 1 
ATOM 3550 C CB    . SER B 2 47  ? 3.124   -6.540  2.552   1.00 91.95 47  B 1 
ATOM 3551 O OG    . SER B 2 47  ? 4.139   -5.578  2.722   1.00 83.11 47  B 1 
ATOM 3552 N N     . PHE B 2 48  ? 0.090   -7.393  2.332   1.00 93.85 48  B 1 
ATOM 3553 C CA    . PHE B 2 48  ? -0.963  -8.387  2.193   1.00 93.83 48  B 1 
ATOM 3554 C C     . PHE B 2 48  ? -1.950  -8.029  1.078   1.00 94.13 48  B 1 
ATOM 3555 O O     . PHE B 2 48  ? -2.137  -8.804  0.139   1.00 93.19 48  B 1 
ATOM 3556 C CB    . PHE B 2 48  ? -1.669  -8.527  3.547   1.00 93.34 48  B 1 
ATOM 3557 C CG    . PHE B 2 48  ? -2.754  -9.588  3.597   1.00 93.06 48  B 1 
ATOM 3558 C CD1   . PHE B 2 48  ? -3.966  -9.315  4.242   1.00 90.62 48  B 1 
ATOM 3559 C CD2   . PHE B 2 48  ? -2.530  -10.856 3.052   1.00 90.74 48  B 1 
ATOM 3560 C CE1   . PHE B 2 48  ? -4.947  -10.314 4.359   1.00 89.99 48  B 1 
ATOM 3561 C CE2   . PHE B 2 48  ? -3.506  -11.861 3.147   1.00 89.58 48  B 1 
ATOM 3562 C CZ    . PHE B 2 48  ? -4.709  -11.587 3.813   1.00 90.24 48  B 1 
ATOM 3563 N N     . VAL B 2 49  ? -2.488  -6.805  1.114   1.00 94.96 49  B 1 
ATOM 3564 C CA    . VAL B 2 49  ? -3.433  -6.316  0.100   1.00 94.87 49  B 1 
ATOM 3565 C C     . VAL B 2 49  ? -2.764  -6.195  -1.278  1.00 94.68 49  B 1 
ATOM 3566 O O     . VAL B 2 49  ? -3.349  -6.597  -2.289  1.00 93.49 49  B 1 
ATOM 3567 C CB    . VAL B 2 49  ? -4.024  -4.965  0.548   1.00 94.25 49  B 1 
ATOM 3568 C CG1   . VAL B 2 49  ? -4.944  -4.355  -0.517  1.00 90.71 49  B 1 
ATOM 3569 C CG2   . VAL B 2 49  ? -4.847  -5.137  1.822   1.00 90.54 49  B 1 
ATOM 3570 N N     . THR B 2 50  ? -1.537  -5.675  -1.336  1.00 95.24 50  B 1 
ATOM 3571 C CA    . THR B 2 50  ? -0.806  -5.528  -2.603  1.00 94.95 50  B 1 
ATOM 3572 C C     . THR B 2 50  ? -0.477  -6.884  -3.227  1.00 94.78 50  B 1 
ATOM 3573 O O     . THR B 2 50  ? -0.608  -7.036  -4.440  1.00 93.53 50  B 1 
ATOM 3574 C CB    . THR B 2 50  ? 0.490   -4.716  -2.422  1.00 94.04 50  B 1 
ATOM 3575 O OG1   . THR B 2 50  ? 0.205   -3.440  -1.900  1.00 86.67 50  B 1 
ATOM 3576 C CG2   . THR B 2 50  ? 1.216   -4.471  -3.752  1.00 84.07 50  B 1 
ATOM 3577 N N     . SER B 2 51  ? -0.088  -7.864  -2.433  1.00 94.03 51  B 1 
ATOM 3578 C CA    . SER B 2 51  ? 0.192   -9.221  -2.896  1.00 93.31 51  B 1 
ATOM 3579 C C     . SER B 2 51  ? -1.050  -9.870  -3.504  1.00 93.43 51  B 1 
ATOM 3580 O O     . SER B 2 51  ? -0.959  -10.458 -4.583  1.00 92.46 51  B 1 
ATOM 3581 C CB    . SER B 2 51  ? 0.719   -10.060 -1.724  1.00 92.20 51  B 1 
ATOM 3582 O OG    . SER B 2 51  ? 0.963   -11.397 -2.143  1.00 83.72 51  B 1 
ATOM 3583 N N     . GLU B 2 52  ? -2.210  -9.714  -2.887  1.00 94.26 52  B 1 
ATOM 3584 C CA    . GLU B 2 52  ? -3.452  -10.283 -3.413  1.00 93.81 52  B 1 
ATOM 3585 C C     . GLU B 2 52  ? -3.917  -9.590  -4.698  1.00 94.14 52  B 1 
ATOM 3586 O O     . GLU B 2 52  ? -4.320  -10.237 -5.666  1.00 92.92 52  B 1 
ATOM 3587 C CB    . GLU B 2 52  ? -4.526  -10.246 -2.312  1.00 92.82 52  B 1 
ATOM 3588 C CG    . GLU B 2 52  ? -5.752  -11.101 -2.645  1.00 87.63 52  B 1 
ATOM 3589 C CD    . GLU B 2 52  ? -5.427  -12.607 -2.800  1.00 88.25 52  B 1 
ATOM 3590 O OE1   . GLU B 2 52  ? -6.110  -13.298 -3.583  1.00 82.74 52  B 1 
ATOM 3591 O OE2   . GLU B 2 52  ? -4.489  -13.135 -2.166  1.00 82.65 52  B 1 
ATOM 3592 N N     . ALA B 2 53  ? -3.791  -8.251  -4.757  1.00 94.51 53  B 1 
ATOM 3593 C CA    . ALA B 2 53  ? -4.073  -7.492  -5.979  1.00 94.48 53  B 1 
ATOM 3594 C C     . ALA B 2 53  ? -3.115  -7.872  -7.127  1.00 94.55 53  B 1 
ATOM 3595 O O     . ALA B 2 53  ? -3.545  -7.987  -8.278  1.00 93.65 53  B 1 
ATOM 3596 C CB    . ALA B 2 53  ? -3.984  -5.998  -5.645  1.00 94.13 53  B 1 
ATOM 3597 N N     . SER B 2 54  ? -1.835  -8.104  -6.829  1.00 94.74 54  B 1 
ATOM 3598 C CA    . SER B 2 54  ? -0.844  -8.590  -7.790  1.00 94.32 54  B 1 
ATOM 3599 C C     . SER B 2 54  ? -1.220  -9.974  -8.333  1.00 94.26 54  B 1 
ATOM 3600 O O     . SER B 2 54  ? -1.247  -10.162 -9.548  1.00 93.19 54  B 1 
ATOM 3601 C CB    . SER B 2 54  ? 0.551   -8.621  -7.155  1.00 93.31 54  B 1 
ATOM 3602 O OG    . SER B 2 54  ? 1.508   -9.034  -8.115  1.00 84.91 54  B 1 
ATOM 3603 N N     . ASP B 2 55  ? -1.597  -10.894 -7.461  1.00 93.79 55  B 1 
ATOM 3604 C CA    . ASP B 2 55  ? -2.038  -12.235 -7.851  1.00 93.02 55  B 1 
ATOM 3605 C C     . ASP B 2 55  ? -3.258  -12.195 -8.778  1.00 93.41 55  B 1 
ATOM 3606 O O     . ASP B 2 55  ? -3.306  -12.922 -9.776  1.00 92.04 55  B 1 
ATOM 3607 C CB    . ASP B 2 55  ? -2.407  -13.049 -6.600  1.00 91.39 55  B 1 
ATOM 3608 C CG    . ASP B 2 55  ? -1.230  -13.747 -5.940  1.00 85.68 55  B 1 
ATOM 3609 O OD1   . ASP B 2 55  ? -0.082  -13.632 -6.412  1.00 79.70 55  B 1 
ATOM 3610 O OD2   . ASP B 2 55  ? -1.477  -14.522 -4.984  1.00 79.40 55  B 1 
ATOM 3611 N N     . LYS B 2 56  ? -4.227  -11.325 -8.490  1.00 93.80 56  B 1 
ATOM 3612 C CA    . LYS B 2 56  ? -5.375  -11.109 -9.369  1.00 93.63 56  B 1 
ATOM 3613 C C     . LYS B 2 56  ? -4.932  -10.611 -10.743 1.00 94.02 56  B 1 
ATOM 3614 O O     . LYS B 2 56  ? -5.334  -11.176 -11.759 1.00 92.88 56  B 1 
ATOM 3615 C CB    . LYS B 2 56  ? -6.363  -10.130 -8.728  1.00 92.71 56  B 1 
ATOM 3616 C CG    . LYS B 2 56  ? -7.597  -9.959  -9.615  1.00 89.28 56  B 1 
ATOM 3617 C CD    . LYS B 2 56  ? -8.548  -8.888  -9.093  1.00 83.78 56  B 1 
ATOM 3618 C CE    . LYS B 2 56  ? -9.699  -8.720  -10.075 1.00 79.55 56  B 1 
ATOM 3619 N NZ    . LYS B 2 56  ? -10.638 -7.662  -9.662  1.00 72.42 56  B 1 
ATOM 3620 N N     . CYS B 2 57  ? -4.068  -9.596  -10.788 1.00 94.42 57  B 1 
ATOM 3621 C CA    . CYS B 2 57  ? -3.556  -9.062  -12.051 1.00 94.41 57  B 1 
ATOM 3622 C C     . CYS B 2 57  ? -2.827  -10.133 -12.876 1.00 94.54 57  B 1 
ATOM 3623 O O     . CYS B 2 57  ? -3.009  -10.192 -14.088 1.00 93.41 57  B 1 
ATOM 3624 C CB    . CYS B 2 57  ? -2.630  -7.883  -11.771 1.00 94.18 57  B 1 
ATOM 3625 S SG    . CYS B 2 57  ? -3.577  -6.460  -11.174 1.00 91.90 57  B 1 
ATOM 3626 N N     . GLN B 2 58  ? -2.044  -10.986 -12.231 1.00 94.17 58  B 1 
ATOM 3627 C CA    . GLN B 2 58  ? -1.351  -12.082 -12.899 1.00 93.64 58  B 1 
ATOM 3628 C C     . GLN B 2 58  ? -2.338  -13.120 -13.472 1.00 94.21 58  B 1 
ATOM 3629 O O     . GLN B 2 58  ? -2.198  -13.494 -14.641 1.00 92.87 58  B 1 
ATOM 3630 C CB    . GLN B 2 58  ? -0.386  -12.767 -11.921 1.00 92.37 58  B 1 
ATOM 3631 C CG    . GLN B 2 58  ? 0.831   -11.899 -11.574 1.00 85.84 58  B 1 
ATOM 3632 C CD    . GLN B 2 58  ? 1.786   -12.620 -10.616 1.00 83.05 58  B 1 
ATOM 3633 O OE1   . GLN B 2 58  ? 1.792   -13.832 -10.521 1.00 74.70 58  B 1 
ATOM 3634 N NE2   . GLN B 2 58  ? 2.641   -11.910 -9.912  1.00 70.86 58  B 1 
ATOM 3635 N N     . LYS B 2 59  ? -3.355  -13.517 -12.717 1.00 94.15 59  B 1 
ATOM 3636 C CA    . LYS B 2 59  ? -4.410  -14.440 -13.183 1.00 94.04 59  B 1 
ATOM 3637 C C     . LYS B 2 59  ? -5.157  -13.882 -14.392 1.00 94.52 59  B 1 
ATOM 3638 O O     . LYS B 2 59  ? -5.420  -14.607 -15.348 1.00 92.83 59  B 1 
ATOM 3639 C CB    . LYS B 2 59  ? -5.383  -14.738 -12.038 1.00 93.12 59  B 1 
ATOM 3640 C CG    . LYS B 2 59  ? -4.782  -15.655 -10.975 1.00 83.62 59  B 1 
ATOM 3641 C CD    . LYS B 2 59  ? -5.716  -15.750 -9.760  1.00 80.30 59  B 1 
ATOM 3642 C CE    . LYS B 2 59  ? -5.073  -16.564 -8.639  1.00 70.45 59  B 1 
ATOM 3643 N NZ    . LYS B 2 59  ? -5.897  -16.549 -7.397  1.00 62.03 59  B 1 
ATOM 3644 N N     . GLU B 2 60  ? -5.437  -12.572 -14.387 1.00 94.34 60  B 1 
ATOM 3645 C CA    . GLU B 2 60  ? -6.104  -11.862 -15.492 1.00 94.21 60  B 1 
ATOM 3646 C C     . GLU B 2 60  ? -5.143  -11.434 -16.624 1.00 94.20 60  B 1 
ATOM 3647 O O     . GLU B 2 60  ? -5.551  -10.757 -17.568 1.00 91.95 60  B 1 
ATOM 3648 C CB    . GLU B 2 60  ? -6.873  -10.668 -14.919 1.00 93.57 60  B 1 
ATOM 3649 C CG    . GLU B 2 60  ? -8.039  -11.087 -14.013 1.00 91.22 60  B 1 
ATOM 3650 C CD    . GLU B 2 60  ? -8.762  -9.896  -13.362 1.00 89.99 60  B 1 
ATOM 3651 O OE1   . GLU B 2 60  ? -9.632  -10.122 -12.507 1.00 85.21 60  B 1 
ATOM 3652 O OE2   . GLU B 2 60  ? -8.432  -8.732  -13.699 1.00 84.27 60  B 1 
ATOM 3653 N N     . LYS B 2 61  ? -3.859  -11.810 -16.563 1.00 93.98 61  B 1 
ATOM 3654 C CA    . LYS B 2 61  ? -2.802  -11.463 -17.528 1.00 93.87 61  B 1 
ATOM 3655 C C     . LYS B 2 61  ? -2.630  -9.948  -17.733 1.00 94.20 61  B 1 
ATOM 3656 O O     . LYS B 2 61  ? -2.174  -9.502  -18.796 1.00 91.13 61  B 1 
ATOM 3657 C CB    . LYS B 2 61  ? -2.995  -12.217 -18.852 1.00 92.69 61  B 1 
ATOM 3658 C CG    . LYS B 2 61  ? -3.054  -13.743 -18.677 1.00 87.72 61  B 1 
ATOM 3659 C CD    . LYS B 2 61  ? -3.273  -14.428 -20.031 1.00 79.05 61  B 1 
ATOM 3660 C CE    . LYS B 2 61  ? -3.364  -15.932 -19.833 1.00 70.79 61  B 1 
ATOM 3661 N NZ    . LYS B 2 61  ? -3.658  -16.645 -21.098 1.00 60.69 61  B 1 
ATOM 3662 N N     . ARG B 2 62  ? -2.970  -9.136  -16.721 1.00 92.54 62  B 1 
ATOM 3663 C CA    . ARG B 2 62  ? -2.750  -7.689  -16.701 1.00 93.14 62  B 1 
ATOM 3664 C C     . ARG B 2 62  ? -1.397  -7.358  -16.080 1.00 93.43 62  B 1 
ATOM 3665 O O     . ARG B 2 62  ? -0.863  -8.119  -15.289 1.00 91.23 62  B 1 
ATOM 3666 C CB    . ARG B 2 62  ? -3.912  -6.987  -15.987 1.00 92.58 62  B 1 
ATOM 3667 C CG    . ARG B 2 62  ? -5.215  -7.105  -16.798 1.00 89.97 62  B 1 
ATOM 3668 C CD    . ARG B 2 62  ? -6.367  -6.288  -16.212 1.00 89.92 62  B 1 
ATOM 3669 N NE    . ARG B 2 62  ? -6.797  -6.821  -14.924 1.00 86.67 62  B 1 
ATOM 3670 C CZ    . ARG B 2 62  ? -6.591  -6.308  -13.709 1.00 88.00 62  B 1 
ATOM 3671 N NH1   . ARG B 2 62  ? -5.948  -5.183  -13.502 1.00 79.52 62  B 1 
ATOM 3672 N NH2   . ARG B 2 62  ? -7.041  -6.936  -12.679 1.00 81.65 62  B 1 
ATOM 3673 N N     . LYS B 2 63  ? -0.842  -6.201  -16.437 1.00 92.75 63  B 1 
ATOM 3674 C CA    . LYS B 2 63  ? 0.487   -5.747  -15.977 1.00 92.40 63  B 1 
ATOM 3675 C C     . LYS B 2 63  ? 0.438   -4.521  -15.071 1.00 92.76 63  B 1 
ATOM 3676 O O     . LYS B 2 63  ? 1.493   -4.027  -14.671 1.00 90.03 63  B 1 
ATOM 3677 C CB    . LYS B 2 63  ? 1.412   -5.503  -17.165 1.00 91.23 63  B 1 
ATOM 3678 C CG    . LYS B 2 63  ? 1.665   -6.794  -17.965 1.00 87.08 63  B 1 
ATOM 3679 C CD    . LYS B 2 63  ? 2.775   -6.582  -18.986 1.00 80.18 63  B 1 
ATOM 3680 C CE    . LYS B 2 63  ? 3.023   -7.902  -19.721 1.00 75.76 63  B 1 
ATOM 3681 N NZ    . LYS B 2 63  ? 4.207   -7.835  -20.605 1.00 66.23 63  B 1 
ATOM 3682 N N     . THR B 2 64  ? -0.748  -3.996  -14.797 1.00 93.98 64  B 1 
ATOM 3683 C CA    . THR B 2 64  ? -0.922  -2.786  -14.005 1.00 93.90 64  B 1 
ATOM 3684 C C     . THR B 2 64  ? -1.947  -3.042  -12.915 1.00 94.10 64  B 1 
ATOM 3685 O O     . THR B 2 64  ? -3.086  -3.389  -13.236 1.00 92.26 64  B 1 
ATOM 3686 C CB    . THR B 2 64  ? -1.362  -1.605  -14.889 1.00 92.69 64  B 1 
ATOM 3687 O OG1   . THR B 2 64  ? -0.482  -1.452  -15.981 1.00 86.99 64  B 1 
ATOM 3688 C CG2   . THR B 2 64  ? -1.350  -0.280  -14.122 1.00 87.37 64  B 1 
ATOM 3689 N N     . ILE B 2 65  ? -1.543  -2.850  -11.668 1.00 94.02 65  B 1 
ATOM 3690 C CA    . ILE B 2 65  ? -2.434  -2.856  -10.505 1.00 94.26 65  B 1 
ATOM 3691 C C     . ILE B 2 65  ? -3.137  -1.496  -10.457 1.00 94.22 65  B 1 
ATOM 3692 O O     . ILE B 2 65  ? -2.470  -0.451  -10.429 1.00 92.70 65  B 1 
ATOM 3693 C CB    . ILE B 2 65  ? -1.655  -3.143  -9.204  1.00 94.13 65  B 1 
ATOM 3694 C CG1   . ILE B 2 65  ? -0.898  -4.494  -9.275  1.00 92.06 65  B 1 
ATOM 3695 C CG2   . ILE B 2 65  ? -2.608  -3.126  -8.004  1.00 91.81 65  B 1 
ATOM 3696 C CD1   . ILE B 2 65  ? 0.054   -4.753  -8.102  1.00 88.66 65  B 1 
ATOM 3697 N N     . ASN B 2 66  ? -4.468  -1.496  -10.475 1.00 93.30 66  B 1 
ATOM 3698 C CA    . ASN B 2 66  ? -5.308  -0.303  -10.389 1.00 92.77 66  B 1 
ATOM 3699 C C     . ASN B 2 66  ? -6.102  -0.267  -9.071  1.00 93.37 66  B 1 
ATOM 3700 O O     . ASN B 2 66  ? -5.971  -1.156  -8.226  1.00 92.47 66  B 1 
ATOM 3701 C CB    . ASN B 2 66  ? -6.181  -0.222  -11.664 1.00 91.11 66  B 1 
ATOM 3702 C CG    . ASN B 2 66  ? -7.208  -1.337  -11.765 1.00 88.55 66  B 1 
ATOM 3703 O OD1   . ASN B 2 66  ? -7.468  -2.061  -10.828 1.00 77.35 66  B 1 
ATOM 3704 N ND2   . ASN B 2 66  ? -7.844  -1.492  -12.896 1.00 79.91 66  B 1 
ATOM 3705 N N     . GLY B 2 67  ? -6.891  0.789   -8.861  1.00 92.48 67  B 1 
ATOM 3706 C CA    . GLY B 2 67  ? -7.731  0.925   -7.675  1.00 92.03 67  B 1 
ATOM 3707 C C     . GLY B 2 67  ? -8.772  -0.184  -7.529  1.00 92.94 67  B 1 
ATOM 3708 O O     . GLY B 2 67  ? -8.966  -0.685  -6.430  1.00 92.06 67  B 1 
ATOM 3709 N N     . ASP B 2 68  ? -9.365  -0.635  -8.648  1.00 92.65 68  B 1 
ATOM 3710 C CA    . ASP B 2 68  ? -10.386 -1.683  -8.624  1.00 92.16 68  B 1 
ATOM 3711 C C     . ASP B 2 68  ? -9.810  -3.041  -8.201  1.00 93.19 68  B 1 
ATOM 3712 O O     . ASP B 2 68  ? -10.472 -3.826  -7.530  1.00 92.13 68  B 1 
ATOM 3713 C CB    . ASP B 2 68  ? -11.059 -1.799  -9.995  1.00 90.34 68  B 1 
ATOM 3714 C CG    . ASP B 2 68  ? -11.666 -0.483  -10.466 1.00 85.55 68  B 1 
ATOM 3715 O OD1   . ASP B 2 68  ? -12.173 0.286   -9.619  1.00 79.48 68  B 1 
ATOM 3716 O OD2   . ASP B 2 68  ? -11.565 -0.210  -11.686 1.00 78.05 68  B 1 
ATOM 3717 N N     . ASP B 2 69  ? -8.537  -3.301  -8.520  1.00 93.23 69  B 1 
ATOM 3718 C CA    . ASP B 2 69  ? -7.836  -4.489  -8.043  1.00 93.45 69  B 1 
ATOM 3719 C C     . ASP B 2 69  ? -7.640  -4.463  -6.526  1.00 94.19 69  B 1 
ATOM 3720 O O     . ASP B 2 69  ? -7.755  -5.509  -5.874  1.00 93.37 69  B 1 
ATOM 3721 C CB    . ASP B 2 69  ? -6.464  -4.622  -8.715  1.00 93.16 69  B 1 
ATOM 3722 C CG    . ASP B 2 69  ? -6.559  -4.810  -10.226 1.00 92.03 69  B 1 
ATOM 3723 O OD1   . ASP B 2 69  ? -7.441  -5.565  -10.676 1.00 88.67 69  B 1 
ATOM 3724 O OD2   . ASP B 2 69  ? -5.722  -4.256  -10.965 1.00 88.78 69  B 1 
ATOM 3725 N N     . LEU B 2 70  ? -7.369  -3.276  -5.963  1.00 93.77 70  B 1 
ATOM 3726 C CA    . LEU B 2 70  ? -7.270  -3.099  -4.520  1.00 93.91 70  B 1 
ATOM 3727 C C     . LEU B 2 70  ? -8.628  -3.257  -3.844  1.00 94.04 70  B 1 
ATOM 3728 O O     . LEU B 2 70  ? -8.716  -3.982  -2.866  1.00 92.78 70  B 1 
ATOM 3729 C CB    . LEU B 2 70  ? -6.671  -1.726  -4.179  1.00 93.59 70  B 1 
ATOM 3730 C CG    . LEU B 2 70  ? -5.200  -1.554  -4.586  1.00 91.63 70  B 1 
ATOM 3731 C CD1   . LEU B 2 70  ? -4.795  -0.112  -4.292  1.00 88.27 70  B 1 
ATOM 3732 C CD2   . LEU B 2 70  ? -4.271  -2.480  -3.810  1.00 87.77 70  B 1 
ATOM 3733 N N     . LEU B 2 71  ? -9.681  -2.638  -4.376  1.00 93.89 71  B 1 
ATOM 3734 C CA    . LEU B 2 71  ? -11.038 -2.785  -3.838  1.00 93.34 71  B 1 
ATOM 3735 C C     . LEU B 2 71  ? -11.483 -4.254  -3.847  1.00 93.40 71  B 1 
ATOM 3736 O O     . LEU B 2 71  ? -12.036 -4.742  -2.859  1.00 92.14 71  B 1 
ATOM 3737 C CB    . LEU B 2 71  ? -12.021 -1.933  -4.658  1.00 92.37 71  B 1 
ATOM 3738 C CG    . LEU B 2 71  ? -11.825 -0.410  -4.547  1.00 90.00 71  B 1 
ATOM 3739 C CD1   . LEU B 2 71  ? -12.824 0.300   -5.451  1.00 85.32 71  B 1 
ATOM 3740 C CD2   . LEU B 2 71  ? -12.025 0.088   -3.115  1.00 85.18 71  B 1 
ATOM 3741 N N     . TRP B 2 72  ? -11.183 -4.965  -4.925  1.00 93.38 72  B 1 
ATOM 3742 C CA    . TRP B 2 72  ? -11.442 -6.394  -4.991  1.00 93.49 72  B 1 
ATOM 3743 C C     . TRP B 2 72  ? -10.631 -7.178  -3.952  1.00 93.41 72  B 1 
ATOM 3744 O O     . TRP B 2 72  ? -11.173 -8.076  -3.306  1.00 92.35 72  B 1 
ATOM 3745 C CB    . TRP B 2 72  ? -11.153 -6.889  -6.399  1.00 92.79 72  B 1 
ATOM 3746 C CG    . TRP B 2 72  ? -11.363 -8.353  -6.572  1.00 92.11 72  B 1 
ATOM 3747 C CD1   . TRP B 2 72  ? -12.511 -8.932  -6.979  1.00 90.18 72  B 1 
ATOM 3748 C CD2   . TRP B 2 72  ? -10.425 -9.430  -6.319  1.00 90.87 72  B 1 
ATOM 3749 N NE1   . TRP B 2 72  ? -12.350 -10.309 -7.011  1.00 89.07 72  B 1 
ATOM 3750 C CE2   . TRP B 2 72  ? -11.079 -10.656 -6.610  1.00 90.01 72  B 1 
ATOM 3751 C CE3   . TRP B 2 72  ? -9.087  -9.493  -5.876  1.00 88.77 72  B 1 
ATOM 3752 C CZ2   . TRP B 2 72  ? -10.430 -11.906 -6.467  1.00 87.90 72  B 1 
ATOM 3753 C CZ3   . TRP B 2 72  ? -8.441  -10.732 -5.728  1.00 85.80 72  B 1 
ATOM 3754 C CH2   . TRP B 2 72  ? -9.104  -11.922 -6.024  1.00 85.81 72  B 1 
ATOM 3755 N N     . ALA B 2 73  ? -9.347  -6.849  -3.776  1.00 93.38 73  B 1 
ATOM 3756 C CA    . ALA B 2 73  ? -8.520  -7.485  -2.760  1.00 93.10 73  B 1 
ATOM 3757 C C     . ALA B 2 73  ? -9.064  -7.227  -1.347  1.00 93.01 73  B 1 
ATOM 3758 O O     . ALA B 2 73  ? -9.159  -8.168  -0.565  1.00 91.87 73  B 1 
ATOM 3759 C CB    . ALA B 2 73  ? -7.069  -7.017  -2.917  1.00 92.99 73  B 1 
ATOM 3760 N N     . MET B 2 74  ? -9.506  -6.008  -1.044  1.00 93.13 74  B 1 
ATOM 3761 C CA    . MET B 2 74  ? -10.122 -5.662  0.242   1.00 92.46 74  B 1 
ATOM 3762 C C     . MET B 2 74  ? -11.360 -6.518  0.516   1.00 91.89 74  B 1 
ATOM 3763 O O     . MET B 2 74  ? -11.419 -7.201  1.528   1.00 89.44 74  B 1 
ATOM 3764 C CB    . MET B 2 74  ? -10.501 -4.171  0.282   1.00 91.73 74  B 1 
ATOM 3765 C CG    . MET B 2 74  ? -9.293  -3.235  0.254   1.00 88.97 74  B 1 
ATOM 3766 S SD    . MET B 2 74  ? -8.036  -3.522  1.522   1.00 83.94 74  B 1 
ATOM 3767 C CE    . MET B 2 74  ? -9.006  -3.125  2.982   1.00 74.15 74  B 1 
ATOM 3768 N N     . ALA B 2 75  ? -12.302 -6.554  -0.428  1.00 91.11 75  B 1 
ATOM 3769 C CA    . ALA B 2 75  ? -13.502 -7.373  -0.286  1.00 90.22 75  B 1 
ATOM 3770 C C     . ALA B 2 75  ? -13.176 -8.868  -0.129  1.00 90.33 75  B 1 
ATOM 3771 O O     . ALA B 2 75  ? -13.793 -9.583  0.647   1.00 88.17 75  B 1 
ATOM 3772 C CB    . ALA B 2 75  ? -14.387 -7.126  -1.511  1.00 88.61 75  B 1 
ATOM 3773 N N     . THR B 2 76  ? -12.156 -9.343  -0.848  1.00 91.21 76  B 1 
ATOM 3774 C CA    . THR B 2 76  ? -11.735 -10.752 -0.814  1.00 90.91 76  B 1 
ATOM 3775 C C     . THR B 2 76  ? -11.063 -11.163 0.495   1.00 91.08 76  B 1 
ATOM 3776 O O     . THR B 2 76  ? -11.163 -12.318 0.906   1.00 88.39 76  B 1 
ATOM 3777 C CB    . THR B 2 76  ? -10.767 -11.010 -1.974  1.00 89.14 76  B 1 
ATOM 3778 O OG1   . THR B 2 76  ? -11.391 -10.744 -3.218  1.00 79.09 76  B 1 
ATOM 3779 C CG2   . THR B 2 76  ? -10.289 -12.445 -2.040  1.00 77.19 76  B 1 
ATOM 3780 N N     . LEU B 2 77  ? -10.344 -10.227 1.139   1.00 91.80 77  B 1 
ATOM 3781 C CA    . LEU B 2 77  ? -9.534  -10.488 2.325   1.00 91.75 77  B 1 
ATOM 3782 C C     . LEU B 2 77  ? -10.268 -10.202 3.644   1.00 91.01 77  B 1 
ATOM 3783 O O     . LEU B 2 77  ? -9.656  -10.324 4.702   1.00 87.27 77  B 1 
ATOM 3784 C CB    . LEU B 2 77  ? -8.213  -9.712  2.205   1.00 91.50 77  B 1 
ATOM 3785 C CG    . LEU B 2 77  ? -7.295  -10.158 1.056   1.00 90.76 77  B 1 
ATOM 3786 C CD1   . LEU B 2 77  ? -6.078  -9.240  0.995   1.00 87.63 77  B 1 
ATOM 3787 C CD2   . LEU B 2 77  ? -6.828  -11.609 1.200   1.00 87.43 77  B 1 
ATOM 3788 N N     . GLY B 2 78  ? -11.561 -9.840  3.593   1.00 89.84 78  B 1 
ATOM 3789 C CA    . GLY B 2 78  ? -12.365 -9.571  4.791   1.00 89.20 78  B 1 
ATOM 3790 C C     . GLY B 2 78  ? -12.259 -8.134  5.298   1.00 90.11 78  B 1 
ATOM 3791 O O     . GLY B 2 78  ? -12.507 -7.883  6.470   1.00 87.01 78  B 1 
ATOM 3792 N N     . PHE B 2 79  ? -11.894 -7.193  4.424   1.00 92.09 79  B 1 
ATOM 3793 C CA    . PHE B 2 79  ? -11.861 -5.759  4.699   1.00 92.42 79  B 1 
ATOM 3794 C C     . PHE B 2 79  ? -12.934 -5.011  3.896   1.00 92.51 79  B 1 
ATOM 3795 O O     . PHE B 2 79  ? -12.722 -3.884  3.444   1.00 90.45 79  B 1 
ATOM 3796 C CB    . PHE B 2 79  ? -10.458 -5.211  4.449   1.00 91.97 79  B 1 
ATOM 3797 C CG    . PHE B 2 79  ? -9.369  -5.869  5.252   1.00 92.18 79  B 1 
ATOM 3798 C CD1   . PHE B 2 79  ? -9.256  -5.618  6.632   1.00 89.85 79  B 1 
ATOM 3799 C CD2   . PHE B 2 79  ? -8.483  -6.756  4.637   1.00 89.86 79  B 1 
ATOM 3800 C CE1   . PHE B 2 79  ? -8.267  -6.240  7.386   1.00 88.98 79  B 1 
ATOM 3801 C CE2   . PHE B 2 79  ? -7.483  -7.387  5.388   1.00 88.98 79  B 1 
ATOM 3802 C CZ    . PHE B 2 79  ? -7.374  -7.139  6.763   1.00 89.14 79  B 1 
ATOM 3803 N N     . GLU B 2 80  ? -14.071 -5.642  3.667   1.00 91.57 80  B 1 
ATOM 3804 C CA    . GLU B 2 80  ? -15.183 -5.079  2.902   1.00 91.01 80  B 1 
ATOM 3805 C C     . GLU B 2 80  ? -15.732 -3.785  3.500   1.00 91.83 80  B 1 
ATOM 3806 O O     . GLU B 2 80  ? -16.107 -2.884  2.749   1.00 89.94 80  B 1 
ATOM 3807 C CB    . GLU B 2 80  ? -16.280 -6.146  2.733   1.00 88.08 80  B 1 
ATOM 3808 C CG    . GLU B 2 80  ? -16.862 -6.675  4.048   1.00 77.51 80  B 1 
ATOM 3809 C CD    . GLU B 2 80  ? -17.794 -7.884  3.846   1.00 73.30 80  B 1 
ATOM 3810 O OE1   . GLU B 2 80  ? -18.486 -8.256  4.815   1.00 63.04 80  B 1 
ATOM 3811 O OE2   . GLU B 2 80  ? -17.795 -8.461  2.730   1.00 62.48 80  B 1 
ATOM 3812 N N     . GLU B 2 81  ? -15.648 -3.623  4.822   1.00 91.59 81  B 1 
ATOM 3813 C CA    . GLU B 2 81  ? -16.049 -2.416  5.555   1.00 91.38 81  B 1 
ATOM 3814 C C     . GLU B 2 81  ? -15.284 -1.162  5.100   1.00 92.32 81  B 1 
ATOM 3815 O O     . GLU B 2 81  ? -15.796 -0.048  5.156   1.00 89.98 81  B 1 
ATOM 3816 C CB    . GLU B 2 81  ? -15.828 -2.633  7.061   1.00 88.86 81  B 1 
ATOM 3817 C CG    . GLU B 2 81  ? -16.656 -3.791  7.623   1.00 79.01 81  B 1 
ATOM 3818 C CD    . GLU B 2 81  ? -16.434 -4.038  9.127   1.00 71.89 81  B 1 
ATOM 3819 O OE1   . GLU B 2 81  ? -17.092 -4.951  9.655   1.00 63.41 81  B 1 
ATOM 3820 O OE2   . GLU B 2 81  ? -15.598 -3.336  9.740   1.00 64.16 81  B 1 
ATOM 3821 N N     . TYR B 2 82  ? -14.051 -1.320  4.587   1.00 91.56 82  B 1 
ATOM 3822 C CA    . TYR B 2 82  ? -13.265 -0.194  4.081   1.00 91.79 82  B 1 
ATOM 3823 C C     . TYR B 2 82  ? -13.600 0.184   2.635   1.00 91.63 82  B 1 
ATOM 3824 O O     . TYR B 2 82  ? -13.183 1.247   2.162   1.00 89.73 82  B 1 
ATOM 3825 C CB    . TYR B 2 82  ? -11.768 -0.501  4.209   1.00 91.37 82  B 1 
ATOM 3826 C CG    . TYR B 2 82  ? -11.243 -0.816  5.598   1.00 91.54 82  B 1 
ATOM 3827 C CD1   . TYR B 2 82  ? -11.871 -0.338  6.762   1.00 86.93 82  B 1 
ATOM 3828 C CD2   . TYR B 2 82  ? -10.085 -1.592  5.716   1.00 86.81 82  B 1 
ATOM 3829 C CE1   . TYR B 2 82  ? -11.353 -0.645  8.033   1.00 85.03 82  B 1 
ATOM 3830 C CE2   . TYR B 2 82  ? -9.555  -1.906  6.976   1.00 85.17 82  B 1 
ATOM 3831 C CZ    . TYR B 2 82  ? -10.196 -1.433  8.133   1.00 87.06 82  B 1 
ATOM 3832 O OH    . TYR B 2 82  ? -9.683  -1.754  9.360   1.00 85.75 82  B 1 
ATOM 3833 N N     . VAL B 2 83  ? -14.309 -0.663  1.889   1.00 92.60 83  B 1 
ATOM 3834 C CA    . VAL B 2 83  ? -14.518 -0.487  0.446   1.00 92.29 83  B 1 
ATOM 3835 C C     . VAL B 2 83  ? -15.357 0.759   0.154   1.00 92.27 83  B 1 
ATOM 3836 O O     . VAL B 2 83  ? -14.957 1.570   -0.683  1.00 90.76 83  B 1 
ATOM 3837 C CB    . VAL B 2 83  ? -15.144 -1.746  -0.179  1.00 90.94 83  B 1 
ATOM 3838 C CG1   . VAL B 2 83  ? -15.548 -1.543  -1.645  1.00 86.27 83  B 1 
ATOM 3839 C CG2   . VAL B 2 83  ? -14.140 -2.902  -0.143  1.00 86.64 83  B 1 
ATOM 3840 N N     . ASP B 2 84  ? -16.485 0.929   0.830   1.00 91.24 84  B 1 
ATOM 3841 C CA    . ASP B 2 84  ? -17.396 2.042   0.554   1.00 90.65 84  B 1 
ATOM 3842 C C     . ASP B 2 84  ? -16.848 3.393   1.040   1.00 91.01 84  B 1 
ATOM 3843 O O     . ASP B 2 84  ? -16.814 4.335   0.235   1.00 89.39 84  B 1 
ATOM 3844 C CB    . ASP B 2 84  ? -18.807 1.726   1.055   1.00 88.71 84  B 1 
ATOM 3845 C CG    . ASP B 2 84  ? -19.484 0.620   0.222   1.00 81.59 84  B 1 
ATOM 3846 O OD1   . ASP B 2 84  ? -19.072 0.409   -0.950  1.00 73.85 84  B 1 
ATOM 3847 O OD2   . ASP B 2 84  ? -20.429 0.013   0.758   1.00 73.41 84  B 1 
ATOM 3848 N N     . PRO B 2 85  ? -16.279 3.520   2.265   1.00 91.20 85  B 1 
ATOM 3849 C CA    . PRO B 2 85  ? -15.551 4.729   2.659   1.00 90.80 85  B 1 
ATOM 3850 C C     . PRO B 2 85  ? -14.431 5.093   1.680   1.00 91.04 85  B 1 
ATOM 3851 O O     . PRO B 2 85  ? -14.239 6.261   1.333   1.00 89.23 85  B 1 
ATOM 3852 C CB    . PRO B 2 85  ? -14.990 4.423   4.053   1.00 89.43 85  B 1 
ATOM 3853 C CG    . PRO B 2 85  ? -15.957 3.378   4.611   1.00 86.30 85  B 1 
ATOM 3854 C CD    . PRO B 2 85  ? -16.361 2.588   3.377   1.00 89.34 85  B 1 
ATOM 3855 N N     . LEU B 2 86  ? -13.712 4.091   1.171   1.00 91.26 86  B 1 
ATOM 3856 C CA    . LEU B 2 86  ? -12.645 4.307   0.208   1.00 91.04 86  B 1 
ATOM 3857 C C     . LEU B 2 86  ? -13.174 4.810   -1.140  1.00 90.85 86  B 1 
ATOM 3858 O O     . LEU B 2 86  ? -12.589 5.737   -1.706  1.00 88.70 86  B 1 
ATOM 3859 C CB    . LEU B 2 86  ? -11.839 3.015   0.049   1.00 89.97 86  B 1 
ATOM 3860 C CG    . LEU B 2 86  ? -10.564 3.189   -0.790  1.00 86.24 86  B 1 
ATOM 3861 C CD1   . LEU B 2 86  ? -9.534  4.063   -0.075  1.00 80.90 86  B 1 
ATOM 3862 C CD2   . LEU B 2 86  ? -9.950  1.830   -1.049  1.00 80.27 86  B 1 
ATOM 3863 N N     . LYS B 2 87  ? -14.267 4.262   -1.673  1.00 91.29 87  B 1 
ATOM 3864 C CA    . LYS B 2 87  ? -14.898 4.741   -2.911  1.00 90.72 87  B 1 
ATOM 3865 C C     . LYS B 2 87  ? -15.330 6.204   -2.785  1.00 90.82 87  B 1 
ATOM 3866 O O     . LYS B 2 87  ? -15.026 6.993   -3.678  1.00 88.57 87  B 1 
ATOM 3867 C CB    . LYS B 2 87  ? -16.119 3.890   -3.263  1.00 89.22 87  B 1 
ATOM 3868 C CG    . LYS B 2 87  ? -15.800 2.496   -3.825  1.00 82.44 87  B 1 
ATOM 3869 C CD    . LYS B 2 87  ? -17.118 1.731   -3.921  1.00 78.96 87  B 1 
ATOM 3870 C CE    . LYS B 2 87  ? -16.962 0.256   -4.258  1.00 72.11 87  B 1 
ATOM 3871 N NZ    . LYS B 2 87  ? -18.184 -0.480  -3.840  1.00 65.78 87  B 1 
ATOM 3872 N N     . ILE B 2 88  ? -15.970 6.573   -1.669  1.00 88.42 88  B 1 
ATOM 3873 C CA    . ILE B 2 88  ? -16.412 7.946   -1.416  1.00 87.51 88  B 1 
ATOM 3874 C C     . ILE B 2 88  ? -15.209 8.896   -1.386  1.00 87.38 88  B 1 
ATOM 3875 O O     . ILE B 2 88  ? -15.212 9.934   -2.059  1.00 85.29 88  B 1 
ATOM 3876 C CB    . ILE B 2 88  ? -17.228 8.011   -0.103  1.00 86.31 88  B 1 
ATOM 3877 C CG1   . ILE B 2 88  ? -18.545 7.216   -0.237  1.00 81.55 88  B 1 
ATOM 3878 C CG2   . ILE B 2 88  ? -17.539 9.479   0.274   1.00 79.73 88  B 1 
ATOM 3879 C CD1   . ILE B 2 88  ? -19.244 6.950   1.100   1.00 72.39 88  B 1 
ATOM 3880 N N     . TYR B 2 89  ? -14.151 8.539   -0.651  1.00 88.14 89  B 1 
ATOM 3881 C CA    . TYR B 2 89  ? -12.935 9.342   -0.593  1.00 87.31 89  B 1 
ATOM 3882 C C     . TYR B 2 89  ? -12.292 9.522   -1.977  1.00 87.19 89  B 1 
ATOM 3883 O O     . TYR B 2 89  ? -11.887 10.625  -2.351  1.00 84.90 89  B 1 
ATOM 3884 C CB    . TYR B 2 89  ? -11.949 8.677   0.368   1.00 85.82 89  B 1 
ATOM 3885 C CG    . TYR B 2 89  ? -10.600 9.362   0.411   1.00 84.77 89  B 1 
ATOM 3886 C CD1   . TYR B 2 89  ? -9.516  8.847   -0.318  1.00 81.19 89  B 1 
ATOM 3887 C CD2   . TYR B 2 89  ? -10.431 10.548  1.146   1.00 80.38 89  B 1 
ATOM 3888 C CE1   . TYR B 2 89  ? -8.272  9.497   -0.306  1.00 78.22 89  B 1 
ATOM 3889 C CE2   . TYR B 2 89  ? -9.196  11.209  1.169   1.00 77.87 89  B 1 
ATOM 3890 C CZ    . TYR B 2 89  ? -8.113  10.678  0.438   1.00 77.87 89  B 1 
ATOM 3891 O OH    . TYR B 2 89  ? -6.897  11.313  0.460   1.00 76.22 89  B 1 
ATOM 3892 N N     . LEU B 2 90  ? -12.204 8.457   -2.764  1.00 85.80 90  B 1 
ATOM 3893 C CA    . LEU B 2 90  ? -11.529 8.476   -4.058  1.00 83.83 90  B 1 
ATOM 3894 C C     . LEU B 2 90  ? -12.340 9.174   -5.143  1.00 83.42 90  B 1 
ATOM 3895 O O     . LEU B 2 90  ? -11.732 9.749   -6.048  1.00 80.70 90  B 1 
ATOM 3896 C CB    . LEU B 2 90  ? -11.154 7.047   -4.478  1.00 81.97 90  B 1 
ATOM 3897 C CG    . LEU B 2 90  ? -9.739  6.605   -4.024  1.00 76.28 90  B 1 
ATOM 3898 C CD1   . LEU B 2 90  ? -8.644  7.432   -4.701  1.00 71.72 90  B 1 
ATOM 3899 C CD2   . LEU B 2 90  ? -9.502  6.640   -2.528  1.00 70.89 90  B 1 
ATOM 3900 N N     . GLN B 2 91  ? -13.672 9.170   -5.053  1.00 83.89 91  B 1 
ATOM 3901 C CA    . GLN B 2 91  ? -14.491 9.983   -5.931  1.00 82.89 91  B 1 
ATOM 3902 C C     . GLN B 2 91  ? -14.127 11.456  -5.764  1.00 82.06 91  B 1 
ATOM 3903 O O     . GLN B 2 91  ? -13.784 12.117  -6.749  1.00 78.48 91  B 1 
ATOM 3904 C CB    . GLN B 2 91  ? -15.979 9.702   -5.650  1.00 80.67 91  B 1 
ATOM 3905 C CG    . GLN B 2 91  ? -16.886 10.444  -6.651  1.00 71.57 91  B 1 
ATOM 3906 C CD    . GLN B 2 91  ? -16.580 10.078  -8.107  1.00 65.98 91  B 1 
ATOM 3907 O OE1   . GLN B 2 91  ? -16.378 8.924   -8.456  1.00 60.60 91  B 1 
ATOM 3908 N NE2   . GLN B 2 91  ? -16.498 11.056  -8.987  1.00 56.47 91  B 1 
ATOM 3909 N N     . LYS B 2 92  ? -14.025 11.941  -4.514  1.00 83.44 92  B 1 
ATOM 3910 C CA    . LYS B 2 92  ? -13.618 13.326  -4.226  1.00 80.61 92  B 1 
ATOM 3911 C C     . LYS B 2 92  ? -12.155 13.621  -4.571  1.00 79.22 92  B 1 
ATOM 3912 O O     . LYS B 2 92  ? -11.816 14.759  -4.831  1.00 74.39 92  B 1 
ATOM 3913 C CB    . LYS B 2 92  ? -13.859 13.637  -2.743  1.00 77.86 92  B 1 
ATOM 3914 C CG    . LYS B 2 92  ? -15.352 13.515  -2.402  1.00 69.34 92  B 1 
ATOM 3915 C CD    . LYS B 2 92  ? -15.620 13.930  -0.958  1.00 64.92 92  B 1 
ATOM 3916 C CE    . LYS B 2 92  ? -17.103 13.738  -0.691  1.00 56.79 92  B 1 
ATOM 3917 N NZ    . LYS B 2 92  ? -17.535 14.365  0.563   1.00 50.63 92  B 1 
ATOM 3918 N N     . TYR B 2 93  ? -11.286 12.630  -4.570  1.00 79.05 93  B 1 
ATOM 3919 C CA    . TYR B 2 93  ? -9.888  12.801  -4.978  1.00 76.77 93  B 1 
ATOM 3920 C C     . TYR B 2 93  ? -9.716  12.956  -6.495  1.00 75.59 93  B 1 
ATOM 3921 O O     . TYR B 2 93  ? -8.695  13.475  -6.954  1.00 70.16 93  B 1 
ATOM 3922 C CB    . TYR B 2 93  ? -9.075  11.606  -4.468  1.00 73.53 93  B 1 
ATOM 3923 C CG    . TYR B 2 93  ? -7.587  11.699  -4.747  1.00 70.48 93  B 1 
ATOM 3924 C CD1   . TYR B 2 93  ? -7.044  11.159  -5.936  1.00 67.78 93  B 1 
ATOM 3925 C CD2   . TYR B 2 93  ? -6.739  12.384  -3.859  1.00 65.98 93  B 1 
ATOM 3926 C CE1   . TYR B 2 93  ? -5.684  11.311  -6.234  1.00 64.07 93  B 1 
ATOM 3927 C CE2   . TYR B 2 93  ? -5.372  12.547  -4.148  1.00 64.52 93  B 1 
ATOM 3928 C CZ    . TYR B 2 93  ? -4.846  12.013  -5.340  1.00 62.57 93  B 1 
ATOM 3929 O OH    . TYR B 2 93  ? -3.518  12.182  -5.639  1.00 63.21 93  B 1 
ATOM 3930 N N     . ARG B 2 94  ? -10.659 12.458  -7.282  1.00 73.91 94  B 1 
ATOM 3931 C CA    . ARG B 2 94  ? -10.633 12.535  -8.746  1.00 71.49 94  B 1 
ATOM 3932 C C     . ARG B 2 94  ? -11.334 13.779  -9.284  1.00 69.95 94  B 1 
ATOM 3933 O O     . ARG B 2 94  ? -11.030 14.171  -10.405 1.00 63.97 94  B 1 
ATOM 3934 C CB    . ARG B 2 94  ? -11.279 11.279  -9.345  1.00 67.20 94  B 1 
ATOM 3935 C CG    . ARG B 2 94  ? -10.417 10.015  -9.184  1.00 62.69 94  B 1 
ATOM 3936 C CD    . ARG B 2 94  ? -11.188 8.817   -9.748  1.00 59.86 94  B 1 
ATOM 3937 N NE    . ARG B 2 94  ? -10.409 7.561   -9.688  1.00 54.38 94  B 1 
ATOM 3938 C CZ    . ARG B 2 94  ? -10.796 6.392   -10.177 1.00 51.10 94  B 1 
ATOM 3939 N NH1   . ARG B 2 94  ? -11.952 6.258   -10.769 1.00 48.85 94  B 1 
ATOM 3940 N NH2   . ARG B 2 94  ? -10.037 5.344   -10.077 1.00 47.93 94  B 1 
ATOM 3941 N N     . ASP B 2 95  ? -12.250 14.330  -8.525  1.00 67.78 95  B 1 
ATOM 3942 C CA    . ASP B 2 95  ? -13.013 15.528  -8.881  1.00 66.10 95  B 1 
ATOM 3943 C C     . ASP B 2 95  ? -12.192 16.806  -8.657  1.00 61.11 95  B 1 
ATOM 3944 O O     . ASP B 2 95  ? -11.344 16.836  -7.730  1.00 55.31 95  B 1 
ATOM 3945 C CB    . ASP B 2 95  ? -14.355 15.540  -8.114  1.00 59.91 95  B 1 
ATOM 3946 C CG    . ASP B 2 95  ? -15.304 14.365  -8.454  1.00 54.95 95  B 1 
ATOM 3947 O OD1   . ASP B 2 95  ? -15.176 13.709  -9.517  1.00 50.52 95  B 1 
ATOM 3948 O OD2   . ASP B 2 95  ? -16.194 14.090  -7.620  1.00 50.36 95  B 1 
ATOM 3949 O OXT   . ASP B 2 95  ? -12.405 17.778  -9.440  1.00 49.65 95  B 1 
ATOM 3950 N N     . GLN C 3 1   ? -9.093  35.868  -1.073  1.00 36.64 1   C 1 
ATOM 3951 C CA    . GLN C 3 1   ? -9.758  35.554  -2.351  1.00 42.88 1   C 1 
ATOM 3952 C C     . GLN C 3 1   ? -9.012  34.500  -3.162  1.00 46.29 1   C 1 
ATOM 3953 O O     . GLN C 3 1   ? -9.516  33.392  -3.223  1.00 44.31 1   C 1 
ATOM 3954 C CB    . GLN C 3 1   ? -10.145 36.774  -3.184  1.00 41.05 1   C 1 
ATOM 3955 C CG    . GLN C 3 1   ? -11.454 37.366  -2.666  1.00 35.54 1   C 1 
ATOM 3956 C CD    . GLN C 3 1   ? -12.048 38.404  -3.601  1.00 31.19 1   C 1 
ATOM 3957 O OE1   . GLN C 3 1   ? -11.435 38.851  -4.537  1.00 33.12 1   C 1 
ATOM 3958 N NE2   . GLN C 3 1   ? -13.264 38.829  -3.361  1.00 28.84 1   C 1 
ATOM 3959 N N     . GLN C 3 2   ? -7.831  34.756  -3.719  1.00 45.97 2   C 1 
ATOM 3960 C CA    . GLN C 3 2   ? -7.080  33.674  -4.377  1.00 48.26 2   C 1 
ATOM 3961 C C     . GLN C 3 2   ? -6.707  32.544  -3.407  1.00 48.61 2   C 1 
ATOM 3962 O O     . GLN C 3 2   ? -6.844  31.381  -3.767  1.00 48.70 2   C 1 
ATOM 3963 C CB    . GLN C 3 2   ? -5.825  34.214  -5.062  1.00 47.42 2   C 1 
ATOM 3964 C CG    . GLN C 3 2   ? -6.068  34.460  -6.542  1.00 41.96 2   C 1 
ATOM 3965 C CD    . GLN C 3 2   ? -4.836  34.997  -7.269  1.00 38.72 2   C 1 
ATOM 3966 O OE1   . GLN C 3 2   ? -3.952  35.617  -6.698  1.00 39.40 2   C 1 
ATOM 3967 N NE2   . GLN C 3 2   ? -4.734  34.791  -8.552  1.00 36.67 2   C 1 
ATOM 3968 N N     . GLU C 3 3   ? -6.306  32.878  -2.187  1.00 32.04 3   C 1 
ATOM 3969 C CA    . GLU C 3 3   ? -6.010  31.893  -1.136  1.00 36.74 3   C 1 
ATOM 3970 C C     . GLU C 3 3   ? -7.240  31.047  -0.754  1.00 36.82 3   C 1 
ATOM 3971 O O     . GLU C 3 3   ? -7.105  29.855  -0.513  1.00 37.25 3   C 1 
ATOM 3972 C CB    . GLU C 3 3   ? -5.473  32.610  0.112   1.00 37.06 3   C 1 
ATOM 3973 C CG    . GLU C 3 3   ? -4.086  33.216  -0.108  1.00 33.45 3   C 1 
ATOM 3974 C CD    . GLU C 3 3   ? -3.562  33.992  1.106   1.00 32.13 3   C 1 
ATOM 3975 O OE1   . GLU C 3 3   ? -2.320  34.043  1.264   1.00 29.79 3   C 1 
ATOM 3976 O OE2   . GLU C 3 3   ? -4.395  34.574  1.834   1.00 31.27 3   C 1 
ATOM 3977 N N     . GLU C 3 4   ? -8.437  31.645  -0.751  1.00 32.47 4   C 1 
ATOM 3978 C CA    . GLU C 3 4   ? -9.687  30.912  -0.488  1.00 35.12 4   C 1 
ATOM 3979 C C     . GLU C 3 4   ? -10.031 29.936  -1.618  1.00 34.60 4   C 1 
ATOM 3980 O O     . GLU C 3 4   ? -10.580 28.867  -1.364  1.00 35.02 4   C 1 
ATOM 3981 C CB    . GLU C 3 4   ? -10.843 31.909  -0.322  1.00 35.30 4   C 1 
ATOM 3982 C CG    . GLU C 3 4   ? -10.770 32.724  0.967   1.00 31.21 4   C 1 
ATOM 3983 C CD    . GLU C 3 4   ? -11.783 33.876  1.004   1.00 30.24 4   C 1 
ATOM 3984 O OE1   . GLU C 3 4   ? -12.201 34.249  2.117   1.00 28.45 4   C 1 
ATOM 3985 O OE2   . GLU C 3 4   ? -12.059 34.439  -0.081  1.00 28.57 4   C 1 
ATOM 3986 N N     . MET C 3 5   ? -9.695  30.275  -2.863  1.00 39.26 5   C 1 
ATOM 3987 C CA    . MET C 3 5   ? -9.940  29.430  -4.033  1.00 39.27 5   C 1 
ATOM 3988 C C     . MET C 3 5   ? -9.091  28.159  -4.014  1.00 40.01 5   C 1 
ATOM 3989 O O     . MET C 3 5   ? -9.549  27.094  -4.423  1.00 41.11 5   C 1 
ATOM 3990 C CB    . MET C 3 5   ? -9.656  30.238  -5.303  1.00 40.17 5   C 1 
ATOM 3991 C CG    . MET C 3 5   ? -10.796 30.185  -6.300  1.00 33.85 5   C 1 
ATOM 3992 S SD    . MET C 3 5   ? -10.509 31.169  -7.805  1.00 32.44 5   C 1 
ATOM 3993 C CE    . MET C 3 5   ? -9.444  30.024  -8.714  1.00 30.04 5   C 1 
ATOM 3994 N N     . GLU C 3 6   ? -7.848  28.276  -3.559  1.00 35.57 6   C 1 
ATOM 3995 C CA    . GLU C 3 6   ? -6.949  27.123  -3.375  1.00 36.10 6   C 1 
ATOM 3996 C C     . GLU C 3 6   ? -7.289  26.265  -2.146  1.00 35.35 6   C 1 
ATOM 3997 O O     . GLU C 3 6   ? -6.689  25.202  -1.967  1.00 34.92 6   C 1 
ATOM 3998 C CB    . GLU C 3 6   ? -5.481  27.553  -3.342  1.00 36.30 6   C 1 
ATOM 3999 C CG    . GLU C 3 6   ? -4.938  27.910  -4.736  1.00 32.66 6   C 1 
ATOM 4000 C CD    . GLU C 3 6   ? -3.406  28.049  -4.774  1.00 31.49 6   C 1 
ATOM 4001 O OE1   . GLU C 3 6   ? -2.851  28.017  -5.898  1.00 29.35 6   C 1 
ATOM 4002 O OE2   . GLU C 3 6   ? -2.778  28.158  -3.705  1.00 28.98 6   C 1 
ATOM 4003 N N     . ALA C 3 7   ? -8.304  26.649  -1.362  1.00 39.31 7   C 1 
ATOM 4004 C CA    . ALA C 3 7   ? -8.956  25.782  -0.394  1.00 38.59 7   C 1 
ATOM 4005 C C     . ALA C 3 7   ? -9.833  24.710  -1.068  1.00 39.15 7   C 1 
ATOM 4006 O O     . ALA C 3 7   ? -10.862 24.304  -0.535  1.00 38.35 7   C 1 
ATOM 4007 C CB    . ALA C 3 7   ? -9.697  26.620  0.646   1.00 35.49 7   C 1 
ATOM 4008 N N     . THR C 3 8   ? -9.439  24.211  -2.250  1.00 42.38 8   C 1 
ATOM 4009 C CA    . THR C 3 8   ? -9.754  22.837  -2.632  1.00 43.74 8   C 1 
ATOM 4010 C C     . THR C 3 8   ? -9.369  21.945  -1.464  1.00 44.02 8   C 1 
ATOM 4011 O O     . THR C 3 8   ? -8.338  22.213  -0.844  1.00 42.56 8   C 1 
ATOM 4012 C CB    . THR C 3 8   ? -8.972  22.386  -3.867  1.00 41.32 8   C 1 
ATOM 4013 O OG1   . THR C 3 8   ? -7.593  22.689  -3.762  1.00 37.73 8   C 1 
ATOM 4014 C CG2   . THR C 3 8   ? -9.499  23.051  -5.128  1.00 37.49 8   C 1 
ATOM 4015 N N     . VAL C 3 9   ? -10.160 20.925  -1.177  1.00 45.51 9   C 1 
ATOM 4016 C CA    . VAL C 3 9   ? -9.879  19.925  -0.134  1.00 46.04 9   C 1 
ATOM 4017 C C     . VAL C 3 9   ? -8.401  19.606  -0.229  1.00 47.38 9   C 1 
ATOM 4018 O O     . VAL C 3 9   ? -7.972  19.024  -1.232  1.00 45.02 9   C 1 
ATOM 4019 C CB    . VAL C 3 9   ? -10.676 18.623  -0.336  1.00 42.48 9   C 1 
ATOM 4020 C CG1   . VAL C 3 9   ? -10.357 17.603  0.763   1.00 37.83 9   C 1 
ATOM 4021 C CG2   . VAL C 3 9   ? -12.186 18.871  -0.354  1.00 37.67 9   C 1 
ATOM 4022 N N     . ASP C 3 10  ? -7.621  20.090  0.742   1.00 47.81 10  C 1 
ATOM 4023 C CA    . ASP C 3 10  ? -6.177  20.071  0.608   1.00 47.79 10  C 1 
ATOM 4024 C C     . ASP C 3 10  ? -5.733  18.629  0.850   1.00 49.28 10  C 1 
ATOM 4025 O O     . ASP C 3 10  ? -5.333  18.222  1.936   1.00 46.37 10  C 1 
ATOM 4026 C CB    . ASP C 3 10  ? -5.506  21.148  1.483   1.00 43.01 10  C 1 
ATOM 4027 C CG    . ASP C 3 10  ? -4.064  21.470  1.054   1.00 37.04 10  C 1 
ATOM 4028 O OD1   . ASP C 3 10  ? -3.649  21.022  -0.041  1.00 34.24 10  C 1 
ATOM 4029 O OD2   . ASP C 3 10  ? -3.350  22.138  1.831   1.00 32.88 10  C 1 
ATOM 4030 N N     . PHE C 3 11  ? -5.855  17.840  -0.193  1.00 54.93 11  C 1 
ATOM 4031 C CA    . PHE C 3 11  ? -5.381  16.458  -0.252  1.00 54.51 11  C 1 
ATOM 4032 C C     . PHE C 3 11  ? -3.866  16.398  -0.056  1.00 58.02 11  C 1 
ATOM 4033 O O     . PHE C 3 11  ? -3.290  15.312  0.070   1.00 52.80 11  C 1 
ATOM 4034 C CB    . PHE C 3 11  ? -5.812  15.817  -1.563  1.00 48.19 11  C 1 
ATOM 4035 C CG    . PHE C 3 11  ? -7.270  15.416  -1.630  1.00 44.35 11  C 1 
ATOM 4036 C CD1   . PHE C 3 11  ? -7.698  14.218  -1.041  1.00 41.47 11  C 1 
ATOM 4037 C CD2   . PHE C 3 11  ? -8.205  16.230  -2.288  1.00 40.36 11  C 1 
ATOM 4038 C CE1   . PHE C 3 11  ? -9.046  13.823  -1.119  1.00 36.19 11  C 1 
ATOM 4039 C CE2   . PHE C 3 11  ? -9.559  15.840  -2.363  1.00 36.12 11  C 1 
ATOM 4040 C CZ    . PHE C 3 11  ? -9.972  14.641  -1.774  1.00 36.83 11  C 1 
ATOM 4041 N N     . ASN C 3 12  ? -3.198  17.556  0.026   1.00 57.10 12  C 1 
ATOM 4042 C CA    . ASN C 3 12  ? -1.838  17.688  0.539   1.00 57.10 12  C 1 
ATOM 4043 C C     . ASN C 3 12  ? -1.741  17.440  2.043   1.00 59.83 12  C 1 
ATOM 4044 O O     . ASN C 3 12  ? -0.605  17.341  2.519   1.00 54.75 12  C 1 
ATOM 4045 C CB    . ASN C 3 12  ? -1.251  19.065  0.220   1.00 51.20 12  C 1 
ATOM 4046 C CG    . ASN C 3 12  ? -1.037  19.324  -1.246  1.00 44.60 12  C 1 
ATOM 4047 O OD1   . ASN C 3 12  ? -0.532  18.483  -1.981  1.00 41.56 12  C 1 
ATOM 4048 N ND2   . ASN C 3 12  ? -1.350  20.523  -1.678  1.00 39.92 12  C 1 
ATOM 4049 N N     . ASP C 3 13  ? -2.840  17.257  2.765   1.00 64.35 13  C 1 
ATOM 4050 C CA    . ASP C 3 13  ? -2.784  16.632  4.083   1.00 63.74 13  C 1 
ATOM 4051 C C     . ASP C 3 13  ? -2.367  15.149  3.929   1.00 66.52 13  C 1 
ATOM 4052 O O     . ASP C 3 13  ? -3.002  14.191  4.365   1.00 60.88 13  C 1 
ATOM 4053 C CB    . ASP C 3 13  ? -4.071  16.887  4.908   1.00 57.09 13  C 1 
ATOM 4054 C CG    . ASP C 3 13  ? -3.782  16.983  6.418   1.00 49.91 13  C 1 
ATOM 4055 O OD1   . ASP C 3 13  ? -2.629  17.283  6.792   1.00 46.60 13  C 1 
ATOM 4056 O OD2   . ASP C 3 13  ? -4.694  16.708  7.219   1.00 47.14 13  C 1 
ATOM 4057 N N     . ARG C 3 14  ? -1.256  14.963  3.212   1.00 70.49 14  C 1 
ATOM 4058 C CA    . ARG C 3 14  ? -0.617  13.689  2.930   1.00 71.06 14  C 1 
ATOM 4059 C C     . ARG C 3 14  ? -0.113  13.146  4.250   1.00 75.27 14  C 1 
ATOM 4060 O O     . ARG C 3 14  ? 1.070   13.252  4.587   1.00 71.60 14  C 1 
ATOM 4061 C CB    . ARG C 3 14  ? 0.509   13.816  1.892   1.00 63.02 14  C 1 
ATOM 4062 C CG    . ARG C 3 14  ? -0.044  14.020  0.482   1.00 57.01 14  C 1 
ATOM 4063 C CD    . ARG C 3 14  ? 1.099   14.032  -0.528  1.00 53.66 14  C 1 
ATOM 4064 N NE    . ARG C 3 14  ? 0.604   14.393  -1.860  1.00 48.15 14  C 1 
ATOM 4065 C CZ    . ARG C 3 14  ? 1.311   14.448  -2.980  1.00 43.33 14  C 1 
ATOM 4066 N NH1   . ARG C 3 14  ? 2.569   14.103  -3.006  1.00 42.03 14  C 1 
ATOM 4067 N NH2   . ARG C 3 14  ? 0.752   14.860  -4.085  1.00 39.69 14  C 1 
ATOM 4068 N N     . ILE C 3 15  ? -1.037  12.509  4.935   1.00 77.18 15  C 1 
ATOM 4069 C CA    . ILE C 3 15  ? -0.808  11.827  6.203   1.00 79.70 15  C 1 
ATOM 4070 C C     . ILE C 3 15  ? 0.349   10.841  6.068   1.00 83.89 15  C 1 
ATOM 4071 O O     . ILE C 3 15  ? 1.134   10.679  7.005   1.00 81.82 15  C 1 
ATOM 4072 C CB    . ILE C 3 15  ? -2.120  11.158  6.639   1.00 72.98 15  C 1 
ATOM 4073 C CG1   . ILE C 3 15  ? -3.210  12.235  6.887   1.00 64.64 15  C 1 
ATOM 4074 C CG2   . ILE C 3 15  ? -1.903  10.345  7.915   1.00 63.95 15  C 1 
ATOM 4075 C CD1   . ILE C 3 15  ? -4.607  11.664  7.134   1.00 58.37 15  C 1 
ATOM 4076 N N     . LEU C 3 16  ? 0.534   10.278  4.879   1.00 90.51 16  C 1 
ATOM 4077 C CA    . LEU C 3 16  ? 1.600   9.335   4.569   1.00 91.84 16  C 1 
ATOM 4078 C C     . LEU C 3 16  ? 2.503   9.826   3.420   1.00 92.47 16  C 1 
ATOM 4079 O O     . LEU C 3 16  ? 2.024   10.251  2.371   1.00 90.63 16  C 1 
ATOM 4080 C CB    . LEU C 3 16  ? 0.984   7.965   4.242   1.00 91.24 16  C 1 
ATOM 4081 C CG    . LEU C 3 16  ? 0.204   7.332   5.415   1.00 90.87 16  C 1 
ATOM 4082 C CD1   . LEU C 3 16  ? -0.445  6.035   4.948   1.00 87.29 16  C 1 
ATOM 4083 C CD2   . LEU C 3 16  ? 1.113   7.013   6.610   1.00 86.00 16  C 1 
ATOM 4084 N N     . PRO C 3 17  ? 3.851   9.719   3.565   1.00 92.48 17  C 1 
ATOM 4085 C CA    . PRO C 3 17  ? 4.751   10.080  2.485   1.00 91.90 17  C 1 
ATOM 4086 C C     . PRO C 3 17  ? 4.703   9.050   1.358   1.00 92.67 17  C 1 
ATOM 4087 O O     . PRO C 3 17  ? 5.210   7.929   1.479   1.00 91.57 17  C 1 
ATOM 4088 C CB    . PRO C 3 17  ? 6.131   10.192  3.142   1.00 90.24 17  C 1 
ATOM 4089 C CG    . PRO C 3 17  ? 6.039   9.229   4.327   1.00 86.99 17  C 1 
ATOM 4090 C CD    . PRO C 3 17  ? 4.571   9.307   4.746   1.00 89.55 17  C 1 
ATOM 4091 N N     . MET C 3 18  ? 4.197   9.471   0.197   1.00 92.58 18  C 1 
ATOM 4092 C CA    . MET C 3 18  ? 3.991   8.622   -0.981  1.00 92.37 18  C 1 
ATOM 4093 C C     . MET C 3 18  ? 5.242   7.865   -1.440  1.00 93.04 18  C 1 
ATOM 4094 O O     . MET C 3 18  ? 5.141   6.765   -1.973  1.00 92.06 18  C 1 
ATOM 4095 C CB    . MET C 3 18  ? 3.476   9.480   -2.144  1.00 90.95 18  C 1 
ATOM 4096 C CG    . MET C 3 18  ? 2.091   10.077  -1.872  1.00 85.87 18  C 1 
ATOM 4097 S SD    . MET C 3 18  ? 0.855   8.867   -1.350  1.00 83.30 18  C 1 
ATOM 4098 C CE    . MET C 3 18  ? 0.769   7.871   -2.817  1.00 73.20 18  C 1 
ATOM 4099 N N     . ALA C 3 19  ? 6.442   8.430   -1.245  1.00 91.93 19  C 1 
ATOM 4100 C CA    . ALA C 3 19  ? 7.688   7.762   -1.608  1.00 91.16 19  C 1 
ATOM 4101 C C     . ALA C 3 19  ? 7.973   6.518   -0.751  1.00 91.67 19  C 1 
ATOM 4102 O O     . ALA C 3 19  ? 8.501   5.538   -1.275  1.00 90.18 19  C 1 
ATOM 4103 C CB    . ALA C 3 19  ? 8.834   8.772   -1.518  1.00 89.86 19  C 1 
ATOM 4104 N N     . ARG C 3 20  ? 7.631   6.557   0.542   1.00 92.38 20  C 1 
ATOM 4105 C CA    . ARG C 3 20  ? 7.778   5.417   1.454   1.00 92.07 20  C 1 
ATOM 4106 C C     . ARG C 3 20  ? 6.716   4.357   1.163   1.00 92.68 20  C 1 
ATOM 4107 O O     . ARG C 3 20  ? 7.083   3.209   0.949   1.00 91.39 20  C 1 
ATOM 4108 C CB    . ARG C 3 20  ? 7.713   5.872   2.922   1.00 90.75 20  C 1 
ATOM 4109 C CG    . ARG C 3 20  ? 8.976   6.637   3.383   1.00 83.93 20  C 1 
ATOM 4110 C CD    . ARG C 3 20  ? 10.206  5.741   3.574   1.00 81.49 20  C 1 
ATOM 4111 N NE    . ARG C 3 20  ? 10.067  4.849   4.744   1.00 79.37 20  C 1 
ATOM 4112 C CZ    . ARG C 3 20  ? 10.573  5.017   5.955   1.00 78.14 20  C 1 
ATOM 4113 N NH1   . ARG C 3 20  ? 11.286  6.051   6.266   1.00 69.94 20  C 1 
ATOM 4114 N NH2   . ARG C 3 20  ? 10.362  4.141   6.886   1.00 71.28 20  C 1 
ATOM 4115 N N     . LEU C 3 21  ? 5.468   4.779   1.016   1.00 93.79 21  C 1 
ATOM 4116 C CA    . LEU C 3 21  ? 4.383   3.881   0.634   1.00 94.37 21  C 1 
ATOM 4117 C C     . LEU C 3 21  ? 4.701   3.131   -0.670  1.00 94.47 21  C 1 
ATOM 4118 O O     . LEU C 3 21  ? 4.647   1.902   -0.724  1.00 93.24 21  C 1 
ATOM 4119 C CB    . LEU C 3 21  ? 3.097   4.707   0.534   1.00 94.24 21  C 1 
ATOM 4120 C CG    . LEU C 3 21  ? 1.859   3.869   0.178   1.00 93.45 21  C 1 
ATOM 4121 C CD1   . LEU C 3 21  ? 1.564   2.804   1.220   1.00 89.89 21  C 1 
ATOM 4122 C CD2   . LEU C 3 21  ? 0.645   4.780   0.061   1.00 88.75 21  C 1 
ATOM 4123 N N     . LYS C 3 22  ? 5.161   3.847   -1.707  1.00 93.45 22  C 1 
ATOM 4124 C CA    . LYS C 3 22  ? 5.578   3.231   -2.973  1.00 93.08 22  C 1 
ATOM 4125 C C     . LYS C 3 22  ? 6.756   2.264   -2.832  1.00 93.35 22  C 1 
ATOM 4126 O O     . LYS C 3 22  ? 6.919   1.426   -3.709  1.00 92.37 22  C 1 
ATOM 4127 C CB    . LYS C 3 22  ? 5.922   4.304   -4.009  1.00 92.28 22  C 1 
ATOM 4128 C CG    . LYS C 3 22  ? 4.671   4.982   -4.575  1.00 89.05 22  C 1 
ATOM 4129 C CD    . LYS C 3 22  ? 5.035   6.092   -5.567  1.00 84.20 22  C 1 
ATOM 4130 C CE    . LYS C 3 22  ? 3.753   6.723   -6.084  1.00 79.28 22  C 1 
ATOM 4131 N NZ    . LYS C 3 22  ? 3.966   7.755   -7.120  1.00 71.86 22  C 1 
ATOM 4132 N N     . ARG C 3 23  ? 7.618   2.398   -1.818  1.00 92.12 23  C 1 
ATOM 4133 C CA    . ARG C 3 23  ? 8.685   1.419   -1.567  1.00 91.76 23  C 1 
ATOM 4134 C C     . ARG C 3 23  ? 8.129   0.121   -1.011  1.00 92.18 23  C 1 
ATOM 4135 O O     . ARG C 3 23  ? 8.530   -0.925  -1.509  1.00 90.81 23  C 1 
ATOM 4136 C CB    . ARG C 3 23  ? 9.779   1.969   -0.636  1.00 90.58 23  C 1 
ATOM 4137 C CG    . ARG C 3 23  ? 10.778  2.850   -1.386  1.00 83.62 23  C 1 
ATOM 4138 C CD    . ARG C 3 23  ? 11.985  3.196   -0.514  1.00 81.67 23  C 1 
ATOM 4139 N NE    . ARG C 3 23  ? 11.655  4.182   0.536   1.00 75.16 23  C 1 
ATOM 4140 C CZ    . ARG C 3 23  ? 12.446  4.502   1.551   1.00 69.71 23  C 1 
ATOM 4141 N NH1   . ARG C 3 23  ? 13.600  3.946   1.723   1.00 62.89 23  C 1 
ATOM 4142 N NH2   . ARG C 3 23  ? 12.101  5.397   2.426   1.00 62.25 23  C 1 
ATOM 4143 N N     . VAL C 3 24  ? 7.208   0.207   -0.058  1.00 92.76 24  C 1 
ATOM 4144 C CA    . VAL C 3 24  ? 6.532   -0.973  0.507   1.00 92.58 24  C 1 
ATOM 4145 C C     . VAL C 3 24  ? 5.745   -1.704  -0.579  1.00 92.72 24  C 1 
ATOM 4146 O O     . VAL C 3 24  ? 5.988   -2.887  -0.803  1.00 91.52 24  C 1 
ATOM 4147 C CB    . VAL C 3 24  ? 5.629   -0.597  1.697   1.00 92.10 24  C 1 
ATOM 4148 C CG1   . VAL C 3 24  ? 5.006   -1.844  2.330   1.00 89.22 24  C 1 
ATOM 4149 C CG2   . VAL C 3 24  ? 6.420   0.136   2.787   1.00 89.02 24  C 1 
ATOM 4150 N N     . ILE C 3 25  ? 4.931   -0.980  -1.353  1.00 93.42 25  C 1 
ATOM 4151 C CA    . ILE C 3 25  ? 4.185   -1.551  -2.482  1.00 93.28 25  C 1 
ATOM 4152 C C     . ILE C 3 25  ? 5.119   -2.289  -3.456  1.00 93.05 25  C 1 
ATOM 4153 O O     . ILE C 3 25  ? 4.841   -3.412  -3.849  1.00 91.71 25  C 1 
ATOM 4154 C CB    . ILE C 3 25  ? 3.416   -0.443  -3.244  1.00 92.79 25  C 1 
ATOM 4155 C CG1   . ILE C 3 25  ? 2.358   0.243   -2.359  1.00 88.87 25  C 1 
ATOM 4156 C CG2   . ILE C 3 25  ? 2.730   -1.011  -4.502  1.00 87.84 25  C 1 
ATOM 4157 C CD1   . ILE C 3 25  ? 1.876   1.577   -2.942  1.00 83.68 25  C 1 
ATOM 4158 N N     . ARG C 3 26  ? 6.250   -1.682  -3.829  1.00 92.63 26  C 1 
ATOM 4159 C CA    . ARG C 3 26  ? 7.183   -2.257  -4.802  1.00 91.91 26  C 1 
ATOM 4160 C C     . ARG C 3 26  ? 7.874   -3.539  -4.332  1.00 91.60 26  C 1 
ATOM 4161 O O     . ARG C 3 26  ? 8.399   -4.248  -5.193  1.00 89.68 26  C 1 
ATOM 4162 C CB    . ARG C 3 26  ? 8.254   -1.238  -5.170  1.00 91.00 26  C 1 
ATOM 4163 C CG    . ARG C 3 26  ? 7.727   -0.203  -6.165  1.00 85.41 26  C 1 
ATOM 4164 C CD    . ARG C 3 26  ? 8.798   0.853   -6.340  1.00 81.28 26  C 1 
ATOM 4165 N NE    . ARG C 3 26  ? 8.323   1.943   -7.187  1.00 74.87 26  C 1 
ATOM 4166 C CZ    . ARG C 3 26  ? 8.982   3.065   -7.427  1.00 68.56 26  C 1 
ATOM 4167 N NH1   . ARG C 3 26  ? 10.176  3.267   -6.930  1.00 60.66 26  C 1 
ATOM 4168 N NH2   . ARG C 3 26  ? 8.445   3.986   -8.166  1.00 62.53 26  C 1 
ATOM 4169 N N     . ALA C 3 27  ? 7.917   -3.794  -3.047  1.00 91.73 27  C 1 
ATOM 4170 C CA    . ALA C 3 27  ? 8.479   -5.038  -2.534  1.00 90.27 27  C 1 
ATOM 4171 C C     . ALA C 3 27  ? 7.563   -6.247  -2.815  1.00 90.14 27  C 1 
ATOM 4172 O O     . ALA C 3 27  ? 8.074   -7.356  -2.953  1.00 86.86 27  C 1 
ATOM 4173 C CB    . ALA C 3 27  ? 8.761   -4.863  -1.041  1.00 88.36 27  C 1 
ATOM 4174 N N     . GLU C 3 28  ? 6.246   -6.006  -2.970  1.00 89.24 28  C 1 
ATOM 4175 C CA    . GLU C 3 28  ? 5.225   -7.049  -3.129  1.00 87.61 28  C 1 
ATOM 4176 C C     . GLU C 3 28  ? 4.532   -7.053  -4.498  1.00 87.96 28  C 1 
ATOM 4177 O O     . GLU C 3 28  ? 3.736   -7.933  -4.807  1.00 84.59 28  C 1 
ATOM 4178 C CB    . GLU C 3 28  ? 4.161   -6.884  -2.038  1.00 84.59 28  C 1 
ATOM 4179 C CG    . GLU C 3 28  ? 4.715   -6.926  -0.614  1.00 77.43 28  C 1 
ATOM 4180 C CD    . GLU C 3 28  ? 5.421   -8.238  -0.257  1.00 78.45 28  C 1 
ATOM 4181 O OE1   . GLU C 3 28  ? 6.366   -8.160  0.553   1.00 69.36 28  C 1 
ATOM 4182 O OE2   . GLU C 3 28  ? 4.992   -9.311  -0.714  1.00 73.09 28  C 1 
ATOM 4183 N N     . GLU C 3 29  ? 4.798   -6.060  -5.338  1.00 89.74 29  C 1 
ATOM 4184 C CA    . GLU C 3 29  ? 4.072   -5.874  -6.608  1.00 87.28 29  C 1 
ATOM 4185 C C     . GLU C 3 29  ? 4.482   -6.836  -7.738  1.00 87.30 29  C 1 
ATOM 4186 O O     . GLU C 3 29  ? 3.995   -6.691  -8.861  1.00 84.29 29  C 1 
ATOM 4187 C CB    . GLU C 3 29  ? 4.181   -4.391  -7.032  1.00 84.86 29  C 1 
ATOM 4188 C CG    . GLU C 3 29  ? 5.611   -3.944  -7.312  1.00 78.25 29  C 1 
ATOM 4189 C CD    . GLU C 3 29  ? 5.779   -2.493  -7.793  1.00 76.74 29  C 1 
ATOM 4190 O OE1   . GLU C 3 29  ? 6.935   -2.057  -8.017  1.00 68.73 29  C 1 
ATOM 4191 O OE2   . GLU C 3 29  ? 4.805   -1.815  -8.147  1.00 71.69 29  C 1 
ATOM 4192 N N     . ASP C 3 30  ? 5.387   -7.783  -7.498  1.00 87.33 30  C 1 
ATOM 4193 C CA    . ASP C 3 30  ? 5.830   -8.832  -8.436  1.00 85.45 30  C 1 
ATOM 4194 C C     . ASP C 3 30  ? 6.185   -8.331  -9.858  1.00 86.39 30  C 1 
ATOM 4195 O O     . ASP C 3 30  ? 5.883   -8.945  -10.888 1.00 81.59 30  C 1 
ATOM 4196 C CB    . ASP C 3 30  ? 4.813   -9.980  -8.451  1.00 81.60 30  C 1 
ATOM 4197 C CG    . ASP C 3 30  ? 4.808   -10.783 -7.147  1.00 76.06 30  C 1 
ATOM 4198 O OD1   . ASP C 3 30  ? 5.904   -10.957 -6.571  1.00 69.90 30  C 1 
ATOM 4199 O OD2   . ASP C 3 30  ? 3.715   -11.257 -6.774  1.00 69.01 30  C 1 
ATOM 4200 N N     . GLY C 3 31  ? 6.836   -7.162  -9.945  1.00 87.71 31  C 1 
ATOM 4201 C CA    . GLY C 3 31  ? 7.192   -6.559  -11.231 1.00 87.16 31  C 1 
ATOM 4202 C C     . GLY C 3 31  ? 6.041   -5.847  -11.958 1.00 88.99 31  C 1 
ATOM 4203 O O     . GLY C 3 31  ? 6.277   -5.262  -13.019 1.00 85.49 31  C 1 
ATOM 4204 N N     . MET C 3 32  ? 4.820   -5.815  -11.399 1.00 90.45 32  C 1 
ATOM 4205 C CA    . MET C 3 32  ? 3.660   -5.118  -11.969 1.00 91.54 32  C 1 
ATOM 4206 C C     . MET C 3 32  ? 3.826   -3.596  -11.994 1.00 92.05 32  C 1 
ATOM 4207 O O     . MET C 3 32  ? 4.433   -3.002  -11.105 1.00 89.69 32  C 1 
ATOM 4208 C CB    . MET C 3 32  ? 2.392   -5.470  -11.189 1.00 90.62 32  C 1 
ATOM 4209 C CG    . MET C 3 32  ? 2.025   -6.952  -11.295 1.00 87.45 32  C 1 
ATOM 4210 S SD    . MET C 3 32  ? 1.614   -7.423  -12.997 1.00 85.70 32  C 1 
ATOM 4211 C CE    . MET C 3 32  ? 1.279   -9.155  -12.727 1.00 75.66 32  C 1 
ATOM 4212 N N     . MET C 3 33  ? 3.251   -2.915  -12.993 1.00 93.02 33  C 1 
ATOM 4213 C CA    . MET C 3 33  ? 3.098   -1.455  -12.949 1.00 93.41 33  C 1 
ATOM 4214 C C     . MET C 3 33  ? 2.017   -1.077  -11.943 1.00 93.93 33  C 1 
ATOM 4215 O O     . MET C 3 33  ? 1.091   -1.843  -11.707 1.00 92.04 33  C 1 
ATOM 4216 C CB    . MET C 3 33  ? 2.763   -0.867  -14.331 1.00 92.11 33  C 1 
ATOM 4217 C CG    . MET C 3 33  ? 3.897   -1.033  -15.339 1.00 87.60 33  C 1 
ATOM 4218 S SD    . MET C 3 33  ? 3.692   -0.024  -16.844 1.00 84.89 33  C 1 
ATOM 4219 C CE    . MET C 3 33  ? 5.004   -0.663  -17.862 1.00 76.57 33  C 1 
ATOM 4220 N N     . ILE C 3 34  ? 2.129   0.145   -11.368 1.00 93.54 34  C 1 
ATOM 4221 C CA    . ILE C 3 34  ? 1.152   0.679   -10.423 1.00 93.40 34  C 1 
ATOM 4222 C C     . ILE C 3 34  ? 0.478   1.893   -11.069 1.00 93.69 34  C 1 
ATOM 4223 O O     . ILE C 3 34  ? 1.175   2.812   -11.500 1.00 92.17 34  C 1 
ATOM 4224 C CB    . ILE C 3 34  ? 1.840   1.021   -9.087  1.00 92.26 34  C 1 
ATOM 4225 C CG1   . ILE C 3 34  ? 2.637   -0.158  -8.477  1.00 87.58 34  C 1 
ATOM 4226 C CG2   . ILE C 3 34  ? 0.827   1.528   -8.066  1.00 87.04 34  C 1 
ATOM 4227 C CD1   . ILE C 3 34  ? 1.800   -1.415  -8.184  1.00 79.50 34  C 1 
ATOM 4228 N N     . ALA C 3 35  ? -0.845  1.883   -11.138 1.00 93.07 35  C 1 
ATOM 4229 C CA    . ALA C 3 35  ? -1.624  2.997   -11.655 1.00 92.70 35  C 1 
ATOM 4230 C C     . ALA C 3 35  ? -1.412  4.273   -10.823 1.00 92.99 35  C 1 
ATOM 4231 O O     . ALA C 3 35  ? -0.937  4.221   -9.685  1.00 91.89 35  C 1 
ATOM 4232 C CB    . ALA C 3 35  ? -3.096  2.592   -11.740 1.00 91.70 35  C 1 
ATOM 4233 N N     . ALA C 3 36  ? -1.705  5.443   -11.397 1.00 91.67 36  C 1 
ATOM 4234 C CA    . ALA C 3 36  ? -1.388  6.731   -10.766 1.00 90.48 36  C 1 
ATOM 4235 C C     . ALA C 3 36  ? -2.163  6.981   -9.460  1.00 90.61 36  C 1 
ATOM 4236 O O     . ALA C 3 36  ? -1.625  7.603   -8.542  1.00 88.58 36  C 1 
ATOM 4237 C CB    . ALA C 3 36  ? -1.655  7.835   -11.786 1.00 88.41 36  C 1 
ATOM 4238 N N     . ASP C 3 37  ? -3.392  6.487   -9.389  1.00 90.31 37  C 1 
ATOM 4239 C CA    . ASP C 3 37  ? -4.314  6.597   -8.265  1.00 89.18 37  C 1 
ATOM 4240 C C     . ASP C 3 37  ? -4.105  5.499   -7.209  1.00 90.38 37  C 1 
ATOM 4241 O O     . ASP C 3 37  ? -4.305  5.754   -6.017  1.00 88.49 37  C 1 
ATOM 4242 C CB    . ASP C 3 37  ? -5.751  6.590   -8.810  1.00 85.52 37  C 1 
ATOM 4243 C CG    . ASP C 3 37  ? -6.126  5.349   -9.638  1.00 81.59 37  C 1 
ATOM 4244 O OD1   . ASP C 3 37  ? -5.197  4.637   -10.096 1.00 75.09 37  C 1 
ATOM 4245 O OD2   . ASP C 3 37  ? -7.331  5.144   -9.843  1.00 74.91 37  C 1 
ATOM 4246 N N     . THR C 3 38  ? -3.590  4.331   -7.594  1.00 93.29 38  C 1 
ATOM 4247 C CA    . THR C 3 38  ? -3.363  3.191   -6.678  1.00 93.11 38  C 1 
ATOM 4248 C C     . THR C 3 38  ? -2.632  3.556   -5.377  1.00 93.58 38  C 1 
ATOM 4249 O O     . THR C 3 38  ? -3.053  3.099   -4.312  1.00 92.48 38  C 1 
ATOM 4250 C CB    . THR C 3 38  ? -2.616  2.067   -7.412  1.00 92.31 38  C 1 
ATOM 4251 O OG1   . THR C 3 38  ? -3.333  1.659   -8.533  1.00 86.94 38  C 1 
ATOM 4252 C CG2   . THR C 3 38  ? -2.372  0.837   -6.557  1.00 85.52 38  C 1 
ATOM 4253 N N     . PRO C 3 39  ? -1.569  4.390   -5.380  1.00 93.75 39  C 1 
ATOM 4254 C CA    . PRO C 3 39  ? -0.945  4.807   -4.126  1.00 93.67 39  C 1 
ATOM 4255 C C     . PRO C 3 39  ? -1.841  5.678   -3.244  1.00 93.94 39  C 1 
ATOM 4256 O O     . PRO C 3 39  ? -1.644  5.671   -2.039  1.00 92.98 39  C 1 
ATOM 4257 C CB    . PRO C 3 39  ? 0.325   5.555   -4.532  1.00 92.65 39  C 1 
ATOM 4258 C CG    . PRO C 3 39  ? 0.624   5.029   -5.931  1.00 90.28 39  C 1 
ATOM 4259 C CD    . PRO C 3 39  ? -0.772  4.839   -6.494  1.00 92.44 39  C 1 
ATOM 4260 N N     . ALA C 3 40  ? -2.794  6.434   -3.803  1.00 92.91 40  C 1 
ATOM 4261 C CA    . ALA C 3 40  ? -3.740  7.217   -3.019  1.00 92.37 40  C 1 
ATOM 4262 C C     . ALA C 3 40  ? -4.796  6.320   -2.368  1.00 93.07 40  C 1 
ATOM 4263 O O     . ALA C 3 40  ? -5.086  6.484   -1.180  1.00 91.64 40  C 1 
ATOM 4264 C CB    . ALA C 3 40  ? -4.364  8.292   -3.916  1.00 90.31 40  C 1 
ATOM 4265 N N     . TYR C 3 41  ? -5.277  5.293   -3.094  1.00 92.79 41  C 1 
ATOM 4266 C CA    . TYR C 3 41  ? -6.124  4.240   -2.522  1.00 92.63 41  C 1 
ATOM 4267 C C     . TYR C 3 41  ? -5.446  3.576   -1.320  1.00 93.59 41  C 1 
ATOM 4268 O O     . TYR C 3 41  ? -6.005  3.559   -0.221  1.00 92.92 41  C 1 
ATOM 4269 C CB    . TYR C 3 41  ? -6.450  3.177   -3.580  1.00 91.02 41  C 1 
ATOM 4270 C CG    . TYR C 3 41  ? -7.572  3.526   -4.528  1.00 87.59 41  C 1 
ATOM 4271 C CD1   . TYR C 3 41  ? -8.882  3.099   -4.255  1.00 81.84 41  C 1 
ATOM 4272 C CD2   . TYR C 3 41  ? -7.324  4.247   -5.703  1.00 79.85 41  C 1 
ATOM 4273 C CE1   . TYR C 3 41  ? -9.934  3.407   -5.137  1.00 74.58 41  C 1 
ATOM 4274 C CE2   . TYR C 3 41  ? -8.367  4.562   -6.582  1.00 72.77 41  C 1 
ATOM 4275 C CZ    . TYR C 3 41  ? -9.678  4.143   -6.296  1.00 71.31 41  C 1 
ATOM 4276 O OH    . TYR C 3 41  ? -10.697 4.460   -7.158  1.00 68.44 41  C 1 
ATOM 4277 N N     . LEU C 3 42  ? -4.203  3.120   -1.490  1.00 94.30 42  C 1 
ATOM 4278 C CA    . LEU C 3 42  ? -3.460  2.482   -0.402  1.00 94.48 42  C 1 
ATOM 4279 C C     . LEU C 3 42  ? -3.168  3.441   0.749   1.00 94.65 42  C 1 
ATOM 4280 O O     . LEU C 3 42  ? -3.181  3.008   1.894   1.00 93.89 42  C 1 
ATOM 4281 C CB    . LEU C 3 42  ? -2.161  1.879   -0.946  1.00 93.70 42  C 1 
ATOM 4282 C CG    . LEU C 3 42  ? -2.384  0.534   -1.653  1.00 89.98 42  C 1 
ATOM 4283 C CD1   . LEU C 3 42  ? -1.137  0.147   -2.435  1.00 85.41 42  C 1 
ATOM 4284 C CD2   . LEU C 3 42  ? -2.679  -0.587  -0.660  1.00 85.13 42  C 1 
ATOM 4285 N N     . ALA C 3 43  ? -2.926  4.729   0.493   1.00 94.44 43  C 1 
ATOM 4286 C CA    . ALA C 3 43  ? -2.712  5.700   1.566   1.00 94.20 43  C 1 
ATOM 4287 C C     . ALA C 3 43  ? -3.951  5.841   2.462   1.00 94.47 43  C 1 
ATOM 4288 O O     . ALA C 3 43  ? -3.813  5.822   3.680   1.00 93.62 43  C 1 
ATOM 4289 C CB    . ALA C 3 43  ? -2.288  7.047   0.968   1.00 93.25 43  C 1 
ATOM 4290 N N     . LYS C 3 44  ? -5.158  5.929   1.858   1.00 93.17 44  C 1 
ATOM 4291 C CA    . LYS C 3 44  ? -6.400  6.004   2.624   1.00 92.95 44  C 1 
ATOM 4292 C C     . LYS C 3 44  ? -6.711  4.692   3.342   1.00 93.57 44  C 1 
ATOM 4293 O O     . LYS C 3 44  ? -7.098  4.725   4.501   1.00 92.76 44  C 1 
ATOM 4294 C CB    . LYS C 3 44  ? -7.553  6.463   1.728   1.00 92.00 44  C 1 
ATOM 4295 C CG    . LYS C 3 44  ? -8.848  6.785   2.512   1.00 88.33 44  C 1 
ATOM 4296 C CD    . LYS C 3 44  ? -8.665  7.927   3.525   1.00 83.89 44  C 1 
ATOM 4297 C CE    . LYS C 3 44  ? -9.948  8.296   4.262   1.00 79.49 44  C 1 
ATOM 4298 N NZ    . LYS C 3 44  ? -9.744  9.429   5.203   1.00 72.67 44  C 1 
ATOM 4299 N N     . LEU C 3 45  ? -6.453  3.542   2.714   1.00 94.32 45  C 1 
ATOM 4300 C CA    . LEU C 3 45  ? -6.581  2.241   3.374   1.00 94.64 45  C 1 
ATOM 4301 C C     . LEU C 3 45  ? -5.684  2.126   4.608   1.00 95.16 45  C 1 
ATOM 4302 O O     . LEU C 3 45  ? -6.141  1.672   5.648   1.00 94.63 45  C 1 
ATOM 4303 C CB    . LEU C 3 45  ? -6.230  1.117   2.387   1.00 93.89 45  C 1 
ATOM 4304 C CG    . LEU C 3 45  ? -7.323  0.827   1.353   1.00 90.50 45  C 1 
ATOM 4305 C CD1   . LEU C 3 45  ? -6.796  -0.174  0.330   1.00 86.60 45  C 1 
ATOM 4306 C CD2   . LEU C 3 45  ? -8.569  0.262   2.020   1.00 85.73 45  C 1 
ATOM 4307 N N     . CYS C 3 46  ? -4.432  2.582   4.519   1.00 95.68 46  C 1 
ATOM 4308 C CA    . CYS C 3 46  ? -3.530  2.591   5.666   1.00 95.59 46  C 1 
ATOM 4309 C C     . CYS C 3 46  ? -4.046  3.483   6.793   1.00 95.65 46  C 1 
ATOM 4310 O O     . CYS C 3 46  ? -3.890  3.133   7.953   1.00 95.03 46  C 1 
ATOM 4311 C CB    . CYS C 3 46  ? -2.150  3.093   5.235   1.00 94.82 46  C 1 
ATOM 4312 S SG    . CYS C 3 46  ? -1.384  1.941   4.075   1.00 87.19 46  C 1 
ATOM 4313 N N     . GLU C 3 47  ? -4.621  4.631   6.463   1.00 94.74 47  C 1 
ATOM 4314 C CA    . GLU C 3 47  ? -5.195  5.526   7.454   1.00 94.28 47  C 1 
ATOM 4315 C C     . GLU C 3 47  ? -6.351  4.857   8.203   1.00 94.58 47  C 1 
ATOM 4316 O O     . GLU C 3 47  ? -6.320  4.805   9.428   1.00 93.33 47  C 1 
ATOM 4317 C CB    . GLU C 3 47  ? -5.630  6.827   6.789   1.00 92.69 47  C 1 
ATOM 4318 C CG    . GLU C 3 47  ? -6.107  7.855   7.815   1.00 86.73 47  C 1 
ATOM 4319 C CD    . GLU C 3 47  ? -6.665  9.136   7.181   1.00 84.03 47  C 1 
ATOM 4320 O OE1   . GLU C 3 47  ? -7.207  9.961   7.943   1.00 78.39 47  C 1 
ATOM 4321 O OE2   . GLU C 3 47  ? -6.588  9.296   5.945   1.00 79.39 47  C 1 
ATOM 4322 N N     . LEU C 3 48  ? -7.307  4.279   7.469   1.00 94.49 48  C 1 
ATOM 4323 C CA    . LEU C 3 48  ? -8.455  3.577   8.041   1.00 94.20 48  C 1 
ATOM 4324 C C     . LEU C 3 48  ? -8.006  2.401   8.921   1.00 94.97 48  C 1 
ATOM 4325 O O     . LEU C 3 48  ? -8.435  2.299   10.071  1.00 94.12 48  C 1 
ATOM 4326 C CB    . LEU C 3 48  ? -9.375  3.085   6.907   1.00 93.32 48  C 1 
ATOM 4327 C CG    . LEU C 3 48  ? -10.061 4.195   6.097   1.00 91.24 48  C 1 
ATOM 4328 C CD1   . LEU C 3 48  ? -10.809 3.577   4.909   1.00 87.04 48  C 1 
ATOM 4329 C CD2   . LEU C 3 48  ? -11.053 4.998   6.933   1.00 86.98 48  C 1 
ATOM 4330 N N     . PHE C 3 49  ? -7.074  1.594   8.433   1.00 94.66 49  C 1 
ATOM 4331 C CA    . PHE C 3 49  ? -6.535  0.462   9.177   1.00 95.14 49  C 1 
ATOM 4332 C C     . PHE C 3 49  ? -5.838  0.886   10.477  1.00 95.31 49  C 1 
ATOM 4333 O O     . PHE C 3 49  ? -6.061  0.291   11.533  1.00 94.75 49  C 1 
ATOM 4334 C CB    . PHE C 3 49  ? -5.563  -0.297  8.272   1.00 95.10 49  C 1 
ATOM 4335 C CG    . PHE C 3 49  ? -4.888  -1.457  8.957   1.00 94.92 49  C 1 
ATOM 4336 C CD1   . PHE C 3 49  ? -3.621  -1.302  9.552   1.00 93.00 49  C 1 
ATOM 4337 C CD2   . PHE C 3 49  ? -5.533  -2.704  9.047   1.00 93.21 49  C 1 
ATOM 4338 C CE1   . PHE C 3 49  ? -3.012  -2.374  10.216  1.00 92.28 49  C 1 
ATOM 4339 C CE2   . PHE C 3 49  ? -4.932  -3.770  9.702   1.00 92.35 49  C 1 
ATOM 4340 C CZ    . PHE C 3 49  ? -3.663  -3.613  10.292  1.00 92.70 49  C 1 
ATOM 4341 N N     . VAL C 3 50  ? -5.003  1.922   10.438  1.00 95.68 50  C 1 
ATOM 4342 C CA    . VAL C 3 50  ? -4.322  2.424   11.636  1.00 95.87 50  C 1 
ATOM 4343 C C     . VAL C 3 50  ? -5.320  3.002   12.638  1.00 96.09 50  C 1 
ATOM 4344 O O     . VAL C 3 50  ? -5.151  2.796   13.835  1.00 95.08 50  C 1 
ATOM 4345 C CB    . VAL C 3 50  ? -3.249  3.471   11.280  1.00 95.24 50  C 1 
ATOM 4346 C CG1   . VAL C 3 50  ? -2.649  4.149   12.516  1.00 92.60 50  C 1 
ATOM 4347 C CG2   . VAL C 3 50  ? -2.078  2.831   10.537  1.00 92.44 50  C 1 
ATOM 4348 N N     . GLN C 3 51  ? -6.331  3.730   12.168  1.00 95.78 51  C 1 
ATOM 4349 C CA    . GLN C 3 51  ? -7.369  4.295   13.027  1.00 95.22 51  C 1 
ATOM 4350 C C     . GLN C 3 51  ? -8.166  3.187   13.721  1.00 95.76 51  C 1 
ATOM 4351 O O     . GLN C 3 51  ? -8.300  3.235   14.943  1.00 94.84 51  C 1 
ATOM 4352 C CB    . GLN C 3 51  ? -8.313  5.192   12.203  1.00 93.90 51  C 1 
ATOM 4353 C CG    . GLN C 3 51  ? -7.673  6.542   11.864  1.00 88.36 51  C 1 
ATOM 4354 C CD    . GLN C 3 51  ? -8.546  7.394   10.941  1.00 86.70 51  C 1 
ATOM 4355 O OE1   . GLN C 3 51  ? -9.591  6.993   10.479  1.00 79.26 51  C 1 
ATOM 4356 N NE2   . GLN C 3 51  ? -8.142  8.604   10.642  1.00 76.09 51  C 1 
ATOM 4357 N N     . GLU C 3 52  ? -8.608  2.190   12.967  1.00 95.37 52  C 1 
ATOM 4358 C CA    . GLU C 3 52  ? -9.394  1.102   13.539  1.00 95.02 52  C 1 
ATOM 4359 C C     . GLU C 3 52  ? -8.582  0.272   14.535  1.00 95.61 52  C 1 
ATOM 4360 O O     . GLU C 3 52  ? -9.029  0.040   15.663  1.00 94.48 52  C 1 
ATOM 4361 C CB    . GLU C 3 52  ? -9.941  0.227   12.415  1.00 93.75 52  C 1 
ATOM 4362 C CG    . GLU C 3 52  ? -10.965 -0.761  12.975  1.00 89.18 52  C 1 
ATOM 4363 C CD    . GLU C 3 52  ? -11.527 -1.717  11.932  1.00 86.41 52  C 1 
ATOM 4364 O OE1   . GLU C 3 52  ? -12.008 -2.786  12.360  1.00 80.56 52  C 1 
ATOM 4365 O OE2   . GLU C 3 52  ? -11.436 -1.422  10.735  1.00 80.06 52  C 1 
ATOM 4366 N N     . LEU C 3 53  ? -7.356  -0.132  14.181  1.00 95.71 53  C 1 
ATOM 4367 C CA    . LEU C 3 53  ? -6.529  -0.929  15.076  1.00 95.72 53  C 1 
ATOM 4368 C C     . LEU C 3 53  ? -6.129  -0.140  16.338  1.00 96.00 53  C 1 
ATOM 4369 O O     . LEU C 3 53  ? -6.087  -0.705  17.434  1.00 94.76 53  C 1 
ATOM 4370 C CB    . LEU C 3 53  ? -5.316  -1.472  14.294  1.00 95.26 53  C 1 
ATOM 4371 C CG    . LEU C 3 53  ? -4.415  -2.420  15.101  1.00 94.18 53  C 1 
ATOM 4372 C CD1   . LEU C 3 53  ? -5.165  -3.610  15.702  1.00 90.53 53  C 1 
ATOM 4373 C CD2   . LEU C 3 53  ? -3.312  -2.984  14.197  1.00 90.61 53  C 1 
ATOM 4374 N N     . ALA C 3 54  ? -5.875  1.167   16.209  1.00 96.53 54  C 1 
ATOM 4375 C CA    . ALA C 3 54  ? -5.623  2.015   17.374  1.00 96.40 54  C 1 
ATOM 4376 C C     . ALA C 3 54  ? -6.858  2.141   18.279  1.00 96.65 54  C 1 
ATOM 4377 O O     . ALA C 3 54  ? -6.710  2.149   19.501  1.00 95.64 54  C 1 
ATOM 4378 C CB    . ALA C 3 54  ? -5.141  3.392   16.908  1.00 95.77 54  C 1 
ATOM 4379 N N     . LEU C 3 55  ? -8.058  2.235   17.707  1.00 96.41 55  C 1 
ATOM 4380 C CA    . LEU C 3 55  ? -9.310  2.293   18.451  1.00 96.56 55  C 1 
ATOM 4381 C C     . LEU C 3 55  ? -9.581  0.977   19.188  1.00 96.96 55  C 1 
ATOM 4382 O O     . LEU C 3 55  ? -9.904  0.998   20.378  1.00 95.67 55  C 1 
ATOM 4383 C CB    . LEU C 3 55  ? -10.443 2.653   17.476  1.00 95.61 55  C 1 
ATOM 4384 C CG    . LEU C 3 55  ? -11.816 2.843   18.139  1.00 89.34 55  C 1 
ATOM 4385 C CD1   . LEU C 3 55  ? -11.820 4.017   19.108  1.00 83.22 55  C 1 
ATOM 4386 C CD2   . LEU C 3 55  ? -12.860 3.081   17.055  1.00 82.73 55  C 1 
ATOM 4387 N N     . ARG C 3 56  ? -9.369  -0.162  18.532  1.00 96.00 56  C 1 
ATOM 4388 C CA    . ARG C 3 56  ? -9.489  -1.491  19.140  1.00 95.83 56  C 1 
ATOM 4389 C C     . ARG C 3 56  ? -8.483  -1.677  20.285  1.00 96.12 56  C 1 
ATOM 4390 O O     . ARG C 3 56  ? -8.871  -2.048  21.382  1.00 94.81 56  C 1 
ATOM 4391 C CB    . ARG C 3 56  ? -9.331  -2.583  18.076  1.00 95.15 56  C 1 
ATOM 4392 C CG    . ARG C 3 56  ? -10.518 -2.642  17.094  1.00 92.31 56  C 1 
ATOM 4393 C CD    . ARG C 3 56  ? -10.285 -3.682  15.997  1.00 88.62 56  C 1 
ATOM 4394 N NE    . ARG C 3 56  ? -11.344 -3.651  14.980  1.00 84.16 56  C 1 
ATOM 4395 C CZ    . ARG C 3 56  ? -12.286 -4.558  14.719  1.00 80.68 56  C 1 
ATOM 4396 N NH1   . ARG C 3 56  ? -12.386 -5.668  15.392  1.00 72.68 56  C 1 
ATOM 4397 N NH2   . ARG C 3 56  ? -13.132 -4.333  13.771  1.00 77.23 56  C 1 
ATOM 4398 N N     . ALA C 3 57  ? -7.228  -1.317  20.060  1.00 96.34 57  C 1 
ATOM 4399 C CA    . ALA C 3 57  ? -6.199  -1.367  21.098  1.00 96.06 57  C 1 
ATOM 4400 C C     . ALA C 3 57  ? -6.495  -0.418  22.278  1.00 96.34 57  C 1 
ATOM 4401 O O     . ALA C 3 57  ? -6.174  -0.727  23.425  1.00 95.46 57  C 1 
ATOM 4402 C CB    . ALA C 3 57  ? -4.850  -1.047  20.454  1.00 95.35 57  C 1 
ATOM 4403 N N     . TRP C 3 58  ? -7.117  0.742   22.010  1.00 96.90 58  C 1 
ATOM 4404 C CA    . TRP C 3 58  ? -7.559  1.645   23.069  1.00 97.21 58  C 1 
ATOM 4405 C C     . TRP C 3 58  ? -8.645  1.020   23.941  1.00 97.33 58  C 1 
ATOM 4406 O O     . TRP C 3 58  ? -8.557  1.127   25.167  1.00 96.31 58  C 1 
ATOM 4407 C CB    . TRP C 3 58  ? -8.033  2.973   22.473  1.00 96.96 58  C 1 
ATOM 4408 C CG    . TRP C 3 58  ? -8.637  3.897   23.471  1.00 96.59 58  C 1 
ATOM 4409 C CD1   . TRP C 3 58  ? -9.963  4.180   23.583  1.00 94.45 58  C 1 
ATOM 4410 C CD2   . TRP C 3 58  ? -7.976  4.617   24.550  1.00 95.36 58  C 1 
ATOM 4411 N NE1   . TRP C 3 58  ? -10.165 5.043   24.650  1.00 93.92 58  C 1 
ATOM 4412 C CE2   . TRP C 3 58  ? -8.976  5.317   25.275  1.00 94.78 58  C 1 
ATOM 4413 C CE3   . TRP C 3 58  ? -6.637  4.725   24.975  1.00 94.52 58  C 1 
ATOM 4414 C CZ2   . TRP C 3 58  ? -8.648  6.117   26.401  1.00 93.93 58  C 1 
ATOM 4415 C CZ3   . TRP C 3 58  ? -6.315  5.523   26.101  1.00 91.77 58  C 1 
ATOM 4416 C CH2   . TRP C 3 58  ? -7.315  6.202   26.797  1.00 91.78 58  C 1 
ATOM 4417 N N     . ALA C 3 59  ? -9.613  0.335   23.358  1.00 96.82 59  C 1 
ATOM 4418 C CA    . ALA C 3 59  ? -10.645 -0.376  24.112  1.00 96.77 59  C 1 
ATOM 4419 C C     . ALA C 3 59  ? -10.045 -1.506  24.970  1.00 96.91 59  C 1 
ATOM 4420 O O     . ALA C 3 59  ? -10.409 -1.624  26.140  1.00 95.64 59  C 1 
ATOM 4421 C CB    . ALA C 3 59  ? -11.699 -0.880  23.141  1.00 95.93 59  C 1 
ATOM 4422 N N     . CYS C 3 60  ? -9.049  -2.230  24.457  1.00 96.46 60  C 1 
ATOM 4423 C CA    . CYS C 3 60  ? -8.296  -3.209  25.254  1.00 96.03 60  C 1 
ATOM 4424 C C     . CYS C 3 60  ? -7.563  -2.535  26.424  1.00 96.16 60  C 1 
ATOM 4425 O O     . CYS C 3 60  ? -7.648  -2.989  27.564  1.00 94.77 60  C 1 
ATOM 4426 C CB    . CYS C 3 60  ? -7.305  -3.958  24.352  1.00 95.23 60  C 1 
ATOM 4427 S SG    . CYS C 3 60  ? -8.177  -4.876  23.042  1.00 92.49 60  C 1 
ATOM 4428 N N     . ALA C 3 61  ? -6.900  -1.405  26.194  1.00 96.21 61  C 1 
ATOM 4429 C CA    . ALA C 3 61  ? -6.258  -0.663  27.276  1.00 96.03 61  C 1 
ATOM 4430 C C     . ALA C 3 61  ? -7.258  -0.210  28.358  1.00 96.48 61  C 1 
ATOM 4431 O O     . ALA C 3 61  ? -6.937  -0.242  29.548  1.00 95.39 61  C 1 
ATOM 4432 C CB    . ALA C 3 61  ? -5.498  0.528   26.686  1.00 95.42 61  C 1 
ATOM 4433 N N     . GLN C 3 62  ? -8.469  0.196   27.959  1.00 96.97 62  C 1 
ATOM 4434 C CA    . GLN C 3 62  ? -9.530  0.600   28.878  1.00 96.56 62  C 1 
ATOM 4435 C C     . GLN C 3 62  ? -10.103 -0.583  29.667  1.00 96.92 62  C 1 
ATOM 4436 O O     . GLN C 3 62  ? -10.327 -0.416  30.862  1.00 95.78 62  C 1 
ATOM 4437 C CB    . GLN C 3 62  ? -10.656 1.326   28.124  1.00 95.57 62  C 1 
ATOM 4438 C CG    . GLN C 3 62  ? -10.235 2.731   27.679  1.00 91.13 62  C 1 
ATOM 4439 C CD    . GLN C 3 62  ? -11.432 3.512   27.121  1.00 88.60 62  C 1 
ATOM 4440 O OE1   . GLN C 3 62  ? -12.080 3.138   26.167  1.00 79.74 62  C 1 
ATOM 4441 N NE2   . GLN C 3 62  ? -11.773 4.626   27.721  1.00 76.62 62  C 1 
ATOM 4442 N N     . SER C 3 63  ? -10.259 -1.754  29.049  1.00 96.10 63  C 1 
ATOM 4443 C CA    . SER C 3 63  ? -10.734 -2.949  29.761  1.00 95.90 63  C 1 
ATOM 4444 C C     . SER C 3 63  ? -9.762  -3.377  30.866  1.00 96.21 63  C 1 
ATOM 4445 O O     . SER C 3 63  ? -10.176 -3.830  31.931  1.00 94.37 63  C 1 
ATOM 4446 C CB    . SER C 3 63  ? -10.999 -4.102  28.790  1.00 94.81 63  C 1 
ATOM 4447 O OG    . SER C 3 63  ? -9.796  -4.623  28.261  1.00 85.68 63  C 1 
ATOM 4448 N N     . HIS C 3 64  ? -8.462  -3.099  30.671  1.00 96.31 64  C 1 
ATOM 4449 C CA    . HIS C 3 64  ? -7.422  -3.278  31.694  1.00 96.31 64  C 1 
ATOM 4450 C C     . HIS C 3 64  ? -7.229  -2.057  32.609  1.00 96.49 64  C 1 
ATOM 4451 O O     . HIS C 3 64  ? -6.180  -1.925  33.258  1.00 93.86 64  C 1 
ATOM 4452 C CB    . HIS C 3 64  ? -6.117  -3.686  31.013  1.00 95.41 64  C 1 
ATOM 4453 C CG    . HIS C 3 64  ? -6.213  -4.996  30.298  1.00 94.81 64  C 1 
ATOM 4454 N ND1   . HIS C 3 64  ? -6.491  -6.228  30.893  1.00 82.92 64  C 1 
ATOM 4455 C CD2   . HIS C 3 64  ? -6.092  -5.185  28.949  1.00 83.53 64  C 1 
ATOM 4456 C CE1   . HIS C 3 64  ? -6.543  -7.128  29.906  1.00 86.02 64  C 1 
ATOM 4457 N NE2   . HIS C 3 64  ? -6.293  -6.529  28.727  1.00 87.77 64  C 1 
ATOM 4458 N N     . HIS C 3 65  ? -8.186  -1.119  32.642  1.00 96.37 65  C 1 
ATOM 4459 C CA    . HIS C 3 65  ? -8.139  0.112   33.436  1.00 96.29 65  C 1 
ATOM 4460 C C     . HIS C 3 65  ? -6.889  0.979   33.194  1.00 96.26 65  C 1 
ATOM 4461 O O     . HIS C 3 65  ? -6.446  1.738   34.068  1.00 92.66 65  C 1 
ATOM 4462 C CB    . HIS C 3 65  ? -8.380  -0.197  34.922  1.00 95.13 65  C 1 
ATOM 4463 C CG    . HIS C 3 65  ? -9.665  -0.934  35.174  1.00 92.59 65  C 1 
ATOM 4464 N ND1   . HIS C 3 65  ? -10.926 -0.531  34.791  1.00 80.75 65  C 1 
ATOM 4465 C CD2   . HIS C 3 65  ? -9.821  -2.123  35.836  1.00 80.16 65  C 1 
ATOM 4466 C CE1   . HIS C 3 65  ? -11.809 -1.454  35.196  1.00 81.90 65  C 1 
ATOM 4467 N NE2   . HIS C 3 65  ? -11.180 -2.432  35.852  1.00 83.58 65  C 1 
ATOM 4468 N N     . ARG C 3 66  ? -6.313  0.913   31.981  1.00 94.53 66  C 1 
ATOM 4469 C CA    . ARG C 3 66  ? -5.164  1.717   31.562  1.00 94.40 66  C 1 
ATOM 4470 C C     . ARG C 3 66  ? -5.578  2.836   30.614  1.00 94.72 66  C 1 
ATOM 4471 O O     . ARG C 3 66  ? -6.523  2.723   29.841  1.00 92.98 66  C 1 
ATOM 4472 C CB    . ARG C 3 66  ? -4.076  0.823   30.954  1.00 93.44 66  C 1 
ATOM 4473 C CG    . ARG C 3 66  ? -3.394  -0.060  32.012  1.00 89.98 66  C 1 
ATOM 4474 C CD    . ARG C 3 66  ? -2.233  -0.895  31.466  1.00 90.43 66  C 1 
ATOM 4475 N NE    . ARG C 3 66  ? -2.703  -2.032  30.658  1.00 86.61 66  C 1 
ATOM 4476 C CZ    . ARG C 3 66  ? -2.765  -2.124  29.338  1.00 88.22 66  C 1 
ATOM 4477 N NH1   . ARG C 3 66  ? -2.384  -1.161  28.536  1.00 76.75 66  C 1 
ATOM 4478 N NH2   . ARG C 3 66  ? -3.222  -3.213  28.777  1.00 81.21 66  C 1 
ATOM 4479 N N     . ARG C 3 67  ? -4.805  3.937   30.623  1.00 95.78 67  C 1 
ATOM 4480 C CA    . ARG C 3 67  ? -4.919  5.045   29.663  1.00 95.56 67  C 1 
ATOM 4481 C C     . ARG C 3 67  ? -3.704  5.129   28.732  1.00 95.95 67  C 1 
ATOM 4482 O O     . ARG C 3 67  ? -3.451  6.168   28.125  1.00 92.80 67  C 1 
ATOM 4483 C CB    . ARG C 3 67  ? -5.149  6.373   30.399  1.00 93.88 67  C 1 
ATOM 4484 C CG    . ARG C 3 67  ? -6.477  6.379   31.166  1.00 88.73 67  C 1 
ATOM 4485 C CD    . ARG C 3 67  ? -6.711  7.759   31.756  1.00 83.49 67  C 1 
ATOM 4486 N NE    . ARG C 3 67  ? -7.949  7.808   32.537  1.00 74.89 67  C 1 
ATOM 4487 C CZ    . ARG C 3 67  ? -8.471  8.866   33.126  1.00 66.86 67  C 1 
ATOM 4488 N NH1   . ARG C 3 67  ? -7.896  10.041  33.059  1.00 61.01 67  C 1 
ATOM 4489 N NH2   . ARG C 3 67  ? -9.579  8.766   33.811  1.00 58.76 67  C 1 
ATOM 4490 N N     . ILE C 3 68  ? -2.923  4.060   28.684  1.00 95.27 68  C 1 
ATOM 4491 C CA    . ILE C 3 68  ? -1.732  3.943   27.850  1.00 95.24 68  C 1 
ATOM 4492 C C     . ILE C 3 68  ? -1.894  2.675   27.024  1.00 95.56 68  C 1 
ATOM 4493 O O     . ILE C 3 68  ? -2.004  1.599   27.604  1.00 93.74 68  C 1 
ATOM 4494 C CB    . ILE C 3 68  ? -0.435  3.908   28.693  1.00 93.56 68  C 1 
ATOM 4495 C CG1   . ILE C 3 68  ? -0.345  5.124   29.643  1.00 84.80 68  C 1 
ATOM 4496 C CG2   . ILE C 3 68  ? 0.781   3.862   27.746  1.00 84.99 68  C 1 
ATOM 4497 C CD1   . ILE C 3 68  ? 0.888   5.112   30.575  1.00 78.42 68  C 1 
ATOM 4498 N N     . ILE C 3 69  ? -1.905  2.829   25.705  1.00 95.75 69  C 1 
ATOM 4499 C CA    . ILE C 3 69  ? -1.877  1.700   24.781  1.00 95.79 69  C 1 
ATOM 4500 C C     . ILE C 3 69  ? -0.470  1.101   24.801  1.00 95.92 69  C 1 
ATOM 4501 O O     . ILE C 3 69  ? 0.505   1.825   24.557  1.00 94.44 69  C 1 
ATOM 4502 C CB    . ILE C 3 69  ? -2.291  2.127   23.356  1.00 95.31 69  C 1 
ATOM 4503 C CG1   . ILE C 3 69  ? -3.721  2.703   23.344  1.00 93.08 69  C 1 
ATOM 4504 C CG2   . ILE C 3 69  ? -2.174  0.946   22.377  1.00 93.20 69  C 1 
ATOM 4505 C CD1   . ILE C 3 69  ? -4.145  3.277   21.990  1.00 90.51 69  C 1 
ATOM 4506 N N     . LEU C 3 70  ? -0.387  -0.182  25.083  1.00 95.40 70  C 1 
ATOM 4507 C CA    . LEU C 3 70  ? 0.818   -0.999  25.018  1.00 94.90 70  C 1 
ATOM 4508 C C     . LEU C 3 70  ? 0.795   -1.873  23.760  1.00 94.63 70  C 1 
ATOM 4509 O O     . LEU C 3 70  ? -0.221  -1.994  23.079  1.00 93.61 70  C 1 
ATOM 4510 C CB    . LEU C 3 70  ? 0.929   -1.847  26.298  1.00 94.32 70  C 1 
ATOM 4511 C CG    . LEU C 3 70  ? 0.903   -1.065  27.623  1.00 92.26 70  C 1 
ATOM 4512 C CD1   . LEU C 3 70  ? 1.040   -2.029  28.804  1.00 87.90 70  C 1 
ATOM 4513 C CD2   . LEU C 3 70  ? 2.044   -0.043  27.718  1.00 87.64 70  C 1 
ATOM 4514 N N     . ASP C 3 71  ? 1.934   -2.470  23.437  1.00 93.87 71  C 1 
ATOM 4515 C CA    . ASP C 3 71  ? 2.047   -3.496  22.405  1.00 93.08 71  C 1 
ATOM 4516 C C     . ASP C 3 71  ? 1.136   -4.708  22.675  1.00 93.43 71  C 1 
ATOM 4517 O O     . ASP C 3 71  ? 0.512   -5.228  21.745  1.00 92.25 71  C 1 
ATOM 4518 C CB    . ASP C 3 71  ? 3.515   -3.936  22.300  1.00 90.69 71  C 1 
ATOM 4519 C CG    . ASP C 3 71  ? 4.113   -4.505  23.595  1.00 85.68 71  C 1 
ATOM 4520 O OD1   . ASP C 3 71  ? 3.530   -4.272  24.686  1.00 75.49 71  C 1 
ATOM 4521 O OD2   . ASP C 3 71  ? 5.152   -5.184  23.498  1.00 75.82 71  C 1 
ATOM 4522 N N     . SER C 3 72  ? 0.976   -5.092  23.963  1.00 94.04 72  C 1 
ATOM 4523 C CA    . SER C 3 72  ? 0.064   -6.149  24.388  1.00 93.64 72  C 1 
ATOM 4524 C C     . SER C 3 72  ? -1.398  -5.842  24.056  1.00 94.02 72  C 1 
ATOM 4525 O O     . SER C 3 72  ? -2.136  -6.757  23.714  1.00 93.06 72  C 1 
ATOM 4526 C CB    . SER C 3 72  ? 0.211   -6.416  25.886  1.00 92.60 72  C 1 
ATOM 4527 O OG    . SER C 3 72  ? -0.029  -5.250  26.650  1.00 87.13 72  C 1 
ATOM 4528 N N     . ASP C 3 73  ? -1.815  -4.567  24.067  1.00 94.89 73  C 1 
ATOM 4529 C CA    . ASP C 3 73  ? -3.179  -4.185  23.694  1.00 94.72 73  C 1 
ATOM 4530 C C     . ASP C 3 73  ? -3.411  -4.347  22.188  1.00 95.07 73  C 1 
ATOM 4531 O O     . ASP C 3 73  ? -4.508  -4.687  21.756  1.00 94.07 73  C 1 
ATOM 4532 C CB    . ASP C 3 73  ? -3.450  -2.724  24.072  1.00 94.84 73  C 1 
ATOM 4533 C CG    . ASP C 3 73  ? -3.306  -2.441  25.560  1.00 94.04 73  C 1 
ATOM 4534 O OD1   . ASP C 3 73  ? -3.805  -3.222  26.391  1.00 89.91 73  C 1 
ATOM 4535 O OD2   . ASP C 3 73  ? -2.695  -1.416  25.929  1.00 90.63 73  C 1 
ATOM 4536 N N     . ILE C 3 74  ? -2.380  -4.105  21.372  1.00 94.69 74  C 1 
ATOM 4537 C CA    . ILE C 3 74  ? -2.442  -4.344  19.931  1.00 94.55 74  C 1 
ATOM 4538 C C     . ILE C 3 74  ? -2.512  -5.843  19.651  1.00 94.64 74  C 1 
ATOM 4539 O O     . ILE C 3 74  ? -3.314  -6.271  18.830  1.00 93.52 74  C 1 
ATOM 4540 C CB    . ILE C 3 74  ? -1.248  -3.690  19.202  1.00 93.82 74  C 1 
ATOM 4541 C CG1   . ILE C 3 74  ? -1.300  -2.164  19.409  1.00 91.47 74  C 1 
ATOM 4542 C CG2   . ILE C 3 74  ? -1.243  -4.042  17.700  1.00 91.62 74  C 1 
ATOM 4543 C CD1   . ILE C 3 74  ? -0.075  -1.426  18.878  1.00 82.26 74  C 1 
ATOM 4544 N N     . ALA C 3 75  ? -1.704  -6.645  20.355  1.00 94.51 75  C 1 
ATOM 4545 C CA    . ALA C 3 75  ? -1.732  -8.094  20.231  1.00 94.25 75  C 1 
ATOM 4546 C C     . ALA C 3 75  ? -3.102  -8.672  20.608  1.00 94.58 75  C 1 
ATOM 4547 O O     . ALA C 3 75  ? -3.632  -9.514  19.885  1.00 93.58 75  C 1 
ATOM 4548 C CB    . ALA C 3 75  ? -0.604  -8.676  21.088  1.00 93.06 75  C 1 
ATOM 4549 N N     . GLU C 3 76  ? -3.697  -8.171  21.686  1.00 94.74 76  C 1 
ATOM 4550 C CA    . GLU C 3 76  ? -5.038  -8.536  22.120  1.00 94.80 76  C 1 
ATOM 4551 C C     . GLU C 3 76  ? -6.102  -8.129  21.085  1.00 94.87 76  C 1 
ATOM 4552 O O     . GLU C 3 76  ? -6.899  -8.953  20.642  1.00 93.64 76  C 1 
ATOM 4553 C CB    . GLU C 3 76  ? -5.287  -7.904  23.500  1.00 94.42 76  C 1 
ATOM 4554 C CG    . GLU C 3 76  ? -6.579  -8.390  24.151  1.00 91.51 76  C 1 
ATOM 4555 C CD    . GLU C 3 76  ? -6.816  -7.792  25.550  1.00 89.51 76  C 1 
ATOM 4556 O OE1   . GLU C 3 76  ? -7.969  -7.823  26.015  1.00 84.55 76  C 1 
ATOM 4557 O OE2   . GLU C 3 76  ? -5.864  -7.283  26.167  1.00 83.34 76  C 1 
ATOM 4558 N N     . ALA C 3 77  ? -6.057  -6.874  20.590  1.00 94.97 77  C 1 
ATOM 4559 C CA    . ALA C 3 77  ? -6.985  -6.392  19.573  1.00 94.74 77  C 1 
ATOM 4560 C C     . ALA C 3 77  ? -6.924  -7.209  18.265  1.00 94.80 77  C 1 
ATOM 4561 O O     . ALA C 3 77  ? -7.952  -7.496  17.660  1.00 93.52 77  C 1 
ATOM 4562 C CB    . ALA C 3 77  ? -6.698  -4.917  19.306  1.00 94.31 77  C 1 
ATOM 4563 N N     . VAL C 3 78  ? -5.721  -7.603  17.838  1.00 94.32 78  C 1 
ATOM 4564 C CA    . VAL C 3 78  ? -5.529  -8.490  16.681  1.00 93.92 78  C 1 
ATOM 4565 C C     . VAL C 3 78  ? -6.095  -9.884  16.961  1.00 93.98 78  C 1 
ATOM 4566 O O     . VAL C 3 78  ? -6.779  -10.437 16.099  1.00 92.44 78  C 1 
ATOM 4567 C CB    . VAL C 3 78  ? -4.050  -8.560  16.281  1.00 93.04 78  C 1 
ATOM 4568 C CG1   . VAL C 3 78  ? -3.765  -9.682  15.274  1.00 89.63 78  C 1 
ATOM 4569 C CG2   . VAL C 3 78  ? -3.628  -7.229  15.635  1.00 90.07 78  C 1 
ATOM 4570 N N     . ALA C 3 79  ? -5.864  -10.424 18.161  1.00 93.87 79  C 1 
ATOM 4571 C CA    . ALA C 3 79  ? -6.384  -11.728 18.540  1.00 93.48 79  C 1 
ATOM 4572 C C     . ALA C 3 79  ? -7.921  -11.766 18.570  1.00 93.90 79  C 1 
ATOM 4573 O O     . ALA C 3 79  ? -8.506  -12.801 18.255  1.00 92.09 79  C 1 
ATOM 4574 C CB    . ALA C 3 79  ? -5.779  -12.141 19.883  1.00 91.68 79  C 1 
ATOM 4575 N N     . TYR C 3 80  ? -8.594  -10.647 18.854  1.00 93.98 80  C 1 
ATOM 4576 C CA    . TYR C 3 80  ? -10.060 -10.590 18.833  1.00 93.79 80  C 1 
ATOM 4577 C C     . TYR C 3 80  ? -10.678 -10.324 17.456  1.00 93.82 80  C 1 
ATOM 4578 O O     . TYR C 3 80  ? -11.895 -10.389 17.311  1.00 91.01 80  C 1 
ATOM 4579 C CB    . TYR C 3 80  ? -10.558 -9.569  19.853  1.00 91.91 80  C 1 
ATOM 4580 C CG    . TYR C 3 80  ? -10.217 -9.943  21.278  1.00 88.51 80  C 1 
ATOM 4581 C CD1   . TYR C 3 80  ? -10.375 -11.268 21.722  1.00 81.40 80  C 1 
ATOM 4582 C CD2   . TYR C 3 80  ? -9.700  -8.977  22.155  1.00 79.80 80  C 1 
ATOM 4583 C CE1   . TYR C 3 80  ? -9.973  -11.646 23.004  1.00 75.90 80  C 1 
ATOM 4584 C CE2   . TYR C 3 80  ? -9.301  -9.341  23.450  1.00 74.78 80  C 1 
ATOM 4585 C CZ    . TYR C 3 80  ? -9.423  -10.683 23.864  1.00 74.55 80  C 1 
ATOM 4586 O OH    . TYR C 3 80  ? -8.990  -11.060 25.094  1.00 71.75 80  C 1 
ATOM 4587 N N     . THR C 3 81  ? -9.875  -10.005 16.443  1.00 93.08 81  C 1 
ATOM 4588 C CA    . THR C 3 81  ? -10.391 -9.628  15.130  1.00 92.18 81  C 1 
ATOM 4589 C C     . THR C 3 81  ? -9.982  -10.654 14.080  1.00 91.98 81  C 1 
ATOM 4590 O O     . THR C 3 81  ? -8.829  -10.680 13.650  1.00 89.66 81  C 1 
ATOM 4591 C CB    . THR C 3 81  ? -9.922  -8.224  14.737  1.00 90.69 81  C 1 
ATOM 4592 O OG1   . THR C 3 81  ? -10.166 -7.289  15.772  1.00 84.73 81  C 1 
ATOM 4593 C CG2   . THR C 3 81  ? -10.670 -7.716  13.503  1.00 84.13 81  C 1 
ATOM 4594 N N     . GLU C 3 82  ? -10.933 -11.453 13.610  1.00 91.43 82  C 1 
ATOM 4595 C CA    . GLU C 3 82  ? -10.668 -12.528 12.647  1.00 90.46 82  C 1 
ATOM 4596 C C     . GLU C 3 82  ? -9.972  -12.022 11.367  1.00 90.76 82  C 1 
ATOM 4597 O O     . GLU C 3 82  ? -9.049  -12.662 10.862  1.00 88.57 82  C 1 
ATOM 4598 C CB    . GLU C 3 82  ? -11.983 -13.258 12.294  1.00 87.75 82  C 1 
ATOM 4599 C CG    . GLU C 3 82  ? -11.731 -14.515 11.443  1.00 77.82 82  C 1 
ATOM 4600 C CD    . GLU C 3 82  ? -13.004 -15.281 11.033  1.00 70.63 82  C 1 
ATOM 4601 O OE1   . GLU C 3 82  ? -12.844 -16.289 10.295  1.00 63.20 82  C 1 
ATOM 4602 O OE2   . GLU C 3 82  ? -14.102 -14.871 11.420  1.00 62.27 82  C 1 
ATOM 4603 N N     . SER C 3 83  ? -10.353 -10.845 10.863  1.00 92.04 83  C 1 
ATOM 4604 C CA    . SER C 3 83  ? -9.740  -10.251 9.667   1.00 91.50 83  C 1 
ATOM 4605 C C     . SER C 3 83  ? -8.259  -9.888  9.842   1.00 92.12 83  C 1 
ATOM 4606 O O     . SER C 3 83  ? -7.562  -9.687  8.848   1.00 89.85 83  C 1 
ATOM 4607 C CB    . SER C 3 83  ? -10.542 -9.032  9.214   1.00 89.43 83  C 1 
ATOM 4608 O OG    . SER C 3 83  ? -10.639 -8.086  10.252  1.00 79.75 83  C 1 
ATOM 4609 N N     . TYR C 3 84  ? -7.744  -9.852  11.071  1.00 92.65 84  C 1 
ATOM 4610 C CA    . TYR C 3 84  ? -6.343  -9.540  11.377  1.00 92.84 84  C 1 
ATOM 4611 C C     . TYR C 3 84  ? -5.464  -10.782 11.605  1.00 92.64 84  C 1 
ATOM 4612 O O     . TYR C 3 84  ? -4.297  -10.636 11.981  1.00 90.58 84  C 1 
ATOM 4613 C CB    . TYR C 3 84  ? -6.277  -8.562  12.549  1.00 92.48 84  C 1 
ATOM 4614 C CG    . TYR C 3 84  ? -6.913  -7.196  12.351  1.00 92.24 84  C 1 
ATOM 4615 C CD1   . TYR C 3 84  ? -7.269  -6.701  11.084  1.00 88.21 84  C 1 
ATOM 4616 C CD2   . TYR C 3 84  ? -7.134  -6.380  13.482  1.00 88.43 84  C 1 
ATOM 4617 C CE1   . TYR C 3 84  ? -7.846  -5.436  10.932  1.00 86.94 84  C 1 
ATOM 4618 C CE2   . TYR C 3 84  ? -7.702  -5.111  13.345  1.00 86.75 84  C 1 
ATOM 4619 C CZ    . TYR C 3 84  ? -8.067  -4.640  12.065  1.00 88.17 84  C 1 
ATOM 4620 O OH    . TYR C 3 84  ? -8.648  -3.406  11.928  1.00 86.44 84  C 1 
ATOM 4621 N N     . ASP C 3 85  ? -5.965  -11.965 11.327  1.00 91.90 85  C 1 
ATOM 4622 C CA    . ASP C 3 85  ? -5.229  -13.228 11.485  1.00 91.09 85  C 1 
ATOM 4623 C C     . ASP C 3 85  ? -3.879  -13.274 10.733  1.00 91.90 85  C 1 
ATOM 4624 O O     . ASP C 3 85  ? -2.939  -13.951 11.163  1.00 89.65 85  C 1 
ATOM 4625 C CB    . ASP C 3 85  ? -6.117  -14.394 11.043  1.00 87.40 85  C 1 
ATOM 4626 C CG    . ASP C 3 85  ? -6.496  -14.379 9.555   1.00 81.31 85  C 1 
ATOM 4627 O OD1   . ASP C 3 85  ? -6.284  -13.356 8.871   1.00 73.46 85  C 1 
ATOM 4628 O OD2   . ASP C 3 85  ? -7.042  -15.389 9.076   1.00 76.31 85  C 1 
ATOM 4629 N N     . PHE C 3 86  ? -3.736  -12.507 9.642   1.00 92.64 86  C 1 
ATOM 4630 C CA    . PHE C 3 86  ? -2.475  -12.398 8.910   1.00 92.58 86  C 1 
ATOM 4631 C C     . PHE C 3 86  ? -1.348  -11.742 9.718   1.00 92.60 86  C 1 
ATOM 4632 O O     . PHE C 3 86  ? -0.183  -11.880 9.352   1.00 91.34 86  C 1 
ATOM 4633 C CB    . PHE C 3 86  ? -2.717  -11.653 7.584   1.00 92.35 86  C 1 
ATOM 4634 C CG    . PHE C 3 86  ? -2.928  -10.167 7.739   1.00 92.75 86  C 1 
ATOM 4635 C CD1   . PHE C 3 86  ? -4.190  -9.645  8.073   1.00 91.72 86  C 1 
ATOM 4636 C CD2   . PHE C 3 86  ? -1.846  -9.275  7.577   1.00 91.77 86  C 1 
ATOM 4637 C CE1   . PHE C 3 86  ? -4.370  -8.272  8.260   1.00 90.85 86  C 1 
ATOM 4638 C CE2   . PHE C 3 86  ? -2.022  -7.903  7.763   1.00 91.01 86  C 1 
ATOM 4639 C CZ    . PHE C 3 86  ? -3.287  -7.401  8.106   1.00 91.32 86  C 1 
ATOM 4640 N N     . LEU C 3 87  ? -1.670  -11.048 10.818  1.00 92.91 87  C 1 
ATOM 4641 C CA    . LEU C 3 87  ? -0.716  -10.399 11.717  1.00 92.81 87  C 1 
ATOM 4642 C C     . LEU C 3 87  ? -0.258  -11.295 12.877  1.00 92.43 87  C 1 
ATOM 4643 O O     . LEU C 3 87  ? 0.698   -10.934 13.564  1.00 90.20 87  C 1 
ATOM 4644 C CB    . LEU C 3 87  ? -1.342  -9.113  12.293  1.00 92.89 87  C 1 
ATOM 4645 C CG    . LEU C 3 87  ? -1.692  -8.042  11.246  1.00 92.34 87  C 1 
ATOM 4646 C CD1   . LEU C 3 87  ? -2.439  -6.891  11.928  1.00 90.08 87  C 1 
ATOM 4647 C CD2   . LEU C 3 87  ? -0.432  -7.470  10.588  1.00 89.51 87  C 1 
ATOM 4648 N N     . THR C 3 88  ? -0.897  -12.437 13.103  1.00 91.90 88  C 1 
ATOM 4649 C CA    . THR C 3 88  ? -0.630  -13.296 14.270  1.00 90.81 88  C 1 
ATOM 4650 C C     . THR C 3 88  ? 0.836   -13.701 14.370  1.00 90.57 88  C 1 
ATOM 4651 O O     . THR C 3 88  ? 1.447   -13.515 15.422  1.00 87.85 88  C 1 
ATOM 4652 C CB    . THR C 3 88  ? -1.505  -14.556 14.265  1.00 89.04 88  C 1 
ATOM 4653 O OG1   . THR C 3 88  ? -1.385  -15.249 13.047  1.00 79.44 88  C 1 
ATOM 4654 C CG2   . THR C 3 88  ? -2.975  -14.224 14.489  1.00 77.96 88  C 1 
ATOM 4655 N N     . THR C 3 89  ? 1.457   -14.127 13.264  1.00 90.21 89  C 1 
ATOM 4656 C CA    . THR C 3 89  ? 2.882   -14.505 13.246  1.00 89.24 89  C 1 
ATOM 4657 C C     . THR C 3 89  ? 3.798   -13.340 13.621  1.00 90.25 89  C 1 
ATOM 4658 O O     . THR C 3 89  ? 4.754   -13.524 14.371  1.00 88.16 89  C 1 
ATOM 4659 C CB    . THR C 3 89  ? 3.285   -15.000 11.850  1.00 86.65 89  C 1 
ATOM 4660 O OG1   . THR C 3 89  ? 2.364   -15.946 11.363  1.00 77.80 89  C 1 
ATOM 4661 C CG2   . THR C 3 89  ? 4.663   -15.667 11.846  1.00 74.05 89  C 1 
ATOM 4662 N N     . LEU C 3 90  ? 3.503   -12.121 13.138  1.00 90.01 90  C 1 
ATOM 4663 C CA    . LEU C 3 90  ? 4.293   -10.922 13.432  1.00 90.21 90  C 1 
ATOM 4664 C C     . LEU C 3 90  ? 4.234   -10.586 14.930  1.00 90.37 90  C 1 
ATOM 4665 O O     . LEU C 3 90  ? 5.251   -10.283 15.537  1.00 88.07 90  C 1 
ATOM 4666 C CB    . LEU C 3 90  ? 3.785   -9.777  12.540  1.00 89.35 90  C 1 
ATOM 4667 C CG    . LEU C 3 90  ? 4.539   -8.438  12.681  1.00 87.05 90  C 1 
ATOM 4668 C CD1   . LEU C 3 90  ? 4.406   -7.657  11.383  1.00 79.65 90  C 1 
ATOM 4669 C CD2   . LEU C 3 90  ? 3.975   -7.542  13.794  1.00 79.14 90  C 1 
ATOM 4670 N N     . LEU C 3 91  ? 3.049   -10.673 15.533  1.00 90.05 91  C 1 
ATOM 4671 C CA    . LEU C 3 91  ? 2.866   -10.371 16.952  1.00 89.62 91  C 1 
ATOM 4672 C C     . LEU C 3 91  ? 3.499   -11.422 17.862  1.00 89.18 91  C 1 
ATOM 4673 O O     . LEU C 3 91  ? 4.063   -11.071 18.897  1.00 84.84 91  C 1
[truncated: 107,643 more chars]
