# Supplementary material for: Vernalization regulatory network identifies potential novel functions for genes in the HvVRN2 locus
Source: New Phytol. 2026 Apr 12;250(6):4036–53. doi: 10.1111/nph.71162 (PMC13193379; doi:10.1111/nph.71162)
Supplement: Supplementary file 1 — Dataset S1. Protein models computed by Alphafold. [file NPH-250-4036-s002.xz › Alphafold_models0/Barley/fold_co1_prom1_1_nf_yb3_c_7hg0712620_recortes_summary_confidences_0.json]

{
 "chain_iptm": [
  0.68,
  0.59,
  0.59,
  0.47,
  0.47
 ],
 "chain_pair_iptm": [
  [
   0.24,
   0.77,
   0.71,
   0.62,
   0.63
  ],
  [
   0.77,
   0.71,
   0.82,
   0.4,
   0.39
  ],
  [
   0.71,
   0.82,
   0.67,
   0.42,
   0.42
  ],
  [
   0.62,
   0.4,
   0.42,
   0.24,
   0.43
  ],
  [
   0.63,
   0.39,
   0.42,
   0.43,
   0.24
  ]
 ],
 "chain_pair_pae_min": [
  [
   0.76,
   1.96,
   2.08,
   4.47,
   4.38
  ],
  [
   1.63,
   0.76,
   1.25,
   6.86,
   6.68
  ],
  [
   1.92,
   1.19,
   0.76,
   5.54,
   5.92
  ],
  [
   3.82,
   6.58,
   7.92,
   0.8,
   1.55
  ],
  [
   4.23,
   7.37,
   7.16,
   1.53,
   0.8
  ]
 ],
 "chain_ptm": [
  0.24,
  0.71,
  0.67,
  0.24,
  0.24
 ],
 "fraction_disordered": 0.62,
 "has_clash": 0.0,
 "iptm": 0.7,
 "num_recycles": 10.0,
 "ptm": 0.49,
 "ranking_score": 0.97
}
