# Supplementary material for: Vernalization regulatory network identifies potential novel functions for genes in the HvVRN2 locus
Source: New Phytol. 2026 Apr 12;250(6):4036–53. doi: 10.1111/nph.71162 (PMC13193379; doi:10.1111/nph.71162)
Supplement: Supplementary file 1 — Dataset S1. Protein models computed by Alphafold. [file NPH-250-4036-s002.xz › Alphafold_models0/Barley/fold_co1_prom1_1_nf_yb3_c_7hg0737680_recortes_model_0.cif]

# By using this file you agree to the legally binding terms of use found at alphafoldserver.com/output-terms
data_60f43dbbbb09a76c
#
_entry.id 60f43dbbbb09a76c
#
loop_
_atom_type.symbol
C 
N 
O 
P 
S 
#
loop_
_audit_author.name
_audit_author.pdbx_ordinal
"Google DeepMind" 1 
"Isomorphic Labs" 2 
#
_audit_conform.dict_location https://raw.githubusercontent.com/ihmwg/ModelCIF/master/dist/mmcif_ma.dic
_audit_conform.dict_name     mmcif_ma.dic
_audit_conform.dict_version  1.4.5
#
loop_
_chem_comp.formula
_chem_comp.formula_weight
_chem_comp.id
_chem_comp.mon_nstd_flag
_chem_comp.name
_chem_comp.pdbx_smiles
_chem_comp.pdbx_synonyms
_chem_comp.type
"C3 H7 N O2"      89.093  ALA y ALANINE                              C[C@H](N)C(O)=O                                             ? "L-PEPTIDE LINKING" 
"C6 H15 N4 O2"    175.209 ARG y ARGININE                             N[C@@H](CCCNC(N)=[NH2+])C(O)=O                              ? "L-PEPTIDE LINKING" 
"C4 H8 N2 O3"     132.118 ASN y ASPARAGINE                           N[C@@H](CC(N)=O)C(O)=O                                      ? "L-PEPTIDE LINKING" 
"C4 H7 N O4"      133.103 ASP y "ASPARTIC ACID"                      N[C@@H](CC(O)=O)C(O)=O                                      ? "L-PEPTIDE LINKING" 
"C3 H7 N O2 S"    121.158 CYS y CYSTEINE                             N[C@@H](CS)C(O)=O                                           ? "L-PEPTIDE LINKING" 
"C10 H14 N5 O6 P" 331.222 DA  y "2'-DEOXYADENOSINE-5'-MONOPHOSPHATE" Nc1ncnc2n(cnc12)[C@H]3C[C@H](O)[C@@H](CO[P](O)(O)=O)O3      ? "DNA LINKING"       
"C9 H14 N3 O7 P"  307.197 DC  y "2'-DEOXYCYTIDINE-5'-MONOPHOSPHATE"  NC1=NC(=O)N(C=C1)[C@H]2C[C@H](O)[C@@H](CO[P](O)(O)=O)O2     ? "DNA LINKING"       
"C10 H14 N5 O7 P" 347.221 DG  y "2'-DEOXYGUANOSINE-5'-MONOPHOSPHATE" NC1=Nc2n(cnc2C(=O)N1)[C@H]3C[C@H](O)[C@@H](CO[P](O)(O)=O)O3 ? "DNA LINKING"       
"C10 H15 N2 O8 P" 322.208 DT  y "THYMIDINE-5'-MONOPHOSPHATE"         CC1=CN([C@H]2C[C@H](O)[C@@H](CO[P](O)(O)=O)O2)C(=O)NC1=O    ? "DNA LINKING"       
"C5 H10 N2 O3"    146.144 GLN y GLUTAMINE                            N[C@@H](CCC(N)=O)C(O)=O                                     ? "L-PEPTIDE LINKING" 
"C5 H9 N O4"      147.129 GLU y "GLUTAMIC ACID"                      N[C@@H](CCC(O)=O)C(O)=O                                     ? "L-PEPTIDE LINKING" 
"C2 H5 N O2"      75.067  GLY y GLYCINE                              NCC(O)=O                                                    ? "PEPTIDE LINKING"   
"C6 H10 N3 O2"    156.162 HIS y HISTIDINE                            N[C@@H](Cc1c[nH]c[nH+]1)C(O)=O                              ? "L-PEPTIDE LINKING" 
"C6 H13 N O2"     131.173 ILE y ISOLEUCINE                           CC[C@H](C)[C@H](N)C(O)=O                                    ? "L-PEPTIDE LINKING" 
"C6 H13 N O2"     131.173 LEU y LEUCINE                              CC(C)C[C@H](N)C(O)=O                                        ? "L-PEPTIDE LINKING" 
"C6 H15 N2 O2"    147.195 LYS y LYSINE                               N[C@@H](CCCC[NH3+])C(O)=O                                   ? "L-PEPTIDE LINKING" 
"C5 H11 N O2 S"   149.211 MET y METHIONINE                           CSCC[C@H](N)C(O)=O                                          ? "L-PEPTIDE LINKING" 
"C9 H11 N O2"     165.189 PHE y PHENYLALANINE                        N[C@@H](Cc1ccccc1)C(O)=O                                    ? "L-PEPTIDE LINKING" 
"C5 H9 N O2"      115.130 PRO y PROLINE                              OC(=O)[C@@H]1CCCN1                                          ? "L-PEPTIDE LINKING" 
"C3 H7 N O3"      105.093 SER y SERINE                               N[C@@H](CO)C(O)=O                                           ? "L-PEPTIDE LINKING" 
"C4 H9 N O3"      119.119 THR y THREONINE                            C[C@@H](O)[C@H](N)C(O)=O                                    ? "L-PEPTIDE LINKING" 
"C11 H12 N2 O2"   204.225 TRP y TRYPTOPHAN                           N[C@@H](Cc1c[nH]c2ccccc12)C(O)=O                            ? "L-PEPTIDE LINKING" 
"C9 H11 N O3"     181.189 TYR y TYROSINE                             N[C@@H](Cc1ccc(O)cc1)C(O)=O                                 ? "L-PEPTIDE LINKING" 
"C5 H11 N O2"     117.146 VAL y VALINE                               CC(C)[C@H](N)C(O)=O                                         ? "L-PEPTIDE LINKING" 
#
_citation.book_publisher          ?
_citation.country                 UK
_citation.id                      primary
_citation.journal_full            Nature
_citation.journal_id_ASTM         NATUAS
_citation.journal_id_CSD          0006
_citation.journal_id_ISSN         0028-0836
_citation.journal_volume          ?
_citation.page_first              ?
_citation.page_last               ?
_citation.pdbx_database_id_DOI    ?
_citation.pdbx_database_id_PubMed ?
_citation.title                   "Accurate structure prediction of biomolecular interactions with AlphaFold 3"
_citation.year                    2024
#
loop_
_citation_author.citation_id
_citation_author.name
_citation_author.ordinal
primary "Google DeepMind" 1 
primary "Isomorphic Labs" 2 
#
loop_
_entity.id
_entity.pdbx_description
_entity.type
1 . polymer 
2 . polymer 
3 . polymer 
4 . polymer 
5 . polymer 
#
loop_
_entity_poly.entity_id
_entity_poly.pdbx_strand_id
_entity_poly.type
1 A polypeptide(L)          
2 B polypeptide(L)          
3 C polypeptide(L)          
4 D polydeoxyribonucleotide 
5 E polydeoxyribonucleotide 
#
loop_
_entity_poly_seq.entity_id
_entity_poly_seq.hetero
_entity_poly_seq.mon_id
_entity_poly_seq.num
1 n MET 1   
1 n PRO 2   
1 n ARG 3   
1 n CYS 4   
1 n ASN 5   
1 n LYS 6   
1 n CYS 7   
1 n LEU 8   
1 n SER 9   
1 n GLU 10  
1 n ASN 11  
1 n ASP 12  
1 n SER 13  
1 n ALA 14  
1 n SER 15  
1 n GLU 16  
1 n ASP 17  
1 n ARG 18  
1 n HIS 19  
1 n TRP 20  
1 n HIS 21  
1 n ARG 22  
1 n THR 23  
1 n ALA 24  
1 n THR 25  
1 n LEU 26  
1 n PHE 27  
1 n MET 28  
1 n ASN 29  
1 n CYS 30  
1 n VAL 31  
1 n SER 32  
1 n ASN 33  
1 n GLY 34  
1 n THR 35  
1 n VAL 36  
1 n TYR 37  
1 n GLU 38  
1 n GLU 39  
1 n ALA 40  
1 n VAL 41  
1 n GLY 42  
1 n ARG 43  
1 n GLU 44  
1 n GLY 45  
1 n CYS 46  
1 n TRP 47  
1 n ALA 48  
1 n ARG 49  
1 n LEU 50  
1 n CYS 51  
1 n ASP 52  
1 n GLY 53  
1 n CYS 54  
1 n CYS 55  
1 n THR 56  
1 n VAL 57  
1 n PRO 58  
1 n SER 59  
1 n VAL 60  
1 n VAL 61  
1 n TYR 62  
1 n CYS 63  
1 n ARG 64  
1 n ALA 65  
1 n ASP 66  
1 n SER 67  
1 n ALA 68  
1 n TYR 69  
1 n LEU 70  
1 n CYS 71  
1 n ALA 72  
1 n SER 73  
1 n CYS 74  
1 n ASP 75  
1 n ALA 76  
1 n GLN 77  
1 n ILE 78  
1 n HIS 79  
1 n ALA 80  
1 n ALA 81  
1 n ASN 82  
1 n ARG 83  
1 n VAL 84  
1 n ALA 85  
1 n SER 86  
1 n ARG 87  
1 n HIS 88  
1 n GLU 89  
1 n ARG 90  
1 n VAL 91  
1 n LEU 92  
1 n LEU 93  
1 n SER 94  
1 n GLU 95  
1 n ALA 96  
1 n TYR 97  
1 n LYS 98  
1 n HIS 99  
1 n ALA 100 
1 n PRO 101 
1 n VAL 102 
1 n MET 103 
1 n LEU 104 
1 n ASP 105 
1 n CYS 106 
1 n HIS 107 
1 n ALA 108 
1 n ASP 109 
1 n ALA 110 
1 n ALA 111 
1 n ALA 112 
1 n LEU 113 
1 n CYS 114 
1 n ALA 115 
1 n ALA 116 
1 n TYR 117 
1 n GLU 118 
1 n ALA 119 
1 n GLN 120 
1 n VAL 121 
1 n HIS 122 
1 n TYR 123 
1 n ALA 124 
1 n ASN 125 
1 n LEU 126 
1 n LEU 127 
1 n THR 128 
1 n VAL 129 
1 n MET 130 
1 n HIS 131 
1 n GLN 132 
1 n ARG 133 
1 n MET 134 
1 n PRO 135 
1 n VAL 136 
1 n VAL 137 
1 n SER 138 
1 n HIS 139 
1 n PRO 140 
1 n ALA 141 
1 n VAL 142 
1 n ALA 143 
1 n ILE 144 
1 n PRO 145 
1 n PRO 146 
1 n VAL 147 
1 n SER 148 
1 n LEU 149 
1 n PHE 150 
1 n ALA 151 
1 n GLU 152 
1 n ALA 153 
1 n GLU 154 
1 n ALA 155 
1 n THR 156 
1 n ALA 157 
1 n PRO 158 
1 n VAL 159 
1 n LEU 160 
1 n GLY 161 
1 n ARG 162 
1 n LYS 163 
1 n GLU 164 
1 n GLU 165 
1 n ASP 166 
1 n THR 167 
1 n SER 168 
1 n TRP 169 
1 n LEU 170 
1 n LEU 171 
1 n LEU 172 
1 n SER 173 
1 n LYS 174 
1 n ASP 175 
1 n SER 176 
1 n ASP 177 
1 n ASN 178 
1 n HIS 179 
1 n ASN 180 
1 n ARG 181 
1 n SER 182 
1 n GLY 183 
1 n ASN 184 
1 n ASN 185 
1 n SER 186 
1 n SER 187 
1 n THR 188 
1 n SER 189 
1 n SER 190 
1 n SER 191 
1 n SER 192 
1 n GLN 193 
1 n TYR 194 
1 n PHE 195 
1 n GLY 196 
1 n GLU 197 
1 n VAL 198 
1 n ASP 199 
1 n GLN 200 
1 n TYR 201 
1 n PHE 202 
1 n ASP 203 
1 n LEU 204 
1 n VAL 205 
1 n GLY 206 
1 n TYR 207 
1 n ASN 208 
1 n SER 209 
1 n TYR 210 
1 n TYR 211 
1 n ASP 212 
1 n SER 213 
1 n HIS 214 
1 n MET 215 
1 n SER 216 
1 n ASN 217 
1 n GLN 218 
1 n GLU 219 
1 n GLN 220 
1 n TYR 221 
1 n VAL 222 
1 n MET 223 
1 n GLN 224 
1 n GLU 225 
1 n GLN 226 
1 n GLN 227 
1 n HIS 228 
1 n LEU 229 
1 n GLN 230 
1 n GLN 231 
1 n MET 232 
1 n GLN 233 
1 n LYS 234 
1 n GLU 235 
1 n TYR 236 
1 n ALA 237 
1 n GLU 238 
1 n GLN 239 
1 n GLN 240 
1 n MET 241 
1 n GLN 242 
1 n LYS 243 
1 n GLU 244 
1 n TYR 245 
1 n VAL 246 
1 n GLU 247 
1 n ASN 248 
1 n GLU 249 
1 n GLY 250 
1 n SER 251 
1 n GLU 252 
1 n CYS 253 
1 n ILE 254 
1 n VAL 255 
1 n PRO 256 
1 n SER 257 
1 n GLN 258 
1 n SER 259 
1 n THR 260 
1 n ILE 261 
1 n VAL 262 
1 n ARG 263 
1 n ARG 264 
1 n PRO 265 
1 n HIS 266 
1 n GLN 267 
1 n SER 268 
1 n GLY 269 
1 n TYR 270 
1 n ALA 271 
1 n PRO 272 
1 n LEU 273 
1 n VAL 274 
1 n GLY 275 
1 n ALA 276 
1 n GLU 277 
1 n GLN 278 
1 n ALA 279 
1 n ALA 280 
1 n SER 281 
1 n ALA 282 
1 n THR 283 
1 n ALA 284 
1 n GLY 285 
1 n ALA 286 
1 n SER 287 
1 n ALA 288 
1 n TYR 289 
1 n THR 290 
1 n ASP 291 
1 n SER 292 
1 n VAL 293 
1 n ASN 294 
1 n ASN 295 
1 n SER 296 
1 n ILE 297 
1 n SER 298 
1 n PHE 299 
1 n SER 300 
1 n MET 301 
1 n GLU 302 
1 n ALA 303 
1 n GLY 304 
1 n ILE 305 
1 n VAL 306 
1 n PRO 307 
1 n ASP 308 
1 n ASN 309 
1 n THR 310 
1 n VAL 311 
1 n GLN 312 
1 n SER 313 
1 n SER 314 
1 n ILE 315 
1 n LEU 316 
1 n ARG 317 
1 n PRO 318 
1 n ALA 319 
1 n GLY 320 
1 n ALA 321 
1 n ILE 322 
1 n GLY 323 
1 n LEU 324 
1 n PHE 325 
1 n SER 326 
1 n SER 327 
1 n PRO 328 
1 n SER 329 
1 n LEU 330 
1 n GLN 331 
1 n THR 332 
1 n PRO 333 
1 n LEU 334 
1 n HIS 335 
1 n PHE 336 
1 n SER 337 
1 n SER 338 
1 n LYS 339 
1 n GLU 340 
1 n ARG 341 
1 n GLU 342 
1 n ALA 343 
1 n ARG 344 
1 n VAL 345 
1 n LEU 346 
1 n ARG 347 
1 n TYR 348 
1 n LYS 349 
1 n GLU 350 
1 n LYS 351 
1 n LYS 352 
1 n LYS 353 
1 n SER 354 
1 n ARG 355 
1 n LYS 356 
1 n PHE 357 
1 n GLU 358 
1 n LYS 359 
1 n THR 360 
1 n THR 361 
1 n ARG 362 
1 n TYR 363 
1 n ALA 364 
1 n THR 365 
1 n ARG 366 
1 n LYS 367 
1 n ALA 368 
1 n TYR 369 
1 n ALA 370 
1 n GLU 371 
1 n ALA 372 
1 n ARG 373 
1 n PRO 374 
1 n ARG 375 
1 n ILE 376 
1 n LYS 377 
1 n GLY 378 
1 n ARG 379 
1 n PHE 380 
1 n ALA 381 
1 n LYS 382 
1 n ARG 383 
1 n SER 384 
1 n ASP 385 
1 n ALA 386 
1 n GLU 387 
1 n MET 388 
1 n GLU 389 
1 n VAL 390 
1 n ASP 391 
1 n GLN 392 
1 n THR 393 
1 n PHE 394 
1 n SER 395 
1 n THR 396 
1 n ALA 397 
1 n ALA 398 
1 n LEU 399 
1 n SER 400 
1 n ASP 401 
1 n SER 402 
1 n SER 403 
1 n TYR 404 
1 n SER 405 
1 n THR 406 
1 n VAL 407 
1 n PRO 408 
1 n TRP 409 
1 n PHE 410 
2 n GLY 1   
2 n GLY 2   
2 n GLY 3   
2 n VAL 4   
2 n ARG 5   
2 n GLU 6   
2 n GLN 7   
2 n ASP 8   
2 n ARG 9   
2 n PHE 10  
2 n LEU 11  
2 n PRO 12  
2 n ILE 13  
2 n ALA 14  
2 n ASN 15  
2 n ILE 16  
2 n SER 17  
2 n ARG 18  
2 n ILE 19  
2 n MET 20  
2 n LYS 21  
2 n LYS 22  
2 n ALA 23  
2 n VAL 24  
2 n PRO 25  
2 n ALA 26  
2 n ASN 27  
2 n GLY 28  
2 n LYS 29  
2 n ILE 30  
2 n ALA 31  
2 n LYS 32  
2 n ASP 33  
2 n ALA 34  
2 n LYS 35  
2 n GLU 36  
2 n THR 37  
2 n LEU 38  
2 n GLN 39  
2 n GLU 40  
2 n CYS 41  
2 n VAL 42  
2 n SER 43  
2 n GLU 44  
2 n PHE 45  
2 n ILE 46  
2 n SER 47  
2 n PHE 48  
2 n VAL 49  
2 n THR 50  
2 n SER 51  
2 n GLU 52  
2 n ALA 53  
2 n SER 54  
2 n ASP 55  
2 n LYS 56  
2 n CYS 57  
2 n GLN 58  
2 n LYS 59  
2 n GLU 60  
2 n LYS 61  
2 n ARG 62  
2 n LYS 63  
2 n THR 64  
2 n ILE 65  
2 n ASN 66  
2 n GLY 67  
2 n ASP 68  
2 n ASP 69  
2 n LEU 70  
2 n LEU 71  
2 n TRP 72  
2 n ALA 73  
2 n MET 74  
2 n ALA 75  
2 n THR 76  
2 n LEU 77  
2 n GLY 78  
2 n PHE 79  
2 n GLU 80  
2 n GLU 81  
2 n TYR 82  
2 n VAL 83  
2 n ASP 84  
2 n PRO 85  
2 n LEU 86  
2 n LYS 87  
2 n ILE 88  
2 n TYR 89  
2 n LEU 90  
2 n GLN 91  
2 n LYS 92  
2 n TYR 93  
2 n ARG 94  
2 n ASP 95  
3 n ARG 1   
3 n ARG 2   
3 n SER 3   
3 n GLU 4   
3 n ILE 5   
3 n GLU 6   
3 n GLN 7   
3 n ALA 8   
3 n THR 9   
3 n VAL 10  
3 n ILE 11  
3 n LYS 12  
3 n ASN 13  
3 n HIS 14  
3 n HIS 15  
3 n HIS 16  
3 n MET 17  
3 n HIS 18  
3 n LEU 19  
3 n LYS 20  
3 n ARG 21  
3 n ILE 22  
3 n ARG 23  
3 n LYS 24  
3 n ILE 25  
3 n MET 26  
3 n LYS 27  
3 n ALA 28  
3 n ASP 29  
3 n GLU 30  
3 n GLY 31  
3 n ALA 32  
3 n ASP 33  
3 n MET 34  
3 n MET 35  
3 n ILE 36  
3 n ALA 37  
3 n ALA 38  
3 n GLU 39  
3 n ALA 40  
3 n PRO 41  
3 n VAL 42  
3 n LEU 43  
3 n PHE 44  
3 n ALA 45  
3 n LYS 46  
3 n ALA 47  
3 n CYS 48  
3 n GLU 49  
3 n MET 50  
3 n LEU 51  
3 n THR 52  
3 n LEU 53  
3 n GLU 54  
3 n MET 55  
3 n THR 56  
3 n MET 57  
3 n ARG 58  
3 n SER 59  
3 n TRP 60  
3 n MET 61  
3 n VAL 62  
3 n THR 63  
3 n GLU 64  
3 n GLU 65  
3 n ASN 66  
3 n LYS 67  
3 n ARG 68  
3 n ARG 69  
3 n ILE 70  
3 n LEU 71  
3 n LYS 72  
3 n LYS 73  
3 n SER 74  
3 n ASP 75  
3 n VAL 76  
3 n ALA 77  
3 n ALA 78  
3 n ALA 79  
3 n VAL 80  
3 n ALA 81  
3 n ARG 82  
3 n THR 83  
3 n ASP 84  
3 n VAL 85  
3 n TYR 86  
3 n ASP 87  
3 n PHE 88  
3 n LEU 89  
3 n VAL 90  
3 n ASP 91  
3 n ILE 92  
3 n ILE 93  
3 n PRO 94  
3 n MET 95  
3 n ASP 96  
3 n GLU 97  
3 n MET 98  
3 n GLU 99  
3 n GLU 100 
3 n GLU 101 
3 n GLY 102 
3 n ALA 103 
3 n GLY 104 
3 n ILE 105 
4 n DC  1   
4 n DA  2   
4 n DC  3   
4 n DG  4   
4 n DC  5   
4 n DA  6   
4 n DC  7   
4 n DC  8   
4 n DA  9   
4 n DG  10  
4 n DA  11  
4 n DC  12  
4 n DC  13  
4 n DA  14  
4 n DC  15  
4 n DA  16  
4 n DC  17  
4 n DC  18  
4 n DA  19  
4 n DG  20  
4 n DA  21  
4 n DA  22  
4 n DA  23  
4 n DC  24  
4 n DA  25  
4 n DA  26  
4 n DA  27  
4 n DC  28  
4 n DA  29  
4 n DA  30  
4 n DA  31  
5 n DT  1   
5 n DT  2   
5 n DT  3   
5 n DG  4   
5 n DT  5   
5 n DT  6   
5 n DT  7   
5 n DG  8   
5 n DT  9   
5 n DT  10  
5 n DT  11  
5 n DC  12  
5 n DT  13  
5 n DG  14  
5 n DG  15  
5 n DT  16  
5 n DG  17  
5 n DT  18  
5 n DG  19  
5 n DG  20  
5 n DT  21  
5 n DC  22  
5 n DT  23  
5 n DG  24  
5 n DG  25  
5 n DT  26  
5 n DG  27  
5 n DC  28  
5 n DG  29  
5 n DT  30  
5 n DG  31  
#
_ma_data.content_type "model coordinates"
_ma_data.id           1
_ma_data.name         Model
#
_ma_model_list.data_id          1
_ma_model_list.model_group_id   1
_ma_model_list.model_group_name "AlphaFold-beta-20231127 (927599d6-1efe-4fa9-85d2-a29f909d212e @ 2024-12-16 01:11:36)"
_ma_model_list.model_id         1
_ma_model_list.model_name       "Top ranked model"
_ma_model_list.model_type       "Ab initio model"
_ma_model_list.ordinal_id       1
#
loop_
_ma_protocol_step.method_type
_ma_protocol_step.ordinal_id
_ma_protocol_step.protocol_id
_ma_protocol_step.step_id
"coevolution MSA" 1 1 1 
"template search" 2 1 2 
modeling          3 1 3 
#
loop_
_ma_qa_metric.id
_ma_qa_metric.mode
_ma_qa_metric.name
_ma_qa_metric.software_group_id
_ma_qa_metric.type
1 global pLDDT 1 pLDDT 
2 local  pLDDT 1 pLDDT 
#
_ma_qa_metric_global.metric_id    1
_ma_qa_metric_global.metric_value 63.19
_ma_qa_metric_global.model_id     1
_ma_qa_metric_global.ordinal_id   1
#
_ma_software_group.group_id    1
_ma_software_group.ordinal_id  1
_ma_software_group.software_id 1
#
loop_
_ma_target_entity.data_id
_ma_target_entity.entity_id
_ma_target_entity.origin
1 1 . 
1 2 . 
1 3 . 
1 4 . 
1 5 . 
#
loop_
_ma_target_entity_instance.asym_id
_ma_target_entity_instance.details
_ma_target_entity_instance.entity_id
A . 1 
B . 2 
C . 3 
D . 4 
E . 5 
#
loop_
_pdbx_data_usage.details
_pdbx_data_usage.id
_pdbx_data_usage.type
_pdbx_data_usage.url
;NON-COMMERCIAL USE ONLY, BY USING THIS FILE YOU AGREE TO THE TERMS OF USE FOUND
AT alphafoldserver.com/output-terms.
;
1 license    ? 
;THE INFORMATION IS NOT INTENDED FOR, HAS NOT BEEN VALIDATED FOR, AND IS NOT
APPROVED FOR CLINICAL USE. IT SHOULD NOT BE USED FOR CLINICAL PURPOSE OR RELIED
ON FOR MEDICAL OR OTHER PROFESSIONAL ADVICE. IT IS THEORETICAL MODELLING ONLY
AND CAUTION SHOULD BE EXERCISED IN ITS USE. IT IS PROVIDED "AS-IS" WITHOUT ANY
WARRANTY OF ANY KIND, WHETHER EXPRESSED OR IMPLIED. NO WARRANTY IS GIVEN THAT
USE OF THE INFORMATION SHALL NOT INFRINGE THE RIGHTS OF ANY THIRD PARTY.
;
2 disclaimer ? 
#
loop_
_pdbx_poly_seq_scheme.asym_id
_pdbx_poly_seq_scheme.auth_seq_num
_pdbx_poly_seq_scheme.entity_id
_pdbx_poly_seq_scheme.hetero
_pdbx_poly_seq_scheme.mon_id
_pdbx_poly_seq_scheme.pdb_ins_code
_pdbx_poly_seq_scheme.pdb_seq_num
_pdbx_poly_seq_scheme.pdb_strand_id
_pdbx_poly_seq_scheme.seq_id
A 1   1 n MET . 1   A 1   
A 2   1 n PRO . 2   A 2   
A 3   1 n ARG . 3   A 3   
A 4   1 n CYS . 4   A 4   
A 5   1 n ASN . 5   A 5   
A 6   1 n LYS . 6   A 6   
A 7   1 n CYS . 7   A 7   
A 8   1 n LEU . 8   A 8   
A 9   1 n SER . 9   A 9   
A 10  1 n GLU . 10  A 10  
A 11  1 n ASN . 11  A 11  
A 12  1 n ASP . 12  A 12  
A 13  1 n SER . 13  A 13  
A 14  1 n ALA . 14  A 14  
A 15  1 n SER . 15  A 15  
A 16  1 n GLU . 16  A 16  
A 17  1 n ASP . 17  A 17  
A 18  1 n ARG . 18  A 18  
A 19  1 n HIS . 19  A 19  
A 20  1 n TRP . 20  A 20  
A 21  1 n HIS . 21  A 21  
A 22  1 n ARG . 22  A 22  
A 23  1 n THR . 23  A 23  
A 24  1 n ALA . 24  A 24  
A 25  1 n THR . 25  A 25  
A 26  1 n LEU . 26  A 26  
A 27  1 n PHE . 27  A 27  
A 28  1 n MET . 28  A 28  
A 29  1 n ASN . 29  A 29  
A 30  1 n CYS . 30  A 30  
A 31  1 n VAL . 31  A 31  
A 32  1 n SER . 32  A 32  
A 33  1 n ASN . 33  A 33  
A 34  1 n GLY . 34  A 34  
A 35  1 n THR . 35  A 35  
A 36  1 n VAL . 36  A 36  
A 37  1 n TYR . 37  A 37  
A 38  1 n GLU . 38  A 38  
A 39  1 n GLU . 39  A 39  
A 40  1 n ALA . 40  A 40  
A 41  1 n VAL . 41  A 41  
A 42  1 n GLY . 42  A 42  
A 43  1 n ARG . 43  A 43  
A 44  1 n GLU . 44  A 44  
A 45  1 n GLY . 45  A 45  
A 46  1 n CYS . 46  A 46  
A 47  1 n TRP . 47  A 47  
A 48  1 n ALA . 48  A 48  
A 49  1 n ARG . 49  A 49  
A 50  1 n LEU . 50  A 50  
A 51  1 n CYS . 51  A 51  
A 52  1 n ASP . 52  A 52  
A 53  1 n GLY . 53  A 53  
A 54  1 n CYS . 54  A 54  
A 55  1 n CYS . 55  A 55  
A 56  1 n THR . 56  A 56  
A 57  1 n VAL . 57  A 57  
A 58  1 n PRO . 58  A 58  
A 59  1 n SER . 59  A 59  
A 60  1 n VAL . 60  A 60  
A 61  1 n VAL . 61  A 61  
A 62  1 n TYR . 62  A 62  
A 63  1 n CYS . 63  A 63  
A 64  1 n ARG . 64  A 64  
A 65  1 n ALA . 65  A 65  
A 66  1 n ASP . 66  A 66  
A 67  1 n SER . 67  A 67  
A 68  1 n ALA . 68  A 68  
A 69  1 n TYR . 69  A 69  
A 70  1 n LEU . 70  A 70  
A 71  1 n CYS . 71  A 71  
A 72  1 n ALA . 72  A 72  
A 73  1 n SER . 73  A 73  
A 74  1 n CYS . 74  A 74  
A 75  1 n ASP . 75  A 75  
A 76  1 n ALA . 76  A 76  
A 77  1 n GLN . 77  A 77  
A 78  1 n ILE . 78  A 78  
A 79  1 n HIS . 79  A 79  
A 80  1 n ALA . 80  A 80  
A 81  1 n ALA . 81  A 81  
A 82  1 n ASN . 82  A 82  
A 83  1 n ARG . 83  A 83  
A 84  1 n VAL . 84  A 84  
A 85  1 n ALA . 85  A 85  
A 86  1 n SER . 86  A 86  
A 87  1 n ARG . 87  A 87  
A 88  1 n HIS . 88  A 88  
A 89  1 n GLU . 89  A 89  
A 90  1 n ARG . 90  A 90  
A 91  1 n VAL . 91  A 91  
A 92  1 n LEU . 92  A 92  
A 93  1 n LEU . 93  A 93  
A 94  1 n SER . 94  A 94  
A 95  1 n GLU . 95  A 95  
A 96  1 n ALA . 96  A 96  
A 97  1 n TYR . 97  A 97  
A 98  1 n LYS . 98  A 98  
A 99  1 n HIS . 99  A 99  
A 100 1 n ALA . 100 A 100 
A 101 1 n PRO . 101 A 101 
A 102 1 n VAL . 102 A 102 
A 103 1 n MET . 103 A 103 
A 104 1 n LEU . 104 A 104 
A 105 1 n ASP . 105 A 105 
A 106 1 n CYS . 106 A 106 
A 107 1 n HIS . 107 A 107 
A 108 1 n ALA . 108 A 108 
A 109 1 n ASP . 109 A 109 
A 110 1 n ALA . 110 A 110 
A 111 1 n ALA . 111 A 111 
A 112 1 n ALA . 112 A 112 
A 113 1 n LEU . 113 A 113 
A 114 1 n CYS . 114 A 114 
A 115 1 n ALA . 115 A 115 
A 116 1 n ALA . 116 A 116 
A 117 1 n TYR . 117 A 117 
A 118 1 n GLU . 118 A 118 
A 119 1 n ALA . 119 A 119 
A 120 1 n GLN . 120 A 120 
A 121 1 n VAL . 121 A 121 
A 122 1 n HIS . 122 A 122 
A 123 1 n TYR . 123 A 123 
A 124 1 n ALA . 124 A 124 
A 125 1 n ASN . 125 A 125 
A 126 1 n LEU . 126 A 126 
A 127 1 n LEU . 127 A 127 
A 128 1 n THR . 128 A 128 
A 129 1 n VAL . 129 A 129 
A 130 1 n MET . 130 A 130 
A 131 1 n HIS . 131 A 131 
A 132 1 n GLN . 132 A 132 
A 133 1 n ARG . 133 A 133 
A 134 1 n MET . 134 A 134 
A 135 1 n PRO . 135 A 135 
A 136 1 n VAL . 136 A 136 
A 137 1 n VAL . 137 A 137 
A 138 1 n SER . 138 A 138 
A 139 1 n HIS . 139 A 139 
A 140 1 n PRO . 140 A 140 
A 141 1 n ALA . 141 A 141 
A 142 1 n VAL . 142 A 142 
A 143 1 n ALA . 143 A 143 
A 144 1 n ILE . 144 A 144 
A 145 1 n PRO . 145 A 145 
A 146 1 n PRO . 146 A 146 
A 147 1 n VAL . 147 A 147 
A 148 1 n SER . 148 A 148 
A 149 1 n LEU . 149 A 149 
A 150 1 n PHE . 150 A 150 
A 151 1 n ALA . 151 A 151 
A 152 1 n GLU . 152 A 152 
A 153 1 n ALA . 153 A 153 
A 154 1 n GLU . 154 A 154 
A 155 1 n ALA . 155 A 155 
A 156 1 n THR . 156 A 156 
A 157 1 n ALA . 157 A 157 
A 158 1 n PRO . 158 A 158 
A 159 1 n VAL . 159 A 159 
A 160 1 n LEU . 160 A 160 
A 161 1 n GLY . 161 A 161 
A 162 1 n ARG . 162 A 162 
A 163 1 n LYS . 163 A 163 
A 164 1 n GLU . 164 A 164 
A 165 1 n GLU . 165 A 165 
A 166 1 n ASP . 166 A 166 
A 167 1 n THR . 167 A 167 
A 168 1 n SER . 168 A 168 
A 169 1 n TRP . 169 A 169 
A 170 1 n LEU . 170 A 170 
A 171 1 n LEU . 171 A 171 
A 172 1 n LEU . 172 A 172 
A 173 1 n SER . 173 A 173 
A 174 1 n LYS . 174 A 174 
A 175 1 n ASP . 175 A 175 
A 176 1 n SER . 176 A 176 
A 177 1 n ASP . 177 A 177 
A 178 1 n ASN . 178 A 178 
A 179 1 n HIS . 179 A 179 
A 180 1 n ASN . 180 A 180 
A 181 1 n ARG . 181 A 181 
A 182 1 n SER . 182 A 182 
A 183 1 n GLY . 183 A 183 
A 184 1 n ASN . 184 A 184 
A 185 1 n ASN . 185 A 185 
A 186 1 n SER . 186 A 186 
A 187 1 n SER . 187 A 187 
A 188 1 n THR . 188 A 188 
A 189 1 n SER . 189 A 189 
A 190 1 n SER . 190 A 190 
A 191 1 n SER . 191 A 191 
A 192 1 n SER . 192 A 192 
A 193 1 n GLN . 193 A 193 
A 194 1 n TYR . 194 A 194 
A 195 1 n PHE . 195 A 195 
A 196 1 n GLY . 196 A 196 
A 197 1 n GLU . 197 A 197 
A 198 1 n VAL . 198 A 198 
A 199 1 n ASP . 199 A 199 
A 200 1 n GLN . 200 A 200 
A 201 1 n TYR . 201 A 201 
A 202 1 n PHE . 202 A 202 
A 203 1 n ASP . 203 A 203 
A 204 1 n LEU . 204 A 204 
A 205 1 n VAL . 205 A 205 
A 206 1 n GLY . 206 A 206 
A 207 1 n TYR . 207 A 207 
A 208 1 n ASN . 208 A 208 
A 209 1 n SER . 209 A 209 
A 210 1 n TYR . 210 A 210 
A 211 1 n TYR . 211 A 211 
A 212 1 n ASP . 212 A 212 
A 213 1 n SER . 213 A 213 
A 214 1 n HIS . 214 A 214 
A 215 1 n MET . 215 A 215 
A 216 1 n SER . 216 A 216 
A 217 1 n ASN . 217 A 217 
A 218 1 n GLN . 218 A 218 
A 219 1 n GLU . 219 A 219 
A 220 1 n GLN . 220 A 220 
A 221 1 n TYR . 221 A 221 
A 222 1 n VAL . 222 A 222 
A 223 1 n MET . 223 A 223 
A 224 1 n GLN . 224 A 224 
A 225 1 n GLU . 225 A 225 
A 226 1 n GLN . 226 A 226 
A 227 1 n GLN . 227 A 227 
A 228 1 n HIS . 228 A 228 
A 229 1 n LEU . 229 A 229 
A 230 1 n GLN . 230 A 230 
A 231 1 n GLN . 231 A 231 
A 232 1 n MET . 232 A 232 
A 233 1 n GLN . 233 A 233 
A 234 1 n LYS . 234 A 234 
A 235 1 n GLU . 235 A 235 
A 236 1 n TYR . 236 A 236 
A 237 1 n ALA . 237 A 237 
A 238 1 n GLU . 238 A 238 
A 239 1 n GLN . 239 A 239 
A 240 1 n GLN . 240 A 240 
A 241 1 n MET . 241 A 241 
A 242 1 n GLN . 242 A 242 
A 243 1 n LYS . 243 A 243 
A 244 1 n GLU . 244 A 244 
A 245 1 n TYR . 245 A 245 
A 246 1 n VAL . 246 A 246 
A 247 1 n GLU . 247 A 247 
A 248 1 n ASN . 248 A 248 
A 249 1 n GLU . 249 A 249 
A 250 1 n GLY . 250 A 250 
A 251 1 n SER . 251 A 251 
A 252 1 n GLU . 252 A 252 
A 253 1 n CYS . 253 A 253 
A 254 1 n ILE . 254 A 254 
A 255 1 n VAL . 255 A 255 
A 256 1 n PRO . 256 A 256 
A 257 1 n SER . 257 A 257 
A 258 1 n GLN . 258 A 258 
A 259 1 n SER . 259 A 259 
A 260 1 n THR . 260 A 260 
A 261 1 n ILE . 261 A 261 
A 262 1 n VAL . 262 A 262 
A 263 1 n ARG . 263 A 263 
A 264 1 n ARG . 264 A 264 
A 265 1 n PRO . 265 A 265 
A 266 1 n HIS . 266 A 266 
A 267 1 n GLN . 267 A 267 
A 268 1 n SER . 268 A 268 
A 269 1 n GLY . 269 A 269 
A 270 1 n TYR . 270 A 270 
A 271 1 n ALA . 271 A 271 
A 272 1 n PRO . 272 A 272 
A 273 1 n LEU . 273 A 273 
A 274 1 n VAL . 274 A 274 
A 275 1 n GLY . 275 A 275 
A 276 1 n ALA . 276 A 276 
A 277 1 n GLU . 277 A 277 
A 278 1 n GLN . 278 A 278 
A 279 1 n ALA . 279 A 279 
A 280 1 n ALA . 280 A 280 
A 281 1 n SER . 281 A 281 
A 282 1 n ALA . 282 A 282 
A 283 1 n THR . 283 A 283 
A 284 1 n ALA . 284 A 284 
A 285 1 n GLY . 285 A 285 
A 286 1 n ALA . 286 A 286 
A 287 1 n SER . 287 A 287 
A 288 1 n ALA . 288 A 288 
A 289 1 n TYR . 289 A 289 
A 290 1 n THR . 290 A 290 
A 291 1 n ASP . 291 A 291 
A 292 1 n SER . 292 A 292 
A 293 1 n VAL . 293 A 293 
A 294 1 n ASN . 294 A 294 
A 295 1 n ASN . 295 A 295 
A 296 1 n SER . 296 A 296 
A 297 1 n ILE . 297 A 297 
A 298 1 n SER . 298 A 298 
A 299 1 n PHE . 299 A 299 
A 300 1 n SER . 300 A 300 
A 301 1 n MET . 301 A 301 
A 302 1 n GLU . 302 A 302 
A 303 1 n ALA . 303 A 303 
A 304 1 n GLY . 304 A 304 
A 305 1 n ILE . 305 A 305 
A 306 1 n VAL . 306 A 306 
A 307 1 n PRO . 307 A 307 
A 308 1 n ASP . 308 A 308 
A 309 1 n ASN . 309 A 309 
A 310 1 n THR . 310 A 310 
A 311 1 n VAL . 311 A 311 
A 312 1 n GLN . 312 A 312 
A 313 1 n SER . 313 A 313 
A 314 1 n SER . 314 A 314 
A 315 1 n ILE . 315 A 315 
A 316 1 n LEU . 316 A 316 
A 317 1 n ARG . 317 A 317 
A 318 1 n PRO . 318 A 318 
A 319 1 n ALA . 319 A 319 
A 320 1 n GLY . 320 A 320 
A 321 1 n ALA . 321 A 321 
A 322 1 n ILE . 322 A 322 
A 323 1 n GLY . 323 A 323 
A 324 1 n LEU . 324 A 324 
A 325 1 n PHE . 325 A 325 
A 326 1 n SER . 326 A 326 
A 327 1 n SER . 327 A 327 
A 328 1 n PRO . 328 A 328 
A 329 1 n SER . 329 A 329 
A 330 1 n LEU . 330 A 330 
A 331 1 n GLN . 331 A 331 
A 332 1 n THR . 332 A 332 
A 333 1 n PRO . 333 A 333 
A 334 1 n LEU . 334 A 334 
A 335 1 n HIS . 335 A 335 
A 336 1 n PHE . 336 A 336 
A 337 1 n SER . 337 A 337 
A 338 1 n SER . 338 A 338 
A 339 1 n LYS . 339 A 339 
A 340 1 n GLU . 340 A 340 
A 341 1 n ARG . 341 A 341 
A 342 1 n GLU . 342 A 342 
A 343 1 n ALA . 343 A 343 
A 344 1 n ARG . 344 A 344 
A 345 1 n VAL . 345 A 345 
A 346 1 n LEU . 346 A 346 
A 347 1 n ARG . 347 A 347 
A 348 1 n TYR . 348 A 348 
A 349 1 n LYS . 349 A 349 
A 350 1 n GLU . 350 A 350 
A 351 1 n LYS . 351 A 351 
A 352 1 n LYS . 352 A 352 
A 353 1 n LYS . 353 A 353 
A 354 1 n SER . 354 A 354 
A 355 1 n ARG . 355 A 355 
A 356 1 n LYS . 356 A 356 
A 357 1 n PHE . 357 A 357 
A 358 1 n GLU . 358 A 358 
A 359 1 n LYS . 359 A 359 
A 360 1 n THR . 360 A 360 
A 361 1 n THR . 361 A 361 
A 362 1 n ARG . 362 A 362 
A 363 1 n TYR . 363 A 363 
A 364 1 n ALA . 364 A 364 
A 365 1 n THR . 365 A 365 
A 366 1 n ARG . 366 A 366 
A 367 1 n LYS . 367 A 367 
A 368 1 n ALA . 368 A 368 
A 369 1 n TYR . 369 A 369 
A 370 1 n ALA . 370 A 370 
A 371 1 n GLU . 371 A 371 
A 372 1 n ALA . 372 A 372 
A 373 1 n ARG . 373 A 373 
A 374 1 n PRO . 374 A 374 
A 375 1 n ARG . 375 A 375 
A 376 1 n ILE . 376 A 376 
A 377 1 n LYS . 377 A 377 
A 378 1 n GLY . 378 A 378 
A 379 1 n ARG . 379 A 379 
A 380 1 n PHE . 380 A 380 
A 381 1 n ALA . 381 A 381 
A 382 1 n LYS . 382 A 382 
A 383 1 n ARG . 383 A 383 
A 384 1 n SER . 384 A 384 
A 385 1 n ASP . 385 A 385 
A 386 1 n ALA . 386 A 386 
A 387 1 n GLU . 387 A 387 
A 388 1 n MET . 388 A 388 
A 389 1 n GLU . 389 A 389 
A 390 1 n VAL . 390 A 390 
A 391 1 n ASP . 391 A 391 
A 392 1 n GLN . 392 A 392 
A 393 1 n THR . 393 A 393 
A 394 1 n PHE . 394 A 394 
A 395 1 n SER . 395 A 395 
A 396 1 n THR . 396 A 396 
A 397 1 n ALA . 397 A 397 
A 398 1 n ALA . 398 A 398 
A 399 1 n LEU . 399 A 399 
A 400 1 n SER . 400 A 400 
A 401 1 n ASP . 401 A 401 
A 402 1 n SER . 402 A 402 
A 403 1 n SER . 403 A 403 
A 404 1 n TYR . 404 A 404 
A 405 1 n SER . 405 A 405 
A 406 1 n THR . 406 A 406 
A 407 1 n VAL . 407 A 407 
A 408 1 n PRO . 408 A 408 
A 409 1 n TRP . 409 A 409 
A 410 1 n PHE . 410 A 410 
B 1   2 n GLY . 1   B 1   
B 2   2 n GLY . 2   B 2   
B 3   2 n GLY . 3   B 3   
B 4   2 n VAL . 4   B 4   
B 5   2 n ARG . 5   B 5   
B 6   2 n GLU . 6   B 6   
B 7   2 n GLN . 7   B 7   
B 8   2 n ASP . 8   B 8   
B 9   2 n ARG . 9   B 9   
B 10  2 n PHE . 10  B 10  
B 11  2 n LEU . 11  B 11  
B 12  2 n PRO . 12  B 12  
B 13  2 n ILE . 13  B 13  
B 14  2 n ALA . 14  B 14  
B 15  2 n ASN . 15  B 15  
B 16  2 n ILE . 16  B 16  
B 17  2 n SER . 17  B 17  
B 18  2 n ARG . 18  B 18  
B 19  2 n ILE . 19  B 19  
B 20  2 n MET . 20  B 20  
B 21  2 n LYS . 21  B 21  
B 22  2 n LYS . 22  B 22  
B 23  2 n ALA . 23  B 23  
B 24  2 n VAL . 24  B 24  
B 25  2 n PRO . 25  B 25  
B 26  2 n ALA . 26  B 26  
B 27  2 n ASN . 27  B 27  
B 28  2 n GLY . 28  B 28  
B 29  2 n LYS . 29  B 29  
B 30  2 n ILE . 30  B 30  
B 31  2 n ALA . 31  B 31  
B 32  2 n LYS . 32  B 32  
B 33  2 n ASP . 33  B 33  
B 34  2 n ALA . 34  B 34  
B 35  2 n LYS . 35  B 35  
B 36  2 n GLU . 36  B 36  
B 37  2 n THR . 37  B 37  
B 38  2 n LEU . 38  B 38  
B 39  2 n GLN . 39  B 39  
B 40  2 n GLU . 40  B 40  
B 41  2 n CYS . 41  B 41  
B 42  2 n VAL . 42  B 42  
B 43  2 n SER . 43  B 43  
B 44  2 n GLU . 44  B 44  
B 45  2 n PHE . 45  B 45  
B 46  2 n ILE . 46  B 46  
B 47  2 n SER . 47  B 47  
B 48  2 n PHE . 48  B 48  
B 49  2 n VAL . 49  B 49  
B 50  2 n THR . 50  B 50  
B 51  2 n SER . 51  B 51  
B 52  2 n GLU . 52  B 52  
B 53  2 n ALA . 53  B 53  
B 54  2 n SER . 54  B 54  
B 55  2 n ASP . 55  B 55  
B 56  2 n LYS . 56  B 56  
B 57  2 n CYS . 57  B 57  
B 58  2 n GLN . 58  B 58  
B 59  2 n LYS . 59  B 59  
B 60  2 n GLU . 60  B 60  
B 61  2 n LYS . 61  B 61  
B 62  2 n ARG . 62  B 62  
B 63  2 n LYS . 63  B 63  
B 64  2 n THR . 64  B 64  
B 65  2 n ILE . 65  B 65  
B 66  2 n ASN . 66  B 66  
B 67  2 n GLY . 67  B 67  
B 68  2 n ASP . 68  B 68  
B 69  2 n ASP . 69  B 69  
B 70  2 n LEU . 70  B 70  
B 71  2 n LEU . 71  B 71  
B 72  2 n TRP . 72  B 72  
B 73  2 n ALA . 73  B 73  
B 74  2 n MET . 74  B 74  
B 75  2 n ALA . 75  B 75  
B 76  2 n THR . 76  B 76  
B 77  2 n LEU . 77  B 77  
B 78  2 n GLY . 78  B 78  
B 79  2 n PHE . 79  B 79  
B 80  2 n GLU . 80  B 80  
B 81  2 n GLU . 81  B 81  
B 82  2 n TYR . 82  B 82  
B 83  2 n VAL . 83  B 83  
B 84  2 n ASP . 84  B 84  
B 85  2 n PRO . 85  B 85  
B 86  2 n LEU . 86  B 86  
B 87  2 n LYS . 87  B 87  
B 88  2 n ILE . 88  B 88  
B 89  2 n TYR . 89  B 89  
B 90  2 n LEU . 90  B 90  
B 91  2 n GLN . 91  B 91  
B 92  2 n LYS . 92  B 92  
B 93  2 n TYR . 93  B 93  
B 94  2 n ARG . 94  B 94  
B 95  2 n ASP . 95  B 95  
C 1   3 n ARG . 1   C 1   
C 2   3 n ARG . 2   C 2   
C 3   3 n SER . 3   C 3   
C 4   3 n GLU . 4   C 4   
C 5   3 n ILE . 5   C 5   
C 6   3 n GLU . 6   C 6   
C 7   3 n GLN . 7   C 7   
C 8   3 n ALA . 8   C 8   
C 9   3 n THR . 9   C 9   
C 10  3 n VAL . 10  C 10  
C 11  3 n ILE . 11  C 11  
C 12  3 n LYS . 12  C 12  
C 13  3 n ASN . 13  C 13  
C 14  3 n HIS . 14  C 14  
C 15  3 n HIS . 15  C 15  
C 16  3 n HIS . 16  C 16  
C 17  3 n MET . 17  C 17  
C 18  3 n HIS . 18  C 18  
C 19  3 n LEU . 19  C 19  
C 20  3 n LYS . 20  C 20  
C 21  3 n ARG . 21  C 21  
C 22  3 n ILE . 22  C 22  
C 23  3 n ARG . 23  C 23  
C 24  3 n LYS . 24  C 24  
C 25  3 n ILE . 25  C 25  
C 26  3 n MET . 26  C 26  
C 27  3 n LYS . 27  C 27  
C 28  3 n ALA . 28  C 28  
C 29  3 n ASP . 29  C 29  
C 30  3 n GLU . 30  C 30  
C 31  3 n GLY . 31  C 31  
C 32  3 n ALA . 32  C 32  
C 33  3 n ASP . 33  C 33  
C 34  3 n MET . 34  C 34  
C 35  3 n MET . 35  C 35  
C 36  3 n ILE . 36  C 36  
C 37  3 n ALA . 37  C 37  
C 38  3 n ALA . 38  C 38  
C 39  3 n GLU . 39  C 39  
C 40  3 n ALA . 40  C 40  
C 41  3 n PRO . 41  C 41  
C 42  3 n VAL . 42  C 42  
C 43  3 n LEU . 43  C 43  
C 44  3 n PHE . 44  C 44  
C 45  3 n ALA . 45  C 45  
C 46  3 n LYS . 46  C 46  
C 47  3 n ALA . 47  C 47  
C 48  3 n CYS . 48  C 48  
C 49  3 n GLU . 49  C 49  
C 50  3 n MET . 50  C 50  
C 51  3 n LEU . 51  C 51  
C 52  3 n THR . 52  C 52  
C 53  3 n LEU . 53  C 53  
C 54  3 n GLU . 54  C 54  
C 55  3 n MET . 55  C 55  
C 56  3 n THR . 56  C 56  
C 57  3 n MET . 57  C 57  
C 58  3 n ARG . 58  C 58  
C 59  3 n SER . 59  C 59  
C 60  3 n TRP . 60  C 60  
C 61  3 n MET . 61  C 61  
C 62  3 n VAL . 62  C 62  
C 63  3 n THR . 63  C 63  
C 64  3 n GLU . 64  C 64  
C 65  3 n GLU . 65  C 65  
C 66  3 n ASN . 66  C 66  
C 67  3 n LYS . 67  C 67  
C 68  3 n ARG . 68  C 68  
C 69  3 n ARG . 69  C 69  
C 70  3 n ILE . 70  C 70  
C 71  3 n LEU . 71  C 71  
C 72  3 n LYS . 72  C 72  
C 73  3 n LYS . 73  C 73  
C 74  3 n SER . 74  C 74  
C 75  3 n ASP . 75  C 75  
C 76  3 n VAL . 76  C 76  
C 77  3 n ALA . 77  C 77  
C 78  3 n ALA . 78  C 78  
C 79  3 n ALA . 79  C 79  
C 80  3 n VAL . 80  C 80  
C 81  3 n ALA . 81  C 81  
C 82  3 n ARG . 82  C 82  
C 83  3 n THR . 83  C 83  
C 84  3 n ASP . 84  C 84  
C 85  3 n VAL . 85  C 85  
C 86  3 n TYR . 86  C 86  
C 87  3 n ASP . 87  C 87  
C 88  3 n PHE . 88  C 88  
C 89  3 n LEU . 89  C 89  
C 90  3 n VAL . 90  C 90  
C 91  3 n ASP . 91  C 91  
C 92  3 n ILE . 92  C 92  
C 93  3 n ILE . 93  C 93  
C 94  3 n PRO . 94  C 94  
C 95  3 n MET . 95  C 95  
C 96  3 n ASP . 96  C 96  
C 97  3 n GLU . 97  C 97  
C 98  3 n MET . 98  C 98  
C 99  3 n GLU . 99  C 99  
C 100 3 n GLU . 100 C 100 
C 101 3 n GLU . 101 C 101 
C 102 3 n GLY . 102 C 102 
C 103 3 n ALA . 103 C 103 
C 104 3 n GLY . 104 C 104 
C 105 3 n ILE . 105 C 105 
D 1   4 n DC  . 1   D 1   
D 2   4 n DA  . 2   D 2   
D 3   4 n DC  . 3   D 3   
D 4   4 n DG  . 4   D 4   
D 5   4 n DC  . 5   D 5   
D 6   4 n DA  . 6   D 6   
D 7   4 n DC  . 7   D 7   
D 8   4 n DC  . 8   D 8   
D 9   4 n DA  . 9   D 9   
D 10  4 n DG  . 10  D 10  
D 11  4 n DA  . 11  D 11  
D 12  4 n DC  . 12  D 12  
D 13  4 n DC  . 13  D 13  
D 14  4 n DA  . 14  D 14  
D 15  4 n DC  . 15  D 15  
D 16  4 n DA  . 16  D 16  
D 17  4 n DC  . 17  D 17  
D 18  4 n DC  . 18  D 18  
D 19  4 n DA  . 19  D 19  
D 20  4 n DG  . 20  D 20  
D 21  4 n DA  . 21  D 21  
D 22  4 n DA  . 22  D 22  
D 23  4 n DA  . 23  D 23  
D 24  4 n DC  . 24  D 24  
D 25  4 n DA  . 25  D 25  
D 26  4 n DA  . 26  D 26  
D 27  4 n DA  . 27  D 27  
D 28  4 n DC  . 28  D 28  
D 29  4 n DA  . 29  D 29  
D 30  4 n DA  . 30  D 30  
D 31  4 n DA  . 31  D 31  
E 1   5 n DT  . 1   E 1   
E 2   5 n DT  . 2   E 2   
E 3   5 n DT  . 3   E 3   
E 4   5 n DG  . 4   E 4   
E 5   5 n DT  . 5   E 5   
E 6   5 n DT  . 6   E 6   
E 7   5 n DT  . 7   E 7   
E 8   5 n DG  . 8   E 8   
E 9   5 n DT  . 9   E 9   
E 10  5 n DT  . 10  E 10  
E 11  5 n DT  . 11  E 11  
E 12  5 n DC  . 12  E 12  
E 13  5 n DT  . 13  E 13  
E 14  5 n DG  . 14  E 14  
E 15  5 n DG  . 15  E 15  
E 16  5 n DT  . 16  E 16  
E 17  5 n DG  . 17  E 17  
E 18  5 n DT  . 18  E 18  
E 19  5 n DG  . 19  E 19  
E 20  5 n DG  . 20  E 20  
E 21  5 n DT  . 21  E 21  
E 22  5 n DC  . 22  E 22  
E 23  5 n DT  . 23  E 23  
E 24  5 n DG  . 24  E 24  
E 25  5 n DG  . 25  E 25  
E 26  5 n DT  . 26  E 26  
E 27  5 n DG  . 27  E 27  
E 28  5 n DC  . 28  E 28  
E 29  5 n DG  . 29  E 29  
E 30  5 n DT  . 30  E 30  
E 31  5 n DG  . 31  E 31  
#
_software.classification other
_software.date           ?
_software.description    "Structure prediction"
_software.name           AlphaFold
_software.pdbx_ordinal   1
_software.type           package
_software.version        "AlphaFold-beta-20231127 (927599d6-1efe-4fa9-85d2-a29f909d212e @ 2024-12-16 01:11:36)"
#
loop_
_struct_asym.entity_id
_struct_asym.id
1 A 
2 B 
3 C 
4 D 
5 E 
#
loop_
_atom_site.group_PDB
_atom_site.id
_atom_site.type_symbol
_atom_site.label_atom_id
_atom_site.label_alt_id
_atom_site.label_comp_id
_atom_site.label_asym_id
_atom_site.label_entity_id
_atom_site.label_seq_id
_atom_site.pdbx_PDB_ins_code
_atom_site.Cartn_x
_atom_site.Cartn_y
_atom_site.Cartn_z
_atom_site.occupancy
_atom_site.B_iso_or_equiv
_atom_site.auth_seq_id
_atom_site.auth_asym_id
_atom_site.pdbx_PDB_model_num
ATOM 1    N N     . MET A 1 1   ? 59.977  6.554   8.181   1.00 16.91 1   A 1 
ATOM 2    C CA    . MET A 1 1   ? 59.466  7.863   8.643   1.00 16.82 1   A 1 
ATOM 3    C C     . MET A 1 1   ? 59.040  8.875   7.548   1.00 18.26 1   A 1 
ATOM 4    O O     . MET A 1 1   ? 59.168  10.070  7.835   1.00 13.93 1   A 1 
ATOM 5    C CB    . MET A 1 1   ? 60.517  8.539   9.539   1.00 15.34 1   A 1 
ATOM 6    C CG    . MET A 1 1   ? 60.731  7.899   10.919  1.00 11.95 1   A 1 
ATOM 7    S SD    . MET A 1 1   ? 61.881  8.896   11.894  1.00 10.42 1   A 1 
ATOM 8    C CE    . MET A 1 1   ? 61.623  8.172   13.525  1.00 9.50  1   A 1 
ATOM 9    N N     . PRO A 1 2   ? 58.591  8.555   6.308   1.00 18.33 2   A 1 
ATOM 10   C CA    . PRO A 1 2   ? 58.357  9.601   5.315   1.00 20.18 2   A 1 
ATOM 11   C C     . PRO A 1 2   ? 57.166  10.472  5.751   1.00 20.64 2   A 1 
ATOM 12   O O     . PRO A 1 2   ? 56.048  9.993   5.906   1.00 17.96 2   A 1 
ATOM 13   C CB    . PRO A 1 2   ? 58.136  8.859   3.992   1.00 18.88 2   A 1 
ATOM 14   C CG    . PRO A 1 2   ? 57.566  7.518   4.433   1.00 17.78 2   A 1 
ATOM 15   C CD    . PRO A 1 2   ? 58.224  7.266   5.801   1.00 19.07 2   A 1 
ATOM 16   N N     . ARG A 1 3   ? 57.420  11.771  5.995   1.00 23.12 3   A 1 
ATOM 17   C CA    . ARG A 1 3   ? 56.415  12.741  6.424   1.00 23.90 3   A 1 
ATOM 18   C C     . ARG A 1 3   ? 55.457  13.017  5.261   1.00 23.22 3   A 1 
ATOM 19   O O     . ARG A 1 3   ? 55.895  13.431  4.194   1.00 21.11 3   A 1 
ATOM 20   C CB    . ARG A 1 3   ? 57.083  14.043  6.880   1.00 23.61 3   A 1 
ATOM 21   C CG    . ARG A 1 3   ? 57.713  13.960  8.281   1.00 21.01 3   A 1 
ATOM 22   C CD    . ARG A 1 3   ? 58.354  15.308  8.650   1.00 19.67 3   A 1 
ATOM 23   N NE    . ARG A 1 3   ? 58.840  15.332  10.041  1.00 18.52 3   A 1 
ATOM 24   C CZ    . ARG A 1 3   ? 59.478  16.338  10.644  1.00 16.85 3   A 1 
ATOM 25   N NH1   . ARG A 1 3   ? 59.783  17.430  10.006  1.00 15.77 3   A 1 
ATOM 26   N NH2   . ARG A 1 3   ? 59.826  16.243  11.889  1.00 14.74 3   A 1 
ATOM 27   N N     . CYS A 1 4   ? 54.171  12.886  5.485   1.00 27.83 4   A 1 
ATOM 28   C CA    . CYS A 1 4   ? 53.129  13.348  4.571   1.00 29.84 4   A 1 
ATOM 29   C C     . CYS A 1 4   ? 53.070  14.891  4.578   1.00 29.13 4   A 1 
ATOM 30   O O     . CYS A 1 4   ? 52.250  15.488  5.266   1.00 27.46 4   A 1 
ATOM 31   C CB    . CYS A 1 4   ? 51.800  12.680  4.937   1.00 29.43 4   A 1 
ATOM 32   S SG    . CYS A 1 4   ? 50.584  12.950  3.605   1.00 25.97 4   A 1 
ATOM 33   N N     . ASN A 1 5   ? 53.998  15.538  3.864   1.00 22.44 5   A 1 
ATOM 34   C CA    . ASN A 1 5   ? 54.185  16.996  3.889   1.00 22.86 5   A 1 
ATOM 35   C C     . ASN A 1 5   ? 53.133  17.791  3.093   1.00 23.26 5   A 1 
ATOM 36   O O     . ASN A 1 5   ? 53.009  18.994  3.318   1.00 20.73 5   A 1 
ATOM 37   C CB    . ASN A 1 5   ? 55.596  17.326  3.363   1.00 22.41 5   A 1 
ATOM 38   C CG    . ASN A 1 5   ? 56.647  17.568  4.433   1.00 18.49 5   A 1 
ATOM 39   O OD1   . ASN A 1 5   ? 56.400  17.596  5.626   1.00 17.47 5   A 1 
ATOM 40   N ND2   . ASN A 1 5   ? 57.883  17.770  4.033   1.00 18.30 5   A 1 
ATOM 41   N N     . LYS A 1 6   ? 52.435  17.188  2.116   1.00 20.88 6   A 1 
ATOM 42   C CA    . LYS A 1 6   ? 51.783  17.964  1.044   1.00 23.48 6   A 1 
ATOM 43   C C     . LYS A 1 6   ? 50.552  18.785  1.461   1.00 23.08 6   A 1 
ATOM 44   O O     . LYS A 1 6   ? 50.182  19.691  0.719   1.00 20.31 6   A 1 
ATOM 45   C CB    . LYS A 1 6   ? 51.442  17.049  -0.150  1.00 23.51 6   A 1 
ATOM 46   C CG    . LYS A 1 6   ? 52.521  17.112  -1.237  1.00 21.18 6   A 1 
ATOM 47   C CD    . LYS A 1 6   ? 52.080  16.351  -2.488  1.00 19.16 6   A 1 
ATOM 48   C CE    . LYS A 1 6   ? 53.116  16.486  -3.594  1.00 17.42 6   A 1 
ATOM 49   N NZ    . LYS A 1 6   ? 52.695  15.818  -4.846  1.00 14.91 6   A 1 
ATOM 50   N N     . CYS A 1 7   ? 49.926  18.518  2.591   1.00 28.49 7   A 1 
ATOM 51   C CA    . CYS A 1 7   ? 48.628  19.122  2.898   1.00 31.39 7   A 1 
ATOM 52   C C     . CYS A 1 7   ? 48.687  20.579  3.408   1.00 29.53 7   A 1 
ATOM 53   O O     . CYS A 1 7   ? 47.637  21.165  3.640   1.00 28.05 7   A 1 
ATOM 54   C CB    . CYS A 1 7   ? 47.868  18.220  3.884   1.00 31.39 7   A 1 
ATOM 55   S SG    . CYS A 1 7   ? 47.611  16.563  3.159   1.00 29.56 7   A 1 
ATOM 56   N N     . LEU A 1 8   ? 49.883  21.157  3.599   1.00 24.50 8   A 1 
ATOM 57   C CA    . LEU A 1 8   ? 50.022  22.413  4.353   1.00 27.82 8   A 1 
ATOM 58   C C     . LEU A 1 8   ? 49.685  23.707  3.595   1.00 26.33 8   A 1 
ATOM 59   O O     . LEU A 1 8   ? 49.188  24.631  4.226   1.00 24.12 8   A 1 
ATOM 60   C CB    . LEU A 1 8   ? 51.456  22.515  4.914   1.00 26.69 8   A 1 
ATOM 61   C CG    . LEU A 1 8   ? 51.665  21.791  6.261   1.00 24.34 8   A 1 
ATOM 62   C CD1   . LEU A 1 8   ? 53.152  21.691  6.559   1.00 25.98 8   A 1 
ATOM 63   C CD2   . LEU A 1 8   ? 50.992  22.535  7.416   1.00 28.61 8   A 1 
ATOM 64   N N     . SER A 1 9   ? 50.069  23.847  2.303   1.00 21.31 9   A 1 
ATOM 65   C CA    . SER A 1 9   ? 50.513  25.184  1.871   1.00 25.23 9   A 1 
ATOM 66   C C     . SER A 1 9   ? 49.441  26.210  1.514   1.00 24.27 9   A 1 
ATOM 67   O O     . SER A 1 9   ? 49.601  27.372  1.875   1.00 22.62 9   A 1 
ATOM 68   C CB    . SER A 1 9   ? 51.511  25.087  0.715   1.00 24.40 9   A 1 
ATOM 69   O OG    . SER A 1 9   ? 50.923  24.500  -0.423  1.00 22.67 9   A 1 
ATOM 70   N N     . GLU A 1 10  ? 48.455  25.867  0.708   1.00 25.83 10  A 1 
ATOM 71   C CA    . GLU A 1 10  ? 47.666  26.907  0.032   1.00 30.17 10  A 1 
ATOM 72   C C     . GLU A 1 10  ? 46.632  27.549  0.959   1.00 28.98 10  A 1 
ATOM 73   O O     . GLU A 1 10  ? 45.602  26.977  1.287   1.00 26.85 10  A 1 
ATOM 74   C CB    . GLU A 1 10  ? 47.073  26.397  -1.289  1.00 28.68 10  A 1 
ATOM 75   C CG    . GLU A 1 10  ? 48.158  26.248  -2.370  1.00 26.72 10  A 1 
ATOM 76   C CD    . GLU A 1 10  ? 47.611  25.768  -3.721  1.00 25.09 10  A 1 
ATOM 77   O OE1   . GLU A 1 10  ? 48.347  25.927  -4.721  1.00 24.48 10  A 1 
ATOM 78   O OE2   . GLU A 1 10  ? 46.505  25.182  -3.747  1.00 25.58 10  A 1 
ATOM 79   N N     . ASN A 1 11  ? 46.952  28.780  1.356   1.00 25.68 11  A 1 
ATOM 80   C CA    . ASN A 1 11  ? 46.260  29.629  2.328   1.00 29.73 11  A 1 
ATOM 81   C C     . ASN A 1 11  ? 44.995  30.329  1.803   1.00 27.93 11  A 1 
ATOM 82   O O     . ASN A 1 11  ? 44.424  31.119  2.560   1.00 25.53 11  A 1 
ATOM 83   C CB    . ASN A 1 11  ? 47.270  30.694  2.805   1.00 28.50 11  A 1 
ATOM 84   C CG    . ASN A 1 11  ? 47.745  30.546  4.238   1.00 25.01 11  A 1 
ATOM 85   O OD1   . ASN A 1 11  ? 47.340  29.712  5.019   1.00 25.87 11  A 1 
ATOM 86   N ND2   . ASN A 1 11  ? 48.653  31.415  4.652   1.00 27.23 11  A 1 
ATOM 87   N N     . ASP A 1 12  ? 44.639  30.177  0.530   1.00 31.57 12  A 1 
ATOM 88   C CA    . ASP A 1 12  ? 43.707  31.115  -0.101  1.00 36.30 12  A 1 
ATOM 89   C C     . ASP A 1 12  ? 42.307  31.102  0.534   1.00 33.73 12  A 1 
ATOM 90   O O     . ASP A 1 12  ? 41.673  30.063  0.722   1.00 31.45 12  A 1 
ATOM 91   C CB    . ASP A 1 12  ? 43.665  30.928  -1.623  1.00 33.78 12  A 1 
ATOM 92   C CG    . ASP A 1 12  ? 44.659  31.811  -2.385  1.00 29.42 12  A 1 
ATOM 93   O OD1   . ASP A 1 12  ? 45.101  32.830  -1.807  1.00 29.31 12  A 1 
ATOM 94   O OD2   . ASP A 1 12  ? 44.904  31.481  -3.564  1.00 29.97 12  A 1 
ATOM 95   N N     . SER A 1 13  ? 41.836  32.317  0.824   1.00 22.55 13  A 1 
ATOM 96   C CA    . SER A 1 13  ? 40.651  32.676  1.619   1.00 27.57 13  A 1 
ATOM 97   C C     . SER A 1 13  ? 39.300  32.459  0.923   1.00 26.18 13  A 1 
ATOM 98   O O     . SER A 1 13  ? 38.340  33.174  1.232   1.00 24.16 13  A 1 
ATOM 99   C CB    . SER A 1 13  ? 40.796  34.142  2.035   1.00 26.79 13  A 1 
ATOM 100  O OG    . SER A 1 13  ? 40.792  34.963  0.887   1.00 25.09 13  A 1 
ATOM 101  N N     . ALA A 1 14  ? 39.220  31.580  -0.069  1.00 24.84 14  A 1 
ATOM 102  C CA    . ALA A 1 14  ? 37.995  31.423  -0.850  1.00 27.65 14  A 1 
ATOM 103  C C     . ALA A 1 14  ? 36.832  30.883  0.012   1.00 26.74 14  A 1 
ATOM 104  O O     . ALA A 1 14  ? 37.026  30.136  0.968   1.00 25.01 14  A 1 
ATOM 105  C CB    . ALA A 1 14  ? 38.293  30.554  -2.081  1.00 26.45 14  A 1 
ATOM 106  N N     . SER A 1 15  ? 35.620  31.300  -0.362  1.00 23.70 15  A 1 
ATOM 107  C CA    . SER A 1 15  ? 34.388  31.261  0.442   1.00 27.36 15  A 1 
ATOM 108  C C     . SER A 1 15  ? 33.945  29.875  0.936   1.00 26.22 15  A 1 
ATOM 109  O O     . SER A 1 15  ? 34.312  28.840  0.377   1.00 25.14 15  A 1 
ATOM 110  C CB    . SER A 1 15  ? 33.254  31.897  -0.376  1.00 27.03 15  A 1 
ATOM 111  O OG    . SER A 1 15  ? 33.128  31.249  -1.636  1.00 25.25 15  A 1 
ATOM 112  N N     . GLU A 1 16  ? 33.064  29.897  1.946   1.00 25.24 16  A 1 
ATOM 113  C CA    . GLU A 1 16  ? 32.531  28.762  2.718   1.00 28.89 16  A 1 
ATOM 114  C C     . GLU A 1 16  ? 32.105  27.533  1.891   1.00 27.43 16  A 1 
ATOM 115  O O     . GLU A 1 16  ? 32.355  26.394  2.303   1.00 25.73 16  A 1 
ATOM 116  C CB    . GLU A 1 16  ? 31.318  29.249  3.535   1.00 28.13 16  A 1 
ATOM 117  C CG    . GLU A 1 16  ? 31.691  30.239  4.662   1.00 25.91 16  A 1 
ATOM 118  C CD    . GLU A 1 16  ? 30.475  30.681  5.493   1.00 24.09 16  A 1 
ATOM 119  O OE1   . GLU A 1 16  ? 30.631  30.799  6.726   1.00 23.65 16  A 1 
ATOM 120  O OE2   . GLU A 1 16  ? 29.405  30.904  4.892   1.00 26.01 16  A 1 
ATOM 121  N N     . ASP A 1 17  ? 31.523  27.745  0.714   1.00 25.21 17  A 1 
ATOM 122  C CA    . ASP A 1 17  ? 31.014  26.655  -0.135  1.00 29.51 17  A 1 
ATOM 123  C C     . ASP A 1 17  ? 32.095  25.661  -0.592  1.00 28.22 17  A 1 
ATOM 124  O O     . ASP A 1 17  ? 31.832  24.461  -0.733  1.00 27.17 17  A 1 
ATOM 125  C CB    . ASP A 1 17  ? 30.318  27.252  -1.372  1.00 28.81 17  A 1 
ATOM 126  C CG    . ASP A 1 17  ? 28.825  27.522  -1.180  1.00 25.84 17  A 1 
ATOM 127  O OD1   . ASP A 1 17  ? 28.212  26.898  -0.287  1.00 26.12 17  A 1 
ATOM 128  O OD2   . ASP A 1 17  ? 28.295  28.317  -1.983  1.00 26.87 17  A 1 
ATOM 129  N N     . ARG A 1 18  ? 33.338  26.133  -0.805  1.00 25.63 18  A 1 
ATOM 130  C CA    . ARG A 1 18  ? 34.424  25.243  -1.230  1.00 29.17 18  A 1 
ATOM 131  C C     . ARG A 1 18  ? 34.866  24.279  -0.130  1.00 27.84 18  A 1 
ATOM 132  O O     . ARG A 1 18  ? 35.444  23.235  -0.443  1.00 26.01 18  A 1 
ATOM 133  C CB    . ARG A 1 18  ? 35.626  26.052  -1.746  1.00 28.52 18  A 1 
ATOM 134  C CG    . ARG A 1 18  ? 35.411  26.564  -3.179  1.00 26.44 18  A 1 
ATOM 135  C CD    . ARG A 1 18  ? 36.711  27.175  -3.713  1.00 25.80 18  A 1 
ATOM 136  N NE    . ARG A 1 18  ? 36.546  27.706  -5.075  1.00 24.28 18  A 1 
ATOM 137  C CZ    . ARG A 1 18  ? 37.499  28.229  -5.829  1.00 22.61 18  A 1 
ATOM 138  N NH1   . ARG A 1 18  ? 38.738  28.292  -5.418  1.00 21.27 18  A 1 
ATOM 139  N NH2   . ARG A 1 18  ? 37.229  28.696  -7.008  1.00 20.53 18  A 1 
ATOM 140  N N     . HIS A 1 19  ? 34.613  24.602  1.132   1.00 25.42 19  A 1 
ATOM 141  C CA    . HIS A 1 19  ? 35.032  23.757  2.248   1.00 27.99 19  A 1 
ATOM 142  C C     . HIS A 1 19  ? 34.302  22.411  2.252   1.00 27.13 19  A 1 
ATOM 143  O O     . HIS A 1 19  ? 34.931  21.368  2.437   1.00 25.67 19  A 1 
ATOM 144  C CB    . HIS A 1 19  ? 34.866  24.511  3.576   1.00 27.51 19  A 1 
ATOM 145  C CG    . HIS A 1 19  ? 36.187  24.767  4.246   1.00 25.72 19  A 1 
ATOM 146  N ND1   . HIS A 1 19  ? 37.335  25.221  3.639   1.00 25.26 19  A 1 
ATOM 147  C CD2   . HIS A 1 19  ? 36.496  24.563  5.570   1.00 25.59 19  A 1 
ATOM 148  C CE1   . HIS A 1 19  ? 38.307  25.289  4.572   1.00 24.87 19  A 1 
ATOM 149  N NE2   . HIS A 1 19  ? 37.833  24.904  5.750   1.00 24.92 19  A 1 
ATOM 150  N N     . TRP A 1 20  ? 33.010  22.433  1.949   1.00 27.27 20  A 1 
ATOM 151  C CA    . TRP A 1 20  ? 32.195  21.222  1.860   1.00 24.09 20  A 1 
ATOM 152  C C     . TRP A 1 20  ? 32.664  20.257  0.778   1.00 23.33 20  A 1 
ATOM 153  O O     . TRP A 1 20  ? 32.725  19.046  1.001   1.00 20.94 20  A 1 
ATOM 154  C CB    . TRP A 1 20  ? 30.724  21.615  1.633   1.00 22.55 20  A 1 
ATOM 155  C CG    . TRP A 1 20  ? 29.923  21.597  2.877   1.00 19.76 20  A 1 
ATOM 156  C CD1   . TRP A 1 20  ? 29.861  22.584  3.795   1.00 17.07 20  A 1 
ATOM 157  C CD2   . TRP A 1 20  ? 29.107  20.491  3.396   1.00 19.24 20  A 1 
ATOM 158  N NE1   . TRP A 1 20  ? 29.072  22.172  4.868   1.00 16.01 20  A 1 
ATOM 159  C CE2   . TRP A 1 20  ? 28.601  20.885  4.659   1.00 17.66 20  A 1 
ATOM 160  C CE3   . TRP A 1 20  ? 28.776  19.214  2.911   1.00 21.27 20  A 1 
ATOM 161  C CZ2   . TRP A 1 20  ? 27.795  20.013  5.433   1.00 22.58 20  A 1 
ATOM 162  C CZ3   . TRP A 1 20  ? 27.964  18.338  3.683   1.00 22.41 20  A 1 
ATOM 163  C CH2   . TRP A 1 20  ? 27.496  18.737  4.929   1.00 23.54 20  A 1 
ATOM 164  N N     . HIS A 1 21  ? 33.044  20.768  -0.401  1.00 27.12 21  A 1 
ATOM 165  C CA    . HIS A 1 21  ? 33.537  19.929  -1.489  1.00 29.19 21  A 1 
ATOM 166  C C     . HIS A 1 21  ? 34.852  19.230  -1.132  1.00 28.43 21  A 1 
ATOM 167  O O     . HIS A 1 21  ? 35.017  18.045  -1.435  1.00 26.80 21  A 1 
ATOM 168  C CB    . HIS A 1 21  ? 33.645  20.730  -2.784  1.00 28.59 21  A 1 
ATOM 169  C CG    . HIS A 1 21  ? 32.432  20.557  -3.662  1.00 25.81 21  A 1 
ATOM 170  N ND1   . HIS A 1 21  ? 32.145  19.435  -4.403  1.00 25.13 21  A 1 
ATOM 171  C CD2   . HIS A 1 21  ? 31.424  21.434  -3.875  1.00 25.99 21  A 1 
ATOM 172  C CE1   . HIS A 1 21  ? 30.985  19.639  -5.052  1.00 24.46 21  A 1 
ATOM 173  N NE2   . HIS A 1 21  ? 30.505  20.843  -4.756  1.00 24.15 21  A 1 
ATOM 174  N N     . ARG A 1 22  ? 35.767  19.932  -0.461  1.00 24.13 22  A 1 
ATOM 175  C CA    . ARG A 1 22  ? 37.099  19.387  -0.157  1.00 25.52 22  A 1 
ATOM 176  C C     . ARG A 1 22  ? 37.049  18.283  0.903   1.00 24.90 22  A 1 
ATOM 177  O O     . ARG A 1 22  ? 37.734  17.272  0.744   1.00 23.32 22  A 1 
ATOM 178  C CB    . ARG A 1 22  ? 38.067  20.526  0.226   1.00 25.02 22  A 1 
ATOM 179  C CG    . ARG A 1 22  ? 39.307  20.539  -0.677  1.00 22.41 22  A 1 
ATOM 180  C CD    . ARG A 1 22  ? 40.271  21.678  -0.313  1.00 20.49 22  A 1 
ATOM 181  N NE    . ARG A 1 22  ? 41.408  21.773  -1.230  1.00 19.27 22  A 1 
ATOM 182  C CZ    . ARG A 1 22  ? 42.384  22.678  -1.199  1.00 16.59 22  A 1 
ATOM 183  N NH1   . ARG A 1 22  ? 42.443  23.595  -0.275  1.00 15.69 22  A 1 
ATOM 184  N NH2   . ARG A 1 22  ? 43.316  22.685  -2.090  1.00 14.93 22  A 1 
ATOM 185  N N     . THR A 1 23  ? 36.226  18.435  1.934   1.00 25.63 23  A 1 
ATOM 186  C CA    . THR A 1 23  ? 36.080  17.426  2.993   1.00 25.96 23  A 1 
ATOM 187  C C     . THR A 1 23  ? 35.452  16.131  2.477   1.00 25.15 23  A 1 
ATOM 188  O O     . THR A 1 23  ? 35.939  15.057  2.811   1.00 23.38 23  A 1 
ATOM 189  C CB    . THR A 1 23  ? 35.271  17.956  4.181   1.00 24.78 23  A 1 
ATOM 190  O OG1   . THR A 1 23  ? 34.217  18.778  3.740   1.00 24.43 23  A 1 
ATOM 191  C CG2   . THR A 1 23  ? 36.133  18.790  5.125   1.00 27.39 23  A 1 
ATOM 192  N N     . ALA A 1 24  ? 34.473  16.224  1.593   1.00 25.83 24  A 1 
ATOM 193  C CA    . ALA A 1 24  ? 33.871  15.035  0.983   1.00 26.69 24  A 1 
ATOM 194  C C     . ALA A 1 24  ? 34.863  14.243  0.104   1.00 26.80 24  A 1 
ATOM 195  O O     . ALA A 1 24  ? 34.813  13.018  0.057   1.00 25.42 24  A 1 
ATOM 196  C CB    . ALA A 1 24  ? 32.645  15.476  0.174   1.00 25.50 24  A 1 
ATOM 197  N N     . THR A 1 25  ? 35.776  14.935  -0.572  1.00 26.44 25  A 1 
ATOM 198  C CA    . THR A 1 25  ? 36.766  14.277  -1.448  1.00 25.52 25  A 1 
ATOM 199  C C     . THR A 1 25  ? 37.842  13.537  -0.652  1.00 25.59 25  A 1 
ATOM 200  O O     . THR A 1 25  ? 38.291  12.467  -1.070  1.00 23.51 25  A 1 
ATOM 201  C CB    . THR A 1 25  ? 37.431  15.268  -2.419  1.00 24.24 25  A 1 
ATOM 202  O OG1   . THR A 1 25  ? 36.553  16.273  -2.840  1.00 22.00 25  A 1 
ATOM 203  C CG2   . THR A 1 25  ? 37.909  14.565  -3.692  1.00 23.27 25  A 1 
ATOM 204  N N     . LEU A 1 26  ? 38.250  14.066  0.516   1.00 23.91 26  A 1 
ATOM 205  C CA    . LEU A 1 26  ? 39.246  13.419  1.380   1.00 25.28 26  A 1 
ATOM 206  C C     . LEU A 1 26  ? 38.758  12.062  1.910   1.00 25.15 26  A 1 
ATOM 207  O O     . LEU A 1 26  ? 39.559  11.131  1.992   1.00 23.20 26  A 1 
ATOM 208  C CB    . LEU A 1 26  ? 39.619  14.368  2.527   1.00 23.26 26  A 1 
ATOM 209  C CG    . LEU A 1 26  ? 40.701  15.386  2.140   1.00 20.18 26  A 1 
ATOM 210  C CD1   . LEU A 1 26  ? 40.734  16.537  3.149   1.00 19.72 26  A 1 
ATOM 211  C CD2   . LEU A 1 26  ? 42.089  14.745  2.107   1.00 21.64 26  A 1 
ATOM 212  N N     . PHE A 1 27  ? 37.461  11.937  2.182   1.00 25.74 27  A 1 
ATOM 213  C CA    . PHE A 1 27  ? 36.861  10.677  2.659   1.00 26.33 27  A 1 
ATOM 214  C C     . PHE A 1 27  ? 37.047  9.507   1.688   1.00 27.24 27  A 1 
ATOM 215  O O     . PHE A 1 27  ? 37.307  8.385   2.120   1.00 24.49 27  A 1 
ATOM 216  C CB    . PHE A 1 27  ? 35.369  10.908  2.928   1.00 24.02 27  A 1 
ATOM 217  C CG    . PHE A 1 27  ? 35.015  10.841  4.390   1.00 20.14 27  A 1 
ATOM 218  C CD1   . PHE A 1 27  ? 34.645  9.617   4.967   1.00 18.10 27  A 1 
ATOM 219  C CD2   . PHE A 1 27  ? 35.059  11.999  5.177   1.00 18.08 27  A 1 
ATOM 220  C CE1   . PHE A 1 27  ? 34.299  9.555   6.316   1.00 16.10 27  A 1 
ATOM 221  C CE2   . PHE A 1 27  ? 34.717  11.936  6.542   1.00 16.22 27  A 1 
ATOM 222  C CZ    . PHE A 1 27  ? 34.337  10.720  7.110   1.00 16.97 27  A 1 
ATOM 223  N N     . MET A 1 28  ? 36.935  9.750   0.372   1.00 29.10 28  A 1 
ATOM 224  C CA    . MET A 1 28  ? 36.996  8.658   -0.604  1.00 30.17 28  A 1 
ATOM 225  C C     . MET A 1 28  ? 38.394  8.060   -0.760  1.00 31.49 28  A 1 
ATOM 226  O O     . MET A 1 28  ? 38.512  6.855   -0.983  1.00 29.34 28  A 1 
ATOM 227  C CB    . MET A 1 28  ? 36.483  9.130   -1.978  1.00 27.80 28  A 1 
ATOM 228  C CG    . MET A 1 28  ? 34.948  9.128   -2.059  1.00 24.64 28  A 1 
ATOM 229  S SD    . MET A 1 28  ? 34.346  9.062   -3.778  1.00 22.21 28  A 1 
ATOM 230  C CE    . MET A 1 28  ? 32.586  8.804   -3.478  1.00 20.75 28  A 1 
ATOM 231  N N     . ASN A 1 29  ? 39.440  8.853   -0.675  1.00 26.53 29  A 1 
ATOM 232  C CA    . ASN A 1 29  ? 40.779  8.367   -1.013  1.00 26.82 29  A 1 
ATOM 233  C C     . ASN A 1 29  ? 41.371  7.412   0.030   1.00 26.56 29  A 1 
ATOM 234  O O     . ASN A 1 29  ? 42.076  6.486   -0.348  1.00 24.20 29  A 1 
ATOM 235  C CB    . ASN A 1 29  ? 41.707  9.555   -1.293  1.00 24.96 29  A 1 
ATOM 236  C CG    . ASN A 1 29  ? 41.616  10.066  -2.722  1.00 21.12 29  A 1 
ATOM 237  O OD1   . ASN A 1 29  ? 41.077  9.448   -3.619  1.00 20.56 29  A 1 
ATOM 238  N ND2   . ASN A 1 29  ? 42.181  11.220  -2.989  1.00 20.92 29  A 1 
ATOM 239  N N     . CYS A 1 30  ? 41.083  7.607   1.323   1.00 28.45 30  A 1 
ATOM 240  C CA    . CYS A 1 30  ? 41.665  6.755   2.367   1.00 30.72 30  A 1 
ATOM 241  C C     . CYS A 1 30  ? 41.221  5.290   2.295   1.00 29.95 30  A 1 
ATOM 242  O O     . CYS A 1 30  ? 41.963  4.420   2.726   1.00 27.14 30  A 1 
ATOM 243  C CB    . CYS A 1 30  ? 41.355  7.330   3.750   1.00 28.38 30  A 1 
ATOM 244  S SG    . CYS A 1 30  ? 42.446  8.679   4.272   1.00 25.03 30  A 1 
ATOM 245  N N     . VAL A 1 31  ? 40.058  5.009   1.734   1.00 27.64 31  A 1 
ATOM 246  C CA    . VAL A 1 31  ? 39.520  3.636   1.691   1.00 30.14 31  A 1 
ATOM 247  C C     . VAL A 1 31  ? 40.296  2.727   0.728   1.00 29.36 31  A 1 
ATOM 248  O O     . VAL A 1 31  ? 40.294  1.513   0.887   1.00 26.90 31  A 1 
ATOM 249  C CB    . VAL A 1 31  ? 38.019  3.646   1.351   1.00 27.75 31  A 1 
ATOM 250  C CG1   . VAL A 1 31  ? 37.392  2.247   1.443   1.00 24.89 31  A 1 
ATOM 251  C CG2   . VAL A 1 31  ? 37.223  4.565   2.286   1.00 27.19 31  A 1 
ATOM 252  N N     . SER A 1 32  ? 40.960  3.302   -0.285  1.00 30.35 32  A 1 
ATOM 253  C CA    . SER A 1 32  ? 41.527  2.505   -1.383  1.00 31.87 32  A 1 
ATOM 254  C C     . SER A 1 32  ? 42.800  1.740   -1.029  1.00 30.55 32  A 1 
ATOM 255  O O     . SER A 1 32  ? 42.966  0.599   -1.447  1.00 27.94 32  A 1 
ATOM 256  C CB    . SER A 1 32  ? 41.759  3.380   -2.614  1.00 29.37 32  A 1 
ATOM 257  O OG    . SER A 1 32  ? 42.739  4.368   -2.391  1.00 27.80 32  A 1 
ATOM 258  N N     . ASN A 1 33  ? 43.713  2.358   -0.298  1.00 28.10 33  A 1 
ATOM 259  C CA    . ASN A 1 33  ? 44.997  1.737   -0.006  1.00 30.35 33  A 1 
ATOM 260  C C     . ASN A 1 33  ? 44.858  0.818   1.204   1.00 29.30 33  A 1 
ATOM 261  O O     . ASN A 1 33  ? 44.968  1.259   2.341   1.00 26.94 33  A 1 
ATOM 262  C CB    . ASN A 1 33  ? 46.092  2.803   0.137   1.00 28.40 33  A 1 
ATOM 263  C CG    . ASN A 1 33  ? 46.578  3.347   -1.208  1.00 24.08 33  A 1 
ATOM 264  O OD1   . ASN A 1 33  ? 46.331  2.805   -2.265  1.00 24.04 33  A 1 
ATOM 265  N ND2   . ASN A 1 33  ? 47.314  4.428   -1.187  1.00 24.65 33  A 1 
ATOM 266  N N     . GLY A 1 34  ? 44.642  -0.451  0.939   1.00 32.72 34  A 1 
ATOM 267  C CA    . GLY A 1 34  ? 44.529  -1.507  1.936   1.00 33.24 34  A 1 
ATOM 268  C C     . GLY A 1 34  ? 45.803  -1.829  2.727   1.00 32.60 34  A 1 
ATOM 269  O O     . GLY A 1 34  ? 45.888  -2.903  3.309   1.00 30.93 34  A 1 
ATOM 270  N N     . THR A 1 35  ? 46.812  -0.945  2.734   1.00 28.65 35  A 1 
ATOM 271  C CA    . THR A 1 35  ? 47.960  -1.090  3.626   1.00 29.74 35  A 1 
ATOM 272  C C     . THR A 1 35  ? 47.505  -0.788  5.049   1.00 28.63 35  A 1 
ATOM 273  O O     . THR A 1 35  ? 47.525  0.359   5.489   1.00 26.52 35  A 1 
ATOM 274  C CB    . THR A 1 35  ? 49.139  -0.210  3.206   1.00 27.44 35  A 1 
ATOM 275  O OG1   . THR A 1 35  ? 48.710  1.103   2.914   1.00 25.12 35  A 1 
ATOM 276  C CG2   . THR A 1 35  ? 49.824  -0.752  1.956   1.00 26.49 35  A 1 
ATOM 277  N N     . VAL A 1 36  ? 47.119  -1.842  5.753   1.00 26.39 36  A 1 
ATOM 278  C CA    . VAL A 1 36  ? 46.969  -1.829  7.206   1.00 28.56 36  A 1 
ATOM 279  C C     . VAL A 1 36  ? 48.348  -1.543  7.781   1.00 27.61 36  A 1 
ATOM 280  O O     . VAL A 1 36  ? 49.216  -2.411  7.775   1.00 26.15 36  A 1 
ATOM 281  C CB    . VAL A 1 36  ? 46.408  -3.176  7.712   1.00 27.39 36  A 1 
ATOM 282  C CG1   . VAL A 1 36  ? 46.188  -3.148  9.229   1.00 25.54 36  A 1 
ATOM 283  C CG2   . VAL A 1 36  ? 45.066  -3.513  7.045   1.00 29.14 36  A 1 
ATOM 284  N N     . TYR A 1 37  ? 48.598  -0.294  8.186   1.00 26.58 37  A 1 
ATOM 285  C CA    . TYR A 1 37  ? 49.828  0.049   8.890   1.00 27.20 37  A 1 
ATOM 286  C C     . TYR A 1 37  ? 49.791  -0.637  10.260  1.00 26.40 37  A 1 
ATOM 287  O O     . TYR A 1 37  ? 49.018  -0.233  11.136  1.00 24.88 37  A 1 
ATOM 288  C CB    . TYR A 1 37  ? 50.004  1.569   8.980   1.00 26.31 37  A 1 
ATOM 289  C CG    . TYR A 1 37  ? 50.882  2.159   7.887   1.00 25.78 37  A 1 
ATOM 290  C CD1   . TYR A 1 37  ? 52.262  2.362   8.128   1.00 25.78 37  A 1 
ATOM 291  C CD2   . TYR A 1 37  ? 50.339  2.504   6.638   1.00 27.44 37  A 1 
ATOM 292  C CE1   . TYR A 1 37  ? 53.088  2.907   7.127   1.00 25.02 37  A 1 
ATOM 293  C CE2   . TYR A 1 37  ? 51.155  3.044   5.620   1.00 24.29 37  A 1 
ATOM 294  C CZ    . TYR A 1 37  ? 52.537  3.251   5.867   1.00 23.72 37  A 1 
ATOM 295  O OH    . TYR A 1 37  ? 53.344  3.788   4.885   1.00 23.02 37  A 1 
ATOM 296  N N     . GLU A 1 38  ? 50.614  -1.669  10.447  1.00 25.37 38  A 1 
ATOM 297  C CA    . GLU A 1 38  ? 50.753  -2.413  11.701  1.00 27.72 38  A 1 
ATOM 298  C C     . GLU A 1 38  ? 51.229  -1.551  12.889  1.00 26.75 38  A 1 
ATOM 299  O O     . GLU A 1 38  ? 50.966  -1.893  14.032  1.00 25.60 38  A 1 
ATOM 300  C CB    . GLU A 1 38  ? 51.771  -3.551  11.527  1.00 27.30 38  A 1 
ATOM 301  C CG    . GLU A 1 38  ? 51.288  -4.732  10.668  1.00 24.59 38  A 1 
ATOM 302  C CD    . GLU A 1 38  ? 52.316  -5.872  10.634  1.00 22.69 38  A 1 
ATOM 303  O OE1   . GLU A 1 38  ? 51.879  -7.048  10.621  1.00 21.69 38  A 1 
ATOM 304  O OE2   . GLU A 1 38  ? 53.529  -5.578  10.603  1.00 22.80 38  A 1 
ATOM 305  N N     . GLU A 1 39  ? 51.979  -0.467  12.638  1.00 24.76 39  A 1 
ATOM 306  C CA    . GLU A 1 39  ? 52.886  0.101   13.649  1.00 26.29 39  A 1 
ATOM 307  C C     . GLU A 1 39  ? 52.237  0.678   14.915  1.00 24.94 39  A 1 
ATOM 308  O O     . GLU A 1 39  ? 52.882  0.698   15.958  1.00 23.35 39  A 1 
ATOM 309  C CB    . GLU A 1 39  ? 53.763  1.202   13.036  1.00 25.78 39  A 1 
ATOM 310  C CG    . GLU A 1 39  ? 54.971  0.668   12.254  1.00 23.53 39  A 1 
ATOM 311  C CD    . GLU A 1 39  ? 55.978  1.789   11.908  1.00 22.20 39  A 1 
ATOM 312  O OE1   . GLU A 1 39  ? 57.162  1.459   11.709  1.00 21.18 39  A 1 
ATOM 313  O OE2   . GLU A 1 39  ? 55.567  2.975   11.853  1.00 22.05 39  A 1 
ATOM 314  N N     . ALA A 1 40  ? 51.002  1.184   14.855  1.00 28.86 40  A 1 
ATOM 315  C CA    . ALA A 1 40  ? 50.406  1.830   16.028  1.00 29.41 40  A 1 
ATOM 316  C C     . ALA A 1 40  ? 49.870  0.820   17.065  1.00 28.13 40  A 1 
ATOM 317  O O     . ALA A 1 40  ? 48.788  0.994   17.618  1.00 26.72 40  A 1 
ATOM 318  C CB    . ALA A 1 40  ? 49.393  2.889   15.587  1.00 28.28 40  A 1 
ATOM 319  N N     . VAL A 1 41  ? 50.658  -0.234  17.338  1.00 27.13 41  A 1 
ATOM 320  C CA    . VAL A 1 41  ? 50.465  -1.143  18.470  1.00 28.87 41  A 1 
ATOM 321  C C     . VAL A 1 41  ? 50.904  -0.416  19.739  1.00 27.42 41  A 1 
ATOM 322  O O     . VAL A 1 41  ? 51.992  -0.612  20.269  1.00 25.74 41  A 1 
ATOM 323  C CB    . VAL A 1 41  ? 51.187  -2.491  18.272  1.00 27.64 41  A 1 
ATOM 324  C CG1   . VAL A 1 41  ? 50.759  -3.489  19.355  1.00 26.06 41  A 1 
ATOM 325  C CG2   . VAL A 1 41  ? 50.873  -3.121  16.917  1.00 29.81 41  A 1 
ATOM 326  N N     . GLY A 1 42  ? 50.059  0.492   20.203  1.00 29.33 42  A 1 
ATOM 327  C CA    . GLY A 1 42  ? 50.167  0.971   21.575  1.00 30.08 42  A 1 
ATOM 328  C C     . GLY A 1 42  ? 49.998  -0.213  22.535  1.00 29.76 42  A 1 
ATOM 329  O O     . GLY A 1 42  ? 49.236  -1.127  22.262  1.00 28.15 42  A 1 
ATOM 330  N N     . ARG A 1 43  ? 50.733  -0.192  23.657  1.00 25.32 43  A 1 
ATOM 331  C CA    . ARG A 1 43  ? 50.875  -1.316  24.605  1.00 28.30 43  A 1 
ATOM 332  C C     . ARG A 1 43  ? 49.560  -1.920  25.106  1.00 27.36 43  A 1 
ATOM 333  O O     . ARG A 1 43  ? 49.504  -3.116  25.337  1.00 25.12 43  A 1 
ATOM 334  C CB    . ARG A 1 43  ? 51.676  -0.828  25.818  1.00 26.97 43  A 1 
ATOM 335  C CG    . ARG A 1 43  ? 52.996  -1.565  26.008  1.00 24.44 43  A 1 
ATOM 336  C CD    . ARG A 1 43  ? 53.659  -1.071  27.284  1.00 22.24 43  A 1 
ATOM 337  N NE    . ARG A 1 43  ? 54.956  -1.722  27.501  1.00 20.66 43  A 1 
ATOM 338  C CZ    . ARG A 1 43  ? 55.770  -1.503  28.531  1.00 19.30 43  A 1 
ATOM 339  N NH1   . ARG A 1 43  ? 55.463  -0.649  29.465  1.00 18.68 43  A 1 
ATOM 340  N NH2   . ARG A 1 43  ? 56.894  -2.130  28.624  1.00 18.44 43  A 1 
ATOM 341  N N     . GLU A 1 44  ? 48.588  -1.072  25.385  1.00 33.52 44  A 1 
ATOM 342  C CA    . GLU A 1 44  ? 47.271  -1.529  25.812  1.00 36.16 44  A 1 
ATOM 343  C C     . GLU A 1 44  ? 46.473  -1.927  24.567  1.00 35.75 44  A 1 
ATOM 344  O O     . GLU A 1 44  ? 46.272  -1.104  23.676  1.00 34.13 44  A 1 
ATOM 345  C CB    . GLU A 1 44  ? 46.573  -0.461  26.661  1.00 34.17 44  A 1 
ATOM 346  C CG    . GLU A 1 44  ? 47.283  -0.292  28.014  1.00 31.82 44  A 1 
ATOM 347  C CD    . GLU A 1 44  ? 46.618  0.728   28.955  1.00 28.80 44  A 1 
ATOM 348  O OE1   . GLU A 1 44  ? 47.005  0.729   30.147  1.00 27.20 44  A 1 
ATOM 349  O OE2   . GLU A 1 44  ? 45.774  1.515   28.489  1.00 27.43 44  A 1 
ATOM 350  N N     . GLY A 1 45  ? 46.098  -3.194  24.455  1.00 37.91 45  A 1 
ATOM 351  C CA    . GLY A 1 45  ? 45.589  -3.860  23.247  1.00 38.78 45  A 1 
ATOM 352  C C     . GLY A 1 45  ? 44.245  -3.365  22.696  1.00 39.07 45  A 1 
ATOM 353  O O     . GLY A 1 45  ? 43.545  -4.117  22.025  1.00 37.86 45  A 1 
ATOM 354  N N     . CYS A 1 46  ? 43.860  -2.099  22.952  1.00 39.92 46  A 1 
ATOM 355  C CA    . CYS A 1 46  ? 42.728  -1.481  22.297  1.00 41.41 46  A 1 
ATOM 356  C C     . CYS A 1 46  ? 43.104  -1.162  20.850  1.00 41.17 46  A 1 
ATOM 357  O O     . CYS A 1 46  ? 43.784  -0.171  20.582  1.00 39.68 46  A 1 
ATOM 358  C CB    . CYS A 1 46  ? 42.283  -0.238  23.072  1.00 39.64 46  A 1 
ATOM 359  S SG    . CYS A 1 46  ? 41.265  -0.733  24.509  1.00 36.64 46  A 1 
ATOM 360  N N     . TRP A 1 47  ? 42.631  -1.979  19.903  1.00 51.56 47  A 1 
ATOM 361  C CA    . TRP A 1 47  ? 42.670  -1.691  18.468  1.00 49.79 47  A 1 
ATOM 362  C C     . TRP A 1 47  ? 41.801  -0.468  18.175  1.00 49.52 47  A 1 
ATOM 363  O O     . TRP A 1 47  ? 40.641  -0.570  17.763  1.00 47.44 47  A 1 
ATOM 364  C CB    . TRP A 1 47  ? 42.220  -2.923  17.671  1.00 46.78 47  A 1 
ATOM 365  C CG    . TRP A 1 47  ? 43.151  -4.097  17.725  1.00 43.76 47  A 1 
ATOM 366  C CD1   . TRP A 1 47  ? 43.257  -4.987  18.725  1.00 39.75 47  A 1 
ATOM 367  C CD2   . TRP A 1 47  ? 44.130  -4.517  16.703  1.00 43.47 47  A 1 
ATOM 368  N NE1   . TRP A 1 47  ? 44.222  -5.938  18.413  1.00 36.13 47  A 1 
ATOM 369  C CE2   . TRP A 1 47  ? 44.772  -5.683  17.185  1.00 39.63 47  A 1 
ATOM 370  C CE3   . TRP A 1 47  ? 44.492  -4.013  15.438  1.00 40.51 47  A 1 
ATOM 371  C CZ2   . TRP A 1 47  ? 45.766  -6.346  16.418  1.00 39.68 47  A 1 
ATOM 372  C CZ3   . TRP A 1 47  ? 45.480  -4.682  14.674  1.00 39.41 47  A 1 
ATOM 373  C CH2   . TRP A 1 47  ? 46.108  -5.823  15.156  1.00 40.94 47  A 1 
ATOM 374  N N     . ALA A 1 48  ? 42.334  0.736   18.446  1.00 61.53 48  A 1 
ATOM 375  C CA    . ALA A 1 48  ? 41.620  1.970   18.199  1.00 63.42 48  A 1 
ATOM 376  C C     . ALA A 1 48  ? 41.565  2.219   16.690  1.00 65.46 48  A 1 
ATOM 377  O O     . ALA A 1 48  ? 42.572  2.508   16.058  1.00 62.38 48  A 1 
ATOM 378  C CB    . ALA A 1 48  ? 42.289  3.105   18.982  1.00 58.44 48  A 1 
ATOM 379  N N     . ARG A 1 49  ? 40.373  2.138   16.101  1.00 66.66 49  A 1 
ATOM 380  C CA    . ARG A 1 49  ? 40.153  2.450   14.687  1.00 69.99 49  A 1 
ATOM 381  C C     . ARG A 1 49  ? 40.593  3.883   14.409  1.00 72.46 49  A 1 
ATOM 382  O O     . ARG A 1 49  ? 40.249  4.798   15.160  1.00 68.80 49  A 1 
ATOM 383  C CB    . ARG A 1 49  ? 38.686  2.187   14.313  1.00 65.83 49  A 1 
ATOM 384  C CG    . ARG A 1 49  ? 38.411  2.382   12.815  1.00 59.29 49  A 1 
ATOM 385  C CD    . ARG A 1 49  ? 36.993  1.943   12.449  1.00 60.93 49  A 1 
ATOM 386  N NE    . ARG A 1 49  ? 36.681  2.263   11.054  1.00 55.47 49  A 1 
ATOM 387  C CZ    . ARG A 1 49  ? 35.680  1.781   10.329  1.00 48.78 49  A 1 
ATOM 388  N NH1   . ARG A 1 49  ? 34.850  0.891   10.799  1.00 46.93 49  A 1 
ATOM 389  N NH2   . ARG A 1 49  ? 35.477  2.200   9.127   1.00 47.81 49  A 1 
ATOM 390  N N     . LEU A 1 50  ? 41.345  4.094   13.331  1.00 70.27 50  A 1 
ATOM 391  C CA    . LEU A 1 50  ? 41.771  5.433   12.924  1.00 72.05 50  A 1 
ATOM 392  C C     . LEU A 1 50  ? 40.562  6.271   12.497  1.00 74.53 50  A 1 
ATOM 393  O O     . LEU A 1 50  ? 39.543  5.757   12.029  1.00 71.75 50  A 1 
ATOM 394  C CB    . LEU A 1 50  ? 42.824  5.345   11.812  1.00 67.28 50  A 1 
ATOM 395  C CG    . LEU A 1 50  ? 44.190  4.801   12.265  1.00 63.28 50  A 1 
ATOM 396  C CD1   . LEU A 1 50  ? 45.103  4.615   11.067  1.00 58.28 50  A 1 
ATOM 397  C CD2   . LEU A 1 50  ? 44.887  5.735   13.260  1.00 59.89 50  A 1 
ATOM 398  N N     . CYS A 1 51  ? 40.691  7.591   12.660  1.00 77.19 51  A 1 
ATOM 399  C CA    . CYS A 1 51  ? 39.690  8.550   12.218  1.00 77.21 51  A 1 
ATOM 400  C C     . CYS A 1 51  ? 39.512  8.472   10.698  1.00 76.19 51  A 1 
ATOM 401  O O     . CYS A 1 51  ? 40.467  8.679   9.963   1.00 71.22 51  A 1 
ATOM 402  C CB    . CYS A 1 51  ? 40.143  9.942   12.658  1.00 76.73 51  A 1 
ATOM 403  S SG    . CYS A 1 51  ? 39.055  11.243  12.008  1.00 75.97 51  A 1 
ATOM 404  N N     . ASP A 1 52  ? 38.285  8.283   10.235  1.00 78.20 52  A 1 
ATOM 405  C CA    . ASP A 1 52  ? 37.956  8.221   8.813   1.00 75.89 52  A 1 
ATOM 406  C C     . ASP A 1 52  ? 38.169  9.576   8.104   1.00 75.66 52  A 1 
ATOM 407  O O     . ASP A 1 52  ? 38.328  9.631   6.889   1.00 69.64 52  A 1 
ATOM 408  C CB    . ASP A 1 52  ? 36.504  7.738   8.643   1.00 72.91 52  A 1 
ATOM 409  C CG    . ASP A 1 52  ? 36.227  6.324   9.184   1.00 71.78 52  A 1 
ATOM 410  O OD1   . ASP A 1 52  ? 37.076  5.419   9.033   1.00 65.50 52  A 1 
ATOM 411  O OD2   . ASP A 1 52  ? 35.127  6.114   9.741   1.00 67.14 52  A 1 
ATOM 412  N N     . GLY A 1 53  ? 38.201  10.688  8.845   1.00 73.64 53  A 1 
ATOM 413  C CA    . GLY A 1 53  ? 38.413  12.034  8.306   1.00 69.68 53  A 1 
ATOM 414  C C     . GLY A 1 53  ? 39.876  12.375  8.031   1.00 69.65 53  A 1 
ATOM 415  O O     . GLY A 1 53  ? 40.206  12.884  6.960   1.00 64.10 53  A 1 
ATOM 416  N N     . CYS A 1 54  ? 40.781  12.131  8.997   1.00 72.81 54  A 1 
ATOM 417  C CA    . CYS A 1 54  ? 42.196  12.485  8.868   1.00 72.60 54  A 1 
ATOM 418  C C     . CYS A 1 54  ? 43.134  11.288  8.667   1.00 71.94 54  A 1 
ATOM 419  O O     . CYS A 1 54  ? 44.285  11.484  8.301   1.00 64.78 54  A 1 
ATOM 420  C CB    . CYS A 1 54  ? 42.630  13.331  10.069  1.00 69.28 54  A 1 
ATOM 421  S SG    . CYS A 1 54  ? 42.622  12.354  11.604  1.00 71.05 54  A 1 
ATOM 422  N N     . CYS A 1 55  ? 42.676  10.070  8.922   1.00 63.89 55  A 1 
ATOM 423  C CA    . CYS A 1 55  ? 43.407  8.816   8.755   1.00 62.07 55  A 1 
ATOM 424  C C     . CYS A 1 55  ? 44.736  8.741   9.527   1.00 63.66 55  A 1 
ATOM 425  O O     . CYS A 1 55  ? 45.603  7.955   9.181   1.00 59.08 55  A 1 
ATOM 426  C CB    . CYS A 1 55  ? 43.554  8.498   7.255   1.00 58.15 55  A 1 
ATOM 427  S SG    . CYS A 1 55  ? 41.956  8.568   6.366   1.00 54.17 55  A 1 
ATOM 428  N N     . THR A 1 56  ? 44.918  9.581   10.556  1.00 70.03 56  A 1 
ATOM 429  C CA    . THR A 1 56  ? 46.198  9.726   11.269  1.00 70.86 56  A 1 
ATOM 430  C C     . THR A 1 56  ? 46.094  9.540   12.776  1.00 73.88 56  A 1 
ATOM 431  O O     . THR A 1 56  ? 47.065  9.131   13.412  1.00 69.21 56  A 1 
ATOM 432  C CB    . THR A 1 56  ? 46.842  11.086  10.999  1.00 65.48 56  A 1 
ATOM 433  O OG1   . THR A 1 56  ? 45.940  12.136  11.266  1.00 60.82 56  A 1 
ATOM 434  C CG2   . THR A 1 56  ? 47.327  11.246  9.562   1.00 61.32 56  A 1 
ATOM 435  N N     . VAL A 1 57  ? 44.954  9.869   13.370  1.00 73.44 57  A 1 
ATOM 436  C CA    . VAL A 1 57  ? 44.730  9.780   14.819  1.00 75.00 57  A 1 
ATOM 437  C C     . VAL A 1 57  ? 43.608  8.799   15.150  1.00 77.85 57  A 1 
ATOM 438  O O     . VAL A 1 57  ? 42.689  8.646   14.343  1.00 74.74 57  A 1 
ATOM 439  C CB    . VAL A 1 57  ? 44.480  11.154  15.457  1.00 70.07 57  A 1 
ATOM 440  C CG1   . VAL A 1 57  ? 45.755  12.004  15.453  1.00 62.78 57  A 1 
ATOM 441  C CG2   . VAL A 1 57  ? 43.380  11.937  14.759  1.00 65.45 57  A 1 
ATOM 442  N N     . PRO A 1 58  ? 43.674  8.153   16.334  1.00 69.97 58  A 1 
ATOM 443  C CA    . PRO A 1 58  ? 42.586  7.291   16.775  1.00 71.62 58  A 1 
ATOM 444  C C     . PRO A 1 58  ? 41.251  8.036   16.844  1.00 73.72 58  A 1 
ATOM 445  O O     . PRO A 1 58  ? 41.175  9.189   17.268  1.00 73.99 58  A 1 
ATOM 446  C CB    . PRO A 1 58  ? 43.008  6.760   18.150  1.00 70.27 58  A 1 
ATOM 447  C CG    . PRO A 1 58  ? 44.525  6.850   18.114  1.00 67.24 58  A 1 
ATOM 448  C CD    . PRO A 1 58  ? 44.764  8.110   17.277  1.00 73.53 58  A 1 
ATOM 449  N N     . SER A 1 59  ? 40.168  7.349   16.432  1.00 79.55 59  A 1 
ATOM 450  C CA    . SER A 1 59  ? 38.807  7.843   16.569  1.00 80.07 59  A 1 
ATOM 451  C C     . SER A 1 59  ? 38.360  7.835   18.033  1.00 79.81 59  A 1 
ATOM 452  O O     . SER A 1 59  ? 38.704  6.939   18.797  1.00 77.13 59  A 1 
ATOM 453  C CB    . SER A 1 59  ? 37.856  7.034   15.690  1.00 79.50 59  A 1 
ATOM 454  O OG    . SER A 1 59  ? 37.966  5.650   15.952  1.00 70.86 59  A 1 
ATOM 455  N N     . VAL A 1 60  ? 37.568  8.847   18.408  1.00 83.11 60  A 1 
ATOM 456  C CA    . VAL A 1 60  ? 36.989  8.959   19.755  1.00 83.31 60  A 1 
ATOM 457  C C     . VAL A 1 60  ? 35.468  8.924   19.751  1.00 84.05 60  A 1 
ATOM 458  O O     . VAL A 1 60  ? 34.856  8.561   20.757  1.00 80.42 60  A 1 
ATOM 459  C CB    . VAL A 1 60  ? 37.498  10.201  20.510  1.00 82.16 60  A 1 
ATOM 460  C CG1   . VAL A 1 60  ? 39.020  10.117  20.737  1.00 71.78 60  A 1 
ATOM 461  C CG2   . VAL A 1 60  ? 37.186  11.514  19.784  1.00 75.81 60  A 1 
ATOM 462  N N     . VAL A 1 61  ? 34.858  9.267   18.615  1.00 83.00 61  A 1 
ATOM 463  C CA    . VAL A 1 61  ? 33.406  9.237   18.432  1.00 83.61 61  A 1 
ATOM 464  C C     . VAL A 1 61  ? 33.024  8.492   17.154  1.00 84.02 61  A 1 
ATOM 465  O O     . VAL A 1 61  ? 33.781  8.475   16.187  1.00 81.99 61  A 1 
ATOM 466  C CB    . VAL A 1 61  ? 32.765  10.637  18.435  1.00 82.40 61  A 1 
ATOM 467  C CG1   . VAL A 1 61  ? 32.966  11.345  19.780  1.00 68.69 61  A 1 
ATOM 468  C CG2   . VAL A 1 61  ? 33.309  11.545  17.323  1.00 73.38 61  A 1 
ATOM 469  N N     . TYR A 1 62  ? 31.837  7.909   17.157  1.00 77.81 62  A 1 
ATOM 470  C CA    . TYR A 1 62  ? 31.180  7.391   15.965  1.00 77.24 62  A 1 
ATOM 471  C C     . TYR A 1 62  ? 29.968  8.261   15.625  1.00 77.95 62  A 1 
ATOM 472  O O     . TYR A 1 62  ? 29.067  8.421   16.456  1.00 76.09 62  A 1 
ATOM 473  C CB    . TYR A 1 62  ? 30.791  5.931   16.192  1.00 76.21 62  A 1 
ATOM 474  C CG    . TYR A 1 62  ? 30.048  5.310   15.025  1.00 74.61 62  A 1 
ATOM 475  C CD1   . TYR A 1 62  ? 28.677  5.030   15.115  1.00 69.22 62  A 1 
ATOM 476  C CD2   . TYR A 1 62  ? 30.737  5.025   13.829  1.00 70.87 62  A 1 
ATOM 477  C CE1   . TYR A 1 62  ? 27.996  4.445   14.032  1.00 66.78 62  A 1 
ATOM 478  C CE2   . TYR A 1 62  ? 30.068  4.446   12.744  1.00 68.18 62  A 1 
ATOM 479  C CZ    . TYR A 1 62  ? 28.699  4.150   12.845  1.00 74.65 62  A 1 
ATOM 480  O OH    . TYR A 1 62  ? 28.043  3.560   11.786  1.00 74.03 62  A 1 
ATOM 481  N N     . CYS A 1 63  ? 29.945  8.840   14.420  1.00 77.99 63  A 1 
ATOM 482  C CA    . CYS A 1 63  ? 28.792  9.556   13.895  1.00 77.51 63  A 1 
ATOM 483  C C     . CYS A 1 63  ? 27.884  8.579   13.154  1.00 75.85 63  A 1 
ATOM 484  O O     . CYS A 1 63  ? 28.258  8.018   12.125  1.00 73.48 63  A 1 
ATOM 485  C CB    . CYS A 1 63  ? 29.238  10.705  12.990  1.00 78.46 63  A 1 
ATOM 486  S SG    . CYS A 1 63  ? 27.769  11.573  12.384  1.00 77.93 63  A 1 
ATOM 487  N N     . ARG A 1 64  ? 26.682  8.401   13.666  1.00 69.55 64  A 1 
ATOM 488  C CA    . ARG A 1 64  ? 25.735  7.440   13.098  1.00 66.84 64  A 1 
ATOM 489  C C     . ARG A 1 64  ? 25.190  7.878   11.741  1.00 64.30 64  A 1 
ATOM 490  O O     . ARG A 1 64  ? 24.965  7.028   10.882  1.00 60.31 64  A 1 
ATOM 491  C CB    . ARG A 1 64  ? 24.610  7.215   14.117  1.00 63.38 64  A 1 
ATOM 492  C CG    . ARG A 1 64  ? 23.710  6.039   13.714  1.00 58.66 64  A 1 
ATOM 493  C CD    . ARG A 1 64  ? 22.666  5.808   14.802  1.00 58.75 64  A 1 
ATOM 494  N NE    . ARG A 1 64  ? 21.826  4.651   14.494  1.00 49.77 64  A 1 
ATOM 495  C CZ    . ARG A 1 64  ? 20.942  4.099   15.294  1.00 45.12 64  A 1 
ATOM 496  N NH1   . ARG A 1 64  ? 20.688  4.615   16.472  1.00 41.90 64  A 1 
ATOM 497  N NH2   . ARG A 1 64  ? 20.306  3.039   14.930  1.00 41.54 64  A 1 
ATOM 498  N N     . ALA A 1 65  ? 24.939  9.161   11.550  1.00 66.25 65  A 1 
ATOM 499  C CA    . ALA A 1 65  ? 24.406  9.697   10.303  1.00 65.13 65  A 1 
ATOM 500  C C     . ALA A 1 65  ? 25.400  9.558   9.145   1.00 64.97 65  A 1 
ATOM 501  O O     . ALA A 1 65  ? 25.006  9.166   8.044   1.00 60.64 65  A 1 
ATOM 502  C CB    . ALA A 1 65  ? 24.007  11.155  10.533  1.00 63.51 65  A 1 
ATOM 503  N N     . ASP A 1 66  ? 26.682  9.803   9.417   1.00 65.19 66  A 1 
ATOM 504  C CA    . ASP A 1 66  ? 27.747  9.715   8.415   1.00 64.44 66  A 1 
ATOM 505  C C     . ASP A 1 66  ? 28.382  8.310   8.334   1.00 66.25 66  A 1 
ATOM 506  O O     . ASP A 1 66  ? 29.193  8.053   7.447   1.00 62.92 66  A 1 
ATOM 507  C CB    . ASP A 1 66  ? 28.807  10.796  8.707   1.00 60.87 66  A 1 
ATOM 508  C CG    . ASP A 1 66  ? 28.217  12.214  8.692   1.00 59.69 66  A 1 
ATOM 509  O OD1   . ASP A 1 66  ? 27.374  12.497  7.815   1.00 56.87 66  A 1 
ATOM 510  O OD2   . ASP A 1 66  ? 28.583  13.005  9.581   1.00 58.54 66  A 1 
ATOM 511  N N     . SER A 1 67  ? 28.007  7.408   9.241   1.00 69.96 67  A 1 
ATOM 512  C CA    . SER A 1 67  ? 28.627  6.088   9.410   1.00 71.16 67  A 1 
ATOM 513  C C     . SER A 1 67  ? 30.160  6.164   9.533   1.00 73.87 67  A 1 
ATOM 514  O O     . SER A 1 67  ? 30.872  5.338   8.962   1.00 69.64 67  A 1 
ATOM 515  C CB    . SER A 1 67  ? 28.174  5.117   8.309   1.00 68.13 67  A 1 
ATOM 516  O OG    . SER A 1 67  ? 26.760  4.986   8.311   1.00 63.37 67  A 1 
ATOM 517  N N     . ALA A 1 68  ? 30.664  7.169   10.242  1.00 73.71 68  A 1 
ATOM 518  C CA    . ALA A 1 68  ? 32.081  7.507   10.281  1.00 74.62 68  A 1 
ATOM 519  C C     . ALA A 1 68  ? 32.633  7.535   11.706  1.00 75.36 68  A 1 
ATOM 520  O O     . ALA A 1 68  ? 32.027  8.099   12.622  1.00 75.33 68  A 1 
ATOM 521  C CB    . ALA A 1 68  ? 32.287  8.848   9.575   1.00 73.05 68  A 1 
ATOM 522  N N     . TYR A 1 69  ? 33.837  6.977   11.879  1.00 83.18 69  A 1 
ATOM 523  C CA    . TYR A 1 69  ? 34.627  7.054   13.096  1.00 82.74 69  A 1 
ATOM 524  C C     . TYR A 1 69  ? 35.514  8.302   13.034  1.00 84.57 69  A 1 
ATOM 525  O O     . TYR A 1 69  ? 36.336  8.432   12.136  1.00 81.95 69  A 1 
ATOM 526  C CB    . TYR A 1 69  ? 35.451  5.784   13.266  1.00 81.41 69  A 1 
ATOM 527  C CG    . TYR A 1 69  ? 34.628  4.543   13.482  1.00 79.36 69  A 1 
ATOM 528  C CD1   . TYR A 1 69  ? 34.337  4.091   14.783  1.00 70.83 69  A 1 
ATOM 529  C CD2   . TYR A 1 69  ? 34.125  3.815   12.377  1.00 72.43 69  A 1 
ATOM 530  C CE1   . TYR A 1 69  ? 33.580  2.927   14.993  1.00 69.71 69  A 1 
ATOM 531  C CE2   . TYR A 1 69  ? 33.352  2.656   12.574  1.00 69.74 69  A 1 
ATOM 532  C CZ    . TYR A 1 69  ? 33.086  2.218   13.887  1.00 77.21 69  A 1 
ATOM 533  O OH    . TYR A 1 69  ? 32.336  1.080   14.086  1.00 75.60 69  A 1 
ATOM 534  N N     . LEU A 1 70  ? 35.343  9.232   13.973  1.00 79.92 70  A 1 
ATOM 535  C CA    . LEU A 1 70  ? 36.000  10.531  13.947  1.00 80.21 70  A 1 
ATOM 536  C C     . LEU A 1 70  ? 36.846  10.769  15.204  1.00 80.49 70  A 1 
ATOM 537  O O     . LEU A 1 70  ? 36.463  10.408  16.320  1.00 80.14 70  A 1 
ATOM 538  C CB    . LEU A 1 70  ? 34.953  11.641  13.742  1.00 80.37 70  A 1 
ATOM 539  C CG    . LEU A 1 70  ? 34.117  11.521  12.449  1.00 82.11 70  A 1 
ATOM 540  C CD1   . LEU A 1 70  ? 33.053  12.618  12.413  1.00 74.83 70  A 1 
ATOM 541  C CD2   . LEU A 1 70  ? 34.977  11.640  11.191  1.00 75.84 70  A 1 
ATOM 542  N N     . CYS A 1 71  ? 38.015  11.421  15.022  1.00 83.26 71  A 1 
ATOM 543  C CA    . CYS A 1 71  ? 38.752  11.992  16.143  1.00 83.17 71  A 1 
ATOM 544  C C     . CYS A 1 71  ? 38.064  13.286  16.614  1.00 83.61 71  A 1 
ATOM 545  O O     . CYS A 1 71  ? 37.290  13.893  15.881  1.00 80.98 71  A 1 
ATOM 546  C CB    . CYS A 1 71  ? 40.208  12.221  15.745  1.00 81.34 71  A 1 
ATOM 547  S SG    . CYS A 1 71  ? 40.400  13.606  14.583  1.00 79.63 71  A 1 
ATOM 548  N N     . ALA A 1 72  ? 38.407  13.766  17.806  1.00 83.22 72  A 1 
ATOM 549  C CA    . ALA A 1 72  ? 37.810  14.968  18.379  1.00 81.31 72  A 1 
ATOM 550  C C     . ALA A 1 72  ? 37.929  16.208  17.476  1.00 81.84 72  A 1 
ATOM 551  O O     . ALA A 1 72  ? 37.001  17.003  17.376  1.00 79.03 72  A 1 
ATOM 552  C CB    . ALA A 1 72  ? 38.455  15.222  19.744  1.00 79.34 72  A 1 
ATOM 553  N N     . SER A 1 73  ? 39.075  16.369  16.789  1.00 80.36 73  A 1 
ATOM 554  C CA    . SER A 1 73  ? 39.301  17.498  15.881  1.00 79.77 73  A 1 
ATOM 555  C C     . SER A 1 73  ? 38.440  17.408  14.617  1.00 81.14 73  A 1 
ATOM 556  O O     . SER A 1 73  ? 37.810  18.395  14.239  1.00 78.87 73  A 1 
ATOM 557  C CB    . SER A 1 73  ? 40.780  17.584  15.511  1.00 76.95 73  A 1 
ATOM 558  O OG    . SER A 1 73  ? 41.032  18.739  14.736  1.00 66.95 73  A 1 
ATOM 559  N N     . CYS A 1 74  ? 38.371  16.231  13.969  1.00 76.88 74  A 1 
ATOM 560  C CA    . CYS A 1 74  ? 37.544  16.036  12.782  1.00 77.18 74  A 1 
ATOM 561  C C     . CYS A 1 74  ? 36.055  16.097  13.118  1.00 78.46 74  A 1 
ATOM 562  O O     . CYS A 1 74  ? 35.294  16.690  12.358  1.00 76.12 74  A 1 
ATOM 563  C CB    . CYS A 1 74  ? 37.906  14.718  12.107  1.00 76.00 74  A 1 
ATOM 564  S SG    . CYS A 1 74  ? 39.575  14.806  11.379  1.00 72.89 74  A 1 
ATOM 565  N N     . ASP A 1 75  ? 35.640  15.558  14.264  1.00 81.84 75  A 1 
ATOM 566  C CA    . ASP A 1 75  ? 34.263  15.663  14.760  1.00 81.00 75  A 1 
ATOM 567  C C     . ASP A 1 75  ? 33.846  17.123  14.922  1.00 80.86 75  A 1 
ATOM 568  O O     . ASP A 1 75  ? 32.816  17.546  14.388  1.00 78.11 75  A 1 
ATOM 569  C CB    . ASP A 1 75  ? 34.143  14.909  16.088  1.00 80.26 75  A 1 
ATOM 570  C CG    . ASP A 1 75  ? 32.725  15.019  16.650  1.00 78.41 75  A 1 
ATOM 571  O OD1   . ASP A 1 75  ? 31.790  14.538  15.991  1.00 69.68 75  A 1 
ATOM 572  O OD2   . ASP A 1 75  ? 32.521  15.620  17.729  1.00 70.53 75  A 1 
ATOM 573  N N     . ALA A 1 76  ? 34.680  17.928  15.592  1.00 81.18 76  A 1 
ATOM 574  C CA    . ALA A 1 76  ? 34.410  19.345  15.773  1.00 78.92 76  A 1 
ATOM 575  C C     . ALA A 1 76  ? 34.320  20.086  14.429  1.00 79.01 76  A 1 
ATOM 576  O O     . ALA A 1 76  ? 33.378  20.847  14.227  1.00 76.75 76  A 1 
ATOM 577  C CB    . ALA A 1 76  ? 35.487  19.950  16.676  1.00 77.64 76  A 1 
ATOM 578  N N     . GLN A 1 77  ? 35.242  19.841  13.488  1.00 70.13 77  A 1 
ATOM 579  C CA    . GLN A 1 77  ? 35.236  20.505  12.179  1.00 68.91 77  A 1 
ATOM 580  C C     . GLN A 1 77  ? 34.021  20.119  11.325  1.00 70.29 77  A 1 
ATOM 581  O O     . GLN A 1 77  ? 33.348  21.003  10.782  1.00 68.60 77  A 1 
ATOM 582  C CB    . GLN A 1 77  ? 36.522  20.186  11.425  1.00 66.69 77  A 1 
ATOM 583  C CG    . GLN A 1 77  ? 37.726  20.956  12.004  1.00 62.16 77  A 1 
ATOM 584  C CD    . GLN A 1 77  ? 39.035  20.628  11.266  1.00 58.01 77  A 1 
ATOM 585  O OE1   . GLN A 1 77  ? 39.092  19.834  10.341  1.00 52.53 77  A 1 
ATOM 586  N NE2   . GLN A 1 77  ? 40.131  21.244  11.659  1.00 50.19 77  A 1 
ATOM 587  N N     . ILE A 1 78  ? 33.721  18.826  11.217  1.00 65.27 78  A 1 
ATOM 588  C CA    . ILE A 1 78  ? 32.630  18.326  10.370  1.00 64.58 78  A 1 
ATOM 589  C C     . ILE A 1 78  ? 31.273  18.759  10.926  1.00 64.76 78  A 1 
ATOM 590  O O     . ILE A 1 78  ? 30.426  19.262  10.193  1.00 62.89 78  A 1 
ATOM 591  C CB    . ILE A 1 78  ? 32.742  16.798  10.206  1.00 62.79 78  A 1 
ATOM 592  C CG1   . ILE A 1 78  ? 33.987  16.451  9.357   1.00 62.30 78  A 1 
ATOM 593  C CG2   . ILE A 1 78  ? 31.482  16.202  9.550   1.00 64.51 78  A 1 
ATOM 594  C CD1   . ILE A 1 78  ? 34.358  14.965  9.359   1.00 59.13 78  A 1 
ATOM 595  N N     . HIS A 1 79  ? 31.073  18.620  12.235  1.00 70.20 79  A 1 
ATOM 596  C CA    . HIS A 1 79  ? 29.793  18.918  12.867  1.00 70.84 79  A 1 
ATOM 597  C C     . HIS A 1 79  ? 29.596  20.407  13.201  1.00 68.79 79  A 1 
ATOM 598  O O     . HIS A 1 79  ? 28.465  20.819  13.449  1.00 63.66 79  A 1 
ATOM 599  C CB    . HIS A 1 79  ? 29.589  17.998  14.068  1.00 70.41 79  A 1 
ATOM 600  C CG    . HIS A 1 79  ? 29.512  16.554  13.682  1.00 73.66 79  A 1 
ATOM 601  N ND1   . HIS A 1 79  ? 30.416  15.566  13.998  1.00 65.26 79  A 1 
ATOM 602  C CD2   . HIS A 1 79  ? 28.543  15.957  12.918  1.00 67.23 79  A 1 
ATOM 603  C CE1   . HIS A 1 79  ? 30.005  14.420  13.442  1.00 69.74 79  A 1 
ATOM 604  N NE2   . HIS A 1 79  ? 28.876  14.620  12.778  1.00 70.44 79  A 1 
ATOM 605  N N     . ALA A 1 80  ? 30.647  21.221  13.141  1.00 65.99 80  A 1 
ATOM 606  C CA    . ALA A 1 80  ? 30.514  22.676  13.185  1.00 63.60 80  A 1 
ATOM 607  C C     . ALA A 1 80  ? 30.190  23.294  11.815  1.00 62.18 80  A 1 
ATOM 608  O O     . ALA A 1 80  ? 29.753  24.445  11.766  1.00 58.06 80  A 1 
ATOM 609  C CB    . ALA A 1 80  ? 31.775  23.292  13.784  1.00 61.00 80  A 1 
ATOM 610  N N     . ALA A 1 81  ? 30.351  22.538  10.712  1.00 56.51 81  A 1 
ATOM 611  C CA    . ALA A 1 81  ? 30.217  23.066  9.360   1.00 56.27 81  A 1 
ATOM 612  C C     . ALA A 1 81  ? 28.832  23.652  9.054   1.00 58.37 81  A 1 
ATOM 613  O O     . ALA A 1 81  ? 28.714  24.672  8.372   1.00 57.24 81  A 1 
ATOM 614  C CB    . ALA A 1 81  ? 30.558  21.951  8.371   1.00 53.33 81  A 1 
ATOM 615  N N     . ASN A 1 82  ? 27.769  23.022  9.555   1.00 51.81 82  A 1 
ATOM 616  C CA    . ASN A 1 82  ? 26.423  23.559  9.430   1.00 52.40 82  A 1 
ATOM 617  C C     . ASN A 1 82  ? 25.468  23.029  10.510  1.00 54.83 82  A 1 
ATOM 618  O O     . ASN A 1 82  ? 25.734  22.070  11.242  1.00 53.37 82  A 1 
ATOM 619  C CB    . ASN A 1 82  ? 25.903  23.316  7.997   1.00 48.87 82  A 1 
ATOM 620  C CG    . ASN A 1 82  ? 25.667  21.853  7.682   1.00 43.67 82  A 1 
ATOM 621  O OD1   . ASN A 1 82  ? 24.981  21.145  8.401   1.00 43.91 82  A 1 
ATOM 622  N ND2   . ASN A 1 82  ? 26.202  21.369  6.595   1.00 46.09 82  A 1 
ATOM 623  N N     . ARG A 1 83  ? 24.299  23.655  10.584  1.00 52.29 83  A 1 
ATOM 624  C CA    . ARG A 1 83  ? 23.276  23.322  11.586  1.00 52.06 83  A 1 
ATOM 625  C C     . ARG A 1 83  ? 22.665  21.921  11.421  1.00 51.34 83  A 1 
ATOM 626  O O     . ARG A 1 83  ? 22.060  21.414  12.369  1.00 48.67 83  A 1 
ATOM 627  C CB    . ARG A 1 83  ? 22.193  24.414  11.549  1.00 48.91 83  A 1 
ATOM 628  C CG    . ARG A 1 83  ? 21.299  24.398  12.790  1.00 45.18 83  A 1 
ATOM 629  C CD    . ARG A 1 83  ? 20.286  25.541  12.721  1.00 41.79 83  A 1 
ATOM 630  N NE    . ARG A 1 83  ? 19.464  25.613  13.942  1.00 35.17 83  A 1 
ATOM 631  C CZ    . ARG A 1 83  ? 18.438  26.427  14.162  1.00 29.73 83  A 1 
ATOM 632  N NH1   . ARG A 1 83  ? 18.030  27.261  13.247  1.00 27.39 83  A 1 
ATOM 633  N NH2   . ARG A 1 83  ? 17.822  26.429  15.296  1.00 27.50 83  A 1 
ATOM 634  N N     . VAL A 1 84  ? 22.745  21.334  10.245  1.00 48.24 84  A 1 
ATOM 635  C CA    . VAL A 1 84  ? 22.260  19.965  10.015  1.00 49.30 84  A 1 
ATOM 636  C C     . VAL A 1 84  ? 23.275  18.960  10.557  1.00 51.41 84  A 1 
ATOM 637  O O     . VAL A 1 84  ? 22.908  18.116  11.369  1.00 49.80 84  A 1 
ATOM 638  C CB    . VAL A 1 84  ? 21.936  19.704  8.533   1.00 45.78 84  A 1 
ATOM 639  C CG1   . VAL A 1 84  ? 21.406  18.277  8.321   1.00 40.96 84  A 1 
ATOM 640  C CG2   . VAL A 1 84  ? 20.878  20.686  8.029   1.00 44.07 84  A 1 
ATOM 641  N N     . ALA A 1 85  ? 24.549  19.138  10.208  1.00 52.85 85  A 1 
ATOM 642  C CA    . ALA A 1 85  ? 25.644  18.318  10.708  1.00 55.02 85  A 1 
ATOM 643  C C     . ALA A 1 85  ? 25.751  18.372  12.237  1.00 56.82 85  A 1 
ATOM 644  O O     . ALA A 1 85  ? 25.882  17.332  12.876  1.00 59.69 85  A 1 
ATOM 645  C CB    . ALA A 1 85  ? 26.932  18.776  10.022  1.00 55.44 85  A 1 
ATOM 646  N N     . SER A 1 86  ? 25.557  19.537  12.865  1.00 68.16 86  A 1 
ATOM 647  C CA    . SER A 1 86  ? 25.617  19.678  14.328  1.00 68.72 86  A 1 
ATOM 648  C C     . SER A 1 86  ? 24.557  18.870  15.090  1.00 70.50 86  A 1 
ATOM 649  O O     . SER A 1 86  ? 24.683  18.675  16.296  1.00 68.11 86  A 1 
ATOM 650  C CB    . SER A 1 86  ? 25.530  21.151  14.720  1.00 65.50 86  A 1 
ATOM 651  O OG    . SER A 1 86  ? 24.232  21.676  14.508  1.00 59.05 86  A 1 
ATOM 652  N N     . ARG A 1 87  ? 23.505  18.415  14.398  1.00 61.14 87  A 1 
ATOM 653  C CA    . ARG A 1 87  ? 22.430  17.590  14.967  1.00 62.90 87  A 1 
ATOM 654  C C     . ARG A 1 87  ? 22.674  16.086  14.813  1.00 65.72 87  A 1 
ATOM 655  O O     . ARG A 1 87  ? 21.840  15.307  15.274  1.00 62.71 87  A 1 
ATOM 656  C CB    . ARG A 1 87  ? 21.090  17.959  14.323  1.00 58.73 87  A 1 
ATOM 657  C CG    . ARG A 1 87  ? 20.653  19.376  14.683  1.00 54.90 87  A 1 
ATOM 658  C CD    . ARG A 1 87  ? 19.385  19.700  13.891  1.00 54.64 87  A 1 
ATOM 659  N NE    . ARG A 1 87  ? 18.858  21.023  14.223  1.00 46.52 87  A 1 
ATOM 660  C CZ    . ARG A 1 87  ? 17.704  21.526  13.791  1.00 41.96 87  A 1 
ATOM 661  N NH1   . ARG A 1 87  ? 16.965  20.859  12.950  1.00 38.77 87  A 1 
ATOM 662  N NH2   . ARG A 1 87  ? 17.295  22.684  14.205  1.00 38.30 87  A 1 
ATOM 663  N N     . HIS A 1 88  ? 23.763  15.693  14.168  1.00 66.09 88  A 1 
ATOM 664  C CA    . HIS A 1 88  ? 24.096  14.283  14.046  1.00 68.39 88  A 1 
ATOM 665  C C     . HIS A 1 88  ? 24.359  13.682  15.421  1.00 69.41 88  A 1 
ATOM 666  O O     . HIS A 1 88  ? 25.097  14.235  16.241  1.00 66.60 88  A 1 
ATOM 667  C CB    . HIS A 1 88  ? 25.284  14.078  13.106  1.00 66.77 88  A 1 
ATOM 668  C CG    . HIS A 1 88  ? 25.001  14.380  11.659  1.00 65.03 88  A 1 
ATOM 669  N ND1   . HIS A 1 88  ? 25.941  14.375  10.643  1.00 58.61 88  A 1 
ATOM 670  C CD2   . HIS A 1 88  ? 23.802  14.689  11.071  1.00 58.81 88  A 1 
ATOM 671  C CE1   . HIS A 1 88  ? 25.317  14.660  9.489   1.00 59.45 88  A 1 
ATOM 672  N NE2   . HIS A 1 88  ? 24.019  14.863  9.709   1.00 61.00 88  A 1 
ATOM 673  N N     . GLU A 1 89  ? 23.727  12.545  15.695  1.00 69.54 89  A 1 
ATOM 674  C CA    . GLU A 1 89  ? 23.939  11.796  16.918  1.00 70.46 89  A 1 
ATOM 675  C C     . GLU A 1 89  ? 25.315  11.132  16.867  1.00 72.23 89  A 1 
ATOM 676  O O     . GLU A 1 89  ? 25.640  10.419  15.907  1.00 68.13 89  A 1 
ATOM 677  C CB    . GLU A 1 89  ? 22.806  10.791  17.101  1.00 65.86 89  A 1 
ATOM 678  C CG    . GLU A 1 89  ? 22.793  10.130  18.484  1.00 57.39 89  A 1 
ATOM 679  C CD    . GLU A 1 89  ? 21.578  9.202   18.682  1.00 53.81 89  A 1 
ATOM 680  O OE1   . GLU A 1 89  ? 21.297  8.854   19.841  1.00 46.66 89  A 1 
ATOM 681  O OE2   . GLU A 1 89  ? 20.926  8.844   17.674  1.00 47.35 89  A 1 
ATOM 682  N N     . ARG A 1 90  ? 26.128  11.388  17.890  1.00 76.12 90  A 1 
ATOM 683  C CA    . ARG A 1 90  ? 27.483  10.856  18.022  1.00 75.93 90  A 1 
ATOM 684  C C     . ARG A 1 90  ? 27.587  10.049  19.302  1.00 76.06 90  A 1 
ATOM 685  O O     . ARG A 1 90  ? 27.105  10.486  20.341  1.00 72.58 90  A 1 
ATOM 686  C CB    . ARG A 1 90  ? 28.499  12.001  17.992  1.00 74.47 90  A 1 
ATOM 687  C CG    . ARG A 1 90  ? 28.619  12.632  16.600  1.00 74.96 90  A 1 
ATOM 688  C CD    . ARG A 1 90  ? 29.241  14.020  16.667  1.00 74.54 90  A 1 
ATOM 689  N NE    . ARG A 1 90  ? 28.264  15.027  17.066  1.00 73.65 90  A 1 
ATOM 690  C CZ    . ARG A 1 90  ? 28.527  16.306  17.319  1.00 71.66 90  A 1 
ATOM 691  N NH1   . ARG A 1 90  ? 29.747  16.761  17.312  1.00 62.96 90  A 1 
ATOM 692  N NH2   . ARG A 1 90  ? 27.568  17.141  17.561  1.00 69.23 90  A 1 
ATOM 693  N N     . VAL A 1 91  ? 28.222  8.887   19.214  1.00 75.62 91  A 1 
ATOM 694  C CA    . VAL A 1 91  ? 28.429  7.984   20.345  1.00 76.38 91  A 1 
ATOM 695  C C     . VAL A 1 91  ? 29.911  7.978   20.699  1.00 77.00 91  A 1 
ATOM 696  O O     . VAL A 1 91  ? 30.746  7.843   19.805  1.00 75.84 91  A 1 
ATOM 697  C CB    . VAL A 1 91  ? 27.905  6.570   20.028  1.00 74.17 91  A 1 
ATOM 698  C CG1   . VAL A 1 91  ? 28.004  5.660   21.247  1.00 63.51 91  A 1 
ATOM 699  C CG2   . VAL A 1 91  ? 26.434  6.608   19.588  1.00 67.15 91  A 1 
ATOM 700  N N     . LEU A 1 92  ? 30.251  8.122   21.991  1.00 76.94 92  A 1 
ATOM 701  C CA    . LEU A 1 92  ? 31.627  7.987   22.453  1.00 76.00 92  A 1 
ATOM 702  C C     . LEU A 1 92  ? 32.060  6.525   22.337  1.00 75.28 92  A 1 
ATOM 703  O O     . LEU A 1 92  ? 31.431  5.630   22.897  1.00 72.29 92  A 1 
ATOM 704  C CB    . LEU A 1 92  ? 31.755  8.488   23.907  1.00 73.32 92  A 1 
ATOM 705  C CG    . LEU A 1 92  ? 31.807  10.018  24.019  1.00 67.91 92  A 1 
ATOM 706  C CD1   . LEU A 1 92  ? 31.548  10.462  25.456  1.00 61.16 92  A 1 
ATOM 707  C CD2   . LEU A 1 92  ? 33.180  10.561  23.606  1.00 63.32 92  A 1 
ATOM 708  N N     . LEU A 1 93  ? 33.191  6.288   21.659  1.00 74.13 93  A 1 
ATOM 709  C CA    . LEU A 1 93  ? 33.699  4.937   21.453  1.00 72.76 93  A 1 
ATOM 710  C C     . LEU A 1 93  ? 34.143  4.303   22.770  1.00 71.60 93  A 1 
ATOM 711  O O     . LEU A 1 93  ? 33.951  3.109   22.954  1.00 66.76 93  A 1 
ATOM 712  C CB    . LEU A 1 93  ? 34.837  4.958   20.429  1.00 70.51 93  A 1 
ATOM 713  C CG    . LEU A 1 93  ? 34.379  5.367   19.017  1.00 69.52 93  A 1 
ATOM 714  C CD1   . LEU A 1 93  ? 35.596  5.502   18.110  1.00 64.40 93  A 1 
ATOM 715  C CD2   . LEU A 1 93  ? 33.433  4.340   18.389  1.00 66.95 93  A 1 
ATOM 716  N N     . SER A 1 94  ? 34.648  5.103   23.714  1.00 68.33 94  A 1 
ATOM 717  C CA    . SER A 1 94  ? 35.032  4.599   25.038  1.00 67.01 94  A 1 
ATOM 718  C C     . SER A 1 94  ? 33.878  3.943   25.806  1.00 65.45 94  A 1 
ATOM 719  O O     . SER A 1 94  ? 34.118  3.039   26.600  1.00 61.33 94  A 1 
ATOM 720  C CB    . SER A 1 94  ? 35.597  5.744   25.878  1.00 62.63 94  A 1 
ATOM 721  O OG    . SER A 1 94  ? 34.653  6.789   26.025  1.00 56.22 94  A 1 
ATOM 722  N N     . GLU A 1 95  ? 32.649  4.380   25.588  1.00 58.38 95  A 1 
ATOM 723  C CA    . GLU A 1 95  ? 31.457  3.772   26.178  1.00 57.20 95  A 1 
ATOM 724  C C     . GLU A 1 95  ? 31.055  2.508   25.419  1.00 54.52 95  A 1 
ATOM 725  O O     . GLU A 1 95  ? 30.745  1.491   26.041  1.00 51.15 95  A 1 
ATOM 726  C CB    . GLU A 1 95  ? 30.305  4.773   26.203  1.00 53.54 95  A 1 
ATOM 727  C CG    . GLU A 1 95  ? 30.592  5.943   27.159  1.00 49.00 95  A 1 
ATOM 728  C CD    . GLU A 1 95  ? 29.464  6.972   27.231  1.00 44.28 95  A 1 
ATOM 729  O OE1   . GLU A 1 95  ? 29.530  7.812   28.153  1.00 39.69 95  A 1 
ATOM 730  O OE2   . GLU A 1 95  ? 28.564  6.937   26.365  1.00 40.90 95  A 1 
ATOM 731  N N     . ALA A 1 96  ? 31.127  2.543   24.080  1.00 56.21 96  A 1 
ATOM 732  C CA    . ALA A 1 96  ? 30.842  1.373   23.257  1.00 54.05 96  A 1 
ATOM 733  C C     . ALA A 1 96  ? 31.823  0.222   23.528  1.00 52.03 96  A 1 
ATOM 734  O O     . ALA A 1 96  ? 31.393  -0.921  23.676  1.00 51.91 96  A 1 
ATOM 735  C CB    . ALA A 1 96  ? 30.842  1.798   21.783  1.00 52.29 96  A 1 
ATOM 736  N N     . TYR A 1 97  ? 33.132  0.531   23.672  1.00 55.24 97  A 1 
ATOM 737  C CA    . TYR A 1 97  ? 34.159  -0.471  23.991  1.00 53.18 97  A 1 
ATOM 738  C C     . TYR A 1 97  ? 34.026  -1.052  25.409  1.00 50.04 97  A 1 
ATOM 739  O O     . TYR A 1 97  ? 34.326  -2.217  25.604  1.00 48.60 97  A 1 
ATOM 740  C CB    . TYR A 1 97  ? 35.563  0.122   23.785  1.00 50.88 97  A 1 
ATOM 741  C CG    . TYR A 1 97  ? 35.994  0.274   22.339  1.00 48.18 97  A 1 
ATOM 742  C CD1   . TYR A 1 97  ? 36.109  -0.860  21.507  1.00 45.63 97  A 1 
ATOM 743  C CD2   . TYR A 1 97  ? 36.298  1.538   21.801  1.00 44.68 97  A 1 
ATOM 744  C CE1   . TYR A 1 97  ? 36.490  -0.728  20.157  1.00 40.30 97  A 1 
ATOM 745  C CE2   . TYR A 1 97  ? 36.674  1.683   20.454  1.00 41.49 97  A 1 
ATOM 746  C CZ    . TYR A 1 97  ? 36.766  0.549   19.636  1.00 41.28 97  A 1 
ATOM 747  O OH    . TYR A 1 97  ? 37.114  0.687   18.312  1.00 38.54 97  A 1 
ATOM 748  N N     . LYS A 1 98  ? 33.530  -0.278  26.378  1.00 49.64 98  A 1 
ATOM 749  C CA    . LYS A 1 98  ? 33.317  -0.786  27.743  1.00 49.69 98  A 1 
ATOM 750  C C     . LYS A 1 98  ? 32.231  -1.859  27.828  1.00 47.39 98  A 1 
ATOM 751  O O     . LYS A 1 98  ? 32.311  -2.728  28.691  1.00 44.18 98  A 1 
ATOM 752  C CB    . LYS A 1 98  ? 32.953  0.365   28.684  1.00 46.84 98  A 1 
ATOM 753  C CG    . LYS A 1 98  ? 34.183  1.156   29.147  1.00 43.78 98  A 1 
ATOM 754  C CD    . LYS A 1 98  ? 33.723  2.341   29.984  1.00 40.48 98  A 1 
ATOM 755  C CE    . LYS A 1 98  ? 34.922  3.183   30.407  1.00 35.92 98  A 1 
ATOM 756  N NZ    . LYS A 1 98  ? 34.496  4.326   31.254  1.00 31.14 98  A 1 
ATOM 757  N N     . HIS A 1 99  ? 31.216  -1.762  26.970  1.00 47.76 99  A 1 
ATOM 758  C CA    . HIS A 1 99  ? 30.116  -2.729  26.929  1.00 47.17 99  A 1 
ATOM 759  C C     . HIS A 1 99  ? 30.351  -3.874  25.945  1.00 43.31 99  A 1 
ATOM 760  O O     . HIS A 1 99  ? 29.568  -4.829  25.940  1.00 40.24 99  A 1 
ATOM 761  C CB    . HIS A 1 99  ? 28.813  -1.987  26.655  1.00 44.41 99  A 1 
ATOM 762  C CG    . HIS A 1 99  ? 28.373  -1.148  27.822  1.00 42.05 99  A 1 
ATOM 763  N ND1   . HIS A 1 99  ? 28.056  -1.619  29.078  1.00 38.37 99  A 1 
ATOM 764  C CD2   . HIS A 1 99  ? 28.229  0.216   27.866  1.00 38.98 99  A 1 
ATOM 765  C CE1   . HIS A 1 99  ? 27.737  -0.574  29.848  1.00 36.07 99  A 1 
ATOM 766  N NE2   . HIS A 1 99  ? 27.822  0.566   29.150  1.00 36.81 99  A 1 
ATOM 767  N N     . ALA A 1 100 ? 31.401  -3.798  25.133  1.00 47.93 100 A 1 
ATOM 768  C CA    . ALA A 1 100 ? 31.792  -4.924  24.312  1.00 47.05 100 A 1 
ATOM 769  C C     . ALA A 1 100 ? 32.356  -6.026  25.210  1.00 44.23 100 A 1 
ATOM 770  O O     . ALA A 1 100 ? 33.225  -5.740  26.036  1.00 42.90 100 A 1 
ATOM 771  C CB    . ALA A 1 100 ? 32.812  -4.471  23.274  1.00 44.71 100 A 1 
ATOM 772  N N     . PRO A 1 101 ? 31.908  -7.280  25.073  1.00 37.01 101 A 1 
ATOM 773  C CA    . PRO A 1 101 ? 32.587  -8.385  25.723  1.00 37.55 101 A 1 
ATOM 774  C C     . PRO A 1 101 ? 34.046  -8.391  25.275  1.00 37.67 101 A 1 
ATOM 775  O O     . PRO A 1 101 ? 34.330  -8.122  24.106  1.00 36.33 101 A 1 
ATOM 776  C CB    . PRO A 1 101 ? 31.818  -9.647  25.313  1.00 34.93 101 A 1 
ATOM 777  C CG    . PRO A 1 101 ? 31.166  -9.254  23.987  1.00 34.63 101 A 1 
ATOM 778  C CD    . PRO A 1 101 ? 30.914  -7.753  24.131  1.00 39.86 101 A 1 
ATOM 779  N N     . VAL A 1 102 ? 34.953  -8.656  26.204  1.00 30.46 102 A 1 
ATOM 780  C CA    . VAL A 1 102 ? 36.391  -8.772  25.921  1.00 31.30 102 A 1 
ATOM 781  C C     . VAL A 1 102 ? 36.569  -9.791  24.803  1.00 30.09 102 A 1 
ATOM 782  O O     . VAL A 1 102 ? 36.359  -10.986 25.021  1.00 28.23 102 A 1 
ATOM 783  C CB    . VAL A 1 102 ? 37.174  -9.187  27.181  1.00 29.82 102 A 1 
ATOM 784  C CG1   . VAL A 1 102 ? 38.673  -9.252  26.916  1.00 28.42 102 A 1 
ATOM 785  C CG2   . VAL A 1 102 ? 36.937  -8.199  28.334  1.00 31.32 102 A 1 
ATOM 786  N N     . MET A 1 103 ? 36.859  -9.311  23.592  1.00 30.25 103 A 1 
ATOM 787  C CA    . MET A 1 103 ? 37.140  -10.223 22.488  1.00 31.04 103 A 1 
ATOM 788  C C     . MET A 1 103 ? 38.428  -10.951 22.826  1.00 30.50 103 A 1 
ATOM 789  O O     . MET A 1 103 ? 39.451  -10.319 23.091  1.00 29.39 103 A 1 
ATOM 790  C CB    . MET A 1 103 ? 37.190  -9.490  21.133  1.00 30.63 103 A 1 
ATOM 791  C CG    . MET A 1 103 ? 35.783  -9.107  20.655  1.00 28.92 103 A 1 
ATOM 792  S SD    . MET A 1 103 ? 35.483  -9.306  18.864  1.00 26.83 103 A 1 
ATOM 793  C CE    . MET A 1 103 ? 36.311  -7.836  18.218  1.00 25.16 103 A 1 
ATOM 794  N N     . LEU A 1 104 ? 38.341  -12.263 22.862  1.00 26.95 104 A 1 
ATOM 795  C CA    . LEU A 1 104 ? 39.484  -13.138 23.085  1.00 27.41 104 A 1 
ATOM 796  C C     . LEU A 1 104 ? 40.535  -12.906 21.995  1.00 25.81 104 A 1 
ATOM 797  O O     . LEU A 1 104 ? 40.192  -12.590 20.858  1.00 24.27 104 A 1 
ATOM 798  C CB    . LEU A 1 104 ? 39.003  -14.604 23.113  1.00 26.98 104 A 1 
ATOM 799  C CG    . LEU A 1 104 ? 38.373  -15.032 24.448  1.00 25.63 104 A 1 
ATOM 800  C CD1   . LEU A 1 104 ? 37.499  -16.268 24.266  1.00 25.83 104 A 1 
ATOM 801  C CD2   . LEU A 1 104 ? 39.442  -15.362 25.488  1.00 29.42 104 A 1 
ATOM 802  N N     . ASP A 1 105 ? 41.804  -13.138 22.345  1.00 29.77 105 A 1 
ATOM 803  C CA    . ASP A 1 105 ? 43.023  -13.011 21.522  1.00 31.01 105 A 1 
ATOM 804  C C     . ASP A 1 105 ? 43.100  -13.955 20.298  1.00 28.99 105 A 1 
ATOM 805  O O     . ASP A 1 105 ? 44.181  -14.400 19.894  1.00 27.87 105 A 1 
ATOM 806  C CB    . ASP A 1 105 ? 44.259  -13.242 22.423  1.00 30.28 105 A 1 
ATOM 807  C CG    . ASP A 1 105 ? 44.705  -12.033 23.249  1.00 28.78 105 A 1 
ATOM 808  O OD1   . ASP A 1 105 ? 44.533  -10.899 22.769  1.00 27.96 105 A 1 
ATOM 809  O OD2   . ASP A 1 105 ? 45.263  -12.274 24.339  1.00 28.21 105 A 1 
ATOM 810  N N     . CYS A 1 106 ? 41.975  -14.319 19.693  1.00 28.12 106 A 1 
ATOM 811  C CA    . CYS A 1 106 ? 42.024  -15.150 18.509  1.00 31.68 106 A 1 
ATOM 812  C C     . CYS A 1 106 ? 42.658  -14.354 17.360  1.00 29.52 106 A 1 
ATOM 813  O O     . CYS A 1 106 ? 42.060  -13.423 16.833  1.00 28.87 106 A 1 
ATOM 814  C CB    . CYS A 1 106 ? 40.639  -15.693 18.179  1.00 31.04 106 A 1 
ATOM 815  S SG    . CYS A 1 106 ? 40.195  -16.986 19.382  1.00 29.87 106 A 1 
ATOM 816  N N     . HIS A 1 107 ? 43.830  -14.786 16.933  1.00 24.16 107 A 1 
ATOM 817  C CA    . HIS A 1 107 ? 44.627  -14.276 15.799  1.00 25.54 107 A 1 
ATOM 818  C C     . HIS A 1 107 ? 43.943  -14.338 14.413  1.00 24.54 107 A 1 
ATOM 819  O O     . HIS A 1 107 ? 44.613  -14.129 13.396  1.00 22.81 107 A 1 
ATOM 820  C CB    . HIS A 1 107 ? 45.947  -15.064 15.746  1.00 24.32 107 A 1 
ATOM 821  C CG    . HIS A 1 107 ? 47.062  -14.486 16.568  1.00 22.40 107 A 1 
ATOM 822  N ND1   . HIS A 1 107 ? 47.684  -13.285 16.326  1.00 20.64 107 A 1 
ATOM 823  C CD2   . HIS A 1 107 ? 47.735  -15.068 17.608  1.00 20.33 107 A 1 
ATOM 824  C CE1   . HIS A 1 107 ? 48.693  -13.147 17.211  1.00 18.54 107 A 1 
ATOM 825  N NE2   . HIS A 1 107 ? 48.755  -14.214 17.998  1.00 18.55 107 A 1 
ATOM 826  N N     . ALA A 1 108 ? 42.679  -14.674 14.335  1.00 29.64 108 A 1 
ATOM 827  C CA    . ALA A 1 108 ? 41.959  -14.764 13.076  1.00 30.55 108 A 1 
ATOM 828  C C     . ALA A 1 108 ? 41.789  -13.379 12.416  1.00 29.84 108 A 1 
ATOM 829  O O     . ALA A 1 108 ? 41.923  -12.345 13.059  1.00 27.78 108 A 1 
ATOM 830  C CB    . ALA A 1 108 ? 40.622  -15.467 13.324  1.00 28.86 108 A 1 
ATOM 831  N N     . ASP A 1 109 ? 41.468  -13.380 11.128  1.00 31.69 109 A 1 
ATOM 832  C CA    . ASP A 1 109 ? 41.427  -12.195 10.262  1.00 31.32 109 A 1 
ATOM 833  C C     . ASP A 1 109 ? 40.681  -11.010 10.893  1.00 30.00 109 A 1 
ATOM 834  O O     . ASP A 1 109 ? 39.457  -11.001 11.022  1.00 28.32 109 A 1 
ATOM 835  C CB    . ASP A 1 109 ? 40.788  -12.558 8.917   1.00 29.93 109 A 1 
ATOM 836  C CG    . ASP A 1 109 ? 41.686  -13.404 8.020   1.00 27.69 109 A 1 
ATOM 837  O OD1   . ASP A 1 109 ? 42.898  -13.113 7.994   1.00 29.56 109 A 1 
ATOM 838  O OD2   . ASP A 1 109 ? 41.148  -14.314 7.352   1.00 31.31 109 A 1 
ATOM 839  N N     . ALA A 1 110 ? 41.437  -9.960  11.219  1.00 28.99 110 A 1 
ATOM 840  C CA    . ALA A 1 110 ? 40.946  -8.741  11.855  1.00 29.85 110 A 1 
ATOM 841  C C     . ALA A 1 110 ? 39.763  -8.092  11.111  1.00 29.04 110 A 1 
ATOM 842  O O     . ALA A 1 110 ? 38.905  -7.461  11.728  1.00 28.08 110 A 1 
ATOM 843  C CB    . ALA A 1 110 ? 42.120  -7.768  11.967  1.00 28.70 110 A 1 
ATOM 844  N N     . ALA A 1 111 ? 39.684  -8.284  9.786   1.00 32.52 111 A 1 
ATOM 845  C CA    . ALA A 1 111 ? 38.583  -7.782  8.969   1.00 32.30 111 A 1 
ATOM 846  C C     . ALA A 1 111 ? 37.238  -8.446  9.301   1.00 31.73 111 A 1 
ATOM 847  O O     . ALA A 1 111 ? 36.205  -7.772  9.342   1.00 31.38 111 A 1 
ATOM 848  C CB    . ALA A 1 111 ? 38.962  -7.991  7.501   1.00 31.55 111 A 1 
ATOM 849  N N     . ALA A 1 112 ? 37.235  -9.760  9.557   1.00 32.68 112 A 1 
ATOM 850  C CA    . ALA A 1 112 ? 36.023  -10.495 9.914   1.00 32.51 112 A 1 
ATOM 851  C C     . ALA A 1 112 ? 35.505  -10.093 11.299  1.00 32.16 112 A 1 
ATOM 852  O O     . ALA A 1 112 ? 34.304  -9.901  11.483  1.00 32.37 112 A 1 
ATOM 853  C CB    . ALA A 1 112 ? 36.321  -11.995 9.829   1.00 32.53 112 A 1 
ATOM 854  N N     . LEU A 1 113 ? 36.416  -9.881  12.254  1.00 31.10 113 A 1 
ATOM 855  C CA    . LEU A 1 113 ? 36.103  -9.381  13.589  1.00 32.28 113 A 1 
ATOM 856  C C     . LEU A 1 113 ? 35.508  -7.978  13.543  1.00 30.76 113 A 1 
ATOM 857  O O     . LEU A 1 113 ? 34.493  -7.729  14.199  1.00 29.72 113 A 1 
ATOM 858  C CB    . LEU A 1 113 ? 37.371  -9.444  14.458  1.00 31.01 113 A 1 
ATOM 859  C CG    . LEU A 1 113 ? 37.521  -10.804 15.150  1.00 30.94 113 A 1 
ATOM 860  C CD1   . LEU A 1 113 ? 38.985  -11.052 15.533  1.00 32.37 113 A 1 
ATOM 861  C CD2   . LEU A 1 113 ? 36.690  -10.884 16.420  1.00 37.18 113 A 1 
ATOM 862  N N     . CYS A 1 114 ? 36.039  -7.069  12.718  1.00 38.48 114 A 1 
ATOM 863  C CA    . CYS A 1 114 ? 35.472  -5.734  12.541  1.00 38.99 114 A 1 
ATOM 864  C C     . CYS A 1 114 ? 34.047  -5.779  11.983  1.00 37.13 114 A 1 
ATOM 865  O O     . CYS A 1 114 ? 33.182  -5.071  12.487  1.00 37.90 114 A 1 
ATOM 866  C CB    . CYS A 1 114 ? 36.385  -4.890  11.647  1.00 38.47 114 A 1 
ATOM 867  S SG    . CYS A 1 114 ? 37.849  -4.332  12.583  1.00 37.80 114 A 1 
ATOM 868  N N     . ALA A 1 115 ? 33.784  -6.631  10.989  1.00 35.62 115 A 1 
ATOM 869  C CA    . ALA A 1 115 ? 32.445  -6.768  10.421  1.00 34.38 115 A 1 
ATOM 870  C C     . ALA A 1 115 ? 31.433  -7.362  11.424  1.00 32.73 115 A 1 
ATOM 871  O O     . ALA A 1 115 ? 30.299  -6.891  11.526  1.00 32.17 115 A 1 
ATOM 872  C CB    . ALA A 1 115 ? 32.551  -7.622  9.155   1.00 33.91 115 A 1 
ATOM 873  N N     . ALA A 1 116 ? 31.862  -8.374  12.205  1.00 37.46 116 A 1 
ATOM 874  C CA    . ALA A 1 116 ? 31.045  -8.945  13.262  1.00 36.51 116 A 1 
ATOM 875  C C     . ALA A 1 116 ? 30.757  -7.932  14.381  1.00 35.82 116 A 1 
ATOM 876  O O     . ALA A 1 116 ? 29.636  -7.854  14.881  1.00 35.55 116 A 1 
ATOM 877  C CB    . ALA A 1 116 ? 31.745  -10.199 13.799  1.00 35.33 116 A 1 
ATOM 878  N N     . TYR A 1 117 ? 31.759  -7.108  14.744  1.00 35.45 117 A 1 
ATOM 879  C CA    . TYR A 1 117 ? 31.623  -6.057  15.737  1.00 35.07 117 A 1 
ATOM 880  C C     . TYR A 1 117 ? 30.709  -4.924  15.252  1.00 34.85 117 A 1 
ATOM 881  O O     . TYR A 1 117 ? 29.823  -4.504  15.991  1.00 32.92 117 A 1 
ATOM 882  C CB    . TYR A 1 117 ? 33.004  -5.546  16.126  1.00 33.80 117 A 1 
ATOM 883  C CG    . TYR A 1 117 ? 32.988  -4.769  17.424  1.00 30.12 117 A 1 
ATOM 884  C CD1   . TYR A 1 117 ? 32.912  -3.368  17.422  1.00 28.11 117 A 1 
ATOM 885  C CD2   . TYR A 1 117 ? 33.061  -5.467  18.646  1.00 31.26 117 A 1 
ATOM 886  C CE1   . TYR A 1 117 ? 32.928  -2.668  18.632  1.00 26.57 117 A 1 
ATOM 887  C CE2   . TYR A 1 117 ? 33.077  -4.772  19.858  1.00 26.75 117 A 1 
ATOM 888  C CZ    . TYR A 1 117 ? 33.023  -3.361  19.859  1.00 29.06 117 A 1 
ATOM 889  O OH    . TYR A 1 117 ? 33.073  -2.666  21.031  1.00 29.82 117 A 1 
ATOM 890  N N     . GLU A 1 118 ? 30.839  -4.490  13.989  1.00 40.87 118 A 1 
ATOM 891  C CA    . GLU A 1 118 ? 29.905  -3.523  13.396  1.00 40.43 118 A 1 
ATOM 892  C C     . GLU A 1 118 ? 28.461  -4.049  13.406  1.00 38.21 118 A 1 
ATOM 893  O O     . GLU A 1 118 ? 27.543  -3.313  13.767  1.00 37.17 118 A 1 
ATOM 894  C CB    . GLU A 1 118 ? 30.321  -3.161  11.961  1.00 39.51 118 A 1 
ATOM 895  C CG    . GLU A 1 118 ? 31.430  -2.105  11.918  1.00 36.82 118 A 1 
ATOM 896  C CD    . GLU A 1 118 ? 31.831  -1.670  10.493  1.00 33.98 118 A 1 
ATOM 897  O OE1   . GLU A 1 118 ? 32.589  -0.678  10.382  1.00 32.09 118 A 1 
ATOM 898  O OE2   . GLU A 1 118 ? 31.379  -2.307  9.520   1.00 32.66 118 A 1 
ATOM 899  N N     . ALA A 1 119 ? 28.257  -5.323  13.087  1.00 42.18 119 A 1 
ATOM 900  C CA    . ALA A 1 119 ? 26.951  -5.952  13.158  1.00 37.93 119 A 1 
ATOM 901  C C     . ALA A 1 119 ? 26.410  -6.027  14.595  1.00 35.99 119 A 1 
ATOM 902  O O     . ALA A 1 119 ? 25.244  -5.684  14.834  1.00 35.35 119 A 1 
ATOM 903  C CB    . ALA A 1 119 ? 27.031  -7.338  12.509  1.00 37.22 119 A 1 
ATOM 904  N N     . GLN A 1 120 ? 27.252  -6.392  15.576  1.00 37.10 120 A 1 
ATOM 905  C CA    . GLN A 1 120 ? 26.867  -6.422  16.992  1.00 38.24 120 A 1 
ATOM 906  C C     . GLN A 1 120 ? 26.584  -5.028  17.557  1.00 37.85 120 A 1 
ATOM 907  O O     . GLN A 1 120 ? 25.579  -4.852  18.254  1.00 37.69 120 A 1 
ATOM 908  C CB    . GLN A 1 120 ? 27.941  -7.110  17.840  1.00 37.68 120 A 1 
ATOM 909  C CG    . GLN A 1 120 ? 27.807  -8.637  17.827  1.00 35.65 120 A 1 
ATOM 910  C CD    . GLN A 1 120 ? 28.776  -9.307  18.804  1.00 32.16 120 A 1 
ATOM 911  O OE1   . GLN A 1 120 ? 29.669  -8.699  19.364  1.00 32.98 120 A 1 
ATOM 912  N NE2   . GLN A 1 120 ? 28.625  -10.594 19.059  1.00 29.99 120 A 1 
ATOM 913  N N     . VAL A 1 121 ? 27.395  -4.019  17.237  1.00 42.90 121 A 1 
ATOM 914  C CA    . VAL A 1 121 ? 27.171  -2.634  17.671  1.00 41.30 121 A 1 
ATOM 915  C C     . VAL A 1 121 ? 25.899  -2.081  17.039  1.00 39.12 121 A 1 
ATOM 916  O O     . VAL A 1 121 ? 25.131  -1.374  17.698  1.00 37.88 121 A 1 
ATOM 917  C CB    . VAL A 1 121 ? 28.393  -1.750  17.355  1.00 40.48 121 A 1 
ATOM 918  C CG1   . VAL A 1 121 ? 28.131  -0.267  17.638  1.00 39.70 121 A 1 
ATOM 919  C CG2   . VAL A 1 121 ? 29.594  -2.154  18.221  1.00 44.58 121 A 1 
ATOM 920  N N     . HIS A 1 122 ? 25.609  -2.455  15.796  1.00 41.71 122 A 1 
ATOM 921  C CA    . HIS A 1 122 ? 24.318  -2.150  15.174  1.00 40.26 122 A 1 
ATOM 922  C C     . HIS A 1 122 ? 23.149  -2.791  15.928  1.00 36.74 122 A 1 
ATOM 923  O O     . HIS A 1 122 ? 22.127  -2.132  16.135  1.00 36.22 122 A 1 
ATOM 924  C CB    . HIS A 1 122 ? 24.322  -2.567  13.693  1.00 40.00 122 A 1 
ATOM 925  C CG    . HIS A 1 122 ? 24.122  -1.387  12.789  1.00 38.87 122 A 1 
ATOM 926  N ND1   . HIS A 1 122 ? 22.957  -0.692  12.624  1.00 37.58 122 A 1 
ATOM 927  C CD2   . HIS A 1 122 ? 25.056  -0.753  12.013  1.00 38.32 122 A 1 
ATOM 928  C CE1   . HIS A 1 122 ? 23.178  0.332   11.773  1.00 35.42 122 A 1 
ATOM 929  N NE2   . HIS A 1 122 ? 24.447  0.322   11.380  1.00 34.35 122 A 1 
ATOM 930  N N     . TYR A 1 123 ? 23.304  -4.044  16.372  1.00 37.56 123 A 1 
ATOM 931  C CA    . TYR A 1 123 ? 22.260  -4.774  17.088  1.00 33.43 123 A 1 
ATOM 932  C C     . TYR A 1 123 ? 22.094  -4.280  18.535  1.00 32.44 123 A 1 
ATOM 933  O O     . TYR A 1 123 ? 20.969  -4.015  18.977  1.00 30.53 123 A 1 
ATOM 934  C CB    . TYR A 1 123 ? 22.575  -6.275  17.021  1.00 32.72 123 A 1 
ATOM 935  C CG    . TYR A 1 123 ? 21.354  -7.144  17.195  1.00 30.49 123 A 1 
ATOM 936  C CD1   . TYR A 1 123 ? 20.990  -7.648  18.455  1.00 28.50 123 A 1 
ATOM 937  C CD2   . TYR A 1 123 ? 20.555  -7.458  16.066  1.00 31.05 123 A 1 
ATOM 938  C CE1   . TYR A 1 123 ? 19.849  -8.455  18.590  1.00 23.93 123 A 1 
ATOM 939  C CE2   . TYR A 1 123 ? 19.417  -8.262  16.197  1.00 23.96 123 A 1 
ATOM 940  C CZ    . TYR A 1 123 ? 19.067  -8.762  17.460  1.00 26.82 123 A 1 
ATOM 941  O OH    . TYR A 1 123 ? 17.962  -9.559  17.595  1.00 26.69 123 A 1 
ATOM 942  N N     . ALA A 1 124 ? 23.185  -4.053  19.256  1.00 41.82 124 A 1 
ATOM 943  C CA    . ALA A 1 124 ? 23.184  -3.538  20.623  1.00 40.97 124 A 1 
ATOM 944  C C     . ALA A 1 124 ? 22.604  -2.111  20.701  1.00 38.85 124 A 1 
ATOM 945  O O     . ALA A 1 124 ? 21.752  -1.835  21.545  1.00 38.05 124 A 1 
ATOM 946  C CB    . ALA A 1 124 ? 24.603  -3.610  21.185  1.00 39.54 124 A 1 
ATOM 947  N N     . ASN A 1 125 ? 22.986  -1.242  19.761  1.00 40.69 125 A 1 
ATOM 948  C CA    . ASN A 1 125 ? 22.360  0.079   19.626  1.00 39.67 125 A 1 
ATOM 949  C C     . ASN A 1 125 ? 20.878  -0.009  19.235  1.00 37.08 125 A 1 
ATOM 950  O O     . ASN A 1 125 ? 20.130  0.931   19.479  1.00 35.76 125 A 1 
ATOM 951  C CB    . ASN A 1 125 ? 23.131  0.916   18.605  1.00 39.01 125 A 1 
ATOM 952  C CG    . ASN A 1 125 ? 24.334  1.610   19.213  1.00 35.76 125 A 1 
ATOM 953  O OD1   . ASN A 1 125 ? 24.262  2.199   20.271  1.00 35.62 125 A 1 
ATOM 954  N ND2   . ASN A 1 125 ? 25.458  1.629   18.526  1.00 37.61 125 A 1 
ATOM 955  N N     . LEU A 1 126 ? 20.449  -1.104  18.617  1.00 39.05 126 A 1 
ATOM 956  C CA    . LEU A 1 126 ? 19.028  -1.338  18.381  1.00 38.62 126 A 1 
ATOM 957  C C     . LEU A 1 126 ? 18.300  -1.572  19.713  1.00 36.52 126 A 1 
ATOM 958  O O     . LEU A 1 126 ? 17.274  -0.938  19.947  1.00 35.55 126 A 1 
ATOM 959  C CB    . LEU A 1 126 ? 18.785  -2.492  17.371  1.00 37.38 126 A 1 
ATOM 960  C CG    . LEU A 1 126 ? 17.858  -2.064  16.210  1.00 35.78 126 A 1 
ATOM 961  C CD1   . LEU A 1 126 ? 18.662  -1.673  14.964  1.00 33.64 126 A 1 
ATOM 962  C CD2   . LEU A 1 126 ? 16.856  -3.141  15.823  1.00 39.47 126 A 1 
ATOM 963  N N     . LEU A 1 127 ? 18.845  -2.393  20.586  1.00 34.95 127 A 1 
ATOM 964  C CA    . LEU A 1 127 ? 18.248  -2.753  21.876  1.00 34.92 127 A 1 
ATOM 965  C C     . LEU A 1 127 ? 18.244  -1.596  22.891  1.00 33.12 127 A 1 
ATOM 966  O O     . LEU A 1 127 ? 17.230  -1.374  23.552  1.00 32.02 127 A 1 
ATOM 967  C CB    . LEU A 1 127 ? 18.985  -3.979  22.438  1.00 33.56 127 A 1 
ATOM 968  C CG    . LEU A 1 127 ? 18.535  -5.296  21.793  1.00 31.29 127 A 1 
ATOM 969  C CD1   . LEU A 1 127 ? 19.555  -6.392  22.073  1.00 31.12 127 A 1 
ATOM 970  C CD2   . LEU A 1 127 ? 17.178  -5.752  22.341  1.00 37.76 127 A 1 
ATOM 971  N N     . THR A 1 128 ? 19.333  -0.824  22.996  1.00 38.35 128 A 1 
ATOM 972  C CA    . THR A 1 128 ? 19.414  0.268   23.985  1.00 37.78 128 A 1 
ATOM 973  C C     . THR A 1 128 ? 18.419  1.394   23.718  1.00 36.30 128 A 1 
ATOM 974  O O     . THR A 1 128 ? 17.820  1.906   24.665  1.00 33.93 128 A 1 
ATOM 975  C CB    . THR A 1 128 ? 20.831  0.851   24.081  1.00 35.41 128 A 1 
ATOM 976  O OG1   . THR A 1 128 ? 21.460  0.864   22.829  1.00 33.51 128 A 1 
ATOM 977  C CG2   . THR A 1 128 ? 21.708  0.057   25.041  1.00 34.59 128 A 1 
ATOM 978  N N     . VAL A 1 129 ? 18.183  1.744   22.469  1.00 33.23 129 A 1 
ATOM 979  C CA    . VAL A 1 129 ? 17.182  2.783   22.126  1.00 32.40 129 A 1 
ATOM 980  C C     . VAL A 1 129 ? 15.752  2.343   22.482  1.00 30.26 129 A 1 
ATOM 981  O O     . VAL A 1 129 ? 14.903  3.205   22.763  1.00 27.57 129 A 1 
ATOM 982  C CB    . VAL A 1 129 ? 17.310  3.203   20.653  1.00 30.59 129 A 1 
ATOM 983  C CG1   . VAL A 1 129 ? 16.243  4.237   20.226  1.00 27.15 129 A 1 
ATOM 984  C CG2   . VAL A 1 129 ? 18.669  3.854   20.372  1.00 28.44 129 A 1 
ATOM 985  N N     . MET A 1 130 ? 15.462  1.049   22.515  1.00 36.04 130 A 1 
ATOM 986  C CA    . MET A 1 130 ? 14.151  0.537   22.944  1.00 34.07 130 A 1 
ATOM 987  C C     . MET A 1 130 ? 13.879  0.759   24.433  1.00 33.12 130 A 1 
ATOM 988  O O     . MET A 1 130 ? 12.732  0.987   24.813  1.00 31.73 130 A 1 
ATOM 989  C CB    . MET A 1 130 ? 14.032  -0.959  22.602  1.00 32.73 130 A 1 
ATOM 990  C CG    . MET A 1 130 ? 13.805  -1.229  21.113  1.00 30.29 130 A 1 
ATOM 991  S SD    . MET A 1 130 ? 12.112  -0.919  20.537  1.00 28.80 130 A 1 
ATOM 992  C CE    . MET A 1 130 ? 11.770  -2.508  19.734  1.00 27.03 130 A 1 
ATOM 993  N N     . HIS A 1 131 ? 14.910  0.731   25.276  1.00 34.27 131 A 1 
ATOM 994  C CA    . HIS A 1 131 ? 14.727  0.772   26.727  1.00 33.55 131 A 1 
ATOM 995  C C     . HIS A 1 131 ? 14.472  2.161   27.319  1.00 31.03 131 A 1 
ATOM 996  O O     . HIS A 1 131 ? 13.801  2.262   28.339  1.00 28.83 131 A 1 
ATOM 997  C CB    . HIS A 1 131 ? 15.934  0.103   27.410  1.00 32.76 131 A 1 
ATOM 998  C CG    . HIS A 1 131 ? 15.811  -1.386  27.482  1.00 30.86 131 A 1 
ATOM 999  N ND1   . HIS A 1 131 ? 16.173  -2.288  26.511  1.00 29.73 131 A 1 
ATOM 1000 C CD2   . HIS A 1 131 ? 15.310  -2.123  28.517  1.00 30.94 131 A 1 
ATOM 1001 C CE1   . HIS A 1 131 ? 15.895  -3.526  26.945  1.00 30.06 131 A 1 
ATOM 1002 N NE2   . HIS A 1 131 ? 15.369  -3.473  28.164  1.00 28.56 131 A 1 
ATOM 1003 N N     . GLN A 1 132 ? 15.004  3.236   26.732  1.00 28.96 132 A 1 
ATOM 1004 C CA    . GLN A 1 132 ? 15.085  4.512   27.453  1.00 29.49 132 A 1 
ATOM 1005 C C     . GLN A 1 132 ? 13.751  5.210   27.773  1.00 28.51 132 A 1 
ATOM 1006 O O     . GLN A 1 132 ? 13.650  5.859   28.809  1.00 26.88 132 A 1 
ATOM 1007 C CB    . GLN A 1 132 ? 15.967  5.501   26.678  1.00 30.74 132 A 1 
ATOM 1008 C CG    . GLN A 1 132 ? 17.465  5.321   26.944  1.00 29.04 132 A 1 
ATOM 1009 C CD    . GLN A 1 132 ? 18.294  6.454   26.324  1.00 25.11 132 A 1 
ATOM 1010 O OE1   . GLN A 1 132 ? 17.829  7.248   25.518  1.00 24.50 132 A 1 
ATOM 1011 N NE2   . GLN A 1 132 ? 19.551  6.574   26.692  1.00 21.00 132 A 1 
ATOM 1012 N N     . ARG A 1 133 ? 12.807  5.225   26.846  1.00 30.23 133 A 1 
ATOM 1013 C CA    . ARG A 1 133 ? 11.863  6.359   26.798  1.00 30.41 133 A 1 
ATOM 1014 C C     . ARG A 1 133 ? 10.627  6.280   27.699  1.00 27.61 133 A 1 
ATOM 1015 O O     . ARG A 1 133 ? 9.822   7.213   27.618  1.00 26.62 133 A 1 
ATOM 1016 C CB    . ARG A 1 133 ? 11.464  6.684   25.358  1.00 31.40 133 A 1 
ATOM 1017 C CG    . ARG A 1 133 ? 12.364  7.778   24.774  1.00 31.91 133 A 1 
ATOM 1018 C CD    . ARG A 1 133 ? 11.727  8.327   23.498  1.00 32.25 133 A 1 
ATOM 1019 N NE    . ARG A 1 133 ? 12.600  9.297   22.841  1.00 29.17 133 A 1 
ATOM 1020 C CZ    . ARG A 1 133 ? 12.266  10.077  21.831  1.00 27.66 133 A 1 
ATOM 1021 N NH1   . ARG A 1 133 ? 11.059  10.049  21.325  1.00 24.06 133 A 1 
ATOM 1022 N NH2   . ARG A 1 133 ? 13.142  10.885  21.320  1.00 21.87 133 A 1 
ATOM 1023 N N     . MET A 1 134 ? 10.442  5.269   28.522  1.00 27.16 134 A 1 
ATOM 1024 C CA    . MET A 1 134 ? 9.312   5.294   29.452  1.00 26.52 134 A 1 
ATOM 1025 C C     . MET A 1 134 ? 9.616   6.278   30.592  1.00 24.55 134 A 1 
ATOM 1026 O O     . MET A 1 134 ? 10.397  5.929   31.482  1.00 23.33 134 A 1 
ATOM 1027 C CB    . MET A 1 134 ? 8.986   3.886   29.982  1.00 27.48 134 A 1 
ATOM 1028 C CG    . MET A 1 134 ? 8.329   3.000   28.918  1.00 26.37 134 A 1 
ATOM 1029 S SD    . MET A 1 134 ? 6.629   3.472   28.460  1.00 24.34 134 A 1 
ATOM 1030 C CE    . MET A 1 134 ? 5.714   2.166   29.294  1.00 24.28 134 A 1 
ATOM 1031 N N     . PRO A 1 135 ? 9.089   7.525   30.567  1.00 29.00 135 A 1 
ATOM 1032 C CA    . PRO A 1 135 ? 9.227   8.399   31.712  1.00 30.37 135 A 1 
ATOM 1033 C C     . PRO A 1 135 ? 8.429   7.751   32.839  1.00 30.09 135 A 1 
ATOM 1034 O O     . PRO A 1 135 ? 7.207   7.648   32.763  1.00 28.53 135 A 1 
ATOM 1035 C CB    . PRO A 1 135 ? 8.680   9.756   31.256  1.00 29.07 135 A 1 
ATOM 1036 C CG    . PRO A 1 135 ? 7.653   9.391   30.185  1.00 28.48 135 A 1 
ATOM 1037 C CD    . PRO A 1 135 ? 8.199   8.094   29.576  1.00 33.62 135 A 1 
ATOM 1038 N N     . VAL A 1 136 ? 9.129   7.300   33.883  1.00 28.76 136 A 1 
ATOM 1039 C CA    . VAL A 1 136 ? 8.483   6.889   35.132  1.00 31.36 136 A 1 
ATOM 1040 C C     . VAL A 1 136 ? 7.894   8.152   35.736  1.00 29.05 136 A 1 
ATOM 1041 O O     . VAL A 1 136 ? 8.577   8.901   36.426  1.00 28.08 136 A 1 
ATOM 1042 C CB    . VAL A 1 136 ? 9.463   6.182   36.088  1.00 30.75 136 A 1 
ATOM 1043 C CG1   . VAL A 1 136 ? 8.743   5.721   37.357  1.00 30.19 136 A 1 
ATOM 1044 C CG2   . VAL A 1 136 ? 10.091  4.951   35.422  1.00 38.06 136 A 1 
ATOM 1045 N N     . VAL A 1 137 ? 6.638   8.433   35.403  1.00 30.62 137 A 1 
ATOM 1046 C CA    . VAL A 1 137 ? 5.879   9.488   36.073  1.00 34.92 137 A 1 
ATOM 1047 C C     . VAL A 1 137 ? 5.719   9.004   37.512  1.00 31.57 137 A 1 
ATOM 1048 O O     . VAL A 1 137 ? 4.939   8.096   37.787  1.00 31.13 137 A 1 
ATOM 1049 C CB    . VAL A 1 137 ? 4.521   9.769   35.406  1.00 33.89 137 A 1 
ATOM 1050 C CG1   . VAL A 1 137 ? 3.817   10.944  36.098  1.00 31.90 137 A 1 
ATOM 1051 C CG2   . VAL A 1 137 ? 4.695   10.129  33.930  1.00 36.93 137 A 1 
ATOM 1052 N N     . SER A 1 138 ? 6.529   9.577   38.421  1.00 31.36 138 A 1 
ATOM 1053 C CA    . SER A 1 138 ? 6.447   9.320   39.850  1.00 33.35 138 A 1 
ATOM 1054 C C     . SER A 1 138 ? 5.121   9.878   40.365  1.00 31.88 138 A 1 
ATOM 1055 O O     . SER A 1 138 ? 5.032   11.047  40.728  1.00 31.14 138 A 1 
ATOM 1056 C CB    . SER A 1 138 ? 7.639   9.947   40.572  1.00 31.62 138 A 1 
ATOM 1057 O OG    . SER A 1 138 ? 7.724   11.331  40.286  1.00 31.43 138 A 1 
ATOM 1058 N N     . HIS A 1 139 ? 4.087   9.060   40.335  1.00 26.19 139 A 1 
ATOM 1059 C CA    . HIS A 1 139 ? 2.844   9.408   40.998  1.00 30.75 139 A 1 
ATOM 1060 C C     . HIS A 1 139 ? 3.138   9.615   42.490  1.00 28.11 139 A 1 
ATOM 1061 O O     . HIS A 1 139 ? 3.812   8.771   43.090  1.00 26.95 139 A 1 
ATOM 1062 C CB    . HIS A 1 139 ? 1.768   8.334   40.766  1.00 29.06 139 A 1 
ATOM 1063 C CG    . HIS A 1 139 ? 1.020   8.568   39.486  1.00 27.79 139 A 1 
ATOM 1064 N ND1   . HIS A 1 139 ? 0.000   9.479   39.293  1.00 28.51 139 A 1 
ATOM 1065 C CD2   . HIS A 1 139 ? 1.212   7.946   38.274  1.00 29.60 139 A 1 
ATOM 1066 C CE1   . HIS A 1 139 ? -0.395  9.407   38.014  1.00 27.38 139 A 1 
ATOM 1067 N NE2   . HIS A 1 139 ? 0.316   8.492   37.355  1.00 27.59 139 A 1 
ATOM 1068 N N     . PRO A 1 140 ? 2.704   10.734  43.086  1.00 31.65 140 A 1 
ATOM 1069 C CA    . PRO A 1 140 ? 2.937   10.993  44.492  1.00 35.13 140 A 1 
ATOM 1070 C C     . PRO A 1 140 ? 2.295   9.864   45.305  1.00 33.98 140 A 1 
ATOM 1071 O O     . PRO A 1 140 ? 1.159   9.468   45.044  1.00 33.56 140 A 1 
ATOM 1072 C CB    . PRO A 1 140 ? 2.329   12.367  44.775  1.00 33.06 140 A 1 
ATOM 1073 C CG    . PRO A 1 140 ? 1.253   12.515  43.700  1.00 33.41 140 A 1 
ATOM 1074 C CD    . PRO A 1 140 ? 1.851   11.752  42.509  1.00 40.46 140 A 1 
ATOM 1075 N N     . ALA A 1 141 ? 3.048   9.352   46.287  1.00 30.30 141 A 1 
ATOM 1076 C CA    . ALA A 1 141 ? 2.591   8.313   47.194  1.00 31.45 141 A 1 
ATOM 1077 C C     . ALA A 1 141 ? 1.464   8.867   48.078  1.00 28.83 141 A 1 
ATOM 1078 O O     . ALA A 1 141 ? 1.707   9.409   49.153  1.00 28.57 141 A 1 
ATOM 1079 C CB    . ALA A 1 141 ? 3.786   7.806   48.007  1.00 30.63 141 A 1 
ATOM 1080 N N     . VAL A 1 142 ? 0.230   8.781   47.598  1.00 29.43 142 A 1 
ATOM 1081 C CA    . VAL A 1 142 ? -0.936  9.073   48.423  1.00 34.52 142 A 1 
ATOM 1082 C C     . VAL A 1 142 ? -0.940  8.032   49.537  1.00 30.79 142 A 1 
ATOM 1083 O O     . VAL A 1 142 ? -1.079  6.831   49.279  1.00 31.24 142 A 1 
ATOM 1084 C CB    . VAL A 1 142 ? -2.246  9.080   47.619  1.00 33.69 142 A 1 
ATOM 1085 C CG1   . VAL A 1 142 ? -3.433  9.431   48.516  1.00 32.74 142 A 1 
ATOM 1086 C CG2   . VAL A 1 142 ? -2.195  10.119  46.491  1.00 41.59 142 A 1 
ATOM 1087 N N     . ALA A 1 143 ? -0.739  8.505   50.772  1.00 32.16 143 A 1 
ATOM 1088 C CA    . ALA A 1 143 ? -0.719  7.687   51.974  1.00 35.30 143 A 1 
ATOM 1089 C C     . ALA A 1 143 ? -2.132  7.153   52.254  1.00 32.53 143 A 1 
ATOM 1090 O O     . ALA A 1 143 ? -2.894  7.757   53.000  1.00 33.27 143 A 1 
ATOM 1091 C CB    . ALA A 1 143 ? -0.152  8.527   53.125  1.00 34.56 143 A 1 
ATOM 1092 N N     . ILE A 1 144 ? -2.480  6.039   51.645  1.00 34.44 144 A 1 
ATOM 1093 C CA    . ILE A 1 144 ? -3.734  5.346   51.960  1.00 37.85 144 A 1 
ATOM 1094 C C     . ILE A 1 144 ? -3.619  4.851   53.401  1.00 34.89 144 A 1 
ATOM 1095 O O     . ILE A 1 144 ? -2.643  4.179   53.731  1.00 33.84 144 A 1 
ATOM 1096 C CB    . ILE A 1 144 ? -4.036  4.211   50.962  1.00 36.59 144 A 1 
ATOM 1097 C CG1   . ILE A 1 144 ? -4.126  4.772   49.521  1.00 36.79 144 A 1 
ATOM 1098 C CG2   . ILE A 1 144 ? -5.350  3.509   51.333  1.00 41.84 144 A 1 
ATOM 1099 C CD1   . ILE A 1 144 ? -4.338  3.714   48.426  1.00 41.25 144 A 1 
ATOM 1100 N N     . PRO A 1 145 ? -4.549  5.215   54.301  1.00 34.77 145 A 1 
ATOM 1101 C CA    . PRO A 1 145 ? -4.457  4.887   55.712  1.00 38.95 145 A 1 
ATOM 1102 C C     . PRO A 1 145 ? -4.509  3.365   55.920  1.00 37.51 145 A 1 
ATOM 1103 O O     . PRO A 1 145 ? -5.190  2.659   55.169  1.00 37.99 145 A 1 
ATOM 1104 C CB    . PRO A 1 145 ? -5.619  5.624   56.380  1.00 37.20 145 A 1 
ATOM 1105 C CG    . PRO A 1 145 ? -6.645  5.773   55.263  1.00 38.25 145 A 1 
ATOM 1106 C CD    . PRO A 1 145 ? -5.774  5.950   54.015  1.00 47.56 145 A 1 
ATOM 1107 N N     . PRO A 1 146 ? -3.841  2.851   56.970  1.00 32.69 146 A 1 
ATOM 1108 C CA    . PRO A 1 146 ? -3.752  1.428   57.245  1.00 36.03 146 A 1 
ATOM 1109 C C     . PRO A 1 146 ? -5.082  0.916   57.823  1.00 34.90 146 A 1 
ATOM 1110 O O     . PRO A 1 146 ? -5.248  0.832   59.035  1.00 34.67 146 A 1 
ATOM 1111 C CB    . PRO A 1 146 ? -2.565  1.284   58.205  1.00 34.31 146 A 1 
ATOM 1112 C CG    . PRO A 1 146 ? -2.608  2.575   59.010  1.00 34.97 146 A 1 
ATOM 1113 C CD    . PRO A 1 146 ? -3.086  3.608   57.973  1.00 43.06 146 A 1 
ATOM 1114 N N     . VAL A 1 147 ? -6.045  0.627   56.963  1.00 31.86 147 A 1 
ATOM 1115 C CA    . VAL A 1 147 ? -7.312  0.064   57.434  1.00 35.82 147 A 1 
ATOM 1116 C C     . VAL A 1 147 ? -7.044  -1.342  57.987  1.00 33.17 147 A 1 
ATOM 1117 O O     . VAL A 1 147 ? -6.564  -2.225  57.274  1.00 32.69 147 A 1 
ATOM 1118 C CB    . VAL A 1 147 ? -8.422  0.082   56.376  1.00 33.37 147 A 1 
ATOM 1119 C CG1   . VAL A 1 147 ? -9.748  -0.384  56.980  1.00 33.15 147 A 1 
ATOM 1120 C CG2   . VAL A 1 147 ? -8.652  1.496   55.824  1.00 40.89 147 A 1 
ATOM 1121 N N     . SER A 1 148 ? -7.371  -1.529  59.271  1.00 33.83 148 A 1 
ATOM 1122 C CA    . SER A 1 148 ? -6.922  -2.594  60.175  1.00 35.91 148 A 1 
ATOM 1123 C C     . SER A 1 148 ? -7.708  -3.907  60.089  1.00 33.96 148 A 1 
ATOM 1124 O O     . SER A 1 148 ? -7.788  -4.609  61.091  1.00 33.70 148 A 1 
ATOM 1125 C CB    . SER A 1 148 ? -6.997  -2.014  61.592  1.00 33.93 148 A 1 
ATOM 1126 O OG    . SER A 1 148 ? -6.711  -2.933  62.614  1.00 31.45 148 A 1 
ATOM 1127 N N     . LEU A 1 149 ? -8.392  -4.194  59.012  1.00 26.74 149 A 1 
ATOM 1128 C CA    . LEU A 1 149 ? -9.428  -5.232  59.043  1.00 30.09 149 A 1 
ATOM 1129 C C     . LEU A 1 149 ? -8.869  -6.610  59.449  1.00 27.65 149 A 1 
ATOM 1130 O O     . LEU A 1 149 ? -8.132  -7.250  58.705  1.00 26.44 149 A 1 
ATOM 1131 C CB    . LEU A 1 149 ? -10.230 -5.252  57.738  1.00 27.88 149 A 1 
ATOM 1132 C CG    . LEU A 1 149 ? -11.395 -4.242  57.728  1.00 26.97 149 A 1 
ATOM 1133 C CD1   . LEU A 1 149 ? -11.954 -4.081  56.312  1.00 29.27 149 A 1 
ATOM 1134 C CD2   . LEU A 1 149 ? -12.555 -4.676  58.642  1.00 33.32 149 A 1 
ATOM 1135 N N     . PHE A 1 150 ? -9.301  -7.043  60.641  1.00 25.35 150 A 1 
ATOM 1136 C CA    . PHE A 1 150 ? -8.785  -8.138  61.488  1.00 28.35 150 A 1 
ATOM 1137 C C     . PHE A 1 150 ? -9.229  -9.562  61.106  1.00 26.49 150 A 1 
ATOM 1138 O O     . PHE A 1 150 ? -8.812  -10.492 61.776  1.00 25.50 150 A 1 
ATOM 1139 C CB    . PHE A 1 150 ? -9.267  -7.851  62.917  1.00 26.40 150 A 1 
ATOM 1140 C CG    . PHE A 1 150 ? -8.232  -7.326  63.886  1.00 27.46 150 A 1 
ATOM 1141 C CD1   . PHE A 1 150 ? -7.479  -8.233  64.656  1.00 30.10 150 A 1 
ATOM 1142 C CD2   . PHE A 1 150 ? -8.051  -5.947  64.057  1.00 32.62 150 A 1 
ATOM 1143 C CE1   . PHE A 1 150 ? -6.547  -7.749  65.591  1.00 29.83 150 A 1 
ATOM 1144 C CE2   . PHE A 1 150 ? -7.120  -5.463  64.994  1.00 28.52 150 A 1 
ATOM 1145 C CZ    . PHE A 1 150 ? -6.371  -6.361  65.768  1.00 28.06 150 A 1 
ATOM 1146 N N     . ALA A 1 151 ? -10.153 -9.738  60.188  1.00 30.84 151 A 1 
ATOM 1147 C CA    . ALA A 1 151 ? -11.128 -10.832 60.276  1.00 34.77 151 A 1 
ATOM 1148 C C     . ALA A 1 151 ? -10.496 -12.243 60.332  1.00 31.66 151 A 1 
ATOM 1149 O O     . ALA A 1 151 ? -9.770  -12.657 59.439  1.00 30.48 151 A 1 
ATOM 1150 C CB    . ALA A 1 151 ? -12.147 -10.691 59.149  1.00 32.36 151 A 1 
ATOM 1151 N N     . GLU A 1 152 ? -10.867 -12.970 61.410  1.00 27.63 152 A 1 
ATOM 1152 C CA    . GLU A 1 152 ? -10.231 -14.192 61.951  1.00 30.50 152 A 1 
ATOM 1153 C C     . GLU A 1 152 ? -10.626 -15.541 61.298  1.00 28.19 152 A 1 
ATOM 1154 O O     . GLU A 1 152 ? -10.234 -16.573 61.823  1.00 27.65 152 A 1 
ATOM 1155 C CB    . GLU A 1 152 ? -10.632 -14.301 63.434  1.00 29.01 152 A 1 
ATOM 1156 C CG    . GLU A 1 152 ? -9.952  -13.321 64.383  1.00 28.55 152 A 1 
ATOM 1157 C CD    . GLU A 1 152 ? -10.408 -13.514 65.838  1.00 29.89 152 A 1 
ATOM 1158 O OE1   . GLU A 1 152 ? -9.534  -13.488 66.743  1.00 29.73 152 A 1 
ATOM 1159 O OE2   . GLU A 1 152 ? -11.635 -13.637 66.052  1.00 30.71 152 A 1 
ATOM 1160 N N     . ALA A 1 153 ? -11.441 -15.600 60.274  1.00 28.02 153 A 1 
ATOM 1161 C CA    . ALA A 1 153 ? -12.355 -16.732 60.073  1.00 31.73 153 A 1 
ATOM 1162 C C     . ALA A 1 153 ? -11.689 -18.125 60.085  1.00 28.89 153 A 1 
ATOM 1163 O O     . ALA A 1 153 ? -10.881 -18.464 59.224  1.00 28.53 153 A 1 
ATOM 1164 C CB    . ALA A 1 153 ? -13.181 -16.484 58.812  1.00 30.42 153 A 1 
ATOM 1165 N N     . GLU A 1 154 ? -12.112 -18.964 61.061  1.00 30.03 154 A 1 
ATOM 1166 C CA    . GLU A 1 154 ? -11.484 -20.217 61.539  1.00 34.02 154 A 1 
ATOM 1167 C C     . GLU A 1 154 ? -11.711 -21.498 60.698  1.00 31.58 154 A 1 
ATOM 1168 O O     . GLU A 1 154 ? -11.325 -22.567 61.162  1.00 30.87 154 A 1 
ATOM 1169 C CB    . GLU A 1 154 ? -12.060 -20.524 62.932  1.00 32.28 154 A 1 
ATOM 1170 C CG    . GLU A 1 154 ? -11.659 -19.603 64.087  1.00 30.84 154 A 1 
ATOM 1171 C CD    . GLU A 1 154 ? -12.229 -20.125 65.420  1.00 30.73 154 A 1 
ATOM 1172 O OE1   . GLU A 1 154 ? -11.465 -20.217 66.402  1.00 29.88 154 A 1 
ATOM 1173 O OE2   . GLU A 1 154 ? -13.442 -20.459 65.441  1.00 31.42 154 A 1 
ATOM 1174 N N     . ALA A 1 155 ? -12.390 -21.481 59.582  1.00 26.61 155 A 1 
ATOM 1175 C CA    . ALA A 1 155 ? -13.279 -22.580 59.190  1.00 29.67 155 A 1 
ATOM 1176 C C     . ALA A 1 155 ? -12.643 -24.000 59.178  1.00 27.17 155 A 1 
ATOM 1177 O O     . ALA A 1 155 ? -11.564 -24.242 58.653  1.00 26.68 155 A 1 
ATOM 1178 C CB    . ALA A 1 155 ? -13.954 -22.239 57.867  1.00 28.74 155 A 1 
ATOM 1179 N N     . THR A 1 156 ? -13.405 -24.973 59.765  1.00 33.82 156 A 1 
ATOM 1180 C CA    . THR A 1 156 ? -12.995 -26.232 60.430  1.00 37.57 156 A 1 
ATOM 1181 C C     . THR A 1 156 ? -13.035 -27.525 59.597  1.00 34.02 156 A 1 
ATOM 1182 O O     . THR A 1 156 ? -13.129 -28.599 60.184  1.00 32.81 156 A 1 
ATOM 1183 C CB    . THR A 1 156 ? -13.927 -26.436 61.636  1.00 33.89 156 A 1 
ATOM 1184 O OG1   . THR A 1 156 ? -15.267 -26.169 61.278  1.00 32.26 156 A 1 
ATOM 1185 C CG2   . THR A 1 156 ? -13.594 -25.527 62.821  1.00 36.37 156 A 1 
ATOM 1186 N N     . ALA A 1 157 ? -13.075 -27.468 58.279  1.00 26.65 157 A 1 
ATOM 1187 C CA    . ALA A 1 157 ? -13.630 -28.570 57.466  1.00 27.99 157 A 1 
ATOM 1188 C C     . ALA A 1 157 ? -12.993 -29.973 57.692  1.00 25.36 157 A 1 
ATOM 1189 O O     . ALA A 1 157 ? -11.822 -30.091 58.031  1.00 24.90 157 A 1 
ATOM 1190 C CB    . ALA A 1 157 ? -13.643 -28.146 55.998  1.00 27.48 157 A 1 
ATOM 1191 N N     . PRO A 1 158 ? -13.770 -31.054 57.553  1.00 25.91 158 A 1 
ATOM 1192 C CA    . PRO A 1 158 ? -13.665 -32.300 58.320  1.00 29.36 158 A 1 
ATOM 1193 C C     . PRO A 1 158 ? -12.759 -33.406 57.733  1.00 27.89 158 A 1 
ATOM 1194 O O     . PRO A 1 158 ? -12.181 -33.291 56.660  1.00 26.87 158 A 1 
ATOM 1195 C CB    . PRO A 1 158 ? -15.119 -32.763 58.480  1.00 27.14 158 A 1 
ATOM 1196 C CG    . PRO A 1 158 ? -15.756 -32.343 57.153  1.00 28.35 158 A 1 
ATOM 1197 C CD    . PRO A 1 158 ? -15.089 -30.987 56.918  1.00 35.76 158 A 1 
ATOM 1198 N N     . VAL A 1 159 ? -12.723 -34.532 58.526  1.00 25.67 159 A 1 
ATOM 1199 C CA    . VAL A 1 159 ? -11.641 -35.539 58.667  1.00 30.17 159 A 1 
ATOM 1200 C C     . VAL A 1 159 ? -11.685 -36.757 57.721  1.00 27.82 159 A 1 
ATOM 1201 O O     . VAL A 1 159 ? -10.849 -37.643 57.853  1.00 26.76 159 A 1 
ATOM 1202 C CB    . VAL A 1 159 ? -11.663 -36.033 60.134  1.00 28.47 159 A 1 
ATOM 1203 C CG1   . VAL A 1 159 ? -10.533 -36.991 60.535  1.00 27.64 159 A 1 
ATOM 1204 C CG2   . VAL A 1 159 ? -11.589 -34.871 61.137  1.00 34.95 159 A 1 
ATOM 1205 N N     . LEU A 1 160 ? -12.634 -36.898 56.817  1.00 25.62 160 A 1 
ATOM 1206 C CA    . LEU A 1 160 ? -13.076 -38.214 56.314  1.00 29.38 160 A 1 
ATOM 1207 C C     . LEU A 1 160 ? -11.932 -39.152 55.849  1.00 26.84 160 A 1 
ATOM 1208 O O     . LEU A 1 160 ? -11.195 -38.844 54.918  1.00 25.96 160 A 1 
ATOM 1209 C CB    . LEU A 1 160 ? -14.154 -38.035 55.229  1.00 28.34 160 A 1 
ATOM 1210 C CG    . LEU A 1 160 ? -15.590 -37.955 55.808  1.00 28.27 160 A 1 
ATOM 1211 C CD1   . LEU A 1 160 ? -16.549 -37.413 54.758  1.00 31.15 160 A 1 
ATOM 1212 C CD2   . LEU A 1 160 ? -16.093 -39.327 56.263  1.00 36.47 160 A 1 
ATOM 1213 N N     . GLY A 1 161 ? -11.846 -40.316 56.487  1.00 30.10 161 A 1 
ATOM 1214 C CA    . GLY A 1 161 ? -10.665 -41.180 56.561  1.00 32.77 161 A 1 
ATOM 1215 C C     . GLY A 1 161 ? -10.788 -42.616 56.027  1.00 30.72 161 A 1 
ATOM 1216 O O     . GLY A 1 161 ? -10.487 -43.535 56.789  1.00 29.33 161 A 1 
ATOM 1217 N N     . ARG A 1 162 ? -11.272 -42.868 54.828  1.00 24.95 162 A 1 
ATOM 1218 C CA    . ARG A 1 162 ? -11.632 -44.247 54.467  1.00 30.31 162 A 1 
ATOM 1219 C C     . ARG A 1 162 ? -10.452 -45.169 54.093  1.00 28.06 162 A 1 
ATOM 1220 O O     . ARG A 1 162 ? -9.370  -44.729 53.748  1.00 26.52 162 A 1 
ATOM 1221 C CB    . ARG A 1 162 ? -12.778 -44.269 53.425  1.00 28.78 162 A 1 
ATOM 1222 C CG    . ARG A 1 162 ? -13.768 -45.416 53.729  1.00 28.70 162 A 1 
ATOM 1223 C CD    . ARG A 1 162 ? -14.920 -45.471 52.710  1.00 29.14 162 A 1 
ATOM 1224 N NE    . ARG A 1 162 ? -15.915 -46.498 53.090  1.00 29.64 162 A 1 
ATOM 1225 C CZ    . ARG A 1 162 ? -17.045 -46.763 52.453  1.00 27.80 162 A 1 
ATOM 1226 N NH1   . ARG A 1 162 ? -17.386 -46.127 51.371  1.00 26.50 162 A 1 
ATOM 1227 N NH2   . ARG A 1 162 ? -17.849 -47.679 52.891  1.00 25.14 162 A 1 
ATOM 1228 N N     . LYS A 1 163 ? -10.732 -46.452 54.259  1.00 23.01 163 A 1 
ATOM 1229 C CA    . LYS A 1 163 ? -9.969  -47.728 54.222  1.00 29.32 163 A 1 
ATOM 1230 C C     . LYS A 1 163 ? -9.372  -48.087 52.823  1.00 27.48 163 A 1 
ATOM 1231 O O     . LYS A 1 163 ? -9.551  -47.308 51.903  1.00 26.17 163 A 1 
ATOM 1232 C CB    . LYS A 1 163 ? -11.014 -48.784 54.626  1.00 28.00 163 A 1 
ATOM 1233 C CG    . LYS A 1 163 ? -11.380 -48.901 56.100  1.00 26.66 163 A 1 
ATOM 1234 C CD    . LYS A 1 163 ? -12.382 -50.060 56.215  1.00 26.19 163 A 1 
ATOM 1235 C CE    . LYS A 1 163 ? -12.404 -50.715 57.584  1.00 25.10 163 A 1 
ATOM 1236 N NZ    . LYS A 1 163 ? -12.667 -52.163 57.437  1.00 24.58 163 A 1 
ATOM 1237 N N     . GLU A 1 164 ? -8.753  -49.257 52.529  1.00 27.42 164 A 1 
ATOM 1238 C CA    . GLU A 1 164 ? -8.223  -50.397 53.326  1.00 30.79 164 A 1 
ATOM 1239 C C     . GLU A 1 164 ? -7.247  -51.268 52.489  1.00 29.34 164 A 1 
ATOM 1240 O O     . GLU A 1 164 ? -6.089  -51.392 52.845  1.00 29.17 164 A 1 
ATOM 1241 C CB    . GLU A 1 164 ? -9.365  -51.337 53.802  1.00 29.92 164 A 1 
ATOM 1242 C CG    . GLU A 1 164 ? -9.087  -52.083 55.129  1.00 29.42 164 A 1 
ATOM 1243 C CD    . GLU A 1 164 ? -10.370 -52.687 55.745  1.00 30.00 164 A 1 
ATOM 1244 O OE1   . GLU A 1 164 ? -10.423 -52.821 56.990  1.00 30.13 164 A 1 
ATOM 1245 O OE2   . GLU A 1 164 ? -11.389 -52.870 55.039  1.00 31.19 164 A 1 
ATOM 1246 N N     . GLU A 1 165 ? -7.754  -51.953 51.494  1.00 27.91 165 A 1 
ATOM 1247 C CA    . GLU A 1 165 ? -7.327  -53.288 51.003  1.00 30.65 165 A 1 
ATOM 1248 C C     . GLU A 1 165 ? -6.210  -53.278 49.932  1.00 29.04 165 A 1 
ATOM 1249 O O     . GLU A 1 165 ? -5.907  -52.243 49.359  1.00 28.28 165 A 1 
ATOM 1250 C CB    . GLU A 1 165 ? -8.586  -53.980 50.421  1.00 30.06 165 A 1 
ATOM 1251 C CG    . GLU A 1 165 ? -9.638  -54.389 51.471  1.00 29.79 165 A 1 
ATOM 1252 C CD    . GLU A 1 165 ? -10.923 -54.992 50.875  1.00 31.41 165 A 1 
ATOM 1253 O OE1   . GLU A 1 165 ? -11.783 -55.413 51.687  1.00 31.57 165 A 1 
ATOM 1254 O OE2   . GLU A 1 165 ? -11.082 -54.998 49.641  1.00 33.15 165 A 1 
ATOM 1255 N N     . ASP A 1 166 ? -5.601  -54.423 49.501  1.00 31.01 166 A 1 
ATOM 1256 C CA    . ASP A 1 166 ? -5.031  -55.608 50.172  1.00 34.97 166 A 1 
ATOM 1257 C C     . ASP A 1 166 ? -4.049  -56.366 49.226  1.00 32.76 166 A 1 
ATOM 1258 O O     . ASP A 1 166 ? -2.871  -56.506 49.519  1.00 32.70 166 A 1 
ATOM 1259 C CB    . ASP A 1 166 ? -6.134  -56.595 50.633  1.00 33.13 166 A 1 
ATOM 1260 C CG    . ASP A 1 166 ? -5.712  -57.554 51.761  1.00 30.82 166 A 1 
ATOM 1261 O OD1   . ASP A 1 166 ? -4.759  -57.232 52.492  1.00 32.59 166 A 1 
ATOM 1262 O OD2   . ASP A 1 166 ? -6.372  -58.600 51.884  1.00 33.87 166 A 1 
ATOM 1263 N N     . THR A 1 167 ? -4.544  -56.897 48.141  1.00 24.82 167 A 1 
ATOM 1264 C CA    . THR A 1 167 ? -4.095  -58.195 47.581  1.00 27.97 167 A 1 
ATOM 1265 C C     . THR A 1 167 ? -2.901  -58.195 46.600  1.00 25.89 167 A 1 
ATOM 1266 O O     . THR A 1 167 ? -2.399  -57.188 46.172  1.00 24.54 167 A 1 
ATOM 1267 C CB    . THR A 1 167 ? -5.285  -58.958 46.951  1.00 26.18 167 A 1 
ATOM 1268 O OG1   . THR A 1 167 ? -6.140  -58.085 46.252  1.00 26.22 167 A 1 
ATOM 1269 C CG2   . THR A 1 167 ? -6.116  -59.684 47.980  1.00 30.40 167 A 1 
ATOM 1270 N N     . SER A 1 168 ? -2.466  -59.391 46.217  1.00 28.36 168 A 1 
ATOM 1271 C CA    . SER A 1 168 ? -1.237  -60.137 46.503  1.00 29.13 168 A 1 
ATOM 1272 C C     . SER A 1 168 ? -0.437  -60.640 45.286  1.00 27.43 168 A 1 
ATOM 1273 O O     . SER A 1 168 ? 0.783   -60.706 45.353  1.00 27.10 168 A 1 
ATOM 1274 C CB    . SER A 1 168 ? -1.691  -61.378 47.302  1.00 28.50 168 A 1 
ATOM 1275 O OG    . SER A 1 168 ? -0.717  -62.388 47.422  1.00 27.62 168 A 1 
ATOM 1276 N N     . TRP A 1 169 ? -1.109  -61.171 44.285  1.00 28.99 169 A 1 
ATOM 1277 C CA    . TRP A 1 169 ? -0.638  -62.283 43.401  1.00 26.91 169 A 1 
ATOM 1278 C C     . TRP A 1 169 ? 0.373   -61.838 42.304  1.00 25.87 169 A 1 
ATOM 1279 O O     . TRP A 1 169 ? 0.583   -60.649 42.119  1.00 23.73 169 A 1 
ATOM 1280 C CB    . TRP A 1 169 ? -1.893  -62.912 42.784  1.00 25.34 169 A 1 
ATOM 1281 C CG    . TRP A 1 169 ? -2.937  -63.447 43.717  1.00 22.77 169 A 1 
ATOM 1282 C CD1   . TRP A 1 169 ? -3.897  -62.713 44.307  1.00 19.54 169 A 1 
ATOM 1283 C CD2   . TRP A 1 169 ? -3.140  -64.824 44.159  1.00 21.14 169 A 1 
ATOM 1284 N NE1   . TRP A 1 169 ? -4.708  -63.541 45.100  1.00 18.59 169 A 1 
ATOM 1285 C CE2   . TRP A 1 169 ? -4.257  -64.838 45.029  1.00 19.29 169 A 1 
ATOM 1286 C CE3   . TRP A 1 169 ? -2.493  -66.047 43.907  1.00 22.40 169 A 1 
ATOM 1287 C CZ2   . TRP A 1 169 ? -4.703  -66.030 45.636  1.00 22.05 169 A 1 
ATOM 1288 C CZ3   . TRP A 1 169 ? -2.944  -67.234 44.507  1.00 22.36 169 A 1 
ATOM 1289 C CH2   . TRP A 1 169 ? -4.031  -67.222 45.360  1.00 22.63 169 A 1 
ATOM 1290 N N     . LEU A 1 170 ? 1.050   -62.605 41.459  1.00 26.93 170 A 1 
ATOM 1291 C CA    . LEU A 1 170 ? 1.351   -64.037 41.286  1.00 31.33 170 A 1 
ATOM 1292 C C     . LEU A 1 170 ? 2.685   -64.211 40.494  1.00 29.58 170 A 1 
ATOM 1293 O O     . LEU A 1 170 ? 3.382   -63.250 40.213  1.00 28.56 170 A 1 
ATOM 1294 C CB    . LEU A 1 170 ? 0.192   -64.734 40.519  1.00 29.69 170 A 1 
ATOM 1295 C CG    . LEU A 1 170 ? -0.478  -65.911 41.272  1.00 28.70 170 A 1 
ATOM 1296 C CD1   . LEU A 1 170 ? -1.712  -66.389 40.499  1.00 31.39 170 A 1 
ATOM 1297 C CD2   . LEU A 1 170 ? 0.442   -67.107 41.464  1.00 34.30 170 A 1 
ATOM 1298 N N     . LEU A 1 171 ? 3.016   -65.419 40.139  1.00 26.47 171 A 1 
ATOM 1299 C CA    . LEU A 1 171 ? 4.301   -66.144 40.031  1.00 30.23 171 A 1 
ATOM 1300 C C     . LEU A 1 171 ? 5.271   -65.966 38.840  1.00 28.15 171 A 1 
ATOM 1301 O O     . LEU A 1 171 ? 6.466   -66.067 39.069  1.00 26.59 171 A 1 
ATOM 1302 C CB    . LEU A 1 171 ? 3.906   -67.636 40.020  1.00 28.57 171 A 1 
ATOM 1303 C CG    . LEU A 1 171 ? 3.606   -68.260 41.388  1.00 27.77 171 A 1 
ATOM 1304 C CD1   . LEU A 1 171 ? 2.719   -69.493 41.219  1.00 29.34 171 A 1 
ATOM 1305 C CD2   . LEU A 1 171 ? 4.892   -68.690 42.074  1.00 32.51 171 A 1 
ATOM 1306 N N     . LEU A 1 172 ? 4.837   -65.983 37.598  1.00 26.42 172 A 1 
ATOM 1307 C CA    . LEU A 1 172 ? 5.378   -66.937 36.588  1.00 30.28 172 A 1 
ATOM 1308 C C     . LEU A 1 172 ? 6.859   -66.769 36.119  1.00 27.94 172 A 1 
ATOM 1309 O O     . LEU A 1 172 ? 7.457   -65.722 36.251  1.00 26.45 172 A 1 
ATOM 1310 C CB    . LEU A 1 172 ? 4.412   -67.015 35.385  1.00 28.55 172 A 1 
ATOM 1311 C CG    . LEU A 1 172 ? 3.275   -68.035 35.569  1.00 27.62 172 A 1 
ATOM 1312 C CD1   . LEU A 1 172 ? 2.170   -67.793 34.538  1.00 29.57 172 A 1 
ATOM 1313 C CD2   . LEU A 1 172 ? 3.756   -69.485 35.416  1.00 32.56 172 A 1 
ATOM 1314 N N     . SER A 1 173 ? 7.409   -67.864 35.545  1.00 29.92 173 A 1 
ATOM 1315 C CA    . SER A 1 173 ? 8.710   -68.466 35.896  1.00 33.43 173 A 1 
ATOM 1316 C C     . SER A 1 173 ? 9.830   -68.588 34.839  1.00 31.01 173 A 1 
ATOM 1317 O O     . SER A 1 173 ? 10.999  -68.498 35.212  1.00 29.75 173 A 1 
ATOM 1318 C CB    . SER A 1 173 ? 8.384   -69.894 36.323  1.00 31.75 173 A 1 
ATOM 1319 O OG    . SER A 1 173 ? 7.629   -70.567 35.336  1.00 31.81 173 A 1 
ATOM 1320 N N     . LYS A 1 174 ? 9.529   -68.969 33.619  1.00 27.39 174 A 1 
ATOM 1321 C CA    . LYS A 1 174 ? 10.387  -69.783 32.709  1.00 33.86 174 A 1 
ATOM 1322 C C     . LYS A 1 174 ? 11.510  -69.019 31.974  1.00 31.51 174 A 1 
ATOM 1323 O O     . LYS A 1 174 ? 11.477  -67.789 31.997  1.00 28.88 174 A 1 
ATOM 1324 C CB    . LYS A 1 174 ? 9.444   -70.407 31.665  1.00 31.07 174 A 1 
ATOM 1325 C CG    . LYS A 1 174 ? 8.651   -71.602 32.178  1.00 30.64 174 A 1 
ATOM 1326 C CD    . LYS A 1 174 ? 8.018   -72.330 30.991  1.00 29.18 174 A 1 
ATOM 1327 C CE    . LYS A 1 174 ? 7.540   -73.709 31.401  1.00 27.03 174 A 1 
ATOM 1328 N NZ    . LYS A 1 174 ? 7.511   -74.610 30.232  1.00 26.55 174 A 1 
ATOM 1329 N N     . ASP A 1 175 ? 12.450  -69.595 31.234  1.00 35.54 175 A 1 
ATOM 1330 C CA    . ASP A 1 175 ? 13.299  -70.779 30.952  1.00 38.91 175 A 1 
ATOM 1331 C C     . ASP A 1 175 ? 14.381  -70.255 29.946  1.00 35.06 175 A 1 
ATOM 1332 O O     . ASP A 1 175 ? 14.358  -69.067 29.628  1.00 32.96 175 A 1 
ATOM 1333 C CB    . ASP A 1 175 ? 12.493  -71.916 30.294  1.00 35.06 175 A 1 
ATOM 1334 C CG    . ASP A 1 175 ? 11.914  -72.987 31.232  1.00 32.39 175 A 1 
ATOM 1335 O OD1   . ASP A 1 175 ? 12.395  -73.106 32.375  1.00 32.89 175 A 1 
ATOM 1336 O OD2   . ASP A 1 175 ? 10.974  -73.676 30.782  1.00 34.26 175 A 1 
ATOM 1337 N N     . SER A 1 176 ? 15.287  -70.900 29.282  1.00 33.13 176 A 1 
ATOM 1338 C CA    . SER A 1 176 ? 16.361  -71.834 29.580  1.00 35.61 176 A 1 
ATOM 1339 C C     . SER A 1 176 ? 17.653  -71.572 28.750  1.00 33.51 176 A 1 
ATOM 1340 O O     . SER A 1 176 ? 18.615  -71.047 29.298  1.00 31.54 176 A 1 
ATOM 1341 C CB    . SER A 1 176 ? 15.907  -73.287 29.335  1.00 32.49 176 A 1 
ATOM 1342 O OG    . SER A 1 176 ? 15.473  -73.491 28.000  1.00 32.80 176 A 1 
ATOM 1343 N N     . ASP A 1 177 ? 17.729  -72.000 27.487  1.00 38.73 177 A 1 
ATOM 1344 C CA    . ASP A 1 177 ? 18.929  -72.527 26.780  1.00 41.80 177 A 1 
ATOM 1345 C C     . ASP A 1 177 ? 19.695  -71.544 25.831  1.00 38.41 177 A 1 
ATOM 1346 O O     . ASP A 1 177 ? 19.246  -70.431 25.633  1.00 36.85 177 A 1 
ATOM 1347 C CB    . ASP A 1 177 ? 18.423  -73.735 25.980  1.00 38.27 177 A 1 
ATOM 1348 C CG    . ASP A 1 177 ? 18.120  -74.969 26.827  1.00 35.45 177 A 1 
ATOM 1349 O OD1   . ASP A 1 177 ? 18.932  -75.246 27.739  1.00 36.29 177 A 1 
ATOM 1350 O OD2   . ASP A 1 177 ? 17.117  -75.637 26.514  1.00 37.77 177 A 1 
ATOM 1351 N N     . ASN A 1 178 ? 20.777  -71.827 25.084  1.00 34.92 178 A 1 
ATOM 1352 C CA    . ASN A 1 178 ? 21.883  -72.806 25.212  1.00 36.89 178 A 1 
ATOM 1353 C C     . ASN A 1 178 ? 23.188  -72.367 24.464  1.00 32.99 178 A 1 
ATOM 1354 O O     . ASN A 1 178 ? 24.240  -72.290 25.073  1.00 30.59 178 A 1 
ATOM 1355 C CB    . ASN A 1 178 ? 21.449  -74.179 24.635  1.00 34.30 178 A 1 
ATOM 1356 C CG    . ASN A 1 178 ? 22.018  -75.375 25.395  1.00 32.37 178 A 1 
ATOM 1357 O OD1   . ASN A 1 178 ? 23.054  -75.344 26.036  1.00 35.76 178 A 1 
ATOM 1358 N ND2   . ASN A 1 178 ? 21.330  -76.491 25.348  1.00 38.64 178 A 1 
ATOM 1359 N N     . HIS A 1 179 ? 23.188  -72.215 23.108  1.00 37.54 179 A 1 
ATOM 1360 C CA    . HIS A 1 179 ? 24.290  -72.730 22.264  1.00 40.15 179 A 1 
ATOM 1361 C C     . HIS A 1 179 ? 25.518  -71.824 21.931  1.00 37.40 179 A 1 
ATOM 1362 O O     . HIS A 1 179 ? 25.560  -70.641 22.170  1.00 34.71 179 A 1 
ATOM 1363 C CB    . HIS A 1 179 ? 23.723  -73.374 20.985  1.00 37.04 179 A 1 
ATOM 1364 C CG    . HIS A 1 179 ? 23.543  -74.868 21.074  1.00 36.60 179 A 1 
ATOM 1365 N ND1   . HIS A 1 179 ? 24.347  -75.783 21.720  1.00 37.13 179 A 1 
ATOM 1366 C CD2   . HIS A 1 179 ? 22.563  -75.590 20.439  1.00 37.90 179 A 1 
ATOM 1367 C CE1   . HIS A 1 179 ? 23.847  -77.009 21.499  1.00 35.60 179 A 1 
ATOM 1368 N NE2   . HIS A 1 179 ? 22.762  -76.936 20.718  1.00 36.06 179 A 1 
ATOM 1369 N N     . ASN A 1 180 ? 26.519  -72.440 21.268  1.00 34.91 180 A 1 
ATOM 1370 C CA    . ASN A 1 180 ? 27.972  -72.483 21.520  1.00 37.89 180 A 1 
ATOM 1371 C C     . ASN A 1 180 ? 28.947  -71.532 20.777  1.00 34.15 180 A 1 
ATOM 1372 O O     . ASN A 1 180 ? 30.011  -71.264 21.313  1.00 31.60 180 A 1 
ATOM 1373 C CB    . ASN A 1 180 ? 28.398  -73.925 21.120  1.00 35.11 180 A 1 
ATOM 1374 C CG    . ASN A 1 180 ? 28.833  -74.822 22.261  1.00 32.61 180 A 1 
ATOM 1375 O OD1   . ASN A 1 180 ? 29.126  -74.421 23.362  1.00 35.58 180 A 1 
ATOM 1376 N ND2   . ASN A 1 180 ? 28.935  -76.117 22.013  1.00 37.84 180 A 1 
ATOM 1377 N N     . ARG A 1 181 ? 28.804  -71.242 19.494  1.00 34.75 181 A 1 
ATOM 1378 C CA    . ARG A 1 181 ? 29.916  -71.448 18.515  1.00 39.24 181 A 1 
ATOM 1379 C C     . ARG A 1 181 ? 31.086  -70.437 18.525  1.00 36.45 181 A 1 
ATOM 1380 O O     . ARG A 1 181 ? 30.979  -69.339 19.022  1.00 32.82 181 A 1 
ATOM 1381 C CB    . ARG A 1 181 ? 29.330  -71.677 17.109  1.00 35.35 181 A 1 
ATOM 1382 C CG    . ARG A 1 181 ? 30.069  -72.794 16.345  1.00 32.92 181 A 1 
ATOM 1383 C CD    . ARG A 1 181 ? 29.437  -73.031 14.959  1.00 31.34 181 A 1 
ATOM 1384 N NE    . ARG A 1 181 ? 30.050  -74.186 14.265  1.00 30.83 181 A 1 
ATOM 1385 C CZ    . ARG A 1 181 ? 29.688  -74.673 13.093  1.00 27.52 181 A 1 
ATOM 1386 N NH1   . ARG A 1 181 ? 28.732  -74.135 12.388  1.00 27.15 181 A 1 
ATOM 1387 N NH2   . ARG A 1 181 ? 30.282  -75.718 12.591  1.00 27.58 181 A 1 
ATOM 1388 N N     . SER A 1 182 ? 32.224  -70.814 17.889  1.00 34.57 182 A 1 
ATOM 1389 C CA    . SER A 1 182 ? 33.640  -70.724 18.304  1.00 35.65 182 A 1 
ATOM 1390 C C     . SER A 1 182 ? 34.552  -69.631 17.702  1.00 33.80 182 A 1 
ATOM 1391 O O     . SER A 1 182 ? 35.520  -69.251 18.347  1.00 31.60 182 A 1 
ATOM 1392 C CB    . SER A 1 182 ? 34.242  -72.097 17.931  1.00 32.45 182 A 1 
ATOM 1393 O OG    . SER A 1 182 ? 35.637  -72.157 17.812  1.00 31.04 182 A 1 
ATOM 1394 N N     . GLY A 1 183 ? 34.399  -69.239 16.436  1.00 37.17 183 A 1 
ATOM 1395 C CA    . GLY A 1 183 ? 35.549  -68.990 15.538  1.00 37.67 183 A 1 
ATOM 1396 C C     . GLY A 1 183 ? 36.539  -67.848 15.862  1.00 35.37 183 A 1 
ATOM 1397 O O     . GLY A 1 183 ? 36.176  -66.825 16.409  1.00 32.91 183 A 1 
ATOM 1398 N N     . ASN A 1 184 ? 37.810  -68.028 15.428  1.00 39.02 184 A 1 
ATOM 1399 C CA    . ASN A 1 184 ? 39.045  -67.443 15.966  1.00 40.65 184 A 1 
ATOM 1400 C C     . ASN A 1 184 ? 39.527  -66.048 15.502  1.00 37.23 184 A 1 
ATOM 1401 O O     . ASN A 1 184 ? 40.216  -65.396 16.271  1.00 33.12 184 A 1 
ATOM 1402 C CB    . ASN A 1 184 ? 40.185  -68.419 15.608  1.00 36.41 184 A 1 
ATOM 1403 C CG    . ASN A 1 184 ? 40.488  -69.479 16.644  1.00 33.23 184 A 1 
ATOM 1404 O OD1   . ASN A 1 184 ? 40.075  -69.450 17.781  1.00 35.44 184 A 1 
ATOM 1405 N ND2   . ASN A 1 184 ? 41.289  -70.456 16.272  1.00 38.70 184 A 1 
ATOM 1406 N N     . ASN A 1 185 ? 39.433  -65.682 14.233  1.00 39.71 185 A 1 
ATOM 1407 C CA    . ASN A 1 185 ? 40.597  -65.105 13.526  1.00 41.04 185 A 1 
ATOM 1408 C C     . ASN A 1 185 ? 41.023  -63.659 13.900  1.00 37.49 185 A 1 
ATOM 1409 O O     . ASN A 1 185 ? 40.274  -62.873 14.423  1.00 33.65 185 A 1 
ATOM 1410 C CB    . ASN A 1 185 ? 40.446  -65.307 12.003  1.00 37.03 185 A 1 
ATOM 1411 C CG    . ASN A 1 185 ? 41.198  -66.519 11.488  1.00 33.59 185 A 1 
ATOM 1412 O OD1   . ASN A 1 185 ? 41.899  -67.224 12.177  1.00 35.87 185 A 1 
ATOM 1413 N ND2   . ASN A 1 185 ? 41.066  -66.801 10.207  1.00 38.27 185 A 1 
ATOM 1414 N N     . SER A 1 186 ? 42.295  -63.322 13.558  1.00 35.82 186 A 1 
ATOM 1415 C CA    . SER A 1 186 ? 43.239  -62.556 14.388  1.00 36.64 186 A 1 
ATOM 1416 C C     . SER A 1 186 ? 43.566  -61.104 14.016  1.00 34.55 186 A 1 
ATOM 1417 O O     . SER A 1 186 ? 44.135  -60.411 14.854  1.00 32.10 186 A 1 
ATOM 1418 C CB    . SER A 1 186 ? 44.566  -63.307 14.345  1.00 33.16 186 A 1 
ATOM 1419 O OG    . SER A 1 186 ? 45.015  -63.467 13.005  1.00 32.19 186 A 1 
ATOM 1420 N N     . SER A 1 187 ? 43.427  -60.667 12.765  1.00 34.82 187 A 1 
ATOM 1421 C CA    . SER A 1 187 ? 44.396  -59.702 12.220  1.00 36.06 187 A 1 
ATOM 1422 C C     . SER A 1 187 ? 44.283  -58.273 12.772  1.00 34.15 187 A 1 
ATOM 1423 O O     . SER A 1 187 ? 43.209  -57.753 13.020  1.00 32.37 187 A 1 
ATOM 1424 C CB    . SER A 1 187 ? 44.407  -59.719 10.689  1.00 32.98 187 A 1 
ATOM 1425 O OG    . SER A 1 187 ? 43.134  -59.400 10.162  1.00 31.60 187 A 1 
ATOM 1426 N N     . THR A 1 188 ? 45.457  -57.616 12.925  1.00 39.23 188 A 1 
ATOM 1427 C CA    . THR A 1 188 ? 45.768  -56.581 13.931  1.00 41.64 188 A 1 
ATOM 1428 C C     . THR A 1 188 ? 45.685  -55.116 13.499  1.00 40.32 188 A 1 
ATOM 1429 O O     . THR A 1 188 ? 46.107  -54.268 14.279  1.00 36.84 188 A 1 
ATOM 1430 C CB    . THR A 1 188 ? 47.216  -56.808 14.410  1.00 36.18 188 A 1 
ATOM 1431 O OG1   . THR A 1 188 ? 48.064  -57.029 13.299  1.00 33.86 188 A 1 
ATOM 1432 C CG2   . THR A 1 188 ? 47.353  -58.010 15.334  1.00 38.22 188 A 1 
ATOM 1433 N N     . SER A 1 189 ? 45.289  -54.779 12.273  1.00 35.89 189 A 1 
ATOM 1434 C CA    . SER A 1 189 ? 45.750  -53.532 11.627  1.00 36.88 189 A 1 
ATOM 1435 C C     . SER A 1 189 ? 45.395  -52.251 12.400  1.00 35.82 189 A 1 
ATOM 1436 O O     . SER A 1 189 ? 44.238  -51.985 12.700  1.00 33.94 189 A 1 
ATOM 1437 C CB    . SER A 1 189 ? 45.274  -53.452 10.176  1.00 33.52 189 A 1 
ATOM 1438 O OG    . SER A 1 189 ? 43.864  -53.447 10.106  1.00 30.95 189 A 1 
ATOM 1439 N N     . SER A 1 190 ? 46.431  -51.430 12.675  1.00 32.52 190 A 1 
ATOM 1440 C CA    . SER A 1 190 ? 46.500  -50.336 13.658  1.00 34.55 190 A 1 
ATOM 1441 C C     . SER A 1 190 ? 46.021  -48.968 13.151  1.00 33.55 190 A 1 
ATOM 1442 O O     . SER A 1 190 ? 46.725  -47.982 13.332  1.00 31.30 190 A 1 
ATOM 1443 C CB    . SER A 1 190 ? 47.945  -50.241 14.139  1.00 31.36 190 A 1 
ATOM 1444 O OG    . SER A 1 190 ? 48.792  -49.865 13.072  1.00 29.04 190 A 1 
ATOM 1445 N N     . SER A 1 191 ? 44.882  -48.860 12.446  1.00 32.34 191 A 1 
ATOM 1446 C CA    . SER A 1 191 ? 44.522  -47.617 11.751  1.00 34.67 191 A 1 
ATOM 1447 C C     . SER A 1 191 ? 44.403  -46.435 12.722  1.00 33.45 191 A 1 
ATOM 1448 O O     . SER A 1 191 ? 43.552  -46.436 13.615  1.00 31.61 191 A 1 
ATOM 1449 C CB    . SER A 1 191 ? 43.243  -47.788 10.942  1.00 31.19 191 A 1 
ATOM 1450 O OG    . SER A 1 191 ? 42.164  -48.153 11.765  1.00 29.66 191 A 1 
ATOM 1451 N N     . SER A 1 192 ? 45.255  -45.427 12.517  1.00 32.04 192 A 1 
ATOM 1452 C CA    . SER A 1 192 ? 45.386  -44.214 13.334  1.00 33.05 192 A 1 
ATOM 1453 C C     . SER A 1 192 ? 44.078  -43.417 13.349  1.00 31.82 192 A 1 
ATOM 1454 O O     . SER A 1 192 ? 43.640  -42.906 12.323  1.00 30.55 192 A 1 
ATOM 1455 C CB    . SER A 1 192 ? 46.515  -43.363 12.759  1.00 30.43 192 A 1 
ATOM 1456 O OG    . SER A 1 192 ? 46.765  -42.239 13.543  1.00 28.85 192 A 1 
ATOM 1457 N N     . GLN A 1 193 ? 43.458  -43.275 14.523  1.00 32.49 193 A 1 
ATOM 1458 C CA    . GLN A 1 193 ? 42.274  -42.448 14.738  1.00 34.10 193 A 1 
ATOM 1459 C C     . GLN A 1 193 ? 42.673  -40.966 14.706  1.00 33.61 193 A 1 
ATOM 1460 O O     . GLN A 1 193 ? 43.146  -40.424 15.697  1.00 31.39 193 A 1 
ATOM 1461 C CB    . GLN A 1 193 ? 41.597  -42.816 16.063  1.00 30.19 193 A 1 
ATOM 1462 C CG    . GLN A 1 193 ? 40.841  -44.144 16.010  1.00 28.50 193 A 1 
ATOM 1463 C CD    . GLN A 1 193 ? 40.151  -44.478 17.322  1.00 25.56 193 A 1 
ATOM 1464 O OE1   . GLN A 1 193 ? 40.471  -44.012 18.401  1.00 25.48 193 A 1 
ATOM 1465 N NE2   . GLN A 1 193 ? 39.155  -45.349 17.302  1.00 23.82 193 A 1 
ATOM 1466 N N     . TYR A 1 194 ? 42.495  -40.319 13.561  1.00 23.97 194 A 1 
ATOM 1467 C CA    . TYR A 1 194 ? 42.530  -38.866 13.480  1.00 25.21 194 A 1 
ATOM 1468 C C     . TYR A 1 194 ? 41.343  -38.306 14.275  1.00 23.92 194 A 1 
ATOM 1469 O O     . TYR A 1 194 ? 40.194  -38.420 13.852  1.00 22.12 194 A 1 
ATOM 1470 C CB    . TYR A 1 194 ? 42.526  -38.399 12.014  1.00 23.50 194 A 1 
ATOM 1471 C CG    . TYR A 1 194 ? 43.904  -38.090 11.463  1.00 22.50 194 A 1 
ATOM 1472 C CD1   . TYR A 1 194 ? 44.359  -36.756 11.439  1.00 20.38 194 A 1 
ATOM 1473 C CD2   . TYR A 1 194 ? 44.740  -39.112 10.995  1.00 20.96 194 A 1 
ATOM 1474 C CE1   . TYR A 1 194 ? 45.632  -36.446 10.934  1.00 19.79 194 A 1 
ATOM 1475 C CE2   . TYR A 1 194 ? 46.021  -38.812 10.495  1.00 20.08 194 A 1 
ATOM 1476 C CZ    . TYR A 1 194 ? 46.468  -37.471 10.461  1.00 20.82 194 A 1 
ATOM 1477 O OH    . TYR A 1 194 ? 47.712  -37.173 9.969   1.00 21.82 194 A 1 
ATOM 1478 N N     . PHE A 1 195 ? 41.615  -37.704 15.446  1.00 25.20 195 A 1 
ATOM 1479 C CA    . PHE A 1 195 ? 40.666  -36.916 16.227  1.00 25.84 195 A 1 
ATOM 1480 C C     . PHE A 1 195 ? 40.335  -35.635 15.446  1.00 25.56 195 A 1 
ATOM 1481 O O     . PHE A 1 195 ? 41.060  -34.647 15.516  1.00 23.55 195 A 1 
ATOM 1482 C CB    . PHE A 1 195 ? 41.253  -36.606 17.607  1.00 23.71 195 A 1 
ATOM 1483 C CG    . PHE A 1 195 ? 40.925  -37.625 18.682  1.00 22.51 195 A 1 
ATOM 1484 C CD1   . PHE A 1 195 ? 39.865  -37.373 19.565  1.00 21.85 195 A 1 
ATOM 1485 C CD2   . PHE A 1 195 ? 41.664  -38.810 18.799  1.00 24.87 195 A 1 
ATOM 1486 C CE1   . PHE A 1 195 ? 39.551  -38.293 20.575  1.00 22.26 195 A 1 
ATOM 1487 C CE2   . PHE A 1 195 ? 41.345  -39.744 19.802  1.00 21.56 195 A 1 
ATOM 1488 C CZ    . PHE A 1 195 ? 40.290  -39.487 20.702  1.00 21.34 195 A 1 
ATOM 1489 N N     . GLY A 1 196 ? 39.267  -35.650 14.640  1.00 28.32 196 A 1 
ATOM 1490 C CA    . GLY A 1 196 ? 38.719  -34.449 14.031  1.00 29.18 196 A 1 
ATOM 1491 C C     . GLY A 1 196 ? 38.034  -33.607 15.102  1.00 27.69 196 A 1 
ATOM 1492 O O     . GLY A 1 196 ? 37.036  -34.034 15.668  1.00 25.39 196 A 1 
ATOM 1493 N N     . GLU A 1 197 ? 38.587  -32.413 15.380  1.00 24.69 197 A 1 
ATOM 1494 C CA    . GLU A 1 197 ? 37.937  -31.421 16.237  1.00 25.56 197 A 1 
ATOM 1495 C C     . GLU A 1 197 ? 36.604  -31.014 15.600  1.00 24.52 197 A 1 
ATOM 1496 O O     . GLU A 1 197 ? 36.547  -30.503 14.486  1.00 22.37 197 A 1 
ATOM 1497 C CB    . GLU A 1 197 ? 38.843  -30.208 16.474  1.00 23.66 197 A 1 
ATOM 1498 C CG    . GLU A 1 197 ? 39.943  -30.513 17.496  1.00 21.73 197 A 1 
ATOM 1499 C CD    . GLU A 1 197 ? 40.883  -29.326 17.762  1.00 19.51 197 A 1 
ATOM 1500 O OE1   . GLU A 1 197 ? 41.300  -29.173 18.930  1.00 18.64 197 A 1 
ATOM 1501 O OE2   . GLU A 1 197 ? 41.208  -28.619 16.788  1.00 19.60 197 A 1 
ATOM 1502 N N     . VAL A 1 198 ? 35.521  -31.310 16.311  1.00 25.22 198 A 1 
ATOM 1503 C CA    . VAL A 1 198 ? 34.172  -30.934 15.901  1.00 27.35 198 A 1 
ATOM 1504 C C     . VAL A 1 198 ? 33.997  -29.457 16.230  1.00 25.55 198 A 1 
ATOM 1505 O O     . VAL A 1 198 ? 33.697  -29.116 17.371  1.00 24.34 198 A 1 
ATOM 1506 C CB    . VAL A 1 198 ? 33.103  -31.810 16.581  1.00 26.76 198 A 1 
ATOM 1507 C CG1   . VAL A 1 198 ? 31.693  -31.453 16.101  1.00 26.44 198 A 1 
ATOM 1508 C CG2   . VAL A 1 198 ? 33.325  -33.303 16.283  1.00 30.78 198 A 1 
ATOM 1509 N N     . ASP A 1 199 ? 34.211  -28.586 15.232  1.00 28.79 199 A 1 
ATOM 1510 C CA    . ASP A 1 199 ? 33.879  -27.169 15.349  1.00 29.72 199 A 1 
ATOM 1511 C C     . ASP A 1 199 ? 32.418  -27.028 15.806  1.00 27.94 199 A 1 
ATOM 1512 O O     . ASP A 1 199 ? 31.482  -27.438 15.106  1.00 26.19 199 A 1 
ATOM 1513 C CB    . ASP A 1 199 ? 34.103  -26.437 14.021  1.00 28.70 199 A 1 
ATOM 1514 C CG    . ASP A 1 199 ? 35.493  -25.836 13.863  1.00 26.08 199 A 1 
ATOM 1515 O OD1   . ASP A 1 199 ? 36.074  -25.420 14.892  1.00 26.17 199 A 1 
ATOM 1516 O OD2   . ASP A 1 199 ? 35.944  -25.742 12.703  1.00 27.52 199 A 1 
ATOM 1517 N N     . GLN A 1 200 ? 32.231  -26.462 16.994  1.00 23.65 200 A 1 
ATOM 1518 C CA    . GLN A 1 200 ? 30.908  -26.173 17.533  1.00 23.87 200 A 1 
ATOM 1519 C C     . GLN A 1 200 ? 30.259  -25.096 16.667  1.00 22.58 200 A 1 
ATOM 1520 O O     . GLN A 1 200 ? 30.536  -23.906 16.801  1.00 19.99 200 A 1 
ATOM 1521 C CB    . GLN A 1 200 ? 30.986  -25.744 19.002  1.00 22.60 200 A 1 
ATOM 1522 C CG    . GLN A 1 200 ? 31.233  -26.922 19.952  1.00 21.76 200 A 1 
ATOM 1523 C CD    . GLN A 1 200 ? 31.198  -26.513 21.427  1.00 18.94 200 A 1 
ATOM 1524 O OE1   . GLN A 1 200 ? 31.181  -25.349 21.802  1.00 19.13 200 A 1 
ATOM 1525 N NE2   . GLN A 1 200 ? 31.177  -27.462 22.336  1.00 17.66 200 A 1 
ATOM 1526 N N     . TYR A 1 201 ? 29.377  -25.527 15.767  1.00 22.87 201 A 1 
ATOM 1527 C CA    . TYR A 1 201 ? 28.478  -24.630 15.058  1.00 23.23 201 A 1 
ATOM 1528 C C     . TYR A 1 201 ? 27.676  -23.846 16.095  1.00 21.91 201 A 1 
ATOM 1529 O O     . TYR A 1 201 ? 26.808  -24.403 16.772  1.00 20.64 201 A 1 
ATOM 1530 C CB    . TYR A 1 201 ? 27.570  -25.422 14.110  1.00 22.75 201 A 1 
ATOM 1531 C CG    . TYR A 1 201 ? 28.120  -25.575 12.711  1.00 22.80 201 A 1 
ATOM 1532 C CD1   . TYR A 1 201 ? 27.676  -24.719 11.683  1.00 20.97 201 A 1 
ATOM 1533 C CD2   . TYR A 1 201 ? 29.093  -26.549 12.417  1.00 22.15 201 A 1 
ATOM 1534 C CE1   . TYR A 1 201 ? 28.180  -24.842 10.378  1.00 20.17 201 A 1 
ATOM 1535 C CE2   . TYR A 1 201 ? 29.610  -26.679 11.117  1.00 19.80 201 A 1 
ATOM 1536 C CZ    . TYR A 1 201 ? 29.145  -25.818 10.103  1.00 20.60 201 A 1 
ATOM 1537 O OH    . TYR A 1 201 ? 29.644  -25.939 8.828   1.00 22.03 201 A 1 
ATOM 1538 N N     . PHE A 1 202 ? 27.978  -22.543 16.242  1.00 21.07 202 A 1 
ATOM 1539 C CA    . PHE A 1 202 ? 27.173  -21.627 17.033  1.00 20.35 202 A 1 
ATOM 1540 C C     . PHE A 1 202 ? 25.750  -21.637 16.487  1.00 20.41 202 A 1 
ATOM 1541 O O     . PHE A 1 202 ? 25.495  -21.229 15.349  1.00 18.17 202 A 1 
ATOM 1542 C CB    . PHE A 1 202 ? 27.785  -20.222 17.027  1.00 19.26 202 A 1 
ATOM 1543 C CG    . PHE A 1 202 ? 28.469  -19.863 18.331  1.00 17.64 202 A 1 
ATOM 1544 C CD1   . PHE A 1 202 ? 27.763  -19.141 19.308  1.00 15.61 202 A 1 
ATOM 1545 C CD2   . PHE A 1 202 ? 29.791  -20.262 18.574  1.00 17.64 202 A 1 
ATOM 1546 C CE1   . PHE A 1 202 ? 28.376  -18.804 20.520  1.00 14.66 202 A 1 
ATOM 1547 C CE2   . PHE A 1 202 ? 30.408  -19.926 19.788  1.00 14.75 202 A 1 
ATOM 1548 C CZ    . PHE A 1 202 ? 29.705  -19.193 20.769  1.00 15.21 202 A 1 
ATOM 1549 N N     . ASP A 1 203 ? 24.842  -22.125 17.313  1.00 27.20 203 A 1 
ATOM 1550 C CA    . ASP A 1 203 ? 23.450  -22.265 16.954  1.00 27.05 203 A 1 
ATOM 1551 C C     . ASP A 1 203 ? 22.822  -20.866 16.814  1.00 25.80 203 A 1 
ATOM 1552 O O     . ASP A 1 203 ? 22.653  -20.137 17.787  1.00 23.86 203 A 1 
ATOM 1553 C CB    . ASP A 1 203 ? 22.763  -23.173 17.993  1.00 25.90 203 A 1 
ATOM 1554 C CG    . ASP A 1 203 ? 21.509  -23.879 17.472  1.00 23.03 203 A 1 
ATOM 1555 O OD1   . ASP A 1 203 ? 21.111  -23.602 16.317  1.00 21.06 203 A 1 
ATOM 1556 O OD2   . ASP A 1 203 ? 20.955  -24.692 18.239  1.00 22.25 203 A 1 
ATOM 1557 N N     . LEU A 1 204 ? 22.533  -20.484 15.584  1.00 23.25 204 A 1 
ATOM 1558 C CA    . LEU A 1 204 ? 21.891  -19.209 15.225  1.00 23.51 204 A 1 
ATOM 1559 C C     . LEU A 1 204 ? 20.393  -19.202 15.599  1.00 22.48 204 A 1 
ATOM 1560 O O     . LEU A 1 204 ? 19.552  -18.721 14.840  1.00 20.14 204 A 1 
ATOM 1561 C CB    . LEU A 1 204 ? 22.156  -18.905 13.729  1.00 21.76 204 A 1 
ATOM 1562 C CG    . LEU A 1 204 ? 23.475  -18.169 13.444  1.00 20.15 204 A 1 
ATOM 1563 C CD1   . LEU A 1 204 ? 23.858  -18.335 11.973  1.00 19.87 204 A 1 
ATOM 1564 C CD2   . LEU A 1 204 ? 23.338  -16.667 13.716  1.00 23.21 204 A 1 
ATOM 1565 N N     . VAL A 1 205 ? 20.054  -19.708 16.779  1.00 24.84 205 A 1 
ATOM 1566 C CA    . VAL A 1 205 ? 18.670  -19.800 17.281  1.00 26.28 205 A 1 
ATOM 1567 C C     . VAL A 1 205 ? 18.007  -18.424 17.371  1.00 24.75 205 A 1 
ATOM 1568 O O     . VAL A 1 205 ? 16.823  -18.277 17.059  1.00 22.65 205 A 1 
ATOM 1569 C CB    . VAL A 1 205 ? 18.634  -20.476 18.668  1.00 24.89 205 A 1 
ATOM 1570 C CG1   . VAL A 1 205 ? 17.195  -20.676 19.163  1.00 22.56 205 A 1 
ATOM 1571 C CG2   . VAL A 1 205 ? 19.282  -21.857 18.657  1.00 24.29 205 A 1 
ATOM 1572 N N     . GLY A 1 206 ? 18.770  -17.396 17.738  1.00 30.21 206 A 1 
ATOM 1573 C CA    . GLY A 1 206 ? 18.212  -16.072 18.029  1.00 29.21 206 A 1 
ATOM 1574 C C     . GLY A 1 206 ? 17.557  -15.368 16.837  1.00 28.95 206 A 1 
ATOM 1575 O O     . GLY A 1 206 ? 16.659  -14.554 17.036  1.00 26.25 206 A 1 
ATOM 1576 N N     . TYR A 1 207 ? 17.981  -15.686 15.603  1.00 26.95 207 A 1 
ATOM 1577 C CA    . TYR A 1 207 ? 17.429  -15.027 14.415  1.00 26.51 207 A 1 
ATOM 1578 C C     . TYR A 1 207 ? 16.002  -15.485 14.097  1.00 25.66 207 A 1 
ATOM 1579 O O     . TYR A 1 207 ? 15.180  -14.685 13.642  1.00 23.09 207 A 1 
ATOM 1580 C CB    . TYR A 1 207 ? 18.375  -15.233 13.221  1.00 24.99 207 A 1 
ATOM 1581 C CG    . TYR A 1 207 ? 18.355  -14.086 12.234  1.00 23.86 207 A 1 
ATOM 1582 C CD1   . TYR A 1 207 ? 17.483  -14.089 11.126  1.00 21.71 207 A 1 
ATOM 1583 C CD2   . TYR A 1 207 ? 19.208  -12.976 12.433  1.00 23.68 207 A 1 
ATOM 1584 C CE1   . TYR A 1 207 ? 17.458  -13.011 10.224  1.00 20.98 207 A 1 
ATOM 1585 C CE2   . TYR A 1 207 ? 19.196  -11.892 11.534  1.00 20.31 207 A 1 
ATOM 1586 C CZ    . TYR A 1 207 ? 18.318  -11.920 10.434  1.00 20.71 207 A 1 
ATOM 1587 O OH    . TYR A 1 207 ? 18.303  -10.859 9.554   1.00 22.58 207 A 1 
ATOM 1588 N N     . ASN A 1 208 ? 15.678  -16.744 14.397  1.00 31.55 208 A 1 
ATOM 1589 C CA    . ASN A 1 208 ? 14.330  -17.263 14.175  1.00 31.12 208 A 1 
ATOM 1590 C C     . ASN A 1 208 ? 13.286  -16.628 15.104  1.00 29.20 208 A 1 
ATOM 1591 O O     . ASN A 1 208 ? 12.167  -16.382 14.668  1.00 26.73 208 A 1 
ATOM 1592 C CB    . ASN A 1 208 ? 14.330  -18.796 14.306  1.00 29.68 208 A 1 
ATOM 1593 C CG    . ASN A 1 208 ? 14.771  -19.515 13.040  1.00 26.28 208 A 1 
ATOM 1594 O OD1   . ASN A 1 208 ? 14.867  -18.950 11.960  1.00 26.56 208 A 1 
ATOM 1595 N ND2   . ASN A 1 208 ? 15.025  -20.799 13.133  1.00 27.72 208 A 1 
ATOM 1596 N N     . SER A 1 209 ? 13.672  -16.283 16.343  1.00 33.79 209 A 1 
ATOM 1597 C CA    . SER A 1 209 ? 12.746  -15.668 17.305  1.00 33.90 209 A 1 
ATOM 1598 C C     . SER A 1 209 ? 12.165  -14.332 16.822  1.00 32.89 209 A 1 
ATOM 1599 O O     . SER A 1 209 ? 11.003  -14.027 17.070  1.00 30.34 209 A 1 
ATOM 1600 C CB    . SER A 1 209 ? 13.461  -15.475 18.641  1.00 31.44 209 A 1 
ATOM 1601 O OG    . SER A 1 209 ? 12.629  -14.805 19.563  1.00 28.44 209 A 1 
ATOM 1602 N N     . TYR A 1 210 ? 12.964  -13.529 16.093  1.00 34.06 210 A 1 
ATOM 1603 C CA    . TYR A 1 210 ? 12.481  -12.250 15.556  1.00 33.31 210 A 1 
ATOM 1604 C C     . TYR A 1 210 ? 11.512  -12.449 14.381  1.00 32.39 210 A 1 
ATOM 1605 O O     . TYR A 1 210 ? 10.531  -11.711 14.251  1.00 29.87 210 A 1 
ATOM 1606 C CB    . TYR A 1 210 ? 13.672  -11.373 15.156  1.00 30.97 210 A 1 
ATOM 1607 C CG    . TYR A 1 210 ? 13.336  -9.886  15.164  1.00 28.44 210 A 1 
ATOM 1608 C CD1   . TYR A 1 210 ? 12.829  -9.254  14.011  1.00 26.08 210 A 1 
ATOM 1609 C CD2   . TYR A 1 210 ? 13.503  -9.155  16.356  1.00 27.11 210 A 1 
ATOM 1610 C CE1   . TYR A 1 210 ? 12.500  -7.888  14.041  1.00 24.46 210 A 1 
ATOM 1611 C CE2   . TYR A 1 210 ? 13.176  -7.782  16.390  1.00 24.05 210 A 1 
ATOM 1612 C CZ    . TYR A 1 210 ? 12.674  -7.156  15.231  1.00 24.79 210 A 1 
ATOM 1613 O OH    . TYR A 1 210 ? 12.356  -5.814  15.264  1.00 25.72 210 A 1 
ATOM 1614 N N     . TYR A 1 211 ? 11.771  -13.482 13.556  1.00 37.64 211 A 1 
ATOM 1615 C CA    . TYR A 1 211 ? 10.837  -13.873 12.503  1.00 36.83 211 A 1 
ATOM 1616 C C     . TYR A 1 211 ? 9.538   -14.430 13.081  1.00 34.94 211 A 1 
ATOM 1617 O O     . TYR A 1 211 ? 8.471   -14.040 12.625  1.00 32.14 211 A 1 
ATOM 1618 C CB    . TYR A 1 211 ? 11.486  -14.866 11.532  1.00 34.82 211 A 1 
ATOM 1619 C CG    . TYR A 1 211 ? 11.928  -14.216 10.235  1.00 32.20 211 A 1 
ATOM 1620 C CD1   . TYR A 1 211 ? 11.034  -14.135 9.148   1.00 29.64 211 A 1 
ATOM 1621 C CD2   . TYR A 1 211 ? 13.219  -13.667 10.108  1.00 30.64 211 A 1 
ATOM 1622 C CE1   . TYR A 1 211 ? 11.411  -13.517 7.952   1.00 27.36 211 A 1 
ATOM 1623 C CE2   . TYR A 1 211 ? 13.616  -13.049 8.911   1.00 27.06 211 A 1 
ATOM 1624 C CZ    . TYR A 1 211 ? 12.711  -12.975 7.832   1.00 28.05 211 A 1 
ATOM 1625 O OH    . TYR A 1 211 ? 13.096  -12.372 6.658   1.00 28.46 211 A 1 
ATOM 1626 N N     . ASP A 1 212 ? 9.607   -15.257 14.129  1.00 39.48 212 A 1 
ATOM 1627 C CA    . ASP A 1 212 ? 8.423   -15.801 14.801  1.00 39.93 212 A 1 
ATOM 1628 C C     . ASP A 1 212 ? 7.598   -14.710 15.500  1.00 37.33 212 A 1 
ATOM 1629 O O     . ASP A 1 212 ? 6.378   -14.715 15.404  1.00 35.61 212 A 1 
ATOM 1630 C CB    . ASP A 1 212 ? 8.824   -16.896 15.808  1.00 37.74 212 A 1 
ATOM 1631 C CG    . ASP A 1 212 ? 9.093   -18.257 15.156  1.00 33.93 212 A 1 
ATOM 1632 O OD1   . ASP A 1 212 ? 8.568   -18.498 14.047  1.00 32.94 212 A 1 
ATOM 1633 O OD2   . ASP A 1 212 ? 9.802   -19.056 15.798  1.00 33.64 212 A 1 
ATOM 1634 N N     . SER A 1 213 ? 8.244   -13.725 16.131  1.00 38.37 213 A 1 
ATOM 1635 C CA    . SER A 1 213 ? 7.543   -12.576 16.727  1.00 38.65 213 A 1 
ATOM 1636 C C     . SER A 1 213 ? 6.813   -11.725 15.677  1.00 37.74 213 A 1 
ATOM 1637 O O     . SER A 1 213 ? 5.687   -11.290 15.897  1.00 34.85 213 A 1 
ATOM 1638 C CB    . SER A 1 213 ? 8.538   -11.727 17.516  1.00 35.08 213 A 1 
ATOM 1639 O OG    . SER A 1 213 ? 7.969   -10.493 17.890  1.00 32.17 213 A 1 
ATOM 1640 N N     . HIS A 1 214 ? 7.433   -11.515 14.509  1.00 38.95 214 A 1 
ATOM 1641 C CA    . HIS A 1 214 ? 6.783   -10.802 13.413  1.00 41.03 214 A 1 
ATOM 1642 C C     . HIS A 1 214 ? 5.688   -11.632 12.733  1.00 39.77 214 A 1 
ATOM 1643 O O     . HIS A 1 214 ? 4.666   -11.072 12.351  1.00 37.08 214 A 1 
ATOM 1644 C CB    . HIS A 1 214 ? 7.814   -10.282 12.404  1.00 38.73 214 A 1 
ATOM 1645 C CG    . HIS A 1 214 ? 7.973   -8.796  12.495  1.00 36.59 214 A 1 
ATOM 1646 N ND1   . HIS A 1 214 ? 6.994   -7.868  12.224  1.00 34.04 214 A 1 
ATOM 1647 C CD2   . HIS A 1 214 ? 9.076   -8.079  12.897  1.00 33.35 214 A 1 
ATOM 1648 C CE1   . HIS A 1 214 ? 7.488   -6.643  12.459  1.00 31.71 214 A 1 
ATOM 1649 N NE2   . HIS A 1 214 ? 8.751   -6.730  12.870  1.00 30.63 214 A 1 
ATOM 1650 N N     . MET A 1 215 ? 5.899   -12.939 12.613  1.00 40.53 215 A 1 
ATOM 1651 C CA    . MET A 1 215 ? 4.852   -13.876 12.179  1.00 41.22 215 A 1 
ATOM 1652 C C     . MET A 1 215 ? 3.694   -13.864 13.174  1.00 41.08 215 A 1 
ATOM 1653 O O     . MET A 1 215 ? 2.555   -13.735 12.744  1.00 38.55 215 A 1 
ATOM 1654 C CB    . MET A 1 215 ? 5.429   -15.287 12.003  1.00 38.91 215 A 1 
ATOM 1655 C CG    . MET A 1 215 ? 6.210   -15.428 10.693  1.00 35.14 215 A 1 
ATOM 1656 S SD    . MET A 1 215 ? 5.198   -15.724 9.191   1.00 33.93 215 A 1 
ATOM 1657 C CE    . MET A 1 215 ? 4.848   -17.483 9.433   1.00 31.82 215 A 1 
ATOM 1658 N N     . SER A 1 216 ? 3.962   -13.859 14.473  1.00 46.87 216 A 1 
ATOM 1659 C CA    . SER A 1 216 ? 2.957   -13.750 15.538  1.00 48.21 216 A 1 
ATOM 1660 C C     . SER A 1 216 ? 2.122   -12.470 15.423  1.00 48.67 216 A 1 
ATOM 1661 O O     . SER A 1 216 ? 0.898   -12.535 15.480  1.00 44.71 216 A 1 
ATOM 1662 C CB    . SER A 1 216 ? 3.655   -13.825 16.896  1.00 43.47 216 A 1 
ATOM 1663 O OG    . SER A 1 216 ? 2.820   -13.351 17.938  1.00 38.68 216 A 1 
ATOM 1664 N N     . ASN A 1 217 ? 2.740   -11.320 15.176  1.00 47.81 217 A 1 
ATOM 1665 C CA    . ASN A 1 217 ? 1.981   -10.082 14.951  1.00 48.50 217 A 1 
ATOM 1666 C C     . ASN A 1 217 ? 1.202   -10.110 13.632  1.00 46.32 217 A 1 
ATOM 1667 O O     . ASN A 1 217 ? 0.114   -9.543  13.546  1.00 44.32 217 A 1 
ATOM 1668 C CB    . ASN A 1 217 ? 2.936   -8.877  14.992  1.00 46.19 217 A 1 
ATOM 1669 C CG    . ASN A 1 217 ? 3.137   -8.332  16.394  1.00 40.89 217 A 1 
ATOM 1670 O OD1   . ASN A 1 217 ? 2.288   -8.397  17.266  1.00 41.14 217 A 1 
ATOM 1671 N ND2   . ASN A 1 217 ? 4.260   -7.713  16.651  1.00 41.01 217 A 1 
ATOM 1672 N N     . GLN A 1 218 ? 1.761   -10.748 12.609  1.00 51.91 218 A 1 
ATOM 1673 C CA    . GLN A 1 218 ? 1.058   -10.921 11.343  1.00 53.33 218 A 1 
ATOM 1674 C C     . GLN A 1 218 ? -0.077  -11.932 11.490  1.00 55.07 218 A 1 
ATOM 1675 O O     . GLN A 1 218 ? -1.150  -11.719 10.931  1.00 53.73 218 A 1 
ATOM 1676 C CB    . GLN A 1 218 ? 2.046   -11.301 10.240  1.00 49.70 218 A 1 
ATOM 1677 C CG    . GLN A 1 218 ? 1.431   -11.122 8.849   1.00 43.52 218 A 1 
ATOM 1678 C CD    . GLN A 1 218 ? 2.428   -11.356 7.711   1.00 39.44 218 A 1 
ATOM 1679 O OE1   . GLN A 1 218 ? 3.553   -11.771 7.856   1.00 38.67 218 A 1 
ATOM 1680 N NE2   . GLN A 1 218 ? 2.018   -11.096 6.489   1.00 35.73 218 A 1 
ATOM 1681 N N     . GLU A 1 219 ? 0.111   -12.986 12.280  1.00 53.06 219 A 1 
ATOM 1682 C CA    . GLU A 1 219 ? -0.930  -13.930 12.665  1.00 55.12 219 A 1 
ATOM 1683 C C     . GLU A 1 219 ? -1.988  -13.265 13.536  1.00 54.44 219 A 1 
ATOM 1684 O O     . GLU A 1 219 ? -3.158  -13.471 13.263  1.00 54.19 219 A 1 
ATOM 1685 C CB    . GLU A 1 219 ? -0.345  -15.148 13.393  1.00 52.81 219 A 1 
ATOM 1686 C CG    . GLU A 1 219 ? 0.260   -16.151 12.407  1.00 47.75 219 A 1 
ATOM 1687 C CD    . GLU A 1 219 ? 0.786   -17.426 13.096  1.00 45.33 219 A 1 
ATOM 1688 O OE1   . GLU A 1 219 ? 0.989   -18.413 12.348  1.00 42.33 219 A 1 
ATOM 1689 O OE2   . GLU A 1 219 ? 0.953   -17.401 14.332  1.00 41.75 219 A 1 
ATOM 1690 N N     . GLN A 1 220 ? -1.621  -12.406 14.490  1.00 53.48 220 A 1 
ATOM 1691 C CA    . GLN A 1 220 ? -2.592  -11.619 15.245  1.00 55.26 220 A 1 
ATOM 1692 C C     . GLN A 1 220 ? -3.380  -10.681 14.334  1.00 55.23 220 A 1 
ATOM 1693 O O     . GLN A 1 220 ? -4.606  -10.610 14.459  1.00 56.05 220 A 1 
ATOM 1694 C CB    . GLN A 1 220 ? -1.916  -10.792 16.347  1.00 53.99 220 A 1 
ATOM 1695 C CG    . GLN A 1 220 ? -1.737  -11.614 17.631  1.00 49.61 220 A 1 
ATOM 1696 C CD    . GLN A 1 220 ? -1.183  -10.773 18.790  1.00 46.25 220 A 1 
ATOM 1697 O OE1   . GLN A 1 220 ? -0.711  -9.659  18.642  1.00 45.08 220 A 1 
ATOM 1698 N NE2   . GLN A 1 220 ? -1.259  -11.272 19.998  1.00 41.44 220 A 1 
ATOM 1699 N N     . TYR A 1 221 ? -2.727  -9.992  13.388  1.00 49.33 221 A 1 
ATOM 1700 C CA    . TYR A 1 221 ? -3.432  -9.136  12.429  1.00 49.98 221 A 1 
ATOM 1701 C C     . TYR A 1 221 ? -4.325  -9.967  11.501  1.00 48.73 221 A 1 
ATOM 1702 O O     . TYR A 1 221 ? -5.470  -9.591  11.266  1.00 47.43 221 A 1 
ATOM 1703 C CB    . TYR A 1 221 ? -2.418  -8.314  11.634  1.00 47.98 221 A 1 
ATOM 1704 C CG    . TYR A 1 221 ? -3.070  -7.192  10.841  1.00 42.10 221 A 1 
ATOM 1705 C CD1   . TYR A 1 221 ? -3.526  -7.417  9.530   1.00 40.70 221 A 1 
ATOM 1706 C CD2   . TYR A 1 221 ? -3.273  -5.935  11.446  1.00 39.96 221 A 1 
ATOM 1707 C CE1   . TYR A 1 221 ? -4.171  -6.402  8.823   1.00 35.63 221 A 1 
ATOM 1708 C CE2   . TYR A 1 221 ? -3.920  -4.906  10.747  1.00 35.57 221 A 1 
ATOM 1709 C CZ    . TYR A 1 221 ? -4.376  -5.140  9.432   1.00 37.16 221 A 1 
ATOM 1710 O OH    . TYR A 1 221 ? -5.023  -4.136  8.737   1.00 36.08 221 A 1 
ATOM 1711 N N     . VAL A 1 222 ? -3.838  -11.128 11.021  1.00 60.76 222 A 1 
ATOM 1712 C CA    . VAL A 1 222 ? -4.639  -12.061 10.219  1.00 61.63 222 A 1 
ATOM 1713 C C     . VAL A 1 222 ? -5.775  -12.662 11.050  1.00 60.71 222 A 1 
ATOM 1714 O O     . VAL A 1 222 ? -6.857  -12.830 10.527  1.00 61.02 222 A 1 
ATOM 1715 C CB    . VAL A 1 222 ? -3.763  -13.169 9.608   1.00 59.01 222 A 1 
ATOM 1716 C CG1   . VAL A 1 222 ? -4.567  -14.314 8.973   1.00 53.63 222 A 1 
ATOM 1717 C CG2   . VAL A 1 222 ? -2.877  -12.606 8.489   1.00 56.18 222 A 1 
ATOM 1718 N N     . MET A 1 223 ? -5.551  -12.950 12.333  1.00 63.98 223 A 1 
ATOM 1719 C CA    . MET A 1 223 ? -6.580  -13.464 13.236  1.00 64.24 223 A 1 
ATOM 1720 C C     . MET A 1 223 ? -7.616  -12.378 13.552  1.00 63.98 223 A 1 
ATOM 1721 O O     . MET A 1 223 ? -8.803  -12.675 13.596  1.00 64.82 223 A 1 
ATOM 1722 C CB    . MET A 1 223 ? -5.918  -14.024 14.506  1.00 62.71 223 A 1 
ATOM 1723 C CG    . MET A 1 223 ? -6.910  -14.746 15.423  1.00 58.09 223 A 1 
ATOM 1724 S SD    . MET A 1 223 ? -6.156  -15.456 16.918  1.00 55.01 223 A 1 
ATOM 1725 C CE    . MET A 1 223 ? -5.908  -17.178 16.389  1.00 49.14 223 A 1 
ATOM 1726 N N     . GLN A 1 224 ? -7.184  -11.124 13.697  1.00 60.49 224 A 1 
ATOM 1727 C CA    . GLN A 1 224 ? -8.085  -9.990  13.868  1.00 61.60 224 A 1 
ATOM 1728 C C     . GLN A 1 224 ? -8.857  -9.693  12.571  1.00 61.86 224 A 1 
ATOM 1729 O O     . GLN A 1 224 ? -10.064 -9.474  12.629  1.00 62.88 224 A 1 
ATOM 1730 C CB    . GLN A 1 224 ? -7.277  -8.788  14.366  1.00 59.55 224 A 1 
ATOM 1731 C CG    . GLN A 1 224 ? -8.166  -7.699  14.976  1.00 54.44 224 A 1 
ATOM 1732 C CD    . GLN A 1 224 ? -7.346  -6.579  15.631  1.00 50.16 224 A 1 
ATOM 1733 O OE1   . GLN A 1 224 ? -6.189  -6.336  15.336  1.00 47.61 224 A 1 
ATOM 1734 N NE2   . GLN A 1 224 ? -7.941  -5.846  16.552  1.00 45.36 224 A 1 
ATOM 1735 N N     . GLU A 1 225 ? -8.205  -9.782  11.404  1.00 62.49 225 A 1 
ATOM 1736 C CA    . GLU A 1 225 ? -8.895  -9.770  10.108  1.00 62.83 225 A 1 
ATOM 1737 C C     . GLU A 1 225 ? -9.835  -10.970 9.974   1.00 63.33 225 A 1 
ATOM 1738 O O     . GLU A 1 225 ? -10.962 -10.789 9.549   1.00 62.58 225 A 1 
ATOM 1739 C CB    . GLU A 1 225 ? -7.916  -9.726  8.914   1.00 58.87 225 A 1 
ATOM 1740 C CG    . GLU A 1 225 ? -7.697  -8.314  8.347   1.00 52.29 225 A 1 
ATOM 1741 C CD    . GLU A 1 225 ? -6.813  -8.253  7.089   1.00 48.14 225 A 1 
ATOM 1742 O OE1   . GLU A 1 225 ? -6.778  -7.179  6.434   1.00 45.39 225 A 1 
ATOM 1743 O OE2   . GLU A 1 225 ? -6.102  -9.227  6.776   1.00 44.46 225 A 1 
ATOM 1744 N N     . GLN A 1 226 ? -9.440  -12.179 10.389  1.00 66.86 226 A 1 
ATOM 1745 C CA    . GLN A 1 226 ? -10.317 -13.354 10.380  1.00 66.70 226 A 1 
ATOM 1746 C C     . GLN A 1 226 ? -11.498 -13.191 11.338  1.00 67.53 226 A 1 
ATOM 1747 O O     . GLN A 1 226 ? -12.595 -13.599 10.982  1.00 68.44 226 A 1 
ATOM 1748 C CB    . GLN A 1 226 ? -9.561  -14.633 10.745  1.00 64.32 226 A 1 
ATOM 1749 C CG    . GLN A 1 226 ? -8.884  -15.268 9.528   1.00 58.99 226 A 1 
ATOM 1750 C CD    . GLN A 1 226 ? -8.183  -16.591 9.888   1.00 53.37 226 A 1 
ATOM 1751 O OE1   . GLN A 1 226 ? -7.929  -16.919 11.031  1.00 51.22 226 A 1 
ATOM 1752 N NE2   . GLN A 1 226 ? -7.873  -17.403 8.909   1.00 47.30 226 A 1 
ATOM 1753 N N     . GLN A 1 227 ? -11.310 -12.604 12.520  1.00 70.24 227 A 1 
ATOM 1754 C CA    . GLN A 1 227 ? -12.408 -12.286 13.431  1.00 70.10 227 A 1 
ATOM 1755 C C     . GLN A 1 227 ? -13.349 -11.255 12.804  1.00 70.65 227 A 1 
ATOM 1756 O O     . GLN A 1 227 ? -14.558 -11.465 12.820  1.00 71.66 227 A 1 
ATOM 1757 C CB    . GLN A 1 227 ? -11.875 -11.772 14.769  1.00 69.08 227 A 1 
ATOM 1758 C CG    . GLN A 1 227 ? -11.430 -12.935 15.679  1.00 64.10 227 A 1 
ATOM 1759 C CD    . GLN A 1 227 ? -10.834 -12.441 16.994  1.00 58.12 227 A 1 
ATOM 1760 O OE1   . GLN A 1 227 ? -10.614 -11.268 17.242  1.00 55.44 227 A 1 
ATOM 1761 N NE2   . GLN A 1 227 ? -10.556 -13.346 17.907  1.00 51.47 227 A 1 
ATOM 1762 N N     . HIS A 1 228 ? -12.798 -10.207 12.192  1.00 66.64 228 A 1 
ATOM 1763 C CA    . HIS A 1 228 ? -13.608 -9.219  11.482  1.00 65.99 228 A 1 
ATOM 1764 C C     . HIS A 1 228 ? -14.324 -9.845  10.281  1.00 63.67 228 A 1 
ATOM 1765 O O     . HIS A 1 228 ? -15.492 -9.567  10.042  1.00 65.65 228 A 1 
ATOM 1766 C CB    . HIS A 1 228 ? -12.713 -8.047  11.064  1.00 63.98 228 A 1 
ATOM 1767 C CG    . HIS A 1 228 ? -13.498 -6.837  10.649  1.00 58.20 228 A 1 
ATOM 1768 N ND1   . HIS A 1 228 ? -14.241 -6.687  9.507   1.00 51.59 228 A 1 
ATOM 1769 C CD2   . HIS A 1 228 ? -13.658 -5.673  11.361  1.00 52.74 228 A 1 
ATOM 1770 C CE1   . HIS A 1 228 ? -14.841 -5.478  9.521   1.00 48.45 228 A 1 
ATOM 1771 N NE2   . HIS A 1 228 ? -14.498 -4.831  10.643  1.00 48.41 228 A 1 
ATOM 1772 N N     . LEU A 1 229 ? -13.660 -10.748 9.561   1.00 62.76 229 A 1 
ATOM 1773 C CA    . LEU A 1 229 ? -14.246 -11.514 8.459   1.00 61.20 229 A 1 
ATOM 1774 C C     . LEU A 1 229 ? -15.326 -12.484 8.945   1.00 60.10 229 A 1 
ATOM 1775 O O     . LEU A 1 229 ? -16.372 -12.592 8.301   1.00 60.08 229 A 1 
ATOM 1776 C CB    . LEU A 1 229 ? -13.125 -12.262 7.727   1.00 60.04 229 A 1 
ATOM 1777 C CG    . LEU A 1 229 ? -12.263 -11.378 6.802   1.00 56.59 229 A 1 
ATOM 1778 C CD1   . LEU A 1 229 ? -11.003 -12.144 6.382   1.00 51.79 229 A 1 
ATOM 1779 C CD2   . LEU A 1 229 ? -13.006 -10.943 5.551   1.00 54.79 229 A 1 
ATOM 1780 N N     . GLN A 1 230 ? -15.126 -13.163 10.079  1.00 70.37 230 A 1 
ATOM 1781 C CA    . GLN A 1 230 ? -16.157 -13.996 10.699  1.00 69.88 230 A 1 
ATOM 1782 C C     . GLN A 1 230 ? -17.338 -13.160 11.185  1.00 69.81 230 A 1 
ATOM 1783 O O     . GLN A 1 230 ? -18.476 -13.620 11.118  1.00 71.62 230 A 1 
ATOM 1784 C CB    . GLN A 1 230 ? -15.585 -14.772 11.887  1.00 69.42 230 A 1 
ATOM 1785 C CG    . GLN A 1 230 ? -14.817 -16.026 11.449  1.00 64.55 230 A 1 
ATOM 1786 C CD    . GLN A 1 230 ? -14.253 -16.809 12.641  1.00 58.49 230 A 1 
ATOM 1787 O OE1   . GLN A 1 230 ? -14.372 -16.457 13.802  1.00 54.47 230 A 1 
ATOM 1788 N NE2   . GLN A 1 230 ? -13.626 -17.938 12.387  1.00 51.50 230 A 1 
ATOM 1789 N N     . GLN A 1 231 ? -17.072 -11.945 11.666  1.00 70.63 231 A 1 
ATOM 1790 C CA    . GLN A 1 231 ? -18.117 -11.027 12.085  1.00 71.04 231 A 1 
ATOM 1791 C C     . GLN A 1 231 ? -18.903 -10.507 10.880  1.00 71.12 231 A 1 
ATOM 1792 O O     . GLN A 1 231 ? -20.126 -10.596 10.890  1.00 72.75 231 A 1 
ATOM 1793 C CB    . GLN A 1 231 ? -17.502 -9.942  12.959  1.00 69.94 231 A 1 
ATOM 1794 C CG    . GLN A 1 231 ? -18.581 -9.130  13.676  1.00 64.11 231 A 1 
ATOM 1795 C CD    . GLN A 1 231 ? -18.092 -8.459  14.967  1.00 58.63 231 A 1 
ATOM 1796 O OE1   . GLN A 1 231 ? -16.962 -8.599  15.413  1.00 55.71 231 A 1 
ATOM 1797 N NE2   . GLN A 1 231 ? -18.965 -7.733  15.627  1.00 51.61 231 A 1 
ATOM 1798 N N     . MET A 1 232 ? -18.218 -10.126 9.791   1.00 70.75 232 A 1 
ATOM 1799 C CA    . MET A 1 232 ? -18.889 -9.833  8.517   1.00 68.74 232 A 1 
ATOM 1800 C C     . MET A 1 232 ? -19.645 -11.050 7.966   1.00 69.29 232 A 1 
ATOM 1801 O O     . MET A 1 232 ? -20.743 -10.891 7.452   1.00 70.75 232 A 1 
ATOM 1802 C CB    . MET A 1 232 ? -17.896 -9.351  7.455   1.00 65.19 232 A 1 
ATOM 1803 C CG    . MET A 1 232 ? -17.524 -7.874  7.593   1.00 57.85 232 A 1 
ATOM 1804 S SD    . MET A 1 232 ? -17.186 -7.047  6.003   1.00 54.86 232 A 1 
ATOM 1805 C CE    . MET A 1 232 ? -15.742 -7.954  5.424   1.00 47.38 232 A 1 
ATOM 1806 N N     . GLN A 1 233 ? -19.106 -12.263 8.077   1.00 66.28 233 A 1 
ATOM 1807 C CA    . GLN A 1 233 ? -19.827 -13.483 7.692   1.00 65.50 233 A 1 
ATOM 1808 C C     . GLN A 1 233 ? -21.084 -13.688 8.536   1.00 64.76 233 A 1 
ATOM 1809 O O     . GLN A 1 233 ? -22.116 -14.073 7.983   1.00 68.37 233 A 1 
ATOM 1810 C CB    . GLN A 1 233 ? -18.942 -14.730 7.801   1.00 65.19 233 A 1 
ATOM 1811 C CG    . GLN A 1 233 ? -18.064 -14.938 6.564   1.00 60.40 233 A 1 
ATOM 1812 C CD    . GLN A 1 233 ? -17.195 -16.196 6.676   1.00 55.44 233 A 1 
ATOM 1813 O OE1   . GLN A 1 233 ? -16.929 -16.736 7.737   1.00 52.60 233 A 1 
ATOM 1814 N NE2   . GLN A 1 233 ? -16.712 -16.706 5.572   1.00 50.26 233 A 1 
ATOM 1815 N N     . LYS A 1 234 ? -21.021 -13.433 9.853   1.00 69.55 234 A 1 
ATOM 1816 C CA    . LYS A 1 234 ? -22.197 -13.481 10.720  1.00 69.64 234 A 1 
ATOM 1817 C C     . LYS A 1 234 ? -23.227 -12.436 10.338  1.00 69.50 234 A 1 
ATOM 1818 O O     . LYS A 1 234 ? -24.388 -12.788 10.171  1.00 70.01 234 A 1 
ATOM 1819 C CB    . LYS A 1 234 ? -21.809 -13.312 12.194  1.00 68.24 234 A 1 
ATOM 1820 C CG    . LYS A 1 234 ? -21.704 -14.668 12.902  1.00 62.43 234 A 1 
ATOM 1821 C CD    . LYS A 1 234 ? -21.492 -14.415 14.400  1.00 60.24 234 A 1 
ATOM 1822 C CE    . LYS A 1 234 ? -21.596 -15.722 15.171  1.00 53.26 234 A 1 
ATOM 1823 N NZ    . LYS A 1 234 ? -21.533 -15.458 16.618  1.00 48.44 234 A 1 
ATOM 1824 N N     . GLU A 1 235 ? -22.803 -11.187 10.172  1.00 64.14 235 A 1 
ATOM 1825 C CA    . GLU A 1 235 ? -23.700 -10.097 9.773   1.00 63.76 235 A 1 
ATOM 1826 C C     . GLU A 1 235 ? -24.324 -10.365 8.398   1.00 61.53 235 A 1 
ATOM 1827 O O     . GLU A 1 235 ? -25.523 -10.174 8.207   1.00 63.51 235 A 1 
ATOM 1828 C CB    . GLU A 1 235 ? -22.928 -8.764  9.761   1.00 62.49 235 A 1 
ATOM 1829 C CG    . GLU A 1 235 ? -22.663 -8.248  11.185  1.00 56.88 235 A 1 
ATOM 1830 C CD    . GLU A 1 235 ? -21.774 -6.986  11.238  1.00 54.81 235 A 1 
ATOM 1831 O OE1   . GLU A 1 235 ? -21.429 -6.589  12.374  1.00 47.84 235 A 1 
ATOM 1832 O OE2   . GLU A 1 235 ? -21.429 -6.451  10.168  1.00 49.00 235 A 1 
ATOM 1833 N N     . TYR A 1 236 ? -23.535 -10.913 7.456   1.00 60.12 236 A 1 
ATOM 1834 C CA    . TYR A 1 236 ? -24.056 -11.314 6.154   1.00 56.70 236 A 1 
ATOM 1835 C C     . TYR A 1 236 ? -25.019 -12.503 6.259   1.00 54.74 236 A 1 
ATOM 1836 O O     . TYR A 1 236 ? -26.071 -12.495 5.605   1.00 52.32 236 A 1 
ATOM 1837 C CB    . TYR A 1 236 ? -22.895 -11.632 5.209   1.00 53.79 236 A 1 
ATOM 1838 C CG    . TYR A 1 236 ? -23.321 -11.776 3.765   1.00 46.57 236 A 1 
ATOM 1839 C CD1   . TYR A 1 236 ? -23.604 -13.048 3.216   1.00 45.03 236 A 1 
ATOM 1840 C CD2   . TYR A 1 236 ? -23.476 -10.626 2.964   1.00 44.74 236 A 1 
ATOM 1841 C CE1   . TYR A 1 236 ? -24.017 -13.165 1.888   1.00 38.43 236 A 1 
ATOM 1842 C CE2   . TYR A 1 236 ? -23.891 -10.737 1.629   1.00 38.77 236 A 1 
ATOM 1843 C CZ    . TYR A 1 236 ? -24.160 -12.009 1.089   1.00 41.83 236 A 1 
ATOM 1844 O OH    . TYR A 1 236 ? -24.570 -12.123 -0.226  1.00 40.82 236 A 1 
ATOM 1845 N N     . ALA A 1 237 ? -24.713 -13.507 7.097   1.00 68.78 237 A 1 
ATOM 1846 C CA    . ALA A 1 237 ? -25.614 -14.625 7.350   1.00 67.50 237 A 1 
ATOM 1847 C C     . ALA A 1 237 ? -26.913 -14.172 8.033   1.00 65.14 237 A 1 
ATOM 1848 O O     . ALA A 1 237 ? -27.984 -14.634 7.655   1.00 67.85 237 A 1 
ATOM 1849 C CB    . ALA A 1 237 ? -24.880 -15.696 8.166   1.00 67.57 237 A 1 
ATOM 1850 N N     . GLU A 1 238 ? -26.830 -13.230 8.978   1.00 66.97 238 A 1 
ATOM 1851 C CA    . GLU A 1 238 ? -28.007 -12.624 9.609   1.00 66.89 238 A 1 
ATOM 1852 C C     . GLU A 1 238 ? -28.830 -11.801 8.612   1.00 64.29 238 A 1 
ATOM 1853 O O     . GLU A 1 238 ? -30.056 -11.918 8.590   1.00 65.61 238 A 1 
ATOM 1854 C CB    . GLU A 1 238 ? -27.584 -11.761 10.805  1.00 66.16 238 A 1 
ATOM 1855 C CG    . GLU A 1 238 ? -27.229 -12.615 12.041  1.00 60.59 238 A 1 
ATOM 1856 C CD    . GLU A 1 238 ? -26.734 -11.811 13.253  1.00 55.37 238 A 1 
ATOM 1857 O OE1   . GLU A 1 238 ? -26.436 -12.463 14.285  1.00 50.51 238 A 1 
ATOM 1858 O OE2   . GLU A 1 238 ? -26.636 -10.574 13.158  1.00 50.46 238 A 1 
ATOM 1859 N N     . GLN A 1 239 ? -28.185 -11.038 7.720   1.00 65.45 239 A 1 
ATOM 1860 C CA    . GLN A 1 239 ? -28.887 -10.321 6.651   1.00 63.73 239 A 1 
ATOM 1861 C C     . GLN A 1 239 ? -29.542 -11.257 5.638   1.00 63.14 239 A 1 
ATOM 1862 O O     . GLN A 1 239 ? -30.656 -10.982 5.186   1.00 65.54 239 A 1 
ATOM 1863 C CB    . GLN A 1 239 ? -27.927 -9.383  5.911   1.00 63.01 239 A 1 
ATOM 1864 C CG    . GLN A 1 239 ? -27.676 -8.071  6.673   1.00 58.31 239 A 1 
ATOM 1865 C CD    . GLN A 1 239 ? -26.772 -7.110  5.890   1.00 53.77 239 A 1 
ATOM 1866 O OE1   . GLN A 1 239 ? -26.379 -7.336  4.753   1.00 50.44 239 A 1 
ATOM 1867 N NE2   . GLN A 1 239 ? -26.436 -5.973  6.471   1.00 47.33 239 A 1 
ATOM 1868 N N     . GLN A 1 240 ? -28.872 -12.370 5.275   1.00 65.01 240 A 1 
ATOM 1869 C CA    . GLN A 1 240 ? -29.461 -13.384 4.406   1.00 66.10 240 A 1 
ATOM 1870 C C     . GLN A 1 240 ? -30.645 -14.070 5.086   1.00 65.24 240 A 1 
ATOM 1871 O O     . GLN A 1 240 ? -31.705 -14.209 4.481   1.00 66.78 240 A 1 
ATOM 1872 C CB    . GLN A 1 240 ? -28.402 -14.420 3.981   1.00 64.78 240 A 1 
ATOM 1873 C CG    . GLN A 1 240 ? -27.434 -13.889 2.904   1.00 60.95 240 A 1 
ATOM 1874 C CD    . GLN A 1 240 ? -28.087 -13.689 1.529   1.00 55.91 240 A 1 
ATOM 1875 O OE1   . GLN A 1 240 ? -29.127 -14.219 1.193   1.00 53.31 240 A 1 
ATOM 1876 N NE2   . GLN A 1 240 ? -27.494 -12.905 0.666   1.00 49.79 240 A 1 
ATOM 1877 N N     . MET A 1 241 ? -30.514 -14.409 6.370   1.00 68.95 241 A 1 
ATOM 1878 C CA    . MET A 1 241 ? -31.593 -15.023 7.143   1.00 68.64 241 A 1 
ATOM 1879 C C     . MET A 1 241 ? -32.785 -14.065 7.308   1.00 66.36 241 A 1 
ATOM 1880 O O     . MET A 1 241 ? -33.932 -14.490 7.215   1.00 67.64 241 A 1 
ATOM 1881 C CB    . MET A 1 241 ? -31.028 -15.501 8.489   1.00 68.01 241 A 1 
ATOM 1882 C CG    . MET A 1 241 ? -31.965 -16.464 9.219   1.00 61.60 241 A 1 
ATOM 1883 S SD    . MET A 1 241 ? -31.333 -17.109 10.804  1.00 58.14 241 A 1 
ATOM 1884 C CE    . MET A 1 241 ? -29.985 -18.174 10.228  1.00 50.92 241 A 1 
ATOM 1885 N N     . GLN A 1 242 ? -32.519 -12.758 7.482   1.00 67.47 242 A 1 
ATOM 1886 C CA    . GLN A 1 242 ? -33.582 -11.749 7.473   1.00 66.63 242 A 1 
ATOM 1887 C C     . GLN A 1 242 ? -34.256 -11.615 6.106   1.00 64.08 242 A 1 
ATOM 1888 O O     . GLN A 1 242 ? -35.480 -11.493 6.057   1.00 66.83 242 A 1 
ATOM 1889 C CB    . GLN A 1 242 ? -33.051 -10.383 7.921   1.00 66.59 242 A 1 
ATOM 1890 C CG    . GLN A 1 242 ? -33.047 -10.234 9.448   1.00 61.27 242 A 1 
ATOM 1891 C CD    . GLN A 1 242 ? -32.629 -8.843  9.910   1.00 56.66 242 A 1 
ATOM 1892 O OE1   . GLN A 1 242 ? -32.168 -7.993  9.169   1.00 53.06 242 A 1 
ATOM 1893 N NE2   . GLN A 1 242 ? -32.791 -8.540  11.186  1.00 48.93 242 A 1 
ATOM 1894 N N     . LYS A 1 243 ? -33.490 -11.677 5.008   1.00 56.17 243 A 1 
ATOM 1895 C CA    . LYS A 1 243 ? -34.083 -11.665 3.663   1.00 55.82 243 A 1 
ATOM 1896 C C     . LYS A 1 243 ? -34.946 -12.897 3.403   1.00 51.53 243 A 1 
ATOM 1897 O O     . LYS A 1 243 ? -36.061 -12.747 2.918   1.00 52.35 243 A 1 
ATOM 1898 C CB    . LYS A 1 243 ? -33.007 -11.522 2.581   1.00 55.00 243 A 1 
ATOM 1899 C CG    . LYS A 1 243 ? -32.639 -10.051 2.333   1.00 51.97 243 A 1 
ATOM 1900 C CD    . LYS A 1 243 ? -31.653 -9.968  1.161   1.00 50.88 243 A 1 
ATOM 1901 C CE    . LYS A 1 243 ? -31.375 -8.514  0.795   1.00 44.87 243 A 1 
ATOM 1902 N NZ    . LYS A 1 243 ? -30.491 -8.421  -0.393  1.00 41.16 243 A 1 
ATOM 1903 N N     . GLU A 1 244 ? -34.472 -14.089 3.787   1.00 60.44 244 A 1 
ATOM 1904 C CA    . GLU A 1 244 ? -35.281 -15.316 3.675   1.00 59.68 244 A 1 
ATOM 1905 C C     . GLU A 1 244 ? -36.555 -15.254 4.526   1.00 54.83 244 A 1 
ATOM 1906 O O     . GLU A 1 244 ? -37.604 -15.738 4.094   1.00 54.65 244 A 1 
ATOM 1907 C CB    . GLU A 1 244 ? -34.467 -16.563 4.086   1.00 57.91 244 A 1 
ATOM 1908 C CG    . GLU A 1 244 ? -33.612 -17.122 2.947   1.00 53.44 244 A 1 
ATOM 1909 C CD    . GLU A 1 244 ? -33.001 -18.493 3.302   1.00 51.63 244 A 1 
ATOM 1910 O OE1   . GLU A 1 244 ? -32.754 -19.278 2.360   1.00 45.75 244 A 1 
ATOM 1911 O OE2   . GLU A 1 244 ? -32.778 -18.769 4.506   1.00 45.83 244 A 1 
ATOM 1912 N N     . TYR A 1 245 ? -36.498 -14.641 5.724   1.00 65.58 245 A 1 
ATOM 1913 C CA    . TYR A 1 245 ? -37.695 -14.444 6.539   1.00 62.59 245 A 1 
ATOM 1914 C C     . TYR A 1 245 ? -38.716 -13.531 5.861   1.00 58.92 245 A 1 
ATOM 1915 O O     . TYR A 1 245 ? -39.896 -13.864 5.823   1.00 57.16 245 A 1 
ATOM 1916 C CB    . TYR A 1 245 ? -37.316 -13.930 7.941   1.00 58.92 245 A 1 
ATOM 1917 C CG    . TYR A 1 245 ? -37.681 -14.907 9.030   1.00 51.97 245 A 1 
ATOM 1918 C CD1   . TYR A 1 245 ? -38.952 -14.854 9.646   1.00 49.39 245 A 1 
ATOM 1919 C CD2   . TYR A 1 245 ? -36.767 -15.910 9.429   1.00 48.79 245 A 1 
ATOM 1920 C CE1   . TYR A 1 245 ? -39.300 -15.775 10.642  1.00 40.90 245 A 1 
ATOM 1921 C CE2   . TYR A 1 245 ? -37.103 -16.837 10.419  1.00 42.99 245 A 1 
ATOM 1922 C CZ    . TYR A 1 245 ? -38.374 -16.768 11.035  1.00 44.96 245 A 1 
ATOM 1923 O OH    . TYR A 1 245 ? -38.718 -17.670 12.015  1.00 42.61 245 A 1 
ATOM 1924 N N     . VAL A 1 246 ? -38.247 -12.413 5.276   1.00 64.10 246 A 1 
ATOM 1925 C CA    . VAL A 1 246 ? -39.142 -11.449 4.610   1.00 62.32 246 A 1 
ATOM 1926 C C     . VAL A 1 246 ? -39.743 -12.030 3.321   1.00 57.88 246 A 1 
ATOM 1927 O O     . VAL A 1 246 ? -40.919 -11.801 3.044   1.00 58.12 246 A 1 
ATOM 1928 C CB    . VAL A 1 246 ? -38.420 -10.115 4.351   1.00 59.86 246 A 1 
ATOM 1929 C CG1   . VAL A 1 246 ? -39.296 -9.113  3.576   1.00 54.68 246 A 1 
ATOM 1930 C CG2   . VAL A 1 246 ? -38.037 -9.430  5.664   1.00 59.81 246 A 1 
ATOM 1931 N N     . GLU A 1 247 ? -38.976 -12.816 2.556   1.00 55.10 247 A 1 
ATOM 1932 C CA    . GLU A 1 247 ? -39.516 -13.487 1.361   1.00 54.28 247 A 1 
ATOM 1933 C C     . GLU A 1 247 ? -40.520 -14.596 1.717   1.00 49.29 247 A 1 
ATOM 1934 O O     . GLU A 1 247 ? -41.524 -14.754 1.018   1.00 48.20 247 A 1 
ATOM 1935 C CB    . GLU A 1 247 ? -38.392 -14.030 0.465   1.00 52.25 247 A 1 
ATOM 1936 C CG    . GLU A 1 247 ? -37.769 -12.926 -0.409  1.00 49.41 247 A 1 
ATOM 1937 C CD    . GLU A 1 247 ? -36.781 -13.440 -1.469  1.00 47.05 247 A 1 
ATOM 1938 O OE1   . GLU A 1 247 ? -36.559 -12.688 -2.451  1.00 42.94 247 A 1 
ATOM 1939 O OE2   . GLU A 1 247 ? -36.244 -14.561 -1.317  1.00 42.75 247 A 1 
ATOM 1940 N N     . ASN A 1 248 ? -40.314 -15.327 2.827   1.00 55.14 248 A 1 
ATOM 1941 C CA    . ASN A 1 248 ? -41.239 -16.387 3.234   1.00 54.53 248 A 1 
ATOM 1942 C C     . ASN A 1 248 ? -42.567 -15.851 3.802   1.00 48.62 248 A 1 
ATOM 1943 O O     . ASN A 1 248 ? -43.600 -16.462 3.550   1.00 46.14 248 A 1 
ATOM 1944 C CB    . ASN A 1 248 ? -40.545 -17.338 4.224   1.00 51.53 248 A 1 
ATOM 1945 C CG    . ASN A 1 248 ? -39.785 -18.460 3.526   1.00 48.54 248 A 1 
ATOM 1946 O OD1   . ASN A 1 248 ? -40.245 -19.088 2.582   1.00 46.72 248 A 1 
ATOM 1947 N ND2   . ASN A 1 248 ? -38.603 -18.773 3.993   1.00 48.34 248 A 1 
ATOM 1948 N N     . GLU A 1 249 ? -42.570 -14.730 4.513   1.00 50.50 249 A 1 
ATOM 1949 C CA    . GLU A 1 249 ? -43.842 -14.155 5.002   1.00 50.81 249 A 1 
ATOM 1950 C C     . GLU A 1 249 ? -44.740 -13.645 3.854   1.00 46.97 249 A 1 
ATOM 1951 O O     . GLU A 1 249 ? -45.957 -13.692 3.956   1.00 44.22 249 A 1 
ATOM 1952 C CB    . GLU A 1 249 ? -43.586 -13.023 6.012   1.00 47.24 249 A 1 
ATOM 1953 C CG    . GLU A 1 249 ? -43.316 -13.541 7.437   1.00 44.75 249 A 1 
ATOM 1954 C CD    . GLU A 1 249 ? -43.358 -12.431 8.502   1.00 43.14 249 A 1 
ATOM 1955 O OE1   . GLU A 1 249 ? -43.584 -12.776 9.685   1.00 39.40 249 A 1 
ATOM 1956 O OE2   . GLU A 1 249 ? -43.144 -11.243 8.161   1.00 39.72 249 A 1 
ATOM 1957 N N     . GLY A 1 250 ? -44.124 -13.181 2.754   1.00 50.95 250 A 1 
ATOM 1958 C CA    . GLY A 1 250 ? -44.895 -12.683 1.608   1.00 49.67 250 A 1 
ATOM 1959 C C     . GLY A 1 250 ? -45.649 -13.757 0.829   1.00 46.38 250 A 1 
ATOM 1960 O O     . GLY A 1 250 ? -46.596 -13.440 0.094   1.00 46.04 250 A 1 
ATOM 1961 N N     . SER A 1 251 ? -45.251 -15.015 0.948   1.00 51.91 251 A 1 
ATOM 1962 C CA    . SER A 1 251 ? -45.860 -16.137 0.221   1.00 50.13 251 A 1 
ATOM 1963 C C     . SER A 1 251 ? -47.054 -16.754 0.955   1.00 45.40 251 A 1 
ATOM 1964 O O     . SER A 1 251 ? -47.248 -17.970 0.885   1.00 44.63 251 A 1 
ATOM 1965 C CB    . SER A 1 251 ? -44.808 -17.177 -0.160  1.00 48.66 251 A 1 
ATOM 1966 O OG    . SER A 1 251 ? -45.354 -18.140 -1.055  1.00 46.12 251 A 1 
ATOM 1967 N N     . GLU A 1 252 ? -47.862 -15.967 1.643   1.00 44.23 252 A 1 
ATOM 1968 C CA    . GLU A 1 252 ? -49.188 -16.446 2.056   1.00 45.75 252 A 1 
ATOM 1969 C C     . GLU A 1 252 ? -49.972 -16.801 0.792   1.00 41.53 252 A 1 
ATOM 1970 O O     . GLU A 1 252 ? -50.414 -15.950 0.016   1.00 39.87 252 A 1 
ATOM 1971 C CB    . GLU A 1 252 ? -49.958 -15.464 2.947   1.00 43.03 252 A 1 
ATOM 1972 C CG    . GLU A 1 252 ? -49.564 -15.575 4.428   1.00 42.25 252 A 1 
ATOM 1973 C CD    . GLU A 1 252 ? -50.590 -14.928 5.375   1.00 41.56 252 A 1 
ATOM 1974 O OE1   . GLU A 1 252 ? -50.645 -15.357 6.544   1.00 38.29 252 A 1 
ATOM 1975 O OE2   . GLU A 1 252 ? -51.353 -14.044 4.923   1.00 36.91 252 A 1 
ATOM 1976 N N     . CYS A 1 253 ? -50.111 -18.109 0.592   1.00 51.04 253 A 1 
ATOM 1977 C CA    . CYS A 1 253 ? -50.907 -18.683 -0.473  1.00 52.08 253 A 1 
ATOM 1978 C C     . CYS A 1 253 ? -52.351 -18.214 -0.292  1.00 44.94 253 A 1 
ATOM 1979 O O     . CYS A 1 253 ? -53.117 -18.823 0.460   1.00 47.26 253 A 1 
ATOM 1980 C CB    . CYS A 1 253 ? -50.804 -20.214 -0.421  1.00 51.62 253 A 1 
ATOM 1981 S SG    . CYS A 1 253 ? -49.146 -20.785 -0.911  1.00 47.47 253 A 1 
ATOM 1982 N N     . ILE A 1 254 ? -52.731 -17.167 -1.020  1.00 40.72 254 A 1 
ATOM 1983 C CA    . ILE A 1 254 ? -54.142 -16.850 -1.224  1.00 46.97 254 A 1 
ATOM 1984 C C     . ILE A 1 254 ? -54.741 -18.074 -1.918  1.00 44.01 254 A 1 
ATOM 1985 O O     . ILE A 1 254 ? -54.590 -18.250 -3.127  1.00 44.38 254 A 1 
ATOM 1986 C CB    . ILE A 1 254 ? -54.335 -15.562 -2.038  1.00 45.09 254 A 1 
ATOM 1987 C CG1   . ILE A 1 254 ? -53.695 -14.355 -1.322  1.00 43.63 254 A 1 
ATOM 1988 C CG2   . ILE A 1 254 ? -55.841 -15.306 -2.261  1.00 46.30 254 A 1 
ATOM 1989 C CD1   . ILE A 1 254 ? -53.738 -13.048 -2.108  1.00 44.13 254 A 1 
ATOM 1990 N N     . VAL A 1 255 ? -55.332 -18.968 -1.122  1.00 46.32 255 A 1 
ATOM 1991 C CA    . VAL A 1 255 ? -56.027 -20.137 -1.639  1.00 51.51 255 A 1 
ATOM 1992 C C     . VAL A 1 255 ? -57.144 -19.601 -2.527  1.00 46.94 255 A 1 
ATOM 1993 O O     . VAL A 1 255 ? -58.080 -18.994 -1.995  1.00 46.91 255 A 1 
ATOM 1994 C CB    . VAL A 1 255 ? -56.586 -21.031 -0.512  1.00 49.97 255 A 1 
ATOM 1995 C CG1   . VAL A 1 255 ? -57.318 -22.239 -1.084  1.00 46.50 255 A 1 
ATOM 1996 C CG2   . VAL A 1 255 ? -55.460 -21.543 0.392   1.00 51.71 255 A 1 
ATOM 1997 N N     . PRO A 1 256 ? -57.054 -19.753 -3.851  1.00 45.07 256 A 1 
ATOM 1998 C CA    . PRO A 1 256 ? -58.105 -19.251 -4.705  1.00 48.60 256 A 1 
ATOM 1999 C C     . PRO A 1 256 ? -59.345 -20.072 -4.390  1.00 47.64 256 A 1 
ATOM 2000 O O     . PRO A 1 256 ? -59.395 -21.268 -4.669  1.00 46.32 256 A 1 
ATOM 2001 C CB    . PRO A 1 256 ? -57.592 -19.415 -6.143  1.00 45.41 256 A 1 
ATOM 2002 C CG    . PRO A 1 256 ? -56.604 -20.574 -6.044  1.00 46.39 256 A 1 
ATOM 2003 C CD    . PRO A 1 256 ? -56.033 -20.436 -4.619  1.00 51.89 256 A 1 
ATOM 2004 N N     . SER A 1 257 ? -60.359 -19.454 -3.751  1.00 39.92 257 A 1 
ATOM 2005 C CA    . SER A 1 257 ? -61.645 -20.087 -3.487  1.00 43.50 257 A 1 
ATOM 2006 C C     . SER A 1 257 ? -62.228 -20.503 -4.834  1.00 41.29 257 A 1 
ATOM 2007 O O     . SER A 1 257 ? -62.624 -19.669 -5.643  1.00 40.75 257 A 1 
ATOM 2008 C CB    . SER A 1 257 ? -62.580 -19.152 -2.711  1.00 41.18 257 A 1 
ATOM 2009 O OG    . SER A 1 257 ? -62.720 -17.904 -3.345  1.00 40.39 257 A 1 
ATOM 2010 N N     . GLN A 1 258 ? -62.200 -21.810 -5.089  1.00 37.51 258 A 1 
ATOM 2011 C CA    . GLN A 1 258 ? -62.799 -22.390 -6.285  1.00 42.44 258 A 1 
ATOM 2012 C C     . GLN A 1 258 ? -64.311 -22.178 -6.210  1.00 38.96 258 A 1 
ATOM 2013 O O     . GLN A 1 258 ? -65.053 -23.039 -5.754  1.00 37.40 258 A 1 
ATOM 2014 C CB    . GLN A 1 258 ? -62.454 -23.883 -6.417  1.00 40.05 258 A 1 
ATOM 2015 C CG    . GLN A 1 258 ? -61.019 -24.159 -6.861  1.00 39.51 258 A 1 
ATOM 2016 C CD    . GLN A 1 258 ? -60.774 -25.646 -7.157  1.00 38.56 258 A 1 
ATOM 2017 O OE1   . GLN A 1 258 ? -61.585 -26.525 -6.910  1.00 38.37 258 A 1 
ATOM 2018 N NE2   . GLN A 1 258 ? -59.637 -25.987 -7.718  1.00 37.35 258 A 1 
ATOM 2019 N N     . SER A 1 259 ? -64.761 -21.008 -6.614  1.00 38.96 259 A 1 
ATOM 2020 C CA    . SER A 1 259 ? -66.178 -20.778 -6.847  1.00 41.11 259 A 1 
ATOM 2021 C C     . SER A 1 259 ? -66.605 -21.734 -7.956  1.00 38.18 259 A 1 
ATOM 2022 O O     . SER A 1 259 ? -66.241 -21.587 -9.121  1.00 38.52 259 A 1 
ATOM 2023 C CB    . SER A 1 259 ? -66.471 -19.311 -7.175  1.00 39.90 259 A 1 
ATOM 2024 O OG    . SER A 1 259 ? -65.707 -18.851 -8.269  1.00 39.45 259 A 1 
ATOM 2025 N N     . THR A 1 260 ? -67.340 -22.786 -7.552  1.00 42.75 260 A 1 
ATOM 2026 C CA    . THR A 1 260 ? -67.917 -23.786 -8.446  1.00 47.13 260 A 1 
ATOM 2027 C C     . THR A 1 260 ? -68.969 -23.112 -9.319  1.00 43.50 260 A 1 
ATOM 2028 O O     . THR A 1 260 ? -70.154 -23.095 -8.990  1.00 42.66 260 A 1 
ATOM 2029 C CB    . THR A 1 260 ? -68.509 -24.960 -7.654  1.00 43.31 260 A 1 
ATOM 2030 O OG1   . THR A 1 260 ? -69.214 -24.502 -6.527  1.00 41.12 260 A 1 
ATOM 2031 C CG2   . THR A 1 260 ? -67.425 -25.901 -7.148  1.00 43.97 260 A 1 
ATOM 2032 N N     . ILE A 1 261 ? -68.496 -22.500 -10.417 1.00 32.81 261 A 1 
ATOM 2033 C CA    . ILE A 1 261 ? -69.400 -21.945 -11.421 1.00 37.23 261 A 1 
ATOM 2034 C C     . ILE A 1 261 ? -70.160 -23.127 -12.028 1.00 34.13 261 A 1 
ATOM 2035 O O     . ILE A 1 261 ? -69.628 -23.858 -12.869 1.00 33.94 261 A 1 
ATOM 2036 C CB    . ILE A 1 261 ? -68.665 -21.084 -12.469 1.00 36.21 261 A 1 
ATOM 2037 C CG1   . ILE A 1 261 ? -67.991 -19.878 -11.778 1.00 36.56 261 A 1 
ATOM 2038 C CG2   . ILE A 1 261 ? -69.654 -20.602 -13.550 1.00 40.65 261 A 1 
ATOM 2039 C CD1   . ILE A 1 261 ? -67.136 -19.008 -12.702 1.00 39.44 261 A 1 
ATOM 2040 N N     . VAL A 1 262 ? -71.403 -23.336 -11.541 1.00 37.00 262 A 1 
ATOM 2041 C CA    . VAL A 1 262 ? -72.324 -24.351 -12.055 1.00 43.21 262 A 1 
ATOM 2042 C C     . VAL A 1 262 ? -72.592 -24.033 -13.521 1.00 39.03 262 A 1 
ATOM 2043 O O     . VAL A 1 262 ? -73.310 -23.085 -13.864 1.00 39.36 262 A 1 
ATOM 2044 C CB    . VAL A 1 262 ? -73.624 -24.411 -11.233 1.00 41.26 262 A 1 
ATOM 2045 C CG1   . VAL A 1 262 ? -74.571 -25.481 -11.782 1.00 39.44 262 A 1 
ATOM 2046 C CG2   . VAL A 1 262 ? -73.333 -24.746 -9.772  1.00 46.48 262 A 1 
ATOM 2047 N N     . ARG A 1 263 ? -71.980 -24.818 -14.372 1.00 36.37 263 A 1 
ATOM 2048 C CA    . ARG A 1 263 ? -72.018 -24.672 -15.830 1.00 41.92 263 A 1 
ATOM 2049 C C     . ARG A 1 263 ? -73.423 -25.059 -16.327 1.00 38.12 263 A 1 
ATOM 2050 O O     . ARG A 1 263 ? -73.649 -26.208 -16.676 1.00 37.51 263 A 1 
ATOM 2051 C CB    . ARG A 1 263 ? -70.886 -25.533 -16.436 1.00 39.60 263 A 1 
ATOM 2052 C CG    . ARG A 1 263 ? -70.261 -24.957 -17.712 1.00 38.75 263 A 1 
ATOM 2053 C CD    . ARG A 1 263 ? -69.144 -25.892 -18.209 1.00 36.54 263 A 1 
ATOM 2054 N NE    . ARG A 1 263 ? -68.208 -25.228 -19.129 1.00 34.55 263 A 1 
ATOM 2055 C CZ    . ARG A 1 263 ? -67.171 -25.786 -19.735 1.00 30.53 263 A 1 
ATOM 2056 N NH1   . ARG A 1 263 ? -66.919 -27.068 -19.628 1.00 28.82 263 A 1 
ATOM 2057 N NH2   . ARG A 1 263 ? -66.372 -25.073 -20.466 1.00 27.32 263 A 1 
ATOM 2058 N N     . ARG A 1 264 ? -74.365 -24.135 -16.317 1.00 34.09 264 A 1 
ATOM 2059 C CA    . ARG A 1 264 ? -75.697 -24.395 -16.881 1.00 38.29 264 A 1 
ATOM 2060 C C     . ARG A 1 264 ? -75.584 -24.684 -18.383 1.00 33.82 264 A 1 
ATOM 2061 O O     . ARG A 1 264 ? -74.913 -23.943 -19.090 1.00 32.06 264 A 1 
ATOM 2062 C CB    . ARG A 1 264 ? -76.675 -23.239 -16.613 1.00 35.83 264 A 1 
ATOM 2063 C CG    . ARG A 1 264 ? -77.427 -23.417 -15.277 1.00 34.24 264 A 1 
ATOM 2064 C CD    . ARG A 1 264 ? -78.531 -22.364 -15.129 1.00 32.55 264 A 1 
ATOM 2065 N NE    . ARG A 1 264 ? -79.335 -22.573 -13.915 1.00 30.66 264 A 1 
ATOM 2066 C CZ    . ARG A 1 264 ? -80.364 -21.840 -13.506 1.00 27.51 264 A 1 
ATOM 2067 N NH1   . ARG A 1 264 ? -80.772 -20.808 -14.205 1.00 26.40 264 A 1 
ATOM 2068 N NH2   . ARG A 1 264 ? -80.992 -22.132 -12.418 1.00 25.53 264 A 1 
ATOM 2069 N N     . PRO A 1 265 ? -76.234 -25.744 -18.854 1.00 35.27 265 A 1 
ATOM 2070 C CA    . PRO A 1 265 ? -75.975 -26.317 -20.171 1.00 39.10 265 A 1 
ATOM 2071 C C     . PRO A 1 265 ? -76.772 -25.647 -21.308 1.00 37.18 265 A 1 
ATOM 2072 O O     . PRO A 1 265 ? -77.303 -26.356 -22.155 1.00 35.55 265 A 1 
ATOM 2073 C CB    . PRO A 1 265 ? -76.341 -27.797 -19.993 1.00 35.53 265 A 1 
ATOM 2074 C CG    . PRO A 1 265 ? -77.565 -27.724 -19.085 1.00 36.93 265 A 1 
ATOM 2075 C CD    . PRO A 1 265 ? -77.173 -26.592 -18.121 1.00 44.28 265 A 1 
ATOM 2076 N N     . HIS A 1 266 ? -76.935 -24.328 -21.260 1.00 36.71 266 A 1 
ATOM 2077 C CA    . HIS A 1 266 ? -77.952 -23.711 -22.113 1.00 41.04 266 A 1 
ATOM 2078 C C     . HIS A 1 266 ? -77.778 -24.013 -23.609 1.00 38.07 266 A 1 
ATOM 2079 O O     . HIS A 1 266 ? -76.680 -24.130 -24.131 1.00 37.47 266 A 1 
ATOM 2080 C CB    . HIS A 1 266 ? -78.112 -22.213 -21.826 1.00 38.94 266 A 1 
ATOM 2081 C CG    . HIS A 1 266 ? -79.393 -21.945 -21.064 1.00 38.75 266 A 1 
ATOM 2082 N ND1   . HIS A 1 266 ? -80.682 -22.073 -21.526 1.00 38.03 266 A 1 
ATOM 2083 C CD2   . HIS A 1 266 ? -79.504 -21.586 -19.748 1.00 38.26 266 A 1 
ATOM 2084 C CE1   . HIS A 1 266 ? -81.530 -21.791 -20.527 1.00 34.96 266 A 1 
ATOM 2085 N NE2   . HIS A 1 266 ? -80.854 -21.491 -19.417 1.00 34.73 266 A 1 
ATOM 2086 N N     . GLN A 1 267 ? -78.953 -24.178 -24.270 1.00 36.97 267 A 1 
ATOM 2087 C CA    . GLN A 1 267 ? -79.174 -24.838 -25.557 1.00 40.73 267 A 1 
ATOM 2088 C C     . GLN A 1 267 ? -78.602 -24.107 -26.787 1.00 38.30 267 A 1 
ATOM 2089 O O     . GLN A 1 267 ? -78.205 -22.949 -26.742 1.00 36.94 267 A 1 
ATOM 2090 C CB    . GLN A 1 267 ? -80.688 -25.052 -25.740 1.00 38.05 267 A 1 
ATOM 2091 C CG    . GLN A 1 267 ? -81.269 -26.192 -24.885 1.00 35.96 267 A 1 
ATOM 2092 C CD    . GLN A 1 267 ? -82.798 -26.308 -25.049 1.00 33.85 267 A 1 
ATOM 2093 O OE1   . GLN A 1 267 ? -83.487 -25.373 -25.386 1.00 34.65 267 A 1 
ATOM 2094 N NE2   . GLN A 1 267 ? -83.365 -27.467 -24.798 1.00 32.90 267 A 1 
ATOM 2095 N N     . SER A 1 268 ? -78.640 -24.831 -27.869 1.00 39.53 268 A 1 
ATOM 2096 C CA    . SER A 1 268 ? -77.934 -24.674 -29.153 1.00 39.78 268 A 1 
ATOM 2097 C C     . SER A 1 268 ? -78.554 -23.723 -30.189 1.00 37.19 268 A 1 
ATOM 2098 O O     . SER A 1 268 ? -78.425 -23.986 -31.380 1.00 35.90 268 A 1 
ATOM 2099 C CB    . SER A 1 268 ? -77.837 -26.074 -29.769 1.00 36.89 268 A 1 
ATOM 2100 O OG    . SER A 1 268 ? -79.126 -26.577 -30.077 1.00 35.05 268 A 1 
ATOM 2101 N N     . GLY A 1 269 ? -79.289 -22.733 -29.796 1.00 36.91 269 A 1 
ATOM 2102 C CA    . GLY A 1 269 ? -80.148 -21.981 -30.725 1.00 38.28 269 A 1 
ATOM 2103 C C     . GLY A 1 269 ? -79.466 -21.507 -32.014 1.00 35.55 269 A 1 
ATOM 2104 O O     . GLY A 1 269 ? -78.339 -21.037 -31.994 1.00 34.39 269 A 1 
ATOM 2105 N N     . TYR A 1 270 ? -80.202 -21.632 -33.128 1.00 31.90 270 A 1 
ATOM 2106 C CA    . TYR A 1 270 ? -79.680 -21.695 -34.506 1.00 35.82 270 A 1 
ATOM 2107 C C     . TYR A 1 270 ? -79.053 -20.427 -35.138 1.00 32.04 270 A 1 
ATOM 2108 O O     . TYR A 1 270 ? -77.935 -20.501 -35.618 1.00 30.78 270 A 1 
ATOM 2109 C CB    . TYR A 1 270 ? -80.853 -22.132 -35.412 1.00 33.64 270 A 1 
ATOM 2110 C CG    . TYR A 1 270 ? -81.008 -23.617 -35.682 1.00 33.94 270 A 1 
ATOM 2111 C CD1   . TYR A 1 270 ? -80.517 -24.149 -36.898 1.00 36.07 270 A 1 
ATOM 2112 C CD2   . TYR A 1 270 ? -81.700 -24.439 -34.781 1.00 37.17 270 A 1 
ATOM 2113 C CE1   . TYR A 1 270 ? -80.723 -25.508 -37.199 1.00 33.63 270 A 1 
ATOM 2114 C CE2   . TYR A 1 270 ? -81.900 -25.792 -35.071 1.00 33.06 270 A 1 
ATOM 2115 C CZ    . TYR A 1 270 ? -81.424 -26.330 -36.292 1.00 33.93 270 A 1 
ATOM 2116 O OH    . TYR A 1 270 ? -81.621 -27.649 -36.597 1.00 35.15 270 A 1 
ATOM 2117 N N     . ALA A 1 271 ? -79.854 -19.388 -35.331 1.00 33.40 271 A 1 
ATOM 2118 C CA    . ALA A 1 271 ? -80.105 -19.061 -36.747 1.00 34.64 271 A 1 
ATOM 2119 C C     . ALA A 1 271 ? -79.219 -17.955 -37.403 1.00 31.55 271 A 1 
ATOM 2120 O O     . ALA A 1 271 ? -78.014 -18.111 -37.447 1.00 30.82 271 A 1 
ATOM 2121 C CB    . ALA A 1 271 ? -81.615 -18.986 -36.946 1.00 32.91 271 A 1 
ATOM 2122 N N     . PRO A 1 272 ? -79.781 -16.959 -38.059 1.00 35.59 272 A 1 
ATOM 2123 C CA    . PRO A 1 272 ? -79.311 -16.507 -39.385 1.00 39.36 272 A 1 
ATOM 2124 C C     . PRO A 1 272 ? -78.640 -15.101 -39.352 1.00 38.49 272 A 1 
ATOM 2125 O O     . PRO A 1 272 ? -78.218 -14.683 -38.278 1.00 38.09 272 A 1 
ATOM 2126 C CB    . PRO A 1 272 ? -80.632 -16.582 -40.174 1.00 36.20 272 A 1 
ATOM 2127 C CG    . PRO A 1 272 ? -81.647 -15.994 -39.196 1.00 37.28 272 A 1 
ATOM 2128 C CD    . PRO A 1 272 ? -81.055 -16.336 -37.824 1.00 45.12 272 A 1 
ATOM 2129 N N     . LEU A 1 273 ? -78.502 -14.230 -40.295 1.00 31.68 273 A 1 
ATOM 2130 C CA    . LEU A 1 273 ? -78.335 -14.267 -41.755 1.00 35.98 273 A 1 
ATOM 2131 C C     . LEU A 1 273 ? -77.603 -12.991 -42.252 1.00 32.88 273 A 1 
ATOM 2132 O O     . LEU A 1 273 ? -76.590 -13.074 -42.918 1.00 32.85 273 A 1 
ATOM 2133 C CB    . LEU A 1 273 ? -79.717 -14.315 -42.469 1.00 33.90 273 A 1 
ATOM 2134 C CG    . LEU A 1 273 ? -79.766 -15.192 -43.746 1.00 33.90 273 A 1 
ATOM 2135 C CD1   . LEU A 1 273 ? -81.227 -15.449 -44.148 1.00 35.55 273 A 1 
ATOM 2136 C CD2   . LEU A 1 273 ? -79.055 -14.576 -44.938 1.00 39.67 273 A 1 
ATOM 2137 N N     . VAL A 1 274 ? -78.214 -11.841 -42.010 1.00 30.22 274 A 1 
ATOM 2138 C CA    . VAL A 1 274 ? -78.081 -10.563 -42.770 1.00 36.38 274 A 1 
ATOM 2139 C C     . VAL A 1 274 ? -76.922 -9.692  -42.231 1.00 32.36 274 A 1 
ATOM 2140 O O     . VAL A 1 274 ? -76.481 -9.915  -41.115 1.00 31.62 274 A 1 
ATOM 2141 C CB    . VAL A 1 274 ? -79.427 -9.794  -42.703 1.00 34.02 274 A 1 
ATOM 2142 C CG1   . VAL A 1 274 ? -79.650 -8.884  -43.900 1.00 33.92 274 A 1 
ATOM 2143 C CG2   . VAL A 1 274 ? -80.665 -10.679 -42.629 1.00 42.62 274 A 1 
ATOM 2144 N N     . GLY A 1 275 ? -76.383 -8.692  -42.811 1.00 35.32 275 A 1 
ATOM 2145 C CA    . GLY A 1 275 ? -76.496 -7.988  -44.082 1.00 35.40 275 A 1 
ATOM 2146 C C     . GLY A 1 275 ? -75.500 -6.802  -44.123 1.00 32.76 275 A 1 
ATOM 2147 O O     . GLY A 1 275 ? -74.441 -6.854  -43.495 1.00 31.63 275 A 1 
ATOM 2148 N N     . ALA A 1 276 ? -75.817 -5.789  -44.892 1.00 37.40 276 A 1 
ATOM 2149 C CA    . ALA A 1 276 ? -74.956 -4.698  -45.405 1.00 40.12 276 A 1 
ATOM 2150 C C     . ALA A 1 276 ? -74.728 -3.520  -44.399 1.00 36.99 276 A 1 
ATOM 2151 O O     . ALA A 1 276 ? -74.837 -3.736  -43.207 1.00 37.07 276 A 1 
ATOM 2152 C CB    . ALA A 1 276 ? -75.626 -4.316  -46.730 1.00 38.04 276 A 1 
ATOM 2153 N N     . GLU A 1 277 ? -74.395 -2.270  -44.634 1.00 34.65 277 A 1 
ATOM 2154 C CA    . GLU A 1 277 ? -74.189 -1.520  -45.887 1.00 39.47 277 A 1 
ATOM 2155 C C     . GLU A 1 277 ? -73.230 -0.293  -45.716 1.00 37.58 277 A 1 
ATOM 2156 O O     . GLU A 1 277 ? -72.158 -0.291  -46.289 1.00 37.63 277 A 1 
ATOM 2157 C CB    . GLU A 1 277 ? -75.551 -0.990  -46.400 1.00 35.87 277 A 1 
ATOM 2158 C CG    . GLU A 1 277 ? -75.663 -0.899  -47.933 1.00 35.73 277 A 1 
ATOM 2159 C CD    . GLU A 1 277 ? -77.029 -0.372  -48.392 1.00 37.14 277 A 1 
ATOM 2160 O OE1   . GLU A 1 277 ? -77.307 -0.475  -49.614 1.00 36.34 277 A 1 
ATOM 2161 O OE2   . GLU A 1 277 ? -77.798 0.159   -47.551 1.00 36.43 277 A 1 
ATOM 2162 N N     . GLN A 1 278 ? -73.678 0.780   -45.050 1.00 33.27 278 A 1 
ATOM 2163 C CA    . GLN A 1 278 ? -73.443 2.150   -45.558 1.00 36.13 278 A 1 
ATOM 2164 C C     . GLN A 1 278 ? -72.300 2.995   -44.928 1.00 33.15 278 A 1 
ATOM 2165 O O     . GLN A 1 278 ? -71.635 2.596   -43.983 1.00 32.02 278 A 1 
ATOM 2166 C CB    . GLN A 1 278 ? -74.767 2.945   -45.519 1.00 33.42 278 A 1 
ATOM 2167 C CG    . GLN A 1 278 ? -75.687 2.629   -46.690 1.00 30.77 278 A 1 
ATOM 2168 C CD    . GLN A 1 278 ? -76.922 3.523   -46.747 1.00 29.89 278 A 1 
ATOM 2169 O OE1   . GLN A 1 278 ? -77.123 4.443   -45.968 1.00 31.78 278 A 1 
ATOM 2170 N NE2   . GLN A 1 278 ? -77.807 3.285   -47.695 1.00 30.03 278 A 1 
ATOM 2171 N N     . ALA A 1 279 ? -72.117 4.181   -45.502 1.00 32.95 279 A 1 
ATOM 2172 C CA    . ALA A 1 279 ? -70.833 4.837   -45.778 1.00 33.38 279 A 1 
ATOM 2173 C C     . ALA A 1 279 ? -70.450 6.155   -45.049 1.00 29.92 279 A 1 
ATOM 2174 O O     . ALA A 1 279 ? -69.265 6.386   -44.828 1.00 30.06 279 A 1 
ATOM 2175 C CB    . ALA A 1 279 ? -70.851 5.113   -47.287 1.00 32.49 279 A 1 
ATOM 2176 N N     . ALA A 1 280 ? -71.355 7.070   -44.896 1.00 31.68 280 A 1 
ATOM 2177 C CA    . ALA A 1 280 ? -71.128 8.534   -44.989 1.00 32.26 280 A 1 
ATOM 2178 C C     . ALA A 1 280 ? -70.541 9.246   -43.726 1.00 29.02 280 A 1 
ATOM 2179 O O     . ALA A 1 280 ? -70.425 8.628   -42.692 1.00 28.37 280 A 1 
ATOM 2180 C CB    . ALA A 1 280 ? -72.495 9.115   -45.375 1.00 30.78 280 A 1 
ATOM 2181 N N     . SER A 1 281 ? -70.230 10.546  -43.645 1.00 43.06 281 A 1 
ATOM 2182 C CA    . SER A 1 281 ? -69.642 11.550  -44.559 1.00 42.31 281 A 1 
ATOM 2183 C C     . SER A 1 281 ? -69.074 12.818  -43.871 1.00 39.29 281 A 1 
ATOM 2184 O O     . SER A 1 281 ? -67.972 13.227  -44.208 1.00 38.79 281 A 1 
ATOM 2185 C CB    . SER A 1 281 ? -70.674 12.052  -45.592 1.00 40.31 281 A 1 
ATOM 2186 O OG    . SER A 1 281 ? -71.769 12.703  -44.977 1.00 36.55 281 A 1 
ATOM 2187 N N     . ALA A 1 282 ? -69.815 13.523  -43.052 1.00 34.96 282 A 1 
ATOM 2188 C CA    . ALA A 1 282 ? -69.756 15.005  -42.918 1.00 36.20 282 A 1 
ATOM 2189 C C     . ALA A 1 282 ? -68.866 15.580  -41.765 1.00 32.54 282 A 1 
ATOM 2190 O O     . ALA A 1 282 ? -68.367 14.821  -40.962 1.00 32.30 282 A 1 
ATOM 2191 C CB    . ALA A 1 282 ? -71.225 15.439  -42.767 1.00 34.46 282 A 1 
ATOM 2192 N N     . THR A 1 283 ? -68.700 16.882  -41.499 1.00 45.70 283 A 1 
ATOM 2193 C CA    . THR A 1 283 ? -68.155 18.063  -42.212 1.00 47.08 283 A 1 
ATOM 2194 C C     . THR A 1 283 ? -67.619 19.174  -41.275 1.00 44.01 283 A 1 
ATOM 2195 O O     . THR A 1 283 ? -66.475 19.562  -41.411 1.00 42.37 283 A 1 
ATOM 2196 C CB    . THR A 1 283 ? -69.180 18.816  -43.091 1.00 41.83 283 A 1 
ATOM 2197 O OG1   . THR A 1 283 ? -70.445 18.840  -42.483 1.00 40.14 283 A 1 
ATOM 2198 C CG2   . THR A 1 283 ? -69.314 18.285  -44.509 1.00 45.00 283 A 1 
ATOM 2199 N N     . ALA A 1 284 ? -68.446 19.775  -40.432 1.00 33.34 284 A 1 
ATOM 2200 C CA    . ALA A 1 284 ? -68.343 21.188  -39.985 1.00 34.17 284 A 1 
ATOM 2201 C C     . ALA A 1 284 ? -67.449 21.441  -38.732 1.00 31.09 284 A 1 
ATOM 2202 O O     . ALA A 1 284 ? -66.871 20.497  -38.218 1.00 30.24 284 A 1 
ATOM 2203 C CB    . ALA A 1 284 ? -69.790 21.653  -39.777 1.00 32.23 284 A 1 
ATOM 2204 N N     . GLY A 1 285 ? -67.279 22.611  -38.129 1.00 35.79 285 A 1 
ATOM 2205 C CA    . GLY A 1 285 ? -67.662 24.018  -38.298 1.00 35.10 285 A 1 
ATOM 2206 C C     . GLY A 1 285 ? -66.851 24.935  -37.331 1.00 32.36 285 A 1 
ATOM 2207 O O     . GLY A 1 285 ? -65.738 24.586  -36.967 1.00 31.74 285 A 1 
ATOM 2208 N N     . ALA A 1 286 ? -67.333 26.084  -36.892 1.00 30.74 286 A 1 
ATOM 2209 C CA    . ALA A 1 286 ? -66.677 27.394  -37.073 1.00 32.65 286 A 1 
ATOM 2210 C C     . ALA A 1 286 ? -66.063 28.209  -35.887 1.00 29.78 286 A 1 
ATOM 2211 O O     . ALA A 1 286 ? -64.889 28.544  -35.938 1.00 29.01 286 A 1 
ATOM 2212 C CB    . ALA A 1 286 ? -67.711 28.260  -37.797 1.00 30.88 286 A 1 
ATOM 2213 N N     . SER A 1 287 ? -66.863 28.706  -34.948 1.00 41.87 287 A 1 
ATOM 2214 C CA    . SER A 1 287 ? -66.842 30.111  -34.414 1.00 42.14 287 A 1 
ATOM 2215 C C     . SER A 1 287 ? -65.926 30.400  -33.186 1.00 39.87 287 A 1 
ATOM 2216 O O     . SER A 1 287 ? -65.367 29.464  -32.650 1.00 38.93 287 A 1 
ATOM 2217 C CB    . SER A 1 287 ? -68.312 30.436  -34.081 1.00 39.18 287 A 1 
ATOM 2218 O OG    . SER A 1 287 ? -68.617 31.797  -34.205 1.00 34.37 287 A 1 
ATOM 2219 N N     . ALA A 1 288 ? -65.781 31.597  -32.576 1.00 33.43 288 A 1 
ATOM 2220 C CA    . ALA A 1 288 ? -65.344 32.926  -33.010 1.00 35.62 288 A 1 
ATOM 2221 C C     . ALA A 1 288 ? -64.830 33.841  -31.857 1.00 33.35 288 A 1 
ATOM 2222 O O     . ALA A 1 288 ? -63.809 34.475  -32.036 1.00 31.76 288 A 1 
ATOM 2223 C CB    . ALA A 1 288 ? -66.487 33.678  -33.712 1.00 33.63 288 A 1 
ATOM 2224 N N     . TYR A 1 289 ? -65.513 34.013  -30.723 1.00 33.09 289 A 1 
ATOM 2225 C CA    . TYR A 1 289 ? -65.653 35.307  -29.997 1.00 37.08 289 A 1 
ATOM 2226 C C     . TYR A 1 289 ? -64.485 35.809  -29.073 1.00 33.82 289 A 1 
ATOM 2227 O O     . TYR A 1 289 ? -63.496 35.127  -28.874 1.00 32.59 289 A 1 
ATOM 2228 C CB    . TYR A 1 289 ? -67.003 35.314  -29.255 1.00 34.54 289 A 1 
ATOM 2229 C CG    . TYR A 1 289 ? -68.167 35.836  -30.069 1.00 34.83 289 A 1 
ATOM 2230 C CD1   . TYR A 1 289 ? -68.377 37.226  -30.196 1.00 36.95 289 A 1 
ATOM 2231 C CD2   . TYR A 1 289 ? -69.055 34.943  -30.692 1.00 38.55 289 A 1 
ATOM 2232 C CE1   . TYR A 1 289 ? -69.458 37.712  -30.948 1.00 35.50 289 A 1 
ATOM 2233 C CE2   . TYR A 1 289 ? -70.145 35.426  -31.450 1.00 35.57 289 A 1 
ATOM 2234 C CZ    . TYR A 1 289 ? -70.354 36.816  -31.579 1.00 36.65 289 A 1 
ATOM 2235 O OH    . TYR A 1 289 ? -71.404 37.291  -32.315 1.00 36.42 289 A 1 
ATOM 2236 N N     . THR A 1 290 ? -64.613 36.992  -28.485 1.00 47.05 290 A 1 
ATOM 2237 C CA    . THR A 1 290 ? -63.706 38.163  -28.505 1.00 50.19 290 A 1 
ATOM 2238 C C     . THR A 1 290 ? -63.074 38.709  -27.195 1.00 48.21 290 A 1 
ATOM 2239 O O     . THR A 1 290 ? -61.894 39.045  -27.204 1.00 45.44 290 A 1 
ATOM 2240 C CB    . THR A 1 290 ? -64.489 39.366  -29.061 1.00 45.14 290 A 1 
ATOM 2241 O OG1   . THR A 1 290 ? -65.729 39.506  -28.383 1.00 44.27 290 A 1 
ATOM 2242 C CG2   . THR A 1 290 ? -64.820 39.233  -30.548 1.00 49.65 290 A 1 
ATOM 2243 N N     . ASP A 1 291 ? -63.855 38.974  -26.191 1.00 46.42 291 A 1 
ATOM 2244 C CA    . ASP A 1 291 ? -63.691 40.109  -25.226 1.00 50.86 291 A 1 
ATOM 2245 C C     . ASP A 1 291 ? -62.618 39.952  -24.109 1.00 49.03 291 A 1 
ATOM 2246 O O     . ASP A 1 291 ? -61.983 38.921  -24.024 1.00 47.62 291 A 1 
ATOM 2247 C CB    . ASP A 1 291 ? -65.080 40.337  -24.593 1.00 45.79 291 A 1 
ATOM 2248 C CG    . ASP A 1 291 ? -66.114 40.957  -25.533 1.00 41.12 291 A 1 
ATOM 2249 O OD1   . ASP A 1 291 ? -65.704 41.734  -26.420 1.00 40.65 291 A 1 
ATOM 2250 O OD2   . ASP A 1 291 ? -67.307 40.666  -25.335 1.00 40.78 291 A 1 
ATOM 2251 N N     . SER A 1 292 ? -62.363 40.811  -23.128 1.00 34.73 292 A 1 
ATOM 2252 C CA    . SER A 1 292 ? -62.283 42.266  -22.876 1.00 37.30 292 A 1 
ATOM 2253 C C     . SER A 1 292 ? -61.517 42.489  -21.537 1.00 34.83 292 A 1 
ATOM 2254 O O     . SER A 1 292 ? -60.993 41.530  -20.993 1.00 33.62 292 A 1 
ATOM 2255 C CB    . SER A 1 292 ? -63.693 42.892  -22.813 1.00 34.71 292 A 1 
ATOM 2256 O OG    . SER A 1 292 ? -63.636 44.299  -22.651 1.00 31.63 292 A 1 
ATOM 2257 N N     . VAL A 1 293 ? -61.413 43.545  -20.764 1.00 31.28 293 A 1 
ATOM 2258 C CA    . VAL A 1 293 ? -60.550 44.742  -20.804 1.00 36.37 293 A 1 
ATOM 2259 C C     . VAL A 1 293 ? -59.606 44.910  -19.580 1.00 33.43 293 A 1 
ATOM 2260 O O     . VAL A 1 293 ? -58.437 45.209  -19.779 1.00 32.39 293 A 1 
ATOM 2261 C CB    . VAL A 1 293 ? -61.406 46.039  -20.855 1.00 34.18 293 A 1 
ATOM 2262 C CG1   . VAL A 1 293 ? -60.549 47.282  -21.122 1.00 33.72 293 A 1 
ATOM 2263 C CG2   . VAL A 1 293 ? -62.489 46.050  -21.937 1.00 40.99 293 A 1 
ATOM 2264 N N     . ASN A 1 294 ? -60.072 44.897  -18.311 1.00 35.46 294 A 1 
ATOM 2265 C CA    . ASN A 1 294 ? -59.936 46.077  -17.422 1.00 38.15 294 A 1 
ATOM 2266 C C     . ASN A 1 294 ? -58.693 46.206  -16.492 1.00 33.99 294 A 1 
ATOM 2267 O O     . ASN A 1 294 ? -57.998 45.260  -16.190 1.00 31.87 294 A 1 
ATOM 2268 C CB    . ASN A 1 294 ? -61.256 46.268  -16.634 1.00 36.77 294 A 1 
ATOM 2269 C CG    . ASN A 1 294 ? -61.957 47.579  -16.950 1.00 34.02 294 A 1 
ATOM 2270 O OD1   . ASN A 1 294 ? -61.410 48.500  -17.520 1.00 36.05 294 A 1 
ATOM 2271 N ND2   . ASN A 1 294 ? -63.210 47.692  -16.580 1.00 38.10 294 A 1 
ATOM 2272 N N     . ASN A 1 295 ? -58.473 47.437  -15.973 1.00 34.42 295 A 1 
ATOM 2273 C CA    . ASN A 1 295 ? -57.186 48.127  -15.722 1.00 35.92 295 A 1 
ATOM 2274 C C     . ASN A 1 295 ? -56.579 48.157  -14.300 1.00 32.96 295 A 1 
ATOM 2275 O O     . ASN A 1 295 ? -55.456 48.645  -14.168 1.00 30.39 295 A 1 
ATOM 2276 C CB    . ASN A 1 295 ? -57.435 49.599  -16.122 1.00 33.70 295 A 1 
ATOM 2277 C CG    . ASN A 1 295 ? -56.900 50.008  -17.480 1.00 30.29 295 A 1 
ATOM 2278 O OD1   . ASN A 1 295 ? -56.062 49.375  -18.083 1.00 31.31 295 A 1 
ATOM 2279 N ND2   . ASN A 1 295 ? -57.367 51.127  -18.009 1.00 32.08 295 A 1 
ATOM 2280 N N     . SER A 1 296 ? -57.265 47.855  -13.243 1.00 31.72 296 A 1 
ATOM 2281 C CA    . SER A 1 296 ? -57.239 48.665  -12.011 1.00 33.37 296 A 1 
ATOM 2282 C C     . SER A 1 296 ? -55.854 48.939  -11.368 1.00 30.75 296 A 1 
ATOM 2283 O O     . SER A 1 296 ? -55.005 48.061  -11.250 1.00 29.66 296 A 1 
ATOM 2284 C CB    . SER A 1 296 ? -58.220 48.129  -10.974 1.00 31.93 296 A 1 
ATOM 2285 O OG    . SER A 1 296 ? -58.436 49.107  -9.969  1.00 30.55 296 A 1 
ATOM 2286 N N     . ILE A 1 297 ? -55.687 50.215  -10.897 1.00 24.91 297 A 1 
ATOM 2287 C CA    . ILE A 1 297 ? -54.416 50.962  -10.764 1.00 27.98 297 A 1 
ATOM 2288 C C     . ILE A 1 297 ? -53.757 50.914  -9.361  1.00 26.97 297 A 1 
ATOM 2289 O O     . ILE A 1 297 ? -52.586 51.248  -9.230  1.00 25.42 297 A 1 
ATOM 2290 C CB    . ILE A 1 297 ? -54.714 52.432  -11.171 1.00 26.07 297 A 1 
ATOM 2291 C CG1   . ILE A 1 297 ? -55.216 52.527  -12.638 1.00 25.55 297 A 1 
ATOM 2292 C CG2   . ILE A 1 297 ? -53.540 53.411  -10.982 1.00 30.26 297 A 1 
ATOM 2293 C CD1   . ILE A 1 297 ? -55.836 53.880  -13.013 1.00 29.86 297 A 1 
ATOM 2294 N N     . SER A 1 298 ? -54.446 50.605  -8.316  1.00 34.92 298 A 1 
ATOM 2295 C CA    . SER A 1 298 ? -54.389 51.287  -7.013  1.00 35.52 298 A 1 
ATOM 2296 C C     . SER A 1 298 ? -52.982 51.540  -6.423  1.00 32.90 298 A 1 
ATOM 2297 O O     . SER A 1 298 ? -52.158 50.648  -6.290  1.00 31.68 298 A 1 
ATOM 2298 C CB    . SER A 1 298 ? -55.289 50.602  -5.999  1.00 34.33 298 A 1 
ATOM 2299 O OG    . SER A 1 298 ? -55.421 51.416  -4.852  1.00 31.92 298 A 1 
ATOM 2300 N N     . PHE A 1 299 ? -52.780 52.830  -6.036  1.00 32.86 299 A 1 
ATOM 2301 C CA    . PHE A 1 299 ? -51.486 53.524  -5.840  1.00 34.54 299 A 1 
ATOM 2302 C C     . PHE A 1 299 ? -50.877 53.503  -4.421  1.00 33.59 299 A 1 
ATOM 2303 O O     . PHE A 1 299 ? -49.753 53.954  -4.266  1.00 31.28 299 A 1 
ATOM 2304 C CB    . PHE A 1 299 ? -51.730 54.990  -6.213  1.00 31.40 299 A 1 
ATOM 2305 C CG    . PHE A 1 299 ? -51.004 55.508  -7.440  1.00 30.18 299 A 1 
ATOM 2306 C CD1   . PHE A 1 299 ? -49.750 56.133  -7.297  1.00 30.91 299 A 1 
ATOM 2307 C CD2   . PHE A 1 299 ? -51.596 55.418  -8.705  1.00 32.47 299 A 1 
ATOM 2308 C CE1   . PHE A 1 299 ? -49.095 56.660  -8.418  1.00 29.28 299 A 1 
ATOM 2309 C CE2   . PHE A 1 299 ? -50.940 55.938  -9.831  1.00 27.85 299 A 1 
ATOM 2310 C CZ    . PHE A 1 299 ? -49.684 56.571  -9.698  1.00 28.41 299 A 1 
ATOM 2311 N N     . SER A 1 300 ? -51.593 53.136  -3.380  1.00 34.94 300 A 1 
ATOM 2312 C CA    . SER A 1 300 ? -51.600 53.852  -2.096  1.00 37.33 300 A 1 
ATOM 2313 C C     . SER A 1 300 ? -50.224 54.075  -1.411  1.00 35.05 300 A 1 
ATOM 2314 O O     . SER A 1 300 ? -49.359 53.203  -1.405  1.00 34.08 300 A 1 
ATOM 2315 C CB    . SER A 1 300 ? -52.592 53.229  -1.120  1.00 35.09 300 A 1 
ATOM 2316 O OG    . SER A 1 300 ? -52.885 54.156  -0.096  1.00 32.42 300 A 1 
ATOM 2317 N N     . MET A 1 301 ? -50.075 55.276  -0.834  1.00 35.65 301 A 1 
ATOM 2318 C CA    . MET A 1 301 ? -48.822 56.055  -0.728  1.00 38.74 301 A 1 
ATOM 2319 C C     . MET A 1 301 ? -48.003 55.948  0.588   1.00 37.75 301 A 1 
ATOM 2320 O O     . MET A 1 301 ? -46.789 55.806  0.511   1.00 34.92 301 A 1 
ATOM 2321 C CB    . MET A 1 301 ? -49.231 57.526  -0.957  1.00 35.86 301 A 1 
ATOM 2322 C CG    . MET A 1 301 ? -48.474 58.261  -2.067  1.00 33.80 301 A 1 
ATOM 2323 S SD    . MET A 1 301 ? -48.926 60.026  -2.115  1.00 34.22 301 A 1 
ATOM 2324 C CE    . MET A 1 301 ? -47.936 60.582  -3.501  1.00 32.08 301 A 1 
ATOM 2325 N N     . GLU A 1 302 ? -48.579 56.155  1.786   1.00 30.35 302 A 1 
ATOM 2326 C CA    . GLU A 1 302 ? -48.158 57.371  2.503   1.00 34.01 302 A 1 
ATOM 2327 C C     . GLU A 1 302 ? -47.114 57.259  3.656   1.00 32.66 302 A 1 
ATOM 2328 O O     . GLU A 1 302 ? -45.939 57.557  3.451   1.00 30.53 302 A 1 
ATOM 2329 C CB    . GLU A 1 302 ? -49.431 58.124  2.977   1.00 31.25 302 A 1 
ATOM 2330 C CG    . GLU A 1 302 ? -49.260 59.647  3.064   1.00 29.34 302 A 1 
ATOM 2331 C CD    . GLU A 1 302 ? -50.531 60.357  3.577   1.00 28.86 302 A 1 
ATOM 2332 O OE1   . GLU A 1 302 ? -50.584 61.600  3.425   1.00 27.97 302 A 1 
ATOM 2333 O OE2   . GLU A 1 302 ? -51.418 59.677  4.133   1.00 27.44 302 A 1 
ATOM 2334 N N     . ALA A 1 303 ? -47.533 57.024  4.883   1.00 33.39 303 A 1 
ATOM 2335 C CA    . ALA A 1 303 ? -47.061 57.858  6.000   1.00 35.93 303 A 1 
ATOM 2336 C C     . ALA A 1 303 ? -45.782 57.400  6.746   1.00 33.19 303 A 1 
ATOM 2337 O O     . ALA A 1 303 ? -45.391 56.249  6.724   1.00 32.13 303 A 1 
ATOM 2338 C CB    . ALA A 1 303 ? -48.231 58.054  6.982   1.00 34.65 303 A 1 
ATOM 2339 N N     . GLY A 1 304 ? -45.153 58.355  7.447   1.00 32.78 304 A 1 
ATOM 2340 C CA    . GLY A 1 304 ? -43.729 58.432  7.658   1.00 33.78 304 A 1 
ATOM 2341 C C     . GLY A 1 304 ? -43.047 58.542  9.026   1.00 31.46 304 A 1 
ATOM 2342 O O     . GLY A 1 304 ? -41.871 58.875  8.964   1.00 30.16 304 A 1 
ATOM 2343 N N     . ILE A 1 305 ? -43.638 58.399  10.211  1.00 27.15 305 A 1 
ATOM 2344 C CA    . ILE A 1 305 ? -43.108 59.168  11.358  1.00 31.09 305 A 1 
ATOM 2345 C C     . ILE A 1 305 ? -41.911 58.514  12.095  1.00 29.07 305 A 1 
ATOM 2346 O O     . ILE A 1 305 ? -40.873 58.300  11.480  1.00 27.37 305 A 1 
ATOM 2347 C CB    . ILE A 1 305 ? -44.222 59.759  12.268  1.00 29.34 305 A 1 
ATOM 2348 C CG1   . ILE A 1 305 ? -45.532 60.133  11.537  1.00 28.03 305 A 1 
ATOM 2349 C CG2   . ILE A 1 305 ? -43.693 61.039  12.960  1.00 30.84 305 A 1 
ATOM 2350 C CD1   . ILE A 1 305 ? -46.647 60.592  12.500  1.00 29.63 305 A 1 
ATOM 2351 N N     . VAL A 1 306 ? -41.876 58.182  13.401  1.00 29.84 306 A 1 
ATOM 2352 C CA    . VAL A 1 306 ? -41.141 58.972  14.415  1.00 34.24 306 A 1 
ATOM 2353 C C     . VAL A 1 306 ? -39.818 58.284  14.826  1.00 30.82 306 A 1 
ATOM 2354 O O     . VAL A 1 306 ? -39.733 57.065  14.786  1.00 29.59 306 A 1 
ATOM 2355 C CB    . VAL A 1 306 ? -42.005 59.251  15.676  1.00 32.90 306 A 1 
ATOM 2356 C CG1   . VAL A 1 306 ? -41.338 60.194  16.676  1.00 30.79 306 A 1 
ATOM 2357 C CG2   . VAL A 1 306 ? -43.359 59.889  15.358  1.00 37.15 306 A 1 
ATOM 2358 N N     . PRO A 1 307 ? -38.775 59.028  15.273  1.00 32.81 307 A 1 
ATOM 2359 C CA    . PRO A 1 307 ? -37.374 58.578  15.250  1.00 36.07 307 A 1 
ATOM 2360 C C     . PRO A 1 307 ? -36.809 57.931  16.528  1.00 35.03 307 A 1 
ATOM 2361 O O     . PRO A 1 307 ? -35.594 57.786  16.598  1.00 32.85 307 A 1 
ATOM 2362 C CB    . PRO A 1 307 ? -36.606 59.863  14.928  1.00 33.08 307 A 1 
ATOM 2363 C CG    . PRO A 1 307 ? -37.385 60.928  15.681  1.00 33.26 307 A 1 
ATOM 2364 C CD    . PRO A 1 307 ? -38.829 60.452  15.492  1.00 38.96 307 A 1 
ATOM 2365 N N     . ASP A 1 308 ? -37.578 57.679  17.560  1.00 45.86 308 A 1 
ATOM 2366 C CA    . ASP A 1 308 ? -37.102 57.806  18.943  1.00 48.59 308 A 1 
ATOM 2367 C C     . ASP A 1 308 ? -35.856 56.959  19.319  1.00 45.89 308 A 1 
ATOM 2368 O O     . ASP A 1 308 ? -35.648 55.828  18.894  1.00 43.87 308 A 1 
ATOM 2369 C CB    . ASP A 1 308 ? -38.253 57.649  19.947  1.00 44.52 308 A 1 
ATOM 2370 C CG    . ASP A 1 308 ? -38.076 58.513  21.203  1.00 40.33 308 A 1 
ATOM 2371 O OD1   . ASP A 1 308 ? -37.032 59.203  21.313  1.00 40.34 308 A 1 
ATOM 2372 O OD2   . ASP A 1 308 ? -38.992 58.481  22.040  1.00 40.83 308 A 1 
ATOM 2373 N N     . ASN A 1 309 ? -35.008 57.582  20.173  1.00 38.71 309 A 1 
ATOM 2374 C CA    . ASN A 1 309 ? -33.550 57.417  20.214  1.00 41.13 309 A 1 
ATOM 2375 C C     . ASN A 1 309 ? -32.984 56.279  21.084  1.00 37.60 309 A 1 
ATOM 2376 O O     . ASN A 1 309 ? -31.766 56.214  21.235  1.00 34.82 309 A 1 
ATOM 2377 C CB    . ASN A 1 309 ? -32.981 58.755  20.725  1.00 37.81 309 A 1 
ATOM 2378 C CG    . ASN A 1 309 ? -32.352 59.632  19.669  1.00 33.64 309 A 1 
ATOM 2379 O OD1   . ASN A 1 309 ? -31.813 59.213  18.665  1.00 33.68 309 A 1 
ATOM 2380 N ND2   . ASN A 1 309 ? -32.342 60.925  19.904  1.00 34.89 309 A 1 
ATOM 2381 N N     . THR A 1 310 ? -33.782 55.506  21.791  1.00 41.15 310 A 1 
ATOM 2382 C CA    . THR A 1 310 ? -33.325 54.885  23.044  1.00 44.20 310 A 1 
ATOM 2383 C C     . THR A 1 310 ? -32.119 53.964  22.865  1.00 42.06 310 A 1 
ATOM 2384 O O     . THR A 1 310 ? -32.161 52.924  22.215  1.00 40.24 310 A 1 
ATOM 2385 C CB    . THR A 1 310 ? -34.435 54.189  23.847  1.00 39.49 310 A 1 
ATOM 2386 O OG1   . THR A 1 310 ? -35.579 53.933  23.066  1.00 35.86 310 A 1 
ATOM 2387 C CG2   . THR A 1 310 ? -34.862 55.044  25.020  1.00 38.53 310 A 1 
ATOM 2388 N N     . VAL A 1 311 ? -31.038 54.366  23.558  1.00 26.88 311 A 1 
ATOM 2389 C CA    . VAL A 1 311 ? -29.630 53.927  23.338  1.00 30.97 311 A 1 
ATOM 2390 C C     . VAL A 1 311 ? -29.299 52.543  23.928  1.00 29.39 311 A 1 
ATOM 2391 O O     . VAL A 1 311 ? -28.133 52.260  24.182  1.00 27.16 311 A 1 
ATOM 2392 C CB    . VAL A 1 311 ? -28.669 54.998  23.903  1.00 28.49 311 A 1 
ATOM 2393 C CG1   . VAL A 1 311 ? -27.207 54.833  23.476  1.00 26.36 311 A 1 
ATOM 2394 C CG2   . VAL A 1 311 ? -29.062 56.415  23.476  1.00 30.87 311 A 1 
ATOM 2395 N N     . GLN A 1 312 ? -30.250 51.685  24.223  1.00 35.59 312 A 1 
ATOM 2396 C CA    . GLN A 1 312 ? -29.988 50.567  25.135  1.00 36.81 312 A 1 
ATOM 2397 C C     . GLN A 1 312 ? -28.756 49.751  24.709  1.00 34.61 312 A 1 
ATOM 2398 O O     . GLN A 1 312 ? -28.716 49.112  23.659  1.00 33.68 312 A 1 
ATOM 2399 C CB    . GLN A 1 312 ? -31.221 49.675  25.343  1.00 34.34 312 A 1 
ATOM 2400 C CG    . GLN A 1 312 ? -32.147 50.237  26.425  1.00 32.79 312 A 1 
ATOM 2401 C CD    . GLN A 1 312 ? -33.213 49.257  26.890  1.00 31.61 312 A 1 
ATOM 2402 O OE1   . GLN A 1 312 ? -33.402 48.173  26.364  1.00 32.02 312 A 1 
ATOM 2403 N NE2   . GLN A 1 312 ? -33.950 49.584  27.939  1.00 31.13 312 A 1 
ATOM 2404 N N     . SER A 1 313 ? -27.758 49.800  25.585  1.00 40.96 313 A 1 
ATOM 2405 C CA    . SER A 1 313 ? -26.414 49.238  25.419  1.00 41.50 313 A 1 
ATOM 2406 C C     . SER A 1 313 ? -26.423 47.716  25.571  1.00 39.41 313 A 1 
ATOM 2407 O O     . SER A 1 313 ? -25.881 47.177  26.535  1.00 37.63 313 A 1 
ATOM 2408 C CB    . SER A 1 313 ? -25.474 49.888  26.437  1.00 38.18 313 A 1 
ATOM 2409 O OG    . SER A 1 313 ? -25.931 49.652  27.759  1.00 36.05 313 A 1 
ATOM 2410 N N     . SER A 1 314 ? -27.080 47.013  24.663  1.00 36.17 314 A 1 
ATOM 2411 C CA    . SER A 1 314 ? -27.108 45.555  24.710  1.00 38.76 314 A 1 
ATOM 2412 C C     . SER A 1 314 ? -25.687 45.016  24.580  1.00 36.00 314 A 1 
ATOM 2413 O O     . SER A 1 314 ? -25.007 45.214  23.571  1.00 34.46 314 A 1 
ATOM 2414 C CB    . SER A 1 314 ? -28.051 44.974  23.655  1.00 35.36 314 A 1 
ATOM 2415 O OG    . SER A 1 314 ? -27.730 45.432  22.349  1.00 34.17 314 A 1 
ATOM 2416 N N     . ILE A 1 315 ? -25.228 44.386  25.657  1.00 38.25 315 A 1 
ATOM 2417 C CA    . ILE A 1 315 ? -23.889 43.793  25.757  1.00 40.62 315 A 1 
ATOM 2418 C C     . ILE A 1 315 ? -23.813 42.676  24.718  1.00 38.72 315 A 1 
ATOM 2419 O O     . ILE A 1 315 ? -24.322 41.576  24.940  1.00 37.38 315 A 1 
ATOM 2420 C CB    . ILE A 1 315 ? -23.622 43.296  27.195  1.00 36.90 315 A 1 
ATOM 2421 C CG1   . ILE A 1 315 ? -23.702 44.467  28.207  1.00 36.14 315 A 1 
ATOM 2422 C CG2   . ILE A 1 315 ? -22.248 42.604  27.291  1.00 39.66 315 A 1 
ATOM 2423 C CD1   . ILE A 1 315 ? -23.714 44.040  29.670  1.00 36.97 315 A 1 
ATOM 2424 N N     . LEU A 1 316 ? -23.183 42.967  23.571  1.00 34.94 316 A 1 
ATOM 2425 C CA    . LEU A 1 316 ? -22.890 41.988  22.533  1.00 38.43 316 A 1 
ATOM 2426 C C     . LEU A 1 316 ? -21.967 40.918  23.124  1.00 36.04 316 A 1 
ATOM 2427 O O     . LEU A 1 316 ? -20.757 41.120  23.242  1.00 34.09 316 A 1 
ATOM 2428 C CB    . LEU A 1 316 ? -22.257 42.676  21.310  1.00 34.99 316 A 1 
ATOM 2429 C CG    . LEU A 1 316 ? -23.270 43.375  20.379  1.00 32.35 316 A 1 
ATOM 2430 C CD1   . LEU A 1 316 ? -22.532 44.291  19.402  1.00 33.44 316 A 1 
ATOM 2431 C CD2   . LEU A 1 316 ? -24.078 42.356  19.570  1.00 36.94 316 A 1 
ATOM 2432 N N     . ARG A 1 317 ? -22.536 39.784  23.529  1.00 38.01 317 A 1 
ATOM 2433 C CA    . ARG A 1 317 ? -21.748 38.606  23.905  1.00 39.70 317 A 1 
ATOM 2434 C C     . ARG A 1 317 ? -20.883 38.227  22.699  1.00 36.57 317 A 1 
ATOM 2435 O O     . ARG A 1 317 ? -21.434 38.086  21.605  1.00 34.48 317 A 1 
ATOM 2436 C CB    . ARG A 1 317 ? -22.640 37.424  24.317  1.00 36.85 317 A 1 
ATOM 2437 C CG    . ARG A 1 317 ? -23.095 37.531  25.781  1.00 34.22 317 A 1 
ATOM 2438 C CD    . ARG A 1 317 ? -23.898 36.276  26.179  1.00 32.25 317 A 1 
ATOM 2439 N NE    . ARG A 1 317 ? -24.197 36.264  27.619  1.00 29.34 317 A 1 
ATOM 2440 C CZ    . ARG A 1 317 ? -24.913 35.348  28.274  1.00 26.79 317 A 1 
ATOM 2441 N NH1   . ARG A 1 317 ? -25.457 34.337  27.650  1.00 25.43 317 A 1 
ATOM 2442 N NH2   . ARG A 1 317 ? -25.084 35.431  29.556  1.00 24.34 317 A 1 
ATOM 2443 N N     . PRO A 1 318 ? -19.556 38.065  22.855  1.00 32.22 318 A 1 
ATOM 2444 C CA    . PRO A 1 318 ? -18.685 37.684  21.760  1.00 34.87 318 A 1 
ATOM 2445 C C     . PRO A 1 318 ? -19.135 36.302  21.255  1.00 34.11 318 A 1 
ATOM 2446 O O     . PRO A 1 318 ? -19.123 35.332  22.016  1.00 32.08 318 A 1 
ATOM 2447 C CB    . PRO A 1 318 ? -17.263 37.700  22.317  1.00 31.06 318 A 1 
ATOM 2448 C CG    . PRO A 1 318 ? -17.449 37.453  23.817  1.00 29.73 318 A 1 
ATOM 2449 C CD    . PRO A 1 318 ? -18.806 38.127  24.100  1.00 34.50 318 A 1 
ATOM 2450 N N     . ALA A 1 319 ? -19.576 36.243  20.014  1.00 33.87 319 A 1 
ATOM 2451 C CA    . ALA A 1 319 ? -19.986 34.999  19.386  1.00 35.02 319 A 1 
ATOM 2452 C C     . ALA A 1 319 ? -18.798 34.033  19.386  1.00 33.15 319 A 1 
ATOM 2453 O O     . ALA A 1 319 ? -17.680 34.389  19.015  1.00 31.79 319 A 1 
ATOM 2454 C CB    . ALA A 1 319 ? -20.524 35.281  17.987  1.00 31.89 319 A 1 
ATOM 2455 N N     . GLY A 1 320 ? -19.033 32.819  19.879  1.00 31.48 320 A 1 
ATOM 2456 C CA    . GLY A 1 320 ? -18.005 31.803  20.014  1.00 32.14 320 A 1 
ATOM 2457 C C     . GLY A 1 320 ? -17.357 31.497  18.671  1.00 31.76 320 A 1 
ATOM 2458 O O     . GLY A 1 320 ? -18.012 31.475  17.637  1.00 29.17 320 A 1 
ATOM 2459 N N     . ALA A 1 321 ? -16.034 31.255  18.715  1.00 36.14 321 A 1 
ATOM 2460 C CA    . ALA A 1 321 ? -15.258 30.884  17.540  1.00 37.32 321 A 1 
ATOM 2461 C C     . ALA A 1 321 ? -15.859 29.617  16.917  1.00 35.57 321 A 1 
ATOM 2462 O O     . ALA A 1 321 ? -15.733 28.528  17.475  1.00 35.00 321 A 1 
ATOM 2463 C CB    . ALA A 1 321 ? -13.801 30.695  17.956  1.00 34.89 321 A 1 
ATOM 2464 N N     . ILE A 1 322 ? -16.535 29.776  15.794  1.00 31.08 322 A 1 
ATOM 2465 C CA    . ILE A 1 322 ? -17.038 28.653  15.000  1.00 32.55 322 A 1 
ATOM 2466 C C     . ILE A 1 322 ? -15.802 27.866  14.581  1.00 32.17 322 A 1 
ATOM 2467 O O     . ILE A 1 322 ? -14.955 28.375  13.855  1.00 30.84 322 A 1 
ATOM 2468 C CB    . ILE A 1 322 ? -17.880 29.137  13.806  1.00 30.22 322 A 1 
ATOM 2469 C CG1   . ILE A 1 322 ? -19.111 29.936  14.301  1.00 28.66 322 A 1 
ATOM 2470 C CG2   . ILE A 1 322 ? -18.328 27.940  12.947  1.00 31.99 322 A 1 
ATOM 2471 C CD1   . ILE A 1 322 ? -19.909 30.623  13.189  1.00 30.76 322 A 1 
ATOM 2472 N N     . GLY A 1 323 ? -15.677 26.638  15.076  1.00 35.67 323 A 1 
ATOM 2473 C CA    . GLY A 1 323 ? -14.625 25.720  14.691  1.00 35.81 323 A 1 
ATOM 2474 C C     . GLY A 1 323 ? -14.778 25.358  13.217  1.00 34.43 323 A 1 
ATOM 2475 O O     . GLY A 1 323 ? -15.473 24.403  12.886  1.00 33.24 323 A 1 
ATOM 2476 N N     . LEU A 1 324 ? -14.118 26.133  12.364  1.00 34.24 324 A 1 
ATOM 2477 C CA    . LEU A 1 324 ? -14.089 25.956  10.900  1.00 34.58 324 A 1 
ATOM 2478 C C     . LEU A 1 324 ? -13.401 24.661  10.444  1.00 34.55 324 A 1 
ATOM 2479 O O     . LEU A 1 324 ? -13.339 24.409  9.243   1.00 31.93 324 A 1 
ATOM 2480 C CB    . LEU A 1 324 ? -13.391 27.172  10.258  1.00 29.82 324 A 1 
ATOM 2481 C CG    . LEU A 1 324 ? -14.335 28.299  9.863   1.00 26.66 324 A 1 
ATOM 2482 C CD1   . LEU A 1 324 ? -13.524 29.541  9.500   1.00 27.56 324 A 1 
ATOM 2483 C CD2   . LEU A 1 324 ? -15.173 27.916  8.630   1.00 30.94 324 A 1 
ATOM 2484 N N     . PHE A 1 325 ? -12.916 23.827  11.354  1.00 36.52 325 A 1 
ATOM 2485 C CA    . PHE A 1 325 ? -12.531 22.455  11.051  1.00 36.72 325 A 1 
ATOM 2486 C C     . PHE A 1 325 ? -13.759 21.552  10.855  1.00 36.72 325 A 1 
ATOM 2487 O O     . PHE A 1 325 ? -13.789 20.415  11.319  1.00 33.22 325 A 1 
ATOM 2488 C CB    . PHE A 1 325 ? -11.555 21.905  12.101  1.00 30.98 325 A 1 
ATOM 2489 C CG    . PHE A 1 325 ? -10.174 22.500  12.025  1.00 27.84 325 A 1 
ATOM 2490 C CD1   . PHE A 1 325 ? -9.242  22.005  11.110  1.00 26.80 325 A 1 
ATOM 2491 C CD2   . PHE A 1 325 ? -9.819  23.564  12.881  1.00 28.09 325 A 1 
ATOM 2492 C CE1   . PHE A 1 325 ? -7.953  22.545  11.054  1.00 25.53 325 A 1 
ATOM 2493 C CE2   . PHE A 1 325 ? -8.525  24.110  12.824  1.00 25.34 325 A 1 
ATOM 2494 C CZ    . PHE A 1 325 ? -7.596  23.596  11.917  1.00 27.83 325 A 1 
ATOM 2495 N N     . SER A 1 326 ? -14.766 22.038  10.164  1.00 33.33 326 A 1 
ATOM 2496 C CA    . SER A 1 326 ? -15.624 21.167  9.389   1.00 34.56 326 A 1 
ATOM 2497 C C     . SER A 1 326 ? -14.740 20.551  8.311   1.00 34.42 326 A 1 
ATOM 2498 O O     . SER A 1 326 ? -14.642 21.066  7.203   1.00 32.36 326 A 1 
ATOM 2499 C CB    . SER A 1 326 ? -16.815 21.930  8.801   1.00 31.48 326 A 1 
ATOM 2500 O OG    . SER A 1 326 ? -16.395 22.998  7.982   1.00 28.90 326 A 1 
ATOM 2501 N N     . SER A 1 327 ? -14.010 19.481  8.680   1.00 38.78 327 A 1 
ATOM 2502 C CA    . SER A 1 327 ? -13.448 18.563  7.696   1.00 39.53 327 A 1 
ATOM 2503 C C     . SER A 1 327 ? -14.577 18.315  6.714   1.00 39.90 327 A 1 
ATOM 2504 O O     . SER A 1 327 ? -15.665 17.989  7.178   1.00 36.44 327 A 1 
ATOM 2505 C CB    . SER A 1 327 ? -13.056 17.243  8.354   1.00 35.62 327 A 1 
ATOM 2506 O OG    . SER A 1 327 ? -12.020 17.465  9.273   1.00 33.28 327 A 1 
ATOM 2507 N N     . PRO A 1 328 ? -14.378 18.561  5.400   1.00 38.84 328 A 1 
ATOM 2508 C CA    . PRO A 1 328 ? -15.449 18.400  4.441   1.00 40.02 328 A 1 
ATOM 2509 C C     . PRO A 1 328 ? -16.023 17.018  4.684   1.00 41.06 328 A 1 
ATOM 2510 O O     . PRO A 1 328 ? -15.293 16.032  4.557   1.00 38.84 328 A 1 
ATOM 2511 C CB    . PRO A 1 328 ? -14.803 18.564  3.057   1.00 35.91 328 A 1 
ATOM 2512 C CG    . PRO A 1 328 ? -13.325 18.286  3.301   1.00 35.31 328 A 1 
ATOM 2513 C CD    . PRO A 1 328 ? -13.111 18.769  4.737   1.00 38.98 328 A 1 
ATOM 2514 N N     . SER A 1 329 ? -17.251 16.985  5.201   1.00 35.87 329 A 1 
ATOM 2515 C CA    . SER A 1 329 ? -17.947 15.747  5.502   1.00 37.66 329 A 1 
ATOM 2516 C C     . SER A 1 329 ? -17.813 14.930  4.236   1.00 38.87 329 A 1 
ATOM 2517 O O     . SER A 1 329 ? -18.184 15.420  3.169   1.00 36.96 329 A 1 
ATOM 2518 C CB    . SER A 1 329 ? -19.418 16.012  5.831   1.00 34.13 329 A 1 
ATOM 2519 O OG    . SER A 1 329 ? -20.083 14.798  6.060   1.00 30.90 329 A 1 
ATOM 2520 N N     . LEU A 1 330 ? -17.179 13.778  4.335   1.00 42.41 330 A 1 
ATOM 2521 C CA    . LEU A 1 330 ? -17.225 12.803  3.256   1.00 42.08 330 A 1 
ATOM 2522 C C     . LEU A 1 330 ? -18.711 12.624  3.005   1.00 42.14 330 A 1 
ATOM 2523 O O     . LEU A 1 330 ? -19.408 12.147  3.899   1.00 38.94 330 A 1 
ATOM 2524 C CB    . LEU A 1 330 ? -16.553 11.499  3.686   1.00 38.05 330 A 1 
ATOM 2525 C CG    . LEU A 1 330 ? -15.040 11.539  3.463   1.00 34.78 330 A 1 
ATOM 2526 C CD1   . LEU A 1 330 ? -14.337 10.614  4.432   1.00 34.71 330 A 1 
ATOM 2527 C CD2   . LEU A 1 330 ? -14.683 11.136  2.024   1.00 34.99 330 A 1 
ATOM 2528 N N     . GLN A 1 331 ? -19.157 13.188  1.906   1.00 40.86 331 A 1 
ATOM 2529 C CA    . GLN A 1 331 ? -20.573 13.210  1.594   1.00 41.97 331 A 1 
ATOM 2530 C C     . GLN A 1 331 ? -21.065 11.775  1.735   1.00 41.91 331 A 1 
ATOM 2531 O O     . GLN A 1 331 ? -20.351 10.844  1.355   1.00 40.05 331 A 1 
ATOM 2532 C CB    . GLN A 1 331 ? -20.834 13.753  0.185   1.00 39.42 331 A 1 
ATOM 2533 C CG    . GLN A 1 331 ? -20.722 15.275  0.117   1.00 35.84 331 A 1 
ATOM 2534 C CD    . GLN A 1 331 ? -21.004 15.827  -1.284  1.00 33.80 331 A 1 
ATOM 2535 O OE1   . GLN A 1 331 ? -20.763 15.203  -2.301  1.00 31.70 331 A 1 
ATOM 2536 N NE2   . GLN A 1 331 ? -21.518 17.029  -1.384  1.00 30.71 331 A 1 
ATOM 2537 N N     . THR A 1 332 ? -22.234 11.631  2.340   1.00 36.24 332 A 1 
ATOM 2538 C CA    . THR A 1 332 ? -22.962 10.363  2.392   1.00 37.62 332 A 1 
ATOM 2539 C C     . THR A 1 332 ? -22.761 9.650   1.061   1.00 38.68 332 A 1 
ATOM 2540 O O     . THR A 1 332 ? -22.888 10.336  0.037   1.00 35.95 332 A 1 
ATOM 2541 C CB    . THR A 1 332 ? -24.457 10.619  2.568   1.00 33.71 332 A 1 
ATOM 2542 O OG1   . THR A 1 332 ? -24.865 11.726  1.776   1.00 30.29 332 A 1 
ATOM 2543 C CG2   . THR A 1 332 ? -24.797 10.959  4.017   1.00 31.31 332 A 1 
ATOM 2544 N N     . PRO A 1 333 ? -22.401 8.340   1.071   1.00 46.82 333 A 1 
ATOM 2545 C CA    . PRO A 1 333 ? -22.192 7.593   -0.156  1.00 46.56 333 A 1 
ATOM 2546 C C     . PRO A 1 333 ? -23.402 7.878   -1.037  1.00 47.30 333 A 1 
ATOM 2547 O O     . PRO A 1 333 ? -24.521 7.508   -0.699  1.00 45.92 333 A 1 
ATOM 2548 C CB    . PRO A 1 333 ? -22.074 6.125   0.257   1.00 42.98 333 A 1 
ATOM 2549 C CG    . PRO A 1 333 ? -22.715 6.079   1.632   1.00 41.85 333 A 1 
ATOM 2550 C CD    . PRO A 1 333 ? -22.418 7.464   2.210   1.00 43.49 333 A 1 
ATOM 2551 N N     . LEU A 1 334 ? -23.167 8.711   -2.067  1.00 50.64 334 A 1 
ATOM 2552 C CA    . LEU A 1 334 ? -24.216 9.026   -3.000  1.00 50.41 334 A 1 
ATOM 2553 C C     . LEU A 1 334 ? -24.580 7.661   -3.541  1.00 52.26 334 A 1 
ATOM 2554 O O     . LEU A 1 334 ? -23.742 7.034   -4.199  1.00 48.85 334 A 1 
ATOM 2555 C CB    . LEU A 1 334 ? -23.716 9.986   -4.091  1.00 45.04 334 A 1 
ATOM 2556 C CG    . LEU A 1 334 ? -23.699 11.461  -3.674  1.00 40.00 334 A 1 
ATOM 2557 C CD1   . LEU A 1 334 ? -22.844 12.290  -4.633  1.00 38.02 334 A 1 
ATOM 2558 C CD2   . LEU A 1 334 ? -25.117 12.061  -3.681  1.00 37.39 334 A 1 
ATOM 2559 N N     . HIS A 1 335 ? -25.768 7.173   -3.200  1.00 52.67 335 A 1 
ATOM 2560 C CA    . HIS A 1 335 ? -26.382 6.046   -3.871  1.00 52.35 335 A 1 
ATOM 2561 C C     . HIS A 1 335 ? -26.516 6.468   -5.328  1.00 53.96 335 A 1 
ATOM 2562 O O     . HIS A 1 335 ? -27.492 7.112   -5.716  1.00 49.44 335 A 1 
ATOM 2563 C CB    . HIS A 1 335 ? -27.730 5.677   -3.243  1.00 46.75 335 A 1 
ATOM 2564 C CG    . HIS A 1 335 ? -27.689 4.397   -2.453  1.00 41.38 335 A 1 
ATOM 2565 N ND1   . HIS A 1 335 ? -27.683 3.129   -2.984  1.00 36.79 335 A 1 
ATOM 2566 C CD2   . HIS A 1 335 ? -27.681 4.263   -1.095  1.00 35.01 335 A 1 
ATOM 2567 C CE1   . HIS A 1 335 ? -27.673 2.254   -1.953  1.00 32.30 335 A 1 
ATOM 2568 N NE2   . HIS A 1 335 ? -27.679 2.896   -0.799  1.00 32.85 335 A 1 
ATOM 2569 N N     . PHE A 1 336 ? -25.428 6.244   -6.073  1.00 57.88 336 A 1 
ATOM 2570 C CA    . PHE A 1 336 ? -25.405 6.561   -7.477  1.00 56.67 336 A 1 
ATOM 2571 C C     . PHE A 1 336 ? -26.562 5.801   -8.083  1.00 59.16 336 A 1 
ATOM 2572 O O     . PHE A 1 336 ? -26.724 4.600   -7.844  1.00 55.34 336 A 1 
ATOM 2573 C CB    . PHE A 1 336 ? -24.052 6.207   -8.095  1.00 50.68 336 A 1 
ATOM 2574 C CG    . PHE A 1 336 ? -23.017 7.274   -7.836  1.00 48.08 336 A 1 
ATOM 2575 C CD1   . PHE A 1 336 ? -23.123 8.514   -8.484  1.00 46.36 336 A 1 
ATOM 2576 C CD2   . PHE A 1 336 ? -21.996 7.072   -6.901  1.00 43.46 336 A 1 
ATOM 2577 C CE1   . PHE A 1 336 ? -22.208 9.546   -8.217  1.00 39.98 336 A 1 
ATOM 2578 C CE2   . PHE A 1 336 ? -21.071 8.109   -6.633  1.00 39.82 336 A 1 
ATOM 2579 C CZ    . PHE A 1 336 ? -21.174 9.342   -7.288  1.00 40.50 336 A 1 
ATOM 2580 N N     . SER A 1 337 ? -27.384 6.510   -8.830  1.00 69.43 337 A 1 
ATOM 2581 C CA    . SER A 1 337 ? -28.511 5.864   -9.483  1.00 73.05 337 A 1 
ATOM 2582 C C     . SER A 1 337 ? -27.980 4.694   -10.317 1.00 77.11 337 A 1 
ATOM 2583 O O     . SER A 1 337 ? -26.872 4.768   -10.859 1.00 71.03 337 A 1 
ATOM 2584 C CB    . SER A 1 337 ? -29.297 6.866   -10.334 1.00 61.86 337 A 1 
ATOM 2585 O OG    . SER A 1 337 ? -28.601 7.236   -11.502 1.00 50.75 337 A 1 
ATOM 2586 N N     . SER A 1 338 ? -28.750 3.616   -10.427 1.00 80.11 338 A 1 
ATOM 2587 C CA    . SER A 1 338 ? -28.370 2.464   -11.265 1.00 84.16 338 A 1 
ATOM 2588 C C     . SER A 1 338 ? -27.852 2.909   -12.640 1.00 87.47 338 A 1 
ATOM 2589 O O     . SER A 1 338 ? -26.803 2.460   -13.090 1.00 84.17 338 A 1 
ATOM 2590 C CB    . SER A 1 338 ? -29.574 1.526   -11.429 1.00 75.41 338 A 1 
ATOM 2591 O OG    . SER A 1 338 ? -29.203 0.400   -12.174 1.00 61.49 338 A 1 
ATOM 2592 N N     . LYS A 1 339 ? -28.491 3.930   -13.219 1.00 89.93 339 A 1 
ATOM 2593 C CA    . LYS A 1 339 ? -28.080 4.526   -14.503 1.00 91.46 339 A 1 
ATOM 2594 C C     . LYS A 1 339 ? -26.678 5.154   -14.472 1.00 93.05 339 A 1 
ATOM 2595 O O     . LYS A 1 339 ? -25.934 5.061   -15.447 1.00 90.86 339 A 1 
ATOM 2596 C CB    . LYS A 1 339 ? -29.095 5.597   -14.925 1.00 88.49 339 A 1 
ATOM 2597 C CG    . LYS A 1 339 ? -30.470 4.997   -15.241 1.00 76.22 339 A 1 
ATOM 2598 C CD    . LYS A 1 339 ? -31.423 6.076   -15.759 1.00 70.79 339 A 1 
ATOM 2599 C CE    . LYS A 1 339 ? -32.761 5.428   -16.111 1.00 60.93 339 A 1 
ATOM 2600 N NZ    . LYS A 1 339 ? -33.734 6.402   -16.636 1.00 53.33 339 A 1 
ATOM 2601 N N     . GLU A 1 340 ? -26.279 5.824   -13.376 1.00 91.91 340 A 1 
ATOM 2602 C CA    . GLU A 1 340 ? -24.943 6.424   -13.265 1.00 92.44 340 A 1 
ATOM 2603 C C     . GLU A 1 340 ? -23.864 5.360   -13.085 1.00 93.75 340 A 1 
ATOM 2604 O O     . GLU A 1 340 ? -22.765 5.512   -13.608 1.00 91.94 340 A 1 
ATOM 2605 C CB    . GLU A 1 340 ? -24.874 7.397   -12.099 1.00 89.34 340 A 1 
ATOM 2606 C CG    . GLU A 1 340 ? -25.635 8.698   -12.363 1.00 76.70 340 A 1 
ATOM 2607 C CD    . GLU A 1 340 ? -25.581 9.604   -11.126 1.00 71.69 340 A 1 
ATOM 2608 O OE1   . GLU A 1 340 ? -25.395 10.830  -11.319 1.00 63.70 340 A 1 
ATOM 2609 O OE2   . GLU A 1 340 ? -25.687 9.068   -10.009 1.00 64.20 340 A 1 
ATOM 2610 N N     . ARG A 1 341 ? -24.170 4.265   -12.363 1.00 91.71 341 A 1 
ATOM 2611 C CA    . ARG A 1 341 ? -23.280 3.111   -12.241 1.00 93.27 341 A 1 
ATOM 2612 C C     . ARG A 1 341 ? -23.095 2.433   -13.595 1.00 94.53 341 A 1 
ATOM 2613 O O     . ARG A 1 341 ? -21.957 2.276   -14.032 1.00 93.33 341 A 1 
ATOM 2614 C CB    . ARG A 1 341 ? -23.818 2.146   -11.178 1.00 91.71 341 A 1 
ATOM 2615 C CG    . ARG A 1 341 ? -22.850 0.976   -10.989 1.00 89.45 341 A 1 
ATOM 2616 C CD    . ARG A 1 341 ? -23.385 -0.037  -9.981  1.00 86.74 341 A 1 
ATOM 2617 N NE    . ARG A 1 341 ? -22.433 -1.156  -9.869  1.00 85.63 341 A 1 
ATOM 2618 C CZ    . ARG A 1 341 ? -21.376 -1.230  -9.083  1.00 86.30 341 A 1 
ATOM 2619 N NH1   . ARG A 1 341 ? -21.123 -0.337  -8.168  1.00 76.99 341 A 1 
ATOM 2620 N NH2   . ARG A 1 341 ? -20.545 -2.194  -9.239  1.00 80.79 341 A 1 
ATOM 2621 N N     . GLU A 1 342 ? -24.169 2.142   -14.296 1.00 94.24 342 A 1 
ATOM 2622 C CA    . GLU A 1 342 ? -24.145 1.588   -15.654 1.00 94.27 342 A 1 
ATOM 2623 C C     . GLU A 1 342 ? -23.289 2.435   -16.604 1.00 94.86 342 A 1 
ATOM 2624 O O     . GLU A 1 342 ? -22.457 1.905   -17.338 1.00 93.68 342 A 1 
ATOM 2625 C CB    . GLU A 1 342 ? -25.572 1.524   -16.212 1.00 92.32 342 A 1 
ATOM 2626 C CG    . GLU A 1 342 ? -26.427 0.392   -15.630 1.00 78.47 342 A 1 
ATOM 2627 C CD    . GLU A 1 342 ? -27.919 0.570   -15.972 1.00 72.43 342 A 1 
ATOM 2628 O OE1   . GLU A 1 342 ? -28.752 0.056   -15.208 1.00 65.30 342 A 1 
ATOM 2629 O OE2   . GLU A 1 342 ? -28.221 1.268   -16.963 1.00 65.39 342 A 1 
ATOM 2630 N N     . ALA A 1 343 ? -23.408 3.767   -16.547 1.00 94.44 343 A 1 
ATOM 2631 C CA    . ALA A 1 343 ? -22.592 4.667   -17.359 1.00 94.41 343 A 1 
ATOM 2632 C C     . ALA A 1 343 ? -21.088 4.561   -17.042 1.00 94.87 343 A 1 
ATOM 2633 O O     . ALA A 1 343 ? -20.255 4.638   -17.953 1.00 93.36 343 A 1 
ATOM 2634 C CB    . ALA A 1 343 ? -23.107 6.098   -17.180 1.00 92.97 343 A 1 
ATOM 2635 N N     . ARG A 1 344 ? -20.702 4.361   -15.755 1.00 95.09 344 A 1 
ATOM 2636 C CA    . ARG A 1 344 ? -19.305 4.152   -15.353 1.00 95.03 344 A 1 
ATOM 2637 C C     . ARG A 1 344 ? -18.771 2.805   -15.822 1.00 95.60 344 A 1 
ATOM 2638 O O     . ARG A 1 344 ? -17.672 2.742   -16.390 1.00 94.73 344 A 1 
ATOM 2639 C CB    . ARG A 1 344 ? -19.159 4.264   -13.828 1.00 94.32 344 A 1 
ATOM 2640 C CG    . ARG A 1 344 ? -19.377 5.692   -13.323 1.00 91.16 344 A 1 
ATOM 2641 C CD    . ARG A 1 344 ? -19.231 5.740   -11.808 1.00 89.40 344 A 1 
ATOM 2642 N NE    . ARG A 1 344 ? -19.452 7.098   -11.295 1.00 85.28 344 A 1 
ATOM 2643 C CZ    . ARG A 1 344 ? -20.621 7.618   -10.946 1.00 83.05 344 A 1 
ATOM 2644 N NH1   . ARG A 1 344 ? -21.720 6.910   -10.969 1.00 72.97 344 A 1 
ATOM 2645 N NH2   . ARG A 1 344 ? -20.706 8.850   -10.568 1.00 77.17 344 A 1 
ATOM 2646 N N     . VAL A 1 345 ? -19.567 1.742   -15.665 1.00 96.02 345 A 1 
ATOM 2647 C CA    . VAL A 1 345 ? -19.225 0.399   -16.162 1.00 96.16 345 A 1 
ATOM 2648 C C     . VAL A 1 345 ? -19.068 0.424   -17.684 1.00 96.31 345 A 1 
ATOM 2649 O O     . VAL A 1 345 ? -18.077 -0.102  -18.204 1.00 95.49 345 A 1 
ATOM 2650 C CB    . VAL A 1 345 ? -20.282 -0.637  -15.727 1.00 95.51 345 A 1 
ATOM 2651 C CG1   . VAL A 1 345 ? -19.997 -2.011  -16.322 1.00 92.30 345 A 1 
ATOM 2652 C CG2   . VAL A 1 345 ? -20.303 -0.785  -14.199 1.00 92.00 345 A 1 
ATOM 2653 N N     . LEU A 1 346 ? -19.945 1.112   -18.405 1.00 96.13 346 A 1 
ATOM 2654 C CA    . LEU A 1 346 ? -19.854 1.242   -19.856 1.00 95.96 346 A 1 
ATOM 2655 C C     . LEU A 1 346 ? -18.574 1.972   -20.292 1.00 96.12 346 A 1 
ATOM 2656 O O     . LEU A 1 346 ? -17.883 1.497   -21.199 1.00 95.25 346 A 1 
ATOM 2657 C CB    . LEU A 1 346 ? -21.115 1.948   -20.368 1.00 94.96 346 A 1 
ATOM 2658 C CG    . LEU A 1 346 ? -21.208 2.017   -21.910 1.00 86.29 346 A 1 
ATOM 2659 C CD1   . LEU A 1 346 ? -21.307 0.624   -22.542 1.00 79.67 346 A 1 
ATOM 2660 C CD2   . LEU A 1 346 ? -22.447 2.820   -22.313 1.00 80.26 346 A 1 
ATOM 2661 N N     . ARG A 1 347 ? -18.182 3.082   -19.624 1.00 95.86 347 A 1 
ATOM 2662 C CA    . ARG A 1 347 ? -16.913 3.780   -19.910 1.00 95.34 347 A 1 
ATOM 2663 C C     . ARG A 1 347 ? -15.700 2.883   -19.675 1.00 95.74 347 A 1 
ATOM 2664 O O     . ARG A 1 347 ? -14.775 2.887   -20.491 1.00 94.54 347 A 1 
ATOM 2665 C CB    . ARG A 1 347 ? -16.772 5.049   -19.062 1.00 94.25 347 A 1 
ATOM 2666 C CG    . ARG A 1 347 ? -17.668 6.200   -19.536 1.00 85.68 347 A 1 
ATOM 2667 C CD    . ARG A 1 347 ? -17.229 7.542   -18.920 1.00 83.27 347 A 1 
ATOM 2668 N NE    . ARG A 1 347 ? -17.190 7.545   -17.456 1.00 75.31 347 A 1 
ATOM 2669 C CZ    . ARG A 1 347 ? -18.115 7.975   -16.624 1.00 70.49 347 A 1 
ATOM 2670 N NH1   . ARG A 1 347 ? -19.257 8.442   -17.055 1.00 62.93 347 A 1 
ATOM 2671 N NH2   . ARG A 1 347 ? -17.912 7.976   -15.335 1.00 62.11 347 A 1 
ATOM 2672 N N     . TYR A 1 348 ? -15.693 2.111   -18.597 1.00 96.26 348 A 1 
ATOM 2673 C CA    . TYR A 1 348 ? -14.643 1.137   -18.333 1.00 96.39 348 A 1 
ATOM 2674 C C     . TYR A 1 348 ? -14.586 0.058   -19.431 1.00 96.53 348 A 1 
ATOM 2675 O O     . TYR A 1 348 ? -13.504 -0.208  -19.962 1.00 95.99 348 A 1 
ATOM 2676 C CB    . TYR A 1 348 ? -14.850 0.532   -16.942 1.00 96.28 348 A 1 
ATOM 2677 C CG    . TYR A 1 348 ? -14.284 -0.860  -16.795 1.00 96.22 348 A 1 
ATOM 2678 C CD1   . TYR A 1 348 ? -15.157 -1.956  -16.758 1.00 94.77 348 A 1 
ATOM 2679 C CD2   . TYR A 1 348 ? -12.887 -1.078  -16.755 1.00 94.95 348 A 1 
ATOM 2680 C CE1   . TYR A 1 348 ? -14.662 -3.266  -16.668 1.00 94.41 348 A 1 
ATOM 2681 C CE2   . TYR A 1 348 ? -12.382 -2.382  -16.666 1.00 94.17 348 A 1 
ATOM 2682 C CZ    . TYR A 1 348 ? -13.275 -3.475  -16.621 1.00 94.66 348 A 1 
ATOM 2683 O OH    . TYR A 1 348 ? -12.810 -4.752  -16.533 1.00 93.14 348 A 1 
ATOM 2684 N N     . LYS A 1 349 ? -15.733 -0.510  -19.834 1.00 96.27 349 A 1 
ATOM 2685 C CA    . LYS A 1 349 ? -15.791 -1.494  -20.921 1.00 96.05 349 A 1 
ATOM 2686 C C     . LYS A 1 349 ? -15.270 -0.925  -22.242 1.00 96.25 349 A 1 
ATOM 2687 O O     . LYS A 1 349 ? -14.559 -1.622  -22.960 1.00 95.29 349 A 1 
ATOM 2688 C CB    . LYS A 1 349 ? -17.233 -2.033  -21.086 1.00 95.42 349 A 1 
ATOM 2689 C CG    . LYS A 1 349 ? -17.651 -2.981  -19.950 1.00 91.39 349 A 1 
ATOM 2690 C CD    . LYS A 1 349 ? -19.039 -3.601  -20.203 1.00 85.88 349 A 1 
ATOM 2691 C CE    . LYS A 1 349 ? -19.439 -4.539  -19.058 1.00 80.15 349 A 1 
ATOM 2692 N NZ    . LYS A 1 349 ? -20.533 -5.477  -19.416 1.00 71.51 349 A 1 
ATOM 2693 N N     . GLU A 1 350 ? -15.522 0.342   -22.534 1.00 95.71 350 A 1 
ATOM 2694 C CA    . GLU A 1 350 ? -15.002 0.996   -23.731 1.00 95.41 350 A 1 
ATOM 2695 C C     . GLU A 1 350 ? -13.471 1.162   -23.679 1.00 95.44 350 A 1 
ATOM 2696 O O     . GLU A 1 350 ? -12.774 0.817   -24.638 1.00 94.30 350 A 1 
ATOM 2697 C CB    . GLU A 1 350 ? -15.727 2.332   -23.944 1.00 94.46 350 A 1 
ATOM 2698 C CG    . GLU A 1 350 ? -15.548 2.888   -25.372 1.00 83.36 350 A 1 
ATOM 2699 C CD    . GLU A 1 350 ? -16.032 1.921   -26.470 1.00 77.30 350 A 1 
ATOM 2700 O OE1   . GLU A 1 350 ? -15.446 1.937   -27.567 1.00 71.01 350 A 1 
ATOM 2701 O OE2   . GLU A 1 350 ? -16.933 1.101   -26.219 1.00 70.86 350 A 1 
ATOM 2702 N N     . LYS A 1 351 ? -12.898 1.582   -22.518 1.00 95.88 351 A 1 
ATOM 2703 C CA    . LYS A 1 351 ? -11.440 1.635   -22.322 1.00 95.53 351 A 1 
ATOM 2704 C C     . LYS A 1 351 ? -10.804 0.246   -22.452 1.00 95.67 351 A 1 
ATOM 2705 O O     . LYS A 1 351 ? -9.769  0.106   -23.103 1.00 94.27 351 A 1 
ATOM 2706 C CB    . LYS A 1 351 ? -11.102 2.252   -20.959 1.00 94.72 351 A 1 
ATOM 2707 C CG    . LYS A 1 351 ? -11.420 3.758   -20.856 1.00 92.67 351 A 1 
ATOM 2708 C CD    . LYS A 1 351 ? -11.091 4.247   -19.442 1.00 90.79 351 A 1 
ATOM 2709 C CE    . LYS A 1 351 ? -11.411 5.723   -19.230 1.00 87.76 351 A 1 
ATOM 2710 N NZ    . LYS A 1 351 ? -11.041 6.150   -17.865 1.00 84.19 351 A 1 
ATOM 2711 N N     . LYS A 1 352 ? -11.441 -0.799  -21.910 1.00 95.50 352 A 1 
ATOM 2712 C CA    . LYS A 1 352 ? -10.976 -2.190  -21.998 1.00 95.78 352 A 1 
ATOM 2713 C C     . LYS A 1 352 ? -10.794 -2.663  -23.439 1.00 95.75 352 A 1 
ATOM 2714 O O     . LYS A 1 352 ? -9.840  -3.389  -23.717 1.00 94.30 352 A 1 
ATOM 2715 C CB    . LYS A 1 352 ? -11.932 -3.095  -21.196 1.00 94.92 352 A 1 
ATOM 2716 C CG    . LYS A 1 352 ? -11.540 -4.582  -21.201 1.00 92.54 352 A 1 
ATOM 2717 C CD    . LYS A 1 352 ? -12.434 -5.406  -20.256 1.00 90.29 352 A 1 
ATOM 2718 C CE    . LYS A 1 352 ? -12.061 -6.889  -20.283 1.00 83.06 352 A 1 
ATOM 2719 N NZ    . LYS A 1 352 ? -12.808 -7.688  -19.271 1.00 76.96 352 A 1 
ATOM 2720 N N     . LYS A 1 353 ? -11.637 -2.236  -24.388 1.00 95.60 353 A 1 
ATOM 2721 C CA    . LYS A 1 353 ? -11.493 -2.581  -25.816 1.00 95.12 353 A 1 
ATOM 2722 C C     . LYS A 1 353 ? -10.182 -2.063  -26.414 1.00 94.78 353 A 1 
ATOM 2723 O O     . LYS A 1 353 ? -9.608  -2.699  -27.296 1.00 92.41 353 A 1 
ATOM 2724 C CB    . LYS A 1 353 ? -12.662 -2.019  -26.626 1.00 94.20 353 A 1 
ATOM 2725 C CG    . LYS A 1 353 ? -14.019 -2.679  -26.328 1.00 87.73 353 A 1 
ATOM 2726 C CD    . LYS A 1 353 ? -15.110 -1.905  -27.073 1.00 84.74 353 A 1 
ATOM 2727 C CE    . LYS A 1 353 ? -16.517 -2.318  -26.658 1.00 75.81 353 A 1 
ATOM 2728 N NZ    . LYS A 1 353 ? -17.510 -1.339  -27.162 1.00 68.57 353 A 1 
ATOM 2729 N N     . SER A 1 354 ? -9.681  -0.907  -25.940 1.00 94.82 354 A 1 
ATOM 2730 C CA    . SER A 1 354 ? -8.450  -0.282  -26.415 1.00 93.99 354 A 1 
ATOM 2731 C C     . SER A 1 354 ? -7.212  -0.622  -25.568 1.00 94.46 354 A 1 
ATOM 2732 O O     . SER A 1 354 ? -6.153  0.002   -25.740 1.00 91.53 354 A 1 
ATOM 2733 C CB    . SER A 1 354 ? -8.666  1.232   -26.549 1.00 91.63 354 A 1 
ATOM 2734 O OG    . SER A 1 354 ? -8.804  1.859   -25.297 1.00 79.90 354 A 1 
ATOM 2735 N N     . ARG A 1 355 ? -7.307  -1.613  -24.674 1.00 94.62 355 A 1 
ATOM 2736 C CA    . ARG A 1 355 ? -6.272  -1.985  -23.700 1.00 94.87 355 A 1 
ATOM 2737 C C     . ARG A 1 355 ? -4.960  -2.390  -24.380 1.00 94.56 355 A 1 
ATOM 2738 O O     . ARG A 1 355 ? -4.922  -3.285  -25.223 1.00 92.31 355 A 1 
ATOM 2739 C CB    . ARG A 1 355 ? -6.818  -3.095  -22.802 1.00 94.35 355 A 1 
ATOM 2740 C CG    . ARG A 1 355 ? -5.820  -3.540  -21.725 1.00 92.00 355 A 1 
ATOM 2741 C CD    . ARG A 1 355 ? -6.438  -4.594  -20.795 1.00 92.00 355 A 1 
ATOM 2742 N NE    . ARG A 1 355 ? -7.494  -4.002  -19.969 1.00 91.86 355 A 1 
ATOM 2743 C CZ    . ARG A 1 355 ? -8.324  -4.614  -19.149 1.00 93.03 355 A 1 
ATOM 2744 N NH1   . ARG A 1 355 ? -8.311  -5.907  -18.987 1.00 86.70 355 A 1 
ATOM 2745 N NH2   . ARG A 1 355 ? -9.188  -3.923  -18.475 1.00 87.85 355 A 1 
ATOM 2746 N N     . LYS A 1 356 ? -3.839  -1.778  -23.942 1.00 94.56 356 A 1 
ATOM 2747 C CA    . LYS A 1 356 ? -2.497  -2.055  -24.459 1.00 94.09 356 A 1 
ATOM 2748 C C     . LYS A 1 356 ? -1.513  -2.298  -23.313 1.00 94.49 356 A 1 
ATOM 2749 O O     . LYS A 1 356 ? -1.146  -1.387  -22.571 1.00 91.52 356 A 1 
ATOM 2750 C CB    . LYS A 1 356 ? -2.029  -0.921  -25.384 1.00 91.28 356 A 1 
ATOM 2751 C CG    . LYS A 1 356 ? -2.858  -0.858  -26.686 1.00 81.47 356 A 1 
ATOM 2752 C CD    . LYS A 1 356 ? -2.423  0.291   -27.592 1.00 75.23 356 A 1 
ATOM 2753 C CE    . LYS A 1 356 ? -3.361  0.352   -28.789 1.00 65.43 356 A 1 
ATOM 2754 N NZ    . LYS A 1 356 ? -3.064  1.468   -29.705 1.00 56.70 356 A 1 
ATOM 2755 N N     . PHE A 1 357 ? -0.997  -3.538  -23.223 1.00 93.57 357 A 1 
ATOM 2756 C CA    . PHE A 1 357 ? 0.018   -3.916  -22.231 1.00 93.20 357 A 1 
ATOM 2757 C C     . PHE A 1 357 ? 1.461   -3.618  -22.668 1.00 92.65 357 A 1 
ATOM 2758 O O     . PHE A 1 357 ? 2.412   -3.858  -21.909 1.00 89.53 357 A 1 
ATOM 2759 C CB    . PHE A 1 357 ? -0.153  -5.386  -21.870 1.00 92.31 357 A 1 
ATOM 2760 C CG    . PHE A 1 357 ? -1.379  -5.636  -21.029 1.00 91.93 357 A 1 
ATOM 2761 C CD1   . PHE A 1 357 ? -1.338  -5.406  -19.638 1.00 88.59 357 A 1 
ATOM 2762 C CD2   . PHE A 1 357 ? -2.567  -6.078  -21.620 1.00 87.75 357 A 1 
ATOM 2763 C CE1   . PHE A 1 357 ? -2.472  -5.617  -18.847 1.00 85.84 357 A 1 
ATOM 2764 C CE2   . PHE A 1 357 ? -3.717  -6.296  -20.835 1.00 85.83 357 A 1 
ATOM 2765 C CZ    . PHE A 1 357 ? -3.667  -6.061  -19.446 1.00 87.43 357 A 1 
ATOM 2766 N N     . GLU A 1 358 ? 1.663   -3.108  -23.882 1.00 93.14 358 A 1 
ATOM 2767 C CA    . GLU A 1 358 ? 2.968   -2.701  -24.370 1.00 92.51 358 A 1 
ATOM 2768 C C     . GLU A 1 358 ? 3.544   -1.549  -23.546 1.00 92.83 358 A 1 
ATOM 2769 O O     . GLU A 1 358 ? 2.839   -0.712  -22.981 1.00 90.75 358 A 1 
ATOM 2770 C CB    . GLU A 1 358 ? 2.891   -2.326  -25.856 1.00 90.57 358 A 1 
ATOM 2771 C CG    . GLU A 1 358 ? 2.543   -3.537  -26.732 1.00 79.35 358 A 1 
ATOM 2772 C CD    . GLU A 1 358 ? 2.559   -3.228  -28.229 1.00 71.12 358 A 1 
ATOM 2773 O OE1   . GLU A 1 358 ? 2.304   -4.174  -28.989 1.00 63.78 358 A 1 
ATOM 2774 O OE2   . GLU A 1 358 ? 2.840   -2.060  -28.580 1.00 62.93 358 A 1 
ATOM 2775 N N     . LYS A 1 359 ? 4.884   -1.513  -23.429 1.00 91.10 359 A 1 
ATOM 2776 C CA    . LYS A 1 359 ? 5.534   -0.437  -22.683 1.00 90.90 359 A 1 
ATOM 2777 C C     . LYS A 1 359 ? 5.398   0.869   -23.446 1.00 91.65 359 A 1 
ATOM 2778 O O     . LYS A 1 359 ? 6.108   1.097   -24.421 1.00 89.15 359 A 1 
ATOM 2779 C CB    . LYS A 1 359 ? 7.002   -0.757  -22.419 1.00 88.42 359 A 1 
ATOM 2780 C CG    . LYS A 1 359 ? 7.201   -1.857  -21.363 1.00 81.41 359 A 1 
ATOM 2781 C CD    . LYS A 1 359 ? 8.699   -2.093  -21.188 1.00 75.45 359 A 1 
ATOM 2782 C CE    . LYS A 1 359 ? 8.972   -3.231  -20.212 1.00 65.29 359 A 1 
ATOM 2783 N NZ    . LYS A 1 359 ? 10.408  -3.610  -20.235 1.00 59.38 359 A 1 
ATOM 2784 N N     . THR A 1 360 ? 4.582   1.767   -22.931 1.00 91.33 360 A 1 
ATOM 2785 C CA    . THR A 1 360 ? 4.492   3.142   -23.418 1.00 90.48 360 A 1 
ATOM 2786 C C     . THR A 1 360 ? 5.467   4.042   -22.660 1.00 91.48 360 A 1 
ATOM 2787 O O     . THR A 1 360 ? 5.680   3.901   -21.452 1.00 88.30 360 A 1 
ATOM 2788 C CB    . THR A 1 360 ? 3.050   3.661   -23.346 1.00 86.91 360 A 1 
ATOM 2789 O OG1   . THR A 1 360 ? 2.577   3.598   -22.022 1.00 77.10 360 A 1 
ATOM 2790 C CG2   . THR A 1 360 ? 2.103   2.830   -24.221 1.00 75.75 360 A 1 
ATOM 2791 N N     . THR A 1 361 ? 6.123   4.964   -23.371 1.00 92.13 361 A 1 
ATOM 2792 C CA    . THR A 1 361 ? 6.995   5.983   -22.783 1.00 92.77 361 A 1 
ATOM 2793 C C     . THR A 1 361 ? 6.265   7.315   -22.825 1.00 92.88 361 A 1 
ATOM 2794 O O     . THR A 1 361 ? 6.013   7.843   -23.899 1.00 90.61 361 A 1 
ATOM 2795 C CB    . THR A 1 361 ? 8.336   6.064   -23.511 1.00 91.57 361 A 1 
ATOM 2796 O OG1   . THR A 1 361 ? 8.979   4.803   -23.471 1.00 82.37 361 A 1 
ATOM 2797 C CG2   . THR A 1 361 ? 9.284   7.065   -22.845 1.00 81.96 361 A 1 
ATOM 2798 N N     . ARG A 1 362 ? 5.952   7.880   -21.654 1.00 92.23 362 A 1 
ATOM 2799 C CA    . ARG A 1 362 ? 5.296   9.183   -21.574 1.00 92.37 362 A 1 
ATOM 2800 C C     . ARG A 1 362 ? 6.197   10.329  -22.020 1.00 92.81 362 A 1 
ATOM 2801 O O     . ARG A 1 362 ? 5.752   11.281  -22.654 1.00 90.72 362 A 1 
ATOM 2802 C CB    . ARG A 1 362 ? 4.813   9.411   -20.134 1.00 91.09 362 A 1 
ATOM 2803 C CG    . ARG A 1 362 ? 4.190   10.810  -19.990 1.00 86.59 362 A 1 
ATOM 2804 C CD    . ARG A 1 362 ? 3.637   11.048  -18.595 1.00 84.37 362 A 1 
ATOM 2805 N NE    . ARG A 1 362 ? 2.437   10.235  -18.409 1.00 80.64 362 A 1 
ATOM 2806 C CZ    . ARG A 1 362 ? 1.568   10.409  -17.444 1.00 78.78 362 A 1 
ATOM 2807 N NH1   . ARG A 1 362 ? 1.761   11.292  -16.505 1.00 68.15 362 A 1 
ATOM 2808 N NH2   . ARG A 1 362 ? 0.497   9.701   -17.414 1.00 72.05 362 A 1 
ATOM 2809 N N     . TYR A 1 363 ? 7.484   10.261  -21.635 1.00 92.86 363 A 1 
ATOM 2810 C CA    . TYR A 1 363 ? 8.437   11.327  -21.885 1.00 92.73 363 A 1 
ATOM 2811 C C     . TYR A 1 363 ? 9.609   10.787  -22.704 1.00 93.09 363 A 1 
ATOM 2812 O O     . TYR A 1 363 ? 10.542  10.205  -22.147 1.00 92.11 363 A 1 
ATOM 2813 C CB    . TYR A 1 363 ? 8.910   11.919  -20.559 1.00 92.08 363 A 1 
ATOM 2814 C CG    . TYR A 1 363 ? 7.808   12.530  -19.718 1.00 91.47 363 A 1 
ATOM 2815 C CD1   . TYR A 1 363 ? 7.173   13.713  -20.133 1.00 89.03 363 A 1 
ATOM 2816 C CD2   . TYR A 1 363 ? 7.438   11.939  -18.502 1.00 88.97 363 A 1 
ATOM 2817 C CE1   . TYR A 1 363 ? 6.182   14.306  -19.349 1.00 87.79 363 A 1 
ATOM 2818 C CE2   . TYR A 1 363 ? 6.451   12.527  -17.699 1.00 86.96 363 A 1 
ATOM 2819 C CZ    . TYR A 1 363 ? 5.830   13.721  -18.127 1.00 88.60 363 A 1 
ATOM 2820 O OH    . TYR A 1 363 ? 4.871   14.320  -17.352 1.00 86.66 363 A 1 
ATOM 2821 N N     . ALA A 1 364 ? 9.595   11.036  -23.997 1.00 94.23 364 A 1 
ATOM 2822 C CA    . ALA A 1 364 ? 10.688  10.678  -24.902 1.00 94.11 364 A 1 
ATOM 2823 C C     . ALA A 1 364 ? 12.020  11.303  -24.463 1.00 94.47 364 A 1 
ATOM 2824 O O     . ALA A 1 364 ? 13.044  10.625  -24.437 1.00 92.76 364 A 1 
ATOM 2825 C CB    . ALA A 1 364 ? 10.301  11.104  -26.319 1.00 93.15 364 A 1 
ATOM 2826 N N     . THR A 1 365 ? 12.003  12.560  -23.998 1.00 94.21 365 A 1 
ATOM 2827 C CA    . THR A 1 365 ? 13.181  13.257  -23.473 1.00 93.48 365 A 1 
ATOM 2828 C C     . THR A 1 365 ? 13.802  12.545  -22.272 1.00 93.90 365 A 1 
ATOM 2829 O O     . THR A 1 365 ? 15.017  12.364  -22.211 1.00 92.52 365 A 1 
ATOM 2830 C CB    . THR A 1 365 ? 12.824  14.694  -23.074 1.00 91.71 365 A 1 
ATOM 2831 O OG1   . THR A 1 365 ? 11.724  14.692  -22.186 1.00 81.26 365 A 1 
ATOM 2832 C CG2   . THR A 1 365 ? 12.421  15.545  -24.279 1.00 78.56 365 A 1 
ATOM 2833 N N     . ARG A 1 366 ? 12.999  12.043  -21.342 1.00 93.45 366 A 1 
ATOM 2834 C CA    . ARG A 1 366 ? 13.491  11.273  -20.189 1.00 93.58 366 A 1 
ATOM 2835 C C     . ARG A 1 366 ? 14.059  9.919   -20.593 1.00 93.80 366 A 1 
ATOM 2836 O O     . ARG A 1 366 ? 14.978  9.437   -19.932 1.00 92.72 366 A 1 
ATOM 2837 C CB    . ARG A 1 366 ? 12.397  11.053  -19.149 1.00 93.01 366 A 1 
ATOM 2838 C CG    . ARG A 1 366 ? 11.972  12.339  -18.439 1.00 89.29 366 A 1 
ATOM 2839 C CD    . ARG A 1 366 ? 11.035  11.994  -17.282 1.00 87.90 366 A 1 
ATOM 2840 N NE    . ARG A 1 366 ? 10.519  13.197  -16.621 1.00 84.83 366 A 1 
ATOM 2841 C CZ    . ARG A 1 366 ? 9.773   13.232  -15.517 1.00 83.98 366 A 1 
ATOM 2842 N NH1   . ARG A 1 366 ? 9.445   12.152  -14.872 1.00 75.62 366 A 1 
ATOM 2843 N NH2   . ARG A 1 366 ? 9.355   14.374  -15.066 1.00 78.45 366 A 1 
ATOM 2844 N N     . LYS A 1 367 ? 13.511  9.295   -21.632 1.00 94.15 367 A 1 
ATOM 2845 C CA    . LYS A 1 367 ? 14.033  8.045   -22.175 1.00 94.58 367 A 1 
ATOM 2846 C C     . LYS A 1 367 ? 15.409  8.278   -22.792 1.00 94.63 367 A 1 
ATOM 2847 O O     . LYS A 1 367 ? 16.355  7.629   -22.361 1.00 93.64 367 A 1 
ATOM 2848 C CB    . LYS A 1 367 ? 13.030  7.442   -23.170 1.00 94.30 367 A 1 
ATOM 2849 C CG    . LYS A 1 367 ? 13.568  6.136   -23.760 1.00 92.75 367 A 1 
ATOM 2850 C CD    . LYS A 1 367 ? 12.642  5.549   -24.833 1.00 90.06 367 A 1 
ATOM 2851 C CE    . LYS A 1 367 ? 13.374  4.392   -25.487 1.00 84.25 367 A 1 
ATOM 2852 N NZ    . LYS A 1 367 ? 12.687  3.872   -26.687 1.00 78.54 367 A 1 
ATOM 2853 N N     . ALA A 1 368 ? 15.535  9.239   -23.689 1.00 94.78 368 A 1 
ATOM 2854 C CA    . ALA A 1 368 ? 16.797  9.587   -24.340 1.00 94.34 368 A 1 
ATOM 2855 C C     . ALA A 1 368 ? 17.884  9.930   -23.307 1.00 94.29 368 A 1 
ATOM 2856 O O     . ALA A 1 368 ? 18.981  9.380   -23.340 1.00 92.58 368 A 1 
ATOM 2857 C CB    . ALA A 1 368 ? 16.540  10.751  -25.300 1.00 93.55 368 A 1 
ATOM 2858 N N     . TYR A 1 369 ? 17.557  10.758  -22.312 1.00 93.85 369 A 1 
ATOM 2859 C CA    . TYR A 1 369 ? 18.471  11.084  -21.217 1.00 92.95 369 A 1 
ATOM 2860 C C     . TYR A 1 369 ? 18.900  9.856   -20.397 1.00 93.43 369 A 1 
ATOM 2861 O O     . TYR A 1 369 ? 20.070  9.713   -20.039 1.00 92.48 369 A 1 
ATOM 2862 C CB    . TYR A 1 369 ? 17.808  12.122  -20.316 1.00 91.61 369 A 1 
ATOM 2863 C CG    . TYR A 1 369 ? 18.700  12.594  -19.203 1.00 88.72 369 A 1 
ATOM 2864 C CD1   . TYR A 1 369 ? 18.656  11.990  -17.929 1.00 84.45 369 A 1 
ATOM 2865 C CD2   . TYR A 1 369 ? 19.599  13.643  -19.432 1.00 81.62 369 A 1 
ATOM 2866 C CE1   . TYR A 1 369 ? 19.495  12.434  -16.899 1.00 80.19 369 A 1 
ATOM 2867 C CE2   . TYR A 1 369 ? 20.442  14.104  -18.410 1.00 77.82 369 A 1 
ATOM 2868 C CZ    . TYR A 1 369 ? 20.384  13.491  -17.130 1.00 79.10 369 A 1 
ATOM 2869 O OH    . TYR A 1 369 ? 21.200  13.947  -16.132 1.00 76.90 369 A 1 
ATOM 2870 N N     . ALA A 1 370 ? 17.975  8.949   -20.080 1.00 93.67 370 A 1 
ATOM 2871 C CA    . ALA A 1 370 ? 18.290  7.741   -19.313 1.00 93.71 370 A 1 
ATOM 2872 C C     . ALA A 1 370 ? 19.125  6.724   -20.107 1.00 94.04 370 A 1 
ATOM 2873 O O     . ALA A 1 370 ? 19.832  5.915   -19.484 1.00 92.60 370 A 1 
ATOM 2874 C CB    . ALA A 1 370 ? 16.984  7.104   -18.837 1.00 93.10 370 A 1 
ATOM 2875 N N     . GLU A 1 371 ? 19.040  6.717   -21.424 1.00 94.00 371 A 1 
ATOM 2876 C CA    . GLU A 1 371 ? 19.846  5.883   -22.321 1.00 94.03 371 A 1 
ATOM 2877 C C     . GLU A 1 371 ? 21.275  6.433   -22.459 1.00 94.25 371 A 1 
ATOM 2878 O O     . GLU A 1 371 ? 22.225  5.659   -22.337 1.00 92.81 371 A 1 
ATOM 2879 C CB    . GLU A 1 371 ? 19.138  5.750   -23.684 1.00 93.54 371 A 1 
ATOM 2880 C CG    . GLU A 1 371 ? 17.913  4.828   -23.587 1.00 87.82 371 A 1 
ATOM 2881 C CD    . GLU A 1 371 ? 16.996  4.806   -24.831 1.00 85.42 371 A 1 
ATOM 2882 O OE1   . GLU A 1 371 ? 16.096  3.921   -24.865 1.00 78.96 371 A 1 
ATOM 2883 O OE2   . GLU A 1 371 ? 17.116  5.669   -25.703 1.00 79.25 371 A 1 
ATOM 2884 N N     . ALA A 1 372 ? 21.434  7.744   -22.615 1.00 93.44 372 A 1 
ATOM 2885 C CA    . ALA A 1 372 ? 22.736  8.401   -22.761 1.00 92.73 372 A 1 
ATOM 2886 C C     . ALA A 1 372 ? 23.520  8.536   -21.446 1.00 93.06 372 A 1 
ATOM 2887 O O     . ALA A 1 372 ? 24.740  8.705   -21.458 1.00 90.63 372 A 1 
ATOM 2888 C CB    . ALA A 1 372 ? 22.494  9.773   -23.396 1.00 90.85 372 A 1 
ATOM 2889 N N     . ARG A 1 373 ? 22.850  8.480   -20.295 1.00 92.53 373 A 1 
ATOM 2890 C CA    . ARG A 1 373 ? 23.499  8.753   -19.004 1.00 92.45 373 A 1 
ATOM 2891 C C     . ARG A 1 373 ? 24.503  7.666   -18.612 1.00 92.94 373 A 1 
ATOM 2892 O O     . ARG A 1 373 ? 24.130  6.488   -18.587 1.00 91.70 373 A 1 
ATOM 2893 C CB    . ARG A 1 373 ? 22.428  8.958   -17.932 1.00 90.69 373 A 1 
ATOM 2894 C CG    . ARG A 1 373 ? 23.060  9.484   -16.650 1.00 83.91 373 A 1 
ATOM 2895 C CD    . ARG A 1 373 ? 21.989  9.830   -15.630 1.00 82.53 373 A 1 
ATOM 2896 N NE    . ARG A 1 373 ? 22.607  10.431  -14.441 1.00 79.34 373 A 1 
ATOM 2897 C CZ    . ARG A 1 373 ? 21.978  11.034  -13.445 1.00 78.46 373 A 1 
ATOM 2898 N NH1   . ARG A 1 373 ? 20.675  11.101  -13.417 1.00 70.77 373 A 1 
ATOM 2899 N NH2   . ARG A 1 373 ? 22.655  11.571  -12.479 1.00 72.08 373 A 1 
ATOM 2900 N N     . PRO A 1 374 ? 25.747  8.041   -18.177 1.00 92.06 374 A 1 
ATOM 2901 C CA    . PRO A 1 374 ? 26.730  7.098   -17.660 1.00 92.24 374 A 1 
ATOM 2902 C C     . PRO A 1 374 ? 26.194  6.268   -16.498 1.00 93.53 374 A 1 
ATOM 2903 O O     . PRO A 1 374 ? 25.406  6.738   -15.658 1.00 92.69 374 A 1 
ATOM 2904 C CB    . PRO A 1 374 ? 27.944  7.941   -17.243 1.00 90.18 374 A 1 
ATOM 2905 C CG    . PRO A 1 374 ? 27.840  9.166   -18.125 1.00 86.06 374 A 1 
ATOM 2906 C CD    . PRO A 1 374 ? 26.333  9.373   -18.260 1.00 88.95 374 A 1 
ATOM 2907 N N     . ARG A 1 375 ? 26.609  4.980   -16.437 1.00 93.32 375 A 1 
ATOM 2908 C CA    . ARG A 1 375 ? 26.157  4.026   -15.414 1.00 93.65 375 A 1 
ATOM 2909 C C     . ARG A 1 375 ? 27.337  3.289   -14.797 1.00 93.42 375 A 1 
ATOM 2910 O O     . ARG A 1 375 ? 28.181  2.751   -15.509 1.00 91.47 375 A 1 
ATOM 2911 C CB    . ARG A 1 375 ? 25.154  3.035   -15.998 1.00 92.69 375 A 1 
ATOM 2912 C CG    . ARG A 1 375 ? 23.874  3.720   -16.504 1.00 89.87 375 A 1 
ATOM 2913 C CD    . ARG A 1 375 ? 22.908  2.691   -17.071 1.00 90.55 375 A 1 
ATOM 2914 N NE    . ARG A 1 375 ? 21.716  3.347   -17.636 1.00 89.21 375 A 1 
ATOM 2915 C CZ    . ARG A 1 375 ? 20.729  2.761   -18.277 1.00 90.83 375 A 1 
ATOM 2916 N NH1   . ARG A 1 375 ? 20.684  1.472   -18.430 1.00 81.56 375 A 1 
ATOM 2917 N NH2   . ARG A 1 375 ? 19.777  3.464   -18.792 1.00 85.25 375 A 1 
ATOM 2918 N N     . ILE A 1 376 ? 27.328  3.151   -13.484 1.00 94.09 376 A 1 
ATOM 2919 C CA    . ILE A 1 376 ? 28.254  2.308   -12.719 1.00 93.80 376 A 1 
ATOM 2920 C C     . ILE A 1 376 ? 27.464  1.127   -12.164 1.00 94.39 376 A 1 
ATOM 2921 O O     . ILE A 1 376 ? 26.512  1.317   -11.395 1.00 92.31 376 A 1 
ATOM 2922 C CB    . ILE A 1 376 ? 28.973  3.123   -11.628 1.00 92.24 376 A 1 
ATOM 2923 C CG1   . ILE A 1 376 ? 29.763  4.292   -12.243 1.00 85.86 376 A 1 
ATOM 2924 C CG2   . ILE A 1 376 ? 29.899  2.202   -10.815 1.00 84.77 376 A 1 
ATOM 2925 C CD1   . ILE A 1 376 ? 30.382  5.251   -11.209 1.00 77.87 376 A 1 
ATOM 2926 N N     . LYS A 1 377 ? 27.812  -0.103  -12.592 1.00 93.03 377 A 1 
ATOM 2927 C CA    . LYS A 1 377 ? 27.095  -1.332  -12.205 1.00 93.76 377 A 1 
ATOM 2928 C C     . LYS A 1 377 ? 25.560  -1.200  -12.379 1.00 94.10 377 A 1 
ATOM 2929 O O     . LYS A 1 377 ? 24.783  -1.659  -11.540 1.00 91.51 377 A 1 
ATOM 2930 C CB    . LYS A 1 377 ? 27.504  -1.777  -10.791 1.00 92.66 377 A 1 
ATOM 2931 C CG    . LYS A 1 377 ? 29.004  -2.090  -10.646 1.00 88.80 377 A 1 
ATOM 2932 C CD    . LYS A 1 377 ? 29.340  -2.519  -9.203  1.00 82.43 377 A 1 
ATOM 2933 C CE    . LYS A 1 377 ? 30.835  -2.828  -9.072  1.00 74.73 377 A 1 
ATOM 2934 N NZ    . LYS A 1 377 ? 31.232  -3.207  -7.684  1.00 67.05 377 A 1 
ATOM 2935 N N     . GLY A 1 378 ? 25.128  -0.551  -13.443 1.00 93.25 378 A 1 
ATOM 2936 C CA    . GLY A 1 378 ? 23.721  -0.354  -13.798 1.00 93.27 378 A 1 
ATOM 2937 C C     . GLY A 1 378 ? 23.004  0.808   -13.094 1.00 93.95 378 A 1 
ATOM 2938 O O     . GLY A 1 378 ? 21.913  1.183   -13.515 1.00 91.73 378 A 1 
ATOM 2939 N N     . ARG A 1 379 ? 23.607  1.410   -12.063 1.00 95.29 379 A 1 
ATOM 2940 C CA    . ARG A 1 379 ? 23.098  2.627   -11.422 1.00 95.30 379 A 1 
ATOM 2941 C C     . ARG A 1 379 ? 23.552  3.858   -12.194 1.00 95.40 379 A 1 
ATOM 2942 O O     . ARG A 1 379 ? 24.653  3.859   -12.736 1.00 93.39 379 A 1 
ATOM 2943 C CB    . ARG A 1 379 ? 23.561  2.713   -9.963  1.00 94.32 379 A 1 
ATOM 2944 C CG    . ARG A 1 379 ? 23.078  1.528   -9.123  1.00 88.34 379 A 1 
ATOM 2945 C CD    . ARG A 1 379 ? 23.493  1.711   -7.662  1.00 88.05 379 A 1 
ATOM 2946 N NE    . ARG A 1 379 ? 23.059  0.578   -6.840  1.00 83.05 379 A 1 
ATOM 2947 C CZ    . ARG A 1 379 ? 23.208  0.473   -5.526  1.00 80.87 379 A 1 
ATOM 2948 N NH1   . ARG A 1 379 ? 23.781  1.409   -4.821  1.00 72.00 379 A 1 
ATOM 2949 N NH2   . ARG A 1 379 ? 22.790  -0.590  -4.900  1.00 72.63 379 A 1 
ATOM 2950 N N     . PHE A 1 380 ? 22.755  4.908   -12.185 1.00 93.92 380 A 1 
ATOM 2951 C CA    . PHE A 1 380 ? 23.191  6.172   -12.761 1.00 93.80 380 A 1 
ATOM 2952 C C     . PHE A 1 380 ? 24.407  6.716   -11.994 1.00 93.32 380 A 1 
ATOM 2953 O O     . PHE A 1 380 ? 24.339  6.846   -10.768 1.00 91.57 380 A 1 
ATOM 2954 C CB    . PHE A 1 380 ? 22.051  7.188   -12.749 1.00 93.53 380 A 1 
ATOM 2955 C CG    . PHE A 1 380 ? 20.880  6.810   -13.633 1.00 93.85 380 A 1 
ATOM 2956 C CD1   . PHE A 1 380 ? 21.070  6.677   -15.017 1.00 92.24 380 A 1 
ATOM 2957 C CD2   . PHE A 1 380 ? 19.612  6.610   -13.090 1.00 91.95 380 A 1 
ATOM 2958 C CE1   . PHE A 1 380 ? 19.994  6.335   -15.851 1.00 91.38 380 A 1 
ATOM 2959 C CE2   . PHE A 1 380 ? 18.526  6.270   -13.914 1.00 90.95 380 A 1 
ATOM 2960 C CZ    . PHE A 1 380 ? 18.712  6.128   -15.306 1.00 92.02 380 A 1 
ATOM 2961 N N     . ALA A 1 381 ? 25.474  7.038   -12.706 1.00 93.47 381 A 1 
ATOM 2962 C CA    . ALA A 1 381 ? 26.625  7.709   -12.126 1.00 92.54 381 A 1 
ATOM 2963 C C     . ALA A 1 381 ? 26.278  9.169   -11.808 1.00 91.43 381 A 1 
ATOM 2964 O O     . ALA A 1 381 ? 25.407  9.771   -12.451 1.00 87.82 381 A 1 
ATOM 2965 C CB    . ALA A 1 381 ? 27.813  7.584   -13.074 1.00 90.69 381 A 1 
ATOM 2966 N N     . LYS A 1 382 ? 26.947  9.750   -10.791 1.00 89.62 382 A 1 
ATOM 2967 C CA    . LYS A 1 382 ? 26.927  11.188  -10.591 1.00 87.45 382 A 1 
ATOM 2968 C C     . LYS A 1 382 ? 27.717  11.806  -11.737 1.00 85.65 382 A 1 
ATOM 2969 O O     . LYS A 1 382 ? 28.813  11.336  -12.026 1.00 78.45 382 A 1 
ATOM 2970 C CB    . LYS A 1 382 ? 27.500  11.557  -9.211  1.00 82.78 382 A 1 
ATOM 2971 C CG    . LYS A 1 382 ? 27.253  13.035  -8.851  1.00 72.58 382 A 1 
ATOM 2972 C CD    . LYS A 1 382 ? 27.824  13.395  -7.467  1.00 68.02 382 A 1 
ATOM 2973 C CE    . LYS A 1 382 ? 27.581  14.870  -7.163  1.00 58.56 382 A 1 
ATOM 2974 N NZ    . LYS A 1 382 ? 28.248  15.327  -5.914  1.00 52.16 382 A 1 
ATOM 2975 N N     . ARG A 1 383 ? 27.156  12.814  -12.400 1.00 83.60 383 A 1 
ATOM 2976 C CA    . ARG A 1 383 ? 27.907  13.557  -13.416 1.00 79.59 383 A 1 
ATOM 2977 C C     . ARG A 1 383 ? 28.971  14.389  -12.716 1.00 76.92 383 A 1 
ATOM 2978 O O     . ARG A 1 383 ? 28.674  15.005  -11.696 1.00 68.30 383 A 1 
ATOM 2979 C CB    . ARG A 1 383 ? 26.982  14.443  -14.253 1.00 73.52 383 A 1 
ATOM 2980 C CG    . ARG A 1 383 ? 26.176  13.580  -15.237 1.00 63.43 383 A 1 
ATOM 2981 C CD    . ARG A 1 383 ? 25.322  14.483  -16.114 1.00 61.64 383 A 1 
ATOM 2982 N NE    . ARG A 1 383 ? 24.648  13.693  -17.166 1.00 54.02 383 A 1 
ATOM 2983 C CZ    . ARG A 1 383 ? 23.997  14.205  -18.182 1.00 49.91 383 A 1 
ATOM 2984 N NH1   . ARG A 1 383 ? 23.771  15.482  -18.271 1.00 48.25 383 A 1 
ATOM 2985 N NH2   . ARG A 1 383 ? 23.581  13.455  -19.145 1.00 45.28 383 A 1 
ATOM 2986 N N     . SER A 1 384 ? 30.185  14.359  -13.249 1.00 73.86 384 A 1 
ATOM 2987 C CA    . SER A 1 384 ? 31.166  15.386  -12.912 1.00 71.91 384 A 1 
ATOM 2988 C C     . SER A 1 384 ? 30.724  16.709  -13.538 1.00 72.10 384 A 1 
ATOM 2989 O O     . SER A 1 384 ? 30.031  16.713  -14.558 1.00 63.69 384 A 1 
ATOM 2990 C CB    . SER A 1 384 ? 32.557  14.958  -13.393 1.00 64.25 384 A 1 
ATOM 2991 O OG    . SER A 1 384 ? 32.567  14.745  -14.776 1.00 56.01 384 A 1 
ATOM 2992 N N     . ASP A 1 385 ? 31.131  17.841  -12.956 1.00 57.61 385 A 1 
ATOM 2993 C CA    . ASP A 1 385 ? 30.742  19.160  -13.478 1.00 55.74 385 A 1 
ATOM 2994 C C     . ASP A 1 385 ? 31.172  19.332  -14.944 1.00 54.85 385 A 1 
ATOM 2995 O O     . ASP A 1 385 ? 30.401  19.830  -15.762 1.00 52.22 385 A 1 
ATOM 2996 C CB    . ASP A 1 385 ? 31.314  20.248  -12.561 1.00 51.16 385 A 1 
ATOM 2997 C CG    . ASP A 1 385 ? 30.781  20.146  -11.132 1.00 44.47 385 A 1 
ATOM 2998 O OD1   . ASP A 1 385 ? 29.581  19.843  -10.965 1.00 41.88 385 A 1 
ATOM 2999 O OD2   . ASP A 1 385 ? 31.594  20.271  -10.191 1.00 40.93 385 A 1 
ATOM 3000 N N     . ALA A 1 386 ? 32.342  18.785  -15.311 1.00 53.01 386 A 1 
ATOM 3001 C CA    . ALA A 1 386 ? 32.823  18.781  -16.696 1.00 50.82 386 A 1 
ATOM 3002 C C     . ALA A 1 386 ? 31.923  17.991  -17.669 1.00 52.23 386 A 1 
ATOM 3003 O O     . ALA A 1 386 ? 31.738  18.398  -18.815 1.00 50.80 386 A 1 
ATOM 3004 C CB    . ALA A 1 386 ? 34.249  18.207  -16.683 1.00 47.04 386 A 1 
ATOM 3005 N N     . GLU A 1 387 ? 31.353  16.879  -17.243 1.00 64.80 387 A 1 
ATOM 3006 C CA    . GLU A 1 387 ? 30.427  16.113  -18.093 1.00 63.63 387 A 1 
ATOM 3007 C C     . GLU A 1 387 ? 29.059  16.803  -18.255 1.00 64.26 387 A 1 
ATOM 3008 O O     . GLU A 1 387 ? 28.362  16.546  -19.232 1.00 60.28 387 A 1 
ATOM 3009 C CB    . GLU A 1 387 ? 30.203  14.703  -17.518 1.00 57.35 387 A 1 
ATOM 3010 C CG    . GLU A 1 387 ? 31.397  13.758  -17.701 1.00 50.13 387 A 1 
ATOM 3011 C CD    . GLU A 1 387 ? 31.157  12.398  -17.033 1.00 46.34 387 A 1 
ATOM 3012 O OE1   . GLU A 1 387 ? 31.769  11.400  -17.480 1.00 43.14 387 A 1 
ATOM 3013 O OE2   . GLU A 1 387 ? 30.370  12.342  -16.049 1.00 41.60 387 A 1 
ATOM 3014 N N     . MET A 1 388 ? 28.670  17.671  -17.324 1.00 65.19 388 A 1 
ATOM 3015 C CA    . MET A 1 388 ? 27.438  18.440  -17.463 1.00 63.17 388 A 1 
ATOM 3016 C C     . MET A 1 388 ? 27.542  19.491  -18.570 1.00 63.34 388 A 1 
ATOM 3017 O O     . MET A 1 388 ? 26.575  19.659  -19.314 1.00 59.11 388 A 1 
ATOM 3018 C CB    . MET A 1 388 ? 27.057  19.120  -16.141 1.00 58.39 388 A 1 
ATOM 3019 C CG    . MET A 1 388 ? 26.464  18.160  -15.109 1.00 51.66 388 A 1 
ATOM 3020 S SD    . MET A 1 388 ? 24.908  18.698  -14.344 1.00 46.44 388 A 1 
ATOM 3021 C CE    . MET A 1 388 ? 25.291  20.400  -13.914 1.00 43.20 388 A 1 
ATOM 3022 N N     . GLU A 1 389 ? 28.693  20.155  -18.713 1.00 53.22 389 A 1 
ATOM 3023 C CA    . GLU A 1 389 ? 28.907  21.137  -19.783 1.00 52.90 389 A 1 
ATOM 3024 C C     . GLU A 1 389 ? 28.842  20.493  -21.173 1.00 53.36 389 A 1 
ATOM 3025 O O     . GLU A 1 389 ? 28.157  20.998  -22.060 1.00 51.59 389 A 1 
ATOM 3026 C CB    . GLU A 1 389 ? 30.252  21.849  -19.599 1.00 48.98 389 A 1 
ATOM 3027 C CG    . GLU A 1 389 ? 30.247  22.822  -18.420 1.00 42.74 389 A 1 
ATOM 3028 C CD    . GLU A 1 389 ? 31.532  23.657  -18.319 1.00 40.61 389 A 1 
ATOM 3029 O OE1   . GLU A 1 389 ? 31.468  24.722  -17.669 1.00 36.94 389 A 1 
ATOM 3030 O OE2   . GLU A 1 389 ? 32.555  23.233  -18.896 1.00 36.58 389 A 1 
ATOM 3031 N N     . VAL A 1 390 ? 29.473  19.324  -21.337 1.00 63.00 390 A 1 
ATOM 3032 C CA    . VAL A 1 390 ? 29.475  18.605  -22.622 1.00 63.35 390 A 1 
ATOM 3033 C C     . VAL A 1 390 ? 28.060  18.190  -23.041 1.00 64.95 390 A 1 
ATOM 3034 O O     . VAL A 1 390 ? 27.689  18.306  -24.209 1.00 61.85 390 A 1 
ATOM 3035 C CB    . VAL A 1 390 ? 30.406  17.387  -22.571 1.00 59.72 390 A 1 
ATOM 3036 C CG1   . VAL A 1 390 ? 30.453  16.652  -23.918 1.00 51.95 390 A 1 
ATOM 3037 C CG2   . VAL A 1 390 ? 31.845  17.795  -22.242 1.00 55.23 390 A 1 
ATOM 3038 N N     . ASP A 1 391 ? 27.243  17.750  -22.109 1.00 62.68 391 A 1 
ATOM 3039 C CA    . ASP A 1 391 ? 25.883  17.296  -22.441 1.00 61.54 391 A 1 
ATOM 3040 C C     . ASP A 1 391 ? 24.924  18.471  -22.720 1.00 61.00 391 A 1 
ATOM 3041 O O     . ASP A 1 391 ? 24.002  18.335  -23.525 1.00 58.52 391 A 1 
ATOM 3042 C CB    . ASP A 1 391 ? 25.391  16.402  -21.310 1.00 57.32 391 A 1 
ATOM 3043 C CG    . ASP A 1 391 ? 24.298  15.407  -21.728 1.00 51.04 391 A 1 
ATOM 3044 O OD1   . ASP A 1 391 ? 24.508  14.622  -22.654 1.00 48.47 391 A 1 
ATOM 3045 O OD2   . ASP A 1 391 ? 23.300  15.295  -20.971 1.00 46.05 391 A 1 
ATOM 3046 N N     . GLN A 1 392 ? 25.167  19.642  -22.123 1.00 60.19 392 A 1 
ATOM 3047 C CA    . GLN A 1 392 ? 24.447  20.862  -22.500 1.00 60.62 392 A 1 
ATOM 3048 C C     . GLN A 1 392 ? 24.791  21.295  -23.927 1.00 60.67 392 A 1 
ATOM 3049 O O     . GLN A 1 392 ? 23.880  21.640  -24.692 1.00 58.59 392 A 1 
ATOM 3050 C CB    . GLN A 1 392 ? 24.739  22.005  -21.526 1.00 57.42 392 A 1 
ATOM 3051 C CG    . GLN A 1 392 ? 23.931  21.872  -20.229 1.00 52.16 392 A 1 
ATOM 3052 C CD    . GLN A 1 392 ? 24.095  23.079  -19.315 1.00 49.28 392 A 1 
ATOM 3053 O OE1   . GLN A 1 392 ? 24.835  24.017  -19.552 1.00 46.77 392 A 1 
ATOM 3054 N NE2   . GLN A 1 392 ? 23.365  23.131  -18.220 1.00 44.06 392 A 1 
ATOM 3055 N N     . THR A 1 393 ? 26.054  21.204  -24.321 1.00 58.15 393 A 1 
ATOM 3056 C CA    . THR A 1 393 ? 26.471  21.508  -25.704 1.00 58.31 393 A 1 
ATOM 3057 C C     . THR A 1 393 ? 25.851  20.554  -26.714 1.00 58.66 393 A 1 
ATOM 3058 O O     . THR A 1 393 ? 25.352  21.005  -27.750 1.00 55.69 393 A 1 
ATOM 3059 C CB    . THR A 1 393 ? 28.002  21.536  -25.883 1.00 54.96 393 A 1 
ATOM 3060 O OG1   . THR A 1 393 ? 28.702  21.013  -24.785 1.00 48.80 393 A 1 
ATOM 3061 C CG2   . THR A 1 393 ? 28.510  22.950  -26.083 1.00 50.24 393 A 1 
ATOM 3062 N N     . PHE A 1 394 ? 25.782  19.253  -26.429 1.00 56.76 394 A 1 
ATOM 3063 C CA    . PHE A 1 394 ? 25.102  18.297  -27.318 1.00 55.76 394 A 1 
ATOM 3064 C C     . PHE A 1 394 ? 23.589  18.524  -27.402 1.00 55.14 394 A 1 
ATOM 3065 O O     . PHE A 1 394 ? 23.004  18.387  -28.491 1.00 51.74 394 A 1 
ATOM 3066 C CB    . PHE A 1 394 ? 25.418  16.861  -26.881 1.00 52.33 394 A 1 
ATOM 3067 C CG    . PHE A 1 394 ? 26.588  16.273  -27.627 1.00 49.33 394 A 1 
ATOM 3068 C CD1   . PHE A 1 394 ? 26.380  15.672  -28.892 1.00 47.93 394 A 1 
ATOM 3069 C CD2   . PHE A 1 394 ? 27.887  16.338  -27.107 1.00 45.34 394 A 1 
ATOM 3070 C CE1   . PHE A 1 394 ? 27.456  15.143  -29.614 1.00 43.16 394 A 1 
ATOM 3071 C CE2   . PHE A 1 394 ? 28.974  15.815  -27.831 1.00 42.73 394 A 1 
ATOM 3072 C CZ    . PHE A 1 394 ? 28.754  15.217  -29.078 1.00 43.95 394 A 1 
ATOM 3073 N N     . SER A 1 395 ? 22.930  18.884  -26.298 1.00 55.73 395 A 1 
ATOM 3074 C CA    . SER A 1 395 ? 21.486  19.149  -26.309 1.00 55.54 395 A 1 
ATOM 3075 C C     . SER A 1 395 ? 21.119  20.406  -27.101 1.00 54.75 395 A 1 
ATOM 3076 O O     . SER A 1 395 ? 20.064  20.435  -27.728 1.00 52.00 395 A 1 
ATOM 3077 C CB    . SER A 1 395 ? 20.958  19.262  -24.881 1.00 52.97 395 A 1 
ATOM 3078 O OG    . SER A 1 395 ? 19.550  19.355  -24.911 1.00 46.94 395 A 1 
ATOM 3079 N N     . THR A 1 396 ? 21.969  21.434  -27.074 1.00 57.36 396 A 1 
ATOM 3080 C CA    . THR A 1 396 ? 21.761  22.649  -27.884 1.00 57.81 396 A 1 
ATOM 3081 C C     . THR A 1 396 ? 22.048  22.409  -29.361 1.00 58.02 396 A 1 
ATOM 3082 O O     . THR A 1 396 ? 21.266  22.863  -30.196 1.00 54.23 396 A 1 
ATOM 3083 C CB    . THR A 1 396 ? 22.582  23.841  -27.371 1.00 52.28 396 A 1 
ATOM 3084 O OG1   . THR A 1 396 ? 23.838  23.434  -26.894 1.00 46.16 396 A 1 
ATOM 3085 C CG2   . THR A 1 396 ? 21.885  24.553  -26.221 1.00 47.46 396 A 1 
ATOM 3086 N N     . ALA A 1 397 ? 23.082  21.636  -29.700 1.00 50.27 397 A 1 
ATOM 3087 C CA    . ALA A 1 397 ? 23.408  21.312  -31.092 1.00 50.77 397 A 1 
ATOM 3088 C C     . ALA A 1 397 ? 22.278  20.531  -31.794 1.00 48.82 397 A 1 
ATOM 3089 O O     . ALA A 1 397 ? 21.926  20.842  -32.936 1.00 47.62 397 A 1 
ATOM 3090 C CB    . ALA A 1 397 ? 24.726  20.534  -31.116 1.00 48.17 397 A 1 
ATOM 3091 N N     . ALA A 1 398 ? 21.645  19.578  -31.102 1.00 49.65 398 A 1 
ATOM 3092 C CA    . ALA A 1 398 ? 20.544  18.798  -31.681 1.00 49.33 398 A 1 
ATOM 3093 C C     . ALA A 1 398 ? 19.277  19.638  -31.970 1.00 47.75 398 A 1 
ATOM 3094 O O     . ALA A 1 398 ? 18.478  19.265  -32.835 1.00 45.70 398 A 1 
ATOM 3095 C CB    . ALA A 1 398 ? 20.225  17.641  -30.731 1.00 46.90 398 A 1 
ATOM 3096 N N     . LEU A 1 399 ? 19.071  20.742  -31.270 1.00 49.35 399 A 1 
ATOM 3097 C CA    . LEU A 1 399 ? 17.957  21.662  -31.540 1.00 49.53 399 A 1 
ATOM 3098 C C     . LEU A 1 399 ? 18.249  22.608  -32.710 1.00 48.83 399 A 1 
ATOM 3099 O O     . LEU A 1 399 ? 17.313  22.984  -33.407 1.00 46.34 399 A 1 
ATOM 3100 C CB    . LEU A 1 399 ? 17.623  22.448  -30.260 1.00 45.00 399 A 1 
ATOM 3101 C CG    . LEU A 1 399 ? 16.766  21.661  -29.254 1.00 41.69 399 A 1 
ATOM 3102 C CD1   . LEU A 1 399 ? 16.766  22.378  -27.907 1.00 42.47 399 A 1 
ATOM 3103 C CD2   . LEU A 1 399 ? 15.315  21.521  -29.729 1.00 44.53 399 A 1 
ATOM 3104 N N     . SER A 1 400 ? 19.503  22.983  -32.921 1.00 51.00 400 A 1 
ATOM 3105 C CA    . SER A 1 400 ? 19.854  23.917  -33.998 1.00 52.79 400 A 1 
ATOM 3106 C C     . SER A 1 400 ? 19.742  23.311  -35.392 1.00 53.27 400 A 1 
ATOM 3107 O O     . SER A 1 400 ? 19.358  24.012  -36.320 1.00 48.82 400 A 1 
ATOM 3108 C CB    . SER A 1 400 ? 21.257  24.492  -33.785 1.00 48.41 400 A 1 
ATOM 3109 O OG    . SER A 1 400 ? 22.256  23.493  -33.766 1.00 44.03 400 A 1 
ATOM 3110 N N     . ASP A 1 401 ? 20.024  22.017  -35.526 1.00 51.51 401 A 1 
ATOM 3111 C CA    . ASP A 1 401 ? 20.038  21.353  -36.851 1.00 53.75 401 A 1 
ATOM 3112 C C     . ASP A 1 401 ? 18.627  21.125  -37.441 1.00 53.48 401 A 1 
ATOM 3113 O O     . ASP A 1 401 ? 18.468  20.785  -38.607 1.00 50.65 401 A 1 
ATOM 3114 C CB    . ASP A 1 401 ? 20.849  20.058  -36.754 1.00 48.03 401 A 1 
ATOM 3115 C CG    . ASP A 1 401 ? 21.465  19.615  -38.098 1.00 42.75 401 A 1 
ATOM 3116 O OD1   . ASP A 1 401 ? 21.702  20.489  -38.949 1.00 41.46 401 A 1 
ATOM 3117 O OD2   . ASP A 1 401 ? 21.726  18.400  -38.212 1.00 41.45 401 A 1 
ATOM 3118 N N     . SER A 1 402 ? 17.575  21.359  -36.650 1.00 44.80 402 A 1 
ATOM 3119 C CA    . SER A 1 402 ? 16.196  21.337  -37.157 1.00 47.54 402 A 1 
ATOM 3120 C C     . SER A 1 402 ? 15.804  22.603  -37.941 1.00 47.99 402 A 1 
ATOM 3121 O O     . SER A 1 402 ? 14.628  22.923  -38.056 1.00 43.85 402 A 1 
ATOM 3122 C CB    . SER A 1 402 ? 15.199  20.992  -36.049 1.00 42.83 402 A 1 
ATOM 3123 O OG    . SER A 1 402 ? 15.006  22.048  -35.130 1.00 39.85 402 A 1 
ATOM 3124 N N     . SER A 1 403 ? 16.774  23.317  -38.525 1.00 37.69 403 A 1 
ATOM 3125 C CA    . SER A 1 403 ? 16.534  24.333  -39.552 1.00 39.82 403 A 1 
ATOM 3126 C C     . SER A 1 403 ? 16.081  23.638  -40.848 1.00 39.38 403 A 1 
ATOM 3127 O O     . SER A 1 403 ? 16.830  23.540  -41.813 1.00 36.71 403 A 1 
ATOM 3128 C CB    . SER A 1 403 ? 17.759  25.236  -39.740 1.00 36.69 403 A 1 
ATOM 3129 O OG    . SER A 1 403 ? 18.892  24.521  -40.178 1.00 34.18 403 A 1 
ATOM 3130 N N     . TYR A 1 404 ? 14.867  23.131  -40.848 1.00 39.95 404 A 1 
ATOM 3131 C CA    . TYR A 1 404 ? 14.209  22.674  -42.062 1.00 40.74 404 A 1 
ATOM 3132 C C     . TYR A 1 404 ? 14.124  23.865  -43.012 1.00 37.10 404 A 1 
ATOM 3133 O O     . TYR A 1 404 ? 13.394  24.832  -42.775 1.00 35.42 404 A 1 
ATOM 3134 C CB    . TYR A 1 404 ? 12.826  22.084  -41.752 1.00 39.00 404 A 1 
ATOM 3135 C CG    . TYR A 1 404 ? 12.867  20.608  -41.411 1.00 37.64 404 A 1 
ATOM 3136 C CD1   . TYR A 1 404 ? 12.730  19.647  -42.431 1.00 38.36 404 A 1 
ATOM 3137 C CD2   . TYR A 1 404 ? 13.062  20.191  -40.086 1.00 37.81 404 A 1 
ATOM 3138 C CE1   . TYR A 1 404 ? 12.790  18.274  -42.138 1.00 35.00 404 A 1 
ATOM 3139 C CE2   . TYR A 1 404 ? 13.133  18.816  -39.779 1.00 34.02 404 A 1 
ATOM 3140 C CZ    . TYR A 1 404 ? 12.985  17.854  -40.808 1.00 35.96 404 A 1 
ATOM 3141 O OH    . TYR A 1 404 ? 13.050  16.515  -40.504 1.00 35.75 404 A 1 
ATOM 3142 N N     . SER A 1 405 ? 14.897  23.779  -44.079 1.00 40.76 405 A 1 
ATOM 3143 C CA    . SER A 1 405 ? 14.819  24.668  -45.235 1.00 42.78 405 A 1 
ATOM 3144 C C     . SER A 1 405 ? 13.370  24.671  -45.735 1.00 41.28 405 A 1 
ATOM 3145 O O     . SER A 1 405 ? 12.912  23.704  -46.338 1.00 39.05 405 A 1 
ATOM 3146 C CB    . SER A 1 405 ? 15.778  24.172  -46.316 1.00 38.64 405 A 1 
ATOM 3147 O OG    . SER A 1 405 ? 15.606  24.876  -47.521 1.00 35.82 405 A 1 
ATOM 3148 N N     . THR A 1 406 ? 12.651  25.739  -45.451 1.00 38.00 406 A 1 
ATOM 3149 C CA    . THR A 1 406 ? 11.364  26.008  -46.086 1.00 41.93 406 A 1 
ATOM 3150 C C     . THR A 1 406 ? 11.643  26.265  -47.564 1.00 40.09 406 A 1 
ATOM 3151 O O     . THR A 1 406 ? 12.029  27.374  -47.934 1.00 38.11 406 A 1 
ATOM 3152 C CB    . THR A 1 406 ? 10.652  27.207  -45.449 1.00 38.15 406 A 1 
ATOM 3153 O OG1   . THR A 1 406 ? 11.558  28.278  -45.228 1.00 34.52 406 A 1 
ATOM 3154 C CG2   . THR A 1 406 ? 10.035  26.855  -44.100 1.00 36.72 406 A 1 
ATOM 3155 N N     . VAL A 1 407 ? 11.508  25.222  -48.376 1.00 39.04 407 A 1 
ATOM 3156 C CA    . VAL A 1 407 ? 11.585  25.354  -49.834 1.00 42.62 407 A 1 
ATOM 3157 C C     . VAL A 1 407 ? 10.481  26.331  -50.244 1.00 38.98 407 A 1 
ATOM 3158 O O     . VAL A 1 407 ? 9.310   26.035  -49.979 1.00 37.69 407 A 1 
ATOM 3159 C CB    . VAL A 1 407 ? 11.418  23.994  -50.544 1.00 40.39 407 A 1 
ATOM 3160 C CG1   . VAL A 1 407 ? 11.615  24.144  -52.057 1.00 36.63 407 A 1 
ATOM 3161 C CG2   . VAL A 1 407 ? 12.439  22.968  -50.040 1.00 40.86 407 A 1 
ATOM 3162 N N     . PRO A 1 408 ? 10.808  27.495  -50.797 1.00 37.96 408 A 1 
ATOM 3163 C CA    . PRO A 1 408 ? 9.780   28.410  -51.247 1.00 41.06 408 A 1 
ATOM 3164 C C     . PRO A 1 408 ? 9.029   27.725  -52.392 1.00 40.49 408 A 1 
ATOM 3165 O O     . PRO A 1 408 ? 9.631   27.319  -53.386 1.00 39.34 408 A 1 
ATOM 3166 C CB    . PRO A 1 408 ? 10.510  29.690  -51.667 1.00 37.65 408 A 1 
ATOM 3167 C CG    . PRO A 1 408 ? 11.896  29.199  -52.061 1.00 36.18 408 A 1 
ATOM 3168 C CD    . PRO A 1 408 ? 12.128  27.990  -51.144 1.00 41.60 408 A 1 
ATOM 3169 N N     . TRP A 1 409 ? 7.720   27.582  -52.246 1.00 34.68 409 A 1 
ATOM 3170 C CA    . TRP A 1 409 ? 6.826   27.226  -53.343 1.00 35.00 409 A 1 
ATOM 3171 C C     . TRP A 1 409 ? 6.806   28.412  -54.323 1.00 32.98 409 A 1 
ATOM 3172 O O     . TRP A 1 409 ? 6.072   29.376  -54.105 1.00 30.44 409 A 1 
ATOM 3173 C CB    . TRP A 1 409 ? 5.425   26.887  -52.819 1.00 32.28 409 A 1 
ATOM 3174 C CG    . TRP A 1 409 ? 5.257   25.526  -52.217 1.00 29.63 409 A 1 
ATOM 3175 C CD1   . TRP A 1 409 ? 5.992   24.980  -51.231 1.00 24.13 409 A 1 
ATOM 3176 C CD2   . TRP A 1 409 ? 4.263   24.521  -52.571 1.00 26.17 409 A 1 
ATOM 3177 N NE1   . TRP A 1 409 ? 5.548   23.709  -50.936 1.00 22.86 409 A 1 
ATOM 3178 C CE2   . TRP A 1 409 ? 4.476   23.385  -51.735 1.00 25.56 409 A 1 
ATOM 3179 C CE3   . TRP A 1 409 ? 3.208   24.461  -53.492 1.00 28.94 409 A 1 
ATOM 3180 C CZ2   . TRP A 1 409 ? 3.675   22.235  -51.831 1.00 30.26 409 A 1 
ATOM 3181 C CZ3   . TRP A 1 409 ? 2.404   23.320  -53.588 1.00 27.90 409 A 1 
ATOM 3182 C CH2   . TRP A 1 409 ? 2.630   22.209  -52.773 1.00 27.43 409 A 1 
ATOM 3183 N N     . PHE A 1 410 ? 7.672   28.351  -55.325 1.00 36.86 410 A 1 
ATOM 3184 C CA    . PHE A 1 410 ? 7.536   29.106  -56.564 1.00 35.26 410 A 1 
ATOM 3185 C C     . PHE A 1 410 ? 6.725   28.288  -57.578 1.00 32.18 410 A 1 
ATOM 3186 O O     . PHE A 1 410 ? 6.898   27.056  -57.609 1.00 27.17 410 A 1 
ATOM 3187 C CB    . PHE A 1 410 ? 8.900   29.522  -57.125 1.00 32.81 410 A 1 
ATOM 3188 C CG    . PHE A 1 410 ? 9.386   30.871  -56.626 1.00 30.62 410 A 1 
ATOM 3189 C CD1   . PHE A 1 410 ? 8.859   32.045  -57.173 1.00 26.25 410 A 1 
ATOM 3190 C CD2   . PHE A 1 410 ? 10.356  30.943  -55.603 1.00 26.48 410 A 1 
ATOM 3191 C CE1   . PHE A 1 410 ? 9.306   33.297  -56.701 1.00 24.48 410 A 1 
ATOM 3192 C CE2   . PHE A 1 410 ? 10.795  32.196  -55.141 1.00 28.51 410 A 1 
ATOM 3193 C CZ    . PHE A 1 410 ? 10.273  33.372  -55.686 1.00 32.19 410 A 1 
ATOM 3194 O OXT   . PHE A 1 410 ? 5.940   28.952  -58.326 1.00 39.90 410 A 1 
ATOM 3195 N N     . GLY B 2 1   ? 11.212  -10.991 -29.856 1.00 34.03 1   B 1 
ATOM 3196 C CA    . GLY B 2 1   ? 10.702  -10.154 -28.758 1.00 36.47 1   B 1 
ATOM 3197 C C     . GLY B 2 1   ? 9.988   -11.100 -27.783 1.00 40.02 1   B 1 
ATOM 3198 O O     . GLY B 2 1   ? 9.096   -11.782 -28.243 1.00 37.70 1   B 1 
ATOM 3199 N N     . GLY B 2 2   ? 10.429  -11.176 -26.547 1.00 42.66 2   B 1 
ATOM 3200 C CA    . GLY B 2 2   ? 9.832   -12.103 -25.572 1.00 43.55 2   B 1 
ATOM 3201 C C     . GLY B 2 2   ? 8.370   -11.680 -25.356 1.00 46.29 2   B 1 
ATOM 3202 O O     . GLY B 2 2   ? 8.152   -10.670 -24.697 1.00 44.17 2   B 1 
ATOM 3203 N N     . GLY B 2 3   ? 7.453   -12.406 -25.947 1.00 43.93 3   B 1 
ATOM 3204 C CA    . GLY B 2 3   ? 6.026   -12.150 -25.818 1.00 46.11 3   B 1 
ATOM 3205 C C     . GLY B 2 3   ? 5.705   -12.101 -24.324 1.00 49.23 3   B 1 
ATOM 3206 O O     . GLY B 2 3   ? 5.982   -13.077 -23.613 1.00 47.50 3   B 1 
ATOM 3207 N N     . VAL B 2 4   ? 5.218   -10.971 -23.851 1.00 52.78 4   B 1 
ATOM 3208 C CA    . VAL B 2 4   ? 4.795   -10.845 -22.457 1.00 55.00 4   B 1 
ATOM 3209 C C     . VAL B 2 4   ? 3.742   -11.918 -22.249 1.00 59.95 4   B 1 
ATOM 3210 O O     . VAL B 2 4   ? 2.671   -11.809 -22.852 1.00 56.28 4   B 1 
ATOM 3211 C CB    . VAL B 2 4   ? 4.257   -9.443  -22.167 1.00 48.52 4   B 1 
ATOM 3212 C CG1   . VAL B 2 4   ? 3.769   -9.332  -20.725 1.00 42.68 4   B 1 
ATOM 3213 C CG2   . VAL B 2 4   ? 5.329   -8.383  -22.374 1.00 43.44 4   B 1 
ATOM 3214 N N     . ARG B 2 5   ? 4.069   -12.991 -21.490 1.00 56.31 5   B 1 
ATOM 3215 C CA    . ARG B 2 5   ? 3.167   -14.126 -21.291 1.00 59.50 5   B 1 
ATOM 3216 C C     . ARG B 2 5   ? 1.813   -13.572 -20.859 1.00 63.87 5   B 1 
ATOM 3217 O O     . ARG B 2 5   ? 1.766   -12.608 -20.092 1.00 60.44 5   B 1 
ATOM 3218 C CB    . ARG B 2 5   ? 3.710   -15.096 -20.224 1.00 52.77 5   B 1 
ATOM 3219 C CG    . ARG B 2 5   ? 4.901   -15.917 -20.722 1.00 45.14 5   B 1 
ATOM 3220 C CD    . ARG B 2 5   ? 5.336   -16.908 -19.628 1.00 41.30 5   B 1 
ATOM 3221 N NE    . ARG B 2 5   ? 6.451   -17.751 -20.073 1.00 36.23 5   B 1 
ATOM 3222 C CZ    . ARG B 2 5   ? 7.023   -18.732 -19.378 1.00 32.71 5   B 1 
ATOM 3223 N NH1   . ARG B 2 5   ? 6.625   -19.022 -18.165 1.00 31.12 5   B 1 
ATOM 3224 N NH2   . ARG B 2 5   ? 7.986   -19.431 -19.889 1.00 29.50 5   B 1 
ATOM 3225 N N     . GLU B 2 6   ? 0.736   -14.165 -21.331 1.00 68.78 6   B 1 
ATOM 3226 C CA    . GLU B 2 6   ? -0.621  -13.695 -21.046 1.00 71.15 6   B 1 
ATOM 3227 C C     . GLU B 2 6   ? -0.869  -13.565 -19.535 1.00 75.28 6   B 1 
ATOM 3228 O O     . GLU B 2 6   ? -1.412  -12.570 -19.056 1.00 68.51 6   B 1 
ATOM 3229 C CB    . GLU B 2 6   ? -1.593  -14.652 -21.742 1.00 62.74 6   B 1 
ATOM 3230 C CG    . GLU B 2 6   ? -3.018  -14.136 -21.776 1.00 53.90 6   B 1 
ATOM 3231 C CD    . GLU B 2 6   ? -3.700  -14.554 -23.083 1.00 49.34 6   B 1 
ATOM 3232 O OE1   . GLU B 2 6   ? -4.326  -13.644 -23.674 1.00 46.82 6   B 1 
ATOM 3233 O OE2   . GLU B 2 6   ? -3.458  -15.687 -23.527 1.00 46.39 6   B 1 
ATOM 3234 N N     . GLN B 2 7   ? -0.270  -14.486 -18.770 1.00 66.30 7   B 1 
ATOM 3235 C CA    . GLN B 2 7   ? -0.241  -14.434 -17.305 1.00 68.33 7   B 1 
ATOM 3236 C C     . GLN B 2 7   ? 0.474   -13.197 -16.719 1.00 74.20 7   B 1 
ATOM 3237 O O     . GLN B 2 7   ? 0.285   -12.871 -15.544 1.00 69.36 7   B 1 
ATOM 3238 C CB    . GLN B 2 7   ? 0.445   -15.692 -16.773 1.00 62.33 7   B 1 
ATOM 3239 C CG    . GLN B 2 7   ? -0.354  -16.975 -17.040 1.00 55.76 7   B 1 
ATOM 3240 C CD    . GLN B 2 7   ? 0.342   -18.212 -16.473 1.00 47.93 7   B 1 
ATOM 3241 O OE1   . GLN B 2 7   ? 1.512   -18.197 -16.105 1.00 47.80 7   B 1 
ATOM 3242 N NE2   . GLN B 2 7   ? -0.355  -19.319 -16.399 1.00 42.46 7   B 1 
ATOM 3243 N N     . ASP B 2 8   ? 1.310   -12.473 -17.469 1.00 77.40 8   B 1 
ATOM 3244 C CA    . ASP B 2 8   ? 1.931   -11.228 -17.004 1.00 77.23 8   B 1 
ATOM 3245 C C     . ASP B 2 8   ? 0.992   -10.013 -17.084 1.00 81.21 8   B 1 
ATOM 3246 O O     . ASP B 2 8   ? 1.354   -8.927  -16.610 1.00 76.25 8   B 1 
ATOM 3247 C CB    . ASP B 2 8   ? 3.225   -10.919 -17.770 1.00 71.05 8   B 1 
ATOM 3248 C CG    . ASP B 2 8   ? 4.406   -11.833 -17.443 1.00 63.94 8   B 1 
ATOM 3249 O OD1   . ASP B 2 8   ? 4.525   -12.236 -16.261 1.00 57.93 8   B 1 
ATOM 3250 O OD2   . ASP B 2 8   ? 5.248   -11.998 -18.350 1.00 57.45 8   B 1 
ATOM 3251 N N     . ARG B 2 9   ? -0.200  -10.177 -17.677 1.00 90.56 9   B 1 
ATOM 3252 C CA    . ARG B 2 9   ? -1.283  -9.190  -17.689 1.00 91.71 9   B 1 
ATOM 3253 C C     . ARG B 2 9   ? -2.007  -9.123  -16.344 1.00 93.55 9   B 1 
ATOM 3254 O O     . ARG B 2 9   ? -2.563  -8.084  -16.024 1.00 90.11 9   B 1 
ATOM 3255 C CB    . ARG B 2 9   ? -2.283  -9.520  -18.796 1.00 88.44 9   B 1 
ATOM 3256 C CG    . ARG B 2 9   ? -1.659  -9.478  -20.192 1.00 81.08 9   B 1 
ATOM 3257 C CD    . ARG B 2 9   ? -2.704  -9.826  -21.254 1.00 76.81 9   B 1 
ATOM 3258 N NE    . ARG B 2 9   ? -2.164  -9.743  -22.617 1.00 69.23 9   B 1 
ATOM 3259 C CZ    . ARG B 2 9   ? -2.757  -10.199 -23.713 1.00 63.07 9   B 1 
ATOM 3260 N NH1   . ARG B 2 9   ? -3.936  -10.760 -23.673 1.00 58.97 9   B 1 
ATOM 3261 N NH2   . ARG B 2 9   ? -2.172  -10.102 -24.862 1.00 55.49 9   B 1 
ATOM 3262 N N     . PHE B 2 10  ? -1.924  -10.208 -15.570 1.00 93.14 10  B 1 
ATOM 3263 C CA    . PHE B 2 10  ? -2.615  -10.353 -14.302 1.00 94.15 10  B 1 
ATOM 3264 C C     . PHE B 2 10  ? -1.653  -10.336 -13.111 1.00 94.38 10  B 1 
ATOM 3265 O O     . PHE B 2 10  ? -0.426  -10.422 -13.242 1.00 91.28 10  B 1 
ATOM 3266 C CB    . PHE B 2 10  ? -3.447  -11.640 -14.358 1.00 93.16 10  B 1 
ATOM 3267 C CG    . PHE B 2 10  ? -4.359  -11.736 -15.562 1.00 93.50 10  B 1 
ATOM 3268 C CD1   . PHE B 2 10  ? -5.250  -10.701 -15.870 1.00 88.19 10  B 1 
ATOM 3269 C CD2   . PHE B 2 10  ? -4.303  -12.864 -16.402 1.00 87.50 10  B 1 
ATOM 3270 C CE1   . PHE B 2 10  ? -6.084  -10.777 -17.000 1.00 85.49 10  B 1 
ATOM 3271 C CE2   . PHE B 2 10  ? -5.136  -12.958 -17.527 1.00 85.77 10  B 1 
ATOM 3272 C CZ    . PHE B 2 10  ? -6.028  -11.913 -17.822 1.00 87.27 10  B 1 
ATOM 3273 N N     . LEU B 2 11  ? -2.210  -10.222 -11.903 1.00 94.32 11  B 1 
ATOM 3274 C CA    . LEU B 2 11  ? -1.450  -10.429 -10.675 1.00 94.28 11  B 1 
ATOM 3275 C C     . LEU B 2 11  ? -0.915  -11.873 -10.620 1.00 93.99 11  B 1 
ATOM 3276 O O     . LEU B 2 11  ? -1.518  -12.772 -11.194 1.00 91.87 11  B 1 
ATOM 3277 C CB    . LEU B 2 11  ? -2.315  -10.117 -9.453  1.00 93.78 11  B 1 
ATOM 3278 C CG    . LEU B 2 11  ? -2.698  -8.631  -9.311  1.00 92.21 11  B 1 
ATOM 3279 C CD1   . LEU B 2 11  ? -3.547  -8.457  -8.057  1.00 87.96 11  B 1 
ATOM 3280 C CD2   . LEU B 2 11  ? -1.468  -7.730  -9.187  1.00 86.69 11  B 1 
ATOM 3281 N N     . PRO B 2 12  ? 0.224   -12.138 -9.926  1.00 92.90 12  B 1 
ATOM 3282 C CA    . PRO B 2 12  ? 0.757   -13.495 -9.867  1.00 92.45 12  B 1 
ATOM 3283 C C     . PRO B 2 12  ? -0.197  -14.460 -9.167  1.00 93.31 12  B 1 
ATOM 3284 O O     . PRO B 2 12  ? -0.502  -14.277 -7.989  1.00 92.48 12  B 1 
ATOM 3285 C CB    . PRO B 2 12  ? 2.100   -13.382 -9.135  1.00 90.54 12  B 1 
ATOM 3286 C CG    . PRO B 2 12  ? 2.483   -11.911 -9.304  1.00 87.86 12  B 1 
ATOM 3287 C CD    . PRO B 2 12  ? 1.133   -11.195 -9.321  1.00 90.31 12  B 1 
ATOM 3288 N N     . ILE B 2 13  ? -0.572  -15.552 -9.855  1.00 90.42 13  B 1 
ATOM 3289 C CA    . ILE B 2 13  ? -1.516  -16.544 -9.333  1.00 91.59 13  B 1 
ATOM 3290 C C     . ILE B 2 13  ? -1.073  -17.148 -7.993  1.00 92.28 13  B 1 
ATOM 3291 O O     . ILE B 2 13  ? -1.909  -17.489 -7.156  1.00 91.48 13  B 1 
ATOM 3292 C CB    . ILE B 2 13  ? -1.757  -17.646 -10.390 1.00 91.07 13  B 1 
ATOM 3293 C CG1   . ILE B 2 13  ? -2.981  -18.491 -10.006 1.00 87.12 13  B 1 
ATOM 3294 C CG2   . ILE B 2 13  ? -0.513  -18.525 -10.605 1.00 85.35 13  B 1 
ATOM 3295 C CD1   . ILE B 2 13  ? -3.496  -19.360 -11.140 1.00 78.67 13  B 1 
ATOM 3296 N N     . ALA B 2 14  ? 0.239   -17.245 -7.741  1.00 91.09 14  B 1 
ATOM 3297 C CA    . ALA B 2 14  ? 0.768   -17.742 -6.468  1.00 90.00 14  B 1 
ATOM 3298 C C     . ALA B 2 14  ? 0.327   -16.875 -5.278  1.00 91.27 14  B 1 
ATOM 3299 O O     . ALA B 2 14  ? 0.064   -17.406 -4.200  1.00 90.06 14  B 1 
ATOM 3300 C CB    . ALA B 2 14  ? 2.294   -17.805 -6.571  1.00 87.57 14  B 1 
ATOM 3301 N N     . ASN B 2 15  ? 0.206   -15.551 -5.470  1.00 91.23 15  B 1 
ATOM 3302 C CA    . ASN B 2 15  ? -0.225  -14.651 -4.413  1.00 91.47 15  B 1 
ATOM 3303 C C     . ASN B 2 15  ? -1.734  -14.667 -4.247  1.00 92.67 15  B 1 
ATOM 3304 O O     . ASN B 2 15  ? -2.192  -14.766 -3.112  1.00 91.89 15  B 1 
ATOM 3305 C CB    . ASN B 2 15  ? 0.321   -13.253 -4.667  1.00 89.67 15  B 1 
ATOM 3306 C CG    . ASN B 2 15  ? 1.791   -13.207 -4.291  1.00 84.55 15  B 1 
ATOM 3307 O OD1   . ASN B 2 15  ? 2.601   -14.032 -4.676  1.00 73.57 15  B 1 
ATOM 3308 N ND2   . ASN B 2 15  ? 2.187   -12.239 -3.487  1.00 73.73 15  B 1 
ATOM 3309 N N     . ILE B 2 16  ? -2.486  -14.687 -5.344  1.00 93.50 16  B 1 
ATOM 3310 C CA    . ILE B 2 16  ? -3.935  -14.886 -5.303  1.00 94.74 16  B 1 
ATOM 3311 C C     . ILE B 2 16  ? -4.244  -16.187 -4.565  1.00 95.66 16  B 1 
ATOM 3312 O O     . ILE B 2 16  ? -4.965  -16.182 -3.574  1.00 95.45 16  B 1 
ATOM 3313 C CB    . ILE B 2 16  ? -4.522  -14.875 -6.725  1.00 94.76 16  B 1 
ATOM 3314 C CG1   . ILE B 2 16  ? -4.233  -13.556 -7.480  1.00 92.73 16  B 1 
ATOM 3315 C CG2   . ILE B 2 16  ? -6.037  -15.154 -6.699  1.00 93.07 16  B 1 
ATOM 3316 C CD1   . ILE B 2 16  ? -4.745  -12.281 -6.801  1.00 87.27 16  B 1 
ATOM 3317 N N     . SER B 2 17  ? -3.586  -17.300 -4.927  1.00 94.72 17  B 1 
ATOM 3318 C CA    . SER B 2 17  ? -3.762  -18.592 -4.265  1.00 94.64 17  B 1 
ATOM 3319 C C     . SER B 2 17  ? -3.438  -18.568 -2.774  1.00 95.17 17  B 1 
ATOM 3320 O O     . SER B 2 17  ? -4.054  -19.295 -2.002  1.00 94.63 17  B 1 
ATOM 3321 C CB    . SER B 2 17  ? -2.875  -19.661 -4.901  1.00 93.51 17  B 1 
ATOM 3322 O OG    . SER B 2 17  ? -3.132  -19.828 -6.278  1.00 79.72 17  B 1 
ATOM 3323 N N     . ARG B 2 18  ? -2.426  -17.785 -2.359  1.00 93.80 18  B 1 
ATOM 3324 C CA    . ARG B 2 18  ? -2.060  -17.638 -0.944  1.00 93.41 18  B 1 
ATOM 3325 C C     . ARG B 2 18  ? -3.138  -16.892 -0.167  1.00 94.45 18  B 1 
ATOM 3326 O O     . ARG B 2 18  ? -3.444  -17.303 0.939   1.00 93.41 18  B 1 
ATOM 3327 C CB    . ARG B 2 18  ? -0.699  -16.946 -0.831  1.00 91.80 18  B 1 
ATOM 3328 C CG    . ARG B 2 18  ? -0.222  -16.800 0.631   1.00 84.34 18  B 1 
ATOM 3329 C CD    . ARG B 2 18  ? 1.150   -16.134 0.722   1.00 80.97 18  B 1 
ATOM 3330 N NE    . ARG B 2 18  ? 1.125   -14.777 0.153   1.00 72.04 18  B 1 
ATOM 3331 C CZ    . ARG B 2 18  ? 2.151   -13.943 0.044   1.00 66.48 18  B 1 
ATOM 3332 N NH1   . ARG B 2 18  ? 3.349   -14.275 0.451   1.00 59.66 18  B 1 
ATOM 3333 N NH2   . ARG B 2 18  ? 1.986   -12.755 -0.480  1.00 59.83 18  B 1 
ATOM 3334 N N     . ILE B 2 19  ? -3.712  -15.844 -0.740  1.00 95.53 19  B 1 
ATOM 3335 C CA    . ILE B 2 19  ? -4.784  -15.063 -0.119  1.00 95.74 19  B 1 
ATOM 3336 C C     . ILE B 2 19  ? -6.065  -15.901 -0.039  1.00 96.46 19  B 1 
ATOM 3337 O O     . ILE B 2 19  ? -6.628  -16.041 1.045   1.00 96.00 19  B 1 
ATOM 3338 C CB    . ILE B 2 19  ? -4.992  -13.729 -0.866  1.00 95.53 19  B 1 
ATOM 3339 C CG1   . ILE B 2 19  ? -3.723  -12.836 -0.810  1.00 93.80 19  B 1 
ATOM 3340 C CG2   . ILE B 2 19  ? -6.174  -12.962 -0.257  1.00 93.63 19  B 1 
ATOM 3341 C CD1   . ILE B 2 19  ? -3.693  -11.763 -1.902  1.00 87.49 19  B 1 
ATOM 3342 N N     . MET B 2 20  ? -6.459  -16.554 -1.131  1.00 96.65 20  B 1 
ATOM 3343 C CA    . MET B 2 20  ? -7.628  -17.438 -1.168  1.00 97.27 20  B 1 
ATOM 3344 C C     . MET B 2 20  ? -7.584  -18.511 -0.076  1.00 97.24 20  B 1 
ATOM 3345 O O     . MET B 2 20  ? -8.587  -18.790 0.567   1.00 96.36 20  B 1 
ATOM 3346 C CB    . MET B 2 20  ? -7.738  -18.129 -2.533  1.00 97.26 20  B 1 
ATOM 3347 C CG    . MET B 2 20  ? -8.053  -17.179 -3.679  1.00 96.42 20  B 1 
ATOM 3348 S SD    . MET B 2 20  ? -8.138  -18.039 -5.285  1.00 95.66 20  B 1 
ATOM 3349 C CE    . MET B 2 20  ? -9.805  -18.715 -5.200  1.00 90.01 20  B 1 
ATOM 3350 N N     . LYS B 2 21  ? -6.409  -19.110 0.183   1.00 96.70 21  B 1 
ATOM 3351 C CA    . LYS B 2 21  ? -6.247  -20.122 1.233   1.00 96.63 21  B 1 
ATOM 3352 C C     . LYS B 2 21  ? -6.528  -19.596 2.641   1.00 96.64 21  B 1 
ATOM 3353 O O     . LYS B 2 21  ? -6.840  -20.411 3.501   1.00 95.13 21  B 1 
ATOM 3354 C CB    . LYS B 2 21  ? -4.847  -20.720 1.189   1.00 95.63 21  B 1 
ATOM 3355 C CG    . LYS B 2 21  ? -4.692  -21.756 0.073   1.00 88.49 21  B 1 
ATOM 3356 C CD    . LYS B 2 21  ? -3.251  -22.272 0.077   1.00 77.95 21  B 1 
ATOM 3357 C CE    . LYS B 2 21  ? -3.065  -23.335 -0.994  1.00 68.63 21  B 1 
ATOM 3358 N NZ    . LYS B 2 21  ? -1.778  -24.052 -0.790  1.00 58.66 21  B 1 
ATOM 3359 N N     . LYS B 2 22  ? -6.412  -18.285 2.889   1.00 96.38 22  B 1 
ATOM 3360 C CA    . LYS B 2 22  ? -6.747  -17.692 4.183   1.00 95.78 22  B 1 
ATOM 3361 C C     . LYS B 2 22  ? -8.260  -17.645 4.416   1.00 95.95 22  B 1 
ATOM 3362 O O     . LYS B 2 22  ? -8.694  -17.733 5.556   1.00 93.80 22  B 1 
ATOM 3363 C CB    . LYS B 2 22  ? -6.181  -16.260 4.304   1.00 94.24 22  B 1 
ATOM 3364 C CG    . LYS B 2 22  ? -4.641  -16.132 4.235   1.00 89.81 22  B 1 
ATOM 3365 C CD    . LYS B 2 22  ? -4.292  -14.645 4.338   1.00 85.27 22  B 1 
ATOM 3366 C CE    . LYS B 2 22  ? -2.793  -14.343 4.340   1.00 77.63 22  B 1 
ATOM 3367 N NZ    . LYS B 2 22  ? -2.563  -12.877 4.498   1.00 69.36 22  B 1 
ATOM 3368 N N     . ALA B 2 23  ? -9.040  -17.530 3.352   1.00 96.43 23  B 1 
ATOM 3369 C CA    . ALA B 2 23  ? -10.497 -17.434 3.414   1.00 95.94 23  B 1 
ATOM 3370 C C     . ALA B 2 23  ? -11.207 -18.792 3.377   1.00 96.04 23  B 1 
ATOM 3371 O O     . ALA B 2 23  ? -12.389 -18.878 3.678   1.00 93.64 23  B 1 
ATOM 3372 C CB    . ALA B 2 23  ? -10.953 -16.531 2.264   1.00 94.33 23  B 1 
ATOM 3373 N N     . VAL B 2 24  ? -10.487 -19.853 3.008   1.00 96.54 24  B 1 
ATOM 3374 C CA    . VAL B 2 24  ? -11.043 -21.214 2.925   1.00 96.63 24  B 1 
ATOM 3375 C C     . VAL B 2 24  ? -10.596 -22.032 4.144   1.00 96.91 24  B 1 
ATOM 3376 O O     . VAL B 2 24  ? -9.416  -21.992 4.487   1.00 95.13 24  B 1 
ATOM 3377 C CB    . VAL B 2 24  ? -10.640 -21.886 1.594   1.00 95.26 24  B 1 
ATOM 3378 C CG1   . VAL B 2 24  ? -11.099 -23.339 1.497   1.00 89.65 24  B 1 
ATOM 3379 C CG2   . VAL B 2 24  ? -11.256 -21.134 0.411   1.00 89.53 24  B 1 
ATOM 3380 N N     . PRO B 2 25  ? -11.500 -22.819 4.775   1.00 96.24 25  B 1 
ATOM 3381 C CA    . PRO B 2 25  ? -11.150 -23.716 5.876   1.00 95.90 25  B 1 
ATOM 3382 C C     . PRO B 2 25  ? -10.023 -24.686 5.519   1.00 96.24 25  B 1 
ATOM 3383 O O     . PRO B 2 25  ? -9.860  -25.089 4.371   1.00 94.56 25  B 1 
ATOM 3384 C CB    . PRO B 2 25  ? -12.440 -24.464 6.214   1.00 94.63 25  B 1 
ATOM 3385 C CG    . PRO B 2 25  ? -13.536 -23.521 5.754   1.00 91.48 25  B 1 
ATOM 3386 C CD    . PRO B 2 25  ? -12.934 -22.844 4.535   1.00 94.96 25  B 1 
ATOM 3387 N N     . ALA B 2 26  ? -9.254  -25.132 6.527   1.00 95.90 26  B 1 
ATOM 3388 C CA    . ALA B 2 26  ? -8.082  -25.992 6.308   1.00 95.72 26  B 1 
ATOM 3389 C C     . ALA B 2 26  ? -8.391  -27.317 5.570   1.00 95.93 26  B 1 
ATOM 3390 O O     . ALA B 2 26  ? -7.541  -27.853 4.856   1.00 92.47 26  B 1 
ATOM 3391 C CB    . ALA B 2 26  ? -7.451  -26.277 7.675   1.00 94.19 26  B 1 
ATOM 3392 N N     . ASN B 2 27  ? -9.612  -27.833 5.713   1.00 95.35 27  B 1 
ATOM 3393 C CA    . ASN B 2 27  ? -10.098 -29.029 5.019   1.00 94.99 27  B 1 
ATOM 3394 C C     . ASN B 2 27  ? -10.674 -28.746 3.622   1.00 95.23 27  B 1 
ATOM 3395 O O     . ASN B 2 27  ? -11.054 -29.688 2.919   1.00 91.24 27  B 1 
ATOM 3396 C CB    . ASN B 2 27  ? -11.110 -29.741 5.938   1.00 92.96 27  B 1 
ATOM 3397 C CG    . ASN B 2 27  ? -12.318 -28.884 6.274   1.00 87.77 27  B 1 
ATOM 3398 O OD1   . ASN B 2 27  ? -12.500 -27.773 5.826   1.00 74.87 27  B 1 
ATOM 3399 N ND2   . ASN B 2 27  ? -13.193 -29.377 7.124   1.00 78.45 27  B 1 
ATOM 3400 N N     . GLY B 2 28  ? -10.748 -27.463 3.226   1.00 95.53 28  B 1 
ATOM 3401 C CA    . GLY B 2 28  ? -11.195 -27.035 1.916   1.00 95.60 28  B 1 
ATOM 3402 C C     . GLY B 2 28  ? -10.089 -27.114 0.868   1.00 96.26 28  B 1 
ATOM 3403 O O     . GLY B 2 28  ? -8.888  -27.017 1.150   1.00 93.97 28  B 1 
ATOM 3404 N N     . LYS B 2 29  ? -10.494 -27.275 -0.399  1.00 96.57 29  B 1 
ATOM 3405 C CA    . LYS B 2 29  ? -9.597  -27.223 -1.546  1.00 96.65 29  B 1 
ATOM 3406 C C     . LYS B 2 29  ? -10.069 -26.152 -2.522  1.00 97.09 29  B 1 
ATOM 3407 O O     . LYS B 2 29  ? -11.239 -25.798 -2.552  1.00 95.21 29  B 1 
ATOM 3408 C CB    . LYS B 2 29  ? -9.496  -28.600 -2.217  1.00 95.17 29  B 1 
ATOM 3409 C CG    . LYS B 2 29  ? -8.838  -29.653 -1.301  1.00 89.39 29  B 1 
ATOM 3410 C CD    . LYS B 2 29  ? -8.749  -31.005 -2.005  1.00 83.97 29  B 1 
ATOM 3411 C CE    . LYS B 2 29  ? -8.166  -32.057 -1.069  1.00 76.22 29  B 1 
ATOM 3412 N NZ    . LYS B 2 29  ? -8.178  -33.417 -1.669  1.00 65.25 29  B 1 
ATOM 3413 N N     . ILE B 2 30  ? -9.149  -25.648 -3.340  1.00 96.19 30  B 1 
ATOM 3414 C CA    . ILE B 2 30  ? -9.453  -24.641 -4.350  1.00 96.67 30  B 1 
ATOM 3415 C C     . ILE B 2 30  ? -8.997  -25.178 -5.708  1.00 96.56 30  B 1 
ATOM 3416 O O     . ILE B 2 30  ? -7.808  -25.476 -5.884  1.00 94.70 30  B 1 
ATOM 3417 C CB    . ILE B 2 30  ? -8.808  -23.277 -4.018  1.00 96.27 30  B 1 
ATOM 3418 C CG1   . ILE B 2 30  ? -9.136  -22.808 -2.583  1.00 94.02 30  B 1 
ATOM 3419 C CG2   . ILE B 2 30  ? -9.277  -22.230 -5.042  1.00 93.96 30  B 1 
ATOM 3420 C CD1   . ILE B 2 30  ? -8.328  -21.585 -2.130  1.00 90.64 30  B 1 
ATOM 3421 N N     . ALA B 2 31  ? -9.931  -25.300 -6.636  1.00 96.92 31  B 1 
ATOM 3422 C CA    . ALA B 2 31  ? -9.661  -25.726 -7.996  1.00 96.78 31  B 1 
ATOM 3423 C C     . ALA B 2 31  ? -8.728  -24.735 -8.714  1.00 96.83 31  B 1 
ATOM 3424 O O     . ALA B 2 31  ? -8.539  -23.593 -8.289  1.00 95.59 31  B 1 
ATOM 3425 C CB    . ALA B 2 31  ? -10.982 -25.934 -8.734  1.00 95.50 31  B 1 
ATOM 3426 N N     . LYS B 2 32  ? -8.052  -25.204 -9.767  1.00 95.65 32  B 1 
ATOM 3427 C CA    . LYS B 2 32  ? -7.090  -24.380 -10.502 1.00 95.20 32  B 1 
ATOM 3428 C C     . LYS B 2 32  ? -7.795  -23.280 -11.301 1.00 95.49 32  B 1 
ATOM 3429 O O     . LYS B 2 32  ? -7.355  -22.133 -11.246 1.00 94.31 32  B 1 
ATOM 3430 C CB    . LYS B 2 32  ? -6.235  -25.275 -11.404 1.00 93.63 32  B 1 
ATOM 3431 C CG    . LYS B 2 32  ? -5.130  -24.471 -12.122 1.00 86.87 32  B 1 
ATOM 3432 C CD    . LYS B 2 32  ? -4.396  -25.339 -13.143 1.00 79.00 32  B 1 
ATOM 3433 C CE    . LYS B 2 32  ? -3.422  -24.468 -13.935 1.00 66.34 32  B 1 
ATOM 3434 N NZ    . LYS B 2 32  ? -3.750  -24.403 -15.371 1.00 57.70 32  B 1 
ATOM 3435 N N     . ASP B 2 33  ? -8.876  -23.624 -11.965 1.00 95.83 33  B 1 
ATOM 3436 C CA    . ASP B 2 33  ? -9.765  -22.730 -12.704 1.00 95.54 33  B 1 
ATOM 3437 C C     . ASP B 2 33  ? -10.321 -21.610 -11.817 1.00 96.23 33  B 1 
ATOM 3438 O O     . ASP B 2 33  ? -10.205 -20.444 -12.170 1.00 94.77 33  B 1 
ATOM 3439 C CB    . ASP B 2 33  ? -10.907 -23.570 -13.320 1.00 93.53 33  B 1 
ATOM 3440 C CG    . ASP B 2 33  ? -11.677 -24.444 -12.310 1.00 87.68 33  B 1 
ATOM 3441 O OD1   . ASP B 2 33  ? -11.323 -24.417 -11.104 1.00 74.36 33  B 1 
ATOM 3442 O OD2   . ASP B 2 33  ? -12.586 -25.170 -12.729 1.00 80.13 33  B 1 
ATOM 3443 N N     . ALA B 2 34  ? -10.781 -21.909 -10.599 1.00 96.20 34  B 1 
ATOM 3444 C CA    . ALA B 2 34  ? -11.244 -20.905 -9.653  1.00 96.36 34  B 1 
ATOM 3445 C C     . ALA B 2 34  ? -10.155 -19.879 -9.287  1.00 96.70 34  B 1 
ATOM 3446 O O     . ALA B 2 34  ? -10.426 -18.688 -9.160  1.00 96.18 34  B 1 
ATOM 3447 C CB    . ALA B 2 34  ? -11.755 -21.613 -8.397  1.00 95.94 34  B 1 
ATOM 3448 N N     . LYS B 2 35  ? -8.879  -20.316 -9.158  1.00 96.88 35  B 1 
ATOM 3449 C CA    . LYS B 2 35  ? -7.750  -19.402 -8.910  1.00 96.82 35  B 1 
ATOM 3450 C C     . LYS B 2 35  ? -7.454  -18.514 -10.120 1.00 97.08 35  B 1 
ATOM 3451 O O     . LYS B 2 35  ? -7.105  -17.354 -9.937  1.00 96.29 35  B 1 
ATOM 3452 C CB    . LYS B 2 35  ? -6.484  -20.187 -8.559  1.00 95.77 35  B 1 
ATOM 3453 C CG    . LYS B 2 35  ? -6.584  -20.891 -7.214  1.00 93.33 35  B 1 
ATOM 3454 C CD    . LYS B 2 35  ? -5.441  -21.883 -7.073  1.00 91.09 35  B 1 
ATOM 3455 C CE    . LYS B 2 35  ? -5.636  -22.678 -5.783  1.00 85.56 35  B 1 
ATOM 3456 N NZ    . LYS B 2 35  ? -4.952  -23.972 -5.845  1.00 78.81 35  B 1 
ATOM 3457 N N     . GLU B 2 36  ? -7.543  -19.061 -11.319 1.00 96.22 36  B 1 
ATOM 3458 C CA    . GLU B 2 36  ? -7.323  -18.342 -12.576 1.00 96.01 36  B 1 
ATOM 3459 C C     . GLU B 2 36  ? -8.438  -17.311 -12.807 1.00 96.37 36  B 1 
ATOM 3460 O O     . GLU B 2 36  ? -8.132  -16.138 -13.022 1.00 95.81 36  B 1 
ATOM 3461 C CB    . GLU B 2 36  ? -7.169  -19.359 -13.736 1.00 95.17 36  B 1 
ATOM 3462 C CG    . GLU B 2 36  ? -5.830  -20.096 -13.625 1.00 92.69 36  B 1 
ATOM 3463 C CD    . GLU B 2 36  ? -5.595  -21.295 -14.574 1.00 90.63 36  B 1 
ATOM 3464 O OE1   . GLU B 2 36  ? -4.414  -21.703 -14.720 1.00 86.76 36  B 1 
ATOM 3465 O OE2   . GLU B 2 36  ? -6.541  -21.896 -15.087 1.00 85.00 36  B 1 
ATOM 3466 N N     . THR B 2 37  ? -9.698  -17.694 -12.599 1.00 96.56 37  B 1 
ATOM 3467 C CA    . THR B 2 37  ? -10.843 -16.777 -12.662 1.00 96.69 37  B 1 
ATOM 3468 C C     . THR B 2 37  ? -10.704 -15.632 -11.659 1.00 97.01 37  B 1 
ATOM 3469 O O     . THR B 2 37  ? -10.820 -14.461 -12.028 1.00 96.59 37  B 1 
ATOM 3470 C CB    . THR B 2 37  ? -12.143 -17.533 -12.406 1.00 95.99 37  B 1 
ATOM 3471 O OG1   . THR B 2 37  ? -12.252 -18.598 -13.323 1.00 89.55 37  B 1 
ATOM 3472 C CG2   . THR B 2 37  ? -13.384 -16.666 -12.584 1.00 88.30 37  B 1 
ATOM 3473 N N     . LEU B 2 38  ? -10.374 -15.918 -10.393 1.00 97.00 38  B 1 
ATOM 3474 C CA    . LEU B 2 38  ? -10.205 -14.864 -9.398  1.00 97.37 38  B 1 
ATOM 3475 C C     . LEU B 2 38  ? -8.993  -13.960 -9.695  1.00 97.51 38  B 1 
ATOM 3476 O O     . LEU B 2 38  ? -9.037  -12.762 -9.439  1.00 96.71 38  B 1 
ATOM 3477 C CB    . LEU B 2 38  ? -10.137 -15.489 -8.004  1.00 96.71 38  B 1 
ATOM 3478 C CG    . LEU B 2 38  ? -10.501 -14.480 -6.905  1.00 92.18 38  B 1 
ATOM 3479 C CD1   . LEU B 2 38  ? -11.969 -14.078 -6.972  1.00 85.19 38  B 1 
ATOM 3480 C CD2   . LEU B 2 38  ? -10.286 -15.094 -5.535  1.00 85.60 38  B 1 
ATOM 3481 N N     . GLN B 2 39  ? -7.916  -14.512 -10.268 1.00 96.75 39  B 1 
ATOM 3482 C CA    . GLN B 2 39  ? -6.767  -13.736 -10.736 1.00 96.59 39  B 1 
ATOM 3483 C C     . GLN B 2 39  ? -7.167  -12.693 -11.788 1.00 96.64 39  B 1 
ATOM 3484 O O     . GLN B 2 39  ? -6.677  -11.559 -11.743 1.00 95.80 39  B 1 
ATOM 3485 C CB    . GLN B 2 39  ? -5.709  -14.710 -11.277 1.00 95.46 39  B 1 
ATOM 3486 C CG    . GLN B 2 39  ? -4.470  -14.016 -11.847 1.00 93.32 39  B 1 
ATOM 3487 C CD    . GLN B 2 39  ? -3.515  -14.963 -12.583 1.00 92.34 39  B 1 
ATOM 3488 O OE1   . GLN B 2 39  ? -3.856  -16.019 -13.088 1.00 86.60 39  B 1 
ATOM 3489 N NE2   . GLN B 2 39  ? -2.261  -14.609 -12.690 1.00 84.15 39  B 1 
ATOM 3490 N N     . GLU B 2 40  ? -8.040  -13.064 -12.717 1.00 96.73 40  B 1 
ATOM 3491 C CA    . GLU B 2 40  ? -8.576  -12.162 -13.729 1.00 96.68 40  B 1 
ATOM 3492 C C     . GLU B 2 40  ? -9.490  -11.111 -13.110 1.00 97.08 40  B 1 
ATOM 3493 O O     . GLU B 2 40  ? -9.249  -9.924  -13.296 1.00 96.18 40  B 1 
ATOM 3494 C CB    . GLU B 2 40  ? -9.288  -12.960 -14.830 1.00 95.49 40  B 1 
ATOM 3495 C CG    . GLU B 2 40  ? -8.295  -13.775 -15.646 1.00 89.02 40  B 1 
ATOM 3496 C CD    . GLU B 2 40  ? -8.893  -14.537 -16.828 1.00 85.61 40  B 1 
ATOM 3497 O OE1   . GLU B 2 40  ? -8.144  -15.367 -17.393 1.00 81.84 40  B 1 
ATOM 3498 O OE2   . GLU B 2 40  ? -10.044 -14.257 -17.189 1.00 80.45 40  B 1 
ATOM 3499 N N     . CYS B 2 41  ? -10.447 -11.523 -12.268 1.00 96.97 41  B 1 
ATOM 3500 C CA    . CYS B 2 41  ? -11.371 -10.621 -11.580 1.00 97.04 41  B 1 
ATOM 3501 C C     . CYS B 2 41  ? -10.647 -9.521  -10.793 1.00 97.12 41  B 1 
ATOM 3502 O O     . CYS B 2 41  ? -10.949 -8.341  -10.935 1.00 96.62 41  B 1 
ATOM 3503 C CB    . CYS B 2 41  ? -12.262 -11.439 -10.636 1.00 96.70 41  B 1 
ATOM 3504 S SG    . CYS B 2 41  ? -13.353 -12.537 -11.579 1.00 94.77 41  B 1 
ATOM 3505 N N     . VAL B 2 42  ? -9.638  -9.877  -10.006 1.00 97.14 42  B 1 
ATOM 3506 C CA    . VAL B 2 42  ? -8.856  -8.913  -9.221  1.00 96.94 42  B 1 
ATOM 3507 C C     . VAL B 2 42  ? -8.050  -7.962  -10.116 1.00 97.07 42  B 1 
ATOM 3508 O O     . VAL B 2 42  ? -7.847  -6.795  -9.781  1.00 96.35 42  B 1 
ATOM 3509 C CB    . VAL B 2 42  ? -7.944  -9.654  -8.230  1.00 96.27 42  B 1 
ATOM 3510 C CG1   . VAL B 2 42  ? -7.042  -8.712  -7.442  1.00 92.85 42  B 1 
ATOM 3511 C CG2   . VAL B 2 42  ? -8.771  -10.427 -7.200  1.00 92.56 42  B 1 
ATOM 3512 N N     . SER B 2 43  ? -7.582  -8.429  -11.267 1.00 96.57 43  B 1 
ATOM 3513 C CA    . SER B 2 43  ? -6.876  -7.574  -12.227 1.00 96.32 43  B 1 
ATOM 3514 C C     . SER B 2 43  ? -7.818  -6.588  -12.922 1.00 96.56 43  B 1 
ATOM 3515 O O     . SER B 2 43  ? -7.444  -5.439  -13.139 1.00 95.62 43  B 1 
ATOM 3516 C CB    . SER B 2 43  ? -6.126  -8.421  -13.247 1.00 95.45 43  B 1 
ATOM 3517 O OG    . SER B 2 43  ? -5.248  -9.308  -12.570 1.00 83.48 43  B 1 
ATOM 3518 N N     . GLU B 2 44  ? -9.050  -7.009  -13.202 1.00 96.85 44  B 1 
ATOM 3519 C CA    . GLU B 2 44  ? -10.092 -6.137  -13.743 1.00 96.82 44  B 1 
ATOM 3520 C C     . GLU B 2 44  ? -10.595 -5.120  -12.724 1.00 97.15 44  B 1 
ATOM 3521 O O     . GLU B 2 44  ? -10.826 -3.974  -13.094 1.00 96.18 44  B 1 
ATOM 3522 C CB    . GLU B 2 44  ? -11.246 -6.974  -14.299 1.00 95.91 44  B 1 
ATOM 3523 C CG    . GLU B 2 44  ? -10.871 -7.752  -15.567 1.00 88.56 44  B 1 
ATOM 3524 C CD    . GLU B 2 44  ? -10.400 -6.865  -16.730 1.00 90.03 44  B 1 
ATOM 3525 O OE1   . GLU B 2 44  ? -9.628  -7.349  -17.580 1.00 84.62 44  B 1 
ATOM 3526 O OE2   . GLU B 2 44  ? -10.777 -5.690  -16.811 1.00 85.58 44  B 1 
ATOM 3527 N N     . PHE B 2 45  ? -10.639 -5.466  -11.439 1.00 97.25 45  B 1 
ATOM 3528 C CA    . PHE B 2 45  ? -10.920 -4.507  -10.371 1.00 97.45 45  B 1 
ATOM 3529 C C     . PHE B 2 45  ? -9.928  -3.338  -10.377 1.00 97.40 45  B 1 
ATOM 3530 O O     . PHE B 2 45  ? -10.334 -2.176  -10.310 1.00 96.91 45  B 1 
ATOM 3531 C CB    . PHE B 2 45  ? -10.893 -5.236  -9.030  1.00 97.43 45  B 1 
ATOM 3532 C CG    . PHE B 2 45  ? -10.933 -4.309  -7.836  1.00 97.43 45  B 1 
ATOM 3533 C CD1   . PHE B 2 45  ? -9.759  -4.046  -7.094  1.00 96.43 45  B 1 
ATOM 3534 C CD2   . PHE B 2 45  ? -12.131 -3.701  -7.447  1.00 96.49 45  B 1 
ATOM 3535 C CE1   . PHE B 2 45  ? -9.803  -3.212  -5.976  1.00 95.95 45  B 1 
ATOM 3536 C CE2   . PHE B 2 45  ? -12.185 -2.866  -6.330  1.00 95.89 45  B 1 
ATOM 3537 C CZ    . PHE B 2 45  ? -11.016 -2.623  -5.581  1.00 96.27 45  B 1 
ATOM 3538 N N     . ILE B 2 46  ? -8.630  -3.608  -10.549 1.00 97.30 46  B 1 
ATOM 3539 C CA    . ILE B 2 46  ? -7.623  -2.547  -10.671 1.00 97.32 46  B 1 
ATOM 3540 C C     . ILE B 2 46  ? -7.947  -1.637  -11.866 1.00 97.34 46  B 1 
ATOM 3541 O O     . ILE B 2 46  ? -7.894  -0.414  -11.731 1.00 96.73 46  B 1 
ATOM 3542 C CB    . ILE B 2 46  ? -6.198  -3.124  -10.799 1.00 97.07 46  B 1 
ATOM 3543 C CG1   . ILE B 2 46  ? -5.771  -3.886  -9.521  1.00 95.97 46  B 1 
ATOM 3544 C CG2   . ILE B 2 46  ? -5.166  -2.023  -11.092 1.00 95.46 46  B 1 
ATOM 3545 C CD1   . ILE B 2 46  ? -4.563  -4.793  -9.728  1.00 92.91 46  B 1 
ATOM 3546 N N     . SER B 2 47  ? -8.260  -2.211  -13.018 1.00 97.51 47  B 1 
ATOM 3547 C CA    . SER B 2 47  ? -8.582  -1.444  -14.221 1.00 97.32 47  B 1 
ATOM 3548 C C     . SER B 2 47  ? -9.873  -0.634  -14.058 1.00 97.30 47  B 1 
ATOM 3549 O O     . SER B 2 47  ? -9.907  0.534   -14.441 1.00 96.57 47  B 1 
ATOM 3550 C CB    . SER B 2 47  ? -8.704  -2.380  -15.423 1.00 96.69 47  B 1 
ATOM 3551 O OG    . SER B 2 47  ? -7.456  -2.960  -15.729 1.00 90.23 47  B 1 
ATOM 3552 N N     . PHE B 2 48  ? -10.908 -1.207  -13.439 1.00 97.67 48  B 1 
ATOM 3553 C CA    . PHE B 2 48  ? -12.194 -0.562  -13.202 1.00 97.50 48  B 1 
ATOM 3554 C C     . PHE B 2 48  ? -12.079 0.658   -12.282 1.00 97.53 48  B 1 
ATOM 3555 O O     . PHE B 2 48  ? -12.452 1.764   -12.670 1.00 96.70 48  B 1 
ATOM 3556 C CB    . PHE B 2 48  ? -13.166 -1.610  -12.639 1.00 97.22 48  B 1 
ATOM 3557 C CG    . PHE B 2 48  ? -14.562 -1.089  -12.387 1.00 97.08 48  B 1 
ATOM 3558 C CD1   . PHE B 2 48  ? -15.204 -1.355  -11.167 1.00 95.75 48  B 1 
ATOM 3559 C CD2   . PHE B 2 48  ? -15.247 -0.377  -13.382 1.00 95.70 48  B 1 
ATOM 3560 C CE1   . PHE B 2 48  ? -16.525 -0.924  -10.945 1.00 94.86 48  B 1 
ATOM 3561 C CE2   . PHE B 2 48  ? -16.559 0.064   -13.168 1.00 94.65 48  B 1 
ATOM 3562 C CZ    . PHE B 2 48  ? -17.203 -0.214  -11.952 1.00 95.05 48  B 1 
ATOM 3563 N N     . VAL B 2 49  ? -11.457 0.491   -11.120 1.00 97.78 49  B 1 
ATOM 3564 C CA    . VAL B 2 49  ? -11.221 1.595   -10.174 1.00 97.68 49  B 1 
ATOM 3565 C C     . VAL B 2 49  ? -10.290 2.650   -10.780 1.00 97.57 49  B 1 
ATOM 3566 O O     . VAL B 2 49  ? -10.517 3.850   -10.613 1.00 96.66 49  B 1 
ATOM 3567 C CB    . VAL B 2 49  ? -10.673 1.053   -8.845  1.00 97.41 49  B 1 
ATOM 3568 C CG1   . VAL B 2 49  ? -10.310 2.178   -7.865  1.00 95.74 49  B 1 
ATOM 3569 C CG2   . VAL B 2 49  ? -11.690 0.158   -8.139  1.00 95.71 49  B 1 
ATOM 3570 N N     . THR B 2 50  ? -9.252  2.234   -11.524 1.00 97.70 50  B 1 
ATOM 3571 C CA    . THR B 2 50  ? -8.356  3.178   -12.205 1.00 97.69 50  B 1 
ATOM 3572 C C     . THR B 2 50  ? -9.089  3.999   -13.259 1.00 97.56 50  B 1 
ATOM 3573 O O     . THR B 2 50  ? -8.805  5.185   -13.384 1.00 96.62 50  B 1 
ATOM 3574 C CB    . THR B 2 50  ? -7.162  2.471   -12.857 1.00 97.10 50  B 1 
ATOM 3575 O OG1   . THR B 2 50  ? -6.409  1.768   -11.894 1.00 91.09 50  B 1 
ATOM 3576 C CG2   . THR B 2 50  ? -6.170  3.452   -13.507 1.00 90.00 50  B 1 
ATOM 3577 N N     . SER B 2 51  ? -10.030 3.411   -13.989 1.00 97.23 51  B 1 
ATOM 3578 C CA    . SER B 2 51  ? -10.838 4.107   -14.990 1.00 96.92 51  B 1 
ATOM 3579 C C     . SER B 2 51  ? -11.616 5.267   -14.374 1.00 96.82 51  B 1 
ATOM 3580 O O     . SER B 2 51  ? -11.540 6.388   -14.882 1.00 95.93 51  B 1 
ATOM 3581 C CB    . SER B 2 51  ? -11.793 3.119   -15.680 1.00 96.31 51  B 1 
ATOM 3582 O OG    . SER B 2 51  ? -12.624 3.778   -16.615 1.00 90.31 51  B 1 
ATOM 3583 N N     . GLU B 2 52  ? -12.300 5.037   -13.254 1.00 97.05 52  B 1 
ATOM 3584 C CA    . GLU B 2 52  ? -13.076 6.075   -12.583 1.00 96.71 52  B 1 
ATOM 3585 C C     . GLU B 2 52  ? -12.186 7.154   -11.949 1.00 96.91 52  B 1 
ATOM 3586 O O     . GLU B 2 52  ? -12.441 8.352   -12.093 1.00 95.98 52  B 1 
ATOM 3587 C CB    . GLU B 2 52  ? -14.009 5.424   -11.550 1.00 96.03 52  B 1 
ATOM 3588 C CG    . GLU B 2 52  ? -15.110 6.384   -11.040 1.00 91.76 52  B 1 
ATOM 3589 C CD    . GLU B 2 52  ? -16.090 6.850   -12.132 1.00 92.35 52  B 1 
ATOM 3590 O OE1   . GLU B 2 52  ? -16.695 7.931   -11.978 1.00 87.06 52  B 1 
ATOM 3591 O OE2   . GLU B 2 52  ? -16.287 6.143   -13.140 1.00 87.26 52  B 1 
ATOM 3592 N N     . ALA B 2 53  ? -11.067 6.753   -11.313 1.00 97.20 53  B 1 
ATOM 3593 C CA    . ALA B 2 53  ? -10.096 7.702   -10.764 1.00 97.28 53  B 1 
ATOM 3594 C C     . ALA B 2 53  ? -9.457  8.580   -11.852 1.00 97.18 53  B 1 
ATOM 3595 O O     . ALA B 2 53  ? -9.243  9.779   -11.644 1.00 96.24 53  B 1 
ATOM 3596 C CB    . ALA B 2 53  ? -9.026  6.910   -10.003 1.00 96.97 53  B 1 
ATOM 3597 N N     . SER B 2 54  ? -9.170  8.017   -13.027 1.00 97.24 54  B 1 
ATOM 3598 C CA    . SER B 2 54  ? -8.647  8.738   -14.179 1.00 96.92 54  B 1 
ATOM 3599 C C     . SER B 2 54  ? -9.663  9.740   -14.721 1.00 96.86 54  B 1 
ATOM 3600 O O     . SER B 2 54  ? -9.304  10.904  -14.940 1.00 95.99 54  B 1 
ATOM 3601 C CB    . SER B 2 54  ? -8.246  7.744   -15.262 1.00 96.28 54  B 1 
ATOM 3602 O OG    . SER B 2 54  ? -7.704  8.415   -16.385 1.00 89.88 54  B 1 
ATOM 3603 N N     . ASP B 2 55  ? -10.927 9.347   -14.856 1.00 96.15 55  B 1 
ATOM 3604 C CA    . ASP B 2 55  ? -11.993 10.244  -15.312 1.00 95.74 55  B 1 
ATOM 3605 C C     . ASP B 2 55  ? -12.163 11.440  -14.366 1.00 96.04 55  B 1 
ATOM 3606 O O     . ASP B 2 55  ? -12.275 12.583  -14.818 1.00 94.75 55  B 1 
ATOM 3607 C CB    . ASP B 2 55  ? -13.322 9.471   -15.421 1.00 94.62 55  B 1 
ATOM 3608 C CG    . ASP B 2 55  ? -13.407 8.505   -16.618 1.00 90.36 55  B 1 
ATOM 3609 O OD1   . ASP B 2 55  ? -12.504 8.492   -17.474 1.00 84.51 55  B 1 
ATOM 3610 O OD2   . ASP B 2 55  ? -14.434 7.800   -16.710 1.00 84.33 55  B 1 
ATOM 3611 N N     . LYS B 2 56  ? -12.093 11.211  -13.047 1.00 95.90 56  B 1 
ATOM 3612 C CA    . LYS B 2 56  ? -12.072 12.291  -12.053 1.00 95.81 56  B 1 
ATOM 3613 C C     . LYS B 2 56  ? -10.869 13.206  -12.242 1.00 96.00 56  B 1 
ATOM 3614 O O     . LYS B 2 56  ? -11.027 14.422  -12.308 1.00 95.06 56  B 1 
ATOM 3615 C CB    . LYS B 2 56  ? -12.089 11.692  -10.637 1.00 95.10 56  B 1 
ATOM 3616 C CG    . LYS B 2 56  ? -12.071 12.794  -9.561  1.00 91.90 56  B 1 
ATOM 3617 C CD    . LYS B 2 56  ? -11.953 12.213  -8.161  1.00 86.37 56  B 1 
ATOM 3618 C CE    . LYS B 2 56  ? -11.838 13.348  -7.151  1.00 80.98 56  B 1 
ATOM 3619 N NZ    . LYS B 2 56  ? -11.681 12.842  -5.767  1.00 73.34 56  B 1 
ATOM 3620 N N     . CYS B 2 57  ? -9.661  12.646  -12.363 1.00 96.42 57  B 1 
ATOM 3621 C CA    . CYS B 2 57  ? -8.451  13.441  -12.567 1.00 96.32 57  B 1 
ATOM 3622 C C     . CYS B 2 57  ? -8.528  14.300  -13.834 1.00 96.21 57  B 1 
ATOM 3623 O O     . CYS B 2 57  ? -8.094  15.454  -13.817 1.00 95.37 57  B 1 
ATOM 3624 C CB    . CYS B 2 57  ? -7.234  12.511  -12.627 1.00 96.14 57  B 1 
ATOM 3625 S SG    . CYS B 2 57  ? -6.870  11.815  -10.993 1.00 94.32 57  B 1 
ATOM 3626 N N     . GLN B 2 58  ? -9.091  13.777  -14.919 1.00 95.77 58  B 1 
ATOM 3627 C CA    . GLN B 2 58  ? -9.274  14.516  -16.162 1.00 95.34 58  B 1 
ATOM 3628 C C     . GLN B 2 58  ? -10.288 15.662  -16.001 1.00 95.52 58  B 1 
ATOM 3629 O O     . GLN B 2 58  ? -10.001 16.780  -16.427 1.00 94.42 58  B 1 
ATOM 3630 C CB    . GLN B 2 58  ? -9.723  13.564  -17.269 1.00 94.43 58  B 1 
ATOM 3631 C CG    . GLN B 2 58  ? -8.597  12.616  -17.723 1.00 88.18 58  B 1 
ATOM 3632 C CD    . GLN B 2 58  ? -9.056  11.663  -18.828 1.00 84.76 58  B 1 
ATOM 3633 O OE1   . GLN B 2 58  ? -10.032 11.903  -19.526 1.00 75.22 58  B 1 
ATOM 3634 N NE2   . GLN B 2 58  ? -8.371  10.569  -19.041 1.00 70.85 58  B 1 
ATOM 3635 N N     . LYS B 2 59  ? -11.418 15.441  -15.325 1.00 95.68 59  B 1 
ATOM 3636 C CA    . LYS B 2 59  ? -12.400 16.493  -15.007 1.00 95.53 59  B 1 
ATOM 3637 C C     . LYS B 2 59  ? -11.775 17.621  -14.182 1.00 95.81 59  B 1 
ATOM 3638 O O     . LYS B 2 59  ? -12.007 18.795  -14.460 1.00 94.23 59  B 1 
ATOM 3639 C CB    . LYS B 2 59  ? -13.603 15.884  -14.263 1.00 94.61 59  B 1 
ATOM 3640 C CG    . LYS B 2 59  ? -14.504 15.033  -15.168 1.00 84.11 59  B 1 
ATOM 3641 C CD    . LYS B 2 59  ? -15.551 14.288  -14.319 1.00 81.36 59  B 1 
ATOM 3642 C CE    . LYS B 2 59  ? -16.387 13.341  -15.179 1.00 70.20 59  B 1 
ATOM 3643 N NZ    . LYS B 2 59  ? -17.318 12.522  -14.357 1.00 61.81 59  B 1 
ATOM 3644 N N     . GLU B 2 60  ? -10.904 17.275  -13.226 1.00 95.41 60  B 1 
ATOM 3645 C CA    . GLU B 2 60  ? -10.174 18.230  -12.380 1.00 95.40 60  B 1 
ATOM 3646 C C     . GLU B 2 60  ? -8.885  18.790  -13.044 1.00 95.30 60  B 1 
ATOM 3647 O O     . GLU B 2 60  ? -8.120  19.512  -12.407 1.00 93.47 60  B 1 
ATOM 3648 C CB    . GLU B 2 60  ? -9.854  17.565  -11.039 1.00 95.03 60  B 1 
ATOM 3649 C CG    . GLU B 2 60  ? -11.105 17.251  -10.203 1.00 93.30 60  B 1 
ATOM 3650 C CD    . GLU B 2 60  ? -10.785 16.477  -8.913  1.00 92.19 60  B 1 
ATOM 3651 O OE1   . GLU B 2 60  ? -11.730 16.066  -8.215  1.00 88.71 60  B 1 
ATOM 3652 O OE2   . GLU B 2 60  ? -9.588  16.262  -8.616  1.00 87.04 60  B 1 
ATOM 3653 N N     . LYS B 2 61  ? -8.624  18.473  -14.319 1.00 94.25 61  B 1 
ATOM 3654 C CA    . LYS B 2 61  ? -7.421  18.865  -15.078 1.00 94.05 61  B 1 
ATOM 3655 C C     . LYS B 2 61  ? -6.098  18.462  -14.407 1.00 94.52 61  B 1 
ATOM 3656 O O     . LYS B 2 61  ? -5.064  19.103  -14.607 1.00 92.17 61  B 1 
ATOM 3657 C CB    . LYS B 2 61  ? -7.467  20.365  -15.440 1.00 92.89 61  B 1 
ATOM 3658 C CG    . LYS B 2 61  ? -8.725  20.762  -16.226 1.00 88.15 61  B 1 
ATOM 3659 C CD    . LYS B 2 61  ? -8.721  22.269  -16.510 1.00 79.37 61  B 1 
ATOM 3660 C CE    . LYS B 2 61  ? -9.987  22.659  -17.255 1.00 70.81 61  B 1 
ATOM 3661 N NZ    . LYS B 2 61  ? -10.088 24.120  -17.471 1.00 61.24 61  B 1 
ATOM 3662 N N     . ARG B 2 62  ? -6.095  17.370  -13.609 1.00 94.22 62  B 1 
ATOM 3663 C CA    . ARG B 2 62  ? -4.911  16.790  -12.984 1.00 94.81 62  B 1 
ATOM 3664 C C     . ARG B 2 62  ? -4.338  15.670  -13.840 1.00 95.13 62  B 1 
ATOM 3665 O O     . ARG B 2 62  ? -5.056  14.972  -14.541 1.00 93.42 62  B 1 
ATOM 3666 C CB    . ARG B 2 62  ? -5.234  16.315  -11.559 1.00 94.30 62  B 1 
ATOM 3667 C CG    . ARG B 2 62  ? -5.563  17.498  -10.632 1.00 91.33 62  B 1 
ATOM 3668 C CD    . ARG B 2 62  ? -5.710  17.095  -9.167  1.00 91.30 62  B 1 
ATOM 3669 N NE    . ARG B 2 62  ? -6.872  16.237  -8.948  1.00 88.44 62  B 1 
ATOM 3670 C CZ    . ARG B 2 62  ? -6.895  14.930  -8.663  1.00 89.50 62  B 1 
ATOM 3671 N NH1   . ARG B 2 62  ? -5.819  14.200  -8.526  1.00 80.45 62  B 1 
ATOM 3672 N NH2   . ARG B 2 62  ? -8.038  14.337  -8.504  1.00 82.96 62  B 1 
ATOM 3673 N N     . LYS B 2 63  ? -3.007  15.474  -13.775 1.00 94.29 63  B 1 
ATOM 3674 C CA    . LYS B 2 63  ? -2.287  14.467  -14.575 1.00 93.92 63  B 1 
ATOM 3675 C C     . LYS B 2 63  ? -1.741  13.304  -13.752 1.00 94.49 63  B 1 
ATOM 3676 O O     . LYS B 2 63  ? -1.070  12.433  -14.301 1.00 91.88 63  B 1 
ATOM 3677 C CB    . LYS B 2 63  ? -1.169  15.128  -15.386 1.00 92.46 63  B 1 
ATOM 3678 C CG    . LYS B 2 63  ? -1.715  16.145  -16.403 1.00 88.56 63  B 1 
ATOM 3679 C CD    . LYS B 2 63  ? -0.634  16.578  -17.378 1.00 81.28 63  B 1 
ATOM 3680 C CE    . LYS B 2 63  ? -1.248  17.530  -18.405 1.00 76.23 63  B 1 
ATOM 3681 N NZ    . LYS B 2 63  ? -0.350  17.800  -19.547 1.00 65.80 63  B 1 
ATOM 3682 N N     . THR B 2 64  ? -1.974  13.296  -12.447 1.00 95.59 64  B 1 
ATOM 3683 C CA    . THR B 2 64  ? -1.460  12.269  -11.538 1.00 95.72 64  B 1 
ATOM 3684 C C     . THR B 2 64  ? -2.616  11.679  -10.747 1.00 95.90 64  B 1 
ATOM 3685 O O     . THR B 2 64  ? -3.323  12.424  -10.072 1.00 94.65 64  B 1 
ATOM 3686 C CB    . THR B 2 64  ? -0.405  12.844  -10.586 1.00 94.88 64  B 1 
ATOM 3687 O OG1   . THR B 2 64  ? 0.613   13.499  -11.319 1.00 90.17 64  B 1 
ATOM 3688 C CG2   . THR B 2 64  ? 0.283   11.747  -9.758  1.00 90.52 64  B 1 
ATOM 3689 N N     . ILE B 2 65  ? -2.765  10.350  -10.812 1.00 96.54 65  B 1 
ATOM 3690 C CA    . ILE B 2 65  ? -3.688  9.586   -9.980  1.00 96.59 65  B 1 
ATOM 3691 C C     . ILE B 2 65  ? -3.013  9.355   -8.624  1.00 96.62 65  B 1 
ATOM 3692 O O     . ILE B 2 65  ? -1.946  8.724   -8.566  1.00 95.75 65  B 1 
ATOM 3693 C CB    . ILE B 2 65  ? -4.088  8.254   -10.657 1.00 96.37 65  B 1 
ATOM 3694 C CG1   . ILE B 2 65  ? -4.753  8.497   -12.029 1.00 94.35 65  B 1 
ATOM 3695 C CG2   . ILE B 2 65  ? -5.024  7.455   -9.736  1.00 94.20 65  B 1 
ATOM 3696 C CD1   . ILE B 2 65  ? -4.974  7.218   -12.853 1.00 89.99 65  B 1 
ATOM 3697 N N     . ASN B 2 66  ? -3.624  9.849   -7.558  1.00 95.94 66  B 1 
ATOM 3698 C CA    . ASN B 2 66  ? -3.161  9.721   -6.184  1.00 95.67 66  B 1 
ATOM 3699 C C     . ASN B 2 66  ? -3.969  8.661   -5.424  1.00 96.49 66  B 1 
ATOM 3700 O O     . ASN B 2 66  ? -4.985  8.170   -5.920  1.00 95.76 66  B 1 
ATOM 3701 C CB    . ASN B 2 66  ? -3.268  11.088  -5.496  1.00 94.19 66  B 1 
ATOM 3702 C CG    . ASN B 2 66  ? -2.411  12.164  -6.152  1.00 91.50 66  B 1 
ATOM 3703 O OD1   . ASN B 2 66  ? -1.401  11.919  -6.782  1.00 78.20 66  B 1 
ATOM 3704 N ND2   . ASN B 2 66  ? -2.804  13.406  -5.995  1.00 81.61 66  B 1 
ATOM 3705 N N     . GLY B 2 67  ? -3.540  8.315   -4.206  1.00 96.26 67  B 1 
ATOM 3706 C CA    . GLY B 2 67  ? -4.291  7.408   -3.334  1.00 96.34 67  B 1 
ATOM 3707 C C     . GLY B 2 67  ? -5.699  7.900   -3.031  1.00 96.84 67  B 1 
ATOM 3708 O O     . GLY B 2 67  ? -6.648  7.116   -3.120  1.00 96.35 67  B 1 
ATOM 3709 N N     . ASP B 2 68  ? -5.870  9.201   -2.801  1.00 96.57 68  B 1 
ATOM 3710 C CA    . ASP B 2 68  ? -7.176  9.805   -2.510  1.00 96.29 68  B 1 
ATOM 3711 C C     . ASP B 2 68  ? -8.147  9.728   -3.700  1.00 96.78 68  B 1 
ATOM 3712 O O     . ASP B 2 68  ? -9.348  9.576   -3.516  1.00 95.94 68  B 1 
ATOM 3713 C CB    . ASP B 2 68  ? -6.972  11.261  -2.053  1.00 95.08 68  B 1 
ATOM 3714 C CG    . ASP B 2 68  ? -5.976  11.366  -0.884  1.00 91.33 68  B 1 
ATOM 3715 O OD1   . ASP B 2 68  ? -6.083  10.585  0.078   1.00 84.29 68  B 1 
ATOM 3716 O OD2   . ASP B 2 68  ? -5.023  12.163  -1.004  1.00 83.77 68  B 1 
ATOM 3717 N N     . ASP B 2 69  ? -7.622  9.758   -4.932  1.00 96.74 69  B 1 
ATOM 3718 C CA    . ASP B 2 69  ? -8.440  9.567   -6.134  1.00 96.95 69  B 1 
ATOM 3719 C C     . ASP B 2 69  ? -8.961  8.128   -6.228  1.00 97.39 69  B 1 
ATOM 3720 O O     . ASP B 2 69  ? -10.102 7.910   -6.641  1.00 96.79 69  B 1 
ATOM 3721 C CB    . ASP B 2 69  ? -7.638  9.889   -7.404  1.00 96.53 69  B 1 
ATOM 3722 C CG    . ASP B 2 69  ? -7.125  11.314  -7.454  1.00 95.28 69  B 1 
ATOM 3723 O OD1   . ASP B 2 69  ? -7.898  12.254  -7.146  1.00 92.03 69  B 1 
ATOM 3724 O OD2   . ASP B 2 69  ? -5.959  11.539  -7.856  1.00 92.01 69  B 1 
ATOM 3725 N N     . LEU B 2 70  ? -8.135  7.158   -5.832  1.00 97.25 70  B 1 
ATOM 3726 C CA    . LEU B 2 70  ? -8.526  5.757   -5.801  1.00 97.64 70  B 1 
ATOM 3727 C C     . LEU B 2 70  ? -9.556  5.481   -4.706  1.00 97.72 70  B 1 
ATOM 3728 O O     . LEU B 2 70  ? -10.519 4.770   -4.959  1.00 97.10 70  B 1 
ATOM 3729 C CB    . LEU B 2 70  ? -7.291  4.859   -5.603  1.00 97.45 70  B 1 
ATOM 3730 C CG    . LEU B 2 70  ? -6.229  4.942   -6.716  1.00 96.88 70  B 1 
ATOM 3731 C CD1   . LEU B 2 70  ? -5.075  3.996   -6.376  1.00 95.28 70  B 1 
ATOM 3732 C CD2   . LEU B 2 70  ? -6.786  4.559   -8.086  1.00 94.99 70  B 1 
ATOM 3733 N N     . LEU B 2 71  ? -9.385  6.064   -3.520  1.00 97.57 71  B 1 
ATOM 3734 C CA    . LEU B 2 71  ? -10.354 5.942   -2.429  1.00 97.41 71  B 1 
ATOM 3735 C C     . LEU B 2 71  ? -11.712 6.526   -2.825  1.00 97.50 71  B 1 
ATOM 3736 O O     . LEU B 2 71  ? -12.744 5.884   -2.630  1.00 96.75 71  B 1 
ATOM 3737 C CB    . LEU B 2 71  ? -9.816  6.648   -1.176  1.00 97.01 71  B 1 
ATOM 3738 C CG    . LEU B 2 71  ? -8.595  5.970   -0.525  1.00 95.96 71  B 1 
ATOM 3739 C CD1   . LEU B 2 71  ? -8.075  6.839   0.620   1.00 93.33 71  B 1 
ATOM 3740 C CD2   . LEU B 2 71  ? -8.942  4.586   0.014   1.00 93.05 71  B 1 
ATOM 3741 N N     . TRP B 2 72  ? -11.707 7.700   -3.440  1.00 97.59 72  B 1 
ATOM 3742 C CA    . TRP B 2 72  ? -12.931 8.290   -3.962  1.00 97.58 72  B 1 
ATOM 3743 C C     . TRP B 2 72  ? -13.581 7.416   -5.039  1.00 97.54 72  B 1 
ATOM 3744 O O     . TRP B 2 72  ? -14.795 7.224   -5.032  1.00 96.76 72  B 1 
ATOM 3745 C CB    . TRP B 2 72  ? -12.628 9.686   -4.508  1.00 97.20 72  B 1 
ATOM 3746 C CG    . TRP B 2 72  ? -13.818 10.362  -5.101  1.00 96.66 72  B 1 
ATOM 3747 C CD1   . TRP B 2 72  ? -14.685 11.158  -4.436  1.00 95.15 72  B 1 
ATOM 3748 C CD2   . TRP B 2 72  ? -14.324 10.264  -6.466  1.00 95.94 72  B 1 
ATOM 3749 N NE1   . TRP B 2 72  ? -15.699 11.571  -5.292  1.00 94.16 72  B 1 
ATOM 3750 C CE2   . TRP B 2 72  ? -15.512 11.034  -6.550  1.00 95.09 72  B 1 
ATOM 3751 C CE3   . TRP B 2 72  ? -13.891 9.583   -7.623  1.00 94.37 72  B 1 
ATOM 3752 C CZ2   . TRP B 2 72  ? -16.263 11.126  -7.747  1.00 93.68 72  B 1 
ATOM 3753 C CZ3   . TRP B 2 72  ? -14.638 9.675   -8.814  1.00 92.14 72  B 1 
ATOM 3754 C CH2   . TRP B 2 72  ? -15.812 10.428  -8.875  1.00 91.99 72  B 1 
ATOM 3755 N N     . ALA B 2 73  ? -12.785 6.851   -5.952  1.00 97.35 73  B 1 
ATOM 3756 C CA    . ALA B 2 73  ? -13.294 5.951   -6.975  1.00 97.20 73  B 1 
ATOM 3757 C C     . ALA B 2 73  ? -13.896 4.680   -6.372  1.00 97.33 73  B 1 
ATOM 3758 O O     . ALA B 2 73  ? -14.978 4.277   -6.778  1.00 96.49 73  B 1 
ATOM 3759 C CB    . ALA B 2 73  ? -12.177 5.641   -7.974  1.00 96.89 73  B 1 
ATOM 3760 N N     . MET B 2 74  ? -13.260 4.077   -5.372  1.00 97.42 74  B 1 
ATOM 3761 C CA    . MET B 2 74  ? -13.794 2.900   -4.672  1.00 97.46 74  B 1 
ATOM 3762 C C     . MET B 2 74  ? -15.128 3.201   -3.996  1.00 97.25 74  B 1 
ATOM 3763 O O     . MET B 2 74  ? -16.093 2.469   -4.222  1.00 96.10 74  B 1 
ATOM 3764 C CB    . MET B 2 74  ? -12.781 2.375   -3.636  1.00 97.31 74  B 1 
ATOM 3765 C CG    . MET B 2 74  ? -11.576 1.706   -4.291  1.00 96.28 74  B 1 
ATOM 3766 S SD    . MET B 2 74  ? -10.280 1.200   -3.107  1.00 94.57 74  B 1 
ATOM 3767 C CE    . MET B 2 74  ? -8.922  0.923   -4.253  1.00 88.34 74  B 1 
ATOM 3768 N N     . ALA B 2 75  ? -15.223 4.308   -3.251  1.00 96.73 75  B 1 
ATOM 3769 C CA    . ALA B 2 75  ? -16.485 4.730   -2.651  1.00 96.32 75  B 1 
ATOM 3770 C C     . ALA B 2 75  ? -17.581 4.943   -3.709  1.00 96.32 75  B 1 
ATOM 3771 O O     . ALA B 2 75  ? -18.706 4.461   -3.575  1.00 94.73 75  B 1 
ATOM 3772 C CB    . ALA B 2 75  ? -16.236 6.025   -1.857  1.00 95.56 75  B 1 
ATOM 3773 N N     . THR B 2 76  ? -17.231 5.597   -4.820  1.00 96.20 76  B 1 
ATOM 3774 C CA    . THR B 2 76  ? -18.155 5.871   -5.937  1.00 96.02 76  B 1 
ATOM 3775 C C     . THR B 2 76  ? -18.658 4.595   -6.621  1.00 96.16 76  B 1 
ATOM 3776 O O     . THR B 2 76  ? -19.779 4.564   -7.137  1.00 94.46 76  B 1 
ATOM 3777 C CB    . THR B 2 76  ? -17.446 6.762   -6.964  1.00 95.14 76  B 1 
ATOM 3778 O OG1   . THR B 2 76  ? -17.080 7.988   -6.370  1.00 86.79 76  B 1 
ATOM 3779 C CG2   . THR B 2 76  ? -18.299 7.119   -8.173  1.00 83.95 76  B 1 
ATOM 3780 N N     . LEU B 2 77  ? -17.834 3.535   -6.639  1.00 96.50 77  B 1 
ATOM 3781 C CA    . LEU B 2 77  ? -18.123 2.276   -7.327  1.00 96.46 77  B 1 
ATOM 3782 C C     . LEU B 2 77  ? -18.728 1.199   -6.406  1.00 96.21 77  B 1 
ATOM 3783 O O     . LEU B 2 77  ? -18.860 0.054   -6.838  1.00 93.77 77  B 1 
ATOM 3784 C CB    . LEU B 2 77  ? -16.854 1.801   -8.036  1.00 96.27 77  B 1 
ATOM 3785 C CG    . LEU B 2 77  ? -16.352 2.730   -9.168  1.00 95.75 77  B 1 
ATOM 3786 C CD1   . LEU B 2 77  ? -15.029 2.195   -9.704  1.00 93.70 77  B 1 
ATOM 3787 C CD2   . LEU B 2 77  ? -17.354 2.858   -10.319 1.00 93.20 77  B 1 
ATOM 3788 N N     . GLY B 2 78  ? -19.099 1.549   -5.164  1.00 95.64 78  B 1 
ATOM 3789 C CA    . GLY B 2 78  ? -19.752 0.638   -4.221  1.00 95.11 78  B 1 
ATOM 3790 C C     . GLY B 2 78  ? -18.796 -0.186  -3.357  1.00 95.72 78  B 1 
ATOM 3791 O O     . GLY B 2 78  ? -19.213 -1.138  -2.720  1.00 93.48 78  B 1 
ATOM 3792 N N     . PHE B 2 79  ? -17.509 0.187   -3.319  1.00 96.39 79  B 1 
ATOM 3793 C CA    . PHE B 2 79  ? -16.507 -0.405  -2.428  1.00 96.40 79  B 1 
ATOM 3794 C C     . PHE B 2 79  ? -16.223 0.512   -1.225  1.00 96.43 79  B 1 
ATOM 3795 O O     . PHE B 2 79  ? -15.077 0.659   -0.796  1.00 94.78 79  B 1 
ATOM 3796 C CB    . PHE B 2 79  ? -15.245 -0.752  -3.219  1.00 96.26 79  B 1 
ATOM 3797 C CG    . PHE B 2 79  ? -15.463 -1.718  -4.359  1.00 96.22 79  B 1 
ATOM 3798 C CD1   . PHE B 2 79  ? -15.575 -3.095  -4.106  1.00 94.35 79  B 1 
ATOM 3799 C CD2   . PHE B 2 79  ? -15.579 -1.243  -5.667  1.00 94.30 79  B 1 
ATOM 3800 C CE1   . PHE B 2 79  ? -15.804 -3.991  -5.152  1.00 93.39 79  B 1 
ATOM 3801 C CE2   . PHE B 2 79  ? -15.808 -2.138  -6.731  1.00 93.66 79  B 1 
ATOM 3802 C CZ    . PHE B 2 79  ? -15.922 -3.512  -6.475  1.00 93.89 79  B 1 
ATOM 3803 N N     . GLU B 2 80  ? -17.251 1.170   -0.708  1.00 95.97 80  B 1 
ATOM 3804 C CA    . GLU B 2 80  ? -17.137 2.121   0.405   1.00 95.63 80  B 1 
ATOM 3805 C C     . GLU B 2 80  ? -16.629 1.484   1.702   1.00 96.21 80  B 1 
ATOM 3806 O O     . GLU B 2 80  ? -15.803 2.084   2.378   1.00 94.42 80  B 1 
ATOM 3807 C CB    . GLU B 2 80  ? -18.477 2.849   0.607   1.00 93.18 80  B 1 
ATOM 3808 C CG    . GLU B 2 80  ? -19.656 1.937   0.938   1.00 82.69 80  B 1 
ATOM 3809 C CD    . GLU B 2 80  ? -21.004 2.686   0.901   1.00 78.77 80  B 1 
ATOM 3810 O OE1   . GLU B 2 80  ? -21.967 2.214   1.523   1.00 68.42 80  B 1 
ATOM 3811 O OE2   . GLU B 2 80  ? -21.065 3.739   0.223   1.00 67.87 80  B 1 
ATOM 3812 N N     . GLU B 2 81  ? -16.994 0.234   1.964   1.00 95.68 81  B 1 
ATOM 3813 C CA    . GLU B 2 81  ? -16.503 -0.581  3.088   1.00 95.48 81  B 1 
ATOM 3814 C C     . GLU B 2 81  ? -14.976 -0.699  3.124   1.00 96.40 81  B 1 
ATOM 3815 O O     . GLU B 2 81  ? -14.354 -0.863  4.178   1.00 94.27 81  B 1 
ATOM 3816 C CB    . GLU B 2 81  ? -17.104 -1.992  2.962   1.00 93.70 81  B 1 
ATOM 3817 C CG    . GLU B 2 81  ? -18.632 -2.039  3.130   1.00 83.13 81  B 1 
ATOM 3818 C CD    . GLU B 2 81  ? -19.113 -1.648  4.532   1.00 74.91 81  B 1 
ATOM 3819 O OE1   . GLU B 2 81  ? -20.282 -1.234  4.642   1.00 67.48 81  B 1 
ATOM 3820 O OE2   . GLU B 2 81  ? -18.308 -1.761  5.480   1.00 67.09 81  B 1 
ATOM 3821 N N     . TYR B 2 82  ? -14.312 -0.580  1.961   1.00 96.55 82  B 1 
ATOM 3822 C CA    . TYR B 2 82  ? -12.852 -0.650  1.890   1.00 96.97 82  B 1 
ATOM 3823 C C     . TYR B 2 82  ? -12.186 0.675   2.249   1.00 97.00 82  B 1 
ATOM 3824 O O     . TYR B 2 82  ? -10.991 0.705   2.557   1.00 95.55 82  B 1 
ATOM 3825 C CB    . TYR B 2 82  ? -12.415 -1.116  0.494   1.00 96.70 82  B 1 
ATOM 3826 C CG    . TYR B 2 82  ? -12.832 -2.500  0.042   1.00 96.75 82  B 1 
ATOM 3827 C CD1   . TYR B 2 82  ? -13.670 -3.345  0.808   1.00 94.05 82  B 1 
ATOM 3828 C CD2   . TYR B 2 82  ? -12.346 -2.978  -1.202  1.00 93.69 82  B 1 
ATOM 3829 C CE1   . TYR B 2 82  ? -14.041 -4.617  0.351   1.00 92.81 82  B 1 
ATOM 3830 C CE2   . TYR B 2 82  ? -12.714 -4.245  -1.668  1.00 92.71 82  B 1 
ATOM 3831 C CZ    . TYR B 2 82  ? -13.557 -5.065  -0.899  1.00 94.30 82  B 1 
ATOM 3832 O OH    . TYR B 2 82  ? -13.930 -6.294  -1.367  1.00 92.67 82  B 1 
ATOM 3833 N N     . VAL B 2 83  ? -12.918 1.787   2.176   1.00 97.23 83  B 1 
ATOM 3834 C CA    . VAL B 2 83  ? -12.330 3.126   2.206   1.00 97.06 83  B 1 
ATOM 3835 C C     . VAL B 2 83  ? -11.696 3.435   3.558   1.00 97.08 83  B 1 
ATOM 3836 O O     . VAL B 2 83  ? -10.553 3.895   3.584   1.00 96.01 83  B 1 
ATOM 3837 C CB    . VAL B 2 83  ? -13.371 4.190   1.801   1.00 95.93 83  B 1 
ATOM 3838 C CG1   . VAL B 2 83  ? -12.850 5.615   1.979   1.00 92.06 83  B 1 
ATOM 3839 C CG2   . VAL B 2 83  ? -13.731 4.014   0.327   1.00 92.03 83  B 1 
ATOM 3840 N N     . ASP B 2 84  ? -12.382 3.174   4.664   1.00 96.31 84  B 1 
ATOM 3841 C CA    . ASP B 2 84  ? -11.870 3.530   5.992   1.00 96.18 84  B 1 
ATOM 3842 C C     . ASP B 2 84  ? -10.642 2.691   6.407   1.00 96.41 84  B 1 
ATOM 3843 O O     . ASP B 2 84  ? -9.609  3.281   6.756   1.00 95.15 84  B 1 
ATOM 3844 C CB    . ASP B 2 84  ? -12.994 3.534   7.027   1.00 94.95 84  B 1 
ATOM 3845 C CG    . ASP B 2 84  ? -13.956 4.715   6.841   1.00 88.70 84  B 1 
ATOM 3846 O OD1   . ASP B 2 84  ? -13.554 5.726   6.191   1.00 80.39 84  B 1 
ATOM 3847 O OD2   . ASP B 2 84  ? -15.070 4.634   7.377   1.00 81.24 84  B 1 
ATOM 3848 N N     . PRO B 2 85  ? -10.631 1.347   6.249   1.00 96.32 85  B 1 
ATOM 3849 C CA    . PRO B 2 85  ? -9.415  0.558   6.439   1.00 96.13 85  B 1 
ATOM 3850 C C     . PRO B 2 85  ? -8.260  1.020   5.541   1.00 96.10 85  B 1 
ATOM 3851 O O     . PRO B 2 85  ? -7.104  1.118   5.984   1.00 94.81 85  B 1 
ATOM 3852 C CB    . PRO B 2 85  ? -9.823  -0.885  6.124   1.00 95.08 85  B 1 
ATOM 3853 C CG    . PRO B 2 85  ? -11.324 -0.916  6.405   1.00 92.76 85  B 1 
ATOM 3854 C CD    . PRO B 2 85  ? -11.778 0.480   6.003   1.00 95.59 85  B 1 
ATOM 3855 N N     . LEU B 2 86  ? -8.554  1.364   4.280   1.00 96.45 86  B 1 
ATOM 3856 C CA    . LEU B 2 86  ? -7.541  1.825   3.334   1.00 96.23 86  B 1 
ATOM 3857 C C     . LEU B 2 86  ? -7.023  3.228   3.641   1.00 96.05 86  B 1 
ATOM 3858 O O     . LEU B 2 86  ? -5.835  3.477   3.424   1.00 94.79 86  B 1 
ATOM 3859 C CB    . LEU B 2 86  ? -8.080  1.742   1.903   1.00 96.02 86  B 1 
ATOM 3860 C CG    . LEU B 2 86  ? -8.213  0.314   1.340   1.00 95.02 86  B 1 
ATOM 3861 C CD1   . LEU B 2 86  ? -8.859  0.378   -0.046  1.00 92.83 86  B 1 
ATOM 3862 C CD2   . LEU B 2 86  ? -6.856  -0.385  1.197   1.00 92.58 86  B 1 
ATOM 3863 N N     . LYS B 2 87  ? -7.836  4.142   4.178   1.00 96.26 87  B 1 
ATOM 3864 C CA    . LYS B 2 87  ? -7.370  5.451   4.656   1.00 96.00 87  B 1 
ATOM 3865 C C     . LYS B 2 87  ? -6.365  5.297   5.792   1.00 95.94 87  B 1 
ATOM 3866 O O     . LYS B 2 87  ? -5.295  5.904   5.742   1.00 94.35 87  B 1 
ATOM 3867 C CB    . LYS B 2 87  ? -8.542  6.307   5.160   1.00 95.11 87  B 1 
ATOM 3868 C CG    . LYS B 2 87  ? -9.318  7.002   4.039   1.00 87.48 87  B 1 
ATOM 3869 C CD    . LYS B 2 87  ? -10.558 7.654   4.663   1.00 84.91 87  B 1 
ATOM 3870 C CE    . LYS B 2 87  ? -11.526 8.156   3.608   1.00 78.14 87  B 1 
ATOM 3871 N NZ    . LYS B 2 87  ? -12.903 8.161   4.174   1.00 71.05 87  B 1 
ATOM 3872 N N     . ILE B 2 88  ? -6.673  4.458   6.783   1.00 95.03 88  B 1 
ATOM 3873 C CA    . ILE B 2 88  ? -5.766  4.171   7.896   1.00 94.34 88  B 1 
ATOM 3874 C C     . ILE B 2 88  ? -4.458  3.567   7.374   1.00 93.98 88  B 1 
ATOM 3875 O O     . ILE B 2 88  ? -3.362  3.977   7.784   1.00 92.35 88  B 1 
ATOM 3876 C CB    . ILE B 2 88  ? -6.455  3.239   8.921   1.00 93.71 88  B 1 
ATOM 3877 C CG1   . ILE B 2 88  ? -7.689  3.934   9.548   1.00 90.43 88  B 1 
ATOM 3878 C CG2   . ILE B 2 88  ? -5.465  2.823   10.027  1.00 89.28 88  B 1 
ATOM 3879 C CD1   . ILE B 2 88  ? -8.594  2.980   10.335  1.00 82.40 88  B 1 
ATOM 3880 N N     . TYR B 2 89  ? -4.546  2.625   6.446   1.00 94.53 89  B 1 
ATOM 3881 C CA    . TYR B 2 89  ? -3.372  2.013   5.814   1.00 94.02 89  B 1 
ATOM 3882 C C     . TYR B 2 89  ? -2.539  3.038   5.029   1.00 93.98 89  B 1 
ATOM 3883 O O     . TYR B 2 89  ? -1.307  3.042   5.134   1.00 92.49 89  B 1 
ATOM 3884 C CB    . TYR B 2 89  ? -3.831  0.871   4.912   1.00 93.01 89  B 1 
ATOM 3885 C CG    . TYR B 2 89  ? -2.695  0.113   4.275   1.00 92.40 89  B 1 
ATOM 3886 C CD1   . TYR B 2 89  ? -2.268  0.413   2.963   1.00 89.24 89  B 1 
ATOM 3887 C CD2   . TYR B 2 89  ? -2.020  -0.893  5.000   1.00 89.26 89  B 1 
ATOM 3888 C CE1   . TYR B 2 89  ? -1.200  -0.284  2.376   1.00 87.82 89  B 1 
ATOM 3889 C CE2   . TYR B 2 89  ? -0.957  -1.593  4.426   1.00 87.66 89  B 1 
ATOM 3890 C CZ    . TYR B 2 89  ? -0.552  -1.289  3.111   1.00 88.49 89  B 1 
ATOM 3891 O OH    . TYR B 2 89  ? 0.484   -1.983  2.547   1.00 86.43 89  B 1 
ATOM 3892 N N     . LEU B 2 90  ? -3.176  3.921   4.275   1.00 93.60 90  B 1 
ATOM 3893 C CA    . LEU B 2 90  ? -2.513  4.965   3.501   1.00 93.22 90  B 1 
ATOM 3894 C C     . LEU B 2 90  ? -1.822  5.986   4.407   1.00 93.13 90  B 1 
ATOM 3895 O O     . LEU B 2 90  ? -0.697  6.386   4.107   1.00 91.36 90  B 1 
ATOM 3896 C CB    . LEU B 2 90  ? -3.548  5.634   2.578   1.00 92.45 90  B 1 
ATOM 3897 C CG    . LEU B 2 90  ? -2.957  6.718   1.649   1.00 89.73 90  B 1 
ATOM 3898 C CD1   . LEU B 2 90  ? -1.900  6.152   0.698   1.00 83.94 90  B 1 
ATOM 3899 C CD2   . LEU B 2 90  ? -4.084  7.330   0.806   1.00 83.20 90  B 1 
ATOM 3900 N N     . GLN B 2 91  ? -2.453  6.367   5.516   1.00 92.38 91  B 1 
ATOM 3901 C CA    . GLN B 2 91  ? -1.838  7.276   6.479   1.00 91.99 91  B 1 
ATOM 3902 C C     . GLN B 2 91  ? -0.571  6.667   7.090   1.00 91.86 91  B 1 
ATOM 3903 O O     . GLN B 2 91  ? 0.488   7.286   7.012   1.00 90.17 91  B 1 
ATOM 3904 C CB    . GLN B 2 91  ? -2.876  7.681   7.551   1.00 90.97 91  B 1 
ATOM 3905 C CG    . GLN B 2 91  ? -2.337  8.806   8.448   1.00 81.93 91  B 1 
ATOM 3906 C CD    . GLN B 2 91  ? -1.940  10.063  7.665   1.00 76.16 91  B 1 
ATOM 3907 O OE1   . GLN B 2 91  ? -2.623  10.488  6.746   1.00 70.40 91  B 1 
ATOM 3908 N NE2   . GLN B 2 91  ? -0.817  10.672  7.973   1.00 65.46 91  B 1 
ATOM 3909 N N     . LYS B 2 92  ? -0.613  5.418   7.547   1.00 91.74 92  B 1 
ATOM 3910 C CA    . LYS B 2 92  ? 0.565   4.683   8.038   1.00 90.44 92  B 1 
ATOM 3911 C C     . LYS B 2 92  ? 1.681   4.527   6.988   1.00 89.64 92  B 1 
ATOM 3912 O O     . LYS B 2 92  ? 2.834   4.300   7.337   1.00 86.61 92  B 1 
ATOM 3913 C CB    . LYS B 2 92  ? 0.145   3.283   8.508   1.00 89.07 92  B 1 
ATOM 3914 C CG    . LYS B 2 92  ? -0.691  3.303   9.796   1.00 79.75 92  B 1 
ATOM 3915 C CD    . LYS B 2 92  ? -1.095  1.873   10.188  1.00 74.96 92  B 1 
ATOM 3916 C CE    . LYS B 2 92  ? -1.932  1.902   11.456  1.00 66.60 92  B 1 
ATOM 3917 N NZ    . LYS B 2 92  ? -2.324  0.531   11.903  1.00 60.40 92  B 1 
ATOM 3918 N N     . TYR B 2 93  ? 1.345   4.568   5.708   1.00 90.76 93  B 1 
ATOM 3919 C CA    . TYR B 2 93  ? 2.352   4.509   4.644   1.00 89.88 93  B 1 
ATOM 3920 C C     . TYR B 2 93  ? 3.010   5.869   4.377   1.00 88.99 93  B 1 
ATOM 3921 O O     . TYR B 2 93  ? 4.173   5.918   3.964   1.00 85.28 93  B 1 
ATOM 3922 C CB    . TYR B 2 93  ? 1.704   3.945   3.367   1.00 88.84 93  B 1 
ATOM 3923 C CG    . TYR B 2 93  ? 2.628   3.949   2.173   1.00 88.96 93  B 1 
ATOM 3924 C CD1   . TYR B 2 93  ? 2.599   5.023   1.248   1.00 86.10 93  B 1 
ATOM 3925 C CD2   . TYR B 2 93  ? 3.584   2.929   2.003   1.00 85.97 93  B 1 
ATOM 3926 C CE1   . TYR B 2 93  ? 3.501   5.071   0.182   1.00 85.01 93  B 1 
ATOM 3927 C CE2   . TYR B 2 93  ? 4.500   2.964   0.937   1.00 85.02 93  B 1 
ATOM 3928 C CZ    . TYR B 2 93  ? 4.453   4.039   0.025   1.00 85.28 93  B 1 
ATOM 3929 O OH    . TYR B 2 93  ? 5.350   4.089   -1.017  1.00 83.81 93  B 1 
ATOM 3930 N N     . ARG B 2 94  ? 2.276   6.956   4.577   1.00 88.91 94  B 1 
ATOM 3931 C CA    . ARG B 2 94  ? 2.753   8.328   4.379   1.00 86.46 94  B 1 
ATOM 3932 C C     . ARG B 2 94  ? 3.606   8.812   5.555   1.00 84.88 94  B 1 
ATOM 3933 O O     . ARG B 2 94  ? 4.551   9.561   5.323   1.00 80.69 94  B 1 
ATOM 3934 C CB    . ARG B 2 94  ? 1.556   9.273   4.172   1.00 84.88 94  B 1 
ATOM 3935 C CG    . ARG B 2 94  ? 0.875   9.121   2.792   1.00 81.66 94  B 1 
ATOM 3936 C CD    . ARG B 2 94  ? -0.394  9.991   2.732   1.00 80.06 94  B 1 
ATOM 3937 N NE    . ARG B 2 94  ? -1.028  9.968   1.395   1.00 78.51 94  B 1 
ATOM 3938 C CZ    . ARG B 2 94  ? -2.167  10.531  1.067   1.00 78.30 94  B 1 
ATOM 3939 N NH1   . ARG B 2 94  ? -2.902  11.179  1.929   1.00 74.28 94  B 1 
ATOM 3940 N NH2   . ARG B 2 94  ? -2.607  10.473  -0.160  1.00 74.02 94  B 1 
ATOM 3941 N N     . ASP B 2 95  ? 3.290   8.373   6.766   1.00 82.64 95  B 1 
ATOM 3942 C CA    . ASP B 2 95  ? 4.040   8.677   7.996   1.00 80.19 95  B 1 
ATOM 3943 C C     . ASP B 2 95  ? 5.332   7.837   8.102   1.00 75.93 95  B 1 
ATOM 3944 O O     . ASP B 2 95  ? 6.366   8.406   8.533   1.00 68.12 95  B 1 
ATOM 3945 C CB    . ASP B 2 95  ? 3.133   8.435   9.227   1.00 71.11 95  B 1 
ATOM 3946 C CG    . ASP B 2 95  ? 1.866   9.313   9.291   1.00 65.95 95  B 1 
ATOM 3947 O OD1   . ASP B 2 95  ? 1.833   10.426  8.716   1.00 60.43 95  B 1 
ATOM 3948 O OD2   . ASP B 2 95  ? 0.896   8.867   9.957   1.00 59.04 95  B 1 
ATOM 3949 O OXT   . ASP B 2 95  ? 5.295   6.625   7.764   1.00 59.13 95  B 1 
ATOM 3950 N N     . ARG C 3 1   ? 7.473   5.753   17.498  1.00 43.98 1   C 1 
ATOM 3951 C CA    . ARG C 3 1   ? 8.537   6.154   16.531  1.00 52.59 1   C 1 
ATOM 3952 C C     . ARG C 3 1   ? 9.344   4.988   15.984  1.00 54.94 1   C 1 
ATOM 3953 O O     . ARG C 3 1   ? 9.253   4.770   14.786  1.00 51.00 1   C 1 
ATOM 3954 C CB    . ARG C 3 1   ? 9.447   7.301   17.009  1.00 50.50 1   C 1 
ATOM 3955 C CG    . ARG C 3 1   ? 8.805   8.652   16.707  1.00 43.52 1   C 1 
ATOM 3956 C CD    . ARG C 3 1   ? 9.827   9.783   16.726  1.00 40.30 1   C 1 
ATOM 3957 N NE    . ARG C 3 1   ? 9.186   11.087  16.449  1.00 36.57 1   C 1 
ATOM 3958 C CZ    . ARG C 3 1   ? 9.807   12.222  16.144  1.00 31.63 1   C 1 
ATOM 3959 N NH1   . ARG C 3 1   ? 11.101  12.295  16.068  1.00 32.29 1   C 1 
ATOM 3960 N NH2   . ARG C 3 1   ? 9.118   13.297  15.908  1.00 34.11 1   C 1 
ATOM 3961 N N     . ARG C 3 2   ? 10.132  4.254   16.787  1.00 44.68 2   C 1 
ATOM 3962 C CA    . ARG C 3 2   ? 10.906  3.145   16.192  1.00 48.48 2   C 1 
ATOM 3963 C C     . ARG C 3 2   ? 9.995   2.012   15.715  1.00 47.61 2   C 1 
ATOM 3964 O O     . ARG C 3 2   ? 10.131  1.587   14.578  1.00 46.51 2   C 1 
ATOM 3965 C CB    . ARG C 3 2   ? 11.972  2.645   17.170  1.00 46.39 2   C 1 
ATOM 3966 C CG    . ARG C 3 2   ? 13.041  1.868   16.401  1.00 40.06 2   C 1 
ATOM 3967 C CD    . ARG C 3 2   ? 14.067  1.312   17.383  1.00 40.12 2   C 1 
ATOM 3968 N NE    . ARG C 3 2   ? 15.279  0.888   16.663  1.00 35.60 2   C 1 
ATOM 3969 C CZ    . ARG C 3 2   ? 16.466  0.807   17.196  1.00 32.11 2   C 1 
ATOM 3970 N NH1   . ARG C 3 2   ? 16.673  0.937   18.479  1.00 30.53 2   C 1 
ATOM 3971 N NH2   . ARG C 3 2   ? 17.498  0.624   16.444  1.00 31.87 2   C 1 
ATOM 3972 N N     . SER C 3 3   ? 9.027   1.627   16.535  1.00 49.94 3   C 1 
ATOM 3973 C CA    . SER C 3 3   ? 7.964   0.680   16.157  1.00 51.47 3   C 1 
ATOM 3974 C C     . SER C 3 3   ? 7.166   1.132   14.935  1.00 52.46 3   C 1 
ATOM 3975 O O     . SER C 3 3   ? 6.850   0.324   14.075  1.00 50.53 3   C 1 
ATOM 3976 C CB    . SER C 3 3   ? 7.005   0.504   17.337  1.00 48.95 3   C 1 
ATOM 3977 O OG    . SER C 3 3   ? 6.576   1.764   17.830  1.00 43.59 3   C 1 
ATOM 3978 N N     . GLU C 3 4   ? 6.887   2.427   14.812  1.00 41.60 4   C 1 
ATOM 3979 C CA    . GLU C 3 4   ? 6.200   2.995   13.643  1.00 43.06 4   C 1 
ATOM 3980 C C     . GLU C 3 4   ? 7.078   2.949   12.385  1.00 42.05 4   C 1 
ATOM 3981 O O     . GLU C 3 4   ? 6.591   2.626   11.309  1.00 41.39 4   C 1 
ATOM 3982 C CB    . GLU C 3 4   ? 5.813   4.458   13.935  1.00 41.84 4   C 1 
ATOM 3983 C CG    . GLU C 3 4   ? 4.702   4.605   14.974  1.00 36.72 4   C 1 
ATOM 3984 C CD    . GLU C 3 4   ? 4.707   5.972   15.685  1.00 35.53 4   C 1 
ATOM 3985 O OE1   . GLU C 3 4   ? 3.669   6.357   16.242  1.00 32.69 4   C 1 
ATOM 3986 O OE2   . GLU C 3 4   ? 5.805   6.572   15.788  1.00 34.04 4   C 1 
ATOM 3987 N N     . ILE C 3 5   ? 8.390   3.239   12.515  1.00 50.00 5   C 1 
ATOM 3988 C CA    . ILE C 3 5   ? 9.338   3.120   11.399  1.00 50.77 5   C 1 
ATOM 3989 C C     . ILE C 3 5   ? 9.479   1.652   10.966  1.00 51.23 5   C 1 
ATOM 3990 O O     . ILE C 3 5   ? 9.483   1.371   9.774   1.00 49.25 5   C 1 
ATOM 3991 C CB    . ILE C 3 5   ? 10.703  3.740   11.763  1.00 48.28 5   C 1 
ATOM 3992 C CG1   . ILE C 3 5   ? 10.573  5.274   11.925  1.00 44.03 5   C 1 
ATOM 3993 C CG2   . ILE C 3 5   ? 11.765  3.436   10.703  1.00 45.37 5   C 1 
ATOM 3994 C CD1   . ILE C 3 5   ? 11.766  5.924   12.641  1.00 42.26 5   C 1 
ATOM 3995 N N     . GLU C 3 6   ? 9.554   0.725   11.931  1.00 44.50 6   C 1 
ATOM 3996 C CA    . GLU C 3 6   ? 9.564   -0.712  11.653  1.00 44.61 6   C 1 
ATOM 3997 C C     . GLU C 3 6   ? 8.265   -1.148  10.972  1.00 43.13 6   C 1 
ATOM 3998 O O     . GLU C 3 6   ? 8.317   -1.761  9.912   1.00 42.24 6   C 1 
ATOM 3999 C CB    . GLU C 3 6   ? 9.825   -1.510  12.939  1.00 43.13 6   C 1 
ATOM 4000 C CG    . GLU C 3 6   ? 11.309  -1.472  13.321  1.00 37.70 6   C 1 
ATOM 4001 C CD    . GLU C 3 6   ? 11.620  -2.098  14.686  1.00 36.18 6   C 1 
ATOM 4002 O OE1   . GLU C 3 6   ? 12.831  -2.203  15.003  1.00 33.47 6   C 1 
ATOM 4003 O OE2   . GLU C 3 6   ? 10.670  -2.424  15.425  1.00 35.15 6   C 1 
ATOM 4004 N N     . GLN C 3 7   ? 7.104   -0.738  11.465  1.00 53.15 7   C 1 
ATOM 4005 C CA    . GLN C 3 7   ? 5.833   -1.007  10.792  1.00 53.24 7   C 1 
ATOM 4006 C C     . GLN C 3 7   ? 5.785   -0.409  9.381   1.00 53.08 7   C 1 
ATOM 4007 O O     . GLN C 3 7   ? 5.393   -1.096  8.433   1.00 51.54 7   C 1 
ATOM 4008 C CB    . GLN C 3 7   ? 4.651   -0.481  11.624  1.00 50.28 7   C 1 
ATOM 4009 C CG    . GLN C 3 7   ? 4.313   -1.429  12.787  1.00 45.81 7   C 1 
ATOM 4010 C CD    . GLN C 3 7   ? 3.130   -0.948  13.606  1.00 43.39 7   C 1 
ATOM 4011 O OE1   . GLN C 3 7   ? 2.505   0.074   13.358  1.00 42.17 7   C 1 
ATOM 4012 N NE2   . GLN C 3 7   ? 2.737   -1.702  14.616  1.00 39.90 7   C 1 
ATOM 4013 N N     . ALA C 3 8   ? 6.250   0.825   9.195   1.00 53.93 8   C 1 
ATOM 4014 C CA    . ALA C 3 8   ? 6.301   1.442   7.870   1.00 52.98 8   C 1 
ATOM 4015 C C     . ALA C 3 8   ? 7.272   0.715   6.919   1.00 54.07 8   C 1 
ATOM 4016 O O     . ALA C 3 8   ? 6.991   0.579   5.727   1.00 52.77 8   C 1 
ATOM 4017 C CB    . ALA C 3 8   ? 6.684   2.913   8.032   1.00 49.83 8   C 1 
ATOM 4018 N N     . THR C 3 9   ? 8.418   0.213   7.432   1.00 52.35 9   C 1 
ATOM 4019 C CA    . THR C 3 9   ? 9.342   -0.604  6.630   1.00 53.91 9   C 1 
ATOM 4020 C C     . THR C 3 9   ? 8.770   -1.985  6.309   1.00 55.60 9   C 1 
ATOM 4021 O O     . THR C 3 9   ? 8.923   -2.436  5.170   1.00 52.86 9   C 1 
ATOM 4022 C CB    . THR C 3 9   ? 10.731  -0.747  7.260   1.00 48.91 9   C 1 
ATOM 4023 O OG1   . THR C 3 9   ? 10.682  -1.136  8.602   1.00 42.92 9   C 1 
ATOM 4024 C CG2   . THR C 3 9   ? 11.532  0.546   7.182   1.00 41.36 9   C 1 
ATOM 4025 N N     . VAL C 3 10  ? 8.066   -2.614  7.242   1.00 52.65 10  C 1 
ATOM 4026 C CA    . VAL C 3 10  ? 7.371   -3.890  7.014   1.00 52.80 10  C 1 
ATOM 4027 C C     . VAL C 3 10  ? 6.276   -3.724  5.948   1.00 55.17 10  C 1 
ATOM 4028 O O     . VAL C 3 10  ? 6.267   -4.479  4.973   1.00 53.29 10  C 1 
ATOM 4029 C CB    . VAL C 3 10  ? 6.829   -4.448  8.344   1.00 47.84 10  C 1 
ATOM 4030 C CG1   . VAL C 3 10  ? 5.878   -5.624  8.147   1.00 41.72 10  C 1 
ATOM 4031 C CG2   . VAL C 3 10  ? 7.985   -4.941  9.211   1.00 42.79 10  C 1 
ATOM 4032 N N     . ILE C 3 11  ? 5.426   -2.679  6.051   1.00 58.62 11  C 1 
ATOM 4033 C CA    . ILE C 3 11  ? 4.395   -2.368  5.050   1.00 59.27 11  C 1 
ATOM 4034 C C     . ILE C 3 11  ? 5.019   -2.165  3.657   1.00 61.37 11  C 1 
ATOM 4035 O O     . ILE C 3 11  ? 4.542   -2.715  2.661   1.00 58.23 11  C 1 
ATOM 4036 C CB    . ILE C 3 11  ? 3.578   -1.127  5.487   1.00 54.11 11  C 1 
ATOM 4037 C CG1   . ILE C 3 11  ? 2.705   -1.470  6.712   1.00 49.57 11  C 1 
ATOM 4038 C CG2   . ILE C 3 11  ? 2.686   -0.606  4.344   1.00 47.90 11  C 1 
ATOM 4039 C CD1   . ILE C 3 11  ? 2.112   -0.244  7.414   1.00 45.10 11  C 1 
ATOM 4040 N N     . LYS C 3 12  ? 6.142   -1.427  3.583   1.00 59.12 12  C 1 
ATOM 4041 C CA    . LYS C 3 12  ? 6.864   -1.212  2.324   1.00 59.68 12  C 1 
ATOM 4042 C C     . LYS C 3 12  ? 7.409   -2.528  1.738   1.00 61.80 12  C 1 
ATOM 4043 O O     . LYS C 3 12  ? 7.388   -2.683  0.520   1.00 58.02 12  C 1 
ATOM 4044 C CB    . LYS C 3 12  ? 7.980   -0.171  2.512   1.00 53.59 12  C 1 
ATOM 4045 C CG    . LYS C 3 12  ? 7.410   1.256   2.591   1.00 47.40 12  C 1 
ATOM 4046 C CD    . LYS C 3 12  ? 8.457   2.293   3.011   1.00 44.54 12  C 1 
ATOM 4047 C CE    . LYS C 3 12  ? 7.754   3.648   3.177   1.00 39.34 12  C 1 
ATOM 4048 N NZ    . LYS C 3 12  ? 8.610   4.693   3.796   1.00 35.05 12  C 1 
ATOM 4049 N N     . ASN C 3 13  ? 7.853   -3.466  2.556   1.00 61.69 13  C 1 
ATOM 4050 C CA    . ASN C 3 13  ? 8.464   -4.703  2.088   1.00 61.16 13  C 1 
ATOM 4051 C C     . ASN C 3 13  ? 7.450   -5.791  1.695   1.00 63.68 13  C 1 
ATOM 4052 O O     . ASN C 3 13  ? 7.673   -6.497  0.709   1.00 58.26 13  C 1 
ATOM 4053 C CB    . ASN C 3 13  ? 9.472   -5.200  3.137   1.00 53.17 13  C 1 
ATOM 4054 C CG    . ASN C 3 13  ? 10.773  -4.409  3.125   1.00 46.57 13  C 1 
ATOM 4055 O OD1   . ASN C 3 13  ? 11.139  -3.766  2.157   1.00 42.97 13  C 1 
ATOM 4056 N ND2   . ASN C 3 13  ? 11.525  -4.486  4.204   1.00 41.67 13  C 1 
ATOM 4057 N N     . HIS C 3 14  ? 6.313   -5.917  2.386   1.00 65.22 14  C 1 
ATOM 4058 C CA    . HIS C 3 14  ? 5.381   -7.038  2.190   1.00 65.67 14  C 1 
ATOM 4059 C C     . HIS C 3 14  ? 4.828   -7.168  0.774   1.00 69.22 14  C 1 
ATOM 4060 O O     . HIS C 3 14  ? 4.826   -8.257  0.194   1.00 64.28 14  C 1 
ATOM 4061 C CB    . HIS C 3 14  ? 4.233   -6.944  3.205   1.00 57.12 14  C 1 
ATOM 4062 C CG    . HIS C 3 14  ? 4.548   -7.664  4.493   1.00 51.08 14  C 1 
ATOM 4063 N ND1   . HIS C 3 14  ? 4.634   -9.026  4.645   1.00 45.79 14  C 1 
ATOM 4064 C CD2   . HIS C 3 14  ? 4.807   -7.114  5.713   1.00 44.16 14  C 1 
ATOM 4065 C CE1   . HIS C 3 14  ? 4.953   -9.281  5.940   1.00 41.83 14  C 1 
ATOM 4066 N NE2   . HIS C 3 14  ? 5.068   -8.141  6.603   1.00 43.06 14  C 1 
ATOM 4067 N N     . HIS C 3 15  ? 4.365   -6.046  0.181   1.00 65.95 15  C 1 
ATOM 4068 C CA    . HIS C 3 15  ? 3.689   -6.092  -1.122  1.00 67.31 15  C 1 
ATOM 4069 C C     . HIS C 3 15  ? 4.593   -5.742  -2.315  1.00 70.54 15  C 1 
ATOM 4070 O O     . HIS C 3 15  ? 4.118   -5.572  -3.438  1.00 66.04 15  C 1 
ATOM 4071 C CB    . HIS C 3 15  ? 2.393   -5.270  -1.059  1.00 60.39 15  C 1 
ATOM 4072 C CG    . HIS C 3 15  ? 1.387   -5.901  -0.133  1.00 56.40 15  C 1 
ATOM 4073 N ND1   . HIS C 3 15  ? 0.712   -7.083  -0.331  1.00 50.77 15  C 1 
ATOM 4074 C CD2   . HIS C 3 15  ? 1.018   -5.424  1.099   1.00 49.64 15  C 1 
ATOM 4075 C CE1   . HIS C 3 15  ? -0.048  -7.319  0.761   1.00 48.09 15  C 1 
ATOM 4076 N NE2   . HIS C 3 15  ? 0.121   -6.326  1.636   1.00 49.68 15  C 1 
ATOM 4077 N N     . HIS C 3 16  ? 5.907   -5.675  -2.083  1.00 65.46 16  C 1 
ATOM 4078 C CA    . HIS C 3 16  ? 6.866   -5.180  -3.089  1.00 65.25 16  C 1 
ATOM 4079 C C     . HIS C 3 16  ? 6.795   -5.894  -4.442  1.00 67.46 16  C 1 
ATOM 4080 O O     . HIS C 3 16  ? 6.994   -5.264  -5.485  1.00 61.92 16  C 1 
ATOM 4081 C CB    . HIS C 3 16  ? 8.290   -5.270  -2.511  1.00 58.04 16  C 1 
ATOM 4082 C CG    . HIS C 3 16  ? 8.938   -3.919  -2.384  1.00 53.36 16  C 1 
ATOM 4083 N ND1   . HIS C 3 16  ? 9.307   -3.108  -3.423  1.00 47.47 16  C 1 
ATOM 4084 C CD2   . HIS C 3 16  ? 9.247   -3.242  -1.233  1.00 46.76 16  C 1 
ATOM 4085 C CE1   . HIS C 3 16  ? 9.814   -1.971  -2.911  1.00 44.27 16  C 1 
ATOM 4086 N NE2   . HIS C 3 16  ? 9.794   -2.027  -1.581  1.00 46.45 16  C 1 
ATOM 4087 N N     . MET C 3 17  ? 6.480   -7.221  -4.488  1.00 71.20 17  C 1 
ATOM 4088 C CA    . MET C 3 17  ? 6.496   -8.034  -5.705  1.00 71.18 17  C 1 
ATOM 4089 C C     . MET C 3 17  ? 5.420   -7.652  -6.725  1.00 74.47 17  C 1 
ATOM 4090 O O     . MET C 3 17  ? 5.642   -7.781  -7.929  1.00 67.61 17  C 1 
ATOM 4091 C CB    . MET C 3 17  ? 6.364   -9.517  -5.343  1.00 61.16 17  C 1 
ATOM 4092 C CG    . MET C 3 17  ? 7.624   -10.074 -4.668  1.00 56.84 17  C 1 
ATOM 4093 S SD    . MET C 3 17  ? 8.437   -11.400 -5.605  1.00 48.85 17  C 1 
ATOM 4094 C CE    . MET C 3 17  ? 7.244   -12.731 -5.347  1.00 41.04 17  C 1 
ATOM 4095 N N     . HIS C 3 18  ? 4.245   -7.142  -6.262  1.00 78.69 18  C 1 
ATOM 4096 C CA    . HIS C 3 18  ? 3.117   -6.871  -7.159  1.00 82.00 18  C 1 
ATOM 4097 C C     . HIS C 3 18  ? 3.037   -5.438  -7.656  1.00 85.90 18  C 1 
ATOM 4098 O O     . HIS C 3 18  ? 2.400   -5.198  -8.672  1.00 84.91 18  C 1 
ATOM 4099 C CB    . HIS C 3 18  ? 1.803   -7.296  -6.502  1.00 76.39 18  C 1 
ATOM 4100 C CG    . HIS C 3 18  ? 1.837   -8.762  -6.250  1.00 73.08 18  C 1 
ATOM 4101 N ND1   . HIS C 3 18  ? 1.928   -9.730  -7.232  1.00 64.88 18  C 1 
ATOM 4102 C CD2   . HIS C 3 18  ? 2.144   -9.351  -5.046  1.00 62.51 18  C 1 
ATOM 4103 C CE1   . HIS C 3 18  ? 2.299   -10.857 -6.620  1.00 62.59 18  C 1 
ATOM 4104 N NE2   . HIS C 3 18  ? 2.435   -10.663 -5.311  1.00 62.45 18  C 1 
ATOM 4105 N N     . LEU C 3 19  ? 3.725   -4.497  -7.014  1.00 91.40 19  C 1 
ATOM 4106 C CA    . LEU C 3 19  ? 3.621   -3.072  -7.342  1.00 92.19 19  C 1 
ATOM 4107 C C     . LEU C 3 19  ? 3.924   -2.776  -8.818  1.00 92.94 19  C 1 
ATOM 4108 O O     . LEU C 3 19  ? 3.286   -1.926  -9.443  1.00 91.94 19  C 1 
ATOM 4109 C CB    . LEU C 3 19  ? 4.567   -2.261  -6.441  1.00 91.67 19  C 1 
ATOM 4110 C CG    . LEU C 3 19  ? 4.327   -2.410  -4.925  1.00 90.47 19  C 1 
ATOM 4111 C CD1   . LEU C 3 19  ? 5.322   -1.524  -4.169  1.00 87.19 19  C 1 
ATOM 4112 C CD2   . LEU C 3 19  ? 2.911   -2.020  -4.512  1.00 86.25 19  C 1 
ATOM 4113 N N     . LYS C 3 20  ? 4.881   -3.485  -9.409  1.00 91.77 20  C 1 
ATOM 4114 C CA    . LYS C 3 20  ? 5.213   -3.332  -10.827 1.00 91.38 20  C 1 
ATOM 4115 C C     . LYS C 3 20  ? 4.092   -3.833  -11.739 1.00 92.39 20  C 1 
ATOM 4116 O O     . LYS C 3 20  ? 3.838   -3.201  -12.764 1.00 91.11 20  C 1 
ATOM 4117 C CB    . LYS C 3 20  ? 6.544   -4.032  -11.117 1.00 89.44 20  C 1 
ATOM 4118 C CG    . LYS C 3 20  ? 7.076   -3.705  -12.514 1.00 80.94 20  C 1 
ATOM 4119 C CD    . LYS C 3 20  ? 8.435   -4.378  -12.721 1.00 74.07 20  C 1 
ATOM 4120 C CE    . LYS C 3 20  ? 9.028   -4.044  -14.087 1.00 65.19 20  C 1 
ATOM 4121 N NZ    . LYS C 3 20  ? 10.353  -4.714  -14.269 1.00 57.21 20  C 1 
ATOM 4122 N N     . ARG C 3 21  ? 3.453   -4.956  -11.395 1.00 93.00 21  C 1 
ATOM 4123 C CA    . ARG C 3 21  ? 2.326   -5.499  -12.169 1.00 93.04 21  C 1 
ATOM 4124 C C     . ARG C 3 21  ? 1.074   -4.644  -12.007 1.00 94.00 21  C 1 
ATOM 4125 O O     . ARG C 3 21  ? 0.481   -4.301  -13.010 1.00 93.41 21  C 1 
ATOM 4126 C CB    . ARG C 3 21  ? 2.035   -6.959  -11.807 1.00 91.94 21  C 1 
ATOM 4127 C CG    . ARG C 3 21  ? 3.063   -7.926  -12.416 1.00 84.87 21  C 1 
ATOM 4128 C CD    . ARG C 3 21  ? 2.543   -9.356  -12.344 1.00 82.24 21  C 1 
ATOM 4129 N NE    . ARG C 3 21  ? 3.490   -10.361 -12.873 1.00 79.19 21  C 1 
ATOM 4130 C CZ    . ARG C 3 21  ? 3.255   -11.652 -12.973 1.00 76.79 21  C 1 
ATOM 4131 N NH1   . ARG C 3 21  ? 2.126   -12.183 -12.606 1.00 67.94 21  C 1 
ATOM 4132 N NH2   . ARG C 3 21  ? 4.157   -12.461 -13.454 1.00 70.60 21  C 1 
ATOM 4133 N N     . ILE C 3 22  ? 0.764   -4.217  -10.797 1.00 94.74 22  C 1 
ATOM 4134 C CA    . ILE C 3 22  ? -0.341  -3.291  -10.536 1.00 95.25 22  C 1 
ATOM 4135 C C     . ILE C 3 22  ? -0.176  -2.035  -11.391 1.00 95.52 22  C 1 
ATOM 4136 O O     . ILE C 3 22  ? -1.061  -1.699  -12.172 1.00 95.17 22  C 1 
ATOM 4137 C CB    . ILE C 3 22  ? -0.422  -2.962  -9.022  1.00 95.26 22  C 1 
ATOM 4138 C CG1   . ILE C 3 22  ? -0.811  -4.220  -8.224  1.00 94.14 22  C 1 
ATOM 4139 C CG2   . ILE C 3 22  ? -1.434  -1.834  -8.776  1.00 94.08 22  C 1 
ATOM 4140 C CD1   . ILE C 3 22  ? -0.629  -4.078  -6.709  1.00 90.32 22  C 1 
ATOM 4141 N N     . ARG C 3 23  ? 1.004   -1.392  -11.355 1.00 94.66 23  C 1 
ATOM 4142 C CA    . ARG C 3 23  ? 1.276   -0.215  -12.187 1.00 94.55 23  C 1 
ATOM 4143 C C     . ARG C 3 23  ? 1.167   -0.497  -13.691 1.00 94.74 23  C 1 
ATOM 4144 O O     . ARG C 3 23  ? 0.830   0.398   -14.452 1.00 93.82 23  C 1 
ATOM 4145 C CB    . ARG C 3 23  ? 2.659   0.351   -11.816 1.00 94.00 23  C 1 
ATOM 4146 C CG    . ARG C 3 23  ? 2.929   1.687   -12.518 1.00 88.32 23  C 1 
ATOM 4147 C CD    . ARG C 3 23  ? 4.274   2.292   -12.107 1.00 86.91 23  C 1 
ATOM 4148 N NE    . ARG C 3 23  ? 4.267   2.654   -10.681 1.00 81.55 23  C 1 
ATOM 4149 C CZ    . ARG C 3 23  ? 5.240   3.269   -10.018 1.00 78.50 23  C 1 
ATOM 4150 N NH1   . ARG C 3 23  ? 6.365   3.590   -10.593 1.00 66.88 23  C 1 
ATOM 4151 N NH2   . ARG C 3 23  ? 5.085   3.582   -8.761  1.00 70.72 23  C 1 
ATOM 4152 N N     . LYS C 3 24  ? 1.517   -1.721  -14.142 1.00 94.58 24  C 1 
ATOM 4153 C CA    . LYS C 3 24  ? 1.365   -2.135  -15.538 1.00 94.36 24  C 1 
ATOM 4154 C C     . LYS C 3 24  ? -0.114  -2.252  -15.916 1.00 94.84 24  C 1 
ATOM 4155 O O     . LYS C 3 24  ? -0.468  -1.765  -16.986 1.00 93.92 24  C 1 
ATOM 4156 C CB    . LYS C 3 24  ? 2.126   -3.442  -15.794 1.00 93.26 24  C 1 
ATOM 4157 C CG    . LYS C 3 24  ? 2.123   -3.847  -17.275 1.00 86.53 24  C 1 
ATOM 4158 C CD    . LYS C 3 24  ? 2.719   -5.249  -17.484 1.00 79.93 24  C 1 
ATOM 4159 C CE    . LYS C 3 24  ? 2.566   -5.673  -18.938 1.00 72.23 24  C 1 
ATOM 4160 N NZ    . LYS C 3 24  ? 2.782   -7.136  -19.139 1.00 64.06 24  C 1 
ATOM 4161 N N     . ILE C 3 25  ? -0.933  -2.860  -15.063 1.00 95.63 25  C 1 
ATOM 4162 C CA    . ILE C 3 25  ? -2.383  -3.009  -15.259 1.00 95.93 25  C 1 
ATOM 4163 C C     . ILE C 3 25  ? -3.053  -1.631  -15.288 1.00 96.10 25  C 1 
ATOM 4164 O O     . ILE C 3 25  ? -3.710  -1.314  -16.269 1.00 95.63 25  C 1 
ATOM 4165 C CB    . ILE C 3 25  ? -2.983  -3.936  -14.172 1.00 96.07 25  C 1 
ATOM 4166 C CG1   . ILE C 3 25  ? -2.434  -5.375  -14.327 1.00 95.08 25  C 1 
ATOM 4167 C CG2   . ILE C 3 25  ? -4.521  -3.961  -14.260 1.00 94.96 25  C 1 
ATOM 4168 C CD1   . ILE C 3 25  ? -2.628  -6.241  -13.072 1.00 90.95 25  C 1 
ATOM 4169 N N     . MET C 3 26  ? -2.771  -0.764  -14.301 1.00 96.37 26  C 1 
ATOM 4170 C CA    . MET C 3 26  ? -3.281  0.615   -14.273 1.00 96.47 26  C 1 
ATOM 4171 C C     . MET C 3 26  ? -3.001  1.379   -15.569 1.00 96.12 26  C 1 
ATOM 4172 O O     . MET C 3 26  ? -3.840  2.112   -16.073 1.00 94.87 26  C 1 
ATOM 4173 C CB    . MET C 3 26  ? -2.642  1.390   -13.110 1.00 96.48 26  C 1 
ATOM 4174 C CG    . MET C 3 26  ? -3.029  0.912   -11.718 1.00 95.69 26  C 1 
ATOM 4175 S SD    . MET C 3 26  ? -2.181  1.846   -10.402 1.00 94.62 26  C 1 
ATOM 4176 C CE    . MET C 3 26  ? -3.150  3.366   -10.450 1.00 88.44 26  C 1 
ATOM 4177 N N     . LYS C 3 27  ? -1.785  1.217   -16.132 1.00 95.85 27  C 1 
ATOM 4178 C CA    . LYS C 3 27  ? -1.386  1.918   -17.353 1.00 95.23 27  C 1 
ATOM 4179 C C     . LYS C 3 27  ? -1.923  1.307   -18.641 1.00 95.12 27  C 1 
ATOM 4180 O O     . LYS C 3 27  ? -1.803  1.963   -19.677 1.00 93.16 27  C 1 
ATOM 4181 C CB    . LYS C 3 27  ? 0.133   2.011   -17.441 1.00 94.20 27  C 1 
ATOM 4182 C CG    . LYS C 3 27  ? 0.673   3.083   -16.501 1.00 89.51 27  C 1 
ATOM 4183 C CD    . LYS C 3 27  ? 2.149   3.311   -16.788 1.00 81.56 27  C 1 
ATOM 4184 C CE    . LYS C 3 27  ? 2.610   4.535   -16.010 1.00 76.35 27  C 1 
ATOM 4185 N NZ    . LYS C 3 27  ? 3.751   5.195   -16.688 1.00 67.66 27  C 1 
ATOM 4186 N N     . ALA C 3 28  ? -2.424  0.075   -18.612 1.00 95.95 28  C 1 
ATOM 4187 C CA    . ALA C 3 28  ? -2.847  -0.617  -19.826 1.00 95.43 28  C 1 
ATOM 4188 C C     . ALA C 3 28  ? -4.076  0.052   -20.458 1.00 95.02 28  C 1 
ATOM 4189 O O     . ALA C 3 28  ? -4.112  0.192   -21.684 1.00 92.61 28  C 1 
ATOM 4190 C CB    . ALA C 3 28  ? -3.085  -2.082  -19.493 1.00 94.73 28  C 1 
ATOM 4191 N N     . ASP C 3 29  ? -5.011  0.533   -19.630 1.00 94.90 29  C 1 
ATOM 4192 C CA    . ASP C 3 29  ? -6.232  1.192   -20.093 1.00 94.17 29  C 1 
ATOM 4193 C C     . ASP C 3 29  ? -6.073  2.718   -20.213 1.00 93.36 29  C 1 
ATOM 4194 O O     . ASP C 3 29  ? -6.601  3.327   -21.140 1.00 88.16 29  C 1 
ATOM 4195 C CB    . ASP C 3 29  ? -7.405  0.812   -19.168 1.00 92.65 29  C 1 
ATOM 4196 C CG    . ASP C 3 29  ? -7.774  -0.679  -19.233 1.00 90.33 29  C 1 
ATOM 4197 O OD1   . ASP C 3 29  ? -7.240  -1.411  -20.093 1.00 84.04 29  C 1 
ATOM 4198 O OD2   . ASP C 3 29  ? -8.569  -1.147  -18.397 1.00 84.82 29  C 1 
ATOM 4199 N N     . GLU C 3 30  ? -5.265  3.325   -19.316 1.00 93.11 30  C 1 
ATOM 4200 C CA    . GLU C 3 30  ? -5.094  4.795   -19.282 1.00 91.41 30  C 1 
ATOM 4201 C C     . GLU C 3 30  ? -4.003  5.328   -20.224 1.00 90.28 30  C 1 
ATOM 4202 O O     . GLU C 3 30  ? -3.861  6.537   -20.412 1.00 83.16 30  C 1 
ATOM 4203 C CB    . GLU C 3 30  ? -4.815  5.231   -17.843 1.00 89.17 30  C 1 
ATOM 4204 C CG    . GLU C 3 30  ? -5.938  4.847   -16.864 1.00 83.87 30  C 1 
ATOM 4205 C CD    . GLU C 3 30  ? -7.311  5.382   -17.295 1.00 85.01 30  C 1 
ATOM 4206 O OE1   . GLU C 3 30  ? -8.312  4.677   -17.101 1.00 76.00 30  C 1 
ATOM 4207 O OE2   . GLU C 3 30  ? -7.366  6.512   -17.816 1.00 79.82 30  C 1 
ATOM 4208 N N     . GLY C 3 31  ? -3.189  4.441   -20.787 1.00 89.99 31  C 1 
ATOM 4209 C CA    . GLY C 3 31  ? -2.107  4.810   -21.678 1.00 88.20 31  C 1 
ATOM 4210 C C     . GLY C 3 31  ? -0.957  5.578   -21.009 1.00 89.59 31  C 1 
ATOM 4211 O O     . GLY C 3 31  ? -0.625  5.419   -19.829 1.00 82.56 31  C 1 
ATOM 4212 N N     . ALA C 3 32  ? -0.262  6.399   -21.816 1.00 88.81 32  C 1 
ATOM 4213 C CA    . ALA C 3 32  ? 0.917   7.140   -21.374 1.00 87.64 32  C 1 
ATOM 4214 C C     . ALA C 3 32  ? 0.591   8.486   -20.728 1.00 88.83 32  C 1 
ATOM 4215 O O     . ALA C 3 32  ? 1.463   9.063   -20.069 1.00 83.33 32  C 1 
ATOM 4216 C CB    . ALA C 3 32  ? 1.868   7.306   -22.558 1.00 83.32 32  C 1 
ATOM 4217 N N     . ASP C 3 33  ? -0.630  8.993   -20.873 1.00 88.29 33  C 1 
ATOM 4218 C CA    . ASP C 3 33  ? -0.956  10.374  -20.507 1.00 89.00 33  C 1 
ATOM 4219 C C     . ASP C 3 33  ? -1.172  10.595  -19.013 1.00 91.18 33  C 1 
ATOM 4220 O O     . ASP C 3 33  ? -0.876  11.683  -18.504 1.00 88.86 33  C 1 
ATOM 4221 C CB    . ASP C 3 33  ? -2.151  10.861  -21.324 1.00 84.07 33  C 1 
ATOM 4222 C CG    . ASP C 3 33  ? -1.767  11.061  -22.786 1.00 75.44 33  C 1 
ATOM 4223 O OD1   . ASP C 3 33  ? -0.565  11.308  -23.045 1.00 69.29 33  C 1 
ATOM 4224 O OD2   . ASP C 3 33  ? -2.681  10.976  -23.627 1.00 67.66 33  C 1 
ATOM 4225 N N     . MET C 3 34  ? -1.568  9.549   -18.261 1.00 90.69 34  C 1 
ATOM 4226 C CA    . MET C 3 34  ? -1.742  9.629   -16.817 1.00 92.33 34  C 1 
ATOM 4227 C C     . MET C 3 34  ? -0.486  9.201   -16.045 1.00 93.17 34  C 1 
ATOM 4228 O O     . MET C 3 34  ? 0.102   8.143   -16.289 1.00 91.12 34  C 1 
ATOM 4229 C CB    . MET C 3 34  ? -2.987  8.861   -16.374 1.00 90.25 34  C 1 
ATOM 4230 C CG    . MET C 3 34  ? -4.286  9.525   -16.869 1.00 84.85 34  C 1 
ATOM 4231 S SD    . MET C 3 34  ? -4.459  11.283  -16.425 1.00 83.58 34  C 1 
ATOM 4232 C CE    . MET C 3 34  ? -4.682  11.151  -14.654 1.00 72.30 34  C 1 
ATOM 4233 N N     . MET C 3 35  ? -0.067  10.051  -15.085 1.00 95.10 35  C 1 
ATOM 4234 C CA    . MET C 3 35  ? 0.950   9.695   -14.091 1.00 95.23 35  C 1 
ATOM 4235 C C     . MET C 3 35  ? 0.314   8.932   -12.931 1.00 95.72 35  C 1 
ATOM 4236 O O     . MET C 3 35  ? -0.854  9.119   -12.624 1.00 94.23 35  C 1 
ATOM 4237 C CB    . MET C 3 35  ? 1.687   10.926  -13.553 1.00 93.86 35  C 1 
ATOM 4238 C CG    . MET C 3 35  ? 2.531   11.615  -14.615 1.00 89.68 35  C 1 
ATOM 4239 S SD    . MET C 3 35  ? 3.654   12.861  -13.942 1.00 87.14 35  C 1 
ATOM 4240 C CE    . MET C 3 35  ? 4.269   13.601  -15.433 1.00 78.32 35  C 1 
ATOM 4241 N N     . ILE C 3 36  ? 1.115   8.089   -12.272 1.00 95.72 36  C 1 
ATOM 4242 C CA    . ILE C 3 36  ? 0.676   7.271   -11.142 1.00 95.62 36  C 1 
ATOM 4243 C C     . ILE C 3 36  ? 1.567   7.602   -9.950  1.00 95.77 36  C 1 
ATOM 4244 O O     . ILE C 3 36  ? 2.783   7.385   -10.024 1.00 94.71 36  C 1 
ATOM 4245 C CB    . ILE C 3 36  ? 0.683   5.779   -11.513 1.00 95.17 36  C 1 
ATOM 4246 C CG1   . ILE C 3 36  ? -0.230  5.489   -12.730 1.00 92.97 36  C 1 
ATOM 4247 C CG2   . ILE C 3 36  ? 0.258   4.936   -10.310 1.00 93.04 36  C 1 
ATOM 4248 C CD1   . ILE C 3 36  ? -0.077  4.080   -13.304 1.00 88.55 36  C 1 
ATOM 4249 N N     . ALA C 3 37  ? 0.979   8.104   -8.880  1.00 95.86 37  C 1 
ATOM 4250 C CA    . ALA C 3 37  ? 1.673   8.375   -7.627  1.00 95.72 37  C 1 
ATOM 4251 C C     . ALA C 3 37  ? 2.271   7.088   -7.041  1.00 95.98 37  C 1 
ATOM 4252 O O     . ALA C 3 37  ? 1.817   5.980   -7.334  1.00 95.25 37  C 1 
ATOM 4253 C CB    . ALA C 3 37  ? 0.711   9.054   -6.649  1.00 95.20 37  C 1 
ATOM 4254 N N     . ALA C 3 38  ? 3.330   7.216   -6.229  1.00 94.52 38  C 1 
ATOM 4255 C CA    . ALA C 3 38  ? 4.018   6.052   -5.662  1.00 94.05 38  C 1 
ATOM 4256 C C     . ALA C 3 38  ? 3.122   5.236   -4.715  1.00 94.44 38  C 1 
ATOM 4257 O O     . ALA C 3 38  ? 3.253   4.010   -4.672  1.00 93.27 38  C 1 
ATOM 4258 C CB    . ALA C 3 38  ? 5.282   6.541   -4.953  1.00 92.74 38  C 1 
ATOM 4259 N N     . GLU C 3 39  ? 2.222   5.901   -4.014  1.00 95.14 39  C 1 
ATOM 4260 C CA    . GLU C 3 39  ? 1.274   5.307   -3.075  1.00 94.93 39  C 1 
ATOM 4261 C C     . GLU C 3 39  ? 0.132   4.532   -3.761  1.00 95.67 39  C 1 
ATOM 4262 O O     . GLU C 3 39  ? -0.361  3.567   -3.194  1.00 94.72 39  C 1 
ATOM 4263 C CB    . GLU C 3 39  ? 0.707   6.420   -2.180  1.00 93.21 39  C 1 
ATOM 4264 C CG    . GLU C 3 39  ? -0.044  7.489   -2.976  1.00 89.33 39  C 1 
ATOM 4265 C CD    . GLU C 3 39  ? -0.493  8.694   -2.142  1.00 90.55 39  C 1 
ATOM 4266 O OE1   . GLU C 3 39  ? -1.392  9.427   -2.617  1.00 84.79 39  C 1 
ATOM 4267 O OE2   . GLU C 3 39  ? 0.051   8.895   -1.042  1.00 86.95 39  C 1 
ATOM 4268 N N     . ALA C 3 40  ? -0.241  4.888   -5.007  1.00 96.27 40  C 1 
ATOM 4269 C CA    . ALA C 3 40  ? -1.385  4.272   -5.674  1.00 96.39 40  C 1 
ATOM 4270 C C     . ALA C 3 40  ? -1.256  2.740   -5.842  1.00 96.43 40  C 1 
ATOM 4271 O O     . ALA C 3 40  ? -2.180  2.019   -5.462  1.00 95.92 40  C 1 
ATOM 4272 C CB    . ALA C 3 40  ? -1.667  5.011   -6.990  1.00 96.17 40  C 1 
ATOM 4273 N N     . PRO C 3 41  ? -0.114  2.177   -6.304  1.00 95.81 41  C 1 
ATOM 4274 C CA    . PRO C 3 41  ? 0.061   0.723   -6.344  1.00 95.68 41  C 1 
ATOM 4275 C C     . PRO C 3 41  ? 0.113   0.070   -4.966  1.00 95.79 41  C 1 
ATOM 4276 O O     . PRO C 3 41  ? -0.209  -1.110  -4.857  1.00 94.98 41  C 1 
ATOM 4277 C CB    . PRO C 3 41  ? 1.365   0.481   -7.113  1.00 95.02 41  C 1 
ATOM 4278 C CG    . PRO C 3 41  ? 1.567   1.767   -7.902  1.00 93.24 41  C 1 
ATOM 4279 C CD    . PRO C 3 41  ? 1.007   2.816   -6.955  1.00 94.89 41  C 1 
ATOM 4280 N N     . VAL C 3 42  ? 0.549   0.790   -3.923  1.00 95.29 42  C 1 
ATOM 4281 C CA    . VAL C 3 42  ? 0.599   0.279   -2.546  1.00 95.05 42  C 1 
ATOM 4282 C C     . VAL C 3 42  ? -0.815  0.148   -1.989  1.00 95.40 42  C 1 
ATOM 4283 O O     . VAL C 3 42  ? -1.169  -0.900  -1.454  1.00 94.61 42  C 1 
ATOM 4284 C CB    . VAL C 3 42  ? 1.458   1.184   -1.642  1.00 93.97 42  C 1 
ATOM 4285 C CG1   . VAL C 3 42  ? 1.535   0.650   -0.207  1.00 91.83 42  C 1 
ATOM 4286 C CG2   . VAL C 3 42  ? 2.891   1.300   -2.178  1.00 91.40 42  C 1 
ATOM 4287 N N     . LEU C 3 43  ? -1.642  1.171   -2.205  1.00 95.83 43  C 1 
ATOM 4288 C CA    . LEU C 3 43  ? -3.050  1.144   -1.862  1.00 96.05 43  C 1 
ATOM 4289 C C     . LEU C 3 43  ? -3.783  0.008   -2.583  1.00 96.27 43  C 1 
ATOM 4290 O O     . LEU C 3 43  ? -4.459  -0.791  -1.943  1.00 95.49 43  C 1 
ATOM 4291 C CB    . LEU C 3 43  ? -3.663  2.509   -2.205  1.00 95.40 43  C 1 
ATOM 4292 C CG    . LEU C 3 43  ? -5.086  2.686   -1.641  1.00 92.60 43  C 1 
ATOM 4293 C CD1   . LEU C 3 43  ? -5.036  2.929   -0.137  1.00 85.76 43  C 1 
ATOM 4294 C CD2   . LEU C 3 43  ? -5.753  3.876   -2.305  1.00 85.60 43  C 1 
ATOM 4295 N N     . PHE C 3 44  ? -3.570  -0.131  -3.894  1.00 96.46 44  C 1 
ATOM 4296 C CA    . PHE C 3 44  ? -4.152  -1.228  -4.671  1.00 96.69 44  C 1 
ATOM 4297 C C     . PHE C 3 44  ? -3.701  -2.604  -4.195  1.00 96.67 44  C 1 
ATOM 4298 O O     . PHE C 3 44  ? -4.502  -3.530  -4.252  1.00 95.94 44  C 1 
ATOM 4299 C CB    . PHE C 3 44  ? -3.817  -1.071  -6.154  1.00 96.53 44  C 1 
ATOM 4300 C CG    . PHE C 3 44  ? -4.887  -0.379  -6.966  1.00 96.73 44  C 1 
ATOM 4301 C CD1   . PHE C 3 44  ? -6.223  -0.814  -6.900  1.00 95.18 44  C 1 
ATOM 4302 C CD2   . PHE C 3 44  ? -4.541  0.657   -7.836  1.00 95.14 44  C 1 
ATOM 4303 C CE1   . PHE C 3 44  ? -7.211  -0.211  -7.687  1.00 94.57 44  C 1 
ATOM 4304 C CE2   . PHE C 3 44  ? -5.531  1.265   -8.632  1.00 94.21 44  C 1 
ATOM 4305 C CZ    . PHE C 3 44  ? -6.861  0.838   -8.560  1.00 95.56 44  C 1 
ATOM 4306 N N     . ALA C 3 45  ? -2.455  -2.777  -3.735  1.00 95.99 45  C 1 
ATOM 4307 C CA    . ALA C 3 45  ? -2.010  -4.072  -3.228  1.00 95.50 45  C 1 
ATOM 4308 C C     . ALA C 3 45  ? -2.859  -4.525  -2.036  1.00 95.64 45  C 1 
ATOM 4309 O O     . ALA C 3 45  ? -3.264  -5.688  -1.997  1.00 94.73 45  C 1 
ATOM 4310 C CB    . ALA C 3 45  ? -0.517  -3.997  -2.885  1.00 94.71 45  C 1 
ATOM 4311 N N     . LYS C 3 46  ? -3.192  -3.609  -1.109  1.00 95.02 46  C 1 
ATOM 4312 C CA    . LYS C 3 46  ? -4.066  -3.909  0.024   1.00 94.94 46  C 1 
ATOM 4313 C C     . LYS C 3 46  ? -5.524  -4.062  -0.394  1.00 95.36 46  C 1 
ATOM 4314 O O     . LYS C 3 46  ? -6.162  -5.031  0.004   1.00 94.79 46  C 1 
ATOM 4315 C CB    . LYS C 3 46  ? -3.869  -2.862  1.133   1.00 94.28 46  C 1 
ATOM 4316 C CG    . LYS C 3 46  ? -4.593  -3.202  2.456   1.00 90.55 46  C 1 
ATOM 4317 C CD    . LYS C 3 46  ? -4.168  -4.527  3.089   1.00 86.31 46  C 1 
ATOM 4318 C CE    . LYS C 3 46  ? -4.953  -4.819  4.371   1.00 81.69 46  C 1 
ATOM 4319 N NZ    . LYS C 3 46  ? -4.707  -6.183  4.919   1.00 75.03 46  C 1 
ATOM 4320 N N     . ALA C 3 47  ? -6.037  -3.207  -1.264  1.00 95.91 47  C 1 
ATOM 4321 C CA    . ALA C 3 47  ? -7.395  -3.330  -1.782  1.00 96.26 47  C 1 
ATOM 4322 C C     . ALA C 3 47  ? -7.630  -4.654  -2.524  1.00 96.57 47  C 1 
ATOM 4323 O O     . ALA C 3 47  ? -8.654  -5.302  -2.349  1.00 96.19 47  C 1 
ATOM 4324 C CB    . ALA C 3 47  ? -7.678  -2.132  -2.692  1.00 96.21 47  C 1 
ATOM 4325 N N     . CYS C 3 48  ? -6.644  -5.125  -3.308  1.00 96.58 48  C 1 
ATOM 4326 C CA    . CYS C 3 48  ? -6.707  -6.422  -3.978  1.00 96.53 48  C 1 
ATOM 4327 C C     . CYS C 3 48  ? -6.696  -7.596  -2.997  1.00 96.55 48  C 1 
ATOM 4328 O O     . CYS C 3 48  ? -7.307  -8.620  -3.285  1.00 96.02 48  C 1 
ATOM 4329 C CB    . CYS C 3 48  ? -5.536  -6.554  -4.956  1.00 96.34 48  C 1 
ATOM 4330 S SG    . CYS C 3 48  ? -5.711  -5.412  -6.348  1.00 93.42 48  C 1 
ATOM 4331 N N     . GLU C 3 49  ? -5.991  -7.473  -1.873  1.00 96.04 49  C 1 
ATOM 4332 C CA    . GLU C 3 49  ? -6.035  -8.490  -0.826  1.00 95.77 49  C 1 
ATOM 4333 C C     . GLU C 3 49  ? -7.442  -8.584  -0.220  1.00 96.18 49  C 1 
ATOM 4334 O O     . GLU C 3 49  ? -8.002  -9.673  -0.174  1.00 95.49 49  C 1 
ATOM 4335 C CB    . GLU C 3 49  ? -4.950  -8.220  0.229   1.00 94.66 49  C 1 
ATOM 4336 C CG    . GLU C 3 49  ? -4.947  -9.253  1.363   1.00 90.53 49  C 1 
ATOM 4337 C CD    . GLU C 3 49  ? -3.693  -9.201  2.257   1.00 86.97 49  C 1 
ATOM 4338 O OE1   . GLU C 3 49  ? -3.420  -10.228 2.927   1.00 81.98 49  C 1 
ATOM 4339 O OE2   . GLU C 3 49  ? -2.975  -8.184  2.245   1.00 81.27 49  C 1 
ATOM 4340 N N     . MET C 3 50  ? -8.036  -7.446  0.145   1.00 96.49 50  C 1 
ATOM 4341 C CA    . MET C 3 50  ? -9.395  -7.366  0.683   1.00 96.67 50  C 1 
ATOM 4342 C C     . MET C 3 50  ? -10.424 -7.946  -0.291  1.00 97.00 50  C 1 
ATOM 4343 O O     . MET C 3 50  ? -11.184 -8.834  0.085   1.00 96.43 50  C 1 
ATOM 4344 C CB    . MET C 3 50  ? -9.738  -5.906  1.020   1.00 96.09 50  C 1 
ATOM 4345 C CG    . MET C 3 50  ? -8.863  -5.340  2.145   1.00 93.64 50  C 1 
ATOM 4346 S SD    . MET C 3 50  ? -9.073  -3.563  2.448   1.00 90.47 50  C 1 
ATOM 4347 C CE    . MET C 3 50  ? -10.720 -3.576  3.190   1.00 79.67 50  C 1 
ATOM 4348 N N     . LEU C 3 51  ? -10.383 -7.533  -1.567  1.00 97.07 51  C 1 
ATOM 4349 C CA    . LEU C 3 51  ? -11.288 -8.061  -2.588  1.00 97.29 51  C 1 
ATOM 4350 C C     . LEU C 3 51  ? -11.115 -9.571  -2.781  1.00 97.40 51  C 1 
ATOM 4351 O O     . LEU C 3 51  ? -12.094 -10.297 -2.916  1.00 96.91 51  C 1 
ATOM 4352 C CB    . LEU C 3 51  ? -11.043 -7.323  -3.916  1.00 97.14 51  C 1 
ATOM 4353 C CG    . LEU C 3 51  ? -12.019 -7.761  -5.027  1.00 96.55 51  C 1 
ATOM 4354 C CD1   . LEU C 3 51  ? -13.420 -7.205  -4.819  1.00 92.71 51  C 1 
ATOM 4355 C CD2   . LEU C 3 51  ? -11.512 -7.288  -6.385  1.00 92.61 51  C 1 
ATOM 4356 N N     . THR C 3 52  ? -9.868  -10.079 -2.797  1.00 96.75 52  C 1 
ATOM 4357 C CA    . THR C 3 52  ? -9.620  -11.511 -2.956  1.00 96.70 52  C 1 
ATOM 4358 C C     . THR C 3 52  ? -10.198 -12.307 -1.788  1.00 97.10 52  C 1 
ATOM 4359 O O     . THR C 3 52  ? -10.764 -13.369 -2.013  1.00 96.52 52  C 1 
ATOM 4360 C CB    . THR C 3 52  ? -8.132  -11.832 -3.097  1.00 96.13 52  C 1 
ATOM 4361 O OG1   . THR C 3 52  ? -7.532  -11.125 -4.148  1.00 91.17 52  C 1 
ATOM 4362 C CG2   . THR C 3 52  ? -7.874  -13.311 -3.405  1.00 90.93 52  C 1 
ATOM 4363 N N     . LEU C 3 53  ? -10.061 -11.809 -0.554  1.00 96.65 53  C 1 
ATOM 4364 C CA    . LEU C 3 53  ? -10.651 -12.437 0.624   1.00 96.78 53  C 1 
ATOM 4365 C C     . LEU C 3 53  ? -12.178 -12.451 0.520   1.00 97.19 53  C 1 
ATOM 4366 O O     . LEU C 3 53  ? -12.765 -13.522 0.603   1.00 96.53 53  C 1 
ATOM 4367 C CB    . LEU C 3 53  ? -10.186 -11.711 1.901   1.00 96.11 53  C 1 
ATOM 4368 C CG    . LEU C 3 53  ? -8.710  -11.940 2.273   1.00 91.95 53  C 1 
ATOM 4369 C CD1   . LEU C 3 53  ? -8.286  -10.977 3.377   1.00 88.85 53  C 1 
ATOM 4370 C CD2   . LEU C 3 53  ? -8.458  -13.365 2.752   1.00 89.05 53  C 1 
ATOM 4371 N N     . GLU C 3 54  ? -12.800 -11.308 0.243   1.00 97.63 54  C 1 
ATOM 4372 C CA    . GLU C 3 54  ? -14.250 -11.178 0.141   1.00 97.42 54  C 1 
ATOM 4373 C C     . GLU C 3 54  ? -14.841 -12.079 -0.947  1.00 97.65 54  C 1 
ATOM 4374 O O     . GLU C 3 54  ? -15.730 -12.887 -0.682  1.00 96.60 54  C 1 
ATOM 4375 C CB    . GLU C 3 54  ? -14.607 -9.708  -0.121  1.00 96.38 54  C 1 
ATOM 4376 C CG    . GLU C 3 54  ? -16.108 -9.462  0.029   1.00 91.29 54  C 1 
ATOM 4377 C CD    . GLU C 3 54  ? -16.564 -8.101  -0.511  1.00 88.85 54  C 1 
ATOM 4378 O OE1   . GLU C 3 54  ? -17.745 -8.021  -0.885  1.00 83.59 54  C 1 
ATOM 4379 O OE2   . GLU C 3 54  ? -15.732 -7.189  -0.619  1.00 83.01 54  C 1 
ATOM 4380 N N     . MET C 3 55  ? -14.287 -12.021 -2.179  1.00 97.69 55  C 1 
ATOM 4381 C CA    . MET C 3 55  ? -14.762 -12.859 -3.279  1.00 97.69 55  C 1 
ATOM 4382 C C     . MET C 3 55  ? -14.577 -14.349 -2.982  1.00 97.62 55  C 1 
ATOM 4383 O O     . MET C 3 55  ? -15.435 -15.155 -3.338  1.00 96.61 55  C 1 
ATOM 4384 C CB    . MET C 3 55  ? -14.028 -12.512 -4.578  1.00 97.31 55  C 1 
ATOM 4385 C CG    . MET C 3 55  ? -14.399 -11.152 -5.150  1.00 95.85 55  C 1 
ATOM 4386 S SD    . MET C 3 55  ? -13.709 -10.858 -6.812  1.00 93.97 55  C 1 
ATOM 4387 C CE    . MET C 3 55  ? -14.828 -11.887 -7.781  1.00 86.46 55  C 1 
ATOM 4388 N N     . THR C 3 56  ? -13.487 -14.734 -2.313  1.00 97.79 56  C 1 
ATOM 4389 C CA    . THR C 3 56  ? -13.267 -16.135 -1.930  1.00 97.78 56  C 1 
ATOM 4390 C C     . THR C 3 56  ? -14.279 -16.592 -0.889  1.00 97.78 56  C 1 
ATOM 4391 O O     . THR C 3 56  ? -14.778 -17.710 -1.008  1.00 96.78 56  C 1 
ATOM 4392 C CB    . THR C 3 56  ? -11.847 -16.382 -1.410  1.00 97.13 56  C 1 
ATOM 4393 O OG1   . THR C 3 56  ? -10.888 -15.997 -2.362  1.00 92.40 56  C 1 
ATOM 4394 C CG2   . THR C 3 56  ? -11.588 -17.861 -1.139  1.00 92.02 56  C 1 
ATOM 4395 N N     . MET C 3 57  ? -14.614 -15.762 0.104   1.00 97.55 57  C 1 
ATOM 4396 C CA    . MET C 3 57  ? -15.619 -16.100 1.112   1.00 97.31 57  C 1 
ATOM 4397 C C     . MET C 3 57  ? -17.009 -16.257 0.496   1.00 97.51 57  C 1 
ATOM 4398 O O     . MET C 3 57  ? -17.644 -17.281 0.717   1.00 96.37 57  C 1 
ATOM 4399 C CB    . MET C 3 57  ? -15.661 -15.044 2.205   1.00 96.56 57  C 1 
ATOM 4400 C CG    . MET C 3 57  ? -14.418 -15.094 3.081   1.00 88.91 57  C 1 
ATOM 4401 S SD    . MET C 3 57  ? -14.516 -13.969 4.496   1.00 82.78 57  C 1 
ATOM 4402 C CE    . MET C 3 57  ? -14.709 -12.398 3.640   1.00 69.47 57  C 1 
ATOM 4403 N N     . ARG C 3 58  ? -17.434 -15.303 -0.341  1.00 97.31 58  C 1 
ATOM 4404 C CA    . ARG C 3 58  ? -18.717 -15.396 -1.052  1.00 97.19 58  C 1 
ATOM 4405 C C     . ARG C 3 58  ? -18.781 -16.646 -1.935  1.00 97.05 58  C 1 
ATOM 4406 O O     . ARG C 3 58  ? -19.791 -17.345 -1.940  1.00 95.67 58  C 1 
ATOM 4407 C CB    . ARG C 3 58  ? -18.946 -14.129 -1.885  1.00 96.85 58  C 1 
ATOM 4408 C CG    . ARG C 3 58  ? -19.194 -12.871 -1.034  1.00 94.66 58  C 1 
ATOM 4409 C CD    . ARG C 3 58  ? -19.342 -11.646 -1.939  1.00 92.11 58  C 1 
ATOM 4410 N NE    . ARG C 3 58  ? -19.472 -10.390 -1.194  1.00 87.20 58  C 1 
ATOM 4411 C CZ    . ARG C 3 58  ? -20.588 -9.739  -0.868  1.00 84.42 58  C 1 
ATOM 4412 N NH1   . ARG C 3 58  ? -21.774 -10.184 -1.166  1.00 75.88 58  C 1 
ATOM 4413 N NH2   . ARG C 3 58  ? -20.494 -8.610  -0.237  1.00 80.08 58  C 1 
ATOM 4414 N N     . SER C 3 59  ? -17.675 -16.990 -2.611  1.00 97.42 59  C 1 
ATOM 4415 C CA    . SER C 3 59  ? -17.595 -18.209 -3.419  1.00 96.93 59  C 1 
ATOM 4416 C C     . SER C 3 59  ? -17.623 -19.477 -2.563  1.00 97.05 59  C 1 
ATOM 4417 O O     . SER C 3 59  ? -18.205 -20.491 -2.959  1.00 96.16 59  C 1 
ATOM 4418 C CB    . SER C 3 59  ? -16.324 -18.223 -4.262  1.00 96.27 59  C 1 
ATOM 4419 O OG    . SER C 3 59  ? -16.181 -17.044 -5.031  1.00 89.52 59  C 1 
ATOM 4420 N N     . TRP C 3 60  ? -16.994 -19.454 -1.377  1.00 97.79 60  C 1 
ATOM 4421 C CA    . TRP C 3 60  ? -16.985 -20.583 -0.452  1.00 97.99 60  C 1 
ATOM 4422 C C     . TRP C 3 60  ? -18.370 -20.864 0.126   1.00 97.96 60  C 1 
ATOM 4423 O O     . TRP C 3 60  ? -18.742 -22.032 0.227   1.00 97.00 60  C 1 
ATOM 4424 C CB    . TRP C 3 60  ? -15.956 -20.370 0.653   1.00 97.81 60  C 1 
ATOM 4425 C CG    . TRP C 3 60  ? -15.847 -21.548 1.566   1.00 97.54 60  C 1 
ATOM 4426 C CD1   . TRP C 3 60  ? -16.424 -21.652 2.790   1.00 95.89 60  C 1 
ATOM 4427 C CD2   . TRP C 3 60  ? -15.231 -22.839 1.293   1.00 96.59 60  C 1 
ATOM 4428 N NE1   . TRP C 3 60  ? -16.198 -22.924 3.296   1.00 95.23 60  C 1 
ATOM 4429 C CE2   . TRP C 3 60  ? -15.487 -23.686 2.403   1.00 96.02 60  C 1 
ATOM 4430 C CE3   . TRP C 3 60  ? -14.498 -23.362 0.205   1.00 95.81 60  C 1 
ATOM 4431 C CZ2   . TRP C 3 60  ? -15.052 -25.034 2.431   1.00 95.41 60  C 1 
ATOM 4432 C CZ3   . TRP C 3 60  ? -14.053 -24.708 0.232   1.00 93.78 60  C 1 
ATOM 4433 C CH2   . TRP C 3 60  ? -14.340 -25.527 1.326   1.00 93.72 60  C 1 
ATOM 4434 N N     . MET C 3 61  ? -19.183 -19.849 0.420   1.00 97.02 61  C 1 
ATOM 4435 C CA    . MET C 3 61  ? -20.580 -20.015 0.829   1.00 96.61 61  C 1 
ATOM 4436 C C     . MET C 3 61  ? -21.371 -20.811 -0.215  1.00 96.82 61  C 1 
ATOM 4437 O O     . MET C 3 61  ? -22.012 -21.798 0.127   1.00 95.52 61  C 1 
ATOM 4438 C CB    . MET C 3 61  ? -21.236 -18.652 1.067   1.00 95.86 61  C 1 
ATOM 4439 C CG    . MET C 3 61  ? -20.684 -17.935 2.298   1.00 89.01 61  C 1 
ATOM 4440 S SD    . MET C 3 61  ? -21.305 -16.243 2.539   1.00 80.83 61  C 1 
ATOM 4441 C CE    . MET C 3 61  ? -23.025 -16.607 2.942   1.00 68.45 61  C 1 
ATOM 4442 N N     . VAL C 3 62  ? -21.213 -20.486 -1.498  1.00 96.82 62  C 1 
ATOM 4443 C CA    . VAL C 3 62  ? -21.837 -21.258 -2.597  1.00 96.51 62  C 1 
ATOM 4444 C C     . VAL C 3 62  ? -21.313 -22.701 -2.638  1.00 96.76 62  C 1 
ATOM 4445 O O     . VAL C 3 62  ? -22.058 -23.641 -2.903  1.00 95.49 62  C 1 
ATOM 4446 C CB    . VAL C 3 62  ? -21.598 -20.569 -3.951  1.00 95.70 62  C 1 
ATOM 4447 C CG1   . VAL C 3 62  ? -22.283 -21.320 -5.101  1.00 92.70 62  C 1 
ATOM 4448 C CG2   . VAL C 3 62  ? -22.133 -19.132 -3.958  1.00 92.13 62  C 1 
ATOM 4449 N N     . THR C 3 63  ? -20.018 -22.906 -2.357  1.00 96.62 63  C 1 
ATOM 4450 C CA    . THR C 3 63  ? -19.432 -24.256 -2.281  1.00 96.63 63  C 1 
ATOM 4451 C C     . THR C 3 63  ? -20.063 -25.086 -1.162  1.00 96.84 63  C 1 
ATOM 4452 O O     . THR C 3 63  ? -20.315 -26.275 -1.359  1.00 95.80 63  C 1 
ATOM 4453 C CB    . THR C 3 63  ? -17.909 -24.189 -2.071  1.00 96.17 63  C 1 
ATOM 4454 O OG1   . THR C 3 63  ? -17.260 -23.350 -2.996  1.00 90.50 63  C 1 
ATOM 4455 C CG2   . THR C 3 63  ? -17.236 -25.555 -2.209  1.00 90.21 63  C 1 
ATOM 4456 N N     . GLU C 3 64  ? -20.319 -24.474 -0.002  1.00 96.85 64  C 1 
ATOM 4457 C CA    . GLU C 3 64  ? -20.943 -25.125 1.152   1.00 96.68 64  C 1 
ATOM 4458 C C     . GLU C 3 64  ? -22.440 -25.392 0.935   1.00 96.80 64  C 1 
ATOM 4459 O O     . GLU C 3 64  ? -22.896 -26.491 1.260   1.00 95.44 64  C 1 
ATOM 4460 C CB    . GLU C 3 64  ? -20.713 -24.303 2.428   1.00 95.58 64  C 1 
ATOM 4461 C CG    . GLU C 3 64  ? -19.253 -24.377 2.884   1.00 85.55 64  C 1 
ATOM 4462 C CD    . GLU C 3 64  ? -19.014 -23.844 4.307   1.00 84.85 64  C 1 
ATOM 4463 O OE1   . GLU C 3 64  ? -18.123 -24.425 4.977   1.00 78.62 64  C 1 
ATOM 4464 O OE2   . GLU C 3 64  ? -19.689 -22.887 4.716   1.00 78.14 64  C 1 
ATOM 4465 N N     . GLU C 3 65  ? -23.187 -24.473 0.326   1.00 96.77 65  C 1 
ATOM 4466 C CA    . GLU C 3 65  ? -24.581 -24.671 -0.090  1.00 96.53 65  C 1 
ATOM 4467 C C     . GLU C 3 65  ? -24.731 -25.917 -0.969  1.00 96.65 65  C 1 
ATOM 4468 O O     . GLU C 3 65  ? -25.605 -26.753 -0.759  1.00 94.73 65  C 1 
ATOM 4469 C CB    . GLU C 3 65  ? -25.080 -23.437 -0.871  1.00 95.34 65  C 1 
ATOM 4470 C CG    . GLU C 3 65  ? -25.350 -22.193 -0.013  1.00 85.68 65  C 1 
ATOM 4471 C CD    . GLU C 3 65  ? -25.569 -20.929 -0.871  1.00 84.97 65  C 1 
ATOM 4472 O OE1   . GLU C 3 65  ? -25.404 -19.807 -0.355  1.00 80.32 65  C 1 
ATOM 4473 O OE2   . GLU C 3 65  ? -25.850 -21.048 -2.089  1.00 80.22 65  C 1 
ATOM 4474 N N     . ASN C 3 66  ? -23.784 -26.099 -1.897  1.00 95.93 66  C 1 
ATOM 4475 C CA    . ASN C 3 66  ? -23.714 -27.273 -2.770  1.00 95.83 66  C 1 
ATOM 4476 C C     . ASN C 3 66  ? -23.085 -28.517 -2.099  1.00 95.98 66  C 1 
ATOM 4477 O O     . ASN C 3 66  ? -22.754 -29.488 -2.780  1.00 92.98 66  C 1 
ATOM 4478 C CB    . ASN C 3 66  ? -22.995 -26.876 -4.063  1.00 94.99 66  C 1 
ATOM 4479 C CG    . ASN C 3 66  ? -23.845 -25.953 -4.909  1.00 92.69 66  C 1 
ATOM 4480 O OD1   . ASN C 3 66  ? -24.942 -26.290 -5.297  1.00 79.16 66  C 1 
ATOM 4481 N ND2   . ASN C 3 66  ? -23.365 -24.775 -5.229  1.00 78.25 66  C 1 
ATOM 4482 N N     . LYS C 3 67  ? -22.873 -28.493 -0.769  1.00 95.46 67  C 1 
ATOM 4483 C CA    . LYS C 3 67  ? -22.295 -29.588 0.031   1.00 95.72 67  C 1 
ATOM 4484 C C     . LYS C 3 67  ? -20.957 -30.111 -0.511  1.00 95.82 67  C 1 
ATOM 4485 O O     . LYS C 3 67  ? -20.598 -31.278 -0.313  1.00 91.70 67  C 1 
ATOM 4486 C CB    . LYS C 3 67  ? -23.321 -30.712 0.235   1.00 94.78 67  C 1 
ATOM 4487 C CG    . LYS C 3 67  ? -24.616 -30.207 0.901   1.00 89.74 67  C 1 
ATOM 4488 C CD    . LYS C 3 67  ? -25.644 -31.348 1.038   1.00 78.80 67  C 1 
ATOM 4489 C CE    . LYS C 3 67  ? -26.910 -30.776 1.644   1.00 70.77 67  C 1 
ATOM 4490 N NZ    . LYS C 3 67  ? -28.009 -31.776 1.688   1.00 58.50 67  C 1 
ATOM 4491 N N     . ARG C 3 68  ? -20.179 -29.239 -1.188  1.00 94.91 68  C 1 
ATOM 4492 C CA    . ARG C 3 68  ? -18.849 -29.553 -1.721  1.00 95.20 68  C 1 
ATOM 4493 C C     . ARG C 3 68  ? -17.747 -29.067 -0.787  1.00 95.73 68  C 1 
ATOM 4494 O O     . ARG C 3 68  ? -17.939 -28.227 0.091   1.00 93.63 68  C 1 
ATOM 4495 C CB    . ARG C 3 68  ? -18.708 -29.001 -3.151  1.00 93.85 68  C 1 
ATOM 4496 C CG    . ARG C 3 68  ? -19.596 -29.771 -4.141  1.00 89.80 68  C 1 
ATOM 4497 C CD    . ARG C 3 68  ? -19.402 -29.358 -5.609  1.00 89.45 68  C 1 
ATOM 4498 N NE    . ARG C 3 68  ? -20.017 -28.066 -5.916  1.00 85.39 68  C 1 
ATOM 4499 C CZ    . ARG C 3 68  ? -19.429 -26.879 -6.001  1.00 86.08 68  C 1 
ATOM 4500 N NH1   . ARG C 3 68  ? -18.155 -26.699 -5.805  1.00 74.20 68  C 1 
ATOM 4501 N NH2   . ARG C 3 68  ? -20.143 -25.831 -6.299  1.00 78.05 68  C 1 
ATOM 4502 N N     . ARG C 3 69  ? -16.534 -29.608 -0.972  1.00 96.36 69  C 1 
ATOM 4503 C CA    . ARG C 3 69  ? -15.304 -29.224 -0.254  1.00 96.55 69  C 1 
ATOM 4504 C C     . ARG C 3 69  ? -14.247 -28.626 -1.190  1.00 97.05 69  C 1 
ATOM 4505 O O     . ARG C 3 69  ? -13.117 -28.381 -0.781  1.00 94.08 69  C 1 
ATOM 4506 C CB    . ARG C 3 69  ? -14.737 -30.437 0.495   1.00 95.27 69  C 1 
ATOM 4507 C CG    . ARG C 3 69  ? -15.639 -30.961 1.628   1.00 90.28 69  C 1 
ATOM 4508 C CD    . ARG C 3 69  ? -15.478 -30.145 2.904   1.00 80.67 69  C 1 
ATOM 4509 N NE    . ARG C 3 69  ? -16.275 -30.723 3.995   1.00 72.42 69  C 1 
ATOM 4510 C CZ    . ARG C 3 69  ? -16.115 -30.504 5.288   1.00 61.68 69  C 1 
ATOM 4511 N NH1   . ARG C 3 69  ? -15.163 -29.725 5.735   1.00 55.27 69  C 1 
ATOM 4512 N NH2   . ARG C 3 69  ? -16.913 -31.055 6.173   1.00 54.16 69  C 1 
ATOM 4513 N N     . ILE C 3 70  ? -14.591 -28.447 -2.457  1.00 96.66 70  C 1 
ATOM 4514 C CA    . ILE C 3 70  ? -13.708 -27.913 -3.488  1.00 96.73 70  C 1 
ATOM 4515 C C     . ILE C 3 70  ? -14.376 -26.681 -4.084  1.00 96.79 70  C 1 
ATOM 4516 O O     . ILE C 3 70  ? -15.411 -26.817 -4.728  1.00 95.02 70  C 1 
ATOM 4517 C CB    . ILE C 3 70  ? -13.377 -28.965 -4.567  1.00 95.52 70  C 1 
ATOM 4518 C CG1   . ILE C 3 70  ? -12.792 -30.251 -3.946  1.00 90.12 70  C 1 
ATOM 4519 C CG2   . ILE C 3 70  ? -12.397 -28.360 -5.585  1.00 90.08 70  C 1 
ATOM 4520 C CD1   . ILE C 3 70  ? -12.516 -31.381 -4.951  1.00 82.44 70  C 1 
ATOM 4521 N N     . LEU C 3 71  ? -13.775 -25.519 -3.874  1.00 96.55 71  C 1 
ATOM 4522 C CA    . LEU C 3 71  ? -14.204 -24.273 -4.492  1.00 96.63 71  C 1 
ATOM 4523 C C     . LEU C 3 71  ? -13.880 -24.327 -5.989  1.00 96.69 71  C 1 
ATOM 4524 O O     . LEU C 3 71  ? -12.707 -24.469 -6.372  1.00 94.79 71  C 1 
ATOM 4525 C CB    . LEU C 3 71  ? -13.536 -23.105 -3.743  1.00 96.29 71  C 1 
ATOM 4526 C CG    . LEU C 3 71  ? -14.049 -21.699 -4.099  1.00 95.57 71  C 1 
ATOM 4527 C CD1   . LEU C 3 71  ? -13.609 -20.707 -3.024  1.00 90.51 71  C 1 
ATOM 4528 C CD2   . LEU C 3 71  ? -13.510 -21.162 -5.427  1.00 89.72 71  C 1 
ATOM 4529 N N     . LYS C 3 72  ? -14.903 -24.218 -6.828  1.00 96.31 72  C 1 
ATOM 4530 C CA    . LYS C 3 72  ? -14.822 -24.305 -8.285  1.00 96.05 72  C 1 
ATOM 4531 C C     . LYS C 3 72  ? -15.060 -22.936 -8.940  1.00 96.37 72  C 1 
ATOM 4532 O O     . LYS C 3 72  ? -15.439 -21.977 -8.281  1.00 95.33 72  C 1 
ATOM 4533 C CB    . LYS C 3 72  ? -15.851 -25.329 -8.795  1.00 94.32 72  C 1 
ATOM 4534 C CG    . LYS C 3 72  ? -15.568 -26.765 -8.323  1.00 87.99 72  C 1 
ATOM 4535 C CD    . LYS C 3 72  ? -16.613 -27.690 -8.952  1.00 86.15 72  C 1 
ATOM 4536 C CE    . LYS C 3 72  ? -16.430 -29.160 -8.570  1.00 75.56 72  C 1 
ATOM 4537 N NZ    . LYS C 3 72  ? -17.479 -29.987 -9.181  1.00 68.63 72  C 1 
ATOM 4538 N N     . LYS C 3 73  ? -14.831 -22.866 -10.255 1.00 95.72 73  C 1 
ATOM 4539 C CA    . LYS C 3 73  ? -15.124 -21.668 -11.044 1.00 95.91 73  C 1 
ATOM 4540 C C     . LYS C 3 73  ? -16.612 -21.313 -11.024 1.00 96.15 73  C 1 
ATOM 4541 O O     . LYS C 3 73  ? -16.927 -20.133 -10.871 1.00 95.35 73  C 1 
ATOM 4542 C CB    . LYS C 3 73  ? -14.620 -21.871 -12.475 1.00 94.70 73  C 1 
ATOM 4543 C CG    . LYS C 3 73  ? -14.812 -20.616 -13.343 1.00 91.83 73  C 1 
ATOM 4544 C CD    . LYS C 3 73  ? -14.287 -20.866 -14.758 1.00 88.12 73  C 1 
ATOM 4545 C CE    . LYS C 3 73  ? -14.628 -19.676 -15.668 1.00 79.30 73  C 1 
ATOM 4546 N NZ    . LYS C 3 73  ? -14.515 -20.048 -17.084 1.00 72.41 73  C 1 
ATOM 4547 N N     . SER C 3 74  ? -17.504 -22.320 -11.075 1.00 96.06 74  C 1 
ATOM 4548 C CA    . SER C 3 74  ? -18.957 -22.154 -10.950 1.00 95.89 74  C 1 
ATOM 4549 C C     . SER C 3 74  ? -19.366 -21.458 -9.646  1.00 96.00 74  C 1 
ATOM 4550 O O     . SER C 3 74  ? -20.255 -20.617 -9.648  1.00 94.97 74  C 1 
ATOM 4551 C CB    . SER C 3 74  ? -19.641 -23.531 -11.033 1.00 94.97 74  C 1 
ATOM 4552 O OG    . SER C 3 74  ? -19.058 -24.434 -10.106 1.00 89.64 74  C 1 
ATOM 4553 N N     . ASP C 3 75  ? -18.654 -21.692 -8.543  1.00 96.28 75  C 1 
ATOM 4554 C CA    . ASP C 3 75  ? -18.922 -21.018 -7.266  1.00 96.09 75  C 1 
ATOM 4555 C C     . ASP C 3 75  ? -18.549 -19.529 -7.330  1.00 96.23 75  C 1 
ATOM 4556 O O     . ASP C 3 75  ? -19.258 -18.683 -6.787  1.00 95.46 75  C 1 
ATOM 4557 C CB    . ASP C 3 75  ? -18.136 -21.684 -6.128  1.00 95.79 75  C 1 
ATOM 4558 C CG    . ASP C 3 75  ? -18.411 -23.175 -5.986  1.00 95.01 75  C 1 
ATOM 4559 O OD1   . ASP C 3 75  ? -19.564 -23.599 -6.124  1.00 91.36 75  C 1 
ATOM 4560 O OD2   . ASP C 3 75  ? -17.462 -23.955 -5.732  1.00 91.60 75  C 1 
ATOM 4561 N N     . VAL C 3 76  ? -17.448 -19.202 -8.013  1.00 96.22 76  C 1 
ATOM 4562 C CA    . VAL C 3 76  ? -17.047 -17.805 -8.245  1.00 96.42 76  C 1 
ATOM 4563 C C     . VAL C 3 76  ? -18.064 -17.110 -9.159  1.00 96.56 76  C 1 
ATOM 4564 O O     . VAL C 3 76  ? -18.440 -15.975 -8.886  1.00 95.69 76  C 1 
ATOM 4565 C CB    . VAL C 3 76  ? -15.623 -17.699 -8.828  1.00 96.24 76  C 1 
ATOM 4566 C CG1   . VAL C 3 76  ? -15.178 -16.240 -8.954  1.00 94.24 76  C 1 
ATOM 4567 C CG2   . VAL C 3 76  ? -14.583 -18.408 -7.951  1.00 94.03 76  C 1 
ATOM 4568 N N     . ALA C 3 77  ? -18.538 -17.797 -10.203 1.00 96.29 77  C 1 
ATOM 4569 C CA    . ALA C 3 77  ? -19.559 -17.291 -11.107 1.00 96.11 77  C 1 
ATOM 4570 C C     . ALA C 3 77  ? -20.866 -16.973 -10.365 1.00 96.25 77  C 1 
ATOM 4571 O O     . ALA C 3 77  ? -21.375 -15.855 -10.470 1.00 95.26 77  C 1 
ATOM 4572 C CB    . ALA C 3 77  ? -19.783 -18.316 -12.228 1.00 95.21 77  C 1 
ATOM 4573 N N     . ALA C 3 78  ? -21.337 -17.898 -9.529  1.00 96.13 78  C 1 
ATOM 4574 C CA    . ALA C 3 78  ? -22.526 -17.694 -8.707  1.00 96.00 78  C 1 
ATOM 4575 C C     . ALA C 3 78  ? -22.346 -16.538 -7.709  1.00 96.23 78  C 1 
ATOM 4576 O O     . ALA C 3 78  ? -23.239 -15.707 -7.559  1.00 95.03 78  C 1 
ATOM 4577 C CB    . ALA C 3 78  ? -22.851 -19.010 -8.002  1.00 95.41 78  C 1 
ATOM 4578 N N     . ALA C 3 79  ? -21.167 -16.429 -7.058  1.00 96.10 79  C 1 
ATOM 4579 C CA    . ALA C 3 79  ? -20.890 -15.326 -6.143  1.00 96.10 79  C 1 
ATOM 4580 C C     . ALA C 3 79  ? -20.888 -13.956 -6.845  1.00 96.29 79  C 1 
ATOM 4581 O O     . ALA C 3 79  ? -21.394 -12.987 -6.288  1.00 95.17 79  C 1 
ATOM 4582 C CB    . ALA C 3 79  ? -19.549 -15.591 -5.442  1.00 95.71 79  C 1 
ATOM 4583 N N     . VAL C 3 80  ? -20.348 -13.877 -8.065  1.00 96.12 80  C 1 
ATOM 4584 C CA    . VAL C 3 80  ? -20.386 -12.656 -8.886  1.00 95.92 80  C 1 
ATOM 4585 C C     . VAL C 3 80  ? -21.817 -12.316 -9.295  1.00 95.77 80  C 1 
ATOM 4586 O O     . VAL C 3 80  ? -22.245 -11.179 -9.094  1.00 94.40 80  C 1 
ATOM 4587 C CB    . VAL C 3 80  ? -19.452 -12.775 -10.105 1.00 95.39 80  C 1 
ATOM 4588 C CG1   . VAL C 3 80  ? -19.659 -11.667 -11.144 1.00 92.50 80  C 1 
ATOM 4589 C CG2   . VAL C 3 80  ? -17.992 -12.697 -9.631  1.00 92.73 80  C 1 
ATOM 4590 N N     . ALA C 3 81  ? -22.588 -13.292 -9.768  1.00 95.21 81  C 1 
ATOM 4591 C CA    . ALA C 3 81  ? -23.972 -13.085 -10.189 1.00 94.89 81  C 1 
ATOM 4592 C C     . ALA C 3 81  ? -24.888 -12.605 -9.050  1.00 95.02 81  C 1 
ATOM 4593 O O     . ALA C 3 81  ? -25.814 -11.827 -9.275  1.00 93.28 81  C 1 
ATOM 4594 C CB    . ALA C 3 81  ? -24.495 -14.399 -10.781 1.00 93.32 81  C 1 
ATOM 4595 N N     . ARG C 3 82  ? -24.608 -13.025 -7.807  1.00 95.60 82  C 1 
ATOM 4596 C CA    . ARG C 3 82  ? -25.388 -12.654 -6.611  1.00 95.62 82  C 1 
ATOM 4597 C C     . ARG C 3 82  ? -25.005 -11.294 -6.013  1.00 95.57 82  C 1 
ATOM 4598 O O     . ARG C 3 82  ? -25.629 -10.873 -5.043  1.00 93.56 82  C 1 
ATOM 4599 C CB    . ARG C 3 82  ? -25.243 -13.755 -5.550  1.00 94.57 82  C 1 
ATOM 4600 C CG    . ARG C 3 82  ? -25.930 -15.084 -5.926  1.00 91.14 82  C 1 
ATOM 4601 C CD    . ARG C 3 82  ? -25.611 -16.117 -4.854  1.00 90.11 82  C 1 
ATOM 4602 N NE    . ARG C 3 82  ? -26.096 -17.476 -5.172  1.00 87.01 82  C 1 
ATOM 4603 C CZ    . ARG C 3 82  ? -26.112 -18.499 -4.325  1.00 84.48 82  C 1 
ATOM 4604 N NH1   . ARG C 3 82  ? -25.712 -18.392 -3.085  1.00 80.77 82  C 1 
ATOM 4605 N NH2   . ARG C 3 82  ? -26.524 -19.680 -4.685  1.00 76.67 82  C 1 
ATOM 4606 N N     . THR C 3 83  ? -23.951 -10.643 -6.485  1.00 95.72 83  C 1 
ATOM 4607 C CA    . THR C 3 83  ? -23.402 -9.440  -5.843  1.00 95.53 83  C 1 
ATOM 4608 C C     . THR C 3 83  ? -23.362 -8.262  -6.817  1.00 95.33 83  C 1 
ATOM 4609 O O     . THR C 3 83  ? -22.488 -8.203  -7.680  1.00 93.43 83  C 1 
ATOM 4610 C CB    . THR C 3 83  ? -22.006 -9.693  -5.267  1.00 94.77 83  C 1 
ATOM 4611 O OG1   . THR C 3 83  ? -21.969 -10.859 -4.469  1.00 89.21 83  C 1 
ATOM 4612 C CG2   . THR C 3 83  ? -21.559 -8.543  -4.360  1.00 88.57 83  C 1 
ATOM 4613 N N     . ASP C 3 84  ? -24.234 -7.269  -6.612  1.00 95.17 84  C 1 
ATOM 4614 C CA    . ASP C 3 84  ? -24.394 -6.116  -7.506  1.00 94.24 84  C 1 
ATOM 4615 C C     . ASP C 3 84  ? -23.098 -5.327  -7.758  1.00 94.72 84  C 1 
ATOM 4616 O O     . ASP C 3 84  ? -22.842 -4.867  -8.865  1.00 92.82 84  C 1 
ATOM 4617 C CB    . ASP C 3 84  ? -25.437 -5.149  -6.920  1.00 91.92 84  C 1 
ATOM 4618 C CG    . ASP C 3 84  ? -26.817 -5.771  -6.739  1.00 83.69 84  C 1 
ATOM 4619 O OD1   . ASP C 3 84  ? -27.117 -6.740  -7.462  1.00 75.82 84  C 1 
ATOM 4620 O OD2   . ASP C 3 84  ? -27.544 -5.275  -5.854  1.00 76.41 84  C 1 
ATOM 4621 N N     . VAL C 3 85  ? -22.233 -5.193  -6.732  1.00 95.92 85  C 1 
ATOM 4622 C CA    . VAL C 3 85  ? -20.954 -4.483  -6.873  1.00 95.76 85  C 1 
ATOM 4623 C C     . VAL C 3 85  ? -19.966 -5.196  -7.803  1.00 96.08 85  C 1 
ATOM 4624 O O     . VAL C 3 85  ? -18.984 -4.587  -8.223  1.00 94.18 85  C 1 
ATOM 4625 C CB    . VAL C 3 85  ? -20.286 -4.180  -5.515  1.00 94.13 85  C 1 
ATOM 4626 C CG1   . VAL C 3 85  ? -21.168 -3.246  -4.683  1.00 86.17 85  C 1 
ATOM 4627 C CG2   . VAL C 3 85  ? -19.984 -5.438  -4.706  1.00 86.02 85  C 1 
ATOM 4628 N N     . TYR C 3 86  ? -20.214 -6.444  -8.174  1.00 96.18 86  C 1 
ATOM 4629 C CA    . TYR C 3 86  ? -19.392 -7.225  -9.107  1.00 96.29 86  C 1 
ATOM 4630 C C     . TYR C 3 86  ? -19.936 -7.234  -10.549 1.00 95.99 86  C 1 
ATOM 4631 O O     . TYR C 3 86  ? -19.406 -7.971  -11.387 1.00 94.16 86  C 1 
ATOM 4632 C CB    . TYR C 3 86  ? -19.184 -8.644  -8.566  1.00 96.11 86  C 1 
ATOM 4633 C CG    . TYR C 3 86  ? -18.550 -8.784  -7.196  1.00 96.33 86  C 1 
ATOM 4634 C CD1   . TYR C 3 86  ? -17.713 -7.788  -6.651  1.00 93.88 86  C 1 
ATOM 4635 C CD2   . TYR C 3 86  ? -18.782 -9.962  -6.454  1.00 94.06 86  C 1 
ATOM 4636 C CE1   . TYR C 3 86  ? -17.134 -7.941  -5.383  1.00 93.52 86  C 1 
ATOM 4637 C CE2   . TYR C 3 86  ? -18.212 -10.122 -5.189  1.00 93.36 86  C 1 
ATOM 4638 C CZ    . TYR C 3 86  ? -17.393 -9.114  -4.643  1.00 94.65 86  C 1 
ATOM 4639 O OH    . TYR C 3 86  ? -16.857 -9.269  -3.388  1.00 93.13 86  C 1 
ATOM 4640 N N     . ASP C 3 87  ? -20.915 -6.403  -10.871 1.00 95.00 87  C 1 
ATOM 4641 C CA    . ASP C 3 87  ? -21.512 -6.285  -12.208 1.00 94.47 87  C 1 
ATOM 4642 C C     . ASP C 3 87  ? -20.489 -6.034  -13.334 1.00 95.02 87  C 1 
ATOM 4643 O O     . ASP C 3 87  ? -20.658 -6.501  -14.462 1.00 92.93 87  C 1 
ATOM 4644 C CB    . ASP C 3 87  ? -22.569 -5.166  -12.192 1.00 91.75 87  C 1 
ATOM 4645 C CG    . ASP C 3 87  ? -22.021 -3.755  -11.899 1.00 87.25 87  C 1 
ATOM 4646 O OD1   . ASP C 3 87  ? -20.837 -3.606  -11.514 1.00 81.46 87  C 1 
ATOM 4647 O OD2   . ASP C 3 87  ? -22.781 -2.783  -12.046 1.00 82.51 87  C 1 
ATOM 4648 N N     . PHE C 3 88  ? -19.361 -5.376  -13.031 1.00 95.93 88  C 1 
ATOM 4649 C CA    . PHE C 3 88  ? -18.288 -5.142  -13.998 1.00 96.08 88  C 1 
ATOM 4650 C C     . PHE C 3 88  ? -17.518 -6.414  -14.393 1.00 95.94 88  C 1 
ATOM 4651 O O     . PHE C 3 88  ? -16.756 -6.384  -15.361 1.00 94.66 88  C 1 
ATOM 4652 C CB    . PHE C 3 88  ? -17.336 -4.069  -13.452 1.00 96.14 88  C 1 
ATOM 4653 C CG    . PHE C 3 88  ? -16.450 -4.529  -12.319 1.00 96.57 88  C 1 
ATOM 4654 C CD1   . PHE C 3 88  ? -16.928 -4.568  -10.999 1.00 96.04 88  C 1 
ATOM 4655 C CD2   . PHE C 3 88  ? -15.135 -4.946  -12.571 1.00 95.74 88  C 1 
ATOM 4656 C CE1   . PHE C 3 88  ? -16.124 -5.019  -9.950  1.00 95.33 88  C 1 
ATOM 4657 C CE2   . PHE C 3 88  ? -14.321 -5.401  -11.526 1.00 95.32 88  C 1 
ATOM 4658 C CZ    . PHE C 3 88  ? -14.806 -5.439  -10.218 1.00 95.52 88  C 1 
ATOM 4659 N N     . LEU C 3 89  ? -17.699 -7.520  -13.661 1.00 95.88 89  C 1 
ATOM 4660 C CA    . LEU C 3 89  ? -17.032 -8.806  -13.889 1.00 95.54 89  C 1 
ATOM 4661 C C     . LEU C 3 89  ? -17.845 -9.783  -14.746 1.00 94.68 89  C 1 
ATOM 4662 O O     . LEU C 3 89  ? -17.311 -10.831 -15.116 1.00 91.69 89  C 1 
ATOM 4663 C CB    . LEU C 3 89  ? -16.692 -9.461  -12.535 1.00 95.46 89  C 1 
ATOM 4664 C CG    . LEU C 3 89  ? -15.761 -8.633  -11.621 1.00 95.29 89  C 1 
ATOM 4665 C CD1   . LEU C 3 89  ? -15.586 -9.350  -10.274 1.00 93.56 89  C 1 
ATOM 4666 C CD2   . LEU C 3 89  ? -14.370 -8.459  -12.240 1.00 92.96 89  C 1 
ATOM 4667 N N     . VAL C 3 90  ? -19.102 -9.467  -15.097 1.00 93.91 90  C 1 
ATOM 4668 C CA    . VAL C 3 90  ? -19.993 -10.401 -15.815 1.00 92.99 90  C 1 
ATOM 4669 C C     . VAL C 3 90  ? -19.424 -10.856 -17.156 1.00 92.44 90  C 1 
ATOM 4670 O O     . VAL C 3 90  ? -19.619 -12.001 -17.547 1.00 88.68 90  C 1 
ATOM 4671 C CB    . VAL C 3 90  ? -21.408 -9.830  -16.002 1.00 90.56 90  C 1 
ATOM 4672 C CG1   . VAL C 3 90  ? -22.063 -9.547  -14.642 1.00 80.60 90  C 1
[truncated: 108,189 more chars]
