# Supplementary material for: Vernalization regulatory network identifies potential novel functions for genes in the HvVRN2 locus
Source: New Phytol. 2026 Apr 12;250(6):4036–53. doi: 10.1111/nph.71162 (PMC13193379; doi:10.1111/nph.71162)
Supplement: Supplementary file 1 — Dataset S1. Protein models computed by Alphafold. [file NPH-250-4036-s002.xz › Alphafold_models0/Barley/fold_co1_prom1_1_nf_yb3_c_7hg0737680_recortes_summary_confidences_0.json]

{
 "chain_iptm": [
  0.77,
  0.7,
  0.69,
  0.56,
  0.56
 ],
 "chain_pair_iptm": [
  [
   0.21,
   0.87,
   0.79,
   0.72,
   0.71
  ],
  [
   0.87,
   0.77,
   0.86,
   0.53,
   0.53
  ],
  [
   0.79,
   0.86,
   0.68,
   0.55,
   0.55
  ],
  [
   0.72,
   0.53,
   0.55,
   0.24,
   0.43
  ],
  [
   0.71,
   0.53,
   0.55,
   0.43,
   0.24
  ]
 ],
 "chain_pair_pae_min": [
  [
   0.76,
   1.32,
   1.41,
   2.32,
   2.21
  ],
  [
   1.18,
   0.76,
   1.13,
   3.31,
   3.3
  ],
  [
   1.39,
   1.08,
   0.76,
   3.33,
   2.84
  ],
  [
   2.01,
   3.03,
   3.35,
   0.8,
   1.57
  ],
  [
   2.19,
   2.97,
   2.44,
   1.58,
   0.81
  ]
 ],
 "chain_ptm": [
  0.21,
  0.77,
  0.68,
  0.24,
  0.24
 ],
 "fraction_disordered": 0.64,
 "has_clash": 0.0,
 "iptm": 0.82,
 "num_recycles": 10.0,
 "ptm": 0.48,
 "ranking_score": 1.07
}
