# Supplementary material for: Vernalization regulatory network identifies potential novel functions for genes in the HvVRN2 locus
Source: New Phytol. 2026 Apr 12;250(6):4036–53. doi: 10.1111/nph.71162 (PMC13193379; doi:10.1111/nph.71162)
Supplement: Supplementary file 1 — Dataset S1. Protein models computed by Alphafold. [file NPH-250-4036-s002.xz › Alphafold_models0/Barley/fold_co1_prom1_1_nf_yb4_c2_recortes_summary_confidences_0.json]

{
 "chain_iptm": [
  0.77,
  0.71,
  0.69,
  0.58,
  0.58
 ],
 "chain_pair_iptm": [
  [
   0.22,
   0.85,
   0.78,
   0.72,
   0.73
  ],
  [
   0.85,
   0.77,
   0.85,
   0.57,
   0.57
  ],
  [
   0.78,
   0.85,
   0.69,
   0.57,
   0.57
  ],
  [
   0.72,
   0.57,
   0.57,
   0.25,
   0.46
  ],
  [
   0.73,
   0.57,
   0.57,
   0.46,
   0.25
  ]
 ],
 "chain_pair_pae_min": [
  [
   0.76,
   1.47,
   1.49,
   2.25,
   2.31
  ],
  [
   1.28,
   0.76,
   1.18,
   3.2,
   3.12
  ],
  [
   1.4,
   1.13,
   0.76,
   3.2,
   2.51
  ],
  [
   1.93,
   3.31,
   3.1,
   0.8,
   1.51
  ],
  [
   2.08,
   3.14,
   2.7,
   1.47,
   0.8
  ]
 ],
 "chain_ptm": [
  0.22,
  0.77,
  0.69,
  0.25,
  0.25
 ],
 "fraction_disordered": 0.59,
 "has_clash": 0.0,
 "iptm": 0.8,
 "num_recycles": 10.0,
 "ptm": 0.47,
 "ranking_score": 1.03
}
