# Supplementary material for: Vernalization regulatory network identifies potential novel functions for genes in the HvVRN2 locus
Source: New Phytol. 2026 Apr 12;250(6):4036–53. doi: 10.1111/nph.71162 (PMC13193379; doi:10.1111/nph.71162)
Supplement: Supplementary file 1 — Dataset S1. Protein models computed by Alphafold. [file NPH-250-4036-s002.xz › Alphafold_models0/Barley/fold_co1_prom1_1_nf_yb4_c_1hg0069390_recortes_model_0.cif]

# By using this file you agree to the legally binding terms of use found at alphafoldserver.com/output-terms
data_153bed97b6294b8b
#
_entry.id 153bed97b6294b8b
#
loop_
_atom_type.symbol
C 
N 
O 
P 
S 
#
loop_
_audit_author.name
_audit_author.pdbx_ordinal
"Google DeepMind" 1 
"Isomorphic Labs" 2 
#
_audit_conform.dict_location https://raw.githubusercontent.com/ihmwg/ModelCIF/master/dist/mmcif_ma.dic
_audit_conform.dict_name     mmcif_ma.dic
_audit_conform.dict_version  1.4.5
#
loop_
_chem_comp.formula
_chem_comp.formula_weight
_chem_comp.id
_chem_comp.mon_nstd_flag
_chem_comp.name
_chem_comp.pdbx_smiles
_chem_comp.pdbx_synonyms
_chem_comp.type
"C3 H7 N O2"      89.093  ALA y ALANINE                              C[C@H](N)C(O)=O                                             ? "L-PEPTIDE LINKING" 
"C6 H15 N4 O2"    175.209 ARG y ARGININE                             N[C@@H](CCCNC(N)=[NH2+])C(O)=O                              ? "L-PEPTIDE LINKING" 
"C4 H8 N2 O3"     132.118 ASN y ASPARAGINE                           N[C@@H](CC(N)=O)C(O)=O                                      ? "L-PEPTIDE LINKING" 
"C4 H7 N O4"      133.103 ASP y "ASPARTIC ACID"                      N[C@@H](CC(O)=O)C(O)=O                                      ? "L-PEPTIDE LINKING" 
"C3 H7 N O2 S"    121.158 CYS y CYSTEINE                             N[C@@H](CS)C(O)=O                                           ? "L-PEPTIDE LINKING" 
"C10 H14 N5 O6 P" 331.222 DA  y "2'-DEOXYADENOSINE-5'-MONOPHOSPHATE" Nc1ncnc2n(cnc12)[C@H]3C[C@H](O)[C@@H](CO[P](O)(O)=O)O3      ? "DNA LINKING"       
"C9 H14 N3 O7 P"  307.197 DC  y "2'-DEOXYCYTIDINE-5'-MONOPHOSPHATE"  NC1=NC(=O)N(C=C1)[C@H]2C[C@H](O)[C@@H](CO[P](O)(O)=O)O2     ? "DNA LINKING"       
"C10 H14 N5 O7 P" 347.221 DG  y "2'-DEOXYGUANOSINE-5'-MONOPHOSPHATE" NC1=Nc2n(cnc2C(=O)N1)[C@H]3C[C@H](O)[C@@H](CO[P](O)(O)=O)O3 ? "DNA LINKING"       
"C10 H15 N2 O8 P" 322.208 DT  y "THYMIDINE-5'-MONOPHOSPHATE"         CC1=CN([C@H]2C[C@H](O)[C@@H](CO[P](O)(O)=O)O2)C(=O)NC1=O    ? "DNA LINKING"       
"C5 H10 N2 O3"    146.144 GLN y GLUTAMINE                            N[C@@H](CCC(N)=O)C(O)=O                                     ? "L-PEPTIDE LINKING" 
"C5 H9 N O4"      147.129 GLU y "GLUTAMIC ACID"                      N[C@@H](CCC(O)=O)C(O)=O                                     ? "L-PEPTIDE LINKING" 
"C2 H5 N O2"      75.067  GLY y GLYCINE                              NCC(O)=O                                                    ? "PEPTIDE LINKING"   
"C6 H10 N3 O2"    156.162 HIS y HISTIDINE                            N[C@@H](Cc1c[nH]c[nH+]1)C(O)=O                              ? "L-PEPTIDE LINKING" 
"C6 H13 N O2"     131.173 ILE y ISOLEUCINE                           CC[C@H](C)[C@H](N)C(O)=O                                    ? "L-PEPTIDE LINKING" 
"C6 H13 N O2"     131.173 LEU y LEUCINE                              CC(C)C[C@H](N)C(O)=O                                        ? "L-PEPTIDE LINKING" 
"C6 H15 N2 O2"    147.195 LYS y LYSINE                               N[C@@H](CCCC[NH3+])C(O)=O                                   ? "L-PEPTIDE LINKING" 
"C5 H11 N O2 S"   149.211 MET y METHIONINE                           CSCC[C@H](N)C(O)=O                                          ? "L-PEPTIDE LINKING" 
"C9 H11 N O2"     165.189 PHE y PHENYLALANINE                        N[C@@H](Cc1ccccc1)C(O)=O                                    ? "L-PEPTIDE LINKING" 
"C5 H9 N O2"      115.130 PRO y PROLINE                              OC(=O)[C@@H]1CCCN1                                          ? "L-PEPTIDE LINKING" 
"C3 H7 N O3"      105.093 SER y SERINE                               N[C@@H](CO)C(O)=O                                           ? "L-PEPTIDE LINKING" 
"C4 H9 N O3"      119.119 THR y THREONINE                            C[C@@H](O)[C@H](N)C(O)=O                                    ? "L-PEPTIDE LINKING" 
"C11 H12 N2 O2"   204.225 TRP y TRYPTOPHAN                           N[C@@H](Cc1c[nH]c2ccccc12)C(O)=O                            ? "L-PEPTIDE LINKING" 
"C9 H11 N O3"     181.189 TYR y TYROSINE                             N[C@@H](Cc1ccc(O)cc1)C(O)=O                                 ? "L-PEPTIDE LINKING" 
"C5 H11 N O2"     117.146 VAL y VALINE                               CC(C)[C@H](N)C(O)=O                                         ? "L-PEPTIDE LINKING" 
#
_citation.book_publisher          ?
_citation.country                 UK
_citation.id                      primary
_citation.journal_full            Nature
_citation.journal_id_ASTM         NATUAS
_citation.journal_id_CSD          0006
_citation.journal_id_ISSN         0028-0836
_citation.journal_volume          ?
_citation.page_first              ?
_citation.page_last               ?
_citation.pdbx_database_id_DOI    ?
_citation.pdbx_database_id_PubMed ?
_citation.title                   "Accurate structure prediction of biomolecular interactions with AlphaFold 3"
_citation.year                    2024
#
loop_
_citation_author.citation_id
_citation_author.name
_citation_author.ordinal
primary "Google DeepMind" 1 
primary "Isomorphic Labs" 2 
#
loop_
_entity.id
_entity.pdbx_description
_entity.type
1 . polymer 
2 . polymer 
3 . polymer 
4 . polymer 
5 . polymer 
#
loop_
_entity_poly.entity_id
_entity_poly.pdbx_strand_id
_entity_poly.type
1 A polypeptide(L)          
2 B polypeptide(L)          
3 C polypeptide(L)          
4 D polydeoxyribonucleotide 
5 E polydeoxyribonucleotide 
#
loop_
_entity_poly_seq.entity_id
_entity_poly_seq.hetero
_entity_poly_seq.mon_id
_entity_poly_seq.num
1 n MET 1   
1 n PRO 2   
1 n ARG 3   
1 n CYS 4   
1 n ASN 5   
1 n LYS 6   
1 n CYS 7   
1 n LEU 8   
1 n SER 9   
1 n GLU 10  
1 n ASN 11  
1 n ASP 12  
1 n SER 13  
1 n ALA 14  
1 n SER 15  
1 n GLU 16  
1 n ASP 17  
1 n ARG 18  
1 n HIS 19  
1 n TRP 20  
1 n HIS 21  
1 n ARG 22  
1 n THR 23  
1 n ALA 24  
1 n THR 25  
1 n LEU 26  
1 n PHE 27  
1 n MET 28  
1 n ASN 29  
1 n CYS 30  
1 n VAL 31  
1 n SER 32  
1 n ASN 33  
1 n GLY 34  
1 n THR 35  
1 n VAL 36  
1 n TYR 37  
1 n GLU 38  
1 n GLU 39  
1 n ALA 40  
1 n VAL 41  
1 n GLY 42  
1 n ARG 43  
1 n GLU 44  
1 n GLY 45  
1 n CYS 46  
1 n TRP 47  
1 n ALA 48  
1 n ARG 49  
1 n LEU 50  
1 n CYS 51  
1 n ASP 52  
1 n GLY 53  
1 n CYS 54  
1 n CYS 55  
1 n THR 56  
1 n VAL 57  
1 n PRO 58  
1 n SER 59  
1 n VAL 60  
1 n VAL 61  
1 n TYR 62  
1 n CYS 63  
1 n ARG 64  
1 n ALA 65  
1 n ASP 66  
1 n SER 67  
1 n ALA 68  
1 n TYR 69  
1 n LEU 70  
1 n CYS 71  
1 n ALA 72  
1 n SER 73  
1 n CYS 74  
1 n ASP 75  
1 n ALA 76  
1 n GLN 77  
1 n ILE 78  
1 n HIS 79  
1 n ALA 80  
1 n ALA 81  
1 n ASN 82  
1 n ARG 83  
1 n VAL 84  
1 n ALA 85  
1 n SER 86  
1 n ARG 87  
1 n HIS 88  
1 n GLU 89  
1 n ARG 90  
1 n VAL 91  
1 n LEU 92  
1 n LEU 93  
1 n SER 94  
1 n GLU 95  
1 n ALA 96  
1 n TYR 97  
1 n LYS 98  
1 n HIS 99  
1 n ALA 100 
1 n PRO 101 
1 n VAL 102 
1 n MET 103 
1 n LEU 104 
1 n ASP 105 
1 n CYS 106 
1 n HIS 107 
1 n ALA 108 
1 n ASP 109 
1 n ALA 110 
1 n ALA 111 
1 n ALA 112 
1 n LEU 113 
1 n CYS 114 
1 n ALA 115 
1 n ALA 116 
1 n TYR 117 
1 n GLU 118 
1 n ALA 119 
1 n GLN 120 
1 n VAL 121 
1 n HIS 122 
1 n TYR 123 
1 n ALA 124 
1 n ASN 125 
1 n LEU 126 
1 n LEU 127 
1 n THR 128 
1 n VAL 129 
1 n MET 130 
1 n HIS 131 
1 n GLN 132 
1 n ARG 133 
1 n MET 134 
1 n PRO 135 
1 n VAL 136 
1 n VAL 137 
1 n SER 138 
1 n HIS 139 
1 n PRO 140 
1 n ALA 141 
1 n VAL 142 
1 n ALA 143 
1 n ILE 144 
1 n PRO 145 
1 n PRO 146 
1 n VAL 147 
1 n SER 148 
1 n LEU 149 
1 n PHE 150 
1 n ALA 151 
1 n GLU 152 
1 n ALA 153 
1 n GLU 154 
1 n ALA 155 
1 n THR 156 
1 n ALA 157 
1 n PRO 158 
1 n VAL 159 
1 n LEU 160 
1 n GLY 161 
1 n ARG 162 
1 n LYS 163 
1 n GLU 164 
1 n GLU 165 
1 n ASP 166 
1 n THR 167 
1 n SER 168 
1 n TRP 169 
1 n LEU 170 
1 n LEU 171 
1 n LEU 172 
1 n SER 173 
1 n LYS 174 
1 n ASP 175 
1 n SER 176 
1 n ASP 177 
1 n ASN 178 
1 n HIS 179 
1 n ASN 180 
1 n ARG 181 
1 n SER 182 
1 n GLY 183 
1 n ASN 184 
1 n ASN 185 
1 n SER 186 
1 n SER 187 
1 n THR 188 
1 n SER 189 
1 n SER 190 
1 n SER 191 
1 n SER 192 
1 n GLN 193 
1 n TYR 194 
1 n PHE 195 
1 n GLY 196 
1 n GLU 197 
1 n VAL 198 
1 n ASP 199 
1 n GLN 200 
1 n TYR 201 
1 n PHE 202 
1 n ASP 203 
1 n LEU 204 
1 n VAL 205 
1 n GLY 206 
1 n TYR 207 
1 n ASN 208 
1 n SER 209 
1 n TYR 210 
1 n TYR 211 
1 n ASP 212 
1 n SER 213 
1 n HIS 214 
1 n MET 215 
1 n SER 216 
1 n ASN 217 
1 n GLN 218 
1 n GLU 219 
1 n GLN 220 
1 n TYR 221 
1 n VAL 222 
1 n MET 223 
1 n GLN 224 
1 n GLU 225 
1 n GLN 226 
1 n GLN 227 
1 n HIS 228 
1 n LEU 229 
1 n GLN 230 
1 n GLN 231 
1 n MET 232 
1 n GLN 233 
1 n LYS 234 
1 n GLU 235 
1 n TYR 236 
1 n ALA 237 
1 n GLU 238 
1 n GLN 239 
1 n GLN 240 
1 n MET 241 
1 n GLN 242 
1 n LYS 243 
1 n GLU 244 
1 n TYR 245 
1 n VAL 246 
1 n GLU 247 
1 n ASN 248 
1 n GLU 249 
1 n GLY 250 
1 n SER 251 
1 n GLU 252 
1 n CYS 253 
1 n ILE 254 
1 n VAL 255 
1 n PRO 256 
1 n SER 257 
1 n GLN 258 
1 n SER 259 
1 n THR 260 
1 n ILE 261 
1 n VAL 262 
1 n ARG 263 
1 n ARG 264 
1 n PRO 265 
1 n HIS 266 
1 n GLN 267 
1 n SER 268 
1 n GLY 269 
1 n TYR 270 
1 n ALA 271 
1 n PRO 272 
1 n LEU 273 
1 n VAL 274 
1 n GLY 275 
1 n ALA 276 
1 n GLU 277 
1 n GLN 278 
1 n ALA 279 
1 n ALA 280 
1 n SER 281 
1 n ALA 282 
1 n THR 283 
1 n ALA 284 
1 n GLY 285 
1 n ALA 286 
1 n SER 287 
1 n ALA 288 
1 n TYR 289 
1 n THR 290 
1 n ASP 291 
1 n SER 292 
1 n VAL 293 
1 n ASN 294 
1 n ASN 295 
1 n SER 296 
1 n ILE 297 
1 n SER 298 
1 n PHE 299 
1 n SER 300 
1 n MET 301 
1 n GLU 302 
1 n ALA 303 
1 n GLY 304 
1 n ILE 305 
1 n VAL 306 
1 n PRO 307 
1 n ASP 308 
1 n ASN 309 
1 n THR 310 
1 n VAL 311 
1 n GLN 312 
1 n SER 313 
1 n SER 314 
1 n ILE 315 
1 n LEU 316 
1 n ARG 317 
1 n PRO 318 
1 n ALA 319 
1 n GLY 320 
1 n ALA 321 
1 n ILE 322 
1 n GLY 323 
1 n LEU 324 
1 n PHE 325 
1 n SER 326 
1 n SER 327 
1 n PRO 328 
1 n SER 329 
1 n LEU 330 
1 n GLN 331 
1 n THR 332 
1 n PRO 333 
1 n LEU 334 
1 n HIS 335 
1 n PHE 336 
1 n SER 337 
1 n SER 338 
1 n LYS 339 
1 n GLU 340 
1 n ARG 341 
1 n GLU 342 
1 n ALA 343 
1 n ARG 344 
1 n VAL 345 
1 n LEU 346 
1 n ARG 347 
1 n TYR 348 
1 n LYS 349 
1 n GLU 350 
1 n LYS 351 
1 n LYS 352 
1 n LYS 353 
1 n SER 354 
1 n ARG 355 
1 n LYS 356 
1 n PHE 357 
1 n GLU 358 
1 n LYS 359 
1 n THR 360 
1 n THR 361 
1 n ARG 362 
1 n TYR 363 
1 n ALA 364 
1 n THR 365 
1 n ARG 366 
1 n LYS 367 
1 n ALA 368 
1 n TYR 369 
1 n ALA 370 
1 n GLU 371 
1 n ALA 372 
1 n ARG 373 
1 n PRO 374 
1 n ARG 375 
1 n ILE 376 
1 n LYS 377 
1 n GLY 378 
1 n ARG 379 
1 n PHE 380 
1 n ALA 381 
1 n LYS 382 
1 n ARG 383 
1 n SER 384 
1 n ASP 385 
1 n ALA 386 
1 n GLU 387 
1 n MET 388 
1 n GLU 389 
1 n VAL 390 
1 n ASP 391 
1 n GLN 392 
1 n THR 393 
1 n PHE 394 
1 n SER 395 
1 n THR 396 
1 n ALA 397 
1 n ALA 398 
1 n LEU 399 
1 n SER 400 
1 n ASP 401 
1 n SER 402 
1 n SER 403 
1 n TYR 404 
1 n SER 405 
1 n THR 406 
1 n VAL 407 
1 n PRO 408 
1 n TRP 409 
1 n PHE 410 
2 n ALA 1   
2 n PRO 2   
2 n PRO 3   
2 n VAL 4   
2 n ARG 5   
2 n GLU 6   
2 n GLN 7   
2 n ASP 8   
2 n ARG 9   
2 n LEU 10  
2 n MET 11  
2 n PRO 12  
2 n ILE 13  
2 n ALA 14  
2 n ASN 15  
2 n VAL 16  
2 n ILE 17  
2 n ARG 18  
2 n ILE 19  
2 n MET 20  
2 n ARG 21  
2 n ARG 22  
2 n VAL 23  
2 n LEU 24  
2 n PRO 25  
2 n PRO 26  
2 n HIS 27  
2 n ALA 28  
2 n LYS 29  
2 n ILE 30  
2 n SER 31  
2 n ASP 32  
2 n ASP 33  
2 n ALA 34  
2 n LYS 35  
2 n GLU 36  
2 n THR 37  
2 n ILE 38  
2 n GLN 39  
2 n GLU 40  
2 n CYS 41  
2 n VAL 42  
2 n SER 43  
2 n GLU 44  
2 n TYR 45  
2 n ILE 46  
2 n SER 47  
2 n PHE 48  
2 n ILE 49  
2 n THR 50  
2 n GLY 51  
2 n GLU 52  
2 n ALA 53  
2 n ASN 54  
2 n GLU 55  
2 n ARG 56  
2 n CYS 57  
2 n GLN 58  
2 n ARG 59  
2 n GLU 60  
2 n GLN 61  
2 n ARG 62  
2 n LYS 63  
2 n THR 64  
2 n ILE 65  
2 n THR 66  
2 n ALA 67  
2 n GLU 68  
2 n ASP 69  
2 n VAL 70  
2 n LEU 71  
2 n TRP 72  
2 n ALA 73  
2 n MET 74  
2 n SER 75  
2 n ARG 76  
2 n LEU 77  
2 n GLY 78  
2 n PHE 79  
2 n ASP 80  
2 n ASP 81  
2 n TYR 82  
2 n VAL 83  
2 n GLU 84  
2 n PRO 85  
2 n LEU 86  
2 n SER 87  
2 n ILE 88  
2 n TYR 89  
2 n LEU 90  
2 n HIS 91  
2 n ARG 92  
2 n PHE 93  
2 n ARG 94  
2 n GLU 95  
3 n MET 1   
3 n ARG 2   
3 n LYS 3   
3 n LYS 4   
3 n LEU 5   
3 n ASP 6   
3 n THR 7   
3 n ARG 8   
3 n PHE 9   
3 n PRO 10  
3 n ALA 11  
3 n PRO 12  
3 n ARG 13  
3 n ILE 14  
3 n LYS 15  
3 n LYS 16  
3 n ILE 17  
3 n MET 18  
3 n GLN 19  
3 n ALA 20  
3 n ASP 21  
3 n GLU 22  
3 n ASP 23  
3 n VAL 24  
3 n GLY 25  
3 n LYS 26  
3 n ILE 27  
3 n ALA 28  
3 n LEU 29  
3 n ALA 30  
3 n VAL 31  
3 n PRO 32  
3 n VAL 33  
3 n LEU 34  
3 n VAL 35  
3 n SER 36  
3 n LYS 37  
3 n ALA 38  
3 n LEU 39  
3 n GLU 40  
3 n LEU 41  
3 n PHE 42  
3 n LEU 43  
3 n GLN 44  
3 n ASP 45  
3 n LEU 46  
3 n CYS 47  
3 n ASP 48  
3 n ARG 49  
3 n THR 50  
3 n TYR 51  
3 n ASN 52  
3 n ILE 53  
3 n THR 54  
3 n ILE 55  
3 n GLU 56  
3 n LYS 57  
3 n GLY 58  
3 n VAL 59  
3 n LYS 60  
3 n THR 61  
3 n VAL 62  
3 n SER 63  
3 n SER 64  
3 n SER 65  
3 n HIS 66  
3 n LEU 67  
3 n LYS 68  
3 n GLN 69  
3 n CYS 70  
3 n ILE 71  
3 n HIS 72  
3 n SER 73  
3 n TYR 74  
3 n ASP 75  
3 n VAL 76  
3 n TYR 77  
3 n ASP 78  
3 n PHE 79  
3 n LEU 80  
3 n LYS 81  
3 n ASN 82  
3 n VAL 83  
3 n ALA 84  
3 n SER 85  
3 n LYS 86  
3 n VAL 87  
3 n PRO 88  
3 n ASP 89  
3 n LEU 90  
3 n GLY 91  
3 n ALA 92  
3 n PRO 93  
3 n ASP 94  
3 n SER 95  
4 n DC  1   
4 n DA  2   
4 n DC  3   
4 n DG  4   
4 n DC  5   
4 n DA  6   
4 n DC  7   
4 n DC  8   
4 n DA  9   
4 n DG  10  
4 n DA  11  
4 n DC  12  
4 n DC  13  
4 n DA  14  
4 n DC  15  
4 n DA  16  
4 n DC  17  
4 n DC  18  
4 n DA  19  
4 n DG  20  
4 n DA  21  
4 n DA  22  
4 n DA  23  
4 n DC  24  
4 n DA  25  
4 n DA  26  
4 n DA  27  
4 n DC  28  
4 n DA  29  
4 n DA  30  
4 n DA  31  
5 n DT  1   
5 n DT  2   
5 n DT  3   
5 n DG  4   
5 n DT  5   
5 n DT  6   
5 n DT  7   
5 n DG  8   
5 n DT  9   
5 n DT  10  
5 n DT  11  
5 n DC  12  
5 n DT  13  
5 n DG  14  
5 n DG  15  
5 n DT  16  
5 n DG  17  
5 n DT  18  
5 n DG  19  
5 n DG  20  
5 n DT  21  
5 n DC  22  
5 n DT  23  
5 n DG  24  
5 n DG  25  
5 n DT  26  
5 n DG  27  
5 n DC  28  
5 n DG  29  
5 n DT  30  
5 n DG  31  
#
_ma_data.content_type "model coordinates"
_ma_data.id           1
_ma_data.name         Model
#
_ma_model_list.data_id          1
_ma_model_list.model_group_id   1
_ma_model_list.model_group_name "AlphaFold-beta-20231127 (927599d6-1efe-4fa9-85d2-a29f909d212e @ 2024-12-16 01:26:37)"
_ma_model_list.model_id         1
_ma_model_list.model_name       "Top ranked model"
_ma_model_list.model_type       "Ab initio model"
_ma_model_list.ordinal_id       1
#
loop_
_ma_protocol_step.method_type
_ma_protocol_step.ordinal_id
_ma_protocol_step.protocol_id
_ma_protocol_step.step_id
"coevolution MSA" 1 1 1 
"template search" 2 1 2 
modeling          3 1 3 
#
loop_
_ma_qa_metric.id
_ma_qa_metric.mode
_ma_qa_metric.name
_ma_qa_metric.software_group_id
_ma_qa_metric.type
1 global pLDDT 1 pLDDT 
2 local  pLDDT 1 pLDDT 
#
_ma_qa_metric_global.metric_id    1
_ma_qa_metric_global.metric_value 62.44
_ma_qa_metric_global.model_id     1
_ma_qa_metric_global.ordinal_id   1
#
_ma_software_group.group_id    1
_ma_software_group.ordinal_id  1
_ma_software_group.software_id 1
#
loop_
_ma_target_entity.data_id
_ma_target_entity.entity_id
_ma_target_entity.origin
1 1 . 
1 2 . 
1 3 . 
1 4 . 
1 5 . 
#
loop_
_ma_target_entity_instance.asym_id
_ma_target_entity_instance.details
_ma_target_entity_instance.entity_id
A . 1 
B . 2 
C . 3 
D . 4 
E . 5 
#
loop_
_pdbx_data_usage.details
_pdbx_data_usage.id
_pdbx_data_usage.type
_pdbx_data_usage.url
;NON-COMMERCIAL USE ONLY, BY USING THIS FILE YOU AGREE TO THE TERMS OF USE FOUND
AT alphafoldserver.com/output-terms.
;
1 license    ? 
;THE INFORMATION IS NOT INTENDED FOR, HAS NOT BEEN VALIDATED FOR, AND IS NOT
APPROVED FOR CLINICAL USE. IT SHOULD NOT BE USED FOR CLINICAL PURPOSE OR RELIED
ON FOR MEDICAL OR OTHER PROFESSIONAL ADVICE. IT IS THEORETICAL MODELLING ONLY
AND CAUTION SHOULD BE EXERCISED IN ITS USE. IT IS PROVIDED "AS-IS" WITHOUT ANY
WARRANTY OF ANY KIND, WHETHER EXPRESSED OR IMPLIED. NO WARRANTY IS GIVEN THAT
USE OF THE INFORMATION SHALL NOT INFRINGE THE RIGHTS OF ANY THIRD PARTY.
;
2 disclaimer ? 
#
loop_
_pdbx_poly_seq_scheme.asym_id
_pdbx_poly_seq_scheme.auth_seq_num
_pdbx_poly_seq_scheme.entity_id
_pdbx_poly_seq_scheme.hetero
_pdbx_poly_seq_scheme.mon_id
_pdbx_poly_seq_scheme.pdb_ins_code
_pdbx_poly_seq_scheme.pdb_seq_num
_pdbx_poly_seq_scheme.pdb_strand_id
_pdbx_poly_seq_scheme.seq_id
A 1   1 n MET . 1   A 1   
A 2   1 n PRO . 2   A 2   
A 3   1 n ARG . 3   A 3   
A 4   1 n CYS . 4   A 4   
A 5   1 n ASN . 5   A 5   
A 6   1 n LYS . 6   A 6   
A 7   1 n CYS . 7   A 7   
A 8   1 n LEU . 8   A 8   
A 9   1 n SER . 9   A 9   
A 10  1 n GLU . 10  A 10  
A 11  1 n ASN . 11  A 11  
A 12  1 n ASP . 12  A 12  
A 13  1 n SER . 13  A 13  
A 14  1 n ALA . 14  A 14  
A 15  1 n SER . 15  A 15  
A 16  1 n GLU . 16  A 16  
A 17  1 n ASP . 17  A 17  
A 18  1 n ARG . 18  A 18  
A 19  1 n HIS . 19  A 19  
A 20  1 n TRP . 20  A 20  
A 21  1 n HIS . 21  A 21  
A 22  1 n ARG . 22  A 22  
A 23  1 n THR . 23  A 23  
A 24  1 n ALA . 24  A 24  
A 25  1 n THR . 25  A 25  
A 26  1 n LEU . 26  A 26  
A 27  1 n PHE . 27  A 27  
A 28  1 n MET . 28  A 28  
A 29  1 n ASN . 29  A 29  
A 30  1 n CYS . 30  A 30  
A 31  1 n VAL . 31  A 31  
A 32  1 n SER . 32  A 32  
A 33  1 n ASN . 33  A 33  
A 34  1 n GLY . 34  A 34  
A 35  1 n THR . 35  A 35  
A 36  1 n VAL . 36  A 36  
A 37  1 n TYR . 37  A 37  
A 38  1 n GLU . 38  A 38  
A 39  1 n GLU . 39  A 39  
A 40  1 n ALA . 40  A 40  
A 41  1 n VAL . 41  A 41  
A 42  1 n GLY . 42  A 42  
A 43  1 n ARG . 43  A 43  
A 44  1 n GLU . 44  A 44  
A 45  1 n GLY . 45  A 45  
A 46  1 n CYS . 46  A 46  
A 47  1 n TRP . 47  A 47  
A 48  1 n ALA . 48  A 48  
A 49  1 n ARG . 49  A 49  
A 50  1 n LEU . 50  A 50  
A 51  1 n CYS . 51  A 51  
A 52  1 n ASP . 52  A 52  
A 53  1 n GLY . 53  A 53  
A 54  1 n CYS . 54  A 54  
A 55  1 n CYS . 55  A 55  
A 56  1 n THR . 56  A 56  
A 57  1 n VAL . 57  A 57  
A 58  1 n PRO . 58  A 58  
A 59  1 n SER . 59  A 59  
A 60  1 n VAL . 60  A 60  
A 61  1 n VAL . 61  A 61  
A 62  1 n TYR . 62  A 62  
A 63  1 n CYS . 63  A 63  
A 64  1 n ARG . 64  A 64  
A 65  1 n ALA . 65  A 65  
A 66  1 n ASP . 66  A 66  
A 67  1 n SER . 67  A 67  
A 68  1 n ALA . 68  A 68  
A 69  1 n TYR . 69  A 69  
A 70  1 n LEU . 70  A 70  
A 71  1 n CYS . 71  A 71  
A 72  1 n ALA . 72  A 72  
A 73  1 n SER . 73  A 73  
A 74  1 n CYS . 74  A 74  
A 75  1 n ASP . 75  A 75  
A 76  1 n ALA . 76  A 76  
A 77  1 n GLN . 77  A 77  
A 78  1 n ILE . 78  A 78  
A 79  1 n HIS . 79  A 79  
A 80  1 n ALA . 80  A 80  
A 81  1 n ALA . 81  A 81  
A 82  1 n ASN . 82  A 82  
A 83  1 n ARG . 83  A 83  
A 84  1 n VAL . 84  A 84  
A 85  1 n ALA . 85  A 85  
A 86  1 n SER . 86  A 86  
A 87  1 n ARG . 87  A 87  
A 88  1 n HIS . 88  A 88  
A 89  1 n GLU . 89  A 89  
A 90  1 n ARG . 90  A 90  
A 91  1 n VAL . 91  A 91  
A 92  1 n LEU . 92  A 92  
A 93  1 n LEU . 93  A 93  
A 94  1 n SER . 94  A 94  
A 95  1 n GLU . 95  A 95  
A 96  1 n ALA . 96  A 96  
A 97  1 n TYR . 97  A 97  
A 98  1 n LYS . 98  A 98  
A 99  1 n HIS . 99  A 99  
A 100 1 n ALA . 100 A 100 
A 101 1 n PRO . 101 A 101 
A 102 1 n VAL . 102 A 102 
A 103 1 n MET . 103 A 103 
A 104 1 n LEU . 104 A 104 
A 105 1 n ASP . 105 A 105 
A 106 1 n CYS . 106 A 106 
A 107 1 n HIS . 107 A 107 
A 108 1 n ALA . 108 A 108 
A 109 1 n ASP . 109 A 109 
A 110 1 n ALA . 110 A 110 
A 111 1 n ALA . 111 A 111 
A 112 1 n ALA . 112 A 112 
A 113 1 n LEU . 113 A 113 
A 114 1 n CYS . 114 A 114 
A 115 1 n ALA . 115 A 115 
A 116 1 n ALA . 116 A 116 
A 117 1 n TYR . 117 A 117 
A 118 1 n GLU . 118 A 118 
A 119 1 n ALA . 119 A 119 
A 120 1 n GLN . 120 A 120 
A 121 1 n VAL . 121 A 121 
A 122 1 n HIS . 122 A 122 
A 123 1 n TYR . 123 A 123 
A 124 1 n ALA . 124 A 124 
A 125 1 n ASN . 125 A 125 
A 126 1 n LEU . 126 A 126 
A 127 1 n LEU . 127 A 127 
A 128 1 n THR . 128 A 128 
A 129 1 n VAL . 129 A 129 
A 130 1 n MET . 130 A 130 
A 131 1 n HIS . 131 A 131 
A 132 1 n GLN . 132 A 132 
A 133 1 n ARG . 133 A 133 
A 134 1 n MET . 134 A 134 
A 135 1 n PRO . 135 A 135 
A 136 1 n VAL . 136 A 136 
A 137 1 n VAL . 137 A 137 
A 138 1 n SER . 138 A 138 
A 139 1 n HIS . 139 A 139 
A 140 1 n PRO . 140 A 140 
A 141 1 n ALA . 141 A 141 
A 142 1 n VAL . 142 A 142 
A 143 1 n ALA . 143 A 143 
A 144 1 n ILE . 144 A 144 
A 145 1 n PRO . 145 A 145 
A 146 1 n PRO . 146 A 146 
A 147 1 n VAL . 147 A 147 
A 148 1 n SER . 148 A 148 
A 149 1 n LEU . 149 A 149 
A 150 1 n PHE . 150 A 150 
A 151 1 n ALA . 151 A 151 
A 152 1 n GLU . 152 A 152 
A 153 1 n ALA . 153 A 153 
A 154 1 n GLU . 154 A 154 
A 155 1 n ALA . 155 A 155 
A 156 1 n THR . 156 A 156 
A 157 1 n ALA . 157 A 157 
A 158 1 n PRO . 158 A 158 
A 159 1 n VAL . 159 A 159 
A 160 1 n LEU . 160 A 160 
A 161 1 n GLY . 161 A 161 
A 162 1 n ARG . 162 A 162 
A 163 1 n LYS . 163 A 163 
A 164 1 n GLU . 164 A 164 
A 165 1 n GLU . 165 A 165 
A 166 1 n ASP . 166 A 166 
A 167 1 n THR . 167 A 167 
A 168 1 n SER . 168 A 168 
A 169 1 n TRP . 169 A 169 
A 170 1 n LEU . 170 A 170 
A 171 1 n LEU . 171 A 171 
A 172 1 n LEU . 172 A 172 
A 173 1 n SER . 173 A 173 
A 174 1 n LYS . 174 A 174 
A 175 1 n ASP . 175 A 175 
A 176 1 n SER . 176 A 176 
A 177 1 n ASP . 177 A 177 
A 178 1 n ASN . 178 A 178 
A 179 1 n HIS . 179 A 179 
A 180 1 n ASN . 180 A 180 
A 181 1 n ARG . 181 A 181 
A 182 1 n SER . 182 A 182 
A 183 1 n GLY . 183 A 183 
A 184 1 n ASN . 184 A 184 
A 185 1 n ASN . 185 A 185 
A 186 1 n SER . 186 A 186 
A 187 1 n SER . 187 A 187 
A 188 1 n THR . 188 A 188 
A 189 1 n SER . 189 A 189 
A 190 1 n SER . 190 A 190 
A 191 1 n SER . 191 A 191 
A 192 1 n SER . 192 A 192 
A 193 1 n GLN . 193 A 193 
A 194 1 n TYR . 194 A 194 
A 195 1 n PHE . 195 A 195 
A 196 1 n GLY . 196 A 196 
A 197 1 n GLU . 197 A 197 
A 198 1 n VAL . 198 A 198 
A 199 1 n ASP . 199 A 199 
A 200 1 n GLN . 200 A 200 
A 201 1 n TYR . 201 A 201 
A 202 1 n PHE . 202 A 202 
A 203 1 n ASP . 203 A 203 
A 204 1 n LEU . 204 A 204 
A 205 1 n VAL . 205 A 205 
A 206 1 n GLY . 206 A 206 
A 207 1 n TYR . 207 A 207 
A 208 1 n ASN . 208 A 208 
A 209 1 n SER . 209 A 209 
A 210 1 n TYR . 210 A 210 
A 211 1 n TYR . 211 A 211 
A 212 1 n ASP . 212 A 212 
A 213 1 n SER . 213 A 213 
A 214 1 n HIS . 214 A 214 
A 215 1 n MET . 215 A 215 
A 216 1 n SER . 216 A 216 
A 217 1 n ASN . 217 A 217 
A 218 1 n GLN . 218 A 218 
A 219 1 n GLU . 219 A 219 
A 220 1 n GLN . 220 A 220 
A 221 1 n TYR . 221 A 221 
A 222 1 n VAL . 222 A 222 
A 223 1 n MET . 223 A 223 
A 224 1 n GLN . 224 A 224 
A 225 1 n GLU . 225 A 225 
A 226 1 n GLN . 226 A 226 
A 227 1 n GLN . 227 A 227 
A 228 1 n HIS . 228 A 228 
A 229 1 n LEU . 229 A 229 
A 230 1 n GLN . 230 A 230 
A 231 1 n GLN . 231 A 231 
A 232 1 n MET . 232 A 232 
A 233 1 n GLN . 233 A 233 
A 234 1 n LYS . 234 A 234 
A 235 1 n GLU . 235 A 235 
A 236 1 n TYR . 236 A 236 
A 237 1 n ALA . 237 A 237 
A 238 1 n GLU . 238 A 238 
A 239 1 n GLN . 239 A 239 
A 240 1 n GLN . 240 A 240 
A 241 1 n MET . 241 A 241 
A 242 1 n GLN . 242 A 242 
A 243 1 n LYS . 243 A 243 
A 244 1 n GLU . 244 A 244 
A 245 1 n TYR . 245 A 245 
A 246 1 n VAL . 246 A 246 
A 247 1 n GLU . 247 A 247 
A 248 1 n ASN . 248 A 248 
A 249 1 n GLU . 249 A 249 
A 250 1 n GLY . 250 A 250 
A 251 1 n SER . 251 A 251 
A 252 1 n GLU . 252 A 252 
A 253 1 n CYS . 253 A 253 
A 254 1 n ILE . 254 A 254 
A 255 1 n VAL . 255 A 255 
A 256 1 n PRO . 256 A 256 
A 257 1 n SER . 257 A 257 
A 258 1 n GLN . 258 A 258 
A 259 1 n SER . 259 A 259 
A 260 1 n THR . 260 A 260 
A 261 1 n ILE . 261 A 261 
A 262 1 n VAL . 262 A 262 
A 263 1 n ARG . 263 A 263 
A 264 1 n ARG . 264 A 264 
A 265 1 n PRO . 265 A 265 
A 266 1 n HIS . 266 A 266 
A 267 1 n GLN . 267 A 267 
A 268 1 n SER . 268 A 268 
A 269 1 n GLY . 269 A 269 
A 270 1 n TYR . 270 A 270 
A 271 1 n ALA . 271 A 271 
A 272 1 n PRO . 272 A 272 
A 273 1 n LEU . 273 A 273 
A 274 1 n VAL . 274 A 274 
A 275 1 n GLY . 275 A 275 
A 276 1 n ALA . 276 A 276 
A 277 1 n GLU . 277 A 277 
A 278 1 n GLN . 278 A 278 
A 279 1 n ALA . 279 A 279 
A 280 1 n ALA . 280 A 280 
A 281 1 n SER . 281 A 281 
A 282 1 n ALA . 282 A 282 
A 283 1 n THR . 283 A 283 
A 284 1 n ALA . 284 A 284 
A 285 1 n GLY . 285 A 285 
A 286 1 n ALA . 286 A 286 
A 287 1 n SER . 287 A 287 
A 288 1 n ALA . 288 A 288 
A 289 1 n TYR . 289 A 289 
A 290 1 n THR . 290 A 290 
A 291 1 n ASP . 291 A 291 
A 292 1 n SER . 292 A 292 
A 293 1 n VAL . 293 A 293 
A 294 1 n ASN . 294 A 294 
A 295 1 n ASN . 295 A 295 
A 296 1 n SER . 296 A 296 
A 297 1 n ILE . 297 A 297 
A 298 1 n SER . 298 A 298 
A 299 1 n PHE . 299 A 299 
A 300 1 n SER . 300 A 300 
A 301 1 n MET . 301 A 301 
A 302 1 n GLU . 302 A 302 
A 303 1 n ALA . 303 A 303 
A 304 1 n GLY . 304 A 304 
A 305 1 n ILE . 305 A 305 
A 306 1 n VAL . 306 A 306 
A 307 1 n PRO . 307 A 307 
A 308 1 n ASP . 308 A 308 
A 309 1 n ASN . 309 A 309 
A 310 1 n THR . 310 A 310 
A 311 1 n VAL . 311 A 311 
A 312 1 n GLN . 312 A 312 
A 313 1 n SER . 313 A 313 
A 314 1 n SER . 314 A 314 
A 315 1 n ILE . 315 A 315 
A 316 1 n LEU . 316 A 316 
A 317 1 n ARG . 317 A 317 
A 318 1 n PRO . 318 A 318 
A 319 1 n ALA . 319 A 319 
A 320 1 n GLY . 320 A 320 
A 321 1 n ALA . 321 A 321 
A 322 1 n ILE . 322 A 322 
A 323 1 n GLY . 323 A 323 
A 324 1 n LEU . 324 A 324 
A 325 1 n PHE . 325 A 325 
A 326 1 n SER . 326 A 326 
A 327 1 n SER . 327 A 327 
A 328 1 n PRO . 328 A 328 
A 329 1 n SER . 329 A 329 
A 330 1 n LEU . 330 A 330 
A 331 1 n GLN . 331 A 331 
A 332 1 n THR . 332 A 332 
A 333 1 n PRO . 333 A 333 
A 334 1 n LEU . 334 A 334 
A 335 1 n HIS . 335 A 335 
A 336 1 n PHE . 336 A 336 
A 337 1 n SER . 337 A 337 
A 338 1 n SER . 338 A 338 
A 339 1 n LYS . 339 A 339 
A 340 1 n GLU . 340 A 340 
A 341 1 n ARG . 341 A 341 
A 342 1 n GLU . 342 A 342 
A 343 1 n ALA . 343 A 343 
A 344 1 n ARG . 344 A 344 
A 345 1 n VAL . 345 A 345 
A 346 1 n LEU . 346 A 346 
A 347 1 n ARG . 347 A 347 
A 348 1 n TYR . 348 A 348 
A 349 1 n LYS . 349 A 349 
A 350 1 n GLU . 350 A 350 
A 351 1 n LYS . 351 A 351 
A 352 1 n LYS . 352 A 352 
A 353 1 n LYS . 353 A 353 
A 354 1 n SER . 354 A 354 
A 355 1 n ARG . 355 A 355 
A 356 1 n LYS . 356 A 356 
A 357 1 n PHE . 357 A 357 
A 358 1 n GLU . 358 A 358 
A 359 1 n LYS . 359 A 359 
A 360 1 n THR . 360 A 360 
A 361 1 n THR . 361 A 361 
A 362 1 n ARG . 362 A 362 
A 363 1 n TYR . 363 A 363 
A 364 1 n ALA . 364 A 364 
A 365 1 n THR . 365 A 365 
A 366 1 n ARG . 366 A 366 
A 367 1 n LYS . 367 A 367 
A 368 1 n ALA . 368 A 368 
A 369 1 n TYR . 369 A 369 
A 370 1 n ALA . 370 A 370 
A 371 1 n GLU . 371 A 371 
A 372 1 n ALA . 372 A 372 
A 373 1 n ARG . 373 A 373 
A 374 1 n PRO . 374 A 374 
A 375 1 n ARG . 375 A 375 
A 376 1 n ILE . 376 A 376 
A 377 1 n LYS . 377 A 377 
A 378 1 n GLY . 378 A 378 
A 379 1 n ARG . 379 A 379 
A 380 1 n PHE . 380 A 380 
A 381 1 n ALA . 381 A 381 
A 382 1 n LYS . 382 A 382 
A 383 1 n ARG . 383 A 383 
A 384 1 n SER . 384 A 384 
A 385 1 n ASP . 385 A 385 
A 386 1 n ALA . 386 A 386 
A 387 1 n GLU . 387 A 387 
A 388 1 n MET . 388 A 388 
A 389 1 n GLU . 389 A 389 
A 390 1 n VAL . 390 A 390 
A 391 1 n ASP . 391 A 391 
A 392 1 n GLN . 392 A 392 
A 393 1 n THR . 393 A 393 
A 394 1 n PHE . 394 A 394 
A 395 1 n SER . 395 A 395 
A 396 1 n THR . 396 A 396 
A 397 1 n ALA . 397 A 397 
A 398 1 n ALA . 398 A 398 
A 399 1 n LEU . 399 A 399 
A 400 1 n SER . 400 A 400 
A 401 1 n ASP . 401 A 401 
A 402 1 n SER . 402 A 402 
A 403 1 n SER . 403 A 403 
A 404 1 n TYR . 404 A 404 
A 405 1 n SER . 405 A 405 
A 406 1 n THR . 406 A 406 
A 407 1 n VAL . 407 A 407 
A 408 1 n PRO . 408 A 408 
A 409 1 n TRP . 409 A 409 
A 410 1 n PHE . 410 A 410 
B 1   2 n ALA . 1   B 1   
B 2   2 n PRO . 2   B 2   
B 3   2 n PRO . 3   B 3   
B 4   2 n VAL . 4   B 4   
B 5   2 n ARG . 5   B 5   
B 6   2 n GLU . 6   B 6   
B 7   2 n GLN . 7   B 7   
B 8   2 n ASP . 8   B 8   
B 9   2 n ARG . 9   B 9   
B 10  2 n LEU . 10  B 10  
B 11  2 n MET . 11  B 11  
B 12  2 n PRO . 12  B 12  
B 13  2 n ILE . 13  B 13  
B 14  2 n ALA . 14  B 14  
B 15  2 n ASN . 15  B 15  
B 16  2 n VAL . 16  B 16  
B 17  2 n ILE . 17  B 17  
B 18  2 n ARG . 18  B 18  
B 19  2 n ILE . 19  B 19  
B 20  2 n MET . 20  B 20  
B 21  2 n ARG . 21  B 21  
B 22  2 n ARG . 22  B 22  
B 23  2 n VAL . 23  B 23  
B 24  2 n LEU . 24  B 24  
B 25  2 n PRO . 25  B 25  
B 26  2 n PRO . 26  B 26  
B 27  2 n HIS . 27  B 27  
B 28  2 n ALA . 28  B 28  
B 29  2 n LYS . 29  B 29  
B 30  2 n ILE . 30  B 30  
B 31  2 n SER . 31  B 31  
B 32  2 n ASP . 32  B 32  
B 33  2 n ASP . 33  B 33  
B 34  2 n ALA . 34  B 34  
B 35  2 n LYS . 35  B 35  
B 36  2 n GLU . 36  B 36  
B 37  2 n THR . 37  B 37  
B 38  2 n ILE . 38  B 38  
B 39  2 n GLN . 39  B 39  
B 40  2 n GLU . 40  B 40  
B 41  2 n CYS . 41  B 41  
B 42  2 n VAL . 42  B 42  
B 43  2 n SER . 43  B 43  
B 44  2 n GLU . 44  B 44  
B 45  2 n TYR . 45  B 45  
B 46  2 n ILE . 46  B 46  
B 47  2 n SER . 47  B 47  
B 48  2 n PHE . 48  B 48  
B 49  2 n ILE . 49  B 49  
B 50  2 n THR . 50  B 50  
B 51  2 n GLY . 51  B 51  
B 52  2 n GLU . 52  B 52  
B 53  2 n ALA . 53  B 53  
B 54  2 n ASN . 54  B 54  
B 55  2 n GLU . 55  B 55  
B 56  2 n ARG . 56  B 56  
B 57  2 n CYS . 57  B 57  
B 58  2 n GLN . 58  B 58  
B 59  2 n ARG . 59  B 59  
B 60  2 n GLU . 60  B 60  
B 61  2 n GLN . 61  B 61  
B 62  2 n ARG . 62  B 62  
B 63  2 n LYS . 63  B 63  
B 64  2 n THR . 64  B 64  
B 65  2 n ILE . 65  B 65  
B 66  2 n THR . 66  B 66  
B 67  2 n ALA . 67  B 67  
B 68  2 n GLU . 68  B 68  
B 69  2 n ASP . 69  B 69  
B 70  2 n VAL . 70  B 70  
B 71  2 n LEU . 71  B 71  
B 72  2 n TRP . 72  B 72  
B 73  2 n ALA . 73  B 73  
B 74  2 n MET . 74  B 74  
B 75  2 n SER . 75  B 75  
B 76  2 n ARG . 76  B 76  
B 77  2 n LEU . 77  B 77  
B 78  2 n GLY . 78  B 78  
B 79  2 n PHE . 79  B 79  
B 80  2 n ASP . 80  B 80  
B 81  2 n ASP . 81  B 81  
B 82  2 n TYR . 82  B 82  
B 83  2 n VAL . 83  B 83  
B 84  2 n GLU . 84  B 84  
B 85  2 n PRO . 85  B 85  
B 86  2 n LEU . 86  B 86  
B 87  2 n SER . 87  B 87  
B 88  2 n ILE . 88  B 88  
B 89  2 n TYR . 89  B 89  
B 90  2 n LEU . 90  B 90  
B 91  2 n HIS . 91  B 91  
B 92  2 n ARG . 92  B 92  
B 93  2 n PHE . 93  B 93  
B 94  2 n ARG . 94  B 94  
B 95  2 n GLU . 95  B 95  
C 1   3 n MET . 1   C 1   
C 2   3 n ARG . 2   C 2   
C 3   3 n LYS . 3   C 3   
C 4   3 n LYS . 4   C 4   
C 5   3 n LEU . 5   C 5   
C 6   3 n ASP . 6   C 6   
C 7   3 n THR . 7   C 7   
C 8   3 n ARG . 8   C 8   
C 9   3 n PHE . 9   C 9   
C 10  3 n PRO . 10  C 10  
C 11  3 n ALA . 11  C 11  
C 12  3 n PRO . 12  C 12  
C 13  3 n ARG . 13  C 13  
C 14  3 n ILE . 14  C 14  
C 15  3 n LYS . 15  C 15  
C 16  3 n LYS . 16  C 16  
C 17  3 n ILE . 17  C 17  
C 18  3 n MET . 18  C 18  
C 19  3 n GLN . 19  C 19  
C 20  3 n ALA . 20  C 20  
C 21  3 n ASP . 21  C 21  
C 22  3 n GLU . 22  C 22  
C 23  3 n ASP . 23  C 23  
C 24  3 n VAL . 24  C 24  
C 25  3 n GLY . 25  C 25  
C 26  3 n LYS . 26  C 26  
C 27  3 n ILE . 27  C 27  
C 28  3 n ALA . 28  C 28  
C 29  3 n LEU . 29  C 29  
C 30  3 n ALA . 30  C 30  
C 31  3 n VAL . 31  C 31  
C 32  3 n PRO . 32  C 32  
C 33  3 n VAL . 33  C 33  
C 34  3 n LEU . 34  C 34  
C 35  3 n VAL . 35  C 35  
C 36  3 n SER . 36  C 36  
C 37  3 n LYS . 37  C 37  
C 38  3 n ALA . 38  C 38  
C 39  3 n LEU . 39  C 39  
C 40  3 n GLU . 40  C 40  
C 41  3 n LEU . 41  C 41  
C 42  3 n PHE . 42  C 42  
C 43  3 n LEU . 43  C 43  
C 44  3 n GLN . 44  C 44  
C 45  3 n ASP . 45  C 45  
C 46  3 n LEU . 46  C 46  
C 47  3 n CYS . 47  C 47  
C 48  3 n ASP . 48  C 48  
C 49  3 n ARG . 49  C 49  
C 50  3 n THR . 50  C 50  
C 51  3 n TYR . 51  C 51  
C 52  3 n ASN . 52  C 52  
C 53  3 n ILE . 53  C 53  
C 54  3 n THR . 54  C 54  
C 55  3 n ILE . 55  C 55  
C 56  3 n GLU . 56  C 56  
C 57  3 n LYS . 57  C 57  
C 58  3 n GLY . 58  C 58  
C 59  3 n VAL . 59  C 59  
C 60  3 n LYS . 60  C 60  
C 61  3 n THR . 61  C 61  
C 62  3 n VAL . 62  C 62  
C 63  3 n SER . 63  C 63  
C 64  3 n SER . 64  C 64  
C 65  3 n SER . 65  C 65  
C 66  3 n HIS . 66  C 66  
C 67  3 n LEU . 67  C 67  
C 68  3 n LYS . 68  C 68  
C 69  3 n GLN . 69  C 69  
C 70  3 n CYS . 70  C 70  
C 71  3 n ILE . 71  C 71  
C 72  3 n HIS . 72  C 72  
C 73  3 n SER . 73  C 73  
C 74  3 n TYR . 74  C 74  
C 75  3 n ASP . 75  C 75  
C 76  3 n VAL . 76  C 76  
C 77  3 n TYR . 77  C 77  
C 78  3 n ASP . 78  C 78  
C 79  3 n PHE . 79  C 79  
C 80  3 n LEU . 80  C 80  
C 81  3 n LYS . 81  C 81  
C 82  3 n ASN . 82  C 82  
C 83  3 n VAL . 83  C 83  
C 84  3 n ALA . 84  C 84  
C 85  3 n SER . 85  C 85  
C 86  3 n LYS . 86  C 86  
C 87  3 n VAL . 87  C 87  
C 88  3 n PRO . 88  C 88  
C 89  3 n ASP . 89  C 89  
C 90  3 n LEU . 90  C 90  
C 91  3 n GLY . 91  C 91  
C 92  3 n ALA . 92  C 92  
C 93  3 n PRO . 93  C 93  
C 94  3 n ASP . 94  C 94  
C 95  3 n SER . 95  C 95  
D 1   4 n DC  . 1   D 1   
D 2   4 n DA  . 2   D 2   
D 3   4 n DC  . 3   D 3   
D 4   4 n DG  . 4   D 4   
D 5   4 n DC  . 5   D 5   
D 6   4 n DA  . 6   D 6   
D 7   4 n DC  . 7   D 7   
D 8   4 n DC  . 8   D 8   
D 9   4 n DA  . 9   D 9   
D 10  4 n DG  . 10  D 10  
D 11  4 n DA  . 11  D 11  
D 12  4 n DC  . 12  D 12  
D 13  4 n DC  . 13  D 13  
D 14  4 n DA  . 14  D 14  
D 15  4 n DC  . 15  D 15  
D 16  4 n DA  . 16  D 16  
D 17  4 n DC  . 17  D 17  
D 18  4 n DC  . 18  D 18  
D 19  4 n DA  . 19  D 19  
D 20  4 n DG  . 20  D 20  
D 21  4 n DA  . 21  D 21  
D 22  4 n DA  . 22  D 22  
D 23  4 n DA  . 23  D 23  
D 24  4 n DC  . 24  D 24  
D 25  4 n DA  . 25  D 25  
D 26  4 n DA  . 26  D 26  
D 27  4 n DA  . 27  D 27  
D 28  4 n DC  . 28  D 28  
D 29  4 n DA  . 29  D 29  
D 30  4 n DA  . 30  D 30  
D 31  4 n DA  . 31  D 31  
E 1   5 n DT  . 1   E 1   
E 2   5 n DT  . 2   E 2   
E 3   5 n DT  . 3   E 3   
E 4   5 n DG  . 4   E 4   
E 5   5 n DT  . 5   E 5   
E 6   5 n DT  . 6   E 6   
E 7   5 n DT  . 7   E 7   
E 8   5 n DG  . 8   E 8   
E 9   5 n DT  . 9   E 9   
E 10  5 n DT  . 10  E 10  
E 11  5 n DT  . 11  E 11  
E 12  5 n DC  . 12  E 12  
E 13  5 n DT  . 13  E 13  
E 14  5 n DG  . 14  E 14  
E 15  5 n DG  . 15  E 15  
E 16  5 n DT  . 16  E 16  
E 17  5 n DG  . 17  E 17  
E 18  5 n DT  . 18  E 18  
E 19  5 n DG  . 19  E 19  
E 20  5 n DG  . 20  E 20  
E 21  5 n DT  . 21  E 21  
E 22  5 n DC  . 22  E 22  
E 23  5 n DT  . 23  E 23  
E 24  5 n DG  . 24  E 24  
E 25  5 n DG  . 25  E 25  
E 26  5 n DT  . 26  E 26  
E 27  5 n DG  . 27  E 27  
E 28  5 n DC  . 28  E 28  
E 29  5 n DG  . 29  E 29  
E 30  5 n DT  . 30  E 30  
E 31  5 n DG  . 31  E 31  
#
_software.classification other
_software.date           ?
_software.description    "Structure prediction"
_software.name           AlphaFold
_software.pdbx_ordinal   1
_software.type           package
_software.version        "AlphaFold-beta-20231127 (927599d6-1efe-4fa9-85d2-a29f909d212e @ 2024-12-16 01:26:37)"
#
loop_
_struct_asym.entity_id
_struct_asym.id
1 A 
2 B 
3 C 
4 D 
5 E 
#
loop_
_atom_site.group_PDB
_atom_site.id
_atom_site.type_symbol
_atom_site.label_atom_id
_atom_site.label_alt_id
_atom_site.label_comp_id
_atom_site.label_asym_id
_atom_site.label_entity_id
_atom_site.label_seq_id
_atom_site.pdbx_PDB_ins_code
_atom_site.Cartn_x
_atom_site.Cartn_y
_atom_site.Cartn_z
_atom_site.occupancy
_atom_site.B_iso_or_equiv
_atom_site.auth_seq_id
_atom_site.auth_asym_id
_atom_site.pdbx_PDB_model_num
ATOM 1    N N     . MET A 1 1   ? 5.873   71.457  4.325   1.00 17.32 1   A 1 
ATOM 2    C CA    . MET A 1 1   ? 5.991   70.173  5.032   1.00 17.52 1   A 1 
ATOM 3    C C     . MET A 1 1   ? 4.702   69.384  4.794   1.00 19.37 1   A 1 
ATOM 4    O O     . MET A 1 1   ? 3.693   69.745  5.389   1.00 15.10 1   A 1 
ATOM 5    C CB    . MET A 1 1   ? 6.219   70.378  6.531   1.00 15.45 1   A 1 
ATOM 6    C CG    . MET A 1 1   ? 7.611   70.921  6.858   1.00 12.31 1   A 1 
ATOM 7    S SD    . MET A 1 1   ? 7.864   71.117  8.637   1.00 10.70 1   A 1 
ATOM 8    C CE    . MET A 1 1   ? 9.628   71.483  8.691   1.00 10.26 1   A 1 
ATOM 9    N N     . PRO A 1 2   ? 4.633   68.389  3.876   1.00 22.23 2   A 1 
ATOM 10   C CA    . PRO A 1 2   ? 3.374   67.729  3.520   1.00 24.29 2   A 1 
ATOM 11   C C     . PRO A 1 2   ? 2.926   66.769  4.629   1.00 24.81 2   A 1 
ATOM 12   O O     . PRO A 1 2   ? 3.744   66.125  5.290   1.00 21.76 2   A 1 
ATOM 13   C CB    . PRO A 1 2   ? 3.656   67.042  2.180   1.00 22.45 2   A 1 
ATOM 14   C CG    . PRO A 1 2   ? 5.156   66.745  2.235   1.00 21.00 2   A 1 
ATOM 15   C CD    . PRO A 1 2   ? 5.730   67.899  3.073   1.00 22.55 2   A 1 
ATOM 16   N N     . ARG A 1 3   ? 1.586   66.703  4.861   1.00 21.41 3   A 1 
ATOM 17   C CA    . ARG A 1 3   ? 0.984   65.961  5.970   1.00 22.21 3   A 1 
ATOM 18   C C     . ARG A 1 3   ? 1.061   64.445  5.715   1.00 21.70 3   A 1 
ATOM 19   O O     . ARG A 1 3   ? 0.635   63.976  4.670   1.00 19.58 3   A 1 
ATOM 20   C CB    . ARG A 1 3   ? -0.475  66.400  6.179   1.00 21.60 3   A 1 
ATOM 21   C CG    . ARG A 1 3   ? -0.601  67.787  6.849   1.00 18.90 3   A 1 
ATOM 22   C CD    . ARG A 1 3   ? -2.083  68.173  7.013   1.00 17.09 3   A 1 
ATOM 23   N NE    . ARG A 1 3   ? -2.250  69.422  7.766   1.00 15.94 3   A 1 
ATOM 24   C CZ    . ARG A 1 3   ? -3.398  70.056  8.017   1.00 14.21 3   A 1 
ATOM 25   N NH1   . ARG A 1 3   ? -4.538  69.611  7.553   1.00 13.56 3   A 1 
ATOM 26   N NH2   . ARG A 1 3   ? -3.424  71.139  8.731   1.00 12.63 3   A 1 
ATOM 27   N N     . CYS A 1 4   ? 1.542   63.712  6.710   1.00 24.62 4   A 1 
ATOM 28   C CA    . CYS A 1 4   ? 1.564   62.244  6.737   1.00 27.83 4   A 1 
ATOM 29   C C     . CYS A 1 4   ? 0.128   61.712  6.882   1.00 27.50 4   A 1 
ATOM 30   O O     . CYS A 1 4   ? -0.487  61.878  7.932   1.00 25.70 4   A 1 
ATOM 31   C CB    . CYS A 1 4   ? 2.473   61.801  7.890   1.00 26.65 4   A 1 
ATOM 32   S SG    . CYS A 1 4   ? 2.949   60.056  7.692   1.00 22.72 4   A 1 
ATOM 33   N N     . ASN A 1 5   ? -0.458  61.162  5.814   1.00 23.03 5   A 1 
ATOM 34   C CA    . ASN A 1 5   ? -1.818  60.626  5.836   1.00 24.95 5   A 1 
ATOM 35   C C     . ASN A 1 5   ? -1.896  59.329  6.661   1.00 24.36 5   A 1 
ATOM 36   O O     . ASN A 1 5   ? -0.967  58.528  6.665   1.00 22.19 5   A 1 
ATOM 37   C CB    . ASN A 1 5   ? -2.369  60.458  4.409   1.00 24.11 5   A 1 
ATOM 38   C CG    . ASN A 1 5   ? -3.129  61.681  3.906   1.00 20.65 5   A 1 
ATOM 39   O OD1   . ASN A 1 5   ? -3.466  62.596  4.635   1.00 20.20 5   A 1 
ATOM 40   N ND2   . ASN A 1 5   ? -3.453  61.719  2.633   1.00 20.85 5   A 1 
ATOM 41   N N     . LYS A 1 6   ? -3.030  59.126  7.359   1.00 19.99 6   A 1 
ATOM 42   C CA    . LYS A 1 6   ? -3.281  58.010  8.274   1.00 23.15 6   A 1 
ATOM 43   C C     . LYS A 1 6   ? -3.389  56.686  7.500   1.00 22.55 6   A 1 
ATOM 44   O O     . LYS A 1 6   ? -4.280  56.547  6.667   1.00 19.98 6   A 1 
ATOM 45   C CB    . LYS A 1 6   ? -4.583  58.247  9.065   1.00 22.35 6   A 1 
ATOM 46   C CG    . LYS A 1 6   ? -4.455  59.288  10.184  1.00 20.05 6   A 1 
ATOM 47   C CD    . LYS A 1 6   ? -5.816  59.478  10.887  1.00 18.33 6   A 1 
ATOM 48   C CE    . LYS A 1 6   ? -5.697  60.378  12.115  1.00 16.71 6   A 1 
ATOM 49   N NZ    . LYS A 1 6   ? -7.003  60.553  12.800  1.00 14.68 6   A 1 
ATOM 50   N N     . CYS A 1 7   ? -2.546  55.713  7.827   1.00 23.15 7   A 1 
ATOM 51   C CA    . CYS A 1 7   ? -2.693  54.325  7.394   1.00 25.77 7   A 1 
ATOM 52   C C     . CYS A 1 7   ? -3.956  53.725  8.028   1.00 24.50 7   A 1 
ATOM 53   O O     . CYS A 1 7   ? -3.988  53.488  9.234   1.00 23.11 7   A 1 
ATOM 54   C CB    . CYS A 1 7   ? -1.441  53.534  7.785   1.00 25.52 7   A 1 
ATOM 55   S SG    . CYS A 1 7   ? 0.049   54.277  7.021   1.00 24.16 7   A 1 
ATOM 56   N N     . LEU A 1 8   ? -5.015  53.526  7.219   1.00 20.61 8   A 1 
ATOM 57   C CA    . LEU A 1 8   ? -6.195  52.773  7.641   1.00 23.40 8   A 1 
ATOM 58   C C     . LEU A 1 8   ? -5.818  51.289  7.747   1.00 22.44 8   A 1 
ATOM 59   O O     . LEU A 1 8   ? -5.292  50.711  6.795   1.00 20.29 8   A 1 
ATOM 60   C CB    . LEU A 1 8   ? -7.358  53.019  6.674   1.00 22.32 8   A 1 
ATOM 61   C CG    . LEU A 1 8   ? -8.118  54.336  6.951   1.00 20.40 8   A 1 
ATOM 62   C CD1   . LEU A 1 8   ? -8.941  54.750  5.729   1.00 21.39 8   A 1 
ATOM 63   C CD2   . LEU A 1 8   ? -9.070  54.190  8.141   1.00 23.80 8   A 1 
ATOM 64   N N     . SER A 1 9   ? -6.077  50.695  8.892   1.00 22.20 9   A 1 
ATOM 65   C CA    . SER A 1 9   ? -5.722  49.322  9.274   1.00 26.64 9   A 1 
ATOM 66   C C     . SER A 1 9   ? -6.797  48.314  8.863   1.00 25.75 9   A 1 
ATOM 67   O O     . SER A 1 9   ? -7.363  47.651  9.728   1.00 23.78 9   A 1 
ATOM 68   C CB    . SER A 1 9   ? -5.468  49.296  10.782  1.00 25.42 9   A 1 
ATOM 69   O OG    . SER A 1 9   ? -6.668  49.611  11.475  1.00 23.81 9   A 1 
ATOM 70   N N     . GLU A 1 10  ? -7.163  48.241  7.581   1.00 22.83 10  A 1 
ATOM 71   C CA    . GLU A 1 10  ? -8.142  47.230  7.158   1.00 24.66 10  A 1 
ATOM 72   C C     . GLU A 1 10  ? -7.565  45.822  7.365   1.00 23.69 10  A 1 
ATOM 73   O O     . GLU A 1 10  ? -6.547  45.441  6.780   1.00 21.46 10  A 1 
ATOM 74   C CB    . GLU A 1 10  ? -8.663  47.485  5.742   1.00 23.43 10  A 1 
ATOM 75   C CG    . GLU A 1 10  ? -9.666  48.658  5.746   1.00 21.85 10  A 1 
ATOM 76   C CD    . GLU A 1 10  ? -10.350 48.908  4.400   1.00 21.24 10  A 1 
ATOM 77   O OE1   . GLU A 1 10  ? -11.490 49.436  4.432   1.00 22.13 10  A 1 
ATOM 78   O OE2   . GLU A 1 10  ? -9.727  48.639  3.352   1.00 24.76 10  A 1 
ATOM 79   N N     . ASN A 1 11  ? -8.214  45.076  8.253   1.00 21.65 11  A 1 
ATOM 80   C CA    . ASN A 1 11  ? -7.891  43.701  8.629   1.00 24.40 11  A 1 
ATOM 81   C C     . ASN A 1 11  ? -8.348  42.711  7.542   1.00 23.23 11  A 1 
ATOM 82   O O     . ASN A 1 11  ? -9.260  41.917  7.779   1.00 21.33 11  A 1 
ATOM 83   C CB    . ASN A 1 11  ? -8.548  43.378  9.986   1.00 23.34 11  A 1 
ATOM 84   C CG    . ASN A 1 11  ? -7.743  43.745  11.208  1.00 20.71 11  A 1 
ATOM 85   O OD1   . ASN A 1 11  ? -6.541  43.899  11.206  1.00 22.02 11  A 1 
ATOM 86   N ND2   . ASN A 1 11  ? -8.392  43.831  12.349  1.00 24.02 11  A 1 
ATOM 87   N N     . ASP A 1 12  ? -7.734  42.713  6.373   1.00 25.96 12  A 1 
ATOM 88   C CA    . ASP A 1 12  ? -7.969  41.703  5.337   1.00 28.63 12  A 1 
ATOM 89   C C     . ASP A 1 12  ? -7.331  40.354  5.718   1.00 26.61 12  A 1 
ATOM 90   O O     . ASP A 1 12  ? -6.343  39.893  5.150   1.00 24.53 12  A 1 
ATOM 91   C CB    . ASP A 1 12  ? -7.518  42.220  3.957   1.00 27.21 12  A 1 
ATOM 92   C CG    . ASP A 1 12  ? -8.641  42.826  3.101   1.00 24.19 12  A 1 
ATOM 93   O OD1   . ASP A 1 12  ? -9.820  42.512  3.373   1.00 24.50 12  A 1 
ATOM 94   O OD2   . ASP A 1 12  ? -8.288  43.502  2.112   1.00 25.53 12  A 1 
ATOM 95   N N     . SER A 1 13  ? -7.928  39.683  6.704   1.00 22.69 13  A 1 
ATOM 96   C CA    . SER A 1 13  ? -7.510  38.362  7.195   1.00 25.67 13  A 1 
ATOM 97   C C     . SER A 1 13  ? -7.694  37.229  6.175   1.00 24.08 13  A 1 
ATOM 98   O O     . SER A 1 13  ? -7.082  36.169  6.303   1.00 22.21 13  A 1 
ATOM 99   C CB    . SER A 1 13  ? -8.302  38.032  8.461   1.00 24.80 13  A 1 
ATOM 100  O OG    . SER A 1 13  ? -9.692  38.034  8.206   1.00 22.99 13  A 1 
ATOM 101  N N     . ALA A 1 14  ? -8.536  37.426  5.153   1.00 22.70 14  A 1 
ATOM 102  C CA    . ALA A 1 14  ? -8.891  36.377  4.202   1.00 24.78 14  A 1 
ATOM 103  C C     . ALA A 1 14  ? -7.787  36.051  3.169   1.00 24.24 14  A 1 
ATOM 104  O O     . ALA A 1 14  ? -7.909  35.077  2.422   1.00 22.48 14  A 1 
ATOM 105  C CB    . ALA A 1 14  ? -10.200 36.793  3.518   1.00 23.35 14  A 1 
ATOM 106  N N     . SER A 1 15  ? -6.742  36.863  3.084   1.00 22.70 15  A 1 
ATOM 107  C CA    . SER A 1 15  ? -5.706  36.717  2.053   1.00 26.07 15  A 1 
ATOM 108  C C     . SER A 1 15  ? -4.678  35.623  2.354   1.00 25.03 15  A 1 
ATOM 109  O O     . SER A 1 15  ? -4.114  35.050  1.420   1.00 23.81 15  A 1 
ATOM 110  C CB    . SER A 1 15  ? -5.015  38.060  1.834   1.00 25.49 15  A 1 
ATOM 111  O OG    . SER A 1 15  ? -4.174  38.004  0.696   1.00 23.45 15  A 1 
ATOM 112  N N     . GLU A 1 16  ? -4.431  35.309  3.633   1.00 22.21 16  A 1 
ATOM 113  C CA    . GLU A 1 16  ? -3.331  34.420  4.038   1.00 23.78 16  A 1 
ATOM 114  C C     . GLU A 1 16  ? -3.542  32.961  3.595   1.00 23.33 16  A 1 
ATOM 115  O O     . GLU A 1 16  ? -2.612  32.333  3.075   1.00 21.19 16  A 1 
ATOM 116  C CB    . GLU A 1 16  ? -3.108  34.509  5.555   1.00 22.80 16  A 1 
ATOM 117  C CG    . GLU A 1 16  ? -2.488  35.861  5.977   1.00 20.83 16  A 1 
ATOM 118  C CD    . GLU A 1 16  ? -2.063  35.885  7.451   1.00 19.57 16  A 1 
ATOM 119  O OE1   . GLU A 1 16  ? -1.031  36.531  7.743   1.00 20.36 16  A 1 
ATOM 120  O OE2   . GLU A 1 16  ? -2.754  35.253  8.284   1.00 23.00 16  A 1 
ATOM 121  N N     . ASP A 1 17  ? -4.771  32.444  3.696   1.00 23.63 17  A 1 
ATOM 122  C CA    . ASP A 1 17  ? -5.085  31.045  3.369   1.00 25.94 17  A 1 
ATOM 123  C C     . ASP A 1 17  ? -4.788  30.674  1.906   1.00 25.04 17  A 1 
ATOM 124  O O     . ASP A 1 17  ? -4.380  29.549  1.589   1.00 23.27 17  A 1 
ATOM 125  C CB    . ASP A 1 17  ? -6.572  30.770  3.666   1.00 25.45 17  A 1 
ATOM 126  C CG    . ASP A 1 17  ? -6.839  30.045  4.984   1.00 23.00 17  A 1 
ATOM 127  O OD1   . ASP A 1 17  ? -5.887  29.507  5.579   1.00 23.97 17  A 1 
ATOM 128  O OD2   . ASP A 1 17  ? -8.039  29.977  5.338   1.00 25.53 17  A 1 
ATOM 129  N N     . ARG A 1 18  ? -4.979  31.635  0.959   1.00 22.71 18  A 1 
ATOM 130  C CA    . ARG A 1 18  ? -4.720  31.361  -0.461  1.00 24.36 18  A 1 
ATOM 131  C C     . ARG A 1 18  ? -3.231  31.230  -0.779  1.00 23.40 18  A 1 
ATOM 132  O O     . ARG A 1 18  ? -2.893  30.591  -1.780  1.00 21.27 18  A 1 
ATOM 133  C CB    . ARG A 1 18  ? -5.362  32.430  -1.350  1.00 23.62 18  A 1 
ATOM 134  C CG    . ARG A 1 18  ? -6.873  32.250  -1.448  1.00 21.52 18  A 1 
ATOM 135  C CD    . ARG A 1 18  ? -7.441  33.192  -2.521  1.00 20.26 18  A 1 
ATOM 136  N NE    . ARG A 1 18  ? -8.901  33.120  -2.589  1.00 19.29 18  A 1 
ATOM 137  C CZ    . ARG A 1 18  ? -9.674  33.759  -3.454  1.00 17.79 18  A 1 
ATOM 138  N NH1   . ARG A 1 18  ? -9.175  34.509  -4.398  1.00 17.14 18  A 1 
ATOM 139  N NH2   . ARG A 1 18  ? -10.964 33.658  -3.375  1.00 16.16 18  A 1 
ATOM 140  N N     . HIS A 1 19  ? -2.359  31.833  0.007   1.00 23.84 19  A 1 
ATOM 141  C CA    . HIS A 1 19  ? -0.916  31.769  -0.234  1.00 26.17 19  A 1 
ATOM 142  C C     . HIS A 1 19  ? -0.341  30.395  0.101   1.00 25.50 19  A 1 
ATOM 143  O O     . HIS A 1 19  ? 0.437   29.851  -0.684  1.00 23.84 19  A 1 
ATOM 144  C CB    . HIS A 1 19  ? -0.198  32.912  0.495   1.00 25.59 19  A 1 
ATOM 145  C CG    . HIS A 1 19  ? 0.167   34.023  -0.465  1.00 23.29 19  A 1 
ATOM 146  N ND1   . HIS A 1 19  ? -0.710  34.917  -1.031  1.00 22.46 19  A 1 
ATOM 147  C CD2   . HIS A 1 19  ? 1.399   34.278  -0.978  1.00 22.69 19  A 1 
ATOM 148  C CE1   . HIS A 1 19  ? -0.025  35.704  -1.871  1.00 21.89 19  A 1 
ATOM 149  N NE2   . HIS A 1 19  ? 1.267   35.350  -1.882  1.00 22.26 19  A 1 
ATOM 150  N N     . TRP A 1 20  ? -0.802  29.788  1.195   1.00 27.97 20  A 1 
ATOM 151  C CA    . TRP A 1 20  ? -0.358  28.461  1.626   1.00 24.95 20  A 1 
ATOM 152  C C     . TRP A 1 20  ? -0.583  27.373  0.572   1.00 24.10 20  A 1 
ATOM 153  O O     . TRP A 1 20  ? 0.315   26.573  0.292   1.00 21.72 20  A 1 
ATOM 154  C CB    . TRP A 1 20  ? -1.059  28.089  2.939   1.00 23.43 20  A 1 
ATOM 155  C CG    . TRP A 1 20  ? -0.180  28.275  4.112   1.00 20.62 20  A 1 
ATOM 156  C CD1   . TRP A 1 20  ? 0.063   29.442  4.746   1.00 17.79 20  A 1 
ATOM 157  C CD2   . TRP A 1 20  ? 0.681   27.267  4.750   1.00 19.83 20  A 1 
ATOM 158  N NE1   . TRP A 1 20  ? 1.023   29.251  5.720   1.00 16.96 20  A 1 
ATOM 159  C CE2   . TRP A 1 20  ? 1.443   27.925  5.736   1.00 18.14 20  A 1 
ATOM 160  C CE3   . TRP A 1 20  ? 0.879   25.890  4.545   1.00 21.71 20  A 1 
ATOM 161  C CZ2   . TRP A 1 20  ? 2.421   27.229  6.489   1.00 22.58 20  A 1 
ATOM 162  C CZ3   . TRP A 1 20  ? 1.848   25.192  5.311   1.00 22.68 20  A 1 
ATOM 163  C CH2   . TRP A 1 20  ? 2.611   25.868  6.248   1.00 23.66 20  A 1 
ATOM 164  N N     . HIS A 1 21  ? -1.754  27.370  -0.074  1.00 24.44 21  A 1 
ATOM 165  C CA    . HIS A 1 21  ? -2.034  26.397  -1.134  1.00 26.27 21  A 1 
ATOM 166  C C     . HIS A 1 21  ? -1.108  26.548  -2.345  1.00 25.72 21  A 1 
ATOM 167  O O     . HIS A 1 21  ? -0.812  25.550  -3.012  1.00 24.16 21  A 1 
ATOM 168  C CB    . HIS A 1 21  ? -3.511  26.466  -1.529  1.00 25.50 21  A 1 
ATOM 169  C CG    . HIS A 1 21  ? -4.362  25.507  -0.742  1.00 22.59 21  A 1 
ATOM 170  N ND1   . HIS A 1 21  ? -4.252  24.141  -0.774  1.00 21.82 21  A 1 
ATOM 171  C CD2   . HIS A 1 21  ? -5.369  25.809  0.120   1.00 22.35 21  A 1 
ATOM 172  C CE1   . HIS A 1 21  ? -5.168  23.626  0.058   1.00 20.81 21  A 1 
ATOM 173  N NE2   . HIS A 1 21  ? -5.880  24.605  0.627   1.00 20.57 21  A 1 
ATOM 174  N N     . ARG A 1 22  ? -0.661  27.761  -2.649  1.00 22.61 22  A 1 
ATOM 175  C CA    . ARG A 1 22  ? 0.205   28.010  -3.806  1.00 23.50 22  A 1 
ATOM 176  C C     . ARG A 1 22  ? 1.641   27.533  -3.575  1.00 23.12 22  A 1 
ATOM 177  O O     . ARG A 1 22  ? 2.215   26.937  -4.483  1.00 21.37 22  A 1 
ATOM 178  C CB    . ARG A 1 22  ? 0.158   29.492  -4.202  1.00 22.93 22  A 1 
ATOM 179  C CG    . ARG A 1 22  ? -0.499  29.668  -5.570  1.00 20.39 22  A 1 
ATOM 180  C CD    . ARG A 1 22  ? -0.484  31.143  -5.983  1.00 18.13 22  A 1 
ATOM 181  N NE    . ARG A 1 22  ? -1.136  31.353  -7.280  1.00 17.17 22  A 1 
ATOM 182  C CZ    . ARG A 1 22  ? -1.270  32.513  -7.903  1.00 14.48 22  A 1 
ATOM 183  N NH1   . ARG A 1 22  ? -0.812  33.620  -7.389  1.00 14.00 22  A 1 
ATOM 184  N NH2   . ARG A 1 22  ? -1.876  32.585  -9.054  1.00 13.02 22  A 1 
ATOM 185  N N     . THR A 1 23  ? 2.197   27.763  -2.397  1.00 22.63 23  A 1 
ATOM 186  C CA    . THR A 1 23  ? 3.576   27.352  -2.080  1.00 22.59 23  A 1 
ATOM 187  C C     . THR A 1 23  ? 3.719   25.836  -1.991  1.00 22.25 23  A 1 
ATOM 188  O O     . THR A 1 23  ? 4.653   25.284  -2.558  1.00 20.67 23  A 1 
ATOM 189  C CB    . THR A 1 23  ? 4.078   28.013  -0.790  1.00 21.69 23  A 1 
ATOM 190  O OG1   . THR A 1 23  ? 3.036   28.094  0.156   1.00 20.27 23  A 1 
ATOM 191  C CG2   . THR A 1 23  ? 4.565   29.436  -1.049  1.00 22.12 23  A 1 
ATOM 192  N N     . ALA A 1 24  ? 2.741   25.144  -1.402  1.00 23.62 24  A 1 
ATOM 193  C CA    . ALA A 1 24  ? 2.751   23.677  -1.349  1.00 23.69 24  A 1 
ATOM 194  C C     . ALA A 1 24  ? 2.692   23.022  -2.739  1.00 23.91 24  A 1 
ATOM 195  O O     . ALA A 1 24  ? 3.314   21.994  -2.977  1.00 22.30 24  A 1 
ATOM 196  C CB    . ALA A 1 24  ? 1.583   23.221  -0.460  1.00 22.46 24  A 1 
ATOM 197  N N     . THR A 1 25  ? 1.955   23.630  -3.696  1.00 24.84 25  A 1 
ATOM 198  C CA    . THR A 1 25  ? 1.906   23.109  -5.076  1.00 23.81 25  A 1 
ATOM 199  C C     . THR A 1 25  ? 3.203   23.318  -5.852  1.00 24.18 25  A 1 
ATOM 200  O O     . THR A 1 25  ? 3.506   22.502  -6.728  1.00 22.14 25  A 1 
ATOM 201  C CB    . THR A 1 25  ? 0.736   23.683  -5.896  1.00 22.60 25  A 1 
ATOM 202  O OG1   . THR A 1 25  ? 0.291   24.935  -5.443  1.00 19.98 25  A 1 
ATOM 203  C CG2   . THR A 1 25  ? -0.464  22.748  -5.890  1.00 20.70 25  A 1 
ATOM 204  N N     . LEU A 1 26  ? 3.974   24.361  -5.551  1.00 24.54 26  A 1 
ATOM 205  C CA    . LEU A 1 26  ? 5.258   24.606  -6.224  1.00 25.88 26  A 1 
ATOM 206  C C     . LEU A 1 26  ? 6.299   23.535  -5.877  1.00 25.69 26  A 1 
ATOM 207  O O     . LEU A 1 26  ? 6.973   23.047  -6.784  1.00 23.47 26  A 1 
ATOM 208  C CB    . LEU A 1 26  ? 5.757   26.020  -5.886  1.00 23.80 26  A 1 
ATOM 209  C CG    . LEU A 1 26  ? 5.110   27.118  -6.757  1.00 20.42 26  A 1 
ATOM 210  C CD1   . LEU A 1 26  ? 5.327   28.486  -6.131  1.00 19.62 26  A 1 
ATOM 211  C CD2   . LEU A 1 26  ? 5.692   27.128  -8.168  1.00 20.98 26  A 1 
ATOM 212  N N     . PHE A 1 27  ? 6.348   23.094  -4.613  1.00 24.73 27  A 1 
ATOM 213  C CA    . PHE A 1 27  ? 7.263   22.031  -4.178  1.00 25.01 27  A 1 
ATOM 214  C C     . PHE A 1 27  ? 7.056   20.713  -4.924  1.00 25.70 27  A 1 
ATOM 215  O O     . PHE A 1 27  ? 8.020   20.052  -5.327  1.00 22.75 27  A 1 
ATOM 216  C CB    . PHE A 1 27  ? 7.107   21.811  -2.673  1.00 23.02 27  A 1 
ATOM 217  C CG    . PHE A 1 27  ? 8.260   22.377  -1.882  1.00 18.91 27  A 1 
ATOM 218  C CD1   . PHE A 1 27  ? 9.423   21.610  -1.709  1.00 17.08 27  A 1 
ATOM 219  C CD2   . PHE A 1 27  ? 8.186   23.664  -1.347  1.00 16.80 27  A 1 
ATOM 220  C CE1   . PHE A 1 27  ? 10.510  22.126  -0.989  1.00 15.63 27  A 1 
ATOM 221  C CE2   . PHE A 1 27  ? 9.274   24.187  -0.621  1.00 15.76 27  A 1 
ATOM 222  C CZ    . PHE A 1 27  ? 10.431  23.410  -0.445  1.00 16.05 27  A 1 
ATOM 223  N N     . MET A 1 28  ? 5.797   20.317  -5.162  1.00 26.84 28  A 1 
ATOM 224  C CA    . MET A 1 28  ? 5.494   19.042  -5.829  1.00 27.27 28  A 1 
ATOM 225  C C     . MET A 1 28  ? 5.975   18.998  -7.289  1.00 28.56 28  A 1 
ATOM 226  O O     . MET A 1 28  ? 6.307   17.925  -7.783  1.00 26.18 28  A 1 
ATOM 227  C CB    . MET A 1 28  ? 3.983   18.782  -5.781  1.00 25.29 28  A 1 
ATOM 228  C CG    . MET A 1 28  ? 3.497   18.252  -4.428  1.00 21.88 28  A 1 
ATOM 229  S SD    . MET A 1 28  ? 2.845   16.566  -4.520  1.00 19.17 28  A 1 
ATOM 230  C CE    . MET A 1 28  ? 1.779   16.563  -3.051  1.00 17.95 28  A 1 
ATOM 231  N N     . ASN A 1 29  ? 5.978   20.112  -7.995  1.00 25.64 29  A 1 
ATOM 232  C CA    . ASN A 1 29  ? 6.286   20.114  -9.422  1.00 25.63 29  A 1 
ATOM 233  C C     . ASN A 1 29  ? 7.776   19.900  -9.722  1.00 25.38 29  A 1 
ATOM 234  O O     . ASN A 1 29  ? 8.088   19.211  -10.690 1.00 23.23 29  A 1 
ATOM 235  C CB    . ASN A 1 29  ? 5.769   21.401  -10.067 1.00 24.08 29  A 1 
ATOM 236  C CG    . ASN A 1 29  ? 4.299   21.339  -10.447 1.00 20.83 29  A 1 
ATOM 237  O OD1   . ASN A 1 29  ? 3.684   20.298  -10.590 1.00 20.30 29  A 1 
ATOM 238  N ND2   . ASN A 1 29  ? 3.695   22.481  -10.672 1.00 20.29 29  A 1 
ATOM 239  N N     . CYS A 1 30  ? 8.682   20.444  -8.915  1.00 24.58 30  A 1 
ATOM 240  C CA    . CYS A 1 30  ? 10.110  20.367  -9.204  1.00 26.34 30  A 1 
ATOM 241  C C     . CYS A 1 30  ? 10.668  18.935  -9.193  1.00 25.95 30  A 1 
ATOM 242  O O     . CYS A 1 30  ? 11.548  18.623  -9.978  1.00 23.41 30  A 1 
ATOM 243  C CB    . CYS A 1 30  ? 10.900  21.261  -8.245  1.00 24.52 30  A 1 
ATOM 244  S SG    . CYS A 1 30  ? 11.042  22.993  -8.831  1.00 22.00 30  A 1 
ATOM 245  N N     . VAL A 1 31  ? 10.117  18.044  -8.362  1.00 25.13 31  A 1 
ATOM 246  C CA    . VAL A 1 31  ? 10.621  16.664  -8.250  1.00 26.81 31  A 1 
ATOM 247  C C     . VAL A 1 31  ? 10.274  15.805  -9.481  1.00 26.27 31  A 1 
ATOM 248  O O     . VAL A 1 31  ? 10.945  14.820  -9.770  1.00 23.87 31  A 1 
ATOM 249  C CB    . VAL A 1 31  ? 10.118  16.000  -6.955  1.00 25.21 31  A 1 
ATOM 250  C CG1   . VAL A 1 31  ? 10.820  14.662  -6.688  1.00 22.53 31  A 1 
ATOM 251  C CG2   . VAL A 1 31  ? 10.343  16.884  -5.720  1.00 23.76 31  A 1 
ATOM 252  N N     . SER A 1 32  ? 9.201   16.167  -10.221 1.00 25.96 32  A 1 
ATOM 253  C CA    . SER A 1 32  ? 8.641   15.292  -11.257 1.00 27.55 32  A 1 
ATOM 254  C C     . SER A 1 32  ? 9.452   15.234  -12.555 1.00 26.57 32  A 1 
ATOM 255  O O     . SER A 1 32  ? 9.582   14.163  -13.152 1.00 24.38 32  A 1 
ATOM 256  C CB    . SER A 1 32  ? 7.197   15.680  -11.568 1.00 25.99 32  A 1 
ATOM 257  O OG    . SER A 1 32  ? 7.096   16.915  -12.250 1.00 24.39 32  A 1 
ATOM 258  N N     . ASN A 1 33  ? 9.926   16.374  -13.018 1.00 22.50 33  A 1 
ATOM 259  C CA    . ASN A 1 33  ? 10.699  16.416  -14.247 1.00 23.75 33  A 1 
ATOM 260  C C     . ASN A 1 33  ? 12.126  15.973  -13.918 1.00 23.40 33  A 1 
ATOM 261  O O     . ASN A 1 33  ? 12.892  16.734  -13.348 1.00 21.55 33  A 1 
ATOM 262  C CB    . ASN A 1 33  ? 10.617  17.798  -14.897 1.00 22.59 33  A 1 
ATOM 263  C CG    . ASN A 1 33  ? 9.329   18.023  -15.667 1.00 19.79 33  A 1 
ATOM 264  O OD1   . ASN A 1 33  ? 8.565   17.123  -15.982 1.00 19.30 33  A 1 
ATOM 265  N ND2   . ASN A 1 33  ? 9.048   19.252  -16.035 1.00 20.42 33  A 1 
ATOM 266  N N     . GLY A 1 34  ? 12.452  14.765  -14.322 1.00 27.41 34  A 1 
ATOM 267  C CA    . GLY A 1 34  ? 13.825  14.282  -14.379 1.00 27.64 34  A 1 
ATOM 268  C C     . GLY A 1 34  ? 14.695  15.009  -15.408 1.00 27.00 34  A 1 
ATOM 269  O O     . GLY A 1 34  ? 15.561  14.393  -16.028 1.00 24.80 34  A 1 
ATOM 270  N N     . THR A 1 35  ? 14.421  16.304  -15.655 1.00 24.56 35  A 1 
ATOM 271  C CA    . THR A 1 35  ? 15.405  17.178  -16.279 1.00 25.21 35  A 1 
ATOM 272  C C     . THR A 1 35  ? 16.653  17.072  -15.422 1.00 24.43 35  A 1 
ATOM 273  O O     . THR A 1 35  ? 16.586  17.285  -14.207 1.00 22.11 35  A 1 
ATOM 274  C CB    . THR A 1 35  ? 14.935  18.636  -16.346 1.00 23.55 35  A 1 
ATOM 275  O OG1   . THR A 1 35  ? 14.296  19.025  -15.140 1.00 21.47 35  A 1 
ATOM 276  C CG2   . THR A 1 35  ? 13.941  18.833  -17.487 1.00 21.97 35  A 1 
ATOM 277  N N     . VAL A 1 36  ? 17.738  16.707  -16.066 1.00 22.87 36  A 1 
ATOM 278  C CA    . VAL A 1 36  ? 19.082  16.821  -15.531 1.00 24.29 36  A 1 
ATOM 279  C C     . VAL A 1 36  ? 19.160  18.205  -14.901 1.00 23.63 36  A 1 
ATOM 280  O O     . VAL A 1 36  ? 19.010  19.202  -15.606 1.00 21.82 36  A 1 
ATOM 281  C CB    . VAL A 1 36  ? 20.122  16.664  -16.654 1.00 23.26 36  A 1 
ATOM 282  C CG1   . VAL A 1 36  ? 21.553  16.694  -16.113 1.00 21.50 36  A 1 
ATOM 283  C CG2   . VAL A 1 36  ? 19.925  15.337  -17.403 1.00 23.52 36  A 1 
ATOM 284  N N     . TYR A 1 37  ? 19.257  18.257  -13.579 1.00 25.38 37  A 1 
ATOM 285  C CA    . TYR A 1 37  ? 19.643  19.491  -12.911 1.00 25.21 37  A 1 
ATOM 286  C C     . TYR A 1 37  ? 21.008  19.827  -13.504 1.00 24.40 37  A 1 
ATOM 287  O O     . TYR A 1 37  ? 21.990  19.159  -13.193 1.00 22.66 37  A 1 
ATOM 288  C CB    . TYR A 1 37  ? 19.682  19.298  -11.382 1.00 25.05 37  A 1 
ATOM 289  C CG    . TYR A 1 37  ? 18.347  19.475  -10.677 1.00 26.05 37  A 1 
ATOM 290  C CD1   . TYR A 1 37  ? 18.022  20.708  -10.096 1.00 26.89 37  A 1 
ATOM 291  C CD2   . TYR A 1 37  ? 17.439  18.404  -10.577 1.00 29.40 37  A 1 
ATOM 292  C CE1   . TYR A 1 37  ? 16.806  20.890  -9.416  1.00 26.71 37  A 1 
ATOM 293  C CE2   . TYR A 1 37  ? 16.217  18.570  -9.907  1.00 25.32 37  A 1 
ATOM 294  C CZ    . TYR A 1 37  ? 15.896  19.815  -9.314  1.00 24.23 37  A 1 
ATOM 295  O OH    . TYR A 1 37  ? 14.700  19.977  -8.646  1.00 23.51 37  A 1 
ATOM 296  N N     . GLU A 1 38  ? 21.029  20.764  -14.450 1.00 23.56 38  A 1 
ATOM 297  C CA    . GLU A 1 38  ? 22.279  21.410  -14.813 1.00 25.24 38  A 1 
ATOM 298  C C     . GLU A 1 38  ? 22.774  22.034  -13.521 1.00 24.97 38  A 1 
ATOM 299  O O     . GLU A 1 38  ? 22.240  23.041  -13.049 1.00 23.13 38  A 1 
ATOM 300  C CB    . GLU A 1 38  ? 22.109  22.457  -15.928 1.00 24.75 38  A 1 
ATOM 301  C CG    . GLU A 1 38  ? 22.044  21.812  -17.330 1.00 22.20 38  A 1 
ATOM 302  C CD    . GLU A 1 38  ? 22.071  22.841  -18.473 1.00 20.42 38  A 1 
ATOM 303  O OE1   . GLU A 1 38  ? 22.483  22.447  -19.594 1.00 20.57 38  A 1 
ATOM 304  O OE2   . GLU A 1 38  ? 21.663  24.000  -18.255 1.00 21.63 38  A 1 
ATOM 305  N N     . GLU A 1 39  ? 23.716  21.353  -12.896 1.00 25.16 39  A 1 
ATOM 306  C CA    . GLU A 1 39  ? 24.449  21.894  -11.767 1.00 26.57 39  A 1 
ATOM 307  C C     . GLU A 1 39  ? 25.051  23.198  -12.265 1.00 25.43 39  A 1 
ATOM 308  O O     . GLU A 1 39  ? 25.872  23.209  -13.183 1.00 23.46 39  A 1 
ATOM 309  C CB    . GLU A 1 39  ? 25.515  20.910  -11.283 1.00 26.04 39  A 1 
ATOM 310  C CG    . GLU A 1 39  ? 24.887  19.728  -10.522 1.00 23.78 39  A 1 
ATOM 311  C CD    . GLU A 1 39  ? 25.902  18.672  -10.071 1.00 22.04 39  A 1 
ATOM 312  O OE1   . GLU A 1 39  ? 25.775  18.208  -8.916  1.00 21.88 39  A 1 
ATOM 313  O OE2   . GLU A 1 39  ? 26.756  18.291  -10.883 1.00 23.03 39  A 1 
ATOM 314  N N     . ALA A 1 40  ? 24.543  24.305  -11.741 1.00 26.67 40  A 1 
ATOM 315  C CA    . ALA A 1 40  ? 25.060  25.604  -12.090 1.00 26.44 40  A 1 
ATOM 316  C C     . ALA A 1 40  ? 26.517  25.632  -11.620 1.00 25.64 40  A 1 
ATOM 317  O O     . ALA A 1 40  ? 26.786  25.820  -10.435 1.00 23.90 40  A 1 
ATOM 318  C CB    . ALA A 1 40  ? 24.195  26.702  -11.452 1.00 25.07 40  A 1 
ATOM 319  N N     . VAL A 1 41  ? 27.430  25.387  -12.556 1.00 26.80 41  A 1 
ATOM 320  C CA    . VAL A 1 41  ? 28.872  25.463  -12.327 1.00 27.95 41  A 1 
ATOM 321  C C     . VAL A 1 41  ? 29.190  26.926  -12.069 1.00 26.84 41  A 1 
ATOM 322  O O     . VAL A 1 41  ? 29.427  27.713  -12.982 1.00 24.65 41  A 1 
ATOM 323  C CB    . VAL A 1 41  ? 29.673  24.881  -13.511 1.00 26.35 41  A 1 
ATOM 324  C CG1   . VAL A 1 41  ? 31.167  24.844  -13.167 1.00 24.93 41  A 1 
ATOM 325  C CG2   . VAL A 1 41  ? 29.234  23.460  -13.864 1.00 26.90 41  A 1 
ATOM 326  N N     . GLY A 1 42  ? 29.093  27.297  -10.805 1.00 30.92 42  A 1 
ATOM 327  C CA    . GLY A 1 42  ? 29.596  28.587  -10.373 1.00 32.15 42  A 1 
ATOM 328  C C     . GLY A 1 42  ? 31.089  28.677  -10.693 1.00 31.58 42  A 1 
ATOM 329  O O     . GLY A 1 42  ? 31.805  27.689  -10.582 1.00 29.53 42  A 1 
ATOM 330  N N     . ARG A 1 43  ? 31.560  29.862  -11.100 1.00 26.23 43  A 1 
ATOM 331  C CA    . ARG A 1 43  ? 32.951  30.087  -11.541 1.00 29.10 43  A 1 
ATOM 332  C C     . ARG A 1 43  ? 34.035  29.561  -10.581 1.00 27.97 43  A 1 
ATOM 333  O O     . ARG A 1 43  ? 35.099  29.201  -11.048 1.00 25.57 43  A 1 
ATOM 334  C CB    . ARG A 1 43  ? 33.203  31.585  -11.744 1.00 27.35 43  A 1 
ATOM 335  C CG    . ARG A 1 43  ? 32.870  32.067  -13.160 1.00 25.18 43  A 1 
ATOM 336  C CD    . ARG A 1 43  ? 33.295  33.532  -13.294 1.00 22.40 43  A 1 
ATOM 337  N NE    . ARG A 1 43  ? 33.110  34.023  -14.658 1.00 21.32 43  A 1 
ATOM 338  C CZ    . ARG A 1 43  ? 33.402  35.258  -15.085 1.00 19.09 43  A 1 
ATOM 339  N NH1   . ARG A 1 43  ? 33.874  36.156  -14.276 1.00 18.70 43  A 1 
ATOM 340  N NH2   . ARG A 1 43  ? 33.222  35.576  -16.331 1.00 18.17 43  A 1 
ATOM 341  N N     . GLU A 1 44  ? 33.760  29.559  -9.287  1.00 32.21 44  A 1 
ATOM 342  C CA    . GLU A 1 44  ? 34.741  29.172  -8.264  1.00 34.19 44  A 1 
ATOM 343  C C     . GLU A 1 44  ? 34.738  27.661  -7.937  1.00 33.29 44  A 1 
ATOM 344  O O     . GLU A 1 44  ? 35.235  27.253  -6.900  1.00 31.63 44  A 1 
ATOM 345  C CB    . GLU A 1 44  ? 34.591  30.040  -7.009  1.00 32.38 44  A 1 
ATOM 346  C CG    . GLU A 1 44  ? 34.992  31.492  -7.274  1.00 30.41 44  A 1 
ATOM 347  C CD    . GLU A 1 44  ? 35.066  32.343  -5.995  1.00 27.61 44  A 1 
ATOM 348  O OE1   . GLU A 1 44  ? 35.722  33.410  -6.063  1.00 25.87 44  A 1 
ATOM 349  O OE2   . GLU A 1 44  ? 34.451  31.950  -4.979  1.00 26.38 44  A 1 
ATOM 350  N N     . GLY A 1 45  ? 34.180  26.816  -8.809  1.00 34.34 45  A 1 
ATOM 351  C CA    . GLY A 1 45  ? 34.258  25.360  -8.635  1.00 34.69 45  A 1 
ATOM 352  C C     . GLY A 1 45  ? 33.440  24.778  -7.480  1.00 34.68 45  A 1 
ATOM 353  O O     . GLY A 1 45  ? 33.431  23.564  -7.294  1.00 32.91 45  A 1 
ATOM 354  N N     . CYS A 1 46  ? 32.727  25.616  -6.707  1.00 36.10 46  A 1 
ATOM 355  C CA    . CYS A 1 46  ? 31.877  25.141  -5.631  1.00 36.84 46  A 1 
ATOM 356  C C     . CYS A 1 46  ? 30.561  24.629  -6.234  1.00 35.96 46  A 1 
ATOM 357  O O     . CYS A 1 46  ? 29.725  25.427  -6.670  1.00 34.50 46  A 1 
ATOM 358  C CB    . CYS A 1 46  ? 31.701  26.251  -4.593  1.00 35.51 46  A 1 
ATOM 359  S SG    . CYS A 1 46  ? 31.305  25.519  -2.961  1.00 32.90 46  A 1 
ATOM 360  N N     . TRP A 1 47  ? 30.358  23.296  -6.281  1.00 46.66 47  A 1 
ATOM 361  C CA    . TRP A 1 47  ? 29.127  22.636  -6.706  1.00 44.29 47  A 1 
ATOM 362  C C     . TRP A 1 47  ? 28.025  22.908  -5.679  1.00 43.50 47  A 1 
ATOM 363  O O     . TRP A 1 47  ? 27.762  22.120  -4.773  1.00 42.32 47  A 1 
ATOM 364  C CB    . TRP A 1 47  ? 29.377  21.144  -6.914  1.00 42.26 47  A 1 
ATOM 365  C CG    . TRP A 1 47  ? 30.314  20.803  -8.034  1.00 39.60 47  A 1 
ATOM 366  C CD1   . TRP A 1 47  ? 31.659  20.797  -7.974  1.00 36.49 47  A 1 
ATOM 367  C CD2   . TRP A 1 47  ? 29.974  20.399  -9.410  1.00 40.14 47  A 1 
ATOM 368  N NE1   . TRP A 1 47  ? 32.194  20.418  -9.204  1.00 33.37 47  A 1 
ATOM 369  C CE2   . TRP A 1 47  ? 31.191  20.156  -10.102 1.00 35.72 47  A 1 
ATOM 370  C CE3   . TRP A 1 47  ? 28.763  20.213  -10.093 1.00 37.52 47  A 1 
ATOM 371  C CZ2   . TRP A 1 47  ? 31.196  19.723  -11.456 1.00 36.94 47  A 1 
ATOM 372  C CZ3   . TRP A 1 47  ? 28.771  19.785  -11.436 1.00 36.78 47  A 1 
ATOM 373  C CH2   . TRP A 1 47  ? 29.971  19.548  -12.105 1.00 38.50 47  A 1 
ATOM 374  N N     . ALA A 1 48  ? 27.416  24.098  -5.778  1.00 54.30 48  A 1 
ATOM 375  C CA    . ALA A 1 48  ? 26.330  24.472  -4.896  1.00 55.50 48  A 1 
ATOM 376  C C     . ALA A 1 48  ? 25.026  23.832  -5.403  1.00 57.38 48  A 1 
ATOM 377  O O     . ALA A 1 48  ? 24.555  24.134  -6.492  1.00 55.52 48  A 1 
ATOM 378  C CB    . ALA A 1 48  ? 26.256  26.000  -4.796  1.00 50.86 48  A 1 
ATOM 379  N N     . ARG A 1 49  ? 24.413  22.978  -4.580  1.00 61.18 49  A 1 
ATOM 380  C CA    . ARG A 1 49  ? 23.102  22.392  -4.873  1.00 62.69 49  A 1 
ATOM 381  C C     . ARG A 1 49  ? 22.076  23.495  -5.092  1.00 64.89 49  A 1 
ATOM 382  O O     . ARG A 1 49  ? 21.986  24.426  -4.296  1.00 61.88 49  A 1 
ATOM 383  C CB    . ARG A 1 49  ? 22.702  21.435  -3.737  1.00 60.11 49  A 1 
ATOM 384  C CG    . ARG A 1 49  ? 21.365  20.738  -4.004  1.00 53.70 49  A 1 
ATOM 385  C CD    . ARG A 1 49  ? 21.080  19.685  -2.932  1.00 55.81 49  A 1 
ATOM 386  N NE    . ARG A 1 49  ? 19.720  19.162  -3.058  1.00 50.25 49  A 1 
ATOM 387  C CZ    . ARG A 1 49  ? 19.258  17.985  -2.659  1.00 43.18 49  A 1 
ATOM 388  N NH1   . ARG A 1 49  ? 20.036  17.104  -2.099  1.00 41.80 49  A 1 
ATOM 389  N NH2   . ARG A 1 49  ? 18.008  17.700  -2.804  1.00 42.87 49  A 1 
ATOM 390  N N     . LEU A 1 50  ? 21.279  23.380  -6.170  1.00 66.28 50  A 1 
ATOM 391  C CA    . LEU A 1 50  ? 20.216  24.340  -6.456  1.00 67.38 50  A 1 
ATOM 392  C C     . LEU A 1 50  ? 19.123  24.294  -5.380  1.00 69.71 50  A 1 
ATOM 393  O O     . LEU A 1 50  ? 18.891  23.273  -4.730  1.00 66.40 50  A 1 
ATOM 394  C CB    . LEU A 1 50  ? 19.651  24.117  -7.863  1.00 62.53 50  A 1 
ATOM 395  C CG    . LEU A 1 50  ? 20.630  24.465  -9.012  1.00 58.85 50  A 1 
ATOM 396  C CD1   . LEU A 1 50  ? 20.022  24.075  -10.352 1.00 55.13 50  A 1 
ATOM 397  C CD2   . LEU A 1 50  ? 20.958  25.959  -9.048  1.00 57.96 50  A 1 
ATOM 398  N N     . CYS A 1 51  ? 18.432  25.415  -5.199  1.00 77.46 51  A 1 
ATOM 399  C CA    . CYS A 1 51  ? 17.303  25.528  -4.291  1.00 76.63 51  A 1 
ATOM 400  C C     . CYS A 1 51  ? 16.162  24.603  -4.732  1.00 75.37 51  A 1 
ATOM 401  O O     . CYS A 1 51  ? 15.664  24.733  -5.847  1.00 69.53 51  A 1 
ATOM 402  C CB    . CYS A 1 51  ? 16.862  26.994  -4.265  1.00 75.40 51  A 1 
ATOM 403  S SG    . CYS A 1 51  ? 15.338  27.236  -3.311  1.00 74.33 51  A 1 
ATOM 404  N N     . ASP A 1 52  ? 15.676  23.762  -3.834  1.00 76.81 52  A 1 
ATOM 405  C CA    . ASP A 1 52  ? 14.552  22.857  -4.090  1.00 73.69 52  A 1 
ATOM 406  C C     . ASP A 1 52  ? 13.218  23.607  -4.295  1.00 72.46 52  A 1 
ATOM 407  O O     . ASP A 1 52  ? 12.259  23.041  -4.824  1.00 67.14 52  A 1 
ATOM 408  C CB    . ASP A 1 52  ? 14.435  21.848  -2.927  1.00 70.82 52  A 1 
ATOM 409  C CG    . ASP A 1 52  ? 15.655  20.909  -2.751  1.00 69.76 52  A 1 
ATOM 410  O OD1   . ASP A 1 52  ? 16.223  20.425  -3.755  1.00 64.78 52  A 1 
ATOM 411  O OD2   . ASP A 1 52  ? 16.016  20.635  -1.590  1.00 66.90 52  A 1 
ATOM 412  N N     . GLY A 1 53  ? 13.119  24.882  -3.905  1.00 72.51 53  A 1 
ATOM 413  C CA    . GLY A 1 53  ? 11.938  25.718  -4.082  1.00 67.85 53  A 1 
ATOM 414  C C     . GLY A 1 53  ? 11.842  26.387  -5.453  1.00 67.06 53  A 1 
ATOM 415  O O     . GLY A 1 53  ? 10.803  26.319  -6.106  1.00 62.85 53  A 1 
ATOM 416  N N     . CYS A 1 54  ? 12.913  27.052  -5.912  1.00 73.24 54  A 1 
ATOM 417  C CA    . CYS A 1 54  ? 12.912  27.781  -7.183  1.00 72.92 54  A 1 
ATOM 418  C C     . CYS A 1 54  ? 13.698  27.095  -8.308  1.00 72.63 54  A 1 
ATOM 419  O O     . CYS A 1 54  ? 13.564  27.498  -9.458  1.00 65.05 54  A 1 
ATOM 420  C CB    . CYS A 1 54  ? 13.409  29.219  -6.959  1.00 68.84 54  A 1 
ATOM 421  S SG    . CYS A 1 54  ? 15.171  29.259  -6.497  1.00 69.24 54  A 1 
ATOM 422  N N     . CYS A 1 55  ? 14.519  26.107  -8.001  1.00 72.47 55  A 1 
ATOM 423  C CA    . CYS A 1 55  ? 15.327  25.324  -8.937  1.00 70.07 55  A 1 
ATOM 424  C C     . CYS A 1 55  ? 16.255  26.152  -9.849  1.00 72.16 55  A 1 
ATOM 425  O O     . CYS A 1 55  ? 16.669  25.688  -10.901 1.00 65.33 55  A 1 
ATOM 426  C CB    . CYS A 1 55  ? 14.402  24.349  -9.706  1.00 65.79 55  A 1 
ATOM 427  S SG    . CYS A 1 55  ? 13.456  23.290  -8.549  1.00 60.32 55  A 1 
ATOM 428  N N     . THR A 1 56  ? 16.563  27.392  -9.462  1.00 71.61 56  A 1 
ATOM 429  C CA    . THR A 1 56  ? 17.327  28.339  -10.290 1.00 72.99 56  A 1 
ATOM 430  C C     . THR A 1 56  ? 18.505  28.983  -9.568  1.00 76.05 56  A 1 
ATOM 431  O O     . THR A 1 56  ? 19.493  29.343  -10.200 1.00 70.27 56  A 1 
ATOM 432  C CB    . THR A 1 56  ? 16.423  29.459  -10.825 1.00 68.93 56  A 1 
ATOM 433  O OG1   . THR A 1 56  ? 15.694  30.064  -9.781  1.00 64.49 56  A 1 
ATOM 434  C CG2   . THR A 1 56  ? 15.413  28.968  -11.865 1.00 65.24 56  A 1 
ATOM 435  N N     . VAL A 1 57  ? 18.398  29.138  -8.250  1.00 73.80 57  A 1 
ATOM 436  C CA    . VAL A 1 57  ? 19.404  29.827  -7.425  1.00 73.01 57  A 1 
ATOM 437  C C     . VAL A 1 57  ? 20.094  28.804  -6.524  1.00 74.87 57  A 1 
ATOM 438  O O     . VAL A 1 57  ? 19.417  27.920  -6.007  1.00 70.91 57  A 1 
ATOM 439  C CB    . VAL A 1 57  ? 18.757  30.969  -6.620  1.00 68.90 57  A 1 
ATOM 440  C CG1   . VAL A 1 57  ? 19.797  31.792  -5.853  1.00 62.36 57  A 1 
ATOM 441  C CG2   . VAL A 1 57  ? 17.999  31.947  -7.534  1.00 66.54 57  A 1 
ATOM 442  N N     . PRO A 1 58  ? 21.415  28.916  -6.292  1.00 66.36 58  A 1 
ATOM 443  C CA    . PRO A 1 58  ? 22.104  28.082  -5.315  1.00 66.21 58  A 1 
ATOM 444  C C     . PRO A 1 58  ? 21.474  28.169  -3.926  1.00 66.70 58  A 1 
ATOM 445  O O     . PRO A 1 58  ? 21.095  29.253  -3.461  1.00 68.32 58  A 1 
ATOM 446  C CB    . PRO A 1 58  ? 23.556  28.566  -5.307  1.00 66.21 58  A 1 
ATOM 447  C CG    . PRO A 1 58  ? 23.736  29.164  -6.692  1.00 64.66 58  A 1 
ATOM 448  C CD    . PRO A 1 58  ? 22.366  29.766  -6.981  1.00 72.13 58  A 1 
ATOM 449  N N     . SER A 1 59  ? 21.347  27.006  -3.252  1.00 72.35 59  A 1 
ATOM 450  C CA    . SER A 1 59  ? 20.852  26.929  -1.881  1.00 71.45 59  A 1 
ATOM 451  C C     . SER A 1 59  ? 21.884  27.500  -0.899  1.00 70.54 59  A 1 
ATOM 452  O O     . SER A 1 59  ? 23.085  27.335  -1.070  1.00 69.72 59  A 1 
ATOM 453  C CB    . SER A 1 59  ? 20.462  25.501  -1.530  1.00 70.71 59  A 1 
ATOM 454  O OG    . SER A 1 59  ? 21.536  24.605  -1.755  1.00 64.89 59  A 1 
ATOM 455  N N     . VAL A 1 60  ? 21.384  28.160  0.146   1.00 72.82 60  A 1 
ATOM 456  C CA    . VAL A 1 60  ? 22.221  28.722  1.217   1.00 72.64 60  A 1 
ATOM 457  C C     . VAL A 1 60  ? 21.909  28.136  2.589   1.00 73.47 60  A 1 
ATOM 458  O O     . VAL A 1 60  ? 22.767  28.146  3.472   1.00 70.32 60  A 1 
ATOM 459  C CB    . VAL A 1 60  ? 22.147  30.264  1.263   1.00 71.02 60  A 1 
ATOM 460  C CG1   . VAL A 1 60  ? 22.706  30.878  -0.032  1.00 62.85 60  A 1 
ATOM 461  C CG2   . VAL A 1 60  ? 20.726  30.788  1.476   1.00 68.57 60  A 1 
ATOM 462  N N     . VAL A 1 61  ? 20.704  27.585  2.762   1.00 74.82 61  A 1 
ATOM 463  C CA    . VAL A 1 61  ? 20.262  26.932  4.002   1.00 74.02 61  A 1 
ATOM 464  C C     . VAL A 1 61  ? 19.661  25.562  3.709   1.00 74.20 61  A 1 
ATOM 465  O O     . VAL A 1 61  ? 19.104  25.332  2.641   1.00 72.67 61  A 1 
ATOM 466  C CB    . VAL A 1 61  ? 19.272  27.785  4.812   1.00 72.49 61  A 1 
ATOM 467  C CG1   . VAL A 1 61  ? 19.900  29.106  5.256   1.00 62.51 61  A 1 
ATOM 468  C CG2   . VAL A 1 61  ? 17.973  28.090  4.058   1.00 67.80 61  A 1 
ATOM 469  N N     . TYR A 1 62  ? 19.746  24.654  4.691   1.00 69.91 62  A 1 
ATOM 470  C CA    . TYR A 1 62  ? 19.017  23.400  4.713   1.00 64.81 62  A 1 
ATOM 471  C C     . TYR A 1 62  ? 17.989  23.443  5.846   1.00 65.49 62  A 1 
ATOM 472  O O     . TYR A 1 62  ? 18.353  23.650  7.005   1.00 63.77 62  A 1 
ATOM 473  C CB    . TYR A 1 62  ? 19.995  22.234  4.878   1.00 64.50 62  A 1 
ATOM 474  C CG    . TYR A 1 62  ? 19.317  20.886  4.973   1.00 62.44 62  A 1 
ATOM 475  C CD1   . TYR A 1 62  ? 19.278  20.182  6.189   1.00 62.17 62  A 1 
ATOM 476  C CD2   . TYR A 1 62  ? 18.710  20.322  3.835   1.00 64.64 62  A 1 
ATOM 477  C CE1   . TYR A 1 62  ? 18.660  18.923  6.270   1.00 57.91 62  A 1 
ATOM 478  C CE2   . TYR A 1 62  ? 18.086  19.071  3.900   1.00 59.96 62  A 1 
ATOM 479  C CZ    . TYR A 1 62  ? 18.072  18.372  5.115   1.00 67.64 62  A 1 
ATOM 480  O OH    . TYR A 1 62  ? 17.479  17.132  5.180   1.00 69.42 62  A 1 
ATOM 481  N N     . CYS A 1 63  ? 16.707  23.261  5.521   1.00 68.47 63  A 1 
ATOM 482  C CA    . CYS A 1 63  ? 15.641  23.129  6.502   1.00 67.53 63  A 1 
ATOM 483  C C     . CYS A 1 63  ? 15.479  21.648  6.868   1.00 65.49 63  A 1 
ATOM 484  O O     . CYS A 1 63  ? 15.149  20.827  6.010   1.00 63.46 63  A 1 
ATOM 485  C CB    . CYS A 1 63  ? 14.349  23.723  5.942   1.00 67.91 63  A 1 
ATOM 486  S SG    . CYS A 1 63  ? 13.017  23.531  7.156   1.00 66.86 63  A 1 
ATOM 487  N N     . ARG A 1 64  ? 15.686  21.309  8.151   1.00 61.78 64  A 1 
ATOM 488  C CA    . ARG A 1 64  ? 15.571  19.919  8.612   1.00 58.54 64  A 1 
ATOM 489  C C     . ARG A 1 64  ? 14.135  19.406  8.582   1.00 54.82 64  A 1 
ATOM 490  O O     . ARG A 1 64  ? 13.916  18.263  8.196   1.00 51.69 64  A 1 
ATOM 491  C CB    . ARG A 1 64  ? 16.144  19.774  10.030  1.00 56.35 64  A 1 
ATOM 492  C CG    . ARG A 1 64  ? 17.682  19.885  10.048  1.00 53.38 64  A 1 
ATOM 493  C CD    . ARG A 1 64  ? 18.197  19.643  11.464  1.00 52.84 64  A 1 
ATOM 494  N NE    . ARG A 1 64  ? 19.666  19.719  11.527  1.00 45.17 64  A 1 
ATOM 495  C CZ    . ARG A 1 64  ? 20.374  19.829  12.625  1.00 40.50 64  A 1 
ATOM 496  N NH1   . ARG A 1 64  ? 19.833  19.839  13.815  1.00 38.45 64  A 1 
ATOM 497  N NH2   . ARG A 1 64  ? 21.670  19.944  12.565  1.00 37.94 64  A 1 
ATOM 498  N N     . ALA A 1 65  ? 13.164  20.236  8.981   1.00 65.89 65  A 1 
ATOM 499  C CA    . ALA A 1 65  ? 11.761  19.847  9.039   1.00 63.92 65  A 1 
ATOM 500  C C     . ALA A 1 65  ? 11.185  19.548  7.647   1.00 63.57 65  A 1 
ATOM 501  O O     . ALA A 1 65  ? 10.478  18.552  7.475   1.00 62.38 65  A 1 
ATOM 502  C CB    . ALA A 1 65  ? 10.981  20.958  9.740   1.00 65.18 65  A 1 
ATOM 503  N N     . ASP A 1 66  ? 11.538  20.357  6.652   1.00 63.19 66  A 1 
ATOM 504  C CA    . ASP A 1 66  ? 11.087  20.190  5.272   1.00 60.82 66  A 1 
ATOM 505  C C     . ASP A 1 66  ? 12.010  19.274  4.443   1.00 61.66 66  A 1 
ATOM 506  O O     . ASP A 1 66  ? 11.656  18.900  3.326   1.00 57.67 66  A 1 
ATOM 507  C CB    . ASP A 1 66  ? 10.941  21.570  4.611   1.00 57.07 66  A 1 
ATOM 508  C CG    . ASP A 1 66  ? 9.889   22.452  5.297   1.00 54.86 66  A 1 
ATOM 509  O OD1   . ASP A 1 66  ? 8.848   21.916  5.736   1.00 52.73 66  A 1 
ATOM 510  O OD2   . ASP A 1 66  ? 10.128  23.679  5.396   1.00 54.00 66  A 1 
ATOM 511  N N     . SER A 1 67  ? 13.162  18.896  4.978   1.00 60.78 67  A 1 
ATOM 512  C CA    . SER A 1 67  ? 14.220  18.163  4.271   1.00 61.56 67  A 1 
ATOM 513  C C     . SER A 1 67  ? 14.587  18.816  2.929   1.00 63.28 67  A 1 
ATOM 514  O O     . SER A 1 67  ? 14.729  18.133  1.915   1.00 61.14 67  A 1 
ATOM 515  C CB    . SER A 1 67  ? 13.864  16.681  4.117   1.00 59.65 67  A 1 
ATOM 516  O OG    . SER A 1 67  ? 13.645  16.088  5.382   1.00 56.37 67  A 1 
ATOM 517  N N     . ALA A 1 68  ? 14.681  20.151  2.910   1.00 65.63 68  A 1 
ATOM 518  C CA    . ALA A 1 68  ? 14.814  20.933  1.697   1.00 66.14 68  A 1 
ATOM 519  C C     . ALA A 1 68  ? 16.009  21.898  1.750   1.00 65.56 68  A 1 
ATOM 520  O O     . ALA A 1 68  ? 16.232  22.586  2.756   1.00 66.62 68  A 1 
ATOM 521  C CB    . ALA A 1 68  ? 13.502  21.683  1.439   1.00 65.58 68  A 1 
ATOM 522  N N     . TYR A 1 69  ? 16.740  21.984  0.638   1.00 74.97 69  A 1 
ATOM 523  C CA    . TYR A 1 69  ? 17.787  22.969  0.408   1.00 71.33 69  A 1 
ATOM 524  C C     . TYR A 1 69  ? 17.165  24.226  -0.195  1.00 73.97 69  A 1 
ATOM 525  O O     . TYR A 1 69  ? 16.560  24.173  -1.266  1.00 71.67 69  A 1 
ATOM 526  C CB    . TYR A 1 69  ? 18.865  22.380  -0.503  1.00 71.30 69  A 1 
ATOM 527  C CG    . TYR A 1 69  ? 19.623  21.231  0.114   1.00 69.49 69  A 1 
ATOM 528  C CD1   . TYR A 1 69  ? 20.838  21.458  0.799   1.00 63.69 69  A 1 
ATOM 529  C CD2   . TYR A 1 69  ? 19.140  19.906  0.012   1.00 66.19 69  A 1 
ATOM 530  C CE1   . TYR A 1 69  ? 21.551  20.402  1.368   1.00 61.76 69  A 1 
ATOM 531  C CE2   . TYR A 1 69  ? 19.841  18.846  0.586   1.00 61.77 69  A 1 
ATOM 532  C CZ    . TYR A 1 69  ? 21.056  19.083  1.260   1.00 71.20 69  A 1 
ATOM 533  O OH    . TYR A 1 69  ? 21.759  18.039  1.826   1.00 70.26 69  A 1 
ATOM 534  N N     . LEU A 1 70  ? 17.293  25.369  0.466   1.00 71.72 70  A 1 
ATOM 535  C CA    . LEU A 1 70  ? 16.617  26.605  0.086   1.00 70.40 70  A 1 
ATOM 536  C C     . LEU A 1 70  ? 17.610  27.746  -0.147  1.00 69.67 70  A 1 
ATOM 537  O O     . LEU A 1 70  ? 18.598  27.908  0.574   1.00 71.50 70  A 1 
ATOM 538  C CB    . LEU A 1 70  ? 15.561  26.969  1.140   1.00 70.25 70  A 1 
ATOM 539  C CG    . LEU A 1 70  ? 14.465  25.902  1.371   1.00 72.27 70  A 1 
ATOM 540  C CD1   . LEU A 1 70  ? 13.539  26.346  2.508   1.00 69.56 70  A 1 
ATOM 541  C CD2   . LEU A 1 70  ? 13.620  25.663  0.120   1.00 70.85 70  A 1 
ATOM 542  N N     . CYS A 1 71  ? 17.329  28.589  -1.167  1.00 77.86 71  A 1 
ATOM 543  C CA    . CYS A 1 71  ? 17.990  29.883  -1.304  1.00 76.27 71  A 1 
ATOM 544  C C     . CYS A 1 71  ? 17.412  30.886  -0.291  1.00 76.04 71  A 1 
ATOM 545  O O     . CYS A 1 71  ? 16.308  30.702  0.218   1.00 71.72 71  A 1 
ATOM 546  C CB    . CYS A 1 71  ? 17.884  30.379  -2.750  1.00 73.66 71  A 1 
ATOM 547  S SG    . CYS A 1 71  ? 16.196  30.916  -3.174  1.00 70.86 71  A 1 
ATOM 548  N N     . ALA A 1 72  ? 18.109  31.986  -0.054  1.00 76.12 72  A 1 
ATOM 549  C CA    . ALA A 1 72  ? 17.692  32.991  0.921   1.00 73.40 72  A 1 
ATOM 550  C C     . ALA A 1 72  ? 16.276  33.548  0.662   1.00 73.72 72  A 1 
ATOM 551  O O     . ALA A 1 72  ? 15.521  33.793  1.605   1.00 71.22 72  A 1 
ATOM 552  C CB    . ALA A 1 72  ? 18.724  34.121  0.911   1.00 71.71 72  A 1 
ATOM 553  N N     . SER A 1 73  ? 15.887  33.710  -0.614  1.00 74.76 73  A 1 
ATOM 554  C CA    . SER A 1 73  ? 14.559  34.203  -0.984  1.00 73.98 73  A 1 
ATOM 555  C C     . SER A 1 73  ? 13.458  33.182  -0.701  1.00 74.01 73  A 1 
ATOM 556  O O     . SER A 1 73  ? 12.426  33.537  -0.137  1.00 72.79 73  A 1 
ATOM 557  C CB    . SER A 1 73  ? 14.538  34.604  -2.457  1.00 72.38 73  A 1 
ATOM 558  O OG    . SER A 1 73  ? 13.306  35.199  -2.795  1.00 64.32 73  A 1 
ATOM 559  N N     . CYS A 1 74  ? 13.670  31.897  -1.069  1.00 70.78 74  A 1 
ATOM 560  C CA    . CYS A 1 74  ? 12.707  30.833  -0.812  1.00 69.59 74  A 1 
ATOM 561  C C     . CYS A 1 74  ? 12.597  30.517  0.680   1.00 68.88 74  A 1 
ATOM 562  O O     . CYS A 1 74  ? 11.486  30.363  1.181   1.00 67.28 74  A 1 
ATOM 563  C CB    . CYS A 1 74  ? 13.071  29.586  -1.619  1.00 69.51 74  A 1 
ATOM 564  S SG    . CYS A 1 74  ? 12.849  29.904  -3.407  1.00 67.60 74  A 1 
ATOM 565  N N     . ASP A 1 75  ? 13.709  30.505  1.405   1.00 77.11 75  A 1 
ATOM 566  C CA    . ASP A 1 75  ? 13.737  30.351  2.860   1.00 73.12 75  A 1 
ATOM 567  C C     . ASP A 1 75  ? 12.894  31.430  3.552   1.00 71.78 75  A 1 
ATOM 568  O O     . ASP A 1 75  ? 12.008  31.125  4.350   1.00 69.07 75  A 1 
ATOM 569  C CB    . ASP A 1 75  ? 15.188  30.384  3.355   1.00 73.35 75  A 1 
ATOM 570  C CG    . ASP A 1 75  ? 15.263  30.308  4.876   1.00 73.51 75  A 1 
ATOM 571  O OD1   . ASP A 1 75  ? 14.858  29.278  5.443   1.00 66.57 75  A 1 
ATOM 572  O OD2   . ASP A 1 75  ? 15.691  31.287  5.526   1.00 68.73 75  A 1 
ATOM 573  N N     . ALA A 1 76  ? 13.097  32.691  3.180   1.00 74.37 76  A 1 
ATOM 574  C CA    . ALA A 1 76  ? 12.334  33.800  3.739   1.00 71.41 76  A 1 
ATOM 575  C C     . ALA A 1 76  ? 10.831  33.675  3.435   1.00 71.74 76  A 1 
ATOM 576  O O     . ALA A 1 76  ? 10.014  33.867  4.327   1.00 70.05 76  A 1 
ATOM 577  C CB    . ALA A 1 76  ? 12.903  35.115  3.223   1.00 70.86 76  A 1 
ATOM 578  N N     . GLN A 1 77  ? 10.440  33.315  2.190   1.00 69.30 77  A 1 
ATOM 579  C CA    . GLN A 1 77  ? 9.029   33.168  1.813   1.00 67.24 77  A 1 
ATOM 580  C C     . GLN A 1 77  ? 8.336   31.997  2.515   1.00 67.56 77  A 1 
ATOM 581  O O     . GLN A 1 77  ? 7.221   32.160  3.019   1.00 66.39 77  A 1 
ATOM 582  C CB    . GLN A 1 77  ? 8.912   33.007  0.292   1.00 67.11 77  A 1 
ATOM 583  C CG    . GLN A 1 77  ? 9.133   34.332  -0.444  1.00 62.80 77  A 1 
ATOM 584  C CD    . GLN A 1 77  ? 9.005   34.193  -1.959  1.00 59.29 77  A 1 
ATOM 585  O OE1   . GLN A 1 77  ? 8.757   33.140  -2.531  1.00 52.45 77  A 1 
ATOM 586  N NE2   . GLN A 1 77  ? 9.147   35.279  -2.689  1.00 50.86 77  A 1 
ATOM 587  N N     . ILE A 1 78  ? 8.979   30.826  2.566   1.00 64.26 78  A 1 
ATOM 588  C CA    . ILE A 1 78  ? 8.400   29.617  3.146   1.00 61.85 78  A 1 
ATOM 589  C C     . ILE A 1 78  ? 8.289   29.751  4.665   1.00 61.46 78  A 1 
ATOM 590  O O     . ILE A 1 78  ? 7.233   29.479  5.241   1.00 59.18 78  A 1 
ATOM 591  C CB    . ILE A 1 78  ? 9.224   28.385  2.716   1.00 60.60 78  A 1 
ATOM 592  C CG1   . ILE A 1 78  ? 9.064   28.149  1.195   1.00 60.31 78  A 1 
ATOM 593  C CG2   . ILE A 1 78  ? 8.805   27.123  3.489   1.00 63.40 78  A 1 
ATOM 594  C CD1   . ILE A 1 78  ? 10.104  27.200  0.609   1.00 58.19 78  A 1 
ATOM 595  N N     . HIS A 1 79  ? 9.335   30.216  5.322   1.00 70.93 79  A 1 
ATOM 596  C CA    . HIS A 1 79  ? 9.391   30.305  6.776   1.00 68.91 79  A 1 
ATOM 597  C C     . HIS A 1 79  ? 8.742   31.576  7.346   1.00 67.96 79  A 1 
ATOM 598  O O     . HIS A 1 79  ? 8.492   31.635  8.548   1.00 62.00 79  A 1 
ATOM 599  C CB    . HIS A 1 79  ? 10.832  30.103  7.244   1.00 68.36 79  A 1 
ATOM 600  C CG    . HIS A 1 79  ? 11.362  28.741  6.903   1.00 70.78 79  A 1 
ATOM 601  N ND1   . HIS A 1 79  ? 12.281  28.440  5.926   1.00 62.56 79  A 1 
ATOM 602  C CD2   . HIS A 1 79  ? 11.008  27.555  7.488   1.00 65.38 79  A 1 
ATOM 603  C CE1   . HIS A 1 79  ? 12.472  27.115  5.911   1.00 68.14 79  A 1 
ATOM 604  N NE2   . HIS A 1 79  ? 11.711  26.543  6.849   1.00 69.18 79  A 1 
ATOM 605  N N     . ALA A 1 80  ? 8.411   32.555  6.510   1.00 70.29 80  A 1 
ATOM 606  C CA    . ALA A 1 80  ? 7.571   33.677  6.929   1.00 66.61 80  A 1 
ATOM 607  C C     . ALA A 1 80  ? 6.064   33.365  6.859   1.00 65.29 80  A 1 
ATOM 608  O O     . ALA A 1 80  ? 5.269   34.130  7.405   1.00 60.06 80  A 1 
ATOM 609  C CB    . ALA A 1 80  ? 7.911   34.909  6.095   1.00 64.48 80  A 1 
ATOM 610  N N     . ALA A 1 81  ? 5.659   32.234  6.224   1.00 57.40 81  A 1 
ATOM 611  C CA    . ALA A 1 81  ? 4.258   31.925  5.967   1.00 55.55 81  A 1 
ATOM 612  C C     . ALA A 1 81  ? 3.408   31.772  7.240   1.00 56.67 81  A 1 
ATOM 613  O O     . ALA A 1 81  ? 2.258   32.213  7.282   1.00 53.72 81  A 1 
ATOM 614  C CB    . ALA A 1 81  ? 4.201   30.652  5.118   1.00 51.59 81  A 1 
ATOM 615  N N     . ASN A 1 82  ? 3.961   31.152  8.294   1.00 52.01 82  A 1 
ATOM 616  C CA    . ASN A 1 82  ? 3.309   31.080  9.595   1.00 50.44 82  A 1 
ATOM 617  C C     . ASN A 1 82  ? 4.303   30.856  10.754  1.00 51.62 82  A 1 
ATOM 618  O O     . ASN A 1 82  ? 5.492   30.575  10.567  1.00 48.56 82  A 1 
ATOM 619  C CB    . ASN A 1 82  ? 2.187   30.027  9.550   1.00 46.53 82  A 1 
ATOM 620  C CG    . ASN A 1 82  ? 2.667   28.593  9.421   1.00 40.91 82  A 1 
ATOM 621  O OD1   . ASN A 1 82  ? 3.720   28.208  9.877   1.00 39.64 82  A 1 
ATOM 622  N ND2   . ASN A 1 82  ? 1.855   27.732  8.855   1.00 42.23 82  A 1 
ATOM 623  N N     . ARG A 1 83  ? 3.792   30.940  11.989  1.00 44.96 83  A 1 
ATOM 624  C CA    . ARG A 1 83  ? 4.603   30.734  13.201  1.00 43.26 83  A 1 
ATOM 625  C C     . ARG A 1 83  ? 5.166   29.316  13.352  1.00 43.20 83  A 1 
ATOM 626  O O     . ARG A 1 83  ? 6.117   29.145  14.115  1.00 40.52 83  A 1 
ATOM 627  C CB    . ARG A 1 83  ? 3.794   31.072  14.462  1.00 41.26 83  A 1 
ATOM 628  C CG    . ARG A 1 83  ? 3.612   32.572  14.671  1.00 38.44 83  A 1 
ATOM 629  C CD    . ARG A 1 83  ? 2.956   32.812  16.030  1.00 34.16 83  A 1 
ATOM 630  N NE    . ARG A 1 83  ? 2.792   34.241  16.319  1.00 28.16 83  A 1 
ATOM 631  C CZ    . ARG A 1 83  ? 2.333   34.766  17.446  1.00 22.50 83  A 1 
ATOM 632  N NH1   . ARG A 1 83  ? 1.963   34.020  18.451  1.00 20.92 83  A 1 
ATOM 633  N NH2   . ARG A 1 83  ? 2.223   36.059  17.577  1.00 21.15 83  A 1 
ATOM 634  N N     . VAL A 1 84  ? 4.566   28.314  12.727  1.00 48.51 84  A 1 
ATOM 635  C CA    . VAL A 1 84  ? 5.064   26.934  12.784  1.00 48.61 84  A 1 
ATOM 636  C C     . VAL A 1 84  ? 6.269   26.798  11.861  1.00 50.44 84  A 1 
ATOM 637  O O     . VAL A 1 84  ? 7.331   26.376  12.316  1.00 47.84 84  A 1 
ATOM 638  C CB    . VAL A 1 84  ? 3.974   25.903  12.450  1.00 45.35 84  A 1 
ATOM 639  C CG1   . VAL A 1 84  ? 4.510   24.475  12.540  1.00 40.19 84  A 1 
ATOM 640  C CG2   . VAL A 1 84  ? 2.792   26.027  13.424  1.00 45.60 84  A 1 
ATOM 641  N N     . ALA A 1 85  ? 6.137   27.261  10.614  1.00 52.88 85  A 1 
ATOM 642  C CA    . ALA A 1 85  ? 7.222   27.271  9.646   1.00 53.34 85  A 1 
ATOM 643  C C     . ALA A 1 85  ? 8.419   28.107  10.128  1.00 53.71 85  A 1 
ATOM 644  O O     . ALA A 1 85  ? 9.561   27.664  10.013  1.00 56.24 85  A 1 
ATOM 645  C CB    . ALA A 1 85  ? 6.665   27.777  8.313   1.00 54.87 85  A 1 
ATOM 646  N N     . SER A 1 86  ? 8.193   29.261  10.768  1.00 64.05 86  A 1 
ATOM 647  C CA    . SER A 1 86  ? 9.274   30.110  11.279  1.00 64.40 86  A 1 
ATOM 648  C C     . SER A 1 86  ? 10.135  29.470  12.375  1.00 66.71 86  A 1 
ATOM 649  O O     . SER A 1 86  ? 11.249  29.927  12.629  1.00 65.31 86  A 1 
ATOM 650  C CB    . SER A 1 86  ? 8.722   31.444  11.778  1.00 62.62 86  A 1 
ATOM 651  O OG    . SER A 1 86  ? 7.955   31.284  12.957  1.00 58.46 86  A 1 
ATOM 652  N N     . ARG A 1 87  ? 9.628   28.404  13.032  1.00 57.14 87  A 1 
ATOM 653  C CA    . ARG A 1 87  ? 10.342  27.641  14.060  1.00 57.54 87  A 1 
ATOM 654  C C     . ARG A 1 87  ? 11.162  26.478  13.494  1.00 60.54 87  A 1 
ATOM 655  O O     . ARG A 1 87  ? 11.834  25.808  14.272  1.00 57.23 87  A 1 
ATOM 656  C CB    . ARG A 1 87  ? 9.352   27.115  15.109  1.00 52.90 87  A 1 
ATOM 657  C CG    . ARG A 1 87  ? 8.733   28.237  15.940  1.00 48.91 87  A 1 
ATOM 658  C CD    . ARG A 1 87  ? 7.682   27.642  16.873  1.00 47.89 87  A 1 
ATOM 659  N NE    . ARG A 1 87  ? 7.024   28.664  17.687  1.00 40.32 87  A 1 
ATOM 660  C CZ    . ARG A 1 87  ? 6.183   28.434  18.676  1.00 34.65 87  A 1 
ATOM 661  N NH1   . ARG A 1 87  ? 5.856   27.216  19.030  1.00 32.68 87  A 1 
ATOM 662  N NH2   . ARG A 1 87  ? 5.657   29.426  19.331  1.00 32.36 87  A 1 
ATOM 663  N N     . HIS A 1 88  ? 11.084  26.224  12.194  1.00 57.77 88  A 1 
ATOM 664  C CA    . HIS A 1 88  ? 11.879  25.168  11.585  1.00 60.06 88  A 1 
ATOM 665  C C     . HIS A 1 88  ? 13.366  25.456  11.762  1.00 60.90 88  A 1 
ATOM 666  O O     . HIS A 1 88  ? 13.846  26.556  11.491  1.00 60.64 88  A 1 
ATOM 667  C CB    . HIS A 1 88  ? 11.517  24.984  10.108  1.00 58.41 88  A 1 
ATOM 668  C CG    . HIS A 1 88  ? 10.162  24.388  9.859   1.00 57.15 88  A 1 
ATOM 669  N ND1   . HIS A 1 88  ? 9.603   24.151  8.609   1.00 53.69 88  A 1 
ATOM 670  C CD2   . HIS A 1 88  ? 9.245   23.929  10.774  1.00 55.12 88  A 1 
ATOM 671  C CE1   . HIS A 1 88  ? 8.414   23.578  8.778   1.00 54.65 88  A 1 
ATOM 672  N NE2   . HIS A 1 88  ? 8.150   23.428  10.088  1.00 56.73 88  A 1 
ATOM 673  N N     . GLU A 1 89  ? 14.108  24.444  12.245  1.00 58.22 89  A 1 
ATOM 674  C CA    . GLU A 1 89  ? 15.548  24.544  12.380  1.00 58.48 89  A 1 
ATOM 675  C C     . GLU A 1 89  ? 16.194  24.558  10.997  1.00 59.42 89  A 1 
ATOM 676  O O     . GLU A 1 89  ? 15.953  23.664  10.180  1.00 57.16 89  A 1 
ATOM 677  C CB    . GLU A 1 89  ? 16.075  23.403  13.249  1.00 56.64 89  A 1 
ATOM 678  C CG    . GLU A 1 89  ? 17.527  23.626  13.678  1.00 50.56 89  A 1 
ATOM 679  C CD    . GLU A 1 89  ? 18.142  22.411  14.404  1.00 47.59 89  A 1 
ATOM 680  O OE1   . GLU A 1 89  ? 19.367  22.410  14.607  1.00 41.05 89  A 1 
ATOM 681  O OE2   . GLU A 1 89  ? 17.419  21.422  14.661  1.00 42.67 89  A 1 
ATOM 682  N N     . ARG A 1 90  ? 17.005  25.572  10.725  1.00 66.44 90  A 1 
ATOM 683  C CA    . ARG A 1 90  ? 17.730  25.747  9.464   1.00 64.43 90  A 1 
ATOM 684  C C     . ARG A 1 90  ? 19.224  25.787  9.725   1.00 63.47 90  A 1 
ATOM 685  O O     . ARG A 1 90  ? 19.665  26.456  10.655  1.00 61.49 90  A 1 
ATOM 686  C CB    . ARG A 1 90  ? 17.241  27.018  8.754   1.00 64.46 90  A 1 
ATOM 687  C CG    . ARG A 1 90  ? 15.823  26.847  8.206   1.00 65.70 90  A 1 
ATOM 688  C CD    . ARG A 1 90  ? 15.166  28.195  7.902   1.00 65.89 90  A 1 
ATOM 689  N NE    . ARG A 1 90  ? 14.721  28.849  9.131   1.00 65.85 90  A 1 
ATOM 690  C CZ    . ARG A 1 90  ? 14.219  30.076  9.213   1.00 63.35 90  A 1 
ATOM 691  N NH1   . ARG A 1 90  ? 14.149  30.850  8.171   1.00 55.82 90  A 1 
ATOM 692  N NH2   . ARG A 1 90  ? 13.772  30.525  10.346  1.00 64.67 90  A 1 
ATOM 693  N N     . VAL A 1 91  ? 19.978  25.082  8.906   1.00 67.51 91  A 1 
ATOM 694  C CA    . VAL A 1 91  ? 21.435  25.024  8.980   1.00 66.99 91  A 1 
ATOM 695  C C     . VAL A 1 91  ? 22.020  25.775  7.792   1.00 67.14 91  A 1 
ATOM 696  O O     . VAL A 1 91  ? 21.614  25.539  6.661   1.00 67.44 91  A 1 
ATOM 697  C CB    . VAL A 1 91  ? 21.939  23.573  9.035   1.00 65.47 91  A 1 
ATOM 698  C CG1   . VAL A 1 91  ? 23.457  23.507  9.235   1.00 56.76 91  A 1 
ATOM 699  C CG2   . VAL A 1 91  ? 21.281  22.803  10.194  1.00 61.57 91  A 1 
ATOM 700  N N     . LEU A 1 92  ? 22.979  26.691  8.041   1.00 66.93 92  A 1 
ATOM 701  C CA    . LEU A 1 92  ? 23.699  27.375  6.972   1.00 65.51 92  A 1 
ATOM 702  C C     . LEU A 1 92  ? 24.633  26.390  6.270   1.00 64.47 92  A 1 
ATOM 703  O O     . LEU A 1 92  ? 25.513  25.797  6.891   1.00 62.44 92  A 1 
ATOM 704  C CB    . LEU A 1 92  ? 24.482  28.569  7.540   1.00 62.87 92  A 1 
ATOM 705  C CG    . LEU A 1 92  ? 23.604  29.807  7.802   1.00 58.45 92  A 1 
ATOM 706  C CD1   . LEU A 1 92  ? 24.313  30.786  8.728   1.00 52.44 92  A 1 
ATOM 707  C CD2   . LEU A 1 92  ? 23.278  30.538  6.496   1.00 55.17 92  A 1 
ATOM 708  N N     . LEU A 1 93  ? 24.489  26.257  4.955   1.00 64.52 93  A 1 
ATOM 709  C CA    . LEU A 1 93  ? 25.304  25.339  4.171   1.00 61.48 93  A 1 
ATOM 710  C C     . LEU A 1 93  ? 26.773  25.760  4.146   1.00 60.23 93  A 1 
ATOM 711  O O     . LEU A 1 93  ? 27.645  24.900  4.196   1.00 56.95 93  A 1 
ATOM 712  C CB    . LEU A 1 93  ? 24.731  25.232  2.749   1.00 58.72 93  A 1 
ATOM 713  C CG    . LEU A 1 93  ? 23.335  24.587  2.697   1.00 56.18 93  A 1 
ATOM 714  C CD1   . LEU A 1 93  ? 22.785  24.688  1.277   1.00 53.71 93  A 1 
ATOM 715  C CD2   . LEU A 1 93  ? 23.355  23.110  3.100   1.00 56.71 93  A 1 
ATOM 716  N N     . SER A 1 94  ? 27.049  27.053  4.156   1.00 63.22 94  A 1 
ATOM 717  C CA    . SER A 1 94  ? 28.420  27.558  4.165   1.00 61.92 94  A 1 
ATOM 718  C C     . SER A 1 94  ? 29.247  27.109  5.369   1.00 60.56 94  A 1 
ATOM 719  O O     . SER A 1 94  ? 30.460  26.973  5.257   1.00 55.59 94  A 1 
ATOM 720  C CB    . SER A 1 94  ? 28.403  29.088  4.123   1.00 56.57 94  A 1 
ATOM 721  O OG    . SER A 1 94  ? 27.714  29.630  5.242   1.00 50.76 94  A 1 
ATOM 722  N N     . GLU A 1 95  ? 28.604  26.868  6.513   1.00 58.55 95  A 1 
ATOM 723  C CA    . GLU A 1 95  ? 29.269  26.346  7.704   1.00 56.74 95  A 1 
ATOM 724  C C     . GLU A 1 95  ? 29.460  24.829  7.614   1.00 52.93 95  A 1 
ATOM 725  O O     . GLU A 1 95  ? 30.529  24.330  7.962   1.00 49.03 95  A 1 
ATOM 726  C CB    . GLU A 1 95  ? 28.495  26.724  8.967   1.00 52.65 95  A 1 
ATOM 727  C CG    . GLU A 1 95  ? 28.520  28.236  9.206   1.00 48.39 95  A 1 
ATOM 728  C CD    . GLU A 1 95  ? 27.870  28.665  10.528  1.00 43.47 95  A 1 
ATOM 729  O OE1   . GLU A 1 95  ? 28.165  29.801  10.950  1.00 38.56 95  A 1 
ATOM 730  O OE2   . GLU A 1 95  ? 27.078  27.874  11.087  1.00 39.82 95  A 1 
ATOM 731  N N     . ALA A 1 96  ? 28.461  24.114  7.084   1.00 50.43 96  A 1 
ATOM 732  C CA    . ALA A 1 96  ? 28.559  22.668  6.876   1.00 47.26 96  A 1 
ATOM 733  C C     . ALA A 1 96  ? 29.667  22.313  5.868   1.00 44.90 96  A 1 
ATOM 734  O O     . ALA A 1 96  ? 30.458  21.408  6.121   1.00 45.02 96  A 1 
ATOM 735  C CB    . ALA A 1 96  ? 27.190  22.147  6.440   1.00 45.15 96  A 1 
ATOM 736  N N     . TYR A 1 97  ? 29.774  23.068  4.758   1.00 47.14 97  A 1 
ATOM 737  C CA    . TYR A 1 97  ? 30.818  22.861  3.748   1.00 45.28 97  A 1 
ATOM 738  C C     . TYR A 1 97  ? 32.234  23.179  4.251   1.00 42.91 97  A 1 
ATOM 739  O O     . TYR A 1 97  ? 33.180  22.541  3.807   1.00 42.38 97  A 1 
ATOM 740  C CB    . TYR A 1 97  ? 30.500  23.665  2.482   1.00 43.68 97  A 1 
ATOM 741  C CG    . TYR A 1 97  ? 29.537  22.973  1.540   1.00 43.98 97  A 1 
ATOM 742  C CD1   . TYR A 1 97  ? 29.974  21.864  0.770   1.00 41.62 97  A 1 
ATOM 743  C CD2   . TYR A 1 97  ? 28.216  23.415  1.397   1.00 41.07 97  A 1 
ATOM 744  C CE1   . TYR A 1 97  ? 29.087  21.203  -0.098  1.00 36.76 97  A 1 
ATOM 745  C CE2   . TYR A 1 97  ? 27.315  22.765  0.538   1.00 37.51 97  A 1 
ATOM 746  C CZ    . TYR A 1 97  ? 27.750  21.649  -0.215  1.00 36.41 97  A 1 
ATOM 747  O OH    . TYR A 1 97  ? 26.877  21.008  -1.054  1.00 33.04 97  A 1 
ATOM 748  N N     . LYS A 1 98  ? 32.405  24.096  5.199   1.00 47.61 98  A 1 
ATOM 749  C CA    . LYS A 1 98  ? 33.736  24.404  5.756   1.00 47.17 98  A 1 
ATOM 750  C C     . LYS A 1 98  ? 34.353  23.233  6.516   1.00 44.67 98  A 1 
ATOM 751  O O     . LYS A 1 98  ? 35.573  23.120  6.549   1.00 41.00 98  A 1 
ATOM 752  C CB    . LYS A 1 98  ? 33.659  25.617  6.697   1.00 44.07 98  A 1 
ATOM 753  C CG    . LYS A 1 98  ? 33.686  26.950  5.935   1.00 41.51 98  A 1 
ATOM 754  C CD    . LYS A 1 98  ? 33.523  28.096  6.930   1.00 37.80 98  A 1 
ATOM 755  C CE    . LYS A 1 98  ? 33.481  29.427  6.204   1.00 33.09 98  A 1 
ATOM 756  N NZ    . LYS A 1 98  ? 33.311  30.541  7.162   1.00 28.20 98  A 1 
ATOM 757  N N     . HIS A 1 99  ? 33.515  22.415  7.149   1.00 46.35 99  A 1 
ATOM 758  C CA    . HIS A 1 99  ? 33.967  21.246  7.906   1.00 45.76 99  A 1 
ATOM 759  C C     . HIS A 1 99  ? 33.942  19.945  7.098   1.00 41.53 99  A 1 
ATOM 760  O O     . HIS A 1 99  ? 34.478  18.936  7.573   1.00 38.81 99  A 1 
ATOM 761  C CB    . HIS A 1 99  ? 33.165  21.141  9.202   1.00 42.80 99  A 1 
ATOM 762  C CG    . HIS A 1 99  ? 33.540  22.201  10.195  1.00 40.82 99  A 1 
ATOM 763  N ND1   . HIS A 1 99  ? 34.776  22.339  10.792  1.00 37.10 99  A 1 
ATOM 764  C CD2   . HIS A 1 99  ? 32.759  23.219  10.677  1.00 38.26 99  A 1 
ATOM 765  C CE1   . HIS A 1 99  ? 34.737  23.411  11.606  1.00 35.36 99  A 1 
ATOM 766  N NE2   . HIS A 1 99  ? 33.526  23.967  11.557  1.00 36.29 99  A 1 
ATOM 767  N N     . ALA A 1 100 ? 33.329  19.950  5.912   1.00 39.73 100 A 1 
ATOM 768  C CA    . ALA A 1 100 ? 33.414  18.809  5.022   1.00 38.79 100 A 1 
ATOM 769  C C     . ALA A 1 100 ? 34.852  18.732  4.477   1.00 36.74 100 A 1 
ATOM 770  O O     . ALA A 1 100 ? 35.326  19.712  3.902   1.00 36.63 100 A 1 
ATOM 771  C CB    . ALA A 1 100 ? 32.371  18.935  3.913   1.00 37.29 100 A 1 
ATOM 772  N N     . PRO A 1 101 ? 35.575  17.605  4.655   1.00 36.44 101 A 1 
ATOM 773  C CA    . PRO A 1 101 ? 36.861  17.442  4.011   1.00 37.25 101 A 1 
ATOM 774  C C     . PRO A 1 101 ? 36.666  17.576  2.498   1.00 37.45 101 A 1 
ATOM 775  O O     . PRO A 1 101 ? 35.677  17.079  1.955   1.00 36.58 101 A 1 
ATOM 776  C CB    . PRO A 1 101 ? 37.372  16.063  4.438   1.00 35.05 101 A 1 
ATOM 777  C CG    . PRO A 1 101 ? 36.096  15.295  4.780   1.00 34.72 101 A 1 
ATOM 778  C CD    . PRO A 1 101 ? 35.141  16.381  5.293   1.00 40.27 101 A 1 
ATOM 779  N N     . VAL A 1 102 ? 37.602  18.258  1.830   1.00 31.15 102 A 1 
ATOM 780  C CA    . VAL A 1 102 ? 37.655  18.373  0.370   1.00 32.03 102 A 1 
ATOM 781  C C     . VAL A 1 102 ? 37.876  16.972  -0.199  1.00 30.78 102 A 1 
ATOM 782  O O     . VAL A 1 102 ? 39.010  16.516  -0.346  1.00 29.02 102 A 1 
ATOM 783  C CB    . VAL A 1 102 ? 38.755  19.353  -0.086  1.00 30.23 102 A 1 
ATOM 784  C CG1   . VAL A 1 102 ? 38.734  19.568  -1.600  1.00 28.49 102 A 1 
ATOM 785  C CG2   . VAL A 1 102 ? 38.599  20.728  0.584   1.00 30.86 102 A 1 
ATOM 786  N N     . MET A 1 103 ? 36.780  16.235  -0.402  1.00 29.78 103 A 1 
ATOM 787  C CA    . MET A 1 103 ? 36.843  14.904  -1.018  1.00 30.93 103 A 1 
ATOM 788  C C     . MET A 1 103 ? 37.051  15.077  -2.522  1.00 30.70 103 A 1 
ATOM 789  O O     . MET A 1 103 ? 36.607  16.052  -3.121  1.00 29.69 103 A 1 
ATOM 790  C CB    . MET A 1 103 ? 35.606  14.075  -0.655  1.00 30.27 103 A 1 
ATOM 791  C CG    . MET A 1 103 ? 35.711  13.504  0.770   1.00 28.54 103 A 1 
ATOM 792  S SD    . MET A 1 103 ? 36.606  11.906  0.874   1.00 26.54 103 A 1 
ATOM 793  C CE    . MET A 1 103 ? 35.203  10.781  0.857   1.00 24.74 103 A 1 
ATOM 794  N N     . LEU A 1 104 ? 37.789  14.122  -3.073  1.00 26.85 104 A 1 
ATOM 795  C CA    . LEU A 1 104 ? 38.318  14.148  -4.434  1.00 27.51 104 A 1 
ATOM 796  C C     . LEU A 1 104 ? 37.218  14.185  -5.512  1.00 26.21 104 A 1 
ATOM 797  O O     . LEU A 1 104 ? 36.126  13.645  -5.334  1.00 24.38 104 A 1 
ATOM 798  C CB    . LEU A 1 104 ? 39.226  12.918  -4.619  1.00 26.28 104 A 1 
ATOM 799  C CG    . LEU A 1 104 ? 40.625  13.077  -3.989  1.00 24.60 104 A 1 
ATOM 800  C CD1   . LEU A 1 104 ? 41.221  11.724  -3.605  1.00 23.98 104 A 1 
ATOM 801  C CD2   . LEU A 1 104 ? 41.583  13.757  -4.963  1.00 27.62 104 A 1 
ATOM 802  N N     . ASP A 1 105 ? 37.580  14.725  -6.673  1.00 34.77 105 A 1 
ATOM 803  C CA    . ASP A 1 105 ? 36.805  14.956  -7.914  1.00 36.01 105 A 1 
ATOM 804  C C     . ASP A 1 105 ? 36.134  13.729  -8.582  1.00 33.76 105 A 1 
ATOM 805  O O     . ASP A 1 105 ? 35.651  13.832  -9.719  1.00 33.06 105 A 1 
ATOM 806  C CB    . ASP A 1 105 ? 37.758  15.562  -8.966  1.00 34.74 105 A 1 
ATOM 807  C CG    . ASP A 1 105 ? 38.134  17.023  -8.734  1.00 33.02 105 A 1 
ATOM 808  O OD1   . ASP A 1 105 ? 37.260  17.778  -8.268  1.00 31.83 105 A 1 
ATOM 809  O OD2   . ASP A 1 105 ? 39.290  17.360  -9.056  1.00 31.55 105 A 1 
ATOM 810  N N     . CYS A 1 106 ? 36.155  12.540  -7.986  1.00 36.41 106 A 1 
ATOM 811  C CA    . CYS A 1 106 ? 35.761  11.344  -8.717  1.00 37.87 106 A 1 
ATOM 812  C C     . CYS A 1 106 ? 34.236  11.317  -8.944  1.00 34.61 106 A 1 
ATOM 813  O O     . CYS A 1 106 ? 33.463  10.977  -8.054  1.00 35.10 106 A 1 
ATOM 814  C CB    . CYS A 1 106 ? 36.324  10.094  -8.037  1.00 37.08 106 A 1 
ATOM 815  S SG    . CYS A 1 106 ? 36.688  8.837   -9.300  1.00 34.94 106 A 1 
ATOM 816  N N     . HIS A 1 107 ? 33.805  11.616  -10.166 1.00 27.18 107 A 1 
ATOM 817  C CA    . HIS A 1 107 ? 32.404  11.699  -10.611 1.00 28.60 107 A 1 
ATOM 818  C C     . HIS A 1 107 ? 31.497  10.530  -10.182 1.00 27.33 107 A 1 
ATOM 819  O O     . HIS A 1 107 ? 30.311  10.745  -9.933  1.00 25.74 107 A 1 
ATOM 820  C CB    . HIS A 1 107 ? 32.379  11.772  -12.149 1.00 27.08 107 A 1 
ATOM 821  C CG    . HIS A 1 107 ? 32.451  13.164  -12.706 1.00 25.22 107 A 1 
ATOM 822  N ND1   . HIS A 1 107 ? 31.416  14.067  -12.728 1.00 23.58 107 A 1 
ATOM 823  C CD2   . HIS A 1 107 ? 33.497  13.751  -13.352 1.00 22.93 107 A 1 
ATOM 824  C CE1   . HIS A 1 107 ? 31.842  15.178  -13.370 1.00 20.89 107 A 1 
ATOM 825  N NE2   . HIS A 1 107 ? 33.099  15.032  -13.768 1.00 21.05 107 A 1 
ATOM 826  N N     . ALA A 1 108 ? 32.019  9.310   -10.146 1.00 29.12 108 A 1 
ATOM 827  C CA    . ALA A 1 108 ? 31.228  8.122   -9.837  1.00 30.17 108 A 1 
ATOM 828  C C     . ALA A 1 108 ? 30.809  8.041   -8.366  1.00 30.02 108 A 1 
ATOM 829  O O     . ALA A 1 108 ? 29.703  7.592   -8.062  1.00 28.27 108 A 1 
ATOM 830  C CB    . ALA A 1 108 ? 32.040  6.896   -10.271 1.00 28.06 108 A 1 
ATOM 831  N N     . ASP A 1 109 ? 31.667  8.514   -7.466  1.00 30.08 109 A 1 
ATOM 832  C CA    . ASP A 1 109 ? 31.448  8.400   -6.022  1.00 30.24 109 A 1 
ATOM 833  C C     . ASP A 1 109 ? 30.566  9.517   -5.451  1.00 28.71 109 A 1 
ATOM 834  O O     . ASP A 1 109 ? 30.111  9.418   -4.311  1.00 26.85 109 A 1 
ATOM 835  C CB    . ASP A 1 109 ? 32.799  8.313   -5.300  1.00 29.36 109 A 1 
ATOM 836  C CG    . ASP A 1 109 ? 33.504  6.972   -5.523  1.00 26.66 109 A 1 
ATOM 837  O OD1   . ASP A 1 109 ? 32.801  5.943   -5.600  1.00 28.32 109 A 1 
ATOM 838  O OD2   . ASP A 1 109 ? 34.747  6.983   -5.614  1.00 30.09 109 A 1 
ATOM 839  N N     . ALA A 1 110 ? 30.246  10.549  -6.237  1.00 28.07 110 A 1 
ATOM 840  C CA    . ALA A 1 110 ? 29.443  11.681  -5.781  1.00 27.99 110 A 1 
ATOM 841  C C     . ALA A 1 110 ? 28.054  11.259  -5.263  1.00 27.43 110 A 1 
ATOM 842  O O     . ALA A 1 110 ? 27.579  11.771  -4.243  1.00 25.97 110 A 1 
ATOM 843  C CB    . ALA A 1 110 ? 29.329  12.682  -6.930  1.00 26.31 110 A 1 
ATOM 844  N N     . ALA A 1 111 ? 27.415  10.277  -5.927  1.00 28.10 111 A 1 
ATOM 845  C CA    . ALA A 1 111 ? 26.121  9.758   -5.489  1.00 28.64 111 A 1 
ATOM 846  C C     . ALA A 1 111 ? 26.219  8.961   -4.179  1.00 28.11 111 A 1 
ATOM 847  O O     . ALA A 1 111 ? 25.355  9.082   -3.305  1.00 27.10 111 A 1 
ATOM 848  C CB    . ALA A 1 111 ? 25.532  8.910   -6.623  1.00 27.41 111 A 1 
ATOM 849  N N     . ALA A 1 112 ? 27.286  8.172   -4.020  1.00 31.38 112 A 1 
ATOM 850  C CA    . ALA A 1 112 ? 27.545  7.415   -2.804  1.00 31.14 112 A 1 
ATOM 851  C C     . ALA A 1 112 ? 27.887  8.332   -1.629  1.00 30.96 112 A 1 
ATOM 852  O O     . ALA A 1 112 ? 27.428  8.108   -0.504  1.00 30.24 112 A 1 
ATOM 853  C CB    . ALA A 1 112 ? 28.662  6.402   -3.083  1.00 30.29 112 A 1 
ATOM 854  N N     . LEU A 1 113 ? 28.631  9.410   -1.898  1.00 27.73 113 A 1 
ATOM 855  C CA    . LEU A 1 113 ? 28.987  10.421  -0.908  1.00 28.27 113 A 1 
ATOM 856  C C     . LEU A 1 113 ? 27.772  11.188  -0.389  1.00 27.58 113 A 1 
ATOM 857  O O     . LEU A 1 113 ? 27.682  11.398  0.819   1.00 25.88 113 A 1 
ATOM 858  C CB    . LEU A 1 113 ? 30.045  11.371  -1.502  1.00 26.62 113 A 1 
ATOM 859  C CG    . LEU A 1 113 ? 31.463  10.802  -1.423  1.00 25.54 113 A 1 
ATOM 860  C CD1   . LEU A 1 113 ? 32.397  11.594  -2.334  1.00 26.62 113 A 1 
ATOM 861  C CD2   . LEU A 1 113 ? 31.994  10.860  0.008   1.00 31.73 113 A 1 
ATOM 862  N N     . CYS A 1 114 ? 26.800  11.536  -1.248  1.00 33.67 114 A 1 
ATOM 863  C CA    . CYS A 1 114 ? 25.566  12.166  -0.783  1.00 34.88 114 A 1 
ATOM 864  C C     . CYS A 1 114 ? 24.791  11.277  0.195   1.00 33.72 114 A 1 
ATOM 865  O O     . CYS A 1 114 ? 24.369  11.750  1.244   1.00 34.23 114 A 1 
ATOM 866  C CB    . CYS A 1 114 ? 24.692  12.564  -1.986  1.00 34.30 114 A 1 
ATOM 867  S SG    . CYS A 1 114 ? 25.253  14.152  -2.669  1.00 34.84 114 A 1 
ATOM 868  N N     . ALA A 1 115 ? 24.666  9.975   -0.105  1.00 34.90 115 A 1 
ATOM 869  C CA    . ALA A 1 115 ? 24.006  9.030   0.793   1.00 34.48 115 A 1 
ATOM 870  C C     . ALA A 1 115 ? 24.780  8.852   2.117   1.00 33.52 115 A 1 
ATOM 871  O O     . ALA A 1 115 ? 24.174  8.804   3.195   1.00 32.28 115 A 1 
ATOM 872  C CB    . ALA A 1 115 ? 23.837  7.705   0.054   1.00 32.84 115 A 1 
ATOM 873  N N     . ALA A 1 116 ? 26.113  8.785   2.049   1.00 36.99 116 A 1 
ATOM 874  C CA    . ALA A 1 116 ? 26.962  8.702   3.237   1.00 36.44 116 A 1 
ATOM 875  C C     . ALA A 1 116 ? 26.890  9.980   4.090   1.00 36.01 116 A 1 
ATOM 876  O O     . ALA A 1 116 ? 26.882  9.890   5.319   1.00 35.41 116 A 1 
ATOM 877  C CB    . ALA A 1 116 ? 28.395  8.397   2.791   1.00 34.64 116 A 1 
ATOM 878  N N     . TYR A 1 117 ? 26.809  11.153  3.452   1.00 31.65 117 A 1 
ATOM 879  C CA    . TYR A 1 117 ? 26.699  12.438  4.137   1.00 32.17 117 A 1 
ATOM 880  C C     . TYR A 1 117 ? 25.335  12.593  4.816   1.00 32.05 117 A 1 
ATOM 881  O O     . TYR A 1 117 ? 25.282  12.966  5.990   1.00 29.99 117 A 1 
ATOM 882  C CB    . TYR A 1 117 ? 26.995  13.576  3.152   1.00 30.48 117 A 1 
ATOM 883  C CG    . TYR A 1 117 ? 27.401  14.863  3.844   1.00 29.49 117 A 1 
ATOM 884  C CD1   . TYR A 1 117 ? 26.465  15.867  4.125   1.00 29.50 117 A 1 
ATOM 885  C CD2   . TYR A 1 117 ? 28.752  15.053  4.217   1.00 33.34 117 A 1 
ATOM 886  C CE1   . TYR A 1 117 ? 26.858  17.050  4.768   1.00 29.50 117 A 1 
ATOM 887  C CE2   . TYR A 1 117 ? 29.158  16.229  4.858   1.00 29.12 117 A 1 
ATOM 888  C CZ    . TYR A 1 117 ? 28.216  17.239  5.133   1.00 29.18 117 A 1 
ATOM 889  O OH    . TYR A 1 117 ? 28.605  18.398  5.753   1.00 29.22 117 A 1 
ATOM 890  N N     . GLU A 1 118 ? 24.234  12.219  4.159   1.00 37.47 118 A 1 
ATOM 891  C CA    . GLU A 1 118 ? 22.918  12.170  4.804   1.00 37.64 118 A 1 
ATOM 892  C C     . GLU A 1 118 ? 22.920  11.210  6.013   1.00 36.10 118 A 1 
ATOM 893  O O     . GLU A 1 118 ? 22.425  11.573  7.086   1.00 34.05 118 A 1 
ATOM 894  C CB    . GLU A 1 118 ? 21.822  11.745  3.812   1.00 36.42 118 A 1 
ATOM 895  C CG    . GLU A 1 118 ? 21.347  12.910  2.928   1.00 33.29 118 A 1 
ATOM 896  C CD    . GLU A 1 118 ? 20.129  12.555  2.061   1.00 30.54 118 A 1 
ATOM 897  O OE1   . GLU A 1 118 ? 19.439  13.514  1.623   1.00 28.93 118 A 1 
ATOM 898  O OE2   . GLU A 1 118 ? 19.857  11.354  1.851   1.00 29.99 118 A 1 
ATOM 899  N N     . ALA A 1 119 ? 23.531  10.038  5.875   1.00 38.19 119 A 1 
ATOM 900  C CA    . ALA A 1 119 ? 23.682  9.098   6.976   1.00 36.13 119 A 1 
ATOM 901  C C     . ALA A 1 119 ? 24.523  9.679   8.128   1.00 34.27 119 A 1 
ATOM 902  O O     . ALA A 1 119 ? 24.139  9.552   9.285   1.00 32.84 119 A 1 
ATOM 903  C CB    . ALA A 1 119 ? 24.257  7.791   6.442   1.00 34.12 119 A 1 
ATOM 904  N N     . GLN A 1 120 ? 25.640  10.353  7.821   1.00 36.43 120 A 1 
ATOM 905  C CA    . GLN A 1 120 ? 26.482  10.985  8.840   1.00 36.02 120 A 1 
ATOM 906  C C     . GLN A 1 120 ? 25.777  12.140  9.563   1.00 34.35 120 A 1 
ATOM 907  O O     . GLN A 1 120 ? 25.882  12.229  10.786  1.00 32.66 120 A 1 
ATOM 908  C CB    . GLN A 1 120 ? 27.802  11.485  8.239   1.00 35.28 120 A 1 
ATOM 909  C CG    . GLN A 1 120 ? 28.862  10.387  8.196   1.00 33.06 120 A 1 
ATOM 910  C CD    . GLN A 1 120 ? 30.227  10.915  7.743   1.00 29.66 120 A 1 
ATOM 911  O OE1   . GLN A 1 120 ? 30.390  12.048  7.321   1.00 30.63 120 A 1 
ATOM 912  N NE2   . GLN A 1 120 ? 31.270  10.129  7.840   1.00 28.54 120 A 1 
ATOM 913  N N     . VAL A 1 121 ? 25.045  12.990  8.847   1.00 37.61 121 A 1 
ATOM 914  C CA    . VAL A 1 121 ? 24.305  14.106  9.463   1.00 34.94 121 A 1 
ATOM 915  C C     . VAL A 1 121 ? 23.205  13.566  10.386  1.00 32.82 121 A 1 
ATOM 916  O O     . VAL A 1 121 ? 23.021  14.083  11.490  1.00 30.79 121 A 1 
ATOM 917  C CB    . VAL A 1 121 ? 23.742  15.057  8.393   1.00 33.00 121 A 1 
ATOM 918  C CG1   . VAL A 1 121 ? 22.846  16.147  9.002   1.00 32.28 121 A 1 
ATOM 919  C CG2   . VAL A 1 121 ? 24.874  15.789  7.660   1.00 37.98 121 A 1 
ATOM 920  N N     . HIS A 1 122 ? 22.532  12.489  9.992   1.00 35.32 122 A 1 
ATOM 921  C CA    . HIS A 1 122 ? 21.586  11.796  10.876  1.00 34.38 122 A 1 
ATOM 922  C C     . HIS A 1 122 ? 22.268  11.174  12.100  1.00 32.02 122 A 1 
ATOM 923  O O     . HIS A 1 122 ? 21.754  11.309  13.213  1.00 30.43 122 A 1 
ATOM 924  C CB    . HIS A 1 122 ? 20.796  10.747  10.079  1.00 33.19 122 A 1 
ATOM 925  C CG    . HIS A 1 122 ? 19.524  11.307  9.500   1.00 31.59 122 A 1 
ATOM 926  N ND1   . HIS A 1 122 ? 18.401  11.639  10.220  1.00 31.47 122 A 1 
ATOM 927  C CD2   . HIS A 1 122 ? 19.246  11.602  8.194   1.00 32.61 122 A 1 
ATOM 928  C CE1   . HIS A 1 122 ? 17.477  12.121  9.376   1.00 31.69 122 A 1 
ATOM 929  N NE2   . HIS A 1 122 ? 17.953  12.117  8.135   1.00 30.93 122 A 1 
ATOM 930  N N     . TYR A 1 123 ? 23.430  10.547  11.926  1.00 33.95 123 A 1 
ATOM 931  C CA    . TYR A 1 123 ? 24.142  9.896   13.034  1.00 31.91 123 A 1 
ATOM 932  C C     . TYR A 1 123 ? 24.757  10.912  14.014  1.00 30.71 123 A 1 
ATOM 933  O O     . TYR A 1 123 ? 24.649  10.736  15.234  1.00 28.61 123 A 1 
ATOM 934  C CB    . TYR A 1 123 ? 25.208  8.945   12.449  1.00 30.47 123 A 1 
ATOM 935  C CG    . TYR A 1 123 ? 25.490  7.757   13.337  1.00 30.16 123 A 1 
ATOM 936  C CD1   . TYR A 1 123 ? 26.546  7.771   14.272  1.00 27.85 123 A 1 
ATOM 937  C CD2   . TYR A 1 123 ? 24.676  6.605   13.237  1.00 29.83 123 A 1 
ATOM 938  C CE1   . TYR A 1 123 ? 26.790  6.658   15.085  1.00 23.95 123 A 1 
ATOM 939  C CE2   . TYR A 1 123 ? 24.913  5.494   14.045  1.00 23.55 123 A 1 
ATOM 940  C CZ    . TYR A 1 123 ? 25.967  5.515   14.972  1.00 24.21 123 A 1 
ATOM 941  O OH    . TYR A 1 123 ? 26.208  4.419   15.767  1.00 24.10 123 A 1 
ATOM 942  N N     . ALA A 1 124 ? 25.325  12.002  13.507  1.00 34.21 124 A 1 
ATOM 943  C CA    . ALA A 1 124 ? 25.921  13.055  14.330  1.00 32.25 124 A 1 
ATOM 944  C C     . ALA A 1 124 ? 24.887  13.761  15.221  1.00 31.18 124 A 1 
ATOM 945  O O     . ALA A 1 124 ? 25.148  14.011  16.398  1.00 29.24 124 A 1 
ATOM 946  C CB    . ALA A 1 124 ? 26.640  14.053  13.410  1.00 29.93 124 A 1 
ATOM 947  N N     . ASN A 1 125 ? 23.683  13.993  14.697  1.00 29.87 125 A 1 
ATOM 948  C CA    . ASN A 1 125 ? 22.595  14.548  15.505  1.00 28.26 125 A 1 
ATOM 949  C C     . ASN A 1 125 ? 22.151  13.599  16.630  1.00 27.79 125 A 1 
ATOM 950  O O     . ASN A 1 125 ? 21.797  14.062  17.708  1.00 25.29 125 A 1 
ATOM 951  C CB    . ASN A 1 125 ? 21.410  14.897  14.599  1.00 26.93 125 A 1 
ATOM 952  C CG    . ASN A 1 125 ? 21.482  16.292  14.019  1.00 24.43 125 A 1 
ATOM 953  O OD1   . ASN A 1 125 ? 22.036  17.238  14.569  1.00 24.07 125 A 1 
ATOM 954  N ND2   . ASN A 1 125 ? 20.854  16.489  12.883  1.00 26.08 125 A 1 
ATOM 955  N N     . LEU A 1 126 ? 22.178  12.288  16.399  1.00 33.46 126 A 1 
ATOM 956  C CA    . LEU A 1 126 ? 21.794  11.328  17.435  1.00 33.82 126 A 1 
ATOM 957  C C     . LEU A 1 126 ? 22.794  11.342  18.603  1.00 33.00 126 A 1 
ATOM 958  O O     . LEU A 1 126 ? 22.396  11.294  19.775  1.00 29.68 126 A 1 
ATOM 959  C CB    . LEU A 1 126 ? 21.669  9.921   16.810  1.00 31.30 126 A 1 
ATOM 960  C CG    . LEU A 1 126 ? 20.639  9.050   17.555  1.00 27.80 126 A 1 
ATOM 961  C CD1   . LEU A 1 126 ? 19.220  9.362   17.108  1.00 25.02 126 A 1 
ATOM 962  C CD2   . LEU A 1 126 ? 20.901  7.568   17.305  1.00 27.81 126 A 1 
ATOM 963  N N     . LEU A 1 127 ? 24.079  11.444  18.294  1.00 32.05 127 A 1 
ATOM 964  C CA    . LEU A 1 127 ? 25.143  11.474  19.306  1.00 31.92 127 A 1 
ATOM 965  C C     . LEU A 1 127 ? 25.148  12.775  20.127  1.00 31.11 127 A 1 
ATOM 966  O O     . LEU A 1 127 ? 25.323  12.720  21.344  1.00 27.94 127 A 1 
ATOM 967  C CB    . LEU A 1 127 ? 26.497  11.258  18.621  1.00 29.14 127 A 1 
ATOM 968  C CG    . LEU A 1 127 ? 26.804  9.782   18.306  1.00 24.94 127 A 1 
ATOM 969  C CD1   . LEU A 1 127 ? 28.005  9.684   17.366  1.00 23.43 127 A 1 
ATOM 970  C CD2   . LEU A 1 127 ? 27.142  8.993   19.579  1.00 27.69 127 A 1 
ATOM 971  N N     . THR A 1 128 ? 24.919  13.924  19.492  1.00 33.56 128 A 1 
ATOM 972  C CA    . THR A 1 128 ? 24.912  15.206  20.224  1.00 31.65 128 A 1 
ATOM 973  C C     . THR A 1 128 ? 23.753  15.314  21.204  1.00 30.60 128 A 1 
ATOM 974  O O     . THR A 1 128 ? 23.943  15.806  22.322  1.00 27.32 128 A 1 
ATOM 975  C CB    . THR A 1 128 ? 24.908  16.418  19.281  1.00 28.68 128 A 1 
ATOM 976  O OG1   . THR A 1 128 ? 24.129  16.170  18.135  1.00 26.90 128 A 1 
ATOM 977  C CG2   . THR A 1 128 ? 26.308  16.778  18.823  1.00 27.10 128 A 1 
ATOM 978  N N     . VAL A 1 129 ? 22.591  14.803  20.862  1.00 29.91 129 A 1 
ATOM 979  C CA    . VAL A 1 129 ? 21.427  14.789  21.779  1.00 30.24 129 A 1 
ATOM 980  C C     . VAL A 1 129 ? 21.684  13.904  23.014  1.00 28.36 129 A 1 
ATOM 981  O O     . VAL A 1 129 ? 21.212  14.232  24.106  1.00 25.45 129 A 1 
ATOM 982  C CB    . VAL A 1 129 ? 20.143  14.365  21.044  1.00 27.32 129 A 1 
ATOM 983  C CG1   . VAL A 1 129 ? 18.934  14.260  21.981  1.00 24.28 129 A 1 
ATOM 984  C CG2   . VAL A 1 129 ? 19.768  15.386  19.954  1.00 25.08 129 A 1 
ATOM 985  N N     . MET A 1 130 ? 22.449  12.814  22.879  1.00 33.83 130 A 1 
ATOM 986  C CA    . MET A 1 130 ? 22.773  11.957  24.028  1.00 32.45 130 A 1 
ATOM 987  C C     . MET A 1 130 ? 23.728  12.620  25.027  1.00 32.00 130 A 1 
ATOM 988  O O     . MET A 1 130 ? 23.580  12.390  26.221  1.00 29.84 130 A 1 
ATOM 989  C CB    . MET A 1 130 ? 23.348  10.607  23.565  1.00 30.21 130 A 1 
ATOM 990  C CG    . MET A 1 130 ? 22.242  9.602   23.211  1.00 27.39 130 A 1 
ATOM 991  S SD    . MET A 1 130 ? 22.654  7.901   23.716  1.00 24.87 130 A 1 
ATOM 992  C CE    . MET A 1 130 ? 21.047  7.113   23.488  1.00 23.19 130 A 1 
ATOM 993  N N     . HIS A 1 131 ? 24.675  13.430  24.570  1.00 32.07 131 A 1 
ATOM 994  C CA    . HIS A 1 131 ? 25.717  13.948  25.459  1.00 32.25 131 A 1 
ATOM 995  C C     . HIS A 1 131 ? 25.243  15.013  26.451  1.00 30.11 131 A 1 
ATOM 996  O O     . HIS A 1 131 ? 25.678  15.009  27.602  1.00 27.80 131 A 1 
ATOM 997  C CB    . HIS A 1 131 ? 26.904  14.467  24.630  1.00 31.24 131 A 1 
ATOM 998  C CG    . HIS A 1 131 ? 27.902  13.393  24.322  1.00 28.31 131 A 1 
ATOM 999  N ND1   . HIS A 1 131 ? 27.903  12.581  23.224  1.00 28.05 131 A 1 
ATOM 1000 C CD2   . HIS A 1 131 ? 28.980  13.016  25.077  1.00 28.58 131 A 1 
ATOM 1001 C CE1   . HIS A 1 131 ? 28.949  11.739  23.308  1.00 28.56 131 A 1 
ATOM 1002 N NE2   . HIS A 1 131 ? 29.622  11.972  24.425  1.00 27.53 131 A 1 
ATOM 1003 N N     . GLN A 1 132 ? 24.386  15.942  26.033  1.00 27.08 132 A 1 
ATOM 1004 C CA    . GLN A 1 132 ? 24.079  17.113  26.876  1.00 28.27 132 A 1 
ATOM 1005 C C     . GLN A 1 132 ? 23.102  16.844  28.033  1.00 27.22 132 A 1 
ATOM 1006 O O     . GLN A 1 132 ? 22.820  17.771  28.802  1.00 25.18 132 A 1 
ATOM 1007 C CB    . GLN A 1 132 ? 23.618  18.295  26.020  1.00 27.69 132 A 1 
ATOM 1008 C CG    . GLN A 1 132 ? 24.811  19.069  25.444  1.00 26.25 132 A 1 
ATOM 1009 C CD    . GLN A 1 132 ? 24.378  20.388  24.806  1.00 22.72 132 A 1 
ATOM 1010 O OE1   . GLN A 1 132 ? 23.210  20.708  24.669  1.00 22.13 132 A 1 
ATOM 1011 N NE2   . GLN A 1 132 ? 25.311  21.207  24.384  1.00 19.43 132 A 1 
ATOM 1012 N N     . ARG A 1 133 ? 22.588  15.629  28.206  1.00 30.13 133 A 1 
ATOM 1013 C CA    . ARG A 1 133 ? 21.820  15.288  29.408  1.00 30.21 133 A 1 
ATOM 1014 C C     . ARG A 1 133 ? 22.757  15.078  30.605  1.00 27.42 133 A 1 
ATOM 1015 O O     . ARG A 1 133 ? 22.824  13.999  31.169  1.00 25.59 133 A 1 
ATOM 1016 C CB    . ARG A 1 133 ? 20.857  14.116  29.178  1.00 29.99 133 A 1 
ATOM 1017 C CG    . ARG A 1 133 ? 19.681  14.515  28.283  1.00 29.00 133 A 1 
ATOM 1018 C CD    . ARG A 1 133 ? 18.649  13.387  28.262  1.00 28.76 133 A 1 
ATOM 1019 N NE    . ARG A 1 133 ? 17.509  13.700  27.387  1.00 24.97 133 A 1 
ATOM 1020 C CZ    . ARG A 1 133 ? 16.427  12.962  27.227  1.00 23.82 133 A 1 
ATOM 1021 N NH1   . ARG A 1 133 ? 16.265  11.831  27.879  1.00 21.20 133 A 1 
ATOM 1022 N NH2   . ARG A 1 133 ? 15.494  13.329  26.400  1.00 18.73 133 A 1 
ATOM 1023 N N     . MET A 1 134 ? 23.468  16.138  31.001  1.00 26.59 134 A 1 
ATOM 1024 C CA    . MET A 1 134 ? 24.071  16.206  32.326  1.00 25.92 134 A 1 
ATOM 1025 C C     . MET A 1 134 ? 22.963  15.982  33.363  1.00 24.29 134 A 1 
ATOM 1026 O O     . MET A 1 134 ? 21.972  16.716  33.357  1.00 22.60 134 A 1 
ATOM 1027 C CB    . MET A 1 134 ? 24.749  17.561  32.546  1.00 26.49 134 A 1 
ATOM 1028 C CG    . MET A 1 134 ? 26.180  17.621  31.989  1.00 25.54 134 A 1 
ATOM 1029 S SD    . MET A 1 134 ? 27.391  16.747  33.026  1.00 23.10 134 A 1 
ATOM 1030 C CE    . MET A 1 134 ? 28.917  17.418  32.343  1.00 23.12 134 A 1 
ATOM 1031 N N     . PRO A 1 135 ? 23.089  14.979  34.246  1.00 30.50 135 A 1 
ATOM 1032 C CA    . PRO A 1 135 ? 22.130  14.762  35.308  1.00 30.46 135 A 1 
ATOM 1033 C C     . PRO A 1 135 ? 22.264  15.912  36.307  1.00 29.57 135 A 1 
ATOM 1034 O O     . PRO A 1 135 ? 23.184  15.938  37.112  1.00 27.72 135 A 1 
ATOM 1035 C CB    . PRO A 1 135 ? 22.482  13.391  35.897  1.00 28.74 135 A 1 
ATOM 1036 C CG    . PRO A 1 135 ? 23.985  13.261  35.636  1.00 27.34 135 A 1 
ATOM 1037 C CD    . PRO A 1 135 ? 24.186  14.024  34.313  1.00 31.41 135 A 1 
ATOM 1038 N N     . VAL A 1 136 ? 21.365  16.886  36.234  1.00 25.89 136 A 1 
ATOM 1039 C CA    . VAL A 1 136 ? 21.255  17.899  37.276  1.00 26.27 136 A 1 
ATOM 1040 C C     . VAL A 1 136 ? 20.838  17.158  38.544  1.00 24.85 136 A 1 
ATOM 1041 O O     . VAL A 1 136 ? 19.711  16.680  38.653  1.00 23.32 136 A 1 
ATOM 1042 C CB    . VAL A 1 136 ? 20.265  19.020  36.919  1.00 25.13 136 A 1 
ATOM 1043 C CG1   . VAL A 1 136 ? 20.174  20.053  38.049  1.00 24.00 136 A 1 
ATOM 1044 C CG2   . VAL A 1 136 ? 20.703  19.745  35.647  1.00 29.79 136 A 1 
ATOM 1045 N N     . VAL A 1 137 ? 21.791  17.005  39.461  1.00 30.00 137 A 1 
ATOM 1046 C CA    . VAL A 1 137 ? 21.579  16.405  40.775  1.00 33.41 137 A 1 
ATOM 1047 C C     . VAL A 1 137 ? 20.620  17.328  41.526  1.00 30.89 137 A 1 
ATOM 1048 O O     . VAL A 1 137 ? 21.032  18.357  42.066  1.00 29.93 137 A 1 
ATOM 1049 C CB    . VAL A 1 137 ? 22.908  16.207  41.529  1.00 31.75 137 A 1 
ATOM 1050 C CG1   . VAL A 1 137 ? 22.677  15.481  42.849  1.00 29.98 137 A 1 
ATOM 1051 C CG2   . VAL A 1 137 ? 23.904  15.389  40.704  1.00 33.50 137 A 1 
ATOM 1052 N N     . SER A 1 138 ? 19.342  17.005  41.482  1.00 32.17 138 A 1 
ATOM 1053 C CA    . SER A 1 138 ? 18.336  17.759  42.227  1.00 33.49 138 A 1 
ATOM 1054 C C     . SER A 1 138 ? 18.623  17.587  43.714  1.00 31.96 138 A 1 
ATOM 1055 O O     . SER A 1 138 ? 18.505  16.483  44.250  1.00 31.16 138 A 1 
ATOM 1056 C CB    . SER A 1 138 ? 16.929  17.270  41.875  1.00 31.41 138 A 1 
ATOM 1057 O OG    . SER A 1 138 ? 16.807  15.875  42.073  1.00 31.63 138 A 1 
ATOM 1058 N N     . HIS A 1 139 ? 19.032  18.669  44.366  1.00 24.26 139 A 1 
ATOM 1059 C CA    . HIS A 1 139 ? 19.239  18.682  45.805  1.00 28.26 139 A 1 
ATOM 1060 C C     . HIS A 1 139 ? 17.955  18.222  46.519  1.00 26.13 139 A 1 
ATOM 1061 O O     . HIS A 1 139 ? 16.856  18.598  46.095  1.00 24.93 139 A 1 
ATOM 1062 C CB    . HIS A 1 139 ? 19.668  20.076  46.274  1.00 27.11 139 A 1 
ATOM 1063 C CG    . HIS A 1 139 ? 21.158  20.271  46.210  1.00 25.85 139 A 1 
ATOM 1064 N ND1   . HIS A 1 139 ? 22.074  19.835  47.145  1.00 26.71 139 A 1 
ATOM 1065 C CD2   . HIS A 1 139 ? 21.877  20.905  45.235  1.00 28.03 139 A 1 
ATOM 1066 C CE1   . HIS A 1 139 ? 23.296  20.200  46.734  1.00 26.11 139 A 1 
ATOM 1067 N NE2   . HIS A 1 139 ? 23.223  20.846  45.580  1.00 26.14 139 A 1 
ATOM 1068 N N     . PRO A 1 140 ? 18.074  17.432  47.595  1.00 31.96 140 A 1 
ATOM 1069 C CA    . PRO A 1 140 ? 16.936  16.947  48.343  1.00 35.14 140 A 1 
ATOM 1070 C C     . PRO A 1 140 ? 16.264  18.140  49.039  1.00 33.85 140 A 1 
ATOM 1071 O O     . PRO A 1 140 ? 16.750  18.639  50.043  1.00 33.19 140 A 1 
ATOM 1072 C CB    . PRO A 1 140 ? 17.503  15.907  49.321  1.00 32.97 140 A 1 
ATOM 1073 C CG    . PRO A 1 140 ? 18.943  16.373  49.549  1.00 32.52 140 A 1 
ATOM 1074 C CD    . PRO A 1 140 ? 19.326  16.978  48.195  1.00 38.89 140 A 1 
ATOM 1075 N N     . ALA A 1 141 ? 15.185  18.613  48.452  1.00 28.12 141 A 1 
ATOM 1076 C CA    . ALA A 1 141 ? 14.391  19.672  49.066  1.00 28.27 141 A 1 
ATOM 1077 C C     . ALA A 1 141 ? 13.872  19.159  50.416  1.00 26.50 141 A 1 
ATOM 1078 O O     . ALA A 1 141 ? 13.243  18.108  50.501  1.00 26.07 141 A 1 
ATOM 1079 C CB    . ALA A 1 141 ? 13.271  20.088  48.112  1.00 27.21 141 A 1 
ATOM 1080 N N     . VAL A 1 142 ? 14.196  19.903  51.459  1.00 27.74 142 A 1 
ATOM 1081 C CA    . VAL A 1 142 ? 13.859  19.566  52.842  1.00 32.01 142 A 1 
ATOM 1082 C C     . VAL A 1 142 ? 12.335  19.485  52.956  1.00 29.55 142 A 1 
ATOM 1083 O O     . VAL A 1 142 ? 11.627  20.452  52.652  1.00 29.06 142 A 1 
ATOM 1084 C CB    . VAL A 1 142 ? 14.457  20.585  53.815  1.00 30.65 142 A 1 
ATOM 1085 C CG1   . VAL A 1 142 ? 14.128  20.243  55.269  1.00 29.62 142 A 1 
ATOM 1086 C CG2   . VAL A 1 142 ? 15.986  20.641  53.683  1.00 36.01 142 A 1 
ATOM 1087 N N     . ALA A 1 143 ? 11.858  18.335  53.389  1.00 31.25 143 A 1 
ATOM 1088 C CA    . ALA A 1 143 ? 10.443  18.092  53.611  1.00 34.41 143 A 1 
ATOM 1089 C C     . ALA A 1 143 ? 9.962   18.958  54.789  1.00 32.60 143 A 1 
ATOM 1090 O O     . ALA A 1 143 ? 10.085  18.560  55.948  1.00 32.88 143 A 1 
ATOM 1091 C CB    . ALA A 1 143 ? 10.223  16.592  53.847  1.00 32.85 143 A 1 
ATOM 1092 N N     . ILE A 1 144 ? 9.451   20.148  54.493  1.00 30.84 144 A 1 
ATOM 1093 C CA    . ILE A 1 144 ? 8.805   20.979  55.513  1.00 33.05 144 A 1 
ATOM 1094 C C     . ILE A 1 144 ? 7.552   20.224  55.970  1.00 31.18 144 A 1 
ATOM 1095 O O     . ILE A 1 144 ? 6.720   19.896  55.126  1.00 29.45 144 A 1 
ATOM 1096 C CB    . ILE A 1 144 ? 8.490   22.395  54.997  1.00 31.36 144 A 1 
ATOM 1097 C CG1   . ILE A 1 144 ? 9.784   23.109  54.541  1.00 31.36 144 A 1 
ATOM 1098 C CG2   . ILE A 1 144 ? 7.794   23.224  56.094  1.00 35.68 144 A 1 
ATOM 1099 C CD1   . ILE A 1 144 ? 9.568   24.482  53.897  1.00 35.25 144 A 1 
ATOM 1100 N N     . PRO A 1 145 ? 7.431   19.912  57.282  1.00 32.57 145 A 1 
ATOM 1101 C CA    . PRO A 1 145 ? 6.327   19.117  57.777  1.00 36.56 145 A 1 
ATOM 1102 C C     . PRO A 1 145 ? 5.023   19.907  57.600  1.00 35.34 145 A 1 
ATOM 1103 O O     . PRO A 1 145 ? 4.931   21.037  58.085  1.00 34.33 145 A 1 
ATOM 1104 C CB    . PRO A 1 145 ? 6.653   18.828  59.247  1.00 34.36 145 A 1 
ATOM 1105 C CG    . PRO A 1 145 ? 7.557   19.986  59.646  1.00 33.88 145 A 1 
ATOM 1106 C CD    . PRO A 1 145 ? 8.322   20.308  58.353  1.00 39.88 145 A 1 
ATOM 1107 N N     . PRO A 1 146 ? 4.015   19.371  56.896  1.00 32.37 146 A 1 
ATOM 1108 C CA    . PRO A 1 146 ? 2.763   20.073  56.705  1.00 35.01 146 A 1 
ATOM 1109 C C     . PRO A 1 146 ? 2.056   20.206  58.060  1.00 33.63 146 A 1 
ATOM 1110 O O     . PRO A 1 146 ? 1.737   19.208  58.705  1.00 33.12 146 A 1 
ATOM 1111 C CB    . PRO A 1 146 ? 1.968   19.248  55.691  1.00 33.07 146 A 1 
ATOM 1112 C CG    . PRO A 1 146 ? 2.495   17.827  55.889  1.00 33.78 146 A 1 
ATOM 1113 C CD    . PRO A 1 146 ? 3.971   18.051  56.276  1.00 42.22 146 A 1 
ATOM 1114 N N     . VAL A 1 147 ? 1.861   21.451  58.511  1.00 30.58 147 A 1 
ATOM 1115 C CA    . VAL A 1 147 ? 1.206   21.758  59.784  1.00 33.23 147 A 1 
ATOM 1116 C C     . VAL A 1 147 ? -0.249  21.282  59.704  1.00 30.76 147 A 1 
ATOM 1117 O O     . VAL A 1 147 ? -0.970  21.592  58.753  1.00 29.82 147 A 1 
ATOM 1118 C CB    . VAL A 1 147 ? 1.311   23.247  60.132  1.00 30.85 147 A 1 
ATOM 1119 C CG1   . VAL A 1 147 ? 0.701   23.541  61.507  1.00 31.12 147 A 1 
ATOM 1120 C CG2   . VAL A 1 147 ? 2.770   23.716  60.175  1.00 37.78 147 A 1 
ATOM 1121 N N     . SER A 1 148 ? -0.671  20.536  60.699  1.00 38.03 148 A 1 
ATOM 1122 C CA    . SER A 1 148 ? -1.907  19.760  60.761  1.00 40.02 148 A 1 
ATOM 1123 C C     . SER A 1 148 ? -3.181  20.579  61.048  1.00 37.78 148 A 1 
ATOM 1124 O O     . SER A 1 148 ? -3.985  20.154  61.881  1.00 36.39 148 A 1 
ATOM 1125 C CB    . SER A 1 148 ? -1.730  18.658  61.814  1.00 37.13 148 A 1 
ATOM 1126 O OG    . SER A 1 148 ? -1.604  19.216  63.110  1.00 33.37 148 A 1 
ATOM 1127 N N     . LEU A 1 149 ? -3.320  21.760  60.487  1.00 24.70 149 A 1 
ATOM 1128 C CA    . LEU A 1 149 ? -4.332  22.708  60.947  1.00 27.18 149 A 1 
ATOM 1129 C C     . LEU A 1 149 ? -5.736  22.086  61.048  1.00 25.27 149 A 1 
ATOM 1130 O O     . LEU A 1 149 ? -6.225  21.434  60.134  1.00 23.53 149 A 1 
ATOM 1131 C CB    . LEU A 1 149 ? -4.309  23.991  60.108  1.00 25.12 149 A 1 
ATOM 1132 C CG    . LEU A 1 149 ? -3.413  25.090  60.708  1.00 24.19 149 A 1 
ATOM 1133 C CD1   . LEU A 1 149 ? -3.160  26.188  59.683  1.00 26.07 149 A 1 
ATOM 1134 C CD2   . LEU A 1 149 ? -4.045  25.728  61.949  1.00 30.59 149 A 1 
ATOM 1135 N N     . PHE A 1 150 ? -6.335  22.358  62.213  1.00 23.66 150 A 1 
ATOM 1136 C CA    . PHE A 1 150 ? -7.430  21.607  62.855  1.00 25.77 150 A 1 
ATOM 1137 C C     . PHE A 1 150 ? -8.851  21.775  62.293  1.00 24.19 150 A 1 
ATOM 1138 O O     . PHE A 1 150 ? -9.743  21.105  62.801  1.00 23.48 150 A 1 
ATOM 1139 C CB    . PHE A 1 150 ? -7.486  22.074  64.316  1.00 24.59 150 A 1 
ATOM 1140 C CG    . PHE A 1 150 ? -6.540  21.386  65.264  1.00 26.11 150 A 1 
ATOM 1141 C CD1   . PHE A 1 150 ? -6.985  20.276  66.006  1.00 29.46 150 A 1 
ATOM 1142 C CD2   . PHE A 1 150 ? -5.232  21.860  65.451  1.00 32.49 150 A 1 
ATOM 1143 C CE1   . PHE A 1 150 ? -6.127  19.653  66.927  1.00 29.13 150 A 1 
ATOM 1144 C CE2   . PHE A 1 150 ? -4.366  21.229  66.370  1.00 27.27 150 A 1 
ATOM 1145 C CZ    . PHE A 1 150 ? -4.814  20.119  67.116  1.00 26.60 150 A 1 
ATOM 1146 N N     . ALA A 1 151 ? -9.079  22.714  61.423  1.00 28.41 151 A 1 
ATOM 1147 C CA    . ALA A 1 151 ? -10.323 23.495  61.380  1.00 30.96 151 A 1 
ATOM 1148 C C     . ALA A 1 151 ? -11.611 22.657  61.569  1.00 28.68 151 A 1 
ATOM 1149 O O     . ALA A 1 151 ? -11.900 21.743  60.794  1.00 27.14 151 A 1 
ATOM 1150 C CB    . ALA A 1 151 ? -10.353 24.331  60.105  1.00 28.81 151 A 1 
ATOM 1151 N N     . GLU A 1 152 ? -12.350 23.027  62.615  1.00 26.94 152 A 1 
ATOM 1152 C CA    . GLU A 1 152 ? -13.364 22.193  63.280  1.00 28.51 152 A 1 
ATOM 1153 C C     . GLU A 1 152 ? -14.733 22.071  62.583  1.00 26.65 152 A 1 
ATOM 1154 O O     . GLU A 1 152 ? -15.373 21.032  62.707  1.00 25.70 152 A 1 
ATOM 1155 C CB    . GLU A 1 152 ? -13.631 22.813  64.671  1.00 27.60 152 A 1 
ATOM 1156 C CG    . GLU A 1 152 ? -12.446 22.796  65.649  1.00 27.23 152 A 1 
ATOM 1157 C CD    . GLU A 1 152 ? -12.806 23.487  66.973  1.00 28.88 152 A 1 
ATOM 1158 O OE1   . GLU A 1 152 ? -12.502 22.907  68.045  1.00 29.25 152 A 1 
ATOM 1159 O OE2   . GLU A 1 152 ? -13.366 24.608  66.916  1.00 30.65 152 A 1 
ATOM 1160 N N     . ALA A 1 153 ? -15.238 23.168  61.965  1.00 28.74 153 A 1 
ATOM 1161 C CA    . ALA A 1 153 ? -16.398 23.664  62.698  1.00 31.03 153 A 1 
ATOM 1162 C C     . ALA A 1 153 ? -17.795 23.136  62.298  1.00 28.47 153 A 1 
ATOM 1163 O O     . ALA A 1 153 ? -18.220 22.090  62.766  1.00 27.54 153 A 1 
ATOM 1164 C CB    . ALA A 1 153 ? -16.289 25.188  62.800  1.00 29.41 153 A 1 
ATOM 1165 N N     . GLU A 1 154 ? -18.579 23.932  61.624  1.00 30.41 154 A 1 
ATOM 1166 C CA    . GLU A 1 154 ? -19.953 24.153  62.091  1.00 32.53 154 A 1 
ATOM 1167 C C     . GLU A 1 154 ? -21.055 23.189  61.592  1.00 30.08 154 A 1 
ATOM 1168 O O     . GLU A 1 154 ? -20.936 22.510  60.580  1.00 28.86 154 A 1 
ATOM 1169 C CB    . GLU A 1 154 ? -20.363 25.614  61.847  1.00 31.00 154 A 1 
ATOM 1170 C CG    . GLU A 1 154 ? -19.748 26.593  62.844  1.00 29.94 154 A 1 
ATOM 1171 C CD    . GLU A 1 154 ? -20.313 28.022  62.704  1.00 30.40 154 A 1 
ATOM 1172 O OE1   . GLU A 1 154 ? -20.361 28.717  63.727  1.00 29.75 154 A 1 
ATOM 1173 O OE2   . GLU A 1 154 ? -20.712 28.382  61.563  1.00 31.57 154 A 1 
ATOM 1174 N N     . ALA A 1 155 ? -22.134 23.196  62.357  1.00 28.64 155 A 1 
ATOM 1175 C CA    . ALA A 1 155 ? -23.083 22.085  62.511  1.00 30.65 155 A 1 
ATOM 1176 C C     . ALA A 1 155 ? -24.474 22.264  61.867  1.00 28.59 155 A 1 
ATOM 1177 O O     . ALA A 1 155 ? -25.298 21.351  61.964  1.00 27.20 155 A 1 
ATOM 1178 C CB    . ALA A 1 155 ? -23.247 21.905  64.027  1.00 28.95 155 A 1 
ATOM 1179 N N     . THR A 1 156 ? -24.785 23.437  61.390  1.00 36.73 156 A 1 
ATOM 1180 C CA    . THR A 1 156 ? -26.169 23.888  61.149  1.00 38.37 156 A 1 
ATOM 1181 C C     . THR A 1 156 ? -26.873 23.107  60.025  1.00 35.20 156 A 1 
ATOM 1182 O O     . THR A 1 156 ? -26.225 22.407  59.267  1.00 33.80 156 A 1 
ATOM 1183 C CB    . THR A 1 156 ? -26.167 25.383  60.823  1.00 34.48 156 A 1 
ATOM 1184 O OG1   . THR A 1 156 ? -25.347 25.649  59.699  1.00 32.55 156 A 1 
ATOM 1185 C CG2   . THR A 1 156 ? -25.663 26.241  61.980  1.00 36.13 156 A 1 
ATOM 1186 N N     . ALA A 1 157 ? -28.124 23.178  59.741  1.00 28.09 157 A 1 
ATOM 1187 C CA    . ALA A 1 157 ? -29.389 23.342  60.461  1.00 28.47 157 A 1 
ATOM 1188 C C     . ALA A 1 157 ? -30.488 22.811  59.492  1.00 26.05 157 A 1 
ATOM 1189 O O     . ALA A 1 157 ? -30.153 22.241  58.458  1.00 24.89 157 A 1 
ATOM 1190 C CB    . ALA A 1 157 ? -29.597 24.809  60.874  1.00 27.44 157 A 1 
ATOM 1191 N N     . PRO A 1 158 ? -31.756 22.917  59.772  1.00 27.22 158 A 1 
ATOM 1192 C CA    . PRO A 1 158 ? -32.641 21.751  59.671  1.00 29.37 158 A 1 
ATOM 1193 C C     . PRO A 1 158 ? -33.691 21.698  58.532  1.00 27.86 158 A 1 
ATOM 1194 O O     . PRO A 1 158 ? -34.318 20.652  58.391  1.00 26.62 158 A 1 
ATOM 1195 C CB    . PRO A 1 158 ? -33.336 21.786  61.038  1.00 26.87 158 A 1 
ATOM 1196 C CG    . PRO A 1 158 ? -33.499 23.265  61.344  1.00 26.87 158 A 1 
ATOM 1197 C CD    . PRO A 1 158 ? -32.324 23.898  60.606  1.00 33.20 158 A 1 
ATOM 1198 N N     . VAL A 1 159 ? -33.997 22.778  57.840  1.00 26.69 159 A 1 
ATOM 1199 C CA    . VAL A 1 159 ? -35.375 23.315  57.912  1.00 29.77 159 A 1 
ATOM 1200 C C     . VAL A 1 159 ? -36.515 22.596  57.132  1.00 27.63 159 A 1 
ATOM 1201 O O     . VAL A 1 159 ? -36.955 21.501  57.481  1.00 25.78 159 A 1 
ATOM 1202 C CB    . VAL A 1 159 ? -35.425 24.844  57.716  1.00 27.67 159 A 1 
ATOM 1203 C CG1   . VAL A 1 159 ? -36.725 25.427  58.269  1.00 26.52 159 A 1 
ATOM 1204 C CG2   . VAL A 1 159 ? -34.286 25.600  58.411  1.00 31.37 159 A 1 
ATOM 1205 N N     . LEU A 1 160 ? -37.124 23.293  56.211  1.00 26.32 160 A 1 
ATOM 1206 C CA    . LEU A 1 160 ? -38.558 23.212  55.849  1.00 28.78 160 A 1 
ATOM 1207 C C     . LEU A 1 160 ? -38.782 22.535  54.478  1.00 26.44 160 A 1 
ATOM 1208 O O     . LEU A 1 160 ? -37.844 22.415  53.708  1.00 25.11 160 A 1 
ATOM 1209 C CB    . LEU A 1 160 ? -39.095 24.668  55.820  1.00 27.42 160 A 1 
ATOM 1210 C CG    . LEU A 1 160 ? -39.301 25.338  57.187  1.00 27.09 160 A 1 
ATOM 1211 C CD1   . LEU A 1 160 ? -39.271 26.867  57.048  1.00 29.61 160 A 1 
ATOM 1212 C CD2   . LEU A 1 160 ? -40.631 24.950  57.808  1.00 34.61 160 A 1 
ATOM 1213 N N     . GLY A 1 161 ? -39.944 22.111  54.042  1.00 29.94 161 A 1 
ATOM 1214 C CA    . GLY A 1 161 ? -41.303 22.158  54.611  1.00 31.49 161 A 1 
ATOM 1215 C C     . GLY A 1 161 ? -42.429 22.077  53.569  1.00 29.54 161 A 1 
ATOM 1216 O O     . GLY A 1 161 ? -43.298 21.211  53.656  1.00 27.48 161 A 1 
ATOM 1217 N N     . ARG A 1 162 ? -42.449 22.956  52.625  1.00 23.08 162 A 1 
ATOM 1218 C CA    . ARG A 1 162 ? -43.643 23.217  51.767  1.00 27.12 162 A 1 
ATOM 1219 C C     . ARG A 1 162 ? -43.780 22.249  50.581  1.00 25.56 162 A 1 
ATOM 1220 O O     . ARG A 1 162 ? -42.775 21.713  50.152  1.00 23.46 162 A 1 
ATOM 1221 C CB    . ARG A 1 162 ? -43.530 24.654  51.224  1.00 25.58 162 A 1 
ATOM 1222 C CG    . ARG A 1 162 ? -44.390 25.668  51.980  1.00 25.54 162 A 1 
ATOM 1223 C CD    . ARG A 1 162 ? -44.370 27.009  51.238  1.00 25.50 162 A 1 
ATOM 1224 N NE    . ARG A 1 162 ? -45.343 27.954  51.795  1.00 26.74 162 A 1 
ATOM 1225 C CZ    . ARG A 1 162 ? -45.557 29.211  51.383  1.00 25.83 162 A 1 
ATOM 1226 N NH1   . ARG A 1 162 ? -44.843 29.720  50.413  1.00 24.45 162 A 1 
ATOM 1227 N NH2   . ARG A 1 162 ? -46.466 29.944  51.925  1.00 22.58 162 A 1 
ATOM 1228 N N     . LYS A 1 163 ? -44.914 22.089  49.916  1.00 21.52 163 A 1 
ATOM 1229 C CA    . LYS A 1 163 ? -46.357 22.108  50.266  1.00 26.84 163 A 1 
ATOM 1230 C C     . LYS A 1 163 ? -47.194 21.349  49.211  1.00 25.58 163 A 1 
ATOM 1231 O O     . LYS A 1 163 ? -47.593 20.231  49.513  1.00 24.02 163 A 1 
ATOM 1232 C CB    . LYS A 1 163 ? -46.908 23.544  50.448  1.00 25.48 163 A 1 
ATOM 1233 C CG    . LYS A 1 163 ? -48.231 23.632  51.233  1.00 24.24 163 A 1 
ATOM 1234 C CD    . LYS A 1 163 ? -48.876 25.016  51.065  1.00 23.36 163 A 1 
ATOM 1235 C CE    . LYS A 1 163 ? -50.168 25.180  51.853  1.00 22.57 163 A 1 
ATOM 1236 N NZ    . LYS A 1 163 ? -50.987 26.290  51.300  1.00 21.86 163 A 1 
ATOM 1237 N N     . GLU A 1 164 ? -47.511 21.964  48.080  1.00 25.23 164 A 1 
ATOM 1238 C CA    . GLU A 1 164 ? -48.921 21.933  47.627  1.00 27.39 164 A 1 
ATOM 1239 C C     . GLU A 1 164 ? -49.340 20.996  46.463  1.00 26.33 164 A 1 
ATOM 1240 O O     . GLU A 1 164 ? -49.863 19.925  46.754  1.00 25.45 164 A 1 
ATOM 1241 C CB    . GLU A 1 164 ? -49.406 23.382  47.396  1.00 26.83 164 A 1 
ATOM 1242 C CG    . GLU A 1 164 ? -50.317 23.892  48.516  1.00 26.50 164 A 1 
ATOM 1243 C CD    . GLU A 1 164 ? -50.537 25.403  48.512  1.00 27.31 164 A 1 
ATOM 1244 O OE1   . GLU A 1 164 ? -51.211 25.870  49.464  1.00 28.12 164 A 1 
ATOM 1245 O OE2   . GLU A 1 164 ? -49.932 26.123  47.691  1.00 29.84 164 A 1 
ATOM 1246 N N     . GLU A 1 165 ? -49.284 21.436  45.232  1.00 27.24 165 A 1 
ATOM 1247 C CA    . GLU A 1 165 ? -50.553 21.644  44.514  1.00 28.65 165 A 1 
ATOM 1248 C C     . GLU A 1 165 ? -51.123 20.449  43.701  1.00 27.41 165 A 1 
ATOM 1249 O O     . GLU A 1 165 ? -50.402 19.584  43.220  1.00 26.25 165 A 1 
ATOM 1250 C CB    . GLU A 1 165 ? -50.472 22.922  43.659  1.00 28.26 165 A 1 
ATOM 1251 C CG    . GLU A 1 165 ? -51.463 23.995  44.115  1.00 27.71 165 A 1 
ATOM 1252 C CD    . GLU A 1 165 ? -51.343 25.326  43.348  1.00 29.04 165 A 1 
ATOM 1253 O OE1   . GLU A 1 165 ? -52.074 26.267  43.738  1.00 29.85 165 A 1 
ATOM 1254 O OE2   . GLU A 1 165 ? -50.527 25.413  42.397  1.00 31.56 165 A 1 
ATOM 1255 N N     . ASP A 1 166 ? -52.449 20.489  43.560  1.00 28.03 166 A 1 
ATOM 1256 C CA    . ASP A 1 166 ? -53.370 19.365  43.288  1.00 30.45 166 A 1 
ATOM 1257 C C     . ASP A 1 166 ? -53.536 18.852  41.843  1.00 28.58 166 A 1 
ATOM 1258 O O     . ASP A 1 166 ? -53.881 17.687  41.623  1.00 27.48 166 A 1 
ATOM 1259 C CB    . ASP A 1 166 ? -54.785 19.854  43.658  1.00 29.51 166 A 1 
ATOM 1260 C CG    . ASP A 1 166 ? -55.096 19.959  45.141  1.00 27.34 166 A 1 
ATOM 1261 O OD1   . ASP A 1 166 ? -54.760 19.011  45.878  1.00 28.34 166 A 1 
ATOM 1262 O OD2   . ASP A 1 166 ? -55.730 20.967  45.494  1.00 29.71 166 A 1 
ATOM 1263 N N     . THR A 1 167 ? -53.546 19.751  40.914  1.00 25.51 167 A 1 
ATOM 1264 C CA    . THR A 1 167 ? -54.514 19.746  39.787  1.00 27.19 167 A 1 
ATOM 1265 C C     . THR A 1 167 ? -54.285 18.628  38.746  1.00 25.37 167 A 1 
ATOM 1266 O O     . THR A 1 167 ? -53.194 18.115  38.627  1.00 23.79 167 A 1 
ATOM 1267 C CB    . THR A 1 167 ? -54.492 21.112  39.091  1.00 25.34 167 A 1 
ATOM 1268 O OG1   . THR A 1 167 ? -53.200 21.398  38.597  1.00 24.54 167 A 1 
ATOM 1269 C CG2   . THR A 1 167 ? -54.902 22.257  40.001  1.00 26.99 167 A 1 
ATOM 1270 N N     . SER A 1 168 ? -55.168 18.229  37.882  1.00 27.95 168 A 1 
ATOM 1271 C CA    . SER A 1 168 ? -56.630 18.283  37.757  1.00 27.40 168 A 1 
ATOM 1272 C C     . SER A 1 168 ? -57.083 17.135  36.833  1.00 25.92 168 A 1 
ATOM 1273 O O     . SER A 1 168 ? -56.282 16.488  36.180  1.00 25.28 168 A 1 
ATOM 1274 C CB    . SER A 1 168 ? -57.088 19.625  37.158  1.00 27.14 168 A 1 
ATOM 1275 O OG    . SER A 1 168 ? -58.485 19.635  36.934  1.00 26.11 168 A 1 
ATOM 1276 N N     . TRP A 1 169 ? -58.368 16.927  36.780  1.00 29.26 169 A 1 
ATOM 1277 C CA    . TRP A 1 169 ? -59.158 15.692  36.648  1.00 26.22 169 A 1 
ATOM 1278 C C     . TRP A 1 169 ? -59.328 15.040  35.274  1.00 25.25 169 A 1 
ATOM 1279 O O     . TRP A 1 169 ? -59.666 13.852  35.223  1.00 23.10 169 A 1 
ATOM 1280 C CB    . TRP A 1 169 ? -60.552 16.068  37.132  1.00 24.78 169 A 1 
ATOM 1281 C CG    . TRP A 1 169 ? -60.740 16.424  38.558  1.00 22.41 169 A 1 
ATOM 1282 C CD1   . TRP A 1 169 ? -60.057 17.351  39.271  1.00 20.11 169 A 1 
ATOM 1283 C CD2   . TRP A 1 169 ? -61.724 15.860  39.477  1.00 22.40 169 A 1 
ATOM 1284 N NE1   . TRP A 1 169 ? -60.534 17.413  40.576  1.00 19.75 169 A 1 
ATOM 1285 C CE2   . TRP A 1 169 ? -61.559 16.498  40.730  1.00 20.30 169 A 1 
ATOM 1286 C CE3   . TRP A 1 169 ? -62.715 14.862  39.360  1.00 23.44 169 A 1 
ATOM 1287 C CZ2   . TRP A 1 169 ? -62.352 16.150  41.841  1.00 22.26 169 A 1 
ATOM 1288 C CZ3   . TRP A 1 169 ? -63.504 14.517  40.463  1.00 23.01 169 A 1 
ATOM 1289 C CH2   . TRP A 1 169 ? -63.324 15.149  41.686  1.00 23.58 169 A 1 
ATOM 1290 N N     . LEU A 1 170 ? -59.319 15.811  34.216  1.00 23.71 170 A 1 
ATOM 1291 C CA    . LEU A 1 170 ? -60.321 15.670  33.140  1.00 25.24 170 A 1 
ATOM 1292 C C     . LEU A 1 170 ? -60.336 14.330  32.361  1.00 24.37 170 A 1 
ATOM 1293 O O     . LEU A 1 170 ? -59.341 13.651  32.205  1.00 22.56 170 A 1 
ATOM 1294 C CB    . LEU A 1 170 ? -60.200 16.865  32.169  1.00 23.93 170 A 1 
ATOM 1295 C CG    . LEU A 1 170 ? -60.996 18.098  32.616  1.00 22.59 170 A 1 
ATOM 1296 C CD1   . LEU A 1 170 ? -60.520 19.327  31.850  1.00 24.28 170 A 1 
ATOM 1297 C CD2   . LEU A 1 170 ? -62.499 17.947  32.373  1.00 27.32 170 A 1 
ATOM 1298 N N     . LEU A 1 171 ? -61.403 14.022  31.738  1.00 25.25 171 A 1 
ATOM 1299 C CA    . LEU A 1 171 ? -62.559 13.163  31.972  1.00 26.72 171 A 1 
ATOM 1300 C C     . LEU A 1 171 ? -62.824 12.203  30.804  1.00 25.48 171 A 1 
ATOM 1301 O O     . LEU A 1 171 ? -63.164 11.055  31.027  1.00 23.60 171 A 1 
ATOM 1302 C CB    . LEU A 1 171 ? -63.811 14.070  32.101  1.00 25.59 171 A 1 
ATOM 1303 C CG    . LEU A 1 171 ? -64.416 14.229  33.499  1.00 24.14 171 A 1 
ATOM 1304 C CD1   . LEU A 1 171 ? -65.409 15.402  33.507  1.00 24.93 171 A 1 
ATOM 1305 C CD2   . LEU A 1 171 ? -65.170 12.980  33.944  1.00 27.50 171 A 1 
ATOM 1306 N N     . LEU A 1 172 ? -62.859 12.723  29.608  1.00 24.93 172 A 1 
ATOM 1307 C CA    . LEU A 1 172 ? -63.915 12.367  28.642  1.00 26.75 172 A 1 
ATOM 1308 C C     . LEU A 1 172 ? -63.764 11.015  27.905  1.00 25.52 172 A 1 
ATOM 1309 O O     . LEU A 1 172 ? -62.682 10.460  27.788  1.00 23.34 172 A 1 
ATOM 1310 C CB    . LEU A 1 172 ? -64.114 13.532  27.648  1.00 25.04 172 A 1 
ATOM 1311 C CG    . LEU A 1 172 ? -65.127 14.575  28.134  1.00 23.79 172 A 1 
ATOM 1312 C CD1   . LEU A 1 172 ? -64.913 15.908  27.408  1.00 25.28 172 A 1 
ATOM 1313 C CD2   . LEU A 1 172 ? -66.576 14.143  27.900  1.00 28.54 172 A 1 
ATOM 1314 N N     . SER A 1 173 ? -64.883 10.554  27.410  1.00 27.01 173 A 1 
ATOM 1315 C CA    . SER A 1 173 ? -65.557 9.284   27.686  1.00 29.70 173 A 1 
ATOM 1316 C C     . SER A 1 173 ? -65.888 8.390   26.477  1.00 27.91 173 A 1 
ATOM 1317 O O     . SER A 1 173 ? -65.740 7.176   26.562  1.00 26.31 173 A 1 
ATOM 1318 C CB    . SER A 1 173 ? -66.887 9.647   28.349  1.00 28.52 173 A 1 
ATOM 1319 O OG    . SER A 1 173 ? -67.572 10.634  27.588  1.00 28.01 173 A 1 
ATOM 1320 N N     . LYS A 1 174 ? -66.530 8.945   25.492  1.00 24.68 174 A 1 
ATOM 1321 C CA    . LYS A 1 174 ? -67.549 8.308   24.623  1.00 30.39 174 A 1 
ATOM 1322 C C     . LYS A 1 174 ? -66.977 7.557   23.402  1.00 28.74 174 A 1 
ATOM 1323 O O     . LYS A 1 174 ? -65.817 7.750   23.082  1.00 25.74 174 A 1 
ATOM 1324 C CB    . LYS A 1 174 ? -68.483 9.433   24.146  1.00 27.78 174 A 1 
ATOM 1325 C CG    . LYS A 1 174 ? -69.546 9.813   25.174  1.00 27.45 174 A 1 
ATOM 1326 C CD    . LYS A 1 174 ? -70.573 10.757  24.529  1.00 25.56 174 A 1 
ATOM 1327 C CE    . LYS A 1 174 ? -71.795 10.869  25.420  1.00 23.89 174 A 1 
ATOM 1328 N NZ    . LYS A 1 174 ? -72.974 11.295  24.649  1.00 23.08 174 A 1 
ATOM 1329 N N     . ASP A 1 175 ? -67.697 6.806   22.597  1.00 29.63 175 A 1 
ATOM 1330 C CA    . ASP A 1 175 ? -68.918 5.971   22.689  1.00 31.52 175 A 1 
ATOM 1331 C C     . ASP A 1 175 ? -68.937 4.941   21.529  1.00 28.67 175 A 1 
ATOM 1332 O O     . ASP A 1 175 ? -68.580 3.794   21.687  1.00 26.69 175 A 1 
ATOM 1333 C CB    . ASP A 1 175 ? -70.225 6.799   22.571  1.00 29.35 175 A 1 
ATOM 1334 C CG    . ASP A 1 175 ? -70.943 7.128   23.884  1.00 27.79 175 A 1 
ATOM 1335 O OD1   . ASP A 1 175 ? -70.701 6.446   24.893  1.00 28.62 175 A 1 
ATOM 1336 O OD2   . ASP A 1 175 ? -71.718 8.105   23.862  1.00 30.15 175 A 1 
ATOM 1337 N N     . SER A 1 176 ? -69.473 5.350   20.427  1.00 28.62 176 A 1 
ATOM 1338 C CA    . SER A 1 176 ? -70.322 4.554   19.511  1.00 31.53 176 A 1 
ATOM 1339 C C     . SER A 1 176 ? -69.636 4.139   18.192  1.00 30.23 176 A 1 
ATOM 1340 O O     . SER A 1 176 ? -68.528 4.564   17.922  1.00 27.90 176 A 1 
ATOM 1341 C CB    . SER A 1 176 ? -71.553 5.422   19.224  1.00 28.93 176 A 1 
ATOM 1342 O OG    . SER A 1 176 ? -71.193 6.640   18.578  1.00 28.39 176 A 1 
ATOM 1343 N N     . ASP A 1 177 ? -70.214 3.432   17.238  1.00 32.94 177 A 1 
ATOM 1344 C CA    . ASP A 1 177 ? -71.262 2.390   17.166  1.00 35.14 177 A 1 
ATOM 1345 C C     . ASP A 1 177 ? -71.121 1.597   15.840  1.00 32.50 177 A 1 
ATOM 1346 O O     . ASP A 1 177 ? -71.040 0.385   15.831  1.00 30.20 177 A 1 
ATOM 1347 C CB    . ASP A 1 177 ? -72.682 3.004   17.174  1.00 32.15 177 A 1 
ATOM 1348 C CG    . ASP A 1 177 ? -73.594 2.578   18.331  1.00 29.83 177 A 1 
ATOM 1349 O OD1   . ASP A 1 177 ? -73.244 1.623   19.043  1.00 30.33 177 A 1 
ATOM 1350 O OD2   . ASP A 1 177 ? -74.650 3.235   18.450  1.00 31.43 177 A 1 
ATOM 1351 N N     . ASN A 1 178 ? -71.237 2.275   14.699  1.00 30.30 178 A 1 
ATOM 1352 C CA    . ASN A 1 178 ? -72.295 1.890   13.750  1.00 31.27 178 A 1 
ATOM 1353 C C     . ASN A 1 178 ? -71.904 1.014   12.523  1.00 28.79 178 A 1 
ATOM 1354 O O     . ASN A 1 178 ? -70.766 0.647   12.289  1.00 26.32 178 A 1 
ATOM 1355 C CB    . ASN A 1 178 ? -73.070 3.165   13.347  1.00 29.14 178 A 1 
ATOM 1356 C CG    . ASN A 1 178 ? -74.551 3.105   13.666  1.00 26.73 178 A 1 
ATOM 1357 O OD1   . ASN A 1 178 ? -75.174 2.067   13.788  1.00 28.87 178 A 1 
ATOM 1358 N ND2   . ASN A 1 178 ? -75.185 4.252   13.792  1.00 31.44 178 A 1 
ATOM 1359 N N     . HIS A 1 179 ? -72.943 0.712   11.774  1.00 31.80 179 A 1 
ATOM 1360 C CA    . HIS A 1 179 ? -73.200 -0.262  10.686  1.00 33.95 179 A 1 
ATOM 1361 C C     . HIS A 1 179 ? -72.258 -0.227  9.432   1.00 31.74 179 A 1 
ATOM 1362 O O     . HIS A 1 179 ? -71.238 0.438   9.457   1.00 29.27 179 A 1 
ATOM 1363 C CB    . HIS A 1 179 ? -74.662 0.005   10.306  1.00 31.49 179 A 1 
ATOM 1364 C CG    . HIS A 1 179 ? -75.704 -0.200  11.381  1.00 31.07 179 A 1 
ATOM 1365 N ND1   . HIS A 1 179 ? -75.949 -1.378  12.034  1.00 31.74 179 A 1 
ATOM 1366 C CD2   . HIS A 1 179 ? -76.653 0.693   11.765  1.00 32.32 179 A 1 
ATOM 1367 C CE1   . HIS A 1 179 ? -77.022 -1.189  12.817  1.00 30.92 179 A 1 
ATOM 1368 N NE2   . HIS A 1 179 ? -77.493 0.050   12.684  1.00 30.61 179 A 1 
ATOM 1369 N N     . ASN A 1 180 ? -72.447 -0.827  8.257   1.00 33.74 180 A 1 
ATOM 1370 C CA    . ASN A 1 180 ? -73.638 -1.433  7.637   1.00 35.48 180 A 1 
ATOM 1371 C C     . ASN A 1 180 ? -73.323 -2.481  6.517   1.00 32.78 180 A 1 
ATOM 1372 O O     . ASN A 1 180 ? -73.257 -3.671  6.762   1.00 30.03 180 A 1 
ATOM 1373 C CB    . ASN A 1 180 ? -74.517 -0.296  7.041   1.00 32.79 180 A 1 
ATOM 1374 C CG    . ASN A 1 180 ? -76.013 -0.562  7.091   1.00 29.76 180 A 1 
ATOM 1375 O OD1   . ASN A 1 180 ? -76.495 -1.656  7.283   1.00 31.44 180 A 1 
ATOM 1376 N ND2   . ASN A 1 180 ? -76.809 0.472   6.935   1.00 33.59 180 A 1 
ATOM 1377 N N     . ARG A 1 181 ? -73.265 -2.096  5.255   1.00 33.28 181 A 1 
ATOM 1378 C CA    . ARG A 1 181 ? -73.612 -2.877  4.023   1.00 36.01 181 A 1 
ATOM 1379 C C     . ARG A 1 181 ? -72.397 -3.116  3.086   1.00 33.85 181 A 1 
ATOM 1380 O O     . ARG A 1 181 ? -71.355 -2.540  3.337   1.00 30.48 181 A 1 
ATOM 1381 C CB    . ARG A 1 181 ? -74.680 -2.059  3.267   1.00 32.38 181 A 1 
ATOM 1382 C CG    . ARG A 1 181 ? -76.123 -2.263  3.715   1.00 30.43 181 A 1 
ATOM 1383 C CD    . ARG A 1 181 ? -77.038 -1.377  2.858   1.00 28.25 181 A 1 
ATOM 1384 N NE    . ARG A 1 181 ? -78.463 -1.653  3.093   1.00 27.64 181 A 1 
ATOM 1385 C CZ    . ARG A 1 181 ? -79.493 -0.999  2.557   1.00 24.72 181 A 1 
ATOM 1386 N NH1   . ARG A 1 181 ? -79.301 0.015   1.751   1.00 24.01 181 A 1 
ATOM 1387 N NH2   . ARG A 1 181 ? -80.713 -1.352  2.818   1.00 23.87 181 A 1 
ATOM 1388 N N     . SER A 1 182 ? -72.435 -3.782  1.941   1.00 34.87 182 A 1 
ATOM 1389 C CA    . SER A 1 182 ? -73.297 -4.814  1.319   1.00 36.68 182 A 1 
ATOM 1390 C C     . SER A 1 182 ? -72.616 -5.510  0.117   1.00 35.20 182 A 1 
ATOM 1391 O O     . SER A 1 182 ? -72.518 -6.722  0.106   1.00 32.48 182 A 1 
ATOM 1392 C CB    . SER A 1 182 ? -74.612 -4.215  0.770   1.00 33.24 182 A 1 
ATOM 1393 O OG    . SER A 1 182 ? -75.312 -5.105  -0.082  1.00 31.18 182 A 1 
ATOM 1394 N N     . GLY A 1 183 ? -72.283 -4.779  -0.954  1.00 36.86 183 A 1 
ATOM 1395 C CA    . GLY A 1 183 ? -72.488 -5.282  -2.328  1.00 36.46 183 A 1 
ATOM 1396 C C     . GLY A 1 183 ? -71.432 -6.176  -3.008  1.00 34.68 183 A 1 
ATOM 1397 O O     . GLY A 1 183 ? -70.319 -6.349  -2.531  1.00 32.12 183 A 1 
ATOM 1398 N N     . ASN A 1 184 ? -71.840 -6.718  -4.192  1.00 40.11 184 A 1 
ATOM 1399 C CA    . ASN A 1 184 ? -71.437 -8.006  -4.775  1.00 41.05 184 A 1 
ATOM 1400 C C     . ASN A 1 184 ? -70.178 -8.123  -5.656  1.00 38.63 184 A 1 
ATOM 1401 O O     . ASN A 1 184 ? -69.555 -9.169  -5.642  1.00 34.06 184 A 1 
ATOM 1402 C CB    . ASN A 1 184 ? -72.602 -8.469  -5.668  1.00 36.00 184 A 1 
ATOM 1403 C CG    . ASN A 1 184 ? -73.787 -9.085  -4.942  1.00 32.27 184 A 1 
ATOM 1404 O OD1   . ASN A 1 184 ? -73.727 -9.491  -3.806  1.00 34.05 184 A 1 
ATOM 1405 N ND2   . ASN A 1 184 ? -74.902 -9.204  -5.624  1.00 36.76 184 A 1 
ATOM 1406 N N     . ASN A 1 185 ? -69.968 -7.226  -6.595  1.00 39.04 185 A 1 
ATOM 1407 C CA    . ASN A 1 185 ? -69.741 -7.652  -7.998  1.00 40.91 185 A 1 
ATOM 1408 C C     . ASN A 1 185 ? -68.401 -8.365  -8.321  1.00 38.49 185 A 1 
ATOM 1409 O O     . ASN A 1 185 ? -67.405 -8.227  -7.636  1.00 34.31 185 A 1 
ATOM 1410 C CB    . ASN A 1 185 ? -70.036 -6.487  -8.956  1.00 36.29 185 A 1 
ATOM 1411 C CG    . ASN A 1 185 ? -71.490 -6.429  -9.403  1.00 32.01 185 A 1 
ATOM 1412 O OD1   . ASN A 1 185 ? -72.313 -7.267  -9.099  1.00 33.35 185 A 1 
ATOM 1413 N ND2   . ASN A 1 185 ? -71.843 -5.418  -10.169 1.00 35.13 185 A 1 
ATOM 1414 N N     . SER A 1 186 ? -68.423 -9.108  -9.443  1.00 40.53 186 A 1 
ATOM 1415 C CA    . SER A 1 186 ? -67.712 -10.384 -9.668  1.00 41.44 186 A 1 
ATOM 1416 C C     . SER A 1 186 ? -66.461 -10.395 -10.549 1.00 40.17 186 A 1 
ATOM 1417 O O     . SER A 1 186 ? -65.907 -11.473 -10.749 1.00 36.94 186 A 1 
ATOM 1418 C CB    . SER A 1 186 ? -68.722 -11.323 -10.344 1.00 36.99 186 A 1 
ATOM 1419 O OG    . SER A 1 186 ? -69.184 -10.745 -11.558 1.00 35.12 186 A 1 
ATOM 1420 N N     . SER A 1 187 ? -66.087 -9.319  -11.211 1.00 42.01 187 A 1 
ATOM 1421 C CA    . SER A 1 187 ? -65.420 -9.405  -12.529 1.00 43.29 187 A 1 
ATOM 1422 C C     . SER A 1 187 ? -64.074 -10.160 -12.547 1.00 41.75 187 A 1 
ATOM 1423 O O     . SER A 1 187 ? -63.248 -10.042 -11.652 1.00 39.15 187 A 1 
ATOM 1424 C CB    . SER A 1 187 ? -65.273 -8.031  -13.160 1.00 39.29 187 A 1 
ATOM 1425 O OG    . SER A 1 187 ? -64.949 -8.172  -14.528 1.00 37.12 187 A 1 
ATOM 1426 N N     . THR A 1 188 ? -63.867 -10.916 -13.635 1.00 40.50 188 A 1 
ATOM 1427 C CA    . THR A 1 188 ? -62.992 -12.114 -13.759 1.00 43.03 188 A 1 
ATOM 1428 C C     . THR A 1 188 ? -61.537 -11.903 -14.178 1.00 42.30 188 A 1 
ATOM 1429 O O     . THR A 1 188 ? -60.893 -12.862 -14.574 1.00 37.96 188 A 1 
ATOM 1430 C CB    . THR A 1 188 ? -63.625 -13.050 -14.806 1.00 36.53 188 A 1 
ATOM 1431 O OG1   . THR A 1 188 ? -63.981 -12.310 -15.954 1.00 33.23 188 A 1 
ATOM 1432 C CG2   . THR A 1 188 ? -64.885 -13.736 -14.296 1.00 36.60 188 A 1 
ATOM 1433 N N     . SER A 1 189 ? -61.026 -10.683 -14.222 1.00 38.46 189 A 1 
ATOM 1434 C CA    . SER A 1 189 ? -59.916 -10.348 -15.124 1.00 39.77 189 A 1 
ATOM 1435 C C     . SER A 1 189 ? -58.639 -11.204 -14.956 1.00 39.14 189 A 1 
ATOM 1436 O O     . SER A 1 189 ? -58.224 -11.551 -13.852 1.00 36.72 189 A 1 
ATOM 1437 C CB    . SER A 1 189 ? -59.571 -8.867  -15.069 1.00 36.04 189 A 1 
ATOM 1438 O OG    . SER A 1 189 ? -58.722 -8.549  -16.143 1.00 33.56 189 A 1 
ATOM 1439 N N     . SER A 1 190 ? -58.043 -11.499 -16.112 1.00 36.63 190 A 1 
ATOM 1440 C CA    . SER A 1 190 ? -56.938 -12.439 -16.351 1.00 37.79 190 A 1 
ATOM 1441 C C     . SER A 1 190 ? -55.687 -12.180 -15.498 1.00 36.86 190 A 1 
ATOM 1442 O O     . SER A 1 190 ? -55.043 -11.140 -15.603 1.00 34.24 190 A 1 
ATOM 1443 C CB    . SER A 1 190 ? -56.582 -12.367 -17.832 1.00 34.04 190 A 1 
ATOM 1444 O OG    . SER A 1 190 ? -55.594 -13.293 -18.188 1.00 31.73 190 A 1 
ATOM 1445 N N     . SER A 1 191 ? -55.321 -13.165 -14.677 1.00 34.40 191 A 1 
ATOM 1446 C CA    . SER A 1 191 ? -54.135 -13.165 -13.820 1.00 35.65 191 A 1 
ATOM 1447 C C     . SER A 1 191 ? -52.862 -13.409 -14.628 1.00 34.89 191 A 1 
ATOM 1448 O O     . SER A 1 191 ? -52.397 -14.540 -14.745 1.00 32.71 191 A 1 
ATOM 1449 C CB    . SER A 1 191 ? -54.293 -14.223 -12.729 1.00 31.96 191 A 1 
ATOM 1450 O OG    . SER A 1 191 ? -54.394 -15.522 -13.280 1.00 30.45 191 A 1 
ATOM 1451 N N     . SER A 1 192 ? -52.291 -12.349 -15.201 1.00 32.61 192 A 1 
ATOM 1452 C CA    . SER A 1 192 ? -50.949 -12.438 -15.782 1.00 34.19 192 A 1 
ATOM 1453 C C     . SER A 1 192 ? -49.946 -12.732 -14.661 1.00 33.21 192 A 1 
ATOM 1454 O O     . SER A 1 192 ? -49.633 -11.871 -13.846 1.00 31.70 192 A 1 
ATOM 1455 C CB    . SER A 1 192 ? -50.585 -11.168 -16.529 1.00 31.27 192 A 1 
ATOM 1456 O OG    . SER A 1 192 ? -49.372 -11.347 -17.215 1.00 29.69 192 A 1 
ATOM 1457 N N     . GLN A 1 193 ? -49.478 -13.986 -14.607 1.00 25.58 193 A 1 
ATOM 1458 C CA    . GLN A 1 193 ? -48.481 -14.459 -13.650 1.00 26.12 193 A 1 
ATOM 1459 C C     . GLN A 1 193 ? -47.129 -13.810 -13.959 1.00 25.50 193 A 1 
ATOM 1460 O O     . GLN A 1 193 ? -46.318 -14.356 -14.711 1.00 23.21 193 A 1 
ATOM 1461 C CB    . GLN A 1 193 ? -48.380 -15.989 -13.688 1.00 24.21 193 A 1 
ATOM 1462 C CG    . GLN A 1 193 ? -49.568 -16.711 -13.068 1.00 23.00 193 A 1 
ATOM 1463 C CD    . GLN A 1 193 ? -49.409 -18.235 -13.092 1.00 21.26 193 A 1 
ATOM 1464 O OE1   . GLN A 1 193 ? -48.604 -18.802 -13.808 1.00 22.78 193 A 1 
ATOM 1465 N NE2   . GLN A 1 193 ? -50.185 -18.963 -12.318 1.00 22.25 193 A 1 
ATOM 1466 N N     . TYR A 1 194 ? -46.890 -12.629 -13.402 1.00 22.26 194 A 1 
ATOM 1467 C CA    . TYR A 1 194 ? -45.541 -12.101 -13.288 1.00 22.92 194 A 1 
ATOM 1468 C C     . TYR A 1 194 ? -44.771 -13.012 -12.340 1.00 21.92 194 A 1 
ATOM 1469 O O     . TYR A 1 194 ? -44.877 -12.891 -11.121 1.00 20.31 194 A 1 
ATOM 1470 C CB    . TYR A 1 194 ? -45.563 -10.630 -12.844 1.00 21.86 194 A 1 
ATOM 1471 C CG    . TYR A 1 194 ? -45.221 -9.662  -13.961 1.00 21.13 194 A 1 
ATOM 1472 C CD1   . TYR A 1 194 ? -43.897 -9.190  -14.116 1.00 19.22 194 A 1 
ATOM 1473 C CD2   . TYR A 1 194 ? -46.213 -9.227  -14.857 1.00 20.38 194 A 1 
ATOM 1474 C CE1   . TYR A 1 194 ? -43.575 -8.303  -15.147 1.00 19.69 194 A 1 
ATOM 1475 C CE2   . TYR A 1 194 ? -45.889 -8.337  -15.903 1.00 19.91 194 A 1 
ATOM 1476 C CZ    . TYR A 1 194 ? -44.566 -7.869  -16.037 1.00 20.45 194 A 1 
ATOM 1477 O OH    . TYR A 1 194 ? -44.256 -7.003  -17.053 1.00 21.51 194 A 1 
ATOM 1478 N N     . PHE A 1 195 ? -44.045 -13.983 -12.914 1.00 21.70 195 A 1 
ATOM 1479 C CA    . PHE A 1 195 ? -43.046 -14.757 -12.197 1.00 21.10 195 A 1 
ATOM 1480 C C     . PHE A 1 195 ? -41.978 -13.788 -11.671 1.00 21.49 195 A 1 
ATOM 1481 O O     . PHE A 1 195 ? -41.062 -13.400 -12.398 1.00 19.71 195 A 1 
ATOM 1482 C CB    . PHE A 1 195 ? -42.456 -15.846 -13.106 1.00 20.00 195 A 1 
ATOM 1483 C CG    . PHE A 1 195 ? -43.182 -17.159 -13.056 1.00 19.46 195 A 1 
ATOM 1484 C CD1   . PHE A 1 195 ? -42.728 -18.181 -12.209 1.00 19.54 195 A 1 
ATOM 1485 C CD2   . PHE A 1 195 ? -44.324 -17.380 -13.847 1.00 22.95 195 A 1 
ATOM 1486 C CE1   . PHE A 1 195 ? -43.382 -19.413 -12.155 1.00 21.12 195 A 1 
ATOM 1487 C CE2   . PHE A 1 195 ? -44.998 -18.617 -13.796 1.00 20.06 195 A 1 
ATOM 1488 C CZ    . PHE A 1 195 ? -44.522 -19.644 -12.948 1.00 19.55 195 A 1 
ATOM 1489 N N     . GLY A 1 196 ? -42.134 -13.347 -10.434 1.00 29.31 196 A 1 
ATOM 1490 C CA    . GLY A 1 196 ? -41.097 -12.643 -9.706  1.00 29.18 196 A 1 
ATOM 1491 C C     . GLY A 1 196 ? -39.946 -13.610 -9.474  1.00 27.89 196 A 1 
ATOM 1492 O O     . GLY A 1 196 ? -40.023 -14.443 -8.584  1.00 25.40 196 A 1 
ATOM 1493 N N     . GLU A 1 197 ? -38.903 -13.525 -10.305 1.00 23.99 197 A 1 
ATOM 1494 C CA    . GLU A 1 197 ? -37.631 -14.184 -10.021 1.00 23.65 197 A 1 
ATOM 1495 C C     . GLU A 1 197 ? -37.110 -13.629 -8.697  1.00 23.52 197 A 1 
ATOM 1496 O O     . GLU A 1 197 ? -36.577 -12.526 -8.617  1.00 21.31 197 A 1 
ATOM 1497 C CB    . GLU A 1 197 ? -36.609 -13.992 -11.148 1.00 21.84 197 A 1 
ATOM 1498 C CG    . GLU A 1 197 ? -36.840 -14.944 -12.335 1.00 19.89 197 A 1 
ATOM 1499 C CD    . GLU A 1 197 ? -35.732 -14.843 -13.400 1.00 17.98 197 A 1 
ATOM 1500 O OE1   . GLU A 1 197 ? -35.386 -15.898 -13.981 1.00 17.89 197 A 1 
ATOM 1501 O OE2   . GLU A 1 197 ? -35.233 -13.723 -13.647 1.00 18.88 197 A 1 
ATOM 1502 N N     . VAL A 1 198 ? -37.348 -14.397 -7.636  1.00 23.21 198 A 1 
ATOM 1503 C CA    . VAL A 1 198 ? -36.746 -14.160 -6.333  1.00 23.49 198 A 1 
ATOM 1504 C C     . VAL A 1 198 ? -35.261 -14.424 -6.513  1.00 22.56 198 A 1 
ATOM 1505 O O     . VAL A 1 198 ? -34.840 -15.576 -6.558  1.00 20.97 198 A 1 
ATOM 1506 C CB    . VAL A 1 198 ? -37.371 -15.070 -5.255  1.00 22.67 198 A 1 
ATOM 1507 C CG1   . VAL A 1 198 ? -36.794 -14.739 -3.872  1.00 21.92 198 A 1 
ATOM 1508 C CG2   . VAL A 1 198 ? -38.892 -14.890 -5.178  1.00 24.23 198 A 1 
ATOM 1509 N N     . ASP A 1 199 ? -34.489 -13.349 -6.678  1.00 29.69 199 A 1 
ATOM 1510 C CA    . ASP A 1 199 ? -33.036 -13.396 -6.599  1.00 29.81 199 A 1 
ATOM 1511 C C     . ASP A 1 199 ? -32.684 -13.984 -5.221  1.00 28.90 199 A 1 
ATOM 1512 O O     . ASP A 1 199 ? -32.700 -13.276 -4.206  1.00 27.00 199 A 1 
ATOM 1513 C CB    . ASP A 1 199 ? -32.436 -11.988 -6.808  1.00 28.74 199 A 1 
ATOM 1514 C CG    . ASP A 1 199 ? -31.633 -11.763 -8.110  1.00 25.69 199 A 1 
ATOM 1515 O OD1   . ASP A 1 199 ? -31.184 -12.755 -8.725  1.00 24.64 199 A 1 
ATOM 1516 O OD2   . ASP A 1 199 ? -31.379 -10.587 -8.436  1.00 26.12 199 A 1 
ATOM 1517 N N     . GLN A 1 200 ? -32.452 -15.294 -5.177  1.00 26.85 200 A 1 
ATOM 1518 C CA    . GLN A 1 200 ? -32.013 -15.994 -3.984  1.00 26.16 200 A 1 
ATOM 1519 C C     . GLN A 1 200 ? -30.632 -15.440 -3.624  1.00 25.77 200 A 1 
ATOM 1520 O O     . GLN A 1 200 ? -29.606 -15.854 -4.150  1.00 22.80 200 A 1 
ATOM 1521 C CB    . GLN A 1 200 ? -31.976 -17.511 -4.184  1.00 24.41 200 A 1 
ATOM 1522 C CG    . GLN A 1 200 ? -33.368 -18.162 -4.101  1.00 22.39 200 A 1 
ATOM 1523 C CD    . GLN A 1 200 ? -33.309 -19.687 -4.202  1.00 19.75 200 A 1 
ATOM 1524 O OE1   . GLN A 1 200 ? -32.324 -20.296 -4.581  1.00 20.26 200 A 1 
ATOM 1525 N NE2   . GLN A 1 200 ? -34.379 -20.374 -3.860  1.00 17.80 200 A 1 
ATOM 1526 N N     . TYR A 1 201 ? -30.647 -14.456 -2.726  1.00 27.17 201 A 1 
ATOM 1527 C CA    . TYR A 1 201 ? -29.469 -14.097 -1.962  1.00 26.91 201 A 1 
ATOM 1528 C C     . TYR A 1 201 ? -29.027 -15.366 -1.242  1.00 26.22 201 A 1 
ATOM 1529 O O     . TYR A 1 201 ? -29.696 -15.815 -0.312  1.00 24.58 201 A 1 
ATOM 1530 C CB    . TYR A 1 201 ? -29.784 -12.956 -0.981  1.00 25.78 201 A 1 
ATOM 1531 C CG    . TYR A 1 201 ? -29.242 -11.614 -1.415  1.00 24.53 201 A 1 
ATOM 1532 C CD1   . TYR A 1 201 ? -28.036 -11.135 -0.876  1.00 21.84 201 A 1 
ATOM 1533 C CD2   . TYR A 1 201 ? -29.922 -10.831 -2.371  1.00 22.73 201 A 1 
ATOM 1534 C CE1   . TYR A 1 201 ? -27.509 -9.898  -1.275  1.00 20.16 201 A 1 
ATOM 1535 C CE2   . TYR A 1 201 ? -29.406 -9.602  -2.777  1.00 19.62 201 A 1 
ATOM 1536 C CZ    . TYR A 1 201 ? -28.196 -9.135  -2.226  1.00 19.89 201 A 1 
ATOM 1537 O OH    . TYR A 1 201 ? -27.683 -7.917  -2.629  1.00 21.02 201 A 1 
ATOM 1538 N N     . PHE A 1 202 ? -27.944 -15.971 -1.723  1.00 28.45 202 A 1 
ATOM 1539 C CA    . PHE A 1 202 ? -27.272 -17.054 -1.026  1.00 28.27 202 A 1 
ATOM 1540 C C     . PHE A 1 202 ? -26.850 -16.535 0.347   1.00 28.14 202 A 1 
ATOM 1541 O O     . PHE A 1 202 ? -25.849 -15.818 0.484   1.00 25.88 202 A 1 
ATOM 1542 C CB    . PHE A 1 202 ? -26.096 -17.587 -1.852  1.00 26.60 202 A 1 
ATOM 1543 C CG    . PHE A 1 202 ? -26.349 -18.954 -2.444  1.00 24.25 202 A 1 
ATOM 1544 C CD1   . PHE A 1 202 ? -25.899 -20.101 -1.766  1.00 21.83 202 A 1 
ATOM 1545 C CD2   . PHE A 1 202 ? -27.046 -19.091 -3.659  1.00 23.82 202 A 1 
ATOM 1546 C CE1   . PHE A 1 202 ? -26.121 -21.380 -2.301  1.00 20.73 202 A 1 
ATOM 1547 C CE2   . PHE A 1 202 ? -27.276 -20.367 -4.193  1.00 20.25 202 A 1 
ATOM 1548 C CZ    . PHE A 1 202 ? -26.815 -21.518 -3.524  1.00 20.34 202 A 1 
ATOM 1549 N N     . ASP A 1 203 ? -27.668 -16.857 1.339   1.00 32.90 203 A 1 
ATOM 1550 C CA    . ASP A 1 203 ? -27.425 -16.498 2.720   1.00 32.26 203 A 1 
ATOM 1551 C C     . ASP A 1 203 ? -26.249 -17.344 3.210   1.00 31.40 203 A 1 
ATOM 1552 O O     . ASP A 1 203 ? -26.298 -18.572 3.219   1.00 28.94 203 A 1 
ATOM 1553 C CB    . ASP A 1 203 ? -28.718 -16.677 3.530   1.00 30.52 203 A 1 
ATOM 1554 C CG    . ASP A 1 203 ? -28.791 -15.759 4.754   1.00 26.52 203 A 1 
ATOM 1555 O OD1   . ASP A 1 203 ? -27.792 -15.045 5.007   1.00 23.70 203 A 1 
ATOM 1556 O OD2   . ASP A 1 203 ? -29.846 -15.763 5.413   1.00 24.25 203 A 1 
ATOM 1557 N N     . LEU A 1 204 ? -25.165 -16.674 3.564   1.00 30.69 204 A 1 
ATOM 1558 C CA    . LEU A 1 204 ? -23.913 -17.321 3.990   1.00 31.24 204 A 1 
ATOM 1559 C C     . LEU A 1 204 ? -24.052 -18.011 5.364   1.00 30.05 204 A 1 
ATOM 1560 O O     . LEU A 1 204 ? -23.094 -18.633 5.817   1.00 26.75 204 A 1 
ATOM 1561 C CB    . LEU A 1 204 ? -22.775 -16.277 3.974   1.00 28.62 204 A 1 
ATOM 1562 C CG    . LEU A 1 204 ? -21.919 -16.312 2.689   1.00 25.03 204 A 1 
ATOM 1563 C CD1   . LEU A 1 204 ? -21.164 -14.990 2.528   1.00 23.88 204 A 1 
ATOM 1564 C CD2   . LEU A 1 204 ? -20.890 -17.438 2.733   1.00 26.33 204 A 1 
ATOM 1565 N N     . VAL A 1 205 ? -25.217 -17.928 6.006   1.00 25.63 205 A 1 
ATOM 1566 C CA    . VAL A 1 205 ? -25.463 -18.486 7.345   1.00 26.07 205 A 1 
ATOM 1567 C C     . VAL A 1 205 ? -25.353 -20.008 7.347   1.00 25.35 205 A 1 
ATOM 1568 O O     . VAL A 1 205 ? -24.746 -20.579 8.251   1.00 22.90 205 A 1 
ATOM 1569 C CB    . VAL A 1 205 ? -26.841 -18.044 7.868   1.00 24.38 205 A 1 
ATOM 1570 C CG1   . VAL A 1 205 ? -27.074 -18.540 9.300   1.00 21.99 205 A 1 
ATOM 1571 C CG2   . VAL A 1 205 ? -26.986 -16.517 7.891   1.00 22.23 205 A 1 
ATOM 1572 N N     . GLY A 1 206 ? -25.913 -20.679 6.338   1.00 30.80 206 A 1 
ATOM 1573 C CA    . GLY A 1 206 ? -26.051 -22.141 6.333   1.00 30.30 206 A 1 
ATOM 1574 C C     . GLY A 1 206 ? -24.753 -22.942 6.211   1.00 30.25 206 A 1 
ATOM 1575 O O     . GLY A 1 206 ? -24.810 -24.166 6.127   1.00 27.27 206 A 1 
ATOM 1576 N N     . TYR A 1 207 ? -23.594 -22.291 6.174   1.00 29.38 207 A 1 
ATOM 1577 C CA    . TYR A 1 207 ? -22.328 -22.958 5.855   1.00 29.50 207 A 1 
ATOM 1578 C C     . TYR A 1 207 ? -21.820 -23.919 6.945   1.00 28.65 207 A 1 
ATOM 1579 O O     . TYR A 1 207 ? -20.950 -24.726 6.649   1.00 25.83 207 A 1 
ATOM 1580 C CB    . TYR A 1 207 ? -21.268 -21.916 5.463   1.00 27.91 207 A 1 
ATOM 1581 C CG    . TYR A 1 207 ? -20.779 -22.115 4.051   1.00 26.55 207 A 1 
ATOM 1582 C CD1   . TYR A 1 207 ? -19.807 -23.088 3.755   1.00 23.97 207 A 1 
ATOM 1583 C CD2   . TYR A 1 207 ? -21.343 -21.369 2.994   1.00 25.96 207 A 1 
ATOM 1584 C CE1   . TYR A 1 207 ? -19.404 -23.318 2.443   1.00 23.23 207 A 1 
ATOM 1585 C CE2   . TYR A 1 207 ? -20.943 -21.589 1.671   1.00 22.61 207 A 1 
ATOM 1586 C CZ    . TYR A 1 207 ? -19.973 -22.573 1.397   1.00 22.90 207 A 1 
ATOM 1587 O OH    . TYR A 1 207 ? -19.588 -22.801 0.088   1.00 24.64 207 A 1 
ATOM 1588 N N     . ASN A 1 208 ? -22.354 -23.839 8.159   1.00 28.78 208 A 1 
ATOM 1589 C CA    . ASN A 1 208 ? -21.857 -24.685 9.250   1.00 28.14 208 A 1 
ATOM 1590 C C     . ASN A 1 208 ? -22.103 -26.185 9.032   1.00 27.10 208 A 1 
ATOM 1591 O O     . ASN A 1 208 ? -21.243 -26.986 9.380   1.00 24.36 208 A 1 
ATOM 1592 C CB    . ASN A 1 208 ? -22.474 -24.233 10.588  1.00 26.75 208 A 1 
ATOM 1593 C CG    . ASN A 1 208 ? -21.718 -23.094 11.252  1.00 23.56 208 A 1 
ATOM 1594 O OD1   . ASN A 1 208 ? -20.692 -22.622 10.803  1.00 23.79 208 A 1 
ATOM 1595 N ND2   . ASN A 1 208 ? -22.209 -22.622 12.371  1.00 25.84 208 A 1 
ATOM 1596 N N     . SER A 1 209 ? -23.273 -26.574 8.504   1.00 33.78 209 A 1 
ATOM 1597 C CA    . SER A 1 209 ? -23.678 -27.989 8.556   1.00 33.84 209 A 1 
ATOM 1598 C C     . SER A 1 209 ? -22.981 -28.895 7.534   1.00 33.39 209 A 1 
ATOM 1599 O O     . SER A 1 209 ? -22.888 -30.095 7.756   1.00 30.45 209 A 1 
ATOM 1600 C CB    . SER A 1 209 ? -25.186 -28.089 8.380   1.00 30.93 209 A 1 
ATOM 1601 O OG    . SER A 1 209 ? -25.629 -29.420 8.457   1.00 28.35 209 A 1 
ATOM 1602 N N     . TYR A 1 210 ? -22.561 -28.358 6.372   1.00 34.58 210 A 1 
ATOM 1603 C CA    . TYR A 1 210 ? -22.124 -29.197 5.258   1.00 33.83 210 A 1 
ATOM 1604 C C     . TYR A 1 210 ? -20.656 -29.635 5.350   1.00 32.77 210 A 1 
ATOM 1605 O O     . TYR A 1 210 ? -20.163 -30.346 4.477   1.00 29.67 210 A 1 
ATOM 1606 C CB    . TYR A 1 210 ? -22.471 -28.520 3.927   1.00 31.01 210 A 1 
ATOM 1607 C CG    . TYR A 1 210 ? -23.077 -29.481 2.918   1.00 29.26 210 A 1 
ATOM 1608 C CD1   . TYR A 1 210 ? -22.254 -30.196 2.031   1.00 26.87 210 A 1 
ATOM 1609 C CD2   . TYR A 1 210 ? -24.474 -29.670 2.880   1.00 28.54 210 A 1 
ATOM 1610 C CE1   . TYR A 1 210 ? -22.815 -31.096 1.107   1.00 25.17 210 A 1 
ATOM 1611 C CE2   . TYR A 1 210 ? -25.042 -30.563 1.967   1.00 24.81 210 A 1 
ATOM 1612 C CZ    . TYR A 1 210 ? -24.206 -31.270 1.079   1.00 26.15 210 A 1 
ATOM 1613 O OH    . TYR A 1 210 ? -24.765 -32.147 0.178   1.00 27.02 210 A 1 
ATOM 1614 N N     . TYR A 1 211 ? -19.941 -29.197 6.401   1.00 35.01 211 A 1 
ATOM 1615 C CA    . TYR A 1 211 ? -18.514 -29.497 6.554   1.00 34.41 211 A 1 
ATOM 1616 C C     . TYR A 1 211 ? -18.216 -30.968 6.906   1.00 32.70 211 A 1 
ATOM 1617 O O     . TYR A 1 211 ? -17.094 -31.397 6.689   1.00 29.95 211 A 1 
ATOM 1618 C CB    . TYR A 1 211 ? -17.884 -28.534 7.564   1.00 32.69 211 A 1 
ATOM 1619 C CG    . TYR A 1 211 ? -17.193 -27.349 6.914   1.00 31.93 211 A 1 
ATOM 1620 C CD1   . TYR A 1 211 ? -15.861 -27.471 6.467   1.00 30.47 211 A 1 
ATOM 1621 C CD2   . TYR A 1 211 ? -17.872 -26.128 6.744   1.00 31.92 211 A 1 
ATOM 1622 C CE1   . TYR A 1 211 ? -15.208 -26.384 5.871   1.00 28.85 211 A 1 
ATOM 1623 C CE2   . TYR A 1 211 ? -17.228 -25.025 6.149   1.00 28.00 211 A 1 
ATOM 1624 C CZ    . TYR A 1 211 ? -15.882 -25.160 5.714   1.00 28.80 211 A 1 
ATOM 1625 O OH    . TYR A 1 211 ? -15.247 -24.080 5.144   1.00 28.92 211 A 1 
ATOM 1626 N N     . ASP A 1 212 ? -19.204 -31.738 7.395   1.00 36.65 212 A 1 
ATOM 1627 C CA    . ASP A 1 212 ? -18.953 -33.105 7.869   1.00 37.03 212 A 1 
ATOM 1628 C C     . ASP A 1 212 ? -18.466 -34.085 6.792   1.00 34.40 212 A 1 
ATOM 1629 O O     . ASP A 1 212 ? -17.498 -34.809 6.993   1.00 32.24 212 A 1 
ATOM 1630 C CB    . ASP A 1 212 ? -20.232 -33.681 8.522   1.00 35.04 212 A 1 
ATOM 1631 C CG    . ASP A 1 212 ? -20.440 -33.304 9.993   1.00 32.15 212 A 1 
ATOM 1632 O OD1   . ASP A 1 212 ? -19.490 -32.801 10.625  1.00 31.81 212 A 1 
ATOM 1633 O OD2   . ASP A 1 212 ? -21.564 -33.554 10.471  1.00 33.25 212 A 1 
ATOM 1634 N N     . SER A 1 213 ? -19.187 -34.159 5.661   1.00 41.79 213 A 1 
ATOM 1635 C CA    . SER A 1 213 ? -19.100 -35.381 4.851   1.00 42.27 213 A 1 
ATOM 1636 C C     . SER A 1 213 ? -17.937 -35.433 3.854   1.00 42.14 213 A 1 
ATOM 1637 O O     . SER A 1 213 ? -17.421 -36.513 3.566   1.00 38.17 213 A 1 
ATOM 1638 C CB    . SER A 1 213 ? -20.420 -35.597 4.115   1.00 37.47 213 A 1 
ATOM 1639 O OG    . SER A 1 213 ? -20.390 -36.801 3.383   1.00 34.61 213 A 1 
ATOM 1640 N N     . HIS A 1 214 ? -17.558 -34.294 3.256   1.00 32.16 214 A 1 
ATOM 1641 C CA    . HIS A 1 214 ? -16.609 -34.286 2.139   1.00 34.12 214 A 1 
ATOM 1642 C C     . HIS A 1 214 ? -15.126 -34.200 2.550   1.00 32.39 214 A 1 
ATOM 1643 O O     . HIS A 1 214 ? -14.281 -33.825 1.734   1.00 29.49 214 A 1 
ATOM 1644 C CB    . HIS A 1 214 ? -17.039 -33.267 1.061   1.00 32.22 214 A 1 
ATOM 1645 C CG    . HIS A 1 214 ? -17.889 -33.891 -0.008  1.00 31.52 214 A 1 
ATOM 1646 N ND1   . HIS A 1 214 ? -17.462 -34.825 -0.928  1.00 29.94 214 A 1 
ATOM 1647 C CD2   . HIS A 1 214 ? -19.212 -33.670 -0.274  1.00 30.25 214 A 1 
ATOM 1648 C CE1   . HIS A 1 214 ? -18.503 -35.141 -1.721  1.00 28.77 214 A 1 
ATOM 1649 N NE2   . HIS A 1 214 ? -19.590 -34.463 -1.352  1.00 27.72 214 A 1 
ATOM 1650 N N     . MET A 1 215 ? -14.812 -34.591 3.773   1.00 36.61 215 A 1 
ATOM 1651 C CA    . MET A 1 215 ? -13.438 -34.600 4.308   1.00 36.12 215 A 1 
ATOM 1652 C C     . MET A 1 215 ? -12.423 -35.314 3.398   1.00 35.39 215 A 1 
ATOM 1653 O O     . MET A 1 215 ? -11.328 -34.800 3.192   1.00 32.75 215 A 1 
ATOM 1654 C CB    . MET A 1 215 ? -13.453 -35.292 5.683   1.00 34.18 215 A 1 
ATOM 1655 C CG    . MET A 1 215 ? -13.791 -34.357 6.851   1.00 31.91 215 A 1 
ATOM 1656 S SD    . MET A 1 215 ? -12.326 -33.675 7.668   1.00 30.89 215 A 1 
ATOM 1657 C CE    . MET A 1 215 ? -12.797 -33.897 9.400   1.00 29.39 215 A 1 
ATOM 1658 N N     . SER A 1 216 ? -12.771 -36.470 2.835   1.00 41.16 216 A 1 
ATOM 1659 C CA    . SER A 1 216 ? -11.772 -37.464 2.417   1.00 42.32 216 A 1 
ATOM 1660 C C     . SER A 1 216 ? -10.779 -37.012 1.340   1.00 42.08 216 A 1 
ATOM 1661 O O     . SER A 1 216 ? -9.573  -37.142 1.510   1.00 38.49 216 A 1 
ATOM 1662 C CB    . SER A 1 216 ? -12.468 -38.749 1.960   1.00 37.90 216 A 1 
ATOM 1663 O OG    . SER A 1 216 ? -13.248 -38.524 0.797   1.00 34.38 216 A 1 
ATOM 1664 N N     . ASN A 1 217 ? -11.275 -36.522 0.198   1.00 41.04 217 A 1 
ATOM 1665 C CA    . ASN A 1 217 ? -10.400 -36.235 -0.939  1.00 40.50 217 A 1 
ATOM 1666 C C     . ASN A 1 217 ? -9.652  -34.903 -0.819  1.00 37.02 217 A 1 
ATOM 1667 O O     . ASN A 1 217 ? -8.648  -34.691 -1.494  1.00 35.07 217 A 1 
ATOM 1668 C CB    . ASN A 1 217 ? -11.209 -36.294 -2.246  1.00 38.36 217 A 1 
ATOM 1669 C CG    . ASN A 1 217 ? -11.360 -37.704 -2.803  1.00 35.58 217 A 1 
ATOM 1670 O OD1   . ASN A 1 217 ? -10.769 -38.663 -2.363  1.00 38.63 217 A 1 
ATOM 1671 N ND2   . ASN A 1 217 ? -12.163 -37.867 -3.832  1.00 40.22 217 A 1 
ATOM 1672 N N     . GLN A 1 218 ? -10.168 -33.997 0.011   1.00 41.90 218 A 1 
ATOM 1673 C CA    . GLN A 1 218 ? -9.585  -32.663 0.151   1.00 41.32 218 A 1 
ATOM 1674 C C     . GLN A 1 218 ? -8.304  -32.696 0.995   1.00 41.16 218 A 1 
ATOM 1675 O O     . GLN A 1 218 ? -7.387  -31.909 0.747   1.00 39.62 218 A 1 
ATOM 1676 C CB    . GLN A 1 218 ? -10.658 -31.716 0.701   1.00 38.51 218 A 1 
ATOM 1677 C CG    . GLN A 1 218 ? -10.439 -30.275 0.205   1.00 35.95 218 A 1 
ATOM 1678 C CD    . GLN A 1 218 ? -11.624 -29.349 0.534   1.00 33.52 218 A 1 
ATOM 1679 O OE1   . GLN A 1 218 ? -12.553 -29.675 1.231   1.00 36.39 218 A 1 
ATOM 1680 N NE2   . GLN A 1 218 ? -11.625 -28.140 0.018   1.00 34.42 218 A 1 
ATOM 1681 N N     . GLU A 1 219 ? -8.194  -33.660 1.903   1.00 48.39 219 A 1 
ATOM 1682 C CA    . GLU A 1 219 ? -7.009  -33.865 2.739   1.00 48.81 219 A 1 
ATOM 1683 C C     . GLU A 1 219 ? -5.737  -34.112 1.919   1.00 45.23 219 A 1 
ATOM 1684 O O     . GLU A 1 219 ? -4.696  -33.534 2.230   1.00 47.12 219 A 1 
ATOM 1685 C CB    . GLU A 1 219 ? -7.227  -35.035 3.697   1.00 47.77 219 A 1 
ATOM 1686 C CG    . GLU A 1 219 ? -8.184  -34.693 4.844   1.00 45.75 219 A 1 
ATOM 1687 C CD    . GLU A 1 219 ? -8.313  -35.831 5.865   1.00 44.20 219 A 1 
ATOM 1688 O OE1   . GLU A 1 219 ? -8.600  -35.522 7.038   1.00 40.59 219 A 1 
ATOM 1689 O OE2   . GLU A 1 219 ? -8.107  -37.001 5.466   1.00 40.68 219 A 1 
ATOM 1690 N N     . GLN A 1 220 ? -5.809  -34.908 0.842   1.00 48.65 220 A 1 
ATOM 1691 C CA    . GLN A 1 220 ? -4.620  -35.221 0.044   1.00 46.85 220 A 1 
ATOM 1692 C C     . GLN A 1 220 ? -4.025  -33.982 -0.637  1.00 43.43 220 A 1 
ATOM 1693 O O     . GLN A 1 220 ? -2.804  -33.825 -0.665  1.00 45.00 220 A 1 
ATOM 1694 C CB    . GLN A 1 220 ? -4.931  -36.280 -1.022  1.00 46.91 220 A 1 
ATOM 1695 C CG    . GLN A 1 220 ? -4.750  -37.699 -0.475  1.00 46.25 220 A 1 
ATOM 1696 C CD    . GLN A 1 220 ? -4.884  -38.772 -1.557  1.00 44.20 220 A 1 
ATOM 1697 O OE1   . GLN A 1 220 ? -5.404  -38.571 -2.641  1.00 44.72 220 A 1 
ATOM 1698 N NE2   . GLN A 1 220 ? -4.394  -39.970 -1.314  1.00 41.18 220 A 1 
ATOM 1699 N N     . TYR A 1 221 ? -4.878  -33.097 -1.190  1.00 49.02 221 A 1 
ATOM 1700 C CA    . TYR A 1 221 ? -4.396  -31.917 -1.899  1.00 45.25 221 A 1 
ATOM 1701 C C     . TYR A 1 221 ? -3.834  -30.872 -0.933  1.00 42.51 221 A 1 
ATOM 1702 O O     . TYR A 1 221 ? -2.765  -30.312 -1.172  1.00 39.73 221 A 1 
ATOM 1703 C CB    . TYR A 1 221 ? -5.523  -31.343 -2.771  1.00 43.69 221 A 1 
ATOM 1704 C CG    . TYR A 1 221 ? -5.017  -30.833 -4.100  1.00 39.78 221 A 1 
ATOM 1705 C CD1   . TYR A 1 221 ? -4.561  -29.512 -4.242  1.00 38.76 221 A 1 
ATOM 1706 C CD2   . TYR A 1 221 ? -4.968  -31.703 -5.211  1.00 39.72 221 A 1 
ATOM 1707 C CE1   . TYR A 1 221 ? -4.068  -29.049 -5.472  1.00 32.78 221 A 1 
ATOM 1708 C CE2   . TYR A 1 221 ? -4.478  -31.263 -6.444  1.00 32.51 221 A 1 
ATOM 1709 C CZ    . TYR A 1 221 ? -4.026  -29.931 -6.583  1.00 35.78 221 A 1 
ATOM 1710 O OH    . TYR A 1 221 ? -3.549  -29.486 -7.794  1.00 35.98 221 A 1 
ATOM 1711 N N     . VAL A 1 222 ? -4.516  -30.677 0.218   1.00 54.79 222 A 1 
ATOM 1712 C CA    . VAL A 1 222 ? -4.037  -29.783 1.287   1.00 53.50 222 A 1 
ATOM 1713 C C     . VAL A 1 222 ? -2.714  -30.300 1.865   1.00 49.60 222 A 1 
ATOM 1714 O O     . VAL A 1 222 ? -1.816  -29.507 2.121   1.00 51.26 222 A 1 
ATOM 1715 C CB    . VAL A 1 222 ? -5.103  -29.624 2.384   1.00 51.85 222 A 1 
ATOM 1716 C CG1   . VAL A 1 222 ? -4.587  -28.801 3.584   1.00 48.21 222 A 1 
ATOM 1717 C CG2   . VAL A 1 222 ? -6.338  -28.896 1.842   1.00 54.30 222 A 1 
ATOM 1718 N N     . MET A 1 223 ? -2.558  -31.623 1.995   1.00 61.89 223 A 1 
ATOM 1719 C CA    . MET A 1 223 ? -1.316  -32.219 2.482   1.00 60.33 223 A 1 
ATOM 1720 C C     . MET A 1 223 ? -0.154  -32.010 1.505   1.00 57.86 223 A 1 
ATOM 1721 O O     . MET A 1 223 ? 0.960   -31.713 1.937   1.00 61.43 223 A 1 
ATOM 1722 C CB    . MET A 1 223 ? -1.550  -33.704 2.790   1.00 60.15 223 A 1 
ATOM 1723 C CG    . MET A 1 223 ? -0.479  -34.290 3.706   1.00 57.04 223 A 1 
ATOM 1724 S SD    . MET A 1 223 ? -0.701  -36.051 4.125   1.00 54.17 223 A 1 
ATOM 1725 C CE    . MET A 1 223 ? -2.214  -35.989 5.124   1.00 48.15 223 A 1 
ATOM 1726 N N     . GLN A 1 224 ? -0.401  -32.075 0.182   1.00 51.35 224 A 1 
ATOM 1727 C CA    . GLN A 1 224 ? 0.626   -31.759 -0.821  1.00 48.94 224 A 1 
ATOM 1728 C C     . GLN A 1 224 ? 1.020   -30.277 -0.812  1.00 45.95 224 A 1 
ATOM 1729 O O     . GLN A 1 224 ? 2.216   -29.972 -0.869  1.00 48.76 224 A 1 
ATOM 1730 C CB    . GLN A 1 224 ? 0.157   -32.161 -2.231  1.00 48.90 224 A 1 
ATOM 1731 C CG    . GLN A 1 224 ? 0.638   -33.572 -2.597  1.00 47.98 224 A 1 
ATOM 1732 C CD    . GLN A 1 224 ? 0.306   -33.954 -4.042  1.00 45.35 224 A 1 
ATOM 1733 O OE1   . GLN A 1 224 ? -0.453  -33.317 -4.748  1.00 45.16 224 A 1 
ATOM 1734 N NE2   . GLN A 1 224 ? 0.890   -35.026 -4.544  1.00 43.05 224 A 1 
ATOM 1735 N N     . GLU A 1 225 ? 0.057   -29.346 -0.721  1.00 51.98 225 A 1 
ATOM 1736 C CA    . GLU A 1 225 ? 0.377   -27.917 -0.618  1.00 52.04 225 A 1 
ATOM 1737 C C     . GLU A 1 225 ? 1.105   -27.596 0.688   1.00 49.72 225 A 1 
ATOM 1738 O O     . GLU A 1 225 ? 2.065   -26.827 0.675   1.00 49.55 225 A 1 
ATOM 1739 C CB    . GLU A 1 225 ? -0.867  -27.028 -0.773  1.00 49.80 225 A 1 
ATOM 1740 C CG    . GLU A 1 225 ? -1.066  -26.545 -2.216  1.00 46.42 225 A 1 
ATOM 1741 C CD    . GLU A 1 225 ? -2.047  -25.369 -2.341  1.00 43.36 225 A 1 
ATOM 1742 O OE1   . GLU A 1 225 ? -1.865  -24.560 -3.290  1.00 41.61 225 A 1 
ATOM 1743 O OE2   . GLU A 1 225 ? -2.970  -25.262 -1.514  1.00 40.95 225 A 1 
ATOM 1744 N N     . GLN A 1 226 ? 0.709   -28.202 1.817   1.00 58.35 226 A 1 
ATOM 1745 C CA    . GLN A 1 226 ? 1.421   -28.053 3.081   1.00 56.40 226 A 1 
ATOM 1746 C C     . GLN A 1 226 ? 2.841   -28.615 3.004   1.00 53.73 226 A 1 
ATOM 1747 O O     . GLN A 1 226 ? 3.756   -27.972 3.506   1.00 57.85 226 A 1 
ATOM 1748 C CB    . GLN A 1 226 ? 0.675   -28.736 4.227   1.00 56.96 226 A 1 
ATOM 1749 C CG    . GLN A 1 226 ? -0.435  -27.840 4.794   1.00 54.44 226 A 1 
ATOM 1750 C CD    . GLN A 1 226 ? -1.078  -28.442 6.049   1.00 49.42 226 A 1 
ATOM 1751 O OE1   . GLN A 1 226 ? -0.852  -29.584 6.427   1.00 49.30 226 A 1 
ATOM 1752 N NE2   . GLN A 1 226 ? -1.882  -27.688 6.751   1.00 44.57 226 A 1 
ATOM 1753 N N     . GLN A 1 227 ? 3.051   -29.765 2.348   1.00 63.74 227 A 1 
ATOM 1754 C CA    . GLN A 1 227 ? 4.395   -30.295 2.119   1.00 61.30 227 A 1 
ATOM 1755 C C     . GLN A 1 227 ? 5.229   -29.328 1.286   1.00 59.26 227 A 1 
ATOM 1756 O O     . GLN A 1 227 ? 6.375   -29.062 1.646   1.00 62.28 227 A 1 
ATOM 1757 C CB    . GLN A 1 227 ? 4.338   -31.656 1.437   1.00 61.71 227 A 1 
ATOM 1758 C CG    . GLN A 1 227 ? 4.092   -32.789 2.455   1.00 59.11 227 A 1 
ATOM 1759 C CD    . GLN A 1 227 ? 4.053   -34.171 1.802   1.00 53.80 227 A 1 
ATOM 1760 O OE1   . GLN A 1 227 ? 4.119   -34.336 0.596   1.00 52.66 227 A 1 
ATOM 1761 N NE2   . GLN A 1 227 ? 3.974   -35.214 2.596   1.00 48.05 227 A 1 
ATOM 1762 N N     . HIS A 1 228 ? 4.662   -28.748 0.234   1.00 55.43 228 A 1 
ATOM 1763 C CA    . HIS A 1 228 ? 5.390   -27.789 -0.596  1.00 54.28 228 A 1 
ATOM 1764 C C     . HIS A 1 228 ? 5.701   -26.498 0.167   1.00 49.55 228 A 1 
ATOM 1765 O O     . HIS A 1 228 ? 6.798   -25.941 0.029   1.00 53.08 228 A 1 
ATOM 1766 C CB    . HIS A 1 228 ? 4.594   -27.525 -1.882  1.00 54.97 228 A 1 
ATOM 1767 C CG    . HIS A 1 228 ? 5.459   -26.982 -2.979  1.00 53.27 228 A 1 
ATOM 1768 N ND1   . HIS A 1 228 ? 6.086   -25.765 -3.011  1.00 48.35 228 A 1 
ATOM 1769 C CD2   . HIS A 1 228 ? 5.853   -27.636 -4.132  1.00 50.13 228 A 1 
ATOM 1770 C CE1   . HIS A 1 228 ? 6.826   -25.678 -4.132  1.00 44.69 228 A 1 
ATOM 1771 N NE2   . HIS A 1 228 ? 6.701   -26.800 -4.844  1.00 44.07 228 A 1 
ATOM 1772 N N     . LEU A 1 229 ? 4.787   -26.033 1.021   1.00 53.59 229 A 1 
ATOM 1773 C CA    . LEU A 1 229 ? 5.010   -24.865 1.875   1.00 51.01 229 A 1 
ATOM 1774 C C     . LEU A 1 229 ? 6.080   -25.153 2.941   1.00 48.60 229 A 1 
ATOM 1775 O O     . LEU A 1 229 ? 6.967   -24.330 3.152   1.00 48.96 229 A 1 
ATOM 1776 C CB    . LEU A 1 229 ? 3.680   -24.429 2.521   1.00 50.74 229 A 1 
ATOM 1777 C CG    . LEU A 1 229 ? 3.660   -22.921 2.841   1.00 48.54 229 A 1 
ATOM 1778 C CD1   . LEU A 1 229 ? 3.235   -22.109 1.626   1.00 45.61 229 A 1 
ATOM 1779 C CD2   . LEU A 1 229 ? 2.692   -22.611 3.989   1.00 51.86 229 A 1 
ATOM 1780 N N     . GLN A 1 230 ? 6.036   -26.334 3.577   1.00 62.49 230 A 1 
ATOM 1781 C CA    . GLN A 1 230 ? 7.056   -26.778 4.524   1.00 60.96 230 A 1 
ATOM 1782 C C     . GLN A 1 230 ? 8.420   -26.939 3.860   1.00 59.13 230 A 1 
ATOM 1783 O O     . GLN A 1 230 ? 9.432   -26.604 4.470   1.00 63.52 230 A 1 
ATOM 1784 C CB    . GLN A 1 230 ? 6.660   -28.114 5.150   1.00 62.47 230 A 1 
ATOM 1785 C CG    . GLN A 1 230 ? 5.639   -27.956 6.279   1.00 60.00 230 A 1 
ATOM 1786 C CD    . GLN A 1 230 ? 5.299   -29.299 6.950   1.00 53.97 230 A 1 
ATOM 1787 O OE1   . GLN A 1 230 ? 5.833   -30.345 6.640   1.00 51.20 230 A 1 
ATOM 1788 N NE2   . GLN A 1 230 ? 4.406   -29.291 7.917   1.00 47.92 230 A 1 
ATOM 1789 N N     . GLN A 1 231 ? 8.458   -27.432 2.620   1.00 61.51 231 A 1 
ATOM 1790 C CA    . GLN A 1 231 ? 9.699   -27.587 1.882   1.00 61.10 231 A 1 
ATOM 1791 C C     . GLN A 1 231 ? 10.304  -26.227 1.529   1.00 59.80 231 A 1 
ATOM 1792 O O     . GLN A 1 231 ? 11.488  -26.015 1.745   1.00 62.61 231 A 1 
ATOM 1793 C CB    . GLN A 1 231 ? 9.440   -28.479 0.673   1.00 60.76 231 A 1 
ATOM 1794 C CG    . GLN A 1 231 ? 10.746  -29.002 0.045   1.00 57.05 231 A 1 
ATOM 1795 C CD    . GLN A 1 231 ? 10.514  -30.209 -0.872  1.00 51.97 231 A 1 
ATOM 1796 O OE1   . GLN A 1 231 ? 9.409   -30.616 -1.180  1.00 50.78 231 A 1 
ATOM 1797 N NE2   . GLN A 1 231 ? 11.582  -30.836 -1.328  1.00 45.60 231 A 1 
ATOM 1798 N N     . MET A 1 232 ? 9.471   -25.264 1.129   1.00 63.69 232 A 1 
ATOM 1799 C CA    . MET A 1 232 ? 9.908   -23.885 0.890   1.00 61.63 232 A 1 
ATOM 1800 C C     . MET A 1 232 ? 10.363  -23.190 2.182   1.00 60.17 232 A 1 
ATOM 1801 O O     . MET A 1 232 ? 11.326  -22.428 2.171   1.00 62.97 232 A 1 
ATOM 1802 C CB    . MET A 1 232 ? 8.760   -23.121 0.227   1.00 59.85 232 A 1 
ATOM 1803 C CG    . MET A 1 232 ? 9.238   -21.910 -0.588  1.00 55.59 232 A 1 
ATOM 1804 S SD    . MET A 1 232 ? 7.903   -20.868 -1.283  1.00 53.73 232 A 1 
ATOM 1805 C CE    . MET A 1 232 ? 6.920   -22.100 -2.159  1.00 46.89 232 A 1 
ATOM 1806 N N     . GLN A 1 233 ? 9.703   -23.471 3.320   1.00 58.69 233 A 1 
ATOM 1807 C CA    . GLN A 1 233 ? 10.145  -22.996 4.636   1.00 56.03 233 A 1 
ATOM 1808 C C     . GLN A 1 233 ? 11.471  -23.629 5.057   1.00 52.69 233 A 1 
ATOM 1809 O O     . GLN A 1 233 ? 12.327  -22.916 5.576   1.00 58.19 233 A 1 
ATOM 1810 C CB    . GLN A 1 233 ? 9.075   -23.276 5.700   1.00 57.51 233 A 1 
ATOM 1811 C CG    . GLN A 1 233 ? 7.921   -22.264 5.657   1.00 55.67 233 A 1 
ATOM 1812 C CD    . GLN A 1 233 ? 6.854   -22.559 6.724   1.00 51.77 233 A 1 
ATOM 1813 O OE1   . GLN A 1 233 ? 6.870   -23.556 7.409   1.00 50.26 233 A 1 
ATOM 1814 N NE2   . GLN A 1 233 ? 5.897   -21.677 6.910   1.00 47.17 233 A 1 
ATOM 1815 N N     . LYS A 1 234 ? 11.665  -24.926 4.800   1.00 62.16 234 A 1 
ATOM 1816 C CA    . LYS A 1 234 ? 12.941  -25.601 5.042   1.00 62.41 234 A 1 
ATOM 1817 C C     . LYS A 1 234 ? 14.068  -25.004 4.211   1.00 60.70 234 A 1 
ATOM 1818 O O     . LYS A 1 234 ? 15.097  -24.677 4.778   1.00 63.19 234 A 1 
ATOM 1819 C CB    . LYS A 1 234 ? 12.846  -27.103 4.766   1.00 62.21 234 A 1 
ATOM 1820 C CG    . LYS A 1 234 ? 12.711  -27.903 6.060   1.00 58.19 234 A 1 
ATOM 1821 C CD    . LYS A 1 234 ? 12.779  -29.399 5.740   1.00 56.31 234 A 1 
ATOM 1822 C CE    . LYS A 1 234 ? 12.827  -30.210 7.028   1.00 49.92 234 A 1 
ATOM 1823 N NZ    . LYS A 1 234 ? 12.998  -31.656 6.741   1.00 44.45 234 A 1 
ATOM 1824 N N     . GLU A 1 235 ? 13.861  -24.813 2.913   1.00 57.92 235 A 1 
ATOM 1825 C CA    . GLU A 1 235 ? 14.870  -24.202 2.043   1.00 57.25 235 A 1 
ATOM 1826 C C     . GLU A 1 235 ? 15.226  -22.779 2.499   1.00 52.61 235 A 1 
ATOM 1827 O O     . GLU A 1 235 ? 16.389  -22.389 2.484   1.00 55.88 235 A 1 
ATOM 1828 C CB    . GLU A 1 235 ? 14.372  -24.161 0.591   1.00 57.59 235 A 1 
ATOM 1829 C CG    . GLU A 1 235 ? 14.458  -25.524 -0.105  1.00 53.20 235 A 1 
ATOM 1830 C CD    . GLU A 1 235 ? 13.944  -25.493 -1.563  1.00 51.73 235 A 1 
ATOM 1831 O OE1   . GLU A 1 235 ? 14.084  -26.536 -2.246  1.00 45.36 235 A 1 
ATOM 1832 O OE2   . GLU A 1 235 ? 13.400  -24.451 -1.991  1.00 46.09 235 A 1 
ATOM 1833 N N     . TYR A 1 236 ? 14.235  -22.010 2.968   1.00 55.10 236 A 1 
ATOM 1834 C CA    . TYR A 1 236 ? 14.488  -20.668 3.487   1.00 49.40 236 A 1 
ATOM 1835 C C     . TYR A 1 236 ? 15.233  -20.697 4.835   1.00 45.42 236 A 1 
ATOM 1836 O O     . TYR A 1 236 ? 16.147  -19.900 5.042   1.00 43.19 236 A 1 
ATOM 1837 C CB    . TYR A 1 236 ? 13.162  -19.903 3.598   1.00 47.74 236 A 1 
ATOM 1838 C CG    . TYR A 1 236 ? 13.338  -18.398 3.583   1.00 43.69 236 A 1 
ATOM 1839 C CD1   . TYR A 1 236 ? 13.536  -17.678 4.774   1.00 42.61 236 A 1 
ATOM 1840 C CD2   . TYR A 1 236 ? 13.337  -17.715 2.353   1.00 43.76 236 A 1 
ATOM 1841 C CE1   . TYR A 1 236 ? 13.729  -16.295 4.736   1.00 36.88 236 A 1 
ATOM 1842 C CE2   . TYR A 1 236 ? 13.531  -16.319 2.298   1.00 36.95 236 A 1 
ATOM 1843 C CZ    . TYR A 1 236 ? 13.725  -15.608 3.498   1.00 40.99 236 A 1 
ATOM 1844 O OH    . TYR A 1 236 ? 13.912  -14.253 3.467   1.00 41.37 236 A 1 
ATOM 1845 N N     . ALA A 1 237 ? 14.877  -21.639 5.727   1.00 64.26 237 A 1 
ATOM 1846 C CA    . ALA A 1 237 ? 15.579  -21.851 6.990   1.00 62.83 237 A 1 
ATOM 1847 C C     . ALA A 1 237 ? 17.014  -22.345 6.767   1.00 59.60 237 A 1 
ATOM 1848 O O     . ALA A 1 237 ? 17.929  -21.840 7.412   1.00 63.31 237 A 1 
ATOM 1849 C CB    . ALA A 1 237 ? 14.765  -22.818 7.857   1.00 64.02 237 A 1 
ATOM 1850 N N     . GLU A 1 238 ? 17.233  -23.253 5.814   1.00 60.19 238 A 1 
ATOM 1851 C CA    . GLU A 1 238 ? 18.571  -23.711 5.429   1.00 60.28 238 A 1 
ATOM 1852 C C     . GLU A 1 238 ? 19.411  -22.575 4.835   1.00 55.67 238 A 1 
ATOM 1853 O O     . GLU A 1 238 ? 20.580  -22.443 5.175   1.00 58.69 238 A 1 
ATOM 1854 C CB    . GLU A 1 238 ? 18.489  -24.883 4.445   1.00 61.26 238 A 1 
ATOM 1855 C CG    . GLU A 1 238 ? 18.193  -26.213 5.151   1.00 56.86 238 A 1 
ATOM 1856 C CD    . GLU A 1 238 ? 18.099  -27.418 4.197   1.00 52.07 238 A 1 
ATOM 1857 O OE1   . GLU A 1 238 ? 18.036  -28.555 4.723   1.00 48.02 238 A 1 
ATOM 1858 O OE2   . GLU A 1 238 ? 18.058  -27.211 2.974   1.00 47.21 238 A 1 
ATOM 1859 N N     . GLN A 1 239 ? 18.820  -21.700 4.013   1.00 59.07 239 A 1 
ATOM 1860 C CA    . GLN A 1 239 ? 19.528  -20.523 3.502   1.00 56.04 239 A 1 
ATOM 1861 C C     . GLN A 1 239 ? 19.871  -19.514 4.600   1.00 53.24 239 A 1 
ATOM 1862 O O     . GLN A 1 239 ? 20.937  -18.883 4.521   1.00 55.47 239 A 1 
ATOM 1863 C CB    . GLN A 1 239 ? 18.706  -19.818 2.421   1.00 56.53 239 A 1 
ATOM 1864 C CG    . GLN A 1 239 ? 18.837  -20.509 1.056   1.00 53.89 239 A 1 
ATOM 1865 C CD    . GLN A 1 239 ? 18.117  -19.752 -0.060  1.00 49.75 239 A 1 
ATOM 1866 O OE1   . GLN A 1 239 ? 17.601  -18.645 0.087   1.00 48.32 239 A 1 
ATOM 1867 N NE2   . GLN A 1 239 ? 18.078  -20.313 -1.245  1.00 43.96 239 A 1 
ATOM 1868 N N     . GLN A 1 240 ? 19.004  -19.323 5.600   1.00 58.20 240 A 1 
ATOM 1869 C CA    . GLN A 1 240 ? 19.336  -18.477 6.748   1.00 59.10 240 A 1 
ATOM 1870 C C     . GLN A 1 240 ? 20.424  -19.117 7.609   1.00 56.32 240 A 1 
ATOM 1871 O O     . GLN A 1 240 ? 21.374  -18.436 7.976   1.00 60.26 240 A 1 
ATOM 1872 C CB    . GLN A 1 240 ? 18.103  -18.144 7.589   1.00 59.74 240 A 1 
ATOM 1873 C CG    . GLN A 1 240 ? 17.304  -16.973 6.992   1.00 57.69 240 A 1 
ATOM 1874 C CD    . GLN A 1 240 ? 16.429  -16.253 8.017   1.00 53.31 240 A 1 
ATOM 1875 O OE1   . GLN A 1 240 ? 16.041  -16.765 9.044   1.00 52.25 240 A 1 
ATOM 1876 N NE2   . GLN A 1 240 ? 16.102  -14.994 7.782   1.00 47.57 240 A 1 
ATOM 1877 N N     . MET A 1 241 ? 20.330  -20.426 7.865   1.00 65.67 241 A 1 
ATOM 1878 C CA    . MET A 1 241 ? 21.314  -21.155 8.659   1.00 65.73 241 A 1 
ATOM 1879 C C     . MET A 1 241 ? 22.689  -21.175 7.969   1.00 63.15 241 A 1 
ATOM 1880 O O     . MET A 1 241 ? 23.703  -20.979 8.626   1.00 65.18 241 A 1 
ATOM 1881 C CB    . MET A 1 241 ? 20.780  -22.563 8.941   1.00 65.99 241 A 1 
ATOM 1882 C CG    . MET A 1 241 ? 21.322  -23.149 10.248  1.00 60.09 241 A 1 
ATOM 1883 S SD    . MET A 1 241 ? 20.752  -24.833 10.635  1.00 56.29 241 A 1 
ATOM 1884 C CE    . MET A 1 241 ? 18.963  -24.588 10.762  1.00 49.26 241 A 1 
ATOM 1885 N N     . GLN A 1 242 ? 22.715  -21.320 6.635   1.00 61.16 242 A 1 
ATOM 1886 C CA    . GLN A 1 242 ? 23.960  -21.183 5.877   1.00 59.33 242 A 1 
ATOM 1887 C C     . GLN A 1 242 ? 24.540  -19.768 5.949   1.00 53.98 242 A 1 
ATOM 1888 O O     . GLN A 1 242 ? 25.756  -19.633 6.045   1.00 58.88 242 A 1 
ATOM 1889 C CB    . GLN A 1 242 ? 23.757  -21.558 4.403   1.00 61.21 242 A 1 
ATOM 1890 C CG    . GLN A 1 242 ? 23.900  -23.068 4.177   1.00 58.12 242 A 1 
ATOM 1891 C CD    . GLN A 1 242 ? 23.835  -23.459 2.702   1.00 54.40 242 A 1 
ATOM 1892 O OE1   . GLN A 1 242 ? 23.519  -22.675 1.813   1.00 52.25 242 A 1 
ATOM 1893 N NE2   . GLN A 1 242 ? 24.158  -24.690 2.379   1.00 47.54 242 A 1 
ATOM 1894 N N     . LYS A 1 243 ? 23.712  -18.726 5.940   1.00 49.68 243 A 1 
ATOM 1895 C CA    . LYS A 1 243 ? 24.213  -17.349 6.116   1.00 49.51 243 A 1 
ATOM 1896 C C     . LYS A 1 243 ? 24.788  -17.123 7.511   1.00 44.44 243 A 1 
ATOM 1897 O O     . LYS A 1 243 ? 25.873  -16.552 7.606   1.00 45.23 243 A 1 
ATOM 1898 C CB    . LYS A 1 243 ? 23.127  -16.319 5.811   1.00 49.57 243 A 1 
ATOM 1899 C CG    . LYS A 1 243 ? 23.082  -16.014 4.313   1.00 48.46 243 A 1 
ATOM 1900 C CD    . LYS A 1 243 ? 22.092  -14.873 4.076   1.00 47.45 243 A 1 
ATOM 1901 C CE    . LYS A 1 243 ? 22.130  -14.450 2.612   1.00 42.47 243 A 1 
ATOM 1902 N NZ    . LYS A 1 243 ? 21.294  -13.247 2.391   1.00 38.31 243 A 1 
ATOM 1903 N N     . GLU A 1 244 ? 24.109  -17.605 8.564   1.00 56.21 244 A 1 
ATOM 1904 C CA    . GLU A 1 244 ? 24.648  -17.520 9.925   1.00 55.87 244 A 1 
ATOM 1905 C C     . GLU A 1 244 ? 25.936  -18.338 10.087  1.00 50.23 244 A 1 
ATOM 1906 O O     . GLU A 1 244 ? 26.854  -17.903 10.775  1.00 51.41 244 A 1 
ATOM 1907 C CB    . GLU A 1 244 ? 23.611  -17.990 10.959  1.00 55.21 244 A 1 
ATOM 1908 C CG    . GLU A 1 244 ? 22.663  -16.864 11.393  1.00 51.45 244 A 1 
ATOM 1909 C CD    . GLU A 1 244 ? 21.750  -17.272 12.565  1.00 50.07 244 A 1 
ATOM 1910 O OE1   . GLU A 1 244 ? 21.410  -16.371 13.367  1.00 44.21 244 A 1 
ATOM 1911 O OE2   . GLU A 1 244 ? 21.368  -18.458 12.635  1.00 43.98 244 A 1 
ATOM 1912 N N     . TYR A 1 245 ? 26.030  -19.515 9.441   1.00 59.68 245 A 1 
ATOM 1913 C CA    . TYR A 1 245 ? 27.256  -20.314 9.473   1.00 56.15 245 A 1 
ATOM 1914 C C     . TYR A 1 245 ? 28.418  -19.607 8.786   1.00 50.30 245 A 1 
ATOM 1915 O O     . TYR A 1 245 ? 29.506  -19.552 9.344   1.00 49.06 245 A 1 
ATOM 1916 C CB    . TYR A 1 245 ? 27.004  -21.705 8.875   1.00 53.45 245 A 1 
ATOM 1917 C CG    . TYR A 1 245 ? 27.436  -22.818 9.807   1.00 48.77 245 A 1 
ATOM 1918 C CD1   . TYR A 1 245 ? 28.747  -23.333 9.750   1.00 46.30 245 A 1 
ATOM 1919 C CD2   . TYR A 1 245 ? 26.532  -23.320 10.772  1.00 45.37 245 A 1 
ATOM 1920 C CE1   . TYR A 1 245 ? 29.149  -24.345 10.638  1.00 37.48 245 A 1 
ATOM 1921 C CE2   . TYR A 1 245 ? 26.931  -24.323 11.661  1.00 38.44 245 A 1 
ATOM 1922 C CZ    . TYR A 1 245 ? 28.239  -24.844 11.591  1.00 40.34 245 A 1 
ATOM 1923 O OH    . TYR A 1 245 ? 28.633  -25.839 12.457  1.00 38.77 245 A 1 
ATOM 1924 N N     . VAL A 1 246 ? 28.174  -18.991 7.615   1.00 53.34 246 A 1 
ATOM 1925 C CA    . VAL A 1 246 ? 29.232  -18.266 6.883   1.00 53.00 246 A 1 
ATOM 1926 C C     . VAL A 1 246 ? 29.670  -16.997 7.636   1.00 47.98 246 A 1 
ATOM 1927 O O     . VAL A 1 246 ? 30.858  -16.688 7.640   1.00 47.80 246 A 1 
ATOM 1928 C CB    . VAL A 1 246 ? 28.784  -17.950 5.446   1.00 50.71 246 A 1 
ATOM 1929 C CG1   . VAL A 1 246 ? 29.795  -17.077 4.692   1.00 46.53 246 A 1 
ATOM 1930 C CG2   . VAL A 1 246 ? 28.610  -19.221 4.622   1.00 52.76 246 A 1 
ATOM 1931 N N     . GLU A 1 247 ? 28.753  -16.295 8.305   1.00 48.81 247 A 1 
ATOM 1932 C CA    . GLU A 1 247 ? 29.136  -15.153 9.159   1.00 48.46 247 A 1 
ATOM 1933 C C     . GLU A 1 247 ? 29.908  -15.594 10.411  1.00 42.95 247 A 1 
ATOM 1934 O O     . GLU A 1 247 ? 30.844  -14.902 10.820  1.00 43.11 247 A 1 
ATOM 1935 C CB    . GLU A 1 247 ? 27.911  -14.290 9.541   1.00 47.54 247 A 1 
ATOM 1936 C CG    . GLU A 1 247 ? 27.558  -13.278 8.437   1.00 46.70 247 A 1 
ATOM 1937 C CD    . GLU A 1 247 ? 26.461  -12.268 8.831   1.00 45.58 247 A 1 
ATOM 1938 O OE1   . GLU A 1 247 ? 26.449  -11.168 8.221   1.00 42.04 247 A 1 
ATOM 1939 O OE2   . GLU A 1 247 ? 25.608  -12.584 9.694   1.00 41.84 247 A 1 
ATOM 1940 N N     . ASN A 1 248 ? 29.562  -16.749 10.999  1.00 49.81 248 A 1 
ATOM 1941 C CA    . ASN A 1 248 ? 30.266  -17.254 12.183  1.00 50.01 248 A 1 
ATOM 1942 C C     . ASN A 1 248 ? 31.633  -17.872 11.857  1.00 44.70 248 A 1 
ATOM 1943 O O     . ASN A 1 248 ? 32.574  -17.649 12.619  1.00 41.92 248 A 1 
ATOM 1944 C CB    . ASN A 1 248 ? 29.360  -18.245 12.941  1.00 47.12 248 A 1 
ATOM 1945 C CG    . ASN A 1 248 ? 28.370  -17.550 13.858  1.00 43.83 248 A 1 
ATOM 1946 O OD1   . ASN A 1 248 ? 28.669  -16.592 14.559  1.00 42.10 248 A 1 
ATOM 1947 N ND2   . ASN A 1 248 ? 27.150  -18.030 13.918  1.00 43.80 248 A 1 
ATOM 1948 N N     . GLU A 1 249 ? 31.782  -18.607 10.754  1.00 48.33 249 A 1 
ATOM 1949 C CA    . GLU A 1 249 ? 33.094  -19.153 10.360  1.00 48.32 249 A 1 
ATOM 1950 C C     . GLU A 1 249 ? 34.106  -18.048 10.035  1.00 44.45 249 A 1 
ATOM 1951 O O     . GLU A 1 249 ? 35.293  -18.174 10.331  1.00 41.69 249 A 1 
ATOM 1952 C CB    . GLU A 1 249 ? 32.973  -20.098 9.152   1.00 44.63 249 A 1 
ATOM 1953 C CG    . GLU A 1 249 ? 32.557  -21.529 9.548   1.00 42.26 249 A 1 
ATOM 1954 C CD    . GLU A 1 249 ? 32.660  -22.520 8.378   1.00 40.98 249 A 1 
ATOM 1955 O OE1   . GLU A 1 249 ? 32.802  -23.730 8.664   1.00 37.87 249 A 1 
ATOM 1956 O OE2   . GLU A 1 249 ? 32.573  -22.083 7.205   1.00 38.41 249 A 1 
ATOM 1957 N N     . GLY A 1 250 ? 33.642  -16.928 9.480   1.00 42.28 250 A 1 
ATOM 1958 C CA    . GLY A 1 250 ? 34.527  -15.798 9.185   1.00 41.25 250 A 1 
ATOM 1959 C C     . GLY A 1 250 ? 35.121  -15.122 10.420  1.00 38.05 250 A 1 
ATOM 1960 O O     . GLY A 1 250 ? 36.134  -14.429 10.310  1.00 36.05 250 A 1 
ATOM 1961 N N     . SER A 1 251 ? 34.523  -15.320 11.586  1.00 43.82 251 A 1 
ATOM 1962 C CA    . SER A 1 251 ? 35.022  -14.786 12.853  1.00 43.24 251 A 1 
ATOM 1963 C C     . SER A 1 251 ? 36.029  -15.709 13.533  1.00 39.50 251 A 1 
ATOM 1964 O O     . SER A 1 251 ? 36.028  -15.811 14.767  1.00 38.00 251 A 1 
ATOM 1965 C CB    . SER A 1 251 ? 33.864  -14.394 13.775  1.00 41.52 251 A 1 
ATOM 1966 O OG    . SER A 1 251 ? 34.352  -13.684 14.899  1.00 39.74 251 A 1 
ATOM 1967 N N     . GLU A 1 252 ? 36.883  -16.394 12.784  1.00 39.54 252 A 1 
ATOM 1968 C CA    . GLU A 1 252 ? 38.060  -17.029 13.378  1.00 40.06 252 A 1 
ATOM 1969 C C     . GLU A 1 252 ? 38.881  -15.945 14.076  1.00 35.90 252 A 1 
ATOM 1970 O O     . GLU A 1 252 ? 39.473  -15.049 13.463  1.00 34.31 252 A 1 
ATOM 1971 C CB    . GLU A 1 252 ? 38.908  -17.807 12.368  1.00 38.08 252 A 1 
ATOM 1972 C CG    . GLU A 1 252 ? 38.377  -19.223 12.114  1.00 37.80 252 A 1 
ATOM 1973 C CD    . GLU A 1 252 ? 39.412  -20.125 11.413  1.00 37.88 252 A 1 
ATOM 1974 O OE1   . GLU A 1 252 ? 39.324  -21.355 11.613  1.00 35.63 252 A 1 
ATOM 1975 O OE2   . GLU A 1 252 ? 40.305  -19.588 10.723  1.00 35.46 252 A 1 
ATOM 1976 N N     . CYS A 1 253 ? 38.884  -16.030 15.409  1.00 39.34 253 A 1 
ATOM 1977 C CA    . CYS A 1 253 ? 39.706  -15.193 16.259  1.00 40.36 253 A 1 
ATOM 1978 C C     . CYS A 1 253 ? 41.167  -15.477 15.909  1.00 34.80 253 A 1 
ATOM 1979 O O     . CYS A 1 253 ? 41.760  -16.438 16.399  1.00 34.32 253 A 1 
ATOM 1980 C CB    . CYS A 1 253 ? 39.415  -15.517 17.727  1.00 39.36 253 A 1 
ATOM 1981 S SG    . CYS A 1 253 ? 37.759  -14.951 18.212  1.00 38.15 253 A 1 
ATOM 1982 N N     . ILE A 1 254 ? 41.742  -14.603 15.077  1.00 32.22 254 A 1 
ATOM 1983 C CA    . ILE A 1 254 ? 43.188  -14.559 14.890  1.00 35.49 254 A 1 
ATOM 1984 C C     . ILE A 1 254 ? 43.777  -14.212 16.257  1.00 32.91 254 A 1 
ATOM 1985 O O     . ILE A 1 254 ? 43.870  -13.044 16.627  1.00 31.27 254 A 1 
ATOM 1986 C CB    . ILE A 1 254 ? 43.604  -13.568 13.792  1.00 33.70 254 A 1 
ATOM 1987 C CG1   . ILE A 1 254 ? 42.957  -13.929 12.442  1.00 32.55 254 A 1 
ATOM 1988 C CG2   . ILE A 1 254 ? 45.139  -13.548 13.652  1.00 35.60 254 A 1 
ATOM 1989 C CD1   . ILE A 1 254 ? 43.213  -12.922 11.321  1.00 34.51 254 A 1 
ATOM 1990 N N     . VAL A 1 255 ? 44.107  -15.250 17.035  1.00 39.60 255 A 1 
ATOM 1991 C CA    . VAL A 1 255 ? 44.811  -15.079 18.308  1.00 43.04 255 A 1 
ATOM 1992 C C     . VAL A 1 255 ? 46.155  -14.448 17.943  1.00 38.82 255 A 1 
ATOM 1993 O O     . VAL A 1 255 ? 46.944  -15.100 17.252  1.00 37.43 255 A 1 
ATOM 1994 C CB    . VAL A 1 255 ? 45.003  -16.408 19.051  1.00 41.49 255 A 1 
ATOM 1995 C CG1   . VAL A 1 255 ? 45.739  -16.183 20.382  1.00 38.48 255 A 1 
ATOM 1996 C CG2   . VAL A 1 255 ? 43.658  -17.065 19.364  1.00 43.10 255 A 1 
ATOM 1997 N N     . PRO A 1 256 ? 46.413  -13.206 18.337  1.00 39.18 256 A 1 
ATOM 1998 C CA    . PRO A 1 256 ? 47.660  -12.563 17.982  1.00 41.54 256 A 1 
ATOM 1999 C C     . PRO A 1 256 ? 48.775  -13.302 18.724  1.00 39.63 256 A 1 
ATOM 2000 O O     . PRO A 1 256 ? 48.973  -13.117 19.920  1.00 37.44 256 A 1 
ATOM 2001 C CB    . PRO A 1 256 ? 47.493  -11.099 18.399  1.00 38.48 256 A 1 
ATOM 2002 C CG    . PRO A 1 256 ? 46.478  -11.152 19.530  1.00 38.48 256 A 1 
ATOM 2003 C CD    . PRO A 1 256 ? 45.580  -12.337 19.137  1.00 43.78 256 A 1 
ATOM 2004 N N     . SER A 1 257 ? 49.473  -14.192 18.013  1.00 41.42 257 A 1 
ATOM 2005 C CA    . SER A 1 257 ? 50.630  -14.890 18.550  1.00 45.61 257 A 1 
ATOM 2006 C C     . SER A 1 257 ? 51.643  -13.824 18.967  1.00 43.88 257 A 1 
ATOM 2007 O O     . SER A 1 257 ? 52.127  -13.056 18.137  1.00 41.92 257 A 1 
ATOM 2008 C CB    . SER A 1 257 ? 51.202  -15.885 17.545  1.00 42.08 257 A 1 
ATOM 2009 O OG    . SER A 1 257 ? 51.518  -15.259 16.314  1.00 39.85 257 A 1 
ATOM 2010 N N     . GLN A 1 258 ? 51.912  -13.748 20.265  1.00 36.74 258 A 1 
ATOM 2011 C CA    . GLN A 1 258 ? 52.921  -12.855 20.812  1.00 40.20 258 A 1 
ATOM 2012 C C     . GLN A 1 258 ? 54.293  -13.302 20.298  1.00 37.17 258 A 1 
ATOM 2013 O O     . GLN A 1 258 ? 54.978  -14.100 20.926  1.00 35.25 258 A 1 
ATOM 2014 C CB    . GLN A 1 258 ? 52.884  -12.848 22.346  1.00 38.10 258 A 1 
ATOM 2015 C CG    . GLN A 1 258 ? 51.692  -12.102 22.938  1.00 36.38 258 A 1 
ATOM 2016 C CD    . GLN A 1 258 ? 51.763  -11.993 24.464  1.00 35.81 258 A 1 
ATOM 2017 O OE1   . GLN A 1 258 ? 52.586  -12.594 25.138  1.00 35.94 258 A 1 
ATOM 2018 N NE2   . GLN A 1 258 ? 50.900  -11.203 25.075  1.00 35.31 258 A 1 
ATOM 2019 N N     . SER A 1 259 ? 54.647  -12.811 19.135  1.00 37.85 259 A 1 
ATOM 2020 C CA    . SER A 1 259 ? 55.971  -13.051 18.588  1.00 40.41 259 A 1 
ATOM 2021 C C     . SER A 1 259 ? 56.987  -12.414 19.518  1.00 37.38 259 A 1 
ATOM 2022 O O     . SER A 1 259 ? 57.073  -11.188 19.648  1.00 36.19 259 A 1 
ATOM 2023 C CB    . SER A 1 259 ? 56.080  -12.536 17.151  1.00 38.72 259 A 1 
ATOM 2024 O OG    . SER A 1 259 ? 55.729  -11.164 17.060  1.00 37.65 259 A 1 
ATOM 2025 N N     . THR A 1 260 ? 57.733  -13.266 20.240  1.00 41.65 260 A 1 
ATOM 2026 C CA    . THR A 1 260 ? 58.813  -12.845 21.132  1.00 45.22 260 A 1 
ATOM 2027 C C     . THR A 1 260 ? 59.862  -12.107 20.304  1.00 41.60 260 A 1 
ATOM 2028 O O     . THR A 1 260 ? 60.517  -12.680 19.441  1.00 39.85 260 A 1 
ATOM 2029 C CB    . THR A 1 260 ? 59.428  -14.038 21.867  1.00 40.81 260 A 1 
ATOM 2030 O OG1   . THR A 1 260 ? 59.471  -15.184 21.047  1.00 37.82 260 A 1 
ATOM 2031 C CG2   . THR A 1 260 ? 58.597  -14.417 23.093  1.00 39.94 260 A 1 
ATOM 2032 N N     . ILE A 1 261 ? 59.969  -10.806 20.569  1.00 34.51 261 A 1 
ATOM 2033 C CA    . ILE A 1 261 ? 60.928  -9.921  19.903  1.00 37.91 261 A 1 
ATOM 2034 C C     . ILE A 1 261 ? 62.337  -10.322 20.363  1.00 34.73 261 A 1 
ATOM 2035 O O     . ILE A 1 261 ? 62.879  -9.756  21.308  1.00 33.25 261 A 1 
ATOM 2036 C CB    . ILE A 1 261 ? 60.609  -8.433  20.170  1.00 35.88 261 A 1 
ATOM 2037 C CG1   . ILE A 1 261 ? 59.164  -8.073  19.743  1.00 35.23 261 A 1 
ATOM 2038 C CG2   . ILE A 1 261 ? 61.615  -7.521  19.445  1.00 38.22 261 A 1 
ATOM 2039 C CD1   . ILE A 1 261 ? 58.707  -6.666  20.152  1.00 36.95 261 A 1 
ATOM 2040 N N     . VAL A 1 262 ? 62.929  -11.332 19.724  1.00 36.62 262 A 1 
ATOM 2041 C CA    . VAL A 1 262 ? 64.337  -11.653 19.942  1.00 40.60 262 A 1 
ATOM 2042 C C     . VAL A 1 262 ? 65.158  -10.501 19.363  1.00 36.51 262 A 1 
ATOM 2043 O O     . VAL A 1 262 ? 65.259  -10.338 18.145  1.00 35.30 262 A 1 
ATOM 2044 C CB    . VAL A 1 262 ? 64.732  -13.021 19.356  1.00 37.97 262 A 1 
ATOM 2045 C CG1   . VAL A 1 262 ? 66.199  -13.330 19.675  1.00 35.81 262 A 1 
ATOM 2046 C CG2   . VAL A 1 262 ? 63.881  -14.147 19.948  1.00 41.24 262 A 1 
ATOM 2047 N N     . ARG A 1 263 ? 65.725  -9.707  20.246  1.00 36.88 263 A 1 
ATOM 2048 C CA    . ARG A 1 263 ? 66.651  -8.608  19.916  1.00 42.04 263 A 1 
ATOM 2049 C C     . ARG A 1 263 ? 67.906  -9.164  19.233  1.00 38.34 263 A 1 
ATOM 2050 O O     . ARG A 1 263 ? 68.912  -9.394  19.896  1.00 36.80 263 A 1 
ATOM 2051 C CB    . ARG A 1 263 ? 67.047  -7.839  21.195  1.00 39.00 263 A 1 
ATOM 2052 C CG    . ARG A 1 263 ? 65.974  -6.918  21.788  1.00 37.47 263 A 1 
ATOM 2053 C CD    . ARG A 1 263 ? 66.570  -6.203  23.020  1.00 34.59 263 A 1 
ATOM 2054 N NE    . ARG A 1 263 ? 65.659  -5.188  23.577  1.00 32.75 263 A 1 
ATOM 2055 C CZ    . ARG A 1 263 ? 65.882  -4.425  24.633  1.00 29.33 263 A 1 
ATOM 2056 N NH1   . ARG A 1 263 ? 66.992  -4.531  25.323  1.00 27.50 263 A 1 
ATOM 2057 N NH2   . ARG A 1 263 ? 65.012  -3.547  25.011  1.00 25.72 263 A 1 
ATOM 2058 N N     . ARG A 1 264 ? 67.872  -9.378  17.937  1.00 36.48 264 A 1 
ATOM 2059 C CA    . ARG A 1 264 ? 69.123  -9.638  17.213  1.00 40.16 264 A 1 
ATOM 2060 C C     . ARG A 1 264 ? 69.964  -8.354  17.157  1.00 35.73 264 A 1 
ATOM 2061 O O     . ARG A 1 264 ? 69.412  -7.274  16.974  1.00 33.43 264 A 1 
ATOM 2062 C CB    . ARG A 1 264 ? 68.878  -10.231 15.822  1.00 36.87 264 A 1 
ATOM 2063 C CG    . ARG A 1 264 ? 69.001  -11.761 15.877  1.00 35.27 264 A 1 
ATOM 2064 C CD    . ARG A 1 264 ? 68.983  -12.382 14.467  1.00 33.61 264 A 1 
ATOM 2065 N NE    . ARG A 1 264 ? 69.219  -13.835 14.511  1.00 32.22 264 A 1 
ATOM 2066 C CZ    . ARG A 1 264 ? 69.282  -14.652 13.472  1.00 28.77 264 A 1 
ATOM 2067 N NH1   . ARG A 1 264 ? 69.132  -14.195 12.252  1.00 27.45 264 A 1 
ATOM 2068 N NH2   . ARG A 1 264 ? 69.500  -15.916 13.636  1.00 26.17 264 A 1 
ATOM 2069 N N     . PRO A 1 265 ? 71.281  -8.473  17.357  1.00 35.05 265 A 1 
ATOM 2070 C CA    . PRO A 1 265 ? 72.164  -7.319  17.518  1.00 38.81 265 A 1 
ATOM 2071 C C     . PRO A 1 265 ? 72.405  -6.578  16.192  1.00 36.67 265 A 1 
ATOM 2072 O O     . PRO A 1 265 ? 72.239  -7.104  15.097  1.00 34.48 265 A 1 
ATOM 2073 C CB    . PRO A 1 265 ? 73.450  -7.884  18.138  1.00 35.10 265 A 1 
ATOM 2074 C CG    . PRO A 1 265 ? 73.496  -9.315  17.605  1.00 35.05 265 A 1 
ATOM 2075 C CD    . PRO A 1 265 ? 72.018  -9.709  17.569  1.00 41.11 265 A 1 
ATOM 2076 N N     . HIS A 1 266 ? 72.851  -5.367  16.361  1.00 37.21 266 A 1 
ATOM 2077 C CA    . HIS A 1 266 ? 72.812  -4.239  15.431  1.00 41.94 266 A 1 
ATOM 2078 C C     . HIS A 1 266 ? 73.911  -4.196  14.343  1.00 39.79 266 A 1 
ATOM 2079 O O     . HIS A 1 266 ? 74.308  -3.101  13.970  1.00 38.08 266 A 1 
ATOM 2080 C CB    . HIS A 1 266 ? 72.835  -2.962  16.280  1.00 38.68 266 A 1 
ATOM 2081 C CG    . HIS A 1 266 ? 71.665  -2.044  16.035  1.00 37.01 266 A 1 
ATOM 2082 N ND1   . HIS A 1 266 ? 71.436  -1.243  14.937  1.00 35.15 266 A 1 
ATOM 2083 C CD2   . HIS A 1 266 ? 70.630  -1.809  16.905  1.00 35.60 266 A 1 
ATOM 2084 C CE1   . HIS A 1 266 ? 70.309  -0.573  15.144  1.00 32.08 266 A 1 
ATOM 2085 N NE2   . HIS A 1 266 ? 69.780  -0.881  16.330  1.00 31.98 266 A 1 
ATOM 2086 N N     . GLN A 1 267 ? 74.482  -5.302  13.898  1.00 37.19 267 A 1 
ATOM 2087 C CA    . GLN A 1 267 ? 75.733  -5.224  13.122  1.00 40.72 267 A 1 
ATOM 2088 C C     . GLN A 1 267 ? 75.633  -4.295  11.890  1.00 38.63 267 A 1 
ATOM 2089 O O     . GLN A 1 267 ? 74.666  -4.317  11.146  1.00 36.77 267 A 1 
ATOM 2090 C CB    . GLN A 1 267 ? 76.283  -6.608  12.747  1.00 37.65 267 A 1 
ATOM 2091 C CG    . GLN A 1 267 ? 77.247  -7.138  13.826  1.00 35.13 267 A 1 
ATOM 2092 C CD    . GLN A 1 267 ? 78.024  -8.386  13.392  1.00 33.57 267 A 1 
ATOM 2093 O OE1   . GLN A 1 267 ? 77.772  -8.995  12.377  1.00 34.61 267 A 1 
ATOM 2094 N NE2   . GLN A 1 267 ? 79.005  -8.811  14.163  1.00 32.44 267 A 1 
ATOM 2095 N N     . SER A 1 268 ? 76.693  -3.528  11.717  1.00 42.44 268 A 1 
ATOM 2096 C CA    . SER A 1 268 ? 76.709  -2.191  11.096  1.00 44.05 268 A 1 
ATOM 2097 C C     . SER A 1 268 ? 77.045  -2.131  9.599   1.00 41.98 268 A 1 
ATOM 2098 O O     . SER A 1 268 ? 77.110  -1.039  9.059   1.00 39.36 268 A 1 
ATOM 2099 C CB    . SER A 1 268 ? 77.758  -1.388  11.886  1.00 40.33 268 A 1 
ATOM 2100 O OG    . SER A 1 268 ? 78.236  -0.236  11.244  1.00 36.53 268 A 1 
ATOM 2101 N N     . GLY A 1 269 ? 77.382  -3.245  8.957   1.00 37.41 269 A 1 
ATOM 2102 C CA    . GLY A 1 269 ? 78.254  -3.268  7.773   1.00 38.38 269 A 1 
ATOM 2103 C C     . GLY A 1 269 ? 77.884  -2.283  6.653   1.00 35.85 269 A 1 
ATOM 2104 O O     . GLY A 1 269 ? 76.776  -2.293  6.140   1.00 33.64 269 A 1 
ATOM 2105 N N     . TYR A 1 270 ? 78.852  -1.483  6.247   1.00 29.90 270 A 1 
ATOM 2106 C CA    . TYR A 1 270 ? 78.744  -0.263  5.416   1.00 32.52 270 A 1 
ATOM 2107 C C     . TYR A 1 270 ? 78.597  -0.446  3.890   1.00 29.34 270 A 1 
ATOM 2108 O O     . TYR A 1 270 ? 78.373  0.541   3.206   1.00 27.82 270 A 1 
ATOM 2109 C CB    . TYR A 1 270 ? 80.035  0.536   5.664   1.00 30.92 270 A 1 
ATOM 2110 C CG    . TYR A 1 270 ? 79.907  1.737   6.580   1.00 31.23 270 A 1 
ATOM 2111 C CD1   . TYR A 1 270 ? 79.688  3.016   6.013   1.00 33.45 270 A 1 
ATOM 2112 C CD2   . TYR A 1 270 ? 80.074  1.606   7.966   1.00 34.83 270 A 1 
ATOM 2113 C CE1   . TYR A 1 270 ? 79.627  4.145   6.845   1.00 31.54 270 A 1 
ATOM 2114 C CE2   . TYR A 1 270 ? 80.009  2.736   8.803   1.00 30.26 270 A 1 
ATOM 2115 C CZ    . TYR A 1 270 ? 79.788  4.013   8.236   1.00 30.29 270 A 1 
ATOM 2116 O OH    . TYR A 1 270 ? 79.730  5.125   9.048   1.00 31.80 270 A 1 
ATOM 2117 N N     . ALA A 1 271 ? 78.868  -1.603  3.361   1.00 34.83 271 A 1 
ATOM 2118 C CA    . ALA A 1 271 ? 79.536  -1.726  2.043   1.00 35.74 271 A 1 
ATOM 2119 C C     . ALA A 1 271 ? 78.720  -1.282  0.780   1.00 32.77 271 A 1 
ATOM 2120 O O     . ALA A 1 271 ? 77.542  -0.981  0.880   1.00 31.18 271 A 1 
ATOM 2121 C CB    . ALA A 1 271 ? 80.113  -3.140  1.961   1.00 33.66 271 A 1 
ATOM 2122 N N     . PRO A 1 272 ? 79.339  -1.229  -0.409  1.00 37.56 272 A 1 
ATOM 2123 C CA    . PRO A 1 272 ? 79.365  -0.002  -1.216  1.00 40.05 272 A 1 
ATOM 2124 C C     . PRO A 1 272 ? 78.530  -0.001  -2.528  1.00 38.57 272 A 1 
ATOM 2125 O O     . PRO A 1 272 ? 77.316  0.182   -2.472  1.00 37.93 272 A 1 
ATOM 2126 C CB    . PRO A 1 272 ? 80.868  0.230   -1.383  1.00 36.82 272 A 1 
ATOM 2127 C CG    . PRO A 1 272 ? 81.422  -1.189  -1.593  1.00 37.06 272 A 1 
ATOM 2128 C CD    . PRO A 1 272 ? 80.454  -2.041  -0.787  1.00 44.28 272 A 1 
ATOM 2129 N N     . LEU A 1 273 ? 79.119  -0.136  -3.712  1.00 32.97 273 A 1 
ATOM 2130 C CA    . LEU A 1 273 ? 79.143  0.913   -4.751  1.00 36.06 273 A 1 
ATOM 2131 C C     . LEU A 1 273 ? 78.361  0.642   -6.058  1.00 33.69 273 A 1 
ATOM 2132 O O     . LEU A 1 273 ? 77.696  1.540   -6.554  1.00 32.38 273 A 1 
ATOM 2133 C CB    . LEU A 1 273 ? 80.639  1.182   -5.091  1.00 32.97 273 A 1 
ATOM 2134 C CG    . LEU A 1 273 ? 81.062  2.660   -5.067  1.00 32.05 273 A 1 
ATOM 2135 C CD1   . LEU A 1 273 ? 82.551  2.766   -4.694  1.00 33.21 273 A 1 
ATOM 2136 C CD2   . LEU A 1 273 ? 80.885  3.345   -6.413  1.00 37.53 273 A 1 
ATOM 2137 N N     . VAL A 1 274 ? 78.590  -0.493  -6.715  1.00 32.00 274 A 1 
ATOM 2138 C CA    . VAL A 1 274 ? 78.767  -0.523  -8.190  1.00 36.78 274 A 1 
ATOM 2139 C C     . VAL A 1 274 ? 77.452  -0.517  -9.000  1.00 33.37 274 A 1 
ATOM 2140 O O     . VAL A 1 274 ? 76.455  -1.092  -8.574  1.00 31.57 274 A 1 
ATOM 2141 C CB    . VAL A 1 274 ? 79.664  -1.695  -8.642  1.00 33.83 274 A 1 
ATOM 2142 C CG1   . VAL A 1 274 ? 80.307  -1.389  -9.987  1.00 32.44 274 A 1 
ATOM 2143 C CG2   . VAL A 1 274 ? 80.810  -2.008  -7.670  1.00 37.29 274 A 1 
ATOM 2144 N N     . GLY A 1 275 ? 77.465  0.065   -10.198 1.00 39.60 275 A 1 
ATOM 2145 C CA    . GLY A 1 275 ? 76.297  0.537   -10.942 1.00 40.04 275 A 1 
ATOM 2146 C C     . GLY A 1 275 ? 76.122  0.217   -12.444 1.00 37.37 275 A 1 
ATOM 2147 O O     . GLY A 1 275 ? 75.788  1.144   -13.172 1.00 35.26 275 A 1 
ATOM 2148 N N     . ALA A 1 276 ? 76.341  -0.985  -12.943 1.00 38.81 276 A 1 
ATOM 2149 C CA    . ALA A 1 276 ? 76.413  -1.201  -14.404 1.00 41.12 276 A 1 
ATOM 2150 C C     . ALA A 1 276 ? 75.057  -1.227  -15.166 1.00 38.58 276 A 1 
ATOM 2151 O O     . ALA A 1 276 ? 74.006  -1.460  -14.598 1.00 36.71 276 A 1 
ATOM 2152 C CB    . ALA A 1 276 ? 77.257  -2.445  -14.680 1.00 37.19 276 A 1 
ATOM 2153 N N     . GLU A 1 277 ? 75.138  -1.051  -16.484 1.00 34.75 277 A 1 
ATOM 2154 C CA    . GLU A 1 277 ? 74.136  -0.437  -17.375 1.00 38.35 277 A 1 
ATOM 2155 C C     . GLU A 1 277 ? 73.069  -1.331  -18.067 1.00 35.98 277 A 1 
ATOM 2156 O O     . GLU A 1 277 ? 72.032  -0.796  -18.442 1.00 34.49 277 A 1 
ATOM 2157 C CB    . GLU A 1 277 ? 74.913  0.201   -18.548 1.00 34.71 277 A 1 
ATOM 2158 C CG    . GLU A 1 277 ? 75.884  1.333   -18.212 1.00 34.68 277 A 1 
ATOM 2159 C CD    . GLU A 1 277 ? 76.607  1.809   -19.467 1.00 36.16 277 A 1 
ATOM 2160 O OE1   . GLU A 1 277 ? 76.592  3.033   -19.732 1.00 34.61 277 A 1 
ATOM 2161 O OE2   . GLU A 1 277 ? 77.190  0.947   -20.164 1.00 36.61 277 A 1 
ATOM 2162 N N     . GLN A 1 278 ? 73.333  -2.540  -18.450 1.00 33.48 278 A 1 
ATOM 2163 C CA    . GLN A 1 278 ? 73.076  -2.991  -19.833 1.00 35.80 278 A 1 
ATOM 2164 C C     . GLN A 1 278 ? 71.615  -3.200  -20.281 1.00 32.89 278 A 1 
ATOM 2165 O O     . GLN A 1 278 ? 70.715  -3.421  -19.491 1.00 31.09 278 A 1 
ATOM 2166 C CB    . GLN A 1 278 ? 73.917  -4.236  -20.170 1.00 33.18 278 A 1 
ATOM 2167 C CG    . GLN A 1 278 ? 75.326  -3.866  -20.643 1.00 30.74 278 A 1 
ATOM 2168 C CD    . GLN A 1 278 ? 76.093  -5.044  -21.237 1.00 30.90 278 A 1 
ATOM 2169 O OE1   . GLN A 1 278 ? 75.666  -6.189  -21.243 1.00 33.26 278 A 1 
ATOM 2170 N NE2   . GLN A 1 278 ? 77.273  -4.817  -21.771 1.00 32.07 278 A 1 
ATOM 2171 N N     . ALA A 1 279 ? 71.419  -3.164  -21.636 1.00 37.17 279 A 1 
ATOM 2172 C CA    . ALA A 1 279 ? 70.213  -2.638  -22.285 1.00 37.48 279 A 1 
ATOM 2173 C C     . ALA A 1 279 ? 69.144  -3.617  -22.837 1.00 33.91 279 A 1 
ATOM 2174 O O     . ALA A 1 279 ? 67.965  -3.396  -22.592 1.00 32.49 279 A 1 
ATOM 2175 C CB    . ALA A 1 279 ? 70.720  -1.711  -23.408 1.00 35.08 279 A 1 
ATOM 2176 N N     . ALA A 1 280 ? 69.501  -4.598  -23.720 1.00 38.26 280 A 1 
ATOM 2177 C CA    . ALA A 1 280 ? 68.911  -4.475  -25.060 1.00 38.69 280 A 1 
ATOM 2178 C C     . ALA A 1 280 ? 67.630  -5.261  -25.448 1.00 34.92 280 A 1 
ATOM 2179 O O     . ALA A 1 280 ? 66.613  -4.641  -25.740 1.00 32.79 280 A 1 
ATOM 2180 C CB    . ALA A 1 280 ? 70.025  -4.707  -26.100 1.00 35.85 280 A 1 
ATOM 2181 N N     . SER A 1 281 ? 67.718  -6.588  -25.717 1.00 54.38 281 A 1 
ATOM 2182 C CA    . SER A 1 281 ? 67.172  -7.067  -27.003 1.00 54.01 281 A 1 
ATOM 2183 C C     . SER A 1 281 ? 65.781  -7.732  -27.000 1.00 51.48 281 A 1 
ATOM 2184 O O     . SER A 1 281 ? 65.162  -7.951  -25.975 1.00 48.49 281 A 1 
ATOM 2185 C CB    . SER A 1 281 ? 68.197  -7.959  -27.706 1.00 49.93 281 A 1 
ATOM 2186 O OG    . SER A 1 281 ? 68.363  -9.183  -27.013 1.00 43.42 281 A 1 
ATOM 2187 N N     . ALA A 1 282 ? 65.273  -8.040  -28.220 1.00 38.77 282 A 1 
ATOM 2188 C CA    . ALA A 1 282 ? 63.862  -7.924  -28.612 1.00 39.43 282 A 1 
ATOM 2189 C C     . ALA A 1 282 ? 63.026  -9.213  -28.805 1.00 36.13 282 A 1 
ATOM 2190 O O     . ALA A 1 282 ? 61.806  -9.119  -28.807 1.00 34.59 282 A 1 
ATOM 2191 C CB    . ALA A 1 282 ? 63.872  -7.156  -29.934 1.00 36.42 282 A 1 
ATOM 2192 N N     . THR A 1 283 ? 63.611  -10.343 -29.181 1.00 53.54 283 A 1 
ATOM 2193 C CA    . THR A 1 283 ? 63.038  -11.242 -30.202 1.00 53.36 283 A 1 
ATOM 2194 C C     . THR A 1 283 ? 61.800  -12.062 -29.805 1.00 51.32 283 A 1 
ATOM 2195 O O     . THR A 1 283 ? 61.590  -12.413 -28.660 1.00 48.26 283 A 1 
ATOM 2196 C CB    . THR A 1 283 ? 64.103  -12.183 -30.814 1.00 46.36 283 A 1 
ATOM 2197 O OG1   . THR A 1 283 ? 65.082  -12.525 -29.856 1.00 42.76 283 A 1 
ATOM 2198 C CG2   . THR A 1 283 ? 64.821  -11.522 -31.966 1.00 45.75 283 A 1 
ATOM 2199 N N     . ALA A 1 284 ? 60.972  -12.406 -30.839 1.00 38.94 284 A 1 
ATOM 2200 C CA    . ALA A 1 284 ? 59.522  -12.652 -30.765 1.00 40.58 284 A 1 
ATOM 2201 C C     . ALA A 1 284 ? 59.019  -14.110 -30.880 1.00 37.69 284 A 1 
ATOM 2202 O O     . ALA A 1 284 ? 57.813  -14.309 -30.975 1.00 35.16 284 A 1 
ATOM 2203 C CB    . ALA A 1 284 ? 58.921  -11.820 -31.906 1.00 37.20 284 A 1 
ATOM 2204 N N     . GLY A 1 285 ? 59.868  -15.131 -30.991 1.00 44.15 285 A 1 
ATOM 2205 C CA    . GLY A 1 285 ? 59.579  -16.410 -31.667 1.00 43.73 285 A 1 
ATOM 2206 C C     . GLY A 1 285 ? 58.333  -17.201 -31.215 1.00 40.95 285 A 1 
ATOM 2207 O O     . GLY A 1 285 ? 57.960  -17.212 -30.053 1.00 39.72 285 A 1 
ATOM 2208 N N     . ALA A 1 286 ? 57.696  -17.913 -32.171 1.00 33.71 286 A 1 
ATOM 2209 C CA    . ALA A 1 286 ? 56.276  -18.310 -32.166 1.00 35.97 286 A 1 
ATOM 2210 C C     . ALA A 1 286 ? 55.901  -19.756 -31.751 1.00 33.37 286 A 1 
ATOM 2211 O O     . ALA A 1 286 ? 54.712  -20.034 -31.640 1.00 31.17 286 A 1 
ATOM 2212 C CB    . ALA A 1 286 ? 55.788  -18.066 -33.601 1.00 33.06 286 A 1 
ATOM 2213 N N     . SER A 1 287 ? 56.806  -20.713 -31.687 1.00 50.09 287 A 1 
ATOM 2214 C CA    . SER A 1 287 ? 56.588  -22.118 -32.082 1.00 50.60 287 A 1 
ATOM 2215 C C     . SER A 1 287 ? 55.548  -22.932 -31.283 1.00 48.46 287 A 1 
ATOM 2216 O O     . SER A 1 287 ? 55.279  -22.670 -30.117 1.00 45.73 287 A 1 
ATOM 2217 C CB    . SER A 1 287 ? 57.922  -22.863 -32.131 1.00 45.99 287 A 1 
ATOM 2218 O OG    . SER A 1 287 ? 57.781  -24.047 -32.881 1.00 39.26 287 A 1 
ATOM 2219 N N     . ALA A 1 288 ? 54.976  -23.967 -31.952 1.00 39.71 288 A 1 
ATOM 2220 C CA    . ALA A 1 288 ? 53.632  -24.496 -31.735 1.00 40.83 288 A 1 
ATOM 2221 C C     . ALA A 1 288 ? 53.490  -25.895 -31.079 1.00 38.67 288 A 1 
ATOM 2222 O O     . ALA A 1 288 ? 52.376  -26.404 -31.075 1.00 36.03 288 A 1 
ATOM 2223 C CB    . ALA A 1 288 ? 52.980  -24.527 -33.126 1.00 37.53 288 A 1 
ATOM 2224 N N     . TYR A 1 289 ? 54.536  -26.576 -30.670 1.00 33.18 289 A 1 
ATOM 2225 C CA    . TYR A 1 289 ? 54.595  -28.044 -30.641 1.00 35.75 289 A 1 
ATOM 2226 C C     . TYR A 1 289 ? 53.558  -28.776 -29.743 1.00 32.91 289 A 1 
ATOM 2227 O O     . TYR A 1 289 ? 53.051  -28.242 -28.767 1.00 31.11 289 A 1 
ATOM 2228 C CB    . TYR A 1 289 ? 56.032  -28.526 -30.383 1.00 33.56 289 A 1 
ATOM 2229 C CG    . TYR A 1 289 ? 56.800  -28.815 -31.662 1.00 34.05 289 A 1 
ATOM 2230 C CD1   . TYR A 1 289 ? 56.717  -30.088 -32.264 1.00 36.48 289 A 1 
ATOM 2231 C CD2   . TYR A 1 289 ? 57.574  -27.813 -32.260 1.00 38.10 289 A 1 
ATOM 2232 C CE1   . TYR A 1 289 ? 57.415  -30.355 -33.449 1.00 35.02 289 A 1 
ATOM 2233 C CE2   . TYR A 1 289 ? 58.276  -28.071 -33.457 1.00 33.90 289 A 1 
ATOM 2234 C CZ    . TYR A 1 289 ? 58.201  -29.347 -34.046 1.00 33.66 289 A 1 
ATOM 2235 O OH    . TYR A 1 289 ? 58.885  -29.605 -35.203 1.00 33.38 289 A 1 
ATOM 2236 N N     . THR A 1 290 ? 53.258  -30.041 -30.114 1.00 49.77 290 A 1 
ATOM 2237 C CA    . THR A 1 290 ? 51.971  -30.740 -29.995 1.00 51.36 290 A 1 
ATOM 2238 C C     . THR A 1 290 ? 51.818  -31.807 -28.902 1.00 50.61 290 A 1 
ATOM 2239 O O     . THR A 1 290 ? 50.696  -32.257 -28.690 1.00 47.54 290 A 1 
ATOM 2240 C CB    . THR A 1 290 ? 51.715  -31.469 -31.319 1.00 45.62 290 A 1 
ATOM 2241 O OG1   . THR A 1 290 ? 52.864  -32.206 -31.712 1.00 43.76 290 A 1 
ATOM 2242 C CG2   . THR A 1 290 ? 51.389  -30.521 -32.465 1.00 48.14 290 A 1 
ATOM 2243 N N     . ASP A 1 291 ? 52.877  -32.340 -28.330 1.00 47.23 291 A 1 
ATOM 2244 C CA    . ASP A 1 291 ? 52.972  -33.779 -28.034 1.00 50.98 291 A 1 
ATOM 2245 C C     . ASP A 1 291 ? 52.075  -34.363 -26.919 1.00 49.22 291 A 1 
ATOM 2246 O O     . ASP A 1 291 ? 51.497  -33.688 -26.080 1.00 47.55 291 A 1 
ATOM 2247 C CB    . ASP A 1 291 ? 54.446  -34.186 -27.854 1.00 46.07 291 A 1 
ATOM 2248 C CG    . ASP A 1 291 ? 55.090  -34.756 -29.125 1.00 41.44 291 A 1 
ATOM 2249 O OD1   . ASP A 1 291 ? 54.342  -35.171 -30.031 1.00 40.31 291 A 1 
ATOM 2250 O OD2   . ASP A 1 291 ? 56.337  -34.800 -29.153 1.00 40.83 291 A 1 
ATOM 2251 N N     . SER A 1 292 ? 52.012  -35.739 -26.927 1.00 38.12 292 A 1 
ATOM 2252 C CA    . SER A 1 292 ? 50.828  -36.575 -26.716 1.00 40.81 292 A 1 
ATOM 2253 C C     . SER A 1 292 ? 50.724  -37.368 -25.400 1.00 38.62 292 A 1 
ATOM 2254 O O     . SER A 1 292 ? 49.775  -38.139 -25.268 1.00 36.88 292 A 1 
ATOM 2255 C CB    . SER A 1 292 ? 50.859  -37.588 -27.873 1.00 37.77 292 A 1 
ATOM 2256 O OG    . SER A 1 292 ? 49.895  -38.604 -27.771 1.00 34.39 292 A 1 
ATOM 2257 N N     . VAL A 1 293 ? 51.708  -37.377 -24.521 1.00 34.59 293 A 1 
ATOM 2258 C CA    . VAL A 1 293 ? 52.126  -38.580 -23.782 1.00 39.07 293 A 1 
ATOM 2259 C C     . VAL A 1 293 ? 51.036  -39.212 -22.885 1.00 36.60 293 A 1 
ATOM 2260 O O     . VAL A 1 293 ? 50.337  -38.545 -22.137 1.00 34.69 293 A 1 
ATOM 2261 C CB    . VAL A 1 293 ? 53.446  -38.386 -23.017 1.00 36.26 293 A 1 
ATOM 2262 C CG1   . VAL A 1 293 ? 54.006  -39.732 -22.553 1.00 34.63 293 A 1 
ATOM 2263 C CG2   . VAL A 1 293 ? 54.534  -37.721 -23.870 1.00 39.46 293 A 1 
ATOM 2264 N N     . ASN A 1 294 ? 50.976  -40.558 -22.920 1.00 36.18 294 A 1 
ATOM 2265 C CA    . ASN A 1 294 ? 49.825  -41.443 -22.672 1.00 38.27 294 A 1 
ATOM 2266 C C     . ASN A 1 294 ? 49.729  -42.099 -21.270 1.00 35.15 294 A 1 
ATOM 2267 O O     . ASN A 1 294 ? 48.869  -42.945 -21.091 1.00 33.22 294 A 1 
ATOM 2268 C CB    . ASN A 1 294 ? 49.948  -42.552 -23.730 1.00 36.87 294 A 1 
ATOM 2269 C CG    . ASN A 1 294 ? 48.708  -42.830 -24.559 1.00 33.90 294 A 1 
ATOM 2270 O OD1   . ASN A 1 294 ? 47.640  -42.309 -24.369 1.00 36.26 294 A 1 
ATOM 2271 N ND2   . ASN A 1 294 ? 48.843  -43.689 -25.551 1.00 37.76 294 A 1 
ATOM 2272 N N     . ASN A 1 295 ? 50.635  -41.887 -20.350 1.00 42.64 295 A 1 
ATOM 2273 C CA    . ASN A 1 295 ? 51.090  -42.938 -19.424 1.00 44.24 295 A 1 
ATOM 2274 C C     . ASN A 1 295 ? 50.019  -43.509 -18.468 1.00 41.55 295 A 1 
ATOM 2275 O O     . ASN A 1 295 ? 49.198  -42.800 -17.904 1.00 39.02 295 A 1 
ATOM 2276 C CB    . ASN A 1 295 ? 52.365  -42.488 -18.696 1.00 40.91 295 A 1 
ATOM 2277 C CG    . ASN A 1 295 ? 53.632  -43.121 -19.267 1.00 36.74 295 A 1 
ATOM 2278 O OD1   . ASN A 1 295 ? 53.605  -44.059 -20.047 1.00 37.13 295 A 1 
ATOM 2279 N ND2   . ASN A 1 295 ? 54.783  -42.632 -18.882 1.00 37.41 295 A 1 
ATOM 2280 N N     . SER A 1 296 ? 50.120  -44.854 -18.240 1.00 33.31 296 A 1 
ATOM 2281 C CA    . SER A 1 296 ? 49.027  -45.785 -17.926 1.00 35.99 296 A 1 
ATOM 2282 C C     . SER A 1 296 ? 48.928  -46.280 -16.477 1.00 33.45 296 A 1 
ATOM 2283 O O     . SER A 1 296 ? 48.145  -47.193 -16.233 1.00 32.39 296 A 1 
ATOM 2284 C CB    . SER A 1 296 ? 49.251  -47.003 -18.836 1.00 34.48 296 A 1 
ATOM 2285 O OG    . SER A 1 296 ? 48.368  -48.061 -18.607 1.00 33.08 296 A 1 
ATOM 2286 N N     . ILE A 1 297 ? 49.749  -45.836 -15.550 1.00 28.53 297 A 1 
ATOM 2287 C CA    . ILE A 1 297 ? 50.213  -46.671 -14.428 1.00 31.15 297 A 1 
ATOM 2288 C C     . ILE A 1 297 ? 49.063  -47.219 -13.570 1.00 29.96 297 A 1 
ATOM 2289 O O     . ILE A 1 297 ? 48.200  -46.485 -13.098 1.00 28.03 297 A 1 
ATOM 2290 C CB    . ILE A 1 297 ? 51.312  -45.971 -13.605 1.00 28.89 297 A 1 
ATOM 2291 C CG1   . ILE A 1 297 ? 52.512  -45.616 -14.509 1.00 27.58 297 A 1 
ATOM 2292 C CG2   . ILE A 1 297 ? 51.780  -46.869 -12.441 1.00 31.49 297 A 1 
ATOM 2293 C CD1   . ILE A 1 297 ? 53.626  -44.828 -13.827 1.00 30.83 297 A 1 
ATOM 2294 N N     . SER A 1 298 ? 49.124  -48.550 -13.313 1.00 34.70 298 A 1 
ATOM 2295 C CA    . SER A 1 298 ? 48.023  -49.447 -12.942 1.00 35.61 298 A 1 
ATOM 2296 C C     . SER A 1 298 ? 47.923  -49.834 -11.462 1.00 33.64 298 A 1 
ATOM 2297 O O     . SER A 1 298 ? 47.319  -50.862 -11.172 1.00 32.43 298 A 1 
ATOM 2298 C CB    . SER A 1 298 ? 48.207  -50.732 -13.762 1.00 34.34 298 A 1 
ATOM 2299 O OG    . SER A 1 298 ? 49.337  -51.462 -13.316 1.00 31.65 298 A 1 
ATOM 2300 N N     . PHE A 1 299 ? 48.578  -49.170 -10.539 1.00 32.27 299 A 1 
ATOM 2301 C CA    . PHE A 1 299 ? 49.037  -49.794 -9.301  1.00 32.91 299 A 1 
ATOM 2302 C C     . PHE A 1 299 ? 47.921  -50.451 -8.466  1.00 31.76 299 A 1 
ATOM 2303 O O     . PHE A 1 299 ? 46.827  -49.914 -8.306  1.00 29.74 299 A 1 
ATOM 2304 C CB    . PHE A 1 299 ? 49.910  -48.831 -8.491  1.00 30.35 299 A 1 
ATOM 2305 C CG    . PHE A 1 299 ? 51.243  -49.436 -8.103  1.00 29.22 299 A 1 
ATOM 2306 C CD1   . PHE A 1 299 ? 51.407  -50.101 -6.876  1.00 30.01 299 A 1 
ATOM 2307 C CD2   . PHE A 1 299 ? 52.321  -49.356 -9.006  1.00 30.90 299 A 1 
ATOM 2308 C CE1   . PHE A 1 299 ? 52.645  -50.675 -6.547  1.00 28.37 299 A 1 
ATOM 2309 C CE2   . PHE A 1 299 ? 53.561  -49.931 -8.671  1.00 26.90 299 A 1 
ATOM 2310 C CZ    . PHE A 1 299 ? 53.730  -50.588 -7.442  1.00 27.65 299 A 1 
ATOM 2311 N N     . SER A 1 300 ? 48.244  -51.647 -7.900  1.00 36.14 300 A 1 
ATOM 2312 C CA    . SER A 1 300 ? 47.330  -52.766 -7.618  1.00 39.04 300 A 1 
ATOM 2313 C C     . SER A 1 300 ? 46.863  -52.943 -6.165  1.00 37.29 300 A 1 
ATOM 2314 O O     . SER A 1 300 ? 46.219  -53.936 -5.875  1.00 35.97 300 A 1 
ATOM 2315 C CB    . SER A 1 300 ? 48.103  -54.028 -8.033  1.00 36.64 300 A 1 
ATOM 2316 O OG    . SER A 1 300 ? 47.482  -55.231 -7.681  1.00 33.43 300 A 1 
ATOM 2317 N N     . MET A 1 301 ? 47.284  -52.135 -5.230  1.00 35.27 301 A 1 
ATOM 2318 C CA    . MET A 1 301 ? 47.659  -52.566 -3.873  1.00 38.60 301 A 1 
ATOM 2319 C C     . MET A 1 301 ? 46.515  -53.127 -2.986  1.00 38.25 301 A 1 
ATOM 2320 O O     . MET A 1 301 ? 45.338  -53.021 -3.290  1.00 35.59 301 A 1 
ATOM 2321 C CB    . MET A 1 301 ? 48.459  -51.449 -3.179  1.00 35.88 301 A 1 
ATOM 2322 C CG    . MET A 1 301 ? 49.603  -52.042 -2.327  1.00 33.52 301 A 1 
ATOM 2323 S SD    . MET A 1 301 ? 50.674  -50.766 -1.597  1.00 33.64 301 A 1 
ATOM 2324 C CE    . MET A 1 301 ? 51.917  -51.821 -0.833  1.00 31.39 301 A 1 
ATOM 2325 N N     . GLU A 1 302 ? 46.909  -53.762 -1.890  1.00 29.36 302 A 1 
ATOM 2326 C CA    . GLU A 1 302 ? 46.549  -55.048 -1.304  1.00 32.44 302 A 1 
ATOM 2327 C C     . GLU A 1 302 ? 45.370  -55.047 -0.297  1.00 31.17 302 A 1 
ATOM 2328 O O     . GLU A 1 302 ? 44.856  -54.019 0.119   1.00 28.61 302 A 1 
ATOM 2329 C CB    . GLU A 1 302 ? 47.836  -55.583 -0.640  1.00 30.06 302 A 1 
ATOM 2330 C CG    . GLU A 1 302 ? 48.030  -57.091 -0.688  1.00 27.92 302 A 1 
ATOM 2331 C CD    . GLU A 1 302 ? 49.374  -57.535 -0.081  1.00 27.28 302 A 1 
ATOM 2332 O OE1   . GLU A 1 302 ? 49.531  -58.761 0.085   1.00 26.71 302 A 1 
ATOM 2333 O OE2   . GLU A 1 302 ? 50.219  -56.662 0.207   1.00 27.56 302 A 1 
ATOM 2334 N N     . ALA A 1 303 ? 44.954  -56.267 0.104   1.00 32.07 303 A 1 
ATOM 2335 C CA    . ALA A 1 303 ? 43.629  -56.672 0.581   1.00 34.14 303 A 1 
ATOM 2336 C C     . ALA A 1 303 ? 43.435  -56.788 2.114   1.00 32.25 303 A 1 
ATOM 2337 O O     . ALA A 1 303 ? 42.645  -57.619 2.543   1.00 30.91 303 A 1 
ATOM 2338 C CB    . ALA A 1 303 ? 43.338  -58.018 -0.099  1.00 32.41 303 A 1 
ATOM 2339 N N     . GLY A 1 304 ? 44.160  -56.103 2.962   1.00 32.87 304 A 1 
ATOM 2340 C CA    . GLY A 1 304 ? 44.328  -56.446 4.384   1.00 34.45 304 A 1 
ATOM 2341 C C     . GLY A 1 304 ? 43.045  -56.805 5.149   1.00 32.58 304 A 1 
ATOM 2342 O O     . GLY A 1 304 ? 42.150  -55.976 5.302   1.00 30.71 304 A 1 
ATOM 2343 N N     . ILE A 1 305 ? 43.009  -58.040 5.703   1.00 29.79 305 A 1 
ATOM 2344 C CA    . ILE A 1 305 ? 41.834  -58.834 6.150   1.00 33.78 305 A 1 
ATOM 2345 C C     . ILE A 1 305 ? 41.411  -58.570 7.622   1.00 31.76 305 A 1 
ATOM 2346 O O     . ILE A 1 305 ? 40.646  -59.335 8.187   1.00 29.64 305 A 1 
ATOM 2347 C CB    . ILE A 1 305 ? 42.150  -60.336 5.903   1.00 31.36 305 A 1 
ATOM 2348 C CG1   . ILE A 1 305 ? 42.485  -60.617 4.419   1.00 29.47 305 A 1 
ATOM 2349 C CG2   . ILE A 1 305 ? 41.056  -61.330 6.340   1.00 31.88 305 A 1 
ATOM 2350 C CD1   . ILE A 1 305 ? 43.058  -62.009 4.143   1.00 30.82 305 A 1 
ATOM 2351 N N     . VAL A 1 306 ? 41.879  -57.552 8.305   1.00 31.91 306 A 1 
ATOM 2352 C CA    . VAL A 1 306 ? 41.995  -57.495 9.780   1.00 35.21 306 A 1 
ATOM 2353 C C     . VAL A 1 306 ? 40.720  -57.964 10.550  1.00 31.90 306 A 1 
ATOM 2354 O O     . VAL A 1 306 ? 39.608  -57.692 10.118  1.00 30.19 306 A 1 
ATOM 2355 C CB    . VAL A 1 306 ? 42.497  -56.123 10.250  1.00 33.44 306 A 1 
ATOM 2356 C CG1   . VAL A 1 306 ? 42.941  -56.112 11.713  1.00 31.17 306 A 1 
ATOM 2357 C CG2   . VAL A 1 306 ? 43.716  -55.649 9.447   1.00 36.37 306 A 1 
ATOM 2358 N N     . PRO A 1 307 ? 40.884  -58.735 11.660  1.00 36.40 307 A 1 
ATOM 2359 C CA    . PRO A 1 307 ? 40.031  -59.869 12.028  1.00 39.07 307 A 1 
ATOM 2360 C C     . PRO A 1 307 ? 38.823  -59.546 12.929  1.00 37.52 307 A 1 
ATOM 2361 O O     . PRO A 1 307 ? 38.532  -58.435 13.318  1.00 35.11 307 A 1 
ATOM 2362 C CB    . PRO A 1 307 ? 40.999  -60.859 12.693  1.00 35.90 307 A 1 
ATOM 2363 C CG    . PRO A 1 307 ? 41.958  -59.934 13.425  1.00 35.79 307 A 1 
ATOM 2364 C CD    . PRO A 1 307 ? 42.123  -58.806 12.420  1.00 41.12 307 A 1 
ATOM 2365 N N     . ASP A 1 308 ? 38.219  -60.668 13.339  1.00 45.79 308 A 1 
ATOM 2366 C CA    . ASP A 1 308 ? 36.818  -60.949 13.665  1.00 48.16 308 A 1 
ATOM 2367 C C     . ASP A 1 308 ? 36.295  -60.544 15.059  1.00 45.56 308 A 1 
ATOM 2368 O O     . ASP A 1 308 ? 35.174  -60.891 15.399  1.00 42.92 308 A 1 
ATOM 2369 C CB    . ASP A 1 308 ? 36.722  -62.479 13.527  1.00 43.65 308 A 1 
ATOM 2370 C CG    . ASP A 1 308 ? 35.424  -63.050 12.982  1.00 38.66 308 A 1 
ATOM 2371 O OD1   . ASP A 1 308 ? 34.600  -62.285 12.463  1.00 38.43 308 A 1 
ATOM 2372 O OD2   . ASP A 1 308 ? 35.299  -64.298 13.063  1.00 39.26 308 A 1 
ATOM 2373 N N     . ASN A 1 309 ? 37.067  -59.964 15.940  1.00 41.54 309 A 1 
ATOM 2374 C CA    . ASN A 1 309 ? 36.940  -60.220 17.381  1.00 43.81 309 A 1 
ATOM 2375 C C     . ASN A 1 309 ? 35.546  -59.933 17.975  1.00 39.53 309 A 1 
ATOM 2376 O O     . ASN A 1 309 ? 35.018  -58.824 17.918  1.00 36.70 309 A 1 
ATOM 2377 C CB    . ASN A 1 309 ? 38.080  -59.535 18.154  1.00 40.37 309 A 1 
ATOM 2378 C CG    . ASN A 1 309 ? 39.170  -60.508 18.578  1.00 36.45 309 A 1 
ATOM 2379 O OD1   . ASN A 1 309 ? 38.974  -61.701 18.722  1.00 36.64 309 A 1 
ATOM 2380 N ND2   . ASN A 1 309 ? 40.356  -60.019 18.823  1.00 37.99 309 A 1 
ATOM 2381 N N     . THR A 1 310 ? 35.009  -60.959 18.640  1.00 39.57 310 A 1 
ATOM 2382 C CA    . THR A 1 310 ? 33.582  -61.223 18.926  1.00 41.80 310 A 1 
ATOM 2383 C C     . THR A 1 310 ? 32.975  -60.571 20.169  1.00 39.58 310 A 1 
ATOM 2384 O O     . THR A 1 310 ? 31.794  -60.808 20.425  1.00 37.64 310 A 1 
ATOM 2385 C CB    . THR A 1 310 ? 33.410  -62.741 19.128  1.00 37.06 310 A 1 
ATOM 2386 O OG1   . THR A 1 310 ? 34.574  -63.311 19.684  1.00 33.59 310 A 1 
ATOM 2387 C CG2   . THR A 1 310 ? 33.140  -63.472 17.830  1.00 36.39 310 A 1 
ATOM 2388 N N     . VAL A 1 311 ? 33.730  -59.926 21.042  1.00 30.37 311 A 1 
ATOM 2389 C CA    . VAL A 1 311 ? 33.437  -59.901 22.486  1.00 34.69 311 A 1 
ATOM 2390 C C     . VAL A 1 311 ? 32.036  -59.356 22.802  1.00 32.69 311 A 1 
ATOM 2391 O O     . VAL A 1 311 ? 31.715  -58.196 22.551  1.00 30.13 311 A 1 
ATOM 2392 C CB    . VAL A 1 311 ? 34.529  -59.207 23.308  1.00 31.70 311 A 1 
ATOM 2393 C CG1   . VAL A 1 311 ? 34.295  -59.421 24.803  1.00 29.80 311 A 1 
ATOM 2394 C CG2   . VAL A 1 311 ? 35.927  -59.750 22.988  1.00 34.52 311 A 1 
ATOM 2395 N N     . GLN A 1 312 ? 31.240  -60.226 23.434  1.00 38.47 312 A 1 
ATOM 2396 C CA    . GLN A 1 312 ? 29.795  -60.122 23.688  1.00 40.11 312 A 1 
ATOM 2397 C C     . GLN A 1 312 ? 29.346  -59.095 24.749  1.00 38.14 312 A 1 
ATOM 2398 O O     . GLN A 1 312 ? 28.224  -59.222 25.242  1.00 37.11 312 A 1 
ATOM 2399 C CB    . GLN A 1 312 ? 29.302  -61.506 24.143  1.00 36.90 312 A 1 
ATOM 2400 C CG    . GLN A 1 312 ? 29.043  -62.520 23.029  1.00 35.41 312 A 1 
ATOM 2401 C CD    . GLN A 1 312 ? 28.493  -63.819 23.581  1.00 34.41 312 A 1 
ATOM 2402 O OE1   . GLN A 1 312 ? 28.536  -64.142 24.759  1.00 35.57 312 A 1 
ATOM 2403 N NE2   . GLN A 1 312 ? 27.932  -64.659 22.741  1.00 34.19 312 A 1 
ATOM 2404 N N     . SER A 1 313 ? 30.155  -58.178 25.193  1.00 39.09 313 A 1 
ATOM 2405 C CA    . SER A 1 313 ? 29.950  -57.504 26.484  1.00 40.93 313 A 1 
ATOM 2406 C C     . SER A 1 313 ? 28.528  -56.970 26.648  1.00 38.61 313 A 1 
ATOM 2407 O O     . SER A 1 313 ? 28.108  -56.013 25.998  1.00 36.68 313 A 1 
ATOM 2408 C CB    . SER A 1 313 ? 30.981  -56.412 26.705  1.00 37.77 313 A 1 
ATOM 2409 O OG    . SER A 1 313 ? 30.804  -55.827 27.971  1.00 36.13 313 A 1 
ATOM 2410 N N     . SER A 1 314 ? 27.809  -57.650 27.569  1.00 37.29 314 A 1 
ATOM 2411 C CA    . SER A 1 314 ? 26.376  -57.499 27.847  1.00 39.76 314 A 1 
ATOM 2412 C C     . SER A 1 314 ? 26.059  -56.258 28.674  1.00 36.14 314 A 1 
ATOM 2413 O O     . SER A 1 314 ? 25.375  -56.360 29.695  1.00 34.72 314 A 1 
ATOM 2414 C CB    . SER A 1 314 ? 25.878  -58.769 28.543  1.00 36.12 314 A 1 
ATOM 2415 O OG    . SER A 1 314 ? 26.551  -58.948 29.781  1.00 34.94 314 A 1 
ATOM 2416 N N     . ILE A 1 315 ? 26.599  -55.104 28.327  1.00 37.07 315 A 1 
ATOM 2417 C CA    . ILE A 1 315 ? 26.409  -53.907 29.152  1.00 39.20 315 A 1 
ATOM 2418 C C     . ILE A 1 315 ? 24.908  -53.625 29.235  1.00 37.01 315 A 1 
ATOM 2419 O O     . ILE A 1 315 ? 24.274  -53.222 28.258  1.00 35.03 315 A 1 
ATOM 2420 C CB    . ILE A 1 315 ? 27.243  -52.708 28.662  1.00 35.64 315 A 1 
ATOM 2421 C CG1   . ILE A 1 315 ? 28.750  -53.052 28.733  1.00 34.78 315 A 1 
ATOM 2422 C CG2   . ILE A 1 315 ? 26.942  -51.460 29.517  1.00 37.32 315 A 1 
ATOM 2423 C CD1   . ILE A 1 315 ? 29.686  -51.979 28.189  1.00 35.00 315 A 1 
ATOM 2424 N N     . LEU A 1 316 ? 24.382  -53.895 30.446  1.00 38.71 316 A 1 
ATOM 2425 C CA    . LEU A 1 316 ? 23.033  -53.547 30.862  1.00 42.21 316 A 1 
ATOM 2426 C C     . LEU A 1 316 ? 22.840  -52.047 30.620  1.00 39.72 316 A 1 
ATOM 2427 O O     . LEU A 1 316 ? 23.270  -51.224 31.426  1.00 37.80 316 A 1 
ATOM 2428 C CB    . LEU A 1 316 ? 22.876  -53.873 32.359  1.00 37.82 316 A 1 
ATOM 2429 C CG    . LEU A 1 316 ? 22.637  -55.366 32.662  1.00 34.95 316 A 1 
ATOM 2430 C CD1   . LEU A 1 316 ? 22.988  -55.669 34.113  1.00 35.09 316 A 1 
ATOM 2431 C CD2   . LEU A 1 316 ? 21.174  -55.739 32.426  1.00 39.79 316 A 1 
ATOM 2432 N N     . ARG A 1 317 ? 22.197  -51.683 29.471  1.00 38.64 317 A 1 
ATOM 2433 C CA    . ARG A 1 317 ? 21.761  -50.302 29.235  1.00 40.30 317 A 1 
ATOM 2434 C C     . ARG A 1 317 ? 20.717  -49.981 30.306  1.00 36.46 317 A 1 
ATOM 2435 O O     . ARG A 1 317 ? 19.635  -50.557 30.230  1.00 34.24 317 A 1 
ATOM 2436 C CB    . ARG A 1 317 ? 21.168  -50.124 27.830  1.00 37.49 317 A 1 
ATOM 2437 C CG    . ARG A 1 317 ? 22.248  -49.866 26.782  1.00 34.72 317 A 1 
ATOM 2438 C CD    . ARG A 1 317 ? 21.593  -49.588 25.411  1.00 33.01 317 A 1 
ATOM 2439 N NE    . ARG A 1 317 ? 22.588  -49.132 24.417  1.00 30.48 317 A 1 
ATOM 2440 C CZ    . ARG A 1 317 ? 22.364  -48.851 23.140  1.00 28.09 317 A 1 
ATOM 2441 N NH1   . ARG A 1 317 ? 21.171  -48.982 22.622  1.00 26.75 317 A 1 
ATOM 2442 N NH2   . ARG A 1 317 ? 23.319  -48.421 22.373  1.00 25.46 317 A 1 
ATOM 2443 N N     . PRO A 1 318 ? 21.004  -49.130 31.308  1.00 32.10 318 A 1 
ATOM 2444 C CA    . PRO A 1 318 ? 19.975  -48.714 32.227  1.00 35.48 318 A 1 
ATOM 2445 C C     . PRO A 1 318 ? 18.906  -48.012 31.401  1.00 34.54 318 A 1 
ATOM 2446 O O     . PRO A 1 318 ? 19.221  -47.177 30.543  1.00 32.98 318 A 1 
ATOM 2447 C CB    . PRO A 1 318 ? 20.660  -47.806 33.252  1.00 32.16 318 A 1 
ATOM 2448 C CG    . PRO A 1 318 ? 21.848  -47.227 32.488  1.00 30.89 318 A 1 
ATOM 2449 C CD    . PRO A 1 318 ? 22.210  -48.366 31.512  1.00 36.62 318 A 1 
ATOM 2450 N N     . ALA A 1 319 ? 17.652  -48.381 31.659  1.00 34.85 319 A 1 
ATOM 2451 C CA    . ALA A 1 319 ? 16.472  -47.777 31.029  1.00 36.81 319 A 1 
ATOM 2452 C C     . ALA A 1 319 ? 16.249  -46.350 31.553  1.00 34.79 319 A 1 
ATOM 2453 O O     . ALA A 1 319 ? 15.171  -46.025 32.046  1.00 33.26 319 A 1 
ATOM 2454 C CB    . ALA A 1 319 ? 15.267  -48.691 31.258  1.00 33.29 319 A 1 
ATOM 2455 N N     . GLY A 1 320 ? 17.275  -45.530 31.527  1.00 32.57 320 A 1 
ATOM 2456 C CA    . GLY A 1 320 ? 17.170  -44.117 31.851  1.00 34.03 320 A 1 
ATOM 2457 C C     . GLY A 1 320 ? 16.074  -43.540 30.979  1.00 33.35 320 A 1 
ATOM 2458 O O     . GLY A 1 320 ? 16.224  -43.490 29.763  1.00 31.27 320 A 1 
ATOM 2459 N N     . ALA A 1 321 ? 14.957  -43.190 31.630  1.00 32.84 321 A 1 
ATOM 2460 C CA    . ALA A 1 321 ? 13.872  -42.463 30.995  1.00 34.32 321 A 1 
ATOM 2461 C C     . ALA A 1 321 ? 14.435  -41.096 30.589  1.00 32.75 321 A 1 
ATOM 2462 O O     . ALA A 1 321 ? 14.306  -40.122 31.322  1.00 31.62 321 A 1 
ATOM 2463 C CB    . ALA A 1 321 ? 12.687  -42.359 31.957  1.00 31.90 321 A 1 
ATOM 2464 N N     . ILE A 1 322 ? 15.106  -41.070 29.444  1.00 32.95 322 A 1 
ATOM 2465 C CA    . ILE A 1 322 ? 15.282  -39.828 28.713  1.00 35.26 322 A 1 
ATOM 2466 C C     . ILE A 1 322 ? 13.858  -39.435 28.358  1.00 34.89 322 A 1 
ATOM 2467 O O     . ILE A 1 322 ? 13.317  -39.860 27.338  1.00 33.08 322 A 1 
ATOM 2468 C CB    . ILE A 1 322 ? 16.204  -39.971 27.486  1.00 32.28 322 A 1 
ATOM 2469 C CG1   . ILE A 1 322 ? 17.575  -40.557 27.890  1.00 30.78 322 A 1 
ATOM 2470 C CG2   . ILE A 1 322 ? 16.381  -38.597 26.822  1.00 34.23 322 A 1 
ATOM 2471 C CD1   . ILE A 1 322 ? 18.522  -40.829 26.711  1.00 33.12 322 A 1 
ATOM 2472 N N     . GLY A 1 323 ? 13.213  -38.715 29.287  1.00 35.19 323 A 1 
ATOM 2473 C CA    . GLY A 1 323 ? 12.104  -37.866 28.952  1.00 35.91 323 A 1 
ATOM 2474 C C     . GLY A 1 323 ? 12.646  -36.966 27.861  1.00 34.43 323 A 1 
ATOM 2475 O O     . GLY A 1 323 ? 13.316  -35.980 28.154  1.00 33.41 323 A 1 
ATOM 2476 N N     . LEU A 1 324 ? 12.440  -37.411 26.615  1.00 35.13 324 A 1 
ATOM 2477 C CA    . LEU A 1 324 ? 12.431  -36.515 25.489  1.00 37.37 324 A 1 
ATOM 2478 C C     . LEU A 1 324 ? 11.405  -35.470 25.900  1.00 37.15 324 A 1 
ATOM 2479 O O     . LEU A 1 324 ? 10.201  -35.676 25.740  1.00 33.99 324 A 1 
ATOM 2480 C CB    . LEU A 1 324 ? 12.043  -37.256 24.198  1.00 32.03 324 A 1 
ATOM 2481 C CG    . LEU A 1 324 ? 13.217  -37.997 23.530  1.00 28.90 324 A 1 
ATOM 2482 C CD1   . LEU A 1 324 ? 12.689  -38.989 22.492  1.00 29.95 324 A 1 
ATOM 2483 C CD2   . LEU A 1 324 ? 14.146  -37.012 22.812  1.00 34.01 324 A 1 
ATOM 2484 N N     . PHE A 1 325 ? 11.890  -34.394 26.520  1.00 32.93 325 A 1 
ATOM 2485 C CA    . PHE A 1 325 ? 11.253  -33.119 26.429  1.00 34.43 325 A 1 
ATOM 2486 C C     . PHE A 1 325 ? 11.105  -32.942 24.924  1.00 33.73 325 A 1 
ATOM 2487 O O     . PHE A 1 325 ? 12.043  -32.558 24.218  1.00 30.88 325 A 1 
ATOM 2488 C CB    . PHE A 1 325 ? 12.105  -32.014 27.075  1.00 30.74 325 A 1 
ATOM 2489 C CG    . PHE A 1 325 ? 11.981  -31.957 28.581  1.00 28.25 325 A 1 
ATOM 2490 C CD1   . PHE A 1 325 ? 10.996  -31.158 29.179  1.00 28.81 325 A 1 
ATOM 2491 C CD2   . PHE A 1 325 ? 12.847  -32.723 29.389  1.00 29.55 325 A 1 
ATOM 2492 C CE1   . PHE A 1 325 ? 10.879  -31.110 30.582  1.00 27.71 325 A 1 
ATOM 2493 C CE2   . PHE A 1 325 ? 12.728  -32.676 30.798  1.00 26.78 325 A 1 
ATOM 2494 C CZ    . PHE A 1 325 ? 11.749  -31.864 31.384  1.00 28.15 325 A 1 
ATOM 2495 N N     . SER A 1 326 ? 9.926   -33.343 24.446  1.00 34.32 326 A 1 
ATOM 2496 C CA    . SER A 1 326 ? 9.286   -32.672 23.350  1.00 37.45 326 A 1 
ATOM 2497 C C     . SER A 1 326 ? 9.299   -31.218 23.788  1.00 37.14 326 A 1 
ATOM 2498 O O     . SER A 1 326 ? 8.368   -30.752 24.431  1.00 34.75 326 A 1 
ATOM 2499 C CB    . SER A 1 326 ? 7.861   -33.198 23.165  1.00 33.79 326 A 1 
ATOM 2500 O OG    . SER A 1 326 ? 7.186   -32.484 22.165  1.00 31.62 326 A 1 
ATOM 2501 N N     . SER A 1 327 ? 10.451  -30.568 23.604  1.00 35.85 327 A 1 
ATOM 2502 C CA    . SER A 1 327 ? 10.490  -29.128 23.544  1.00 36.62 327 A 1 
ATOM 2503 C C     . SER A 1 327 ? 9.351   -28.855 22.589  1.00 35.62 327 A 1 
ATOM 2504 O O     . SER A 1 327 ? 9.421   -29.375 21.461  1.00 32.45 327 A 1 
ATOM 2505 C CB    . SER A 1 327 ? 11.820  -28.622 22.985  1.00 32.57 327 A 1 
ATOM 2506 O OG    . SER A 1 327 ? 12.169  -29.273 21.780  1.00 30.76 327 A 1 
ATOM 2507 N N     . PRO A 1 328 ? 8.238   -28.242 23.049  1.00 30.52 328 A 1 
ATOM 2508 C CA    . PRO A 1 328 ? 7.264   -27.830 22.089  1.00 32.12 328 A 1 
ATOM 2509 C C     . PRO A 1 328 ? 8.136   -27.112 21.068  1.00 31.77 328 A 1 
ATOM 2510 O O     . PRO A 1 328 ? 8.888   -26.207 21.440  1.00 29.84 328 A 1 
ATOM 2511 C CB    . PRO A 1 328 ? 6.286   -26.922 22.836  1.00 28.80 328 A 1 
ATOM 2512 C CG    . PRO A 1 328 ? 7.088   -26.428 24.040  1.00 28.26 328 A 1 
ATOM 2513 C CD    . PRO A 1 328 ? 8.061   -27.580 24.312  1.00 32.77 328 A 1 
ATOM 2514 N N     . SER A 1 329 ? 8.140   -27.630 19.852  1.00 30.26 329 A 1 
ATOM 2515 C CA    . SER A 1 329 ? 8.532   -26.790 18.753  1.00 31.78 329 A 1 
ATOM 2516 C C     . SER A 1 329 ? 7.539   -25.647 18.872  1.00 31.38 329 A 1 
ATOM 2517 O O     . SER A 1 329 ? 6.413   -25.730 18.388  1.00 29.51 329 A 1 
ATOM 2518 C CB    . SER A 1 329 ? 8.433   -27.525 17.416  1.00 29.19 329 A 1 
ATOM 2519 O OG    . SER A 1 329 ? 8.793   -26.680 16.358  1.00 27.50 329 A 1 
ATOM 2520 N N     . LEU A 1 330 ? 7.916   -24.653 19.672  1.00 34.61 330 A 1 
ATOM 2521 C CA    . LEU A 1 330 ? 7.529   -23.311 19.422  1.00 34.58 330 A 1 
ATOM 2522 C C     . LEU A 1 330 ? 7.862   -23.213 17.940  1.00 34.40 330 A 1 
ATOM 2523 O O     . LEU A 1 330 ? 9.004   -22.991 17.555  1.00 31.72 330 A 1 
ATOM 2524 C CB    . LEU A 1 330 ? 8.340   -22.330 20.289  1.00 30.24 330 A 1 
ATOM 2525 C CG    . LEU A 1 330 ? 7.910   -22.274 21.777  1.00 27.27 330 A 1 
ATOM 2526 C CD1   . LEU A 1 330 ? 8.943   -21.525 22.600  1.00 28.36 330 A 1 
ATOM 2527 C CD2   . LEU A 1 330 ? 6.560   -21.558 21.942  1.00 31.74 330 A 1 
ATOM 2528 N N     . GLN A 1 331 ? 6.844   -23.519 17.124  1.00 31.36 331 A 1 
ATOM 2529 C CA    . GLN A 1 331 ? 6.650   -22.790 15.909  1.00 32.09 331 A 1 
ATOM 2530 C C     . GLN A 1 331 ? 6.681   -21.339 16.408  1.00 31.61 331 A 1 
ATOM 2531 O O     . GLN A 1 331 ? 5.653   -20.780 16.774  1.00 29.85 331 A 1 
ATOM 2532 C CB    . GLN A 1 331 ? 5.305   -23.131 15.260  1.00 29.74 331 A 1 
ATOM 2533 C CG    . GLN A 1 331 ? 5.232   -24.543 14.665  1.00 26.02 331 A 1 
ATOM 2534 C CD    . GLN A 1 331 ? 3.902   -24.814 13.975  1.00 25.08 331 A 1 
ATOM 2535 O OE1   . GLN A 1 331 ? 2.908   -24.147 14.161  1.00 22.88 331 A 1 
ATOM 2536 N NE2   . GLN A 1 331 ? 3.819   -25.825 13.132  1.00 23.83 331 A 1 
ATOM 2537 N N     . THR A 1 332 ? 7.884   -20.822 16.599  1.00 36.11 332 A 1 
ATOM 2538 C CA    . THR A 1 332 ? 8.102   -19.399 16.633  1.00 38.73 332 A 1 
ATOM 2539 C C     . THR A 1 332 ? 7.354   -18.997 15.382  1.00 39.28 332 A 1 
ATOM 2540 O O     . THR A 1 332 ? 7.720   -19.498 14.308  1.00 37.21 332 A 1 
ATOM 2541 C CB    . THR A 1 332 ? 9.591   -19.040 16.519  1.00 35.09 332 A 1 
ATOM 2542 O OG1   . THR A 1 332 ? 10.293  -19.948 15.690  1.00 31.81 332 A 1 
ATOM 2543 C CG2   . THR A 1 332 ? 10.265  -19.083 17.884  1.00 33.56 332 A 1 
ATOM 2544 N N     . PRO A 1 333 ? 6.195   -18.330 15.518  1.00 45.53 333 A 1 
ATOM 2545 C CA    . PRO A 1 333 ? 5.505   -17.852 14.348  1.00 45.29 333 A 1 
ATOM 2546 C C     . PRO A 1 333 ? 6.632   -17.233 13.545  1.00 45.10 333 A 1 
ATOM 2547 O O     . PRO A 1 333 ? 7.534   -16.662 14.174  1.00 44.08 333 A 1 
ATOM 2548 C CB    . PRO A 1 333 ? 4.504   -16.796 14.837  1.00 42.26 333 A 1 
ATOM 2549 C CG    . PRO A 1 333 ? 4.343   -17.115 16.316  1.00 40.21 333 A 1 
ATOM 2550 C CD    . PRO A 1 333 ? 5.689   -17.731 16.711  1.00 42.06 333 A 1 
ATOM 2551 N N     . LEU A 1 334 ? 6.683   -17.458 12.234  1.00 50.90 334 A 1 
ATOM 2552 C CA    . LEU A 1 334 ? 7.700   -16.803 11.415  1.00 49.93 334 A 1 
ATOM 2553 C C     . LEU A 1 334 ? 7.502   -15.297 11.625  1.00 50.69 334 A 1 
ATOM 2554 O O     . LEU A 1 334 ? 6.803   -14.618 10.876  1.00 47.78 334 A 1 
ATOM 2555 C CB    . LEU A 1 334 ? 7.561   -17.216 9.945   1.00 45.03 334 A 1 
ATOM 2556 C CG    . LEU A 1 334 ? 8.233   -18.548 9.595   1.00 40.46 334 A 1 
ATOM 2557 C CD1   . LEU A 1 334 ? 7.798   -18.996 8.201   1.00 39.82 334 A 1 
ATOM 2558 C CD2   . LEU A 1 334 ? 9.770   -18.417 9.568   1.00 39.60 334 A 1 
ATOM 2559 N N     . HIS A 1 335 ? 8.002   -14.843 12.753  1.00 53.39 335 A 1 
ATOM 2560 C CA    . HIS A 1 335 ? 7.939   -13.481 13.229  1.00 52.95 335 A 1 
ATOM 2561 C C     . HIS A 1 335 ? 9.023   -12.829 12.407  1.00 54.18 335 A 1 
ATOM 2562 O O     . HIS A 1 335 ? 10.159  -12.693 12.828  1.00 49.44 335 A 1 
ATOM 2563 C CB    . HIS A 1 335 ? 8.124   -13.398 14.746  1.00 47.59 335 A 1 
ATOM 2564 C CG    . HIS A 1 335 ? 7.655   -12.075 15.309  1.00 41.54 335 A 1 
ATOM 2565 N ND1   . HIS A 1 335 ? 8.184   -10.834 15.053  1.00 37.06 335 A 1 
ATOM 2566 C CD2   . HIS A 1 335 ? 6.573   -11.886 16.146  1.00 35.42 335 A 1 
ATOM 2567 C CE1   . HIS A 1 335 ? 7.446   -9.923  15.713  1.00 33.18 335 A 1 
ATOM 2568 N NE2   . HIS A 1 335 ? 6.470   -10.523 16.382  1.00 33.98 335 A 1 
ATOM 2569 N N     . PHE A 1 336 ? 8.637   -12.622 11.165  1.00 57.48 336 A 1 
ATOM 2570 C CA    . PHE A 1 336 ? 9.421   -11.868 10.224  1.00 56.28 336 A 1 
ATOM 2571 C C     . PHE A 1 336 ? 9.886   -10.670 11.010  1.00 59.09 336 A 1 
ATOM 2572 O O     . PHE A 1 336 ? 9.052   -9.947  11.565  1.00 55.09 336 A 1 
ATOM 2573 C CB    . PHE A 1 336 ? 8.558   -11.485 9.021   1.00 50.05 336 A 1 
ATOM 2574 C CG    . PHE A 1 336 ? 8.255   -12.662 8.142   1.00 46.18 336 A 1 
ATOM 2575 C CD1   . PHE A 1 336 ? 9.296   -13.277 7.432   1.00 43.93 336 A 1 
ATOM 2576 C CD2   . PHE A 1 336 ? 6.966   -13.218 8.093   1.00 41.24 336 A 1 
ATOM 2577 C CE1   . PHE A 1 336 ? 9.053   -14.422 6.675   1.00 37.54 336 A 1 
ATOM 2578 C CE2   . PHE A 1 336 ? 6.717   -14.369 7.332   1.00 37.67 336 A 1 
ATOM 2579 C CZ    . PHE A 1 336 ? 7.760   -14.977 6.615   1.00 38.02 336 A 1 
ATOM 2580 N N     . SER A 1 337 ? 11.193  -10.564 11.173  1.00 66.91 337 A 1 
ATOM 2581 C CA    . SER A 1 337 ? 11.802  -9.690  12.169  1.00 69.96 337 A 1 
ATOM 2582 C C     . SER A 1 337 ? 11.102  -8.338  12.119  1.00 73.90 337 A 1 
ATOM 2583 O O     . SER A 1 337 ? 10.885  -7.813  11.025  1.00 67.37 337 A 1 
ATOM 2584 C CB    . SER A 1 337 ? 13.303  -9.541  11.884  1.00 59.56 337 A 1 
ATOM 2585 O OG    . SER A 1 337 ? 13.863  -8.571  12.742  1.00 49.43 337 A 1 
ATOM 2586 N N     . SER A 1 338 ? 10.746  -7.778  13.270  1.00 77.52 338 A 1 
ATOM 2587 C CA    . SER A 1 338 ? 10.109  -6.456  13.336  1.00 80.96 338 A 1 
ATOM 2588 C C     . SER A 1 338 ? 10.852  -5.443  12.454  1.00 83.99 338 A 1 
ATOM 2589 O O     . SER A 1 338 ? 10.224  -4.661  11.741  1.00 80.62 338 A 1 
ATOM 2590 C CB    . SER A 1 338 ? 10.070  -5.993  14.794  1.00 72.77 338 A 1 
ATOM 2591 O OG    . SER A 1 338 ? 9.498   -4.708  14.877  1.00 61.33 338 A 1 
ATOM 2592 N N     . LYS A 1 339 ? 12.177  -5.593  12.374  1.00 85.12 339 A 1 
ATOM 2593 C CA    . LYS A 1 339 ? 13.053  -4.851  11.459  1.00 87.39 339 A 1 
ATOM 2594 C C     . LYS A 1 339 ? 12.722  -5.070  9.974   1.00 89.48 339 A 1 
ATOM 2595 O O     . LYS A 1 339 ? 12.743  -4.122  9.193   1.00 86.71 339 A 1 
ATOM 2596 C CB    . LYS A 1 339 ? 14.522  -5.242  11.709  1.00 83.21 339 A 1 
ATOM 2597 C CG    . LYS A 1 339 ? 15.025  -4.866  13.113  1.00 71.46 339 A 1 
ATOM 2598 C CD    . LYS A 1 339 ? 16.514  -5.223  13.259  1.00 66.20 339 A 1 
ATOM 2599 C CE    . LYS A 1 339 ? 17.042  -4.818  14.638  1.00 56.33 339 A 1 
ATOM 2600 N NZ    . LYS A 1 339 ? 18.472  -5.143  14.796  1.00 49.12 339 A 1 
ATOM 2601 N N     . GLU A 1 340 ? 12.410  -6.302  9.535   1.00 86.51 340 A 1 
ATOM 2602 C CA    . GLU A 1 340 ? 12.048  -6.563  8.138   1.00 87.82 340 A 1 
ATOM 2603 C C     . GLU A 1 340 ? 10.707  -5.917  7.771   1.00 89.37 340 A 1 
ATOM 2604 O O     . GLU A 1 340 ? 10.571  -5.320  6.704   1.00 86.75 340 A 1 
ATOM 2605 C CB    . GLU A 1 340 ? 11.929  -8.065  7.848   1.00 83.99 340 A 1 
ATOM 2606 C CG    . GLU A 1 340 ? 13.248  -8.835  7.834   1.00 72.37 340 A 1 
ATOM 2607 C CD    . GLU A 1 340 ? 13.017  -10.266 7.314   1.00 65.87 340 A 1 
ATOM 2608 O OE1   . GLU A 1 340 ? 13.966  -10.852 6.755   1.00 58.65 340 A 1 
ATOM 2609 O OE2   . GLU A 1 340 ? 11.866  -10.751 7.361   1.00 59.60 340 A 1 
ATOM 2610 N N     . ARG A 1 341 ? 9.714   -6.011  8.663   1.00 87.12 341 A 1 
ATOM 2611 C CA    . ARG A 1 341 ? 8.416   -5.352  8.473   1.00 88.65 341 A 1 
ATOM 2612 C C     . ARG A 1 341 ? 8.587   -3.832  8.459   1.00 90.31 341 A 1 
ATOM 2613 O O     . ARG A 1 341 ? 8.055   -3.183  7.562   1.00 88.82 341 A 1 
ATOM 2614 C CB    . ARG A 1 341 ? 7.427   -5.828  9.543   1.00 86.46 341 A 1 
ATOM 2615 C CG    . ARG A 1 341 ? 6.017   -5.278  9.282   1.00 82.21 341 A 1 
ATOM 2616 C CD    . ARG A 1 341 ? 4.994   -5.843  10.289  1.00 80.85 341 A 1 
ATOM 2617 N NE    . ARG A 1 341 ? 3.690   -5.204  10.119  1.00 79.78 341 A 1 
ATOM 2618 C CZ    . ARG A 1 341 ? 3.372   -3.985  10.556  1.00 80.90 341 A 1 
ATOM 2619 N NH1   . ARG A 1 341 ? 4.196   -3.293  11.284  1.00 70.98 341 A 1 
ATOM 2620 N NH2   . ARG A 1 341 ? 2.245   -3.442  10.249  1.00 75.36 341 A 1 
ATOM 2621 N N     . GLU A 1 342 ? 9.370   -3.278  9.366   1.00 89.92 342 A 1 
ATOM 2622 C CA    . GLU A 1 342 ? 9.671   -1.841  9.408   1.00 90.46 342 A 1 
ATOM 2623 C C     . GLU A 1 342 ? 10.336  -1.357  8.108   1.00 91.76 342 A 1 
ATOM 2624 O O     . GLU A 1 342 ? 9.911   -0.359  7.528   1.00 90.34 342 A 1 
ATOM 2625 C CB    . GLU A 1 342 ? 10.548  -1.562  10.634  1.00 87.99 342 A 1 
ATOM 2626 C CG    . GLU A 1 342 ? 10.745  -0.061  10.858  1.00 74.17 342 A 1 
ATOM 2627 C CD    . GLU A 1 342 ? 11.568  0.261   12.119  1.00 68.19 342 A 1 
ATOM 2628 O OE1   . GLU A 1 342 ? 11.583  1.451   12.494  1.00 61.14 342 A 1 
ATOM 2629 O OE2   . GLU A 1 342 ? 12.170  -0.668  12.691  1.00 61.33 342 A 1 
ATOM 2630 N N     . ALA A 1 343 ? 11.309  -2.113  7.573   1.00 92.12 343 A 1 
ATOM 2631 C CA    . ALA A 1 343 ? 11.934  -1.809  6.287   1.00 92.01 343 A 1 
ATOM 2632 C C     . ALA A 1 343 ? 10.925  -1.804  5.123   1.00 92.58 343 A 1 
ATOM 2633 O O     . ALA A 1 343 ? 11.019  -0.987  4.202   1.00 90.80 343 A 1 
ATOM 2634 C CB    . ALA A 1 343 ? 13.059  -2.819  6.040   1.00 90.15 343 A 1 
ATOM 2635 N N     . ARG A 1 344 ? 9.897   -2.679  5.151   1.00 93.26 344 A 1 
ATOM 2636 C CA    . ARG A 1 344 ? 8.810   -2.706  4.158   1.00 93.03 344 A 1 
ATOM 2637 C C     . ARG A 1 344 ? 7.870   -1.512  4.297   1.00 94.04 344 A 1 
ATOM 2638 O O     . ARG A 1 344 ? 7.487   -0.914  3.296   1.00 92.71 344 A 1 
ATOM 2639 C CB    . ARG A 1 344 ? 8.012   -4.010  4.307   1.00 91.81 344 A 1 
ATOM 2640 C CG    . ARG A 1 344 ? 8.844   -5.179  3.805   1.00 86.89 344 A 1 
ATOM 2641 C CD    . ARG A 1 344 ? 8.449   -6.450  4.514   1.00 83.62 344 A 1 
ATOM 2642 N NE    . ARG A 1 344 ? 9.274   -7.533  3.968   1.00 78.31 344 A 1 
ATOM 2643 C CZ    . ARG A 1 344 ? 8.859   -8.741  3.756   1.00 73.72 344 A 1 
ATOM 2644 N NH1   . ARG A 1 344 ? 7.764   -9.204  4.287   1.00 64.65 344 A 1 
ATOM 2645 N NH2   . ARG A 1 344 ? 9.535   -9.497  2.965   1.00 66.91 344 A 1 
ATOM 2646 N N     . VAL A 1 345 ? 7.542   -1.125  5.522   1.00 94.31 345 A 1 
ATOM 2647 C CA    . VAL A 1 345 ? 6.752   0.080   5.792   1.00 94.66 345 A 1 
ATOM 2648 C C     . VAL A 1 345 ? 7.500   1.331   5.313   1.00 95.01 345 A 1 
ATOM 2649 O O     . VAL A 1 345 ? 6.890   2.212   4.699   1.00 93.91 345 A 1 
ATOM 2650 C CB    . VAL A 1 345 ? 6.389   0.189   7.282   1.00 93.79 345 A 1 
ATOM 2651 C CG1   . VAL A 1 345 ? 5.679   1.518   7.596   1.00 89.17 345 A 1 
ATOM 2652 C CG2   . VAL A 1 345 ? 5.448   -0.951  7.685   1.00 89.09 345 A 1 
ATOM 2653 N N     . LEU A 1 346 ? 8.805   1.397   5.519   1.00 94.33 346 A 1 
ATOM 2654 C CA    . LEU A 1 346 ? 9.623   2.510   5.033   1.00 94.17 346 A 1 
ATOM 2655 C C     . LEU A 1 346 ? 9.628   2.589   3.500   1.00 94.42 346 A 1 
ATOM 2656 O O     . LEU A 1 346 ? 9.326   3.650   2.946   1.00 93.24 346 A 1 
ATOM 2657 C CB    . LEU A 1 346 ? 11.040  2.373   5.617   1.00 92.94 346 A 1 
ATOM 2658 C CG    . LEU A 1 346 ? 11.954  3.577   5.294   1.00 81.65 346 A 1 
ATOM 2659 C CD1   . LEU A 1 346 ? 11.425  4.877   5.909   1.00 75.37 346 A 1 
ATOM 2660 C CD2   . LEU A 1 346 ? 13.353  3.309   5.845   1.00 76.71 346 A 1 
ATOM 2661 N N     . ARG A 1 347 ? 9.847   1.463   2.791   1.00 94.85 347 A 1 
ATOM 2662 C CA    . ARG A 1 347 ? 9.771   1.395   1.319   1.00 94.34 347 A 1 
ATOM 2663 C C     . ARG A 1 347 ? 8.392   1.815   0.792   1.00 94.90 347 A 1 
ATOM 2664 O O     . ARG A 1 347 ? 8.306   2.553   -0.192  1.00 93.51 347 A 1 
ATOM 2665 C CB    . ARG A 1 347 ? 10.114  -0.020  0.823   1.00 92.73 347 A 1 
ATOM 2666 C CG    . ARG A 1 347 ? 11.627  -0.276  0.881   1.00 81.68 347 A 1 
ATOM 2667 C CD    . ARG A 1 347 ? 11.996  -1.648  0.290   1.00 80.15 347 A 1 
ATOM 2668 N NE    . ARG A 1 347 ? 11.562  -2.752  1.150   1.00 70.93 347 A 1 
ATOM 2669 C CZ    . ARG A 1 347 ? 11.551  -4.031  0.795   1.00 65.56 347 A 1 
ATOM 2670 N NH1   . ARG A 1 347 ? 11.914  -4.426  -0.391  1.00 59.11 347 A 1 
ATOM 2671 N NH2   . ARG A 1 347 ? 11.168  -4.953  1.633   1.00 56.97 347 A 1 
ATOM 2672 N N     . TYR A 1 348 ? 7.330   1.377   1.443   1.00 94.65 348 A 1 
ATOM 2673 C CA    . TYR A 1 348 ? 5.973   1.807   1.102   1.00 94.96 348 A 1 
ATOM 2674 C C     . TYR A 1 348 ? 5.791   3.324   1.265   1.00 95.13 348 A 1 
ATOM 2675 O O     . TYR A 1 348 ? 5.222   3.970   0.373   1.00 94.32 348 A 1 
ATOM 2676 C CB    . TYR A 1 348 ? 4.955   1.025   1.945   1.00 94.86 348 A 1 
ATOM 2677 C CG    . TYR A 1 348 ? 3.670   1.769   2.196   1.00 94.88 348 A 1 
ATOM 2678 C CD1   . TYR A 1 348 ? 3.488   2.459   3.414   1.00 92.93 348 A 1 
ATOM 2679 C CD2   . TYR A 1 348 ? 2.681   1.866   1.194   1.00 93.42 348 A 1 
ATOM 2680 C CE1   . TYR A 1 348 ? 2.343   3.221   3.643   1.00 92.68 348 A 1 
ATOM 2681 C CE2   . TYR A 1 348 ? 1.524   2.632   1.415   1.00 92.53 348 A 1 
ATOM 2682 C CZ    . TYR A 1 348 ? 1.367   3.303   2.642   1.00 93.09 348 A 1 
ATOM 2683 O OH    . TYR A 1 348 ? 0.260   4.071   2.878   1.00 91.55 348 A 1 
ATOM 2684 N N     . LYS A 1 349 ? 6.279   3.921   2.359   1.00 95.47 349 A 1 
ATOM 2685 C CA    . LYS A 1 349 ? 6.204   5.370   2.596   1.00 95.09 349 A 1 
ATOM 2686 C C     . LYS A 1 349 ? 6.947   6.150   1.513   1.00 95.25 349 A 1 
ATOM 2687 O O     . LYS A 1 349 ? 6.433   7.160   1.044   1.00 93.66 349 A 1 
ATOM 2688 C CB    . LYS A 1 349 ? 6.748   5.725   3.988   1.00 94.01 349 A 1 
ATOM 2689 C CG    . LYS A 1 349 ? 5.786   5.357   5.130   1.00 88.58 349 A 1 
ATOM 2690 C CD    . LYS A 1 349 ? 6.459   5.579   6.487   1.00 85.02 349 A 1 
ATOM 2691 C CE    . LYS A 1 349 ? 5.522   5.189   7.635   1.00 77.85 349 A 1 
ATOM 2692 N NZ    . LYS A 1 349 ? 6.199   5.248   8.960   1.00 69.53 349 A 1 
ATOM 2693 N N     . GLU A 1 350 ? 8.094   5.663   1.081   1.00 95.32 350 A 1 
ATOM 2694 C CA    . GLU A 1 350 ? 8.862   6.312   0.021   1.00 94.83 350 A 1 
ATOM 2695 C C     . GLU A 1 350 ? 8.135   6.220   -1.332  1.00 95.04 350 A 1 
ATOM 2696 O O     . GLU A 1 350 ? 7.872   7.245   -1.975  1.00 93.11 350 A 1 
ATOM 2697 C CB    . GLU A 1 350 ? 10.279  5.710   -0.016  1.00 93.46 350 A 1 
ATOM 2698 C CG    . GLU A 1 350 ? 11.277  6.608   -0.780  1.00 81.17 350 A 1 
ATOM 2699 C CD    . GLU A 1 350 ? 11.315  8.054   -0.242  1.00 73.52 350 A 1 
ATOM 2700 O OE1   . GLU A 1 350 ? 11.471  8.986   -1.046  1.00 66.59 350 A 1 
ATOM 2701 O OE2   . GLU A 1 350 ? 11.049  8.272   0.958   1.00 66.11 350 A 1 
ATOM 2702 N N     . LYS A 1 351 ? 7.653   5.025   -1.725  1.00 94.98 351 A 1 
ATOM 2703 C CA    . LYS A 1 351 ? 6.859   4.849   -2.953  1.00 94.52 351 A 1 
ATOM 2704 C C     . LYS A 1 351 ? 5.535   5.636   -2.958  1.00 95.08 351 A 1 
ATOM 2705 O O     . LYS A 1 351 ? 5.020   5.948   -4.022  1.00 93.00 351 A 1 
ATOM 2706 C CB    . LYS A 1 351 ? 6.581   3.364   -3.204  1.00 92.94 351 A 1 
ATOM 2707 C CG    . LYS A 1 351 ? 7.792   2.634   -3.803  1.00 85.87 351 A 1 
ATOM 2708 C CD    . LYS A 1 351 ? 7.347   1.306   -4.438  1.00 80.27 351 A 1 
ATOM 2709 C CE    . LYS A 1 351 ? 8.475   0.674   -5.240  1.00 74.49 351 A 1 
ATOM 2710 N NZ    . LYS A 1 351 ? 7.964   -0.252  -6.269  1.00 67.39 351 A 1 
ATOM 2711 N N     . LYS A 1 352 ? 4.985   5.963   -1.804  1.00 94.91 352 A 1 
ATOM 2712 C CA    . LYS A 1 352 ? 3.768   6.775   -1.722  1.00 95.19 352 A 1 
ATOM 2713 C C     . LYS A 1 352 ? 3.934   8.135   -2.404  1.00 95.07 352 A 1 
ATOM 2714 O O     . LYS A 1 352 ? 2.971   8.623   -2.989  1.00 93.10 352 A 1 
ATOM 2715 C CB    . LYS A 1 352 ? 3.320   6.899   -0.250  1.00 94.16 352 A 1 
ATOM 2716 C CG    . LYS A 1 352 ? 2.060   7.768   -0.075  1.00 91.12 352 A 1 
ATOM 2717 C CD    . LYS A 1 352 ? 1.470   7.661   1.337   1.00 88.90 352 A 1 
ATOM 2718 C CE    . LYS A 1 352 ? 0.205   8.528   1.441   1.00 81.75 352 A 1 
ATOM 2719 N NZ    . LYS A 1 352 ? -0.619  8.198   2.623   1.00 74.12 352 A 1 
ATOM 2720 N N     . LYS A 1 353 ? 5.107   8.716   -2.362  1.00 95.12 353 A 1 
ATOM 2721 C CA    . LYS A 1 353 ? 5.409   10.037  -2.938  1.00 94.21 353 A 1 
ATOM 2722 C C     . LYS A 1 353 ? 5.394   10.025  -4.479  1.00 94.19 353 A 1 
ATOM 2723 O O     . LYS A 1 353 ? 4.975   11.001  -5.085  1.00 91.12 353 A 1 
ATOM 2724 C CB    . LYS A 1 353 ? 6.782   10.524  -2.436  1.00 92.31 353 A 1 
ATOM 2725 C CG    . LYS A 1 353 ? 6.913   10.643  -0.902  1.00 85.75 353 A 1 
ATOM 2726 C CD    . LYS A 1 353 ? 8.377   10.956  -0.541  1.00 80.91 353 A 1 
ATOM 2727 C CE    . LYS A 1 353 ? 8.688   10.909  0.952   1.00 72.05 353 A 1 
ATOM 2728 N NZ    . LYS A 1 353 ? 10.147  10.888  1.187   1.00 63.72 353 A 1 
ATOM 2729 N N     . SER A 1 354 ? 5.781   8.905   -5.098  1.00 94.63 354 A 1 
ATOM 2730 C CA    . SER A 1 354 ? 5.922   8.779   -6.554  1.00 94.17 354 A 1 
ATOM 2731 C C     . SER A 1 354 ? 4.678   8.238   -7.282  1.00 94.59 354 A 1 
ATOM 2732 O O     . SER A 1 354 ? 4.730   7.971   -8.483  1.00 91.35 354 A 1 
ATOM 2733 C CB    . SER A 1 354 ? 7.154   7.924   -6.869  1.00 91.68 354 A 1 
ATOM 2734 O OG    . SER A 1 354 ? 7.006   6.619   -6.349  1.00 81.50 354 A 1 
ATOM 2735 N N     . ARG A 1 355 ? 3.538   8.064   -6.596  1.00 94.22 355 A 1 
ATOM 2736 C CA    . ARG A 1 355 ? 2.322   7.509   -7.208  1.00 94.15 355 A 1 
ATOM 2737 C C     . ARG A 1 355 ? 1.751   8.441   -8.286  1.00 93.89 355 A 1 
ATOM 2738 O O     . ARG A 1 355 ? 1.458   9.605   -8.030  1.00 91.43 355 A 1 
ATOM 2739 C CB    . ARG A 1 355 ? 1.247   7.242   -6.153  1.00 93.09 355 A 1 
ATOM 2740 C CG    . ARG A 1 355 ? 1.595   6.083   -5.223  1.00 89.68 355 A 1 
ATOM 2741 C CD    . ARG A 1 355 ? 0.499   5.933   -4.173  1.00 89.69 355 A 1 
ATOM 2742 N NE    . ARG A 1 355 ? 0.891   5.023   -3.092  1.00 87.54 355 A 1 
ATOM 2743 C CZ    . ARG A 1 355 ? 0.290   4.936   -1.909  1.00 87.81 355 A 1 
ATOM 2744 N NH1   . ARG A 1 355 ? -0.775  5.622   -1.632  1.00 80.20 355 A 1 
ATOM 2745 N NH2   . ARG A 1 355 ? 0.767   4.169   -0.991  1.00 80.97 355 A 1 
ATOM 2746 N N     . LYS A 1 356 ? 1.447   7.873   -9.465  1.00 94.05 356 A 1 
ATOM 2747 C CA    . LYS A 1 356 ? 0.822   8.587   -10.581 1.00 93.66 356 A 1 
ATOM 2748 C C     . LYS A 1 356 ? -0.549  7.988   -10.901 1.00 93.95 356 A 1 
ATOM 2749 O O     . LYS A 1 356 ? -0.678  6.855   -11.356 1.00 90.95 356 A 1 
ATOM 2750 C CB    . LYS A 1 356 ? 1.760   8.603   -11.792 1.00 91.33 356 A 1 
ATOM 2751 C CG    . LYS A 1 356 ? 3.069   9.379   -11.502 1.00 82.99 356 A 1 
ATOM 2752 C CD    . LYS A 1 356 ? 3.927   9.489   -12.758 1.00 75.99 356 A 1 
ATOM 2753 C CE    . LYS A 1 356 ? 5.343   9.953   -12.419 1.00 68.01 356 A 1 
ATOM 2754 N NZ    . LYS A 1 356 ? 6.308   9.539   -13.460 1.00 58.41 356 A 1 
ATOM 2755 N N     . PHE A 1 357 ? -1.604  8.782   -10.689 1.00 93.08 357 A 1 
ATOM 2756 C CA    . PHE A 1 357 ? -2.989  8.374   -10.954 1.00 92.71 357 A 1 
ATOM 2757 C C     . PHE A 1 357 ? -3.497  8.798   -12.336 1.00 92.28 357 A 1 
ATOM 2758 O O     . PHE A 1 357 ? -4.616  8.452   -12.732 1.00 88.69 357 A 1 
ATOM 2759 C CB    . PHE A 1 357 ? -3.895  8.907   -9.836  1.00 91.96 357 A 1 
ATOM 2760 C CG    . PHE A 1 357 ? -3.696  8.176   -8.533  1.00 92.10 357 A 1 
ATOM 2761 C CD1   . PHE A 1 357 ? -4.449  7.021   -8.249  1.00 88.20 357 A 1 
ATOM 2762 C CD2   . PHE A 1 357 ? -2.750  8.622   -7.596  1.00 88.10 357 A 1 
ATOM 2763 C CE1   . PHE A 1 357 ? -4.273  6.326   -7.042  1.00 86.28 357 A 1 
ATOM 2764 C CE2   . PHE A 1 357 ? -2.562  7.933   -6.388  1.00 86.30 357 A 1 
ATOM 2765 C CZ    . PHE A 1 357 ? -3.326  6.783   -6.107  1.00 87.90 357 A 1 
ATOM 2766 N N     . GLU A 1 358 ? -2.701  9.538   -13.090 1.00 92.72 358 A 1 
ATOM 2767 C CA    . GLU A 1 358 ? -3.008  9.911   -14.453 1.00 92.40 358 A 1 
ATOM 2768 C C     . GLU A 1 358 ? -3.067  8.680   -15.366 1.00 92.53 358 A 1 
ATOM 2769 O O     . GLU A 1 358 ? -2.411  7.659   -15.159 1.00 90.36 358 A 1 
ATOM 2770 C CB    . GLU A 1 358 ? -2.001  10.937  -14.981 1.00 90.81 358 A 1 
ATOM 2771 C CG    . GLU A 1 358 ? -2.062  12.236  -14.169 1.00 80.25 358 A 1 
ATOM 2772 C CD    . GLU A 1 358 ? -1.271  13.384  -14.811 1.00 72.10 358 A 1 
ATOM 2773 O OE1   . GLU A 1 358 ? -1.383  14.499  -14.262 1.00 64.48 358 A 1 
ATOM 2774 O OE2   . GLU A 1 358 ? -0.642  13.147  -15.859 1.00 63.76 358 A 1 
ATOM 2775 N N     . LYS A 1 359 ? -3.915  8.755   -16.397 1.00 89.84 359 A 1 
ATOM 2776 C CA    . LYS A 1 359 ? -4.069  7.636   -17.319 1.00 89.60 359 A 1 
ATOM 2777 C C     . LYS A 1 359 ? -2.840  7.518   -18.207 1.00 90.67 359 A 1 
ATOM 2778 O O     . LYS A 1 359 ? -2.736  8.180   -19.230 1.00 88.44 359 A 1 
ATOM 2779 C CB    . LYS A 1 359 ? -5.366  7.791   -18.122 1.00 87.09 359 A 1 
ATOM 2780 C CG    . LYS A 1 359 ? -5.614  6.560   -19.006 1.00 79.30 359 A 1 
ATOM 2781 C CD    . LYS A 1 359 ? -6.886  6.739   -19.839 1.00 72.30 359 A 1 
ATOM 2782 C CE    . LYS A 1 359 ? -7.074  5.531   -20.752 1.00 61.16 359 A 1 
ATOM 2783 N NZ    . LYS A 1 359 ? -8.227  5.703   -21.665 1.00 55.36 359 A 1 
ATOM 2784 N N     . THR A 1 360 ? -1.973  6.572   -17.887 1.00 91.42 360 A 1 
ATOM 2785 C CA    . THR A 1 360 ? -0.835  6.188   -18.720 1.00 90.99 360 A 1 
ATOM 2786 C C     . THR A 1 360 ? -1.197  5.030   -19.647 1.00 92.07 360 A 1 
ATOM 2787 O O     . THR A 1 360 ? -1.912  4.096   -19.291 1.00 89.07 360 A 1 
ATOM 2788 C CB    . THR A 1 360 ? 0.399   5.878   -17.852 1.00 87.43 360 A 1 
ATOM 2789 O OG1   . THR A 1 360 ? 0.095   4.862   -16.934 1.00 75.67 360 A 1 
ATOM 2790 C CG2   . THR A 1 360 ? 0.857   7.102   -17.053 1.00 73.53 360 A 1 
ATOM 2791 N N     . THR A 1 361 ? -0.755  5.087   -20.912 1.00 91.50 361 A 1 
ATOM 2792 C CA    . THR A 1 361 ? -0.884  3.983   -21.862 1.00 92.19 361 A 1 
ATOM 2793 C C     . THR A 1 361 ? 0.397   3.166   -21.840 1.00 92.57 361 A 1 
ATOM 2794 O O     . THR A 1 361 ? 1.417   3.594   -22.367 1.00 89.96 361 A 1 
ATOM 2795 C CB    . THR A 1 361 ? -1.200  4.472   -23.282 1.00 90.64 361 A 1 
ATOM 2796 O OG1   . THR A 1 361 ? -2.403  5.217   -23.268 1.00 81.13 361 A 1 
ATOM 2797 C CG2   . THR A 1 361 ? -1.405  3.308   -24.248 1.00 80.68 361 A 1 
ATOM 2798 N N     . ARG A 1 362 ? 0.332   1.954   -21.297 1.00 91.20 362 A 1 
ATOM 2799 C CA    . ARG A 1 362 ? 1.513   1.083   -21.166 1.00 90.76 362 A 1 
ATOM 2800 C C     . ARG A 1 362 ? 1.987   0.467   -22.487 1.00 91.50 362 A 1 
ATOM 2801 O O     . ARG A 1 362 ? 3.145   0.098   -22.622 1.00 88.96 362 A 1 
ATOM 2802 C CB    . ARG A 1 362 ? 1.203   -0.043  -20.174 1.00 89.03 362 A 1 
ATOM 2803 C CG    . ARG A 1 362 ? 0.938   0.503   -18.763 1.00 82.33 362 A 1 
ATOM 2804 C CD    . ARG A 1 362 ? 0.713   -0.658  -17.799 1.00 79.37 362 A 1 
ATOM 2805 N NE    . ARG A 1 362 ? 0.499   -0.173  -16.432 1.00 73.16 362 A 1 
ATOM 2806 C CZ    . ARG A 1 362 ? 0.849   -0.806  -15.334 1.00 68.39 362 A 1 
ATOM 2807 N NH1   . ARG A 1 362 ? 1.331   -2.018  -15.363 1.00 61.51 362 A 1 
ATOM 2808 N NH2   . ARG A 1 362 ? 0.727   -0.229  -14.176 1.00 62.58 362 A 1 
ATOM 2809 N N     . TYR A 1 363 ? 1.059   0.306   -23.446 1.00 90.99 363 A 1 
ATOM 2810 C CA    . TYR A 1 363 ? 1.344   -0.356  -24.717 1.00 90.71 363 A 1 
ATOM 2811 C C     . TYR A 1 363 ? 0.801   0.483   -25.883 1.00 91.35 363 A 1 
ATOM 2812 O O     . TYR A 1 363 ? -0.369  0.340   -26.254 1.00 90.25 363 A 1 
ATOM 2813 C CB    . TYR A 1 363 ? 0.739   -1.767  -24.712 1.00 90.03 363 A 1 
ATOM 2814 C CG    . TYR A 1 363 ? 1.220   -2.671  -23.592 1.00 88.60 363 A 1 
ATOM 2815 C CD1   . TYR A 1 363 ? 2.496   -3.261  -23.643 1.00 84.54 363 A 1 
ATOM 2816 C CD2   . TYR A 1 363 ? 0.400   -2.917  -22.476 1.00 84.52 363 A 1 
ATOM 2817 C CE1   . TYR A 1 363 ? 2.952   -4.091  -22.604 1.00 83.49 363 A 1 
ATOM 2818 C CE2   . TYR A 1 363 ? 0.839   -3.743  -21.433 1.00 82.00 363 A 1 
ATOM 2819 C CZ    . TYR A 1 363 ? 2.120   -4.329  -21.500 1.00 84.90 363 A 1 
ATOM 2820 O OH    . TYR A 1 363 ? 2.568   -5.135  -20.468 1.00 82.95 363 A 1 
ATOM 2821 N N     . ALA A 1 364 ? 1.659   1.285   -26.499 1.00 93.01 364 A 1 
ATOM 2822 C CA    . ALA A 1 364 ? 1.308   2.124   -27.643 1.00 93.01 364 A 1 
ATOM 2823 C C     . ALA A 1 364 ? 0.727   1.309   -28.811 1.00 93.78 364 A 1 
ATOM 2824 O O     . ALA A 1 364 ? -0.320  1.667   -29.355 1.00 91.96 364 A 1 
ATOM 2825 C CB    . ALA A 1 364 ? 2.561   2.901   -28.074 1.00 91.82 364 A 1 
ATOM 2826 N N     . THR A 1 365 ? 1.290   0.139   -29.122 1.00 92.63 365 A 1 
ATOM 2827 C CA    . THR A 1 365 ? 0.788   -0.755  -30.182 1.00 91.89 365 A 1 
ATOM 2828 C C     . THR A 1 365 ? -0.642  -1.229  -29.922 1.00 92.70 365 A 1 
ATOM 2829 O O     . THR A 1 365 ? -1.464  -1.281  -30.834 1.00 90.93 365 A 1 
ATOM 2830 C CB    . THR A 1 365 ? 1.703   -1.983  -30.310 1.00 89.85 365 A 1 
ATOM 2831 O OG1   . THR A 1 365 ? 3.056   -1.612  -30.206 1.00 77.98 365 A 1 
ATOM 2832 C CG2   . THR A 1 365 ? 1.512   -2.711  -31.645 1.00 74.47 365 A 1 
ATOM 2833 N N     . ARG A 1 366 ? -0.996  -1.548  -28.680 1.00 93.66 366 A 1 
ATOM 2834 C CA    . ARG A 1 366 ? -2.362  -1.948  -28.317 1.00 93.68 366 A 1 
ATOM 2835 C C     . ARG A 1 366 ? -3.348  -0.784  -28.390 1.00 93.81 366 A 1 
ATOM 2836 O O     . ARG A 1 366 ? -4.508  -1.016  -28.713 1.00 92.58 366 A 1 
ATOM 2837 C CB    . ARG A 1 366 ? -2.415  -2.557  -26.920 1.00 92.95 366 A 1 
ATOM 2838 C CG    . ARG A 1 366 ? -1.715  -3.917  -26.831 1.00 87.23 366 A 1 
ATOM 2839 C CD    . ARG A 1 366 ? -2.002  -4.550  -25.471 1.00 85.87 366 A 1 
ATOM 2840 N NE    . ARG A 1 366 ? -1.346  -5.857  -25.320 1.00 82.59 366 A 1 
ATOM 2841 C CZ    . ARG A 1 366 ? -1.558  -6.739  -24.352 1.00 81.52 366 A 1 
ATOM 2842 N NH1   . ARG A 1 366 ? -2.415  -6.511  -23.400 1.00 71.56 366 A 1 
ATOM 2843 N NH2   . ARG A 1 366 ? -0.909  -7.863  -24.345 1.00 74.92 366 A 1 
ATOM 2844 N N     . LYS A 1 367 ? -2.903  0.424   -28.075 1.00 93.36 367 A 1 
ATOM 2845 C CA    . LYS A 1 367 ? -3.704  1.639   -28.219 1.00 93.89 367 A 1 
ATOM 2846 C C     . LYS A 1 367 ? -4.023  1.891   -29.687 1.00 93.82 367 A 1 
ATOM 2847 O O     . LYS A 1 367 ? -5.203  1.960   -30.024 1.00 93.05 367 A 1 
ATOM 2848 C CB    . LYS A 1 367 ? -2.983  2.825   -27.560 1.00 93.83 367 A 1 
ATOM 2849 C CG    . LYS A 1 367 ? -3.789  4.114   -27.701 1.00 92.72 367 A 1 
ATOM 2850 C CD    . LYS A 1 367 ? -3.042  5.336   -27.155 1.00 90.18 367 A 1 
ATOM 2851 C CE    . LYS A 1 367 ? -3.829  6.579   -27.541 1.00 83.59 367 A 1 
ATOM 2852 N NZ    . LYS A 1 367 ? -3.103  7.837   -27.255 1.00 77.82 367 A 1 
ATOM 2853 N N     . ALA A 1 368 ? -3.020  1.902   -30.551 1.00 93.86 368 A 1 
ATOM 2854 C CA    . ALA A 1 368 ? -3.188  2.122   -31.986 1.00 93.24 368 A 1 
ATOM 2855 C C     . ALA A 1 368 ? -4.147  1.094   -32.614 1.00 93.58 368 A 1 
ATOM 2856 O O     . ALA A 1 368 ? -5.091  1.458   -33.316 1.00 92.04 368 A 1 
ATOM 2857 C CB    . ALA A 1 368 ? -1.802  2.073   -32.641 1.00 92.40 368 A 1 
ATOM 2858 N N     . TYR A 1 369 ? -4.000  -0.198  -32.298 1.00 93.47 369 A 1 
ATOM 2859 C CA    . TYR A 1 369 ? -4.926  -1.234  -32.759 1.00 92.69 369 A 1 
ATOM 2860 C C     . TYR A 1 369 ? -6.357  -1.039  -32.238 1.00 92.74 369 A 1 
ATOM 2861 O O     . TYR A 1 369 ? -7.321  -1.241  -32.975 1.00 91.68 369 A 1 
ATOM 2862 C CB    . TYR A 1 369 ? -4.382  -2.607  -32.352 1.00 92.27 369 A 1 
ATOM 2863 C CG    . TYR A 1 369 ? -5.258  -3.747  -32.840 1.00 90.26 369 A 1 
ATOM 2864 C CD1   . TYR A 1 369 ? -6.160  -4.383  -31.971 1.00 85.43 369 A 1 
ATOM 2865 C CD2   . TYR A 1 369 ? -5.207  -4.145  -34.187 1.00 83.34 369 A 1 
ATOM 2866 C CE1   . TYR A 1 369 ? -6.996  -5.405  -32.428 1.00 82.82 369 A 1 
ATOM 2867 C CE2   . TYR A 1 369 ? -6.034  -5.166  -34.662 1.00 80.75 369 A 1 
ATOM 2868 C CZ    . TYR A 1 369 ? -6.937  -5.798  -33.779 1.00 83.34 369 A 1 
ATOM 2869 O OH    . TYR A 1 369 ? -7.761  -6.805  -34.239 1.00 81.89 369 A 1 
ATOM 2870 N N     . ALA A 1 370 ? -6.531  -0.640  -30.971 1.00 93.87 370 A 1 
ATOM 2871 C CA    . ALA A 1 370 ? -7.853  -0.407  -30.398 1.00 93.22 370 A 1 
ATOM 2872 C C     . ALA A 1 370 ? -8.552  0.827   -30.980 1.00 93.13 370 A 1 
ATOM 2873 O O     . ALA A 1 370 ? -9.787  0.872   -30.980 1.00 91.19 370 A 1 
ATOM 2874 C CB    . ALA A 1 370 ? -7.720  -0.283  -28.877 1.00 92.02 370 A 1 
ATOM 2875 N N     . GLU A 1 371 ? -7.818  1.820   -31.461 1.00 93.63 371 A 1 
ATOM 2876 C CA    . GLU A 1 371 ? -8.332  3.011   -32.147 1.00 92.91 371 A 1 
ATOM 2877 C C     . GLU A 1 371 ? -8.782  2.675   -33.579 1.00 92.78 371 A 1 
ATOM 2878 O O     . GLU A 1 371 ? -9.867  3.084   -33.976 1.00 90.66 371 A 1 
ATOM 2879 C CB    . GLU A 1 371 ? -7.268  4.119   -32.127 1.00 91.87 371 A 1 
ATOM 2880 C CG    . GLU A 1 371 ? -7.125  4.736   -30.725 1.00 84.02 371 A 1 
ATOM 2881 C CD    . GLU A 1 371 ? -5.914  5.670   -30.525 1.00 80.15 371 A 1 
ATOM 2882 O OE1   . GLU A 1 371 ? -5.853  6.318   -29.444 1.00 73.16 371 A 1 
ATOM 2883 O OE2   . GLU A 1 371 ? -5.015  5.706   -31.375 1.00 74.29 371 A 1 
ATOM 2884 N N     . ALA A 1 372 ? -8.014  1.875   -34.311 1.00 93.72 372 A 1 
ATOM 2885 C CA    . ALA A 1 372 ? -8.322  1.483   -35.681 1.00 92.84 372 A 1 
ATOM 2886 C C     . ALA A 1 372 ? -9.381  0.369   -35.805 1.00 93.09 372 A 1 
ATOM 2887 O O     . ALA A 1 372 ? -9.926  0.140   -36.883 1.00 90.27 372 A 1 
ATOM 2888 C CB    . ALA A 1 372 ? -7.009  1.053   -36.349 1.00 90.86 372 A 1 
ATOM 2889 N N     . ARG A 1 373 ? -9.691  -0.356  -34.724 1.00 92.84 373 A 1 
ATOM 2890 C CA    . ARG A 1 373 ? -10.590 -1.516  -34.782 1.00 92.56 373 A 1 
ATOM 2891 C C     . ARG A 1 373 ? -12.052 -1.091  -34.962 1.00 92.64 373 A 1 
ATOM 2892 O O     . ARG A 1 373 ? -12.521 -0.256  -34.199 1.00 91.17 373 A 1 
ATOM 2893 C CB    . ARG A 1 373 ? -10.390 -2.377  -33.529 1.00 90.68 373 A 1 
ATOM 2894 C CG    . ARG A 1 373 ? -11.167 -3.687  -33.648 1.00 83.62 373 A 1 
ATOM 2895 C CD    . ARG A 1 373 ? -10.879 -4.593  -32.457 1.00 84.05 373 A 1 
ATOM 2896 N NE    . ARG A 1 373 ? -11.608 -5.863  -32.599 1.00 81.22 373 A 1 
ATOM 2897 C CZ    . ARG A 1 373 ? -11.523 -6.918  -31.808 1.00 81.11 373 A 1 
ATOM 2898 N NH1   . ARG A 1 373 ? -10.746 -6.909  -30.768 1.00 73.53 373 A 1 
ATOM 2899 N NH2   . ARG A 1 373 ? -12.213 -7.977  -32.075 1.00 74.10 373 A 1 
ATOM 2900 N N     . PRO A 1 374 ? -12.830 -1.743  -35.892 1.00 92.55 374 A 1 
ATOM 2901 C CA    . PRO A 1 374 ? -14.262 -1.508  -36.059 1.00 92.30 374 A 1 
ATOM 2902 C C     . PRO A 1 374 ? -15.037 -1.685  -34.752 1.00 93.03 374 A 1 
ATOM 2903 O O     . PRO A 1 374 ? -14.713 -2.536  -33.910 1.00 91.45 374 A 1 
ATOM 2904 C CB    . PRO A 1 374 ? -14.728 -2.493  -37.134 1.00 90.32 374 A 1 
ATOM 2905 C CG    . PRO A 1 374 ? -13.469 -2.741  -37.955 1.00 86.10 374 A 1 
ATOM 2906 C CD    . PRO A 1 374 ? -12.354 -2.673  -36.914 1.00 89.37 374 A 1 
ATOM 2907 N N     . ARG A 1 375 ? -16.090 -0.844  -34.560 1.00 92.32 375 A 1 
ATOM 2908 C CA    . ARG A 1 375 ? -16.904 -0.827  -33.342 1.00 92.07 375 A 1 
ATOM 2909 C C     . ARG A 1 375 ? -18.385 -0.710  -33.675 1.00 91.70 375 A 1 
ATOM 2910 O O     . ARG A 1 375 ? -18.779 0.198   -34.395 1.00 89.42 375 A 1 
ATOM 2911 C CB    . ARG A 1 375 ? -16.513 0.338   -32.429 1.00 90.25 375 A 1 
ATOM 2912 C CG    . ARG A 1 375 ? -15.061 0.277   -31.949 1.00 86.52 375 A 1 
ATOM 2913 C CD    . ARG A 1 375 ? -14.759 1.492   -31.095 1.00 88.39 375 A 1 
ATOM 2914 N NE    . ARG A 1 375 ? -13.341 1.547   -30.700 1.00 87.26 375 A 1 
ATOM 2915 C CZ    . ARG A 1 375 ? -12.855 1.663   -29.482 1.00 88.53 375 A 1 
ATOM 2916 N NH1   . ARG A 1 375 ? -13.617 1.719   -28.432 1.00 78.41 375 A 1 
ATOM 2917 N NH2   . ARG A 1 375 ? -11.570 1.733   -29.306 1.00 82.78 375 A 1 
ATOM 2918 N N     . ILE A 1 376 ? -19.216 -1.529  -33.042 1.00 91.85 376 A 1 
ATOM 2919 C CA    . ILE A 1 376 ? -20.679 -1.435  -33.057 1.00 91.52 376 A 1 
ATOM 2920 C C     . ILE A 1 376 ? -21.136 -0.923  -31.688 1.00 91.89 376 A 1 
ATOM 2921 O O     . ILE A 1 376 ? -20.869 -1.556  -30.658 1.00 89.39 376 A 1 
ATOM 2922 C CB    . ILE A 1 376 ? -21.309 -2.782  -33.446 1.00 89.87 376 A 1 
ATOM 2923 C CG1   . ILE A 1 376 ? -20.835 -3.227  -34.850 1.00 83.90 376 A 1 
ATOM 2924 C CG2   . ILE A 1 376 ? -22.837 -2.683  -33.389 1.00 82.68 376 A 1 
ATOM 2925 C CD1   . ILE A 1 376 ? -21.239 -4.650  -35.217 1.00 76.89 376 A 1 
ATOM 2926 N N     . LYS A 1 377 ? -21.779 0.252   -31.654 1.00 90.90 377 A 1 
ATOM 2927 C CA    . LYS A 1 377 ? -22.236 0.904   -30.409 1.00 91.25 377 A 1 
ATOM 2928 C C     . LYS A 1 377 ? -21.130 0.962   -29.327 1.00 91.93 377 A 1 
ATOM 2929 O O     . LYS A 1 377 ? -21.368 0.674   -28.153 1.00 89.15 377 A 1 
ATOM 2930 C CB    . LYS A 1 377 ? -23.541 0.259   -29.907 1.00 89.89 377 A 1 
ATOM 2931 C CG    . LYS A 1 377 ? -24.696 0.381   -30.917 1.00 86.05 377 A 1 
ATOM 2932 C CD    . LYS A 1 377 ? -25.961 -0.327  -30.405 1.00 78.62 377 A 1 
ATOM 2933 C CE    . LYS A 1 377 ? -27.067 -0.195  -31.441 1.00 71.37 377 A 1 
ATOM 2934 N NZ    . LYS A 1 377 ? -28.311 -0.921  -31.084 1.00 63.79 377 A 1 
ATOM 2935 N N     . GLY A 1 378 ? -19.915 1.292   -29.735 1.00 90.95 378 A 1 
ATOM 2936 C CA    . GLY A 1 378 ? -18.748 1.428   -28.862 1.00 90.45 378 A 1 
ATOM 2937 C C     . GLY A 1 378 ? -18.054 0.117   -28.468 1.00 91.65 378 A 1 
ATOM 2938 O O     . GLY A 1 378 ? -16.943 0.161   -27.940 1.00 89.04 378 A 1 
ATOM 2939 N N     . ARG A 1 379 ? -18.677 -1.066  -28.746 1.00 92.25 379 A 1 
ATOM 2940 C CA    . ARG A 1 379 ? -18.048 -2.370  -28.535 1.00 92.74 379 A 1 
ATOM 2941 C C     . ARG A 1 379 ? -17.210 -2.753  -29.749 1.00 93.13 379 A 1 
ATOM 2942 O O     . ARG A 1 379 ? -17.560 -2.397  -30.867 1.00 91.18 379 A 1 
ATOM 2943 C CB    . ARG A 1 379 ? -19.099 -3.450  -28.259 1.00 91.50 379 A 1 
ATOM 2944 C CG    . ARG A 1 379 ? -19.925 -3.141  -27.001 1.00 84.55 379 A 1 
ATOM 2945 C CD    . ARG A 1 379 ? -20.894 -4.284  -26.737 1.00 85.19 379 A 1 
ATOM 2946 N NE    . ARG A 1 379 ? -21.710 -4.016  -25.544 1.00 79.00 379 A 1 
ATOM 2947 C CZ    . ARG A 1 379 ? -22.605 -4.838  -25.006 1.00 75.59 379 A 1 
ATOM 2948 N NH1   . ARG A 1 379 ? -22.839 -6.016  -25.519 1.00 67.08 379 A 1 
ATOM 2949 N NH2   . ARG A 1 379 ? -23.272 -4.476  -23.961 1.00 66.56 379 A 1 
ATOM 2950 N N     . PHE A 1 380 ? -16.158 -3.529  -29.544 1.00 92.11 380 A 1 
ATOM 2951 C CA    . PHE A 1 380 ? -15.407 -4.076  -30.666 1.00 91.91 380 A 1 
ATOM 2952 C C     . PHE A 1 380 ? -16.284 -5.049  -31.461 1.00 91.14 380 A 1 
ATOM 2953 O O     . PHE A 1 380 ? -16.807 -6.006  -30.888 1.00 88.52 380 A 1 
ATOM 2954 C CB    . PHE A 1 380 ? -14.141 -4.780  -30.171 1.00 91.69 380 A 1 
ATOM 2955 C CG    . PHE A 1 380 ? -13.121 -3.859  -29.535 1.00 92.11 380 A 1 
ATOM 2956 C CD1   . PHE A 1 380 ? -12.597 -2.782  -30.259 1.00 89.40 380 A 1 
ATOM 2957 C CD2   . PHE A 1 380 ? -12.658 -4.099  -28.230 1.00 88.86 380 A 1 
ATOM 2958 C CE1   . PHE A 1 380 ? -11.634 -1.939  -29.686 1.00 88.11 380 A 1 
ATOM 2959 C CE2   . PHE A 1 380 ? -11.695 -3.266  -27.651 1.00 87.17 380 A 1 
ATOM 2960 C CZ    . PHE A 1 380 ? -11.180 -2.182  -28.380 1.00 89.62 380 A 1 
ATOM 2961 N N     . ALA A 1 381 ? -16.423 -4.803  -32.767 1.00 91.48 381 A 1 
ATOM 2962 C CA    . ALA A 1 381 ? -17.117 -5.701  -33.675 1.00 90.43 381 A 1 
ATOM 2963 C C     . ALA A 1 381 ? -16.314 -6.991  -33.877 1.00 89.74 381 A 1 
ATOM 2964 O O     . ALA A 1 381 ? -15.075 -6.993  -33.788 1.00 85.68 381 A 1 
ATOM 2965 C CB    . ALA A 1 381 ? -17.382 -4.969  -34.993 1.00 88.07 381 A 1 
ATOM 2966 N N     . LYS A 1 382 ? -17.026 -8.111  -34.160 1.00 88.62 382 A 1 
ATOM 2967 C CA    . LYS A 1 382 ? -16.376 -9.295  -34.711 1.00 86.78 382 A 1 
ATOM 2968 C C     . LYS A 1 382 ? -16.008 -9.015  -36.165 1.00 85.16 382 A 1 
ATOM 2969 O O     . LYS A 1 382 ? -16.636 -8.195  -36.818 1.00 79.36 382 A 1 
ATOM 2970 C CB    . LYS A 1 382 ? -17.280 -10.518 -34.623 1.00 82.02 382 A 1 
ATOM 2971 C CG    . LYS A 1 382 ? -17.487 -11.015 -33.189 1.00 72.14 382 A 1 
ATOM 2972 C CD    . LYS A 1 382 ? -18.392 -12.250 -33.257 1.00 68.30 382 A 1 
ATOM 2973 C CE    . LYS A 1 382 ? -18.710 -12.819 -31.892 1.00 58.87 382 A 1 
ATOM 2974 N NZ    . LYS A 1 382 ? -19.682 -13.919 -32.041 1.00 52.76 382 A 1 
ATOM 2975 N N     . ARG A 1 383 ? -15.022 -9.749  -36.696 1.00 85.22 383 A 1 
ATOM 2976 C CA    . ARG A 1 383 ? -14.602 -9.599  -38.094 1.00 82.45 383 A 1 
ATOM 2977 C C     . ARG A 1 383 ? -15.750 -9.922  -39.060 1.00 81.40 383 A 1 
ATOM 2978 O O     . ARG A 1 383 ? -15.963 -9.160  -39.993 1.00 73.06 383 A 1 
ATOM 2979 C CB    . ARG A 1 383 ? -13.361 -10.457 -38.338 1.00 76.65 383 A 1 
ATOM 2980 C CG    . ARG A 1 383 ? -12.721 -10.127 -39.692 1.00 65.58 383 A 1 
ATOM 2981 C CD    . ARG A 1 383 ? -11.419 -10.902 -39.863 1.00 62.59 383 A 1 
ATOM 2982 N NE    . ARG A 1 383 ? -10.795 -10.595 -41.149 1.00 54.30 383 A 1 
ATOM 2983 C CZ    . ARG A 1 383 ? -9.606  -10.981 -41.577 1.00 49.34 383 A 1 
ATOM 2984 N NH1   . ARG A 1 383 ? -8.832  -11.720 -40.826 1.00 47.16 383 A 1 
ATOM 2985 N NH2   . ARG A 1 383 ? -9.194  -10.632 -42.748 1.00 44.92 383 A 1 
ATOM 2986 N N     . SER A 1 384 ? -16.549 -10.979 -38.785 1.00 81.15 384 A 1 
ATOM 2987 C CA    . SER A 1 384 ? -17.760 -11.335 -39.535 1.00 80.23 384 A 1 
ATOM 2988 C C     . SER A 1 384 ? -18.810 -10.234 -39.538 1.00 80.72 384 A 1 
ATOM 2989 O O     . SER A 1 384 ? -19.443 -9.970  -40.555 1.00 71.72 384 A 1 
ATOM 2990 C CB    . SER A 1 384 ? -18.393 -12.580 -38.912 1.00 73.16 384 A 1 
ATOM 2991 O OG    . SER A 1 384 ? -18.636 -12.394 -37.528 1.00 64.45 384 A 1 
ATOM 2992 N N     . ASP A 1 385 ? -19.002 -9.580  -38.409 1.00 75.01 385 A 1 
ATOM 2993 C CA    . ASP A 1 385 ? -20.050 -8.573  -38.232 1.00 72.50 385 A 1 
ATOM 2994 C C     . ASP A 1 385 ? -19.651 -7.262  -38.932 1.00 71.88 385 A 1 
ATOM 2995 O O     . ASP A 1 385 ? -20.504 -6.529  -39.409 1.00 66.07 385 A 1 
ATOM 2996 C CB    . ASP A 1 385 ? -20.332 -8.348  -36.730 1.00 66.11 385 A 1 
ATOM 2997 C CG    . ASP A 1 385 ? -20.568 -9.615  -35.874 1.00 58.29 385 A 1 
ATOM 2998 O OD1   . ASP A 1 385 ? -20.750 -10.722 -36.424 1.00 53.06 385 A 1 
ATOM 2999 O OD2   . ASP A 1 385 ? -20.455 -9.497  -34.636 1.00 52.24 385 A 1 
ATOM 3000 N N     . ALA A 1 386 ? -18.383 -6.985  -39.027 1.00 70.74 386 A 1 
ATOM 3001 C CA    . ALA A 1 386 ? -17.850 -5.844  -39.765 1.00 66.02 386 A 1 
ATOM 3002 C C     . ALA A 1 386 ? -17.968 -6.029  -41.289 1.00 66.50 386 A 1 
ATOM 3003 O O     . ALA A 1 386 ? -18.285 -5.068  -41.988 1.00 61.86 386 A 1 
ATOM 3004 C CB    . ALA A 1 386 ? -16.388 -5.611  -39.342 1.00 60.79 386 A 1 
ATOM 3005 N N     . GLU A 1 387 ? -17.757 -7.246  -41.801 1.00 71.74 387 A 1 
ATOM 3006 C CA    . GLU A 1 387 ? -17.956 -7.566  -43.223 1.00 69.53 387 A 1 
ATOM 3007 C C     . GLU A 1 387 ? -19.454 -7.468  -43.596 1.00 69.36 387 A 1 
ATOM 3008 O O     . GLU A 1 387 ? -19.785 -6.843  -44.604 1.00 63.50 387 A 1 
ATOM 3009 C CB    . GLU A 1 387 ? -17.344 -8.943  -43.539 1.00 62.11 387 A 1 
ATOM 3010 C CG    . GLU A 1 387 ? -15.797 -8.883  -43.574 1.00 54.20 387 A 1 
ATOM 3011 C CD    . GLU A 1 387 ? -15.064 -10.244 -43.641 1.00 48.07 387 A 1 
ATOM 3012 O OE1   . GLU A 1 387 ? -13.810 -10.241 -43.533 1.00 44.31 387 A 1 
ATOM 3013 O OE2   . GLU A 1 387 ? -15.741 -11.295 -43.704 1.00 43.89 387 A 1 
ATOM 3014 N N     . MET A 1 388 ? -20.387 -7.927  -42.750 1.00 73.86 388 A 1 
ATOM 3015 C CA    . MET A 1 388 ? -21.826 -7.765  -42.981 1.00 71.58 388 A 1 
ATOM 3016 C C     . MET A 1 388 ? -22.302 -6.305  -42.938 1.00 71.10 388 A 1 
ATOM 3017 O O     . MET A 1 388 ? -23.180 -5.947  -43.722 1.00 64.66 388 A 1 
ATOM 3018 C CB    . MET A 1 388 ? -22.646 -8.583  -41.980 1.00 65.57 388 A 1 
ATOM 3019 C CG    . MET A 1 388 ? -22.869 -10.013 -42.427 1.00 57.37 388 A 1 
ATOM 3020 S SD    . MET A 1 388 ? -24.317 -10.838 -41.681 1.00 49.66 388 A 1 
ATOM 3021 C CE    . MET A 1 388 ? -23.843 -10.825 -39.946 1.00 45.46 388 A 1 
ATOM 3022 N N     . GLU A 1 389 ? -21.809 -5.444  -42.067 1.00 63.94 389 A 1 
ATOM 3023 C CA    . GLU A 1 389 ? -22.193 -4.022  -42.066 1.00 61.10 389 A 1 
ATOM 3024 C C     . GLU A 1 389 ? -21.731 -3.310  -43.353 1.00 59.75 389 A 1 
ATOM 3025 O O     . GLU A 1 389 ? -22.470 -2.471  -43.882 1.00 57.10 389 A 1 
ATOM 3026 C CB    . GLU A 1 389 ? -21.668 -3.273  -40.824 1.00 55.85 389 A 1 
ATOM 3027 C CG    . GLU A 1 389 ? -22.696 -3.185  -39.695 1.00 49.12 389 A 1 
ATOM 3028 C CD    . GLU A 1 389 ? -22.303 -2.239  -38.538 1.00 46.57 389 A 1 
ATOM 3029 O OE1   . GLU A 1 389 ? -23.204 -1.891  -37.725 1.00 42.57 389 A 1 
ATOM 3030 O OE2   . GLU A 1 389 ? -21.116 -1.873  -38.417 1.00 42.94 389 A 1 
ATOM 3031 N N     . VAL A 1 390 ? -20.565 -3.651  -43.872 1.00 65.20 390 A 1 
ATOM 3032 C CA    . VAL A 1 390 ? -20.080 -3.087  -45.139 1.00 63.46 390 A 1 
ATOM 3033 C C     . VAL A 1 390 ? -20.971 -3.544  -46.302 1.00 63.35 390 A 1 
ATOM 3034 O O     . VAL A 1 390 ? -21.389 -2.693  -47.093 1.00 60.14 390 A 1 
ATOM 3035 C CB    . VAL A 1 390 ? -18.606 -3.429  -45.385 1.00 58.63 390 A 1 
ATOM 3036 C CG1   . VAL A 1 390 ? -18.115 -2.912  -46.741 1.00 50.16 390 A 1 
ATOM 3037 C CG2   . VAL A 1 390 ? -17.712 -2.775  -44.321 1.00 54.07 390 A 1 
ATOM 3038 N N     . ASP A 1 391 ? -21.369 -4.819  -46.380 1.00 60.65 391 A 1 
ATOM 3039 C CA    . ASP A 1 391 ? -22.287 -5.327  -47.415 1.00 57.32 391 A 1 
ATOM 3040 C C     . ASP A 1 391 ? -23.688 -4.714  -47.310 1.00 55.51 391 A 1 
ATOM 3041 O O     . ASP A 1 391 ? -24.310 -4.386  -48.327 1.00 53.79 391 A 1 
ATOM 3042 C CB    . ASP A 1 391 ? -22.382 -6.857  -47.340 1.00 53.34 391 A 1 
ATOM 3043 C CG    . ASP A 1 391 ? -21.376 -7.598  -48.239 1.00 46.89 391 A 1 
ATOM 3044 O OD1   . ASP A 1 391 ? -20.778 -6.945  -49.125 1.00 44.85 391 A 1 
ATOM 3045 O OD2   . ASP A 1 391 ? -21.256 -8.820  -48.053 1.00 44.39 391 A 1 
ATOM 3046 N N     . GLN A 1 392 ? -24.229 -4.499  -46.111 1.00 61.28 392 A 1 
ATOM 3047 C CA    . GLN A 1 392 ? -25.521 -3.836  -45.946 1.00 60.92 392 A 1 
ATOM 3048 C C     . GLN A 1 392 ? -25.470 -2.364  -46.376 1.00 60.88 392 A 1 
ATOM 3049 O O     . GLN A 1 392 ? -26.404 -1.899  -47.030 1.00 58.43 392 A 1 
ATOM 3050 C CB    . GLN A 1 392 ? -26.019 -3.940  -44.505 1.00 56.74 392 A 1 
ATOM 3051 C CG    . GLN A 1 392 ? -26.633 -5.324  -44.225 1.00 51.79 392 A 1 
ATOM 3052 C CD    . GLN A 1 392 ? -27.283 -5.419  -42.859 1.00 48.29 392 A 1 
ATOM 3053 O OE1   . GLN A 1 392 ? -27.295 -4.520  -42.034 1.00 46.85 392 A 1 
ATOM 3054 N NE2   . GLN A 1 392 ? -27.890 -6.551  -42.558 1.00 43.13 392 A 1 
ATOM 3055 N N     . THR A 1 393 ? -24.408 -1.636  -46.057 1.00 59.96 393 A 1 
ATOM 3056 C CA    . THR A 1 393 ? -24.268 -0.249  -46.528 1.00 59.54 393 A 1 
ATOM 3057 C C     . THR A 1 393 ? -24.119 -0.176  -48.047 1.00 59.37 393 A 1 
ATOM 3058 O O     . THR A 1 393 ? -24.744 0.686   -48.666 1.00 55.10 393 A 1 
ATOM 3059 C CB    . THR A 1 393 ? -23.138 0.523   -45.838 1.00 54.85 393 A 1 
ATOM 3060 O OG1   . THR A 1 393 ? -22.018 -0.262  -45.535 1.00 48.39 393 A 1 
ATOM 3061 C CG2   . THR A 1 393 ? -23.609 1.143   -44.529 1.00 48.89 393 A 1 
ATOM 3062 N N     . PHE A 1 394 ? -23.394 -1.097  -48.672 1.00 59.45 394 A 1 
ATOM 3063 C CA    . PHE A 1 394 ? -23.283 -1.171  -50.129 1.00 56.75 394 A 1 
ATOM 3064 C C     . PHE A 1 394 ? -24.604 -1.562  -50.801 1.00 56.12 394 A 1 
ATOM 3065 O O     . PHE A 1 394 ? -24.989 -0.949  -51.807 1.00 52.26 394 A 1 
ATOM 3066 C CB    . PHE A 1 394 ? -22.157 -2.131  -50.527 1.00 51.86 394 A 1 
ATOM 3067 C CG    . PHE A 1 394 ? -20.937 -1.411  -51.050 1.00 49.06 394 A 1 
ATOM 3068 C CD1   . PHE A 1 394 ? -20.838 -1.104  -52.419 1.00 46.80 394 A 1 
ATOM 3069 C CD2   . PHE A 1 394 ? -19.920 -0.999  -50.178 1.00 45.50 394 A 1 
ATOM 3070 C CE1   . PHE A 1 394 ? -19.726 -0.405  -52.912 1.00 40.34 394 A 1 
ATOM 3071 C CE2   . PHE A 1 394 ? -18.804 -0.303  -50.669 1.00 40.72 394 A 1 
ATOM 3072 C CZ    . PHE A 1 394 ? -18.705 -0.010  -52.040 1.00 43.24 394 A 1 
ATOM 3073 N N     . SER A 1 395 ? -25.358 -2.535  -50.273 1.00 55.71 395 A 1 
ATOM 3074 C CA    . SER A 1 395 ? -26.640 -2.961  -50.853 1.00 55.20 395 A 1 
ATOM 3075 C C     . SER A 1 395 ? -27.722 -1.886  -50.723 1.00 54.87 395 A 1 
ATOM 3076 O O     . SER A 1 395 ? -28.510 -1.701  -51.654 1.00 52.10 395 A 1 
ATOM 3077 C CB    . SER A 1 395 ? -27.109 -4.284  -50.252 1.00 51.79 395 A 1 
ATOM 3078 O OG    . SER A 1 395 ? -27.065 -4.259  -48.849 1.00 44.56 395 A 1 
ATOM 3079 N N     . THR A 1 396 ? -27.757 -1.116  -49.628 1.00 58.38 396 A 1 
ATOM 3080 C CA    . THR A 1 396 ? -28.702 0.010   -49.493 1.00 58.20 396 A 1 
ATOM 3081 C C     . THR A 1 396 ? -28.368 1.152   -50.454 1.00 58.50 396 A 1 
ATOM 3082 O O     . THR A 1 396 ? -29.283 1.756   -51.009 1.00 54.34 396 A 1 
ATOM 3083 C CB    . THR A 1 396 ? -28.787 0.571   -48.061 1.00 51.90 396 A 1 
ATOM 3084 O OG1   . THR A 1 396 ? -28.432 -0.355  -47.070 1.00 45.90 396 A 1 
ATOM 3085 C CG2   . THR A 1 396 ? -30.211 0.994   -47.722 1.00 47.53 396 A 1 
ATOM 3086 N N     . ALA A 1 397 ? -27.104 1.427   -50.683 1.00 52.97 397 A 1 
ATOM 3087 C CA    . ALA A 1 397 ? -26.681 2.430   -51.666 1.00 51.86 397 A 1 
ATOM 3088 C C     . ALA A 1 397 ? -27.066 2.017   -53.097 1.00 50.30 397 A 1 
ATOM 3089 O O     . ALA A 1 397 ? -27.650 2.817   -53.832 1.00 49.53 397 A 1 
ATOM 3090 C CB    . ALA A 1 397 ? -25.179 2.676   -51.514 1.00 48.85 397 A 1 
ATOM 3091 N N     . ALA A 1 398 ? -26.851 0.764   -53.471 1.00 51.95 398 A 1 
ATOM 3092 C CA    . ALA A 1 398 ? -27.172 0.253   -54.804 1.00 51.30 398 A 1 
ATOM 3093 C C     . ALA A 1 398 ? -28.687 0.281   -55.111 1.00 50.27 398 A 1 
ATOM 3094 O O     . ALA A 1 398 ? -29.087 0.580   -56.236 1.00 48.93 398 A 1 
ATOM 3095 C CB    . ALA A 1 398 ? -26.609 -1.169  -54.930 1.00 48.74 398 A 1 
ATOM 3096 N N     . LEU A 1 399 ? -29.565 0.012   -54.140 1.00 52.28 399 A 1 
ATOM 3097 C CA    . LEU A 1 399 ? -31.021 0.085   -54.326 1.00 51.32 399 A 1 
ATOM 3098 C C     . LEU A 1 399 ? -31.517 1.517   -54.532 1.00 51.13 399 A 1 
ATOM 3099 O O     . LEU A 1 399 ? -32.506 1.712   -55.241 1.00 48.57 399 A 1 
ATOM 3100 C CB    . LEU A 1 399 ? -31.727 -0.574  -53.130 1.00 46.18 399 A 1 
ATOM 3101 C CG    . LEU A 1 399 ? -31.780 -2.106  -53.209 1.00 42.18 399 A 1 
ATOM 3102 C CD1   . LEU A 1 399 ? -32.197 -2.683  -51.856 1.00 41.34 399 A 1 
ATOM 3103 C CD2   . LEU A 1 399 ? -32.787 -2.580  -54.269 1.00 45.28 399 A 1 
ATOM 3104 N N     . SER A 1 400 ? -30.875 2.521   -53.938 1.00 60.34 400 A 1 
ATOM 3105 C CA    . SER A 1 400 ? -31.302 3.918   -54.102 1.00 60.89 400 A 1 
ATOM 3106 C C     . SER A 1 400 ? -31.057 4.460   -55.507 1.00 61.46 400 A 1 
ATOM 3107 O O     . SER A 1 400 ? -31.862 5.254   -56.004 1.00 55.47 400 A 1 
ATOM 3108 C CB    . SER A 1 400 ? -30.667 4.815   -53.045 1.00 55.56 400 A 1 
ATOM 3109 O OG    . SER A 1 400 ? -29.259 4.912   -53.159 1.00 49.21 400 A 1 
ATOM 3110 N N     . ASP A 1 401 ? -30.016 4.000   -56.166 1.00 50.64 401 A 1 
ATOM 3111 C CA    . ASP A 1 401 ? -29.643 4.492   -57.504 1.00 52.69 401 A 1 
ATOM 3112 C C     . ASP A 1 401 ? -30.535 3.909   -58.622 1.00 51.59 401 A 1 
ATOM 3113 O O     . ASP A 1 401 ? -30.693 4.501   -59.688 1.00 49.34 401 A 1 
ATOM 3114 C CB    . ASP A 1 401 ? -28.148 4.216   -57.736 1.00 47.07 401 A 1 
ATOM 3115 C CG    . ASP A 1 401 ? -27.495 5.144   -58.768 1.00 42.78 401 A 1 
ATOM 3116 O OD1   . ASP A 1 401 ? -27.965 6.286   -58.922 1.00 41.29 401 A 1 
ATOM 3117 O OD2   . ASP A 1 401 ? -26.489 4.697   -59.354 1.00 41.62 401 A 1 
ATOM 3118 N N     . SER A 1 402 ? -31.195 2.759   -58.375 1.00 47.11 402 A 1 
ATOM 3119 C CA    . SER A 1 402 ? -32.058 2.109   -59.376 1.00 48.81 402 A 1 
ATOM 3120 C C     . SER A 1 402 ? -33.376 2.837   -59.648 1.00 49.05 402 A 1 
ATOM 3121 O O     . SER A 1 402 ? -34.106 2.446   -60.566 1.00 44.50 402 A 1 
ATOM 3122 C CB    . SER A 1 402 ? -32.312 0.650   -58.999 1.00 43.64 402 A 1 
ATOM 3123 O OG    . SER A 1 402 ? -33.138 0.521   -57.868 1.00 39.96 402 A 1 
ATOM 3124 N N     . SER A 1 403 ? -33.726 3.876   -58.904 1.00 43.37 403 A 1 
ATOM 3125 C CA    . SER A 1 403 ? -34.901 4.720   -59.148 1.00 45.82 403 A 1 
ATOM 3126 C C     . SER A 1 403 ? -34.690 5.699   -60.311 1.00 45.87 403 A 1 
ATOM 3127 O O     . SER A 1 403 ? -35.177 6.829   -60.273 1.00 42.75 403 A 1 
ATOM 3128 C CB    . SER A 1 403 ? -35.384 5.393   -57.868 1.00 42.04 403 A 1 
ATOM 3129 O OG    . SER A 1 403 ? -34.500 6.400   -57.414 1.00 38.14 403 A 1 
ATOM 3130 N N     . TYR A 1 404 ? -33.996 5.278   -61.355 1.00 40.27 404 A 1 
ATOM 3131 C CA    . TYR A 1 404 ? -34.065 5.930   -62.654 1.00 39.91 404 A 1 
ATOM 3132 C C     . TYR A 1 404 ? -35.512 5.830   -63.146 1.00 36.44 404 A 1 
ATOM 3133 O O     . TYR A 1 404 ? -35.951 4.816   -63.677 1.00 34.92 404 A 1 
ATOM 3134 C CB    . TYR A 1 404 ? -33.058 5.338   -63.639 1.00 38.30 404 A 1 
ATOM 3135 C CG    . TYR A 1 404 ? -31.692 6.003   -63.562 1.00 37.56 404 A 1 
ATOM 3136 C CD1   . TYR A 1 404 ? -31.433 7.159   -64.321 1.00 38.65 404 A 1 
ATOM 3137 C CD2   . TYR A 1 404 ? -30.705 5.484   -62.716 1.00 39.06 404 A 1 
ATOM 3138 C CE1   . TYR A 1 404 ? -30.178 7.804   -64.231 1.00 34.73 404 A 1 
ATOM 3139 C CE2   . TYR A 1 404 ? -29.454 6.127   -62.610 1.00 34.01 404 A 1 
ATOM 3140 C CZ    . TYR A 1 404 ? -29.194 7.288   -63.374 1.00 36.17 404 A 1 
ATOM 3141 O OH    . TYR A 1 404 ? -27.985 7.910   -63.265 1.00 36.11 404 A 1 
ATOM 3142 N N     . SER A 1 405 ? -36.273 6.902   -62.896 1.00 41.15 405 A 1 
ATOM 3143 C CA    . SER A 1 405 ? -37.627 7.072   -63.400 1.00 43.86 405 A 1 
ATOM 3144 C C     . SER A 1 405 ? -37.592 6.923   -64.920 1.00 42.65 405 A 1 
ATOM 3145 O O     . SER A 1 405 ? -36.928 7.698   -65.612 1.00 40.76 405 A 1 
ATOM 3146 C CB    . SER A 1 405 ? -38.179 8.436   -62.985 1.00 40.09 405 A 1 
ATOM 3147 O OG    . SER A 1 405 ? -37.273 9.474   -63.304 1.00 36.87 405 A 1 
ATOM 3148 N N     . THR A 1 406 ? -38.322 5.930   -65.435 1.00 40.52 406 A 1 
ATOM 3149 C CA    . THR A 1 406 ? -38.586 5.785   -66.865 1.00 44.54 406 A 1 
ATOM 3150 C C     . THR A 1 406 ? -39.343 7.026   -67.316 1.00 42.05 406 A 1 
ATOM 3151 O O     . THR A 1 406 ? -40.540 7.148   -67.064 1.00 40.19 406 A 1 
ATOM 3152 C CB    . THR A 1 406 ? -39.412 4.529   -67.140 1.00 40.98 406 A 1 
ATOM 3153 O OG1   . THR A 1 406 ? -40.474 4.415   -66.200 1.00 36.55 406 A 1 
ATOM 3154 C CG2   . THR A 1 406 ? -38.575 3.259   -67.013 1.00 37.62 406 A 1 
ATOM 3155 N N     . VAL A 1 407 ? -38.651 7.981   -67.916 1.00 43.70 407 A 1 
ATOM 3156 C CA    . VAL A 1 407 ? -39.276 9.144   -68.547 1.00 46.93 407 A 1 
ATOM 3157 C C     . VAL A 1 407 ? -40.188 8.579   -69.641 1.00 42.47 407 A 1 
ATOM 3158 O O     . VAL A 1 407 ? -39.676 7.901   -70.543 1.00 41.31 407 A 1 
ATOM 3159 C CB    . VAL A 1 407 ? -38.232 10.107  -69.145 1.00 44.89 407 A 1 
ATOM 3160 C CG1   . VAL A 1 407 ? -38.917 11.349  -69.723 1.00 40.78 407 A 1 
ATOM 3161 C CG2   . VAL A 1 407 ? -37.236 10.582  -68.076 1.00 43.94 407 A 1 
ATOM 3162 N N     . PRO A 1 408 ? -41.531 8.753   -69.561 1.00 41.66 408 A 1 
ATOM 3163 C CA    . PRO A 1 408 ? -42.406 8.265   -70.605 1.00 45.39 408 A 1 
ATOM 3164 C C     . PRO A 1 408 ? -42.077 9.069   -71.870 1.00 44.66 408 A 1 
ATOM 3165 O O     . PRO A 1 408 ? -42.229 10.293  -71.899 1.00 43.62 408 A 1 
ATOM 3166 C CB    . PRO A 1 408 ? -43.834 8.472   -70.083 1.00 42.15 408 A 1 
ATOM 3167 C CG    . PRO A 1 408 ? -43.688 9.630   -69.102 1.00 40.27 408 A 1 
ATOM 3168 C CD    . PRO A 1 408 ? -42.273 9.486   -68.556 1.00 44.58 408 A 1 
ATOM 3169 N N     . TRP A 1 409 ? -41.589 8.376   -72.882 1.00 43.55 409 A 1 
ATOM 3170 C CA    . TRP A 1 409 ? -41.533 8.921   -74.251 1.00 43.54 409 A 1 
ATOM 3171 C C     . TRP A 1 409 ? -42.983 9.115   -74.717 1.00 40.78 409 A 1 
ATOM 3172 O O     . TRP A 1 409 ? -43.654 8.145   -75.066 1.00 37.79 409 A 1 
ATOM 3173 C CB    . TRP A 1 409 ? -40.744 7.986   -75.173 1.00 39.74 409 A 1 
ATOM 3174 C CG    . TRP A 1 409 ? -39.262 8.044   -75.023 1.00 36.37 409 A 1 
ATOM 3175 C CD1   . TRP A 1 409 ? -38.539 7.615   -73.978 1.00 30.45 409 A 1 
ATOM 3176 C CD2   . TRP A 1 409 ? -38.304 8.579   -75.988 1.00 32.96 409 A 1 
ATOM 3177 N NE1   . TRP A 1 409 ? -37.191 7.845   -74.195 1.00 28.52 409 A 1 
ATOM 3178 C CE2   . TRP A 1 409 ? -37.000 8.428   -75.418 1.00 32.26 409 A 1 
ATOM 3179 C CE3   . TRP A 1 409 ? -38.405 9.170   -77.252 1.00 35.68 409 A 1 
ATOM 3180 C CZ2   . TRP A 1 409 ? -35.850 8.847   -76.107 1.00 36.40 409 A 1 
ATOM 3181 C CZ3   . TRP A 1 409 ? -37.257 9.594   -77.948 1.00 34.13 409 A 1 
ATOM 3182 C CH2   . TRP A 1 409 ? -35.990 9.435   -77.376 1.00 33.86 409 A 1 
ATOM 3183 N N     . PHE A 1 410 ? -43.464 10.364  -74.648 1.00 45.83 410 A 1 
ATOM 3184 C CA    . PHE A 1 410 ? -44.609 10.854  -75.416 1.00 43.59 410 A 1 
ATOM 3185 C C     . PHE A 1 410 ? -44.160 11.229  -76.840 1.00 40.44 410 A 1 
ATOM 3186 O O     . PHE A 1 410 ? -43.029 11.736  -76.981 1.00 34.38 410 A 1 
ATOM 3187 C CB    . PHE A 1 410 ? -45.286 12.032  -74.713 1.00 41.16 410 A 1 
ATOM 3188 C CG    . PHE A 1 410 ? -46.411 11.630  -73.784 1.00 38.83 410 A 1 
ATOM 3189 C CD1   . PHE A 1 410 ? -47.672 11.329  -74.303 1.00 33.69 410 A 1 
ATOM 3190 C CD2   . PHE A 1 410 ? -46.187 11.538  -72.393 1.00 33.59 410 A 1 
ATOM 3191 C CE1   . PHE A 1 410 ? -48.719 10.951  -73.445 1.00 30.89 410 A 1 
ATOM 3192 C CE2   . PHE A 1 410 ? -47.236 11.150  -71.535 1.00 35.06 410 A 1 
ATOM 3193 C CZ    . PHE A 1 410 ? -48.488 10.859  -72.063 1.00 38.65 410 A 1 
ATOM 3194 O OXT   . PHE A 1 410 ? -45.016 10.997  -77.732 1.00 43.32 410 A 1 
ATOM 3195 N N     . ALA B 2 1   ? -5.777  16.103  -19.838 1.00 47.73 1   B 1 
ATOM 3196 C CA    . ALA B 2 1   ? -6.816  15.287  -19.212 1.00 51.40 1   B 1 
ATOM 3197 C C     . ALA B 2 1   ? -7.432  16.094  -18.057 1.00 55.18 1   B 1 
ATOM 3198 O O     . ALA B 2 1   ? -6.701  16.905  -17.500 1.00 52.79 1   B 1 
ATOM 3199 C CB    . ALA B 2 1   ? -6.254  13.964  -18.721 1.00 47.36 1   B 1 
ATOM 3200 N N     . PRO B 2 2   ? -8.744  15.941  -17.720 1.00 52.14 2   B 1 
ATOM 3201 C CA    . PRO B 2 2   ? -9.292  16.652  -16.571 1.00 52.90 2   B 1 
ATOM 3202 C C     . PRO B 2 2   ? -8.436  16.281  -15.339 1.00 54.60 2   B 1 
ATOM 3203 O O     . PRO B 2 2   ? -8.033  15.107  -15.235 1.00 53.38 2   B 1 
ATOM 3204 C CB    . PRO B 2 2   ? -10.735 16.213  -16.445 1.00 49.30 2   B 1 
ATOM 3205 C CG    . PRO B 2 2   ? -10.771 14.870  -17.153 1.00 49.00 2   B 1 
ATOM 3206 C CD    . PRO B 2 2   ? -9.712  14.997  -18.240 1.00 50.09 2   B 1 
ATOM 3207 N N     . PRO B 2 3   ? -8.140  17.240  -14.449 1.00 56.98 3   B 1 
ATOM 3208 C CA    . PRO B 2 3   ? -7.301  16.974  -13.293 1.00 57.30 3   B 1 
ATOM 3209 C C     . PRO B 2 3   ? -7.915  15.818  -12.503 1.00 59.54 3   B 1 
ATOM 3210 O O     . PRO B 2 3   ? -9.120  15.826  -12.223 1.00 58.12 3   B 1 
ATOM 3211 C CB    . PRO B 2 3   ? -7.249  18.284  -12.504 1.00 51.24 3   B 1 
ATOM 3212 C CG    . PRO B 2 3   ? -8.499  19.038  -12.965 1.00 48.93 3   B 1 
ATOM 3213 C CD    . PRO B 2 3   ? -8.670  18.587  -14.406 1.00 50.77 3   B 1 
ATOM 3214 N N     . VAL B 2 4   ? -7.123  14.794  -12.224 1.00 64.87 4   B 1 
ATOM 3215 C CA    . VAL B 2 4   ? -7.593  13.620  -11.480 1.00 67.16 4   B 1 
ATOM 3216 C C     . VAL B 2 4   ? -8.052  14.120  -10.116 1.00 70.64 4   B 1 
ATOM 3217 O O     . VAL B 2 4   ? -7.229  14.557  -9.318  1.00 67.95 4   B 1 
ATOM 3218 C CB    . VAL B 2 4   ? -6.501  12.544  -11.361 1.00 59.96 4   B 1 
ATOM 3219 C CG1   . VAL B 2 4   ? -6.989  11.348  -10.556 1.00 52.12 4   B 1 
ATOM 3220 C CG2   . VAL B 2 4   ? -6.083  12.038  -12.741 1.00 56.39 4   B 1 
ATOM 3221 N N     . ARG B 2 5   ? -9.377  14.097  -9.858  1.00 66.03 5   B 1 
ATOM 3222 C CA    . ARG B 2 5   ? -9.924  14.555  -8.590  1.00 69.34 5   B 1 
ATOM 3223 C C     . ARG B 2 5   ? -9.299  13.723  -7.476  1.00 73.98 5   B 1 
ATOM 3224 O O     . ARG B 2 5   ? -9.125  12.514  -7.647  1.00 70.80 5   B 1 
ATOM 3225 C CB    . ARG B 2 5   ? -11.453 14.437  -8.567  1.00 61.26 5   B 1 
ATOM 3226 C CG    . ARG B 2 5   ? -12.132 15.354  -9.593  1.00 52.66 5   B 1 
ATOM 3227 C CD    . ARG B 2 5   ? -13.649 15.195  -9.508  1.00 47.58 5   B 1 
ATOM 3228 N NE    . ARG B 2 5   ? -14.339 16.026  -10.498 1.00 42.60 5   B 1 
ATOM 3229 C CZ    . ARG B 2 5   ? -15.649 16.155  -10.638 1.00 37.15 5   B 1 
ATOM 3230 N NH1   . ARG B 2 5   ? -16.476 15.508  -9.862  1.00 36.14 5   B 1 
ATOM 3231 N NH2   . ARG B 2 5   ? -16.147 16.930  -11.555 1.00 33.52 5   B 1 
ATOM 3232 N N     . GLU B 2 6   ? -9.032  14.326  -6.328  1.00 70.89 6   B 1 
ATOM 3233 C CA    . GLU B 2 6   ? -8.478  13.606  -5.176  1.00 71.98 6   B 1 
ATOM 3234 C C     . GLU B 2 6   ? -9.320  12.367  -4.831  1.00 76.15 6   B 1 
ATOM 3235 O O     . GLU B 2 6   ? -8.809  11.267  -4.622  1.00 70.84 6   B 1 
ATOM 3236 C CB    . GLU B 2 6   ? -8.373  14.580  -3.986  1.00 63.93 6   B 1 
ATOM 3237 C CG    . GLU B 2 6   ? -7.539  14.017  -2.822  1.00 55.08 6   B 1 
ATOM 3238 C CD    . GLU B 2 6   ? -6.091  13.680  -3.228  1.00 49.56 6   B 1 
ATOM 3239 O OE1   . GLU B 2 6   ? -5.492  12.799  -2.581  1.00 46.78 6   B 1 
ATOM 3240 O OE2   . GLU B 2 6   ? -5.594  14.235  -4.224  1.00 47.43 6   B 1 
ATOM 3241 N N     . GLN B 2 7   ? -10.654 12.506  -4.947  1.00 70.81 7   B 1 
ATOM 3242 C CA    . GLN B 2 7   ? -11.596 11.399  -4.770  1.00 72.72 7   B 1 
ATOM 3243 C C     . GLN B 2 7   ? -11.413 10.253  -5.778  1.00 77.80 7   B 1 
ATOM 3244 O O     . GLN B 2 7   ? -11.845 9.132   -5.520  1.00 73.52 7   B 1 
ATOM 3245 C CB    . GLN B 2 7   ? -13.028 11.942  -4.894  1.00 67.28 7   B 1 
ATOM 3246 C CG    . GLN B 2 7   ? -13.388 12.926  -3.778  1.00 60.54 7   B 1 
ATOM 3247 C CD    . GLN B 2 7   ? -14.809 13.473  -3.934  1.00 51.41 7   B 1 
ATOM 3248 O OE1   . GLN B 2 7   ? -15.474 13.282  -4.949  1.00 50.02 7   B 1 
ATOM 3249 N NE2   . GLN B 2 7   ? -15.307 14.182  -2.944  1.00 45.14 7   B 1 
ATOM 3250 N N     . ASP B 2 8   ? -10.776 10.478  -6.935  1.00 79.32 8   B 1 
ATOM 3251 C CA    . ASP B 2 8   ? -10.492 9.421   -7.902  1.00 79.74 8   B 1 
ATOM 3252 C C     . ASP B 2 8   ? -9.291  8.557   -7.520  1.00 83.72 8   B 1 
ATOM 3253 O O     . ASP B 2 8   ? -9.123  7.465   -8.082  1.00 79.73 8   B 1 
ATOM 3254 C CB    . ASP B 2 8   ? -10.300 9.990   -9.319  1.00 73.67 8   B 1 
ATOM 3255 C CG    . ASP B 2 8   ? -11.579 10.531  -9.946  1.00 66.81 8   B 1 
ATOM 3256 O OD1   . ASP B 2 8   ? -12.634 9.898   -9.734  1.00 60.54 8   B 1 
ATOM 3257 O OD2   . ASP B 2 8   ? -11.461 11.485  -10.751 1.00 59.24 8   B 1 
ATOM 3258 N N     . ARG B 2 9   ? -8.476  9.008   -6.564  1.00 90.16 9   B 1 
ATOM 3259 C CA    . ARG B 2 9   ? -7.324  8.290   -6.015  1.00 90.97 9   B 1 
ATOM 3260 C C     . ARG B 2 9   ? -7.720  7.304   -4.907  1.00 92.44 9   B 1 
ATOM 3261 O O     . ARG B 2 9   ? -6.943  6.415   -4.580  1.00 89.57 9   B 1 
ATOM 3262 C CB    . ARG B 2 9   ? -6.301  9.297   -5.466  1.00 88.17 9   B 1 
ATOM 3263 C CG    . ARG B 2 9   ? -5.836  10.299  -6.534  1.00 80.62 9   B 1 
ATOM 3264 C CD    . ARG B 2 9   ? -4.861  11.309  -5.928  1.00 77.05 9   B 1 
ATOM 3265 N NE    . ARG B 2 9   ? -4.324  12.214  -6.952  1.00 69.01 9   B 1 
ATOM 3266 C CZ    . ARG B 2 9   ? -3.508  13.226  -6.729  1.00 61.87 9   B 1 
ATOM 3267 N NH1   . ARG B 2 9   ? -3.132  13.547  -5.521  1.00 57.34 9   B 1 
ATOM 3268 N NH2   . ARG B 2 9   ? -3.058  13.941  -7.715  1.00 54.15 9   B 1 
ATOM 3269 N N     . LEU B 2 10  ? -8.933  7.458   -4.375  1.00 93.50 10  B 1 
ATOM 3270 C CA    . LEU B 2 10  ? -9.440  6.689   -3.251  1.00 94.24 10  B 1 
ATOM 3271 C C     . LEU B 2 10  ? -10.536 5.709   -3.690  1.00 94.72 10  B 1 
ATOM 3272 O O     . LEU B 2 10  ? -11.159 5.873   -4.742  1.00 92.78 10  B 1 
ATOM 3273 C CB    . LEU B 2 10  ? -9.947  7.666   -2.173  1.00 93.20 10  B 1 
ATOM 3274 C CG    . LEU B 2 10  ? -8.906  8.694   -1.677  1.00 92.26 10  B 1 
ATOM 3275 C CD1   . LEU B 2 10  ? -9.540  9.583   -0.619  1.00 86.50 10  B 1 
ATOM 3276 C CD2   . LEU B 2 10  ? -7.665  8.024   -1.081  1.00 85.78 10  B 1 
ATOM 3277 N N     . MET B 2 11  ? -10.802 4.687   -2.883  1.00 94.93 11  B 1 
ATOM 3278 C CA    . MET B 2 11  ? -11.971 3.825   -3.083  1.00 95.02 11  B 1 
ATOM 3279 C C     . MET B 2 11  ? -13.273 4.629   -2.916  1.00 95.03 11  B 1 
ATOM 3280 O O     . MET B 2 11  ? -13.300 5.574   -2.141  1.00 93.22 11  B 1 
ATOM 3281 C CB    . MET B 2 11  ? -11.919 2.628   -2.134  1.00 94.29 11  B 1 
ATOM 3282 C CG    . MET B 2 11  ? -10.807 1.645   -2.527  1.00 90.31 11  B 1 
ATOM 3283 S SD    . MET B 2 11  ? -10.952 0.982   -4.223  1.00 90.09 11  B 1 
ATOM 3284 C CE    . MET B 2 11  ? -12.415 -0.034  -4.030  1.00 81.49 11  B 1 
ATOM 3285 N N     . PRO B 2 12  ? -14.373 4.304   -3.637  1.00 94.18 12  B 1 
ATOM 3286 C CA    . PRO B 2 12  ? -15.605 5.085   -3.526  1.00 93.84 12  B 1 
ATOM 3287 C C     . PRO B 2 12  ? -16.162 5.089   -2.104  1.00 94.58 12  B 1 
ATOM 3288 O O     . PRO B 2 12  ? -16.468 4.018   -1.568  1.00 93.65 12  B 1 
ATOM 3289 C CB    . PRO B 2 12  ? -16.579 4.460   -4.527  1.00 92.33 12  B 1 
ATOM 3290 C CG    . PRO B 2 12  ? -15.675 3.738   -5.520  1.00 89.75 12  B 1 
ATOM 3291 C CD    . PRO B 2 12  ? -14.492 3.290   -4.661  1.00 92.14 12  B 1 
ATOM 3292 N N     . ILE B 2 13  ? -16.389 6.271   -1.537  1.00 93.10 13  B 1 
ATOM 3293 C CA    . ILE B 2 13  ? -16.838 6.427   -0.147  1.00 93.79 13  B 1 
ATOM 3294 C C     . ILE B 2 13  ? -18.148 5.683   0.131   1.00 94.47 13  B 1 
ATOM 3295 O O     . ILE B 2 13  ? -18.309 5.083   1.189   1.00 93.60 13  B 1 
ATOM 3296 C CB    . ILE B 2 13  ? -16.927 7.925   0.224   1.00 93.19 13  B 1 
ATOM 3297 C CG1   . ILE B 2 13  ? -17.027 8.097   1.751   1.00 89.78 13  B 1 
ATOM 3298 C CG2   . ILE B 2 13  ? -18.084 8.625   -0.509  1.00 87.83 13  B 1 
ATOM 3299 C CD1   . ILE B 2 13  ? -16.773 9.524   2.228   1.00 82.13 13  B 1 
ATOM 3300 N N     . ALA B 2 14  ? -19.065 5.606   -0.842  1.00 93.68 14  B 1 
ATOM 3301 C CA    . ALA B 2 14  ? -20.315 4.877   -0.684  1.00 92.91 14  B 1 
ATOM 3302 C C     . ALA B 2 14  ? -20.113 3.365   -0.457  1.00 93.87 14  B 1 
ATOM 3303 O O     . ALA B 2 14  ? -20.903 2.739   0.255   1.00 92.39 14  B 1 
ATOM 3304 C CB    . ALA B 2 14  ? -21.183 5.122   -1.920  1.00 91.14 14  B 1 
ATOM 3305 N N     . ASN B 2 15  ? -19.072 2.769   -1.063  1.00 93.53 15  B 1 
ATOM 3306 C CA    . ASN B 2 15  ? -18.739 1.366   -0.840  1.00 93.97 15  B 1 
ATOM 3307 C C     . ASN B 2 15  ? -18.117 1.178   0.549   1.00 95.05 15  B 1 
ATOM 3308 O O     . ASN B 2 15  ? -18.498 0.243   1.244   1.00 94.11 15  B 1 
ATOM 3309 C CB    . ASN B 2 15  ? -17.798 0.862   -1.944  1.00 93.26 15  B 1 
ATOM 3310 C CG    . ASN B 2 15  ? -18.449 0.757   -3.311  1.00 91.44 15  B 1 
ATOM 3311 O OD1   . ASN B 2 15  ? -19.176 1.612   -3.776  1.00 81.43 15  B 1 
ATOM 3312 N ND2   . ASN B 2 15  ? -18.199 -0.322  -4.013  1.00 82.38 15  B 1 
ATOM 3313 N N     . VAL B 2 16  ? -17.245 2.085   0.962   1.00 95.15 16  B 1 
ATOM 3314 C CA    . VAL B 2 16  ? -16.648 2.083   2.306   1.00 95.85 16  B 1 
ATOM 3315 C C     . VAL B 2 16  ? -17.740 2.173   3.376   1.00 96.37 16  B 1 
ATOM 3316 O O     . VAL B 2 16  ? -17.845 1.276   4.214   1.00 95.49 16  B 1 
ATOM 3317 C CB    . VAL B 2 16  ? -15.624 3.225   2.455   1.00 95.58 16  B 1 
ATOM 3318 C CG1   . VAL B 2 16  ? -15.006 3.268   3.857   1.00 93.34 16  B 1 
ATOM 3319 C CG2   . VAL B 2 16  ? -14.489 3.070   1.435   1.00 93.39 16  B 1 
ATOM 3320 N N     . ILE B 2 17  ? -18.639 3.158   3.279   1.00 95.72 17  B 1 
ATOM 3321 C CA    . ILE B 2 17  ? -19.760 3.337   4.220   1.00 95.66 17  B 1 
ATOM 3322 C C     . ILE B 2 17  ? -20.659 2.095   4.268   1.00 95.87 17  B 1 
ATOM 3323 O O     . ILE B 2 17  ? -21.136 1.718   5.339   1.00 95.01 17  B 1 
ATOM 3324 C CB    . ILE B 2 17  ? -20.585 4.591   3.844   1.00 95.00 17  B 1 
ATOM 3325 C CG1   . ILE B 2 17  ? -19.755 5.871   4.033   1.00 92.48 17  B 1 
ATOM 3326 C CG2   . ILE B 2 17  ? -21.880 4.681   4.669   1.00 92.11 17  B 1 
ATOM 3327 C CD1   . ILE B 2 17  ? -20.367 7.112   3.363   1.00 86.86 17  B 1 
ATOM 3328 N N     . ARG B 2 18  ? -20.919 1.437   3.121   1.00 95.31 18  B 1 
ATOM 3329 C CA    . ARG B 2 18  ? -21.727 0.215   3.077   1.00 94.96 18  B 1 
ATOM 3330 C C     . ARG B 2 18  ? -21.099 -0.926  3.880   1.00 95.56 18  B 1 
ATOM 3331 O O     . ARG B 2 18  ? -21.831 -1.659  4.536   1.00 94.19 18  B 1 
ATOM 3332 C CB    . ARG B 2 18  ? -21.975 -0.187  1.616   1.00 93.51 18  B 1 
ATOM 3333 C CG    . ARG B 2 18  ? -22.992 -1.328  1.494   1.00 85.51 18  B 1 
ATOM 3334 C CD    . ARG B 2 18  ? -23.121 -1.817  0.044   1.00 83.68 18  B 1 
ATOM 3335 N NE    . ARG B 2 18  ? -23.576 -0.746  -0.860  1.00 75.48 18  B 1 
ATOM 3336 C CZ    . ARG B 2 18  ? -23.045 -0.404  -2.031  1.00 71.03 18  B 1 
ATOM 3337 N NH1   . ARG B 2 18  ? -22.026 -1.035  -2.529  1.00 62.90 18  B 1 
ATOM 3338 N NH2   . ARG B 2 18  ? -23.537 0.591   -2.711  1.00 63.79 18  B 1 
ATOM 3339 N N     . ILE B 2 19  ? -19.780 -1.080  3.812   1.00 95.83 19  B 1 
ATOM 3340 C CA    . ILE B 2 19  ? -19.072 -2.093  4.604   1.00 95.73 19  B 1 
ATOM 3341 C C     . ILE B 2 19  ? -19.050 -1.691  6.078   1.00 96.35 19  B 1 
ATOM 3342 O O     . ILE B 2 19  ? -19.504 -2.480  6.903   1.00 95.40 19  B 1 
ATOM 3343 C CB    . ILE B 2 19  ? -17.663 -2.376  4.052   1.00 95.12 19  B 1 
ATOM 3344 C CG1   . ILE B 2 19  ? -17.659 -2.850  2.577   1.00 91.97 19  B 1 
ATOM 3345 C CG2   . ILE B 2 19  ? -16.950 -3.423  4.931   1.00 92.34 19  B 1 
ATOM 3346 C CD1   . ILE B 2 19  ? -18.479 -4.111  2.292   1.00 82.13 19  B 1 
ATOM 3347 N N     . MET B 2 20  ? -18.687 -0.457  6.408   1.00 96.45 20  B 1 
ATOM 3348 C CA    . MET B 2 20  ? -18.681 0.039   7.792   1.00 96.65 20  B 1 
ATOM 3349 C C     . MET B 2 20  ? -20.030 -0.168  8.493   1.00 96.64 20  B 1 
ATOM 3350 O O     . MET B 2 20  ? -20.067 -0.616  9.629   1.00 95.59 20  B 1 
ATOM 3351 C CB    . MET B 2 20  ? -18.345 1.536   7.816   1.00 96.48 20  B 1 
ATOM 3352 C CG    . MET B 2 20  ? -16.921 1.862   7.374   1.00 94.82 20  B 1 
ATOM 3353 S SD    . MET B 2 20  ? -16.606 3.648   7.346   1.00 92.97 20  B 1 
ATOM 3354 C CE    . MET B 2 20  ? -16.372 3.952   9.114   1.00 84.09 20  B 1 
ATOM 3355 N N     . ARG B 2 21  ? -21.149 0.091   7.806   1.00 95.97 21  B 1 
ATOM 3356 C CA    . ARG B 2 21  ? -22.498 -0.138  8.359   1.00 95.45 21  B 1 
ATOM 3357 C C     . ARG B 2 21  ? -22.855 -1.608  8.530   1.00 95.48 21  B 1 
ATOM 3358 O O     . ARG B 2 21  ? -23.808 -1.904  9.242   1.00 93.74 21  B 1 
ATOM 3359 C CB    . ARG B 2 21  ? -23.554 0.537   7.488   1.00 94.57 21  B 1 
ATOM 3360 C CG    . ARG B 2 21  ? -23.553 2.055   7.643   1.00 90.25 21  B 1 
ATOM 3361 C CD    . ARG B 2 21  ? -24.633 2.673   6.742   1.00 85.87 21  B 1 
ATOM 3362 N NE    . ARG B 2 21  ? -24.658 4.136   6.841   1.00 79.36 21  B 1 
ATOM 3363 C CZ    . ARG B 2 21  ? -25.304 4.866   7.743   1.00 74.04 21  B 1 
ATOM 3364 N NH1   . ARG B 2 21  ? -26.056 4.307   8.653   1.00 64.70 21  B 1 
ATOM 3365 N NH2   . ARG B 2 21  ? -25.192 6.154   7.749   1.00 69.00 21  B 1 
ATOM 3366 N N     . ARG B 2 22  ? -22.185 -2.518  7.844   1.00 95.71 22  B 1 
ATOM 3367 C CA    . ARG B 2 22  ? -22.388 -3.958  7.998   1.00 95.19 22  B 1 
ATOM 3368 C C     . ARG B 2 22  ? -21.590 -4.509  9.175   1.00 95.67 22  B 1 
ATOM 3369 O O     . ARG B 2 22  ? -22.099 -5.370  9.870   1.00 93.76 22  B 1 
ATOM 3370 C CB    . ARG B 2 22  ? -22.010 -4.675  6.698   1.00 93.50 22  B 1 
ATOM 3371 C CG    . ARG B 2 22  ? -22.351 -6.170  6.760   1.00 83.17 22  B 1 
ATOM 3372 C CD    . ARG B 2 22  ? -21.767 -6.942  5.578   1.00 79.64 22  B 1 
ATOM 3373 N NE    . ARG B 2 22  ? -22.246 -6.407  4.298   1.00 71.97 22  B 1 
ATOM 3374 C CZ    . ARG B 2 22  ? -21.541 -6.322  3.194   1.00 65.08 22  B 1 
ATOM 3375 N NH1   . ARG B 2 22  ? -20.359 -6.856  3.091   1.00 59.57 22  B 1 
ATOM 3376 N NH2   . ARG B 2 22  ? -22.020 -5.681  2.179   1.00 56.90 22  B 1 
ATOM 3377 N N     . VAL B 2 23  ? -20.370 -4.020  9.346   1.00 96.44 23  B 1 
ATOM 3378 C CA    . VAL B 2 23  ? -19.452 -4.535  10.367  1.00 95.87 23  B 1 
ATOM 3379 C C     . VAL B 2 23  ? -19.692 -3.898  11.731  1.00 96.24 23  B 1 
ATOM 3380 O O     . VAL B 2 23  ? -19.546 -4.565  12.749  1.00 94.72 23  B 1 
ATOM 3381 C CB    . VAL B 2 23  ? -17.983 -4.398  9.928   1.00 93.89 23  B 1 
ATOM 3382 C CG1   . VAL B 2 23  ? -17.751 -5.095  8.577   1.00 86.93 23  B 1 
ATOM 3383 C CG2   . VAL B 2 23  ? -17.520 -2.948  9.814   1.00 86.74 23  B 1 
ATOM 3384 N N     . LEU B 2 24  ? -20.115 -2.646  11.767  1.00 96.05 24  B 1 
ATOM 3385 C CA    . LEU B 2 24  ? -20.445 -1.963  13.012  1.00 96.06 24  B 1 
ATOM 3386 C C     . LEU B 2 24  ? -21.857 -2.329  13.500  1.00 96.20 24  B 1 
ATOM 3387 O O     . LEU B 2 24  ? -22.755 -2.566  12.685  1.00 94.27 24  B 1 
ATOM 3388 C CB    . LEU B 2 24  ? -20.313 -0.449  12.825  1.00 95.59 24  B 1 
ATOM 3389 C CG    . LEU B 2 24  ? -18.860 0.044   12.673  1.00 94.79 24  B 1 
ATOM 3390 C CD1   . LEU B 2 24  ? -18.862 1.519   12.283  1.00 91.14 24  B 1 
ATOM 3391 C CD2   . LEU B 2 24  ? -18.065 -0.103  13.967  1.00 90.66 24  B 1 
ATOM 3392 N N     . PRO B 2 25  ? -22.102 -2.281  14.826  1.00 96.00 25  B 1 
ATOM 3393 C CA    . PRO B 2 25  ? -23.429 -2.480  15.390  1.00 95.52 25  B 1 
ATOM 3394 C C     . PRO B 2 25  ? -24.468 -1.515  14.809  1.00 95.69 25  B 1 
ATOM 3395 O O     . PRO B 2 25  ? -24.158 -0.356  14.524  1.00 93.89 25  B 1 
ATOM 3396 C CB    . PRO B 2 25  ? -23.261 -2.283  16.899  1.00 94.03 25  B 1 
ATOM 3397 C CG    . PRO B 2 25  ? -21.808 -2.639  17.142  1.00 91.28 25  B 1 
ATOM 3398 C CD    . PRO B 2 25  ? -21.119 -2.139  15.882  1.00 94.36 25  B 1 
ATOM 3399 N N     . PRO B 2 26  ? -25.744 -1.937  14.655  1.00 95.10 26  B 1 
ATOM 3400 C CA    . PRO B 2 26  ? -26.760 -1.137  13.964  1.00 94.37 26  B 1 
ATOM 3401 C C     . PRO B 2 26  ? -27.085 0.201   14.643  1.00 93.98 26  B 1 
ATOM 3402 O O     . PRO B 2 26  ? -27.566 1.132   13.998  1.00 90.13 26  B 1 
ATOM 3403 C CB    . PRO B 2 26  ? -27.988 -2.054  13.895  1.00 93.06 26  B 1 
ATOM 3404 C CG    . PRO B 2 26  ? -27.792 -3.042  15.042  1.00 89.52 26  B 1 
ATOM 3405 C CD    . PRO B 2 26  ? -26.282 -3.215  15.074  1.00 93.41 26  B 1 
ATOM 3406 N N     . HIS B 2 27  ? -26.817 0.320   15.951  1.00 93.50 27  B 1 
ATOM 3407 C CA    . HIS B 2 27  ? -27.018 1.549   16.734  1.00 92.91 27  B 1 
ATOM 3408 C C     . HIS B 2 27  ? -25.810 2.501   16.693  1.00 93.11 27  B 1 
ATOM 3409 O O     . HIS B 2 27  ? -25.926 3.649   17.153  1.00 89.79 27  B 1 
ATOM 3410 C CB    . HIS B 2 27  ? -27.377 1.167   18.171  1.00 91.27 27  B 1 
ATOM 3411 C CG    . HIS B 2 27  ? -26.306 0.358   18.849  1.00 87.28 27  B 1 
ATOM 3412 N ND1   . HIS B 2 27  ? -26.210 -1.029  18.864  1.00 74.69 27  B 1 
ATOM 3413 C CD2   . HIS B 2 27  ? -25.244 0.837   19.570  1.00 73.92 27  B 1 
ATOM 3414 C CE1   . HIS B 2 27  ? -25.125 -1.363  19.563  1.00 72.39 27  B 1 
ATOM 3415 N NE2   . HIS B 2 27  ? -24.511 -0.270  20.013  1.00 74.85 27  B 1 
ATOM 3416 N N     . ALA B 2 28  ? -24.669 2.051   16.165  1.00 93.63 28  B 1 
ATOM 3417 C CA    . ALA B 2 28  ? -23.477 2.877   16.055  1.00 93.67 28  B 1 
ATOM 3418 C C     . ALA B 2 28  ? -23.670 3.974   14.992  1.00 94.10 28  B 1 
ATOM 3419 O O     . ALA B 2 28  ? -24.091 3.727   13.864  1.00 91.71 28  B 1 
ATOM 3420 C CB    . ALA B 2 28  ? -22.262 2.007   15.761  1.00 92.44 28  B 1 
ATOM 3421 N N     . LYS B 2 29  ? -23.315 5.201   15.361  1.00 94.79 29  B 1 
ATOM 3422 C CA    . LYS B 2 29  ? -23.238 6.323   14.422  1.00 94.42 29  B 1 
ATOM 3423 C C     . LYS B 2 29  ? -21.800 6.488   13.947  1.00 95.00 29  B 1 
ATOM 3424 O O     . LYS B 2 29  ? -20.868 6.169   14.669  1.00 93.44 29  B 1 
ATOM 3425 C CB    . LYS B 2 29  ? -23.773 7.607   15.059  1.00 93.07 29  B 1 
ATOM 3426 C CG    . LYS B 2 29  ? -25.266 7.503   15.392  1.00 87.21 29  B 1 
ATOM 3427 C CD    . LYS B 2 29  ? -25.789 8.853   15.884  1.00 81.90 29  B 1 
ATOM 3428 C CE    . LYS B 2 29  ? -27.276 8.769   16.201  1.00 74.48 29  B 1 
ATOM 3429 N NZ    . LYS B 2 29  ? -27.812 10.094  16.584  1.00 65.16 29  B 1 
ATOM 3430 N N     . ILE B 2 30  ? -21.633 7.007   12.739  1.00 94.58 30  B 1 
ATOM 3431 C CA    . ILE B 2 30  ? -20.330 7.249   12.132  1.00 95.07 30  B 1 
ATOM 3432 C C     . ILE B 2 30  ? -20.277 8.706   11.686  1.00 95.13 30  B 1 
ATOM 3433 O O     . ILE B 2 30  ? -21.126 9.124   10.890  1.00 93.75 30  B 1 
ATOM 3434 C CB    . ILE B 2 30  ? -20.069 6.293   10.944  1.00 94.87 30  B 1 
ATOM 3435 C CG1   . ILE B 2 30  ? -20.410 4.814   11.252  1.00 91.36 30  B 1 
ATOM 3436 C CG2   . ILE B 2 30  ? -18.603 6.424   10.516  1.00 90.49 30  B 1 
ATOM 3437 C CD1   . ILE B 2 30  ? -20.455 3.924   10.000  1.00 88.41 30  B 1 
ATOM 3438 N N     . SER B 2 31  ? -19.302 9.461   12.176  1.00 95.75 31  B 1 
ATOM 3439 C CA    . SER B 2 31  ? -19.071 10.837  11.731  1.00 95.43 31  B 1 
ATOM 3440 C C     . SER B 2 31  ? -18.522 10.864  10.299  1.00 95.70 31  B 1 
ATOM 3441 O O     . SER B 2 31  ? -18.009 9.866   9.793   1.00 94.72 31  B 1 
ATOM 3442 C CB    . SER B 2 31  ? -18.140 11.564  12.696  1.00 94.09 31  B 1 
ATOM 3443 O OG    . SER B 2 31  ? -16.862 10.981  12.643  1.00 84.62 31  B 1 
ATOM 3444 N N     . ASP B 2 32  ? -18.683 11.993  9.607   1.00 93.52 32  B 1 
ATOM 3445 C CA    . ASP B 2 32  ? -18.229 12.112  8.224   1.00 93.37 32  B 1 
ATOM 3446 C C     . ASP B 2 32  ? -16.700 12.128  8.120   1.00 94.20 32  B 1 
ATOM 3447 O O     . ASP B 2 32  ? -16.147 11.458  7.244   1.00 93.24 32  B 1 
ATOM 3448 C CB    . ASP B 2 32  ? -18.895 13.326  7.556   1.00 91.73 32  B 1 
ATOM 3449 C CG    . ASP B 2 32  ? -20.386 13.079  7.281   1.00 85.80 32  B 1 
ATOM 3450 O OD1   . ASP B 2 32  ? -20.786 11.904  7.080   1.00 79.30 32  B 1 
ATOM 3451 O OD2   . ASP B 2 32  ? -21.161 14.053  7.275   1.00 78.28 32  B 1 
ATOM 3452 N N     . ASP B 2 33  ? -16.013 12.742  9.068   1.00 95.12 33  B 1 
ATOM 3453 C CA    . ASP B 2 33  ? -14.558 12.715  9.208   1.00 94.99 33  B 1 
ATOM 3454 C C     . ASP B 2 33  ? -14.016 11.283  9.375   1.00 95.95 33  B 1 
ATOM 3455 O O     . ASP B 2 33  ? -13.032 10.899  8.737   1.00 94.43 33  B 1 
ATOM 3456 C CB    . ASP B 2 33  ? -14.143 13.617  10.384  1.00 92.64 33  B 1 
ATOM 3457 C CG    . ASP B 2 33  ? -14.632 13.123  11.753  1.00 82.60 33  B 1 
ATOM 3458 O OD1   . ASP B 2 33  ? -15.766 12.611  11.837  1.00 66.73 33  B 1 
ATOM 3459 O OD2   . ASP B 2 33  ? -13.862 13.180  12.736  1.00 74.06 33  B 1 
ATOM 3460 N N     . ALA B 2 34  ? -14.691 10.433  10.153  1.00 95.92 34  B 1 
ATOM 3461 C CA    . ALA B 2 34  ? -14.325 9.032   10.284  1.00 96.18 34  B 1 
ATOM 3462 C C     . ALA B 2 34  ? -14.501 8.265   8.966   1.00 96.50 34  B 1 
ATOM 3463 O O     . ALA B 2 34  ? -13.654 7.442   8.621   1.00 95.68 34  B 1 
ATOM 3464 C CB    . ALA B 2 34  ? -15.136 8.388   11.410  1.00 95.59 34  B 1 
ATOM 3465 N N     . LYS B 2 35  ? -15.570 8.532   8.193   1.00 96.39 35  B 1 
ATOM 3466 C CA    . LYS B 2 35  ? -15.787 7.897   6.882   1.00 96.41 35  B 1 
ATOM 3467 C C     . LYS B 2 35  ? -14.679 8.251   5.894   1.00 96.67 35  B 1 
ATOM 3468 O O     . LYS B 2 35  ? -14.193 7.365   5.193   1.00 95.84 35  B 1 
ATOM 3469 C CB    . LYS B 2 35  ? -17.140 8.315   6.287   1.00 95.57 35  B 1 
ATOM 3470 C CG    . LYS B 2 35  ? -18.355 7.796   7.069   1.00 93.55 35  B 1 
ATOM 3471 C CD    . LYS B 2 35  ? -19.607 8.552   6.620   1.00 91.72 35  B 1 
ATOM 3472 C CE    . LYS B 2 35  ? -20.730 8.407   7.631   1.00 87.69 35  B 1 
ATOM 3473 N NZ    . LYS B 2 35  ? -21.648 9.558   7.574   1.00 81.91 35  B 1 
ATOM 3474 N N     . GLU B 2 36  ? -14.280 9.513   5.837   1.00 96.21 36  B 1 
ATOM 3475 C CA    . GLU B 2 36  ? -13.219 10.003  4.962   1.00 96.01 36  B 1 
ATOM 3476 C C     . GLU B 2 36  ? -11.852 9.444   5.365   1.00 96.56 36  B 1 
ATOM 3477 O O     . GLU B 2 36  ? -11.105 8.953   4.527   1.00 95.70 36  B 1 
ATOM 3478 C CB    . GLU B 2 36  ? -13.211 11.533  4.981   1.00 94.99 36  B 1 
ATOM 3479 C CG    . GLU B 2 36  ? -14.442 12.096  4.270   1.00 90.84 36  B 1 
ATOM 3480 C CD    . GLU B 2 36  ? -14.527 13.626  4.275   1.00 87.33 36  B 1 
ATOM 3481 O OE1   . GLU B 2 36  ? -15.536 14.136  3.739   1.00 81.42 36  B 1 
ATOM 3482 O OE2   . GLU B 2 36  ? -13.576 14.271  4.769   1.00 80.61 36  B 1 
ATOM 3483 N N     . THR B 2 37  ? -11.564 9.403   6.670   1.00 96.55 37  B 1 
ATOM 3484 C CA    . THR B 2 37  ? -10.303 8.849   7.171   1.00 96.65 37  B 1 
ATOM 3485 C C     . THR B 2 37  ? -10.213 7.341   6.908   1.00 97.09 37  B 1 
ATOM 3486 O O     . THR B 2 37  ? -9.190  6.859   6.427   1.00 96.16 37  B 1 
ATOM 3487 C CB    . THR B 2 37  ? -10.117 9.156   8.662   1.00 96.15 37  B 1 
ATOM 3488 O OG1   . THR B 2 37  ? -10.334 10.518  8.934   1.00 91.18 37  B 1 
ATOM 3489 C CG2   . THR B 2 37  ? -8.689  8.858   9.107   1.00 89.63 37  B 1 
ATOM 3490 N N     . ILE B 2 38  ? -11.296 6.583   7.115   1.00 97.35 38  B 1 
ATOM 3491 C CA    . ILE B 2 38  ? -11.356 5.157   6.758   1.00 97.33 38  B 1 
ATOM 3492 C C     . ILE B 2 38  ? -11.205 4.953   5.246   1.00 97.42 38  B 1 
ATOM 3493 O O     . ILE B 2 38  ? -10.530 4.018   4.816   1.00 96.46 38  B 1 
ATOM 3494 C CB    . ILE B 2 38  ? -12.666 4.518   7.286   1.00 96.51 38  B 1 
ATOM 3495 C CG1   . ILE B 2 38  ? -12.676 4.404   8.827   1.00 92.59 38  B 1 
ATOM 3496 C CG2   . ILE B 2 38  ? -12.929 3.150   6.654   1.00 93.03 38  B 1 
ATOM 3497 C CD1   . ILE B 2 38  ? -11.906 3.223   9.429   1.00 80.82 38  B 1 
ATOM 3498 N N     . GLN B 2 39  ? -11.793 5.826   4.416   1.00 97.09 39  B 1 
ATOM 3499 C CA    . GLN B 2 39  ? -11.644 5.766   2.959   1.00 96.82 39  B 1 
ATOM 3500 C C     . GLN B 2 39  ? -10.170 5.885   2.533   1.00 96.96 39  B 1 
ATOM 3501 O O     . GLN B 2 39  ? -9.721  5.153   1.648   1.00 95.75 39  B 1 
ATOM 3502 C CB    . GLN B 2 39  ? -12.491 6.880   2.324   1.00 95.86 39  B 1 
ATOM 3503 C CG    . GLN B 2 39  ? -12.499 6.825   0.801   1.00 94.28 39  B 1 
ATOM 3504 C CD    . GLN B 2 39  ? -13.127 8.066   0.154   1.00 93.60 39  B 1 
ATOM 3505 O OE1   . GLN B 2 39  ? -13.334 9.102   0.753   1.00 88.64 39  B 1 
ATOM 3506 N NE2   . GLN B 2 39  ? -13.450 7.995   -1.117  1.00 86.57 39  B 1 
ATOM 3507 N N     . GLU B 2 40  ? -9.423  6.769   3.188   1.00 96.72 40  B 1 
ATOM 3508 C CA    . GLU B 2 40  ? -7.994  6.900   2.963   1.00 96.65 40  B 1 
ATOM 3509 C C     . GLU B 2 40  ? -7.245  5.651   3.447   1.00 96.96 40  B 1 
ATOM 3510 O O     . GLU B 2 40  ? -6.492  5.064   2.668   1.00 95.96 40  B 1 
ATOM 3511 C CB    . GLU B 2 40  ? -7.464  8.204   3.596   1.00 95.68 40  B 1 
ATOM 3512 C CG    . GLU B 2 40  ? -6.046  8.495   3.104   1.00 86.98 40  B 1 
ATOM 3513 C CD    . GLU B 2 40  ? -5.432  9.835   3.567   1.00 84.11 40  B 1 
ATOM 3514 O OE1   . GLU B 2 40  ? -4.264  10.103  3.200   1.00 78.52 40  B 1 
ATOM 3515 O OE2   . GLU B 2 40  ? -6.072  10.625  4.277   1.00 78.87 40  B 1 
ATOM 3516 N N     . CYS B 2 41  ? -7.536  5.136   4.651   1.00 96.95 41  B 1 
ATOM 3517 C CA    . CYS B 2 41  ? -6.929  3.916   5.195   1.00 96.80 41  B 1 
ATOM 3518 C C     . CYS B 2 41  ? -7.082  2.707   4.258   1.00 96.91 41  B 1 
ATOM 3519 O O     . CYS B 2 41  ? -6.121  1.992   3.998   1.00 95.78 41  B 1 
ATOM 3520 C CB    . CYS B 2 41  ? -7.553  3.592   6.559   1.00 96.58 41  B 1 
ATOM 3521 S SG    . CYS B 2 41  ? -7.093  4.844   7.798   1.00 95.10 41  B 1 
ATOM 3522 N N     . VAL B 2 42  ? -8.276  2.502   3.697   1.00 97.02 42  B 1 
ATOM 3523 C CA    . VAL B 2 42  ? -8.560  1.429   2.738   1.00 96.82 42  B 1 
ATOM 3524 C C     . VAL B 2 42  ? -7.699  1.548   1.476   1.00 97.06 42  B 1 
ATOM 3525 O O     . VAL B 2 42  ? -7.172  0.560   0.967   1.00 95.92 42  B 1 
ATOM 3526 C CB    . VAL B 2 42  ? -10.059 1.454   2.383   1.00 95.52 42  B 1 
ATOM 3527 C CG1   . VAL B 2 42  ? -10.425 0.618   1.153   1.00 88.95 42  B 1 
ATOM 3528 C CG2   . VAL B 2 42  ? -10.883 0.927   3.549   1.00 88.04 42  B 1 
ATOM 3529 N N     . SER B 2 43  ? -7.547  2.755   0.954   1.00 96.75 43  B 1 
ATOM 3530 C CA    . SER B 2 43  ? -6.776  2.997   -0.267  1.00 96.42 43  B 1 
ATOM 3531 C C     . SER B 2 43  ? -5.267  2.851   -0.044  1.00 96.65 43  B 1 
ATOM 3532 O O     . SER B 2 43  ? -4.547  2.367   -0.921  1.00 95.35 43  B 1 
ATOM 3533 C CB    . SER B 2 43  ? -7.117  4.375   -0.819  1.00 95.14 43  B 1 
ATOM 3534 O OG    . SER B 2 43  ? -8.521  4.446   -1.021  1.00 82.06 43  B 1 
ATOM 3535 N N     . GLU B 2 44  ? -4.805  3.190   1.142   1.00 97.11 44  B 1 
ATOM 3536 C CA    . GLU B 2 44  ? -3.425  2.978   1.563   1.00 97.02 44  B 1 
ATOM 3537 C C     . GLU B 2 44  ? -3.116  1.498   1.803   1.00 97.28 44  B 1 
ATOM 3538 O O     . GLU B 2 44  ? -2.067  1.033   1.366   1.00 96.11 44  B 1 
ATOM 3539 C CB    . GLU B 2 44  ? -3.115  3.827   2.808   1.00 96.36 44  B 1 
ATOM 3540 C CG    . GLU B 2 44  ? -3.053  5.331   2.496   1.00 91.90 44  B 1 
ATOM 3541 C CD    . GLU B 2 44  ? -2.077  5.677   1.350   1.00 92.25 44  B 1 
ATOM 3542 O OE1   . GLU B 2 44  ? -2.305  6.645   0.599   1.00 86.11 44  B 1 
ATOM 3543 O OE2   . GLU B 2 44  ? -1.075  4.971   1.164   1.00 87.53 44  B 1 
ATOM 3544 N N     . TYR B 2 45  ? -4.056  0.739   2.364   1.00 97.32 45  B 1 
ATOM 3545 C CA    . TYR B 2 45  ? -3.916  -0.706  2.517   1.00 97.43 45  B 1 
ATOM 3546 C C     . TYR B 2 45  ? -3.731  -1.418  1.167   1.00 97.47 45  B 1 
ATOM 3547 O O     . TYR B 2 45  ? -2.808  -2.217  1.018   1.00 96.55 45  B 1 
ATOM 3548 C CB    . TYR B 2 45  ? -5.127  -1.261  3.269   1.00 97.15 45  B 1 
ATOM 3549 C CG    . TYR B 2 45  ? -5.094  -2.769  3.417   1.00 96.85 45  B 1 
ATOM 3550 C CD1   . TYR B 2 45  ? -5.896  -3.584  2.602   1.00 95.04 45  B 1 
ATOM 3551 C CD2   . TYR B 2 45  ? -4.236  -3.366  4.357   1.00 95.03 45  B 1 
ATOM 3552 C CE1   . TYR B 2 45  ? -5.856  -4.982  2.734   1.00 93.99 45  B 1 
ATOM 3553 C CE2   . TYR B 2 45  ? -4.181  -4.751  4.497   1.00 93.94 45  B 1 
ATOM 3554 C CZ    . TYR B 2 45  ? -4.996  -5.562  3.681   1.00 94.40 45  B 1 
ATOM 3555 O OH    . TYR B 2 45  ? -4.964  -6.927  3.825   1.00 92.55 45  B 1 
ATOM 3556 N N     . ILE B 2 46  ? -4.522  -1.068  0.135   1.00 97.66 46  B 1 
ATOM 3557 C CA    . ILE B 2 46  ? -4.328  -1.613  -1.218  1.00 97.55 46  B 1 
ATOM 3558 C C     . ILE B 2 46  ? -2.904  -1.352  -1.706  1.00 97.46 46  B 1 
ATOM 3559 O O     . ILE B 2 46  ? -2.256  -2.245  -2.243  1.00 96.38 46  B 1 
ATOM 3560 C CB    . ILE B 2 46  ? -5.342  -1.013  -2.221  1.00 97.17 46  B 1 
ATOM 3561 C CG1   . ILE B 2 46  ? -6.786  -1.409  -1.877  1.00 95.64 46  B 1 
ATOM 3562 C CG2   . ILE B 2 46  ? -5.031  -1.476  -3.664  1.00 95.02 46  B 1 
ATOM 3563 C CD1   . ILE B 2 46  ? -7.841  -0.557  -2.583  1.00 92.34 46  B 1 
ATOM 3564 N N     . SER B 2 47  ? -2.417  -0.123  -1.539  1.00 97.42 47  B 1 
ATOM 3565 C CA    . SER B 2 47  ? -1.090  0.262   -2.026  1.00 97.12 47  B 1 
ATOM 3566 C C     . SER B 2 47  ? 0.032   -0.407  -1.246  1.00 97.03 47  B 1 
ATOM 3567 O O     . SER B 2 47  ? 1.050   -0.770  -1.836  1.00 95.77 47  B 1 
ATOM 3568 C CB    . SER B 2 47  ? -0.941  1.775   -1.957  1.00 96.33 47  B 1 
ATOM 3569 O OG    . SER B 2 47  ? -1.953  2.420   -2.697  1.00 89.70 47  B 1 
ATOM 3570 N N     . PHE B 2 48  ? -0.148  -0.606  0.064   1.00 97.12 48  B 1 
ATOM 3571 C CA    . PHE B 2 48  ? 0.803   -1.281  0.942   1.00 96.99 48  B 1 
ATOM 3572 C C     . PHE B 2 48  ? 0.997   -2.748  0.546   1.00 96.98 48  B 1 
ATOM 3573 O O     . PHE B 2 48  ? 2.113   -3.159  0.225   1.00 95.57 48  B 1 
ATOM 3574 C CB    . PHE B 2 48  ? 0.316   -1.131  2.386   1.00 96.50 48  B 1 
ATOM 3575 C CG    . PHE B 2 48  ? 1.247   -1.710  3.432   1.00 96.30 48  B 1 
ATOM 3576 C CD1   . PHE B 2 48  ? 0.735   -2.517  4.458   1.00 94.33 48  B 1 
ATOM 3577 C CD2   . PHE B 2 48  ? 2.612   -1.399  3.411   1.00 94.34 48  B 1 
ATOM 3578 C CE1   . PHE B 2 48  ? 1.578   -3.002  5.468   1.00 93.46 48  B 1 
ATOM 3579 C CE2   . PHE B 2 48  ? 3.463   -1.890  4.411   1.00 93.25 48  B 1 
ATOM 3580 C CZ    . PHE B 2 48  ? 2.950   -2.686  5.437   1.00 93.81 48  B 1 
ATOM 3581 N N     . ILE B 2 49  ? -0.124  -3.507  0.424   1.00 97.26 49  B 1 
ATOM 3582 C CA    . ILE B 2 49  ? -0.116  -4.909  -0.017  1.00 97.08 49  B 1 
ATOM 3583 C C     . ILE B 2 49  ? 0.424   -5.034  -1.455  1.00 97.24 49  B 1 
ATOM 3584 O O     . ILE B 2 49  ? 1.210   -5.931  -1.753  1.00 96.23 49  B 1 
ATOM 3585 C CB    . ILE B 2 49  ? -1.530  -5.504  0.123   1.00 96.08 49  B 1 
ATOM 3586 C CG1   . ILE B 2 49  ? -2.032  -5.518  1.590   1.00 89.45 49  B 1 
ATOM 3587 C CG2   . ILE B 2 49  ? -1.626  -6.910  -0.474  1.00 89.24 49  B 1 
ATOM 3588 C CD1   . ILE B 2 49  ? -1.178  -6.338  2.567   1.00 78.65 49  B 1 
ATOM 3589 N N     . THR B 2 50  ? 0.030   -4.129  -2.346  1.00 97.45 50  B 1 
ATOM 3590 C CA    . THR B 2 50  ? 0.498   -4.149  -3.736  1.00 97.29 50  B 1 
ATOM 3591 C C     . THR B 2 50  ? 2.003   -3.945  -3.844  1.00 97.17 50  B 1 
ATOM 3592 O O     . THR B 2 50  ? 2.631   -4.612  -4.653  1.00 95.97 50  B 1 
ATOM 3593 C CB    . THR B 2 50  ? -0.195  -3.078  -4.584  1.00 96.64 50  B 1 
ATOM 3594 O OG1   . THR B 2 50  ? -1.590  -3.258  -4.569  1.00 90.90 50  B 1 
ATOM 3595 C CG2   . THR B 2 50  ? 0.223   -3.114  -6.054  1.00 89.49 50  B 1 
ATOM 3596 N N     . GLY B 2 51  ? 2.570   -3.031  -3.064  1.00 96.52 51  B 1 
ATOM 3597 C CA    . GLY B 2 51  ? 4.002   -2.771  -3.063  1.00 96.19 51  B 1 
ATOM 3598 C C     . GLY B 2 51  ? 4.803   -4.022  -2.726  1.00 96.45 51  B 1 
ATOM 3599 O O     . GLY B 2 51  ? 5.664   -4.419  -3.505  1.00 95.26 51  B 1 
ATOM 3600 N N     . GLU B 2 52  ? 4.436   -4.711  -1.651  1.00 96.57 52  B 1 
ATOM 3601 C CA    . GLU B 2 52  ? 5.121   -5.925  -1.235  1.00 96.24 52  B 1 
ATOM 3602 C C     . GLU B 2 52  ? 4.935   -7.089  -2.220  1.00 96.53 52  B 1 
ATOM 3603 O O     . GLU B 2 52  ? 5.891   -7.802  -2.542  1.00 95.41 52  B 1 
ATOM 3604 C CB    . GLU B 2 52  ? 4.628   -6.300  0.175   1.00 95.19 52  B 1 
ATOM 3605 C CG    . GLU B 2 52  ? 5.430   -7.449  0.811   1.00 89.49 52  B 1 
ATOM 3606 C CD    . GLU B 2 52  ? 6.917   -7.130  1.038   1.00 90.19 52  B 1 
ATOM 3607 O OE1   . GLU B 2 52  ? 7.733   -8.068  1.018   1.00 84.56 52  B 1 
ATOM 3608 O OE2   . GLU B 2 52  ? 7.269   -5.961  1.297   1.00 84.91 52  B 1 
ATOM 3609 N N     . ALA B 2 53  ? 3.721   -7.263  -2.775  1.00 96.61 53  B 1 
ATOM 3610 C CA    . ALA B 2 53  ? 3.483   -8.274  -3.803  1.00 96.58 53  B 1 
ATOM 3611 C C     . ALA B 2 53  ? 4.312   -8.014  -5.071  1.00 96.59 53  B 1 
ATOM 3612 O O     . ALA B 2 53  ? 4.821   -8.950  -5.698  1.00 95.39 53  B 1 
ATOM 3613 C CB    . ALA B 2 53  ? 1.983   -8.298  -4.117  1.00 96.22 53  B 1 
ATOM 3614 N N     . ASN B 2 54  ? 4.468   -6.754  -5.463  1.00 96.77 54  B 1 
ATOM 3615 C CA    . ASN B 2 54  ? 5.268   -6.369  -6.611  1.00 96.56 54  B 1 
ATOM 3616 C C     . ASN B 2 54  ? 6.770   -6.547  -6.368  1.00 96.49 54  B 1 
ATOM 3617 O O     . ASN B 2 54  ? 7.469   -6.990  -7.278  1.00 94.96 54  B 1 
ATOM 3618 C CB    . ASN B 2 54  ? 4.935   -4.923  -6.994  1.00 96.05 54  B 1 
ATOM 3619 C CG    . ASN B 2 54  ? 5.564   -4.558  -8.330  1.00 94.66 54  B 1 
ATOM 3620 O OD1   . ASN B 2 54  ? 5.347   -5.217  -9.336  1.00 84.90 54  B 1 
ATOM 3621 N ND2   . ASN B 2 54  ? 6.336   -3.503  -8.372  1.00 84.89 54  B 1 
ATOM 3622 N N     . GLU B 2 55  ? 7.247   -6.292  -5.168  1.00 95.97 55  B 1 
ATOM 3623 C CA    . GLU B 2 55  ? 8.634   -6.577  -4.757  1.00 95.42 55  B 1 
ATOM 3624 C C     . GLU B 2 55  ? 8.973   -8.059  -4.963  1.00 95.62 55  B 1 
ATOM 3625 O O     . GLU B 2 55  ? 9.994   -8.393  -5.558  1.00 94.14 55  B 1 
ATOM 3626 C CB    . GLU B 2 55  ? 8.810   -6.227  -3.275  1.00 94.05 55  B 1 
ATOM 3627 C CG    . GLU B 2 55  ? 8.994   -4.726  -3.021  1.00 85.44 55  B 1 
ATOM 3628 C CD    . GLU B 2 55  ? 10.448  -4.317  -2.777  1.00 81.55 55  B 1 
ATOM 3629 O OE1   . GLU B 2 55  ? 10.721  -3.097  -2.836  1.00 74.33 55  B 1 
ATOM 3630 O OE2   . GLU B 2 55  ? 11.280  -5.195  -2.444  1.00 72.93 55  B 1 
ATOM 3631 N N     . ARG B 2 56  ? 8.073   -8.964  -4.558  1.00 95.63 56  B 1 
ATOM 3632 C CA    . ARG B 2 56  ? 8.233   -10.395 -4.821  1.00 95.31 56  B 1 
ATOM 3633 C C     . ARG B 2 56  ? 8.278   -10.688 -6.318  1.00 95.54 56  B 1 
ATOM 3634 O O     . ARG B 2 56  ? 9.151   -11.429 -6.766  1.00 93.96 56  B 1 
ATOM 3635 C CB    . ARG B 2 56  ? 7.110   -11.189 -4.124  1.00 94.11 56  B 1 
ATOM 3636 C CG    . ARG B 2 56  ? 7.313   -12.696 -4.339  1.00 91.29 56  B 1 
ATOM 3637 C CD    . ARG B 2 56  ? 6.199   -13.521 -3.699  1.00 88.08 56  B 1 
ATOM 3638 N NE    . ARG B 2 56  ? 6.385   -14.942 -4.037  1.00 84.60 56  B 1 
ATOM 3639 C CZ    . ARG B 2 56  ? 5.608   -15.948 -3.692  1.00 82.08 56  B 1 
ATOM 3640 N NH1   . ARG B 2 56  ? 4.535   -15.794 -2.966  1.00 75.67 56  B 1 
ATOM 3641 N NH2   . ARG B 2 56  ? 5.901   -17.142 -4.082  1.00 75.98 56  B 1 
ATOM 3642 N N     . CYS B 2 57  ? 7.371   -10.097 -7.108  1.00 94.60 57  B 1 
ATOM 3643 C CA    . CYS B 2 57  ? 7.374   -10.279 -8.560  1.00 94.26 57  B 1 
ATOM 3644 C C     . CYS B 2 57  ? 8.696   -9.843  -9.197  1.00 94.66 57  B 1 
ATOM 3645 O O     . CYS B 2 57  ? 9.217   -10.553 -10.053 1.00 93.05 57  B 1 
ATOM 3646 C CB    . CYS B 2 57  ? 6.223   -9.497  -9.199  1.00 92.94 57  B 1 
ATOM 3647 S SG    . CYS B 2 57  ? 4.653   -10.341 -8.918  1.00 86.65 57  B 1 
ATOM 3648 N N     . GLN B 2 58  ? 9.229   -8.697  -8.798  1.00 95.08 58  B 1 
ATOM 3649 C CA    . GLN B 2 58  ? 10.488  -8.179  -9.318  1.00 94.70 58  B 1 
ATOM 3650 C C     . GLN B 2 58  ? 11.676  -9.061  -8.916  1.00 95.11 58  B 1 
ATOM 3651 O O     . GLN B 2 58  ? 12.483  -9.406  -9.780  1.00 93.65 58  B 1 
ATOM 3652 C CB    . GLN B 2 58  ? 10.697  -6.745  -8.817  1.00 93.89 58  B 1 
ATOM 3653 C CG    . GLN B 2 58  ? 9.758   -5.744  -9.512  1.00 88.79 58  B 1 
ATOM 3654 C CD    . GLN B 2 58  ? 9.973   -4.312  -9.015  1.00 86.03 58  B 1 
ATOM 3655 O OE1   . GLN B 2 58  ? 10.708  -4.044  -8.087  1.00 78.42 58  B 1 
ATOM 3656 N NE2   . GLN B 2 58  ? 9.339   -3.349  -9.639  1.00 74.78 58  B 1 
ATOM 3657 N N     . ARG B 2 59  ? 11.729  -9.505  -7.661  1.00 95.24 59  B 1 
ATOM 3658 C CA    . ARG B 2 59  ? 12.783  -10.405 -7.174  1.00 94.88 59  B 1 
ATOM 3659 C C     . ARG B 2 59  ? 12.789  -11.743 -7.922  1.00 95.29 59  B 1 
ATOM 3660 O O     . ARG B 2 59  ? 13.852  -12.270 -8.222  1.00 93.14 59  B 1 
ATOM 3661 C CB    . ARG B 2 59  ? 12.585  -10.600 -5.661  1.00 93.18 59  B 1 
ATOM 3662 C CG    . ARG B 2 59  ? 13.748  -11.390 -5.037  1.00 82.83 59  B 1 
ATOM 3663 C CD    . ARG B 2 59  ? 13.567  -11.525 -3.517  1.00 81.02 59  B 1 
ATOM 3664 N NE    . ARG B 2 59  ? 12.381  -12.311 -3.192  1.00 72.21 59  B 1 
ATOM 3665 C CZ    . ARG B 2 59  ? 11.595  -12.190 -2.135  1.00 66.02 59  B 1 
ATOM 3666 N NH1   . ARG B 2 59  ? 11.833  -11.308 -1.205  1.00 60.47 59  B 1 
ATOM 3667 N NH2   . ARG B 2 59  ? 10.557  -12.958 -2.013  1.00 58.00 59  B 1 
ATOM 3668 N N     . GLU B 2 60  ? 11.617  -12.260 -8.268  1.00 94.58 60  B 1 
ATOM 3669 C CA    . GLU B 2 60  ? 11.440  -13.496 -9.052  1.00 94.06 60  B 1 
ATOM 3670 C C     . GLU B 2 60  ? 11.410  -13.254 -10.584 1.00 93.89 60  B 1 
ATOM 3671 O O     . GLU B 2 60  ? 11.033  -14.138 -11.349 1.00 91.38 60  B 1 
ATOM 3672 C CB    . GLU B 2 60  ? 10.184  -14.231 -8.566  1.00 93.40 60  B 1 
ATOM 3673 C CG    . GLU B 2 60  ? 10.286  -14.747 -7.120  1.00 90.93 60  B 1 
ATOM 3674 C CD    . GLU B 2 60  ? 8.968   -15.365 -6.610  1.00 89.15 60  B 1 
ATOM 3675 O OE1   . GLU B 2 60  ? 8.827   -15.530 -5.389  1.00 85.05 60  B 1 
ATOM 3676 O OE2   . GLU B 2 60  ? 8.057   -15.627 -7.424  1.00 83.71 60  B 1 
ATOM 3677 N N     . GLN B 2 61  ? 11.749  -12.045 -11.035 1.00 92.82 61  B 1 
ATOM 3678 C CA    . GLN B 2 61  ? 11.785  -11.630 -12.444 1.00 92.79 61  B 1 
ATOM 3679 C C     . GLN B 2 61  ? 10.459  -11.868 -13.205 1.00 93.54 61  B 1 
ATOM 3680 O O     . GLN B 2 61  ? 10.430  -12.028 -14.430 1.00 91.18 61  B 1 
ATOM 3681 C CB    . GLN B 2 61  ? 12.998  -12.239 -13.164 1.00 91.17 61  B 1 
ATOM 3682 C CG    . GLN B 2 61  ? 14.338  -11.890 -12.479 1.00 84.02 61  B 1 
ATOM 3683 C CD    . GLN B 2 61  ? 15.543  -12.447 -13.237 1.00 76.51 61  B 1 
ATOM 3684 O OE1   . GLN B 2 61  ? 15.430  -13.025 -14.310 1.00 69.14 61  B 1 
ATOM 3685 N NE2   . GLN B 2 61  ? 16.731  -12.279 -12.716 1.00 65.13 61  B 1 
ATOM 3686 N N     . ARG B 2 62  ? 9.317   -11.853 -12.496 1.00 92.19 62  B 1 
ATOM 3687 C CA    . ARG B 2 62  ? 7.983   -12.017 -13.076 1.00 92.28 62  B 1 
ATOM 3688 C C     . ARG B 2 62  ? 7.354   -10.662 -13.396 1.00 92.30 62  B 1 
ATOM 3689 O O     . ARG B 2 62  ? 7.532   -9.685  -12.681 1.00 90.15 62  B 1 
ATOM 3690 C CB    . ARG B 2 62  ? 7.094   -12.857 -12.155 1.00 91.58 62  B 1 
ATOM 3691 C CG    . ARG B 2 62  ? 7.580   -14.317 -12.074 1.00 89.57 62  B 1 
ATOM 3692 C CD    . ARG B 2 62  ? 6.651   -15.226 -11.272 1.00 89.04 62  B 1 
ATOM 3693 N NE    . ARG B 2 62  ? 6.664   -14.890 -9.846  1.00 86.31 62  B 1 
ATOM 3694 C CZ    . ARG B 2 62  ? 5.734   -14.244 -9.142  1.00 87.23 62  B 1 
ATOM 3695 N NH1   . ARG B 2 62  ? 4.601   -13.812 -9.654  1.00 79.21 62  B 1 
ATOM 3696 N NH2   . ARG B 2 62  ? 5.937   -14.032 -7.888  1.00 81.91 62  B 1 
ATOM 3697 N N     . LYS B 2 63  ? 6.542   -10.609 -14.463 1.00 92.47 63  B 1 
ATOM 3698 C CA    . LYS B 2 63  ? 5.890   -9.368  -14.931 1.00 91.82 63  B 1 
ATOM 3699 C C     . LYS B 2 63  ? 4.416   -9.254  -14.540 1.00 92.56 63  B 1 
ATOM 3700 O O     . LYS B 2 63  ? 3.754   -8.279  -14.892 1.00 90.02 63  B 1 
ATOM 3701 C CB    . LYS B 2 63  ? 6.071   -9.223  -16.449 1.00 90.27 63  B 1 
ATOM 3702 C CG    . LYS B 2 63  ? 7.562   -9.123  -16.827 1.00 85.59 63  B 1 
ATOM 3703 C CD    . LYS B 2 63  ? 7.769   -8.839  -18.318 1.00 77.24 63  B 1 
ATOM 3704 C CE    . LYS B 2 63  ? 9.276   -8.765  -18.555 1.00 71.31 63  B 1 
ATOM 3705 N NZ    . LYS B 2 63  ? 9.630   -8.432  -19.951 1.00 61.94 63  B 1 
ATOM 3706 N N     . THR B 2 64  ? 3.873   -10.279 -13.881 1.00 93.99 64  B 1 
ATOM 3707 C CA    . THR B 2 64  ? 2.452   -10.353 -13.540 1.00 93.80 64  B 1 
ATOM 3708 C C     . THR B 2 64  ? 2.304   -10.653 -12.057 1.00 94.32 64  B 1 
ATOM 3709 O O     . THR B 2 64  ? 2.737   -11.715 -11.627 1.00 92.99 64  B 1 
ATOM 3710 C CB    . THR B 2 64  ? 1.728   -11.430 -14.362 1.00 92.41 64  B 1 
ATOM 3711 O OG1   . THR B 2 64  ? 1.930   -11.205 -15.750 1.00 87.56 64  B 1 
ATOM 3712 C CG2   . THR B 2 64  ? 0.214   -11.424 -14.135 1.00 87.96 64  B 1 
ATOM 3713 N N     . ILE B 2 65  ? 1.651   -9.753  -11.323 1.00 94.85 65  B 1 
ATOM 3714 C CA    . ILE B 2 65  ? 1.242   -9.990  -9.938  1.00 95.33 65  B 1 
ATOM 3715 C C     . ILE B 2 65  ? 0.114   -11.024 -9.945  1.00 95.54 65  B 1 
ATOM 3716 O O     . ILE B 2 65  ? -0.906  -10.833 -10.624 1.00 94.56 65  B 1 
ATOM 3717 C CB    . ILE B 2 65  ? 0.821   -8.683  -9.234  1.00 95.61 65  B 1 
ATOM 3718 C CG1   . ILE B 2 65  ? 1.982   -7.664  -9.222  1.00 94.31 65  B 1 
ATOM 3719 C CG2   . ILE B 2 65  ? 0.340   -8.970  -7.805  1.00 94.28 65  B 1 
ATOM 3720 C CD1   . ILE B 2 65  ? 1.625   -6.307  -8.623  1.00 91.65 65  B 1 
ATOM 3721 N N     . THR B 2 66  ? 0.296   -12.114 -9.202  1.00 95.13 66  B 1 
ATOM 3722 C CA    . THR B 2 66  ? -0.670  -13.198 -9.028  1.00 95.01 66  B 1 
ATOM 3723 C C     . THR B 2 66  ? -1.419  -13.074 -7.700  1.00 95.62 66  B 1 
ATOM 3724 O O     . THR B 2 66  ? -1.140  -12.183 -6.891  1.00 95.27 66  B 1 
ATOM 3725 C CB    . THR B 2 66  ? 0.014   -14.573 -9.135  1.00 93.88 66  B 1 
ATOM 3726 O OG1   . THR B 2 66  ? 0.889   -14.761 -8.054  1.00 88.61 66  B 1 
ATOM 3727 C CG2   . THR B 2 66  ? 0.789   -14.737 -10.446 1.00 86.90 66  B 1 
ATOM 3728 N N     . ALA B 2 67  ? -2.422  -13.930 -7.483  1.00 96.21 67  B 1 
ATOM 3729 C CA    . ALA B 2 67  ? -3.132  -13.983 -6.209  1.00 96.35 67  B 1 
ATOM 3730 C C     . ALA B 2 67  ? -2.226  -14.499 -5.078  1.00 96.60 67  B 1 
ATOM 3731 O O     . ALA B 2 67  ? -2.272  -13.975 -3.972  1.00 96.00 67  B 1 
ATOM 3732 C CB    . ALA B 2 67  ? -4.369  -14.848 -6.390  1.00 95.53 67  B 1 
ATOM 3733 N N     . GLU B 2 68  ? -1.354  -15.450 -5.404  1.00 96.68 68  B 1 
ATOM 3734 C CA    . GLU B 2 68  ? -0.374  -16.038 -4.508  1.00 96.33 68  B 1 
ATOM 3735 C C     . GLU B 2 68  ? 0.655   -14.994 -4.044  1.00 96.49 68  B 1 
ATOM 3736 O O     . GLU B 2 68  ? 1.029   -14.967 -2.883  1.00 95.47 68  B 1 
ATOM 3737 C CB    . GLU B 2 68  ? 0.330   -17.209 -5.211  1.00 95.60 68  B 1 
ATOM 3738 C CG    . GLU B 2 68  ? -0.587  -18.388 -5.615  1.00 89.88 68  B 1 
ATOM 3739 C CD    . GLU B 2 68  ? -1.582  -18.076 -6.756  1.00 82.84 68  B 1 
ATOM 3740 O OE1   . GLU B 2 68  ? -2.627  -18.748 -6.830  1.00 74.57 68  B 1 
ATOM 3741 O OE2   . GLU B 2 68  ? -1.366  -17.128 -7.543  1.00 75.54 68  B 1 
ATOM 3742 N N     . ASP B 2 69  ? 1.037   -14.051 -4.921  1.00 96.74 69  B 1 
ATOM 3743 C CA    . ASP B 2 69  ? 1.905   -12.938 -4.536  1.00 96.57 69  B 1 
ATOM 3744 C C     . ASP B 2 69  ? 1.237   -12.014 -3.509  1.00 96.84 69  B 1 
ATOM 3745 O O     . ASP B 2 69  ? 1.901   -11.513 -2.609  1.00 95.73 69  B 1 
ATOM 3746 C CB    . ASP B 2 69  ? 2.278   -12.084 -5.750  1.00 95.95 69  B 1 
ATOM 3747 C CG    . ASP B 2 69  ? 3.082   -12.838 -6.793  1.00 94.36 69  B 1 
ATOM 3748 O OD1   . ASP B 2 69  ? 3.978   -13.621 -6.427  1.00 90.44 69  B 1 
ATOM 3749 O OD2   . ASP B 2 69  ? 2.847   -12.630 -8.003  1.00 90.54 69  B 1 
ATOM 3750 N N     . VAL B 2 70  ? -0.070  -11.791 -3.653  1.00 96.90 70  B 1 
ATOM 3751 C CA    . VAL B 2 70  ? -0.844  -10.960 -2.726  1.00 97.12 70  B 1 
ATOM 3752 C C     . VAL B 2 70  ? -0.998  -11.660 -1.369  1.00 97.23 70  B 1 
ATOM 3753 O O     . VAL B 2 70  ? -0.769  -11.025 -0.346  1.00 96.10 70  B 1 
ATOM 3754 C CB    . VAL B 2 70  ? -2.207  -10.576 -3.321  1.00 96.63 70  B 1 
ATOM 3755 C CG1   . VAL B 2 70  ? -3.102  -9.827  -2.319  1.00 94.52 70  B 1 
ATOM 3756 C CG2   . VAL B 2 70  ? -2.019  -9.660  -4.533  1.00 94.28 70  B 1 
ATOM 3757 N N     . LEU B 2 71  ? -1.335  -12.957 -1.363  1.00 97.19 71  B 1 
ATOM 3758 C CA    . LEU B 2 71  ? -1.426  -13.750 -0.127  1.00 96.98 71  B 1 
ATOM 3759 C C     . LEU B 2 71  ? -0.076  -13.797 0.600   1.00 96.66 71  B 1 
ATOM 3760 O O     . LEU B 2 71  ? -0.015  -13.544 1.808   1.00 95.36 71  B 1 
ATOM 3761 C CB    . LEU B 2 71  ? -1.903  -15.169 -0.463  1.00 96.55 71  B 1 
ATOM 3762 C CG    . LEU B 2 71  ? -3.365  -15.249 -0.942  1.00 95.47 71  B 1 
ATOM 3763 C CD1   . LEU B 2 71  ? -3.684  -16.685 -1.385  1.00 92.55 71  B 1 
ATOM 3764 C CD2   . LEU B 2 71  ? -4.352  -14.851 0.157   1.00 92.41 71  B 1 
ATOM 3765 N N     . TRP B 2 72  ? 1.004   -14.029 -0.137  1.00 96.57 72  B 1 
ATOM 3766 C CA    . TRP B 2 72  ? 2.348   -13.988 0.413   1.00 96.25 72  B 1 
ATOM 3767 C C     . TRP B 2 72  ? 2.699   -12.613 0.981   1.00 96.11 72  B 1 
ATOM 3768 O O     . TRP B 2 72  ? 3.264   -12.518 2.070   1.00 94.91 72  B 1 
ATOM 3769 C CB    . TRP B 2 72  ? 3.346   -14.404 -0.664  1.00 95.63 72  B 1 
ATOM 3770 C CG    . TRP B 2 72  ? 4.771   -14.364 -0.214  1.00 94.50 72  B 1 
ATOM 3771 C CD1   . TRP B 2 72  ? 5.458   -15.395 0.313   1.00 91.69 72  B 1 
ATOM 3772 C CD2   . TRP B 2 72  ? 5.684   -13.232 -0.232  1.00 92.68 72  B 1 
ATOM 3773 N NE1   . TRP B 2 72  ? 6.755   -14.992 0.614   1.00 90.43 72  B 1 
ATOM 3774 C CE2   . TRP B 2 72  ? 6.929   -13.664 0.289   1.00 91.76 72  B 1 
ATOM 3775 C CE3   . TRP B 2 72  ? 5.570   -11.885 -0.647  1.00 89.68 72  B 1 
ATOM 3776 C CZ2   . TRP B 2 72  ? 8.042   -12.799 0.380   1.00 89.90 72  B 1 
ATOM 3777 C CZ3   . TRP B 2 72  ? 6.678   -11.021 -0.546  1.00 86.41 72  B 1 
ATOM 3778 C CH2   . TRP B 2 72  ? 7.894   -11.476 -0.044  1.00 86.88 72  B 1 
ATOM 3779 N N     . ALA B 2 73  ? 2.357   -11.534 0.295   1.00 96.18 73  B 1 
ATOM 3780 C CA    . ALA B 2 73  ? 2.583   -10.187 0.801   1.00 96.10 73  B 1 
ATOM 3781 C C     . ALA B 2 73  ? 1.834   -9.947  2.118   1.00 96.02 73  B 1 
ATOM 3782 O O     . ALA B 2 73  ? 2.412   -9.391  3.052   1.00 94.80 73  B 1 
ATOM 3783 C CB    . ALA B 2 73  ? 2.160   -9.175  -0.264  1.00 95.77 73  B 1 
ATOM 3784 N N     . MET B 2 74  ? 0.592   -10.398 2.223   1.00 96.30 74  B 1 
ATOM 3785 C CA    . MET B 2 74  ? -0.203  -10.271 3.441   1.00 96.19 74  B 1 
ATOM 3786 C C     . MET B 2 74  ? 0.422   -11.019 4.623   1.00 95.85 74  B 1 
ATOM 3787 O O     . MET B 2 74  ? 0.579   -10.413 5.686   1.00 94.12 74  B 1 
ATOM 3788 C CB    . MET B 2 74  ? -1.642  -10.745 3.181   1.00 95.62 74  B 1 
ATOM 3789 C CG    . MET B 2 74  ? -2.364  -9.774  2.244   1.00 93.25 74  B 1 
ATOM 3790 S SD    . MET B 2 74  ? -4.055  -10.247 1.775   1.00 90.53 74  B 1 
ATOM 3791 C CE    . MET B 2 74  ? -4.821  -10.014 3.385   1.00 80.46 74  B 1 
ATOM 3792 N N     . SER B 2 75  ? 0.883   -12.247 4.426   1.00 95.35 75  B 1 
ATOM 3793 C CA    . SER B 2 75  ? 1.565   -12.999 5.491   1.00 94.58 75  B 1 
ATOM 3794 C C     . SER B 2 75  ? 2.869   -12.343 5.952   1.00 94.14 75  B 1 
ATOM 3795 O O     . SER B 2 75  ? 3.245   -12.437 7.113   1.00 92.09 75  B 1 
ATOM 3796 C CB    . SER B 2 75  ? 1.833   -14.441 5.047   1.00 93.25 75  B 1 
ATOM 3797 O OG    . SER B 2 75  ? 2.850   -14.516 4.065   1.00 80.76 75  B 1 
ATOM 3798 N N     . ARG B 2 76  ? 3.571   -11.627 5.061   1.00 93.80 76  B 1 
ATOM 3799 C CA    . ARG B 2 76  ? 4.810   -10.894 5.401   1.00 93.25 76  B 1 
ATOM 3800 C C     . ARG B 2 76  ? 4.575   -9.547  6.083   1.00 93.42 76  B 1 
ATOM 3801 O O     . ARG B 2 76  ? 5.529   -8.974  6.611   1.00 90.67 76  B 1 
ATOM 3802 C CB    . ARG B 2 76  ? 5.668   -10.708 4.139   1.00 91.28 76  B 1 
ATOM 3803 C CG    . ARG B 2 76  ? 6.295   -12.007 3.615   1.00 84.46 76  B 1 
ATOM 3804 C CD    . ARG B 2 76  ? 7.431   -12.574 4.482   1.00 81.54 76  B 1 
ATOM 3805 N NE    . ARG B 2 76  ? 8.622   -11.695 4.483   1.00 77.39 76  B 1 
ATOM 3806 C CZ    . ARG B 2 76  ? 9.839   -12.026 4.920   1.00 73.58 76  B 1 
ATOM 3807 N NH1   . ARG B 2 76  ? 10.106  -13.200 5.394   1.00 64.00 76  B 1 
ATOM 3808 N NH2   . ARG B 2 76  ? 10.832  -11.183 4.913   1.00 64.41 76  B 1 
ATOM 3809 N N     . LEU B 2 77  ? 3.353   -9.019  6.035   1.00 93.92 77  B 1 
ATOM 3810 C CA    . LEU B 2 77  ? 3.013   -7.690  6.541   1.00 93.86 77  B 1 
ATOM 3811 C C     . LEU B 2 77  ? 2.180   -7.719  7.842   1.00 93.23 77  B 1 
ATOM 3812 O O     . LEU B 2 77  ? 1.785   -6.651  8.310   1.00 88.89 77  B 1 
ATOM 3813 C CB    . LEU B 2 77  ? 2.328   -6.890  5.424   1.00 93.57 77  B 1 
ATOM 3814 C CG    . LEU B 2 77  ? 3.237   -6.549  4.220   1.00 92.96 77  B 1 
ATOM 3815 C CD1   . LEU B 2 77  ? 2.410   -5.825  3.153   1.00 90.02 77  B 1 
ATOM 3816 C CD2   . LEU B 2 77  ? 4.428   -5.675  4.598   1.00 89.76 77  B 1 
ATOM 3817 N N     . GLY B 2 78  ? 1.954   -8.899  8.421   1.00 92.93 78  B 1 
ATOM 3818 C CA    . GLY B 2 78  ? 1.195   -9.054  9.670   1.00 92.20 78  B 1 
ATOM 3819 C C     . GLY B 2 78  ? -0.314  -9.190  9.463   1.00 93.04 78  B 1 
ATOM 3820 O O     . GLY B 2 78  ? -1.092  -8.813  10.333  1.00 89.72 78  B 1 
ATOM 3821 N N     . PHE B 2 79  ? -0.726  -9.689  8.288   1.00 94.23 79  B 1 
ATOM 3822 C CA    . PHE B 2 79  ? -2.108  -10.012 7.942   1.00 94.40 79  B 1 
ATOM 3823 C C     . PHE B 2 79  ? -2.248  -11.503 7.607   1.00 94.50 79  B 1 
ATOM 3824 O O     . PHE B 2 79  ? -3.009  -11.882 6.713   1.00 92.34 79  B 1 
ATOM 3825 C CB    . PHE B 2 79  ? -2.590  -9.114  6.808   1.00 94.21 79  B 1 
ATOM 3826 C CG    . PHE B 2 79  ? -2.501  -7.631  7.084   1.00 94.28 79  B 1 
ATOM 3827 C CD1   . PHE B 2 79  ? -3.411  -7.016  7.954   1.00 92.12 79  B 1 
ATOM 3828 C CD2   . PHE B 2 79  ? -1.488  -6.868  6.488   1.00 92.33 79  B 1 
ATOM 3829 C CE1   . PHE B 2 79  ? -3.319  -5.653  8.230   1.00 91.57 79  B 1 
ATOM 3830 C CE2   . PHE B 2 79  ? -1.381  -5.495  6.766   1.00 91.76 79  B 1 
ATOM 3831 C CZ    . PHE B 2 79  ? -2.295  -4.889  7.640   1.00 92.08 79  B 1 
ATOM 3832 N N     . ASP B 2 80  ? -1.480  -12.337 8.273   1.00 94.05 80  B 1 
ATOM 3833 C CA    . ASP B 2 80  ? -1.468  -13.790 8.140   1.00 93.32 80  B 1 
ATOM 3834 C C     . ASP B 2 80  ? -2.819  -14.426 8.484   1.00 94.32 80  B 1 
ATOM 3835 O O     . ASP B 2 80  ? -3.260  -15.313 7.747   1.00 91.79 80  B 1 
ATOM 3836 C CB    . ASP B 2 80  ? -0.318  -14.384 8.969   1.00 89.79 80  B 1 
ATOM 3837 C CG    . ASP B 2 80  ? -0.238  -13.863 10.411  1.00 80.78 80  B 1 
ATOM 3838 O OD1   . ASP B 2 80  ? -0.144  -12.627 10.561  1.00 69.27 80  B 1 
ATOM 3839 O OD2   . ASP B 2 80  ? -0.169  -14.712 11.316  1.00 71.00 80  B 1 
ATOM 3840 N N     . ASP B 2 81  ? -3.555  -13.883 9.453   1.00 94.28 81  B 1 
ATOM 3841 C CA    . ASP B 2 81  ? -4.920  -14.296 9.798   1.00 94.20 81  B 1 
ATOM 3842 C C     . ASP B 2 81  ? -5.899  -14.236 8.611   1.00 95.63 81  B 1 
ATOM 3843 O O     . ASP B 2 81  ? -6.929  -14.917 8.587   1.00 93.53 81  B 1 
ATOM 3844 C CB    . ASP B 2 81  ? -5.469  -13.374 10.895  1.00 91.57 81  B 1 
ATOM 3845 C CG    . ASP B 2 81  ? -4.766  -13.490 12.250  1.00 81.12 81  B 1 
ATOM 3846 O OD1   . ASP B 2 81  ? -4.138  -14.536 12.501  1.00 70.31 81  B 1 
ATOM 3847 O OD2   . ASP B 2 81  ? -4.911  -12.522 13.032  1.00 73.22 81  B 1 
ATOM 3848 N N     . TYR B 2 82  ? -5.604  -13.414 7.591   1.00 95.63 82  B 1 
ATOM 3849 C CA    . TYR B 2 82  ? -6.461  -13.294 6.412   1.00 96.01 82  B 1 
ATOM 3850 C C     . TYR B 2 82  ? -6.152  -14.349 5.354   1.00 96.08 82  B 1 
ATOM 3851 O O     . TYR B 2 82  ? -6.965  -14.573 4.457   1.00 94.19 82  B 1 
ATOM 3852 C CB    . TYR B 2 82  ? -6.368  -11.882 5.814   1.00 95.72 82  B 1 
ATOM 3853 C CG    . TYR B 2 82  ? -6.684  -10.695 6.721   1.00 95.87 82  B 1 
ATOM 3854 C CD1   . TYR B 2 82  ? -7.213  -10.853 8.017   1.00 92.67 82  B 1 
ATOM 3855 C CD2   . TYR B 2 82  ? -6.433  -9.400  6.234   1.00 92.92 82  B 1 
ATOM 3856 C CE1   . TYR B 2 82  ? -7.462  -9.735  8.838   1.00 92.30 82  B 1 
ATOM 3857 C CE2   . TYR B 2 82  ? -6.679  -8.279  7.041   1.00 92.05 82  B 1 
ATOM 3858 C CZ    . TYR B 2 82  ? -7.187  -8.445  8.343   1.00 93.47 82  B 1 
ATOM 3859 O OH    . TYR B 2 82  ? -7.400  -7.353  9.142   1.00 91.97 82  B 1 
ATOM 3860 N N     . VAL B 2 83  ? -4.978  -14.992 5.398   1.00 96.54 83  B 1 
ATOM 3861 C CA    . VAL B 2 83  ? -4.491  -15.869 4.333   1.00 96.33 83  B 1 
ATOM 3862 C C     . VAL B 2 83  ? -5.378  -17.105 4.176   1.00 96.46 83  B 1 
ATOM 3863 O O     . VAL B 2 83  ? -5.771  -17.411 3.048   1.00 95.06 83  B 1 
ATOM 3864 C CB    . VAL B 2 83  ? -3.018  -16.259 4.561   1.00 95.13 83  B 1 
ATOM 3865 C CG1   . VAL B 2 83  ? -2.515  -17.273 3.526   1.00 91.24 83  B 1 
ATOM 3866 C CG2   . VAL B 2 83  ? -2.132  -15.013 4.452   1.00 91.42 83  B 1 
ATOM 3867 N N     . GLU B 2 84  ? -5.746  -17.767 5.261   1.00 95.62 84  B 1 
ATOM 3868 C CA    . GLU B 2 84  ? -6.596  -18.952 5.223   1.00 95.41 84  B 1 
ATOM 3869 C C     . GLU B 2 84  ? -7.986  -18.661 4.620   1.00 95.77 84  B 1 
ATOM 3870 O O     . GLU B 2 84  ? -8.320  -19.231 3.576   1.00 94.40 84  B 1 
ATOM 3871 C CB    . GLU B 2 84  ? -6.661  -19.574 6.629   1.00 94.38 84  B 1 
ATOM 3872 C CG    . GLU B 2 84  ? -7.471  -20.873 6.629   1.00 85.08 84  B 1 
ATOM 3873 C CD    . GLU B 2 84  ? -7.631  -21.502 8.015   1.00 75.42 84  B 1 
ATOM 3874 O OE1   . GLU B 2 84  ? -8.255  -22.583 8.068   1.00 68.44 84  B 1 
ATOM 3875 O OE2   . GLU B 2 84  ? -7.164  -20.897 8.987   1.00 67.12 84  B 1 
ATOM 3876 N N     . PRO B 2 85  ? -8.802  -17.717 5.155   1.00 96.10 85  B 1 
ATOM 3877 C CA    . PRO B 2 85  ? -10.121 -17.437 4.581   1.00 95.88 85  B 1 
ATOM 3878 C C     . PRO B 2 85  ? -10.046 -16.905 3.146   1.00 95.89 85  B 1 
ATOM 3879 O O     . PRO B 2 85  ? -10.931 -17.187 2.329   1.00 94.12 85  B 1 
ATOM 3880 C CB    . PRO B 2 85  ? -10.768 -16.429 5.540   1.00 94.56 85  B 1 
ATOM 3881 C CG    . PRO B 2 85  ? -9.585  -15.757 6.244   1.00 91.31 85  B 1 
ATOM 3882 C CD    . PRO B 2 85  ? -8.577  -16.889 6.339   1.00 95.11 85  B 1 
ATOM 3883 N N     . LEU B 2 86  ? -8.986  -16.178 2.786   1.00 95.74 86  B 1 
ATOM 3884 C CA    . LEU B 2 86  ? -8.783  -15.709 1.424   1.00 95.54 86  B 1 
ATOM 3885 C C     . LEU B 2 86  ? -8.374  -16.831 0.466   1.00 95.59 86  B 1 
ATOM 3886 O O     . LEU B 2 86  ? -8.798  -16.799 -0.698  1.00 94.22 86  B 1 
ATOM 3887 C CB    . LEU B 2 86  ? -7.741  -14.583 1.395   1.00 95.29 86  B 1 
ATOM 3888 C CG    . LEU B 2 86  ? -8.233  -13.252 1.984   1.00 94.24 86  B 1 
ATOM 3889 C CD1   . LEU B 2 86  ? -7.081  -12.244 1.960   1.00 91.71 86  B 1 
ATOM 3890 C CD2   . LEU B 2 86  ? -9.396  -12.650 1.190   1.00 91.47 86  B 1 
ATOM 3891 N N     . SER B 2 87  ? -7.613  -17.821 0.925   1.00 95.79 87  B 1 
ATOM 3892 C CA    . SER B 2 87  ? -7.242  -18.996 0.128   1.00 95.41 87  B 1 
ATOM 3893 C C     . SER B 2 87  ? -8.469  -19.846 -0.203  1.00 95.36 87  B 1 
ATOM 3894 O O     . SER B 2 87  ? -8.690  -20.183 -1.364  1.00 93.40 87  B 1 
ATOM 3895 C CB    . SER B 2 87  ? -6.185  -19.831 0.850   1.00 94.58 87  B 1 
ATOM 3896 O OG    . SER B 2 87  ? -5.020  -19.048 1.023   1.00 84.36 87  B 1 
ATOM 3897 N N     . ILE B 2 88  ? -9.346  -20.092 0.784   1.00 95.67 88  B 1 
ATOM 3898 C CA    . ILE B 2 88  ? -10.628 -20.761 0.588   1.00 95.03 88  B 1 
ATOM 3899 C C     . ILE B 2 88  ? -11.498 -19.988 -0.412  1.00 94.53 88  B 1 
ATOM 3900 O O     . ILE B 2 88  ? -12.081 -20.557 -1.340  1.00 92.70 88  B 1 
ATOM 3901 C CB    . ILE B 2 88  ? -11.358 -20.931 1.940   1.00 94.56 88  B 1 
ATOM 3902 C CG1   . ILE B 2 88  ? -10.548 -21.844 2.896   1.00 90.15 88  B 1 
ATOM 3903 C CG2   . ILE B 2 88  ? -12.769 -21.501 1.738   1.00 89.23 88  B 1 
ATOM 3904 C CD1   . ILE B 2 88  ? -11.042 -21.824 4.348   1.00 82.02 88  B 1 
ATOM 3905 N N     . TYR B 2 89  ? -11.588 -18.665 -0.263  1.00 94.80 89  B 1 
ATOM 3906 C CA    . TYR B 2 89  ? -12.338 -17.816 -1.184  1.00 94.31 89  B 1 
ATOM 3907 C C     . TYR B 2 89  ? -11.780 -17.863 -2.616  1.00 94.18 89  B 1 
ATOM 3908 O O     . TYR B 2 89  ? -12.541 -17.943 -3.582  1.00 92.63 89  B 1 
ATOM 3909 C CB    . TYR B 2 89  ? -12.363 -16.382 -0.653  1.00 93.69 89  B 1 
ATOM 3910 C CG    . TYR B 2 89  ? -13.089 -15.418 -1.561  1.00 93.06 89  B 1 
ATOM 3911 C CD1   . TYR B 2 89  ? -12.381 -14.598 -2.455  1.00 90.11 89  B 1 
ATOM 3912 C CD2   . TYR B 2 89  ? -14.496 -15.387 -1.562  1.00 90.27 89  B 1 
ATOM 3913 C CE1   . TYR B 2 89  ? -13.057 -13.735 -3.328  1.00 89.05 89  B 1 
ATOM 3914 C CE2   . TYR B 2 89  ? -15.195 -14.523 -2.436  1.00 88.80 89  B 1 
ATOM 3915 C CZ    . TYR B 2 89  ? -14.466 -13.706 -3.318  1.00 89.54 89  B 1 
ATOM 3916 O OH    . TYR B 2 89  ? -15.137 -12.861 -4.177  1.00 87.79 89  B 1 
ATOM 3917 N N     . LEU B 2 90  ? -10.459 -17.836 -2.760  1.00 94.30 90  B 1 
ATOM 3918 C CA    . LEU B 2 90  ? -9.779  -17.917 -4.047  1.00 94.12 90  B 1 
ATOM 3919 C C     . LEU B 2 90  ? -10.038 -19.260 -4.740  1.00 93.98 90  B 1 
ATOM 3920 O O     . LEU B 2 90  ? -10.307 -19.271 -5.945  1.00 92.06 90  B 1 
ATOM 3921 C CB    . LEU B 2 90  ? -8.276  -17.685 -3.821  1.00 93.62 90  B 1 
ATOM 3922 C CG    . LEU B 2 90  ? -7.425  -17.755 -5.101  1.00 91.25 90  B 1 
ATOM 3923 C CD1   . LEU B 2 90  ? -7.781  -16.642 -6.093  1.00 86.28 90  B 1 
ATOM 3924 C CD2   . LEU B 2 90  ? -5.942  -17.644 -4.742  1.00 85.55 90  B 1 
ATOM 3925 N N     . HIS B 2 91  ? -10.013 -20.368 -4.002  1.00 94.67 91  B 1 
ATOM 3926 C CA    . HIS B 2 91  ? -10.314 -21.690 -4.527  1.00 94.28 91  B 1 
ATOM 3927 C C     . HIS B 2 91  ? -11.736 -21.750 -5.086  1.00 93.58 91  B 1 
ATOM 3928 O O     . HIS B 2 91  ? -11.920 -22.013 -6.279  1.00 91.26 91  B 1 
ATOM 3929 C CB    . HIS B 2 91  ? -10.063 -22.738 -3.432  1.00 93.65 91  B 1 
ATOM 3930 C CG    . HIS B 2 91  ? -10.140 -24.137 -3.977  1.00 88.75 91  B 1 
ATOM 3931 N ND1   . HIS B 2 91  ? -9.180  -24.745 -4.756  1.00 74.53 91  B 1 
ATOM 3932 C CD2   . HIS B 2 91  ? -11.164 -25.021 -3.837  1.00 74.01 91  B 1 
ATOM 3933 C CE1   . HIS B 2 91  ? -9.624  -25.973 -5.068  1.00 71.80 91  B 1 
ATOM 3934 N NE2   . HIS B 2 91  ? -10.815 -26.170 -4.529  1.00 73.02 91  B 1 
ATOM 3935 N N     . ARG B 2 92  ? -12.742 -21.320 -4.295  1.00 93.25 92  B 1 
ATOM 3936 C CA    . ARG B 2 92  ? -14.144 -21.227 -4.748  1.00 91.65 92  B 1 
ATOM 3937 C C     . ARG B 2 92  ? -14.340 -20.300 -5.953  1.00 90.87 92  B 1 
ATOM 3938 O O     . ARG B 2 92  ? -15.261 -20.481 -6.746  1.00 87.21 92  B 1 
ATOM 3939 C CB    . ARG B 2 92  ? -15.027 -20.724 -3.595  1.00 90.03 92  B 1 
ATOM 3940 C CG    . ARG B 2 92  ? -15.129 -21.751 -2.465  1.00 79.84 92  B 1 
ATOM 3941 C CD    . ARG B 2 92  ? -16.009 -21.176 -1.353  1.00 76.00 92  B 1 
ATOM 3942 N NE    . ARG B 2 92  ? -16.010 -22.076 -0.195  1.00 68.86 92  B 1 
ATOM 3943 C CZ    . ARG B 2 92  ? -16.607 -21.857 0.963   1.00 63.74 92  B 1 
ATOM 3944 N NH1   . ARG B 2 92  ? -17.333 -20.793 1.189   1.00 58.36 92  B 1 
ATOM 3945 N NH2   . ARG B 2 92  ? -16.471 -22.726 1.923   1.00 56.25 92  B 1 
ATOM 3946 N N     . PHE B 2 93  ? -13.518 -19.262 -6.079  1.00 90.04 93  B 1 
ATOM 3947 C CA    . PHE B 2 93  ? -13.586 -18.365 -7.224  1.00 88.01 93  B 1 
ATOM 3948 C C     . PHE B 2 93  ? -13.045 -19.023 -8.513  1.00 86.63 93  B 1 
ATOM 3949 O O     . PHE B 2 93  ? -13.521 -18.700 -9.604  1.00 80.07 93  B 1 
ATOM 3950 C CB    . PHE B 2 93  ? -12.844 -17.062 -6.900  1.00 86.17 93  B 1 
ATOM 3951 C CG    . PHE B 2 93  ? -12.787 -16.109 -8.071  1.00 85.41 93  B 1 
ATOM 3952 C CD1   . PHE B 2 93  ? -11.613 -16.002 -8.845  1.00 79.94 93  B 1 
ATOM 3953 C CD2   . PHE B 2 93  ? -13.934 -15.406 -8.457  1.00 78.70 93  B 1 
ATOM 3954 C CE1   . PHE B 2 93  ? -11.592 -15.213 -10.004 1.00 77.07 93  B 1 
ATOM 3955 C CE2   . PHE B 2 93  ? -13.917 -14.612 -9.620  1.00 75.91 93  B 1 
ATOM 3956 C CZ    . PHE B 2 93  ? -12.752 -14.525 -10.393 1.00 76.02 93  B 1 
ATOM 3957 N N     . ARG B 2 94  ? -12.065 -19.915 -8.392  1.00 88.09 94  B 1 
ATOM 3958 C CA    . ARG B 2 94  ? -11.437 -20.618 -9.525  1.00 85.17 94  B 1 
ATOM 3959 C C     . ARG B 2 94  ? -12.246 -21.825 -10.001 1.00 82.78 94  B 1 
ATOM 3960 O O     . ARG B 2 94  ? -12.213 -22.104 -11.198 1.00 76.72 94  B 1 
ATOM 3961 C CB    . ARG B 2 94  ? -10.005 -21.034 -9.141  1.00 83.15 94  B 1 
ATOM 3962 C CG    . ARG B 2 94  ? -9.032  -19.844 -9.111  1.00 79.87 94  B 1 
ATOM 3963 C CD    . ARG B 2 94  ? -7.650  -20.290 -8.629  1.00 78.33 94  B 1 
ATOM 3964 N NE    . ARG B 2 94  ? -6.657  -19.200 -8.759  1.00 74.79 94  B 1 
ATOM 3965 C CZ    . ARG B 2 94  ? -5.411  -19.188 -8.284  1.00 72.83 94  B 1 
ATOM 3966 N NH1   . ARG B 2 94  ? -4.912  -20.186 -7.605  1.00 68.44 94  B 1 
ATOM 3967 N NH2   . ARG B 2 94  ? -4.644  -18.172 -8.489  1.00 67.92 94  B 1 
ATOM 3968 N N     . GLU B 2 95  ? -12.987 -22.482 -9.122  1.00 84.98 95  B 1 
ATOM 3969 C CA    . GLU B 2 95  ? -13.991 -23.482 -9.485  1.00 82.88 95  B 1 
ATOM 3970 C C     . GLU B 2 95  ? -15.180 -22.850 -10.255 1.00 77.60 95  B 1 
ATOM 3971 O O     . GLU B 2 95  ? -15.575 -23.409 -11.293 1.00 70.07 95  B 1 
ATOM 3972 C CB    . GLU B 2 95  ? -14.504 -24.195 -8.217  1.00 74.56 95  B 1 
ATOM 3973 C CG    . GLU B 2 95  ? -13.431 -25.042 -7.536  1.00 68.07 95  B 1 
ATOM 3974 C CD    . GLU B 2 95  ? -13.984 -25.823 -6.326  1.00 60.24 95  B 1 
ATOM 3975 O OE1   . GLU B 2 95  ? -13.462 -26.921 -6.060  1.00 55.45 95  B 1 
ATOM 3976 O OE2   . GLU B 2 95  ? -14.918 -25.313 -5.676  1.00 59.96 95  B 1 
ATOM 3977 O OXT   . GLU B 2 95  ? -15.677 -21.775 -9.811  1.00 62.68 95  B 1 
ATOM 3978 N N     . MET C 3 1   ? -21.574 -18.671 -18.286 1.00 34.94 1   C 1 
ATOM 3979 C CA    . MET C 3 1   ? -21.811 -17.329 -17.724 1.00 35.74 1   C 1 
ATOM 3980 C C     . MET C 3 1   ? -20.547 -16.876 -17.024 1.00 39.30 1   C 1 
ATOM 3981 O O     . MET C 3 1   ? -19.930 -17.684 -16.356 1.00 36.86 1   C 1 
ATOM 3982 C CB    . MET C 3 1   ? -22.976 -17.346 -16.735 1.00 35.89 1   C 1 
ATOM 3983 C CG    . MET C 3 1   ? -24.342 -17.426 -17.422 1.00 31.71 1   C 1 
ATOM 3984 S SD    . MET C 3 1   ? -25.670 -17.482 -16.222 1.00 28.10 1   C 1 
ATOM 3985 C CE    . MET C 3 1   ? -27.106 -17.458 -17.282 1.00 24.42 1   C 1 
ATOM 3986 N N     . ARG C 3 2   ? -20.115 -15.612 -17.172 1.00 44.39 2   C 1 
ATOM 3987 C CA    . ARG C 3 2   ? -19.018 -15.125 -16.337 1.00 45.09 2   C 1 
ATOM 3988 C C     . ARG C 3 2   ? -19.548 -15.105 -14.906 1.00 45.72 2   C 1 
ATOM 3989 O O     . ARG C 3 2   ? -20.555 -14.447 -14.681 1.00 43.26 2   C 1 
ATOM 3990 C CB    . ARG C 3 2   ? -18.561 -13.716 -16.755 1.00 43.64 2   C 1 
ATOM 3991 C CG    . ARG C 3 2   ? -17.623 -13.745 -17.970 1.00 38.57 2   C 1 
ATOM 3992 C CD    . ARG C 3 2   ? -17.121 -12.335 -18.289 1.00 36.04 2   C 1 
ATOM 3993 N NE    . ARG C 3 2   ? -16.200 -12.340 -19.438 1.00 32.76 2   C 1 
ATOM 3994 C CZ    . ARG C 3 2   ? -15.586 -11.281 -19.964 1.00 30.00 2   C 1 
ATOM 3995 N NH1   . ARG C 3 2   ? -15.766 -10.076 -19.481 1.00 28.36 2   C 1 
ATOM 3996 N NH2   . ARG C 3 2   ? -14.787 -11.417 -20.981 1.00 27.18 2   C 1 
ATOM 3997 N N     . LYS C 3 3   ? -18.899 -15.833 -13.975 1.00 54.45 3   C 1 
ATOM 3998 C CA    . LYS C 3 3   ? -19.260 -15.812 -12.551 1.00 53.15 3   C 1 
ATOM 3999 C C     . LYS C 3 3   ? -19.363 -14.346 -12.128 1.00 54.10 3   C 1 
ATOM 4000 O O     . LYS C 3 3   ? -18.394 -13.596 -12.319 1.00 49.74 3   C 1 
ATOM 4001 C CB    . LYS C 3 3   ? -18.246 -16.589 -11.698 1.00 47.28 3   C 1 
ATOM 4002 C CG    . LYS C 3 3   ? -18.349 -18.116 -11.873 1.00 40.94 3   C 1 
ATOM 4003 C CD    . LYS C 3 3   ? -17.384 -18.883 -10.945 1.00 37.96 3   C 1 
ATOM 4004 C CE    . LYS C 3 3   ? -17.543 -20.395 -11.115 1.00 32.16 3   C 1 
ATOM 4005 N NZ    . LYS C 3 3   ? -16.682 -21.186 -10.212 1.00 29.19 3   C 1 
ATOM 4006 N N     . LYS C 3 4   ? -20.548 -13.909 -11.683 1.00 57.00 4   C 1 
ATOM 4007 C CA    . LYS C 3 4   ? -20.776 -12.550 -11.196 1.00 56.44 4   C 1 
ATOM 4008 C C     . LYS C 3 4   ? -19.799 -12.365 -10.048 1.00 58.12 4   C 1 
ATOM 4009 O O     . LYS C 3 4   ? -19.915 -13.049 -9.033  1.00 54.05 4   C 1 
ATOM 4010 C CB    . LYS C 3 4   ? -22.236 -12.366 -10.738 1.00 49.97 4   C 1 
ATOM 4011 C CG    . LYS C 3 4   ? -23.046 -11.282 -11.479 1.00 41.86 4   C 1 
ATOM 4012 C CD    . LYS C 3 4   ? -24.477 -11.246 -10.928 1.00 38.35 4   C 1 
ATOM 4013 C CE    . LYS C 3 4   ? -25.404 -10.217 -11.588 1.00 31.72 4   C 1 
ATOM 4014 N NZ    . LYS C 3 4   ? -26.794 -10.280 -11.048 1.00 27.70 4   C 1 
ATOM 4015 N N     . LEU C 3 5   ? -18.792 -11.518 -10.227 1.00 61.09 5   C 1 
ATOM 4016 C CA    . LEU C 3 5   ? -17.873 -11.214 -9.145  1.00 59.88 5   C 1 
ATOM 4017 C C     . LEU C 3 5   ? -18.690 -10.478 -8.089  1.00 61.99 5   C 1 
ATOM 4018 O O     . LEU C 3 5   ? -18.999 -9.298  -8.278  1.00 57.33 5   C 1 
ATOM 4019 C CB    . LEU C 3 5   ? -16.686 -10.363 -9.627  1.00 54.45 5   C 1 
ATOM 4020 C CG    . LEU C 3 5   ? -15.511 -11.148 -10.231 1.00 49.12 5   C 1 
ATOM 4021 C CD1   . LEU C 3 5   ? -15.767 -11.649 -11.646 1.00 45.28 5   C 1 
ATOM 4022 C CD2   . LEU C 3 5   ? -14.295 -10.228 -10.288 1.00 45.32 5   C 1 
ATOM 4023 N N     . ASP C 3 6   ? -19.035 -11.150 -6.987  1.00 68.22 6   C 1 
ATOM 4024 C CA    . ASP C 3 6   ? -19.674 -10.523 -5.821  1.00 71.10 6   C 1 
ATOM 4025 C C     . ASP C 3 6   ? -18.638 -9.692  -5.041  1.00 75.01 6   C 1 
ATOM 4026 O O     . ASP C 3 6   ? -18.291 -9.951  -3.888  1.00 68.81 6   C 1 
ATOM 4027 C CB    . ASP C 3 6   ? -20.401 -11.567 -4.966  1.00 63.12 6   C 1 
ATOM 4028 C CG    . ASP C 3 6   ? -21.194 -10.896 -3.833  1.00 54.14 6   C 1 
ATOM 4029 O OD1   . ASP C 3 6   ? -21.546 -9.704  -3.973  1.00 48.36 6   C 1 
ATOM 4030 O OD2   . ASP C 3 6   ? -21.410 -11.561 -2.794  1.00 49.03 6   C 1 
ATOM 4031 N N     . THR C 3 7   ? -18.062 -8.715  -5.737  1.00 77.33 7   C 1 
ATOM 4032 C CA    . THR C 3 7   ? -17.070 -7.826  -5.151  1.00 78.99 7   C 1 
ATOM 4033 C C     . THR C 3 7   ? -17.770 -6.619  -4.552  1.00 82.34 7   C 1 
ATOM 4034 O O     . THR C 3 7   ? -18.367 -5.805  -5.257  1.00 76.69 7   C 1 
ATOM 4035 C CB    . THR C 3 7   ? -15.983 -7.403  -6.146  1.00 72.29 7   C 1 
ATOM 4036 O OG1   . THR C 3 7   ? -16.525 -6.770  -7.283  1.00 66.16 7   C 1 
ATOM 4037 C CG2   . THR C 3 7   ? -15.162 -8.595  -6.628  1.00 63.89 7   C 1 
ATOM 4038 N N     . ARG C 3 8   ? -17.638 -6.463  -3.231  1.00 86.94 8   C 1 
ATOM 4039 C CA    . ARG C 3 8   ? -18.171 -5.293  -2.515  1.00 88.23 8   C 1 
ATOM 4040 C C     . ARG C 3 8   ? -17.491 -3.989  -2.919  1.00 90.43 8   C 1 
ATOM 4041 O O     . ARG C 3 8   ? -18.083 -2.923  -2.804  1.00 86.90 8   C 1 
ATOM 4042 C CB    . ARG C 3 8   ? -18.040 -5.523  -1.009  1.00 85.44 8   C 1 
ATOM 4043 C CG    . ARG C 3 8   ? -18.773 -6.785  -0.507  1.00 81.43 8   C 1 
ATOM 4044 C CD    . ARG C 3 8   ? -20.284 -6.734  -0.763  1.00 74.41 8   C 1 
ATOM 4045 N NE    . ARG C 3 8   ? -20.940 -7.923  -0.205  1.00 67.68 8   C 1 
ATOM 4046 C CZ    . ARG C 3 8   ? -22.237 -8.070  0.039   1.00 60.83 8   C 1 
ATOM 4047 N NH1   . ARG C 3 8   ? -23.100 -7.119  -0.204  1.00 54.98 8   C 1 
ATOM 4048 N NH2   . ARG C 3 8   ? -22.681 -9.186  0.525   1.00 54.81 8   C 1 
ATOM 4049 N N     . PHE C 3 9   ? -16.267 -4.094  -3.443  1.00 93.75 9   C 1 
ATOM 4050 C CA    . PHE C 3 9   ? -15.497 -2.987  -3.989  1.00 94.10 9   C 1 
ATOM 4051 C C     . PHE C 3 9   ? -15.316 -3.130  -5.511  1.00 94.07 9   C 1 
ATOM 4052 O O     . PHE C 3 9   ? -15.152 -4.240  -6.016  1.00 91.73 9   C 1 
ATOM 4053 C CB    . PHE C 3 9   ? -14.158 -2.907  -3.282  1.00 93.81 9   C 1 
ATOM 4054 C CG    . PHE C 3 9   ? -14.285 -2.477  -1.835  1.00 94.26 9   C 1 
ATOM 4055 C CD1   . PHE C 3 9   ? -14.497 -1.128  -1.529  1.00 91.61 9   C 1 
ATOM 4056 C CD2   . PHE C 3 9   ? -14.213 -3.428  -0.812  1.00 91.66 9   C 1 
ATOM 4057 C CE1   . PHE C 3 9   ? -14.610 -0.712  -0.193  1.00 90.81 9   C 1 
ATOM 4058 C CE2   . PHE C 3 9   ? -14.324 -3.021  0.527   1.00 90.41 9   C 1 
ATOM 4059 C CZ    . PHE C 3 9   ? -14.520 -1.661  0.834   1.00 91.46 9   C 1 
ATOM 4060 N N     . PRO C 3 10  ? -15.322 -2.020  -6.270  1.00 93.75 10  C 1 
ATOM 4061 C CA    . PRO C 3 10  ? -15.193 -2.080  -7.725  1.00 93.52 10  C 1 
ATOM 4062 C C     . PRO C 3 10  ? -13.780 -2.507  -8.135  1.00 94.35 10  C 1 
ATOM 4063 O O     . PRO C 3 10  ? -12.823 -1.728  -8.024  1.00 93.60 10  C 1 
ATOM 4064 C CB    . PRO C 3 10  ? -15.584 -0.684  -8.209  1.00 91.86 10  C 1 
ATOM 4065 C CG    . PRO C 3 10  ? -15.247 0.229   -7.031  1.00 88.67 10  C 1 
ATOM 4066 C CD    . PRO C 3 10  ? -15.513 -0.656  -5.819  1.00 91.89 10  C 1 
ATOM 4067 N N     . ALA C 3 11  ? -13.654 -3.700  -8.723  1.00 93.27 11  C 1 
ATOM 4068 C CA    . ALA C 3 11  ? -12.383 -4.253  -9.189  1.00 93.67 11  C 1 
ATOM 4069 C C     . ALA C 3 11  ? -11.573 -3.311  -10.120 1.00 94.46 11  C 1 
ATOM 4070 O O     . ALA C 3 11  ? -10.360 -3.197  -9.934  1.00 93.62 11  C 1 
ATOM 4071 C CB    . ALA C 3 11  ? -12.643 -5.620  -9.835  1.00 92.39 11  C 1 
ATOM 4072 N N     . PRO C 3 12  ? -12.181 -2.579  -11.079 1.00 93.71 12  C 1 
ATOM 4073 C CA    . PRO C 3 12  ? -11.419 -1.617  -11.895 1.00 93.34 12  C 1 
ATOM 4074 C C     . PRO C 3 12  ? -10.781 -0.492  -11.080 1.00 94.18 12  C 1 
ATOM 4075 O O     . PRO C 3 12  ? -9.719  0.000   -11.447 1.00 93.52 12  C 1 
ATOM 4076 C CB    . PRO C 3 12  ? -12.428 -1.060  -12.909 1.00 91.85 12  C 1 
ATOM 4077 C CG    . PRO C 3 12  ? -13.483 -2.148  -13.004 1.00 88.48 12  C 1 
ATOM 4078 C CD    . PRO C 3 12  ? -13.548 -2.687  -11.572 1.00 91.62 12  C 1 
ATOM 4079 N N     . ARG C 3 13  ? -11.413 -0.090  -9.972  1.00 94.31 13  C 1 
ATOM 4080 C CA    . ARG C 3 13  ? -10.887 0.954   -9.089  1.00 94.48 13  C 1 
ATOM 4081 C C     . ARG C 3 13  ? -9.724  0.444   -8.250  1.00 95.31 13  C 1 
ATOM 4082 O O     . ARG C 3 13  ? -8.713  1.135   -8.168  1.00 94.57 13  C 1 
ATOM 4083 C CB    . ARG C 3 13  ? -12.036 1.503   -8.233  1.00 93.36 13  C 1 
ATOM 4084 C CG    . ARG C 3 13  ? -11.643 2.769   -7.461  1.00 85.44 13  C 1 
ATOM 4085 C CD    . ARG C 3 13  ? -11.351 3.947   -8.404  1.00 84.42 13  C 1 
ATOM 4086 N NE    . ARG C 3 13  ? -11.168 5.160   -7.618  1.00 81.83 13  C 1 
ATOM 4087 C CZ    . ARG C 3 13  ? -11.769 6.332   -7.765  1.00 80.55 13  C 1 
ATOM 4088 N NH1   . ARG C 3 13  ? -12.567 6.604   -8.759  1.00 70.95 13  C 1 
ATOM 4089 N NH2   . ARG C 3 13  ? -11.569 7.251   -6.893  1.00 74.02 13  C 1 
ATOM 4090 N N     . ILE C 3 14  ? -9.825  -0.775  -7.730  1.00 95.47 14  C 1 
ATOM 4091 C CA    . ILE C 3 14  ? -8.713  -1.471  -7.068  1.00 96.11 14  C 1 
ATOM 4092 C C     . ILE C 3 14  ? -7.517  -1.537  -8.022  1.00 96.56 14  C 1 
ATOM 4093 O O     . ILE C 3 14  ? -6.438  -1.057  -7.692  1.00 96.04 14  C 1 
ATOM 4094 C CB    . ILE C 3 14  ? -9.143  -2.875  -6.590  1.00 96.20 14  C 1 
ATOM 4095 C CG1   . ILE C 3 14  ? -10.251 -2.767  -5.525  1.00 94.92 14  C 1 
ATOM 4096 C CG2   . ILE C 3 14  ? -7.931  -3.657  -6.054  1.00 94.92 14  C 1 
ATOM 4097 C CD1   . ILE C 3 14  ? -10.870 -4.101  -5.123  1.00 91.15 14  C 1 
ATOM 4098 N N     . LYS C 3 15  ? -7.738  -2.019  -9.253  1.00 95.77 15  C 1 
ATOM 4099 C CA    . LYS C 3 15  ? -6.693  -2.095  -10.265 1.00 95.49 15  C 1 
ATOM 4100 C C     . LYS C 3 15  ? -6.067  -0.734  -10.581 1.00 95.53 15  C 1 
ATOM 4101 O O     . LYS C 3 15  ? -4.860  -0.662  -10.786 1.00 94.80 15  C 1 
ATOM 4102 C CB    . LYS C 3 15  ? -7.249  -2.782  -11.518 1.00 94.51 15  C 1 
ATOM 4103 C CG    . LYS C 3 15  ? -6.143  -3.036  -12.551 1.00 90.14 15  C 1 
ATOM 4104 C CD    . LYS C 3 15  ? -6.650  -3.874  -13.722 1.00 85.90 15  C 1 
ATOM 4105 C CE    . LYS C 3 15  ? -5.482  -4.095  -14.676 1.00 78.83 15  C 1 
ATOM 4106 N NZ    . LYS C 3 15  ? -5.802  -5.053  -15.749 1.00 71.50 15  C 1 
ATOM 4107 N N     . LYS C 3 16  ? -6.867  0.347   -10.634 1.00 95.37 16  C 1 
ATOM 4108 C CA    . LYS C 3 16  ? -6.358  1.713   -10.836 1.00 95.04 16  C 1 
ATOM 4109 C C     . LYS C 3 16  ? -5.411  2.129   -9.711  1.00 95.64 16  C 1 
ATOM 4110 O O     . LYS C 3 16  ? -4.358  2.674   -10.007 1.00 94.83 16  C 1 
ATOM 4111 C CB    . LYS C 3 16  ? -7.521  2.707   -11.004 1.00 94.15 16  C 1 
ATOM 4112 C CG    . LYS C 3 16  ? -7.022  4.130   -11.382 1.00 88.83 16  C 1 
ATOM 4113 C CD    . LYS C 3 16  ? -8.162  5.169   -11.447 1.00 81.23 16  C 1 
ATOM 4114 C CE    . LYS C 3 16  ? -7.571  6.546   -11.754 1.00 72.70 16  C 1 
ATOM 4115 N NZ    . LYS C 3 16  ? -8.549  7.665   -11.671 1.00 63.22 16  C 1 
ATOM 4116 N N     . ILE C 3 17  ? -5.768  1.865   -8.451  1.00 96.42 17  C 1 
ATOM 4117 C CA    . ILE C 3 17  ? -4.937  2.187   -7.280  1.00 96.52 17  C 1 
ATOM 4118 C C     . ILE C 3 17  ? -3.642  1.363   -7.294  1.00 96.73 17  C 1 
ATOM 4119 O O     . ILE C 3 17  ? -2.568  1.937   -7.167  1.00 95.95 17  C 1 
ATOM 4120 C CB    . ILE C 3 17  ? -5.739  2.010   -5.970  1.00 96.39 17  C 1 
ATOM 4121 C CG1   . ILE C 3 17  ? -6.880  3.049   -5.912  1.00 94.89 17  C 1 
ATOM 4122 C CG2   . ILE C 3 17  ? -4.826  2.157   -4.739  1.00 94.81 17  C 1 
ATOM 4123 C CD1   . ILE C 3 17  ? -7.917  2.776   -4.819  1.00 88.67 17  C 1 
ATOM 4124 N N     . MET C 3 18  ? -3.735  0.059   -7.556  1.00 96.95 18  C 1 
ATOM 4125 C CA    . MET C 3 18  ? -2.560  -0.811  -7.688  1.00 97.04 18  C 1 
ATOM 4126 C C     . MET C 3 18  ? -1.606  -0.331  -8.788  1.00 96.83 18  C 1 
ATOM 4127 O O     . MET C 3 18  ? -0.393  -0.400  -8.645  1.00 95.67 18  C 1 
ATOM 4128 C CB    . MET C 3 18  ? -3.008  -2.241  -8.004  1.00 97.15 18  C 1 
ATOM 4129 C CG    . MET C 3 18  ? -3.818  -2.907  -6.892  1.00 96.38 18  C 1 
ATOM 4130 S SD    . MET C 3 18  ? -4.339  -4.595  -7.316  1.00 94.87 18  C 1 
ATOM 4131 C CE    . MET C 3 18  ? -2.779  -5.464  -7.029  1.00 87.01 18  C 1 
ATOM 4132 N N     . GLN C 3 19  ? -2.154  0.160   -9.904  1.00 96.02 19  C 1 
ATOM 4133 C CA    . GLN C 3 19  ? -1.385  0.626   -11.056 1.00 95.51 19  C 1 
ATOM 4134 C C     . GLN C 3 19  ? -0.893  2.078   -10.946 1.00 95.35 19  C 1 
ATOM 4135 O O     . GLN C 3 19  ? -0.283  2.554   -11.909 1.00 93.85 19  C 1 
ATOM 4136 C CB    . GLN C 3 19  ? -2.199  0.425   -12.340 1.00 94.65 19  C 1 
ATOM 4137 C CG    . GLN C 3 19  ? -2.274  -1.050  -12.731 1.00 91.15 19  C 1 
ATOM 4138 C CD    . GLN C 3 19  ? -2.939  -1.278  -14.099 1.00 89.24 19  C 1 
ATOM 4139 O OE1   . GLN C 3 19  ? -3.809  -0.555  -14.576 1.00 81.62 19  C 1 
ATOM 4140 N NE2   . GLN C 3 19  ? -2.533  -2.313  -14.805 1.00 78.39 19  C 1 
ATOM 4141 N N     . ALA C 3 20  ? -1.174  2.766   -9.851  1.00 96.03 20  C 1 
ATOM 4142 C CA    . ALA C 3 20  ? -0.598  4.083   -9.584  1.00 95.40 20  C 1 
ATOM 4143 C C     . ALA C 3 20  ? 0.902   4.002   -9.245  1.00 95.22 20  C 1 
ATOM 4144 O O     . ALA C 3 20  ? 1.627   4.969   -9.490  1.00 93.08 20  C 1 
ATOM 4145 C CB    . ALA C 3 20  ? -1.384  4.740   -8.446  1.00 94.70 20  C 1 
ATOM 4146 N N     . ASP C 3 21  ? 1.352   2.853   -8.752  1.00 95.64 21  C 1 
ATOM 4147 C CA    . ASP C 3 21  ? 2.771   2.514   -8.711  1.00 95.37 21  C 1 
ATOM 4148 C C     . ASP C 3 21  ? 3.237   2.155   -10.137 1.00 95.26 21  C 1 
ATOM 4149 O O     . ASP C 3 21  ? 2.705   1.244   -10.772 1.00 93.06 21  C 1 
ATOM 4150 C CB    . ASP C 3 21  ? 2.977   1.368   -7.709  1.00 94.34 21  C 1 
ATOM 4151 C CG    . ASP C 3 21  ? 4.435   0.948   -7.507  1.00 91.30 21  C 1 
ATOM 4152 O OD1   . ASP C 3 21  ? 5.301   1.369   -8.294  1.00 85.21 21  C 1 
ATOM 4153 O OD2   . ASP C 3 21  ? 4.690   0.171   -6.558  1.00 85.09 21  C 1 
ATOM 4154 N N     . GLU C 3 22  ? 4.190   2.923   -10.679 1.00 95.38 22  C 1 
ATOM 4155 C CA    . GLU C 3 22  ? 4.692   2.761   -12.043 1.00 94.51 22  C 1 
ATOM 4156 C C     . GLU C 3 22  ? 5.449   1.448   -12.247 1.00 94.76 22  C 1 
ATOM 4157 O O     . GLU C 3 22  ? 5.418   0.887   -13.344 1.00 91.85 22  C 1 
ATOM 4158 C CB    . GLU C 3 22  ? 5.565   3.964   -12.448 1.00 92.46 22  C 1 
ATOM 4159 C CG    . GLU C 3 22  ? 4.752   5.264   -12.471 1.00 82.20 22  C 1 
ATOM 4160 C CD    . GLU C 3 22  ? 5.459   6.422   -13.199 1.00 75.79 22  C 1 
ATOM 4161 O OE1   . GLU C 3 22  ? 4.790   7.081   -14.029 1.00 68.72 22  C 1 
ATOM 4162 O OE2   . GLU C 3 22  ? 6.626   6.721   -12.936 1.00 68.38 22  C 1 
ATOM 4163 N N     . ASP C 3 23  ? 6.037   0.907   -11.187 1.00 94.90 23  C 1 
ATOM 4164 C CA    . ASP C 3 23  ? 6.748   -0.374  -11.218 1.00 94.57 23  C 1 
ATOM 4165 C C     . ASP C 3 23  ? 5.800   -1.570  -11.357 1.00 94.84 23  C 1 
ATOM 4166 O O     . ASP C 3 23  ? 6.199   -2.664  -11.758 1.00 91.87 23  C 1 
ATOM 4167 C CB    . ASP C 3 23  ? 7.582   -0.548  -9.945  1.00 92.90 23  C 1 
ATOM 4168 C CG    . ASP C 3 23  ? 8.664   0.502   -9.742  1.00 87.82 23  C 1 
ATOM 4169 O OD1   . ASP C 3 23  ? 9.184   1.013   -10.750 1.00 81.82 23  C 1 
ATOM 4170 O OD2   . ASP C 3 23  ? 8.995   0.725   -8.556  1.00 81.19 23  C 1 
ATOM 4171 N N     . VAL C 3 24  ? 4.500   -1.392  -11.040 1.00 95.12 24  C 1 
ATOM 4172 C CA    . VAL C 3 24  ? 3.501   -2.453  -11.159 1.00 95.25 24  C 1 
ATOM 4173 C C     . VAL C 3 24  ? 3.233   -2.747  -12.628 1.00 94.65 24  C 1 
ATOM 4174 O O     . VAL C 3 24  ? 2.616   -1.953  -13.346 1.00 91.28 24  C 1 
ATOM 4175 C CB    . VAL C 3 24  ? 2.220   -2.125  -10.385 1.00 94.63 24  C 1 
ATOM 4176 C CG1   . VAL C 3 24  ? 1.127   -3.163  -10.635 1.00 91.50 24  C 1 
ATOM 4177 C CG2   . VAL C 3 24  ? 2.506   -2.099  -8.886  1.00 91.83 24  C 1 
ATOM 4178 N N     . GLY C 3 25  ? 3.600   -3.937  -13.068 1.00 92.25 25  C 1 
ATOM 4179 C CA    . GLY C 3 25  ? 3.379   -4.405  -14.430 1.00 91.44 25  C 1 
ATOM 4180 C C     . GLY C 3 25  ? 1.948   -4.866  -14.717 1.00 92.59 25  C 1 
ATOM 4181 O O     . GLY C 3 25  ? 0.983   -4.088  -14.714 1.00 88.88 25  C 1 
ATOM 4182 N N     . LYS C 3 26  ? 1.783   -6.165  -15.008 1.00 93.77 26  C 1 
ATOM 4183 C CA    . LYS C 3 26  ? 0.473   -6.781  -15.226 1.00 93.89 26  C 1 
ATOM 4184 C C     . LYS C 3 26  ? -0.129  -7.241  -13.901 1.00 94.45 26  C 1 
ATOM 4185 O O     . LYS C 3 26  ? 0.591   -7.558  -12.960 1.00 93.05 26  C 1 
ATOM 4186 C CB    . LYS C 3 26  ? 0.591   -7.946  -16.211 1.00 92.20 26  C 1 
ATOM 4187 C CG    . LYS C 3 26  ? 0.984   -7.497  -17.626 1.00 85.08 26  C 1 
ATOM 4188 C CD    . LYS C 3 26  ? 1.025   -8.714  -18.541 1.00 82.66 26  C 1 
ATOM 4189 C CE    . LYS C 3 26  ? 1.396   -8.317  -19.965 1.00 74.51 26  C 1 
ATOM 4190 N NZ    . LYS C 3 26  ? 1.458   -9.511  -20.841 1.00 67.35 26  C 1 
ATOM 4191 N N     . ILE C 3 27  ? -1.462  -7.329  -13.866 1.00 94.77 27  C 1 
ATOM 4192 C CA    . ILE C 3 27  ? -2.212  -7.803  -12.701 1.00 94.97 27  C 1 
ATOM 4193 C C     . ILE C 3 27  ? -3.156  -8.909  -13.163 1.00 94.68 27  C 1 
ATOM 4194 O O     . ILE C 3 27  ? -3.981  -8.672  -14.062 1.00 93.18 27  C 1 
ATOM 4195 C CB    . ILE C 3 27  ? -2.955  -6.639  -12.017 1.00 94.95 27  C 1 
ATOM 4196 C CG1   . ILE C 3 27  ? -1.973  -5.527  -11.569 1.00 93.10 27  C 1 
ATOM 4197 C CG2   . ILE C 3 27  ? -3.754  -7.155  -10.814 1.00 92.99 27  C 1 
ATOM 4198 C CD1   . ILE C 3 27  ? -2.668  -4.257  -11.071 1.00 89.36 27  C 1 
ATOM 4199 N N     . ALA C 3 28  ? -3.046  -10.096 -12.567 1.00 95.17 28  C 1 
ATOM 4200 C CA    . ALA C 3 28  ? -3.902  -11.233 -12.851 1.00 94.77 28  C 1 
ATOM 4201 C C     . ALA C 3 28  ? -5.373  -10.915 -12.534 1.00 95.08 28  C 1 
ATOM 4202 O O     . ALA C 3 28  ? -5.676  -10.093 -11.663 1.00 94.11 28  C 1 
ATOM 4203 C CB    . ALA C 3 28  ? -3.406  -12.453 -12.077 1.00 93.81 28  C 1 
ATOM 4204 N N     . LEU C 3 29  ? -6.311  -11.565 -13.238 1.00 93.83 29  C 1 
ATOM 4205 C CA    . LEU C 3 29  ? -7.741  -11.278 -13.092 1.00 92.93 29  C 1 
ATOM 4206 C C     . LEU C 3 29  ? -8.257  -11.516 -11.664 1.00 93.83 29  C 1 
ATOM 4207 O O     . LEU C 3 29  ? -9.116  -10.772 -11.197 1.00 93.20 29  C 1 
ATOM 4208 C CB    . LEU C 3 29  ? -8.522  -12.147 -14.095 1.00 91.01 29  C 1 
ATOM 4209 C CG    . LEU C 3 29  ? -10.032 -11.858 -14.130 1.00 84.55 29  C 1 
ATOM 4210 C CD1   . LEU C 3 29  ? -10.339 -10.497 -14.756 1.00 77.78 29  C 1 
ATOM 4211 C CD2   . LEU C 3 29  ? -10.747 -12.940 -14.932 1.00 76.06 29  C 1 
ATOM 4212 N N     . ALA C 3 30  ? -7.748  -12.554 -10.986 1.00 93.95 30  C 1 
ATOM 4213 C CA    . ALA C 3 30  ? -8.141  -12.911 -9.627  1.00 94.69 30  C 1 
ATOM 4214 C C     . ALA C 3 30  ? -7.697  -11.879 -8.581  1.00 95.56 30  C 1 
ATOM 4215 O O     . ALA C 3 30  ? -8.373  -11.718 -7.569  1.00 94.56 30  C 1 
ATOM 4216 C CB    . ALA C 3 30  ? -7.567  -14.295 -9.322  1.00 93.66 30  C 1 
ATOM 4217 N N     . VAL C 3 31  ? -6.615  -11.134 -8.835  1.00 95.91 31  C 1 
ATOM 4218 C CA    . VAL C 3 31  ? -6.023  -10.221 -7.843  1.00 96.34 31  C 1 
ATOM 4219 C C     . VAL C 3 31  ? -6.994  -9.135  -7.351  1.00 96.60 31  C 1 
ATOM 4220 O O     . VAL C 3 31  ? -7.188  -9.042  -6.144  1.00 95.99 31  C 1 
ATOM 4221 C CB    . VAL C 3 31  ? -4.703  -9.621  -8.353  1.00 96.16 31  C 1 
ATOM 4222 C CG1   . VAL C 3 31  ? -4.176  -8.480  -7.473  1.00 94.04 31  C 1 
ATOM 4223 C CG2   . VAL C 3 31  ? -3.631  -10.702 -8.420  1.00 93.60 31  C 1 
ATOM 4224 N N     . PRO C 3 32  ? -7.673  -8.343  -8.217  1.00 96.10 32  C 1 
ATOM 4225 C CA    . PRO C 3 32  ? -8.638  -7.349  -7.729  1.00 96.05 32  C 1 
ATOM 4226 C C     . PRO C 3 32  ? -9.826  -7.948  -6.972  1.00 96.15 32  C 1 
ATOM 4227 O O     . PRO C 3 32  ? -10.415 -7.272  -6.140  1.00 95.25 32  C 1 
ATOM 4228 C CB    . PRO C 3 32  ? -9.113  -6.597  -8.973  1.00 95.34 32  C 1 
ATOM 4229 C CG    . PRO C 3 32  ? -7.986  -6.802  -9.974  1.00 93.52 32  C 1 
ATOM 4230 C CD    . PRO C 3 32  ? -7.513  -8.214  -9.644  1.00 95.17 32  C 1 
ATOM 4231 N N     . VAL C 3 33  ? -10.194 -9.202  -7.264  1.00 95.88 33  C 1 
ATOM 4232 C CA    . VAL C 3 33  ? -11.260 -9.936  -6.569  1.00 95.57 33  C 1 
ATOM 4233 C C     . VAL C 3 33  ? -10.809 -10.307 -5.166  1.00 96.00 33  C 1 
ATOM 4234 O O     . VAL C 3 33  ? -11.494 -10.004 -4.193  1.00 94.93 33  C 1 
ATOM 4235 C CB    . VAL C 3 33  ? -11.653 -11.212 -7.335  1.00 94.26 33  C 1 
ATOM 4236 C CG1   . VAL C 3 33  ? -12.939 -11.832 -6.752  1.00 90.31 33  C 1 
ATOM 4237 C CG2   . VAL C 3 33  ? -11.854 -10.951 -8.819  1.00 88.99 33  C 1 
ATOM 4238 N N     . LEU C 3 34  ? -9.618  -10.911 -5.078  1.00 96.01 34  C 1 
ATOM 4239 C CA    . LEU C 3 34  ? -8.990  -11.275 -3.811  1.00 96.24 34  C 1 
ATOM 4240 C C     . LEU C 3 34  ? -8.783  -10.042 -2.925  1.00 96.61 34  C 1 
ATOM 4241 O O     . LEU C 3 34  ? -9.190  -10.033 -1.773  1.00 95.65 34  C 1 
ATOM 4242 C CB    . LEU C 3 34  ? -7.663  -11.973 -4.116  1.00 95.66 34  C 1 
ATOM 4243 C CG    . LEU C 3 34  ? -6.978  -12.531 -2.863  1.00 93.74 34  C 1 
ATOM 4244 C CD1   . LEU C 3 34  ? -7.706  -13.771 -2.350  1.00 86.99 34  C 1 
ATOM 4245 C CD2   . LEU C 3 34  ? -5.539  -12.908 -3.183  1.00 87.05 34  C 1 
ATOM 4246 N N     . VAL C 3 35  ? -8.226  -8.961  -3.490  1.00 96.80 35  C 1 
ATOM 4247 C CA    . VAL C 3 35  ? -8.035  -7.700  -2.777  1.00 96.94 35  C 1 
ATOM 4248 C C     . VAL C 3 35  ? -9.372  -7.131  -2.304  1.00 96.95 35  C 1 
ATOM 4249 O O     . VAL C 3 35  ? -9.456  -6.686  -1.170  1.00 96.07 35  C 1 
ATOM 4250 C CB    . VAL C 3 35  ? -7.261  -6.675  -3.637  1.00 96.58 35  C 1 
ATOM 4251 C CG1   . VAL C 3 35  ? -7.190  -5.292  -2.983  1.00 94.70 35  C 1 
ATOM 4252 C CG2   . VAL C 3 35  ? -5.827  -7.137  -3.871  1.00 94.39 35  C 1 
ATOM 4253 N N     . SER C 3 36  ? -10.451 -7.197  -3.098  1.00 96.73 36  C 1 
ATOM 4254 C CA    . SER C 3 36  ? -11.774 -6.759  -2.638  1.00 96.50 36  C 1 
ATOM 4255 C C     . SER C 3 36  ? -12.237 -7.508  -1.394  1.00 96.53 36  C 1 
ATOM 4256 O O     . SER C 3 36  ? -12.852 -6.890  -0.521  1.00 95.55 36  C 1 
ATOM 4257 C CB    . SER C 3 36  ? -12.821 -6.922  -3.735  1.00 95.79 36  C 1 
ATOM 4258 O OG    . SER C 3 36  ? -14.088 -6.464  -3.279  1.00 89.99 36  C 1 
ATOM 4259 N N     . LYS C 3 37  ? -11.951 -8.817  -1.299  1.00 96.03 37  C 1 
ATOM 4260 C CA    . LYS C 3 37  ? -12.302 -9.604  -0.125  1.00 95.98 37  C 1 
ATOM 4261 C C     . LYS C 3 37  ? -11.389 -9.306  1.058   1.00 96.33 37  C 1 
ATOM 4262 O O     . LYS C 3 37  ? -11.877 -9.158  2.177   1.00 95.63 37  C 1 
ATOM 4263 C CB    . LYS C 3 37  ? -12.332 -11.099 -0.490  1.00 95.13 37  C 1 
ATOM 4264 C CG    . LYS C 3 37  ? -12.980 -11.975 0.597   1.00 88.41 37  C 1 
ATOM 4265 C CD    . LYS C 3 37  ? -14.454 -11.610 0.791   1.00 85.29 37  C 1 
ATOM 4266 C CE    . LYS C 3 37  ? -15.123 -12.369 1.921   1.00 81.05 37  C 1 
ATOM 4267 N NZ    . LYS C 3 37  ? -16.467 -11.787 2.187   1.00 74.23 37  C 1 
ATOM 4268 N N     . ALA C 3 38  ? -10.099 -9.107  0.816   1.00 96.60 38  C 1 
ATOM 4269 C CA    . ALA C 3 38  ? -9.151  -8.672  1.833   1.00 96.71 38  C 1 
ATOM 4270 C C     . ALA C 3 38  ? -9.541  -7.314  2.454   1.00 97.03 38  C 1 
ATOM 4271 O O     . ALA C 3 38  ? -9.442  -7.138  3.656   1.00 96.18 38  C 1 
ATOM 4272 C CB    . ALA C 3 38  ? -7.757  -8.609  1.200   1.00 96.42 38  C 1 
ATOM 4273 N N     . LEU C 3 39  ? -10.080 -6.390  1.648   1.00 96.89 39  C 1 
ATOM 4274 C CA    . LEU C 3 39  ? -10.585 -5.108  2.143   1.00 96.77 39  C 1 
ATOM 4275 C C     . LEU C 3 39  ? -11.781 -5.259  3.086   1.00 96.70 39  C 1 
ATOM 4276 O O     . LEU C 3 39  ? -11.943 -4.428  3.974   1.00 95.51 39  C 1 
ATOM 4277 C CB    . LEU C 3 39  ? -10.997 -4.206  0.970   1.00 96.16 39  C 1 
ATOM 4278 C CG    . LEU C 3 39  ? -9.861  -3.660  0.097   1.00 94.63 39  C 1 
ATOM 4279 C CD1   . LEU C 3 39  ? -10.462 -2.759  -0.976  1.00 90.42 39  C 1 
ATOM 4280 C CD2   . LEU C 3 39  ? -8.827  -2.879  0.898   1.00 90.68 39  C 1 
ATOM 4281 N N     . GLU C 3 40  ? -12.629 -6.274  2.900   1.00 96.62 40  C 1 
ATOM 4282 C CA    . GLU C 3 40  ? -13.727 -6.547  3.832   1.00 96.22 40  C 1 
ATOM 4283 C C     . GLU C 3 40  ? -13.190 -6.990  5.195   1.00 96.43 40  C 1 
ATOM 4284 O O     . GLU C 3 40  ? -13.657 -6.485  6.210   1.00 95.34 40  C 1 
ATOM 4285 C CB    . GLU C 3 40  ? -14.699 -7.597  3.280   1.00 95.15 40  C 1 
ATOM 4286 C CG    . GLU C 3 40  ? -15.505 -7.112  2.071   1.00 89.96 40  C 1 
ATOM 4287 C CD    . GLU C 3 40  ? -16.428 -8.193  1.481   1.00 87.81 40  C 1 
ATOM 4288 O OE1   . GLU C 3 40  ? -16.610 -8.205  0.244   1.00 82.63 40  C 1 
ATOM 4289 O OE2   . GLU C 3 40  ? -16.982 -9.028  2.230   1.00 84.07 40  C 1 
ATOM 4290 N N     . LEU C 3 41  ? -12.191 -7.887  5.210   1.00 96.65 41  C 1 
ATOM 4291 C CA    . LEU C 3 41  ? -11.551 -8.360  6.439   1.00 96.52 41  C 1 
ATOM 4292 C C     . LEU C 3 41  ? -10.794 -7.220  7.149   1.00 96.77 41  C 1 
ATOM 4293 O O     . LEU C 3 41  ? -10.990 -7.000  8.346   1.00 95.59 41  C 1 
ATOM 4294 C CB    . LEU C 3 41  ? -10.585 -9.513  6.112   1.00 96.07 41  C 1 
ATOM 4295 C CG    . LEU C 3 41  ? -11.245 -10.753 5.480   1.00 94.80 41  C 1 
ATOM 4296 C CD1   . LEU C 3 41  ? -10.169 -11.791 5.147   1.00 90.95 41  C 1 
ATOM 4297 C CD2   . LEU C 3 41  ? -12.279 -11.400 6.397   1.00 91.06 41  C 1 
ATOM 4298 N N     . PHE C 3 42  ? -10.033 -6.436  6.393   1.00 96.94 42  C 1 
ATOM 4299 C CA    . PHE C 3 42  ? -9.316  -5.276  6.925   1.00 96.96 42  C 1 
ATOM 4300 C C     . PHE C 3 42  ? -10.261 -4.241  7.531   1.00 96.99 42  C 1 
ATOM 4301 O O     . PHE C 3 42  ? -9.991  -3.692  8.603   1.00 95.90 42  C 1 
ATOM 4302 C CB    . PHE C 3 42  ? -8.483  -4.662  5.798   1.00 96.81 42  C 1 
ATOM 4303 C CG    . PHE C 3 42  ? -7.783  -3.386  6.202   1.00 96.68 42  C 1 
ATOM 4304 C CD1   . PHE C 3 42  ? -8.261  -2.142  5.756   1.00 94.90 42  C 1 
ATOM 4305 C CD2   . PHE C 3 42  ? -6.679  -3.430  7.069   1.00 95.13 42  C 1 
ATOM 4306 C CE1   . PHE C 3 42  ? -7.633  -0.958  6.160   1.00 94.28 42  C 1 
ATOM 4307 C CE2   . PHE C 3 42  ? -6.048  -2.254  7.476   1.00 94.34 42  C 1 
ATOM 4308 C CZ    . PHE C 3 42  ? -6.521  -1.007  7.022   1.00 94.66 42  C 1 
ATOM 4309 N N     . LEU C 3 43  ? -11.397 -3.951  6.877   1.00 96.88 43  C 1 
ATOM 4310 C CA    . LEU C 3 43  ? -12.394 -3.034  7.406   1.00 96.53 43  C 1 
ATOM 4311 C C     . LEU C 3 43  ? -13.107 -3.587  8.631   1.00 96.71 43  C 1 
ATOM 4312 O O     . LEU C 3 43  ? -13.431 -2.795  9.510   1.00 95.30 43  C 1 
ATOM 4313 C CB    . LEU C 3 43  ? -13.429 -2.687  6.328   1.00 95.46 43  C 1 
ATOM 4314 C CG    . LEU C 3 43  ? -13.018 -1.506  5.445   1.00 92.10 43  C 1 
ATOM 4315 C CD1   . LEU C 3 43  ? -14.057 -1.335  4.344   1.00 87.81 43  C 1 
ATOM 4316 C CD2   . LEU C 3 43  ? -12.978 -0.194  6.232   1.00 88.07 43  C 1 
ATOM 4317 N N     . GLN C 3 44  ? -13.377 -4.897  8.681   1.00 96.71 44  C 1 
ATOM 4318 C CA    . GLN C 3 44  ? -13.948 -5.540  9.863   1.00 96.69 44  C 1 
ATOM 4319 C C     . GLN C 3 44  ? -13.035 -5.300  11.055  1.00 96.97 44  C 1 
ATOM 4320 O O     . GLN C 3 44  ? -13.452 -4.661  12.021  1.00 95.79 44  C 1 
ATOM 4321 C CB    . GLN C 3 44  ? -14.174 -7.031  9.587   1.00 95.76 44  C 1 
ATOM 4322 C CG    . GLN C 3 44  ? -14.798 -7.789  10.770  1.00 89.11 44  C 1 
ATOM 4323 C CD    . GLN C 3 44  ? -16.244 -7.382  11.029  1.00 83.90 44  C 1 
ATOM 4324 O OE1   . GLN C 3 44  ? -17.110 -7.545  10.184  1.00 74.63 44  C 1 
ATOM 4325 N NE2   . GLN C 3 44  ? -16.544 -6.848  12.181  1.00 69.61 44  C 1 
ATOM 4326 N N     . ASP C 3 45  ? -11.776 -5.691  10.955  1.00 96.69 45  C 1 
ATOM 4327 C CA    . ASP C 3 45  ? -10.800 -5.595  12.039  1.00 96.17 45  C 1 
ATOM 4328 C C     . ASP C 3 45  ? -10.552 -4.139  12.487  1.00 96.63 45  C 1 
ATOM 4329 O O     . ASP C 3 45  ? -10.659 -3.796  13.665  1.00 95.24 45  C 1 
ATOM 4330 C CB    . ASP C 3 45  ? -9.513  -6.289  11.557  1.00 94.49 45  C 1 
ATOM 4331 C CG    . ASP C 3 45  ? -8.482  -6.447  12.669  1.00 86.86 45  C 1 
ATOM 4332 O OD1   . ASP C 3 45  ? -8.873  -6.772  13.809  1.00 81.52 45  C 1 
ATOM 4333 O OD2   . ASP C 3 45  ? -7.288  -6.216  12.407  1.00 81.98 45  C 1 
ATOM 4334 N N     . LEU C 3 46  ? -10.320 -3.235  11.523  1.00 96.65 46  C 1 
ATOM 4335 C CA    . LEU C 3 46  ? -10.091 -1.813  11.820  1.00 96.77 46  C 1 
ATOM 4336 C C     . LEU C 3 46  ? -11.316 -1.151  12.471  1.00 96.84 46  C 1 
ATOM 4337 O O     . LEU C 3 46  ? -11.168 -0.349  13.398  1.00 95.42 46  C 1 
ATOM 4338 C CB    . LEU C 3 46  ? -9.677  -1.097  10.519  1.00 96.34 46  C 1 
ATOM 4339 C CG    . LEU C 3 46  ? -9.327  0.390   10.695  1.00 95.50 46  C 1 
ATOM 4340 C CD1   . LEU C 3 46  ? -8.102  0.608   11.585  1.00 92.00 46  C 1 
ATOM 4341 C CD2   . LEU C 3 46  ? -9.022  1.005   9.325   1.00 91.69 46  C 1 
ATOM 4342 N N     . CYS C 3 47  ? -12.532 -1.448  11.996  1.00 96.99 47  C 1 
ATOM 4343 C CA    . CYS C 3 47  ? -13.752 -0.899  12.570  1.00 96.72 47  C 1 
ATOM 4344 C C     . CYS C 3 47  ? -14.040 -1.461  13.957  1.00 96.89 47  C 1 
ATOM 4345 O O     . CYS C 3 47  ? -14.430 -0.683  14.824  1.00 95.33 47  C 1 
ATOM 4346 C CB    . CYS C 3 47  ? -14.948 -1.120  11.638  1.00 95.80 47  C 1 
ATOM 4347 S SG    . CYS C 3 47  ? -14.833 -0.036  10.179  1.00 92.55 47  C 1 
ATOM 4348 N N     . ASP C 3 48  ? -13.820 -2.755  14.188  1.00 96.78 48  C 1 
ATOM 4349 C CA    . ASP C 3 48  ? -14.051 -3.382  15.491  1.00 96.57 48  C 1 
ATOM 4350 C C     . ASP C 3 48  ? -13.114 -2.802  16.551  1.00 96.82 48  C 1 
ATOM 4351 O O     . ASP C 3 48  ? -13.576 -2.331  17.594  1.00 95.50 48  C 1 
ATOM 4352 C CB    . ASP C 3 48  ? -13.878 -4.907  15.377  1.00 95.26 48  C 1 
ATOM 4353 C CG    . ASP C 3 48  ? -14.997 -5.586  14.580  1.00 85.93 48  C 1 
ATOM 4354 O OD1   . ASP C 3 48  ? -16.045 -4.944  14.340  1.00 78.60 48  C 1 
ATOM 4355 O OD2   . ASP C 3 48  ? -14.817 -6.759  14.211  1.00 80.31 48  C 1 
ATOM 4356 N N     . ARG C 3 49  ? -11.823 -2.704  16.256  1.00 96.53 49  C 1 
ATOM 4357 C CA    . ARG C 3 49  ? -10.842 -2.102  17.171  1.00 96.45 49  C 1 
ATOM 4358 C C     . ARG C 3 49  ? -11.128 -0.618  17.433  1.00 96.57 49  C 1 
ATOM 4359 O O     . ARG C 3 49  ? -11.040 -0.155  18.567  1.00 95.05 49  C 1 
ATOM 4360 C CB    . ARG C 3 49  ? -9.421  -2.289  16.612  1.00 95.81 49  C 1 
ATOM 4361 C CG    . ARG C 3 49  ? -8.997  -3.765  16.562  1.00 93.51 49  C 1 
ATOM 4362 C CD    . ARG C 3 49  ? -7.595  -3.884  15.954  1.00 91.55 49  C 1 
ATOM 4363 N NE    . ARG C 3 49  ? -7.291  -5.259  15.562  1.00 87.68 49  C 1 
ATOM 4364 C CZ    . ARG C 3 49  ? -6.132  -5.903  15.640  1.00 83.35 49  C 1 
ATOM 4365 N NH1   . ARG C 3 49  ? -5.076  -5.400  16.199  1.00 77.72 49  C 1 
ATOM 4366 N NH2   . ARG C 3 49  ? -6.034  -7.092  15.130  1.00 78.71 49  C 1 
ATOM 4367 N N     . THR C 3 50  ? -11.521 0.135   16.405  1.00 97.30 50  C 1 
ATOM 4368 C CA    . THR C 3 50  ? -11.911 1.547   16.576  1.00 97.16 50  C 1 
ATOM 4369 C C     . THR C 3 50  ? -13.196 1.684   17.398  1.00 97.26 50  C 1 
ATOM 4370 O O     . THR C 3 50  ? -13.314 2.598   18.216  1.00 95.92 50  C 1 
ATOM 4371 C CB    . THR C 3 50  ? -12.102 2.235   15.220  1.00 96.48 50  C 1 
ATOM 4372 O OG1   . THR C 3 50  ? -10.936 2.149   14.442  1.00 89.67 50  C 1 
ATOM 4373 C CG2   . THR C 3 50  ? -12.401 3.736   15.369  1.00 89.08 50  C 1 
ATOM 4374 N N     . TYR C 3 51  ? -14.165 0.795   17.189  1.00 97.03 51  C 1 
ATOM 4375 C CA    . TYR C 3 51  ? -15.428 0.825   17.909  1.00 97.04 51  C 1 
ATOM 4376 C C     . TYR C 3 51  ? -15.254 0.500   19.387  1.00 97.07 51  C 1 
ATOM 4377 O O     . TYR C 3 51  ? -15.869 1.171   20.218  1.00 96.00 51  C 1 
ATOM 4378 C CB    . TYR C 3 51  ? -16.433 -0.115  17.239  1.00 96.61 51  C 1 
ATOM 4379 C CG    . TYR C 3 51  ? -17.809 -0.027  17.857  1.00 96.25 51  C 1 
ATOM 4380 C CD1   . TYR C 3 51  ? -18.323 -1.090  18.631  1.00 93.78 51  C 1 
ATOM 4381 C CD2   . TYR C 3 51  ? -18.579 1.140   17.689  1.00 93.83 51  C 1 
ATOM 4382 C CE1   . TYR C 3 51  ? -19.583 -0.989  19.222  1.00 92.91 51  C 1 
ATOM 4383 C CE2   . TYR C 3 51  ? -19.842 1.251   18.285  1.00 92.88 51  C 1 
ATOM 4384 C CZ    . TYR C 3 51  ? -20.340 0.190   19.052  1.00 93.57 51  C 1 
ATOM 4385 O OH    . TYR C 3 51  ? -21.574 0.302   19.645  1.00 91.54 51  C 1 
ATOM 4386 N N     . ASN C 3 52  ? -14.361 -0.419  19.743  1.00 96.86 52  C 1 
ATOM 4387 C CA    . ASN C 3 52  ? -14.017 -0.693  21.140  1.00 96.69 52  C 1 
ATOM 4388 C C     . ASN C 3 52  ? -13.537 0.576   21.858  1.00 96.74 52  C 1 
ATOM 4389 O O     . ASN C 3 52  ? -14.060 0.922   22.919  1.00 95.02 52  C 1 
ATOM 4390 C CB    . ASN C 3 52  ? -12.983 -1.827  21.198  1.00 95.74 52  C 1 
ATOM 4391 C CG    . ASN C 3 52  ? -13.577 -3.172  20.799  1.00 90.43 52  C 1 
ATOM 4392 O OD1   . ASN C 3 52  ? -14.779 -3.381  20.801  1.00 79.79 52  C 1 
ATOM 4393 N ND2   . ASN C 3 52  ? -12.736 -4.135  20.463  1.00 78.51 52  C 1 
ATOM 4394 N N     . ILE C 3 53  ? -12.662 1.366   21.227  1.00 96.65 53  C 1 
ATOM 4395 C CA    . ILE C 3 53  ? -12.220 2.673   21.755  1.00 96.30 53  C 1 
ATOM 4396 C C     . ILE C 3 53  ? -13.389 3.661   21.882  1.00 96.31 53  C 1 
ATOM 4397 O O     . ILE C 3 53  ? -13.449 4.465   22.814  1.00 94.64 53  C 1 
ATOM 4398 C CB    . ILE C 3 53  ? -11.099 3.244   20.853  1.00 95.78 53  C 1 
ATOM 4399 C CG1   . ILE C 3 53  ? -9.853  2.327   20.892  1.00 93.72 53  C 1 
ATOM 4400 C CG2   . ILE C 3 53  ? -10.713 4.677   21.267  1.00 93.71 53  C 1 
ATOM 4401 C CD1   . ILE C 3 53  ? -8.826  2.613   19.797  1.00 86.05 53  C 1 
ATOM 4402 N N     . THR C 3 54  ? -14.334 3.622   20.931  1.00 96.38 54  C 1 
ATOM 4403 C CA    . THR C 3 54  ? -15.535 4.473   20.983  1.00 95.97 54  C 1 
ATOM 4404 C C     . THR C 3 54  ? -16.405 4.135   22.201  1.00 96.08 54  C 1 
ATOM 4405 O O     . THR C 3 54  ? -16.886 5.047   22.871  1.00 94.31 54  C 1 
ATOM 4406 C CB    . THR C 3 54  ? -16.360 4.338   19.695  1.00 95.31 54  C 1 
ATOM 4407 O OG1   . THR C 3 54  ? -15.576 4.623   18.554  1.00 89.95 54  C 1 
ATOM 4408 C CG2   . THR C 3 54  ? -17.557 5.285   19.646  1.00 89.46 54  C 1 
ATOM 4409 N N     . ILE C 3 55  ? -16.584 2.835   22.495  1.00 96.42 55  C 1 
ATOM 4410 C CA    . ILE C 3 55  ? -17.336 2.353   23.649  1.00 96.05 55  C 1 
ATOM 4411 C C     . ILE C 3 55  ? -16.626 2.683   24.964  1.00 96.20 55  C 1 
ATOM 4412 O O     . ILE C 3 55  ? -17.268 3.177   25.887  1.00 94.51 55  C 1 
ATOM 4413 C CB    . ILE C 3 55  ? -17.612 0.844   23.510  1.00 94.62 55  C 1 
ATOM 4414 C CG1   . ILE C 3 55  ? -18.531 0.521   22.302  1.00 86.20 55  C 1 
ATOM 4415 C CG2   . ILE C 3 55  ? -18.220 0.242   24.785  1.00 83.66 55  C 1 
ATOM 4416 C CD1   . ILE C 3 55  ? -19.901 1.196   22.314  1.00 76.83 55  C 1 
ATOM 4417 N N     . GLU C 3 56  ? -15.310 2.490   25.039  1.00 95.91 56  C 1 
ATOM 4418 C CA    . GLU C 3 56  ? -14.497 2.852   26.213  1.00 95.67 56  C 1 
ATOM 4419 C C     . GLU C 3 56  ? -14.632 4.336   26.582  1.00 95.65 56  C 1 
ATOM 4420 O O     . GLU C 3 56  ? -14.692 4.688   27.757  1.00 92.97 56  C 1 
ATOM 4421 C CB    . GLU C 3 56  ? -13.025 2.548   25.924  1.00 94.31 56  C 1 
ATOM 4422 C CG    . GLU C 3 56  ? -12.689 1.051   25.988  1.00 82.71 56  C 1 
ATOM 4423 C CD    . GLU C 3 56  ? -11.274 0.744   25.466  1.00 76.70 56  C 1 
ATOM 4424 O OE1   . GLU C 3 56  ? -10.966 -0.454  25.337  1.00 69.32 56  C 1 
ATOM 4425 O OE2   . GLU C 3 56  ? -10.508 1.699   25.187  1.00 67.73 56  C 1 
ATOM 4426 N N     . LYS C 3 57  ? -14.770 5.211   25.574  1.00 94.70 57  C 1 
ATOM 4427 C CA    . LYS C 3 57  ? -15.017 6.641   25.774  1.00 94.09 57  C 1 
ATOM 4428 C C     . LYS C 3 57  ? -16.473 6.985   26.127  1.00 94.29 57  C 1 
ATOM 4429 O O     . LYS C 3 57  ? -16.788 8.164   26.314  1.00 89.44 57  C 1 
ATOM 4430 C CB    . LYS C 3 57  ? -14.522 7.432   24.554  1.00 92.53 57  C 1 
ATOM 4431 C CG    . LYS C 3 57  ? -12.992 7.391   24.475  1.00 88.16 57  C 1 
ATOM 4432 C CD    . LYS C 3 57  ? -12.465 8.273   23.341  1.00 80.60 57  C 1 
ATOM 4433 C CE    . LYS C 3 57  ? -10.939 8.203   23.356  1.00 75.57 57  C 1 
ATOM 4434 N NZ    . LYS C 3 57  ? -10.316 9.229   22.511  1.00 66.50 57  C 1 
ATOM 4435 N N     . GLY C 3 58  ? -17.370 5.998   26.181  1.00 93.70 58  C 1 
ATOM 4436 C CA    . GLY C 3 58  ? -18.774 6.194   26.544  1.00 93.65 58  C 1 
ATOM 4437 C C     . GLY C 3 58  ? -19.608 6.977   25.524  1.00 93.87 58  C 1 
ATOM 4438 O O     . GLY C 3 58  ? -20.674 7.492   25.863  1.00 90.20 58  C 1 
ATOM 4439 N N     . VAL C 3 59  ? -19.148 7.059   24.244  1.00 93.69 59  C 1 
ATOM 4440 C CA    . VAL C 3 59  ? -19.872 7.767   23.178  1.00 93.30 59  C 1 
ATOM 4441 C C     . VAL C 3 59  ? -20.484 6.793   22.168  1.00 93.42 59  C 1 
ATOM 4442 O O     . VAL C 3 59  ? -20.111 5.629   22.078  1.00 91.12 59  C 1 
ATOM 4443 C CB    . VAL C 3 59  ? -19.016 8.856   22.496  1.00 91.12 59  C 1 
ATOM 4444 C CG1   . VAL C 3 59  ? -18.611 9.947   23.497  1.00 82.43 59  C 1 
ATOM 4445 C CG2   . VAL C 3 59  ? -17.768 8.291   21.841  1.00 82.63 59  C 1 
ATOM 4446 N N     . LYS C 3 60  ? -21.480 7.259   21.393  1.00 93.25 60  C 1 
ATOM 4447 C CA    . LYS C 3 60  ? -22.196 6.432   20.395  1.00 92.53 60  C 1 
ATOM 4448 C C     . LYS C 3 60  ? -21.737 6.668   18.958  1.00 93.21 60  C 1 
ATOM 4449 O O     . LYS C 3 60  ? -22.145 5.941   18.063  1.00 90.93 60  C 1 
ATOM 4450 C CB    . LYS C 3 60  ? -23.713 6.644   20.518  1.00 90.47 60  C 1 
ATOM 4451 C CG    . LYS C 3 60  ? -24.246 6.183   21.883  1.00 83.77 60  C 1 
ATOM 4452 C CD    . LYS C 3 60  ? -25.772 6.295   21.960  1.00 75.44 60  C 1 
ATOM 4453 C CE    . LYS C 3 60  ? -26.214 5.831   23.346  1.00 67.91 60  C 1 
ATOM 4454 N NZ    . LYS C 3 60  ? -27.688 5.853   23.532  1.00 57.99 60  C 1 
ATOM 4455 N N     . THR C 3 61  ? -20.949 7.706   18.723  1.00 94.45 61  C 1 
ATOM 4456 C CA    . THR C 3 61  ? -20.511 8.126   17.382  1.00 94.86 61  C 1 
ATOM 4457 C C     . THR C 3 61  ? -19.034 7.839   17.219  1.00 95.35 61  C 1 
ATOM 4458 O O     . THR C 3 61  ? -18.214 8.437   17.911  1.00 94.04 61  C 1 
ATOM 4459 C CB    . THR C 3 61  ? -20.810 9.612   17.132  1.00 93.72 61  C 1 
ATOM 4460 O OG1   . THR C 3 61  ? -22.185 9.871   17.351  1.00 87.18 61  C 1 
ATOM 4461 C CG2   . THR C 3 61  ? -20.504 10.026  15.695  1.00 87.57 61  C 1 
ATOM 4462 N N     . VAL C 3 62  ? -18.704 6.964   16.277  1.00 95.79 62  C 1 
ATOM 4463 C CA    . VAL C 3 62  ? -17.323 6.720   15.857  1.00 95.64 62  C 1 
ATOM 4464 C C     . VAL C 3 62  ? -16.794 7.979   15.174  1.00 95.78 62  C 1 
ATOM 4465 O O     . VAL C 3 62  ? -17.397 8.458   14.207  1.00 94.32 62  C 1 
ATOM 4466 C CB    . VAL C 3 62  ? -17.222 5.518   14.899  1.00 95.17 62  C 1 
ATOM 4467 C CG1   . VAL C 3 62  ? -15.778 5.239   14.492  1.00 91.54 62  C 1 
ATOM 4468 C CG2   . VAL C 3 62  ? -17.781 4.242   15.539  1.00 91.17 62  C 1 
ATOM 4469 N N     . SER C 3 63  ? -15.678 8.518   15.678  1.00 95.97 63  C 1 
ATOM 4470 C CA    . SER C 3 63  ? -15.019 9.699   15.145  1.00 95.56 63  C 1 
ATOM 4471 C C     . SER C 3 63  ? -13.622 9.371   14.590  1.00 96.02 63  C 1 
ATOM 4472 O O     . SER C 3 63  ? -13.052 8.320   14.895  1.00 95.12 63  C 1 
ATOM 4473 C CB    . SER C 3 63  ? -14.932 10.790  16.215  1.00 93.89 63  C 1 
ATOM 4474 O OG    . SER C 3 63  ? -14.041 10.422  17.242  1.00 84.40 63  C 1 
ATOM 4475 N N     . SER C 3 64  ? -13.062 10.288  13.800  1.00 95.31 64  C 1 
ATOM 4476 C CA    . SER C 3 64  ? -11.684 10.179  13.318  1.00 95.46 64  C 1 
ATOM 4477 C C     . SER C 3 64  ? -10.652 10.147  14.446  1.00 95.86 64  C 1 
ATOM 4478 O O     . SER C 3 64  ? -9.641  9.464   14.320  1.00 94.16 64  C 1 
ATOM 4479 C CB    . SER C 3 64  ? -11.385 11.343  12.374  1.00 93.65 64  C 1 
ATOM 4480 O OG    . SER C 3 64  ? -11.562 12.556  13.064  1.00 84.17 64  C 1 
ATOM 4481 N N     . SER C 3 65  ? -10.931 10.789  15.590  1.00 96.25 65  C 1 
ATOM 4482 C CA    . SER C 3 65  ? -10.042 10.736  16.752  1.00 96.08 65  C 1 
ATOM 4483 C C     . SER C 3 65  ? -9.950  9.343   17.378  1.00 96.40 65  C 1 
ATOM 4484 O O     . SER C 3 65  ? -8.876  8.928   17.808  1.00 95.00 65  C 1 
ATOM 4485 C CB    . SER C 3 65  ? -10.476 11.759  17.813  1.00 94.81 65  C 1 
ATOM 4486 O OG    . SER C 3 65  ? -11.724 11.412  18.378  1.00 82.46 65  C 1 
ATOM 4487 N N     . HIS C 3 66  ? -11.044 8.562   17.359  1.00 96.62 66  C 1 
ATOM 4488 C CA    . HIS C 3 66  ? -11.021 7.168   17.808  1.00 96.45 66  C 1 
ATOM 4489 C C     . HIS C 3 66  ? -10.205 6.304   16.856  1.00 96.50 66  C 1 
ATOM 4490 O O     . HIS C 3 66  ? -9.421  5.464   17.296  1.00 95.42 66  C 1 
ATOM 4491 C CB    . HIS C 3 66  ? -12.450 6.613   17.932  1.00 96.04 66  C 1 
ATOM 4492 C CG    . HIS C 3 66  ? -13.376 7.405   18.802  1.00 95.64 66  C 1 
ATOM 4493 N ND1   . HIS C 3 66  ? -14.758 7.409   18.706  1.00 86.83 66  C 1 
ATOM 4494 C CD2   . HIS C 3 66  ? -13.065 8.276   19.799  1.00 88.27 66  C 1 
ATOM 4495 C CE1   . HIS C 3 66  ? -15.239 8.260   19.610  1.00 89.12 66  C 1 
ATOM 4496 N NE2   . HIS C 3 66  ? -14.248 8.817   20.298  1.00 90.14 66  C 1 
ATOM 4497 N N     . LEU C 3 67  ? -10.328 6.555   15.555  1.00 96.44 67  C 1 
ATOM 4498 C CA    . LEU C 3 67  ? -9.518  5.890   14.543  1.00 96.56 67  C 1 
ATOM 4499 C C     . LEU C 3 67  ? -8.029  6.240   14.687  1.00 96.84 67  C 1 
ATOM 4500 O O     . LEU C 3 67  ? -7.188  5.353   14.615  1.00 95.47 67  C 1 
ATOM 4501 C CB    . LEU C 3 67  ? -10.071 6.255   13.160  1.00 95.70 67  C 1 
ATOM 4502 C CG    . LEU C 3 67  ? -9.292  5.613   12.004  1.00 93.22 67  C 1 
ATOM 4503 C CD1   . LEU C 3 67  ? -9.377  4.090   12.004  1.00 86.87 67  C 1 
ATOM 4504 C CD2   . LEU C 3 67  ? -9.867  6.120   10.680  1.00 86.38 67  C 1 
ATOM 4505 N N     . LYS C 3 68  ? -7.704  7.508   14.935  1.00 96.36 68  C 1 
ATOM 4506 C CA    . LYS C 3 68  ? -6.331  7.954   15.226  1.00 96.54 68  C 1 
ATOM 4507 C C     . LYS C 3 68  ? -5.745  7.190   16.412  1.00 96.67 68  C 1 
ATOM 4508 O O     . LYS C 3 68  ? -4.648  6.641   16.307  1.00 95.45 68  C 1 
ATOM 4509 C CB    . LYS C 3 68  ? -6.315  9.472   15.463  1.00 95.83 68  C 1 
ATOM 4510 C CG    . LYS C 3 68  ? -4.916  10.005  15.813  1.00 94.83 68  C 1 
ATOM 4511 C CD    . LYS C 3 68  ? -4.897  11.540  15.837  1.00 93.20 68  C 1 
ATOM 4512 C CE    . LYS C 3 68  ? -3.484  12.069  16.094  1.00 88.39 68  C 1 
ATOM 4513 N NZ    . LYS C 3 68  ? -3.399  13.531  15.946  1.00 82.99 68  C 1 
ATOM 4514 N N     . GLN C 3 69  ? -6.497  7.096   17.510  1.00 96.32 69  C 1 
ATOM 4515 C CA    . GLN C 3 69  ? -6.069  6.338   18.681  1.00 96.21 69  C 1 
ATOM 4516 C C     . GLN C 3 69  ? -5.885  4.847   18.361  1.00 96.47 69  C 1 
ATOM 4517 O O     . GLN C 3 69  ? -4.885  4.264   18.766  1.00 94.96 69  C 1 
ATOM 4518 C CB    . GLN C 3 69  ? -7.067  6.567   19.831  1.00 95.55 69  C 1 
ATOM 4519 C CG    . GLN C 3 69  ? -6.629  5.860   21.117  1.00 90.30 69  C 1 
ATOM 4520 C CD    . GLN C 3 69  ? -7.556  6.131   22.302  1.00 86.46 69  C 1 
ATOM 4521 O OE1   . GLN C 3 69  ? -8.358  7.054   22.314  1.00 80.84 69  C 1 
ATOM 4522 N NE2   . GLN C 3 69  ? -7.480  5.329   23.340  1.00 75.18 69  C 1 
ATOM 4523 N N     . CYS C 3 70  ? -6.785  4.234   17.580  1.00 96.43 70  C 1 
ATOM 4524 C CA    . CYS C 3 70  ? -6.662  2.844   17.133  1.00 96.33 70  C 1 
ATOM 4525 C C     . CYS C 3 70  ? -5.350  2.618   16.361  1.00 96.44 70  C 1 
ATOM 4526 O O     . CYS C 3 70  ? -4.572  1.737   16.718  1.00 95.07 70  C 1 
ATOM 4527 C CB    . CYS C 3 70  ? -7.891  2.493   16.286  1.00 95.99 70  C 1 
ATOM 4528 S SG    . CYS C 3 70  ? -7.822  0.755   15.759  1.00 94.87 70  C 1 
ATOM 4529 N N     . ILE C 3 71  ? -5.052  3.459   15.372  1.00 96.65 71  C 1 
ATOM 4530 C CA    . ILE C 3 71  ? -3.837  3.364   14.546  1.00 96.42 71  C 1 
ATOM 4531 C C     . ILE C 3 71  ? -2.558  3.487   15.389  1.00 96.34 71  C 1 
ATOM 4532 O O     . ILE C 3 71  ? -1.544  2.859   15.080  1.00 94.65 71  C 1 
ATOM 4533 C CB    . ILE C 3 71  ? -3.891  4.430   13.430  1.00 96.06 71  C 1 
ATOM 4534 C CG1   . ILE C 3 71  ? -5.000  4.093   12.404  1.00 94.41 71  C 1 
ATOM 4535 C CG2   . ILE C 3 71  ? -2.532  4.561   12.705  1.00 94.39 71  C 1 
ATOM 4536 C CD1   . ILE C 3 71  ? -5.357  5.251   11.477  1.00 91.87 71  C 1 
ATOM 4537 N N     . HIS C 3 72  ? -2.584  4.302   16.459  1.00 96.30 72  C 1 
ATOM 4538 C CA    . HIS C 3 72  ? -1.448  4.431   17.366  1.00 95.91 72  C 1 
ATOM 4539 C C     . HIS C 3 72  ? -1.322  3.274   18.364  1.00 95.87 72  C 1 
ATOM 4540 O O     . HIS C 3 72  ? -0.209  3.031   18.833  1.00 93.56 72  C 1 
ATOM 4541 C CB    . HIS C 3 72  ? -1.496  5.789   18.066  1.00 94.97 72  C 1 
ATOM 4542 C CG    . HIS C 3 72  ? -1.057  6.915   17.167  1.00 93.08 72  C 1 
ATOM 4543 N ND1   . HIS C 3 72  ? 0.191   7.032   16.592  1.00 79.16 72  C 1 
ATOM 4544 C CD2   . HIS C 3 72  ? -1.780  8.001   16.755  1.00 78.94 72  C 1 
ATOM 4545 C CE1   . HIS C 3 72  ? 0.214   8.152   15.855  1.00 80.90 72  C 1 
ATOM 4546 N NE2   . HIS C 3 72  ? -0.966  8.769   15.926  1.00 82.62 72  C 1 
ATOM 4547 N N     . SER C 3 73  ? -2.408  2.572   18.666  1.00 95.70 73  C 1 
ATOM 4548 C CA    . SER C 3 73  ? -2.429  1.490   19.657  1.00 95.40 73  C 1 
ATOM 4549 C C     . SER C 3 73  ? -1.994  0.135   19.095  1.00 95.42 73  C 1 
ATOM 4550 O O     . SER C 3 73  ? -1.624  -0.743  19.874  1.00 92.43 73  C 1 
ATOM 4551 C CB    . SER C 3 73  ? -3.822  1.349   20.267  1.00 94.18 73  C 1 
ATOM 4552 O OG    . SER C 3 73  ? -4.223  2.548   20.894  1.00 84.26 73  C 1 
ATOM 4553 N N     . TYR C 3 74  ? -2.041  -0.058  17.774  1.00 95.85 74  C 1 
ATOM 4554 C CA    . TYR C 3 74  ? -1.705  -1.317  17.121  1.00 95.11 74  C 1 
ATOM 4555 C C     . TYR C 3 74  ? -0.582  -1.124  16.093  1.00 94.51 74  C 1 
ATOM 4556 O O     . TYR C 3 74  ? -0.712  -0.343  15.148  1.00 91.73 74  C 1 
ATOM 4557 C CB    . TYR C 3 74  ? -2.951  -1.926  16.482  1.00 94.44 74  C 1 
ATOM 4558 C CG    . TYR C 3 74  ? -4.060  -2.265  17.461  1.00 94.31 74  C 1 
ATOM 4559 C CD1   . TYR C 3 74  ? -4.046  -3.471  18.180  1.00 91.17 74  C 1 
ATOM 4560 C CD2   . TYR C 3 74  ? -5.115  -1.357  17.665  1.00 91.09 74  C 1 
ATOM 4561 C CE1   . TYR C 3 74  ? -5.058  -3.778  19.084  1.00 90.04 74  C 1 
ATOM 4562 C CE2   . TYR C 3 74  ? -6.136  -1.650  18.571  1.00 89.88 74  C 1 
ATOM 4563 C CZ    . TYR C 3 74  ? -6.119  -2.865  19.285  1.00 90.92 74  C 1 
ATOM 4564 O OH    . TYR C 3 74  ? -7.115  -3.152  20.177  1.00 89.10 74  C 1 
ATOM 4565 N N     . ASP C 3 75  ? 0.495   -1.877  16.257  1.00 94.06 75  C 1 
ATOM 4566 C CA    . ASP C 3 75  ? 1.670   -1.856  15.384  1.00 92.99 75  C 1 
ATOM 4567 C C     . ASP C 3 75  ? 1.358   -2.297  13.948  1.00 93.60 75  C 1 
ATOM 4568 O O     . ASP C 3 75  ? 1.908   -1.727  12.997  1.00 91.15 75  C 1 
ATOM 4569 C CB    . ASP C 3 75  ? 2.769   -2.724  16.012  1.00 90.19 75  C 1 
ATOM 4570 C CG    . ASP C 3 75  ? 2.382   -4.205  16.152  1.00 81.20 75  C 1 
ATOM 4571 O OD1   . ASP C 3 75  ? 1.164   -4.496  16.170  1.00 71.22 75  C 1 
ATOM 4572 O OD2   . ASP C 3 75  ? 3.318   -5.020  16.226  1.00 73.32 75  C 1 
ATOM 4573 N N     . VAL C 3 76  ? 0.401   -3.215  13.751  1.00 94.80 76  C 1 
ATOM 4574 C CA    . VAL C 3 76  ? -0.058  -3.651  12.417  1.00 94.66 76  C 1 
ATOM 4575 C C     . VAL C 3 76  ? -0.595  -2.493  11.568  1.00 94.95 76  C 1 
ATOM 4576 O O     . VAL C 3 76  ? -0.581  -2.584  10.341  1.00 93.21 76  C 1 
ATOM 4577 C CB    . VAL C 3 76  ? -1.107  -4.781  12.504  1.00 93.07 76  C 1 
ATOM 4578 C CG1   . VAL C 3 76  ? -0.501  -6.034  13.137  1.00 85.40 76  C 1 
ATOM 4579 C CG2   . VAL C 3 76  ? -2.362  -4.383  13.265  1.00 86.01 76  C 1 
ATOM 4580 N N     . TYR C 3 77  ? -1.000  -1.379  12.180  1.00 95.37 77  C 1 
ATOM 4581 C CA    . TYR C 3 77  ? -1.483  -0.181  11.487  1.00 95.55 77  C 1 
ATOM 4582 C C     . TYR C 3 77  ? -0.441  0.937   11.352  1.00 95.35 77  C 1 
ATOM 4583 O O     . TYR C 3 77  ? -0.775  2.059   10.973  1.00 93.34 77  C 1 
ATOM 4584 C CB    . TYR C 3 77  ? -2.759  0.326   12.175  1.00 95.35 77  C 1 
ATOM 4585 C CG    . TYR C 3 77  ? -3.901  -0.662  12.246  1.00 95.48 77  C 1 
ATOM 4586 C CD1   . TYR C 3 77  ? -4.224  -1.504  11.155  1.00 92.90 77  C 1 
ATOM 4587 C CD2   . TYR C 3 77  ? -4.683  -0.741  13.417  1.00 92.91 77  C 1 
ATOM 4588 C CE1   . TYR C 3 77  ? -5.294  -2.407  11.230  1.00 92.35 77  C 1 
ATOM 4589 C CE2   . TYR C 3 77  ? -5.752  -1.638  13.501  1.00 92.41 77  C 1 
ATOM 4590 C CZ    . TYR C 3 77  ? -6.056  -2.468  12.410  1.00 93.63 77  C 1 
ATOM 4591 O OH    . TYR C 3 77  ? -7.100  -3.349  12.493  1.00 92.17 77  C 1 
ATOM 4592 N N     . ASP C 3 78  ? 0.838   0.661   11.613  1.00 94.82 78  C 1 
ATOM 4593 C CA    . ASP C 3 78  ? 1.911   1.658   11.532  1.00 94.15 78  C 1 
ATOM 4594 C C     . ASP C 3 78  ? 2.046   2.339   10.156  1.00 95.01 78  C 1 
ATOM 4595 O O     . ASP C 3 78  ? 2.373   3.532   10.082  1.00 92.43 78  C 1 
ATOM 4596 C CB    . ASP C 3 78  ? 3.243   1.020   11.957  1.00 90.78 78  C 1 
ATOM 4597 C CG    . ASP C 3 78  ? 3.728   -0.096  11.023  1.00 83.84 78  C 1 
ATOM 4598 O OD1   . ASP C 3 78  ? 2.937   -0.586  10.188  1.00 73.87 78  C 1 
ATOM 4599 O OD2   . ASP C 3 78  ? 4.909   -0.461  11.137  1.00 77.76 78  C 1 
ATOM 4600 N N     . PHE C 3 79  ? 1.698   1.636   9.070   1.00 95.73 79  C 1 
ATOM 4601 C CA    . PHE C 3 79  ? 1.656   2.198   7.722   1.00 95.77 79  C 1 
ATOM 4602 C C     . PHE C 3 79  ? 0.589   3.292   7.564   1.00 95.80 79  C 1 
ATOM 4603 O O     . PHE C 3 79  ? 0.692   4.118   6.660   1.00 94.56 79  C 1 
ATOM 4604 C CB    . PHE C 3 79  ? 1.478   1.072   6.694   1.00 95.69 79  C 1 
ATOM 4605 C CG    . PHE C 3 79  ? 0.077   0.505   6.614   1.00 96.03 79  C 1 
ATOM 4606 C CD1   . PHE C 3 79  ? -0.354  -0.476  7.521   1.00 95.25 79  C 1 
ATOM 4607 C CD2   . PHE C 3 79  ? -0.808  0.947   5.617   1.00 94.93 79  C 1 
ATOM 4608 C CE1   . PHE C 3 79  ? -1.647  -0.998  7.446   1.00 94.36 79  C 1 
ATOM 4609 C CE2   . PHE C 3 79  ? -2.106  0.427   5.532   1.00 94.46 79  C 1 
ATOM 4610 C CZ    . PHE C 3 79  ? -2.526  -0.546  6.445   1.00 94.67 79  C 1 
ATOM 4611 N N     . LEU C 3 80  ? -0.399  3.353   8.467   1.00 96.00 80  C 1 
ATOM 4612 C CA    . LEU C 3 80  ? -1.460  4.363   8.492   1.00 96.01 80  C 1 
ATOM 4613 C C     . LEU C 3 80  ? -1.130  5.577   9.366   1.00 95.93 80  C 1 
ATOM 4614 O O     . LEU C 3 80  ? -1.926  6.514   9.424   1.00 94.09 80  C 1 
ATOM 4615 C CB    . LEU C 3 80  ? -2.788  3.725   8.937   1.00 95.93 80  C 1 
ATOM 4616 C CG    . LEU C 3 80  ? -3.292  2.570   8.057   1.00 95.33 80  C 1 
ATOM 4617 C CD1   . LEU C 3 80  ? -4.554  1.980   8.676   1.00 93.13 80  C 1 
ATOM 4618 C CD2   . LEU C 3 80  ? -3.621  3.051   6.637   1.00 92.60 80  C 1 
ATOM 4619 N N     . LYS C 3 81  ? 0.029   5.635   10.026  1.00 95.62 81  C 1 
ATOM 4620 C CA    . LYS C 3 81  ? 0.401   6.762   10.894  1.00 95.22 81  C 1 
ATOM 4621 C C     . LYS C 3 81  ? 0.373   8.108   10.158  1.00 95.42 81  C 1 
ATOM 4622 O O     . LYS C 3 81  ? -0.046  9.109   10.731  1.00 93.50 81  C 1 
ATOM 4623 C CB    . LYS C 3 81  ? 1.778   6.510   11.541  1.00 93.88 81  C 1 
ATOM 4624 C CG    . LYS C 3 81  ? 1.691   5.481   12.675  1.00 89.93 81  C 1 
ATOM 4625 C CD    . LYS C 3 81  ? 3.057   5.168   13.301  1.00 83.84 81  C 1 
ATOM 4626 C CE    . LYS C 3 81  ? 2.889   4.148   14.429  1.00 78.36 81  C 1 
ATOM 4627 N NZ    . LYS C 3 81  ? 4.176   3.677   15.018  1.00 68.70 81  C 1 
ATOM 4628 N N     . ASN C 3 82  ? 0.710   8.133   8.864   1.00 95.57 82  C 1 
ATOM 4629 C CA    . ASN C 3 82  ? 0.629   9.344   8.041   1.00 95.14 82  C 1 
ATOM 4630 C C     . ASN C 3 82  ? -0.818  9.765   7.707   1.00 95.78 82  C 1 
ATOM 4631 O O     . ASN C 3 82  ? -1.047  10.919  7.350   1.00 93.82 82  C 1 
ATOM 4632 C CB    . ASN C 3 82  ? 1.412   9.127   6.733   1.00 93.35 82  C 1 
ATOM 4633 C CG    . ASN C 3 82  ? 2.923   9.068   6.927   1.00 85.08 82  C 1 
ATOM 4634 O OD1   . ASN C 3 82  ? 3.469   9.290   7.984   1.00 72.87 82  C 1 
ATOM 4635 N ND2   . ASN C 3 82  ? 3.639   8.765   5.865   1.00 74.06 82  C 1 
ATOM 4636 N N     . VAL C 3 83  ? -1.782  8.847   7.765   1.00 95.49 83  C 1 
ATOM 4637 C CA    . VAL C 3 83  ? -3.212  9.173   7.653   1.00 95.33 83  C 1 
ATOM 4638 C C     . VAL C 3 83  ? -3.702  9.730   8.988   1.00 95.74 83  C 1 
ATOM 4639 O O     . VAL C 3 83  ? -4.333  10.779  9.018   1.00 93.90 83  C 1 
ATOM 4640 C CB    . VAL C 3 83  ? -4.045  7.949   7.226   1.00 94.73 83  C 1 
ATOM 4641 C CG1   . VAL C 3 83  ? -5.527  8.304   7.070   1.00 91.01 83  C 1 
ATOM 4642 C CG2   . VAL C 3 83  ? -3.542  7.370   5.896   1.00 91.03 83  C 1 
ATOM 4643 N N     . ALA C 3 84  ? -3.344  9.072   10.094  1.00 95.37 84  C 1 
ATOM 4644 C CA    . ALA C 3 84  ? -3.704  9.494   11.440  1.00 95.11 84  C 1 
ATOM 4645 C C     . ALA C 3 84  ? -3.141  10.875  11.813  1.00 95.31 84  C 1 
ATOM 4646 O O     . ALA C 3 84  ? -3.800  11.621  12.534  1.00 92.84 84  C 1 
ATOM 4647 C CB    . ALA C 3 84  ? -3.226  8.430   12.420  1.00 93.90 84  C 1 
ATOM 4648 N N     . SER C 3 85  ? -1.959  11.256  11.313  1.00 95.65 85  C 1 
ATOM 4649 C CA    . SER C 3 85  ? -1.351  12.562  11.606  1.00 95.37 85  C 1 
ATOM 4650 C C     . SER C 3 85  ? -2.138  13.747  11.047  1.00 95.57 85  C 1 
ATOM 4651 O O     . SER C 3 85  ? -2.037  14.845  11.588  1.00 92.83 85  C 1 
ATOM 4652 C CB    . SER C 3 85  ? 0.090   12.612  11.084  1.00 93.68 85  C 1 
ATOM 4653 O OG    . SER C 3 85  ? 0.127   12.535  9.675   1.00 82.58 85  C 1 
ATOM 4654 N N     . LYS C 3 86  ? -2.953  13.538  9.986   1.00 94.82 86  C 1 
ATOM 4655 C CA    . LYS C 3 86  ? -3.837  14.571  9.433   1.00 94.00 86  C 1 
ATOM 4656 C C     . LYS C 3 86  ? -5.077  14.822  10.295  1.00 94.53 86  C 1 
ATOM 4657 O O     . LYS C 3 86  ? -5.727  15.853  10.143  1.00 91.02 86  C 1 
ATOM 4658 C CB    . LYS C 3 86  ? -4.293  14.175  8.026   1.00 91.61 86  C 1 
ATOM 4659 C CG    . LYS C 3 86  ? -3.152  13.985  7.018   1.00 84.08 86  C 1 
ATOM 4660 C CD    . LYS C 3 86  ? -3.764  13.462  5.728   1.00 78.67 86  C 1 
ATOM 4661 C CE    . LYS C 3 86  ? -2.723  13.099  4.676   1.00 70.31 86  C 1 
ATOM 4662 N NZ    . LYS C 3 86  ? -3.392  12.476  3.519   1.00 62.83 86  C 1 
ATOM 4663 N N     . VAL C 3 87  ? -5.431  13.876  11.163  1.00 93.84 87  C 1 
ATOM 4664 C CA    . VAL C 3 87  ? -6.569  14.021  12.067  1.00 93.49 87  C 1 
ATOM 4665 C C     . VAL C 3 87  ? -6.167  14.959  13.204  1.00 92.94 87  C 1 
ATOM 4666 O O     . VAL C 3 87  ? -5.185  14.664  13.902  1.00 88.26 87  C 1 
ATOM 4667 C CB    . VAL C 3 87  ? -7.031  12.655  12.613  1.00 91.90 87  C 1 
ATOM 4668 C CG1   . VAL C 3 87  ? -8.231  12.810  13.552  1.00 85.19 87  C 1 
ATOM 4669 C CG2   . VAL C 3 87  ? -7.436  11.725  11.463  1.00 87.33 87  C 1 
ATOM 4670 N N     . PRO C 3 88  ? -6.891  16.076  13.409  1.00 93.80 88  C 1 
ATOM 4671 C CA    . PRO C 3 88  ? -6.596  16.966  14.524  1.00 92.07 88  C 1 
ATOM 4672 C C     . PRO C 3 88  ? -6.755  16.202  15.843  1.00 90.94 88  C 1 
ATOM 4673 O O     . PRO C 3 88  ? -7.678  15.395  16.005  1.00 85.38 88  C 1 
ATOM 4674 C CB    . PRO C 3 88  ? -7.566  18.140  14.391  1.00 89.51 88  C 1 
ATOM 4675 C CG    . PRO C 3 88  ? -8.744  17.546  13.619  1.00 86.59 88  C 1 
ATOM 4676 C CD    . PRO C 3 88  ? -8.089  16.525  12.706  1.00 91.10 88  C 1 
ATOM 4677 N N     . ASP C 3 89  ? -5.847  16.448  16.781  1.00 85.84 89  C 1
[truncated: 102,885 more chars]
