# Supplementary material for: Vernalization regulatory network identifies potential novel functions for genes in the HvVRN2 locus
Source: New Phytol. 2026 Apr 12;250(6):4036–53. doi: 10.1111/nph.71162 (PMC13193379; doi:10.1111/nph.71162)
Supplement: Supplementary file 1 — Dataset S1. Protein models computed by Alphafold. [file NPH-250-4036-s002.xz › Alphafold_models0/Barley/fold_co1_prom1_1_nf_yb4_c_3hg0237950_recortes_model_0.cif]

# By using this file you agree to the legally binding terms of use found at alphafoldserver.com/output-terms
data_5a96dc8ab4cb8040
#
_entry.id 5a96dc8ab4cb8040
#
loop_
_atom_type.symbol
C 
N 
O 
P 
S 
#
loop_
_audit_author.name
_audit_author.pdbx_ordinal
"Google DeepMind" 1 
"Isomorphic Labs" 2 
#
_audit_conform.dict_location https://raw.githubusercontent.com/ihmwg/ModelCIF/master/dist/mmcif_ma.dic
_audit_conform.dict_name     mmcif_ma.dic
_audit_conform.dict_version  1.4.5
#
loop_
_chem_comp.formula
_chem_comp.formula_weight
_chem_comp.id
_chem_comp.mon_nstd_flag
_chem_comp.name
_chem_comp.pdbx_smiles
_chem_comp.pdbx_synonyms
_chem_comp.type
"C3 H7 N O2"      89.093  ALA y ALANINE                              C[C@H](N)C(O)=O                                             ? "L-PEPTIDE LINKING" 
"C6 H15 N4 O2"    175.209 ARG y ARGININE                             N[C@@H](CCCNC(N)=[NH2+])C(O)=O                              ? "L-PEPTIDE LINKING" 
"C4 H8 N2 O3"     132.118 ASN y ASPARAGINE                           N[C@@H](CC(N)=O)C(O)=O                                      ? "L-PEPTIDE LINKING" 
"C4 H7 N O4"      133.103 ASP y "ASPARTIC ACID"                      N[C@@H](CC(O)=O)C(O)=O                                      ? "L-PEPTIDE LINKING" 
"C3 H7 N O2 S"    121.158 CYS y CYSTEINE                             N[C@@H](CS)C(O)=O                                           ? "L-PEPTIDE LINKING" 
"C10 H14 N5 O6 P" 331.222 DA  y "2'-DEOXYADENOSINE-5'-MONOPHOSPHATE" Nc1ncnc2n(cnc12)[C@H]3C[C@H](O)[C@@H](CO[P](O)(O)=O)O3      ? "DNA LINKING"       
"C9 H14 N3 O7 P"  307.197 DC  y "2'-DEOXYCYTIDINE-5'-MONOPHOSPHATE"  NC1=NC(=O)N(C=C1)[C@H]2C[C@H](O)[C@@H](CO[P](O)(O)=O)O2     ? "DNA LINKING"       
"C10 H14 N5 O7 P" 347.221 DG  y "2'-DEOXYGUANOSINE-5'-MONOPHOSPHATE" NC1=Nc2n(cnc2C(=O)N1)[C@H]3C[C@H](O)[C@@H](CO[P](O)(O)=O)O3 ? "DNA LINKING"       
"C10 H15 N2 O8 P" 322.208 DT  y "THYMIDINE-5'-MONOPHOSPHATE"         CC1=CN([C@H]2C[C@H](O)[C@@H](CO[P](O)(O)=O)O2)C(=O)NC1=O    ? "DNA LINKING"       
"C5 H10 N2 O3"    146.144 GLN y GLUTAMINE                            N[C@@H](CCC(N)=O)C(O)=O                                     ? "L-PEPTIDE LINKING" 
"C5 H9 N O4"      147.129 GLU y "GLUTAMIC ACID"                      N[C@@H](CCC(O)=O)C(O)=O                                     ? "L-PEPTIDE LINKING" 
"C2 H5 N O2"      75.067  GLY y GLYCINE                              NCC(O)=O                                                    ? "PEPTIDE LINKING"   
"C6 H10 N3 O2"    156.162 HIS y HISTIDINE                            N[C@@H](Cc1c[nH]c[nH+]1)C(O)=O                              ? "L-PEPTIDE LINKING" 
"C6 H13 N O2"     131.173 ILE y ISOLEUCINE                           CC[C@H](C)[C@H](N)C(O)=O                                    ? "L-PEPTIDE LINKING" 
"C6 H13 N O2"     131.173 LEU y LEUCINE                              CC(C)C[C@H](N)C(O)=O                                        ? "L-PEPTIDE LINKING" 
"C6 H15 N2 O2"    147.195 LYS y LYSINE                               N[C@@H](CCCC[NH3+])C(O)=O                                   ? "L-PEPTIDE LINKING" 
"C5 H11 N O2 S"   149.211 MET y METHIONINE                           CSCC[C@H](N)C(O)=O                                          ? "L-PEPTIDE LINKING" 
"C9 H11 N O2"     165.189 PHE y PHENYLALANINE                        N[C@@H](Cc1ccccc1)C(O)=O                                    ? "L-PEPTIDE LINKING" 
"C5 H9 N O2"      115.130 PRO y PROLINE                              OC(=O)[C@@H]1CCCN1                                          ? "L-PEPTIDE LINKING" 
"C3 H7 N O3"      105.093 SER y SERINE                               N[C@@H](CO)C(O)=O                                           ? "L-PEPTIDE LINKING" 
"C4 H9 N O3"      119.119 THR y THREONINE                            C[C@@H](O)[C@H](N)C(O)=O                                    ? "L-PEPTIDE LINKING" 
"C11 H12 N2 O2"   204.225 TRP y TRYPTOPHAN                           N[C@@H](Cc1c[nH]c2ccccc12)C(O)=O                            ? "L-PEPTIDE LINKING" 
"C9 H11 N O3"     181.189 TYR y TYROSINE                             N[C@@H](Cc1ccc(O)cc1)C(O)=O                                 ? "L-PEPTIDE LINKING" 
"C5 H11 N O2"     117.146 VAL y VALINE                               CC(C)[C@H](N)C(O)=O                                         ? "L-PEPTIDE LINKING" 
#
_citation.book_publisher          ?
_citation.country                 UK
_citation.id                      primary
_citation.journal_full            Nature
_citation.journal_id_ASTM         NATUAS
_citation.journal_id_CSD          0006
_citation.journal_id_ISSN         0028-0836
_citation.journal_volume          ?
_citation.page_first              ?
_citation.page_last               ?
_citation.pdbx_database_id_DOI    ?
_citation.pdbx_database_id_PubMed ?
_citation.title                   "Accurate structure prediction of biomolecular interactions with AlphaFold 3"
_citation.year                    2024
#
loop_
_citation_author.citation_id
_citation_author.name
_citation_author.ordinal
primary "Google DeepMind" 1 
primary "Isomorphic Labs" 2 
#
loop_
_entity.id
_entity.pdbx_description
_entity.type
1 . polymer 
2 . polymer 
3 . polymer 
4 . polymer 
5 . polymer 
#
loop_
_entity_poly.entity_id
_entity_poly.pdbx_strand_id
_entity_poly.type
1 A polypeptide(L)          
2 B polypeptide(L)          
3 C polypeptide(L)          
4 D polydeoxyribonucleotide 
5 E polydeoxyribonucleotide 
#
loop_
_entity_poly_seq.entity_id
_entity_poly_seq.hetero
_entity_poly_seq.mon_id
_entity_poly_seq.num
1 n MET 1   
1 n PRO 2   
1 n ARG 3   
1 n CYS 4   
1 n ASN 5   
1 n LYS 6   
1 n CYS 7   
1 n LEU 8   
1 n SER 9   
1 n GLU 10  
1 n ASN 11  
1 n ASP 12  
1 n SER 13  
1 n ALA 14  
1 n SER 15  
1 n GLU 16  
1 n ASP 17  
1 n ARG 18  
1 n HIS 19  
1 n TRP 20  
1 n HIS 21  
1 n ARG 22  
1 n THR 23  
1 n ALA 24  
1 n THR 25  
1 n LEU 26  
1 n PHE 27  
1 n MET 28  
1 n ASN 29  
1 n CYS 30  
1 n VAL 31  
1 n SER 32  
1 n ASN 33  
1 n GLY 34  
1 n THR 35  
1 n VAL 36  
1 n TYR 37  
1 n GLU 38  
1 n GLU 39  
1 n ALA 40  
1 n VAL 41  
1 n GLY 42  
1 n ARG 43  
1 n GLU 44  
1 n GLY 45  
1 n CYS 46  
1 n TRP 47  
1 n ALA 48  
1 n ARG 49  
1 n LEU 50  
1 n CYS 51  
1 n ASP 52  
1 n GLY 53  
1 n CYS 54  
1 n CYS 55  
1 n THR 56  
1 n VAL 57  
1 n PRO 58  
1 n SER 59  
1 n VAL 60  
1 n VAL 61  
1 n TYR 62  
1 n CYS 63  
1 n ARG 64  
1 n ALA 65  
1 n ASP 66  
1 n SER 67  
1 n ALA 68  
1 n TYR 69  
1 n LEU 70  
1 n CYS 71  
1 n ALA 72  
1 n SER 73  
1 n CYS 74  
1 n ASP 75  
1 n ALA 76  
1 n GLN 77  
1 n ILE 78  
1 n HIS 79  
1 n ALA 80  
1 n ALA 81  
1 n ASN 82  
1 n ARG 83  
1 n VAL 84  
1 n ALA 85  
1 n SER 86  
1 n ARG 87  
1 n HIS 88  
1 n GLU 89  
1 n ARG 90  
1 n VAL 91  
1 n LEU 92  
1 n LEU 93  
1 n SER 94  
1 n GLU 95  
1 n ALA 96  
1 n TYR 97  
1 n LYS 98  
1 n HIS 99  
1 n ALA 100 
1 n PRO 101 
1 n VAL 102 
1 n MET 103 
1 n LEU 104 
1 n ASP 105 
1 n CYS 106 
1 n HIS 107 
1 n ALA 108 
1 n ASP 109 
1 n ALA 110 
1 n ALA 111 
1 n ALA 112 
1 n LEU 113 
1 n CYS 114 
1 n ALA 115 
1 n ALA 116 
1 n TYR 117 
1 n GLU 118 
1 n ALA 119 
1 n GLN 120 
1 n VAL 121 
1 n HIS 122 
1 n TYR 123 
1 n ALA 124 
1 n ASN 125 
1 n LEU 126 
1 n LEU 127 
1 n THR 128 
1 n VAL 129 
1 n MET 130 
1 n HIS 131 
1 n GLN 132 
1 n ARG 133 
1 n MET 134 
1 n PRO 135 
1 n VAL 136 
1 n VAL 137 
1 n SER 138 
1 n HIS 139 
1 n PRO 140 
1 n ALA 141 
1 n VAL 142 
1 n ALA 143 
1 n ILE 144 
1 n PRO 145 
1 n PRO 146 
1 n VAL 147 
1 n SER 148 
1 n LEU 149 
1 n PHE 150 
1 n ALA 151 
1 n GLU 152 
1 n ALA 153 
1 n GLU 154 
1 n ALA 155 
1 n THR 156 
1 n ALA 157 
1 n PRO 158 
1 n VAL 159 
1 n LEU 160 
1 n GLY 161 
1 n ARG 162 
1 n LYS 163 
1 n GLU 164 
1 n GLU 165 
1 n ASP 166 
1 n THR 167 
1 n SER 168 
1 n TRP 169 
1 n LEU 170 
1 n LEU 171 
1 n LEU 172 
1 n SER 173 
1 n LYS 174 
1 n ASP 175 
1 n SER 176 
1 n ASP 177 
1 n ASN 178 
1 n HIS 179 
1 n ASN 180 
1 n ARG 181 
1 n SER 182 
1 n GLY 183 
1 n ASN 184 
1 n ASN 185 
1 n SER 186 
1 n SER 187 
1 n THR 188 
1 n SER 189 
1 n SER 190 
1 n SER 191 
1 n SER 192 
1 n GLN 193 
1 n TYR 194 
1 n PHE 195 
1 n GLY 196 
1 n GLU 197 
1 n VAL 198 
1 n ASP 199 
1 n GLN 200 
1 n TYR 201 
1 n PHE 202 
1 n ASP 203 
1 n LEU 204 
1 n VAL 205 
1 n GLY 206 
1 n TYR 207 
1 n ASN 208 
1 n SER 209 
1 n TYR 210 
1 n TYR 211 
1 n ASP 212 
1 n SER 213 
1 n HIS 214 
1 n MET 215 
1 n SER 216 
1 n ASN 217 
1 n GLN 218 
1 n GLU 219 
1 n GLN 220 
1 n TYR 221 
1 n VAL 222 
1 n MET 223 
1 n GLN 224 
1 n GLU 225 
1 n GLN 226 
1 n GLN 227 
1 n HIS 228 
1 n LEU 229 
1 n GLN 230 
1 n GLN 231 
1 n MET 232 
1 n GLN 233 
1 n LYS 234 
1 n GLU 235 
1 n TYR 236 
1 n ALA 237 
1 n GLU 238 
1 n GLN 239 
1 n GLN 240 
1 n MET 241 
1 n GLN 242 
1 n LYS 243 
1 n GLU 244 
1 n TYR 245 
1 n VAL 246 
1 n GLU 247 
1 n ASN 248 
1 n GLU 249 
1 n GLY 250 
1 n SER 251 
1 n GLU 252 
1 n CYS 253 
1 n ILE 254 
1 n VAL 255 
1 n PRO 256 
1 n SER 257 
1 n GLN 258 
1 n SER 259 
1 n THR 260 
1 n ILE 261 
1 n VAL 262 
1 n ARG 263 
1 n ARG 264 
1 n PRO 265 
1 n HIS 266 
1 n GLN 267 
1 n SER 268 
1 n GLY 269 
1 n TYR 270 
1 n ALA 271 
1 n PRO 272 
1 n LEU 273 
1 n VAL 274 
1 n GLY 275 
1 n ALA 276 
1 n GLU 277 
1 n GLN 278 
1 n ALA 279 
1 n ALA 280 
1 n SER 281 
1 n ALA 282 
1 n THR 283 
1 n ALA 284 
1 n GLY 285 
1 n ALA 286 
1 n SER 287 
1 n ALA 288 
1 n TYR 289 
1 n THR 290 
1 n ASP 291 
1 n SER 292 
1 n VAL 293 
1 n ASN 294 
1 n ASN 295 
1 n SER 296 
1 n ILE 297 
1 n SER 298 
1 n PHE 299 
1 n SER 300 
1 n MET 301 
1 n GLU 302 
1 n ALA 303 
1 n GLY 304 
1 n ILE 305 
1 n VAL 306 
1 n PRO 307 
1 n ASP 308 
1 n ASN 309 
1 n THR 310 
1 n VAL 311 
1 n GLN 312 
1 n SER 313 
1 n SER 314 
1 n ILE 315 
1 n LEU 316 
1 n ARG 317 
1 n PRO 318 
1 n ALA 319 
1 n GLY 320 
1 n ALA 321 
1 n ILE 322 
1 n GLY 323 
1 n LEU 324 
1 n PHE 325 
1 n SER 326 
1 n SER 327 
1 n PRO 328 
1 n SER 329 
1 n LEU 330 
1 n GLN 331 
1 n THR 332 
1 n PRO 333 
1 n LEU 334 
1 n HIS 335 
1 n PHE 336 
1 n SER 337 
1 n SER 338 
1 n LYS 339 
1 n GLU 340 
1 n ARG 341 
1 n GLU 342 
1 n ALA 343 
1 n ARG 344 
1 n VAL 345 
1 n LEU 346 
1 n ARG 347 
1 n TYR 348 
1 n LYS 349 
1 n GLU 350 
1 n LYS 351 
1 n LYS 352 
1 n LYS 353 
1 n SER 354 
1 n ARG 355 
1 n LYS 356 
1 n PHE 357 
1 n GLU 358 
1 n LYS 359 
1 n THR 360 
1 n THR 361 
1 n ARG 362 
1 n TYR 363 
1 n ALA 364 
1 n THR 365 
1 n ARG 366 
1 n LYS 367 
1 n ALA 368 
1 n TYR 369 
1 n ALA 370 
1 n GLU 371 
1 n ALA 372 
1 n ARG 373 
1 n PRO 374 
1 n ARG 375 
1 n ILE 376 
1 n LYS 377 
1 n GLY 378 
1 n ARG 379 
1 n PHE 380 
1 n ALA 381 
1 n LYS 382 
1 n ARG 383 
1 n SER 384 
1 n ASP 385 
1 n ALA 386 
1 n GLU 387 
1 n MET 388 
1 n GLU 389 
1 n VAL 390 
1 n ASP 391 
1 n GLN 392 
1 n THR 393 
1 n PHE 394 
1 n SER 395 
1 n THR 396 
1 n ALA 397 
1 n ALA 398 
1 n LEU 399 
1 n SER 400 
1 n ASP 401 
1 n SER 402 
1 n SER 403 
1 n TYR 404 
1 n SER 405 
1 n THR 406 
1 n VAL 407 
1 n PRO 408 
1 n TRP 409 
1 n PHE 410 
2 n ALA 1   
2 n PRO 2   
2 n PRO 3   
2 n VAL 4   
2 n ARG 5   
2 n GLU 6   
2 n GLN 7   
2 n ASP 8   
2 n ARG 9   
2 n LEU 10  
2 n MET 11  
2 n PRO 12  
2 n ILE 13  
2 n ALA 14  
2 n ASN 15  
2 n VAL 16  
2 n ILE 17  
2 n ARG 18  
2 n ILE 19  
2 n MET 20  
2 n ARG 21  
2 n ARG 22  
2 n VAL 23  
2 n LEU 24  
2 n PRO 25  
2 n PRO 26  
2 n HIS 27  
2 n ALA 28  
2 n LYS 29  
2 n ILE 30  
2 n SER 31  
2 n ASP 32  
2 n ASP 33  
2 n ALA 34  
2 n LYS 35  
2 n GLU 36  
2 n THR 37  
2 n ILE 38  
2 n GLN 39  
2 n GLU 40  
2 n CYS 41  
2 n VAL 42  
2 n SER 43  
2 n GLU 44  
2 n TYR 45  
2 n ILE 46  
2 n SER 47  
2 n PHE 48  
2 n ILE 49  
2 n THR 50  
2 n GLY 51  
2 n GLU 52  
2 n ALA 53  
2 n ASN 54  
2 n GLU 55  
2 n ARG 56  
2 n CYS 57  
2 n GLN 58  
2 n ARG 59  
2 n GLU 60  
2 n GLN 61  
2 n ARG 62  
2 n LYS 63  
2 n THR 64  
2 n ILE 65  
2 n THR 66  
2 n ALA 67  
2 n GLU 68  
2 n ASP 69  
2 n VAL 70  
2 n LEU 71  
2 n TRP 72  
2 n ALA 73  
2 n MET 74  
2 n SER 75  
2 n ARG 76  
2 n LEU 77  
2 n GLY 78  
2 n PHE 79  
2 n ASP 80  
2 n ASP 81  
2 n TYR 82  
2 n VAL 83  
2 n GLU 84  
2 n PRO 85  
2 n LEU 86  
2 n SER 87  
2 n ILE 88  
2 n TYR 89  
2 n LEU 90  
2 n HIS 91  
2 n ARG 92  
2 n PHE 93  
2 n ARG 94  
2 n GLU 95  
3 n HIS 1   
3 n ALA 2   
3 n VAL 3   
3 n ALA 4   
3 n GLU 5   
3 n GLU 6   
3 n GLU 7   
3 n GLU 8   
3 n ALA 9   
3 n GLU 10  
3 n ALA 11  
3 n GLN 12  
3 n PRO 13  
3 n LEU 14  
3 n GLN 15  
3 n THR 16  
3 n ALA 17  
3 n LEU 18  
3 n PRO 19  
3 n LEU 20  
3 n GLY 21  
3 n ARG 22  
3 n VAL 23  
3 n LYS 24  
3 n ARG 25  
3 n ILE 26  
3 n MET 27  
3 n ARG 28  
3 n VAL 29  
3 n ASP 30  
3 n SER 31  
3 n GLU 32  
3 n VAL 33  
3 n LYS 34  
3 n LYS 35  
3 n VAL 36  
3 n THR 37  
3 n ALA 38  
3 n GLU 39  
3 n ALA 40  
3 n SER 41  
3 n LEU 42  
3 n LEU 43  
3 n ILE 44  
3 n ALA 45  
3 n ALA 46  
3 n ALA 47  
3 n THR 48  
3 n GLU 49  
3 n LEU 50  
3 n PHE 51  
3 n LEU 52  
3 n GLY 53  
3 n THR 54  
3 n LEU 55  
3 n ALA 56  
3 n ALA 57  
3 n GLY 58  
3 n ALA 59  
3 n HIS 60  
3 n THR 61  
3 n ALA 62  
3 n ALA 63  
3 n SER 64  
3 n GLN 65  
3 n GLY 66  
3 n GLY 67  
3 n ARG 68  
3 n ARG 69  
3 n THR 70  
3 n VAL 71  
3 n ARG 72  
3 n ALA 73  
3 n ALA 74  
3 n HIS 75  
3 n VAL 76  
3 n ARG 77  
3 n ALA 78  
3 n ALA 79  
3 n VAL 80  
3 n ARG 81  
3 n ALA 82  
3 n HIS 83  
3 n ARG 84  
3 n PRO 85  
3 n THR 86  
3 n ALA 87  
3 n ASP 88  
3 n PHE 89  
3 n LEU 90  
3 n LEU 91  
3 n ASP 92  
3 n CYS 93  
3 n LEU 94  
3 n PRO 95  
3 n ALA 96  
3 n ALA 97  
3 n ALA 98  
3 n GLU 99  
3 n ALA 100 
3 n ALA 101 
3 n PRO 102 
3 n ARG 103 
3 n VAL 104 
3 n ALA 105 
3 n ARG 106 
4 n DC  1   
4 n DA  2   
4 n DC  3   
4 n DG  4   
4 n DC  5   
4 n DA  6   
4 n DC  7   
4 n DC  8   
4 n DA  9   
4 n DG  10  
4 n DA  11  
4 n DC  12  
4 n DC  13  
4 n DA  14  
4 n DC  15  
4 n DA  16  
4 n DC  17  
4 n DC  18  
4 n DA  19  
4 n DG  20  
4 n DA  21  
4 n DA  22  
4 n DA  23  
4 n DC  24  
4 n DA  25  
4 n DA  26  
4 n DA  27  
4 n DC  28  
4 n DA  29  
4 n DA  30  
4 n DA  31  
5 n DT  1   
5 n DT  2   
5 n DT  3   
5 n DG  4   
5 n DT  5   
5 n DT  6   
5 n DT  7   
5 n DG  8   
5 n DT  9   
5 n DT  10  
5 n DT  11  
5 n DC  12  
5 n DT  13  
5 n DG  14  
5 n DG  15  
5 n DT  16  
5 n DG  17  
5 n DT  18  
5 n DG  19  
5 n DG  20  
5 n DT  21  
5 n DC  22  
5 n DT  23  
5 n DG  24  
5 n DG  25  
5 n DT  26  
5 n DG  27  
5 n DC  28  
5 n DG  29  
5 n DT  30  
5 n DG  31  
#
_ma_data.content_type "model coordinates"
_ma_data.id           1
_ma_data.name         Model
#
_ma_model_list.data_id          1
_ma_model_list.model_group_id   1
_ma_model_list.model_group_name "AlphaFold-beta-20231127 (927599d6-1efe-4fa9-85d2-a29f909d212e @ 2024-12-16 01:20:38)"
_ma_model_list.model_id         1
_ma_model_list.model_name       "Top ranked model"
_ma_model_list.model_type       "Ab initio model"
_ma_model_list.ordinal_id       1
#
loop_
_ma_protocol_step.method_type
_ma_protocol_step.ordinal_id
_ma_protocol_step.protocol_id
_ma_protocol_step.step_id
"coevolution MSA" 1 1 1 
"template search" 2 1 2 
modeling          3 1 3 
#
loop_
_ma_qa_metric.id
_ma_qa_metric.mode
_ma_qa_metric.name
_ma_qa_metric.software_group_id
_ma_qa_metric.type
1 global pLDDT 1 pLDDT 
2 local  pLDDT 1 pLDDT 
#
_ma_qa_metric_global.metric_id    1
_ma_qa_metric_global.metric_value 58.94
_ma_qa_metric_global.model_id     1
_ma_qa_metric_global.ordinal_id   1
#
_ma_software_group.group_id    1
_ma_software_group.ordinal_id  1
_ma_software_group.software_id 1
#
loop_
_ma_target_entity.data_id
_ma_target_entity.entity_id
_ma_target_entity.origin
1 1 . 
1 2 . 
1 3 . 
1 4 . 
1 5 . 
#
loop_
_ma_target_entity_instance.asym_id
_ma_target_entity_instance.details
_ma_target_entity_instance.entity_id
A . 1 
B . 2 
C . 3 
D . 4 
E . 5 
#
loop_
_pdbx_data_usage.details
_pdbx_data_usage.id
_pdbx_data_usage.type
_pdbx_data_usage.url
;NON-COMMERCIAL USE ONLY, BY USING THIS FILE YOU AGREE TO THE TERMS OF USE FOUND
AT alphafoldserver.com/output-terms.
;
1 license    ? 
;THE INFORMATION IS NOT INTENDED FOR, HAS NOT BEEN VALIDATED FOR, AND IS NOT
APPROVED FOR CLINICAL USE. IT SHOULD NOT BE USED FOR CLINICAL PURPOSE OR RELIED
ON FOR MEDICAL OR OTHER PROFESSIONAL ADVICE. IT IS THEORETICAL MODELLING ONLY
AND CAUTION SHOULD BE EXERCISED IN ITS USE. IT IS PROVIDED "AS-IS" WITHOUT ANY
WARRANTY OF ANY KIND, WHETHER EXPRESSED OR IMPLIED. NO WARRANTY IS GIVEN THAT
USE OF THE INFORMATION SHALL NOT INFRINGE THE RIGHTS OF ANY THIRD PARTY.
;
2 disclaimer ? 
#
loop_
_pdbx_poly_seq_scheme.asym_id
_pdbx_poly_seq_scheme.auth_seq_num
_pdbx_poly_seq_scheme.entity_id
_pdbx_poly_seq_scheme.hetero
_pdbx_poly_seq_scheme.mon_id
_pdbx_poly_seq_scheme.pdb_ins_code
_pdbx_poly_seq_scheme.pdb_seq_num
_pdbx_poly_seq_scheme.pdb_strand_id
_pdbx_poly_seq_scheme.seq_id
A 1   1 n MET . 1   A 1   
A 2   1 n PRO . 2   A 2   
A 3   1 n ARG . 3   A 3   
A 4   1 n CYS . 4   A 4   
A 5   1 n ASN . 5   A 5   
A 6   1 n LYS . 6   A 6   
A 7   1 n CYS . 7   A 7   
A 8   1 n LEU . 8   A 8   
A 9   1 n SER . 9   A 9   
A 10  1 n GLU . 10  A 10  
A 11  1 n ASN . 11  A 11  
A 12  1 n ASP . 12  A 12  
A 13  1 n SER . 13  A 13  
A 14  1 n ALA . 14  A 14  
A 15  1 n SER . 15  A 15  
A 16  1 n GLU . 16  A 16  
A 17  1 n ASP . 17  A 17  
A 18  1 n ARG . 18  A 18  
A 19  1 n HIS . 19  A 19  
A 20  1 n TRP . 20  A 20  
A 21  1 n HIS . 21  A 21  
A 22  1 n ARG . 22  A 22  
A 23  1 n THR . 23  A 23  
A 24  1 n ALA . 24  A 24  
A 25  1 n THR . 25  A 25  
A 26  1 n LEU . 26  A 26  
A 27  1 n PHE . 27  A 27  
A 28  1 n MET . 28  A 28  
A 29  1 n ASN . 29  A 29  
A 30  1 n CYS . 30  A 30  
A 31  1 n VAL . 31  A 31  
A 32  1 n SER . 32  A 32  
A 33  1 n ASN . 33  A 33  
A 34  1 n GLY . 34  A 34  
A 35  1 n THR . 35  A 35  
A 36  1 n VAL . 36  A 36  
A 37  1 n TYR . 37  A 37  
A 38  1 n GLU . 38  A 38  
A 39  1 n GLU . 39  A 39  
A 40  1 n ALA . 40  A 40  
A 41  1 n VAL . 41  A 41  
A 42  1 n GLY . 42  A 42  
A 43  1 n ARG . 43  A 43  
A 44  1 n GLU . 44  A 44  
A 45  1 n GLY . 45  A 45  
A 46  1 n CYS . 46  A 46  
A 47  1 n TRP . 47  A 47  
A 48  1 n ALA . 48  A 48  
A 49  1 n ARG . 49  A 49  
A 50  1 n LEU . 50  A 50  
A 51  1 n CYS . 51  A 51  
A 52  1 n ASP . 52  A 52  
A 53  1 n GLY . 53  A 53  
A 54  1 n CYS . 54  A 54  
A 55  1 n CYS . 55  A 55  
A 56  1 n THR . 56  A 56  
A 57  1 n VAL . 57  A 57  
A 58  1 n PRO . 58  A 58  
A 59  1 n SER . 59  A 59  
A 60  1 n VAL . 60  A 60  
A 61  1 n VAL . 61  A 61  
A 62  1 n TYR . 62  A 62  
A 63  1 n CYS . 63  A 63  
A 64  1 n ARG . 64  A 64  
A 65  1 n ALA . 65  A 65  
A 66  1 n ASP . 66  A 66  
A 67  1 n SER . 67  A 67  
A 68  1 n ALA . 68  A 68  
A 69  1 n TYR . 69  A 69  
A 70  1 n LEU . 70  A 70  
A 71  1 n CYS . 71  A 71  
A 72  1 n ALA . 72  A 72  
A 73  1 n SER . 73  A 73  
A 74  1 n CYS . 74  A 74  
A 75  1 n ASP . 75  A 75  
A 76  1 n ALA . 76  A 76  
A 77  1 n GLN . 77  A 77  
A 78  1 n ILE . 78  A 78  
A 79  1 n HIS . 79  A 79  
A 80  1 n ALA . 80  A 80  
A 81  1 n ALA . 81  A 81  
A 82  1 n ASN . 82  A 82  
A 83  1 n ARG . 83  A 83  
A 84  1 n VAL . 84  A 84  
A 85  1 n ALA . 85  A 85  
A 86  1 n SER . 86  A 86  
A 87  1 n ARG . 87  A 87  
A 88  1 n HIS . 88  A 88  
A 89  1 n GLU . 89  A 89  
A 90  1 n ARG . 90  A 90  
A 91  1 n VAL . 91  A 91  
A 92  1 n LEU . 92  A 92  
A 93  1 n LEU . 93  A 93  
A 94  1 n SER . 94  A 94  
A 95  1 n GLU . 95  A 95  
A 96  1 n ALA . 96  A 96  
A 97  1 n TYR . 97  A 97  
A 98  1 n LYS . 98  A 98  
A 99  1 n HIS . 99  A 99  
A 100 1 n ALA . 100 A 100 
A 101 1 n PRO . 101 A 101 
A 102 1 n VAL . 102 A 102 
A 103 1 n MET . 103 A 103 
A 104 1 n LEU . 104 A 104 
A 105 1 n ASP . 105 A 105 
A 106 1 n CYS . 106 A 106 
A 107 1 n HIS . 107 A 107 
A 108 1 n ALA . 108 A 108 
A 109 1 n ASP . 109 A 109 
A 110 1 n ALA . 110 A 110 
A 111 1 n ALA . 111 A 111 
A 112 1 n ALA . 112 A 112 
A 113 1 n LEU . 113 A 113 
A 114 1 n CYS . 114 A 114 
A 115 1 n ALA . 115 A 115 
A 116 1 n ALA . 116 A 116 
A 117 1 n TYR . 117 A 117 
A 118 1 n GLU . 118 A 118 
A 119 1 n ALA . 119 A 119 
A 120 1 n GLN . 120 A 120 
A 121 1 n VAL . 121 A 121 
A 122 1 n HIS . 122 A 122 
A 123 1 n TYR . 123 A 123 
A 124 1 n ALA . 124 A 124 
A 125 1 n ASN . 125 A 125 
A 126 1 n LEU . 126 A 126 
A 127 1 n LEU . 127 A 127 
A 128 1 n THR . 128 A 128 
A 129 1 n VAL . 129 A 129 
A 130 1 n MET . 130 A 130 
A 131 1 n HIS . 131 A 131 
A 132 1 n GLN . 132 A 132 
A 133 1 n ARG . 133 A 133 
A 134 1 n MET . 134 A 134 
A 135 1 n PRO . 135 A 135 
A 136 1 n VAL . 136 A 136 
A 137 1 n VAL . 137 A 137 
A 138 1 n SER . 138 A 138 
A 139 1 n HIS . 139 A 139 
A 140 1 n PRO . 140 A 140 
A 141 1 n ALA . 141 A 141 
A 142 1 n VAL . 142 A 142 
A 143 1 n ALA . 143 A 143 
A 144 1 n ILE . 144 A 144 
A 145 1 n PRO . 145 A 145 
A 146 1 n PRO . 146 A 146 
A 147 1 n VAL . 147 A 147 
A 148 1 n SER . 148 A 148 
A 149 1 n LEU . 149 A 149 
A 150 1 n PHE . 150 A 150 
A 151 1 n ALA . 151 A 151 
A 152 1 n GLU . 152 A 152 
A 153 1 n ALA . 153 A 153 
A 154 1 n GLU . 154 A 154 
A 155 1 n ALA . 155 A 155 
A 156 1 n THR . 156 A 156 
A 157 1 n ALA . 157 A 157 
A 158 1 n PRO . 158 A 158 
A 159 1 n VAL . 159 A 159 
A 160 1 n LEU . 160 A 160 
A 161 1 n GLY . 161 A 161 
A 162 1 n ARG . 162 A 162 
A 163 1 n LYS . 163 A 163 
A 164 1 n GLU . 164 A 164 
A 165 1 n GLU . 165 A 165 
A 166 1 n ASP . 166 A 166 
A 167 1 n THR . 167 A 167 
A 168 1 n SER . 168 A 168 
A 169 1 n TRP . 169 A 169 
A 170 1 n LEU . 170 A 170 
A 171 1 n LEU . 171 A 171 
A 172 1 n LEU . 172 A 172 
A 173 1 n SER . 173 A 173 
A 174 1 n LYS . 174 A 174 
A 175 1 n ASP . 175 A 175 
A 176 1 n SER . 176 A 176 
A 177 1 n ASP . 177 A 177 
A 178 1 n ASN . 178 A 178 
A 179 1 n HIS . 179 A 179 
A 180 1 n ASN . 180 A 180 
A 181 1 n ARG . 181 A 181 
A 182 1 n SER . 182 A 182 
A 183 1 n GLY . 183 A 183 
A 184 1 n ASN . 184 A 184 
A 185 1 n ASN . 185 A 185 
A 186 1 n SER . 186 A 186 
A 187 1 n SER . 187 A 187 
A 188 1 n THR . 188 A 188 
A 189 1 n SER . 189 A 189 
A 190 1 n SER . 190 A 190 
A 191 1 n SER . 191 A 191 
A 192 1 n SER . 192 A 192 
A 193 1 n GLN . 193 A 193 
A 194 1 n TYR . 194 A 194 
A 195 1 n PHE . 195 A 195 
A 196 1 n GLY . 196 A 196 
A 197 1 n GLU . 197 A 197 
A 198 1 n VAL . 198 A 198 
A 199 1 n ASP . 199 A 199 
A 200 1 n GLN . 200 A 200 
A 201 1 n TYR . 201 A 201 
A 202 1 n PHE . 202 A 202 
A 203 1 n ASP . 203 A 203 
A 204 1 n LEU . 204 A 204 
A 205 1 n VAL . 205 A 205 
A 206 1 n GLY . 206 A 206 
A 207 1 n TYR . 207 A 207 
A 208 1 n ASN . 208 A 208 
A 209 1 n SER . 209 A 209 
A 210 1 n TYR . 210 A 210 
A 211 1 n TYR . 211 A 211 
A 212 1 n ASP . 212 A 212 
A 213 1 n SER . 213 A 213 
A 214 1 n HIS . 214 A 214 
A 215 1 n MET . 215 A 215 
A 216 1 n SER . 216 A 216 
A 217 1 n ASN . 217 A 217 
A 218 1 n GLN . 218 A 218 
A 219 1 n GLU . 219 A 219 
A 220 1 n GLN . 220 A 220 
A 221 1 n TYR . 221 A 221 
A 222 1 n VAL . 222 A 222 
A 223 1 n MET . 223 A 223 
A 224 1 n GLN . 224 A 224 
A 225 1 n GLU . 225 A 225 
A 226 1 n GLN . 226 A 226 
A 227 1 n GLN . 227 A 227 
A 228 1 n HIS . 228 A 228 
A 229 1 n LEU . 229 A 229 
A 230 1 n GLN . 230 A 230 
A 231 1 n GLN . 231 A 231 
A 232 1 n MET . 232 A 232 
A 233 1 n GLN . 233 A 233 
A 234 1 n LYS . 234 A 234 
A 235 1 n GLU . 235 A 235 
A 236 1 n TYR . 236 A 236 
A 237 1 n ALA . 237 A 237 
A 238 1 n GLU . 238 A 238 
A 239 1 n GLN . 239 A 239 
A 240 1 n GLN . 240 A 240 
A 241 1 n MET . 241 A 241 
A 242 1 n GLN . 242 A 242 
A 243 1 n LYS . 243 A 243 
A 244 1 n GLU . 244 A 244 
A 245 1 n TYR . 245 A 245 
A 246 1 n VAL . 246 A 246 
A 247 1 n GLU . 247 A 247 
A 248 1 n ASN . 248 A 248 
A 249 1 n GLU . 249 A 249 
A 250 1 n GLY . 250 A 250 
A 251 1 n SER . 251 A 251 
A 252 1 n GLU . 252 A 252 
A 253 1 n CYS . 253 A 253 
A 254 1 n ILE . 254 A 254 
A 255 1 n VAL . 255 A 255 
A 256 1 n PRO . 256 A 256 
A 257 1 n SER . 257 A 257 
A 258 1 n GLN . 258 A 258 
A 259 1 n SER . 259 A 259 
A 260 1 n THR . 260 A 260 
A 261 1 n ILE . 261 A 261 
A 262 1 n VAL . 262 A 262 
A 263 1 n ARG . 263 A 263 
A 264 1 n ARG . 264 A 264 
A 265 1 n PRO . 265 A 265 
A 266 1 n HIS . 266 A 266 
A 267 1 n GLN . 267 A 267 
A 268 1 n SER . 268 A 268 
A 269 1 n GLY . 269 A 269 
A 270 1 n TYR . 270 A 270 
A 271 1 n ALA . 271 A 271 
A 272 1 n PRO . 272 A 272 
A 273 1 n LEU . 273 A 273 
A 274 1 n VAL . 274 A 274 
A 275 1 n GLY . 275 A 275 
A 276 1 n ALA . 276 A 276 
A 277 1 n GLU . 277 A 277 
A 278 1 n GLN . 278 A 278 
A 279 1 n ALA . 279 A 279 
A 280 1 n ALA . 280 A 280 
A 281 1 n SER . 281 A 281 
A 282 1 n ALA . 282 A 282 
A 283 1 n THR . 283 A 283 
A 284 1 n ALA . 284 A 284 
A 285 1 n GLY . 285 A 285 
A 286 1 n ALA . 286 A 286 
A 287 1 n SER . 287 A 287 
A 288 1 n ALA . 288 A 288 
A 289 1 n TYR . 289 A 289 
A 290 1 n THR . 290 A 290 
A 291 1 n ASP . 291 A 291 
A 292 1 n SER . 292 A 292 
A 293 1 n VAL . 293 A 293 
A 294 1 n ASN . 294 A 294 
A 295 1 n ASN . 295 A 295 
A 296 1 n SER . 296 A 296 
A 297 1 n ILE . 297 A 297 
A 298 1 n SER . 298 A 298 
A 299 1 n PHE . 299 A 299 
A 300 1 n SER . 300 A 300 
A 301 1 n MET . 301 A 301 
A 302 1 n GLU . 302 A 302 
A 303 1 n ALA . 303 A 303 
A 304 1 n GLY . 304 A 304 
A 305 1 n ILE . 305 A 305 
A 306 1 n VAL . 306 A 306 
A 307 1 n PRO . 307 A 307 
A 308 1 n ASP . 308 A 308 
A 309 1 n ASN . 309 A 309 
A 310 1 n THR . 310 A 310 
A 311 1 n VAL . 311 A 311 
A 312 1 n GLN . 312 A 312 
A 313 1 n SER . 313 A 313 
A 314 1 n SER . 314 A 314 
A 315 1 n ILE . 315 A 315 
A 316 1 n LEU . 316 A 316 
A 317 1 n ARG . 317 A 317 
A 318 1 n PRO . 318 A 318 
A 319 1 n ALA . 319 A 319 
A 320 1 n GLY . 320 A 320 
A 321 1 n ALA . 321 A 321 
A 322 1 n ILE . 322 A 322 
A 323 1 n GLY . 323 A 323 
A 324 1 n LEU . 324 A 324 
A 325 1 n PHE . 325 A 325 
A 326 1 n SER . 326 A 326 
A 327 1 n SER . 327 A 327 
A 328 1 n PRO . 328 A 328 
A 329 1 n SER . 329 A 329 
A 330 1 n LEU . 330 A 330 
A 331 1 n GLN . 331 A 331 
A 332 1 n THR . 332 A 332 
A 333 1 n PRO . 333 A 333 
A 334 1 n LEU . 334 A 334 
A 335 1 n HIS . 335 A 335 
A 336 1 n PHE . 336 A 336 
A 337 1 n SER . 337 A 337 
A 338 1 n SER . 338 A 338 
A 339 1 n LYS . 339 A 339 
A 340 1 n GLU . 340 A 340 
A 341 1 n ARG . 341 A 341 
A 342 1 n GLU . 342 A 342 
A 343 1 n ALA . 343 A 343 
A 344 1 n ARG . 344 A 344 
A 345 1 n VAL . 345 A 345 
A 346 1 n LEU . 346 A 346 
A 347 1 n ARG . 347 A 347 
A 348 1 n TYR . 348 A 348 
A 349 1 n LYS . 349 A 349 
A 350 1 n GLU . 350 A 350 
A 351 1 n LYS . 351 A 351 
A 352 1 n LYS . 352 A 352 
A 353 1 n LYS . 353 A 353 
A 354 1 n SER . 354 A 354 
A 355 1 n ARG . 355 A 355 
A 356 1 n LYS . 356 A 356 
A 357 1 n PHE . 357 A 357 
A 358 1 n GLU . 358 A 358 
A 359 1 n LYS . 359 A 359 
A 360 1 n THR . 360 A 360 
A 361 1 n THR . 361 A 361 
A 362 1 n ARG . 362 A 362 
A 363 1 n TYR . 363 A 363 
A 364 1 n ALA . 364 A 364 
A 365 1 n THR . 365 A 365 
A 366 1 n ARG . 366 A 366 
A 367 1 n LYS . 367 A 367 
A 368 1 n ALA . 368 A 368 
A 369 1 n TYR . 369 A 369 
A 370 1 n ALA . 370 A 370 
A 371 1 n GLU . 371 A 371 
A 372 1 n ALA . 372 A 372 
A 373 1 n ARG . 373 A 373 
A 374 1 n PRO . 374 A 374 
A 375 1 n ARG . 375 A 375 
A 376 1 n ILE . 376 A 376 
A 377 1 n LYS . 377 A 377 
A 378 1 n GLY . 378 A 378 
A 379 1 n ARG . 379 A 379 
A 380 1 n PHE . 380 A 380 
A 381 1 n ALA . 381 A 381 
A 382 1 n LYS . 382 A 382 
A 383 1 n ARG . 383 A 383 
A 384 1 n SER . 384 A 384 
A 385 1 n ASP . 385 A 385 
A 386 1 n ALA . 386 A 386 
A 387 1 n GLU . 387 A 387 
A 388 1 n MET . 388 A 388 
A 389 1 n GLU . 389 A 389 
A 390 1 n VAL . 390 A 390 
A 391 1 n ASP . 391 A 391 
A 392 1 n GLN . 392 A 392 
A 393 1 n THR . 393 A 393 
A 394 1 n PHE . 394 A 394 
A 395 1 n SER . 395 A 395 
A 396 1 n THR . 396 A 396 
A 397 1 n ALA . 397 A 397 
A 398 1 n ALA . 398 A 398 
A 399 1 n LEU . 399 A 399 
A 400 1 n SER . 400 A 400 
A 401 1 n ASP . 401 A 401 
A 402 1 n SER . 402 A 402 
A 403 1 n SER . 403 A 403 
A 404 1 n TYR . 404 A 404 
A 405 1 n SER . 405 A 405 
A 406 1 n THR . 406 A 406 
A 407 1 n VAL . 407 A 407 
A 408 1 n PRO . 408 A 408 
A 409 1 n TRP . 409 A 409 
A 410 1 n PHE . 410 A 410 
B 1   2 n ALA . 1   B 1   
B 2   2 n PRO . 2   B 2   
B 3   2 n PRO . 3   B 3   
B 4   2 n VAL . 4   B 4   
B 5   2 n ARG . 5   B 5   
B 6   2 n GLU . 6   B 6   
B 7   2 n GLN . 7   B 7   
B 8   2 n ASP . 8   B 8   
B 9   2 n ARG . 9   B 9   
B 10  2 n LEU . 10  B 10  
B 11  2 n MET . 11  B 11  
B 12  2 n PRO . 12  B 12  
B 13  2 n ILE . 13  B 13  
B 14  2 n ALA . 14  B 14  
B 15  2 n ASN . 15  B 15  
B 16  2 n VAL . 16  B 16  
B 17  2 n ILE . 17  B 17  
B 18  2 n ARG . 18  B 18  
B 19  2 n ILE . 19  B 19  
B 20  2 n MET . 20  B 20  
B 21  2 n ARG . 21  B 21  
B 22  2 n ARG . 22  B 22  
B 23  2 n VAL . 23  B 23  
B 24  2 n LEU . 24  B 24  
B 25  2 n PRO . 25  B 25  
B 26  2 n PRO . 26  B 26  
B 27  2 n HIS . 27  B 27  
B 28  2 n ALA . 28  B 28  
B 29  2 n LYS . 29  B 29  
B 30  2 n ILE . 30  B 30  
B 31  2 n SER . 31  B 31  
B 32  2 n ASP . 32  B 32  
B 33  2 n ASP . 33  B 33  
B 34  2 n ALA . 34  B 34  
B 35  2 n LYS . 35  B 35  
B 36  2 n GLU . 36  B 36  
B 37  2 n THR . 37  B 37  
B 38  2 n ILE . 38  B 38  
B 39  2 n GLN . 39  B 39  
B 40  2 n GLU . 40  B 40  
B 41  2 n CYS . 41  B 41  
B 42  2 n VAL . 42  B 42  
B 43  2 n SER . 43  B 43  
B 44  2 n GLU . 44  B 44  
B 45  2 n TYR . 45  B 45  
B 46  2 n ILE . 46  B 46  
B 47  2 n SER . 47  B 47  
B 48  2 n PHE . 48  B 48  
B 49  2 n ILE . 49  B 49  
B 50  2 n THR . 50  B 50  
B 51  2 n GLY . 51  B 51  
B 52  2 n GLU . 52  B 52  
B 53  2 n ALA . 53  B 53  
B 54  2 n ASN . 54  B 54  
B 55  2 n GLU . 55  B 55  
B 56  2 n ARG . 56  B 56  
B 57  2 n CYS . 57  B 57  
B 58  2 n GLN . 58  B 58  
B 59  2 n ARG . 59  B 59  
B 60  2 n GLU . 60  B 60  
B 61  2 n GLN . 61  B 61  
B 62  2 n ARG . 62  B 62  
B 63  2 n LYS . 63  B 63  
B 64  2 n THR . 64  B 64  
B 65  2 n ILE . 65  B 65  
B 66  2 n THR . 66  B 66  
B 67  2 n ALA . 67  B 67  
B 68  2 n GLU . 68  B 68  
B 69  2 n ASP . 69  B 69  
B 70  2 n VAL . 70  B 70  
B 71  2 n LEU . 71  B 71  
B 72  2 n TRP . 72  B 72  
B 73  2 n ALA . 73  B 73  
B 74  2 n MET . 74  B 74  
B 75  2 n SER . 75  B 75  
B 76  2 n ARG . 76  B 76  
B 77  2 n LEU . 77  B 77  
B 78  2 n GLY . 78  B 78  
B 79  2 n PHE . 79  B 79  
B 80  2 n ASP . 80  B 80  
B 81  2 n ASP . 81  B 81  
B 82  2 n TYR . 82  B 82  
B 83  2 n VAL . 83  B 83  
B 84  2 n GLU . 84  B 84  
B 85  2 n PRO . 85  B 85  
B 86  2 n LEU . 86  B 86  
B 87  2 n SER . 87  B 87  
B 88  2 n ILE . 88  B 88  
B 89  2 n TYR . 89  B 89  
B 90  2 n LEU . 90  B 90  
B 91  2 n HIS . 91  B 91  
B 92  2 n ARG . 92  B 92  
B 93  2 n PHE . 93  B 93  
B 94  2 n ARG . 94  B 94  
B 95  2 n GLU . 95  B 95  
C 1   3 n HIS . 1   C 1   
C 2   3 n ALA . 2   C 2   
C 3   3 n VAL . 3   C 3   
C 4   3 n ALA . 4   C 4   
C 5   3 n GLU . 5   C 5   
C 6   3 n GLU . 6   C 6   
C 7   3 n GLU . 7   C 7   
C 8   3 n GLU . 8   C 8   
C 9   3 n ALA . 9   C 9   
C 10  3 n GLU . 10  C 10  
C 11  3 n ALA . 11  C 11  
C 12  3 n GLN . 12  C 12  
C 13  3 n PRO . 13  C 13  
C 14  3 n LEU . 14  C 14  
C 15  3 n GLN . 15  C 15  
C 16  3 n THR . 16  C 16  
C 17  3 n ALA . 17  C 17  
C 18  3 n LEU . 18  C 18  
C 19  3 n PRO . 19  C 19  
C 20  3 n LEU . 20  C 20  
C 21  3 n GLY . 21  C 21  
C 22  3 n ARG . 22  C 22  
C 23  3 n VAL . 23  C 23  
C 24  3 n LYS . 24  C 24  
C 25  3 n ARG . 25  C 25  
C 26  3 n ILE . 26  C 26  
C 27  3 n MET . 27  C 27  
C 28  3 n ARG . 28  C 28  
C 29  3 n VAL . 29  C 29  
C 30  3 n ASP . 30  C 30  
C 31  3 n SER . 31  C 31  
C 32  3 n GLU . 32  C 32  
C 33  3 n VAL . 33  C 33  
C 34  3 n LYS . 34  C 34  
C 35  3 n LYS . 35  C 35  
C 36  3 n VAL . 36  C 36  
C 37  3 n THR . 37  C 37  
C 38  3 n ALA . 38  C 38  
C 39  3 n GLU . 39  C 39  
C 40  3 n ALA . 40  C 40  
C 41  3 n SER . 41  C 41  
C 42  3 n LEU . 42  C 42  
C 43  3 n LEU . 43  C 43  
C 44  3 n ILE . 44  C 44  
C 45  3 n ALA . 45  C 45  
C 46  3 n ALA . 46  C 46  
C 47  3 n ALA . 47  C 47  
C 48  3 n THR . 48  C 48  
C 49  3 n GLU . 49  C 49  
C 50  3 n LEU . 50  C 50  
C 51  3 n PHE . 51  C 51  
C 52  3 n LEU . 52  C 52  
C 53  3 n GLY . 53  C 53  
C 54  3 n THR . 54  C 54  
C 55  3 n LEU . 55  C 55  
C 56  3 n ALA . 56  C 56  
C 57  3 n ALA . 57  C 57  
C 58  3 n GLY . 58  C 58  
C 59  3 n ALA . 59  C 59  
C 60  3 n HIS . 60  C 60  
C 61  3 n THR . 61  C 61  
C 62  3 n ALA . 62  C 62  
C 63  3 n ALA . 63  C 63  
C 64  3 n SER . 64  C 64  
C 65  3 n GLN . 65  C 65  
C 66  3 n GLY . 66  C 66  
C 67  3 n GLY . 67  C 67  
C 68  3 n ARG . 68  C 68  
C 69  3 n ARG . 69  C 69  
C 70  3 n THR . 70  C 70  
C 71  3 n VAL . 71  C 71  
C 72  3 n ARG . 72  C 72  
C 73  3 n ALA . 73  C 73  
C 74  3 n ALA . 74  C 74  
C 75  3 n HIS . 75  C 75  
C 76  3 n VAL . 76  C 76  
C 77  3 n ARG . 77  C 77  
C 78  3 n ALA . 78  C 78  
C 79  3 n ALA . 79  C 79  
C 80  3 n VAL . 80  C 80  
C 81  3 n ARG . 81  C 81  
C 82  3 n ALA . 82  C 82  
C 83  3 n HIS . 83  C 83  
C 84  3 n ARG . 84  C 84  
C 85  3 n PRO . 85  C 85  
C 86  3 n THR . 86  C 86  
C 87  3 n ALA . 87  C 87  
C 88  3 n ASP . 88  C 88  
C 89  3 n PHE . 89  C 89  
C 90  3 n LEU . 90  C 90  
C 91  3 n LEU . 91  C 91  
C 92  3 n ASP . 92  C 92  
C 93  3 n CYS . 93  C 93  
C 94  3 n LEU . 94  C 94  
C 95  3 n PRO . 95  C 95  
C 96  3 n ALA . 96  C 96  
C 97  3 n ALA . 97  C 97  
C 98  3 n ALA . 98  C 98  
C 99  3 n GLU . 99  C 99  
C 100 3 n ALA . 100 C 100 
C 101 3 n ALA . 101 C 101 
C 102 3 n PRO . 102 C 102 
C 103 3 n ARG . 103 C 103 
C 104 3 n VAL . 104 C 104 
C 105 3 n ALA . 105 C 105 
C 106 3 n ARG . 106 C 106 
D 1   4 n DC  . 1   D 1   
D 2   4 n DA  . 2   D 2   
D 3   4 n DC  . 3   D 3   
D 4   4 n DG  . 4   D 4   
D 5   4 n DC  . 5   D 5   
D 6   4 n DA  . 6   D 6   
D 7   4 n DC  . 7   D 7   
D 8   4 n DC  . 8   D 8   
D 9   4 n DA  . 9   D 9   
D 10  4 n DG  . 10  D 10  
D 11  4 n DA  . 11  D 11  
D 12  4 n DC  . 12  D 12  
D 13  4 n DC  . 13  D 13  
D 14  4 n DA  . 14  D 14  
D 15  4 n DC  . 15  D 15  
D 16  4 n DA  . 16  D 16  
D 17  4 n DC  . 17  D 17  
D 18  4 n DC  . 18  D 18  
D 19  4 n DA  . 19  D 19  
D 20  4 n DG  . 20  D 20  
D 21  4 n DA  . 21  D 21  
D 22  4 n DA  . 22  D 22  
D 23  4 n DA  . 23  D 23  
D 24  4 n DC  . 24  D 24  
D 25  4 n DA  . 25  D 25  
D 26  4 n DA  . 26  D 26  
D 27  4 n DA  . 27  D 27  
D 28  4 n DC  . 28  D 28  
D 29  4 n DA  . 29  D 29  
D 30  4 n DA  . 30  D 30  
D 31  4 n DA  . 31  D 31  
E 1   5 n DT  . 1   E 1   
E 2   5 n DT  . 2   E 2   
E 3   5 n DT  . 3   E 3   
E 4   5 n DG  . 4   E 4   
E 5   5 n DT  . 5   E 5   
E 6   5 n DT  . 6   E 6   
E 7   5 n DT  . 7   E 7   
E 8   5 n DG  . 8   E 8   
E 9   5 n DT  . 9   E 9   
E 10  5 n DT  . 10  E 10  
E 11  5 n DT  . 11  E 11  
E 12  5 n DC  . 12  E 12  
E 13  5 n DT  . 13  E 13  
E 14  5 n DG  . 14  E 14  
E 15  5 n DG  . 15  E 15  
E 16  5 n DT  . 16  E 16  
E 17  5 n DG  . 17  E 17  
E 18  5 n DT  . 18  E 18  
E 19  5 n DG  . 19  E 19  
E 20  5 n DG  . 20  E 20  
E 21  5 n DT  . 21  E 21  
E 22  5 n DC  . 22  E 22  
E 23  5 n DT  . 23  E 23  
E 24  5 n DG  . 24  E 24  
E 25  5 n DG  . 25  E 25  
E 26  5 n DT  . 26  E 26  
E 27  5 n DG  . 27  E 27  
E 28  5 n DC  . 28  E 28  
E 29  5 n DG  . 29  E 29  
E 30  5 n DT  . 30  E 30  
E 31  5 n DG  . 31  E 31  
#
_software.classification other
_software.date           ?
_software.description    "Structure prediction"
_software.name           AlphaFold
_software.pdbx_ordinal   1
_software.type           package
_software.version        "AlphaFold-beta-20231127 (927599d6-1efe-4fa9-85d2-a29f909d212e @ 2024-12-16 01:20:38)"
#
loop_
_struct_asym.entity_id
_struct_asym.id
1 A 
2 B 
3 C 
4 D 
5 E 
#
loop_
_atom_site.group_PDB
_atom_site.id
_atom_site.type_symbol
_atom_site.label_atom_id
_atom_site.label_alt_id
_atom_site.label_comp_id
_atom_site.label_asym_id
_atom_site.label_entity_id
_atom_site.label_seq_id
_atom_site.pdbx_PDB_ins_code
_atom_site.Cartn_x
_atom_site.Cartn_y
_atom_site.Cartn_z
_atom_site.occupancy
_atom_site.B_iso_or_equiv
_atom_site.auth_seq_id
_atom_site.auth_asym_id
_atom_site.pdbx_PDB_model_num
ATOM 1    N N     . MET A 1 1   ? 31.108  63.361  14.788  1.00 22.61 1   A 1 
ATOM 2    C CA    . MET A 1 1   ? 29.967  62.466  14.494  1.00 24.24 1   A 1 
ATOM 3    C C     . MET A 1 1   ? 29.175  62.943  13.253  1.00 26.36 1   A 1 
ATOM 4    O O     . MET A 1 1   ? 28.022  63.339  13.427  1.00 21.89 1   A 1 
ATOM 5    C CB    . MET A 1 1   ? 29.026  62.390  15.706  1.00 22.19 1   A 1 
ATOM 6    C CG    . MET A 1 1   ? 29.625  61.761  16.962  1.00 18.03 1   A 1 
ATOM 7    S SD    . MET A 1 1   ? 28.412  61.767  18.304  1.00 15.48 1   A 1 
ATOM 8    C CE    . MET A 1 1   ? 29.229  60.719  19.522  1.00 14.25 1   A 1 
ATOM 9    N N     . PRO A 1 2   ? 29.723  62.995  12.014  1.00 23.64 2   A 1 
ATOM 10   C CA    . PRO A 1 2   ? 29.009  63.598  10.891  1.00 25.46 2   A 1 
ATOM 11   C C     . PRO A 1 2   ? 27.921  62.650  10.360  1.00 25.82 2   A 1 
ATOM 12   O O     . PRO A 1 2   ? 28.172  61.474  10.094  1.00 23.17 2   A 1 
ATOM 13   C CB    . PRO A 1 2   ? 30.100  63.915  9.858   1.00 23.87 2   A 1 
ATOM 14   C CG    . PRO A 1 2   ? 31.146  62.827  10.116  1.00 22.86 2   A 1 
ATOM 15   C CD    . PRO A 1 2   ? 31.048  62.563  11.628  1.00 24.59 2   A 1 
ATOM 16   N N     . ARG A 1 3   ? 26.669  63.157  10.207  1.00 25.61 3   A 1 
ATOM 17   C CA    . ARG A 1 3   ? 25.516  62.425  9.671   1.00 27.30 3   A 1 
ATOM 18   C C     . ARG A 1 3   ? 25.671  62.286  8.148   1.00 26.54 3   A 1 
ATOM 19   O O     . ARG A 1 3   ? 25.569  63.279  7.441   1.00 24.47 3   A 1 
ATOM 20   C CB    . ARG A 1 3   ? 24.216  63.165  10.018  1.00 26.64 3   A 1 
ATOM 21   C CG    . ARG A 1 3   ? 23.805  63.080  11.499  1.00 23.05 3   A 1 
ATOM 22   C CD    . ARG A 1 3   ? 22.515  63.875  11.733  1.00 20.91 3   A 1 
ATOM 23   N NE    . ARG A 1 3   ? 21.990  63.714  13.103  1.00 18.98 3   A 1 
ATOM 24   C CZ    . ARG A 1 3   ? 20.914  64.307  13.618  1.00 16.97 3   A 1 
ATOM 25   N NH1   . ARG A 1 3   ? 20.216  65.159  12.921  1.00 16.09 3   A 1 
ATOM 26   N NH2   . ARG A 1 3   ? 20.530  64.052  14.828  1.00 14.68 3   A 1 
ATOM 27   N N     . CYS A 1 4   ? 25.889  61.078  7.629   1.00 29.11 4   A 1 
ATOM 28   C CA    . CYS A 1 4   ? 25.901  60.845  6.179   1.00 31.31 4   A 1 
ATOM 29   C C     . CYS A 1 4   ? 24.459  60.813  5.639   1.00 31.14 4   A 1 
ATOM 30   O O     . CYS A 1 4   ? 23.747  59.842  5.857   1.00 29.49 4   A 1 
ATOM 31   C CB    . CYS A 1 4   ? 26.689  59.577  5.868   1.00 30.43 4   A 1 
ATOM 32   S SG    . CYS A 1 4   ? 27.155  59.561  4.100   1.00 26.24 4   A 1 
ATOM 33   N N     . ASN A 1 5   ? 24.025  61.887  4.960   1.00 26.31 5   A 1 
ATOM 34   C CA    . ASN A 1 5   ? 22.615  62.148  4.593   1.00 27.97 5   A 1 
ATOM 35   C C     . ASN A 1 5   ? 22.106  61.489  3.297   1.00 27.67 5   A 1 
ATOM 36   O O     . ASN A 1 5   ? 20.912  61.579  3.027   1.00 25.56 5   A 1 
ATOM 37   C CB    . ASN A 1 5   ? 22.438  63.680  4.469   1.00 27.05 5   A 1 
ATOM 38   C CG    . ASN A 1 5   ? 21.963  64.386  5.722   1.00 22.89 5   A 1 
ATOM 39   O OD1   . ASN A 1 5   ? 21.656  63.816  6.757   1.00 22.05 5   A 1 
ATOM 40   N ND2   . ASN A 1 5   ? 21.871  65.708  5.673   1.00 21.86 5   A 1 
ATOM 41   N N     . LYS A 1 6   ? 22.958  60.940  2.422   1.00 27.36 6   A 1 
ATOM 42   C CA    . LYS A 1 6   ? 22.752  61.072  0.967   1.00 31.16 6   A 1 
ATOM 43   C C     . LYS A 1 6   ? 21.884  59.992  0.277   1.00 30.45 6   A 1 
ATOM 44   O O     . LYS A 1 6   ? 21.946  59.893  -0.947  1.00 27.81 6   A 1 
ATOM 45   C CB    . LYS A 1 6   ? 24.107  61.275  0.257   1.00 29.81 6   A 1 
ATOM 46   C CG    . LYS A 1 6   ? 24.213  62.662  -0.389  1.00 26.35 6   A 1 
ATOM 47   C CD    . LYS A 1 6   ? 25.481  62.770  -1.246  1.00 24.20 6   A 1 
ATOM 48   C CE    . LYS A 1 6   ? 25.648  64.185  -1.803  1.00 21.17 6   A 1 
ATOM 49   N NZ    . LYS A 1 6   ? 26.782  64.281  -2.753  1.00 19.01 6   A 1 
ATOM 50   N N     . CYS A 1 7   ? 21.103  59.193  0.982   1.00 33.78 7   A 1 
ATOM 51   C CA    . CYS A 1 7   ? 20.250  58.177  0.341   1.00 35.88 7   A 1 
ATOM 52   C C     . CYS A 1 7   ? 19.054  58.835  -0.373  1.00 34.33 7   A 1 
ATOM 53   O O     . CYS A 1 7   ? 17.984  58.987  0.211   1.00 32.65 7   A 1 
ATOM 54   C CB    . CYS A 1 7   ? 19.838  57.113  1.368   1.00 35.08 7   A 1 
ATOM 55   S SG    . CYS A 1 7   ? 21.321  56.270  2.021   1.00 31.87 7   A 1 
ATOM 56   N N     . LEU A 1 8   ? 19.281  59.313  -1.618  1.00 29.70 8   A 1 
ATOM 57   C CA    . LEU A 1 8   ? 18.276  59.949  -2.471  1.00 33.12 8   A 1 
ATOM 58   C C     . LEU A 1 8   ? 17.301  58.927  -3.086  1.00 32.31 8   A 1 
ATOM 59   O O     . LEU A 1 8   ? 17.509  57.726  -3.020  1.00 29.95 8   A 1 
ATOM 60   C CB    . LEU A 1 8   ? 18.964  60.817  -3.549  1.00 31.07 8   A 1 
ATOM 61   C CG    . LEU A 1 8   ? 19.347  62.221  -3.077  1.00 27.69 8   A 1 
ATOM 62   C CD1   . LEU A 1 8   ? 20.292  62.877  -4.091  1.00 28.28 8   A 1 
ATOM 63   C CD2   . LEU A 1 8   ? 18.131  63.144  -2.918  1.00 30.00 8   A 1 
ATOM 64   N N     . SER A 1 9   ? 16.234  59.444  -3.690  1.00 32.32 9   A 1 
ATOM 65   C CA    . SER A 1 9   ? 14.908  58.853  -3.897  1.00 37.64 9   A 1 
ATOM 66   C C     . SER A 1 9   ? 14.642  58.288  -5.295  1.00 37.55 9   A 1 
ATOM 67   O O     . SER A 1 9   ? 13.584  58.568  -5.853  1.00 35.42 9   A 1 
ATOM 68   C CB    . SER A 1 9   ? 13.889  59.955  -3.606  1.00 35.83 9   A 1 
ATOM 69   O OG    . SER A 1 9   ? 14.051  61.014  -4.540  1.00 33.35 9   A 1 
ATOM 70   N N     . GLU A 1 10  ? 15.564  57.578  -5.929  1.00 34.00 10  A 1 
ATOM 71   C CA    . GLU A 1 10  ? 15.315  57.102  -7.300  1.00 38.06 10  A 1 
ATOM 72   C C     . GLU A 1 10  ? 14.159  56.097  -7.342  1.00 36.95 10  A 1 
ATOM 73   O O     . GLU A 1 10  ? 14.218  55.012  -6.761  1.00 34.12 10  A 1 
ATOM 74   C CB    . GLU A 1 10  ? 16.601  56.615  -7.981  1.00 35.86 10  A 1 
ATOM 75   C CG    . GLU A 1 10  ? 17.488  57.807  -8.381  1.00 32.66 10  A 1 
ATOM 76   C CD    . GLU A 1 10  ? 18.757  57.416  -9.159  1.00 31.21 10  A 1 
ATOM 77   O OE1   . GLU A 1 10  ? 19.286  58.308  -9.860  1.00 30.39 10  A 1 
ATOM 78   O OE2   . GLU A 1 10  ? 19.244  56.270  -8.995  1.00 31.18 10  A 1 
ATOM 79   N N     . ASN A 1 11  ? 13.086  56.498  -8.030  1.00 32.78 11  A 1 
ATOM 80   C CA    . ASN A 1 11  ? 11.731  55.946  -8.001  1.00 36.32 11  A 1 
ATOM 81   C C     . ASN A 1 11  ? 11.487  54.814  -9.028  1.00 34.80 11  A 1 
ATOM 82   O O     . ASN A 1 11  ? 10.334  54.612  -9.423  1.00 32.09 11  A 1 
ATOM 83   C CB    . ASN A 1 11  ? 10.744  57.111  -8.219  1.00 34.08 11  A 1 
ATOM 84   C CG    . ASN A 1 11  ? 9.923   57.507  -7.010  1.00 29.68 11  A 1 
ATOM 85   O OD1   . ASN A 1 11  ? 9.960   56.944  -5.935  1.00 30.40 11  A 1 
ATOM 86   N ND2   . ASN A 1 11  ? 9.105   58.531  -7.161  1.00 30.60 11  A 1 
ATOM 87   N N     . ASP A 1 12  ? 12.522  54.134  -9.529  1.00 36.95 12  A 1 
ATOM 88   C CA    . ASP A 1 12  ? 12.378  53.230  -10.673 1.00 41.32 12  A 1 
ATOM 89   C C     . ASP A 1 12  ? 11.470  52.022  -10.366 1.00 39.13 12  A 1 
ATOM 90   O O     . ASP A 1 12  ? 11.875  51.053  -9.719  1.00 36.51 12  A 1 
ATOM 91   C CB    . ASP A 1 12  ? 13.749  52.800  -11.219 1.00 38.24 12  A 1 
ATOM 92   C CG    . ASP A 1 12  ? 14.311  53.721  -12.311 1.00 33.23 12  A 1 
ATOM 93   O OD1   . ASP A 1 12  ? 13.506  54.437  -12.943 1.00 32.75 12  A 1 
ATOM 94   O OD2   . ASP A 1 12  ? 15.531  53.624  -12.557 1.00 33.00 12  A 1 
ATOM 95   N N     . SER A 1 13  ? 10.255  52.077  -10.897 1.00 32.15 13  A 1 
ATOM 96   C CA    . SER A 1 13  ? 9.178   51.088  -10.714 1.00 36.75 13  A 1 
ATOM 97   C C     . SER A 1 13  ? 9.479   49.692  -11.266 1.00 35.96 13  A 1 
ATOM 98   O O     . SER A 1 13  ? 8.904   48.700  -10.817 1.00 33.19 13  A 1 
ATOM 99   C CB    . SER A 1 13  ? 7.906   51.619  -11.372 1.00 34.86 13  A 1 
ATOM 100  O OG    . SER A 1 13  ? 8.114   51.831  -12.755 1.00 32.61 13  A 1 
ATOM 101  N N     . ALA A 1 14  ? 10.397  49.583  -12.226 1.00 33.52 14  A 1 
ATOM 102  C CA    . ALA A 1 14  ? 10.788  48.309  -12.833 1.00 36.65 14  A 1 
ATOM 103  C C     . ALA A 1 14  ? 11.570  47.383  -11.879 1.00 36.13 14  A 1 
ATOM 104  O O     . ALA A 1 14  ? 11.944  46.267  -12.261 1.00 33.84 14  A 1 
ATOM 105  C CB    . ALA A 1 14  ? 11.588  48.628  -14.105 1.00 34.40 14  A 1 
ATOM 106  N N     . SER A 1 15  ? 11.840  47.825  -10.654 1.00 34.61 15  A 1 
ATOM 107  C CA    . SER A 1 15  ? 12.643  47.095  -9.666  1.00 38.47 15  A 1 
ATOM 108  C C     . SER A 1 15  ? 11.890  45.966  -8.959  1.00 37.84 15  A 1 
ATOM 109  O O     . SER A 1 15  ? 12.545  45.068  -8.431  1.00 36.17 15  A 1 
ATOM 110  C CB    . SER A 1 15  ? 13.196  48.092  -8.645  1.00 37.22 15  A 1 
ATOM 111  O OG    . SER A 1 15  ? 14.144  47.466  -7.802  1.00 34.69 15  A 1 
ATOM 112  N N     . GLU A 1 16  ? 10.545  45.987  -8.941  1.00 31.54 16  A 1 
ATOM 113  C CA    . GLU A 1 16  ? 9.750   45.037  -8.130  1.00 35.09 16  A 1 
ATOM 114  C C     . GLU A 1 16  ? 9.908   43.584  -8.585  1.00 33.82 16  A 1 
ATOM 115  O O     . GLU A 1 16  ? 10.229  42.712  -7.766  1.00 31.61 16  A 1 
ATOM 116  C CB    . GLU A 1 16  ? 8.271   45.453  -8.106  1.00 33.83 16  A 1 
ATOM 117  C CG    . GLU A 1 16  ? 8.033   46.713  -7.267  1.00 30.93 16  A 1 
ATOM 118  C CD    . GLU A 1 16  ? 6.538   47.008  -7.036  1.00 29.06 16  A 1 
ATOM 119  O OE1   . GLU A 1 16  ? 6.217   47.525  -5.943  1.00 28.17 16  A 1 
ATOM 120  O OE2   . GLU A 1 16  ? 5.732   46.708  -7.947  1.00 29.85 16  A 1 
ATOM 121  N N     . ASP A 1 17  ? 9.798   43.314  -9.895  1.00 33.00 17  A 1 
ATOM 122  C CA    . ASP A 1 17  ? 9.949   41.951  -10.431 1.00 37.73 17  A 1 
ATOM 123  C C     . ASP A 1 17  ? 11.347  41.363  -10.191 1.00 36.31 17  A 1 
ATOM 124  O O     . ASP A 1 17  ? 11.513  40.165  -9.927  1.00 34.60 17  A 1 
ATOM 125  C CB    . ASP A 1 17  ? 9.641   41.934  -11.935 1.00 35.90 17  A 1 
ATOM 126  C CG    . ASP A 1 17  ? 8.170   41.680  -12.287 1.00 31.17 17  A 1 
ATOM 127  O OD1   . ASP A 1 17  ? 7.439   41.163  -11.421 1.00 30.82 17  A 1 
ATOM 128  O OD2   . ASP A 1 17  ? 7.826   41.948  -13.455 1.00 30.83 17  A 1 
ATOM 129  N N     . ARG A 1 18  ? 12.393  42.208  -10.225 1.00 31.90 18  A 1 
ATOM 130  C CA    . ARG A 1 18  ? 13.757  41.759  -9.919  1.00 35.78 18  A 1 
ATOM 131  C C     . ARG A 1 18  ? 13.932  41.443  -8.435  1.00 35.12 18  A 1 
ATOM 132  O O     . ARG A 1 18  ? 14.775  40.612  -8.110  1.00 32.64 18  A 1 
ATOM 133  C CB    . ARG A 1 18  ? 14.807  42.777  -10.372 1.00 34.13 18  A 1 
ATOM 134  C CG    . ARG A 1 18  ? 14.936  42.824  -11.908 1.00 30.20 18  A 1 
ATOM 135  C CD    . ARG A 1 18  ? 16.133  43.679  -12.297 1.00 28.78 18  A 1 
ATOM 136  N NE    . ARG A 1 18  ? 16.179  43.909  -13.746 1.00 26.70 18  A 1 
ATOM 137  C CZ    . ARG A 1 18  ? 17.108  44.565  -14.419 1.00 24.11 18  A 1 
ATOM 138  N NH1   . ARG A 1 18  ? 18.171  45.037  -13.829 1.00 23.16 18  A 1 
ATOM 139  N NH2   . ARG A 1 18  ? 16.985  44.773  -15.692 1.00 22.21 18  A 1 
ATOM 140  N N     . HIS A 1 19  ? 13.182  42.077  -7.555  1.00 29.64 19  A 1 
ATOM 141  C CA    . HIS A 1 19  ? 13.256  41.804  -6.121  1.00 33.06 19  A 1 
ATOM 142  C C     . HIS A 1 19  ? 12.762  40.397  -5.796  1.00 31.94 19  A 1 
ATOM 143  O O     . HIS A 1 19  ? 13.427  39.685  -5.038  1.00 30.38 19  A 1 
ATOM 144  C CB    . HIS A 1 19  ? 12.517  42.880  -5.316  1.00 32.88 19  A 1 
ATOM 145  C CG    . HIS A 1 19  ? 13.484  43.690  -4.502  1.00 29.89 19  A 1 
ATOM 146  N ND1   . HIS A 1 19  ? 14.330  44.658  -4.982  1.00 29.95 19  A 1 
ATOM 147  C CD2   . HIS A 1 19  ? 13.752  43.563  -3.165  1.00 29.52 19  A 1 
ATOM 148  C CE1   . HIS A 1 19  ? 15.074  45.111  -3.970  1.00 29.10 19  A 1 
ATOM 149  N NE2   . HIS A 1 19  ? 14.769  44.467  -2.843  1.00 28.73 19  A 1 
ATOM 150  N N     . TRP A 1 20  ? 11.689  39.941  -6.441  1.00 32.96 20  A 1 
ATOM 151  C CA    . TRP A 1 20  ? 11.156  38.588  -6.274  1.00 30.87 20  A 1 
ATOM 152  C C     . TRP A 1 20  ? 12.130  37.507  -6.707  1.00 29.43 20  A 1 
ATOM 153  O O     . TRP A 1 20  ? 12.396  36.554  -5.963  1.00 26.95 20  A 1 
ATOM 154  C CB    . TRP A 1 20  ? 9.837   38.455  -7.028  1.00 29.08 20  A 1 
ATOM 155  C CG    . TRP A 1 20  ? 8.724   38.898  -6.175  1.00 26.00 20  A 1 
ATOM 156  C CD1   . TRP A 1 20  ? 8.167   40.124  -6.159  1.00 23.63 20  A 1 
ATOM 157  C CD2   . TRP A 1 20  ? 8.145   38.142  -5.076  1.00 24.57 20  A 1 
ATOM 158  N NE1   . TRP A 1 20  ? 7.298   40.208  -5.089  1.00 21.90 20  A 1 
ATOM 159  C CE2   . TRP A 1 20  ? 7.289   39.018  -4.378  1.00 23.13 20  A 1 
ATOM 160  C CE3   . TRP A 1 20  ? 8.317   36.838  -4.598  1.00 26.22 20  A 1 
ATOM 161  C CZ2   . TRP A 1 20  ? 6.667   38.602  -3.180  1.00 26.50 20  A 1 
ATOM 162  C CZ3   . TRP A 1 20  ? 7.667   36.412  -3.425  1.00 26.78 20  A 1 
ATOM 163  C CH2   . TRP A 1 20  ? 6.888   37.296  -2.715  1.00 27.80 20  A 1 
ATOM 164  N N     . HIS A 1 21  ? 12.753  37.666  -7.878  1.00 30.00 21  A 1 
ATOM 165  C CA    . HIS A 1 21  ? 13.816  36.763  -8.296  1.00 32.36 21  A 1 
ATOM 166  C C     . HIS A 1 21  ? 14.983  36.759  -7.311  1.00 31.14 21  A 1 
ATOM 167  O O     . HIS A 1 21  ? 15.542  35.702  -7.023  1.00 29.45 21  A 1 
ATOM 168  C CB    . HIS A 1 21  ? 14.272  37.088  -9.720  1.00 31.70 21  A 1 
ATOM 169  C CG    . HIS A 1 21  ? 13.542  36.259  -10.738 1.00 28.33 21  A 1 
ATOM 170  N ND1   . HIS A 1 21  ? 13.691  34.901  -10.916 1.00 27.98 21  A 1 
ATOM 171  C CD2   . HIS A 1 21  ? 12.605  36.669  -11.644 1.00 28.06 21  A 1 
ATOM 172  C CE1   . HIS A 1 21  ? 12.864  34.504  -11.896 1.00 26.96 21  A 1 
ATOM 173  N NE2   . HIS A 1 21  ? 12.187  35.553  -12.365 1.00 26.29 21  A 1 
ATOM 174  N N     . ARG A 1 22  ? 15.332  37.907  -6.768  1.00 26.41 22  A 1 
ATOM 175  C CA    . ARG A 1 22  ? 16.469  38.022  -5.857  1.00 28.01 22  A 1 
ATOM 176  C C     . ARG A 1 22  ? 16.183  37.406  -4.485  1.00 27.12 22  A 1 
ATOM 177  O O     . ARG A 1 22  ? 17.065  36.736  -3.959  1.00 25.40 22  A 1 
ATOM 178  C CB    . ARG A 1 22  ? 16.916  39.492  -5.768  1.00 27.64 22  A 1 
ATOM 179  C CG    . ARG A 1 22  ? 18.419  39.602  -5.558  1.00 24.46 22  A 1 
ATOM 180  C CD    . ARG A 1 22  ? 18.828  41.079  -5.567  1.00 22.27 22  A 1 
ATOM 181  N NE    . ARG A 1 22  ? 20.283  41.242  -5.708  1.00 20.76 22  A 1 
ATOM 182  C CZ    . ARG A 1 22  ? 20.938  42.394  -5.741  1.00 18.29 22  A 1 
ATOM 183  N NH1   . ARG A 1 22  ? 20.316  43.532  -5.595  1.00 17.54 22  A 1 
ATOM 184  N NH2   . ARG A 1 22  ? 22.221  42.420  -5.932  1.00 16.29 22  A 1 
ATOM 185  N N     . THR A 1 23  ? 14.977  37.543  -3.949  1.00 29.02 23  A 1 
ATOM 186  C CA    . THR A 1 23  ? 14.578  36.891  -2.699  1.00 29.16 23  A 1 
ATOM 187  C C     . THR A 1 23  ? 14.485  35.380  -2.863  1.00 27.95 23  A 1 
ATOM 188  O O     . THR A 1 23  ? 15.067  34.669  -2.048  1.00 26.23 23  A 1 
ATOM 189  C CB    . THR A 1 23  ? 13.267  37.440  -2.125  1.00 28.21 23  A 1 
ATOM 190  O OG1   . THR A 1 23  ? 12.341  37.710  -3.142  1.00 26.60 23  A 1 
ATOM 191  C CG2   . THR A 1 23  ? 13.496  38.732  -1.352  1.00 28.54 23  A 1 
ATOM 192  N N     . ALA A 1 24  ? 13.915  34.894  -3.953  1.00 26.41 24  A 1 
ATOM 193  C CA    . ALA A 1 24  ? 13.914  33.456  -4.248  1.00 26.08 24  A 1 
ATOM 194  C C     . ALA A 1 24  ? 15.346  32.900  -4.402  1.00 26.10 24  A 1 
ATOM 195  O O     . ALA A 1 24  ? 15.658  31.808  -3.916  1.00 24.49 24  A 1 
ATOM 196  C CB    . ALA A 1 24  ? 13.083  33.220  -5.513  1.00 24.86 24  A 1 
ATOM 197  N N     . THR A 1 25  ? 16.259  33.662  -5.011  1.00 26.13 25  A 1 
ATOM 198  C CA    . THR A 1 25  ? 17.675  33.259  -5.152  1.00 25.13 25  A 1 
ATOM 199  C C     . THR A 1 25  ? 18.419  33.311  -3.812  1.00 24.99 25  A 1 
ATOM 200  O O     . THR A 1 25  ? 19.268  32.461  -3.553  1.00 23.03 25  A 1 
ATOM 201  C CB    . THR A 1 25  ? 18.413  34.100  -6.191  1.00 24.44 25  A 1 
ATOM 202  O OG1   . THR A 1 25  ? 17.671  34.297  -7.363  1.00 21.61 25  A 1 
ATOM 203  C CG2   . THR A 1 25  ? 19.702  33.414  -6.664  1.00 22.27 25  A 1 
ATOM 204  N N     . LEU A 1 26  ? 18.102  34.277  -2.940  1.00 26.04 26  A 1 
ATOM 205  C CA    . LEU A 1 26  ? 18.666  34.352  -1.590  1.00 26.77 26  A 1 
ATOM 206  C C     . LEU A 1 26  ? 18.252  33.151  -0.736  1.00 26.56 26  A 1 
ATOM 207  O O     . LEU A 1 26  ? 19.111  32.569  -0.073  1.00 24.72 26  A 1 
ATOM 208  C CB    . LEU A 1 26  ? 18.264  35.675  -0.922  1.00 24.96 26  A 1 
ATOM 209  C CG    . LEU A 1 26  ? 19.200  36.849  -1.269  1.00 21.57 26  A 1 
ATOM 210  C CD1   . LEU A 1 26  ? 18.526  38.179  -0.951  1.00 20.63 26  A 1 
ATOM 211  C CD2   . LEU A 1 26  ? 20.502  36.769  -0.484  1.00 21.81 26  A 1 
ATOM 212  N N     . PHE A 1 27  ? 16.996  32.714  -0.848  1.00 28.62 27  A 1 
ATOM 213  C CA    . PHE A 1 27  ? 16.508  31.489  -0.217  1.00 28.63 27  A 1 
ATOM 214  C C     . PHE A 1 27  ? 17.322  30.260  -0.640  1.00 29.22 27  A 1 
ATOM 215  O O     . PHE A 1 27  ? 17.780  29.499  0.218   1.00 26.31 27  A 1 
ATOM 216  C CB    . PHE A 1 27  ? 15.035  31.281  -0.562  1.00 26.26 27  A 1 
ATOM 217  C CG    . PHE A 1 27  ? 14.115  31.726  0.543   1.00 22.18 27  A 1 
ATOM 218  C CD1   . PHE A 1 27  ? 13.697  30.790  1.498   1.00 20.34 27  A 1 
ATOM 219  C CD2   . PHE A 1 27  ? 13.681  33.055  0.627   1.00 20.31 27  A 1 
ATOM 220  C CE1   . PHE A 1 27  ? 12.844  31.176  2.521   1.00 18.55 27  A 1 
ATOM 221  C CE2   . PHE A 1 27  ? 12.830  33.448  1.658   1.00 18.72 27  A 1 
ATOM 222  C CZ    . PHE A 1 27  ? 12.404  32.506  2.602   1.00 18.67 27  A 1 
ATOM 223  N N     . MET A 1 28  ? 17.577  30.095  -1.937  1.00 31.60 28  A 1 
ATOM 224  C CA    . MET A 1 28  ? 18.406  28.981  -2.408  1.00 31.45 28  A 1 
ATOM 225  C C     . MET A 1 28  ? 19.860  29.081  -1.929  1.00 32.56 28  A 1 
ATOM 226  O O     . MET A 1 28  ? 20.460  28.059  -1.602  1.00 30.12 28  A 1 
ATOM 227  C CB    . MET A 1 28  ? 18.383  28.888  -3.935  1.00 29.42 28  A 1 
ATOM 228  C CG    . MET A 1 28  ? 17.066  28.314  -4.470  1.00 25.55 28  A 1 
ATOM 229  S SD    . MET A 1 28  ? 17.266  27.537  -6.098  1.00 22.82 28  A 1 
ATOM 230  C CE    . MET A 1 28  ? 15.530  27.206  -6.496  1.00 21.28 28  A 1 
ATOM 231  N N     . ASN A 1 29  ? 20.432  30.262  -1.865  1.00 28.53 29  A 1 
ATOM 232  C CA    . ASN A 1 29  ? 21.834  30.432  -1.493  1.00 28.43 29  A 1 
ATOM 233  C C     . ASN A 1 29  ? 22.110  30.145  -0.014  1.00 27.95 29  A 1 
ATOM 234  O O     . ASN A 1 29  ? 23.142  29.550  0.283   1.00 25.60 29  A 1 
ATOM 235  C CB    . ASN A 1 29  ? 22.328  31.826  -1.911  1.00 26.98 29  A 1 
ATOM 236  C CG    . ASN A 1 29  ? 22.769  31.880  -3.360  1.00 22.94 29  A 1 
ATOM 237  O OD1   . ASN A 1 29  ? 23.084  30.900  -4.001  1.00 22.18 29  A 1 
ATOM 238  N ND2   . ASN A 1 29  ? 22.856  33.069  -3.918  1.00 22.13 29  A 1 
ATOM 239  N N     . CYS A 1 30  ? 21.206  30.486  0.900   1.00 34.99 30  A 1 
ATOM 240  C CA    . CYS A 1 30  ? 21.392  30.193  2.329   1.00 36.32 30  A 1 
ATOM 241  C C     . CYS A 1 30  ? 21.511  28.684  2.604   1.00 35.49 30  A 1 
ATOM 242  O O     . CYS A 1 30  ? 22.256  28.284  3.483   1.00 32.63 30  A 1 
ATOM 243  C CB    . CYS A 1 30  ? 20.254  30.817  3.143   1.00 34.23 30  A 1 
ATOM 244  S SG    . CYS A 1 30  ? 20.523  32.608  3.296   1.00 30.50 30  A 1 
ATOM 245  N N     . VAL A 1 31  ? 20.857  27.850  1.804   1.00 32.64 31  A 1 
ATOM 246  C CA    . VAL A 1 31  ? 20.975  26.382  1.909   1.00 35.02 31  A 1 
ATOM 247  C C     . VAL A 1 31  ? 22.345  25.877  1.431   1.00 33.86 31  A 1 
ATOM 248  O O     . VAL A 1 31  ? 22.826  24.838  1.886   1.00 31.50 31  A 1 
ATOM 249  C CB    . VAL A 1 31  ? 19.837  25.689  1.144   1.00 33.36 31  A 1 
ATOM 250  C CG1   . VAL A 1 31  ? 19.843  24.167  1.348   1.00 30.62 31  A 1 
ATOM 251  C CG2   . VAL A 1 31  ? 18.455  26.197  1.585   1.00 31.35 31  A 1 
ATOM 252  N N     . SER A 1 32  ? 22.997  26.592  0.505   1.00 31.57 32  A 1 
ATOM 253  C CA    . SER A 1 32  ? 24.243  26.153  -0.129  1.00 33.57 32  A 1 
ATOM 254  C C     . SER A 1 32  ? 25.492  26.424  0.709   1.00 32.68 32  A 1 
ATOM 255  O O     . SER A 1 32  ? 26.383  25.571  0.779   1.00 29.83 32  A 1 
ATOM 256  C CB    . SER A 1 32  ? 24.392  26.776  -1.516  1.00 31.41 32  A 1 
ATOM 257  O OG    . SER A 1 32  ? 24.731  28.149  -1.473  1.00 29.33 32  A 1 
ATOM 258  N N     . ASN A 1 33  ? 25.570  27.598  1.323   1.00 29.23 33  A 1 
ATOM 259  C CA    . ASN A 1 33  ? 26.702  27.937  2.167   1.00 30.75 33  A 1 
ATOM 260  C C     . ASN A 1 33  ? 26.612  27.130  3.454   1.00 29.83 33  A 1 
ATOM 261  O O     . ASN A 1 33  ? 25.672  27.266  4.225   1.00 27.39 33  A 1 
ATOM 262  C CB    . ASN A 1 33  ? 26.789  29.452  2.382   1.00 29.32 33  A 1 
ATOM 263  C CG    . ASN A 1 33  ? 27.457  30.162  1.214   1.00 25.35 33  A 1 
ATOM 264  O OD1   . ASN A 1 33  ? 28.161  29.577  0.406   1.00 24.56 33  A 1 
ATOM 265  N ND2   . ASN A 1 33  ? 27.291  31.456  1.114   1.00 24.56 33  A 1 
ATOM 266  N N     . GLY A 1 34  ? 27.592  26.276  3.670   1.00 32.23 34  A 1 
ATOM 267  C CA    . GLY A 1 34  ? 27.728  25.440  4.867   1.00 32.22 34  A 1 
ATOM 268  C C     . GLY A 1 34  ? 28.046  26.222  6.144   1.00 31.51 34  A 1 
ATOM 269  O O     . GLY A 1 34  ? 28.800  25.709  6.975   1.00 29.34 34  A 1 
ATOM 270  N N     . THR A 1 35  ? 27.551  27.464  6.273   1.00 30.67 35  A 1 
ATOM 271  C CA    . THR A 1 35  ? 27.541  28.177  7.533   1.00 32.10 35  A 1 
ATOM 272  C C     . THR A 1 35  ? 26.794  27.313  8.533   1.00 31.04 35  A 1 
ATOM 273  O O     . THR A 1 35  ? 25.689  26.841  8.267   1.00 28.49 35  A 1 
ATOM 274  C CB    . THR A 1 35  ? 26.898  29.564  7.416   1.00 30.58 35  A 1 
ATOM 275  O OG1   . THR A 1 35  ? 25.770  29.528  6.566   1.00 28.14 35  A 1 
ATOM 276  C CG2   . THR A 1 35  ? 27.883  30.560  6.811   1.00 28.46 35  A 1 
ATOM 277  N N     . VAL A 1 36  ? 27.456  27.057  9.639   1.00 30.88 36  A 1 
ATOM 278  C CA    . VAL A 1 36  ? 26.873  26.437  10.811  1.00 32.48 36  A 1 
ATOM 279  C C     . VAL A 1 36  ? 25.651  27.274  11.151  1.00 32.03 36  A 1 
ATOM 280  O O     . VAL A 1 36  ? 25.792  28.446  11.489  1.00 30.23 36  A 1 
ATOM 281  C CB    . VAL A 1 36  ? 27.893  26.429  11.972  1.00 30.66 36  A 1 
ATOM 282  C CG1   . VAL A 1 36  ? 27.349  25.704  13.199  1.00 27.74 36  A 1 
ATOM 283  C CG2   . VAL A 1 36  ? 29.196  25.733  11.553  1.00 29.26 36  A 1 
ATOM 284  N N     . TYR A 1 37  ? 24.461  26.711  10.969  1.00 31.49 37  A 1 
ATOM 285  C CA    . TYR A 1 37  ? 23.272  27.260  11.594  1.00 32.34 37  A 1 
ATOM 286  C C     . TYR A 1 37  ? 23.550  27.179  13.092  1.00 32.01 37  A 1 
ATOM 287  O O     . TYR A 1 37  ? 23.416  26.109  13.684  1.00 30.12 37  A 1 
ATOM 288  C CB    . TYR A 1 37  ? 22.017  26.486  11.170  1.00 31.08 37  A 1 
ATOM 289  C CG    . TYR A 1 37  ? 21.426  26.911  9.841   1.00 29.18 37  A 1 
ATOM 290  C CD1   . TYR A 1 37  ? 20.399  27.872  9.805   1.00 28.52 37  A 1 
ATOM 291  C CD2   . TYR A 1 37  ? 21.873  26.341  8.638   1.00 29.10 37  A 1 
ATOM 292  C CE1   . TYR A 1 37  ? 19.823  28.269  8.584   1.00 26.84 37  A 1 
ATOM 293  C CE2   . TYR A 1 37  ? 21.312  26.736  7.402   1.00 25.70 37  A 1 
ATOM 294  C CZ    . TYR A 1 37  ? 20.275  27.699  7.375   1.00 24.48 37  A 1 
ATOM 295  O OH    . TYR A 1 37  ? 19.718  28.079  6.179   1.00 24.06 37  A 1 
ATOM 296  N N     . GLU A 1 38  ? 24.055  28.260  13.675  1.00 28.85 38  A 1 
ATOM 297  C CA    . GLU A 1 38  ? 24.038  28.412  15.110  1.00 31.43 38  A 1 
ATOM 298  C C     . GLU A 1 38  ? 22.579  28.331  15.514  1.00 30.76 38  A 1 
ATOM 299  O O     . GLU A 1 38  ? 21.762  29.184  15.156  1.00 29.23 38  A 1 
ATOM 300  C CB    . GLU A 1 38  ? 24.688  29.724  15.575  1.00 30.91 38  A 1 
ATOM 301  C CG    . GLU A 1 38  ? 26.226  29.635  15.566  1.00 27.95 38  A 1 
ATOM 302  C CD    . GLU A 1 38  ? 26.913  30.850  16.212  1.00 25.44 38  A 1 
ATOM 303  O OE1   . GLU A 1 38  ? 28.062  30.676  16.672  1.00 24.51 38  A 1 
ATOM 304  O OE2   . GLU A 1 38  ? 26.314  31.944  16.221  1.00 24.52 38  A 1 
ATOM 305  N N     . GLU A 1 39  ? 22.248  27.231  16.172  1.00 31.37 39  A 1 
ATOM 306  C CA    . GLU A 1 39  ? 20.942  27.047  16.760  1.00 33.49 39  A 1 
ATOM 307  C C     . GLU A 1 39  ? 20.763  28.182  17.757  1.00 31.84 39  A 1 
ATOM 308  O O     . GLU A 1 39  ? 21.414  28.215  18.806  1.00 30.19 39  A 1 
ATOM 309  C CB    . GLU A 1 39  ? 20.858  25.676  17.431  1.00 33.35 39  A 1 
ATOM 310  C CG    . GLU A 1 39  ? 20.743  24.562  16.387  1.00 30.52 39  A 1 
ATOM 311  C CD    . GLU A 1 39  ? 20.901  23.151  16.957  1.00 28.49 39  A 1 
ATOM 312  O OE1   . GLU A 1 39  ? 20.455  22.205  16.267  1.00 27.29 39  A 1 
ATOM 313  O OE2   . GLU A 1 39  ? 21.495  22.989  18.042  1.00 27.09 39  A 1 
ATOM 314  N N     . ALA A 1 40  ? 19.907  29.141  17.408  1.00 33.06 40  A 1 
ATOM 315  C CA    . ALA A 1 40  ? 19.445  30.111  18.367  1.00 33.13 40  A 1 
ATOM 316  C C     . ALA A 1 40  ? 18.648  29.339  19.422  1.00 31.84 40  A 1 
ATOM 317  O O     . ALA A 1 40  ? 17.448  29.108  19.261  1.00 30.06 40  A 1 
ATOM 318  C CB    . ALA A 1 40  ? 18.636  31.199  17.655  1.00 31.67 40  A 1 
ATOM 319  N N     . VAL A 1 41  ? 19.350  28.887  20.455  1.00 32.20 41  A 1 
ATOM 320  C CA    . VAL A 1 41  ? 18.765  28.240  21.624  1.00 32.88 41  A 1 
ATOM 321  C C     . VAL A 1 41  ? 17.945  29.301  22.341  1.00 31.64 41  A 1 
ATOM 322  O O     . VAL A 1 41  ? 18.451  30.052  23.175  1.00 29.69 41  A 1 
ATOM 323  C CB    . VAL A 1 41  ? 19.843  27.608  22.529  1.00 31.03 41  A 1 
ATOM 324  C CG1   . VAL A 1 41  ? 19.191  26.840  23.684  1.00 28.36 41  A 1 
ATOM 325  C CG2   . VAL A 1 41  ? 20.730  26.627  21.765  1.00 29.83 41  A 1 
ATOM 326  N N     . GLY A 1 42  ? 16.683  29.405  21.939  1.00 32.10 42  A 1 
ATOM 327  C CA    . GLY A 1 42  ? 15.720  30.187  22.693  1.00 32.55 42  A 1 
ATOM 328  C C     . GLY A 1 42  ? 15.668  29.656  24.123  1.00 32.17 42  A 1 
ATOM 329  O O     . GLY A 1 42  ? 15.725  28.450  24.334  1.00 30.25 42  A 1 
ATOM 330  N N     . ARG A 1 43  ? 15.549  30.554  25.113  1.00 29.63 43  A 1 
ATOM 331  C CA    . ARG A 1 43  ? 15.595  30.213  26.546  1.00 32.94 43  A 1 
ATOM 332  C C     . ARG A 1 43  ? 14.659  29.065  26.967  1.00 32.16 43  A 1 
ATOM 333  O O     . ARG A 1 43  ? 14.986  28.350  27.903  1.00 29.54 43  A 1 
ATOM 334  C CB    . ARG A 1 43  ? 15.229  31.445  27.390  1.00 30.99 43  A 1 
ATOM 335  C CG    . ARG A 1 43  ? 16.423  32.344  27.696  1.00 27.99 43  A 1 
ATOM 336  C CD    . ARG A 1 43  ? 15.970  33.458  28.644  1.00 24.81 43  A 1 
ATOM 337  N NE    . ARG A 1 43  ? 17.089  34.286  29.094  1.00 22.76 43  A 1 
ATOM 338  C CZ    . ARG A 1 43  ? 17.001  35.331  29.906  1.00 20.36 43  A 1 
ATOM 339  N NH1   . ARG A 1 43  ? 15.850  35.749  30.364  1.00 20.01 43  A 1 
ATOM 340  N NH2   . ARG A 1 43  ? 18.070  35.982  30.268  1.00 19.22 43  A 1 
ATOM 341  N N     . GLU A 1 44  ? 13.521  28.918  26.304  1.00 32.72 44  A 1 
ATOM 342  C CA    . GLU A 1 44  ? 12.496  27.915  26.638  1.00 34.55 44  A 1 
ATOM 343  C C     . GLU A 1 44  ? 12.744  26.544  25.979  1.00 34.26 44  A 1 
ATOM 344  O O     . GLU A 1 44  ? 11.846  25.715  25.918  1.00 32.74 44  A 1 
ATOM 345  C CB    . GLU A 1 44  ? 11.101  28.464  26.333  1.00 33.10 44  A 1 
ATOM 346  C CG    . GLU A 1 44  ? 10.747  29.655  27.243  1.00 30.66 44  A 1 
ATOM 347  C CD    . GLU A 1 44  ? 9.306   30.137  27.061  1.00 27.30 44  A 1 
ATOM 348  O OE1   . GLU A 1 44  ? 8.848   30.865  27.970  1.00 25.48 44  A 1 
ATOM 349  O OE2   . GLU A 1 44  ? 8.704   29.839  26.019  1.00 25.50 44  A 1 
ATOM 350  N N     . GLY A 1 45  ? 13.954  26.275  25.482  1.00 34.13 45  A 1 
ATOM 351  C CA    . GLY A 1 45  ? 14.318  24.939  24.986  1.00 33.57 45  A 1 
ATOM 352  C C     . GLY A 1 45  ? 13.628  24.488  23.696  1.00 33.86 45  A 1 
ATOM 353  O O     . GLY A 1 45  ? 13.950  23.417  23.178  1.00 32.08 45  A 1 
ATOM 354  N N     . CYS A 1 46  ? 12.692  25.295  23.151  1.00 41.84 46  A 1 
ATOM 355  C CA    . CYS A 1 46  ? 12.087  25.017  21.865  1.00 43.01 46  A 1 
ATOM 356  C C     . CYS A 1 46  ? 13.134  25.239  20.769  1.00 43.38 46  A 1 
ATOM 357  O O     . CYS A 1 46  ? 13.519  26.370  20.490  1.00 41.03 46  A 1 
ATOM 358  C CB    . CYS A 1 46  ? 10.837  25.892  21.687  1.00 40.77 46  A 1 
ATOM 359  S SG    . CYS A 1 46  ? 9.900   25.343  20.228  1.00 36.73 46  A 1 
ATOM 360  N N     . TRP A 1 47  ? 13.615  24.153  20.158  1.00 47.66 47  A 1 
ATOM 361  C CA    . TRP A 1 47  ? 14.491  24.180  18.989  1.00 46.18 47  A 1 
ATOM 362  C C     . TRP A 1 47  ? 13.707  24.674  17.767  1.00 45.82 47  A 1 
ATOM 363  O O     . TRP A 1 47  ? 13.382  23.918  16.851  1.00 43.47 47  A 1 
ATOM 364  C CB    . TRP A 1 47  ? 15.106  22.798  18.762  1.00 43.53 47  A 1 
ATOM 365  C CG    . TRP A 1 47  ? 16.248  22.435  19.659  1.00 39.83 47  A 1 
ATOM 366  C CD1   . TRP A 1 47  ? 16.308  22.545  20.996  1.00 35.55 47  A 1 
ATOM 367  C CD2   . TRP A 1 47  ? 17.539  21.877  19.249  1.00 36.07 47  A 1 
ATOM 368  N NE1   . TRP A 1 47  ? 17.543  22.100  21.460  1.00 31.64 47  A 1 
ATOM 369  C CE2   . TRP A 1 47  ? 18.319  21.686  20.411  1.00 32.88 47  A 1 
ATOM 370  C CE3   . TRP A 1 47  ? 18.071  21.528  18.000  1.00 34.58 47  A 1 
ATOM 371  C CZ2   . TRP A 1 47  ? 19.629  21.152  20.333  1.00 33.24 47  A 1 
ATOM 372  C CZ3   . TRP A 1 47  ? 19.377  20.990  17.936  1.00 34.33 47  A 1 
ATOM 373  C CH2   . TRP A 1 47  ? 20.135  20.816  19.075  1.00 34.80 47  A 1 
ATOM 374  N N     . ALA A 1 48  ? 13.336  25.963  17.786  1.00 54.41 48  A 1 
ATOM 375  C CA    . ALA A 1 48  ? 12.668  26.578  16.660  1.00 56.22 48  A 1 
ATOM 376  C C     . ALA A 1 48  ? 13.676  26.727  15.515  1.00 58.18 48  A 1 
ATOM 377  O O     . ALA A 1 48  ? 14.690  27.406  15.648  1.00 55.67 48  A 1 
ATOM 378  C CB    . ALA A 1 48  ? 12.062  27.910  17.106  1.00 51.74 48  A 1 
ATOM 379  N N     . ARG A 1 49  ? 13.383  26.102  14.377  1.00 58.66 49  A 1 
ATOM 380  C CA    . ARG A 1 49  ? 14.172  26.291  13.160  1.00 60.86 49  A 1 
ATOM 381  C C     . ARG A 1 49  ? 14.223  27.774  12.823  1.00 62.58 49  A 1 
ATOM 382  O O     . ARG A 1 49  ? 13.204  28.449  12.853  1.00 59.64 49  A 1 
ATOM 383  C CB    . ARG A 1 49  ? 13.568  25.449  12.031  1.00 57.76 49  A 1 
ATOM 384  C CG    . ARG A 1 49  ? 14.353  25.585  10.726  1.00 49.51 49  A 1 
ATOM 385  C CD    . ARG A 1 49  ? 13.832  24.597  9.691   1.00 48.98 49  A 1 
ATOM 386  N NE    . ARG A 1 49  ? 14.409  24.870  8.377   1.00 42.77 49  A 1 
ATOM 387  C CZ    . ARG A 1 49  ? 14.585  24.025  7.381   1.00 37.67 49  A 1 
ATOM 388  N NH1   . ARG A 1 49  ? 14.285  22.765  7.499   1.00 37.55 49  A 1 
ATOM 389  N NH2   . ARG A 1 49  ? 15.050  24.453  6.258   1.00 36.81 49  A 1 
ATOM 390  N N     . LEU A 1 50  ? 15.412  28.273  12.496  1.00 65.59 50  A 1 
ATOM 391  C CA    . LEU A 1 50  ? 15.575  29.661  12.093  1.00 66.66 50  A 1 
ATOM 392  C C     . LEU A 1 50  ? 14.810  29.943  10.795  1.00 68.73 50  A 1 
ATOM 393  O O     . LEU A 1 50  ? 14.637  29.064  9.949   1.00 66.91 50  A 1 
ATOM 394  C CB    . LEU A 1 50  ? 17.066  30.015  11.970  1.00 62.14 50  A 1 
ATOM 395  C CG    . LEU A 1 50  ? 17.834  30.031  13.302  1.00 56.48 50  A 1 
ATOM 396  C CD1   . LEU A 1 50  ? 19.307  30.292  13.053  1.00 53.00 50  A 1 
ATOM 397  C CD2   . LEU A 1 50  ? 17.307  31.114  14.251  1.00 53.21 50  A 1 
ATOM 398  N N     . CYS A 1 51  ? 14.353  31.200  10.657  1.00 73.35 51  A 1 
ATOM 399  C CA    . CYS A 1 51  ? 13.699  31.669  9.443   1.00 73.13 51  A 1 
ATOM 400  C C     . CYS A 1 51  ? 14.655  31.532  8.248   1.00 71.28 51  A 1 
ATOM 401  O O     . CYS A 1 51  ? 15.744  32.097  8.262   1.00 66.54 51  A 1 
ATOM 402  C CB    . CYS A 1 51  ? 13.280  33.120  9.669   1.00 73.31 51  A 1 
ATOM 403  S SG    . CYS A 1 51  ? 12.632  33.878  8.157   1.00 73.13 51  A 1 
ATOM 404  N N     . ASP A 1 52  ? 14.213  30.870  7.193   1.00 77.82 52  A 1 
ATOM 405  C CA    . ASP A 1 52  ? 14.992  30.709  5.964   1.00 75.37 52  A 1 
ATOM 406  C C     . ASP A 1 52  ? 15.211  32.050  5.232   1.00 75.66 52  A 1 
ATOM 407  O O     . ASP A 1 52  ? 16.126  32.164  4.418   1.00 70.05 52  A 1 
ATOM 408  C CB    . ASP A 1 52  ? 14.288  29.675  5.055   1.00 71.79 52  A 1 
ATOM 409  C CG    . ASP A 1 52  ? 14.201  28.253  5.620   1.00 69.75 52  A 1 
ATOM 410  O OD1   . ASP A 1 52  ? 15.189  27.732  6.189   1.00 63.22 52  A 1 
ATOM 411  O OD2   . ASP A 1 52  ? 13.133  27.616  5.457   1.00 64.52 52  A 1 
ATOM 412  N N     . GLY A 1 53  ? 14.399  33.074  5.516   1.00 72.83 53  A 1 
ATOM 413  C CA    . GLY A 1 53  ? 14.520  34.410  4.922   1.00 69.37 53  A 1 
ATOM 414  C C     . GLY A 1 53  ? 15.590  35.293  5.567   1.00 68.98 53  A 1 
ATOM 415  O O     . GLY A 1 53  ? 16.413  35.881  4.867   1.00 64.54 53  A 1 
ATOM 416  N N     . CYS A 1 54  ? 15.588  35.402  6.908   1.00 68.11 54  A 1 
ATOM 417  C CA    . CYS A 1 54  ? 16.523  36.273  7.628   1.00 66.81 54  A 1 
ATOM 418  C C     . CYS A 1 54  ? 17.635  35.526  8.378   1.00 65.81 54  A 1 
ATOM 419  O O     . CYS A 1 54  ? 18.585  36.156  8.819   1.00 59.11 54  A 1 
ATOM 420  C CB    . CYS A 1 54  ? 15.742  37.201  8.567   1.00 63.58 54  A 1 
ATOM 421  S SG    . CYS A 1 54  ? 14.970  36.283  9.930   1.00 63.13 54  A 1 
ATOM 422  N N     . CYS A 1 55  ? 17.523  34.207  8.539   1.00 73.57 55  A 1 
ATOM 423  C CA    . CYS A 1 55  ? 18.478  33.330  9.230   1.00 71.16 55  A 1 
ATOM 424  C C     . CYS A 1 55  ? 18.845  33.768  10.666  1.00 72.87 55  A 1 
ATOM 425  O O     . CYS A 1 55  ? 19.878  33.357  11.182  1.00 66.63 55  A 1 
ATOM 426  C CB    . CYS A 1 55  ? 19.708  33.098  8.337   1.00 66.60 55  A 1 
ATOM 427  S SG    . CYS A 1 55  ? 19.215  32.392  6.733   1.00 60.03 55  A 1 
ATOM 428  N N     . THR A 1 56  ? 18.025  34.607  11.304  1.00 69.42 56  A 1 
ATOM 429  C CA    . THR A 1 56  ? 18.327  35.198  12.619  1.00 69.85 56  A 1 
ATOM 430  C C     . THR A 1 56  ? 17.203  35.040  13.638  1.00 72.05 56  A 1 
ATOM 431  O O     . THR A 1 56  ? 17.465  34.986  14.839  1.00 67.05 56  A 1 
ATOM 432  C CB    . THR A 1 56  ? 18.647  36.693  12.490  1.00 65.02 56  A 1 
ATOM 433  O OG1   . THR A 1 56  ? 17.643  37.367  11.755  1.00 59.54 56  A 1 
ATOM 434  C CG2   . THR A 1 56  ? 19.977  36.958  11.795  1.00 60.03 56  A 1 
ATOM 435  N N     . VAL A 1 57  ? 15.956  34.975  13.175  1.00 69.31 57  A 1 
ATOM 436  C CA    . VAL A 1 57  ? 14.768  34.899  14.036  1.00 69.93 57  A 1 
ATOM 437  C C     . VAL A 1 57  ? 14.144  33.508  13.908  1.00 71.79 57  A 1 
ATOM 438  O O     . VAL A 1 57  ? 14.096  32.975  12.797  1.00 69.05 57  A 1 
ATOM 439  C CB    . VAL A 1 57  ? 13.766  36.014  13.676  1.00 65.85 57  A 1 
ATOM 440  C CG1   . VAL A 1 57  ? 12.569  36.043  14.629  1.00 58.25 57  A 1 
ATOM 441  C CG2   . VAL A 1 57  ? 14.423  37.395  13.731  1.00 60.83 57  A 1 
ATOM 442  N N     . PRO A 1 58  ? 13.635  32.911  15.008  1.00 66.19 58  A 1 
ATOM 443  C CA    . PRO A 1 58  ? 12.881  31.670  14.934  1.00 66.23 58  A 1 
ATOM 444  C C     . PRO A 1 58  ? 11.694  31.762  13.966  1.00 67.31 58  A 1 
ATOM 445  O O     . PRO A 1 58  ? 10.970  32.762  13.946  1.00 67.69 58  A 1 
ATOM 446  C CB    . PRO A 1 58  ? 12.416  31.384  16.363  1.00 65.39 58  A 1 
ATOM 447  C CG    . PRO A 1 58  ? 13.461  32.079  17.220  1.00 61.90 58  A 1 
ATOM 448  C CD    . PRO A 1 58  ? 13.805  33.320  16.384  1.00 67.59 58  A 1 
ATOM 449  N N     . SER A 1 59  ? 11.494  30.713  13.164  1.00 73.98 59  A 1 
ATOM 450  C CA    . SER A 1 59  ? 10.341  30.606  12.274  1.00 73.47 59  A 1 
ATOM 451  C C     . SER A 1 59  ? 9.049   30.393  13.059  1.00 72.70 59  A 1 
ATOM 452  O O     . SER A 1 59  ? 9.030   29.697  14.075  1.00 70.50 59  A 1 
ATOM 453  C CB    . SER A 1 59  ? 10.555  29.494  11.242  1.00 71.80 59  A 1 
ATOM 454  O OG    . SER A 1 59  ? 10.882  28.268  11.857  1.00 65.50 59  A 1 
ATOM 455  N N     . VAL A 1 60  ? 7.953   30.979  12.561  1.00 75.23 60  A 1 
ATOM 456  C CA    . VAL A 1 60  ? 6.613   30.833  13.157  1.00 74.10 60  A 1 
ATOM 457  C C     . VAL A 1 60  ? 5.607   30.186  12.200  1.00 74.77 60  A 1 
ATOM 458  O O     . VAL A 1 60  ? 4.624   29.606  12.645  1.00 72.37 60  A 1 
ATOM 459  C CB    . VAL A 1 60  ? 6.063   32.160  13.704  1.00 71.79 60  A 1 
ATOM 460  C CG1   . VAL A 1 60  ? 6.955   32.703  14.825  1.00 63.05 60  A 1 
ATOM 461  C CG2   . VAL A 1 60  ? 5.919   33.236  12.627  1.00 66.30 60  A 1 
ATOM 462  N N     . VAL A 1 61  ? 5.876   30.260  10.898  1.00 77.91 61  A 1 
ATOM 463  C CA    . VAL A 1 61  ? 5.057   29.638  9.850   1.00 77.34 61  A 1 
ATOM 464  C C     . VAL A 1 61  ? 5.912   28.839  8.881   1.00 77.51 61  A 1 
ATOM 465  O O     . VAL A 1 61  ? 7.088   29.135  8.681   1.00 75.91 61  A 1 
ATOM 466  C CB    . VAL A 1 61  ? 4.197   30.668  9.081   1.00 75.42 61  A 1 
ATOM 467  C CG1   . VAL A 1 61  ? 3.212   31.383  10.002  1.00 63.53 61  A 1 
ATOM 468  C CG2   . VAL A 1 61  ? 5.036   31.717  8.341   1.00 67.28 61  A 1 
ATOM 469  N N     . TYR A 1 62  ? 5.305   27.829  8.251   1.00 75.74 62  A 1 
ATOM 470  C CA    . TYR A 1 62  ? 5.858   27.128  7.102   1.00 73.91 62  A 1 
ATOM 471  C C     . TYR A 1 62  ? 4.995   27.417  5.874   1.00 75.55 62  A 1 
ATOM 472  O O     . TYR A 1 62  ? 3.794   27.166  5.887   1.00 72.24 62  A 1 
ATOM 473  C CB    . TYR A 1 62  ? 5.941   25.629  7.396   1.00 70.88 62  A 1 
ATOM 474  C CG    . TYR A 1 62  ? 6.439   24.815  6.225   1.00 66.22 62  A 1 
ATOM 475  C CD1   . TYR A 1 62  ? 5.556   24.032  5.464   1.00 59.46 62  A 1 
ATOM 476  C CD2   . TYR A 1 62  ? 7.804   24.856  5.865   1.00 59.76 62  A 1 
ATOM 477  C CE1   . TYR A 1 62  ? 6.022   23.278  4.377   1.00 55.72 62  A 1 
ATOM 478  C CE2   . TYR A 1 62  ? 8.279   24.112  4.786   1.00 57.47 62  A 1 
ATOM 479  C CZ    . TYR A 1 62  ? 7.388   23.311  4.051   1.00 61.19 62  A 1 
ATOM 480  O OH    . TYR A 1 62  ? 7.864   22.555  2.998   1.00 58.84 62  A 1 
ATOM 481  N N     . CYS A 1 63  ? 5.604   27.968  4.814   1.00 74.08 63  A 1 
ATOM 482  C CA    . CYS A 1 63  ? 4.954   28.149  3.524   1.00 74.02 63  A 1 
ATOM 483  C C     . CYS A 1 63  ? 5.164   26.900  2.672   1.00 72.49 63  A 1 
ATOM 484  O O     . CYS A 1 63  ? 6.294   26.537  2.343   1.00 69.53 63  A 1 
ATOM 485  C CB    . CYS A 1 63  ? 5.497   29.403  2.833   1.00 73.76 63  A 1 
ATOM 486  S SG    . CYS A 1 63  ? 4.664   29.599  1.232   1.00 71.89 63  A 1 
ATOM 487  N N     . ARG A 1 64  ? 4.071   26.259  2.299   1.00 71.25 64  A 1 
ATOM 488  C CA    . ARG A 1 64  ? 4.115   25.011  1.540   1.00 68.73 64  A 1 
ATOM 489  C C     . ARG A 1 64  ? 4.572   25.213  0.097   1.00 66.81 64  A 1 
ATOM 490  O O     . ARG A 1 64  ? 5.309   24.378  -0.416  1.00 62.13 64  A 1 
ATOM 491  C CB    . ARG A 1 64  ? 2.724   24.357  1.604   1.00 64.09 64  A 1 
ATOM 492  C CG    . ARG A 1 64  ? 2.756   22.877  1.222   1.00 57.85 64  A 1 
ATOM 493  C CD    . ARG A 1 64  ? 1.343   22.294  1.299   1.00 55.82 64  A 1 
ATOM 494  N NE    . ARG A 1 64  ? 1.355   20.875  1.593   1.00 48.44 64  A 1 
ATOM 495  C CZ    . ARG A 1 64  ? 0.301   20.145  1.901   1.00 44.03 64  A 1 
ATOM 496  N NH1   . ARG A 1 64  ? -0.919  20.612  1.796   1.00 41.95 64  A 1 
ATOM 497  N NH2   . ARG A 1 64  ? 0.437   18.929  2.347   1.00 41.16 64  A 1 
ATOM 498  N N     . ALA A 1 65  ? 4.133   26.289  -0.534  1.00 71.89 65  A 1 
ATOM 499  C CA    . ALA A 1 65  ? 4.484   26.606  -1.919  1.00 71.14 65  A 1 
ATOM 500  C C     . ALA A 1 65  ? 5.986   26.907  -2.080  1.00 71.07 65  A 1 
ATOM 501  O O     . ALA A 1 65  ? 6.615   26.378  -2.992  1.00 66.23 65  A 1 
ATOM 502  C CB    . ALA A 1 65  ? 3.615   27.775  -2.382  1.00 68.39 65  A 1 
ATOM 503  N N     . ASP A 1 66  ? 6.548   27.655  -1.143  1.00 70.85 66  A 1 
ATOM 504  C CA    . ASP A 1 66  ? 7.961   28.024  -1.160  1.00 68.52 66  A 1 
ATOM 505  C C     . ASP A 1 66  ? 8.862   26.994  -0.463  1.00 68.88 66  A 1 
ATOM 506  O O     . ASP A 1 66  ? 10.088  27.078  -0.544  1.00 64.28 66  A 1 
ATOM 507  C CB    . ASP A 1 66  ? 8.134   29.420  -0.526  1.00 64.89 66  A 1 
ATOM 508  C CG    . ASP A 1 66  ? 7.303   30.500  -1.238  1.00 62.88 66  A 1 
ATOM 509  O OD1   . ASP A 1 66  ? 7.211   30.448  -2.484  1.00 59.01 66  A 1 
ATOM 510  O OD2   . ASP A 1 66  ? 6.732   31.344  -0.519  1.00 59.76 66  A 1 
ATOM 511  N N     . SER A 1 67  ? 8.273   26.000  0.211   1.00 68.27 67  A 1 
ATOM 512  C CA    . SER A 1 67  ? 8.980   25.028  1.055   1.00 68.05 67  A 1 
ATOM 513  C C     . SER A 1 67  ? 9.891   25.691  2.095   1.00 69.75 67  A 1 
ATOM 514  O O     . SER A 1 67  ? 11.006  25.228  2.337   1.00 65.51 67  A 1 
ATOM 515  C CB    . SER A 1 67  ? 9.715   23.986  0.210   1.00 64.12 67  A 1 
ATOM 516  O OG    . SER A 1 67  ? 8.804   23.261  -0.599  1.00 59.20 67  A 1 
ATOM 517  N N     . ALA A 1 68  ? 9.431   26.816  2.682   1.00 71.02 68  A 1 
ATOM 518  C CA    . ALA A 1 68  ? 10.247  27.701  3.499   1.00 71.74 68  A 1 
ATOM 519  C C     . ALA A 1 68  ? 9.653   27.925  4.893   1.00 72.56 68  A 1 
ATOM 520  O O     . ALA A 1 68  ? 8.447   28.129  5.051   1.00 72.44 68  A 1 
ATOM 521  C CB    . ALA A 1 68  ? 10.429  29.024  2.756   1.00 69.17 68  A 1 
ATOM 522  N N     . TYR A 1 69  ? 10.516  27.934  5.895   1.00 74.98 69  A 1 
ATOM 523  C CA    . TYR A 1 69  ? 10.192  28.304  7.262   1.00 73.90 69  A 1 
ATOM 524  C C     . TYR A 1 69  ? 10.423  29.803  7.450   1.00 75.28 69  A 1 
ATOM 525  O O     . TYR A 1 69  ? 11.530  30.285  7.240   1.00 72.65 69  A 1 
ATOM 526  C CB    . TYR A 1 69  ? 11.052  27.504  8.237   1.00 71.63 69  A 1 
ATOM 527  C CG    . TYR A 1 69  ? 10.802  26.018  8.222   1.00 68.68 69  A 1 
ATOM 528  C CD1   . TYR A 1 69  ? 9.941   25.431  9.162   1.00 61.82 69  A 1 
ATOM 529  C CD2   . TYR A 1 69  ? 11.457  25.198  7.280   1.00 62.72 69  A 1 
ATOM 530  C CE1   . TYR A 1 69  ? 9.761   24.054  9.197   1.00 59.67 69  A 1 
ATOM 531  C CE2   . TYR A 1 69  ? 11.276  23.813  7.295   1.00 60.62 69  A 1 
ATOM 532  C CZ    . TYR A 1 69  ? 10.438  23.232  8.273   1.00 66.86 69  A 1 
ATOM 533  O OH    . TYR A 1 69  ? 10.303  21.876  8.326   1.00 64.06 69  A 1 
ATOM 534  N N     . LEU A 1 70  ? 9.379   30.531  7.859   1.00 74.84 70  A 1 
ATOM 535  C CA    . LEU A 1 70  ? 9.418   31.986  7.918   1.00 74.14 70  A 1 
ATOM 536  C C     . LEU A 1 70  ? 9.071   32.513  9.317   1.00 74.57 70  A 1 
ATOM 537  O O     . LEU A 1 70  ? 8.155   32.029  9.978   1.00 72.55 70  A 1 
ATOM 538  C CB    . LEU A 1 70  ? 8.486   32.563  6.839   1.00 71.13 70  A 1 
ATOM 539  C CG    . LEU A 1 70  ? 8.844   32.163  5.389   1.00 68.96 70  A 1 
ATOM 540  C CD1   . LEU A 1 70  ? 7.821   32.728  4.408   1.00 62.76 70  A 1 
ATOM 541  C CD2   . LEU A 1 70  ? 10.231  32.671  5.007   1.00 64.03 70  A 1 
ATOM 542  N N     . CYS A 1 71  ? 9.815   33.550  9.765   1.00 75.18 71  A 1 
ATOM 543  C CA    . CYS A 1 71  ? 9.385   34.366  10.888  1.00 74.26 71  A 1 
ATOM 544  C C     . CYS A 1 71  ? 8.223   35.268  10.470  1.00 74.13 71  A 1 
ATOM 545  O O     . CYS A 1 71  ? 8.014   35.512  9.284   1.00 70.48 71  A 1 
ATOM 546  C CB    . CYS A 1 71  ? 10.576  35.152  11.453  1.00 72.03 71  A 1 
ATOM 547  S SG    . CYS A 1 71  ? 11.139  36.449  10.314  1.00 70.41 71  A 1 
ATOM 548  N N     . ALA A 1 72  ? 7.498   35.830  11.444  1.00 74.43 72  A 1 
ATOM 549  C CA    . ALA A 1 72  ? 6.337   36.675  11.177  1.00 72.32 72  A 1 
ATOM 550  C C     . ALA A 1 72  ? 6.643   37.875  10.257  1.00 73.32 72  A 1 
ATOM 551  O O     . ALA A 1 72  ? 5.843   38.210  9.393   1.00 71.64 72  A 1 
ATOM 552  C CB    . ALA A 1 72  ? 5.774   37.152  12.523  1.00 70.09 72  A 1 
ATOM 553  N N     . SER A 1 73  ? 7.814   38.504  10.407  1.00 72.56 73  A 1 
ATOM 554  C CA    . SER A 1 73  ? 8.216   39.633  9.568   1.00 72.59 73  A 1 
ATOM 555  C C     . SER A 1 73  ? 8.552   39.214  8.135   1.00 74.21 73  A 1 
ATOM 556  O O     . SER A 1 73  ? 8.128   39.890  7.200   1.00 72.62 73  A 1 
ATOM 557  C CB    . SER A 1 73  ? 9.403   40.375  10.195  1.00 70.10 73  A 1 
ATOM 558  O OG    . SER A 1 73  ? 10.472  39.490  10.475  1.00 62.23 73  A 1 
ATOM 559  N N     . CYS A 1 74  ? 9.269   38.097  7.938   1.00 67.58 74  A 1 
ATOM 560  C CA    . CYS A 1 74  ? 9.587   37.592  6.607   1.00 68.06 74  A 1 
ATOM 561  C C     . CYS A 1 74  ? 8.342   37.038  5.901   1.00 68.59 74  A 1 
ATOM 562  O O     . CYS A 1 74  ? 8.163   37.297  4.721   1.00 66.30 74  A 1 
ATOM 563  C CB    . CYS A 1 74  ? 10.691  36.542  6.690   1.00 66.53 74  A 1 
ATOM 564  S SG    . CYS A 1 74  ? 12.270  37.314  7.176   1.00 63.48 74  A 1 
ATOM 565  N N     . ASP A 1 75  ? 7.454   36.351  6.630   1.00 78.40 75  A 1 
ATOM 566  C CA    . ASP A 1 75  ? 6.171   35.896  6.108   1.00 76.40 75  A 1 
ATOM 567  C C     . ASP A 1 75  ? 5.326   37.074  5.602   1.00 75.99 75  A 1 
ATOM 568  O O     . ASP A 1 75  ? 4.857   37.061  4.464   1.00 73.79 75  A 1 
ATOM 569  C CB    . ASP A 1 75  ? 5.410   35.120  7.199   1.00 76.15 75  A 1 
ATOM 570  C CG    . ASP A 1 75  ? 4.036   34.663  6.699   1.00 74.89 75  A 1 
ATOM 571  O OD1   . ASP A 1 75  ? 3.991   33.884  5.737   1.00 66.03 75  A 1 
ATOM 572  O OD2   . ASP A 1 75  ? 2.998   35.104  7.244   1.00 68.18 75  A 1 
ATOM 573  N N     . ALA A 1 76  ? 5.198   38.121  6.407   1.00 79.36 76  A 1 
ATOM 574  C CA    . ALA A 1 76  ? 4.465   39.315  6.015   1.00 77.02 76  A 1 
ATOM 575  C C     . ALA A 1 76  ? 5.090   39.998  4.793   1.00 78.12 76  A 1 
ATOM 576  O O     . ALA A 1 76  ? 4.366   40.344  3.867   1.00 75.99 76  A 1 
ATOM 577  C CB    . ALA A 1 76  ? 4.380   40.271  7.210   1.00 75.69 76  A 1 
ATOM 578  N N     . GLN A 1 77  ? 6.412   40.167  4.739   1.00 68.11 77  A 1 
ATOM 579  C CA    . GLN A 1 77  ? 7.092   40.801  3.609   1.00 68.64 77  A 1 
ATOM 580  C C     . GLN A 1 77  ? 6.956   39.997  2.311   1.00 69.39 77  A 1 
ATOM 581  O O     . GLN A 1 77  ? 6.653   40.566  1.264   1.00 68.10 77  A 1 
ATOM 582  C CB    . GLN A 1 77  ? 8.575   41.007  3.931   1.00 67.78 77  A 1 
ATOM 583  C CG    . GLN A 1 77  ? 8.794   42.200  4.871   1.00 63.20 77  A 1 
ATOM 584  C CD    . GLN A 1 77  ? 10.268  42.383  5.252   1.00 59.92 77  A 1 
ATOM 585  O OE1   . GLN A 1 77  ? 11.153  41.614  4.908   1.00 53.39 77  A 1 
ATOM 586  N NE2   . GLN A 1 77  ? 10.592  43.427  5.976   1.00 51.23 77  A 1 
ATOM 587  N N     . ILE A 1 78  ? 7.168   38.681  2.385   1.00 72.88 78  A 1 
ATOM 588  C CA    . ILE A 1 78  ? 7.127   37.803  1.218   1.00 71.47 78  A 1 
ATOM 589  C C     . ILE A 1 78  ? 5.695   37.673  0.712   1.00 70.75 78  A 1 
ATOM 590  O O     . ILE A 1 78  ? 5.426   37.923  -0.460  1.00 67.29 78  A 1 
ATOM 591  C CB    . ILE A 1 78  ? 7.804   36.456  1.564   1.00 69.57 78  A 1 
ATOM 592  C CG1   . ILE A 1 78  ? 9.324   36.690  1.737   1.00 66.61 78  A 1 
ATOM 593  C CG2   . ILE A 1 78  ? 7.550   35.390  0.493   1.00 66.89 78  A 1 
ATOM 594  C CD1   . ILE A 1 78  ? 10.072  35.509  2.341   1.00 61.21 78  A 1 
ATOM 595  N N     . HIS A 1 79  ? 4.747   37.352  1.592   1.00 75.42 79  A 1 
ATOM 596  C CA    . HIS A 1 79  ? 3.373   37.082  1.171   1.00 74.84 79  A 1 
ATOM 597  C C     . HIS A 1 79  ? 2.513   38.341  0.967   1.00 73.19 79  A 1 
ATOM 598  O O     . HIS A 1 79  ? 1.448   38.237  0.369   1.00 66.19 79  A 1 
ATOM 599  C CB    . HIS A 1 79  ? 2.748   36.068  2.129   1.00 73.91 79  A 1 
ATOM 600  C CG    . HIS A 1 79  ? 3.451   34.739  2.099   1.00 76.74 79  A 1 
ATOM 601  N ND1   . HIS A 1 79  ? 4.264   34.213  3.080   1.00 67.50 79  A 1 
ATOM 602  C CD2   . HIS A 1 79  ? 3.446   33.834  1.074   1.00 70.00 79  A 1 
ATOM 603  C CE1   . HIS A 1 79  ? 4.723   33.032  2.666   1.00 72.16 79  A 1 
ATOM 604  N NE2   . HIS A 1 79  ? 4.254   32.766  1.445   1.00 73.49 79  A 1 
ATOM 605  N N     . ALA A 1 80  ? 2.969   39.513  1.393   1.00 73.65 80  A 1 
ATOM 606  C CA    . ALA A 1 80  ? 2.310   40.767  1.043   1.00 70.91 80  A 1 
ATOM 607  C C     . ALA A 1 80  ? 2.747   41.342  -0.316  1.00 69.65 80  A 1 
ATOM 608  O O     . ALA A 1 80  ? 2.045   42.195  -0.860  1.00 64.95 80  A 1 
ATOM 609  C CB    . ALA A 1 80  ? 2.524   41.794  2.155   1.00 69.14 80  A 1 
ATOM 610  N N     . ALA A 1 81  ? 3.869   40.882  -0.879  1.00 69.94 81  A 1 
ATOM 611  C CA    . ALA A 1 81  ? 4.458   41.556  -2.033  1.00 68.08 81  A 1 
ATOM 612  C C     . ALA A 1 81  ? 3.682   41.354  -3.345  1.00 68.08 81  A 1 
ATOM 613  O O     . ALA A 1 81  ? 3.741   42.212  -4.222  1.00 62.42 81  A 1 
ATOM 614  C CB    . ALA A 1 81  ? 5.911   41.134  -2.141  1.00 64.16 81  A 1 
ATOM 615  N N     . ASN A 1 82  ? 2.935   40.249  -3.504  1.00 61.14 82  A 1 
ATOM 616  C CA    . ASN A 1 82  ? 2.000   40.109  -4.615  1.00 61.63 82  A 1 
ATOM 617  C C     . ASN A 1 82  ? 0.801   39.214  -4.284  1.00 63.51 82  A 1 
ATOM 618  O O     . ASN A 1 82  ? 0.773   38.441  -3.329  1.00 60.20 82  A 1 
ATOM 619  C CB    . ASN A 1 82  ? 2.760   39.697  -5.896  1.00 57.50 82  A 1 
ATOM 620  C CG    . ASN A 1 82  ? 3.268   38.267  -5.879  1.00 52.56 82  A 1 
ATOM 621  O OD1   . ASN A 1 82  ? 2.572   37.340  -5.523  1.00 48.56 82  A 1 
ATOM 622  N ND2   . ASN A 1 82  ? 4.485   38.041  -6.317  1.00 48.79 82  A 1 
ATOM 623  N N     . ARG A 1 83  ? -0.225  39.293  -5.138  1.00 56.66 83  A 1 
ATOM 624  C CA    . ARG A 1 83  ? -1.485  38.558  -4.961  1.00 57.16 83  A 1 
ATOM 625  C C     . ARG A 1 83  ? -1.335  37.034  -5.122  1.00 57.43 83  A 1 
ATOM 626  O O     . ARG A 1 83  ? -2.207  36.298  -4.659  1.00 54.43 83  A 1 
ATOM 627  C CB    . ARG A 1 83  ? -2.525  39.130  -5.936  1.00 54.12 83  A 1 
ATOM 628  C CG    . ARG A 1 83  ? -3.964  38.718  -5.577  1.00 49.47 83  A 1 
ATOM 629  C CD    . ARG A 1 83  ? -4.960  39.364  -6.533  1.00 45.10 83  A 1 
ATOM 630  N NE    . ARG A 1 83  ? -6.350  39.072  -6.143  1.00 38.54 83  A 1 
ATOM 631  C CZ    . ARG A 1 83  ? -7.449  39.423  -6.813  1.00 31.84 83  A 1 
ATOM 632  N NH1   . ARG A 1 83  ? -7.376  40.065  -7.944  1.00 29.20 83  A 1 
ATOM 633  N NH2   . ARG A 1 83  ? -8.623  39.148  -6.338  1.00 29.44 83  A 1 
ATOM 634  N N     . VAL A 1 84  ? -0.304  36.569  -5.807  1.00 61.93 84  A 1 
ATOM 635  C CA    . VAL A 1 84  ? -0.018  35.134  -5.954  1.00 63.31 84  A 1 
ATOM 636  C C     . VAL A 1 84  ? 0.601   34.604  -4.665  1.00 65.00 84  A 1 
ATOM 637  O O     . VAL A 1 84  ? 0.069   33.656  -4.090  1.00 62.39 84  A 1 
ATOM 638  C CB    . VAL A 1 84  ? 0.875   34.845  -7.173  1.00 59.78 84  A 1 
ATOM 639  C CG1   . VAL A 1 84  ? 1.146   33.345  -7.320  1.00 53.12 84  A 1 
ATOM 640  C CG2   . VAL A 1 84  ? 0.206   35.332  -8.464  1.00 55.00 84  A 1 
ATOM 641  N N     . ALA A 1 85  ? 1.629   35.287  -4.154  1.00 65.19 85  A 1 
ATOM 642  C CA    . ALA A 1 85  ? 2.275   34.939  -2.897  1.00 66.12 85  A 1 
ATOM 643  C C     . ALA A 1 85  ? 1.302   34.983  -1.713  1.00 67.22 85  A 1 
ATOM 644  O O     . ALA A 1 85  ? 1.302   34.076  -0.887  1.00 67.20 85  A 1 
ATOM 645  C CB    . ALA A 1 85  ? 3.461   35.883  -2.688  1.00 65.42 85  A 1 
ATOM 646  N N     . SER A 1 86  ? 0.386   35.964  -1.671  1.00 74.48 86  A 1 
ATOM 647  C CA    . SER A 1 86  ? -0.607  36.062  -0.585  1.00 73.73 86  A 1 
ATOM 648  C C     . SER A 1 86  ? -1.580  34.880  -0.514  1.00 74.92 86  A 1 
ATOM 649  O O     . SER A 1 86  ? -2.244  34.696  0.509   1.00 73.32 86  A 1 
ATOM 650  C CB    . SER A 1 86  ? -1.387  37.369  -0.699  1.00 72.41 86  A 1 
ATOM 651  O OG    . SER A 1 86  ? -2.247  37.379  -1.822  1.00 65.97 86  A 1 
ATOM 652  N N     . ARG A 1 87  ? -1.685  34.093  -1.590  1.00 67.51 87  A 1 
ATOM 653  C CA    . ARG A 1 87  ? -2.524  32.875  -1.654  1.00 68.01 87  A 1 
ATOM 654  C C     . ARG A 1 87  ? -1.771  31.607  -1.248  1.00 70.44 87  A 1 
ATOM 655  O O     . ARG A 1 87  ? -2.395  30.553  -1.225  1.00 66.47 87  A 1 
ATOM 656  C CB    . ARG A 1 87  ? -3.092  32.708  -3.061  1.00 64.02 87  A 1 
ATOM 657  C CG    . ARG A 1 87  ? -4.099  33.806  -3.418  1.00 59.87 87  A 1 
ATOM 658  C CD    . ARG A 1 87  ? -4.517  33.617  -4.869  1.00 57.79 87  A 1 
ATOM 659  N NE    . ARG A 1 87  ? -5.526  34.604  -5.280  1.00 50.31 87  A 1 
ATOM 660  C CZ    . ARG A 1 87  ? -6.180  34.595  -6.431  1.00 44.59 87  A 1 
ATOM 661  N NH1   . ARG A 1 87  ? -5.929  33.702  -7.346  1.00 41.60 87  A 1 
ATOM 662  N NH2   . ARG A 1 87  ? -7.096  35.477  -6.677  1.00 41.15 87  A 1 
ATOM 663  N N     . HIS A 1 88  ? -0.471  31.689  -0.973  1.00 72.09 88  A 1 
ATOM 664  C CA    . HIS A 1 88  ? 0.281   30.537  -0.518  1.00 72.86 88  A 1 
ATOM 665  C C     . HIS A 1 88  ? -0.274  30.037  0.815   1.00 73.91 88  A 1 
ATOM 666  O O     . HIS A 1 88  ? -0.496  30.808  1.749   1.00 70.10 88  A 1 
ATOM 667  C CB    . HIS A 1 88  ? 1.777   30.857  -0.408  1.00 70.79 88  A 1 
ATOM 668  C CG    . HIS A 1 88  ? 2.472   31.079  -1.724  1.00 68.17 88  A 1 
ATOM 669  N ND1   . HIS A 1 88  ? 3.805   31.406  -1.874  1.00 61.19 88  A 1 
ATOM 670  C CD2   . HIS A 1 88  ? 1.959   30.980  -2.986  1.00 61.50 88  A 1 
ATOM 671  C CE1   . HIS A 1 88  ? 4.078   31.497  -3.180  1.00 62.87 88  A 1 
ATOM 672  N NE2   . HIS A 1 88  ? 2.976   31.244  -3.893  1.00 64.86 88  A 1 
ATOM 673  N N     . GLU A 1 89  ? -0.530  28.742  0.879   1.00 72.61 89  A 1 
ATOM 674  C CA    . GLU A 1 89  ? -0.961  28.090  2.102   1.00 72.99 89  A 1 
ATOM 675  C C     . GLU A 1 89  ? 0.196   28.083  3.100   1.00 74.74 89  A 1 
ATOM 676  O O     . GLU A 1 89  ? 1.294   27.595  2.797   1.00 69.18 89  A 1 
ATOM 677  C CB    . GLU A 1 89  ? -1.471  26.682  1.787   1.00 67.68 89  A 1 
ATOM 678  C CG    . GLU A 1 89  ? -2.170  26.016  2.975   1.00 58.16 89  A 1 
ATOM 679  C CD    . GLU A 1 89  ? -2.617  24.563  2.681   1.00 53.15 89  A 1 
ATOM 680  O OE1   . GLU A 1 89  ? -3.260  23.972  3.567   1.00 46.28 89  A 1 
ATOM 681  O OE2   . GLU A 1 89  ? -2.258  24.027  1.610   1.00 45.99 89  A 1 
ATOM 682  N N     . ARG A 1 90  ? -0.046  28.635  4.298   1.00 68.52 90  A 1 
ATOM 683  C CA    . ARG A 1 90  ? 0.925   28.698  5.380   1.00 67.11 90  A 1 
ATOM 684  C C     . ARG A 1 90  ? 0.390   27.959  6.595   1.00 66.48 90  A 1 
ATOM 685  O O     . ARG A 1 90  ? -0.752  28.165  6.986   1.00 63.43 90  A 1 
ATOM 686  C CB    . ARG A 1 90  ? 1.251   30.164  5.718   1.00 64.59 90  A 1 
ATOM 687  C CG    . ARG A 1 90  ? 2.060   30.833  4.604   1.00 64.25 90  A 1 
ATOM 688  C CD    . ARG A 1 90  ? 1.991   32.351  4.709   1.00 62.37 90  A 1 
ATOM 689  N NE    . ARG A 1 90  ? 0.700   32.851  4.247   1.00 61.71 90  A 1 
ATOM 690  C CZ    . ARG A 1 90  ? 0.290   34.112  4.326   1.00 60.28 90  A 1 
ATOM 691  N NH1   . ARG A 1 90  ? 1.019   35.033  4.889   1.00 55.92 90  A 1 
ATOM 692  N NH2   . ARG A 1 90  ? -0.851  34.461  3.819   1.00 61.44 90  A 1 
ATOM 693  N N     . VAL A 1 91  ? 1.231   27.123  7.183   1.00 72.80 91  A 1 
ATOM 694  C CA    . VAL A 1 91  ? 0.910   26.349  8.387   1.00 72.26 91  A 1 
ATOM 695  C C     . VAL A 1 91  ? 1.614   26.994  9.577   1.00 73.22 91  A 1 
ATOM 696  O O     . VAL A 1 91  ? 2.817   27.225  9.522   1.00 72.06 91  A 1 
ATOM 697  C CB    . VAL A 1 91  ? 1.309   24.872  8.227   1.00 68.32 91  A 1 
ATOM 698  C CG1   . VAL A 1 91  ? 0.881   24.047  9.448   1.00 59.75 91  A 1 
ATOM 699  C CG2   . VAL A 1 91  ? 0.657   24.253  6.983   1.00 60.38 91  A 1 
ATOM 700  N N     . LEU A 1 92  ? 0.865   27.288  10.654  1.00 71.12 92  A 1 
ATOM 701  C CA    . LEU A 1 92  ? 1.457   27.770  11.900  1.00 69.74 92  A 1 
ATOM 702  C C     . LEU A 1 92  ? 2.251   26.649  12.562  1.00 68.17 92  A 1 
ATOM 703  O O     . LEU A 1 92  ? 1.702   25.589  12.867  1.00 66.03 92  A 1 
ATOM 704  C CB    . LEU A 1 92  ? 0.359   28.301  12.834  1.00 66.40 92  A 1 
ATOM 705  C CG    . LEU A 1 92  ? -0.086  29.735  12.518  1.00 60.24 92  A 1 
ATOM 706  C CD1   . LEU A 1 92  ? -1.429  30.041  13.163  1.00 54.50 92  A 1 
ATOM 707  C CD2   . LEU A 1 92  ? 0.935   30.755  13.040  1.00 55.11 92  A 1 
ATOM 708  N N     . LEU A 1 93  ? 3.527   26.892  12.853  1.00 68.94 93  A 1 
ATOM 709  C CA    . LEU A 1 93  ? 4.386   25.897  13.490  1.00 66.05 93  A 1 
ATOM 710  C C     . LEU A 1 93  ? 3.870   25.540  14.877  1.00 63.32 93  A 1 
ATOM 711  O O     . LEU A 1 93  ? 3.824   24.369  15.239  1.00 58.84 93  A 1 
ATOM 712  C CB    . LEU A 1 93  ? 5.845   26.406  13.550  1.00 62.96 93  A 1 
ATOM 713  C CG    . LEU A 1 93  ? 6.452   26.892  12.229  1.00 58.96 93  A 1 
ATOM 714  C CD1   . LEU A 1 93  ? 7.939   27.180  12.411  1.00 55.33 93  A 1 
ATOM 715  C CD2   . LEU A 1 93  ? 6.320   25.907  11.087  1.00 55.49 93  A 1 
ATOM 716  N N     . SER A 1 94  ? 3.374   26.529  15.623  1.00 62.13 94  A 1 
ATOM 717  C CA    . SER A 1 94  ? 2.827   26.329  16.965  1.00 59.73 94  A 1 
ATOM 718  C C     . SER A 1 94  ? 1.600   25.415  17.008  1.00 58.39 94  A 1 
ATOM 719  O O     . SER A 1 94  ? 1.371   24.768  18.022  1.00 53.69 94  A 1 
ATOM 720  C CB    . SER A 1 94  ? 2.461   27.682  17.574  1.00 54.29 94  A 1 
ATOM 721  O OG    . SER A 1 94  ? 1.484   28.347  16.796  1.00 48.03 94  A 1 
ATOM 722  N N     . GLU A 1 95  ? 0.809   25.349  15.944  1.00 55.56 95  A 1 
ATOM 723  C CA    . GLU A 1 95  ? -0.339  24.432  15.864  1.00 53.63 95  A 1 
ATOM 724  C C     . GLU A 1 95  ? 0.103   23.008  15.567  1.00 50.53 95  A 1 
ATOM 725  O O     . GLU A 1 95  ? -0.387  22.077  16.202  1.00 46.80 95  A 1 
ATOM 726  C CB    . GLU A 1 95  ? -1.348  24.918  14.817  1.00 49.47 95  A 1 
ATOM 727  C CG    . GLU A 1 95  ? -2.053  26.188  15.298  1.00 44.76 95  A 1 
ATOM 728  C CD    . GLU A 1 95  ? -3.174  26.655  14.372  1.00 40.48 95  A 1 
ATOM 729  O OE1   . GLU A 1 95  ? -4.013  27.441  14.870  1.00 36.65 95  A 1 
ATOM 730  O OE2   . GLU A 1 95  ? -3.174  26.272  13.186  1.00 37.35 95  A 1 
ATOM 731  N N     . ALA A 1 96  ? 1.087   22.830  14.705  1.00 51.72 96  A 1 
ATOM 732  C CA    . ALA A 1 96  ? 1.671   21.521  14.470  1.00 50.09 96  A 1 
ATOM 733  C C     . ALA A 1 96  ? 2.329   20.943  15.734  1.00 49.14 96  A 1 
ATOM 734  O O     . ALA A 1 96  ? 2.167   19.758  16.025  1.00 47.23 96  A 1 
ATOM 735  C CB    . ALA A 1 96  ? 2.652   21.642  13.308  1.00 47.18 96  A 1 
ATOM 736  N N     . TYR A 1 97  ? 2.989   21.795  16.539  1.00 50.83 97  A 1 
ATOM 737  C CA    . TYR A 1 97  ? 3.520   21.384  17.847  1.00 49.38 97  A 1 
ATOM 738  C C     . TYR A 1 97  ? 2.427   21.034  18.873  1.00 47.84 97  A 1 
ATOM 739  O O     . TYR A 1 97  ? 2.649   20.172  19.708  1.00 45.23 97  A 1 
ATOM 740  C CB    . TYR A 1 97  ? 4.452   22.469  18.405  1.00 46.16 97  A 1 
ATOM 741  C CG    . TYR A 1 97  ? 5.809   22.530  17.757  1.00 42.55 97  A 1 
ATOM 742  C CD1   . TYR A 1 97  ? 6.739   21.481  17.954  1.00 40.00 97  A 1 
ATOM 743  C CD2   . TYR A 1 97  ? 6.181   23.615  16.948  1.00 39.30 97  A 1 
ATOM 744  C CE1   . TYR A 1 97  ? 7.995   21.510  17.332  1.00 35.41 97  A 1 
ATOM 745  C CE2   . TYR A 1 97  ? 7.437   23.657  16.315  1.00 37.03 97  A 1 
ATOM 746  C CZ    . TYR A 1 97  ? 8.343   22.600  16.506  1.00 36.09 97  A 1 
ATOM 747  O OH    . TYR A 1 97  ? 9.558   22.629  15.876  1.00 33.64 97  A 1 
ATOM 748  N N     . LYS A 1 98  ? 1.239   21.653  18.817  1.00 47.90 98  A 1 
ATOM 749  C CA    . LYS A 1 98  ? 0.134   21.341  19.743  1.00 47.56 98  A 1 
ATOM 750  C C     . LYS A 1 98  ? -0.448  19.947  19.525  1.00 46.49 98  A 1 
ATOM 751  O O     . LYS A 1 98  ? -0.894  19.328  20.477  1.00 42.99 98  A 1 
ATOM 752  C CB    . LYS A 1 98  ? -0.997  22.366  19.607  1.00 43.71 98  A 1 
ATOM 753  C CG    . LYS A 1 98  ? -0.701  23.702  20.293  1.00 39.87 98  A 1 
ATOM 754  C CD    . LYS A 1 98  ? -1.778  24.696  19.890  1.00 36.40 98  A 1 
ATOM 755  C CE    . LYS A 1 98  ? -1.463  26.094  20.414  1.00 32.42 98  A 1 
ATOM 756  N NZ    . LYS A 1 98  ? -2.469  27.056  19.928  1.00 28.65 98  A 1 
ATOM 757  N N     . HIS A 1 99  ? -0.450  19.473  18.289  1.00 42.69 99  A 1 
ATOM 758  C CA    . HIS A 1 99  ? -0.926  18.125  17.957  1.00 42.38 99  A 1 
ATOM 759  C C     . HIS A 1 99  ? 0.129   17.033  18.176  1.00 40.54 99  A 1 
ATOM 760  O O     . HIS A 1 99  ? -0.209  15.851  18.219  1.00 38.16 99  A 1 
ATOM 761  C CB    . HIS A 1 99  ? -1.475  18.123  16.534  1.00 39.92 99  A 1 
ATOM 762  C CG    . HIS A 1 99  ? -2.768  18.870  16.424  1.00 37.35 99  A 1 
ATOM 763  N ND1   . HIS A 1 99  ? -3.964  18.512  17.013  1.00 35.31 99  A 1 
ATOM 764  C CD2   . HIS A 1 99  ? -2.995  20.049  15.755  1.00 34.99 99  A 1 
ATOM 765  C CE1   . HIS A 1 99  ? -4.880  19.445  16.706  1.00 33.20 99  A 1 
ATOM 766  N NE2   . HIS A 1 99  ? -4.330  20.393  15.948  1.00 33.25 99  A 1 
ATOM 767  N N     . ALA A 1 100 ? 1.391   17.425  18.347  1.00 39.84 100 A 1 
ATOM 768  C CA    . ALA A 1 100 ? 2.404   16.484  18.797  1.00 39.98 100 A 1 
ATOM 769  C C     . ALA A 1 100 ? 2.117   16.105  20.262  1.00 39.21 100 A 1 
ATOM 770  O O     . ALA A 1 100 ? 1.879   16.980  21.090  1.00 37.54 100 A 1 
ATOM 771  C CB    . ALA A 1 100 ? 3.781   17.099  18.602  1.00 37.72 100 A 1 
ATOM 772  N N     . PRO A 1 101 ? 2.109   14.813  20.617  1.00 36.03 101 A 1 
ATOM 773  C CA    . PRO A 1 101 ? 1.785   14.396  21.976  1.00 36.88 101 A 1 
ATOM 774  C C     . PRO A 1 101 ? 2.778   14.996  22.978  1.00 37.19 101 A 1 
ATOM 775  O O     . PRO A 1 101 ? 3.972   14.749  22.903  1.00 35.78 101 A 1 
ATOM 776  C CB    . PRO A 1 101 ? 1.799   12.864  21.948  1.00 35.02 101 A 1 
ATOM 777  C CG    . PRO A 1 101 ? 2.664   12.522  20.733  1.00 33.75 101 A 1 
ATOM 778  C CD    . PRO A 1 101 ? 2.401   13.681  19.770  1.00 35.67 101 A 1 
ATOM 779  N N     . VAL A 1 102 ? 2.244   15.767  23.933  1.00 34.97 102 A 1 
ATOM 780  C CA    . VAL A 1 102 ? 2.960   16.625  24.904  1.00 36.51 102 A 1 
ATOM 781  C C     . VAL A 1 102 ? 3.895   15.851  25.862  1.00 36.19 102 A 1 
ATOM 782  O O     . VAL A 1 102 ? 4.590   16.463  26.666  1.00 33.92 102 A 1 
ATOM 783  C CB    . VAL A 1 102 ? 1.940   17.448  25.720  1.00 34.20 102 A 1 
ATOM 784  C CG1   . VAL A 1 102 ? 2.552   18.548  26.600  1.00 31.00 102 A 1 
ATOM 785  C CG2   . VAL A 1 102 ? 0.911   18.151  24.824  1.00 31.95 102 A 1 
ATOM 786  N N     . MET A 1 103 ? 3.920   14.522  25.802  1.00 37.37 103 A 1 
ATOM 787  C CA    . MET A 1 103 ? 4.586   13.656  26.797  1.00 38.94 103 A 1 
ATOM 788  C C     . MET A 1 103 ? 6.120   13.811  26.901  1.00 39.00 103 A 1 
ATOM 789  O O     . MET A 1 103 ? 6.788   12.928  27.440  1.00 37.34 103 A 1 
ATOM 790  C CB    . MET A 1 103 ? 4.202   12.193  26.524  1.00 37.27 103 A 1 
ATOM 791  C CG    . MET A 1 103 ? 2.909   11.783  27.252  1.00 33.52 103 A 1 
ATOM 792  S SD    . MET A 1 103 ? 3.136   10.355  28.336  1.00 30.68 103 A 1 
ATOM 793  C CE    . MET A 1 103 ? 1.513   10.281  29.123  1.00 28.03 103 A 1 
ATOM 794  N N     . LEU A 1 104 ? 6.653   14.891  26.377  1.00 33.58 104 A 1 
ATOM 795  C CA    . LEU A 1 104 ? 8.064   15.076  26.174  1.00 34.10 104 A 1 
ATOM 796  C C     . LEU A 1 104 ? 8.613   16.093  27.202  1.00 33.32 104 A 1 
ATOM 797  O O     . LEU A 1 104 ? 8.873   17.249  26.886  1.00 31.23 104 A 1 
ATOM 798  C CB    . LEU A 1 104 ? 8.229   15.399  24.673  1.00 32.27 104 A 1 
ATOM 799  C CG    . LEU A 1 104 ? 7.832   14.239  23.721  1.00 28.70 104 A 1 
ATOM 800  C CD1   . LEU A 1 104 ? 7.959   14.648  22.252  1.00 27.23 104 A 1 
ATOM 801  C CD2   . LEU A 1 104 ? 8.634   12.959  23.875  1.00 29.12 104 A 1 
ATOM 802  N N     . ASP A 1 105 ? 8.773   15.622  28.431  1.00 40.15 105 A 1 
ATOM 803  C CA    . ASP A 1 105 ? 9.321   16.406  29.555  1.00 42.74 105 A 1 
ATOM 804  C C     . ASP A 1 105 ? 10.824  16.709  29.423  1.00 41.39 105 A 1 
ATOM 805  O O     . ASP A 1 105 ? 11.316  17.691  29.973  1.00 38.85 105 A 1 
ATOM 806  C CB    . ASP A 1 105 ? 9.097   15.642  30.873  1.00 39.51 105 A 1 
ATOM 807  C CG    . ASP A 1 105 ? 7.706   15.805  31.502  1.00 35.14 105 A 1 
ATOM 808  O OD1   . ASP A 1 105 ? 7.071   16.850  31.265  1.00 31.81 105 A 1 
ATOM 809  O OD2   . ASP A 1 105 ? 7.328   14.890  32.263  1.00 30.78 105 A 1 
ATOM 810  N N     . CYS A 1 106 ? 11.592  15.851  28.719  1.00 36.90 106 A 1 
ATOM 811  C CA    . CYS A 1 106 ? 13.031  16.043  28.692  1.00 37.97 106 A 1 
ATOM 812  C C     . CYS A 1 106 ? 13.534  16.779  27.426  1.00 37.33 106 A 1 
ATOM 813  O O     . CYS A 1 106 ? 12.898  16.812  26.383  1.00 35.00 106 A 1 
ATOM 814  C CB    . CYS A 1 106 ? 13.743  14.710  28.992  1.00 35.48 106 A 1 
ATOM 815  S SG    . CYS A 1 106 ? 13.967  13.626  27.559  1.00 30.73 106 A 1 
ATOM 816  N N     . HIS A 1 107 ? 14.725  17.361  27.500  1.00 33.85 107 A 1 
ATOM 817  C CA    . HIS A 1 107 ? 15.341  18.051  26.354  1.00 35.04 107 A 1 
ATOM 818  C C     . HIS A 1 107 ? 15.495  17.163  25.105  1.00 33.91 107 A 1 
ATOM 819  O O     . HIS A 1 107 ? 15.402  17.658  23.984  1.00 32.26 107 A 1 
ATOM 820  C CB    . HIS A 1 107 ? 16.710  18.605  26.761  1.00 33.09 107 A 1 
ATOM 821  C CG    . HIS A 1 107 ? 16.650  20.006  27.295  1.00 30.59 107 A 1 
ATOM 822  N ND1   . HIS A 1 107 ? 16.597  21.155  26.532  1.00 28.30 107 A 1 
ATOM 823  C CD2   . HIS A 1 107 ? 16.673  20.409  28.606  1.00 27.81 107 A 1 
ATOM 824  C CE1   . HIS A 1 107 ? 16.589  22.215  27.364  1.00 26.24 107 A 1 
ATOM 825  N NE2   . HIS A 1 107 ? 16.630  21.810  28.637  1.00 26.34 107 A 1 
ATOM 826  N N     . ALA A 1 108 ? 15.725  15.856  25.279  1.00 37.11 108 A 1 
ATOM 827  C CA    . ALA A 1 108 ? 15.768  14.901  24.176  1.00 36.79 108 A 1 
ATOM 828  C C     . ALA A 1 108 ? 14.405  14.802  23.467  1.00 36.83 108 A 1 
ATOM 829  O O     . ALA A 1 108 ? 14.335  14.551  22.267  1.00 34.85 108 A 1 
ATOM 830  C CB    . ALA A 1 108 ? 16.210  13.547  24.723  1.00 34.42 108 A 1 
ATOM 831  N N     . ASP A 1 109 ? 13.367  15.051  24.216  1.00 42.55 109 A 1 
ATOM 832  C CA    . ASP A 1 109 ? 11.991  15.044  23.795  1.00 43.33 109 A 1 
ATOM 833  C C     . ASP A 1 109 ? 11.629  16.284  22.970  1.00 42.42 109 A 1 
ATOM 834  O O     . ASP A 1 109 ? 10.941  16.174  21.954  1.00 40.31 109 A 1 
ATOM 835  C CB    . ASP A 1 109 ? 11.139  14.922  25.062  1.00 40.62 109 A 1 
ATOM 836  C CG    . ASP A 1 109 ? 11.211  13.582  25.788  1.00 35.80 109 A 1 
ATOM 837  O OD1   . ASP A 1 109 ? 11.414  12.548  25.119  1.00 33.88 109 A 1 
ATOM 838  O OD2   . ASP A 1 109 ? 10.993  13.581  27.018  1.00 33.32 109 A 1 
ATOM 839  N N     . ALA A 1 110 ? 12.158  17.452  23.299  1.00 44.65 110 A 1 
ATOM 840  C CA    . ALA A 1 110 ? 12.029  18.651  22.475  1.00 44.65 110 A 1 
ATOM 841  C C     . ALA A 1 110 ? 12.717  18.478  21.106  1.00 44.44 110 A 1 
ATOM 842  O O     . ALA A 1 110 ? 12.163  18.860  20.076  1.00 43.19 110 A 1 
ATOM 843  C CB    . ALA A 1 110 ? 12.585  19.847  23.245  1.00 42.67 110 A 1 
ATOM 844  N N     . ALA A 1 111 ? 13.882  17.838  21.091  1.00 43.64 111 A 1 
ATOM 845  C CA    . ALA A 1 111 ? 14.537  17.471  19.838  1.00 43.82 111 A 1 
ATOM 846  C C     . ALA A 1 111 ? 13.728  16.426  19.048  1.00 43.91 111 A 1 
ATOM 847  O O     . ALA A 1 111 ? 13.649  16.494  17.822  1.00 43.00 111 A 1 
ATOM 848  C CB    . ALA A 1 111 ? 15.953  16.976  20.142  1.00 42.05 111 A 1 
ATOM 849  N N     . ALA A 1 112 ? 13.088  15.476  19.727  1.00 43.36 112 A 1 
ATOM 850  C CA    . ALA A 1 112 ? 12.189  14.512  19.112  1.00 43.11 112 A 1 
ATOM 851  C C     . ALA A 1 112 ? 10.928  15.183  18.546  1.00 43.56 112 A 1 
ATOM 852  O O     . ALA A 1 112 ? 10.478  14.791  17.477  1.00 42.85 112 A 1 
ATOM 853  C CB    . ALA A 1 112 ? 11.848  13.409  20.117  1.00 41.67 112 A 1 
ATOM 854  N N     . LEU A 1 113 ? 10.403  16.222  19.208  1.00 41.91 113 A 1 
ATOM 855  C CA    . LEU A 1 113 ? 9.313   17.064  18.714  1.00 41.48 113 A 1 
ATOM 856  C C     . LEU A 1 113 ? 9.710   17.811  17.442  1.00 41.25 113 A 1 
ATOM 857  O O     . LEU A 1 113 ? 8.965   17.774  16.464  1.00 39.52 113 A 1 
ATOM 858  C CB    . LEU A 1 113 ? 8.889   18.072  19.797  1.00 38.28 113 A 1 
ATOM 859  C CG    . LEU A 1 113 ? 7.752   17.567  20.695  1.00 33.81 113 A 1 
ATOM 860  C CD1   . LEU A 1 113 ? 7.636   18.438  21.945  1.00 31.54 113 A 1 
ATOM 861  C CD2   . LEU A 1 113 ? 6.423   17.627  19.956  1.00 33.27 113 A 1 
ATOM 862  N N     . CYS A 1 114 ? 10.882  18.449  17.414  1.00 47.26 114 A 1 
ATOM 863  C CA    . CYS A 1 114 ? 11.382  19.108  16.212  1.00 47.75 114 A 1 
ATOM 864  C C     . CYS A 1 114 ? 11.637  18.113  15.078  1.00 48.04 114 A 1 
ATOM 865  O O     . CYS A 1 114 ? 11.268  18.367  13.938  1.00 47.26 114 A 1 
ATOM 866  C CB    . CYS A 1 114 ? 12.624  19.918  16.551  1.00 45.85 114 A 1 
ATOM 867  S SG    . CYS A 1 114 ? 12.159  21.369  17.554  1.00 40.66 114 A 1 
ATOM 868  N N     . ALA A 1 115 ? 12.190  16.937  15.389  1.00 48.70 115 A 1 
ATOM 869  C CA    . ALA A 1 115 ? 12.364  15.867  14.416  1.00 48.87 115 A 1 
ATOM 870  C C     . ALA A 1 115 ? 11.017  15.313  13.922  1.00 48.50 115 A 1 
ATOM 871  O O     . ALA A 1 115 ? 10.882  15.012  12.739  1.00 47.43 115 A 1 
ATOM 872  C CB    . ALA A 1 115 ? 13.226  14.776  15.035  1.00 46.92 115 A 1 
ATOM 873  N N     . ALA A 1 116 ? 10.014  15.200  14.791  1.00 44.89 116 A 1 
ATOM 874  C CA    . ALA A 1 116 ? 8.661   14.824  14.421  1.00 43.82 116 A 1 
ATOM 875  C C     . ALA A 1 116 ? 8.002   15.885  13.546  1.00 44.30 116 A 1 
ATOM 876  O O     . ALA A 1 116 ? 7.340   15.534  12.572  1.00 42.88 116 A 1 
ATOM 877  C CB    . ALA A 1 116 ? 7.839   14.554  15.685  1.00 41.54 116 A 1 
ATOM 878  N N     . TYR A 1 117 ? 8.237   17.181  13.833  1.00 47.89 117 A 1 
ATOM 879  C CA    . TYR A 1 117 ? 7.758   18.283  13.004  1.00 48.27 117 A 1 
ATOM 880  C C     . TYR A 1 117 ? 8.435   18.301  11.628  1.00 49.36 117 A 1 
ATOM 881  O O     . TYR A 1 117 ? 7.743   18.362  10.612  1.00 48.04 117 A 1 
ATOM 882  C CB    . TYR A 1 117 ? 7.958   19.606  13.739  1.00 45.67 117 A 1 
ATOM 883  C CG    . TYR A 1 117 ? 7.387   20.744  12.946  1.00 40.54 117 A 1 
ATOM 884  C CD1   . TYR A 1 117 ? 8.194   21.520  12.084  1.00 37.17 117 A 1 
ATOM 885  C CD2   . TYR A 1 117 ? 5.988   20.924  12.920  1.00 37.95 117 A 1 
ATOM 886  C CE1   . TYR A 1 117 ? 7.613   22.429  11.204  1.00 34.25 117 A 1 
ATOM 887  C CE2   . TYR A 1 117 ? 5.395   21.834  12.038  1.00 35.43 117 A 1 
ATOM 888  C CZ    . TYR A 1 117 ? 6.212   22.572  11.162  1.00 35.63 117 A 1 
ATOM 889  O OH    . TYR A 1 117 ? 5.623   23.389  10.255  1.00 32.75 117 A 1 
ATOM 890  N N     . GLU A 1 118 ? 9.753   18.155  11.550  1.00 51.65 118 A 1 
ATOM 891  C CA    . GLU A 1 118 ? 10.445  18.015  10.267  1.00 52.03 118 A 1 
ATOM 892  C C     . GLU A 1 118 ? 9.982   16.770  9.511   1.00 51.90 118 A 1 
ATOM 893  O O     . GLU A 1 118 ? 9.782   16.820  8.304   1.00 49.98 118 A 1 
ATOM 894  C CB    . GLU A 1 118 ? 11.970  17.946  10.453  1.00 48.73 118 A 1 
ATOM 895  C CG    . GLU A 1 118 ? 12.603  19.314  10.738  1.00 43.37 118 A 1 
ATOM 896  C CD    . GLU A 1 118 ? 14.132  19.296  10.594  1.00 39.80 118 A 1 
ATOM 897  O OE1   . GLU A 1 118 ? 14.724  20.392  10.561  1.00 36.83 118 A 1 
ATOM 898  O OE2   . GLU A 1 118 ? 14.718  18.198  10.456  1.00 35.56 118 A 1 
ATOM 899  N N     . ALA A 1 119 ? 9.751   15.669  10.217  1.00 52.65 119 A 1 
ATOM 900  C CA    . ALA A 1 119 ? 9.160   14.478  9.628   1.00 51.21 119 A 1 
ATOM 901  C C     . ALA A 1 119 ? 7.734   14.743  9.131   1.00 50.65 119 A 1 
ATOM 902  O O     . ALA A 1 119 ? 7.405   14.293  8.043   1.00 49.08 119 A 1 
ATOM 903  C CB    . ALA A 1 119 ? 9.222   13.317  10.622  1.00 49.42 119 A 1 
ATOM 904  N N     . GLN A 1 120 ? 6.915   15.524  9.853   1.00 47.74 120 A 1 
ATOM 905  C CA    . GLN A 1 120 ? 5.593   15.949  9.400   1.00 46.83 120 A 1 
ATOM 906  C C     . GLN A 1 120 ? 5.662   16.863  8.174   1.00 47.27 120 A 1 
ATOM 907  O O     . GLN A 1 120 ? 4.853   16.702  7.258   1.00 45.39 120 A 1 
ATOM 908  C CB    . GLN A 1 120 ? 4.835   16.682  10.515  1.00 43.97 120 A 1 
ATOM 909  C CG    . GLN A 1 120 ? 4.172   15.730  11.517  1.00 38.29 120 A 1 
ATOM 910  C CD    . GLN A 1 120 ? 3.407   16.479  12.611  1.00 34.88 120 A 1 
ATOM 911  O OE1   . GLN A 1 120 ? 3.470   17.696  12.726  1.00 32.71 120 A 1 
ATOM 912  N NE2   . GLN A 1 120 ? 2.652   15.795  13.422  1.00 30.82 120 A 1 
ATOM 913  N N     . VAL A 1 121 ? 6.616   17.779  8.091   1.00 54.92 121 A 1 
ATOM 914  C CA    . VAL A 1 121 ? 6.811   18.622  6.904   1.00 55.52 121 A 1 
ATOM 915  C C     . VAL A 1 121 ? 7.263   17.779  5.711   1.00 55.00 121 A 1 
ATOM 916  O O     . VAL A 1 121 ? 6.705   17.896  4.617   1.00 53.51 121 A 1 
ATOM 917  C CB    . VAL A 1 121 ? 7.792   19.769  7.183   1.00 54.51 121 A 1 
ATOM 918  C CG1   . VAL A 1 121 ? 8.131   20.524  5.898   1.00 49.67 121 A 1 
ATOM 919  C CG2   . VAL A 1 121 ? 7.172   20.758  8.162   1.00 50.87 121 A 1 
ATOM 920  N N     . HIS A 1 122 ? 8.211   16.859  5.901   1.00 50.83 122 A 1 
ATOM 921  C CA    . HIS A 1 122 ? 8.592   15.897  4.874   1.00 49.99 122 A 1 
ATOM 922  C C     . HIS A 1 122 ? 7.437   14.970  4.498   1.00 50.64 122 A 1 
ATOM 923  O O     . HIS A 1 122 ? 7.279   14.622  3.323   1.00 48.49 122 A 1 
ATOM 924  C CB    . HIS A 1 122 ? 9.799   15.084  5.340   1.00 46.48 122 A 1 
ATOM 925  C CG    . HIS A 1 122 ? 11.097  15.708  4.951   1.00 42.12 122 A 1 
ATOM 926  N ND1   . HIS A 1 122 ? 11.638  15.686  3.683   1.00 38.76 122 A 1 
ATOM 927  C CD2   . HIS A 1 122 ? 11.983  16.404  5.741   1.00 37.48 122 A 1 
ATOM 928  C CE1   . HIS A 1 122 ? 12.813  16.347  3.717   1.00 35.07 122 A 1 
ATOM 929  N NE2   . HIS A 1 122 ? 13.054  16.795  4.946   1.00 34.64 122 A 1 
ATOM 930  N N     . TYR A 1 123 ? 6.619   14.596  5.464   1.00 52.15 123 A 1 
ATOM 931  C CA    . TYR A 1 123 ? 5.405   13.824  5.262   1.00 51.11 123 A 1 
ATOM 932  C C     . TYR A 1 123 ? 4.362   14.616  4.472   1.00 50.82 123 A 1 
ATOM 933  O O     . TYR A 1 123 ? 3.821   14.092  3.500   1.00 49.05 123 A 1 
ATOM 934  C CB    . TYR A 1 123 ? 4.876   13.405  6.633   1.00 48.72 123 A 1 
ATOM 935  C CG    . TYR A 1 123 ? 3.640   12.578  6.545   1.00 44.24 123 A 1 
ATOM 936  C CD1   . TYR A 1 123 ? 2.373   13.133  6.801   1.00 41.39 123 A 1 
ATOM 937  C CD2   . TYR A 1 123 ? 3.748   11.223  6.182   1.00 40.71 123 A 1 
ATOM 938  C CE1   . TYR A 1 123 ? 1.233   12.350  6.697   1.00 36.92 123 A 1 
ATOM 939  C CE2   . TYR A 1 123 ? 2.612   10.434  6.077   1.00 38.81 123 A 1 
ATOM 940  C CZ    . TYR A 1 123 ? 1.352   10.997  6.343   1.00 40.77 123 A 1 
ATOM 941  O OH    . TYR A 1 123 ? 0.238   10.218  6.240   1.00 36.49 123 A 1 
ATOM 942  N N     . ALA A 1 124 ? 4.149   15.889  4.783   1.00 52.40 124 A 1 
ATOM 943  C CA    . ALA A 1 124 ? 3.312   16.783  3.996   1.00 50.29 124 A 1 
ATOM 944  C C     . ALA A 1 124 ? 3.841   16.943  2.563   1.00 50.17 124 A 1 
ATOM 945  O O     . ALA A 1 124 ? 3.055   16.948  1.612   1.00 47.26 124 A 1 
ATOM 946  C CB    . ALA A 1 124 ? 3.192   18.127  4.713   1.00 46.74 124 A 1 
ATOM 947  N N     . ASN A 1 125 ? 5.147   16.997  2.374   1.00 54.88 125 A 1 
ATOM 948  C CA    . ASN A 1 125 ? 5.771   17.006  1.053   1.00 53.88 125 A 1 
ATOM 949  C C     . ASN A 1 125 ? 5.607   15.659  0.329   1.00 53.69 125 A 1 
ATOM 950  O O     . ASN A 1 125 ? 5.328   15.634  -0.867  1.00 51.20 125 A 1 
ATOM 951  C CB    . ASN A 1 125 ? 7.242   17.409  1.182   1.00 50.64 125 A 1 
ATOM 952  C CG    . ASN A 1 125 ? 7.430   18.902  1.447   1.00 44.73 125 A 1 
ATOM 953  O OD1   . ASN A 1 125 ? 6.578   19.718  1.172   1.00 40.84 125 A 1 
ATOM 954  N ND2   . ASN A 1 125 ? 8.586   19.289  1.945   1.00 38.91 125 A 1 
ATOM 955  N N     . LEU A 1 126 ? 5.725   14.534  1.032   1.00 52.08 126 A 1 
ATOM 956  C CA    . LEU A 1 126 ? 5.423   13.208  0.479   1.00 50.31 126 A 1 
ATOM 957  C C     . LEU A 1 126 ? 3.958   13.093  0.071   1.00 50.84 126 A 1 
ATOM 958  O O     . LEU A 1 126 ? 3.663   12.593  -1.011  1.00 48.19 126 A 1 
ATOM 959  C CB    . LEU A 1 126 ? 5.760   12.124  1.513   1.00 46.50 126 A 1 
ATOM 960  C CG    . LEU A 1 126 ? 7.214   11.664  1.415   1.00 41.00 126 A 1 
ATOM 961  C CD1   . LEU A 1 126 ? 7.655   11.059  2.745   1.00 37.59 126 A 1 
ATOM 962  C CD2   . LEU A 1 126 ? 7.376   10.605  0.323   1.00 35.95 126 A 1 
ATOM 963  N N     . LEU A 1 127 ? 3.047   13.618  0.890   1.00 50.07 127 A 1 
ATOM 964  C CA    . LEU A 1 127 ? 1.635   13.726  0.584   1.00 48.71 127 A 1 
ATOM 965  C C     . LEU A 1 127 ? 1.400   14.583  -0.646  1.00 48.64 127 A 1 
ATOM 966  O O     . LEU A 1 127 ? 0.663   14.169  -1.528  1.00 45.84 127 A 1 
ATOM 967  C CB    . LEU A 1 127 ? 0.881   14.315  1.777   1.00 45.25 127 A 1 
ATOM 968  C CG    . LEU A 1 127 ? 0.580   13.309  2.888   1.00 40.60 127 A 1 
ATOM 969  C CD1   . LEU A 1 127 ? -0.117  14.060  4.019   1.00 37.08 127 A 1 
ATOM 970  C CD2   . LEU A 1 127 ? -0.315  12.192  2.353   1.00 36.30 127 A 1 
ATOM 971  N N     . THR A 1 128 ? 2.032   15.754  -0.758  1.00 58.57 128 A 1 
ATOM 972  C CA    . THR A 1 128 ? 1.908   16.565  -1.974  1.00 57.26 128 A 1 
ATOM 973  C C     . THR A 1 128 ? 2.443   15.843  -3.195  1.00 56.54 128 A 1 
ATOM 974  O O     . THR A 1 128 ? 1.789   15.871  -4.226  1.00 52.86 128 A 1 
ATOM 975  C CB    . THR A 1 128 ? 2.547   17.962  -1.886  1.00 53.28 128 A 1 
ATOM 976  O OG1   . THR A 1 128 ? 3.750   17.963  -1.173  1.00 48.42 128 A 1 
ATOM 977  C CG2   . THR A 1 128 ? 1.625   18.940  -1.198  1.00 46.58 128 A 1 
ATOM 978  N N     . VAL A 1 129 ? 3.542   15.115  -3.096  1.00 47.21 129 A 1 
ATOM 979  C CA    . VAL A 1 129 ? 4.057   14.306  -4.212  1.00 46.04 129 A 1 
ATOM 980  C C     . VAL A 1 129 ? 3.106   13.152  -4.558  1.00 46.58 129 A 1 
ATOM 981  O O     . VAL A 1 129 ? 2.869   12.900  -5.748  1.00 43.26 129 A 1 
ATOM 982  C CB    . VAL A 1 129 ? 5.472   13.787  -3.914  1.00 41.09 129 A 1 
ATOM 983  C CG1   . VAL A 1 129 ? 5.965   12.795  -4.972  1.00 36.71 129 A 1 
ATOM 984  C CG2   . VAL A 1 129 ? 6.479   14.945  -3.889  1.00 35.50 129 A 1 
ATOM 985  N N     . MET A 1 130 ? 2.531   12.462  -3.572  1.00 51.12 130 A 1 
ATOM 986  C CA    . MET A 1 130 ? 1.516   11.434  -3.819  1.00 49.15 130 A 1 
ATOM 987  C C     . MET A 1 130 ? 0.269   12.027  -4.467  1.00 48.53 130 A 1 
ATOM 988  O O     . MET A 1 130 ? -0.250  11.463  -5.425  1.00 46.25 130 A 1 
ATOM 989  C CB    . MET A 1 130 ? 1.118   10.711  -2.518  1.00 46.79 130 A 1 
ATOM 990  C CG    . MET A 1 130 ? 2.137   9.668   -2.091  1.00 42.46 130 A 1 
ATOM 991  S SD    . MET A 1 130 ? 1.421   8.395   -1.023  1.00 39.67 130 A 1 
ATOM 992  C CE    . MET A 1 130 ? 2.882   7.420   -0.673  1.00 36.78 130 A 1 
ATOM 993  N N     . HIS A 1 131 ? -0.196  13.188  -3.991  1.00 48.26 131 A 1 
ATOM 994  C CA    . HIS A 1 131 ? -1.379  13.856  -4.517  1.00 46.99 131 A 1 
ATOM 995  C C     . HIS A 1 131 ? -1.143  14.512  -5.879  1.00 46.11 131 A 1 
ATOM 996  O O     . HIS A 1 131 ? -2.055  14.514  -6.690  1.00 43.37 131 A 1 
ATOM 997  C CB    . HIS A 1 131 ? -1.897  14.867  -3.492  1.00 43.10 131 A 1 
ATOM 998  C CG    . HIS A 1 131 ? -2.542  14.234  -2.294  1.00 39.46 131 A 1 
ATOM 999  N ND1   . HIS A 1 131 ? -2.028  14.200  -1.017  1.00 36.72 131 A 1 
ATOM 1000 C CD2   . HIS A 1 131 ? -3.744  13.617  -2.247  1.00 35.08 131 A 1 
ATOM 1001 C CE1   . HIS A 1 131 ? -2.903  13.570  -0.221  1.00 33.91 131 A 1 
ATOM 1002 N NE2   . HIS A 1 131 ? -3.965  13.202  -0.935  1.00 33.19 131 A 1 
ATOM 1003 N N     . GLN A 1 132 ? 0.050   15.041  -6.161  1.00 47.59 132 A 1 
ATOM 1004 C CA    . GLN A 1 132 ? 0.396   15.625  -7.456  1.00 45.76 132 A 1 
ATOM 1005 C C     . GLN A 1 132 ? 0.530   14.574  -8.566  1.00 45.60 132 A 1 
ATOM 1006 O O     . GLN A 1 132 ? 0.218   14.854  -9.713  1.00 42.39 132 A 1 
ATOM 1007 C CB    . GLN A 1 132 ? 1.728   16.381  -7.372  1.00 42.37 132 A 1 
ATOM 1008 C CG    . GLN A 1 132 ? 1.601   17.787  -6.787  1.00 37.69 132 A 1 
ATOM 1009 C CD    . GLN A 1 132 ? 2.972   18.474  -6.666  1.00 33.40 132 A 1 
ATOM 1010 O OE1   . GLN A 1 132 ? 4.013   17.882  -6.921  1.00 31.15 132 A 1 
ATOM 1011 N NE2   . GLN A 1 132 ? 3.006   19.739  -6.292  1.00 28.30 132 A 1 
ATOM 1012 N N     . ARG A 1 133 ? 0.991   13.352  -8.244  1.00 43.31 133 A 1 
ATOM 1013 C CA    . ARG A 1 133 ? 1.036   12.251  -9.228  1.00 43.13 133 A 1 
ATOM 1014 C C     . ARG A 1 133 ? -0.349  11.678  -9.523  1.00 43.74 133 A 1 
ATOM 1015 O O     . ARG A 1 133 ? -0.547  11.141  -10.603 1.00 40.77 133 A 1 
ATOM 1016 C CB    . ARG A 1 133 ? 1.954   11.124  -8.754  1.00 39.59 133 A 1 
ATOM 1017 C CG    . ARG A 1 133 ? 3.407   11.447  -9.094  1.00 35.05 133 A 1 
ATOM 1018 C CD    . ARG A 1 133 ? 4.246   10.205  -8.807  1.00 32.78 133 A 1 
ATOM 1019 N NE    . ARG A 1 133 ? 5.622   10.379  -9.318  1.00 30.40 133 A 1 
ATOM 1020 C CZ    . ARG A 1 133 ? 6.485   9.406   -9.476  1.00 27.72 133 A 1 
ATOM 1021 N NH1   . ARG A 1 133 ? 6.223   8.194   -9.080  1.00 26.08 133 A 1 
ATOM 1022 N NH2   . ARG A 1 133 ? 7.627   9.638   -10.052 1.00 23.79 133 A 1 
ATOM 1023 N N     . MET A 1 134 ? -1.232  11.783  -8.564  1.00 41.06 134 A 1 
ATOM 1024 C CA    . MET A 1 134 ? -2.648  11.618  -8.827  1.00 41.80 134 A 1 
ATOM 1025 C C     . MET A 1 134 ? -3.053  12.865  -9.611  1.00 41.89 134 A 1 
ATOM 1026 O O     . MET A 1 134 ? -2.951  13.949  -9.032  1.00 39.95 134 A 1 
ATOM 1027 C CB    . MET A 1 134 ? -3.416  11.525  -7.504  1.00 39.86 134 A 1 
ATOM 1028 C CG    . MET A 1 134 ? -3.062  10.251  -6.734  1.00 35.47 134 A 1 
ATOM 1029 S SD    . MET A 1 134 ? -3.765  8.780   -7.486  1.00 32.90 134 A 1 
ATOM 1030 C CE    . MET A 1 134 ? -5.063  8.440   -6.281  1.00 30.67 134 A 1 
ATOM 1031 N N     . PRO A 1 135 ? -3.428  12.737  -10.893 1.00 39.93 135 A 1 
ATOM 1032 C CA    . PRO A 1 135 ? -3.927  13.893  -11.589 1.00 39.95 135 A 1 
ATOM 1033 C C     . PRO A 1 135 ? -5.029  14.480  -10.702 1.00 40.08 135 A 1 
ATOM 1034 O O     . PRO A 1 135 ? -6.033  13.828  -10.436 1.00 38.11 135 A 1 
ATOM 1035 C CB    . PRO A 1 135 ? -4.437  13.385  -12.948 1.00 37.83 135 A 1 
ATOM 1036 C CG    . PRO A 1 135 ? -4.720  11.903  -12.706 1.00 35.64 135 A 1 
ATOM 1037 C CD    . PRO A 1 135 ? -3.687  11.529  -11.641 1.00 36.92 135 A 1 
ATOM 1038 N N     . VAL A 1 136 ? -4.771  15.649  -10.138 1.00 38.05 136 A 1 
ATOM 1039 C CA    . VAL A 1 136 ? -5.854  16.470  -9.651  1.00 39.45 136 A 1 
ATOM 1040 C C     . VAL A 1 136 ? -6.640  16.702  -10.922 1.00 39.28 136 A 1 
ATOM 1041 O O     . VAL A 1 136 ? -6.150  17.399  -11.804 1.00 36.48 136 A 1 
ATOM 1042 C CB    . VAL A 1 136 ? -5.373  17.797  -9.033  1.00 36.77 136 A 1 
ATOM 1043 C CG1   . VAL A 1 136 ? -6.558  18.638  -8.538  1.00 33.12 136 A 1 
ATOM 1044 C CG2   . VAL A 1 136 ? -4.453  17.540  -7.830  1.00 34.30 136 A 1 
ATOM 1045 N N     . VAL A 1 137 ? -7.774  16.017  -11.054 1.00 34.33 137 A 1 
ATOM 1046 C CA    . VAL A 1 137 ? -8.785  16.402  -12.020 1.00 36.54 137 A 1 
ATOM 1047 C C     . VAL A 1 137 ? -9.071  17.843  -11.633 1.00 36.49 137 A 1 
ATOM 1048 O O     . VAL A 1 137 ? -9.728  18.109  -10.628 1.00 34.13 137 A 1 
ATOM 1049 C CB    . VAL A 1 137 ? -10.046 15.523  -11.953 1.00 33.85 137 A 1 
ATOM 1050 C CG1   . VAL A 1 137 ? -11.042 15.949  -13.039 1.00 30.15 137 A 1 
ATOM 1051 C CG2   . VAL A 1 137 ? -9.695  14.043  -12.176 1.00 30.66 137 A 1 
ATOM 1052 N N     . SER A 1 138 ? -8.409  18.752  -12.332 1.00 33.76 138 A 1 
ATOM 1053 C CA    . SER A 1 138 ? -8.689  20.152  -12.219 1.00 35.19 138 A 1 
ATOM 1054 C C     . SER A 1 138 ? -10.127 20.233  -12.693 1.00 35.58 138 A 1 
ATOM 1055 O O     . SER A 1 138 ? -10.369 20.200  -13.889 1.00 33.61 138 A 1 
ATOM 1056 C CB    . SER A 1 138 ? -7.742  20.995  -13.078 1.00 32.18 138 A 1 
ATOM 1057 O OG    . SER A 1 138 ? -7.678  20.525  -14.413 1.00 29.62 138 A 1 
ATOM 1058 N N     . HIS A 1 139 ? -11.052 20.249  -11.755 1.00 30.58 139 A 1 
ATOM 1059 C CA    . HIS A 1 139 ? -12.401 20.690  -12.044 1.00 33.48 139 A 1 
ATOM 1060 C C     . HIS A 1 139 ? -12.202 21.971  -12.839 1.00 32.40 139 A 1 
ATOM 1061 O O     . HIS A 1 139 ? -11.509 22.862  -12.331 1.00 30.56 139 A 1 
ATOM 1062 C CB    . HIS A 1 139 ? -13.193 20.950  -10.765 1.00 31.26 139 A 1 
ATOM 1063 C CG    . HIS A 1 139 ? -13.903 19.721  -10.284 1.00 28.21 139 A 1 
ATOM 1064 N ND1   . HIS A 1 139 ? -15.069 19.195  -10.801 1.00 27.14 139 A 1 
ATOM 1065 C CD2   . HIS A 1 139 ? -13.530 18.901  -9.251  1.00 27.19 139 A 1 
ATOM 1066 C CE1   . HIS A 1 139 ? -15.378 18.098  -10.106 1.00 25.57 139 A 1 
ATOM 1067 N NE2   . HIS A 1 139 ? -14.471 17.878  -9.159  1.00 25.29 139 A 1 
ATOM 1068 N N     . PRO A 1 140 ? -12.645 22.015  -14.086 1.00 33.95 140 A 1 
ATOM 1069 C CA    . PRO A 1 140 ? -12.430 23.185  -14.904 1.00 36.34 140 A 1 
ATOM 1070 C C     . PRO A 1 140 ? -12.945 24.338  -14.064 1.00 36.58 140 A 1 
ATOM 1071 O O     . PRO A 1 140 ? -14.092 24.299  -13.610 1.00 35.30 140 A 1 
ATOM 1072 C CB    . PRO A 1 140 ? -13.224 22.955  -16.196 1.00 32.92 140 A 1 
ATOM 1073 C CG    . PRO A 1 140 ? -14.263 21.906  -15.805 1.00 31.34 140 A 1 
ATOM 1074 C CD    . PRO A 1 140 ? -13.535 21.085  -14.736 1.00 34.63 140 A 1 
ATOM 1075 N N     . ALA A 1 141 ? -12.037 25.255  -13.724 1.00 32.42 141 A 1 
ATOM 1076 C CA    . ALA A 1 141 ? -12.414 26.404  -12.926 1.00 33.97 141 A 1 
ATOM 1077 C C     . ALA A 1 141 ? -13.596 27.004  -13.668 1.00 32.92 141 A 1 
ATOM 1078 O O     . ALA A 1 141 ? -13.432 27.384  -14.835 1.00 32.01 141 A 1 
ATOM 1079 C CB    . ALA A 1 141 ? -11.236 27.372  -12.826 1.00 30.94 141 A 1 
ATOM 1080 N N     . VAL A 1 142 ? -14.773 26.963  -13.048 1.00 31.63 142 A 1 
ATOM 1081 C CA    . VAL A 1 142 ? -15.991 27.476  -13.670 1.00 36.13 142 A 1 
ATOM 1082 C C     . VAL A 1 142 ? -15.637 28.896  -14.029 1.00 35.27 142 A 1 
ATOM 1083 O O     . VAL A 1 142 ? -15.392 29.714  -13.130 1.00 33.95 142 A 1 
ATOM 1084 C CB    . VAL A 1 142 ? -17.198 27.406  -12.734 1.00 33.53 142 A 1 
ATOM 1085 C CG1   . VAL A 1 142 ? -18.443 27.997  -13.400 1.00 30.38 142 A 1 
ATOM 1086 C CG2   . VAL A 1 142 ? -17.509 25.954  -12.346 1.00 34.09 142 A 1 
ATOM 1087 N N     . ALA A 1 143 ? -15.444 29.141  -15.319 1.00 35.56 143 A 1 
ATOM 1088 C CA    . ALA A 1 143 ? -15.035 30.443  -15.797 1.00 38.70 143 A 1 
ATOM 1089 C C     . ALA A 1 143 ? -16.170 31.372  -15.385 1.00 38.14 143 A 1 
ATOM 1090 O O     . ALA A 1 143 ? -17.247 31.304  -15.967 1.00 37.63 143 A 1 
ATOM 1091 C CB    . ALA A 1 143 ? -14.805 30.390  -17.310 1.00 35.91 143 A 1 
ATOM 1092 N N     . ILE A 1 144 ? -15.939 32.131  -14.312 1.00 34.93 144 A 1 
ATOM 1093 C CA    . ILE A 1 144 ? -16.882 33.167  -13.909 1.00 38.19 144 A 1 
ATOM 1094 C C     . ILE A 1 144 ? -17.037 34.015  -15.164 1.00 37.98 144 A 1 
ATOM 1095 O O     . ILE A 1 144 ? -16.023 34.553  -15.616 1.00 36.07 144 A 1 
ATOM 1096 C CB    . ILE A 1 144 ? -16.373 33.997  -12.716 1.00 34.99 144 A 1 
ATOM 1097 C CG1   . ILE A 1 144 ? -16.184 33.084  -11.476 1.00 32.28 144 A 1 
ATOM 1098 C CG2   . ILE A 1 144 ? -17.356 35.124  -12.394 1.00 35.07 144 A 1 
ATOM 1099 C CD1   . ILE A 1 144 ? -15.538 33.784  -10.280 1.00 33.19 144 A 1 
ATOM 1100 N N     . PRO A 1 145 ? -18.204 34.032  -15.785 1.00 36.36 145 A 1 
ATOM 1101 C CA    . PRO A 1 145 ? -18.365 34.698  -17.054 1.00 39.96 145 A 1 
ATOM 1102 C C     . PRO A 1 145 ? -17.911 36.139  -16.831 1.00 39.92 145 A 1 
ATOM 1103 O O     . PRO A 1 145 ? -18.373 36.764  -15.871 1.00 38.83 145 A 1 
ATOM 1104 C CB    . PRO A 1 145 ? -19.842 34.576  -17.429 1.00 36.96 145 A 1 
ATOM 1105 C CG    . PRO A 1 145 ? -20.538 34.306  -16.094 1.00 35.26 145 A 1 
ATOM 1106 C CD    . PRO A 1 145 ? -19.483 33.537  -15.303 1.00 39.39 145 A 1 
ATOM 1107 N N     . PRO A 1 146 ? -16.950 36.643  -17.618 1.00 38.28 146 A 1 
ATOM 1108 C CA    . PRO A 1 146 ? -16.497 38.007  -17.442 1.00 40.51 146 A 1 
ATOM 1109 C C     . PRO A 1 146 ? -17.734 38.880  -17.603 1.00 40.30 146 A 1 
ATOM 1110 O O     . PRO A 1 146 ? -18.377 38.839  -18.651 1.00 39.05 146 A 1 
ATOM 1111 C CB    . PRO A 1 146 ? -15.429 38.239  -18.516 1.00 37.21 146 A 1 
ATOM 1112 C CG    . PRO A 1 146 ? -15.782 37.226  -19.607 1.00 35.91 146 A 1 
ATOM 1113 C CD    . PRO A 1 146 ? -16.370 36.050  -18.813 1.00 40.25 146 A 1 
ATOM 1114 N N     . VAL A 1 147 ? -18.092 39.583  -16.542 1.00 35.47 147 A 1 
ATOM 1115 C CA    . VAL A 1 147 ? -19.220 40.508  -16.579 1.00 39.23 147 A 1 
ATOM 1116 C C     . VAL A 1 147 ? -18.887 41.496  -17.681 1.00 38.69 147 A 1 
ATOM 1117 O O     . VAL A 1 147 ? -17.925 42.256  -17.564 1.00 37.30 147 A 1 
ATOM 1118 C CB    . VAL A 1 147 ? -19.439 41.213  -15.231 1.00 35.45 147 A 1 
ATOM 1119 C CG1   . VAL A 1 147 ? -20.680 42.097  -15.283 1.00 33.20 147 A 1 
ATOM 1120 C CG2   . VAL A 1 147 ? -19.622 40.203  -14.086 1.00 37.29 147 A 1 
ATOM 1121 N N     . SER A 1 148 ? -19.627 41.422  -18.776 1.00 39.33 148 A 1 
ATOM 1122 C CA    . SER A 1 148 ? -19.432 42.274  -19.941 1.00 41.80 148 A 1 
ATOM 1123 C C     . SER A 1 148 ? -19.832 43.690  -19.555 1.00 41.35 148 A 1 
ATOM 1124 O O     . SER A 1 148 ? -20.988 44.080  -19.715 1.00 40.31 148 A 1 
ATOM 1125 C CB    . SER A 1 148 ? -20.245 41.744  -21.124 1.00 38.45 148 A 1 
ATOM 1126 O OG    . SER A 1 148 ? -21.601 41.566  -20.769 1.00 35.04 148 A 1 
ATOM 1127 N N     . LEU A 1 149 ? -18.871 44.440  -19.014 1.00 35.63 149 A 1 
ATOM 1128 C CA    . LEU A 1 149 ? -19.009 45.879  -18.871 1.00 38.77 149 A 1 
ATOM 1129 C C     . LEU A 1 149 ? -19.136 46.442  -20.280 1.00 37.87 149 A 1 
ATOM 1130 O O     . LEU A 1 149 ? -18.161 46.556  -21.015 1.00 35.85 149 A 1 
ATOM 1131 C CB    . LEU A 1 149 ? -17.809 46.444  -18.089 1.00 34.31 149 A 1 
ATOM 1132 C CG    . LEU A 1 149 ? -18.055 46.487  -16.573 1.00 31.00 149 A 1 
ATOM 1133 C CD1   . LEU A 1 149 ? -16.729 46.617  -15.819 1.00 31.06 149 A 1 
ATOM 1134 C CD2   . LEU A 1 149 ? -18.935 47.670  -16.180 1.00 32.99 149 A 1 
ATOM 1135 N N     . PHE A 1 150 ? -20.369 46.759  -20.650 1.00 34.79 150 A 1 
ATOM 1136 C CA    . PHE A 1 150 ? -20.746 47.508  -21.847 1.00 37.79 150 A 1 
ATOM 1137 C C     . PHE A 1 150 ? -20.179 48.937  -21.731 1.00 36.77 150 A 1 
ATOM 1138 O O     . PHE A 1 150 ? -20.870 49.861  -21.321 1.00 34.90 150 A 1 
ATOM 1139 C CB    . PHE A 1 150 ? -22.276 47.513  -21.991 1.00 32.79 150 A 1 
ATOM 1140 C CG    . PHE A 1 150 ? -22.879 46.314  -22.679 1.00 30.79 150 A 1 
ATOM 1141 C CD1   . PHE A 1 150 ? -23.154 46.378  -24.058 1.00 31.73 150 A 1 
ATOM 1142 C CD2   . PHE A 1 150 ? -23.229 45.159  -21.958 1.00 32.49 150 A 1 
ATOM 1143 C CE1   . PHE A 1 150 ? -23.772 45.291  -24.707 1.00 29.78 150 A 1 
ATOM 1144 C CE2   . PHE A 1 150 ? -23.840 44.071  -22.609 1.00 28.88 150 A 1 
ATOM 1145 C CZ    . PHE A 1 150 ? -24.123 44.137  -23.982 1.00 28.06 150 A 1 
ATOM 1146 N N     . ALA A 1 151 ? -18.895 49.089  -22.035 1.00 37.30 151 A 1 
ATOM 1147 C CA    . ALA A 1 151 ? -18.305 50.412  -22.169 1.00 40.88 151 A 1 
ATOM 1148 C C     . ALA A 1 151 ? -18.760 50.994  -23.512 1.00 40.26 151 A 1 
ATOM 1149 O O     . ALA A 1 151 ? -18.251 50.621  -24.568 1.00 38.91 151 A 1 
ATOM 1150 C CB    . ALA A 1 151 ? -16.790 50.310  -22.012 1.00 37.14 151 A 1 
ATOM 1151 N N     . GLU A 1 152 ? -19.691 51.917  -23.437 1.00 32.80 152 A 1 
ATOM 1152 C CA    . GLU A 1 152 ? -20.440 52.493  -24.568 1.00 36.83 152 A 1 
ATOM 1153 C C     . GLU A 1 152 ? -19.666 53.598  -25.342 1.00 35.67 152 A 1 
ATOM 1154 O O     . GLU A 1 152 ? -20.254 54.335  -26.098 1.00 34.49 152 A 1 
ATOM 1155 C CB    . GLU A 1 152 ? -21.757 53.038  -23.976 1.00 34.26 152 A 1 
ATOM 1156 C CG    . GLU A 1 152 ? -22.981 52.878  -24.874 1.00 31.88 152 A 1 
ATOM 1157 C CD    . GLU A 1 152 ? -24.262 53.359  -24.181 1.00 32.36 152 A 1 
ATOM 1158 O OE1   . GLU A 1 152 ? -25.340 52.905  -24.611 1.00 31.89 152 A 1 
ATOM 1159 O OE2   . GLU A 1 152 ? -24.173 54.146  -23.205 1.00 32.77 152 A 1 
ATOM 1160 N N     . ALA A 1 153 ? -18.385 53.789  -25.125 1.00 36.13 153 A 1 
ATOM 1161 C CA    . ALA A 1 153 ? -17.695 55.030  -25.467 1.00 39.03 153 A 1 
ATOM 1162 C C     . ALA A 1 153 ? -17.642 55.289  -26.986 1.00 37.96 153 A 1 
ATOM 1163 O O     . ALA A 1 153 ? -16.760 54.780  -27.680 1.00 37.02 153 A 1 
ATOM 1164 C CB    . ALA A 1 153 ? -16.316 55.034  -24.810 1.00 35.83 153 A 1 
ATOM 1165 N N     . GLU A 1 154 ? -18.519 56.152  -27.482 1.00 35.40 154 A 1 
ATOM 1166 C CA    . GLU A 1 154 ? -18.737 56.505  -28.902 1.00 39.50 154 A 1 
ATOM 1167 C C     . GLU A 1 154 ? -17.674 57.426  -29.550 1.00 38.19 154 A 1 
ATOM 1168 O O     . GLU A 1 154 ? -17.813 57.748  -30.727 1.00 36.74 154 A 1 
ATOM 1169 C CB    . GLU A 1 154 ? -20.076 57.262  -29.019 1.00 36.70 154 A 1 
ATOM 1170 C CG    . GLU A 1 154 ? -21.347 56.425  -28.880 1.00 33.65 154 A 1 
ATOM 1171 C CD    . GLU A 1 154 ? -22.586 57.257  -29.263 1.00 33.00 154 A 1 
ATOM 1172 O OE1   . GLU A 1 154 ? -23.449 56.724  -29.981 1.00 31.77 154 A 1 
ATOM 1173 O OE2   . GLU A 1 154 ? -22.622 58.449  -28.861 1.00 33.47 154 A 1 
ATOM 1174 N N     . ALA A 1 155 ? -16.694 57.922  -28.815 1.00 34.40 155 A 1 
ATOM 1175 C CA    . ALA A 1 155 ? -16.131 59.247  -29.115 1.00 37.07 155 A 1 
ATOM 1176 C C     . ALA A 1 155 ? -15.503 59.403  -30.527 1.00 35.68 155 A 1 
ATOM 1177 O O     . ALA A 1 155 ? -14.802 58.547  -31.044 1.00 34.87 155 A 1 
ATOM 1178 C CB    . ALA A 1 155 ? -15.171 59.647  -28.000 1.00 34.49 155 A 1 
ATOM 1179 N N     . THR A 1 156 ? -15.711 60.605  -31.121 1.00 38.53 156 A 1 
ATOM 1180 C CA    . THR A 1 156 ? -15.775 60.944  -32.563 1.00 41.65 156 A 1 
ATOM 1181 C C     . THR A 1 156 ? -14.483 61.361  -33.276 1.00 40.22 156 A 1 
ATOM 1182 O O     . THR A 1 156 ? -14.563 61.795  -34.424 1.00 38.19 156 A 1 
ATOM 1183 C CB    . THR A 1 156 ? -16.753 62.117  -32.705 1.00 37.14 156 A 1 
ATOM 1184 O OG1   . THR A 1 156 ? -16.509 63.086  -31.709 1.00 34.48 156 A 1 
ATOM 1185 C CG2   . THR A 1 156 ? -18.208 61.689  -32.557 1.00 37.29 156 A 1 
ATOM 1186 N N     . ALA A 1 157 ? -13.334 61.373  -32.623 1.00 35.58 157 A 1 
ATOM 1187 C CA    . ALA A 1 157 ? -12.273 62.337  -32.959 1.00 37.19 157 A 1 
ATOM 1188 C C     . ALA A 1 157 ? -11.708 62.257  -34.413 1.00 35.56 157 A 1 
ATOM 1189 O O     . ALA A 1 157 ? -11.592 61.175  -34.984 1.00 34.73 157 A 1 
ATOM 1190 C CB    . ALA A 1 157 ? -11.167 62.250  -31.899 1.00 34.69 157 A 1 
ATOM 1191 N N     . PRO A 1 158 ? -11.337 63.419  -35.005 1.00 34.33 158 A 1 
ATOM 1192 C CA    . PRO A 1 158 ? -11.094 63.677  -36.429 1.00 38.19 158 A 1 
ATOM 1193 C C     . PRO A 1 158 ? -9.605  63.437  -36.826 1.00 37.87 158 A 1 
ATOM 1194 O O     . PRO A 1 158 ? -9.005  62.541  -36.278 1.00 36.74 158 A 1 
ATOM 1195 C CB    . PRO A 1 158 ? -11.649 65.098  -36.566 1.00 34.14 158 A 1 
ATOM 1196 C CG    . PRO A 1 158 ? -11.212 65.777  -35.270 1.00 34.06 158 A 1 
ATOM 1197 C CD    . PRO A 1 158 ? -11.315 64.650  -34.259 1.00 39.46 158 A 1 
ATOM 1198 N N     . VAL A 1 159 ? -8.805  64.051  -37.626 1.00 32.48 159 A 1 
ATOM 1199 C CA    . VAL A 1 159 ? -8.815  64.835  -38.882 1.00 36.49 159 A 1 
ATOM 1200 C C     . VAL A 1 159 ? -7.667  64.395  -39.826 1.00 35.52 159 A 1 
ATOM 1201 O O     . VAL A 1 159 ? -7.901  64.144  -40.995 1.00 33.75 159 A 1 
ATOM 1202 C CB    . VAL A 1 159 ? -8.548  66.355  -38.648 1.00 33.01 159 A 1 
ATOM 1203 C CG1   . VAL A 1 159 ? -8.612  67.153  -39.969 1.00 30.82 159 A 1 
ATOM 1204 C CG2   . VAL A 1 159 ? -9.489  67.071  -37.692 1.00 35.02 159 A 1 
ATOM 1205 N N     . LEU A 1 160 ? -6.387  64.464  -39.386 1.00 34.21 160 A 1 
ATOM 1206 C CA    . LEU A 1 160 ? -5.274  64.979  -40.210 1.00 37.89 160 A 1 
ATOM 1207 C C     . LEU A 1 160 ? -4.609  63.973  -41.184 1.00 36.80 160 A 1 
ATOM 1208 O O     . LEU A 1 160 ? -4.414  62.811  -40.857 1.00 35.36 160 A 1 
ATOM 1209 C CB    . LEU A 1 160 ? -4.219  65.636  -39.287 1.00 34.91 160 A 1 
ATOM 1210 C CG    . LEU A 1 160 ? -4.506  67.107  -38.966 1.00 32.98 160 A 1 
ATOM 1211 C CD1   . LEU A 1 160 ? -3.728  67.554  -37.721 1.00 34.16 160 A 1 
ATOM 1212 C CD2   . LEU A 1 160 ? -4.134  68.032  -40.130 1.00 36.93 160 A 1 
ATOM 1213 N N     . GLY A 1 161 ? -4.185  64.475  -42.345 1.00 35.91 161 A 1 
ATOM 1214 C CA    . GLY A 1 161 ? -3.826  63.678  -43.523 1.00 39.57 161 A 1 
ATOM 1215 C C     . GLY A 1 161 ? -2.395  63.799  -44.103 1.00 39.03 161 A 1 
ATOM 1216 O O     . GLY A 1 161 ? -2.290  64.010  -45.311 1.00 37.44 161 A 1 
ATOM 1217 N N     . ARG A 1 162 ? -1.338  63.713  -43.345 1.00 33.58 162 A 1 
ATOM 1218 C CA    . ARG A 1 162 ? 0.042   63.933  -43.853 1.00 39.24 162 A 1 
ATOM 1219 C C     . ARG A 1 162 ? 0.607   62.762  -44.690 1.00 38.48 162 A 1 
ATOM 1220 O O     . ARG A 1 162 ? 0.029   61.700  -44.710 1.00 36.79 162 A 1 
ATOM 1221 C CB    . ARG A 1 162 ? 0.971   64.324  -42.692 1.00 36.15 162 A 1 
ATOM 1222 C CG    . ARG A 1 162 ? 1.668   65.676  -42.952 1.00 34.03 162 A 1 
ATOM 1223 C CD    . ARG A 1 162 ? 2.707   65.989  -41.868 1.00 33.71 162 A 1 
ATOM 1224 N NE    . ARG A 1 162 ? 3.353   67.294  -42.102 1.00 32.49 162 A 1 
ATOM 1225 C CZ    . ARG A 1 162 ? 4.284   67.844  -41.348 1.00 30.06 162 A 1 
ATOM 1226 N NH1   . ARG A 1 162 ? 4.741   67.250  -40.280 1.00 28.98 162 A 1 
ATOM 1227 N NH2   . ARG A 1 162 ? 4.791   69.003  -41.651 1.00 28.11 162 A 1 
ATOM 1228 N N     . LYS A 1 163 ? 1.742   62.932  -45.368 1.00 30.74 163 A 1 
ATOM 1229 C CA    . LYS A 1 163 ? 2.040   63.124  -46.793 1.00 38.03 163 A 1 
ATOM 1230 C C     . LYS A 1 163 ? 3.015   62.097  -47.440 1.00 37.88 163 A 1 
ATOM 1231 O O     . LYS A 1 163 ? 2.615   61.401  -48.359 1.00 36.22 163 A 1 
ATOM 1232 C CB    . LYS A 1 163 ? 2.635   64.545  -46.935 1.00 35.10 163 A 1 
ATOM 1233 C CG    . LYS A 1 163 ? 2.685   65.135  -48.345 1.00 32.43 163 A 1 
ATOM 1234 C CD    . LYS A 1 163 ? 3.616   66.362  -48.331 1.00 31.52 163 A 1 
ATOM 1235 C CE    . LYS A 1 163 ? 3.762   67.030  -49.692 1.00 29.42 163 A 1 
ATOM 1236 N NZ    . LYS A 1 163 ? 4.981   67.875  -49.696 1.00 28.03 163 A 1 
ATOM 1237 N N     . GLU A 1 164 ? 4.257   62.110  -47.074 1.00 32.93 164 A 1 
ATOM 1238 C CA    . GLU A 1 164 ? 5.482   61.703  -47.835 1.00 37.09 164 A 1 
ATOM 1239 C C     . GLU A 1 164 ? 5.996   60.297  -47.411 1.00 36.80 164 A 1 
ATOM 1240 O O     . GLU A 1 164 ? 5.405   59.706  -46.515 1.00 36.53 164 A 1 
ATOM 1241 C CB    . GLU A 1 164 ? 6.528   62.809  -47.554 1.00 35.37 164 A 1 
ATOM 1242 C CG    . GLU A 1 164 ? 6.313   64.094  -48.365 1.00 33.57 164 A 1 
ATOM 1243 C CD    . GLU A 1 164 ? 7.035   65.338  -47.826 1.00 33.99 164 A 1 
ATOM 1244 O OE1   . GLU A 1 164 ? 6.825   66.400  -48.454 1.00 33.49 164 A 1 
ATOM 1245 O OE2   . GLU A 1 164 ? 7.660   65.274  -46.757 1.00 33.85 164 A 1 
ATOM 1246 N N     . GLU A 1 165 ? 7.056   59.634  -47.927 1.00 33.90 165 A 1 
ATOM 1247 C CA    . GLU A 1 165 ? 7.960   59.771  -49.088 1.00 36.55 165 A 1 
ATOM 1248 C C     . GLU A 1 165 ? 8.582   58.389  -49.473 1.00 35.73 165 A 1 
ATOM 1249 O O     . GLU A 1 165 ? 7.951   57.349  -49.258 1.00 34.81 165 A 1 
ATOM 1250 C CB    . GLU A 1 165 ? 9.065   60.810  -48.787 1.00 35.42 165 A 1 
ATOM 1251 C CG    . GLU A 1 165 ? 9.493   61.637  -50.012 1.00 33.92 165 A 1 
ATOM 1252 C CD    . GLU A 1 165 ? 10.562  62.700  -49.679 1.00 35.19 165 A 1 
ATOM 1253 O OE1   . GLU A 1 165 ? 10.650  63.690  -50.440 1.00 34.43 165 A 1 
ATOM 1254 O OE2   . GLU A 1 165 ? 11.256  62.542  -48.653 1.00 34.47 165 A 1 
ATOM 1255 N N     . ASP A 1 166 ? 9.782   58.345  -49.999 1.00 33.91 166 A 1 
ATOM 1256 C CA    . ASP A 1 166 ? 10.390  57.444  -51.003 1.00 37.75 166 A 1 
ATOM 1257 C C     . ASP A 1 166 ? 10.845  55.996  -50.683 1.00 35.57 166 A 1 
ATOM 1258 O O     . ASP A 1 166 ? 10.681  55.121  -51.528 1.00 34.58 166 A 1 
ATOM 1259 C CB    . ASP A 1 166 ? 11.647  58.154  -51.523 1.00 35.55 166 A 1 
ATOM 1260 C CG    . ASP A 1 166 ? 11.406  59.275  -52.531 1.00 32.61 166 A 1 
ATOM 1261 O OD1   . ASP A 1 166 ? 10.422  59.171  -53.298 1.00 32.88 166 A 1 
ATOM 1262 O OD2   . ASP A 1 166 ? 12.246  60.183  -52.542 1.00 32.97 166 A 1 
ATOM 1263 N N     . THR A 1 167 ? 11.639  55.776  -49.650 1.00 31.04 167 A 1 
ATOM 1264 C CA    . THR A 1 167 ? 13.005  55.238  -49.855 1.00 33.07 167 A 1 
ATOM 1265 C C     . THR A 1 167 ? 13.169  53.772  -50.322 1.00 30.75 167 A 1 
ATOM 1266 O O     . THR A 1 167 ? 12.309  52.929  -50.177 1.00 29.80 167 A 1 
ATOM 1267 C CB    . THR A 1 167 ? 13.927  55.492  -48.649 1.00 31.16 167 A 1 
ATOM 1268 O OG1   . THR A 1 167 ? 13.302  55.094  -47.454 1.00 30.97 167 A 1 
ATOM 1269 C CG2   . THR A 1 167 ? 14.305  56.952  -48.508 1.00 35.09 167 A 1 
ATOM 1270 N N     . SER A 1 168 ? 14.380  53.501  -50.884 1.00 35.96 168 A 1 
ATOM 1271 C CA    . SER A 1 168 ? 14.601  52.678  -52.083 1.00 36.50 168 A 1 
ATOM 1272 C C     . SER A 1 168 ? 15.196  51.257  -51.938 1.00 35.00 168 A 1 
ATOM 1273 O O     . SER A 1 168 ? 15.432  50.634  -52.973 1.00 34.74 168 A 1 
ATOM 1274 C CB    . SER A 1 168 ? 15.556  53.472  -52.987 1.00 35.11 168 A 1 
ATOM 1275 O OG    . SER A 1 168 ? 16.904  53.367  -52.600 1.00 33.78 168 A 1 
ATOM 1276 N N     . TRP A 1 169 ? 15.600  50.797  -50.775 1.00 34.75 169 A 1 
ATOM 1277 C CA    . TRP A 1 169 ? 16.834  50.019  -50.606 1.00 33.21 169 A 1 
ATOM 1278 C C     . TRP A 1 169 ? 16.995  48.733  -51.451 1.00 32.05 169 A 1 
ATOM 1279 O O     . TRP A 1 169 ? 16.101  47.909  -51.599 1.00 30.54 169 A 1 
ATOM 1280 C CB    . TRP A 1 169 ? 17.140  49.788  -49.125 1.00 31.40 169 A 1 
ATOM 1281 C CG    . TRP A 1 169 ? 17.798  50.950  -48.462 1.00 29.06 169 A 1 
ATOM 1282 C CD1   . TRP A 1 169 ? 17.161  52.067  -48.044 1.00 27.60 169 A 1 
ATOM 1283 C CD2   . TRP A 1 169 ? 19.216  51.153  -48.179 1.00 28.51 169 A 1 
ATOM 1284 N NE1   . TRP A 1 169 ? 18.087  52.964  -47.513 1.00 25.67 169 A 1 
ATOM 1285 C CE2   . TRP A 1 169 ? 19.354  52.435  -47.578 1.00 25.50 169 A 1 
ATOM 1286 C CE3   . TRP A 1 169 ? 20.381  50.385  -48.363 1.00 28.60 169 A 1 
ATOM 1287 C CZ2   . TRP A 1 169 ? 20.616  52.941  -47.193 1.00 27.05 169 A 1 
ATOM 1288 C CZ3   . TRP A 1 169 ? 21.631  50.884  -47.977 1.00 27.66 169 A 1 
ATOM 1289 C CH2   . TRP A 1 169 ? 21.749  52.143  -47.397 1.00 28.23 169 A 1 
ATOM 1290 N N     . LEU A 1 170 ? 18.224  48.584  -51.970 1.00 33.74 170 A 1 
ATOM 1291 C CA    . LEU A 1 170 ? 18.671  47.858  -53.189 1.00 36.70 170 A 1 
ATOM 1292 C C     . LEU A 1 170 ? 19.078  46.374  -53.056 1.00 35.56 170 A 1 
ATOM 1293 O O     . LEU A 1 170 ? 19.053  45.654  -54.048 1.00 34.60 170 A 1 
ATOM 1294 C CB    . LEU A 1 170 ? 19.938  48.604  -53.653 1.00 33.81 170 A 1 
ATOM 1295 C CG    . LEU A 1 170 ? 19.756  49.635  -54.771 1.00 32.31 170 A 1 
ATOM 1296 C CD1   . LEU A 1 170 ? 20.938  50.605  -54.775 1.00 34.21 170 A 1 
ATOM 1297 C CD2   . LEU A 1 170 ? 19.703  48.957  -56.132 1.00 36.09 170 A 1 
ATOM 1298 N N     . LEU A 1 171 ? 19.651  45.995  -51.929 1.00 35.28 171 A 1 
ATOM 1299 C CA    . LEU A 1 171 ? 20.664  44.920  -51.782 1.00 39.01 171 A 1 
ATOM 1300 C C     . LEU A 1 171 ? 20.195  43.502  -52.189 1.00 37.76 171 A 1 
ATOM 1301 O O     . LEU A 1 171 ? 19.011  43.225  -52.127 1.00 35.97 171 A 1 
ATOM 1302 C CB    . LEU A 1 171 ? 21.086  44.916  -50.301 1.00 35.58 171 A 1 
ATOM 1303 C CG    . LEU A 1 171 ? 21.823  46.163  -49.801 1.00 33.54 171 A 1 
ATOM 1304 C CD1   . LEU A 1 171 ? 21.944  46.105  -48.278 1.00 33.57 171 A 1 
ATOM 1305 C CD2   . LEU A 1 171 ? 23.223  46.299  -50.381 1.00 35.53 171 A 1 
ATOM 1306 N N     . LEU A 1 172 ? 20.986  42.509  -52.496 1.00 34.24 172 A 1 
ATOM 1307 C CA    . LEU A 1 172 ? 22.354  42.271  -52.996 1.00 37.85 172 A 1 
ATOM 1308 C C     . LEU A 1 172 ? 22.395  40.852  -53.633 1.00 36.22 172 A 1 
ATOM 1309 O O     . LEU A 1 172 ? 21.371  40.190  -53.726 1.00 34.67 172 A 1 
ATOM 1310 C CB    . LEU A 1 172 ? 23.406  42.425  -51.863 1.00 34.68 172 A 1 
ATOM 1311 C CG    . LEU A 1 172 ? 24.504  43.468  -52.123 1.00 33.03 172 A 1 
ATOM 1312 C CD1   . LEU A 1 172 ? 25.351  43.690  -50.868 1.00 33.66 172 A 1 
ATOM 1313 C CD2   . LEU A 1 172 ? 25.450  43.075  -53.253 1.00 35.31 172 A 1 
ATOM 1314 N N     . SER A 1 173 ? 23.527  40.356  -54.020 1.00 37.03 173 A 1 
ATOM 1315 C CA    . SER A 1 173 ? 23.834  39.693  -55.304 1.00 40.21 173 A 1 
ATOM 1316 C C     . SER A 1 173 ? 24.008  38.160  -55.386 1.00 38.60 173 A 1 
ATOM 1317 O O     . SER A 1 173 ? 23.564  37.565  -56.368 1.00 37.42 173 A 1 
ATOM 1318 C CB    . SER A 1 173 ? 25.149  40.300  -55.759 1.00 37.70 173 A 1 
ATOM 1319 O OG    . SER A 1 173 ? 26.131  40.220  -54.748 1.00 36.66 173 A 1 
ATOM 1320 N N     . LYS A 1 174 ? 24.825  37.609  -54.535 1.00 32.27 174 A 1 
ATOM 1321 C CA    . LYS A 1 174 ? 25.730  36.472  -54.840 1.00 38.28 174 A 1 
ATOM 1322 C C     . LYS A 1 174 ? 25.062  35.085  -54.901 1.00 37.50 174 A 1 
ATOM 1323 O O     . LYS A 1 174 ? 23.908  34.970  -54.508 1.00 34.27 174 A 1 
ATOM 1324 C CB    . LYS A 1 174 ? 26.821  36.479  -53.758 1.00 34.38 174 A 1 
ATOM 1325 C CG    . LYS A 1 174 ? 27.837  37.618  -53.904 1.00 32.78 174 A 1 
ATOM 1326 C CD    . LYS A 1 174 ? 28.976  37.365  -52.923 1.00 31.29 174 A 1 
ATOM 1327 C CE    . LYS A 1 174 ? 30.175  38.230  -53.257 1.00 28.63 174 A 1 
ATOM 1328 N NZ    . LYS A 1 174 ? 31.396  37.653  -52.661 1.00 27.69 174 A 1 
ATOM 1329 N N     . ASP A 1 175 ? 25.679  33.979  -55.206 1.00 35.34 175 A 1 
ATOM 1330 C CA    . ASP A 1 175 ? 26.764  33.290  -55.933 1.00 39.21 175 A 1 
ATOM 1331 C C     . ASP A 1 175 ? 26.363  31.786  -55.816 1.00 36.99 175 A 1 
ATOM 1332 O O     . ASP A 1 175 ? 25.422  31.486  -55.082 1.00 34.40 175 A 1 
ATOM 1333 C CB    . ASP A 1 175 ? 28.126  33.470  -55.230 1.00 35.36 175 A 1 
ATOM 1334 C CG    . ASP A 1 175 ? 29.002  34.648  -55.670 1.00 32.45 175 A 1 
ATOM 1335 O OD1   . ASP A 1 175 ? 28.846  35.132  -56.804 1.00 32.57 175 A 1 
ATOM 1336 O OD2   . ASP A 1 175 ? 29.828  35.062  -54.828 1.00 32.95 175 A 1 
ATOM 1337 N N     . SER A 1 176 ? 26.965  30.765  -56.314 1.00 37.53 176 A 1 
ATOM 1338 C CA    . SER A 1 176 ? 27.659  30.349  -57.527 1.00 40.03 176 A 1 
ATOM 1339 C C     . SER A 1 176 ? 27.493  28.811  -57.726 1.00 39.43 176 A 1 
ATOM 1340 O O     . SER A 1 176 ? 26.410  28.293  -57.479 1.00 37.20 176 A 1 
ATOM 1341 C CB    . SER A 1 176 ? 29.140  30.773  -57.486 1.00 36.26 176 A 1 
ATOM 1342 O OG    . SER A 1 176 ? 29.833  30.149  -56.414 1.00 36.06 176 A 1 
ATOM 1343 N N     . ASP A 1 177 ? 28.480  28.033  -58.046 1.00 39.12 177 A 1 
ATOM 1344 C CA    . ASP A 1 177 ? 28.724  27.165  -59.205 1.00 42.40 177 A 1 
ATOM 1345 C C     . ASP A 1 177 ? 28.216  25.706  -59.292 1.00 40.40 177 A 1 
ATOM 1346 O O     . ASP A 1 177 ? 27.577  25.315  -60.267 1.00 37.74 177 A 1 
ATOM 1347 C CB    . ASP A 1 177 ? 30.243  27.059  -59.370 1.00 38.10 177 A 1 
ATOM 1348 C CG    . ASP A 1 177 ? 30.958  28.367  -59.638 1.00 34.90 177 A 1 
ATOM 1349 O OD1   . ASP A 1 177 ? 30.405  29.186  -60.405 1.00 35.50 177 A 1 
ATOM 1350 O OD2   . ASP A 1 177 ? 32.054  28.526  -59.074 1.00 35.75 177 A 1 
ATOM 1351 N N     . ASN A 1 178 ? 28.753  24.877  -58.451 1.00 34.40 178 A 1 
ATOM 1352 C CA    . ASN A 1 178 ? 29.349  23.593  -58.915 1.00 36.45 178 A 1 
ATOM 1353 C C     . ASN A 1 178 ? 28.403  22.370  -59.090 1.00 34.18 178 A 1 
ATOM 1354 O O     . ASN A 1 178 ? 27.337  22.330  -58.531 1.00 31.46 178 A 1 
ATOM 1355 C CB    . ASN A 1 178 ? 30.484  23.263  -57.929 1.00 33.40 178 A 1 
ATOM 1356 C CG    . ASN A 1 178 ? 31.836  23.795  -58.337 1.00 30.59 178 A 1 
ATOM 1357 O OD1   . ASN A 1 178 ? 32.218  23.801  -59.486 1.00 32.75 178 A 1 
ATOM 1358 N ND2   . ASN A 1 178 ? 32.640  24.214  -57.385 1.00 33.86 178 A 1 
ATOM 1359 N N     . HIS A 1 179 ? 28.761  21.239  -59.667 1.00 36.93 179 A 1 
ATOM 1360 C CA    . HIS A 1 179 ? 29.336  20.875  -60.973 1.00 40.05 179 A 1 
ATOM 1361 C C     . HIS A 1 179 ? 28.859  19.478  -61.480 1.00 38.52 179 A 1 
ATOM 1362 O O     . HIS A 1 179 ? 28.364  19.378  -62.590 1.00 35.92 179 A 1 
ATOM 1363 C CB    . HIS A 1 179 ? 30.881  20.867  -60.931 1.00 37.04 179 A 1 
ATOM 1364 C CG    . HIS A 1 179 ? 31.564  21.573  -62.079 1.00 36.07 179 A 1 
ATOM 1365 N ND1   . HIS A 1 179 ? 31.195  21.604  -63.398 1.00 36.37 179 A 1 
ATOM 1366 C CD2   . HIS A 1 179 ? 32.735  22.296  -61.983 1.00 35.92 179 A 1 
ATOM 1367 C CE1   . HIS A 1 179 ? 32.094  22.336  -64.066 1.00 34.25 179 A 1 
ATOM 1368 N NE2   . HIS A 1 179 ? 33.059  22.767  -63.245 1.00 34.13 179 A 1 
ATOM 1369 N N     . ASN A 1 180 ? 29.094  18.347  -60.770 1.00 34.53 180 A 1 
ATOM 1370 C CA    . ASN A 1 180 ? 29.985  17.386  -61.449 1.00 37.46 180 A 1 
ATOM 1371 C C     . ASN A 1 180 ? 29.422  16.086  -62.111 1.00 35.58 180 A 1 
ATOM 1372 O O     . ASN A 1 180 ? 29.248  16.011  -63.321 1.00 32.77 180 A 1 
ATOM 1373 C CB    . ASN A 1 180 ? 31.167  17.074  -60.499 1.00 34.56 180 A 1 
ATOM 1374 C CG    . ASN A 1 180 ? 32.507  16.971  -61.194 1.00 31.58 180 A 1 
ATOM 1375 O OD1   . ASN A 1 180 ? 32.637  16.884  -62.398 1.00 33.32 180 A 1 
ATOM 1376 N ND2   . ASN A 1 180 ? 33.585  16.980  -60.436 1.00 34.36 180 A 1 
ATOM 1377 N N     . ARG A 1 181 ? 29.349  15.020  -61.364 1.00 34.57 181 A 1 
ATOM 1378 C CA    . ARG A 1 181 ? 29.496  13.633  -61.909 1.00 39.00 181 A 1 
ATOM 1379 C C     . ARG A 1 181 ? 28.178  12.870  -62.079 1.00 37.69 181 A 1 
ATOM 1380 O O     . ARG A 1 181 ? 27.170  13.311  -61.547 1.00 34.12 181 A 1 
ATOM 1381 C CB    . ARG A 1 181 ? 30.428  12.863  -60.951 1.00 35.25 181 A 1 
ATOM 1382 C CG    . ARG A 1 181 ? 31.880  12.774  -61.422 1.00 32.60 181 A 1 
ATOM 1383 C CD    . ARG A 1 181 ? 32.686  11.942  -60.418 1.00 30.84 181 A 1 
ATOM 1384 N NE    . ARG A 1 181 ? 34.049  11.667  -60.904 1.00 29.77 181 A 1 
ATOM 1385 C CZ    . ARG A 1 181 ? 35.006  11.061  -60.223 1.00 27.16 181 A 1 
ATOM 1386 N NH1   . ARG A 1 181 ? 34.815  10.652  -58.999 1.00 26.85 181 A 1 
ATOM 1387 N NH2   . ARG A 1 181 ? 36.169  10.841  -60.764 1.00 26.79 181 A 1 
ATOM 1388 N N     . SER A 1 182 ? 28.136  11.689  -62.542 1.00 42.75 182 A 1 
ATOM 1389 C CA    . SER A 1 182 ? 28.472  10.757  -63.639 1.00 44.87 182 A 1 
ATOM 1390 C C     . SER A 1 182 ? 27.392  9.654   -63.530 1.00 44.30 182 A 1 
ATOM 1391 O O     . SER A 1 182 ? 26.505  9.793   -62.695 1.00 40.72 182 A 1 
ATOM 1392 C CB    . SER A 1 182 ? 29.901  10.189  -63.478 1.00 40.39 182 A 1 
ATOM 1393 O OG    . SER A 1 182 ? 30.018  9.369   -62.321 1.00 37.49 182 A 1 
ATOM 1394 N N     . GLY A 1 183 ? 27.313  8.580   -64.191 1.00 44.47 183 A 1 
ATOM 1395 C CA    . GLY A 1 183 ? 27.781  7.986   -65.425 1.00 45.69 183 A 1 
ATOM 1396 C C     . GLY A 1 183 ? 26.921  6.764   -65.808 1.00 44.57 183 A 1 
ATOM 1397 O O     . GLY A 1 183 ? 25.827  6.906   -66.335 1.00 41.36 183 A 1 
ATOM 1398 N N     . ASN A 1 184 ? 27.442  5.581   -65.543 1.00 42.90 184 A 1 
ATOM 1399 C CA    . ASN A 1 184 ? 27.090  4.275   -66.164 1.00 44.65 184 A 1 
ATOM 1400 C C     . ASN A 1 184 ? 25.764  3.612   -65.700 1.00 42.73 184 A 1 
ATOM 1401 O O     . ASN A 1 184 ? 25.218  4.021   -64.687 1.00 37.98 184 A 1 
ATOM 1402 C CB    . ASN A 1 184 ? 28.303  3.388   -65.846 1.00 39.56 184 A 1 
ATOM 1403 C CG    . ASN A 1 184 ? 29.516  3.644   -66.724 1.00 35.35 184 A 1 
ATOM 1404 O OD1   . ASN A 1 184 ? 29.481  4.353   -67.704 1.00 36.71 184 A 1 
ATOM 1405 N ND2   . ASN A 1 184 ? 30.633  3.038   -66.385 1.00 37.93 184 A 1 
ATOM 1406 N N     . ASN A 1 185 ? 25.236  2.525   -66.264 1.00 40.71 185 A 1 
ATOM 1407 C CA    . ASN A 1 185 ? 25.569  1.713   -67.448 1.00 42.62 185 A 1 
ATOM 1408 C C     . ASN A 1 185 ? 24.341  0.886   -67.972 1.00 40.46 185 A 1 
ATOM 1409 O O     . ASN A 1 185 ? 23.216  1.349   -67.967 1.00 36.17 185 A 1 
ATOM 1410 C CB    . ASN A 1 185 ? 26.753  0.769   -67.125 1.00 38.51 185 A 1 
ATOM 1411 C CG    . ASN A 1 185 ? 27.775  0.658   -68.242 1.00 34.13 185 A 1 
ATOM 1412 O OD1   . ASN A 1 185 ? 27.616  1.142   -69.348 1.00 35.68 185 A 1 
ATOM 1413 N ND2   . ASN A 1 185 ? 28.897  0.019   -67.968 1.00 36.23 185 A 1 
ATOM 1414 N N     . SER A 1 186 ? 24.585  -0.288  -68.363 1.00 43.13 186 A 1 
ATOM 1415 C CA    . SER A 1 186 ? 23.890  -1.354  -69.138 1.00 44.51 186 A 1 
ATOM 1416 C C     . SER A 1 186 ? 22.568  -1.908  -68.555 1.00 43.56 186 A 1 
ATOM 1417 O O     . SER A 1 186 ? 22.150  -1.471  -67.502 1.00 39.58 186 A 1 
ATOM 1418 C CB    . SER A 1 186 ? 24.933  -2.481  -69.205 1.00 39.89 186 A 1 
ATOM 1419 O OG    . SER A 1 186 ? 25.339  -2.884  -67.906 1.00 37.53 186 A 1 
ATOM 1420 N N     . SER A 1 187 ? 21.883  -2.889  -69.080 1.00 43.71 187 A 1 
ATOM 1421 C CA    . SER A 1 187 ? 21.803  -3.705  -70.327 1.00 45.55 187 A 1 
ATOM 1422 C C     . SER A 1 187 ? 20.505  -4.554  -70.212 1.00 44.88 187 A 1 
ATOM 1423 O O     . SER A 1 187 ? 19.850  -4.467  -69.184 1.00 41.61 187 A 1 
ATOM 1424 C CB    . SER A 1 187 ? 23.030  -4.641  -70.423 1.00 41.12 187 A 1 
ATOM 1425 O OG    . SER A 1 187 ? 23.117  -5.499  -69.305 1.00 37.94 187 A 1 
ATOM 1426 N N     . THR A 1 188 ? 20.030  -5.412  -71.061 1.00 45.74 188 A 1 
ATOM 1427 C CA    . THR A 1 188 ? 19.935  -5.595  -72.527 1.00 48.00 188 A 1 
ATOM 1428 C C     . THR A 1 188 ? 18.604  -6.237  -72.962 1.00 47.30 188 A 1 
ATOM 1429 O O     . THR A 1 188 ? 17.784  -5.575  -73.580 1.00 43.10 188 A 1 
ATOM 1430 C CB    . THR A 1 188 ? 21.016  -6.528  -73.110 1.00 41.84 188 A 1 
ATOM 1431 O OG1   . THR A 1 188 ? 21.390  -7.520  -72.168 1.00 38.40 188 A 1 
ATOM 1432 C CG2   . THR A 1 188 ? 22.269  -5.824  -73.588 1.00 41.96 188 A 1 
ATOM 1433 N N     . SER A 1 189 ? 18.442  -7.511  -72.772 1.00 43.79 189 A 1 
ATOM 1434 C CA    . SER A 1 189 ? 17.697  -8.422  -73.683 1.00 45.28 189 A 1 
ATOM 1435 C C     . SER A 1 189 ? 16.319  -8.883  -73.158 1.00 45.34 189 A 1 
ATOM 1436 O O     . SER A 1 189 ? 15.987  -8.599  -72.029 1.00 41.96 189 A 1 
ATOM 1437 C CB    . SER A 1 189 ? 18.611  -9.639  -73.902 1.00 40.86 189 A 1 
ATOM 1438 O OG    . SER A 1 189 ? 18.932  -10.272 -72.667 1.00 37.32 189 A 1 
ATOM 1439 N N     . SER A 1 190 ? 15.486  -9.631  -73.887 1.00 40.44 190 A 1 
ATOM 1440 C CA    . SER A 1 190 ? 15.303  -9.846  -75.329 1.00 42.75 190 A 1 
ATOM 1441 C C     . SER A 1 190 ? 13.872  -10.312 -75.696 1.00 42.47 190 A 1 
ATOM 1442 O O     . SER A 1 190 ? 13.022  -9.489  -76.012 1.00 39.36 190 A 1 
ATOM 1443 C CB    . SER A 1 190 ? 16.306  -10.865 -75.906 1.00 38.90 190 A 1 
ATOM 1444 O OG    . SER A 1 190 ? 16.169  -12.136 -75.283 1.00 36.02 190 A 1 
ATOM 1445 N N     . SER A 1 191 ? 13.653  -11.577 -75.753 1.00 39.30 191 A 1 
ATOM 1446 C CA    . SER A 1 191 ? 12.688  -12.287 -76.631 1.00 41.98 191 A 1 
ATOM 1447 C C     . SER A 1 191 ? 11.326  -12.610 -75.988 1.00 41.67 191 A 1 
ATOM 1448 O O     . SER A 1 191 ? 11.137  -12.350 -74.825 1.00 39.68 191 A 1 
ATOM 1449 C CB    . SER A 1 191 ? 13.386  -13.581 -77.056 1.00 37.88 191 A 1 
ATOM 1450 O OG    . SER A 1 191 ? 13.723  -14.378 -75.924 1.00 36.25 191 A 1 
ATOM 1451 N N     . SER A 1 192 ? 10.390  -13.239 -76.647 1.00 40.22 192 A 1 
ATOM 1452 C CA    . SER A 1 192 ? 9.818   -13.124 -77.994 1.00 42.85 192 A 1 
ATOM 1453 C C     . SER A 1 192 ? 8.375   -13.673 -78.075 1.00 43.03 192 A 1 
ATOM 1454 O O     . SER A 1 192 ? 7.484   -12.906 -78.415 1.00 41.43 192 A 1 
ATOM 1455 C CB    . SER A 1 192 ? 10.642  -13.832 -79.088 1.00 38.57 192 A 1 
ATOM 1456 O OG    . SER A 1 192 ? 10.798  -15.210 -78.819 1.00 35.53 192 A 1 
ATOM 1457 N N     . GLN A 1 193 ? 8.150   -14.961 -77.849 1.00 34.77 193 A 1 
ATOM 1458 C CA    . GLN A 1 193 ? 7.345   -15.691 -78.851 1.00 37.02 193 A 1 
ATOM 1459 C C     . GLN A 1 193 ? 5.824   -15.938 -78.603 1.00 36.22 193 A 1 
ATOM 1460 O O     . GLN A 1 193 ? 5.051   -15.015 -78.372 1.00 34.25 193 A 1 
ATOM 1461 C CB    . GLN A 1 193 ? 8.086   -16.979 -79.263 1.00 34.10 193 A 1 
ATOM 1462 C CG    . GLN A 1 193 ? 8.878   -16.854 -80.563 1.00 32.99 193 A 1 
ATOM 1463 C CD    . GLN A 1 193 ? 9.434   -18.201 -81.027 1.00 31.67 193 A 1 
ATOM 1464 O OE1   . GLN A 1 193 ? 9.466   -19.195 -80.324 1.00 30.69 193 A 1 
ATOM 1465 N NE2   . GLN A 1 193 ? 9.902   -18.295 -82.255 1.00 29.69 193 A 1 
ATOM 1466 N N     . TYR A 1 194 ? 5.447   -17.137 -78.856 1.00 31.87 194 A 1 
ATOM 1467 C CA    . TYR A 1 194 ? 4.166   -17.672 -79.363 1.00 33.91 194 A 1 
ATOM 1468 C C     . TYR A 1 194 ? 3.249   -18.229 -78.245 1.00 32.30 194 A 1 
ATOM 1469 O O     . TYR A 1 194 ? 3.562   -18.033 -77.078 1.00 30.31 194 A 1 
ATOM 1470 C CB    . TYR A 1 194 ? 4.565   -18.792 -80.342 1.00 30.93 194 A 1 
ATOM 1471 C CG    . TYR A 1 194 ? 4.982   -18.399 -81.745 1.00 29.68 194 A 1 
ATOM 1472 C CD1   . TYR A 1 194 ? 4.002   -18.095 -82.708 1.00 28.91 194 A 1 
ATOM 1473 C CD2   . TYR A 1 194 ? 6.339   -18.438 -82.115 1.00 29.17 194 A 1 
ATOM 1474 C CE1   . TYR A 1 194 ? 4.379   -17.828 -84.035 1.00 27.30 194 A 1 
ATOM 1475 C CE2   . TYR A 1 194 ? 6.719   -18.165 -83.446 1.00 26.66 194 A 1 
ATOM 1476 C CZ    . TYR A 1 194 ? 5.728   -17.868 -84.404 1.00 26.86 194 A 1 
ATOM 1477 O OH    . TYR A 1 194 ? 6.090   -17.612 -85.693 1.00 26.92 194 A 1 
ATOM 1478 N N     . PHE A 1 195 ? 2.235   -18.959 -78.427 1.00 35.13 195 A 1 
ATOM 1479 C CA    . PHE A 1 195 ? 1.092   -19.254 -79.324 1.00 36.53 195 A 1 
ATOM 1480 C C     . PHE A 1 195 ? 0.009   -19.778 -78.351 1.00 36.26 195 A 1 
ATOM 1481 O O     . PHE A 1 195 ? 0.052   -19.399 -77.178 1.00 34.56 195 A 1 
ATOM 1482 C CB    . PHE A 1 195 ? 1.487   -20.277 -80.418 1.00 33.20 195 A 1 
ATOM 1483 C CG    . PHE A 1 195 ? 1.101   -19.939 -81.852 1.00 32.28 195 A 1 
ATOM 1484 C CD1   . PHE A 1 195 ? -0.221  -20.090 -82.308 1.00 31.85 195 A 1 
ATOM 1485 C CD2   . PHE A 1 195 ? 2.099   -19.524 -82.754 1.00 32.77 195 A 1 
ATOM 1486 C CE1   . PHE A 1 195 ? -0.540  -19.822 -83.646 1.00 29.09 195 A 1 
ATOM 1487 C CE2   . PHE A 1 195 ? 1.784   -19.256 -84.096 1.00 27.47 195 A 1 
ATOM 1488 C CZ    . PHE A 1 195 ? 0.463   -19.405 -84.546 1.00 26.72 195 A 1 
ATOM 1489 N N     . GLY A 1 196 ? -0.842  -20.583 -78.416 1.00 39.21 196 A 1 
ATOM 1490 C CA    . GLY A 1 196 ? -1.735  -21.344 -79.218 1.00 41.57 196 A 1 
ATOM 1491 C C     . GLY A 1 196 ? -2.956  -21.769 -78.377 1.00 40.16 196 A 1 
ATOM 1492 O O     . GLY A 1 196 ? -2.968  -21.608 -77.157 1.00 38.73 196 A 1 
ATOM 1493 N N     . GLU A 1 197 ? -3.977  -22.324 -78.987 1.00 35.79 197 A 1 
ATOM 1494 C CA    . GLU A 1 197 ? -5.414  -22.239 -78.638 1.00 39.39 197 A 1 
ATOM 1495 C C     . GLU A 1 197 ? -6.003  -23.233 -77.606 1.00 38.13 197 A 1 
ATOM 1496 O O     . GLU A 1 197 ? -7.135  -23.049 -77.204 1.00 36.01 197 A 1 
ATOM 1497 C CB    . GLU A 1 197 ? -6.206  -22.472 -79.933 1.00 36.43 197 A 1 
ATOM 1498 C CG    . GLU A 1 197 ? -5.995  -21.418 -81.022 1.00 33.56 197 A 1 
ATOM 1499 C CD    . GLU A 1 197 ? -6.648  -21.820 -82.347 1.00 32.12 197 A 1 
ATOM 1500 O OE1   . GLU A 1 197 ? -7.346  -20.969 -82.933 1.00 30.31 197 A 1 
ATOM 1501 O OE2   . GLU A 1 197 ? -6.392  -22.959 -82.775 1.00 30.64 197 A 1 
ATOM 1502 N N     . VAL A 1 198 ? -5.373  -24.313 -77.272 1.00 34.31 198 A 1 
ATOM 1503 C CA    . VAL A 1 198 ? -6.030  -25.629 -77.202 1.00 37.85 198 A 1 
ATOM 1504 C C     . VAL A 1 198 ? -7.199  -25.737 -76.199 1.00 36.15 198 A 1 
ATOM 1505 O O     . VAL A 1 198 ? -7.029  -25.648 -74.985 1.00 35.32 198 A 1 
ATOM 1506 C CB    . VAL A 1 198 ? -5.032  -26.788 -77.001 1.00 36.31 198 A 1 
ATOM 1507 C CG1   . VAL A 1 198 ? -5.673  -28.122 -77.364 1.00 35.46 198 A 1 
ATOM 1508 C CG2   . VAL A 1 198 ? -3.780  -26.651 -77.881 1.00 39.61 198 A 1 
ATOM 1509 N N     . ASP A 1 199 ? -8.360  -26.068 -76.759 1.00 39.56 199 A 1 
ATOM 1510 C CA    . ASP A 1 199 ? -9.731  -26.076 -76.191 1.00 42.02 199 A 1 
ATOM 1511 C C     . ASP A 1 199 ? -10.086 -27.232 -75.218 1.00 40.20 199 A 1 
ATOM 1512 O O     . ASP A 1 199 ? -11.264 -27.577 -75.090 1.00 38.72 199 A 1 
ATOM 1513 C CB    . ASP A 1 199 ? -10.695 -26.149 -77.387 1.00 39.97 199 A 1 
ATOM 1514 C CG    . ASP A 1 199 ? -11.375 -24.836 -77.774 1.00 35.82 199 A 1 
ATOM 1515 O OD1   . ASP A 1 199 ? -11.359 -23.874 -76.979 1.00 34.77 199 A 1 
ATOM 1516 O OD2   . ASP A 1 199 ? -11.957 -24.833 -78.888 1.00 34.27 199 A 1 
ATOM 1517 N N     . GLN A 1 200 ? -9.121  -27.905 -74.572 1.00 35.07 200 A 1 
ATOM 1518 C CA    . GLN A 1 200 ? -9.406  -29.256 -74.076 1.00 37.46 200 A 1 
ATOM 1519 C C     . GLN A 1 200 ? -10.577 -29.318 -73.074 1.00 35.77 200 A 1 
ATOM 1520 O O     . GLN A 1 200 ? -10.517 -28.819 -71.946 1.00 33.58 200 A 1 
ATOM 1521 C CB    . GLN A 1 200 ? -8.156  -29.950 -73.533 1.00 35.86 200 A 1 
ATOM 1522 C CG    . GLN A 1 200 ? -7.314  -30.543 -74.681 1.00 34.92 200 A 1 
ATOM 1523 C CD    . GLN A 1 200 ? -6.185  -31.459 -74.204 1.00 32.65 200 A 1 
ATOM 1524 O OE1   . GLN A 1 200 ? -5.876  -31.607 -73.040 1.00 32.13 200 A 1 
ATOM 1525 N NE2   . GLN A 1 200 ? -5.506  -32.126 -75.115 1.00 29.82 200 A 1 
ATOM 1526 N N     . TYR A 1 201 ? -11.616 -30.045 -73.531 1.00 35.87 201 A 1 
ATOM 1527 C CA    . TYR A 1 201 ? -12.860 -30.420 -72.850 1.00 37.20 201 A 1 
ATOM 1528 C C     . TYR A 1 201 ? -12.618 -31.363 -71.642 1.00 35.13 201 A 1 
ATOM 1529 O O     . TYR A 1 201 ? -13.014 -32.524 -71.681 1.00 33.85 201 A 1 
ATOM 1530 C CB    . TYR A 1 201 ? -13.761 -31.125 -73.874 1.00 35.98 201 A 1 
ATOM 1531 C CG    . TYR A 1 201 ? -14.782 -30.275 -74.585 1.00 35.18 201 A 1 
ATOM 1532 C CD1   . TYR A 1 201 ? -16.135 -30.334 -74.166 1.00 34.07 201 A 1 
ATOM 1533 C CD2   . TYR A 1 201 ? -14.438 -29.475 -75.683 1.00 33.95 201 A 1 
ATOM 1534 C CE1   . TYR A 1 201 ? -17.117 -29.609 -74.841 1.00 31.81 201 A 1 
ATOM 1535 C CE2   . TYR A 1 201 ? -15.423 -28.743 -76.359 1.00 30.31 201 A 1 
ATOM 1536 C CZ    . TYR A 1 201 ? -16.763 -28.808 -75.940 1.00 29.75 201 A 1 
ATOM 1537 O OH    . TYR A 1 201 ? -17.728 -28.102 -76.602 1.00 29.88 201 A 1 
ATOM 1538 N N     . PHE A 1 202 ? -11.930 -30.929 -70.574 1.00 31.27 202 A 1 
ATOM 1539 C CA    . PHE A 1 202 ? -11.676 -31.844 -69.465 1.00 32.48 202 A 1 
ATOM 1540 C C     . PHE A 1 202 ? -12.956 -32.247 -68.728 1.00 32.02 202 A 1 
ATOM 1541 O O     . PHE A 1 202 ? -13.782 -31.419 -68.335 1.00 30.56 202 A 1 
ATOM 1542 C CB    . PHE A 1 202 ? -10.572 -31.323 -68.543 1.00 30.99 202 A 1 
ATOM 1543 C CG    . PHE A 1 202 ? -9.266  -32.062 -68.758 1.00 30.41 202 A 1 
ATOM 1544 C CD1   . PHE A 1 202 ? -9.028  -33.268 -68.086 1.00 29.66 202 A 1 
ATOM 1545 C CD2   . PHE A 1 202 ? -8.326  -31.573 -69.684 1.00 30.92 202 A 1 
ATOM 1546 C CE1   . PHE A 1 202 ? -7.841  -33.990 -68.324 1.00 27.28 202 A 1 
ATOM 1547 C CE2   . PHE A 1 202 ? -7.142  -32.289 -69.925 1.00 25.90 202 A 1 
ATOM 1548 C CZ    . PHE A 1 202 ? -6.896  -33.509 -69.244 1.00 24.89 202 A 1 
ATOM 1549 N N     . ASP A 1 203 ? -13.115 -33.550 -68.579 1.00 40.42 203 A 1 
ATOM 1550 C CA    . ASP A 1 203 ? -14.352 -34.233 -68.199 1.00 42.77 203 A 1 
ATOM 1551 C C     . ASP A 1 203 ? -14.650 -34.091 -66.691 1.00 39.84 203 A 1 
ATOM 1552 O O     . ASP A 1 203 ? -13.786 -34.277 -65.837 1.00 39.02 203 A 1 
ATOM 1553 C CB    . ASP A 1 203 ? -14.229 -35.699 -68.645 1.00 41.27 203 A 1 
ATOM 1554 C CG    . ASP A 1 203 ? -15.515 -36.305 -69.184 1.00 37.85 203 A 1 
ATOM 1555 O OD1   . ASP A 1 203 ? -16.592 -35.695 -68.986 1.00 36.05 203 A 1 
ATOM 1556 O OD2   . ASP A 1 203 ? -15.416 -37.403 -69.782 1.00 35.63 203 A 1 
ATOM 1557 N N     . LEU A 1 204 ? -15.897 -33.753 -66.358 1.00 34.95 204 A 1 
ATOM 1558 C CA    . LEU A 1 204 ? -16.338 -33.283 -65.026 1.00 37.34 204 A 1 
ATOM 1559 C C     . LEU A 1 204 ? -16.486 -34.375 -63.946 1.00 35.56 204 A 1 
ATOM 1560 O O     . LEU A 1 204 ? -16.773 -34.043 -62.791 1.00 33.57 204 A 1 
ATOM 1561 C CB    . LEU A 1 204 ? -17.682 -32.552 -65.229 1.00 35.00 204 A 1 
ATOM 1562 C CG    . LEU A 1 204 ? -17.557 -31.021 -65.333 1.00 32.59 204 A 1 
ATOM 1563 C CD1   . LEU A 1 204 ? -18.775 -30.447 -66.049 1.00 32.79 204 A 1 
ATOM 1564 C CD2   . LEU A 1 204 ? -17.480 -30.391 -63.949 1.00 35.14 204 A 1 
ATOM 1565 N N     . VAL A 1 205 ? -16.358 -35.646 -64.286 1.00 33.60 205 A 1 
ATOM 1566 C CA    . VAL A 1 205 ? -17.092 -36.721 -63.586 1.00 38.85 205 A 1 
ATOM 1567 C C     . VAL A 1 205 ? -16.644 -36.994 -62.134 1.00 36.25 205 A 1 
ATOM 1568 O O     . VAL A 1 205 ? -17.473 -37.274 -61.274 1.00 35.53 205 A 1 
ATOM 1569 C CB    . VAL A 1 205 ? -17.057 -38.026 -64.404 1.00 37.74 205 A 1 
ATOM 1570 C CG1   . VAL A 1 205 ? -18.022 -39.076 -63.845 1.00 36.40 205 A 1 
ATOM 1571 C CG2   . VAL A 1 205 ? -17.448 -37.811 -65.873 1.00 40.82 205 A 1 
ATOM 1572 N N     . GLY A 1 206 ? -15.353 -36.961 -61.862 1.00 40.13 206 A 1 
ATOM 1573 C CA    . GLY A 1 206 ? -14.783 -37.794 -60.792 1.00 40.92 206 A 1 
ATOM 1574 C C     . GLY A 1 206 ? -15.007 -37.419 -59.320 1.00 39.37 206 A 1 
ATOM 1575 O O     . GLY A 1 206 ? -14.505 -38.141 -58.465 1.00 37.49 206 A 1 
ATOM 1576 N N     . TYR A 1 207 ? -15.676 -36.305 -58.993 1.00 38.56 207 A 1 
ATOM 1577 C CA    . TYR A 1 207 ? -15.526 -35.685 -57.669 1.00 39.44 207 A 1 
ATOM 1578 C C     . TYR A 1 207 ? -16.159 -36.453 -56.489 1.00 37.76 207 A 1 
ATOM 1579 O O     . TYR A 1 207 ? -15.698 -36.305 -55.353 1.00 34.67 207 A 1 
ATOM 1580 C CB    . TYR A 1 207 ? -16.046 -34.240 -57.719 1.00 36.61 207 A 1 
ATOM 1581 C CG    . TYR A 1 207 ? -14.986 -33.211 -57.366 1.00 34.63 207 A 1 
ATOM 1582 C CD1   . TYR A 1 207 ? -14.810 -32.783 -56.033 1.00 33.82 207 A 1 
ATOM 1583 C CD2   . TYR A 1 207 ? -14.149 -32.691 -58.371 1.00 34.01 207 A 1 
ATOM 1584 C CE1   . TYR A 1 207 ? -13.824 -31.845 -55.709 1.00 30.57 207 A 1 
ATOM 1585 C CE2   . TYR A 1 207 ? -13.158 -31.753 -58.055 1.00 29.64 207 A 1 
ATOM 1586 C CZ    . TYR A 1 207 ? -13.000 -31.323 -56.716 1.00 29.97 207 A 1 
ATOM 1587 O OH    . TYR A 1 207 ? -12.023 -30.396 -56.405 1.00 31.08 207 A 1 
ATOM 1588 N N     . ASN A 1 208 ? -17.202 -37.255 -56.732 1.00 37.65 208 A 1 
ATOM 1589 C CA    . ASN A 1 208 ? -18.075 -37.705 -55.638 1.00 38.43 208 A 1 
ATOM 1590 C C     . ASN A 1 208 ? -17.462 -38.708 -54.642 1.00 35.71 208 A 1 
ATOM 1591 O O     . ASN A 1 208 ? -17.901 -38.755 -53.493 1.00 33.71 208 A 1 
ATOM 1592 C CB    . ASN A 1 208 ? -19.375 -38.283 -56.230 1.00 37.16 208 A 1 
ATOM 1593 C CG    . ASN A 1 208 ? -20.424 -37.236 -56.570 1.00 33.19 208 A 1 
ATOM 1594 O OD1   . ASN A 1 208 ? -20.344 -36.083 -56.191 1.00 34.24 208 A 1 
ATOM 1595 N ND2   . ASN A 1 208 ? -21.456 -37.617 -57.282 1.00 34.11 208 A 1 
ATOM 1596 N N     . SER A 1 209 ? -16.497 -39.517 -55.055 1.00 48.56 209 A 1 
ATOM 1597 C CA    . SER A 1 209 ? -16.183 -40.747 -54.295 1.00 50.91 209 A 1 
ATOM 1598 C C     . SER A 1 209 ? -15.452 -40.535 -52.967 1.00 50.75 209 A 1 
ATOM 1599 O O     . SER A 1 209 ? -15.436 -41.442 -52.136 1.00 47.85 209 A 1 
ATOM 1600 C CB    . SER A 1 209 ? -15.377 -41.687 -55.187 1.00 46.91 209 A 1 
ATOM 1601 O OG    . SER A 1 209 ? -15.125 -42.916 -54.542 1.00 41.93 209 A 1 
ATOM 1602 N N     . TYR A 1 210 ? -14.799 -39.380 -52.757 1.00 48.06 210 A 1 
ATOM 1603 C CA    . TYR A 1 210 ? -13.818 -39.259 -51.666 1.00 49.51 210 A 1 
ATOM 1604 C C     . TYR A 1 210 ? -14.436 -39.069 -50.266 1.00 48.48 210 A 1 
ATOM 1605 O O     . TYR A 1 210 ? -13.746 -39.264 -49.272 1.00 45.00 210 A 1 
ATOM 1606 C CB    . TYR A 1 210 ? -12.794 -38.163 -52.005 1.00 45.16 210 A 1 
ATOM 1607 C CG    . TYR A 1 210 ? -11.381 -38.694 -52.107 1.00 40.67 210 A 1 
ATOM 1608 C CD1   . TYR A 1 210 ? -10.553 -38.764 -50.967 1.00 39.95 210 A 1 
ATOM 1609 C CD2   . TYR A 1 210 ? -10.889 -39.151 -53.343 1.00 39.45 210 A 1 
ATOM 1610 C CE1   . TYR A 1 210 ? -9.251  -39.264 -51.051 1.00 34.90 210 A 1 
ATOM 1611 C CE2   . TYR A 1 210 ? -9.577  -39.659 -53.442 1.00 35.79 210 A 1 
ATOM 1612 C CZ    . TYR A 1 210 ? -8.759  -39.714 -52.290 1.00 37.31 210 A 1 
ATOM 1613 O OH    . TYR A 1 210 ? -7.477  -40.204 -52.385 1.00 36.52 210 A 1 
ATOM 1614 N N     . TYR A 1 211 ? -15.732 -38.673 -50.193 1.00 41.70 211 A 1 
ATOM 1615 C CA    . TYR A 1 211 ? -16.327 -38.275 -48.907 1.00 43.53 211 A 1 
ATOM 1616 C C     . TYR A 1 211 ? -16.533 -39.435 -47.923 1.00 41.80 211 A 1 
ATOM 1617 O O     . TYR A 1 211 ? -16.341 -39.233 -46.718 1.00 38.40 211 A 1 
ATOM 1618 C CB    . TYR A 1 211 ? -17.639 -37.519 -49.162 1.00 40.60 211 A 1 
ATOM 1619 C CG    . TYR A 1 211 ? -17.472 -36.010 -49.163 1.00 36.83 211 A 1 
ATOM 1620 C CD1   . TYR A 1 211 ? -17.575 -35.285 -47.956 1.00 35.58 211 A 1 
ATOM 1621 C CD2   . TYR A 1 211 ? -17.181 -35.318 -50.355 1.00 35.92 211 A 1 
ATOM 1622 C CE1   . TYR A 1 211 ? -17.407 -33.893 -47.931 1.00 33.07 211 A 1 
ATOM 1623 C CE2   . TYR A 1 211 ? -17.010 -33.927 -50.345 1.00 33.49 211 A 1 
ATOM 1624 C CZ    . TYR A 1 211 ? -17.128 -33.218 -49.130 1.00 34.05 211 A 1 
ATOM 1625 O OH    . TYR A 1 211 ? -16.968 -31.846 -49.113 1.00 34.07 211 A 1 
ATOM 1626 N N     . ASP A 1 212 ? -16.885 -40.645 -48.408 1.00 48.79 212 A 1 
ATOM 1627 C CA    . ASP A 1 212 ? -17.324 -41.727 -47.521 1.00 50.21 212 A 1 
ATOM 1628 C C     . ASP A 1 212 ? -16.228 -42.277 -46.596 1.00 47.74 212 A 1 
ATOM 1629 O O     . ASP A 1 212 ? -16.487 -42.656 -45.447 1.00 45.59 212 A 1 
ATOM 1630 C CB    . ASP A 1 212 ? -17.895 -42.888 -48.359 1.00 46.54 212 A 1 
ATOM 1631 C CG    . ASP A 1 212 ? -19.343 -42.686 -48.810 1.00 41.51 212 A 1 
ATOM 1632 O OD1   . ASP A 1 212 ? -20.045 -41.857 -48.194 1.00 40.54 212 A 1 
ATOM 1633 O OD2   . ASP A 1 212 ? -19.728 -43.382 -49.768 1.00 39.66 212 A 1 
ATOM 1634 N N     . SER A 1 213 ? -14.987 -42.335 -47.080 1.00 56.28 213 A 1 
ATOM 1635 C CA    . SER A 1 213 ? -13.921 -43.058 -46.363 1.00 57.88 213 A 1 
ATOM 1636 C C     . SER A 1 213 ? -13.481 -42.395 -45.052 1.00 58.71 213 A 1 
ATOM 1637 O O     . SER A 1 213 ? -12.957 -43.073 -44.174 1.00 55.38 213 A 1 
ATOM 1638 C CB    . SER A 1 213 ? -12.733 -43.249 -47.299 1.00 52.53 213 A 1 
ATOM 1639 O OG    . SER A 1 213 ? -11.659 -43.895 -46.648 1.00 46.74 213 A 1 
ATOM 1640 N N     . HIS A 1 214 ? -13.643 -41.061 -44.934 1.00 46.85 214 A 1 
ATOM 1641 C CA    . HIS A 1 214 ? -13.053 -40.333 -43.810 1.00 49.63 214 A 1 
ATOM 1642 C C     . HIS A 1 214 ? -13.831 -40.456 -42.497 1.00 48.49 214 A 1 
ATOM 1643 O O     . HIS A 1 214 ? -13.231 -40.279 -41.428 1.00 46.34 214 A 1 
ATOM 1644 C CB    . HIS A 1 214 ? -12.786 -38.862 -44.201 1.00 46.54 214 A 1 
ATOM 1645 C CG    . HIS A 1 214 ? -11.322 -38.581 -44.377 1.00 43.64 214 A 1 
ATOM 1646 N ND1   . HIS A 1 214 ? -10.386 -38.472 -43.370 1.00 40.81 214 A 1 
ATOM 1647 C CD2   . HIS A 1 214 ? -10.636 -38.415 -45.549 1.00 39.67 214 A 1 
ATOM 1648 C CE1   . HIS A 1 214 ? -9.193  -38.247 -43.925 1.00 37.17 214 A 1 
ATOM 1649 N NE2   . HIS A 1 214 ? -9.289  -38.208 -45.248 1.00 36.52 214 A 1 
ATOM 1650 N N     . MET A 1 215 ? -15.143 -40.778 -42.545 1.00 47.71 215 A 1 
ATOM 1651 C CA    . MET A 1 215 ? -15.946 -40.875 -41.314 1.00 49.52 215 A 1 
ATOM 1652 C C     . MET A 1 215 ? -15.488 -42.013 -40.388 1.00 50.08 215 A 1 
ATOM 1653 O O     . MET A 1 215 ? -15.421 -41.831 -39.173 1.00 47.66 215 A 1 
ATOM 1654 C CB    . MET A 1 215 ? -17.440 -41.015 -41.640 1.00 46.16 215 A 1 
ATOM 1655 C CG    . MET A 1 215 ? -18.127 -39.664 -41.859 1.00 41.44 215 A 1 
ATOM 1656 S SD    . MET A 1 215 ? -19.850 -39.592 -41.287 1.00 40.00 215 A 1 
ATOM 1657 C CE    . MET A 1 215 ? -20.729 -39.418 -42.857 1.00 36.12 215 A 1 
ATOM 1658 N N     . SER A 1 216 ? -15.113 -43.167 -40.963 1.00 55.48 216 A 1 
ATOM 1659 C CA    . SER A 1 216 ? -14.819 -44.370 -40.169 1.00 57.40 216 A 1 
ATOM 1660 C C     . SER A 1 216 ? -13.662 -44.201 -39.182 1.00 58.95 216 A 1 
ATOM 1661 O O     . SER A 1 216 ? -13.728 -44.678 -38.049 1.00 54.77 216 A 1 
ATOM 1662 C CB    . SER A 1 216 ? -14.530 -45.534 -41.124 1.00 51.78 216 A 1 
ATOM 1663 O OG    . SER A 1 216 ? -14.199 -46.710 -40.415 1.00 45.24 216 A 1 
ATOM 1664 N N     . ASN A 1 217 ? -12.603 -43.504 -39.588 1.00 54.51 217 A 1 
ATOM 1665 C CA    . ASN A 1 217 ? -11.423 -43.363 -38.730 1.00 55.42 217 A 1 
ATOM 1666 C C     . ASN A 1 217 ? -11.664 -42.445 -37.526 1.00 53.21 217 A 1 
ATOM 1667 O O     . ASN A 1 217 ? -10.998 -42.592 -36.500 1.00 52.51 217 A 1 
ATOM 1668 C CB    . ASN A 1 217 ? -10.232 -42.877 -39.570 1.00 52.12 217 A 1 
ATOM 1669 C CG    . ASN A 1 217 ? -9.426  -44.001 -40.194 1.00 46.87 217 A 1 
ATOM 1670 O OD1   . ASN A 1 217 ? -9.529  -45.169 -39.862 1.00 46.86 217 A 1 
ATOM 1671 N ND2   . ASN A 1 217 ? -8.551  -43.688 -41.119 1.00 45.81 217 A 1 
ATOM 1672 N N     . GLN A 1 218 ? -12.592 -41.487 -37.647 1.00 59.52 218 A 1 
ATOM 1673 C CA    . GLN A 1 218 ? -12.852 -40.530 -36.578 1.00 61.01 218 A 1 
ATOM 1674 C C     . GLN A 1 218 ? -13.597 -41.193 -35.415 1.00 62.07 218 A 1 
ATOM 1675 O O     . GLN A 1 218 ? -13.269 -40.934 -34.250 1.00 61.67 218 A 1 
ATOM 1676 C CB    . GLN A 1 218 ? -13.583 -39.315 -37.158 1.00 57.43 218 A 1 
ATOM 1677 C CG    . GLN A 1 218 ? -13.311 -38.049 -36.324 1.00 51.62 218 A 1 
ATOM 1678 C CD    . GLN A 1 218 ? -13.848 -36.771 -36.996 1.00 47.23 218 A 1 
ATOM 1679 O OE1   . GLN A 1 218 ? -14.542 -36.776 -37.991 1.00 45.33 218 A 1 
ATOM 1680 N NE2   . GLN A 1 218 ? -13.539 -35.609 -36.455 1.00 43.15 218 A 1 
ATOM 1681 N N     . GLU A 1 219 ? -14.517 -42.116 -35.712 1.00 63.37 219 A 1 
ATOM 1682 C CA    . GLU A 1 219 ? -15.218 -42.888 -34.680 1.00 64.63 219 A 1 
ATOM 1683 C C     . GLU A 1 219 ? -14.279 -43.795 -33.867 1.00 64.42 219 A 1 
ATOM 1684 O O     . GLU A 1 219 ? -14.382 -43.850 -32.643 1.00 64.52 219 A 1 
ATOM 1685 C CB    . GLU A 1 219 ? -16.338 -43.738 -35.305 1.00 61.39 219 A 1 
ATOM 1686 C CG    . GLU A 1 219 ? -17.521 -42.890 -35.781 1.00 54.67 219 A 1 
ATOM 1687 C CD    . GLU A 1 219 ? -18.713 -43.752 -36.225 1.00 51.09 219 A 1 
ATOM 1688 O OE1   . GLU A 1 219 ? -19.857 -43.291 -36.046 1.00 46.05 219 A 1 
ATOM 1689 O OE2   . GLU A 1 219 ? -18.475 -44.883 -36.730 1.00 45.18 219 A 1 
ATOM 1690 N N     . GLN A 1 220 ? -13.310 -44.454 -34.543 1.00 61.46 220 A 1 
ATOM 1691 C CA    . GLN A 1 220 ? -12.333 -45.286 -33.839 1.00 63.05 220 A 1 
ATOM 1692 C C     . GLN A 1 220 ? -11.479 -44.476 -32.862 1.00 63.52 220 A 1 
ATOM 1693 O O     . GLN A 1 220 ? -11.231 -44.935 -31.747 1.00 65.21 220 A 1 
ATOM 1694 C CB    . GLN A 1 220 ? -11.423 -46.029 -34.819 1.00 61.40 220 A 1 
ATOM 1695 C CG    . GLN A 1 220 ? -12.081 -47.316 -35.337 1.00 56.23 220 A 1 
ATOM 1696 C CD    . GLN A 1 220 ? -11.110 -48.209 -36.126 1.00 52.34 220 A 1 
ATOM 1697 O OE1   . GLN A 1 220 ? -10.047 -47.803 -36.579 1.00 50.37 220 A 1 
ATOM 1698 N NE2   . GLN A 1 220 ? -11.433 -49.479 -36.298 1.00 45.69 220 A 1 
ATOM 1699 N N     . TYR A 1 221 ? -11.059 -43.249 -33.251 1.00 52.80 221 A 1 
ATOM 1700 C CA    . TYR A 1 221 ? -10.230 -42.414 -32.384 1.00 54.07 221 A 1 
ATOM 1701 C C     . TYR A 1 221 ? -10.998 -41.967 -31.131 1.00 51.63 221 A 1 
ATOM 1702 O O     . TYR A 1 221 ? -10.469 -42.063 -30.020 1.00 50.43 221 A 1 
ATOM 1703 C CB    . TYR A 1 221 ? -9.681  -41.225 -33.185 1.00 52.06 221 A 1 
ATOM 1704 C CG    . TYR A 1 221 ? -8.357  -40.728 -32.646 1.00 46.75 221 A 1 
ATOM 1705 C CD1   . TYR A 1 221 ? -8.310  -39.746 -31.638 1.00 45.58 221 A 1 
ATOM 1706 C CD2   . TYR A 1 221 ? -7.150  -41.276 -33.137 1.00 45.78 221 A 1 
ATOM 1707 C CE1   . TYR A 1 221 ? -7.077  -39.317 -31.125 1.00 39.55 221 A 1 
ATOM 1708 C CE2   . TYR A 1 221 ? -5.916  -40.852 -32.634 1.00 41.79 221 A 1 
ATOM 1709 C CZ    . TYR A 1 221 ? -5.876  -39.866 -31.623 1.00 44.05 221 A 1 
ATOM 1710 O OH    . TYR A 1 221 ? -4.670  -39.449 -31.120 1.00 42.46 221 A 1 
ATOM 1711 N N     . VAL A 1 222 ? -12.275 -41.564 -31.297 1.00 65.87 222 A 1 
ATOM 1712 C CA    . VAL A 1 222 ? -13.143 -41.158 -30.173 1.00 65.94 222 A 1 
ATOM 1713 C C     . VAL A 1 222 ? -13.384 -42.323 -29.203 1.00 64.22 222 A 1 
ATOM 1714 O O     . VAL A 1 222 ? -13.313 -42.132 -27.984 1.00 67.55 222 A 1 
ATOM 1715 C CB    . VAL A 1 222 ? -14.468 -40.577 -30.686 1.00 65.08 222 A 1 
ATOM 1716 C CG1   . VAL A 1 222 ? -15.457 -40.269 -29.550 1.00 58.52 222 A 1 
ATOM 1717 C CG2   . VAL A 1 222 ? -14.242 -39.259 -31.437 1.00 62.23 222 A 1 
ATOM 1718 N N     . MET A 1 223 ? -13.606 -43.531 -29.729 1.00 68.09 223 A 1 
ATOM 1719 C CA    . MET A 1 223 ? -13.818 -44.716 -28.888 1.00 67.74 223 A 1 
ATOM 1720 C C     . MET A 1 223 ? -12.556 -45.075 -28.086 1.00 67.55 223 A 1 
ATOM 1721 O O     . MET A 1 223 ? -12.652 -45.434 -26.909 1.00 70.04 223 A 1 
ATOM 1722 C CB    . MET A 1 223 ? -14.299 -45.883 -29.768 1.00 66.95 223 A 1 
ATOM 1723 C CG    . MET A 1 223 ? -14.865 -47.025 -28.925 1.00 61.27 223 A 1 
ATOM 1724 S SD    . MET A 1 223 ? -15.515 -48.449 -29.867 1.00 56.45 223 A 1 
ATOM 1725 C CE    . MET A 1 223 ? -17.140 -47.805 -30.368 1.00 50.03 223 A 1 
ATOM 1726 N N     . GLN A 1 224 ? -11.386 -44.927 -28.690 1.00 67.55 224 A 1 
ATOM 1727 C CA    . GLN A 1 224 ? -10.119 -45.208 -28.021 1.00 68.00 224 A 1 
ATOM 1728 C C     . GLN A 1 224 ? -9.801  -44.173 -26.932 1.00 68.86 224 A 1 
ATOM 1729 O O     . GLN A 1 224 ? -9.329  -44.534 -25.851 1.00 70.20 224 A 1 
ATOM 1730 C CB    . GLN A 1 224 ? -9.019  -45.292 -29.085 1.00 66.58 224 A 1 
ATOM 1731 C CG    . GLN A 1 224 ? -7.796  -46.089 -28.586 1.00 60.76 224 A 1 
ATOM 1732 C CD    . GLN A 1 224 ? -6.773  -46.363 -29.694 1.00 55.91 224 A 1 
ATOM 1733 O OE1   . GLN A 1 224 ? -6.668  -45.665 -30.690 1.00 52.22 224 A 1 
ATOM 1734 N NE2   . GLN A 1 224 ? -5.970  -47.384 -29.557 1.00 48.52 224 A 1 
ATOM 1735 N N     . GLU A 1 225 ? -10.140 -42.903 -27.175 1.00 60.87 225 A 1 
ATOM 1736 C CA    . GLU A 1 225 ? -9.968  -41.833 -26.183 1.00 62.60 225 A 1 
ATOM 1737 C C     . GLU A 1 225 ? -10.940 -42.007 -24.999 1.00 61.92 225 A 1 
ATOM 1738 O O     . GLU A 1 225 ? -10.533 -41.865 -23.845 1.00 63.11 225 A 1 
ATOM 1739 C CB    . GLU A 1 225 ? -10.094 -40.463 -26.866 1.00 60.12 225 A 1 
ATOM 1740 C CG    . GLU A 1 225 ? -9.302  -39.380 -26.117 1.00 54.47 225 A 1 
ATOM 1741 C CD    . GLU A 1 225 ? -9.321  -38.000 -26.793 1.00 50.79 225 A 1 
ATOM 1742 O OE1   . GLU A 1 225 ? -8.451  -37.171 -26.421 1.00 46.74 225 A 1 
ATOM 1743 O OE2   . GLU A 1 225 ? -10.201 -37.756 -27.642 1.00 47.16 225 A 1 
ATOM 1744 N N     . GLN A 1 226 ? -12.202 -42.424 -25.256 1.00 68.59 226 A 1 
ATOM 1745 C CA    . GLN A 1 226 ? -13.153 -42.772 -24.198 1.00 67.61 226 A 1 
ATOM 1746 C C     . GLN A 1 226 ? -12.679 -43.950 -23.345 1.00 68.20 226 A 1 
ATOM 1747 O O     . GLN A 1 226 ? -12.782 -43.883 -22.116 1.00 70.71 226 A 1 
ATOM 1748 C CB    . GLN A 1 226 ? -14.532 -43.095 -24.778 1.00 66.37 226 A 1 
ATOM 1749 C CG    . GLN A 1 226 ? -15.409 -41.842 -24.908 1.00 60.58 226 A 1 
ATOM 1750 C CD    . GLN A 1 226 ? -16.853 -42.190 -25.289 1.00 54.19 226 A 1 
ATOM 1751 O OE1   . GLN A 1 226 ? -17.169 -43.283 -25.722 1.00 52.54 226 A 1 
ATOM 1752 N NE2   . GLN A 1 226 ? -17.786 -41.272 -25.116 1.00 48.15 226 A 1 
ATOM 1753 N N     . GLN A 1 227 ? -12.140 -45.008 -23.962 1.00 73.24 227 A 1 
ATOM 1754 C CA    . GLN A 1 227 ? -11.580 -46.133 -23.207 1.00 72.81 227 A 1 
ATOM 1755 C C     . GLN A 1 227 ? -10.415 -45.693 -22.325 1.00 73.79 227 A 1 
ATOM 1756 O O     . GLN A 1 227 ? -10.343 -46.088 -21.163 1.00 75.11 227 A 1 
ATOM 1757 C CB    . GLN A 1 227 ? -11.124 -47.248 -24.154 1.00 72.37 227 A 1 
ATOM 1758 C CG    . GLN A 1 227 ? -12.308 -48.124 -24.593 1.00 66.66 227 A 1 
ATOM 1759 C CD    . GLN A 1 227 ? -11.864 -49.328 -25.433 1.00 60.50 227 A 1 
ATOM 1760 O OE1   . GLN A 1 227 ? -10.723 -49.465 -25.863 1.00 57.62 227 A 1 
ATOM 1761 N NE2   . GLN A 1 227 ? -12.758 -50.260 -25.683 1.00 52.47 227 A 1 
ATOM 1762 N N     . HIS A 1 228 ? -9.542  -44.822 -22.833 1.00 70.03 228 A 1 
ATOM 1763 C CA    . HIS A 1 228 ? -8.415  -44.323 -22.055 1.00 70.98 228 A 1 
ATOM 1764 C C     . HIS A 1 228 ? -8.877  -43.461 -20.874 1.00 68.75 228 A 1 
ATOM 1765 O O     . HIS A 1 228 ? -8.337  -43.588 -19.768 1.00 72.04 228 A 1 
ATOM 1766 C CB    . HIS A 1 228 ? -7.441  -43.569 -22.972 1.00 70.88 228 A 1 
ATOM 1767 C CG    . HIS A 1 228 ? -6.072  -43.453 -22.368 1.00 65.84 228 A 1 
ATOM 1768 N ND1   . HIS A 1 228 ? -5.264  -44.512 -22.009 1.00 56.21 228 A 1 
ATOM 1769 C CD2   . HIS A 1 228 ? -5.382  -42.318 -22.041 1.00 57.97 228 A 1 
ATOM 1770 C CE1   . HIS A 1 228 ? -4.133  -44.024 -21.480 1.00 52.19 228 A 1 
ATOM 1771 N NE2   . HIS A 1 228 ? -4.160  -42.698 -21.488 1.00 53.72 228 A 1 
ATOM 1772 N N     . LEU A 1 229 ? -9.921  -42.654 -21.075 1.00 58.88 229 A 1 
ATOM 1773 C CA    . LEU A 1 229 ? -10.510 -41.831 -20.016 1.00 58.34 229 A 1 
ATOM 1774 C C     . LEU A 1 229 ? -11.179 -42.695 -18.933 1.00 56.94 229 A 1 
ATOM 1775 O O     . LEU A 1 229 ? -10.992 -42.434 -17.738 1.00 58.37 229 A 1 
ATOM 1776 C CB    . LEU A 1 229 ? -11.498 -40.821 -20.639 1.00 58.73 229 A 1 
ATOM 1777 C CG    . LEU A 1 229 ? -11.218 -39.376 -20.178 1.00 55.39 229 A 1 
ATOM 1778 C CD1   . LEU A 1 229 ? -10.975 -38.465 -21.375 1.00 49.86 229 A 1 
ATOM 1779 C CD2   . LEU A 1 229 ? -12.374 -38.801 -19.355 1.00 55.50 229 A 1 
ATOM 1780 N N     . GLN A 1 230 ? -11.918 -43.740 -19.321 1.00 73.77 230 A 1 
ATOM 1781 C CA    . GLN A 1 230 ? -12.496 -44.704 -18.375 1.00 72.98 230 A 1 
ATOM 1782 C C     . GLN A 1 230 ? -11.415 -45.447 -17.591 1.00 72.92 230 A 1 
ATOM 1783 O O     . GLN A 1 230 ? -11.556 -45.629 -16.384 1.00 75.05 230 A 1 
ATOM 1784 C CB    . GLN A 1 230 ? -13.377 -45.723 -19.098 1.00 73.02 230 A 1 
ATOM 1785 C CG    . GLN A 1 230 ? -14.778 -45.170 -19.403 1.00 66.34 230 A 1 
ATOM 1786 C CD    . GLN A 1 230 ? -15.719 -46.238 -19.962 1.00 60.35 230 A 1 
ATOM 1787 O OE1   . GLN A 1 230 ? -15.358 -47.383 -20.193 1.00 55.37 230 A 1 
ATOM 1788 N NE2   . GLN A 1 230 ? -16.975 -45.905 -20.180 1.00 52.34 230 A 1 
ATOM 1789 N N     . GLN A 1 231 ? -10.321 -45.819 -18.256 1.00 73.31 231 A 1 
ATOM 1790 C CA    . GLN A 1 231 ? -9.218  -46.507 -17.597 1.00 74.01 231 A 1 
ATOM 1791 C C     . GLN A 1 231 ? -8.518  -45.603 -16.581 1.00 74.92 231 A 1 
ATOM 1792 O O     . GLN A 1 231 ? -8.271  -46.024 -15.451 1.00 75.50 231 A 1 
ATOM 1793 C CB    . GLN A 1 231 ? -8.277  -47.073 -18.662 1.00 72.25 231 A 1 
ATOM 1794 C CG    . GLN A 1 231 ? -7.283  -48.079 -18.069 1.00 65.44 231 A 1 
ATOM 1795 C CD    . GLN A 1 231 ? -6.576  -48.918 -19.144 1.00 60.32 231 A 1 
ATOM 1796 O OE1   . GLN A 1 231 ? -6.751  -48.765 -20.335 1.00 56.83 231 A 1 
ATOM 1797 N NE2   . GLN A 1 231 ? -5.753  -49.848 -18.730 1.00 52.15 231 A 1 
ATOM 1798 N N     . MET A 1 232 ? -8.319  -44.336 -16.925 1.00 70.19 232 A 1 
ATOM 1799 C CA    . MET A 1 232 ? -7.745  -43.353 -16.007 1.00 68.54 232 A 1 
ATOM 1800 C C     . MET A 1 232 ? -8.664  -43.064 -14.807 1.00 69.27 232 A 1 
ATOM 1801 O O     . MET A 1 232 ? -8.189  -42.920 -13.682 1.00 71.37 232 A 1 
ATOM 1802 C CB    . MET A 1 232 ? -7.427  -42.069 -16.791 1.00 65.82 232 A 1 
ATOM 1803 C CG    . MET A 1 232 ? -6.345  -41.218 -16.101 1.00 59.17 232 A 1 
ATOM 1804 S SD    . MET A 1 232 ? -6.033  -39.588 -16.850 1.00 56.01 232 A 1 
ATOM 1805 C CE    . MET A 1 232 ? -5.611  -40.061 -18.550 1.00 47.45 232 A 1 
ATOM 1806 N N     . GLN A 1 233 ? -9.995  -43.019 -15.018 1.00 67.68 233 A 1 
ATOM 1807 C CA    . GLN A 1 233 ? -10.960 -42.908 -13.917 1.00 66.74 233 A 1 
ATOM 1808 C C     . GLN A 1 233 ? -10.930 -44.143 -13.006 1.00 66.25 233 A 1 
ATOM 1809 O O     . GLN A 1 233 ? -10.998 -43.986 -11.780 1.00 69.50 233 A 1 
ATOM 1810 C CB    . GLN A 1 233 ? -12.382 -42.712 -14.456 1.00 67.04 233 A 1 
ATOM 1811 C CG    . GLN A 1 233 ? -12.644 -41.249 -14.859 1.00 62.11 233 A 1 
ATOM 1812 C CD    . GLN A 1 233 ? -14.093 -41.028 -15.304 1.00 56.28 233 A 1 
ATOM 1813 O OE1   . GLN A 1 233 ? -14.874 -41.942 -15.506 1.00 53.87 233 A 1 
ATOM 1814 N NE2   . GLN A 1 233 ? -14.508 -39.791 -15.466 1.00 50.41 233 A 1 
ATOM 1815 N N     . LYS A 1 234 ? -10.782 -45.337 -13.572 1.00 73.95 234 A 1 
ATOM 1816 C CA    . LYS A 1 234 ? -10.681 -46.580 -12.811 1.00 73.52 234 A 1 
ATOM 1817 C C     . LYS A 1 234 ? -9.418  -46.621 -11.953 1.00 73.83 234 A 1 
ATOM 1818 O O     . LYS A 1 234 ? -9.513  -46.898 -10.766 1.00 73.91 234 A 1 
ATOM 1819 C CB    . LYS A 1 234 ? -10.760 -47.776 -13.768 1.00 72.23 234 A 1 
ATOM 1820 C CG    . LYS A 1 234 ? -11.727 -48.840 -13.245 1.00 64.71 234 A 1 
ATOM 1821 C CD    . LYS A 1 234 ? -11.781 -50.021 -14.204 1.00 61.60 234 A 1 
ATOM 1822 C CE    . LYS A 1 234 ? -12.798 -51.045 -13.710 1.00 54.60 234 A 1 
ATOM 1823 N NZ    . LYS A 1 234 ? -12.795 -52.246 -14.551 1.00 49.29 234 A 1 
ATOM 1824 N N     . GLU A 1 235 ? -8.276  -46.264 -12.522 1.00 68.73 235 A 1 
ATOM 1825 C CA    . GLU A 1 235 ? -7.015  -46.167 -11.772 1.00 67.66 235 A 1 
ATOM 1826 C C     . GLU A 1 235 ? -7.099  -45.137 -10.639 1.00 65.84 235 A 1 
ATOM 1827 O O     . GLU A 1 235 ? -6.593  -45.365 -9.541  1.00 66.91 235 A 1 
ATOM 1828 C CB    . GLU A 1 235 ? -5.859  -45.790 -12.708 1.00 65.65 235 A 1 
ATOM 1829 C CG    . GLU A 1 235 ? -5.362  -46.973 -13.552 1.00 58.91 235 A 1 
ATOM 1830 C CD    . GLU A 1 235 ? -4.134  -46.624 -14.414 1.00 56.05 235 A 1 
ATOM 1831 O OE1   . GLU A 1 235 ? -3.524  -47.576 -14.945 1.00 48.47 235 A 1 
ATOM 1832 O OE2   . GLU A 1 235 ? -3.809  -45.424 -14.533 1.00 49.37 235 A 1 
ATOM 1833 N N     . TYR A 1 236 ? -7.782  -43.987 -10.860 1.00 61.60 236 A 1 
ATOM 1834 C CA    . TYR A 1 236 ? -7.963  -42.977 -9.820  1.00 58.71 236 A 1 
ATOM 1835 C C     . TYR A 1 236 ? -8.877  -43.473 -8.684  1.00 56.33 236 A 1 
ATOM 1836 O O     . TYR A 1 236 ? -8.591  -43.214 -7.509  1.00 54.46 236 A 1 
ATOM 1837 C CB    . TYR A 1 236 ? -8.491  -41.681 -10.448 1.00 55.52 236 A 1 
ATOM 1838 C CG    . TYR A 1 236 ? -8.242  -40.460 -9.583  1.00 50.19 236 A 1 
ATOM 1839 C CD1   . TYR A 1 236 ? -9.199  -40.039 -8.642  1.00 48.42 236 A 1 
ATOM 1840 C CD2   . TYR A 1 236 ? -7.028  -39.754 -9.698  1.00 49.55 236 A 1 
ATOM 1841 C CE1   . TYR A 1 236 ? -8.950  -38.926 -7.827  1.00 42.03 236 A 1 
ATOM 1842 C CE2   . TYR A 1 236 ? -6.768  -38.642 -8.895  1.00 44.43 236 A 1 
ATOM 1843 C CZ    . TYR A 1 236 ? -7.728  -38.227 -7.948  1.00 47.51 236 A 1 
ATOM 1844 O OH    . TYR A 1 236 ? -7.481  -37.133 -7.149  1.00 46.29 236 A 1 
ATOM 1845 N N     . ALA A 1 237 ? -9.956  -44.219 -9.033  1.00 71.35 237 A 1 
ATOM 1846 C CA    . ALA A 1 237 ? -10.839 -44.836 -8.054  1.00 69.12 237 A 1 
ATOM 1847 C C     . ALA A 1 237 ? -10.122 -45.934 -7.246  1.00 66.94 237 A 1 
ATOM 1848 O O     . ALA A 1 237 ? -10.243 -45.965 -6.022  1.00 68.98 237 A 1 
ATOM 1849 C CB    . ALA A 1 237 ? -12.084 -45.368 -8.771  1.00 69.46 237 A 1 
ATOM 1850 N N     . GLU A 1 238 ? -9.320  -46.775 -7.907  1.00 73.65 238 A 1 
ATOM 1851 C CA    . GLU A 1 238 ? -8.504  -47.790 -7.230  1.00 72.35 238 A 1 
ATOM 1852 C C     . GLU A 1 238 ? -7.472  -47.156 -6.293  1.00 70.38 238 A 1 
ATOM 1853 O O     . GLU A 1 238 ? -7.332  -47.592 -5.155  1.00 70.42 238 A 1 
ATOM 1854 C CB    . GLU A 1 238 ? -7.822  -48.712 -8.249  1.00 71.20 238 A 1 
ATOM 1855 C CG    . GLU A 1 238 ? -8.796  -49.757 -8.802  1.00 63.90 238 A 1 
ATOM 1856 C CD    . GLU A 1 238 ? -8.155  -50.758 -9.783  1.00 57.66 238 A 1 
ATOM 1857 O OE1   . GLU A 1 238 ? -8.850  -51.743 -10.123 1.00 52.79 238 A 1 
ATOM 1858 O OE2   . GLU A 1 238 ? -7.006  -50.527 -10.205 1.00 51.55 238 A 1 
ATOM 1859 N N     . GLN A 1 239 ? -6.808  -46.061 -6.690  1.00 68.85 239 A 1 
ATOM 1860 C CA    . GLN A 1 239 ? -5.884  -45.348 -5.810  1.00 67.82 239 A 1 
ATOM 1861 C C     . GLN A 1 239 ? -6.573  -44.713 -4.594  1.00 67.42 239 A 1 
ATOM 1862 O O     . GLN A 1 239 ? -5.954  -44.640 -3.528  1.00 68.28 239 A 1 
ATOM 1863 C CB    . GLN A 1 239 ? -5.130  -44.252 -6.571  1.00 67.46 239 A 1 
ATOM 1864 C CG    . GLN A 1 239 ? -3.929  -44.807 -7.347  1.00 61.97 239 A 1 
ATOM 1865 C CD    . GLN A 1 239 ? -3.053  -43.705 -7.948  1.00 56.86 239 A 1 
ATOM 1866 O OE1   . GLN A 1 239 ? -3.215  -42.507 -7.728  1.00 53.43 239 A 1 
ATOM 1867 N NE2   . GLN A 1 239 ? -2.053  -44.078 -8.712  1.00 49.02 239 A 1 
ATOM 1868 N N     . GLN A 1 240 ? -7.822  -44.237 -4.740  1.00 68.53 240 A 1 
ATOM 1869 C CA    . GLN A 1 240 ? -8.586  -43.746 -3.592  1.00 68.84 240 A 1 
ATOM 1870 C C     . GLN A 1 240 ? -8.965  -44.886 -2.651  1.00 68.14 240 A 1 
ATOM 1871 O O     . GLN A 1 240 ? -8.741  -44.773 -1.449  1.00 69.08 240 A 1 
ATOM 1872 C CB    . GLN A 1 240 ? -9.824  -42.957 -4.030  1.00 67.89 240 A 1 
ATOM 1873 C CG    . GLN A 1 240 ? -9.476  -41.504 -4.356  1.00 62.83 240 A 1 
ATOM 1874 C CD    . GLN A 1 240 ? -10.706 -40.597 -4.461  1.00 57.23 240 A 1 
ATOM 1875 O OE1   . GLN A 1 240 ? -11.821 -40.996 -4.735  1.00 55.16 240 A 1 
ATOM 1876 N NE2   . GLN A 1 240 ? -10.556 -39.306 -4.218  1.00 50.66 240 A 1 
ATOM 1877 N N     . MET A 1 241 ? -9.459  -46.010 -3.201  1.00 72.08 241 A 1 
ATOM 1878 C CA    . MET A 1 241 ? -9.862  -47.166 -2.402  1.00 70.82 241 A 1 
ATOM 1879 C C     . MET A 1 241 ? -8.668  -47.781 -1.658  1.00 69.26 241 A 1 
ATOM 1880 O O     . MET A 1 241 ? -8.770  -48.141 -0.487  1.00 69.26 241 A 1 
ATOM 1881 C CB    . MET A 1 241 ? -10.553 -48.172 -3.333  1.00 70.05 241 A 1 
ATOM 1882 C CG    . MET A 1 241 ? -11.384 -49.200 -2.568  1.00 62.18 241 A 1 
ATOM 1883 S SD    . MET A 1 241 ? -12.260 -50.412 -3.611  1.00 57.02 241 A 1 
ATOM 1884 C CE    . MET A 1 241 ? -13.478 -49.355 -4.431  1.00 50.58 241 A 1 
ATOM 1885 N N     . GLN A 1 242 ? -7.503  -47.796 -2.295  1.00 70.16 242 A 1 
ATOM 1886 C CA    . GLN A 1 242 ? -6.287  -48.311 -1.682  1.00 69.52 242 A 1 
ATOM 1887 C C     . GLN A 1 242 ? -5.764  -47.413 -0.554  1.00 67.86 242 A 1 
ATOM 1888 O O     . GLN A 1 242 ? -5.189  -47.913 0.414   1.00 68.40 242 A 1 
ATOM 1889 C CB    . GLN A 1 242 ? -5.241  -48.533 -2.779  1.00 68.78 242 A 1 
ATOM 1890 C CG    . GLN A 1 242 ? -4.283  -49.690 -2.459  1.00 61.96 242 A 1 
ATOM 1891 C CD    . GLN A 1 242 ? -3.382  -50.038 -3.645  1.00 56.82 242 A 1 
ATOM 1892 O OE1   . GLN A 1 242 ? -2.977  -49.197 -4.426  1.00 53.53 242 A 1 
ATOM 1893 N NE2   . GLN A 1 242 ? -3.020  -51.300 -3.807  1.00 48.33 242 A 1 
ATOM 1894 N N     . LYS A 1 243 ? -6.016  -46.099 -0.632  1.00 60.78 243 A 1 
ATOM 1895 C CA    . LYS A 1 243 ? -5.701  -45.180 0.468   1.00 61.04 243 A 1 
ATOM 1896 C C     . LYS A 1 243 ? -6.599  -45.385 1.686   1.00 58.71 243 A 1 
ATOM 1897 O O     . LYS A 1 243 ? -6.084  -45.347 2.799   1.00 58.04 243 A 1 
ATOM 1898 C CB    . LYS A 1 243 ? -5.758  -43.724 0.006   1.00 58.71 243 A 1 
ATOM 1899 C CG    . LYS A 1 243 ? -4.354  -43.210 -0.313  1.00 54.17 243 A 1 
ATOM 1900 C CD    . LYS A 1 243 ? -4.440  -41.728 -0.656  1.00 51.99 243 A 1 
ATOM 1901 C CE    . LYS A 1 243 ? -3.036  -41.170 -0.839  1.00 46.25 243 A 1 
ATOM 1902 N NZ    . LYS A 1 243 ? -3.091  -39.730 -1.105  1.00 42.07 243 A 1 
ATOM 1903 N N     . GLU A 1 244 ? -7.908  -45.601 1.483   1.00 67.70 244 A 1 
ATOM 1904 C CA    . GLU A 1 244 ? -8.824  -45.871 2.601   1.00 66.95 244 A 1 
ATOM 1905 C C     . GLU A 1 244 ? -8.481  -47.182 3.321   1.00 64.22 244 A 1 
ATOM 1906 O O     . GLU A 1 244 ? -8.539  -47.242 4.549   1.00 63.22 244 A 1 
ATOM 1907 C CB    . GLU A 1 244 ? -10.288 -45.899 2.127   1.00 64.18 244 A 1 
ATOM 1908 C CG    . GLU A 1 244 ? -10.865 -44.491 1.940   1.00 57.09 244 A 1 
ATOM 1909 C CD    . GLU A 1 244 ? -12.377 -44.496 1.654   1.00 53.84 244 A 1 
ATOM 1910 O OE1   . GLU A 1 244 ? -13.051 -43.538 2.091   1.00 48.02 244 A 1 
ATOM 1911 O OE2   . GLU A 1 244 ? -12.854 -45.435 0.971   1.00 46.72 244 A 1 
ATOM 1912 N N     . TYR A 1 245 ? -8.056  -48.224 2.575   1.00 64.57 245 A 1 
ATOM 1913 C CA    . TYR A 1 245 ? -7.674  -49.500 3.188   1.00 62.68 245 A 1 
ATOM 1914 C C     . TYR A 1 245 ? -6.456  -49.377 4.108   1.00 59.12 245 A 1 
ATOM 1915 O O     . TYR A 1 245 ? -6.482  -49.908 5.221   1.00 58.45 245 A 1 
ATOM 1916 C CB    . TYR A 1 245 ? -7.452  -50.567 2.108   1.00 59.86 245 A 1 
ATOM 1917 C CG    . TYR A 1 245 ? -8.526  -51.622 2.116   1.00 53.04 245 A 1 
ATOM 1918 C CD1   . TYR A 1 245 ? -8.389  -52.769 2.933   1.00 50.58 245 A 1 
ATOM 1919 C CD2   . TYR A 1 245 ? -9.700  -51.456 1.348   1.00 50.44 245 A 1 
ATOM 1920 C CE1   . TYR A 1 245 ? -9.403  -53.741 2.971   1.00 42.23 245 A 1 
ATOM 1921 C CE2   . TYR A 1 245 ? -10.715 -52.419 1.382   1.00 45.23 245 A 1 
ATOM 1922 C CZ    . TYR A 1 245 ? -10.568 -53.564 2.194   1.00 46.91 245 A 1 
ATOM 1923 O OH    . TYR A 1 245 ? -11.562 -54.521 2.228   1.00 44.33 245 A 1 
ATOM 1924 N N     . VAL A 1 246 ? -5.422  -48.639 3.692   1.00 61.90 246 A 1 
ATOM 1925 C CA    . VAL A 1 246 ? -4.188  -48.515 4.493   1.00 61.11 246 A 1 
ATOM 1926 C C     . VAL A 1 246 ? -4.421  -47.736 5.798   1.00 58.99 246 A 1 
ATOM 1927 O O     . VAL A 1 246 ? -3.764  -48.015 6.799   1.00 57.87 246 A 1 
ATOM 1928 C CB    . VAL A 1 246 ? -3.054  -47.897 3.654   1.00 57.47 246 A 1 
ATOM 1929 C CG1   . VAL A 1 246 ? -1.768  -47.674 4.462   1.00 52.19 246 A 1 
ATOM 1930 C CG2   . VAL A 1 246 ? -2.680  -48.800 2.476   1.00 54.99 246 A 1 
ATOM 1931 N N     . GLU A 1 247 ? -5.358  -46.782 5.800   1.00 57.40 247 A 1 
ATOM 1932 C CA    . GLU A 1 247 ? -5.625  -45.973 7.007   1.00 57.75 247 A 1 
ATOM 1933 C C     . GLU A 1 247 ? -6.374  -46.776 8.090   1.00 54.97 247 A 1 
ATOM 1934 O O     . GLU A 1 247 ? -6.207  -46.504 9.279   1.00 52.61 247 A 1 
ATOM 1935 C CB    . GLU A 1 247 ? -6.326  -44.658 6.590   1.00 54.52 247 A 1 
ATOM 1936 C CG    . GLU A 1 247 ? -6.068  -43.514 7.585   1.00 50.25 247 A 1 
ATOM 1937 C CD    . GLU A 1 247 ? -6.492  -42.118 7.062   1.00 47.44 247 A 1 
ATOM 1938 O OE1   . GLU A 1 247 ? -5.954  -41.111 7.594   1.00 43.51 247 A 1 
ATOM 1939 O OE2   . GLU A 1 247 ? -7.304  -42.032 6.116   1.00 42.67 247 A 1 
ATOM 1940 N N     . ASN A 1 248 ? -7.156  -47.806 7.691   1.00 59.30 248 A 1 
ATOM 1941 C CA    . ASN A 1 248 ? -7.926  -48.614 8.633   1.00 58.91 248 A 1 
ATOM 1942 C C     . ASN A 1 248 ? -7.113  -49.694 9.382   1.00 55.44 248 A 1 
ATOM 1943 O O     . ASN A 1 248 ? -7.457  -50.000 10.523  1.00 52.21 248 A 1 
ATOM 1944 C CB    . ASN A 1 248 ? -9.134  -49.235 7.907   1.00 54.76 248 A 1 
ATOM 1945 C CG    . ASN A 1 248 ? -10.426 -48.443 8.076   1.00 50.50 248 A 1 
ATOM 1946 O OD1   . ASN A 1 248 ? -10.670 -47.755 9.053   1.00 47.56 248 A 1 
ATOM 1947 N ND2   . ASN A 1 248 ? -11.339 -48.564 7.135   1.00 47.86 248 A 1 
ATOM 1948 N N     . GLU A 1 249 ? -6.072  -50.272 8.789   1.00 53.10 249 A 1 
ATOM 1949 C CA    . GLU A 1 249 ? -5.337  -51.371 9.454   1.00 53.51 249 A 1 
ATOM 1950 C C     . GLU A 1 249 ? -4.571  -50.935 10.713  1.00 51.77 249 A 1 
ATOM 1951 O O     . GLU A 1 249 ? -4.353  -51.731 11.618  1.00 48.37 249 A 1 
ATOM 1952 C CB    . GLU A 1 249 ? -4.365  -52.054 8.481   1.00 48.85 249 A 1 
ATOM 1953 C CG    . GLU A 1 249 ? -5.030  -53.120 7.607   1.00 45.76 249 A 1 
ATOM 1954 C CD    . GLU A 1 249 ? -4.018  -54.009 6.867   1.00 44.11 249 A 1 
ATOM 1955 O OE1   . GLU A 1 249 ? -4.331  -55.200 6.651   1.00 40.47 249 A 1 
ATOM 1956 O OE2   . GLU A 1 249 ? -2.928  -53.499 6.505   1.00 40.21 249 A 1 
ATOM 1957 N N     . GLY A 1 250 ? -4.160  -49.663 10.783  1.00 46.29 250 A 1 
ATOM 1958 C CA    . GLY A 1 250 ? -3.252  -49.207 11.839  1.00 46.89 250 A 1 
ATOM 1959 C C     . GLY A 1 250 ? -3.836  -49.133 13.253  1.00 45.89 250 A 1 
ATOM 1960 O O     . GLY A 1 250 ? -3.083  -48.920 14.206  1.00 43.89 250 A 1 
ATOM 1961 N N     . SER A 1 251 ? -5.160  -49.260 13.410  1.00 51.03 251 A 1 
ATOM 1962 C CA    . SER A 1 251 ? -5.824  -49.133 14.708  1.00 51.92 251 A 1 
ATOM 1963 C C     . SER A 1 251 ? -5.779  -50.427 15.531  1.00 51.22 251 A 1 
ATOM 1964 O O     . SER A 1 251 ? -6.823  -50.936 15.948  1.00 48.82 251 A 1 
ATOM 1965 C CB    . SER A 1 251 ? -7.247  -48.601 14.546  1.00 48.33 251 A 1 
ATOM 1966 O OG    . SER A 1 251 ? -7.806  -48.296 15.816  1.00 44.61 251 A 1 
ATOM 1967 N N     . GLU A 1 252 ? -4.600  -50.967 15.765  1.00 41.61 252 A 1 
ATOM 1968 C CA    . GLU A 1 252 ? -4.444  -52.063 16.733  1.00 43.89 252 A 1 
ATOM 1969 C C     . GLU A 1 252 ? -4.904  -51.598 18.116  1.00 41.90 252 A 1 
ATOM 1970 O O     . GLU A 1 252 ? -4.345  -50.691 18.739  1.00 39.76 252 A 1 
ATOM 1971 C CB    . GLU A 1 252 ? -3.016  -52.615 16.780  1.00 41.04 252 A 1 
ATOM 1972 C CG    . GLU A 1 252 ? -2.707  -53.593 15.635  1.00 39.34 252 A 1 
ATOM 1973 C CD    . GLU A 1 252 ? -1.409  -54.389 15.868  1.00 38.60 252 A 1 
ATOM 1974 O OE1   . GLU A 1 252 ? -1.314  -55.524 15.339  1.00 36.35 252 A 1 
ATOM 1975 O OE2   . GLU A 1 252 ? -0.523  -53.883 16.591  1.00 35.49 252 A 1 
ATOM 1976 N N     . CYS A 1 253 ? -5.962  -52.245 18.600  1.00 49.23 253 A 1 
ATOM 1977 C CA    . CYS A 1 253 ? -6.520  -52.044 19.929  1.00 51.56 253 A 1 
ATOM 1978 C C     . CYS A 1 253 ? -5.514  -52.512 20.987  1.00 49.42 253 A 1 
ATOM 1979 O O     . CYS A 1 253 ? -5.520  -53.675 21.397  1.00 48.88 253 A 1 
ATOM 1980 C CB    . CYS A 1 253 ? -7.840  -52.809 20.042  1.00 47.78 253 A 1 
ATOM 1981 S SG    . CYS A 1 253 ? -9.136  -52.052 19.010  1.00 42.83 253 A 1 
ATOM 1982 N N     . ILE A 1 254 ? -4.663  -51.596 21.464  1.00 36.00 254 A 1 
ATOM 1983 C CA    . ILE A 1 254 ? -3.828  -51.866 22.636  1.00 40.49 254 A 1 
ATOM 1984 C C     . ILE A 1 254 ? -4.763  -52.108 23.825  1.00 39.52 254 A 1 
ATOM 1985 O O     . ILE A 1 254 ? -5.309  -51.166 24.402  1.00 38.33 254 A 1 
ATOM 1986 C CB    . ILE A 1 254 ? -2.812  -50.738 22.902  1.00 37.77 254 A 1 
ATOM 1987 C CG1   . ILE A 1 254 ? -1.876  -50.564 21.690  1.00 35.71 254 A 1 
ATOM 1988 C CG2   . ILE A 1 254 ? -1.989  -51.056 24.167  1.00 38.24 254 A 1 
ATOM 1989 C CD1   . ILE A 1 254 ? -0.885  -49.405 21.805  1.00 36.12 254 A 1 
ATOM 1990 N N     . VAL A 1 255 ? -4.966  -53.392 24.173  1.00 41.20 255 A 1 
ATOM 1991 C CA    . VAL A 1 255 ? -5.785  -53.805 25.317  1.00 45.00 255 A 1 
ATOM 1992 C C     . VAL A 1 255 ? -5.116  -53.273 26.591  1.00 42.91 255 A 1 
ATOM 1993 O O     . VAL A 1 255 ? -4.003  -53.702 26.901  1.00 41.29 255 A 1 
ATOM 1994 C CB    . VAL A 1 255 ? -5.952  -55.334 25.375  1.00 42.60 255 A 1 
ATOM 1995 C CG1   . VAL A 1 255 ? -6.844  -55.740 26.545  1.00 39.30 255 A 1 
ATOM 1996 C CG2   . VAL A 1 255 ? -6.578  -55.881 24.090  1.00 42.69 255 A 1 
ATOM 1997 N N     . PRO A 1 256 ? -5.747  -52.347 27.332  1.00 44.39 256 A 1 
ATOM 1998 C CA    . PRO A 1 256 ? -5.135  -51.818 28.529  1.00 47.21 256 A 1 
ATOM 1999 C C     . PRO A 1 256 ? -5.113  -52.914 29.599  1.00 47.30 256 A 1 
ATOM 2000 O O     . PRO A 1 256 ? -6.147  -53.266 30.164  1.00 46.11 256 A 1 
ATOM 2001 C CB    . PRO A 1 256 ? -5.980  -50.599 28.920  1.00 43.78 256 A 1 
ATOM 2002 C CG    . PRO A 1 256 ? -7.363  -50.932 28.358  1.00 43.49 256 A 1 
ATOM 2003 C CD    . PRO A 1 256 ? -7.040  -51.737 27.085  1.00 48.10 256 A 1 
ATOM 2004 N N     . SER A 1 257 ? -3.942  -53.500 29.869  1.00 45.13 257 A 1 
ATOM 2005 C CA    . SER A 1 257 ? -3.770  -54.519 30.897  1.00 49.73 257 A 1 
ATOM 2006 C C     . SER A 1 257 ? -4.172  -53.945 32.259  1.00 49.46 257 A 1 
ATOM 2007 O O     . SER A 1 257 ? -3.611  -52.959 32.733  1.00 48.69 257 A 1 
ATOM 2008 C CB    . SER A 1 257 ? -2.349  -55.071 30.898  1.00 45.98 257 A 1 
ATOM 2009 O OG    . SER A 1 257 ? -1.386  -54.046 31.034  1.00 43.11 257 A 1 
ATOM 2010 N N     . GLN A 1 258 ? -5.171  -54.578 32.886  1.00 38.90 258 A 1 
ATOM 2011 C CA    . GLN A 1 258 ? -5.659  -54.220 34.215  1.00 43.63 258 A 1 
ATOM 2012 C C     . GLN A 1 258 ? -4.604  -54.564 35.275  1.00 42.26 258 A 1 
ATOM 2013 O O     . GLN A 1 258 ? -4.661  -55.603 35.920  1.00 40.16 258 A 1 
ATOM 2014 C CB    . GLN A 1 258 ? -6.976  -54.936 34.526  1.00 40.87 258 A 1 
ATOM 2015 C CG    . GLN A 1 258 ? -8.180  -54.440 33.728  1.00 38.73 258 A 1 
ATOM 2016 C CD    . GLN A 1 258 ? -9.490  -55.131 34.156  1.00 37.63 258 A 1 
ATOM 2017 O OE1   . GLN A 1 258 ? -9.514  -56.089 34.901  1.00 36.59 258 A 1 
ATOM 2018 N NE2   . GLN A 1 258 ? -10.624 -54.654 33.690  1.00 35.17 258 A 1 
ATOM 2019 N N     . SER A 1 259 ? -3.614  -53.699 35.436  1.00 43.18 259 A 1 
ATOM 2020 C CA    . SER A 1 259 ? -2.661  -53.864 36.532  1.00 46.43 259 A 1 
ATOM 2021 C C     . SER A 1 259 ? -3.379  -53.673 37.865  1.00 45.57 259 A 1 
ATOM 2022 O O     . SER A 1 259 ? -3.718  -52.563 38.273  1.00 45.12 259 A 1 
ATOM 2023 C CB    . SER A 1 259 ? -1.459  -52.921 36.367  1.00 43.25 259 A 1 
ATOM 2024 O OG    . SER A 1 259 ? -1.861  -51.572 36.264  1.00 41.22 259 A 1 
ATOM 2025 N N     . THR A 1 260 ? -3.661  -54.818 38.564  1.00 48.67 260 A 1 
ATOM 2026 C CA    . THR A 1 260 ? -4.268  -54.873 39.895  1.00 51.91 260 A 1 
ATOM 2027 C C     . THR A 1 260 ? -3.302  -54.303 40.932  1.00 50.50 260 A 1 
ATOM 2028 O O     . THR A 1 260 ? -2.512  -55.029 41.534  1.00 49.43 260 A 1 
ATOM 2029 C CB    . THR A 1 260 ? -4.678  -56.312 40.245  1.00 46.91 260 A 1 
ATOM 2030 O OG1   . THR A 1 260 ? -3.666  -57.227 39.876  1.00 43.68 260 A 1 
ATOM 2031 C CG2   . THR A 1 260 ? -5.941  -56.734 39.504  1.00 45.30 260 A 1 
ATOM 2032 N N     . ILE A 1 261 ? -3.354  -52.985 41.121  1.00 38.80 261 A 1 
ATOM 2033 C CA    . ILE A 1 261 ? -2.550  -52.318 42.157  1.00 43.31 261 A 1 
ATOM 2034 C C     . ILE A 1 261 ? -3.082  -52.761 43.524  1.00 42.22 261 A 1 
ATOM 2035 O O     . ILE A 1 261 ? -4.070  -52.230 44.031  1.00 41.16 261 A 1 
ATOM 2036 C CB    . ILE A 1 261 ? -2.513  -50.783 41.972  1.00 40.51 261 A 1 
ATOM 2037 C CG1   . ILE A 1 261 ? -1.879  -50.435 40.608  1.00 38.84 261 A 1 
ATOM 2038 C CG2   . ILE A 1 261 ? -1.720  -50.119 43.116  1.00 40.87 261 A 1 
ATOM 2039 C CD1   . ILE A 1 261 ? -1.880  -48.935 40.264  1.00 38.83 261 A 1 
ATOM 2040 N N     . VAL A 1 262 ? -2.425  -53.778 44.111  1.00 40.80 262 A 1 
ATOM 2041 C CA    . VAL A 1 262 ? -2.722  -54.280 45.449  1.00 45.91 262 A 1 
ATOM 2042 C C     . VAL A 1 262 ? -2.467  -53.166 46.464  1.00 44.12 262 A 1 
ATOM 2043 O O     . VAL A 1 262 ? -1.331  -52.749 46.699  1.00 42.97 262 A 1 
ATOM 2044 C CB    . VAL A 1 262 ? -1.916  -55.545 45.782  1.00 42.17 262 A 1 
ATOM 2045 C CG1   . VAL A 1 262 ? -2.241  -56.063 47.187  1.00 38.98 262 A 1 
ATOM 2046 C CG2   . VAL A 1 262 ? -2.230  -56.668 44.783  1.00 42.69 262 A 1 
ATOM 2047 N N     . ARG A 1 263 ? -3.542  -52.715 47.083  1.00 42.25 263 A 1 
ATOM 2048 C CA    . ARG A 1 263 ? -3.581  -51.585 48.013  1.00 48.04 263 A 1 
ATOM 2049 C C     . ARG A 1 263 ? -2.950  -51.984 49.353  1.00 46.64 263 A 1 
ATOM 2050 O O     . ARG A 1 263 ? -3.657  -52.388 50.266  1.00 45.53 263 A 1 
ATOM 2051 C CB    . ARG A 1 263 ? -5.046  -51.121 48.136  1.00 43.80 263 A 1 
ATOM 2052 C CG    . ARG A 1 263 ? -5.229  -49.669 48.572  1.00 40.81 263 A 1 
ATOM 2053 C CD    . ARG A 1 263 ? -6.731  -49.344 48.675  1.00 38.31 263 A 1 
ATOM 2054 N NE    . ARG A 1 263 ? -7.008  -47.910 48.655  1.00 36.16 263 A 1 
ATOM 2055 C CZ    . ARG A 1 263 ? -8.208  -47.340 48.754  1.00 32.01 263 A 1 
ATOM 2056 N NH1   . ARG A 1 263 ? -9.287  -48.050 48.965  1.00 30.65 263 A 1 
ATOM 2057 N NH2   . ARG A 1 263 ? -8.340  -46.060 48.645  1.00 29.41 263 A 1 
ATOM 2058 N N     . ARG A 1 264 ? -1.648  -51.921 49.474  1.00 40.06 264 A 1 
ATOM 2059 C CA    . ARG A 1 264 ? -0.930  -52.329 50.691  1.00 45.16 264 A 1 
ATOM 2060 C C     . ARG A 1 264 ? -1.256  -51.378 51.852  1.00 43.34 264 A 1 
ATOM 2061 O O     . ARG A 1 264 ? -1.051  -50.173 51.706  1.00 40.82 264 A 1 
ATOM 2062 C CB    . ARG A 1 264 ? 0.584   -52.420 50.416  1.00 40.53 264 A 1 
ATOM 2063 C CG    . ARG A 1 264 ? 1.221   -53.649 51.092  1.00 37.11 264 A 1 
ATOM 2064 C CD    . ARG A 1 264 ? 2.725   -53.732 50.802  1.00 35.14 264 A 1 
ATOM 2065 N NE    . ARG A 1 264 ? 3.282   -55.031 51.186  1.00 32.97 264 A 1 
ATOM 2066 C CZ    . ARG A 1 264 ? 4.558   -55.407 51.095  1.00 29.52 264 A 1 
ATOM 2067 N NH1   . ARG A 1 264 ? 5.479   -54.578 50.677  1.00 28.48 264 A 1 
ATOM 2068 N NH2   . ARG A 1 264 ? 4.913   -56.606 51.422  1.00 27.82 264 A 1 
ATOM 2069 N N     . PRO A 1 265 ? -1.747  -51.868 52.995  1.00 41.35 265 A 1 
ATOM 2070 C CA    . PRO A 1 265 ? -2.301  -51.039 54.064  1.00 45.01 265 A 1 
ATOM 2071 C C     . PRO A 1 265 ? -1.211  -50.531 55.014  1.00 44.56 265 A 1 
ATOM 2072 O O     . PRO A 1 265 ? -1.145  -50.966 56.155  1.00 42.36 265 A 1 
ATOM 2073 C CB    . PRO A 1 265 ? -3.322  -51.970 54.748  1.00 40.39 265 A 1 
ATOM 2074 C CG    . PRO A 1 265 ? -2.630  -53.322 54.677  1.00 40.65 265 A 1 
ATOM 2075 C CD    . PRO A 1 265 ? -1.955  -53.275 53.293  1.00 45.96 265 A 1 
ATOM 2076 N N     . HIS A 1 266 ? -0.298  -49.706 54.544  1.00 41.82 266 A 1 
ATOM 2077 C CA    . HIS A 1 266 ? 0.855   -49.335 55.359  1.00 45.81 266 A 1 
ATOM 2078 C C     . HIS A 1 266 ? 0.440   -48.586 56.644  1.00 44.58 266 A 1 
ATOM 2079 O O     . HIS A 1 266 ? -0.184  -47.532 56.582  1.00 43.40 266 A 1 
ATOM 2080 C CB    . HIS A 1 266 ? 1.907   -48.589 54.534  1.00 42.55 266 A 1 
ATOM 2081 C CG    . HIS A 1 266 ? 3.287   -49.165 54.771  1.00 40.69 266 A 1 
ATOM 2082 N ND1   . HIS A 1 266 ? 4.092   -49.008 55.873  1.00 39.47 266 A 1 
ATOM 2083 C CD2   . HIS A 1 266 ? 3.940   -50.038 53.940  1.00 39.20 266 A 1 
ATOM 2084 C CE1   . HIS A 1 266 ? 5.183   -49.755 55.698  1.00 36.13 266 A 1 
ATOM 2085 N NE2   . HIS A 1 266 ? 5.136   -50.409 54.537  1.00 35.81 266 A 1 
ATOM 2086 N N     . GLN A 1 267 ? 0.783   -49.158 57.819  1.00 39.36 267 A 1 
ATOM 2087 C CA    . GLN A 1 267 ? 0.236   -48.811 59.147  1.00 42.11 267 A 1 
ATOM 2088 C C     . GLN A 1 267 ? 0.843   -47.581 59.848  1.00 41.52 267 A 1 
ATOM 2089 O O     . GLN A 1 267 ? 0.259   -47.148 60.834  1.00 39.32 267 A 1 
ATOM 2090 C CB    . GLN A 1 267 ? 0.480   -50.001 60.090  1.00 38.46 267 A 1 
ATOM 2091 C CG    . GLN A 1 267 ? -0.523  -51.149 59.987  1.00 35.67 267 A 1 
ATOM 2092 C CD    . GLN A 1 267 ? -0.194  -52.260 61.005  1.00 33.88 267 A 1 
ATOM 2093 O OE1   . GLN A 1 267 ? 0.917   -52.405 61.477  1.00 34.36 267 A 1 
ATOM 2094 N NE2   . GLN A 1 267 ? -1.146  -53.076 61.358  1.00 32.44 267 A 1 
ATOM 2095 N N     . SER A 1 268 ? 2.023   -47.159 59.490  1.00 44.61 268 A 1 
ATOM 2096 C CA    . SER A 1 268 ? 2.998   -46.628 60.456  1.00 46.67 268 A 1 
ATOM 2097 C C     . SER A 1 268 ? 2.495   -45.433 61.290  1.00 46.47 268 A 1 
ATOM 2098 O O     . SER A 1 268 ? 1.890   -44.509 60.755  1.00 44.08 268 A 1 
ATOM 2099 C CB    . SER A 1 268 ? 4.296   -46.262 59.749  1.00 42.42 268 A 1 
ATOM 2100 O OG    . SER A 1 268 ? 5.306   -46.049 60.700  1.00 38.71 268 A 1 
ATOM 2101 N N     . GLY A 1 269 ? 2.769   -45.451 62.607  1.00 42.11 269 A 1 
ATOM 2102 C CA    . GLY A 1 269 ? 2.024   -44.681 63.599  1.00 44.38 269 A 1 
ATOM 2103 C C     . GLY A 1 269 ? 2.777   -43.733 64.549  1.00 43.36 269 A 1 
ATOM 2104 O O     . GLY A 1 269 ? 2.131   -43.205 65.450  1.00 41.34 269 A 1 
ATOM 2105 N N     . TYR A 1 270 ? 4.079   -43.567 64.468  1.00 33.73 270 A 1 
ATOM 2106 C CA    . TYR A 1 270 ? 4.870   -42.731 65.393  1.00 37.33 270 A 1 
ATOM 2107 C C     . TYR A 1 270 ? 4.693   -41.214 65.092  1.00 35.43 270 A 1 
ATOM 2108 O O     . TYR A 1 270 ? 4.185   -40.878 64.030  1.00 33.51 270 A 1 
ATOM 2109 C CB    . TYR A 1 270 ? 6.345   -43.148 65.254  1.00 34.05 270 A 1 
ATOM 2110 C CG    . TYR A 1 270 ? 6.728   -44.443 65.937  1.00 32.43 270 A 1 
ATOM 2111 C CD1   . TYR A 1 270 ? 7.101   -44.445 67.297  1.00 32.96 270 A 1 
ATOM 2112 C CD2   . TYR A 1 270 ? 6.765   -45.639 65.206  1.00 33.92 270 A 1 
ATOM 2113 C CE1   . TYR A 1 270 ? 7.506   -45.638 67.916  1.00 31.06 270 A 1 
ATOM 2114 C CE2   . TYR A 1 270 ? 7.163   -46.841 65.826  1.00 30.34 270 A 1 
ATOM 2115 C CZ    . TYR A 1 270 ? 7.539   -46.834 67.186  1.00 30.56 270 A 1 
ATOM 2116 O OH    . TYR A 1 270 ? 7.933   -48.001 67.791  1.00 31.63 270 A 1 
ATOM 2117 N N     . ALA A 1 271 ? 5.083   -40.230 65.860  1.00 37.71 271 A 1 
ATOM 2118 C CA    . ALA A 1 271 ? 5.536   -40.054 67.248  1.00 39.80 271 A 1 
ATOM 2119 C C     . ALA A 1 271 ? 5.356   -38.539 67.611  1.00 38.87 271 A 1 
ATOM 2120 O O     . ALA A 1 271 ? 4.764   -37.817 66.826  1.00 37.18 271 A 1 
ATOM 2121 C CB    . ALA A 1 271 ? 7.005   -40.521 67.373  1.00 36.50 271 A 1 
ATOM 2122 N N     . PRO A 1 272 ? 5.824   -38.003 68.736  1.00 41.48 272 A 1 
ATOM 2123 C CA    . PRO A 1 272 ? 4.971   -37.185 69.625  1.00 44.87 272 A 1 
ATOM 2124 C C     . PRO A 1 272 ? 5.335   -35.700 69.833  1.00 45.09 272 A 1 
ATOM 2125 O O     . PRO A 1 272 ? 4.592   -35.008 70.515  1.00 44.58 272 A 1 
ATOM 2126 C CB    . PRO A 1 272 ? 5.131   -37.935 70.956  1.00 40.98 272 A 1 
ATOM 2127 C CG    . PRO A 1 272 ? 6.602   -38.334 70.965  1.00 41.46 272 A 1 
ATOM 2128 C CD    . PRO A 1 272 ? 6.937   -38.506 69.486  1.00 47.69 272 A 1 
ATOM 2129 N N     . LEU A 1 273 ? 6.503   -35.287 69.458  1.00 40.15 273 A 1 
ATOM 2130 C CA    . LEU A 1 273 ? 7.294   -34.278 70.197  1.00 44.45 273 A 1 
ATOM 2131 C C     . LEU A 1 273 ? 6.867   -32.790 70.055  1.00 43.96 273 A 1 
ATOM 2132 O O     . LEU A 1 273 ? 5.907   -32.449 69.402  1.00 42.15 273 A 1 
ATOM 2133 C CB    . LEU A 1 273 ? 8.799   -34.504 69.885  1.00 39.38 273 A 1 
ATOM 2134 C CG    . LEU A 1 273 ? 9.497   -35.569 70.737  1.00 36.52 273 A 1 
ATOM 2135 C CD1   . LEU A 1 273 ? 10.858  -35.905 70.111  1.00 35.42 273 A 1 
ATOM 2136 C CD2   . LEU A 1 273 ? 9.752   -35.106 72.167  1.00 38.71 273 A 1 
ATOM 2137 N N     . VAL A 1 274 ? 7.608   -31.931 70.590  1.00 35.73 274 A 1 
ATOM 2138 C CA    . VAL A 1 274 ? 7.653   -30.821 71.562  1.00 41.38 274 A 1 
ATOM 2139 C C     . VAL A 1 274 ? 7.226   -29.466 70.948  1.00 39.87 274 A 1 
ATOM 2140 O O     . VAL A 1 274 ? 6.955   -29.408 69.764  1.00 37.99 274 A 1 
ATOM 2141 C CB    . VAL A 1 274 ? 9.102   -30.715 72.111  1.00 37.21 274 A 1 
ATOM 2142 C CG1   . VAL A 1 274 ? 9.297   -31.506 73.383  1.00 35.54 274 A 1 
ATOM 2143 C CG2   . VAL A 1 274 ? 10.183  -31.160 71.111  1.00 40.43 274 A 1 
ATOM 2144 N N     . GLY A 1 275 ? 7.157   -28.333 71.612  1.00 40.91 275 A 1 
ATOM 2145 C CA    . GLY A 1 275 ? 7.327   -27.903 73.011  1.00 42.81 275 A 1 
ATOM 2146 C C     . GLY A 1 275 ? 7.185   -26.382 73.207  1.00 41.59 275 A 1 
ATOM 2147 O O     . GLY A 1 275 ? 6.298   -25.936 73.926  1.00 39.97 275 A 1 
ATOM 2148 N N     . ALA A 1 276 ? 8.069   -25.619 72.663  1.00 42.10 276 A 1 
ATOM 2149 C CA    . ALA A 1 276 ? 8.385   -24.229 73.063  1.00 45.10 276 A 1 
ATOM 2150 C C     . ALA A 1 276 ? 7.474   -23.128 72.441  1.00 44.67 276 A 1 
ATOM 2151 O O     . ALA A 1 276 ? 6.686   -23.428 71.569  1.00 43.07 276 A 1 
ATOM 2152 C CB    . ALA A 1 276 ? 9.862   -24.037 72.670  1.00 40.67 276 A 1 
ATOM 2153 N N     . GLU A 1 277 ? 7.517   -21.853 72.747  1.00 41.67 277 A 1 
ATOM 2154 C CA    . GLU A 1 277 ? 7.935   -21.137 73.972  1.00 46.56 277 A 1 
ATOM 2155 C C     . GLU A 1 277 ? 7.133   -19.819 74.184  1.00 46.45 277 A 1 
ATOM 2156 O O     . GLU A 1 277 ? 6.143   -19.846 74.907  1.00 44.73 277 A 1 
ATOM 2157 C CB    . GLU A 1 277 ? 9.457   -20.841 73.977  1.00 41.25 277 A 1 
ATOM 2158 C CG    . GLU A 1 277 ? 10.052  -20.602 75.374  1.00 38.93 277 A 1 
ATOM 2159 C CD    . GLU A 1 277 ? 11.540  -20.207 75.334  1.00 38.89 277 A 1 
ATOM 2160 O OE1   . GLU A 1 277 ? 12.178  -20.286 76.401  1.00 37.66 277 A 1 
ATOM 2161 O OE2   . GLU A 1 277 ? 12.035  -19.775 74.262  1.00 38.00 277 A 1 
ATOM 2162 N N     . GLN A 1 278 ? 7.585   -18.700 73.647  1.00 35.59 278 A 1 
ATOM 2163 C CA    . GLN A 1 278 ? 7.593   -17.481 74.469  1.00 38.64 278 A 1 
ATOM 2164 C C     . GLN A 1 278 ? 6.436   -16.451 74.414  1.00 37.08 278 A 1 
ATOM 2165 O O     . GLN A 1 278 ? 5.429   -16.578 75.112  1.00 35.43 278 A 1 
ATOM 2166 C CB    . GLN A 1 278 ? 8.942   -16.740 74.287  1.00 35.58 278 A 1 
ATOM 2167 C CG    . GLN A 1 278 ? 10.127  -17.358 74.997  1.00 32.39 278 A 1 
ATOM 2168 C CD    . GLN A 1 278 ? 11.370  -16.461 74.926  1.00 32.04 278 A 1 
ATOM 2169 O OE1   . GLN A 1 278 ? 11.430  -15.452 74.232  1.00 33.56 278 A 1 
ATOM 2170 N NE2   . GLN A 1 278 ? 12.402  -16.812 75.647  1.00 32.01 278 A 1 
ATOM 2171 N N     . ALA A 1 279 ? 6.725   -15.367 73.811  1.00 39.49 279 A 1 
ATOM 2172 C CA    . ALA A 1 279 ? 6.375   -14.035 74.357  1.00 40.69 279 A 1 
ATOM 2173 C C     . ALA A 1 279 ? 5.350   -13.275 73.487  1.00 38.83 279 A 1 
ATOM 2174 O O     . ALA A 1 279 ? 4.847   -13.837 72.537  1.00 37.66 279 A 1 
ATOM 2175 C CB    . ALA A 1 279 ? 7.715   -13.297 74.483  1.00 37.53 279 A 1 
ATOM 2176 N N     . ALA A 1 280 ? 5.069   -12.033 73.636  1.00 37.77 280 A 1 
ATOM 2177 C CA    . ALA A 1 280 ? 4.776   -11.027 74.655  1.00 38.75 280 A 1 
ATOM 2178 C C     . ALA A 1 280 ? 3.829   -10.004 73.955  1.00 36.64 280 A 1 
ATOM 2179 O O     . ALA A 1 280 ? 3.322   -10.298 72.887  1.00 35.20 280 A 1 
ATOM 2180 C CB    . ALA A 1 280 ? 6.084   -10.379 75.139  1.00 35.87 280 A 1 
ATOM 2181 N N     . SER A 1 281 ? 3.593   -8.803  74.280  1.00 51.45 281 A 1 
ATOM 2182 C CA    . SER A 1 281 ? 2.997   -8.157  75.446  1.00 51.53 281 A 1 
ATOM 2183 C C     . SER A 1 281 ? 2.072   -6.989  75.048  1.00 50.19 281 A 1 
ATOM 2184 O O     . SER A 1 281 ? 0.991   -6.865  75.581  1.00 48.27 281 A 1 
ATOM 2185 C CB    . SER A 1 281 ? 4.110   -7.582  76.345  1.00 47.72 281 A 1 
ATOM 2186 O OG    . SER A 1 281 ? 3.612   -6.802  77.398  1.00 43.03 281 A 1 
ATOM 2187 N N     . ALA A 1 282 ? 2.558   -6.095  74.219  1.00 40.35 282 A 1 
ATOM 2188 C CA    . ALA A 1 282 ? 2.299   -4.655  74.410  1.00 41.64 282 A 1 
ATOM 2189 C C     . ALA A 1 282 ? 0.908   -4.098  74.003  1.00 39.30 282 A 1 
ATOM 2190 O O     . ALA A 1 282 ? 0.129   -4.712  73.293  1.00 37.90 282 A 1 
ATOM 2191 C CB    . ALA A 1 282 ? 3.436   -3.868  73.763  1.00 38.12 282 A 1 
ATOM 2192 N N     . THR A 1 283 ? 0.657   -2.901  74.464  1.00 51.12 283 A 1 
ATOM 2193 C CA    . THR A 1 283 ? -0.537  -2.441  75.199  1.00 52.17 283 A 1 
ATOM 2194 C C     . THR A 1 283 ? -1.454  -1.409  74.540  1.00 51.21 283 A 1 
ATOM 2195 O O     . THR A 1 283 ? -2.633  -1.375  74.882  1.00 48.26 283 A 1 
ATOM 2196 C CB    . THR A 1 283 ? -0.043  -1.760  76.489  1.00 45.72 283 A 1 
ATOM 2197 O OG1   . THR A 1 283 ? 1.045   -0.886  76.199  1.00 42.46 283 A 1 
ATOM 2198 C CG2   . THR A 1 283 ? 0.457   -2.740  77.541  1.00 45.23 283 A 1 
ATOM 2199 N N     . ALA A 1 284 ? -0.922  -0.467  73.827  1.00 39.32 284 A 1 
ATOM 2200 C CA    . ALA A 1 284 ? -1.301  0.933   74.083  1.00 41.15 284 A 1 
ATOM 2201 C C     . ALA A 1 284 ? -2.669  1.413   73.528  1.00 39.76 284 A 1 
ATOM 2202 O O     . ALA A 1 284 ? -3.234  0.842   72.608  1.00 37.88 284 A 1 
ATOM 2203 C CB    . ALA A 1 284 ? -0.161  1.838   73.625  1.00 37.52 284 A 1 
ATOM 2204 N N     . GLY A 1 285 ? -3.170  2.492   74.183  1.00 43.45 285 A 1 
ATOM 2205 C CA    . GLY A 1 285 ? -4.479  3.145   74.003  1.00 44.30 285 A 1 
ATOM 2206 C C     . GLY A 1 285 ? -4.559  4.165   72.834  1.00 42.76 285 A 1 
ATOM 2207 O O     . GLY A 1 285 ? -3.990  3.913   71.796  1.00 41.41 285 A 1 
ATOM 2208 N N     . ALA A 1 286 ? -5.200  5.318   72.838  1.00 36.71 286 A 1 
ATOM 2209 C CA    . ALA A 1 286 ? -6.030  5.946   73.865  1.00 38.99 286 A 1 
ATOM 2210 C C     . ALA A 1 286 ? -7.081  6.932   73.286  1.00 37.76 286 A 1 
ATOM 2211 O O     . ALA A 1 286 ? -8.268  6.782   73.529  1.00 36.01 286 A 1 
ATOM 2212 C CB    . ALA A 1 286 ? -5.120  6.730   74.845  1.00 35.58 286 A 1 
ATOM 2213 N N     . SER A 1 287 ? -6.639  7.998   72.655  1.00 48.56 287 A 1 
ATOM 2214 C CA    . SER A 1 287 ? -7.301  9.328   72.673  1.00 50.04 287 A 1 
ATOM 2215 C C     . SER A 1 287 ? -8.136  9.641   71.417  1.00 49.58 287 A 1 
ATOM 2216 O O     . SER A 1 287 ? -7.987  8.952   70.425  1.00 47.44 287 A 1 
ATOM 2217 C CB    . SER A 1 287 ? -6.157  10.351  72.829  1.00 45.40 287 A 1 
ATOM 2218 O OG    . SER A 1 287 ? -6.574  11.575  73.331  1.00 39.79 287 A 1 
ATOM 2219 N N     . ALA A 1 288 ? -8.911  10.708  71.318  1.00 40.20 288 A 1 
ATOM 2220 C CA    . ALA A 1 288 ? -10.015 11.268  72.108  1.00 42.02 288 A 1 
ATOM 2221 C C     . ALA A 1 288 ? -10.764 12.357  71.305  1.00 40.98 288 A 1 
ATOM 2222 O O     . ALA A 1 288 ? -11.969 12.462  71.427  1.00 38.43 288 A 1 
ATOM 2223 C CB    . ALA A 1 288 ? -9.524  11.904  73.422  1.00 38.58 288 A 1 
ATOM 2224 N N     . TYR A 1 289 ? -10.057 13.201  70.568  1.00 36.56 289 A 1 
ATOM 2225 C CA    . TYR A 1 289 ? -10.442 14.617  70.377  1.00 40.05 289 A 1 
ATOM 2226 C C     . TYR A 1 289 ? -11.726 14.920  69.561  1.00 38.13 289 A 1 
ATOM 2227 O O     . TYR A 1 289 ? -12.200 14.113  68.769  1.00 36.48 289 A 1 
ATOM 2228 C CB    . TYR A 1 289 ? -9.242  15.425  69.859  1.00 37.13 289 A 1 
ATOM 2229 C CG    . TYR A 1 289 ? -8.498  16.141  70.977  1.00 36.75 289 A 1 
ATOM 2230 C CD1   . TYR A 1 289 ? -8.890  17.438  71.369  1.00 38.34 289 A 1 
ATOM 2231 C CD2   . TYR A 1 289 ? -7.435  15.503  71.635  1.00 38.76 289 A 1 
ATOM 2232 C CE1   . TYR A 1 289 ? -8.214  18.089  72.412  1.00 35.74 289 A 1 
ATOM 2233 C CE2   . TYR A 1 289 ? -6.755  16.149  72.687  1.00 34.58 289 A 1 
ATOM 2234 C CZ    . TYR A 1 289 ? -7.144  17.452  73.076  1.00 34.05 289 A 1 
ATOM 2235 O OH    . TYR A 1 289 ? -6.487  18.082  74.098  1.00 33.28 289 A 1 
ATOM 2236 N N     . THR A 1 290 ? -12.244 16.112  69.777  1.00 50.45 290 A 1 
ATOM 2237 C CA    . THR A 1 290 ? -13.673 16.452  69.910  1.00 52.56 290 A 1 
ATOM 2238 C C     . THR A 1 290 ? -14.349 17.293  68.816  1.00 52.80 290 A 1 
ATOM 2239 O O     . THR A 1 290 ? -15.452 16.944  68.412  1.00 49.85 290 A 1 
ATOM 2240 C CB    . THR A 1 290 ? -13.833 17.248  71.221  1.00 46.90 290 A 1 
ATOM 2241 O OG1   . THR A 1 290 ? -12.839 18.253  71.321  1.00 44.70 290 A 1 
ATOM 2242 C CG2   . THR A 1 290 ? -13.694 16.365  72.464  1.00 47.94 290 A 1 
ATOM 2243 N N     . ASP A 1 291 ? -13.804 18.463  68.508  1.00 47.63 291 A 1 
ATOM 2244 C CA    . ASP A 1 291 ? -14.685 19.657  68.516  1.00 51.29 291 A 1 
ATOM 2245 C C     . ASP A 1 291 ? -15.652 19.942  67.333  1.00 50.24 291 A 1 
ATOM 2246 O O     . ASP A 1 291 ? -16.748 19.406  67.314  1.00 48.19 291 A 1 
ATOM 2247 C CB    . ASP A 1 291 ? -13.855 20.902  68.885  1.00 46.19 291 A 1 
ATOM 2248 C CG    . ASP A 1 291 ? -13.470 20.990  70.360  1.00 41.83 291 A 1 
ATOM 2249 O OD1   . ASP A 1 291 ? -14.253 20.498  71.204  1.00 41.29 291 A 1 
ATOM 2250 O OD2   . ASP A 1 291 ? -12.402 21.586  70.626  1.00 41.11 291 A 1 
ATOM 2251 N N     . SER A 1 292 ? -15.304 20.884  66.400  1.00 40.23 292 A 1 
ATOM 2252 C CA    . SER A 1 292 ? -15.901 22.229  66.470  1.00 43.10 292 A 1 
ATOM 2253 C C     . SER A 1 292 ? -16.772 22.632  65.246  1.00 42.22 292 A 1 
ATOM 2254 O O     . SER A 1 292 ? -17.135 21.786  64.442  1.00 40.27 292 A 1 
ATOM 2255 C CB    . SER A 1 292 ? -14.768 23.239  66.745  1.00 39.54 292 A 1 
ATOM 2256 O OG    . SER A 1 292 ? -15.271 24.534  66.984  1.00 36.21 292 A 1 
ATOM 2257 N N     . VAL A 1 293 ? -17.092 23.881  64.956  1.00 36.26 293 A 1 
ATOM 2258 C CA    . VAL A 1 293 ? -18.372 24.565  65.228  1.00 41.15 293 A 1 
ATOM 2259 C C     . VAL A 1 293 ? -19.135 25.017  63.958  1.00 40.21 293 A 1 
ATOM 2260 O O     . VAL A 1 293 ? -20.328 24.753  63.854  1.00 38.38 293 A 1 
ATOM 2261 C CB    . VAL A 1 293 ? -18.142 25.846  66.082  1.00 37.26 293 A 1 
ATOM 2262 C CG1   . VAL A 1 293 ? -19.453 26.559  66.449  1.00 35.68 293 A 1 
ATOM 2263 C CG2   . VAL A 1 293 ? -17.414 25.592  67.403  1.00 40.43 293 A 1 
ATOM 2264 N N     . ASN A 1 294 ? -18.537 25.819  63.059  1.00 37.95 294 A 1 
ATOM 2265 C CA    . ASN A 1 294 ? -19.145 27.117  62.700  1.00 40.17 294 A 1 
ATOM 2266 C C     . ASN A 1 294 ? -20.174 27.172  61.542  1.00 38.07 294 A 1 
ATOM 2267 O O     . ASN A 1 294 ? -20.128 26.412  60.600  1.00 35.71 294 A 1 
ATOM 2268 C CB    . ASN A 1 294 ? -18.031 28.171  62.508  1.00 38.23 294 A 1 
ATOM 2269 C CG    . ASN A 1 294 ? -17.997 29.221  63.606  1.00 34.91 294 A 1 
ATOM 2270 O OD1   . ASN A 1 294 ? -18.936 29.420  64.351  1.00 36.82 294 A 1 
ATOM 2271 N ND2   . ASN A 1 294 ? -16.899 29.918  63.734  1.00 37.44 294 A 1 
ATOM 2272 N N     . ASN A 1 295 ? -21.047 28.179  61.630  1.00 37.73 295 A 1 
ATOM 2273 C CA    . ASN A 1 295 ? -22.385 28.279  61.003  1.00 39.51 295 A 1 
ATOM 2274 C C     . ASN A 1 295 ? -22.519 28.949  59.612  1.00 37.96 295 A 1 
ATOM 2275 O O     . ASN A 1 295 ? -23.612 28.871  59.057  1.00 35.54 295 A 1 
ATOM 2276 C CB    . ASN A 1 295 ? -23.246 29.127  61.960  1.00 36.67 295 A 1 
ATOM 2277 C CG    . ASN A 1 295 ? -23.989 28.354  63.034  1.00 32.75 295 A 1 
ATOM 2278 O OD1   . ASN A 1 295 ? -24.266 27.179  62.935  1.00 33.76 295 A 1 
ATOM 2279 N ND2   . ASN A 1 295 ? -24.387 29.023  64.094  1.00 33.77 295 A 1 
ATOM 2280 N N     . SER A 1 296 ? -21.602 29.734  59.145  1.00 36.72 296 A 1 
ATOM 2281 C CA    . SER A 1 296 ? -21.884 31.035  58.506  1.00 39.28 296 A 1 
ATOM 2282 C C     . SER A 1 296 ? -22.878 31.054  57.321  1.00 37.76 296 A 1 
ATOM 2283 O O     . SER A 1 296 ? -22.939 30.138  56.507  1.00 36.50 296 A 1 
ATOM 2284 C CB    . SER A 1 296 ? -20.596 31.758  58.128  1.00 37.21 296 A 1 
ATOM 2285 O OG    . SER A 1 296 ? -20.884 33.113  57.869  1.00 35.27 296 A 1 
ATOM 2286 N N     . ILE A 1 297 ? -23.621 32.159  57.245  1.00 32.81 297 A 1 
ATOM 2287 C CA    . ILE A 1 297 ? -24.988 32.272  56.682  1.00 36.19 297 A 1 
ATOM 2288 C C     . ILE A 1 297 ? -25.069 32.634  55.176  1.00 35.59 297 A 1 
ATOM 2289 O O     . ILE A 1 297 ? -26.118 32.459  54.575  1.00 33.91 297 A 1 
ATOM 2290 C CB    . ILE A 1 297 ? -25.719 33.357  57.531  1.00 33.65 297 A 1 
ATOM 2291 C CG1   . ILE A 1 297 ? -25.815 32.948  59.024  1.00 31.77 297 A 1 
ATOM 2292 C CG2   . ILE A 1 297 ? -27.128 33.719  57.022  1.00 35.42 297 A 1 
ATOM 2293 C CD1   . ILE A 1 297 ? -26.211 34.089  59.968  1.00 33.60 297 A 1 
ATOM 2294 N N     . SER A 1 298 ? -24.077 33.236  54.600  1.00 39.20 298 A 1 
ATOM 2295 C CA    . SER A 1 298 ? -24.164 34.440  53.756  1.00 40.70 298 A 1 
ATOM 2296 C C     . SER A 1 298 ? -24.965 34.419  52.425  1.00 39.71 298 A 1 
ATOM 2297 O O     . SER A 1 298 ? -25.884 33.656  52.227  1.00 38.12 298 A 1 
ATOM 2298 C CB    . SER A 1 298 ? -22.746 35.006  53.577  1.00 38.32 298 A 1 
ATOM 2299 O OG    . SER A 1 298 ? -22.807 36.312  53.041  1.00 35.53 298 A 1 
ATOM 2300 N N     . PHE A 1 299 ? -24.635 35.312  51.526  1.00 35.87 299 A 1 
ATOM 2301 C CA    . PHE A 1 299 ? -25.478 36.265  50.807  1.00 37.62 299 A 1 
ATOM 2302 C C     . PHE A 1 299 ? -26.361 35.724  49.667  1.00 37.97 299 A 1 
ATOM 2303 O O     . PHE A 1 299 ? -25.993 34.833  48.925  1.00 35.80 299 A 1 
ATOM 2304 C CB    . PHE A 1 299 ? -24.576 37.400  50.285  1.00 33.71 299 A 1 
ATOM 2305 C CG    . PHE A 1 299 ? -24.962 38.783  50.758  1.00 31.56 299 A 1 
ATOM 2306 C CD1   . PHE A 1 299 ? -25.641 39.662  49.894  1.00 31.59 299 A 1 
ATOM 2307 C CD2   . PHE A 1 299 ? -24.623 39.199  52.053  1.00 31.74 299 A 1 
ATOM 2308 C CE1   . PHE A 1 299 ? -25.976 40.959  50.319  1.00 28.62 299 A 1 
ATOM 2309 C CE2   . PHE A 1 299 ? -24.964 40.499  52.483  1.00 27.03 299 A 1 
ATOM 2310 C CZ    . PHE A 1 299 ? -25.637 41.378  51.610  1.00 26.75 299 A 1 
ATOM 2311 N N     . SER A 1 300 ? -27.506 36.376  49.507  1.00 41.82 300 A 1 
ATOM 2312 C CA    . SER A 1 300 ? -28.672 35.970  48.701  1.00 45.24 300 A 1 
ATOM 2313 C C     . SER A 1 300 ? -28.739 36.492  47.258  1.00 44.89 300 A 1 
ATOM 2314 O O     . SER A 1 300 ? -29.769 36.278  46.624  1.00 43.40 300 A 1 
ATOM 2315 C CB    . SER A 1 300 ? -29.911 36.488  49.436  1.00 41.82 300 A 1 
ATOM 2316 O OG    . SER A 1 300 ? -31.127 36.182  48.780  1.00 38.35 300 A 1 
ATOM 2317 N N     . MET A 1 301 ? -27.783 37.271  46.765  1.00 39.15 301 A 1 
ATOM 2318 C CA    . MET A 1 301 ? -28.046 38.258  45.699  1.00 42.51 301 A 1 
ATOM 2319 C C     . MET A 1 301 ? -28.669 37.658  44.431  1.00 43.29 301 A 1 
ATOM 2320 O O     . MET A 1 301 ? -28.078 36.857  43.714  1.00 40.47 301 A 1 
ATOM 2321 C CB    . MET A 1 301 ? -26.815 39.114  45.365  1.00 38.62 301 A 1 
ATOM 2322 C CG    . MET A 1 301 ? -26.954 40.513  45.984  1.00 35.87 301 A 1 
ATOM 2323 S SD    . MET A 1 301 ? -25.684 41.691  45.431  1.00 36.71 301 A 1 
ATOM 2324 C CE    . MET A 1 301 ? -26.250 43.184  46.273  1.00 33.81 301 A 1 
ATOM 2325 N N     . GLU A 1 302 ? -29.853 38.136  44.163  1.00 36.05 302 A 1 
ATOM 2326 C CA    . GLU A 1 302 ? -30.867 37.689  43.205  1.00 40.03 302 A 1 
ATOM 2327 C C     . GLU A 1 302 ? -30.629 38.260  41.781  1.00 39.58 302 A 1 
ATOM 2328 O O     . GLU A 1 302 ? -31.531 38.824  41.176  1.00 37.28 302 A 1 
ATOM 2329 C CB    . GLU A 1 302 ? -32.211 38.133  43.813  1.00 36.73 302 A 1 
ATOM 2330 C CG    . GLU A 1 302 ? -33.451 37.371  43.338  1.00 34.55 302 A 1 
ATOM 2331 C CD    . GLU A 1 302 ? -34.736 37.903  44.004  1.00 34.60 302 A 1 
ATOM 2332 O OE1   . GLU A 1 302 ? -35.735 37.163  43.986  1.00 33.20 302 A 1 
ATOM 2333 O OE2   . GLU A 1 302 ? -34.720 39.050  44.511  1.00 32.86 302 A 1 
ATOM 2334 N N     . ALA A 1 303 ? -29.408 38.216  41.256  1.00 38.18 303 A 1 
ATOM 2335 C CA    . ALA A 1 303 ? -29.067 38.953  40.033  1.00 41.03 303 A 1 
ATOM 2336 C C     . ALA A 1 303 ? -29.939 38.498  38.851  1.00 40.17 303 A 1 
ATOM 2337 O O     . ALA A 1 303 ? -29.862 37.353  38.402  1.00 38.94 303 A 1 
ATOM 2338 C CB    . ALA A 1 303 ? -27.570 38.813  39.749  1.00 38.43 303 A 1 
ATOM 2339 N N     . GLY A 1 304 ? -30.794 39.428  38.375  1.00 40.59 304 A 1 
ATOM 2340 C CA    . GLY A 1 304 ? -31.779 39.171  37.333  1.00 42.87 304 A 1 
ATOM 2341 C C     . GLY A 1 304 ? -31.117 38.771  36.019  1.00 41.59 304 A 1 
ATOM 2342 O O     . GLY A 1 304 ? -30.436 39.564  35.389  1.00 40.16 304 A 1 
ATOM 2343 N N     . ILE A 1 305 ? -31.337 37.522  35.605  1.00 34.77 305 A 1 
ATOM 2344 C CA    . ILE A 1 305 ? -30.866 36.997  34.318  1.00 38.69 305 A 1 
ATOM 2345 C C     . ILE A 1 305 ? -31.661 37.701  33.218  1.00 37.37 305 A 1 
ATOM 2346 O O     . ILE A 1 305 ? -32.802 37.350  32.950  1.00 35.23 305 A 1 
ATOM 2347 C CB    . ILE A 1 305 ? -31.000 35.462  34.265  1.00 36.04 305 A 1 
ATOM 2348 C CG1   . ILE A 1 305 ? -30.186 34.808  35.394  1.00 33.81 305 A 1 
ATOM 2349 C CG2   . ILE A 1 305 ? -30.547 34.932  32.892  1.00 36.03 305 A 1 
ATOM 2350 C CD1   . ILE A 1 305 ? -30.409 33.300  35.545  1.00 34.76 305 A 1 
ATOM 2351 N N     . VAL A 1 306 ? -31.053 38.714  32.596  1.00 39.20 306 A 1 
ATOM 2352 C CA    . VAL A 1 306 ? -31.634 39.388  31.427  1.00 43.34 306 A 1 
ATOM 2353 C C     . VAL A 1 306 ? -31.655 38.374  30.273  1.00 41.70 306 A 1 
ATOM 2354 O O     . VAL A 1 306 ? -30.592 37.879  29.905  1.00 39.93 306 A 1 
ATOM 2355 C CB    . VAL A 1 306 ? -30.865 40.655  31.044  1.00 40.25 306 A 1 
ATOM 2356 C CG1   . VAL A 1 306 ? -31.529 41.372  29.861  1.00 36.68 306 A 1 
ATOM 2357 C CG2   . VAL A 1 306 ? -30.809 41.652  32.212  1.00 40.04 306 A 1 
ATOM 2358 N N     . PRO A 1 307 ? -32.822 38.032  29.718  1.00 38.52 307 A 1 
ATOM 2359 C CA    . PRO A 1 307 ? -32.934 37.030  28.671  1.00 41.65 307 A 1 
ATOM 2360 C C     . PRO A 1 307 ? -32.521 37.641  27.326  1.00 41.60 307 A 1 
ATOM 2361 O O     . PRO A 1 307 ? -33.373 38.054  26.545  1.00 39.63 307 A 1 
ATOM 2362 C CB    . PRO A 1 307 ? -34.400 36.583  28.717  1.00 38.32 307 A 1 
ATOM 2363 C CG    . PRO A 1 307 ? -35.138 37.857  29.108  1.00 37.43 307 A 1 
ATOM 2364 C CD    . PRO A 1 307 ? -34.148 38.533  30.067  1.00 41.68 307 A 1 
ATOM 2365 N N     . ASP A 1 308 ? -31.225 37.762  27.094  1.00 44.78 308 A 1 
ATOM 2366 C CA    . ASP A 1 308 ? -30.751 38.332  25.840  1.00 47.66 308 A 1 
ATOM 2367 C C     . ASP A 1 308 ? -31.077 37.368  24.681  1.00 46.69 308 A 1 
ATOM 2368 O O     . ASP A 1 308 ? -30.490 36.301  24.522  1.00 43.74 308 A 1 
ATOM 2369 C CB    . ASP A 1 308 ? -29.274 38.741  25.927  1.00 43.54 308 A 1 
ATOM 2370 C CG    . ASP A 1 308 ? -28.900 39.858  24.933  1.00 40.03 308 A 1 
ATOM 2371 O OD1   . ASP A 1 308 ? -29.783 40.259  24.141  1.00 39.89 308 A 1 
ATOM 2372 O OD2   . ASP A 1 308 ? -27.738 40.299  24.991  1.00 39.97 308 A 1 
ATOM 2373 N N     . ASN A 1 309 ? -32.063 37.749  23.897  1.00 40.61 309 A 1 
ATOM 2374 C CA    . ASN A 1 309 ? -32.691 36.978  22.820  1.00 43.43 309 A 1 
ATOM 2375 C C     . ASN A 1 309 ? -31.813 36.904  21.561  1.00 41.33 309 A 1 
ATOM 2376 O O     . ASN A 1 309 ? -32.316 37.073  20.442  1.00 38.52 309 A 1 
ATOM 2377 C CB    . ASN A 1 309 ? -34.079 37.573  22.524  1.00 40.25 309 A 1 
ATOM 2378 C CG    . ASN A 1 309 ? -35.228 36.925  23.263  1.00 36.12 309 A 1 
ATOM 2379 O OD1   . ASN A 1 309 ? -35.235 35.765  23.606  1.00 36.27 309 A 1 
ATOM 2380 N ND2   . ASN A 1 309 ? -36.305 37.658  23.467  1.00 36.17 309 A 1 
ATOM 2381 N N     . THR A 1 310 ? -30.495 36.716  21.686  1.00 42.98 310 A 1 
ATOM 2382 C CA    . THR A 1 310 ? -29.610 36.674  20.523  1.00 45.94 310 A 1 
ATOM 2383 C C     . THR A 1 310 ? -29.975 35.501  19.619  1.00 45.16 310 A 1 
ATOM 2384 O O     . THR A 1 310 ? -29.723 34.337  19.914  1.00 41.99 310 A 1 
ATOM 2385 C CB    . THR A 1 310 ? -28.125 36.672  20.890  1.00 40.95 310 A 1 
ATOM 2386 O OG1   . THR A 1 310 ? -27.871 35.877  22.024  1.00 37.02 310 A 1 
ATOM 2387 C CG2   . THR A 1 310 ? -27.629 38.075  21.185  1.00 38.97 310 A 1 
ATOM 2388 N N     . VAL A 1 311 ? -30.633 35.863  18.521  1.00 37.26 311 A 1 
ATOM 2389 C CA    . VAL A 1 311 ? -31.112 34.948  17.479  1.00 41.67 311 A 1 
ATOM 2390 C C     . VAL A 1 311 ? -29.895 34.278  16.838  1.00 41.18 311 A 1 
ATOM 2391 O O     . VAL A 1 311 ? -29.290 34.821  15.918  1.00 38.55 311 A 1 
ATOM 2392 C CB    . VAL A 1 311 ? -31.964 35.695  16.443  1.00 37.95 311 A 1 
ATOM 2393 C CG1   . VAL A 1 311 ? -32.546 34.742  15.393  1.00 35.47 311 A 1 
ATOM 2394 C CG2   . VAL A 1 311 ? -33.139 36.432  17.099  1.00 39.26 311 A 1 
ATOM 2395 N N     . GLN A 1 312 ? -29.494 33.107  17.341  1.00 41.89 312 A 1 
ATOM 2396 C CA    . GLN A 1 312 ? -28.435 32.316  16.731  1.00 44.02 312 A 1 
ATOM 2397 C C     . GLN A 1 312 ? -28.896 31.866  15.348  1.00 43.93 312 A 1 
ATOM 2398 O O     . GLN A 1 312 ? -29.668 30.917  15.207  1.00 41.71 312 A 1 
ATOM 2399 C CB    . GLN A 1 312 ? -28.032 31.111  17.604  1.00 40.46 312 A 1 
ATOM 2400 C CG    . GLN A 1 312 ? -27.166 31.513  18.800  1.00 38.42 312 A 1 
ATOM 2401 C CD    . GLN A 1 312 ? -26.575 30.301  19.536  1.00 37.36 312 A 1 
ATOM 2402 O OE1   . GLN A 1 312 ? -26.884 29.154  19.292  1.00 36.89 312 A 1 
ATOM 2403 N NE2   . GLN A 1 312 ? -25.668 30.533  20.469  1.00 35.33 312 A 1 
ATOM 2404 N N     . SER A 1 313 ? -28.428 32.563  14.327  1.00 42.86 313 A 1 
ATOM 2405 C CA    . SER A 1 313 ? -28.626 32.174  12.932  1.00 44.92 313 A 1 
ATOM 2406 C C     . SER A 1 313 ? -27.956 30.818  12.712  1.00 44.61 313 A 1 
ATOM 2407 O O     . SER A 1 313 ? -26.738 30.721  12.581  1.00 42.64 313 A 1 
ATOM 2408 C CB    . SER A 1 313 ? -28.076 33.239  11.991  1.00 41.22 313 A 1 
ATOM 2409 O OG    . SER A 1 313 ? -26.730 33.549  12.292  1.00 39.20 313 A 1 
ATOM 2410 N N     . SER A 1 314 ? -28.753 29.769  12.708  1.00 40.86 314 A 1 
ATOM 2411 C CA    . SER A 1 314 ? -28.323 28.402  12.429  1.00 44.17 314 A 1 
ATOM 2412 C C     . SER A 1 314 ? -27.899 28.294  10.964  1.00 42.84 314 A 1 
ATOM 2413 O O     . SER A 1 314 ? -28.706 27.968  10.097  1.00 41.19 314 A 1 
ATOM 2414 C CB    . SER A 1 314 ? -29.432 27.416  12.783  1.00 40.17 314 A 1 
ATOM 2415 O OG    . SER A 1 314 ? -30.656 27.769  12.153  1.00 38.04 314 A 1 
ATOM 2416 N N     . ILE A 1 315 ? -26.631 28.610  10.691  1.00 39.48 315 A 1 
ATOM 2417 C CA    . ILE A 1 315 ? -26.033 28.382  9.371   1.00 42.24 315 A 1 
ATOM 2418 C C     . ILE A 1 315 ? -26.056 26.863  9.156   1.00 41.52 315 A 1 
ATOM 2419 O O     . ILE A 1 315 ? -25.241 26.143  9.724   1.00 39.61 315 A 1 
ATOM 2420 C CB    . ILE A 1 315 ? -24.631 28.993  9.259   1.00 38.12 315 A 1 
ATOM 2421 C CG1   . ILE A 1 315 ? -24.686 30.528  9.473   1.00 36.11 315 A 1 
ATOM 2422 C CG2   . ILE A 1 315 ? -24.023 28.670  7.882   1.00 37.90 315 A 1 
ATOM 2423 C CD1   . ILE A 1 315 ? -23.320 31.219  9.507   1.00 35.45 315 A 1 
ATOM 2424 N N     . LEU A 1 316 ? -27.002 26.419  8.351   1.00 39.71 316 A 1 
ATOM 2425 C CA    . LEU A 1 316 ? -27.098 25.048  7.864   1.00 42.44 316 A 1 
ATOM 2426 C C     . LEU A 1 316 ? -25.836 24.735  7.052   1.00 41.22 316 A 1 
ATOM 2427 O O     . LEU A 1 316 ? -25.761 25.023  5.858   1.00 38.76 316 A 1 
ATOM 2428 C CB    . LEU A 1 316 ? -28.370 24.897  7.005   1.00 38.24 316 A 1 
ATOM 2429 C CG    . LEU A 1 316 ? -29.682 24.777  7.803   1.00 34.90 316 A 1 
ATOM 2430 C CD1   . LEU A 1 316 ? -30.877 25.016  6.888   1.00 34.78 316 A 1 
ATOM 2431 C CD2   . LEU A 1 316 ? -29.821 23.383  8.426   1.00 37.82 316 A 1 
ATOM 2432 N N     . ARG A 1 317 ? -24.817 24.172  7.691   1.00 37.20 317 A 1 
ATOM 2433 C CA    . ARG A 1 317 ? -23.678 23.592  6.971   1.00 39.62 317 A 1 
ATOM 2434 C C     . ARG A 1 317 ? -24.224 22.452  6.102   1.00 37.69 317 A 1 
ATOM 2435 O O     . ARG A 1 317 ? -24.878 21.570  6.654   1.00 35.59 317 A 1 
ATOM 2436 C CB    . ARG A 1 317 ? -22.595 23.079  7.932   1.00 36.93 317 A 1 
ATOM 2437 C CG    . ARG A 1 317 ? -21.683 24.211  8.428   1.00 34.01 317 A 1 
ATOM 2438 C CD    . ARG A 1 317 ? -20.523 23.640  9.260   1.00 31.69 317 A 1 
ATOM 2439 N NE    . ARG A 1 317 ? -19.551 24.684  9.627   1.00 29.42 317 A 1 
ATOM 2440 C CZ    . ARG A 1 317 ? -18.421 24.505  10.314  1.00 26.87 317 A 1 
ATOM 2441 N NH1   . ARG A 1 317 ? -18.083 23.331  10.776  1.00 26.22 317 A 1 
ATOM 2442 N NH2   . ARG A 1 317 ? -17.627 25.497  10.545  1.00 24.80 317 A 1 
ATOM 2443 N N     . PRO A 1 318 ? -23.988 22.461  4.795   1.00 35.13 318 A 1 
ATOM 2444 C CA    . PRO A 1 318 ? -24.451 21.393  3.944   1.00 37.46 318 A 1 
ATOM 2445 C C     . PRO A 1 318 ? -23.771 20.084  4.377   1.00 37.03 318 A 1 
ATOM 2446 O O     . PRO A 1 318 ? -22.552 19.961  4.319   1.00 35.31 318 A 1 
ATOM 2447 C CB    . PRO A 1 318 ? -24.104 21.817  2.511   1.00 34.21 318 A 1 
ATOM 2448 C CG    . PRO A 1 318 ? -22.916 22.760  2.687   1.00 32.67 318 A 1 
ATOM 2449 C CD    . PRO A 1 318 ? -23.206 23.423  4.035   1.00 36.42 318 A 1 
ATOM 2450 N N     . ALA A 1 319 ? -24.567 19.124  4.827   1.00 35.77 319 A 1 
ATOM 2451 C CA    . ALA A 1 319 ? -24.105 17.861  5.412   1.00 37.41 319 A 1 
ATOM 2452 C C     . ALA A 1 319 ? -23.526 16.856  4.393   1.00 36.46 319 A 1 
ATOM 2453 O O     . ALA A 1 319 ? -23.280 15.708  4.739   1.00 34.87 319 A 1 
ATOM 2454 C CB    . ALA A 1 319 ? -25.278 17.262  6.197   1.00 33.86 319 A 1 
ATOM 2455 N N     . GLY A 1 320 ? -23.367 17.248  3.140   1.00 37.15 320 A 1 
ATOM 2456 C CA    . GLY A 1 320 ? -23.157 16.333  2.024   1.00 38.93 320 A 1 
ATOM 2457 C C     . GLY A 1 320 ? -21.812 15.621  1.925   1.00 38.86 320 A 1 
ATOM 2458 O O     . GLY A 1 320 ? -21.583 14.936  0.926   1.00 36.36 320 A 1 
ATOM 2459 N N     . ALA A 1 321 ? -20.909 15.779  2.898   1.00 40.71 321 A 1 
ATOM 2460 C CA    . ALA A 1 321 ? -19.692 14.975  2.919   1.00 41.94 321 A 1 
ATOM 2461 C C     . ALA A 1 321 ? -20.092 13.506  3.141   1.00 41.56 321 A 1 
ATOM 2462 O O     . ALA A 1 321 ? -20.466 13.125  4.248   1.00 39.69 321 A 1 
ATOM 2463 C CB    . ALA A 1 321 ? -18.740 15.505  3.992   1.00 38.34 321 A 1 
ATOM 2464 N N     . ILE A 1 322 ? -20.062 12.726  2.074   1.00 42.85 322 A 1 
ATOM 2465 C CA    . ILE A 1 322 ? -20.394 11.301  2.107   1.00 44.68 322 A 1 
ATOM 2466 C C     . ILE A 1 322 ? -19.399 10.623  3.051   1.00 44.76 322 A 1 
ATOM 2467 O O     . ILE A 1 322 ? -18.270 10.329  2.681   1.00 42.73 322 A 1 
ATOM 2468 C CB    . ILE A 1 322 ? -20.379 10.683  0.691   1.00 41.52 322 A 1 
ATOM 2469 C CG1   . ILE A 1 322 ? -21.380 11.411  -0.240  1.00 38.28 322 A 1 
ATOM 2470 C CG2   . ILE A 1 322 ? -20.713 9.182   0.758   1.00 39.64 322 A 1 
ATOM 2471 C CD1   . ILE A 1 322 ? -21.296 10.986  -1.711  1.00 37.07 322 A 1 
ATOM 2472 N N     . GLY A 1 323 ? -19.841 10.394  4.278   1.00 48.08 323 A 1 
ATOM 2473 C CA    . GLY A 1 323 ? -19.110 9.631   5.270   1.00 48.83 323 A 1 
ATOM 2474 C C     . GLY A 1 323 ? -19.061 8.154   4.877   1.00 48.53 323 A 1 
ATOM 2475 O O     . GLY A 1 323 ? -19.710 7.332   5.507   1.00 46.81 323 A 1 
ATOM 2476 N N     . LEU A 1 324 ? -18.318 7.815   3.831   1.00 50.61 324 A 1 
ATOM 2477 C CA    . LEU A 1 324 ? -18.114 6.430   3.375   1.00 51.08 324 A 1 
ATOM 2478 C C     . LEU A 1 324 ? -17.606 5.523   4.504   1.00 51.18 324 A 1 
ATOM 2479 O O     . LEU A 1 324 ? -18.019 4.373   4.617   1.00 47.14 324 A 1 
ATOM 2480 C CB    . LEU A 1 324 ? -17.116 6.423   2.195   1.00 46.02 324 A 1 
ATOM 2481 C CG    . LEU A 1 324 ? -17.766 6.596   0.822   1.00 41.87 324 A 1 
ATOM 2482 C CD1   . LEU A 1 324 ? -16.698 6.914   -0.225  1.00 40.39 324 A 1 
ATOM 2483 C CD2   . LEU A 1 324 ? -18.472 5.298   0.386   1.00 40.38 324 A 1 
ATOM 2484 N N     . PHE A 1 325 ? -16.757 6.079   5.361   1.00 50.50 325 A 1 
ATOM 2485 C CA    . PHE A 1 325 ? -16.264 5.381   6.555   1.00 50.71 325 A 1 
ATOM 2486 C C     . PHE A 1 325 ? -17.170 5.581   7.778   1.00 51.02 325 A 1 
ATOM 2487 O O     . PHE A 1 325 ? -16.699 5.514   8.914   1.00 47.25 325 A 1 
ATOM 2488 C CB    . PHE A 1 325 ? -14.804 5.760   6.802   1.00 45.74 325 A 1 
ATOM 2489 C CG    . PHE A 1 325 ? -13.870 5.298   5.699   1.00 43.46 325 A 1 
ATOM 2490 C CD1   . PHE A 1 325 ? -13.439 3.962   5.660   1.00 42.17 325 A 1 
ATOM 2491 C CD2   . PHE A 1 325 ? -13.487 6.191   4.691   1.00 39.74 325 A 1 
ATOM 2492 C CE1   . PHE A 1 325 ? -12.595 3.527   4.629   1.00 37.93 325 A 1 
ATOM 2493 C CE2   . PHE A 1 325 ? -12.642 5.754   3.646   1.00 36.03 325 A 1 
ATOM 2494 C CZ    . PHE A 1 325 ? -12.198 4.426   3.616   1.00 37.83 325 A 1 
ATOM 2495 N N     . SER A 1 326 ? -18.467 5.772   7.575   1.00 43.90 326 A 1 
ATOM 2496 C CA    . SER A 1 326 ? -19.467 5.712   8.656   1.00 45.86 326 A 1 
ATOM 2497 C C     . SER A 1 326 ? -19.762 4.272   9.097   1.00 46.40 326 A 1 
ATOM 2498 O O     . SER A 1 326 ? -20.879 3.944   9.478   1.00 43.66 326 A 1 
ATOM 2499 C CB    . SER A 1 326 ? -20.738 6.475   8.289   1.00 42.40 326 A 1 
ATOM 2500 O OG    . SER A 1 326 ? -21.466 5.805   7.288   1.00 39.04 326 A 1 
ATOM 2501 N N     . SER A 1 327 ? -18.756 3.386   9.042   1.00 43.86 327 A 1 
ATOM 2502 C CA    . SER A 1 327 ? -18.811 2.193   9.876   1.00 45.10 327 A 1 
ATOM 2503 C C     . SER A 1 327 ? -19.059 2.656   11.309  1.00 45.72 327 A 1 
ATOM 2504 O O     . SER A 1 327 ? -18.456 3.665   11.701  1.00 42.34 327 A 1 
ATOM 2505 C CB    . SER A 1 327 ? -17.520 1.381   9.785   1.00 41.31 327 A 1 
ATOM 2506 O OG    . SER A 1 327 ? -16.403 2.093   10.268  1.00 37.97 327 A 1 
ATOM 2507 N N     . PRO A 1 328 ? -19.955 1.989   12.070  1.00 41.40 328 A 1 
ATOM 2508 C CA    . PRO A 1 328 ? -20.329 2.452   13.389  1.00 41.91 328 A 1 
ATOM 2509 C C     . PRO A 1 328 ? -19.063 2.787   14.169  1.00 42.29 328 A 1 
ATOM 2510 O O     . PRO A 1 328 ? -18.138 1.967   14.229  1.00 40.65 328 A 1 
ATOM 2511 C CB    . PRO A 1 328 ? -21.130 1.308   14.027  1.00 38.93 328 A 1 
ATOM 2512 C CG    . PRO A 1 328 ? -20.742 0.080   13.202  1.00 38.37 328 A 1 
ATOM 2513 C CD    . PRO A 1 328 ? -20.480 0.674   11.820  1.00 42.11 328 A 1 
ATOM 2514 N N     . SER A 1 329 ? -19.010 4.004   14.692  1.00 41.67 329 A 1 
ATOM 2515 C CA    . SER A 1 329 ? -17.902 4.494   15.492  1.00 42.85 329 A 1 
ATOM 2516 C C     . SER A 1 329 ? -17.875 3.714   16.807  1.00 43.27 329 A 1 
ATOM 2517 O O     . SER A 1 329 ? -18.325 4.192   17.842  1.00 41.07 329 A 1 
ATOM 2518 C CB    . SER A 1 329 ? -18.014 6.010   15.716  1.00 39.93 329 A 1 
ATOM 2519 O OG    . SER A 1 329 ? -19.209 6.327   16.416  1.00 36.74 329 A 1 
ATOM 2520 N N     . LEU A 1 330 ? -17.378 2.494   16.754  1.00 43.04 330 A 1 
ATOM 2521 C CA    . LEU A 1 330 ? -16.734 1.916   17.901  1.00 42.58 330 A 1 
ATOM 2522 C C     . LEU A 1 330 ? -15.641 2.926   18.239  1.00 42.94 330 A 1 
ATOM 2523 O O     . LEU A 1 330 ? -14.572 2.912   17.633  1.00 39.70 330 A 1 
ATOM 2524 C CB    . LEU A 1 330 ? -16.184 0.519   17.563  1.00 38.54 330 A 1 
ATOM 2525 C CG    . LEU A 1 330 ? -17.270 -0.581  17.487  1.00 34.95 330 A 1 
ATOM 2526 C CD1   . LEU A 1 330 ? -16.686 -1.853  16.876  1.00 33.99 330 A 1 
ATOM 2527 C CD2   . LEU A 1 330 ? -17.806 -0.920  18.884  1.00 34.53 330 A 1 
ATOM 2528 N N     . GLN A 1 331 ? -15.937 3.811   19.172  1.00 38.66 331 A 1 
ATOM 2529 C CA    . GLN A 1 331 ? -14.974 4.674   19.871  1.00 38.65 331 A 1 
ATOM 2530 C C     . GLN A 1 331 ? -14.009 3.813   20.706  1.00 39.10 331 A 1 
ATOM 2531 O O     . GLN A 1 331 ? -13.678 4.112   21.846  1.00 37.77 331 A 1 
ATOM 2532 C CB    . GLN A 1 331 ? -15.710 5.691   20.760  1.00 35.90 331 A 1 
ATOM 2533 C CG    . GLN A 1 331 ? -16.516 6.763   20.022  1.00 31.53 331 A 1 
ATOM 2534 C CD    . GLN A 1 331 ? -17.115 7.786   21.003  1.00 29.42 331 A 1 
ATOM 2535 O OE1   . GLN A 1 331 ? -17.191 7.575   22.198  1.00 26.90 331 A 1 
ATOM 2536 N NE2   . GLN A 1 331 ? -17.556 8.929   20.534  1.00 26.67 331 A 1 
ATOM 2537 N N     . THR A 1 332 ? -13.575 2.686   20.154  1.00 48.14 332 A 1 
ATOM 2538 C CA    . THR A 1 332 ? -12.388 2.016   20.634  1.00 49.04 332 A 1 
ATOM 2539 C C     . THR A 1 332 ? -11.260 3.043   20.509  1.00 51.15 332 A 1 
ATOM 2540 O O     . THR A 1 332 ? -11.142 3.648   19.432  1.00 47.92 332 A 1 
ATOM 2541 C CB    . THR A 1 332 ? -12.054 0.760   19.827  1.00 43.96 332 A 1 
ATOM 2542 O OG1   . THR A 1 332 ? -12.146 0.977   18.433  1.00 39.33 332 A 1 
ATOM 2543 C CG2   . THR A 1 332 ? -12.999 -0.388  20.183  1.00 37.77 332 A 1 
ATOM 2544 N N     . PRO A 1 333 ? -10.488 3.278   21.563  1.00 45.71 333 A 1 
ATOM 2545 C CA    . PRO A 1 333 ? -9.417  4.264   21.533  1.00 44.66 333 A 1 
ATOM 2546 C C     . PRO A 1 333 ? -8.568  4.039   20.275  1.00 48.04 333 A 1 
ATOM 2547 O O     . PRO A 1 333 ? -8.244  2.894   19.961  1.00 47.08 333 A 1 
ATOM 2548 C CB    . PRO A 1 333 ? -8.627  4.051   22.833  1.00 39.06 333 A 1 
ATOM 2549 C CG    . PRO A 1 333 ? -9.034  2.652   23.298  1.00 37.78 333 A 1 
ATOM 2550 C CD    . PRO A 1 333 ? -10.461 2.508   22.787  1.00 40.62 333 A 1 
ATOM 2551 N N     . LEU A 1 334 ? -8.285  5.121   19.557  1.00 63.51 334 A 1 
ATOM 2552 C CA    . LEU A 1 334 ? -7.630  5.085   18.238  1.00 64.00 334 A 1 
ATOM 2553 C C     . LEU A 1 334 ? -6.411  4.163   18.242  1.00 68.99 334 A 1 
ATOM 2554 O O     . LEU A 1 334 ? -6.238  3.352   17.335  1.00 63.64 334 A 1 
ATOM 2555 C CB    . LEU A 1 334 ? -7.214  6.523   17.839  1.00 55.29 334 A 1 
ATOM 2556 C CG    . LEU A 1 334 ? -8.377  7.382   17.304  1.00 48.02 334 A 1 
ATOM 2557 C CD1   . LEU A 1 334 ? -7.997  8.861   17.341  1.00 43.98 334 A 1 
ATOM 2558 C CD2   . LEU A 1 334 ? -8.717  7.010   15.853  1.00 43.17 334 A 1 
ATOM 2559 N N     . HIS A 1 335 ? -5.637  4.211   19.329  1.00 72.75 335 A 1 
ATOM 2560 C CA    . HIS A 1 335 ? -4.493  3.330   19.549  1.00 76.57 335 A 1 
ATOM 2561 C C     . HIS A 1 335 ? -4.846  2.148   20.460  1.00 79.66 335 A 1 
ATOM 2562 O O     . HIS A 1 335 ? -5.742  2.217   21.299  1.00 73.58 335 A 1 
ATOM 2563 C CB    . HIS A 1 335 ? -3.321  4.165   20.095  1.00 66.91 335 A 1 
ATOM 2564 C CG    . HIS A 1 335 ? -2.903  5.318   19.212  1.00 60.67 335 A 1 
ATOM 2565 N ND1   . HIS A 1 335 ? -1.938  6.259   19.535  1.00 54.45 335 A 1 
ATOM 2566 C CD2   . HIS A 1 335 ? -3.402  5.650   17.986  1.00 52.71 335 A 1 
ATOM 2567 C CE1   . HIS A 1 335 ? -1.883  7.139   18.531  1.00 50.39 335 A 1 
ATOM 2568 N NE2   . HIS A 1 335 ? -2.756  6.801   17.576  1.00 53.11 335 A 1 
ATOM 2569 N N     . PHE A 1 336 ? -4.128  1.034   20.315  1.00 74.55 336 A 1 
ATOM 2570 C CA    . PHE A 1 336 ? -4.153  -0.007  21.336  1.00 77.17 336 A 1 
ATOM 2571 C C     . PHE A 1 336 ? -3.656  0.556   22.683  1.00 79.65 336 A 1 
ATOM 2572 O O     . PHE A 1 336 ? -2.738  1.377   22.727  1.00 76.25 336 A 1 
ATOM 2573 C CB    . PHE A 1 336 ? -3.305  -1.212  20.914  1.00 70.45 336 A 1 
ATOM 2574 C CG    . PHE A 1 336 ? -3.956  -2.122  19.893  1.00 71.32 336 A 1 
ATOM 2575 C CD1   . PHE A 1 336 ? -5.152  -2.777  20.198  1.00 67.13 336 A 1 
ATOM 2576 C CD2   . PHE A 1 336 ? -3.343  -2.347  18.648  1.00 64.62 336 A 1 
ATOM 2577 C CE1   . PHE A 1 336 ? -5.759  -3.630  19.262  1.00 60.66 336 A 1 
ATOM 2578 C CE2   . PHE A 1 336 ? -3.948  -3.204  17.704  1.00 63.33 336 A 1 
ATOM 2579 C CZ    . PHE A 1 336 ? -5.163  -3.839  18.016  1.00 64.94 336 A 1 
ATOM 2580 N N     . SER A 1 337 ? -4.227  0.070   23.801  1.00 75.70 337 A 1 
ATOM 2581 C CA    . SER A 1 337 ? -3.644  0.326   25.116  1.00 78.15 337 A 1 
ATOM 2582 C C     . SER A 1 337 ? -2.201  -0.200  25.178  1.00 80.62 337 A 1 
ATOM 2583 O O     . SER A 1 337 ? -1.833  -1.111  24.428  1.00 76.82 337 A 1 
ATOM 2584 C CB    . SER A 1 337 ? -4.507  -0.310  26.214  1.00 71.09 337 A 1 
ATOM 2585 O OG    . SER A 1 337 ? -4.471  -1.715  26.141  1.00 62.33 337 A 1 
ATOM 2586 N N     . SER A 1 338 ? -1.386  0.321   26.089  1.00 81.11 338 A 1 
ATOM 2587 C CA    . SER A 1 338 ? 0.014   -0.101  26.229  1.00 83.07 338 A 1 
ATOM 2588 C C     . SER A 1 338 ? 0.160   -1.628  26.367  1.00 84.59 338 A 1 
ATOM 2589 O O     . SER A 1 338 ? 0.972   -2.235  25.661  1.00 81.42 338 A 1 
ATOM 2590 C CB    . SER A 1 338 ? 0.652   0.600   27.435  1.00 77.14 338 A 1 
ATOM 2591 O OG    . SER A 1 338 ? 2.025   0.285   27.516  1.00 65.02 338 A 1 
ATOM 2592 N N     . LYS A 1 339 ? -0.704  -2.252  27.183  1.00 84.43 339 A 1 
ATOM 2593 C CA    . LYS A 1 339 ? -0.711  -3.715  27.377  1.00 85.77 339 A 1 
ATOM 2594 C C     . LYS A 1 339 ? -1.130  -4.475  26.116  1.00 87.25 339 A 1 
ATOM 2595 O O     . LYS A 1 339 ? -0.538  -5.489  25.762  1.00 84.48 339 A 1 
ATOM 2596 C CB    . LYS A 1 339 ? -1.642  -4.093  28.544  1.00 82.55 339 A 1 
ATOM 2597 C CG    . LYS A 1 339 ? -1.121  -3.618  29.905  1.00 71.57 339 A 1 
ATOM 2598 C CD    . LYS A 1 339 ? -2.028  -4.122  31.038  1.00 66.39 339 A 1 
ATOM 2599 C CE    . LYS A 1 339 ? -1.478  -3.683  32.401  1.00 57.04 339 A 1 
ATOM 2600 N NZ    . LYS A 1 339 ? -2.299  -4.169  33.530  1.00 48.96 339 A 1 
ATOM 2601 N N     . GLU A 1 340 ? -2.168  -4.001  25.402  1.00 84.80 340 A 1 
ATOM 2602 C CA    . GLU A 1 340 ? -2.601  -4.621  24.153  1.00 85.82 340 A 1 
ATOM 2603 C C     . GLU A 1 340 ? -1.531  -4.498  23.073  1.00 87.45 340 A 1 
ATOM 2604 O O     . GLU A 1 340 ? -1.246  -5.466  22.376  1.00 84.65 340 A 1 
ATOM 2605 C CB    . GLU A 1 340 ? -3.890  -3.975  23.639  1.00 81.71 340 A 1 
ATOM 2606 C CG    . GLU A 1 340 ? -5.139  -4.337  24.449  1.00 70.22 340 A 1 
ATOM 2607 C CD    . GLU A 1 340 ? -6.331  -3.499  23.965  1.00 64.18 340 A 1 
ATOM 2608 O OE1   . GLU A 1 340 ? -7.402  -4.081  23.719  1.00 57.91 340 A 1 
ATOM 2609 O OE2   . GLU A 1 340 ? -6.151  -2.270  23.787  1.00 58.67 340 A 1 
ATOM 2610 N N     . ARG A 1 341 ? -0.896  -3.319  22.967  1.00 82.80 341 A 1 
ATOM 2611 C CA    . ARG A 1 341 ? 0.183   -3.082  22.007  1.00 84.58 341 A 1 
ATOM 2612 C C     . ARG A 1 341 ? 1.365   -4.014  22.262  1.00 85.91 341 A 1 
ATOM 2613 O O     . ARG A 1 341 ? 1.825   -4.663  21.329  1.00 84.38 341 A 1 
ATOM 2614 C CB    . ARG A 1 341 ? 0.590   -1.608  22.044  1.00 82.34 341 A 1 
ATOM 2615 C CG    . ARG A 1 341 ? 1.661   -1.326  20.988  1.00 79.17 341 A 1 
ATOM 2616 C CD    . ARG A 1 341 ? 2.077   0.140   20.984  1.00 78.35 341 A 1 
ATOM 2617 N NE    . ARG A 1 341 ? 3.096   0.337   19.943  1.00 76.89 341 A 1 
ATOM 2618 C CZ    . ARG A 1 341 ? 2.924   0.766   18.705  1.00 77.00 341 A 1 
ATOM 2619 N NH1   . ARG A 1 341 ? 1.790   1.246   18.276  1.00 68.20 341 A 1 
ATOM 2620 N NH2   . ARG A 1 341 ? 3.902   0.689   17.869  1.00 72.43 341 A 1 
ATOM 2621 N N     . GLU A 1 342 ? 1.802   -4.145  23.507  1.00 84.30 342 A 1 
ATOM 2622 C CA    . GLU A 1 342 ? 2.874   -5.064  23.897  1.00 84.95 342 A 1 
ATOM 2623 C C     . GLU A 1 342 ? 2.545   -6.514  23.508  1.00 86.16 342 A 1 
ATOM 2624 O O     . GLU A 1 342 ? 3.358   -7.180  22.860  1.00 84.55 342 A 1 
ATOM 2625 C CB    . GLU A 1 342 ? 3.108   -4.923  25.407  1.00 82.68 342 A 1 
ATOM 2626 C CG    . GLU A 1 342 ? 4.320   -5.729  25.889  1.00 70.45 342 A 1 
ATOM 2627 C CD    . GLU A 1 342 ? 4.562   -5.593  27.407  1.00 63.93 342 A 1 
ATOM 2628 O OE1   . GLU A 1 342 ? 5.591   -6.128  27.866  1.00 57.67 342 A 1 
ATOM 2629 O OE2   . GLU A 1 342 ? 3.714   -4.986  28.086  1.00 58.44 342 A 1 
ATOM 2630 N N     . ALA A 1 343 ? 1.309   -6.974  23.769  1.00 89.43 343 A 1 
ATOM 2631 C CA    . ALA A 1 343 ? 0.863   -8.298  23.351  1.00 88.90 343 A 1 
ATOM 2632 C C     . ALA A 1 343 ? 0.882   -8.482  21.820  1.00 89.09 343 A 1 
ATOM 2633 O O     . ALA A 1 343 ? 1.242   -9.549  21.314  1.00 87.18 343 A 1 
ATOM 2634 C CB    . ALA A 1 343 ? -0.536  -8.539  23.931  1.00 87.56 343 A 1 
ATOM 2635 N N     . ARG A 1 344 ? 0.527   -7.446  21.034  1.00 90.79 344 A 1 
ATOM 2636 C CA    . ARG A 1 344 ? 0.587   -7.491  19.566  1.00 90.31 344 A 1 
ATOM 2637 C C     . ARG A 1 344 ? 2.025   -7.531  19.049  1.00 91.41 344 A 1 
ATOM 2638 O O     . ARG A 1 344 ? 2.325   -8.309  18.141  1.00 89.59 344 A 1 
ATOM 2639 C CB    . ARG A 1 344 ? -0.147  -6.284  18.950  1.00 88.70 344 A 1 
ATOM 2640 C CG    . ARG A 1 344 ? -1.658  -6.245  19.230  1.00 83.24 344 A 1 
ATOM 2641 C CD    . ARG A 1 344 ? -2.424  -7.374  18.546  1.00 80.61 344 A 1 
ATOM 2642 N NE    . ARG A 1 344 ? -3.853  -7.284  18.868  1.00 77.03 344 A 1 
ATOM 2643 C CZ    . ARG A 1 344 ? -4.518  -8.041  19.720  1.00 74.06 344 A 1 
ATOM 2644 N NH1   . ARG A 1 344 ? -3.963  -9.057  20.323  1.00 65.19 344 A 1 
ATOM 2645 N NH2   . ARG A 1 344 ? -5.758  -7.791  19.983  1.00 67.27 344 A 1 
ATOM 2646 N N     . VAL A 1 345 ? 2.917   -6.744  19.639  1.00 91.32 345 A 1 
ATOM 2647 C CA    . VAL A 1 345 ? 4.344   -6.736  19.293  1.00 91.57 345 A 1 
ATOM 2648 C C     . VAL A 1 345 ? 4.996   -8.074  19.637  1.00 91.80 345 A 1 
ATOM 2649 O O     . VAL A 1 345 ? 5.727   -8.629  18.808  1.00 90.52 345 A 1 
ATOM 2650 C CB    . VAL A 1 345 ? 5.066   -5.562  19.976  1.00 90.76 345 A 1 
ATOM 2651 C CG1   . VAL A 1 345 ? 6.587   -5.630  19.780  1.00 84.26 345 A 1 
ATOM 2652 C CG2   . VAL A 1 345 ? 4.584   -4.231  19.397  1.00 84.92 345 A 1 
ATOM 2653 N N     . LEU A 1 346 ? 4.680   -8.656  20.791  1.00 91.92 346 A 1 
ATOM 2654 C CA    . LEU A 1 346 ? 5.176   -9.972  21.181  1.00 91.77 346 A 1 
ATOM 2655 C C     . LEU A 1 346 ? 4.734   -11.043 20.184  1.00 91.91 346 A 1 
ATOM 2656 O O     . LEU A 1 346 ? 5.577   -11.769 19.642  1.00 90.78 346 A 1 
ATOM 2657 C CB    . LEU A 1 346 ? 4.703   -10.284 22.608  1.00 90.93 346 A 1 
ATOM 2658 C CG    . LEU A 1 346 ? 5.206   -11.645 23.146  1.00 82.22 346 A 1 
ATOM 2659 C CD1   . LEU A 1 346 ? 6.735   -11.704 23.221  1.00 75.25 346 A 1 
ATOM 2660 C CD2   . LEU A 1 346 ? 4.635   -11.882 24.545  1.00 76.86 346 A 1 
ATOM 2661 N N     . ARG A 1 347 ? 3.437   -11.094 19.832  1.00 93.08 347 A 1 
ATOM 2662 C CA    . ARG A 1 347 ? 2.904   -12.035 18.836  1.00 92.62 347 A 1 
ATOM 2663 C C     . ARG A 1 347 ? 3.566   -11.870 17.467  1.00 92.83 347 A 1 
ATOM 2664 O O     . ARG A 1 347 ? 3.843   -12.857 16.781  1.00 91.19 347 A 1 
ATOM 2665 C CB    . ARG A 1 347 ? 1.384   -11.864 18.751  1.00 91.32 347 A 1 
ATOM 2666 C CG    . ARG A 1 347 ? 0.754   -12.910 17.825  1.00 81.51 347 A 1 
ATOM 2667 C CD    . ARG A 1 347 ? -0.762  -12.751 17.832  1.00 77.87 347 A 1 
ATOM 2668 N NE    . ARG A 1 347 ? -1.400  -13.772 16.965  1.00 69.06 347 A 1 
ATOM 2669 C CZ    . ARG A 1 347 ? -2.689  -13.857 16.724  1.00 62.73 347 A 1 
ATOM 2670 N NH1   . ARG A 1 347 ? -3.545  -13.063 17.292  1.00 56.75 347 A 1 
ATOM 2671 N NH2   . ARG A 1 347 ? -3.165  -14.736 15.882  1.00 54.41 347 A 1 
ATOM 2672 N N     . TYR A 1 348 ? 3.830   -10.642 17.048  1.00 92.85 348 A 1 
ATOM 2673 C CA    . TYR A 1 348 ? 4.566   -10.377 15.819  1.00 92.78 348 A 1 
ATOM 2674 C C     . TYR A 1 348 ? 6.003   -10.919 15.878  1.00 92.92 348 A 1 
ATOM 2675 O O     . TYR A 1 348 ? 6.442   -11.585 14.938  1.00 91.87 348 A 1 
ATOM 2676 C CB    . TYR A 1 348 ? 4.532   -8.878  15.527  1.00 92.38 348 A 1 
ATOM 2677 C CG    . TYR A 1 348 ? 5.614   -8.426  14.581  1.00 91.83 348 A 1 
ATOM 2678 C CD1   . TYR A 1 348 ? 6.787   -7.846  15.100  1.00 89.36 348 A 1 
ATOM 2679 C CD2   . TYR A 1 348 ? 5.488   -8.633  13.195  1.00 90.01 348 A 1 
ATOM 2680 C CE1   . TYR A 1 348 ? 7.819   -7.456  14.244  1.00 89.03 348 A 1 
ATOM 2681 C CE2   . TYR A 1 348 ? 6.520   -8.241  12.326  1.00 89.06 348 A 1 
ATOM 2682 C CZ    . TYR A 1 348 ? 7.683   -7.648  12.860  1.00 89.23 348 A 1 
ATOM 2683 O OH    . TYR A 1 348 ? 8.689   -7.262  12.034  1.00 87.26 348 A 1 
ATOM 2684 N N     . LYS A 1 349 ? 6.715   -10.714 16.999  1.00 92.69 349 A 1 
ATOM 2685 C CA    . LYS A 1 349 ? 8.080   -11.232 17.202  1.00 92.07 349 A 1 
ATOM 2686 C C     . LYS A 1 349 ? 8.109   -12.767 17.208  1.00 92.25 349 A 1 
ATOM 2687 O O     . LYS A 1 349 ? 9.029   -13.361 16.649  1.00 90.77 349 A 1 
ATOM 2688 C CB    . LYS A 1 349 ? 8.679   -10.659 18.499  1.00 91.21 349 A 1 
ATOM 2689 C CG    . LYS A 1 349 ? 9.046   -9.162  18.396  1.00 87.43 349 A 1 
ATOM 2690 C CD    . LYS A 1 349 ? 9.558   -8.606  19.732  1.00 82.66 349 A 1 
ATOM 2691 C CE    . LYS A 1 349 ? 9.888   -7.118  19.607  1.00 77.98 349 A 1 
ATOM 2692 N NZ    . LYS A 1 349 ? 10.405  -6.500  20.865  1.00 69.94 349 A 1 
ATOM 2693 N N     . GLU A 1 350 ? 7.101   -13.430 17.763  1.00 93.02 350 A 1 
ATOM 2694 C CA    . GLU A 1 350 ? 6.951   -14.885 17.710  1.00 92.22 350 A 1 
ATOM 2695 C C     . GLU A 1 350 ? 6.700   -15.380 16.279  1.00 92.13 350 A 1 
ATOM 2696 O O     . GLU A 1 350 ? 7.429   -16.250 15.786  1.00 90.02 350 A 1 
ATOM 2697 C CB    . GLU A 1 350 ? 5.803   -15.330 18.620  1.00 91.00 350 A 1 
ATOM 2698 C CG    . GLU A 1 350 ? 6.173   -15.219 20.101  1.00 78.66 350 A 1 
ATOM 2699 C CD    . GLU A 1 350 ? 5.020   -15.619 21.027  1.00 69.76 350 A 1 
ATOM 2700 O OE1   . GLU A 1 350 ? 5.313   -15.824 22.222  1.00 62.86 350 A 1 
ATOM 2701 O OE2   . GLU A 1 350 ? 3.874   -15.722 20.541  1.00 63.11 350 A 1 
ATOM 2702 N N     . LYS A 1 351 ? 5.754   -14.763 15.542  1.00 92.78 351 A 1 
ATOM 2703 C CA    . LYS A 1 351 ? 5.501   -15.093 14.136  1.00 92.14 351 A 1 
ATOM 2704 C C     . LYS A 1 351 ? 6.736   -14.874 13.255  1.00 92.06 351 A 1 
ATOM 2705 O O     . LYS A 1 351 ? 6.957   -15.641 12.322  1.00 89.55 351 A 1 
ATOM 2706 C CB    . LYS A 1 351 ? 4.331   -14.271 13.589  1.00 90.58 351 A 1 
ATOM 2707 C CG    . LYS A 1 351 ? 2.965   -14.818 14.019  1.00 83.54 351 A 1 
ATOM 2708 C CD    . LYS A 1 351 ? 1.854   -14.062 13.289  1.00 80.48 351 A 1 
ATOM 2709 C CE    . LYS A 1 351 ? 0.497   -14.676 13.550  1.00 73.46 351 A 1 
ATOM 2710 N NZ    . LYS A 1 351 ? -0.509  -14.183 12.579  1.00 67.43 351 A 1 
ATOM 2711 N N     . LYS A 1 352 ? 7.560   -13.875 13.547  1.00 91.80 352 A 1 
ATOM 2712 C CA    . LYS A 1 352 ? 8.807   -13.628 12.811  1.00 91.79 352 A 1 
ATOM 2713 C C     . LYS A 1 352 ? 9.740   -14.839 12.843  1.00 91.46 352 A 1 
ATOM 2714 O O     . LYS A 1 352 ? 10.334  -15.163 11.818  1.00 89.19 352 A 1 
ATOM 2715 C CB    . LYS A 1 352 ? 9.487   -12.345 13.326  1.00 90.71 352 A 1 
ATOM 2716 C CG    . LYS A 1 352 ? 10.776  -12.014 12.548  1.00 87.12 352 A 1 
ATOM 2717 C CD    . LYS A 1 352 ? 11.378  -10.651 12.929  1.00 85.11 352 A 1 
ATOM 2718 C CE    . LYS A 1 352 ? 12.642  -10.410 12.100  1.00 78.14 352 A 1 
ATOM 2719 N NZ    . LYS A 1 352 ? 13.199  -9.055  12.267  1.00 71.57 352 A 1 
ATOM 2720 N N     . LYS A 1 353 ? 9.813   -15.558 13.967  1.00 92.13 353 A 1 
ATOM 2721 C CA    . LYS A 1 353 ? 10.646  -16.767 14.118  1.00 90.80 353 A 1 
ATOM 2722 C C     . LYS A 1 353 ? 10.138  -17.945 13.282  1.00 89.95 353 A 1 
ATOM 2723 O O     . LYS A 1 353 ? 10.935  -18.771 12.854  1.00 86.00 353 A 1 
ATOM 2724 C CB    . LYS A 1 353 ? 10.727  -17.177 15.603  1.00 89.29 353 A 1 
ATOM 2725 C CG    . LYS A 1 353 ? 11.393  -16.120 16.506  1.00 82.32 353 A 1 
ATOM 2726 C CD    . LYS A 1 353 ? 11.269  -16.518 17.994  1.00 78.47 353 A 1 
ATOM 2727 C CE    . LYS A 1 353 ? 11.819  -15.434 18.917  1.00 70.17 353 A 1 
ATOM 2728 N NZ    . LYS A 1 353 ? 11.627  -15.762 20.357  1.00 61.92 353 A 1 
ATOM 2729 N N     . SER A 1 354 ? 8.830   -18.028 13.018  1.00 90.40 354 A 1 
ATOM 2730 C CA    . SER A 1 354 ? 8.203   -19.119 12.276  1.00 89.05 354 A 1 
ATOM 2731 C C     . SER A 1 354 ? 8.056   -18.875 10.769  1.00 89.08 354 A 1 
ATOM 2732 O O     . SER A 1 354 ? 7.438   -19.684 10.063  1.00 84.04 354 A 1 
ATOM 2733 C CB    . SER A 1 354 ? 6.850   -19.474 12.908  1.00 86.15 354 A 1 
ATOM 2734 O OG    . SER A 1 354 ? 5.906   -18.450 12.711  1.00 74.47 354 A 1 
ATOM 2735 N N     . ARG A 1 355 ? 8.595   -17.767 10.228  1.00 88.01 355 A 1 
ATOM 2736 C CA    . ARG A 1 355 ? 8.476   -17.426 8.805   1.00 87.69 355 A 1 
ATOM 2737 C C     . ARG A 1 355 ? 9.177   -18.472 7.925   1.00 86.86 355 A 1 
ATOM 2738 O O     . ARG A 1 355 ? 10.355  -18.761 8.105   1.00 83.89 355 A 1 
ATOM 2739 C CB    . ARG A 1 355 ? 9.049   -16.031 8.520   1.00 86.81 355 A 1 
ATOM 2740 C CG    . ARG A 1 355 ? 8.170   -14.909 9.078   1.00 83.12 355 A 1 
ATOM 2741 C CD    . ARG A 1 355 ? 8.836   -13.559 8.813   1.00 83.86 355 A 1 
ATOM 2742 N NE    . ARG A 1 355 ? 8.105   -12.437 9.441   1.00 82.04 355 A 1 
ATOM 2743 C CZ    . ARG A 1 355 ? 8.549   -11.201 9.540   1.00 83.09 355 A 1 
ATOM 2744 N NH1   . ARG A 1 355 ? 9.673   -10.818 9.022   1.00 76.43 355 A 1 
ATOM 2745 N NH2   . ARG A 1 355 ? 7.872   -10.301 10.178  1.00 75.91 355 A 1 
ATOM 2746 N N     . LYS A 1 356 ? 8.451   -18.980 6.912   1.00 84.69 356 A 1 
ATOM 2747 C CA    . LYS A 1 356 ? 8.986   -19.892 5.900   1.00 82.88 356 A 1 
ATOM 2748 C C     . LYS A 1 356 ? 9.091   -19.157 4.569   1.00 82.87 356 A 1 
ATOM 2749 O O     . LYS A 1 356 ? 8.089   -18.659 4.049   1.00 76.64 356 A 1 
ATOM 2750 C CB    . LYS A 1 356 ? 8.127   -21.164 5.804   1.00 77.63 356 A 1 
ATOM 2751 C CG    . LYS A 1 356 ? 8.166   -21.981 7.105   1.00 69.39 356 A 1 
ATOM 2752 C CD    . LYS A 1 356 ? 7.400   -23.302 6.962   1.00 64.38 356 A 1 
ATOM 2753 C CE    . LYS A 1 356 ? 7.446   -24.080 8.280   1.00 57.07 356 A 1 
ATOM 2754 N NZ    . LYS A 1 356 ? 6.775   -25.398 8.192   1.00 49.62 356 A 1 
ATOM 2755 N N     . PHE A 1 357 ? 10.292  -19.126 4.002   1.00 85.78 357 A 1 
ATOM 2756 C CA    . PHE A 1 357 ? 10.578  -18.436 2.742   1.00 85.00 357 A 1 
ATOM 2757 C C     . PHE A 1 357 ? 10.535  -19.360 1.516   1.00 84.88 357 A 1 
ATOM 2758 O O     . PHE A 1 357 ? 10.821  -18.947 0.391   1.00 79.73 357 A 1 
ATOM 2759 C CB    . PHE A 1 357 ? 11.914  -17.696 2.871   1.00 82.70 357 A 1 
ATOM 2760 C CG    . PHE A 1 357 ? 11.912  -16.676 3.995   1.00 81.02 357 A 1 
ATOM 2761 C CD1   . PHE A 1 357 ? 11.193  -15.486 3.855   1.00 76.23 357 A 1 
ATOM 2762 C CD2   . PHE A 1 357 ? 12.590  -16.943 5.184   1.00 76.22 357 A 1 
ATOM 2763 C CE1   . PHE A 1 357 ? 11.152  -14.554 4.900   1.00 72.29 357 A 1 
ATOM 2764 C CE2   . PHE A 1 357 ? 12.558  -16.013 6.243   1.00 72.41 357 A 1 
ATOM 2765 C CZ    . PHE A 1 357 ? 11.838  -14.813 6.103   1.00 72.57 357 A 1 
ATOM 2766 N N     . GLU A 1 358 ? 10.152  -20.622 1.692   1.00 83.50 358 A 1 
ATOM 2767 C CA    . GLU A 1 358 ? 9.979   -21.544 0.586   1.00 83.13 358 A 1 
ATOM 2768 C C     . GLU A 1 358 ? 8.726   -21.223 -0.235  1.00 83.44 358 A 1 
ATOM 2769 O O     . GLU A 1 358 ? 7.659   -20.889 0.288   1.00 79.68 358 A 1 
ATOM 2770 C CB    . GLU A 1 358 ? 9.953   -22.994 1.085   1.00 79.98 358 A 1 
ATOM 2771 C CG    . GLU A 1 358 ? 11.315  -23.396 1.663   1.00 70.29 358 A 1 
ATOM 2772 C CD    . GLU A 1 358 ? 11.351  -24.867 2.103   1.00 65.66 358 A 1 
ATOM 2773 O OE1   . GLU A 1 358 ? 12.429  -25.277 2.580   1.00 58.54 358 A 1 
ATOM 2774 O OE2   . GLU A 1 358 ? 10.321  -25.553 1.951   1.00 56.67 358 A 1 
ATOM 2775 N N     . LYS A 1 359 ? 8.838   -21.336 -1.567  1.00 81.02 359 A 1 
ATOM 2776 C CA    . LYS A 1 359 ? 7.699   -21.114 -2.450  1.00 81.34 359 A 1 
ATOM 2777 C C     . LYS A 1 359 ? 6.712   -22.271 -2.320  1.00 82.89 359 A 1 
ATOM 2778 O O     . LYS A 1 359 ? 6.900   -23.320 -2.924  1.00 80.26 359 A 1 
ATOM 2779 C CB    . LYS A 1 359 ? 8.159   -20.894 -3.892  1.00 77.65 359 A 1 
ATOM 2780 C CG    . LYS A 1 359 ? 6.979   -20.537 -4.811  1.00 69.63 359 A 1 
ATOM 2781 C CD    . LYS A 1 359 ? 7.453   -20.359 -6.254  1.00 64.85 359 A 1 
ATOM 2782 C CE    . LYS A 1 359 ? 6.262   -20.071 -7.166  1.00 56.73 359 A 1 
ATOM 2783 N NZ    . LYS A 1 359 ? 6.652   -20.016 -8.596  1.00 50.54 359 A 1 
ATOM 2784 N N     . THR A 1 360 ? 5.602   -22.032 -1.642  1.00 82.64 360 A 1 
ATOM 2785 C CA    . THR A 1 360 ? 4.483   -22.969 -1.549  1.00 82.07 360 A 1 
ATOM 2786 C C     . THR A 1 360 ? 3.401   -22.639 -2.582  1.00 83.78 360 A 1 
ATOM 2787 O O     . THR A 1 360 ? 3.064   -21.480 -2.831  1.00 79.61 360 A 1 
ATOM 2788 C CB    . THR A 1 360 ? 3.917   -23.018 -0.119  1.00 77.40 360 A 1 
ATOM 2789 O OG1   . THR A 1 360 ? 3.491   -21.736 0.289   1.00 68.18 360 A 1 
ATOM 2790 C CG2   . THR A 1 360 ? 4.964   -23.503 0.895   1.00 67.77 360 A 1 
ATOM 2791 N N     . THR A 1 361 ? 2.834   -23.669 -3.232  1.00 82.61 361 A 1 
ATOM 2792 C CA    . THR A 1 361 ? 1.677   -23.513 -4.115  1.00 82.78 361 A 1 
ATOM 2793 C C     . THR A 1 361 ? 0.410   -23.548 -3.268  1.00 82.47 361 A 1 
ATOM 2794 O O     . THR A 1 361 ? 0.067   -24.572 -2.699  1.00 79.90 361 A 1 
ATOM 2795 C CB    . THR A 1 361 ? 1.642   -24.593 -5.207  1.00 81.50 361 A 1 
ATOM 2796 O OG1   . THR A 1 361 ? 2.823   -24.512 -5.982  1.00 75.43 361 A 1 
ATOM 2797 C CG2   . THR A 1 361 ? 0.466   -24.399 -6.160  1.00 75.48 361 A 1 
ATOM 2798 N N     . ARG A 1 362 ? -0.313  -22.431 -3.194  1.00 80.21 362 A 1 
ATOM 2799 C CA    . ARG A 1 362 ? -1.537  -22.338 -2.383  1.00 78.98 362 A 1 
ATOM 2800 C C     . ARG A 1 362 ? -2.760  -23.006 -3.022  1.00 79.33 362 A 1 
ATOM 2801 O O     . ARG A 1 362 ? -3.682  -23.385 -2.318  1.00 76.25 362 A 1 
ATOM 2802 C CB    . ARG A 1 362 ? -1.862  -20.869 -2.079  1.00 75.75 362 A 1 
ATOM 2803 C CG    . ARG A 1 362 ? -0.816  -20.218 -1.167  1.00 69.76 362 A 1 
ATOM 2804 C CD    . ARG A 1 362 ? -1.282  -18.817 -0.768  1.00 67.94 362 A 1 
ATOM 2805 N NE    . ARG A 1 362 ? -0.325  -18.174 0.149   1.00 61.79 362 A 1 
ATOM 2806 C CZ    . ARG A 1 362 ? -0.609  -17.232 1.029   1.00 57.74 362 A 1 
ATOM 2807 N NH1   . ARG A 1 362 ? -1.798  -16.700 1.116   1.00 54.40 362 A 1 
ATOM 2808 N NH2   . ARG A 1 362 ? 0.305   -16.798 1.844   1.00 53.24 362 A 1 
ATOM 2809 N N     . TYR A 1 363 ? -2.789  -23.082 -4.351  1.00 77.88 363 A 1 
ATOM 2810 C CA    . TYR A 1 363 ? -3.913  -23.613 -5.114  1.00 77.83 363 A 1 
ATOM 2811 C C     . TYR A 1 363 ? -3.387  -24.555 -6.208  1.00 79.37 363 A 1 
ATOM 2812 O O     . TYR A 1 363 ? -3.025  -24.097 -7.292  1.00 78.13 363 A 1 
ATOM 2813 C CB    . TYR A 1 363 ? -4.731  -22.462 -5.718  1.00 75.25 363 A 1 
ATOM 2814 C CG    . TYR A 1 363 ? -5.291  -21.469 -4.712  1.00 72.57 363 A 1 
ATOM 2815 C CD1   . TYR A 1 363 ? -6.445  -21.773 -3.972  1.00 69.54 363 A 1 
ATOM 2816 C CD2   . TYR A 1 363 ? -4.659  -20.228 -4.515  1.00 68.06 363 A 1 
ATOM 2817 C CE1   . TYR A 1 363 ? -6.964  -20.865 -3.039  1.00 66.66 363 A 1 
ATOM 2818 C CE2   . TYR A 1 363 ? -5.165  -19.312 -3.591  1.00 66.26 363 A 1 
ATOM 2819 C CZ    . TYR A 1 363 ? -6.324  -19.622 -2.846  1.00 68.36 363 A 1 
ATOM 2820 O OH    . TYR A 1 363 ? -6.829  -18.724 -1.930  1.00 65.04 363 A 1 
ATOM 2821 N N     . ALA A 1 364 ? -3.369  -25.861 -5.936  1.00 82.13 364 A 1 
ATOM 2822 C CA    . ALA A 1 364 ? -2.915  -26.882 -6.875  1.00 82.70 364 A 1 
ATOM 2823 C C     . ALA A 1 364 ? -3.728  -26.886 -8.179  1.00 84.37 364 A 1 
ATOM 2824 O O     . ALA A 1 364 ? -3.143  -26.896 -9.262  1.00 82.66 364 A 1 
ATOM 2825 C CB    . ALA A 1 364 ? -2.980  -28.245 -6.174  1.00 80.91 364 A 1 
ATOM 2826 N N     . THR A 1 365 ? -5.059  -26.725 -8.104  1.00 79.51 365 A 1 
ATOM 2827 C CA    . THR A 1 365 ? -5.943  -26.646 -9.276  1.00 78.67 365 A 1 
ATOM 2828 C C     . THR A 1 365 ? -5.588  -25.492 -10.217 1.00 80.90 365 A 1 
ATOM 2829 O O     . THR A 1 365 ? -5.520  -25.663 -11.430 1.00 78.99 365 A 1 
ATOM 2830 C CB    . THR A 1 365 ? -7.409  -26.496 -8.836  1.00 74.50 365 A 1 
ATOM 2831 O OG1   . THR A 1 365 ? -7.547  -25.405 -7.943  1.00 66.20 365 A 1 
ATOM 2832 C CG2   . THR A 1 365 ? -7.917  -27.739 -8.102  1.00 64.31 365 A 1 
ATOM 2833 N N     . ARG A 1 366 ? -5.262  -24.319 -9.680  1.00 82.97 366 A 1 
ATOM 2834 C CA    . ARG A 1 366 ? -4.833  -23.164 -10.492 1.00 82.99 366 A 1 
ATOM 2835 C C     . ARG A 1 366 ? -3.449  -23.364 -11.111 1.00 84.82 366 A 1 
ATOM 2836 O O     . ARG A 1 366 ? -3.196  -22.793 -12.168 1.00 83.84 366 A 1 
ATOM 2837 C CB    . ARG A 1 366 ? -4.820  -21.878 -9.669  1.00 80.62 366 A 1 
ATOM 2838 C CG    . ARG A 1 366 ? -6.229  -21.426 -9.272  1.00 75.07 366 A 1 
ATOM 2839 C CD    . ARG A 1 366 ? -6.164  -20.021 -8.685  1.00 74.62 366 A 1 
ATOM 2840 N NE    . ARG A 1 366 ? -7.497  -19.534 -8.291  1.00 68.59 366 A 1 
ATOM 2841 C CZ    . ARG A 1 366 ? -7.814  -18.303 -7.935  1.00 66.83 366 A 1 
ATOM 2842 N NH1   . ARG A 1 366 ? -6.915  -17.355 -7.887  1.00 58.48 366 A 1 
ATOM 2843 N NH2   . ARG A 1 366 ? -9.037  -18.003 -7.621  1.00 59.83 366 A 1 
ATOM 2844 N N     . LYS A 1 367 ? -2.571  -24.108 -10.451 1.00 81.87 367 A 1 
ATOM 2845 C CA    . LYS A 1 367 ? -1.274  -24.467 -10.996 1.00 83.39 367 A 1 
ATOM 2846 C C     . LYS A 1 367 ? -1.441  -25.402 -12.190 1.00 84.62 367 A 1 
ATOM 2847 O O     . LYS A 1 367 ? -0.966  -25.065 -13.262 1.00 84.12 367 A 1 
ATOM 2848 C CB    . LYS A 1 367 ? -0.377  -25.054 -9.899  1.00 82.75 367 A 1 
ATOM 2849 C CG    . LYS A 1 367 ? 1.008   -25.405 -10.448 1.00 81.21 367 A 1 
ATOM 2850 C CD    . LYS A 1 367 ? 1.885   -26.143 -9.434  1.00 79.93 367 A 1 
ATOM 2851 C CE    . LYS A 1 367 ? 3.101   -26.653 -10.205 1.00 72.82 367 A 1 
ATOM 2852 N NZ    . LYS A 1 367 ? 3.890   -27.651 -9.464  1.00 68.74 367 A 1 
ATOM 2853 N N     . ALA A 1 368 ? -2.191  -26.485 -12.030 1.00 83.38 368 A 1 
ATOM 2854 C CA    . ALA A 1 368 ? -2.469  -27.453 -13.095 1.00 83.00 368 A 1 
ATOM 2855 C C     . ALA A 1 368 ? -3.114  -26.779 -14.315 1.00 84.49 368 A 1 
ATOM 2856 O O     . ALA A 1 368 ? -2.627  -26.910 -15.434 1.00 83.08 368 A 1 
ATOM 2857 C CB    . ALA A 1 368 ? -3.363  -28.554 -12.515 1.00 81.30 368 A 1 
ATOM 2858 N N     . TYR A 1 369 ? -4.133  -25.937 -14.112 1.00 84.39 369 A 1 
ATOM 2859 C CA    . TYR A 1 369 ? -4.758  -25.174 -15.197 1.00 83.65 369 A 1 
ATOM 2860 C C     . TYR A 1 369 ? -3.789  -24.209 -15.899 1.00 85.11 369 A 1 
ATOM 2861 O O     . TYR A 1 369 ? -3.822  -24.052 -17.123 1.00 83.97 369 A 1 
ATOM 2862 C CB    . TYR A 1 369 ? -5.965  -24.413 -14.639 1.00 82.09 369 A 1 
ATOM 2863 C CG    . TYR A 1 369 ? -6.732  -23.663 -15.704 1.00 80.09 369 A 1 
ATOM 2864 C CD1   . TYR A 1 369 ? -6.596  -22.266 -15.853 1.00 75.09 369 A 1 
ATOM 2865 C CD2   . TYR A 1 369 ? -7.577  -24.360 -16.584 1.00 71.85 369 A 1 
ATOM 2866 C CE1   . TYR A 1 369 ? -7.292  -21.578 -16.856 1.00 70.61 369 A 1 
ATOM 2867 C CE2   . TYR A 1 369 ? -8.280  -23.691 -17.595 1.00 69.54 369 A 1 
ATOM 2868 C CZ    . TYR A 1 369 ? -8.134  -22.292 -17.721 1.00 71.07 369 A 1 
ATOM 2869 O OH    . TYR A 1 369 ? -8.821  -21.628 -18.722 1.00 69.63 369 A 1 
ATOM 2870 N N     . ALA A 1 370 ? -2.906  -23.551 -15.160 1.00 83.87 370 A 1 
ATOM 2871 C CA    . ALA A 1 370 ? -1.920  -22.639 -15.747 1.00 82.50 370 A 1 
ATOM 2872 C C     . ALA A 1 370 ? -0.809  -23.363 -16.523 1.00 82.90 370 A 1 
ATOM 2873 O O     . ALA A 1 370 ? -0.203  -22.745 -17.408 1.00 81.65 370 A 1 
ATOM 2874 C CB    . ALA A 1 370 ? -1.318  -21.773 -14.632 1.00 80.60 370 A 1 
ATOM 2875 N N     . GLU A 1 371 ? -0.514  -24.620 -16.204 1.00 84.84 371 A 1 
ATOM 2876 C CA    . GLU A 1 371 ? 0.429   -25.483 -16.918 1.00 83.64 371 A 1 
ATOM 2877 C C     . GLU A 1 371 ? -0.184  -26.016 -18.221 1.00 83.97 371 A 1 
ATOM 2878 O O     . GLU A 1 371 ? 0.473   -25.926 -19.261 1.00 81.85 371 A 1 
ATOM 2879 C CB    . GLU A 1 371 ? 0.912   -26.613 -15.985 1.00 82.03 371 A 1 
ATOM 2880 C CG    . GLU A 1 371 ? 1.875   -26.083 -14.914 1.00 75.21 371 A 1 
ATOM 2881 C CD    . GLU A 1 371 ? 2.233   -27.049 -13.766 1.00 70.22 371 A 1 
ATOM 2882 O OE1   . GLU A 1 371 ? 3.189   -26.732 -13.018 1.00 63.49 371 A 1 
ATOM 2883 O OE2   . GLU A 1 371 ? 1.534   -28.048 -13.552 1.00 64.89 371 A 1 
ATOM 2884 N N     . ALA A 1 372 ? -1.440  -26.447 -18.197 1.00 86.72 372 A 1 
ATOM 2885 C CA    . ALA A 1 372 ? -2.143  -26.970 -19.368 1.00 85.54 372 A 1 
ATOM 2886 C C     . ALA A 1 372 ? -2.593  -25.892 -20.368 1.00 86.18 372 A 1 
ATOM 2887 O O     . ALA A 1 372 ? -2.822  -26.172 -21.545 1.00 83.20 372 A 1 
ATOM 2888 C CB    . ALA A 1 372 ? -3.351  -27.775 -18.865 1.00 82.70 372 A 1 
ATOM 2889 N N     . ARG A 1 373 ? -2.732  -24.635 -19.940 1.00 84.94 373 A 1 
ATOM 2890 C CA    . ARG A 1 373 ? -3.297  -23.578 -20.787 1.00 84.59 373 A 1 
ATOM 2891 C C     . ARG A 1 373 ? -2.354  -23.178 -21.931 1.00 85.01 373 A 1 
ATOM 2892 O O     . ARG A 1 373 ? -1.196  -22.854 -21.663 1.00 83.68 373 A 1 
ATOM 2893 C CB    . ARG A 1 373 ? -3.691  -22.383 -19.917 1.00 82.28 373 A 1 
ATOM 2894 C CG    . ARG A 1 373 ? -4.519  -21.383 -20.710 1.00 75.51 373 A 1 
ATOM 2895 C CD    . ARG A 1 373 ? -5.021  -20.274 -19.802 1.00 76.08 373 A 1 
ATOM 2896 N NE    . ARG A 1 373 ? -5.903  -19.374 -20.559 1.00 71.35 373 A 1 
ATOM 2897 C CZ    . ARG A 1 373 ? -6.588  -18.351 -20.086 1.00 70.69 373 A 1 
ATOM 2898 N NH1   . ARG A 1 373 ? -6.510  -18.010 -18.833 1.00 64.62 373 A 1 
ATOM 2899 N NH2   . ARG A 1 373 ? -7.356  -17.663 -20.873 1.00 64.76 373 A 1 
ATOM 2900 N N     . PRO A 1 374 ? -2.869  -23.079 -23.200 1.00 84.36 374 A 1 
ATOM 2901 C CA    . PRO A 1 374 ? -2.061  -22.653 -24.332 1.00 84.01 374 A 1 
ATOM 2902 C C     . PRO A 1 374 ? -1.510  -21.237 -24.134 1.00 85.41 374 A 1 
ATOM 2903 O O     . PRO A 1 374 ? -2.116  -20.371 -23.475 1.00 83.52 374 A 1 
ATOM 2904 C CB    . PRO A 1 374 ? -2.962  -22.775 -25.568 1.00 81.21 374 A 1 
ATOM 2905 C CG    . PRO A 1 374 ? -4.372  -22.693 -25.005 1.00 76.92 374 A 1 
ATOM 2906 C CD    . PRO A 1 374 ? -4.232  -23.363 -23.636 1.00 79.60 374 A 1 
ATOM 2907 N N     . ARG A 1 375 ? -0.300  -20.987 -24.675 1.00 82.84 375 A 1 
ATOM 2908 C CA    . ARG A 1 375 ? 0.443   -19.734 -24.495 1.00 82.17 375 A 1 
ATOM 2909 C C     . ARG A 1 375 ? 0.995   -19.220 -25.820 1.00 82.44 375 A 1 
ATOM 2910 O O     . ARG A 1 375 ? 1.682   -19.946 -26.536 1.00 82.00 375 A 1 
ATOM 2911 C CB    . ARG A 1 375 ? 1.588   -19.912 -23.497 1.00 79.91 375 A 1 
ATOM 2912 C CG    . ARG A 1 375 ? 1.117   -20.331 -22.097 1.00 77.31 375 A 1 
ATOM 2913 C CD    . ARG A 1 375 ? 2.320   -20.500 -21.185 1.00 81.31 375 A 1 
ATOM 2914 N NE    . ARG A 1 375 ? 1.930   -21.011 -19.855 1.00 78.49 375 A 1 
ATOM 2915 C CZ    . ARG A 1 375 ? 2.333   -20.574 -18.679 1.00 80.42 375 A 1 
ATOM 2916 N NH1   . ARG A 1 375 ? 3.149   -19.564 -18.558 1.00 69.82 375 A 1 
ATOM 2917 N NH2   . ARG A 1 375 ? 1.923   -21.159 -17.606 1.00 74.32 375 A 1 
ATOM 2918 N N     . ILE A 1 376 ? 0.822   -17.939 -26.079 1.00 81.85 376 A 1 
ATOM 2919 C CA    . ILE A 1 376 ? 1.453   -17.223 -27.186 1.00 81.64 376 A 1 
ATOM 2920 C C     . ILE A 1 376 ? 2.527   -16.298 -26.601 1.00 82.36 376 A 1 
ATOM 2921 O O     . ILE A 1 376 ? 2.220   -15.399 -25.812 1.00 78.84 376 A 1 
ATOM 2922 C CB    . ILE A 1 376 ? 0.404   -16.467 -28.035 1.00 78.91 376 A 1 
ATOM 2923 C CG1   . ILE A 1 376 ? -0.629  -17.450 -28.617 1.00 73.03 376 A 1 
ATOM 2924 C CG2   . ILE A 1 376 ? 1.112   -15.681 -29.157 1.00 73.58 376 A 1 
ATOM 2925 C CD1   . ILE A 1 376 ? -1.806  -16.771 -29.333 1.00 69.66 376 A 1 
ATOM 2926 N N     . LYS A 1 377 ? 3.802   -16.539 -26.949 1.00 75.83 377 A 1 
ATOM 2927 C CA    . LYS A 1 377 ? 4.956   -15.789 -26.416 1.00 76.17 377 A 1 
ATOM 2928 C C     . LYS A 1 377 ? 4.933   -15.680 -24.876 1.00 78.50 377 A 1 
ATOM 2929 O O     . LYS A 1 377 ? 5.214   -14.626 -24.310 1.00 74.77 377 A 1 
ATOM 2930 C CB    . LYS A 1 377 ? 5.090   -14.419 -27.110 1.00 72.38 377 A 1 
ATOM 2931 C CG    . LYS A 1 377 ? 5.286   -14.508 -28.635 1.00 67.65 377 A 1 
ATOM 2932 C CD    . LYS A 1 377 ? 5.389   -13.097 -29.250 1.00 62.13 377 A 1 
ATOM 2933 C CE    . LYS A 1 377 ? 5.581   -13.197 -30.765 1.00 55.86 377 A 1 
ATOM 2934 N NZ    . LYS A 1 377 ? 5.634   -11.866 -31.438 1.00 51.13 377 A 1 
ATOM 2935 N N     . GLY A 1 378 ? 4.557   -16.759 -24.203 1.00 77.66 378 A 1 
ATOM 2936 C CA    . GLY A 1 378 ? 4.495   -16.852 -22.744 1.00 76.86 378 A 1 
ATOM 2937 C C     . GLY A 1 378 ? 3.243   -16.253 -22.086 1.00 79.08 378 A 1 
ATOM 2938 O O     . GLY A 1 378 ? 2.997   -16.523 -20.911 1.00 77.13 378 A 1 
ATOM 2939 N N     . ARG A 1 379 ? 2.430   -15.482 -22.815 1.00 79.58 379 A 1 
ATOM 2940 C CA    . ARG A 1 379 ? 1.125   -15.000 -22.350 1.00 80.54 379 A 1 
ATOM 2941 C C     . ARG A 1 379 ? 0.068   -16.078 -22.558 1.00 82.00 379 A 1 
ATOM 2942 O O     . ARG A 1 379 ? 0.161   -16.831 -23.520 1.00 80.20 379 A 1 
ATOM 2943 C CB    . ARG A 1 379 ? 0.725   -13.704 -23.068 1.00 77.14 379 A 1 
ATOM 2944 C CG    . ARG A 1 379 ? 1.723   -12.563 -22.836 1.00 70.60 379 A 1 
ATOM 2945 C CD    . ARG A 1 379 ? 1.215   -11.271 -23.488 1.00 73.23 379 A 1 
ATOM 2946 N NE    . ARG A 1 379 ? 2.169   -10.161 -23.295 1.00 65.79 379 A 1 
ATOM 2947 C CZ    . ARG A 1 379 ? 1.979   -8.898  -23.662 1.00 61.77 379 A 1 
ATOM 2948 N NH1   . ARG A 1 379 ? 0.887   -8.516  -24.268 1.00 56.03 379 A 1 
ATOM 2949 N NH2   . ARG A 1 379 ? 2.889   -7.999  -23.431 1.00 54.77 379 A 1 
ATOM 2950 N N     . PHE A 1 380 ? -0.948  -16.104 -21.714 1.00 83.13 380 A 1 
ATOM 2951 C CA    . PHE A 1 380 ? -2.077  -16.997 -21.947 1.00 83.04 380 A 1 
ATOM 2952 C C     . PHE A 1 380 ? -2.801  -16.602 -23.240 1.00 82.92 380 A 1 
ATOM 2953 O O     . PHE A 1 380 ? -3.123  -15.424 -23.417 1.00 80.96 380 A 1 
ATOM 2954 C CB    . PHE A 1 380 ? -3.037  -16.960 -20.751 1.00 82.04 380 A 1 
ATOM 2955 C CG    . PHE A 1 380 ? -2.434  -17.481 -19.463 1.00 82.77 380 A 1 
ATOM 2956 C CD1   . PHE A 1 380 ? -2.002  -18.811 -19.373 1.00 78.24 380 A 1 
ATOM 2957 C CD2   . PHE A 1 380 ? -2.326  -16.647 -18.339 1.00 78.15 380 A 1 
ATOM 2958 C CE1   . PHE A 1 380 ? -1.454  -19.305 -18.183 1.00 77.03 380 A 1 
ATOM 2959 C CE2   . PHE A 1 380 ? -1.783  -17.134 -17.138 1.00 76.05 380 A 1 
ATOM 2960 C CZ    . PHE A 1 380 ? -1.341  -18.468 -17.057 1.00 79.85 380 A 1 
ATOM 2961 N N     . ALA A 1 381 ? -3.055  -17.569 -24.110 1.00 81.25 381 A 1 
ATOM 2962 C CA    . ALA A 1 381 ? -3.867  -17.353 -25.297 1.00 79.24 381 A 1 
ATOM 2963 C C     . ALA A 1 381 ? -5.334  -17.130 -24.892 1.00 77.60 381 A 1 
ATOM 2964 O O     . ALA A 1 381 ? -5.794  -17.648 -23.874 1.00 74.55 381 A 1 
ATOM 2965 C CB    . ALA A 1 381 ? -3.697  -18.538 -26.244 1.00 76.86 381 A 1 
ATOM 2966 N N     . LYS A 1 382 ? -6.076  -16.320 -25.694 1.00 80.21 382 A 1 
ATOM 2967 C CA    . LYS A 1 382 ? -7.528  -16.281 -25.601 1.00 77.97 382 A 1 
ATOM 2968 C C     . LYS A 1 382 ? -8.040  -17.607 -26.165 1.00 76.85 382 A 1 
ATOM 2969 O O     . LYS A 1 382 ? -7.531  -18.046 -27.189 1.00 71.83 382 A 1 
ATOM 2970 C CB    . LYS A 1 382 ? -8.086  -15.062 -26.356 1.00 71.87 382 A 1 
ATOM 2971 C CG    . LYS A 1 382 ? -9.572  -14.799 -26.035 1.00 62.20 382 A 1 
ATOM 2972 C CD    . LYS A 1 382 ? -10.176 -13.630 -26.840 1.00 59.49 382 A 1 
ATOM 2973 C CE    . LYS A 1 382 ? -11.662 -13.498 -26.512 1.00 51.06 382 A 1 
ATOM 2974 N NZ    . LYS A 1 382 ? -12.413 -12.641 -27.466 1.00 45.86 382 A 1 
ATOM 2975 N N     . ARG A 1 383 ? -8.992  -18.255 -25.497 1.00 78.80 383 A 1 
ATOM 2976 C CA    . ARG A 1 383 ? -9.706  -19.388 -26.091 1.00 76.16 383 A 1 
ATOM 2977 C C     . ARG A 1 383 ? -10.503 -18.879 -27.283 1.00 75.32 383 A 1 
ATOM 2978 O O     . ARG A 1 383 ? -11.051 -17.780 -27.217 1.00 68.56 383 A 1 
ATOM 2979 C CB    . ARG A 1 383 ? -10.611 -20.079 -25.061 1.00 69.67 383 A 1 
ATOM 2980 C CG    . ARG A 1 383 ? -9.865  -21.197 -24.328 1.00 60.61 383 A 1 
ATOM 2981 C CD    . ARG A 1 383 ? -10.800 -21.899 -23.350 1.00 59.41 383 A 1 
ATOM 2982 N NE    . ARG A 1 383 ? -10.289 -23.218 -22.924 1.00 53.31 383 A 1 
ATOM 2983 C CZ    . ARG A 1 383 ? -10.961 -24.065 -22.164 1.00 49.06 383 A 1 
ATOM 2984 N NH1   . ARG A 1 383 ? -12.071 -23.717 -21.593 1.00 47.99 383 A 1 
ATOM 2985 N NH2   . ARG A 1 383 ? -10.560 -25.290 -21.983 1.00 45.12 383 A 1 
ATOM 2986 N N     . SER A 1 384 ? -10.501 -19.651 -28.373 1.00 75.25 384 A 1 
ATOM 2987 C CA    . SER A 1 384 ? -11.401 -19.397 -29.491 1.00 74.42 384 A 1 
ATOM 2988 C C     . SER A 1 384 ? -12.839 -19.684 -29.063 1.00 74.64 384 A 1 
ATOM 2989 O O     . SER A 1 384 ? -13.070 -20.505 -28.177 1.00 66.94 384 A 1 
ATOM 2990 C CB    . SER A 1 384 ? -10.995 -20.229 -30.709 1.00 67.73 384 A 1 
ATOM 2991 O OG    . SER A 1 384 ? -10.970 -21.596 -30.396 1.00 59.47 384 A 1 
ATOM 2992 N N     . ASP A 1 385 ? -13.814 -19.031 -29.719 1.00 71.91 385 A 1 
ATOM 2993 C CA    . ASP A 1 385 ? -15.229 -19.243 -29.389 1.00 70.24 385 A 1 
ATOM 2994 C C     . ASP A 1 385 ? -15.627 -20.713 -29.604 1.00 69.97 385 A 1 
ATOM 2995 O O     . ASP A 1 385 ? -16.325 -21.289 -28.773 1.00 66.30 385 A 1 
ATOM 2996 C CB    . ASP A 1 385 ? -16.083 -18.252 -30.190 1.00 65.02 385 A 1 
ATOM 2997 C CG    . ASP A 1 385 ? -15.708 -16.781 -29.892 1.00 57.05 385 A 1 
ATOM 2998 O OD1   . ASP A 1 385 ? -15.388 -16.459 -28.723 1.00 52.10 385 A 1 
ATOM 2999 O OD2   . ASP A 1 385 ? -15.649 -15.991 -30.855 1.00 51.29 385 A 1 
ATOM 3000 N N     . ALA A 1 386 ? -15.046 -21.378 -30.608 1.00 69.33 386 A 1 
ATOM 3001 C CA    . ALA A 1 386 ? -15.214 -22.813 -30.830 1.00 67.50 386 A 1 
ATOM 3002 C C     . ALA A 1 386 ? -14.720 -23.681 -29.653 1.00 69.80 386 A 1 
ATOM 3003 O O     . ALA A 1 386 ? -15.374 -24.655 -29.283 1.00 65.90 386 A 1 
ATOM 3004 C CB    . ALA A 1 386 ? -14.478 -23.179 -32.126 1.00 62.96 386 A 1 
ATOM 3005 N N     . GLU A 1 387 ? -13.599 -23.341 -29.045 1.00 73.30 387 A 1 
ATOM 3006 C CA    . GLU A 1 387 ? -13.129 -24.060 -27.852 1.00 72.82 387 A 1 
ATOM 3007 C C     . GLU A 1 387 ? -14.032 -23.812 -26.629 1.00 73.16 387 A 1 
ATOM 3008 O O     . GLU A 1 387 ? -14.114 -24.668 -25.751 1.00 69.03 387 A 1 
ATOM 3009 C CB    . GLU A 1 387 ? -11.697 -23.643 -27.489 1.00 67.46 387 A 1 
ATOM 3010 C CG    . GLU A 1 387 ? -10.609 -24.205 -28.411 1.00 59.80 387 A 1 
ATOM 3011 C CD    . GLU A 1 387 ? -9.207  -23.695 -28.023 1.00 54.20 387 A 1 
ATOM 3012 O OE1   . GLU A 1 387 ? -8.212  -24.379 -28.342 1.00 50.99 387 A 1 
ATOM 3013 O OE2   . GLU A 1 387 ? -9.111  -22.594 -27.411 1.00 49.84 387 A 1 
ATOM 3014 N N     . MET A 1 388 ? -14.687 -22.650 -26.559 1.00 74.15 388 A 1 
ATOM 3015 C CA    . MET A 1 388 ? -15.660 -22.359 -25.506 1.00 71.57 388 A 1 
ATOM 3016 C C     . MET A 1 388 ? -16.951 -23.163 -25.697 1.00 70.82 388 A 1 
ATOM 3017 O O     . MET A 1 388 ? -17.490 -23.658 -24.706 1.00 65.42 388 A 1 
ATOM 3018 C CB    . MET A 1 388 ? -15.971 -20.860 -25.469 1.00 66.53 388 A 1 
ATOM 3019 C CG    . MET A 1 388 ? -14.872 -20.020 -24.826 1.00 58.51 388 A 1 
ATOM 3020 S SD    . MET A 1 388 ? -15.304 -19.213 -23.251 1.00 51.16 388 A 1 
ATOM 3021 C CE    . MET A 1 388 ? -16.753 -18.264 -23.768 1.00 47.49 388 A 1 
ATOM 3022 N N     . GLU A 1 389 ? -17.437 -23.313 -26.933 1.00 63.40 389 A 1 
ATOM 3023 C CA    . GLU A 1 389 ? -18.624 -24.138 -27.231 1.00 62.43 389 A 1 
ATOM 3024 C C     . GLU A 1 389 ? -18.399 -25.613 -26.919 1.00 62.16 389 A 1 
ATOM 3025 O O     . GLU A 1 389 ? -19.261 -26.245 -26.310 1.00 59.14 389 A 1 
ATOM 3026 C CB    . GLU A 1 389 ? -19.027 -23.971 -28.701 1.00 57.96 389 A 1 
ATOM 3027 C CG    . GLU A 1 389 ? -19.725 -22.635 -28.961 1.00 49.60 389 A 1 
ATOM 3028 C CD    . GLU A 1 389 ? -20.249 -22.496 -30.399 1.00 45.88 389 A 1 
ATOM 3029 O OE1   . GLU A 1 389 ? -21.083 -21.599 -30.613 1.00 41.58 389 A 1 
ATOM 3030 O OE2   . GLU A 1 389 ? -19.807 -23.281 -31.270 1.00 41.59 389 A 1 
ATOM 3031 N N     . VAL A 1 390 ? -17.219 -26.151 -27.234 1.00 73.22 390 A 1 
ATOM 3032 C CA    . VAL A 1 390 ? -16.885 -27.548 -26.903 1.00 73.59 390 A 1 
ATOM 3033 C C     . VAL A 1 390 ? -16.847 -27.771 -25.388 1.00 74.29 390 A 1 
ATOM 3034 O O     . VAL A 1 390 ? -17.365 -28.773 -24.899 1.00 70.81 390 A 1 
ATOM 3035 C CB    . VAL A 1 390 ? -15.574 -27.975 -27.571 1.00 70.37 390 A 1 
ATOM 3036 C CG1   . VAL A 1 390 ? -15.173 -29.406 -27.179 1.00 60.01 390 A 1 
ATOM 3037 C CG2   . VAL A 1 390 ? -15.692 -27.958 -29.093 1.00 63.72 390 A 1 
ATOM 3038 N N     . ASP A 1 391 ? -16.296 -26.844 -24.623 1.00 68.55 391 A 1 
ATOM 3039 C CA    . ASP A 1 391 ? -16.255 -26.970 -23.149 1.00 65.80 391 A 1 
ATOM 3040 C C     . ASP A 1 391 ? -17.659 -26.830 -22.519 1.00 64.60 391 A 1 
ATOM 3041 O O     . ASP A 1 391 ? -17.970 -27.483 -21.528 1.00 60.99 391 A 1 
ATOM 3042 C CB    . ASP A 1 391 ? -15.270 -25.936 -22.588 1.00 60.71 391 A 1 
ATOM 3043 C CG    . ASP A 1 391 ? -14.284 -26.430 -21.510 1.00 52.94 391 A 1 
ATOM 3044 O OD1   . ASP A 1 391 ? -13.950 -27.621 -21.449 1.00 49.89 391 A 1 
ATOM 3045 O OD2   . ASP A 1 391 ? -13.711 -25.550 -20.809 1.00 48.16 391 A 1 
ATOM 3046 N N     . GLN A 1 392 ? -18.542 -26.003 -23.113 1.00 60.77 392 A 1 
ATOM 3047 C CA    . GLN A 1 392 ? -19.940 -25.891 -22.683 1.00 60.54 392 A 1 
ATOM 3048 C C     . GLN A 1 392 ? -20.748 -27.143 -23.033 1.00 60.18 392 A 1 
ATOM 3049 O O     . GLN A 1 392 ? -21.487 -27.633 -22.179 1.00 57.83 392 A 1 
ATOM 3050 C CB    . GLN A 1 392 ? -20.611 -24.655 -23.290 1.00 57.05 392 A 1 
ATOM 3051 C CG    . GLN A 1 392 ? -20.195 -23.366 -22.577 1.00 51.54 392 A 1 
ATOM 3052 C CD    . GLN A 1 392 ? -20.957 -22.141 -23.079 1.00 47.63 392 A 1 
ATOM 3053 O OE1   . GLN A 1 392 ? -21.887 -22.200 -23.869 1.00 45.68 392 A 1 
ATOM 3054 N NE2   . GLN A 1 392 ? -20.616 -20.968 -22.612 1.00 42.15 392 A 1 
ATOM 3055 N N     . THR A 1 393 ? -20.596 -27.680 -24.239 1.00 65.36 393 A 1 
ATOM 3056 C CA    . THR A 1 393 ? -21.282 -28.919 -24.647 1.00 64.72 393 A 1 
ATOM 3057 C C     . THR A 1 393 ? -20.824 -30.115 -23.820 1.00 64.48 393 A 1 
ATOM 3058 O O     . THR A 1 393 ? -21.674 -30.877 -23.363 1.00 60.11 393 A 1 
ATOM 3059 C CB    . THR A 1 393 ? -21.127 -29.219 -26.135 1.00 60.76 393 A 1 
ATOM 3060 O OG1   . THR A 1 393 ? -19.801 -29.024 -26.557 1.00 53.22 393 A 1 
ATOM 3061 C CG2   . THR A 1 393 ? -22.009 -28.324 -27.000 1.00 54.06 393 A 1 
ATOM 3062 N N     . PHE A 1 394 ? -19.534 -30.246 -23.512 1.00 66.08 394 A 1 
ATOM 3063 C CA    . PHE A 1 394 ? -19.057 -31.269 -22.574 1.00 65.39 394 A 1 
ATOM 3064 C C     . PHE A 1 394 ? -19.621 -31.084 -21.159 1.00 64.70 394 A 1 
ATOM 3065 O O     . PHE A 1 394 ? -20.009 -32.060 -20.511 1.00 59.56 394 A 1 
ATOM 3066 C CB    . PHE A 1 394 ? -17.524 -31.302 -22.547 1.00 61.02 394 A 1 
ATOM 3067 C CG    . PHE A 1 394 ? -16.973 -32.614 -23.046 1.00 55.99 394 A 1 
ATOM 3068 C CD1   . PHE A 1 394 ? -16.740 -33.668 -22.150 1.00 54.06 394 A 1 
ATOM 3069 C CD2   . PHE A 1 394 ? -16.745 -32.803 -24.418 1.00 51.02 394 A 1 
ATOM 3070 C CE1   . PHE A 1 394 ? -16.262 -34.907 -22.609 1.00 46.78 394 A 1 
ATOM 3071 C CE2   . PHE A 1 394 ? -16.263 -34.046 -24.884 1.00 47.92 394 A 1 
ATOM 3072 C CZ    . PHE A 1 394 ? -16.018 -35.093 -23.983 1.00 47.71 394 A 1 
ATOM 3073 N N     . SER A 1 395 ? -19.706 -29.839 -20.667 1.00 57.03 395 A 1 
ATOM 3074 C CA    . SER A 1 395 ? -20.256 -29.569 -19.326 1.00 55.43 395 A 1 
ATOM 3075 C C     . SER A 1 395 ? -21.759 -29.852 -19.249 1.00 54.18 395 A 1 
ATOM 3076 O O     . SER A 1 395 ? -22.235 -30.339 -18.220 1.00 51.41 395 A 1 
ATOM 3077 C CB    . SER A 1 395 ? -19.991 -28.129 -18.905 1.00 52.38 395 A 1 
ATOM 3078 O OG    . SER A 1 395 ? -18.604 -27.863 -18.851 1.00 46.26 395 A 1 
ATOM 3079 N N     . THR A 1 396 ? -22.515 -29.571 -20.313 1.00 59.77 396 A 1 
ATOM 3080 C CA    . THR A 1 396 ? -23.945 -29.912 -20.383 1.00 59.20 396 A 1 
ATOM 3081 C C     . THR A 1 396 ? -24.182 -31.404 -20.590 1.00 58.00 396 A 1 
ATOM 3082 O O     . THR A 1 396 ? -25.059 -31.961 -19.925 1.00 54.14 396 A 1 
ATOM 3083 C CB    . THR A 1 396 ? -24.690 -29.114 -21.456 1.00 54.28 396 A 1 
ATOM 3084 O OG1   . THR A 1 396 ? -23.955 -29.012 -22.645 1.00 48.27 396 A 1 
ATOM 3085 C CG2   . THR A 1 396 ? -24.976 -27.686 -21.000 1.00 49.04 396 A 1 
ATOM 3086 N N     . ALA A 1 397 ? -23.390 -32.080 -21.419 1.00 58.56 397 A 1 
ATOM 3087 C CA    . ALA A 1 397 ? -23.490 -33.529 -21.634 1.00 57.37 397 A 1 
ATOM 3088 C C     . ALA A 1 397 ? -23.193 -34.320 -20.349 1.00 55.60 397 A 1 
ATOM 3089 O O     . ALA A 1 397 ? -23.932 -35.247 -20.019 1.00 54.19 397 A 1 
ATOM 3090 C CB    . ALA A 1 397 ? -22.556 -33.927 -22.777 1.00 54.72 397 A 1 
ATOM 3091 N N     . ALA A 1 398 ? -22.188 -33.927 -19.589 1.00 49.47 398 A 1 
ATOM 3092 C CA    . ALA A 1 398 ? -21.874 -34.565 -18.308 1.00 49.30 398 A 1 
ATOM 3093 C C     . ALA A 1 398 ? -22.997 -34.408 -17.259 1.00 47.96 398 A 1 
ATOM 3094 O O     . ALA A 1 398 ? -23.148 -35.260 -16.385 1.00 46.48 398 A 1 
ATOM 3095 C CB    . ALA A 1 398 ? -20.549 -33.988 -17.783 1.00 46.86 398 A 1 
ATOM 3096 N N     . LEU A 1 399 ? -23.793 -33.339 -17.333 1.00 52.77 399 A 1 
ATOM 3097 C CA    . LEU A 1 399 ? -24.972 -33.166 -16.482 1.00 51.64 399 A 1 
ATOM 3098 C C     . LEU A 1 399 ? -26.173 -33.983 -16.979 1.00 50.11 399 A 1 
ATOM 3099 O O     . LEU A 1 399 ? -26.924 -34.498 -16.152 1.00 46.58 399 A 1 
ATOM 3100 C CB    . LEU A 1 399 ? -25.325 -31.673 -16.374 1.00 47.14 399 A 1 
ATOM 3101 C CG    . LEU A 1 399 ? -24.406 -30.881 -15.434 1.00 43.16 399 A 1 
ATOM 3102 C CD1   . LEU A 1 399 ? -24.647 -29.382 -15.622 1.00 42.07 399 A 1 
ATOM 3103 C CD2   . LEU A 1 399 ? -24.669 -31.217 -13.963 1.00 43.64 399 A 1 
ATOM 3104 N N     . SER A 1 400 ? -26.362 -34.116 -18.286 1.00 50.94 400 A 1 
ATOM 3105 C CA    . SER A 1 400 ? -27.500 -34.865 -18.841 1.00 52.06 400 A 1 
ATOM 3106 C C     . SER A 1 400 ? -27.383 -36.371 -18.625 1.00 51.37 400 A 1 
ATOM 3107 O O     . SER A 1 400 ? -28.384 -37.016 -18.329 1.00 47.03 400 A 1 
ATOM 3108 C CB    . SER A 1 400 ? -27.693 -34.553 -20.327 1.00 48.79 400 A 1 
ATOM 3109 O OG    . SER A 1 400 ? -26.578 -34.924 -21.099 1.00 44.23 400 A 1 
ATOM 3110 N N     . ASP A 1 401 ? -26.175 -36.909 -18.728 1.00 52.24 401 A 1 
ATOM 3111 C CA    . ASP A 1 401 ? -25.967 -38.365 -18.594 1.00 53.75 401 A 1 
ATOM 3112 C C     . ASP A 1 401 ? -26.122 -38.860 -17.139 1.00 53.68 401 A 1 
ATOM 3113 O O     . ASP A 1 401 ? -26.332 -40.049 -16.892 1.00 50.23 401 A 1 
ATOM 3114 C CB    . ASP A 1 401 ? -24.596 -38.720 -19.183 1.00 47.71 401 A 1 
ATOM 3115 C CG    . ASP A 1 401 ? -24.485 -40.202 -19.609 1.00 41.81 401 A 1 
ATOM 3116 O OD1   . ASP A 1 401 ? -25.521 -40.769 -19.992 1.00 39.76 401 A 1 
ATOM 3117 O OD2   . ASP A 1 401 ? -23.347 -40.710 -19.572 1.00 39.71 401 A 1 
ATOM 3118 N N     . SER A 1 402 ? -26.132 -37.955 -16.168 1.00 44.11 402 A 1 
ATOM 3119 C CA    . SER A 1 402 ? -26.520 -38.281 -14.788 1.00 45.42 402 A 1 
ATOM 3120 C C     . SER A 1 402 ? -28.032 -38.480 -14.590 1.00 45.45 402 A 1 
ATOM 3121 O O     . SER A 1 402 ? -28.493 -38.567 -13.449 1.00 41.85 402 A 1 
ATOM 3122 C CB    . SER A 1 402 ? -25.928 -37.286 -13.794 1.00 41.08 402 A 1 
ATOM 3123 O OG    . SER A 1 402 ? -26.608 -36.046 -13.789 1.00 38.02 402 A 1 
ATOM 3124 N N     . SER A 1 403 ? -28.830 -38.619 -15.679 1.00 41.79 403 A 1 
ATOM 3125 C CA    . SER A 1 403 ? -30.182 -39.161 -15.641 1.00 44.04 403 A 1 
ATOM 3126 C C     . SER A 1 403 ? -30.112 -40.662 -15.321 1.00 44.57 403 A 1 
ATOM 3127 O O     . SER A 1 403 ? -30.297 -41.516 -16.181 1.00 41.60 403 A 1 
ATOM 3128 C CB    . SER A 1 403 ? -30.960 -38.843 -16.921 1.00 40.64 403 A 1 
ATOM 3129 O OG    . SER A 1 403 ? -30.425 -39.471 -18.071 1.00 36.85 403 A 1 
ATOM 3130 N N     . TYR A 1 404 ? -29.782 -40.959 -14.068 1.00 42.29 404 A 1 
ATOM 3131 C CA    . TYR A 1 404 ? -29.921 -42.295 -13.519 1.00 42.83 404 A 1 
ATOM 3132 C C     . TYR A 1 404 ? -31.362 -42.729 -13.754 1.00 39.82 404 A 1 
ATOM 3133 O O     . TYR A 1 404 ? -32.300 -42.195 -13.130 1.00 37.91 404 A 1 
ATOM 3134 C CB    . TYR A 1 404 ? -29.557 -42.320 -12.030 1.00 40.66 404 A 1 
ATOM 3135 C CG    . TYR A 1 404 ? -28.094 -42.615 -11.766 1.00 38.82 404 A 1 
ATOM 3136 C CD1   . TYR A 1 404 ? -27.669 -43.945 -11.560 1.00 38.69 404 A 1 
ATOM 3137 C CD2   . TYR A 1 404 ? -27.149 -41.575 -11.746 1.00 38.18 404 A 1 
ATOM 3138 C CE1   . TYR A 1 404 ? -26.318 -44.237 -11.324 1.00 35.22 404 A 1 
ATOM 3139 C CE2   . TYR A 1 404 ? -25.786 -41.860 -11.519 1.00 34.41 404 A 1 
ATOM 3140 C CZ    . TYR A 1 404 ? -25.376 -43.190 -11.296 1.00 35.60 404 A 1 
ATOM 3141 O OH    . TYR A 1 404 ? -24.056 -43.460 -11.070 1.00 35.19 404 A 1 
ATOM 3142 N N     . SER A 1 405 ? -31.554 -43.664 -14.668 1.00 43.27 405 A 1 
ATOM 3143 C CA    . SER A 1 405 ? -32.812 -44.367 -14.859 1.00 45.46 405 A 1 
ATOM 3144 C C     . SER A 1 405 ? -33.159 -45.040 -13.527 1.00 44.57 405 A 1 
ATOM 3145 O O     . SER A 1 405 ? -32.557 -46.041 -13.146 1.00 42.26 405 A 1 
ATOM 3146 C CB    . SER A 1 405 ? -32.685 -45.381 -16.003 1.00 41.33 405 A 1 
ATOM 3147 O OG    . SER A 1 405 ? -31.553 -46.209 -15.838 1.00 37.70 405 A 1 
ATOM 3148 N N     . THR A 1 406 ? -34.088 -44.450 -12.806 1.00 40.12 406 A 1 
ATOM 3149 C CA    . THR A 1 406 ? -34.702 -45.097 -11.651 1.00 43.83 406 A 1 
ATOM 3150 C C     . THR A 1 406 ? -35.460 -46.312 -12.184 1.00 42.67 406 A 1 
ATOM 3151 O O     . THR A 1 406 ? -36.591 -46.183 -12.644 1.00 40.49 406 A 1 
ATOM 3152 C CB    . THR A 1 406 ? -35.639 -44.149 -10.897 1.00 40.11 406 A 1 
ATOM 3153 O OG1   . THR A 1 406 ? -36.429 -43.392 -11.799 1.00 35.95 406 A 1 
ATOM 3154 C CG2   . THR A 1 406 ? -34.869 -43.153 -10.033 1.00 36.28 406 A 1 
ATOM 3155 N N     . VAL A 1 407 ? -34.788 -47.453 -12.191 1.00 41.80 407 A 1 
ATOM 3156 C CA    . VAL A 1 407 ? -35.427 -48.726 -12.524 1.00 45.61 407 A 1 
ATOM 3157 C C     . VAL A 1 407 ? -36.571 -48.895 -11.527 1.00 42.35 407 A 1 
ATOM 3158 O O     . VAL A 1 407 ? -36.299 -48.917 -10.320 1.00 41.14 407 A 1 
ATOM 3159 C CB    . VAL A 1 407 ? -34.442 -49.908 -12.441 1.00 43.51 407 A 1 
ATOM 3160 C CG1   . VAL A 1 407 ? -35.119 -51.192 -12.909 1.00 39.41 407 A 1 
ATOM 3161 C CG2   . VAL A 1 407 ? -33.207 -49.673 -13.313 1.00 42.48 407 A 1 
ATOM 3162 N N     . PRO A 1 408 ? -37.849 -48.939 -11.977 1.00 36.89 408 A 1 
ATOM 3163 C CA    . PRO A 1 408 ? -38.943 -49.171 -11.058 1.00 39.48 408 A 1 
ATOM 3164 C C     . PRO A 1 408 ? -38.768 -50.591 -10.504 1.00 38.85 408 A 1 
ATOM 3165 O O     . PRO A 1 408 ? -38.842 -51.563 -11.254 1.00 38.00 408 A 1 
ATOM 3166 C CB    . PRO A 1 408 ? -40.217 -48.973 -11.882 1.00 37.42 408 A 1 
ATOM 3167 C CG    . PRO A 1 408 ? -39.787 -49.314 -13.305 1.00 36.06 408 A 1 
ATOM 3168 C CD    . PRO A 1 408 ? -38.319 -48.891 -13.347 1.00 39.86 408 A 1 
ATOM 3169 N N     . TRP A 1 409 ? -38.477 -50.685 -9.215  1.00 40.57 409 A 1 
ATOM 3170 C CA    . TRP A 1 409 ? -38.584 -51.964 -8.497  1.00 41.30 409 A 1 
ATOM 3171 C C     . TRP A 1 409 ? -40.068 -52.366 -8.496  1.00 39.75 409 A 1 
ATOM 3172 O O     . TRP A 1 409 ? -40.860 -51.794 -7.743  1.00 36.87 409 A 1 
ATOM 3173 C CB    . TRP A 1 409 ? -38.004 -51.844 -7.083  1.00 37.42 409 A 1 
ATOM 3174 C CG    . TRP A 1 409 ? -36.508 -51.852 -7.006  1.00 34.27 409 A 1 
ATOM 3175 C CD1   . TRP A 1 409 ? -35.683 -50.891 -7.464  1.00 28.08 409 A 1 
ATOM 3176 C CD2   . TRP A 1 409 ? -35.639 -52.891 -6.423  1.00 29.78 409 A 1 
ATOM 3177 N NE1   . TRP A 1 409 ? -34.363 -51.240 -7.225  1.00 26.32 409 A 1 
ATOM 3178 C CE2   . TRP A 1 409 ? -34.294 -52.455 -6.585  1.00 29.25 409 A 1 
ATOM 3179 C CE3   . TRP A 1 409 ? -35.874 -54.109 -5.793  1.00 32.23 409 A 1 
ATOM 3180 C CZ2   . TRP A 1 409 ? -33.215 -53.224 -6.120  1.00 32.26 409 A 1 
ATOM 3181 C CZ3   . TRP A 1 409 ? -34.790 -54.887 -5.325  1.00 30.30 409 A 1 
ATOM 3182 C CH2   . TRP A 1 409 ? -33.478 -54.449 -5.489  1.00 29.64 409 A 1 
ATOM 3183 N N     . PHE A 1 410 ? -40.435 -53.287 -9.409  1.00 41.30 410 A 1 
ATOM 3184 C CA    . PHE A 1 410 ? -41.647 -54.088 -9.323  1.00 40.99 410 A 1 
ATOM 3185 C C     . PHE A 1 410 ? -41.470 -55.215 -8.290  1.00 36.80 410 A 1 
ATOM 3186 O O     . PHE A 1 410 ? -40.343 -55.738 -8.183  1.00 32.61 410 A 1 
ATOM 3187 C CB    . PHE A 1 410 ? -42.025 -54.657 -10.695 1.00 38.50 410 A 1 
ATOM 3188 C CG    . PHE A 1 410 ? -42.984 -53.789 -11.488 1.00 37.19 410 A 1 
ATOM 3189 C CD1   . PHE A 1 410 ? -44.353 -53.844 -11.219 1.00 33.05 410 A 1 
ATOM 3190 C CD2   . PHE A 1 410 ? -42.509 -52.927 -12.495 1.00 32.58 410 A 1 
ATOM 3191 C CE1   . PHE A 1 410 ? -45.250 -53.043 -11.951 1.00 31.02 410 A 1 
ATOM 3192 C CE2   . PHE A 1 410 ? -43.407 -52.130 -13.219 1.00 35.31 410 A 1 
ATOM 3193 C CZ    . PHE A 1 410 ? -44.774 -52.191 -12.947 1.00 37.26 410 A 1 
ATOM 3194 O OXT   . PHE A 1 410 ? -42.517 -55.501 -7.636  1.00 42.35 410 A 1 
ATOM 3195 N N     . ALA B 2 1   ? 10.996  -25.883 -6.731  1.00 39.63 1   B 1 
ATOM 3196 C CA    . ALA B 2 1   ? 10.983  -24.470 -7.087  1.00 43.10 1   B 1 
ATOM 3197 C C     . ALA B 2 1   ? 12.232  -23.815 -6.463  1.00 46.77 1   B 1 
ATOM 3198 O O     . ALA B 2 1   ? 12.570  -24.234 -5.362  1.00 45.19 1   B 1 
ATOM 3199 C CB    . ALA B 2 1   ? 9.714   -23.782 -6.609  1.00 40.17 1   B 1 
ATOM 3200 N N     . PRO B 2 2   ? 12.910  -22.874 -7.127  1.00 49.91 2   B 1 
ATOM 3201 C CA    . PRO B 2 2   ? 14.088  -22.262 -6.521  1.00 50.93 2   B 1 
ATOM 3202 C C     . PRO B 2 2   ? 13.677  -21.685 -5.158  1.00 52.81 2   B 1 
ATOM 3203 O O     . PRO B 2 2   ? 12.583  -21.103 -5.070  1.00 51.96 2   B 1 
ATOM 3204 C CB    . PRO B 2 2   ? 14.559  -21.187 -7.498  1.00 47.86 2   B 1 
ATOM 3205 C CG    . PRO B 2 2   ? 13.322  -20.869 -8.319  1.00 47.65 2   B 1 
ATOM 3206 C CD    . PRO B 2 2   ? 12.566  -22.196 -8.356  1.00 49.02 2   B 1 
ATOM 3207 N N     . PRO B 2 3   ? 14.476  -21.882 -4.103  1.00 51.49 3   B 1 
ATOM 3208 C CA    . PRO B 2 3   ? 14.153  -21.356 -2.794  1.00 51.41 3   B 1 
ATOM 3209 C C     . PRO B 2 3   ? 13.953  -19.851 -2.934  1.00 53.74 3   B 1 
ATOM 3210 O O     . PRO B 2 3   ? 14.718  -19.184 -3.636  1.00 53.71 3   B 1 
ATOM 3211 C CB    . PRO B 2 3   ? 15.334  -21.724 -1.885  1.00 47.04 3   B 1 
ATOM 3212 C CG    . PRO B 2 3   ? 16.489  -21.922 -2.861  1.00 46.51 3   B 1 
ATOM 3213 C CD    . PRO B 2 3   ? 15.816  -22.453 -4.119  1.00 47.96 3   B 1 
ATOM 3214 N N     . VAL B 2 4   ? 12.881  -19.333 -2.342  1.00 58.56 4   B 1 
ATOM 3215 C CA    . VAL B 2 4   ? 12.670  -17.886 -2.302  1.00 59.67 4   B 1 
ATOM 3216 C C     . VAL B 2 4   ? 13.865  -17.328 -1.547  1.00 63.20 4   B 1 
ATOM 3217 O O     . VAL B 2 4   ? 13.981  -17.542 -0.339  1.00 60.39 4   B 1 
ATOM 3218 C CB    . VAL B 2 4   ? 11.332  -17.531 -1.631  1.00 53.15 4   B 1 
ATOM 3219 C CG1   . VAL B 2 4   ? 11.154  -16.023 -1.470  1.00 46.95 4   B 1 
ATOM 3220 C CG2   . VAL B 2 4   ? 10.169  -18.038 -2.486  1.00 48.82 4   B 1 
ATOM 3221 N N     . ARG B 2 5   ? 14.803  -16.700 -2.272  1.00 57.83 5   B 1 
ATOM 3222 C CA    . ARG B 2 5   ? 16.033  -16.198 -1.683  1.00 60.20 5   B 1 
ATOM 3223 C C     . ARG B 2 5   ? 15.650  -15.247 -0.564  1.00 64.28 5   B 1 
ATOM 3224 O O     . ARG B 2 5   ? 14.622  -14.568 -0.654  1.00 60.78 5   B 1 
ATOM 3225 C CB    . ARG B 2 5   ? 16.909  -15.482 -2.732  1.00 53.18 5   B 1 
ATOM 3226 C CG    . ARG B 2 5   ? 17.479  -16.436 -3.783  1.00 45.65 5   B 1 
ATOM 3227 C CD    . ARG B 2 5   ? 18.359  -15.664 -4.761  1.00 41.73 5   B 1 
ATOM 3228 N NE    . ARG B 2 5   ? 18.950  -16.548 -5.788  1.00 36.73 5   B 1 
ATOM 3229 C CZ    . ARG B 2 5   ? 19.782  -16.192 -6.745  1.00 32.80 5   B 1 
ATOM 3230 N NH1   . ARG B 2 5   ? 20.170  -14.949 -6.881  1.00 31.95 5   B 1 
ATOM 3231 N NH2   . ARG B 2 5   ? 20.259  -17.071 -7.578  1.00 29.40 5   B 1 
ATOM 3232 N N     . GLU B 2 6   ? 16.461  -15.158 0.468   1.00 68.29 6   B 1 
ATOM 3233 C CA    . GLU B 2 6   ? 16.240  -14.181 1.535   1.00 68.27 6   B 1 
ATOM 3234 C C     . GLU B 2 6   ? 16.056  -12.762 0.972   1.00 71.99 6   B 1 
ATOM 3235 O O     . GLU B 2 6   ? 15.191  -12.012 1.408   1.00 66.85 6   B 1 
ATOM 3236 C CB    . GLU B 2 6   ? 17.419  -14.290 2.511   1.00 60.69 6   B 1 
ATOM 3237 C CG    . GLU B 2 6   ? 17.220  -13.370 3.698   1.00 51.32 6   B 1 
ATOM 3238 C CD    . GLU B 2 6   ? 18.225  -13.627 4.830   1.00 47.08 6   B 1 
ATOM 3239 O OE1   . GLU B 2 6   ? 17.898  -13.186 5.950   1.00 43.83 6   B 1 
ATOM 3240 O OE2   . GLU B 2 6   ? 19.261  -14.260 4.557   1.00 43.95 6   B 1 
ATOM 3241 N N     . GLN B 2 7   ? 16.744  -12.455 -0.136  1.00 66.82 7   B 1 
ATOM 3242 C CA    . GLN B 2 7   ? 16.554  -11.218 -0.900  1.00 69.02 7   B 1 
ATOM 3243 C C     . GLN B 2 7   ? 15.141  -11.060 -1.496  1.00 73.02 7   B 1 
ATOM 3244 O O     . GLN B 2 7   ? 14.731  -9.942  -1.830  1.00 68.35 7   B 1 
ATOM 3245 C CB    . GLN B 2 7   ? 17.578  -11.170 -2.032  1.00 63.79 7   B 1 
ATOM 3246 C CG    . GLN B 2 7   ? 19.025  -11.074 -1.522  1.00 56.68 7   B 1 
ATOM 3247 C CD    . GLN B 2 7   ? 20.036  -11.087 -2.672  1.00 49.23 7   B 1 
ATOM 3248 O OE1   . GLN B 2 7   ? 19.713  -11.369 -3.831  1.00 47.09 7   B 1 
ATOM 3249 N NE2   . GLN B 2 7   ? 21.286  -10.807 -2.394  1.00 42.76 7   B 1 
ATOM 3250 N N     . ASP B 2 8   ? 14.361  -12.126 -1.674  1.00 76.94 8   B 1 
ATOM 3251 C CA    . ASP B 2 8   ? 12.991  -12.033 -2.180  1.00 76.20 8   B 1 
ATOM 3252 C C     . ASP B 2 8   ? 11.983  -11.571 -1.124  1.00 79.34 8   B 1 
ATOM 3253 O O     . ASP B 2 8   ? 10.898  -11.094 -1.497  1.00 74.66 8   B 1 
ATOM 3254 C CB    . ASP B 2 8   ? 12.536  -13.361 -2.794  1.00 70.34 8   B 1 
ATOM 3255 C CG    . ASP B 2 8   ? 13.107  -13.635 -4.190  1.00 63.77 8   B 1 
ATOM 3256 O OD1   . ASP B 2 8   ? 13.103  -12.688 -5.008  1.00 57.04 8   B 1 
ATOM 3257 O OD2   . ASP B 2 8   ? 13.364  -14.820 -4.481  1.00 56.55 8   B 1 
ATOM 3258 N N     . ARG B 2 9   ? 12.316  -11.671 0.174   1.00 84.68 9   B 1 
ATOM 3259 C CA    . ARG B 2 9   ? 11.540  -11.107 1.287   1.00 85.75 9   B 1 
ATOM 3260 C C     . ARG B 2 9   ? 11.745  -9.611  1.457   1.00 88.33 9   B 1 
ATOM 3261 O O     . ARG B 2 9   ? 10.999  -8.985  2.184   1.00 85.19 9   B 1 
ATOM 3262 C CB    . ARG B 2 9   ? 11.836  -11.853 2.607   1.00 80.82 9   B 1 
ATOM 3263 C CG    . ARG B 2 9   ? 13.198  -11.495 3.227   1.00 71.07 9   B 1 
ATOM 3264 C CD    . ARG B 2 9   ? 13.523  -12.193 4.531   1.00 67.15 9   B 1 
ATOM 3265 N NE    . ARG B 2 9   ? 14.856  -11.832 5.045   1.00 60.63 9   B 1 
ATOM 3266 C CZ    . ARG B 2 9   ? 15.153  -10.878 5.932   1.00 54.19 9   B 1 
ATOM 3267 N NH1   . ARG B 2 9   ? 14.235  -10.128 6.482   1.00 51.12 9   B 1 
ATOM 3268 N NH2   . ARG B 2 9   ? 16.373  -10.657 6.288   1.00 48.86 9   B 1 
ATOM 3269 N N     . LEU B 2 10  ? 12.782  -9.054  0.816   1.00 90.54 10  B 1 
ATOM 3270 C CA    . LEU B 2 10  ? 13.135  -7.647  0.929   1.00 91.61 10  B 1 
ATOM 3271 C C     . LEU B 2 10  ? 12.607  -6.855  -0.263  1.00 92.50 10  B 1 
ATOM 3272 O O     . LEU B 2 10  ? 12.493  -7.356  -1.387  1.00 90.94 10  B 1 
ATOM 3273 C CB    . LEU B 2 10  ? 14.660  -7.510  1.095   1.00 90.40 10  B 1 
ATOM 3274 C CG    . LEU B 2 10  ? 15.234  -8.184  2.354   1.00 88.98 10  B 1 
ATOM 3275 C CD1   . LEU B 2 10  ? 16.753  -8.019  2.375   1.00 82.47 10  B 1 
ATOM 3276 C CD2   . LEU B 2 10  ? 14.668  -7.570  3.645   1.00 81.95 10  B 1 
ATOM 3277 N N     . MET B 2 11  ? 12.296  -5.578  -0.033  1.00 92.80 11  B 1 
ATOM 3278 C CA    . MET B 2 11  ? 11.981  -4.651  -1.109  1.00 93.23 11  B 1 
ATOM 3279 C C     . MET B 2 11  ? 13.223  -4.437  -1.984  1.00 93.10 11  B 1 
ATOM 3280 O O     . MET B 2 11  ? 14.328  -4.395  -1.454  1.00 90.94 11  B 1 
ATOM 3281 C CB    . MET B 2 11  ? 11.454  -3.345  -0.509  1.00 92.57 11  B 1 
ATOM 3282 C CG    . MET B 2 11  ? 10.643  -2.531  -1.527  1.00 88.43 11  B 1 
ATOM 3283 S SD    . MET B 2 11  ? 9.197   -3.388  -2.239  1.00 88.38 11  B 1 
ATOM 3284 C CE    . MET B 2 11  ? 8.214   -3.661  -0.764  1.00 79.43 11  B 1 
ATOM 3285 N N     . PRO B 2 12  ? 13.123  -4.308  -3.325  1.00 92.26 12  B 1 
ATOM 3286 C CA    . PRO B 2 12  ? 14.302  -4.088  -4.158  1.00 91.60 12  B 1 
ATOM 3287 C C     . PRO B 2 12  ? 15.066  -2.835  -3.731  1.00 92.88 12  B 1 
ATOM 3288 O O     . PRO B 2 12  ? 14.493  -1.748  -3.723  1.00 91.89 12  B 1 
ATOM 3289 C CB    . PRO B 2 12  ? 13.789  -3.986  -5.596  1.00 89.78 12  B 1 
ATOM 3290 C CG    . PRO B 2 12  ? 12.442  -4.725  -5.555  1.00 86.88 12  B 1 
ATOM 3291 C CD    . PRO B 2 12  ? 11.930  -4.445  -4.148  1.00 89.35 12  B 1 
ATOM 3292 N N     . ILE B 2 13  ? 16.362  -2.969  -3.461  1.00 90.74 13  B 1 
ATOM 3293 C CA    . ILE B 2 13  ? 17.198  -1.876  -2.940  1.00 91.76 13  B 1 
ATOM 3294 C C     . ILE B 2 13  ? 17.174  -0.634  -3.847  1.00 92.89 13  B 1 
ATOM 3295 O O     . ILE B 2 13  ? 17.171  0.490   -3.369  1.00 92.36 13  B 1 
ATOM 3296 C CB    . ILE B 2 13  ? 18.629  -2.386  -2.691  1.00 91.08 13  B 1 
ATOM 3297 C CG1   . ILE B 2 13  ? 19.475  -1.435  -1.826  1.00 86.94 13  B 1 
ATOM 3298 C CG2   . ILE B 2 13  ? 19.382  -2.681  -4.005  1.00 85.39 13  B 1 
ATOM 3299 C CD1   . ILE B 2 13  ? 18.942  -1.279  -0.397  1.00 77.79 13  B 1 
ATOM 3300 N N     . ALA B 2 14  ? 17.058  -0.820  -5.170  1.00 92.68 14  B 1 
ATOM 3301 C CA    . ALA B 2 14  ? 16.945  0.287   -6.117  1.00 91.84 14  B 1 
ATOM 3302 C C     . ALA B 2 14  ? 15.675  1.142   -5.918  1.00 92.95 14  B 1 
ATOM 3303 O O     . ALA B 2 14  ? 15.711  2.350   -6.153  1.00 91.49 14  B 1 
ATOM 3304 C CB    . ALA B 2 14  ? 16.993  -0.291  -7.536  1.00 89.83 14  B 1 
ATOM 3305 N N     . ASN B 2 15  ? 14.555  0.529   -5.488  1.00 92.71 15  B 1 
ATOM 3306 C CA    . ASN B 2 15  ? 13.332  1.263   -5.170  1.00 93.16 15  B 1 
ATOM 3307 C C     . ASN B 2 15  ? 13.482  2.012   -3.844  1.00 94.39 15  B 1 
ATOM 3308 O O     . ASN B 2 15  ? 13.121  3.183   -3.773  1.00 93.65 15  B 1 
ATOM 3309 C CB    . ASN B 2 15  ? 12.129  0.297   -5.127  1.00 92.40 15  B 1 
ATOM 3310 C CG    . ASN B 2 15  ? 11.747  -0.238  -6.496  1.00 90.67 15  B 1 
ATOM 3311 O OD1   . ASN B 2 15  ? 12.477  -0.948  -7.159  1.00 80.63 15  B 1 
ATOM 3312 N ND2   . ASN B 2 15  ? 10.572  0.104   -6.971  1.00 81.55 15  B 1 
ATOM 3313 N N     . VAL B 2 16  ? 14.091  1.384   -2.839  1.00 93.78 16  B 1 
ATOM 3314 C CA    . VAL B 2 16  ? 14.404  2.020   -1.550  1.00 94.87 16  B 1 
ATOM 3315 C C     . VAL B 2 16  ? 15.284  3.257   -1.765  1.00 95.48 16  B 1 
ATOM 3316 O O     . VAL B 2 16  ? 14.899  4.352   -1.374  1.00 94.86 16  B 1 
ATOM 3317 C CB    . VAL B 2 16  ? 15.084  1.012   -0.592  1.00 94.81 16  B 1 
ATOM 3318 C CG1   . VAL B 2 16  ? 15.479  1.653   0.739   1.00 92.89 16  B 1 
ATOM 3319 C CG2   . VAL B 2 16  ? 14.158  -0.177  -0.307  1.00 92.94 16  B 1 
ATOM 3320 N N     . ILE B 2 17  ? 16.392  3.119   -2.491  1.00 94.44 17  B 1 
ATOM 3321 C CA    . ILE B 2 17  ? 17.304  4.230   -2.801  1.00 94.18 17  B 1 
ATOM 3322 C C     . ILE B 2 17  ? 16.588  5.354   -3.558  1.00 94.28 17  B 1 
ATOM 3323 O O     . ILE B 2 17  ? 16.857  6.530   -3.305  1.00 93.30 17  B 1 
ATOM 3324 C CB    . ILE B 2 17  ? 18.522  3.721   -3.596  1.00 93.33 17  B 1 
ATOM 3325 C CG1   . ILE B 2 17  ? 19.391  2.774   -2.741  1.00 90.65 17  B 1 
ATOM 3326 C CG2   . ILE B 2 17  ? 19.392  4.890   -4.111  1.00 90.35 17  B 1 
ATOM 3327 C CD1   . ILE B 2 17  ? 20.409  1.958   -3.554  1.00 84.67 17  B 1 
ATOM 3328 N N     . ARG B 2 18  ? 15.695  5.026   -4.506  1.00 94.32 18  B 1 
ATOM 3329 C CA    . ARG B 2 18  ? 14.949  6.033   -5.276  1.00 93.67 18  B 1 
ATOM 3330 C C     . ARG B 2 18  ? 14.058  6.893   -4.380  1.00 94.09 18  B 1 
ATOM 3331 O O     . ARG B 2 18  ? 14.024  8.102   -4.573  1.00 92.52 18  B 1 
ATOM 3332 C CB    . ARG B 2 18  ? 14.134  5.337   -6.380  1.00 92.47 18  B 1 
ATOM 3333 C CG    . ARG B 2 18  ? 13.494  6.348   -7.350  1.00 85.61 18  B 1 
ATOM 3334 C CD    . ARG B 2 18  ? 12.551  5.652   -8.352  1.00 83.14 18  B 1 
ATOM 3335 N NE    . ARG B 2 18  ? 13.263  4.641   -9.157  1.00 73.67 18  B 1 
ATOM 3336 C CZ    . ARG B 2 18  ? 12.834  3.425   -9.462  1.00 68.46 18  B 1 
ATOM 3337 N NH1   . ARG B 2 18  ? 11.657  2.995   -9.101  1.00 60.70 18  B 1 
ATOM 3338 N NH2   . ARG B 2 18  ? 13.589  2.605   -10.148 1.00 61.05 18  B 1 
ATOM 3339 N N     . ILE B 2 19  ? 13.357  6.277   -3.421  1.00 94.53 19  B 1 
ATOM 3340 C CA    . ILE B 2 19  ? 12.503  7.000   -2.474  1.00 94.63 19  B 1 
ATOM 3341 C C     . ILE B 2 19  ? 13.357  7.825   -1.512  1.00 95.17 19  B 1 
ATOM 3342 O O     . ILE B 2 19  ? 13.128  9.023   -1.384  1.00 93.98 19  B 1 
ATOM 3343 C CB    . ILE B 2 19  ? 11.544  6.036   -1.743  1.00 94.48 19  B 1 
ATOM 3344 C CG1   . ILE B 2 19  ? 10.583  5.354   -2.749  1.00 92.78 19  B 1 
ATOM 3345 C CG2   . ILE B 2 19  ? 10.718  6.805   -0.688  1.00 92.95 19  B 1 
ATOM 3346 C CD1   . ILE B 2 19  ? 9.904   4.103   -2.186  1.00 87.39 19  B 1 
ATOM 3347 N N     . MET B 2 20  ? 14.414  7.254   -0.921  1.00 95.57 20  B 1 
ATOM 3348 C CA    . MET B 2 20  ? 15.335  7.979   -0.043  1.00 95.75 20  B 1 
ATOM 3349 C C     . MET B 2 20  ? 15.920  9.220   -0.722  1.00 95.50 20  B 1 
ATOM 3350 O O     . MET B 2 20  ? 15.917  10.295  -0.143  1.00 93.90 20  B 1 
ATOM 3351 C CB    . MET B 2 20  ? 16.478  7.072   0.413   1.00 95.55 20  B 1 
ATOM 3352 C CG    . MET B 2 20  ? 16.040  5.941   1.341   1.00 93.34 20  B 1 
ATOM 3353 S SD    . MET B 2 20  ? 17.409  4.860   1.836   1.00 91.11 20  B 1 
ATOM 3354 C CE    . MET B 2 20  ? 18.157  5.884   3.128   1.00 80.94 20  B 1 
ATOM 3355 N N     . ARG B 2 21  ? 16.364  9.102   -1.982  1.00 94.59 21  B 1 
ATOM 3356 C CA    . ARG B 2 21  ? 16.920  10.245  -2.735  1.00 93.95 21  B 1 
ATOM 3357 C C     . ARG B 2 21  ? 15.888  11.298  -3.113  1.00 93.68 21  B 1 
ATOM 3358 O O     . ARG B 2 21  ? 16.275  12.415  -3.432  1.00 91.57 21  B 1 
ATOM 3359 C CB    . ARG B 2 21  ? 17.632  9.760   -3.996  1.00 93.06 21  B 1 
ATOM 3360 C CG    . ARG B 2 21  ? 18.975  9.088   -3.684  1.00 88.99 21  B 1 
ATOM 3361 C CD    . ARG B 2 21  ? 19.667  8.672   -4.988  1.00 84.93 21  B 1 
ATOM 3362 N NE    . ARG B 2 21  ? 20.948  7.976   -4.747  1.00 79.65 21  B 1 
ATOM 3363 C CZ    . ARG B 2 21  ? 22.118  8.536   -4.475  1.00 74.84 21  B 1 
ATOM 3364 N NH1   . ARG B 2 21  ? 22.268  9.836   -4.422  1.00 65.33 21  B 1 
ATOM 3365 N NH2   . ARG B 2 21  ? 23.164  7.800   -4.243  1.00 69.92 21  B 1 
ATOM 3366 N N     . ARG B 2 22  ? 14.606  10.966  -3.126  1.00 94.12 22  B 1 
ATOM 3367 C CA    . ARG B 2 22  ? 13.531  11.932  -3.361  1.00 92.97 22  B 1 
ATOM 3368 C C     . ARG B 2 22  ? 13.224  12.747  -2.098  1.00 93.47 22  B 1 
ATOM 3369 O O     . ARG B 2 22  ? 12.885  13.910  -2.219  1.00 90.70 22  B 1 
ATOM 3370 C CB    . ARG B 2 22  ? 12.282  11.189  -3.869  1.00 90.92 22  B 1 
ATOM 3371 C CG    . ARG B 2 22  ? 11.136  12.144  -4.231  1.00 82.10 22  B 1 
ATOM 3372 C CD    . ARG B 2 22  ? 9.873   11.377  -4.630  1.00 78.89 22  B 1 
ATOM 3373 N NE    . ARG B 2 22  ? 10.030  10.692  -5.923  1.00 72.44 22  B 1 
ATOM 3374 C CZ    . ARG B 2 22  ? 9.235   9.752   -6.390  1.00 66.84 22  B 1 
ATOM 3375 N NH1   . ARG B 2 22  ? 8.199   9.322   -5.704  1.00 62.63 22  B 1 
ATOM 3376 N NH2   . ARG B 2 22  ? 9.443   9.233   -7.559  1.00 59.37 22  B 1 
ATOM 3377 N N     . VAL B 2 23  ? 13.344  12.122  -0.951  1.00 93.60 23  B 1 
ATOM 3378 C CA    . VAL B 2 23  ? 13.059  12.752  0.343   1.00 93.39 23  B 1 
ATOM 3379 C C     . VAL B 2 23  ? 14.248  13.563  0.854   1.00 93.50 23  B 1 
ATOM 3380 O O     . VAL B 2 23  ? 14.073  14.619  1.450   1.00 90.87 23  B 1 
ATOM 3381 C CB    . VAL B 2 23  ? 12.649  11.669  1.365   1.00 91.77 23  B 1 
ATOM 3382 C CG1   . VAL B 2 23  ? 12.392  12.236  2.760   1.00 85.48 23  B 1 
ATOM 3383 C CG2   . VAL B 2 23  ? 11.378  10.962  0.910   1.00 85.52 23  B 1 
ATOM 3384 N N     . LEU B 2 24  ? 15.459  13.082  0.619   1.00 94.76 24  B 1 
ATOM 3385 C CA    . LEU B 2 24  ? 16.669  13.712  1.136   1.00 94.55 24  B 1 
ATOM 3386 C C     . LEU B 2 24  ? 17.152  14.861  0.238   1.00 94.44 24  B 1 
ATOM 3387 O O     . LEU B 2 24  ? 16.981  14.797  -0.979  1.00 91.50 24  B 1 
ATOM 3388 C CB    . LEU B 2 24  ? 17.764  12.650  1.310   1.00 93.51 24  B 1 
ATOM 3389 C CG    . LEU B 2 24  ? 17.452  11.572  2.359   1.00 91.93 24  B 1 
ATOM 3390 C CD1   . LEU B 2 24  ? 18.601  10.572  2.416   1.00 83.81 24  B 1 
ATOM 3391 C CD2   . LEU B 2 24  ? 17.261  12.132  3.761   1.00 83.50 24  B 1 
ATOM 3392 N N     . PRO B 2 25  ? 17.857  15.870  0.824   1.00 93.54 25  B 1 
ATOM 3393 C CA    . PRO B 2 25  ? 18.505  16.929  0.058   1.00 92.90 25  B 1 
ATOM 3394 C C     . PRO B 2 25  ? 19.473  16.378  -1.002  1.00 93.36 25  B 1 
ATOM 3395 O O     . PRO B 2 25  ? 20.112  15.344  -0.777  1.00 91.51 25  B 1 
ATOM 3396 C CB    . PRO B 2 25  ? 19.242  17.786  1.087   1.00 91.02 25  B 1 
ATOM 3397 C CG    . PRO B 2 25  ? 18.482  17.538  2.375   1.00 87.98 25  B 1 
ATOM 3398 C CD    . PRO B 2 25  ? 18.031  16.096  2.243   1.00 91.34 25  B 1 
ATOM 3399 N N     . PRO B 2 26  ? 19.643  17.056  -2.154  1.00 92.52 26  B 1 
ATOM 3400 C CA    . PRO B 2 26  ? 20.429  16.520  -3.278  1.00 91.26 26  B 1 
ATOM 3401 C C     . PRO B 2 26  ? 21.903  16.247  -2.943  1.00 90.45 26  B 1 
ATOM 3402 O O     . PRO B 2 26  ? 22.535  15.371  -3.530  1.00 84.49 26  B 1 
ATOM 3403 C CB    . PRO B 2 26  ? 20.276  17.560  -4.401  1.00 89.64 26  B 1 
ATOM 3404 C CG    . PRO B 2 26  ? 19.901  18.848  -3.670  1.00 86.28 26  B 1 
ATOM 3405 C CD    . PRO B 2 26  ? 19.083  18.352  -2.488  1.00 90.27 26  B 1 
ATOM 3406 N N     . HIS B 2 27  ? 22.465  16.967  -1.969  1.00 90.12 27  B 1 
ATOM 3407 C CA    . HIS B 2 27  ? 23.852  16.836  -1.510  1.00 89.21 27  B 1 
ATOM 3408 C C     . HIS B 2 27  ? 24.036  15.803  -0.383  1.00 89.70 27  B 1 
ATOM 3409 O O     . HIS B 2 27  ? 25.178  15.519  0.011   1.00 85.45 27  B 1 
ATOM 3410 C CB    . HIS B 2 27  ? 24.411  18.222  -1.127  1.00 86.22 27  B 1 
ATOM 3411 C CG    . HIS B 2 27  ? 23.370  19.265  -0.857  1.00 79.78 27  B 1 
ATOM 3412 N ND1   . HIS B 2 27  ? 22.743  20.052  -1.818  1.00 70.01 27  B 1 
ATOM 3413 C CD2   . HIS B 2 27  ? 22.832  19.610  0.356   1.00 68.51 27  B 1 
ATOM 3414 C CE1   . HIS B 2 27  ? 21.860  20.852  -1.190  1.00 66.10 27  B 1 
ATOM 3415 N NE2   . HIS B 2 27  ? 21.883  20.609  0.128   1.00 68.49 27  B 1 
ATOM 3416 N N     . ALA B 2 28  ? 22.948  15.217  0.123   1.00 91.40 28  B 1 
ATOM 3417 C CA    . ALA B 2 28  ? 23.030  14.202  1.163   1.00 91.59 28  B 1 
ATOM 3418 C C     . ALA B 2 28  ? 23.613  12.893  0.606   1.00 92.32 28  B 1 
ATOM 3419 O O     . ALA B 2 28  ? 23.188  12.355  -0.420  1.00 89.62 28  B 1 
ATOM 3420 C CB    . ALA B 2 28  ? 21.667  14.001  1.802   1.00 89.97 28  B 1 
ATOM 3421 N N     . LYS B 2 29  ? 24.585  12.334  1.334   1.00 94.19 29  B 1 
ATOM 3422 C CA    . LYS B 2 29  ? 25.149  11.019  1.043   1.00 93.94 29  B 1 
ATOM 3423 C C     . LYS B 2 29  ? 24.440  9.955   1.887   1.00 94.54 29  B 1 
ATOM 3424 O O     . LYS B 2 29  ? 24.079  10.204  3.032   1.00 92.35 29  B 1 
ATOM 3425 C CB    . LYS B 2 29  ? 26.665  11.011  1.253   1.00 92.25 29  B 1 
ATOM 3426 C CG    . LYS B 2 29  ? 27.387  11.952  0.269   1.00 83.60 29  B 1 
ATOM 3427 C CD    . LYS B 2 29  ? 28.908  11.875  0.438   1.00 77.37 29  B 1 
ATOM 3428 C CE    . LYS B 2 29  ? 29.593  12.820  -0.543  1.00 67.85 29  B 1 
ATOM 3429 N NZ    . LYS B 2 29  ? 31.074  12.767  -0.436  1.00 58.17 29  B 1 
ATOM 3430 N N     . ILE B 2 30  ? 24.258  8.764   1.320   1.00 94.46 30  B 1 
ATOM 3431 C CA    . ILE B 2 30  ? 23.645  7.623   1.999   1.00 94.68 30  B 1 
ATOM 3432 C C     . ILE B 2 30  ? 24.640  6.465   1.948   1.00 94.72 30  B 1 
ATOM 3433 O O     . ILE B 2 30  ? 25.032  6.055   0.851   1.00 92.75 30  B 1 
ATOM 3434 C CB    . ILE B 2 30  ? 22.295  7.239   1.359   1.00 93.87 30  B 1 
ATOM 3435 C CG1   . ILE B 2 30  ? 21.360  8.444   1.113   1.00 89.11 30  B 1 
ATOM 3436 C CG2   . ILE B 2 30  ? 21.595  6.200   2.262   1.00 88.58 30  B 1 
ATOM 3437 C CD1   . ILE B 2 30  ? 20.128  8.104   0.256   1.00 85.86 30  B 1 
ATOM 3438 N N     . SER B 2 31  ? 25.040  5.952   3.111   1.00 95.86 31  B 1 
ATOM 3439 C CA    . SER B 2 31  ? 25.891  4.768   3.186   1.00 95.34 31  B 1 
ATOM 3440 C C     . SER B 2 31  ? 25.118  3.499   2.816   1.00 95.40 31  B 1 
ATOM 3441 O O     . SER B 2 31  ? 23.885  3.485   2.831   1.00 94.26 31  B 1 
ATOM 3442 C CB    . SER B 2 31  ? 26.519  4.654   4.574   1.00 93.62 31  B 1 
ATOM 3443 O OG    . SER B 2 31  ? 25.523  4.423   5.531   1.00 82.40 31  B 1 
ATOM 3444 N N     . ASP B 2 32  ? 25.826  2.434   2.451   1.00 93.24 32  B 1 
ATOM 3445 C CA    . ASP B 2 32  ? 25.183  1.190   2.042   1.00 92.59 32  B 1 
ATOM 3446 C C     . ASP B 2 32  ? 24.511  0.477   3.221   1.00 93.22 32  B 1 
ATOM 3447 O O     . ASP B 2 32  ? 23.376  0.018   3.082   1.00 92.23 32  B 1 
ATOM 3448 C CB    . ASP B 2 32  ? 26.189  0.306   1.293   1.00 90.84 32  B 1 
ATOM 3449 C CG    . ASP B 2 32  ? 26.596  0.956   -0.040  1.00 84.26 32  B 1 
ATOM 3450 O OD1   . ASP B 2 32  ? 25.739  1.620   -0.678  1.00 76.52 32  B 1 
ATOM 3451 O OD2   . ASP B 2 32  ? 27.780  0.845   -0.416  1.00 75.80 32  B 1 
ATOM 3452 N N     . ASP B 2 33  ? 25.109  0.526   4.408   1.00 93.84 33  B 1 
ATOM 3453 C CA    . ASP B 2 33  ? 24.518  0.029   5.652   1.00 93.56 33  B 1 
ATOM 3454 C C     . ASP B 2 33  ? 23.192  0.730   6.006   1.00 94.57 33  B 1 
ATOM 3455 O O     . ASP B 2 33  ? 22.238  0.090   6.456   1.00 92.94 33  B 1 
ATOM 3456 C CB    . ASP B 2 33  ? 25.542  0.153   6.803   1.00 91.17 33  B 1 
ATOM 3457 C CG    . ASP B 2 33  ? 25.888  1.603   7.209   1.00 84.98 33  B 1 
ATOM 3458 O OD1   . ASP B 2 33  ? 25.814  2.508   6.359   1.00 71.34 33  B 1 
ATOM 3459 O OD2   . ASP B 2 33  ? 26.197  1.853   8.392   1.00 78.45 33  B 1 
ATOM 3460 N N     . ALA B 2 34  ? 23.060  2.030   5.739   1.00 95.10 34  B 1 
ATOM 3461 C CA    . ALA B 2 34  ? 21.811  2.754   5.932   1.00 95.19 34  B 1 
ATOM 3462 C C     . ALA B 2 34  ? 20.724  2.302   4.949   1.00 95.43 34  B 1 
ATOM 3463 O O     . ALA B 2 34  ? 19.562  2.168   5.333   1.00 94.57 34  B 1 
ATOM 3464 C CB    . ALA B 2 34  ? 22.062  4.256   5.818   1.00 94.55 34  B 1 
ATOM 3465 N N     . LYS B 2 35  ? 21.076  2.043   3.677   1.00 95.76 35  B 1 
ATOM 3466 C CA    . LYS B 2 35  ? 20.137  1.535   2.667   1.00 95.60 35  B 1 
ATOM 3467 C C     . LYS B 2 35  ? 19.612  0.151   3.039   1.00 95.78 35  B 1 
ATOM 3468 O O     . LYS B 2 35  ? 18.409  -0.088  2.955   1.00 94.85 35  B 1 
ATOM 3469 C CB    . LYS B 2 35  ? 20.801  1.474   1.282   1.00 94.93 35  B 1 
ATOM 3470 C CG    . LYS B 2 35  ? 21.208  2.835   0.714   1.00 93.00 35  B 1 
ATOM 3471 C CD    . LYS B 2 35  ? 22.148  2.623   -0.470  1.00 91.09 35  B 1 
ATOM 3472 C CE    . LYS B 2 35  ? 22.900  3.895   -0.837  1.00 87.22 35  B 1 
ATOM 3473 N NZ    . LYS B 2 35  ? 24.170  3.583   -1.536  1.00 81.17 35  B 1 
ATOM 3474 N N     . GLU B 2 36  ? 20.489  -0.743  3.474   1.00 94.40 36  B 1 
ATOM 3475 C CA    . GLU B 2 36  ? 20.144  -2.095  3.907   1.00 94.03 36  B 1 
ATOM 3476 C C     . GLU B 2 36  ? 19.296  -2.080  5.179   1.00 94.45 36  B 1 
ATOM 3477 O O     . GLU B 2 36  ? 18.290  -2.783  5.264   1.00 93.69 36  B 1 
ATOM 3478 C CB    . GLU B 2 36  ? 21.430  -2.896  4.128   1.00 93.01 36  B 1 
ATOM 3479 C CG    . GLU B 2 36  ? 22.131  -3.213  2.805   1.00 89.07 36  B 1 
ATOM 3480 C CD    . GLU B 2 36  ? 23.502  -3.885  2.970   1.00 85.60 36  B 1 
ATOM 3481 O OE1   . GLU B 2 36  ? 24.170  -4.067  1.931   1.00 80.53 36  B 1 
ATOM 3482 O OE2   . GLU B 2 36  ? 23.867  -4.204  4.120   1.00 79.39 36  B 1 
ATOM 3483 N N     . THR B 2 37  ? 19.619  -1.207  6.136   1.00 93.65 37  B 1 
ATOM 3484 C CA    . THR B 2 37  ? 18.825  -1.037  7.359   1.00 93.68 37  B 1 
ATOM 3485 C C     . THR B 2 37  ? 17.414  -0.551  7.045   1.00 94.07 37  B 1 
ATOM 3486 O O     . THR B 2 37  ? 16.443  -1.123  7.530   1.00 93.34 37  B 1 
ATOM 3487 C CB    . THR B 2 37  ? 19.521  -0.085  8.340   1.00 93.08 37  B 1 
ATOM 3488 O OG1   . THR B 2 37  ? 20.822  -0.539  8.642   1.00 86.99 37  B 1 
ATOM 3489 C CG2   . THR B 2 37  ? 18.780  -0.005  9.679   1.00 85.26 37  B 1 
ATOM 3490 N N     . ILE B 2 38  ? 17.252  0.463   6.180   1.00 95.05 38  B 1 
ATOM 3491 C CA    . ILE B 2 38  ? 15.936  0.923   5.726   1.00 95.13 38  B 1 
ATOM 3492 C C     . ILE B 2 38  ? 15.184  -0.188  4.977   1.00 95.21 38  B 1 
ATOM 3493 O O     . ILE B 2 38  ? 13.982  -0.353  5.163   1.00 94.27 38  B 1 
ATOM 3494 C CB    . ILE B 2 38  ? 16.069  2.198   4.866   1.00 94.64 38  B 1 
ATOM 3495 C CG1   . ILE B 2 38  ? 16.507  3.431   5.699   1.00 91.23 38  B 1 
ATOM 3496 C CG2   . ILE B 2 38  ? 14.778  2.527   4.100   1.00 90.93 38  B 1 
ATOM 3497 C CD1   . ILE B 2 38  ? 15.427  4.069   6.573   1.00 79.90 38  B 1 
ATOM 3498 N N     . GLN B 2 39  ? 15.880  -0.980  4.149   1.00 95.08 39  B 1 
ATOM 3499 C CA    . GLN B 2 39  ? 15.288  -2.095  3.411   1.00 94.74 39  B 1 
ATOM 3500 C C     . GLN B 2 39  ? 14.697  -3.162  4.346   1.00 94.86 39  B 1 
ATOM 3501 O O     . GLN B 2 39  ? 13.601  -3.669  4.085   1.00 93.98 39  B 1 
ATOM 3502 C CB    . GLN B 2 39  ? 16.368  -2.695  2.492   1.00 93.80 39  B 1 
ATOM 3503 C CG    . GLN B 2 39  ? 15.811  -3.712  1.506   1.00 91.65 39  B 1 
ATOM 3504 C CD    . GLN B 2 39  ? 16.915  -4.436  0.725   1.00 91.23 39  B 1 
ATOM 3505 O OE1   . GLN B 2 39  ? 18.023  -4.659  1.178   1.00 84.98 39  B 1 
ATOM 3506 N NE2   . GLN B 2 39  ? 16.647  -4.866  -0.484  1.00 83.26 39  B 1 
ATOM 3507 N N     . GLU B 2 40  ? 15.393  -3.468  5.439   1.00 94.01 40  B 1 
ATOM 3508 C CA    . GLU B 2 40  ? 14.904  -4.378  6.464   1.00 93.56 40  B 1 
ATOM 3509 C C     . GLU B 2 40  ? 13.700  -3.779  7.204   1.00 94.16 40  B 1 
ATOM 3510 O O     . GLU B 2 40  ? 12.645  -4.401  7.256   1.00 93.23 40  B 1 
ATOM 3511 C CB    . GLU B 2 40  ? 16.052  -4.753  7.422   1.00 92.16 40  B 1 
ATOM 3512 C CG    . GLU B 2 40  ? 15.701  -5.908  8.383   1.00 81.35 40  B 1 
ATOM 3513 C CD    . GLU B 2 40  ? 15.432  -7.255  7.682   1.00 76.50 40  B 1 
ATOM 3514 O OE1   . GLU B 2 40  ? 14.684  -8.092  8.224   1.00 70.12 40  B 1 
ATOM 3515 O OE2   . GLU B 2 40  ? 15.979  -7.512  6.594   1.00 69.03 40  B 1 
ATOM 3516 N N     . CYS B 2 41  ? 13.794  -2.530  7.678   1.00 93.88 41  B 1 
ATOM 3517 C CA    . CYS B 2 41  ? 12.710  -1.828  8.368   1.00 93.72 41  B 1 
ATOM 3518 C C     . CYS B 2 41  ? 11.409  -1.808  7.558   1.00 94.11 41  B 1 
ATOM 3519 O O     . CYS B 2 41  ? 10.330  -2.080  8.081   1.00 93.32 41  B 1 
ATOM 3520 C CB    . CYS B 2 41  ? 13.140  -0.384  8.659   1.00 93.04 41  B 1 
ATOM 3521 S SG    . CYS B 2 41  ? 14.483  -0.330  9.883   1.00 90.03 41  B 1 
ATOM 3522 N N     . VAL B 2 42  ? 11.502  -1.545  6.257   1.00 95.14 42  B 1 
ATOM 3523 C CA    . VAL B 2 42  ? 10.370  -1.531  5.325   1.00 95.12 42  B 1 
ATOM 3524 C C     . VAL B 2 42  ? 9.690   -2.900  5.232   1.00 95.35 42  B 1 
ATOM 3525 O O     . VAL B 2 42  ? 8.467   -2.996  5.225   1.00 94.31 42  B 1 
ATOM 3526 C CB    . VAL B 2 42  ? 10.880  -1.055  3.955   1.00 94.22 42  B 1 
ATOM 3527 C CG1   . VAL B 2 42  ? 9.981   -1.430  2.781   1.00 88.65 42  B 1 
ATOM 3528 C CG2   . VAL B 2 42  ? 11.043  0.461   3.967   1.00 88.36 42  B 1 
ATOM 3529 N N     . SER B 2 43  ? 10.458  -3.982  5.165   1.00 95.09 43  B 1 
ATOM 3530 C CA    . SER B 2 43  ? 9.904   -5.339  5.065   1.00 94.60 43  B 1 
ATOM 3531 C C     . SER B 2 43  ? 9.253   -5.795  6.364   1.00 94.77 43  B 1 
ATOM 3532 O O     . SER B 2 43  ? 8.220   -6.480  6.342   1.00 93.57 43  B 1 
ATOM 3533 C CB    . SER B 2 43  ? 10.993  -6.312  4.644   1.00 93.41 43  B 1 
ATOM 3534 O OG    . SER B 2 43  ? 11.509  -5.908  3.390   1.00 82.22 43  B 1 
ATOM 3535 N N     . GLU B 2 44  ? 9.797   -5.373  7.484   1.00 93.82 44  B 1 
ATOM 3536 C CA    . GLU B 2 44  ? 9.235   -5.626  8.797   1.00 93.73 44  B 1 
ATOM 3537 C C     . GLU B 2 44  ? 7.963   -4.803  9.043   1.00 94.19 44  B 1 
ATOM 3538 O O     . GLU B 2 44  ? 6.982   -5.359  9.523   1.00 92.99 44  B 1 
ATOM 3539 C CB    . GLU B 2 44  ? 10.295  -5.402  9.878   1.00 92.82 44  B 1 
ATOM 3540 C CG    . GLU B 2 44  ? 11.430  -6.443  9.832   1.00 87.92 44  B 1 
ATOM 3541 C CD    . GLU B 2 44  ? 10.930  -7.904  9.920   1.00 87.26 44  B 1 
ATOM 3542 O OE1   . GLU B 2 44  ? 11.591  -8.832  9.409   1.00 81.24 44  B 1 
ATOM 3543 O OE2   . GLU B 2 44  ? 9.849   -8.161  10.483  1.00 82.03 44  B 1 
ATOM 3544 N N     . TYR B 2 45  ? 7.924   -3.549  8.594   1.00 95.13 45  B 1 
ATOM 3545 C CA    . TYR B 2 45  ? 6.715   -2.713  8.627   1.00 95.20 45  B 1 
ATOM 3546 C C     . TYR B 2 45  ? 5.555   -3.365  7.855   1.00 95.49 45  B 1 
ATOM 3547 O O     . TYR B 2 45  ? 4.467   -3.536  8.397   1.00 94.59 45  B 1 
ATOM 3548 C CB    . TYR B 2 45  ? 7.026   -1.329  8.075   1.00 94.97 45  B 1 
ATOM 3549 C CG    . TYR B 2 45  ? 5.804   -0.437  7.985   1.00 94.76 45  B 1 
ATOM 3550 C CD1   . TYR B 2 45  ? 5.139   -0.262  6.764   1.00 93.28 45  B 1 
ATOM 3551 C CD2   . TYR B 2 45  ? 5.305   0.183   9.147   1.00 93.24 45  B 1 
ATOM 3552 C CE1   . TYR B 2 45  ? 3.992   0.548   6.694   1.00 92.36 45  B 1 
ATOM 3553 C CE2   . TYR B 2 45  ? 4.164   0.994   9.089   1.00 92.46 45  B 1 
ATOM 3554 C CZ    . TYR B 2 45  ? 3.510   1.172   7.859   1.00 92.84 45  B 1 
ATOM 3555 O OH    . TYR B 2 45  ? 2.392   1.968   7.800   1.00 91.37 45  B 1 
ATOM 3556 N N     . ILE B 2 46  ? 5.787   -3.808  6.618   1.00 96.18 46  B 1 
ATOM 3557 C CA    . ILE B 2 46  ? 4.766   -4.520  5.828   1.00 96.06 46  B 1 
ATOM 3558 C C     . ILE B 2 46  ? 4.249   -5.740  6.582   1.00 95.96 46  B 1 
ATOM 3559 O O     . ILE B 2 46  ? 3.044   -5.986  6.619   1.00 94.75 46  B 1 
ATOM 3560 C CB    . ILE B 2 46  ? 5.324   -4.932  4.445   1.00 95.87 46  B 1 
ATOM 3561 C CG1   . ILE B 2 46  ? 5.607   -3.702  3.565   1.00 94.73 46  B 1 
ATOM 3562 C CG2   . ILE B 2 46  ? 4.344   -5.868  3.705   1.00 94.19 46  B 1 
ATOM 3563 C CD1   . ILE B 2 46  ? 6.474   -4.004  2.342   1.00 91.87 46  B 1 
ATOM 3564 N N     . SER B 2 47  ? 5.145   -6.529  7.166   1.00 95.30 47  B 1 
ATOM 3565 C CA    . SER B 2 47  ? 4.776   -7.746  7.883   1.00 94.81 47  B 1 
ATOM 3566 C C     . SER B 2 47  ? 4.004   -7.460  9.170   1.00 94.90 47  B 1 
ATOM 3567 O O     . SER B 2 47  ? 3.075   -8.195  9.494   1.00 93.70 47  B 1 
ATOM 3568 C CB    . SER B 2 47  ? 6.018   -8.572  8.202   1.00 93.89 47  B 1 
ATOM 3569 O OG    . SER B 2 47  ? 6.707   -8.921  7.022   1.00 82.75 47  B 1 
ATOM 3570 N N     . PHE B 2 48  ? 4.345   -6.383  9.881   1.00 94.62 48  B 1 
ATOM 3571 C CA    . PHE B 2 48  ? 3.684   -5.952  11.107  1.00 94.59 48  B 1 
ATOM 3572 C C     . PHE B 2 48  ? 2.244   -5.490  10.851  1.00 94.65 48  B 1 
ATOM 3573 O O     . PHE B 2 48  ? 1.309   -6.072  11.408  1.00 93.46 48  B 1 
ATOM 3574 C CB    . PHE B 2 48  ? 4.534   -4.850  11.763  1.00 93.98 48  B 1 
ATOM 3575 C CG    . PHE B 2 48  ? 4.021   -4.388  13.116  1.00 93.51 48  B 1 
ATOM 3576 C CD1   . PHE B 2 48  ? 3.717   -3.042  13.333  1.00 90.88 48  B 1 
ATOM 3577 C CD2   . PHE B 2 48  ? 3.884   -5.313  14.163  1.00 90.79 48  B 1 
ATOM 3578 C CE1   . PHE B 2 48  ? 3.289   -2.604  14.598  1.00 89.53 48  B 1 
ATOM 3579 C CE2   . PHE B 2 48  ? 3.447   -4.890  15.425  1.00 89.54 48  B 1 
ATOM 3580 C CZ    . PHE B 2 48  ? 3.154   -3.536  15.641  1.00 90.02 48  B 1 
ATOM 3581 N N     . ILE B 2 49  ? 2.051   -4.551  9.917   1.00 95.65 49  B 1 
ATOM 3582 C CA    . ILE B 2 49  ? 0.718   -4.063  9.540   1.00 95.66 49  B 1 
ATOM 3583 C C     . ILE B 2 49  ? -0.137  -5.187  8.950   1.00 95.80 49  B 1 
ATOM 3584 O O     . ILE B 2 49  ? -1.303  -5.355  9.314   1.00 94.83 49  B 1 
ATOM 3585 C CB    . ILE B 2 49  ? 0.832   -2.871  8.568   1.00 95.01 49  B 1 
ATOM 3586 C CG1   . ILE B 2 49  ? 1.644   -1.680  9.139   1.00 91.66 49  B 1 
ATOM 3587 C CG2   . ILE B 2 49  ? -0.562  -2.376  8.132   1.00 92.25 49  B 1 
ATOM 3588 C CD1   . ILE B 2 49  ? 1.078   -1.056  10.414  1.00 82.56 49  B 1 
ATOM 3589 N N     . THR B 2 50  ? 0.421   -6.011  8.065   1.00 96.76 50  B 1 
ATOM 3590 C CA    . THR B 2 50  ? -0.304  -7.138  7.465   1.00 96.46 50  B 1 
ATOM 3591 C C     . THR B 2 50  ? -0.721  -8.170  8.510   1.00 96.29 50  B 1 
ATOM 3592 O O     . THR B 2 50  ? -1.815  -8.723  8.407   1.00 94.99 50  B 1 
ATOM 3593 C CB    . THR B 2 50  ? 0.528   -7.849  6.390   1.00 95.72 50  B 1 
ATOM 3594 O OG1   . THR B 2 50  ? 0.914   -6.954  5.373   1.00 88.64 50  B 1 
ATOM 3595 C CG2   . THR B 2 50  ? -0.243  -8.970  5.694   1.00 86.15 50  B 1 
ATOM 3596 N N     . GLY B 2 51  ? 0.118   -8.438  9.488   1.00 95.54 51  B 1 
ATOM 3597 C CA    . GLY B 2 51  ? -0.183  -9.354  10.582  1.00 95.06 51  B 1 
ATOM 3598 C C     . GLY B 2 51  ? -1.389  -8.894  11.396  1.00 95.48 51  B 1 
ATOM 3599 O O     . GLY B 2 51  ? -2.299  -9.695  11.623  1.00 94.36 51  B 1 
ATOM 3600 N N     . GLU B 2 52  ? -1.454  -7.619  11.744  1.00 94.86 52  B 1 
ATOM 3601 C CA    . GLU B 2 52  ? -2.573  -7.065  12.505  1.00 94.64 52  B 1 
ATOM 3602 C C     . GLU B 2 52  ? -3.867  -6.987  11.682  1.00 95.04 52  B 1 
ATOM 3603 O O     . GLU B 2 52  ? -4.937  -7.352  12.163  1.00 93.86 52  B 1 
ATOM 3604 C CB    . GLU B 2 52  ? -2.178  -5.699  13.086  1.00 93.68 52  B 1 
ATOM 3605 C CG    . GLU B 2 52  ? -3.117  -5.243  14.221  1.00 86.43 52  B 1 
ATOM 3606 C CD    . GLU B 2 52  ? -3.135  -6.213  15.417  1.00 88.27 52  B 1 
ATOM 3607 O OE1   . GLU B 2 52  ? -4.202  -6.381  16.050  1.00 82.58 52  B 1 
ATOM 3608 O OE2   . GLU B 2 52  ? -2.098  -6.830  15.725  1.00 82.80 52  B 1 
ATOM 3609 N N     . ALA B 2 53  ? -3.781  -6.599  10.406  1.00 95.93 53  B 1 
ATOM 3610 C CA    . ALA B 2 53  ? -4.934  -6.625  9.503   1.00 95.85 53  B 1 
ATOM 3611 C C     . ALA B 2 53  ? -5.495  -8.053  9.326   1.00 95.77 53  B 1 
ATOM 3612 O O     . ALA B 2 53  ? -6.708  -8.265  9.321   1.00 94.40 53  B 1 
ATOM 3613 C CB    . ALA B 2 53  ? -4.502  -6.021  8.155   1.00 95.59 53  B 1 
ATOM 3614 N N     . ASN B 2 54  ? -4.617  -9.053  9.219   1.00 95.96 54  B 1 
ATOM 3615 C CA    . ASN B 2 54  ? -5.023  -10.447 9.124   1.00 95.65 54  B 1 
ATOM 3616 C C     . ASN B 2 54  ? -5.606  -10.982 10.436  1.00 95.55 54  B 1 
ATOM 3617 O O     . ASN B 2 54  ? -6.534  -11.797 10.396  1.00 93.72 54  B 1 
ATOM 3618 C CB    . ASN B 2 54  ? -3.825  -11.280 8.664   1.00 94.82 54  B 1 
ATOM 3619 C CG    . ASN B 2 54  ? -4.220  -12.720 8.389   1.00 93.15 54  B 1 
ATOM 3620 O OD1   . ASN B 2 54  ? -5.053  -13.009 7.542   1.00 84.23 54  B 1 
ATOM 3621 N ND2   . ASN B 2 54  ? -3.627  -13.658 9.088   1.00 83.88 54  B 1 
ATOM 3622 N N     . GLU B 2 55  ? -5.131  -10.506 11.560  1.00 94.69 55  B 1 
ATOM 3623 C CA    . GLU B 2 55  ? -5.694  -10.844 12.870  1.00 94.21 55  B 1 
ATOM 3624 C C     . GLU B 2 55  ? -7.144  -10.385 12.995  1.00 94.53 55  B 1 
ATOM 3625 O O     . GLU B 2 55  ? -7.995  -11.139 13.452  1.00 92.70 55  B 1 
ATOM 3626 C CB    . GLU B 2 55  ? -4.825  -10.216 13.966  1.00 93.07 55  B 1 
ATOM 3627 C CG    . GLU B 2 55  ? -5.321  -10.516 15.388  1.00 84.65 55  B 1 
ATOM 3628 C CD    . GLU B 2 55  ? -5.375  -12.017 15.700  1.00 80.76 55  B 1 
ATOM 3629 O OE1   . GLU B 2 55  ? -5.999  -12.392 16.708  1.00 74.32 55  B 1 
ATOM 3630 O OE2   . GLU B 2 55  ? -4.739  -12.814 14.986  1.00 72.09 55  B 1 
ATOM 3631 N N     . ARG B 2 56  ? -7.463  -9.172  12.511  1.00 94.11 56  B 1 
ATOM 3632 C CA    . ARG B 2 56  ? -8.846  -8.706  12.413  1.00 93.90 56  B 1 
ATOM 3633 C C     . ARG B 2 56  ? -9.678  -9.614  11.499  1.00 94.00 56  B 1 
ATOM 3634 O O     . ARG B 2 56  ? -10.760 -10.044 11.893  1.00 91.81 56  B 1 
ATOM 3635 C CB    . ARG B 2 56  ? -8.866  -7.248  11.940  1.00 92.61 56  B 1 
ATOM 3636 C CG    . ARG B 2 56  ? -10.311 -6.719  11.920  1.00 89.12 56  B 1 
ATOM 3637 C CD    . ARG B 2 56  ? -10.392 -5.302  11.353  1.00 86.14 56  B 1 
ATOM 3638 N NE    . ARG B 2 56  ? -11.803 -4.928  11.198  1.00 83.31 56  B 1 
ATOM 3639 C CZ    . ARG B 2 56  ? -12.283 -3.842  10.609  1.00 80.96 56  B 1 
ATOM 3640 N NH1   . ARG B 2 56  ? -11.513 -2.918  10.128  1.00 75.23 56  B 1 
ATOM 3641 N NH2   . ARG B 2 56  ? -13.561 -3.694  10.503  1.00 75.41 56  B 1 
ATOM 3642 N N     . CYS B 2 57  ? -9.155  -9.979  10.324  1.00 93.34 57  B 1 
ATOM 3643 C CA    . CYS B 2 57  ? -9.849  -10.905 9.422   1.00 92.68 57  B 1 
ATOM 3644 C C     . CYS B 2 57  ? -10.183 -12.241 10.091  1.00 92.76 57  B 1 
ATOM 3645 O O     . CYS B 2 57  ? -11.288 -12.742 9.931   1.00 90.38 57  B 1 
ATOM 3646 C CB    . CYS B 2 57  ? -8.989  -11.183 8.183   1.00 90.77 57  B 1 
ATOM 3647 S SG    . CYS B 2 57  ? -9.033  -9.787  7.044   1.00 83.39 57  B 1 
ATOM 3648 N N     . GLN B 2 58  ? -9.241  -12.816 10.834  1.00 93.45 58  B 1 
ATOM 3649 C CA    . GLN B 2 58  ? -9.451  -14.080 11.532  1.00 92.70 58  B 1 
ATOM 3650 C C     . GLN B 2 58  ? -10.488 -13.950 12.642  1.00 92.53 58  B 1 
ATOM 3651 O O     . GLN B 2 58  ? -11.354 -14.814 12.753  1.00 89.67 58  B 1 
ATOM 3652 C CB    . GLN B 2 58  ? -8.121  -14.581 12.103  1.00 91.58 58  B 1 
ATOM 3653 C CG    . GLN B 2 58  ? -7.177  -15.108 11.020  1.00 85.36 58  B 1 
ATOM 3654 C CD    . GLN B 2 58  ? -5.854  -15.595 11.606  1.00 83.82 58  B 1 
ATOM 3655 O OE1   . GLN B 2 58  ? -5.586  -15.530 12.796  1.00 76.45 58  B 1 
ATOM 3656 N NE2   . GLN B 2 58  ? -4.970  -16.118 10.790  1.00 73.24 58  B 1 
ATOM 3657 N N     . ARG B 2 59  ? -10.454 -12.866 13.413  1.00 93.54 59  B 1 
ATOM 3658 C CA    . ARG B 2 59  ? -11.434 -12.596 14.477  1.00 93.35 59  B 1 
ATOM 3659 C C     . ARG B 2 59  ? -12.854 -12.463 13.932  1.00 93.35 59  B 1 
ATOM 3660 O O     . ARG B 2 59  ? -13.795 -12.949 14.547  1.00 90.33 59  B 1 
ATOM 3661 C CB    . ARG B 2 59  ? -11.002 -11.330 15.241  1.00 91.92 59  B 1 
ATOM 3662 C CG    . ARG B 2 59  ? -10.922 -11.582 16.738  1.00 81.98 59  B 1 
ATOM 3663 C CD    . ARG B 2 59  ? -10.503 -10.319 17.507  1.00 80.79 59  B 1 
ATOM 3664 N NE    . ARG B 2 59  ? -9.077  -10.012 17.293  1.00 73.02 59  B 1 
ATOM 3665 C CZ    . ARG B 2 59  ? -8.493  -8.847  17.527  1.00 67.05 59  B 1 
ATOM 3666 N NH1   . ARG B 2 59  ? -9.161  -7.826  17.990  1.00 61.49 59  B 1 
ATOM 3667 N NH2   . ARG B 2 59  ? -7.227  -8.681  17.296  1.00 59.37 59  B 1 
ATOM 3668 N N     . GLU B 2 60  ? -12.994 -11.865 12.745  1.00 91.29 60  B 1 
ATOM 3669 C CA    . GLU B 2 60  ? -14.266 -11.711 12.028  1.00 90.56 60  B 1 
ATOM 3670 C C     . GLU B 2 60  ? -14.580 -12.894 11.080  1.00 89.88 60  B 1 
ATOM 3671 O O     . GLU B 2 60  ? -15.451 -12.794 10.220  1.00 86.20 60  B 1 
ATOM 3672 C CB    . GLU B 2 60  ? -14.254 -10.374 11.287  1.00 90.20 60  B 1 
ATOM 3673 C CG    . GLU B 2 60  ? -14.219 -9.152  12.221  1.00 86.79 60  B 1 
ATOM 3674 C CD    . GLU B 2 60  ? -14.088 -7.823  11.462  1.00 85.22 60  B 1 
ATOM 3675 O OE1   . GLU B 2 60  ? -13.737 -6.811  12.096  1.00 81.38 60  B 1 
ATOM 3676 O OE2   . GLU B 2 60  ? -14.288 -7.797  10.224  1.00 79.69 60  B 1 
ATOM 3677 N N     . GLN B 2 61  ? -13.851 -14.018 11.190  1.00 88.81 61  B 1 
ATOM 3678 C CA    . GLN B 2 61  ? -13.997 -15.233 10.385  1.00 88.08 61  B 1 
ATOM 3679 C C     . GLN B 2 61  ? -13.921 -14.997 8.853   1.00 88.04 61  B 1 
ATOM 3680 O O     . GLN B 2 61  ? -14.405 -15.799 8.048   1.00 84.05 61  B 1 
ATOM 3681 C CB    . GLN B 2 61  ? -15.251 -16.017 10.797  1.00 85.67 61  B 1 
ATOM 3682 C CG    . GLN B 2 61  ? -15.263 -16.386 12.298  1.00 77.61 61  B 1 
ATOM 3683 C CD    . GLN B 2 61  ? -16.474 -17.229 12.677  1.00 70.72 61  B 1 
ATOM 3684 O OE1   . GLN B 2 61  ? -17.292 -17.608 11.854  1.00 63.54 61  B 1 
ATOM 3685 N NE2   . GLN B 2 61  ? -16.615 -17.583 13.941  1.00 59.07 61  B 1 
ATOM 3686 N N     . ARG B 2 62  ? -13.260 -13.921 8.428   1.00 85.96 62  B 1 
ATOM 3687 C CA    . ARG B 2 62  ? -13.044 -13.589 7.016   1.00 86.09 62  B 1 
ATOM 3688 C C     . ARG B 2 62  ? -11.725 -14.162 6.507   1.00 85.40 62  B 1 
ATOM 3689 O O     . ARG B 2 62  ? -10.763 -14.334 7.248   1.00 82.97 62  B 1 
ATOM 3690 C CB    . ARG B 2 62  ? -13.141 -12.071 6.810   1.00 86.14 62  B 1 
ATOM 3691 C CG    . ARG B 2 62  ? -14.573 -11.550 7.061   1.00 83.68 62  B 1 
ATOM 3692 C CD    . ARG B 2 62  ? -14.748 -10.061 6.746   1.00 83.91 62  B 1 
ATOM 3693 N NE    . ARG B 2 62  ? -13.997 -9.220  7.686   1.00 81.38 62  B 1 
ATOM 3694 C CZ    . ARG B 2 62  ? -12.864 -8.537  7.469   1.00 81.58 62  B 1 
ATOM 3695 N NH1   . ARG B 2 62  ? -12.243 -8.517  6.315   1.00 75.15 62  B 1 
ATOM 3696 N NH2   . ARG B 2 62  ? -12.344 -7.855  8.432   1.00 77.48 62  B 1 
ATOM 3697 N N     . LYS B 2 63  ? -11.651 -14.435 5.201   1.00 85.07 63  B 1 
ATOM 3698 C CA    . LYS B 2 63  ? -10.454 -14.998 4.544   1.00 83.92 63  B 1 
ATOM 3699 C C     . LYS B 2 63  ? -9.714  -13.998 3.660   1.00 85.18 63  B 1 
ATOM 3700 O O     . LYS B 2 63  ? -8.675  -14.334 3.091   1.00 82.19 63  B 1 
ATOM 3701 C CB    . LYS B 2 63  ? -10.832 -16.260 3.751   1.00 81.11 63  B 1 
ATOM 3702 C CG    . LYS B 2 63  ? -11.362 -17.382 4.666   1.00 76.05 63  B 1 
ATOM 3703 C CD    . LYS B 2 63  ? -11.736 -18.638 3.865   1.00 69.66 63  B 1 
ATOM 3704 C CE    . LYS B 2 63  ? -12.317 -19.687 4.822   1.00 62.99 63  B 1 
ATOM 3705 N NZ    . LYS B 2 63  ? -12.867 -20.880 4.124   1.00 55.85 63  B 1 
ATOM 3706 N N     . THR B 2 64  ? -10.261 -12.792 3.498   1.00 88.17 64  B 1 
ATOM 3707 C CA    . THR B 2 64  ? -9.731  -11.771 2.594   1.00 88.82 64  B 1 
ATOM 3708 C C     . THR B 2 64  ? -9.442  -10.503 3.378   1.00 90.71 64  B 1 
ATOM 3709 O O     . THR B 2 64  ? -10.375 -9.941  3.944   1.00 89.82 64  B 1 
ATOM 3710 C CB    . THR B 2 64  ? -10.715 -11.477 1.448   1.00 86.49 64  B 1 
ATOM 3711 O OG1   . THR B 2 64  ? -11.077 -12.673 0.790   1.00 82.01 64  B 1 
ATOM 3712 C CG2   . THR B 2 64  ? -10.106 -10.558 0.388   1.00 81.93 64  B 1 
ATOM 3713 N N     . ILE B 2 65  ? -8.184  -10.057 3.368   1.00 91.06 65  B 1 
ATOM 3714 C CA    . ILE B 2 65  ? -7.774  -8.756  3.903   1.00 92.52 65  B 1 
ATOM 3715 C C     . ILE B 2 65  ? -8.276  -7.674  2.939   1.00 92.81 65  B 1 
ATOM 3716 O O     . ILE B 2 65  ? -7.942  -7.719  1.745   1.00 91.92 65  B 1 
ATOM 3717 C CB    . ILE B 2 65  ? -6.246  -8.685  4.110   1.00 93.42 65  B 1 
ATOM 3718 C CG1   . ILE B 2 65  ? -5.758  -9.794  5.077   1.00 92.34 65  B 1 
ATOM 3719 C CG2   . ILE B 2 65  ? -5.840  -7.300  4.639   1.00 92.40 65  B 1 
ATOM 3720 C CD1   . ILE B 2 65  ? -4.230  -9.889  5.211   1.00 90.87 65  B 1 
ATOM 3721 N N     . THR B 2 66  ? -9.066  -6.731  3.452   1.00 91.90 66  B 1 
ATOM 3722 C CA    . THR B 2 66  ? -9.612  -5.592  2.712   1.00 92.31 66  B 1 
ATOM 3723 C C     . THR B 2 66  ? -8.835  -4.304  2.994   1.00 93.50 66  B 1 
ATOM 3724 O O     . THR B 2 66  ? -7.907  -4.285  3.813   1.00 93.56 66  B 1 
ATOM 3725 C CB    . THR B 2 66  ? -11.112 -5.398  3.005   1.00 91.05 66  B 1 
ATOM 3726 O OG1   . THR B 2 66  ? -11.315 -4.920  4.305   1.00 85.98 66  B 1 
ATOM 3727 C CG2   . THR B 2 66  ? -11.921 -6.681  2.808   1.00 84.47 66  B 1 
ATOM 3728 N N     . ALA B 2 67  ? -9.173  -3.224  2.288   1.00 94.94 67  B 1 
ATOM 3729 C CA    . ALA B 2 67  ? -8.619  -1.898  2.546   1.00 95.28 67  B 1 
ATOM 3730 C C     . ALA B 2 67  ? -8.951  -1.405  3.961   1.00 95.82 67  B 1 
ATOM 3731 O O     . ALA B 2 67  ? -8.073  -0.894  4.658   1.00 94.99 67  B 1 
ATOM 3732 C CB    . ALA B 2 67  ? -9.163  -0.946  1.474   1.00 94.19 67  B 1 
ATOM 3733 N N     . GLU B 2 68  ? -10.176 -1.658  4.413   1.00 95.28 68  B 1 
ATOM 3734 C CA    . GLU B 2 68  ? -10.675 -1.280  5.729   1.00 94.83 68  B 1 
ATOM 3735 C C     . GLU B 2 68  ? -9.919  -2.009  6.849   1.00 95.18 68  B 1 
ATOM 3736 O O     . GLU B 2 68  ? -9.643  -1.429  7.897   1.00 94.00 68  B 1 
ATOM 3737 C CB    . GLU B 2 68  ? -12.186 -1.575  5.835   1.00 93.94 68  B 1 
ATOM 3738 C CG    . GLU B 2 68  ? -13.070 -0.852  4.792   1.00 85.16 68  B 1 
ATOM 3739 C CD    . GLU B 2 68  ? -12.898 -1.358  3.349   1.00 75.62 68  B 1 
ATOM 3740 O OE1   . GLU B 2 68  ? -13.134 -0.580  2.398   1.00 68.94 68  B 1 
ATOM 3741 O OE2   . GLU B 2 68  ? -12.456 -2.523  3.169   1.00 69.79 68  B 1 
ATOM 3742 N N     . ASP B 2 69  ? -9.512  -3.260  6.615   1.00 95.82 69  B 1 
ATOM 3743 C CA    . ASP B 2 69  ? -8.676  -3.990  7.574   1.00 95.79 69  B 1 
ATOM 3744 C C     . ASP B 2 69  ? -7.290  -3.367  7.722   1.00 96.12 69  B 1 
ATOM 3745 O O     . ASP B 2 69  ? -6.737  -3.335  8.822   1.00 95.06 69  B 1 
ATOM 3746 C CB    . ASP B 2 69  ? -8.496  -5.451  7.139   1.00 94.93 69  B 1 
ATOM 3747 C CG    . ASP B 2 69  ? -9.790  -6.247  7.110   1.00 93.00 69  B 1 
ATOM 3748 O OD1   . ASP B 2 69  ? -10.592 -6.154  8.059   1.00 88.72 69  B 1 
ATOM 3749 O OD2   . ASP B 2 69  ? -9.983  -7.053  6.170   1.00 88.86 69  B 1 
ATOM 3750 N N     . VAL B 2 70  ? -6.714  -2.879  6.614   1.00 96.04 70  B 1 
ATOM 3751 C CA    . VAL B 2 70  ? -5.409  -2.210  6.616   1.00 96.31 70  B 1 
ATOM 3752 C C     . VAL B 2 70  ? -5.490  -0.868  7.337   1.00 96.41 70  B 1 
ATOM 3753 O O     . VAL B 2 70  ? -4.672  -0.616  8.220   1.00 95.34 70  B 1 
ATOM 3754 C CB    . VAL B 2 70  ? -4.860  -2.046  5.182   1.00 95.93 70  B 1 
ATOM 3755 C CG1   . VAL B 2 70  ? -3.563  -1.231  5.142   1.00 93.24 70  B 1 
ATOM 3756 C CG2   . VAL B 2 70  ? -4.560  -3.422  4.560   1.00 93.14 70  B 1 
ATOM 3757 N N     . LEU B 2 71  ? -6.483  -0.039  7.017   1.00 96.06 71  B 1 
ATOM 3758 C CA    . LEU B 2 71  ? -6.691  1.256   7.671   1.00 95.97 71  B 1 
ATOM 3759 C C     . LEU B 2 71  ? -6.951  1.090   9.174   1.00 95.99 71  B 1 
ATOM 3760 O O     . LEU B 2 71  ? -6.359  1.785   9.991   1.00 94.69 71  B 1 
ATOM 3761 C CB    . LEU B 2 71  ? -7.866  1.988   7.000   1.00 95.46 71  B 1 
ATOM 3762 C CG    . LEU B 2 71  ? -7.600  2.430   5.541   1.00 94.00 71  B 1 
ATOM 3763 C CD1   . LEU B 2 71  ? -8.873  3.027   4.951   1.00 90.98 71  B 1 
ATOM 3764 C CD2   . LEU B 2 71  ? -6.480  3.465   5.444   1.00 90.64 71  B 1 
ATOM 3765 N N     . TRP B 2 72  ? -7.779  0.117   9.538   1.00 95.59 72  B 1 
ATOM 3766 C CA    . TRP B 2 72  ? -8.018  -0.215  10.936  1.00 95.48 72  B 1 
ATOM 3767 C C     . TRP B 2 72  ? -6.734  -0.632  11.653  1.00 95.32 72  B 1 
ATOM 3768 O O     . TRP B 2 72  ? -6.445  -0.128  12.737  1.00 94.08 72  B 1 
ATOM 3769 C CB    . TRP B 2 72  ? -9.067  -1.328  11.020  1.00 94.69 72  B 1 
ATOM 3770 C CG    . TRP B 2 72  ? -9.357  -1.792  12.414  1.00 93.56 72  B 1 
ATOM 3771 C CD1   . TRP B 2 72  ? -10.308 -1.283  13.232  1.00 90.94 72  B 1 
ATOM 3772 C CD2   . TRP B 2 72  ? -8.684  -2.838  13.181  1.00 92.02 72  B 1 
ATOM 3773 N NE1   . TRP B 2 72  ? -10.282 -1.942  14.453  1.00 89.91 72  B 1 
ATOM 3774 C CE2   . TRP B 2 72  ? -9.298  -2.907  14.458  1.00 91.13 72  B 1 
ATOM 3775 C CE3   . TRP B 2 72  ? -7.623  -3.723  12.907  1.00 89.44 72  B 1 
ATOM 3776 C CZ2   . TRP B 2 72  ? -8.875  -3.829  15.450  1.00 89.06 72  B 1 
ATOM 3777 C CZ3   . TRP B 2 72  ? -7.198  -4.643  13.893  1.00 86.47 72  B 1 
ATOM 3778 C CH2   . TRP B 2 72  ? -7.818  -4.686  15.144  1.00 86.51 72  B 1 
ATOM 3779 N N     . ALA B 2 73  ? -5.927  -1.516  11.067  1.00 94.67 73  B 1 
ATOM 3780 C CA    . ALA B 2 73  ? -4.669  -1.948  11.655  1.00 94.41 73  B 1 
ATOM 3781 C C     . ALA B 2 73  ? -3.706  -0.772  11.858  1.00 94.54 73  B 1 
ATOM 3782 O O     . ALA B 2 73  ? -3.105  -0.653  12.926  1.00 93.22 73  B 1 
ATOM 3783 C CB    . ALA B 2 73  ? -4.044  -3.031  10.770  1.00 94.04 73  B 1 
ATOM 3784 N N     . MET B 2 74  ? -3.587  0.115   10.877  1.00 94.12 74  B 1 
ATOM 3785 C CA    . MET B 2 74  ? -2.741  1.303   10.973  1.00 93.85 74  B 1 
ATOM 3786 C C     . MET B 2 74  ? -3.187  2.244   12.090  1.00 93.87 74  B 1 
ATOM 3787 O O     . MET B 2 74  ? -2.360  2.626   12.912  1.00 91.87 74  B 1 
ATOM 3788 C CB    . MET B 2 74  ? -2.727  2.041   9.634   1.00 92.82 74  B 1 
ATOM 3789 C CG    . MET B 2 74  ? -1.925  1.249   8.596   1.00 89.15 74  B 1 
ATOM 3790 S SD    . MET B 2 74  ? -1.789  2.050   6.980   1.00 85.10 74  B 1 
ATOM 3791 C CE    . MET B 2 74  ? -0.866  3.515   7.508   1.00 75.59 74  B 1 
ATOM 3792 N N     . SER B 2 75  ? -4.479  2.538   12.175  1.00 93.19 75  B 1 
ATOM 3793 C CA    . SER B 2 75  ? -5.039  3.357   13.253  1.00 92.46 75  B 1 
ATOM 3794 C C     . SER B 2 75  ? -4.741  2.753   14.631  1.00 92.31 75  B 1 
ATOM 3795 O O     . SER B 2 75  ? -4.202  3.422   15.510  1.00 90.63 75  B 1 
ATOM 3796 C CB    . SER B 2 75  ? -6.539  3.513   13.026  1.00 91.02 75  B 1 
ATOM 3797 O OG    . SER B 2 75  ? -7.135  4.228   14.085  1.00 78.59 75  B 1 
ATOM 3798 N N     . ARG B 2 76  ? -4.992  1.445   14.820  1.00 91.50 76  B 1 
ATOM 3799 C CA    . ARG B 2 76  ? -4.770  0.774   16.112  1.00 90.85 76  B 1 
ATOM 3800 C C     . ARG B 2 76  ? -3.292  0.699   16.514  1.00 90.80 76  B 1 
ATOM 3801 O O     . ARG B 2 76  ? -2.988  0.679   17.706  1.00 87.92 76  B 1 
ATOM 3802 C CB    . ARG B 2 76  ? -5.396  -0.627  16.093  1.00 88.78 76  B 1 
ATOM 3803 C CG    . ARG B 2 76  ? -6.922  -0.609  15.985  1.00 80.37 76  B 1 
ATOM 3804 C CD    . ARG B 2 76  ? -7.644  -0.026  17.205  1.00 77.83 76  B 1 
ATOM 3805 N NE    . ARG B 2 76  ? -7.671  -0.977  18.334  1.00 72.26 76  B 1 
ATOM 3806 C CZ    . ARG B 2 76  ? -8.157  -0.732  19.547  1.00 67.13 76  B 1 
ATOM 3807 N NH1   . ARG B 2 76  ? -8.604  0.452   19.868  1.00 59.45 76  B 1 
ATOM 3808 N NH2   . ARG B 2 76  ? -8.219  -1.662  20.450  1.00 58.80 76  B 1 
ATOM 3809 N N     . LEU B 2 77  ? -2.385  0.654   15.546  1.00 90.90 77  B 1 
ATOM 3810 C CA    . LEU B 2 77  ? -0.941  0.545   15.770  1.00 90.79 77  B 1 
ATOM 3811 C C     . LEU B 2 77  ? -0.231  1.899   15.912  1.00 90.53 77  B 1 
ATOM 3812 O O     . LEU B 2 77  ? 0.988   1.905   16.075  1.00 87.24 77  B 1 
ATOM 3813 C CB    . LEU B 2 77  ? -0.325  -0.319  14.667  1.00 90.22 77  B 1 
ATOM 3814 C CG    . LEU B 2 77  ? -0.723  -1.812  14.722  1.00 88.73 77  B 1 
ATOM 3815 C CD1   . LEU B 2 77  ? -0.158  -2.526  13.501  1.00 85.07 77  B 1 
ATOM 3816 C CD2   . LEU B 2 77  ? -0.210  -2.517  15.984  1.00 84.86 77  B 1 
ATOM 3817 N N     . GLY B 2 78  ? -0.953  3.029   15.883  1.00 89.52 78  B 1 
ATOM 3818 C CA    . GLY B 2 78  ? -0.374  4.365   16.065  1.00 88.91 78  B 1 
ATOM 3819 C C     . GLY B 2 78  ? 0.171   4.997   14.790  1.00 89.54 78  B 1 
ATOM 3820 O O     . GLY B 2 78  ? 1.050   5.851   14.848  1.00 86.37 78  B 1 
ATOM 3821 N N     . PHE B 2 79  ? -0.329  4.558   13.629  1.00 90.62 79  B 1 
ATOM 3822 C CA    . PHE B 2 79  ? -0.099  5.167   12.322  1.00 90.72 79  B 1 
ATOM 3823 C C     . PHE B 2 79  ? -1.379  5.848   11.819  1.00 90.83 79  B 1 
ATOM 3824 O O     . PHE B 2 79  ? -1.704  5.785   10.633  1.00 88.23 79  B 1 
ATOM 3825 C CB    . PHE B 2 79  ? 0.434   4.127   11.339  1.00 90.30 79  B 1 
ATOM 3826 C CG    . PHE B 2 79  ? 1.740   3.480   11.730  1.00 90.43 79  B 1 
ATOM 3827 C CD1   . PHE B 2 79  ? 2.953   4.125   11.448  1.00 87.58 79  B 1 
ATOM 3828 C CD2   . PHE B 2 79  ? 1.750   2.243   12.387  1.00 87.72 79  B 1 
ATOM 3829 C CE1   . PHE B 2 79  ? 4.172   3.534   11.804  1.00 86.74 79  B 1 
ATOM 3830 C CE2   . PHE B 2 79  ? 2.966   1.643   12.752  1.00 87.03 79  B 1 
ATOM 3831 C CZ    . PHE B 2 79  ? 4.182   2.289   12.464  1.00 87.85 79  B 1 
ATOM 3832 N N     . ASP B 2 80  ? -2.149  6.430   12.741  1.00 89.35 80  B 1 
ATOM 3833 C CA    . ASP B 2 80  ? -3.384  7.157   12.479  1.00 88.50 80  B 1 
ATOM 3834 C C     . ASP B 2 80  ? -3.170  8.370   11.583  1.00 89.22 80  B 1 
ATOM 3835 O O     . ASP B 2 80  ? -3.994  8.596   10.692  1.00 86.78 80  B 1 
ATOM 3836 C CB    . ASP B 2 80  ? -4.074  7.522   13.805  1.00 85.23 80  B 1 
ATOM 3837 C CG    . ASP B 2 80  ? -3.160  8.164   14.847  1.00 79.85 80  B 1 
ATOM 3838 O OD1   . ASP B 2 80  ? -2.091  7.583   15.123  1.00 70.36 80  B 1 
ATOM 3839 O OD2   . ASP B 2 80  ? -3.587  9.155   15.467  1.00 71.86 80  B 1 
ATOM 3840 N N     . ASP B 2 81  ? -2.019  9.029   11.674  1.00 90.06 81  B 1 
ATOM 3841 C CA    . ASP B 2 81  ? -1.611  10.116  10.775  1.00 89.02 81  B 1 
ATOM 3842 C C     . ASP B 2 81  ? -1.690  9.714   9.291   1.00 90.10 81  B 1 
ATOM 3843 O O     . ASP B 2 81  ? -1.890  10.542  8.409   1.00 87.95 81  B 1 
ATOM 3844 C CB    . ASP B 2 81  ? -0.160  10.522  11.060  1.00 85.60 81  B 1 
ATOM 3845 C CG    . ASP B 2 81  ? 0.182   10.889  12.505  1.00 78.96 81  B 1 
ATOM 3846 O OD1   . ASP B 2 81  ? -0.747  11.125  13.294  1.00 69.69 81  B 1 
ATOM 3847 O OD2   . ASP B 2 81  ? 1.398   10.885  12.792  1.00 72.23 81  B 1 
ATOM 3848 N N     . TYR B 2 82  ? -1.525  8.420   8.984   1.00 91.01 82  B 1 
ATOM 3849 C CA    . TYR B 2 82  ? -1.549  7.913   7.617   1.00 91.64 82  B 1 
ATOM 3850 C C     . TYR B 2 82  ? -2.961  7.601   7.118   1.00 91.99 82  B 1 
ATOM 3851 O O     . TYR B 2 82  ? -3.166  7.419   5.917   1.00 90.25 82  B 1 
ATOM 3852 C CB    . TYR B 2 82  ? -0.649  6.670   7.475   1.00 91.27 82  B 1 
ATOM 3853 C CG    . TYR B 2 82  ? 0.834   6.799   7.795   1.00 91.71 82  B 1 
ATOM 3854 C CD1   . TYR B 2 82  ? 1.423   8.010   8.203   1.00 87.84 82  B 1 
ATOM 3855 C CD2   . TYR B 2 82  ? 1.659   5.657   7.670   1.00 88.11 82  B 1 
ATOM 3856 C CE1   . TYR B 2 82  ? 2.791   8.092   8.489   1.00 87.19 82  B 1 
ATOM 3857 C CE2   . TYR B 2 82  ? 3.031   5.734   7.948   1.00 87.33 82  B 1 
ATOM 3858 C CZ    . TYR B 2 82  ? 3.603   6.949   8.357   1.00 89.05 82  B 1 
ATOM 3859 O OH    . TYR B 2 82  ? 4.938   7.035   8.626   1.00 87.86 82  B 1 
ATOM 3860 N N     . VAL B 2 83  ? -3.954  7.503   8.009   1.00 91.83 83  B 1 
ATOM 3861 C CA    . VAL B 2 83  ? -5.300  7.026   7.661   1.00 92.01 83  B 1 
ATOM 3862 C C     . VAL B 2 83  ? -6.016  8.006   6.737   1.00 92.06 83  B 1 
ATOM 3863 O O     . VAL B 2 83  ? -6.548  7.578   5.713   1.00 90.80 83  B 1 
ATOM 3864 C CB    . VAL B 2 83  ? -6.134  6.735   8.927   1.00 91.53 83  B 1 
ATOM 3865 C CG1   . VAL B 2 83  ? -7.577  6.367   8.602   1.00 87.19 83  B 1 
ATOM 3866 C CG2   . VAL B 2 83  ? -5.519  5.558   9.689   1.00 87.56 83  B 1 
ATOM 3867 N N     . GLU B 2 84  ? -6.004  9.299   7.041   1.00 90.73 84  B 1 
ATOM 3868 C CA    . GLU B 2 84  ? -6.649  10.317  6.219   1.00 90.22 84  B 1 
ATOM 3869 C C     . GLU B 2 84  ? -6.074  10.366  4.786   1.00 90.66 84  B 1 
ATOM 3870 O O     . GLU B 2 84  ? -6.817  10.131  3.830   1.00 89.50 84  B 1 
ATOM 3871 C CB    . GLU B 2 84  ? -6.590  11.674  6.942   1.00 88.45 84  B 1 
ATOM 3872 C CG    . GLU B 2 84  ? -7.285  12.775  6.145   1.00 79.08 84  B 1 
ATOM 3873 C CD    . GLU B 2 84  ? -7.232  14.158  6.810   1.00 70.42 84  B 1 
ATOM 3874 O OE1   . GLU B 2 84  ? -7.883  15.077  6.262   1.00 62.66 84  B 1 
ATOM 3875 O OE2   . GLU B 2 84  ? -6.537  14.298  7.831   1.00 62.01 84  B 1 
ATOM 3876 N N     . PRO B 2 85  ? -4.756  10.557  4.574   1.00 91.10 85  B 1 
ATOM 3877 C CA    . PRO B 2 85  ? -4.205  10.605  3.226   1.00 90.56 85  B 1 
ATOM 3878 C C     . PRO B 2 85  ? -4.361  9.291   2.457   1.00 91.17 85  B 1 
ATOM 3879 O O     . PRO B 2 85  ? -4.574  9.312   1.241   1.00 89.20 85  B 1 
ATOM 3880 C CB    . PRO B 2 85  ? -2.731  10.968  3.420   1.00 88.76 85  B 1 
ATOM 3881 C CG    . PRO B 2 85  ? -2.432  10.552  4.855   1.00 85.65 85  B 1 
ATOM 3882 C CD    . PRO B 2 85  ? -3.734  10.829  5.570   1.00 89.22 85  B 1 
ATOM 3883 N N     . LEU B 2 86  ? -4.312  8.147   3.134   1.00 92.43 86  B 1 
ATOM 3884 C CA    . LEU B 2 86  ? -4.558  6.863   2.490   1.00 92.61 86  B 1 
ATOM 3885 C C     . LEU B 2 86  ? -6.035  6.661   2.129   1.00 92.97 86  B 1 
ATOM 3886 O O     . LEU B 2 86  ? -6.317  6.008   1.122   1.00 91.62 86  B 1 
ATOM 3887 C CB    . LEU B 2 86  ? -4.082  5.715   3.388   1.00 92.44 86  B 1 
ATOM 3888 C CG    . LEU B 2 86  ? -2.553  5.617   3.506   1.00 91.01 86  B 1 
ATOM 3889 C CD1   . LEU B 2 86  ? -2.233  4.536   4.524   1.00 87.55 86  B 1 
ATOM 3890 C CD2   . LEU B 2 86  ? -1.873  5.229   2.194   1.00 87.12 86  B 1 
ATOM 3891 N N     . SER B 2 87  ? -6.952  7.227   2.894   1.00 91.55 87  B 1 
ATOM 3892 C CA    . SER B 2 87  ? -8.378  7.209   2.564   1.00 91.41 87  B 1 
ATOM 3893 C C     . SER B 2 87  ? -8.672  8.046   1.325   1.00 91.49 87  B 1 
ATOM 3894 O O     . SER B 2 87  ? -9.380  7.586   0.433   1.00 89.59 87  B 1 
ATOM 3895 C CB    . SER B 2 87  ? -9.217  7.692   3.756   1.00 90.61 87  B 1 
ATOM 3896 O OG    . SER B 2 87  ? -9.008  6.848   4.858   1.00 82.95 87  B 1 
ATOM 3897 N N     . ILE B 2 88  ? -8.052  9.229   1.199   1.00 89.98 88  B 1 
ATOM 3898 C CA    . ILE B 2 88  ? -8.109  10.049  -0.009  1.00 88.90 88  B 1 
ATOM 3899 C C     . ILE B 2 88  ? -7.504  9.299   -1.205  1.00 89.24 88  B 1 
ATOM 3900 O O     . ILE B 2 88  ? -8.089  9.255   -2.286  1.00 87.69 88  B 1 
ATOM 3901 C CB    . ILE B 2 88  ? -7.396  11.408  0.220   1.00 87.72 88  B 1 
ATOM 3902 C CG1   . ILE B 2 88  ? -8.107  12.233  1.325   1.00 83.29 88  B 1 
ATOM 3903 C CG2   . ILE B 2 88  ? -7.348  12.227  -1.091  1.00 82.09 88  B 1 
ATOM 3904 C CD1   . ILE B 2 88  ? -7.288  13.421  1.836   1.00 75.49 88  B 1 
ATOM 3905 N N     . TYR B 2 89  ? -6.344  8.675   -1.004  1.00 91.11 89  B 1 
ATOM 3906 C CA    . TYR B 2 89  ? -5.695  7.866   -2.042  1.00 91.10 89  B 1 
ATOM 3907 C C     . TYR B 2 89  ? -6.566  6.686   -2.503  1.00 91.68 89  B 1 
ATOM 3908 O O     . TYR B 2 89  ? -6.664  6.414   -3.704  1.00 90.11 89  B 1 
ATOM 3909 C CB    . TYR B 2 89  ? -4.344  7.385   -1.504  1.00 90.27 89  B 1 
ATOM 3910 C CG    . TYR B 2 89  ? -3.520  6.603   -2.502  1.00 90.44 89  B 1 
ATOM 3911 C CD1   . TYR B 2 89  ? -3.532  5.198   -2.509  1.00 87.17 89  B 1 
ATOM 3912 C CD2   . TYR B 2 89  ? -2.719  7.295   -3.430  1.00 86.97 89  B 1 
ATOM 3913 C CE1   . TYR B 2 89  ? -2.743  4.486   -3.419  1.00 85.80 89  B 1 
ATOM 3914 C CE2   . TYR B 2 89  ? -1.925  6.593   -4.349  1.00 85.58 89  B 1 
ATOM 3915 C CZ    . TYR B 2 89  ? -1.937  5.190   -4.340  1.00 86.64 89  B 1 
ATOM 3916 O OH    . TYR B 2 89  ? -1.151  4.495   -5.226  1.00 85.16 89  B 1 
ATOM 3917 N N     . LEU B 2 90  ? -7.224  6.001   -1.573  1.00 91.94 90  B 1 
ATOM 3918 C CA    . LEU B 2 90  ? -8.153  4.921   -1.869  1.00 91.82 90  B 1 
ATOM 3919 C C     . LEU B 2 90  ? -9.383  5.417   -2.638  1.00 91.76 90  B 1 
ATOM 3920 O O     . LEU B 2 90  ? -9.806  4.756   -3.580  1.00 89.55 90  B 1 
ATOM 3921 C CB    . LEU B 2 90  ? -8.559  4.237   -0.551  1.00 91.49 90  B 1 
ATOM 3922 C CG    . LEU B 2 90  ? -9.588  3.098   -0.719  1.00 90.18 90  B 1 
ATOM 3923 C CD1   . LEU B 2 90  ? -9.043  1.945   -1.568  1.00 85.12 90  B 1 
ATOM 3924 C CD2   . LEU B 2 90  ? -9.965  2.540   0.660   1.00 84.82 90  B 1 
ATOM 3925 N N     . HIS B 2 91  ? -9.941  6.565   -2.253  1.00 90.76 91  B 1 
ATOM 3926 C CA    . HIS B 2 91  ? -11.088 7.141   -2.939  1.00 89.98 91  B 1 
ATOM 3927 C C     . HIS B 2 91  ? -10.776 7.413   -4.409  1.00 89.35 91  B 1 
ATOM 3928 O O     . HIS B 2 91  ? -11.486 6.920   -5.289  1.00 86.78 91  B 1 
ATOM 3929 C CB    . HIS B 2 91  ? -11.538 8.401   -2.196  1.00 88.70 91  B 1 
ATOM 3930 C CG    . HIS B 2 91  ? -12.845 8.933   -2.717  1.00 82.48 91  B 1 
ATOM 3931 N ND1   . HIS B 2 91  ? -14.058 8.276   -2.717  1.00 70.33 91  B 1 
ATOM 3932 C CD2   . HIS B 2 91  ? -13.065 10.163  -3.278  1.00 69.36 91  B 1 
ATOM 3933 C CE1   . HIS B 2 91  ? -14.975 9.095   -3.265  1.00 65.87 91  B 1 
ATOM 3934 N NE2   . HIS B 2 91  ? -14.403 10.242  -3.603  1.00 67.09 91  B 1 
ATOM 3935 N N     . ARG B 2 92  ? -9.638  8.054   -4.697  1.00 88.56 92  B 1 
ATOM 3936 C CA    . ARG B 2 92  ? -9.177  8.305   -6.075  1.00 86.38 92  B 1 
ATOM 3937 C C     . ARG B 2 92  ? -8.831  7.039   -6.875  1.00 85.55 92  B 1 
ATOM 3938 O O     . ARG B 2 92  ? -8.686  7.107   -8.085  1.00 81.55 92  B 1 
ATOM 3939 C CB    . ARG B 2 92  ? -7.935  9.201   -6.045  1.00 84.44 92  B 1 
ATOM 3940 C CG    . ARG B 2 92  ? -8.217  10.622  -5.519  1.00 75.31 92  B 1 
ATOM 3941 C CD    . ARG B 2 92  ? -6.916  11.405  -5.624  1.00 72.02 92  B 1 
ATOM 3942 N NE    . ARG B 2 92  ? -7.042  12.762  -5.071  1.00 66.06 92  B 1 
ATOM 3943 C CZ    . ARG B 2 92  ? -6.098  13.676  -5.081  1.00 60.24 92  B 1 
ATOM 3944 N NH1   . ARG B 2 92  ? -4.929  13.441  -5.608  1.00 56.07 92  B 1 
ATOM 3945 N NH2   . ARG B 2 92  ? -6.308  14.847  -4.550  1.00 54.25 92  B 1 
ATOM 3946 N N     . PHE B 2 93  ? -8.604  5.918   -6.219  1.00 86.73 93  B 1 
ATOM 3947 C CA    . PHE B 2 93  ? -8.400  4.640   -6.910  1.00 84.84 93  B 1 
ATOM 3948 C C     . PHE B 2 93  ? -9.725  3.947   -7.260  1.00 84.71 93  B 1 
ATOM 3949 O O     . PHE B 2 93  ? -9.748  3.096   -8.151  1.00 79.29 93  B 1 
ATOM 3950 C CB    . PHE B 2 93  ? -7.521  3.732   -6.044  1.00 81.78 93  B 1 
ATOM 3951 C CG    . PHE B 2 93  ? -7.291  2.346   -6.641  1.00 79.03 93  B 1 
ATOM 3952 C CD1   . PHE B 2 93  ? -8.020  1.242   -6.165  1.00 73.88 93  B 1 
ATOM 3953 C CD2   . PHE B 2 93  ? -6.404  2.177   -7.714  1.00 72.69 93  B 1 
ATOM 3954 C CE1   . PHE B 2 93  ? -7.861  -0.022  -6.751  1.00 69.24 93  B 1 
ATOM 3955 C CE2   . PHE B 2 93  ? -6.238  0.913   -8.308  1.00 69.55 93  B 1 
ATOM 3956 C CZ    . PHE B 2 93  ? -6.962  -0.182  -7.827  1.00 68.04 93  B 1 
ATOM 3957 N N     . ARG B 2 94  ? -10.783 4.267   -6.535  1.00 86.49 94  B 1 
ATOM 3958 C CA    . ARG B 2 94  ? -12.128 3.711   -6.758  1.00 83.19 94  B 1 
ATOM 3959 C C     . ARG B 2 94  ? -12.938 4.523   -7.774  1.00 80.98 94  B 1 
ATOM 3960 O O     . ARG B 2 94  ? -13.891 3.983   -8.315  1.00 74.49 94  B 1 
ATOM 3961 C CB    . ARG B 2 94  ? -12.878 3.646   -5.419  1.00 80.42 94  B 1 
ATOM 3962 C CG    . ARG B 2 94  ? -12.356 2.543   -4.479  1.00 76.19 94  B 1 
ATOM 3963 C CD    . ARG B 2 94  ? -13.115 2.603   -3.148  1.00 74.36 94  B 1 
ATOM 3964 N NE    . ARG B 2 94  ? -12.767 1.484   -2.252  1.00 71.27 94  B 1 
ATOM 3965 C CZ    . ARG B 2 94  ? -13.213 1.295   -1.030  1.00 70.50 94  B 1 
ATOM 3966 N NH1   . ARG B 2 94  ? -14.025 2.154   -0.462  1.00 68.27 94  B 1 
ATOM 3967 N NH2   . ARG B 2 94  ? -12.864 0.246   -0.354  1.00 67.05 94  B 1 
ATOM 3968 N N     . GLU B 2 95  ? -12.582 5.787   -7.978  1.00 79.75 95  B 1 
ATOM 3969 C CA    . GLU B 2 95  ? -13.133 6.641   -9.031  1.00 77.83 95  B 1 
ATOM 3970 C C     . GLU B 2 95  ? -12.584 6.269   -10.423 1.00 72.36 95  B 1 
ATOM 3971 O O     . GLU B 2 95  ? -11.418 5.840   -10.516 1.00 65.02 95  B 1 
ATOM 3972 C CB    . GLU B 2 95  ? -12.882 8.136   -8.713  1.00 68.50 95  B 1 
ATOM 3973 C CG    . GLU B 2 95  ? -13.717 8.621   -7.517  1.00 60.74 95  B 1 
ATOM 3974 C CD    . GLU B 2 95  ? -13.608 10.145  -7.245  1.00 52.14 95  B 1 
ATOM 3975 O OE1   . GLU B 2 95  ? -14.576 10.709  -6.710  1.00 48.30 95  B 1 
ATOM 3976 O OE2   . GLU B 2 95  ? -12.546 10.739  -7.543  1.00 51.96 95  B 1 
ATOM 3977 O OXT   . GLU B 2 95  ? -13.354 6.397   -11.405 1.00 56.49 95  B 1 
ATOM 3978 N N     . HIS C 3 1   ? -19.644 19.334  -37.066 1.00 28.61 1   C 1 
ATOM 3979 C CA    . HIS C 3 1   ? -19.763 18.643  -35.785 1.00 32.51 1   C 1 
ATOM 3980 C C     . HIS C 3 1   ? -18.365 18.185  -35.388 1.00 33.02 1   C 1 
ATOM 3981 O O     . HIS C 3 1   ? -17.903 17.178  -35.910 1.00 31.76 1   C 1 
ATOM 3982 C CB    . HIS C 3 1   ? -20.727 17.468  -35.877 1.00 31.09 1   C 1 
ATOM 3983 C CG    . HIS C 3 1   ? -22.169 17.913  -35.832 1.00 26.83 1   C 1 
ATOM 3984 N ND1   . HIS C 3 1   ? -22.916 18.131  -34.689 1.00 24.02 1   C 1 
ATOM 3985 C CD2   . HIS C 3 1   ? -22.983 18.217  -36.889 1.00 24.48 1   C 1 
ATOM 3986 C CE1   . HIS C 3 1   ? -24.136 18.548  -35.048 1.00 22.95 1   C 1 
ATOM 3987 N NE2   . HIS C 3 1   ? -24.212 18.631  -36.395 1.00 24.37 1   C 1 
ATOM 3988 N N     . ALA C 3 2   ? -17.673 18.958  -34.557 1.00 27.31 2   C 1 
ATOM 3989 C CA    . ALA C 3 2   ? -16.480 18.461  -33.899 1.00 30.08 2   C 1 
ATOM 3990 C C     . ALA C 3 2   ? -16.963 17.400  -32.903 1.00 29.08 2   C 1 
ATOM 3991 O O     . ALA C 3 2   ? -17.486 17.746  -31.843 1.00 28.54 2   C 1 
ATOM 3992 C CB    . ALA C 3 2   ? -15.736 19.626  -33.230 1.00 29.22 2   C 1 
ATOM 3993 N N     . VAL C 3 3   ? -16.900 16.135  -33.319 1.00 29.23 3   C 1 
ATOM 3994 C CA    . VAL C 3 3   ? -17.033 15.028  -32.392 1.00 33.74 3   C 1 
ATOM 3995 C C     . VAL C 3 3   ? -15.846 15.214  -31.459 1.00 32.15 3   C 1 
ATOM 3996 O O     . VAL C 3 3   ? -14.706 15.070  -31.894 1.00 30.32 3   C 1 
ATOM 3997 C CB    . VAL C 3 3   ? -17.007 13.664  -33.100 1.00 31.47 3   C 1 
ATOM 3998 C CG1   . VAL C 3 3   ? -17.309 12.535  -32.112 1.00 27.66 3   C 1 
ATOM 3999 C CG2   . VAL C 3 3   ? -18.059 13.593  -34.219 1.00 31.25 3   C 1 
ATOM 4000 N N     . ALA C 3 4   ? -16.105 15.662  -30.247 1.00 29.22 4   C 1 
ATOM 4001 C CA    . ALA C 3 4   ? -15.129 15.566  -29.198 1.00 31.34 4   C 1 
ATOM 4002 C C     . ALA C 3 4   ? -14.878 14.064  -29.057 1.00 30.25 4   C 1 
ATOM 4003 O O     . ALA C 3 4   ? -15.712 13.350  -28.521 1.00 30.12 4   C 1 
ATOM 4004 C CB    . ALA C 3 4   ? -15.673 16.223  -27.926 1.00 30.77 4   C 1 
ATOM 4005 N N     . GLU C 3 5   ? -13.780 13.591  -29.657 1.00 32.34 5   C 1 
ATOM 4006 C CA    . GLU C 3 5   ? -13.157 12.371  -29.190 1.00 36.21 5   C 1 
ATOM 4007 C C     . GLU C 3 5   ? -12.874 12.651  -27.712 1.00 35.98 5   C 1 
ATOM 4008 O O     . GLU C 3 5   ? -11.943 13.371  -27.373 1.00 34.80 5   C 1 
ATOM 4009 C CB    . GLU C 3 5   ? -11.895 12.030  -29.997 1.00 33.51 5   C 1 
ATOM 4010 C CG    . GLU C 3 5   ? -12.238 11.504  -31.407 1.00 28.86 5   C 1 
ATOM 4011 C CD    . GLU C 3 5   ? -11.017 11.091  -32.245 1.00 27.87 5   C 1 
ATOM 4012 O OE1   . GLU C 3 5   ? -11.203 10.225  -33.135 1.00 26.03 5   C 1 
ATOM 4013 O OE2   . GLU C 3 5   ? -9.922  11.681  -32.060 1.00 29.35 5   C 1 
ATOM 4014 N N     . GLU C 3 6   ? -13.775 12.188  -26.865 1.00 32.40 6   C 1 
ATOM 4015 C CA    . GLU C 3 6   ? -13.417 11.886  -25.501 1.00 34.49 6   C 1 
ATOM 4016 C C     . GLU C 3 6   ? -12.282 10.877  -25.638 1.00 33.84 6   C 1 
ATOM 4017 O O     . GLU C 3 6   ? -12.502 9.686   -25.821 1.00 34.16 6   C 1 
ATOM 4018 C CB    . GLU C 3 6   ? -14.606 11.314  -24.708 1.00 32.81 6   C 1 
ATOM 4019 C CG    . GLU C 3 6   ? -15.664 12.381  -24.355 1.00 30.01 6   C 1 
ATOM 4020 C CD    . GLU C 3 6   ? -16.812 11.861  -23.488 1.00 31.09 6   C 1 
ATOM 4021 O OE1   . GLU C 3 6   ? -17.414 12.700  -22.780 1.00 29.18 6   C 1 
ATOM 4022 O OE2   . GLU C 3 6   ? -17.142 10.647  -23.544 1.00 30.04 6   C 1 
ATOM 4023 N N     . GLU C 3 7   ? -11.049 11.393  -25.664 1.00 32.14 7   C 1 
ATOM 4024 C CA    . GLU C 3 7   ? -9.912  10.595  -25.269 1.00 34.45 7   C 1 
ATOM 4025 C C     . GLU C 3 7   ? -10.336 10.004  -23.930 1.00 34.12 7   C 1 
ATOM 4026 O O     . GLU C 3 7   ? -10.430 10.714  -22.935 1.00 34.04 7   C 1 
ATOM 4027 C CB    . GLU C 3 7   ? -8.628  11.425  -25.109 1.00 32.21 7   C 1 
ATOM 4028 C CG    . GLU C 3 7   ? -7.865  11.683  -26.418 1.00 28.16 7   C 1 
ATOM 4029 C CD    . GLU C 3 7   ? -6.470  12.277  -26.181 1.00 28.12 7   C 1 
ATOM 4030 O OE1   . GLU C 3 7   ? -5.549  11.955  -26.952 1.00 25.77 7   C 1 
ATOM 4031 O OE2   . GLU C 3 7   ? -6.296  13.067  -25.213 1.00 29.24 7   C 1 
ATOM 4032 N N     . GLU C 3 8   ? -10.689 8.720   -23.955 1.00 31.96 8   C 1 
ATOM 4033 C CA    . GLU C 3 8   ? -10.743 7.921   -22.750 1.00 33.36 8   C 1 
ATOM 4034 C C     . GLU C 3 8   ? -9.405  8.179   -22.077 1.00 32.84 8   C 1 
ATOM 4035 O O     . GLU C 3 8   ? -8.369  7.715   -22.552 1.00 32.52 8   C 1 
ATOM 4036 C CB    . GLU C 3 8   ? -10.905 6.418   -23.044 1.00 31.72 8   C 1 
ATOM 4037 C CG    . GLU C 3 8   ? -12.322 5.988   -23.422 1.00 27.98 8   C 1 
ATOM 4038 C CD    . GLU C 3 8   ? -12.471 4.461   -23.513 1.00 28.15 8   C 1 
ATOM 4039 O OE1   . GLU C 3 8   ? -13.589 3.951   -23.279 1.00 25.03 8   C 1 
ATOM 4040 O OE2   . GLU C 3 8   ? -11.460 3.757   -23.798 1.00 27.90 8   C 1 
ATOM 4041 N N     . ALA C 3 9   ? -9.415  9.033   -21.064 1.00 34.04 9   C 1 
ATOM 4042 C CA    . ALA C 3 9   ? -8.224  9.369   -20.326 1.00 34.34 9   C 1 
ATOM 4043 C C     . ALA C 3 9   ? -7.759  8.031   -19.753 1.00 34.28 9   C 1 
ATOM 4044 O O     . ALA C 3 9   ? -8.341  7.569   -18.772 1.00 34.33 9   C 1 
ATOM 4045 C CB    . ALA C 3 9   ? -8.564  10.408  -19.256 1.00 32.53 9   C 1 
ATOM 4046 N N     . GLU C 3 10  ? -6.811  7.375   -20.444 1.00 39.00 10  C 1 
ATOM 4047 C CA    . GLU C 3 10  ? -6.313  6.054   -20.070 1.00 41.01 10  C 1 
ATOM 4048 C C     . GLU C 3 10  ? -5.929  6.181   -18.612 1.00 40.99 10  C 1 
ATOM 4049 O O     . GLU C 3 10  ? -4.982  6.904   -18.284 1.00 40.70 10  C 1 
ATOM 4050 C CB    . GLU C 3 10  ? -5.090  5.608   -20.878 1.00 38.49 10  C 1 
ATOM 4051 C CG    . GLU C 3 10  ? -5.377  4.907   -22.204 1.00 33.59 10  C 1 
ATOM 4052 C CD    . GLU C 3 10  ? -4.148  4.140   -22.740 1.00 32.85 10  C 1 
ATOM 4053 O OE1   . GLU C 3 10  ? -4.331  3.147   -23.474 1.00 29.18 10  C 1 
ATOM 4054 O OE2   . GLU C 3 10  ? -3.002  4.479   -22.350 1.00 31.85 10  C 1 
ATOM 4055 N N     . ALA C 3 11  ? -6.748  5.604   -17.732 1.00 44.25 11  C 1 
ATOM 4056 C CA    . ALA C 3 11  ? -6.644  5.829   -16.307 1.00 43.74 11  C 1 
ATOM 4057 C C     . ALA C 3 11  ? -5.233  5.380   -15.912 1.00 44.88 11  C 1 
ATOM 4058 O O     . ALA C 3 11  ? -4.993  4.173   -15.814 1.00 44.39 11  C 1 
ATOM 4059 C CB    . ALA C 3 11  ? -7.743  5.055   -15.579 1.00 41.35 11  C 1 
ATOM 4060 N N     . GLN C 3 12  ? -4.274  6.337   -15.829 1.00 52.71 12  C 1 
ATOM 4061 C CA    . GLN C 3 12  ? -2.877  5.981   -15.702 1.00 53.54 12  C 1 
ATOM 4062 C C     . GLN C 3 12  ? -2.779  5.117   -14.461 1.00 55.43 12  C 1 
ATOM 4063 O O     . GLN C 3 12  ? -3.088  5.590   -13.369 1.00 52.93 12  C 1 
ATOM 4064 C CB    . GLN C 3 12  ? -1.949  7.199   -15.566 1.00 49.20 12  C 1 
ATOM 4065 C CG    . GLN C 3 12  ? -1.561  7.796   -16.919 1.00 42.32 12  C 1 
ATOM 4066 C CD    . GLN C 3 12  ? -0.219  8.539   -16.884 1.00 36.91 12  C 1 
ATOM 4067 O OE1   . GLN C 3 12  ? 0.485   8.618   -15.888 1.00 35.25 12  C 1 
ATOM 4068 N NE2   . GLN C 3 12  ? 0.200   9.072   -18.015 1.00 33.97 12  C 1 
ATOM 4069 N N     . PRO C 3 13  ? -2.466  3.812   -14.636 1.00 57.20 13  C 1 
ATOM 4070 C CA    . PRO C 3 13  ? -2.614  2.884   -13.540 1.00 57.49 13  C 1 
ATOM 4071 C C     . PRO C 3 13  ? -1.741  3.394   -12.408 1.00 60.36 13  C 1 
ATOM 4072 O O     . PRO C 3 13  ? -0.551  3.624   -12.618 1.00 59.38 13  C 1 
ATOM 4073 C CB    . PRO C 3 13  ? -2.162  1.515   -14.079 1.00 52.56 13  C 1 
ATOM 4074 C CG    . PRO C 3 13  ? -1.306  1.867   -15.281 1.00 50.81 13  C 1 
ATOM 4075 C CD    . PRO C 3 13  ? -1.939  3.153   -15.802 1.00 51.68 13  C 1 
ATOM 4076 N N     . LEU C 3 14  ? -2.361  3.639   -11.250 1.00 69.25 14  C 1 
ATOM 4077 C CA    . LEU C 3 14  ? -1.747  4.274   -10.087 1.00 69.25 14  C 1 
ATOM 4078 C C     . LEU C 3 14  ? -0.368  3.663   -9.823  1.00 72.18 14  C 1 
ATOM 4079 O O     . LEU C 3 14  ? -0.235  2.566   -9.269  1.00 67.65 14  C 1 
ATOM 4080 C CB    . LEU C 3 14  ? -2.718  4.095   -8.901  1.00 63.30 14  C 1 
ATOM 4081 C CG    . LEU C 3 14  ? -3.538  5.356   -8.631  1.00 55.73 14  C 1 
ATOM 4082 C CD1   . LEU C 3 14  ? -4.898  5.016   -8.050  1.00 50.85 14  C 1 
ATOM 4083 C CD2   . LEU C 3 14  ? -2.759  6.249   -7.672  1.00 52.42 14  C 1 
ATOM 4084 N N     . GLN C 3 15  ? 0.683   4.330   -10.324 1.00 76.18 15  C 1 
ATOM 4085 C CA    . GLN C 3 15  ? 2.020   3.771   -10.304 1.00 78.35 15  C 1 
ATOM 4086 C C     . GLN C 3 15  ? 2.611   3.976   -8.916  1.00 80.52 15  C 1 
ATOM 4087 O O     . GLN C 3 15  ? 3.165   5.018   -8.581  1.00 75.57 15  C 1 
ATOM 4088 C CB    . GLN C 3 15  ? 2.922   4.346   -11.401 1.00 71.43 15  C 1 
ATOM 4089 C CG    . GLN C 3 15  ? 2.579   3.802   -12.789 1.00 61.38 15  C 1 
ATOM 4090 C CD    . GLN C 3 15  ? 3.666   4.063   -13.835 1.00 53.75 15  C 1 
ATOM 4091 O OE1   . GLN C 3 15  ? 4.785   4.451   -13.542 1.00 49.34 15  C 1 
ATOM 4092 N NE2   . GLN C 3 15  ? 3.382   3.819   -15.099 1.00 45.06 15  C 1 
ATOM 4093 N N     . THR C 3 16  ? 2.518   2.926   -8.107  1.00 83.52 16  C 1 
ATOM 4094 C CA    . THR C 3 16  ? 3.191   2.888   -6.818  1.00 84.74 16  C 1 
ATOM 4095 C C     . THR C 3 16  ? 4.707   2.939   -7.007  1.00 86.98 16  C 1 
ATOM 4096 O O     . THR C 3 16  ? 5.257   2.263   -7.881  1.00 83.06 16  C 1 
ATOM 4097 C CB    . THR C 3 16  ? 2.796   1.640   -6.015  1.00 81.09 16  C 1 
ATOM 4098 O OG1   . THR C 3 16  ? 3.117   0.452   -6.706  1.00 71.68 16  C 1 
ATOM 4099 C CG2   . THR C 3 16  ? 1.296   1.606   -5.726  1.00 71.11 16  C 1 
ATOM 4100 N N     . ALA C 3 17  ? 5.412   3.700   -6.157  1.00 89.65 17  C 1 
ATOM 4101 C CA    . ALA C 3 17  ? 6.874   3.725   -6.165  1.00 90.08 17  C 1 
ATOM 4102 C C     . ALA C 3 17  ? 7.494   2.351   -5.847  1.00 91.64 17  C 1 
ATOM 4103 O O     . ALA C 3 17  ? 8.606   2.031   -6.294  1.00 88.34 17  C 1 
ATOM 4104 C CB    . ALA C 3 17  ? 7.337   4.774   -5.156  1.00 87.21 17  C 1 
ATOM 4105 N N     . LEU C 3 18  ? 6.759   1.527   -5.109  1.00 92.55 18  C 1 
ATOM 4106 C CA    . LEU C 3 18  ? 7.127   0.167   -4.738  1.00 93.04 18  C 1 
ATOM 4107 C C     . LEU C 3 18  ? 6.407   -0.871  -5.619  1.00 93.14 18  C 1 
ATOM 4108 O O     . LEU C 3 18  ? 5.213   -0.750  -5.887  1.00 91.02 18  C 1 
ATOM 4109 C CB    . LEU C 3 18  ? 6.830   -0.047  -3.245  1.00 93.02 18  C 1 
ATOM 4110 C CG    . LEU C 3 18  ? 7.620   0.880   -2.305  1.00 92.88 18  C 1 
ATOM 4111 C CD1   . LEU C 3 18  ? 7.195   0.630   -0.861  1.00 89.61 18  C 1 
ATOM 4112 C CD2   . LEU C 3 18  ? 9.138   0.645   -2.402  1.00 88.82 18  C 1 
ATOM 4113 N N     . PRO C 3 19  ? 7.097   -1.953  -6.042  1.00 92.25 19  C 1 
ATOM 4114 C CA    . PRO C 3 19  ? 6.476   -2.964  -6.892  1.00 91.68 19  C 1 
ATOM 4115 C C     . PRO C 3 19  ? 5.437   -3.783  -6.123  1.00 92.47 19  C 1 
ATOM 4116 O O     . PRO C 3 19  ? 5.792   -4.630  -5.289  1.00 91.37 19  C 1 
ATOM 4117 C CB    . PRO C 3 19  ? 7.642   -3.797  -7.427  1.00 89.89 19  C 1 
ATOM 4118 C CG    . PRO C 3 19  ? 8.726   -3.649  -6.355  1.00 86.89 19  C 1 
ATOM 4119 C CD    . PRO C 3 19  ? 8.500   -2.238  -5.816  1.00 89.48 19  C 1 
ATOM 4120 N N     . LEU C 3 20  ? 4.152   -3.657  -6.487  1.00 91.40 20  C 1 
ATOM 4121 C CA    . LEU C 3 20  ? 3.030   -4.370  -5.858  1.00 91.57 20  C 1 
ATOM 4122 C C     . LEU C 3 20  ? 3.232   -5.898  -5.782  1.00 92.29 20  C 1 
ATOM 4123 O O     . LEU C 3 20  ? 2.808   -6.544  -4.826  1.00 91.31 20  C 1 
ATOM 4124 C CB    . LEU C 3 20  ? 1.732   -4.089  -6.640  1.00 90.66 20  C 1 
ATOM 4125 C CG    . LEU C 3 20  ? 1.165   -2.673  -6.529  1.00 87.46 20  C 1 
ATOM 4126 C CD1   . LEU C 3 20  ? -0.057  -2.537  -7.440  1.00 81.41 20  C 1 
ATOM 4127 C CD2   . LEU C 3 20  ? 0.729   -2.362  -5.090  1.00 80.59 20  C 1 
ATOM 4128 N N     . GLY C 3 21  ? 3.879   -6.484  -6.782  1.00 90.22 21  C 1 
ATOM 4129 C CA    . GLY C 3 21  ? 4.193   -7.918  -6.775  1.00 89.37 21  C 1 
ATOM 4130 C C     . GLY C 3 21  ? 5.113   -8.323  -5.622  1.00 90.22 21  C 1 
ATOM 4131 O O     . GLY C 3 21  ? 4.957   -9.418  -5.067  1.00 89.11 21  C 1 
ATOM 4132 N N     . ARG C 3 22  ? 6.049   -7.453  -5.236  1.00 92.59 22  C 1 
ATOM 4133 C CA    . ARG C 3 22  ? 6.952   -7.694  -4.104  1.00 92.20 22  C 1 
ATOM 4134 C C     . ARG C 3 22  ? 6.234   -7.441  -2.778  1.00 93.04 22  C 1 
ATOM 4135 O O     . ARG C 3 22  ? 6.338   -8.285  -1.905  1.00 92.14 22  C 1 
ATOM 4136 C CB    . ARG C 3 22  ? 8.232   -6.858  -4.271  1.00 91.05 22  C 1 
ATOM 4137 C CG    . ARG C 3 22  ? 9.317   -7.145  -3.204  1.00 83.07 22  C 1 
ATOM 4138 C CD    . ARG C 3 22  ? 9.855   -8.582  -3.200  1.00 82.21 22  C 1 
ATOM 4139 N NE    . ARG C 3 22  ? 10.650  -8.894  -4.411  1.00 79.65 22  C 1 
ATOM 4140 C CZ    . ARG C 3 22  ? 11.975  -8.823  -4.543  1.00 78.12 22  C 1 
ATOM 4141 N NH1   . ARG C 3 22  ? 12.752  -8.418  -3.588  1.00 69.57 22  C 1 
ATOM 4142 N NH2   . ARG C 3 22  ? 12.559  -9.183  -5.651  1.00 72.29 22  C 1 
ATOM 4143 N N     . VAL C 3 23  ? 5.433   -6.378  -2.678  1.00 94.07 23  C 1 
ATOM 4144 C CA    . VAL C 3 23  ? 4.570   -6.120  -1.514  1.00 94.64 23  C 1 
ATOM 4145 C C     . VAL C 3 23  ? 3.693   -7.337  -1.214  1.00 94.75 23  C 1 
ATOM 4146 O O     . VAL C 3 23  ? 3.783   -7.920  -0.136  1.00 93.73 23  C 1 
ATOM 4147 C CB    . VAL C 3 23  ? 3.707   -4.857  -1.733  1.00 94.70 23  C 1 
ATOM 4148 C CG1   . VAL C 3 23  ? 2.770   -4.599  -0.547  1.00 93.03 23  C 1 
ATOM 4149 C CG2   . VAL C 3 23  ? 4.577   -3.617  -1.931  1.00 92.96 23  C 1 
ATOM 4150 N N     . LYS C 3 24  ? 2.951   -7.856  -2.216  1.00 93.46 24  C 1 
ATOM 4151 C CA    . LYS C 3 24  ? 2.121   -9.062  -2.081  1.00 92.87 24  C 1 
ATOM 4152 C C     . LYS C 3 24  ? 2.916   -10.317 -1.705  1.00 92.89 24  C 1 
ATOM 4153 O O     . LYS C 3 24  ? 2.350   -11.237 -1.125  1.00 91.84 24  C 1 
ATOM 4154 C CB    . LYS C 3 24  ? 1.361   -9.328  -3.392  1.00 91.76 24  C 1 
ATOM 4155 C CG    . LYS C 3 24  ? 0.238   -8.304  -3.638  1.00 87.70 24  C 1 
ATOM 4156 C CD    . LYS C 3 24  ? -0.482  -8.542  -4.967  1.00 82.70 24  C 1 
ATOM 4157 C CE    . LYS C 3 24  ? -1.543  -7.450  -5.119  1.00 75.61 24  C 1 
ATOM 4158 N NZ    . LYS C 3 24  ? -2.384  -7.554  -6.339  1.00 67.87 24  C 1 
ATOM 4159 N N     . ARG C 3 25  ? 4.187   -10.410 -2.095  1.00 92.54 25  C 1 
ATOM 4160 C CA    . ARG C 3 25  ? 5.057   -11.528 -1.718  1.00 92.20 25  C 1 
ATOM 4161 C C     . ARG C 3 25  ? 5.420   -11.454 -0.236  1.00 92.53 25  C 1 
ATOM 4162 O O     . ARG C 3 25  ? 5.272   -12.462 0.438   1.00 91.37 25  C 1 
ATOM 4163 C CB    . ARG C 3 25  ? 6.297   -11.561 -2.615  1.00 91.24 25  C 1 
ATOM 4164 C CG    . ARG C 3 25  ? 7.103   -12.862 -2.428  1.00 83.76 25  C 1 
ATOM 4165 C CD    . ARG C 3 25  ? 8.406   -12.836 -3.241  1.00 81.13 25  C 1 
ATOM 4166 N NE    . ARG C 3 25  ? 8.151   -12.699 -4.694  1.00 73.05 25  C 1 
ATOM 4167 C CZ    . ARG C 3 25  ? 9.069   -12.439 -5.620  1.00 66.93 25  C 1 
ATOM 4168 N NH1   . ARG C 3 25  ? 10.318  -12.276 -5.322  1.00 60.47 25  C 1 
ATOM 4169 N NH2   . ARG C 3 25  ? 8.734   -12.332 -6.873  1.00 59.27 25  C 1 
ATOM 4170 N N     . ILE C 3 26  ? 5.820   -10.272 0.249   1.00 94.01 26  C 1 
ATOM 4171 C CA    . ILE C 3 26  ? 6.176   -10.037 1.653   1.00 94.14 26  C 1 
ATOM 4172 C C     . ILE C 3 26  ? 4.961   -10.265 2.559   1.00 94.29 26  C 1 
ATOM 4173 O O     . ILE C 3 26  ? 5.058   -11.034 3.509   1.00 93.10 26  C 1 
ATOM 4174 C CB    . ILE C 3 26  ? 6.783   -8.627  1.826   1.00 94.08 26  C 1 
ATOM 4175 C CG1   . ILE C 3 26  ? 8.120   -8.524  1.048   1.00 92.42 26  C 1 
ATOM 4176 C CG2   . ILE C 3 26  ? 7.024   -8.319  3.317   1.00 92.03 26  C 1 
ATOM 4177 C CD1   . ILE C 3 26  ? 8.630   -7.089  0.872   1.00 85.36 26  C 1 
ATOM 4178 N N     . MET C 3 27  ? 3.785   -9.730  2.200   1.00 94.56 27  C 1 
ATOM 4179 C CA    . MET C 3 27  ? 2.528   -9.989  2.917   1.00 94.65 27  C 1 
ATOM 4180 C C     . MET C 3 27  ? 2.219   -11.487 3.064   1.00 94.23 27  C 1 
ATOM 4181 O O     . MET C 3 27  ? 1.603   -11.924 4.032   1.00 92.75 27  C 1 
ATOM 4182 C CB    . MET C 3 27  ? 1.362   -9.335  2.165   1.00 94.86 27  C 1 
ATOM 4183 C CG    . MET C 3 27  ? 1.403   -7.806  2.117   1.00 93.78 27  C 1 
ATOM 4184 S SD    . MET C 3 27  ? 0.055   -7.117  1.122   1.00 91.74 27  C 1 
ATOM 4185 C CE    . MET C 3 27  ? -1.277  -7.153  2.348   1.00 82.66 27  C 1 
ATOM 4186 N N     . ARG C 3 28  ? 2.611   -12.309 2.080   1.00 92.40 28  C 1 
ATOM 4187 C CA    . ARG C 3 28  ? 2.351   -13.751 2.037   1.00 91.66 28  C 1 
ATOM 4188 C C     . ARG C 3 28  ? 3.445   -14.613 2.666   1.00 91.39 28  C 1 
ATOM 4189 O O     . ARG C 3 28  ? 3.321   -15.841 2.581   1.00 88.77 28  C 1 
ATOM 4190 C CB    . ARG C 3 28  ? 2.098   -14.192 0.600   1.00 90.41 28  C 1 
ATOM 4191 C CG    . ARG C 3 28  ? 0.753   -13.686 0.075   1.00 85.15 28  C 1 
ATOM 4192 C CD    . ARG C 3 28  ? 0.645   -14.074 -1.392  1.00 79.85 28  C 1 
ATOM 4193 N NE    . ARG C 3 28  ? -0.611  -13.588 -1.988  1.00 73.44 28  C 1 
ATOM 4194 C CZ    . ARG C 3 28  ? -0.998  -13.798 -3.228  1.00 65.39 28  C 1 
ATOM 4195 N NH1   . ARG C 3 28  ? -0.272  -14.489 -4.065  1.00 58.72 28  C 1 
ATOM 4196 N NH2   . ARG C 3 28  ? -2.122  -13.294 -3.656  1.00 59.43 28  C 1 
ATOM 4197 N N     . VAL C 3 29  ? 4.482   -14.022 3.234   1.00 92.62 29  C 1 
ATOM 4198 C CA    . VAL C 3 29  ? 5.465   -14.733 4.060   1.00 92.04 29  C 1 
ATOM 4199 C C     . VAL C 3 29  ? 4.778   -15.316 5.298   1.00 91.76 29  C 1 
ATOM 4200 O O     . VAL C 3 29  ? 5.068   -16.457 5.668   1.00 89.15 29  C 1 
ATOM 4201 C CB    . VAL C 3 29  ? 6.627   -13.803 4.440   1.00 90.81 29  C 1 
ATOM 4202 C CG1   . VAL C 3 29  ? 7.570   -14.443 5.453   1.00 83.40 29  C 1 
ATOM 4203 C CG2   . VAL C 3 29  ? 7.463   -13.454 3.201   1.00 83.23 29  C 1 
ATOM 4204 N N     . ASP C 3 30  ? 3.813   -14.587 5.855   1.00 92.10 30  C 1 
ATOM 4205 C CA    . ASP C 3 30  ? 2.900   -15.142 6.855   1.00 91.40 30  C 1 
ATOM 4206 C C     . ASP C 3 30  ? 1.970   -16.179 6.201   1.00 91.38 30  C 1 
ATOM 4207 O O     . ASP C 3 30  ? 1.189   -15.880 5.294   1.00 88.88 30  C 1 
ATOM 4208 C CB    . ASP C 3 30  ? 2.140   -13.999 7.539   1.00 90.14 30  C 1 
ATOM 4209 C CG    . ASP C 3 30  ? 1.255   -14.466 8.708   1.00 88.00 30  C 1 
ATOM 4210 O OD1   . ASP C 3 30  ? 1.042   -15.683 8.842   1.00 81.97 30  C 1 
ATOM 4211 O OD2   . ASP C 3 30  ? 0.773   -13.596 9.454   1.00 81.75 30  C 1 
ATOM 4212 N N     . SER C 3 31  ? 2.081   -17.445 6.642   1.00 91.66 31  C 1 
ATOM 4213 C CA    . SER C 3 31  ? 1.287   -18.553 6.130   1.00 90.78 31  C 1 
ATOM 4214 C C     . SER C 3 31  ? -0.207  -18.421 6.418   1.00 90.70 31  C 1 
ATOM 4215 O O     . SER C 3 31  ? -1.027  -18.966 5.674   1.00 87.24 31  C 1 
ATOM 4216 C CB    . SER C 3 31  ? 1.820   -19.876 6.694   1.00 88.88 31  C 1 
ATOM 4217 O OG    . SER C 3 31  ? 1.769   -19.869 8.104   1.00 78.72 31  C 1 
ATOM 4218 N N     . GLU C 3 32  ? -0.580  -17.655 7.440   1.00 91.85 32  C 1 
ATOM 4219 C CA    . GLU C 3 32  ? -1.978  -17.407 7.817   1.00 91.15 32  C 1 
ATOM 4220 C C     . GLU C 3 32  ? -2.691  -16.458 6.846   1.00 91.02 32  C 1 
ATOM 4221 O O     . GLU C 3 32  ? -3.909  -16.533 6.681   1.00 88.02 32  C 1 
ATOM 4222 C CB    . GLU C 3 32  ? -2.033  -16.837 9.235   1.00 89.82 32  C 1 
ATOM 4223 C CG    . GLU C 3 32  ? -1.492  -17.797 10.303  1.00 83.46 32  C 1 
ATOM 4224 C CD    . GLU C 3 32  ? -1.684  -17.238 11.720  1.00 78.97 32  C 1 
ATOM 4225 O OE1   . GLU C 3 32  ? -1.553  -18.008 12.681  1.00 71.84 32  C 1 
ATOM 4226 O OE2   . GLU C 3 32  ? -1.963  -16.025 11.865  1.00 71.89 32  C 1 
ATOM 4227 N N     . VAL C 3 33  ? -1.950  -15.608 6.114   1.00 91.58 33  C 1 
ATOM 4228 C CA    . VAL C 3 33  ? -2.518  -14.708 5.109   1.00 91.54 33  C 1 
ATOM 4229 C C     . VAL C 3 33  ? -3.019  -15.513 3.910   1.00 90.47 33  C 1 
ATOM 4230 O O     . VAL C 3 33  ? -2.228  -16.038 3.117   1.00 87.48 33  C 1 
ATOM 4231 C CB    . VAL C 3 33  ? -1.506  -13.633 4.669   1.00 91.59 33  C 1 
ATOM 4232 C CG1   . VAL C 3 33  ? -2.084  -12.730 3.582   1.00 88.89 33  C 1 
ATOM 4233 C CG2   . VAL C 3 33  ? -1.111  -12.753 5.857   1.00 89.05 33  C 1 
ATOM 4234 N N     . LYS C 3 34  ? -4.352  -15.591 3.713   1.00 88.71 34  C 1 
ATOM 4235 C CA    . LYS C 3 34  ? -4.974  -16.375 2.629   1.00 87.15 34  C 1 
ATOM 4236 C C     . LYS C 3 34  ? -5.171  -15.562 1.348   1.00 86.86 34  C 1 
ATOM 4237 O O     . LYS C 3 34  ? -4.553  -15.862 0.323   1.00 80.94 34  C 1 
ATOM 4238 C CB    . LYS C 3 34  ? -6.272  -17.037 3.133   1.00 84.38 34  C 1 
ATOM 4239 C CG    . LYS C 3 34  ? -5.970  -18.053 4.240   1.00 78.91 34  C 1 
ATOM 4240 C CD    . LYS C 3 34  ? -7.216  -18.740 4.803   1.00 69.60 34  C 1 
ATOM 4241 C CE    . LYS C 3 34  ? -6.768  -19.661 5.940   1.00 62.28 34  C 1 
ATOM 4242 N NZ    . LYS C 3 34  ? -7.872  -20.288 6.692   1.00 52.09 34  C 1 
ATOM 4243 N N     . LYS C 3 35  ? -6.012  -14.514 1.412   1.00 87.54 35  C 1 
ATOM 4244 C CA    . LYS C 3 35  ? -6.325  -13.638 0.275   1.00 87.63 35  C 1 
ATOM 4245 C C     . LYS C 3 35  ? -6.103  -12.179 0.652   1.00 88.97 35  C 1 
ATOM 4246 O O     . LYS C 3 35  ? -6.251  -11.806 1.813   1.00 87.97 35  C 1 
ATOM 4247 C CB    . LYS C 3 35  ? -7.771  -13.847 -0.195  1.00 85.52 35  C 1 
ATOM 4248 C CG    . LYS C 3 35  ? -8.046  -15.248 -0.777  1.00 79.41 35  C 1 
ATOM 4249 C CD    . LYS C 3 35  ? -9.487  -15.325 -1.267  1.00 75.73 35  C 1 
ATOM 4250 C CE    . LYS C 3 35  ? -9.802  -16.698 -1.857  1.00 67.31 35  C 1 
ATOM 4251 N NZ    . LYS C 3 35  ? -11.207 -16.765 -2.342  1.00 60.20 35  C 1 
ATOM 4252 N N     . VAL C 3 36  ? -5.764  -11.362 -0.350  1.00 90.24 36  C 1 
ATOM 4253 C CA    . VAL C 3 36  ? -5.573  -9.918  -0.192  1.00 91.05 36  C 1 
ATOM 4254 C C     . VAL C 3 36  ? -6.226  -9.224  -1.384  1.00 91.12 36  C 1 
ATOM 4255 O O     . VAL C 3 36  ? -5.963  -9.627  -2.523  1.00 89.67 36  C 1 
ATOM 4256 C CB    . VAL C 3 36  ? -4.077  -9.556  -0.108  1.00 91.26 36  C 1 
ATOM 4257 C CG1   . VAL C 3 36  ? -3.901  -8.082  0.248   1.00 88.33 36  C 1 
ATOM 4258 C CG2   . VAL C 3 36  ? -3.324  -10.371 0.948   1.00 87.97 36  C 1 
ATOM 4259 N N     . THR C 3 37  ? -7.064  -8.223  -1.140  1.00 90.82 37  C 1 
ATOM 4260 C CA    . THR C 3 37  ? -7.680  -7.419  -2.208  1.00 90.78 37  C 1 
ATOM 4261 C C     . THR C 3 37  ? -6.625  -6.575  -2.942  1.00 91.57 37  C 1 
ATOM 4262 O O     . THR C 3 37  ? -5.482  -6.422  -2.486  1.00 91.31 37  C 1 
ATOM 4263 C CB    . THR C 3 37  ? -8.810  -6.515  -1.689  1.00 89.56 37  C 1 
ATOM 4264 O OG1   . THR C 3 37  ? -8.295  -5.550  -0.814  1.00 82.97 37  C 1 
ATOM 4265 C CG2   . THR C 3 37  ? -9.906  -7.298  -0.972  1.00 83.04 37  C 1 
ATOM 4266 N N     . ALA C 3 38  ? -6.975  -6.066  -4.131  1.00 90.13 38  C 1 
ATOM 4267 C CA    . ALA C 3 38  ? -6.096  -5.161  -4.866  1.00 89.66 38  C 1 
ATOM 4268 C C     . ALA C 3 38  ? -5.861  -3.865  -4.077  1.00 91.03 38  C 1 
ATOM 4269 O O     . ALA C 3 38  ? -4.704  -3.485  -3.877  1.00 90.72 38  C 1 
ATOM 4270 C CB    . ALA C 3 38  ? -6.696  -4.891  -6.247  1.00 87.66 38  C 1 
ATOM 4271 N N     . GLU C 3 39  ? -6.937  -3.290  -3.553  1.00 92.43 39  C 1 
ATOM 4272 C CA    . GLU C 3 39  ? -6.941  -2.082  -2.732  1.00 92.70 39  C 1 
ATOM 4273 C C     . GLU C 3 39  ? -6.082  -2.227  -1.471  1.00 93.88 39  C 1 
ATOM 4274 O O     . GLU C 3 39  ? -5.189  -1.423  -1.233  1.00 93.24 39  C 1 
ATOM 4275 C CB    . GLU C 3 39  ? -8.380  -1.772  -2.316  1.00 91.26 39  C 1 
ATOM 4276 C CG    . GLU C 3 39  ? -9.309  -1.504  -3.496  1.00 86.28 39  C 1 
ATOM 4277 C CD    . GLU C 3 39  ? -10.768 -1.350  -3.047  1.00 86.67 39  C 1 
ATOM 4278 O OE1   . GLU C 3 39  ? -11.607 -1.020  -3.901  1.00 80.21 39  C 1 
ATOM 4279 O OE2   . GLU C 3 39  ? -11.057 -1.609  -1.852  1.00 81.79 39  C 1 
ATOM 4280 N N     . ALA C 3 40  ? -6.241  -3.311  -0.712  1.00 94.53 40  C 1 
ATOM 4281 C CA    . ALA C 3 40  ? -5.419  -3.552  0.471   1.00 94.97 40  C 1 
ATOM 4282 C C     . ALA C 3 40  ? -3.922  -3.622  0.142   1.00 95.46 40  C 1 
ATOM 4283 O O     . ALA C 3 40  ? -3.081  -3.121  0.879   1.00 94.91 40  C 1 
ATOM 4284 C CB    . ALA C 3 40  ? -5.886  -4.854  1.133   1.00 94.50 40  C 1 
ATOM 4285 N N     . SER C 3 41  ? -3.571  -4.234  -1.005  1.00 94.58 41  C 1 
ATOM 4286 C CA    . SER C 3 41  ? -2.168  -4.288  -1.440  1.00 94.64 41  C 1 
ATOM 4287 C C     . SER C 3 41  ? -1.632  -2.921  -1.873  1.00 95.12 41  C 1 
ATOM 4288 O O     . SER C 3 41  ? -0.448  -2.651  -1.682  1.00 94.50 41  C 1 
ATOM 4289 C CB    . SER C 3 41  ? -1.994  -5.255  -2.615  1.00 93.45 41  C 1 
ATOM 4290 O OG    . SER C 3 41  ? -2.542  -6.521  -2.350  1.00 83.81 41  C 1 
ATOM 4291 N N     . LEU C 3 42  ? -2.481  -2.097  -2.476  1.00 94.95 42  C 1 
ATOM 4292 C CA    . LEU C 3 42  ? -2.163  -0.733  -2.884  1.00 94.71 42  C 1 
ATOM 4293 C C     . LEU C 3 42  ? -1.941  0.151   -1.658  1.00 95.38 42  C 1 
ATOM 4294 O O     . LEU C 3 42  ? -0.913  0.820   -1.578  1.00 94.46 42  C 1 
ATOM 4295 C CB    . LEU C 3 42  ? -3.308  -0.218  -3.764  1.00 93.52 42  C 1 
ATOM 4296 C CG    . LEU C 3 42  ? -3.062  1.179   -4.353  1.00 89.05 42  C 1 
ATOM 4297 C CD1   . LEU C 3 42  ? -2.046  1.124   -5.491  1.00 84.33 42  C 1 
ATOM 4298 C CD2   . LEU C 3 42  ? -4.380  1.746   -4.879  1.00 83.15 42  C 1 
ATOM 4299 N N     . LEU C 3 43  ? -2.836  0.083   -0.660  1.00 95.63 43  C 1 
ATOM 4300 C CA    . LEU C 3 43  ? -2.703  0.821   0.593   1.00 95.88 43  C 1 
ATOM 4301 C C     . LEU C 3 43  ? -1.446  0.424   1.364   1.00 96.30 43  C 1 
ATOM 4302 O O     . LEU C 3 43  ? -0.735  1.301   1.830   1.00 95.38 43  C 1 
ATOM 4303 C CB    . LEU C 3 43  ? -3.944  0.621   1.474   1.00 95.06 43  C 1 
ATOM 4304 C CG    . LEU C 3 43  ? -5.236  1.296   0.984   1.00 92.60 43  C 1 
ATOM 4305 C CD1   . LEU C 3 43  ? -6.283  1.145   2.074   1.00 88.97 43  C 1 
ATOM 4306 C CD2   . LEU C 3 43  ? -5.059  2.780   0.666   1.00 88.49 43  C 1 
ATOM 4307 N N     . ILE C 3 44  ? -1.127  -0.874  1.450   1.00 96.66 44  C 1 
ATOM 4308 C CA    . ILE C 3 44  ? 0.139   -1.309  2.068   1.00 96.84 44  C 1 
ATOM 4309 C C     . ILE C 3 44  ? 1.340   -0.727  1.315   1.00 96.90 44  C 1 
ATOM 4310 O O     . ILE C 3 44  ? 2.294   -0.297  1.949   1.00 95.99 44  C 1 
ATOM 4311 C CB    . ILE C 3 44  ? 0.203   -2.846  2.147   1.00 96.35 44  C 1 
ATOM 4312 C CG1   . ILE C 3 44  ? -0.801  -3.425  3.171   1.00 94.19 44  C 1 
ATOM 4313 C CG2   . ILE C 3 44  ? 1.621   -3.347  2.483   1.00 94.18 44  C 1 
ATOM 4314 C CD1   . ILE C 3 44  ? -0.451  -3.234  4.646   1.00 86.32 44  C 1 
ATOM 4315 N N     . ALA C 3 45  ? 1.317   -0.694  -0.021  1.00 96.47 45  C 1 
ATOM 4316 C CA    . ALA C 3 45  ? 2.413   -0.119  -0.789  1.00 96.11 45  C 1 
ATOM 4317 C C     . ALA C 3 45  ? 2.572   1.395   -0.548  1.00 96.05 45  C 1 
ATOM 4318 O O     . ALA C 3 45  ? 3.692   1.858   -0.339  1.00 94.97 45  C 1 
ATOM 4319 C CB    . ALA C 3 45  ? 2.206   -0.437  -2.276  1.00 95.49 45  C 1 
ATOM 4320 N N     . ALA C 3 46  ? 1.453   2.138   -0.524  1.00 95.34 46  C 1 
ATOM 4321 C CA    . ALA C 3 46  ? 1.438   3.569   -0.257  1.00 94.83 46  C 1 
ATOM 4322 C C     . ALA C 3 46  ? 1.878   3.896   1.178   1.00 95.20 46  C 1 
ATOM 4323 O O     . ALA C 3 46  ? 2.781   4.697   1.386   1.00 94.10 46  C 1 
ATOM 4324 C CB    . ALA C 3 46  ? 0.032   4.098   -0.571  1.00 93.89 46  C 1 
ATOM 4325 N N     . ALA C 3 47  ? 1.325   3.188   2.171   1.00 95.06 47  C 1 
ATOM 4326 C CA    . ALA C 3 47  ? 1.712   3.313   3.572   1.00 95.09 47  C 1 
ATOM 4327 C C     . ALA C 3 47  ? 3.207   3.025   3.784   1.00 95.34 47  C 1 
ATOM 4328 O O     . ALA C 3 47  ? 3.887   3.718   4.531   1.00 94.38 47  C 1 
ATOM 4329 C CB    . ALA C 3 47  ? 0.866   2.338   4.387   1.00 94.51 47  C 1 
ATOM 4330 N N     . THR C 3 48  ? 3.735   2.019   3.091   1.00 95.72 48  C 1 
ATOM 4331 C CA    . THR C 3 48  ? 5.156   1.668   3.150   1.00 95.60 48  C 1 
ATOM 4332 C C     . THR C 3 48  ? 6.043   2.751   2.528   1.00 95.65 48  C 1 
ATOM 4333 O O     . THR C 3 48  ? 7.144   2.986   3.020   1.00 94.46 48  C 1 
ATOM 4334 C CB    . THR C 3 48  ? 5.407   0.334   2.458   1.00 95.08 48  C 1 
ATOM 4335 O OG1   . THR C 3 48  ? 4.621   -0.691  3.021   1.00 87.75 48  C 1 
ATOM 4336 C CG2   . THR C 3 48  ? 6.846   -0.135  2.603   1.00 86.88 48  C 1 
ATOM 4337 N N     . GLU C 3 49  ? 5.593   3.416   1.461   1.00 95.82 49  C 1 
ATOM 4338 C CA    . GLU C 3 49  ? 6.308   4.549   0.887   1.00 95.39 49  C 1 
ATOM 4339 C C     . GLU C 3 49  ? 6.368   5.731   1.866   1.00 95.57 49  C 1 
ATOM 4340 O O     . GLU C 3 49  ? 7.445   6.295   2.074   1.00 94.27 49  C 1 
ATOM 4341 C CB    . GLU C 3 49  ? 5.680   4.946   -0.461  1.00 94.29 49  C 1 
ATOM 4342 C CG    . GLU C 3 49  ? 6.433   6.089   -1.148  1.00 89.57 49  C 1 
ATOM 4343 C CD    . GLU C 3 49  ? 5.963   6.394   -2.584  1.00 85.53 49  C 1 
ATOM 4344 O OE1   . GLU C 3 49  ? 6.463   7.383   -3.164  1.00 79.66 49  C 1 
ATOM 4345 O OE2   . GLU C 3 49  ? 5.188   5.613   -3.161  1.00 81.53 49  C 1 
ATOM 4346 N N     . LEU C 3 50  ? 5.238   6.043   2.527   1.00 94.49 50  C 1 
ATOM 4347 C CA    . LEU C 3 50  ? 5.165   7.071   3.567   1.00 93.91 50  C 1 
ATOM 4348 C C     . LEU C 3 50  ? 6.099   6.737   4.739   1.00 94.47 50  C 1 
ATOM 4349 O O     . LEU C 3 50  ? 6.944   7.559   5.109   1.00 93.34 50  C 1 
ATOM 4350 C CB    . LEU C 3 50  ? 3.716   7.205   4.068   1.00 92.70 50  C 1 
ATOM 4351 C CG    . LEU C 3 50  ? 2.714   7.740   3.032   1.00 89.34 50  C 1 
ATOM 4352 C CD1   . LEU C 3 50  ? 1.298   7.701   3.604   1.00 85.41 50  C 1 
ATOM 4353 C CD2   . LEU C 3 50  ? 3.042   9.170   2.609   1.00 85.21 50  C 1 
ATOM 4354 N N     . PHE C 3 51  ? 6.033   5.511   5.260   1.00 94.50 51  C 1 
ATOM 4355 C CA    . PHE C 3 51  ? 6.878   5.050   6.351   1.00 94.67 51  C 1 
ATOM 4356 C C     . PHE C 3 51  ? 8.372   5.135   6.019   1.00 94.99 51  C 1 
ATOM 4357 O O     . PHE C 3 51  ? 9.171   5.626   6.815   1.00 94.11 51  C 1 
ATOM 4358 C CB    . PHE C 3 51  ? 6.479   3.614   6.687   1.00 94.36 51  C 1 
ATOM 4359 C CG    . PHE C 3 51  ? 7.332   3.008   7.775   1.00 94.04 51  C 1 
ATOM 4360 C CD1   . PHE C 3 51  ? 8.307   2.050   7.463   1.00 91.73 51  C 1 
ATOM 4361 C CD2   . PHE C 3 51  ? 7.161   3.421   9.103   1.00 92.10 51  C 1 
ATOM 4362 C CE1   . PHE C 3 51  ? 9.093   1.482   8.480   1.00 91.05 51  C 1 
ATOM 4363 C CE2   . PHE C 3 51  ? 7.944   2.863   10.116  1.00 91.20 51  C 1 
ATOM 4364 C CZ    . PHE C 3 51  ? 8.909   1.895   9.811   1.00 91.56 51  C 1 
ATOM 4365 N N     . LEU C 3 52  ? 8.755   4.700   4.815   1.00 94.58 52  C 1 
ATOM 4366 C CA    . LEU C 3 52  ? 10.131  4.803   4.340   1.00 94.79 52  C 1 
ATOM 4367 C C     . LEU C 3 52  ? 10.584  6.263   4.271   1.00 94.73 52  C 1 
ATOM 4368 O O     . LEU C 3 52  ? 11.708  6.573   4.674   1.00 93.43 52  C 1 
ATOM 4369 C CB    . LEU C 3 52  ? 10.232  4.096   2.988   1.00 94.38 52  C 1 
ATOM 4370 C CG    . LEU C 3 52  ? 11.650  3.902   2.423   1.00 93.75 52  C 1 
ATOM 4371 C CD1   . LEU C 3 52  ? 11.601  2.878   1.290   1.00 87.58 52  C 1 
ATOM 4372 C CD2   . LEU C 3 52  ? 12.295  5.158   1.838   1.00 87.53 52  C 1 
ATOM 4373 N N     . GLY C 3 53  ? 9.733   7.159   3.766   1.00 94.30 53  C 1 
ATOM 4374 C CA    . GLY C 3 53  ? 10.001  8.588   3.707   1.00 94.18 53  C 1 
ATOM 4375 C C     . GLY C 3 53  ? 10.226  9.198   5.089   1.00 94.49 53  C 1 
ATOM 4376 O O     . GLY C 3 53  ? 11.232  9.874   5.292   1.00 93.34 53  C 1 
ATOM 4377 N N     . THR C 3 54  ? 9.362   8.876   6.056   1.00 94.05 54  C 1 
ATOM 4378 C CA    . THR C 3 54  ? 9.487   9.337   7.447   1.00 93.39 54  C 1 
ATOM 4379 C C     . THR C 3 54  ? 10.787  8.844   8.093   1.00 93.94 54  C 1 
ATOM 4380 O O     . THR C 3 54  ? 11.515  9.636   8.688   1.00 92.72 54  C 1 
ATOM 4381 C CB    . THR C 3 54  ? 8.279   8.857   8.275   1.00 91.81 54  C 1 
ATOM 4382 O OG1   . THR C 3 54  ? 7.082   9.234   7.644   1.00 82.83 54  C 1 
ATOM 4383 C CG2   . THR C 3 54  ? 8.250   9.467   9.675   1.00 79.08 54  C 1 
ATOM 4384 N N     . LEU C 3 55  ? 11.149  7.574   7.907   1.00 94.20 55  C 1 
ATOM 4385 C CA    . LEU C 3 55  ? 12.419  7.053   8.423   1.00 94.12 55  C 1 
ATOM 4386 C C     . LEU C 3 55  ? 13.641  7.700   7.760   1.00 94.57 55  C 1 
ATOM 4387 O O     . LEU C 3 55  ? 14.640  7.950   8.429   1.00 93.14 55  C 1 
ATOM 4388 C CB    . LEU C 3 55  ? 12.496  5.530   8.248   1.00 93.28 55  C 1 
ATOM 4389 C CG    . LEU C 3 55  ? 11.648  4.679   9.207   1.00 89.13 55  C 1 
ATOM 4390 C CD1   . LEU C 3 55  ? 12.035  3.215   8.985   1.00 84.86 55  C 1 
ATOM 4391 C CD2   . LEU C 3 55  ? 11.891  5.014   10.680  1.00 84.75 55  C 1 
ATOM 4392 N N     . ALA C 3 56  ? 13.581  7.944   6.452   1.00 95.53 56  C 1 
ATOM 4393 C CA    . ALA C 3 56  ? 14.677  8.595   5.742   1.00 95.22 56  C 1 
ATOM 4394 C C     . ALA C 3 56  ? 14.871  10.046  6.209   1.00 95.20 56  C 1 
ATOM 4395 O O     . ALA C 3 56  ? 16.010  10.453  6.440   1.00 93.91 56  C 1 
ATOM 4396 C CB    . ALA C 3 56  ? 14.411  8.508   4.235   1.00 94.49 56  C 1 
ATOM 4397 N N     . ALA C 3 57  ? 13.776  10.792  6.396   1.00 94.63 57  C 1 
ATOM 4398 C CA    . ALA C 3 57  ? 13.794  12.145  6.927   1.00 94.41 57  C 1 
ATOM 4399 C C     . ALA C 3 57  ? 14.367  12.175  8.351   1.00 94.75 57  C 1 
ATOM 4400 O O     . ALA C 3 57  ? 15.366  12.846  8.589   1.00 93.35 57  C 1 
ATOM 4401 C CB    . ALA C 3 57  ? 12.383  12.723  6.859   1.00 93.31 57  C 1 
ATOM 4402 N N     . GLY C 3 58  ? 13.827  11.350  9.254   1.00 93.57 58  C 1 
ATOM 4403 C CA    . GLY C 3 58  ? 14.327  11.263  10.627  1.00 93.23 58  C 1 
ATOM 4404 C C     . GLY C 3 58  ? 15.804  10.849  10.724  1.00 93.78 58  C 1 
ATOM 4405 O O     . GLY C 3 58  ? 16.563  11.393  11.526  1.00 92.43 58  C 1 
ATOM 4406 N N     . ALA C 3 59  ? 16.248  9.937   9.851   1.00 94.81 59  C 1 
ATOM 4407 C CA    . ALA C 3 59  ? 17.656  9.553   9.793   1.00 94.47 59  C 1 
ATOM 4408 C C     . ALA C 3 59  ? 18.559  10.689  9.286   1.00 94.49 59  C 1 
ATOM 4409 O O     . ALA C 3 59  ? 19.691  10.831  9.755   1.00 93.05 59  C 1 
ATOM 4410 C CB    . ALA C 3 59  ? 17.796  8.307   8.909   1.00 93.76 59  C 1 
ATOM 4411 N N     . HIS C 3 60  ? 18.068  11.490  8.344   1.00 94.45 60  C 1 
ATOM 4412 C CA    . HIS C 3 60  ? 18.785  12.670  7.877   1.00 94.37 60  C 1 
ATOM 4413 C C     . HIS C 3 60  ? 18.872  13.745  8.968   1.00 94.43 60  C 1 
ATOM 4414 O O     . HIS C 3 60  ? 19.964  14.260  9.207   1.00 93.42 60  C 1 
ATOM 4415 C CB    . HIS C 3 60  ? 18.124  13.214  6.603   1.00 94.09 60  C 1 
ATOM 4416 C CG    . HIS C 3 60  ? 18.794  14.463  6.102   1.00 93.71 60  C 1 
ATOM 4417 N ND1   . HIS C 3 60  ? 18.369  15.752  6.337   1.00 84.06 60  C 1 
ATOM 4418 C CD2   . HIS C 3 60  ? 19.979  14.550  5.411   1.00 85.38 60  C 1 
ATOM 4419 C CE1   . HIS C 3 60  ? 19.264  16.598  5.797   1.00 86.33 60  C 1 
ATOM 4420 N NE2   . HIS C 3 60  ? 20.253  15.902  5.222   1.00 88.19 60  C 1 
ATOM 4421 N N     . THR C 3 61  ? 17.786  14.005  9.695   1.00 94.54 61  C 1 
ATOM 4422 C CA    . THR C 3 61  ? 17.780  14.918  10.847  1.00 94.39 61  C 1 
ATOM 4423 C C     . THR C 3 61  ? 18.795  14.476  11.902  1.00 94.86 61  C 1 
ATOM 4424 O O     . THR C 3 61  ? 19.654  15.267  12.301  1.00 93.65 61  C 1 
ATOM 4425 C CB    . THR C 3 61  ? 16.373  15.025  11.443  1.00 93.49 61  C 1 
ATOM 4426 O OG1   . THR C 3 61  ? 15.485  15.460  10.434  1.00 85.92 61  C 1 
ATOM 4427 C CG2   . THR C 3 61  ? 16.305  16.012  12.595  1.00 83.75 61  C 1 
ATOM 4428 N N     . ALA C 3 62  ? 18.810  13.187  12.258  1.00 94.36 62  C 1 
ATOM 4429 C CA    . ALA C 3 62  ? 19.805  12.646  13.190  1.00 93.85 62  C 1 
ATOM 4430 C C     . ALA C 3 62  ? 21.254  12.786  12.674  1.00 94.10 62  C 1 
ATOM 4431 O O     . ALA C 3 62  ? 22.186  12.989  13.461  1.00 91.91 62  C 1 
ATOM 4432 C CB    . ALA C 3 62  ? 19.459  11.180  13.464  1.00 92.50 62  C 1 
ATOM 4433 N N     . ALA C 3 63  ? 21.468  12.663  11.359  1.00 94.46 63  C 1 
ATOM 4434 C CA    . ALA C 3 63  ? 22.783  12.890  10.772  1.00 94.39 63  C 1 
ATOM 4435 C C     . ALA C 3 63  ? 23.197  14.373  10.832  1.00 94.62 63  C 1 
ATOM 4436 O O     . ALA C 3 63  ? 24.346  14.665  11.191  1.00 92.63 63  C 1 
ATOM 4437 C CB    . ALA C 3 63  ? 22.796  12.361  9.329   1.00 93.39 63  C 1 
ATOM 4438 N N     . SER C 3 64  ? 22.273  15.283  10.519  1.00 93.71 64  C 1 
ATOM 4439 C CA    . SER C 3 64  ? 22.492  16.732  10.528  1.00 93.32 64  C 1 
ATOM 4440 C C     . SER C 3 64  ? 22.776  17.262  11.936  1.00 93.73 64  C 1 
ATOM 4441 O O     . SER C 3 64  ? 23.742  17.998  12.107  1.00 91.16 64  C 1 
ATOM 4442 C CB    . SER C 3 64  ? 21.280  17.448  9.920   1.00 91.58 64  C 1 
ATOM 4443 O OG    . SER C 3 64  ? 21.134  17.056  8.574   1.00 79.36 64  C 1 
ATOM 4444 N N     . GLN C 3 65  ? 22.038  16.805  12.948  1.00 93.22 65  C 1 
ATOM 4445 C CA    . GLN C 3 65  ? 22.297  17.130  14.358  1.00 92.77 65  C 1 
ATOM 4446 C C     . GLN C 3 65  ? 23.700  16.691  14.808  1.00 93.19 65  C 1 
ATOM 4447 O O     . GLN C 3 65  ? 24.376  17.392  15.553  1.00 90.38 65  C 1 
ATOM 4448 C CB    . GLN C 3 65  ? 21.246  16.441  15.232  1.00 91.41 65  C 1 
ATOM 4449 C CG    . GLN C 3 65  ? 19.858  17.108  15.144  1.00 83.99 65  C 1 
ATOM 4450 C CD    . GLN C 3 65  ? 18.783  16.311  15.885  1.00 81.26 65  C 1 
ATOM 4451 O OE1   . GLN C 3 65  ? 18.980  15.180  16.291  1.00 74.96 65  C 1 
ATOM 4452 N NE2   . GLN C 3 65  ? 17.608  16.876  16.066  1.00 72.07 65  C 1 
ATOM 4453 N N     . GLY C 3 66  ? 24.166  15.552  14.302  1.00 91.68 66  C 1 
ATOM 4454 C CA    . GLY C 3 66  ? 25.544  15.090  14.526  1.00 90.59 66  C 1 
ATOM 4455 C C     . GLY C 3 66  ? 26.610  15.764  13.637  1.00 90.97 66  C 1 
ATOM 4456 O O     . GLY C 3 66  ? 27.732  15.260  13.569  1.00 85.69 66  C 1 
ATOM 4457 N N     . GLY C 3 67  ? 26.255  16.807  12.888  1.00 91.28 67  C 1 
ATOM 4458 C CA    . GLY C 3 67  ? 27.155  17.499  11.949  1.00 90.70 67  C 1 
ATOM 4459 C C     . GLY C 3 67  ? 27.621  16.635  10.770  1.00 90.85 67  C 1 
ATOM 4460 O O     . GLY C 3 67  ? 28.695  16.849  10.204  1.00 85.11 67  C 1 
ATOM 4461 N N     . ARG C 3 68  ? 26.851  15.594  10.387  1.00 91.45 68  C 1 
ATOM 4462 C CA    . ARG C 3 68  ? 27.248  14.626  9.353   1.00 91.84 68  C 1 
ATOM 4463 C C     . ARG C 3 68  ? 26.404  14.808  8.077   1.00 92.36 68  C 1 
ATOM 4464 O O     . ARG C 3 68  ? 25.187  14.719  8.103   1.00 88.37 68  C 1 
ATOM 4465 C CB    . ARG C 3 68  ? 27.119  13.188  9.875   1.00 89.46 68  C 1 
ATOM 4466 C CG    . ARG C 3 68  ? 27.992  12.873  11.108  1.00 86.00 68  C 1 
ATOM 4467 C CD    . ARG C 3 68  ? 29.484  12.965  10.819  1.00 81.47 68  C 1 
ATOM 4468 N NE    . ARG C 3 68  ? 30.285  12.578  12.000  1.00 75.97 68  C 1 
ATOM 4469 C CZ    . ARG C 3 68  ? 31.546  12.170  12.006  1.00 71.12 68  C 1 
ATOM 4470 N NH1   . ARG C 3 68  ? 32.244  12.047  10.903  1.00 63.51 68  C 1 
ATOM 4471 N NH2   . ARG C 3 68  ? 32.127  11.882  13.130  1.00 63.75 68  C 1 
ATOM 4472 N N     . ARG C 3 69  ? 27.071  14.896  6.920   1.00 91.40 69  C 1 
ATOM 4473 C CA    . ARG C 3 69  ? 26.416  14.891  5.601   1.00 91.31 69  C 1 
ATOM 4474 C C     . ARG C 3 69  ? 26.059  13.474  5.092   1.00 92.42 69  C 1 
ATOM 4475 O O     . ARG C 3 69  ? 25.383  13.352  4.075   1.00 88.81 69  C 1 
ATOM 4476 C CB    . ARG C 3 69  ? 27.272  15.622  4.569   1.00 88.70 69  C 1 
ATOM 4477 C CG    . ARG C 3 69  ? 27.384  17.129  4.868   1.00 79.73 69  C 1 
ATOM 4478 C CD    . ARG C 3 69  ? 28.121  17.850  3.737   1.00 72.41 69  C 1 
ATOM 4479 N NE    . ARG C 3 69  ? 28.179  19.302  3.979   1.00 64.32 69  C 1 
ATOM 4480 C CZ    . ARG C 3 69  ? 28.712  20.217  3.179   1.00 56.69 69  C 1 
ATOM 4481 N NH1   . ARG C 3 69  ? 29.291  19.900  2.054   1.00 52.14 69  C 1 
ATOM 4482 N NH2   . ARG C 3 69  ? 28.666  21.477  3.504   1.00 50.30 69  C 1 
ATOM 4483 N N     . THR C 3 70  ? 26.557  12.422  5.736   1.00 93.31 70  C 1 
ATOM 4484 C CA    . THR C 3 70  ? 26.328  11.030  5.334   1.00 93.81 70  C 1 
ATOM 4485 C C     . THR C 3 70  ? 25.392  10.350  6.327   1.00 94.10 70  C 1 
ATOM 4486 O O     . THR C 3 70  ? 25.763  10.172  7.486   1.00 92.35 70  C 1 
ATOM 4487 C CB    . THR C 3 70  ? 27.635  10.237  5.217   1.00 92.53 70  C 1 
ATOM 4488 O OG1   . THR C 3 70  ? 28.530  10.895  4.333   1.00 84.46 70  C 1 
ATOM 4489 C CG2   . THR C 3 70  ? 27.422  8.837   4.665   1.00 84.31 70  C 1 
ATOM 4490 N N     . VAL C 3 71  ? 24.225  9.928   5.856   1.00 95.19 71  C 1 
ATOM 4491 C CA    . VAL C 3 71  ? 23.295  9.099   6.621   1.00 95.05 71  C 1 
ATOM 4492 C C     . VAL C 3 71  ? 23.875  7.687   6.749   1.00 95.36 71  C 1 
ATOM 4493 O O     . VAL C 3 71  ? 24.214  7.064   5.739   1.00 93.84 71  C 1 
ATOM 4494 C CB    . VAL C 3 71  ? 21.906  9.059   5.962   1.00 94.21 71  C 1 
ATOM 4495 C CG1   . VAL C 3 71  ? 20.908  8.245   6.788   1.00 90.13 71  C 1 
ATOM 4496 C CG2   . VAL C 3 71  ? 21.329  10.471  5.788   1.00 90.07 71  C 1 
ATOM 4497 N N     . ARG C 3 72  ? 23.982  7.176   7.978   1.00 93.74 72  C 1 
ATOM 4498 C CA    . ARG C 3 72  ? 24.484  5.845   8.319   1.00 93.56 72  C 1 
ATOM 4499 C C     . ARG C 3 72  ? 23.419  5.026   9.053   1.00 94.02 72  C 1 
ATOM 4500 O O     . ARG C 3 72  ? 22.442  5.591   9.538   1.00 92.80 72  C 1 
ATOM 4501 C CB    . ARG C 3 72  ? 25.748  5.964   9.187   1.00 92.47 72  C 1 
ATOM 4502 C CG    . ARG C 3 72  ? 26.913  6.624   8.438   1.00 88.25 72  C 1 
ATOM 4503 C CD    . ARG C 3 72  ? 28.177  6.581   9.294   1.00 83.30 72  C 1 
ATOM 4504 N NE    . ARG C 3 72  ? 29.334  7.116   8.565   1.00 76.33 72  C 1 
ATOM 4505 C CZ    . ARG C 3 72  ? 30.594  7.106   8.983   1.00 70.05 72  C 1 
ATOM 4506 N NH1   . ARG C 3 72  ? 30.911  6.633   10.158  1.00 62.33 72  C 1 
ATOM 4507 N NH2   . ARG C 3 72  ? 31.541  7.568   8.226   1.00 62.21 72  C 1 
ATOM 4508 N N     . ALA C 3 73  ? 23.647  3.722   9.211   1.00 93.30 73  C 1 
ATOM 4509 C CA    . ALA C 3 73  ? 22.768  2.828   9.970   1.00 93.34 73  C 1 
ATOM 4510 C C     . ALA C 3 73  ? 22.481  3.322   11.395  1.00 93.75 73  C 1 
ATOM 4511 O O     . ALA C 3 73  ? 21.341  3.260   11.852  1.00 92.78 73  C 1 
ATOM 4512 C CB    . ALA C 3 73  ? 23.405  1.436   10.003  1.00 92.37 73  C 1 
ATOM 4513 N N     . ALA C 3 74  ? 23.482  3.906   12.080  1.00 93.45 74  C 1 
ATOM 4514 C CA    . ALA C 3 74  ? 23.304  4.503   13.405  1.00 93.17 74  C 1 
ATOM 4515 C C     . ALA C 3 74  ? 22.257  5.639   13.424  1.00 93.67 74  C 1 
ATOM 4516 O O     . ALA C 3 74  ? 21.490  5.750   14.381  1.00 92.52 74  C 1 
ATOM 4517 C CB    . ALA C 3 74  ? 24.663  5.002   13.904  1.00 91.98 74  C 1 
ATOM 4518 N N     . HIS C 3 75  ? 22.171  6.442   12.356  1.00 94.43 75  C 1 
ATOM 4519 C CA    . HIS C 3 75  ? 21.170  7.510   12.229  1.00 94.26 75  C 1 
ATOM 4520 C C     . HIS C 3 75  ? 19.779  6.936   11.953  1.00 94.47 75  C 1 
ATOM 4521 O O     . HIS C 3 75  ? 18.795  7.426   12.498  1.00 93.50 75  C 1 
ATOM 4522 C CB    . HIS C 3 75  ? 21.584  8.499   11.126  1.00 94.15 75  C 1 
ATOM 4523 C CG    . HIS C 3 75  ? 22.975  9.049   11.268  1.00 93.84 75  C 1 
ATOM 4524 N ND1   . HIS C 3 75  ? 23.866  9.275   10.238  1.00 87.34 75  C 1 
ATOM 4525 C CD2   . HIS C 3 75  ? 23.629  9.416   12.417  1.00 88.63 75  C 1 
ATOM 4526 C CE1   . HIS C 3 75  ? 25.001  9.767   10.750  1.00 88.38 75  C 1 
ATOM 4527 N NE2   . HIS C 3 75  ? 24.902  9.856   12.075  1.00 89.27 75  C 1 
ATOM 4528 N N     . VAL C 3 76  ? 19.680  5.862   11.172  1.00 93.88 76  C 1 
ATOM 4529 C CA    . VAL C 3 76  ? 18.414  5.135   10.977  1.00 94.13 76  C 1 
ATOM 4530 C C     . VAL C 3 76  ? 17.923  4.563   12.305  1.00 94.30 76  C 1 
ATOM 4531 O O     . VAL C 3 76  ? 16.756  4.725   12.656  1.00 93.35 76  C 1 
ATOM 4532 C CB    . VAL C 3 76  ? 18.541  4.022   9.927   1.00 93.83 76  C 1 
ATOM 4533 C CG1   . VAL C 3 76  ? 17.202  3.304   9.705   1.00 91.48 76  C 1 
ATOM 4534 C CG2   . VAL C 3 76  ? 19.018  4.566   8.576   1.00 91.16 76  C 1 
ATOM 4535 N N     . ARG C 3 77  ? 18.809  3.957   13.098  1.00 93.23 77  C 1 
ATOM 4536 C CA    . ARG C 3 77  ? 18.481  3.457   14.434  1.00 92.77 77  C 1 
ATOM 4537 C C     . ARG C 3 77  ? 18.015  4.577   15.372  1.00 92.92 77  C 1 
ATOM 4538 O O     . ARG C 3 77  ? 17.072  4.375   16.131  1.00 91.76 77  C 1 
ATOM 4539 C CB    . ARG C 3 77  ? 19.693  2.707   15.014  1.00 91.59 77  C 1 
ATOM 4540 C CG    . ARG C 3 77  ? 19.325  1.961   16.296  1.00 84.99 77  C 1 
ATOM 4541 C CD    . ARG C 3 77  ? 20.547  1.320   16.935  1.00 80.43 77  C 1 
ATOM 4542 N NE    . ARG C 3 77  ? 20.178  0.521   18.117  1.00 73.35 77  C 1 
ATOM 4543 C CZ    . ARG C 3 77  ? 20.310  -0.791  18.248  1.00 66.94 77  C 1 
ATOM 4544 N NH1   . ARG C 3 77  ? 20.877  -1.513  17.317  1.00 58.97 77  C 1 
ATOM 4545 N NH2   . ARG C 3 77  ? 19.894  -1.409  19.310  1.00 60.44 77  C 1 
ATOM 4546 N N     . ALA C 3 78  ? 18.648  5.747   15.331  1.00 92.60 78  C 1 
ATOM 4547 C CA    . ALA C 3 78  ? 18.221  6.914   16.105  1.00 92.23 78  C 1 
ATOM 4548 C C     . ALA C 3 78  ? 16.815  7.380   15.696  1.00 92.48 78  C 1 
ATOM 4549 O O     . ALA C 3 78  ? 15.981  7.589   16.572  1.00 90.95 78  C 1 
ATOM 4550 C CB    . ALA C 3 78  ? 19.262  8.027   15.962  1.00 91.21 78  C 1 
ATOM 4551 N N     . ALA C 3 79  ? 16.517  7.444   14.394  1.00 93.02 79  C 1 
ATOM 4552 C CA    . ALA C 3 79  ? 15.188  7.778   13.886  1.00 92.51 79  C 1 
ATOM 4553 C C     . ALA C 3 79  ? 14.115  6.759   14.318  1.00 92.69 79  C 1 
ATOM 4554 O O     . ALA C 3 79  ? 13.054  7.144   14.787  1.00 91.19 79  C 1 
ATOM 4555 C CB    . ALA C 3 79  ? 15.263  7.884   12.357  1.00 91.95 79  C 1 
ATOM 4556 N N     . VAL C 3 80  ? 14.412  5.454   14.225  1.00 93.09 80  C 1 
ATOM 4557 C CA    . VAL C 3 80  ? 13.526  4.388   14.705  1.00 92.96 80  C 1 
ATOM 4558 C C     . VAL C 3 80  ? 13.237  4.534   16.203  1.00 92.61 80  C 1 
ATOM 4559 O O     . VAL C 3 80  ? 12.096  4.387   16.622  1.00 91.03 80  C 1 
ATOM 4560 C CB    . VAL C 3 80  ? 14.132  3.004   14.405  1.00 92.32 80  C 1 
ATOM 4561 C CG1   . VAL C 3 80  ? 13.446  1.851   15.138  1.00 88.25 80  C 1 
ATOM 4562 C CG2   . VAL C 3 80  ? 14.044  2.713   12.904  1.00 88.51 80  C 1 
ATOM 4563 N N     . ARG C 3 81  ? 14.258  4.842   17.014  1.00 91.83 81  C 1 
ATOM 4564 C CA    . ARG C 3 81  ? 14.100  5.026   18.456  1.00 91.29 81  C 1 
ATOM 4565 C C     . ARG C 3 81  ? 13.253  6.260   18.789  1.00 91.03 81  C 1 
ATOM 4566 O O     . ARG C 3 81  ? 12.461  6.199   19.723  1.00 88.99 81  C 1 
ATOM 4567 C CB    . ARG C 3 81  ? 15.490  5.099   19.109  1.00 89.85 81  C 1 
ATOM 4568 C CG    . ARG C 3 81  ? 15.402  5.141   20.646  1.00 82.82 81  C 1 
ATOM 4569 C CD    . ARG C 3 81  ? 16.797  5.165   21.283  1.00 79.34 81  C 1 
ATOM 4570 N NE    . ARG C 3 81  ? 17.512  6.392   20.910  1.00 71.26 81  C 1 
ATOM 4571 C CZ    . ARG C 3 81  ? 18.765  6.699   21.223  1.00 64.84 81  C 1 
ATOM 4572 N NH1   . ARG C 3 81  ? 19.509  5.884   21.927  1.00 58.54 81  C 1 
ATOM 4573 N NH2   . ARG C 3 81  ? 19.272  7.837   20.840  1.00 58.62 81  C 1 
ATOM 4574 N N     . ALA C 3 82  ? 13.393  7.337   18.029  1.00 90.02 82  C 1 
ATOM 4575 C CA    . ALA C 3 82  ? 12.624  8.568   18.222  1.00 88.86 82  C 1 
ATOM 4576 C C     . ALA C 3 82  ? 11.152  8.416   17.782  1.00 88.20 82  C 1 
ATOM 4577 O O     . ALA C 3 82  ? 10.260  9.023   18.368  1.00 85.03 82  C 1 
ATOM 4578 C CB    . ALA C 3 82  ? 13.325  9.693   17.460  1.00 87.31 82  C 1 
ATOM 4579 N N     . HIS C 3 83  ? 10.858  7.565   16.798  1.00 86.88 83  C 1 
ATOM 4580 C CA    . HIS C 3 83  ? 9.503   7.353   16.299  1.00 85.73 83  C 1 
ATOM 4581 C C     . HIS C 3 83  ? 8.745   6.298   17.126  1.00 85.80 83  C 1 
ATOM 4582 O O     . HIS C 3 83  ? 8.807   5.096   16.855  1.00 82.02 83  C 1 
ATOM 4583 C CB    . HIS C 3 83  ? 9.563   7.007   14.808  1.00 83.46 83  C 1 
ATOM 4584 C CG    . HIS C 3 83  ? 8.205   6.985   14.166  1.00 80.16 83  C 1 
ATOM 4585 N ND1   . HIS C 3 83  ? 7.665   5.945   13.431  1.00 72.10 83  C 1 
ATOM 4586 C CD2   . HIS C 3 83  ? 7.273   7.990   14.170  1.00 72.40 83  C 1 
ATOM 4587 C CE1   . HIS C 3 83  ? 6.447   6.317   13.010  1.00 74.00 83  C 1 
ATOM 4588 N NE2   . HIS C 3 83  ? 6.179   7.550   13.429  1.00 75.56 83  C 1 
ATOM 4589 N N     . ARG C 3 84  ? 7.990   6.773   18.126  1.00 84.38 84  C 1 
ATOM 4590 C CA    . ARG C 3 84  ? 7.273   5.931   19.105  1.00 82.69 84  C 1 
ATOM 4591 C C     . ARG C 3 84  ? 6.465   4.768   18.497  1.00 83.53 84  C 1 
ATOM 4592 O O     . ARG C 3 84  ? 6.627   3.647   18.993  1.00 78.71 84  C 1 
ATOM 4593 C CB    . ARG C 3 84  ? 6.410   6.842   20.004  1.00 77.81 84  C 1 
ATOM 4594 C CG    . ARG C 3 84  ? 5.724   6.080   21.138  1.00 67.02 84  C 1 
ATOM 4595 C CD    . ARG C 3 84  ? 4.895   7.029   22.006  1.00 61.14 84  C 1 
ATOM 4596 N NE    . ARG C 3 84  ? 4.216   6.320   23.095  1.00 52.21 84  C 1 
ATOM 4597 C CZ    . ARG C 3 84  ? 3.329   6.838   23.935  1.00 44.53 84  C 1 
ATOM 4598 N NH1   . ARG C 3 84  ? 2.955   8.086   23.846  1.00 42.37 84  C 1 
ATOM 4599 N NH2   . ARG C 3 84  ? 2.808   6.115   24.875  1.00 39.92 84  C 1 
ATOM 4600 N N     . PRO C 3 85  ? 5.636   4.935   17.441  1.00 77.54 85  C 1 
ATOM 4601 C CA    . PRO C 3 85  ? 4.890   3.816   16.846  1.00 76.72 85  C 1 
ATOM 4602 C C     . PRO C 3 85  ? 5.761   2.734   16.208  1.00 78.65 85  C 1 
ATOM 4603 O O     . PRO C 3 85  ? 5.285   1.645   15.905  1.00 74.64 85  C 1 
ATOM 4604 C CB    . PRO C 3 85  ? 3.963   4.453   15.797  1.00 72.63 85  C 1 
ATOM 4605 C CG    . PRO C 3 85  ? 3.850   5.900   16.230  1.00 68.73 85  C 1 
ATOM 4606 C CD    . PRO C 3 85  ? 5.230   6.175   16.813  1.00 72.30 85  C 1 
ATOM 4607 N N     . THR C 3 86  ? 7.027   3.021   15.978  1.00 78.32 86  C 1 
ATOM 4608 C CA    . THR C 3 86  ? 7.977   2.156   15.266  1.00 76.35 86  C 1 
ATOM 4609 C C     . THR C 3 86  ? 8.992   1.496   16.198  1.00 78.90 86  C 1 
ATOM 4610 O O     . THR C 3 86  ? 9.415   0.364   15.951  1.00 75.23 86  C 1 
ATOM 4611 C CB    . THR C 3 86  ? 8.697   2.987   14.196  1.00 71.07 86  C 1 
ATOM 4612 O OG1   . THR C 3 86  ? 7.757   3.545   13.304  1.00 65.82 86  C 1 
ATOM 4613 C CG2   . THR C 3 86  ? 9.652   2.176   13.347  1.00 65.88 86  C 1 
ATOM 4614 N N     . ALA C 3 87  ? 9.381   2.187   17.269  1.00 78.02 87  C 1 
ATOM 4615 C CA    . ALA C 3 87  ? 10.476  1.785   18.134  1.00 73.88 87  C 1 
ATOM 4616 C C     . ALA C 3 87  ? 10.321  0.361   18.707  1.00 75.95 87  C 1 
ATOM 4617 O O     . ALA C 3 87  ? 11.251  -0.439  18.629  1.00 73.24 87  C 1 
ATOM 4618 C CB    . ALA C 3 87  ? 10.607  2.833   19.246  1.00 69.76 87  C 1 
ATOM 4619 N N     . ASP C 3 88  ? 9.135   0.027   19.208  1.00 83.54 88  C 1 
ATOM 4620 C CA    . ASP C 3 88  ? 8.894   -1.219  19.937  1.00 81.76 88  C 1 
ATOM 4621 C C     . ASP C 3 88  ? 9.004   -2.484  19.076  1.00 83.30 88  C 1 
ATOM 4622 O O     . ASP C 3 88  ? 9.428   -3.535  19.567  1.00 77.14 88  C 1 
ATOM 4623 C CB    . ASP C 3 88  ? 7.538   -1.130  20.648  1.00 76.07 88  C 1 
ATOM 4624 C CG    . ASP C 3 88  ? 6.314   -0.934  19.730  1.00 72.58 88  C 1 
ATOM 4625 O OD1   . ASP C 3 88  ? 6.453   -0.801  18.493  1.00 63.89 88  C 1 
ATOM 4626 O OD2   . ASP C 3 88  ? 5.189   -0.897  20.267  1.00 68.96 88  C 1 
ATOM 4627 N N     . PHE C 3 89  ? 8.668   -2.434  17.772  1.00 87.14 89  C 1 
ATOM 4628 C CA    . PHE C 3 89  ? 8.742   -3.598  16.895  1.00 87.15 89  C 1 
ATOM 4629 C C     . PHE C 3 89  ? 10.011  -3.665  16.040  1.00 88.03 89  C 1 
ATOM 4630 O O     . PHE C 3 89  ? 10.374  -4.768  15.601  1.00 84.48 89  C 1 
ATOM 4631 C CB    . PHE C 3 89  ? 7.462   -3.725  16.057  1.00 84.93 89  C 1 
ATOM 4632 C CG    . PHE C 3 89  ? 7.378   -2.816  14.861  1.00 84.42 89  C 1 
ATOM 4633 C CD1   . PHE C 3 89  ? 6.822   -1.537  14.973  1.00 80.88 89  C 1 
ATOM 4634 C CD2   . PHE C 3 89  ? 7.818   -3.263  13.610  1.00 83.09 89  C 1 
ATOM 4635 C CE1   . PHE C 3 89  ? 6.705   -0.708  13.853  1.00 80.28 89  C 1 
ATOM 4636 C CE2   . PHE C 3 89  ? 7.714   -2.435  12.473  1.00 81.42 89  C 1 
ATOM 4637 C CZ    . PHE C 3 89  ? 7.157   -1.154  12.592  1.00 82.04 89  C 1 
ATOM 4638 N N     . LEU C 3 90  ? 10.702  -2.554  15.799  1.00 89.77 90  C 1 
ATOM 4639 C CA    . LEU C 3 90  ? 11.901  -2.524  14.957  1.00 89.59 90  C 1 
ATOM 4640 C C     . LEU C 3 90  ? 13.229  -2.525  15.709  1.00 89.18 90  C 1 
ATOM 4641 O O     . LEU C 3 90  ? 14.205  -3.014  15.144  1.00 84.34 90  C 1 
ATOM 4642 C CB    . LEU C 3 90  ? 11.881  -1.322  13.997  1.00 87.85 90  C 1 
ATOM 4643 C CG    . LEU C 3 90  ? 10.904  -1.432  12.820  1.00 85.17 90  C 1 
ATOM 4644 C CD1   . LEU C 3 90  ? 11.181  -0.277  11.860  1.00 80.36 90  C 1 
ATOM 4645 C CD2   . LEU C 3 90  ? 11.081  -2.723  12.015  1.00 80.31 90  C 1 
ATOM 4646 N N     . LEU C 3 91  ? 13.325  -1.988  16.935  1.00 85.73 91  C 1 
ATOM 4647 C CA    . LEU C 3 91  ? 14.630  -1.836  17.598  1.00 84.54 91  C 1 
ATOM 4648 C C     . LEU C 3 91  ? 15.392  -3.156  17.720  1.00 83.47 91  C 1 
ATOM 4649 O O     . LEU C 3 91  ? 16.591  -3.188  17.454  1.00 78.20 91  C 1 
ATOM 4650 C CB    . LEU C 3 91  ? 14.464  -1.175  18.973  1.00 82.29 91  C 1 
ATOM 4651 C CG    . LEU C 3 91  ? 14.295  0.350   18.927  1.00 77.45 91  C 1 
ATOM 4652 C CD1   . LEU C 3 91  ? 14.009  0.869   20.335  1.00 72.20 91  C 1 
ATOM 4653 C CD2   . LEU C 3 91  ? 15.536  1.066   18.398  1.00 70.88 91  C 1 
ATOM 4654 N N     . ASP C 3 92  ? 14.685  -4.256  18.022  1.00 84.08 92  C 1 
ATOM 4655 C CA    . ASP C 3 92  ? 15.268  -5.600  18.142  1.00 80.94 92  C 1 
ATOM 4656 C C     . ASP C 3 92  ? 15.771  -6.169  16.805  1.00 80.85 92  C 1 
ATOM 4657 O O     . ASP C 3 92  ? 16.548  -7.123  16.778  1.00 74.05 92  C 1 
ATOM 4658 C CB    . ASP C 3 92  ? 14.224  -6.569  18.698  1.00 76.80 92  C 1 
ATOM 4659 C CG    . ASP C 3 92  ? 13.741  -6.291  20.113  1.00 70.75 92  C 1 
ATOM 4660 O OD1   . ASP C 3 92  ? 14.177  -5.320  20.750  1.00 62.00 92  C 1 
ATOM 4661 O OD2   . ASP C 3 92  ? 12.851  -7.063  20.549  1.00 62.27 92  C 1 
ATOM 4662 N N     . CYS C 3 93  ? 15.278  -5.648  15.670  1.00 80.37 93  C 1 
ATOM 4663 C CA    . CYS C 3 93  ? 15.672  -6.102  14.339  1.00 78.60 93  C 1 
ATOM 4664 C C     . CYS C 3 93  ? 16.924  -5.401  13.825  1.00 79.07 93  C 1 
ATOM 4665 O O     . CYS C 3 93  ? 17.542  -5.870  12.872  1.00 73.44 93  C 1 
ATOM 4666 C CB    . CYS C 3 93  ? 14.513  -5.876  13.359  1.00 73.96 93  C 1 
ATOM 4667 S SG    . CYS C 3 93  ? 13.001  -6.713  13.926  1.00 64.97 93  C 1 
ATOM 4668 N N     . LEU C 3 94  ? 17.258  -4.257  14.414  1.00 80.48 94  C 1 
ATOM 4669 C CA    . LEU C 3 94  ? 18.386  -3.453  13.970  1.00 77.50 94  C 1 
ATOM 4670 C C     . LEU C 3 94  ? 19.678  -3.938  14.634  1.00 75.84 94  C 1 
ATOM 4671 O O     . LEU C 3 94  ? 19.666  -4.229  15.832  1.00 67.83 94  C 1 
ATOM 4672 C CB    . LEU C 3 94  ? 18.124  -1.970  14.239  1.00 73.54 94  C 1
[truncated: 106,005 more chars]
