# Supplementary material for: Vernalization regulatory network identifies potential novel functions for genes in the HvVRN2 locus
Source: New Phytol. 2026 Apr 12;250(6):4036–53. doi: 10.1111/nph.71162 (PMC13193379; doi:10.1111/nph.71162)
Supplement: Supplementary file 1 — Dataset S1. Protein models computed by Alphafold. [file NPH-250-4036-s002.xz › Alphafold_models0/Barley/fold_co1_prom1_1_nf_yb4_c_3hg0237950_recortes_summary_confidences_0.json]

{
 "chain_iptm": [
  0.6,
  0.54,
  0.53,
  0.33,
  0.34
 ],
 "chain_pair_iptm": [
  [
   0.22,
   0.82,
   0.72,
   0.43,
   0.43
  ],
  [
   0.82,
   0.76,
   0.85,
   0.25,
   0.25
  ],
  [
   0.72,
   0.85,
   0.65,
   0.27,
   0.27
  ],
  [
   0.43,
   0.25,
   0.27,
   0.23,
   0.4
  ],
  [
   0.43,
   0.25,
   0.27,
   0.4,
   0.22
  ]
 ],
 "chain_pair_pae_min": [
  [
   0.76,
   1.68,
   2.07,
   8.21,
   7.41
  ],
  [
   1.43,
   0.76,
   1.01,
   9.76,
   8.41
  ],
  [
   1.73,
   1.06,
   0.76,
   8.76,
   8.64
  ],
  [
   10.19,
   13.31,
   13.33,
   0.81,
   1.65
  ],
  [
   10.85,
   12.53,
   11.99,
   1.51,
   0.8
  ]
 ],
 "chain_ptm": [
  0.22,
  0.76,
  0.65,
  0.23,
  0.22
 ],
 "fraction_disordered": 0.61,
 "has_clash": 0.0,
 "iptm": 0.7,
 "num_recycles": 10.0,
 "ptm": 0.46,
 "ranking_score": 0.96
}
