# Supplementary material for: Vernalization regulatory network identifies potential novel functions for genes in the HvVRN2 locus
Source: New Phytol. 2026 Apr 12;250(6):4036–53. doi: 10.1111/nph.71162 (PMC13193379; doi:10.1111/nph.71162)
Supplement: Supplementary file 1 — Dataset S1. Protein models computed by Alphafold. [file NPH-250-4036-s002.xz › Alphafold_models0/Barley/fold_co1_prom1_1_nf_yb4_c_4hg0391570_recortes_model_0.cif]

# By using this file you agree to the legally binding terms of use found at alphafoldserver.com/output-terms
data_2f571ea54b762b7d
#
_entry.id 2f571ea54b762b7d
#
loop_
_atom_type.symbol
C 
N 
O 
P 
S 
#
loop_
_audit_author.name
_audit_author.pdbx_ordinal
"Google DeepMind" 1 
"Isomorphic Labs" 2 
#
_audit_conform.dict_location https://raw.githubusercontent.com/ihmwg/ModelCIF/master/dist/mmcif_ma.dic
_audit_conform.dict_name     mmcif_ma.dic
_audit_conform.dict_version  1.4.5
#
loop_
_chem_comp.formula
_chem_comp.formula_weight
_chem_comp.id
_chem_comp.mon_nstd_flag
_chem_comp.name
_chem_comp.pdbx_smiles
_chem_comp.pdbx_synonyms
_chem_comp.type
"C3 H7 N O2"      89.093  ALA y ALANINE                              C[C@H](N)C(O)=O                                             ? "L-PEPTIDE LINKING" 
"C6 H15 N4 O2"    175.209 ARG y ARGININE                             N[C@@H](CCCNC(N)=[NH2+])C(O)=O                              ? "L-PEPTIDE LINKING" 
"C4 H8 N2 O3"     132.118 ASN y ASPARAGINE                           N[C@@H](CC(N)=O)C(O)=O                                      ? "L-PEPTIDE LINKING" 
"C4 H7 N O4"      133.103 ASP y "ASPARTIC ACID"                      N[C@@H](CC(O)=O)C(O)=O                                      ? "L-PEPTIDE LINKING" 
"C3 H7 N O2 S"    121.158 CYS y CYSTEINE                             N[C@@H](CS)C(O)=O                                           ? "L-PEPTIDE LINKING" 
"C10 H14 N5 O6 P" 331.222 DA  y "2'-DEOXYADENOSINE-5'-MONOPHOSPHATE" Nc1ncnc2n(cnc12)[C@H]3C[C@H](O)[C@@H](CO[P](O)(O)=O)O3      ? "DNA LINKING"       
"C9 H14 N3 O7 P"  307.197 DC  y "2'-DEOXYCYTIDINE-5'-MONOPHOSPHATE"  NC1=NC(=O)N(C=C1)[C@H]2C[C@H](O)[C@@H](CO[P](O)(O)=O)O2     ? "DNA LINKING"       
"C10 H14 N5 O7 P" 347.221 DG  y "2'-DEOXYGUANOSINE-5'-MONOPHOSPHATE" NC1=Nc2n(cnc2C(=O)N1)[C@H]3C[C@H](O)[C@@H](CO[P](O)(O)=O)O3 ? "DNA LINKING"       
"C10 H15 N2 O8 P" 322.208 DT  y "THYMIDINE-5'-MONOPHOSPHATE"         CC1=CN([C@H]2C[C@H](O)[C@@H](CO[P](O)(O)=O)O2)C(=O)NC1=O    ? "DNA LINKING"       
"C5 H10 N2 O3"    146.144 GLN y GLUTAMINE                            N[C@@H](CCC(N)=O)C(O)=O                                     ? "L-PEPTIDE LINKING" 
"C5 H9 N O4"      147.129 GLU y "GLUTAMIC ACID"                      N[C@@H](CCC(O)=O)C(O)=O                                     ? "L-PEPTIDE LINKING" 
"C2 H5 N O2"      75.067  GLY y GLYCINE                              NCC(O)=O                                                    ? "PEPTIDE LINKING"   
"C6 H10 N3 O2"    156.162 HIS y HISTIDINE                            N[C@@H](Cc1c[nH]c[nH+]1)C(O)=O                              ? "L-PEPTIDE LINKING" 
"C6 H13 N O2"     131.173 ILE y ISOLEUCINE                           CC[C@H](C)[C@H](N)C(O)=O                                    ? "L-PEPTIDE LINKING" 
"C6 H13 N O2"     131.173 LEU y LEUCINE                              CC(C)C[C@H](N)C(O)=O                                        ? "L-PEPTIDE LINKING" 
"C6 H15 N2 O2"    147.195 LYS y LYSINE                               N[C@@H](CCCC[NH3+])C(O)=O                                   ? "L-PEPTIDE LINKING" 
"C5 H11 N O2 S"   149.211 MET y METHIONINE                           CSCC[C@H](N)C(O)=O                                          ? "L-PEPTIDE LINKING" 
"C9 H11 N O2"     165.189 PHE y PHENYLALANINE                        N[C@@H](Cc1ccccc1)C(O)=O                                    ? "L-PEPTIDE LINKING" 
"C5 H9 N O2"      115.130 PRO y PROLINE                              OC(=O)[C@@H]1CCCN1                                          ? "L-PEPTIDE LINKING" 
"C3 H7 N O3"      105.093 SER y SERINE                               N[C@@H](CO)C(O)=O                                           ? "L-PEPTIDE LINKING" 
"C4 H9 N O3"      119.119 THR y THREONINE                            C[C@@H](O)[C@H](N)C(O)=O                                    ? "L-PEPTIDE LINKING" 
"C11 H12 N2 O2"   204.225 TRP y TRYPTOPHAN                           N[C@@H](Cc1c[nH]c2ccccc12)C(O)=O                            ? "L-PEPTIDE LINKING" 
"C9 H11 N O3"     181.189 TYR y TYROSINE                             N[C@@H](Cc1ccc(O)cc1)C(O)=O                                 ? "L-PEPTIDE LINKING" 
"C5 H11 N O2"     117.146 VAL y VALINE                               CC(C)[C@H](N)C(O)=O                                         ? "L-PEPTIDE LINKING" 
#
_citation.book_publisher          ?
_citation.country                 UK
_citation.id                      primary
_citation.journal_full            Nature
_citation.journal_id_ASTM         NATUAS
_citation.journal_id_CSD          0006
_citation.journal_id_ISSN         0028-0836
_citation.journal_volume          ?
_citation.page_first              ?
_citation.page_last               ?
_citation.pdbx_database_id_DOI    ?
_citation.pdbx_database_id_PubMed ?
_citation.title                   "Accurate structure prediction of biomolecular interactions with AlphaFold 3"
_citation.year                    2024
#
loop_
_citation_author.citation_id
_citation_author.name
_citation_author.ordinal
primary "Google DeepMind" 1 
primary "Isomorphic Labs" 2 
#
loop_
_entity.id
_entity.pdbx_description
_entity.type
1 . polymer 
2 . polymer 
3 . polymer 
4 . polymer 
5 . polymer 
#
loop_
_entity_poly.entity_id
_entity_poly.pdbx_strand_id
_entity_poly.type
1 A polypeptide(L)          
2 B polypeptide(L)          
3 C polypeptide(L)          
4 D polydeoxyribonucleotide 
5 E polydeoxyribonucleotide 
#
loop_
_entity_poly_seq.entity_id
_entity_poly_seq.hetero
_entity_poly_seq.mon_id
_entity_poly_seq.num
1 n MET 1   
1 n PRO 2   
1 n ARG 3   
1 n CYS 4   
1 n ASN 5   
1 n LYS 6   
1 n CYS 7   
1 n LEU 8   
1 n SER 9   
1 n GLU 10  
1 n ASN 11  
1 n ASP 12  
1 n SER 13  
1 n ALA 14  
1 n SER 15  
1 n GLU 16  
1 n ASP 17  
1 n ARG 18  
1 n HIS 19  
1 n TRP 20  
1 n HIS 21  
1 n ARG 22  
1 n THR 23  
1 n ALA 24  
1 n THR 25  
1 n LEU 26  
1 n PHE 27  
1 n MET 28  
1 n ASN 29  
1 n CYS 30  
1 n VAL 31  
1 n SER 32  
1 n ASN 33  
1 n GLY 34  
1 n THR 35  
1 n VAL 36  
1 n TYR 37  
1 n GLU 38  
1 n GLU 39  
1 n ALA 40  
1 n VAL 41  
1 n GLY 42  
1 n ARG 43  
1 n GLU 44  
1 n GLY 45  
1 n CYS 46  
1 n TRP 47  
1 n ALA 48  
1 n ARG 49  
1 n LEU 50  
1 n CYS 51  
1 n ASP 52  
1 n GLY 53  
1 n CYS 54  
1 n CYS 55  
1 n THR 56  
1 n VAL 57  
1 n PRO 58  
1 n SER 59  
1 n VAL 60  
1 n VAL 61  
1 n TYR 62  
1 n CYS 63  
1 n ARG 64  
1 n ALA 65  
1 n ASP 66  
1 n SER 67  
1 n ALA 68  
1 n TYR 69  
1 n LEU 70  
1 n CYS 71  
1 n ALA 72  
1 n SER 73  
1 n CYS 74  
1 n ASP 75  
1 n ALA 76  
1 n GLN 77  
1 n ILE 78  
1 n HIS 79  
1 n ALA 80  
1 n ALA 81  
1 n ASN 82  
1 n ARG 83  
1 n VAL 84  
1 n ALA 85  
1 n SER 86  
1 n ARG 87  
1 n HIS 88  
1 n GLU 89  
1 n ARG 90  
1 n VAL 91  
1 n LEU 92  
1 n LEU 93  
1 n SER 94  
1 n GLU 95  
1 n ALA 96  
1 n TYR 97  
1 n LYS 98  
1 n HIS 99  
1 n ALA 100 
1 n PRO 101 
1 n VAL 102 
1 n MET 103 
1 n LEU 104 
1 n ASP 105 
1 n CYS 106 
1 n HIS 107 
1 n ALA 108 
1 n ASP 109 
1 n ALA 110 
1 n ALA 111 
1 n ALA 112 
1 n LEU 113 
1 n CYS 114 
1 n ALA 115 
1 n ALA 116 
1 n TYR 117 
1 n GLU 118 
1 n ALA 119 
1 n GLN 120 
1 n VAL 121 
1 n HIS 122 
1 n TYR 123 
1 n ALA 124 
1 n ASN 125 
1 n LEU 126 
1 n LEU 127 
1 n THR 128 
1 n VAL 129 
1 n MET 130 
1 n HIS 131 
1 n GLN 132 
1 n ARG 133 
1 n MET 134 
1 n PRO 135 
1 n VAL 136 
1 n VAL 137 
1 n SER 138 
1 n HIS 139 
1 n PRO 140 
1 n ALA 141 
1 n VAL 142 
1 n ALA 143 
1 n ILE 144 
1 n PRO 145 
1 n PRO 146 
1 n VAL 147 
1 n SER 148 
1 n LEU 149 
1 n PHE 150 
1 n ALA 151 
1 n GLU 152 
1 n ALA 153 
1 n GLU 154 
1 n ALA 155 
1 n THR 156 
1 n ALA 157 
1 n PRO 158 
1 n VAL 159 
1 n LEU 160 
1 n GLY 161 
1 n ARG 162 
1 n LYS 163 
1 n GLU 164 
1 n GLU 165 
1 n ASP 166 
1 n THR 167 
1 n SER 168 
1 n TRP 169 
1 n LEU 170 
1 n LEU 171 
1 n LEU 172 
1 n SER 173 
1 n LYS 174 
1 n ASP 175 
1 n SER 176 
1 n ASP 177 
1 n ASN 178 
1 n HIS 179 
1 n ASN 180 
1 n ARG 181 
1 n SER 182 
1 n GLY 183 
1 n ASN 184 
1 n ASN 185 
1 n SER 186 
1 n SER 187 
1 n THR 188 
1 n SER 189 
1 n SER 190 
1 n SER 191 
1 n SER 192 
1 n GLN 193 
1 n TYR 194 
1 n PHE 195 
1 n GLY 196 
1 n GLU 197 
1 n VAL 198 
1 n ASP 199 
1 n GLN 200 
1 n TYR 201 
1 n PHE 202 
1 n ASP 203 
1 n LEU 204 
1 n VAL 205 
1 n GLY 206 
1 n TYR 207 
1 n ASN 208 
1 n SER 209 
1 n TYR 210 
1 n TYR 211 
1 n ASP 212 
1 n SER 213 
1 n HIS 214 
1 n MET 215 
1 n SER 216 
1 n ASN 217 
1 n GLN 218 
1 n GLU 219 
1 n GLN 220 
1 n TYR 221 
1 n VAL 222 
1 n MET 223 
1 n GLN 224 
1 n GLU 225 
1 n GLN 226 
1 n GLN 227 
1 n HIS 228 
1 n LEU 229 
1 n GLN 230 
1 n GLN 231 
1 n MET 232 
1 n GLN 233 
1 n LYS 234 
1 n GLU 235 
1 n TYR 236 
1 n ALA 237 
1 n GLU 238 
1 n GLN 239 
1 n GLN 240 
1 n MET 241 
1 n GLN 242 
1 n LYS 243 
1 n GLU 244 
1 n TYR 245 
1 n VAL 246 
1 n GLU 247 
1 n ASN 248 
1 n GLU 249 
1 n GLY 250 
1 n SER 251 
1 n GLU 252 
1 n CYS 253 
1 n ILE 254 
1 n VAL 255 
1 n PRO 256 
1 n SER 257 
1 n GLN 258 
1 n SER 259 
1 n THR 260 
1 n ILE 261 
1 n VAL 262 
1 n ARG 263 
1 n ARG 264 
1 n PRO 265 
1 n HIS 266 
1 n GLN 267 
1 n SER 268 
1 n GLY 269 
1 n TYR 270 
1 n ALA 271 
1 n PRO 272 
1 n LEU 273 
1 n VAL 274 
1 n GLY 275 
1 n ALA 276 
1 n GLU 277 
1 n GLN 278 
1 n ALA 279 
1 n ALA 280 
1 n SER 281 
1 n ALA 282 
1 n THR 283 
1 n ALA 284 
1 n GLY 285 
1 n ALA 286 
1 n SER 287 
1 n ALA 288 
1 n TYR 289 
1 n THR 290 
1 n ASP 291 
1 n SER 292 
1 n VAL 293 
1 n ASN 294 
1 n ASN 295 
1 n SER 296 
1 n ILE 297 
1 n SER 298 
1 n PHE 299 
1 n SER 300 
1 n MET 301 
1 n GLU 302 
1 n ALA 303 
1 n GLY 304 
1 n ILE 305 
1 n VAL 306 
1 n PRO 307 
1 n ASP 308 
1 n ASN 309 
1 n THR 310 
1 n VAL 311 
1 n GLN 312 
1 n SER 313 
1 n SER 314 
1 n ILE 315 
1 n LEU 316 
1 n ARG 317 
1 n PRO 318 
1 n ALA 319 
1 n GLY 320 
1 n ALA 321 
1 n ILE 322 
1 n GLY 323 
1 n LEU 324 
1 n PHE 325 
1 n SER 326 
1 n SER 327 
1 n PRO 328 
1 n SER 329 
1 n LEU 330 
1 n GLN 331 
1 n THR 332 
1 n PRO 333 
1 n LEU 334 
1 n HIS 335 
1 n PHE 336 
1 n SER 337 
1 n SER 338 
1 n LYS 339 
1 n GLU 340 
1 n ARG 341 
1 n GLU 342 
1 n ALA 343 
1 n ARG 344 
1 n VAL 345 
1 n LEU 346 
1 n ARG 347 
1 n TYR 348 
1 n LYS 349 
1 n GLU 350 
1 n LYS 351 
1 n LYS 352 
1 n LYS 353 
1 n SER 354 
1 n ARG 355 
1 n LYS 356 
1 n PHE 357 
1 n GLU 358 
1 n LYS 359 
1 n THR 360 
1 n THR 361 
1 n ARG 362 
1 n TYR 363 
1 n ALA 364 
1 n THR 365 
1 n ARG 366 
1 n LYS 367 
1 n ALA 368 
1 n TYR 369 
1 n ALA 370 
1 n GLU 371 
1 n ALA 372 
1 n ARG 373 
1 n PRO 374 
1 n ARG 375 
1 n ILE 376 
1 n LYS 377 
1 n GLY 378 
1 n ARG 379 
1 n PHE 380 
1 n ALA 381 
1 n LYS 382 
1 n ARG 383 
1 n SER 384 
1 n ASP 385 
1 n ALA 386 
1 n GLU 387 
1 n MET 388 
1 n GLU 389 
1 n VAL 390 
1 n ASP 391 
1 n GLN 392 
1 n THR 393 
1 n PHE 394 
1 n SER 395 
1 n THR 396 
1 n ALA 397 
1 n ALA 398 
1 n LEU 399 
1 n SER 400 
1 n ASP 401 
1 n SER 402 
1 n SER 403 
1 n TYR 404 
1 n SER 405 
1 n THR 406 
1 n VAL 407 
1 n PRO 408 
1 n TRP 409 
1 n PHE 410 
2 n ALA 1   
2 n PRO 2   
2 n PRO 3   
2 n VAL 4   
2 n ARG 5   
2 n GLU 6   
2 n GLN 7   
2 n ASP 8   
2 n ARG 9   
2 n LEU 10  
2 n MET 11  
2 n PRO 12  
2 n ILE 13  
2 n ALA 14  
2 n ASN 15  
2 n VAL 16  
2 n ILE 17  
2 n ARG 18  
2 n ILE 19  
2 n MET 20  
2 n ARG 21  
2 n ARG 22  
2 n VAL 23  
2 n LEU 24  
2 n PRO 25  
2 n PRO 26  
2 n HIS 27  
2 n ALA 28  
2 n LYS 29  
2 n ILE 30  
2 n SER 31  
2 n ASP 32  
2 n ASP 33  
2 n ALA 34  
2 n LYS 35  
2 n GLU 36  
2 n THR 37  
2 n ILE 38  
2 n GLN 39  
2 n GLU 40  
2 n CYS 41  
2 n VAL 42  
2 n SER 43  
2 n GLU 44  
2 n TYR 45  
2 n ILE 46  
2 n SER 47  
2 n PHE 48  
2 n ILE 49  
2 n THR 50  
2 n GLY 51  
2 n GLU 52  
2 n ALA 53  
2 n ASN 54  
2 n GLU 55  
2 n ARG 56  
2 n CYS 57  
2 n GLN 58  
2 n ARG 59  
2 n GLU 60  
2 n GLN 61  
2 n ARG 62  
2 n LYS 63  
2 n THR 64  
2 n ILE 65  
2 n THR 66  
2 n ALA 67  
2 n GLU 68  
2 n ASP 69  
2 n VAL 70  
2 n LEU 71  
2 n TRP 72  
2 n ALA 73  
2 n MET 74  
2 n SER 75  
2 n ARG 76  
2 n LEU 77  
2 n GLY 78  
2 n PHE 79  
2 n ASP 80  
2 n ASP 81  
2 n TYR 82  
2 n VAL 83  
2 n GLU 84  
2 n PRO 85  
2 n LEU 86  
2 n SER 87  
2 n ILE 88  
2 n TYR 89  
2 n LEU 90  
2 n HIS 91  
2 n ARG 92  
2 n PHE 93  
2 n ARG 94  
2 n GLU 95  
3 n GLN 1   
3 n ARG 2   
3 n GLN 3   
3 n GLU 4   
3 n ALA 5   
3 n GLU 6   
3 n ARG 7   
3 n ALA 8   
3 n SER 9   
3 n ALA 10  
3 n SER 11  
3 n ASP 12  
3 n PHE 13  
3 n LYS 14  
3 n ASN 15  
3 n HIS 16  
3 n GLN 17  
3 n LEU 18  
3 n PRO 19  
3 n LEU 20  
3 n ALA 21  
3 n ARG 22  
3 n ILE 23  
3 n LYS 24  
3 n LYS 25  
3 n ILE 26  
3 n MET 27  
3 n LYS 28  
3 n ALA 29  
3 n ASP 30  
3 n GLU 31  
3 n ASP 32  
3 n VAL 33  
3 n ARG 34  
3 n MET 35  
3 n ILE 36  
3 n SER 37  
3 n ALA 38  
3 n GLU 39  
3 n ALA 40  
3 n PRO 41  
3 n VAL 42  
3 n LEU 43  
3 n PHE 44  
3 n ALA 45  
3 n LYS 46  
3 n ALA 47  
3 n CYS 48  
3 n GLU 49  
3 n LEU 50  
3 n PHE 51  
3 n ILE 52  
3 n LEU 53  
3 n GLU 54  
3 n LEU 55  
3 n THR 56  
3 n ILE 57  
3 n ARG 58  
3 n SER 59  
3 n TRP 60  
3 n LEU 61  
3 n HIS 62  
3 n ALA 63  
3 n GLU 64  
3 n GLU 65  
3 n ASN 66  
3 n LYS 67  
3 n ARG 68  
3 n ARG 69  
3 n THR 70  
3 n LEU 71  
3 n GLN 72  
3 n ARG 73  
3 n ASN 74  
3 n ASP 75  
3 n VAL 76  
3 n ALA 77  
3 n ALA 78  
3 n ALA 79  
3 n ILE 80  
3 n ALA 81  
3 n ARG 82  
3 n THR 83  
3 n ASP 84  
3 n VAL 85  
3 n PHE 86  
3 n ASP 87  
3 n PHE 88  
3 n LEU 89  
3 n VAL 90  
3 n ASP 91  
3 n ILE 92  
3 n VAL 93  
3 n PRO 94  
3 n ARG 95  
3 n GLU 96  
3 n GLU 97  
3 n ALA 98  
3 n LYS 99  
3 n GLU 100 
3 n GLU 101 
3 n PRO 102 
3 n GLY 103 
3 n SER 104 
4 n DC  1   
4 n DA  2   
4 n DC  3   
4 n DG  4   
4 n DC  5   
4 n DA  6   
4 n DC  7   
4 n DC  8   
4 n DA  9   
4 n DG  10  
4 n DA  11  
4 n DC  12  
4 n DC  13  
4 n DA  14  
4 n DC  15  
4 n DA  16  
4 n DC  17  
4 n DC  18  
4 n DA  19  
4 n DG  20  
4 n DA  21  
4 n DA  22  
4 n DA  23  
4 n DC  24  
4 n DA  25  
4 n DA  26  
4 n DA  27  
4 n DC  28  
4 n DA  29  
4 n DA  30  
4 n DA  31  
5 n DT  1   
5 n DT  2   
5 n DT  3   
5 n DG  4   
5 n DT  5   
5 n DT  6   
5 n DT  7   
5 n DG  8   
5 n DT  9   
5 n DT  10  
5 n DT  11  
5 n DC  12  
5 n DT  13  
5 n DG  14  
5 n DG  15  
5 n DT  16  
5 n DG  17  
5 n DT  18  
5 n DG  19  
5 n DG  20  
5 n DT  21  
5 n DC  22  
5 n DT  23  
5 n DG  24  
5 n DG  25  
5 n DT  26  
5 n DG  27  
5 n DC  28  
5 n DG  29  
5 n DT  30  
5 n DG  31  
#
_ma_data.content_type "model coordinates"
_ma_data.id           1
_ma_data.name         Model
#
_ma_model_list.data_id          1
_ma_model_list.model_group_id   1
_ma_model_list.model_group_name "AlphaFold-beta-20231127 (927599d6-1efe-4fa9-85d2-a29f909d212e @ 2024-12-16 01:21:05)"
_ma_model_list.model_id         1
_ma_model_list.model_name       "Top ranked model"
_ma_model_list.model_type       "Ab initio model"
_ma_model_list.ordinal_id       1
#
loop_
_ma_protocol_step.method_type
_ma_protocol_step.ordinal_id
_ma_protocol_step.protocol_id
_ma_protocol_step.step_id
"coevolution MSA" 1 1 1 
"template search" 2 1 2 
modeling          3 1 3 
#
loop_
_ma_qa_metric.id
_ma_qa_metric.mode
_ma_qa_metric.name
_ma_qa_metric.software_group_id
_ma_qa_metric.type
1 global pLDDT 1 pLDDT 
2 local  pLDDT 1 pLDDT 
#
_ma_qa_metric_global.metric_id    1
_ma_qa_metric_global.metric_value 65.09
_ma_qa_metric_global.model_id     1
_ma_qa_metric_global.ordinal_id   1
#
_ma_software_group.group_id    1
_ma_software_group.ordinal_id  1
_ma_software_group.software_id 1
#
loop_
_ma_target_entity.data_id
_ma_target_entity.entity_id
_ma_target_entity.origin
1 1 . 
1 2 . 
1 3 . 
1 4 . 
1 5 . 
#
loop_
_ma_target_entity_instance.asym_id
_ma_target_entity_instance.details
_ma_target_entity_instance.entity_id
A . 1 
B . 2 
C . 3 
D . 4 
E . 5 
#
loop_
_pdbx_data_usage.details
_pdbx_data_usage.id
_pdbx_data_usage.type
_pdbx_data_usage.url
;NON-COMMERCIAL USE ONLY, BY USING THIS FILE YOU AGREE TO THE TERMS OF USE FOUND
AT alphafoldserver.com/output-terms.
;
1 license    ? 
;THE INFORMATION IS NOT INTENDED FOR, HAS NOT BEEN VALIDATED FOR, AND IS NOT
APPROVED FOR CLINICAL USE. IT SHOULD NOT BE USED FOR CLINICAL PURPOSE OR RELIED
ON FOR MEDICAL OR OTHER PROFESSIONAL ADVICE. IT IS THEORETICAL MODELLING ONLY
AND CAUTION SHOULD BE EXERCISED IN ITS USE. IT IS PROVIDED "AS-IS" WITHOUT ANY
WARRANTY OF ANY KIND, WHETHER EXPRESSED OR IMPLIED. NO WARRANTY IS GIVEN THAT
USE OF THE INFORMATION SHALL NOT INFRINGE THE RIGHTS OF ANY THIRD PARTY.
;
2 disclaimer ? 
#
loop_
_pdbx_poly_seq_scheme.asym_id
_pdbx_poly_seq_scheme.auth_seq_num
_pdbx_poly_seq_scheme.entity_id
_pdbx_poly_seq_scheme.hetero
_pdbx_poly_seq_scheme.mon_id
_pdbx_poly_seq_scheme.pdb_ins_code
_pdbx_poly_seq_scheme.pdb_seq_num
_pdbx_poly_seq_scheme.pdb_strand_id
_pdbx_poly_seq_scheme.seq_id
A 1   1 n MET . 1   A 1   
A 2   1 n PRO . 2   A 2   
A 3   1 n ARG . 3   A 3   
A 4   1 n CYS . 4   A 4   
A 5   1 n ASN . 5   A 5   
A 6   1 n LYS . 6   A 6   
A 7   1 n CYS . 7   A 7   
A 8   1 n LEU . 8   A 8   
A 9   1 n SER . 9   A 9   
A 10  1 n GLU . 10  A 10  
A 11  1 n ASN . 11  A 11  
A 12  1 n ASP . 12  A 12  
A 13  1 n SER . 13  A 13  
A 14  1 n ALA . 14  A 14  
A 15  1 n SER . 15  A 15  
A 16  1 n GLU . 16  A 16  
A 17  1 n ASP . 17  A 17  
A 18  1 n ARG . 18  A 18  
A 19  1 n HIS . 19  A 19  
A 20  1 n TRP . 20  A 20  
A 21  1 n HIS . 21  A 21  
A 22  1 n ARG . 22  A 22  
A 23  1 n THR . 23  A 23  
A 24  1 n ALA . 24  A 24  
A 25  1 n THR . 25  A 25  
A 26  1 n LEU . 26  A 26  
A 27  1 n PHE . 27  A 27  
A 28  1 n MET . 28  A 28  
A 29  1 n ASN . 29  A 29  
A 30  1 n CYS . 30  A 30  
A 31  1 n VAL . 31  A 31  
A 32  1 n SER . 32  A 32  
A 33  1 n ASN . 33  A 33  
A 34  1 n GLY . 34  A 34  
A 35  1 n THR . 35  A 35  
A 36  1 n VAL . 36  A 36  
A 37  1 n TYR . 37  A 37  
A 38  1 n GLU . 38  A 38  
A 39  1 n GLU . 39  A 39  
A 40  1 n ALA . 40  A 40  
A 41  1 n VAL . 41  A 41  
A 42  1 n GLY . 42  A 42  
A 43  1 n ARG . 43  A 43  
A 44  1 n GLU . 44  A 44  
A 45  1 n GLY . 45  A 45  
A 46  1 n CYS . 46  A 46  
A 47  1 n TRP . 47  A 47  
A 48  1 n ALA . 48  A 48  
A 49  1 n ARG . 49  A 49  
A 50  1 n LEU . 50  A 50  
A 51  1 n CYS . 51  A 51  
A 52  1 n ASP . 52  A 52  
A 53  1 n GLY . 53  A 53  
A 54  1 n CYS . 54  A 54  
A 55  1 n CYS . 55  A 55  
A 56  1 n THR . 56  A 56  
A 57  1 n VAL . 57  A 57  
A 58  1 n PRO . 58  A 58  
A 59  1 n SER . 59  A 59  
A 60  1 n VAL . 60  A 60  
A 61  1 n VAL . 61  A 61  
A 62  1 n TYR . 62  A 62  
A 63  1 n CYS . 63  A 63  
A 64  1 n ARG . 64  A 64  
A 65  1 n ALA . 65  A 65  
A 66  1 n ASP . 66  A 66  
A 67  1 n SER . 67  A 67  
A 68  1 n ALA . 68  A 68  
A 69  1 n TYR . 69  A 69  
A 70  1 n LEU . 70  A 70  
A 71  1 n CYS . 71  A 71  
A 72  1 n ALA . 72  A 72  
A 73  1 n SER . 73  A 73  
A 74  1 n CYS . 74  A 74  
A 75  1 n ASP . 75  A 75  
A 76  1 n ALA . 76  A 76  
A 77  1 n GLN . 77  A 77  
A 78  1 n ILE . 78  A 78  
A 79  1 n HIS . 79  A 79  
A 80  1 n ALA . 80  A 80  
A 81  1 n ALA . 81  A 81  
A 82  1 n ASN . 82  A 82  
A 83  1 n ARG . 83  A 83  
A 84  1 n VAL . 84  A 84  
A 85  1 n ALA . 85  A 85  
A 86  1 n SER . 86  A 86  
A 87  1 n ARG . 87  A 87  
A 88  1 n HIS . 88  A 88  
A 89  1 n GLU . 89  A 89  
A 90  1 n ARG . 90  A 90  
A 91  1 n VAL . 91  A 91  
A 92  1 n LEU . 92  A 92  
A 93  1 n LEU . 93  A 93  
A 94  1 n SER . 94  A 94  
A 95  1 n GLU . 95  A 95  
A 96  1 n ALA . 96  A 96  
A 97  1 n TYR . 97  A 97  
A 98  1 n LYS . 98  A 98  
A 99  1 n HIS . 99  A 99  
A 100 1 n ALA . 100 A 100 
A 101 1 n PRO . 101 A 101 
A 102 1 n VAL . 102 A 102 
A 103 1 n MET . 103 A 103 
A 104 1 n LEU . 104 A 104 
A 105 1 n ASP . 105 A 105 
A 106 1 n CYS . 106 A 106 
A 107 1 n HIS . 107 A 107 
A 108 1 n ALA . 108 A 108 
A 109 1 n ASP . 109 A 109 
A 110 1 n ALA . 110 A 110 
A 111 1 n ALA . 111 A 111 
A 112 1 n ALA . 112 A 112 
A 113 1 n LEU . 113 A 113 
A 114 1 n CYS . 114 A 114 
A 115 1 n ALA . 115 A 115 
A 116 1 n ALA . 116 A 116 
A 117 1 n TYR . 117 A 117 
A 118 1 n GLU . 118 A 118 
A 119 1 n ALA . 119 A 119 
A 120 1 n GLN . 120 A 120 
A 121 1 n VAL . 121 A 121 
A 122 1 n HIS . 122 A 122 
A 123 1 n TYR . 123 A 123 
A 124 1 n ALA . 124 A 124 
A 125 1 n ASN . 125 A 125 
A 126 1 n LEU . 126 A 126 
A 127 1 n LEU . 127 A 127 
A 128 1 n THR . 128 A 128 
A 129 1 n VAL . 129 A 129 
A 130 1 n MET . 130 A 130 
A 131 1 n HIS . 131 A 131 
A 132 1 n GLN . 132 A 132 
A 133 1 n ARG . 133 A 133 
A 134 1 n MET . 134 A 134 
A 135 1 n PRO . 135 A 135 
A 136 1 n VAL . 136 A 136 
A 137 1 n VAL . 137 A 137 
A 138 1 n SER . 138 A 138 
A 139 1 n HIS . 139 A 139 
A 140 1 n PRO . 140 A 140 
A 141 1 n ALA . 141 A 141 
A 142 1 n VAL . 142 A 142 
A 143 1 n ALA . 143 A 143 
A 144 1 n ILE . 144 A 144 
A 145 1 n PRO . 145 A 145 
A 146 1 n PRO . 146 A 146 
A 147 1 n VAL . 147 A 147 
A 148 1 n SER . 148 A 148 
A 149 1 n LEU . 149 A 149 
A 150 1 n PHE . 150 A 150 
A 151 1 n ALA . 151 A 151 
A 152 1 n GLU . 152 A 152 
A 153 1 n ALA . 153 A 153 
A 154 1 n GLU . 154 A 154 
A 155 1 n ALA . 155 A 155 
A 156 1 n THR . 156 A 156 
A 157 1 n ALA . 157 A 157 
A 158 1 n PRO . 158 A 158 
A 159 1 n VAL . 159 A 159 
A 160 1 n LEU . 160 A 160 
A 161 1 n GLY . 161 A 161 
A 162 1 n ARG . 162 A 162 
A 163 1 n LYS . 163 A 163 
A 164 1 n GLU . 164 A 164 
A 165 1 n GLU . 165 A 165 
A 166 1 n ASP . 166 A 166 
A 167 1 n THR . 167 A 167 
A 168 1 n SER . 168 A 168 
A 169 1 n TRP . 169 A 169 
A 170 1 n LEU . 170 A 170 
A 171 1 n LEU . 171 A 171 
A 172 1 n LEU . 172 A 172 
A 173 1 n SER . 173 A 173 
A 174 1 n LYS . 174 A 174 
A 175 1 n ASP . 175 A 175 
A 176 1 n SER . 176 A 176 
A 177 1 n ASP . 177 A 177 
A 178 1 n ASN . 178 A 178 
A 179 1 n HIS . 179 A 179 
A 180 1 n ASN . 180 A 180 
A 181 1 n ARG . 181 A 181 
A 182 1 n SER . 182 A 182 
A 183 1 n GLY . 183 A 183 
A 184 1 n ASN . 184 A 184 
A 185 1 n ASN . 185 A 185 
A 186 1 n SER . 186 A 186 
A 187 1 n SER . 187 A 187 
A 188 1 n THR . 188 A 188 
A 189 1 n SER . 189 A 189 
A 190 1 n SER . 190 A 190 
A 191 1 n SER . 191 A 191 
A 192 1 n SER . 192 A 192 
A 193 1 n GLN . 193 A 193 
A 194 1 n TYR . 194 A 194 
A 195 1 n PHE . 195 A 195 
A 196 1 n GLY . 196 A 196 
A 197 1 n GLU . 197 A 197 
A 198 1 n VAL . 198 A 198 
A 199 1 n ASP . 199 A 199 
A 200 1 n GLN . 200 A 200 
A 201 1 n TYR . 201 A 201 
A 202 1 n PHE . 202 A 202 
A 203 1 n ASP . 203 A 203 
A 204 1 n LEU . 204 A 204 
A 205 1 n VAL . 205 A 205 
A 206 1 n GLY . 206 A 206 
A 207 1 n TYR . 207 A 207 
A 208 1 n ASN . 208 A 208 
A 209 1 n SER . 209 A 209 
A 210 1 n TYR . 210 A 210 
A 211 1 n TYR . 211 A 211 
A 212 1 n ASP . 212 A 212 
A 213 1 n SER . 213 A 213 
A 214 1 n HIS . 214 A 214 
A 215 1 n MET . 215 A 215 
A 216 1 n SER . 216 A 216 
A 217 1 n ASN . 217 A 217 
A 218 1 n GLN . 218 A 218 
A 219 1 n GLU . 219 A 219 
A 220 1 n GLN . 220 A 220 
A 221 1 n TYR . 221 A 221 
A 222 1 n VAL . 222 A 222 
A 223 1 n MET . 223 A 223 
A 224 1 n GLN . 224 A 224 
A 225 1 n GLU . 225 A 225 
A 226 1 n GLN . 226 A 226 
A 227 1 n GLN . 227 A 227 
A 228 1 n HIS . 228 A 228 
A 229 1 n LEU . 229 A 229 
A 230 1 n GLN . 230 A 230 
A 231 1 n GLN . 231 A 231 
A 232 1 n MET . 232 A 232 
A 233 1 n GLN . 233 A 233 
A 234 1 n LYS . 234 A 234 
A 235 1 n GLU . 235 A 235 
A 236 1 n TYR . 236 A 236 
A 237 1 n ALA . 237 A 237 
A 238 1 n GLU . 238 A 238 
A 239 1 n GLN . 239 A 239 
A 240 1 n GLN . 240 A 240 
A 241 1 n MET . 241 A 241 
A 242 1 n GLN . 242 A 242 
A 243 1 n LYS . 243 A 243 
A 244 1 n GLU . 244 A 244 
A 245 1 n TYR . 245 A 245 
A 246 1 n VAL . 246 A 246 
A 247 1 n GLU . 247 A 247 
A 248 1 n ASN . 248 A 248 
A 249 1 n GLU . 249 A 249 
A 250 1 n GLY . 250 A 250 
A 251 1 n SER . 251 A 251 
A 252 1 n GLU . 252 A 252 
A 253 1 n CYS . 253 A 253 
A 254 1 n ILE . 254 A 254 
A 255 1 n VAL . 255 A 255 
A 256 1 n PRO . 256 A 256 
A 257 1 n SER . 257 A 257 
A 258 1 n GLN . 258 A 258 
A 259 1 n SER . 259 A 259 
A 260 1 n THR . 260 A 260 
A 261 1 n ILE . 261 A 261 
A 262 1 n VAL . 262 A 262 
A 263 1 n ARG . 263 A 263 
A 264 1 n ARG . 264 A 264 
A 265 1 n PRO . 265 A 265 
A 266 1 n HIS . 266 A 266 
A 267 1 n GLN . 267 A 267 
A 268 1 n SER . 268 A 268 
A 269 1 n GLY . 269 A 269 
A 270 1 n TYR . 270 A 270 
A 271 1 n ALA . 271 A 271 
A 272 1 n PRO . 272 A 272 
A 273 1 n LEU . 273 A 273 
A 274 1 n VAL . 274 A 274 
A 275 1 n GLY . 275 A 275 
A 276 1 n ALA . 276 A 276 
A 277 1 n GLU . 277 A 277 
A 278 1 n GLN . 278 A 278 
A 279 1 n ALA . 279 A 279 
A 280 1 n ALA . 280 A 280 
A 281 1 n SER . 281 A 281 
A 282 1 n ALA . 282 A 282 
A 283 1 n THR . 283 A 283 
A 284 1 n ALA . 284 A 284 
A 285 1 n GLY . 285 A 285 
A 286 1 n ALA . 286 A 286 
A 287 1 n SER . 287 A 287 
A 288 1 n ALA . 288 A 288 
A 289 1 n TYR . 289 A 289 
A 290 1 n THR . 290 A 290 
A 291 1 n ASP . 291 A 291 
A 292 1 n SER . 292 A 292 
A 293 1 n VAL . 293 A 293 
A 294 1 n ASN . 294 A 294 
A 295 1 n ASN . 295 A 295 
A 296 1 n SER . 296 A 296 
A 297 1 n ILE . 297 A 297 
A 298 1 n SER . 298 A 298 
A 299 1 n PHE . 299 A 299 
A 300 1 n SER . 300 A 300 
A 301 1 n MET . 301 A 301 
A 302 1 n GLU . 302 A 302 
A 303 1 n ALA . 303 A 303 
A 304 1 n GLY . 304 A 304 
A 305 1 n ILE . 305 A 305 
A 306 1 n VAL . 306 A 306 
A 307 1 n PRO . 307 A 307 
A 308 1 n ASP . 308 A 308 
A 309 1 n ASN . 309 A 309 
A 310 1 n THR . 310 A 310 
A 311 1 n VAL . 311 A 311 
A 312 1 n GLN . 312 A 312 
A 313 1 n SER . 313 A 313 
A 314 1 n SER . 314 A 314 
A 315 1 n ILE . 315 A 315 
A 316 1 n LEU . 316 A 316 
A 317 1 n ARG . 317 A 317 
A 318 1 n PRO . 318 A 318 
A 319 1 n ALA . 319 A 319 
A 320 1 n GLY . 320 A 320 
A 321 1 n ALA . 321 A 321 
A 322 1 n ILE . 322 A 322 
A 323 1 n GLY . 323 A 323 
A 324 1 n LEU . 324 A 324 
A 325 1 n PHE . 325 A 325 
A 326 1 n SER . 326 A 326 
A 327 1 n SER . 327 A 327 
A 328 1 n PRO . 328 A 328 
A 329 1 n SER . 329 A 329 
A 330 1 n LEU . 330 A 330 
A 331 1 n GLN . 331 A 331 
A 332 1 n THR . 332 A 332 
A 333 1 n PRO . 333 A 333 
A 334 1 n LEU . 334 A 334 
A 335 1 n HIS . 335 A 335 
A 336 1 n PHE . 336 A 336 
A 337 1 n SER . 337 A 337 
A 338 1 n SER . 338 A 338 
A 339 1 n LYS . 339 A 339 
A 340 1 n GLU . 340 A 340 
A 341 1 n ARG . 341 A 341 
A 342 1 n GLU . 342 A 342 
A 343 1 n ALA . 343 A 343 
A 344 1 n ARG . 344 A 344 
A 345 1 n VAL . 345 A 345 
A 346 1 n LEU . 346 A 346 
A 347 1 n ARG . 347 A 347 
A 348 1 n TYR . 348 A 348 
A 349 1 n LYS . 349 A 349 
A 350 1 n GLU . 350 A 350 
A 351 1 n LYS . 351 A 351 
A 352 1 n LYS . 352 A 352 
A 353 1 n LYS . 353 A 353 
A 354 1 n SER . 354 A 354 
A 355 1 n ARG . 355 A 355 
A 356 1 n LYS . 356 A 356 
A 357 1 n PHE . 357 A 357 
A 358 1 n GLU . 358 A 358 
A 359 1 n LYS . 359 A 359 
A 360 1 n THR . 360 A 360 
A 361 1 n THR . 361 A 361 
A 362 1 n ARG . 362 A 362 
A 363 1 n TYR . 363 A 363 
A 364 1 n ALA . 364 A 364 
A 365 1 n THR . 365 A 365 
A 366 1 n ARG . 366 A 366 
A 367 1 n LYS . 367 A 367 
A 368 1 n ALA . 368 A 368 
A 369 1 n TYR . 369 A 369 
A 370 1 n ALA . 370 A 370 
A 371 1 n GLU . 371 A 371 
A 372 1 n ALA . 372 A 372 
A 373 1 n ARG . 373 A 373 
A 374 1 n PRO . 374 A 374 
A 375 1 n ARG . 375 A 375 
A 376 1 n ILE . 376 A 376 
A 377 1 n LYS . 377 A 377 
A 378 1 n GLY . 378 A 378 
A 379 1 n ARG . 379 A 379 
A 380 1 n PHE . 380 A 380 
A 381 1 n ALA . 381 A 381 
A 382 1 n LYS . 382 A 382 
A 383 1 n ARG . 383 A 383 
A 384 1 n SER . 384 A 384 
A 385 1 n ASP . 385 A 385 
A 386 1 n ALA . 386 A 386 
A 387 1 n GLU . 387 A 387 
A 388 1 n MET . 388 A 388 
A 389 1 n GLU . 389 A 389 
A 390 1 n VAL . 390 A 390 
A 391 1 n ASP . 391 A 391 
A 392 1 n GLN . 392 A 392 
A 393 1 n THR . 393 A 393 
A 394 1 n PHE . 394 A 394 
A 395 1 n SER . 395 A 395 
A 396 1 n THR . 396 A 396 
A 397 1 n ALA . 397 A 397 
A 398 1 n ALA . 398 A 398 
A 399 1 n LEU . 399 A 399 
A 400 1 n SER . 400 A 400 
A 401 1 n ASP . 401 A 401 
A 402 1 n SER . 402 A 402 
A 403 1 n SER . 403 A 403 
A 404 1 n TYR . 404 A 404 
A 405 1 n SER . 405 A 405 
A 406 1 n THR . 406 A 406 
A 407 1 n VAL . 407 A 407 
A 408 1 n PRO . 408 A 408 
A 409 1 n TRP . 409 A 409 
A 410 1 n PHE . 410 A 410 
B 1   2 n ALA . 1   B 1   
B 2   2 n PRO . 2   B 2   
B 3   2 n PRO . 3   B 3   
B 4   2 n VAL . 4   B 4   
B 5   2 n ARG . 5   B 5   
B 6   2 n GLU . 6   B 6   
B 7   2 n GLN . 7   B 7   
B 8   2 n ASP . 8   B 8   
B 9   2 n ARG . 9   B 9   
B 10  2 n LEU . 10  B 10  
B 11  2 n MET . 11  B 11  
B 12  2 n PRO . 12  B 12  
B 13  2 n ILE . 13  B 13  
B 14  2 n ALA . 14  B 14  
B 15  2 n ASN . 15  B 15  
B 16  2 n VAL . 16  B 16  
B 17  2 n ILE . 17  B 17  
B 18  2 n ARG . 18  B 18  
B 19  2 n ILE . 19  B 19  
B 20  2 n MET . 20  B 20  
B 21  2 n ARG . 21  B 21  
B 22  2 n ARG . 22  B 22  
B 23  2 n VAL . 23  B 23  
B 24  2 n LEU . 24  B 24  
B 25  2 n PRO . 25  B 25  
B 26  2 n PRO . 26  B 26  
B 27  2 n HIS . 27  B 27  
B 28  2 n ALA . 28  B 28  
B 29  2 n LYS . 29  B 29  
B 30  2 n ILE . 30  B 30  
B 31  2 n SER . 31  B 31  
B 32  2 n ASP . 32  B 32  
B 33  2 n ASP . 33  B 33  
B 34  2 n ALA . 34  B 34  
B 35  2 n LYS . 35  B 35  
B 36  2 n GLU . 36  B 36  
B 37  2 n THR . 37  B 37  
B 38  2 n ILE . 38  B 38  
B 39  2 n GLN . 39  B 39  
B 40  2 n GLU . 40  B 40  
B 41  2 n CYS . 41  B 41  
B 42  2 n VAL . 42  B 42  
B 43  2 n SER . 43  B 43  
B 44  2 n GLU . 44  B 44  
B 45  2 n TYR . 45  B 45  
B 46  2 n ILE . 46  B 46  
B 47  2 n SER . 47  B 47  
B 48  2 n PHE . 48  B 48  
B 49  2 n ILE . 49  B 49  
B 50  2 n THR . 50  B 50  
B 51  2 n GLY . 51  B 51  
B 52  2 n GLU . 52  B 52  
B 53  2 n ALA . 53  B 53  
B 54  2 n ASN . 54  B 54  
B 55  2 n GLU . 55  B 55  
B 56  2 n ARG . 56  B 56  
B 57  2 n CYS . 57  B 57  
B 58  2 n GLN . 58  B 58  
B 59  2 n ARG . 59  B 59  
B 60  2 n GLU . 60  B 60  
B 61  2 n GLN . 61  B 61  
B 62  2 n ARG . 62  B 62  
B 63  2 n LYS . 63  B 63  
B 64  2 n THR . 64  B 64  
B 65  2 n ILE . 65  B 65  
B 66  2 n THR . 66  B 66  
B 67  2 n ALA . 67  B 67  
B 68  2 n GLU . 68  B 68  
B 69  2 n ASP . 69  B 69  
B 70  2 n VAL . 70  B 70  
B 71  2 n LEU . 71  B 71  
B 72  2 n TRP . 72  B 72  
B 73  2 n ALA . 73  B 73  
B 74  2 n MET . 74  B 74  
B 75  2 n SER . 75  B 75  
B 76  2 n ARG . 76  B 76  
B 77  2 n LEU . 77  B 77  
B 78  2 n GLY . 78  B 78  
B 79  2 n PHE . 79  B 79  
B 80  2 n ASP . 80  B 80  
B 81  2 n ASP . 81  B 81  
B 82  2 n TYR . 82  B 82  
B 83  2 n VAL . 83  B 83  
B 84  2 n GLU . 84  B 84  
B 85  2 n PRO . 85  B 85  
B 86  2 n LEU . 86  B 86  
B 87  2 n SER . 87  B 87  
B 88  2 n ILE . 88  B 88  
B 89  2 n TYR . 89  B 89  
B 90  2 n LEU . 90  B 90  
B 91  2 n HIS . 91  B 91  
B 92  2 n ARG . 92  B 92  
B 93  2 n PHE . 93  B 93  
B 94  2 n ARG . 94  B 94  
B 95  2 n GLU . 95  B 95  
C 1   3 n GLN . 1   C 1   
C 2   3 n ARG . 2   C 2   
C 3   3 n GLN . 3   C 3   
C 4   3 n GLU . 4   C 4   
C 5   3 n ALA . 5   C 5   
C 6   3 n GLU . 6   C 6   
C 7   3 n ARG . 7   C 7   
C 8   3 n ALA . 8   C 8   
C 9   3 n SER . 9   C 9   
C 10  3 n ALA . 10  C 10  
C 11  3 n SER . 11  C 11  
C 12  3 n ASP . 12  C 12  
C 13  3 n PHE . 13  C 13  
C 14  3 n LYS . 14  C 14  
C 15  3 n ASN . 15  C 15  
C 16  3 n HIS . 16  C 16  
C 17  3 n GLN . 17  C 17  
C 18  3 n LEU . 18  C 18  
C 19  3 n PRO . 19  C 19  
C 20  3 n LEU . 20  C 20  
C 21  3 n ALA . 21  C 21  
C 22  3 n ARG . 22  C 22  
C 23  3 n ILE . 23  C 23  
C 24  3 n LYS . 24  C 24  
C 25  3 n LYS . 25  C 25  
C 26  3 n ILE . 26  C 26  
C 27  3 n MET . 27  C 27  
C 28  3 n LYS . 28  C 28  
C 29  3 n ALA . 29  C 29  
C 30  3 n ASP . 30  C 30  
C 31  3 n GLU . 31  C 31  
C 32  3 n ASP . 32  C 32  
C 33  3 n VAL . 33  C 33  
C 34  3 n ARG . 34  C 34  
C 35  3 n MET . 35  C 35  
C 36  3 n ILE . 36  C 36  
C 37  3 n SER . 37  C 37  
C 38  3 n ALA . 38  C 38  
C 39  3 n GLU . 39  C 39  
C 40  3 n ALA . 40  C 40  
C 41  3 n PRO . 41  C 41  
C 42  3 n VAL . 42  C 42  
C 43  3 n LEU . 43  C 43  
C 44  3 n PHE . 44  C 44  
C 45  3 n ALA . 45  C 45  
C 46  3 n LYS . 46  C 46  
C 47  3 n ALA . 47  C 47  
C 48  3 n CYS . 48  C 48  
C 49  3 n GLU . 49  C 49  
C 50  3 n LEU . 50  C 50  
C 51  3 n PHE . 51  C 51  
C 52  3 n ILE . 52  C 52  
C 53  3 n LEU . 53  C 53  
C 54  3 n GLU . 54  C 54  
C 55  3 n LEU . 55  C 55  
C 56  3 n THR . 56  C 56  
C 57  3 n ILE . 57  C 57  
C 58  3 n ARG . 58  C 58  
C 59  3 n SER . 59  C 59  
C 60  3 n TRP . 60  C 60  
C 61  3 n LEU . 61  C 61  
C 62  3 n HIS . 62  C 62  
C 63  3 n ALA . 63  C 63  
C 64  3 n GLU . 64  C 64  
C 65  3 n GLU . 65  C 65  
C 66  3 n ASN . 66  C 66  
C 67  3 n LYS . 67  C 67  
C 68  3 n ARG . 68  C 68  
C 69  3 n ARG . 69  C 69  
C 70  3 n THR . 70  C 70  
C 71  3 n LEU . 71  C 71  
C 72  3 n GLN . 72  C 72  
C 73  3 n ARG . 73  C 73  
C 74  3 n ASN . 74  C 74  
C 75  3 n ASP . 75  C 75  
C 76  3 n VAL . 76  C 76  
C 77  3 n ALA . 77  C 77  
C 78  3 n ALA . 78  C 78  
C 79  3 n ALA . 79  C 79  
C 80  3 n ILE . 80  C 80  
C 81  3 n ALA . 81  C 81  
C 82  3 n ARG . 82  C 82  
C 83  3 n THR . 83  C 83  
C 84  3 n ASP . 84  C 84  
C 85  3 n VAL . 85  C 85  
C 86  3 n PHE . 86  C 86  
C 87  3 n ASP . 87  C 87  
C 88  3 n PHE . 88  C 88  
C 89  3 n LEU . 89  C 89  
C 90  3 n VAL . 90  C 90  
C 91  3 n ASP . 91  C 91  
C 92  3 n ILE . 92  C 92  
C 93  3 n VAL . 93  C 93  
C 94  3 n PRO . 94  C 94  
C 95  3 n ARG . 95  C 95  
C 96  3 n GLU . 96  C 96  
C 97  3 n GLU . 97  C 97  
C 98  3 n ALA . 98  C 98  
C 99  3 n LYS . 99  C 99  
C 100 3 n GLU . 100 C 100 
C 101 3 n GLU . 101 C 101 
C 102 3 n PRO . 102 C 102 
C 103 3 n GLY . 103 C 103 
C 104 3 n SER . 104 C 104 
D 1   4 n DC  . 1   D 1   
D 2   4 n DA  . 2   D 2   
D 3   4 n DC  . 3   D 3   
D 4   4 n DG  . 4   D 4   
D 5   4 n DC  . 5   D 5   
D 6   4 n DA  . 6   D 6   
D 7   4 n DC  . 7   D 7   
D 8   4 n DC  . 8   D 8   
D 9   4 n DA  . 9   D 9   
D 10  4 n DG  . 10  D 10  
D 11  4 n DA  . 11  D 11  
D 12  4 n DC  . 12  D 12  
D 13  4 n DC  . 13  D 13  
D 14  4 n DA  . 14  D 14  
D 15  4 n DC  . 15  D 15  
D 16  4 n DA  . 16  D 16  
D 17  4 n DC  . 17  D 17  
D 18  4 n DC  . 18  D 18  
D 19  4 n DA  . 19  D 19  
D 20  4 n DG  . 20  D 20  
D 21  4 n DA  . 21  D 21  
D 22  4 n DA  . 22  D 22  
D 23  4 n DA  . 23  D 23  
D 24  4 n DC  . 24  D 24  
D 25  4 n DA  . 25  D 25  
D 26  4 n DA  . 26  D 26  
D 27  4 n DA  . 27  D 27  
D 28  4 n DC  . 28  D 28  
D 29  4 n DA  . 29  D 29  
D 30  4 n DA  . 30  D 30  
D 31  4 n DA  . 31  D 31  
E 1   5 n DT  . 1   E 1   
E 2   5 n DT  . 2   E 2   
E 3   5 n DT  . 3   E 3   
E 4   5 n DG  . 4   E 4   
E 5   5 n DT  . 5   E 5   
E 6   5 n DT  . 6   E 6   
E 7   5 n DT  . 7   E 7   
E 8   5 n DG  . 8   E 8   
E 9   5 n DT  . 9   E 9   
E 10  5 n DT  . 10  E 10  
E 11  5 n DT  . 11  E 11  
E 12  5 n DC  . 12  E 12  
E 13  5 n DT  . 13  E 13  
E 14  5 n DG  . 14  E 14  
E 15  5 n DG  . 15  E 15  
E 16  5 n DT  . 16  E 16  
E 17  5 n DG  . 17  E 17  
E 18  5 n DT  . 18  E 18  
E 19  5 n DG  . 19  E 19  
E 20  5 n DG  . 20  E 20  
E 21  5 n DT  . 21  E 21  
E 22  5 n DC  . 22  E 22  
E 23  5 n DT  . 23  E 23  
E 24  5 n DG  . 24  E 24  
E 25  5 n DG  . 25  E 25  
E 26  5 n DT  . 26  E 26  
E 27  5 n DG  . 27  E 27  
E 28  5 n DC  . 28  E 28  
E 29  5 n DG  . 29  E 29  
E 30  5 n DT  . 30  E 30  
E 31  5 n DG  . 31  E 31  
#
_software.classification other
_software.date           ?
_software.description    "Structure prediction"
_software.name           AlphaFold
_software.pdbx_ordinal   1
_software.type           package
_software.version        "AlphaFold-beta-20231127 (927599d6-1efe-4fa9-85d2-a29f909d212e @ 2024-12-16 01:21:05)"
#
loop_
_struct_asym.entity_id
_struct_asym.id
1 A 
2 B 
3 C 
4 D 
5 E 
#
loop_
_atom_site.group_PDB
_atom_site.id
_atom_site.type_symbol
_atom_site.label_atom_id
_atom_site.label_alt_id
_atom_site.label_comp_id
_atom_site.label_asym_id
_atom_site.label_entity_id
_atom_site.label_seq_id
_atom_site.pdbx_PDB_ins_code
_atom_site.Cartn_x
_atom_site.Cartn_y
_atom_site.Cartn_z
_atom_site.occupancy
_atom_site.B_iso_or_equiv
_atom_site.auth_seq_id
_atom_site.auth_asym_id
_atom_site.pdbx_PDB_model_num
ATOM 1    N N     . MET A 1 1   ? 30.495  -15.901 9.721   1.00 25.73 1   A 1 
ATOM 2    C CA    . MET A 1 1   ? 29.589  -16.528 8.736   1.00 26.42 1   A 1 
ATOM 3    C C     . MET A 1 1   ? 30.255  -17.779 8.179   1.00 28.25 1   A 1 
ATOM 4    O O     . MET A 1 1   ? 31.464  -17.728 7.993   1.00 23.49 1   A 1 
ATOM 5    C CB    . MET A 1 1   ? 29.272  -15.571 7.596   1.00 23.92 1   A 1 
ATOM 6    C CG    . MET A 1 1   ? 28.189  -14.567 8.005   1.00 19.73 1   A 1 
ATOM 7    S SD    . MET A 1 1   ? 27.425  -13.838 6.553   1.00 17.21 1   A 1 
ATOM 8    C CE    . MET A 1 1   ? 25.893  -13.245 7.305   1.00 16.79 1   A 1 
ATOM 9    N N     . PRO A 1 2   ? 29.546  -18.883 7.949   1.00 30.03 2   A 1 
ATOM 10   C CA    . PRO A 1 2   ? 30.124  -20.051 7.311   1.00 31.45 2   A 1 
ATOM 11   C C     . PRO A 1 2   ? 30.469  -19.682 5.865   1.00 31.40 2   A 1 
ATOM 12   O O     . PRO A 1 2   ? 29.578  -19.413 5.062   1.00 28.38 2   A 1 
ATOM 13   C CB    . PRO A 1 2   ? 29.047  -21.141 7.434   1.00 29.53 2   A 1 
ATOM 14   C CG    . PRO A 1 2   ? 27.734  -20.362 7.494   1.00 28.40 2   A 1 
ATOM 15   C CD    . PRO A 1 2   ? 28.130  -19.043 8.183   1.00 30.50 2   A 1 
ATOM 16   N N     . ARG A 1 3   ? 31.764  -19.606 5.535   1.00 33.24 3   A 1 
ATOM 17   C CA    . ARG A 1 3   ? 32.230  -19.474 4.153   1.00 33.83 3   A 1 
ATOM 18   C C     . ARG A 1 3   ? 31.800  -20.724 3.388   1.00 32.53 3   A 1 
ATOM 19   O O     . ARG A 1 3   ? 31.804  -21.821 3.965   1.00 30.20 3   A 1 
ATOM 20   C CB    . ARG A 1 3   ? 33.757  -19.279 4.091   1.00 33.12 3   A 1 
ATOM 21   C CG    . ARG A 1 3   ? 34.197  -17.861 4.506   1.00 29.48 3   A 1 
ATOM 22   C CD    . ARG A 1 3   ? 35.722  -17.704 4.373   1.00 27.91 3   A 1 
ATOM 23   N NE    . ARG A 1 3   ? 36.166  -16.339 4.677   1.00 26.43 3   A 1 
ATOM 24   C CZ    . ARG A 1 3   ? 37.430  -15.897 4.696   1.00 24.52 3   A 1 
ATOM 25   N NH1   . ARG A 1 3   ? 38.440  -16.696 4.464   1.00 22.81 3   A 1 
ATOM 26   N NH2   . ARG A 1 3   ? 37.694  -14.654 4.953   1.00 20.31 3   A 1 
ATOM 27   N N     . CYS A 1 4   ? 31.463  -20.588 2.123   1.00 38.43 4   A 1 
ATOM 28   C CA    . CYS A 1 4   ? 31.185  -21.723 1.257   1.00 39.44 4   A 1 
ATOM 29   C C     . CYS A 1 4   ? 32.450  -22.589 1.165   1.00 38.71 4   A 1 
ATOM 30   O O     . CYS A 1 4   ? 33.434  -22.180 0.557   1.00 36.37 4   A 1 
ATOM 31   C CB    . CYS A 1 4   ? 30.709  -21.221 -0.111  1.00 38.38 4   A 1 
ATOM 32   S SG    . CYS A 1 4   ? 30.262  -22.629 -1.168  1.00 32.81 4   A 1 
ATOM 33   N N     . ASN A 1 5   ? 32.447  -23.755 1.799   1.00 35.22 5   A 1 
ATOM 34   C CA    . ASN A 1 5   ? 33.638  -24.602 1.921   1.00 37.57 5   A 1 
ATOM 35   C C     . ASN A 1 5   ? 34.169  -25.098 0.569   1.00 36.48 5   A 1 
ATOM 36   O O     . ASN A 1 5   ? 35.362  -25.357 0.466   1.00 33.82 5   A 1 
ATOM 37   C CB    . ASN A 1 5   ? 33.337  -25.791 2.846   1.00 36.97 5   A 1 
ATOM 38   C CG    . ASN A 1 5   ? 33.601  -25.529 4.320   1.00 31.83 5   A 1 
ATOM 39   O OD1   . ASN A 1 5   ? 34.197  -24.555 4.717   1.00 30.93 5   A 1 
ATOM 40   N ND2   . ASN A 1 5   ? 33.172  -26.426 5.181   1.00 31.17 5   A 1 
ATOM 41   N N     . LYS A 1 6   ? 33.328  -25.241 -0.450  1.00 26.96 6   A 1 
ATOM 42   C CA    . LYS A 1 6   ? 33.759  -25.793 -1.745  1.00 29.26 6   A 1 
ATOM 43   C C     . LYS A 1 6   ? 34.796  -24.924 -2.457  1.00 29.96 6   A 1 
ATOM 44   O O     . LYS A 1 6   ? 35.688  -25.464 -3.098  1.00 26.36 6   A 1 
ATOM 45   C CB    . LYS A 1 6   ? 32.551  -26.051 -2.665  1.00 29.54 6   A 1 
ATOM 46   C CG    . LYS A 1 6   ? 31.937  -27.439 -2.458  1.00 27.00 6   A 1 
ATOM 47   C CD    . LYS A 1 6   ? 30.860  -27.704 -3.518  1.00 23.94 6   A 1 
ATOM 48   C CE    . LYS A 1 6   ? 30.310  -29.129 -3.419  1.00 21.71 6   A 1 
ATOM 49   N NZ    . LYS A 1 6   ? 29.294  -29.412 -4.477  1.00 18.43 6   A 1 
ATOM 50   N N     . CYS A 1 7   ? 34.715  -23.602 -2.329  1.00 37.49 7   A 1 
ATOM 51   C CA    . CYS A 1 7   ? 35.633  -22.691 -3.028  1.00 39.59 7   A 1 
ATOM 52   C C     . CYS A 1 7   ? 36.979  -22.511 -2.309  1.00 37.44 7   A 1 
ATOM 53   O O     . CYS A 1 7   ? 37.838  -21.773 -2.795  1.00 35.46 7   A 1 
ATOM 54   C CB    . CYS A 1 7   ? 34.923  -21.349 -3.254  1.00 38.85 7   A 1 
ATOM 55   S SG    . CYS A 1 7   ? 33.322  -21.597 -4.097  1.00 35.22 7   A 1 
ATOM 56   N N     . LEU A 1 8   ? 37.195  -23.131 -1.141  1.00 35.01 8   A 1 
ATOM 57   C CA    . LEU A 1 8   ? 38.397  -22.953 -0.314  1.00 37.74 8   A 1 
ATOM 58   C C     . LEU A 1 8   ? 39.498  -24.007 -0.552  1.00 35.51 8   A 1 
ATOM 59   O O     . LEU A 1 8   ? 40.517  -23.936 0.130   1.00 32.86 8   A 1 
ATOM 60   C CB    . LEU A 1 8   ? 37.998  -22.902 1.168   1.00 35.93 8   A 1 
ATOM 61   C CG    . LEU A 1 8   ? 37.492  -21.525 1.640   1.00 32.63 8   A 1 
ATOM 62   C CD1   . LEU A 1 8   ? 36.861  -21.665 3.030   1.00 32.90 8   A 1 
ATOM 63   C CD2   . LEU A 1 8   ? 38.622  -20.491 1.749   1.00 34.46 8   A 1 
ATOM 64   N N     . SER A 1 9   ? 39.316  -24.991 -1.434  1.00 26.53 9   A 1 
ATOM 65   C CA    . SER A 1 9   ? 40.230  -26.144 -1.496  1.00 31.62 9   A 1 
ATOM 66   C C     . SER A 1 9   ? 41.617  -25.851 -2.051  1.00 30.78 9   A 1 
ATOM 67   O O     . SER A 1 9   ? 42.570  -26.531 -1.675  1.00 28.81 9   A 1 
ATOM 68   C CB    . SER A 1 9   ? 39.597  -27.292 -2.291  1.00 30.59 9   A 1 
ATOM 69   O OG    . SER A 1 9   ? 39.359  -26.920 -3.632  1.00 28.20 9   A 1 
ATOM 70   N N     . GLU A 1 10  ? 41.750  -24.872 -2.956  1.00 30.83 10  A 1 
ATOM 71   C CA    . GLU A 1 10  ? 43.062  -24.588 -3.541  1.00 34.75 10  A 1 
ATOM 72   C C     . GLU A 1 10  ? 43.929  -23.753 -2.593  1.00 32.95 10  A 1 
ATOM 73   O O     . GLU A 1 10  ? 43.610  -22.619 -2.229  1.00 30.55 10  A 1 
ATOM 74   C CB    . GLU A 1 10  ? 42.941  -24.021 -4.963  1.00 33.40 10  A 1 
ATOM 75   C CG    . GLU A 1 10  ? 42.488  -25.128 -5.942  1.00 31.15 10  A 1 
ATOM 76   C CD    . GLU A 1 10  ? 42.450  -24.688 -7.410  1.00 29.37 10  A 1 
ATOM 77   O OE1   . GLU A 1 10  ? 42.443  -25.595 -8.266  1.00 28.76 10  A 1 
ATOM 78   O OE2   . GLU A 1 10  ? 42.377  -23.466 -7.670  1.00 29.61 10  A 1 
ATOM 79   N N     . ASN A 1 11  ? 45.045  -24.365 -2.170  1.00 29.66 11  A 1 
ATOM 80   C CA    . ASN A 1 11  ? 45.909  -23.996 -1.045  1.00 33.50 11  A 1 
ATOM 81   C C     . ASN A 1 11  ? 46.893  -22.834 -1.288  1.00 31.50 11  A 1 
ATOM 82   O O     . ASN A 1 11  ? 47.723  -22.591 -0.407  1.00 29.19 11  A 1 
ATOM 83   C CB    . ASN A 1 11  ? 46.684  -25.265 -0.646  1.00 32.09 11  A 1 
ATOM 84   C CG    . ASN A 1 11  ? 46.280  -25.891 0.683   1.00 28.03 11  A 1 
ATOM 85   O OD1   . ASN A 1 11  ? 45.547  -25.361 1.491   1.00 28.95 11  A 1 
ATOM 86   N ND2   . ASN A 1 11  ? 46.796  -27.074 0.959   1.00 30.14 11  A 1 
ATOM 87   N N     . ASP A 1 12  ? 46.906  -22.185 -2.432  1.00 38.76 12  A 1 
ATOM 88   C CA    . ASP A 1 12  ? 48.035  -21.330 -2.794  1.00 43.02 12  A 1 
ATOM 89   C C     . ASP A 1 12  ? 48.236  -20.132 -1.842  1.00 40.12 12  A 1 
ATOM 90   O O     . ASP A 1 12  ? 47.335  -19.331 -1.586  1.00 38.10 12  A 1 
ATOM 91   C CB    . ASP A 1 12  ? 47.986  -20.911 -4.268  1.00 40.42 12  A 1 
ATOM 92   C CG    . ASP A 1 12  ? 48.681  -21.895 -5.212  1.00 35.65 12  A 1 
ATOM 93   O OD1   . ASP A 1 12  ? 49.534  -22.668 -4.718  1.00 35.29 12  A 1 
ATOM 94   O OD2   . ASP A 1 12  ? 48.397  -21.798 -6.417  1.00 35.63 12  A 1 
ATOM 95   N N     . SER A 1 13  ? 49.463  -20.035 -1.340  1.00 25.36 13  A 1 
ATOM 96   C CA    . SER A 1 13  ? 49.924  -19.256 -0.174  1.00 31.16 13  A 1 
ATOM 97   C C     . SER A 1 13  ? 50.226  -17.775 -0.429  1.00 30.07 13  A 1 
ATOM 98   O O     . SER A 1 13  ? 51.011  -17.174 0.308   1.00 27.56 13  A 1 
ATOM 99   C CB    . SER A 1 13  ? 51.181  -19.953 0.370   1.00 29.83 13  A 1 
ATOM 100  O OG    . SER A 1 13  ? 52.176  -19.988 -0.633  1.00 27.38 13  A 1 
ATOM 101  N N     . ALA A 1 14  ? 49.696  -17.182 -1.486  1.00 26.30 14  A 1 
ATOM 102  C CA    . ALA A 1 14  ? 50.068  -15.809 -1.855  1.00 28.99 14  A 1 
ATOM 103  C C     . ALA A 1 14  ? 49.576  -14.771 -0.821  1.00 27.73 14  A 1 
ATOM 104  O O     . ALA A 1 14  ? 48.536  -14.932 -0.190  1.00 25.99 14  A 1 
ATOM 105  C CB    . ALA A 1 14  ? 49.587  -15.530 -3.279  1.00 27.91 14  A 1 
ATOM 106  N N     . SER A 1 15  ? 50.370  -13.698 -0.676  1.00 25.33 15  A 1 
ATOM 107  C CA    . SER A 1 15  ? 50.368  -12.726 0.432   1.00 29.35 15  A 1 
ATOM 108  C C     . SER A 1 15  ? 49.082  -11.889 0.596   1.00 28.12 15  A 1 
ATOM 109  O O     . SER A 1 15  ? 48.268  -11.766 -0.310  1.00 26.50 15  A 1 
ATOM 110  C CB    . SER A 1 15  ? 51.569  -11.789 0.267   1.00 28.78 15  A 1 
ATOM 111  O OG    . SER A 1 15  ? 51.531  -11.153 -1.007  1.00 26.05 15  A 1 
ATOM 112  N N     . GLU A 1 16  ? 48.971  -11.247 1.775   1.00 25.40 16  A 1 
ATOM 113  C CA    . GLU A 1 16  ? 47.805  -10.536 2.323   1.00 28.07 16  A 1 
ATOM 114  C C     . GLU A 1 16  ? 47.188  -9.446  1.428   1.00 26.63 16  A 1 
ATOM 115  O O     . GLU A 1 16  ? 45.956  -9.341  1.375   1.00 24.70 16  A 1 
ATOM 116  C CB    . GLU A 1 16  ? 48.195  -9.893  3.667   1.00 27.32 16  A 1 
ATOM 117  C CG    . GLU A 1 16  ? 48.433  -10.934 4.775   1.00 25.21 16  A 1 
ATOM 118  C CD    . GLU A 1 16  ? 48.746  -10.295 6.136   1.00 23.09 16  A 1 
ATOM 119  O OE1   . GLU A 1 16  ? 48.273  -10.852 7.147   1.00 22.54 16  A 1 
ATOM 120  O OE2   . GLU A 1 16  ? 49.463  -9.271  6.155   1.00 24.16 16  A 1 
ATOM 121  N N     . ASP A 1 17  ? 47.999  -8.674  0.712   1.00 25.73 17  A 1 
ATOM 122  C CA    . ASP A 1 17  ? 47.510  -7.548  -0.095  1.00 29.81 17  A 1 
ATOM 123  C C     . ASP A 1 17  ? 46.512  -7.956  -1.200  1.00 28.34 17  A 1 
ATOM 124  O O     . ASP A 1 17  ? 45.691  -7.156  -1.653  1.00 27.43 17  A 1 
ATOM 125  C CB    . ASP A 1 17  ? 48.697  -6.820  -0.743  1.00 29.18 17  A 1 
ATOM 126  C CG    . ASP A 1 17  ? 49.365  -5.789  0.161   1.00 26.60 17  A 1 
ATOM 127  O OD1   . ASP A 1 17  ? 48.703  -5.310  1.101   1.00 26.85 17  A 1 
ATOM 128  O OD2   . ASP A 1 17  ? 50.532  -5.471  -0.136  1.00 27.80 17  A 1 
ATOM 129  N N     . ARG A 1 18  ? 46.543  -9.224  -1.605  1.00 24.50 18  A 1 
ATOM 130  C CA    . ARG A 1 18  ? 45.612  -9.751  -2.610  1.00 27.36 18  A 1 
ATOM 131  C C     . ARG A 1 18  ? 44.222  -10.078 -2.058  1.00 26.14 18  A 1 
ATOM 132  O O     . ARG A 1 18  ? 43.414  -10.646 -2.796  1.00 23.93 18  A 1 
ATOM 133  C CB    . ARG A 1 18  ? 46.226  -10.941 -3.355  1.00 26.91 18  A 1 
ATOM 134  C CG    . ARG A 1 18  ? 47.409  -10.538 -4.237  1.00 24.61 18  A 1 
ATOM 135  C CD    . ARG A 1 18  ? 47.831  -11.732 -5.096  1.00 22.98 18  A 1 
ATOM 136  N NE    . ARG A 1 18  ? 49.045  -11.450 -5.868  1.00 21.31 18  A 1 
ATOM 137  C CZ    . ARG A 1 18  ? 49.614  -12.259 -6.748  1.00 19.58 18  A 1 
ATOM 138  N NH1   . ARG A 1 18  ? 49.093  -13.409 -7.055  1.00 18.74 18  A 1 
ATOM 139  N NH2   . ARG A 1 18  ? 50.724  -11.916 -7.332  1.00 17.88 18  A 1 
ATOM 140  N N     . HIS A 1 19  ? 43.911  -9.723  -0.808  1.00 23.73 19  A 1 
ATOM 141  C CA    . HIS A 1 19  ? 42.605  -10.057 -0.226  1.00 24.79 19  A 1 
ATOM 142  C C     . HIS A 1 19  ? 41.428  -9.485  -1.027  1.00 24.00 19  A 1 
ATOM 143  O O     . HIS A 1 19  ? 40.445  -10.194 -1.247  1.00 22.26 19  A 1 
ATOM 144  C CB    . HIS A 1 19  ? 42.539  -9.628  1.244   1.00 24.22 19  A 1 
ATOM 145  C CG    . HIS A 1 19  ? 42.517  -10.822 2.158   1.00 22.61 19  A 1 
ATOM 146  N ND1   . HIS A 1 19  ? 41.509  -11.749 2.235   1.00 22.40 19  A 1 
ATOM 147  C CD2   . HIS A 1 19  ? 43.475  -11.214 3.039   1.00 22.80 19  A 1 
ATOM 148  C CE1   . HIS A 1 19  ? 41.852  -12.676 3.136   1.00 21.74 19  A 1 
ATOM 149  N NE2   . HIS A 1 19  ? 43.051  -12.397 3.654   1.00 21.90 19  A 1 
ATOM 150  N N     . TRP A 1 20  ? 41.573  -8.241  -1.510  1.00 28.49 20  A 1 
ATOM 151  C CA    . TRP A 1 20  ? 40.568  -7.614  -2.362  1.00 23.48 20  A 1 
ATOM 152  C C     . TRP A 1 20  ? 40.445  -8.311  -3.719  1.00 23.01 20  A 1 
ATOM 153  O O     . TRP A 1 20  ? 39.333  -8.546  -4.203  1.00 20.25 20  A 1 
ATOM 154  C CB    . TRP A 1 20  ? 40.906  -6.135  -2.544  1.00 22.27 20  A 1 
ATOM 155  C CG    . TRP A 1 20  ? 40.518  -5.294  -1.379  1.00 18.98 20  A 1 
ATOM 156  C CD1   . TRP A 1 20  ? 41.213  -5.148  -0.228  1.00 15.76 20  A 1 
ATOM 157  C CD2   . TRP A 1 20  ? 39.282  -4.514  -1.220  1.00 18.03 20  A 1 
ATOM 158  N NE1   . TRP A 1 20  ? 40.504  -4.326  0.648   1.00 13.80 20  A 1 
ATOM 159  C CE2   . TRP A 1 20  ? 39.318  -3.924  0.068   1.00 15.45 20  A 1 
ATOM 160  C CE3   . TRP A 1 20  ? 38.165  -4.269  -2.050  1.00 20.19 20  A 1 
ATOM 161  C CZ2   . TRP A 1 20  ? 38.252  -3.102  0.523   1.00 22.23 20  A 1 
ATOM 162  C CZ3   . TRP A 1 20  ? 37.118  -3.453  -1.583  1.00 22.77 20  A 1 
ATOM 163  C CH2   . TRP A 1 20  ? 37.158  -2.886  -0.318  1.00 23.99 20  A 1 
ATOM 164  N N     . HIS A 1 21  ? 41.572  -8.696  -4.322  1.00 26.32 21  A 1 
ATOM 165  C CA    . HIS A 1 21  ? 41.536  -9.487  -5.540  1.00 27.16 21  A 1 
ATOM 166  C C     . HIS A 1 21  ? 40.883  -10.846 -5.301  1.00 26.72 21  A 1 
ATOM 167  O O     . HIS A 1 21  ? 40.103  -11.287 -6.133  1.00 25.07 21  A 1 
ATOM 168  C CB    . HIS A 1 21  ? 42.933  -9.627  -6.144  1.00 26.55 21  A 1 
ATOM 169  C CG    . HIS A 1 21  ? 43.213  -8.569  -7.175  1.00 24.09 21  A 1 
ATOM 170  N ND1   . HIS A 1 21  ? 42.579  -8.447  -8.382  1.00 23.59 21  A 1 
ATOM 171  C CD2   . HIS A 1 21  ? 44.111  -7.550  -7.093  1.00 24.63 21  A 1 
ATOM 172  C CE1   . HIS A 1 21  ? 43.080  -7.380  -9.013  1.00 22.90 21  A 1 
ATOM 173  N NE2   . HIS A 1 21  ? 44.017  -6.801  -8.270  1.00 22.60 21  A 1 
ATOM 174  N N     . ARG A 1 22  ? 41.133  -11.502 -4.158  1.00 21.42 22  A 1 
ATOM 175  C CA    . ARG A 1 22  ? 40.636  -12.859 -3.909  1.00 21.72 22  A 1 
ATOM 176  C C     . ARG A 1 22  ? 39.116  -12.943 -3.800  1.00 22.01 22  A 1 
ATOM 177  O O     . ARG A 1 22  ? 38.553  -13.929 -4.257  1.00 19.94 22  A 1 
ATOM 178  C CB    . ARG A 1 22  ? 41.329  -13.457 -2.683  1.00 21.89 22  A 1 
ATOM 179  C CG    . ARG A 1 22  ? 41.889  -14.842 -2.996  1.00 19.12 22  A 1 
ATOM 180  C CD    . ARG A 1 22  ? 42.590  -15.443 -1.777  1.00 16.81 22  A 1 
ATOM 181  N NE    . ARG A 1 22  ? 43.320  -16.655 -2.109  1.00 15.99 22  A 1 
ATOM 182  C CZ    . ARG A 1 22  ? 44.022  -17.404 -1.276  1.00 13.34 22  A 1 
ATOM 183  N NH1   . ARG A 1 22  ? 44.081  -17.147 -0.004  1.00 13.10 22  A 1 
ATOM 184  N NH2   . ARG A 1 22  ? 44.683  -18.434 -1.722  1.00 12.69 22  A 1 
ATOM 185  N N     . THR A 1 23  ? 38.451  -11.928 -3.254  1.00 25.13 23  A 1 
ATOM 186  C CA    . THR A 1 23  ? 36.985  -11.858 -3.292  1.00 23.89 23  A 1 
ATOM 187  C C     . THR A 1 23  ? 36.479  -11.760 -4.719  1.00 23.58 23  A 1 
ATOM 188  O O     . THR A 1 23  ? 35.602  -12.536 -5.081  1.00 21.52 23  A 1 
ATOM 189  C CB    . THR A 1 23  ? 36.434  -10.702 -2.455  1.00 22.94 23  A 1 
ATOM 190  O OG1   . THR A 1 23  ? 37.292  -9.590  -2.476  1.00 20.99 23  A 1 
ATOM 191  C CG2   . THR A 1 23  ? 36.281  -11.110 -0.992  1.00 22.01 23  A 1 
ATOM 192  N N     . ALA A 1 24  ? 37.081  -10.917 -5.558  1.00 24.60 24  A 1 
ATOM 193  C CA    . ALA A 1 24  ? 36.736  -10.852 -6.978  1.00 24.16 24  A 1 
ATOM 194  C C     . ALA A 1 24  ? 37.045  -12.170 -7.718  1.00 25.02 24  A 1 
ATOM 195  O O     . ALA A 1 24  ? 36.246  -12.641 -8.526  1.00 23.31 24  A 1 
ATOM 196  C CB    . ALA A 1 24  ? 37.466  -9.661  -7.603  1.00 23.09 24  A 1 
ATOM 197  N N     . THR A 1 25  ? 38.181  -12.832 -7.411  1.00 25.54 25  A 1 
ATOM 198  C CA    . THR A 1 25  ? 38.567  -14.104 -8.044  1.00 23.24 25  A 1 
ATOM 199  C C     . THR A 1 25  ? 37.673  -15.270 -7.617  1.00 23.86 25  A 1 
ATOM 200  O O     . THR A 1 25  ? 37.379  -16.136 -8.435  1.00 21.54 25  A 1 
ATOM 201  C CB    . THR A 1 25  ? 40.031  -14.470 -7.757  1.00 22.42 25  A 1 
ATOM 202  O OG1   . THR A 1 25  ? 40.877  -13.360 -7.850  1.00 19.53 25  A 1 
ATOM 203  C CG2   . THR A 1 25  ? 40.575  -15.475 -8.772  1.00 19.90 25  A 1 
ATOM 204  N N     . LEU A 1 26  ? 37.202  -15.292 -6.371  1.00 23.33 26  A 1 
ATOM 205  C CA    . LEU A 1 26  ? 36.234  -16.300 -5.925  1.00 23.87 26  A 1 
ATOM 206  C C     . LEU A 1 26  ? 34.931  -16.211 -6.718  1.00 23.97 26  A 1 
ATOM 207  O O     . LEU A 1 26  ? 34.381  -17.252 -7.082  1.00 21.77 26  A 1 
ATOM 208  C CB    . LEU A 1 26  ? 35.962  -16.141 -4.420  1.00 22.30 26  A 1 
ATOM 209  C CG    . LEU A 1 26  ? 36.993  -16.856 -3.530  1.00 19.14 26  A 1 
ATOM 210  C CD1   . LEU A 1 26  ? 36.880  -16.355 -2.091  1.00 18.28 26  A 1 
ATOM 211  C CD2   . LEU A 1 26  ? 36.766  -18.369 -3.514  1.00 19.88 26  A 1 
ATOM 212  N N     . PHE A 1 27  ? 34.502  -14.999 -7.065  1.00 24.72 27  A 1 
ATOM 213  C CA    . PHE A 1 27  ? 33.370  -14.809 -7.970  1.00 24.10 27  A 1 
ATOM 214  C C     . PHE A 1 27  ? 33.685  -15.316 -9.387  1.00 25.30 27  A 1 
ATOM 215  O O     . PHE A 1 27  ? 32.852  -16.007 -9.971  1.00 22.37 27  A 1 
ATOM 216  C CB    . PHE A 1 27  ? 32.960  -13.333 -7.991  1.00 22.23 27  A 1 
ATOM 217  C CG    . PHE A 1 27  ? 32.077  -12.951 -6.825  1.00 18.31 27  A 1 
ATOM 218  C CD1   . PHE A 1 27  ? 30.755  -13.394 -6.795  1.00 15.82 27  A 1 
ATOM 219  C CD2   . PHE A 1 27  ? 32.567  -12.168 -5.770  1.00 16.16 27  A 1 
ATOM 220  C CE1   . PHE A 1 27  ? 29.923  -13.067 -5.714  1.00 13.64 27  A 1 
ATOM 221  C CE2   . PHE A 1 27  ? 31.731  -11.838 -4.687  1.00 14.29 27  A 1 
ATOM 222  C CZ    . PHE A 1 27  ? 30.413  -12.295 -4.655  1.00 15.21 27  A 1 
ATOM 223  N N     . MET A 1 28  ? 34.882  -15.057 -9.919  1.00 30.31 28  A 1 
ATOM 224  C CA    . MET A 1 28  ? 35.252  -15.510 -11.267 1.00 30.96 28  A 1 
ATOM 225  C C     . MET A 1 28  ? 35.326  -17.034 -11.394 1.00 32.48 28  A 1 
ATOM 226  O O     . MET A 1 28  ? 34.806  -17.581 -12.364 1.00 30.40 28  A 1 
ATOM 227  C CB    . MET A 1 28  ? 36.584  -14.891 -11.704 1.00 28.65 28  A 1 
ATOM 228  C CG    . MET A 1 28  ? 36.432  -13.446 -12.171 1.00 25.02 28  A 1 
ATOM 229  S SD    . MET A 1 28  ? 37.319  -13.105 -13.705 1.00 21.63 28  A 1 
ATOM 230  C CE    . MET A 1 28  ? 36.774  -11.415 -14.028 1.00 20.20 28  A 1 
ATOM 231  N N     . ASN A 1 29  ? 35.927  -17.723 -10.427 1.00 25.73 29  A 1 
ATOM 232  C CA    . ASN A 1 29  ? 36.099  -19.176 -10.531 1.00 25.73 29  A 1 
ATOM 233  C C     . ASN A 1 29  ? 34.775  -19.948 -10.474 1.00 25.37 29  A 1 
ATOM 234  O O     . ASN A 1 29  ? 34.660  -21.005 -11.095 1.00 23.26 29  A 1 
ATOM 235  C CB    . ASN A 1 29  ? 37.083  -19.672 -9.463  1.00 24.44 29  A 1 
ATOM 236  C CG    . ASN A 1 29  ? 38.536  -19.515 -9.875  1.00 21.06 29  A 1 
ATOM 237  O OD1   . ASN A 1 29  ? 38.875  -19.078 -10.961 1.00 20.30 29  A 1 
ATOM 238  N ND2   . ASN A 1 29  ? 39.457  -19.887 -9.016  1.00 21.17 29  A 1 
ATOM 239  N N     . CYS A 1 30  ? 33.759  -19.424 -9.799  1.00 27.69 30  A 1 
ATOM 240  C CA    . CYS A 1 30  ? 32.431  -20.026 -9.839  1.00 30.21 30  A 1 
ATOM 241  C C     . CYS A 1 30  ? 31.786  -19.927 -11.232 1.00 29.79 30  A 1 
ATOM 242  O O     . CYS A 1 30  ? 30.932  -20.735 -11.549 1.00 27.23 30  A 1 
ATOM 243  C CB    . CYS A 1 30  ? 31.536  -19.386 -8.766  1.00 28.27 30  A 1 
ATOM 244  S SG    . CYS A 1 30  ? 32.064  -19.915 -7.104  1.00 24.73 30  A 1 
ATOM 245  N N     . VAL A 1 31  ? 32.205  -18.963 -12.059 1.00 25.83 31  A 1 
ATOM 246  C CA    . VAL A 1 31  ? 31.655  -18.779 -13.411 1.00 27.22 31  A 1 
ATOM 247  C C     . VAL A 1 31  ? 32.344  -19.687 -14.436 1.00 26.76 31  A 1 
ATOM 248  O O     . VAL A 1 31  ? 31.675  -20.169 -15.357 1.00 24.29 31  A 1 
ATOM 249  C CB    . VAL A 1 31  ? 31.745  -17.303 -13.846 1.00 25.46 31  A 1 
ATOM 250  C CG1   . VAL A 1 31  ? 31.098  -17.071 -15.219 1.00 22.75 31  A 1 
ATOM 251  C CG2   . VAL A 1 31  ? 31.023  -16.376 -12.860 1.00 23.29 31  A 1 
ATOM 252  N N     . SER A 1 32  ? 33.654  -19.942 -14.304 1.00 28.47 32  A 1 
ATOM 253  C CA    . SER A 1 32  ? 34.441  -20.582 -15.375 1.00 30.06 32  A 1 
ATOM 254  C C     . SER A 1 32  ? 34.170  -22.068 -15.557 1.00 28.89 32  A 1 
ATOM 255  O O     . SER A 1 32  ? 34.118  -22.544 -16.689 1.00 26.24 32  A 1 
ATOM 256  C CB    . SER A 1 32  ? 35.936  -20.367 -15.154 1.00 28.11 32  A 1 
ATOM 257  O OG    . SER A 1 32  ? 36.389  -21.026 -13.993 1.00 26.25 32  A 1 
ATOM 258  N N     . ASN A 1 33  ? 34.033  -22.802 -14.476 1.00 25.32 33  A 1 
ATOM 259  C CA    . ASN A 1 33  ? 33.676  -24.208 -14.591 1.00 26.57 33  A 1 
ATOM 260  C C     . ASN A 1 33  ? 32.211  -24.279 -15.010 1.00 25.71 33  A 1 
ATOM 261  O O     . ASN A 1 33  ? 31.322  -24.018 -14.208 1.00 23.67 33  A 1 
ATOM 262  C CB    . ASN A 1 33  ? 33.999  -24.963 -13.299 1.00 25.19 33  A 1 
ATOM 263  C CG    . ASN A 1 33  ? 35.462  -25.354 -13.217 1.00 21.67 33  A 1 
ATOM 264  O OD1   . ASN A 1 33  ? 36.189  -25.412 -14.191 1.00 21.56 33  A 1 
ATOM 265  N ND2   . ASN A 1 33  ? 35.942  -25.686 -12.035 1.00 23.04 33  A 1 
ATOM 266  N N     . GLY A 1 34  ? 31.991  -24.656 -16.253 1.00 26.92 34  A 1 
ATOM 267  C CA    . GLY A 1 34  ? 30.680  -24.875 -16.862 1.00 27.11 34  A 1 
ATOM 268  C C     . GLY A 1 34  ? 29.865  -26.020 -16.236 1.00 26.91 34  A 1 
ATOM 269  O O     . GLY A 1 34  ? 29.113  -26.685 -16.941 1.00 24.73 34  A 1 
ATOM 270  N N     . THR A 1 35  ? 30.036  -26.271 -14.946 1.00 27.37 35  A 1 
ATOM 271  C CA    . THR A 1 35  ? 29.078  -27.040 -14.182 1.00 27.70 35  A 1 
ATOM 272  C C     . THR A 1 35  ? 27.759  -26.303 -14.294 1.00 27.24 35  A 1 
ATOM 273  O O     . THR A 1 35  ? 27.639  -25.165 -13.843 1.00 24.85 35  A 1 
ATOM 274  C CB    . THR A 1 35  ? 29.484  -27.203 -12.712 1.00 25.78 35  A 1 
ATOM 275  O OG1   . THR A 1 35  ? 30.223  -26.103 -12.242 1.00 23.29 35  A 1 
ATOM 276  C CG2   . THR A 1 35  ? 30.357  -28.438 -12.526 1.00 23.58 35  A 1 
ATOM 277  N N     . VAL A 1 36  ? 26.817  -26.975 -14.933 1.00 25.59 36  A 1 
ATOM 278  C CA    . VAL A 1 36  ? 25.414  -26.579 -14.973 1.00 27.55 36  A 1 
ATOM 279  C C     . VAL A 1 36  ? 25.033  -26.258 -13.531 1.00 27.42 36  A 1 
ATOM 280  O O     . VAL A 1 36  ? 24.992  -27.156 -12.692 1.00 25.87 36  A 1 
ATOM 281  C CB    . VAL A 1 36  ? 24.546  -27.723 -15.529 1.00 26.20 36  A 1 
ATOM 282  C CG1   . VAL A 1 36  ? 23.080  -27.305 -15.658 1.00 23.79 36  A 1 
ATOM 283  C CG2   . VAL A 1 36  ? 25.036  -28.163 -16.918 1.00 24.92 36  A 1 
ATOM 284  N N     . TYR A 1 37  ? 24.905  -24.968 -13.225 1.00 26.55 37  A 1 
ATOM 285  C CA    . TYR A 1 37  ? 24.367  -24.570 -11.934 1.00 27.01 37  A 1 
ATOM 286  C C     . TYR A 1 37  ? 23.019  -25.276 -11.831 1.00 26.72 37  A 1 
ATOM 287  O O     . TYR A 1 37  ? 22.148  -25.038 -12.668 1.00 24.89 37  A 1 
ATOM 288  C CB    . TYR A 1 37  ? 24.227  -23.041 -11.852 1.00 26.57 37  A 1 
ATOM 289  C CG    . TYR A 1 37  ? 25.446  -22.342 -11.294 1.00 26.01 37  A 1 
ATOM 290  C CD1   . TYR A 1 37  ? 25.491  -21.991 -9.926  1.00 24.93 37  A 1 
ATOM 291  C CD2   . TYR A 1 37  ? 26.541  -22.036 -12.117 1.00 26.70 37  A 1 
ATOM 292  C CE1   . TYR A 1 37  ? 26.617  -21.341 -9.385  1.00 24.03 37  A 1 
ATOM 293  C CE2   . TYR A 1 37  ? 27.671  -21.386 -11.591 1.00 23.40 37  A 1 
ATOM 294  C CZ    . TYR A 1 37  ? 27.708  -21.032 -10.216 1.00 23.25 37  A 1 
ATOM 295  O OH    . TYR A 1 37  ? 28.807  -20.390 -9.701  1.00 22.63 37  A 1 
ATOM 296  N N     . GLU A 1 38  ? 22.899  -26.206 -10.879 1.00 25.48 38  A 1 
ATOM 297  C CA    . GLU A 1 38  ? 21.600  -26.769 -10.547 1.00 28.00 38  A 1 
ATOM 298  C C     . GLU A 1 38  ? 20.717  -25.588 -10.171 1.00 27.45 38  A 1 
ATOM 299  O O     . GLU A 1 38  ? 20.823  -25.015 -9.086  1.00 26.20 38  A 1 
ATOM 300  C CB    . GLU A 1 38  ? 21.677  -27.788 -9.405  1.00 27.98 38  A 1 
ATOM 301  C CG    . GLU A 1 38  ? 22.134  -29.182 -9.855  1.00 25.66 38  A 1 
ATOM 302  C CD    . GLU A 1 38  ? 22.033  -30.236 -8.741  1.00 22.96 38  A 1 
ATOM 303  O OE1   . GLU A 1 38  ? 21.895  -31.435 -9.075  1.00 21.94 38  A 1 
ATOM 304  O OE2   . GLU A 1 38  ? 22.104  -29.852 -7.555  1.00 21.60 38  A 1 
ATOM 305  N N     . GLU A 1 39  ? 19.932  -25.177 -11.141 1.00 27.07 39  A 1 
ATOM 306  C CA    . GLU A 1 39  ? 18.939  -24.148 -10.951 1.00 28.46 39  A 1 
ATOM 307  C C     . GLU A 1 39  ? 18.034  -24.665 -9.847  1.00 27.10 39  A 1 
ATOM 308  O O     . GLU A 1 39  ? 17.386  -25.709 -9.982  1.00 25.50 39  A 1 
ATOM 309  C CB    . GLU A 1 39  ? 18.197  -23.886 -12.265 1.00 28.38 39  A 1 
ATOM 310  C CG    . GLU A 1 39  ? 19.086  -23.125 -13.255 1.00 26.15 39  A 1 
ATOM 311  C CD    . GLU A 1 39  ? 18.447  -22.977 -14.647 1.00 24.04 39  A 1 
ATOM 312  O OE1   . GLU A 1 39  ? 18.285  -21.823 -15.105 1.00 23.17 39  A 1 
ATOM 313  O OE2   . GLU A 1 39  ? 18.118  -24.016 -15.247 1.00 22.97 39  A 1 
ATOM 314  N N     . ALA A 1 40  ? 18.069  -23.968 -8.714  1.00 30.88 40  A 1 
ATOM 315  C CA    . ALA A 1 40  ? 17.208  -24.328 -7.609  1.00 30.24 40  A 1 
ATOM 316  C C     . ALA A 1 40  ? 15.769  -24.090 -8.075  1.00 29.33 40  A 1 
ATOM 317  O O     . ALA A 1 40  ? 15.250  -22.984 -7.987  1.00 27.47 40  A 1 
ATOM 318  C CB    . ALA A 1 40  ? 17.593  -23.498 -6.375  1.00 28.74 40  A 1 
ATOM 319  N N     . VAL A 1 41  ? 15.176  -25.161 -8.630  1.00 32.30 41  A 1 
ATOM 320  C CA    . VAL A 1 41  ? 13.792  -25.188 -9.086  1.00 33.36 41  A 1 
ATOM 321  C C     . VAL A 1 41  ? 12.919  -25.107 -7.838  1.00 32.32 41  A 1 
ATOM 322  O O     . VAL A 1 41  ? 12.466  -26.106 -7.288  1.00 30.50 41  A 1 
ATOM 323  C CB    . VAL A 1 41  ? 13.493  -26.424 -9.959  1.00 31.63 41  A 1 
ATOM 324  C CG1   . VAL A 1 41  ? 12.088  -26.321 -10.567 1.00 28.84 41  A 1 
ATOM 325  C CG2   . VAL A 1 41  ? 14.483  -26.576 -11.118 1.00 29.57 41  A 1 
ATOM 326  N N     . GLY A 1 42  ? 12.742  -23.892 -7.347  1.00 42.10 42  A 1 
ATOM 327  C CA    . GLY A 1 42  ? 11.673  -23.629 -6.414  1.00 41.17 42  A 1 
ATOM 328  C C     . GLY A 1 42  ? 10.346  -24.036 -7.061  1.00 40.78 42  A 1 
ATOM 329  O O     . GLY A 1 42  ? 10.161  -23.866 -8.256  1.00 38.92 42  A 1 
ATOM 330  N N     . ARG A 1 43  ? 9.423   -24.564 -6.273  1.00 36.74 43  A 1 
ATOM 331  C CA    . ARG A 1 43  ? 8.146   -25.118 -6.763  1.00 38.71 43  A 1 
ATOM 332  C C     . ARG A 1 43  ? 7.361   -24.219 -7.730  1.00 37.96 43  A 1 
ATOM 333  O O     . ARG A 1 43  ? 6.666   -24.734 -8.593  1.00 34.13 43  A 1 
ATOM 334  C CB    . ARG A 1 43  ? 7.237   -25.431 -5.563  1.00 36.31 43  A 1 
ATOM 335  C CG    . ARG A 1 43  ? 7.161   -26.921 -5.255  1.00 32.07 43  A 1 
ATOM 336  C CD    . ARG A 1 43  ? 6.129   -27.151 -4.151  1.00 29.12 43  A 1 
ATOM 337  N NE    . ARG A 1 43  ? 5.929   -28.574 -3.904  1.00 27.63 43  A 1 
ATOM 338  C CZ    . ARG A 1 43  ? 5.055   -29.103 -3.044  1.00 24.35 43  A 1 
ATOM 339  N NH1   . ARG A 1 43  ? 4.295   -28.340 -2.312  1.00 23.05 43  A 1 
ATOM 340  N NH2   . ARG A 1 43  ? 4.945   -30.388 -2.919  1.00 23.04 43  A 1 
ATOM 341  N N     . GLU A 1 44  ? 7.456   -22.925 -7.563  1.00 38.42 44  A 1 
ATOM 342  C CA    . GLU A 1 44  ? 6.742   -21.954 -8.408  1.00 39.46 44  A 1 
ATOM 343  C C     . GLU A 1 44  ? 7.505   -21.611 -9.712  1.00 39.29 44  A 1 
ATOM 344  O O     . GLU A 1 44  ? 7.274   -20.561 -10.294 1.00 36.98 44  A 1 
ATOM 345  C CB    . GLU A 1 44  ? 6.362   -20.703 -7.597  1.00 37.49 44  A 1 
ATOM 346  C CG    . GLU A 1 44  ? 5.295   -21.003 -6.518  1.00 34.22 44  A 1 
ATOM 347  C CD    . GLU A 1 44  ? 4.738   -19.751 -5.824  1.00 31.36 44  A 1 
ATOM 348  O OE1   . GLU A 1 44  ? 3.674   -19.867 -5.179  1.00 30.24 44  A 1 
ATOM 349  O OE2   . GLU A 1 44  ? 5.369   -18.677 -5.898  1.00 29.74 44  A 1 
ATOM 350  N N     . GLY A 1 45  ? 8.417   -22.472 -10.178 1.00 41.10 45  A 1 
ATOM 351  C CA    . GLY A 1 45  ? 9.108   -22.296 -11.461 1.00 39.97 45  A 1 
ATOM 352  C C     . GLY A 1 45  ? 10.024  -21.067 -11.554 1.00 39.77 45  A 1 
ATOM 353  O O     . GLY A 1 45  ? 10.483  -20.725 -12.641 1.00 37.55 45  A 1 
ATOM 354  N N     . CYS A 1 46  ? 10.277  -20.383 -10.437 1.00 41.03 46  A 1 
ATOM 355  C CA    . CYS A 1 46  ? 11.184  -19.254 -10.395 1.00 41.71 46  A 1 
ATOM 356  C C     . CYS A 1 46  ? 12.626  -19.764 -10.423 1.00 42.37 46  A 1 
ATOM 357  O O     . CYS A 1 46  ? 13.164  -20.137 -9.382  1.00 39.62 46  A 1 
ATOM 358  C CB    . CYS A 1 46  ? 10.895  -18.403 -9.157  1.00 39.10 46  A 1 
ATOM 359  S SG    . CYS A 1 46  ? 9.397   -17.390 -9.393  1.00 34.85 46  A 1 
ATOM 360  N N     . TRP A 1 47  ? 13.260  -19.737 -11.601 1.00 41.15 47  A 1 
ATOM 361  C CA    . TRP A 1 47  ? 14.675  -20.029 -11.841 1.00 38.99 47  A 1 
ATOM 362  C C     . TRP A 1 47  ? 15.541  -18.920 -11.215 1.00 39.01 47  A 1 
ATOM 363  O O     . TRP A 1 47  ? 16.181  -18.122 -11.895 1.00 36.70 47  A 1 
ATOM 364  C CB    . TRP A 1 47  ? 14.914  -20.183 -13.343 1.00 35.95 47  A 1 
ATOM 365  C CG    . TRP A 1 47  ? 14.166  -21.313 -14.003 1.00 32.66 47  A 1 
ATOM 366  C CD1   . TRP A 1 47  ? 12.849  -21.359 -14.225 1.00 28.80 47  A 1 
ATOM 367  C CD2   . TRP A 1 47  ? 14.691  -22.572 -14.528 1.00 30.34 47  A 1 
ATOM 368  N NE1   . TRP A 1 47  ? 12.507  -22.567 -14.829 1.00 25.98 47  A 1 
ATOM 369  C CE2   . TRP A 1 47  ? 13.606  -23.341 -15.014 1.00 27.44 47  A 1 
ATOM 370  C CE3   . TRP A 1 47  ? 15.970  -23.100 -14.647 1.00 30.18 47  A 1 
ATOM 371  C CZ2   . TRP A 1 47  ? 13.800  -24.630 -15.571 1.00 28.94 47  A 1 
ATOM 372  C CZ3   . TRP A 1 47  ? 16.168  -24.377 -15.235 1.00 29.60 47  A 1 
ATOM 373  C CH2   . TRP A 1 47  ? 15.097  -25.129 -15.669 1.00 30.33 47  A 1 
ATOM 374  N N     . ALA A 1 48  ? 15.485  -18.815 -9.880  1.00 51.14 48  A 1 
ATOM 375  C CA    . ALA A 1 48  ? 16.268  -17.827 -9.173  1.00 51.54 48  A 1 
ATOM 376  C C     . ALA A 1 48  ? 17.709  -18.328 -9.086  1.00 53.36 48  A 1 
ATOM 377  O O     . ALA A 1 48  ? 17.991  -19.261 -8.343  1.00 51.42 48  A 1 
ATOM 378  C CB    . ALA A 1 48  ? 15.650  -17.564 -7.800  1.00 47.57 48  A 1 
ATOM 379  N N     . ARG A 1 49  ? 18.624  -17.671 -9.818  1.00 61.35 49  A 1 
ATOM 380  C CA    . ARG A 1 49  ? 20.058  -17.908 -9.686  1.00 62.56 49  A 1 
ATOM 381  C C     . ARG A 1 49  ? 20.461  -17.778 -8.219  1.00 65.48 49  A 1 
ATOM 382  O O     . ARG A 1 49  ? 20.016  -16.857 -7.537  1.00 61.48 49  A 1 
ATOM 383  C CB    . ARG A 1 49  ? 20.834  -16.950 -10.598 1.00 58.25 49  A 1 
ATOM 384  C CG    . ARG A 1 49  ? 22.345  -17.222 -10.581 1.00 49.88 49  A 1 
ATOM 385  C CD    . ARG A 1 49  ? 23.070  -16.388 -11.637 1.00 49.55 49  A 1 
ATOM 386  N NE    . ARG A 1 49  ? 24.518  -16.538 -11.516 1.00 43.47 49  A 1 
ATOM 387  C CZ    . ARG A 1 49  ? 25.432  -16.348 -12.452 1.00 37.27 49  A 1 
ATOM 388  N NH1   . ARG A 1 49  ? 25.105  -16.013 -13.664 1.00 37.15 49  A 1 
ATOM 389  N NH2   . ARG A 1 49  ? 26.682  -16.488 -12.168 1.00 36.86 49  A 1 
ATOM 390  N N     . LEU A 1 50  ? 21.266  -18.716 -7.726  1.00 65.48 50  A 1 
ATOM 391  C CA    . LEU A 1 50  ? 21.759  -18.659 -6.355  1.00 65.85 50  A 1 
ATOM 392  C C     . LEU A 1 50  ? 22.699  -17.468 -6.166  1.00 68.11 50  A 1 
ATOM 393  O O     . LEU A 1 50  ? 23.338  -17.005 -7.103  1.00 64.34 50  A 1 
ATOM 394  C CB    . LEU A 1 50  ? 22.411  -19.994 -5.961  1.00 60.17 50  A 1 
ATOM 395  C CG    . LEU A 1 50  ? 21.430  -21.175 -5.863  1.00 56.01 50  A 1 
ATOM 396  C CD1   . LEU A 1 50  ? 22.198  -22.461 -5.582  1.00 52.64 50  A 1 
ATOM 397  C CD2   . LEU A 1 50  ? 20.399  -20.987 -4.753  1.00 54.92 50  A 1 
ATOM 398  N N     . CYS A 1 51  ? 22.772  -16.975 -4.945  1.00 69.66 51  A 1 
ATOM 399  C CA    . CYS A 1 51  ? 23.695  -15.916 -4.566  1.00 69.91 51  A 1 
ATOM 400  C C     . CYS A 1 51  ? 25.143  -16.390 -4.743  1.00 69.85 51  A 1 
ATOM 401  O O     . CYS A 1 51  ? 25.536  -17.377 -4.120  1.00 65.49 51  A 1 
ATOM 402  C CB    . CYS A 1 51  ? 23.409  -15.532 -3.111  1.00 67.80 51  A 1 
ATOM 403  S SG    . CYS A 1 51  ? 24.643  -14.380 -2.447  1.00 65.27 51  A 1 
ATOM 404  N N     . ASP A 1 52  ? 25.931  -15.660 -5.503  1.00 70.60 52  A 1 
ATOM 405  C CA    . ASP A 1 52  ? 27.347  -15.967 -5.735  1.00 67.16 52  A 1 
ATOM 406  C C     . ASP A 1 52  ? 28.183  -15.849 -4.442  1.00 67.97 52  A 1 
ATOM 407  O O     . ASP A 1 52  ? 29.194  -16.520 -4.293  1.00 62.35 52  A 1 
ATOM 408  C CB    . ASP A 1 52  ? 27.884  -15.047 -6.844  1.00 63.13 52  A 1 
ATOM 409  C CG    . ASP A 1 52  ? 27.167  -15.194 -8.198  1.00 61.74 52  A 1 
ATOM 410  O OD1   . ASP A 1 52  ? 26.886  -16.324 -8.633  1.00 56.65 52  A 1 
ATOM 411  O OD2   . ASP A 1 52  ? 26.873  -14.155 -8.825  1.00 59.64 52  A 1 
ATOM 412  N N     . GLY A 1 53  ? 27.732  -15.054 -3.469  1.00 68.73 53  A 1 
ATOM 413  C CA    . GLY A 1 53  ? 28.421  -14.889 -2.183  1.00 65.58 53  A 1 
ATOM 414  C C     . GLY A 1 53  ? 28.247  -16.057 -1.213  1.00 65.88 53  A 1 
ATOM 415  O O     . GLY A 1 53  ? 29.195  -16.450 -0.541  1.00 62.19 53  A 1 
ATOM 416  N N     . CYS A 1 54  ? 27.040  -16.635 -1.104  1.00 68.74 54  A 1 
ATOM 417  C CA    . CYS A 1 54  ? 26.752  -17.716 -0.151  1.00 68.20 54  A 1 
ATOM 418  C C     . CYS A 1 54  ? 26.374  -19.056 -0.798  1.00 68.61 54  A 1 
ATOM 419  O O     . CYS A 1 54  ? 26.292  -20.055 -0.088  1.00 61.45 54  A 1 
ATOM 420  C CB    . CYS A 1 54  ? 25.683  -17.247 0.843   1.00 64.39 54  A 1 
ATOM 421  S SG    . CYS A 1 54  ? 24.055  -17.068 0.044   1.00 62.64 54  A 1 
ATOM 422  N N     . CYS A 1 55  ? 26.119  -19.087 -2.105  1.00 65.37 55  A 1 
ATOM 423  C CA    . CYS A 1 55  ? 25.754  -20.273 -2.899  1.00 60.48 55  A 1 
ATOM 424  C C     . CYS A 1 55  ? 24.556  -21.081 -2.364  1.00 62.45 55  A 1 
ATOM 425  O O     . CYS A 1 55  ? 24.370  -22.231 -2.737  1.00 55.65 55  A 1 
ATOM 426  C CB    . CYS A 1 55  ? 27.008  -21.133 -3.137  1.00 57.13 55  A 1 
ATOM 427  S SG    . CYS A 1 55  ? 28.339  -20.144 -3.914  1.00 51.39 55  A 1 
ATOM 428  N N     . THR A 1 56  ? 23.742  -20.495 -1.476  1.00 67.91 56  A 1 
ATOM 429  C CA    . THR A 1 56  ? 22.636  -21.200 -0.802  1.00 66.07 56  A 1 
ATOM 430  C C     . THR A 1 56  ? 21.292  -20.478 -0.905  1.00 68.09 56  A 1 
ATOM 431  O O     . THR A 1 56  ? 20.239  -21.103 -0.819  1.00 62.07 56  A 1 
ATOM 432  C CB    . THR A 1 56  ? 22.945  -21.423 0.678   1.00 61.38 56  A 1 
ATOM 433  O OG1   . THR A 1 56  ? 23.310  -20.213 1.312   1.00 56.56 56  A 1 
ATOM 434  C CG2   . THR A 1 56  ? 24.073  -22.419 0.914   1.00 56.25 56  A 1 
ATOM 435  N N     . VAL A 1 57  ? 21.319  -19.160 -1.065  1.00 69.41 57  A 1 
ATOM 436  C CA    . VAL A 1 57  ? 20.131  -18.303 -1.051  1.00 68.54 57  A 1 
ATOM 437  C C     . VAL A 1 57  ? 19.852  -17.812 -2.472  1.00 69.95 57  A 1 
ATOM 438  O O     . VAL A 1 57  ? 20.804  -17.459 -3.158  1.00 66.37 57  A 1 
ATOM 439  C CB    . VAL A 1 57  ? 20.341  -17.126 -0.086  1.00 63.22 57  A 1 
ATOM 440  C CG1   . VAL A 1 57  ? 19.109  -16.224 0.017   1.00 56.87 57  A 1 
ATOM 441  C CG2   . VAL A 1 57  ? 20.675  -17.623 1.328   1.00 59.05 57  A 1 
ATOM 442  N N     . PRO A 1 58  ? 18.589  -17.745 -2.935  1.00 66.15 58  A 1 
ATOM 443  C CA    . PRO A 1 58  ? 18.273  -17.074 -4.186  1.00 65.33 58  A 1 
ATOM 444  C C     . PRO A 1 58  ? 18.778  -15.627 -4.199  1.00 66.53 58  A 1 
ATOM 445  O O     . PRO A 1 58  ? 18.590  -14.892 -3.230  1.00 64.96 58  A 1 
ATOM 446  C CB    . PRO A 1 58  ? 16.749  -17.135 -4.314  1.00 62.30 58  A 1 
ATOM 447  C CG    . PRO A 1 58  ? 16.375  -18.353 -3.472  1.00 60.47 58  A 1 
ATOM 448  C CD    . PRO A 1 58  ? 17.405  -18.323 -2.347  1.00 63.66 58  A 1 
ATOM 449  N N     . SER A 1 59  ? 19.416  -15.238 -5.306  1.00 71.46 59  A 1 
ATOM 450  C CA    . SER A 1 59  ? 19.833  -13.856 -5.510  1.00 71.06 59  A 1 
ATOM 451  C C     . SER A 1 59  ? 18.609  -12.948 -5.689  1.00 71.01 59  A 1 
ATOM 452  O O     . SER A 1 59  ? 17.621  -13.319 -6.314  1.00 67.84 59  A 1 
ATOM 453  C CB    . SER A 1 59  ? 20.785  -13.748 -6.693  1.00 68.25 59  A 1 
ATOM 454  O OG    . SER A 1 59  ? 20.208  -14.289 -7.864  1.00 63.38 59  A 1 
ATOM 455  N N     . VAL A 1 60  ? 18.698  -11.751 -5.118  1.00 73.74 60  A 1 
ATOM 456  C CA    . VAL A 1 60  ? 17.690  -10.697 -5.296  1.00 71.74 60  A 1 
ATOM 457  C C     . VAL A 1 60  ? 18.246  -9.507  -6.065  1.00 72.29 60  A 1 
ATOM 458  O O     . VAL A 1 60  ? 17.480  -8.743  -6.637  1.00 68.71 60  A 1 
ATOM 459  C CB    . VAL A 1 60  ? 17.087  -10.244 -3.956  1.00 67.64 60  A 1 
ATOM 460  C CG1   . VAL A 1 60  ? 16.312  -11.394 -3.295  1.00 60.69 60  A 1 
ATOM 461  C CG2   . VAL A 1 60  ? 18.130  -9.719  -2.970  1.00 62.29 60  A 1 
ATOM 462  N N     . VAL A 1 61  ? 19.571  -9.381  -6.106  1.00 72.40 61  A 1 
ATOM 463  C CA    . VAL A 1 61  ? 20.293  -8.245  -6.690  1.00 72.90 61  A 1 
ATOM 464  C C     . VAL A 1 61  ? 21.407  -8.758  -7.591  1.00 73.82 61  A 1 
ATOM 465  O O     . VAL A 1 61  ? 22.041  -9.752  -7.267  1.00 71.92 61  A 1 
ATOM 466  C CB    . VAL A 1 61  ? 20.903  -7.368  -5.586  1.00 69.60 61  A 1 
ATOM 467  C CG1   . VAL A 1 61  ? 21.402  -6.036  -6.146  1.00 61.34 61  A 1 
ATOM 468  C CG2   . VAL A 1 61  ? 19.921  -7.055  -4.472  1.00 63.81 61  A 1 
ATOM 469  N N     . TYR A 1 62  ? 21.673  -8.065  -8.699  1.00 66.01 62  A 1 
ATOM 470  C CA    . TYR A 1 62  ? 22.896  -8.186  -9.472  1.00 64.64 62  A 1 
ATOM 471  C C     . TYR A 1 62  ? 23.742  -6.927  -9.289  1.00 65.86 62  A 1 
ATOM 472  O O     . TYR A 1 62  ? 23.269  -5.830  -9.575  1.00 62.54 62  A 1 
ATOM 473  C CB    . TYR A 1 62  ? 22.537  -8.430  -10.934 1.00 61.37 62  A 1 
ATOM 474  C CG    . TYR A 1 62  ? 23.735  -8.497  -11.850 1.00 57.31 62  A 1 
ATOM 475  C CD1   . TYR A 1 62  ? 24.028  -7.441  -12.731 1.00 54.31 62  A 1 
ATOM 476  C CD2   . TYR A 1 62  ? 24.575  -9.622  -11.816 1.00 56.24 62  A 1 
ATOM 477  C CE1   . TYR A 1 62  ? 25.136  -7.516  -13.584 1.00 50.81 62  A 1 
ATOM 478  C CE2   . TYR A 1 62  ? 25.691  -9.706  -12.655 1.00 53.88 62  A 1 
ATOM 479  C CZ    . TYR A 1 62  ? 25.968  -8.652  -13.546 1.00 58.43 62  A 1 
ATOM 480  O OH    . TYR A 1 62  ? 27.058  -8.740  -14.386 1.00 57.43 62  A 1 
ATOM 481  N N     . CYS A 1 63  ? 24.976  -7.067  -8.804  1.00 70.59 63  A 1 
ATOM 482  C CA    . CYS A 1 63  ? 25.925  -5.972  -8.725  1.00 70.60 63  A 1 
ATOM 483  C C     . CYS A 1 63  ? 26.715  -5.895  -10.032 1.00 70.25 63  A 1 
ATOM 484  O O     . CYS A 1 63  ? 27.400  -6.852  -10.386 1.00 67.18 63  A 1 
ATOM 485  C CB    . CYS A 1 63  ? 26.844  -6.160  -7.516  1.00 68.75 63  A 1 
ATOM 486  S SG    . CYS A 1 63  ? 28.013  -4.772  -7.414  1.00 65.37 63  A 1 
ATOM 487  N N     . ARG A 1 64  ? 26.635  -4.774  -10.746 1.00 65.95 64  A 1 
ATOM 488  C CA    . ARG A 1 64  ? 27.363  -4.597  -12.008 1.00 63.13 64  A 1 
ATOM 489  C C     . ARG A 1 64  ? 28.868  -4.509  -11.794 1.00 60.11 64  A 1 
ATOM 490  O O     . ARG A 1 64  ? 29.606  -5.126  -12.547 1.00 55.63 64  A 1 
ATOM 491  C CB    . ARG A 1 64  ? 26.883  -3.331  -12.725 1.00 59.43 64  A 1 
ATOM 492  C CG    . ARG A 1 64  ? 25.541  -3.523  -13.445 1.00 55.00 64  A 1 
ATOM 493  C CD    . ARG A 1 64  ? 25.214  -2.218  -14.174 1.00 54.23 64  A 1 
ATOM 494  N NE    . ARG A 1 64  ? 24.057  -2.335  -15.069 1.00 46.61 64  A 1 
ATOM 495  C CZ    . ARG A 1 64  ? 23.638  -1.376  -15.870 1.00 42.21 64  A 1 
ATOM 496  N NH1   . ARG A 1 64  ? 24.221  -0.212  -15.907 1.00 39.68 64  A 1 
ATOM 497  N NH2   . ARG A 1 64  ? 22.639  -1.556  -16.660 1.00 39.72 64  A 1 
ATOM 498  N N     . ALA A 1 65  ? 29.300  -3.760  -10.790 1.00 67.86 65  A 1 
ATOM 499  C CA    . ALA A 1 65  ? 30.716  -3.552  -10.507 1.00 64.94 65  A 1 
ATOM 500  C C     . ALA A 1 65  ? 31.425  -4.867  -10.136 1.00 66.08 65  A 1 
ATOM 501  O O     . ALA A 1 65  ? 32.520  -5.128  -10.618 1.00 60.07 65  A 1 
ATOM 502  C CB    . ALA A 1 65  ? 30.842  -2.513  -9.399  1.00 62.07 65  A 1 
ATOM 503  N N     . ASP A 1 66  ? 30.756  -5.719  -9.352  1.00 63.65 66  A 1 
ATOM 504  C CA    . ASP A 1 66  ? 31.298  -7.017  -8.940  1.00 61.03 66  A 1 
ATOM 505  C C     . ASP A 1 66  ? 30.919  -8.154  -9.916  1.00 61.19 66  A 1 
ATOM 506  O O     . ASP A 1 66  ? 31.393  -9.274  -9.763  1.00 56.99 66  A 1 
ATOM 507  C CB    . ASP A 1 66  ? 30.814  -7.341  -7.519  1.00 57.96 66  A 1 
ATOM 508  C CG    . ASP A 1 66  ? 31.235  -6.299  -6.472  1.00 56.14 66  A 1 
ATOM 509  O OD1   . ASP A 1 66  ? 32.326  -5.712  -6.599  1.00 53.38 66  A 1 
ATOM 510  O OD2   . ASP A 1 66  ? 30.446  -6.083  -5.532  1.00 56.58 66  A 1 
ATOM 511  N N     . SER A 1 67  ? 30.057  -7.882  -10.901 1.00 63.66 67  A 1 
ATOM 512  C CA    . SER A 1 67  ? 29.475  -8.881  -11.805 1.00 62.59 67  A 1 
ATOM 513  C C     . SER A 1 67  ? 28.863  -10.074 -11.057 1.00 64.07 67  A 1 
ATOM 514  O O     . SER A 1 67  ? 28.997  -11.225 -11.479 1.00 60.75 67  A 1 
ATOM 515  C CB    . SER A 1 67  ? 30.472  -9.313  -12.885 1.00 59.51 67  A 1 
ATOM 516  O OG    . SER A 1 67  ? 30.854  -8.198  -13.661 1.00 55.94 67  A 1 
ATOM 517  N N     . ALA A 1 68  ? 28.209  -9.796  -9.929  1.00 59.50 68  A 1 
ATOM 518  C CA    . ALA A 1 68  ? 27.804  -10.812 -8.970  1.00 61.34 68  A 1 
ATOM 519  C C     . ALA A 1 68  ? 26.304  -10.765 -8.656  1.00 63.58 68  A 1 
ATOM 520  O O     . ALA A 1 68  ? 25.740  -9.701  -8.412  1.00 62.74 68  A 1 
ATOM 521  C CB    . ALA A 1 68  ? 28.636  -10.624 -7.702  1.00 58.39 68  A 1 
ATOM 522  N N     . TYR A 1 69  ? 25.681  -11.944 -8.608  1.00 67.36 69  A 1 
ATOM 523  C CA    . TYR A 1 69  ? 24.308  -12.116 -8.151  1.00 64.41 69  A 1 
ATOM 524  C C     . TYR A 1 69  ? 24.288  -12.318 -6.639  1.00 66.57 69  A 1 
ATOM 525  O O     . TYR A 1 69  ? 24.831  -13.293 -6.133  1.00 63.32 69  A 1 
ATOM 526  C CB    . TYR A 1 69  ? 23.658  -13.288 -8.885  1.00 62.26 69  A 1 
ATOM 527  C CG    . TYR A 1 69  ? 23.485  -13.071 -10.369 1.00 59.80 69  A 1 
ATOM 528  C CD1   . TYR A 1 69  ? 22.282  -12.564 -10.880 1.00 55.26 69  A 1 
ATOM 529  C CD2   . TYR A 1 69  ? 24.528  -13.382 -11.263 1.00 58.13 69  A 1 
ATOM 530  C CE1   . TYR A 1 69  ? 22.113  -12.366 -12.249 1.00 53.89 69  A 1 
ATOM 531  C CE2   . TYR A 1 69  ? 24.380  -13.180 -12.639 1.00 55.52 69  A 1 
ATOM 532  C CZ    . TYR A 1 69  ? 23.163  -12.675 -13.139 1.00 60.84 69  A 1 
ATOM 533  O OH    . TYR A 1 69  ? 23.004  -12.476 -14.487 1.00 57.83 69  A 1 
ATOM 534  N N     . LEU A 1 70  ? 23.640  -11.414 -5.904  1.00 70.33 70  A 1 
ATOM 535  C CA    . LEU A 1 70  ? 23.676  -11.386 -4.447  1.00 68.73 70  A 1 
ATOM 536  C C     . LEU A 1 70  ? 22.276  -11.499 -3.823  1.00 68.57 70  A 1 
ATOM 537  O O     . LEU A 1 70  ? 21.294  -10.936 -4.312  1.00 65.01 70  A 1 
ATOM 538  C CB    . LEU A 1 70  ? 24.414  -10.119 -3.977  1.00 64.00 70  A 1 
ATOM 539  C CG    . LEU A 1 70  ? 25.861  -9.971  -4.498  1.00 61.40 70  A 1 
ATOM 540  C CD1   . LEU A 1 70  ? 26.449  -8.642  -4.033  1.00 59.07 70  A 1 
ATOM 541  C CD2   . LEU A 1 70  ? 26.764  -11.103 -3.999  1.00 60.14 70  A 1 
ATOM 542  N N     . CYS A 1 71  ? 22.192  -12.232 -2.701  1.00 74.58 71  A 1 
ATOM 543  C CA    . CYS A 1 71  ? 21.046  -12.138 -1.812  1.00 73.28 71  A 1 
ATOM 544  C C     . CYS A 1 71  ? 21.133  -10.867 -0.954  1.00 73.00 71  A 1 
ATOM 545  O O     . CYS A 1 71  ? 22.211  -10.296 -0.807  1.00 69.58 71  A 1 
ATOM 546  C CB    . CYS A 1 71  ? 20.948  -13.401 -0.951  1.00 70.44 71  A 1 
ATOM 547  S SG    . CYS A 1 71  ? 22.286  -13.520 0.277   1.00 68.13 71  A 1 
ATOM 548  N N     . ALA A 1 72  ? 20.013  -10.458 -0.318  1.00 72.71 72  A 1 
ATOM 549  C CA    . ALA A 1 72  ? 19.975  -9.246  0.500   1.00 70.02 72  A 1 
ATOM 550  C C     . ALA A 1 72  ? 21.046  -9.196  1.596   1.00 70.51 72  A 1 
ATOM 551  O O     . ALA A 1 72  ? 21.684  -8.165  1.776   1.00 67.43 72  A 1 
ATOM 552  C CB    . ALA A 1 72  ? 18.589  -9.123  1.116   1.00 65.80 72  A 1 
ATOM 553  N N     . SER A 1 73  ? 21.288  -10.310 2.314   1.00 70.19 73  A 1 
ATOM 554  C CA    . SER A 1 73  ? 22.308  -10.341 3.362   1.00 70.09 73  A 1 
ATOM 555  C C     . SER A 1 73  ? 23.733  -10.229 2.808   1.00 71.83 73  A 1 
ATOM 556  O O     . SER A 1 73  ? 24.544  -9.516  3.385   1.00 68.84 73  A 1 
ATOM 557  C CB    . SER A 1 73  ? 22.204  -11.611 4.207   1.00 65.66 73  A 1 
ATOM 558  O OG    . SER A 1 73  ? 20.932  -11.708 4.819   1.00 58.43 73  A 1 
ATOM 559  N N     . CYS A 1 74  ? 24.045  -10.913 1.698   1.00 64.29 74  A 1 
ATOM 560  C CA    . CYS A 1 74  ? 25.363  -10.808 1.081   1.00 64.56 74  A 1 
ATOM 561  C C     . CYS A 1 74  ? 25.580  -9.428  0.450   1.00 64.56 74  A 1 
ATOM 562  O O     . CYS A 1 74  ? 26.646  -8.853  0.617   1.00 62.96 74  A 1 
ATOM 563  C CB    . CYS A 1 74  ? 25.572  -11.920 0.051   1.00 62.74 74  A 1 
ATOM 564  S SG    . CYS A 1 74  ? 25.703  -13.545 0.883   1.00 60.34 74  A 1 
ATOM 565  N N     . ASP A 1 75  ? 24.567  -8.885  -0.201  1.00 71.24 75  A 1 
ATOM 566  C CA    . ASP A 1 75  ? 24.566  -7.526  -0.729  1.00 69.71 75  A 1 
ATOM 567  C C     . ASP A 1 75  ? 24.817  -6.511  0.391   1.00 69.46 75  A 1 
ATOM 568  O O     . ASP A 1 75  ? 25.728  -5.691  0.289   1.00 67.10 75  A 1 
ATOM 569  C CB    . ASP A 1 75  ? 23.239  -7.269  -1.454  1.00 67.58 75  A 1 
ATOM 570  C CG    . ASP A 1 75  ? 23.126  -5.839  -1.978  1.00 64.69 75  A 1 
ATOM 571  O OD1   . ASP A 1 75  ? 23.970  -5.434  -2.792  1.00 60.80 75  A 1 
ATOM 572  O OD2   . ASP A 1 75  ? 22.196  -5.125  -1.567  1.00 61.81 75  A 1 
ATOM 573  N N     . ALA A 1 76  ? 24.083  -6.614  1.504   1.00 74.28 76  A 1 
ATOM 574  C CA    . ALA A 1 76  ? 24.285  -5.748  2.655   1.00 72.44 76  A 1 
ATOM 575  C C     . ALA A 1 76  ? 25.714  -5.841  3.209   1.00 74.03 76  A 1 
ATOM 576  O O     . ALA A 1 76  ? 26.345  -4.818  3.449   1.00 71.55 76  A 1 
ATOM 577  C CB    . ALA A 1 76  ? 23.250  -6.080  3.729   1.00 68.49 76  A 1 
ATOM 578  N N     . GLN A 1 77  ? 26.256  -7.050  3.363   1.00 69.44 77  A 1 
ATOM 579  C CA    . GLN A 1 77  ? 27.609  -7.234  3.895   1.00 69.62 77  A 1 
ATOM 580  C C     . GLN A 1 77  ? 28.701  -6.714  2.970   1.00 70.87 77  A 1 
ATOM 581  O O     . GLN A 1 77  ? 29.622  -6.043  3.430   1.00 69.28 77  A 1 
ATOM 582  C CB    . GLN A 1 77  ? 27.853  -8.711  4.182   1.00 67.64 77  A 1 
ATOM 583  C CG    . GLN A 1 77  ? 27.108  -9.096  5.453   1.00 62.59 77  A 1 
ATOM 584  C CD    . GLN A 1 77  ? 27.134  -10.585 5.717   1.00 58.82 77  A 1 
ATOM 585  O OE1   . GLN A 1 77  ? 27.894  -11.362 5.155   1.00 52.50 77  A 1 
ATOM 586  N NE2   . GLN A 1 77  ? 26.281  -11.001 6.624   1.00 50.12 77  A 1 
ATOM 587  N N     . ILE A 1 78  ? 28.587  -7.012  1.678   1.00 69.07 78  A 1 
ATOM 588  C CA    . ILE A 1 78  ? 29.597  -6.603  0.695   1.00 66.95 78  A 1 
ATOM 589  C C     . ILE A 1 78  ? 29.561  -5.095  0.500   1.00 66.85 78  A 1 
ATOM 590  O O     . ILE A 1 78  ? 30.599  -4.431  0.553   1.00 63.22 78  A 1 
ATOM 591  C CB    . ILE A 1 78  ? 29.398  -7.394  -0.618  1.00 64.33 78  A 1 
ATOM 592  C CG1   . ILE A 1 78  ? 29.745  -8.885  -0.387  1.00 62.26 78  A 1 
ATOM 593  C CG2   . ILE A 1 78  ? 30.266  -6.826  -1.754  1.00 62.77 78  A 1 
ATOM 594  C CD1   . ILE A 1 78  ? 29.303  -9.813  -1.524  1.00 57.80 78  A 1 
ATOM 595  N N     . HIS A 1 79  ? 28.360  -4.528  0.349   1.00 66.81 79  A 1 
ATOM 596  C CA    . HIS A 1 79  ? 28.192  -3.115  0.030   1.00 65.61 79  A 1 
ATOM 597  C C     . HIS A 1 79  ? 28.180  -2.197  1.261   1.00 63.58 79  A 1 
ATOM 598  O O     . HIS A 1 79  ? 28.439  -1.005  1.124   1.00 59.40 79  A 1 
ATOM 599  C CB    . HIS A 1 79  ? 26.951  -2.945  -0.859  1.00 64.04 79  A 1 
ATOM 600  C CG    . HIS A 1 79  ? 27.100  -3.641  -2.177  1.00 67.44 79  A 1 
ATOM 601  N ND1   . HIS A 1 79  ? 26.452  -4.787  -2.583  1.00 60.29 79  A 1 
ATOM 602  C CD2   . HIS A 1 79  ? 27.946  -3.289  -3.192  1.00 63.18 79  A 1 
ATOM 603  C CE1   . HIS A 1 79  ? 26.893  -5.126  -3.801  1.00 65.15 79  A 1 
ATOM 604  N NE2   . HIS A 1 79  ? 27.808  -4.234  -4.207  1.00 66.64 79  A 1 
ATOM 605  N N     . ALA A 1 80  ? 27.981  -2.730  2.462   1.00 71.36 80  A 1 
ATOM 606  C CA    . ALA A 1 80  ? 28.223  -1.976  3.693   1.00 69.30 80  A 1 
ATOM 607  C C     . ALA A 1 80  ? 29.698  -2.001  4.143   1.00 68.37 80  A 1 
ATOM 608  O O     . ALA A 1 80  ? 30.067  -1.234  5.029   1.00 63.33 80  A 1 
ATOM 609  C CB    . ALA A 1 80  ? 27.297  -2.485  4.799   1.00 66.44 80  A 1 
ATOM 610  N N     . ALA A 1 81  ? 30.538  -2.842  3.528   1.00 65.11 81  A 1 
ATOM 611  C CA    . ALA A 1 81  ? 31.929  -3.006  3.944   1.00 63.56 81  A 1 
ATOM 612  C C     . ALA A 1 81  ? 32.759  -1.715  3.809   1.00 63.68 81  A 1 
ATOM 613  O O     . ALA A 1 81  ? 33.629  -1.445  4.645   1.00 58.94 81  A 1 
ATOM 614  C CB    . ALA A 1 81  ? 32.559  -4.139  3.131   1.00 59.39 81  A 1 
ATOM 615  N N     . ASN A 1 82  ? 32.517  -0.922  2.763   1.00 57.61 82  A 1 
ATOM 616  C CA    . ASN A 1 82  ? 33.183  0.365   2.577   1.00 56.80 82  A 1 
ATOM 617  C C     . ASN A 1 82  ? 32.364  1.324   1.698   1.00 56.64 82  A 1 
ATOM 618  O O     . ASN A 1 82  ? 31.408  0.955   1.008   1.00 54.22 82  A 1 
ATOM 619  C CB    . ASN A 1 82  ? 34.609  0.132   2.043   1.00 53.39 82  A 1 
ATOM 620  C CG    . ASN A 1 82  ? 34.614  -0.431  0.637   1.00 48.84 82  A 1 
ATOM 621  O OD1   . ASN A 1 82  ? 34.100  0.171   -0.289  1.00 46.19 82  A 1 
ATOM 622  N ND2   . ASN A 1 82  ? 35.204  -1.583  0.427   1.00 47.59 82  A 1 
ATOM 623  N N     . ARG A 1 83  ? 32.786  2.592   1.693   1.00 58.25 83  A 1 
ATOM 624  C CA    . ARG A 1 83  ? 32.107  3.672   0.952   1.00 57.57 83  A 1 
ATOM 625  C C     . ARG A 1 83  ? 32.167  3.512   -0.572  1.00 56.71 83  A 1 
ATOM 626  O O     . ARG A 1 83  ? 31.353  4.117   -1.265  1.00 53.34 83  A 1 
ATOM 627  C CB    . ARG A 1 83  ? 32.699  5.014   1.404   1.00 54.47 83  A 1 
ATOM 628  C CG    . ARG A 1 83  ? 31.852  6.210   0.958   1.00 50.51 83  A 1 
ATOM 629  C CD    . ARG A 1 83  ? 32.454  7.515   1.470   1.00 47.35 83  A 1 
ATOM 630  N NE    . ARG A 1 83  ? 31.610  8.667   1.140   1.00 39.95 83  A 1 
ATOM 631  C CZ    . ARG A 1 83  ? 31.871  9.941   1.407   1.00 33.17 83  A 1 
ATOM 632  N NH1   . ARG A 1 83  ? 32.980  10.299  1.986   1.00 30.68 83  A 1 
ATOM 633  N NH2   . ARG A 1 83  ? 31.020  10.864  1.107   1.00 31.23 83  A 1 
ATOM 634  N N     . VAL A 1 84  ? 33.149  2.793   -1.099  1.00 61.10 84  A 1 
ATOM 635  C CA    . VAL A 1 84  ? 33.255  2.532   -2.545  1.00 61.42 84  A 1 
ATOM 636  C C     . VAL A 1 84  ? 32.247  1.452   -2.934  1.00 62.63 84  A 1 
ATOM 637  O O     . VAL A 1 84  ? 31.442  1.681   -3.826  1.00 59.43 84  A 1 
ATOM 638  C CB    . VAL A 1 84  ? 34.689  2.151   -2.958  1.00 58.20 84  A 1 
ATOM 639  C CG1   . VAL A 1 84  ? 34.783  1.911   -4.469  1.00 52.29 84  A 1 
ATOM 640  C CG2   . VAL A 1 84  ? 35.672  3.266   -2.584  1.00 56.39 84  A 1 
ATOM 641  N N     . ALA A 1 85  ? 32.216  0.352   -2.197  1.00 60.19 85  A 1 
ATOM 642  C CA    . ALA A 1 85  ? 31.275  -0.732  -2.405  1.00 60.52 85  A 1 
ATOM 643  C C     . ALA A 1 85  ? 29.814  -0.262  -2.261  1.00 61.60 85  A 1 
ATOM 644  O O     . ALA A 1 85  ? 28.974  -0.628  -3.085  1.00 61.10 85  A 1 
ATOM 645  C CB    . ALA A 1 85  ? 31.611  -1.860  -1.420  1.00 59.47 85  A 1 
ATOM 646  N N     . SER A 1 86  ? 29.523  0.627   -1.321  1.00 70.16 86  A 1 
ATOM 647  C CA    . SER A 1 86  ? 28.166  1.153   -1.138  1.00 69.02 86  A 1 
ATOM 648  C C     . SER A 1 86  ? 27.636  1.958   -2.333  1.00 70.63 86  A 1 
ATOM 649  O O     . SER A 1 86  ? 26.424  2.168   -2.443  1.00 67.89 86  A 1 
ATOM 650  C CB    . SER A 1 86  ? 28.076  2.007   0.122   1.00 66.03 86  A 1 
ATOM 651  O OG    . SER A 1 86  ? 28.795  3.218   0.000   1.00 60.62 86  A 1 
ATOM 652  N N     . ARG A 1 87  ? 28.527  2.415   -3.233  1.00 62.31 87  A 1 
ATOM 653  C CA    . ARG A 1 87  ? 28.176  3.142   -4.461  1.00 62.71 87  A 1 
ATOM 654  C C     . ARG A 1 87  ? 28.010  2.234   -5.681  1.00 64.50 87  A 1 
ATOM 655  O O     . ARG A 1 87  ? 27.697  2.746   -6.746  1.00 60.52 87  A 1 
ATOM 656  C CB    . ARG A 1 87  ? 29.230  4.214   -4.751  1.00 58.10 87  A 1 
ATOM 657  C CG    . ARG A 1 87  ? 29.227  5.328   -3.704  1.00 53.60 87  A 1 
ATOM 658  C CD    . ARG A 1 87  ? 30.368  6.278   -4.020  1.00 51.94 87  A 1 
ATOM 659  N NE    . ARG A 1 87  ? 30.398  7.415   -3.090  1.00 45.30 87  A 1 
ATOM 660  C CZ    . ARG A 1 87  ? 31.161  8.485   -3.221  1.00 40.57 87  A 1 
ATOM 661  N NH1   . ARG A 1 87  ? 32.033  8.585   -4.198  1.00 38.11 87  A 1 
ATOM 662  N NH2   . ARG A 1 87  ? 31.060  9.469   -2.387  1.00 37.55 87  A 1 
ATOM 663  N N     . HIS A 1 88  ? 28.257  0.942   -5.534  1.00 59.57 88  A 1 
ATOM 664  C CA    . HIS A 1 88  ? 28.079  0.016   -6.642  1.00 60.59 88  A 1 
ATOM 665  C C     . HIS A 1 88  ? 26.622  0.010   -7.095  1.00 60.83 88  A 1 
ATOM 666  O O     . HIS A 1 88  ? 25.695  -0.147  -6.298  1.00 59.95 88  A 1 
ATOM 667  C CB    . HIS A 1 88  ? 28.537  -1.399  -6.266  1.00 59.38 88  A 1 
ATOM 668  C CG    . HIS A 1 88  ? 30.026  -1.561  -6.115  1.00 58.78 88  A 1 
ATOM 669  N ND1   . HIS A 1 88  ? 30.666  -2.742  -5.787  1.00 53.22 88  A 1 
ATOM 670  C CD2   . HIS A 1 88  ? 31.009  -0.623  -6.295  1.00 55.22 88  A 1 
ATOM 671  C CE1   . HIS A 1 88  ? 31.981  -2.523  -5.772  1.00 57.15 88  A 1 
ATOM 672  N NE2   . HIS A 1 88  ? 32.235  -1.246  -6.077  1.00 59.95 88  A 1 
ATOM 673  N N     . GLU A 1 89  ? 26.454  0.186   -8.414  1.00 66.01 89  A 1 
ATOM 674  C CA    . GLU A 1 89  ? 25.152  0.068   -9.034  1.00 65.55 89  A 1 
ATOM 675  C C     . GLU A 1 89  ? 24.704  -1.393  -8.972  1.00 67.21 89  A 1 
ATOM 676  O O     . GLU A 1 89  ? 25.413  -2.298  -9.415  1.00 62.37 89  A 1 
ATOM 677  C CB    . GLU A 1 89  ? 25.209  0.586   -10.469 1.00 60.86 89  A 1 
ATOM 678  C CG    . GLU A 1 89  ? 23.814  0.777   -11.065 1.00 53.50 89  A 1 
ATOM 679  C CD    . GLU A 1 89  ? 23.822  1.159   -12.563 1.00 48.90 89  A 1 
ATOM 680  O OE1   . GLU A 1 89  ? 22.729  1.424   -13.095 1.00 42.89 89  A 1 
ATOM 681  O OE2   . GLU A 1 89  ? 24.888  1.076   -13.201 1.00 42.54 89  A 1 
ATOM 682  N N     . ARG A 1 90  ? 23.526  -1.609  -8.401  1.00 65.52 90  A 1 
ATOM 683  C CA    . ARG A 1 90  ? 22.927  -2.936  -8.289  1.00 63.53 90  A 1 
ATOM 684  C C     . ARG A 1 90  ? 21.612  -2.974  -9.046  1.00 62.15 90  A 1 
ATOM 685  O O     . ARG A 1 90  ? 20.959  -1.957  -9.197  1.00 58.67 90  A 1 
ATOM 686  C CB    . ARG A 1 90  ? 22.768  -3.294  -6.808  1.00 60.83 90  A 1 
ATOM 687  C CG    . ARG A 1 90  ? 24.119  -3.560  -6.143  1.00 60.78 90  A 1 
ATOM 688  C CD    . ARG A 1 90  ? 24.048  -3.414  -4.632  1.00 59.11 90  A 1 
ATOM 689  N NE    . ARG A 1 90  ? 24.224  -2.028  -4.229  1.00 56.76 90  A 1 
ATOM 690  C CZ    . ARG A 1 90  ? 24.155  -1.568  -2.988  1.00 54.99 90  A 1 
ATOM 691  N NH1   . ARG A 1 90  ? 23.800  -2.337  -1.999  1.00 51.94 90  A 1 
ATOM 692  N NH2   . ARG A 1 90  ? 24.446  -0.334  -2.722  1.00 56.32 90  A 1 
ATOM 693  N N     . VAL A 1 91  ? 21.252  -4.135  -9.540  1.00 66.01 91  A 1 
ATOM 694  C CA    . VAL A 1 91  ? 20.031  -4.372  -10.317 1.00 65.18 91  A 1 
ATOM 695  C C     . VAL A 1 91  ? 19.153  -5.356  -9.568  1.00 65.84 91  A 1 
ATOM 696  O O     . VAL A 1 91  ? 19.605  -6.459  -9.271  1.00 63.67 91  A 1 
ATOM 697  C CB    . VAL A 1 91  ? 20.366  -4.893  -11.727 1.00 61.02 91  A 1 
ATOM 698  C CG1   . VAL A 1 91  ? 19.101  -5.090  -12.563 1.00 54.06 91  A 1 
ATOM 699  C CG2   . VAL A 1 91  ? 21.304  -3.948  -12.476 1.00 55.25 91  A 1 
ATOM 700  N N     . LEU A 1 92  ? 17.927  -4.993  -9.250  1.00 64.61 92  A 1 
ATOM 701  C CA    . LEU A 1 92  ? 17.012  -5.928  -8.593  1.00 62.14 92  A 1 
ATOM 702  C C     . LEU A 1 92  ? 16.515  -6.965  -9.604  1.00 60.79 92  A 1 
ATOM 703  O O     . LEU A 1 92  ? 15.963  -6.623  -10.646 1.00 57.83 92  A 1 
ATOM 704  C CB    . LEU A 1 92  ? 15.885  -5.176  -7.869  1.00 57.30 92  A 1 
ATOM 705  C CG    . LEU A 1 92  ? 15.410  -5.866  -6.576  1.00 51.68 92  A 1 
ATOM 706  C CD1   . LEU A 1 92  ? 14.897  -4.850  -5.572  1.00 47.56 92  A 1 
ATOM 707  C CD2   . LEU A 1 92  ? 14.282  -6.870  -6.814  1.00 47.20 92  A 1 
ATOM 708  N N     . LEU A 1 93  ? 16.703  -8.241  -9.268  1.00 62.13 93  A 1 
ATOM 709  C CA    . LEU A 1 93  ? 16.281  -9.351  -10.104 1.00 59.08 93  A 1 
ATOM 710  C C     . LEU A 1 93  ? 14.774  -9.554  -9.929  1.00 57.20 93  A 1 
ATOM 711  O O     . LEU A 1 93  ? 14.313  -10.190 -8.991  1.00 53.60 93  A 1 
ATOM 712  C CB    . LEU A 1 93  ? 17.102  -10.594 -9.752  1.00 55.23 93  A 1 
ATOM 713  C CG    . LEU A 1 93  ? 18.619  -10.432 -9.987  1.00 51.16 93  A 1 
ATOM 714  C CD1   . LEU A 1 93  ? 19.341  -11.654 -9.436  1.00 49.89 93  A 1 
ATOM 715  C CD2   . LEU A 1 93  ? 18.975  -10.281 -11.468 1.00 50.58 93  A 1 
ATOM 716  N N     . SER A 1 94  ? 14.004  -8.977  -10.852 1.00 54.60 94  A 1 
ATOM 717  C CA    . SER A 1 94  ? 12.553  -9.151  -10.853 1.00 52.90 94  A 1 
ATOM 718  C C     . SER A 1 94  ? 12.149  -10.585 -11.231 1.00 52.58 94  A 1 
ATOM 719  O O     . SER A 1 94  ? 12.914  -11.346 -11.808 1.00 48.58 94  A 1 
ATOM 720  C CB    . SER A 1 94  ? 11.883  -8.126  -11.770 1.00 47.40 94  A 1 
ATOM 721  O OG    . SER A 1 94  ? 11.998  -8.498  -13.130 1.00 41.37 94  A 1 
ATOM 722  N N     . GLU A 1 95  ? 10.911  -10.949 -10.941 1.00 49.46 95  A 1 
ATOM 723  C CA    . GLU A 1 95  ? 10.374  -12.257 -11.339 1.00 48.22 95  A 1 
ATOM 724  C C     . GLU A 1 95  ? 10.395  -12.461 -12.857 1.00 46.84 95  A 1 
ATOM 725  O O     . GLU A 1 95  ? 10.581  -13.584 -13.304 1.00 43.42 95  A 1 
ATOM 726  C CB    . GLU A 1 95  ? 8.950   -12.448 -10.794 1.00 43.95 95  A 1 
ATOM 727  C CG    . GLU A 1 95  ? 8.960   -12.705 -9.285  1.00 39.34 95  A 1 
ATOM 728  C CD    . GLU A 1 95  ? 7.565   -12.926 -8.670  1.00 35.67 95  A 1 
ATOM 729  O OE1   . GLU A 1 95  ? 7.519   -13.304 -7.478  1.00 32.94 95  A 1 
ATOM 730  O OE2   . GLU A 1 95  ? 6.550   -12.610 -9.308  1.00 32.57 95  A 1 
ATOM 731  N N     . ALA A 1 96  ? 10.255  -11.390 -13.649 1.00 41.80 96  A 1 
ATOM 732  C CA    . ALA A 1 96  ? 10.319  -11.486 -15.105 1.00 40.49 96  A 1 
ATOM 733  C C     . ALA A 1 96  ? 11.652  -12.071 -15.594 1.00 40.51 96  A 1 
ATOM 734  O O     . ALA A 1 96  ? 11.672  -12.911 -16.486 1.00 38.39 96  A 1 
ATOM 735  C CB    . ALA A 1 96  ? 10.084  -10.085 -15.685 1.00 37.20 96  A 1 
ATOM 736  N N     . TYR A 1 97  ? 12.765  -11.691 -14.961 1.00 42.70 97  A 1 
ATOM 737  C CA    . TYR A 1 97  ? 14.080  -12.226 -15.312 1.00 42.69 97  A 1 
ATOM 738  C C     . TYR A 1 97  ? 14.250  -13.695 -14.950 1.00 42.31 97  A 1 
ATOM 739  O O     . TYR A 1 97  ? 14.978  -14.417 -15.617 1.00 40.66 97  A 1 
ATOM 740  C CB    . TYR A 1 97  ? 15.180  -11.374 -14.665 1.00 40.75 97  A 1 
ATOM 741  C CG    . TYR A 1 97  ? 15.986  -10.686 -15.727 1.00 38.11 97  A 1 
ATOM 742  C CD1   . TYR A 1 97  ? 17.001  -11.382 -16.391 1.00 35.93 97  A 1 
ATOM 743  C CD2   . TYR A 1 97  ? 15.669  -9.373  -16.117 1.00 36.12 97  A 1 
ATOM 744  C CE1   . TYR A 1 97  ? 17.699  -10.777 -17.444 1.00 32.51 97  A 1 
ATOM 745  C CE2   . TYR A 1 97  ? 16.358  -8.761  -17.167 1.00 32.84 97  A 1 
ATOM 746  C CZ    . TYR A 1 97  ? 17.386  -9.455  -17.833 1.00 32.59 97  A 1 
ATOM 747  O OH    . TYR A 1 97  ? 18.071  -8.867  -18.856 1.00 30.09 97  A 1 
ATOM 748  N N     . LYS A 1 98  ? 13.547  -14.167 -13.935 1.00 39.91 98  A 1 
ATOM 749  C CA    . LYS A 1 98  ? 13.572  -15.586 -13.547 1.00 40.25 98  A 1 
ATOM 750  C C     . LYS A 1 98  ? 12.968  -16.500 -14.621 1.00 39.35 98  A 1 
ATOM 751  O O     . LYS A 1 98  ? 13.329  -17.658 -14.701 1.00 35.96 98  A 1 
ATOM 752  C CB    . LYS A 1 98  ? 12.832  -15.795 -12.221 1.00 37.62 98  A 1 
ATOM 753  C CG    . LYS A 1 98  ? 13.426  -14.994 -11.058 1.00 34.83 98  A 1 
ATOM 754  C CD    . LYS A 1 98  ? 12.565  -15.244 -9.819  1.00 31.68 98  A 1 
ATOM 755  C CE    . LYS A 1 98  ? 13.087  -14.541 -8.581  1.00 28.71 98  A 1 
ATOM 756  N NZ    . LYS A 1 98  ? 12.160  -14.754 -7.461  1.00 25.05 98  A 1 
ATOM 757  N N     . HIS A 1 99  ? 12.068  -15.964 -15.436 1.00 34.47 99  A 1 
ATOM 758  C CA    . HIS A 1 99  ? 11.456  -16.700 -16.542 1.00 34.59 99  A 1 
ATOM 759  C C     . HIS A 1 99  ? 12.233  -16.588 -17.861 1.00 33.14 99  A 1 
ATOM 760  O O     . HIS A 1 99  ? 12.094  -17.459 -18.721 1.00 30.64 99  A 1 
ATOM 761  C CB    . HIS A 1 99  ? 10.010  -16.237 -16.709 1.00 32.55 99  A 1 
ATOM 762  C CG    . HIS A 1 99  ? 9.128   -16.659 -15.569 1.00 30.05 99  A 1 
ATOM 763  N ND1   . HIS A 1 99  ? 8.805   -17.960 -15.248 1.00 28.58 99  A 1 
ATOM 764  C CD2   . HIS A 1 99  ? 8.507   -15.860 -14.651 1.00 29.23 99  A 1 
ATOM 765  C CE1   . HIS A 1 99  ? 8.006   -17.934 -14.162 1.00 26.71 99  A 1 
ATOM 766  N NE2   . HIS A 1 99  ? 7.807   -16.672 -13.773 1.00 26.73 99  A 1 
ATOM 767  N N     . ALA A 1 100 ? 13.044  -15.541 -18.035 1.00 36.82 100 A 1 
ATOM 768  C CA    . ALA A 1 100 ? 13.822  -15.317 -19.249 1.00 36.75 100 A 1 
ATOM 769  C C     . ALA A 1 100 ? 15.290  -14.971 -18.911 1.00 36.14 100 A 1 
ATOM 770  O O     . ALA A 1 100 ? 15.711  -13.834 -19.129 1.00 33.72 100 A 1 
ATOM 771  C CB    . ALA A 1 100 ? 13.119  -14.258 -20.098 1.00 34.26 100 A 1 
ATOM 772  N N     . PRO A 1 101 ? 16.085  -15.944 -18.411 1.00 32.42 101 A 1 
ATOM 773  C CA    . PRO A 1 101 ? 17.480  -15.704 -18.046 1.00 32.36 101 A 1 
ATOM 774  C C     . PRO A 1 101 ? 18.327  -15.238 -19.233 1.00 33.19 101 A 1 
ATOM 775  O O     . PRO A 1 101 ? 19.225  -14.421 -19.066 1.00 31.24 101 A 1 
ATOM 776  C CB    . PRO A 1 101 ? 17.975  -17.037 -17.464 1.00 29.74 101 A 1 
ATOM 777  C CG    . PRO A 1 101 ? 17.055  -18.087 -18.067 1.00 28.52 101 A 1 
ATOM 778  C CD    . PRO A 1 101 ? 15.736  -17.336 -18.210 1.00 30.04 101 A 1 
ATOM 779  N N     . VAL A 1 102 ? 17.972  -15.669 -20.445 1.00 31.96 102 A 1 
ATOM 780  C CA    . VAL A 1 102 ? 18.666  -15.364 -21.708 1.00 33.00 102 A 1 
ATOM 781  C C     . VAL A 1 102 ? 18.768  -13.856 -21.998 1.00 33.29 102 A 1 
ATOM 782  O O     . VAL A 1 102 ? 19.669  -13.423 -22.701 1.00 31.15 102 A 1 
ATOM 783  C CB    . VAL A 1 102 ? 17.956  -16.066 -22.886 1.00 30.18 102 A 1 
ATOM 784  C CG1   . VAL A 1 102 ? 18.822  -16.054 -24.147 1.00 27.06 102 A 1 
ATOM 785  C CG2   . VAL A 1 102 ? 17.596  -17.518 -22.584 1.00 27.20 102 A 1 
ATOM 786  N N     . MET A 1 103 ? 17.863  -13.047 -21.450 1.00 34.48 103 A 1 
ATOM 787  C CA    . MET A 1 103 ? 17.877  -11.602 -21.709 1.00 35.83 103 A 1 
ATOM 788  C C     . MET A 1 103 ? 19.032  -10.857 -21.013 1.00 36.02 103 A 1 
ATOM 789  O O     . MET A 1 103 ? 19.269  -9.701  -21.345 1.00 34.23 103 A 1 
ATOM 790  C CB    . MET A 1 103 ? 16.526  -10.995 -21.317 1.00 34.59 103 A 1 
ATOM 791  C CG    . MET A 1 103 ? 15.397  -11.355 -22.295 1.00 31.28 103 A 1 
ATOM 792  S SD    . MET A 1 103 ? 14.930  -10.025 -23.446 1.00 28.14 103 A 1 
ATOM 793  C CE    . MET A 1 103 ? 14.003  -8.955  -22.328 1.00 26.06 103 A 1 
ATOM 794  N N     . LEU A 1 104 ? 19.748  -11.467 -20.068 1.00 35.55 104 A 1 
ATOM 795  C CA    . LEU A 1 104 ? 20.944  -10.865 -19.456 1.00 35.72 104 A 1 
ATOM 796  C C     . LEU A 1 104 ? 22.167  -10.937 -20.372 1.00 34.54 104 A 1 
ATOM 797  O O     . LEU A 1 104 ? 23.030  -10.072 -20.264 1.00 32.48 104 A 1 
ATOM 798  C CB    . LEU A 1 104 ? 21.259  -11.495 -18.085 1.00 33.61 104 A 1 
ATOM 799  C CG    . LEU A 1 104 ? 20.601  -10.763 -16.909 1.00 30.33 104 A 1 
ATOM 800  C CD1   . LEU A 1 104 ? 20.647  -11.618 -15.645 1.00 28.64 104 A 1 
ATOM 801  C CD2   . LEU A 1 104 ? 21.265  -9.426  -16.598 1.00 30.82 104 A 1 
ATOM 802  N N     . ASP A 1 105 ? 22.219  -11.902 -21.278 1.00 41.95 105 A 1 
ATOM 803  C CA    . ASP A 1 105 ? 23.270  -12.003 -22.298 1.00 43.00 105 A 1 
ATOM 804  C C     . ASP A 1 105 ? 23.120  -10.951 -23.410 1.00 41.66 105 A 1 
ATOM 805  O O     . ASP A 1 105 ? 23.636  -11.111 -24.515 1.00 39.12 105 A 1 
ATOM 806  C CB    . ASP A 1 105 ? 23.347  -13.430 -22.857 1.00 39.59 105 A 1 
ATOM 807  C CG    . ASP A 1 105 ? 23.969  -14.453 -21.894 1.00 35.65 105 A 1 
ATOM 808  O OD1   . ASP A 1 105 ? 24.706  -14.028 -20.980 1.00 32.50 105 A 1 
ATOM 809  O OD2   . ASP A 1 105 ? 23.711  -15.649 -22.117 1.00 31.70 105 A 1 
ATOM 810  N N     . CYS A 1 106 ? 22.414  -9.847  -23.137 1.00 38.74 106 A 1 
ATOM 811  C CA    . CYS A 1 106 ? 22.531  -8.665  -23.974 1.00 39.46 106 A 1 
ATOM 812  C C     . CYS A 1 106 ? 23.978  -8.179  -23.885 1.00 38.62 106 A 1 
ATOM 813  O O     . CYS A 1 106 ? 24.387  -7.586  -22.895 1.00 36.08 106 A 1 
ATOM 814  C CB    . CYS A 1 106 ? 21.507  -7.598  -23.570 1.00 35.86 106 A 1 
ATOM 815  S SG    . CYS A 1 106 ? 19.889  -7.977  -24.319 1.00 30.90 106 A 1 
ATOM 816  N N     . HIS A 1 107 ? 24.746  -8.454  -24.925 1.00 27.98 107 A 1 
ATOM 817  C CA    . HIS A 1 107 ? 26.113  -8.020  -25.136 1.00 29.00 107 A 1 
ATOM 818  C C     . HIS A 1 107 ? 26.291  -6.498  -24.977 1.00 28.13 107 A 1 
ATOM 819  O O     . HIS A 1 107 ? 25.336  -5.734  -24.914 1.00 26.24 107 A 1 
ATOM 820  C CB    . HIS A 1 107 ? 26.588  -8.482  -26.520 1.00 27.35 107 A 1 
ATOM 821  C CG    . HIS A 1 107 ? 27.146  -9.881  -26.542 1.00 25.08 107 A 1 
ATOM 822  N ND1   . HIS A 1 107 ? 28.357  -10.272 -26.015 1.00 23.23 107 A 1 
ATOM 823  C CD2   . HIS A 1 107 ? 26.607  -10.983 -27.136 1.00 23.10 107 A 1 
ATOM 824  C CE1   . HIS A 1 107 ? 28.526  -11.578 -26.288 1.00 21.34 107 A 1 
ATOM 825  N NE2   . HIS A 1 107 ? 27.493  -12.050 -26.971 1.00 21.72 107 A 1 
ATOM 826  N N     . ALA A 1 108 ? 27.564  -6.101  -24.961 1.00 30.21 108 A 1 
ATOM 827  C CA    . ALA A 1 108 ? 28.098  -4.793  -24.570 1.00 29.87 108 A 1 
ATOM 828  C C     . ALA A 1 108 ? 27.531  -3.542  -25.271 1.00 30.11 108 A 1 
ATOM 829  O O     . ALA A 1 108 ? 27.906  -2.436  -24.875 1.00 27.79 108 A 1 
ATOM 830  C CB    . ALA A 1 108 ? 29.610  -4.865  -24.788 1.00 27.00 108 A 1 
ATOM 831  N N     . ASP A 1 109 ? 26.703  -3.672  -26.299 1.00 38.68 109 A 1 
ATOM 832  C CA    . ASP A 1 109 ? 26.152  -2.499  -26.961 1.00 38.04 109 A 1 
ATOM 833  C C     . ASP A 1 109 ? 25.137  -1.813  -26.052 1.00 36.92 109 A 1 
ATOM 834  O O     . ASP A 1 109 ? 23.968  -2.194  -25.956 1.00 33.88 109 A 1 
ATOM 835  C CB    . ASP A 1 109 ? 25.593  -2.849  -28.349 1.00 34.91 109 A 1 
ATOM 836  C CG    . ASP A 1 109 ? 26.690  -3.058  -29.405 1.00 30.66 109 A 1 
ATOM 837  O OD1   . ASP A 1 109 ? 27.809  -2.559  -29.189 1.00 28.65 109 A 1 
ATOM 838  O OD2   . ASP A 1 109 ? 26.373  -3.691  -30.433 1.00 28.48 109 A 1 
ATOM 839  N N     . ALA A 1 110 ? 25.620  -0.769  -25.375 1.00 32.95 110 A 1 
ATOM 840  C CA    . ALA A 1 110 ? 24.933  -0.024  -24.328 1.00 32.09 110 A 1 
ATOM 841  C C     . ALA A 1 110 ? 23.540  0.512   -24.700 1.00 31.41 110 A 1 
ATOM 842  O O     . ALA A 1 110 ? 22.751  0.830   -23.810 1.00 29.97 110 A 1 
ATOM 843  C CB    . ALA A 1 110 ? 25.855  1.133   -23.935 1.00 30.30 110 A 1 
ATOM 844  N N     . ALA A 1 111 ? 23.259  0.633   -26.007 1.00 33.83 111 A 1 
ATOM 845  C CA    . ALA A 1 111 ? 22.022  1.229   -26.494 1.00 32.84 111 A 1 
ATOM 846  C C     . ALA A 1 111 ? 20.781  0.323   -26.346 1.00 33.31 111 A 1 
ATOM 847  O O     . ALA A 1 111 ? 19.673  0.825   -26.173 1.00 32.19 111 A 1 
ATOM 848  C CB    . ALA A 1 111 ? 22.242  1.620   -27.955 1.00 30.70 111 A 1 
ATOM 849  N N     . ALA A 1 112 ? 20.966  -0.990  -26.459 1.00 38.79 112 A 1 
ATOM 850  C CA    . ALA A 1 112 ? 19.854  -1.939  -26.524 1.00 38.41 112 A 1 
ATOM 851  C C     . ALA A 1 112 ? 19.502  -2.561  -25.161 1.00 39.16 112 A 1 
ATOM 852  O O     . ALA A 1 112 ? 19.008  -3.684  -25.098 1.00 38.64 112 A 1 
ATOM 853  C CB    . ALA A 1 112 ? 20.131  -2.974  -27.617 1.00 37.01 112 A 1 
ATOM 854  N N     . LEU A 1 113 ? 19.748  -1.831  -24.066 1.00 39.94 113 A 1 
ATOM 855  C CA    . LEU A 1 113 ? 19.161  -2.206  -22.788 1.00 40.06 113 A 1 
ATOM 856  C C     . LEU A 1 113 ? 17.651  -2.174  -22.956 1.00 40.46 113 A 1 
ATOM 857  O O     . LEU A 1 113 ? 17.058  -1.114  -23.151 1.00 38.78 113 A 1 
ATOM 858  C CB    . LEU A 1 113 ? 19.645  -1.276  -21.663 1.00 37.33 113 A 1 
ATOM 859  C CG    . LEU A 1 113 ? 21.116  -1.488  -21.269 1.00 33.44 113 A 1 
ATOM 860  C CD1   . LEU A 1 113 ? 21.541  -0.410  -20.266 1.00 31.39 113 A 1 
ATOM 861  C CD2   . LEU A 1 113 ? 21.362  -2.851  -20.644 1.00 32.96 113 A 1 
ATOM 862  N N     . CYS A 1 114 ? 17.025  -3.349  -22.946 1.00 47.35 114 A 1 
ATOM 863  C CA    . CYS A 1 114 ? 15.583  -3.411  -23.059 1.00 47.65 114 A 1 
ATOM 864  C C     . CYS A 1 114 ? 14.961  -2.597  -21.920 1.00 46.80 114 A 1 
ATOM 865  O O     . CYS A 1 114 ? 15.467  -2.585  -20.797 1.00 47.19 114 A 1 
ATOM 866  C CB    . CYS A 1 114 ? 15.121  -4.869  -23.100 1.00 45.90 114 A 1 
ATOM 867  S SG    . CYS A 1 114 ? 15.603  -5.790  -21.598 1.00 40.24 114 A 1 
ATOM 868  N N     . ALA A 1 115 ? 13.814  -1.974  -22.178 1.00 45.73 115 A 1 
ATOM 869  C CA    . ALA A 1 115 ? 13.121  -1.175  -21.166 1.00 45.25 115 A 1 
ATOM 870  C C     . ALA A 1 115 ? 12.858  -1.942  -19.852 1.00 44.74 115 A 1 
ATOM 871  O O     . ALA A 1 115 ? 12.738  -1.358  -18.776 1.00 44.02 115 A 1 
ATOM 872  C CB    . ALA A 1 115 ? 11.817  -0.672  -21.793 1.00 43.52 115 A 1 
ATOM 873  N N     . ALA A 1 116 ? 12.804  -3.281  -19.923 1.00 47.45 116 A 1 
ATOM 874  C CA    . ALA A 1 116 ? 12.709  -4.149  -18.748 1.00 46.70 116 A 1 
ATOM 875  C C     . ALA A 1 116 ? 13.974  -4.103  -17.878 1.00 46.92 116 A 1 
ATOM 876  O O     . ALA A 1 116 ? 13.862  -4.055  -16.657 1.00 46.19 116 A 1 
ATOM 877  C CB    . ALA A 1 116 ? 12.390  -5.576  -19.194 1.00 44.94 116 A 1 
ATOM 878  N N     . TYR A 1 117 ? 15.155  -4.107  -18.524 1.00 49.09 117 A 1 
ATOM 879  C CA    . TYR A 1 117 ? 16.434  -4.016  -17.839 1.00 49.49 117 A 1 
ATOM 880  C C     . TYR A 1 117 ? 16.630  -2.629  -17.221 1.00 50.68 117 A 1 
ATOM 881  O O     . TYR A 1 117 ? 16.958  -2.548  -16.042 1.00 49.49 117 A 1 
ATOM 882  C CB    . TYR A 1 117 ? 17.548  -4.359  -18.819 1.00 46.82 117 A 1 
ATOM 883  C CG    . TYR A 1 117 ? 18.915  -4.398  -18.183 1.00 40.57 117 A 1 
ATOM 884  C CD1   . TYR A 1 117 ? 19.777  -3.303  -18.297 1.00 38.32 117 A 1 
ATOM 885  C CD2   . TYR A 1 117 ? 19.334  -5.543  -17.480 1.00 39.71 117 A 1 
ATOM 886  C CE1   . TYR A 1 117 ? 21.050  -3.349  -17.721 1.00 35.70 117 A 1 
ATOM 887  C CE2   . TYR A 1 117 ? 20.605  -5.602  -16.902 1.00 37.43 117 A 1 
ATOM 888  C CZ    . TYR A 1 117 ? 21.474  -4.502  -17.027 1.00 37.87 117 A 1 
ATOM 889  O OH    . TYR A 1 117 ? 22.729  -4.556  -16.480 1.00 35.40 117 A 1 
ATOM 890  N N     . GLU A 1 118 ? 16.306  -1.556  -17.933 1.00 49.66 118 A 1 
ATOM 891  C CA    . GLU A 1 118 ? 16.351  -0.199  -17.377 1.00 49.43 118 A 1 
ATOM 892  C C     . GLU A 1 118 ? 15.476  -0.067  -16.131 1.00 48.83 118 A 1 
ATOM 893  O O     . GLU A 1 118 ? 15.939  0.401   -15.094 1.00 48.26 118 A 1 
ATOM 894  C CB    . GLU A 1 118 ? 15.891  0.831   -18.412 1.00 46.88 118 A 1 
ATOM 895  C CG    . GLU A 1 118 ? 16.928  1.044   -19.510 1.00 41.78 118 A 1 
ATOM 896  C CD    . GLU A 1 118 ? 16.529  2.169   -20.475 1.00 39.34 118 A 1 
ATOM 897  O OE1   . GLU A 1 118 ? 17.443  2.719   -21.110 1.00 36.70 118 A 1 
ATOM 898  O OE2   . GLU A 1 118 ? 15.313  2.439   -20.585 1.00 36.62 118 A 1 
ATOM 899  N N     . ALA A 1 119 ? 14.248  -0.561  -16.187 1.00 48.99 119 A 1 
ATOM 900  C CA    . ALA A 1 119 ? 13.380  -0.546  -15.015 1.00 47.94 119 A 1 
ATOM 901  C C     . ALA A 1 119 ? 13.957  -1.353  -13.848 1.00 47.87 119 A 1 
ATOM 902  O O     . ALA A 1 119 ? 13.782  -0.969  -12.693 1.00 47.04 119 A 1 
ATOM 903  C CB    . ALA A 1 119 ? 12.011  -1.074  -15.414 1.00 46.34 119 A 1 
ATOM 904  N N     . GLN A 1 120 ? 14.646  -2.469  -14.126 1.00 52.10 120 A 1 
ATOM 905  C CA    . GLN A 1 120 ? 15.320  -3.258  -13.095 1.00 51.94 120 A 1 
ATOM 906  C C     . GLN A 1 120 ? 16.530  -2.531  -12.511 1.00 52.18 120 A 1 
ATOM 907  O O     . GLN A 1 120 ? 16.716  -2.574  -11.301 1.00 52.54 120 A 1 
ATOM 908  C CB    . GLN A 1 120 ? 15.736  -4.614  -13.648 1.00 49.98 120 A 1 
ATOM 909  C CG    . GLN A 1 120 ? 14.549  -5.567  -13.778 1.00 45.42 120 A 1 
ATOM 910  C CD    . GLN A 1 120 ? 14.926  -6.888  -14.435 1.00 42.38 120 A 1 
ATOM 911  O OE1   . GLN A 1 120 ? 16.064  -7.171  -14.758 1.00 40.68 120 A 1 
ATOM 912  N NE2   . GLN A 1 120 ? 13.980  -7.767  -14.651 1.00 39.17 120 A 1 
ATOM 913  N N     . VAL A 1 121 ? 17.305  -1.833  -13.329 1.00 56.14 121 A 1 
ATOM 914  C CA    . VAL A 1 121 ? 18.449  -1.013  -12.883 1.00 56.70 121 A 1 
ATOM 915  C C     . VAL A 1 121 ? 17.976  0.060   -11.908 1.00 57.30 121 A 1 
ATOM 916  O O     . VAL A 1 121 ? 18.522  0.181   -10.821 1.00 56.26 121 A 1 
ATOM 917  C CB    . VAL A 1 121 ? 19.186  -0.371  -14.070 1.00 54.60 121 A 1 
ATOM 918  C CG1   . VAL A 1 121 ? 20.265  0.610   -13.610 1.00 48.92 121 A 1 
ATOM 919  C CG2   . VAL A 1 121 ? 19.866  -1.426  -14.935 1.00 51.05 121 A 1 
ATOM 920  N N     . HIS A 1 122 ? 16.926  0.773   -12.256 1.00 51.03 122 A 1 
ATOM 921  C CA    . HIS A 1 122 ? 16.385  1.799   -11.366 1.00 51.15 122 A 1 
ATOM 922  C C     . HIS A 1 122 ? 15.791  1.212   -10.080 1.00 51.04 122 A 1 
ATOM 923  O O     . HIS A 1 122 ? 15.964  1.768   -8.997  1.00 49.90 122 A 1 
ATOM 924  C CB    . HIS A 1 122 ? 15.359  2.618   -12.132 1.00 48.96 122 A 1 
ATOM 925  C CG    . HIS A 1 122 ? 15.998  3.568   -13.098 1.00 44.64 122 A 1 
ATOM 926  N ND1   . HIS A 1 122 ? 16.622  4.749   -12.769 1.00 41.94 122 A 1 
ATOM 927  C CD2   . HIS A 1 122 ? 16.044  3.471   -14.457 1.00 40.85 122 A 1 
ATOM 928  C CE1   . HIS A 1 122 ? 17.022  5.348   -13.898 1.00 39.39 122 A 1 
ATOM 929  N NE2   . HIS A 1 122 ? 16.688  4.607   -14.949 1.00 38.73 122 A 1 
ATOM 930  N N     . TYR A 1 123 ? 15.176  0.034   -10.179 1.00 52.98 123 A 1 
ATOM 931  C CA    . TYR A 1 123 ? 14.699  -0.674  -8.985  1.00 53.01 123 A 1 
ATOM 932  C C     . TYR A 1 123 ? 15.853  -1.117  -8.072  1.00 53.52 123 A 1 
ATOM 933  O O     . TYR A 1 123 ? 15.691  -1.172  -6.861  1.00 51.74 123 A 1 
ATOM 934  C CB    . TYR A 1 123 ? 13.870  -1.870  -9.438  1.00 50.05 123 A 1 
ATOM 935  C CG    . TYR A 1 123 ? 12.749  -2.201  -8.499  1.00 45.46 123 A 1 
ATOM 936  C CD1   . TYR A 1 123 ? 12.928  -3.111  -7.450  1.00 42.32 123 A 1 
ATOM 937  C CD2   . TYR A 1 123 ? 11.488  -1.596  -8.679  1.00 41.75 123 A 1 
ATOM 938  C CE1   . TYR A 1 123 ? 11.865  -3.436  -6.603  1.00 36.37 123 A 1 
ATOM 939  C CE2   . TYR A 1 123 ? 10.425  -1.904  -7.847  1.00 37.96 123 A 1 
ATOM 940  C CZ    . TYR A 1 123 ? 10.606  -2.840  -6.812  1.00 38.83 123 A 1 
ATOM 941  O OH    . TYR A 1 123 ? 9.548   -3.177  -6.001  1.00 34.03 123 A 1 
ATOM 942  N N     . ALA A 1 124 ? 17.007  -1.429  -8.633  1.00 57.53 124 A 1 
ATOM 943  C CA    . ALA A 1 124 ? 18.195  -1.815  -7.881  1.00 56.37 124 A 1 
ATOM 944  C C     . ALA A 1 124 ? 18.893  -0.637  -7.212  1.00 57.18 124 A 1 
ATOM 945  O O     . ALA A 1 124 ? 19.340  -0.777  -6.080  1.00 54.60 124 A 1 
ATOM 946  C CB    . ALA A 1 124 ? 19.164  -2.451  -8.832  1.00 52.70 124 A 1 
ATOM 947  N N     . ASN A 1 125 ? 18.913  0.505   -7.880  1.00 56.85 125 A 1 
ATOM 948  C CA    . ASN A 1 125 ? 19.404  1.735   -7.270  1.00 57.45 125 A 1 
ATOM 949  C C     . ASN A 1 125 ? 18.680  2.029   -5.959  1.00 57.97 125 A 1 
ATOM 950  O O     . ASN A 1 125 ? 19.312  2.478   -5.007  1.00 56.85 125 A 1 
ATOM 951  C CB    . ASN A 1 125 ? 19.279  2.893   -8.270  1.00 54.05 125 A 1 
ATOM 952  C CG    . ASN A 1 125 ? 20.356  2.870   -9.346  1.00 47.52 125 A 1 
ATOM 953  O OD1   . ASN A 1 125 ? 21.329  2.156   -9.255  1.00 44.73 125 A 1 
ATOM 954  N ND2   . ASN A 1 125 ? 20.200  3.693   -10.357 1.00 43.80 125 A 1 
ATOM 955  N N     . LEU A 1 126 ? 17.408  1.647   -5.852  1.00 59.59 126 A 1 
ATOM 956  C CA    . LEU A 1 126 ? 16.686  1.720   -4.589  1.00 58.90 126 A 1 
ATOM 957  C C     . LEU A 1 126 ? 17.388  0.951   -3.460  1.00 59.50 126 A 1 
ATOM 958  O O     . LEU A 1 126 ? 17.543  1.481   -2.363  1.00 56.58 126 A 1 
ATOM 959  C CB    . LEU A 1 126 ? 15.276  1.160   -4.779  1.00 54.82 126 A 1 
ATOM 960  C CG    . LEU A 1 126 ? 14.348  1.612   -3.645  1.00 48.75 126 A 1 
ATOM 961  C CD1   . LEU A 1 126 ? 13.743  2.972   -3.969  1.00 46.10 126 A 1 
ATOM 962  C CD2   . LEU A 1 126 ? 13.245  0.591   -3.454  1.00 46.52 126 A 1 
ATOM 963  N N     . LEU A 1 127 ? 17.851  -0.280  -3.695  1.00 58.59 127 A 1 
ATOM 964  C CA    . LEU A 1 127 ? 18.598  -1.038  -2.688  1.00 57.23 127 A 1 
ATOM 965  C C     . LEU A 1 127 ? 19.921  -0.357  -2.367  1.00 56.14 127 A 1 
ATOM 966  O O     . LEU A 1 127 ? 20.319  -0.319  -1.204  1.00 53.42 127 A 1 
ATOM 967  C CB    . LEU A 1 127 ? 18.830  -2.479  -3.155  1.00 53.41 127 A 1 
ATOM 968  C CG    . LEU A 1 127 ? 17.607  -3.383  -2.967  1.00 48.03 127 A 1 
ATOM 969  C CD1   . LEU A 1 127 ? 17.846  -4.717  -3.650  1.00 44.82 127 A 1 
ATOM 970  C CD2   . LEU A 1 127 ? 17.349  -3.696  -1.486  1.00 45.32 127 A 1 
ATOM 971  N N     . THR A 1 128 ? 20.575  0.235   -3.356  1.00 62.46 128 A 1 
ATOM 972  C CA    . THR A 1 128 ? 21.796  1.017   -3.137  1.00 61.05 128 A 1 
ATOM 973  C C     . THR A 1 128 ? 21.535  2.199   -2.218  1.00 61.03 128 A 1 
ATOM 974  O O     . THR A 1 128 ? 22.278  2.400   -1.267  1.00 58.49 128 A 1 
ATOM 975  C CB    . THR A 1 128 ? 22.388  1.513   -4.461  1.00 56.49 128 A 1 
ATOM 976  O OG1   . THR A 1 128 ? 22.460  0.461   -5.383  1.00 51.07 128 A 1 
ATOM 977  C CG2   . THR A 1 128 ? 23.804  2.070   -4.294  1.00 49.96 128 A 1 
ATOM 978  N N     . VAL A 1 129 ? 20.459  2.939   -2.444  1.00 57.52 129 A 1 
ATOM 979  C CA    . VAL A 1 129 ? 20.087  4.075   -1.606  1.00 56.63 129 A 1 
ATOM 980  C C     . VAL A 1 129 ? 19.629  3.609   -0.216  1.00 55.75 129 A 1 
ATOM 981  O O     . VAL A 1 129 ? 20.004  4.220   0.781   1.00 53.54 129 A 1 
ATOM 982  C CB    . VAL A 1 129 ? 19.036  4.956   -2.282  1.00 52.35 129 A 1 
ATOM 983  C CG1   . VAL A 1 129 ? 18.777  6.190   -1.420  1.00 47.96 129 A 1 
ATOM 984  C CG2   . VAL A 1 129 ? 19.508  5.481   -3.639  1.00 49.28 129 A 1 
ATOM 985  N N     . MET A 1 130 ? 18.912  2.493   -0.106  1.00 62.12 130 A 1 
ATOM 986  C CA    . MET A 1 130 ? 18.561  1.885   1.181   1.00 60.96 130 A 1 
ATOM 987  C C     . MET A 1 130 ? 19.810  1.572   2.007   1.00 60.31 130 A 1 
ATOM 988  O O     . MET A 1 130 ? 19.834  1.856   3.201   1.00 56.84 130 A 1 
ATOM 989  C CB    . MET A 1 130 ? 17.745  0.605   0.985   1.00 57.09 130 A 1 
ATOM 990  C CG    . MET A 1 130 ? 16.300  0.873   0.578   1.00 52.64 130 A 1 
ATOM 991  S SD    . MET A 1 130 ? 15.374  -0.653  0.242   1.00 48.70 130 A 1 
ATOM 992  C CE    . MET A 1 130 ? 13.832  0.072   -0.363  1.00 44.24 130 A 1 
ATOM 993  N N     . HIS A 1 131 ? 20.862  1.046   1.392   1.00 54.17 131 A 1 
ATOM 994  C CA    . HIS A 1 131 ? 22.136  0.805   2.064   1.00 52.99 131 A 1 
ATOM 995  C C     . HIS A 1 131 ? 22.859  2.106   2.440   1.00 51.94 131 A 1 
ATOM 996  O O     . HIS A 1 131 ? 23.484  2.165   3.489   1.00 49.98 131 A 1 
ATOM 997  C CB    . HIS A 1 131 ? 23.031  -0.082  1.197   1.00 49.84 131 A 1 
ATOM 998  C CG    . HIS A 1 131 ? 22.577  -1.507  1.162   1.00 47.25 131 A 1 
ATOM 999  N ND1   . HIS A 1 131 ? 21.890  -2.114  0.138   1.00 44.38 131 A 1 
ATOM 1000 C CD2   . HIS A 1 131 ? 22.732  -2.446  2.141   1.00 43.68 131 A 1 
ATOM 1001 C CE1   . HIS A 1 131 ? 21.625  -3.389  0.489   1.00 43.04 131 A 1 
ATOM 1002 N NE2   . HIS A 1 131 ? 22.128  -3.622  1.693   1.00 42.40 131 A 1 
ATOM 1003 N N     . GLN A 1 132 ? 22.750  3.154   1.631   1.00 56.69 132 A 1 
ATOM 1004 C CA    . GLN A 1 132 ? 23.307  4.468   1.978   1.00 56.36 132 A 1 
ATOM 1005 C C     . GLN A 1 132 ? 22.556  5.124   3.150   1.00 56.13 132 A 1 
ATOM 1006 O O     . GLN A 1 132 ? 23.179  5.784   3.980   1.00 53.22 132 A 1 
ATOM 1007 C CB    . GLN A 1 132 ? 23.287  5.404   0.770   1.00 52.73 132 A 1 
ATOM 1008 C CG    . GLN A 1 132 ? 24.327  5.019   -0.290  1.00 47.69 132 A 1 
ATOM 1009 C CD    . GLN A 1 132 ? 24.281  5.949   -1.513  1.00 42.79 132 A 1 
ATOM 1010 O OE1   . GLN A 1 132 ? 23.552  6.925   -1.575  1.00 39.78 132 A 1 
ATOM 1011 N NE2   . GLN A 1 132 ? 25.086  5.697   -2.513  1.00 36.32 132 A 1 
ATOM 1012 N N     . ARG A 1 133 ? 21.246  4.929   3.226   1.00 57.84 133 A 1 
ATOM 1013 C CA    . ARG A 1 133 ? 20.420  5.420   4.342   1.00 57.62 133 A 1 
ATOM 1014 C C     . ARG A 1 133 ? 20.620  4.619   5.628   1.00 57.34 133 A 1 
ATOM 1015 O O     . ARG A 1 133 ? 20.261  5.110   6.690   1.00 55.36 133 A 1 
ATOM 1016 C CB    . ARG A 1 133 ? 18.935  5.381   3.966   1.00 54.37 133 A 1 
ATOM 1017 C CG    . ARG A 1 133 ? 18.501  6.514   3.024   1.00 51.50 133 A 1 
ATOM 1018 C CD    . ARG A 1 133 ? 16.971  6.441   2.867   1.00 49.91 133 A 1 
ATOM 1019 N NE    . ARG A 1 133 ? 16.453  7.539   2.051   1.00 44.74 133 A 1 
ATOM 1020 C CZ    . ARG A 1 133 ? 15.184  7.765   1.755   1.00 42.45 133 A 1 
ATOM 1021 N NH1   . ARG A 1 133 ? 14.215  7.022   2.205   1.00 40.55 133 A 1 
ATOM 1022 N NH2   . ARG A 1 133 ? 14.861  8.748   0.976   1.00 41.41 133 A 1 
ATOM 1023 N N     . MET A 1 134 ? 21.125  3.409   5.551   1.00 50.05 134 A 1 
ATOM 1024 C CA    . MET A 1 134 ? 21.585  2.739   6.758   1.00 51.11 134 A 1 
ATOM 1025 C C     . MET A 1 134 ? 22.737  3.569   7.301   1.00 49.59 134 A 1 
ATOM 1026 O O     . MET A 1 134 ? 23.744  3.717   6.609   1.00 46.85 134 A 1 
ATOM 1027 C CB    . MET A 1 134 ? 22.030  1.299   6.473   1.00 47.98 134 A 1 
ATOM 1028 C CG    . MET A 1 134 ? 20.840  0.366   6.170   1.00 43.11 134 A 1 
ATOM 1029 S SD    . MET A 1 134 ? 19.629  0.135   7.517   1.00 39.42 134 A 1 
ATOM 1030 C CE    . MET A 1 134 ? 20.638  -0.775  8.699   1.00 36.47 134 A 1 
ATOM 1031 N N     . PRO A 1 135 ? 22.598  4.168   8.499   1.00 46.22 135 A 1 
ATOM 1032 C CA    . PRO A 1 135 ? 23.747  4.769   9.129   1.00 46.15 135 A 1 
ATOM 1033 C C     . PRO A 1 135 ? 24.792  3.668   9.204   1.00 45.37 135 A 1 
ATOM 1034 O O     . PRO A 1 135 ? 24.549  2.619   9.798   1.00 43.82 135 A 1 
ATOM 1035 C CB    . PRO A 1 135 ? 23.266  5.264   10.502  1.00 43.51 135 A 1 
ATOM 1036 C CG    . PRO A 1 135 ? 22.062  4.377   10.809  1.00 40.67 135 A 1 
ATOM 1037 C CD    . PRO A 1 135 ? 21.485  4.063   9.426   1.00 42.05 135 A 1 
ATOM 1038 N N     . VAL A 1 136 ? 25.945  3.886   8.552   1.00 41.57 136 A 1 
ATOM 1039 C CA    . VAL A 1 136 ? 27.143  3.133   8.880   1.00 42.39 136 A 1 
ATOM 1040 C C     . VAL A 1 136 ? 27.303  3.403   10.364  1.00 40.76 136 A 1 
ATOM 1041 O O     . VAL A 1 136 ? 27.594  4.534   10.746  1.00 38.59 136 A 1 
ATOM 1042 C CB    . VAL A 1 136 ? 28.374  3.612   8.093   1.00 39.63 136 A 1 
ATOM 1043 C CG1   . VAL A 1 136 ? 29.601  2.764   8.449   1.00 35.91 136 A 1 
ATOM 1044 C CG2   . VAL A 1 136 ? 28.141  3.486   6.583   1.00 37.97 136 A 1 
ATOM 1045 N N     . VAL A 1 137 ? 26.958  2.398   11.181  1.00 42.92 137 A 1 
ATOM 1046 C CA    . VAL A 1 137 ? 27.236  2.458   12.606  1.00 45.23 137 A 1 
ATOM 1047 C C     . VAL A 1 137 ? 28.748  2.571   12.648  1.00 43.78 137 A 1 
ATOM 1048 O O     . VAL A 1 137 ? 29.457  1.578   12.498  1.00 41.26 137 A 1 
ATOM 1049 C CB    . VAL A 1 137 ? 26.710  1.233   13.377  1.00 41.39 137 A 1 
ATOM 1050 C CG1   . VAL A 1 137 ? 26.962  1.404   14.885  1.00 37.48 137 A 1 
ATOM 1051 C CG2   . VAL A 1 137 ? 25.207  1.048   13.173  1.00 37.23 137 A 1 
ATOM 1052 N N     . SER A 1 138 ? 29.246  3.814   12.704  1.00 41.45 138 A 1 
ATOM 1053 C CA    . SER A 1 138 ? 30.618  4.068   13.056  1.00 43.19 138 A 1 
ATOM 1054 C C     . SER A 1 138 ? 30.731  3.433   14.426  1.00 42.77 138 A 1 
ATOM 1055 O O     . SER A 1 138 ? 30.214  3.980   15.393  1.00 40.43 138 A 1 
ATOM 1056 C CB    . SER A 1 138 ? 30.931  5.575   13.082  1.00 38.93 138 A 1 
ATOM 1057 O OG    . SER A 1 138 ? 30.014  6.290   13.890  1.00 35.54 138 A 1 
ATOM 1058 N N     . HIS A 1 139 ? 31.281  2.226   14.458  1.00 33.45 139 A 1 
ATOM 1059 C CA    . HIS A 1 139 ? 31.751  1.666   15.713  1.00 35.88 139 A 1 
ATOM 1060 C C     . HIS A 1 139 ? 32.498  2.823   16.353  1.00 33.21 139 A 1 
ATOM 1061 O O     . HIS A 1 139 ? 33.387  3.369   15.684  1.00 31.62 139 A 1 
ATOM 1062 C CB    . HIS A 1 139 ? 32.670  0.466   15.475  1.00 33.40 139 A 1 
ATOM 1063 C CG    . HIS A 1 139 ? 31.898  -0.802  15.291  1.00 31.13 139 A 1 
ATOM 1064 N ND1   . HIS A 1 139 ? 31.306  -1.544  16.290  1.00 30.84 139 A 1 
ATOM 1065 C CD2   . HIS A 1 139 ? 31.626  -1.449  14.111  1.00 31.19 139 A 1 
ATOM 1066 C CE1   . HIS A 1 139 ? 30.699  -2.599  15.728  1.00 28.88 139 A 1 
ATOM 1067 N NE2   . HIS A 1 139 ? 30.869  -2.580  14.411  1.00 28.89 139 A 1 
ATOM 1068 N N     . PRO A 1 140 ? 32.060  3.294   17.533  1.00 43.45 140 A 1 
ATOM 1069 C CA    . PRO A 1 140 ? 32.777  4.360   18.187  1.00 45.32 140 A 1 
ATOM 1070 C C     . PRO A 1 140 ? 34.220  3.867   18.192  1.00 44.99 140 A 1 
ATOM 1071 O O     . PRO A 1 140 ? 34.467  2.755   18.661  1.00 43.32 140 A 1 
ATOM 1072 C CB    . PRO A 1 140 ? 32.177  4.493   19.593  1.00 40.48 140 A 1 
ATOM 1073 C CG    . PRO A 1 140 ? 31.523  3.129   19.830  1.00 38.07 140 A 1 
ATOM 1074 C CD    . PRO A 1 140 ? 31.097  2.692   18.427  1.00 42.28 140 A 1 
ATOM 1075 N N     . ALA A 1 141 ? 35.086  4.599   17.496  1.00 32.93 141 A 1 
ATOM 1076 C CA    . ALA A 1 141 ? 36.493  4.262   17.482  1.00 33.58 141 A 1 
ATOM 1077 C C     . ALA A 1 141 ? 36.841  4.189   18.959  1.00 31.40 141 A 1 
ATOM 1078 O O     . ALA A 1 141 ? 36.749  5.217   19.642  1.00 30.32 141 A 1 
ATOM 1079 C CB    . ALA A 1 141 ? 37.282  5.335   16.732  1.00 31.11 141 A 1 
ATOM 1080 N N     . VAL A 1 142 ? 37.057  2.983   19.462  1.00 35.43 142 A 1 
ATOM 1081 C CA    . VAL A 1 142 ? 37.509  2.794   20.830  1.00 39.44 142 A 1 
ATOM 1082 C C     . VAL A 1 142 ? 38.767  3.634   20.843  1.00 36.87 142 A 1 
ATOM 1083 O O     . VAL A 1 142 ? 39.703  3.322   20.104  1.00 35.85 142 A 1 
ATOM 1084 C CB    . VAL A 1 142 ? 37.789  1.324   21.157  1.00 36.48 142 A 1 
ATOM 1085 C CG1   . VAL A 1 142 ? 38.298  1.182   22.596  1.00 33.05 142 A 1 
ATOM 1086 C CG2   . VAL A 1 142 ? 36.513  0.481   21.009  1.00 37.07 142 A 1 
ATOM 1087 N N     . ALA A 1 143 ? 38.685  4.770   21.516  1.00 38.47 143 A 1 
ATOM 1088 C CA    . ALA A 1 143 ? 39.811  5.651   21.646  1.00 42.10 143 A 1 
ATOM 1089 C C     . ALA A 1 143 ? 40.844  4.815   22.389  1.00 40.12 143 A 1 
ATOM 1090 O O     . ALA A 1 143 ? 40.768  4.691   23.608  1.00 39.99 143 A 1 
ATOM 1091 C CB    . ALA A 1 143 ? 39.393  6.930   22.387  1.00 39.39 143 A 1 
ATOM 1092 N N     . ILE A 1 144 ? 41.697  4.132   21.623  1.00 32.92 144 A 1 
ATOM 1093 C CA    . ILE A 1 144 ? 42.859  3.457   22.178  1.00 36.45 144 A 1 
ATOM 1094 C C     . ILE A 1 144 ? 43.546  4.583   22.923  1.00 34.85 144 A 1 
ATOM 1095 O O     . ILE A 1 144 ? 43.905  5.569   22.273  1.00 32.86 144 A 1 
ATOM 1096 C CB    . ILE A 1 144 ? 43.747  2.834   21.087  1.00 34.17 144 A 1 
ATOM 1097 C CG1   . ILE A 1 144 ? 42.972  1.766   20.293  1.00 32.36 144 A 1 
ATOM 1098 C CG2   . ILE A 1 144 ? 44.998  2.214   21.731  1.00 34.86 144 A 1 
ATOM 1099 C CD1   . ILE A 1 144 ? 43.720  1.187   19.092  1.00 33.69 144 A 1 
ATOM 1100 N N     . PRO A 1 145 ? 43.556  4.553   24.255  1.00 39.58 145 A 1 
ATOM 1101 C CA    . PRO A 1 145 ? 44.139  5.634   25.012  1.00 42.28 145 A 1 
ATOM 1102 C C     . PRO A 1 145 ? 45.539  5.814   24.434  1.00 41.40 145 A 1 
ATOM 1103 O O     . PRO A 1 145 ? 46.202  4.802   24.182  1.00 39.91 145 A 1 
ATOM 1104 C CB    . PRO A 1 145 ? 44.141  5.181   26.476  1.00 39.03 145 A 1 
ATOM 1105 C CG    . PRO A 1 145 ? 44.053  3.663   26.379  1.00 37.03 145 A 1 
ATOM 1106 C CD    . PRO A 1 145 ? 43.243  3.432   25.103  1.00 41.05 145 A 1 
ATOM 1107 N N     . PRO A 1 146 ? 45.956  7.051   24.113  1.00 39.76 146 A 1 
ATOM 1108 C CA    . PRO A 1 146 ? 47.244  7.277   23.500  1.00 41.61 146 A 1 
ATOM 1109 C C     . PRO A 1 146 ? 48.263  6.621   24.422  1.00 40.84 146 A 1 
ATOM 1110 O O     . PRO A 1 146 ? 48.421  7.051   25.563  1.00 39.50 146 A 1 
ATOM 1111 C CB    . PRO A 1 146 ? 47.406  8.799   23.389  1.00 38.31 146 A 1 
ATOM 1112 C CG    . PRO A 1 146 ? 46.462  9.335   24.460  1.00 36.78 146 A 1 
ATOM 1113 C CD    . PRO A 1 146 ? 45.328  8.301   24.487  1.00 41.74 146 A 1 
ATOM 1114 N N     . VAL A 1 147 ? 48.826  5.506   23.952  1.00 35.97 147 A 1 
ATOM 1115 C CA    . VAL A 1 147 ? 49.846  4.788   24.705  1.00 39.03 147 A 1 
ATOM 1116 C C     . VAL A 1 147 ? 50.941  5.822   24.861  1.00 36.86 147 A 1 
ATOM 1117 O O     . VAL A 1 147 ? 51.517  6.260   23.861  1.00 35.30 147 A 1 
ATOM 1118 C CB    . VAL A 1 147 ? 50.336  3.521   23.992  1.00 35.54 147 A 1 
ATOM 1119 C CG1   . VAL A 1 147 ? 51.276  2.737   24.906  1.00 33.83 147 A 1 
ATOM 1120 C CG2   . VAL A 1 147 ? 49.168  2.594   23.607  1.00 37.59 147 A 1 
ATOM 1121 N N     . SER A 1 148 ? 51.096  6.297   26.092  1.00 42.12 148 A 1 
ATOM 1122 C CA    . SER A 1 148 ? 52.126  7.262   26.423  1.00 44.94 148 A 1 
ATOM 1123 C C     . SER A 1 148 ? 53.433  6.630   25.977  1.00 44.16 148 A 1 
ATOM 1124 O O     . SER A 1 148 ? 53.894  5.679   26.602  1.00 42.02 148 A 1 
ATOM 1125 C CB    . SER A 1 148 ? 52.123  7.557   27.920  1.00 40.38 148 A 1 
ATOM 1126 O OG    . SER A 1 148 ? 53.146  8.457   28.269  1.00 35.68 148 A 1 
ATOM 1127 N N     . LEU A 1 149 ? 53.960  7.110   24.849  1.00 32.51 149 A 1 
ATOM 1128 C CA    . LEU A 1 149 ? 55.301  6.801   24.392  1.00 36.35 149 A 1 
ATOM 1129 C C     . LEU A 1 149 ? 56.225  7.346   25.466  1.00 33.86 149 A 1 
ATOM 1130 O O     . LEU A 1 149 ? 56.637  8.506   25.414  1.00 31.88 149 A 1 
ATOM 1131 C CB    . LEU A 1 149 ? 55.557  7.422   23.008  1.00 33.07 149 A 1 
ATOM 1132 C CG    . LEU A 1 149 ? 55.102  6.544   21.827  1.00 30.64 149 A 1 
ATOM 1133 C CD1   . LEU A 1 149 ? 55.030  7.381   20.548  1.00 30.93 149 A 1 
ATOM 1134 C CD2   . LEU A 1 149 ? 56.078  5.390   21.587  1.00 33.32 149 A 1 
ATOM 1135 N N     . PHE A 1 150 ? 56.478  6.541   26.495  1.00 31.28 150 A 1 
ATOM 1136 C CA    . PHE A 1 150 ? 57.576  6.772   27.403  1.00 33.36 150 A 1 
ATOM 1137 C C     . PHE A 1 150 ? 58.817  6.864   26.522  1.00 30.87 150 A 1 
ATOM 1138 O O     . PHE A 1 150 ? 59.162  5.920   25.807  1.00 30.45 150 A 1 
ATOM 1139 C CB    . PHE A 1 150 ? 57.661  5.657   28.459  1.00 31.05 150 A 1 
ATOM 1140 C CG    . PHE A 1 150 ? 56.955  6.012   29.748  1.00 32.95 150 A 1 
ATOM 1141 C CD1   . PHE A 1 150 ? 57.662  6.649   30.785  1.00 35.59 150 A 1 
ATOM 1142 C CD2   . PHE A 1 150 ? 55.591  5.733   29.912  1.00 37.48 150 A 1 
ATOM 1143 C CE1   . PHE A 1 150 ? 57.006  7.000   31.977  1.00 33.05 150 A 1 
ATOM 1144 C CE2   . PHE A 1 150 ? 54.930  6.087   31.108  1.00 31.36 150 A 1 
ATOM 1145 C CZ    . PHE A 1 150 ? 55.635  6.717   32.146  1.00 31.13 150 A 1 
ATOM 1146 N N     . ALA A 1 151 ? 59.406  8.035   26.530  1.00 32.80 151 A 1 
ATOM 1147 C CA    . ALA A 1 151 ? 60.677  8.315   25.891  1.00 35.39 151 A 1 
ATOM 1148 C C     . ALA A 1 151 ? 61.761  7.526   26.631  1.00 32.57 151 A 1 
ATOM 1149 O O     . ALA A 1 151 ? 62.451  8.071   27.482  1.00 30.96 151 A 1 
ATOM 1150 C CB    . ALA A 1 151 ? 60.903  9.827   25.898  1.00 32.88 151 A 1 
ATOM 1151 N N     . GLU A 1 152 ? 61.836  6.240   26.387  1.00 32.52 152 A 1 
ATOM 1152 C CA    . GLU A 1 152 ? 62.939  5.439   26.898  1.00 35.51 152 A 1 
ATOM 1153 C C     . GLU A 1 152 ? 64.247  5.991   26.334  1.00 33.18 152 A 1 
ATOM 1154 O O     . GLU A 1 152 ? 64.357  6.343   25.157  1.00 32.05 152 A 1 
ATOM 1155 C CB    . GLU A 1 152 ? 62.775  3.946   26.631  1.00 33.28 152 A 1 
ATOM 1156 C CG    . GLU A 1 152 ? 61.831  3.278   27.656  1.00 31.64 152 A 1 
ATOM 1157 C CD    . GLU A 1 152 ? 61.889  1.744   27.615  1.00 32.17 152 A 1 
ATOM 1158 O OE1   . GLU A 1 152 ? 61.686  1.127   28.688  1.00 31.77 152 A 1 
ATOM 1159 O OE2   . GLU A 1 152 ? 62.130  1.184   26.509  1.00 31.83 152 A 1 
ATOM 1160 N N     . ALA A 1 153 ? 65.204  6.128   27.226  1.00 29.70 153 A 1 
ATOM 1161 C CA    . ALA A 1 153 ? 66.466  6.798   26.976  1.00 32.72 153 A 1 
ATOM 1162 C C     . ALA A 1 153 ? 67.287  6.061   25.905  1.00 29.77 153 A 1 
ATOM 1163 O O     . ALA A 1 153 ? 67.327  4.839   25.847  1.00 28.98 153 A 1 
ATOM 1164 C CB    . ALA A 1 153 ? 67.209  6.923   28.312  1.00 31.06 153 A 1 
ATOM 1165 N N     . GLU A 1 154 ? 68.040  6.834   25.124  1.00 33.43 154 A 1 
ATOM 1166 C CA    . GLU A 1 154 ? 69.029  6.409   24.126  1.00 37.04 154 A 1 
ATOM 1167 C C     . GLU A 1 154 ? 70.238  5.685   24.764  1.00 34.77 154 A 1 
ATOM 1168 O O     . GLU A 1 154 ? 71.374  6.163   24.694  1.00 33.64 154 A 1 
ATOM 1169 C CB    . GLU A 1 154 ? 69.530  7.615   23.327  1.00 34.99 154 A 1 
ATOM 1170 C CG    . GLU A 1 154 ? 68.499  8.329   22.452  1.00 33.04 154 A 1 
ATOM 1171 C CD    . GLU A 1 154 ? 69.147  9.468   21.638  1.00 32.74 154 A 1 
ATOM 1172 O OE1   . GLU A 1 154 ? 68.753  9.653   20.466  1.00 31.67 154 A 1 
ATOM 1173 O OE2   . GLU A 1 154 ? 70.039  10.159  22.201  1.00 32.63 154 A 1 
ATOM 1174 N N     . ALA A 1 155 ? 70.050  4.572   25.422  1.00 27.63 155 A 1 
ATOM 1175 C CA    . ALA A 1 155 ? 71.185  3.799   25.910  1.00 29.38 155 A 1 
ATOM 1176 C C     . ALA A 1 155 ? 72.031  3.349   24.710  1.00 26.75 155 A 1 
ATOM 1177 O O     . ALA A 1 155 ? 71.679  2.418   23.980  1.00 25.82 155 A 1 
ATOM 1178 C CB    . ALA A 1 155 ? 70.690  2.651   26.789  1.00 28.42 155 A 1 
ATOM 1179 N N     . THR A 1 156 ? 73.184  4.019   24.523  1.00 41.11 156 A 1 
ATOM 1180 C CA    . THR A 1 156 ? 74.162  3.897   23.427  1.00 43.26 156 A 1 
ATOM 1181 C C     . THR A 1 156 ? 74.957  2.589   23.474  1.00 40.10 156 A 1 
ATOM 1182 O O     . THR A 1 156 ? 76.188  2.612   23.444  1.00 38.36 156 A 1 
ATOM 1183 C CB    . THR A 1 156 ? 75.119  5.098   23.454  1.00 38.83 156 A 1 
ATOM 1184 O OG1   . THR A 1 156 ? 75.650  5.279   24.757  1.00 36.62 156 A 1 
ATOM 1185 C CG2   . THR A 1 156 ? 74.441  6.410   23.063  1.00 40.65 156 A 1 
ATOM 1186 N N     . ALA A 1 157 ? 74.302  1.457   23.627  1.00 29.58 157 A 1 
ATOM 1187 C CA    . ALA A 1 157 ? 75.005  0.188   23.775  1.00 29.48 157 A 1 
ATOM 1188 C C     . ALA A 1 157 ? 75.984  -0.047  22.603  1.00 26.65 157 A 1 
ATOM 1189 O O     . ALA A 1 157 ? 75.618  0.138   21.440  1.00 25.70 157 A 1 
ATOM 1190 C CB    . ALA A 1 157 ? 73.992  -0.946  23.941  1.00 28.73 157 A 1 
ATOM 1191 N N     . PRO A 1 158 ? 77.255  -0.418  22.905  1.00 32.74 158 A 1 
ATOM 1192 C CA    . PRO A 1 158 ? 78.346  -0.338  21.945  1.00 35.48 158 A 1 
ATOM 1193 C C     . PRO A 1 158 ? 78.267  -1.423  20.867  1.00 34.06 158 A 1 
ATOM 1194 O O     . PRO A 1 158 ? 77.867  -2.566  21.111  1.00 32.86 158 A 1 
ATOM 1195 C CB    . PRO A 1 158 ? 79.636  -0.437  22.784  1.00 32.43 158 A 1 
ATOM 1196 C CG    . PRO A 1 158 ? 79.192  -1.260  23.988  1.00 32.67 158 A 1 
ATOM 1197 C CD    . PRO A 1 158 ? 77.754  -0.793  24.218  1.00 39.40 158 A 1 
ATOM 1198 N N     . VAL A 1 159 ? 78.745  -1.061  19.679  1.00 29.58 159 A 1 
ATOM 1199 C CA    . VAL A 1 159 ? 78.823  -1.884  18.455  1.00 33.66 159 A 1 
ATOM 1200 C C     . VAL A 1 159 ? 79.910  -2.960  18.598  1.00 31.02 159 A 1 
ATOM 1201 O O     . VAL A 1 159 ? 80.995  -2.848  18.030  1.00 29.58 159 A 1 
ATOM 1202 C CB    . VAL A 1 159 ? 79.063  -0.982  17.217  1.00 31.69 159 A 1 
ATOM 1203 C CG1   . VAL A 1 159 ? 78.930  -1.746  15.894  1.00 30.07 159 A 1 
ATOM 1204 C CG2   . VAL A 1 159 ? 78.083  0.199   17.159  1.00 34.94 159 A 1 
ATOM 1205 N N     . LEU A 1 160 ? 79.684  -3.999  19.407  1.00 30.54 160 A 1 
ATOM 1206 C CA    . LEU A 1 160 ? 80.642  -5.100  19.519  1.00 33.66 160 A 1 
ATOM 1207 C C     . LEU A 1 160 ? 80.718  -5.880  18.190  1.00 30.73 160 A 1 
ATOM 1208 O O     . LEU A 1 160 ? 79.814  -6.634  17.835  1.00 29.25 160 A 1 
ATOM 1209 C CB    . LEU A 1 160 ? 80.314  -6.000  20.728  1.00 32.00 160 A 1 
ATOM 1210 C CG    . LEU A 1 160 ? 80.986  -5.524  22.034  1.00 30.83 160 A 1 
ATOM 1211 C CD1   . LEU A 1 160 ? 80.381  -6.260  23.231  1.00 32.30 160 A 1 
ATOM 1212 C CD2   . LEU A 1 160 ? 82.500  -5.805  22.031  1.00 36.70 160 A 1 
ATOM 1213 N N     . GLY A 1 161 ? 81.857  -5.696  17.513  1.00 32.91 161 A 1 
ATOM 1214 C CA    . GLY A 1 161 ? 82.188  -6.339  16.237  1.00 35.05 161 A 1 
ATOM 1215 C C     . GLY A 1 161 ? 82.522  -7.826  16.386  1.00 32.62 161 A 1 
ATOM 1216 O O     . GLY A 1 161 ? 83.688  -8.188  16.478  1.00 30.56 161 A 1 
ATOM 1217 N N     . ARG A 1 162 ? 81.528  -8.666  16.431  1.00 24.27 162 A 1 
ATOM 1218 C CA    . ARG A 1 162 ? 81.776  -10.108 16.580  1.00 28.51 162 A 1 
ATOM 1219 C C     . ARG A 1 162 ? 82.289  -10.754 15.285  1.00 26.35 162 A 1 
ATOM 1220 O O     . ARG A 1 162 ? 81.970  -10.297 14.187  1.00 24.55 162 A 1 
ATOM 1221 C CB    . ARG A 1 162 ? 80.543  -10.817 17.176  1.00 27.22 162 A 1 
ATOM 1222 C CG    . ARG A 1 162 ? 80.960  -11.988 18.075  1.00 27.26 162 A 1 
ATOM 1223 C CD    . ARG A 1 162 ? 79.748  -12.663 18.733  1.00 27.37 162 A 1 
ATOM 1224 N NE    . ARG A 1 162 ? 80.168  -13.700 19.685  1.00 28.07 162 A 1 
ATOM 1225 C CZ    . ARG A 1 162 ? 79.376  -14.432 20.456  1.00 26.94 162 A 1 
ATOM 1226 N NH1   . ARG A 1 162 ? 78.066  -14.298 20.419  1.00 25.60 162 A 1 
ATOM 1227 N NH2   . ARG A 1 162 ? 79.859  -15.313 21.269  1.00 24.02 162 A 1 
ATOM 1228 N N     . LYS A 1 163 ? 83.143  -11.774 15.449  1.00 21.04 163 A 1 
ATOM 1229 C CA    . LYS A 1 163 ? 84.081  -12.354 14.478  1.00 27.61 163 A 1 
ATOM 1230 C C     . LYS A 1 163 ? 83.458  -13.299 13.421  1.00 25.67 163 A 1 
ATOM 1231 O O     . LYS A 1 163 ? 82.286  -13.636 13.470  1.00 24.33 163 A 1 
ATOM 1232 C CB    . LYS A 1 163 ? 85.178  -13.117 15.244  1.00 26.54 163 A 1 
ATOM 1233 C CG    . LYS A 1 163 ? 86.284  -12.254 15.877  1.00 25.63 163 A 1 
ATOM 1234 C CD    . LYS A 1 163 ? 87.314  -13.202 16.499  1.00 24.68 163 A 1 
ATOM 1235 C CE    . LYS A 1 163 ? 88.587  -12.491 16.965  1.00 23.69 163 A 1 
ATOM 1236 N NZ    . LYS A 1 163 ? 89.558  -13.477 17.480  1.00 22.97 163 A 1 
ATOM 1237 N N     . GLU A 1 164 ? 84.333  -13.762 12.540  1.00 27.43 164 A 1 
ATOM 1238 C CA    . GLU A 1 164 ? 84.140  -14.401 11.214  1.00 30.78 164 A 1 
ATOM 1239 C C     . GLU A 1 164 ? 83.849  -15.923 11.154  1.00 29.00 164 A 1 
ATOM 1240 O O     . GLU A 1 164 ? 83.342  -16.384 10.136  1.00 28.77 164 A 1 
ATOM 1241 C CB    . GLU A 1 164 ? 85.461  -14.232 10.443  1.00 29.88 164 A 1 
ATOM 1242 C CG    . GLU A 1 164 ? 85.865  -12.785 10.090  1.00 29.73 164 A 1 
ATOM 1243 C CD    . GLU A 1 164 ? 87.247  -12.737 9.416   1.00 30.42 164 A 1 
ATOM 1244 O OE1   . GLU A 1 164 ? 87.354  -12.074 8.359   1.00 30.41 164 A 1 
ATOM 1245 O OE2   . GLU A 1 164 ? 88.188  -13.333 9.985   1.00 31.45 164 A 1 
ATOM 1246 N N     . GLU A 1 165 ? 84.309  -16.689 12.107  1.00 27.81 165 A 1 
ATOM 1247 C CA    . GLU A 1 165 ? 84.646  -18.132 11.968  1.00 30.07 165 A 1 
ATOM 1248 C C     . GLU A 1 165 ? 83.499  -19.065 11.473  1.00 28.43 165 A 1 
ATOM 1249 O O     . GLU A 1 165 ? 82.339  -18.692 11.529  1.00 27.51 165 A 1 
ATOM 1250 C CB    . GLU A 1 165 ? 85.145  -18.636 13.346  1.00 29.69 165 A 1 
ATOM 1251 C CG    . GLU A 1 165 ? 86.550  -18.129 13.744  1.00 29.32 165 A 1 
ATOM 1252 C CD    . GLU A 1 165 ? 86.993  -18.601 15.143  1.00 30.51 165 A 1 
ATOM 1253 O OE1   . GLU A 1 165 ? 88.118  -18.218 15.552  1.00 30.82 165 A 1 
ATOM 1254 O OE2   . GLU A 1 165 ? 86.209  -19.284 15.839  1.00 31.92 165 A 1 
ATOM 1255 N N     . ASP A 1 166 ? 83.710  -20.316 11.109  1.00 30.90 166 A 1 
ATOM 1256 C CA    . ASP A 1 166 ? 84.669  -21.123 10.353  1.00 33.68 166 A 1 
ATOM 1257 C C     . ASP A 1 166 ? 83.917  -22.372 9.785   1.00 30.98 166 A 1 
ATOM 1258 O O     . ASP A 1 166 ? 82.709  -22.523 9.941   1.00 31.06 166 A 1 
ATOM 1259 C CB    . ASP A 1 166 ? 85.882  -21.531 11.217  1.00 32.75 166 A 1 
ATOM 1260 C CG    . ASP A 1 166 ? 87.094  -22.048 10.412  1.00 31.01 166 A 1 
ATOM 1261 O OD1   . ASP A 1 166 ? 87.087  -21.921 9.164   1.00 32.68 166 A 1 
ATOM 1262 O OD2   . ASP A 1 166 ? 88.005  -22.617 11.039  1.00 33.44 166 A 1 
ATOM 1263 N N     . THR A 1 167 ? 84.582  -23.261 9.119   1.00 26.44 167 A 1 
ATOM 1264 C CA    . THR A 1 167 ? 84.217  -24.050 7.928   1.00 27.87 167 A 1 
ATOM 1265 C C     . THR A 1 167 ? 83.491  -25.400 8.063   1.00 25.89 167 A 1 
ATOM 1266 O O     . THR A 1 167 ? 82.966  -25.871 7.058   1.00 24.31 167 A 1 
ATOM 1267 C CB    . THR A 1 167 ? 85.501  -24.342 7.157   1.00 26.18 167 A 1 
ATOM 1268 O OG1   . THR A 1 167 ? 86.505  -24.849 8.012   1.00 26.18 167 A 1 
ATOM 1269 C CG2   . THR A 1 167 ? 86.081  -23.091 6.475   1.00 29.83 167 A 1 
ATOM 1270 N N     . SER A 1 168 ? 83.593  -26.108 9.161   1.00 28.28 168 A 1 
ATOM 1271 C CA    . SER A 1 168 ? 83.888  -27.564 9.177   1.00 27.73 168 A 1 
ATOM 1272 C C     . SER A 1 168 ? 82.888  -28.568 8.533   1.00 26.01 168 A 1 
ATOM 1273 O O     . SER A 1 168 ? 81.718  -28.300 8.317   1.00 25.54 168 A 1 
ATOM 1274 C CB    . SER A 1 168 ? 84.243  -27.994 10.606  1.00 27.35 168 A 1 
ATOM 1275 O OG    . SER A 1 168 ? 84.771  -29.301 10.619  1.00 27.14 168 A 1 
ATOM 1276 N N     . TRP A 1 169 ? 83.437  -29.758 8.247   1.00 32.08 169 A 1 
ATOM 1277 C CA    . TRP A 1 169 ? 83.185  -30.690 7.128   1.00 29.70 169 A 1 
ATOM 1278 C C     . TRP A 1 169 ? 82.087  -31.775 7.231   1.00 28.17 169 A 1 
ATOM 1279 O O     . TRP A 1 169 ? 81.646  -32.248 6.185   1.00 26.03 169 A 1 
ATOM 1280 C CB    . TRP A 1 169 ? 84.500  -31.455 6.926   1.00 28.40 169 A 1 
ATOM 1281 C CG    . TRP A 1 169 ? 85.589  -30.821 6.148   1.00 26.49 169 A 1 
ATOM 1282 C CD1   . TRP A 1 169 ? 86.237  -29.670 6.423   1.00 24.68 169 A 1 
ATOM 1283 C CD2   . TRP A 1 169 ? 86.219  -31.354 4.926   1.00 26.65 169 A 1 
ATOM 1284 N NE1   . TRP A 1 169 ? 87.226  -29.425 5.471   1.00 23.88 169 A 1 
ATOM 1285 C CE2   . TRP A 1 169 ? 87.234  -30.442 4.536   1.00 23.73 169 A 1 
ATOM 1286 C CE3   . TRP A 1 169 ? 86.003  -32.488 4.147   1.00 27.16 169 A 1 
ATOM 1287 C CZ2   . TRP A 1 169 ? 88.019  -30.666 3.379   1.00 26.03 169 A 1 
ATOM 1288 C CZ3   . TRP A 1 169 ? 86.782  -32.712 2.995   1.00 26.45 169 A 1 
ATOM 1289 C CH2   . TRP A 1 169 ? 87.774  -31.808 2.616   1.00 27.31 169 A 1 
ATOM 1290 N N     . LEU A 1 170 ? 81.841  -32.368 8.411   1.00 27.41 170 A 1 
ATOM 1291 C CA    . LEU A 1 170 ? 81.961  -33.836 8.540   1.00 29.90 170 A 1 
ATOM 1292 C C     . LEU A 1 170 ? 80.919  -34.730 7.797   1.00 28.29 170 A 1 
ATOM 1293 O O     . LEU A 1 170 ? 79.757  -34.405 7.636   1.00 27.08 170 A 1 
ATOM 1294 C CB    . LEU A 1 170 ? 82.106  -34.237 10.018  1.00 28.67 170 A 1 
ATOM 1295 C CG    . LEU A 1 170 ? 83.578  -34.442 10.448  1.00 28.04 170 A 1 
ATOM 1296 C CD1   . LEU A 1 170 ? 83.696  -34.426 11.969  1.00 30.36 170 A 1 
ATOM 1297 C CD2   . LEU A 1 170 ? 84.155  -35.757 9.941   1.00 33.08 170 A 1 
ATOM 1298 N N     . LEU A 1 171 ? 81.428  -35.931 7.419   1.00 26.78 171 A 1 
ATOM 1299 C CA    . LEU A 1 171 ? 80.988  -36.849 6.344   1.00 29.94 171 A 1 
ATOM 1300 C C     . LEU A 1 171 ? 79.916  -37.932 6.646   1.00 27.88 171 A 1 
ATOM 1301 O O     . LEU A 1 171 ? 79.397  -38.499 5.689   1.00 26.33 171 A 1 
ATOM 1302 C CB    . LEU A 1 171 ? 82.265  -37.615 5.927   1.00 28.91 171 A 1 
ATOM 1303 C CG    . LEU A 1 171 ? 83.140  -36.953 4.849   1.00 28.22 171 A 1 
ATOM 1304 C CD1   . LEU A 1 171 ? 84.567  -37.490 4.933   1.00 29.61 171 A 1 
ATOM 1305 C CD2   . LEU A 1 171 ? 82.606  -37.271 3.460   1.00 32.50 171 A 1 
ATOM 1306 N N     . LEU A 1 172 ? 79.767  -38.366 7.865   1.00 27.63 172 A 1 
ATOM 1307 C CA    . LEU A 1 172 ? 79.709  -39.802 8.221   1.00 30.66 172 A 1 
ATOM 1308 C C     . LEU A 1 172 ? 78.578  -40.671 7.587   1.00 28.23 172 A 1 
ATOM 1309 O O     . LEU A 1 172 ? 77.506  -40.205 7.241   1.00 26.59 172 A 1 
ATOM 1310 C CB    . LEU A 1 172 ? 79.753  -39.968 9.750   1.00 29.19 172 A 1 
ATOM 1311 C CG    . LEU A 1 172 ? 81.192  -40.113 10.299  1.00 28.56 172 A 1 
ATOM 1312 C CD1   . LEU A 1 172 ? 81.213  -39.854 11.809  1.00 29.77 172 A 1 
ATOM 1313 C CD2   . LEU A 1 172 ? 81.763  -41.512 10.049  1.00 32.46 172 A 1 
ATOM 1314 N N     . SER A 1 173 ? 78.887  -41.983 7.523   1.00 30.84 173 A 1 
ATOM 1315 C CA    . SER A 1 173 ? 78.566  -42.907 6.419   1.00 33.72 173 A 1 
ATOM 1316 C C     . SER A 1 173 ? 77.607  -44.092 6.682   1.00 31.02 173 A 1 
ATOM 1317 O O     . SER A 1 173 ? 77.297  -44.796 5.730   1.00 29.66 173 A 1 
ATOM 1318 C CB    . SER A 1 173 ? 79.898  -43.528 6.002   1.00 32.37 173 A 1 
ATOM 1319 O OG    . SER A 1 173 ? 80.538  -44.134 7.120   1.00 32.59 173 A 1 
ATOM 1320 N N     . LYS A 1 174 ? 77.282  -44.402 7.908   1.00 25.47 174 A 1 
ATOM 1321 C CA    . LYS A 1 174 ? 76.815  -45.750 8.341   1.00 31.06 174 A 1 
ATOM 1322 C C     . LYS A 1 174 ? 75.540  -46.277 7.646   1.00 29.03 174 A 1 
ATOM 1323 O O     . LYS A 1 174 ? 74.696  -45.485 7.276   1.00 26.41 174 A 1 
ATOM 1324 C CB    . LYS A 1 174 ? 76.532  -45.720 9.850   1.00 28.97 174 A 1 
ATOM 1325 C CG    . LYS A 1 174 ? 77.792  -45.870 10.696  1.00 29.12 174 A 1 
ATOM 1326 C CD    . LYS A 1 174 ? 77.393  -46.041 12.167  1.00 27.80 174 A 1 
ATOM 1327 C CE    . LYS A 1 174 ? 78.616  -46.370 13.004  1.00 26.21 174 A 1 
ATOM 1328 N NZ    . LYS A 1 174 ? 78.239  -46.634 14.412  1.00 25.96 174 A 1 
ATOM 1329 N N     . ASP A 1 175 ? 75.241  -47.566 7.592   1.00 31.54 175 A 1 
ATOM 1330 C CA    . ASP A 1 175 ? 75.918  -48.862 7.400   1.00 34.23 175 A 1 
ATOM 1331 C C     . ASP A 1 175 ? 74.888  -49.890 6.845   1.00 30.47 175 A 1 
ATOM 1332 O O     . ASP A 1 175 ? 74.579  -49.841 5.658   1.00 28.45 175 A 1 
ATOM 1333 C CB    . ASP A 1 175 ? 76.593  -49.408 8.688   1.00 31.78 175 A 1 
ATOM 1334 C CG    . ASP A 1 175 ? 78.123  -49.316 8.711   1.00 29.78 175 A 1 
ATOM 1335 O OD1   . ASP A 1 175 ? 78.746  -49.230 7.633   1.00 30.47 175 A 1 
ATOM 1336 O OD2   . ASP A 1 175 ? 78.661  -49.317 9.840   1.00 31.67 175 A 1 
ATOM 1337 N N     . SER A 1 176 ? 74.408  -50.848 7.621   1.00 29.33 176 A 1 
ATOM 1338 C CA    . SER A 1 176 ? 74.455  -52.246 7.151   1.00 32.41 176 A 1 
ATOM 1339 C C     . SER A 1 176 ? 73.155  -53.048 6.892   1.00 30.82 176 A 1 
ATOM 1340 O O     . SER A 1 176 ? 72.780  -53.242 5.737   1.00 28.48 176 A 1 
ATOM 1341 C CB    . SER A 1 176 ? 75.382  -53.021 8.100   1.00 29.47 176 A 1 
ATOM 1342 O OG    . SER A 1 176 ? 74.957  -52.934 9.444   1.00 29.47 176 A 1 
ATOM 1343 N N     . ASP A 1 177 ? 72.626  -53.662 7.912   1.00 33.71 177 A 1 
ATOM 1344 C CA    . ASP A 1 177 ? 72.240  -55.101 7.899   1.00 36.24 177 A 1 
ATOM 1345 C C     . ASP A 1 177 ? 70.719  -55.414 7.759   1.00 32.74 177 A 1 
ATOM 1346 O O     . ASP A 1 177 ? 69.902  -54.521 7.853   1.00 31.18 177 A 1 
ATOM 1347 C CB    . ASP A 1 177 ? 72.760  -55.685 9.232   1.00 33.70 177 A 1 
ATOM 1348 C CG    . ASP A 1 177 ? 74.228  -56.066 9.251   1.00 31.63 177 A 1 
ATOM 1349 O OD1   . ASP A 1 177 ? 74.748  -56.441 8.179   1.00 33.05 177 A 1 
ATOM 1350 O OD2   . ASP A 1 177 ? 74.807  -56.048 10.364  1.00 34.52 177 A 1 
ATOM 1351 N N     . ASN A 1 178 ? 70.195  -56.630 7.676   1.00 32.72 178 A 1 
ATOM 1352 C CA    . ASN A 1 178 ? 70.648  -57.910 7.090   1.00 34.18 178 A 1 
ATOM 1353 C C     . ASN A 1 178 ? 69.455  -58.869 6.796   1.00 30.99 178 A 1 
ATOM 1354 O O     . ASN A 1 178 ? 69.236  -59.259 5.653   1.00 28.18 178 A 1 
ATOM 1355 C CB    . ASN A 1 178 ? 71.627  -58.614 8.062   1.00 31.65 178 A 1 
ATOM 1356 C CG    . ASN A 1 178 ? 72.536  -59.663 7.424   1.00 28.80 178 A 1 
ATOM 1357 O OD1   . ASN A 1 178 ? 72.361  -60.127 6.321   1.00 30.73 178 A 1 
ATOM 1358 N ND2   . ASN A 1 178 ? 73.575  -60.052 8.133   1.00 32.63 178 A 1 
ATOM 1359 N N     . HIS A 1 179 ? 68.803  -59.392 7.816   1.00 35.64 179 A 1 
ATOM 1360 C CA    . HIS A 1 179 ? 68.393  -60.817 7.845   1.00 38.76 179 A 1 
ATOM 1361 C C     . HIS A 1 179 ? 66.938  -61.179 7.458   1.00 36.40 179 A 1 
ATOM 1362 O O     . HIS A 1 179 ? 66.089  -60.356 7.201   1.00 33.90 179 A 1 
ATOM 1363 C CB    . HIS A 1 179 ? 68.759  -61.424 9.221   1.00 35.58 179 A 1 
ATOM 1364 C CG    . HIS A 1 179 ? 70.142  -62.020 9.298   1.00 35.01 179 A 1 
ATOM 1365 N ND1   . HIS A 1 179 ? 70.977  -62.405 8.272   1.00 34.93 179 A 1 
ATOM 1366 C CD2   . HIS A 1 179 ? 70.793  -62.350 10.470  1.00 35.01 179 A 1 
ATOM 1367 C CE1   . HIS A 1 179 ? 72.086  -62.928 8.803   1.00 32.73 179 A 1 
ATOM 1368 N NE2   . HIS A 1 179 ? 72.015  -62.916 10.131  1.00 33.23 179 A 1 
ATOM 1369 N N     . ASN A 1 180 ? 66.672  -62.491 7.514   1.00 34.52 180 A 1 
ATOM 1370 C CA    . ASN A 1 180 ? 66.300  -63.427 6.453   1.00 37.05 180 A 1 
ATOM 1371 C C     . ASN A 1 180 ? 64.944  -64.178 6.635   1.00 34.08 180 A 1 
ATOM 1372 O O     . ASN A 1 180 ? 64.429  -64.711 5.667   1.00 31.33 180 A 1 
ATOM 1373 C CB    . ASN A 1 180 ? 67.440  -64.483 6.451   1.00 34.25 180 A 1 
ATOM 1374 C CG    . ASN A 1 180 ? 67.863  -65.027 5.095   1.00 31.18 180 A 1 
ATOM 1375 O OD1   . ASN A 1 180 ? 67.396  -64.658 4.051   1.00 33.08 180 A 1 
ATOM 1376 N ND2   . ASN A 1 180 ? 68.821  -65.932 5.087   1.00 34.80 180 A 1 
ATOM 1377 N N     . ARG A 1 181 ? 64.492  -64.400 7.839   1.00 31.08 181 A 1 
ATOM 1378 C CA    . ARG A 1 181 ? 63.981  -65.740 8.262   1.00 34.73 181 A 1 
ATOM 1379 C C     . ARG A 1 181 ? 62.535  -66.120 7.847   1.00 31.96 181 A 1 
ATOM 1380 O O     . ARG A 1 181 ? 61.770  -65.289 7.424   1.00 29.20 181 A 1 
ATOM 1381 C CB    . ARG A 1 181 ? 64.199  -65.897 9.777   1.00 32.14 181 A 1 
ATOM 1382 C CG    . ARG A 1 181 ? 64.763  -67.287 10.148  1.00 30.96 181 A 1 
ATOM 1383 C CD    . ARG A 1 181 ? 64.981  -67.394 11.658  1.00 30.20 181 A 1 
ATOM 1384 N NE    . ARG A 1 181 ? 65.574  -68.683 12.031  1.00 30.10 181 A 1 
ATOM 1385 C CZ    . ARG A 1 181 ? 65.951  -69.055 13.253  1.00 28.11 181 A 1 
ATOM 1386 N NH1   . ARG A 1 181 ? 65.786  -68.264 14.278  1.00 27.09 181 A 1 
ATOM 1387 N NH2   . ARG A 1 181 ? 66.481  -70.221 13.461  1.00 26.91 181 A 1 
ATOM 1388 N N     . SER A 1 182 ? 62.191  -67.388 8.041   1.00 38.26 182 A 1 
ATOM 1389 C CA    . SER A 1 182 ? 61.761  -68.427 7.102   1.00 39.56 182 A 1 
ATOM 1390 C C     . SER A 1 182 ? 60.349  -69.053 7.275   1.00 37.82 182 A 1 
ATOM 1391 O O     . SER A 1 182 ? 59.719  -69.348 6.270   1.00 34.64 182 A 1 
ATOM 1392 C CB    . SER A 1 182 ? 62.759  -69.595 7.235   1.00 35.68 182 A 1 
ATOM 1393 O OG    . SER A 1 182 ? 62.747  -70.156 8.538   1.00 33.10 182 A 1 
ATOM 1394 N N     . GLY A 1 183 ? 60.006  -69.508 8.474   1.00 37.75 183 A 1 
ATOM 1395 C CA    . GLY A 1 183 ? 59.377  -70.842 8.555   1.00 37.47 183 A 1 
ATOM 1396 C C     . GLY A 1 183 ? 57.832  -70.966 8.624   1.00 35.26 183 A 1 
ATOM 1397 O O     . GLY A 1 183 ? 57.111  -70.178 8.046   1.00 32.62 183 A 1 
ATOM 1398 N N     . ASN A 1 184 ? 57.310  -71.957 9.299   1.00 41.10 184 A 1 
ATOM 1399 C CA    . ASN A 1 184 ? 56.741  -73.193 8.765   1.00 42.15 184 A 1 
ATOM 1400 C C     . ASN A 1 184 ? 55.212  -73.425 8.927   1.00 39.61 184 A 1 
ATOM 1401 O O     . ASN A 1 184 ? 54.537  -73.692 7.949   1.00 35.10 184 A 1 
ATOM 1402 C CB    . ASN A 1 184 ? 57.504  -74.363 9.448   1.00 37.41 184 A 1 
ATOM 1403 C CG    . ASN A 1 184 ? 58.246  -75.304 8.515   1.00 33.28 184 A 1 
ATOM 1404 O OD1   . ASN A 1 184 ? 58.273  -75.183 7.316   1.00 34.99 184 A 1 
ATOM 1405 N ND2   . ASN A 1 184 ? 58.894  -76.300 9.083   1.00 37.05 184 A 1 
ATOM 1406 N N     . ASN A 1 185 ? 54.730  -73.549 10.149  1.00 44.21 185 A 1 
ATOM 1407 C CA    . ASN A 1 185 ? 54.071  -74.817 10.546  1.00 44.93 185 A 1 
ATOM 1408 C C     . ASN A 1 185 ? 52.503  -74.903 10.551  1.00 42.17 185 A 1 
ATOM 1409 O O     . ASN A 1 185 ? 51.797  -74.141 9.932   1.00 37.64 185 A 1 
ATOM 1410 C CB    . ASN A 1 185 ? 54.689  -75.289 11.886  1.00 40.37 185 A 1 
ATOM 1411 C CG    . ASN A 1 185 ? 55.509  -76.565 11.790  1.00 35.76 185 A 1 
ATOM 1412 O OD1   . ASN A 1 185 ? 55.636  -77.210 10.769  1.00 37.03 185 A 1 
ATOM 1413 N ND2   . ASN A 1 185 ? 56.114  -76.964 12.890  1.00 38.01 185 A 1 
ATOM 1414 N N     . SER A 1 186 ? 52.013  -75.897 11.217  1.00 42.03 186 A 1 
ATOM 1415 C CA    . SER A 1 186 ? 50.806  -76.758 11.206  1.00 42.93 186 A 1 
ATOM 1416 C C     . SER A 1 186 ? 49.537  -76.189 11.915  1.00 41.77 186 A 1 
ATOM 1417 O O     . SER A 1 186 ? 49.517  -75.021 12.221  1.00 38.03 186 A 1 
ATOM 1418 C CB    . SER A 1 186 ? 51.288  -78.040 11.897  1.00 38.26 186 A 1 
ATOM 1419 O OG    . SER A 1 186 ? 51.745  -77.774 13.219  1.00 35.67 186 A 1 
ATOM 1420 N N     . SER A 1 187 ? 48.434  -76.882 12.251  1.00 38.63 187 A 1 
ATOM 1421 C CA    . SER A 1 187 ? 47.901  -78.211 11.874  1.00 40.48 187 A 1 
ATOM 1422 C C     . SER A 1 187 ? 46.365  -78.372 12.072  1.00 39.36 187 A 1 
ATOM 1423 O O     . SER A 1 187 ? 45.637  -78.406 11.090  1.00 36.96 187 A 1 
ATOM 1424 C CB    . SER A 1 187 ? 48.593  -79.333 12.678  1.00 36.52 187 A 1 
ATOM 1425 O OG    . SER A 1 187 ? 48.596  -79.064 14.067  1.00 34.48 187 A 1 
ATOM 1426 N N     . THR A 1 188 ? 45.877  -78.660 13.273  1.00 43.62 188 A 1 
ATOM 1427 C CA    . THR A 1 188 ? 44.679  -79.496 13.609  1.00 46.02 188 A 1 
ATOM 1428 C C     . THR A 1 188 ? 43.543  -78.711 14.320  1.00 45.34 188 A 1 
ATOM 1429 O O     . THR A 1 188 ? 43.722  -77.536 14.545  1.00 41.13 188 A 1 
ATOM 1430 C CB    . THR A 1 188 ? 45.152  -80.625 14.545  1.00 39.81 188 A 1 
ATOM 1431 O OG1   . THR A 1 188 ? 45.935  -80.112 15.610  1.00 36.51 188 A 1 
ATOM 1432 C CG2   . THR A 1 188 ? 45.989  -81.680 13.846  1.00 40.30 188 A 1 
ATOM 1433 N N     . SER A 1 189 ? 42.397  -79.219 14.745  1.00 38.66 189 A 1 
ATOM 1434 C CA    . SER A 1 189 ? 41.474  -80.288 14.312  1.00 39.75 189 A 1 
ATOM 1435 C C     . SER A 1 189 ? 40.005  -80.113 14.781  1.00 39.20 189 A 1 
ATOM 1436 O O     . SER A 1 189 ? 39.151  -80.018 13.907  1.00 36.79 189 A 1 
ATOM 1437 C CB    . SER A 1 189 ? 41.936  -81.691 14.754  1.00 36.10 189 A 1 
ATOM 1438 O OG    . SER A 1 189 ? 42.096  -81.776 16.150  1.00 33.70 189 A 1 
ATOM 1439 N N     . SER A 1 190 ? 39.619  -80.217 16.091  1.00 38.84 190 A 1 
ATOM 1440 C CA    . SER A 1 190 ? 38.476  -81.115 16.364  1.00 40.79 190 A 1 
ATOM 1441 C C     . SER A 1 190 ? 37.162  -80.625 17.032  1.00 40.16 190 A 1 
ATOM 1442 O O     . SER A 1 190 ? 36.103  -80.757 16.428  1.00 37.26 190 A 1 
ATOM 1443 C CB    . SER A 1 190 ? 38.972  -82.329 17.164  1.00 36.96 190 A 1 
ATOM 1444 O OG    . SER A 1 190 ? 39.467  -81.943 18.424  1.00 34.17 190 A 1 
ATOM 1445 N N     . SER A 1 191 ? 37.161  -80.301 18.300  1.00 38.73 191 A 1 
ATOM 1446 C CA    . SER A 1 191 ? 36.057  -80.681 19.230  1.00 41.05 191 A 1 
ATOM 1447 C C     . SER A 1 191 ? 34.914  -79.650 19.417  1.00 40.47 191 A 1 
ATOM 1448 O O     . SER A 1 191 ? 35.023  -78.549 18.933  1.00 38.36 191 A 1 
ATOM 1449 C CB    . SER A 1 191 ? 36.695  -80.976 20.594  1.00 36.89 191 A 1 
ATOM 1450 O OG    . SER A 1 191 ? 37.369  -79.840 21.104  1.00 34.66 191 A 1 
ATOM 1451 N N     . SER A 1 192 ? 33.857  -79.909 20.179  1.00 36.10 192 A 1 
ATOM 1452 C CA    . SER A 1 192 ? 32.736  -80.869 20.080  1.00 37.96 192 A 1 
ATOM 1453 C C     . SER A 1 192 ? 31.485  -80.422 20.873  1.00 37.02 192 A 1 
ATOM 1454 O O     . SER A 1 192 ? 30.376  -80.597 20.382  1.00 35.83 192 A 1 
ATOM 1455 C CB    . SER A 1 192 ? 33.102  -82.256 20.626  1.00 34.79 192 A 1 
ATOM 1456 O OG    . SER A 1 192 ? 33.454  -82.212 21.999  1.00 32.98 192 A 1 
ATOM 1457 N N     . GLN A 1 193 ? 31.597  -79.962 22.095  1.00 32.68 193 A 1 
ATOM 1458 C CA    . GLN A 1 193 ? 30.552  -80.032 23.159  1.00 34.54 193 A 1 
ATOM 1459 C C     . GLN A 1 193 ? 29.558  -78.829 23.187  1.00 33.44 193 A 1 
ATOM 1460 O O     . GLN A 1 193 ? 29.818  -77.846 22.516  1.00 31.66 193 A 1 
ATOM 1461 C CB    . GLN A 1 193 ? 31.313  -80.124 24.499  1.00 32.00 193 A 1 
ATOM 1462 C CG    . GLN A 1 193 ? 31.937  -81.485 24.784  1.00 31.45 193 A 1 
ATOM 1463 C CD    . GLN A 1 193 ? 32.515  -81.566 26.195  1.00 29.66 193 A 1 
ATOM 1464 O OE1   . GLN A 1 193 ? 32.600  -80.611 26.945  1.00 29.48 193 A 1 
ATOM 1465 N NE2   . GLN A 1 193 ? 32.935  -82.745 26.623  1.00 28.75 193 A 1 
ATOM 1466 N N     . TYR A 1 194 ? 28.473  -78.721 23.953  1.00 28.76 194 A 1 
ATOM 1467 C CA    . TYR A 1 194 ? 27.566  -79.690 24.621  1.00 31.32 194 A 1 
ATOM 1468 C C     . TYR A 1 194 ? 26.168  -79.072 24.943  1.00 29.33 194 A 1 
ATOM 1469 O O     . TYR A 1 194 ? 25.176  -79.486 24.382  1.00 27.22 194 A 1 
ATOM 1470 C CB    . TYR A 1 194 ? 28.158  -80.197 25.960  1.00 28.91 194 A 1 
ATOM 1471 C CG    . TYR A 1 194 ? 27.954  -81.670 26.284  1.00 28.68 194 A 1 
ATOM 1472 C CD1   . TYR A 1 194 ? 26.685  -82.198 26.569  1.00 27.55 194 A 1 
ATOM 1473 C CD2   . TYR A 1 194 ? 29.079  -82.520 26.340  1.00 28.36 194 A 1 
ATOM 1474 C CE1   . TYR A 1 194 ? 26.540  -83.561 26.878  1.00 26.73 194 A 1 
ATOM 1475 C CE2   . TYR A 1 194 ? 28.940  -83.880 26.655  1.00 26.16 194 A 1 
ATOM 1476 C CZ    . TYR A 1 194 ? 27.671  -84.408 26.921  1.00 27.07 194 A 1 
ATOM 1477 O OH    . TYR A 1 194 ? 27.529  -85.734 27.219  1.00 27.07 194 A 1 
ATOM 1478 N N     . PHE A 1 195 ? 26.099  -78.180 25.929  1.00 34.24 195 A 1 
ATOM 1479 C CA    . PHE A 1 195 ? 24.904  -77.911 26.771  1.00 34.74 195 A 1 
ATOM 1480 C C     . PHE A 1 195 ? 23.905  -76.895 26.167  1.00 33.47 195 A 1 
ATOM 1481 O O     . PHE A 1 195 ? 24.273  -76.158 25.258  1.00 32.04 195 A 1 
ATOM 1482 C CB    . PHE A 1 195 ? 25.399  -77.404 28.136  1.00 32.30 195 A 1 
ATOM 1483 C CG    . PHE A 1 195 ? 26.123  -78.396 29.007  1.00 32.41 195 A 1 
ATOM 1484 C CD1   . PHE A 1 195 ? 25.399  -79.305 29.793  1.00 32.66 195 A 1 
ATOM 1485 C CD2   . PHE A 1 195 ? 27.531  -78.403 29.067  1.00 34.05 195 A 1 
ATOM 1486 C CE1   . PHE A 1 195 ? 26.063  -80.214 30.641  1.00 30.71 195 A 1 
ATOM 1487 C CE2   . PHE A 1 195 ? 28.201  -79.312 29.905  1.00 28.63 195 A 1 
ATOM 1488 C CZ    . PHE A 1 195 ? 27.471  -80.214 30.693  1.00 28.51 195 A 1 
ATOM 1489 N N     . GLY A 1 196 ? 22.696  -76.657 26.601  1.00 35.43 196 A 1 
ATOM 1490 C CA    . GLY A 1 196 ? 21.773  -77.274 27.558  1.00 36.06 196 A 1 
ATOM 1491 C C     . GLY A 1 196 ? 20.425  -76.525 27.526  1.00 33.85 196 A 1 
ATOM 1492 O O     . GLY A 1 196 ? 20.312  -75.487 26.870  1.00 32.04 196 A 1 
ATOM 1493 N N     . GLU A 1 197 ? 19.382  -77.024 28.199  1.00 30.19 197 A 1 
ATOM 1494 C CA    . GLU A 1 197 ? 17.945  -76.920 27.856  1.00 31.95 197 A 1 
ATOM 1495 C C     . GLU A 1 197 ? 17.152  -75.629 28.175  1.00 29.80 197 A 1 
ATOM 1496 O O     . GLU A 1 197 ? 16.121  -75.427 27.558  1.00 27.97 197 A 1 
ATOM 1497 C CB    . GLU A 1 197 ? 17.214  -78.048 28.605  1.00 30.09 197 A 1 
ATOM 1498 C CG    . GLU A 1 197 ? 17.546  -79.464 28.135  1.00 28.53 197 A 1 
ATOM 1499 C CD    . GLU A 1 197 ? 16.912  -80.531 29.030  1.00 27.03 197 A 1 
ATOM 1500 O OE1   . GLU A 1 197 ? 16.325  -81.486 28.470  1.00 25.85 197 A 1 
ATOM 1501 O OE2   . GLU A 1 197 ? 17.081  -80.405 30.255  1.00 27.64 197 A 1 
ATOM 1502 N N     . VAL A 1 198 ? 17.454  -74.855 29.180  1.00 31.72 198 A 1 
ATOM 1503 C CA    . VAL A 1 198 ? 16.480  -74.409 30.199  1.00 35.26 198 A 1 
ATOM 1504 C C     . VAL A 1 198 ? 15.256  -73.622 29.661  1.00 32.87 198 A 1 
ATOM 1505 O O     . VAL A 1 198 ? 15.381  -72.606 28.999  1.00 31.80 198 A 1 
ATOM 1506 C CB    . VAL A 1 198 ? 17.137  -73.667 31.381  1.00 33.87 198 A 1 
ATOM 1507 C CG1   . VAL A 1 198 ? 16.173  -73.538 32.556  1.00 34.01 198 A 1 
ATOM 1508 C CG2   . VAL A 1 198 ? 18.381  -74.386 31.902  1.00 37.42 198 A 1 
ATOM 1509 N N     . ASP A 1 199 ? 14.081  -74.086 30.116  1.00 40.47 199 A 1 
ATOM 1510 C CA    . ASP A 1 199 ? 12.754  -73.975 29.479  1.00 42.12 199 A 1 
ATOM 1511 C C     . ASP A 1 199 ? 11.865  -72.784 29.926  1.00 39.63 199 A 1 
ATOM 1512 O O     . ASP A 1 199 ? 10.725  -72.668 29.487  1.00 38.51 199 A 1 
ATOM 1513 C CB    . ASP A 1 199 ? 12.044  -75.297 29.834  1.00 39.90 199 A 1 
ATOM 1514 C CG    . ASP A 1 199 ? 11.261  -75.980 28.717  1.00 36.10 199 A 1 
ATOM 1515 O OD1   . ASP A 1 199 ? 11.310  -75.528 27.551  1.00 35.95 199 A 1 
ATOM 1516 O OD2   . ASP A 1 199 ? 10.599  -76.993 29.051  1.00 36.42 199 A 1 
ATOM 1517 N N     . GLN A 1 200 ? 12.293  -71.953 30.877  1.00 24.17 200 A 1 
ATOM 1518 C CA    . GLN A 1 200 ? 11.375  -71.367 31.854  1.00 24.79 200 A 1 
ATOM 1519 C C     . GLN A 1 200 ? 10.243  -70.506 31.256  1.00 23.45 200 A 1 
ATOM 1520 O O     . GLN A 1 200 ? 10.440  -69.421 30.703  1.00 21.18 200 A 1 
ATOM 1521 C CB    . GLN A 1 200 ? 12.118  -70.616 32.964  1.00 23.70 200 A 1 
ATOM 1522 C CG    . GLN A 1 200 ? 12.594  -71.579 34.067  1.00 23.30 200 A 1 
ATOM 1523 C CD    . GLN A 1 200 ? 13.130  -70.874 35.317  1.00 21.45 200 A 1 
ATOM 1524 O OE1   . GLN A 1 200 ? 13.303  -69.678 35.391  1.00 22.50 200 A 1 
ATOM 1525 N NE2   . GLN A 1 200 ? 13.406  -71.623 36.365  1.00 22.09 200 A 1 
ATOM 1526 N N     . TYR A 1 201 ? 9.025   -71.009 31.536  1.00 32.27 201 A 1 
ATOM 1527 C CA    . TYR A 1 201 ? 7.711   -70.390 31.355  1.00 35.30 201 A 1 
ATOM 1528 C C     . TYR A 1 201 ? 7.579   -69.121 32.216  1.00 32.81 201 A 1 
ATOM 1529 O O     . TYR A 1 201 ? 7.221   -69.195 33.387  1.00 31.70 201 A 1 
ATOM 1530 C CB    . TYR A 1 201 ? 6.643   -71.404 31.789  1.00 34.14 201 A 1 
ATOM 1531 C CG    . TYR A 1 201 ? 6.107   -72.325 30.723  1.00 34.14 201 A 1 
ATOM 1532 C CD1   . TYR A 1 201 ? 4.805   -72.093 30.218  1.00 32.47 201 A 1 
ATOM 1533 C CD2   . TYR A 1 201 ? 6.849   -73.419 30.263  1.00 32.61 201 A 1 
ATOM 1534 C CE1   . TYR A 1 201 ? 4.261   -72.953 29.255  1.00 30.00 201 A 1 
ATOM 1535 C CE2   . TYR A 1 201 ? 6.310   -74.284 29.294  1.00 29.08 201 A 1 
ATOM 1536 C CZ    . TYR A 1 201 ? 5.006   -74.047 28.800  1.00 30.04 201 A 1 
ATOM 1537 O OH    . TYR A 1 201 ? 4.468   -74.891 27.848  1.00 30.50 201 A 1 
ATOM 1538 N N     . PHE A 1 202 ? 7.827   -67.927 31.648  1.00 27.88 202 A 1 
ATOM 1539 C CA    . PHE A 1 202 ? 7.491   -66.696 32.353  1.00 29.48 202 A 1 
ATOM 1540 C C     . PHE A 1 202 ? 5.994   -66.384 32.204  1.00 28.50 202 A 1 
ATOM 1541 O O     . PHE A 1 202 ? 5.542   -65.891 31.172  1.00 27.06 202 A 1 
ATOM 1542 C CB    . PHE A 1 202 ? 8.421   -65.543 31.937  1.00 28.48 202 A 1 
ATOM 1543 C CG    . PHE A 1 202 ? 9.358   -65.125 33.045  1.00 28.91 202 A 1 
ATOM 1544 C CD1   . PHE A 1 202 ? 8.975   -64.120 33.953  1.00 28.14 202 A 1 
ATOM 1545 C CD2   . PHE A 1 202 ? 10.601  -65.754 33.194  1.00 30.17 202 A 1 
ATOM 1546 C CE1   . PHE A 1 202 ? 9.830   -63.745 35.003  1.00 27.01 202 A 1 
ATOM 1547 C CE2   . PHE A 1 202 ? 11.463  -65.385 34.243  1.00 25.18 202 A 1 
ATOM 1548 C CZ    . PHE A 1 202 ? 11.079  -64.377 35.151  1.00 25.46 202 A 1 
ATOM 1549 N N     . ASP A 1 203 ? 5.225   -66.693 33.256  1.00 35.83 203 A 1 
ATOM 1550 C CA    . ASP A 1 203 ? 3.787   -66.426 33.372  1.00 37.66 203 A 1 
ATOM 1551 C C     . ASP A 1 203 ? 3.504   -64.915 33.408  1.00 35.03 203 A 1 
ATOM 1552 O O     . ASP A 1 203 ? 3.671   -64.236 34.414  1.00 33.67 203 A 1 
ATOM 1553 C CB    . ASP A 1 203 ? 3.237   -67.117 34.632  1.00 36.19 203 A 1 
ATOM 1554 C CG    . ASP A 1 203 ? 2.444   -68.395 34.376  1.00 33.35 203 A 1 
ATOM 1555 O OD1   . ASP A 1 203 ? 1.805   -68.488 33.302  1.00 32.07 203 A 1 
ATOM 1556 O OD2   . ASP A 1 203 ? 2.422   -69.255 35.290  1.00 32.36 203 A 1 
ATOM 1557 N N     . LEU A 1 204 ? 3.005   -64.380 32.287  1.00 26.67 204 A 1 
ATOM 1558 C CA    . LEU A 1 204 ? 2.685   -62.957 32.083  1.00 30.70 204 A 1 
ATOM 1559 C C     . LEU A 1 204 ? 1.320   -62.535 32.669  1.00 28.87 204 A 1 
ATOM 1560 O O     . LEU A 1 204 ? 0.679   -61.623 32.139  1.00 27.43 204 A 1 
ATOM 1561 C CB    . LEU A 1 204 ? 2.815   -62.656 30.569  1.00 29.46 204 A 1 
ATOM 1562 C CG    . LEU A 1 204 ? 4.138   -61.985 30.192  1.00 28.38 204 A 1 
ATOM 1563 C CD1   . LEU A 1 204 ? 4.403   -62.151 28.690  1.00 28.47 204 A 1 
ATOM 1564 C CD2   . LEU A 1 204 ? 4.106   -60.489 30.490  1.00 31.52 204 A 1 
ATOM 1565 N N     . VAL A 1 205 ? 0.839   -63.178 33.727  1.00 27.32 205 A 1 
ATOM 1566 C CA    . VAL A 1 205 ? -0.590  -63.108 34.108  1.00 32.35 205 A 1 
ATOM 1567 C C     . VAL A 1 205 ? -1.064  -61.738 34.618  1.00 30.29 205 A 1 
ATOM 1568 O O     . VAL A 1 205 ? -2.100  -61.232 34.183  1.00 28.79 205 A 1 
ATOM 1569 C CB    . VAL A 1 205 ? -0.945  -64.191 35.152  1.00 30.97 205 A 1 
ATOM 1570 C CG1   . VAL A 1 205 ? -2.457  -64.275 35.374  1.00 29.87 205 A 1 
ATOM 1571 C CG2   . VAL A 1 205 ? -0.485  -65.589 34.742  1.00 32.73 205 A 1 
ATOM 1572 N N     . GLY A 1 206 ? -0.377  -61.165 35.592  1.00 32.72 206 A 1 
ATOM 1573 C CA    . GLY A 1 206 ? -1.083  -60.458 36.666  1.00 33.51 206 A 1 
ATOM 1574 C C     . GLY A 1 206 ? -1.609  -59.037 36.441  1.00 32.18 206 A 1 
ATOM 1575 O O     . GLY A 1 206 ? -2.391  -58.567 37.264  1.00 29.73 206 A 1 
ATOM 1576 N N     . TYR A 1 207 ? -1.206  -58.326 35.401  1.00 33.16 207 A 1 
ATOM 1577 C CA    . TYR A 1 207 ? -1.271  -56.853 35.434  1.00 34.61 207 A 1 
ATOM 1578 C C     . TYR A 1 207 ? -2.666  -56.224 35.220  1.00 32.97 207 A 1 
ATOM 1579 O O     . TYR A 1 207 ? -2.810  -55.011 35.362  1.00 30.35 207 A 1 
ATOM 1580 C CB    . TYR A 1 207 ? -0.218  -56.270 34.483  1.00 32.91 207 A 1 
ATOM 1581 C CG    . TYR A 1 207 ? 0.960   -55.644 35.212  1.00 32.72 207 A 1 
ATOM 1582 C CD1   . TYR A 1 207 ? 0.913   -54.294 35.605  1.00 30.93 207 A 1 
ATOM 1583 C CD2   . TYR A 1 207 ? 2.096   -56.410 35.524  1.00 32.53 207 A 1 
ATOM 1584 C CE1   . TYR A 1 207 ? 1.993   -53.712 36.295  1.00 28.43 207 A 1 
ATOM 1585 C CE2   . TYR A 1 207 ? 3.184   -55.842 36.212  1.00 27.26 207 A 1 
ATOM 1586 C CZ    . TYR A 1 207 ? 3.122   -54.481 36.592  1.00 29.10 207 A 1 
ATOM 1587 O OH    . TYR A 1 207 ? 4.182   -53.908 37.267  1.00 30.29 207 A 1 
ATOM 1588 N N     . ASN A 1 208 ? -3.697  -57.019 34.901  1.00 34.49 208 A 1 
ATOM 1589 C CA    . ASN A 1 208 ? -4.981  -56.462 34.450  1.00 34.70 208 A 1 
ATOM 1590 C C     . ASN A 1 208 ? -5.777  -55.661 35.500  1.00 31.94 208 A 1 
ATOM 1591 O O     . ASN A 1 208 ? -6.581  -54.816 35.119  1.00 29.81 208 A 1 
ATOM 1592 C CB    . ASN A 1 208 ? -5.854  -57.595 33.886  1.00 33.72 208 A 1 
ATOM 1593 C CG    . ASN A 1 208 ? -5.626  -57.883 32.408  1.00 30.54 208 A 1 
ATOM 1594 O OD1   . ASN A 1 208 ? -4.966  -57.157 31.692  1.00 32.62 208 A 1 
ATOM 1595 N ND2   . ASN A 1 208 ? -6.197  -58.951 31.903  1.00 33.40 208 A 1 
ATOM 1596 N N     . SER A 1 209 ? -5.636  -55.967 36.786  1.00 39.95 209 A 1 
ATOM 1597 C CA    . SER A 1 209 ? -6.719  -55.661 37.742  1.00 43.03 209 A 1 
ATOM 1598 C C     . SER A 1 209 ? -6.924  -54.180 38.081  1.00 42.05 209 A 1 
ATOM 1599 O O     . SER A 1 209 ? -8.023  -53.800 38.471  1.00 39.27 209 A 1 
ATOM 1600 C CB    . SER A 1 209 ? -6.483  -56.440 39.028  1.00 40.56 209 A 1 
ATOM 1601 O OG    . SER A 1 209 ? -7.532  -56.235 39.943  1.00 37.36 209 A 1 
ATOM 1602 N N     . TYR A 1 210 ? -5.881  -53.350 38.003  1.00 36.15 210 A 1 
ATOM 1603 C CA    . TYR A 1 210 ? -5.914  -52.071 38.730  1.00 37.01 210 A 1 
ATOM 1604 C C     . TYR A 1 210 ? -6.729  -50.956 38.056  1.00 36.09 210 A 1 
ATOM 1605 O O     . TYR A 1 210 ? -7.033  -49.953 38.704  1.00 33.54 210 A 1 
ATOM 1606 C CB    . TYR A 1 210 ? -4.481  -51.618 39.048  1.00 34.20 210 A 1 
ATOM 1607 C CG    . TYR A 1 210 ? -4.169  -51.666 40.530  1.00 32.54 210 A 1 
ATOM 1608 C CD1   . TYR A 1 210 ? -4.474  -50.559 41.351  1.00 31.15 210 A 1 
ATOM 1609 C CD2   . TYR A 1 210 ? -3.602  -52.815 41.102  1.00 32.35 210 A 1 
ATOM 1610 C CE1   . TYR A 1 210 ? -4.206  -50.596 42.728  1.00 28.17 210 A 1 
ATOM 1611 C CE2   . TYR A 1 210 ? -3.328  -52.865 42.480  1.00 27.98 210 A 1 
ATOM 1612 C CZ    . TYR A 1 210 ? -3.628  -51.751 43.286  1.00 30.62 210 A 1 
ATOM 1613 O OH    . TYR A 1 210 ? -3.361  -51.788 44.643  1.00 31.03 210 A 1 
ATOM 1614 N N     . TYR A 1 211 ? -7.079  -51.109 36.755  1.00 37.53 211 A 1 
ATOM 1615 C CA    . TYR A 1 211 ? -7.647  -49.994 35.985  1.00 36.43 211 A 1 
ATOM 1616 C C     . TYR A 1 211 ? -9.100  -49.643 36.341  1.00 34.32 211 A 1 
ATOM 1617 O O     . TYR A 1 211 ? -9.512  -48.502 36.100  1.00 31.47 211 A 1 
ATOM 1618 C CB    . TYR A 1 211 ? -7.491  -50.272 34.484  1.00 34.49 211 A 1 
ATOM 1619 C CG    . TYR A 1 211 ? -6.253  -49.620 33.886  1.00 33.73 211 A 1 
ATOM 1620 C CD1   . TYR A 1 211 ? -6.321  -48.292 33.424  1.00 32.53 211 A 1 
ATOM 1621 C CD2   . TYR A 1 211 ? -5.043  -50.324 33.801  1.00 34.35 211 A 1 
ATOM 1622 C CE1   . TYR A 1 211 ? -5.181  -47.664 32.876  1.00 30.61 211 A 1 
ATOM 1623 C CE2   . TYR A 1 211 ? -3.898  -49.709 33.258  1.00 30.50 211 A 1 
ATOM 1624 C CZ    . TYR A 1 211 ? -3.973  -48.374 32.790  1.00 32.04 211 A 1 
ATOM 1625 O OH    . TYR A 1 211 ? -2.858  -47.769 32.252  1.00 31.42 211 A 1 
ATOM 1626 N N     . ASP A 1 212 ? -9.886  -50.575 36.911  1.00 38.15 212 A 1 
ATOM 1627 C CA    . ASP A 1 212 ? -11.345 -50.425 37.009  1.00 39.33 212 A 1 
ATOM 1628 C C     . ASP A 1 212 ? -11.828 -49.278 37.919  1.00 36.23 212 A 1 
ATOM 1629 O O     . ASP A 1 212 ? -12.839 -48.641 37.642  1.00 35.23 212 A 1 
ATOM 1630 C CB    . ASP A 1 212 ? -11.975 -51.747 37.494  1.00 37.75 212 A 1 
ATOM 1631 C CG    . ASP A 1 212 ? -12.375 -52.714 36.378  1.00 35.69 212 A 1 
ATOM 1632 O OD1   . ASP A 1 212 ? -12.495 -52.277 35.217  1.00 36.49 212 A 1 
ATOM 1633 O OD2   . ASP A 1 212 ? -12.599 -53.897 36.715  1.00 36.76 212 A 1 
ATOM 1634 N N     . SER A 1 213 ? -11.170 -49.065 39.051  1.00 47.28 213 A 1 
ATOM 1635 C CA    . SER A 1 213 ? -11.840 -48.379 40.166  1.00 50.98 213 A 1 
ATOM 1636 C C     . SER A 1 213 ? -12.072 -46.871 39.960  1.00 52.24 213 A 1 
ATOM 1637 O O     . SER A 1 213 ? -13.034 -46.324 40.481  1.00 48.69 213 A 1 
ATOM 1638 C CB    . SER A 1 213 ? -11.083 -48.620 41.469  1.00 45.65 213 A 1 
ATOM 1639 O OG    . SER A 1 213 ? -9.792  -48.052 41.418  1.00 41.41 213 A 1 
ATOM 1640 N N     . HIS A 1 214 ? -11.188 -46.206 39.228  1.00 38.55 214 A 1 
ATOM 1641 C CA    . HIS A 1 214 ? -11.165 -44.743 39.267  1.00 42.61 214 A 1 
ATOM 1642 C C     . HIS A 1 214 ? -12.202 -44.051 38.361  1.00 41.17 214 A 1 
ATOM 1643 O O     . HIS A 1 214 ? -12.428 -42.845 38.529  1.00 39.59 214 A 1 
ATOM 1644 C CB    . HIS A 1 214 ? -9.743  -44.228 39.021  1.00 39.71 214 A 1 
ATOM 1645 C CG    . HIS A 1 214 ? -9.036  -43.868 40.298  1.00 38.32 214 A 1 
ATOM 1646 N ND1   . HIS A 1 214 ? -9.340  -42.806 41.116  1.00 34.86 214 A 1 
ATOM 1647 C CD2   . HIS A 1 214 ? -7.994  -44.517 40.896  1.00 35.06 214 A 1 
ATOM 1648 C CE1   . HIS A 1 214 ? -8.508  -42.821 42.160  1.00 32.52 214 A 1 
ATOM 1649 N NE2   . HIS A 1 214 ? -7.671  -43.847 42.072  1.00 32.79 214 A 1 
ATOM 1650 N N     . MET A 1 215 ? -12.847 -44.793 37.427  1.00 42.32 215 A 1 
ATOM 1651 C CA    . MET A 1 215 ? -13.800 -44.171 36.485  1.00 42.91 215 A 1 
ATOM 1652 C C     . MET A 1 215 ? -15.057 -43.610 37.167  1.00 42.46 215 A 1 
ATOM 1653 O O     . MET A 1 215 ? -15.627 -42.635 36.682  1.00 40.36 215 A 1 
ATOM 1654 C CB    . MET A 1 215 ? -14.193 -45.163 35.379  1.00 40.81 215 A 1 
ATOM 1655 C CG    . MET A 1 215 ? -13.299 -45.028 34.134  1.00 37.03 215 A 1 
ATOM 1656 S SD    . MET A 1 215 ? -14.014 -45.800 32.654  1.00 35.14 215 A 1 
ATOM 1657 C CE    . MET A 1 215 ? -12.948 -45.094 31.364  1.00 31.96 215 A 1 
ATOM 1658 N N     . SER A 1 216 ? -15.513 -44.218 38.284  1.00 50.18 216 A 1 
ATOM 1659 C CA    . SER A 1 216 ? -16.873 -43.982 38.798  1.00 52.63 216 A 1 
ATOM 1660 C C     . SER A 1 216 ? -17.166 -42.537 39.207  1.00 52.99 216 A 1 
ATOM 1661 O O     . SER A 1 216 ? -18.275 -42.042 38.992  1.00 48.60 216 A 1 
ATOM 1662 C CB    . SER A 1 216 ? -17.156 -44.915 39.975  1.00 47.11 216 A 1 
ATOM 1663 O OG    . SER A 1 216 ? -16.338 -44.592 41.087  1.00 41.43 216 A 1 
ATOM 1664 N N     . ASN A 1 217 ? -16.209 -41.861 39.794  1.00 46.10 217 A 1 
ATOM 1665 C CA    . ASN A 1 217 ? -16.478 -40.551 40.394  1.00 47.42 217 A 1 
ATOM 1666 C C     . ASN A 1 217 ? -16.733 -39.450 39.368  1.00 44.82 217 A 1 
ATOM 1667 O O     . ASN A 1 217 ? -17.445 -38.492 39.662  1.00 43.81 217 A 1 
ATOM 1668 C CB    . ASN A 1 217 ? -15.321 -40.165 41.334  1.00 44.29 217 A 1 
ATOM 1669 C CG    . ASN A 1 217 ? -15.483 -40.713 42.744  1.00 39.45 217 A 1 
ATOM 1670 O OD1   . ASN A 1 217 ? -16.500 -41.243 43.141  1.00 40.30 217 A 1 
ATOM 1671 N ND2   . ASN A 1 217 ? -14.477 -40.561 43.573  1.00 40.83 217 A 1 
ATOM 1672 N N     . GLN A 1 218 ? -16.130 -39.569 38.175  1.00 49.91 218 A 1 
ATOM 1673 C CA    . GLN A 1 218 ? -16.253 -38.510 37.172  1.00 50.91 218 A 1 
ATOM 1674 C C     . GLN A 1 218 ? -17.636 -38.533 36.502  1.00 52.27 218 A 1 
ATOM 1675 O O     . GLN A 1 218 ? -18.196 -37.471 36.220  1.00 52.36 218 A 1 
ATOM 1676 C CB    . GLN A 1 218 ? -15.098 -38.626 36.174  1.00 47.55 218 A 1 
ATOM 1677 C CG    . GLN A 1 218 ? -14.677 -37.239 35.648  1.00 42.61 218 A 1 
ATOM 1678 C CD    . GLN A 1 218 ? -13.402 -37.287 34.792  1.00 37.39 218 A 1 
ATOM 1679 O OE1   . GLN A 1 218 ? -12.886 -38.314 34.421  1.00 38.50 218 A 1 
ATOM 1680 N NE2   . GLN A 1 218 ? -12.839 -36.144 34.446  1.00 36.06 218 A 1 
ATOM 1681 N N     . GLU A 1 219 ? -18.223 -39.717 36.325  1.00 51.39 219 A 1 
ATOM 1682 C CA    . GLU A 1 219 ? -19.579 -39.860 35.768  1.00 53.22 219 A 1 
ATOM 1683 C C     . GLU A 1 219 ? -20.647 -39.244 36.685  1.00 51.11 219 A 1 
ATOM 1684 O O     . GLU A 1 219 ? -21.574 -38.593 36.197  1.00 53.16 219 A 1 
ATOM 1685 C CB    . GLU A 1 219 ? -19.903 -41.331 35.503  1.00 51.66 219 A 1 
ATOM 1686 C CG    . GLU A 1 219 ? -19.128 -41.891 34.304  1.00 47.03 219 A 1 
ATOM 1687 C CD    . GLU A 1 219 ? -19.631 -43.287 33.881  1.00 44.69 219 A 1 
ATOM 1688 O OE1   . GLU A 1 219 ? -19.591 -43.567 32.660  1.00 40.80 219 A 1 
ATOM 1689 O OE2   . GLU A 1 219 ? -20.058 -44.045 34.774  1.00 41.26 219 A 1 
ATOM 1690 N N     . GLN A 1 220 ? -20.521 -39.419 38.036  1.00 58.15 220 A 1 
ATOM 1691 C CA    . GLN A 1 220 ? -21.480 -38.843 38.981  1.00 59.38 220 A 1 
ATOM 1692 C C     . GLN A 1 220 ? -21.559 -37.316 38.869  1.00 59.30 220 A 1 
ATOM 1693 O O     . GLN A 1 220 ? -22.661 -36.763 38.912  1.00 61.00 220 A 1 
ATOM 1694 C CB    . GLN A 1 220 ? -21.140 -39.238 40.419  1.00 58.59 220 A 1 
ATOM 1695 C CG    . GLN A 1 220 ? -21.719 -40.618 40.769  1.00 53.78 220 A 1 
ATOM 1696 C CD    . GLN A 1 220 ? -21.559 -40.959 42.255  1.00 49.88 220 A 1 
ATOM 1697 O OE1   . GLN A 1 220 ? -20.772 -40.399 42.997  1.00 48.31 220 A 1 
ATOM 1698 N NE2   . GLN A 1 220 ? -22.338 -41.898 42.756  1.00 44.15 220 A 1 
ATOM 1699 N N     . TYR A 1 221 ? -20.414 -36.638 38.676  1.00 45.40 221 A 1 
ATOM 1700 C CA    . TYR A 1 221 ? -20.396 -35.174 38.601  1.00 43.56 221 A 1 
ATOM 1701 C C     . TYR A 1 221 ? -21.123 -34.657 37.353  1.00 40.83 221 A 1 
ATOM 1702 O O     . TYR A 1 221 ? -21.939 -33.737 37.442  1.00 39.56 221 A 1 
ATOM 1703 C CB    . TYR A 1 221 ? -18.945 -34.677 38.668  1.00 41.74 221 A 1 
ATOM 1704 C CG    . TYR A 1 221 ? -18.809 -33.404 39.486  1.00 38.31 221 A 1 
ATOM 1705 C CD1   . TYR A 1 221 ? -18.959 -32.144 38.895  1.00 37.16 221 A 1 
ATOM 1706 C CD2   . TYR A 1 221 ? -18.567 -33.492 40.874  1.00 38.19 221 A 1 
ATOM 1707 C CE1   . TYR A 1 221 ? -18.866 -30.976 39.665  1.00 32.59 221 A 1 
ATOM 1708 C CE2   . TYR A 1 221 ? -18.465 -32.334 41.658  1.00 32.63 221 A 1 
ATOM 1709 C CZ    . TYR A 1 221 ? -18.619 -31.068 41.052  1.00 35.34 221 A 1 
ATOM 1710 O OH    . TYR A 1 221 ? -18.526 -29.928 41.812  1.00 34.15 221 A 1 
ATOM 1711 N N     . VAL A 1 222 ? -20.905 -35.318 36.194  1.00 59.68 222 A 1 
ATOM 1712 C CA    . VAL A 1 222 ? -21.573 -34.952 34.931  1.00 60.11 222 A 1 
ATOM 1713 C C     . VAL A 1 222 ? -23.083 -35.184 35.014  1.00 57.82 222 A 1 
ATOM 1714 O O     . VAL A 1 222 ? -23.868 -34.367 34.518  1.00 60.62 222 A 1 
ATOM 1715 C CB    . VAL A 1 222 ? -20.958 -35.721 33.744  1.00 58.46 222 A 1 
ATOM 1716 C CG1   . VAL A 1 222 ? -21.641 -35.379 32.418  1.00 52.42 222 A 1 
ATOM 1717 C CG2   . VAL A 1 222 ? -19.468 -35.387 33.576  1.00 58.74 222 A 1 
ATOM 1718 N N     . MET A 1 223 ? -23.522 -36.273 35.672  1.00 64.87 223 A 1 
ATOM 1719 C CA    . MET A 1 223 ? -24.940 -36.591 35.825  1.00 64.53 223 A 1 
ATOM 1720 C C     . MET A 1 223 ? -25.663 -35.567 36.704  1.00 63.38 223 A 1 
ATOM 1721 O O     . MET A 1 223 ? -26.789 -35.175 36.407  1.00 67.09 223 A 1 
ATOM 1722 C CB    . MET A 1 223 ? -25.079 -38.017 36.390  1.00 64.69 223 A 1 
ATOM 1723 C CG    . MET A 1 223 ? -26.384 -38.681 35.926  1.00 59.84 223 A 1 
ATOM 1724 S SD    . MET A 1 223 ? -26.611 -40.353 36.578  1.00 55.80 223 A 1 
ATOM 1725 C CE    . MET A 1 223 ? -27.783 -40.999 35.357  1.00 49.14 223 A 1 
ATOM 1726 N N     . GLN A 1 224 ? -24.998 -35.087 37.740  1.00 63.56 224 A 1 
ATOM 1727 C CA    . GLN A 1 224 ? -25.553 -34.083 38.644  1.00 62.71 224 A 1 
ATOM 1728 C C     . GLN A 1 224 ? -25.714 -32.721 37.952  1.00 62.47 224 A 1 
ATOM 1729 O O     . GLN A 1 224 ? -26.744 -32.062 38.112  1.00 64.56 224 A 1 
ATOM 1730 C CB    . GLN A 1 224 ? -24.661 -34.008 39.897  1.00 61.59 224 A 1 
ATOM 1731 C CG    . GLN A 1 224 ? -25.479 -33.684 41.148  1.00 56.35 224 A 1 
ATOM 1732 C CD    . GLN A 1 224 ? -24.661 -33.810 42.443  1.00 51.26 224 A 1 
ATOM 1733 O OE1   . GLN A 1 224 ? -23.444 -33.784 42.458  1.00 48.87 224 A 1 
ATOM 1734 N NE2   . GLN A 1 224 ? -25.307 -33.936 43.587  1.00 45.78 224 A 1 
ATOM 1735 N N     . GLU A 1 225 ? -24.752 -32.340 37.098  1.00 54.46 225 A 1 
ATOM 1736 C CA    . GLU A 1 225 ? -24.815 -31.092 36.324  1.00 55.04 225 A 1 
ATOM 1737 C C     . GLU A 1 225 ? -25.940 -31.140 35.272  1.00 54.04 225 A 1 
ATOM 1738 O O     . GLU A 1 225 ? -26.693 -30.178 35.110  1.00 55.46 225 A 1 
ATOM 1739 C CB    . GLU A 1 225 ? -23.445 -30.820 35.695  1.00 52.48 225 A 1 
ATOM 1740 C CG    . GLU A 1 225 ? -23.146 -29.315 35.605  1.00 46.20 225 A 1 
ATOM 1741 C CD    . GLU A 1 225 ? -21.782 -28.984 34.988  1.00 42.98 225 A 1 
ATOM 1742 O OE1   . GLU A 1 225 ? -21.378 -27.795 35.095  1.00 39.75 225 A 1 
ATOM 1743 O OE2   . GLU A 1 225 ? -21.157 -29.877 34.382  1.00 40.92 225 A 1 
ATOM 1744 N N     . GLN A 1 226 ? -26.144 -32.309 34.604  1.00 62.47 226 A 1 
ATOM 1745 C CA    . GLN A 1 226 ? -27.262 -32.498 33.675  1.00 60.33 226 A 1 
ATOM 1746 C C     . GLN A 1 226 ? -28.624 -32.423 34.365  1.00 59.81 226 A 1 
ATOM 1747 O O     . GLN A 1 226 ? -29.548 -31.825 33.799  1.00 63.30 226 A 1 
ATOM 1748 C CB    . GLN A 1 226 ? -27.147 -33.841 32.947  1.00 59.24 226 A 1 
ATOM 1749 C CG    . GLN A 1 226 ? -26.176 -33.757 31.755  1.00 54.94 226 A 1 
ATOM 1750 C CD    . GLN A 1 226 ? -26.236 -35.009 30.871  1.00 48.91 226 A 1 
ATOM 1751 O OE1   . GLN A 1 226 ? -26.875 -36.004 31.166  1.00 48.17 226 A 1 
ATOM 1752 N NE2   . GLN A 1 226 ? -25.590 -34.984 29.727  1.00 43.70 226 A 1 
ATOM 1753 N N     . GLN A 1 227 ? -28.785 -32.996 35.578  1.00 73.33 227 A 1 
ATOM 1754 C CA    . GLN A 1 227 ? -30.030 -32.879 36.342  1.00 72.44 227 A 1 
ATOM 1755 C C     . GLN A 1 227 ? -30.331 -31.427 36.691  1.00 73.47 227 A 1 
ATOM 1756 O O     . GLN A 1 227 ? -31.478 -30.993 36.550  1.00 74.95 227 A 1 
ATOM 1757 C CB    . GLN A 1 227 ? -29.968 -33.733 37.613  1.00 72.26 227 A 1 
ATOM 1758 C CG    . GLN A 1 227 ? -30.277 -35.204 37.305  1.00 65.89 227 A 1 
ATOM 1759 C CD    . GLN A 1 227 ? -30.327 -36.075 38.572  1.00 59.48 227 A 1 
ATOM 1760 O OE1   . GLN A 1 227 ? -29.956 -35.675 39.665  1.00 57.05 227 A 1 
ATOM 1761 N NE2   . GLN A 1 227 ? -30.793 -37.293 38.454  1.00 51.96 227 A 1 
ATOM 1762 N N     . HIS A 1 228 ? -29.310 -30.657 37.055  1.00 57.34 228 A 1 
ATOM 1763 C CA    . HIS A 1 228 ? -29.496 -29.249 37.394  1.00 56.39 228 A 1 
ATOM 1764 C C     . HIS A 1 228 ? -29.922 -28.418 36.180  1.00 51.95 228 A 1 
ATOM 1765 O O     . HIS A 1 228 ? -30.830 -27.583 36.279  1.00 57.37 228 A 1 
ATOM 1766 C CB    . HIS A 1 228 ? -28.214 -28.699 38.046  1.00 57.74 228 A 1 
ATOM 1767 C CG    . HIS A 1 228 ? -28.504 -27.652 39.086  1.00 54.57 228 A 1 
ATOM 1768 N ND1   . HIS A 1 228 ? -29.494 -27.720 40.043  1.00 48.27 228 A 1 
ATOM 1769 C CD2   . HIS A 1 228 ? -27.858 -26.470 39.295  1.00 50.75 228 A 1 
ATOM 1770 C CE1   . HIS A 1 228 ? -29.440 -26.610 40.797  1.00 45.46 228 A 1 
ATOM 1771 N NE2   . HIS A 1 228 ? -28.449 -25.830 40.386  1.00 45.83 228 A 1 
ATOM 1772 N N     . LEU A 1 229 ? -29.356 -28.704 35.003  1.00 52.07 229 A 1 
ATOM 1773 C CA    . LEU A 1 229 ? -29.760 -28.057 33.749  1.00 49.40 229 A 1 
ATOM 1774 C C     . LEU A 1 229 ? -31.210 -28.394 33.361  1.00 46.93 229 A 1 
ATOM 1775 O O     . LEU A 1 229 ? -31.956 -27.509 32.940  1.00 48.89 229 A 1 
ATOM 1776 C CB    . LEU A 1 229 ? -28.793 -28.434 32.611  1.00 50.11 229 A 1 
ATOM 1777 C CG    . LEU A 1 229 ? -28.042 -27.209 32.054  1.00 48.39 229 A 1 
ATOM 1778 C CD1   . LEU A 1 229 ? -26.563 -27.267 32.413  1.00 43.63 229 A 1 
ATOM 1779 C CD2   . LEU A 1 229 ? -28.177 -27.105 30.534  1.00 51.01 229 A 1 
ATOM 1780 N N     . GLN A 1 230 ? -31.644 -29.655 33.522  1.00 72.95 230 A 1 
ATOM 1781 C CA    . GLN A 1 230 ? -33.032 -30.058 33.256  1.00 71.87 230 A 1 
ATOM 1782 C C     . GLN A 1 230 ? -34.013 -29.387 34.220  1.00 72.01 230 A 1 
ATOM 1783 O O     . GLN A 1 230 ? -35.116 -29.029 33.812  1.00 74.66 230 A 1 
ATOM 1784 C CB    . GLN A 1 230 ? -33.184 -31.572 33.350  1.00 72.48 230 A 1 
ATOM 1785 C CG    . GLN A 1 230 ? -32.691 -32.283 32.080  1.00 66.01 230 A 1 
ATOM 1786 C CD    . GLN A 1 230 ? -33.011 -33.789 32.092  1.00 59.27 230 A 1 
ATOM 1787 O OE1   . GLN A 1 230 ? -33.574 -34.338 33.025  1.00 55.03 230 A 1 
ATOM 1788 N NE2   . GLN A 1 230 ? -32.673 -34.495 31.036  1.00 51.19 230 A 1 
ATOM 1789 N N     . GLN A 1 231 ? -33.616 -29.210 35.459  1.00 74.13 231 A 1 
ATOM 1790 C CA    . GLN A 1 231 ? -34.458 -28.563 36.457  1.00 73.71 231 A 1 
ATOM 1791 C C     . GLN A 1 231 ? -34.633 -27.072 36.149  1.00 74.14 231 A 1 
ATOM 1792 O O     . GLN A 1 231 ? -35.773 -26.593 36.123  1.00 74.86 231 A 1 
ATOM 1793 C CB    . GLN A 1 231 ? -33.875 -28.847 37.847  1.00 72.71 231 A 1 
ATOM 1794 C CG    . GLN A 1 231 ? -34.920 -28.677 38.950  1.00 65.23 231 A 1 
ATOM 1795 C CD    . GLN A 1 231 ? -34.481 -29.310 40.282  1.00 59.71 231 A 1 
ATOM 1796 O OE1   . GLN A 1 231 ? -33.387 -29.808 40.459  1.00 57.30 231 A 1 
ATOM 1797 N NE2   . GLN A 1 231 ? -35.355 -29.320 41.269  1.00 52.32 231 A 1 
ATOM 1798 N N     . MET A 1 232 ? -33.576 -26.374 35.759  1.00 66.87 232 A 1 
ATOM 1799 C CA    . MET A 1 232 ? -33.671 -24.992 35.283  1.00 63.23 232 A 1 
ATOM 1800 C C     . MET A 1 232 ? -34.544 -24.859 34.033  1.00 62.68 232 A 1 
ATOM 1801 O O     . MET A 1 232 ? -35.316 -23.909 33.915  1.00 67.77 232 A 1 
ATOM 1802 C CB    . MET A 1 232 ? -32.268 -24.425 34.989  1.00 61.72 232 A 1 
ATOM 1803 C CG    . MET A 1 232 ? -31.619 -23.760 36.205  1.00 55.85 232 A 1 
ATOM 1804 S SD    . MET A 1 232 ? -31.024 -22.061 35.896  1.00 52.32 232 A 1 
ATOM 1805 C CE    . MET A 1 232 ? -29.656 -22.377 34.758  1.00 45.31 232 A 1 
ATOM 1806 N N     . GLN A 1 233 ? -34.478 -25.806 33.084  1.00 67.28 233 A 1 
ATOM 1807 C CA    . GLN A 1 233 ? -35.347 -25.787 31.902  1.00 64.11 233 A 1 
ATOM 1808 C C     . GLN A 1 233 ? -36.823 -25.975 32.258  1.00 63.15 233 A 1 
ATOM 1809 O O     . GLN A 1 233 ? -37.668 -25.312 31.662  1.00 68.41 233 A 1 
ATOM 1810 C CB    . GLN A 1 233 ? -34.920 -26.846 30.887  1.00 64.68 233 A 1 
ATOM 1811 C CG    . GLN A 1 233 ? -33.707 -26.379 30.067  1.00 60.11 233 A 1 
ATOM 1812 C CD    . GLN A 1 233 ? -33.352 -27.373 28.945  1.00 54.05 233 A 1 
ATOM 1813 O OE1   . GLN A 1 233 ? -33.855 -28.481 28.849  1.00 52.42 233 A 1 
ATOM 1814 N NE2   . GLN A 1 233 ? -32.477 -26.981 28.044  1.00 49.21 233 A 1 
ATOM 1815 N N     . LYS A 1 234 ? -37.148 -26.854 33.249  1.00 73.38 234 A 1 
ATOM 1816 C CA    . LYS A 1 234 ? -38.522 -27.020 33.733  1.00 72.52 234 A 1 
ATOM 1817 C C     . LYS A 1 234 ? -39.059 -25.756 34.390  1.00 72.22 234 A 1 
ATOM 1818 O O     . LYS A 1 234 ? -40.156 -25.336 34.038  1.00 73.47 234 A 1 
ATOM 1819 C CB    . LYS A 1 234 ? -38.625 -28.208 34.697  1.00 72.15 234 A 1 
ATOM 1820 C CG    . LYS A 1 234 ? -38.939 -29.508 33.948  1.00 64.56 234 A 1 
ATOM 1821 C CD    . LYS A 1 234 ? -39.186 -30.629 34.967  1.00 61.87 234 A 1 
ATOM 1822 C CE    . LYS A 1 234 ? -39.664 -31.897 34.260  1.00 54.88 234 A 1 
ATOM 1823 N NZ    . LYS A 1 234 ? -39.977 -32.954 35.238  1.00 49.17 234 A 1 
ATOM 1824 N N     . GLU A 1 235 ? -38.294 -25.131 35.264  1.00 68.70 235 A 1 
ATOM 1825 C CA    . GLU A 1 235 ? -38.719 -23.875 35.905  1.00 67.36 235 A 1 
ATOM 1826 C C     . GLU A 1 235 ? -38.967 -22.767 34.871  1.00 65.22 235 A 1 
ATOM 1827 O O     . GLU A 1 235 ? -39.945 -22.029 34.977  1.00 67.11 235 A 1 
ATOM 1828 C CB    . GLU A 1 235 ? -37.669 -23.408 36.917  1.00 66.14 235 A 1 
ATOM 1829 C CG    . GLU A 1 235 ? -37.727 -24.187 38.232  1.00 58.32 235 A 1 
ATOM 1830 C CD    . GLU A 1 235 ? -36.773 -23.626 39.303  1.00 55.51 235 A 1 
ATOM 1831 O OE1   . GLU A 1 235 ? -37.049 -23.864 40.499  1.00 48.91 235 A 1 
ATOM 1832 O OE2   . GLU A 1 235 ? -35.768 -22.975 38.930  1.00 49.60 235 A 1 
ATOM 1833 N N     . TYR A 1 236 ? -38.138 -22.688 33.816  1.00 58.80 236 A 1 
ATOM 1834 C CA    . TYR A 1 236 ? -38.335 -21.710 32.756  1.00 54.14 236 A 1 
ATOM 1835 C C     . TYR A 1 236 ? -39.606 -21.987 31.936  1.00 50.00 236 A 1 
ATOM 1836 O O     . TYR A 1 236 ? -40.322 -21.048 31.570  1.00 50.05 236 A 1 
ATOM 1837 C CB    . TYR A 1 236 ? -37.085 -21.674 31.862  1.00 52.21 236 A 1 
ATOM 1838 C CG    . TYR A 1 236 ? -36.815 -20.289 31.296  1.00 47.56 236 A 1 
ATOM 1839 C CD1   . TYR A 1 236 ? -37.380 -19.881 30.069  1.00 46.87 236 A 1 
ATOM 1840 C CD2   . TYR A 1 236 ? -36.007 -19.381 32.017  1.00 47.48 236 A 1 
ATOM 1841 C CE1   . TYR A 1 236 ? -37.148 -18.595 29.571  1.00 40.56 236 A 1 
ATOM 1842 C CE2   . TYR A 1 236 ? -35.765 -18.091 31.535  1.00 41.08 236 A 1 
ATOM 1843 C CZ    . TYR A 1 236 ? -36.329 -17.701 30.306  1.00 44.39 236 A 1 
ATOM 1844 O OH    . TYR A 1 236 ? -36.103 -16.440 29.823  1.00 42.75 236 A 1 
ATOM 1845 N N     . ALA A 1 237 ? -39.916 -23.276 31.668  1.00 67.26 237 A 1 
ATOM 1846 C CA    . ALA A 1 237 ? -41.135 -23.677 30.975  1.00 64.51 237 A 1 
ATOM 1847 C C     . ALA A 1 237 ? -42.391 -23.374 31.807  1.00 61.80 237 A 1 
ATOM 1848 O O     . ALA A 1 237 ? -43.368 -22.848 31.265  1.00 65.62 237 A 1 
ATOM 1849 C CB    . ALA A 1 237 ? -41.039 -25.160 30.599  1.00 65.39 237 A 1 
ATOM 1850 N N     . GLU A 1 238 ? -42.380 -23.632 33.120  1.00 72.29 238 A 1 
ATOM 1851 C CA    . GLU A 1 238 ? -43.502 -23.300 34.011  1.00 71.08 238 A 1 
ATOM 1852 C C     . GLU A 1 238 ? -43.743 -21.792 34.098  1.00 69.09 238 A 1 
ATOM 1853 O O     . GLU A 1 238 ? -44.892 -21.348 34.036  1.00 69.94 238 A 1 
ATOM 1854 C CB    . GLU A 1 238 ? -43.273 -23.887 35.413  1.00 70.22 238 A 1 
ATOM 1855 C CG    . GLU A 1 238 ? -43.615 -25.380 35.472  1.00 62.54 238 A 1 
ATOM 1856 C CD    . GLU A 1 238 ? -43.545 -25.980 36.888  1.00 56.64 238 A 1 
ATOM 1857 O OE1   . GLU A 1 238 ? -44.205 -27.026 37.097  1.00 52.32 238 A 1 
ATOM 1858 O OE2   . GLU A 1 238 ? -42.834 -25.417 37.740  1.00 51.44 238 A 1 
ATOM 1859 N N     . GLN A 1 239 ? -42.700 -20.987 34.156  1.00 66.99 239 A 1 
ATOM 1860 C CA    . GLN A 1 239 ? -42.859 -19.534 34.145  1.00 65.22 239 A 1 
ATOM 1861 C C     . GLN A 1 239 ? -43.445 -19.010 32.831  1.00 65.50 239 A 1 
ATOM 1862 O O     . GLN A 1 239 ? -44.197 -18.031 32.850  1.00 66.95 239 A 1 
ATOM 1863 C CB    . GLN A 1 239 ? -41.516 -18.841 34.406  1.00 64.62 239 A 1 
ATOM 1864 C CG    . GLN A 1 239 ? -41.154 -18.811 35.892  1.00 58.49 239 A 1 
ATOM 1865 C CD    . GLN A 1 239 ? -39.924 -17.938 36.183  1.00 52.93 239 A 1 
ATOM 1866 O OE1   . GLN A 1 239 ? -39.356 -17.277 35.323  1.00 50.54 239 A 1 
ATOM 1867 N NE2   . GLN A 1 239 ? -39.493 -17.883 37.422  1.00 46.09 239 A 1 
ATOM 1868 N N     . GLN A 1 240 ? -43.114 -19.630 31.667  1.00 64.94 240 A 1 
ATOM 1869 C CA    . GLN A 1 240 ? -43.725 -19.250 30.395  1.00 64.94 240 A 1 
ATOM 1870 C C     . GLN A 1 240 ? -45.212 -19.618 30.362  1.00 64.31 240 A 1 
ATOM 1871 O O     . GLN A 1 240 ? -46.031 -18.797 29.965  1.00 66.24 240 A 1 
ATOM 1872 C CB    . GLN A 1 240 ? -42.982 -19.872 29.204  1.00 64.00 240 A 1 
ATOM 1873 C CG    . GLN A 1 240 ? -41.666 -19.144 28.917  1.00 59.82 240 A 1 
ATOM 1874 C CD    . GLN A 1 240 ? -41.427 -18.843 27.427  1.00 54.61 240 A 1 
ATOM 1875 O OE1   . GLN A 1 240 ? -41.980 -19.430 26.522  1.00 53.12 240 A 1 
ATOM 1876 N NE2   . GLN A 1 240 ? -40.592 -17.869 27.116  1.00 49.06 240 A 1 
ATOM 1877 N N     . MET A 1 241 ? -45.594 -20.827 30.874  1.00 70.88 241 A 1 
ATOM 1878 C CA    . MET A 1 241 ? -46.977 -21.288 30.899  1.00 69.33 241 A 1 
ATOM 1879 C C     . MET A 1 241 ? -47.862 -20.399 31.790  1.00 67.28 241 A 1 
ATOM 1880 O O     . MET A 1 241 ? -48.997 -20.101 31.431  1.00 68.98 241 A 1 
ATOM 1881 C CB    . MET A 1 241 ? -47.006 -22.754 31.345  1.00 69.54 241 A 1 
ATOM 1882 C CG    . MET A 1 241 ? -48.043 -23.562 30.552  1.00 61.63 241 A 1 
ATOM 1883 S SD    . MET A 1 241 ? -48.126 -25.309 31.039  1.00 57.12 241 A 1 
ATOM 1884 C CE    . MET A 1 241 ? -48.972 -25.978 29.580  1.00 50.16 241 A 1 
ATOM 1885 N N     . GLN A 1 242 ? -47.343 -19.935 32.910  1.00 69.16 242 A 1 
ATOM 1886 C CA    . GLN A 1 242 ? -48.079 -18.995 33.765  1.00 67.10 242 A 1 
ATOM 1887 C C     . GLN A 1 242 ? -48.308 -17.635 33.093  1.00 64.26 242 A 1 
ATOM 1888 O O     . GLN A 1 242 ? -49.368 -17.032 33.299  1.00 66.23 242 A 1 
ATOM 1889 C CB    . GLN A 1 242 ? -47.356 -18.780 35.104  1.00 67.01 242 A 1 
ATOM 1890 C CG    . GLN A 1 242 ? -47.730 -19.863 36.129  1.00 60.69 242 A 1 
ATOM 1891 C CD    . GLN A 1 242 ? -47.188 -19.557 37.532  1.00 55.80 242 A 1 
ATOM 1892 O OE1   . GLN A 1 242 ? -46.402 -18.650 37.766  1.00 52.79 242 A 1 
ATOM 1893 N NE2   . GLN A 1 242 ? -47.612 -20.307 38.531  1.00 48.37 242 A 1 
ATOM 1894 N N     . LYS A 1 243 ? -47.361 -17.159 32.268  1.00 58.45 243 A 1 
ATOM 1895 C CA    . LYS A 1 243 ? -47.544 -15.879 31.563  1.00 57.50 243 A 1 
ATOM 1896 C C     . LYS A 1 243 ? -48.641 -15.953 30.500  1.00 53.60 243 A 1 
ATOM 1897 O O     . LYS A 1 243 ? -49.428 -15.018 30.412  1.00 53.86 243 A 1 
ATOM 1898 C CB    . LYS A 1 243 ? -46.227 -15.381 30.958  1.00 56.09 243 A 1 
ATOM 1899 C CG    . LYS A 1 243 ? -45.391 -14.630 32.001  1.00 52.34 243 A 1 
ATOM 1900 C CD    . LYS A 1 243 ? -44.139 -14.045 31.335  1.00 50.79 243 A 1 
ATOM 1901 C CE    . LYS A 1 243 ? -43.348 -13.222 32.342  1.00 44.72 243 A 1 
ATOM 1902 N NZ    . LYS A 1 243 ? -42.141 -12.630 31.727  1.00 40.49 243 A 1 
ATOM 1903 N N     . GLU A 1 244 ? -48.736 -17.070 29.748  1.00 62.03 244 A 1 
ATOM 1904 C CA    . GLU A 1 244 ? -49.799 -17.232 28.747  1.00 61.09 244 A 1 
ATOM 1905 C C     . GLU A 1 244 ? -51.201 -17.222 29.374  1.00 56.92 244 A 1 
ATOM 1906 O O     . GLU A 1 244 ? -52.139 -16.697 28.776  1.00 56.66 244 A 1 
ATOM 1907 C CB    . GLU A 1 244 ? -49.619 -18.535 27.944  1.00 58.70 244 A 1 
ATOM 1908 C CG    . GLU A 1 244 ? -48.657 -18.371 26.759  1.00 52.97 244 A 1 
ATOM 1909 C CD    . GLU A 1 244 ? -48.664 -19.591 25.820  1.00 50.74 244 A 1 
ATOM 1910 O OE1   . GLU A 1 244 ? -48.446 -19.388 24.606  1.00 45.06 244 A 1 
ATOM 1911 O OE2   . GLU A 1 244 ? -48.866 -20.727 26.307  1.00 44.82 244 A 1 
ATOM 1912 N N     . TYR A 1 245 ? -51.373 -17.792 30.595  1.00 58.66 245 A 1 
ATOM 1913 C CA    . TYR A 1 245 ? -52.684 -17.868 31.233  1.00 55.18 245 A 1 
ATOM 1914 C C     . TYR A 1 245 ? -53.246 -16.495 31.613  1.00 49.51 245 A 1 
ATOM 1915 O O     . TYR A 1 245 ? -54.454 -16.272 31.519  1.00 48.95 245 A 1 
ATOM 1916 C CB    . TYR A 1 245 ? -52.616 -18.811 32.446  1.00 52.41 245 A 1 
ATOM 1917 C CG    . TYR A 1 245 ? -53.750 -19.817 32.464  1.00 48.17 245 A 1 
ATOM 1918 C CD1   . TYR A 1 245 ? -54.987 -19.505 33.064  1.00 46.85 245 A 1 
ATOM 1919 C CD2   . TYR A 1 245 ? -53.583 -21.064 31.839  1.00 46.61 245 A 1 
ATOM 1920 C CE1   . TYR A 1 245 ? -56.041 -20.437 33.045  1.00 38.70 245 A 1 
ATOM 1921 C CE2   . TYR A 1 245 ? -54.619 -22.005 31.816  1.00 40.36 245 A 1 
ATOM 1922 C CZ    . TYR A 1 245 ? -55.860 -21.695 32.427  1.00 42.35 245 A 1 
ATOM 1923 O OH    . TYR A 1 245 ? -56.880 -22.607 32.407  1.00 39.56 245 A 1 
ATOM 1924 N N     . VAL A 1 246 ? -52.369 -15.555 32.000  1.00 59.92 246 A 1 
ATOM 1925 C CA    . VAL A 1 246 ? -52.823 -14.241 32.484  1.00 58.90 246 A 1 
ATOM 1926 C C     . VAL A 1 246 ? -53.271 -13.321 31.340  1.00 55.09 246 A 1 
ATOM 1927 O O     . VAL A 1 246 ? -54.201 -12.533 31.525  1.00 54.64 246 A 1 
ATOM 1928 C CB    . VAL A 1 246 ? -51.745 -13.568 33.359  1.00 55.52 246 A 1 
ATOM 1929 C CG1   . VAL A 1 246 ? -52.205 -12.213 33.913  1.00 50.03 246 A 1 
ATOM 1930 C CG2   . VAL A 1 246 ? -51.379 -14.437 34.572  1.00 55.37 246 A 1 
ATOM 1931 N N     . GLU A 1 247 ? -52.671 -13.422 30.144  1.00 51.04 247 A 1 
ATOM 1932 C CA    . GLU A 1 247 ? -53.018 -12.516 29.030  1.00 50.37 247 A 1 
ATOM 1933 C C     . GLU A 1 247 ? -54.434 -12.739 28.480  1.00 45.38 247 A 1 
ATOM 1934 O O     . GLU A 1 247 ? -55.014 -11.812 27.896  1.00 44.16 247 A 1 
ATOM 1935 C CB    . GLU A 1 247 ? -51.976 -12.594 27.895  1.00 48.41 247 A 1 
ATOM 1936 C CG    . GLU A 1 247 ? -50.881 -11.534 28.060  1.00 45.51 247 A 1 
ATOM 1937 C CD    . GLU A 1 247 ? -49.936 -11.406 26.852  1.00 43.60 247 A 1 
ATOM 1938 O OE1   . GLU A 1 247 ? -49.330 -10.306 26.705  1.00 40.40 247 A 1 
ATOM 1939 O OE2   . GLU A 1 247 ? -49.798 -12.375 26.077  1.00 40.96 247 A 1 
ATOM 1940 N N     . ASN A 1 248 ? -55.024 -13.942 28.665  1.00 49.21 248 A 1 
ATOM 1941 C CA    . ASN A 1 248 ? -56.291 -14.289 28.005  1.00 48.80 248 A 1 
ATOM 1942 C C     . ASN A 1 248 ? -57.544 -13.630 28.613  1.00 43.43 248 A 1 
ATOM 1943 O O     . ASN A 1 248 ? -58.533 -13.470 27.900  1.00 40.93 248 A 1 
ATOM 1944 C CB    . ASN A 1 248 ? -56.421 -15.817 27.934  1.00 45.71 248 A 1 
ATOM 1945 C CG    . ASN A 1 248 ? -56.440 -16.382 26.519  1.00 42.84 248 A 1 
ATOM 1946 O OD1   . ASN A 1 248 ? -56.582 -15.709 25.512  1.00 42.32 248 A 1 
ATOM 1947 N ND2   . ASN A 1 248 ? -56.315 -17.684 26.393  1.00 44.05 248 A 1 
ATOM 1948 N N     . GLU A 1 249 ? -57.569 -13.284 29.892  1.00 55.31 249 A 1 
ATOM 1949 C CA    . GLU A 1 249 ? -58.810 -12.779 30.513  1.00 55.20 249 A 1 
ATOM 1950 C C     . GLU A 1 249 ? -59.216 -11.375 30.039  1.00 52.46 249 A 1 
ATOM 1951 O O     . GLU A 1 249 ? -60.401 -11.078 29.877  1.00 48.43 249 A 1 
ATOM 1952 C CB    . GLU A 1 249 ? -58.698 -12.776 32.047  1.00 50.21 249 A 1 
ATOM 1953 C CG    . GLU A 1 249 ? -59.030 -14.130 32.690  1.00 45.32 249 A 1 
ATOM 1954 C CD    . GLU A 1 249 ? -59.245 -14.028 34.214  1.00 42.32 249 A 1 
ATOM 1955 O OE1   . GLU A 1 249 ? -60.055 -14.840 34.737  1.00 38.21 249 A 1 
ATOM 1956 O OE2   . GLU A 1 249 ? -58.618 -13.157 34.858  1.00 38.49 249 A 1 
ATOM 1957 N N     . GLY A 1 250 ? -58.246 -10.501 29.846  1.00 41.17 250 A 1 
ATOM 1958 C CA    . GLY A 1 250 ? -58.517 -9.062  29.788  1.00 40.25 250 A 1 
ATOM 1959 C C     . GLY A 1 250 ? -59.211 -8.534  28.534  1.00 37.39 250 A 1 
ATOM 1960 O O     . GLY A 1 250 ? -59.334 -7.314  28.388  1.00 35.73 250 A 1 
ATOM 1961 N N     . SER A 1 251 ? -59.648 -9.410  27.596  1.00 46.84 251 A 1 
ATOM 1962 C CA    . SER A 1 251 ? -60.232 -8.983  26.319  1.00 47.62 251 A 1 
ATOM 1963 C C     . SER A 1 251 ? -61.705 -8.563  26.435  1.00 44.71 251 A 1 
ATOM 1964 O O     . SER A 1 251 ? -62.551 -9.033  25.670  1.00 42.50 251 A 1 
ATOM 1965 C CB    . SER A 1 251 ? -60.028 -10.051 25.245  1.00 45.33 251 A 1 
ATOM 1966 O OG    . SER A 1 251 ? -60.412 -9.570  23.976  1.00 42.28 251 A 1 
ATOM 1967 N N     . GLU A 1 252 ? -62.069 -7.727  27.387  1.00 37.62 252 A 1 
ATOM 1968 C CA    . GLU A 1 252 ? -63.417 -7.179  27.470  1.00 39.86 252 A 1 
ATOM 1969 C C     . GLU A 1 252 ? -63.765 -6.380  26.205  1.00 37.14 252 A 1 
ATOM 1970 O O     . GLU A 1 252 ? -63.027 -5.518  25.724  1.00 34.74 252 A 1 
ATOM 1971 C CB    . GLU A 1 252 ? -63.643 -6.334  28.727  1.00 37.57 252 A 1 
ATOM 1972 C CG    . GLU A 1 252 ? -63.966 -7.177  29.972  1.00 36.28 252 A 1 
ATOM 1973 C CD    . GLU A 1 252 ? -64.560 -6.320  31.117  1.00 34.49 252 A 1 
ATOM 1974 O OE1   . GLU A 1 252 ? -65.360 -6.875  31.904  1.00 32.24 252 A 1 
ATOM 1975 O OE2   . GLU A 1 252 ? -64.259 -5.115  31.171  1.00 31.42 252 A 1 
ATOM 1976 N N     . CYS A 1 253 ? -64.935 -6.706  25.666  1.00 40.83 253 A 1 
ATOM 1977 C CA    . CYS A 1 253 ? -65.517 -6.110  24.467  1.00 42.96 253 A 1 
ATOM 1978 C C     . CYS A 1 253 ? -65.908 -4.649  24.729  1.00 38.52 253 A 1 
ATOM 1979 O O     . CYS A 1 253 ? -67.070 -4.352  25.003  1.00 38.12 253 A 1 
ATOM 1980 C CB    . CYS A 1 253 ? -66.726 -6.938  24.036  1.00 41.22 253 A 1 
ATOM 1981 S SG    . CYS A 1 253 ? -66.257 -8.614  23.504  1.00 39.36 253 A 1 
ATOM 1982 N N     . ILE A 1 254 ? -64.971 -3.742  24.604  1.00 34.53 254 A 1 
ATOM 1983 C CA    . ILE A 1 254 ? -65.307 -2.316  24.612  1.00 39.05 254 A 1 
ATOM 1984 C C     . ILE A 1 254 ? -66.164 -2.030  23.376  1.00 37.00 254 A 1 
ATOM 1985 O O     . ILE A 1 254 ? -65.655 -1.909  22.257  1.00 36.13 254 A 1 
ATOM 1986 C CB    . ILE A 1 254 ? -64.070 -1.416  24.717  1.00 37.05 254 A 1 
ATOM 1987 C CG1   . ILE A 1 254 ? -63.283 -1.730  26.007  1.00 35.64 254 A 1 
ATOM 1988 C CG2   . ILE A 1 254 ? -64.489 0.071   24.699  1.00 38.82 254 A 1 
ATOM 1989 C CD1   . ILE A 1 254 ? -61.990 -0.938  26.185  1.00 36.91 254 A 1 
ATOM 1990 N N     . VAL A 1 255 ? -67.498 -1.946  23.585  1.00 36.81 255 A 1 
ATOM 1991 C CA    . VAL A 1 255 ? -68.477 -1.634  22.538  1.00 41.34 255 A 1 
ATOM 1992 C C     . VAL A 1 255 ? -68.202 -0.211  22.036  1.00 37.84 255 A 1 
ATOM 1993 O O     . VAL A 1 255 ? -68.346 0.736   22.809  1.00 36.20 255 A 1 
ATOM 1994 C CB    . VAL A 1 255 ? -69.916 -1.764  23.064  1.00 39.63 255 A 1 
ATOM 1995 C CG1   . VAL A 1 255 ? -70.934 -1.494  21.956  1.00 37.05 255 A 1 
ATOM 1996 C CG2   . VAL A 1 255 ? -70.189 -3.165  23.613  1.00 40.69 255 A 1 
ATOM 1997 N N     . PRO A 1 256 ? -67.835 -0.031  20.763  1.00 41.38 256 A 1 
ATOM 1998 C CA    . PRO A 1 256 ? -67.527 1.290   20.260  1.00 43.53 256 A 1 
ATOM 1999 C C     . PRO A 1 256 ? -68.822 2.081   20.106  1.00 42.83 256 A 1 
ATOM 2000 O O     . PRO A 1 256 ? -69.555 1.926   19.125  1.00 41.06 256 A 1 
ATOM 2001 C CB    . PRO A 1 256 ? -66.789 1.055   18.934  1.00 39.89 256 A 1 
ATOM 2002 C CG    . PRO A 1 256 ? -67.354 -0.278  18.439  1.00 39.95 256 A 1 
ATOM 2003 C CD    . PRO A 1 256 ? -67.635 -1.048  19.743  1.00 46.32 256 A 1 
ATOM 2004 N N     . SER A 1 257 ? -69.184 2.906   21.089  1.00 43.32 257 A 1 
ATOM 2005 C CA    . SER A 1 257 ? -70.351 3.784   21.029  1.00 49.14 257 A 1 
ATOM 2006 C C     . SER A 1 257 ? -70.196 4.743   19.848  1.00 47.87 257 A 1 
ATOM 2007 O O     . SER A 1 257 ? -69.329 5.610   19.817  1.00 46.44 257 A 1 
ATOM 2008 C CB    . SER A 1 257 ? -70.555 4.517   22.357  1.00 45.82 257 A 1 
ATOM 2009 O OG    . SER A 1 257 ? -69.413 5.244   22.739  1.00 41.96 257 A 1 
ATOM 2010 N N     . GLN A 1 258 ? -71.069 4.547   18.840  1.00 35.04 258 A 1 
ATOM 2011 C CA    . GLN A 1 258 ? -71.137 5.360   17.630  1.00 39.40 258 A 1 
ATOM 2012 C C     . GLN A 1 258 ? -71.684 6.762   17.946  1.00 36.78 258 A 1 
ATOM 2013 O O     . GLN A 1 258 ? -72.813 7.087   17.586  1.00 34.68 258 A 1 
ATOM 2014 C CB    . GLN A 1 258 ? -72.020 4.677   16.576  1.00 37.33 258 A 1 
ATOM 2015 C CG    . GLN A 1 258 ? -71.452 3.401   15.969  1.00 36.03 258 A 1 
ATOM 2016 C CD    . GLN A 1 258 ? -72.353 2.852   14.849  1.00 35.08 258 A 1 
ATOM 2017 O OE1   . GLN A 1 258 ? -73.482 3.246   14.648  1.00 35.29 258 A 1 
ATOM 2018 N NE2   . GLN A 1 258 ? -71.869 1.906   14.074  1.00 34.63 258 A 1 
ATOM 2019 N N     . SER A 1 259 ? -70.961 7.582   18.641  1.00 36.15 259 A 1 
ATOM 2020 C CA    . SER A 1 259 ? -71.400 8.957   18.870  1.00 40.00 259 A 1 
ATOM 2021 C C     . SER A 1 259 ? -71.450 9.700   17.532  1.00 37.66 259 A 1 
ATOM 2022 O O     . SER A 1 259 ? -70.443 10.094  16.952  1.00 36.94 259 A 1 
ATOM 2023 C CB    . SER A 1 259 ? -70.532 9.656   19.912  1.00 38.52 259 A 1 
ATOM 2024 O OG    . SER A 1 259 ? -69.162 9.660   19.550  1.00 36.92 259 A 1 
ATOM 2025 N N     . THR A 1 260 ? -72.689 9.851   17.025  1.00 36.85 260 A 1 
ATOM 2026 C CA    . THR A 1 260 ? -73.048 10.564  15.794  1.00 42.10 260 A 1 
ATOM 2027 C C     . THR A 1 260 ? -72.819 12.062  15.973  1.00 38.82 260 A 1 
ATOM 2028 O O     . THR A 1 260 ? -73.761 12.821  16.188  1.00 36.88 260 A 1 
ATOM 2029 C CB    . THR A 1 260 ? -74.502 10.276  15.417  1.00 37.99 260 A 1 
ATOM 2030 O OG1   . THR A 1 260 ? -75.344 10.409  16.545  1.00 35.89 260 A 1 
ATOM 2031 C CG2   . THR A 1 260 ? -74.691 8.853   14.889  1.00 38.65 260 A 1 
ATOM 2032 N N     . ILE A 1 261 ? -71.566 12.488  15.919  1.00 31.50 261 A 1 
ATOM 2033 C CA    . ILE A 1 261 ? -71.265 13.928  16.021  1.00 36.44 261 A 1 
ATOM 2034 C C     . ILE A 1 261 ? -71.863 14.625  14.804  1.00 33.84 261 A 1 
ATOM 2035 O O     . ILE A 1 261 ? -71.351 14.549  13.692  1.00 32.84 261 A 1 
ATOM 2036 C CB    . ILE A 1 261 ? -69.768 14.201  16.244  1.00 34.59 261 A 1 
ATOM 2037 C CG1   . ILE A 1 261 ? -69.300 13.559  17.561  1.00 33.91 261 A 1 
ATOM 2038 C CG2   . ILE A 1 261 ? -69.512 15.730  16.269  1.00 37.19 261 A 1 
ATOM 2039 C CD1   . ILE A 1 261 ? -67.803 13.693  17.854  1.00 35.44 261 A 1 
ATOM 2040 N N     . VAL A 1 262 ? -73.017 15.289  15.051  1.00 35.72 262 A 1 
ATOM 2041 C CA    . VAL A 1 262 ? -73.798 16.022  14.064  1.00 41.94 262 A 1 
ATOM 2042 C C     . VAL A 1 262 ? -72.932 17.155  13.504  1.00 38.70 262 A 1 
ATOM 2043 O O     . VAL A 1 262 ? -72.573 18.103  14.209  1.00 37.64 262 A 1 
ATOM 2044 C CB    . VAL A 1 262 ? -75.097 16.561  14.684  1.00 38.65 262 A 1 
ATOM 2045 C CG1   . VAL A 1 262 ? -75.940 17.330  13.660  1.00 36.27 262 A 1 
ATOM 2046 C CG2   . VAL A 1 262 ? -75.964 15.413  15.225  1.00 40.90 262 A 1 
ATOM 2047 N N     . ARG A 1 263 ? -72.624 17.061  12.203  1.00 34.39 263 A 1 
ATOM 2048 C CA    . ARG A 1 263 ? -71.940 18.111  11.431  1.00 40.80 263 A 1 
ATOM 2049 C C     . ARG A 1 263 ? -72.817 19.371  11.370  1.00 37.92 263 A 1 
ATOM 2050 O O     . ARG A 1 263 ? -73.569 19.551  10.416  1.00 36.50 263 A 1 
ATOM 2051 C CB    . ARG A 1 263 ? -71.630 17.623  10.005  1.00 37.25 263 A 1 
ATOM 2052 C CG    . ARG A 1 263 ? -70.484 16.619  9.897   1.00 35.37 263 A 1 
ATOM 2053 C CD    . ARG A 1 263 ? -70.269 16.250  8.404   1.00 32.63 263 A 1 
ATOM 2054 N NE    . ARG A 1 263 ? -69.083 15.419  8.193   1.00 29.62 263 A 1 
ATOM 2055 C CZ    . ARG A 1 263 ? -68.653 14.945  7.038   1.00 27.03 263 A 1 
ATOM 2056 N NH1   . ARG A 1 263 ? -69.302 15.185  5.928   1.00 25.10 263 A 1 
ATOM 2057 N NH2   . ARG A 1 263 ? -67.569 14.239  6.965   1.00 23.95 263 A 1 
ATOM 2058 N N     . ARG A 1 264 ? -72.772 20.246  12.352  1.00 35.76 264 A 1 
ATOM 2059 C CA    . ARG A 1 264 ? -73.464 21.532  12.250  1.00 41.27 264 A 1 
ATOM 2060 C C     . ARG A 1 264 ? -72.872 22.348  11.092  1.00 37.90 264 A 1 
ATOM 2061 O O     . ARG A 1 264 ? -71.662 22.535  11.034  1.00 35.42 264 A 1 
ATOM 2062 C CB    . ARG A 1 264 ? -73.428 22.322  13.571  1.00 37.53 264 A 1 
ATOM 2063 C CG    . ARG A 1 264 ? -74.608 21.949  14.476  1.00 35.03 264 A 1 
ATOM 2064 C CD    . ARG A 1 264 ? -74.690 22.888  15.700  1.00 32.56 264 A 1 
ATOM 2065 N NE    . ARG A 1 264 ? -75.879 22.630  16.505  1.00 29.74 264 A 1 
ATOM 2066 C CZ    . ARG A 1 264 ? -76.229 23.271  17.619  1.00 26.83 264 A 1 
ATOM 2067 N NH1   . ARG A 1 264 ? -75.485 24.236  18.104  1.00 25.43 264 A 1 
ATOM 2068 N NH2   . ARG A 1 264 ? -77.315 22.966  18.244  1.00 25.29 264 A 1 
ATOM 2069 N N     . PRO A 1 265 ? -73.735 22.832  10.194  1.00 34.28 265 A 1 
ATOM 2070 C CA    . PRO A 1 265 ? -73.336 23.373  8.900   1.00 38.41 265 A 1 
ATOM 2071 C C     . PRO A 1 265 ? -72.934 24.852  8.961   1.00 36.87 265 A 1 
ATOM 2072 O O     . PRO A 1 265 ? -73.400 25.619  8.125   1.00 34.69 265 A 1 
ATOM 2073 C CB    . PRO A 1 265 ? -74.562 23.122  8.015   1.00 34.41 265 A 1 
ATOM 2074 C CG    . PRO A 1 265 ? -75.718 23.377  8.975   1.00 34.84 265 A 1 
ATOM 2075 C CD    . PRO A 1 265 ? -75.187 22.763  10.278  1.00 40.72 265 A 1 
ATOM 2076 N N     . HIS A 1 266 ? -72.243 25.304  9.970   1.00 38.83 266 A 1 
ATOM 2077 C CA    . HIS A 1 266 ? -72.192 26.725  10.304  1.00 44.13 266 A 1 
ATOM 2078 C C     . HIS A 1 266 ? -71.866 27.613  9.089   1.00 42.19 266 A 1 
ATOM 2079 O O     . HIS A 1 266 ? -70.816 27.510  8.470   1.00 41.60 266 A 1 
ATOM 2080 C CB    . HIS A 1 266 ? -71.292 26.996  11.513  1.00 41.01 266 A 1 
ATOM 2081 C CG    . HIS A 1 266 ? -72.103 27.425  12.715  1.00 39.09 266 A 1 
ATOM 2082 N ND1   . HIS A 1 266 ? -72.723 28.642  12.905  1.00 37.66 266 A 1 
ATOM 2083 C CD2   . HIS A 1 266 ? -72.417 26.661  13.809  1.00 37.33 266 A 1 
ATOM 2084 C CE1   . HIS A 1 266 ? -73.379 28.598  14.076  1.00 33.80 266 A 1 
ATOM 2085 N NE2   . HIS A 1 266 ? -73.224 27.412  14.653  1.00 34.08 266 A 1 
ATOM 2086 N N     . GLN A 1 267 ? -72.807 28.508  8.792   1.00 38.89 267 A 1 
ATOM 2087 C CA    . GLN A 1 267 ? -72.982 29.324  7.577   1.00 44.31 267 A 1 
ATOM 2088 C C     . GLN A 1 267 ? -72.041 30.530  7.451   1.00 44.00 267 A 1 
ATOM 2089 O O     . GLN A 1 267 ? -72.444 31.525  6.863   1.00 41.57 267 A 1 
ATOM 2090 C CB    . GLN A 1 267 ? -74.431 29.842  7.578   1.00 40.11 267 A 1 
ATOM 2091 C CG    . GLN A 1 267 ? -75.479 28.920  6.981   1.00 36.61 267 A 1 
ATOM 2092 C CD    . GLN A 1 267 ? -76.871 29.565  7.010   1.00 32.95 267 A 1 
ATOM 2093 O OE1   . GLN A 1 267 ? -77.143 30.521  7.719   1.00 33.11 267 A 1 
ATOM 2094 N NE2   . GLN A 1 267 ? -77.816 29.056  6.260   1.00 30.37 267 A 1 
ATOM 2095 N N     . SER A 1 268 ? -70.867 30.504  8.027   1.00 38.53 268 A 1 
ATOM 2096 C CA    . SER A 1 268 ? -70.127 31.749  8.303   1.00 41.39 268 A 1 
ATOM 2097 C C     . SER A 1 268 ? -70.127 32.727  7.123   1.00 39.67 268 A 1 
ATOM 2098 O O     . SER A 1 268 ? -69.738 32.383  6.011   1.00 37.54 268 A 1 
ATOM 2099 C CB    . SER A 1 268 ? -68.700 31.446  8.758   1.00 38.14 268 A 1 
ATOM 2100 O OG    . SER A 1 268 ? -68.057 32.642  9.101   1.00 35.05 268 A 1 
ATOM 2101 N N     . GLY A 1 269 ? -70.674 33.927  7.368   1.00 36.14 269 A 1 
ATOM 2102 C CA    . GLY A 1 269 ? -71.094 34.891  6.357   1.00 38.45 269 A 1 
ATOM 2103 C C     . GLY A 1 269 ? -69.939 35.570  5.622   1.00 36.47 269 A 1 
ATOM 2104 O O     . GLY A 1 269 ? -68.890 35.856  6.169   1.00 34.57 269 A 1 
ATOM 2105 N N     . TYR A 1 270 ? -70.200 35.891  4.347   1.00 29.92 270 A 1 
ATOM 2106 C CA    . TYR A 1 270 ? -69.338 36.483  3.318   1.00 34.04 270 A 1 
ATOM 2107 C C     . TYR A 1 270 ? -69.101 38.000  3.481   1.00 30.90 270 A 1 
ATOM 2108 O O     . TYR A 1 270 ? -69.166 38.729  2.495   1.00 29.28 270 A 1 
ATOM 2109 C CB    . TYR A 1 270 ? -69.967 36.196  1.952   1.00 31.63 270 A 1 
ATOM 2110 C CG    . TYR A 1 270 ? -69.547 34.911  1.279   1.00 31.11 270 A 1 
ATOM 2111 C CD1   . TYR A 1 270 ? -68.536 34.956  0.290   1.00 32.39 270 A 1 
ATOM 2112 C CD2   . TYR A 1 270 ? -70.192 33.698  1.566   1.00 34.01 270 A 1 
ATOM 2113 C CE1   . TYR A 1 270 ? -68.188 33.790  -0.390  1.00 30.57 270 A 1 
ATOM 2114 C CE2   . TYR A 1 270 ? -69.835 32.528  0.892   1.00 30.01 270 A 1 
ATOM 2115 C CZ    . TYR A 1 270 ? -68.833 32.579  -0.102  1.00 31.36 270 A 1 
ATOM 2116 O OH    . TYR A 1 270 ? -68.488 31.440  -0.784  1.00 33.04 270 A 1 
ATOM 2117 N N     . ALA A 1 271 ? -68.911 38.510  4.676   1.00 33.84 271 A 1 
ATOM 2118 C CA    . ALA A 1 271 ? -68.966 39.966  4.884   1.00 35.01 271 A 1 
ATOM 2119 C C     . ALA A 1 271 ? -68.041 40.760  3.922   1.00 32.16 271 A 1 
ATOM 2120 O O     . ALA A 1 271 ? -66.907 40.367  3.689   1.00 31.06 271 A 1 
ATOM 2121 C CB    . ALA A 1 271 ? -68.686 40.278  6.353   1.00 32.81 271 A 1 
ATOM 2122 N N     . PRO A 1 272 ? -68.514 41.885  3.381   1.00 37.07 272 A 1 
ATOM 2123 C CA    . PRO A 1 272 ? -68.107 42.339  2.049   1.00 40.36 272 A 1 
ATOM 2124 C C     . PRO A 1 272 ? -67.084 43.484  1.986   1.00 39.48 272 A 1 
ATOM 2125 O O     . PRO A 1 272 ? -66.707 43.869  0.890   1.00 39.06 272 A 1 
ATOM 2126 C CB    . PRO A 1 272 ? -69.442 42.801  1.437   1.00 36.91 272 A 1 
ATOM 2127 C CG    . PRO A 1 272 ? -70.182 43.419  2.618   1.00 37.81 272 A 1 
ATOM 2128 C CD    . PRO A 1 272 ? -69.740 42.533  3.783   1.00 45.43 272 A 1 
ATOM 2129 N N     . LEU A 1 273 ? -66.801 44.137  3.088   1.00 34.26 273 A 1 
ATOM 2130 C CA    . LEU A 1 273 ? -66.720 45.604  3.108   1.00 38.36 273 A 1 
ATOM 2131 C C     . LEU A 1 273 ? -65.555 46.229  2.304   1.00 36.48 273 A 1 
ATOM 2132 O O     . LEU A 1 273 ? -64.423 45.772  2.320   1.00 36.17 273 A 1 
ATOM 2133 C CB    . LEU A 1 273 ? -66.784 46.124  4.561   1.00 35.03 273 A 1 
ATOM 2134 C CG    . LEU A 1 273 ? -68.197 46.601  4.966   1.00 33.83 273 A 1 
ATOM 2135 C CD1   . LEU A 1 273 ? -68.318 46.671  6.492   1.00 34.33 273 A 1 
ATOM 2136 C CD2   . LEU A 1 273 ? -68.526 47.986  4.397   1.00 39.04 273 A 1 
ATOM 2137 N N     . VAL A 1 274 ? -65.892 47.358  1.668   1.00 30.94 274 A 1 
ATOM 2138 C CA    . VAL A 1 274 ? -65.248 47.996  0.499   1.00 36.77 274 A 1 
ATOM 2139 C C     . VAL A 1 274 ? -64.223 49.100  0.852   1.00 34.47 274 A 1 
ATOM 2140 O O     . VAL A 1 274 ? -63.735 49.791  -0.035  1.00 32.85 274 A 1 
ATOM 2141 C CB    . VAL A 1 274 ? -66.361 48.602  -0.386  1.00 33.44 274 A 1 
ATOM 2142 C CG1   . VAL A 1 274 ? -65.898 49.112  -1.757  1.00 32.09 274 A 1 
ATOM 2143 C CG2   . VAL A 1 274 ? -67.503 47.626  -0.665  1.00 37.28 274 A 1 
ATOM 2144 N N     . GLY A 1 275 ? -63.948 49.335  2.091   1.00 34.92 275 A 1 
ATOM 2145 C CA    . GLY A 1 275 ? -63.524 50.627  2.659   1.00 35.91 275 A 1 
ATOM 2146 C C     . GLY A 1 275 ? -62.491 51.442  1.867   1.00 34.09 275 A 1 
ATOM 2147 O O     . GLY A 1 275 ? -61.520 50.909  1.343   1.00 32.59 275 A 1 
ATOM 2148 N N     . ALA A 1 276 ? -62.731 52.754  1.821   1.00 36.84 276 A 1 
ATOM 2149 C CA    . ALA A 1 276 ? -62.443 53.602  0.671   1.00 40.20 276 A 1 
ATOM 2150 C C     . ALA A 1 276 ? -61.155 54.463  0.711   1.00 38.75 276 A 1 
ATOM 2151 O O     . ALA A 1 276 ? -60.271 54.270  -0.110  1.00 37.31 276 A 1 
ATOM 2152 C CB    . ALA A 1 276 ? -63.699 54.469  0.446   1.00 36.47 276 A 1 
ATOM 2153 N N     . GLU A 1 277 ? -61.153 55.521  1.530   1.00 36.57 277 A 1 
ATOM 2154 C CA    . GLU A 1 277 ? -60.800 56.838  0.968   1.00 42.07 277 A 1 
ATOM 2155 C C     . GLU A 1 277 ? -59.382 57.422  1.181   1.00 40.67 277 A 1 
ATOM 2156 O O     . GLU A 1 277 ? -58.755 57.808  0.208   1.00 39.38 277 A 1 
ATOM 2157 C CB    . GLU A 1 277 ? -61.796 57.899  1.501   1.00 37.24 277 A 1 
ATOM 2158 C CG    . GLU A 1 277 ? -63.221 57.841  0.964   1.00 35.64 277 A 1 
ATOM 2159 C CD    . GLU A 1 277 ? -64.052 59.025  1.478   1.00 35.60 277 A 1 
ATOM 2160 O OE1   . GLU A 1 277 ? -64.871 59.545  0.684   1.00 34.39 277 A 1 
ATOM 2161 O OE2   . GLU A 1 277 ? -63.866 59.409  2.659   1.00 35.15 277 A 1 
ATOM 2162 N N     . GLN A 1 278 ? -59.011 57.703  2.392   1.00 37.39 278 A 1 
ATOM 2163 C CA    . GLN A 1 278 ? -58.686 59.119  2.677   1.00 40.21 278 A 1 
ATOM 2164 C C     . GLN A 1 278 ? -57.215 59.588  2.500   1.00 38.48 278 A 1 
ATOM 2165 O O     . GLN A 1 278 ? -56.326 58.834  2.184   1.00 36.84 278 A 1 
ATOM 2166 C CB    . GLN A 1 278 ? -59.241 59.538  4.055   1.00 36.34 278 A 1 
ATOM 2167 C CG    . GLN A 1 278 ? -60.693 60.005  4.001   1.00 32.93 278 A 1 
ATOM 2168 C CD    . GLN A 1 278 ? -61.162 60.674  5.292   1.00 32.11 278 A 1 
ATOM 2169 O OE1   . GLN A 1 278 ? -60.427 60.903  6.241   1.00 34.38 278 A 1 
ATOM 2170 N NE2   . GLN A 1 278 ? -62.420 61.034  5.372   1.00 32.08 278 A 1 
ATOM 2171 N N     . ALA A 1 279 ? -57.020 60.878  2.746   1.00 33.26 279 A 1 
ATOM 2172 C CA    . ALA A 1 279 ? -56.359 61.868  1.894   1.00 33.86 279 A 1 
ATOM 2173 C C     . ALA A 1 279 ? -54.986 62.418  2.331   1.00 31.13 279 A 1 
ATOM 2174 O O     . ALA A 1 279 ? -54.355 63.082  1.512   1.00 30.32 279 A 1 
ATOM 2175 C CB    . ALA A 1 279 ? -57.343 63.044  1.814   1.00 31.80 279 A 1 
ATOM 2176 N N     . ALA A 1 280 ? -54.625 62.344  3.551   1.00 34.78 280 A 1 
ATOM 2177 C CA    . ALA A 1 280 ? -54.018 63.490  4.251   1.00 34.75 280 A 1 
ATOM 2178 C C     . ALA A 1 280 ? -52.632 63.986  3.768   1.00 31.74 280 A 1 
ATOM 2179 O O     . ALA A 1 280 ? -51.885 63.307  3.089   1.00 30.53 280 A 1 
ATOM 2180 C CB    . ALA A 1 280 ? -54.032 63.207  5.756   1.00 32.66 280 A 1 
ATOM 2181 N N     . SER A 1 281 ? -52.289 65.190  4.191   1.00 47.67 281 A 1 
ATOM 2182 C CA    . SER A 1 281 ? -51.689 66.268  3.396   1.00 47.62 281 A 1 
ATOM 2183 C C     . SER A 1 281 ? -50.242 66.710  3.680   1.00 45.78 281 A 1 
ATOM 2184 O O     . SER A 1 281 ? -49.702 67.459  2.875   1.00 43.47 281 A 1 
ATOM 2185 C CB    . SER A 1 281 ? -52.566 67.498  3.651   1.00 43.96 281 A 1 
ATOM 2186 O OG    . SER A 1 281 ? -52.646 67.789  5.031   1.00 38.39 281 A 1 
ATOM 2187 N N     . ALA A 1 282 ? -49.706 66.463  4.834   1.00 38.16 282 A 1 
ATOM 2188 C CA    . ALA A 1 282 ? -48.921 67.490  5.548   1.00 38.92 282 A 1 
ATOM 2189 C C     . ALA A 1 282 ? -47.555 67.921  4.944   1.00 35.80 282 A 1 
ATOM 2190 O O     . ALA A 1 282 ? -46.952 67.237  4.132   1.00 35.02 282 A 1 
ATOM 2191 C CB    . ALA A 1 282 ? -48.788 67.066  7.010   1.00 35.93 282 A 1 
ATOM 2192 N N     . THR A 1 283 ? -47.096 69.086  5.415   1.00 45.14 283 A 1 
ATOM 2193 C CA    . THR A 1 283 ? -46.425 70.145  4.623   1.00 48.09 283 A 1 
ATOM 2194 C C     . THR A 1 283 ? -44.904 70.362  4.761   1.00 46.32 283 A 1 
ATOM 2195 O O     . THR A 1 283 ? -44.228 70.539  3.750   1.00 43.11 283 A 1 
ATOM 2196 C CB    . THR A 1 283 ? -47.052 71.493  5.023   1.00 41.39 283 A 1 
ATOM 2197 O OG1   . THR A 1 283 ? -47.149 71.591  6.435   1.00 38.19 283 A 1 
ATOM 2198 C CG2   . THR A 1 283 ? -48.463 71.684  4.479   1.00 42.07 283 A 1 
ATOM 2199 N N     . ALA A 1 284 ? -44.439 70.594  5.946   1.00 36.72 284 A 1 
ATOM 2200 C CA    . ALA A 1 284 ? -43.328 71.538  6.229   1.00 36.45 284 A 1 
ATOM 2201 C C     . ALA A 1 284 ? -41.899 70.943  6.065   1.00 33.49 284 A 1 
ATOM 2202 O O     . ALA A 1 284 ? -41.777 69.784  5.727   1.00 32.22 284 A 1 
ATOM 2203 C CB    . ALA A 1 284 ? -43.584 72.067  7.652   1.00 33.83 284 A 1 
ATOM 2204 N N     . GLY A 1 285 ? -40.814 71.570  6.280   1.00 37.57 285 A 1 
ATOM 2205 C CA    . GLY A 1 285 ? -40.318 72.909  6.609   1.00 37.41 285 A 1 
ATOM 2206 C C     . GLY A 1 285 ? -38.786 72.980  6.370   1.00 35.05 285 A 1 
ATOM 2207 O O     . GLY A 1 285 ? -38.277 72.283  5.510   1.00 34.15 285 A 1 
ATOM 2208 N N     . ALA A 1 286 ? -38.011 73.753  7.094   1.00 30.61 286 A 1 
ATOM 2209 C CA    . ALA A 1 286 ? -37.250 74.864  6.525   1.00 32.36 286 A 1 
ATOM 2210 C C     . ALA A 1 286 ? -35.710 74.750  6.342   1.00 30.18 286 A 1 
ATOM 2211 O O     . ALA A 1 286 ? -35.205 74.933  5.244   1.00 28.85 286 A 1 
ATOM 2212 C CB    . ALA A 1 286 ? -37.565 76.087  7.394   1.00 30.21 286 A 1 
ATOM 2213 N N     . SER A 1 287 ? -34.965 74.682  7.419   1.00 44.06 287 A 1 
ATOM 2214 C CA    . SER A 1 287 ? -33.699 75.443  7.572   1.00 46.21 287 A 1 
ATOM 2215 C C     . SER A 1 287 ? -32.411 74.653  7.244   1.00 44.88 287 A 1 
ATOM 2216 O O     . SER A 1 287 ? -32.483 73.466  7.016   1.00 42.60 287 A 1 
ATOM 2217 C CB    . SER A 1 287 ? -33.664 75.966  9.012   1.00 42.43 287 A 1 
ATOM 2218 O OG    . SER A 1 287 ? -33.554 74.912  9.960   1.00 36.35 287 A 1 
ATOM 2219 N N     . ALA A 1 288 ? -31.173 75.170  7.286   1.00 34.64 288 A 1 
ATOM 2220 C CA    . ALA A 1 288 ? -30.627 76.522  7.046   1.00 36.60 288 A 1 
ATOM 2221 C C     . ALA A 1 288 ? -29.100 76.480  6.778   1.00 34.65 288 A 1 
ATOM 2222 O O     . ALA A 1 288 ? -28.649 77.078  5.826   1.00 32.66 288 A 1 
ATOM 2223 C CB    . ALA A 1 288 ? -30.849 77.436  8.258   1.00 34.35 288 A 1 
ATOM 2224 N N     . TYR A 1 289 ? -28.312 75.856  7.656   1.00 32.56 289 A 1 
ATOM 2225 C CA    . TYR A 1 289 ? -26.990 76.418  7.988   1.00 36.55 289 A 1 
ATOM 2226 C C     . TYR A 1 289 ? -25.846 76.197  6.971   1.00 33.50 289 A 1 
ATOM 2227 O O     . TYR A 1 289 ? -25.882 75.314  6.127   1.00 32.34 289 A 1 
ATOM 2228 C CB    . TYR A 1 289 ? -26.587 76.025  9.419   1.00 34.37 289 A 1 
ATOM 2229 C CG    . TYR A 1 289 ? -27.008 77.049  10.458  1.00 34.74 289 A 1 
ATOM 2230 C CD1   . TYR A 1 289 ? -26.180 78.163  10.729  1.00 36.60 289 A 1 
ATOM 2231 C CD2   . TYR A 1 289 ? -28.224 76.912  11.141  1.00 38.28 289 A 1 
ATOM 2232 C CE1   . TYR A 1 289 ? -26.579 79.128  11.675  1.00 35.18 289 A 1 
ATOM 2233 C CE2   . TYR A 1 289 ? -28.633 77.874  12.083  1.00 34.75 289 A 1 
ATOM 2234 C CZ    . TYR A 1 289 ? -27.799 78.985  12.361  1.00 35.46 289 A 1 
ATOM 2235 O OH    . TYR A 1 289 ? -28.187 79.925  13.279  1.00 35.11 289 A 1 
ATOM 2236 N N     . THR A 1 290 ? -24.837 77.046  7.110   1.00 47.86 290 A 1 
ATOM 2237 C CA    . THR A 1 290 ? -24.067 77.719  6.039   1.00 50.07 290 A 1 
ATOM 2238 C C     . THR A 1 290 ? -22.608 77.294  5.824   1.00 49.10 290 A 1 
ATOM 2239 O O     . THR A 1 290 ? -22.118 77.473  4.720   1.00 46.33 290 A 1 
ATOM 2240 C CB    . THR A 1 290 ? -24.016 79.213  6.371   1.00 44.48 290 A 1 
ATOM 2241 O OG1   . THR A 1 290 ? -23.641 79.411  7.728   1.00 42.72 290 A 1 
ATOM 2242 C CG2   . THR A 1 290 ? -25.365 79.907  6.182   1.00 47.61 290 A 1 
ATOM 2243 N N     . ASP A 1 291 ? -21.903 76.946  6.853   1.00 45.84 291 A 1 
ATOM 2244 C CA    . ASP A 1 291 ? -20.516 77.429  7.001   1.00 50.49 291 A 1 
ATOM 2245 C C     . ASP A 1 291 ? -19.442 76.886  6.030   1.00 48.53 291 A 1 
ATOM 2246 O O     . ASP A 1 291 ? -19.594 75.891  5.360   1.00 47.23 291 A 1 
ATOM 2247 C CB    . ASP A 1 291 ? -20.059 77.288  8.471   1.00 45.80 291 A 1 
ATOM 2248 C CG    . ASP A 1 291 ? -20.512 78.447  9.373   1.00 41.08 291 A 1 
ATOM 2249 O OD1   . ASP A 1 291 ? -20.823 79.537  8.834   1.00 40.29 291 A 1 
ATOM 2250 O OD2   . ASP A 1 291 ? -20.507 78.232  10.598  1.00 40.47 291 A 1 
ATOM 2251 N N     . SER A 1 292 ? -18.304 77.553  6.044   1.00 38.03 292 A 1 
ATOM 2252 C CA    . SER A 1 292 ? -17.666 78.317  4.974   1.00 41.04 292 A 1 
ATOM 2253 C C     . SER A 1 292 ? -16.224 77.915  4.619   1.00 39.03 292 A 1 
ATOM 2254 O O     . SER A 1 292 ? -15.797 78.121  3.490   1.00 37.49 292 A 1 
ATOM 2255 C CB    . SER A 1 292 ? -17.634 79.771  5.479   1.00 38.19 292 A 1 
ATOM 2256 O OG    . SER A 1 292 ? -16.799 80.632  4.748   1.00 34.38 292 A 1 
ATOM 2257 N N     . VAL A 1 293 ? -15.423 77.561  5.598   1.00 35.77 293 A 1 
ATOM 2258 C CA    . VAL A 1 293 ? -13.991 77.919  5.684   1.00 41.45 293 A 1 
ATOM 2259 C C     . VAL A 1 293 ? -13.078 77.210  4.661   1.00 39.22 293 A 1 
ATOM 2260 O O     . VAL A 1 293 ? -13.375 76.121  4.221   1.00 38.35 293 A 1 
ATOM 2261 C CB    . VAL A 1 293 ? -13.456 77.695  7.115   1.00 38.78 293 A 1 
ATOM 2262 C CG1   . VAL A 1 293 ? -12.289 78.616  7.434   1.00 37.51 293 A 1 
ATOM 2263 C CG2   . VAL A 1 293 ? -14.475 77.873  8.233   1.00 42.52 293 A 1 
ATOM 2264 N N     . ASN A 1 294 ? -11.889 77.600  4.358   1.00 38.66 294 A 1 
ATOM 2265 C CA    . ASN A 1 294 ? -11.330 78.660  3.522   1.00 40.88 294 A 1 
ATOM 2266 C C     . ASN A 1 294 ? -9.998  78.203  2.864   1.00 37.39 294 A 1 
ATOM 2267 O O     . ASN A 1 294 ? -9.738  78.510  1.731   1.00 36.02 294 A 1 
ATOM 2268 C CB    . ASN A 1 294 ? -11.025 79.912  4.378   1.00 39.67 294 A 1 
ATOM 2269 C CG    . ASN A 1 294 ? -11.407 81.244  3.750   1.00 36.65 294 A 1 
ATOM 2270 O OD1   . ASN A 1 294 ? -11.866 81.349  2.630   1.00 38.82 294 A 1 
ATOM 2271 N ND2   . ASN A 1 294 ? -11.222 82.333  4.474   1.00 40.05 294 A 1 
ATOM 2272 N N     . ASN A 1 295 ? -9.098  77.572  3.611   1.00 38.92 295 A 1 
ATOM 2273 C CA    . ASN A 1 295 ? -7.678  77.956  3.579   1.00 40.64 295 A 1 
ATOM 2274 C C     . ASN A 1 295 ? -6.832  77.499  2.365   1.00 37.77 295 A 1 
ATOM 2275 O O     . ASN A 1 295 ? -7.084  76.483  1.742   1.00 36.10 295 A 1 
ATOM 2276 C CB    . ASN A 1 295 ? -7.006  77.600  4.924   1.00 38.41 295 A 1 
ATOM 2277 C CG    . ASN A 1 295 ? -6.930  78.775  5.879   1.00 35.15 295 A 1 
ATOM 2278 O OD1   . ASN A 1 295 ? -7.117  79.928  5.525   1.00 37.09 295 A 1 
ATOM 2279 N ND2   . ASN A 1 295 ? -6.619  78.526  7.134   1.00 37.93 295 A 1 
ATOM 2280 N N     . SER A 1 296 ? -5.773  78.269  2.112   1.00 33.10 296 A 1 
ATOM 2281 C CA    . SER A 1 296 ? -5.309  78.717  0.788   1.00 35.69 296 A 1 
ATOM 2282 C C     . SER A 1 296 ? -3.861  78.372  0.368   1.00 33.29 296 A 1 
ATOM 2283 O O     . SER A 1 296 ? -3.524  78.516  -0.801  1.00 32.28 296 A 1 
ATOM 2284 C CB    . SER A 1 296 ? -5.425  80.250  0.845   1.00 34.48 296 A 1 
ATOM 2285 O OG    . SER A 1 296 ? -4.892  80.915  -0.258  1.00 32.62 296 A 1 
ATOM 2286 N N     . ILE A 1 297 ? -2.988  78.078  1.291   1.00 28.90 297 A 1 
ATOM 2287 C CA    . ILE A 1 297 ? -1.545  78.429  1.258   1.00 31.86 297 A 1 
ATOM 2288 C C     . ILE A 1 297 ? -0.715  77.602  0.237   1.00 30.79 297 A 1 
ATOM 2289 O O     . ILE A 1 297 ? -1.038  76.459  0.011   1.00 29.19 297 A 1 
ATOM 2290 C CB    . ILE A 1 297 ? -0.965  78.267  2.686   1.00 29.88 297 A 1 
ATOM 2291 C CG1   . ILE A 1 297 ? -1.885  78.841  3.792   1.00 28.88 297 A 1 
ATOM 2292 C CG2   . ILE A 1 297 ? 0.420   78.909  2.823   1.00 33.49 297 A 1 
ATOM 2293 C CD1   . ILE A 1 297 ? -1.412  78.571  5.216   1.00 32.54 297 A 1 
ATOM 2294 N N     . SER A 1 298 ? 0.401   77.994  -0.329  1.00 35.32 298 A 1 
ATOM 2295 C CA    . SER A 1 298 ? 0.842   79.114  -1.169  1.00 36.13 298 A 1 
ATOM 2296 C C     . SER A 1 298 ? 2.028   78.764  -2.101  1.00 34.12 298 A 1 
ATOM 2297 O O     . SER A 1 298 ? 1.791   78.575  -3.287  1.00 32.76 298 A 1 
ATOM 2298 C CB    . SER A 1 298 ? 1.186   80.365  -0.351  1.00 34.80 298 A 1 
ATOM 2299 O OG    . SER A 1 298 ? 2.264   80.113  0.552   1.00 32.46 298 A 1 
ATOM 2300 N N     . PHE A 1 299 ? 3.299   78.805  -1.642  1.00 34.65 299 A 1 
ATOM 2301 C CA    . PHE A 1 299 ? 4.321   79.490  -2.470  1.00 36.32 299 A 1 
ATOM 2302 C C     . PHE A 1 299 ? 5.340   78.715  -3.340  1.00 35.75 299 A 1 
ATOM 2303 O O     . PHE A 1 299 ? 5.220   78.724  -4.560  1.00 33.77 299 A 1 
ATOM 2304 C CB    . PHE A 1 299 ? 5.085   80.496  -1.579  1.00 33.36 299 A 1 
ATOM 2305 C CG    . PHE A 1 299 ? 4.507   81.896  -1.507  1.00 32.66 299 A 1 
ATOM 2306 C CD1   . PHE A 1 299 ? 4.706   82.793  -2.570  1.00 32.82 299 A 1 
ATOM 2307 C CD2   . PHE A 1 299 ? 3.800   82.310  -0.362  1.00 33.73 299 A 1 
ATOM 2308 C CE1   . PHE A 1 299 ? 4.186   84.095  -2.499  1.00 30.33 299 A 1 
ATOM 2309 C CE2   . PHE A 1 299 ? 3.273   83.608  -0.285  1.00 28.62 299 A 1 
ATOM 2310 C CZ    . PHE A 1 299 ? 3.468   84.501  -1.356  1.00 28.61 299 A 1 
ATOM 2311 N N     . SER A 1 300 ? 6.451   78.264  -2.748  1.00 36.21 300 A 1 
ATOM 2312 C CA    . SER A 1 300 ? 7.736   78.812  -3.238  1.00 39.81 300 A 1 
ATOM 2313 C C     . SER A 1 300 ? 8.459   78.061  -4.377  1.00 38.29 300 A 1 
ATOM 2314 O O     . SER A 1 300 ? 8.283   76.871  -4.568  1.00 37.23 300 A 1 
ATOM 2315 C CB    . SER A 1 300 ? 8.699   79.024  -2.067  1.00 37.54 300 A 1 
ATOM 2316 O OG    . SER A 1 300 ? 9.713   79.924  -2.448  1.00 33.94 300 A 1 
ATOM 2317 N N     . MET A 1 301 ? 9.278   78.802  -5.120  1.00 39.07 301 A 1 
ATOM 2318 C CA    . MET A 1 301 ? 9.691   78.583  -6.525  1.00 42.33 301 A 1 
ATOM 2319 C C     . MET A 1 301 ? 11.143  78.106  -6.784  1.00 41.96 301 A 1 
ATOM 2320 O O     . MET A 1 301 ? 11.391  77.522  -7.831  1.00 39.25 301 A 1 
ATOM 2321 C CB    . MET A 1 301 ? 9.552   79.944  -7.247  1.00 39.21 301 A 1 
ATOM 2322 C CG    . MET A 1 301 ? 8.615   79.974  -8.446  1.00 36.56 301 A 1 
ATOM 2323 S SD    . MET A 1 301 ? 8.724   81.564  -9.335  1.00 36.05 301 A 1 
ATOM 2324 C CE    . MET A 1 301 ? 7.448   81.335  -10.576 1.00 33.08 301 A 1 
ATOM 2325 N N     . GLU A 1 302 ? 12.068  78.502  -5.961  1.00 33.18 302 A 1 
ATOM 2326 C CA    . GLU A 1 302 ? 13.511  78.636  -6.294  1.00 37.63 302 A 1 
ATOM 2327 C C     . GLU A 1 302 ? 14.238  77.326  -6.679  1.00 36.35 302 A 1 
ATOM 2328 O O     . GLU A 1 302 ? 13.728  76.244  -6.408  1.00 34.19 302 A 1 
ATOM 2329 C CB    . GLU A 1 302 ? 14.217  79.239  -5.068  1.00 34.14 302 A 1 
ATOM 2330 C CG    . GLU A 1 302 ? 14.124  80.769  -4.955  1.00 32.33 302 A 1 
ATOM 2331 C CD    . GLU A 1 302 ? 15.062  81.325  -3.882  1.00 31.72 302 A 1 
ATOM 2332 O OE1   . GLU A 1 302 ? 15.443  82.508  -4.028  1.00 30.60 302 A 1 
ATOM 2333 O OE2   . GLU A 1 302 ? 15.408  80.581  -2.938  1.00 30.39 302 A 1 
ATOM 2334 N N     . ALA A 1 303 ? 15.450  77.260  -7.197  1.00 34.66 303 A 1 
ATOM 2335 C CA    . ALA A 1 303 ? 16.336  78.086  -8.026  1.00 36.30 303 A 1 
ATOM 2336 C C     . ALA A 1 303 ? 17.326  77.115  -8.737  1.00 34.27 303 A 1 
ATOM 2337 O O     . ALA A 1 303 ? 17.019  75.946  -8.920  1.00 32.89 303 A 1 
ATOM 2338 C CB    . ALA A 1 303 ? 17.083  79.120  -7.170  1.00 34.61 303 A 1 
ATOM 2339 N N     . GLY A 1 304 ? 18.512  77.599  -9.158  1.00 36.35 304 A 1 
ATOM 2340 C CA    . GLY A 1 304 ? 19.068  77.175  -10.426 1.00 37.76 304 A 1 
ATOM 2341 C C     . GLY A 1 304 ? 20.461  76.566  -10.602 1.00 35.66 304 A 1 
ATOM 2342 O O     . GLY A 1 304 ? 20.935  76.663  -11.735 1.00 34.23 304 A 1 
ATOM 2343 N N     . ILE A 1 305 ? 21.164  76.027  -9.602  1.00 30.19 305 A 1 
ATOM 2344 C CA    . ILE A 1 305 ? 22.630  75.890  -9.762  1.00 34.06 305 A 1 
ATOM 2345 C C     . ILE A 1 305 ? 23.009  74.779  -10.758 1.00 32.07 305 A 1 
ATOM 2346 O O     . ILE A 1 305 ? 22.519  73.656  -10.698 1.00 30.23 305 A 1 
ATOM 2347 C CB    . ILE A 1 305 ? 23.357  75.799  -8.412  1.00 32.06 305 A 1 
ATOM 2348 C CG1   . ILE A 1 305 ? 23.075  77.074  -7.581  1.00 30.28 305 A 1 
ATOM 2349 C CG2   . ILE A 1 305 ? 24.883  75.638  -8.618  1.00 33.18 305 A 1 
ATOM 2350 C CD1   . ILE A 1 305 ? 23.685  77.077  -6.181  1.00 32.07 305 A 1 
ATOM 2351 N N     . VAL A 1 306 ? 23.945  75.124  -11.639 1.00 34.11 306 A 1 
ATOM 2352 C CA    . VAL A 1 306 ? 24.234  74.507  -12.960 1.00 37.80 306 A 1 
ATOM 2353 C C     . VAL A 1 306 ? 25.255  73.335  -13.006 1.00 34.42 306 A 1 
ATOM 2354 O O     . VAL A 1 306 ? 25.273  72.653  -14.033 1.00 33.07 306 A 1 
ATOM 2355 C CB    . VAL A 1 306 ? 24.710  75.641  -13.902 1.00 36.00 306 A 1 
ATOM 2356 C CG1   . VAL A 1 306 ? 25.022  75.222  -15.345 1.00 33.67 306 A 1 
ATOM 2357 C CG2   . VAL A 1 306 ? 23.691  76.785  -14.002 1.00 38.09 306 A 1 
ATOM 2358 N N     . PRO A 1 307 ? 26.152  73.131  -12.077 1.00 37.42 307 A 1 
ATOM 2359 C CA    . PRO A 1 307 ? 27.588  72.993  -12.355 1.00 39.86 307 A 1 
ATOM 2360 C C     . PRO A 1 307 ? 28.055  71.756  -13.170 1.00 38.34 307 A 1 
ATOM 2361 O O     . PRO A 1 307 ? 27.288  70.940  -13.646 1.00 35.62 307 A 1 
ATOM 2362 C CB    . PRO A 1 307 ? 28.274  73.095  -10.991 1.00 36.54 307 A 1 
ATOM 2363 C CG    . PRO A 1 307 ? 27.252  72.472  -10.057 1.00 36.20 307 A 1 
ATOM 2364 C CD    . PRO A 1 307 ? 25.939  72.987  -10.648 1.00 41.16 307 A 1 
ATOM 2365 N N     . ASP A 1 308 ? 29.328  71.707  -13.310 1.00 47.77 308 A 1 
ATOM 2366 C CA    . ASP A 1 308 ? 30.202  71.499  -14.457 1.00 50.26 308 A 1 
ATOM 2367 C C     . ASP A 1 308 ? 30.420  70.042  -14.944 1.00 48.25 308 A 1 
ATOM 2368 O O     . ASP A 1 308 ? 30.148  69.053  -14.280 1.00 45.11 308 A 1 
ATOM 2369 C CB    . ASP A 1 308 ? 31.529  72.196  -14.092 1.00 45.51 308 A 1 
ATOM 2370 C CG    . ASP A 1 308 ? 32.442  72.552  -15.264 1.00 40.02 308 A 1 
ATOM 2371 O OD1   . ASP A 1 308 ? 31.998  72.423  -16.429 1.00 39.51 308 A 1 
ATOM 2372 O OD2   . ASP A 1 308 ? 33.593  72.921  -14.972 1.00 39.89 308 A 1 
ATOM 2373 N N     . ASN A 1 309 ? 30.979  69.944  -16.129 1.00 41.02 309 A 1 
ATOM 2374 C CA    . ASN A 1 309 ? 30.893  68.883  -17.137 1.00 42.74 309 A 1 
ATOM 2375 C C     . ASN A 1 309 ? 31.920  67.739  -17.061 1.00 38.54 309 A 1 
ATOM 2376 O O     . ASN A 1 309 ? 31.921  66.892  -17.956 1.00 36.16 309 A 1 
ATOM 2377 C CB    . ASN A 1 309 ? 31.036  69.575  -18.502 1.00 39.72 309 A 1 
ATOM 2378 C CG    . ASN A 1 309 ? 29.774  69.670  -19.331 1.00 36.12 309 A 1 
ATOM 2379 O OD1   . ASN A 1 309 ? 28.853  68.901  -19.238 1.00 37.33 309 A 1 
ATOM 2380 N ND2   . ASN A 1 309 ? 29.730  70.617  -20.237 1.00 38.59 309 A 1 
ATOM 2381 N N     . THR A 1 310 ? 32.902  67.741  -16.173 1.00 42.09 310 A 1 
ATOM 2382 C CA    . THR A 1 310 ? 34.234  67.211  -16.510 1.00 44.93 310 A 1 
ATOM 2383 C C     . THR A 1 310 ? 34.238  65.720  -16.883 1.00 43.08 310 A 1 
ATOM 2384 O O     . THR A 1 310 ? 33.864  64.848  -16.093 1.00 40.62 310 A 1 
ATOM 2385 C CB    . THR A 1 310 ? 35.281  67.511  -15.435 1.00 39.62 310 A 1 
ATOM 2386 O OG1   . THR A 1 310 ? 35.119  68.816  -14.943 1.00 35.16 310 A 1 
ATOM 2387 C CG2   . THR A 1 310 ? 36.694  67.427  -15.997 1.00 38.03 310 A 1 
ATOM 2388 N N     . VAL A 1 311 ? 34.759  65.450  -18.084 1.00 31.68 311 A 1 
ATOM 2389 C CA    . VAL A 1 311 ? 34.495  64.233  -18.898 1.00 36.27 311 A 1 
ATOM 2390 C C     . VAL A 1 311 ? 35.374  63.010  -18.568 1.00 34.48 311 A 1 
ATOM 2391 O O     . VAL A 1 311 ? 35.421  62.082  -19.366 1.00 32.46 311 A 1 
ATOM 2392 C CB    . VAL A 1 311 ? 34.629  64.591  -20.395 1.00 33.58 311 A 1 
ATOM 2393 C CG1   . VAL A 1 311 ? 34.037  63.540  -21.356 1.00 31.53 311 A 1 
ATOM 2394 C CG2   . VAL A 1 311 ? 33.951  65.911  -20.762 1.00 36.34 311 A 1 
ATOM 2395 N N     . GLN A 1 312 ? 36.154  63.007  -17.501 1.00 46.38 312 A 1 
ATOM 2396 C CA    . GLN A 1 312 ? 37.365  62.179  -17.443 1.00 47.50 312 A 1 
ATOM 2397 C C     . GLN A 1 312 ? 37.137  60.713  -17.843 1.00 46.73 312 A 1 
ATOM 2398 O O     . GLN A 1 312 ? 36.303  59.987  -17.290 1.00 45.05 312 A 1 
ATOM 2399 C CB    . GLN A 1 312 ? 38.084  62.285  -16.096 1.00 43.16 312 A 1 
ATOM 2400 C CG    . GLN A 1 312 ? 39.053  63.480  -16.065 1.00 40.60 312 A 1 
ATOM 2401 C CD    . GLN A 1 312 ? 40.014  63.448  -14.875 1.00 38.65 312 A 1 
ATOM 2402 O OE1   . GLN A 1 312 ? 39.958  62.616  -13.997 1.00 37.89 312 A 1 
ATOM 2403 N NE2   . GLN A 1 312 ? 40.952  64.365  -14.827 1.00 35.90 312 A 1 
ATOM 2404 N N     . SER A 1 313 ? 37.967  60.303  -18.797 1.00 35.35 313 A 1 
ATOM 2405 C CA    . SER A 1 313 ? 37.769  59.140  -19.669 1.00 37.54 313 A 1 
ATOM 2406 C C     . SER A 1 313 ? 38.221  57.793  -19.100 1.00 35.72 313 A 1 
ATOM 2407 O O     . SER A 1 313 ? 38.528  56.894  -19.883 1.00 34.08 313 A 1 
ATOM 2408 C CB    . SER A 1 313 ? 38.520  59.410  -20.969 1.00 34.89 313 A 1 
ATOM 2409 O OG    . SER A 1 313 ? 39.914  59.457  -20.721 1.00 32.90 313 A 1 
ATOM 2410 N N     . SER A 1 314 ? 38.431  57.692  -17.798 1.00 35.89 314 A 1 
ATOM 2411 C CA    . SER A 1 314 ? 39.242  56.602  -17.260 1.00 38.96 314 A 1 
ATOM 2412 C C     . SER A 1 314 ? 38.717  55.245  -17.726 1.00 35.91 314 A 1 
ATOM 2413 O O     . SER A 1 314 ? 37.567  54.881  -17.489 1.00 34.35 314 A 1 
ATOM 2414 C CB    . SER A 1 314 ? 39.363  56.667  -15.735 1.00 35.91 314 A 1 
ATOM 2415 O OG    . SER A 1 314 ? 38.093  56.630  -15.119 1.00 34.73 314 A 1 
ATOM 2416 N N     . ILE A 1 315 ? 39.623  54.520  -18.410 1.00 39.48 315 A 1 
ATOM 2417 C CA    . ILE A 1 315 ? 39.379  53.213  -19.033 1.00 41.92 315 A 1 
ATOM 2418 C C     . ILE A 1 315 ? 39.231  52.178  -17.903 1.00 40.12 315 A 1 
ATOM 2419 O O     . ILE A 1 315 ? 40.169  51.444  -17.589 1.00 37.87 315 A 1 
ATOM 2420 C CB    . ILE A 1 315 ? 40.507  52.871  -20.027 1.00 37.70 315 A 1 
ATOM 2421 C CG1   . ILE A 1 315 ? 40.705  53.994  -21.080 1.00 35.95 315 A 1 
ATOM 2422 C CG2   . ILE A 1 315 ? 40.245  51.525  -20.738 1.00 37.61 315 A 1 
ATOM 2423 C CD1   . ILE A 1 315 ? 41.969  53.846  -21.931 1.00 35.03 315 A 1 
ATOM 2424 N N     . LEU A 1 316 ? 38.080  52.194  -17.231 1.00 46.33 316 A 1 
ATOM 2425 C CA    . LEU A 1 316 ? 37.793  51.183  -16.224 1.00 48.24 316 A 1 
ATOM 2426 C C     . LEU A 1 316 ? 37.808  49.825  -16.907 1.00 46.12 316 A 1 
ATOM 2427 O O     . LEU A 1 316 ? 37.018  49.559  -17.810 1.00 43.02 316 A 1 
ATOM 2428 C CB    . LEU A 1 316 ? 36.465  51.489  -15.514 1.00 42.99 316 A 1 
ATOM 2429 C CG    . LEU A 1 316 ? 36.584  52.560  -14.409 1.00 39.25 316 A 1 
ATOM 2430 C CD1   . LEU A 1 316 ? 35.194  52.968  -13.920 1.00 38.86 316 A 1 
ATOM 2431 C CD2   . LEU A 1 316 ? 37.386  52.051  -13.195 1.00 41.14 316 A 1 
ATOM 2432 N N     . ARG A 1 317 ? 38.737  48.967  -16.489 1.00 42.30 317 A 1 
ATOM 2433 C CA    . ARG A 1 317 ? 38.812  47.573  -16.933 1.00 44.14 317 A 1 
ATOM 2434 C C     . ARG A 1 317 ? 37.427  46.945  -16.726 1.00 41.47 317 A 1 
ATOM 2435 O O     . ARG A 1 317 ? 36.846  47.140  -15.658 1.00 38.91 317 A 1 
ATOM 2436 C CB    . ARG A 1 317 ? 39.854  46.789  -16.121 1.00 40.09 317 A 1 
ATOM 2437 C CG    . ARG A 1 317 ? 41.283  46.964  -16.667 1.00 36.40 317 A 1 
ATOM 2438 C CD    . ARG A 1 317 ? 42.266  46.109  -15.857 1.00 34.08 317 A 1 
ATOM 2439 N NE    . ARG A 1 317 ? 43.603  46.074  -16.481 1.00 30.90 317 A 1 
ATOM 2440 C CZ    . ARG A 1 317 ? 44.687  45.466  -16.006 1.00 28.20 317 A 1 
ATOM 2441 N NH1   . ARG A 1 317 ? 44.660  44.856  -14.847 1.00 27.24 317 A 1 
ATOM 2442 N NH2   . ARG A 1 317 ? 45.792  45.462  -16.673 1.00 26.32 317 A 1 
ATOM 2443 N N     . PRO A 1 318 ? 36.919  46.175  -17.697 1.00 36.72 318 A 1 
ATOM 2444 C CA    . PRO A 1 318 ? 35.644  45.490  -17.562 1.00 39.38 318 A 1 
ATOM 2445 C C     . PRO A 1 318 ? 35.759  44.531  -16.381 1.00 38.52 318 A 1 
ATOM 2446 O O     . PRO A 1 318 ? 36.417  43.493  -16.468 1.00 37.02 318 A 1 
ATOM 2447 C CB    . PRO A 1 318 ? 35.386  44.796  -18.907 1.00 35.49 318 A 1 
ATOM 2448 C CG    . PRO A 1 318 ? 36.794  44.552  -19.473 1.00 34.25 318 A 1 
ATOM 2449 C CD    . PRO A 1 318 ? 37.578  45.775  -18.934 1.00 39.39 318 A 1 
ATOM 2450 N N     . ALA A 1 319 ? 35.231  44.947  -15.244 1.00 34.17 319 A 1 
ATOM 2451 C CA    . ALA A 1 319 ? 35.173  44.094  -14.069 1.00 37.11 319 A 1 
ATOM 2452 C C     . ALA A 1 319 ? 34.436  42.811  -14.452 1.00 35.56 319 A 1 
ATOM 2453 O O     . ALA A 1 319 ? 33.499  42.828  -15.253 1.00 33.99 319 A 1 
ATOM 2454 C CB    . ALA A 1 319 ? 34.507  44.842  -12.920 1.00 33.69 319 A 1 
ATOM 2455 N N     . GLY A 1 320 ? 34.917  41.696  -13.925 1.00 35.45 320 A 1 
ATOM 2456 C CA    . GLY A 1 320 ? 34.393  40.380  -14.257 1.00 36.92 320 A 1 
ATOM 2457 C C     . GLY A 1 320 ? 32.876  40.371  -14.118 1.00 36.37 320 A 1 
ATOM 2458 O O     . GLY A 1 320 ? 32.334  40.870  -13.138 1.00 33.59 320 A 1 
ATOM 2459 N N     . ALA A 1 321 ? 32.245  39.816  -15.134 1.00 35.11 321 A 1 
ATOM 2460 C CA    . ALA A 1 321 ? 30.802  39.625  -15.124 1.00 36.94 321 A 1 
ATOM 2461 C C     . ALA A 1 321 ? 30.448  38.787  -13.894 1.00 35.56 321 A 1 
ATOM 2462 O O     . ALA A 1 321 ? 30.591  37.570  -13.904 1.00 34.64 321 A 1 
ATOM 2463 C CB    . ALA A 1 321 ? 30.377  38.961  -16.437 1.00 34.29 321 A 1 
ATOM 2464 N N     . ILE A 1 322 ? 30.072  39.464  -12.807 1.00 33.25 322 A 1 
ATOM 2465 C CA    . ILE A 1 322 ? 29.480  38.807  -11.661 1.00 35.56 322 A 1 
ATOM 2466 C C     . ILE A 1 322 ? 28.259  38.120  -12.234 1.00 35.47 322 A 1 
ATOM 2467 O O     . ILE A 1 322 ? 27.357  38.777  -12.744 1.00 33.68 322 A 1 
ATOM 2468 C CB    . ILE A 1 322 ? 29.132  39.797  -10.536 1.00 32.25 322 A 1 
ATOM 2469 C CG1   . ILE A 1 322 ? 30.407  40.513  -10.031 1.00 30.30 322 A 1 
ATOM 2470 C CG2   . ILE A 1 322 ? 28.433  39.069  -9.376  1.00 33.19 322 A 1 
ATOM 2471 C CD1   . ILE A 1 322 ? 30.150  41.639  -9.021  1.00 32.15 322 A 1 
ATOM 2472 N N     . GLY A 1 323 ? 28.259  36.787  -12.207 1.00 37.15 323 A 1 
ATOM 2473 C CA    . GLY A 1 323 ? 27.123  35.971  -12.601 1.00 38.42 323 A 1 
ATOM 2474 C C     . GLY A 1 323 ? 25.975  36.175  -11.613 1.00 37.22 323 A 1 
ATOM 2475 O O     . GLY A 1 323 ? 25.681  35.281  -10.822 1.00 35.99 323 A 1 
ATOM 2476 N N     . LEU A 1 324 ? 25.368  37.360  -11.656 1.00 36.84 324 A 1 
ATOM 2477 C CA    . LEU A 1 324 ? 24.198  37.757  -10.869 1.00 37.95 324 A 1 
ATOM 2478 C C     . LEU A 1 324 ? 22.982  36.876  -11.150 1.00 37.67 324 A 1 
ATOM 2479 O O     . LEU A 1 324 ? 22.060  36.847  -10.339 1.00 34.67 324 A 1 
ATOM 2480 C CB    . LEU A 1 324 ? 23.850  39.227  -11.188 1.00 32.65 324 A 1 
ATOM 2481 C CG    . LEU A 1 324 ? 24.478  40.240  -10.230 1.00 29.35 324 A 1 
ATOM 2482 C CD1   . LEU A 1 324 ? 24.363  41.650  -10.821 1.00 29.71 324 A 1 
ATOM 2483 C CD2   . LEU A 1 324 ? 23.765  40.234  -8.875  1.00 32.80 324 A 1 
ATOM 2484 N N     . PHE A 1 325 ? 22.963  36.139  -12.267 1.00 39.32 325 A 1 
ATOM 2485 C CA    . PHE A 1 325 ? 21.932  35.139  -12.565 1.00 40.40 325 A 1 
ATOM 2486 C C     . PHE A 1 325 ? 22.115  33.839  -11.772 1.00 40.70 325 A 1 
ATOM 2487 O O     . PHE A 1 325 ? 21.568  32.798  -12.163 1.00 37.50 325 A 1 
ATOM 2488 C CB    . PHE A 1 325 ? 21.827  34.893  -14.066 1.00 35.35 325 A 1 
ATOM 2489 C CG    . PHE A 1 325 ? 21.354  36.092  -14.846 1.00 33.24 325 A 1 
ATOM 2490 C CD1   . PHE A 1 325 ? 19.994  36.442  -14.842 1.00 32.64 325 A 1 
ATOM 2491 C CD2   . PHE A 1 325 ? 22.274  36.862  -15.577 1.00 32.87 325 A 1 
ATOM 2492 C CE1   . PHE A 1 325 ? 19.555  37.541  -15.585 1.00 30.46 325 A 1 
ATOM 2493 C CE2   . PHE A 1 325 ? 21.832  37.969  -16.317 1.00 29.42 325 A 1 
ATOM 2494 C CZ    . PHE A 1 325 ? 20.473  38.305  -16.321 1.00 32.12 325 A 1 
ATOM 2495 N N     . SER A 1 326 ? 22.804  33.890  -10.634 1.00 31.71 326 A 1 
ATOM 2496 C CA    . SER A 1 326 ? 22.368  33.098  -9.493  1.00 33.96 326 A 1 
ATOM 2497 C C     . SER A 1 326 ? 21.039  33.682  -9.008  1.00 33.64 326 A 1 
ATOM 2498 O O     . SER A 1 326 ? 20.942  34.181  -7.886  1.00 31.98 326 A 1 
ATOM 2499 C CB    . SER A 1 326 ? 23.413  33.062  -8.393  1.00 31.12 326 A 1 
ATOM 2500 O OG    . SER A 1 326 ? 22.974  32.298  -7.311  1.00 29.15 326 A 1 
ATOM 2501 N N     . SER A 1 327 ? 20.011  33.695  -9.889  1.00 35.56 327 A 1 
ATOM 2502 C CA    . SER A 1 327 ? 18.650  33.690  -9.395  1.00 36.34 327 A 1 
ATOM 2503 C C     . SER A 1 327 ? 18.668  32.593  -8.335  1.00 35.73 327 A 1 
ATOM 2504 O O     . SER A 1 327 ? 19.072  31.473  -8.667  1.00 33.29 327 A 1 
ATOM 2505 C CB    . SER A 1 327 ? 17.640  33.359  -10.502 1.00 32.84 327 A 1 
ATOM 2506 O OG    . SER A 1 327 ? 17.961  32.159  -11.179 1.00 31.36 327 A 1 
ATOM 2507 N N     . PRO A 1 328 ? 18.359  32.909  -7.055  1.00 34.34 328 A 1 
ATOM 2508 C CA    . PRO A 1 328 ? 18.159  31.852  -6.110  1.00 35.02 328 A 1 
ATOM 2509 C C     . PRO A 1 328 ? 17.032  31.023  -6.725  1.00 35.05 328 A 1 
ATOM 2510 O O     . PRO A 1 328 ? 15.877  31.440  -6.714  1.00 33.59 328 A 1 
ATOM 2511 C CB    . PRO A 1 328 ? 17.784  32.536  -4.791  1.00 31.34 328 A 1 
ATOM 2512 C CG    . PRO A 1 328 ? 17.166  33.853  -5.229  1.00 30.46 328 A 1 
ATOM 2513 C CD    . PRO A 1 328 ? 17.893  34.174  -6.540  1.00 35.13 328 A 1 
ATOM 2514 N N     . SER A 1 329 ? 17.424  29.944  -7.415  1.00 31.37 329 A 1 
ATOM 2515 C CA    . SER A 1 329 ? 16.495  28.897  -7.740  1.00 31.97 329 A 1 
ATOM 2516 C C     . SER A 1 329 ? 15.934  28.578  -6.368  1.00 31.59 329 A 1 
ATOM 2517 O O     . SER A 1 329 ? 16.635  28.034  -5.519  1.00 30.13 329 A 1 
ATOM 2518 C CB    . SER A 1 329 ? 17.187  27.687  -8.368  1.00 29.33 329 A 1 
ATOM 2519 O OG    . SER A 1 329 ? 16.270  26.647  -8.550  1.00 27.10 329 A 1 
ATOM 2520 N N     . LEU A 1 330 ? 14.716  29.052  -6.129  1.00 40.11 330 A 1 
ATOM 2521 C CA    . LEU A 1 330 ? 13.865  28.519  -5.094  1.00 39.38 330 A 1 
ATOM 2522 C C     . LEU A 1 330 ? 13.673  27.057  -5.498  1.00 39.64 330 A 1 
ATOM 2523 O O     . LEU A 1 330 ? 12.636  26.672  -6.040  1.00 36.85 330 A 1 
ATOM 2524 C CB    . LEU A 1 330 ? 12.544  29.305  -5.031  1.00 34.61 330 A 1 
ATOM 2525 C CG    . LEU A 1 330 ? 12.631  30.682  -4.357  1.00 30.74 330 A 1 
ATOM 2526 C CD1   . LEU A 1 330 ? 11.378  31.506  -4.662  1.00 31.52 330 A 1 
ATOM 2527 C CD2   . LEU A 1 330 ? 12.744  30.547  -2.833  1.00 33.93 330 A 1 
ATOM 2528 N N     . GLN A 1 331 ? 14.724  26.268  -5.324  1.00 41.49 331 A 1 
ATOM 2529 C CA    . GLN A 1 331 ? 14.645  24.835  -5.160  1.00 42.15 331 A 1 
ATOM 2530 C C     . GLN A 1 331 ? 13.728  24.689  -3.956  1.00 42.10 331 A 1 
ATOM 2531 O O     . GLN A 1 331 ? 14.172  24.693  -2.814  1.00 41.43 331 A 1 
ATOM 2532 C CB    . GLN A 1 331 ? 16.022  24.203  -4.910  1.00 39.68 331 A 1 
ATOM 2533 C CG    . GLN A 1 331 ? 16.888  24.099  -6.166  1.00 35.87 331 A 1 
ATOM 2534 C CD    . GLN A 1 331 ? 18.186  23.329  -5.927  1.00 33.24 331 A 1 
ATOM 2535 O OE1   . GLN A 1 331 ? 18.634  23.107  -4.819  1.00 30.15 331 A 1 
ATOM 2536 N NE2   . GLN A 1 331 ? 18.860  22.895  -6.970  1.00 29.69 331 A 1 
ATOM 2537 N N     . THR A 1 332 ? 12.427  24.729  -4.228  1.00 51.53 332 A 1 
ATOM 2538 C CA    . THR A 1 332 ? 11.428  24.333  -3.257  1.00 53.22 332 A 1 
ATOM 2539 C C     . THR A 1 332 ? 11.924  22.979  -2.766  1.00 55.48 332 A 1 
ATOM 2540 O O     . THR A 1 332 ? 12.001  22.058  -3.591  1.00 52.14 332 A 1 
ATOM 2541 C CB    . THR A 1 332 ? 10.042  24.196  -3.902  1.00 47.22 332 A 1 
ATOM 2542 O OG1   . THR A 1 332 ? 10.127  23.692  -5.220  1.00 41.76 332 A 1 
ATOM 2543 C CG2   . THR A 1 332 ? 9.339   25.543  -3.980  1.00 41.23 332 A 1 
ATOM 2544 N N     . PRO A 1 333 ? 12.419  22.905  -1.527  1.00 49.24 333 A 1 
ATOM 2545 C CA    . PRO A 1 333 ? 13.139  21.730  -1.082  1.00 48.09 333 A 1 
ATOM 2546 C C     . PRO A 1 333 ? 12.242  20.523  -1.362  1.00 50.71 333 A 1 
ATOM 2547 O O     . PRO A 1 333 ? 11.048  20.555  -1.037  1.00 50.40 333 A 1 
ATOM 2548 C CB    . PRO A 1 333 ? 13.445  21.961  0.402   1.00 42.48 333 A 1 
ATOM 2549 C CG    . PRO A 1 333 ? 12.515  23.110  0.804   1.00 40.51 333 A 1 
ATOM 2550 C CD    . PRO A 1 333 ? 12.317  23.887  -0.485  1.00 43.36 333 A 1 
ATOM 2551 N N     . LEU A 1 334 ? 12.783  19.530  -2.067  1.00 68.03 334 A 1 
ATOM 2552 C CA    . LEU A 1 334 ? 12.012  18.366  -2.522  1.00 68.72 334 A 1 
ATOM 2553 C C     . LEU A 1 334 ? 11.284  17.723  -1.347  1.00 73.69 334 A 1 
ATOM 2554 O O     . LEU A 1 334 ? 10.133  17.317  -1.466  1.00 68.39 334 A 1 
ATOM 2555 C CB    . LEU A 1 334 ? 12.956  17.355  -3.200  1.00 59.87 334 A 1 
ATOM 2556 C CG    . LEU A 1 334 ? 13.365  17.753  -4.625  1.00 52.76 334 A 1 
ATOM 2557 C CD1   . LEU A 1 334 ? 14.553  16.913  -5.086  1.00 49.19 334 A 1 
ATOM 2558 C CD2   . LEU A 1 334 ? 12.210  17.535  -5.621  1.00 49.04 334 A 1 
ATOM 2559 N N     . HIS A 1 335 ? 11.930  17.773  -0.182  1.00 75.96 335 A 1 
ATOM 2560 C CA    . HIS A 1 335 ? 11.374  17.368  1.100   1.00 80.19 335 A 1 
ATOM 2561 C C     . HIS A 1 335 ? 10.672  18.527  1.812   1.00 83.19 335 A 1 
ATOM 2562 O O     . HIS A 1 335 ? 11.047  19.691  1.681   1.00 76.85 335 A 1 
ATOM 2563 C CB    . HIS A 1 335 ? 12.492  16.796  1.966   1.00 69.57 335 A 1 
ATOM 2564 C CG    . HIS A 1 335 ? 13.027  15.529  1.385   1.00 62.29 335 A 1 
ATOM 2565 N ND1   . HIS A 1 335 ? 12.720  14.263  1.844   1.00 55.00 335 A 1 
ATOM 2566 C CD2   . HIS A 1 335 ? 13.864  15.399  0.320   1.00 53.57 335 A 1 
ATOM 2567 C CE1   . HIS A 1 335 ? 13.378  13.391  1.067   1.00 49.61 335 A 1 
ATOM 2568 N NE2   . HIS A 1 335 ? 14.073  14.052  0.129   1.00 52.93 335 A 1 
ATOM 2569 N N     . PHE A 1 336 ? 9.654   18.213  2.610   1.00 77.56 336 A 1 
ATOM 2570 C CA    . PHE A 1 336 ? 9.208   19.147  3.630   1.00 80.56 336 A 1 
ATOM 2571 C C     . PHE A 1 336 ? 10.352  19.416  4.621   1.00 82.79 336 A 1 
ATOM 2572 O O     . PHE A 1 336 ? 11.151  18.529  4.929   1.00 79.81 336 A 1 
ATOM 2573 C CB    . PHE A 1 336 ? 7.969   18.610  4.364   1.00 74.41 336 A 1 
ATOM 2574 C CG    . PHE A 1 336 ? 6.683   18.728  3.580   1.00 76.02 336 A 1 
ATOM 2575 C CD1   . PHE A 1 336 ? 6.213   19.984  3.188   1.00 73.65 336 A 1 
ATOM 2576 C CD2   . PHE A 1 336 ? 5.926   17.586  3.249   1.00 70.70 336 A 1 
ATOM 2577 C CE1   . PHE A 1 336 ? 5.023   20.115  2.451   1.00 66.86 336 A 1 
ATOM 2578 C CE2   . PHE A 1 336 ? 4.732   17.708  2.521   1.00 69.52 336 A 1 
ATOM 2579 C CZ    . PHE A 1 336 ? 4.283   18.971  2.113   1.00 71.02 336 A 1 
ATOM 2580 N N     . SER A 1 337 ? 10.420  20.652  5.155   1.00 80.34 337 A 1 
ATOM 2581 C CA    . SER A 1 337 ? 11.275  20.909  6.312   1.00 82.39 337 A 1 
ATOM 2582 C C     . SER A 1 337 ? 10.863  19.998  7.476   1.00 84.11 337 A 1 
ATOM 2583 O O     . SER A 1 337 ? 9.714   19.564  7.556   1.00 78.85 337 A 1 
ATOM 2584 C CB    . SER A 1 337 ? 11.201  22.384  6.717   1.00 75.15 337 A 1 
ATOM 2585 O OG    . SER A 1 337 ? 9.924   22.719  7.195   1.00 65.36 337 A 1 
ATOM 2586 N N     . SER A 1 338 ? 11.772  19.734  8.403   1.00 85.21 338 A 1 
ATOM 2587 C CA    . SER A 1 338 ? 11.484  18.872  9.563   1.00 87.05 338 A 1 
ATOM 2588 C C     . SER A 1 338 ? 10.196  19.294  10.294  1.00 88.45 338 A 1 
ATOM 2589 O O     . SER A 1 338 ? 9.330   18.465  10.559  1.00 85.03 338 A 1 
ATOM 2590 C CB    . SER A 1 338 ? 12.683  18.879  10.516  1.00 81.32 338 A 1 
ATOM 2591 O OG    . SER A 1 338 ? 12.432  18.050  11.630  1.00 67.79 338 A 1 
ATOM 2592 N N     . LYS A 1 339 ? 10.020  20.615  10.510  1.00 91.12 339 A 1 
ATOM 2593 C CA    . LYS A 1 339 ? 8.814   21.165  11.143  1.00 91.77 339 A 1 
ATOM 2594 C C     . LYS A 1 339 ? 7.547   20.959  10.307  1.00 92.99 339 A 1 
ATOM 2595 O O     . LYS A 1 339 ? 6.492   20.633  10.838  1.00 90.15 339 A 1 
ATOM 2596 C CB    . LYS A 1 339 ? 8.998   22.663  11.430  1.00 89.09 339 A 1 
ATOM 2597 C CG    . LYS A 1 339 ? 10.041  22.930  12.517  1.00 77.14 339 A 1 
ATOM 2598 C CD    . LYS A 1 339 ? 10.091  24.432  12.859  1.00 72.48 339 A 1 
ATOM 2599 C CE    . LYS A 1 339 ? 11.089  24.672  13.983  1.00 61.83 339 A 1 
ATOM 2600 N NZ    . LYS A 1 339 ? 11.142  26.092  14.404  1.00 53.99 339 A 1 
ATOM 2601 N N     . GLU A 1 340 ? 7.625   21.160  8.983   1.00 92.02 340 A 1 
ATOM 2602 C CA    . GLU A 1 340 ? 6.486   20.932  8.100   1.00 92.62 340 A 1 
ATOM 2603 C C     . GLU A 1 340 ? 6.111   19.451  8.064   1.00 93.66 340 A 1 
ATOM 2604 O O     . GLU A 1 340 ? 4.929   19.111  8.138   1.00 91.31 340 A 1 
ATOM 2605 C CB    . GLU A 1 340 ? 6.782   21.398  6.674   1.00 89.79 340 A 1 
ATOM 2606 C CG    . GLU A 1 340 ? 6.795   22.922  6.505   1.00 77.15 340 A 1 
ATOM 2607 C CD    . GLU A 1 340 ? 7.262   23.302  5.095   1.00 71.28 340 A 1 
ATOM 2608 O OE1   . GLU A 1 340 ? 6.682   24.250  4.521   1.00 63.78 340 A 1 
ATOM 2609 O OE2   . GLU A 1 340 ? 8.182   22.635  4.576   1.00 64.46 340 A 1 
ATOM 2610 N N     . ARG A 1 341 ? 7.109   18.556  7.982   1.00 90.73 341 A 1 
ATOM 2611 C CA    . ARG A 1 341 ? 6.888   17.108  7.979   1.00 91.96 341 A 1 
ATOM 2612 C C     . ARG A 1 341 ? 6.223   16.659  9.281   1.00 93.14 341 A 1 
ATOM 2613 O O     . ARG A 1 341 ? 5.226   15.948  9.220   1.00 91.28 341 A 1 
ATOM 2614 C CB    . ARG A 1 341 ? 8.210   16.382  7.718   1.00 89.83 341 A 1 
ATOM 2615 C CG    . ARG A 1 341 ? 7.994   14.880  7.526   1.00 86.33 341 A 1 
ATOM 2616 C CD    . ARG A 1 341 ? 9.293   14.191  7.083   1.00 84.41 341 A 1 
ATOM 2617 N NE    . ARG A 1 341 ? 9.112   12.731  7.013   1.00 83.54 341 A 1 
ATOM 2618 C CZ    . ARG A 1 341 ? 9.116   11.925  8.064   1.00 84.50 341 A 1 
ATOM 2619 N NH1   . ARG A 1 341 ? 9.420   12.363  9.251   1.00 74.50 341 A 1 
ATOM 2620 N NH2   . ARG A 1 341 ? 8.788   10.676  7.952   1.00 78.90 341 A 1 
ATOM 2621 N N     . GLU A 1 342 ? 6.686   17.137  10.420  1.00 93.41 342 A 1 
ATOM 2622 C CA    . GLU A 1 342 ? 6.073   16.872  11.721  1.00 93.67 342 A 1 
ATOM 2623 C C     . GLU A 1 342 ? 4.598   17.316  11.761  1.00 94.57 342 A 1 
ATOM 2624 O O     . GLU A 1 342 ? 3.724   16.542  12.156  1.00 93.15 342 A 1 
ATOM 2625 C CB    . GLU A 1 342 ? 6.900   17.593  12.795  1.00 91.86 342 A 1 
ATOM 2626 C CG    . GLU A 1 342 ? 6.473   17.226  14.220  1.00 78.35 342 A 1 
ATOM 2627 C CD    . GLU A 1 342 ? 7.283   17.973  15.301  1.00 71.57 342 A 1 
ATOM 2628 O OE1   . GLU A 1 342 ? 7.087   17.653  16.489  1.00 64.42 342 A 1 
ATOM 2629 O OE2   . GLU A 1 342 ? 8.060   18.880  14.941  1.00 64.35 342 A 1 
ATOM 2630 N N     . ALA A 1 343 ? 4.284   18.502  11.218  1.00 94.33 343 A 1 
ATOM 2631 C CA    . ALA A 1 343 ? 2.900   18.958  11.096  1.00 94.30 343 A 1 
ATOM 2632 C C     . ALA A 1 343 ? 2.049   18.032  10.203  1.00 94.88 343 A 1 
ATOM 2633 O O     . ALA A 1 343 ? 0.875   17.791  10.490  1.00 93.43 343 A 1 
ATOM 2634 C CB    . ALA A 1 343 ? 2.909   20.401  10.571  1.00 93.00 343 A 1 
ATOM 2635 N N     . ARG A 1 344 ? 2.618   17.458  9.117   1.00 94.89 344 A 1 
ATOM 2636 C CA    . ARG A 1 344 ? 1.920   16.482  8.270   1.00 94.90 344 A 1 
ATOM 2637 C C     . ARG A 1 344 ? 1.685   15.158  8.991   1.00 95.62 344 A 1 
ATOM 2638 O O     . ARG A 1 344 ? 0.610   14.571  8.862   1.00 94.05 344 A 1 
ATOM 2639 C CB    . ARG A 1 344 ? 2.670   16.222  6.947   1.00 93.93 344 A 1 
ATOM 2640 C CG    . ARG A 1 344 ? 2.922   17.454  6.065   1.00 90.42 344 A 1 
ATOM 2641 C CD    . ARG A 1 344 ? 1.680   18.269  5.791   1.00 87.29 344 A 1 
ATOM 2642 N NE    . ARG A 1 344 ? 2.033   19.498  5.057   1.00 83.37 344 A 1 
ATOM 2643 C CZ    . ARG A 1 344 ? 1.169   20.376  4.581   1.00 81.42 344 A 1 
ATOM 2644 N NH1   . ARG A 1 344 ? -0.115  20.226  4.719   1.00 71.57 344 A 1 
ATOM 2645 N NH2   . ARG A 1 344 ? 1.583   21.440  3.965   1.00 74.91 344 A 1 
ATOM 2646 N N     . VAL A 1 345 ? 2.661   14.694  9.770   1.00 95.61 345 A 1 
ATOM 2647 C CA    . VAL A 1 345 ? 2.527   13.486  10.600  1.00 95.85 345 A 1 
ATOM 2648 C C     . VAL A 1 345 ? 1.446   13.691  11.661  1.00 96.23 345 A 1 
ATOM 2649 O O     . VAL A 1 345 ? 0.574   12.828  11.817  1.00 95.35 345 A 1 
ATOM 2650 C CB    . VAL A 1 345 ? 3.869   13.098  11.239  1.00 95.18 345 A 1 
ATOM 2651 C CG1   . VAL A 1 345 ? 3.716   11.919  12.210  1.00 91.61 345 A 1 
ATOM 2652 C CG2   . VAL A 1 345 ? 4.873   12.674  10.155  1.00 91.47 345 A 1 
ATOM 2653 N N     . LEU A 1 346 ? 1.411   14.838  12.322  1.00 95.92 346 A 1 
ATOM 2654 C CA    . LEU A 1 346 ? 0.381   15.155  13.313  1.00 95.85 346 A 1 
ATOM 2655 C C     . LEU A 1 346 ? -1.018  15.148  12.689  1.00 96.34 346 A 1 
ATOM 2656 O O     . LEU A 1 346 ? -1.929  14.490  13.198  1.00 95.45 346 A 1 
ATOM 2657 C CB    . LEU A 1 346 ? 0.714   16.513  13.955  1.00 94.93 346 A 1 
ATOM 2658 C CG    . LEU A 1 346 ? -0.247  16.908  15.099  1.00 84.12 346 A 1 
ATOM 2659 C CD1   . LEU A 1 346 ? -0.192  15.911  16.265  1.00 79.17 346 A 1 
ATOM 2660 C CD2   . LEU A 1 346 ? 0.116   18.298  15.614  1.00 80.34 346 A 1 
ATOM 2661 N N     . ARG A 1 347 ? -1.191  15.794  11.508  1.00 96.07 347 A 1 
ATOM 2662 C CA    . ARG A 1 347 ? -2.462  15.779  10.771  1.00 96.00 347 A 1 
ATOM 2663 C C     . ARG A 1 347 ? -2.885  14.362  10.362  1.00 96.53 347 A 1 
ATOM 2664 O O     . ARG A 1 347 ? -4.069  14.026  10.411  1.00 95.45 347 A 1 
ATOM 2665 C CB    . ARG A 1 347 ? -2.360  16.677  9.538   1.00 94.76 347 A 1 
ATOM 2666 C CG    . ARG A 1 347 ? -3.763  16.952  8.974   1.00 86.93 347 A 1 
ATOM 2667 C CD    . ARG A 1 347 ? -3.690  17.618  7.606   1.00 83.65 347 A 1 
ATOM 2668 N NE    . ARG A 1 347 ? -3.456  16.612  6.550   1.00 74.63 347 A 1 
ATOM 2669 C CZ    . ARG A 1 347 ? -2.808  16.834  5.433   1.00 69.56 347 A 1 
ATOM 2670 N NH1   . ARG A 1 347 ? -2.289  17.981  5.169   1.00 61.42 347 A 1 
ATOM 2671 N NH2   . ARG A 1 347 ? -2.678  15.897  4.537   1.00 60.74 347 A 1 
ATOM 2672 N N     . TYR A 1 348 ? -1.932  13.539  9.945   1.00 96.06 348 A 1 
ATOM 2673 C CA    . TYR A 1 348 ? -2.200  12.137  9.637   1.00 96.27 348 A 1 
ATOM 2674 C C     . TYR A 1 348 ? -2.701  11.373  10.879  1.00 96.50 348 A 1 
ATOM 2675 O O     . TYR A 1 348 ? -3.701  10.662  10.776  1.00 95.71 348 A 1 
ATOM 2676 C CB    . TYR A 1 348 ? -0.952  11.491  9.017   1.00 96.06 348 A 1 
ATOM 2677 C CG    . TYR A 1 348 ? -0.825  10.017  9.297   1.00 96.05 348 A 1 
ATOM 2678 C CD1   . TYR A 1 348 ? -0.012  9.578   10.363  1.00 94.68 348 A 1 
ATOM 2679 C CD2   . TYR A 1 348 ? -1.560  9.074   8.559   1.00 94.96 348 A 1 
ATOM 2680 C CE1   . TYR A 1 348 ? 0.072   8.221   10.689  1.00 94.23 348 A 1 
ATOM 2681 C CE2   . TYR A 1 348 ? -1.482  7.704   8.872   1.00 94.05 348 A 1 
ATOM 2682 C CZ    . TYR A 1 348 ? -0.664  7.297   9.942   1.00 94.45 348 A 1 
ATOM 2683 O OH    . TYR A 1 348 ? -0.581  5.964   10.282  1.00 92.98 348 A 1 
ATOM 2684 N N     . LYS A 1 349 ? -2.077  11.569  12.041  1.00 96.77 349 A 1 
ATOM 2685 C CA    . LYS A 1 349 ? -2.506  10.945  13.305  1.00 96.46 349 A 1 
ATOM 2686 C C     . LYS A 1 349 ? -3.916  11.384  13.703  1.00 96.68 349 A 1 
ATOM 2687 O O     . LYS A 1 349 ? -4.711  10.561  14.147  1.00 95.49 349 A 1 
ATOM 2688 C CB    . LYS A 1 349 ? -1.503  11.266  14.430  1.00 95.81 349 A 1 
ATOM 2689 C CG    . LYS A 1 349 ? -0.151  10.541  14.272  1.00 91.89 349 A 1 
ATOM 2690 C CD    . LYS A 1 349 ? 0.778   10.823  15.464  1.00 87.12 349 A 1 
ATOM 2691 C CE    . LYS A 1 349 ? 2.127   10.117  15.302  1.00 81.53 349 A 1 
ATOM 2692 N NZ    . LYS A 1 349 ? 2.868   9.976   16.583  1.00 72.88 349 A 1 
ATOM 2693 N N     . GLU A 1 350 ? -4.253  12.650  13.493  1.00 96.21 350 A 1 
ATOM 2694 C CA    . GLU A 1 350 ? -5.598  13.159  13.738  1.00 95.82 350 A 1 
ATOM 2695 C C     . GLU A 1 350 ? -6.631  12.522  12.785  1.00 96.01 350 A 1 
ATOM 2696 O O     . GLU A 1 350 ? -7.625  11.948  13.231  1.00 94.14 350 A 1 
ATOM 2697 C CB    . GLU A 1 350 ? -5.571  14.689  13.627  1.00 94.60 350 A 1 
ATOM 2698 C CG    . GLU A 1 350 ? -6.888  15.305  14.099  1.00 83.55 350 A 1 
ATOM 2699 C CD    . GLU A 1 350 ? -6.889  16.844  14.050  1.00 76.22 350 A 1 
ATOM 2700 O OE1   . GLU A 1 350 ? -7.833  17.420  14.640  1.00 69.30 350 A 1 
ATOM 2701 O OE2   . GLU A 1 350 ? -5.979  17.418  13.416  1.00 68.82 350 A 1 
ATOM 2702 N N     . LYS A 1 351 ? -6.351  12.517  11.462  1.00 96.57 351 A 1 
ATOM 2703 C CA    . LYS A 1 351 ? -7.216  11.882  10.460  1.00 96.21 351 A 1 
ATOM 2704 C C     . LYS A 1 351 ? -7.375  10.369  10.656  1.00 96.47 351 A 1 
ATOM 2705 O O     . LYS A 1 351 ? -8.404  9.817   10.280  1.00 94.64 351 A 1 
ATOM 2706 C CB    . LYS A 1 351 ? -6.711  12.167  9.039   1.00 95.10 351 A 1 
ATOM 2707 C CG    . LYS A 1 351 ? -7.153  13.542  8.512   1.00 89.06 351 A 1 
ATOM 2708 C CD    . LYS A 1 351 ? -7.037  13.589  6.984   1.00 83.62 351 A 1 
ATOM 2709 C CE    . LYS A 1 351 ? -7.744  14.801  6.407   1.00 78.23 351 A 1 
ATOM 2710 N NZ    . LYS A 1 351 ? -8.149  14.585  4.988   1.00 71.01 351 A 1 
ATOM 2711 N N     . LYS A 1 352 ? -6.401  9.693   11.254  1.00 96.13 352 A 1 
ATOM 2712 C CA    . LYS A 1 352 ? -6.494  8.255   11.546  1.00 96.16 352 A 1 
ATOM 2713 C C     . LYS A 1 352 ? -7.728  7.922   12.384  1.00 96.18 352 A 1 
ATOM 2714 O O     . LYS A 1 352 ? -8.355  6.889   12.155  1.00 94.20 352 A 1 
ATOM 2715 C CB    . LYS A 1 352 ? -5.188  7.772   12.214  1.00 95.19 352 A 1 
ATOM 2716 C CG    . LYS A 1 352 ? -5.182  6.266   12.540  1.00 92.33 352 A 1 
ATOM 2717 C CD    . LYS A 1 352 ? -3.793  5.773   12.985  1.00 90.12 352 A 1 
ATOM 2718 C CE    . LYS A 1 352 ? -3.827  4.270   13.307  1.00 83.22 352 A 1 
ATOM 2719 N NZ    . LYS A 1 352 ? -2.468  3.680   13.465  1.00 76.55 352 A 1 
ATOM 2720 N N     . LYS A 1 353 ? -8.129  8.812   13.292  1.00 96.21 353 A 1 
ATOM 2721 C CA    . LYS A 1 353 ? -9.282  8.628   14.188  1.00 95.52 353 A 1 
ATOM 2722 C C     . LYS A 1 353 ? -10.630 8.718   13.458  1.00 95.28 353 A 1 
ATOM 2723 O O     . LYS A 1 353 ? -11.599 8.107   13.894  1.00 92.03 353 A 1 
ATOM 2724 C CB    . LYS A 1 353 ? -9.224  9.656   15.328  1.00 94.09 353 A 1 
ATOM 2725 C CG    . LYS A 1 353 ? -7.945  9.546   16.180  1.00 87.78 353 A 1 
ATOM 2726 C CD    . LYS A 1 353 ? -7.889  10.663  17.235  1.00 83.55 353 A 1 
ATOM 2727 C CE    . LYS A 1 353 ? -6.580  10.610  18.017  1.00 74.82 353 A 1 
ATOM 2728 N NZ    . LYS A 1 353 ? -6.446  11.731  18.984  1.00 66.84 353 A 1 
ATOM 2729 N N     . SER A 1 354 ? -10.697 9.458   12.342  1.00 95.64 354 A 1 
ATOM 2730 C CA    . SER A 1 354 ? -11.928 9.707   11.585  1.00 94.99 354 A 1 
ATOM 2731 C C     . SER A 1 354 ? -12.124 8.803   10.368  1.00 95.28 354 A 1 
ATOM 2732 O O     . SER A 1 354 ? -13.050 9.003   9.580   1.00 91.58 354 A 1 
ATOM 2733 C CB    . SER A 1 354 ? -12.002 11.186  11.191  1.00 92.40 354 A 1 
ATOM 2734 O OG    . SER A 1 354 ? -10.946 11.530  10.323  1.00 81.34 354 A 1 
ATOM 2735 N N     . ARG A 1 355 ? -11.267 7.792   10.171  1.00 95.23 355 A 1 
ATOM 2736 C CA    . ARG A 1 355 ? -11.364 6.892   9.014   1.00 95.25 355 A 1 
ATOM 2737 C C     . ARG A 1 355 ? -12.635 6.043   9.068   1.00 95.17 355 A 1 
ATOM 2738 O O     . ARG A 1 355 ? -12.927 5.399   10.075  1.00 92.76 355 A 1 
ATOM 2739 C CB    . ARG A 1 355 ? -10.145 5.971   8.923   1.00 94.01 355 A 1 
ATOM 2740 C CG    . ARG A 1 355 ? -8.869  6.720   8.544   1.00 90.35 355 A 1 
ATOM 2741 C CD    . ARG A 1 355 ? -7.713  5.731   8.496   1.00 90.52 355 A 1 
ATOM 2742 N NE    . ARG A 1 355 ? -6.417  6.416   8.411   1.00 89.06 355 A 1 
ATOM 2743 C CZ    . ARG A 1 355 ? -5.251  5.868   8.696   1.00 89.91 355 A 1 
ATOM 2744 N NH1   . ARG A 1 355 ? -5.133  4.604   8.986   1.00 82.03 355 A 1 
ATOM 2745 N NH2   . ARG A 1 355 ? -4.166  6.576   8.717   1.00 83.46 355 A 1 
ATOM 2746 N N     . LYS A 1 356 ? -13.345 5.957   7.927   1.00 95.16 356 A 1 
ATOM 2747 C CA    . LYS A 1 356 ? -14.537 5.125   7.768   1.00 94.99 356 A 1 
ATOM 2748 C C     . LYS A 1 356 ? -14.319 4.101   6.661   1.00 95.48 356 A 1 
ATOM 2749 O O     . LYS A 1 356 ? -14.225 4.435   5.479   1.00 92.98 356 A 1 
ATOM 2750 C CB    . LYS A 1 356 ? -15.767 5.998   7.520   1.00 92.87 356 A 1 
ATOM 2751 C CG    . LYS A 1 356 ? -16.088 6.873   8.746   1.00 84.59 356 A 1 
ATOM 2752 C CD    . LYS A 1 356 ? -17.387 7.664   8.512   1.00 77.67 356 A 1 
ATOM 2753 C CE    . LYS A 1 356 ? -17.562 8.739   9.580   1.00 69.78 356 A 1 
ATOM 2754 N NZ    . LYS A 1 356 ? -18.442 9.822   9.098   1.00 60.35 356 A 1 
ATOM 2755 N N     . PHE A 1 357 ? -14.274 2.832   7.034   1.00 94.59 357 A 1 
ATOM 2756 C CA    . PHE A 1 357 ? -14.100 1.713   6.096   1.00 94.42 357 A 1 
ATOM 2757 C C     . PHE A 1 357 ? -15.423 1.195   5.526   1.00 94.25 357 A 1 
ATOM 2758 O O     . PHE A 1 357 ? -15.439 0.344   4.628   1.00 91.22 357 A 1 
ATOM 2759 C CB    . PHE A 1 357 ? -13.286 0.612   6.763   1.00 93.56 357 A 1 
ATOM 2760 C CG    . PHE A 1 357 ? -11.839 0.987   6.965   1.00 93.42 357 A 1 
ATOM 2761 C CD1   . PHE A 1 357 ? -10.906 0.790   5.925   1.00 89.65 357 A 1 
ATOM 2762 C CD2   . PHE A 1 357 ? -11.404 1.570   8.169   1.00 89.27 357 A 1 
ATOM 2763 C CE1   . PHE A 1 357 ? -9.575  1.169   6.084   1.00 87.15 357 A 1 
ATOM 2764 C CE2   . PHE A 1 357 ? -10.072 1.957   8.334   1.00 87.50 357 A 1 
ATOM 2765 C CZ    . PHE A 1 357 ? -9.148  1.755   7.290   1.00 88.81 357 A 1 
ATOM 2766 N N     . GLU A 1 358 ? -16.569 1.699   5.998   1.00 94.63 358 A 1 
ATOM 2767 C CA    . GLU A 1 358 ? -17.879 1.363   5.455   1.00 94.34 358 A 1 
ATOM 2768 C C     . GLU A 1 358 ? -18.028 1.857   4.014   1.00 94.80 358 A 1 
ATOM 2769 O O     . GLU A 1 358 ? -17.495 2.880   3.588   1.00 93.01 358 A 1 
ATOM 2770 C CB    . GLU A 1 358 ? -18.997 1.932   6.334   1.00 92.46 358 A 1 
ATOM 2771 C CG    . GLU A 1 358 ? -18.994 1.319   7.731   1.00 81.66 358 A 1 
ATOM 2772 C CD    . GLU A 1 358 ? -20.260 1.657   8.529   1.00 74.71 358 A 1 
ATOM 2773 O OE1   . GLU A 1 358 ? -20.399 1.094   9.631   1.00 67.12 358 A 1 
ATOM 2774 O OE2   . GLU A 1 358 ? -21.105 2.423   8.006   1.00 65.46 358 A 1 
ATOM 2775 N N     . LYS A 1 359 ? -18.794 1.094   3.204   1.00 93.60 359 A 1 
ATOM 2776 C CA    . LYS A 1 359 ? -19.002 1.447   1.813   1.00 93.64 359 A 1 
ATOM 2777 C C     . LYS A 1 359 ? -19.894 2.680   1.703   1.00 94.29 359 A 1 
ATOM 2778 O O     . LYS A 1 359 ? -21.111 2.584   1.774   1.00 92.11 359 A 1 
ATOM 2779 C CB    . LYS A 1 359 ? -19.561 0.253   1.035   1.00 91.68 359 A 1 
ATOM 2780 C CG    . LYS A 1 359 ? -19.677 0.563   -0.465  1.00 85.76 359 A 1 
ATOM 2781 C CD    . LYS A 1 359 ? -20.260 -0.649  -1.213  1.00 79.37 359 A 1 
ATOM 2782 C CE    . LYS A 1 359 ? -20.425 -0.329  -2.686  1.00 70.13 359 A 1 
ATOM 2783 N NZ    . LYS A 1 359 ? -21.061 -1.455  -3.422  1.00 63.14 359 A 1 
ATOM 2784 N N     . THR A 1 360 ? -19.293 3.818   1.395   1.00 94.33 360 A 1 
ATOM 2785 C CA    . THR A 1 360 ? -20.003 5.058   1.083   1.00 94.19 360 A 1 
ATOM 2786 C C     . THR A 1 360 ? -20.164 5.231   -0.427  1.00 95.08 360 A 1 
ATOM 2787 O O     . THR A 1 360 ? -19.253 4.962   -1.217  1.00 92.79 360 A 1 
ATOM 2788 C CB    . THR A 1 360 ? -19.316 6.270   1.733   1.00 91.52 360 A 1 
ATOM 2789 O OG1   . THR A 1 360 ? -17.977 6.358   1.314   1.00 79.61 360 A 1 
ATOM 2790 C CG2   . THR A 1 360 ? -19.310 6.171   3.258   1.00 76.98 360 A 1 
ATOM 2791 N N     . THR A 1 361 ? -21.358 5.649   -0.890  1.00 95.32 361 A 1 
ATOM 2792 C CA    . THR A 1 361 ? -21.606 5.997   -2.295  1.00 95.79 361 A 1 
ATOM 2793 C C     . THR A 1 361 ? -21.450 7.502   -2.457  1.00 95.99 361 A 1 
ATOM 2794 O O     . THR A 1 361 ? -22.297 8.263   -2.016  1.00 93.69 361 A 1 
ATOM 2795 C CB    . THR A 1 361 ? -22.996 5.526   -2.764  1.00 94.61 361 A 1 
ATOM 2796 O OG1   . THR A 1 361 ? -23.096 4.126   -2.615  1.00 86.31 361 A 1 
ATOM 2797 C CG2   . THR A 1 361 ? -23.220 5.833   -4.249  1.00 85.60 361 A 1 
ATOM 2798 N N     . ARG A 1 362 ? -20.391 7.933   -3.148  1.00 95.34 362 A 1 
ATOM 2799 C CA    . ARG A 1 362 ? -20.115 9.365   -3.358  1.00 95.17 362 A 1 
ATOM 2800 C C     . ARG A 1 362 ? -20.951 9.994   -4.479  1.00 95.83 362 A 1 
ATOM 2801 O O     . ARG A 1 362 ? -21.132 11.207  -4.506  1.00 93.28 362 A 1 
ATOM 2802 C CB    . ARG A 1 362 ? -18.612 9.564   -3.614  1.00 93.46 362 A 1 
ATOM 2803 C CG    . ARG A 1 362 ? -17.753 9.224   -2.376  1.00 87.52 362 A 1 
ATOM 2804 C CD    . ARG A 1 362 ? -16.288 9.609   -2.605  1.00 83.34 362 A 1 
ATOM 2805 N NE    . ARG A 1 362 ? -15.467 9.425   -1.391  1.00 78.14 362 A 1 
ATOM 2806 C CZ    . ARG A 1 362 ? -14.798 8.347   -1.021  1.00 73.34 362 A 1 
ATOM 2807 N NH1   . ARG A 1 362 ? -14.790 7.270   -1.756  1.00 62.98 362 A 1 
ATOM 2808 N NH2   . ARG A 1 362 ? -14.131 8.329   0.086   1.00 67.09 362 A 1 
ATOM 2809 N N     . TYR A 1 363 ? -21.442 9.178   -5.424  1.00 95.55 363 A 1 
ATOM 2810 C CA    . TYR A 1 363 ? -22.174 9.634   -6.600  1.00 95.64 363 A 1 
ATOM 2811 C C     . TYR A 1 363 ? -23.465 8.829   -6.772  1.00 95.68 363 A 1 
ATOM 2812 O O     . TYR A 1 363 ? -23.480 7.808   -7.463  1.00 94.23 363 A 1 
ATOM 2813 C CB    . TYR A 1 363 ? -21.277 9.538   -7.841  1.00 95.16 363 A 1 
ATOM 2814 C CG    . TYR A 1 363 ? -20.030 10.391  -7.782  1.00 94.76 363 A 1 
ATOM 2815 C CD1   . TYR A 1 363 ? -20.068 11.741  -8.165  1.00 91.62 363 A 1 
ATOM 2816 C CD2   . TYR A 1 363 ? -18.815 9.849   -7.329  1.00 91.40 363 A 1 
ATOM 2817 C CE1   . TYR A 1 363 ? -18.925 12.543  -8.094  1.00 90.82 363 A 1 
ATOM 2818 C CE2   . TYR A 1 363 ? -17.661 10.637  -7.244  1.00 89.80 363 A 1 
ATOM 2819 C CZ    . TYR A 1 363 ? -17.721 11.995  -7.635  1.00 91.72 363 A 1 
ATOM 2820 O OH    . TYR A 1 363 ? -16.598 12.783  -7.549  1.00 90.21 363 A 1 
ATOM 2821 N N     . ALA A 1 364 ? -24.562 9.309   -6.202  1.00 97.20 364 A 1 
ATOM 2822 C CA    . ALA A 1 364 ? -25.872 8.664   -6.279  1.00 96.84 364 A 1 
ATOM 2823 C C     . ALA A 1 364 ? -26.337 8.437   -7.732  1.00 97.07 364 A 1 
ATOM 2824 O O     . ALA A 1 364 ? -26.775 7.342   -8.074  1.00 95.42 364 A 1 
ATOM 2825 C CB    . ALA A 1 364 ? -26.873 9.520   -5.501  1.00 95.85 364 A 1 
ATOM 2826 N N     . THR A 1 365 ? -26.129 9.412   -8.626  1.00 96.82 365 A 1 
ATOM 2827 C CA    . THR A 1 365 ? -26.467 9.284   -10.053 1.00 96.46 365 A 1 
ATOM 2828 C C     . THR A 1 365 ? -25.744 8.116   -10.719 1.00 96.72 365 A 1 
ATOM 2829 O O     . THR A 1 365 ? -26.349 7.335   -11.455 1.00 95.29 365 A 1 
ATOM 2830 C CB    . THR A 1 365 ? -26.123 10.582  -10.797 1.00 95.15 365 A 1 
ATOM 2831 O OG1   . THR A 1 365 ? -26.522 11.701  -10.049 1.00 83.61 365 A 1 
ATOM 2832 C CG2   . THR A 1 365 ? -26.801 10.666  -12.165 1.00 79.71 365 A 1 
ATOM 2833 N N     . ARG A 1 366 ? -24.469 7.915   -10.439 1.00 96.95 366 A 1 
ATOM 2834 C CA    . ARG A 1 366 ? -23.708 6.779   -10.992 1.00 96.88 366 A 1 
ATOM 2835 C C     . ARG A 1 366 ? -24.173 5.433   -10.432 1.00 96.71 366 A 1 
ATOM 2836 O O     . ARG A 1 366 ? -24.119 4.448   -11.159 1.00 95.48 366 A 1 
ATOM 2837 C CB    . ARG A 1 366 ? -22.206 6.942   -10.741 1.00 96.50 366 A 1 
ATOM 2838 C CG    . ARG A 1 366 ? -21.593 8.100   -11.530 1.00 93.52 366 A 1 
ATOM 2839 C CD    . ARG A 1 366 ? -20.068 8.034   -11.438 1.00 91.33 366 A 1 
ATOM 2840 N NE    . ARG A 1 366 ? -19.422 9.140   -12.167 1.00 89.08 366 A 1 
ATOM 2841 C CZ    . ARG A 1 366 ? -18.138 9.226   -12.492 1.00 87.87 366 A 1 
ATOM 2842 N NH1   . ARG A 1 366 ? -17.286 8.300   -12.175 1.00 79.19 366 A 1 
ATOM 2843 N NH2   . ARG A 1 366 ? -17.687 10.265  -13.140 1.00 82.76 366 A 1 
ATOM 2844 N N     . LYS A 1 367 ? -24.612 5.407   -9.180  1.00 96.96 367 A 1 
ATOM 2845 C CA    . LYS A 1 367 ? -25.217 4.222   -8.574  1.00 97.07 367 A 1 
ATOM 2846 C C     . LYS A 1 367 ? -26.516 3.874   -9.298  1.00 96.84 367 A 1 
ATOM 2847 O O     . LYS A 1 367 ? -26.629 2.747   -9.776  1.00 95.92 367 A 1 
ATOM 2848 C CB    . LYS A 1 367 ? -25.413 4.437   -7.066  1.00 96.69 367 A 1 
ATOM 2849 C CG    . LYS A 1 367 ? -26.054 3.216   -6.404  1.00 95.50 367 A 1 
ATOM 2850 C CD    . LYS A 1 367 ? -26.345 3.430   -4.916  1.00 92.96 367 A 1 
ATOM 2851 C CE    . LYS A 1 367 ? -27.170 2.245   -4.445  1.00 87.58 367 A 1 
ATOM 2852 N NZ    . LYS A 1 367 ? -27.705 2.399   -3.074  1.00 81.27 367 A 1 
ATOM 2853 N N     . ALA A 1 368 ? -27.431 4.826   -9.484  1.00 97.15 368 A 1 
ATOM 2854 C CA    . ALA A 1 368 ? -28.696 4.625   -10.183 1.00 96.71 368 A 1 
ATOM 2855 C C     . ALA A 1 368 ? -28.479 4.103   -11.617 1.00 96.86 368 A 1 
ATOM 2856 O O     . ALA A 1 368 ? -29.078 3.106   -12.017 1.00 95.64 368 A 1 
ATOM 2857 C CB    . ALA A 1 368 ? -29.465 5.947   -10.167 1.00 96.07 368 A 1 
ATOM 2858 N N     . TYR A 1 369 ? -27.540 4.688   -12.381 1.00 96.48 369 A 1 
ATOM 2859 C CA    . TYR A 1 369 ? -27.186 4.177   -13.711 1.00 95.99 369 A 1 
ATOM 2860 C C     . TYR A 1 369 ? -26.593 2.757   -13.688 1.00 96.02 369 A 1 
ATOM 2861 O O     . TYR A 1 369 ? -26.799 2.004   -14.632 1.00 94.76 369 A 1 
ATOM 2862 C CB    . TYR A 1 369 ? -26.189 5.116   -14.394 1.00 95.25 369 A 1 
ATOM 2863 C CG    . TYR A 1 369 ? -26.801 6.376   -14.965 1.00 92.49 369 A 1 
ATOM 2864 C CD1   . TYR A 1 369 ? -27.802 6.291   -15.954 1.00 87.51 369 A 1 
ATOM 2865 C CD2   . TYR A 1 369 ? -26.363 7.642   -14.549 1.00 85.64 369 A 1 
ATOM 2866 C CE1   . TYR A 1 369 ? -28.379 7.451   -16.497 1.00 83.81 369 A 1 
ATOM 2867 C CE2   . TYR A 1 369 ? -26.927 8.809   -15.077 1.00 81.84 369 A 1 
ATOM 2868 C CZ    . TYR A 1 369 ? -27.936 8.707   -16.054 1.00 84.25 369 A 1 
ATOM 2869 O OH    . TYR A 1 369 ? -28.511 9.857   -16.571 1.00 81.97 369 A 1 
ATOM 2870 N N     . ALA A 1 370 ? -25.839 2.403   -12.666 1.00 96.96 370 A 1 
ATOM 2871 C CA    . ALA A 1 370 ? -25.265 1.064   -12.559 1.00 96.71 370 A 1 
ATOM 2872 C C     . ALA A 1 370 ? -26.307 -0.002  -12.187 1.00 96.40 370 A 1 
ATOM 2873 O O     . ALA A 1 370 ? -26.131 -1.165  -12.561 1.00 94.84 370 A 1 
ATOM 2874 C CB    . ALA A 1 370 ? -24.122 1.096   -11.543 1.00 96.00 370 A 1 
ATOM 2875 N N     . GLU A 1 371 ? -27.351 0.367   -11.463 1.00 96.92 371 A 1 
ATOM 2876 C CA    . GLU A 1 371 ? -28.475 -0.502  -11.106 1.00 96.44 371 A 1 
ATOM 2877 C C     . GLU A 1 371 ? -29.410 -0.731  -12.296 1.00 96.38 371 A 1 
ATOM 2878 O O     . GLU A 1 371 ? -29.828 -1.865  -12.518 1.00 94.50 371 A 1 
ATOM 2879 C CB    . GLU A 1 371 ? -29.220 0.099   -9.899  1.00 95.48 371 A 1 
ATOM 2880 C CG    . GLU A 1 371 ? -28.390 -0.027  -8.605  1.00 88.71 371 A 1 
ATOM 2881 C CD    . GLU A 1 371 ? -28.926 0.757   -7.397  1.00 85.55 371 A 1 
ATOM 2882 O OE1   . GLU A 1 371 ? -28.405 0.523   -6.284  1.00 79.64 371 A 1 
ATOM 2883 O OE2   . GLU A 1 371 ? -29.765 1.652   -7.570  1.00 79.03 371 A 1 
ATOM 2884 N N     . ALA A 1 372 ? -29.659 0.298   -13.108 1.00 96.04 372 A 1 
ATOM 2885 C CA    . ALA A 1 372 ? -30.528 0.213   -14.274 1.00 95.33 372 A 1 
ATOM 2886 C C     . ALA A 1 372 ? -29.884 -0.442  -15.516 1.00 95.28 372 A 1 
ATOM 2887 O O     . ALA A 1 372 ? -30.574 -0.708  -16.495 1.00 92.88 372 A 1 
ATOM 2888 C CB    . ALA A 1 372 ? -31.014 1.634   -14.598 1.00 93.72 372 A 1 
ATOM 2889 N N     . ARG A 1 373 ? -28.552 -0.683  -15.520 1.00 94.84 373 A 1 
ATOM 2890 C CA    . ARG A 1 373 ? -27.873 -1.242  -16.698 1.00 94.47 373 A 1 
ATOM 2891 C C     . ARG A 1 373 ? -28.138 -2.730  -16.850 1.00 94.71 373 A 1 
ATOM 2892 O O     . ARG A 1 373 ? -28.013 -3.461  -15.861 1.00 93.42 373 A 1 
ATOM 2893 C CB    . ARG A 1 373 ? -26.369 -0.986  -16.638 1.00 92.62 373 A 1 
ATOM 2894 C CG    . ARG A 1 373 ? -26.042 0.384   -17.222 1.00 84.56 373 A 1 
ATOM 2895 C CD    . ARG A 1 373 ? -24.567 0.677   -17.012 1.00 84.15 373 A 1 
ATOM 2896 N NE    . ARG A 1 373 ? -24.233 2.020   -17.479 1.00 81.28 373 A 1 
ATOM 2897 C CZ    . ARG A 1 373 ? -23.012 2.495   -17.661 1.00 80.35 373 A 1 
ATOM 2898 N NH1   . ARG A 1 373 ? -21.963 1.773   -17.390 1.00 71.85 373 A 1 
ATOM 2899 N NH2   . ARG A 1 373 ? -22.847 3.691   -18.117 1.00 73.73 373 A 1 
ATOM 2900 N N     . PRO A 1 374 ? -28.387 -3.209  -18.117 1.00 94.66 374 A 1 
ATOM 2901 C CA    . PRO A 1 374 ? -28.455 -4.630  -18.393 1.00 94.40 374 A 1 
ATOM 2902 C C     . PRO A 1 374 ? -27.126 -5.306  -18.047 1.00 95.43 374 A 1 
ATOM 2903 O O     . PRO A 1 374 ? -26.044 -4.699  -18.150 1.00 94.49 374 A 1 
ATOM 2904 C CB    . PRO A 1 374 ? -28.820 -4.752  -19.879 1.00 92.36 374 A 1 
ATOM 2905 C CG    . PRO A 1 374 ? -28.281 -3.464  -20.485 1.00 88.30 374 A 1 
ATOM 2906 C CD    . PRO A 1 374 ? -28.483 -2.451  -19.362 1.00 91.52 374 A 1 
ATOM 2907 N N     . ARG A 1 375 ? -27.223 -6.562  -17.569 1.00 94.42 375 A 1 
ATOM 2908 C CA    . ARG A 1 375 ? -26.065 -7.335  -17.116 1.00 94.58 375 A 1 
ATOM 2909 C C     . ARG A 1 375 ? -26.138 -8.757  -17.645 1.00 94.22 375 A 1 
ATOM 2910 O O     . ARG A 1 375 ? -27.129 -9.436  -17.425 1.00 92.31 375 A 1 
ATOM 2911 C CB    . ARG A 1 375 ? -25.982 -7.373  -15.586 1.00 93.34 375 A 1 
ATOM 2912 C CG    . ARG A 1 375 ? -25.787 -5.989  -14.957 1.00 90.00 375 A 1 
ATOM 2913 C CD    . ARG A 1 375 ? -25.690 -6.150  -13.451 1.00 91.05 375 A 1 
ATOM 2914 N NE    . ARG A 1 375 ? -25.610 -4.839  -12.768 1.00 90.17 375 A 1 
ATOM 2915 C CZ    . ARG A 1 375 ? -24.776 -4.496  -11.814 1.00 91.82 375 A 1 
ATOM 2916 N NH1   . ARG A 1 375 ? -23.848 -5.299  -11.380 1.00 81.84 375 A 1 
ATOM 2917 N NH2   . ARG A 1 375 ? -24.870 -3.327  -11.268 1.00 86.08 375 A 1 
ATOM 2918 N N     . ILE A 1 376 ? -25.042 -9.231  -18.218 1.00 95.38 376 A 1 
ATOM 2919 C CA    . ILE A 1 376 ? -24.837 -10.624 -18.604 1.00 95.13 376 A 1 
ATOM 2920 C C     . ILE A 1 376 ? -23.875 -11.251 -17.592 1.00 95.65 376 A 1 
ATOM 2921 O O     . ILE A 1 376 ? -22.735 -10.797 -17.446 1.00 94.14 376 A 1 
ATOM 2922 C CB    . ILE A 1 376 ? -24.340 -10.720 -20.062 1.00 93.77 376 A 1 
ATOM 2923 C CG1   . ILE A 1 376 ? -25.389 -10.140 -21.029 1.00 88.28 376 A 1 
ATOM 2924 C CG2   . ILE A 1 376 ? -24.020 -12.181 -20.409 1.00 87.05 376 A 1 
ATOM 2925 C CD1   . ILE A 1 376 ? -24.877 -9.940  -22.456 1.00 80.52 376 A 1 
ATOM 2926 N N     . LYS A 1 377 ? -24.355 -12.255 -16.837 1.00 95.02 377 A 1 
ATOM 2927 C CA    . LYS A 1 377 ? -23.567 -12.921 -15.781 1.00 95.45 377 A 1 
ATOM 2928 C C     . LYS A 1 377 ? -22.881 -11.917 -14.829 1.00 95.90 377 A 1 
ATOM 2929 O O     . LYS A 1 377 ? -21.709 -12.069 -14.471 1.00 93.74 377 A 1 
ATOM 2930 C CB    . LYS A 1 377 ? -22.594 -13.946 -16.404 1.00 94.48 377 A 1 
ATOM 2931 C CG    . LYS A 1 377 ? -23.310 -15.051 -17.181 1.00 91.28 377 A 1 
ATOM 2932 C CD    . LYS A 1 377 ? -22.310 -16.012 -17.855 1.00 84.60 377 A 1 
ATOM 2933 C CE    . LYS A 1 377 ? -23.086 -17.068 -18.638 1.00 76.70 377 A 1 
ATOM 2934 N NZ    . LYS A 1 377 ? -22.221 -17.981 -19.422 1.00 67.48 377 A 1 
ATOM 2935 N N     . GLY A 1 378 ? -23.604 -10.878 -14.455 1.00 95.38 378 A 1 
ATOM 2936 C CA    . GLY A 1 378 ? -23.160 -9.837  -13.524 1.00 95.29 378 A 1 
ATOM 2937 C C     . GLY A 1 378 ? -22.276 -8.736  -14.122 1.00 95.89 378 A 1 
ATOM 2938 O O     . GLY A 1 378 ? -22.102 -7.699  -13.481 1.00 93.80 378 A 1 
ATOM 2939 N N     . ARG A 1 379 ? -21.764 -8.911  -15.352 1.00 96.26 379 A 1 
ATOM 2940 C CA    . ARG A 1 379 ? -21.016 -7.870  -16.069 1.00 96.30 379 A 1 
ATOM 2941 C C     . ARG A 1 379 ? -21.982 -6.927  -16.784 1.00 96.52 379 A 1 
ATOM 2942 O O     . ARG A 1 379 ? -23.045 -7.355  -17.210 1.00 94.96 379 A 1 
ATOM 2943 C CB    . ARG A 1 379 ? -20.039 -8.488  -17.070 1.00 95.41 379 A 1 
ATOM 2944 C CG    . ARG A 1 379 ? -18.985 -9.368  -16.383 1.00 88.56 379 A 1 
ATOM 2945 C CD    . ARG A 1 379 ? -17.980 -9.877  -17.407 1.00 88.56 379 A 1 
ATOM 2946 N NE    . ARG A 1 379 ? -16.956 -10.714 -16.769 1.00 83.57 379 A 1 
ATOM 2947 C CZ    . ARG A 1 379 ? -15.896 -11.244 -17.372 1.00 80.91 379 A 1 
ATOM 2948 N NH1   . ARG A 1 379 ? -15.667 -11.059 -18.642 1.00 71.48 379 A 1 
ATOM 2949 N NH2   . ARG A 1 379 ? -15.059 -11.971 -16.700 1.00 72.31 379 A 1 
ATOM 2950 N N     . PHE A 1 380 ? -21.586 -5.680  -16.958 1.00 96.22 380 A 1 
ATOM 2951 C CA    . PHE A 1 380 ? -22.362 -4.777  -17.801 1.00 96.21 380 A 1 
ATOM 2952 C C     . PHE A 1 380 ? -22.345 -5.273  -19.247 1.00 95.63 380 A 1 
ATOM 2953 O O     . PHE A 1 380 ? -21.265 -5.520  -19.792 1.00 94.01 380 A 1 
ATOM 2954 C CB    . PHE A 1 380 ? -21.805 -3.351  -17.711 1.00 96.25 380 A 1 
ATOM 2955 C CG    . PHE A 1 380 ? -21.908 -2.725  -16.334 1.00 96.61 380 A 1 
ATOM 2956 C CD1   . PHE A 1 380 ? -23.166 -2.535  -15.742 1.00 95.45 380 A 1 
ATOM 2957 C CD2   . PHE A 1 380 ? -20.757 -2.320  -15.642 1.00 95.28 380 A 1 
ATOM 2958 C CE1   . PHE A 1 380 ? -23.282 -1.956  -14.473 1.00 94.67 380 A 1 
ATOM 2959 C CE2   . PHE A 1 380 ? -20.858 -1.738  -14.375 1.00 94.13 380 A 1 
ATOM 2960 C CZ    . PHE A 1 380 ? -22.121 -1.555  -13.777 1.00 95.10 380 A 1 
ATOM 2961 N N     . ALA A 1 381 ? -23.523 -5.414  -19.849 1.00 95.26 381 A 1 
ATOM 2962 C CA    . ALA A 1 381 ? -23.676 -5.747  -21.254 1.00 94.32 381 A 1 
ATOM 2963 C C     . ALA A 1 381 ? -23.569 -4.481  -22.115 1.00 93.80 381 A 1 
ATOM 2964 O O     . ALA A 1 381 ? -23.893 -3.371  -21.667 1.00 89.93 381 A 1 
ATOM 2965 C CB    . ALA A 1 381 ? -25.004 -6.472  -21.458 1.00 92.11 381 A 1 
ATOM 2966 N N     . LYS A 1 382 ? -23.123 -4.650  -23.373 1.00 92.84 382 A 1 
ATOM 2967 C CA    . LYS A 1 382 ? -23.303 -3.614  -24.382 1.00 91.28 382 A 1 
ATOM 2968 C C     . LYS A 1 382 ? -24.778 -3.554  -24.766 1.00 89.86 382 A 1 
ATOM 2969 O O     . LYS A 1 382 ? -25.485 -4.555  -24.689 1.00 83.54 382 A 1 
ATOM 2970 C CB    . LYS A 1 382 ? -22.453 -3.884  -25.625 1.00 87.44 382 A 1 
ATOM 2971 C CG    . LYS A 1 382 ? -20.950 -3.742  -25.368 1.00 77.47 382 A 1 
ATOM 2972 C CD    . LYS A 1 382 ? -20.228 -4.001  -26.696 1.00 73.37 382 A 1 
ATOM 2973 C CE    . LYS A 1 382 ? -18.718 -3.959  -26.559 1.00 63.82 382 A 1 
ATOM 2974 N NZ    . LYS A 1 382 ? -18.101 -4.367  -27.837 1.00 56.75 382 A 1 
ATOM 2975 N N     . ARG A 1 383 ? -25.240 -2.384  -25.240 1.00 89.20 383 A 1 
ATOM 2976 C CA    . ARG A 1 383 ? -26.633 -2.216  -25.666 1.00 85.97 383 A 1 
ATOM 2977 C C     . ARG A 1 383 ? -26.974 -3.143  -26.838 1.00 84.32 383 A 1 
ATOM 2978 O O     . ARG A 1 383 ? -28.033 -3.762  -26.807 1.00 75.83 383 A 1 
ATOM 2979 C CB    . ARG A 1 383 ? -26.876 -0.735  -25.979 1.00 80.88 383 A 1 
ATOM 2980 C CG    . ARG A 1 383 ? -28.366 -0.454  -26.128 1.00 70.28 383 A 1 
ATOM 2981 C CD    . ARG A 1 383 ? -28.614 1.040   -26.328 1.00 68.11 383 A 1 
ATOM 2982 N NE    . ARG A 1 383 ? -30.040 1.330   -26.436 1.00 59.90 383 A 1 
ATOM 2983 C CZ    . ARG A 1 383 ? -30.606 2.525   -26.502 1.00 56.03 383 A 1 
ATOM 2984 N NH1   . ARG A 1 383 ? -29.887 3.619   -26.468 1.00 52.58 383 A 1 
ATOM 2985 N NH2   . ARG A 1 383 ? -31.891 2.627   -26.604 1.00 51.90 383 A 1 
ATOM 2986 N N     . SER A 1 384 ? -26.064 -3.309  -27.805 1.00 84.45 384 A 1 
ATOM 2987 C CA    . SER A 1 384 ? -26.191 -4.258  -28.922 1.00 82.14 384 A 1 
ATOM 2988 C C     . SER A 1 384 ? -26.319 -5.704  -28.461 1.00 81.83 384 A 1 
ATOM 2989 O O     . SER A 1 384 ? -27.126 -6.457  -28.984 1.00 72.37 384 A 1 
ATOM 2990 C CB    . SER A 1 384 ? -24.957 -4.160  -29.817 1.00 75.40 384 A 1 
ATOM 2991 O OG    . SER A 1 384 ? -23.763 -4.358  -29.084 1.00 66.11 384 A 1 
ATOM 2992 N N     . ASP A 1 385 ? -25.532 -6.085  -27.474 1.00 79.01 385 A 1 
ATOM 2993 C CA    . ASP A 1 385 ? -25.462 -7.471  -27.014 1.00 75.81 385 A 1 
ATOM 2994 C C     . ASP A 1 385 ? -26.705 -7.814  -26.173 1.00 75.57 385 A 1 
ATOM 2995 O O     . ASP A 1 385 ? -27.158 -8.948  -26.173 1.00 70.20 385 A 1 
ATOM 2996 C CB    . ASP A 1 385 ? -24.161 -7.707  -26.219 1.00 70.04 385 A 1 
ATOM 2997 C CG    . ASP A 1 385 ? -22.855 -7.269  -26.909 1.00 63.00 385 A 1 
ATOM 2998 O OD1   . ASP A 1 385 ? -22.856 -6.898  -28.104 1.00 57.40 385 A 1 
ATOM 2999 O OD2   . ASP A 1 385 ? -21.820 -7.192  -26.199 1.00 56.78 385 A 1 
ATOM 3000 N N     . ALA A 1 386 ? -27.279 -6.834  -25.498 1.00 72.44 386 A 1 
ATOM 3001 C CA    . ALA A 1 386 ? -28.531 -6.987  -24.773 1.00 66.94 386 A 1 
ATOM 3002 C C     . ALA A 1 386 ? -29.733 -7.142  -25.713 1.00 67.30 386 A 1 
ATOM 3003 O O     . ALA A 1 386 ? -30.628 -7.938  -25.425 1.00 62.67 386 A 1 
ATOM 3004 C CB    . ALA A 1 386 ? -28.712 -5.784  -23.834 1.00 61.94 386 A 1 
ATOM 3005 N N     . GLU A 1 387 ? -29.781 -6.434  -26.859 1.00 72.40 387 A 1 
ATOM 3006 C CA    . GLU A 1 387 ? -30.818 -6.597  -27.892 1.00 70.34 387 A 1 
ATOM 3007 C C     . GLU A 1 387 ? -30.697 -7.990  -28.563 1.00 70.87 387 A 1 
ATOM 3008 O O     . GLU A 1 387 ? -31.701 -8.699  -28.678 1.00 64.70 387 A 1 
ATOM 3009 C CB    . GLU A 1 387 ? -30.741 -5.429  -28.896 1.00 62.72 387 A 1 
ATOM 3010 C CG    . GLU A 1 387 ? -31.285 -4.118  -28.285 1.00 54.05 387 A 1 
ATOM 3011 C CD    . GLU A 1 387 ? -31.048 -2.831  -29.120 1.00 49.02 387 A 1 
ATOM 3012 O OE1   . GLU A 1 387 ? -31.331 -1.727  -28.581 1.00 45.76 387 A 1 
ATOM 3013 O OE2   . GLU A 1 387 ? -30.516 -2.922  -30.247 1.00 44.03 387 A 1 
ATOM 3014 N N     . MET A 1 388 ? -29.481 -8.464  -28.853 1.00 69.58 388 A 1 
ATOM 3015 C CA    . MET A 1 388 ? -29.275 -9.810  -29.402 1.00 67.29 388 A 1 
ATOM 3016 C C     . MET A 1 388 ? -29.613 -10.941 -28.418 1.00 66.93 388 A 1 
ATOM 3017 O O     . MET A 1 388 ? -30.106 -11.984 -28.851 1.00 61.41 388 A 1 
ATOM 3018 C CB    . MET A 1 388 ? -27.829 -9.988  -29.876 1.00 61.82 388 A 1 
ATOM 3019 C CG    . MET A 1 388 ? -27.583 -9.371  -31.248 1.00 54.63 388 A 1 
ATOM 3020 S SD    . MET A 1 388 ? -26.044 -9.926  -32.064 1.00 48.32 388 A 1 
ATOM 3021 C CE    . MET A 1 388 ? -26.451 -11.648 -32.366 1.00 44.09 388 A 1 
ATOM 3022 N N     . GLU A 1 389 ? -29.363 -10.813 -27.131 1.00 66.41 389 A 1 
ATOM 3023 C CA    . GLU A 1 389 ? -29.725 -11.856 -26.160 1.00 64.10 389 A 1 
ATOM 3024 C C     . GLU A 1 389 ? -31.252 -11.978 -26.012 1.00 63.19 389 A 1 
ATOM 3025 O O     . GLU A 1 389 ? -31.758 -13.095 -25.877 1.00 59.93 389 A 1 
ATOM 3026 C CB    . GLU A 1 389 ? -29.068 -11.615 -24.781 1.00 58.94 389 A 1 
ATOM 3027 C CG    . GLU A 1 389 ? -28.076 -12.727 -24.391 1.00 51.48 389 A 1 
ATOM 3028 C CD    . GLU A 1 389 ? -27.576 -12.672 -22.941 1.00 49.19 389 A 1 
ATOM 3029 O OE1   . GLU A 1 389 ? -26.735 -13.541 -22.574 1.00 45.58 389 A 1 
ATOM 3030 O OE2   . GLU A 1 389 ? -27.996 -11.794 -22.163 1.00 45.82 389 A 1 
ATOM 3031 N N     . VAL A 1 390 ? -31.975 -10.873 -26.083 1.00 67.03 390 A 1 
ATOM 3032 C CA    . VAL A 1 390 ? -33.448 -10.906 -26.076 1.00 65.87 390 A 1 
ATOM 3033 C C     . VAL A 1 390 ? -33.970 -11.645 -27.310 1.00 66.08 390 A 1 
ATOM 3034 O O     . VAL A 1 390 ? -34.802 -12.538 -27.164 1.00 61.89 390 A 1 
ATOM 3035 C CB    . VAL A 1 390 ? -34.050 -9.503  -25.949 1.00 61.26 390 A 1 
ATOM 3036 C CG1   . VAL A 1 390 ? -35.582 -9.528  -26.025 1.00 52.43 390 A 1 
ATOM 3037 C CG2   . VAL A 1 390 ? -33.701 -8.876  -24.592 1.00 56.02 390 A 1 
ATOM 3038 N N     . ASP A 1 391 ? -33.445 -11.373 -28.511 1.00 64.57 391 A 1 
ATOM 3039 C CA    . ASP A 1 391 ? -33.816 -12.078 -29.748 1.00 62.31 391 A 1 
ATOM 3040 C C     . ASP A 1 391 ? -33.443 -13.566 -29.726 1.00 61.51 391 A 1 
ATOM 3041 O O     . ASP A 1 391 ? -34.224 -14.418 -30.170 1.00 58.38 391 A 1 
ATOM 3042 C CB    . ASP A 1 391 ? -33.168 -11.400 -30.964 1.00 57.25 391 A 1 
ATOM 3043 C CG    . ASP A 1 391 ? -33.985 -10.232 -31.550 1.00 49.11 391 A 1 
ATOM 3044 O OD1   . ASP A 1 391 ? -35.170 -10.103 -31.193 1.00 46.71 391 A 1 
ATOM 3045 O OD2   . ASP A 1 391 ? -33.407 -9.518  -32.391 1.00 45.04 391 A 1 
ATOM 3046 N N     . GLN A 1 392 ? -32.289 -13.950 -29.184 1.00 63.06 392 A 1 
ATOM 3047 C CA    . GLN A 1 392 ? -31.920 -15.360 -29.041 1.00 63.12 392 A 1 
ATOM 3048 C C     . GLN A 1 392 ? -32.804 -16.101 -28.035 1.00 63.75 392 A 1 
ATOM 3049 O O     . GLN A 1 392 ? -33.132 -17.265 -28.264 1.00 60.59 392 A 1 
ATOM 3050 C CB    . GLN A 1 392 ? -30.450 -15.507 -28.642 1.00 58.72 392 A 1 
ATOM 3051 C CG    . GLN A 1 392 ? -29.512 -15.360 -29.852 1.00 52.95 392 A 1 
ATOM 3052 C CD    . GLN A 1 392 ? -28.071 -15.702 -29.524 1.00 49.13 392 A 1 
ATOM 3053 O OE1   . GLN A 1 392 ? -27.660 -15.951 -28.400 1.00 47.45 392 A 1 
ATOM 3054 N NE2   . GLN A 1 392 ? -27.215 -15.763 -30.528 1.00 43.56 392 A 1 
ATOM 3055 N N     . THR A 1 393 ? -33.197 -15.444 -26.949 1.00 61.55 393 A 1 
ATOM 3056 C CA    . THR A 1 393 ? -34.098 -16.082 -25.970 1.00 61.53 393 A 1 
ATOM 3057 C C     . THR A 1 393 ? -35.494 -16.259 -26.568 1.00 61.98 393 A 1 
ATOM 3058 O O     . THR A 1 393 ? -36.115 -17.293 -26.366 1.00 57.57 393 A 1 
ATOM 3059 C CB    . THR A 1 393 ? -34.166 -15.293 -24.656 1.00 56.84 393 A 1 
ATOM 3060 O OG1   . THR A 1 393 ? -32.904 -14.830 -24.248 1.00 49.50 393 A 1 
ATOM 3061 C CG2   . THR A 1 393 ? -34.660 -16.181 -23.514 1.00 50.66 393 A 1 
ATOM 3062 N N     . PHE A 1 394 ? -35.964 -15.301 -27.376 1.00 59.97 394 A 1 
ATOM 3063 C CA    . PHE A 1 394 ? -37.232 -15.418 -28.102 1.00 57.85 394 A 1 
ATOM 3064 C C     . PHE A 1 394 ? -37.181 -16.477 -29.211 1.00 57.34 394 A 1 
ATOM 3065 O O     . PHE A 1 394 ? -38.126 -17.261 -29.356 1.00 52.67 394 A 1 
ATOM 3066 C CB    . PHE A 1 394 ? -37.640 -14.043 -28.656 1.00 52.80 394 A 1 
ATOM 3067 C CG    . PHE A 1 394 ? -38.948 -13.566 -28.085 1.00 48.84 394 A 1 
ATOM 3068 C CD1   . PHE A 1 394 ? -40.160 -13.871 -28.737 1.00 47.16 394 A 1 
ATOM 3069 C CD2   . PHE A 1 394 ? -38.984 -12.848 -26.877 1.00 45.82 394 A 1 
ATOM 3070 C CE1   . PHE A 1 394 ? -41.388 -13.455 -28.209 1.00 40.65 394 A 1 
ATOM 3071 C CE2   . PHE A 1 394 ? -40.220 -12.427 -26.338 1.00 41.27 394 A 1 
ATOM 3072 C CZ    . PHE A 1 394 ? -41.417 -12.726 -27.007 1.00 43.40 394 A 1 
ATOM 3073 N N     . SER A 1 395 ? -36.091 -16.569 -29.987 1.00 60.90 395 A 1 
ATOM 3074 C CA    . SER A 1 395 ? -35.976 -17.552 -31.074 1.00 60.42 395 A 1 
ATOM 3075 C C     . SER A 1 395 ? -35.858 -18.990 -30.564 1.00 60.49 395 A 1 
ATOM 3076 O O     . SER A 1 395 ? -36.446 -19.896 -31.157 1.00 56.88 395 A 1 
ATOM 3077 C CB    . SER A 1 395 ? -34.805 -17.206 -31.994 1.00 56.59 395 A 1 
ATOM 3078 O OG    . SER A 1 395 ? -33.584 -17.207 -31.290 1.00 48.16 395 A 1 
ATOM 3079 N N     . THR A 1 396 ? -35.169 -19.225 -29.454 1.00 61.27 396 A 1 
ATOM 3080 C CA    . THR A 1 396 ? -35.125 -20.555 -28.827 1.00 61.32 396 A 1 
ATOM 3081 C C     . THR A 1 396 ? -36.464 -20.960 -28.218 1.00 62.34 396 A 1 
ATOM 3082 O O     . THR A 1 396 ? -36.837 -22.131 -28.331 1.00 57.64 396 A 1 
ATOM 3083 C CB    . THR A 1 396 ? -34.023 -20.695 -27.767 1.00 54.70 396 A 1 
ATOM 3084 O OG1   . THR A 1 396 ? -33.850 -19.522 -27.003 1.00 47.64 396 A 1 
ATOM 3085 C CG2   . THR A 1 396 ? -32.680 -21.028 -28.394 1.00 49.55 396 A 1 
ATOM 3086 N N     . ALA A 1 397 ? -37.223 -20.034 -27.662 1.00 53.56 397 A 1 
ATOM 3087 C CA    . ALA A 1 397 ? -38.577 -20.328 -27.185 1.00 51.78 397 A 1 
ATOM 3088 C C     . ALA A 1 397 ? -39.511 -20.687 -28.354 1.00 49.90 397 A 1 
ATOM 3089 O O     . ALA A 1 397 ? -40.217 -21.700 -28.275 1.00 48.85 397 A 1 
ATOM 3090 C CB    . ALA A 1 397 ? -39.082 -19.121 -26.385 1.00 48.85 397 A 1 
ATOM 3091 N N     . ALA A 1 398 ? -39.454 -19.964 -29.466 1.00 54.58 398 A 1 
ATOM 3092 C CA    . ALA A 1 398 ? -40.307 -20.214 -30.636 1.00 53.74 398 A 1 
ATOM 3093 C C     . ALA A 1 398 ? -40.017 -21.567 -31.318 1.00 52.66 398 A 1 
ATOM 3094 O O     . ALA A 1 398 ? -40.946 -22.231 -31.783 1.00 50.95 398 A 1 
ATOM 3095 C CB    . ALA A 1 398 ? -40.119 -19.049 -31.617 1.00 50.72 398 A 1 
ATOM 3096 N N     . LEU A 1 399 ? -38.781 -22.028 -31.384 1.00 56.07 399 A 1 
ATOM 3097 C CA    . LEU A 1 399 ? -38.432 -23.325 -31.980 1.00 55.42 399 A 1 
ATOM 3098 C C     . LEU A 1 399 ? -38.910 -24.529 -31.144 1.00 55.93 399 A 1 
ATOM 3099 O O     . LEU A 1 399 ? -39.179 -25.583 -31.722 1.00 52.67 399 A 1 
ATOM 3100 C CB    . LEU A 1 399 ? -36.915 -23.394 -32.221 1.00 50.22 399 A 1 
ATOM 3101 C CG    . LEU A 1 399 ? -36.464 -22.683 -33.496 1.00 45.43 399 A 1 
ATOM 3102 C CD1   . LEU A 1 399 ? -34.936 -22.552 -33.510 1.00 44.01 399 A 1 
ATOM 3103 C CD2   . LEU A 1 399 ? -36.879 -23.456 -34.759 1.00 47.01 399 A 1 
ATOM 3104 N N     . SER A 1 400 ? -39.015 -24.388 -29.824 1.00 58.20 400 A 1 
ATOM 3105 C CA    . SER A 1 400 ? -39.448 -25.508 -28.976 1.00 58.79 400 A 1 
ATOM 3106 C C     . SER A 1 400 ? -40.923 -25.875 -29.154 1.00 59.25 400 A 1 
ATOM 3107 O O     . SER A 1 400 ? -41.272 -27.047 -29.040 1.00 53.54 400 A 1 
ATOM 3108 C CB    . SER A 1 400 ? -39.133 -25.232 -27.510 1.00 53.64 400 A 1 
ATOM 3109 O OG    . SER A 1 400 ? -39.844 -24.135 -26.976 1.00 47.50 400 A 1 
ATOM 3110 N N     . ASP A 1 401 ? -41.749 -24.916 -29.503 1.00 49.44 401 A 1 
ATOM 3111 C CA    . ASP A 1 401 ? -43.201 -25.129 -29.622 1.00 52.77 401 A 1 
ATOM 3112 C C     . ASP A 1 401 ? -43.603 -25.819 -30.943 1.00 52.36 401 A 1 
ATOM 3113 O O     . ASP A 1 401 ? -44.699 -26.356 -31.082 1.00 49.49 401 A 1 
ATOM 3114 C CB    . ASP A 1 401 ? -43.906 -23.776 -29.424 1.00 46.68 401 A 1 
ATOM 3115 C CG    . ASP A 1 401 ? -45.324 -23.886 -28.838 1.00 41.61 401 A 1 
ATOM 3116 O OD1   . ASP A 1 401 ? -45.610 -24.884 -28.152 1.00 40.45 401 A 1 
ATOM 3117 O OD2   . ASP A 1 401 ? -46.089 -22.920 -29.037 1.00 39.86 401 A 1 
ATOM 3118 N N     . SER A 1 402 ? -42.710 -25.853 -31.938 1.00 48.83 402 A 1 
ATOM 3119 C CA    . SER A 1 402 ? -43.015 -26.429 -33.259 1.00 51.22 402 A 1 
ATOM 3120 C C     . SER A 1 402 ? -43.077 -27.959 -33.300 1.00 51.78 402 A 1 
ATOM 3121 O O     . SER A 1 402 ? -43.399 -28.520 -34.351 1.00 46.75 402 A 1 
ATOM 3122 C CB    . SER A 1 402 ? -42.063 -25.884 -34.317 1.00 45.56 402 A 1 
ATOM 3123 O OG    . SER A 1 402 ? -40.755 -26.406 -34.180 1.00 41.33 402 A 1 
ATOM 3124 N N     . SER A 1 403 ? -42.801 -28.664 -32.209 1.00 43.45 403 A 1 
ATOM 3125 C CA    . SER A 1 403 ? -42.968 -30.120 -32.134 1.00 46.33 403 A 1 
ATOM 3126 C C     . SER A 1 403 ? -44.440 -30.522 -31.969 1.00 46.99 403 A 1 
ATOM 3127 O O     . SER A 1 403 ? -44.789 -31.325 -31.106 1.00 43.89 403 A 1 
ATOM 3128 C CB    . SER A 1 403 ? -42.045 -30.735 -31.075 1.00 42.12 403 A 1 
ATOM 3129 O OG    . SER A 1 403 ? -42.473 -30.458 -29.760 1.00 38.07 403 A 1 
ATOM 3130 N N     . TYR A 1 404 ? -45.327 -29.972 -32.807 1.00 44.85 404 A 1 
ATOM 3131 C CA    . TYR A 1 404 ? -46.657 -30.509 -33.007 1.00 44.82 404 A 1 
ATOM 3132 C C     . TYR A 1 404 ? -46.516 -31.906 -33.616 1.00 41.24 404 A 1 
ATOM 3133 O O     . TYR A 1 404 ? -46.315 -32.080 -34.825 1.00 38.52 404 A 1 
ATOM 3134 C CB    . TYR A 1 404 ? -47.523 -29.572 -33.855 1.00 42.34 404 A 1 
ATOM 3135 C CG    . TYR A 1 404 ? -48.259 -28.535 -33.020 1.00 40.26 404 A 1 
ATOM 3136 C CD1   . TYR A 1 404 ? -49.531 -28.833 -32.485 1.00 40.29 404 A 1 
ATOM 3137 C CD2   . TYR A 1 404 ? -47.670 -27.294 -32.758 1.00 39.91 404 A 1 
ATOM 3138 C CE1   . TYR A 1 404 ? -50.205 -27.894 -31.691 1.00 35.51 404 A 1 
ATOM 3139 C CE2   . TYR A 1 404 ? -48.335 -26.341 -31.946 1.00 34.81 404 A 1 
ATOM 3140 C CZ    . TYR A 1 404 ? -49.609 -26.652 -31.416 1.00 37.44 404 A 1 
ATOM 3141 O OH    . TYR A 1 404 ? -50.251 -25.730 -30.629 1.00 37.20 404 A 1 
ATOM 3142 N N     . SER A 1 405 ? -46.576 -32.904 -32.748 1.00 44.17 405 A 1 
ATOM 3143 C CA    . SER A 1 405 ? -46.660 -34.311 -33.116 1.00 46.97 405 A 1 
ATOM 3144 C C     . SER A 1 405 ? -47.893 -34.493 -34.002 1.00 45.95 405 A 1 
ATOM 3145 O O     . SER A 1 405 ? -49.027 -34.401 -33.531 1.00 43.61 405 A 1 
ATOM 3146 C CB    . SER A 1 405 ? -46.767 -35.162 -31.853 1.00 42.40 405 A 1 
ATOM 3147 O OG    . SER A 1 405 ? -46.830 -36.524 -32.170 1.00 38.73 405 A 1 
ATOM 3148 N N     . THR A 1 406 ? -47.665 -34.712 -35.300 1.00 41.92 406 A 1 
ATOM 3149 C CA    . THR A 1 406 ? -48.707 -35.142 -36.227 1.00 47.33 406 A 1 
ATOM 3150 C C     . THR A 1 406 ? -49.181 -36.522 -35.771 1.00 45.58 406 A 1 
ATOM 3151 O O     . THR A 1 406 ? -48.510 -37.516 -36.023 1.00 43.74 406 A 1 
ATOM 3152 C CB    . THR A 1 406 ? -48.193 -35.201 -37.665 1.00 43.30 406 A 1 
ATOM 3153 O OG1   . THR A 1 406 ? -46.894 -35.769 -37.720 1.00 38.13 406 A 1 
ATOM 3154 C CG2   . THR A 1 406 ? -48.085 -33.805 -38.280 1.00 39.40 406 A 1 
ATOM 3155 N N     . VAL A 1 407 ? -50.299 -36.574 -35.064 1.00 42.93 407 A 1 
ATOM 3156 C CA    . VAL A 1 407 ? -50.948 -37.830 -34.684 1.00 46.94 407 A 1 
ATOM 3157 C C     . VAL A 1 407 ? -51.351 -38.524 -35.992 1.00 43.05 407 A 1 
ATOM 3158 O O     . VAL A 1 407 ? -52.164 -37.953 -36.735 1.00 41.61 407 A 1 
ATOM 3159 C CB    . VAL A 1 407 ? -52.177 -37.597 -33.789 1.00 44.63 407 A 1 
ATOM 3160 C CG1   . VAL A 1 407 ? -52.774 -38.928 -33.325 1.00 40.16 407 A 1 
ATOM 3161 C CG2   . VAL A 1 407 ? -51.811 -36.784 -32.542 1.00 43.06 407 A 1 
ATOM 3162 N N     . PRO A 1 408 ? -50.776 -39.701 -36.360 1.00 41.16 408 A 1 
ATOM 3163 C CA    . PRO A 1 408 ? -51.209 -40.409 -37.543 1.00 44.59 408 A 1 
ATOM 3164 C C     . PRO A 1 408 ? -52.660 -40.852 -37.300 1.00 44.47 408 A 1 
ATOM 3165 O O     . PRO A 1 408 ? -52.940 -41.573 -36.340 1.00 44.10 408 A 1 
ATOM 3166 C CB    . PRO A 1 408 ? -50.225 -41.570 -37.711 1.00 41.51 408 A 1 
ATOM 3167 C CG    . PRO A 1 408 ? -49.735 -41.834 -36.299 1.00 40.34 408 A 1 
ATOM 3168 C CD    . PRO A 1 408 ? -49.805 -40.469 -35.622 1.00 45.86 408 A 1 
ATOM 3169 N N     . TRP A 1 409 ? -53.557 -40.385 -38.160 1.00 42.65 409 A 1 
ATOM 3170 C CA    . TRP A 1 409 ? -54.890 -40.977 -38.269 1.00 42.51 409 A 1 
ATOM 3171 C C     . TRP A 1 409 ? -54.725 -42.407 -38.805 1.00 39.85 409 A 1 
ATOM 3172 O O     . TRP A 1 409 ? -54.511 -42.601 -39.997 1.00 36.56 409 A 1 
ATOM 3173 C CB    . TRP A 1 409 ? -55.804 -40.135 -39.167 1.00 39.20 409 A 1 
ATOM 3174 C CG    . TRP A 1 409 ? -56.573 -39.043 -38.504 1.00 35.71 409 A 1 
ATOM 3175 C CD1   . TRP A 1 409 ? -56.294 -38.414 -37.353 1.00 29.47 409 A 1 
ATOM 3176 C CD2   . TRP A 1 409 ? -57.834 -38.465 -38.980 1.00 31.30 409 A 1 
ATOM 3177 N NE1   . TRP A 1 409 ? -57.272 -37.480 -37.062 1.00 26.79 409 A 1 
ATOM 3178 C CE2   . TRP A 1 409 ? -58.234 -37.486 -38.037 1.00 30.06 409 A 1 
ATOM 3179 C CE3   . TRP A 1 409 ? -58.653 -38.671 -40.101 1.00 33.96 409 A 1 
ATOM 3180 C CZ2   . TRP A 1 409 ? -59.420 -36.745 -38.204 1.00 34.51 409 A 1 
ATOM 3181 C CZ3   . TRP A 1 409 ? -59.829 -37.940 -40.275 1.00 32.60 409 A 1 
ATOM 3182 C CH2   . TRP A 1 409 ? -60.215 -36.985 -39.338 1.00 32.26 409 A 1 
ATOM 3183 N N     . PHE A 1 410 ? -54.792 -43.381 -37.915 1.00 45.23 410 A 1 
ATOM 3184 C CA    . PHE A 1 410 ? -55.171 -44.761 -38.207 1.00 40.97 410 A 1 
ATOM 3185 C C     . PHE A 1 410 ? -56.704 -44.903 -38.156 1.00 38.94 410 A 1 
ATOM 3186 O O     . PHE A 1 410 ? -57.327 -44.225 -37.314 1.00 31.79 410 A 1 
ATOM 3187 C CB    . PHE A 1 410 ? -54.485 -45.731 -37.247 1.00 39.45 410 A 1 
ATOM 3188 C CG    . PHE A 1 410 ? -53.187 -46.296 -37.787 1.00 36.60 410 A 1 
ATOM 3189 C CD1   . PHE A 1 410 ? -53.214 -47.349 -38.712 1.00 31.34 410 A 1 
ATOM 3190 C CD2   . PHE A 1 410 ? -51.948 -45.763 -37.369 1.00 31.48 410 A 1 
ATOM 3191 C CE1   . PHE A 1 410 ? -52.009 -47.869 -39.221 1.00 28.17 410 A 1 
ATOM 3192 C CE2   . PHE A 1 410 ? -50.751 -46.285 -37.878 1.00 33.15 410 A 1 
ATOM 3193 C CZ    . PHE A 1 410 ? -50.783 -47.337 -38.796 1.00 37.41 410 A 1 
ATOM 3194 O OXT   . PHE A 1 410 ? -57.175 -45.731 -38.978 1.00 43.25 410 A 1 
ATOM 3195 N N     . ALA B 2 1   ? -24.873 -2.069  7.038   1.00 42.84 1   B 1 
ATOM 3196 C CA    . ALA B 2 1   ? -23.851 -2.699  6.215   1.00 46.42 1   B 1 
ATOM 3197 C C     . ALA B 2 1   ? -23.153 -3.783  7.061   1.00 49.19 1   B 1 
ATOM 3198 O O     . ALA B 2 1   ? -23.079 -3.572  8.270   1.00 47.09 1   B 1 
ATOM 3199 C CB    . ALA B 2 1   ? -22.845 -1.682  5.700   1.00 43.37 1   B 1 
ATOM 3200 N N     . PRO B 2 2   ? -22.720 -4.928  6.500   1.00 51.00 2   B 1 
ATOM 3201 C CA    . PRO B 2 2   ? -22.000 -5.906  7.290   1.00 51.81 2   B 1 
ATOM 3202 C C     . PRO B 2 2   ? -20.793 -5.199  7.930   1.00 53.92 2   B 1 
ATOM 3203 O O     . PRO B 2 2   ? -20.160 -4.383  7.241   1.00 52.71 2   B 1 
ATOM 3204 C CB    . PRO B 2 2   ? -21.599 -7.025  6.338   1.00 48.17 2   B 1 
ATOM 3205 C CG    . PRO B 2 2   ? -21.604 -6.359  4.971   1.00 48.07 2   B 1 
ATOM 3206 C CD    . PRO B 2 2   ? -22.691 -5.291  5.096   1.00 50.21 2   B 1 
ATOM 3207 N N     . PRO B 2 3   ? -20.500 -5.465  9.217   1.00 52.67 3   B 1 
ATOM 3208 C CA    . PRO B 2 3   ? -19.414 -4.798  9.904   1.00 52.74 3   B 1 
ATOM 3209 C C     . PRO B 2 3   ? -18.141 -5.014  9.092   1.00 55.71 3   B 1 
ATOM 3210 O O     . PRO B 2 3   ? -17.821 -6.151  8.722   1.00 55.12 3   B 1 
ATOM 3211 C CB    . PRO B 2 3   ? -19.352 -5.402  11.310  1.00 46.90 3   B 1 
ATOM 3212 C CG    . PRO B 2 3   ? -20.041 -6.751  11.147  1.00 45.64 3   B 1 
ATOM 3213 C CD    . PRO B 2 3   ? -21.083 -6.493  10.058  1.00 48.50 3   B 1 
ATOM 3214 N N     . VAL B 2 4   ? -17.479 -3.928  8.738   1.00 61.87 4   B 1 
ATOM 3215 C CA    . VAL B 2 4   ? -16.252 -4.001  7.954   1.00 63.86 4   B 1 
ATOM 3216 C C     . VAL B 2 4   ? -15.251 -4.772  8.792   1.00 68.20 4   B 1 
ATOM 3217 O O     . VAL B 2 4   ? -14.808 -4.271  9.821   1.00 65.63 4   B 1 
ATOM 3218 C CB    . VAL B 2 4   ? -15.738 -2.606  7.578   1.00 56.46 4   B 1 
ATOM 3219 C CG1   . VAL B 2 4   ? -14.392 -2.679  6.858   1.00 49.22 4   B 1 
ATOM 3220 C CG2   . VAL B 2 4   ? -16.736 -1.917  6.640   1.00 53.29 4   B 1 
ATOM 3221 N N     . ARG B 2 5   ? -14.945 -6.017  8.386   1.00 62.32 5   B 1 
ATOM 3222 C CA    . ARG B 2 5   ? -14.029 -6.862  9.136   1.00 65.52 5   B 1 
ATOM 3223 C C     . ARG B 2 5   ? -12.680 -6.170  9.194   1.00 70.88 5   B 1 
ATOM 3224 O O     . ARG B 2 5   ? -12.256 -5.554  8.215   1.00 67.48 5   B 1 
ATOM 3225 C CB    . ARG B 2 5   ? -13.920 -8.259  8.492   1.00 57.07 5   B 1 
ATOM 3226 C CG    . ARG B 2 5   ? -15.232 -9.042  8.586   1.00 49.44 5   B 1 
ATOM 3227 C CD    . ARG B 2 5   ? -15.052 -10.436 7.970   1.00 45.53 5   B 1 
ATOM 3228 N NE    . ARG B 2 5   ? -16.286 -11.220 8.054   1.00 40.99 5   B 1 
ATOM 3229 C CZ    . ARG B 2 5   ? -16.440 -12.493 7.696   1.00 35.90 5   B 1 
ATOM 3230 N NH1   . ARG B 2 5   ? -15.444 -13.178 7.194   1.00 35.35 5   B 1 
ATOM 3231 N NH2   . ARG B 2 5   ? -17.579 -13.090 7.850   1.00 33.04 5   B 1 
ATOM 3232 N N     . GLU B 2 6   ? -11.997 -6.324  10.308  1.00 69.97 6   B 1 
ATOM 3233 C CA    . GLU B 2 6   ? -10.629 -5.840  10.483  1.00 71.25 6   B 1 
ATOM 3234 C C     . GLU B 2 6   ? -9.732  -6.225  9.301   1.00 75.97 6   B 1 
ATOM 3235 O O     . GLU B 2 6   ? -8.992  -5.413  8.738   1.00 69.47 6   B 1 
ATOM 3236 C CB    . GLU B 2 6   ? -10.102 -6.443  11.799  1.00 62.01 6   B 1 
ATOM 3237 C CG    . GLU B 2 6   ? -8.747  -5.892  12.231  1.00 53.06 6   B 1 
ATOM 3238 C CD    . GLU B 2 6   ? -8.797  -4.418  12.655  1.00 48.34 6   B 1 
ATOM 3239 O OE1   . GLU B 2 6   ? -7.776  -3.939  13.162  1.00 45.85 6   B 1 
ATOM 3240 O OE2   . GLU B 2 6   ? -9.801  -3.724  12.390  1.00 46.31 6   B 1 
ATOM 3241 N N     . GLN B 2 7   ? -9.927  -7.448  8.801   1.00 67.61 7   B 1 
ATOM 3242 C CA    . GLN B 2 7   ? -9.250  -7.975  7.621   1.00 70.10 7   B 1 
ATOM 3243 C C     . GLN B 2 7   ? -9.533  -7.180  6.334   1.00 76.04 7   B 1 
ATOM 3244 O O     . GLN B 2 7   ? -8.821  -7.344  5.341   1.00 71.52 7   B 1 
ATOM 3245 C CB    . GLN B 2 7   ? -9.698  -9.422  7.399   1.00 64.52 7   B 1 
ATOM 3246 C CG    . GLN B 2 7   ? -9.304  -10.354 8.555   1.00 57.48 7   B 1 
ATOM 3247 C CD    . GLN B 2 7   ? -9.880  -11.760 8.378   1.00 48.52 7   B 1 
ATOM 3248 O OE1   . GLN B 2 7   ? -10.680 -12.032 7.487   1.00 48.13 7   B 1 
ATOM 3249 N NE2   . GLN B 2 7   ? -9.504  -12.679 9.238   1.00 42.58 7   B 1 
ATOM 3250 N N     . ASP B 2 8   ? -10.565 -6.345  6.269   1.00 79.00 8   B 1 
ATOM 3251 C CA    . ASP B 2 8   ? -10.875 -5.551  5.082   1.00 78.62 8   B 1 
ATOM 3252 C C     . ASP B 2 8   ? -10.063 -4.254  4.987   1.00 83.20 8   B 1 
ATOM 3253 O O     . ASP B 2 8   ? -9.947  -3.700  3.891   1.00 78.25 8   B 1 
ATOM 3254 C CB    . ASP B 2 8   ? -12.367 -5.218  5.033   1.00 71.67 8   B 1 
ATOM 3255 C CG    . ASP B 2 8   ? -13.287 -6.364  4.626   1.00 66.15 8   B 1 
ATOM 3256 O OD1   . ASP B 2 8   ? -12.834 -7.289  3.929   1.00 59.81 8   B 1 
ATOM 3257 O OD2   . ASP B 2 8   ? -14.502 -6.181  4.853   1.00 59.90 8   B 1 
ATOM 3258 N N     . ARG B 2 9   ? -9.510  -3.769  6.102   1.00 89.09 9   B 1 
ATOM 3259 C CA    . ARG B 2 9   ? -8.630  -2.599  6.148   1.00 90.69 9   B 1 
ATOM 3260 C C     . ARG B 2 9   ? -7.164  -2.933  5.895   1.00 92.84 9   B 1 
ATOM 3261 O O     . ARG B 2 9   ? -6.367  -2.027  5.678   1.00 89.66 9   B 1 
ATOM 3262 C CB    . ARG B 2 9   ? -8.816  -1.826  7.472   1.00 86.65 9   B 1 
ATOM 3263 C CG    . ARG B 2 9   ? -8.236  -2.535  8.708   1.00 77.78 9   B 1 
ATOM 3264 C CD    . ARG B 2 9   ? -8.366  -1.731  9.995   1.00 75.06 9   B 1 
ATOM 3265 N NE    . ARG B 2 9   ? -7.640  -2.362  11.120  1.00 67.11 9   B 1 
ATOM 3266 C CZ    . ARG B 2 9   ? -6.382  -2.136  11.502  1.00 60.12 9   B 1 
ATOM 3267 N NH1   . ARG B 2 9   ? -5.604  -1.305  10.897  1.00 56.31 9   B 1 
ATOM 3268 N NH2   . ARG B 2 9   ? -5.877  -2.757  12.527  1.00 52.38 9   B 1 
ATOM 3269 N N     . LEU B 2 10  ? -6.802  -4.232  5.912   1.00 94.71 10  B 1 
ATOM 3270 C CA    . LEU B 2 10  ? -5.424  -4.707  5.804   1.00 95.34 10  B 1 
ATOM 3271 C C     . LEU B 2 10  ? -5.171  -5.396  4.464   1.00 95.94 10  B 1 
ATOM 3272 O O     . LEU B 2 10  ? -6.080  -5.987  3.871   1.00 94.07 10  B 1 
ATOM 3273 C CB    . LEU B 2 10  ? -5.127  -5.649  6.984   1.00 94.19 10  B 1 
ATOM 3274 C CG    . LEU B 2 10  ? -5.286  -5.012  8.382   1.00 93.13 10  B 1 
ATOM 3275 C CD1   . LEU B 2 10  ? -5.041  -6.067  9.454   1.00 87.38 10  B 1 
ATOM 3276 C CD2   . LEU B 2 10  ? -4.308  -3.850  8.592   1.00 86.46 10  B 1 
ATOM 3277 N N     . MET B 2 11  ? -3.929  -5.366  3.971   1.00 95.91 11  B 1 
ATOM 3278 C CA    . MET B 2 11  ? -3.535  -6.203  2.837   1.00 96.12 11  B 1 
ATOM 3279 C C     . MET B 2 11  ? -3.623  -7.688  3.216   1.00 96.20 11  B 1 
ATOM 3280 O O     . MET B 2 11  ? -3.439  -8.025  4.380   1.00 94.61 11  B 1 
ATOM 3281 C CB    . MET B 2 11  ? -2.110  -5.864  2.371   1.00 95.36 11  B 1 
ATOM 3282 C CG    . MET B 2 11  ? -2.006  -4.487  1.730   1.00 92.52 11  B 1 
ATOM 3283 S SD    . MET B 2 11  ? -3.089  -4.288  0.274   1.00 91.56 11  B 1 
ATOM 3284 C CE    . MET B 2 11  ? -4.143  -2.994  0.896   1.00 83.18 11  B 1 
ATOM 3285 N N     . PRO B 2 12  ? -3.903  -8.615  2.261   1.00 95.45 12  B 1 
ATOM 3286 C CA    . PRO B 2 12  ? -3.888  -10.035 2.572   1.00 95.13 12  B 1 
ATOM 3287 C C     . PRO B 2 12  ? -2.517  -10.475 3.086   1.00 95.65 12  B 1 
ATOM 3288 O O     . PRO B 2 12  ? -1.521  -10.301 2.386   1.00 94.80 12  B 1 
ATOM 3289 C CB    . PRO B 2 12  ? -4.267  -10.747 1.273   1.00 94.02 12  B 1 
ATOM 3290 C CG    . PRO B 2 12  ? -5.015  -9.675  0.479   1.00 91.76 12  B 1 
ATOM 3291 C CD    . PRO B 2 12  ? -4.317  -8.383  0.898   1.00 94.03 12  B 1 
ATOM 3292 N N     . ILE B 2 13  ? -2.480  -11.089 4.266   1.00 94.73 13  B 1 
ATOM 3293 C CA    . ILE B 2 13  ? -1.230  -11.459 4.944   1.00 95.18 13  B 1 
ATOM 3294 C C     . ILE B 2 13  ? -0.340  -12.355 4.077   1.00 95.75 13  B 1 
ATOM 3295 O O     . ILE B 2 13  ? 0.874   -12.182 4.050   1.00 94.97 13  B 1 
ATOM 3296 C CB    . ILE B 2 13  ? -1.554  -12.101 6.316   1.00 94.34 13  B 1 
ATOM 3297 C CG1   . ILE B 2 13  ? -0.327  -12.232 7.228   1.00 90.21 13  B 1 
ATOM 3298 C CG2   . ILE B 2 13  ? -2.224  -13.486 6.159   1.00 87.70 13  B 1 
ATOM 3299 C CD1   . ILE B 2 13  ? 0.249   -10.875 7.654   1.00 80.02 13  B 1 
ATOM 3300 N N     . ALA B 2 14  ? -0.935  -13.260 3.286   1.00 96.08 14  B 1 
ATOM 3301 C CA    . ALA B 2 14  ? -0.187  -14.127 2.382   1.00 95.63 14  B 1 
ATOM 3302 C C     . ALA B 2 14  ? 0.602   -13.351 1.310   1.00 96.15 14  B 1 
ATOM 3303 O O     . ALA B 2 14  ? 1.708   -13.755 0.949   1.00 94.93 14  B 1 
ATOM 3304 C CB    . ALA B 2 14  ? -1.167  -15.117 1.732   1.00 94.45 14  B 1 
ATOM 3305 N N     . ASN B 2 15  ? 0.044   -12.242 0.809   1.00 96.04 15  B 1 
ATOM 3306 C CA    . ASN B 2 15  ? 0.721   -11.404 -0.175  1.00 96.18 15  B 1 
ATOM 3307 C C     . ASN B 2 15  ? 1.884   -10.645 0.487   1.00 96.77 15  B 1 
ATOM 3308 O O     . ASN B 2 15  ? 2.969   -10.593 -0.080  1.00 95.82 15  B 1 
ATOM 3309 C CB    . ASN B 2 15  ? -0.271  -10.425 -0.822  1.00 95.70 15  B 1 
ATOM 3310 C CG    . ASN B 2 15  ? -1.345  -11.083 -1.678  1.00 94.09 15  B 1 
ATOM 3311 O OD1   . ASN B 2 15  ? -1.930  -12.096 -1.353  1.00 83.62 15  B 1 
ATOM 3312 N ND2   . ASN B 2 15  ? -1.658  -10.491 -2.809  1.00 84.17 15  B 1 
ATOM 3313 N N     . VAL B 2 16  ? 1.673   -10.126 1.694   1.00 96.56 16  B 1 
ATOM 3314 C CA    . VAL B 2 16  ? 2.721   -9.443  2.467   1.00 97.06 16  B 1 
ATOM 3315 C C     . VAL B 2 16  ? 3.880   -10.398 2.745   1.00 97.39 16  B 1 
ATOM 3316 O O     . VAL B 2 16  ? 5.017   -10.099 2.402   1.00 96.54 16  B 1 
ATOM 3317 C CB    . VAL B 2 16  ? 2.151   -8.856  3.775   1.00 96.76 16  B 1 
ATOM 3318 C CG1   . VAL B 2 16  ? 3.233   -8.165  4.612   1.00 94.59 16  B 1 
ATOM 3319 C CG2   . VAL B 2 16  ? 1.054   -7.829  3.470   1.00 94.69 16  B 1 
ATOM 3320 N N     . ILE B 2 17  ? 3.594   -11.610 3.249   1.00 97.11 17  B 1 
ATOM 3321 C CA    . ILE B 2 17  ? 4.619   -12.633 3.524   1.00 97.09 17  B 1 
ATOM 3322 C C     . ILE B 2 17  ? 5.384   -13.015 2.255   1.00 97.18 17  B 1 
ATOM 3323 O O     . ILE B 2 17  ? 6.601   -13.201 2.306   1.00 96.34 17  B 1 
ATOM 3324 C CB    . ILE B 2 17  ? 3.979   -13.887 4.152   1.00 96.46 17  B 1 
ATOM 3325 C CG1   . ILE B 2 17  ? 3.399   -13.575 5.549   1.00 93.90 17  B 1 
ATOM 3326 C CG2   . ILE B 2 17  ? 5.000   -15.042 4.276   1.00 93.46 17  B 1 
ATOM 3327 C CD1   . ILE B 2 17  ? 2.415   -14.649 6.053   1.00 87.65 17  B 1 
ATOM 3328 N N     . ARG B 2 18  ? 4.706   -13.129 1.098   1.00 97.23 18  B 1 
ATOM 3329 C CA    . ARG B 2 18  ? 5.362   -13.431 -0.175  1.00 97.09 18  B 1 
ATOM 3330 C C     . ARG B 2 18  ? 6.395   -12.360 -0.542  1.00 97.29 18  B 1 
ATOM 3331 O O     . ARG B 2 18  ? 7.492   -12.720 -0.955  1.00 95.90 18  B 1 
ATOM 3332 C CB    . ARG B 2 18  ? 4.304   -13.605 -1.280  1.00 96.06 18  B 1 
ATOM 3333 C CG    . ARG B 2 18  ? 4.926   -14.136 -2.580  1.00 90.12 18  B 1 
ATOM 3334 C CD    . ARG B 2 18  ? 3.916   -14.168 -3.739  1.00 88.41 18  B 1 
ATOM 3335 N NE    . ARG B 2 18  ? 2.789   -15.061 -3.456  1.00 79.73 18  B 1 
ATOM 3336 C CZ    . ARG B 2 18  ? 1.501   -14.782 -3.581  1.00 75.06 18  B 1 
ATOM 3337 N NH1   . ARG B 2 18  ? 1.079   -13.621 -3.998  1.00 65.23 18  B 1 
ATOM 3338 N NH2   . ARG B 2 18  ? 0.616   -15.691 -3.292  1.00 66.91 18  B 1 
ATOM 3339 N N     . ILE B 2 19  ? 6.057   -11.089 -0.363  1.00 96.62 19  B 1 
ATOM 3340 C CA    . ILE B 2 19  ? 6.980   -9.972  -0.631  1.00 96.83 19  B 1 
ATOM 3341 C C     . ILE B 2 19  ? 8.138   -9.988  0.380   1.00 97.15 19  B 1 
ATOM 3342 O O     . ILE B 2 19  ? 9.295   -9.964  -0.042  1.00 95.92 19  B 1 
ATOM 3343 C CB    . ILE B 2 19  ? 6.222   -8.628  -0.645  1.00 96.77 19  B 1 
ATOM 3344 C CG1   . ILE B 2 19  ? 5.181   -8.587  -1.788  1.00 95.53 19  B 1 
ATOM 3345 C CG2   . ILE B 2 19  ? 7.213   -7.456  -0.810  1.00 95.60 19  B 1 
ATOM 3346 C CD1   . ILE B 2 19  ? 4.115   -7.502  -1.607  1.00 92.05 19  B 1 
ATOM 3347 N N     . MET B 2 20  ? 7.865   -10.130 1.671   1.00 97.29 20  B 1 
ATOM 3348 C CA    . MET B 2 20  ? 8.897   -10.220 2.706   1.00 97.38 20  B 1 
ATOM 3349 C C     . MET B 2 20  ? 9.912   -11.330 2.418   1.00 97.14 20  B 1 
ATOM 3350 O O     . MET B 2 20  ? 11.120  -11.135 2.553   1.00 95.73 20  B 1 
ATOM 3351 C CB    . MET B 2 20  ? 8.254   -10.482 4.081   1.00 97.36 20  B 1 
ATOM 3352 C CG    . MET B 2 20  ? 7.386   -9.336  4.596   1.00 96.53 20  B 1 
ATOM 3353 S SD    . MET B 2 20  ? 6.538   -9.758  6.148   1.00 95.55 20  B 1 
ATOM 3354 C CE    . MET B 2 20  ? 7.908   -9.604  7.317   1.00 88.96 20  B 1 
ATOM 3355 N N     . ARG B 2 21  ? 9.442   -12.503 1.968   1.00 97.17 21  B 1 
ATOM 3356 C CA    . ARG B 2 21  ? 10.313  -13.649 1.670   1.00 96.98 21  B 1 
ATOM 3357 C C     . ARG B 2 21  ? 11.216  -13.456 0.453   1.00 96.78 21  B 1 
ATOM 3358 O O     . ARG B 2 21  ? 12.161  -14.221 0.311   1.00 94.86 21  B 1 
ATOM 3359 C CB    . ARG B 2 21  ? 9.486   -14.932 1.530   1.00 96.00 21  B 1 
ATOM 3360 C CG    . ARG B 2 21  ? 8.993   -15.440 2.886   1.00 92.10 21  B 1 
ATOM 3361 C CD    . ARG B 2 21  ? 8.256   -16.781 2.722   1.00 88.29 21  B 1 
ATOM 3362 N NE    . ARG B 2 21  ? 7.713   -17.282 3.994   1.00 83.03 21  B 1 
ATOM 3363 C CZ    . ARG B 2 21  ? 8.392   -17.868 4.979   1.00 78.78 21  B 1 
ATOM 3364 N NH1   . ARG B 2 21  ? 9.673   -18.098 4.886   1.00 68.73 21  B 1 
ATOM 3365 N NH2   . ARG B 2 21  ? 7.791   -18.218 6.078   1.00 73.68 21  B 1 
ATOM 3366 N N     . ARG B 2 22  ? 10.976  -12.468 -0.406  1.00 96.54 22  B 1 
ATOM 3367 C CA    . ARG B 2 22  ? 11.879  -12.159 -1.526  1.00 95.75 22  B 1 
ATOM 3368 C C     . ARG B 2 22  ? 13.224  -11.613 -1.051  1.00 95.89 22  B 1 
ATOM 3369 O O     . ARG B 2 22  ? 14.219  -11.829 -1.720  1.00 93.01 22  B 1 
ATOM 3370 C CB    . ARG B 2 22  ? 11.243  -11.136 -2.473  1.00 94.17 22  B 1 
ATOM 3371 C CG    . ARG B 2 22  ? 10.043  -11.703 -3.228  1.00 89.97 22  B 1 
ATOM 3372 C CD    . ARG B 2 22  ? 9.434   -10.600 -4.086  1.00 87.66 22  B 1 
ATOM 3373 N NE    . ARG B 2 22  ? 8.273   -11.093 -4.843  1.00 84.13 22  B 1 
ATOM 3374 C CZ    . ARG B 2 22  ? 7.456   -10.365 -5.564  1.00 81.67 22  B 1 
ATOM 3375 N NH1   . ARG B 2 22  ? 7.595   -9.070  -5.682  1.00 76.54 22  B 1 
ATOM 3376 N NH2   . ARG B 2 22  ? 6.486   -10.937 -6.191  1.00 74.51 22  B 1 
ATOM 3377 N N     . VAL B 2 23  ? 13.238  -10.923 0.069   1.00 96.51 23  B 1 
ATOM 3378 C CA    . VAL B 2 23  ? 14.434  -10.243 0.572   1.00 95.98 23  B 1 
ATOM 3379 C C     . VAL B 2 23  ? 15.090  -10.995 1.731   1.00 96.22 23  B 1 
ATOM 3380 O O     . VAL B 2 23  ? 16.272  -10.815 1.992   1.00 94.28 23  B 1 
ATOM 3381 C CB    . VAL B 2 23  ? 14.068  -8.788  0.927   1.00 93.84 23  B 1 
ATOM 3382 C CG1   . VAL B 2 23  ? 13.261  -8.638  2.216   1.00 87.22 23  B 1 
ATOM 3383 C CG2   . VAL B 2 23  ? 15.330  -7.946  1.019   1.00 88.40 23  B 1 
ATOM 3384 N N     . LEU B 2 24  ? 14.339  -11.870 2.393   1.00 95.59 24  B 1 
ATOM 3385 C CA    . LEU B 2 24  ? 14.861  -12.654 3.513   1.00 95.86 24  B 1 
ATOM 3386 C C     . LEU B 2 24  ? 15.600  -13.915 3.037   1.00 95.84 24  B 1 
ATOM 3387 O O     . LEU B 2 24  ? 15.197  -14.541 2.060   1.00 93.39 24  B 1 
ATOM 3388 C CB    . LEU B 2 24  ? 13.716  -13.020 4.458   1.00 95.46 24  B 1 
ATOM 3389 C CG    . LEU B 2 24  ? 13.129  -11.823 5.230   1.00 95.18 24  B 1 
ATOM 3390 C CD1   . LEU B 2 24  ? 11.934  -12.296 6.055   1.00 91.93 24  B 1 
ATOM 3391 C CD2   . LEU B 2 24  ? 14.145  -11.184 6.184   1.00 91.55 24  B 1 
ATOM 3392 N N     . PRO B 2 25  ? 16.646  -14.356 3.784   1.00 95.33 25  B 1 
ATOM 3393 C CA    . PRO B 2 25  ? 17.270  -15.652 3.562   1.00 95.10 25  B 1 
ATOM 3394 C C     . PRO B 2 25  ? 16.261  -16.805 3.682   1.00 95.46 25  B 1 
ATOM 3395 O O     . PRO B 2 25  ? 15.325  -16.727 4.483   1.00 93.83 25  B 1 
ATOM 3396 C CB    . PRO B 2 25  ? 18.368  -15.761 4.624   1.00 93.62 25  B 1 
ATOM 3397 C CG    . PRO B 2 25  ? 18.647  -14.325 5.029   1.00 90.64 25  B 1 
ATOM 3398 C CD    . PRO B 2 25  ? 17.304  -13.646 4.854   1.00 94.06 25  B 1 
ATOM 3399 N N     . PRO B 2 26  ? 16.443  -17.922 2.958   1.00 94.62 26  B 1 
ATOM 3400 C CA    . PRO B 2 26  ? 15.487  -19.045 2.978   1.00 94.35 26  B 1 
ATOM 3401 C C     . PRO B 2 26  ? 15.365  -19.713 4.347   1.00 94.79 26  B 1 
ATOM 3402 O O     . PRO B 2 26  ? 14.327  -20.298 4.654   1.00 92.05 26  B 1 
ATOM 3403 C CB    . PRO B 2 26  ? 16.004  -20.026 1.917   1.00 92.82 26  B 1 
ATOM 3404 C CG    . PRO B 2 26  ? 17.500  -19.706 1.837   1.00 89.23 26  B 1 
ATOM 3405 C CD    . PRO B 2 26  ? 17.540  -18.211 2.087   1.00 92.88 26  B 1 
ATOM 3406 N N     . HIS B 2 27  ? 16.398  -19.625 5.190   1.00 93.93 27  B 1 
ATOM 3407 C CA    . HIS B 2 27  ? 16.395  -20.148 6.554   1.00 93.94 27  B 1 
ATOM 3408 C C     . HIS B 2 27  ? 15.754  -19.190 7.574   1.00 94.34 27  B 1 
ATOM 3409 O O     . HIS B 2 27  ? 15.572  -19.585 8.737   1.00 91.68 27  B 1 
ATOM 3410 C CB    . HIS B 2 27  ? 17.830  -20.509 6.959   1.00 92.37 27  B 1 
ATOM 3411 C CG    . HIS B 2 27  ? 18.747  -19.315 7.015   1.00 88.28 27  B 1 
ATOM 3412 N ND1   . HIS B 2 27  ? 19.579  -18.862 6.007   1.00 76.35 27  B 1 
ATOM 3413 C CD2   . HIS B 2 27  ? 18.925  -18.475 8.088   1.00 76.00 27  B 1 
ATOM 3414 C CE1   . HIS B 2 27  ? 20.225  -17.774 6.448   1.00 74.49 27  B 1 
ATOM 3415 N NE2   . HIS B 2 27  ? 19.858  -17.502 7.707   1.00 77.35 27  B 1 
ATOM 3416 N N     . ALA B 2 28  ? 15.446  -17.956 7.172   1.00 95.00 28  B 1 
ATOM 3417 C CA    . ALA B 2 28  ? 14.829  -16.979 8.045   1.00 95.27 28  B 1 
ATOM 3418 C C     . ALA B 2 28  ? 13.378  -17.369 8.366   1.00 95.73 28  B 1 
ATOM 3419 O O     . ALA B 2 28  ? 12.580  -17.730 7.493   1.00 93.67 28  B 1 
ATOM 3420 C CB    . ALA B 2 28  ? 14.916  -15.586 7.425   1.00 93.99 28  B 1 
ATOM 3421 N N     . LYS B 2 29  ? 13.031  -17.254 9.645   1.00 96.65 29  B 1 
ATOM 3422 C CA    . LYS B 2 29  ? 11.660  -17.394 10.123  1.00 96.53 29  B 1 
ATOM 3423 C C     . LYS B 2 29  ? 11.080  -16.013 10.402  1.00 97.02 29  B 1 
ATOM 3424 O O     . LYS B 2 29  ? 11.807  -15.070 10.705  1.00 95.71 29  B 1 
ATOM 3425 C CB    . LYS B 2 29  ? 11.616  -18.307 11.354  1.00 95.24 29  B 1 
ATOM 3426 C CG    . LYS B 2 29  ? 12.093  -19.732 11.042  1.00 88.88 29  B 1 
ATOM 3427 C CD    . LYS B 2 29  ? 11.982  -20.621 12.281  1.00 82.57 29  B 1 
ATOM 3428 C CE    . LYS B 2 29  ? 12.468  -22.035 11.982  1.00 74.38 29  B 1 
ATOM 3429 N NZ    . LYS B 2 29  ? 12.343  -22.922 13.167  1.00 64.65 29  B 1 
ATOM 3430 N N     . ILE B 2 30  ? 9.767   -15.889 10.285  1.00 96.48 30  B 1 
ATOM 3431 C CA    . ILE B 2 30  ? 9.041   -14.653 10.585  1.00 96.79 30  B 1 
ATOM 3432 C C     . ILE B 2 30  ? 7.984   -14.992 11.622  1.00 96.72 30  B 1 
ATOM 3433 O O     . ILE B 2 30  ? 7.149   -15.872 11.355  1.00 95.34 30  B 1 
ATOM 3434 C CB    . ILE B 2 30  ? 8.411   -14.032 9.316   1.00 96.43 30  B 1 
ATOM 3435 C CG1   . ILE B 2 30  ? 9.371   -13.982 8.100   1.00 93.44 30  B 1 
ATOM 3436 C CG2   . ILE B 2 30  ? 7.911   -12.618 9.661   1.00 92.58 30  B 1 
ATOM 3437 C CD1   . ILE B 2 30  ? 8.682   -13.559 6.792   1.00 91.32 30  B 1 
ATOM 3438 N N     . SER B 2 31  ? 8.017   -14.333 12.786  1.00 97.47 31  B 1 
ATOM 3439 C CA    . SER B 2 31  ? 6.972   -14.493 13.799  1.00 97.01 31  B 1 
ATOM 3440 C C     . SER B 2 31  ? 5.632   -13.975 13.278  1.00 97.14 31  B 1 
ATOM 3441 O O     . SER B 2 31  ? 5.591   -13.150 12.357  1.00 96.23 31  B 1 
ATOM 3442 C CB    . SER B 2 31  ? 7.351   -13.802 15.113  1.00 95.60 31  B 1 
ATOM 3443 O OG    . SER B 2 31  ? 7.315   -12.400 14.964  1.00 85.11 31  B 1 
ATOM 3444 N N     . ASP B 2 32  ? 4.519   -14.468 13.819  1.00 96.33 32  B 1 
ATOM 3445 C CA    . ASP B 2 32  ? 3.196   -14.028 13.380  1.00 95.98 32  B 1 
ATOM 3446 C C     . ASP B 2 32  ? 2.958   -12.554 13.733  1.00 96.40 32  B 1 
ATOM 3447 O O     . ASP B 2 32  ? 2.564   -11.792 12.850  1.00 95.51 32  B 1 
ATOM 3448 C CB    . ASP B 2 32  ? 2.131   -14.991 13.908  1.00 94.45 32  B 1 
ATOM 3449 C CG    . ASP B 2 32  ? 2.242   -16.370 13.222  1.00 89.64 32  B 1 
ATOM 3450 O OD1   . ASP B 2 32  ? 2.642   -16.417 12.029  1.00 82.68 32  B 1 
ATOM 3451 O OD2   . ASP B 2 32  ? 1.982   -17.390 13.879  1.00 82.37 32  B 1 
ATOM 3452 N N     . ASP B 2 33  ? 3.389   -12.109 14.902  1.00 96.34 33  B 1 
ATOM 3453 C CA    . ASP B 2 33  ? 3.336   -10.707 15.307  1.00 96.06 33  B 1 
ATOM 3454 C C     . ASP B 2 33  ? 4.108   -9.789  14.347  1.00 96.86 33  B 1 
ATOM 3455 O O     . ASP B 2 33  ? 3.669   -8.681  14.026  1.00 95.37 33  B 1 
ATOM 3456 C CB    . ASP B 2 33  ? 3.943   -10.533 16.707  1.00 93.77 33  B 1 
ATOM 3457 C CG    . ASP B 2 33  ? 3.312   -11.387 17.804  1.00 84.32 33  B 1 
ATOM 3458 O OD1   . ASP B 2 33  ? 2.302   -12.067 17.533  1.00 72.69 33  B 1 
ATOM 3459 O OD2   . ASP B 2 33  ? 3.918   -11.402 18.895  1.00 76.56 33  B 1 
ATOM 3460 N N     . ALA B 2 34  ? 5.260   -10.229 13.838  1.00 97.04 34  B 1 
ATOM 3461 C CA    . ALA B 2 34  ? 6.018   -9.454  12.862  1.00 97.18 34  B 1 
ATOM 3462 C C     . ALA B 2 34  ? 5.289   -9.353  11.513  1.00 97.41 34  B 1 
ATOM 3463 O O     . ALA B 2 34  ? 5.302   -8.298  10.882  1.00 96.59 34  B 1 
ATOM 3464 C CB    . ALA B 2 34  ? 7.413   -10.059 12.692  1.00 96.61 34  B 1 
ATOM 3465 N N     . LYS B 2 35  ? 4.615   -10.430 11.071  1.00 97.57 35  B 1 
ATOM 3466 C CA    . LYS B 2 35  ? 3.801   -10.413 9.846   1.00 97.42 35  B 1 
ATOM 3467 C C     . LYS B 2 35  ? 2.635   -9.432  9.974   1.00 97.45 35  B 1 
ATOM 3468 O O     . LYS B 2 35  ? 2.404   -8.647  9.058   1.00 96.83 35  B 1 
ATOM 3469 C CB    . LYS B 2 35  ? 3.251   -11.808 9.529   1.00 96.68 35  B 1 
ATOM 3470 C CG    . LYS B 2 35  ? 4.315   -12.858 9.189   1.00 94.64 35  B 1 
ATOM 3471 C CD    . LYS B 2 35  ? 3.685   -14.253 9.219   1.00 92.94 35  B 1 
ATOM 3472 C CE    . LYS B 2 35  ? 4.735   -15.350 9.252   1.00 88.97 35  B 1 
ATOM 3473 N NZ    . LYS B 2 35  ? 4.211   -16.569 9.915   1.00 83.10 35  B 1 
ATOM 3474 N N     . GLU B 2 36  ? 1.923   -9.481  11.085  1.00 96.73 36  B 1 
ATOM 3475 C CA    . GLU B 2 36  ? 0.790   -8.600  11.373  1.00 96.34 36  B 1 
ATOM 3476 C C     . GLU B 2 36  ? 1.239   -7.145  11.498  1.00 96.67 36  B 1 
ATOM 3477 O O     . GLU B 2 36  ? 0.636   -6.262  10.886  1.00 95.99 36  B 1 
ATOM 3478 C CB    . GLU B 2 36  ? 0.086   -9.072  12.645  1.00 95.28 36  B 1 
ATOM 3479 C CG    . GLU B 2 36  ? -0.633  -10.404 12.408  1.00 91.36 36  B 1 
ATOM 3480 C CD    . GLU B 2 36  ? -1.388  -10.941 13.628  1.00 88.89 36  B 1 
ATOM 3481 O OE1   . GLU B 2 36  ? -1.928  -12.063 13.500  1.00 85.10 36  B 1 
ATOM 3482 O OE2   . GLU B 2 36  ? -1.466  -10.221 14.646  1.00 82.97 36  B 1 
ATOM 3483 N N     . THR B 2 37  ? 2.359   -6.902  12.167  1.00 96.85 37  B 1 
ATOM 3484 C CA    . THR B 2 37  ? 2.948   -5.566  12.278  1.00 96.85 37  B 1 
ATOM 3485 C C     . THR B 2 37  ? 3.273   -4.970  10.906  1.00 97.26 37  B 1 
ATOM 3486 O O     . THR B 2 37  ? 2.866   -3.849  10.616  1.00 96.64 37  B 1 
ATOM 3487 C CB    . THR B 2 37  ? 4.210   -5.605  13.143  1.00 96.25 37  B 1 
ATOM 3488 O OG1   . THR B 2 37  ? 3.914   -6.067  14.444  1.00 90.82 37  B 1 
ATOM 3489 C CG2   . THR B 2 37  ? 4.834   -4.222  13.304  1.00 89.93 37  B 1 
ATOM 3490 N N     . ILE B 2 38  ? 3.954   -5.714  10.032  1.00 97.26 38  B 1 
ATOM 3491 C CA    . ILE B 2 38  ? 4.240   -5.244  8.667   1.00 97.63 38  B 1 
ATOM 3492 C C     . ILE B 2 38  ? 2.937   -5.000  7.893   1.00 97.82 38  B 1 
ATOM 3493 O O     . ILE B 2 38  ? 2.814   -3.999  7.180   1.00 97.32 38  B 1 
ATOM 3494 C CB    . ILE B 2 38  ? 5.171   -6.234  7.931   1.00 97.20 38  B 1 
ATOM 3495 C CG1   . ILE B 2 38  ? 6.571   -6.335  8.578   1.00 94.75 38  B 1 
ATOM 3496 C CG2   . ILE B 2 38  ? 5.313   -5.874  6.440   1.00 95.25 38  B 1 
ATOM 3497 C CD1   . ILE B 2 38  ? 7.503   -5.149  8.380   1.00 84.48 38  B 1 
ATOM 3498 N N     . GLN B 2 39  ? 1.934   -5.875  8.046   1.00 96.88 39  B 1 
ATOM 3499 C CA    . GLN B 2 39  ? 0.627   -5.742  7.402   1.00 96.74 39  B 1 
ATOM 3500 C C     . GLN B 2 39  ? -0.087  -4.436  7.805   1.00 96.87 39  B 1 
ATOM 3501 O O     . GLN B 2 39  ? -0.661  -3.753  6.953   1.00 96.11 39  B 1 
ATOM 3502 C CB    . GLN B 2 39  ? -0.207  -6.979  7.767   1.00 95.75 39  B 1 
ATOM 3503 C CG    . GLN B 2 39  ? -1.527  -7.063  7.017   1.00 93.61 39  B 1 
ATOM 3504 C CD    . GLN B 2 39  ? -2.444  -8.177  7.547   1.00 93.46 39  B 1 
ATOM 3505 O OE1   . GLN B 2 39  ? -2.419  -8.563  8.690   1.00 87.23 39  B 1 
ATOM 3506 N NE2   . GLN B 2 39  ? -3.312  -8.711  6.718   1.00 85.28 39  B 1 
ATOM 3507 N N     . GLU B 2 40  ? -0.031  -4.066  9.069   1.00 96.92 40  B 1 
ATOM 3508 C CA    . GLU B 2 40  ? -0.558  -2.802  9.571   1.00 96.86 40  B 1 
ATOM 3509 C C     . GLU B 2 40  ? 0.227   -1.608  9.029   1.00 97.25 40  B 1 
ATOM 3510 O O     . GLU B 2 40  ? -0.370  -0.673  8.484   1.00 96.62 40  B 1 
ATOM 3511 C CB    . GLU B 2 40  ? -0.571  -2.780  11.107  1.00 95.72 40  B 1 
ATOM 3512 C CG    . GLU B 2 40  ? -1.616  -3.730  11.672  1.00 87.09 40  B 1 
ATOM 3513 C CD    . GLU B 2 40  ? -1.923  -3.507  13.156  1.00 82.11 40  B 1 
ATOM 3514 O OE1   . GLU B 2 40  ? -3.004  -3.975  13.565  1.00 77.00 40  B 1 
ATOM 3515 O OE2   . GLU B 2 40  ? -1.165  -2.771  13.818  1.00 74.66 40  B 1 
ATOM 3516 N N     . CYS B 2 41  ? 1.561   -1.667  9.070   1.00 97.15 41  B 1 
ATOM 3517 C CA    . CYS B 2 41  ? 2.439   -0.620  8.553   1.00 97.30 41  B 1 
ATOM 3518 C C     . CYS B 2 41  ? 2.145   -0.294  7.077   1.00 97.52 41  B 1 
ATOM 3519 O O     . CYS B 2 41  ? 2.093   0.871   6.707   1.00 96.98 41  B 1 
ATOM 3520 C CB    . CYS B 2 41  ? 3.898   -1.040  8.744   1.00 97.08 41  B 1 
ATOM 3521 S SG    . CYS B 2 41  ? 4.340   -1.060  10.507  1.00 95.63 41  B 1 
ATOM 3522 N N     . VAL B 2 42  ? 1.871   -1.300  6.240   1.00 97.81 42  B 1 
ATOM 3523 C CA    . VAL B 2 42  ? 1.504   -1.086  4.824   1.00 97.82 42  B 1 
ATOM 3524 C C     . VAL B 2 42  ? 0.198   -0.296  4.690   1.00 97.97 42  B 1 
ATOM 3525 O O     . VAL B 2 42  ? 0.094   0.605   3.861   1.00 97.30 42  B 1 
ATOM 3526 C CB    . VAL B 2 42  ? 1.377   -2.438  4.096   1.00 97.29 42  B 1 
ATOM 3527 C CG1   . VAL B 2 42  ? 0.852   -2.292  2.658   1.00 93.89 42  B 1 
ATOM 3528 C CG2   . VAL B 2 42  ? 2.737   -3.112  3.986   1.00 93.69 42  B 1 
ATOM 3529 N N     . SER B 2 43  ? -0.814  -0.605  5.498   1.00 97.68 43  B 1 
ATOM 3530 C CA    . SER B 2 43  ? -2.097  0.107   5.446   1.00 97.43 43  B 1 
ATOM 3531 C C     . SER B 2 43  ? -1.976  1.558   5.911   1.00 97.57 43  B 1 
ATOM 3532 O O     . SER B 2 43  ? -2.622  2.451   5.354   1.00 96.65 43  B 1 
ATOM 3533 C CB    . SER B 2 43  ? -3.134  -0.628  6.295   1.00 96.65 43  B 1 
ATOM 3534 O OG    . SER B 2 43  ? -3.338  -1.919  5.760   1.00 87.28 43  B 1 
ATOM 3535 N N     . GLU B 2 44  ? -1.122  1.792   6.881   1.00 97.24 44  B 1 
ATOM 3536 C CA    . GLU B 2 44  ? -0.824  3.131   7.381   1.00 97.14 44  B 1 
ATOM 3537 C C     . GLU B 2 44  ? 0.007   3.938   6.386   1.00 97.36 44  B 1 
ATOM 3538 O O     . GLU B 2 44  ? -0.318  5.101   6.151   1.00 96.36 44  B 1 
ATOM 3539 C CB    . GLU B 2 44  ? -0.167  3.035   8.756   1.00 96.46 44  B 1 
ATOM 3540 C CG    . GLU B 2 44  ? -1.121  2.488   9.834   1.00 92.35 44  B 1 
ATOM 3541 C CD    . GLU B 2 44  ? -2.437  3.289   9.928   1.00 92.12 44  B 1 
ATOM 3542 O OE1   . GLU B 2 44  ? -3.525  2.706   10.138  1.00 87.81 44  B 1 
ATOM 3543 O OE2   . GLU B 2 44  ? -2.423  4.519   9.744   1.00 87.77 44  B 1 
ATOM 3544 N N     . TYR B 2 45  ? 0.967   3.316   5.710   1.00 97.72 45  B 1 
ATOM 3545 C CA    . TYR B 2 45  ? 1.729   3.933   4.627   1.00 97.81 45  B 1 
ATOM 3546 C C     . TYR B 2 45  ? 0.809   4.429   3.499   1.00 97.98 45  B 1 
ATOM 3547 O O     . TYR B 2 45  ? 0.861   5.606   3.130   1.00 97.24 45  B 1 
ATOM 3548 C CB    . TYR B 2 45  ? 2.755   2.929   4.101   1.00 97.59 45  B 1 
ATOM 3549 C CG    . TYR B 2 45  ? 3.481   3.406   2.855   1.00 97.42 45  B 1 
ATOM 3550 C CD1   . TYR B 2 45  ? 3.193   2.839   1.600   1.00 96.13 45  B 1 
ATOM 3551 C CD2   . TYR B 2 45  ? 4.431   4.432   2.955   1.00 96.21 45  B 1 
ATOM 3552 C CE1   . TYR B 2 45  ? 3.858   3.290   0.450   1.00 95.47 45  B 1 
ATOM 3553 C CE2   . TYR B 2 45  ? 5.100   4.899   1.812   1.00 95.32 45  B 1 
ATOM 3554 C CZ    . TYR B 2 45  ? 4.813   4.320   0.560   1.00 95.75 45  B 1 
ATOM 3555 O OH    . TYR B 2 45  ? 5.474   4.758   -0.561  1.00 94.22 45  B 1 
ATOM 3556 N N     . ILE B 2 46  ? -0.122  3.595   3.021   1.00 97.99 46  B 1 
ATOM 3557 C CA    . ILE B 2 46  ? -1.101  4.002   2.005   1.00 97.98 46  B 1 
ATOM 3558 C C     . ILE B 2 46  ? -1.920  5.203   2.491   1.00 97.97 46  B 1 
ATOM 3559 O O     . ILE B 2 46  ? -2.145  6.149   1.742   1.00 97.25 46  B 1 
ATOM 3560 C CB    . ILE B 2 46  ? -2.030  2.830   1.627   1.00 97.74 46  B 1 
ATOM 3561 C CG1   . ILE B 2 46  ? -1.254  1.701   0.923   1.00 96.60 46  B 1 
ATOM 3562 C CG2   . ILE B 2 46  ? -3.180  3.295   0.706   1.00 96.25 46  B 1 
ATOM 3563 C CD1   . ILE B 2 46  ? -2.007  0.367   0.905   1.00 93.75 46  B 1 
ATOM 3564 N N     . SER B 2 47  ? -2.382  5.170   3.732   1.00 97.73 47  B 1 
ATOM 3565 C CA    . SER B 2 47  ? -3.218  6.227   4.285   1.00 97.54 47  B 1 
ATOM 3566 C C     . SER B 2 47  ? -2.460  7.542   4.479   1.00 97.62 47  B 1 
ATOM 3567 O O     . SER B 2 47  ? -3.014  8.610   4.216   1.00 96.67 47  B 1 
ATOM 3568 C CB    . SER B 2 47  ? -3.806  5.788   5.608   1.00 96.86 47  B 1 
ATOM 3569 O OG    . SER B 2 47  ? -4.579  4.613   5.457   1.00 88.68 47  B 1 
ATOM 3570 N N     . PHE B 2 48  ? -1.202  7.475   4.903   1.00 97.41 48  B 1 
ATOM 3571 C CA    . PHE B 2 48  ? -0.322  8.621   5.091   1.00 97.47 48  B 1 
ATOM 3572 C C     . PHE B 2 48  ? -0.056  9.346   3.775   1.00 97.56 48  B 1 
ATOM 3573 O O     . PHE B 2 48  ? -0.380  10.535  3.643   1.00 96.47 48  B 1 
ATOM 3574 C CB    . PHE B 2 48  ? 0.975   8.129   5.752   1.00 97.05 48  B 1 
ATOM 3575 C CG    . PHE B 2 48  ? 1.991   9.225   6.028   1.00 96.80 48  B 1 
ATOM 3576 C CD1   . PHE B 2 48  ? 3.327   9.068   5.621   1.00 95.05 48  B 1 
ATOM 3577 C CD2   . PHE B 2 48  ? 1.616   10.378  6.729   1.00 94.96 48  B 1 
ATOM 3578 C CE1   . PHE B 2 48  ? 4.281   10.050  5.929   1.00 93.87 48  B 1 
ATOM 3579 C CE2   . PHE B 2 48  ? 2.552   11.365  7.029   1.00 93.79 48  B 1 
ATOM 3580 C CZ    . PHE B 2 48  ? 3.891   11.202  6.642   1.00 94.41 48  B 1 
ATOM 3581 N N     . ILE B 2 49  ? 0.394   8.616   2.752   1.00 97.79 49  B 1 
ATOM 3582 C CA    . ILE B 2 49  ? 0.658   9.170   1.420   1.00 97.79 49  B 1 
ATOM 3583 C C     . ILE B 2 49  ? -0.640  9.671   0.764   1.00 97.91 49  B 1 
ATOM 3584 O O     . ILE B 2 49  ? -0.660  10.752  0.179   1.00 97.09 49  B 1 
ATOM 3585 C CB    . ILE B 2 49  ? 1.371   8.122   0.548   1.00 97.22 49  B 1 
ATOM 3586 C CG1   . ILE B 2 49  ? 2.716   7.621   1.142   1.00 95.15 49  B 1 
ATOM 3587 C CG2   . ILE B 2 49  ? 1.610   8.674   -0.869  1.00 95.67 49  B 1 
ATOM 3588 C CD1   . ILE B 2 49  ? 3.779   8.688   1.373   1.00 87.99 49  B 1 
ATOM 3589 N N     . THR B 2 50  ? -1.740  8.926   0.878   1.00 98.06 50  B 1 
ATOM 3590 C CA    . THR B 2 50  ? -3.034  9.348   0.317   1.00 97.96 50  B 1 
ATOM 3591 C C     . THR B 2 50  ? -3.529  10.647  0.935   1.00 97.88 50  B 1 
ATOM 3592 O O     . THR B 2 50  ? -4.071  11.485  0.222   1.00 96.86 50  B 1 
ATOM 3593 C CB    . THR B 2 50  ? -4.120  8.279   0.509   1.00 97.42 50  B 1 
ATOM 3594 O OG1   . THR B 2 50  ? -3.772  7.079   -0.143  1.00 91.89 50  B 1 
ATOM 3595 C CG2   . THR B 2 50  ? -5.477  8.685   -0.089  1.00 90.28 50  B 1 
ATOM 3596 N N     . GLY B 2 51  ? -3.368  10.825  2.237   1.00 97.41 51  B 1 
ATOM 3597 C CA    . GLY B 2 51  ? -3.761  12.045  2.931   1.00 97.18 51  B 1 
ATOM 3598 C C     . GLY B 2 51  ? -3.054  13.282  2.382   1.00 97.36 51  B 1 
ATOM 3599 O O     . GLY B 2 51  ? -3.710  14.289  2.107   1.00 96.37 51  B 1 
ATOM 3600 N N     . GLU B 2 52  ? -1.759  13.183  2.137   1.00 96.95 52  B 1 
ATOM 3601 C CA    . GLU B 2 52  ? -0.970  14.280  1.575   1.00 96.64 52  B 1 
ATOM 3602 C C     . GLU B 2 52  ? -1.302  14.546  0.100   1.00 96.94 52  B 1 
ATOM 3603 O O     . GLU B 2 52  ? -1.516  15.685  -0.303  1.00 95.69 52  B 1 
ATOM 3604 C CB    . GLU B 2 52  ? 0.528   13.973  1.769   1.00 95.69 52  B 1 
ATOM 3605 C CG    . GLU B 2 52  ? 1.423   15.206  1.526   1.00 89.94 52  B 1 
ATOM 3606 C CD    . GLU B 2 52  ? 1.068   16.372  2.455   1.00 90.92 52  B 1 
ATOM 3607 O OE1   . GLU B 2 52  ? 1.108   17.539  2.014   1.00 85.99 52  B 1 
ATOM 3608 O OE2   . GLU B 2 52  ? 0.704   16.134  3.624   1.00 85.78 52  B 1 
ATOM 3609 N N     . ALA B 2 53  ? -1.434  13.487  -0.704  1.00 97.30 53  B 1 
ATOM 3610 C CA    . ALA B 2 53  ? -1.827  13.607  -2.105  1.00 97.28 53  B 1 
ATOM 3611 C C     . ALA B 2 53  ? -3.218  14.251  -2.256  1.00 97.19 53  B 1 
ATOM 3612 O O     . ALA B 2 53  ? -3.430  15.107  -3.118  1.00 95.96 53  B 1 
ATOM 3613 C CB    . ALA B 2 53  ? -1.803  12.205  -2.734  1.00 96.82 53  B 1 
ATOM 3614 N N     . ASN B 2 54  ? -4.169  13.875  -1.406  1.00 97.46 54  B 1 
ATOM 3615 C CA    . ASN B 2 54  ? -5.510  14.435  -1.424  1.00 97.38 54  B 1 
ATOM 3616 C C     . ASN B 2 54  ? -5.535  15.897  -0.975  1.00 97.28 54  B 1 
ATOM 3617 O O     . ASN B 2 54  ? -6.275  16.698  -1.549  1.00 95.91 54  B 1 
ATOM 3618 C CB    . ASN B 2 54  ? -6.435  13.580  -0.561  1.00 96.84 54  B 1 
ATOM 3619 C CG    . ASN B 2 54  ? -7.874  14.018  -0.699  1.00 95.60 54  B 1 
ATOM 3620 O OD1   . ASN B 2 54  ? -8.415  14.110  -1.793  1.00 87.19 54  B 1 
ATOM 3621 N ND2   . ASN B 2 54  ? -8.538  14.307  0.395   1.00 87.17 54  B 1 
ATOM 3622 N N     . GLU B 2 55  ? -4.710  16.271  -0.014  1.00 96.49 55  B 1 
ATOM 3623 C CA    . GLU B 2 55  ? -4.604  17.671  0.390   1.00 96.00 55  B 1 
ATOM 3624 C C     . GLU B 2 55  ? -4.079  18.551  -0.747  1.00 96.33 55  B 1 
ATOM 3625 O O     . GLU B 2 55  ? -4.627  19.627  -0.985  1.00 94.86 55  B 1 
ATOM 3626 C CB    . GLU B 2 55  ? -3.701  17.803  1.602   1.00 94.80 55  B 1 
ATOM 3627 C CG    . GLU B 2 55  ? -3.836  19.219  2.184   1.00 86.64 55  B 1 
ATOM 3628 C CD    . GLU B 2 55  ? -2.690  19.571  3.130   1.00 82.50 55  B 1 
ATOM 3629 O OE1   . GLU B 2 55  ? -2.681  20.696  3.667   1.00 76.49 55  B 1 
ATOM 3630 O OE2   . GLU B 2 55  ? -1.792  18.735  3.310   1.00 73.87 55  B 1 
ATOM 3631 N N     . ARG B 2 56  ? -3.084  18.079  -1.504  1.00 96.03 56  B 1 
ATOM 3632 C CA    . ARG B 2 56  ? -2.635  18.759  -2.716  1.00 95.80 56  B 1 
ATOM 3633 C C     . ARG B 2 56  ? -3.782  18.922  -3.710  1.00 96.24 56  B 1 
ATOM 3634 O O     . ARG B 2 56  ? -3.995  20.016  -4.217  1.00 94.77 56  B 1 
ATOM 3635 C CB    . ARG B 2 56  ? -1.457  17.999  -3.343  1.00 94.30 56  B 1 
ATOM 3636 C CG    . ARG B 2 56  ? -0.953  18.724  -4.601  1.00 91.10 56  B 1 
ATOM 3637 C CD    . ARG B 2 56  ? 0.075   17.895  -5.349  1.00 87.99 56  B 1 
ATOM 3638 N NE    . ARG B 2 56  ? 0.426   18.564  -6.615  1.00 84.98 56  B 1 
ATOM 3639 C CZ    . ARG B 2 56  ? 1.188   18.078  -7.584  1.00 82.74 56  B 1 
ATOM 3640 N NH1   . ARG B 2 56  ? 1.747   16.904  -7.509  1.00 75.90 56  B 1 
ATOM 3641 N NH2   . ARG B 2 56  ? 1.398   18.788  -8.642  1.00 76.33 56  B 1 
ATOM 3642 N N     . CYS B 2 57  ? -4.563  17.866  -3.948  1.00 96.10 57  B 1 
ATOM 3643 C CA    . CYS B 2 57  ? -5.726  17.937  -4.837  1.00 95.97 57  B 1 
ATOM 3644 C C     . CYS B 2 57  ? -6.734  18.997  -4.377  1.00 96.06 57  B 1 
ATOM 3645 O O     . CYS B 2 57  ? -7.227  19.760  -5.203  1.00 94.52 57  B 1 
ATOM 3646 C CB    . CYS B 2 57  ? -6.417  16.570  -4.912  1.00 95.15 57  B 1 
ATOM 3647 S SG    . CYS B 2 57  ? -5.384  15.385  -5.802  1.00 91.16 57  B 1 
ATOM 3648 N N     . GLN B 2 58  ? -7.020  19.070  -3.092  1.00 96.29 58  B 1 
ATOM 3649 C CA    . GLN B 2 58  ? -7.941  20.063  -2.537  1.00 95.82 58  B 1 
ATOM 3650 C C     . GLN B 2 58  ? -7.395  21.488  -2.677  1.00 96.04 58  B 1 
ATOM 3651 O O     . GLN B 2 58  ? -8.133  22.373  -3.095  1.00 94.34 58  B 1 
ATOM 3652 C CB    . GLN B 2 58  ? -8.212  19.746  -1.060  1.00 94.90 58  B 1 
ATOM 3653 C CG    . GLN B 2 58  ? -9.114  18.511  -0.895  1.00 89.88 58  B 1 
ATOM 3654 C CD    . GLN B 2 58  ? -9.372  18.182  0.572   1.00 87.71 58  B 1 
ATOM 3655 O OE1   . GLN B 2 58  ? -8.833  18.771  1.492   1.00 80.14 58  B 1 
ATOM 3656 N NE2   . GLN B 2 58  ? -10.229 17.220  0.843   1.00 76.83 58  B 1 
ATOM 3657 N N     . ARG B 2 59  ? -6.115  21.701  -2.418  1.00 96.03 59  B 1 
ATOM 3658 C CA    . ARG B 2 59  ? -5.451  23.002  -2.565  1.00 95.86 59  B 1 
ATOM 3659 C C     . ARG B 2 59  ? -5.479  23.500  -4.015  1.00 96.19 59  B 1 
ATOM 3660 O O     . ARG B 2 59  ? -5.693  24.676  -4.257  1.00 94.19 59  B 1 
ATOM 3661 C CB    . ARG B 2 59  ? -4.015  22.865  -2.042  1.00 94.50 59  B 1 
ATOM 3662 C CG    . ARG B 2 59  ? -3.360  24.224  -1.754  1.00 85.38 59  B 1 
ATOM 3663 C CD    . ARG B 2 59  ? -1.879  24.068  -1.400  1.00 84.19 59  B 1 
ATOM 3664 N NE    . ARG B 2 59  ? -1.654  23.075  -0.328  1.00 76.12 59  B 1 
ATOM 3665 C CZ    . ARG B 2 59  ? -0.648  22.214  -0.231  1.00 69.99 59  B 1 
ATOM 3666 N NH1   . ARG B 2 59  ? 0.338   22.216  -1.085  1.00 62.90 59  B 1 
ATOM 3667 N NH2   . ARG B 2 59  ? -0.618  21.330  0.716   1.00 61.83 59  B 1 
ATOM 3668 N N     . GLU B 2 60  ? -5.335  22.581  -4.967  1.00 95.45 60  B 1 
ATOM 3669 C CA    . GLU B 2 60  ? -5.412  22.854  -6.412  1.00 95.06 60  B 1 
ATOM 3670 C C     . GLU B 2 60  ? -6.849  22.758  -6.973  1.00 95.16 60  B 1 
ATOM 3671 O O     . GLU B 2 60  ? -7.043  22.737  -8.190  1.00 92.59 60  B 1 
ATOM 3672 C CB    . GLU B 2 60  ? -4.452  21.915  -7.151  1.00 94.27 60  B 1 
ATOM 3673 C CG    . GLU B 2 60  ? -2.968  22.170  -6.822  1.00 91.48 60  B 1 
ATOM 3674 C CD    . GLU B 2 60  ? -2.018  21.153  -7.493  1.00 90.11 60  B 1 
ATOM 3675 O OE1   . GLU B 2 60  ? -0.839  21.107  -7.114  1.00 86.62 60  B 1 
ATOM 3676 O OE2   . GLU B 2 60  ? -2.478  20.388  -8.381  1.00 84.61 60  B 1 
ATOM 3677 N N     . GLN B 2 61  ? -7.863  22.664  -6.113  1.00 94.50 61  B 1 
ATOM 3678 C CA    . GLN B 2 61  ? -9.287  22.544  -6.468  1.00 94.49 61  B 1 
ATOM 3679 C C     . GLN B 2 61  ? -9.607  21.358  -7.401  1.00 95.32 61  B 1 
ATOM 3680 O O     . GLN B 2 61  ? -10.629 21.338  -8.098  1.00 92.89 61  B 1 
ATOM 3681 C CB    . GLN B 2 61  ? -9.839  23.872  -7.002  1.00 92.70 61  B 1 
ATOM 3682 C CG    . GLN B 2 61  ? -9.645  25.046  -6.022  1.00 85.39 61  B 1 
ATOM 3683 C CD    . GLN B 2 61  ? -10.269 26.338  -6.542  1.00 77.70 61  B 1 
ATOM 3684 O OE1   . GLN B 2 61  ? -10.898 26.393  -7.586  1.00 70.33 61  B 1 
ATOM 3685 N NE2   . GLN B 2 61  ? -10.138 27.426  -5.816  1.00 66.00 61  B 1 
ATOM 3686 N N     . ARG B 2 62  ? -8.763  20.319  -7.397  1.00 94.37 62  B 1 
ATOM 3687 C CA    . ARG B 2 62  ? -8.962  19.082  -8.160  1.00 94.85 62  B 1 
ATOM 3688 C C     . ARG B 2 62  ? -9.731  18.050  -7.345  1.00 95.22 62  B 1 
ATOM 3689 O O     . ARG B 2 62  ? -9.680  18.024  -6.119  1.00 93.38 62  B 1 
ATOM 3690 C CB    . ARG B 2 62  ? -7.625  18.549  -8.667  1.00 94.42 62  B 1 
ATOM 3691 C CG    . ARG B 2 62  ? -6.987  19.495  -9.709  1.00 92.87 62  B 1 
ATOM 3692 C CD    . ARG B 2 62  ? -5.711  18.933  -10.342 1.00 92.65 62  B 1 
ATOM 3693 N NE    . ARG B 2 62  ? -4.628  18.818  -9.369  1.00 89.92 62  B 1 
ATOM 3694 C CZ    . ARG B 2 62  ? -4.117  17.711  -8.824  1.00 91.32 62  B 1 
ATOM 3695 N NH1   . ARG B 2 62  ? -4.553  16.502  -9.103  1.00 84.07 62  B 1 
ATOM 3696 N NH2   . ARG B 2 62  ? -3.158  17.802  -7.970  1.00 86.63 62  B 1 
ATOM 3697 N N     . LYS B 2 63  ? -10.449 17.160  -8.032  1.00 96.19 63  B 1 
ATOM 3698 C CA    . LYS B 2 63  ? -11.283 16.126  -7.390  1.00 95.83 63  B 1 
ATOM 3699 C C     . LYS B 2 63  ? -10.733 14.709  -7.555  1.00 96.45 63  B 1 
ATOM 3700 O O     . LYS B 2 63  ? -11.283 13.782  -6.961  1.00 94.01 63  B 1 
ATOM 3701 C CB    . LYS B 2 63  ? -12.722 16.214  -7.912  1.00 94.58 63  B 1 
ATOM 3702 C CG    . LYS B 2 63  ? -13.378 17.558  -7.544  1.00 90.96 63  B 1 
ATOM 3703 C CD    . LYS B 2 63  ? -14.818 17.643  -8.064  1.00 84.46 63  B 1 
ATOM 3704 C CE    . LYS B 2 63  ? -15.360 19.030  -7.736  1.00 80.11 63  B 1 
ATOM 3705 N NZ    . LYS B 2 63  ? -16.674 19.286  -8.362  1.00 69.14 63  B 1 
ATOM 3706 N N     . THR B 2 64  ? -9.706  14.538  -8.382  1.00 96.77 64  B 1 
ATOM 3707 C CA    . THR B 2 64  ? -9.148  13.231  -8.719  1.00 96.84 64  B 1 
ATOM 3708 C C     . THR B 2 64  ? -7.699  13.168  -8.258  1.00 96.91 64  B 1 
ATOM 3709 O O     . THR B 2 64  ? -6.898  13.967  -8.738  1.00 95.50 64  B 1 
ATOM 3710 C CB    . THR B 2 64  ? -9.242  12.958  -10.221 1.00 96.05 64  B 1 
ATOM 3711 O OG1   . THR B 2 64  ? -10.573 13.127  -10.670 1.00 92.64 64  B 1 
ATOM 3712 C CG2   . THR B 2 64  ? -8.830  11.528  -10.582 1.00 92.95 64  B 1 
ATOM 3713 N N     . ILE B 2 65  ? -7.393  12.222  -7.387  1.00 97.28 65  B 1 
ATOM 3714 C CA    . ILE B 2 65  ? -6.011  11.885  -7.032  1.00 97.34 65  B 1 
ATOM 3715 C C     . ILE B 2 65  ? -5.395  11.135  -8.216  1.00 97.50 65  B 1 
ATOM 3716 O O     . ILE B 2 65  ? -5.913  10.085  -8.618  1.00 96.69 65  B 1 
ATOM 3717 C CB    . ILE B 2 65  ? -5.946  11.053  -5.741  1.00 97.09 65  B 1 
ATOM 3718 C CG1   . ILE B 2 65  ? -6.571  11.817  -4.552  1.00 95.15 65  B 1 
ATOM 3719 C CG2   . ILE B 2 65  ? -4.488  10.672  -5.420  1.00 95.21 65  B 1 
ATOM 3720 C CD1   . ILE B 2 65  ? -6.664  11.005  -3.265  1.00 91.51 65  B 1 
ATOM 3721 N N     . THR B 2 66  ? -4.317  11.673  -8.769  1.00 97.13 66  B 1 
ATOM 3722 C CA    . THR B 2 66  ? -3.557  11.081  -9.873  1.00 96.94 66  B 1 
ATOM 3723 C C     . THR B 2 66  ? -2.328  10.334  -9.361  1.00 97.21 66  B 1 
ATOM 3724 O O     . THR B 2 66  ? -1.999  10.386  -8.171  1.00 96.52 66  B 1 
ATOM 3725 C CB    . THR B 2 66  ? -3.156  12.143  -10.911 1.00 95.87 66  B 1 
ATOM 3726 O OG1   . THR B 2 66  ? -2.213  13.030  -10.365 1.00 91.07 66  B 1 
ATOM 3727 C CG2   . THR B 2 66  ? -4.357  12.937  -11.426 1.00 89.41 66  B 1 
ATOM 3728 N N     . ALA B 2 67  ? -1.649  9.609   -10.253 1.00 97.31 67  B 1 
ATOM 3729 C CA    . ALA B 2 67  ? -0.372  8.980   -9.929  1.00 97.36 67  B 1 
ATOM 3730 C C     . ALA B 2 67  ? 0.709   10.023  -9.590  1.00 97.50 67  B 1 
ATOM 3731 O O     . ALA B 2 67  ? 1.471   9.834   -8.651  1.00 96.66 67  B 1 
ATOM 3732 C CB    . ALA B 2 67  ? 0.033   8.089   -11.103 1.00 96.54 67  B 1 
ATOM 3733 N N     . GLU B 2 68  ? 0.696   11.156  -10.287 1.00 97.36 68  B 1 
ATOM 3734 C CA    . GLU B 2 68  ? 1.606   12.277  -10.063 1.00 97.01 68  B 1 
ATOM 3735 C C     . GLU B 2 68  ? 1.388   12.920  -8.690  1.00 97.16 68  B 1 
ATOM 3736 O O     . GLU B 2 68  ? 2.347   13.322  -8.033  1.00 96.31 68  B 1 
ATOM 3737 C CB    . GLU B 2 68  ? 1.433   13.342  -11.156 1.00 96.26 68  B 1 
ATOM 3738 C CG    . GLU B 2 68  ? 1.755   12.879  -12.588 1.00 91.02 68  B 1 
ATOM 3739 C CD    . GLU B 2 68  ? 0.718   11.911  -13.201 1.00 85.55 68  B 1 
ATOM 3740 O OE1   . GLU B 2 68  ? 1.073   11.206  -14.160 1.00 78.42 68  B 1 
ATOM 3741 O OE2   . GLU B 2 68  ? -0.431  11.837  -12.686 1.00 78.25 68  B 1 
ATOM 3742 N N     . ASP B 2 69  ? 0.147   12.970  -8.209  1.00 97.44 69  B 1 
ATOM 3743 C CA    . ASP B 2 69  ? -0.131  13.457  -6.853  1.00 97.29 69  B 1 
ATOM 3744 C C     . ASP B 2 69  ? 0.455   12.532  -5.786  1.00 97.44 69  B 1 
ATOM 3745 O O     . ASP B 2 69  ? 0.944   12.997  -4.755  1.00 96.43 69  B 1 
ATOM 3746 C CB    . ASP B 2 69  ? -1.640  13.578  -6.622  1.00 96.83 69  B 1 
ATOM 3747 C CG    . ASP B 2 69  ? -2.318  14.616  -7.498  1.00 95.61 69  B 1 
ATOM 3748 O OD1   . ASP B 2 69  ? -1.778  15.727  -7.671  1.00 91.99 69  B 1 
ATOM 3749 O OD2   . ASP B 2 69  ? -3.449  14.364  -7.972  1.00 92.18 69  B 1 
ATOM 3750 N N     . VAL B 2 70  ? 0.409   11.218  -6.038  1.00 97.54 70  B 1 
ATOM 3751 C CA    . VAL B 2 70  ? 0.973   10.211  -5.144  1.00 97.53 70  B 1 
ATOM 3752 C C     . VAL B 2 70  ? 2.503   10.291  -5.136  1.00 97.54 70  B 1 
ATOM 3753 O O     . VAL B 2 70  ? 3.100   10.315  -4.055  1.00 96.56 70  B 1 
ATOM 3754 C CB    . VAL B 2 70  ? 0.484   8.797   -5.520  1.00 97.20 70  B 1 
ATOM 3755 C CG1   . VAL B 2 70  ? 1.119   7.709   -4.657  1.00 95.33 70  B 1 
ATOM 3756 C CG2   . VAL B 2 70  ? -1.038  8.682   -5.341  1.00 95.10 70  B 1 
ATOM 3757 N N     . LEU B 2 71  ? 3.132   10.396  -6.302  1.00 97.45 71  B 1 
ATOM 3758 C CA    . LEU B 2 71  ? 4.584   10.580  -6.420  1.00 97.39 71  B 1 
ATOM 3759 C C     . LEU B 2 71  ? 5.050   11.875  -5.747  1.00 97.35 71  B 1 
ATOM 3760 O O     . LEU B 2 71  ? 6.019   11.869  -4.994  1.00 96.21 71  B 1 
ATOM 3761 C CB    . LEU B 2 71  ? 4.986   10.598  -7.909  1.00 96.68 71  B 1 
ATOM 3762 C CG    . LEU B 2 71  ? 4.914   9.232   -8.611  1.00 94.31 71  B 1 
ATOM 3763 C CD1   . LEU B 2 71  ? 5.156   9.409   -10.105 1.00 91.19 71  B 1 
ATOM 3764 C CD2   . LEU B 2 71  ? 5.961   8.264   -8.053  1.00 91.05 71  B 1 
ATOM 3765 N N     . TRP B 2 72  ? 4.332   12.966  -5.967  1.00 96.86 72  B 1 
ATOM 3766 C CA    . TRP B 2 72  ? 4.614   14.233  -5.300  1.00 96.89 72  B 1 
ATOM 3767 C C     . TRP B 2 72  ? 4.519   14.095  -3.780  1.00 96.84 72  B 1 
ATOM 3768 O O     . TRP B 2 72  ? 5.423   14.547  -3.072  1.00 95.74 72  B 1 
ATOM 3769 C CB    . TRP B 2 72  ? 3.651   15.304  -5.823  1.00 96.38 72  B 1 
ATOM 3770 C CG    . TRP B 2 72  ? 3.816   16.632  -5.171  1.00 95.67 72  B 1 
ATOM 3771 C CD1   . TRP B 2 72  ? 4.621   17.625  -5.615  1.00 93.56 72  B 1 
ATOM 3772 C CD2   . TRP B 2 72  ? 3.188   17.132  -3.951  1.00 94.49 72  B 1 
ATOM 3773 N NE1   . TRP B 2 72  ? 4.537   18.721  -4.756  1.00 92.61 72  B 1 
ATOM 3774 C CE2   . TRP B 2 72  ? 3.664   18.447  -3.723  1.00 93.68 72  B 1 
ATOM 3775 C CE3   . TRP B 2 72  ? 2.266   16.596  -3.038  1.00 92.59 72  B 1 
ATOM 3776 C CZ2   . TRP B 2 72  ? 3.247   19.221  -2.611  1.00 92.09 72  B 1 
ATOM 3777 C CZ3   . TRP B 2 72  ? 1.852   17.354  -1.917  1.00 89.61 72  B 1 
ATOM 3778 C CH2   . TRP B 2 72  ? 2.338   18.648  -1.715  1.00 89.61 72  B 1 
ATOM 3779 N N     . ALA B 2 73  ? 3.479   13.453  -3.265  1.00 96.87 73  B 1 
ATOM 3780 C CA    . ALA B 2 73  ? 3.332   13.234  -1.830  1.00 96.60 73  B 1 
ATOM 3781 C C     . ALA B 2 73  ? 4.484   12.394  -1.252  1.00 96.62 73  B 1 
ATOM 3782 O O     . ALA B 2 73  ? 5.016   12.745  -0.201  1.00 95.54 73  B 1 
ATOM 3783 C CB    . ALA B 2 73  ? 1.972   12.589  -1.569  1.00 96.26 73  B 1 
ATOM 3784 N N     . MET B 2 74  ? 4.898   11.339  -1.953  1.00 96.81 74  B 1 
ATOM 3785 C CA    . MET B 2 74  ? 6.050   10.526  -1.538  1.00 96.75 74  B 1 
ATOM 3786 C C     . MET B 2 74  ? 7.334   11.352  -1.462  1.00 96.57 74  B 1 
ATOM 3787 O O     . MET B 2 74  ? 8.007   11.329  -0.436  1.00 95.04 74  B 1 
ATOM 3788 C CB    . MET B 2 74  ? 6.260   9.349   -2.508  1.00 96.29 74  B 1 
ATOM 3789 C CG    . MET B 2 74  ? 5.179   8.280   -2.352  1.00 93.72 74  B 1 
ATOM 3790 S SD    . MET B 2 74  ? 5.372   6.883   -3.496  1.00 91.06 74  B 1 
ATOM 3791 C CE    . MET B 2 74  ? 3.788   6.101   -3.236  1.00 81.85 74  B 1 
ATOM 3792 N N     . SER B 2 75  ? 7.618   12.140  -2.494  1.00 95.75 75  B 1 
ATOM 3793 C CA    . SER B 2 75  ? 8.779   13.033  -2.514  1.00 95.16 75  B 1 
ATOM 3794 C C     . SER B 2 75  ? 8.757   14.014  -1.335  1.00 95.13 75  B 1 
ATOM 3795 O O     . SER B 2 75  ? 9.735   14.129  -0.610  1.00 93.56 75  B 1 
ATOM 3796 C CB    . SER B 2 75  ? 8.820   13.771  -3.849  1.00 94.01 75  B 1 
ATOM 3797 O OG    . SER B 2 75  ? 9.866   14.713  -3.871  1.00 80.99 75  B 1 
ATOM 3798 N N     . ARG B 2 76  ? 7.620   14.680  -1.078  1.00 95.03 76  B 1 
ATOM 3799 C CA    . ARG B 2 76  ? 7.508   15.661  0.004   1.00 94.79 76  B 1 
ATOM 3800 C C     . ARG B 2 76  ? 7.649   15.040  1.405   1.00 94.93 76  B 1 
ATOM 3801 O O     . ARG B 2 76  ? 8.150   15.706  2.302   1.00 92.83 76  B 1 
ATOM 3802 C CB    . ARG B 2 76  ? 6.177   16.424  -0.105  1.00 93.51 76  B 1 
ATOM 3803 C CG    . ARG B 2 76  ? 6.088   17.319  -1.355  1.00 86.71 76  B 1 
ATOM 3804 C CD    . ARG B 2 76  ? 7.106   18.464  -1.399  1.00 83.53 76  B 1 
ATOM 3805 N NE    . ARG B 2 76  ? 6.763   19.533  -0.432  1.00 78.20 76  B 1 
ATOM 3806 C CZ    . ARG B 2 76  ? 7.523   20.579  -0.140  1.00 74.41 76  B 1 
ATOM 3807 N NH1   . ARG B 2 76  ? 8.707   20.740  -0.660  1.00 65.14 76  B 1 
ATOM 3808 N NH2   . ARG B 2 76  ? 7.110   21.503  0.677   1.00 65.02 76  B 1 
ATOM 3809 N N     . LEU B 2 77  ? 7.227   13.790  1.577   1.00 95.20 77  B 1 
ATOM 3810 C CA    . LEU B 2 77  ? 7.249   13.080  2.857   1.00 94.95 77  B 1 
ATOM 3811 C C     . LEU B 2 77  ? 8.552   12.307  3.123   1.00 94.63 77  B 1 
ATOM 3812 O O     . LEU B 2 77  ? 8.652   11.652  4.158   1.00 91.66 77  B 1 
ATOM 3813 C CB    . LEU B 2 77  ? 6.008   12.189  2.946   1.00 94.92 77  B 1 
ATOM 3814 C CG    . LEU B 2 77  ? 4.677   12.968  3.041   1.00 94.32 77  B 1 
ATOM 3815 C CD1   . LEU B 2 77  ? 3.510   11.995  2.953   1.00 91.92 77  B 1 
ATOM 3816 C CD2   . LEU B 2 77  ? 4.556   13.767  4.341   1.00 91.44 77  B 1 
ATOM 3817 N N     . GLY B 2 78  ? 9.542   12.385  2.224   1.00 94.41 78  B 1 
ATOM 3818 C CA    . GLY B 2 78  ? 10.860  11.766  2.410   1.00 93.70 78  B 1 
ATOM 3819 C C     . GLY B 2 78  ? 11.016  10.380  1.801   1.00 94.22 78  B 1 
ATOM 3820 O O     . GLY B 2 78  ? 11.995  9.695   2.084   1.00 90.75 78  B 1 
ATOM 3821 N N     . PHE B 2 79  ? 10.076  9.961   0.951   1.00 95.20 79  B 1 
ATOM 3822 C CA    . PHE B 2 79  ? 10.168  8.740   0.147   1.00 95.13 79  B 1 
ATOM 3823 C C     . PHE B 2 79  ? 10.626  9.044   -1.288  1.00 95.03 79  B 1 
ATOM 3824 O O     . PHE B 2 79  ? 10.149  8.428   -2.242  1.00 92.51 79  B 1 
ATOM 3825 C CB    . PHE B 2 79  ? 8.841   7.982   0.188   1.00 94.88 79  B 1 
ATOM 3826 C CG    . PHE B 2 79  ? 8.427   7.520   1.562   1.00 95.02 79  B 1 
ATOM 3827 C CD1   . PHE B 2 79  ? 8.956   6.330   2.094   1.00 92.83 79  B 1 
ATOM 3828 C CD2   . PHE B 2 79  ? 7.533   8.274   2.325   1.00 92.83 79  B 1 
ATOM 3829 C CE1   . PHE B 2 79  ? 8.590   5.897   3.367   1.00 91.87 79  B 1 
ATOM 3830 C CE2   . PHE B 2 79  ? 7.155   7.853   3.610   1.00 92.12 79  B 1 
ATOM 3831 C CZ    . PHE B 2 79  ? 7.687   6.661   4.132   1.00 92.79 79  B 1 
ATOM 3832 N N     . ASP B 2 80  ? 11.511  10.022  -1.453  1.00 94.47 80  B 1 
ATOM 3833 C CA    . ASP B 2 80  ? 12.074  10.441  -2.736  1.00 93.70 80  B 1 
ATOM 3834 C C     . ASP B 2 80  ? 12.818  9.320   -3.454  1.00 94.30 80  B 1 
ATOM 3835 O O     . ASP B 2 80  ? 12.673  9.188   -4.662  1.00 91.45 80  B 1 
ATOM 3836 C CB    . ASP B 2 80  ? 12.982  11.656  -2.530  1.00 90.49 80  B 1 
ATOM 3837 C CG    . ASP B 2 80  ? 14.113  11.399  -1.528  1.00 83.94 80  B 1 
ATOM 3838 O OD1   . ASP B 2 80  ? 13.843  10.763  -0.489  1.00 73.60 80  B 1 
ATOM 3839 O OD2   . ASP B 2 80  ? 15.212  11.912  -1.761  1.00 74.74 80  B 1 
ATOM 3840 N N     . ASP B 2 81  ? 13.504  8.446   -2.720  1.00 94.37 81  B 1 
ATOM 3841 C CA    . ASP B 2 81  ? 14.184  7.284   -3.286  1.00 93.82 81  B 1 
ATOM 3842 C C     . ASP B 2 81  ? 13.241  6.364   -4.071  1.00 94.93 81  B 1 
ATOM 3843 O O     . ASP B 2 81  ? 13.665  5.633   -4.957  1.00 92.39 81  B 1 
ATOM 3844 C CB    . ASP B 2 81  ? 14.808  6.443   -2.173  1.00 91.11 81  B 1 
ATOM 3845 C CG    . ASP B 2 81  ? 15.873  7.142   -1.350  1.00 82.30 81  B 1 
ATOM 3846 O OD1   . ASP B 2 81  ? 16.319  8.248   -1.689  1.00 74.02 81  B 1 
ATOM 3847 O OD2   . ASP B 2 81  ? 16.225  6.569   -0.292  1.00 74.66 81  B 1 
ATOM 3848 N N     . TYR B 2 82  ? 11.941  6.366   -3.746  1.00 95.24 82  B 1 
ATOM 3849 C CA    . TYR B 2 82  ? 10.966  5.548   -4.457  1.00 96.02 82  B 1 
ATOM 3850 C C     . TYR B 2 82  ? 10.476  6.223   -5.736  1.00 95.98 82  B 1 
ATOM 3851 O O     . TYR B 2 82  ? 9.906   5.559   -6.600  1.00 94.16 82  B 1 
ATOM 3852 C CB    . TYR B 2 82  ? 9.776   5.202   -3.553  1.00 96.03 82  B 1 
ATOM 3853 C CG    . TYR B 2 82  ? 10.032  4.424   -2.270  1.00 96.34 82  B 1 
ATOM 3854 C CD1   . TYR B 2 82  ? 11.317  4.047   -1.842  1.00 93.58 82  B 1 
ATOM 3855 C CD2   . TYR B 2 82  ? 8.923   4.080   -1.465  1.00 93.68 82  B 1 
ATOM 3856 C CE1   . TYR B 2 82  ? 11.506  3.366   -0.642  1.00 93.20 82  B 1 
ATOM 3857 C CE2   . TYR B 2 82  ? 9.101   3.396   -0.263  1.00 93.13 82  B 1 
ATOM 3858 C CZ    . TYR B 2 82  ? 10.396  3.041   0.162   1.00 94.70 82  B 1 
ATOM 3859 O OH    . TYR B 2 82  ? 10.563  2.399   1.357   1.00 93.66 82  B 1 
ATOM 3860 N N     . VAL B 2 83  ? 10.662  7.538   -5.885  1.00 96.31 83  B 1 
ATOM 3861 C CA    . VAL B 2 83  ? 10.054  8.322   -6.957  1.00 96.03 83  B 1 
ATOM 3862 C C     . VAL B 2 83  ? 10.618  7.939   -8.323  1.00 95.96 83  B 1 
ATOM 3863 O O     . VAL B 2 83  ? 9.840   7.732   -9.248  1.00 94.60 83  B 1 
ATOM 3864 C CB    . VAL B 2 83  ? 10.193  9.832   -6.693  1.00 95.23 83  B 1 
ATOM 3865 C CG1   . VAL B 2 83  ? 9.678   10.684  -7.853  1.00 91.52 83  B 1 
ATOM 3866 C CG2   . VAL B 2 83  ? 9.387   10.214  -5.448  1.00 91.71 83  B 1 
ATOM 3867 N N     . GLU B 2 84  ? 11.935  7.809   -8.448  1.00 95.14 84  B 1 
ATOM 3868 C CA    . GLU B 2 84  ? 12.584  7.436   -9.702  1.00 94.82 84  B 1 
ATOM 3869 C C     . GLU B 2 84  ? 12.122  6.055   -10.210 1.00 95.27 84  B 1 
ATOM 3870 O O     . GLU B 2 84  ? 11.513  5.978   -11.282 1.00 94.01 84  B 1 
ATOM 3871 C CB    . GLU B 2 84  ? 14.107  7.559   -9.542  1.00 93.35 84  B 1 
ATOM 3872 C CG    . GLU B 2 84  ? 14.845  7.287   -10.848 1.00 85.06 84  B 1 
ATOM 3873 C CD    . GLU B 2 84  ? 16.373  7.377   -10.711 1.00 76.93 84  B 1 
ATOM 3874 O OE1   . GLU B 2 84  ? 17.053  7.312   -11.762 1.00 69.97 84  B 1 
ATOM 3875 O OE2   . GLU B 2 84  ? 16.865  7.490   -9.572  1.00 67.98 84  B 1 
ATOM 3876 N N     . PRO B 2 85  ? 12.277  4.955   -9.440  1.00 95.20 85  B 1 
ATOM 3877 C CA    . PRO B 2 85  ? 11.837  3.639   -9.904  1.00 95.16 85  B 1 
ATOM 3878 C C     . PRO B 2 85  ? 10.330  3.560   -10.146 1.00 95.46 85  B 1 
ATOM 3879 O O     . PRO B 2 85  ? 9.882   2.871   -11.063 1.00 93.67 85  B 1 
ATOM 3880 C CB    . PRO B 2 85  ? 12.299  2.661   -8.820  1.00 93.86 85  B 1 
ATOM 3881 C CG    . PRO B 2 85  ? 12.433  3.516   -7.576  1.00 90.43 85  B 1 
ATOM 3882 C CD    . PRO B 2 85  ? 12.904  4.851   -8.134  1.00 94.33 85  B 1 
ATOM 3883 N N     . LEU B 2 86  ? 9.523   4.287   -9.374  1.00 95.61 86  B 1 
ATOM 3884 C CA    . LEU B 2 86  ? 8.082   4.328   -9.581  1.00 95.71 86  B 1 
ATOM 3885 C C     . LEU B 2 86  ? 7.685   5.131   -10.825 1.00 95.78 86  B 1 
ATOM 3886 O O     . LEU B 2 86  ? 6.720   4.759   -11.487 1.00 94.39 86  B 1 
ATOM 3887 C CB    . LEU B 2 86  ? 7.388   4.904   -8.340  1.00 95.82 86  B 1 
ATOM 3888 C CG    . LEU B 2 86  ? 7.379   3.973   -7.116  1.00 95.10 86  B 1 
ATOM 3889 C CD1   . LEU B 2 86  ? 6.759   4.715   -5.937  1.00 92.81 86  B 1 
ATOM 3890 C CD2   . LEU B 2 86  ? 6.578   2.690   -7.359  1.00 92.42 86  B 1 
ATOM 3891 N N     . SER B 2 87  ? 8.407   6.198   -11.149 1.00 95.87 87  B 1 
ATOM 3892 C CA    . SER B 2 87  ? 8.162   6.992   -12.361 1.00 95.61 87  B 1 
ATOM 3893 C C     . SER B 2 87  ? 8.431   6.170   -13.615 1.00 95.45 87  B 1 
ATOM 3894 O O     . SER B 2 87  ? 7.618   6.164   -14.534 1.00 93.70 87  B 1 
ATOM 3895 C CB    . SER B 2 87  ? 9.018   8.258   -12.369 1.00 94.83 87  B 1 
ATOM 3896 O OG    . SER B 2 87  ? 8.674   9.064   -11.265 1.00 84.39 87  B 1 
ATOM 3897 N N     . ILE B 2 88  ? 9.513   5.395   -13.620 1.00 95.16 88  B 1 
ATOM 3898 C CA    . ILE B 2 88  ? 9.849   4.492   -14.722 1.00 94.73 88  B 1 
ATOM 3899 C C     . ILE B 2 88  ? 8.821   3.366   -14.824 1.00 94.71 88  B 1 
ATOM 3900 O O     . ILE B 2 88  ? 8.334   3.062   -15.919 1.00 92.90 88  B 1 
ATOM 3901 C CB    . ILE B 2 88  ? 11.270  3.947   -14.528 1.00 93.87 88  B 1 
ATOM 3902 C CG1   . ILE B 2 88  ? 12.257  5.132   -14.639 1.00 89.32 88  B 1 
ATOM 3903 C CG2   . ILE B 2 88  ? 11.607  2.855   -15.563 1.00 87.96 88  B 1 
ATOM 3904 C CD1   . ILE B 2 88  ? 13.607  4.824   -14.038 1.00 81.40 88  B 1 
ATOM 3905 N N     . TYR B 2 89  ? 8.428   2.785   -13.692 1.00 94.43 89  B 1 
ATOM 3906 C CA    . TYR B 2 89  ? 7.364   1.781   -13.674 1.00 94.61 89  B 1 
ATOM 3907 C C     . TYR B 2 89  ? 6.046   2.332   -14.240 1.00 94.77 89  B 1 
ATOM 3908 O O     . TYR B 2 89  ? 5.390   1.662   -15.031 1.00 93.18 89  B 1 
ATOM 3909 C CB    . TYR B 2 89  ? 7.175   1.276   -12.242 1.00 94.26 89  B 1 
ATOM 3910 C CG    . TYR B 2 89  ? 6.069   0.243   -12.120 1.00 94.04 89  B 1 
ATOM 3911 C CD1   . TYR B 2 89  ? 4.774   0.628   -11.733 1.00 91.47 89  B 1 
ATOM 3912 C CD2   . TYR B 2 89  ? 6.328   -1.103  -12.442 1.00 91.61 89  B 1 
ATOM 3913 C CE1   . TYR B 2 89  ? 3.740   -0.322  -11.665 1.00 90.55 89  B 1 
ATOM 3914 C CE2   . TYR B 2 89  ? 5.304   -2.056  -12.380 1.00 90.66 89  B 1 
ATOM 3915 C CZ    . TYR B 2 89  ? 4.015   -1.664  -11.981 1.00 91.51 89  B 1 
ATOM 3916 O OH    . TYR B 2 89  ? 3.011   -2.597  -11.922 1.00 90.16 89  B 1 
ATOM 3917 N N     . LEU B 2 90  ? 5.681   3.560   -13.880 1.00 95.14 90  B 1 
ATOM 3918 C CA    . LEU B 2 90  ? 4.481   4.217   -14.382 1.00 95.10 90  B 1 
ATOM 3919 C C     . LEU B 2 90  ? 4.563   4.496   -15.883 1.00 95.09 90  B 1 
ATOM 3920 O O     . LEU B 2 90  ? 3.582   4.285   -16.589 1.00 93.23 90  B 1 
ATOM 3921 C CB    . LEU B 2 90  ? 4.257   5.510   -13.579 1.00 94.54 90  B 1 
ATOM 3922 C CG    . LEU B 2 90  ? 2.990   6.293   -13.983 1.00 92.55 90  B 1 
ATOM 3923 C CD1   . LEU B 2 90  ? 1.708   5.496   -13.702 1.00 87.94 90  B 1 
ATOM 3924 C CD2   . LEU B 2 90  ? 2.928   7.603   -13.199 1.00 87.15 90  B 1 
ATOM 3925 N N     . HIS B 2 91  ? 5.720   4.935   -16.376 1.00 94.86 91  B 1 
ATOM 3926 C CA    . HIS B 2 91  ? 5.933   5.148   -17.807 1.00 94.55 91  B 1 
ATOM 3927 C C     . HIS B 2 91  ? 5.728   3.858   -18.596 1.00 94.18 91  B 1 
ATOM 3928 O O     . HIS B 2 91  ? 4.928   3.824   -19.525 1.00 92.04 91  B 1 
ATOM 3929 C CB    . HIS B 2 91  ? 7.329   5.729   -18.027 1.00 93.70 91  B 1 
ATOM 3930 C CG    . HIS B 2 91  ? 7.566   6.142   -19.453 1.00 88.27 91  B 1 
ATOM 3931 N ND1   . HIS B 2 91  ? 7.944   5.336   -20.502 1.00 74.77 91  B 1 
ATOM 3932 C CD2   . HIS B 2 91  ? 7.426   7.408   -19.971 1.00 73.94 91  B 1 
ATOM 3933 C CE1   . HIS B 2 91  ? 8.012   6.088   -21.609 1.00 70.79 91  B 1 
ATOM 3934 N NE2   . HIS B 2 91  ? 7.713   7.357   -21.326 1.00 72.24 91  B 1 
ATOM 3935 N N     . ARG B 2 92  ? 6.348   2.762   -18.151 1.00 93.99 92  B 1 
ATOM 3936 C CA    . ARG B 2 92  ? 6.189   1.442   -18.781 1.00 92.97 92  B 1 
ATOM 3937 C C     . ARG B 2 92  ? 4.768   0.876   -18.685 1.00 92.68 92  B 1 
ATOM 3938 O O     . ARG B 2 92  ? 4.381   0.060   -19.511 1.00 89.15 92  B 1 
ATOM 3939 C CB    . ARG B 2 92  ? 7.156   0.447   -18.140 1.00 91.18 92  B 1 
ATOM 3940 C CG    . ARG B 2 92  ? 8.622   0.778   -18.476 1.00 81.98 92  B 1 
ATOM 3941 C CD    . ARG B 2 92  ? 9.558   -0.275  -17.864 1.00 77.93 92  B 1 
ATOM 3942 N NE    . ARG B 2 92  ? 9.344   -1.585  -18.492 1.00 71.25 92  B 1 
ATOM 3943 C CZ    . ARG B 2 92  ? 9.606   -2.766  -17.965 1.00 66.32 92  B 1 
ATOM 3944 N NH1   . ARG B 2 92  ? 10.182  -2.884  -16.798 1.00 61.48 92  B 1 
ATOM 3945 N NH2   . ARG B 2 92  ? 9.304   -3.852  -18.605 1.00 59.71 92  B 1 
ATOM 3946 N N     . PHE B 2 93  ? 4.008   1.263   -17.673 1.00 92.01 93  B 1 
ATOM 3947 C CA    . PHE B 2 93  ? 2.604   0.857   -17.546 1.00 91.83 93  B 1 
ATOM 3948 C C     . PHE B 2 93  ? 1.694   1.594   -18.546 1.00 91.30 93  B 1 
ATOM 3949 O O     . PHE B 2 93  ? 0.624   1.078   -18.893 1.00 87.15 93  B 1 
ATOM 3950 C CB    . PHE B 2 93  ? 2.141   1.094   -16.102 1.00 91.06 93  B 1 
ATOM 3951 C CG    . PHE B 2 93  ? 0.687   0.745   -15.864 1.00 91.62 93  B 1 
ATOM 3952 C CD1   . PHE B 2 93  ? -0.300  1.743   -15.911 1.00 88.11 93  B 1 
ATOM 3953 C CD2   . PHE B 2 93  ? 0.300   -0.594  -15.673 1.00 87.57 93  B 1 
ATOM 3954 C CE1   . PHE B 2 93  ? -1.660  1.422   -15.779 1.00 86.28 93  B 1 
ATOM 3955 C CE2   . PHE B 2 93  ? -1.047  -0.929  -15.542 1.00 86.89 93  B 1 
ATOM 3956 C CZ    . PHE B 2 93  ? -2.036  0.075   -15.599 1.00 87.23 93  B 1 
ATOM 3957 N N     . ARG B 2 94  ? 2.098   2.781   -18.990 1.00 90.19 94  B 1 
ATOM 3958 C CA    . ARG B 2 94  ? 1.340   3.599   -19.944 1.00 87.19 94  B 1 
ATOM 3959 C C     . ARG B 2 94  ? 1.641   3.253   -21.407 1.00 84.86 94  B 1 
ATOM 3960 O O     . ARG B 2 94  ? 0.780   3.510   -22.242 1.00 79.13 94  B 1 
ATOM 3961 C CB    . ARG B 2 94  ? 1.654   5.083   -19.695 1.00 85.37 94  B 1 
ATOM 3962 C CG    . ARG B 2 94  ? 1.008   5.618   -18.410 1.00 81.76 94  B 1 
ATOM 3963 C CD    . ARG B 2 94  ? 1.501   7.041   -18.149 1.00 81.09 94  B 1 
ATOM 3964 N NE    . ARG B 2 94  ? 0.808   7.648   -16.999 1.00 80.40 94  B 1 
ATOM 3965 C CZ    . ARG B 2 94  ? 1.056   8.818   -16.464 1.00 81.05 94  B 1 
ATOM 3966 N NH1   . ARG B 2 94  ? 2.012   9.598   -16.896 1.00 76.14 94  B 1 
ATOM 3967 N NH2   . ARG B 2 94  ? 0.336   9.237   -15.465 1.00 75.55 94  B 1 
ATOM 3968 N N     . GLU B 2 95  ? 2.821   2.720   -21.689 1.00 85.75 95  B 1 
ATOM 3969 C CA    . GLU B 2 95  ? 3.170   2.131   -22.982 1.00 82.46 95  B 1 
ATOM 3970 C C     . GLU B 2 95  ? 2.463   0.780   -23.189 1.00 77.35 95  B 1 
ATOM 3971 O O     . GLU B 2 95  ? 1.931   0.547   -24.289 1.00 69.23 95  B 1 
ATOM 3972 C CB    . GLU B 2 95  ? 4.704   1.940   -23.075 1.00 73.51 95  B 1 
ATOM 3973 C CG    . GLU B 2 95  ? 5.476   3.256   -23.142 1.00 67.17 95  B 1 
ATOM 3974 C CD    . GLU B 2 95  ? 6.997   3.078   -23.313 1.00 60.53 95  B 1 
ATOM 3975 O OE1   . GLU B 2 95  ? 7.642   4.017   -23.827 1.00 56.56 95  B 1 
ATOM 3976 O OE2   . GLU B 2 95  ? 7.540   2.018   -22.911 1.00 59.75 95  B 1 
ATOM 3977 O OXT   . GLU B 2 95  ? 2.450   -0.019  -22.203 1.00 63.97 95  B 1 
ATOM 3978 N N     . GLN C 3 1   ? 8.568   -12.914 -31.136 1.00 39.52 1   C 1 
ATOM 3979 C CA    . GLN C 3 1   ? 9.651   -12.423 -30.270 1.00 42.87 1   C 1 
ATOM 3980 C C     . GLN C 3 1   ? 9.388   -11.020 -29.707 1.00 46.24 1   C 1 
ATOM 3981 O O     . GLN C 3 1   ? 8.939   -10.963 -28.567 1.00 41.30 1   C 1 
ATOM 3982 C CB    . GLN C 3 1   ? 11.043  -12.563 -30.899 1.00 38.98 1   C 1 
ATOM 3983 C CG    . GLN C 3 1   ? 11.497  -14.033 -30.886 1.00 32.76 1   C 1 
ATOM 3984 C CD    . GLN C 3 1   ? 12.938  -14.196 -31.347 1.00 27.86 1   C 1 
ATOM 3985 O OE1   . GLN C 3 1   ? 13.532  -13.298 -31.898 1.00 30.56 1   C 1 
ATOM 3986 N NE2   . GLN C 3 1   ? 13.542  -15.348 -31.165 1.00 25.11 1   C 1 
ATOM 3987 N N     . ARG C 3 2   ? 9.555   -9.905  -30.460 1.00 44.89 2   C 1 
ATOM 3988 C CA    . ARG C 3 2   ? 9.263   -8.567  -29.900 1.00 47.93 2   C 1 
ATOM 3989 C C     . ARG C 3 2   ? 7.850   -8.450  -29.329 1.00 48.03 2   C 1 
ATOM 3990 O O     . ARG C 3 2   ? 7.694   -8.028  -28.188 1.00 47.52 2   C 1 
ATOM 3991 C CB    . ARG C 3 2   ? 9.516   -7.453  -30.934 1.00 45.61 2   C 1 
ATOM 3992 C CG    . ARG C 3 2   ? 10.774  -6.649  -30.618 1.00 38.93 2   C 1 
ATOM 3993 C CD    . ARG C 3 2   ? 10.936  -5.478  -31.596 1.00 38.26 2   C 1 
ATOM 3994 N NE    . ARG C 3 2   ? 12.169  -4.718  -31.331 1.00 33.87 2   C 1 
ATOM 3995 C CZ    . ARG C 3 2   ? 12.612  -3.683  -32.033 1.00 28.80 2   C 1 
ATOM 3996 N NH1   . ARG C 3 2   ? 11.957  -3.235  -33.066 1.00 28.38 2   C 1 
ATOM 3997 N NH2   . ARG C 3 2   ? 13.716  -3.096  -31.703 1.00 29.94 2   C 1 
ATOM 3998 N N     . GLN C 3 3   ? 6.834   -8.915  -30.062 1.00 43.96 3   C 1 
ATOM 3999 C CA    . GLN C 3 3   ? 5.449   -8.941  -29.571 1.00 45.68 3   C 1 
ATOM 4000 C C     . GLN C 3 3   ? 5.236   -9.849  -28.346 1.00 46.43 3   C 1 
ATOM 4001 O O     . GLN C 3 3   ? 4.338   -9.589  -27.549 1.00 44.48 3   C 1 
ATOM 4002 C CB    . GLN C 3 3   ? 4.506   -9.427  -30.681 1.00 41.96 3   C 1 
ATOM 4003 C CG    . GLN C 3 3   ? 4.213   -8.355  -31.725 1.00 36.98 3   C 1 
ATOM 4004 C CD    . GLN C 3 3   ? 3.173   -8.824  -32.747 1.00 33.06 3   C 1 
ATOM 4005 O OE1   . GLN C 3 3   ? 2.860   -10.003 -32.884 1.00 34.62 3   C 1 
ATOM 4006 N NE2   . GLN C 3 3   ? 2.590   -7.930  -33.492 1.00 31.04 3   C 1 
ATOM 4007 N N     . GLU C 3 4   ? 6.014   -10.904 -28.180 1.00 35.40 4   C 1 
ATOM 4008 C CA    . GLU C 3 4   ? 5.958   -11.737 -26.974 1.00 33.13 4   C 1 
ATOM 4009 C C     . GLU C 3 4   ? 6.605   -11.034 -25.785 1.00 31.09 4   C 1 
ATOM 4010 O O     . GLU C 3 4   ? 6.050   -11.107 -24.694 1.00 29.87 4   C 1 
ATOM 4011 C CB    . GLU C 3 4   ? 6.626   -13.092 -27.195 1.00 31.43 4   C 1 
ATOM 4012 C CG    . GLU C 3 4   ? 5.732   -14.037 -27.991 1.00 28.00 4   C 1 
ATOM 4013 C CD    . GLU C 3 4   ? 6.420   -15.368 -28.301 1.00 27.72 4   C 1 
ATOM 4014 O OE1   . GLU C 3 4   ? 5.741   -16.400 -28.197 1.00 24.69 4   C 1 
ATOM 4015 O OE2   . GLU C 3 4   ? 7.611   -15.294 -28.682 1.00 29.33 4   C 1 
ATOM 4016 N N     . ALA C 3 5   ? 7.692   -10.307 -25.991 1.00 43.14 5   C 1 
ATOM 4017 C CA    . ALA C 3 5   ? 8.314   -9.495  -24.947 1.00 40.00 5   C 1 
ATOM 4018 C C     . ALA C 3 5   ? 7.391   -8.345  -24.509 1.00 40.06 5   C 1 
ATOM 4019 O O     . ALA C 3 5   ? 7.228   -8.115  -23.312 1.00 40.26 5   C 1 
ATOM 4020 C CB    . ALA C 3 5   ? 9.667   -8.989  -25.456 1.00 38.13 5   C 1 
ATOM 4021 N N     . GLU C 3 6   ? 6.713   -7.684  -25.452 1.00 43.06 6   C 1 
ATOM 4022 C CA    . GLU C 3 6   ? 5.675   -6.690  -25.143 1.00 42.74 6   C 1 
ATOM 4023 C C     . GLU C 3 6   ? 4.495   -7.315  -24.397 1.00 41.92 6   C 1 
ATOM 4024 O O     . GLU C 3 6   ? 4.024   -6.764  -23.399 1.00 41.12 6   C 1 
ATOM 4025 C CB    . GLU C 3 6   ? 5.158   -6.041  -26.435 1.00 40.52 6   C 1 
ATOM 4026 C CG    . GLU C 3 6   ? 6.122   -5.001  -27.009 1.00 34.95 6   C 1 
ATOM 4027 C CD    . GLU C 3 6   ? 5.642   -4.435  -28.354 1.00 33.70 6   C 1 
ATOM 4028 O OE1   . GLU C 3 6   ? 6.186   -3.406  -28.786 1.00 30.58 6   C 1 
ATOM 4029 O OE2   . GLU C 3 6   ? 4.774   -5.090  -28.994 1.00 32.78 6   C 1 
ATOM 4030 N N     . ARG C 3 7   ? 4.026   -8.514  -24.813 1.00 48.85 7   C 1 
ATOM 4031 C CA    . ARG C 3 7   ? 2.971   -9.234  -24.089 1.00 49.01 7   C 1 
ATOM 4032 C C     . ARG C 3 7   ? 3.435   -9.690  -22.712 1.00 48.69 7   C 1 
ATOM 4033 O O     . ARG C 3 7   ? 2.621   -9.652  -21.789 1.00 46.72 7   C 1 
ATOM 4034 C CB    . ARG C 3 7   ? 2.474   -10.441 -24.891 1.00 45.54 7   C 1 
ATOM 4035 C CG    . ARG C 3 7   ? 1.416   -10.030 -25.916 1.00 38.88 7   C 1 
ATOM 4036 C CD    . ARG C 3 7   ? 0.936   -11.272 -26.661 1.00 37.63 7   C 1 
ATOM 4037 N NE    . ARG C 3 7   ? -0.119  -10.932 -27.630 1.00 34.23 7   C 1 
ATOM 4038 C CZ    . ARG C 3 7   ? -0.754  -11.792 -28.425 1.00 30.32 7   C 1 
ATOM 4039 N NH1   . ARG C 3 7   ? -0.496  -13.072 -28.385 1.00 30.48 7   C 1 
ATOM 4040 N NH2   . ARG C 3 7   ? -1.648  -11.380 -29.257 1.00 30.92 7   C 1 
ATOM 4041 N N     . ALA C 3 8   ? 4.675   -10.112 -22.550 1.00 46.03 8   C 1 
ATOM 4042 C CA    . ALA C 3 8   ? 5.239   -10.510 -21.265 1.00 43.05 8   C 1 
ATOM 4043 C C     . ALA C 3 8   ? 5.331   -9.300  -20.324 1.00 42.85 8   C 1 
ATOM 4044 O O     . ALA C 3 8   ? 4.851   -9.375  -19.194 1.00 41.75 8   C 1 
ATOM 4045 C CB    . ALA C 3 8   ? 6.595   -11.181 -21.497 1.00 39.67 8   C 1 
ATOM 4046 N N     . SER C 3 9   ? 5.817   -8.158  -20.820 1.00 53.05 9   C 1 
ATOM 4047 C CA    . SER C 3 9   ? 5.777   -6.878  -20.111 1.00 53.20 9   C 1 
ATOM 4048 C C     . SER C 3 9   ? 4.353   -6.512  -19.689 1.00 54.96 9   C 1 
ATOM 4049 O O     . SER C 3 9   ? 4.074   -6.286  -18.513 1.00 52.29 9   C 1 
ATOM 4050 C CB    . SER C 3 9   ? 6.397   -5.798  -21.007 1.00 49.60 9   C 1 
ATOM 4051 O OG    . SER C 3 9   ? 6.248   -4.511  -20.470 1.00 43.66 9   C 1 
ATOM 4052 N N     . ALA C 3 10  ? 3.395   -6.574  -20.626 1.00 51.51 10  C 1 
ATOM 4053 C CA    . ALA C 3 10  ? 1.989   -6.313  -20.343 1.00 50.19 10  C 1 
ATOM 4054 C C     . ALA C 3 10  ? 1.347   -7.340  -19.383 1.00 51.64 10  C 1 
ATOM 4055 O O     . ALA C 3 10  ? 0.363   -7.014  -18.708 1.00 50.07 10  C 1 
ATOM 4056 C CB    . ALA C 3 10  ? 1.224   -6.257  -21.669 1.00 46.64 10  C 1 
ATOM 4057 N N     . SER C 3 11  ? 1.852   -8.578  -19.334 1.00 55.41 11  C 1 
ATOM 4058 C CA    . SER C 3 11  ? 1.394   -9.587  -18.376 1.00 56.42 11  C 1 
ATOM 4059 C C     . SER C 3 11  ? 1.921   -9.335  -16.965 1.00 61.39 11  C 1 
ATOM 4060 O O     . SER C 3 11  ? 1.170   -9.531  -16.009 1.00 56.09 11  C 1 
ATOM 4061 C CB    . SER C 3 11  ? 1.728   -11.005 -18.846 1.00 49.51 11  C 1 
ATOM 4062 O OG    . SER C 3 11  ? 3.097   -11.317 -18.748 1.00 44.11 11  C 1 
ATOM 4063 N N     . ASP C 3 12  ? 3.145   -8.831  -16.845 1.00 67.28 12  C 1 
ATOM 4064 C CA    . ASP C 3 12  ? 3.755   -8.509  -15.549 1.00 70.13 12  C 1 
ATOM 4065 C C     . ASP C 3 12  ? 2.981   -7.370  -14.851 1.00 75.09 12  C 1 
ATOM 4066 O O     . ASP C 3 12  ? 2.664   -7.446  -13.656 1.00 71.58 12  C 1 
ATOM 4067 C CB    . ASP C 3 12  ? 5.236   -8.176  -15.771 1.00 61.33 12  C 1 
ATOM 4068 C CG    . ASP C 3 12  ? 6.114   -8.394  -14.537 1.00 52.93 12  C 1 
ATOM 4069 O OD1   . ASP C 3 12  ? 5.667   -9.083  -13.601 1.00 48.84 12  C 1 
ATOM 4070 O OD2   . ASP C 3 12  ? 7.262   -7.882  -14.542 1.00 48.55 12  C 1 
ATOM 4071 N N     . PHE C 3 13  ? 2.517   -6.380  -15.632 1.00 71.87 13  C 1 
ATOM 4072 C CA    . PHE C 3 13  ? 1.644   -5.326  -15.117 1.00 74.82 13  C 1 
ATOM 4073 C C     . PHE C 3 13  ? 0.251   -5.802  -14.671 1.00 78.26 13  C 1 
ATOM 4074 O O     . PHE C 3 13  ? -0.423  -5.104  -13.904 1.00 72.92 13  C 1 
ATOM 4075 C CB    . PHE C 3 13  ? 1.484   -4.231  -16.172 1.00 68.91 13  C 1 
ATOM 4076 C CG    . PHE C 3 13  ? 2.757   -3.463  -16.447 1.00 68.11 13  C 1 
ATOM 4077 C CD1   . PHE C 3 13  ? 3.348   -2.701  -15.431 1.00 64.87 13  C 1 
ATOM 4078 C CD2   . PHE C 3 13  ? 3.348   -3.528  -17.710 1.00 64.83 13  C 1 
ATOM 4079 C CE1   . PHE C 3 13  ? 4.543   -2.013  -15.676 1.00 58.34 13  C 1 
ATOM 4080 C CE2   . PHE C 3 13  ? 4.547   -2.837  -17.958 1.00 59.72 13  C 1 
ATOM 4081 C CZ    . PHE C 3 13  ? 5.146   -2.080  -16.938 1.00 60.07 13  C 1 
ATOM 4082 N N     . LYS C 3 14  ? -0.221  -6.964  -15.135 1.00 71.48 14  C 1 
ATOM 4083 C CA    . LYS C 3 14  ? -1.484  -7.552  -14.673 1.00 73.37 14  C 1 
ATOM 4084 C C     . LYS C 3 14  ? -1.318  -8.325  -13.369 1.00 76.80 14  C 1 
ATOM 4085 O O     . LYS C 3 14  ? -2.265  -8.386  -12.585 1.00 69.93 14  C 1 
ATOM 4086 C CB    . LYS C 3 14  ? -2.103  -8.432  -15.756 1.00 64.10 14  C 1 
ATOM 4087 C CG    . LYS C 3 14  ? -2.667  -7.596  -16.908 1.00 56.10 14  C 1 
ATOM 4088 C CD    . LYS C 3 14  ? -3.242  -8.515  -17.987 1.00 49.68 14  C 1 
ATOM 4089 C CE    . LYS C 3 14  ? -3.755  -7.675  -19.153 1.00 41.71 14  C 1 
ATOM 4090 N NZ    . LYS C 3 14  ? -4.196  -8.515  -20.293 1.00 35.75 14  C 1 
ATOM 4091 N N     . ASN C 3 15  ? -0.144  -8.869  -13.108 1.00 77.76 15  C 1 
ATOM 4092 C CA    . ASN C 3 15  ? 0.143   -9.649  -11.909 1.00 80.38 15  C 1 
ATOM 4093 C C     . ASN C 3 15  ? 0.583   -8.761  -10.736 1.00 83.95 15  C 1 
ATOM 4094 O O     . ASN C 3 15  ? 1.673   -8.884  -10.190 1.00 78.83 15  C 1 
ATOM 4095 C CB    . ASN C 3 15  ? 1.126   -10.776 -12.244 1.00 71.29 15  C 1 
ATOM 4096 C CG    . ASN C 3 15  ? 0.444   -11.951 -12.930 1.00 62.55 15  C 1 
ATOM 4097 O OD1   . ASN C 3 15  ? -0.769  -12.082 -12.974 1.00 55.81 15  C 1 
ATOM 4098 N ND2   . ASN C 3 15  ? 1.227   -12.867 -13.455 1.00 56.20 15  C 1 
ATOM 4099 N N     . HIS C 3 16  ? -0.308  -7.866  -10.322 1.00 85.02 16  C 1 
ATOM 4100 C CA    . HIS C 3 16  ? -0.075  -7.067  -9.127  1.00 86.19 16  C 1 
ATOM 4101 C C     . HIS C 3 16  ? 0.039   -7.977  -7.890  1.00 87.75 16  C 1 
ATOM 4102 O O     . HIS C 3 16  ? -0.876  -8.735  -7.578  1.00 81.77 16  C 1 
ATOM 4103 C CB    . HIS C 3 16  ? -1.192  -6.043  -8.927  1.00 82.87 16  C 1 
ATOM 4104 C CG    . HIS C 3 16  ? -1.351  -5.109  -10.083 1.00 83.12 16  C 1 
ATOM 4105 N ND1   . HIS C 3 16  ? -2.279  -5.235  -11.099 1.00 71.63 16  C 1 
ATOM 4106 C CD2   . HIS C 3 16  ? -0.601  -3.999  -10.369 1.00 71.68 16  C 1 
ATOM 4107 C CE1   . HIS C 3 16  ? -2.087  -4.234  -11.971 1.00 71.82 16  C 1 
ATOM 4108 N NE2   . HIS C 3 16  ? -1.076  -3.455  -11.557 1.00 73.75 16  C 1 
ATOM 4109 N N     . GLN C 3 17  ? 1.134   -7.820  -7.137  1.00 92.54 17  C 1 
ATOM 4110 C CA    . GLN C 3 17  ? 1.383   -8.591  -5.927  1.00 93.11 17  C 1 
ATOM 4111 C C     . GLN C 3 17  ? 0.429   -8.250  -4.771  1.00 94.63 17  C 1 
ATOM 4112 O O     . GLN C 3 17  ? 0.252   -9.043  -3.845  1.00 91.39 17  C 1 
ATOM 4113 C CB    . GLN C 3 17  ? 2.840   -8.380  -5.488  1.00 90.57 17  C 1 
ATOM 4114 C CG    . GLN C 3 17  ? 3.828   -8.924  -6.536  1.00 84.46 17  C 1 
ATOM 4115 C CD    . GLN C 3 17  ? 3.661   -10.427 -6.756  1.00 80.84 17  C 1 
ATOM 4116 O OE1   . GLN C 3 17  ? 3.450   -11.187 -5.819  1.00 72.14 17  C 1 
ATOM 4117 N NE2   . GLN C 3 17  ? 3.753   -10.905 -7.976  1.00 69.03 17  C 1 
ATOM 4118 N N     . LEU C 3 18  ? -0.202  -7.073  -4.852  1.00 95.66 18  C 1 
ATOM 4119 C CA    . LEU C 3 18  ? -1.178  -6.600  -3.875  1.00 96.27 18  C 1 
ATOM 4120 C C     . LEU C 3 18  ? -2.513  -6.261  -4.562  1.00 96.41 18  C 1 
ATOM 4121 O O     . LEU C 3 18  ? -2.534  -5.693  -5.651  1.00 94.84 18  C 1 
ATOM 4122 C CB    . LEU C 3 18  ? -0.606  -5.383  -3.122  1.00 96.23 18  C 1 
ATOM 4123 C CG    . LEU C 3 18  ? 0.609   -5.701  -2.230  1.00 95.93 18  C 1 
ATOM 4124 C CD1   . LEU C 3 18  ? 1.182   -4.408  -1.670  1.00 93.29 18  C 1 
ATOM 4125 C CD2   . LEU C 3 18  ? 0.238   -6.605  -1.044  1.00 92.39 18  C 1 
ATOM 4126 N N     . PRO C 3 19  ? -3.666  -6.570  -3.923  1.00 96.19 19  C 1 
ATOM 4127 C CA    . PRO C 3 19  ? -4.964  -6.373  -4.561  1.00 96.05 19  C 1 
ATOM 4128 C C     . PRO C 3 19  ? -5.341  -4.886  -4.651  1.00 96.55 19  C 1 
ATOM 4129 O O     . PRO C 3 19  ? -5.648  -4.240  -3.644  1.00 95.74 19  C 1 
ATOM 4130 C CB    . PRO C 3 19  ? -5.940  -7.189  -3.718  1.00 94.82 19  C 1 
ATOM 4131 C CG    . PRO C 3 19  ? -5.294  -7.214  -2.331  1.00 91.96 19  C 1 
ATOM 4132 C CD    . PRO C 3 19  ? -3.804  -7.227  -2.645  1.00 94.67 19  C 1 
ATOM 4133 N N     . LEU C 3 20  ? -5.473  -4.372  -5.879  1.00 95.96 20  C 1 
ATOM 4134 C CA    . LEU C 3 20  ? -5.830  -2.974  -6.157  1.00 96.30 20  C 1 
ATOM 4135 C C     . LEU C 3 20  ? -7.156  -2.537  -5.499  1.00 96.68 20  C 1 
ATOM 4136 O O     . LEU C 3 20  ? -7.311  -1.389  -5.088  1.00 95.71 20  C 1 
ATOM 4137 C CB    . LEU C 3 20  ? -5.944  -2.763  -7.678  1.00 95.91 20  C 1 
ATOM 4138 C CG    . LEU C 3 20  ? -4.702  -3.093  -8.518  1.00 95.06 20  C 1 
ATOM 4139 C CD1   . LEU C 3 20  ? -4.982  -2.734  -9.973  1.00 91.69 20  C 1 
ATOM 4140 C CD2   . LEU C 3 20  ? -3.465  -2.338  -8.044  1.00 90.67 20  C 1 
ATOM 4141 N N     . ALA C 3 21  ? -8.125  -3.452  -5.399  1.00 96.40 21  C 1 
ATOM 4142 C CA    . ALA C 3 21  ? -9.399  -3.165  -4.747  1.00 96.06 21  C 1 
ATOM 4143 C C     . ALA C 3 21  ? -9.234  -2.848  -3.258  1.00 96.42 21  C 1 
ATOM 4144 O O     . ALA C 3 21  ? -9.936  -1.977  -2.740  1.00 95.43 21  C 1 
ATOM 4145 C CB    . ALA C 3 21  ? -10.341 -4.348  -4.969  1.00 95.12 21  C 1 
ATOM 4146 N N     . ARG C 3 22  ? -8.308  -3.525  -2.585  1.00 96.53 22  C 1 
ATOM 4147 C CA    . ARG C 3 22  ? -8.022  -3.300  -1.168  1.00 96.35 22  C 1 
ATOM 4148 C C     . ARG C 3 22  ? -7.284  -1.972  -0.970  1.00 96.83 22  C 1 
ATOM 4149 O O     . ARG C 3 22  ? -7.691  -1.193  -0.123  1.00 96.09 22  C 1 
ATOM 4150 C CB    . ARG C 3 22  ? -7.260  -4.503  -0.595  1.00 95.52 22  C 1 
ATOM 4151 C CG    . ARG C 3 22  ? -7.082  -4.467  0.935   1.00 88.59 22  C 1 
ATOM 4152 C CD    . ARG C 3 22  ? -8.401  -4.479  1.720   1.00 86.75 22  C 1 
ATOM 4153 N NE    . ARG C 3 22  ? -9.143  -5.753  1.572   1.00 83.56 22  C 1 
ATOM 4154 C CZ    . ARG C 3 22  ? -8.970  -6.868  2.272   1.00 82.47 22  C 1 
ATOM 4155 N NH1   . ARG C 3 22  ? -8.041  -6.980  3.177   1.00 71.73 22  C 1 
ATOM 4156 N NH2   . ARG C 3 22  ? -9.738  -7.900  2.089   1.00 75.39 22  C 1 
ATOM 4157 N N     . ILE C 3 23  ? -6.309  -1.667  -1.829  1.00 96.97 23  C 1 
ATOM 4158 C CA    . ILE C 3 23  ? -5.638  -0.355  -1.842  1.00 97.34 23  C 1 
ATOM 4159 C C     . ILE C 3 23  ? -6.665  0.767   -2.011  1.00 97.68 23  C 1 
ATOM 4160 O O     . ILE C 3 23  ? -6.756  1.666   -1.182  1.00 97.07 23  C 1 
ATOM 4161 C CB    . ILE C 3 23  ? -4.557  -0.317  -2.944  1.00 97.25 23  C 1 
ATOM 4162 C CG1   . ILE C 3 23  ? -3.458  -1.368  -2.668  1.00 96.07 23  C 1 
ATOM 4163 C CG2   . ILE C 3 23  ? -3.949  1.097   -3.054  1.00 96.26 23  C 1 
ATOM 4164 C CD1   . ILE C 3 23  ? -2.447  -1.534  -3.796  1.00 92.38 23  C 1 
ATOM 4165 N N     . LYS C 3 24  ? -7.556  0.661   -3.021  1.00 97.15 24  C 1 
ATOM 4166 C CA    . LYS C 3 24  ? -8.654  1.620   -3.229  1.00 97.05 24  C 1 
ATOM 4167 C C     . LYS C 3 24  ? -9.588  1.740   -2.033  1.00 96.91 24  C 1 
ATOM 4168 O O     . LYS C 3 24  ? -10.155 2.812   -1.836  1.00 96.13 24  C 1 
ATOM 4169 C CB    . LYS C 3 24  ? -9.459  1.243   -4.484  1.00 96.38 24  C 1 
ATOM 4170 C CG    . LYS C 3 24  ? -9.166  2.183   -5.656  1.00 91.72 24  C 1 
ATOM 4171 C CD    . LYS C 3 24  ? -9.938  1.799   -6.919  1.00 88.06 24  C 1 
ATOM 4172 C CE    . LYS C 3 24  ? -9.627  2.808   -8.013  1.00 80.48 24  C 1 
ATOM 4173 N NZ    . LYS C 3 24  ? -10.078 2.399   -9.362  1.00 73.30 24  C 1 
ATOM 4174 N N     . LYS C 3 25  ? -9.830  0.661   -1.292  1.00 96.79 25  C 1 
ATOM 4175 C CA    . LYS C 3 25  ? -10.661 0.680   -0.089  1.00 96.54 25  C 1 
ATOM 4176 C C     . LYS C 3 25  ? -10.001 1.511   1.013   1.00 96.93 25  C 1 
ATOM 4177 O O     . LYS C 3 25  ? -10.681 2.359   1.584   1.00 96.12 25  C 1 
ATOM 4178 C CB    . LYS C 3 25  ? -10.990 -0.752  0.369   1.00 95.62 25  C 1 
ATOM 4179 C CG    . LYS C 3 25  ? -12.050 -0.767  1.484   1.00 90.68 25  C 1 
ATOM 4180 C CD    . LYS C 3 25  ? -12.456 -2.207  1.889   1.00 82.90 25  C 1 
ATOM 4181 C CE    . LYS C 3 25  ? -13.547 -2.158  2.955   1.00 74.79 25  C 1 
ATOM 4182 N NZ    . LYS C 3 25  ? -14.077 -3.491  3.325   1.00 65.06 25  C 1 
ATOM 4183 N N     . ILE C 3 26  ? -8.704  1.312   1.247   1.00 97.14 26  C 1 
ATOM 4184 C CA    . ILE C 3 26  ? -7.924  2.063   2.242   1.00 97.22 26  C 1 
ATOM 4185 C C     . ILE C 3 26  ? -7.860  3.550   1.869   1.00 97.40 26  C 1 
ATOM 4186 O O     . ILE C 3 26  ? -8.209  4.395   2.689   1.00 96.79 26  C 1 
ATOM 4187 C CB    . ILE C 3 26  ? -6.525  1.443   2.417   1.00 97.20 26  C 1 
ATOM 4188 C CG1   . ILE C 3 26  ? -6.655  0.021   3.006   1.00 95.86 26  C 1 
ATOM 4189 C CG2   . ILE C 3 26  ? -5.636  2.312   3.326   1.00 95.84 26  C 1 
ATOM 4190 C CD1   . ILE C 3 26  ? -5.370  -0.795  2.931   1.00 90.54 26  C 1 
ATOM 4191 N N     . MET C 3 27  ? -7.546  3.873   0.610   1.00 97.79 27  C 1 
ATOM 4192 C CA    . MET C 3 27  ? -7.551  5.258   0.121   1.00 97.75 27  C 1 
ATOM 4193 C C     . MET C 3 27  ? -8.908  5.948   0.329   1.00 97.53 27  C 1 
ATOM 4194 O O     . MET C 3 27  ? -8.989  7.141   0.605   1.00 96.45 27  C 1 
ATOM 4195 C CB    . MET C 3 27  ? -7.225  5.291   -1.376  1.00 97.83 27  C 1 
ATOM 4196 C CG    . MET C 3 27  ? -5.817  4.813   -1.741  1.00 97.30 27  C 1 
ATOM 4197 S SD    . MET C 3 27  ? -5.543  4.832   -3.536  1.00 96.37 27  C 1 
ATOM 4198 C CE    . MET C 3 27  ? -5.225  6.587   -3.790  1.00 90.94 27  C 1 
ATOM 4199 N N     . LYS C 3 28  ? -10.021 5.205   0.172   1.00 97.19 28  C 1 
ATOM 4200 C CA    . LYS C 3 28  ? -11.383 5.721   0.321   1.00 96.82 28  C 1 
ATOM 4201 C C     . LYS C 3 28  ? -11.881 5.775   1.761   1.00 96.64 28  C 1 
ATOM 4202 O O     . LYS C 3 28  ? -12.991 6.275   1.951   1.00 94.89 28  C 1 
ATOM 4203 C CB    . LYS C 3 28  ? -12.352 4.914   -0.540  1.00 96.01 28  C 1 
ATOM 4204 C CG    . LYS C 3 28  ? -12.230 5.269   -2.020  1.00 92.04 28  C 1 
ATOM 4205 C CD    . LYS C 3 28  ? -13.248 4.445   -2.805  1.00 86.00 28  C 1 
ATOM 4206 C CE    . LYS C 3 28  ? -13.206 4.836   -4.275  1.00 79.33 28  C 1 
ATOM 4207 N NZ    . LYS C 3 28  ? -14.368 4.283   -5.012  1.00 69.70 28  C 1 
ATOM 4208 N N     . ALA C 3 29  ? -11.135 5.253   2.725   1.00 96.68 29  C 1 
ATOM 4209 C CA    . ALA C 3 29  ? -11.481 5.369   4.139   1.00 96.10 29  C 1 
ATOM 4210 C C     . ALA C 3 29  ? -11.391 6.822   4.630   1.00 95.92 29  C 1 
ATOM 4211 O O     . ALA C 3 29  ? -12.151 7.200   5.520   1.00 93.95 29  C 1 
ATOM 4212 C CB    . ALA C 3 29  ? -10.577 4.435   4.942   1.00 95.31 29  C 1 
ATOM 4213 N N     . ASP C 3 30  ? -10.539 7.628   3.986   1.00 96.43 30  C 1 
ATOM 4214 C CA    . ASP C 3 30  ? -10.591 9.080   4.120   1.00 96.16 30  C 1 
ATOM 4215 C C     . ASP C 3 30  ? -11.829 9.628   3.383   1.00 96.16 30  C 1 
ATOM 4216 O O     . ASP C 3 30  ? -12.000 9.436   2.175   1.00 94.29 30  C 1 
ATOM 4217 C CB    . ASP C 3 30  ? -9.272  9.689   3.611   1.00 95.04 30  C 1 
ATOM 4218 C CG    . ASP C 3 30  ? -9.142  11.198  3.850   1.00 92.21 30  C 1 
ATOM 4219 O OD1   . ASP C 3 30  ? -10.156 11.860  4.132   1.00 86.12 30  C 1 
ATOM 4220 O OD2   . ASP C 3 30  ? -8.013  11.715  3.735   1.00 85.28 30  C 1 
ATOM 4221 N N     . GLU C 3 31  ? -12.746 10.277  4.115   1.00 95.96 31  C 1 
ATOM 4222 C CA    . GLU C 3 31  ? -13.998 10.798  3.574   1.00 95.42 31  C 1 
ATOM 4223 C C     . GLU C 3 31  ? -13.788 11.929  2.566   1.00 95.89 31  C 1 
ATOM 4224 O O     . GLU C 3 31  ? -14.582 12.071  1.636   1.00 93.37 31  C 1 
ATOM 4225 C CB    . GLU C 3 31  ? -14.927 11.254  4.708   1.00 93.37 31  C 1 
ATOM 4226 C CG    . GLU C 3 31  ? -15.342 10.082  5.609   1.00 82.62 31  C 1 
ATOM 4227 C CD    . GLU C 3 31  ? -16.570 10.386  6.476   1.00 76.16 31  C 1 
ATOM 4228 O OE1   . GLU C 3 31  ? -17.513 9.566   6.462   1.00 68.17 31  C 1 
ATOM 4229 O OE2   . GLU C 3 31  ? -16.603 11.402  7.191   1.00 66.82 31  C 1 
ATOM 4230 N N     . ASP C 3 32  ? -12.686 12.667  2.680   1.00 95.92 32  C 1 
ATOM 4231 C CA    . ASP C 3 32  ? -12.346 13.774  1.789   1.00 95.86 32  C 1 
ATOM 4232 C C     . ASP C 3 32  ? -11.937 13.296  0.389   1.00 96.13 32  C 1 
ATOM 4233 O O     . ASP C 3 32  ? -12.000 14.051  -0.585  1.00 93.71 32  C 1 
ATOM 4234 C CB    . ASP C 3 32  ? -11.215 14.600  2.403   1.00 94.49 32  C 1 
ATOM 4235 C CG    . ASP C 3 32  ? -11.570 15.284  3.722   1.00 90.59 32  C 1 
ATOM 4236 O OD1   . ASP C 3 32  ? -12.754 15.631  3.883   1.00 85.13 32  C 1 
ATOM 4237 O OD2   . ASP C 3 32  ? -10.619 15.515  4.500   1.00 84.36 32  C 1 
ATOM 4238 N N     . VAL C 3 33  ? -11.542 12.022  0.239   1.00 96.34 33  C 1 
ATOM 4239 C CA    . VAL C 3 33  ? -11.131 11.452  -1.047  1.00 96.45 33  C 1 
ATOM 4240 C C     . VAL C 3 33  ? -12.342 11.276  -1.962  1.00 96.49 33  C 1 
ATOM 4241 O O     . VAL C 3 33  ? -13.174 10.383  -1.752  1.00 94.43 33  C 1 
ATOM 4242 C CB    . VAL C 3 33  ? -10.379 10.128  -0.871  1.00 95.85 33  C 1 
ATOM 4243 C CG1   . VAL C 3 33  ? -10.031 9.498   -2.225  1.00 92.99 33  C 1 
ATOM 4244 C CG2   . VAL C 3 33  ? -9.074  10.349  -0.108  1.00 93.33 33  C 1 
ATOM 4245 N N     . ARG C 3 34  ? -12.445 12.065  -3.044  1.00 96.18 34  C 1 
ATOM 4246 C CA    . ARG C 3 34  ? -13.581 12.000  -3.982  1.00 95.65 34  C 1 
ATOM 4247 C C     . ARG C 3 34  ? -13.391 10.973  -5.098  1.00 96.14 34  C 1 
ATOM 4248 O O     . ARG C 3 34  ? -14.164 10.021  -5.210  1.00 92.97 34  C 1 
ATOM 4249 C CB    . ARG C 3 34  ? -13.899 13.390  -4.539  1.00 94.06 34  C 1 
ATOM 4250 C CG    . ARG C 3 34  ? -14.334 14.362  -3.430  1.00 87.72 34  C 1 
ATOM 4251 C CD    . ARG C 3 34  ? -14.836 15.674  -4.012  1.00 81.56 34  C 1 
ATOM 4252 N NE    . ARG C 3 34  ? -15.223 16.611  -2.956  1.00 74.24 34  C 1 
ATOM 4253 C CZ    . ARG C 3 34  ? -15.900 17.732  -3.098  1.00 65.85 34  C 1 
ATOM 4254 N NH1   . ARG C 3 34  ? -16.329 18.140  -4.262  1.00 58.76 34  C 1 
ATOM 4255 N NH2   . ARG C 3 34  ? -16.154 18.481  -2.065  1.00 58.62 34  C 1 
ATOM 4256 N N     . MET C 3 35  ? -12.373 11.174  -5.940  1.00 97.07 35  C 1 
ATOM 4257 C CA    . MET C 3 35  ? -12.066 10.319  -7.084  1.00 97.07 35  C 1 
ATOM 4258 C C     . MET C 3 35  ? -10.611 9.863   -7.034  1.00 97.32 35  C 1 
ATOM 4259 O O     . MET C 3 35  ? -9.754  10.555  -6.506  1.00 95.93 35  C 1 
ATOM 4260 C CB    . MET C 3 35  ? -12.346 11.045  -8.405  1.00 96.01 35  C 1 
ATOM 4261 C CG    . MET C 3 35  ? -13.841 11.232  -8.682  1.00 91.76 35  C 1 
ATOM 4262 S SD    . MET C 3 35  ? -14.180 11.943  -10.313 1.00 88.98 35  C 1 
ATOM 4263 C CE    . MET C 3 35  ? -15.940 11.704  -10.418 1.00 78.94 35  C 1 
ATOM 4264 N N     . ILE C 3 36  ? -10.344 8.687   -7.607  1.00 97.05 36  C 1 
ATOM 4265 C CA    . ILE C 3 36  ? -9.015  8.090   -7.659  1.00 97.16 36  C 1 
ATOM 4266 C C     . ILE C 3 36  ? -8.756  7.640   -9.097  1.00 97.07 36  C 1 
ATOM 4267 O O     . ILE C 3 36  ? -9.555  6.859   -9.635  1.00 95.98 36  C 1 
ATOM 4268 C CB    . ILE C 3 36  ? -8.900  6.919   -6.662  1.00 96.85 36  C 1 
ATOM 4269 C CG1   . ILE C 3 36  ? -9.243  7.342   -5.208  1.00 95.21 36  C 1 
ATOM 4270 C CG2   . ILE C 3 36  ? -7.490  6.321   -6.707  1.00 95.30 36  C 1 
ATOM 4271 C CD1   . ILE C 3 36  ? -9.396  6.169   -4.242  1.00 92.91 36  C 1 
ATOM 4272 N N     . SER C 3 37  ? -7.675  8.115   -9.696  1.00 97.47 37  C 1 
ATOM 4273 C CA    . SER C 3 37  ? -7.197  7.674   -11.004 1.00 97.20 37  C 1 
ATOM 4274 C C     . SER C 3 37  ? -6.987  6.155   -11.021 1.00 97.26 37  C 1 
ATOM 4275 O O     . SER C 3 37  ? -6.728  5.545   -9.988  1.00 96.45 37  C 1 
ATOM 4276 C CB    . SER C 3 37  ? -5.884  8.388   -11.372 1.00 96.36 37  C 1 
ATOM 4277 O OG    . SER C 3 37  ? -5.424  7.878   -12.612 1.00 89.93 37  C 1 
ATOM 4278 N N     . ALA C 3 38  ? -7.130  5.530   -12.203 1.00 96.80 38  C 1 
ATOM 4279 C CA    . ALA C 3 38  ? -6.885  4.093   -12.350 1.00 96.48 38  C 1 
ATOM 4280 C C     . ALA C 3 38  ? -5.422  3.721   -12.050 1.00 96.79 38  C 1 
ATOM 4281 O O     . ALA C 3 38  ? -5.175  2.652   -11.491 1.00 95.42 38  C 1 
ATOM 4282 C CB    . ALA C 3 38  ? -7.285  3.673   -13.759 1.00 95.17 38  C 1 
ATOM 4283 N N     . GLU C 3 39  ? -4.501  4.620   -12.364 1.00 96.53 39  C 1 
ATOM 4284 C CA    . GLU C 3 39  ? -3.065  4.430   -12.190 1.00 96.41 39  C 1 
ATOM 4285 C C     . GLU C 3 39  ? -2.611  4.560   -10.731 1.00 96.85 39  C 1 
ATOM 4286 O O     . GLU C 3 39  ? -1.692  3.864   -10.313 1.00 95.77 39  C 1 
ATOM 4287 C CB    . GLU C 3 39  ? -2.333  5.476   -13.035 1.00 95.00 39  C 1 
ATOM 4288 C CG    . GLU C 3 39  ? -2.649  5.342   -14.527 1.00 90.18 39  C 1 
ATOM 4289 C CD    . GLU C 3 39  ? -2.128  6.548   -15.333 1.00 90.53 39  C 1 
ATOM 4290 O OE1   . GLU C 3 39  ? -2.064  6.425   -16.564 1.00 84.35 39  C 1 
ATOM 4291 O OE2   . GLU C 3 39  ? -1.850  7.605   -14.719 1.00 85.10 39  C 1 
ATOM 4292 N N     . ALA C 3 40  ? -3.287  5.388   -9.929  1.00 97.36 40  C 1 
ATOM 4293 C CA    . ALA C 3 40  ? -2.866  5.618   -8.550  1.00 97.46 40  C 1 
ATOM 4294 C C     . ALA C 3 40  ? -2.800  4.316   -7.695  1.00 97.50 40  C 1 
ATOM 4295 O O     . ALA C 3 40  ? -1.796  4.118   -7.015  1.00 96.64 40  C 1 
ATOM 4296 C CB    . ALA C 3 40  ? -3.741  6.708   -7.918  1.00 97.04 40  C 1 
ATOM 4297 N N     . PRO C 3 41  ? -3.780  3.387   -7.755  1.00 97.62 41  C 1 
ATOM 4298 C CA    . PRO C 3 41  ? -3.649  2.099   -7.063  1.00 97.58 41  C 1 
ATOM 4299 C C     . PRO C 3 41  ? -2.582  1.180   -7.662  1.00 97.46 41  C 1 
ATOM 4300 O O     . PRO C 3 41  ? -2.046  0.365   -6.921  1.00 96.51 41  C 1 
ATOM 4301 C CB    . PRO C 3 41  ? -5.034  1.440   -7.150  1.00 96.95 41  C 1 
ATOM 4302 C CG    . PRO C 3 41  ? -5.961  2.621   -7.400  1.00 95.42 41  C 1 
ATOM 4303 C CD    . PRO C 3 41  ? -5.116  3.528   -8.267  1.00 97.00 41  C 1 
ATOM 4304 N N     . VAL C 3 42  ? -2.310  1.267   -8.975  1.00 97.07 42  C 1 
ATOM 4305 C CA    . VAL C 3 42  ? -1.242  0.496   -9.631  1.00 96.89 42  C 1 
ATOM 4306 C C     . VAL C 3 42  ? 0.118   0.960   -9.114  1.00 97.03 42  C 1 
ATOM 4307 O O     . VAL C 3 42  ? 0.918   0.146   -8.655  1.00 95.97 42  C 1 
ATOM 4308 C CB    . VAL C 3 42  ? -1.324  0.621   -11.165 1.00 95.96 42  C 1 
ATOM 4309 C CG1   . VAL C 3 42  ? -0.173  -0.114  -11.854 1.00 93.79 42  C 1 
ATOM 4310 C CG2   . VAL C 3 42  ? -2.644  0.044   -11.696 1.00 93.37 42  C 1 
ATOM 4311 N N     . LEU C 3 43  ? 0.320   2.288   -9.099  1.00 97.04 43  C 1 
ATOM 4312 C CA    . LEU C 3 43  ? 1.508   2.894   -8.518  1.00 97.29 43  C 1 
ATOM 4313 C C     . LEU C 3 43  ? 1.662   2.522   -7.037  1.00 97.55 43  C 1 
ATOM 4314 O O     . LEU C 3 43  ? 2.732   2.089   -6.615  1.00 96.55 43  C 1 
ATOM 4315 C CB    . LEU C 3 43  ? 1.414   4.417   -8.701  1.00 96.58 43  C 1 
ATOM 4316 C CG    . LEU C 3 43  ? 2.715   5.138   -8.311  1.00 94.56 43  C 1 
ATOM 4317 C CD1   . LEU C 3 43  ? 3.772   4.977   -9.391  1.00 88.16 43  C 1 
ATOM 4318 C CD2   . LEU C 3 43  ? 2.435   6.618   -8.099  1.00 88.11 43  C 1 
ATOM 4319 N N     . PHE C 3 44  ? 0.578   2.608   -6.263  1.00 97.09 44  C 1 
ATOM 4320 C CA    . PHE C 3 44  ? 0.584   2.213   -4.855  1.00 97.15 44  C 1 
ATOM 4321 C C     . PHE C 3 44  ? 0.935   0.746   -4.643  1.00 97.37 44  C 1 
ATOM 4322 O O     . PHE C 3 44  ? 1.614   0.437   -3.672  1.00 96.20 44  C 1 
ATOM 4323 C CB    . PHE C 3 44  ? -0.767  2.512   -4.206  1.00 96.60 44  C 1 
ATOM 4324 C CG    . PHE C 3 44  ? -0.776  3.764   -3.359  1.00 96.58 44  C 1 
ATOM 4325 C CD1   . PHE C 3 44  ? 0.083   3.886   -2.265  1.00 93.40 44  C 1 
ATOM 4326 C CD2   . PHE C 3 44  ? -1.674  4.801   -3.649  1.00 93.21 44  C 1 
ATOM 4327 C CE1   . PHE C 3 44  ? 0.063   5.038   -1.460  1.00 92.01 44  C 1 
ATOM 4328 C CE2   . PHE C 3 44  ? -1.706  5.954   -2.854  1.00 90.91 44  C 1 
ATOM 4329 C CZ    . PHE C 3 44  ? -0.837  6.072   -1.763  1.00 93.02 44  C 1 
ATOM 4330 N N     . ALA C 3 45  ? 0.476   -0.172  -5.508  1.00 97.58 45  C 1 
ATOM 4331 C CA    . ALA C 3 45  ? 0.824   -1.578  -5.373  1.00 97.34 45  C 1 
ATOM 4332 C C     . ALA C 3 45  ? 2.343   -1.767  -5.431  1.00 97.31 45  C 1 
ATOM 4333 O O     . ALA C 3 45  ? 2.901   -2.452  -4.576  1.00 96.35 45  C 1 
ATOM 4334 C CB    . ALA C 3 45  ? 0.096   -2.397  -6.447  1.00 96.72 45  C 1 
ATOM 4335 N N     . LYS C 3 46  ? 3.008   -1.075  -6.379  1.00 96.62 46  C 1 
ATOM 4336 C CA    . LYS C 3 46  ? 4.464   -1.127  -6.498  1.00 96.50 46  C 1 
ATOM 4337 C C     . LYS C 3 46  ? 5.176   -0.389  -5.368  1.00 96.95 46  C 1 
ATOM 4338 O O     . LYS C 3 46  ? 6.138   -0.917  -4.815  1.00 96.02 46  C 1 
ATOM 4339 C CB    . LYS C 3 46  ? 4.874   -0.616  -7.886  1.00 95.58 46  C 1 
ATOM 4340 C CG    . LYS C 3 46  ? 6.289   -1.074  -8.296  1.00 90.30 46  C 1 
ATOM 4341 C CD    . LYS C 3 46  ? 6.350   -2.598  -8.394  1.00 86.48 46  C 1 
ATOM 4342 C CE    . LYS C 3 46  ? 7.692   -3.156  -8.823  1.00 82.57 46  C 1 
ATOM 4343 N NZ    . LYS C 3 46  ? 7.670   -4.644  -8.693  1.00 75.98 46  C 1 
ATOM 4344 N N     . ALA C 3 47  ? 4.684   0.768   -4.958  1.00 96.52 47  C 1 
ATOM 4345 C CA    . ALA C 3 47  ? 5.227   1.505   -3.823  1.00 96.99 47  C 1 
ATOM 4346 C C     . ALA C 3 47  ? 5.159   0.708   -2.509  1.00 97.18 47  C 1 
ATOM 4347 O O     . ALA C 3 47  ? 6.103   0.703   -1.729  1.00 96.33 47  C 1 
ATOM 4348 C CB    . ALA C 3 47  ? 4.458   2.823   -3.697  1.00 96.71 47  C 1 
ATOM 4349 N N     . CYS C 3 48  ? 4.066   -0.037  -2.295  1.00 97.67 48  C 1 
ATOM 4350 C CA    . CYS C 3 48  ? 3.934   -0.910  -1.133  1.00 97.64 48  C 1 
ATOM 4351 C C     . CYS C 3 48  ? 4.916   -2.083  -1.178  1.00 97.65 48  C 1 
ATOM 4352 O O     . CYS C 3 48  ? 5.379   -2.497  -0.122  1.00 96.60 48  C 1 
ATOM 4353 C CB    . CYS C 3 48  ? 2.500   -1.424  -1.029  1.00 97.22 48  C 1 
ATOM 4354 S SG    . CYS C 3 48  ? 1.350   -0.085  -0.606  1.00 95.31 48  C 1 
ATOM 4355 N N     . GLU C 3 49  ? 5.254   -2.621  -2.348  1.00 97.12 49  C 1 
ATOM 4356 C CA    . GLU C 3 49  ? 6.319   -3.622  -2.447  1.00 96.79 49  C 1 
ATOM 4357 C C     . GLU C 3 49  ? 7.654   -3.043  -1.971  1.00 97.09 49  C 1 
ATOM 4358 O O     . GLU C 3 49  ? 8.287   -3.645  -1.107  1.00 95.96 49  C 1 
ATOM 4359 C CB    . GLU C 3 49  ? 6.479   -4.169  -3.878  1.00 95.28 49  C 1 
ATOM 4360 C CG    . GLU C 3 49  ? 5.325   -5.045  -4.345  1.00 88.08 49  C 1 
ATOM 4361 C CD    . GLU C 3 49  ? 5.481   -5.527  -5.797  1.00 87.82 49  C 1 
ATOM 4362 O OE1   . GLU C 3 49  ? 4.451   -5.747  -6.464  1.00 83.69 49  C 1 
ATOM 4363 O OE2   . GLU C 3 49  ? 6.626   -5.707  -6.272  1.00 83.60 49  C 1 
ATOM 4364 N N     . LEU C 3 50  ? 8.025   -1.858  -2.456  1.00 97.16 50  C 1 
ATOM 4365 C CA    . LEU C 3 50  ? 9.255   -1.173  -2.048  1.00 97.00 50  C 1 
ATOM 4366 C C     . LEU C 3 50  ? 9.296   -0.929  -0.539  1.00 97.35 50  C 1 
ATOM 4367 O O     . LEU C 3 50  ? 10.280  -1.264  0.122   1.00 96.17 50  C 1 
ATOM 4368 C CB    . LEU C 3 50  ? 9.384   0.166   -2.791  1.00 96.51 50  C 1 
ATOM 4369 C CG    . LEU C 3 50  ? 9.532   0.043   -4.320  1.00 95.27 50  C 1 
ATOM 4370 C CD1   . LEU C 3 50  ? 9.613   1.419   -4.964  1.00 91.59 50  C 1 
ATOM 4371 C CD2   . LEU C 3 50  ? 10.777  -0.755  -4.661  1.00 91.66 50  C 1 
ATOM 4372 N N     . PHE C 3 51  ? 8.196   -0.430  0.011   1.00 96.84 51  C 1 
ATOM 4373 C CA    . PHE C 3 51  ? 8.067   -0.167  1.436   1.00 97.11 51  C 1 
ATOM 4374 C C     . PHE C 3 51  ? 8.204   -1.447  2.279   1.00 97.27 51  C 1 
ATOM 4375 O O     . PHE C 3 51  ? 8.923   -1.455  3.275   1.00 96.34 51  C 1 
ATOM 4376 C CB    . PHE C 3 51  ? 6.709   0.507   1.663   1.00 97.13 51  C 1 
ATOM 4377 C CG    . PHE C 3 51  ? 6.382   0.723   3.119   1.00 97.08 51  C 1 
ATOM 4378 C CD1   . PHE C 3 51  ? 5.560   -0.184  3.798   1.00 95.43 51  C 1 
ATOM 4379 C CD2   . PHE C 3 51  ? 6.934   1.812   3.811   1.00 95.61 51  C 1 
ATOM 4380 C CE1   . PHE C 3 51  ? 5.279   -0.001  5.156   1.00 94.87 51  C 1 
ATOM 4381 C CE2   . PHE C 3 51  ? 6.663   2.003   5.167   1.00 94.96 51  C 1 
ATOM 4382 C CZ    . PHE C 3 51  ? 5.826   1.093   5.845   1.00 95.34 51  C 1 
ATOM 4383 N N     . ILE C 3 52  ? 7.558   -2.549  1.882   1.00 97.27 52  C 1 
ATOM 4384 C CA    . ILE C 3 52  ? 7.683   -3.837  2.576   1.00 97.40 52  C 1 
ATOM 4385 C C     . ILE C 3 52  ? 9.130   -4.337  2.510   1.00 97.36 52  C 1 
ATOM 4386 O O     . ILE C 3 52  ? 9.645   -4.817  3.522   1.00 96.20 52  C 1 
ATOM 4387 C CB    . ILE C 3 52  ? 6.707   -4.887  2.000   1.00 97.41 52  C 1 
ATOM 4388 C CG1   . ILE C 3 52  ? 5.250   -4.531  2.328   1.00 96.50 52  C 1 
ATOM 4389 C CG2   . ILE C 3 52  ? 7.013   -6.295  2.553   1.00 96.17 52  C 1 
ATOM 4390 C CD1   . ILE C 3 52  ? 4.230   -5.253  1.438   1.00 94.83 52  C 1 
ATOM 4391 N N     . LEU C 3 53  ? 9.775   -4.253  1.345   1.00 97.44 53  C 1 
ATOM 4392 C CA    . LEU C 3 53  ? 11.159  -4.686  1.170   1.00 97.27 53  C 1 
ATOM 4393 C C     . LEU C 3 53  ? 12.095  -3.886  2.088   1.00 97.24 53  C 1 
ATOM 4394 O O     . LEU C 3 53  ? 12.853  -4.499  2.833   1.00 95.98 53  C 1 
ATOM 4395 C CB    . LEU C 3 53  ? 11.580  -4.563  -0.300  1.00 96.68 53  C 1 
ATOM 4396 C CG    . LEU C 3 53  ? 10.909  -5.557  -1.267  1.00 95.14 53  C 1 
ATOM 4397 C CD1   . LEU C 3 53  ? 11.266  -5.200  -2.705  1.00 91.84 53  C 1 
ATOM 4398 C CD2   . LEU C 3 53  ? 11.314  -6.995  -0.998  1.00 92.21 53  C 1 
ATOM 4399 N N     . GLU C 3 54  ? 11.994  -2.560  2.102   1.00 96.80 54  C 1 
ATOM 4400 C CA    . GLU C 3 54  ? 12.838  -1.709  2.942   1.00 96.40 54  C 1 
ATOM 4401 C C     . GLU C 3 54  ? 12.654  -2.001  4.426   1.00 96.73 54  C 1 
ATOM 4402 O O     . GLU C 3 54  ? 13.618  -2.265  5.147   1.00 95.43 54  C 1 
ATOM 4403 C CB    . GLU C 3 54  ? 12.571  -0.220  2.659   1.00 95.46 54  C 1 
ATOM 4404 C CG    . GLU C 3 54  ? 13.590  0.653   3.397   1.00 91.90 54  C 1 
ATOM 4405 C CD    . GLU C 3 54  ? 13.494  2.162   3.127   1.00 89.91 54  C 1 
ATOM 4406 O OE1   . GLU C 3 54  ? 14.387  2.875   3.639   1.00 85.14 54  C 1 
ATOM 4407 O OE2   . GLU C 3 54  ? 12.554  2.612   2.458   1.00 84.26 54  C 1 
ATOM 4408 N N     . LEU C 3 55  ? 11.403  -2.008  4.890   1.00 96.74 55  C 1 
ATOM 4409 C CA    . LEU C 3 55  ? 11.103  -2.250  6.292   1.00 96.92 55  C 1 
ATOM 4410 C C     . LEU C 3 55  ? 11.546  -3.650  6.732   1.00 97.01 55  C 1 
ATOM 4411 O O     . LEU C 3 55  ? 12.069  -3.824  7.830   1.00 95.70 55  C 1 
ATOM 4412 C CB    . LEU C 3 55  ? 9.601   -1.987  6.520   1.00 96.56 55  C 1 
ATOM 4413 C CG    . LEU C 3 55  ? 9.172   -2.052  7.993   1.00 95.59 55  C 1 
ATOM 4414 C CD1   . LEU C 3 55  ? 9.920   -1.058  8.882   1.00 92.32 55  C 1 
ATOM 4415 C CD2   . LEU C 3 55  ? 7.680   -1.724  8.105   1.00 92.00 55  C 1 
ATOM 4416 N N     . THR C 3 56  ? 11.391  -4.653  5.854   1.00 97.06 56  C 1 
ATOM 4417 C CA    . THR C 3 56  ? 11.842  -6.018  6.127   1.00 96.91 56  C 1 
ATOM 4418 C C     . THR C 3 56  ? 13.369  -6.110  6.192   1.00 96.89 56  C 1 
ATOM 4419 O O     . THR C 3 56  ? 13.869  -6.754  7.108   1.00 95.39 56  C 1 
ATOM 4420 C CB    . THR C 3 56  ? 11.302  -7.013  5.094   1.00 96.60 56  C 1 
ATOM 4421 O OG1   . THR C 3 56  ? 9.899   -6.986  5.069   1.00 92.41 56  C 1 
ATOM 4422 C CG2   . THR C 3 56  ? 11.688  -8.458  5.417   1.00 92.25 56  C 1 
ATOM 4423 N N     . ILE C 3 57  ? 14.105  -5.469  5.275   1.00 97.19 57  C 1 
ATOM 4424 C CA    . ILE C 3 57  ? 15.576  -5.444  5.299   1.00 96.93 57  C 1 
ATOM 4425 C C     . ILE C 3 57  ? 16.068  -4.813  6.598   1.00 97.19 57  C 1 
ATOM 4426 O O     . ILE C 3 57  ? 16.847  -5.434  7.320   1.00 95.80 57  C 1 
ATOM 4427 C CB    . ILE C 3 57  ? 16.150  -4.704  4.066   1.00 95.78 57  C 1 
ATOM 4428 C CG1   . ILE C 3 57  ? 15.953  -5.545  2.795   1.00 87.76 57  C 1 
ATOM 4429 C CG2   . ILE C 3 57  ? 17.649  -4.396  4.240   1.00 86.52 57  C 1 
ATOM 4430 C CD1   . ILE C 3 57  ? 16.126  -4.734  1.495   1.00 77.70 57  C 1 
ATOM 4431 N N     . ARG C 3 58  ? 15.574  -3.620  6.946   1.00 96.25 58  C 1 
ATOM 4432 C CA    . ARG C 3 58  ? 15.986  -2.916  8.163   1.00 95.86 58  C 1 
ATOM 4433 C C     . ARG C 3 58  ? 15.668  -3.714  9.425   1.00 96.17 58  C 1 
ATOM 4434 O O     . ARG C 3 58  ? 16.492  -3.779  10.337  1.00 94.64 58  C 1 
ATOM 4435 C CB    . ARG C 3 58  ? 15.326  -1.534  8.209   1.00 95.42 58  C 1 
ATOM 4436 C CG    . ARG C 3 58  ? 15.837  -0.575  7.120   1.00 92.69 58  C 1 
ATOM 4437 C CD    . ARG C 3 58  ? 15.092  0.755   7.208   1.00 89.64 58  C 1 
ATOM 4438 N NE    . ARG C 3 58  ? 15.451  1.683   6.133   1.00 86.26 58  C 1 
ATOM 4439 C CZ    . ARG C 3 58  ? 16.447  2.563   6.106   1.00 83.93 58  C 1 
ATOM 4440 N NH1   . ARG C 3 58  ? 17.274  2.721   7.098   1.00 76.07 58  C 1 
ATOM 4441 N NH2   . ARG C 3 58  ? 16.609  3.299   5.062   1.00 80.34 58  C 1 
ATOM 4442 N N     . SER C 3 59  ? 14.519  -4.382  9.469   1.00 96.53 59  C 1 
ATOM 4443 C CA    . SER C 3 59  ? 14.145  -5.259  10.583  1.00 96.33 59  C 1 
ATOM 4444 C C     . SER C 3 59  ? 15.037  -6.502  10.662  1.00 96.27 59  C 1 
ATOM 4445 O O     . SER C 3 59  ? 15.417  -6.922  11.754  1.00 94.83 59  C 1 
ATOM 4446 C CB    . SER C 3 59  ? 12.687  -5.699  10.451  1.00 96.12 59  C 1 
ATOM 4447 O OG    . SER C 3 59  ? 11.817  -4.595  10.330  1.00 90.42 59  C 1 
ATOM 4448 N N     . TRP C 3 60  ? 15.375  -7.085  9.506   1.00 96.67 60  C 1 
ATOM 4449 C CA    . TRP C 3 60  ? 16.242  -8.265  9.443   1.00 96.81 60  C 1 
ATOM 4450 C C     . TRP C 3 60  ? 17.656  -7.968  9.915   1.00 96.65 60  C 1 
ATOM 4451 O O     . TRP C 3 60  ? 18.211  -8.765  10.671  1.00 94.83 60  C 1 
ATOM 4452 C CB    . TRP C 3 60  ? 16.257  -8.838  8.027   1.00 96.54 60  C 1 
ATOM 4453 C CG    . TRP C 3 60  ? 17.138  -10.043 7.908   1.00 96.25 60  C 1 
ATOM 4454 C CD1   . TRP C 3 60  ? 18.358  -10.078 7.312   1.00 94.36 60  C 1 
ATOM 4455 C CD2   . TRP C 3 60  ? 16.932  -11.361 8.493   1.00 95.24 60  C 1 
ATOM 4456 N NE1   . TRP C 3 60  ? 18.918  -11.337 7.470   1.00 93.59 60  C 1 
ATOM 4457 C CE2   . TRP C 3 60  ? 18.088  -12.143 8.204   1.00 94.49 60  C 1 
ATOM 4458 C CE3   . TRP C 3 60  ? 15.897  -11.951 9.245   1.00 94.30 60  C 1 
ATOM 4459 C CZ2   . TRP C 3 60  ? 18.210  -13.485 8.671   1.00 94.07 60  C 1 
ATOM 4460 C CZ3   . TRP C 3 60  ? 16.016  -13.283 9.698   1.00 91.85 60  C 1 
ATOM 4461 C CH2   . TRP C 3 60  ? 17.168  -14.028 9.419   1.00 91.92 60  C 1 
ATOM 4462 N N     . LEU C 3 61  ? 18.222  -6.817  9.556   1.00 96.38 61  C 1 
ATOM 4463 C CA    . LEU C 3 61  ? 19.535  -6.394  10.039  1.00 95.98 61  C 1 
ATOM 4464 C C     . LEU C 3 61  ? 19.559  -6.302  11.563  1.00 96.39 61  C 1 
ATOM 4465 O O     . LEU C 3 61  ? 20.486  -6.802  12.192  1.00 94.46 61  C 1 
ATOM 4466 C CB    . LEU C 3 61  ? 19.911  -5.049  9.387   1.00 95.00 61  C 1 
ATOM 4467 C CG    . LEU C 3 61  ? 20.187  -5.152  7.873   1.00 89.56 61  C 1 
ATOM 4468 C CD1   . LEU C 3 61  ? 20.349  -3.762  7.272   1.00 83.83 61  C 1 
ATOM 4469 C CD2   . LEU C 3 61  ? 21.448  -5.959  7.561   1.00 84.46 61  C 1 
ATOM 4470 N N     . HIS C 3 62  ? 18.502  -5.797  12.189  1.00 95.29 62  C 1 
ATOM 4471 C CA    . HIS C 3 62  ? 18.392  -5.786  13.650  1.00 95.02 62  C 1 
ATOM 4472 C C     . HIS C 3 62  ? 18.284  -7.197  14.249  1.00 95.18 62  C 1 
ATOM 4473 O O     . HIS C 3 62  ? 18.865  -7.480  15.301  1.00 93.57 62  C 1 
ATOM 4474 C CB    . HIS C 3 62  ? 17.195  -4.929  14.065  1.00 94.48 62  C 1 
ATOM 4475 C CG    . HIS C 3 62  ? 17.154  -4.705  15.540  1.00 93.12 62  C 1 
ATOM 4476 N ND1   . HIS C 3 62  ? 17.973  -3.830  16.245  1.00 80.31 62  C 1 
ATOM 4477 C CD2   . HIS C 3 62  ? 16.359  -5.317  16.480  1.00 81.63 62  C 1 
ATOM 4478 C CE1   . HIS C 3 62  ? 17.668  -3.925  17.554  1.00 82.01 62  C 1 
ATOM 4479 N NE2   . HIS C 3 62  ? 16.696  -4.814  17.724  1.00 84.15 62  C 1 
ATOM 4480 N N     . ALA C 3 63  ? 17.579  -8.120  13.592  1.00 95.72 63  C 1 
ATOM 4481 C CA    . ALA C 3 63  ? 17.521  -9.514  14.033  1.00 95.75 63  C 1 
ATOM 4482 C C     . ALA C 3 63  ? 18.903  -10.195 13.944  1.00 95.96 63  C 1 
ATOM 4483 O O     . ALA C 3 63  ? 19.271  -10.956 14.839  1.00 94.33 63  C 1 
ATOM 4484 C CB    . ALA C 3 63  ? 16.476  -10.259 13.205  1.00 95.27 63  C 1 
ATOM 4485 N N     . GLU C 3 64  ? 19.664  -9.900  12.891  1.00 95.93 64  C 1 
ATOM 4486 C CA    . GLU C 3 64  ? 21.003  -10.444 12.650  1.00 95.50 64  C 1 
ATOM 4487 C C     . GLU C 3 64  ? 22.037  -9.886  13.645  1.00 96.19 64  C 1 
ATOM 4488 O O     . GLU C 3 64  ? 22.821  -10.663 14.200  1.00 94.45 64  C 1 
ATOM 4489 C CB    . GLU C 3 64  ? 21.384  -10.209 11.177  1.00 93.70 64  C 1 
ATOM 4490 C CG    . GLU C 3 64  ? 22.601  -11.042 10.737  1.00 84.10 64  C 1 
ATOM 4491 C CD    . GLU C 3 64  ? 22.765  -11.092 9.200   1.00 84.05 64  C 1 
ATOM 4492 O OE1   . GLU C 3 64  ? 23.083  -12.182 8.673   1.00 77.55 64  C 1 
ATOM 4493 O OE2   . GLU C 3 64  ? 22.534  -10.066 8.531   1.00 76.34 64  C 1 
ATOM 4494 N N     . GLU C 3 65  ? 21.977  -8.594  13.981  1.00 95.49 65  C 1 
ATOM 4495 C CA    . GLU C 3 65  ? 22.762  -7.969  15.064  1.00 95.44 65  C 1 
ATOM 4496 C C     . GLU C 3 65  ? 22.551  -8.702  16.403  1.00 96.05 65  C 1 
ATOM 4497 O O     . GLU C 3 65  ? 23.507  -8.957  17.145  1.00 94.18 65  C 1 
ATOM 4498 C CB    . GLU C 3 65  ? 22.343  -6.492  15.244  1.00 93.85 65  C 1 
ATOM 4499 C CG    . GLU C 3 65  ? 22.883  -5.524  14.180  1.00 82.50 65  C 1 
ATOM 4500 C CD    . GLU C 3 65  ? 22.260  -4.107  14.269  1.00 80.06 65  C 1 
ATOM 4501 O OE1   . GLU C 3 65  ? 22.403  -3.331  13.314  1.00 74.55 65  C 1 
ATOM 4502 O OE2   . GLU C 3 65  ? 21.604  -3.773  15.292  1.00 73.68 65  C 1 
ATOM 4503 N N     . ASN C 3 66  ? 21.321  -9.126  16.678  1.00 95.23 66  C 1 
ATOM 4504 C CA    . ASN C 3 66  ? 20.953  -9.898  17.867  1.00 95.63 66  C 1 
ATOM 4505 C C     . ASN C 3 66  ? 21.165  -11.424 17.713  1.00 96.28 66  C 1 
ATOM 4506 O O     . ASN C 3 66  ? 20.657  -12.199 18.525  1.00 93.69 66  C 1 
ATOM 4507 C CB    . ASN C 3 66  ? 19.523  -9.522  18.269  1.00 95.01 66  C 1 
ATOM 4508 C CG    . ASN C 3 66  ? 19.465  -8.118  18.831  1.00 93.37 66  C 1 
ATOM 4509 O OD1   . ASN C 3 66  ? 19.914  -7.864  19.931  1.00 80.76 66  C 1 
ATOM 4510 N ND2   . ASN C 3 66  ? 18.924  -7.180  18.097  1.00 79.79 66  C 1 
ATOM 4511 N N     . LYS C 3 67  ? 21.872  -11.859 16.658  1.00 95.98 67  C 1 
ATOM 4512 C CA    . LYS C 3 67  ? 22.193  -13.265 16.359  1.00 96.43 67  C 1 
ATOM 4513 C C     . LYS C 3 67  ? 20.956  -14.178 16.276  1.00 96.70 67  C 1 
ATOM 4514 O O     . LYS C 3 67  ? 21.045  -15.386 16.530  1.00 93.74 67  C 1 
ATOM 4515 C CB    . LYS C 3 67  ? 23.254  -13.809 17.325  1.00 95.81 67  C 1 
ATOM 4516 C CG    . LYS C 3 67  ? 24.546  -12.973 17.332  1.00 91.95 67  C 1 
ATOM 4517 C CD    . LYS C 3 67  ? 25.549  -13.542 18.340  1.00 81.20 67  C 1 
ATOM 4518 C CE    . LYS C 3 67  ? 26.806  -12.670 18.347  1.00 74.67 67  C 1 
ATOM 4519 N NZ    . LYS C 3 67  ? 27.788  -13.108 19.367  1.00 61.33 67  C 1 
ATOM 4520 N N     . ARG C 3 68  ? 19.804  -13.618 15.913  1.00 95.61 68  C 1 
ATOM 4521 C CA    . ARG C 3 68  ? 18.556  -14.367 15.738  1.00 95.61 68  C 1 
ATOM 4522 C C     . ARG C 3 68  ? 18.308  -14.688 14.271  1.00 95.71 68  C 1 
ATOM 4523 O O     . ARG C 3 68  ? 18.652  -13.931 13.379  1.00 93.90 68  C 1 
ATOM 4524 C CB    . ARG C 3 68  ? 17.378  -13.603 16.369  1.00 94.49 68  C 1 
ATOM 4525 C CG    . ARG C 3 68  ? 17.441  -13.620 17.903  1.00 91.28 68  C 1 
ATOM 4526 C CD    . ARG C 3 68  ? 16.223  -12.974 18.568  1.00 90.81 68  C 1 
ATOM 4527 N NE    . ARG C 3 68  ? 16.234  -11.520 18.450  1.00 87.73 68  C 1 
ATOM 4528 C CZ    . ARG C 3 68  ? 15.567  -10.762 17.573  1.00 88.68 68  C 1 
ATOM 4529 N NH1   . ARG C 3 68  ? 14.744  -11.253 16.688  1.00 77.63 68  C 1 
ATOM 4530 N NH2   . ARG C 3 68  ? 15.732  -9.471  17.590  1.00 81.56 68  C 1 
ATOM 4531 N N     . ARG C 3 69  ? 17.634  -15.826 14.014  1.00 96.34 69  C 1 
ATOM 4532 C CA    . ARG C 3 69  ? 17.167  -16.250 12.684  1.00 96.11 69  C 1 
ATOM 4533 C C     . ARG C 3 69  ? 15.655  -16.070 12.507  1.00 96.72 69  C 1 
ATOM 4534 O O     . ARG C 3 69  ? 15.088  -16.518 11.515  1.00 93.93 69  C 1 
ATOM 4535 C CB    . ARG C 3 69  ? 17.589  -17.696 12.401  1.00 94.70 69  C 1 
ATOM 4536 C CG    . ARG C 3 69  ? 19.108  -17.849 12.330  1.00 89.94 69  C 1 
ATOM 4537 C CD    . ARG C 3 69  ? 19.472  -19.284 11.930  1.00 82.85 69  C 1 
ATOM 4538 N NE    . ARG C 3 69  ? 20.915  -19.473 11.846  1.00 74.94 69  C 1 
ATOM 4539 C CZ    . ARG C 3 69  ? 21.542  -20.578 11.479  1.00 65.60 69  C 1 
ATOM 4540 N NH1   . ARG C 3 69  ? 20.887  -21.660 11.152  1.00 60.22 69  C 1 
ATOM 4541 N NH2   . ARG C 3 69  ? 22.852  -20.622 11.440  1.00 57.55 69  C 1 
ATOM 4542 N N     . THR C 3 70  ? 15.010  -15.469 13.497  1.00 97.04 70  C 1 
ATOM 4543 C CA    . THR C 3 70  ? 13.576  -15.208 13.489  1.00 97.11 70  C 1 
ATOM 4544 C C     . THR C 3 70  ? 13.344  -13.711 13.578  1.00 97.24 70  C 1 
ATOM 4545 O O     . THR C 3 70  ? 13.755  -13.099 14.559  1.00 95.88 70  C 1 
ATOM 4546 C CB    . THR C 3 70  ? 12.860  -15.933 14.632  1.00 96.14 70  C 1 
ATOM 4547 O OG1   . THR C 3 70  ? 13.131  -17.318 14.562  1.00 88.87 70  C 1 
ATOM 4548 C CG2   . THR C 3 70  ? 11.344  -15.770 14.562  1.00 88.56 70  C 1 
ATOM 4549 N N     . LEU C 3 71  ? 12.694  -13.157 12.563  1.00 97.12 71  C 1 
ATOM 4550 C CA    . LEU C 3 71  ? 12.239  -11.780 12.571  1.00 97.18 71  C 1 
ATOM 4551 C C     . LEU C 3 71  ? 11.085  -11.641 13.568  1.00 97.33 71  C 1 
ATOM 4552 O O     . LEU C 3 71  ? 10.078  -12.356 13.453  1.00 95.50 71  C 1 
ATOM 4553 C CB    . LEU C 3 71  ? 11.815  -11.391 11.145  1.00 96.46 71  C 1 
ATOM 4554 C CG    . LEU C 3 71  ? 11.520  -9.895  10.969  1.00 94.89 71  C 1 
ATOM 4555 C CD1   . LEU C 3 71  ? 12.801  -9.091  11.005  1.00 88.34 71  C 1 
ATOM 4556 C CD2   . LEU C 3 71  ? 10.834  -9.639  9.630   1.00 87.82 71  C 1 
ATOM 4557 N N     . GLN C 3 72  ? 11.227  -10.742 14.534  1.00 97.13 72  C 1 
ATOM 4558 C CA    . GLN C 3 72  ? 10.253  -10.489 15.589  1.00 96.81 72  C 1 
ATOM 4559 C C     . GLN C 3 72  ? 9.655   -9.082  15.470  1.00 96.99 72  C 1 
ATOM 4560 O O     . GLN C 3 72  ? 10.182  -8.220  14.772  1.00 96.19 72  C 1 
ATOM 4561 C CB    . GLN C 3 72  ? 10.917  -10.684 16.961  1.00 95.80 72  C 1 
ATOM 4562 C CG    . GLN C 3 72  ? 11.363  -12.134 17.193  1.00 91.71 72  C 1 
ATOM 4563 C CD    . GLN C 3 72  ? 11.953  -12.354 18.592  1.00 91.29 72  C 1 
ATOM 4564 O OE1   . GLN C 3 72  ? 12.293  -11.433 19.312  1.00 84.25 72  C 1 
ATOM 4565 N NE2   . GLN C 3 72  ? 12.116  -13.587 19.020  1.00 81.16 72  C 1 
ATOM 4566 N N     . ARG C 3 73  ? 8.546   -8.844  16.177  1.00 96.66 73  C 1 
ATOM 4567 C CA    . ARG C 3 73  ? 7.928   -7.513  16.258  1.00 96.68 73  C 1 
ATOM 4568 C C     . ARG C 3 73  ? 8.918   -6.445  16.727  1.00 96.79 73  C 1 
ATOM 4569 O O     . ARG C 3 73  ? 8.958   -5.359  16.152  1.00 95.76 73  C 1 
ATOM 4570 C CB    . ARG C 3 73  ? 6.714   -7.596  17.192  1.00 95.37 73  C 1 
ATOM 4571 C CG    . ARG C 3 73  ? 5.953   -6.264  17.256  1.00 92.10 73  C 1 
ATOM 4572 C CD    . ARG C 3 73  ? 4.758   -6.380  18.203  1.00 89.42 73  C 1 
ATOM 4573 N NE    . ARG C 3 73  ? 4.057   -5.100  18.306  1.00 79.50 73  C 1 
ATOM 4574 C CZ    . ARG C 3 73  ? 3.046   -4.823  19.111  1.00 72.70 73  C 1 
ATOM 4575 N NH1   . ARG C 3 73  ? 2.553   -5.723  19.919  1.00 64.13 73  C 1 
ATOM 4576 N NH2   . ARG C 3 73  ? 2.515   -3.633  19.116  1.00 62.00 73  C 1 
ATOM 4577 N N     . ASN C 3 74  ? 9.771   -6.768  17.713  1.00 96.72 74  C 1 
ATOM 4578 C CA    . ASN C 3 74  ? 10.774  -5.850  18.269  1.00 96.37 74  C 1 
ATOM 4579 C C     . ASN C 3 74  ? 11.834  -5.441  17.239  1.00 96.76 74  C 1 
ATOM 4580 O O     . ASN C 3 74  ? 12.369  -4.337  17.325  1.00 95.54 74  C 1 
ATOM 4581 C CB    . ASN C 3 74  ? 11.412  -6.473  19.523  1.00 94.73 74  C 1 
ATOM 4582 C CG    . ASN C 3 74  ? 10.405  -6.689  20.648  1.00 86.46 74  C 1 
ATOM 4583 O OD1   . ASN C 3 74  ? 9.222   -6.449  20.489  1.00 70.36 74  C 1 
ATOM 4584 N ND2   . ASN C 3 74  ? 10.829  -7.170  21.796  1.00 73.65 74  C 1 
ATOM 4585 N N     . ASP C 3 75  ? 12.101  -6.267  16.220  1.00 96.59 75  C 1 
ATOM 4586 C CA    . ASP C 3 75  ? 12.995  -5.905  15.118  1.00 96.48 75  C 1 
ATOM 4587 C C     . ASP C 3 75  ? 12.357  -4.850  14.218  1.00 96.76 75  C 1 
ATOM 4588 O O     . ASP C 3 75  ? 13.023  -3.912  13.789  1.00 95.91 75  C 1 
ATOM 4589 C CB    . ASP C 3 75  ? 13.349  -7.144  14.277  1.00 96.25 75  C 1 
ATOM 4590 C CG    . ASP C 3 75  ? 14.024  -8.225  15.107  1.00 95.27 75  C 1 
ATOM 4591 O OD1   . ASP C 3 75  ? 14.948  -7.901  15.872  1.00 91.23 75  C 1 
ATOM 4592 O OD2   . ASP C 3 75  ? 13.627  -9.414  15.016  1.00 91.84 75  C 1 
ATOM 4593 N N     . VAL C 3 76  ? 11.047  -4.973  13.981  1.00 96.71 76  C 1 
ATOM 4594 C CA    . VAL C 3 76  ? 10.280  -3.976  13.229  1.00 97.02 76  C 1 
ATOM 4595 C C     . VAL C 3 76  ? 10.208  -2.661  14.014  1.00 97.16 76  C 1 
ATOM 4596 O O     . VAL C 3 76  ? 10.448  -1.599  13.446  1.00 96.20 76  C 1 
ATOM 4597 C CB    . VAL C 3 76  ? 8.867   -4.483  12.875  1.00 96.69 76  C 1 
ATOM 4598 C CG1   . VAL C 3 76  ? 8.170   -3.505  11.931  1.00 94.76 76  C 1 
ATOM 4599 C CG2   . VAL C 3 76  ? 8.904   -5.853  12.184  1.00 94.30 76  C 1 
ATOM 4600 N N     . ALA C 3 77  ? 9.959   -2.734  15.323  1.00 96.87 77  C 1 
ATOM 4601 C CA    . ALA C 3 77  ? 9.964   -1.569  16.195  1.00 96.81 77  C 1 
ATOM 4602 C C     . ALA C 3 77  ? 11.321  -0.839  16.189  1.00 96.86 77  C 1 
ATOM 4603 O O     . ALA C 3 77  ? 11.370  0.384   16.070  1.00 95.78 77  C 1 
ATOM 4604 C CB    . ALA C 3 77  ? 9.600   -2.010  17.616  1.00 96.01 77  C 1 
ATOM 4605 N N     . ALA C 3 78  ? 12.422  -1.589  16.266  1.00 96.74 78  C 1 
ATOM 4606 C CA    . ALA C 3 78  ? 13.769  -1.036  16.195  1.00 96.43 78  C 1 
ATOM 4607 C C     . ALA C 3 78  ? 14.065  -0.396  14.834  1.00 96.44 78  C 1 
ATOM 4608 O O     . ALA C 3 78  ? 14.635  0.696   14.789  1.00 95.31 78  C 1 
ATOM 4609 C CB    . ALA C 3 78  ? 14.771  -2.136  16.534  1.00 95.70 78  C 1 
ATOM 4610 N N     . ALA C 3 79  ? 13.643  -1.036  13.731  1.00 96.25 79  C 1 
ATOM 4611 C CA    . ALA C 3 79  ? 13.799  -0.475  12.393  1.00 96.26 79  C 1 
ATOM 4612 C C     . ALA C 3 79  ? 13.034  0.849   12.221  1.00 96.40 79  C 1 
ATOM 4613 O O     . ALA C 3 79  ? 13.581  1.804   11.666  1.00 95.23 79  C 1 
ATOM 4614 C CB    . ALA C 3 79  ? 13.337  -1.509  11.363  1.00 95.71 79  C 1 
ATOM 4615 N N     . ILE C 3 80  ? 11.810  0.935   12.748  1.00 96.55 80  C 1 
ATOM 4616 C CA    . ILE C 3 80  ? 11.002  2.161   12.745  1.00 96.53 80  C 1 
ATOM 4617 C C     . ILE C 3 80  ? 11.683  3.251   13.587  1.00 96.38 80  C 1 
ATOM 4618 O O     . ILE C 3 80  ? 11.884  4.356   13.098  1.00 95.06 80  C 1 
ATOM 4619 C CB    . ILE C 3 80  ? 9.566   1.853   13.230  1.00 96.38 80  C 1 
ATOM 4620 C CG1   . ILE C 3 80  ? 8.822   1.010   12.169  1.00 94.20 80  C 1 
ATOM 4621 C CG2   . ILE C 3 80  ? 8.782   3.153   13.508  1.00 94.24 80  C 1 
ATOM 4622 C CD1   . ILE C 3 80  ? 7.547   0.345   12.702  1.00 89.99 80  C 1 
ATOM 4623 N N     . ALA C 3 81  ? 12.100  2.927   14.798  1.00 96.15 81  C 1 
ATOM 4624 C CA    . ALA C 3 81  ? 12.738  3.888   15.695  1.00 95.65 81  C 1 
ATOM 4625 C C     . ALA C 3 81  ? 14.079  4.433   15.172  1.00 95.51 81  C 1 
ATOM 4626 O O     . ALA C 3 81  ? 14.471  5.540   15.533  1.00 93.45 81  C 1 
ATOM 4627 C CB    . ALA C 3 81  ? 12.918  3.220   17.062  1.00 94.61 81  C 1 
ATOM 4628 N N     . ARG C 3 82  ? 14.798  3.665   14.336  1.00 95.74 82  C 1 
ATOM 4629 C CA    . ARG C 3 82  ? 16.090  4.062   13.752  1.00 95.21 82  C 1 
ATOM 4630 C C     . ARG C 3 82  ? 15.966  4.818   12.428  1.00 95.39 82  C 1 
ATOM 4631 O O     . ARG C 3 82  ? 16.979  5.257   11.895  1.00 93.16 82  C 1 
ATOM 4632 C CB    . ARG C 3 82  ? 16.974  2.816   13.562  1.00 93.70 82  C 1 
ATOM 4633 C CG    . ARG C 3 82  ? 17.521  2.223   14.871  1.00 86.93 82  C 1 
ATOM 4634 C CD    . ARG C 3 82  ? 18.315  0.943   14.560  1.00 83.43 82  C 1 
ATOM 4635 N NE    . ARG C 3 82  ? 18.874  0.294   15.756  1.00 75.58 82  C 1 
ATOM 4636 C CZ    . ARG C 3 82  ? 19.707  -0.751  15.744  1.00 70.76 82  C 1 
ATOM 4637 N NH1   . ARG C 3 82  ? 20.108  -1.314  14.639  1.00 66.15 82  C 1 
ATOM 4638 N NH2   . ARG C 3 82  ? 20.164  -1.258  16.841  1.00 61.64 82  C 1 
ATOM 4639 N N     . THR C 3 83  ? 14.770  4.926   11.850  1.00 94.84 83  C 1 
ATOM 4640 C CA    . THR C 3 83  ? 14.581  5.479   10.514  1.00 94.53 83  C 1 
ATOM 4641 C C     . THR C 3 83  ? 13.578  6.630   10.535  1.00 94.81 83  C 1 
ATOM 4642 O O     . THR C 3 83  ? 12.370  6.393   10.628  1.00 92.74 83  C 1 
ATOM 4643 C CB    . THR C 3 83  ? 14.114  4.413   9.515   1.00 93.50 83  C 1 
ATOM 4644 O OG1   . THR C 3 83  ? 14.896  3.241   9.612   1.00 87.72 83  C 1 
ATOM 4645 C CG2   . THR C 3 83  ? 14.224  4.901   8.080   1.00 86.90 83  C 1 
ATOM 4646 N N     . ASP C 3 84  ? 14.060  7.865   10.347  1.00 94.38 84  C 1 
ATOM 4647 C CA    . ASP C 3 84  ? 13.243  9.077   10.443  1.00 93.61 84  C 1 
ATOM 4648 C C     . ASP C 3 84  ? 12.004  9.052   9.536   1.00 94.41 84  C 1 
ATOM 4649 O O     . ASP C 3 84  ? 10.916  9.440   9.949   1.00 92.47 84  C 1 
ATOM 4650 C CB    . ASP C 3 84  ? 14.095  10.303  10.085  1.00 91.31 84  C 1 
ATOM 4651 C CG    . ASP C 3 84  ? 15.298  10.495  11.005  1.00 82.71 84  C 1 
ATOM 4652 O OD1   . ASP C 3 84  ? 15.264  9.969   12.136  1.00 73.86 84  C 1 
ATOM 4653 O OD2   . ASP C 3 84  ? 16.270  11.137  10.540  1.00 75.05 84  C 1 
ATOM 4654 N N     . VAL C 3 85  ? 12.126  8.530   8.303   1.00 95.19 85  C 1 
ATOM 4655 C CA    . VAL C 3 85  ? 11.004  8.456   7.355   1.00 95.23 85  C 1 
ATOM 4656 C C     . VAL C 3 85  ? 9.865   7.542   7.825   1.00 95.67 85  C 1 
ATOM 4657 O O     . VAL C 3 85  ? 8.754   7.647   7.303   1.00 93.88 85  C 1 
ATOM 4658 C CB    . VAL C 3 85  ? 11.454  8.054   5.935   1.00 93.48 85  C 1 
ATOM 4659 C CG1   . VAL C 3 85  ? 12.384  9.120   5.345   1.00 86.10 85  C 1 
ATOM 4660 C CG2   . VAL C 3 85  ? 12.148  6.700   5.889   1.00 86.43 85  C 1 
ATOM 4661 N N     . PHE C 3 86  ? 10.101  6.688   8.823   1.00 95.90 86  C 1 
ATOM 4662 C CA    . PHE C 3 86  ? 9.101   5.797   9.412   1.00 96.24 86  C 1 
ATOM 4663 C C     . PHE C 3 86  ? 8.497   6.315   10.723  1.00 96.39 86  C 1 
ATOM 4664 O O     . PHE C 3 86  ? 7.724   5.598   11.363  1.00 94.31 86  C 1 
ATOM 4665 C CB    . PHE C 3 86  ? 9.694   4.390   9.574   1.00 95.79 86  C 1 
ATOM 4666 C CG    . PHE C 3 86  ? 10.151  3.696   8.302   1.00 95.55 86  C 1 
ATOM 4667 C CD1   . PHE C 3 86  ? 9.561   3.962   7.055   1.00 92.27 86  C 1 
ATOM 4668 C CD2   . PHE C 3 86  ? 11.171  2.726   8.368   1.00 91.94 86  C 1 
ATOM 4669 C CE1   . PHE C 3 86  ? 9.984   3.296   5.890   1.00 90.67 86  C 1 
ATOM 4670 C CE2   . PHE C 3 86  ? 11.594  2.050   7.216   1.00 90.62 86  C 1 
ATOM 4671 C CZ    . PHE C 3 86  ? 11.006  2.343   5.976   1.00 91.65 86  C 1 
ATOM 4672 N N     . ASP C 3 87  ? 8.779   7.551   11.108  1.00 94.95 87  C 1 
ATOM 4673 C CA    . ASP C 3 87  ? 8.279   8.151   12.350  1.00 94.42 87  C 1
[truncated: 110,295 more chars]
