# Supplementary material for: Vernalization regulatory network identifies potential novel functions for genes in the HvVRN2 locus
Source: New Phytol. 2026 Apr 12;250(6):4036–53. doi: 10.1111/nph.71162 (PMC13193379; doi:10.1111/nph.71162)
Supplement: Supplementary file 1 — Dataset S1. Protein models computed by Alphafold. [file NPH-250-4036-s002.xz › Alphafold_models0/Barley/fold_co1_prom1_1_nf_yb4_c_7hg0712620_recortes_model_0.cif]

# By using this file you agree to the legally binding terms of use found at alphafoldserver.com/output-terms
data_282308fe78da0e91
#
_entry.id 282308fe78da0e91
#
loop_
_atom_type.symbol
C 
N 
O 
P 
S 
#
loop_
_audit_author.name
_audit_author.pdbx_ordinal
"Google DeepMind" 1 
"Isomorphic Labs" 2 
#
_audit_conform.dict_location https://raw.githubusercontent.com/ihmwg/ModelCIF/master/dist/mmcif_ma.dic
_audit_conform.dict_name     mmcif_ma.dic
_audit_conform.dict_version  1.4.5
#
loop_
_chem_comp.formula
_chem_comp.formula_weight
_chem_comp.id
_chem_comp.mon_nstd_flag
_chem_comp.name
_chem_comp.pdbx_smiles
_chem_comp.pdbx_synonyms
_chem_comp.type
"C3 H7 N O2"      89.093  ALA y ALANINE                              C[C@H](N)C(O)=O                                             ? "L-PEPTIDE LINKING" 
"C6 H15 N4 O2"    175.209 ARG y ARGININE                             N[C@@H](CCCNC(N)=[NH2+])C(O)=O                              ? "L-PEPTIDE LINKING" 
"C4 H8 N2 O3"     132.118 ASN y ASPARAGINE                           N[C@@H](CC(N)=O)C(O)=O                                      ? "L-PEPTIDE LINKING" 
"C4 H7 N O4"      133.103 ASP y "ASPARTIC ACID"                      N[C@@H](CC(O)=O)C(O)=O                                      ? "L-PEPTIDE LINKING" 
"C3 H7 N O2 S"    121.158 CYS y CYSTEINE                             N[C@@H](CS)C(O)=O                                           ? "L-PEPTIDE LINKING" 
"C10 H14 N5 O6 P" 331.222 DA  y "2'-DEOXYADENOSINE-5'-MONOPHOSPHATE" Nc1ncnc2n(cnc12)[C@H]3C[C@H](O)[C@@H](CO[P](O)(O)=O)O3      ? "DNA LINKING"       
"C9 H14 N3 O7 P"  307.197 DC  y "2'-DEOXYCYTIDINE-5'-MONOPHOSPHATE"  NC1=NC(=O)N(C=C1)[C@H]2C[C@H](O)[C@@H](CO[P](O)(O)=O)O2     ? "DNA LINKING"       
"C10 H14 N5 O7 P" 347.221 DG  y "2'-DEOXYGUANOSINE-5'-MONOPHOSPHATE" NC1=Nc2n(cnc2C(=O)N1)[C@H]3C[C@H](O)[C@@H](CO[P](O)(O)=O)O3 ? "DNA LINKING"       
"C10 H15 N2 O8 P" 322.208 DT  y "THYMIDINE-5'-MONOPHOSPHATE"         CC1=CN([C@H]2C[C@H](O)[C@@H](CO[P](O)(O)=O)O2)C(=O)NC1=O    ? "DNA LINKING"       
"C5 H10 N2 O3"    146.144 GLN y GLUTAMINE                            N[C@@H](CCC(N)=O)C(O)=O                                     ? "L-PEPTIDE LINKING" 
"C5 H9 N O4"      147.129 GLU y "GLUTAMIC ACID"                      N[C@@H](CCC(O)=O)C(O)=O                                     ? "L-PEPTIDE LINKING" 
"C2 H5 N O2"      75.067  GLY y GLYCINE                              NCC(O)=O                                                    ? "PEPTIDE LINKING"   
"C6 H10 N3 O2"    156.162 HIS y HISTIDINE                            N[C@@H](Cc1c[nH]c[nH+]1)C(O)=O                              ? "L-PEPTIDE LINKING" 
"C6 H13 N O2"     131.173 ILE y ISOLEUCINE                           CC[C@H](C)[C@H](N)C(O)=O                                    ? "L-PEPTIDE LINKING" 
"C6 H13 N O2"     131.173 LEU y LEUCINE                              CC(C)C[C@H](N)C(O)=O                                        ? "L-PEPTIDE LINKING" 
"C6 H15 N2 O2"    147.195 LYS y LYSINE                               N[C@@H](CCCC[NH3+])C(O)=O                                   ? "L-PEPTIDE LINKING" 
"C5 H11 N O2 S"   149.211 MET y METHIONINE                           CSCC[C@H](N)C(O)=O                                          ? "L-PEPTIDE LINKING" 
"C9 H11 N O2"     165.189 PHE y PHENYLALANINE                        N[C@@H](Cc1ccccc1)C(O)=O                                    ? "L-PEPTIDE LINKING" 
"C5 H9 N O2"      115.130 PRO y PROLINE                              OC(=O)[C@@H]1CCCN1                                          ? "L-PEPTIDE LINKING" 
"C3 H7 N O3"      105.093 SER y SERINE                               N[C@@H](CO)C(O)=O                                           ? "L-PEPTIDE LINKING" 
"C4 H9 N O3"      119.119 THR y THREONINE                            C[C@@H](O)[C@H](N)C(O)=O                                    ? "L-PEPTIDE LINKING" 
"C11 H12 N2 O2"   204.225 TRP y TRYPTOPHAN                           N[C@@H](Cc1c[nH]c2ccccc12)C(O)=O                            ? "L-PEPTIDE LINKING" 
"C9 H11 N O3"     181.189 TYR y TYROSINE                             N[C@@H](Cc1ccc(O)cc1)C(O)=O                                 ? "L-PEPTIDE LINKING" 
"C5 H11 N O2"     117.146 VAL y VALINE                               CC(C)[C@H](N)C(O)=O                                         ? "L-PEPTIDE LINKING" 
#
_citation.book_publisher          ?
_citation.country                 UK
_citation.id                      primary
_citation.journal_full            Nature
_citation.journal_id_ASTM         NATUAS
_citation.journal_id_CSD          0006
_citation.journal_id_ISSN         0028-0836
_citation.journal_volume          ?
_citation.page_first              ?
_citation.page_last               ?
_citation.pdbx_database_id_DOI    ?
_citation.pdbx_database_id_PubMed ?
_citation.title                   "Accurate structure prediction of biomolecular interactions with AlphaFold 3"
_citation.year                    2024
#
loop_
_citation_author.citation_id
_citation_author.name
_citation_author.ordinal
primary "Google DeepMind" 1 
primary "Isomorphic Labs" 2 
#
loop_
_entity.id
_entity.pdbx_description
_entity.type
1 . polymer 
2 . polymer 
3 . polymer 
4 . polymer 
5 . polymer 
#
loop_
_entity_poly.entity_id
_entity_poly.pdbx_strand_id
_entity_poly.type
1 A polypeptide(L)          
2 B polypeptide(L)          
3 C polypeptide(L)          
4 D polydeoxyribonucleotide 
5 E polydeoxyribonucleotide 
#
loop_
_entity_poly_seq.entity_id
_entity_poly_seq.hetero
_entity_poly_seq.mon_id
_entity_poly_seq.num
1 n MET 1   
1 n PRO 2   
1 n ARG 3   
1 n CYS 4   
1 n ASN 5   
1 n LYS 6   
1 n CYS 7   
1 n LEU 8   
1 n SER 9   
1 n GLU 10  
1 n ASN 11  
1 n ASP 12  
1 n SER 13  
1 n ALA 14  
1 n SER 15  
1 n GLU 16  
1 n ASP 17  
1 n ARG 18  
1 n HIS 19  
1 n TRP 20  
1 n HIS 21  
1 n ARG 22  
1 n THR 23  
1 n ALA 24  
1 n THR 25  
1 n LEU 26  
1 n PHE 27  
1 n MET 28  
1 n ASN 29  
1 n CYS 30  
1 n VAL 31  
1 n SER 32  
1 n ASN 33  
1 n GLY 34  
1 n THR 35  
1 n VAL 36  
1 n TYR 37  
1 n GLU 38  
1 n GLU 39  
1 n ALA 40  
1 n VAL 41  
1 n GLY 42  
1 n ARG 43  
1 n GLU 44  
1 n GLY 45  
1 n CYS 46  
1 n TRP 47  
1 n ALA 48  
1 n ARG 49  
1 n LEU 50  
1 n CYS 51  
1 n ASP 52  
1 n GLY 53  
1 n CYS 54  
1 n CYS 55  
1 n THR 56  
1 n VAL 57  
1 n PRO 58  
1 n SER 59  
1 n VAL 60  
1 n VAL 61  
1 n TYR 62  
1 n CYS 63  
1 n ARG 64  
1 n ALA 65  
1 n ASP 66  
1 n SER 67  
1 n ALA 68  
1 n TYR 69  
1 n LEU 70  
1 n CYS 71  
1 n ALA 72  
1 n SER 73  
1 n CYS 74  
1 n ASP 75  
1 n ALA 76  
1 n GLN 77  
1 n ILE 78  
1 n HIS 79  
1 n ALA 80  
1 n ALA 81  
1 n ASN 82  
1 n ARG 83  
1 n VAL 84  
1 n ALA 85  
1 n SER 86  
1 n ARG 87  
1 n HIS 88  
1 n GLU 89  
1 n ARG 90  
1 n VAL 91  
1 n LEU 92  
1 n LEU 93  
1 n SER 94  
1 n GLU 95  
1 n ALA 96  
1 n TYR 97  
1 n LYS 98  
1 n HIS 99  
1 n ALA 100 
1 n PRO 101 
1 n VAL 102 
1 n MET 103 
1 n LEU 104 
1 n ASP 105 
1 n CYS 106 
1 n HIS 107 
1 n ALA 108 
1 n ASP 109 
1 n ALA 110 
1 n ALA 111 
1 n ALA 112 
1 n LEU 113 
1 n CYS 114 
1 n ALA 115 
1 n ALA 116 
1 n TYR 117 
1 n GLU 118 
1 n ALA 119 
1 n GLN 120 
1 n VAL 121 
1 n HIS 122 
1 n TYR 123 
1 n ALA 124 
1 n ASN 125 
1 n LEU 126 
1 n LEU 127 
1 n THR 128 
1 n VAL 129 
1 n MET 130 
1 n HIS 131 
1 n GLN 132 
1 n ARG 133 
1 n MET 134 
1 n PRO 135 
1 n VAL 136 
1 n VAL 137 
1 n SER 138 
1 n HIS 139 
1 n PRO 140 
1 n ALA 141 
1 n VAL 142 
1 n ALA 143 
1 n ILE 144 
1 n PRO 145 
1 n PRO 146 
1 n VAL 147 
1 n SER 148 
1 n LEU 149 
1 n PHE 150 
1 n ALA 151 
1 n GLU 152 
1 n ALA 153 
1 n GLU 154 
1 n ALA 155 
1 n THR 156 
1 n ALA 157 
1 n PRO 158 
1 n VAL 159 
1 n LEU 160 
1 n GLY 161 
1 n ARG 162 
1 n LYS 163 
1 n GLU 164 
1 n GLU 165 
1 n ASP 166 
1 n THR 167 
1 n SER 168 
1 n TRP 169 
1 n LEU 170 
1 n LEU 171 
1 n LEU 172 
1 n SER 173 
1 n LYS 174 
1 n ASP 175 
1 n SER 176 
1 n ASP 177 
1 n ASN 178 
1 n HIS 179 
1 n ASN 180 
1 n ARG 181 
1 n SER 182 
1 n GLY 183 
1 n ASN 184 
1 n ASN 185 
1 n SER 186 
1 n SER 187 
1 n THR 188 
1 n SER 189 
1 n SER 190 
1 n SER 191 
1 n SER 192 
1 n GLN 193 
1 n TYR 194 
1 n PHE 195 
1 n GLY 196 
1 n GLU 197 
1 n VAL 198 
1 n ASP 199 
1 n GLN 200 
1 n TYR 201 
1 n PHE 202 
1 n ASP 203 
1 n LEU 204 
1 n VAL 205 
1 n GLY 206 
1 n TYR 207 
1 n ASN 208 
1 n SER 209 
1 n TYR 210 
1 n TYR 211 
1 n ASP 212 
1 n SER 213 
1 n HIS 214 
1 n MET 215 
1 n SER 216 
1 n ASN 217 
1 n GLN 218 
1 n GLU 219 
1 n GLN 220 
1 n TYR 221 
1 n VAL 222 
1 n MET 223 
1 n GLN 224 
1 n GLU 225 
1 n GLN 226 
1 n GLN 227 
1 n HIS 228 
1 n LEU 229 
1 n GLN 230 
1 n GLN 231 
1 n MET 232 
1 n GLN 233 
1 n LYS 234 
1 n GLU 235 
1 n TYR 236 
1 n ALA 237 
1 n GLU 238 
1 n GLN 239 
1 n GLN 240 
1 n MET 241 
1 n GLN 242 
1 n LYS 243 
1 n GLU 244 
1 n TYR 245 
1 n VAL 246 
1 n GLU 247 
1 n ASN 248 
1 n GLU 249 
1 n GLY 250 
1 n SER 251 
1 n GLU 252 
1 n CYS 253 
1 n ILE 254 
1 n VAL 255 
1 n PRO 256 
1 n SER 257 
1 n GLN 258 
1 n SER 259 
1 n THR 260 
1 n ILE 261 
1 n VAL 262 
1 n ARG 263 
1 n ARG 264 
1 n PRO 265 
1 n HIS 266 
1 n GLN 267 
1 n SER 268 
1 n GLY 269 
1 n TYR 270 
1 n ALA 271 
1 n PRO 272 
1 n LEU 273 
1 n VAL 274 
1 n GLY 275 
1 n ALA 276 
1 n GLU 277 
1 n GLN 278 
1 n ALA 279 
1 n ALA 280 
1 n SER 281 
1 n ALA 282 
1 n THR 283 
1 n ALA 284 
1 n GLY 285 
1 n ALA 286 
1 n SER 287 
1 n ALA 288 
1 n TYR 289 
1 n THR 290 
1 n ASP 291 
1 n SER 292 
1 n VAL 293 
1 n ASN 294 
1 n ASN 295 
1 n SER 296 
1 n ILE 297 
1 n SER 298 
1 n PHE 299 
1 n SER 300 
1 n MET 301 
1 n GLU 302 
1 n ALA 303 
1 n GLY 304 
1 n ILE 305 
1 n VAL 306 
1 n PRO 307 
1 n ASP 308 
1 n ASN 309 
1 n THR 310 
1 n VAL 311 
1 n GLN 312 
1 n SER 313 
1 n SER 314 
1 n ILE 315 
1 n LEU 316 
1 n ARG 317 
1 n PRO 318 
1 n ALA 319 
1 n GLY 320 
1 n ALA 321 
1 n ILE 322 
1 n GLY 323 
1 n LEU 324 
1 n PHE 325 
1 n SER 326 
1 n SER 327 
1 n PRO 328 
1 n SER 329 
1 n LEU 330 
1 n GLN 331 
1 n THR 332 
1 n PRO 333 
1 n LEU 334 
1 n HIS 335 
1 n PHE 336 
1 n SER 337 
1 n SER 338 
1 n LYS 339 
1 n GLU 340 
1 n ARG 341 
1 n GLU 342 
1 n ALA 343 
1 n ARG 344 
1 n VAL 345 
1 n LEU 346 
1 n ARG 347 
1 n TYR 348 
1 n LYS 349 
1 n GLU 350 
1 n LYS 351 
1 n LYS 352 
1 n LYS 353 
1 n SER 354 
1 n ARG 355 
1 n LYS 356 
1 n PHE 357 
1 n GLU 358 
1 n LYS 359 
1 n THR 360 
1 n THR 361 
1 n ARG 362 
1 n TYR 363 
1 n ALA 364 
1 n THR 365 
1 n ARG 366 
1 n LYS 367 
1 n ALA 368 
1 n TYR 369 
1 n ALA 370 
1 n GLU 371 
1 n ALA 372 
1 n ARG 373 
1 n PRO 374 
1 n ARG 375 
1 n ILE 376 
1 n LYS 377 
1 n GLY 378 
1 n ARG 379 
1 n PHE 380 
1 n ALA 381 
1 n LYS 382 
1 n ARG 383 
1 n SER 384 
1 n ASP 385 
1 n ALA 386 
1 n GLU 387 
1 n MET 388 
1 n GLU 389 
1 n VAL 390 
1 n ASP 391 
1 n GLN 392 
1 n THR 393 
1 n PHE 394 
1 n SER 395 
1 n THR 396 
1 n ALA 397 
1 n ALA 398 
1 n LEU 399 
1 n SER 400 
1 n ASP 401 
1 n SER 402 
1 n SER 403 
1 n TYR 404 
1 n SER 405 
1 n THR 406 
1 n VAL 407 
1 n PRO 408 
1 n TRP 409 
1 n PHE 410 
2 n ALA 1   
2 n PRO 2   
2 n PRO 3   
2 n VAL 4   
2 n ARG 5   
2 n GLU 6   
2 n GLN 7   
2 n ASP 8   
2 n ARG 9   
2 n LEU 10  
2 n MET 11  
2 n PRO 12  
2 n ILE 13  
2 n ALA 14  
2 n ASN 15  
2 n VAL 16  
2 n ILE 17  
2 n ARG 18  
2 n ILE 19  
2 n MET 20  
2 n ARG 21  
2 n ARG 22  
2 n VAL 23  
2 n LEU 24  
2 n PRO 25  
2 n PRO 26  
2 n HIS 27  
2 n ALA 28  
2 n LYS 29  
2 n ILE 30  
2 n SER 31  
2 n ASP 32  
2 n ASP 33  
2 n ALA 34  
2 n LYS 35  
2 n GLU 36  
2 n THR 37  
2 n ILE 38  
2 n GLN 39  
2 n GLU 40  
2 n CYS 41  
2 n VAL 42  
2 n SER 43  
2 n GLU 44  
2 n TYR 45  
2 n ILE 46  
2 n SER 47  
2 n PHE 48  
2 n ILE 49  
2 n THR 50  
2 n GLY 51  
2 n GLU 52  
2 n ALA 53  
2 n ASN 54  
2 n GLU 55  
2 n ARG 56  
2 n CYS 57  
2 n GLN 58  
2 n ARG 59  
2 n GLU 60  
2 n GLN 61  
2 n ARG 62  
2 n LYS 63  
2 n THR 64  
2 n ILE 65  
2 n THR 66  
2 n ALA 67  
2 n GLU 68  
2 n ASP 69  
2 n VAL 70  
2 n LEU 71  
2 n TRP 72  
2 n ALA 73  
2 n MET 74  
2 n SER 75  
2 n ARG 76  
2 n LEU 77  
2 n GLY 78  
2 n PHE 79  
2 n ASP 80  
2 n ASP 81  
2 n TYR 82  
2 n VAL 83  
2 n GLU 84  
2 n PRO 85  
2 n LEU 86  
2 n SER 87  
2 n ILE 88  
2 n TYR 89  
2 n LEU 90  
2 n HIS 91  
2 n ARG 92  
2 n PHE 93  
2 n ARG 94  
2 n GLU 95  
3 n GLN 1   
3 n GLN 2   
3 n GLU 3   
3 n GLU 4   
3 n MET 5   
3 n GLU 6   
3 n ALA 7   
3 n THR 8   
3 n VAL 9   
3 n ASP 10  
3 n PHE 11  
3 n ASN 12  
3 n ASP 13  
3 n ARG 14  
3 n ILE 15  
3 n LEU 16  
3 n PRO 17  
3 n MET 18  
3 n ALA 19  
3 n ARG 20  
3 n LEU 21  
3 n LYS 22  
3 n ARG 23  
3 n VAL 24  
3 n ILE 25  
3 n ARG 26  
3 n ALA 27  
3 n GLU 28  
3 n GLU 29  
3 n ASP 30  
3 n GLY 31  
3 n MET 32  
3 n MET 33  
3 n ILE 34  
3 n ALA 35  
3 n ALA 36  
3 n ASP 37  
3 n THR 38  
3 n PRO 39  
3 n ALA 40  
3 n TYR 41  
3 n LEU 42  
3 n ALA 43  
3 n LYS 44  
3 n LEU 45  
3 n CYS 46  
3 n GLU 47  
3 n LEU 48  
3 n PHE 49  
3 n VAL 50  
3 n GLN 51  
3 n GLU 52  
3 n LEU 53  
3 n ALA 54  
3 n LEU 55  
3 n ARG 56  
3 n ALA 57  
3 n TRP 58  
3 n ALA 59  
3 n CYS 60  
3 n ALA 61  
3 n GLN 62  
3 n SER 63  
3 n HIS 64  
3 n HIS 65  
3 n ARG 66  
3 n ARG 67  
3 n ILE 68  
3 n ILE 69  
3 n LEU 70  
3 n ASP 71  
3 n SER 72  
3 n ASP 73  
3 n ILE 74  
3 n ALA 75  
3 n GLU 76  
3 n ALA 77  
3 n VAL 78  
3 n ALA 79  
3 n TYR 80  
3 n THR 81  
3 n GLU 82  
3 n SER 83  
3 n TYR 84  
3 n ASP 85  
3 n PHE 86  
3 n LEU 87  
3 n THR 88  
3 n THR 89  
3 n LEU 90  
3 n LEU 91  
3 n LEU 92  
3 n GLU 93  
3 n HIS 94  
3 n GLN 95  
3 n ARG 96  
3 n GLU 97  
3 n ALA 98  
3 n ARG 99  
3 n LEU 100 
3 n VAL 101 
3 n GLY 102 
3 n ARG 103 
4 n DC  1   
4 n DA  2   
4 n DC  3   
4 n DG  4   
4 n DC  5   
4 n DA  6   
4 n DC  7   
4 n DC  8   
4 n DA  9   
4 n DG  10  
4 n DA  11  
4 n DC  12  
4 n DC  13  
4 n DA  14  
4 n DC  15  
4 n DA  16  
4 n DC  17  
4 n DC  18  
4 n DA  19  
4 n DG  20  
4 n DA  21  
4 n DA  22  
4 n DA  23  
4 n DC  24  
4 n DA  25  
4 n DA  26  
4 n DA  27  
4 n DC  28  
4 n DA  29  
4 n DA  30  
4 n DA  31  
5 n DT  1   
5 n DT  2   
5 n DT  3   
5 n DG  4   
5 n DT  5   
5 n DT  6   
5 n DT  7   
5 n DG  8   
5 n DT  9   
5 n DT  10  
5 n DT  11  
5 n DC  12  
5 n DT  13  
5 n DG  14  
5 n DG  15  
5 n DT  16  
5 n DG  17  
5 n DT  18  
5 n DG  19  
5 n DG  20  
5 n DT  21  
5 n DC  22  
5 n DT  23  
5 n DG  24  
5 n DG  25  
5 n DT  26  
5 n DG  27  
5 n DC  28  
5 n DG  29  
5 n DT  30  
5 n DG  31  
#
_ma_data.content_type "model coordinates"
_ma_data.id           1
_ma_data.name         Model
#
_ma_model_list.data_id          1
_ma_model_list.model_group_id   1
_ma_model_list.model_group_name "AlphaFold-beta-20231127 (927599d6-1efe-4fa9-85d2-a29f909d212e @ 2024-12-16 01:22:03)"
_ma_model_list.model_id         1
_ma_model_list.model_name       "Top ranked model"
_ma_model_list.model_type       "Ab initio model"
_ma_model_list.ordinal_id       1
#
loop_
_ma_protocol_step.method_type
_ma_protocol_step.ordinal_id
_ma_protocol_step.protocol_id
_ma_protocol_step.step_id
"coevolution MSA" 1 1 1 
"template search" 2 1 2 
modeling          3 1 3 
#
loop_
_ma_qa_metric.id
_ma_qa_metric.mode
_ma_qa_metric.name
_ma_qa_metric.software_group_id
_ma_qa_metric.type
1 global pLDDT 1 pLDDT 
2 local  pLDDT 1 pLDDT 
#
_ma_qa_metric_global.metric_id    1
_ma_qa_metric_global.metric_value 64.63
_ma_qa_metric_global.model_id     1
_ma_qa_metric_global.ordinal_id   1
#
_ma_software_group.group_id    1
_ma_software_group.ordinal_id  1
_ma_software_group.software_id 1
#
loop_
_ma_target_entity.data_id
_ma_target_entity.entity_id
_ma_target_entity.origin
1 1 . 
1 2 . 
1 3 . 
1 4 . 
1 5 . 
#
loop_
_ma_target_entity_instance.asym_id
_ma_target_entity_instance.details
_ma_target_entity_instance.entity_id
A . 1 
B . 2 
C . 3 
D . 4 
E . 5 
#
loop_
_pdbx_data_usage.details
_pdbx_data_usage.id
_pdbx_data_usage.type
_pdbx_data_usage.url
;NON-COMMERCIAL USE ONLY, BY USING THIS FILE YOU AGREE TO THE TERMS OF USE FOUND
AT alphafoldserver.com/output-terms.
;
1 license    ? 
;THE INFORMATION IS NOT INTENDED FOR, HAS NOT BEEN VALIDATED FOR, AND IS NOT
APPROVED FOR CLINICAL USE. IT SHOULD NOT BE USED FOR CLINICAL PURPOSE OR RELIED
ON FOR MEDICAL OR OTHER PROFESSIONAL ADVICE. IT IS THEORETICAL MODELLING ONLY
AND CAUTION SHOULD BE EXERCISED IN ITS USE. IT IS PROVIDED "AS-IS" WITHOUT ANY
WARRANTY OF ANY KIND, WHETHER EXPRESSED OR IMPLIED. NO WARRANTY IS GIVEN THAT
USE OF THE INFORMATION SHALL NOT INFRINGE THE RIGHTS OF ANY THIRD PARTY.
;
2 disclaimer ? 
#
loop_
_pdbx_poly_seq_scheme.asym_id
_pdbx_poly_seq_scheme.auth_seq_num
_pdbx_poly_seq_scheme.entity_id
_pdbx_poly_seq_scheme.hetero
_pdbx_poly_seq_scheme.mon_id
_pdbx_poly_seq_scheme.pdb_ins_code
_pdbx_poly_seq_scheme.pdb_seq_num
_pdbx_poly_seq_scheme.pdb_strand_id
_pdbx_poly_seq_scheme.seq_id
A 1   1 n MET . 1   A 1   
A 2   1 n PRO . 2   A 2   
A 3   1 n ARG . 3   A 3   
A 4   1 n CYS . 4   A 4   
A 5   1 n ASN . 5   A 5   
A 6   1 n LYS . 6   A 6   
A 7   1 n CYS . 7   A 7   
A 8   1 n LEU . 8   A 8   
A 9   1 n SER . 9   A 9   
A 10  1 n GLU . 10  A 10  
A 11  1 n ASN . 11  A 11  
A 12  1 n ASP . 12  A 12  
A 13  1 n SER . 13  A 13  
A 14  1 n ALA . 14  A 14  
A 15  1 n SER . 15  A 15  
A 16  1 n GLU . 16  A 16  
A 17  1 n ASP . 17  A 17  
A 18  1 n ARG . 18  A 18  
A 19  1 n HIS . 19  A 19  
A 20  1 n TRP . 20  A 20  
A 21  1 n HIS . 21  A 21  
A 22  1 n ARG . 22  A 22  
A 23  1 n THR . 23  A 23  
A 24  1 n ALA . 24  A 24  
A 25  1 n THR . 25  A 25  
A 26  1 n LEU . 26  A 26  
A 27  1 n PHE . 27  A 27  
A 28  1 n MET . 28  A 28  
A 29  1 n ASN . 29  A 29  
A 30  1 n CYS . 30  A 30  
A 31  1 n VAL . 31  A 31  
A 32  1 n SER . 32  A 32  
A 33  1 n ASN . 33  A 33  
A 34  1 n GLY . 34  A 34  
A 35  1 n THR . 35  A 35  
A 36  1 n VAL . 36  A 36  
A 37  1 n TYR . 37  A 37  
A 38  1 n GLU . 38  A 38  
A 39  1 n GLU . 39  A 39  
A 40  1 n ALA . 40  A 40  
A 41  1 n VAL . 41  A 41  
A 42  1 n GLY . 42  A 42  
A 43  1 n ARG . 43  A 43  
A 44  1 n GLU . 44  A 44  
A 45  1 n GLY . 45  A 45  
A 46  1 n CYS . 46  A 46  
A 47  1 n TRP . 47  A 47  
A 48  1 n ALA . 48  A 48  
A 49  1 n ARG . 49  A 49  
A 50  1 n LEU . 50  A 50  
A 51  1 n CYS . 51  A 51  
A 52  1 n ASP . 52  A 52  
A 53  1 n GLY . 53  A 53  
A 54  1 n CYS . 54  A 54  
A 55  1 n CYS . 55  A 55  
A 56  1 n THR . 56  A 56  
A 57  1 n VAL . 57  A 57  
A 58  1 n PRO . 58  A 58  
A 59  1 n SER . 59  A 59  
A 60  1 n VAL . 60  A 60  
A 61  1 n VAL . 61  A 61  
A 62  1 n TYR . 62  A 62  
A 63  1 n CYS . 63  A 63  
A 64  1 n ARG . 64  A 64  
A 65  1 n ALA . 65  A 65  
A 66  1 n ASP . 66  A 66  
A 67  1 n SER . 67  A 67  
A 68  1 n ALA . 68  A 68  
A 69  1 n TYR . 69  A 69  
A 70  1 n LEU . 70  A 70  
A 71  1 n CYS . 71  A 71  
A 72  1 n ALA . 72  A 72  
A 73  1 n SER . 73  A 73  
A 74  1 n CYS . 74  A 74  
A 75  1 n ASP . 75  A 75  
A 76  1 n ALA . 76  A 76  
A 77  1 n GLN . 77  A 77  
A 78  1 n ILE . 78  A 78  
A 79  1 n HIS . 79  A 79  
A 80  1 n ALA . 80  A 80  
A 81  1 n ALA . 81  A 81  
A 82  1 n ASN . 82  A 82  
A 83  1 n ARG . 83  A 83  
A 84  1 n VAL . 84  A 84  
A 85  1 n ALA . 85  A 85  
A 86  1 n SER . 86  A 86  
A 87  1 n ARG . 87  A 87  
A 88  1 n HIS . 88  A 88  
A 89  1 n GLU . 89  A 89  
A 90  1 n ARG . 90  A 90  
A 91  1 n VAL . 91  A 91  
A 92  1 n LEU . 92  A 92  
A 93  1 n LEU . 93  A 93  
A 94  1 n SER . 94  A 94  
A 95  1 n GLU . 95  A 95  
A 96  1 n ALA . 96  A 96  
A 97  1 n TYR . 97  A 97  
A 98  1 n LYS . 98  A 98  
A 99  1 n HIS . 99  A 99  
A 100 1 n ALA . 100 A 100 
A 101 1 n PRO . 101 A 101 
A 102 1 n VAL . 102 A 102 
A 103 1 n MET . 103 A 103 
A 104 1 n LEU . 104 A 104 
A 105 1 n ASP . 105 A 105 
A 106 1 n CYS . 106 A 106 
A 107 1 n HIS . 107 A 107 
A 108 1 n ALA . 108 A 108 
A 109 1 n ASP . 109 A 109 
A 110 1 n ALA . 110 A 110 
A 111 1 n ALA . 111 A 111 
A 112 1 n ALA . 112 A 112 
A 113 1 n LEU . 113 A 113 
A 114 1 n CYS . 114 A 114 
A 115 1 n ALA . 115 A 115 
A 116 1 n ALA . 116 A 116 
A 117 1 n TYR . 117 A 117 
A 118 1 n GLU . 118 A 118 
A 119 1 n ALA . 119 A 119 
A 120 1 n GLN . 120 A 120 
A 121 1 n VAL . 121 A 121 
A 122 1 n HIS . 122 A 122 
A 123 1 n TYR . 123 A 123 
A 124 1 n ALA . 124 A 124 
A 125 1 n ASN . 125 A 125 
A 126 1 n LEU . 126 A 126 
A 127 1 n LEU . 127 A 127 
A 128 1 n THR . 128 A 128 
A 129 1 n VAL . 129 A 129 
A 130 1 n MET . 130 A 130 
A 131 1 n HIS . 131 A 131 
A 132 1 n GLN . 132 A 132 
A 133 1 n ARG . 133 A 133 
A 134 1 n MET . 134 A 134 
A 135 1 n PRO . 135 A 135 
A 136 1 n VAL . 136 A 136 
A 137 1 n VAL . 137 A 137 
A 138 1 n SER . 138 A 138 
A 139 1 n HIS . 139 A 139 
A 140 1 n PRO . 140 A 140 
A 141 1 n ALA . 141 A 141 
A 142 1 n VAL . 142 A 142 
A 143 1 n ALA . 143 A 143 
A 144 1 n ILE . 144 A 144 
A 145 1 n PRO . 145 A 145 
A 146 1 n PRO . 146 A 146 
A 147 1 n VAL . 147 A 147 
A 148 1 n SER . 148 A 148 
A 149 1 n LEU . 149 A 149 
A 150 1 n PHE . 150 A 150 
A 151 1 n ALA . 151 A 151 
A 152 1 n GLU . 152 A 152 
A 153 1 n ALA . 153 A 153 
A 154 1 n GLU . 154 A 154 
A 155 1 n ALA . 155 A 155 
A 156 1 n THR . 156 A 156 
A 157 1 n ALA . 157 A 157 
A 158 1 n PRO . 158 A 158 
A 159 1 n VAL . 159 A 159 
A 160 1 n LEU . 160 A 160 
A 161 1 n GLY . 161 A 161 
A 162 1 n ARG . 162 A 162 
A 163 1 n LYS . 163 A 163 
A 164 1 n GLU . 164 A 164 
A 165 1 n GLU . 165 A 165 
A 166 1 n ASP . 166 A 166 
A 167 1 n THR . 167 A 167 
A 168 1 n SER . 168 A 168 
A 169 1 n TRP . 169 A 169 
A 170 1 n LEU . 170 A 170 
A 171 1 n LEU . 171 A 171 
A 172 1 n LEU . 172 A 172 
A 173 1 n SER . 173 A 173 
A 174 1 n LYS . 174 A 174 
A 175 1 n ASP . 175 A 175 
A 176 1 n SER . 176 A 176 
A 177 1 n ASP . 177 A 177 
A 178 1 n ASN . 178 A 178 
A 179 1 n HIS . 179 A 179 
A 180 1 n ASN . 180 A 180 
A 181 1 n ARG . 181 A 181 
A 182 1 n SER . 182 A 182 
A 183 1 n GLY . 183 A 183 
A 184 1 n ASN . 184 A 184 
A 185 1 n ASN . 185 A 185 
A 186 1 n SER . 186 A 186 
A 187 1 n SER . 187 A 187 
A 188 1 n THR . 188 A 188 
A 189 1 n SER . 189 A 189 
A 190 1 n SER . 190 A 190 
A 191 1 n SER . 191 A 191 
A 192 1 n SER . 192 A 192 
A 193 1 n GLN . 193 A 193 
A 194 1 n TYR . 194 A 194 
A 195 1 n PHE . 195 A 195 
A 196 1 n GLY . 196 A 196 
A 197 1 n GLU . 197 A 197 
A 198 1 n VAL . 198 A 198 
A 199 1 n ASP . 199 A 199 
A 200 1 n GLN . 200 A 200 
A 201 1 n TYR . 201 A 201 
A 202 1 n PHE . 202 A 202 
A 203 1 n ASP . 203 A 203 
A 204 1 n LEU . 204 A 204 
A 205 1 n VAL . 205 A 205 
A 206 1 n GLY . 206 A 206 
A 207 1 n TYR . 207 A 207 
A 208 1 n ASN . 208 A 208 
A 209 1 n SER . 209 A 209 
A 210 1 n TYR . 210 A 210 
A 211 1 n TYR . 211 A 211 
A 212 1 n ASP . 212 A 212 
A 213 1 n SER . 213 A 213 
A 214 1 n HIS . 214 A 214 
A 215 1 n MET . 215 A 215 
A 216 1 n SER . 216 A 216 
A 217 1 n ASN . 217 A 217 
A 218 1 n GLN . 218 A 218 
A 219 1 n GLU . 219 A 219 
A 220 1 n GLN . 220 A 220 
A 221 1 n TYR . 221 A 221 
A 222 1 n VAL . 222 A 222 
A 223 1 n MET . 223 A 223 
A 224 1 n GLN . 224 A 224 
A 225 1 n GLU . 225 A 225 
A 226 1 n GLN . 226 A 226 
A 227 1 n GLN . 227 A 227 
A 228 1 n HIS . 228 A 228 
A 229 1 n LEU . 229 A 229 
A 230 1 n GLN . 230 A 230 
A 231 1 n GLN . 231 A 231 
A 232 1 n MET . 232 A 232 
A 233 1 n GLN . 233 A 233 
A 234 1 n LYS . 234 A 234 
A 235 1 n GLU . 235 A 235 
A 236 1 n TYR . 236 A 236 
A 237 1 n ALA . 237 A 237 
A 238 1 n GLU . 238 A 238 
A 239 1 n GLN . 239 A 239 
A 240 1 n GLN . 240 A 240 
A 241 1 n MET . 241 A 241 
A 242 1 n GLN . 242 A 242 
A 243 1 n LYS . 243 A 243 
A 244 1 n GLU . 244 A 244 
A 245 1 n TYR . 245 A 245 
A 246 1 n VAL . 246 A 246 
A 247 1 n GLU . 247 A 247 
A 248 1 n ASN . 248 A 248 
A 249 1 n GLU . 249 A 249 
A 250 1 n GLY . 250 A 250 
A 251 1 n SER . 251 A 251 
A 252 1 n GLU . 252 A 252 
A 253 1 n CYS . 253 A 253 
A 254 1 n ILE . 254 A 254 
A 255 1 n VAL . 255 A 255 
A 256 1 n PRO . 256 A 256 
A 257 1 n SER . 257 A 257 
A 258 1 n GLN . 258 A 258 
A 259 1 n SER . 259 A 259 
A 260 1 n THR . 260 A 260 
A 261 1 n ILE . 261 A 261 
A 262 1 n VAL . 262 A 262 
A 263 1 n ARG . 263 A 263 
A 264 1 n ARG . 264 A 264 
A 265 1 n PRO . 265 A 265 
A 266 1 n HIS . 266 A 266 
A 267 1 n GLN . 267 A 267 
A 268 1 n SER . 268 A 268 
A 269 1 n GLY . 269 A 269 
A 270 1 n TYR . 270 A 270 
A 271 1 n ALA . 271 A 271 
A 272 1 n PRO . 272 A 272 
A 273 1 n LEU . 273 A 273 
A 274 1 n VAL . 274 A 274 
A 275 1 n GLY . 275 A 275 
A 276 1 n ALA . 276 A 276 
A 277 1 n GLU . 277 A 277 
A 278 1 n GLN . 278 A 278 
A 279 1 n ALA . 279 A 279 
A 280 1 n ALA . 280 A 280 
A 281 1 n SER . 281 A 281 
A 282 1 n ALA . 282 A 282 
A 283 1 n THR . 283 A 283 
A 284 1 n ALA . 284 A 284 
A 285 1 n GLY . 285 A 285 
A 286 1 n ALA . 286 A 286 
A 287 1 n SER . 287 A 287 
A 288 1 n ALA . 288 A 288 
A 289 1 n TYR . 289 A 289 
A 290 1 n THR . 290 A 290 
A 291 1 n ASP . 291 A 291 
A 292 1 n SER . 292 A 292 
A 293 1 n VAL . 293 A 293 
A 294 1 n ASN . 294 A 294 
A 295 1 n ASN . 295 A 295 
A 296 1 n SER . 296 A 296 
A 297 1 n ILE . 297 A 297 
A 298 1 n SER . 298 A 298 
A 299 1 n PHE . 299 A 299 
A 300 1 n SER . 300 A 300 
A 301 1 n MET . 301 A 301 
A 302 1 n GLU . 302 A 302 
A 303 1 n ALA . 303 A 303 
A 304 1 n GLY . 304 A 304 
A 305 1 n ILE . 305 A 305 
A 306 1 n VAL . 306 A 306 
A 307 1 n PRO . 307 A 307 
A 308 1 n ASP . 308 A 308 
A 309 1 n ASN . 309 A 309 
A 310 1 n THR . 310 A 310 
A 311 1 n VAL . 311 A 311 
A 312 1 n GLN . 312 A 312 
A 313 1 n SER . 313 A 313 
A 314 1 n SER . 314 A 314 
A 315 1 n ILE . 315 A 315 
A 316 1 n LEU . 316 A 316 
A 317 1 n ARG . 317 A 317 
A 318 1 n PRO . 318 A 318 
A 319 1 n ALA . 319 A 319 
A 320 1 n GLY . 320 A 320 
A 321 1 n ALA . 321 A 321 
A 322 1 n ILE . 322 A 322 
A 323 1 n GLY . 323 A 323 
A 324 1 n LEU . 324 A 324 
A 325 1 n PHE . 325 A 325 
A 326 1 n SER . 326 A 326 
A 327 1 n SER . 327 A 327 
A 328 1 n PRO . 328 A 328 
A 329 1 n SER . 329 A 329 
A 330 1 n LEU . 330 A 330 
A 331 1 n GLN . 331 A 331 
A 332 1 n THR . 332 A 332 
A 333 1 n PRO . 333 A 333 
A 334 1 n LEU . 334 A 334 
A 335 1 n HIS . 335 A 335 
A 336 1 n PHE . 336 A 336 
A 337 1 n SER . 337 A 337 
A 338 1 n SER . 338 A 338 
A 339 1 n LYS . 339 A 339 
A 340 1 n GLU . 340 A 340 
A 341 1 n ARG . 341 A 341 
A 342 1 n GLU . 342 A 342 
A 343 1 n ALA . 343 A 343 
A 344 1 n ARG . 344 A 344 
A 345 1 n VAL . 345 A 345 
A 346 1 n LEU . 346 A 346 
A 347 1 n ARG . 347 A 347 
A 348 1 n TYR . 348 A 348 
A 349 1 n LYS . 349 A 349 
A 350 1 n GLU . 350 A 350 
A 351 1 n LYS . 351 A 351 
A 352 1 n LYS . 352 A 352 
A 353 1 n LYS . 353 A 353 
A 354 1 n SER . 354 A 354 
A 355 1 n ARG . 355 A 355 
A 356 1 n LYS . 356 A 356 
A 357 1 n PHE . 357 A 357 
A 358 1 n GLU . 358 A 358 
A 359 1 n LYS . 359 A 359 
A 360 1 n THR . 360 A 360 
A 361 1 n THR . 361 A 361 
A 362 1 n ARG . 362 A 362 
A 363 1 n TYR . 363 A 363 
A 364 1 n ALA . 364 A 364 
A 365 1 n THR . 365 A 365 
A 366 1 n ARG . 366 A 366 
A 367 1 n LYS . 367 A 367 
A 368 1 n ALA . 368 A 368 
A 369 1 n TYR . 369 A 369 
A 370 1 n ALA . 370 A 370 
A 371 1 n GLU . 371 A 371 
A 372 1 n ALA . 372 A 372 
A 373 1 n ARG . 373 A 373 
A 374 1 n PRO . 374 A 374 
A 375 1 n ARG . 375 A 375 
A 376 1 n ILE . 376 A 376 
A 377 1 n LYS . 377 A 377 
A 378 1 n GLY . 378 A 378 
A 379 1 n ARG . 379 A 379 
A 380 1 n PHE . 380 A 380 
A 381 1 n ALA . 381 A 381 
A 382 1 n LYS . 382 A 382 
A 383 1 n ARG . 383 A 383 
A 384 1 n SER . 384 A 384 
A 385 1 n ASP . 385 A 385 
A 386 1 n ALA . 386 A 386 
A 387 1 n GLU . 387 A 387 
A 388 1 n MET . 388 A 388 
A 389 1 n GLU . 389 A 389 
A 390 1 n VAL . 390 A 390 
A 391 1 n ASP . 391 A 391 
A 392 1 n GLN . 392 A 392 
A 393 1 n THR . 393 A 393 
A 394 1 n PHE . 394 A 394 
A 395 1 n SER . 395 A 395 
A 396 1 n THR . 396 A 396 
A 397 1 n ALA . 397 A 397 
A 398 1 n ALA . 398 A 398 
A 399 1 n LEU . 399 A 399 
A 400 1 n SER . 400 A 400 
A 401 1 n ASP . 401 A 401 
A 402 1 n SER . 402 A 402 
A 403 1 n SER . 403 A 403 
A 404 1 n TYR . 404 A 404 
A 405 1 n SER . 405 A 405 
A 406 1 n THR . 406 A 406 
A 407 1 n VAL . 407 A 407 
A 408 1 n PRO . 408 A 408 
A 409 1 n TRP . 409 A 409 
A 410 1 n PHE . 410 A 410 
B 1   2 n ALA . 1   B 1   
B 2   2 n PRO . 2   B 2   
B 3   2 n PRO . 3   B 3   
B 4   2 n VAL . 4   B 4   
B 5   2 n ARG . 5   B 5   
B 6   2 n GLU . 6   B 6   
B 7   2 n GLN . 7   B 7   
B 8   2 n ASP . 8   B 8   
B 9   2 n ARG . 9   B 9   
B 10  2 n LEU . 10  B 10  
B 11  2 n MET . 11  B 11  
B 12  2 n PRO . 12  B 12  
B 13  2 n ILE . 13  B 13  
B 14  2 n ALA . 14  B 14  
B 15  2 n ASN . 15  B 15  
B 16  2 n VAL . 16  B 16  
B 17  2 n ILE . 17  B 17  
B 18  2 n ARG . 18  B 18  
B 19  2 n ILE . 19  B 19  
B 20  2 n MET . 20  B 20  
B 21  2 n ARG . 21  B 21  
B 22  2 n ARG . 22  B 22  
B 23  2 n VAL . 23  B 23  
B 24  2 n LEU . 24  B 24  
B 25  2 n PRO . 25  B 25  
B 26  2 n PRO . 26  B 26  
B 27  2 n HIS . 27  B 27  
B 28  2 n ALA . 28  B 28  
B 29  2 n LYS . 29  B 29  
B 30  2 n ILE . 30  B 30  
B 31  2 n SER . 31  B 31  
B 32  2 n ASP . 32  B 32  
B 33  2 n ASP . 33  B 33  
B 34  2 n ALA . 34  B 34  
B 35  2 n LYS . 35  B 35  
B 36  2 n GLU . 36  B 36  
B 37  2 n THR . 37  B 37  
B 38  2 n ILE . 38  B 38  
B 39  2 n GLN . 39  B 39  
B 40  2 n GLU . 40  B 40  
B 41  2 n CYS . 41  B 41  
B 42  2 n VAL . 42  B 42  
B 43  2 n SER . 43  B 43  
B 44  2 n GLU . 44  B 44  
B 45  2 n TYR . 45  B 45  
B 46  2 n ILE . 46  B 46  
B 47  2 n SER . 47  B 47  
B 48  2 n PHE . 48  B 48  
B 49  2 n ILE . 49  B 49  
B 50  2 n THR . 50  B 50  
B 51  2 n GLY . 51  B 51  
B 52  2 n GLU . 52  B 52  
B 53  2 n ALA . 53  B 53  
B 54  2 n ASN . 54  B 54  
B 55  2 n GLU . 55  B 55  
B 56  2 n ARG . 56  B 56  
B 57  2 n CYS . 57  B 57  
B 58  2 n GLN . 58  B 58  
B 59  2 n ARG . 59  B 59  
B 60  2 n GLU . 60  B 60  
B 61  2 n GLN . 61  B 61  
B 62  2 n ARG . 62  B 62  
B 63  2 n LYS . 63  B 63  
B 64  2 n THR . 64  B 64  
B 65  2 n ILE . 65  B 65  
B 66  2 n THR . 66  B 66  
B 67  2 n ALA . 67  B 67  
B 68  2 n GLU . 68  B 68  
B 69  2 n ASP . 69  B 69  
B 70  2 n VAL . 70  B 70  
B 71  2 n LEU . 71  B 71  
B 72  2 n TRP . 72  B 72  
B 73  2 n ALA . 73  B 73  
B 74  2 n MET . 74  B 74  
B 75  2 n SER . 75  B 75  
B 76  2 n ARG . 76  B 76  
B 77  2 n LEU . 77  B 77  
B 78  2 n GLY . 78  B 78  
B 79  2 n PHE . 79  B 79  
B 80  2 n ASP . 80  B 80  
B 81  2 n ASP . 81  B 81  
B 82  2 n TYR . 82  B 82  
B 83  2 n VAL . 83  B 83  
B 84  2 n GLU . 84  B 84  
B 85  2 n PRO . 85  B 85  
B 86  2 n LEU . 86  B 86  
B 87  2 n SER . 87  B 87  
B 88  2 n ILE . 88  B 88  
B 89  2 n TYR . 89  B 89  
B 90  2 n LEU . 90  B 90  
B 91  2 n HIS . 91  B 91  
B 92  2 n ARG . 92  B 92  
B 93  2 n PHE . 93  B 93  
B 94  2 n ARG . 94  B 94  
B 95  2 n GLU . 95  B 95  
C 1   3 n GLN . 1   C 1   
C 2   3 n GLN . 2   C 2   
C 3   3 n GLU . 3   C 3   
C 4   3 n GLU . 4   C 4   
C 5   3 n MET . 5   C 5   
C 6   3 n GLU . 6   C 6   
C 7   3 n ALA . 7   C 7   
C 8   3 n THR . 8   C 8   
C 9   3 n VAL . 9   C 9   
C 10  3 n ASP . 10  C 10  
C 11  3 n PHE . 11  C 11  
C 12  3 n ASN . 12  C 12  
C 13  3 n ASP . 13  C 13  
C 14  3 n ARG . 14  C 14  
C 15  3 n ILE . 15  C 15  
C 16  3 n LEU . 16  C 16  
C 17  3 n PRO . 17  C 17  
C 18  3 n MET . 18  C 18  
C 19  3 n ALA . 19  C 19  
C 20  3 n ARG . 20  C 20  
C 21  3 n LEU . 21  C 21  
C 22  3 n LYS . 22  C 22  
C 23  3 n ARG . 23  C 23  
C 24  3 n VAL . 24  C 24  
C 25  3 n ILE . 25  C 25  
C 26  3 n ARG . 26  C 26  
C 27  3 n ALA . 27  C 27  
C 28  3 n GLU . 28  C 28  
C 29  3 n GLU . 29  C 29  
C 30  3 n ASP . 30  C 30  
C 31  3 n GLY . 31  C 31  
C 32  3 n MET . 32  C 32  
C 33  3 n MET . 33  C 33  
C 34  3 n ILE . 34  C 34  
C 35  3 n ALA . 35  C 35  
C 36  3 n ALA . 36  C 36  
C 37  3 n ASP . 37  C 37  
C 38  3 n THR . 38  C 38  
C 39  3 n PRO . 39  C 39  
C 40  3 n ALA . 40  C 40  
C 41  3 n TYR . 41  C 41  
C 42  3 n LEU . 42  C 42  
C 43  3 n ALA . 43  C 43  
C 44  3 n LYS . 44  C 44  
C 45  3 n LEU . 45  C 45  
C 46  3 n CYS . 46  C 46  
C 47  3 n GLU . 47  C 47  
C 48  3 n LEU . 48  C 48  
C 49  3 n PHE . 49  C 49  
C 50  3 n VAL . 50  C 50  
C 51  3 n GLN . 51  C 51  
C 52  3 n GLU . 52  C 52  
C 53  3 n LEU . 53  C 53  
C 54  3 n ALA . 54  C 54  
C 55  3 n LEU . 55  C 55  
C 56  3 n ARG . 56  C 56  
C 57  3 n ALA . 57  C 57  
C 58  3 n TRP . 58  C 58  
C 59  3 n ALA . 59  C 59  
C 60  3 n CYS . 60  C 60  
C 61  3 n ALA . 61  C 61  
C 62  3 n GLN . 62  C 62  
C 63  3 n SER . 63  C 63  
C 64  3 n HIS . 64  C 64  
C 65  3 n HIS . 65  C 65  
C 66  3 n ARG . 66  C 66  
C 67  3 n ARG . 67  C 67  
C 68  3 n ILE . 68  C 68  
C 69  3 n ILE . 69  C 69  
C 70  3 n LEU . 70  C 70  
C 71  3 n ASP . 71  C 71  
C 72  3 n SER . 72  C 72  
C 73  3 n ASP . 73  C 73  
C 74  3 n ILE . 74  C 74  
C 75  3 n ALA . 75  C 75  
C 76  3 n GLU . 76  C 76  
C 77  3 n ALA . 77  C 77  
C 78  3 n VAL . 78  C 78  
C 79  3 n ALA . 79  C 79  
C 80  3 n TYR . 80  C 80  
C 81  3 n THR . 81  C 81  
C 82  3 n GLU . 82  C 82  
C 83  3 n SER . 83  C 83  
C 84  3 n TYR . 84  C 84  
C 85  3 n ASP . 85  C 85  
C 86  3 n PHE . 86  C 86  
C 87  3 n LEU . 87  C 87  
C 88  3 n THR . 88  C 88  
C 89  3 n THR . 89  C 89  
C 90  3 n LEU . 90  C 90  
C 91  3 n LEU . 91  C 91  
C 92  3 n LEU . 92  C 92  
C 93  3 n GLU . 93  C 93  
C 94  3 n HIS . 94  C 94  
C 95  3 n GLN . 95  C 95  
C 96  3 n ARG . 96  C 96  
C 97  3 n GLU . 97  C 97  
C 98  3 n ALA . 98  C 98  
C 99  3 n ARG . 99  C 99  
C 100 3 n LEU . 100 C 100 
C 101 3 n VAL . 101 C 101 
C 102 3 n GLY . 102 C 102 
C 103 3 n ARG . 103 C 103 
D 1   4 n DC  . 1   D 1   
D 2   4 n DA  . 2   D 2   
D 3   4 n DC  . 3   D 3   
D 4   4 n DG  . 4   D 4   
D 5   4 n DC  . 5   D 5   
D 6   4 n DA  . 6   D 6   
D 7   4 n DC  . 7   D 7   
D 8   4 n DC  . 8   D 8   
D 9   4 n DA  . 9   D 9   
D 10  4 n DG  . 10  D 10  
D 11  4 n DA  . 11  D 11  
D 12  4 n DC  . 12  D 12  
D 13  4 n DC  . 13  D 13  
D 14  4 n DA  . 14  D 14  
D 15  4 n DC  . 15  D 15  
D 16  4 n DA  . 16  D 16  
D 17  4 n DC  . 17  D 17  
D 18  4 n DC  . 18  D 18  
D 19  4 n DA  . 19  D 19  
D 20  4 n DG  . 20  D 20  
D 21  4 n DA  . 21  D 21  
D 22  4 n DA  . 22  D 22  
D 23  4 n DA  . 23  D 23  
D 24  4 n DC  . 24  D 24  
D 25  4 n DA  . 25  D 25  
D 26  4 n DA  . 26  D 26  
D 27  4 n DA  . 27  D 27  
D 28  4 n DC  . 28  D 28  
D 29  4 n DA  . 29  D 29  
D 30  4 n DA  . 30  D 30  
D 31  4 n DA  . 31  D 31  
E 1   5 n DT  . 1   E 1   
E 2   5 n DT  . 2   E 2   
E 3   5 n DT  . 3   E 3   
E 4   5 n DG  . 4   E 4   
E 5   5 n DT  . 5   E 5   
E 6   5 n DT  . 6   E 6   
E 7   5 n DT  . 7   E 7   
E 8   5 n DG  . 8   E 8   
E 9   5 n DT  . 9   E 9   
E 10  5 n DT  . 10  E 10  
E 11  5 n DT  . 11  E 11  
E 12  5 n DC  . 12  E 12  
E 13  5 n DT  . 13  E 13  
E 14  5 n DG  . 14  E 14  
E 15  5 n DG  . 15  E 15  
E 16  5 n DT  . 16  E 16  
E 17  5 n DG  . 17  E 17  
E 18  5 n DT  . 18  E 18  
E 19  5 n DG  . 19  E 19  
E 20  5 n DG  . 20  E 20  
E 21  5 n DT  . 21  E 21  
E 22  5 n DC  . 22  E 22  
E 23  5 n DT  . 23  E 23  
E 24  5 n DG  . 24  E 24  
E 25  5 n DG  . 25  E 25  
E 26  5 n DT  . 26  E 26  
E 27  5 n DG  . 27  E 27  
E 28  5 n DC  . 28  E 28  
E 29  5 n DG  . 29  E 29  
E 30  5 n DT  . 30  E 30  
E 31  5 n DG  . 31  E 31  
#
_software.classification other
_software.date           ?
_software.description    "Structure prediction"
_software.name           AlphaFold
_software.pdbx_ordinal   1
_software.type           package
_software.version        "AlphaFold-beta-20231127 (927599d6-1efe-4fa9-85d2-a29f909d212e @ 2024-12-16 01:22:03)"
#
loop_
_struct_asym.entity_id
_struct_asym.id
1 A 
2 B 
3 C 
4 D 
5 E 
#
loop_
_atom_site.group_PDB
_atom_site.id
_atom_site.type_symbol
_atom_site.label_atom_id
_atom_site.label_alt_id
_atom_site.label_comp_id
_atom_site.label_asym_id
_atom_site.label_entity_id
_atom_site.label_seq_id
_atom_site.pdbx_PDB_ins_code
_atom_site.Cartn_x
_atom_site.Cartn_y
_atom_site.Cartn_z
_atom_site.occupancy
_atom_site.B_iso_or_equiv
_atom_site.auth_seq_id
_atom_site.auth_asym_id
_atom_site.pdbx_PDB_model_num
ATOM 1    N N     . MET A 1 1   ? 55.664  -47.579 -1.638  1.00 21.74 1   A 1 
ATOM 2    C CA    . MET A 1 1   ? 55.751  -46.363 -0.801  1.00 23.70 1   A 1 
ATOM 3    C C     . MET A 1 1   ? 54.334  -45.827 -0.590  1.00 26.08 1   A 1 
ATOM 4    O O     . MET A 1 1   ? 53.647  -45.654 -1.590  1.00 21.90 1   A 1 
ATOM 5    C CB    . MET A 1 1   ? 56.633  -45.290 -1.452  1.00 21.53 1   A 1 
ATOM 6    C CG    . MET A 1 1   ? 58.129  -45.626 -1.327  1.00 17.26 1   A 1 
ATOM 7    S SD    . MET A 1 1   ? 59.186  -44.357 -2.057  1.00 14.65 1   A 1 
ATOM 8    C CE    . MET A 1 1   ? 60.778  -44.826 -1.378  1.00 13.17 1   A 1 
ATOM 9    N N     . PRO A 1 2   ? 53.834  -45.601 0.666   1.00 24.30 2   A 1 
ATOM 10   C CA    . PRO A 1 2   ? 52.433  -45.280 0.933   1.00 27.87 2   A 1 
ATOM 11   C C     . PRO A 1 2   ? 52.137  -43.813 0.594   1.00 28.72 2   A 1 
ATOM 12   O O     . PRO A 1 2   ? 52.827  -42.912 1.067   1.00 26.01 2   A 1 
ATOM 13   C CB    . PRO A 1 2   ? 52.240  -45.602 2.422   1.00 25.74 2   A 1 
ATOM 14   C CG    . PRO A 1 2   ? 53.616  -45.343 3.028   1.00 24.78 2   A 1 
ATOM 15   C CD    . PRO A 1 2   ? 54.584  -45.735 1.890   1.00 27.18 2   A 1 
ATOM 16   N N     . ARG A 1 3   ? 51.098  -43.535 -0.233  1.00 25.52 3   A 1 
ATOM 17   C CA    . ARG A 1 3   ? 50.662  -42.172 -0.580  1.00 26.80 3   A 1 
ATOM 18   C C     . ARG A 1 3   ? 49.901  -41.579 0.614   1.00 26.03 3   A 1 
ATOM 19   O O     . ARG A 1 3   ? 48.839  -42.077 0.975   1.00 24.19 3   A 1 
ATOM 20   C CB    . ARG A 1 3   ? 49.817  -42.169 -1.859  1.00 26.33 3   A 1 
ATOM 21   C CG    . ARG A 1 3   ? 50.649  -42.353 -3.137  1.00 22.93 3   A 1 
ATOM 22   C CD    . ARG A 1 3   ? 49.758  -42.274 -4.386  1.00 20.94 3   A 1 
ATOM 23   N NE    . ARG A 1 3   ? 50.537  -42.322 -5.639  1.00 19.22 3   A 1 
ATOM 24   C CZ    . ARG A 1 3   ? 50.047  -42.277 -6.878  1.00 17.36 3   A 1 
ATOM 25   N NH1   . ARG A 1 3   ? 48.763  -42.215 -7.103  1.00 16.58 3   A 1 
ATOM 26   N NH2   . ARG A 1 3   ? 50.836  -42.285 -7.900  1.00 15.19 3   A 1 
ATOM 27   N N     . CYS A 1 4   ? 50.456  -40.546 1.251   1.00 31.23 4   A 1 
ATOM 28   C CA    . CYS A 1 4   ? 49.895  -39.909 2.445   1.00 34.20 4   A 1 
ATOM 29   C C     . CYS A 1 4   ? 48.769  -38.920 2.056   1.00 33.82 4   A 1 
ATOM 30   O O     . CYS A 1 4   ? 49.047  -37.775 1.720   1.00 32.24 4   A 1 
ATOM 31   C CB    . CYS A 1 4   ? 51.035  -39.234 3.229   1.00 33.26 4   A 1 
ATOM 32   S SG    . CYS A 1 4   ? 50.485  -38.773 4.894   1.00 27.80 4   A 1 
ATOM 33   N N     . ASN A 1 5   ? 47.503  -39.337 2.125   1.00 30.43 5   A 1 
ATOM 34   C CA    . ASN A 1 5   ? 46.303  -38.555 1.763   1.00 33.48 5   A 1 
ATOM 35   C C     . ASN A 1 5   ? 45.854  -37.555 2.855   1.00 32.47 5   A 1 
ATOM 36   O O     . ASN A 1 5   ? 44.653  -37.414 3.088   1.00 30.60 5   A 1 
ATOM 37   C CB    . ASN A 1 5   ? 45.169  -39.528 1.363   1.00 32.35 5   A 1 
ATOM 38   C CG    . ASN A 1 5   ? 45.160  -39.940 -0.097  1.00 27.63 5   A 1 
ATOM 39   O OD1   . ASN A 1 5   ? 45.966  -39.535 -0.916  1.00 27.58 5   A 1 
ATOM 40   N ND2   . ASN A 1 5   ? 44.222  -40.777 -0.474  1.00 28.60 5   A 1 
ATOM 41   N N     . LYS A 1 6   ? 46.748  -36.876 3.567   1.00 24.25 6   A 1 
ATOM 42   C CA    . LYS A 1 6   ? 46.385  -35.855 4.565   1.00 32.16 6   A 1 
ATOM 43   C C     . LYS A 1 6   ? 45.964  -34.528 3.902   1.00 31.95 6   A 1 
ATOM 44   O O     . LYS A 1 6   ? 46.642  -33.520 4.059   1.00 29.29 6   A 1 
ATOM 45   C CB    . LYS A 1 6   ? 47.502  -35.658 5.608   1.00 31.06 6   A 1 
ATOM 46   C CG    . LYS A 1 6   ? 47.475  -36.682 6.751   1.00 27.67 6   A 1 
ATOM 47   C CD    . LYS A 1 6   ? 48.470  -36.240 7.836   1.00 25.59 6   A 1 
ATOM 48   C CE    . LYS A 1 6   ? 48.387  -37.133 9.076   1.00 21.99 6   A 1 
ATOM 49   N NZ    . LYS A 1 6   ? 49.259  -36.628 10.170  1.00 19.78 6   A 1 
ATOM 50   N N     . CYS A 1 7   ? 44.826  -34.501 3.202   1.00 34.27 7   A 1 
ATOM 51   C CA    . CYS A 1 7   ? 44.151  -33.252 2.861   1.00 38.38 7   A 1 
ATOM 52   C C     . CYS A 1 7   ? 43.503  -32.690 4.127   1.00 37.04 7   A 1 
ATOM 53   O O     . CYS A 1 7   ? 42.416  -33.122 4.516   1.00 36.01 7   A 1 
ATOM 54   C CB    . CYS A 1 7   ? 43.140  -33.492 1.731   1.00 37.40 7   A 1 
ATOM 55   S SG    . CYS A 1 7   ? 44.037  -33.960 0.207   1.00 33.61 7   A 1 
ATOM 56   N N     . LEU A 1 8   ? 44.185  -31.769 4.817   1.00 32.01 8   A 1 
ATOM 57   C CA    . LEU A 1 8   ? 43.647  -31.022 5.954   1.00 37.70 8   A 1 
ATOM 58   C C     . LEU A 1 8   ? 42.597  -30.039 5.424   1.00 36.83 8   A 1 
ATOM 59   O O     . LEU A 1 8   ? 42.932  -29.082 4.732   1.00 34.74 8   A 1 
ATOM 60   C CB    . LEU A 1 8   ? 44.787  -30.287 6.682   1.00 35.43 8   A 1 
ATOM 61   C CG    . LEU A 1 8   ? 45.647  -31.188 7.585   1.00 31.68 8   A 1 
ATOM 62   C CD1   . LEU A 1 8   ? 46.984  -30.520 7.899   1.00 32.10 8   A 1 
ATOM 63   C CD2   . LEU A 1 8   ? 44.949  -31.496 8.908   1.00 34.25 8   A 1 
ATOM 64   N N     . SER A 1 9   ? 41.329  -30.273 5.738   1.00 30.63 9   A 1 
ATOM 65   C CA    . SER A 1 9   ? 40.231  -29.335 5.487   1.00 36.50 9   A 1 
ATOM 66   C C     . SER A 1 9   ? 40.288  -28.219 6.529   1.00 36.46 9   A 1 
ATOM 67   O O     . SER A 1 9   ? 39.730  -28.363 7.617   1.00 34.77 9   A 1 
ATOM 68   C CB    . SER A 1 9   ? 38.899  -30.083 5.542   1.00 35.29 9   A 1 
ATOM 69   O OG    . SER A 1 9   ? 38.755  -30.743 6.783   1.00 32.73 9   A 1 
ATOM 70   N N     . GLU A 1 10  ? 41.004  -27.125 6.238   1.00 31.42 10  A 1 
ATOM 71   C CA    . GLU A 1 10  ? 41.009  -25.950 7.109   1.00 36.76 10  A 1 
ATOM 72   C C     . GLU A 1 10  ? 39.627  -25.271 7.109   1.00 35.57 10  A 1 
ATOM 73   O O     . GLU A 1 10  ? 39.016  -25.057 6.055   1.00 33.34 10  A 1 
ATOM 74   C CB    . GLU A 1 10  ? 42.153  -24.988 6.750   1.00 35.16 10  A 1 
ATOM 75   C CG    . GLU A 1 10  ? 43.515  -25.565 7.185   1.00 32.07 10  A 1 
ATOM 76   C CD    . GLU A 1 10  ? 44.699  -24.604 6.992   1.00 30.33 10  A 1 
ATOM 77   O OE1   . GLU A 1 10  ? 45.628  -24.683 7.831   1.00 29.23 10  A 1 
ATOM 78   O OE2   . GLU A 1 10  ? 44.702  -23.839 6.003   1.00 30.69 10  A 1 
ATOM 79   N N     . ASN A 1 11  ? 39.112  -24.976 8.304   1.00 34.29 11  A 1 
ATOM 80   C CA    . ASN A 1 11  ? 37.822  -24.327 8.531   1.00 38.31 11  A 1 
ATOM 81   C C     . ASN A 1 11  ? 37.923  -22.808 8.281   1.00 36.83 11  A 1 
ATOM 82   O O     . ASN A 1 11  ? 37.983  -22.028 9.231   1.00 34.11 11  A 1 
ATOM 83   C CB    . ASN A 1 11  ? 37.341  -24.623 9.971   1.00 35.82 11  A 1 
ATOM 84   C CG    . ASN A 1 11  ? 36.609  -25.934 10.150  1.00 30.78 11  A 1 
ATOM 85   O OD1   . ASN A 1 11  ? 36.014  -26.493 9.259   1.00 31.11 11  A 1 
ATOM 86   N ND2   . ASN A 1 11  ? 36.580  -26.442 11.357  1.00 31.23 11  A 1 
ATOM 87   N N     . ASP A 1 12  ? 37.882  -22.367 7.034   1.00 38.69 12  A 1 
ATOM 88   C CA    . ASP A 1 12  ? 37.938  -20.945 6.651   1.00 43.70 12  A 1 
ATOM 89   C C     . ASP A 1 12  ? 36.667  -20.123 6.978   1.00 42.02 12  A 1 
ATOM 90   O O     . ASP A 1 12  ? 36.568  -18.954 6.600   1.00 39.71 12  A 1 
ATOM 91   C CB    . ASP A 1 12  ? 38.319  -20.829 5.163   1.00 40.59 12  A 1 
ATOM 92   C CG    . ASP A 1 12  ? 39.819  -20.654 4.908   1.00 34.83 12  A 1 
ATOM 93   O OD1   . ASP A 1 12  ? 40.540  -20.201 5.826   1.00 33.70 12  A 1 
ATOM 94   O OD2   . ASP A 1 12  ? 40.224  -20.924 3.746   1.00 33.48 12  A 1 
ATOM 95   N N     . SER A 1 13  ? 35.687  -20.668 7.712   1.00 27.88 13  A 1 
ATOM 96   C CA    . SER A 1 13  ? 34.401  -20.004 7.983   1.00 32.38 13  A 1 
ATOM 97   C C     . SER A 1 13  ? 34.495  -18.684 8.763   1.00 31.87 13  A 1 
ATOM 98   O O     . SER A 1 13  ? 33.603  -17.841 8.670   1.00 29.75 13  A 1 
ATOM 99   C CB    . SER A 1 13  ? 33.468  -20.954 8.740   1.00 31.22 13  A 1 
ATOM 100  O OG    . SER A 1 13  ? 33.999  -21.281 10.011  1.00 28.88 13  A 1 
ATOM 101  N N     . ALA A 1 14  ? 35.565  -18.463 9.531   1.00 29.50 14  A 1 
ATOM 102  C CA    . ALA A 1 14  ? 35.729  -17.267 10.360  1.00 33.37 14  A 1 
ATOM 103  C C     . ALA A 1 14  ? 36.115  -16.000 9.572   1.00 32.82 14  A 1 
ATOM 104  O O     . ALA A 1 14  ? 36.199  -14.910 10.159  1.00 31.20 14  A 1 
ATOM 105  C CB    . ALA A 1 14  ? 36.751  -17.590 11.460  1.00 31.99 14  A 1 
ATOM 106  N N     . SER A 1 15  ? 36.404  -16.112 8.274   1.00 30.03 15  A 1 
ATOM 107  C CA    . SER A 1 15  ? 36.904  -15.004 7.458   1.00 33.58 15  A 1 
ATOM 108  C C     . SER A 1 15  ? 35.806  -14.014 7.048   1.00 33.53 15  A 1 
ATOM 109  O O     . SER A 1 15  ? 36.064  -12.805 7.032   1.00 32.38 15  A 1 
ATOM 110  C CB    . SER A 1 15  ? 37.602  -15.567 6.216   1.00 32.98 15  A 1 
ATOM 111  O OG    . SER A 1 15  ? 38.192  -14.533 5.460   1.00 30.13 15  A 1 
ATOM 112  N N     . GLU A 1 16  ? 34.591  -14.492 6.735   1.00 34.52 16  A 1 
ATOM 113  C CA    . GLU A 1 16  ? 33.528  -13.646 6.170   1.00 38.67 16  A 1 
ATOM 114  C C     . GLU A 1 16  ? 33.014  -12.609 7.178   1.00 37.82 16  A 1 
ATOM 115  O O     . GLU A 1 16  ? 32.944  -11.426 6.847   1.00 35.65 16  A 1 
ATOM 116  C CB    . GLU A 1 16  ? 32.390  -14.509 5.607   1.00 37.32 16  A 1 
ATOM 117  C CG    . GLU A 1 16  ? 32.812  -15.237 4.310   1.00 33.11 16  A 1 
ATOM 118  C CD    . GLU A 1 16  ? 31.641  -15.944 3.597   1.00 30.61 16  A 1 
ATOM 119  O OE1   . GLU A 1 16  ? 31.670  -15.979 2.353   1.00 29.30 16  A 1 
ATOM 120  O OE2   . GLU A 1 16  ? 30.727  -16.425 4.297   1.00 30.69 16  A 1 
ATOM 121  N N     . ASP A 1 17  ? 32.779  -12.997 8.438   1.00 36.74 17  A 1 
ATOM 122  C CA    . ASP A 1 17  ? 32.299  -12.075 9.482   1.00 41.51 17  A 1 
ATOM 123  C C     . ASP A 1 17  ? 33.234  -10.873 9.718   1.00 40.91 17  A 1 
ATOM 124  O O     . ASP A 1 17  ? 32.787  -9.755  9.986   1.00 39.44 17  A 1 
ATOM 125  C CB    . ASP A 1 17  ? 32.146  -12.830 10.818  1.00 39.99 17  A 1 
ATOM 126  C CG    . ASP A 1 17  ? 30.799  -13.535 10.999  1.00 34.82 17  A 1 
ATOM 127  O OD1   . ASP A 1 17  ? 29.837  -13.155 10.305  1.00 33.59 17  A 1 
ATOM 128  O OD2   . ASP A 1 17  ? 30.753  -14.415 11.879  1.00 33.17 17  A 1 
ATOM 129  N N     . ARG A 1 18  ? 34.564  -11.065 9.594   1.00 32.40 18  A 1 
ATOM 130  C CA    . ARG A 1 18  ? 35.521  -9.968  9.758   1.00 35.88 18  A 1 
ATOM 131  C C     . ARG A 1 18  ? 35.477  -8.959  8.617   1.00 35.92 18  A 1 
ATOM 132  O O     . ARG A 1 18  ? 35.877  -7.816  8.815   1.00 33.57 18  A 1 
ATOM 133  C CB    . ARG A 1 18  ? 36.946  -10.492 9.937   1.00 34.15 18  A 1 
ATOM 134  C CG    . ARG A 1 18  ? 37.144  -11.124 11.318  1.00 30.04 18  A 1 
ATOM 135  C CD    . ARG A 1 18  ? 38.634  -11.421 11.530  1.00 28.48 18  A 1 
ATOM 136  N NE    . ARG A 1 18  ? 38.857  -12.164 12.772  1.00 26.31 18  A 1 
ATOM 137  C CZ    . ARG A 1 18  ? 40.021  -12.475 13.310  1.00 23.94 18  A 1 
ATOM 138  N NH1   . ARG A 1 18  ? 41.138  -12.065 12.783  1.00 22.96 18  A 1 
ATOM 139  N NH2   . ARG A 1 18  ? 40.080  -13.205 14.379  1.00 22.08 18  A 1 
ATOM 140  N N     . HIS A 1 19  ? 35.036  -9.369  7.438   1.00 33.51 19  A 1 
ATOM 141  C CA    . HIS A 1 19  ? 34.981  -8.475  6.284   1.00 36.99 19  A 1 
ATOM 142  C C     . HIS A 1 19  ? 33.890  -7.417  6.441   1.00 36.52 19  A 1 
ATOM 143  O O     . HIS A 1 19  ? 34.134  -6.240  6.160   1.00 35.10 19  A 1 
ATOM 144  C CB    . HIS A 1 19  ? 34.865  -9.275  4.984   1.00 36.62 19  A 1 
ATOM 145  C CG    . HIS A 1 19  ? 35.987  -8.933  4.039   1.00 33.44 19  A 1 
ATOM 146  N ND1   . HIS A 1 19  ? 36.229  -7.704  3.489   1.00 31.96 19  A 1 
ATOM 147  C CD2   . HIS A 1 19  ? 36.985  -9.759  3.607   1.00 31.55 19  A 1 
ATOM 148  C CE1   . HIS A 1 19  ? 37.341  -7.773  2.745   1.00 30.47 19  A 1 
ATOM 149  N NE2   . HIS A 1 19  ? 37.845  -9.013  2.796   1.00 30.14 19  A 1 
ATOM 150  N N     . TRP A 1 20  ? 32.724  -7.804  6.976   1.00 39.19 20  A 1 
ATOM 151  C CA    . TRP A 1 20  ? 31.605  -6.886  7.230   1.00 38.39 20  A 1 
ATOM 152  C C     . TRP A 1 20  ? 31.961  -5.813  8.262   1.00 37.52 20  A 1 
ATOM 153  O O     . TRP A 1 20  ? 31.722  -4.632  8.033   1.00 35.14 20  A 1 
ATOM 154  C CB    . TRP A 1 20  ? 30.389  -7.714  7.668   1.00 36.60 20  A 1 
ATOM 155  C CG    . TRP A 1 20  ? 29.781  -8.495  6.551   1.00 33.11 20  A 1 
ATOM 156  C CD1   . TRP A 1 20  ? 30.070  -9.773  6.225   1.00 30.26 20  A 1 
ATOM 157  C CD2   . TRP A 1 20  ? 28.785  -8.040  5.568   1.00 30.62 20  A 1 
ATOM 158  N NE1   . TRP A 1 20  ? 29.331  -10.156 5.112   1.00 27.90 20  A 1 
ATOM 159  C CE2   . TRP A 1 20  ? 28.533  -9.110  4.681   1.00 28.46 20  A 1 
ATOM 160  C CE3   . TRP A 1 20  ? 28.102  -6.831  5.379   1.00 31.87 20  A 1 
ATOM 161  C CZ2   . TRP A 1 20  ? 27.603  -8.981  3.607   1.00 31.19 20  A 1 
ATOM 162  C CZ3   . TRP A 1 20  ? 27.176  -6.706  4.310   1.00 31.09 20  A 1 
ATOM 163  C CH2   . TRP A 1 20  ? 26.934  -7.763  3.438   1.00 31.89 20  A 1 
ATOM 164  N N     . HIS A 1 21  ? 32.638  -6.160  9.361   1.00 37.94 21  A 1 
ATOM 165  C CA    . HIS A 1 21  ? 33.097  -5.174  10.338  1.00 40.25 21  A 1 
ATOM 166  C C     . HIS A 1 21  ? 34.061  -4.131  9.754   1.00 39.60 21  A 1 
ATOM 167  O O     . HIS A 1 21  ? 34.077  -2.982  10.198  1.00 37.80 21  A 1 
ATOM 168  C CB    . HIS A 1 21  ? 33.737  -5.886  11.534  1.00 39.17 21  A 1 
ATOM 169  C CG    . HIS A 1 21  ? 32.779  -6.084  12.670  1.00 35.70 21  A 1 
ATOM 170  N ND1   . HIS A 1 21  ? 32.219  -5.083  13.416  1.00 34.01 21  A 1 
ATOM 171  C CD2   . HIS A 1 21  ? 32.298  -7.266  13.140  1.00 33.48 21  A 1 
ATOM 172  C CE1   . HIS A 1 21  ? 31.414  -5.653  14.336  1.00 31.87 21  A 1 
ATOM 173  N NE2   . HIS A 1 21  ? 31.437  -6.979  14.208  1.00 30.61 21  A 1 
ATOM 174  N N     . ARG A 1 22  ? 34.876  -4.518  8.767   1.00 32.30 22  A 1 
ATOM 175  C CA    . ARG A 1 22  ? 35.886  -3.626  8.198   1.00 34.01 22  A 1 
ATOM 176  C C     . ARG A 1 22  ? 35.293  -2.577  7.259   1.00 33.23 22  A 1 
ATOM 177  O O     . ARG A 1 22  ? 35.789  -1.454  7.228   1.00 31.64 22  A 1 
ATOM 178  C CB    . ARG A 1 22  ? 36.984  -4.447  7.510   1.00 33.21 22  A 1 
ATOM 179  C CG    . ARG A 1 22  ? 38.363  -4.065  8.050   1.00 29.23 22  A 1 
ATOM 180  C CD    . ARG A 1 22  ? 39.441  -4.886  7.353   1.00 26.80 22  A 1 
ATOM 181  N NE    . ARG A 1 22  ? 40.755  -4.676  7.967   1.00 24.66 22  A 1 
ATOM 182  C CZ    . ARG A 1 22  ? 41.898  -5.221  7.561   1.00 21.66 22  A 1 
ATOM 183  N NH1   . ARG A 1 22  ? 41.949  -6.005  6.525   1.00 20.59 22  A 1 
ATOM 184  N NH2   . ARG A 1 22  ? 42.994  -4.987  8.199   1.00 19.30 22  A 1 
ATOM 185  N N     . THR A 1 23  ? 34.242  -2.924  6.510   1.00 38.20 23  A 1 
ATOM 186  C CA    . THR A 1 23  ? 33.621  -1.998  5.550   1.00 39.48 23  A 1 
ATOM 187  C C     . THR A 1 23  ? 32.786  -0.913  6.232   1.00 37.87 23  A 1 
ATOM 188  O O     . THR A 1 23  ? 32.895  0.251   5.827   1.00 35.47 23  A 1 
ATOM 189  C CB    . THR A 1 23  ? 32.788  -2.754  4.505   1.00 38.09 23  A 1 
ATOM 190  O OG1   . THR A 1 23  ? 31.983  -3.728  5.124   1.00 34.63 23  A 1 
ATOM 191  C CG2   . THR A 1 23  ? 33.689  -3.485  3.508   1.00 35.74 23  A 1 
ATOM 192  N N     . ALA A 1 24  ? 32.089  -1.211  7.330   1.00 35.23 24  A 1 
ATOM 193  C CA    . ALA A 1 24  ? 31.372  -0.198  8.122   1.00 35.98 24  A 1 
ATOM 194  C C     . ALA A 1 24  ? 32.291  0.907   8.647   1.00 35.60 24  A 1 
ATOM 195  O O     . ALA A 1 24  ? 32.034  2.093   8.501   1.00 34.09 24  A 1 
ATOM 196  C CB    . ALA A 1 24  ? 30.726  -0.873  9.334   1.00 34.42 24  A 1 
ATOM 197  N N     . THR A 1 25  ? 33.416  0.502   9.246   1.00 38.12 25  A 1 
ATOM 198  C CA    . THR A 1 25  ? 34.391  1.452   9.801   1.00 38.71 25  A 1 
ATOM 199  C C     . THR A 1 25  ? 35.003  2.370   8.744   1.00 37.56 25  A 1 
ATOM 200  O O     . THR A 1 25  ? 35.416  3.482   9.077   1.00 35.62 25  A 1 
ATOM 201  C CB    . THR A 1 25  ? 35.514  0.744   10.569  1.00 37.65 25  A 1 
ATOM 202  O OG1   . THR A 1 25  ? 35.900  -0.472  9.963   1.00 34.24 25  A 1 
ATOM 203  C CG2   . THR A 1 25  ? 35.100  0.424   11.994  1.00 34.47 25  A 1 
ATOM 204  N N     . LEU A 1 26  ? 35.044  1.949   7.476   1.00 34.71 26  A 1 
ATOM 205  C CA    . LEU A 1 26  ? 35.579  2.785   6.411   1.00 35.78 26  A 1 
ATOM 206  C C     . LEU A 1 26  ? 34.681  3.978   6.104   1.00 35.08 26  A 1 
ATOM 207  O O     . LEU A 1 26  ? 35.208  5.076   5.918   1.00 33.08 26  A 1 
ATOM 208  C CB    . LEU A 1 26  ? 35.869  1.934   5.164   1.00 33.10 26  A 1 
ATOM 209  C CG    . LEU A 1 26  ? 37.174  1.120   5.250   1.00 28.72 26  A 1 
ATOM 210  C CD1   . LEU A 1 26  ? 37.223  0.082   4.129   1.00 27.91 26  A 1 
ATOM 211  C CD2   . LEU A 1 26  ? 38.407  2.010   5.118   1.00 29.02 26  A 1 
ATOM 212  N N     . PHE A 1 27  ? 33.354  3.840   6.128   1.00 36.53 27  A 1 
ATOM 213  C CA    . PHE A 1 27  ? 32.445  4.967   5.828   1.00 37.84 27  A 1 
ATOM 214  C C     . PHE A 1 27  ? 32.604  6.112   6.843   1.00 37.94 27  A 1 
ATOM 215  O O     . PHE A 1 27  ? 32.677  7.281   6.456   1.00 35.31 27  A 1 
ATOM 216  C CB    . PHE A 1 27  ? 30.996  4.469   5.759   1.00 34.64 27  A 1 
ATOM 217  C CG    . PHE A 1 27  ? 30.140  5.272   4.785   1.00 30.72 27  A 1 
ATOM 218  C CD1   . PHE A 1 27  ? 29.564  6.491   5.169   1.00 29.01 27  A 1 
ATOM 219  C CD2   . PHE A 1 27  ? 29.952  4.799   3.480   1.00 28.57 27  A 1 
ATOM 220  C CE1   . PHE A 1 27  ? 28.803  7.237   4.253   1.00 27.65 27  A 1 
ATOM 221  C CE2   . PHE A 1 27  ? 29.190  5.536   2.560   1.00 26.84 27  A 1 
ATOM 222  C CZ    . PHE A 1 27  ? 28.614  6.754   2.952   1.00 26.90 27  A 1 
ATOM 223  N N     . MET A 1 28  ? 32.765  5.780   8.128   1.00 40.73 28  A 1 
ATOM 224  C CA    . MET A 1 28  ? 33.056  6.758   9.189   1.00 41.87 28  A 1 
ATOM 225  C C     . MET A 1 28  ? 34.419  7.439   9.013   1.00 42.79 28  A 1 
ATOM 226  O O     . MET A 1 28  ? 34.550  8.642   9.222   1.00 40.51 28  A 1 
ATOM 227  C CB    . MET A 1 28  ? 32.994  6.050   10.546  1.00 38.92 28  A 1 
ATOM 228  C CG    . MET A 1 28  ? 31.555  5.861   11.055  1.00 34.47 28  A 1 
ATOM 229  S SD    . MET A 1 28  ? 30.852  7.402   11.689  1.00 31.71 28  A 1 
ATOM 230  C CE    . MET A 1 28  ? 29.396  6.715   12.544  1.00 29.26 28  A 1 
ATOM 231  N N     . ASN A 1 29  ? 35.449  6.693   8.616   1.00 37.24 29  A 1 
ATOM 232  C CA    . ASN A 1 29  ? 36.823  7.216   8.573   1.00 38.54 29  A 1 
ATOM 233  C C     . ASN A 1 29  ? 37.105  8.173   7.407   1.00 37.68 29  A 1 
ATOM 234  O O     . ASN A 1 29  ? 38.110  8.891   7.459   1.00 35.24 29  A 1 
ATOM 235  C CB    . ASN A 1 29  ? 37.818  6.050   8.593   1.00 36.41 29  A 1 
ATOM 236  C CG    . ASN A 1 29  ? 38.061  5.500   9.990   1.00 31.56 29  A 1 
ATOM 237  O OD1   . ASN A 1 29  ? 37.904  6.161   10.996  1.00 30.59 29  A 1 
ATOM 238  N ND2   . ASN A 1 29  ? 38.508  4.270   10.082  1.00 29.75 29  A 1 
ATOM 239  N N     . CYS A 1 30  ? 36.243  8.253   6.386   1.00 40.68 30  A 1 
ATOM 240  C CA    . CYS A 1 30  ? 36.411  9.228   5.299   1.00 41.40 30  A 1 
ATOM 241  C C     . CYS A 1 30  ? 36.386  10.693  5.779   1.00 40.75 30  A 1 
ATOM 242  O O     . CYS A 1 30  ? 36.824  11.574  5.050   1.00 37.75 30  A 1 
ATOM 243  C CB    . CYS A 1 30  ? 35.345  9.002   4.221   1.00 38.82 30  A 1 
ATOM 244  S SG    . CYS A 1 30  ? 36.131  8.434   2.689   1.00 34.37 30  A 1 
ATOM 245  N N     . VAL A 1 31  ? 35.881  10.949  6.991   1.00 34.62 31  A 1 
ATOM 246  C CA    . VAL A 1 31  ? 35.828  12.304  7.564   1.00 36.84 31  A 1 
ATOM 247  C C     . VAL A 1 31  ? 37.222  12.817  7.941   1.00 35.55 31  A 1 
ATOM 248  O O     . VAL A 1 31  ? 37.486  14.007  7.795   1.00 33.07 31  A 1 
ATOM 249  C CB    . VAL A 1 31  ? 34.899  12.338  8.787   1.00 35.17 31  A 1 
ATOM 250  C CG1   . VAL A 1 31  ? 34.667  13.770  9.281   1.00 32.46 31  A 1 
ATOM 251  C CG2   . VAL A 1 31  ? 33.519  11.736  8.480   1.00 33.30 31  A 1 
ATOM 252  N N     . SER A 1 32  ? 38.116  11.962  8.443   1.00 31.69 32  A 1 
ATOM 253  C CA    . SER A 1 32  ? 39.326  12.419  9.146   1.00 33.89 32  A 1 
ATOM 254  C C     . SER A 1 32  ? 40.461  12.900  8.247   1.00 32.87 32  A 1 
ATOM 255  O O     . SER A 1 32  ? 41.138  13.870  8.588   1.00 29.97 32  A 1 
ATOM 256  C CB    . SER A 1 32  ? 39.837  11.328  10.091  1.00 32.02 32  A 1 
ATOM 257  O OG    . SER A 1 32  ? 40.228  10.172  9.385   1.00 30.17 32  A 1 
ATOM 258  N N     . ASN A 1 33  ? 40.684  12.254  7.110   1.00 29.53 33  A 1 
ATOM 259  C CA    . ASN A 1 33  ? 41.833  12.573  6.255   1.00 31.35 33  A 1 
ATOM 260  C C     . ASN A 1 33  ? 41.569  13.808  5.370   1.00 30.40 33  A 1 
ATOM 261  O O     . ASN A 1 33  ? 41.612  13.732  4.145   1.00 28.27 33  A 1 
ATOM 262  C CB    . ASN A 1 33  ? 42.281  11.325  5.480   1.00 30.02 33  A 1 
ATOM 263  C CG    . ASN A 1 33  ? 43.058  10.335  6.331   1.00 25.82 33  A 1 
ATOM 264  O OD1   . ASN A 1 33  ? 43.499  10.598  7.439   1.00 24.81 33  A 1 
ATOM 265  N ND2   . ASN A 1 33  ? 43.294  9.149   5.818   1.00 24.69 33  A 1 
ATOM 266  N N     . GLY A 1 34  ? 41.273  14.929  6.010   1.00 31.23 34  A 1 
ATOM 267  C CA    . GLY A 1 34  ? 41.012  16.198  5.322   1.00 32.12 34  A 1 
ATOM 268  C C     . GLY A 1 34  ? 42.217  16.827  4.621   1.00 31.72 34  A 1 
ATOM 269  O O     . GLY A 1 34  ? 42.019  17.678  3.761   1.00 29.74 34  A 1 
ATOM 270  N N     . THR A 1 35  ? 43.434  16.441  4.966   1.00 34.56 35  A 1 
ATOM 271  C CA    . THR A 1 35  ? 44.640  17.195  4.564   1.00 36.31 35  A 1 
ATOM 272  C C     . THR A 1 35  ? 45.092  17.005  3.118   1.00 35.10 35  A 1 
ATOM 273  O O     . THR A 1 35  ? 45.678  17.920  2.559   1.00 32.72 35  A 1 
ATOM 274  C CB    . THR A 1 35  ? 45.823  16.854  5.477   1.00 34.15 35  A 1 
ATOM 275  O OG1   . THR A 1 35  ? 45.952  15.452  5.620   1.00 31.00 35  A 1 
ATOM 276  C CG2   . THR A 1 35  ? 45.659  17.441  6.873   1.00 32.12 35  A 1 
ATOM 277  N N     . VAL A 1 36  ? 44.910  15.841  2.513   1.00 30.76 36  A 1 
ATOM 278  C CA    . VAL A 1 36  ? 45.705  15.488  1.318   1.00 33.35 36  A 1 
ATOM 279  C C     . VAL A 1 36  ? 45.194  16.142  0.026   1.00 32.62 36  A 1 
ATOM 280  O O     . VAL A 1 36  ? 45.993  16.441  -0.864  1.00 31.27 36  A 1 
ATOM 281  C CB    . VAL A 1 36  ? 45.826  13.962  1.147   1.00 32.03 36  A 1 
ATOM 282  C CG1   . VAL A 1 36  ? 46.836  13.592  0.052   1.00 29.33 36  A 1 
ATOM 283  C CG2   . VAL A 1 36  ? 46.290  13.266  2.434   1.00 31.35 36  A 1 
ATOM 284  N N     . TYR A 1 37  ? 43.882  16.357  -0.105  1.00 35.46 37  A 1 
ATOM 285  C CA    . TYR A 1 37  ? 43.302  16.767  -1.393  1.00 36.82 37  A 1 
ATOM 286  C C     . TYR A 1 37  ? 43.351  18.287  -1.663  1.00 35.91 37  A 1 
ATOM 287  O O     . TYR A 1 37  ? 42.741  18.732  -2.630  1.00 34.78 37  A 1 
ATOM 288  C CB    . TYR A 1 37  ? 41.916  16.140  -1.573  1.00 35.37 37  A 1 
ATOM 289  C CG    . TYR A 1 37  ? 41.949  14.751  -2.184  1.00 33.61 37  A 1 
ATOM 290  C CD1   . TYR A 1 37  ? 42.002  14.600  -3.592  1.00 32.90 37  A 1 
ATOM 291  C CD2   . TYR A 1 37  ? 41.934  13.608  -1.370  1.00 33.12 37  A 1 
ATOM 292  C CE1   . TYR A 1 37  ? 42.027  13.313  -4.169  1.00 30.23 37  A 1 
ATOM 293  C CE2   . TYR A 1 37  ? 41.969  12.319  -1.933  1.00 29.27 37  A 1 
ATOM 294  C CZ    . TYR A 1 37  ? 42.006  12.175  -3.343  1.00 28.31 37  A 1 
ATOM 295  O OH    . TYR A 1 37  ? 42.024  10.908  -3.902  1.00 27.29 37  A 1 
ATOM 296  N N     . GLU A 1 38  ? 44.080  19.096  -0.879  1.00 29.96 38  A 1 
ATOM 297  C CA    . GLU A 1 38  ? 44.259  20.517  -1.188  1.00 33.43 38  A 1 
ATOM 298  C C     . GLU A 1 38  ? 44.983  20.755  -2.527  1.00 32.69 38  A 1 
ATOM 299  O O     . GLU A 1 38  ? 44.593  21.637  -3.281  1.00 31.61 38  A 1 
ATOM 300  C CB    . GLU A 1 38  ? 45.036  21.251  -0.071  1.00 33.07 38  A 1 
ATOM 301  C CG    . GLU A 1 38  ? 44.142  21.687  1.100   1.00 29.65 38  A 1 
ATOM 302  C CD    . GLU A 1 38  ? 44.842  22.676  2.056   1.00 27.42 38  A 1 
ATOM 303  O OE1   . GLU A 1 38  ? 44.105  23.463  2.699   1.00 26.04 38  A 1 
ATOM 304  O OE2   . GLU A 1 38  ? 46.087  22.649  2.149   1.00 26.94 38  A 1 
ATOM 305  N N     . GLU A 1 39  ? 46.040  19.984  -2.840  1.00 28.95 39  A 1 
ATOM 306  C CA    . GLU A 1 39  ? 46.931  20.313  -3.963  1.00 31.89 39  A 1 
ATOM 307  C C     . GLU A 1 39  ? 46.302  20.175  -5.355  1.00 30.43 39  A 1 
ATOM 308  O O     . GLU A 1 39  ? 46.734  20.844  -6.296  1.00 29.09 39  A 1 
ATOM 309  C CB    . GLU A 1 39  ? 48.207  19.464  -3.913  1.00 31.66 39  A 1 
ATOM 310  C CG    . GLU A 1 39  ? 49.213  19.920  -2.842  1.00 28.59 39  A 1 
ATOM 311  C CD    . GLU A 1 39  ? 50.591  19.248  -3.010  1.00 26.90 39  A 1 
ATOM 312  O OE1   . GLU A 1 39  ? 51.589  19.864  -2.570  1.00 25.42 39  A 1 
ATOM 313  O OE2   . GLU A 1 39  ? 50.652  18.140  -3.583  1.00 26.39 39  A 1 
ATOM 314  N N     . ALA A 1 40  ? 45.305  19.300  -5.521  1.00 33.89 40  A 1 
ATOM 315  C CA    . ALA A 1 40  ? 44.736  19.008  -6.830  1.00 35.50 40  A 1 
ATOM 316  C C     . ALA A 1 40  ? 43.753  20.076  -7.350  1.00 34.40 40  A 1 
ATOM 317  O O     . ALA A 1 40  ? 43.012  19.810  -8.298  1.00 32.76 40  A 1 
ATOM 318  C CB    . ALA A 1 40  ? 44.159  17.589  -6.836  1.00 34.17 40  A 1 
ATOM 319  N N     . VAL A 1 41  ? 43.756  21.283  -6.773  1.00 34.23 41  A 1 
ATOM 320  C CA    . VAL A 1 41  ? 43.156  22.480  -7.383  1.00 36.66 41  A 1 
ATOM 321  C C     . VAL A 1 41  ? 44.082  22.947  -8.510  1.00 35.04 41  A 1 
ATOM 322  O O     . VAL A 1 41  ? 44.764  23.967  -8.423  1.00 33.64 41  A 1 
ATOM 323  C CB    . VAL A 1 41  ? 42.838  23.584  -6.354  1.00 35.53 41  A 1 
ATOM 324  C CG1   . VAL A 1 41  ? 42.002  24.696  -7.002  1.00 32.55 41  A 1 
ATOM 325  C CG2   . VAL A 1 41  ? 42.036  23.041  -5.170  1.00 34.47 41  A 1 
ATOM 326  N N     . GLY A 1 42  ? 44.151  22.142  -9.565  1.00 35.40 42  A 1 
ATOM 327  C CA    . GLY A 1 42  ? 44.870  22.487  -10.781 1.00 37.17 42  A 1 
ATOM 328  C C     . GLY A 1 42  ? 44.277  23.730  -11.457 1.00 36.78 42  A 1 
ATOM 329  O O     . GLY A 1 42  ? 43.161  24.143  -11.175 1.00 35.11 42  A 1 
ATOM 330  N N     . ARG A 1 43  ? 45.050  24.333  -12.395 1.00 33.70 43  A 1 
ATOM 331  C CA    . ARG A 1 43  ? 44.767  25.646  -13.006 1.00 38.41 43  A 1 
ATOM 332  C C     . ARG A 1 43  ? 43.388  25.808  -13.644 1.00 37.49 43  A 1 
ATOM 333  O O     . ARG A 1 43  ? 42.856  26.916  -13.618 1.00 34.90 43  A 1 
ATOM 334  C CB    . ARG A 1 43  ? 45.796  25.930  -14.105 1.00 36.29 43  A 1 
ATOM 335  C CG    . ARG A 1 43  ? 47.103  26.538  -13.604 1.00 32.67 43  A 1 
ATOM 336  C CD    . ARG A 1 43  ? 47.977  26.859  -14.825 1.00 29.63 43  A 1 
ATOM 337  N NE    . ARG A 1 43  ? 49.171  27.612  -14.449 1.00 27.22 43  A 1 
ATOM 338  C CZ    . ARG A 1 43  ? 50.130  28.016  -15.286 1.00 24.02 43  A 1 
ATOM 339  N NH1   . ARG A 1 43  ? 50.086  27.722  -16.557 1.00 23.73 43  A 1 
ATOM 340  N NH2   . ARG A 1 43  ? 51.130  28.706  -14.859 1.00 23.79 43  A 1 
ATOM 341  N N     . GLU A 1 44  ? 42.907  24.794  -14.361 1.00 40.83 44  A 1 
ATOM 342  C CA    . GLU A 1 44  ? 41.712  24.942  -15.185 1.00 44.37 44  A 1 
ATOM 343  C C     . GLU A 1 44  ? 40.469  24.875  -14.297 1.00 44.97 44  A 1 
ATOM 344  O O     . GLU A 1 44  ? 40.312  23.951  -13.501 1.00 41.89 44  A 1 
ATOM 345  C CB    . GLU A 1 44  ? 41.703  23.929  -16.336 1.00 41.60 44  A 1 
ATOM 346  C CG    . GLU A 1 44  ? 42.776  24.292  -17.380 1.00 37.75 44  A 1 
ATOM 347  C CD    . GLU A 1 44  ? 42.826  23.351  -18.588 1.00 33.84 44  A 1 
ATOM 348  O OE1   . GLU A 1 44  ? 43.541  23.712  -19.560 1.00 31.14 44  A 1 
ATOM 349  O OE2   . GLU A 1 44  ? 42.214  22.265  -18.529 1.00 30.46 44  A 1 
ATOM 350  N N     . GLY A 1 45  ? 39.604  25.882  -14.396 1.00 44.70 45  A 1 
ATOM 351  C CA    . GLY A 1 45  ? 38.439  26.118  -13.538 1.00 45.08 45  A 1 
ATOM 352  C C     . GLY A 1 45  ? 37.299  25.111  -13.722 1.00 45.29 45  A 1 
ATOM 353  O O     . GLY A 1 45  ? 36.140  25.510  -13.817 1.00 42.79 45  A 1 
ATOM 354  N N     . CYS A 1 46  ? 37.599  23.823  -13.789 1.00 54.92 46  A 1 
ATOM 355  C CA    . CYS A 1 46  ? 36.608  22.769  -13.747 1.00 55.71 46  A 1 
ATOM 356  C C     . CYS A 1 46  ? 35.975  22.751  -12.353 1.00 56.29 46  A 1 
ATOM 357  O O     . CYS A 1 46  ? 36.524  22.172  -11.415 1.00 51.84 46  A 1 
ATOM 358  C CB    . CYS A 1 46  ? 37.245  21.424  -14.120 1.00 50.74 46  A 1 
ATOM 359  S SG    . CYS A 1 46  ? 37.511  21.346  -15.926 1.00 44.21 46  A 1 
ATOM 360  N N     . TRP A 1 47  ? 34.798  23.383  -12.216 1.00 59.55 47  A 1 
ATOM 361  C CA    . TRP A 1 47  ? 33.969  23.350  -11.015 1.00 57.67 47  A 1 
ATOM 362  C C     . TRP A 1 47  ? 33.430  21.930  -10.803 1.00 57.83 47  A 1 
ATOM 363  O O     . TRP A 1 47  ? 32.279  21.616  -11.131 1.00 53.25 47  A 1 
ATOM 364  C CB    . TRP A 1 47  ? 32.851  24.382  -11.122 1.00 52.81 47  A 1 
ATOM 365  C CG    . TRP A 1 47  ? 33.305  25.813  -11.153 1.00 48.39 47  A 1 
ATOM 366  C CD1   . TRP A 1 47  ? 33.723  26.480  -12.236 1.00 42.57 47  A 1 
ATOM 367  C CD2   . TRP A 1 47  ? 33.387  26.760  -10.031 1.00 45.07 47  A 1 
ATOM 368  N NE1   . TRP A 1 47  ? 34.055  27.791  -11.886 1.00 37.52 47  A 1 
ATOM 369  C CE2   . TRP A 1 47  ? 33.854  27.993  -10.547 1.00 41.21 47  A 1 
ATOM 370  C CE3   . TRP A 1 47  ? 33.078  26.667  -8.657  1.00 41.81 47  A 1 
ATOM 371  C CZ2   . TRP A 1 47  ? 34.003  29.129  -9.709  1.00 40.52 47  A 1 
ATOM 372  C CZ3   . TRP A 1 47  ? 33.234  27.801  -7.830  1.00 40.25 47  A 1 
ATOM 373  C CH2   . TRP A 1 47  ? 33.691  29.014  -8.348  1.00 41.36 47  A 1 
ATOM 374  N N     . ALA A 1 48  ? 34.286  21.032  -10.288 1.00 69.22 48  A 1 
ATOM 375  C CA    . ALA A 1 48  ? 33.889  19.669  -9.986  1.00 70.61 48  A 1 
ATOM 376  C C     . ALA A 1 48  ? 32.900  19.679  -8.819  1.00 72.85 48  A 1 
ATOM 377  O O     . ALA A 1 48  ? 33.187  20.204  -7.745  1.00 68.00 48  A 1 
ATOM 378  C CB    . ALA A 1 48  ? 35.142  18.833  -9.708  1.00 63.36 48  A 1 
ATOM 379  N N     . ARG A 1 49  ? 31.729  19.068  -9.016  1.00 73.27 49  A 1 
ATOM 380  C CA    . ARG A 1 49  ? 30.739  18.896  -7.951  1.00 74.77 49  A 1 
ATOM 381  C C     . ARG A 1 49  ? 31.365  18.121  -6.790  1.00 76.96 49  A 1 
ATOM 382  O O     . ARG A 1 49  ? 32.035  17.119  -7.008  1.00 72.83 49  A 1 
ATOM 383  C CB    . ARG A 1 49  ? 29.488  18.207  -8.518  1.00 70.36 49  A 1 
ATOM 384  C CG    . ARG A 1 49  ? 28.391  18.002  -7.467  1.00 64.36 49  A 1 
ATOM 385  C CD    . ARG A 1 49  ? 27.111  17.454  -8.093  1.00 65.40 49  A 1 
ATOM 386  N NE    . ARG A 1 49  ? 26.151  17.046  -7.057  1.00 60.59 49  A 1 
ATOM 387  C CZ    . ARG A 1 49  ? 24.844  16.864  -7.186  1.00 54.40 49  A 1 
ATOM 388  N NH1   . ARG A 1 49  ? 24.232  17.101  -8.300  1.00 52.42 49  A 1 
ATOM 389  N NH2   . ARG A 1 49  ? 24.149  16.433  -6.195  1.00 52.80 49  A 1 
ATOM 390  N N     . LEU A 1 50  ? 31.147  18.586  -5.553  1.00 76.86 50  A 1 
ATOM 391  C CA    . LEU A 1 50  ? 31.620  17.876  -4.365  1.00 77.17 50  A 1 
ATOM 392  C C     . LEU A 1 50  ? 30.930  16.520  -4.231  1.00 78.33 50  A 1 
ATOM 393  O O     . LEU A 1 50  ? 29.788  16.338  -4.650  1.00 74.64 50  A 1 
ATOM 394  C CB    . LEU A 1 50  ? 31.424  18.735  -3.110  1.00 72.93 50  A 1 
ATOM 395  C CG    . LEU A 1 50  ? 32.300  20.005  -3.046  1.00 69.80 50  A 1 
ATOM 396  C CD1   . LEU A 1 50  ? 31.946  20.827  -1.811  1.00 64.04 50  A 1 
ATOM 397  C CD2   . LEU A 1 50  ? 33.795  19.679  -2.994  1.00 65.96 50  A 1 
ATOM 398  N N     . CYS A 1 51  ? 31.634  15.572  -3.623  1.00 78.58 51  A 1 
ATOM 399  C CA    . CYS A 1 51  ? 31.105  14.247  -3.327  1.00 77.33 51  A 1 
ATOM 400  C C     . CYS A 1 51  ? 29.877  14.344  -2.406  1.00 76.16 51  A 1 
ATOM 401  O O     . CYS A 1 51  ? 29.975  14.895  -1.313  1.00 71.18 51  A 1 
ATOM 402  C CB    . CYS A 1 51  ? 32.228  13.430  -2.681  1.00 75.87 51  A 1 
ATOM 403  S SG    . CYS A 1 51  ? 31.651  11.812  -2.097  1.00 74.16 51  A 1 
ATOM 404  N N     . ASP A 1 52  ? 28.761  13.741  -2.802  1.00 79.84 52  A 1 
ATOM 405  C CA    . ASP A 1 52  ? 27.534  13.702  -2.001  1.00 76.35 52  A 1 
ATOM 406  C C     . ASP A 1 52  ? 27.702  12.878  -0.713  1.00 75.09 52  A 1 
ATOM 407  O O     . ASP A 1 52  ? 27.014  13.112  0.270   1.00 69.73 52  A 1 
ATOM 408  C CB    . ASP A 1 52  ? 26.378  13.156  -2.863  1.00 73.69 52  A 1 
ATOM 409  C CG    . ASP A 1 52  ? 26.017  14.041  -4.076  1.00 72.69 52  A 1 
ATOM 410  O OD1   . ASP A 1 52  ? 25.985  15.286  -3.958  1.00 67.42 52  A 1 
ATOM 411  O OD2   . ASP A 1 52  ? 25.752  13.478  -5.163  1.00 69.59 52  A 1 
ATOM 412  N N     . GLY A 1 53  ? 28.657  11.947  -0.668  1.00 76.62 53  A 1 
ATOM 413  C CA    . GLY A 1 53  ? 28.971  11.145  0.514   1.00 72.77 53  A 1 
ATOM 414  C C     . GLY A 1 53  ? 29.748  11.916  1.577   1.00 72.17 53  A 1 
ATOM 415  O O     . GLY A 1 53  ? 29.322  11.983  2.728   1.00 67.21 53  A 1 
ATOM 416  N N     . CYS A 1 54  ? 30.911  12.511  1.242   1.00 72.44 54  A 1 
ATOM 417  C CA    . CYS A 1 54  ? 31.770  13.179  2.229   1.00 72.53 54  A 1 
ATOM 418  C C     . CYS A 1 54  ? 31.659  14.712  2.258   1.00 72.44 54  A 1 
ATOM 419  O O     . CYS A 1 54  ? 32.060  15.313  3.258   1.00 66.06 54  A 1 
ATOM 420  C CB    . CYS A 1 54  ? 33.221  12.721  2.054   1.00 69.36 54  A 1 
ATOM 421  S SG    . CYS A 1 54  ? 33.903  13.306  0.473   1.00 70.14 54  A 1 
ATOM 422  N N     . CYS A 1 55  ? 31.122  15.339  1.204   1.00 77.19 55  A 1 
ATOM 423  C CA    . CYS A 1 55  ? 30.959  16.788  1.049   1.00 75.18 55  A 1 
ATOM 424  C C     . CYS A 1 55  ? 32.273  17.601  1.182   1.00 76.76 55  A 1 
ATOM 425  O O     . CYS A 1 55  ? 32.234  18.793  1.468   1.00 70.83 55  A 1 
ATOM 426  C CB    . CYS A 1 55  ? 29.846  17.304  1.968   1.00 70.48 55  A 1 
ATOM 427  S SG    . CYS A 1 55  ? 28.306  16.369  1.696   1.00 63.82 55  A 1 
ATOM 428  N N     . THR A 1 56  ? 33.427  16.966  1.004   1.00 76.93 56  A 1 
ATOM 429  C CA    . THR A 1 56  ? 34.739  17.597  1.217   1.00 77.39 56  A 1 
ATOM 430  C C     . THR A 1 56  ? 35.647  17.567  -0.008  1.00 79.19 56  A 1 
ATOM 431  O O     . THR A 1 56  ? 36.417  18.497  -0.210  1.00 75.13 56  A 1 
ATOM 432  C CB    . THR A 1 56  ? 35.491  16.952  2.388   1.00 72.98 56  A 1 
ATOM 433  O OG1   . THR A 1 56  ? 35.586  15.557  2.226   1.00 67.46 56  A 1 
ATOM 434  C CG2   . THR A 1 56  ? 34.814  17.204  3.733   1.00 67.77 56  A 1 
ATOM 435  N N     . VAL A 1 57  ? 35.575  16.504  -0.818  1.00 80.02 57  A 1 
ATOM 436  C CA    . VAL A 1 57  ? 36.445  16.308  -1.978  1.00 79.60 57  A 1 
ATOM 437  C C     . VAL A 1 57  ? 35.640  16.305  -3.279  1.00 80.95 57  A 1 
ATOM 438  O O     . VAL A 1 57  ? 34.457  15.947  -3.254  1.00 77.77 57  A 1 
ATOM 439  C CB    . VAL A 1 57  ? 37.313  15.045  -1.845  1.00 75.57 57  A 1 
ATOM 440  C CG1   . VAL A 1 57  ? 38.243  15.141  -0.624  1.00 67.88 57  A 1 
ATOM 441  C CG2   . VAL A 1 57  ? 36.498  13.764  -1.730  1.00 71.05 57  A 1 
ATOM 442  N N     . PRO A 1 58  ? 36.251  16.688  -4.432  1.00 75.97 58  A 1 
ATOM 443  C CA    . PRO A 1 58  ? 35.587  16.598  -5.718  1.00 75.03 58  A 1 
ATOM 444  C C     . PRO A 1 58  ? 35.138  15.175  -6.047  1.00 75.74 58  A 1 
ATOM 445  O O     . PRO A 1 58  ? 35.843  14.198  -5.769  1.00 74.77 58  A 1 
ATOM 446  C CB    . PRO A 1 58  ? 36.602  17.118  -6.737  1.00 73.94 58  A 1 
ATOM 447  C CG    . PRO A 1 58  ? 37.516  18.019  -5.913  1.00 71.02 58  A 1 
ATOM 448  C CD    . PRO A 1 58  ? 37.556  17.296  -4.567  1.00 77.64 58  A 1 
ATOM 449  N N     . SER A 1 59  ? 33.958  15.043  -6.666  1.00 81.29 59  A 1 
ATOM 450  C CA    . SER A 1 59  ? 33.459  13.774  -7.187  1.00 79.98 59  A 1 
ATOM 451  C C     . SER A 1 59  ? 34.237  13.348  -8.430  1.00 79.20 59  A 1 
ATOM 452  O O     . SER A 1 59  ? 34.609  14.175  -9.260  1.00 76.61 59  A 1 
ATOM 453  C CB    . SER A 1 59  ? 31.957  13.859  -7.471  1.00 78.90 59  A 1 
ATOM 454  O OG    . SER A 1 59  ? 31.646  14.955  -8.308  1.00 71.15 59  A 1 
ATOM 455  N N     . VAL A 1 60  ? 34.453  12.036  -8.562  1.00 82.03 60  A 1 
ATOM 456  C CA    . VAL A 1 60  ? 35.126  11.446  -9.736  1.00 81.50 60  A 1 
ATOM 457  C C     . VAL A 1 60  ? 34.220  10.514  -10.529 1.00 82.38 60  A 1 
ATOM 458  O O     . VAL A 1 60  ? 34.438  10.310  -11.720 1.00 79.47 60  A 1 
ATOM 459  C CB    . VAL A 1 60  ? 36.439  10.738  -9.363  1.00 80.10 60  A 1 
ATOM 460  C CG1   . VAL A 1 60  ? 37.441  11.729  -8.751  1.00 70.07 60  A 1 
ATOM 461  C CG2   . VAL A 1 60  ? 36.238  9.584   -8.376  1.00 75.12 60  A 1 
ATOM 462  N N     . VAL A 1 61  ? 33.179  9.975   -9.895  1.00 84.01 61  A 1 
ATOM 463  C CA    . VAL A 1 61  ? 32.183  9.093   -10.525 1.00 84.03 61  A 1 
ATOM 464  C C     . VAL A 1 61  ? 30.765  9.555   -10.213 1.00 84.40 61  A 1 
ATOM 465  O O     . VAL A 1 61  ? 30.514  10.172  -9.175  1.00 82.50 61  A 1 
ATOM 466  C CB    . VAL A 1 61  ? 32.362  7.616   -10.127 1.00 82.46 61  A 1 
ATOM 467  C CG1   . VAL A 1 61  ? 33.724  7.076   -10.564 1.00 70.09 61  A 1 
ATOM 468  C CG2   . VAL A 1 61  ? 32.198  7.370   -8.626  1.00 74.53 61  A 1 
ATOM 469  N N     . TYR A 1 62  ? 29.840  9.237   -11.114 1.00 84.02 62  A 1 
ATOM 470  C CA    . TYR A 1 62  ? 28.407  9.333   -10.877 1.00 82.24 62  A 1 
ATOM 471  C C     . TYR A 1 62  ? 27.803  7.928   -10.835 1.00 82.86 62  A 1 
ATOM 472  O O     . TYR A 1 62  ? 27.914  7.172   -11.798 1.00 80.21 62  A 1 
ATOM 473  C CB    . TYR A 1 62  ? 27.763  10.193  -11.970 1.00 80.36 62  A 1 
ATOM 474  C CG    . TYR A 1 62  ? 26.257  10.288  -11.862 1.00 77.31 62  A 1 
ATOM 475  C CD1   . TYR A 1 62  ? 25.424  9.613   -12.774 1.00 72.21 62  A 1 
ATOM 476  C CD2   . TYR A 1 62  ? 25.669  11.044  -10.830 1.00 74.17 62  A 1 
ATOM 477  C CE1   . TYR A 1 62  ? 24.028  9.701   -12.671 1.00 70.26 62  A 1 
ATOM 478  C CE2   . TYR A 1 62  ? 24.279  11.141  -10.715 1.00 72.10 62  A 1 
ATOM 479  C CZ    . TYR A 1 62  ? 23.459  10.479  -11.647 1.00 75.03 62  A 1 
ATOM 480  O OH    . TYR A 1 62  ? 22.096  10.586  -11.548 1.00 73.31 62  A 1 
ATOM 481  N N     . CYS A 1 63  ? 27.165  7.570   -9.708  1.00 84.27 63  A 1 
ATOM 482  C CA    . CYS A 1 63  ? 26.404  6.334   -9.581  1.00 82.64 63  A 1 
ATOM 483  C C     . CYS A 1 63  ? 24.968  6.584   -10.028 1.00 81.66 63  A 1 
ATOM 484  O O     . CYS A 1 63  ? 24.218  7.334   -9.398  1.00 79.11 63  A 1 
ATOM 485  C CB    . CYS A 1 63  ? 26.470  5.821   -8.140  1.00 81.92 63  A 1 
ATOM 486  S SG    . CYS A 1 63  ? 25.521  4.277   -8.034  1.00 80.22 63  A 1 
ATOM 487  N N     . ARG A 1 64  ? 24.560  5.933   -11.112 1.00 81.37 64  A 1 
ATOM 488  C CA    . ARG A 1 64  ? 23.207  6.088   -11.660 1.00 78.30 64  A 1 
ATOM 489  C C     . ARG A 1 64  ? 22.140  5.513   -10.728 1.00 76.91 64  A 1 
ATOM 490  O O     . ARG A 1 64  ? 21.082  6.116   -10.568 1.00 71.30 64  A 1 
ATOM 491  C CB    . ARG A 1 64  ? 23.169  5.436   -13.044 1.00 74.50 64  A 1 
ATOM 492  C CG    . ARG A 1 64  ? 21.826  5.682   -13.746 1.00 68.08 64  A 1 
ATOM 493  C CD    . ARG A 1 64  ? 21.854  5.073   -15.141 1.00 66.87 64  A 1 
ATOM 494  N NE    . ARG A 1 64  ? 20.579  5.258   -15.818 1.00 59.26 64  A 1 
ATOM 495  C CZ    . ARG A 1 64  ? 20.273  4.824   -17.035 1.00 53.72 64  A 1 
ATOM 496  N NH1   . ARG A 1 64  ? 21.137  4.154   -17.756 1.00 50.85 64  A 1 
ATOM 497  N NH2   . ARG A 1 64  ? 19.096  5.051   -17.531 1.00 49.99 64  A 1 
ATOM 498  N N     . ALA A 1 65  ? 22.401  4.358   -10.123 1.00 78.49 65  A 1 
ATOM 499  C CA    . ALA A 1 65  ? 21.474  3.693   -9.220  1.00 76.52 65  A 1 
ATOM 500  C C     . ALA A 1 65  ? 21.202  4.540   -7.969  1.00 76.29 65  A 1 
ATOM 501  O O     . ALA A 1 65  ? 20.040  4.685   -7.582  1.00 70.26 65  A 1 
ATOM 502  C CB    . ALA A 1 65  ? 22.030  2.315   -8.855  1.00 73.25 65  A 1 
ATOM 503  N N     . ASP A 1 66  ? 22.218  5.180   -7.392  1.00 76.88 66  A 1 
ATOM 504  C CA    . ASP A 1 66  ? 22.073  6.015   -6.196  1.00 74.52 66  A 1 
ATOM 505  C C     . ASP A 1 66  ? 21.758  7.487   -6.505  1.00 74.49 66  A 1 
ATOM 506  O O     . ASP A 1 66  ? 21.365  8.229   -5.610  1.00 69.19 66  A 1 
ATOM 507  C CB    . ASP A 1 66  ? 23.314  5.874   -5.313  1.00 71.26 66  A 1 
ATOM 508  C CG    . ASP A 1 66  ? 23.462  4.432   -4.808  1.00 69.50 66  A 1 
ATOM 509  O OD1   . ASP A 1 66  ? 22.407  3.794   -4.582  1.00 64.74 66  A 1 
ATOM 510  O OD2   . ASP A 1 66  ? 24.619  3.979   -4.711  1.00 66.37 66  A 1 
ATOM 511  N N     . SER A 1 67  ? 21.847  7.889   -7.773  1.00 78.18 67  A 1 
ATOM 512  C CA    . SER A 1 67  ? 21.749  9.286   -8.213  1.00 77.56 67  A 1 
ATOM 513  C C     . SER A 1 67  ? 22.735  10.196  -7.472  1.00 79.08 67  A 1 
ATOM 514  O O     . SER A 1 67  ? 22.408  11.335  -7.146  1.00 74.09 67  A 1 
ATOM 515  C CB    . SER A 1 67  ? 20.306  9.804   -8.139  1.00 74.22 67  A 1 
ATOM 516  O OG    . SER A 1 67  ? 19.427  8.951   -8.864  1.00 67.81 67  A 1 
ATOM 517  N N     . ALA A 1 68  ? 23.941  9.685   -7.182  1.00 77.34 68  A 1 
ATOM 518  C CA    . ALA A 1 68  ? 24.925  10.340  -6.334  1.00 78.24 68  A 1 
ATOM 519  C C     . ALA A 1 68  ? 26.267  10.542  -7.055  1.00 79.59 68  A 1 
ATOM 520  O O     . ALA A 1 68  ? 26.770  9.648   -7.735  1.00 78.11 68  A 1 
ATOM 521  C CB    . ALA A 1 68  ? 25.091  9.518   -5.048  1.00 75.29 68  A 1 
ATOM 522  N N     . TYR A 1 69  ? 26.861  11.712  -6.862  1.00 83.49 69  A 1 
ATOM 523  C CA    . TYR A 1 69  ? 28.219  12.032  -7.277  1.00 81.31 69  A 1 
ATOM 524  C C     . TYR A 1 69  ? 29.189  11.667  -6.151  1.00 82.35 69  A 1 
ATOM 525  O O     . TYR A 1 69  ? 29.074  12.190  -5.044  1.00 79.17 69  A 1 
ATOM 526  C CB    . TYR A 1 69  ? 28.325  13.514  -7.639  1.00 80.47 69  A 1 
ATOM 527  C CG    . TYR A 1 69  ? 27.510  13.913  -8.851  1.00 78.87 69  A 1 
ATOM 528  C CD1   . TYR A 1 69  ? 28.090  13.912  -10.128 1.00 72.08 69  A 1 
ATOM 529  C CD2   . TYR A 1 69  ? 26.159  14.293  -8.711  1.00 74.43 69  A 1 
ATOM 530  C CE1   . TYR A 1 69  ? 27.347  14.293  -11.255 1.00 72.00 69  A 1 
ATOM 531  C CE2   . TYR A 1 69  ? 25.399  14.666  -9.827  1.00 72.41 69  A 1 
ATOM 532  C CZ    . TYR A 1 69  ? 26.001  14.672  -11.103 1.00 77.84 69  A 1 
ATOM 533  O OH    . TYR A 1 69  ? 25.264  15.055  -12.206 1.00 76.25 69  A 1 
ATOM 534  N N     . LEU A 1 70  ? 30.138  10.777  -6.419  1.00 80.34 70  A 1 
ATOM 535  C CA    . LEU A 1 70  ? 31.004  10.210  -5.393  1.00 79.71 70  A 1 
ATOM 536  C C     . LEU A 1 70  ? 32.484  10.444  -5.708  1.00 79.75 70  A 1 
ATOM 537  O O     . LEU A 1 70  ? 32.926  10.376  -6.852  1.00 78.67 70  A 1 
ATOM 538  C CB    . LEU A 1 70  ? 30.676  8.712   -5.205  1.00 78.32 70  A 1 
ATOM 539  C CG    . LEU A 1 70  ? 29.221  8.402   -4.821  1.00 78.91 70  A 1 
ATOM 540  C CD1   . LEU A 1 70  ? 29.003  6.887   -4.777  1.00 73.44 70  A 1 
ATOM 541  C CD2   . LEU A 1 70  ? 28.834  8.986   -3.462  1.00 73.72 70  A 1 
ATOM 542  N N     . CYS A 1 71  ? 33.289  10.718  -4.656  1.00 82.79 71  A 1 
ATOM 543  C CA    . CYS A 1 71  ? 34.742  10.635  -4.752  1.00 81.67 71  A 1 
ATOM 544  C C     . CYS A 1 71  ? 35.191  9.168   -4.783  1.00 81.52 71  A 1 
ATOM 545  O O     . CYS A 1 71  ? 34.441  8.279   -4.377  1.00 78.10 71  A 1 
ATOM 546  C CB    . CYS A 1 71  ? 35.392  11.422  -3.606  1.00 79.22 71  A 1 
ATOM 547  S SG    . CYS A 1 71  ? 35.220  10.577  -2.002  1.00 76.66 71  A 1 
ATOM 548  N N     . ALA A 1 72  ? 36.439  8.907   -5.188  1.00 82.23 72  A 1 
ATOM 549  C CA    . ALA A 1 72  ? 36.971  7.545   -5.280  1.00 80.60 72  A 1 
ATOM 550  C C     . ALA A 1 72  ? 36.879  6.759   -3.961  1.00 81.33 72  A 1 
ATOM 551  O O     . ALA A 1 72  ? 36.601  5.564   -3.969  1.00 79.14 72  A 1 
ATOM 552  C CB    . ALA A 1 72  ? 38.424  7.635   -5.762  1.00 78.64 72  A 1 
ATOM 553  N N     . SER A 1 73  ? 37.079  7.434   -2.815  1.00 80.67 73  A 1 
ATOM 554  C CA    . SER A 1 73  ? 36.998  6.782   -1.498  1.00 79.57 73  A 1 
ATOM 555  C C     . SER A 1 73  ? 35.559  6.431   -1.121  1.00 79.72 73  A 1 
ATOM 556  O O     . SER A 1 73  ? 35.292  5.299   -0.735  1.00 77.49 73  A 1 
ATOM 557  C CB    . SER A 1 73  ? 37.646  7.670   -0.441  1.00 77.74 73  A 1 
ATOM 558  O OG    . SER A 1 73  ? 37.847  6.927   0.755   1.00 67.47 73  A 1 
ATOM 559  N N     . CYS A 1 74  ? 34.596  7.359   -1.281  1.00 77.65 74  A 1 
ATOM 560  C CA    . CYS A 1 74  ? 33.186  7.102   -0.997  1.00 76.78 74  A 1 
ATOM 561  C C     . CYS A 1 74  ? 32.583  6.086   -1.972  1.00 76.98 74  A 1 
ATOM 562  O O     . CYS A 1 74  ? 31.820  5.232   -1.539  1.00 73.83 74  A 1 
ATOM 563  C CB    . CYS A 1 74  ? 32.404  8.413   -1.005  1.00 75.04 74  A 1 
ATOM 564  S SG    . CYS A 1 74  ? 32.886  9.472   0.394   1.00 73.06 74  A 1 
ATOM 565  N N     . ASP A 1 75  ? 32.961  6.126   -3.255  1.00 83.42 75  A 1 
ATOM 566  C CA    . ASP A 1 75  ? 32.563  5.130   -4.257  1.00 81.80 75  A 1 
ATOM 567  C C     . ASP A 1 75  ? 32.993  3.716   -3.830  1.00 82.29 75  A 1 
ATOM 568  O O     . ASP A 1 75  ? 32.172  2.807   -3.758  1.00 79.31 75  A 1 
ATOM 569  C CB    . ASP A 1 75  ? 33.165  5.495   -5.614  1.00 80.83 75  A 1 
ATOM 570  C CG    . ASP A 1 75  ? 32.876  4.431   -6.681  1.00 80.43 75  A 1 
ATOM 571  O OD1   . ASP A 1 75  ? 31.697  4.210   -6.990  1.00 72.35 75  A 1 
ATOM 572  O OD2   . ASP A 1 75  ? 33.818  3.805   -7.196  1.00 74.11 75  A 1 
ATOM 573  N N     . ALA A 1 76  ? 34.274  3.561   -3.468  1.00 81.76 76  A 1 
ATOM 574  C CA    . ALA A 1 76  ? 34.791  2.273   -3.025  1.00 80.00 76  A 1 
ATOM 575  C C     . ALA A 1 76  ? 34.071  1.750   -1.773  1.00 80.43 76  A 1 
ATOM 576  O O     . ALA A 1 76  ? 33.773  0.559   -1.700  1.00 77.94 76  A 1 
ATOM 577  C CB    . ALA A 1 76  ? 36.295  2.405   -2.786  1.00 78.96 76  A 1 
ATOM 578  N N     . GLN A 1 77  ? 33.756  2.618   -0.803  1.00 77.44 77  A 1 
ATOM 579  C CA    . GLN A 1 77  ? 33.081  2.223   0.433   1.00 75.12 77  A 1 
ATOM 580  C C     . GLN A 1 77  ? 31.614  1.842   0.219   1.00 75.77 77  A 1 
ATOM 581  O O     . GLN A 1 77  ? 31.199  0.766   0.635   1.00 72.71 77  A 1 
ATOM 582  C CB    . GLN A 1 77  ? 33.175  3.366   1.443   1.00 72.66 77  A 1 
ATOM 583  C CG    . GLN A 1 77  ? 34.593  3.514   1.986   1.00 66.47 77  A 1 
ATOM 584  C CD    . GLN A 1 77  ? 34.777  4.812   2.755   1.00 62.44 77  A 1 
ATOM 585  O OE1   . GLN A 1 77  ? 33.855  5.568   3.017   1.00 55.71 77  A 1 
ATOM 586  N NE2   . GLN A 1 77  ? 35.992  5.119   3.132   1.00 53.67 77  A 1 
ATOM 587  N N     . ILE A 1 78  ? 30.837  2.708   -0.453  1.00 76.79 78  A 1 
ATOM 588  C CA    . ILE A 1 78  ? 29.402  2.505   -0.679  1.00 75.89 78  A 1 
ATOM 589  C C     . ILE A 1 78  ? 29.169  1.262   -1.541  1.00 75.48 78  A 1 
ATOM 590  O O     . ILE A 1 78  ? 28.331  0.431   -1.222  1.00 72.39 78  A 1 
ATOM 591  C CB    . ILE A 1 78  ? 28.780  3.778   -1.307  1.00 73.55 78  A 1 
ATOM 592  C CG1   . ILE A 1 78  ? 28.780  4.928   -0.267  1.00 70.64 78  A 1 
ATOM 593  C CG2   . ILE A 1 78  ? 27.355  3.523   -1.810  1.00 70.68 78  A 1 
ATOM 594  C CD1   . ILE A 1 78  ? 28.471  6.296   -0.873  1.00 63.91 78  A 1 
ATOM 595  N N     . HIS A 1 79  ? 29.956  1.091   -2.601  1.00 77.53 79  A 1 
ATOM 596  C CA    . HIS A 1 79  ? 29.797  -0.034  -3.524  1.00 76.92 79  A 1 
ATOM 597  C C     . HIS A 1 79  ? 30.517  -1.317  -3.083  1.00 74.96 79  A 1 
ATOM 598  O O     . HIS A 1 79  ? 30.318  -2.363  -3.706  1.00 68.98 79  A 1 
ATOM 599  C CB    . HIS A 1 79  ? 30.188  0.419   -4.934  1.00 76.08 79  A 1 
ATOM 600  C CG    . HIS A 1 79  ? 29.331  1.548   -5.442  1.00 79.39 79  A 1 
ATOM 601  N ND1   . HIS A 1 79  ? 29.741  2.831   -5.693  1.00 70.42 79  A 1 
ATOM 602  C CD2   . HIS A 1 79  ? 27.991  1.501   -5.703  1.00 73.77 79  A 1 
ATOM 603  C CE1   . HIS A 1 79  ? 28.688  3.544   -6.091  1.00 75.24 79  A 1 
ATOM 604  N NE2   . HIS A 1 79  ? 27.595  2.775   -6.110  1.00 76.33 79  A 1 
ATOM 605  N N     . ALA A 1 80  ? 31.282  -1.285  -2.003  1.00 77.47 80  A 1 
ATOM 606  C CA    . ALA A 1 80  ? 31.767  -2.499  -1.338  1.00 74.81 80  A 1 
ATOM 607  C C     . ALA A 1 80  ? 30.813  -3.022  -0.260  1.00 73.28 80  A 1 
ATOM 608  O O     . ALA A 1 80  ? 30.998  -4.148  0.208   1.00 67.49 80  A 1 
ATOM 609  C CB    . ALA A 1 80  ? 33.164  -2.240  -0.767  1.00 72.28 80  A 1 
ATOM 610  N N     . ALA A 1 81  ? 29.774  -2.249  0.128   1.00 71.62 81  A 1 
ATOM 611  C CA    . ALA A 1 81  ? 28.898  -2.577  1.245   1.00 68.38 81  A 1 
ATOM 612  C C     . ALA A 1 81  ? 28.139  -3.902  1.059   1.00 68.27 81  A 1 
ATOM 613  O O     . ALA A 1 81  ? 28.047  -4.706  1.985   1.00 62.31 81  A 1 
ATOM 614  C CB    . ALA A 1 81  ? 27.922  -1.417  1.435   1.00 63.78 81  A 1 
ATOM 615  N N     . ASN A 1 82  ? 27.614  -4.154  -0.149  1.00 71.73 82  A 1 
ATOM 616  C CA    . ASN A 1 82  ? 26.932  -5.408  -0.458  1.00 70.73 82  A 1 
ATOM 617  C C     . ASN A 1 82  ? 27.007  -5.757  -1.953  1.00 71.91 82  A 1 
ATOM 618  O O     . ASN A 1 82  ? 27.487  -4.992  -2.794  1.00 67.19 82  A 1 
ATOM 619  C CB    . ASN A 1 82  ? 25.491  -5.347  0.081   1.00 65.61 82  A 1 
ATOM 620  C CG    . ASN A 1 82  ? 24.629  -4.324  -0.633  1.00 62.13 82  A 1 
ATOM 621  O OD1   . ASN A 1 82  ? 24.496  -4.330  -1.845  1.00 55.93 82  A 1 
ATOM 622  N ND2   . ASN A 1 82  ? 24.010  -3.425  0.101   1.00 58.41 82  A 1 
ATOM 623  N N     . ARG A 1 83  ? 26.514  -6.961  -2.303  1.00 69.46 83  A 1 
ATOM 624  C CA    . ARG A 1 83  ? 26.555  -7.474  -3.681  1.00 68.59 83  A 1 
ATOM 625  C C     . ARG A 1 83  ? 25.707  -6.655  -4.665  1.00 69.11 83  A 1 
ATOM 626  O O     . ARG A 1 83  ? 26.047  -6.611  -5.842  1.00 65.31 83  A 1 
ATOM 627  C CB    . ARG A 1 83  ? 26.122  -8.948  -3.657  1.00 63.73 83  A 1 
ATOM 628  C CG    . ARG A 1 83  ? 26.314  -9.638  -5.011  1.00 58.97 83  A 1 
ATOM 629  C CD    . ARG A 1 83  ? 25.842  -11.093 -4.978  1.00 55.44 83  A 1 
ATOM 630  N NE    . ARG A 1 83  ? 24.399  -11.162 -4.748  1.00 48.33 83  A 1 
ATOM 631  C CZ    . ARG A 1 83  ? 23.657  -12.246 -4.628  1.00 41.82 83  A 1 
ATOM 632  N NH1   . ARG A 1 83  ? 24.179  -13.439 -4.784  1.00 38.85 83  A 1 
ATOM 633  N NH2   . ARG A 1 83  ? 22.386  -12.144 -4.350  1.00 39.09 83  A 1 
ATOM 634  N N     . VAL A 1 84  ? 24.612  -6.044  -4.233  1.00 71.31 84  A 1 
ATOM 635  C CA    . VAL A 1 84  ? 23.786  -5.198  -5.107  1.00 71.53 84  A 1 
ATOM 636  C C     . VAL A 1 84  ? 24.506  -3.880  -5.397  1.00 74.00 84  A 1 
ATOM 637  O O     . VAL A 1 84  ? 24.681  -3.543  -6.568  1.00 70.50 84  A 1 
ATOM 638  C CB    . VAL A 1 84  ? 22.379  -4.955  -4.532  1.00 66.83 84  A 1 
ATOM 639  C CG1   . VAL A 1 84  ? 21.589  -3.914  -5.330  1.00 60.54 84  A 1 
ATOM 640  C CG2   . VAL A 1 84  ? 21.581  -6.256  -4.577  1.00 62.87 84  A 1 
ATOM 641  N N     . ALA A 1 85  ? 25.003  -3.211  -4.358  1.00 69.07 85  A 1 
ATOM 642  C CA    . ALA A 1 85  ? 25.764  -1.978  -4.485  1.00 69.80 85  A 1 
ATOM 643  C C     . ALA A 1 85  ? 26.997  -2.155  -5.394  1.00 71.60 85  A 1 
ATOM 644  O O     . ALA A 1 85  ? 27.231  -1.339  -6.280  1.00 71.07 85  A 1 
ATOM 645  C CB    . ALA A 1 85  ? 26.143  -1.498  -3.085  1.00 68.34 85  A 1 
ATOM 646  N N     . SER A 1 86  ? 27.719  -3.270  -5.278  1.00 77.06 86  A 1 
ATOM 647  C CA    . SER A 1 86  ? 28.904  -3.542  -6.114  1.00 76.74 86  A 1 
ATOM 648  C C     . SER A 1 86  ? 28.619  -3.626  -7.617  1.00 78.20 86  A 1 
ATOM 649  O O     . SER A 1 86  ? 29.531  -3.458  -8.433  1.00 75.93 86  A 1 
ATOM 650  C CB    . SER A 1 86  ? 29.598  -4.821  -5.648  1.00 74.66 86  A 1 
ATOM 651  O OG    . SER A 1 86  ? 28.861  -5.988  -5.982  1.00 68.14 86  A 1 
ATOM 652  N N     . ARG A 1 87  ? 27.365  -3.905  -8.018  1.00 75.30 87  A 1 
ATOM 653  C CA    . ARG A 1 87  ? 26.923  -4.006  -9.419  1.00 74.72 87  A 1 
ATOM 654  C C     . ARG A 1 87  ? 26.364  -2.694  -9.975  1.00 76.91 87  A 1 
ATOM 655  O O     . ARG A 1 87  ? 26.034  -2.666  -11.163 1.00 72.20 87  A 1 
ATOM 656  C CB    . ARG A 1 87  ? 25.897  -5.119  -9.570  1.00 69.43 87  A 1 
ATOM 657  C CG    . ARG A 1 87  ? 26.492  -6.520  -9.323  1.00 64.44 87  A 1 
ATOM 658  C CD    . ARG A 1 87  ? 25.455  -7.596  -9.625  1.00 61.74 87  A 1 
ATOM 659  N NE    . ARG A 1 87  ? 24.265  -7.449  -8.782  1.00 54.24 87  A 1 
ATOM 660  C CZ    . ARG A 1 87  ? 23.910  -8.176  -7.736  1.00 49.10 87  A 1 
ATOM 661  N NH1   . ARG A 1 87  ? 24.583  -9.232  -7.387  1.00 45.70 87  A 1 
ATOM 662  N NH2   . ARG A 1 87  ? 22.880  -7.844  -7.030  1.00 44.95 87  A 1 
ATOM 663  N N     . HIS A 1 88  ? 26.243  -1.640  -9.166  1.00 71.46 88  A 1 
ATOM 664  C CA    . HIS A 1 88  ? 25.753  -0.353  -9.640  1.00 73.17 88  A 1 
ATOM 665  C C     . HIS A 1 88  ? 26.632  0.187   -10.772 1.00 73.73 88  A 1 
ATOM 666  O O     . HIS A 1 88  ? 27.858  0.203   -10.689 1.00 72.27 88  A 1 
ATOM 667  C CB    . HIS A 1 88  ? 25.661  0.659   -8.492  1.00 71.53 88  A 1 
ATOM 668  C CG    . HIS A 1 88  ? 24.569  0.391   -7.496  1.00 71.41 88  A 1 
ATOM 669  N ND1   . HIS A 1 88  ? 24.359  1.114   -6.325  1.00 65.17 88  A 1 
ATOM 670  C CD2   . HIS A 1 88  ? 23.571  -0.545  -7.557  1.00 68.08 88  A 1 
ATOM 671  C CE1   . HIS A 1 88  ? 23.281  0.613   -5.715  1.00 68.61 88  A 1 
ATOM 672  N NE2   . HIS A 1 88  ? 22.771  -0.392  -6.435  1.00 70.44 88  A 1 
ATOM 673  N N     . GLU A 1 89  ? 25.983  0.626   -11.858 1.00 75.84 89  A 1 
ATOM 674  C CA    . GLU A 1 89  ? 26.663  1.258   -12.973 1.00 76.49 89  A 1 
ATOM 675  C C     . GLU A 1 89  ? 27.174  2.637   -12.544 1.00 78.10 89  A 1 
ATOM 676  O O     . GLU A 1 89  ? 26.407  3.483   -12.086 1.00 73.58 89  A 1 
ATOM 677  C CB    . GLU A 1 89  ? 25.733  1.335   -14.178 1.00 71.71 89  A 1 
ATOM 678  C CG    . GLU A 1 89  ? 26.432  1.818   -15.451 1.00 62.63 89  A 1 
ATOM 679  C CD    . GLU A 1 89  ? 25.505  1.878   -16.683 1.00 58.71 89  A 1 
ATOM 680  O OE1   . GLU A 1 89  ? 26.027  2.079   -17.792 1.00 51.07 89  A 1 
ATOM 681  O OE2   . GLU A 1 89  ? 24.271  1.738   -16.516 1.00 51.24 89  A 1 
ATOM 682  N N     . ARG A 1 90  ? 28.485  2.861   -12.698 1.00 74.54 90  A 1 
ATOM 683  C CA    . ARG A 1 90  ? 29.150  4.123   -12.378 1.00 73.12 90  A 1 
ATOM 684  C C     . ARG A 1 90  ? 29.783  4.706   -13.625 1.00 72.76 90  A 1 
ATOM 685  O O     . ARG A 1 90  ? 30.478  4.007   -14.350 1.00 69.21 90  A 1 
ATOM 686  C CB    . ARG A 1 90  ? 30.198  3.906   -11.272 1.00 71.05 90  A 1 
ATOM 687  C CG    . ARG A 1 90  ? 29.538  3.622   -9.920  1.00 71.66 90  A 1 
ATOM 688  C CD    . ARG A 1 90  ? 30.471  2.842   -8.993  1.00 71.22 90  A 1 
ATOM 689  N NE    . ARG A 1 90  ? 30.615  1.460   -9.440  1.00 70.36 90  A 1 
ATOM 690  C CZ    . ARG A 1 90  ? 31.342  0.522   -8.835  1.00 69.13 90  A 1 
ATOM 691  N NH1   . ARG A 1 90  ? 32.047  0.799   -7.777  1.00 61.24 90  A 1 
ATOM 692  N NH2   . ARG A 1 90  ? 31.356  -0.693  -9.291  1.00 67.12 90  A 1 
ATOM 693  N N     . VAL A 1 91  ? 29.556  5.996   -13.863 1.00 81.23 91  A 1 
ATOM 694  C CA    . VAL A 1 91  ? 30.104  6.736   -14.994 1.00 80.37 91  A 1 
ATOM 695  C C     . VAL A 1 91  ? 31.252  7.605   -14.490 1.00 80.62 91  A 1 
ATOM 696  O O     . VAL A 1 91  ? 31.072  8.368   -13.546 1.00 78.81 91  A 1 
ATOM 697  C CB    . VAL A 1 91  ? 29.024  7.568   -15.698 1.00 77.61 91  A 1 
ATOM 698  C CG1   . VAL A 1 91  ? 29.587  8.270   -16.939 1.00 66.48 91  A 1 
ATOM 699  C CG2   . VAL A 1 91  ? 27.849  6.693   -16.142 1.00 71.02 91  A 1 
ATOM 700  N N     . LEU A 1 92  ? 32.434  7.508   -15.125 1.00 81.82 92  A 1 
ATOM 701  C CA    . LEU A 1 92  ? 33.548  8.406   -14.820 1.00 79.83 92  A 1 
ATOM 702  C C     . LEU A 1 92  ? 33.212  9.816   -15.298 1.00 78.85 92  A 1 
ATOM 703  O O     . LEU A 1 92  ? 32.946  10.043  -16.476 1.00 76.30 92  A 1 
ATOM 704  C CB    . LEU A 1 92  ? 34.840  7.905   -15.475 1.00 76.91 92  A 1 
ATOM 705  C CG    . LEU A 1 92  ? 35.468  6.690   -14.779 1.00 69.69 92  A 1 
ATOM 706  C CD1   . LEU A 1 92  ? 36.571  6.082   -15.652 1.00 62.95 92  A 1 
ATOM 707  C CD2   . LEU A 1 92  ? 36.100  7.077   -13.433 1.00 65.03 92  A 1 
ATOM 708  N N     . LEU A 1 93  ? 33.293  10.805  -14.403 1.00 79.02 93  A 1 
ATOM 709  C CA    . LEU A 1 93  ? 32.967  12.192  -14.721 1.00 75.57 93  A 1 
ATOM 710  C C     . LEU A 1 93  ? 33.945  12.776  -15.749 1.00 73.73 93  A 1 
ATOM 711  O O     . LEU A 1 93  ? 33.533  13.502  -16.643 1.00 67.37 93  A 1 
ATOM 712  C CB    . LEU A 1 93  ? 32.920  13.019  -13.433 1.00 73.13 93  A 1 
ATOM 713  C CG    . LEU A 1 93  ? 31.865  12.550  -12.424 1.00 71.28 93  A 1 
ATOM 714  C CD1   . LEU A 1 93  ? 31.934  13.413  -11.164 1.00 65.11 93  A 1 
ATOM 715  C CD2   . LEU A 1 93  ? 30.434  12.620  -12.972 1.00 68.58 93  A 1 
ATOM 716  N N     . SER A 1 94  ? 35.216  12.374  -15.697 1.00 76.22 94  A 1 
ATOM 717  C CA    . SER A 1 94  ? 36.227  12.797  -16.669 1.00 72.44 94  A 1 
ATOM 718  C C     . SER A 1 94  ? 35.932  12.367  -18.114 1.00 70.27 94  A 1 
ATOM 719  O O     . SER A 1 94  ? 36.379  13.031  -19.050 1.00 63.79 94  A 1 
ATOM 720  C CB    . SER A 1 94  ? 37.594  12.244  -16.266 1.00 66.55 94  A 1 
ATOM 721  O OG    . SER A 1 94  ? 37.575  10.826  -16.230 1.00 58.53 94  A 1 
ATOM 722  N N     . GLU A 1 95  ? 35.196  11.276  -18.315 1.00 65.58 95  A 1 
ATOM 723  C CA    . GLU A 1 95  ? 34.754  10.834  -19.643 1.00 62.50 95  A 1 
ATOM 724  C C     . GLU A 1 95  ? 33.508  11.598  -20.085 1.00 59.10 95  A 1 
ATOM 725  O O     . GLU A 1 95  ? 33.431  12.015  -21.245 1.00 54.84 95  A 1 
ATOM 726  C CB    . GLU A 1 95  ? 34.498  9.321   -19.646 1.00 58.13 95  A 1 
ATOM 727  C CG    . GLU A 1 95  ? 35.800  8.543   -19.451 1.00 52.85 95  A 1 
ATOM 728  C CD    . GLU A 1 95  ? 35.620  7.021   -19.478 1.00 47.48 95  A 1 
ATOM 729  O OE1   . GLU A 1 95  ? 36.665  6.341   -19.570 1.00 42.25 95  A 1 
ATOM 730  O OE2   . GLU A 1 95  ? 34.466  6.549   -19.395 1.00 43.27 95  A 1 
ATOM 731  N N     . ALA A 1 96  ? 32.586  11.863  -19.173 1.00 63.14 96  A 1 
ATOM 732  C CA    . ALA A 1 96  ? 31.410  12.688  -19.460 1.00 59.27 96  A 1 
ATOM 733  C C     . ALA A 1 96  ? 31.806  14.112  -19.900 1.00 57.13 96  A 1 
ATOM 734  O O     . ALA A 1 96  ? 31.249  14.620  -20.862 1.00 54.73 96  A 1 
ATOM 735  C CB    . ALA A 1 96  ? 30.502  12.695  -18.224 1.00 55.75 96  A 1 
ATOM 736  N N     . TYR A 1 97  ? 32.832  14.710  -19.265 1.00 63.03 97  A 1 
ATOM 737  C CA    . TYR A 1 97  ? 33.380  16.010  -19.676 1.00 58.38 97  A 1 
ATOM 738  C C     . TYR A 1 97  ? 33.959  16.016  -21.097 1.00 55.44 97  A 1 
ATOM 739  O O     . TYR A 1 97  ? 33.849  17.025  -21.792 1.00 53.59 97  A 1 
ATOM 740  C CB    . TYR A 1 97  ? 34.462  16.473  -18.683 1.00 54.41 97  A 1 
ATOM 741  C CG    . TYR A 1 97  ? 33.938  17.180  -17.451 1.00 50.41 97  A 1 
ATOM 742  C CD1   . TYR A 1 97  ? 33.352  18.456  -17.574 1.00 46.32 97  A 1 
ATOM 743  C CD2   . TYR A 1 97  ? 34.041  16.587  -16.190 1.00 45.13 97  A 1 
ATOM 744  C CE1   . TYR A 1 97  ? 32.850  19.118  -16.439 1.00 39.70 97  A 1 
ATOM 745  C CE2   . TYR A 1 97  ? 33.541  17.237  -15.046 1.00 42.10 97  A 1 
ATOM 746  C CZ    . TYR A 1 97  ? 32.942  18.502  -15.167 1.00 41.19 97  A 1 
ATOM 747  O OH    . TYR A 1 97  ? 32.431  19.134  -14.054 1.00 37.22 97  A 1 
ATOM 748  N N     . LYS A 1 98  ? 34.546  14.919  -21.579 1.00 56.82 98  A 1 
ATOM 749  C CA    . LYS A 1 98  ? 35.122  14.849  -22.936 1.00 56.17 98  A 1 
ATOM 750  C C     . LYS A 1 98  ? 34.055  14.853  -24.033 1.00 54.99 98  A 1 
ATOM 751  O O     . LYS A 1 98  ? 34.323  15.336  -25.137 1.00 50.85 98  A 1 
ATOM 752  C CB    . LYS A 1 98  ? 35.989  13.600  -23.088 1.00 52.20 98  A 1 
ATOM 753  C CG    . LYS A 1 98  ? 37.307  13.693  -22.307 1.00 47.70 98  A 1 
ATOM 754  C CD    . LYS A 1 98  ? 38.049  12.359  -22.407 1.00 44.34 98  A 1 
ATOM 755  C CE    . LYS A 1 98  ? 39.312  12.393  -21.556 1.00 38.69 98  A 1 
ATOM 756  N NZ    . LYS A 1 98  ? 39.993  11.086  -21.572 1.00 32.78 98  A 1 
ATOM 757  N N     . HIS A 1 99  ? 32.884  14.284  -23.748 1.00 48.89 99  A 1 
ATOM 758  C CA    . HIS A 1 99  ? 31.770  14.220  -24.694 1.00 48.07 99  A 1 
ATOM 759  C C     . HIS A 1 99  ? 30.783  15.383  -24.555 1.00 44.13 99  A 1 
ATOM 760  O O     . HIS A 1 99  ? 29.941  15.574  -25.443 1.00 41.44 99  A 1 
ATOM 761  C CB    . HIS A 1 99  ? 31.075  12.864  -24.563 1.00 45.25 99  A 1 
ATOM 762  C CG    . HIS A 1 99  ? 31.913  11.742  -25.097 1.00 43.11 99  A 1 
ATOM 763  N ND1   . HIS A 1 99  ? 32.314  11.587  -26.410 1.00 39.52 99  A 1 
ATOM 764  C CD2   . HIS A 1 99  ? 32.456  10.693  -24.398 1.00 40.49 99  A 1 
ATOM 765  C CE1   . HIS A 1 99  ? 33.069  10.478  -26.494 1.00 37.99 99  A 1 
ATOM 766  N NE2   . HIS A 1 99  ? 33.178  9.908   -25.294 1.00 39.09 99  A 1 
ATOM 767  N N     . ALA A 1 100 ? 30.876  16.163  -23.478 1.00 54.92 100 A 1 
ATOM 768  C CA    . ALA A 1 100 ? 30.146  17.406  -23.369 1.00 53.77 100 A 1 
ATOM 769  C C     . ALA A 1 100 ? 30.640  18.356  -24.477 1.00 52.01 100 A 1 
ATOM 770  O O     . ALA A 1 100 ? 31.847  18.571  -24.588 1.00 49.94 100 A 1 
ATOM 771  C CB    . ALA A 1 100 ? 30.348  17.999  -21.973 1.00 49.94 100 A 1 
ATOM 772  N N     . PRO A 1 101 ? 29.745  18.920  -25.330 1.00 44.50 101 A 1 
ATOM 773  C CA    . PRO A 1 101 ? 30.161  19.957  -26.244 1.00 45.17 101 A 1 
ATOM 774  C C     . PRO A 1 101 ? 30.814  21.078  -25.434 1.00 46.56 101 A 1 
ATOM 775  O O     . PRO A 1 101 ? 30.315  21.436  -24.365 1.00 45.76 101 A 1 
ATOM 776  C CB    . PRO A 1 101 ? 28.894  20.406  -26.976 1.00 41.63 101 A 1 
ATOM 777  C CG    . PRO A 1 101 ? 27.765  20.027  -26.013 1.00 40.88 101 A 1 
ATOM 778  C CD    . PRO A 1 101 ? 28.307  18.777  -25.309 1.00 45.49 101 A 1 
ATOM 779  N N     . VAL A 1 102 ? 31.932  21.600  -25.932 1.00 36.37 102 A 1 
ATOM 780  C CA    . VAL A 1 102 ? 32.638  22.739  -25.338 1.00 38.93 102 A 1 
ATOM 781  C C     . VAL A 1 102 ? 31.711  23.953  -25.392 1.00 38.05 102 A 1 
ATOM 782  O O     . VAL A 1 102 ? 31.725  24.729  -26.348 1.00 37.14 102 A 1 
ATOM 783  C CB    . VAL A 1 102 ? 33.983  23.004  -26.048 1.00 36.76 102 A 1 
ATOM 784  C CG1   . VAL A 1 102 ? 34.777  24.107  -25.352 1.00 34.19 102 A 1 
ATOM 785  C CG2   . VAL A 1 102 ? 34.863  21.747  -26.076 1.00 36.87 102 A 1 
ATOM 786  N N     . MET A 1 103 ? 30.821  24.057  -24.406 1.00 39.15 103 A 1 
ATOM 787  C CA    . MET A 1 103 ? 30.063  25.280  -24.191 1.00 40.43 103 A 1 
ATOM 788  C C     . MET A 1 103 ? 31.076  26.366  -23.839 1.00 40.24 103 A 1 
ATOM 789  O O     . MET A 1 103 ? 31.989  26.129  -23.051 1.00 39.40 103 A 1 
ATOM 790  C CB    . MET A 1 103 ? 29.003  25.094  -23.098 1.00 38.55 103 A 1 
ATOM 791  C CG    . MET A 1 103 ? 27.764  24.352  -23.625 1.00 35.23 103 A 1 
ATOM 792  S SD    . MET A 1 103 ? 26.596  25.385  -24.594 1.00 32.80 103 A 1 
ATOM 793  C CE    . MET A 1 103 ? 25.790  26.293  -23.268 1.00 29.45 103 A 1 
ATOM 794  N N     . LEU A 1 104 ? 30.927  27.509  -24.491 1.00 33.39 104 A 1 
ATOM 795  C CA    . LEU A 1 104 ? 31.842  28.634  -24.394 1.00 35.00 104 A 1 
ATOM 796  C C     . LEU A 1 104 ? 32.090  29.061  -22.937 1.00 33.73 104 A 1 
ATOM 797  O O     . LEU A 1 104 ? 31.222  28.901  -22.080 1.00 32.58 104 A 1 
ATOM 798  C CB    . LEU A 1 104 ? 31.262  29.808  -25.211 1.00 33.01 104 A 1 
ATOM 799  C CG    . LEU A 1 104 ? 31.470  29.684  -26.737 1.00 29.70 104 A 1 
ATOM 800  C CD1   . LEU A 1 104 ? 30.449  30.523  -27.487 1.00 28.40 104 A 1 
ATOM 801  C CD2   . LEU A 1 104 ? 32.864  30.150  -27.131 1.00 31.50 104 A 1 
ATOM 802  N N     . ASP A 1 105 ? 33.236  29.689  -22.718 1.00 34.85 105 A 1 
ATOM 803  C CA    . ASP A 1 105 ? 33.715  30.344  -21.480 1.00 36.44 105 A 1 
ATOM 804  C C     . ASP A 1 105 ? 32.815  31.496  -20.962 1.00 34.47 105 A 1 
ATOM 805  O O     . ASP A 1 105 ? 33.294  32.573  -20.587 1.00 33.41 105 A 1 
ATOM 806  C CB    . ASP A 1 105 ? 35.136  30.899  -21.719 1.00 34.69 105 A 1 
ATOM 807  C CG    . ASP A 1 105 ? 36.260  29.870  -21.697 1.00 31.82 105 A 1 
ATOM 808  O OD1   . ASP A 1 105 ? 36.156  28.920  -20.896 1.00 30.43 105 A 1 
ATOM 809  O OD2   . ASP A 1 105 ? 37.232  30.083  -22.448 1.00 29.93 105 A 1 
ATOM 810  N N     . CYS A 1 106 ? 31.496  31.328  -20.953 1.00 36.33 106 A 1 
ATOM 811  C CA    . CYS A 1 106 ? 30.661  32.270  -20.240 1.00 41.86 106 A 1 
ATOM 812  C C     . CYS A 1 106 ? 30.981  32.150  -18.752 1.00 40.82 106 A 1 
ATOM 813  O O     . CYS A 1 106 ? 30.663  31.152  -18.119 1.00 39.63 106 A 1 
ATOM 814  C CB    . CYS A 1 106 ? 29.184  32.048  -20.574 1.00 39.32 106 A 1 
ATOM 815  S SG    . CYS A 1 106 ? 28.765  32.965  -22.091 1.00 33.81 106 A 1 
ATOM 816  N N     . HIS A 1 107 ? 31.530  33.211  -18.181 1.00 27.19 107 A 1 
ATOM 817  C CA    . HIS A 1 107 ? 31.770  33.461  -16.748 1.00 28.90 107 A 1 
ATOM 818  C C     . HIS A 1 107 ? 30.494  33.466  -15.870 1.00 27.90 107 A 1 
ATOM 819  O O     . HIS A 1 107 ? 30.491  34.088  -14.800 1.00 26.48 107 A 1 
ATOM 820  C CB    . HIS A 1 107 ? 32.506  34.809  -16.615 1.00 27.63 107 A 1 
ATOM 821  C CG    . HIS A 1 107 ? 33.997  34.736  -16.747 1.00 25.51 107 A 1 
ATOM 822  N ND1   . HIS A 1 107 ? 34.858  34.241  -15.798 1.00 24.17 107 A 1 
ATOM 823  C CD2   . HIS A 1 107 ? 34.778  35.258  -17.744 1.00 23.97 107 A 1 
ATOM 824  C CE1   . HIS A 1 107 ? 36.114  34.452  -16.222 1.00 22.85 107 A 1 
ATOM 825  N NE2   . HIS A 1 107 ? 36.106  35.074  -17.395 1.00 23.06 107 A 1 
ATOM 826  N N     . ALA A 1 108 ? 29.424  32.856  -16.315 1.00 28.40 108 A 1 
ATOM 827  C CA    . ALA A 1 108 ? 28.200  32.752  -15.544 1.00 30.38 108 A 1 
ATOM 828  C C     . ALA A 1 108 ? 28.457  31.947  -14.253 1.00 30.52 108 A 1 
ATOM 829  O O     . ALA A 1 108 ? 29.324  31.082  -14.210 1.00 28.23 108 A 1 
ATOM 830  C CB    . ALA A 1 108 ? 27.105  32.138  -16.415 1.00 28.19 108 A 1 
ATOM 831  N N     . ASP A 1 109 ? 27.687  32.253  -13.225 1.00 38.29 109 A 1 
ATOM 832  C CA    . ASP A 1 109 ? 27.878  31.728  -11.873 1.00 39.02 109 A 1 
ATOM 833  C C     . ASP A 1 109 ? 27.996  30.201  -11.836 1.00 37.90 109 A 1 
ATOM 834  O O     . ASP A 1 109 ? 27.293  29.476  -12.544 1.00 36.00 109 A 1 
ATOM 835  C CB    . ASP A 1 109 ? 26.717  32.175  -10.978 1.00 36.43 109 A 1 
ATOM 836  C CG    . ASP A 1 109 ? 26.743  33.677  -10.683 1.00 31.84 109 A 1 
ATOM 837  O OD1   . ASP A 1 109 ? 27.837  34.183  -10.364 1.00 31.96 109 A 1 
ATOM 838  O OD2   . ASP A 1 109 ? 25.666  34.304  -10.783 1.00 32.44 109 A 1 
ATOM 839  N N     . ALA A 1 110 ? 28.828  29.709  -10.924 1.00 31.59 110 A 1 
ATOM 840  C CA    . ALA A 1 110 ? 29.103  28.282  -10.727 1.00 32.67 110 A 1 
ATOM 841  C C     . ALA A 1 110 ? 27.839  27.394  -10.622 1.00 31.94 110 A 1 
ATOM 842  O O     . ALA A 1 110 ? 27.840  26.247  -11.064 1.00 31.20 110 A 1 
ATOM 843  C CB    . ALA A 1 110 ? 29.929  28.160  -9.442  1.00 31.14 110 A 1 
ATOM 844  N N     . ALA A 1 111 ? 26.745  27.956  -10.090 1.00 35.14 111 A 1 
ATOM 845  C CA    . ALA A 1 111 ? 25.450  27.285  -10.026 1.00 36.64 111 A 1 
ATOM 846  C C     . ALA A 1 111 ? 24.864  26.972  -11.413 1.00 35.93 111 A 1 
ATOM 847  O O     . ALA A 1 111 ? 24.281  25.907  -11.602 1.00 35.15 111 A 1 
ATOM 848  C CB    . ALA A 1 111 ? 24.514  28.181  -9.212  1.00 35.09 111 A 1 
ATOM 849  N N     . ALA A 1 112 ? 25.031  27.860  -12.390 1.00 37.06 112 A 1 
ATOM 850  C CA    . ALA A 1 112 ? 24.551  27.663  -13.753 1.00 37.70 112 A 1 
ATOM 851  C C     . ALA A 1 112 ? 25.337  26.559  -14.480 1.00 37.59 112 A 1 
ATOM 852  O O     . ALA A 1 112 ? 24.745  25.753  -15.199 1.00 37.04 112 A 1 
ATOM 853  C CB    . ALA A 1 112 ? 24.611  28.997  -14.504 1.00 36.54 112 A 1 
ATOM 854  N N     . LEU A 1 113 ? 26.653  26.471  -14.247 1.00 35.00 113 A 1 
ATOM 855  C CA    . LEU A 1 113 ? 27.491  25.389  -14.767 1.00 36.95 113 A 1 
ATOM 856  C C     . LEU A 1 113 ? 27.106  24.036  -14.171 1.00 35.99 113 A 1 
ATOM 857  O O     . LEU A 1 113 ? 27.003  23.060  -14.911 1.00 35.23 113 A 1 
ATOM 858  C CB    . LEU A 1 113 ? 28.971  25.716  -14.514 1.00 34.35 113 A 1 
ATOM 859  C CG    . LEU A 1 113 ? 29.581  26.653  -15.576 1.00 31.43 113 A 1 
ATOM 860  C CD1   . LEU A 1 113 ? 30.881  27.267  -15.058 1.00 30.84 113 A 1 
ATOM 861  C CD2   . LEU A 1 113 ? 29.890  25.906  -16.874 1.00 34.48 113 A 1 
ATOM 862  N N     . CYS A 1 114 ? 26.803  23.959  -12.868 1.00 51.07 114 A 1 
ATOM 863  C CA    . CYS A 1 114 ? 26.296  22.734  -12.247 1.00 52.09 114 A 1 
ATOM 864  C C     . CYS A 1 114 ? 24.951  22.298  -12.844 1.00 51.74 114 A 1 
ATOM 865  O O     . CYS A 1 114 ? 24.787  21.128  -13.169 1.00 53.73 114 A 1 
ATOM 866  C CB    . CYS A 1 114 ? 26.188  22.917  -10.727 1.00 50.29 114 A 1 
ATOM 867  S SG    . CYS A 1 114 ? 27.829  22.738  -9.956  1.00 45.06 114 A 1 
ATOM 868  N N     . ALA A 1 115 ? 24.019  23.236  -13.062 1.00 38.43 115 A 1 
ATOM 869  C CA    . ALA A 1 115 ? 22.737  22.932  -13.685 1.00 40.06 115 A 1 
ATOM 870  C C     . ALA A 1 115 ? 22.888  22.470  -15.147 1.00 38.70 115 A 1 
ATOM 871  O O     . ALA A 1 115 ? 22.226  21.518  -15.571 1.00 37.77 115 A 1 
ATOM 872  C CB    . ALA A 1 115 ? 21.843  24.174  -13.580 1.00 38.71 115 A 1 
ATOM 873  N N     . ALA A 1 116 ? 23.784  23.095  -15.906 1.00 45.68 116 A 1 
ATOM 874  C CA    . ALA A 1 116 ? 24.096  22.676  -17.267 1.00 46.12 116 A 1 
ATOM 875  C C     . ALA A 1 116 ? 24.741  21.290  -17.316 1.00 45.60 116 A 1 
ATOM 876  O O     . ALA A 1 116 ? 24.418  20.490  -18.197 1.00 44.64 116 A 1 
ATOM 877  C CB    . ALA A 1 116 ? 24.995  23.743  -17.915 1.00 43.94 116 A 1 
ATOM 878  N N     . TYR A 1 117 ? 25.614  20.981  -16.359 1.00 41.67 117 A 1 
ATOM 879  C CA    . TYR A 1 117 ? 26.246  19.671  -16.242 1.00 43.45 117 A 1 
ATOM 880  C C     . TYR A 1 117 ? 25.239  18.583  -15.841 1.00 43.68 117 A 1 
ATOM 881  O O     . TYR A 1 117 ? 25.199  17.530  -16.474 1.00 42.83 117 A 1 
ATOM 882  C CB    . TYR A 1 117 ? 27.407  19.754  -15.253 1.00 41.34 117 A 1 
ATOM 883  C CG    . TYR A 1 117 ? 28.224  18.477  -15.214 1.00 37.47 117 A 1 
ATOM 884  C CD1   . TYR A 1 117 ? 28.115  17.593  -14.128 1.00 36.62 117 A 1 
ATOM 885  C CD2   . TYR A 1 117 ? 29.073  18.161  -16.290 1.00 38.56 117 A 1 
ATOM 886  C CE1   . TYR A 1 117 ? 28.880  16.425  -14.101 1.00 34.50 117 A 1 
ATOM 887  C CE2   . TYR A 1 117 ? 29.842  16.992  -16.269 1.00 35.60 117 A 1 
ATOM 888  C CZ    . TYR A 1 117 ? 29.757  16.122  -15.163 1.00 35.54 117 A 1 
ATOM 889  O OH    . TYR A 1 117 ? 30.533  14.994  -15.128 1.00 34.19 117 A 1 
ATOM 890  N N     . GLU A 1 118 ? 24.362  18.835  -14.865 1.00 47.95 118 A 1 
ATOM 891  C CA    . GLU A 1 118 ? 23.266  17.918  -14.518 1.00 49.12 118 A 1 
ATOM 892  C C     . GLU A 1 118 ? 22.346  17.672  -15.720 1.00 47.42 118 A 1 
ATOM 893  O O     . GLU A 1 118 ? 21.995  16.528  -16.011 1.00 45.90 118 A 1 
ATOM 894  C CB    . GLU A 1 118 ? 22.448  18.464  -13.343 1.00 47.14 118 A 1 
ATOM 895  C CG    . GLU A 1 118 ? 23.139  18.223  -12.002 1.00 43.33 118 A 1 
ATOM 896  C CD    . GLU A 1 118 ? 22.306  18.654  -10.783 1.00 40.74 118 A 1 
ATOM 897  O OE1   . GLU A 1 118 ? 22.646  18.191  -9.674  1.00 37.86 118 A 1 
ATOM 898  O OE2   . GLU A 1 118 ? 21.335  19.422  -10.960 1.00 37.49 118 A 1 
ATOM 899  N N     . ALA A 1 119 ? 22.010  18.730  -16.471 1.00 48.56 119 A 1 
ATOM 900  C CA    . ALA A 1 119 ? 21.242  18.609  -17.707 1.00 48.01 119 A 1 
ATOM 901  C C     . ALA A 1 119 ? 21.975  17.760  -18.757 1.00 46.79 119 A 1 
ATOM 902  O O     . ALA A 1 119 ? 21.348  16.899  -19.373 1.00 45.53 119 A 1 
ATOM 903  C CB    . ALA A 1 119 ? 20.903  20.001  -18.225 1.00 45.81 119 A 1 
ATOM 904  N N     . GLN A 1 120 ? 23.295  17.926  -18.932 1.00 44.81 120 A 1 
ATOM 905  C CA    . GLN A 1 120 ? 24.088  17.121  -19.862 1.00 45.52 120 A 1 
ATOM 906  C C     . GLN A 1 120 ? 24.184  15.649  -19.437 1.00 44.28 120 A 1 
ATOM 907  O O     . GLN A 1 120 ? 24.013  14.780  -20.292 1.00 44.01 120 A 1 
ATOM 908  C CB    . GLN A 1 120 ? 25.494  17.705  -20.027 1.00 44.67 120 A 1 
ATOM 909  C CG    . GLN A 1 120 ? 25.528  18.845  -21.047 1.00 41.55 120 A 1 
ATOM 910  C CD    . GLN A 1 120 ? 26.944  19.401  -21.247 1.00 38.43 120 A 1 
ATOM 911  O OE1   . GLN A 1 120 ? 27.878  19.077  -20.543 1.00 38.00 120 A 1 
ATOM 912  N NE2   . GLN A 1 120 ? 27.144  20.243  -22.230 1.00 36.72 120 A 1 
ATOM 913  N N     . VAL A 1 121 ? 24.404  15.358  -18.159 1.00 53.60 121 A 1 
ATOM 914  C CA    . VAL A 1 121 ? 24.440  13.968  -17.658 1.00 53.33 121 A 1 
ATOM 915  C C     . VAL A 1 121 ? 23.066  13.309  -17.818 1.00 51.12 121 A 1 
ATOM 916  O O     . VAL A 1 121 ? 22.969  12.154  -18.248 1.00 49.17 121 A 1 
ATOM 917  C CB    . VAL A 1 121 ? 24.938  13.921  -16.202 1.00 51.73 121 A 1 
ATOM 918  C CG1   . VAL A 1 121 ? 24.863  12.500  -15.618 1.00 49.02 121 A 1 
ATOM 919  C CG2   . VAL A 1 121 ? 26.404  14.356  -16.104 1.00 52.66 121 A 1 
ATOM 920  N N     . HIS A 1 122 ? 21.972  14.051  -17.572 1.00 44.94 122 A 1 
ATOM 921  C CA    . HIS A 1 122 ? 20.619  13.585  -17.871 1.00 45.58 122 A 1 
ATOM 922  C C     . HIS A 1 122 ? 20.398  13.364  -19.367 1.00 42.64 122 A 1 
ATOM 923  O O     . HIS A 1 122 ? 19.850  12.331  -19.751 1.00 41.16 122 A 1 
ATOM 924  C CB    . HIS A 1 122 ? 19.578  14.550  -17.287 1.00 44.05 122 A 1 
ATOM 925  C CG    . HIS A 1 122 ? 19.129  14.145  -15.914 1.00 41.33 122 A 1 
ATOM 926  N ND1   . HIS A 1 122 ? 18.354  13.038  -15.625 1.00 39.48 122 A 1 
ATOM 927  C CD2   . HIS A 1 122 ? 19.390  14.752  -14.718 1.00 38.87 122 A 1 
ATOM 928  C CE1   . HIS A 1 122 ? 18.168  12.991  -14.297 1.00 37.08 122 A 1 
ATOM 929  N NE2   . HIS A 1 122 ? 18.780  14.012  -13.708 1.00 36.75 122 A 1 
ATOM 930  N N     . TYR A 1 123 ? 20.842  14.281  -20.232 1.00 42.99 123 A 1 
ATOM 931  C CA    . TYR A 1 123 ? 20.658  14.192  -21.681 1.00 42.02 123 A 1 
ATOM 932  C C     . TYR A 1 123 ? 21.486  13.058  -22.300 1.00 40.81 123 A 1 
ATOM 933  O O     . TYR A 1 123 ? 20.961  12.293  -23.124 1.00 39.29 123 A 1 
ATOM 934  C CB    . TYR A 1 123 ? 20.986  15.555  -22.312 1.00 39.36 123 A 1 
ATOM 935  C CG    . TYR A 1 123 ? 20.323  15.772  -23.657 1.00 36.63 123 A 1 
ATOM 936  C CD1   . TYR A 1 123 ? 21.012  15.514  -24.856 1.00 34.66 123 A 1 
ATOM 937  C CD2   . TYR A 1 123 ? 18.998  16.256  -23.710 1.00 34.96 123 A 1 
ATOM 938  C CE1   . TYR A 1 123 ? 20.387  15.735  -26.086 1.00 29.68 123 A 1 
ATOM 939  C CE2   . TYR A 1 123 ? 18.373  16.475  -24.934 1.00 30.26 123 A 1 
ATOM 940  C CZ    . TYR A 1 123 ? 19.060  16.223  -26.132 1.00 30.41 123 A 1 
ATOM 941  O OH    . TYR A 1 123 ? 18.449  16.435  -27.345 1.00 29.19 123 A 1 
ATOM 942  N N     . ALA A 1 124 ? 22.729  12.868  -21.870 1.00 46.43 124 A 1 
ATOM 943  C CA    . ALA A 1 124 ? 23.587  11.768  -22.309 1.00 45.76 124 A 1 
ATOM 944  C C     . ALA A 1 124 ? 23.002  10.396  -21.923 1.00 44.36 124 A 1 
ATOM 945  O O     . ALA A 1 124 ? 22.972  9.475   -22.739 1.00 42.91 124 A 1 
ATOM 946  C CB    . ALA A 1 124 ? 24.991  11.971  -21.722 1.00 43.54 124 A 1 
ATOM 947  N N     . ASN A 1 125 ? 22.445  10.300  -20.725 1.00 42.77 125 A 1 
ATOM 948  C CA    . ASN A 1 125 ? 21.726  9.099   -20.299 1.00 41.76 125 A 1 
ATOM 949  C C     . ASN A 1 125 ? 20.437  8.864   -21.106 1.00 39.57 125 A 1 
ATOM 950  O O     . ASN A 1 125 ? 20.108  7.715   -21.400 1.00 38.27 125 A 1 
ATOM 951  C CB    . ASN A 1 125 ? 21.427  9.198   -18.798 1.00 41.09 125 A 1 
ATOM 952  C CG    . ASN A 1 125 ? 22.532  8.596   -17.937 1.00 37.63 125 A 1 
ATOM 953  O OD1   . ASN A 1 125 ? 23.092  7.561   -18.245 1.00 38.01 125 A 1 
ATOM 954  N ND2   . ASN A 1 125 ? 22.814  9.189   -16.809 1.00 37.92 125 A 1 
ATOM 955  N N     . LEU A 1 126 ? 19.708  9.909   -21.468 1.00 38.16 126 A 1 
ATOM 956  C CA    . LEU A 1 126 ? 18.508  9.783   -22.300 1.00 39.11 126 A 1 
ATOM 957  C C     . LEU A 1 126 ? 18.861  9.301   -23.718 1.00 38.01 126 A 1 
ATOM 958  O O     . LEU A 1 126 ? 18.182  8.417   -24.245 1.00 36.04 126 A 1 
ATOM 959  C CB    . LEU A 1 126 ? 17.736  11.118  -22.356 1.00 36.68 126 A 1 
ATOM 960  C CG    . LEU A 1 126 ? 16.290  10.982  -21.828 1.00 33.33 126 A 1 
ATOM 961  C CD1   . LEU A 1 126 ? 16.116  11.732  -20.516 1.00 30.23 126 A 1 
ATOM 962  C CD2   . LEU A 1 126 ? 15.276  11.524  -22.833 1.00 32.53 126 A 1 
ATOM 963  N N     . LEU A 1 127 ? 19.923  9.840   -24.327 1.00 37.65 127 A 1 
ATOM 964  C CA    . LEU A 1 127 ? 20.364  9.472   -25.676 1.00 38.41 127 A 1 
ATOM 965  C C     . LEU A 1 127 ? 20.815  8.013   -25.759 1.00 37.84 127 A 1 
ATOM 966  O O     . LEU A 1 127 ? 20.426  7.307   -26.696 1.00 36.35 127 A 1 
ATOM 967  C CB    . LEU A 1 127 ? 21.489  10.419  -26.126 1.00 36.13 127 A 1 
ATOM 968  C CG    . LEU A 1 127 ? 20.987  11.780  -26.648 1.00 32.32 127 A 1 
ATOM 969  C CD1   . LEU A 1 127 ? 22.167  12.733  -26.800 1.00 30.44 127 A 1 
ATOM 970  C CD2   . LEU A 1 127 ? 20.301  11.643  -28.004 1.00 35.07 127 A 1 
ATOM 971  N N     . THR A 1 128 ? 21.566  7.528   -24.771 1.00 37.65 128 A 1 
ATOM 972  C CA    . THR A 1 128 ? 22.021  6.121   -24.756 1.00 37.87 128 A 1 
ATOM 973  C C     . THR A 1 128 ? 20.855  5.137   -24.624 1.00 36.23 128 A 1 
ATOM 974  O O     . THR A 1 128 ? 20.837  4.120   -25.319 1.00 33.72 128 A 1 
ATOM 975  C CB    . THR A 1 128 ? 23.065  5.857   -23.667 1.00 35.65 128 A 1 
ATOM 976  O OG1   . THR A 1 128 ? 22.773  6.573   -22.488 1.00 33.20 128 A 1 
ATOM 977  C CG2   . THR A 1 128 ? 24.460  6.268   -24.108 1.00 33.55 128 A 1 
ATOM 978  N N     . VAL A 1 129 ? 19.849  5.454   -23.815 1.00 34.21 129 A 1 
ATOM 979  C CA    . VAL A 1 129 ? 18.648  4.603   -23.686 1.00 36.04 129 A 1 
ATOM 980  C C     . VAL A 1 129 ? 17.766  4.659   -24.948 1.00 33.87 129 A 1 
ATOM 981  O O     . VAL A 1 129 ? 17.247  3.624   -25.374 1.00 31.30 129 A 1 
ATOM 982  C CB    . VAL A 1 129 ? 17.849  4.971   -22.423 1.00 33.42 129 A 1 
ATOM 983  C CG1   . VAL A 1 129 ? 16.546  4.157   -22.301 1.00 31.12 129 A 1 
ATOM 984  C CG2   . VAL A 1 129 ? 18.658  4.691   -21.156 1.00 32.82 129 A 1 
ATOM 985  N N     . MET A 1 130 ? 17.597  5.836   -25.558 1.00 41.44 130 A 1 
ATOM 986  C CA    . MET A 1 130 ? 16.803  6.002   -26.781 1.00 41.25 130 A 1 
ATOM 987  C C     . MET A 1 130 ? 17.404  5.262   -27.980 1.00 40.30 130 A 1 
ATOM 988  O O     . MET A 1 130 ? 16.668  4.648   -28.753 1.00 38.45 130 A 1 
ATOM 989  C CB    . MET A 1 130 ? 16.653  7.494   -27.111 1.00 38.71 130 A 1 
ATOM 990  C CG    . MET A 1 130 ? 15.579  8.195   -26.281 1.00 34.11 130 A 1 
ATOM 991  S SD    . MET A 1 130 ? 13.879  7.948   -26.882 1.00 30.97 130 A 1 
ATOM 992  C CE    . MET A 1 130 ? 13.203  9.591   -26.575 1.00 27.97 130 A 1 
ATOM 993  N N     . HIS A 1 131 ? 18.732  5.271   -28.136 1.00 32.87 131 A 1 
ATOM 994  C CA    . HIS A 1 131 ? 19.378  4.673   -29.301 1.00 33.96 131 A 1 
ATOM 995  C C     . HIS A 1 131 ? 19.207  3.151   -29.417 1.00 32.00 131 A 1 
ATOM 996  O O     . HIS A 1 131 ? 19.125  2.645   -30.537 1.00 30.28 131 A 1 
ATOM 997  C CB    . HIS A 1 131 ? 20.859  5.066   -29.357 1.00 32.96 131 A 1 
ATOM 998  C CG    . HIS A 1 131 ? 21.102  6.302   -30.176 1.00 29.89 131 A 1 
ATOM 999  N ND1   . HIS A 1 131 ? 20.943  6.397   -31.539 1.00 28.49 131 A 1 
ATOM 1000 C CD2   . HIS A 1 131 ? 21.506  7.527   -29.745 1.00 28.65 131 A 1 
ATOM 1001 C CE1   . HIS A 1 131 ? 21.243  7.650   -31.909 1.00 28.84 131 A 1 
ATOM 1002 N NE2   . HIS A 1 131 ? 21.592  8.373   -30.856 1.00 28.49 131 A 1 
ATOM 1003 N N     . GLN A 1 132 ? 19.151  2.415   -28.312 1.00 29.96 132 A 1 
ATOM 1004 C CA    . GLN A 1 132 ? 19.092  0.948   -28.404 1.00 30.55 132 A 1 
ATOM 1005 C C     . GLN A 1 132 ? 17.721  0.393   -28.832 1.00 29.84 132 A 1 
ATOM 1006 O O     . GLN A 1 132 ? 17.666  -0.713  -29.369 1.00 28.69 132 A 1 
ATOM 1007 C CB    . GLN A 1 132 ? 19.511  0.311   -27.079 1.00 30.69 132 A 1 
ATOM 1008 C CG    . GLN A 1 132 ? 21.033  0.264   -26.907 1.00 29.23 132 A 1 
ATOM 1009 C CD    . GLN A 1 132 ? 21.445  -0.595  -25.711 1.00 26.54 132 A 1 
ATOM 1010 O OE1   . GLN A 1 132 ? 20.643  -1.067  -24.909 1.00 25.64 132 A 1 
ATOM 1011 N NE2   . GLN A 1 132 ? 22.724  -0.857  -25.549 1.00 23.45 132 A 1 
ATOM 1012 N N     . ARG A 1 133 ? 16.618  1.098   -28.535 1.00 33.33 133 A 1 
ATOM 1013 C CA    . ARG A 1 133 ? 15.279  0.464   -28.630 1.00 34.33 133 A 1 
ATOM 1014 C C     . ARG A 1 133 ? 14.516  0.701   -29.926 1.00 32.62 133 A 1 
ATOM 1015 O O     . ARG A 1 133 ? 13.537  -0.016  -30.135 1.00 30.95 133 A 1 
ATOM 1016 C CB    . ARG A 1 133 ? 14.408  0.852   -27.430 1.00 33.79 133 A 1 
ATOM 1017 C CG    . ARG A 1 133 ? 14.633  -0.095  -26.250 1.00 31.73 133 A 1 
ATOM 1018 C CD    . ARG A 1 133 ? 13.511  0.106   -25.228 1.00 30.88 133 A 1 
ATOM 1019 N NE    . ARG A 1 133 ? 13.657  -0.812  -24.087 1.00 27.15 133 A 1 
ATOM 1020 C CZ    . ARG A 1 133 ? 12.810  -0.926  -23.078 1.00 24.95 133 A 1 
ATOM 1021 N NH1   . ARG A 1 133 ? 11.714  -0.208  -23.016 1.00 22.94 133 A 1 
ATOM 1022 N NH2   . ARG A 1 133 ? 13.054  -1.758  -22.119 1.00 20.30 133 A 1 
ATOM 1023 N N     . MET A 1 134 ? 14.891  1.665   -30.745 1.00 29.88 134 A 1 
ATOM 1024 C CA    . MET A 1 134 ? 14.156  1.918   -31.984 1.00 30.70 134 A 1 
ATOM 1025 C C     . MET A 1 134 ? 14.748  1.068   -33.116 1.00 29.57 134 A 1 
ATOM 1026 O O     . MET A 1 134 ? 15.697  1.515   -33.763 1.00 27.96 134 A 1 
ATOM 1027 C CB    . MET A 1 134 ? 14.161  3.417   -32.322 1.00 30.93 134 A 1 
ATOM 1028 C CG    . MET A 1 134 ? 13.295  4.244   -31.360 1.00 27.99 134 A 1 
ATOM 1029 S SD    . MET A 1 134 ? 11.498  4.061   -31.550 1.00 25.00 134 A 1 
ATOM 1030 C CE    . MET A 1 134 ? 11.223  5.191   -32.938 1.00 23.76 134 A 1 
ATOM 1031 N N     . PRO A 1 135 ? 14.226  -0.150  -33.387 1.00 32.22 135 A 1 
ATOM 1032 C CA    . PRO A 1 135 ? 14.526  -0.795  -34.644 1.00 33.15 135 A 1 
ATOM 1033 C C     . PRO A 1 135 ? 13.957  0.118   -35.737 1.00 33.16 135 A 1 
ATOM 1034 O O     . PRO A 1 135 ? 12.749  0.380   -35.763 1.00 32.08 135 A 1 
ATOM 1035 C CB    . PRO A 1 135 ? 13.849  -2.170  -34.585 1.00 32.13 135 A 1 
ATOM 1036 C CG    . PRO A 1 135 ? 12.672  -1.946  -33.640 1.00 31.11 135 A 1 
ATOM 1037 C CD    . PRO A 1 135 ? 13.171  -0.851  -32.682 1.00 33.94 135 A 1 
ATOM 1038 N N     . VAL A 1 136 ? 14.828  0.641   -36.602 1.00 30.16 136 A 1 
ATOM 1039 C CA    . VAL A 1 136 ? 14.424  1.433   -37.760 1.00 32.36 136 A 1 
ATOM 1040 C C     . VAL A 1 136 ? 13.698  0.487   -38.725 1.00 31.96 136 A 1 
ATOM 1041 O O     . VAL A 1 136 ? 14.309  -0.091  -39.621 1.00 30.29 136 A 1 
ATOM 1042 C CB    . VAL A 1 136 ? 15.622  2.145   -38.425 1.00 30.72 136 A 1 
ATOM 1043 C CG1   . VAL A 1 136 ? 15.160  3.029   -39.589 1.00 27.87 136 A 1 
ATOM 1044 C CG2   . VAL A 1 136 ? 16.354  3.041   -37.415 1.00 32.29 136 A 1 
ATOM 1045 N N     . VAL A 1 137 ? 12.397  0.280   -38.494 1.00 29.84 137 A 1 
ATOM 1046 C CA    . VAL A 1 137 ? 11.552  -0.416  -39.455 1.00 33.92 137 A 1 
ATOM 1047 C C     . VAL A 1 137 ? 11.497  0.487   -40.679 1.00 32.59 137 A 1 
ATOM 1048 O O     . VAL A 1 137 ? 10.889  1.562   -40.648 1.00 31.75 137 A 1 
ATOM 1049 C CB    . VAL A 1 137 ? 10.148  -0.738  -38.905 1.00 32.33 137 A 1 
ATOM 1050 C CG1   . VAL A 1 137 ? 9.365   -1.574  -39.921 1.00 29.69 137 A 1 
ATOM 1051 C CG2   . VAL A 1 137 ? 10.227  -1.535  -37.598 1.00 32.73 137 A 1 
ATOM 1052 N N     . SER A 1 138 ? 12.185  0.080   -41.755 1.00 38.19 138 A 1 
ATOM 1053 C CA    . SER A 1 138 ? 12.211  0.778   -43.038 1.00 41.56 138 A 1 
ATOM 1054 C C     . SER A 1 138 ? 10.819  0.716   -43.672 1.00 41.25 138 A 1 
ATOM 1055 O O     . SER A 1 138 ? 10.520  -0.187  -44.451 1.00 39.78 138 A 1 
ATOM 1056 C CB    . SER A 1 138 ? 13.273  0.162   -43.950 1.00 38.45 138 A 1 
ATOM 1057 O OG    . SER A 1 138 ? 13.019  -1.219  -44.149 1.00 35.60 138 A 1 
ATOM 1058 N N     . HIS A 1 139 ? 9.957   1.657   -43.313 1.00 30.98 139 A 1 
ATOM 1059 C CA    . HIS A 1 139 ? 8.683   1.802   -44.000 1.00 35.96 139 A 1 
ATOM 1060 C C     . HIS A 1 139 ? 8.954   2.121   -45.475 1.00 34.11 139 A 1 
ATOM 1061 O O     . HIS A 1 139 ? 9.768   3.008   -45.760 1.00 32.95 139 A 1 
ATOM 1062 C CB    . HIS A 1 139 ? 7.809   2.859   -43.330 1.00 33.67 139 A 1 
ATOM 1063 C CG    . HIS A 1 139 ? 7.004   2.283   -42.195 1.00 31.63 139 A 1 
ATOM 1064 N ND1   . HIS A 1 139 ? 5.878   1.495   -42.317 1.00 31.11 139 A 1 
ATOM 1065 C CD2   . HIS A 1 139 ? 7.242   2.416   -40.852 1.00 31.09 139 A 1 
ATOM 1066 C CE1   . HIS A 1 139 ? 5.468   1.165   -41.083 1.00 29.21 139 A 1 
ATOM 1067 N NE2   . HIS A 1 139 ? 6.270   1.694   -40.159 1.00 29.76 139 A 1 
ATOM 1068 N N     . PRO A 1 140 ? 8.335   1.411   -46.432 1.00 36.78 140 A 1 
ATOM 1069 C CA    . PRO A 1 140 ? 8.537   1.658   -47.846 1.00 40.81 140 A 1 
ATOM 1070 C C     . PRO A 1 140 ? 8.086   3.084   -48.177 1.00 40.78 140 A 1 
ATOM 1071 O O     . PRO A 1 140 ? 7.063   3.563   -47.676 1.00 39.91 140 A 1 
ATOM 1072 C CB    . PRO A 1 140 ? 7.729   0.588   -48.584 1.00 37.55 140 A 1 
ATOM 1073 C CG    . PRO A 1 140 ? 6.623   0.217   -47.590 1.00 37.15 140 A 1 
ATOM 1074 C CD    . PRO A 1 140 ? 7.327   0.378   -46.229 1.00 42.08 140 A 1 
ATOM 1075 N N     . ALA A 1 141 ? 8.861   3.760   -49.028 1.00 39.03 141 A 1 
ATOM 1076 C CA    . ALA A 1 141 ? 8.601   5.120   -49.476 1.00 40.66 141 A 1 
ATOM 1077 C C     . ALA A 1 141 ? 7.348   5.160   -50.370 1.00 39.31 141 A 1 
ATOM 1078 O O     . ALA A 1 141 ? 7.438   5.137   -51.594 1.00 38.30 141 A 1 
ATOM 1079 C CB    . ALA A 1 141 ? 9.852   5.655   -50.182 1.00 37.52 141 A 1 
ATOM 1080 N N     . VAL A 1 142 ? 6.169   5.197   -49.778 1.00 33.92 142 A 1 
ATOM 1081 C CA    . VAL A 1 142 ? 4.926   5.435   -50.513 1.00 39.84 142 A 1 
ATOM 1082 C C     . VAL A 1 142 ? 4.988   6.860   -51.047 1.00 37.87 142 A 1 
ATOM 1083 O O     . VAL A 1 142 ? 5.041   7.822   -50.278 1.00 37.93 142 A 1 
ATOM 1084 C CB    . VAL A 1 142 ? 3.669   5.187   -49.659 1.00 37.94 142 A 1 
ATOM 1085 C CG1   . VAL A 1 142 ? 2.401   5.385   -50.499 1.00 35.36 142 A 1 
ATOM 1086 C CG2   . VAL A 1 142 ? 3.647   3.756   -49.104 1.00 40.30 142 A 1 
ATOM 1087 N N     . ALA A 1 143 ? 5.033   6.979   -52.372 1.00 41.48 143 A 1 
ATOM 1088 C CA    . ALA A 1 143 ? 5.111   8.247   -53.072 1.00 45.24 143 A 1 
ATOM 1089 C C     . ALA A 1 143 ? 3.810   9.040   -52.875 1.00 43.91 143 A 1 
ATOM 1090 O O     . ALA A 1 143 ? 2.836   8.851   -53.601 1.00 43.75 143 A 1 
ATOM 1091 C CB    . ALA A 1 143 ? 5.416   7.972   -54.554 1.00 42.42 143 A 1 
ATOM 1092 N N     . ILE A 1 144 ? 3.789   9.917   -51.889 1.00 40.44 144 A 1 
ATOM 1093 C CA    . ILE A 1 144 ? 2.669   10.836  -51.682 1.00 44.39 144 A 1 
ATOM 1094 C C     . ILE A 1 144 ? 2.658   11.815  -52.861 1.00 43.69 144 A 1 
ATOM 1095 O O     . ILE A 1 144 ? 3.668   12.477  -53.095 1.00 42.20 144 A 1 
ATOM 1096 C CB    . ILE A 1 144 ? 2.761   11.554  -50.320 1.00 41.55 144 A 1 
ATOM 1097 C CG1   . ILE A 1 144 ? 2.799   10.519  -49.167 1.00 39.21 144 A 1 
ATOM 1098 C CG2   . ILE A 1 144 ? 1.567   12.510  -50.136 1.00 41.65 144 A 1 
ATOM 1099 C CD1   . ILE A 1 144 ? 3.005   11.125  -47.778 1.00 39.58 144 A 1 
ATOM 1100 N N     . PRO A 1 145 ? 1.561   11.899  -53.647 1.00 36.99 145 A 1 
ATOM 1101 C CA    . PRO A 1 145 ? 1.515   12.759  -54.815 1.00 41.17 145 A 1 
ATOM 1102 C C     . PRO A 1 145 ? 1.605   14.236  -54.403 1.00 41.32 145 A 1 
ATOM 1103 O O     . PRO A 1 145 ? 1.142   14.599  -53.312 1.00 40.29 145 A 1 
ATOM 1104 C CB    . PRO A 1 145 ? 0.203   12.424  -55.527 1.00 38.08 145 A 1 
ATOM 1105 C CG    . PRO A 1 145 ? -0.696  11.924  -54.399 1.00 37.72 145 A 1 
ATOM 1106 C CD    . PRO A 1 145 ? 0.293   11.213  -53.467 1.00 42.62 145 A 1 
ATOM 1107 N N     . PRO A 1 146 ? 2.177   15.112  -55.264 1.00 39.66 146 A 1 
ATOM 1108 C CA    . PRO A 1 146 ? 2.389   16.516  -54.937 1.00 42.90 146 A 1 
ATOM 1109 C C     . PRO A 1 146 ? 1.042   17.252  -54.884 1.00 43.01 146 A 1 
ATOM 1110 O O     . PRO A 1 146 ? 0.486   17.633  -55.914 1.00 42.01 146 A 1 
ATOM 1111 C CB    . PRO A 1 146 ? 3.327   17.047  -56.029 1.00 39.70 146 A 1 
ATOM 1112 C CG    . PRO A 1 146 ? 2.995   16.177  -57.242 1.00 39.20 146 A 1 
ATOM 1113 C CD    . PRO A 1 146 ? 2.664   14.819  -56.602 1.00 44.47 146 A 1 
ATOM 1114 N N     . VAL A 1 147 ? 0.499   17.419  -53.689 1.00 35.25 147 A 1 
ATOM 1115 C CA    . VAL A 1 147 ? -0.750  18.166  -53.504 1.00 39.84 147 A 1 
ATOM 1116 C C     . VAL A 1 147 ? -0.503  19.631  -53.869 1.00 38.68 147 A 1 
ATOM 1117 O O     . VAL A 1 147 ? 0.456   20.248  -53.406 1.00 37.84 147 A 1 
ATOM 1118 C CB    . VAL A 1 147 ? -1.327  18.010  -52.092 1.00 36.63 147 A 1 
ATOM 1119 C CG1   . VAL A 1 147 ? -2.695  18.695  -51.990 1.00 35.04 147 A 1 
ATOM 1120 C CG2   . VAL A 1 147 ? -1.531  16.534  -51.727 1.00 40.51 147 A 1 
ATOM 1121 N N     . SER A 1 148 ? -1.349  20.171  -54.754 1.00 41.22 148 A 1 
ATOM 1122 C CA    . SER A 1 148 ? -1.158  21.476  -55.373 1.00 43.41 148 A 1 
ATOM 1123 C C     . SER A 1 148 ? -1.311  22.635  -54.387 1.00 42.69 148 A 1 
ATOM 1124 O O     . SER A 1 148 ? -2.184  22.654  -53.529 1.00 41.91 148 A 1 
ATOM 1125 C CB    . SER A 1 148 ? -2.115  21.638  -56.556 1.00 40.23 148 A 1 
ATOM 1126 O OG    . SER A 1 148 ? -3.451  21.368  -56.164 1.00 36.32 148 A 1 
ATOM 1127 N N     . LEU A 1 149 ? -0.475  23.661  -54.601 1.00 37.74 149 A 1 
ATOM 1128 C CA    . LEU A 1 149 ? -0.291  24.896  -53.835 1.00 41.48 149 A 1 
ATOM 1129 C C     . LEU A 1 149 ? -1.433  25.915  -54.023 1.00 40.37 149 A 1 
ATOM 1130 O O     . LEU A 1 149 ? -1.152  27.088  -54.286 1.00 38.71 149 A 1 
ATOM 1131 C CB    . LEU A 1 149 ? 1.074   25.482  -54.249 1.00 36.79 149 A 1 
ATOM 1132 C CG    . LEU A 1 149 ? 2.197   25.258  -53.230 1.00 33.94 149 A 1 
ATOM 1133 C CD1   . LEU A 1 149 ? 3.546   25.412  -53.927 1.00 35.23 149 A 1 
ATOM 1134 C CD2   . LEU A 1 149 ? 2.120   26.274  -52.091 1.00 38.23 149 A 1 
ATOM 1135 N N     . PHE A 1 150 ? -2.705  25.535  -53.983 1.00 41.07 150 A 1 
ATOM 1136 C CA    . PHE A 1 150 ? -3.791  26.493  -54.226 1.00 44.48 150 A 1 
ATOM 1137 C C     . PHE A 1 150 ? -3.759  27.638  -53.207 1.00 43.67 150 A 1 
ATOM 1138 O O     . PHE A 1 150 ? -3.991  27.438  -52.014 1.00 42.11 150 A 1 
ATOM 1139 C CB    . PHE A 1 150 ? -5.149  25.792  -54.314 1.00 38.81 150 A 1 
ATOM 1140 C CG    . PHE A 1 150 ? -5.585  25.507  -55.741 1.00 38.18 150 A 1 
ATOM 1141 C CD1   . PHE A 1 150 ? -6.248  26.499  -56.483 1.00 39.25 150 A 1 
ATOM 1142 C CD2   . PHE A 1 150 ? -5.280  24.268  -56.342 1.00 39.61 150 A 1 
ATOM 1143 C CE1   . PHE A 1 150 ? -6.621  26.243  -57.817 1.00 35.21 150 A 1 
ATOM 1144 C CE2   . PHE A 1 150 ? -5.647  24.018  -57.673 1.00 35.82 150 A 1 
ATOM 1145 C CZ    . PHE A 1 150 ? -6.324  25.005  -58.426 1.00 35.48 150 A 1 
ATOM 1146 N N     . ALA A 1 151 ? -3.432  28.834  -53.690 1.00 39.60 151 A 1 
ATOM 1147 C CA    . ALA A 1 151 ? -2.962  29.991  -52.916 1.00 43.37 151 A 1 
ATOM 1148 C C     . ALA A 1 151 ? -4.028  31.070  -52.641 1.00 42.06 151 A 1 
ATOM 1149 O O     . ALA A 1 151 ? -3.656  32.180  -52.267 1.00 40.43 151 A 1 
ATOM 1150 C CB    . ALA A 1 151 ? -1.764  30.571  -53.686 1.00 39.89 151 A 1 
ATOM 1151 N N     . GLU A 1 152 ? -5.314  30.793  -52.887 1.00 35.84 152 A 1 
ATOM 1152 C CA    . GLU A 1 152 ? -6.225  31.876  -53.284 1.00 40.60 152 A 1 
ATOM 1153 C C     . GLU A 1 152 ? -6.466  33.016  -52.275 1.00 39.37 152 A 1 
ATOM 1154 O O     . GLU A 1 152 ? -6.149  34.157  -52.583 1.00 38.37 152 A 1 
ATOM 1155 C CB    . GLU A 1 152 ? -7.591  31.308  -53.718 1.00 37.70 152 A 1 
ATOM 1156 C CG    . GLU A 1 152 ? -7.588  30.669  -55.121 1.00 34.87 152 A 1 
ATOM 1157 C CD    . GLU A 1 152 ? -8.998  30.264  -55.581 1.00 34.73 152 A 1 
ATOM 1158 O OE1   . GLU A 1 152 ? -9.246  30.320  -56.811 1.00 34.11 152 A 1 
ATOM 1159 O OE2   . GLU A 1 152 ? -9.809  29.851  -54.705 1.00 34.38 152 A 1 
ATOM 1160 N N     . ALA A 1 153 ? -7.201  32.784  -51.200 1.00 38.93 153 A 1 
ATOM 1161 C CA    . ALA A 1 153 ? -8.314  33.703  -50.940 1.00 42.51 153 A 1 
ATOM 1162 C C     . ALA A 1 153 ? -7.939  35.087  -50.358 1.00 41.05 153 A 1 
ATOM 1163 O O     . ALA A 1 153 ? -7.122  35.220  -49.456 1.00 40.11 153 A 1 
ATOM 1164 C CB    . ALA A 1 153 ? -9.382  32.988  -50.114 1.00 39.54 153 A 1 
ATOM 1165 N N     . GLU A 1 154 ? -8.664  36.119  -50.863 1.00 37.52 154 A 1 
ATOM 1166 C CA    . GLU A 1 154 ? -8.338  37.558  -50.811 1.00 42.72 154 A 1 
ATOM 1167 C C     . GLU A 1 154 ? -8.643  38.332  -49.507 1.00 41.78 154 A 1 
ATOM 1168 O O     . GLU A 1 154 ? -8.196  39.471  -49.395 1.00 40.59 154 A 1 
ATOM 1169 C CB    . GLU A 1 154 ? -9.175  38.263  -51.891 1.00 39.93 154 A 1 
ATOM 1170 C CG    . GLU A 1 154 ? -8.930  37.857  -53.346 1.00 36.44 154 A 1 
ATOM 1171 C CD    . GLU A 1 154 ? -9.827  38.678  -54.306 1.00 35.29 154 A 1 
ATOM 1172 O OE1   . GLU A 1 154 ? -9.289  39.234  -55.282 1.00 34.17 154 A 1 
ATOM 1173 O OE2   . GLU A 1 154 ? -11.050 38.767  -54.020 1.00 35.50 154 A 1 
ATOM 1174 N N     . ALA A 1 155 ? -9.507  37.875  -48.637 1.00 36.53 155 A 1 
ATOM 1175 C CA    . ALA A 1 155 ? -10.546 38.720  -48.029 1.00 40.36 155 A 1 
ATOM 1176 C C     . ALA A 1 155 ? -10.041 39.981  -47.278 1.00 38.85 155 A 1 
ATOM 1177 O O     . ALA A 1 155 ? -9.181  39.921  -46.410 1.00 37.87 155 A 1 
ATOM 1178 C CB    . ALA A 1 155 ? -11.462 37.854  -47.171 1.00 38.24 155 A 1 
ATOM 1179 N N     . THR A 1 156 ? -10.688 41.142  -47.616 1.00 38.64 156 A 1 
ATOM 1180 C CA    . THR A 1 156 ? -10.144 42.522  -47.538 1.00 42.97 156 A 1 
ATOM 1181 C C     . THR A 1 156 ? -10.460 43.352  -46.288 1.00 41.11 156 A 1 
ATOM 1182 O O     . THR A 1 156 ? -10.149 44.543  -46.275 1.00 39.03 156 A 1 
ATOM 1183 C CB    . THR A 1 156 ? -10.712 43.310  -48.731 1.00 38.69 156 A 1 
ATOM 1184 O OG1   . THR A 1 156 ? -12.102 43.086  -48.846 1.00 35.63 156 A 1 
ATOM 1185 C CG2   . THR A 1 156 ? -10.081 42.910  -50.069 1.00 38.33 156 A 1 
ATOM 1186 N N     . ALA A 1 157 ? -11.177 42.820  -45.310 1.00 38.19 157 A 1 
ATOM 1187 C CA    . ALA A 1 157 ? -12.076 43.592  -44.436 1.00 40.55 157 A 1 
ATOM 1188 C C     . ALA A 1 157 ? -11.446 44.779  -43.634 1.00 38.56 157 A 1 
ATOM 1189 O O     . ALA A 1 157 ? -10.247 44.806  -43.395 1.00 38.06 157 A 1 
ATOM 1190 C CB    . ALA A 1 157 ? -12.854 42.612  -43.561 1.00 38.94 157 A 1 
ATOM 1191 N N     . PRO A 1 158 ? -12.267 45.807  -43.276 1.00 37.01 158 A 1 
ATOM 1192 C CA    . PRO A 1 158 ? -11.888 47.226  -43.333 1.00 40.75 158 A 1 
ATOM 1193 C C     . PRO A 1 158 ? -11.298 47.859  -42.056 1.00 40.19 158 A 1 
ATOM 1194 O O     . PRO A 1 158 ? -11.231 47.272  -40.990 1.00 39.01 158 A 1 
ATOM 1195 C CB    . PRO A 1 158 ? -13.180 47.928  -43.770 1.00 37.35 158 A 1 
ATOM 1196 C CG    . PRO A 1 158 ? -14.249 47.118  -43.049 1.00 38.05 158 A 1 
ATOM 1197 C CD    . PRO A 1 158 ? -13.722 45.704  -43.214 1.00 43.32 158 A 1 
ATOM 1198 N N     . VAL A 1 159 ? -10.930 49.164  -42.234 1.00 34.79 159 A 1 
ATOM 1199 C CA    . VAL A 1 159 ? -9.928  49.944  -41.477 1.00 39.39 159 A 1 
ATOM 1200 C C     . VAL A 1 159 ? -10.426 50.692  -40.216 1.00 37.42 159 A 1 
ATOM 1201 O O     . VAL A 1 159 ? -9.628  51.355  -39.567 1.00 36.20 159 A 1 
ATOM 1202 C CB    . VAL A 1 159 ? -9.298  50.959  -42.462 1.00 36.75 159 A 1 
ATOM 1203 C CG1   . VAL A 1 159 ? -8.134  51.786  -41.907 1.00 34.79 159 A 1 
ATOM 1204 C CG2   . VAL A 1 159 ? -8.761  50.285  -43.727 1.00 39.91 159 A 1 
ATOM 1205 N N     . LEU A 1 160 ? -11.711 50.692  -39.876 1.00 37.73 160 A 1 
ATOM 1206 C CA    . LEU A 1 160 ? -12.393 51.771  -39.129 1.00 42.28 160 A 1 
ATOM 1207 C C     . LEU A 1 160 ? -11.663 52.263  -37.855 1.00 40.54 160 A 1 
ATOM 1208 O O     . LEU A 1 160 ? -11.227 51.472  -37.030 1.00 39.05 160 A 1 
ATOM 1209 C CB    . LEU A 1 160 ? -13.844 51.365  -38.817 1.00 39.35 160 A 1 
ATOM 1210 C CG    . LEU A 1 160 ? -14.827 51.748  -39.941 1.00 37.61 160 A 1 
ATOM 1211 C CD1   . LEU A 1 160 ? -16.172 51.043  -39.718 1.00 38.32 160 A 1 
ATOM 1212 C CD2   . LEU A 1 160 ? -15.091 53.260  -39.996 1.00 41.57 160 A 1 
ATOM 1213 N N     . GLY A 1 161 ? -11.590 53.590  -37.673 1.00 37.40 161 A 1 
ATOM 1214 C CA    . GLY A 1 161 ? -10.446 54.317  -37.129 1.00 41.09 161 A 1 
ATOM 1215 C C     . GLY A 1 161 ? -10.521 55.169  -35.839 1.00 39.41 161 A 1 
ATOM 1216 O O     . GLY A 1 161 ? -9.616  55.072  -35.021 1.00 37.86 161 A 1 
ATOM 1217 N N     . ARG A 1 162 ? -11.482 56.134  -35.701 1.00 38.15 162 A 1 
ATOM 1218 C CA    . ARG A 1 162 ? -11.464 57.307  -34.774 1.00 42.70 162 A 1 
ATOM 1219 C C     . ARG A 1 162 ? -11.876 56.932  -33.322 1.00 41.68 162 A 1 
ATOM 1220 O O     . ARG A 1 162 ? -12.109 55.751  -33.090 1.00 39.63 162 A 1 
ATOM 1221 C CB    . ARG A 1 162 ? -12.362 58.386  -35.420 1.00 39.00 162 A 1 
ATOM 1222 C CG    . ARG A 1 162 ? -11.590 59.494  -36.152 1.00 35.82 162 A 1 
ATOM 1223 C CD    . ARG A 1 162 ? -12.574 60.554  -36.656 1.00 35.26 162 A 1 
ATOM 1224 N NE    . ARG A 1 162 ? -11.885 61.749  -37.160 1.00 33.79 162 A 1 
ATOM 1225 C CZ    . ARG A 1 162 ? -12.457 62.808  -37.713 1.00 30.98 162 A 1 
ATOM 1226 N NH1   . ARG A 1 162 ? -13.748 62.867  -37.911 1.00 30.41 162 A 1 
ATOM 1227 N NH2   . ARG A 1 162 ? -11.747 63.838  -38.078 1.00 30.00 162 A 1 
ATOM 1228 N N     . LYS A 1 163 ? -12.028 57.781  -32.278 1.00 30.53 163 A 1 
ATOM 1229 C CA    . LYS A 1 163 ? -11.963 59.245  -32.041 1.00 39.33 163 A 1 
ATOM 1230 C C     . LYS A 1 163 ? -11.584 59.542  -30.560 1.00 39.38 163 A 1 
ATOM 1231 O O     . LYS A 1 163 ? -11.276 58.628  -29.822 1.00 37.72 163 A 1 
ATOM 1232 C CB    . LYS A 1 163 ? -13.339 59.885  -32.373 1.00 35.89 163 A 1 
ATOM 1233 C CG    . LYS A 1 163 ? -13.238 61.225  -33.099 1.00 32.48 163 A 1 
ATOM 1234 C CD    . LYS A 1 163 ? -14.560 62.004  -33.042 1.00 31.14 163 A 1 
ATOM 1235 C CE    . LYS A 1 163 ? -14.433 63.368  -33.715 1.00 28.82 163 A 1 
ATOM 1236 N NZ    . LYS A 1 163 ? -15.142 64.419  -32.979 1.00 27.58 163 A 1 
ATOM 1237 N N     . GLU A 1 164 ? -11.659 60.787  -30.138 1.00 33.11 164 A 1 
ATOM 1238 C CA    . GLU A 1 164 ? -10.865 61.548  -29.148 1.00 37.89 164 A 1 
ATOM 1239 C C     . GLU A 1 164 ? -11.192 61.502  -27.625 1.00 37.63 164 A 1 
ATOM 1240 O O     . GLU A 1 164 ? -10.279 61.750  -26.855 1.00 37.67 164 A 1 
ATOM 1241 C CB    . GLU A 1 164 ? -10.998 63.028  -29.548 1.00 36.47 164 A 1 
ATOM 1242 C CG    . GLU A 1 164 ? -10.364 63.412  -30.889 1.00 33.83 164 A 1 
ATOM 1243 C CD    . GLU A 1 164 ? -10.933 64.699  -31.496 1.00 33.56 164 A 1 
ATOM 1244 O OE1   . GLU A 1 164 ? -10.133 65.582  -31.872 1.00 32.63 164 A 1 
ATOM 1245 O OE2   . GLU A 1 164 ? -12.169 64.736  -31.709 1.00 33.18 164 A 1 
ATOM 1246 N N     . GLU A 1 165 ? -12.423 61.425  -27.190 1.00 33.81 165 A 1 
ATOM 1247 C CA    . GLU A 1 165 ? -13.034 62.340  -26.194 1.00 37.66 165 A 1 
ATOM 1248 C C     . GLU A 1 165 ? -12.475 62.395  -24.745 1.00 37.53 165 A 1 
ATOM 1249 O O     . GLU A 1 165 ? -11.762 61.537  -24.265 1.00 36.67 165 A 1 
ATOM 1250 C CB    . GLU A 1 165 ? -14.567 62.197  -26.212 1.00 36.63 165 A 1 
ATOM 1251 C CG    . GLU A 1 165 ? -15.240 63.249  -27.104 1.00 34.53 165 A 1 
ATOM 1252 C CD    . GLU A 1 165 ? -16.778 63.140  -27.170 1.00 35.30 165 A 1 
ATOM 1253 O OE1   . GLU A 1 165 ? -17.347 63.849  -28.037 1.00 34.06 165 A 1 
ATOM 1254 O OE2   . GLU A 1 165 ? -17.356 62.350  -26.412 1.00 34.69 165 A 1 
ATOM 1255 N N     . ASP A 1 166 ? -12.933 63.459  -24.031 1.00 32.62 166 A 1 
ATOM 1256 C CA    . ASP A 1 166 ? -12.275 64.443  -23.149 1.00 37.79 166 A 1 
ATOM 1257 C C     . ASP A 1 166 ? -12.195 64.184  -21.618 1.00 36.59 166 A 1 
ATOM 1258 O O     . ASP A 1 166 ? -11.155 64.259  -20.997 1.00 35.85 166 A 1 
ATOM 1259 C CB    . ASP A 1 166 ? -13.113 65.735  -23.287 1.00 35.85 166 A 1 
ATOM 1260 C CG    . ASP A 1 166 ? -12.522 66.895  -24.082 1.00 32.02 166 A 1 
ATOM 1261 O OD1   . ASP A 1 166 ? -11.307 66.923  -24.317 1.00 31.58 166 A 1 
ATOM 1262 O OD2   . ASP A 1 166 ? -13.344 67.798  -24.385 1.00 31.69 166 A 1 
ATOM 1263 N N     . THR A 1 167 ? -13.360 64.176  -20.987 1.00 33.11 167 A 1 
ATOM 1264 C CA    . THR A 1 167 ? -13.686 64.971  -19.779 1.00 36.97 167 A 1 
ATOM 1265 C C     . THR A 1 167 ? -13.383 64.296  -18.418 1.00 35.87 167 A 1 
ATOM 1266 O O     . THR A 1 167 ? -12.964 63.168  -18.367 1.00 34.44 167 A 1 
ATOM 1267 C CB    . THR A 1 167 ? -15.166 65.381  -19.834 1.00 34.55 167 A 1 
ATOM 1268 O OG1   . THR A 1 167 ? -15.996 64.248  -19.989 1.00 33.45 167 A 1 
ATOM 1269 C CG2   . THR A 1 167 ? -15.505 66.340  -20.963 1.00 36.88 167 A 1 
ATOM 1270 N N     . SER A 1 168 ? -13.643 64.887  -17.247 1.00 34.75 168 A 1 
ATOM 1271 C CA    . SER A 1 168 ? -13.248 66.130  -16.566 1.00 35.94 168 A 1 
ATOM 1272 C C     . SER A 1 168 ? -13.176 65.973  -15.029 1.00 34.90 168 A 1 
ATOM 1273 O O     . SER A 1 168 ? -12.548 66.788  -14.377 1.00 34.95 168 A 1 
ATOM 1274 C CB    . SER A 1 168 ? -14.260 67.263  -16.827 1.00 35.17 168 A 1 
ATOM 1275 O OG    . SER A 1 168 ? -15.554 66.902  -16.367 1.00 33.94 168 A 1 
ATOM 1276 N N     . TRP A 1 169 ? -13.903 65.025  -14.427 1.00 35.77 169 A 1 
ATOM 1277 C CA    . TRP A 1 169 ? -14.588 65.292  -13.153 1.00 35.13 169 A 1 
ATOM 1278 C C     . TRP A 1 169 ? -13.717 65.481  -11.874 1.00 34.26 169 A 1 
ATOM 1279 O O     . TRP A 1 169 ? -12.642 64.955  -11.677 1.00 32.48 169 A 1 
ATOM 1280 C CB    . TRP A 1 169 ? -15.714 64.268  -12.914 1.00 33.11 169 A 1 
ATOM 1281 C CG    . TRP A 1 169 ? -16.973 64.511  -13.703 1.00 30.08 169 A 1 
ATOM 1282 C CD1   . TRP A 1 169 ? -17.160 64.174  -14.990 1.00 26.98 169 A 1 
ATOM 1283 C CD2   . TRP A 1 169 ? -18.217 65.165  -13.255 1.00 27.05 169 A 1 
ATOM 1284 N NE1   . TRP A 1 169 ? -18.433 64.565  -15.406 1.00 24.16 169 A 1 
ATOM 1285 C CE2   . TRP A 1 169 ? -19.104 65.179  -14.361 1.00 24.66 169 A 1 
ATOM 1286 C CE3   . TRP A 1 169 ? -18.649 65.728  -12.052 1.00 28.39 169 A 1 
ATOM 1287 C CZ2   . TRP A 1 169 ? -20.384 65.768  -14.276 1.00 26.59 169 A 1 
ATOM 1288 C CZ3   . TRP A 1 169 ? -19.936 66.306  -11.952 1.00 26.79 169 A 1 
ATOM 1289 C CH2   . TRP A 1 169 ? -20.784 66.327  -13.052 1.00 26.81 169 A 1 
ATOM 1290 N N     . LEU A 1 170 ? -14.346 66.226  -10.970 1.00 37.32 170 A 1 
ATOM 1291 C CA    . LEU A 1 170 ? -14.121 66.875  -9.648  1.00 40.81 170 A 1 
ATOM 1292 C C     . LEU A 1 170 ? -13.412 66.047  -8.521  1.00 39.85 170 A 1 
ATOM 1293 O O     . LEU A 1 170 ? -13.160 64.874  -8.694  1.00 39.35 170 A 1 
ATOM 1294 C CB    . LEU A 1 170 ? -15.563 67.205  -9.193  1.00 37.78 170 A 1 
ATOM 1295 C CG    . LEU A 1 170 ? -16.329 68.244  -10.022 1.00 35.26 170 A 1 
ATOM 1296 C CD1   . LEU A 1 170 ? -17.829 68.160  -9.716  1.00 36.86 170 A 1 
ATOM 1297 C CD2   . LEU A 1 170 ? -15.866 69.666  -9.745  1.00 38.50 170 A 1 
ATOM 1298 N N     . LEU A 1 171 ? -13.227 66.507  -7.282  1.00 38.59 171 A 1 
ATOM 1299 C CA    . LEU A 1 171 ? -12.784 67.763  -6.622  1.00 42.30 171 A 1 
ATOM 1300 C C     . LEU A 1 171 ? -12.251 67.508  -5.184  1.00 40.97 171 A 1 
ATOM 1301 O O     . LEU A 1 171 ? -11.245 68.070  -4.785  1.00 39.44 171 A 1 
ATOM 1302 C CB    . LEU A 1 171 ? -13.952 68.768  -6.465  1.00 38.86 171 A 1 
ATOM 1303 C CG    . LEU A 1 171 ? -13.750 70.158  -7.120  1.00 35.84 171 A 1 
ATOM 1304 C CD1   . LEU A 1 171 ? -15.032 70.984  -6.988  1.00 35.50 171 A 1 
ATOM 1305 C CD2   . LEU A 1 171 ? -12.610 70.965  -6.514  1.00 37.01 171 A 1 
ATOM 1306 N N     . LEU A 1 172 ? -13.005 66.796  -4.364  1.00 37.41 172 A 1 
ATOM 1307 C CA    . LEU A 1 172 ? -13.059 66.873  -2.883  1.00 41.37 172 A 1 
ATOM 1308 C C     . LEU A 1 172 ? -11.832 66.284  -2.117  1.00 39.50 172 A 1 
ATOM 1309 O O     . LEU A 1 172 ? -11.205 65.380  -2.622  1.00 37.96 172 A 1 
ATOM 1310 C CB    . LEU A 1 172 ? -14.337 66.115  -2.445  1.00 38.18 172 A 1 
ATOM 1311 C CG    . LEU A 1 172 ? -15.643 66.890  -2.625  1.00 35.90 172 A 1 
ATOM 1312 C CD1   . LEU A 1 172 ? -16.828 65.935  -2.768  1.00 36.36 172 A 1 
ATOM 1313 C CD2   . LEU A 1 172 ? -15.925 67.810  -1.441  1.00 37.45 172 A 1 
ATOM 1314 N N     . SER A 1 173 ? -11.522 66.636  -0.849  1.00 36.81 173 A 1 
ATOM 1315 C CA    . SER A 1 173 ? -11.304 67.935  -0.181  1.00 39.93 173 A 1 
ATOM 1316 C C     . SER A 1 173 ? -10.330 67.869  1.019   1.00 37.61 173 A 1 
ATOM 1317 O O     . SER A 1 173 ? -9.229  68.393  0.927   1.00 36.37 173 A 1 
ATOM 1318 C CB    . SER A 1 173 ? -12.618 68.583  0.281   1.00 38.26 173 A 1 
ATOM 1319 O OG    . SER A 1 173 ? -13.306 67.765  1.216   1.00 36.86 173 A 1 
ATOM 1320 N N     . LYS A 1 174 ? -10.756 67.336  2.180   1.00 41.39 174 A 1 
ATOM 1321 C CA    . LYS A 1 174 ? -10.361 67.748  3.560   1.00 46.55 174 A 1 
ATOM 1322 C C     . LYS A 1 174 ? -9.307  66.854  4.248   1.00 46.64 174 A 1 
ATOM 1323 O O     . LYS A 1 174 ? -9.062  65.770  3.753   1.00 43.04 174 A 1 
ATOM 1324 C CB    . LYS A 1 174 ? -11.654 67.741  4.391   1.00 41.63 174 A 1 
ATOM 1325 C CG    . LYS A 1 174 ? -12.552 68.947  4.161   1.00 38.86 174 A 1 
ATOM 1326 C CD    . LYS A 1 174 ? -13.660 68.968  5.216   1.00 37.19 174 A 1 
ATOM 1327 C CE    . LYS A 1 174 ? -14.350 70.327  5.251   1.00 33.64 174 A 1 
ATOM 1328 N NZ    . LYS A 1 174 ? -14.548 70.795  6.633   1.00 31.97 174 A 1 
ATOM 1329 N N     . ASP A 1 175 ? -8.749  67.104  5.449   1.00 37.90 175 A 1 
ATOM 1330 C CA    . ASP A 1 175 ? -8.364  68.314  6.230   1.00 41.72 175 A 1 
ATOM 1331 C C     . ASP A 1 175 ? -7.216  67.996  7.242   1.00 39.27 175 A 1 
ATOM 1332 O O     . ASP A 1 175 ? -6.088  68.406  7.075   1.00 36.81 175 A 1 
ATOM 1333 C CB    . ASP A 1 175 ? -9.535  68.896  7.059   1.00 37.77 175 A 1 
ATOM 1334 C CG    . ASP A 1 175 ? -10.166 70.197  6.529   1.00 33.96 175 A 1 
ATOM 1335 O OD1   . ASP A 1 175 ? -9.515  70.913  5.743   1.00 34.00 175 A 1 
ATOM 1336 O OD2   . ASP A 1 175 ? -11.340 70.447  6.894   1.00 34.50 175 A 1 
ATOM 1337 N N     . SER A 1 176 ? -7.542  67.362  8.375   1.00 38.41 176 A 1 
ATOM 1338 C CA    . SER A 1 176 ? -6.919  67.529  9.716   1.00 41.14 176 A 1 
ATOM 1339 C C     . SER A 1 176 ? -5.894  66.454  10.138  1.00 40.71 176 A 1 
ATOM 1340 O O     . SER A 1 176 ? -5.813  65.420  9.506   1.00 38.43 176 A 1 
ATOM 1341 C CB    . SER A 1 176 ? -8.080  67.563  10.713  1.00 37.32 176 A 1 
ATOM 1342 O OG    . SER A 1 176 ? -8.817  66.350  10.717  1.00 36.10 176 A 1 
ATOM 1343 N N     . ASP A 1 177 ? -5.112  66.504  11.264  1.00 41.20 177 A 1 
ATOM 1344 C CA    . ASP A 1 177 ? -4.607  67.625  12.101  1.00 44.74 177 A 1 
ATOM 1345 C C     . ASP A 1 177 ? -3.348  67.218  12.952  1.00 43.10 177 A 1 
ATOM 1346 O O     . ASP A 1 177 ? -2.226  67.227  12.472  1.00 40.50 177 A 1 
ATOM 1347 C CB    . ASP A 1 177 ? -5.704  68.165  13.038  1.00 40.09 177 A 1 
ATOM 1348 C CG    . ASP A 1 177 ? -5.693  69.684  13.253  1.00 35.72 177 A 1 
ATOM 1349 O OD1   . ASP A 1 177 ? -4.832  70.370  12.677  1.00 35.38 177 A 1 
ATOM 1350 O OD2   . ASP A 1 177 ? -6.564  70.142  14.027  1.00 35.37 177 A 1 
ATOM 1351 N N     . ASN A 1 178 ? -3.533  66.959  14.240  1.00 37.31 178 A 1 
ATOM 1352 C CA    . ASN A 1 178 ? -2.607  67.038  15.401  1.00 39.27 178 A 1 
ATOM 1353 C C     . ASN A 1 178 ? -1.913  65.702  15.823  1.00 36.56 178 A 1 
ATOM 1354 O O     . ASN A 1 178 ? -2.055  64.716  15.126  1.00 33.79 178 A 1 
ATOM 1355 C CB    . ASN A 1 178 ? -3.484  67.650  16.515  1.00 35.82 178 A 1 
ATOM 1356 C CG    . ASN A 1 178 ? -3.500  69.165  16.520  1.00 32.43 178 A 1 
ATOM 1357 O OD1   . ASN A 1 178 ? -2.470  69.810  16.516  1.00 34.34 178 A 1 
ATOM 1358 N ND2   . ASN A 1 178 ? -4.658  69.779  16.597  1.00 35.51 178 A 1 
ATOM 1359 N N     . HIS A 1 179 ? -1.173  65.463  16.927  1.00 43.42 179 A 1 
ATOM 1360 C CA    . HIS A 1 179 ? -0.556  66.252  18.019  1.00 45.59 179 A 1 
ATOM 1361 C C     . HIS A 1 179 ? 0.700   65.541  18.626  1.00 44.24 179 A 1 
ATOM 1362 O O     . HIS A 1 179 ? 1.237   64.590  18.064  1.00 41.05 179 A 1 
ATOM 1363 C CB    . HIS A 1 179 ? -1.590  66.516  19.138  1.00 41.47 179 A 1 
ATOM 1364 C CG    . HIS A 1 179 ? -1.727  67.960  19.567  1.00 39.65 179 A 1 
ATOM 1365 N ND1   . HIS A 1 179 ? -0.838  68.997  19.459  1.00 38.96 179 A 1 
ATOM 1366 C CD2   . HIS A 1 179 ? -2.856  68.488  20.171  1.00 38.35 179 A 1 
ATOM 1367 C CE1   . HIS A 1 179 ? -1.404  70.103  19.947  1.00 36.18 179 A 1 
ATOM 1368 N NE2   . HIS A 1 179 ? -2.632  69.839  20.402  1.00 36.85 179 A 1 
ATOM 1369 N N     . ASN A 1 180 ? 1.170   65.990  19.792  1.00 38.33 180 A 1 
ATOM 1370 C CA    . ASN A 1 180 ? 2.363   65.717  20.649  1.00 40.56 180 A 1 
ATOM 1371 C C     . ASN A 1 180 ? 2.576   64.258  21.194  1.00 38.36 180 A 1 
ATOM 1372 O O     . ASN A 1 180 ? 1.809   63.379  20.855  1.00 35.41 180 A 1 
ATOM 1373 C CB    . ASN A 1 180 ? 2.192   66.724  21.805  1.00 37.46 180 A 1 
ATOM 1374 C CG    . ASN A 1 180 ? 2.537   68.160  21.455  1.00 33.58 180 A 1 
ATOM 1375 O OD1   . ASN A 1 180 ? 3.478   68.429  20.746  1.00 34.96 180 A 1 
ATOM 1376 N ND2   . ASN A 1 180 ? 1.823   69.119  21.998  1.00 35.40 180 A 1 
ATOM 1377 N N     . ARG A 1 181 ? 3.528   63.842  22.081  1.00 41.86 181 A 1 
ATOM 1378 C CA    . ARG A 1 181 ? 4.421   64.523  23.064  1.00 44.82 181 A 1 
ATOM 1379 C C     . ARG A 1 181 ? 5.747   63.758  23.367  1.00 43.26 181 A 1 
ATOM 1380 O O     . ARG A 1 181 ? 6.595   63.750  22.488  1.00 39.59 181 A 1 
ATOM 1381 C CB    . ARG A 1 181 ? 3.618   64.833  24.355  1.00 40.53 181 A 1 
ATOM 1382 C CG    . ARG A 1 181 ? 4.138   66.068  25.106  1.00 36.82 181 A 1 
ATOM 1383 C CD    . ARG A 1 181 ? 3.332   66.269  26.400  1.00 35.59 181 A 1 
ATOM 1384 N NE    . ARG A 1 181 ? 3.726   67.499  27.094  1.00 33.93 181 A 1 
ATOM 1385 C CZ    . ARG A 1 181 ? 3.204   67.964  28.223  1.00 30.45 181 A 1 
ATOM 1386 N NH1   . ARG A 1 181 ? 2.261   67.321  28.841  1.00 30.30 181 A 1 
ATOM 1387 N NH2   . ARG A 1 181 ? 3.638   69.072  28.727  1.00 30.95 181 A 1 
ATOM 1388 N N     . SER A 1 182 ? 6.052   63.223  24.595  1.00 46.15 182 A 1 
ATOM 1389 C CA    . SER A 1 182 ? 7.399   63.396  25.198  1.00 47.68 182 A 1 
ATOM 1390 C C     . SER A 1 182 ? 8.307   62.214  25.641  1.00 46.81 182 A 1 
ATOM 1391 O O     . SER A 1 182 ? 9.420   62.126  25.146  1.00 43.72 182 A 1 
ATOM 1392 C CB    . SER A 1 182 ? 7.267   64.352  26.395  1.00 43.28 182 A 1 
ATOM 1393 O OG    . SER A 1 182 ? 6.468   63.798  27.426  1.00 39.29 182 A 1 
ATOM 1394 N N     . GLY A 1 183 ? 7.984   61.456  26.691  1.00 44.76 183 A 1 
ATOM 1395 C CA    . GLY A 1 183 ? 8.893   61.307  27.846  1.00 45.65 183 A 1 
ATOM 1396 C C     . GLY A 1 183 ? 10.145  60.394  27.801  1.00 43.88 183 A 1 
ATOM 1397 O O     . GLY A 1 183 ? 10.275  59.528  26.956  1.00 41.01 183 A 1 
ATOM 1398 N N     . ASN A 1 184 ? 11.047  60.634  28.789  1.00 46.22 184 A 1 
ATOM 1399 C CA    . ASN A 1 184 ? 12.503  60.377  28.786  1.00 46.55 184 A 1 
ATOM 1400 C C     . ASN A 1 184 ? 13.073  59.008  29.222  1.00 44.41 184 A 1 
ATOM 1401 O O     . ASN A 1 184 ? 14.119  58.634  28.722  1.00 39.88 184 A 1 
ATOM 1402 C CB    . ASN A 1 184 ? 13.130  61.406  29.754  1.00 41.67 184 A 1 
ATOM 1403 C CG    . ASN A 1 184 ? 13.509  62.749  29.141  1.00 37.06 184 A 1 
ATOM 1404 O OD1   . ASN A 1 184 ? 13.517  62.961  27.955  1.00 37.72 184 A 1 
ATOM 1405 N ND2   . ASN A 1 184 ? 13.877  63.688  29.985  1.00 38.60 184 A 1 
ATOM 1406 N N     . ASN A 1 185 ? 12.611  58.396  30.289  1.00 47.44 185 A 1 
ATOM 1407 C CA    . ASN A 1 185 ? 13.499  58.004  31.408  1.00 47.61 185 A 1 
ATOM 1408 C C     . ASN A 1 185 ? 14.528  56.867  31.152  1.00 45.46 185 A 1 
ATOM 1409 O O     . ASN A 1 185 ? 14.339  55.999  30.329  1.00 41.01 185 A 1 
ATOM 1410 C CB    . ASN A 1 185 ? 12.680  57.784  32.693  1.00 43.01 185 A 1 
ATOM 1411 C CG    . ASN A 1 185 ? 12.646  59.005  33.593  1.00 37.71 185 A 1 
ATOM 1412 O OD1   . ASN A 1 185 ? 13.231  60.035  33.343  1.00 38.62 185 A 1 
ATOM 1413 N ND2   . ASN A 1 185 ? 11.935  58.916  34.704  1.00 38.57 185 A 1 
ATOM 1414 N N     . SER A 1 186 ? 15.615  56.899  31.965  1.00 45.70 186 A 1 
ATOM 1415 C CA    . SER A 1 186 ? 16.985  56.484  31.598  1.00 46.34 186 A 1 
ATOM 1416 C C     . SER A 1 186 ? 17.556  55.212  32.248  1.00 45.16 186 A 1 
ATOM 1417 O O     . SER A 1 186 ? 18.735  54.944  32.024  1.00 41.71 186 A 1 
ATOM 1418 C CB    . SER A 1 186 ? 17.902  57.637  32.006  1.00 42.00 186 A 1 
ATOM 1419 O OG    . SER A 1 186 ? 17.789  57.890  33.404  1.00 39.11 186 A 1 
ATOM 1420 N N     . SER A 1 187 ? 16.877  54.535  33.139  1.00 47.63 187 A 1 
ATOM 1421 C CA    . SER A 1 187 ? 17.529  53.808  34.236  1.00 48.07 187 A 1 
ATOM 1422 C C     . SER A 1 187 ? 18.504  52.705  33.806  1.00 47.18 187 A 1 
ATOM 1423 O O     . SER A 1 187 ? 18.218  51.901  32.929  1.00 44.31 187 A 1 
ATOM 1424 C CB    . SER A 1 187 ? 16.518  53.272  35.245  1.00 43.86 187 A 1 
ATOM 1425 O OG    . SER A 1 187 ? 15.610  52.389  34.614  1.00 40.56 187 A 1 
ATOM 1426 N N     . THR A 1 188 ? 19.662  52.676  34.505  1.00 49.23 188 A 1 
ATOM 1427 C CA    . THR A 1 188 ? 20.953  52.121  34.051  1.00 50.50 188 A 1 
ATOM 1428 C C     . THR A 1 188 ? 21.281  50.684  34.447  1.00 50.02 188 A 1 
ATOM 1429 O O     . THR A 1 188 ? 22.422  50.279  34.280  1.00 46.25 188 A 1 
ATOM 1430 C CB    . THR A 1 188 ? 22.071  52.991  34.640  1.00 44.94 188 A 1 
ATOM 1431 O OG1   . THR A 1 188 ? 21.838  53.211  36.016  1.00 40.88 188 A 1 
ATOM 1432 C CG2   . THR A 1 188 ? 22.164  54.362  33.972  1.00 43.66 188 A 1 
ATOM 1433 N N     . SER A 1 189 ? 20.382  49.936  35.075  1.00 46.79 189 A 1 
ATOM 1434 C CA    . SER A 1 189 ? 20.765  48.856  35.997  1.00 47.55 189 A 1 
ATOM 1435 C C     . SER A 1 189 ? 21.690  47.787  35.388  1.00 47.50 189 A 1 
ATOM 1436 O O     . SER A 1 189 ? 21.428  47.243  34.315  1.00 44.76 189 A 1 
ATOM 1437 C CB    . SER A 1 189 ? 19.542  48.207  36.633  1.00 43.68 189 A 1 
ATOM 1438 O OG    . SER A 1 189 ? 19.955  47.352  37.679  1.00 39.95 189 A 1 
ATOM 1439 N N     . SER A 1 190 ? 22.779  47.484  36.118  1.00 44.32 190 A 1 
ATOM 1440 C CA    . SER A 1 190 ? 24.034  46.877  35.658  1.00 45.48 190 A 1 
ATOM 1441 C C     . SER A 1 190 ? 24.119  45.345  35.755  1.00 45.37 190 A 1 
ATOM 1442 O O     . SER A 1 190 ? 25.214  44.825  35.984  1.00 42.50 190 A 1 
ATOM 1443 C CB    . SER A 1 190 ? 25.154  47.499  36.491  1.00 41.72 190 A 1 
ATOM 1444 O OG    . SER A 1 190 ? 24.959  47.203  37.864  1.00 38.63 190 A 1 
ATOM 1445 N N     . SER A 1 191 ? 23.007  44.608  35.730  1.00 42.04 191 A 1 
ATOM 1446 C CA    . SER A 1 191 ? 22.974  43.254  36.288  1.00 43.98 191 A 1 
ATOM 1447 C C     . SER A 1 191 ? 23.983  42.282  35.653  1.00 43.76 191 A 1 
ATOM 1448 O O     . SER A 1 191 ? 24.214  42.293  34.449  1.00 41.63 191 A 1 
ATOM 1449 C CB    . SER A 1 191 ? 21.563  42.667  36.279  1.00 40.30 191 A 1 
ATOM 1450 O OG    . SER A 1 191 ? 21.063  42.581  34.965  1.00 37.76 191 A 1 
ATOM 1451 N N     . SER A 1 192 ? 24.589  41.484  36.536  1.00 41.74 192 A 1 
ATOM 1452 C CA    . SER A 1 192 ? 25.864  40.790  36.357  1.00 42.87 192 A 1 
ATOM 1453 C C     . SER A 1 192 ? 25.878  39.644  35.331  1.00 42.04 192 A 1 
ATOM 1454 O O     . SER A 1 192 ? 24.856  39.056  34.985  1.00 40.74 192 A 1 
ATOM 1455 C CB    . SER A 1 192 ? 26.311  40.283  37.733  1.00 39.83 192 A 1 
ATOM 1456 O OG    . SER A 1 192 ? 27.620  39.761  37.692  1.00 37.45 192 A 1 
ATOM 1457 N N     . GLN A 1 193 ? 27.086  39.297  34.920  1.00 42.86 193 A 1 
ATOM 1458 C CA    . GLN A 1 193 ? 27.507  38.388  33.845  1.00 43.72 193 A 1 
ATOM 1459 C C     . GLN A 1 193 ? 27.349  36.881  34.102  1.00 43.53 193 A 1 
ATOM 1460 O O     . GLN A 1 193 ? 28.160  36.125  33.568  1.00 41.58 193 A 1 
ATOM 1461 C CB    . GLN A 1 193 ? 29.007  38.628  33.578  1.00 40.04 193 A 1 
ATOM 1462 C CG    . GLN A 1 193 ? 29.388  39.967  32.972  1.00 37.69 193 A 1 
ATOM 1463 C CD    . GLN A 1 193 ? 30.906  40.049  32.798  1.00 35.74 193 A 1 
ATOM 1464 O OE1   . GLN A 1 193 ? 31.694  39.462  33.520  1.00 34.16 193 A 1 
ATOM 1465 N NE2   . GLN A 1 193 ? 31.396  40.813  31.846  1.00 32.38 193 A 1 
ATOM 1466 N N     . TYR A 1 194 ? 26.434  36.390  34.917  1.00 33.68 194 A 1 
ATOM 1467 C CA    . TYR A 1 194 ? 26.467  34.971  35.275  1.00 34.61 194 A 1 
ATOM 1468 C C     . TYR A 1 194 ? 26.368  34.055  34.039  1.00 33.01 194 A 1 
ATOM 1469 O O     . TYR A 1 194 ? 25.278  33.690  33.600  1.00 31.25 194 A 1 
ATOM 1470 C CB    . TYR A 1 194 ? 25.442  34.649  36.377  1.00 31.99 194 A 1 
ATOM 1471 C CG    . TYR A 1 194 ? 26.079  34.429  37.738  1.00 29.80 194 A 1 
ATOM 1472 C CD1   . TYR A 1 194 ? 26.510  33.146  38.129  1.00 28.29 194 A 1 
ATOM 1473 C CD2   . TYR A 1 194 ? 26.273  35.520  38.616  1.00 28.18 194 A 1 
ATOM 1474 C CE1   . TYR A 1 194 ? 27.117  32.948  39.382  1.00 26.52 194 A 1 
ATOM 1475 C CE2   . TYR A 1 194 ? 26.877  35.323  39.863  1.00 26.38 194 A 1 
ATOM 1476 C CZ    . TYR A 1 194 ? 27.299  34.038  40.250  1.00 27.41 194 A 1 
ATOM 1477 O OH    . TYR A 1 194 ? 27.889  33.848  41.472  1.00 27.71 194 A 1 
ATOM 1478 N N     . PHE A 1 195 ? 27.541  33.703  33.482  1.00 42.82 195 A 1 
ATOM 1479 C CA    . PHE A 1 195 ? 27.784  32.632  32.521  1.00 43.33 195 A 1 
ATOM 1480 C C     . PHE A 1 195 ? 27.496  31.288  33.199  1.00 43.45 195 A 1 
ATOM 1481 O O     . PHE A 1 195 ? 28.402  30.571  33.594  1.00 41.43 195 A 1 
ATOM 1482 C CB    . PHE A 1 195 ? 29.241  32.702  32.018  1.00 39.35 195 A 1 
ATOM 1483 C CG    . PHE A 1 195 ? 29.486  33.579  30.823  1.00 36.69 195 A 1 
ATOM 1484 C CD1   . PHE A 1 195 ? 29.522  33.007  29.536  1.00 34.93 195 A 1 
ATOM 1485 C CD2   . PHE A 1 195 ? 29.728  34.963  30.962  1.00 34.12 195 A 1 
ATOM 1486 C CE1   . PHE A 1 195 ? 29.799  33.787  28.404  1.00 30.54 195 A 1 
ATOM 1487 C CE2   . PHE A 1 195 ? 29.996  35.752  29.830  1.00 28.98 195 A 1 
ATOM 1488 C CZ    . PHE A 1 195 ? 30.036  35.159  28.559  1.00 28.88 195 A 1 
ATOM 1489 N N     . GLY A 1 196 ? 26.210  30.974  33.401  1.00 39.03 196 A 1 
ATOM 1490 C CA    . GLY A 1 196 ? 25.820  29.651  33.865  1.00 41.45 196 A 1 
ATOM 1491 C C     . GLY A 1 196 ? 26.192  28.614  32.814  1.00 40.77 196 A 1 
ATOM 1492 O O     . GLY A 1 196 ? 25.780  28.735  31.662  1.00 39.30 196 A 1 
ATOM 1493 N N     . GLU A 1 197 ? 26.980  27.612  33.210  1.00 35.46 197 A 1 
ATOM 1494 C CA    . GLU A 1 197 ? 27.278  26.461  32.363  1.00 37.97 197 A 1 
ATOM 1495 C C     . GLU A 1 197 ? 25.965  25.782  31.972  1.00 36.63 197 A 1 
ATOM 1496 O O     . GLU A 1 197 ? 25.179  25.359  32.819  1.00 34.67 197 A 1 
ATOM 1497 C CB    . GLU A 1 197 ? 28.212  25.476  33.071  1.00 35.89 197 A 1 
ATOM 1498 C CG    . GLU A 1 197 ? 29.671  25.966  33.087  1.00 32.66 197 A 1 
ATOM 1499 C CD    . GLU A 1 197 ? 30.628  25.023  33.831  1.00 31.07 197 A 1 
ATOM 1500 O OE1   . GLU A 1 197 ? 31.769  24.867  33.338  1.00 29.21 197 A 1 
ATOM 1501 O OE2   . GLU A 1 197 ? 30.231  24.519  34.897  1.00 29.85 197 A 1 
ATOM 1502 N N     . VAL A 1 198 ? 25.717  25.735  30.653  1.00 33.73 198 A 1 
ATOM 1503 C CA    . VAL A 1 198 ? 24.554  25.036  30.112  1.00 36.96 198 A 1 
ATOM 1504 C C     . VAL A 1 198 ? 24.854  23.546  30.196  1.00 35.87 198 A 1 
ATOM 1505 O O     . VAL A 1 198 ? 25.463  22.982  29.293  1.00 35.16 198 A 1 
ATOM 1506 C CB    . VAL A 1 198 ? 24.237  25.480  28.673  1.00 36.23 198 A 1 
ATOM 1507 C CG1   . VAL A 1 198 ? 22.952  24.822  28.166  1.00 34.20 198 A 1 
ATOM 1508 C CG2   . VAL A 1 198 ? 24.044  26.998  28.585  1.00 37.10 198 A 1 
ATOM 1509 N N     . ASP A 1 199 ? 24.478  22.931  31.313  1.00 37.88 199 A 1 
ATOM 1510 C CA    . ASP A 1 199 ? 24.634  21.497  31.524  1.00 39.84 199 A 1 
ATOM 1511 C C     . ASP A 1 199 ? 23.838  20.750  30.440  1.00 37.73 199 A 1 
ATOM 1512 O O     . ASP A 1 199 ? 22.606  20.693  30.455  1.00 36.43 199 A 1 
ATOM 1513 C CB    . ASP A 1 199 ? 24.218  21.136  32.959  1.00 38.99 199 A 1 
ATOM 1514 C CG    . ASP A 1 199 ? 25.244  20.285  33.723  1.00 34.46 199 A 1 
ATOM 1515 O OD1   . ASP A 1 199 ? 26.191  19.768  33.082  1.00 33.48 199 A 1 
ATOM 1516 O OD2   . ASP A 1 199 ? 25.058  20.133  34.961  1.00 32.88 199 A 1 
ATOM 1517 N N     . GLN A 1 200 ? 24.556  20.240  29.427  1.00 33.37 200 A 1 
ATOM 1518 C CA    . GLN A 1 200 ? 23.995  19.712  28.179  1.00 34.78 200 A 1 
ATOM 1519 C C     . GLN A 1 200 ? 23.187  18.423  28.341  1.00 32.76 200 A 1 
ATOM 1520 O O     . GLN A 1 200 ? 22.435  18.054  27.436  1.00 30.27 200 A 1 
ATOM 1521 C CB    . GLN A 1 200 ? 25.120  19.418  27.173  1.00 33.79 200 A 1 
ATOM 1522 C CG    . GLN A 1 200 ? 25.724  20.653  26.526  1.00 32.61 200 A 1 
ATOM 1523 C CD    . GLN A 1 200 ? 26.761  20.277  25.454  1.00 29.87 200 A 1 
ATOM 1524 O OE1   . GLN A 1 200 ? 27.238  19.158  25.369  1.00 29.05 200 A 1 
ATOM 1525 N NE2   . GLN A 1 200 ? 27.140  21.200  24.605  1.00 27.18 200 A 1 
ATOM 1526 N N     . TYR A 1 201 ? 23.391  17.709  29.444  1.00 33.46 201 A 1 
ATOM 1527 C CA    . TYR A 1 201 ? 22.784  16.395  29.640  1.00 34.13 201 A 1 
ATOM 1528 C C     . TYR A 1 201 ? 21.289  16.526  29.949  1.00 32.43 201 A 1 
ATOM 1529 O O     . TYR A 1 201 ? 20.835  16.322  31.067  1.00 30.99 201 A 1 
ATOM 1530 C CB    . TYR A 1 201 ? 23.560  15.585  30.682  1.00 32.93 201 A 1 
ATOM 1531 C CG    . TYR A 1 201 ? 24.781  14.882  30.124  1.00 31.61 201 A 1 
ATOM 1532 C CD1   . TYR A 1 201 ? 24.676  13.571  29.624  1.00 29.01 201 A 1 
ATOM 1533 C CD2   . TYR A 1 201 ? 26.022  15.534  30.083  1.00 28.92 201 A 1 
ATOM 1534 C CE1   . TYR A 1 201 ? 25.796  12.910  29.109  1.00 27.03 201 A 1 
ATOM 1535 C CE2   . TYR A 1 201 ? 27.155  14.882  29.572  1.00 26.32 201 A 1 
ATOM 1536 C CZ    . TYR A 1 201 ? 27.040  13.568  29.077  1.00 26.12 201 A 1 
ATOM 1537 O OH    . TYR A 1 201 ? 28.155  12.922  28.584  1.00 26.71 201 A 1 
ATOM 1538 N N     . PHE A 1 202 ? 20.500  16.809  28.907  1.00 38.27 202 A 1 
ATOM 1539 C CA    . PHE A 1 202 ? 19.070  16.541  28.893  1.00 38.98 202 A 1 
ATOM 1540 C C     . PHE A 1 202 ? 18.847  15.032  29.041  1.00 39.23 202 A 1 
ATOM 1541 O O     . PHE A 1 202 ? 18.776  14.279  28.070  1.00 37.32 202 A 1 
ATOM 1542 C CB    . PHE A 1 202 ? 18.406  17.125  27.640  1.00 36.28 202 A 1 
ATOM 1543 C CG    . PHE A 1 202 ? 17.606  18.381  27.917  1.00 33.12 202 A 1 
ATOM 1544 C CD1   . PHE A 1 202 ? 16.251  18.288  28.270  1.00 30.67 202 A 1 
ATOM 1545 C CD2   . PHE A 1 202 ? 18.224  19.644  27.853  1.00 30.76 202 A 1 
ATOM 1546 C CE1   . PHE A 1 202 ? 15.501  19.445  28.548  1.00 27.09 202 A 1 
ATOM 1547 C CE2   . PHE A 1 202 ? 17.488  20.802  28.137  1.00 26.01 202 A 1 
ATOM 1548 C CZ    . PHE A 1 202 ? 16.121  20.701  28.477  1.00 26.04 202 A 1 
ATOM 1549 N N     . ASP A 1 203 ? 18.800  14.593  30.298  1.00 35.73 203 A 1 
ATOM 1550 C CA    . ASP A 1 203 ? 18.607  13.200  30.626  1.00 37.55 203 A 1 
ATOM 1551 C C     . ASP A 1 203 ? 17.170  12.799  30.257  1.00 35.40 203 A 1 
ATOM 1552 O O     . ASP A 1 203 ? 16.204  13.094  30.945  1.00 34.20 203 A 1 
ATOM 1553 C CB    . ASP A 1 203 ? 19.002  12.922  32.079  1.00 36.87 203 A 1 
ATOM 1554 C CG    . ASP A 1 203 ? 19.256  11.426  32.331  1.00 33.13 203 A 1 
ATOM 1555 O OD1   . ASP A 1 203 ? 19.279  10.645  31.351  1.00 30.74 203 A 1 
ATOM 1556 O OD2   . ASP A 1 203 ? 19.398  11.054  33.506  1.00 30.36 203 A 1 
ATOM 1557 N N     . LEU A 1 204 ? 17.049  12.095  29.135  1.00 40.48 204 A 1 
ATOM 1558 C CA    . LEU A 1 204 ? 15.801  11.546  28.584  1.00 42.34 204 A 1 
ATOM 1559 C C     . LEU A 1 204 ? 15.200  10.421  29.463  1.00 41.16 204 A 1 
ATOM 1560 O O     . LEU A 1 204 ? 14.371  9.642   28.978  1.00 38.86 204 A 1 
ATOM 1561 C CB    . LEU A 1 204 ? 16.083  11.063  27.149  1.00 39.31 204 A 1 
ATOM 1562 C CG    . LEU A 1 204 ? 16.042  12.172  26.066  1.00 35.48 204 A 1 
ATOM 1563 C CD1   . LEU A 1 204 ? 16.737  11.681  24.801  1.00 33.87 204 A 1 
ATOM 1564 C CD2   . LEU A 1 204 ? 14.595  12.514  25.710  1.00 35.06 204 A 1 
ATOM 1565 N N     . VAL A 1 205 ? 15.596  10.318  30.724  1.00 34.70 205 A 1 
ATOM 1566 C CA    . VAL A 1 205 ? 15.125  9.284   31.664  1.00 38.78 205 A 1 
ATOM 1567 C C     . VAL A 1 205 ? 13.623  9.410   31.920  1.00 37.19 205 A 1 
ATOM 1568 O O     . VAL A 1 205 ? 12.916  8.405   31.911  1.00 35.55 205 A 1 
ATOM 1569 C CB    . VAL A 1 205 ? 15.896  9.341   32.992  1.00 37.68 205 A 1 
ATOM 1570 C CG1   . VAL A 1 205 ? 15.432  8.263   33.972  1.00 34.22 205 A 1 
ATOM 1571 C CG2   . VAL A 1 205 ? 17.396  9.108   32.788  1.00 36.03 205 A 1 
ATOM 1572 N N     . GLY A 1 206 ? 13.133  10.637  32.123  1.00 35.33 206 A 1 
ATOM 1573 C CA    . GLY A 1 206 ? 11.779  10.859  32.641  1.00 36.53 206 A 1 
ATOM 1574 C C     . GLY A 1 206 ? 10.643  10.314  31.769  1.00 34.85 206 A 1 
ATOM 1575 O O     . GLY A 1 206 ? 9.598   9.938   32.295  1.00 32.66 206 A 1 
ATOM 1576 N N     . TYR A 1 207 ? 10.853  10.235  30.454  1.00 43.77 207 A 1 
ATOM 1577 C CA    . TYR A 1 207 ? 9.793   9.776   29.543  1.00 43.32 207 A 1 
ATOM 1578 C C     . TYR A 1 207 ? 9.558   8.255   29.598  1.00 41.86 207 A 1 
ATOM 1579 O O     . TYR A 1 207 ? 8.491   7.785   29.211  1.00 39.55 207 A 1 
ATOM 1580 C CB    . TYR A 1 207 ? 10.100  10.260  28.119  1.00 41.01 207 A 1 
ATOM 1581 C CG    . TYR A 1 207 ? 8.854   10.569  27.307  1.00 38.11 207 A 1 
ATOM 1582 C CD1   . TYR A 1 207 ? 8.248   9.580   26.512  1.00 36.03 207 A 1 
ATOM 1583 C CD2   . TYR A 1 207 ? 8.288   11.851  27.370  1.00 35.51 207 A 1 
ATOM 1584 C CE1   . TYR A 1 207 ? 7.087   9.865   25.787  1.00 31.92 207 A 1 
ATOM 1585 C CE2   . TYR A 1 207 ? 7.117   12.151  26.638  1.00 30.89 207 A 1 
ATOM 1586 C CZ    . TYR A 1 207 ? 6.523   11.154  25.844  1.00 30.77 207 A 1 
ATOM 1587 O OH    . TYR A 1 207 ? 5.383   11.443  25.123  1.00 31.24 207 A 1 
ATOM 1588 N N     . ASN A 1 208 ? 10.531  7.486   30.088  1.00 46.07 208 A 1 
ATOM 1589 C CA    . ASN A 1 208 ? 10.389  6.032   30.163  1.00 47.24 208 A 1 
ATOM 1590 C C     . ASN A 1 208 ? 9.455   5.585   31.301  1.00 44.73 208 A 1 
ATOM 1591 O O     . ASN A 1 208 ? 8.768   4.582   31.133  1.00 42.24 208 A 1 
ATOM 1592 C CB    . ASN A 1 208 ? 11.776  5.377   30.280  1.00 45.27 208 A 1 
ATOM 1593 C CG    . ASN A 1 208 ? 12.526  5.243   28.956  1.00 39.38 208 A 1 
ATOM 1594 O OD1   . ASN A 1 208 ? 12.016  5.449   27.868  1.00 38.77 208 A 1 
ATOM 1595 N ND2   . ASN A 1 208 ? 13.783  4.860   29.031  1.00 36.86 208 A 1 
ATOM 1596 N N     . SER A 1 209 ? 9.380   6.324   32.404  1.00 45.29 209 A 1 
ATOM 1597 C CA    . SER A 1 209 ? 8.638   5.885   33.604  1.00 48.41 209 A 1 
ATOM 1598 C C     . SER A 1 209 ? 7.142   5.658   33.371  1.00 47.96 209 A 1 
ATOM 1599 O O     . SER A 1 209 ? 6.557   4.771   33.978  1.00 44.78 209 A 1 
ATOM 1600 C CB    . SER A 1 209 ? 8.828   6.918   34.712  1.00 45.63 209 A 1 
ATOM 1601 O OG    . SER A 1 209 ? 8.100   6.583   35.871  1.00 40.76 209 A 1 
ATOM 1602 N N     . TYR A 1 210 ? 6.511   6.447   32.476  1.00 46.96 210 A 1 
ATOM 1603 C CA    . TYR A 1 210 ? 5.079   6.285   32.218  1.00 47.11 210 A 1 
ATOM 1604 C C     . TYR A 1 210 ? 4.758   5.007   31.426  1.00 46.55 210 A 1 
ATOM 1605 O O     . TYR A 1 210 ? 3.676   4.440   31.570  1.00 44.09 210 A 1 
ATOM 1606 C CB    . TYR A 1 210 ? 4.545   7.533   31.496  1.00 43.93 210 A 1 
ATOM 1607 C CG    . TYR A 1 210 ? 3.044   7.678   31.603  1.00 39.16 210 A 1 
ATOM 1608 C CD1   . TYR A 1 210 ? 2.188   7.134   30.620  1.00 37.33 210 A 1 
ATOM 1609 C CD2   . TYR A 1 210 ? 2.485   8.339   32.714  1.00 36.84 210 A 1 
ATOM 1610 C CE1   . TYR A 1 210 ? 0.803   7.236   30.746  1.00 33.00 210 A 1 
ATOM 1611 C CE2   . TYR A 1 210 ? 1.088   8.456   32.846  1.00 33.08 210 A 1 
ATOM 1612 C CZ    . TYR A 1 210 ? 0.242   7.898   31.862  1.00 34.00 210 A 1 
ATOM 1613 O OH    . TYR A 1 210 ? -1.117  8.007   31.989  1.00 33.27 210 A 1 
ATOM 1614 N N     . TYR A 1 211 ? 5.704   4.554   30.584  1.00 48.84 211 A 1 
ATOM 1615 C CA    . TYR A 1 211 ? 5.515   3.328   29.810  1.00 49.14 211 A 1 
ATOM 1616 C C     . TYR A 1 211 ? 5.670   2.069   30.670  1.00 47.82 211 A 1 
ATOM 1617 O O     . TYR A 1 211 ? 5.088   1.043   30.333  1.00 45.60 211 A 1 
ATOM 1618 C CB    . TYR A 1 211 ? 6.474   3.314   28.608  1.00 46.46 211 A 1 
ATOM 1619 C CG    . TYR A 1 211 ? 5.928   4.048   27.395  1.00 42.36 211 A 1 
ATOM 1620 C CD1   . TYR A 1 211 ? 5.119   3.366   26.466  1.00 40.30 211 A 1 
ATOM 1621 C CD2   . TYR A 1 211 ? 6.204   5.414   27.200  1.00 39.09 211 A 1 
ATOM 1622 C CE1   . TYR A 1 211 ? 4.592   4.032   25.343  1.00 36.00 211 A 1 
ATOM 1623 C CE2   . TYR A 1 211 ? 5.685   6.098   26.080  1.00 36.01 211 A 1 
ATOM 1624 C CZ    . TYR A 1 211 ? 4.877   5.395   25.162  1.00 37.08 211 A 1 
ATOM 1625 O OH    . TYR A 1 211 ? 4.367   6.066   24.054  1.00 36.00 211 A 1 
ATOM 1626 N N     . ASP A 1 212 ? 6.394   2.157   31.796  1.00 48.86 212 A 1 
ATOM 1627 C CA    . ASP A 1 212 ? 6.808   1.000   32.594  1.00 51.21 212 A 1 
ATOM 1628 C C     . ASP A 1 212 ? 5.616   0.284   33.261  1.00 49.70 212 A 1 
ATOM 1629 O O     . ASP A 1 212 ? 5.490   -0.935  33.198  1.00 47.97 212 A 1 
ATOM 1630 C CB    . ASP A 1 212 ? 7.835   1.497   33.623  1.00 48.21 212 A 1 
ATOM 1631 C CG    . ASP A 1 212 ? 8.967   0.513   33.937  1.00 42.89 212 A 1 
ATOM 1632 O OD1   . ASP A 1 212 ? 9.157   -0.439  33.159  1.00 41.28 212 A 1 
ATOM 1633 O OD2   . ASP A 1 212 ? 9.676   0.795   34.922  1.00 40.04 212 A 1 
ATOM 1634 N N     . SER A 1 213 ? 4.677   1.047   33.828  1.00 49.07 213 A 1 
ATOM 1635 C CA    . SER A 1 213 ? 3.535   0.454   34.550  1.00 51.98 213 A 1 
ATOM 1636 C C     . SER A 1 213 ? 2.562   -0.324  33.650  1.00 53.64 213 A 1 
ATOM 1637 O O     . SER A 1 213 ? 1.961   -1.298  34.089  1.00 50.65 213 A 1 
ATOM 1638 C CB    . SER A 1 213 ? 2.770   1.530   35.320  1.00 47.11 213 A 1 
ATOM 1639 O OG    . SER A 1 213 ? 2.166   2.468   34.442  1.00 42.19 213 A 1 
ATOM 1640 N N     . HIS A 1 214 ? 2.418   0.119   32.401  1.00 47.25 214 A 1 
ATOM 1641 C CA    . HIS A 1 214 ? 1.603   -0.596  31.424  1.00 50.14 214 A 1 
ATOM 1642 C C     . HIS A 1 214 ? 2.348   -1.746  30.718  1.00 49.76 214 A 1 
ATOM 1643 O O     . HIS A 1 214 ? 1.693   -2.564  30.077  1.00 47.69 214 A 1 
ATOM 1644 C CB    . HIS A 1 214 ? 0.975   0.397   30.437  1.00 47.08 214 A 1 
ATOM 1645 C CG    . HIS A 1 214 ? -0.306  0.992   30.943  1.00 43.99 214 A 1 
ATOM 1646 N ND1   . HIS A 1 214 ? -1.481  0.309   31.139  1.00 40.60 214 A 1 
ATOM 1647 C CD2   . HIS A 1 214 ? -0.552  2.296   31.295  1.00 39.31 214 A 1 
ATOM 1648 C CE1   . HIS A 1 214 ? -2.401  1.173   31.599  1.00 36.92 214 A 1 
ATOM 1649 N NE2   . HIS A 1 214 ? -1.880  2.398   31.711  1.00 36.49 214 A 1 
ATOM 1650 N N     . MET A 1 215 ? 3.677   -1.820  30.860  1.00 51.03 215 A 1 
ATOM 1651 C CA    . MET A 1 215 ? 4.463   -2.867  30.197  1.00 52.63 215 A 1 
ATOM 1652 C C     . MET A 1 215 ? 4.178   -4.271  30.730  1.00 52.99 215 A 1 
ATOM 1653 O O     . MET A 1 215 ? 4.186   -5.198  29.930  1.00 50.25 215 A 1 
ATOM 1654 C CB    . MET A 1 215 ? 5.971   -2.582  30.261  1.00 49.52 215 A 1 
ATOM 1655 C CG    . MET A 1 215 ? 6.426   -1.658  29.121  1.00 43.95 215 A 1 
ATOM 1656 S SD    . MET A 1 215 ? 8.031   -2.088  28.361  1.00 41.26 215 A 1 
ATOM 1657 C CE    . MET A 1 215 ? 9.173   -1.496  29.632  1.00 37.54 215 A 1 
ATOM 1658 N N     . SER A 1 216 ? 3.849   -4.453  32.005  1.00 54.69 216 A 1 
ATOM 1659 C CA    . SER A 1 216 ? 3.664   -5.808  32.557  1.00 56.74 216 A 1 
ATOM 1660 C C     . SER A 1 216 ? 2.584   -6.621  31.828  1.00 57.79 216 A 1 
ATOM 1661 O O     . SER A 1 216 ? 2.814   -7.763  31.449  1.00 52.78 216 A 1 
ATOM 1662 C CB    . SER A 1 216 ? 3.352   -5.740  34.056  1.00 51.24 216 A 1 
ATOM 1663 O OG    . SER A 1 216 ? 2.129   -5.069  34.292  1.00 44.80 216 A 1 
ATOM 1664 N N     . ASN A 1 217 ? 1.439   -5.988  31.562  1.00 53.44 217 A 1 
ATOM 1665 C CA    . ASN A 1 217 ? 0.390   -6.623  30.766  1.00 54.33 217 A 1 
ATOM 1666 C C     . ASN A 1 217 ? 0.760   -6.712  29.281  1.00 52.92 217 A 1 
ATOM 1667 O O     . ASN A 1 217 ? 0.251   -7.576  28.569  1.00 51.06 217 A 1 
ATOM 1668 C CB    . ASN A 1 217 ? -0.928  -5.862  30.954  1.00 51.11 217 A 1 
ATOM 1669 C CG    . ASN A 1 217 ? -1.653  -6.206  32.245  1.00 44.52 217 A 1 
ATOM 1670 O OD1   . ASN A 1 217 ? -1.311  -7.103  32.982  1.00 44.16 217 A 1 
ATOM 1671 N ND2   . ASN A 1 217 ? -2.714  -5.496  32.558  1.00 43.54 217 A 1 
ATOM 1672 N N     . GLN A 1 218 ? 1.603   -5.794  28.802  1.00 61.31 218 A 1 
ATOM 1673 C CA    . GLN A 1 218 ? 1.937   -5.723  27.387  1.00 61.63 218 A 1 
ATOM 1674 C C     . GLN A 1 218 ? 3.018   -6.734  26.989  1.00 63.55 218 A 1 
ATOM 1675 O O     . GLN A 1 218 ? 2.943   -7.294  25.901  1.00 63.27 218 A 1 
ATOM 1676 C CB    . GLN A 1 218 ? 2.311   -4.279  27.040  1.00 57.64 218 A 1 
ATOM 1677 C CG    . GLN A 1 218 ? 2.179   -4.005  25.535  1.00 50.96 218 A 1 
ATOM 1678 C CD    . GLN A 1 218 ? 2.315   -2.514  25.191  1.00 46.55 218 A 1 
ATOM 1679 O OE1   . GLN A 1 218 ? 2.805   -1.686  25.913  1.00 43.99 218 A 1 
ATOM 1680 N NE2   . GLN A 1 218 ? 1.862   -2.115  24.021  1.00 42.27 218 A 1 
ATOM 1681 N N     . GLU A 1 219 ? 3.960   -7.046  27.888  1.00 59.75 219 A 1 
ATOM 1682 C CA    . GLU A 1 219 ? 4.908   -8.155  27.707  1.00 61.42 219 A 1 
ATOM 1683 C C     . GLU A 1 219 ? 4.190   -9.503  27.666  1.00 61.52 219 A 1 
ATOM 1684 O O     . GLU A 1 219 ? 4.474   -10.323 26.792  1.00 61.14 219 A 1 
ATOM 1685 C CB    . GLU A 1 219 ? 5.962   -8.167  28.814  1.00 58.00 219 A 1 
ATOM 1686 C CG    . GLU A 1 219 ? 7.035   -7.093  28.617  1.00 51.07 219 A 1 
ATOM 1687 C CD    . GLU A 1 219 ? 8.169   -7.173  29.650  1.00 47.93 219 A 1 
ATOM 1688 O OE1   . GLU A 1 219 ? 9.266   -6.657  29.343  1.00 44.03 219 A 1 
ATOM 1689 O OE2   . GLU A 1 219 ? 7.940   -7.760  30.729  1.00 43.27 219 A 1 
ATOM 1690 N N     . GLN A 1 220 ? 3.194   -9.704  28.547  1.00 55.76 220 A 1 
ATOM 1691 C CA    . GLN A 1 220 ? 2.332   -10.881 28.466  1.00 57.28 220 A 1 
ATOM 1692 C C     . GLN A 1 220 ? 1.591   -10.930 27.128  1.00 57.12 220 A 1 
ATOM 1693 O O     . GLN A 1 220 ? 1.580   -11.979 26.493  1.00 57.66 220 A 1 
ATOM 1694 C CB    . GLN A 1 220 ? 1.327   -10.921 29.623  1.00 55.60 220 A 1 
ATOM 1695 C CG    . GLN A 1 220 ? 1.986   -11.422 30.917  1.00 50.64 220 A 1 
ATOM 1696 C CD    . GLN A 1 220 ? 0.983   -11.609 32.068  1.00 47.43 220 A 1 
ATOM 1697 O OE1   . GLN A 1 220 ? -0.133  -11.115 32.056  1.00 45.54 220 A 1 
ATOM 1698 N NE2   . GLN A 1 220 ? 1.350   -12.351 33.083  1.00 42.98 220 A 1 
ATOM 1699 N N     . TYR A 1 221 ? 1.046   -9.800  26.662  1.00 55.10 221 A 1 
ATOM 1700 C CA    . TYR A 1 221 ? 0.343   -9.740  25.381  1.00 54.96 221 A 1 
ATOM 1701 C C     . TYR A 1 221 ? 1.274   -10.035 24.197  1.00 53.44 221 A 1 
ATOM 1702 O O     . TYR A 1 221 ? 0.897   -10.795 23.315  1.00 52.55 221 A 1 
ATOM 1703 C CB    . TYR A 1 221 ? -0.337  -8.381  25.231  1.00 52.46 221 A 1 
ATOM 1704 C CG    . TYR A 1 221 ? -1.390  -8.359  24.142  1.00 45.98 221 A 1 
ATOM 1705 C CD1   . TYR A 1 221 ? -1.048  -7.989  22.825  1.00 44.47 221 A 1 
ATOM 1706 C CD2   . TYR A 1 221 ? -2.713  -8.747  24.438  1.00 43.55 221 A 1 
ATOM 1707 C CE1   . TYR A 1 221 ? -2.024  -7.997  21.811  1.00 38.80 221 A 1 
ATOM 1708 C CE2   . TYR A 1 221 ? -3.689  -8.763  23.436  1.00 39.92 221 A 1 
ATOM 1709 C CZ    . TYR A 1 221 ? -3.345  -8.382  22.121  1.00 41.45 221 A 1 
ATOM 1710 O OH    . TYR A 1 221 ? -4.304  -8.394  21.129  1.00 39.22 221 A 1 
ATOM 1711 N N     . VAL A 1 222 ? 2.513   -9.504  24.185  1.00 65.27 222 A 1 
ATOM 1712 C CA    . VAL A 1 222 ? 3.491   -9.766  23.117  1.00 65.10 222 A 1 
ATOM 1713 C C     . VAL A 1 222 ? 3.950   -11.225 23.129  1.00 64.33 222 A 1 
ATOM 1714 O O     . VAL A 1 222 ? 4.022   -11.838 22.062  1.00 65.69 222 A 1 
ATOM 1715 C CB    . VAL A 1 222 ? 4.687   -8.802  23.206  1.00 62.96 222 A 1 
ATOM 1716 C CG1   . VAL A 1 222 ? 5.822   -9.175  22.233  1.00 56.66 222 A 1 
ATOM 1717 C CG2   . VAL A 1 222 ? 4.261   -7.373  22.848  1.00 58.69 222 A 1 
ATOM 1718 N N     . MET A 1 223 ? 4.207   -11.814 24.298  1.00 65.59 223 A 1 
ATOM 1719 C CA    . MET A 1 223 ? 4.485   -13.250 24.376  1.00 65.70 223 A 1 
ATOM 1720 C C     . MET A 1 223 ? 3.296   -14.082 23.905  1.00 65.77 223 A 1 
ATOM 1721 O O     . MET A 1 223 ? 3.475   -15.068 23.199  1.00 66.51 223 A 1 
ATOM 1722 C CB    . MET A 1 223 ? 4.879   -13.685 25.792  1.00 64.19 223 A 1 
ATOM 1723 C CG    . MET A 1 223 ? 6.400   -13.737 25.983  1.00 58.63 223 A 1 
ATOM 1724 S SD    . MET A 1 223 ? 6.987   -15.098 27.032  1.00 54.78 223 A 1 
ATOM 1725 C CE    . MET A 1 223 ? 6.359   -14.571 28.647  1.00 49.22 223 A 1 
ATOM 1726 N N     . GLN A 1 224 ? 2.077   -13.681 24.268  1.00 62.38 224 A 1 
ATOM 1727 C CA    . GLN A 1 224 ? 0.866   -14.375 23.869  1.00 63.03 224 A 1 
ATOM 1728 C C     . GLN A 1 224 ? 0.622   -14.224 22.360  1.00 63.35 224 A 1 
ATOM 1729 O O     . GLN A 1 224 ? 0.272   -15.207 21.715  1.00 63.61 224 A 1 
ATOM 1730 C CB    . GLN A 1 224 ? -0.296  -13.857 24.719  1.00 60.59 224 A 1 
ATOM 1731 C CG    . GLN A 1 224 ? -1.525  -14.778 24.670  1.00 54.76 224 A 1 
ATOM 1732 C CD    . GLN A 1 224 ? -2.609  -14.344 25.667  1.00 50.21 224 A 1 
ATOM 1733 O OE1   . GLN A 1 224 ? -2.648  -13.236 26.167  1.00 47.58 224 A 1 
ATOM 1734 N NE2   . GLN A 1 224 ? -3.540  -15.218 25.987  1.00 45.05 224 A 1 
ATOM 1735 N N     . GLU A 1 225 ? 0.901   -13.055 21.783  1.00 65.85 225 A 1 
ATOM 1736 C CA    . GLU A 1 225 ? 0.813   -12.828 20.332  1.00 66.14 225 A 1 
ATOM 1737 C C     . GLU A 1 225 ? 1.870   -13.646 19.571  1.00 66.61 225 A 1 
ATOM 1738 O O     . GLU A 1 225 ? 1.552   -14.254 18.552  1.00 66.21 225 A 1 
ATOM 1739 C CB    . GLU A 1 225 ? 0.908   -11.324 20.004  1.00 61.90 225 A 1 
ATOM 1740 C CG    . GLU A 1 225 ? 0.378   -10.989 18.597  1.00 54.84 225 A 1 
ATOM 1741 C CD    . GLU A 1 225 ? 0.540   -9.506  18.179  1.00 50.59 225 A 1 
ATOM 1742 O OE1   . GLU A 1 225 ? 0.101   -9.162  17.050  1.00 47.53 225 A 1 
ATOM 1743 O OE2   . GLU A 1 225 ? 1.143   -8.720  18.931  1.00 46.38 225 A 1 
ATOM 1744 N N     . GLN A 1 226 ? 3.102   -13.749 20.090  1.00 63.16 226 A 1 
ATOM 1745 C CA    . GLN A 1 226 ? 4.137   -14.617 19.512  1.00 62.94 226 A 1 
ATOM 1746 C C     . GLN A 1 226 ? 3.763   -16.101 19.612  1.00 62.33 226 A 1 
ATOM 1747 O O     . GLN A 1 226 ? 3.901   -16.822 18.624  1.00 64.82 226 A 1 
ATOM 1748 C CB    . GLN A 1 226 ? 5.489   -14.393 20.189  1.00 61.66 226 A 1 
ATOM 1749 C CG    . GLN A 1 226 ? 6.220   -13.166 19.626  1.00 56.64 226 A 1 
ATOM 1750 C CD    . GLN A 1 226 ? 7.637   -13.026 20.188  1.00 51.08 226 A 1 
ATOM 1751 O OE1   . GLN A 1 226 ? 8.050   -13.683 21.129  1.00 49.77 226 A 1 
ATOM 1752 N NE2   . GLN A 1 226 ? 8.449   -12.169 19.610  1.00 45.71 226 A 1 
ATOM 1753 N N     . GLN A 1 227 ? 3.273   -16.552 20.770  1.00 65.43 227 A 1 
ATOM 1754 C CA    . GLN A 1 227 ? 2.784   -17.919 20.933  1.00 65.14 227 A 1 
ATOM 1755 C C     . GLN A 1 227 ? 1.606   -18.198 19.999  1.00 64.98 227 A 1 
ATOM 1756 O O     . GLN A 1 227 ? 1.586   -19.233 19.333  1.00 66.03 227 A 1 
ATOM 1757 C CB    . GLN A 1 227 ? 2.359   -18.169 22.381  1.00 64.54 227 A 1 
ATOM 1758 C CG    . GLN A 1 227 ? 3.581   -18.421 23.285  1.00 60.31 227 A 1 
ATOM 1759 C CD    . GLN A 1 227 ? 3.189   -18.656 24.749  1.00 54.19 227 A 1 
ATOM 1760 O OE1   . GLN A 1 227 ? 2.047   -18.542 25.163  1.00 52.61 227 A 1 
ATOM 1761 N NE2   . GLN A 1 227 ? 4.145   -18.997 25.583  1.00 48.40 227 A 1 
ATOM 1762 N N     . HIS A 1 228 ? 0.695   -17.249 19.884  1.00 62.21 228 A 1 
ATOM 1763 C CA    . HIS A 1 228 ? -0.444  -17.367 18.978  1.00 62.46 228 A 1 
ATOM 1764 C C     . HIS A 1 228 ? -0.014  -17.378 17.514  1.00 59.47 228 A 1 
ATOM 1765 O O     . HIS A 1 228 ? -0.584  -18.114 16.717  1.00 61.66 228 A 1 
ATOM 1766 C CB    . HIS A 1 228 ? -1.440  -16.233 19.280  1.00 61.29 228 A 1 
ATOM 1767 C CG    . HIS A 1 228 ? -2.778  -16.478 18.674  1.00 56.23 228 A 1 
ATOM 1768 N ND1   . HIS A 1 228 ? -3.075  -16.487 17.341  1.00 51.03 228 A 1 
ATOM 1769 C CD2   . HIS A 1 228 ? -3.931  -16.852 19.328  1.00 51.62 228 A 1 
ATOM 1770 C CE1   . HIS A 1 228 ? -4.353  -16.890 17.188  1.00 47.02 228 A 1 
ATOM 1771 N NE2   . HIS A 1 228 ? -4.909  -17.106 18.385  1.00 47.37 228 A 1 
ATOM 1772 N N     . LEU A 1 229 ? 1.019   -16.617 17.136  1.00 58.47 229 A 1 
ATOM 1773 C CA    . LEU A 1 229 ? 1.578   -16.645 15.786  1.00 57.52 229 A 1 
ATOM 1774 C C     . LEU A 1 229 ? 2.227   -18.001 15.483  1.00 56.93 229 A 1 
ATOM 1775 O O     . LEU A 1 229 ? 1.991   -18.574 14.422  1.00 56.73 229 A 1 
ATOM 1776 C CB    . LEU A 1 229 ? 2.576   -15.492 15.595  1.00 55.47 229 A 1 
ATOM 1777 C CG    . LEU A 1 229 ? 2.634   -15.001 14.129  1.00 50.38 229 A 1 
ATOM 1778 C CD1   . LEU A 1 229 ? 1.594   -13.925 13.883  1.00 46.82 229 A 1 
ATOM 1779 C CD2   . LEU A 1 229 ? 4.013   -14.433 13.786  1.00 49.45 229 A 1 
ATOM 1780 N N     . GLN A 1 230 ? 3.004   -18.544 16.430  1.00 65.35 230 A 1 
ATOM 1781 C CA    . GLN A 1 230 ? 3.605   -19.871 16.303  1.00 65.59 230 A 1 
ATOM 1782 C C     . GLN A 1 230 ? 2.546   -20.979 16.237  1.00 65.02 230 A 1 
ATOM 1783 O O     . GLN A 1 230 ? 2.656   -21.898 15.425  1.00 67.68 230 A 1 
ATOM 1784 C CB    . GLN A 1 230 ? 4.534   -20.148 17.488  1.00 65.34 230 A 1 
ATOM 1785 C CG    . GLN A 1 230 ? 5.861   -19.381 17.380  1.00 61.26 230 A 1 
ATOM 1786 C CD    . GLN A 1 230 ? 6.797   -19.658 18.562  1.00 54.73 230 A 1 
ATOM 1787 O OE1   . GLN A 1 230 ? 6.507   -20.395 19.491  1.00 52.01 230 A 1 
ATOM 1788 N NE2   . GLN A 1 230 ? 7.980   -19.075 18.554  1.00 48.68 230 A 1 
ATOM 1789 N N     . GLN A 1 231 ? 1.502   -20.865 17.058  1.00 62.54 231 A 1 
ATOM 1790 C CA    . GLN A 1 231 ? 0.404   -21.826 17.048  1.00 64.11 231 A 1 
ATOM 1791 C C     . GLN A 1 231 ? -0.375  -21.765 15.739  1.00 64.23 231 A 1 
ATOM 1792 O O     . GLN A 1 231 ? -0.645  -22.803 15.145  1.00 64.89 231 A 1 
ATOM 1793 C CB    . GLN A 1 231 ? -0.470  -21.596 18.277  1.00 62.56 231 A 1 
ATOM 1794 C CG    . GLN A 1 231 ? -1.545  -22.691 18.386  1.00 57.14 231 A 1 
ATOM 1795 C CD    . GLN A 1 231 ? -2.230  -22.743 19.749  1.00 51.58 231 A 1 
ATOM 1796 O OE1   . GLN A 1 231 ? -1.911  -22.027 20.688  1.00 49.93 231 A 1 
ATOM 1797 N NE2   . GLN A 1 231 ? -3.186  -23.634 19.881  1.00 45.60 231 A 1 
ATOM 1798 N N     . MET A 1 232 ? -0.626  -20.565 15.222  1.00 68.96 232 A 1 
ATOM 1799 C CA    . MET A 1 232 ? -1.271  -20.367 13.929  1.00 67.42 232 A 1 
ATOM 1800 C C     . MET A 1 232 ? -0.425  -20.901 12.767  1.00 68.29 232 A 1 
ATOM 1801 O O     . MET A 1 232 ? -0.955  -21.518 11.858  1.00 69.56 232 A 1 
ATOM 1802 C CB    . MET A 1 232 ? -1.513  -18.869 13.757  1.00 63.27 232 A 1 
ATOM 1803 C CG    . MET A 1 232 ? -2.415  -18.506 12.580  1.00 54.97 232 A 1 
ATOM 1804 S SD    . MET A 1 232 ? -2.215  -16.785 12.022  1.00 51.77 232 A 1 
ATOM 1805 C CE    . MET A 1 232 ? -2.044  -15.904 13.580  1.00 45.09 232 A 1 
ATOM 1806 N N     . GLN A 1 233 ? 0.892   -20.703 12.800  1.00 62.75 233 A 1 
ATOM 1807 C CA    . GLN A 1 233 ? 1.803   -21.310 11.820  1.00 62.10 233 A 1 
ATOM 1808 C C     . GLN A 1 233 ? 1.725   -22.838 11.875  1.00 61.26 233 A 1 
ATOM 1809 O O     . GLN A 1 233 ? 1.701   -23.487 10.828  1.00 64.64 233 A 1 
ATOM 1810 C CB    . GLN A 1 233 ? 3.244   -20.855 12.076  1.00 61.35 233 A 1 
ATOM 1811 C CG    . GLN A 1 233 ? 3.522   -19.450 11.515  1.00 57.21 233 A 1 
ATOM 1812 C CD    . GLN A 1 233 ? 4.950   -18.987 11.802  1.00 52.37 233 A 1 
ATOM 1813 O OE1   . GLN A 1 233 ? 5.607   -19.388 12.739  1.00 51.06 233 A 1 
ATOM 1814 N NE2   . GLN A 1 233 ? 5.485   -18.100 10.982  1.00 48.17 233 A 1 
ATOM 1815 N N     . LYS A 1 234 ? 1.646   -23.394 13.083  1.00 64.56 234 A 1 
ATOM 1816 C CA    . LYS A 1 234 ? 1.523   -24.836 13.275  1.00 64.53 234 A 1 
ATOM 1817 C C     . LYS A 1 234 ? 0.181   -25.370 12.771  1.00 64.44 234 A 1 
ATOM 1818 O O     . LYS A 1 234 ? 0.169   -26.343 12.024  1.00 65.12 234 A 1 
ATOM 1819 C CB    . LYS A 1 234 ? 1.766   -25.152 14.750  1.00 62.82 234 A 1 
ATOM 1820 C CG    . LYS A 1 234 ? 2.065   -26.645 14.923  1.00 57.23 234 A 1 
ATOM 1821 C CD    . LYS A 1 234 ? 2.266   -26.973 16.404  1.00 55.30 234 A 1 
ATOM 1822 C CE    . LYS A 1 234 ? 2.514   -28.465 16.514  1.00 49.35 234 A 1 
ATOM 1823 N NZ    . LYS A 1 234 ? 2.441   -28.924 17.904  1.00 44.29 234 A 1 
ATOM 1824 N N     . GLU A 1 235 ? -0.925  -24.699 13.092  1.00 57.93 235 A 1 
ATOM 1825 C CA    . GLU A 1 235 ? -2.267  -25.046 12.599  1.00 58.29 235 A 1 
ATOM 1826 C C     . GLU A 1 235 ? -2.361  -24.917 11.078  1.00 55.62 235 A 1 
ATOM 1827 O O     . GLU A 1 235 ? -2.928  -25.776 10.416  1.00 57.29 235 A 1 
ATOM 1828 C CB    . GLU A 1 235 ? -3.314  -24.140 13.255  1.00 57.06 235 A 1 
ATOM 1829 C CG    . GLU A 1 235 ? -3.606  -24.538 14.710  1.00 51.79 235 A 1 
ATOM 1830 C CD    . GLU A 1 235 ? -4.524  -23.544 15.448  1.00 49.71 235 A 1 
ATOM 1831 O OE1   . GLU A 1 235 ? -4.660  -23.715 16.671  1.00 44.73 235 A 1 
ATOM 1832 O OE2   . GLU A 1 235 ? -5.031  -22.609 14.804  1.00 45.04 235 A 1 
ATOM 1833 N N     . TYR A 1 236 ? -1.744  -23.876 10.496  1.00 57.32 236 A 1 
ATOM 1834 C CA    . TYR A 1 236 ? -1.689  -23.722 9.046   1.00 54.04 236 A 1 
ATOM 1835 C C     . TYR A 1 236 ? -0.857  -24.829 8.381   1.00 51.42 236 A 1 
ATOM 1836 O O     . TYR A 1 236 ? -1.281  -25.383 7.368   1.00 49.75 236 A 1 
ATOM 1837 C CB    . TYR A 1 236 ? -1.144  -22.332 8.699   1.00 51.57 236 A 1 
ATOM 1838 C CG    . TYR A 1 236 ? -1.279  -21.988 7.232   1.00 44.78 236 A 1 
ATOM 1839 C CD1   . TYR A 1 236 ? -0.220  -22.217 6.332   1.00 43.65 236 A 1 
ATOM 1840 C CD2   . TYR A 1 236 ? -2.495  -21.448 6.739   1.00 43.84 236 A 1 
ATOM 1841 C CE1   . TYR A 1 236 ? -0.358  -21.905 4.976   1.00 38.34 236 A 1 
ATOM 1842 C CE2   . TYR A 1 236 ? -2.644  -21.128 5.387   1.00 39.55 236 A 1 
ATOM 1843 C CZ    . TYR A 1 236 ? -1.571  -21.356 4.502   1.00 42.24 236 A 1 
ATOM 1844 O OH    . TYR A 1 236 ? -1.709  -21.043 3.166   1.00 40.75 236 A 1 
ATOM 1845 N N     . ALA A 1 237 ? 0.286   -25.205 8.969   1.00 66.57 237 A 1 
ATOM 1846 C CA    . ALA A 1 237 ? 1.092   -26.329 8.498   1.00 65.31 237 A 1 
ATOM 1847 C C     . ALA A 1 237 ? 0.324   -27.658 8.604   1.00 63.40 237 A 1 
ATOM 1848 O O     . ALA A 1 237 ? 0.357   -28.460 7.672   1.00 65.60 237 A 1 
ATOM 1849 C CB    . ALA A 1 237 ? 2.410   -26.357 9.273   1.00 65.46 237 A 1 
ATOM 1850 N N     . GLU A 1 238 ? -0.418  -27.876 9.695   1.00 61.17 238 A 1 
ATOM 1851 C CA    . GLU A 1 238 ? -1.276  -29.052 9.872   1.00 61.65 238 A 1 
ATOM 1852 C C     . GLU A 1 238 ? -2.437  -29.076 8.863   1.00 58.96 238 A 1 
ATOM 1853 O O     . GLU A 1 238 ? -2.713  -30.126 8.286   1.00 60.11 238 A 1 
ATOM 1854 C CB    . GLU A 1 238 ? -1.787  -29.125 11.327  1.00 61.05 238 A 1 
ATOM 1855 C CG    . GLU A 1 238 ? -0.705  -29.609 12.306  1.00 55.75 238 A 1 
ATOM 1856 C CD    . GLU A 1 238 ? -1.120  -29.608 13.793  1.00 50.98 238 A 1 
ATOM 1857 O OE1   . GLU A 1 238 ? -0.230  -29.845 14.651  1.00 48.22 238 A 1 
ATOM 1858 O OE2   . GLU A 1 238 ? -2.307  -29.380 14.080  1.00 47.07 238 A 1 
ATOM 1859 N N     . GLN A 1 239 ? -3.074  -27.931 8.570   1.00 59.98 239 A 1 
ATOM 1860 C CA    . GLN A 1 239 ? -4.112  -27.835 7.537   1.00 59.02 239 A 1 
ATOM 1861 C C     . GLN A 1 239 ? -3.572  -28.075 6.123   1.00 58.30 239 A 1 
ATOM 1862 O O     . GLN A 1 239 ? -4.252  -28.703 5.311   1.00 60.02 239 A 1 
ATOM 1863 C CB    . GLN A 1 239 ? -4.784  -26.460 7.575   1.00 58.26 239 A 1 
ATOM 1864 C CG    . GLN A 1 239 ? -5.821  -26.327 8.701   1.00 53.69 239 A 1 
ATOM 1865 C CD    . GLN A 1 239 ? -6.553  -24.986 8.649   1.00 48.95 239 A 1 
ATOM 1866 O OE1   . GLN A 1 239 ? -6.425  -24.185 7.732   1.00 47.28 239 A 1 
ATOM 1867 N NE2   . GLN A 1 239 ? -7.384  -24.698 9.632   1.00 43.94 239 A 1 
ATOM 1868 N N     . GLN A 1 240 ? -2.366  -27.572 5.811   1.00 58.50 240 A 1 
ATOM 1869 C CA    . GLN A 1 240 ? -1.700  -27.858 4.536   1.00 59.93 240 A 1 
ATOM 1870 C C     . GLN A 1 240 ? -1.415  -29.362 4.407   1.00 58.71 240 A 1 
ATOM 1871 O O     . GLN A 1 240 ? -1.753  -29.973 3.396   1.00 60.64 240 A 1 
ATOM 1872 C CB    . GLN A 1 240 ? -0.401  -27.043 4.423   1.00 59.28 240 A 1 
ATOM 1873 C CG    . GLN A 1 240 ? -0.626  -25.555 4.078   1.00 55.79 240 A 1 
ATOM 1874 C CD    . GLN A 1 240 ? -0.966  -25.294 2.613   1.00 50.38 240 A 1 
ATOM 1875 O OE1   . GLN A 1 240 ? -1.006  -26.155 1.759   1.00 49.35 240 A 1 
ATOM 1876 N NE2   . GLN A 1 240 ? -1.224  -24.045 2.256   1.00 46.11 240 A 1 
ATOM 1877 N N     . MET A 1 241 ? -0.898  -29.966 5.476   1.00 67.79 241 A 1 
ATOM 1878 C CA    . MET A 1 241 ? -0.599  -31.395 5.504   1.00 67.12 241 A 1 
ATOM 1879 C C     . MET A 1 241 ? -1.878  -32.248 5.377   1.00 65.27 241 A 1 
ATOM 1880 O O     . MET A 1 241 ? -1.889  -33.252 4.665   1.00 66.50 241 A 1 
ATOM 1881 C CB    . MET A 1 241 ? 0.179   -31.709 6.793   1.00 66.97 241 A 1 
ATOM 1882 C CG    . MET A 1 241 ? 1.204   -32.827 6.598   1.00 60.88 241 A 1 
ATOM 1883 S SD    . MET A 1 241 ? 2.133   -33.310 8.095   1.00 56.03 241 A 1 
ATOM 1884 C CE    . MET A 1 241 ? 2.932   -31.744 8.558   1.00 50.05 241 A 1 
ATOM 1885 N N     . GLN A 1 242 ? -2.985  -31.810 5.999   1.00 62.59 242 A 1 
ATOM 1886 C CA    . GLN A 1 242 ? -4.288  -32.465 5.822   1.00 61.62 242 A 1 
ATOM 1887 C C     . GLN A 1 242 ? -4.826  -32.326 4.399   1.00 59.36 242 A 1 
ATOM 1888 O O     . GLN A 1 242 ? -5.385  -33.295 3.878   1.00 60.63 242 A 1 
ATOM 1889 C CB    . GLN A 1 242 ? -5.319  -31.916 6.810   1.00 61.11 242 A 1 
ATOM 1890 C CG    . GLN A 1 242 ? -5.199  -32.578 8.189   1.00 55.68 242 A 1 
ATOM 1891 C CD    . GLN A 1 242 ? -6.292  -32.118 9.162   1.00 50.67 242 A 1 
ATOM 1892 O OE1   . GLN A 1 242 ? -7.114  -31.261 8.885   1.00 49.07 242 A 1 
ATOM 1893 N NE2   . GLN A 1 242 ? -6.352  -32.708 10.333  1.00 44.44 242 A 1 
ATOM 1894 N N     . LYS A 1 243 ? -4.652  -31.175 3.751   1.00 53.45 243 A 1 
ATOM 1895 C CA    . LYS A 1 243 ? -5.048  -31.016 2.347   1.00 54.10 243 A 1 
ATOM 1896 C C     . LYS A 1 243 ? -4.260  -31.927 1.413   1.00 51.71 243 A 1 
ATOM 1897 O O     . LYS A 1 243 ? -4.873  -32.581 0.570   1.00 50.78 243 A 1 
ATOM 1898 C CB    . LYS A 1 243 ? -4.931  -29.556 1.900   1.00 52.32 243 A 1 
ATOM 1899 C CG    . LYS A 1 243 ? -6.165  -28.750 2.304   1.00 48.07 243 A 1 
ATOM 1900 C CD    . LYS A 1 243 ? -6.007  -27.313 1.807   1.00 46.07 243 A 1 
ATOM 1901 C CE    . LYS A 1 243 ? -7.257  -26.503 2.148   1.00 41.55 243 A 1 
ATOM 1902 N NZ    . LYS A 1 243 ? -7.097  -25.088 1.738   1.00 37.58 243 A 1 
ATOM 1903 N N     . GLU A 1 244 ? -2.938  -32.042 1.612   1.00 55.94 244 A 1 
ATOM 1904 C CA    . GLU A 1 244 ? -2.124  -33.001 0.846   1.00 56.07 244 A 1 
ATOM 1905 C C     . GLU A 1 244 ? -2.561  -34.454 1.087   1.00 52.51 244 A 1 
ATOM 1906 O O     . GLU A 1 244 ? -2.591  -35.249 0.148   1.00 52.25 244 A 1 
ATOM 1907 C CB    . GLU A 1 244 ? -0.632  -32.849 1.192   1.00 54.13 244 A 1 
ATOM 1908 C CG    . GLU A 1 244 ? 0.041   -31.678 0.471   1.00 49.22 244 A 1 
ATOM 1909 C CD    . GLU A 1 244 ? 1.574   -31.683 0.648   1.00 46.82 244 A 1 
ATOM 1910 O OE1   . GLU A 1 244 ? 2.267   -31.237 -0.295  1.00 42.78 244 A 1 
ATOM 1911 O OE2   . GLU A 1 244 ? 2.055   -32.126 1.712   1.00 42.44 244 A 1 
ATOM 1912 N N     . TYR A 1 245 ? -2.947  -34.802 2.326   1.00 58.39 245 A 1 
ATOM 1913 C CA    . TYR A 1 245 ? -3.478  -36.137 2.618   1.00 56.89 245 A 1 
ATOM 1914 C C     . TYR A 1 245 ? -4.800  -36.409 1.899   1.00 53.23 245 A 1 
ATOM 1915 O O     . TYR A 1 245 ? -4.943  -37.464 1.276   1.00 51.50 245 A 1 
ATOM 1916 C CB    . TYR A 1 245 ? -3.605  -36.339 4.139   1.00 53.56 245 A 1 
ATOM 1917 C CG    . TYR A 1 245 ? -2.638  -37.374 4.665   1.00 47.27 245 A 1 
ATOM 1918 C CD1   . TYR A 1 245 ? -2.996  -38.735 4.680   1.00 45.13 245 A 1 
ATOM 1919 C CD2   . TYR A 1 245 ? -1.351  -36.992 5.105   1.00 44.78 245 A 1 
ATOM 1920 C CE1   . TYR A 1 245 ? -2.093  -39.702 5.131   1.00 38.09 245 A 1 
ATOM 1921 C CE2   . TYR A 1 245 ? -0.444  -37.948 5.553   1.00 40.65 245 A 1 
ATOM 1922 C CZ    . TYR A 1 245 ? -0.805  -39.314 5.579   1.00 41.77 245 A 1 
ATOM 1923 O OH    . TYR A 1 245 ? 0.084   -40.263 6.027   1.00 39.26 245 A 1 
ATOM 1924 N N     . VAL A 1 246 ? -5.748  -35.447 1.928   1.00 60.24 246 A 1 
ATOM 1925 C CA    . VAL A 1 246 ? -7.072  -35.623 1.297   1.00 59.23 246 A 1 
ATOM 1926 C C     . VAL A 1 246 ? -6.969  -35.692 -0.235  1.00 56.26 246 A 1 
ATOM 1927 O O     . VAL A 1 246 ? -7.676  -36.490 -0.850  1.00 54.97 246 A 1 
ATOM 1928 C CB    . VAL A 1 246 ? -8.042  -34.518 1.749   1.00 55.76 246 A 1 
ATOM 1929 C CG1   . VAL A 1 246 ? -9.392  -34.587 1.020   1.00 50.34 246 A 1 
ATOM 1930 C CG2   . VAL A 1 246 ? -8.349  -34.626 3.237   1.00 52.90 246 A 1 
ATOM 1931 N N     . GLU A 1 247 ? -6.075  -34.929 -0.859  1.00 50.31 247 A 1 
ATOM 1932 C CA    . GLU A 1 247 ? -5.838  -35.033 -2.311  1.00 51.07 247 A 1 
ATOM 1933 C C     . GLU A 1 247 ? -5.230  -36.385 -2.711  1.00 47.19 247 A 1 
ATOM 1934 O O     . GLU A 1 247 ? -5.567  -36.916 -3.773  1.00 45.19 247 A 1 
ATOM 1935 C CB    . GLU A 1 247 ? -4.978  -33.863 -2.828  1.00 48.93 247 A 1 
ATOM 1936 C CG    . GLU A 1 247 ? -5.801  -32.578 -3.019  1.00 45.19 247 A 1 
ATOM 1937 C CD    . GLU A 1 247 ? -5.056  -31.447 -3.755  1.00 42.50 247 A 1 
ATOM 1938 O OE1   . GLU A 1 247 ? -5.760  -30.573 -4.327  1.00 39.93 247 A 1 
ATOM 1939 O OE2   . GLU A 1 247 ? -3.800  -31.432 -3.761  1.00 39.75 247 A 1 
ATOM 1940 N N     . ASN A 1 248 ? -4.390  -36.978 -1.860  1.00 51.82 248 A 1 
ATOM 1941 C CA    . ASN A 1 248 ? -3.815  -38.297 -2.129  1.00 51.54 248 A 1 
ATOM 1942 C C     . ASN A 1 248 ? -4.825  -39.449 -1.941  1.00 47.43 248 A 1 
ATOM 1943 O O     . ASN A 1 248 ? -4.868  -40.343 -2.786  1.00 44.64 248 A 1 
ATOM 1944 C CB    . ASN A 1 248 ? -2.548  -38.490 -1.273  1.00 47.88 248 A 1 
ATOM 1945 C CG    . ASN A 1 248 ? -1.314  -37.867 -1.906  1.00 44.08 248 A 1 
ATOM 1946 O OD1   . ASN A 1 248 ? -1.045  -37.982 -3.098  1.00 42.53 248 A 1 
ATOM 1947 N ND2   . ASN A 1 248 ? -0.487  -37.222 -1.117  1.00 43.05 248 A 1 
ATOM 1948 N N     . GLU A 1 249 ? -5.659  -39.423 -0.897  1.00 52.91 249 A 1 
ATOM 1949 C CA    . GLU A 1 249 ? -6.661  -40.489 -0.688  1.00 53.34 249 A 1 
ATOM 1950 C C     . GLU A 1 249 ? -7.740  -40.521 -1.787  1.00 50.66 249 A 1 
ATOM 1951 O O     . GLU A 1 249 ? -8.227  -41.594 -2.159  1.00 46.88 249 A 1 
ATOM 1952 C CB    . GLU A 1 249 ? -7.335  -40.362 0.691   1.00 48.77 249 A 1 
ATOM 1953 C CG    . GLU A 1 249 ? -6.478  -40.933 1.833   1.00 44.84 249 A 1 
ATOM 1954 C CD    . GLU A 1 249 ? -7.244  -41.054 3.160   1.00 42.20 249 A 1 
ATOM 1955 O OE1   . GLU A 1 249 ? -6.830  -41.899 3.991   1.00 38.77 249 A 1 
ATOM 1956 O OE2   . GLU A 1 249 ? -8.227  -40.300 3.364   1.00 38.59 249 A 1 
ATOM 1957 N N     . GLY A 1 250 ? -8.094  -39.367 -2.354  1.00 47.66 250 A 1 
ATOM 1958 C CA    . GLY A 1 250 ? -9.155  -39.280 -3.367  1.00 47.85 250 A 1 
ATOM 1959 C C     . GLY A 1 250 ? -8.887  -40.044 -4.670  1.00 45.97 250 A 1 
ATOM 1960 O O     . GLY A 1 250 ? -9.817  -40.255 -5.452  1.00 43.63 250 A 1 
ATOM 1961 N N     . SER A 1 251 ? -7.651  -40.469 -4.924  1.00 50.60 251 A 1 
ATOM 1962 C CA    . SER A 1 251 ? -7.269  -41.179 -6.151  1.00 50.30 251 A 1 
ATOM 1963 C C     . SER A 1 251 ? -7.511  -42.698 -6.125  1.00 47.94 251 A 1 
ATOM 1964 O O     . SER A 1 251 ? -7.119  -43.385 -7.064  1.00 45.83 251 A 1 
ATOM 1965 C CB    . SER A 1 251 ? -5.835  -40.819 -6.554  1.00 47.70 251 A 1 
ATOM 1966 O OG    . SER A 1 251 ? -4.863  -41.444 -5.740  1.00 43.99 251 A 1 
ATOM 1967 N N     . GLU A 1 252 ? -8.159  -43.219 -5.094  1.00 47.73 252 A 1 
ATOM 1968 C CA    . GLU A 1 252 ? -8.506  -44.641 -5.080  1.00 49.37 252 A 1 
ATOM 1969 C C     . GLU A 1 252 ? -9.404  -44.979 -6.279  1.00 47.52 252 A 1 
ATOM 1970 O O     . GLU A 1 252 ? -10.538 -44.512 -6.432  1.00 44.55 252 A 1 
ATOM 1971 C CB    . GLU A 1 252 ? -9.132  -45.103 -3.765  1.00 45.47 252 A 1 
ATOM 1972 C CG    . GLU A 1 252 ? -8.089  -45.315 -2.650  1.00 41.82 252 A 1 
ATOM 1973 C CD    . GLU A 1 252 ? -8.607  -46.227 -1.512  1.00 39.84 252 A 1 
ATOM 1974 O OE1   . GLU A 1 252 ? -7.757  -46.904 -0.898  1.00 36.84 252 A 1 
ATOM 1975 O OE2   . GLU A 1 252 ? -9.843  -46.297 -1.333  1.00 35.66 252 A 1 
ATOM 1976 N N     . CYS A 1 253 ? -8.864  -45.819 -7.156  1.00 52.20 253 A 1 
ATOM 1977 C CA    . CYS A 1 253 ? -9.547  -46.317 -8.332  1.00 53.58 253 A 1 
ATOM 1978 C C     . CYS A 1 253 ? -10.821 -47.052 -7.907  1.00 50.71 253 A 1 
ATOM 1979 O O     . CYS A 1 253 ? -10.756 -48.176 -7.415  1.00 49.38 253 A 1 
ATOM 1980 C CB    . CYS A 1 253 ? -8.614  -47.254 -9.110  1.00 50.07 253 A 1 
ATOM 1981 S SG    . CYS A 1 253 ? -7.262  -46.323 -9.900  1.00 44.23 253 A 1 
ATOM 1982 N N     . ILE A 1 254 ? -11.992 -46.438 -8.179  1.00 39.54 254 A 1 
ATOM 1983 C CA    . ILE A 1 254 ? -13.283 -47.118 -8.070  1.00 43.85 254 A 1 
ATOM 1984 C C     . ILE A 1 254 ? -13.292 -48.261 -9.093  1.00 41.93 254 A 1 
ATOM 1985 O O     . ILE A 1 254 ? -13.656 -48.072 -10.263 1.00 40.56 254 A 1 
ATOM 1986 C CB    . ILE A 1 254 ? -14.466 -46.144 -8.269  1.00 41.24 254 A 1 
ATOM 1987 C CG1   . ILE A 1 254 ? -14.409 -44.982 -7.252  1.00 38.89 254 A 1 
ATOM 1988 C CG2   . ILE A 1 254 ? -15.805 -46.898 -8.130  1.00 40.68 254 A 1 
ATOM 1989 C CD1   . ILE A 1 254 ? -15.468 -43.902 -7.466  1.00 38.08 254 A 1 
ATOM 1990 N N     . VAL A 1 255 ? -12.861 -49.439 -8.678  1.00 39.71 255 A 1 
ATOM 1991 C CA    . VAL A 1 255 ? -12.982 -50.654 -9.481  1.00 43.34 255 A 1 
ATOM 1992 C C     . VAL A 1 255 ? -14.479 -50.910 -9.662  1.00 40.61 255 A 1 
ATOM 1993 O O     . VAL A 1 255 ? -15.180 -51.080 -8.664  1.00 38.30 255 A 1 
ATOM 1994 C CB    . VAL A 1 255 ? -12.287 -51.862 -8.831  1.00 41.20 255 A 1 
ATOM 1995 C CG1   . VAL A 1 255 ? -12.405 -53.105 -9.727  1.00 37.47 255 A 1 
ATOM 1996 C CG2   . VAL A 1 255 ? -10.795 -51.595 -8.603  1.00 40.31 255 A 1 
ATOM 1997 N N     . PRO A 1 256 ? -15.004 -50.904 -10.901 1.00 38.19 256 A 1 
ATOM 1998 C CA    . PRO A 1 256 ? -16.424 -51.089 -11.124 1.00 40.14 256 A 1 
ATOM 1999 C C     . PRO A 1 256 ? -16.800 -52.534 -10.796 1.00 38.74 256 A 1 
ATOM 2000 O O     . PRO A 1 256 ? -16.706 -53.425 -11.640 1.00 37.18 256 A 1 
ATOM 2001 C CB    . PRO A 1 256 ? -16.661 -50.691 -12.589 1.00 37.79 256 A 1 
ATOM 2002 C CG    . PRO A 1 256 ? -15.327 -51.009 -13.256 1.00 37.93 256 A 1 
ATOM 2003 C CD    . PRO A 1 256 ? -14.302 -50.690 -12.153 1.00 42.66 256 A 1 
ATOM 2004 N N     . SER A 1 257 ? -17.205 -52.781 -9.556  1.00 45.11 257 A 1 
ATOM 2005 C CA    . SER A 1 257 ? -17.697 -54.087 -9.128  1.00 48.74 257 A 1 
ATOM 2006 C C     . SER A 1 257 ? -18.945 -54.421 -9.945  1.00 47.58 257 A 1 
ATOM 2007 O O     . SER A 1 257 ? -19.963 -53.742 -9.866  1.00 45.51 257 A 1 
ATOM 2008 C CB    . SER A 1 257 ? -17.947 -54.126 -7.620  1.00 45.15 257 A 1 
ATOM 2009 O OG    . SER A 1 257 ? -18.802 -53.093 -7.199  1.00 41.43 257 A 1 
ATOM 2010 N N     . GLN A 1 258 ? -18.853 -55.461 -10.766 1.00 41.23 258 A 1 
ATOM 2011 C CA    . GLN A 1 258 ? -19.979 -55.965 -11.556 1.00 44.23 258 A 1 
ATOM 2012 C C     . GLN A 1 258 ? -21.036 -56.524 -10.602 1.00 42.45 258 A 1 
ATOM 2013 O O     . GLN A 1 258 ? -21.002 -57.692 -10.217 1.00 40.13 258 A 1 
ATOM 2014 C CB    . GLN A 1 258 ? -19.513 -57.034 -12.552 1.00 41.17 258 A 1 
ATOM 2015 C CG    . GLN A 1 258 ? -18.725 -56.472 -13.736 1.00 38.46 258 A 1 
ATOM 2016 C CD    . GLN A 1 258 ? -18.400 -57.542 -14.786 1.00 36.93 258 A 1 
ATOM 2017 O OE1   . GLN A 1 258 ? -18.564 -58.729 -14.601 1.00 35.58 258 A 1 
ATOM 2018 N NE2   . GLN A 1 258 ? -17.921 -57.145 -15.944 1.00 34.83 258 A 1 
ATOM 2019 N N     . SER A 1 259 ? -21.971 -55.656 -10.206 1.00 40.85 259 A 1 
ATOM 2020 C CA    . SER A 1 259 ? -23.101 -56.065 -9.366  1.00 43.70 259 A 1 
ATOM 2021 C C     . SER A 1 259 ? -23.997 -57.016 -10.155 1.00 41.65 259 A 1 
ATOM 2022 O O     . SER A 1 259 ? -24.829 -56.599 -10.961 1.00 40.76 259 A 1 
ATOM 2023 C CB    . SER A 1 259 ? -23.861 -54.843 -8.847  1.00 41.55 259 A 1 
ATOM 2024 O OG    . SER A 1 259 ? -24.261 -53.986 -9.896  1.00 38.94 259 A 1 
ATOM 2025 N N     . THR A 1 260 ? -23.818 -58.342 -9.955  1.00 43.28 260 A 1 
ATOM 2026 C CA    . THR A 1 260 ? -24.693 -59.374 -10.509 1.00 47.21 260 A 1 
ATOM 2027 C C     . THR A 1 260 ? -26.097 -59.200 -9.935  1.00 44.72 260 A 1 
ATOM 2028 O O     . THR A 1 260 ? -26.329 -59.368 -8.738  1.00 43.00 260 A 1 
ATOM 2029 C CB    . THR A 1 260 ? -24.154 -60.785 -10.251 1.00 43.20 260 A 1 
ATOM 2030 O OG1   . THR A 1 260 ? -23.600 -60.894 -8.960  1.00 39.48 260 A 1 
ATOM 2031 C CG2   . THR A 1 260 ? -23.046 -61.146 -11.237 1.00 40.65 260 A 1 
ATOM 2032 N N     . ILE A 1 261 ? -27.044 -58.812 -10.805 1.00 38.04 261 A 1 
ATOM 2033 C CA    . ILE A 1 261 ? -28.447 -58.555 -10.455 1.00 41.04 261 A 1 
ATOM 2034 C C     . ILE A 1 261 ? -29.132 -59.897 -10.143 1.00 38.50 261 A 1 
ATOM 2035 O O     . ILE A 1 261 ? -29.839 -60.461 -10.987 1.00 37.34 261 A 1 
ATOM 2036 C CB    . ILE A 1 261 ? -29.166 -57.757 -11.571 1.00 39.22 261 A 1 
ATOM 2037 C CG1   . ILE A 1 261 ? -28.413 -56.444 -11.914 1.00 37.45 261 A 1 
ATOM 2038 C CG2   . ILE A 1 261 ? -30.614 -57.423 -11.165 1.00 39.53 261 A 1 
ATOM 2039 C CD1   . ILE A 1 261 ? -28.955 -55.699 -13.135 1.00 37.54 261 A 1 
ATOM 2040 N N     . VAL A 1 262 ? -28.929 -60.457 -8.951  1.00 38.73 262 A 1 
ATOM 2041 C CA    . VAL A 1 262 ? -29.654 -61.650 -8.512  1.00 43.72 262 A 1 
ATOM 2042 C C     . VAL A 1 262 ? -31.092 -61.245 -8.191  1.00 41.12 262 A 1 
ATOM 2043 O O     . VAL A 1 262 ? -31.381 -60.609 -7.170  1.00 39.88 262 A 1 
ATOM 2044 C CB    . VAL A 1 262 ? -28.970 -62.392 -7.353  1.00 40.61 262 A 1 
ATOM 2045 C CG1   . VAL A 1 262 ? -29.754 -63.669 -7.002  1.00 37.68 262 A 1 
ATOM 2046 C CG2   . VAL A 1 262 ? -27.554 -62.823 -7.737  1.00 41.38 262 A 1 
ATOM 2047 N N     . ARG A 1 263 ? -31.993 -61.643 -9.068  1.00 40.98 263 A 1 
ATOM 2048 C CA    . ARG A 1 263 ? -33.453 -61.399 -9.046  1.00 45.43 263 A 1 
ATOM 2049 C C     . ARG A 1 263 ? -34.112 -62.175 -7.885  1.00 43.13 263 A 1 
ATOM 2050 O O     . ARG A 1 263 ? -34.721 -63.213 -8.120  1.00 41.40 263 A 1 
ATOM 2051 C CB    . ARG A 1 263 ? -34.020 -61.816 -10.421 1.00 41.94 263 A 1 
ATOM 2052 C CG    . ARG A 1 263 ? -34.839 -60.752 -11.156 1.00 38.98 263 A 1 
ATOM 2053 C CD    . ARG A 1 263 ? -35.384 -61.352 -12.458 1.00 36.35 263 A 1 
ATOM 2054 N NE    . ARG A 1 263 ? -35.992 -60.340 -13.331 1.00 34.10 263 A 1 
ATOM 2055 C CZ    . ARG A 1 263 ? -36.570 -60.566 -14.497 1.00 30.28 263 A 1 
ATOM 2056 N NH1   . ARG A 1 263 ? -36.698 -61.768 -14.985 1.00 29.33 263 A 1 
ATOM 2057 N NH2   . ARG A 1 263 ? -37.041 -59.581 -15.206 1.00 28.04 263 A 1 
ATOM 2058 N N     . ARG A 1 264 ? -34.000 -61.718 -6.654  1.00 41.47 264 A 1 
ATOM 2059 C CA    . ARG A 1 264 ? -34.629 -62.430 -5.524  1.00 44.68 264 A 1 
ATOM 2060 C C     . ARG A 1 264 ? -36.159 -62.251 -5.555  1.00 41.64 264 A 1 
ATOM 2061 O O     . ARG A 1 264 ? -36.614 -61.137 -5.769  1.00 39.23 264 A 1 
ATOM 2062 C CB    . ARG A 1 264 ? -33.992 -62.018 -4.179  1.00 40.91 264 A 1 
ATOM 2063 C CG    . ARG A 1 264 ? -33.851 -63.235 -3.253  1.00 37.42 264 A 1 
ATOM 2064 C CD    . ARG A 1 264 ? -33.174 -62.875 -1.923  1.00 35.08 264 A 1 
ATOM 2065 N NE    . ARG A 1 264 ? -32.864 -64.081 -1.133  1.00 32.64 264 A 1 
ATOM 2066 C CZ    . ARG A 1 264 ? -32.292 -64.124 0.064   1.00 29.10 264 A 1 
ATOM 2067 N NH1   . ARG A 1 264 ? -31.967 -63.025 0.702   1.00 28.21 264 A 1 
ATOM 2068 N NH2   . ARG A 1 264 ? -32.036 -65.247 0.637   1.00 27.17 264 A 1 
ATOM 2069 N N     . PRO A 1 265 ? -36.968 -63.332 -5.406  1.00 37.15 265 A 1 
ATOM 2070 C CA    . PRO A 1 265 ? -38.399 -63.304 -5.661  1.00 41.43 265 A 1 
ATOM 2071 C C     . PRO A 1 265 ? -39.225 -62.659 -4.527  1.00 40.07 265 A 1 
ATOM 2072 O O     . PRO A 1 265 ? -38.751 -62.450 -3.414  1.00 37.88 265 A 1 
ATOM 2073 C CB    . PRO A 1 265 ? -38.792 -64.770 -5.922  1.00 37.82 265 A 1 
ATOM 2074 C CG    . PRO A 1 265 ? -37.801 -65.543 -5.041  1.00 37.73 265 A 1 
ATOM 2075 C CD    . PRO A 1 265 ? -36.528 -64.704 -5.172  1.00 42.14 265 A 1 
ATOM 2076 N N     . HIS A 1 266 ? -40.490 -62.387 -4.838  1.00 42.74 266 A 1 
ATOM 2077 C CA    . HIS A 1 266 ? -41.415 -61.448 -4.187  1.00 46.31 266 A 1 
ATOM 2078 C C     . HIS A 1 266 ? -42.015 -61.824 -2.812  1.00 44.16 266 A 1 
ATOM 2079 O O     . HIS A 1 266 ? -42.796 -61.024 -2.301  1.00 42.31 266 A 1 
ATOM 2080 C CB    . HIS A 1 266 ? -42.578 -61.211 -5.167  1.00 43.27 266 A 1 
ATOM 2081 C CG    . HIS A 1 266 ? -42.591 -59.848 -5.796  1.00 40.27 266 A 1 
ATOM 2082 N ND1   . HIS A 1 266 ? -42.990 -58.672 -5.197  1.00 38.25 266 A 1 
ATOM 2083 C CD2   . HIS A 1 266 ? -42.290 -59.535 -7.094  1.00 37.63 266 A 1 
ATOM 2084 C CE1   . HIS A 1 266 ? -42.913 -57.699 -6.108  1.00 34.55 266 A 1 
ATOM 2085 N NE2   . HIS A 1 266 ? -42.494 -58.176 -7.278  1.00 34.62 266 A 1 
ATOM 2086 N N     . GLN A 1 267 ? -41.834 -63.036 -2.282  1.00 48.55 267 A 1 
ATOM 2087 C CA    . GLN A 1 267 ? -42.824 -63.695 -1.413  1.00 51.03 267 A 1 
ATOM 2088 C C     . GLN A 1 267 ? -43.324 -62.843 -0.223  1.00 50.70 267 A 1 
ATOM 2089 O O     . GLN A 1 267 ? -42.549 -62.211 0.482   1.00 47.96 267 A 1 
ATOM 2090 C CB    . GLN A 1 267 ? -42.353 -65.079 -0.949  1.00 46.39 267 A 1 
ATOM 2091 C CG    . GLN A 1 267 ? -42.717 -66.174 -1.964  1.00 42.27 267 A 1 
ATOM 2092 C CD    . GLN A 1 267 ? -42.436 -67.598 -1.448  1.00 39.10 267 A 1 
ATOM 2093 O OE1   . GLN A 1 267 ? -41.755 -67.812 -0.472  1.00 37.73 267 A 1 
ATOM 2094 N NE2   . GLN A 1 267 ? -42.950 -68.608 -2.105  1.00 35.19 267 A 1 
ATOM 2095 N N     . SER A 1 268 ? -44.651 -62.907 -0.015  1.00 39.84 268 A 1 
ATOM 2096 C CA    . SER A 1 268 ? -45.499 -61.927 0.685   1.00 43.07 268 A 1 
ATOM 2097 C C     . SER A 1 268 ? -45.905 -62.281 2.120   1.00 41.79 268 A 1 
ATOM 2098 O O     . SER A 1 268 ? -46.907 -61.755 2.604   1.00 39.72 268 A 1 
ATOM 2099 C CB    . SER A 1 268 ? -46.770 -61.767 -0.155  1.00 40.31 268 A 1 
ATOM 2100 O OG    . SER A 1 268 ? -47.438 -63.016 -0.267  1.00 36.54 268 A 1 
ATOM 2101 N N     . GLY A 1 269 ? -45.267 -63.236 2.771   1.00 40.04 269 A 1 
ATOM 2102 C CA    . GLY A 1 269 ? -45.827 -63.973 3.911   1.00 42.99 269 A 1 
ATOM 2103 C C     . GLY A 1 269 ? -46.380 -63.120 5.060   1.00 41.77 269 A 1 
ATOM 2104 O O     . GLY A 1 269 ? -45.749 -62.173 5.505   1.00 39.68 269 A 1 
ATOM 2105 N N     . TYR A 1 270 ? -47.560 -63.535 5.570   1.00 40.20 270 A 1 
ATOM 2106 C CA    . TYR A 1 270 ? -48.499 -62.774 6.420   1.00 42.70 270 A 1 
ATOM 2107 C C     . TYR A 1 270 ? -48.141 -62.543 7.913   1.00 40.60 270 A 1 
ATOM 2108 O O     . TYR A 1 270 ? -48.603 -61.570 8.483   1.00 39.15 270 A 1 
ATOM 2109 C CB    . TYR A 1 270 ? -49.825 -63.561 6.400   1.00 39.36 270 A 1 
ATOM 2110 C CG    . TYR A 1 270 ? -50.934 -63.026 5.528   1.00 37.82 270 A 1 
ATOM 2111 C CD1   . TYR A 1 270 ? -51.970 -62.254 6.116   1.00 38.52 270 A 1 
ATOM 2112 C CD2   . TYR A 1 270 ? -50.997 -63.335 4.156   1.00 38.97 270 A 1 
ATOM 2113 C CE1   . TYR A 1 270 ? -53.043 -61.799 5.335   1.00 35.62 270 A 1 
ATOM 2114 C CE2   . TYR A 1 270 ? -52.068 -62.874 3.365   1.00 34.83 270 A 1 
ATOM 2115 C CZ    . TYR A 1 270 ? -53.103 -62.107 3.965   1.00 35.06 270 A 1 
ATOM 2116 O OH    . TYR A 1 270 ? -54.154 -61.666 3.204   1.00 35.17 270 A 1 
ATOM 2117 N N     . ALA A 1 271 ? -47.557 -63.529 8.572   1.00 40.71 271 A 1 
ATOM 2118 C CA    . ALA A 1 271 ? -48.141 -64.049 9.836   1.00 43.44 271 A 1 
ATOM 2119 C C     . ALA A 1 271 ? -47.796 -63.281 11.164  1.00 42.18 271 A 1 
ATOM 2120 O O     . ALA A 1 271 ? -47.319 -62.161 11.116  1.00 40.95 271 A 1 
ATOM 2121 C CB    . ALA A 1 271 ? -47.886 -65.561 9.820   1.00 40.84 271 A 1 
ATOM 2122 N N     . PRO A 1 272 ? -48.128 -63.830 12.371  1.00 41.55 272 A 1 
ATOM 2123 C CA    . PRO A 1 272 ? -49.112 -63.232 13.267  1.00 45.15 272 A 1 
ATOM 2124 C C     . PRO A 1 272 ? -48.568 -62.691 14.620  1.00 45.18 272 A 1 
ATOM 2125 O O     . PRO A 1 272 ? -47.377 -62.473 14.800  1.00 44.61 272 A 1 
ATOM 2126 C CB    . PRO A 1 272 ? -50.138 -64.367 13.459  1.00 41.58 272 A 1 
ATOM 2127 C CG    . PRO A 1 272 ? -49.241 -65.613 13.543  1.00 41.92 272 A 1 
ATOM 2128 C CD    . PRO A 1 272 ? -48.012 -65.224 12.727  1.00 46.90 272 A 1 
ATOM 2129 N N     . LEU A 1 273 ? -49.478 -62.463 15.542  1.00 43.66 273 A 1 
ATOM 2130 C CA    . LEU A 1 273 ? -49.514 -61.504 16.670  1.00 47.39 273 A 1 
ATOM 2131 C C     . LEU A 1 273 ? -48.772 -61.831 17.983  1.00 45.89 273 A 1 
ATOM 2132 O O     . LEU A 1 273 ? -48.515 -60.907 18.744  1.00 44.66 273 A 1 
ATOM 2133 C CB    . LEU A 1 273 ? -51.021 -61.337 16.991  1.00 42.96 273 A 1 
ATOM 2134 C CG    . LEU A 1 273 ? -51.594 -59.925 16.772  1.00 40.52 273 A 1 
ATOM 2135 C CD1   . LEU A 1 273 ? -53.062 -60.018 16.351  1.00 39.47 273 A 1 
ATOM 2136 C CD2   . LEU A 1 273 ? -51.533 -59.101 18.049  1.00 41.93 273 A 1 
ATOM 2137 N N     . VAL A 1 274 ? -48.615 -63.092 18.376  1.00 35.10 274 A 1 
ATOM 2138 C CA    . VAL A 1 274 ? -48.797 -63.577 19.771  1.00 42.26 274 A 1 
ATOM 2139 C C     . VAL A 1 274 ? -47.768 -63.047 20.800  1.00 40.47 274 A 1 
ATOM 2140 O O     . VAL A 1 274 ? -46.603 -62.867 20.474  1.00 38.78 274 A 1 
ATOM 2141 C CB    . VAL A 1 274 ? -48.884 -65.114 19.834  1.00 38.96 274 A 1 
ATOM 2142 C CG1   . VAL A 1 274 ? -49.480 -65.585 21.159  1.00 36.77 274 A 1 
ATOM 2143 C CG2   . VAL A 1 274 ? -49.767 -65.713 18.721  1.00 41.27 274 A 1 
ATOM 2144 N N     . GLY A 1 275 ? -48.195 -62.856 22.041  1.00 39.00 275 A 1 
ATOM 2145 C CA    . GLY A 1 275 ? -47.629 -61.910 23.006  1.00 41.60 275 A 1 
ATOM 2146 C C     . GLY A 1 275 ? -47.071 -62.301 24.390  1.00 40.18 275 A 1 
ATOM 2147 O O     . GLY A 1 275 ? -46.643 -61.384 25.078  1.00 38.72 275 A 1 
ATOM 2148 N N     . ALA A 1 276 ? -47.124 -63.547 24.875  1.00 42.22 276 A 1 
ATOM 2149 C CA    . ALA A 1 276 ? -46.828 -63.912 26.285  1.00 45.71 276 A 1 
ATOM 2150 C C     . ALA A 1 276 ? -45.300 -63.942 26.638  1.00 44.55 276 A 1 
ATOM 2151 O O     . ALA A 1 276 ? -44.482 -63.884 25.742  1.00 42.96 276 A 1 
ATOM 2152 C CB    . ALA A 1 276 ? -47.499 -65.278 26.507  1.00 41.98 276 A 1 
ATOM 2153 N N     . GLU A 1 277 ? -44.770 -64.120 27.859  1.00 40.49 277 A 1 
ATOM 2154 C CA    . GLU A 1 277 ? -45.243 -63.887 29.250  1.00 45.99 277 A 1 
ATOM 2155 C C     . GLU A 1 277 ? -44.054 -63.745 30.261  1.00 44.89 277 A 1 
ATOM 2156 O O     . GLU A 1 277 ? -43.903 -62.719 30.904  1.00 42.98 277 A 1 
ATOM 2157 C CB    . GLU A 1 277 ? -46.118 -65.068 29.741  1.00 41.17 277 A 1 
ATOM 2158 C CG    . GLU A 1 277 ? -47.130 -64.691 30.840  1.00 38.78 277 A 1 
ATOM 2159 C CD    . GLU A 1 277 ? -47.905 -65.903 31.375  1.00 38.57 277 A 1 
ATOM 2160 O OE1   . GLU A 1 277 ? -48.902 -65.673 32.094  1.00 37.24 277 A 1 
ATOM 2161 O OE2   . GLU A 1 277 ? -47.505 -67.060 31.086  1.00 37.51 277 A 1 
ATOM 2162 N N     . GLN A 1 278 ? -43.307 -64.795 30.485  1.00 44.06 278 A 1 
ATOM 2163 C CA    . GLN A 1 278 ? -42.561 -65.138 31.727  1.00 46.53 278 A 1 
ATOM 2164 C C     . GLN A 1 278 ? -41.045 -64.773 31.718  1.00 45.15 278 A 1 
ATOM 2165 O O     . GLN A 1 278 ? -40.530 -64.397 30.685  1.00 43.51 278 A 1 
ATOM 2166 C CB    . GLN A 1 278 ? -42.724 -66.657 31.938  1.00 42.42 278 A 1 
ATOM 2167 C CG    . GLN A 1 278 ? -44.147 -67.101 32.264  1.00 38.17 278 A 1 
ATOM 2168 C CD    . GLN A 1 278 ? -44.266 -68.604 32.496  1.00 37.28 278 A 1 
ATOM 2169 O OE1   . GLN A 1 278 ? -43.315 -69.378 32.448  1.00 37.81 278 A 1 
ATOM 2170 N NE2   . GLN A 1 278 ? -45.464 -69.077 32.764  1.00 36.16 278 A 1 
ATOM 2171 N N     . ALA A 1 279 ? -40.207 -64.981 32.757  1.00 37.69 279 A 1 
ATOM 2172 C CA    . ALA A 1 279 ? -40.255 -64.834 34.226  1.00 39.95 279 A 1 
ATOM 2173 C C     . ALA A 1 279 ? -38.833 -64.771 34.859  1.00 37.21 279 A 1 
ATOM 2174 O O     . ALA A 1 279 ? -38.399 -63.720 35.319  1.00 36.41 279 A 1 
ATOM 2175 C CB    . ALA A 1 279 ? -41.034 -65.982 34.894  1.00 38.24 279 A 1 
ATOM 2176 N N     . ALA A 1 280 ? -38.156 -65.901 34.972  1.00 38.06 280 A 1 
ATOM 2177 C CA    . ALA A 1 280 ? -37.072 -66.194 35.945  1.00 40.38 280 A 1 
ATOM 2178 C C     . ALA A 1 280 ? -35.622 -66.038 35.390  1.00 37.64 280 A 1 
ATOM 2179 O O     . ALA A 1 280 ? -35.470 -65.667 34.242  1.00 36.18 280 A 1 
ATOM 2180 C CB    . ALA A 1 280 ? -37.360 -67.630 36.411  1.00 38.35 280 A 1 
ATOM 2181 N N     . SER A 1 281 ? -34.507 -66.369 36.072  1.00 47.15 281 A 1 
ATOM 2182 C CA    . SER A 1 281 ? -34.015 -66.307 37.468  1.00 47.90 281 A 1 
ATOM 2183 C C     . SER A 1 281 ? -32.467 -66.193 37.515  1.00 45.86 281 A 1 
ATOM 2184 O O     . SER A 1 281 ? -31.950 -65.213 36.989  1.00 43.89 281 A 1 
ATOM 2185 C CB    . SER A 1 281 ? -34.546 -67.475 38.331  1.00 44.93 281 A 1 
ATOM 2186 O OG    . SER A 1 281 ? -34.000 -68.711 37.900  1.00 40.47 281 A 1 
ATOM 2187 N N     . ALA A 1 282 ? -31.698 -67.092 38.126  1.00 39.39 282 A 1 
ATOM 2188 C CA    . ALA A 1 282 ? -30.726 -66.765 39.184  1.00 42.61 282 A 1 
ATOM 2189 C C     . ALA A 1 282 ? -29.185 -66.801 38.931  1.00 40.13 282 A 1 
ATOM 2190 O O     . ALA A 1 282 ? -28.519 -65.781 39.069  1.00 38.78 282 A 1 
ATOM 2191 C CB    . ALA A 1 282 ? -31.081 -67.666 40.372  1.00 39.85 282 A 1 
ATOM 2192 N N     . THR A 1 283 ? -28.612 -68.012 38.829  1.00 46.61 283 A 1 
ATOM 2193 C CA    . THR A 1 283 ? -27.288 -68.386 39.420  1.00 48.86 283 A 1 
ATOM 2194 C C     . THR A 1 283 ? -26.085 -68.359 38.432  1.00 46.94 283 A 1 
ATOM 2195 O O     . THR A 1 283 ? -26.304 -68.144 37.263  1.00 43.34 283 A 1 
ATOM 2196 C CB    . THR A 1 283 ? -27.425 -69.805 40.008  1.00 42.97 283 A 1 
ATOM 2197 O OG1   . THR A 1 283 ? -27.978 -70.687 39.045  1.00 39.55 283 A 1 
ATOM 2198 C CG2   . THR A 1 283 ? -28.316 -69.872 41.234  1.00 42.98 283 A 1 
ATOM 2199 N N     . ALA A 1 284 ? -24.814 -68.660 38.747  1.00 37.20 284 A 1 
ATOM 2200 C CA    . ALA A 1 284 ? -23.929 -68.433 39.896  1.00 40.49 284 A 1 
ATOM 2201 C C     . ALA A 1 284 ? -22.423 -68.522 39.524  1.00 38.59 284 A 1 
ATOM 2202 O O     . ALA A 1 284 ? -21.713 -67.524 39.615  1.00 37.10 284 A 1 
ATOM 2203 C CB    . ALA A 1 284 ? -24.184 -69.449 41.026  1.00 38.02 284 A 1 
ATOM 2204 N N     . GLY A 1 285 ? -21.880 -69.723 39.234  1.00 40.98 285 A 1 
ATOM 2205 C CA    . GLY A 1 285 ? -20.420 -70.002 39.278  1.00 42.43 285 A 1 
ATOM 2206 C C     . GLY A 1 285 ? -19.687 -69.991 37.919  1.00 40.68 285 A 1 
ATOM 2207 O O     . GLY A 1 285 ? -20.249 -69.574 36.935  1.00 39.39 285 A 1 
ATOM 2208 N N     . ALA A 1 286 ? -18.445 -70.486 37.759  1.00 36.83 286 A 1 
ATOM 2209 C CA    . ALA A 1 286 ? -17.313 -70.552 38.694  1.00 40.78 286 A 1 
ATOM 2210 C C     . ALA A 1 286 ? -15.941 -70.624 37.972  1.00 39.17 286 A 1 
ATOM 2211 O O     . ALA A 1 286 ? -15.080 -69.801 38.248  1.00 37.52 286 A 1 
ATOM 2212 C CB    . ALA A 1 286 ? -17.440 -71.765 39.641  1.00 37.93 286 A 1 
ATOM 2213 N N     . SER A 1 287 ? -15.662 -71.667 37.154  1.00 43.97 287 A 1 
ATOM 2214 C CA    . SER A 1 287 ? -14.313 -72.278 37.122  1.00 46.63 287 A 1 
ATOM 2215 C C     . SER A 1 287 ? -13.356 -71.853 36.000  1.00 45.07 287 A 1 
ATOM 2216 O O     . SER A 1 287 ? -13.659 -71.002 35.182  1.00 43.46 287 A 1 
ATOM 2217 C CB    . SER A 1 287 ? -14.443 -73.808 37.210  1.00 43.36 287 A 1 
ATOM 2218 O OG    . SER A 1 287 ? -15.052 -74.324 36.037  1.00 38.21 287 A 1 
ATOM 2219 N N     . ALA A 1 288 ? -12.136 -72.457 36.000  1.00 40.61 288 A 1 
ATOM 2220 C CA    . ALA A 1 288 ? -10.855 -71.778 35.830  1.00 43.74 288 A 1 
ATOM 2221 C C     . ALA A 1 288 ? -9.963  -72.213 34.653  1.00 42.08 288 A 1 
ATOM 2222 O O     . ALA A 1 288 ? -8.814  -71.776 34.622  1.00 39.91 288 A 1 
ATOM 2223 C CB    . ALA A 1 288 ? -10.101 -72.008 37.151  1.00 41.38 288 A 1 
ATOM 2224 N N     . TYR A 1 289 ? -10.370 -73.141 33.802  1.00 42.68 289 A 1 
ATOM 2225 C CA    . TYR A 1 289 ? -9.408  -74.027 33.127  1.00 45.56 289 A 1 
ATOM 2226 C C     . TYR A 1 289 ? -8.405  -73.345 32.170  1.00 42.80 289 A 1 
ATOM 2227 O O     . TYR A 1 289 ? -8.691  -72.347 31.525  1.00 42.08 289 A 1 
ATOM 2228 C CB    . TYR A 1 289 ? -10.132 -75.225 32.487  1.00 42.67 289 A 1 
ATOM 2229 C CG    . TYR A 1 289 ? -10.146 -76.435 33.406  1.00 41.62 289 A 1 
ATOM 2230 C CD1   . TYR A 1 289 ? -9.054  -77.331 33.400  1.00 42.26 289 A 1 
ATOM 2231 C CD2   . TYR A 1 289 ? -11.212 -76.643 34.293  1.00 42.91 289 A 1 
ATOM 2232 C CE1   . TYR A 1 289 ? -9.046  -78.434 34.273  1.00 38.85 289 A 1 
ATOM 2233 C CE2   . TYR A 1 289 ? -11.202 -77.746 35.167  1.00 39.25 289 A 1 
ATOM 2234 C CZ    . TYR A 1 289 ? -10.121 -78.650 35.157  1.00 39.86 289 A 1 
ATOM 2235 O OH    . TYR A 1 289 ? -10.111 -79.721 36.004  1.00 38.39 289 A 1 
ATOM 2236 N N     . THR A 1 290 ? -7.193  -73.903 32.082  1.00 54.47 290 A 1 
ATOM 2237 C CA    . THR A 1 290 ? -5.893  -73.257 31.795  1.00 55.99 290 A 1 
ATOM 2238 C C     . THR A 1 290 ? -5.253  -73.554 30.438  1.00 55.81 290 A 1 
ATOM 2239 O O     . THR A 1 290 ? -4.203  -72.966 30.166  1.00 52.69 290 A 1 
ATOM 2240 C CB    . THR A 1 290 ? -4.881  -73.723 32.847  1.00 50.84 290 A 1 
ATOM 2241 O OG1   . THR A 1 290 ? -4.941  -75.133 33.004  1.00 47.91 290 A 1 
ATOM 2242 C CG2   . THR A 1 290 ? -5.130  -73.112 34.226  1.00 50.62 290 A 1 
ATOM 2243 N N     . ASP A 1 291 ? -5.729  -74.504 29.670  1.00 47.40 291 A 1 
ATOM 2244 C CA    . ASP A 1 291 ? -4.841  -75.351 28.851  1.00 51.59 291 A 1 
ATOM 2245 C C     . ASP A 1 291 ? -4.116  -74.673 27.673  1.00 50.32 291 A 1 
ATOM 2246 O O     . ASP A 1 291 ? -4.530  -73.663 27.114  1.00 48.83 291 A 1 
ATOM 2247 C CB    . ASP A 1 291 ? -5.563  -76.635 28.414  1.00 47.10 291 A 1 
ATOM 2248 C CG    . ASP A 1 291 ? -5.450  -77.769 29.438  1.00 42.28 291 A 1 
ATOM 2249 O OD1   . ASP A 1 291 ? -4.479  -77.763 30.233  1.00 41.53 291 A 1 
ATOM 2250 O OD2   . ASP A 1 291 ? -6.319  -78.661 29.394  1.00 41.01 291 A 1 
ATOM 2251 N N     . SER A 1 292 ? -2.968  -75.299 27.267  1.00 42.13 292 A 1 
ATOM 2252 C CA    . SER A 1 292 ? -1.749  -74.639 26.775  1.00 45.52 292 A 1 
ATOM 2253 C C     . SER A 1 292 ? -1.377  -74.809 25.292  1.00 44.20 292 A 1 
ATOM 2254 O O     . SER A 1 292 ? -0.304  -74.335 24.914  1.00 43.06 292 A 1 
ATOM 2255 C CB    . SER A 1 292 ? -0.589  -75.199 27.606  1.00 42.84 292 A 1 
ATOM 2256 O OG    . SER A 1 292 ? -0.405  -76.581 27.359  1.00 38.53 292 A 1 
ATOM 2257 N N     . VAL A 1 293 ? -2.086  -75.598 24.493  1.00 38.25 293 A 1 
ATOM 2258 C CA    . VAL A 1 293 ? -1.461  -76.447 23.461  1.00 44.07 293 A 1 
ATOM 2259 C C     . VAL A 1 293 ? -0.742  -75.672 22.335  1.00 42.30 293 A 1 
ATOM 2260 O O     . VAL A 1 293 ? -1.282  -74.772 21.710  1.00 41.28 293 A 1 
ATOM 2261 C CB    . VAL A 1 293 ? -2.428  -77.499 22.893  1.00 41.32 293 A 1 
ATOM 2262 C CG1   . VAL A 1 293 ? -1.677  -78.526 22.047  1.00 39.14 293 A 1 
ATOM 2263 C CG2   . VAL A 1 293 ? -3.144  -78.282 24.008  1.00 43.49 293 A 1 
ATOM 2264 N N     . ASN A 1 294 ? 0.489   -76.116 22.019  1.00 41.57 294 A 1 
ATOM 2265 C CA    . ASN A 1 294 ? 1.586   -75.439 21.299  1.00 43.99 294 A 1 
ATOM 2266 C C     . ASN A 1 294 ? 1.623   -75.536 19.758  1.00 41.47 294 A 1 
ATOM 2267 O O     . ASN A 1 294 ? 2.578   -75.022 19.183  1.00 39.40 294 A 1 
ATOM 2268 C CB    . ASN A 1 294 ? 2.885   -76.056 21.842  1.00 41.75 294 A 1 
ATOM 2269 C CG    . ASN A 1 294 ? 3.627   -75.234 22.885  1.00 37.77 294 A 1 
ATOM 2270 O OD1   . ASN A 1 294 ? 3.469   -74.044 23.025  1.00 38.71 294 A 1 
ATOM 2271 N ND2   . ASN A 1 294 ? 4.506   -75.867 23.629  1.00 39.05 294 A 1 
ATOM 2272 N N     . ASN A 1 295 ? 0.774   -76.300 19.088  1.00 42.94 295 A 1 
ATOM 2273 C CA    . ASN A 1 295 ? 1.162   -77.074 17.899  1.00 45.13 295 A 1 
ATOM 2274 C C     . ASN A 1 295 ? 1.736   -76.258 16.718  1.00 43.25 295 A 1 
ATOM 2275 O O     . ASN A 1 295 ? 1.222   -75.223 16.326  1.00 40.80 295 A 1 
ATOM 2276 C CB    . ASN A 1 295 ? 0.027   -78.012 17.473  1.00 42.17 295 A 1 
ATOM 2277 C CG    . ASN A 1 295 ? 0.217   -79.434 17.987  1.00 37.38 295 A 1 
ATOM 2278 O OD1   . ASN A 1 295 ? 1.262   -79.833 18.455  1.00 37.92 295 A 1 
ATOM 2279 N ND2   . ASN A 1 295 ? -0.808  -80.254 17.884  1.00 37.26 295 A 1 
ATOM 2280 N N     . SER A 1 296 ? 2.797   -76.796 16.093  1.00 36.42 296 A 1 
ATOM 2281 C CA    . SER A 1 296 ? 3.864   -76.105 15.354  1.00 38.96 296 A 1 
ATOM 2282 C C     . SER A 1 296 ? 3.874   -76.262 13.825  1.00 37.28 296 A 1 
ATOM 2283 O O     . SER A 1 296 ? 4.934   -76.090 13.234  1.00 36.47 296 A 1 
ATOM 2284 C CB    . SER A 1 296 ? 5.189   -76.641 15.904  1.00 37.22 296 A 1 
ATOM 2285 O OG    . SER A 1 296 ? 5.283   -78.039 15.666  1.00 34.77 296 A 1 
ATOM 2286 N N     . ILE A 1 297 ? 2.793   -76.710 13.186  1.00 37.04 297 A 1 
ATOM 2287 C CA    . ILE A 1 297 ? 2.847   -77.442 11.906  1.00 41.09 297 A 1 
ATOM 2288 C C     . ILE A 1 297 ? 3.550   -76.637 10.801  1.00 40.59 297 A 1 
ATOM 2289 O O     . ILE A 1 297 ? 3.208   -75.490 10.516  1.00 39.48 297 A 1 
ATOM 2290 C CB    . ILE A 1 297 ? 1.469   -77.981 11.484  1.00 37.97 297 A 1 
ATOM 2291 C CG1   . ILE A 1 297 ? 0.894   -78.912 12.577  1.00 36.22 297 A 1 
ATOM 2292 C CG2   . ILE A 1 297 ? 1.572   -78.747 10.147  1.00 39.65 297 A 1 
ATOM 2293 C CD1   . ILE A 1 297 ? -0.515  -79.435 12.304  1.00 37.66 297 A 1 
ATOM 2294 N N     . SER A 1 298 ? 4.511   -77.309 10.113  1.00 38.41 298 A 1 
ATOM 2295 C CA    . SER A 1 298 ? 5.639   -76.750 9.353   1.00 39.24 298 A 1 
ATOM 2296 C C     . SER A 1 298 ? 5.486   -76.724 7.825   1.00 37.74 298 A 1 
ATOM 2297 O O     . SER A 1 298 ? 6.493   -76.890 7.140   1.00 36.33 298 A 1 
ATOM 2298 C CB    . SER A 1 298 ? 6.869   -77.588 9.716   1.00 37.68 298 A 1 
ATOM 2299 O OG    . SER A 1 298 ? 6.716   -78.913 9.226   1.00 34.77 298 A 1 
ATOM 2300 N N     . PHE A 1 299 ? 4.291   -76.676 7.254   1.00 41.59 299 A 1 
ATOM 2301 C CA    . PHE A 1 299 ? 4.015   -77.195 5.913   1.00 43.83 299 A 1 
ATOM 2302 C C     . PHE A 1 299 ? 4.961   -76.639 4.821   1.00 44.57 299 A 1 
ATOM 2303 O O     . PHE A 1 299 ? 5.068   -75.428 4.632   1.00 41.83 299 A 1 
ATOM 2304 C CB    . PHE A 1 299 ? 2.532   -77.012 5.562   1.00 39.09 299 A 1 
ATOM 2305 C CG    . PHE A 1 299 ? 1.915   -78.259 4.988   1.00 36.67 299 A 1 
ATOM 2306 C CD1   . PHE A 1 299 ? 1.874   -78.479 3.605   1.00 36.35 299 A 1 
ATOM 2307 C CD2   . PHE A 1 299 ? 1.381   -79.234 5.853   1.00 35.80 299 A 1 
ATOM 2308 C CE1   . PHE A 1 299 ? 1.306   -79.653 3.079   1.00 32.45 299 A 1 
ATOM 2309 C CE2   . PHE A 1 299 ? 0.812   -80.416 5.335   1.00 31.58 299 A 1 
ATOM 2310 C CZ    . PHE A 1 299 ? 0.777   -80.617 3.949   1.00 32.27 299 A 1 
ATOM 2311 N N     . SER A 1 300 ? 5.648   -77.567 4.089   1.00 39.60 300 A 1 
ATOM 2312 C CA    . SER A 1 300 ? 6.909   -77.340 3.353   1.00 42.90 300 A 1 
ATOM 2313 C C     . SER A 1 300 ? 6.788   -77.140 1.836   1.00 42.35 300 A 1 
ATOM 2314 O O     . SER A 1 300 ? 7.732   -77.472 1.123   1.00 41.43 300 A 1 
ATOM 2315 C CB    . SER A 1 300 ? 7.825   -78.538 3.626   1.00 40.55 300 A 1 
ATOM 2316 O OG    . SER A 1 300 ? 7.327   -79.700 2.992   1.00 36.80 300 A 1 
ATOM 2317 N N     . MET A 1 301 ? 5.638   -76.706 1.295   1.00 41.79 301 A 1 
ATOM 2318 C CA    . MET A 1 301 ? 5.216   -77.044 -0.075  1.00 44.04 301 A 1 
ATOM 2319 C C     . MET A 1 301 ? 6.221   -76.647 -1.170  1.00 44.08 301 A 1 
ATOM 2320 O O     . MET A 1 301 ? 6.817   -75.573 -1.151  1.00 41.66 301 A 1 
ATOM 2321 C CB    . MET A 1 301 ? 3.807   -76.512 -0.366  1.00 40.70 301 A 1 
ATOM 2322 C CG    . MET A 1 301 ? 2.942   -77.629 -0.992  1.00 37.92 301 A 1 
ATOM 2323 S SD    . MET A 1 301 ? 1.224   -77.145 -1.279  1.00 38.37 301 A 1 
ATOM 2324 C CE    . MET A 1 301 ? 0.531   -78.746 -1.750  1.00 35.24 301 A 1 
ATOM 2325 N N     . GLU A 1 302 ? 6.393   -77.564 -2.113  1.00 32.67 302 A 1 
ATOM 2326 C CA    . GLU A 1 302 ? 7.560   -77.757 -2.986  1.00 37.80 302 A 1 
ATOM 2327 C C     . GLU A 1 302 ? 7.596   -76.839 -4.228  1.00 37.25 302 A 1 
ATOM 2328 O O     . GLU A 1 302 ? 6.601   -76.262 -4.672  1.00 35.19 302 A 1 
ATOM 2329 C CB    . GLU A 1 302 ? 7.575   -79.250 -3.372  1.00 35.12 302 A 1 
ATOM 2330 C CG    . GLU A 1 302 ? 8.926   -79.807 -3.794  1.00 32.44 302 A 1 
ATOM 2331 C CD    . GLU A 1 302 ? 8.882   -81.326 -4.079  1.00 31.86 302 A 1 
ATOM 2332 O OE1   . GLU A 1 302 ? 9.957   -81.869 -4.409  1.00 30.80 302 A 1 
ATOM 2333 O OE2   . GLU A 1 302 ? 7.776   -81.918 -3.982  1.00 30.76 302 A 1 
ATOM 2334 N N     . ALA A 1 303 ? 8.806   -76.695 -4.821  1.00 40.16 303 A 1 
ATOM 2335 C CA    . ALA A 1 303 ? 9.234   -75.671 -5.781  1.00 43.03 303 A 1 
ATOM 2336 C C     . ALA A 1 303 ? 8.992   -76.029 -7.267  1.00 42.28 303 A 1 
ATOM 2337 O O     . ALA A 1 303 ? 9.945   -76.082 -8.042  1.00 40.48 303 A 1 
ATOM 2338 C CB    . ALA A 1 303 ? 10.709  -75.368 -5.493  1.00 40.17 303 A 1 
ATOM 2339 N N     . GLY A 1 304 ? 7.777   -76.280 -7.722  1.00 38.76 304 A 1 
ATOM 2340 C CA    . GLY A 1 304 ? 7.502   -76.746 -9.093  1.00 41.45 304 A 1 
ATOM 2341 C C     . GLY A 1 304 ? 8.106   -75.879 -10.203 1.00 40.38 304 A 1 
ATOM 2342 O O     . GLY A 1 304 ? 7.867   -74.679 -10.273 1.00 39.35 304 A 1 
ATOM 2343 N N     . ILE A 1 305 ? 8.863   -76.535 -11.140 1.00 34.19 305 A 1 
ATOM 2344 C CA    . ILE A 1 305 ? 9.872   -75.966 -12.079 1.00 39.29 305 A 1 
ATOM 2345 C C     . ILE A 1 305 ? 9.282   -75.414 -13.410 1.00 37.79 305 A 1 
ATOM 2346 O O     . ILE A 1 305 ? 10.001  -75.245 -14.377 1.00 36.08 305 A 1 
ATOM 2347 C CB    . ILE A 1 305 ? 10.967  -77.041 -12.331 1.00 37.18 305 A 1 
ATOM 2348 C CG1   . ILE A 1 305 ? 11.582  -77.567 -11.007 1.00 35.24 305 A 1 
ATOM 2349 C CG2   . ILE A 1 305 ? 12.130  -76.598 -13.242 1.00 37.77 305 A 1 
ATOM 2350 C CD1   . ILE A 1 305 ? 12.486  -78.804 -11.168 1.00 35.90 305 A 1 
ATOM 2351 N N     . VAL A 1 306 ? 7.980   -75.132 -13.535 1.00 37.93 306 A 1 
ATOM 2352 C CA    . VAL A 1 306 ? 7.272   -75.047 -14.839 1.00 42.72 306 A 1 
ATOM 2353 C C     . VAL A 1 306 ? 7.977   -74.115 -15.872 1.00 40.11 306 A 1 
ATOM 2354 O O     . VAL A 1 306 ? 8.460   -73.052 -15.495 1.00 39.13 306 A 1 
ATOM 2355 C CB    . VAL A 1 306 ? 5.787   -74.700 -14.651 1.00 40.66 306 A 1 
ATOM 2356 C CG1   . VAL A 1 306 ? 4.972   -74.807 -15.941 1.00 37.51 306 A 1 
ATOM 2357 C CG2   . VAL A 1 306 ? 5.117   -75.649 -13.647 1.00 41.30 306 A 1 
ATOM 2358 N N     . PRO A 1 307 ? 8.095   -74.557 -17.159 1.00 39.64 307 A 1 
ATOM 2359 C CA    . PRO A 1 307 ? 9.208   -74.204 -18.043 1.00 42.47 307 A 1 
ATOM 2360 C C     . PRO A 1 307 ? 9.057   -72.909 -18.861 1.00 41.70 307 A 1 
ATOM 2361 O O     . PRO A 1 307 ? 8.131   -72.123 -18.746 1.00 39.42 307 A 1 
ATOM 2362 C CB    . PRO A 1 307 ? 9.380   -75.438 -18.937 1.00 39.13 307 A 1 
ATOM 2363 C CG    . PRO A 1 307 ? 7.940   -75.919 -19.122 1.00 38.73 307 A 1 
ATOM 2364 C CD    . PRO A 1 307 ? 7.393   -75.701 -17.717 1.00 43.11 307 A 1 
ATOM 2365 N N     . ASP A 1 308 ? 10.003  -72.765 -19.779 1.00 48.49 308 A 1 
ATOM 2366 C CA    . ASP A 1 308 ? 10.667  -71.600 -20.364 1.00 50.68 308 A 1 
ATOM 2367 C C     . ASP A 1 308 ? 9.927   -70.826 -21.490 1.00 49.07 308 A 1 
ATOM 2368 O O     . ASP A 1 308 ? 10.583  -70.137 -22.269 1.00 46.20 308 A 1 
ATOM 2369 C CB    . ASP A 1 308 ? 11.995  -72.167 -20.908 1.00 46.36 308 A 1 
ATOM 2370 C CG    . ASP A 1 308 ? 13.158  -71.192 -21.016 1.00 41.68 308 A 1 
ATOM 2371 O OD1   . ASP A 1 308 ? 13.134  -70.152 -20.340 1.00 41.26 308 A 1 
ATOM 2372 O OD2   . ASP A 1 308 ? 14.108  -71.554 -21.756 1.00 40.98 308 A 1 
ATOM 2373 N N     . ASN A 1 309 ? 8.634   -70.996 -21.717 1.00 45.90 309 A 1 
ATOM 2374 C CA    . ASN A 1 309 ? 8.049   -70.669 -23.023 1.00 48.00 309 A 1 
ATOM 2375 C C     . ASN A 1 309 ? 8.170   -69.180 -23.399 1.00 45.10 309 A 1 
ATOM 2376 O O     . ASN A 1 309 ? 7.491   -68.303 -22.866 1.00 42.20 309 A 1 
ATOM 2377 C CB    . ASN A 1 309 ? 6.611   -71.211 -23.145 1.00 44.18 309 A 1 
ATOM 2378 C CG    . ASN A 1 309 ? 6.535   -72.534 -23.903 1.00 39.39 309 A 1 
ATOM 2379 O OD1   . ASN A 1 309 ? 7.402   -72.909 -24.665 1.00 39.59 309 A 1 
ATOM 2380 N ND2   . ASN A 1 309 ? 5.467   -73.259 -23.736 1.00 39.42 309 A 1 
ATOM 2381 N N     . THR A 1 310 ? 9.030   -68.898 -24.395 1.00 47.99 310 A 1 
ATOM 2382 C CA    . THR A 1 310 ? 9.626   -67.606 -24.784 1.00 49.94 310 A 1 
ATOM 2383 C C     . THR A 1 310 ? 8.738   -66.663 -25.606 1.00 48.58 310 A 1 
ATOM 2384 O O     . THR A 1 310 ? 9.277   -65.796 -26.301 1.00 46.00 310 A 1 
ATOM 2385 C CB    . THR A 1 310 ? 10.897  -67.863 -25.605 1.00 44.63 310 A 1 
ATOM 2386 O OG1   . THR A 1 310 ? 10.669  -68.859 -26.581 1.00 39.76 310 A 1 
ATOM 2387 C CG2   . THR A 1 310 ? 12.056  -68.322 -24.745 1.00 41.68 310 A 1 
ATOM 2388 N N     . VAL A 1 311 ? 7.414   -66.857 -25.657 1.00 40.66 311 A 1 
ATOM 2389 C CA    . VAL A 1 311 ? 6.580   -66.256 -26.718 1.00 44.89 311 A 1 
ATOM 2390 C C     . VAL A 1 311 ? 6.732   -64.731 -26.747 1.00 43.35 311 A 1 
ATOM 2391 O O     . VAL A 1 311 ? 6.262   -64.020 -25.861 1.00 41.57 311 A 1 
ATOM 2392 C CB    . VAL A 1 311 ? 5.102   -66.680 -26.644 1.00 41.20 311 A 1 
ATOM 2393 C CG1   . VAL A 1 311 ? 4.335   -66.168 -27.872 1.00 38.78 311 A 1 
ATOM 2394 C CG2   . VAL A 1 311 ? 4.956   -68.201 -26.628 1.00 42.81 311 A 1 
ATOM 2395 N N     . GLN A 1 312 ? 7.378   -64.251 -27.803 1.00 50.58 312 A 1 
ATOM 2396 C CA    . GLN A 1 312 ? 7.704   -62.844 -28.083 1.00 51.61 312 A 1 
ATOM 2397 C C     . GLN A 1 312 ? 6.475   -61.981 -28.418 1.00 52.24 312 A 1 
ATOM 2398 O O     . GLN A 1 312 ? 6.472   -61.283 -29.442 1.00 50.21 312 A 1 
ATOM 2399 C CB    . GLN A 1 312 ? 8.690   -62.776 -29.267 1.00 46.69 312 A 1 
ATOM 2400 C CG    . GLN A 1 312 ? 10.093  -63.311 -29.023 1.00 43.82 312 A 1 
ATOM 2401 C CD    . GLN A 1 312 ? 10.969  -63.115 -30.265 1.00 41.71 312 A 1 
ATOM 2402 O OE1   . GLN A 1 312 ? 10.523  -62.938 -31.389 1.00 40.26 312 A 1 
ATOM 2403 N NE2   . GLN A 1 312 ? 12.283  -63.139 -30.112 1.00 38.29 312 A 1 
ATOM 2404 N N     . SER A 1 313 ? 5.398   -62.012 -27.650 1.00 44.59 313 A 1 
ATOM 2405 C CA    . SER A 1 313 ? 4.220   -61.206 -27.975 1.00 46.40 313 A 1 
ATOM 2406 C C     . SER A 1 313 ? 4.587   -59.729 -27.904 1.00 45.71 313 A 1 
ATOM 2407 O O     . SER A 1 313 ? 4.668   -59.129 -26.826 1.00 43.89 313 A 1 
ATOM 2408 C CB    . SER A 1 313 ? 3.020   -61.552 -27.108 1.00 42.86 313 A 1 
ATOM 2409 O OG    . SER A 1 313 ? 3.257   -61.287 -25.742 1.00 40.40 313 A 1 
ATOM 2410 N N     . SER A 1 314 ? 4.828   -59.145 -29.085 1.00 41.15 314 A 1 
ATOM 2411 C CA    . SER A 1 314 ? 5.143   -57.735 -29.288 1.00 44.18 314 A 1 
ATOM 2412 C C     . SER A 1 314 ? 3.901   -56.884 -29.037 1.00 42.02 314 A 1 
ATOM 2413 O O     . SER A 1 314 ? 3.303   -56.341 -29.969 1.00 41.33 314 A 1 
ATOM 2414 C CB    . SER A 1 314 ? 5.700   -57.537 -30.704 1.00 40.59 314 A 1 
ATOM 2415 O OG    . SER A 1 314 ? 4.805   -58.043 -31.677 1.00 38.72 314 A 1 
ATOM 2416 N N     . ILE A 1 315 ? 3.475   -56.803 -27.784 1.00 43.28 315 A 1 
ATOM 2417 C CA    . ILE A 1 315 ? 2.372   -55.934 -27.395 1.00 45.94 315 A 1 
ATOM 2418 C C     . ILE A 1 315 ? 2.837   -54.505 -27.661 1.00 43.83 315 A 1 
ATOM 2419 O O     . ILE A 1 315 ? 3.629   -53.948 -26.913 1.00 42.68 315 A 1 
ATOM 2420 C CB    . ILE A 1 315 ? 1.910   -56.178 -25.942 1.00 42.15 315 A 1 
ATOM 2421 C CG1   . ILE A 1 315 ? 1.428   -57.630 -25.769 1.00 40.44 315 A 1 
ATOM 2422 C CG2   . ILE A 1 315 ? 0.787   -55.188 -25.575 1.00 41.99 315 A 1 
ATOM 2423 C CD1   . ILE A 1 315 ? 1.041   -58.023 -24.338 1.00 39.38 315 A 1 
ATOM 2424 N N     . LEU A 1 316 ? 2.324   -53.952 -28.769 1.00 44.93 316 A 1 
ATOM 2425 C CA    . LEU A 1 316 ? 2.450   -52.541 -29.097 1.00 46.82 316 A 1 
ATOM 2426 C C     . LEU A 1 316 ? 1.860   -51.729 -27.942 1.00 44.93 316 A 1 
ATOM 2427 O O     . LEU A 1 316 ? 0.648   -51.539 -27.864 1.00 42.92 316 A 1 
ATOM 2428 C CB    . LEU A 1 316 ? 1.695   -52.256 -30.416 1.00 41.92 316 A 1 
ATOM 2429 C CG    . LEU A 1 316 ? 2.456   -52.661 -31.681 1.00 38.71 316 A 1 
ATOM 2430 C CD1   . LEU A 1 316 ? 1.497   -52.730 -32.878 1.00 38.79 316 A 1 
ATOM 2431 C CD2   . LEU A 1 316 ? 3.552   -51.643 -32.012 1.00 42.25 316 A 1 
ATOM 2432 N N     . ARG A 1 317 ? 2.707   -51.258 -27.012 1.00 46.73 317 A 1 
ATOM 2433 C CA    . ARG A 1 317 ? 2.295   -50.298 -25.985 1.00 47.51 317 A 1 
ATOM 2434 C C     . ARG A 1 317 ? 1.797   -49.049 -26.713 1.00 45.38 317 A 1 
ATOM 2435 O O     . ARG A 1 317 ? 2.611   -48.419 -27.390 1.00 43.55 317 A 1 
ATOM 2436 C CB    . ARG A 1 317 ? 3.464   -49.937 -25.048 1.00 43.53 317 A 1 
ATOM 2437 C CG    . ARG A 1 317 ? 3.543   -50.860 -23.829 1.00 39.41 317 A 1 
ATOM 2438 C CD    . ARG A 1 317 ? 4.656   -50.383 -22.869 1.00 37.78 317 A 1 
ATOM 2439 N NE    . ARG A 1 317 ? 4.601   -51.100 -21.586 1.00 34.47 317 A 1 
ATOM 2440 C CZ    . ARG A 1 317 ? 5.426   -50.937 -20.559 1.00 31.47 317 A 1 
ATOM 2441 N NH1   . ARG A 1 317 ? 6.440   -50.118 -20.624 1.00 30.37 317 A 1 
ATOM 2442 N NH2   . ARG A 1 317 ? 5.245   -51.591 -19.450 1.00 28.76 317 A 1 
ATOM 2443 N N     . PRO A 1 318 ? 0.500   -48.671 -26.626 1.00 33.24 318 A 1 
ATOM 2444 C CA    . PRO A 1 318 ? 0.039   -47.442 -27.228 1.00 36.39 318 A 1 
ATOM 2445 C C     . PRO A 1 318 ? 0.747   -46.282 -26.528 1.00 35.81 318 A 1 
ATOM 2446 O O     . PRO A 1 318 ? 0.555   -46.056 -25.338 1.00 34.45 318 A 1 
ATOM 2447 C CB    . PRO A 1 318 ? -1.489  -47.439 -27.050 1.00 33.42 318 A 1 
ATOM 2448 C CG    . PRO A 1 318 ? -1.711  -48.298 -25.808 1.00 32.84 318 A 1 
ATOM 2449 C CD    . PRO A 1 318 ? -0.563  -49.323 -25.880 1.00 38.20 318 A 1 
ATOM 2450 N N     . ALA A 1 319 ? 1.606   -45.573 -27.264 1.00 35.46 319 A 1 
ATOM 2451 C CA    . ALA A 1 319 ? 2.493   -44.548 -26.707 1.00 37.93 319 A 1 
ATOM 2452 C C     . ALA A 1 319 ? 1.761   -43.295 -26.204 1.00 37.19 319 A 1 
ATOM 2453 O O     . ALA A 1 319 ? 2.356   -42.458 -25.534 1.00 35.91 319 A 1 
ATOM 2454 C CB    . ALA A 1 319 ? 3.516   -44.189 -27.785 1.00 34.51 319 A 1 
ATOM 2455 N N     . GLY A 1 320 ? 0.498   -43.114 -26.575 1.00 35.37 320 A 1 
ATOM 2456 C CA    . GLY A 1 320 ? -0.203  -41.828 -26.523 1.00 37.64 320 A 1 
ATOM 2457 C C     . GLY A 1 320 ? -0.725  -41.368 -25.165 1.00 37.46 320 A 1 
ATOM 2458 O O     . GLY A 1 320 ? -1.543  -40.454 -25.149 1.00 35.57 320 A 1 
ATOM 2459 N N     . ALA A 1 321 ? -0.285  -41.955 -24.050 1.00 35.31 321 A 1 
ATOM 2460 C CA    . ALA A 1 321 ? -0.563  -41.387 -22.733 1.00 37.21 321 A 1 
ATOM 2461 C C     . ALA A 1 321 ? 0.238   -40.089 -22.571 1.00 36.76 321 A 1 
ATOM 2462 O O     . ALA A 1 321 ? 1.307   -40.073 -21.962 1.00 35.85 321 A 1 
ATOM 2463 C CB    . ALA A 1 321 ? -0.268  -42.424 -21.646 1.00 34.28 321 A 1 
ATOM 2464 N N     . ILE A 1 322 ? -0.259  -39.023 -23.194 1.00 33.89 322 A 1 
ATOM 2465 C CA    . ILE A 1 322 ? 0.266   -37.678 -22.995 1.00 37.06 322 A 1 
ATOM 2466 C C     . ILE A 1 322 ? 0.139   -37.412 -21.498 1.00 36.89 322 A 1 
ATOM 2467 O O     . ILE A 1 322 ? -0.975  -37.362 -20.978 1.00 36.07 322 A 1 
ATOM 2468 C CB    . ILE A 1 322 ? -0.483  -36.636 -23.840 1.00 34.85 322 A 1 
ATOM 2469 C CG1   . ILE A 1 322 ? -0.349  -36.965 -25.344 1.00 33.38 322 A 1 
ATOM 2470 C CG2   . ILE A 1 322 ? 0.050   -35.218 -23.555 1.00 37.23 322 A 1 
ATOM 2471 C CD1   . ILE A 1 322 ? -1.179  -36.071 -26.268 1.00 34.77 322 A 1 
ATOM 2472 N N     . GLY A 1 323 ? 1.268   -37.239 -20.818 1.00 37.87 323 A 1 
ATOM 2473 C CA    . GLY A 1 323 ? 1.330   -36.831 -19.427 1.00 38.62 323 A 1 
ATOM 2474 C C     . GLY A 1 323 ? 0.810   -35.399 -19.285 1.00 37.82 323 A 1 
ATOM 2475 O O     . GLY A 1 323 ? 1.606   -34.470 -19.179 1.00 37.07 323 A 1 
ATOM 2476 N N     . LEU A 1 324 ? -0.516  -35.232 -19.312 1.00 36.84 324 A 1 
ATOM 2477 C CA    . LEU A 1 324 ? -1.218  -33.952 -19.129 1.00 38.68 324 A 1 
ATOM 2478 C C     . LEU A 1 324 ? -1.011  -33.366 -17.732 1.00 38.16 324 A 1 
ATOM 2479 O O     . LEU A 1 324 ? -1.137  -32.152 -17.573 1.00 35.88 324 A 1 
ATOM 2480 C CB    . LEU A 1 324 ? -2.721  -34.142 -19.383 1.00 34.16 324 A 1 
ATOM 2481 C CG    . LEU A 1 324 ? -3.149  -33.872 -20.827 1.00 31.61 324 A 1 
ATOM 2482 C CD1   . LEU A 1 324 ? -4.594  -34.320 -21.019 1.00 32.94 324 A 1 
ATOM 2483 C CD2   . LEU A 1 324 ? -3.064  -32.385 -21.169 1.00 36.01 324 A 1 
ATOM 2484 N N     . PHE A 1 325 ? -0.690  -34.190 -16.757 1.00 42.14 325 A 1 
ATOM 2485 C CA    . PHE A 1 325 ? -0.169  -33.733 -15.483 1.00 43.92 325 A 1 
ATOM 2486 C C     . PHE A 1 325 ? 1.284   -33.269 -15.640 1.00 44.92 325 A 1 
ATOM 2487 O O     . PHE A 1 325 ? 2.197   -33.789 -15.008 1.00 40.77 325 A 1 
ATOM 2488 C CB    . PHE A 1 325 ? -0.344  -34.808 -14.401 1.00 37.90 325 A 1 
ATOM 2489 C CG    . PHE A 1 325 ? -1.788  -35.093 -14.073 1.00 35.25 325 A 1 
ATOM 2490 C CD1   . PHE A 1 325 ? -2.498  -34.249 -13.200 1.00 33.48 325 A 1 
ATOM 2491 C CD2   . PHE A 1 325 ? -2.440  -36.201 -14.643 1.00 32.40 325 A 1 
ATOM 2492 C CE1   . PHE A 1 325 ? -3.827  -34.521 -12.889 1.00 29.41 325 A 1 
ATOM 2493 C CE2   . PHE A 1 325 ? -3.786  -36.474 -14.341 1.00 29.42 325 A 1 
ATOM 2494 C CZ    . PHE A 1 325 ? -4.478  -35.634 -13.457 1.00 32.11 325 A 1 
ATOM 2495 N N     . SER A 1 326 ? 1.504   -32.248 -16.481 1.00 34.61 326 A 1 
ATOM 2496 C CA    . SER A 1 326 ? 2.513   -31.249 -16.189 1.00 38.69 326 A 1 
ATOM 2497 C C     . SER A 1 326 ? 2.094   -30.644 -14.854 1.00 38.61 326 A 1 
ATOM 2498 O O     . SER A 1 326 ? 1.293   -29.704 -14.828 1.00 37.52 326 A 1 
ATOM 2499 C CB    . SER A 1 326 ? 2.604   -30.198 -17.294 1.00 36.34 326 A 1 
ATOM 2500 O OG    . SER A 1 326 ? 1.362   -29.568 -17.530 1.00 34.77 326 A 1 
ATOM 2501 N N     . SER A 1 327 ? 2.541   -31.249 -13.760 1.00 34.78 327 A 1 
ATOM 2502 C CA    . SER A 1 327 ? 2.421   -30.682 -12.424 1.00 36.42 327 A 1 
ATOM 2503 C C     . SER A 1 327 ? 2.836   -29.223 -12.574 1.00 36.14 327 A 1 
ATOM 2504 O O     . SER A 1 327 ? 3.894   -28.984 -13.159 1.00 33.98 327 A 1 
ATOM 2505 C CB    . SER A 1 327 ? 3.349   -31.403 -11.438 1.00 33.39 327 A 1 
ATOM 2506 O OG    . SER A 1 327 ? 4.670   -31.478 -11.935 1.00 32.43 327 A 1 
ATOM 2507 N N     . PRO A 1 328 ? 2.002   -28.243 -12.161 1.00 35.51 328 A 1 
ATOM 2508 C CA    . PRO A 1 328 ? 2.391   -26.853 -12.230 1.00 37.84 328 A 1 
ATOM 2509 C C     . PRO A 1 328 ? 3.753   -26.797 -11.557 1.00 38.65 328 A 1 
ATOM 2510 O O     . PRO A 1 328 ? 3.857   -27.204 -10.402 1.00 37.75 328 A 1 
ATOM 2511 C CB    . PRO A 1 328 ? 1.309   -26.071 -11.477 1.00 34.58 328 A 1 
ATOM 2512 C CG    . PRO A 1 328 ? 0.687   -27.108 -10.555 1.00 34.97 328 A 1 
ATOM 2513 C CD    . PRO A 1 328 ? 0.814   -28.410 -11.354 1.00 40.62 328 A 1 
ATOM 2514 N N     . SER A 1 329 ? 4.787   -26.505 -12.349 1.00 35.38 329 A 1 
ATOM 2515 C CA    . SER A 1 329 ? 6.164   -26.596 -11.883 1.00 37.55 329 A 1 
ATOM 2516 C C     . SER A 1 329 ? 6.199   -25.834 -10.578 1.00 37.49 329 A 1 
ATOM 2517 O O     . SER A 1 329 ? 5.809   -24.663 -10.598 1.00 36.62 329 A 1 
ATOM 2518 C CB    . SER A 1 329 ? 7.124   -25.965 -12.893 1.00 35.43 329 A 1 
ATOM 2519 O OG    . SER A 1 329 ? 6.735   -24.631 -13.197 1.00 33.53 329 A 1 
ATOM 2520 N N     . LEU A 1 330 ? 6.558   -26.507 -9.477  1.00 40.91 330 A 1 
ATOM 2521 C CA    . LEU A 1 330 ? 6.821   -25.847 -8.201  1.00 40.27 330 A 1 
ATOM 2522 C C     . LEU A 1 330 ? 7.607   -24.603 -8.565  1.00 39.82 330 A 1 
ATOM 2523 O O     . LEU A 1 330 ? 8.691   -24.740 -9.141  1.00 37.37 330 A 1 
ATOM 2524 C CB    . LEU A 1 330 ? 7.664   -26.760 -7.292  1.00 35.88 330 A 1 
ATOM 2525 C CG    . LEU A 1 330 ? 6.834   -27.754 -6.467  1.00 32.86 330 A 1 
ATOM 2526 C CD1   . LEU A 1 330 ? 7.742   -28.830 -5.886  1.00 32.98 330 A 1 
ATOM 2527 C CD2   . LEU A 1 330 ? 6.116   -27.036 -5.312  1.00 34.60 330 A 1 
ATOM 2528 N N     . GLN A 1 331 ? 6.985   -23.422 -8.407  1.00 46.49 331 A 1 
ATOM 2529 C CA    . GLN A 1 331 ? 7.627   -22.190 -8.819  1.00 47.16 331 A 1 
ATOM 2530 C C     . GLN A 1 331 ? 8.866   -22.109 -7.944  1.00 47.73 331 A 1 
ATOM 2531 O O     . GLN A 1 331 ? 8.769   -21.764 -6.772  1.00 46.27 331 A 1 
ATOM 2532 C CB    . GLN A 1 331 ? 6.720   -20.958 -8.643  1.00 43.66 331 A 1 
ATOM 2533 C CG    . GLN A 1 331 ? 5.674   -20.812 -9.762  1.00 38.98 331 A 1 
ATOM 2534 C CD    . GLN A 1 331 ? 4.884   -19.502 -9.668  1.00 37.15 331 A 1 
ATOM 2535 O OE1   . GLN A 1 331 ? 4.856   -18.798 -8.683  1.00 33.98 331 A 1 
ATOM 2536 N NE2   . GLN A 1 331 ? 4.189   -19.121 -10.723 1.00 33.14 331 A 1 
ATOM 2537 N N     . THR A 1 332 ? 9.982   -22.571 -8.482  1.00 38.84 332 A 1 
ATOM 2538 C CA    . THR A 1 332 ? 11.284  -22.393 -7.866  1.00 41.71 332 A 1 
ATOM 2539 C C     . THR A 1 332 ? 11.315  -20.929 -7.488  1.00 42.86 332 A 1 
ATOM 2540 O O     . THR A 1 332 ? 10.998  -20.130 -8.380  1.00 41.04 332 A 1 
ATOM 2541 C CB    . THR A 1 332 ? 12.418  -22.662 -8.864  1.00 38.33 332 A 1 
ATOM 2542 O OG1   . THR A 1 332 ? 12.116  -22.131 -10.138 1.00 34.88 332 A 1 
ATOM 2543 C CG2   . THR A 1 332 ? 12.670  -24.152 -9.052  1.00 36.34 332 A 1 
ATOM 2544 N N     . PRO A 1 333 ? 11.547  -20.593 -6.194  1.00 47.43 333 A 1 
ATOM 2545 C CA    . PRO A 1 333 ? 11.476  -19.215 -5.728  1.00 47.48 333 A 1 
ATOM 2546 C C     . PRO A 1 333 ? 12.232  -18.395 -6.759  1.00 48.22 333 A 1 
ATOM 2547 O O     . PRO A 1 333 ? 13.422  -18.629 -6.967  1.00 47.64 333 A 1 
ATOM 2548 C CB    . PRO A 1 333 ? 12.130  -19.201 -4.344  1.00 43.83 333 A 1 
ATOM 2549 C CG    . PRO A 1 333 ? 12.940  -20.490 -4.313  1.00 42.42 333 A 1 
ATOM 2550 C CD    . PRO A 1 333 ? 12.129  -21.439 -5.193  1.00 43.83 333 A 1 
ATOM 2551 N N     . LEU A 1 334 ? 11.453  -17.610 -7.546  1.00 54.53 334 A 1 
ATOM 2552 C CA    . LEU A 1 334 ? 11.992  -17.018 -8.750  1.00 53.51 334 A 1 
ATOM 2553 C C     . LEU A 1 334 ? 13.067  -16.086 -8.234  1.00 54.75 334 A 1 
ATOM 2554 O O     . LEU A 1 334 ? 12.755  -15.014 -7.716  1.00 50.93 334 A 1 
ATOM 2555 C CB    . LEU A 1 334 ? 10.902  -16.266 -9.543  1.00 47.62 334 A 1 
ATOM 2556 C CG    . LEU A 1 334 ? 10.081  -17.134 -10.508 1.00 42.37 334 A 1 
ATOM 2557 C CD1   . LEU A 1 334 ? 8.804   -16.402 -10.941 1.00 40.03 334 A 1 
ATOM 2558 C CD2   . LEU A 1 334 ? 10.876  -17.456 -11.780 1.00 39.37 334 A 1 
ATOM 2559 N N     . HIS A 1 335 ? 14.318  -16.535 -8.292  1.00 55.29 335 A 1 
ATOM 2560 C CA    . HIS A 1 335 ? 15.469  -15.705 -8.019  1.00 54.85 335 A 1 
ATOM 2561 C C     . HIS A 1 335 ? 15.458  -14.650 -9.118  1.00 56.28 335 A 1 
ATOM 2562 O O     . HIS A 1 335 ? 16.020  -14.832 -10.197 1.00 51.92 335 A 1 
ATOM 2563 C CB    . HIS A 1 335 ? 16.774  -16.516 -7.984  1.00 49.19 335 A 1 
ATOM 2564 C CG    . HIS A 1 335 ? 17.230  -16.812 -6.585  1.00 43.41 335 A 1 
ATOM 2565 N ND1   . HIS A 1 335 ? 17.785  -15.914 -5.709  1.00 39.04 335 A 1 
ATOM 2566 C CD2   . HIS A 1 335 ? 17.212  -18.031 -5.949  1.00 37.17 335 A 1 
ATOM 2567 C CE1   . HIS A 1 335 ? 18.085  -16.578 -4.569  1.00 34.43 335 A 1 
ATOM 2568 N NE2   . HIS A 1 335 ? 17.763  -17.859 -4.686  1.00 35.60 335 A 1 
ATOM 2569 N N     . PHE A 1 336 ? 14.682  -13.603 -8.861  1.00 61.37 336 A 1 
ATOM 2570 C CA    . PHE A 1 336 ? 14.593  -12.475 -9.739  1.00 60.78 336 A 1 
ATOM 2571 C C     . PHE A 1 336 ? 16.014  -12.031 -9.966  1.00 63.98 336 A 1 
ATOM 2572 O O     . PHE A 1 336 ? 16.769  -11.822 -9.013  1.00 58.71 336 A 1 
ATOM 2573 C CB    . PHE A 1 336 ? 13.694  -11.384 -9.145  1.00 53.40 336 A 1 
ATOM 2574 C CG    . PHE A 1 336 ? 12.246  -11.807 -9.168  1.00 49.10 336 A 1 
ATOM 2575 C CD1   . PHE A 1 336 ? 11.605  -11.959 -10.401 1.00 45.93 336 A 1 
ATOM 2576 C CD2   . PHE A 1 336 ? 11.593  -12.217 -7.999  1.00 43.68 336 A 1 
ATOM 2577 C CE1   . PHE A 1 336 ? 10.329  -12.538 -10.474 1.00 38.74 336 A 1 
ATOM 2578 C CE2   . PHE A 1 336 ? 10.314  -12.793 -8.065  1.00 39.77 336 A 1 
ATOM 2579 C CZ    . PHE A 1 336 ? 9.687   -12.966 -9.302  1.00 40.34 336 A 1 
ATOM 2580 N N     . SER A 1 337 ? 16.393  -11.975 -11.237 1.00 67.70 337 A 1 
ATOM 2581 C CA    . SER A 1 337 ? 17.739  -11.569 -11.596 1.00 70.56 337 A 1 
ATOM 2582 C C     . SER A 1 337 ? 18.018  -10.252 -10.885 1.00 74.13 337 A 1 
ATOM 2583 O O     . SER A 1 337 ? 17.175  -9.353  -10.903 1.00 68.18 337 A 1 
ATOM 2584 C CB    . SER A 1 337 ? 17.858  -11.396 -13.108 1.00 60.40 337 A 1 
ATOM 2585 O OG    . SER A 1 337 ? 19.140  -10.901 -13.445 1.00 49.75 337 A 1 
ATOM 2586 N N     . SER A 1 338 ? 19.171  -10.129 -10.246 1.00 78.14 338 A 1 
ATOM 2587 C CA    . SER A 1 338 ? 19.553  -8.898  -9.554  1.00 80.76 338 A 1 
ATOM 2588 C C     . SER A 1 338 ? 19.376  -7.669  -10.449 1.00 83.38 338 A 1 
ATOM 2589 O O     . SER A 1 338 ? 18.874  -6.655  -9.995  1.00 79.94 338 A 1 
ATOM 2590 C CB    . SER A 1 338 ? 21.000  -9.010  -9.078  1.00 72.96 338 A 1 
ATOM 2591 O OG    . SER A 1 338 ? 21.877  -9.270  -10.155 1.00 61.28 338 A 1 
ATOM 2592 N N     . LYS A 1 339 ? 19.627  -7.835  -11.756 1.00 84.51 339 A 1 
ATOM 2593 C CA    . LYS A 1 339 ? 19.374  -6.812  -12.777 1.00 86.09 339 A 1 
ATOM 2594 C C     . LYS A 1 339 ? 17.899  -6.399  -12.861 1.00 88.06 339 A 1 
ATOM 2595 O O     . LYS A 1 339 ? 17.596  -5.228  -13.078 1.00 85.25 339 A 1 
ATOM 2596 C CB    . LYS A 1 339 ? 19.820  -7.323  -14.149 1.00 82.30 339 A 1 
ATOM 2597 C CG    . LYS A 1 339 ? 21.328  -7.561  -14.235 1.00 72.00 339 A 1 
ATOM 2598 C CD    . LYS A 1 339 ? 21.745  -7.901  -15.664 1.00 67.97 339 A 1 
ATOM 2599 C CE    . LYS A 1 339 ? 23.258  -8.032  -15.746 1.00 59.19 339 A 1 
ATOM 2600 N NZ    . LYS A 1 339 ? 23.738  -8.204  -17.142 1.00 52.19 339 A 1 
ATOM 2601 N N     . GLU A 1 340 ? 16.943  -7.329  -12.709 1.00 85.12 340 A 1 
ATOM 2602 C CA    . GLU A 1 340 ? 15.519  -6.998  -12.726 1.00 85.72 340 A 1 
ATOM 2603 C C     . GLU A 1 340 ? 15.112  -6.201  -11.482 1.00 86.85 340 A 1 
ATOM 2604 O O     . GLU A 1 340 ? 14.279  -5.309  -11.577 1.00 83.90 340 A 1 
ATOM 2605 C CB    . GLU A 1 340 ? 14.646  -8.250  -12.792 1.00 82.03 340 A 1 
ATOM 2606 C CG    . GLU A 1 340 ? 14.734  -9.030  -14.103 1.00 71.29 340 A 1 
ATOM 2607 C CD    . GLU A 1 340 ? 13.715  -10.176 -14.076 1.00 65.34 340 A 1 
ATOM 2608 O OE1   . GLU A 1 340 ? 13.029  -10.385 -15.095 1.00 59.32 340 A 1 
ATOM 2609 O OE2   . GLU A 1 340 ? 13.514  -10.776 -13.009 1.00 59.56 340 A 1 
ATOM 2610 N N     . ARG A 1 341 ? 15.690  -6.512  -10.311 1.00 85.31 341 A 1 
ATOM 2611 C CA    . ARG A 1 341 ? 15.461  -5.756  -9.076  1.00 86.35 341 A 1 
ATOM 2612 C C     . ARG A 1 341 ? 16.073  -4.359  -9.174  1.00 87.71 341 A 1 
ATOM 2613 O O     . ARG A 1 341 ? 15.377  -3.387  -8.905  1.00 86.05 341 A 1 
ATOM 2614 C CB    . ARG A 1 341 ? 15.981  -6.542  -7.870  1.00 83.89 341 A 1 
ATOM 2615 C CG    . ARG A 1 341 ? 15.592  -5.863  -6.546  1.00 79.92 341 A 1 
ATOM 2616 C CD    . ARG A 1 341 ? 16.035  -6.706  -5.336  1.00 78.11 341 A 1 
ATOM 2617 N NE    . ARG A 1 341 ? 15.780  -5.966  -4.093  1.00 77.00 341 A 1 
ATOM 2618 C CZ    . ARG A 1 341 ? 16.542  -4.984  -3.618  1.00 76.57 341 A 1 
ATOM 2619 N NH1   . ARG A 1 341 ? 17.664  -4.658  -4.195  1.00 68.01 341 A 1 
ATOM 2620 N NH2   . ARG A 1 341 ? 16.183  -4.295  -2.594  1.00 71.85 341 A 1 
ATOM 2621 N N     . GLU A 1 342 ? 17.299  -4.221  -9.659  1.00 88.31 342 A 1 
ATOM 2622 C CA    . GLU A 1 342 ? 17.962  -2.936  -9.924  1.00 88.75 342 A 1 
ATOM 2623 C C     . GLU A 1 342 ? 17.116  -2.046  -10.854 1.00 89.96 342 A 1 
ATOM 2624 O O     . GLU A 1 342 ? 16.871  -0.877  -10.558 1.00 88.47 342 A 1 
ATOM 2625 C CB    . GLU A 1 342 ? 19.336  -3.183  -10.565 1.00 86.43 342 A 1 
ATOM 2626 C CG    . GLU A 1 342 ? 20.390  -3.741  -9.596  1.00 74.19 342 A 1 
ATOM 2627 C CD    . GLU A 1 342 ? 21.577  -4.403  -10.317 1.00 67.51 342 A 1 
ATOM 2628 O OE1   . GLU A 1 342 ? 22.187  -5.305  -9.718  1.00 60.82 342 A 1 
ATOM 2629 O OE2   . GLU A 1 342 ? 21.834  -4.071  -11.485 1.00 60.66 342 A 1 
ATOM 2630 N N     . ALA A 1 343 ? 16.553  -2.616  -11.932 1.00 91.44 343 A 1 
ATOM 2631 C CA    . ALA A 1 343 ? 15.658  -1.889  -12.833 1.00 91.12 343 A 1 
ATOM 2632 C C     . ALA A 1 343 ? 14.379  -1.388  -12.130 1.00 91.75 343 A 1 
ATOM 2633 O O     . ALA A 1 343 ? 13.874  -0.307  -12.453 1.00 89.76 343 A 1 
ATOM 2634 C CB    . ALA A 1 343 ? 15.323  -2.787  -14.022 1.00 89.49 343 A 1 
ATOM 2635 N N     . ARG A 1 344 ? 13.833  -2.136  -11.146 1.00 90.99 344 A 1 
ATOM 2636 C CA    . ARG A 1 344 ? 12.679  -1.708  -10.339 1.00 90.23 344 A 1 
ATOM 2637 C C     . ARG A 1 344 ? 13.041  -0.580  -9.382  1.00 91.52 344 A 1 
ATOM 2638 O O     . ARG A 1 344 ? 12.260  0.361   -9.247  1.00 90.21 344 A 1 
ATOM 2639 C CB    . ARG A 1 344 ? 12.084  -2.876  -9.550  1.00 88.72 344 A 1 
ATOM 2640 C CG    . ARG A 1 344 ? 11.407  -3.889  -10.478 1.00 82.82 344 A 1 
ATOM 2641 C CD    . ARG A 1 344 ? 10.784  -5.012  -9.673  1.00 79.47 344 A 1 
ATOM 2642 N NE    . ARG A 1 344 ? 10.473  -6.116  -10.580 1.00 74.32 344 A 1 
ATOM 2643 C CZ    . ARG A 1 344 ? 11.258  -7.165  -10.787 1.00 69.26 344 A 1 
ATOM 2644 N NH1   . ARG A 1 344 ? 12.246  -7.457  -9.998  1.00 61.59 344 A 1 
ATOM 2645 N NH2   . ARG A 1 344 ? 11.080  -7.899  -11.826 1.00 63.14 344 A 1 
ATOM 2646 N N     . VAL A 1 345 ? 14.210  -0.633  -8.742  1.00 91.61 345 A 1 
ATOM 2647 C CA    . VAL A 1 345 ? 14.711  0.443   -7.874  1.00 91.95 345 A 1 
ATOM 2648 C C     . VAL A 1 345 ? 14.902  1.734   -8.678  1.00 92.74 345 A 1 
ATOM 2649 O O     . VAL A 1 345 ? 14.428  2.796   -8.256  1.00 91.74 345 A 1 
ATOM 2650 C CB    . VAL A 1 345 ? 16.013  0.030   -7.162  1.00 90.82 345 A 1 
ATOM 2651 C CG1   . VAL A 1 345 ? 16.578  1.181   -6.327  1.00 85.57 345 A 1 
ATOM 2652 C CG2   . VAL A 1 345 ? 15.753  -1.156  -6.218  1.00 85.59 345 A 1 
ATOM 2653 N N     . LEU A 1 346 ? 15.481  1.664   -9.877  1.00 93.42 346 A 1 
ATOM 2654 C CA    . LEU A 1 346 ? 15.611  2.820   -10.769 1.00 93.48 346 A 1 
ATOM 2655 C C     . LEU A 1 346 ? 14.251  3.408   -11.150 1.00 93.83 346 A 1 
ATOM 2656 O O     . LEU A 1 346 ? 14.054  4.625   -11.073 1.00 92.90 346 A 1 
ATOM 2657 C CB    . LEU A 1 346 ? 16.390  2.410   -12.030 1.00 92.61 346 A 1 
ATOM 2658 C CG    . LEU A 1 346 ? 17.895  2.202   -11.797 1.00 82.44 346 A 1 
ATOM 2659 C CD1   . LEU A 1 346 ? 18.535  1.597   -13.057 1.00 76.87 346 A 1 
ATOM 2660 C CD2   . LEU A 1 346 ? 18.607  3.525   -11.488 1.00 78.46 346 A 1 
ATOM 2661 N N     . ARG A 1 347 ? 13.255  2.568   -11.504 1.00 93.06 347 A 1 
ATOM 2662 C CA    . ARG A 1 347 ? 11.894  3.014   -11.821 1.00 92.33 347 A 1 
ATOM 2663 C C     . ARG A 1 347 ? 11.199  3.668   -10.623 1.00 92.81 347 A 1 
ATOM 2664 O O     . ARG A 1 347 ? 10.516  4.679   -10.790 1.00 91.29 347 A 1 
ATOM 2665 C CB    . ARG A 1 347 ? 11.085  1.828   -12.363 1.00 90.74 347 A 1 
ATOM 2666 C CG    . ARG A 1 347 ? 9.669   2.256   -12.794 1.00 80.64 347 A 1 
ATOM 2667 C CD    . ARG A 1 347 ? 8.916   1.094   -13.455 1.00 78.82 347 A 1 
ATOM 2668 N NE    . ARG A 1 347 ? 8.734   -0.020  -12.530 1.00 70.70 347 A 1 
ATOM 2669 C CZ    . ARG A 1 347 ? 8.688   -1.308  -12.843 1.00 65.49 347 A 1 
ATOM 2670 N NH1   . ARG A 1 347 ? 8.777   -1.720  -14.067 1.00 59.46 347 A 1 
ATOM 2671 N NH2   . ARG A 1 347 ? 8.531   -2.202  -11.919 1.00 58.37 347 A 1 
ATOM 2672 N N     . TYR A 1 348 ? 11.379  3.139   -9.421  1.00 92.59 348 A 1 
ATOM 2673 C CA    . TYR A 1 348 ? 10.884  3.749   -8.191  1.00 92.86 348 A 1 
ATOM 2674 C C     . TYR A 1 348 ? 11.505  5.133   -7.960  1.00 93.32 348 A 1 
ATOM 2675 O O     . TYR A 1 348 ? 10.765  6.092   -7.709  1.00 92.53 348 A 1 
ATOM 2676 C CB    . TYR A 1 348 ? 11.144  2.800   -7.011  1.00 92.58 348 A 1 
ATOM 2677 C CG    . TYR A 1 348 ? 11.321  3.500   -5.686  1.00 92.34 348 A 1 
ATOM 2678 C CD1   . TYR A 1 348 ? 12.615  3.683   -5.172  1.00 90.49 348 A 1 
ATOM 2679 C CD2   . TYR A 1 348 ? 10.215  4.023   -4.985  1.00 91.04 348 A 1 
ATOM 2680 C CE1   . TYR A 1 348 ? 12.818  4.369   -3.974  1.00 90.22 348 A 1 
ATOM 2681 C CE2   . TYR A 1 348 ? 10.402  4.711   -3.776  1.00 89.98 348 A 1 
ATOM 2682 C CZ    . TYR A 1 348 ? 11.711  4.882   -3.276  1.00 90.42 348 A 1 
ATOM 2683 O OH    . TYR A 1 348 ? 11.917  5.546   -2.104  1.00 88.81 348 A 1 
ATOM 2684 N N     . LYS A 1 349 ? 12.829  5.289   -8.122  1.00 93.77 349 A 1 
ATOM 2685 C CA    . LYS A 1 349 ? 13.527  6.577   -7.968  1.00 93.28 349 A 1 
ATOM 2686 C C     . LYS A 1 349 ? 13.012  7.616   -8.967  1.00 93.57 349 A 1 
ATOM 2687 O O     . LYS A 1 349 ? 12.823  8.771   -8.596  1.00 92.04 349 A 1 
ATOM 2688 C CB    . LYS A 1 349 ? 15.052  6.385   -8.094  1.00 92.45 349 A 1 
ATOM 2689 C CG    . LYS A 1 349 ? 15.651  5.689   -6.858  1.00 88.17 349 A 1 
ATOM 2690 C CD    . LYS A 1 349 ? 17.180  5.514   -6.934  1.00 83.83 349 A 1 
ATOM 2691 C CE    . LYS A 1 349 ? 17.683  4.824   -5.662  1.00 78.38 349 A 1 
ATOM 2692 N NZ    . LYS A 1 349 ? 19.161  4.745   -5.542  1.00 70.48 349 A 1 
ATOM 2693 N N     . GLU A 1 350 ? 12.696  7.213   -10.193 1.00 93.34 350 A 1 
ATOM 2694 C CA    . GLU A 1 350 ? 12.116  8.111   -11.184 1.00 92.71 350 A 1 
ATOM 2695 C C     . GLU A 1 350 ? 10.663  8.507   -10.840 1.00 92.71 350 A 1 
ATOM 2696 O O     . GLU A 1 350 ? 10.316  9.686   -10.852 1.00 90.79 350 A 1 
ATOM 2697 C CB    . GLU A 1 350 ? 12.232  7.478   -12.583 1.00 91.51 350 A 1 
ATOM 2698 C CG    . GLU A 1 350 ? 11.971  8.477   -13.721 1.00 80.12 350 A 1 
ATOM 2699 C CD    . GLU A 1 350 ? 12.875  9.734   -13.663 1.00 73.28 350 A 1 
ATOM 2700 O OE1   . GLU A 1 350 ? 12.420  10.803  -14.107 1.00 67.20 350 A 1 
ATOM 2701 O OE2   . GLU A 1 350 ? 13.993  9.671   -13.105 1.00 66.84 350 A 1 
ATOM 2702 N N     . LYS A 1 351 ? 9.812   7.540   -10.411 1.00 93.17 351 A 1 
ATOM 2703 C CA    . LYS A 1 351 ? 8.440   7.820   -9.960  1.00 92.51 351 A 1 
ATOM 2704 C C     . LYS A 1 351 ? 8.391   8.729   -8.732  1.00 92.77 351 A 1 
ATOM 2705 O O     . LYS A 1 351 ? 7.486   9.556   -8.636  1.00 90.72 351 A 1 
ATOM 2706 C CB    . LYS A 1 351 ? 7.679   6.517   -9.685  1.00 90.89 351 A 1 
ATOM 2707 C CG    . LYS A 1 351 ? 7.152   5.849   -10.962 1.00 83.37 351 A 1 
ATOM 2708 C CD    . LYS A 1 351 ? 6.222   4.687   -10.602 1.00 78.86 351 A 1 
ATOM 2709 C CE    . LYS A 1 351 ? 5.498   4.154   -11.835 1.00 72.44 351 A 1 
ATOM 2710 N NZ    . LYS A 1 351 ? 4.400   3.231   -11.479 1.00 65.31 351 A 1 
ATOM 2711 N N     . LYS A 1 352 ? 9.368   8.651   -7.835  1.00 92.23 352 A 1 
ATOM 2712 C CA    . LYS A 1 352 ? 9.452   9.501   -6.641  1.00 92.29 352 A 1 
ATOM 2713 C C     . LYS A 1 352 ? 9.360   10.991  -6.978  1.00 92.19 352 A 1 
ATOM 2714 O O     . LYS A 1 352 ? 8.691   11.735  -6.265  1.00 89.88 352 A 1 
ATOM 2715 C CB    . LYS A 1 352 ? 10.736  9.162   -5.851  1.00 91.09 352 A 1 
ATOM 2716 C CG    . LYS A 1 352 ? 10.904  9.997   -4.567  1.00 87.11 352 A 1 
ATOM 2717 C CD    . LYS A 1 352 ? 12.056  9.512   -3.669  1.00 85.26 352 A 1 
ATOM 2718 C CE    . LYS A 1 352 ? 12.162  10.380  -2.413  1.00 78.36 352 A 1 
ATOM 2719 N NZ    . LYS A 1 352 ? 13.051  9.811   -1.362  1.00 71.43 352 A 1 
ATOM 2720 N N     . LYS A 1 353 ? 9.939   11.421  -8.100  1.00 92.73 353 A 1 
ATOM 2721 C CA    . LYS A 1 353 ? 9.919   12.821  -8.563  1.00 91.62 353 A 1 
ATOM 2722 C C     . LYS A 1 353 ? 8.523   13.302  -8.985  1.00 91.47 353 A 1 
ATOM 2723 O O     . LYS A 1 353 ? 8.243   14.501  -8.937  1.00 88.04 353 A 1 
ATOM 2724 C CB    . LYS A 1 353 ? 10.893  12.981  -9.738  1.00 89.88 353 A 1 
ATOM 2725 C CG    . LYS A 1 353 ? 12.355  12.606  -9.417  1.00 83.63 353 A 1 
ATOM 2726 C CD    . LYS A 1 353 ? 13.191  12.629  -10.704 1.00 79.11 353 A 1 
ATOM 2727 C CE    . LYS A 1 353 ? 14.604  12.092  -10.489 1.00 71.36 353 A 1 
ATOM 2728 N NZ    . LYS A 1 353 ? 15.280  11.825  -11.784 1.00 63.42 353 A 1 
ATOM 2729 N N     . SER A 1 354 ? 7.634   12.392  -9.404  1.00 91.83 354 A 1 
ATOM 2730 C CA    . SER A 1 354 ? 6.310   12.702  -9.948  1.00 91.08 354 A 1 
ATOM 2731 C C     . SER A 1 354 ? 5.150   12.537  -8.959  1.00 91.25 354 A 1 
ATOM 2732 O O     . SER A 1 354 ? 3.989   12.706  -9.336  1.00 87.09 354 A 1 
ATOM 2733 C CB    . SER A 1 354 ? 6.073   11.896  -11.234 1.00 88.49 354 A 1 
ATOM 2734 O OG    . SER A 1 354 ? 5.927   10.521  -10.970 1.00 77.25 354 A 1 
ATOM 2735 N N     . ARG A 1 355 ? 5.428   12.242  -7.681  1.00 90.82 355 A 1 
ATOM 2736 C CA    . ARG A 1 355 ? 4.403   12.015  -6.651  1.00 90.66 355 A 1 
ATOM 2737 C C     . ARG A 1 355 ? 3.541   13.256  -6.410  1.00 90.69 355 A 1 
ATOM 2738 O O     . ARG A 1 355 ? 4.043   14.371  -6.298  1.00 88.04 355 A 1 
ATOM 2739 C CB    . ARG A 1 355 ? 5.041   11.574  -5.326  1.00 89.22 355 A 1 
ATOM 2740 C CG    . ARG A 1 355 ? 5.609   10.158  -5.404  1.00 84.20 355 A 1 
ATOM 2741 C CD    . ARG A 1 355 ? 6.258   9.790   -4.065  1.00 85.05 355 A 1 
ATOM 2742 N NE    . ARG A 1 355 ? 6.974   8.507   -4.166  1.00 83.63 355 A 1 
ATOM 2743 C CZ    . ARG A 1 355 ? 7.864   8.054   -3.319  1.00 84.73 355 A 1 
ATOM 2744 N NH1   . ARG A 1 355 ? 8.173   8.696   -2.232  1.00 75.55 355 A 1 
ATOM 2745 N NH2   . ARG A 1 355 ? 8.470   6.939   -3.558  1.00 78.00 355 A 1 
ATOM 2746 N N     . LYS A 1 356 ? 2.222   13.053  -6.260  1.00 90.39 356 A 1 
ATOM 2747 C CA    . LYS A 1 356 ? 1.243   14.110  -6.012  1.00 90.08 356 A 1 
ATOM 2748 C C     . LYS A 1 356 ? 0.489   13.833  -4.707  1.00 90.65 356 A 1 
ATOM 2749 O O     . LYS A 1 356 ? -0.431  13.016  -4.667  1.00 86.85 356 A 1 
ATOM 2750 C CB    . LYS A 1 356 ? 0.296   14.260  -7.208  1.00 86.46 356 A 1 
ATOM 2751 C CG    . LYS A 1 356 ? 1.043   14.732  -8.463  1.00 78.00 356 A 1 
ATOM 2752 C CD    . LYS A 1 356 ? 0.091   14.881  -9.650  1.00 72.06 356 A 1 
ATOM 2753 C CE    . LYS A 1 356 ? 0.890   15.269  -10.898 1.00 63.79 356 A 1 
ATOM 2754 N NZ    . LYS A 1 356 ? 0.051   15.340  -12.115 1.00 54.91 356 A 1 
ATOM 2755 N N     . PHE A 1 357 ? 0.832   14.574  -3.648  1.00 90.39 357 A 1 
ATOM 2756 C CA    . PHE A 1 357 ? 0.167   14.469  -2.349  1.00 90.34 357 A 1 
ATOM 2757 C C     . PHE A 1 357 ? -1.113  15.312  -2.241  1.00 90.57 357 A 1 
ATOM 2758 O O     . PHE A 1 357 ? -1.865  15.206  -1.258  1.00 87.50 357 A 1 
ATOM 2759 C CB    . PHE A 1 357 ? 1.167   14.816  -1.244  1.00 89.09 357 A 1 
ATOM 2760 C CG    . PHE A 1 357 ? 2.249   13.768  -1.073  1.00 88.66 357 A 1 
ATOM 2761 C CD1   . PHE A 1 357 ? 2.016   12.649  -0.257  1.00 84.72 357 A 1 
ATOM 2762 C CD2   . PHE A 1 357 ? 3.472   13.885  -1.750  1.00 84.11 357 A 1 
ATOM 2763 C CE1   . PHE A 1 357 ? 2.996   11.658  -0.106  1.00 81.58 357 A 1 
ATOM 2764 C CE2   . PHE A 1 357 ? 4.457   12.899  -1.609  1.00 81.56 357 A 1 
ATOM 2765 C CZ    . PHE A 1 357 ? 4.221   11.778  -0.790  1.00 83.06 357 A 1 
ATOM 2766 N N     . GLU A 1 358 ? -1.410  16.152  -3.228  1.00 90.10 358 A 1 
ATOM 2767 C CA    . GLU A 1 358 ? -2.636  16.927  -3.273  1.00 89.92 358 A 1 
ATOM 2768 C C     . GLU A 1 358 ? -3.868  16.028  -3.416  1.00 90.44 358 A 1 
ATOM 2769 O O     . GLU A 1 358 ? -3.882  15.017  -4.116  1.00 88.23 358 A 1 
ATOM 2770 C CB    . GLU A 1 358 ? -2.595  17.964  -4.405  1.00 88.01 358 A 1 
ATOM 2771 C CG    . GLU A 1 358 ? -1.502  19.018  -4.182  1.00 78.12 358 A 1 
ATOM 2772 C CD    . GLU A 1 358 ? -1.571  20.181  -5.176  1.00 70.00 358 A 1 
ATOM 2773 O OE1   . GLU A 1 358 ? -0.784  21.124  -4.996  1.00 62.85 358 A 1 
ATOM 2774 O OE2   . GLU A 1 358 ? -2.431  20.129  -6.081  1.00 61.77 358 A 1 
ATOM 2775 N N     . LYS A 1 359 ? -4.959  16.408  -2.721  1.00 88.81 359 A 1 
ATOM 2776 C CA    . LYS A 1 359 ? -6.186  15.630  -2.767  1.00 89.01 359 A 1 
ATOM 2777 C C     . LYS A 1 359 ? -6.878  15.809  -4.115  1.00 90.17 359 A 1 
ATOM 2778 O O     . LYS A 1 359 ? -7.549  16.803  -4.346  1.00 87.92 359 A 1 
ATOM 2779 C CB    . LYS A 1 359 ? -7.095  16.006  -1.593  1.00 86.71 359 A 1 
ATOM 2780 C CG    . LYS A 1 359 ? -8.351  15.119  -1.556  1.00 80.49 359 A 1 
ATOM 2781 C CD    . LYS A 1 359 ? -9.258  15.544  -0.405  1.00 75.12 359 A 1 
ATOM 2782 C CE    . LYS A 1 359 ? -10.531 14.701  -0.415  1.00 65.96 359 A 1 
ATOM 2783 N NZ    . LYS A 1 359 ? -11.489 15.138  0.618   1.00 59.75 359 A 1 
ATOM 2784 N N     . THR A 1 360 ? -6.844  14.776  -4.937  1.00 90.84 360 A 1 
ATOM 2785 C CA    . THR A 1 360 ? -7.621  14.682  -6.172  1.00 90.28 360 A 1 
ATOM 2786 C C     . THR A 1 360 ? -8.955  13.956  -5.942  1.00 91.35 360 A 1 
ATOM 2787 O O     . THR A 1 360 ? -9.116  13.149  -5.029  1.00 88.31 360 A 1 
ATOM 2788 C CB    . THR A 1 360 ? -6.789  14.015  -7.286  1.00 86.83 360 A 1 
ATOM 2789 O OG1   . THR A 1 360 ? -6.452  12.721  -6.863  1.00 76.52 360 A 1 
ATOM 2790 C CG2   . THR A 1 360 ? -5.517  14.801  -7.594  1.00 74.48 360 A 1 
ATOM 2791 N N     . THR A 1 361 ? -9.985  14.301  -6.733  1.00 92.21 361 A 1 
ATOM 2792 C CA    . THR A 1 361 ? -11.273 13.593  -6.740  1.00 92.76 361 A 1 
ATOM 2793 C C     . THR A 1 361 ? -11.287 12.640  -7.921  1.00 92.96 361 A 1 
ATOM 2794 O O     . THR A 1 361 ? -11.462 13.056  -9.057  1.00 90.68 361 A 1 
ATOM 2795 C CB    . THR A 1 361 ? -12.459 14.565  -6.797  1.00 91.70 361 A 1 
ATOM 2796 O OG1   . THR A 1 361 ? -12.428 15.423  -5.678  1.00 81.87 361 A 1 
ATOM 2797 C CG2   . THR A 1 361 ? -13.795 13.818  -6.751  1.00 81.14 361 A 1 
ATOM 2798 N N     . ARG A 1 362 ? -11.174 11.335  -7.647  1.00 91.50 362 A 1 
ATOM 2799 C CA    . ARG A 1 362 ? -11.111 10.302  -8.686  1.00 91.18 362 A 1 
ATOM 2800 C C     . ARG A 1 362 ? -12.423 10.121  -9.463  1.00 91.92 362 A 1 
ATOM 2801 O O     . ARG A 1 362 ? -12.415 9.799   -10.642 1.00 89.75 362 A 1 
ATOM 2802 C CB    . ARG A 1 362 ? -10.701 8.962   -8.053  1.00 89.47 362 A 1 
ATOM 2803 C CG    . ARG A 1 362 ? -9.297  9.038   -7.437  1.00 81.38 362 A 1 
ATOM 2804 C CD    . ARG A 1 362 ? -8.870  7.687   -6.869  1.00 78.63 362 A 1 
ATOM 2805 N NE    . ARG A 1 362 ? -7.479  7.767   -6.390  1.00 72.02 362 A 1 
ATOM 2806 C CZ    . ARG A 1 362 ? -6.693  6.746   -6.109  1.00 67.35 362 A 1 
ATOM 2807 N NH1   . ARG A 1 362 ? -7.134  5.515   -6.088  1.00 59.95 362 A 1 
ATOM 2808 N NH2   . ARG A 1 362 ? -5.441  6.945   -5.847  1.00 61.00 362 A 1 
ATOM 2809 N N     . TYR A 1 363 ? -13.563 10.319  -8.786  1.00 91.76 363 A 1 
ATOM 2810 C CA    . TYR A 1 363 ? -14.891 10.102  -9.361  1.00 92.24 363 A 1 
ATOM 2811 C C     . TYR A 1 363 ? -15.806 11.295  -9.040  1.00 93.09 363 A 1 
ATOM 2812 O O     . TYR A 1 363 ? -16.428 11.337  -7.971  1.00 92.12 363 A 1 
ATOM 2813 C CB    . TYR A 1 363 ? -15.476 8.786   -8.843  1.00 91.62 363 A 1 
ATOM 2814 C CG    . TYR A 1 363 ? -14.678 7.549   -9.220  1.00 90.89 363 A 1 
ATOM 2815 C CD1   . TYR A 1 363 ? -14.792 6.997   -10.508 1.00 87.79 363 A 1 
ATOM 2816 C CD2   . TYR A 1 363 ? -13.806 6.948   -8.296  1.00 87.70 363 A 1 
ATOM 2817 C CE1   . TYR A 1 363 ? -14.040 5.869   -10.880 1.00 86.68 363 A 1 
ATOM 2818 C CE2   . TYR A 1 363 ? -13.052 5.825   -8.651  1.00 85.59 363 A 1 
ATOM 2819 C CZ    . TYR A 1 363 ? -13.166 5.284   -9.946  1.00 87.95 363 A 1 
ATOM 2820 O OH    . TYR A 1 363 ? -12.417 4.188   -10.310 1.00 86.32 363 A 1 
ATOM 2821 N N     . ALA A 1 364 ? -15.954 12.216  -9.977  1.00 93.83 364 A 1 
ATOM 2822 C CA    . ALA A 1 364 ? -16.831 13.378  -9.847  1.00 94.32 364 A 1 
ATOM 2823 C C     . ALA A 1 364 ? -18.295 12.994  -9.554  1.00 95.28 364 A 1 
ATOM 2824 O O     . ALA A 1 364 ? -18.930 13.606  -8.691  1.00 93.89 364 A 1 
ATOM 2825 C CB    . ALA A 1 364 ? -16.721 14.206  -11.134 1.00 93.33 364 A 1 
ATOM 2826 N N     . THR A 1 365 ? -18.813 11.920  -10.161 1.00 94.63 365 A 1 
ATOM 2827 C CA    . THR A 1 365 ? -20.173 11.414  -9.919  1.00 94.57 365 A 1 
ATOM 2828 C C     . THR A 1 365 ? -20.381 10.951  -8.471  1.00 95.01 365 A 1 
ATOM 2829 O O     . THR A 1 365 ? -21.399 11.263  -7.856  1.00 93.49 365 A 1 
ATOM 2830 C CB    . THR A 1 365 ? -20.501 10.250  -10.865 1.00 93.26 365 A 1 
ATOM 2831 O OG1   . THR A 1 365 ? -19.499 9.258   -10.777 1.00 81.19 365 A 1 
ATOM 2832 C CG2   . THR A 1 365 ? -20.566 10.702  -12.322 1.00 77.84 365 A 1 
ATOM 2833 N N     . ARG A 1 366 ? -19.397 10.290  -7.864  1.00 94.78 366 A 1 
ATOM 2834 C CA    . ARG A 1 366 ? -19.453 9.868   -6.451  1.00 94.48 366 A 1 
ATOM 2835 C C     . ARG A 1 366 ? -19.352 11.057  -5.496  1.00 94.64 366 A 1 
ATOM 2836 O O     . ARG A 1 366 ? -19.974 11.017  -4.437  1.00 93.37 366 A 1 
ATOM 2837 C CB    . ARG A 1 366 ? -18.351 8.852   -6.127  1.00 93.77 366 A 1 
ATOM 2838 C CG    . ARG A 1 366 ? -18.540 7.513   -6.850  1.00 90.33 366 A 1 
ATOM 2839 C CD    . ARG A 1 366 ? -17.528 6.489   -6.327  1.00 88.74 366 A 1 
ATOM 2840 N NE    . ARG A 1 366 ? -17.630 5.201   -7.026  1.00 86.27 366 A 1 
ATOM 2841 C CZ    . ARG A 1 366 ? -16.993 4.067   -6.701  1.00 85.87 366 A 1 
ATOM 2842 N NH1   . ARG A 1 366 ? -16.198 4.006   -5.676  1.00 77.24 366 A 1 
ATOM 2843 N NH2   . ARG A 1 366 ? -17.155 3.001   -7.422  1.00 80.64 366 A 1 
ATOM 2844 N N     . LYS A 1 367 ? -18.590 12.085  -5.855  1.00 94.45 367 A 1 
ATOM 2845 C CA    . LYS A 1 367 ? -18.512 13.331  -5.093  1.00 94.87 367 A 1 
ATOM 2846 C C     . LYS A 1 367 ? -19.869 14.036  -5.085  1.00 94.90 367 A 1 
ATOM 2847 O O     . LYS A 1 367 ? -20.393 14.282  -4.007  1.00 93.94 367 A 1 
ATOM 2848 C CB    . LYS A 1 367 ? -17.385 14.219  -5.647  1.00 94.47 367 A 1 
ATOM 2849 C CG    . LYS A 1 367 ? -17.279 15.537  -4.867  1.00 93.18 367 A 1 
ATOM 2850 C CD    . LYS A 1 367 ? -16.197 16.467  -5.419  1.00 90.58 367 A 1 
ATOM 2851 C CE    . LYS A 1 367 ? -16.329 17.793  -4.695  1.00 84.53 367 A 1 
ATOM 2852 N NZ    . LYS A 1 367 ? -15.425 18.845  -5.221  1.00 78.85 367 A 1 
ATOM 2853 N N     . ALA A 1 368 ? -20.474 14.272  -6.245  1.00 95.57 368 A 1 
ATOM 2854 C CA    . ALA A 1 368 ? -21.773 14.921  -6.372  1.00 95.33 368 A 1 
ATOM 2855 C C     . ALA A 1 368 ? -22.868 14.184  -5.583  1.00 95.76 368 A 1 
ATOM 2856 O O     . ALA A 1 368 ? -23.617 14.794  -4.820  1.00 94.40 368 A 1 
ATOM 2857 C CB    . ALA A 1 368 ? -22.124 15.011  -7.865  1.00 94.83 368 A 1 
ATOM 2858 N N     . TYR A 1 369 ? -22.925 12.852  -5.661  1.00 95.67 369 A 1 
ATOM 2859 C CA    . TYR A 1 369 ? -23.855 12.049  -4.861  1.00 95.08 369 A 1 
ATOM 2860 C C     . TYR A 1 369 ? -23.603 12.164  -3.350  1.00 95.02 369 A 1 
ATOM 2861 O O     . TYR A 1 369 ? -24.548 12.243  -2.565  1.00 93.86 369 A 1 
ATOM 2862 C CB    . TYR A 1 369 ? -23.781 10.595  -5.316  1.00 94.36 369 A 1 
ATOM 2863 C CG    . TYR A 1 369 ? -24.747 9.691   -4.571  1.00 91.73 369 A 1 
ATOM 2864 C CD1   . TYR A 1 369 ? -24.289 8.879   -3.515  1.00 87.42 369 A 1 
ATOM 2865 C CD2   . TYR A 1 369 ? -26.109 9.698   -4.895  1.00 85.85 369 A 1 
ATOM 2866 C CE1   . TYR A 1 369 ? -25.189 8.082   -2.795  1.00 84.76 369 A 1 
ATOM 2867 C CE2   . TYR A 1 369 ? -27.018 8.907   -4.186  1.00 82.99 369 A 1 
ATOM 2868 C CZ    . TYR A 1 369 ? -26.561 8.096   -3.123  1.00 85.17 369 A 1 
ATOM 2869 O OH    . TYR A 1 369 ? -27.445 7.315   -2.419  1.00 82.80 369 A 1 
ATOM 2870 N N     . ALA A 1 370 ? -22.348 12.186  -2.908  1.00 95.16 370 A 1 
ATOM 2871 C CA    . ALA A 1 370 ? -22.008 12.314  -1.491  1.00 94.50 370 A 1 
ATOM 2872 C C     . ALA A 1 370 ? -22.318 13.707  -0.921  1.00 94.32 370 A 1 
ATOM 2873 O O     . ALA A 1 370 ? -22.568 13.817  0.286   1.00 92.48 370 A 1 
ATOM 2874 C CB    . ALA A 1 370 ? -20.527 11.971  -1.301  1.00 93.55 370 A 1 
ATOM 2875 N N     . GLU A 1 371 ? -22.292 14.755  -1.736  1.00 95.23 371 A 1 
ATOM 2876 C CA    . GLU A 1 371 ? -22.668 16.125  -1.372  1.00 94.52 371 A 1 
ATOM 2877 C C     . GLU A 1 371 ? -24.193 16.280  -1.260  1.00 94.47 371 A 1 
ATOM 2878 O O     . GLU A 1 371 ? -24.670 16.877  -0.297  1.00 92.14 371 A 1 
ATOM 2879 C CB    . GLU A 1 371 ? -22.071 17.112  -2.397  1.00 93.59 371 A 1 
ATOM 2880 C CG    . GLU A 1 371 ? -20.549 17.248  -2.238  1.00 86.24 371 A 1 
ATOM 2881 C CD    . GLU A 1 371 ? -19.833 18.025  -3.363  1.00 82.57 371 A 1 
ATOM 2882 O OE1   . GLU A 1 371 ? -18.625 18.333  -3.166  1.00 75.16 371 A 1 
ATOM 2883 O OE2   . GLU A 1 371 ? -20.422 18.253  -4.431  1.00 75.85 371 A 1 
ATOM 2884 N N     . ALA A 1 372 ? -24.961 15.687  -2.165  1.00 95.12 372 A 1 
ATOM 2885 C CA    . ALA A 1 372 ? -26.421 15.754  -2.176  1.00 94.30 372 A 1 
ATOM 2886 C C     . ALA A 1 372 ? -27.111 14.796  -1.173  1.00 94.26 372 A 1 
ATOM 2887 O O     . ALA A 1 372 ? -28.304 14.931  -0.906  1.00 91.41 372 A 1 
ATOM 2888 C CB    . ALA A 1 372 ? -26.894 15.473  -3.607  1.00 92.96 372 A 1 
ATOM 2889 N N     . ARG A 1 373 ? -26.396 13.809  -0.631  1.00 94.00 373 A 1 
ATOM 2890 C CA    . ARG A 1 373 ? -26.999 12.787  0.238   1.00 93.39 373 A 1 
ATOM 2891 C C     . ARG A 1 373 ? -27.355 13.349  1.617   1.00 93.54 373 A 1 
ATOM 2892 O O     . ARG A 1 373 ? -26.483 13.946  2.253   1.00 92.13 373 A 1 
ATOM 2893 C CB    . ARG A 1 373 ? -26.064 11.580  0.321   1.00 91.53 373 A 1 
ATOM 2894 C CG    . ARG A 1 373 ? -26.748 10.406  1.023   1.00 84.20 373 A 1 
ATOM 2895 C CD    . ARG A 1 373 ? -25.859 9.170   0.990   1.00 83.77 373 A 1 
ATOM 2896 N NE    . ARG A 1 373 ? -26.549 8.040   1.627   1.00 80.77 373 A 1 
ATOM 2897 C CZ    . ARG A 1 373 ? -26.127 6.792   1.687   1.00 80.68 373 A 1 
ATOM 2898 N NH1   . ARG A 1 373 ? -24.993 6.445   1.158   1.00 72.23 373 A 1 
ATOM 2899 N NH2   . ARG A 1 373 ? -26.849 5.883   2.273   1.00 73.40 373 A 1 
ATOM 2900 N N     . PRO A 1 374 ? -28.600 13.088  2.150   1.00 93.39 374 A 1 
ATOM 2901 C CA    . PRO A 1 374 ? -28.977 13.502  3.496   1.00 92.82 374 A 1 
ATOM 2902 C C     . PRO A 1 374 ? -28.050 12.894  4.556   1.00 93.74 374 A 1 
ATOM 2903 O O     . PRO A 1 374 ? -27.512 11.787  4.390   1.00 92.34 374 A 1 
ATOM 2904 C CB    . PRO A 1 374 ? -30.443 13.088  3.667   1.00 90.50 374 A 1 
ATOM 2905 C CG    . PRO A 1 374 ? -30.628 11.968  2.655   1.00 86.39 374 A 1 
ATOM 2906 C CD    . PRO A 1 374 ? -29.696 12.371  1.518   1.00 89.57 374 A 1 
ATOM 2907 N N     . ARG A 1 375 ? -27.819 13.666  5.649   1.00 93.21 375 A 1 
ATOM 2908 C CA    . ARG A 1 375 ? -26.871 13.321  6.713   1.00 92.99 375 A 1 
ATOM 2909 C C     . ARG A 1 375 ? -27.477 13.589  8.086   1.00 92.83 375 A 1 
ATOM 2910 O O     . ARG A 1 375 ? -27.928 14.692  8.344   1.00 91.00 375 A 1 
ATOM 2911 C CB    . ARG A 1 375 ? -25.577 14.139  6.574   1.00 91.60 375 A 1 
ATOM 2912 C CG    . ARG A 1 375 ? -24.814 13.870  5.276   1.00 88.08 375 A 1 
ATOM 2913 C CD    . ARG A 1 375 ? -23.631 14.832  5.183   1.00 89.59 375 A 1 
ATOM 2914 N NE    . ARG A 1 375 ? -22.893 14.692  3.912   1.00 88.34 375 A 1 
ATOM 2915 C CZ    . ARG A 1 375 ? -21.711 14.136  3.725   1.00 89.97 375 A 1 
ATOM 2916 N NH1   . ARG A 1 375 ? -21.047 13.576  4.699   1.00 79.70 375 A 1 
ATOM 2917 N NH2   . ARG A 1 375 ? -21.180 14.141  2.546   1.00 83.80 375 A 1 
ATOM 2918 N N     . ILE A 1 376 ? -27.350 12.635  9.001   1.00 93.56 376 A 1 
ATOM 2919 C CA    . ILE A 1 376 ? -27.675 12.781  10.427  1.00 93.10 376 A 1 
ATOM 2920 C C     . ILE A 1 376 ? -26.358 12.865  11.197  1.00 93.48 376 A 1 
ATOM 2921 O O     . ILE A 1 376 ? -25.535 11.948  11.146  1.00 91.23 376 A 1 
ATOM 2922 C CB    . ILE A 1 376 ? -28.590 11.632  10.901  1.00 91.44 376 A 1 
ATOM 2923 C CG1   . ILE A 1 376 ? -29.925 11.645  10.120  1.00 84.62 376 A 1 
ATOM 2924 C CG2   . ILE A 1 376 ? -28.836 11.747  12.412  1.00 83.79 376 A 1 
ATOM 2925 C CD1   . ILE A 1 376 ? -30.804 10.417  10.367  1.00 77.14 376 A 1 
ATOM 2926 N N     . LYS A 1 377 ? -26.107 14.008  11.881  1.00 91.72 377 A 1 
ATOM 2927 C CA    . LYS A 1 377 ? -24.858 14.265  12.619  1.00 91.96 377 A 1 
ATOM 2928 C C     . LYS A 1 377 ? -23.593 13.950  11.790  1.00 92.51 377 A 1 
ATOM 2929 O O     . LYS A 1 377 ? -22.629 13.358  12.287  1.00 89.45 377 A 1 
ATOM 2930 C CB    . LYS A 1 377 ? -24.887 13.549  13.987  1.00 90.54 377 A 1 
ATOM 2931 C CG    . LYS A 1 377 ? -26.048 14.007  14.884  1.00 86.84 377 A 1 
ATOM 2932 C CD    . LYS A 1 377 ? -26.084 13.226  16.204  1.00 79.51 377 A 1 
ATOM 2933 C CE    . LYS A 1 377 ? -27.261 13.709  17.045  1.00 72.68 377 A 1 
ATOM 2934 N NZ    . LYS A 1 377 ? -27.435 12.944  18.314  1.00 64.58 377 A 1 
ATOM 2935 N N     . GLY A 1 378 ? -23.621 14.315  10.510  1.00 92.19 378 A 1 
ATOM 2936 C CA    . GLY A 1 378 ? -22.518 14.133  9.568   1.00 91.65 378 A 1 
ATOM 2937 C C     . GLY A 1 378 ? -22.393 12.739  8.937   1.00 92.75 378 A 1 
ATOM 2938 O O     . GLY A 1 378 ? -21.721 12.604  7.914   1.00 90.08 378 A 1 
ATOM 2939 N N     . ARG A 1 379 ? -23.069 11.712  9.488   1.00 93.77 379 A 1 
ATOM 2940 C CA    . ARG A 1 379 ? -23.130 10.381  8.882   1.00 94.04 379 A 1 
ATOM 2941 C C     . ARG A 1 379 ? -24.196 10.353  7.790   1.00 94.61 379 A 1 
ATOM 2942 O O     . ARG A 1 379 ? -25.192 11.050  7.893   1.00 92.63 379 A 1 
ATOM 2943 C CB    . ARG A 1 379 ? -23.421 9.309   9.936   1.00 92.67 379 A 1 
ATOM 2944 C CG    . ARG A 1 379 ? -22.320 9.232   11.005  1.00 85.47 379 A 1 
ATOM 2945 C CD    . ARG A 1 379 ? -22.606 8.078   11.976  1.00 85.64 379 A 1 
ATOM 2946 N NE    . ARG A 1 379 ? -21.563 7.977   13.000  1.00 80.11 379 A 1 
ATOM 2947 C CZ    . ARG A 1 379 ? -21.475 7.026   13.935  1.00 77.26 379 A 1 
ATOM 2948 N NH1   . ARG A 1 379 ? -22.356 6.071   14.020  1.00 68.32 379 A 1 
ATOM 2949 N NH2   . ARG A 1 379 ? -20.496 7.038   14.787  1.00 68.45 379 A 1 
ATOM 2950 N N     . PHE A 1 380 ? -24.006 9.514   6.789   1.00 94.04 380 A 1 
ATOM 2951 C CA    . PHE A 1 380 ? -25.041 9.309   5.783   1.00 93.82 380 A 1 
ATOM 2952 C C     . PHE A 1 380 ? -26.285 8.675   6.417   1.00 93.01 380 A 1 
ATOM 2953 O O     . PHE A 1 380 ? -26.181 7.606   7.027   1.00 90.84 380 A 1 
ATOM 2954 C CB    . PHE A 1 380 ? -24.513 8.435   4.638   1.00 93.74 380 A 1 
ATOM 2955 C CG    . PHE A 1 380 ? -23.385 9.049   3.836   1.00 94.40 380 A 1 
ATOM 2956 C CD1   . PHE A 1 380 ? -23.574 10.268  3.177   1.00 92.55 380 A 1 
ATOM 2957 C CD2   . PHE A 1 380 ? -22.156 8.384   3.712   1.00 92.25 380 A 1 
ATOM 2958 C CE1   . PHE A 1 380 ? -22.547 10.836  2.407   1.00 91.75 380 A 1 
ATOM 2959 C CE2   . PHE A 1 380 ? -21.120 8.938   2.938   1.00 91.02 380 A 1 
ATOM 2960 C CZ    . PHE A 1 380 ? -21.315 10.173  2.283   1.00 92.81 380 A 1 
ATOM 2961 N N     . ALA A 1 381 ? -27.446 9.323   6.260   1.00 93.48 381 A 1 
ATOM 2962 C CA    . ALA A 1 381 ? -28.721 8.793   6.714   1.00 92.24 381 A 1 
ATOM 2963 C C     . ALA A 1 381 ? -29.199 7.655   5.799   1.00 91.41 381 A 1 
ATOM 2964 O O     . ALA A 1 381 ? -28.875 7.617   4.600   1.00 87.19 381 A 1 
ATOM 2965 C CB    . ALA A 1 381 ? -29.726 9.936   6.784   1.00 90.07 381 A 1 
ATOM 2966 N N     . LYS A 1 382 ? -29.997 6.727   6.366   1.00 90.31 382 A 1 
ATOM 2967 C CA    . LYS A 1 382 ? -30.803 5.823   5.548   1.00 88.67 382 A 1 
ATOM 2968 C C     . LYS A 1 382 ? -31.962 6.612   4.939   1.00 87.27 382 A 1 
ATOM 2969 O O     . LYS A 1 382 ? -32.374 7.630   5.479   1.00 81.30 382 A 1 
ATOM 2970 C CB    . LYS A 1 382 ? -31.334 4.646   6.367   1.00 84.39 382 A 1 
ATOM 2971 C CG    . LYS A 1 382 ? -30.240 3.682   6.829   1.00 74.76 382 A 1 
ATOM 2972 C CD    . LYS A 1 382 ? -30.896 2.562   7.625   1.00 70.57 382 A 1 
ATOM 2973 C CE    . LYS A 1 382 ? -29.872 1.570   8.183   1.00 60.69 382 A 1 
ATOM 2974 N NZ    . LYS A 1 382 ? -30.549 0.584   9.051   1.00 54.13 382 A 1 
ATOM 2975 N N     . ARG A 1 383 ? -32.514 6.114   3.831   1.00 87.64 383 A 1 
ATOM 2976 C CA    . ARG A 1 383 ? -33.637 6.778   3.157   1.00 84.78 383 A 1 
ATOM 2977 C C     . ARG A 1 383 ? -34.876 6.850   4.053   1.00 83.62 383 A 1 
ATOM 2978 O O     . ARG A 1 383 ? -35.512 7.894   4.104   1.00 76.13 383 A 1 
ATOM 2979 C CB    . ARG A 1 383 ? -33.900 6.080   1.817   1.00 79.86 383 A 1 
ATOM 2980 C CG    . ARG A 1 383 ? -34.796 6.930   0.909   1.00 69.15 383 A 1 
ATOM 2981 C CD    . ARG A 1 383 ? -34.946 6.263   -0.451  1.00 66.30 383 A 1 
ATOM 2982 N NE    . ARG A 1 383 ? -35.731 7.105   -1.365  1.00 57.83 383 A 1 
ATOM 2983 C CZ    . ARG A 1 383 ? -35.976 6.867   -2.648  1.00 53.33 383 A 1 
ATOM 2984 N NH1   . ARG A 1 383 ? -35.505 5.799   -3.245  1.00 50.68 383 A 1 
ATOM 2985 N NH2   . ARG A 1 383 ? -36.692 7.697   -3.337  1.00 49.01 383 A 1 
ATOM 2986 N N     . SER A 1 384 ? -35.179 5.788   4.819   1.00 83.76 384 A 1 
ATOM 2987 C CA    . SER A 1 384 ? -36.239 5.742   5.830   1.00 81.93 384 A 1 
ATOM 2988 C C     . SER A 1 384 ? -36.064 6.781   6.937   1.00 81.83 384 A 1 
ATOM 2989 O O     . SER A 1 384 ? -37.015 7.427   7.351   1.00 73.48 384 A 1 
ATOM 2990 C CB    . SER A 1 384 ? -36.253 4.363   6.483   1.00 75.76 384 A 1 
ATOM 2991 O OG    . SER A 1 384 ? -34.967 4.015   6.984   1.00 66.99 384 A 1 
ATOM 2992 N N     . ASP A 1 385 ? -34.842 6.949   7.413   1.00 75.91 385 A 1 
ATOM 2993 C CA    . ASP A 1 385 ? -34.550 7.800   8.569   1.00 73.30 385 A 1 
ATOM 2994 C C     . ASP A 1 385 ? -34.620 9.287   8.173   1.00 73.67 385 A 1 
ATOM 2995 O O     . ASP A 1 385 ? -34.951 10.137  8.992   1.00 68.66 385 A 1 
ATOM 2996 C CB    . ASP A 1 385 ? -33.166 7.446   9.154   1.00 67.38 385 A 1 
ATOM 2997 C CG    . ASP A 1 385 ? -32.894 5.952   9.413   1.00 60.83 385 A 1 
ATOM 2998 O OD1   . ASP A 1 385 ? -33.821 5.119   9.349   1.00 55.20 385 A 1 
ATOM 2999 O OD2   . ASP A 1 385 ? -31.694 5.603   9.571   1.00 55.04 385 A 1 
ATOM 3000 N N     . ALA A 1 386 ? -34.342 9.606   6.928   1.00 72.32 386 A 1 
ATOM 3001 C CA    . ALA A 1 386 ? -34.482 10.952  6.383   1.00 67.90 386 A 1 
ATOM 3002 C C     . ALA A 1 386 ? -35.955 11.371  6.222   1.00 69.10 386 A 1 
ATOM 3003 O O     . ALA A 1 386 ? -36.275 12.534  6.464   1.00 64.23 386 A 1 
ATOM 3004 C CB    . ALA A 1 386 ? -33.733 11.023  5.041   1.00 62.71 386 A 1 
ATOM 3005 N N     . GLU A 1 387 ? -36.866 10.453  5.857   1.00 72.54 387 A 1 
ATOM 3006 C CA    . GLU A 1 387 ? -38.309 10.715  5.791   1.00 70.54 387 A 1 
ATOM 3007 C C     . GLU A 1 387 ? -38.892 10.941  7.206   1.00 70.89 387 A 1 
ATOM 3008 O O     . GLU A 1 387 ? -39.628 11.906  7.414   1.00 65.46 387 A 1 
ATOM 3009 C CB    . GLU A 1 387 ? -39.011 9.579   5.014   1.00 63.64 387 A 1 
ATOM 3010 C CG    . GLU A 1 387 ? -38.711 9.669   3.497   1.00 55.45 387 A 1 
ATOM 3011 C CD    . GLU A 1 387 ? -39.200 8.470   2.643   1.00 49.30 387 A 1 
ATOM 3012 O OE1   . GLU A 1 387 ? -38.878 8.462   1.424   1.00 45.80 387 A 1 
ATOM 3013 O OE2   . GLU A 1 387 ? -39.804 7.523   3.195   1.00 44.99 387 A 1 
ATOM 3014 N N     . MET A 1 388 ? -38.466 10.185  8.221   1.00 71.86 388 A 1 
ATOM 3015 C CA    . MET A 1 388 ? -38.885 10.401  9.612   1.00 68.88 388 A 1 
ATOM 3016 C C     . MET A 1 388 ? -38.409 11.735  10.215  1.00 68.73 388 A 1 
ATOM 3017 O O     . MET A 1 388 ? -39.157 12.340  10.990  1.00 62.94 388 A 1 
ATOM 3018 C CB    . MET A 1 388 ? -38.401 9.254   10.505  1.00 63.49 388 A 1 
ATOM 3019 C CG    . MET A 1 388 ? -39.348 8.062   10.502  1.00 56.22 388 A 1 
ATOM 3020 S SD    . MET A 1 388 ? -39.003 6.802   11.770  1.00 49.73 388 A 1 
ATOM 3021 C CE    . MET A 1 388 ? -39.296 7.754   13.266  1.00 45.61 388 A 1 
ATOM 3022 N N     . GLU A 1 389 ? -37.206 12.219  9.934   1.00 67.21 389 A 1 
ATOM 3023 C CA    . GLU A 1 389 ? -36.747 13.525  10.447  1.00 65.02 389 A 1 
ATOM 3024 C C     . GLU A 1 389 ? -37.552 14.693  9.848   1.00 64.15 389 A 1 
ATOM 3025 O O     . GLU A 1 389 ? -37.840 15.665  10.553  1.00 60.96 389 A 1 
ATOM 3026 C CB    . GLU A 1 389 ? -35.232 13.735  10.204  1.00 59.98 389 A 1 
ATOM 3027 C CG    . GLU A 1 389 ? -34.400 13.641  11.499  1.00 52.40 389 A 1 
ATOM 3028 C CD    . GLU A 1 389 ? -32.914 14.043  11.356  1.00 49.44 389 A 1 
ATOM 3029 O OE1   . GLU A 1 389 ? -32.225 14.112  12.407  1.00 45.41 389 A 1 
ATOM 3030 O OE2   . GLU A 1 389 ? -32.428 14.262  10.224  1.00 45.31 389 A 1 
ATOM 3031 N N     . VAL A 1 390 ? -37.953 14.603  8.587   1.00 69.82 390 A 1 
ATOM 3032 C CA    . VAL A 1 390 ? -38.803 15.620  7.954   1.00 68.85 390 A 1 
ATOM 3033 C C     . VAL A 1 390 ? -40.196 15.634  8.596   1.00 69.68 390 A 1 
ATOM 3034 O O     . VAL A 1 390 ? -40.668 16.711  8.961   1.00 65.45 390 A 1 
ATOM 3035 C CB    . VAL A 1 390 ? -38.874 15.425  6.431   1.00 64.14 390 A 1 
ATOM 3036 C CG1   . VAL A 1 390 ? -39.807 16.456  5.771   1.00 55.25 390 A 1 
ATOM 3037 C CG2   . VAL A 1 390 ? -37.500 15.616  5.789   1.00 57.99 390 A 1 
ATOM 3038 N N     . ASP A 1 391 ? -40.817 14.481  8.857   1.00 62.46 391 A 1 
ATOM 3039 C CA    . ASP A 1 391 ? -42.122 14.403  9.538   1.00 60.32 391 A 1 
ATOM 3040 C C     . ASP A 1 391 ? -42.070 14.920  10.979  1.00 59.21 391 A 1 
ATOM 3041 O O     . ASP A 1 391 ? -42.997 15.608  11.431  1.00 56.99 391 A 1 
ATOM 3042 C CB    . ASP A 1 391 ? -42.650 12.966  9.512   1.00 56.10 391 A 1 
ATOM 3043 C CG    . ASP A 1 391 ? -43.561 12.644  8.315   1.00 48.91 391 A 1 
ATOM 3044 O OD1   . ASP A 1 391 ? -44.000 13.589  7.628   1.00 46.49 391 A 1 
ATOM 3045 O OD2   . ASP A 1 391 ? -43.851 11.439  8.143   1.00 45.37 391 A 1 
ATOM 3046 N N     . GLN A 1 392 ? -41.015 14.668  11.750  1.00 61.17 392 A 1 
ATOM 3047 C CA    . GLN A 1 392 ? -40.879 15.201  13.113  1.00 61.22 392 A 1 
ATOM 3048 C C     . GLN A 1 392 ? -40.734 16.731  13.129  1.00 61.76 392 A 1 
ATOM 3049 O O     . GLN A 1 392 ? -41.326 17.387  13.992  1.00 58.56 392 A 1 
ATOM 3050 C CB    . GLN A 1 392 ? -39.696 14.557  13.840  1.00 57.09 392 A 1 
ATOM 3051 C CG    . GLN A 1 392 ? -40.058 13.153  14.353  1.00 51.55 392 A 1 
ATOM 3052 C CD    . GLN A 1 392 ? -38.978 12.550  15.231  1.00 47.66 392 A 1 
ATOM 3053 O OE1   . GLN A 1 392 ? -37.899 13.082  15.473  1.00 45.97 392 A 1 
ATOM 3054 N NE2   . GLN A 1 392 ? -39.229 11.381  15.796  1.00 42.29 392 A 1 
ATOM 3055 N N     . THR A 1 393 ? -39.972 17.299  12.199  1.00 63.85 393 A 1 
ATOM 3056 C CA    . THR A 1 393 ? -39.861 18.769  12.096  1.00 63.50 393 A 1 
ATOM 3057 C C     . THR A 1 393 ? -41.181 19.414  11.656  1.00 64.17 393 A 1 
ATOM 3058 O O     . THR A 1 393 ? -41.547 20.457  12.197  1.00 59.55 393 A 1 
ATOM 3059 C CB    . THR A 1 393 ? -38.718 19.222  11.186  1.00 58.76 393 A 1 
ATOM 3060 O OG1   . THR A 1 393 ? -38.563 18.423  10.039  1.00 51.10 393 A 1 
ATOM 3061 C CG2   . THR A 1 393 ? -37.386 19.219  11.919  1.00 51.92 393 A 1 
ATOM 3062 N N     . PHE A 1 394 ? -41.947 18.793  10.774  1.00 62.37 394 A 1 
ATOM 3063 C CA    . PHE A 1 394 ? -43.264 19.286  10.371  1.00 60.48 394 A 1 
ATOM 3064 C C     . PHE A 1 394 ? -44.304 19.148  11.496  1.00 60.40 394 A 1 
ATOM 3065 O O     . PHE A 1 394 ? -45.080 20.077  11.750  1.00 55.23 394 A 1 
ATOM 3066 C CB    . PHE A 1 394 ? -43.716 18.571  9.084   1.00 55.27 394 A 1 
ATOM 3067 C CG    . PHE A 1 394 ? -44.133 19.543  8.011   1.00 50.58 394 A 1 
ATOM 3068 C CD1   . PHE A 1 394 ? -45.477 19.951  7.893   1.00 49.14 394 A 1 
ATOM 3069 C CD2   . PHE A 1 394 ? -43.173 20.078  7.139   1.00 47.09 394 A 1 
ATOM 3070 C CE1   . PHE A 1 394 ? -45.863 20.876  6.913   1.00 43.18 394 A 1 
ATOM 3071 C CE2   . PHE A 1 394 ? -43.556 21.013  6.150   1.00 44.07 394 A 1 
ATOM 3072 C CZ    . PHE A 1 394 ? -44.899 21.402  6.034   1.00 45.82 394 A 1 
ATOM 3073 N N     . SER A 1 395 ? -44.309 18.046  12.263  1.00 60.64 395 A 1 
ATOM 3074 C CA    . SER A 1 395 ? -45.244 17.816  13.377  1.00 60.14 395 A 1 
ATOM 3075 C C     . SER A 1 395 ? -45.023 18.797  14.536  1.00 60.25 395 A 1 
ATOM 3076 O O     . SER A 1 395 ? -45.985 19.263  15.145  1.00 57.18 395 A 1 
ATOM 3077 C CB    . SER A 1 395 ? -45.121 16.387  13.902  1.00 56.72 395 A 1 
ATOM 3078 O OG    . SER A 1 395 ? -45.438 15.461  12.893  1.00 48.65 395 A 1 
ATOM 3079 N N     . THR A 1 396 ? -43.775 19.149  14.861  1.00 63.26 396 A 1 
ATOM 3080 C CA    . THR A 1 396 ? -43.481 20.156  15.894  1.00 63.11 396 A 1 
ATOM 3081 C C     . THR A 1 396 ? -43.873 21.574  15.469  1.00 63.70 396 A 1 
ATOM 3082 O O     . THR A 1 396 ? -44.361 22.335  16.308  1.00 59.55 396 A 1 
ATOM 3083 C CB    . THR A 1 396 ? -42.014 20.139  16.336  1.00 57.38 396 A 1 
ATOM 3084 O OG1   . THR A 1 396 ? -41.129 19.943  15.265  1.00 50.74 396 A 1 
ATOM 3085 C CG2   . THR A 1 396 ? -41.737 19.033  17.351  1.00 52.03 396 A 1 
ATOM 3086 N N     . ALA A 1 397 ? -43.739 21.928  14.207  1.00 57.89 397 A 1 
ATOM 3087 C CA    . ALA A 1 397 ? -44.187 23.223  13.699  1.00 57.08 397 A 1 
ATOM 3088 C C     . ALA A 1 397 ? -45.723 23.356  13.759  1.00 56.73 397 A 1 
ATOM 3089 O O     . ALA A 1 397 ? -46.235 24.374  14.237  1.00 54.85 397 A 1 
ATOM 3090 C CB    . ALA A 1 397 ? -43.643 23.408  12.276  1.00 53.32 397 A 1 
ATOM 3091 N N     . ALA A 1 398 ? -46.467 22.318  13.387  1.00 57.66 398 A 1 
ATOM 3092 C CA    . ALA A 1 398 ? -47.930 22.331  13.383  1.00 57.32 398 A 1 
ATOM 3093 C C     . ALA A 1 398 ? -48.543 22.489  14.796  1.00 56.55 398 A 1 
ATOM 3094 O O     . ALA A 1 398 ? -49.562 23.160  14.955  1.00 54.34 398 A 1 
ATOM 3095 C CB    . ALA A 1 398 ? -48.427 21.046  12.709  1.00 54.07 398 A 1 
ATOM 3096 N N     . LEU A 1 399 ? -47.933 21.930  15.849  1.00 61.56 399 A 1 
ATOM 3097 C CA    . LEU A 1 399 ? -48.416 22.075  17.233  1.00 60.21 399 A 1 
ATOM 3098 C C     . LEU A 1 399 ? -48.247 23.498  17.790  1.00 60.93 399 A 1 
ATOM 3099 O O     . LEU A 1 399 ? -49.041 23.903  18.645  1.00 56.78 399 A 1 
ATOM 3100 C CB    . LEU A 1 399 ? -47.716 21.053  18.136  1.00 54.61 399 A 1 
ATOM 3101 C CG    . LEU A 1 399 ? -48.311 19.633  18.046  1.00 49.74 399 A 1 
ATOM 3102 C CD1   . LEU A 1 399 ? -47.383 18.642  18.737  1.00 48.10 399 A 1 
ATOM 3103 C CD2   . LEU A 1 399 ? -49.683 19.560  18.719  1.00 49.62 399 A 1 
ATOM 3104 N N     . SER A 1 400 ? -47.242 24.261  17.339  1.00 59.70 400 A 1 
ATOM 3105 C CA    . SER A 1 400 ? -47.021 25.619  17.857  1.00 60.17 400 A 1 
ATOM 3106 C C     . SER A 1 400 ? -48.068 26.626  17.380  1.00 60.75 400 A 1 
ATOM 3107 O O     . SER A 1 400 ? -48.453 27.512  18.144  1.00 55.39 400 A 1 
ATOM 3108 C CB    . SER A 1 400 ? -45.607 26.110  17.523  1.00 55.53 400 A 1 
ATOM 3109 O OG    . SER A 1 400 ? -45.374 26.256  16.141  1.00 49.81 400 A 1 
ATOM 3110 N N     . ASP A 1 401 ? -48.583 26.472  16.187  1.00 50.92 401 A 1 
ATOM 3111 C CA    . ASP A 1 401 ? -49.523 27.434  15.581  1.00 53.19 401 A 1 
ATOM 3112 C C     . ASP A 1 401 ? -50.974 27.249  16.088  1.00 52.55 401 A 1 
ATOM 3113 O O     . ASP A 1 401 ? -51.826 28.113  15.910  1.00 49.83 401 A 1 
ATOM 3114 C CB    . ASP A 1 401 ? -49.408 27.353  14.054  1.00 47.94 401 A 1 
ATOM 3115 C CG    . ASP A 1 401 ? -49.772 28.662  13.333  1.00 42.87 401 A 1 
ATOM 3116 O OD1   . ASP A 1 401 ? -49.628 29.733  13.939  1.00 41.97 401 A 1 
ATOM 3117 O OD2   . ASP A 1 401 ? -50.150 28.562  12.140  1.00 41.23 401 A 1 
ATOM 3118 N N     . SER A 1 402 ? -51.281 26.134  16.773  1.00 52.21 402 A 1 
ATOM 3119 C CA    . SER A 1 402 ? -52.626 25.866  17.307  1.00 54.01 402 A 1 
ATOM 3120 C C     . SER A 1 402 ? -53.022 26.726  18.513  1.00 54.95 402 A 1 
ATOM 3121 O O     . SER A 1 402 ? -54.167 26.661  18.960  1.00 50.10 402 A 1 
ATOM 3122 C CB    . SER A 1 402 ? -52.808 24.381  17.601  1.00 48.44 402 A 1 
ATOM 3123 O OG    . SER A 1 402 ? -52.053 23.965  18.724  1.00 44.16 402 A 1 
ATOM 3124 N N     . SER A 1 403 ? -52.122 27.562  19.054  1.00 47.15 403 A 1 
ATOM 3125 C CA    . SER A 1 403 ? -52.416 28.522  20.124  1.00 49.23 403 A 1 
ATOM 3126 C C     . SER A 1 403 ? -53.175 29.764  19.622  1.00 49.26 403 A 1 
ATOM 3127 O O     . SER A 1 403 ? -52.983 30.864  20.144  1.00 46.00 403 A 1 
ATOM 3128 C CB    . SER A 1 403 ? -51.152 28.867  20.924  1.00 45.63 403 A 1 
ATOM 3129 O OG    . SER A 1 403 ? -50.233 29.629  20.176  1.00 41.66 403 A 1 
ATOM 3130 N N     . TYR A 1 404 ? -54.034 29.616  18.628  1.00 50.86 404 A 1 
ATOM 3131 C CA    . TYR A 1 404 ? -54.998 30.644  18.262  1.00 50.53 404 A 1 
ATOM 3132 C C     . TYR A 1 404 ? -55.936 30.858  19.447  1.00 47.31 404 A 1 
ATOM 3133 O O     . TYR A 1 404 ? -56.788 30.035  19.764  1.00 44.30 404 A 1 
ATOM 3134 C CB    . TYR A 1 404 ? -55.744 30.292  16.973  1.00 47.38 404 A 1 
ATOM 3135 C CG    . TYR A 1 404 ? -54.997 30.730  15.730  1.00 44.26 404 A 1 
ATOM 3136 C CD1   . TYR A 1 404 ? -55.144 32.047  15.235  1.00 44.03 404 A 1 
ATOM 3137 C CD2   . TYR A 1 404 ? -54.115 29.847  15.099  1.00 42.74 404 A 1 
ATOM 3138 C CE1   . TYR A 1 404 ? -54.413 32.472  14.103  1.00 38.61 404 A 1 
ATOM 3139 C CE2   . TYR A 1 404 ? -53.367 30.270  13.978  1.00 38.16 404 A 1 
ATOM 3140 C CZ    . TYR A 1 404 ? -53.516 31.588  13.489  1.00 39.60 404 A 1 
ATOM 3141 O OH    . TYR A 1 404 ? -52.771 31.995  12.411  1.00 38.96 404 A 1 
ATOM 3142 N N     . SER A 1 405 ? -55.755 31.987  20.131  1.00 46.77 405 A 1 
ATOM 3143 C CA    . SER A 1 405 ? -56.578 32.463  21.233  1.00 48.99 405 A 1 
ATOM 3144 C C     . SER A 1 405 ? -58.032 32.515  20.783  1.00 47.39 405 A 1 
ATOM 3145 O O     . SER A 1 405 ? -58.383 33.312  19.901  1.00 45.23 405 A 1 
ATOM 3146 C CB    . SER A 1 405 ? -56.118 33.848  21.674  1.00 44.91 405 A 1 
ATOM 3147 O OG    . SER A 1 405 ? -54.748 33.828  22.024  1.00 40.91 405 A 1 
ATOM 3148 N N     . THR A 1 406 ? -58.872 31.694  21.386  1.00 47.81 406 A 1 
ATOM 3149 C CA    . THR A 1 406 ? -60.321 31.815  21.233  1.00 51.34 406 A 1 
ATOM 3150 C C     . THR A 1 406 ? -60.737 33.167  21.807  1.00 49.38 406 A 1 
ATOM 3151 O O     . THR A 1 406 ? -60.831 33.316  23.027  1.00 47.38 406 A 1 
ATOM 3152 C CB    . THR A 1 406 ? -61.055 30.677  21.949  1.00 47.13 406 A 1 
ATOM 3153 O OG1   . THR A 1 406 ? -60.512 30.456  23.237  1.00 41.74 406 A 1 
ATOM 3154 C CG2   . THR A 1 406 ? -60.940 29.358  21.184  1.00 42.89 406 A 1 
ATOM 3155 N N     . VAL A 1 407 ? -60.923 34.153  20.951  1.00 44.62 407 A 1 
ATOM 3156 C CA    . VAL A 1 407 ? -61.464 35.458  21.344  1.00 47.81 407 A 1 
ATOM 3157 C C     . VAL A 1 407 ? -62.843 35.184  21.949  1.00 44.25 407 A 1 
ATOM 3158 O O     . VAL A 1 407 ? -63.693 34.623  21.245  1.00 42.98 407 A 1 
ATOM 3159 C CB    . VAL A 1 407 ? -61.563 36.422  20.154  1.00 45.83 407 A 1 
ATOM 3160 C CG1   . VAL A 1 407 ? -62.080 37.795  20.602  1.00 41.16 407 A 1 
ATOM 3161 C CG2   . VAL A 1 407 ? -60.203 36.631  19.490  1.00 43.90 407 A 1 
ATOM 3162 N N     . PRO A 1 408 ? -63.096 35.509  23.251  1.00 42.88 408 A 1 
ATOM 3163 C CA    . PRO A 1 408 ? -64.411 35.290  23.834  1.00 45.58 408 A 1 
ATOM 3164 C C     . PRO A 1 408 ? -65.392 36.216  23.108  1.00 44.95 408 A 1 
ATOM 3165 O O     . PRO A 1 408 ? -65.197 37.428  23.062  1.00 44.11 408 A 1 
ATOM 3166 C CB    . PRO A 1 408 ? -64.255 35.606  25.326  1.00 42.79 408 A 1 
ATOM 3167 C CG    . PRO A 1 408 ? -63.088 36.577  25.377  1.00 40.71 408 A 1 
ATOM 3168 C CD    . PRO A 1 408 ? -62.204 36.149  24.204  1.00 44.97 408 A 1 
ATOM 3169 N N     . TRP A 1 409 ? -66.412 35.611  22.518  1.00 39.97 409 A 1 
ATOM 3170 C CA    . TRP A 1 409 ? -67.572 36.362  22.031  1.00 40.32 409 A 1 
ATOM 3171 C C     . TRP A 1 409 ? -68.291 36.953  23.252  1.00 38.17 409 A 1 
ATOM 3172 O O     . TRP A 1 409 ? -69.038 36.254  23.929  1.00 35.78 409 A 1 
ATOM 3173 C CB    . TRP A 1 409 ? -68.497 35.453  21.197  1.00 37.69 409 A 1 
ATOM 3174 C CG    . TRP A 1 409 ? -68.065 35.160  19.803  1.00 34.45 409 A 1 
ATOM 3175 C CD1   . TRP A 1 409 ? -66.838 34.810  19.388  1.00 28.95 409 A 1 
ATOM 3176 C CD2   . TRP A 1 409 ? -68.903 35.189  18.603  1.00 30.19 409 A 1 
ATOM 3177 N NE1   . TRP A 1 409 ? -66.827 34.611  18.016  1.00 26.79 409 A 1 
ATOM 3178 C CE2   . TRP A 1 409 ? -68.076 34.826  17.502  1.00 29.13 409 A 1 
ATOM 3179 C CE3   . TRP A 1 409 ? -70.251 35.466  18.355  1.00 31.88 409 A 1 
ATOM 3180 C CZ2   . TRP A 1 409 ? -68.590 34.772  16.195  1.00 32.38 409 A 1 
ATOM 3181 C CZ3   . TRP A 1 409 ? -70.775 35.400  17.053  1.00 31.07 409 A 1 
ATOM 3182 C CH2   . TRP A 1 409 ? -69.953 35.062  15.979  1.00 30.84 409 A 1 
ATOM 3183 N N     . PHE A 1 410 ? -68.018 38.236  23.563  1.00 44.41 410 A 1 
ATOM 3184 C CA    . PHE A 1 410 ? -68.860 39.127  24.353  1.00 42.85 410 A 1 
ATOM 3185 C C     . PHE A 1 410 ? -69.878 39.826  23.441  1.00 39.22 410 A 1 
ATOM 3186 O O     . PHE A 1 410 ? -69.517 40.165  22.305  1.00 33.74 410 A 1 
ATOM 3187 C CB    . PHE A 1 410 ? -68.020 40.140  25.134  1.00 40.74 410 A 1 
ATOM 3188 C CG    . PHE A 1 410 ? -67.561 39.639  26.484  1.00 38.01 410 A 1 
ATOM 3189 C CD1   . PHE A 1 410 ? -68.452 39.633  27.565  1.00 33.23 410 A 1 
ATOM 3190 C CD2   . PHE A 1 410 ? -66.244 39.171  26.666  1.00 32.59 410 A 1 
ATOM 3191 C CE1   . PHE A 1 410 ? -68.034 39.168  28.818  1.00 30.56 410 A 1 
ATOM 3192 C CE2   . PHE A 1 410 ? -65.831 38.702  27.927  1.00 35.45 410 A 1 
ATOM 3193 C CZ    . PHE A 1 410 ? -66.723 38.702  29.004  1.00 38.37 410 A 1 
ATOM 3194 O OXT   . PHE A 1 410 ? -71.004 39.992  23.966  1.00 43.91 410 A 1 
ATOM 3195 N N     . ALA B 2 1   ? -6.101  24.308  -2.562  1.00 47.51 1   B 1 
ATOM 3196 C CA    . ALA B 2 1   ? -6.165  23.597  -1.286  1.00 52.63 1   B 1 
ATOM 3197 C C     . ALA B 2 1   ? -4.948  24.042  -0.450  1.00 57.37 1   B 1 
ATOM 3198 O O     . ALA B 2 1   ? -3.954  24.392  -1.067  1.00 55.00 1   B 1 
ATOM 3199 C CB    . ALA B 2 1   ? -6.186  22.091  -1.485  1.00 49.02 1   B 1 
ATOM 3200 N N     . PRO B 2 2   ? -5.012  24.076  0.911   1.00 55.64 2   B 1 
ATOM 3201 C CA    . PRO B 2 2   ? -3.834  24.403  1.700   1.00 56.62 2   B 1 
ATOM 3202 C C     . PRO B 2 2   ? -2.717  23.408  1.317   1.00 59.80 2   B 1 
ATOM 3203 O O     . PRO B 2 2   ? -3.033  22.227  1.079   1.00 58.41 2   B 1 
ATOM 3204 C CB    . PRO B 2 2   ? -4.245  24.297  3.157   1.00 52.19 2   B 1 
ATOM 3205 C CG    . PRO B 2 2   ? -5.444  23.354  3.122   1.00 50.97 2   B 1 
ATOM 3206 C CD    . PRO B 2 2   ? -6.094  23.649  1.772   1.00 52.69 2   B 1 
ATOM 3207 N N     . PRO B 2 3   ? -1.445  23.860  1.227   1.00 59.56 3   B 1 
ATOM 3208 C CA    . PRO B 2 3   ? -0.348  22.987  0.859   1.00 59.83 3   B 1 
ATOM 3209 C C     . PRO B 2 3   ? -0.306  21.814  1.835   1.00 63.10 3   B 1 
ATOM 3210 O O     . PRO B 2 3   ? -0.430  22.011  3.051   1.00 61.98 3   B 1 
ATOM 3211 C CB    . PRO B 2 3   ? 0.916   23.852  0.899   1.00 53.63 3   B 1 
ATOM 3212 C CG    . PRO B 2 3   ? 0.539   24.997  1.838   1.00 50.73 3   B 1 
ATOM 3213 C CD    . PRO B 2 3   ? -0.951  25.180  1.589   1.00 52.90 3   B 1 
ATOM 3214 N N     . VAL B 2 4   ? -0.213  20.599  1.316   1.00 66.48 4   B 1 
ATOM 3215 C CA    . VAL B 2 4   ? -0.144  19.395  2.150   1.00 69.48 4   B 1 
ATOM 3216 C C     . VAL B 2 4   ? 1.111   19.514  3.001   1.00 74.13 4   B 1 
ATOM 3217 O O     . VAL B 2 4   ? 2.214   19.591  2.460   1.00 71.50 4   B 1 
ATOM 3218 C CB    . VAL B 2 4   ? -0.149  18.115  1.306   1.00 61.97 4   B 1 
ATOM 3219 C CG1   . VAL B 2 4   ? -0.060  16.861  2.177   1.00 53.43 4   B 1 
ATOM 3220 C CG2   . VAL B 2 4   ? -1.444  18.019  0.494   1.00 57.86 4   B 1 
ATOM 3221 N N     . ARG B 2 5   ? 0.960   19.573  4.344   1.00 64.84 5   B 1 
ATOM 3222 C CA    . ARG B 2 5   ? 2.087   19.707  5.255   1.00 68.71 5   B 1 
ATOM 3223 C C     . ARG B 2 5   ? 3.011   18.512  5.053   1.00 74.25 5   B 1 
ATOM 3224 O O     . ARG B 2 5   ? 2.520   17.393  4.868   1.00 72.47 5   B 1 
ATOM 3225 C CB    . ARG B 2 5   ? 1.615   19.774  6.716   1.00 61.21 5   B 1 
ATOM 3226 C CG    . ARG B 2 5   ? 0.816   21.044  7.022   1.00 52.74 5   B 1 
ATOM 3227 C CD    . ARG B 2 5   ? 0.399   21.047  8.489   1.00 47.31 5   B 1 
ATOM 3228 N NE    . ARG B 2 5   ? -0.339  22.267  8.841   1.00 41.48 5   B 1 
ATOM 3229 C CZ    . ARG B 2 5   ? -0.764  22.608  10.058  1.00 36.36 5   B 1 
ATOM 3230 N NH1   . ARG B 2 5   ? -0.582  21.812  11.080  1.00 35.50 5   B 1 
ATOM 3231 N NH2   . ARG B 2 5   ? -1.370  23.739  10.256  1.00 32.89 5   B 1 
ATOM 3232 N N     . GLU B 2 6   ? 4.326   18.724  5.158   1.00 72.45 6   B 1 
ATOM 3233 C CA    . GLU B 2 6   ? 5.313   17.646  5.044   1.00 73.86 6   B 1 
ATOM 3234 C C     . GLU B 2 6   ? 4.972   16.472  5.978   1.00 78.06 6   B 1 
ATOM 3235 O O     . GLU B 2 6   ? 4.920   15.308  5.573   1.00 72.53 6   B 1 
ATOM 3236 C CB    . GLU B 2 6   ? 6.712   18.212  5.353   1.00 65.93 6   B 1 
ATOM 3237 C CG    . GLU B 2 6   ? 7.846   17.275  4.883   1.00 56.59 6   B 1 
ATOM 3238 C CD    . GLU B 2 6   ? 7.758   17.005  3.374   1.00 50.61 6   B 1 
ATOM 3239 O OE1   . GLU B 2 6   ? 8.070   15.874  2.941   1.00 48.02 6   B 1 
ATOM 3240 O OE2   . GLU B 2 6   ? 7.257   17.869  2.645   1.00 49.23 6   B 1 
ATOM 3241 N N     . GLN B 2 7   ? 4.529   16.803  7.201   1.00 70.01 7   B 1 
ATOM 3242 C CA    . GLN B 2 7   ? 4.043   15.828  8.183   1.00 71.40 7   B 1 
ATOM 3243 C C     . GLN B 2 7   ? 2.850   14.982  7.698   1.00 76.52 7   B 1 
ATOM 3244 O O     . GLN B 2 7   ? 2.579   13.927  8.273   1.00 72.39 7   B 1 
ATOM 3245 C CB    . GLN B 2 7   ? 3.605   16.573  9.447   1.00 66.94 7   B 1 
ATOM 3246 C CG    . GLN B 2 7   ? 4.760   17.287  10.165  1.00 59.86 7   B 1 
ATOM 3247 C CD    . GLN B 2 7   ? 4.282   18.063  11.387  1.00 49.99 7   B 1 
ATOM 3248 O OE1   . GLN B 2 7   ? 3.090   18.266  11.623  1.00 49.53 7   B 1 
ATOM 3249 N NE2   . GLN B 2 7   ? 5.196   18.552  12.199  1.00 44.53 7   B 1 
ATOM 3250 N N     . ASP B 2 8   ? 2.084   15.405  6.681   1.00 82.51 8   B 1 
ATOM 3251 C CA    . ASP B 2 8   ? 0.977   14.620  6.130   1.00 81.63 8   B 1 
ATOM 3252 C C     . ASP B 2 8   ? 1.429   13.570  5.100   1.00 85.14 8   B 1 
ATOM 3253 O O     . ASP B 2 8   ? 0.646   12.673  4.772   1.00 81.17 8   B 1 
ATOM 3254 C CB    . ASP B 2 8   ? -0.109  15.533  5.535   1.00 76.61 8   B 1 
ATOM 3255 C CG    . ASP B 2 8   ? -0.955  16.274  6.570   1.00 71.18 8   B 1 
ATOM 3256 O OD1   . ASP B 2 8   ? -1.340  15.634  7.581   1.00 64.37 8   B 1 
ATOM 3257 O OD2   . ASP B 2 8   ? -1.375  17.409  6.279   1.00 64.65 8   B 1 
ATOM 3258 N N     . ARG B 2 9   ? 2.688   13.663  4.624   1.00 88.59 9   B 1 
ATOM 3259 C CA    . ARG B 2 9   ? 3.324   12.718  3.693   1.00 89.09 9   B 1 
ATOM 3260 C C     . ARG B 2 9   ? 3.906   11.502  4.414   1.00 90.84 9   B 1 
ATOM 3261 O O     . ARG B 2 9   ? 3.982   10.428  3.833   1.00 87.60 9   B 1 
ATOM 3262 C CB    . ARG B 2 9   ? 4.442   13.428  2.914   1.00 85.37 9   B 1 
ATOM 3263 C CG    . ARG B 2 9   ? 3.934   14.650  2.130   1.00 77.70 9   B 1 
ATOM 3264 C CD    . ARG B 2 9   ? 5.094   15.340  1.405   1.00 74.63 9   B 1 
ATOM 3265 N NE    . ARG B 2 9   ? 4.634   16.487  0.620   1.00 67.15 9   B 1 
ATOM 3266 C CZ    . ARG B 2 9   ? 5.415   17.381  0.044   1.00 61.19 9   B 1 
ATOM 3267 N NH1   . ARG B 2 9   ? 6.719   17.323  0.132   1.00 57.50 9   B 1 
ATOM 3268 N NH2   . ARG B 2 9   ? 4.902   18.360  -0.623  1.00 54.01 9   B 1 
ATOM 3269 N N     . LEU B 2 10  ? 4.263   11.681  5.696   1.00 93.41 10  B 1 
ATOM 3270 C CA    . LEU B 2 10  ? 4.927   10.676  6.518   1.00 93.93 10  B 1 
ATOM 3271 C C     . LEU B 2 10  ? 3.949   9.982   7.474   1.00 94.43 10  B 1 
ATOM 3272 O O     . LEU B 2 10  ? 2.885   10.515  7.806   1.00 92.63 10  B 1 
ATOM 3273 C CB    . LEU B 2 10  ? 6.087   11.354  7.279   1.00 92.71 10  B 1 
ATOM 3274 C CG    . LEU B 2 10  ? 7.118   12.079  6.387   1.00 91.42 10  B 1 
ATOM 3275 C CD1   . LEU B 2 10  ? 8.194   12.717  7.258   1.00 85.18 10  B 1 
ATOM 3276 C CD2   . LEU B 2 10  ? 7.786   11.130  5.386   1.00 84.30 10  B 1 
ATOM 3277 N N     . MET B 2 11  ? 4.292   8.779   7.962   1.00 94.63 11  B 1 
ATOM 3278 C CA    . MET B 2 11  ? 3.565   8.167   9.084   1.00 94.63 11  B 1 
ATOM 3279 C C     . MET B 2 11  ? 3.778   8.996   10.360  1.00 94.70 11  B 1 
ATOM 3280 O O     . MET B 2 11  ? 4.837   9.590   10.519  1.00 92.85 11  B 1 
ATOM 3281 C CB    . MET B 2 11  ? 3.999   6.713   9.297   1.00 93.88 11  B 1 
ATOM 3282 C CG    . MET B 2 11  ? 3.640   5.786   8.128   1.00 91.38 11  B 1 
ATOM 3283 S SD    . MET B 2 11  ? 1.873   5.766   7.686   1.00 89.88 11  B 1 
ATOM 3284 C CE    . MET B 2 11  ? 1.941   6.724   6.169   1.00 80.54 11  B 1 
ATOM 3285 N N     . PRO B 2 12  ? 2.803   9.069   11.301  1.00 93.38 12  B 1 
ATOM 3286 C CA    . PRO B 2 12  ? 2.999   9.831   12.532  1.00 92.92 12  B 1 
ATOM 3287 C C     . PRO B 2 12  ? 4.158   9.273   13.364  1.00 93.79 12  B 1 
ATOM 3288 O O     . PRO B 2 12  ? 4.114   8.104   13.752  1.00 92.98 12  B 1 
ATOM 3289 C CB    . PRO B 2 12  ? 1.670   9.766   13.283  1.00 91.33 12  B 1 
ATOM 3290 C CG    . PRO B 2 12  ? 0.649   9.429   12.194  1.00 88.60 12  B 1 
ATOM 3291 C CD    . PRO B 2 12  ? 1.449   8.566   11.215  1.00 90.94 12  B 1 
ATOM 3292 N N     . ILE B 2 13  ? 5.136   10.127  13.708  1.00 91.41 13  B 1 
ATOM 3293 C CA    . ILE B 2 13  ? 6.358   9.722   14.412  1.00 92.08 13  B 1 
ATOM 3294 C C     . ILE B 2 13  ? 6.071   8.970   15.721  1.00 92.66 13  B 1 
ATOM 3295 O O     . ILE B 2 13  ? 6.702   7.956   16.010  1.00 92.12 13  B 1 
ATOM 3296 C CB    . ILE B 2 13  ? 7.273   10.960  14.620  1.00 91.39 13  B 1 
ATOM 3297 C CG1   . ILE B 2 13  ? 8.694   10.525  15.023  1.00 87.59 13  B 1 
ATOM 3298 C CG2   . ILE B 2 13  ? 6.674   11.941  15.646  1.00 85.59 13  B 1 
ATOM 3299 C CD1   . ILE B 2 13  ? 9.719   11.663  14.928  1.00 79.47 13  B 1 
ATOM 3300 N N     . ALA B 2 14  ? 5.036   9.385   16.478  1.00 93.06 14  B 1 
ATOM 3301 C CA    . ALA B 2 14  ? 4.656   8.713   17.717  1.00 92.00 14  B 1 
ATOM 3302 C C     . ALA B 2 14  ? 4.221   7.247   17.512  1.00 92.97 14  B 1 
ATOM 3303 O O     . ALA B 2 14  ? 4.412   6.422   18.403  1.00 91.65 14  B 1 
ATOM 3304 C CB    . ALA B 2 14  ? 3.528   9.521   18.378  1.00 89.93 14  B 1 
ATOM 3305 N N     . ASN B 2 15  ? 3.638   6.922   16.348  1.00 92.94 15  B 1 
ATOM 3306 C CA    . ASN B 2 15  ? 3.239   5.556   16.016  1.00 93.39 15  B 1 
ATOM 3307 C C     . ASN B 2 15  ? 4.470   4.725   15.643  1.00 94.48 15  B 1 
ATOM 3308 O O     . ASN B 2 15  ? 4.593   3.595   16.112  1.00 93.87 15  B 1 
ATOM 3309 C CB    . ASN B 2 15  ? 2.205   5.566   14.884  1.00 92.45 15  B 1 
ATOM 3310 C CG    . ASN B 2 15  ? 0.875   6.186   15.278  1.00 90.69 15  B 1 
ATOM 3311 O OD1   . ASN B 2 15  ? 0.755   7.310   15.723  1.00 80.28 15  B 1 
ATOM 3312 N ND2   . ASN B 2 15  ? -0.208  5.457   15.109  1.00 81.25 15  B 1 
ATOM 3313 N N     . VAL B 2 16  ? 5.401   5.285   14.870  1.00 94.66 16  B 1 
ATOM 3314 C CA    . VAL B 2 16  ? 6.663   4.635   14.504  1.00 95.29 16  B 1 
ATOM 3315 C C     . VAL B 2 16  ? 7.496   4.332   15.756  1.00 95.87 16  B 1 
ATOM 3316 O O     . VAL B 2 16  ? 7.870   3.179   15.984  1.00 94.97 16  B 1 
ATOM 3317 C CB    . VAL B 2 16  ? 7.455   5.493   13.501  1.00 94.89 16  B 1 
ATOM 3318 C CG1   . VAL B 2 16  ? 8.783   4.833   13.103  1.00 92.28 16  B 1 
ATOM 3319 C CG2   . VAL B 2 16  ? 6.634   5.722   12.224  1.00 92.29 16  B 1 
ATOM 3320 N N     . ILE B 2 17  ? 7.668   5.308   16.656  1.00 95.53 17  B 1 
ATOM 3321 C CA    . ILE B 2 17  ? 8.376   5.125   17.929  1.00 95.45 17  B 1 
ATOM 3322 C C     . ILE B 2 17  ? 7.715   4.030   18.786  1.00 95.79 17  B 1 
ATOM 3323 O O     . ILE B 2 17  ? 8.414   3.259   19.449  1.00 94.82 17  B 1 
ATOM 3324 C CB    . ILE B 2 17  ? 8.438   6.454   18.713  1.00 94.49 17  B 1 
ATOM 3325 C CG1   . ILE B 2 17  ? 9.304   7.496   17.972  1.00 90.72 17  B 1 
ATOM 3326 C CG2   . ILE B 2 17  ? 9.006   6.254   20.132  1.00 90.20 17  B 1 
ATOM 3327 C CD1   . ILE B 2 17  ? 9.096   8.925   18.470  1.00 81.75 17  B 1 
ATOM 3328 N N     . ARG B 2 18  ? 6.372   3.945   18.802  1.00 95.12 18  B 1 
ATOM 3329 C CA    . ARG B 2 18  ? 5.663   2.891   19.533  1.00 94.79 18  B 1 
ATOM 3330 C C     . ARG B 2 18  ? 6.019   1.497   19.009  1.00 95.45 18  B 1 
ATOM 3331 O O     . ARG B 2 18  ? 6.230   0.605   19.820  1.00 93.98 18  B 1 
ATOM 3332 C CB    . ARG B 2 18  ? 4.155   3.147   19.488  1.00 93.19 18  B 1 
ATOM 3333 C CG    . ARG B 2 18  ? 3.379   2.194   20.413  1.00 85.50 18  B 1 
ATOM 3334 C CD    . ARG B 2 18  ? 1.864   2.368   20.250  1.00 83.28 18  B 1 
ATOM 3335 N NE    . ARG B 2 18  ? 1.431   3.740   20.602  1.00 74.20 18  B 1 
ATOM 3336 C CZ    . ARG B 2 18  ? 0.415   4.401   20.082  1.00 68.92 18  B 1 
ATOM 3337 N NH1   . ARG B 2 18  ? -0.351  3.879   19.164  1.00 61.51 18  B 1 
ATOM 3338 N NH2   . ARG B 2 18  ? 0.166   5.618   20.472  1.00 62.22 18  B 1 
ATOM 3339 N N     . ILE B 2 19  ? 6.107   1.321   17.688  1.00 94.74 19  B 1 
ATOM 3340 C CA    . ILE B 2 19  ? 6.511   0.050   17.073  1.00 94.93 19  B 1 
ATOM 3341 C C     . ILE B 2 19  ? 7.951   -0.295  17.460  1.00 95.55 19  B 1 
ATOM 3342 O O     . ILE B 2 19  ? 8.205   -1.384  17.965  1.00 94.56 19  B 1 
ATOM 3343 C CB    . ILE B 2 19  ? 6.327   0.083   15.540  1.00 94.34 19  B 1 
ATOM 3344 C CG1   . ILE B 2 19  ? 4.851   0.293   15.138  1.00 92.09 19  B 1 
ATOM 3345 C CG2   . ILE B 2 19  ? 6.828   -1.237  14.914  1.00 92.02 19  B 1 
ATOM 3346 C CD1   . ILE B 2 19  ? 4.678   0.789   13.695  1.00 86.54 19  B 1 
ATOM 3347 N N     . MET B 2 20  ? 8.885   0.654   17.333  1.00 95.78 20  B 1 
ATOM 3348 C CA    . MET B 2 20  ? 10.287  0.453   17.711  1.00 95.77 20  B 1 
ATOM 3349 C C     . MET B 2 20  ? 10.440  0.033   19.176  1.00 95.93 20  B 1 
ATOM 3350 O O     . MET B 2 20  ? 11.149  -0.924  19.479  1.00 94.51 20  B 1 
ATOM 3351 C CB    . MET B 2 20  ? 11.088  1.736   17.472  1.00 95.08 20  B 1 
ATOM 3352 C CG    . MET B 2 20  ? 11.156  2.151   16.004  1.00 92.67 20  B 1 
ATOM 3353 S SD    . MET B 2 20  ? 11.973  3.763   15.777  1.00 90.42 20  B 1 
ATOM 3354 C CE    . MET B 2 20  ? 13.690  3.293   16.064  1.00 81.02 20  B 1 
ATOM 3355 N N     . ARG B 2 21  ? 9.749   0.717   20.111  1.00 96.29 21  B 1 
ATOM 3356 C CA    . ARG B 2 21  ? 9.831   0.420   21.551  1.00 95.95 21  B 1 
ATOM 3357 C C     . ARG B 2 21  ? 9.253   -0.943  21.941  1.00 96.07 21  B 1 
ATOM 3358 O O     . ARG B 2 21  ? 9.570   -1.406  23.029  1.00 94.20 21  B 1 
ATOM 3359 C CB    . ARG B 2 21  ? 9.161   1.527   22.366  1.00 94.93 21  B 1 
ATOM 3360 C CG    . ARG B 2 21  ? 10.002  2.799   22.407  1.00 90.05 21  B 1 
ATOM 3361 C CD    . ARG B 2 21  ? 9.302   3.874   23.269  1.00 86.15 21  B 1 
ATOM 3362 N NE    . ARG B 2 21  ? 10.053  5.133   23.326  1.00 80.87 21  B 1 
ATOM 3363 C CZ    . ARG B 2 21  ? 11.055  5.429   24.139  1.00 76.90 21  B 1 
ATOM 3364 N NH1   . ARG B 2 21  ? 11.497  4.586   25.031  1.00 66.72 21  B 1 
ATOM 3365 N NH2   . ARG B 2 21  ? 11.640  6.578   24.072  1.00 70.94 21  B 1 
ATOM 3366 N N     . ARG B 2 22  ? 8.436   -1.579  21.102  1.00 95.30 22  B 1 
ATOM 3367 C CA    . ARG B 2 22  ? 7.925   -2.934  21.360  1.00 94.49 22  B 1 
ATOM 3368 C C     . ARG B 2 22  ? 8.993   -4.015  21.148  1.00 95.05 22  B 1 
ATOM 3369 O O     . ARG B 2 22  ? 8.889   -5.064  21.767  1.00 92.58 22  B 1 
ATOM 3370 C CB    . ARG B 2 22  ? 6.713   -3.239  20.469  1.00 92.03 22  B 1 
ATOM 3371 C CG    . ARG B 2 22  ? 5.427   -2.546  20.949  1.00 84.80 22  B 1 
ATOM 3372 C CD    . ARG B 2 22  ? 4.290   -2.851  19.975  1.00 81.55 22  B 1 
ATOM 3373 N NE    . ARG B 2 22  ? 2.998   -2.290  20.425  1.00 75.31 22  B 1 
ATOM 3374 C CZ    . ARG B 2 22  ? 1.829   -2.537  19.869  1.00 69.75 22  B 1 
ATOM 3375 N NH1   . ARG B 2 22  ? 1.702   -3.273  18.798  1.00 66.44 22  B 1 
ATOM 3376 N NH2   . ARG B 2 22  ? 0.725   -2.048  20.374  1.00 62.02 22  B 1 
ATOM 3377 N N     . VAL B 2 23  ? 9.985   -3.766  20.289  1.00 95.42 23  B 1 
ATOM 3378 C CA    . VAL B 2 23  ? 11.006  -4.767  19.939  1.00 94.98 23  B 1 
ATOM 3379 C C     . VAL B 2 23  ? 12.374  -4.462  20.535  1.00 95.61 23  B 1 
ATOM 3380 O O     . VAL B 2 23  ? 13.182  -5.373  20.704  1.00 93.92 23  B 1 
ATOM 3381 C CB    . VAL B 2 23  ? 11.124  -4.960  18.415  1.00 93.16 23  B 1 
ATOM 3382 C CG1   . VAL B 2 23  ? 9.809   -5.499  17.855  1.00 87.08 23  B 1 
ATOM 3383 C CG2   . VAL B 2 23  ? 11.490  -3.661  17.678  1.00 87.28 23  B 1 
ATOM 3384 N N     . LEU B 2 24  ? 12.636  -3.198  20.874  1.00 95.88 24  B 1 
ATOM 3385 C CA    . LEU B 2 24  ? 13.901  -2.794  21.485  1.00 96.16 24  B 1 
ATOM 3386 C C     . LEU B 2 24  ? 13.900  -3.077  22.999  1.00 96.31 24  B 1 
ATOM 3387 O O     . LEU B 2 24  ? 12.867  -2.942  23.651  1.00 94.33 24  B 1 
ATOM 3388 C CB    . LEU B 2 24  ? 14.158  -1.310  21.193  1.00 95.62 24  B 1 
ATOM 3389 C CG    . LEU B 2 24  ? 14.420  -1.000  19.711  1.00 95.16 24  B 1 
ATOM 3390 C CD1   . LEU B 2 24  ? 14.576  0.513   19.536  1.00 91.27 24  B 1 
ATOM 3391 C CD2   . LEU B 2 24  ? 15.674  -1.677  19.169  1.00 90.80 24  B 1 
ATOM 3392 N N     . PRO B 2 25  ? 15.076  -3.406  23.588  1.00 96.22 25  B 1 
ATOM 3393 C CA    . PRO B 2 25  ? 15.189  -3.581  25.032  1.00 95.94 25  B 1 
ATOM 3394 C C     . PRO B 2 25  ? 14.884  -2.274  25.782  1.00 96.15 25  B 1 
ATOM 3395 O O     . PRO B 2 25  ? 15.138  -1.177  25.255  1.00 94.55 25  B 1 
ATOM 3396 C CB    . PRO B 2 25  ? 16.614  -4.085  25.272  1.00 94.68 25  B 1 
ATOM 3397 C CG    . PRO B 2 25  ? 17.386  -3.558  24.073  1.00 92.10 25  B 1 
ATOM 3398 C CD    . PRO B 2 25  ? 16.362  -3.589  22.941  1.00 95.19 25  B 1 
ATOM 3399 N N     . PRO B 2 26  ? 14.391  -2.327  27.039  1.00 95.43 26  B 1 
ATOM 3400 C CA    . PRO B 2 26  ? 13.899  -1.141  27.758  1.00 94.99 26  B 1 
ATOM 3401 C C     . PRO B 2 26  ? 14.969  -0.072  28.023  1.00 95.27 26  B 1 
ATOM 3402 O O     . PRO B 2 26  ? 14.649  1.099   28.203  1.00 92.52 26  B 1 
ATOM 3403 C CB    . PRO B 2 26  ? 13.313  -1.693  29.064  1.00 93.62 26  B 1 
ATOM 3404 C CG    . PRO B 2 26  ? 14.024  -3.032  29.258  1.00 90.10 26  B 1 
ATOM 3405 C CD    . PRO B 2 26  ? 14.195  -3.525  27.830  1.00 93.90 26  B 1 
ATOM 3406 N N     . HIS B 2 27  ? 16.255  -0.447  28.028  1.00 94.80 27  B 1 
ATOM 3407 C CA    . HIS B 2 27  ? 17.385  0.473   28.217  1.00 94.82 27  B 1 
ATOM 3408 C C     . HIS B 2 27  ? 17.870  1.129   26.915  1.00 95.34 27  B 1 
ATOM 3409 O O     . HIS B 2 27  ? 18.747  1.998   26.968  1.00 92.24 27  B 1 
ATOM 3410 C CB    . HIS B 2 27  ? 18.524  -0.278  28.915  1.00 93.23 27  B 1 
ATOM 3411 C CG    . HIS B 2 27  ? 19.086  -1.406  28.092  1.00 90.78 27  B 1 
ATOM 3412 N ND1   . HIS B 2 27  ? 18.664  -2.729  28.108  1.00 79.32 27  B 1 
ATOM 3413 C CD2   . HIS B 2 27  ? 20.123  -1.329  27.182  1.00 78.92 27  B 1 
ATOM 3414 C CE1   . HIS B 2 27  ? 19.415  -3.415  27.235  1.00 79.44 27  B 1 
ATOM 3415 N NE2   . HIS B 2 27  ? 20.309  -2.598  26.662  1.00 81.71 27  B 1 
ATOM 3416 N N     . ALA B 2 28  ? 17.345  0.719   25.755  1.00 95.71 28  B 1 
ATOM 3417 C CA    . ALA B 2 28  ? 17.712  1.304   24.478  1.00 95.67 28  B 1 
ATOM 3418 C C     . ALA B 2 28  ? 17.094  2.705   24.320  1.00 96.00 28  B 1 
ATOM 3419 O O     . ALA B 2 28  ? 15.891  2.907   24.493  1.00 93.84 28  B 1 
ATOM 3420 C CB    . ALA B 2 28  ? 17.301  0.375   23.331  1.00 94.49 28  B 1 
ATOM 3421 N N     . LYS B 2 29  ? 17.945  3.679   23.946  1.00 96.45 29  B 1 
ATOM 3422 C CA    . LYS B 2 29  ? 17.504  5.028   23.595  1.00 96.34 29  B 1 
ATOM 3423 C C     . LYS B 2 29  ? 17.573  5.207   22.082  1.00 96.72 29  B 1 
ATOM 3424 O O     . LYS B 2 29  ? 18.315  4.510   21.395  1.00 94.65 29  B 1 
ATOM 3425 C CB    . LYS B 2 29  ? 18.339  6.079   24.363  1.00 94.98 29  B 1 
ATOM 3426 C CG    . LYS B 2 29  ? 18.159  5.998   25.896  1.00 89.17 29  B 1 
ATOM 3427 C CD    . LYS B 2 29  ? 18.902  7.136   26.622  1.00 83.71 29  B 1 
ATOM 3428 C CE    . LYS B 2 29  ? 18.702  7.079   28.146  1.00 75.86 29  B 1 
ATOM 3429 N NZ    . LYS B 2 29  ? 19.299  8.241   28.866  1.00 65.14 29  B 1 
ATOM 3430 N N     . ILE B 2 30  ? 16.780  6.141   21.541  1.00 95.57 30  B 1 
ATOM 3431 C CA    . ILE B 2 30  ? 16.737  6.468   20.116  1.00 95.69 30  B 1 
ATOM 3432 C C     . ILE B 2 30  ? 16.897  7.981   19.991  1.00 95.40 30  B 1 
ATOM 3433 O O     . ILE B 2 30  ? 16.126  8.711   20.629  1.00 93.21 30  B 1 
ATOM 3434 C CB    . ILE B 2 30  ? 15.417  5.990   19.461  1.00 95.17 30  B 1 
ATOM 3435 C CG1   . ILE B 2 30  ? 15.032  4.529   19.819  1.00 91.89 30  B 1 
ATOM 3436 C CG2   . ILE B 2 30  ? 15.524  6.138   17.937  1.00 91.22 30  B 1 
ATOM 3437 C CD1   . ILE B 2 30  ? 13.589  4.176   19.446  1.00 88.07 30  B 1 
ATOM 3438 N N     . SER B 2 31  ? 17.883  8.449   19.217  1.00 96.46 31  B 1 
ATOM 3439 C CA    . SER B 2 31  ? 18.059  9.880   18.954  1.00 95.73 31  B 1 
ATOM 3440 C C     . SER B 2 31  ? 16.867  10.438  18.168  1.00 95.82 31  B 1 
ATOM 3441 O O     . SER B 2 31  ? 16.082  9.683   17.589  1.00 94.67 31  B 1 
ATOM 3442 C CB    . SER B 2 31  ? 19.365  10.153  18.204  1.00 94.23 31  B 1 
ATOM 3443 O OG    . SER B 2 31  ? 19.303  9.627   16.897  1.00 84.94 31  B 1 
ATOM 3444 N N     . ASP B 2 32  ? 16.665  11.765  18.188  1.00 93.73 32  B 1 
ATOM 3445 C CA    . ASP B 2 32  ? 15.552  12.368  17.463  1.00 92.97 32  B 1 
ATOM 3446 C C     . ASP B 2 32  ? 15.759  12.259  15.947  1.00 93.54 32  B 1 
ATOM 3447 O O     . ASP B 2 32  ? 14.837  11.824  15.257  1.00 92.14 32  B 1 
ATOM 3448 C CB    . ASP B 2 32  ? 15.312  13.796  17.972  1.00 90.93 32  B 1 
ATOM 3449 C CG    . ASP B 2 32  ? 14.714  13.779  19.396  1.00 84.60 32  B 1 
ATOM 3450 O OD1   . ASP B 2 32  ? 13.971  12.815  19.737  1.00 77.75 32  B 1 
ATOM 3451 O OD2   . ASP B 2 32  ? 15.002  14.707  20.176  1.00 77.03 32  B 1 
ATOM 3452 N N     . ASP B 2 33  ? 16.986  12.444  15.463  1.00 93.50 33  B 1 
ATOM 3453 C CA    . ASP B 2 33  ? 17.353  12.266  14.051  1.00 92.96 33  B 1 
ATOM 3454 C C     . ASP B 2 33  ? 17.074  10.829  13.579  1.00 93.97 33  B 1 
ATOM 3455 O O     . ASP B 2 33  ? 16.484  10.606  12.526  1.00 92.70 33  B 1 
ATOM 3456 C CB    . ASP B 2 33  ? 18.834  12.613  13.852  1.00 90.88 33  B 1 
ATOM 3457 C CG    . ASP B 2 33  ? 19.255  13.956  14.463  1.00 83.44 33  B 1 
ATOM 3458 O OD1   . ASP B 2 33  ? 18.384  14.842  14.605  1.00 74.46 33  B 1 
ATOM 3459 O OD2   . ASP B 2 33  ? 20.416  14.038  14.909  1.00 75.99 33  B 1 
ATOM 3460 N N     . ALA B 2 34  ? 17.391  9.824   14.402  1.00 95.03 34  B 1 
ATOM 3461 C CA    . ALA B 2 34  ? 17.087  8.430   14.082  1.00 95.18 34  B 1 
ATOM 3462 C C     . ALA B 2 34  ? 15.575  8.148   14.007  1.00 95.62 34  B 1 
ATOM 3463 O O     . ALA B 2 34  ? 15.128  7.337   13.191  1.00 94.77 34  B 1 
ATOM 3464 C CB    . ALA B 2 34  ? 17.763  7.520   15.113  1.00 94.78 34  B 1 
ATOM 3465 N N     . LYS B 2 35  ? 14.749  8.815   14.848  1.00 95.89 35  B 1 
ATOM 3466 C CA    . LYS B 2 35  ? 13.287  8.684   14.768  1.00 95.73 35  B 1 
ATOM 3467 C C     . LYS B 2 35  ? 12.747  9.262   13.463  1.00 95.76 35  B 1 
ATOM 3468 O O     . LYS B 2 35  ? 11.869  8.649   12.856  1.00 94.78 35  B 1 
ATOM 3469 C CB    . LYS B 2 35  ? 12.599  9.388   15.947  1.00 95.19 35  B 1 
ATOM 3470 C CG    . LYS B 2 35  ? 12.870  8.742   17.313  1.00 93.12 35  B 1 
ATOM 3471 C CD    . LYS B 2 35  ? 12.463  9.714   18.419  1.00 91.25 35  B 1 
ATOM 3472 C CE    . LYS B 2 35  ? 13.072  9.314   19.756  1.00 87.34 35  B 1 
ATOM 3473 N NZ    . LYS B 2 35  ? 13.246  10.490  20.630  1.00 80.99 35  B 1 
ATOM 3474 N N     . GLU B 2 36  ? 13.263  10.407  13.026  1.00 94.42 36  B 1 
ATOM 3475 C CA    . GLU B 2 36  ? 12.886  11.060  11.781  1.00 94.00 36  B 1 
ATOM 3476 C C     . GLU B 2 36  ? 13.341  10.236  10.572  1.00 94.56 36  B 1 
ATOM 3477 O O     . GLU B 2 36  ? 12.527  9.933   9.696   1.00 93.75 36  B 1 
ATOM 3478 C CB    . GLU B 2 36  ? 13.439  12.490  11.747  1.00 92.81 36  B 1 
ATOM 3479 C CG    . GLU B 2 36  ? 12.736  13.353  12.805  1.00 88.45 36  B 1 
ATOM 3480 C CD    . GLU B 2 36  ? 13.118  14.836  12.804  1.00 84.89 36  B 1 
ATOM 3481 O OE1   . GLU B 2 36  ? 12.589  15.542  13.696  1.00 78.15 36  B 1 
ATOM 3482 O OE2   . GLU B 2 36  ? 13.853  15.263  11.902  1.00 78.24 36  B 1 
ATOM 3483 N N     . THR B 2 37  ? 14.584  9.745   10.588  1.00 95.19 37  B 1 
ATOM 3484 C CA    . THR B 2 37  ? 15.106  8.861   9.534   1.00 95.28 37  B 1 
ATOM 3485 C C     . THR B 2 37  ? 14.249  7.600   9.364   1.00 95.65 37  B 1 
ATOM 3486 O O     . THR B 2 37  ? 13.849  7.267   8.250   1.00 95.01 37  B 1 
ATOM 3487 C CB    . THR B 2 37  ? 16.565  8.476   9.830   1.00 94.45 37  B 1 
ATOM 3488 O OG1   . THR B 2 37  ? 17.364  9.621   9.947   1.00 89.34 37  B 1 
ATOM 3489 C CG2   . THR B 2 37  ? 17.172  7.630   8.711   1.00 88.54 37  B 1 
ATOM 3490 N N     . ILE B 2 38  ? 13.884  6.912   10.451  1.00 96.27 38  B 1 
ATOM 3491 C CA    . ILE B 2 38  ? 13.002  5.737   10.364  1.00 96.32 38  B 1 
ATOM 3492 C C     . ILE B 2 38  ? 11.604  6.125   9.856   1.00 96.42 38  B 1 
ATOM 3493 O O     . ILE B 2 38  ? 11.017  5.394   9.056   1.00 95.67 38  B 1 
ATOM 3494 C CB    . ILE B 2 38  ? 12.955  4.959   11.698  1.00 95.64 38  B 1 
ATOM 3495 C CG1   . ILE B 2 38  ? 14.331  4.294   11.916  1.00 92.12 38  B 1 
ATOM 3496 C CG2   . ILE B 2 38  ? 11.851  3.890   11.707  1.00 92.14 38  B 1 
ATOM 3497 C CD1   . ILE B 2 38  ? 14.486  3.508   13.221  1.00 78.99 38  B 1 
ATOM 3498 N N     . GLN B 2 39  ? 11.067  7.282   10.273  1.00 95.15 39  B 1 
ATOM 3499 C CA    . GLN B 2 39  ? 9.766   7.772   9.807   1.00 94.94 39  B 1 
ATOM 3500 C C     . GLN B 2 39  ? 9.733   7.962   8.278   1.00 95.26 39  B 1 
ATOM 3501 O O     . GLN B 2 39  ? 8.751   7.590   7.627   1.00 94.09 39  B 1 
ATOM 3502 C CB    . GLN B 2 39  ? 9.450   9.087   10.543  1.00 93.79 39  B 1 
ATOM 3503 C CG    . GLN B 2 39  ? 8.072   9.643   10.206  1.00 91.21 39  B 1 
ATOM 3504 C CD    . GLN B 2 39  ? 7.824   11.045  10.766  1.00 90.77 39  B 1 
ATOM 3505 O OE1   . GLN B 2 39  ? 8.710   11.803  11.127  1.00 85.08 39  B 1 
ATOM 3506 N NE2   . GLN B 2 39  ? 6.585   11.468  10.847  1.00 82.92 39  B 1 
ATOM 3507 N N     . GLU B 2 40  ? 10.808  8.503   7.707   1.00 95.53 40  B 1 
ATOM 3508 C CA    . GLU B 2 40  ? 10.968  8.662   6.266   1.00 95.18 40  B 1 
ATOM 3509 C C     . GLU B 2 40  ? 11.155  7.321   5.566   1.00 95.69 40  B 1 
ATOM 3510 O O     . GLU B 2 40  ? 10.441  7.028   4.606   1.00 94.60 40  B 1 
ATOM 3511 C CB    . GLU B 2 40  ? 12.130  9.609   5.963   1.00 94.02 40  B 1 
ATOM 3512 C CG    . GLU B 2 40  ? 11.798  11.043  6.373   1.00 87.33 40  B 1 
ATOM 3513 C CD    . GLU B 2 40  ? 12.821  12.076  5.901   1.00 84.58 40  B 1 
ATOM 3514 O OE1   . GLU B 2 40  ? 12.672  13.242  6.310   1.00 78.82 40  B 1 
ATOM 3515 O OE2   . GLU B 2 40  ? 13.699  11.709  5.089   1.00 78.96 40  B 1 
ATOM 3516 N N     . CYS B 2 41  ? 12.008  6.441   6.101   1.00 95.77 41  B 1 
ATOM 3517 C CA    . CYS B 2 41  ? 12.224  5.093   5.576   1.00 95.64 41  B 1 
ATOM 3518 C C     . CYS B 2 41  ? 10.906  4.306   5.440   1.00 95.91 41  B 1 
ATOM 3519 O O     . CYS B 2 41  ? 10.670  3.678   4.415   1.00 94.86 41  B 1 
ATOM 3520 C CB    . CYS B 2 41  ? 13.204  4.333   6.490   1.00 95.17 41  B 1 
ATOM 3521 S SG    . CYS B 2 41  ? 14.882  4.988   6.326   1.00 93.34 41  B 1 
ATOM 3522 N N     . VAL B 2 42  ? 10.010  4.377   6.424   1.00 96.13 42  B 1 
ATOM 3523 C CA    . VAL B 2 42  ? 8.695   3.711   6.371   1.00 96.14 42  B 1 
ATOM 3524 C C     . VAL B 2 42  ? 7.837   4.248   5.229   1.00 96.19 42  B 1 
ATOM 3525 O O     . VAL B 2 42  ? 7.177   3.484   4.524   1.00 94.98 42  B 1 
ATOM 3526 C CB    . VAL B 2 42  ? 7.934   3.891   7.698   1.00 94.97 42  B 1 
ATOM 3527 C CG1   . VAL B 2 42  ? 6.509   3.323   7.665   1.00 89.44 42  B 1 
ATOM 3528 C CG2   . VAL B 2 42  ? 8.661   3.177   8.824   1.00 87.91 42  B 1 
ATOM 3529 N N     . SER B 2 43  ? 7.819   5.567   5.028   1.00 95.57 43  B 1 
ATOM 3530 C CA    . SER B 2 43  ? 7.001   6.188   3.978   1.00 95.04 43  B 1 
ATOM 3531 C C     . SER B 2 43  ? 7.534   5.877   2.577   1.00 95.38 43  B 1 
ATOM 3532 O O     . SER B 2 43  ? 6.740   5.638   1.660   1.00 93.98 43  B 1 
ATOM 3533 C CB    . SER B 2 43  ? 6.918   7.693   4.215   1.00 93.86 43  B 1 
ATOM 3534 O OG    . SER B 2 43  ? 6.327   7.904   5.483   1.00 82.28 43  B 1 
ATOM 3535 N N     . GLU B 2 44  ? 8.843   5.789   2.434   1.00 94.71 44  B 1 
ATOM 3536 C CA    . GLU B 2 44  ? 9.493   5.341   1.211   1.00 94.83 44  B 1 
ATOM 3537 C C     . GLU B 2 44  ? 9.279   3.853   0.952   1.00 95.27 44  B 1 
ATOM 3538 O O     . GLU B 2 44  ? 8.997   3.472   -0.184  1.00 93.99 44  B 1 
ATOM 3539 C CB    . GLU B 2 44  ? 10.985  5.698   1.240   1.00 94.01 44  B 1 
ATOM 3540 C CG    . GLU B 2 44  ? 11.234  7.215   1.098   1.00 88.89 44  B 1 
ATOM 3541 C CD    . GLU B 2 44  ? 10.578  7.796   -0.176  1.00 89.68 44  B 1 
ATOM 3542 O OE1   . GLU B 2 44  ? 10.103  8.944   -0.167  1.00 83.02 44  B 1 
ATOM 3543 O OE2   . GLU B 2 44  ? 10.495  7.097   -1.201  1.00 84.42 44  B 1 
ATOM 3544 N N     . TYR B 2 45  ? 9.288   3.024   1.990   1.00 95.41 45  B 1 
ATOM 3545 C CA    . TYR B 2 45  ? 8.975   1.597   1.872   1.00 95.42 45  B 1 
ATOM 3546 C C     . TYR B 2 45  ? 7.554   1.353   1.358   1.00 95.65 45  B 1 
ATOM 3547 O O     . TYR B 2 45  ? 7.358   0.608   0.393   1.00 94.73 45  B 1 
ATOM 3548 C CB    . TYR B 2 45  ? 9.197   0.916   3.222   1.00 94.86 45  B 1 
ATOM 3549 C CG    . TYR B 2 45  ? 8.984   -0.581  3.168   1.00 94.10 45  B 1 
ATOM 3550 C CD1   . TYR B 2 45  ? 7.960   -1.187  3.912   1.00 91.33 45  B 1 
ATOM 3551 C CD2   . TYR B 2 45  ? 9.821   -1.378  2.367   1.00 91.33 45  B 1 
ATOM 3552 C CE1   . TYR B 2 45  ? 7.779   -2.579  3.875   1.00 90.03 45  B 1 
ATOM 3553 C CE2   . TYR B 2 45  ? 9.652   -2.767  2.317   1.00 89.83 45  B 1 
ATOM 3554 C CZ    . TYR B 2 45  ? 8.639   -3.366  3.075   1.00 90.32 45  B 1 
ATOM 3555 O OH    . TYR B 2 45  ? 8.489   -4.728  3.044   1.00 88.07 45  B 1 
ATOM 3556 N N     . ILE B 2 46  ? 6.548   2.050   1.907   1.00 95.07 46  B 1 
ATOM 3557 C CA    . ILE B 2 46  ? 5.167   1.972   1.407   1.00 94.67 46  B 1 
ATOM 3558 C C     . ILE B 2 46  ? 5.107   2.362   -0.075  1.00 94.78 46  B 1 
ATOM 3559 O O     . ILE B 2 46  ? 4.444   1.692   -0.867  1.00 93.70 46  B 1 
ATOM 3560 C CB    . ILE B 2 46  ? 4.221   2.878   2.233   1.00 93.92 46  B 1 
ATOM 3561 C CG1   . ILE B 2 46  ? 4.098   2.411   3.693   1.00 90.33 46  B 1 
ATOM 3562 C CG2   . ILE B 2 46  ? 2.809   2.923   1.610   1.00 89.75 46  B 1 
ATOM 3563 C CD1   . ILE B 2 46  ? 3.637   3.526   4.643   1.00 83.34 46  B 1 
ATOM 3564 N N     . SER B 2 47  ? 5.787   3.441   -0.452  1.00 95.53 47  B 1 
ATOM 3565 C CA    . SER B 2 47  ? 5.792   3.936   -1.825  1.00 95.11 47  B 1 
ATOM 3566 C C     . SER B 2 47  ? 6.507   2.990   -2.788  1.00 95.13 47  B 1 
ATOM 3567 O O     . SER B 2 47  ? 6.039   2.786   -3.911  1.00 93.96 47  B 1 
ATOM 3568 C CB    . SER B 2 47  ? 6.429   5.314   -1.874  1.00 94.14 47  B 1 
ATOM 3569 O OG    . SER B 2 47  ? 5.681   6.227   -1.103  1.00 85.01 47  B 1 
ATOM 3570 N N     . PHE B 2 48  ? 7.594   2.360   -2.359  1.00 94.64 48  B 1 
ATOM 3571 C CA    . PHE B 2 48  ? 8.341   1.368   -3.133  1.00 94.49 48  B 1 
ATOM 3572 C C     . PHE B 2 48  ? 7.497   0.124   -3.430  1.00 94.58 48  B 1 
ATOM 3573 O O     . PHE B 2 48  ? 7.315   -0.233  -4.598  1.00 93.25 48  B 1 
ATOM 3574 C CB    . PHE B 2 48  ? 9.621   1.024   -2.357  1.00 93.84 48  B 1 
ATOM 3575 C CG    . PHE B 2 48  ? 10.541  0.050   -3.069  1.00 93.51 48  B 1 
ATOM 3576 C CD1   . PHE B 2 48  ? 11.035  -1.071  -2.393  1.00 91.19 48  B 1 
ATOM 3577 C CD2   . PHE B 2 48  ? 10.935  0.298   -4.390  1.00 91.30 48  B 1 
ATOM 3578 C CE1   . PHE B 2 48  ? 11.945  -1.941  -3.030  1.00 90.52 48  B 1 
ATOM 3579 C CE2   . PHE B 2 48  ? 11.835  -0.566  -5.038  1.00 90.21 48  B 1 
ATOM 3580 C CZ    . PHE B 2 48  ? 12.340  -1.680  -4.352  1.00 90.79 48  B 1 
ATOM 3581 N N     . ILE B 2 49  ? 6.885   -0.463  -2.391  1.00 94.76 49  B 1 
ATOM 3582 C CA    . ILE B 2 49  ? 6.022   -1.647  -2.531  1.00 94.46 49  B 1 
ATOM 3583 C C     . ILE B 2 49  ? 4.773   -1.330  -3.359  1.00 94.51 49  B 1 
ATOM 3584 O O     . ILE B 2 49  ? 4.420   -2.065  -4.282  1.00 93.42 49  B 1 
ATOM 3585 C CB    . ILE B 2 49  ? 5.658   -2.199  -1.139  1.00 93.64 49  B 1 
ATOM 3586 C CG1   . ILE B 2 49  ? 6.888   -2.678  -0.329  1.00 90.91 49  B 1 
ATOM 3587 C CG2   . ILE B 2 49  ? 4.621   -3.330  -1.234  1.00 91.06 49  B 1 
ATOM 3588 C CD1   . ILE B 2 49  ? 7.665   -3.843  -0.945  1.00 81.61 49  B 1 
ATOM 3589 N N     . THR B 2 50  ? 4.080   -0.221  -3.061  1.00 95.67 50  B 1 
ATOM 3590 C CA    . THR B 2 50  ? 2.845   0.122   -3.771  1.00 95.17 50  B 1 
ATOM 3591 C C     . THR B 2 50  ? 3.095   0.581   -5.207  1.00 94.89 50  B 1 
ATOM 3592 O O     . THR B 2 50  ? 2.239   0.342   -6.052  1.00 93.05 50  B 1 
ATOM 3593 C CB    . THR B 2 50  ? 2.000   1.169   -3.032  1.00 93.88 50  B 1 
ATOM 3594 O OG1   . THR B 2 50  ? 2.693   2.359   -2.781  1.00 83.14 50  B 1 
ATOM 3595 C CG2   . THR B 2 50  ? 1.493   0.629   -1.696  1.00 81.26 50  B 1 
ATOM 3596 N N     . GLY B 2 51  ? 4.241   1.172   -5.499  1.00 94.54 51  B 1 
ATOM 3597 C CA    . GLY B 2 51  ? 4.668   1.480   -6.861  1.00 94.07 51  B 1 
ATOM 3598 C C     . GLY B 2 51  ? 4.780   0.223   -7.720  1.00 94.47 51  B 1 
ATOM 3599 O O     . GLY B 2 51  ? 4.198   0.161   -8.804  1.00 93.41 51  B 1 
ATOM 3600 N N     . GLU B 2 52  ? 5.429   -0.821  -7.222  1.00 94.26 52  B 1 
ATOM 3601 C CA    . GLU B 2 52  ? 5.549   -2.095  -7.933  1.00 93.93 52  B 1 
ATOM 3602 C C     . GLU B 2 52  ? 4.202   -2.831  -8.057  1.00 94.33 52  B 1 
ATOM 3603 O O     . GLU B 2 52  ? 3.880   -3.380  -9.113  1.00 93.09 52  B 1 
ATOM 3604 C CB    . GLU B 2 52  ? 6.606   -2.971  -7.238  1.00 92.84 52  B 1 
ATOM 3605 C CG    . GLU B 2 52  ? 7.014   -4.202  -8.070  1.00 88.04 52  B 1 
ATOM 3606 C CD    . GLU B 2 52  ? 7.676   -3.849  -9.416  1.00 88.79 52  B 1 
ATOM 3607 O OE1   . GLU B 2 52  ? 7.631   -4.673  -10.358 1.00 83.08 52  B 1 
ATOM 3608 O OE2   . GLU B 2 52  ? 8.245   -2.747  -9.571  1.00 83.62 52  B 1 
ATOM 3609 N N     . ALA B 2 53  ? 3.359   -2.787  -7.018  1.00 94.92 53  B 1 
ATOM 3610 C CA    . ALA B 2 53  ? 2.011   -3.339  -7.075  1.00 94.76 53  B 1 
ATOM 3611 C C     . ALA B 2 53  ? 1.139   -2.625  -8.127  1.00 94.79 53  B 1 
ATOM 3612 O O     . ALA B 2 53  ? 0.379   -3.274  -8.859  1.00 93.40 53  B 1 
ATOM 3613 C CB    . ALA B 2 53  ? 1.393   -3.261  -5.671  1.00 94.06 53  B 1 
ATOM 3614 N N     . ASN B 2 54  ? 1.266   -1.299  -8.257  1.00 95.39 54  B 1 
ATOM 3615 C CA    . ASN B 2 54  ? 0.585   -0.515  -9.289  1.00 94.95 54  B 1 
ATOM 3616 C C     . ASN B 2 54  ? 1.068   -0.873  -10.699 1.00 95.19 54  B 1 
ATOM 3617 O O     . ASN B 2 54  ? 0.239   -0.965  -11.607 1.00 93.97 54  B 1 
ATOM 3618 C CB    . ASN B 2 54  ? 0.779   0.984   -9.010  1.00 93.91 54  B 1 
ATOM 3619 C CG    . ASN B 2 54  ? -0.096  1.508   -7.886  1.00 89.45 54  B 1 
ATOM 3620 O OD1   . ASN B 2 54  ? -1.229  1.102   -7.685  1.00 77.56 54  B 1 
ATOM 3621 N ND2   . ASN B 2 54  ? 0.387   2.485   -7.159  1.00 77.57 54  B 1 
ATOM 3622 N N     . GLU B 2 55  ? 2.354   -1.140  -10.892 1.00 94.05 55  B 1 
ATOM 3623 C CA    . GLU B 2 55  ? 2.891   -1.618  -12.173 1.00 93.54 55  B 1 
ATOM 3624 C C     . GLU B 2 55  ? 2.238   -2.933  -12.606 1.00 94.14 55  B 1 
ATOM 3625 O O     . GLU B 2 55  ? 1.866   -3.100  -13.768 1.00 92.88 55  B 1 
ATOM 3626 C CB    . GLU B 2 55  ? 4.408   -1.833  -12.054 1.00 92.16 55  B 1 
ATOM 3627 C CG    . GLU B 2 55  ? 5.205   -0.527  -12.094 1.00 83.04 55  B 1 
ATOM 3628 C CD    . GLU B 2 55  ? 5.266   0.096   -13.491 1.00 81.06 55  B 1 
ATOM 3629 O OE1   . GLU B 2 55  ? 5.364   1.333   -13.550 1.00 73.93 55  B 1 
ATOM 3630 O OE2   . GLU B 2 55  ? 5.276   -0.654  -14.487 1.00 73.36 55  B 1 
ATOM 3631 N N     . ARG B 2 56  ? 2.031   -3.867  -11.663 1.00 94.13 56  B 1 
ATOM 3632 C CA    . ARG B 2 56  ? 1.290   -5.099  -11.938 1.00 94.01 56  B 1 
ATOM 3633 C C     . ARG B 2 56  ? -0.157  -4.803  -12.324 1.00 94.41 56  B 1 
ATOM 3634 O O     . ARG B 2 56  ? -0.634  -5.324  -13.333 1.00 93.12 56  B 1 
ATOM 3635 C CB    . ARG B 2 56  ? 1.363   -6.035  -10.720 1.00 92.75 56  B 1 
ATOM 3636 C CG    . ARG B 2 56  ? 0.655   -7.360  -11.019 1.00 89.40 56  B 1 
ATOM 3637 C CD    . ARG B 2 56  ? 0.578   -8.252  -9.786  1.00 86.68 56  B 1 
ATOM 3638 N NE    . ARG B 2 56  ? -0.226  -9.448  -10.093 1.00 83.63 56  B 1 
ATOM 3639 C CZ    . ARG B 2 56  ? -0.511  -10.437 -9.272  1.00 81.70 56  B 1 
ATOM 3640 N NH1   . ARG B 2 56  ? -0.089  -10.473 -8.037  1.00 75.50 56  B 1 
ATOM 3641 N NH2   . ARG B 2 56  ? -1.238  -11.420 -9.680  1.00 75.43 56  B 1 
ATOM 3642 N N     . CYS B 2 57  ? -0.853  -3.949  -11.564 1.00 95.01 57  B 1 
ATOM 3643 C CA    . CYS B 2 57  ? -2.239  -3.584  -11.853 1.00 94.79 57  B 1 
ATOM 3644 C C     . CYS B 2 57  ? -2.395  -2.971  -13.252 1.00 94.85 57  B 1 
ATOM 3645 O O     . CYS B 2 57  ? -3.325  -3.336  -13.975 1.00 93.56 57  B 1 
ATOM 3646 C CB    . CYS B 2 57  ? -2.749  -2.602  -10.796 1.00 94.39 57  B 1 
ATOM 3647 S SG    . CYS B 2 57  ? -2.925  -3.414  -9.183  1.00 92.45 57  B 1 
ATOM 3648 N N     . GLN B 2 58  ? -1.484  -2.088  -13.651 1.00 93.98 58  B 1 
ATOM 3649 C CA    . GLN B 2 58  ? -1.486  -1.472  -14.978 1.00 93.34 58  B 1 
ATOM 3650 C C     . GLN B 2 58  ? -1.224  -2.498  -16.085 1.00 93.94 58  B 1 
ATOM 3651 O O     . GLN B 2 58  ? -1.951  -2.516  -17.077 1.00 92.52 58  B 1 
ATOM 3652 C CB    . GLN B 2 58  ? -0.426  -0.364  -15.023 1.00 92.00 58  B 1 
ATOM 3653 C CG    . GLN B 2 58  ? -0.837  0.865   -14.201 1.00 84.62 58  B 1 
ATOM 3654 C CD    . GLN B 2 58  ? 0.252   1.936   -14.167 1.00 81.24 58  B 1 
ATOM 3655 O OE1   . GLN B 2 58  ? 1.304   1.817   -14.766 1.00 73.50 58  B 1 
ATOM 3656 N NE2   . GLN B 2 58  ? 0.009   3.028   -13.478 1.00 69.65 58  B 1 
ATOM 3657 N N     . ARG B 2 59  ? -0.257  -3.390  -15.902 1.00 94.21 59  B 1 
ATOM 3658 C CA    . ARG B 2 59  ? 0.046   -4.462  -16.864 1.00 94.08 59  B 1 
ATOM 3659 C C     . ARG B 2 59  ? -1.145  -5.400  -17.090 1.00 94.68 59  B 1 
ATOM 3660 O O     . ARG B 2 59  ? -1.386  -5.823  -18.208 1.00 92.66 59  B 1 
ATOM 3661 C CB    . ARG B 2 59  ? 1.276   -5.227  -16.352 1.00 92.52 59  B 1 
ATOM 3662 C CG    . ARG B 2 59  ? 1.892   -6.136  -17.436 1.00 82.35 59  B 1 
ATOM 3663 C CD    . ARG B 2 59  ? 3.006   -7.023  -16.852 1.00 80.79 59  B 1 
ATOM 3664 N NE    . ARG B 2 59  ? 4.009   -6.227  -16.124 1.00 73.19 59  B 1 
ATOM 3665 C CZ    . ARG B 2 59  ? 4.500   -6.483  -14.916 1.00 67.45 59  B 1 
ATOM 3666 N NH1   . ARG B 2 59  ? 4.196   -7.573  -14.265 1.00 61.63 59  B 1 
ATOM 3667 N NH2   . ARG B 2 59  ? 5.310   -5.637  -14.332 1.00 60.49 59  B 1 
ATOM 3668 N N     . GLU B 2 60  ? -1.905  -5.678  -16.029 1.00 94.55 60  B 1 
ATOM 3669 C CA    . GLU B 2 60  ? -3.114  -6.509  -16.061 1.00 94.27 60  B 1 
ATOM 3670 C C     . GLU B 2 60  ? -4.411  -5.708  -16.337 1.00 94.36 60  B 1 
ATOM 3671 O O     . GLU B 2 60  ? -5.515  -6.246  -16.213 1.00 91.89 60  B 1 
ATOM 3672 C CB    . GLU B 2 60  ? -3.212  -7.306  -14.754 1.00 93.51 60  B 1 
ATOM 3673 C CG    . GLU B 2 60  ? -2.088  -8.336  -14.571 1.00 90.50 60  B 1 
ATOM 3674 C CD    . GLU B 2 60  ? -2.139  -9.054  -13.214 1.00 89.65 60  B 1 
ATOM 3675 O OE1   . GLU B 2 60  ? -1.142  -9.692  -12.835 1.00 84.59 60  B 1 
ATOM 3676 O OE2   . GLU B 2 60  ? -3.175  -8.953  -12.508 1.00 84.08 60  B 1 
ATOM 3677 N N     . GLN B 2 61  ? -4.305  -4.418  -16.680 1.00 93.31 61  B 1 
ATOM 3678 C CA    . GLN B 2 61  ? -5.420  -3.503  -16.964 1.00 93.35 61  B 1 
ATOM 3679 C C     . GLN B 2 61  ? -6.463  -3.417  -15.825 1.00 94.04 61  B 1 
ATOM 3680 O O     . GLN B 2 61  ? -7.646  -3.133  -16.050 1.00 91.30 61  B 1 
ATOM 3681 C CB    . GLN B 2 61  ? -6.055  -3.820  -18.325 1.00 91.61 61  B 1 
ATOM 3682 C CG    . GLN B 2 61  ? -5.042  -3.786  -19.486 1.00 84.44 61  B 1 
ATOM 3683 C CD    . GLN B 2 61  ? -5.700  -4.045  -20.838 1.00 77.03 61  B 1 
ATOM 3684 O OE1   . GLN B 2 61  ? -6.905  -4.171  -20.983 1.00 69.67 61  B 1 
ATOM 3685 N NE2   . GLN B 2 61  ? -4.917  -4.121  -21.898 1.00 64.95 61  B 1 
ATOM 3686 N N     . ARG B 2 62  ? -6.041  -3.636  -14.568 1.00 92.89 62  B 1 
ATOM 3687 C CA    . ARG B 2 62  ? -6.893  -3.541  -13.379 1.00 93.09 62  B 1 
ATOM 3688 C C     . ARG B 2 62  ? -6.845  -2.144  -12.774 1.00 93.22 62  B 1 
ATOM 3689 O O     . ARG B 2 62  ? -5.827  -1.468  -12.823 1.00 91.23 62  B 1 
ATOM 3690 C CB    . ARG B 2 62  ? -6.513  -4.620  -12.361 1.00 92.25 62  B 1 
ATOM 3691 C CG    . ARG B 2 62  ? -6.860  -6.027  -12.878 1.00 89.60 62  B 1 
ATOM 3692 C CD    . ARG B 2 62  ? -6.624  -7.128  -11.837 1.00 89.90 62  B 1 
ATOM 3693 N NE    . ARG B 2 62  ? -5.200  -7.300  -11.556 1.00 87.16 62  B 1 
ATOM 3694 C CZ    . ARG B 2 62  ? -4.527  -6.904  -10.467 1.00 88.95 62  B 1 
ATOM 3695 N NH1   . ARG B 2 62  ? -5.098  -6.297  -9.456  1.00 80.02 62  B 1 
ATOM 3696 N NH2   . ARG B 2 62  ? -3.258  -7.129  -10.400 1.00 82.75 62  B 1 
ATOM 3697 N N     . LYS B 2 63  ? -7.958  -1.717  -12.149 1.00 93.59 63  B 1 
ATOM 3698 C CA    . LYS B 2 63  ? -8.103  -0.384  -11.543 1.00 92.92 63  B 1 
ATOM 3699 C C     . LYS B 2 63  ? -8.111  -0.390  -10.014 1.00 93.56 63  B 1 
ATOM 3700 O O     . LYS B 2 63  ? -8.278  0.658   -9.396  1.00 91.19 63  B 1 
ATOM 3701 C CB    . LYS B 2 63  ? -9.354  0.310   -12.096 1.00 91.47 63  B 1 
ATOM 3702 C CG    . LYS B 2 63  ? -9.255  0.519   -13.617 1.00 87.34 63  B 1 
ATOM 3703 C CD    . LYS B 2 63  ? -10.418 1.351   -14.144 1.00 80.97 63  B 1 
ATOM 3704 C CE    . LYS B 2 63  ? -10.230 1.508   -15.650 1.00 76.14 63  B 1 
ATOM 3705 N NZ    . LYS B 2 63  ? -11.258 2.361   -16.278 1.00 66.68 63  B 1 
ATOM 3706 N N     . THR B 2 64  ? -7.964  -1.558  -9.403  1.00 94.65 64  B 1 
ATOM 3707 C CA    . THR B 2 64  ? -7.996  -1.724  -7.950  1.00 94.84 64  B 1 
ATOM 3708 C C     . THR B 2 64  ? -6.730  -2.440  -7.509  1.00 95.13 64  B 1 
ATOM 3709 O O     . THR B 2 64  ? -6.488  -3.548  -7.972  1.00 93.42 64  B 1 
ATOM 3710 C CB    . THR B 2 64  ? -9.232  -2.506  -7.501  1.00 93.76 64  B 1 
ATOM 3711 O OG1   . THR B 2 64  ? -10.407 -1.921  -8.033  1.00 88.43 64  B 1 
ATOM 3712 C CG2   . THR B 2 64  ? -9.400  -2.517  -5.983  1.00 88.63 64  B 1 
ATOM 3713 N N     . ILE B 2 65  ? -5.968  -1.810  -6.607  1.00 95.06 65  B 1 
ATOM 3714 C CA    . ILE B 2 65  ? -4.842  -2.453  -5.923  1.00 95.01 65  B 1 
ATOM 3715 C C     . ILE B 2 65  ? -5.388  -3.343  -4.798  1.00 95.23 65  B 1 
ATOM 3716 O O     . ILE B 2 65  ? -6.162  -2.882  -3.954  1.00 93.86 65  B 1 
ATOM 3717 C CB    . ILE B 2 65  ? -3.794  -1.414  -5.464  1.00 94.44 65  B 1 
ATOM 3718 C CG1   . ILE B 2 65  ? -2.539  -2.115  -4.912  1.00 90.53 65  B 1 
ATOM 3719 C CG2   . ILE B 2 65  ? -4.368  -0.410  -4.446  1.00 88.97 65  B 1 
ATOM 3720 C CD1   . ILE B 2 65  ? -1.383  -1.158  -4.619  1.00 84.13 65  B 1 
ATOM 3721 N N     . THR B 2 66  ? -5.010  -4.616  -4.806  1.00 94.33 66  B 1 
ATOM 3722 C CA    . THR B 2 66  ? -5.443  -5.624  -3.831  1.00 94.03 66  B 1 
ATOM 3723 C C     . THR B 2 66  ? -4.283  -6.046  -2.915  1.00 94.03 66  B 1 
ATOM 3724 O O     . THR B 2 66  ? -3.127  -5.678  -3.146  1.00 93.27 66  B 1 
ATOM 3725 C CB    . THR B 2 66  ? -6.047  -6.857  -4.528  1.00 93.18 66  B 1 
ATOM 3726 O OG1   . THR B 2 66  ? -5.057  -7.596  -5.203  1.00 87.91 66  B 1 
ATOM 3727 C CG2   . THR B 2 66  ? -7.158  -6.490  -5.525  1.00 86.09 66  B 1 
ATOM 3728 N N     . ALA B 2 67  ? -4.593  -6.803  -1.865  1.00 93.40 67  B 1 
ATOM 3729 C CA    . ALA B 2 67  ? -3.573  -7.372  -0.987  1.00 92.99 67  B 1 
ATOM 3730 C C     . ALA B 2 67  ? -2.663  -8.366  -1.734  1.00 93.04 67  B 1 
ATOM 3731 O O     . ALA B 2 67  ? -1.462  -8.381  -1.492  1.00 91.96 67  B 1 
ATOM 3732 C CB    . ALA B 2 67  ? -4.275  -8.014  0.209   1.00 91.64 67  B 1 
ATOM 3733 N N     . GLU B 2 68  ? -3.199  -9.110  -2.700  1.00 93.58 68  B 1 
ATOM 3734 C CA    . GLU B 2 68  ? -2.429  -10.012 -3.555  1.00 93.04 68  B 1 
ATOM 3735 C C     . GLU B 2 68  ? -1.434  -9.268  -4.451  1.00 93.26 68  B 1 
ATOM 3736 O O     . GLU B 2 68  ? -0.348  -9.773  -4.731  1.00 92.32 68  B 1 
ATOM 3737 C CB    . GLU B 2 68  ? -3.351  -10.845 -4.456  1.00 92.33 68  B 1 
ATOM 3738 C CG    . GLU B 2 68  ? -4.306  -11.798 -3.724  1.00 86.05 68  B 1 
ATOM 3739 C CD    . GLU B 2 68  ? -5.486  -11.100 -3.041  1.00 78.52 68  B 1 
ATOM 3740 O OE1   . GLU B 2 68  ? -6.139  -11.768 -2.225  1.00 69.75 68  B 1 
ATOM 3741 O OE2   . GLU B 2 68  ? -5.761  -9.906  -3.301  1.00 70.31 68  B 1 
ATOM 3742 N N     . ASP B 2 69  ? -1.767  -8.053  -4.890  1.00 94.24 69  B 1 
ATOM 3743 C CA    . ASP B 2 69  ? -0.831  -7.230  -5.656  1.00 94.08 69  B 1 
ATOM 3744 C C     . ASP B 2 69  ? 0.352   -6.774  -4.802  1.00 94.23 69  B 1 
ATOM 3745 O O     . ASP B 2 69  ? 1.485   -6.737  -5.290  1.00 93.24 69  B 1 
ATOM 3746 C CB    . ASP B 2 69  ? -1.536  -5.999  -6.233  1.00 94.07 69  B 1 
ATOM 3747 C CG    . ASP B 2 69  ? -2.616  -6.358  -7.241  1.00 93.24 69  B 1 
ATOM 3748 O OD1   . ASP B 2 69  ? -2.369  -7.235  -8.092  1.00 89.93 69  B 1 
ATOM 3749 O OD2   . ASP B 2 69  ? -3.697  -5.738  -7.236  1.00 90.36 69  B 1 
ATOM 3750 N N     . VAL B 2 70  ? 0.089   -6.447  -3.531  1.00 93.20 70  B 1 
ATOM 3751 C CA    . VAL B 2 70  ? 1.127   -6.096  -2.558  1.00 93.14 70  B 1 
ATOM 3752 C C     . VAL B 2 70  ? 2.002   -7.315  -2.253  1.00 93.01 70  B 1 
ATOM 3753 O O     . VAL B 2 70  ? 3.224   -7.207  -2.321  1.00 91.92 70  B 1 
ATOM 3754 C CB    . VAL B 2 70  ? 0.505   -5.505  -1.282  1.00 92.64 70  B 1 
ATOM 3755 C CG1   . VAL B 2 70  ? 1.556   -5.212  -0.205  1.00 90.48 70  B 1 
ATOM 3756 C CG2   . VAL B 2 70  ? -0.227  -4.190  -1.589  1.00 90.36 70  B 1 
ATOM 3757 N N     . LEU B 2 71  ? 1.397   -8.465  -2.010  1.00 93.09 71  B 1 
ATOM 3758 C CA    . LEU B 2 71  ? 2.115   -9.717  -1.757  1.00 92.46 71  B 1 
ATOM 3759 C C     . LEU B 2 71  ? 3.027   -10.102 -2.934  1.00 92.56 71  B 1 
ATOM 3760 O O     . LEU B 2 71  ? 4.199   -10.427 -2.751  1.00 91.38 71  B 1 
ATOM 3761 C CB    . LEU B 2 71  ? 1.068   -10.819 -1.481  1.00 91.41 71  B 1 
ATOM 3762 C CG    . LEU B 2 71  ? 1.671   -12.134 -0.985  1.00 87.01 71  B 1 
ATOM 3763 C CD1   . LEU B 2 71  ? 2.251   -11.967 0.418   1.00 82.15 71  B 1 
ATOM 3764 C CD2   . LEU B 2 71  ? 0.586   -13.210 -0.918  1.00 82.12 71  B 1 
ATOM 3765 N N     . TRP B 2 72  ? 2.516   -9.982  -4.154  1.00 92.38 72  B 1 
ATOM 3766 C CA    . TRP B 2 72  ? 3.306   -10.195 -5.358  1.00 92.38 72  B 1 
ATOM 3767 C C     . TRP B 2 72  ? 4.458   -9.193  -5.489  1.00 92.30 72  B 1 
ATOM 3768 O O     . TRP B 2 72  ? 5.564   -9.577  -5.861  1.00 91.12 72  B 1 
ATOM 3769 C CB    . TRP B 2 72  ? 2.381   -10.122 -6.580  1.00 91.98 72  B 1 
ATOM 3770 C CG    . TRP B 2 72  ? 3.094   -10.256 -7.882  1.00 91.62 72  B 1 
ATOM 3771 C CD1   . TRP B 2 72  ? 3.309   -11.418 -8.544  1.00 90.11 72  B 1 
ATOM 3772 C CD2   . TRP B 2 72  ? 3.723   -9.212  -8.684  1.00 90.90 72  B 1 
ATOM 3773 N NE1   . TRP B 2 72  ? 4.020   -11.172 -9.706  1.00 89.45 72  B 1 
ATOM 3774 C CE2   . TRP B 2 72  ? 4.295   -9.831  -9.828  1.00 90.25 72  B 1 
ATOM 3775 C CE3   . TRP B 2 72  ? 3.860   -7.817  -8.546  1.00 89.33 72  B 1 
ATOM 3776 C CZ2   . TRP B 2 72  ? 4.989   -9.079  -10.811 1.00 88.80 72  B 1 
ATOM 3777 C CZ3   . TRP B 2 72  ? 4.557   -7.071  -9.525  1.00 86.57 72  B 1 
ATOM 3778 C CH2   . TRP B 2 72  ? 5.109   -7.698  -10.639 1.00 86.62 72  B 1 
ATOM 3779 N N     . ALA B 2 73  ? 4.224   -7.916  -5.194  1.00 92.78 73  B 1 
ATOM 3780 C CA    . ALA B 2 73  ? 5.263   -6.899  -5.236  1.00 92.33 73  B 1 
ATOM 3781 C C     . ALA B 2 73  ? 6.392   -7.198  -4.236  1.00 92.03 73  B 1 
ATOM 3782 O O     . ALA B 2 73  ? 7.560   -7.055  -4.581  1.00 90.69 73  B 1 
ATOM 3783 C CB    . ALA B 2 73  ? 4.638   -5.528  -4.980  1.00 92.07 73  B 1 
ATOM 3784 N N     . MET B 2 74  ? 6.067   -7.653  -3.034  1.00 92.00 74  B 1 
ATOM 3785 C CA    . MET B 2 74  ? 7.039   -8.025  -2.015  1.00 91.29 74  B 1 
ATOM 3786 C C     . MET B 2 74  ? 7.962   -9.153  -2.469  1.00 90.76 74  B 1 
ATOM 3787 O O     . MET B 2 74  ? 9.174   -8.974  -2.438  1.00 88.51 74  B 1 
ATOM 3788 C CB    . MET B 2 74  ? 6.314   -8.460  -0.743  1.00 90.29 74  B 1 
ATOM 3789 C CG    . MET B 2 74  ? 5.642   -7.293  -0.037  1.00 87.38 74  B 1 
ATOM 3790 S SD    . MET B 2 74  ? 4.510   -7.847  1.259   1.00 82.90 74  B 1 
ATOM 3791 C CE    . MET B 2 74  ? 5.683   -8.849  2.205   1.00 73.23 74  B 1 
ATOM 3792 N N     . SER B 2 75  ? 7.396   -10.250 -2.973  1.00 91.26 75  B 1 
ATOM 3793 C CA    . SER B 2 75  ? 8.209   -11.350 -3.507  1.00 90.15 75  B 1 
ATOM 3794 C C     . SER B 2 75  ? 9.096   -10.883 -4.669  1.00 90.01 75  B 1 
ATOM 3795 O O     . SER B 2 75  ? 10.253  -11.262 -4.797  1.00 88.05 75  B 1 
ATOM 3796 C CB    . SER B 2 75  ? 7.313   -12.516 -3.935  1.00 88.26 75  B 1 
ATOM 3797 O OG    . SER B 2 75  ? 6.489   -12.173 -5.020  1.00 75.52 75  B 1 
ATOM 3798 N N     . ARG B 2 76  ? 8.578   -9.967  -5.495  1.00 89.84 76  B 1 
ATOM 3799 C CA    . ARG B 2 76  ? 9.314   -9.425  -6.638  1.00 89.05 76  B 1 
ATOM 3800 C C     . ARG B 2 76  ? 10.462  -8.478  -6.258  1.00 88.80 76  B 1 
ATOM 3801 O O     . ARG B 2 76  ? 11.382  -8.307  -7.063  1.00 85.95 76  B 1 
ATOM 3802 C CB    . ARG B 2 76  ? 8.289   -8.747  -7.564  1.00 87.10 76  B 1 
ATOM 3803 C CG    . ARG B 2 76  ? 8.815   -8.471  -8.970  1.00 80.87 76  B 1 
ATOM 3804 C CD    . ARG B 2 76  ? 9.076   -9.772  -9.739  1.00 79.59 76  B 1 
ATOM 3805 N NE    . ARG B 2 76  ? 9.449   -9.487  -11.137 1.00 75.58 76  B 1 
ATOM 3806 C CZ    . ARG B 2 76  ? 10.116  -10.296 -11.945 1.00 72.15 76  B 1 
ATOM 3807 N NH1   . ARG B 2 76  ? 10.467  -11.486 -11.581 1.00 64.43 76  B 1 
ATOM 3808 N NH2   . ARG B 2 76  ? 10.459  -9.930  -13.140 1.00 64.06 76  B 1 
ATOM 3809 N N     . LEU B 2 77  ? 10.390  -7.851  -5.084  1.00 91.00 77  B 1 
ATOM 3810 C CA    . LEU B 2 77  ? 11.353  -6.871  -4.578  1.00 90.38 77  B 1 
ATOM 3811 C C     . LEU B 2 77  ? 12.355  -7.445  -3.555  1.00 89.20 77  B 1 
ATOM 3812 O O     . LEU B 2 77  ? 13.204  -6.693  -3.075  1.00 84.13 77  B 1 
ATOM 3813 C CB    . LEU B 2 77  ? 10.585  -5.661  -4.021  1.00 89.91 77  B 1 
ATOM 3814 C CG    . LEU B 2 77  ? 9.814   -4.851  -5.083  1.00 89.02 77  B 1 
ATOM 3815 C CD1   . LEU B 2 77  ? 8.978   -3.772  -4.397  1.00 85.81 77  B 1 
ATOM 3816 C CD2   . LEU B 2 77  ? 10.739  -4.177  -6.101  1.00 85.59 77  B 1 
ATOM 3817 N N     . GLY B 2 78  ? 12.288  -8.745  -3.260  1.00 87.70 78  B 1 
ATOM 3818 C CA    . GLY B 2 78  ? 13.232  -9.407  -2.345  1.00 86.53 78  B 1 
ATOM 3819 C C     . GLY B 2 78  ? 12.844  -9.297  -0.875  1.00 87.33 78  B 1 
ATOM 3820 O O     . GLY B 2 78  ? 13.717  -9.233  -0.014  1.00 82.63 78  B 1 
ATOM 3821 N N     . PHE B 2 79  ? 11.534  -9.254  -0.584  1.00 88.00 79  B 1 
ATOM 3822 C CA    . PHE B 2 79  ? 10.966  -9.308  0.759   1.00 87.92 79  B 1 
ATOM 3823 C C     . PHE B 2 79  ? 10.205  -10.626 0.986   1.00 87.70 79  B 1 
ATOM 3824 O O     . PHE B 2 79  ? 9.146   -10.640 1.605   1.00 83.19 79  B 1 
ATOM 3825 C CB    . PHE B 2 79  ? 10.106  -8.069  1.024   1.00 87.22 79  B 1 
ATOM 3826 C CG    . PHE B 2 79  ? 10.838  -6.758  0.898   1.00 87.08 79  B 1 
ATOM 3827 C CD1   . PHE B 2 79  ? 11.783  -6.378  1.868   1.00 84.60 79  B 1 
ATOM 3828 C CD2   . PHE B 2 79  ? 10.601  -5.914  -0.199  1.00 84.94 79  B 1 
ATOM 3829 C CE1   . PHE B 2 79  ? 12.479  -5.174  1.742   1.00 83.20 79  B 1 
ATOM 3830 C CE2   . PHE B 2 79  ? 11.294  -4.705  -0.333  1.00 83.13 79  B 1 
ATOM 3831 C CZ    . PHE B 2 79  ? 12.241  -4.330  0.642   1.00 83.28 79  B 1 
ATOM 3832 N N     . ASP B 2 80  ? 10.743  -11.719 0.447   1.00 84.16 80  B 1 
ATOM 3833 C CA    . ASP B 2 80  ? 10.133  -13.054 0.510   1.00 82.22 80  B 1 
ATOM 3834 C C     . ASP B 2 80  ? 9.900   -13.534 1.946   1.00 83.81 80  B 1 
ATOM 3835 O O     . ASP B 2 80  ? 8.868   -14.136 2.219   1.00 78.33 80  B 1 
ATOM 3836 C CB    . ASP B 2 80  ? 11.006  -14.056 -0.260  1.00 77.28 80  B 1 
ATOM 3837 C CG    . ASP B 2 80  ? 10.999  -13.722 -1.756  1.00 70.29 80  B 1 
ATOM 3838 O OD1   . ASP B 2 80  ? 9.906   -13.791 -2.349  1.00 62.84 80  B 1 
ATOM 3839 O OD2   . ASP B 2 80  ? 12.066  -13.346 -2.284  1.00 62.86 80  B 1 
ATOM 3840 N N     . ASP B 2 81  ? 10.779  -13.158 2.884   1.00 83.37 81  B 1 
ATOM 3841 C CA    . ASP B 2 81  ? 10.678  -13.538 4.304   1.00 82.54 81  B 1 
ATOM 3842 C C     . ASP B 2 81  ? 9.386   -13.042 4.974   1.00 84.24 81  B 1 
ATOM 3843 O O     . ASP B 2 81  ? 8.912   -13.619 5.944   1.00 80.00 81  B 1 
ATOM 3844 C CB    . ASP B 2 81  ? 11.892  -12.978 5.066   1.00 77.70 81  B 1 
ATOM 3845 C CG    . ASP B 2 81  ? 13.252  -13.458 4.532   1.00 70.02 81  B 1 
ATOM 3846 O OD1   . ASP B 2 81  ? 13.295  -14.547 3.924   1.00 62.58 81  B 1 
ATOM 3847 O OD2   . ASP B 2 81  ? 14.228  -12.715 4.719   1.00 63.25 81  B 1 
ATOM 3848 N N     . TYR B 2 82  ? 8.768   -11.965 4.449   1.00 83.93 82  B 1 
ATOM 3849 C CA    . TYR B 2 82  ? 7.497   -11.447 4.944   1.00 84.13 82  B 1 
ATOM 3850 C C     . TYR B 2 82  ? 6.268   -12.089 4.285   1.00 85.39 82  B 1 
ATOM 3851 O O     . TYR B 2 82  ? 5.142   -11.898 4.762   1.00 81.80 82  B 1 
ATOM 3852 C CB    . TYR B 2 82  ? 7.454   -9.924  4.752   1.00 81.72 82  B 1 
ATOM 3853 C CG    . TYR B 2 82  ? 8.588   -9.138  5.369   1.00 81.28 82  B 1 
ATOM 3854 C CD1   . TYR B 2 82  ? 8.944   -9.306  6.717   1.00 76.51 82  B 1 
ATOM 3855 C CD2   . TYR B 2 82  ? 9.282   -8.193  4.587   1.00 76.36 82  B 1 
ATOM 3856 C CE1   . TYR B 2 82  ? 9.973   -8.535  7.286   1.00 73.77 82  B 1 
ATOM 3857 C CE2   . TYR B 2 82  ? 10.305  -7.425  5.149   1.00 74.26 82  B 1 
ATOM 3858 C CZ    . TYR B 2 82  ? 10.645  -7.592  6.500   1.00 74.50 82  B 1 
ATOM 3859 O OH    . TYR B 2 82  ? 11.636  -6.823  7.047   1.00 71.89 82  B 1 
ATOM 3860 N N     . VAL B 2 83  ? 6.432   -12.796 3.159   1.00 84.70 83  B 1 
ATOM 3861 C CA    . VAL B 2 83  ? 5.311   -13.297 2.347   1.00 83.51 83  B 1 
ATOM 3862 C C     . VAL B 2 83  ? 4.488   -14.329 3.110   1.00 84.87 83  B 1 
ATOM 3863 O O     . VAL B 2 83  ? 3.261   -14.212 3.152   1.00 83.04 83  B 1 
ATOM 3864 C CB    . VAL B 2 83  ? 5.813   -13.862 1.001   1.00 80.93 83  B 1 
ATOM 3865 C CG1   . VAL B 2 83  ? 4.733   -14.595 0.219   1.00 73.75 83  B 1 
ATOM 3866 C CG2   . VAL B 2 83  ? 6.335   -12.724 0.122   1.00 75.40 83  B 1 
ATOM 3867 N N     . GLU B 2 84  ? 5.132   -15.299 3.749   1.00 83.53 84  B 1 
ATOM 3868 C CA    . GLU B 2 84  ? 4.442   -16.348 4.493   1.00 83.00 84  B 1 
ATOM 3869 C C     . GLU B 2 84  ? 3.662   -15.782 5.703   1.00 83.75 84  B 1 
ATOM 3870 O O     . GLU B 2 84  ? 2.435   -15.927 5.737   1.00 81.14 84  B 1 
ATOM 3871 C CB    . GLU B 2 84  ? 5.443   -17.461 4.853   1.00 79.90 84  B 1 
ATOM 3872 C CG    . GLU B 2 84  ? 4.763   -18.637 5.556   1.00 71.23 84  B 1 
ATOM 3873 C CD    . GLU B 2 84  ? 5.747   -19.735 5.989   1.00 63.26 84  B 1 
ATOM 3874 O OE1   . GLU B 2 84  ? 5.249   -20.788 6.450   1.00 56.76 84  B 1 
ATOM 3875 O OE2   . GLU B 2 84  ? 6.963   -19.512 5.887   1.00 57.00 84  B 1 
ATOM 3876 N N     . PRO B 2 85  ? 4.286   -15.018 6.637   1.00 81.63 85  B 1 
ATOM 3877 C CA    . PRO B 2 85  ? 3.564   -14.433 7.775   1.00 80.95 85  B 1 
ATOM 3878 C C     . PRO B 2 85  ? 2.393   -13.540 7.356   1.00 82.77 85  B 1 
ATOM 3879 O O     . PRO B 2 85  ? 1.330   -13.549 7.975   1.00 80.66 85  B 1 
ATOM 3880 C CB    . PRO B 2 85  ? 4.612   -13.628 8.558   1.00 78.46 85  B 1 
ATOM 3881 C CG    . PRO B 2 85  ? 5.942   -14.272 8.169   1.00 74.69 85  B 1 
ATOM 3882 C CD    . PRO B 2 85  ? 5.711   -14.721 6.737   1.00 77.27 85  B 1 
ATOM 3883 N N     . LEU B 2 86  ? 2.564   -12.767 6.281   1.00 85.20 86  B 1 
ATOM 3884 C CA    . LEU B 2 86  ? 1.507   -11.881 5.798   1.00 85.30 86  B 1 
ATOM 3885 C C     . LEU B 2 86  ? 0.403   -12.623 5.038   1.00 85.49 86  B 1 
ATOM 3886 O O     . LEU B 2 86  ? -0.745  -12.178 5.091   1.00 82.76 86  B 1 
ATOM 3887 C CB    . LEU B 2 86  ? 2.116   -10.775 4.941   1.00 84.16 86  B 1 
ATOM 3888 C CG    . LEU B 2 86  ? 2.841   -9.695  5.756   1.00 79.46 86  B 1 
ATOM 3889 C CD1   . LEU B 2 86  ? 3.641   -8.811  4.816   1.00 74.83 86  B 1 
ATOM 3890 C CD2   . LEU B 2 86  ? 1.855   -8.800  6.509   1.00 74.75 86  B 1 
ATOM 3891 N N     . SER B 2 87  ? 0.697   -13.732 4.370   1.00 85.17 87  B 1 
ATOM 3892 C CA    . SER B 2 87  ? -0.326  -14.575 3.742   1.00 83.41 87  B 1 
ATOM 3893 C C     . SER B 2 87  ? -1.257  -15.186 4.783   1.00 83.89 87  B 1 
ATOM 3894 O O     . SER B 2 87  ? -2.478  -15.130 4.633   1.00 81.75 87  B 1 
ATOM 3895 C CB    . SER B 2 87  ? 0.318   -15.679 2.909   1.00 81.45 87  B 1 
ATOM 3896 O OG    . SER B 2 87  ? 1.084   -15.116 1.870   1.00 71.86 87  B 1 
ATOM 3897 N N     . ILE B 2 88  ? -0.695  -15.676 5.904   1.00 82.29 88  B 1 
ATOM 3898 C CA    . ILE B 2 88  ? -1.462  -16.178 7.048   1.00 80.74 88  B 1 
ATOM 3899 C C     . ILE B 2 88  ? -2.316  -15.052 7.652   1.00 81.51 88  B 1 
ATOM 3900 O O     . ILE B 2 88  ? -3.517  -15.214 7.869   1.00 79.73 88  B 1 
ATOM 3901 C CB    . ILE B 2 88  ? -0.507  -16.794 8.098   1.00 79.16 88  B 1 
ATOM 3902 C CG1   . ILE B 2 88  ? 0.260   -18.004 7.515   1.00 74.10 88  B 1 
ATOM 3903 C CG2   . ILE B 2 88  ? -1.299  -17.233 9.341   1.00 72.82 88  B 1 
ATOM 3904 C CD1   . ILE B 2 88  ? 1.443   -18.459 8.378   1.00 66.60 88  B 1 
ATOM 3905 N N     . TYR B 2 89  ? -1.727  -13.861 7.868   1.00 83.82 89  B 1 
ATOM 3906 C CA    . TYR B 2 89  ? -2.451  -12.695 8.378   1.00 82.94 89  B 1 
ATOM 3907 C C     . TYR B 2 89  ? -3.611  -12.277 7.459   1.00 83.85 89  B 1 
ATOM 3908 O O     . TYR B 2 89  ? -4.708  -11.960 7.938   1.00 81.23 89  B 1 
ATOM 3909 C CB    . TYR B 2 89  ? -1.470  -11.536 8.577   1.00 80.19 89  B 1 
ATOM 3910 C CG    . TYR B 2 89  ? -2.124  -10.273 9.102   1.00 78.79 89  B 1 
ATOM 3911 C CD1   . TYR B 2 89  ? -2.483  -9.235  8.229   1.00 74.01 89  B 1 
ATOM 3912 C CD2   . TYR B 2 89  ? -2.416  -10.158 10.479  1.00 73.58 89  B 1 
ATOM 3913 C CE1   . TYR B 2 89  ? -3.117  -8.084  8.712   1.00 70.46 89  B 1 
ATOM 3914 C CE2   . TYR B 2 89  ? -3.052  -9.009  10.978  1.00 70.52 89  B 1 
ATOM 3915 C CZ    . TYR B 2 89  ? -3.406  -7.974  10.089  1.00 70.03 89  B 1 
ATOM 3916 O OH    . TYR B 2 89  ? -4.024  -6.850  10.573  1.00 68.73 89  B 1 
ATOM 3917 N N     . LEU B 2 90  ? -3.412  -12.290 6.138   1.00 80.14 90  B 1 
ATOM 3918 C CA    . LEU B 2 90  ? -4.443  -11.966 5.155   1.00 76.82 90  B 1 
ATOM 3919 C C     . LEU B 2 90  ? -5.595  -12.965 5.194   1.00 78.15 90  B 1 
ATOM 3920 O O     . LEU B 2 90  ? -6.756  -12.554 5.086   1.00 75.17 90  B 1 
ATOM 3921 C CB    . LEU B 2 90  ? -3.802  -11.917 3.755   1.00 73.00 90  B 1 
ATOM 3922 C CG    . LEU B 2 90  ? -4.789  -11.628 2.609   1.00 67.82 90  B 1 
ATOM 3923 C CD1   . LEU B 2 90  ? -5.466  -10.268 2.757   1.00 63.99 90  B 1 
ATOM 3924 C CD2   . LEU B 2 90  ? -4.052  -11.651 1.264   1.00 64.69 90  B 1 
ATOM 3925 N N     . HIS B 2 91  ? -5.309  -14.248 5.353   1.00 79.18 91  B 1 
ATOM 3926 C CA    . HIS B 2 91  ? -6.343  -15.273 5.466   1.00 77.89 91  B 1 
ATOM 3927 C C     . HIS B 2 91  ? -7.239  -15.014 6.677   1.00 77.05 91  B 1 
ATOM 3928 O O     . HIS B 2 91  ? -8.449  -14.861 6.521   1.00 72.19 91  B 1 
ATOM 3929 C CB    . HIS B 2 91  ? -5.687  -16.656 5.489   1.00 74.53 91  B 1 
ATOM 3930 C CG    . HIS B 2 91  ? -6.681  -17.766 5.291   1.00 68.37 91  B 1 
ATOM 3931 N ND1   . HIS B 2 91  ? -7.417  -17.983 4.139   1.00 58.53 91  B 1 
ATOM 3932 C CD2   . HIS B 2 91  ? -7.038  -18.728 6.181   1.00 60.01 91  B 1 
ATOM 3933 C CE1   . HIS B 2 91  ? -8.191  -19.065 4.356   1.00 56.09 91  B 1 
ATOM 3934 N NE2   . HIS B 2 91  ? -7.979  -19.545 5.576   1.00 58.93 91  B 1 
ATOM 3935 N N     . ARG B 2 92  ? -6.645  -14.819 7.870   1.00 77.07 92  B 1 
ATOM 3936 C CA    . ARG B 2 92  ? -7.386  -14.500 9.097   1.00 73.68 92  B 1 
ATOM 3937 C C     . ARG B 2 92  ? -8.148  -13.170 9.039   1.00 72.26 92  B 1 
ATOM 3938 O O     . ARG B 2 92  ? -9.128  -13.002 9.759   1.00 68.64 92  B 1 
ATOM 3939 C CB    . ARG B 2 92  ? -6.431  -14.443 10.291  1.00 70.13 92  B 1 
ATOM 3940 C CG    . ARG B 2 92  ? -5.842  -15.825 10.612  1.00 63.32 92  B 1 
ATOM 3941 C CD    . ARG B 2 92  ? -4.985  -15.733 11.869  1.00 58.81 92  B 1 
ATOM 3942 N NE    . ARG B 2 92  ? -5.798  -15.508 13.070  1.00 54.47 92  B 1 
ATOM 3943 C CZ    . ARG B 2 92  ? -5.358  -15.159 14.259  1.00 48.60 92  B 1 
ATOM 3944 N NH1   . ARG B 2 92  ? -4.102  -14.894 14.469  1.00 46.07 92  B 1 
ATOM 3945 N NH2   . ARG B 2 92  ? -6.164  -15.081 15.285  1.00 44.70 92  B 1 
ATOM 3946 N N     . PHE B 2 93  ? -7.716  -12.214 8.243   1.00 75.41 93  B 1 
ATOM 3947 C CA    . PHE B 2 93  ? -8.436  -10.947 8.076   1.00 72.72 93  B 1 
ATOM 3948 C C     . PHE B 2 93  ? -9.712  -11.088 7.224   1.00 72.64 93  B 1 
ATOM 3949 O O     . PHE B 2 93  ? -10.598 -10.227 7.289   1.00 66.55 93  B 1 
ATOM 3950 C CB    . PHE B 2 93  ? -7.483  -9.896  7.476   1.00 67.97 93  B 1 
ATOM 3951 C CG    . PHE B 2 93  ? -8.094  -8.514  7.352   1.00 65.52 93  B 1 
ATOM 3952 C CD1   . PHE B 2 93  ? -8.752  -8.129  6.177   1.00 61.15 93  B 1 
ATOM 3953 C CD2   . PHE B 2 93  ? -8.055  -7.622  8.434   1.00 61.31 93  B 1 
ATOM 3954 C CE1   . PHE B 2 93  ? -9.395  -6.883  6.093   1.00 58.09 93  B 1 
ATOM 3955 C CE2   . PHE B 2 93  ? -8.695  -6.377  8.359   1.00 58.15 93  B 1 
ATOM 3956 C CZ    . PHE B 2 93  ? -9.376  -6.001  7.193   1.00 57.73 93  B 1 
ATOM 3957 N N     . ARG B 2 94  ? -9.796  -12.125 6.402   1.00 75.86 94  B 1 
ATOM 3958 C CA    . ARG B 2 94  ? -10.925 -12.365 5.490   1.00 72.49 94  B 1 
ATOM 3959 C C     . ARG B 2 94  ? -11.961 -13.334 6.055   1.00 70.26 94  B 1 
ATOM 3960 O O     . ARG B 2 94  ? -13.108 -13.259 5.615   1.00 64.01 94  B 1 
ATOM 3961 C CB    . ARG B 2 94  ? -10.396 -12.906 4.154   1.00 68.41 94  B 1 
ATOM 3962 C CG    . ARG B 2 94  ? -9.710  -11.825 3.325   1.00 66.13 94  B 1 
ATOM 3963 C CD    . ARG B 2 94  ? -9.200  -12.441 2.032   1.00 61.71 94  B 1 
ATOM 3964 N NE    . ARG B 2 94  ? -8.655  -11.397 1.144   1.00 57.39 94  B 1 
ATOM 3965 C CZ    . ARG B 2 94  ? -8.046  -11.582 -0.009  1.00 53.94 94  B 1 
ATOM 3966 N NH1   . ARG B 2 94  ? -7.866  -12.781 -0.519  1.00 53.42 94  B 1 
ATOM 3967 N NH2   . ARG B 2 94  ? -7.607  -10.569 -0.674  1.00 53.51 94  B 1 
ATOM 3968 N N     . GLU B 2 95  ? -11.571 -14.197 6.958   1.00 70.55 95  B 1 
ATOM 3969 C CA    . GLU B 2 95  ? -12.474 -15.002 7.780   1.00 69.45 95  B 1 
ATOM 3970 C C     . GLU B 2 95  ? -13.181 -14.122 8.817   1.00 64.79 95  B 1 
ATOM 3971 O O     . GLU B 2 95  ? -14.421 -14.232 8.949   1.00 59.09 95  B 1 
ATOM 3972 C CB    . GLU B 2 95  ? -11.698 -16.146 8.459   1.00 62.52 95  B 1 
ATOM 3973 C CG    . GLU B 2 95  ? -11.151 -17.166 7.441   1.00 56.50 95  B 1 
ATOM 3974 C CD    . GLU B 2 95  ? -10.487 -18.398 8.073   1.00 47.11 95  B 1 
ATOM 3975 O OE1   . GLU B 2 95  ? -10.560 -19.478 7.458   1.00 44.65 95  B 1 
ATOM 3976 O OE2   . GLU B 2 95  ? -9.868  -18.266 9.161   1.00 47.62 95  B 1 
ATOM 3977 O OXT   . GLU B 2 95  ? -12.481 -13.292 9.470   1.00 50.46 95  B 1 
ATOM 3978 N N     . GLN C 3 1   ? -13.529 -22.354 26.646  1.00 37.45 1   C 1 
ATOM 3979 C CA    . GLN C 3 1   ? -12.052 -22.355 26.746  1.00 43.24 1   C 1 
ATOM 3980 C C     . GLN C 3 1   ? -11.394 -22.381 25.373  1.00 46.84 1   C 1 
ATOM 3981 O O     . GLN C 3 1   ? -10.690 -21.433 25.076  1.00 45.75 1   C 1 
ATOM 3982 C CB    . GLN C 3 1   ? -11.493 -23.438 27.670  1.00 41.65 1   C 1 
ATOM 3983 C CG    . GLN C 3 1   ? -11.515 -22.967 29.122  1.00 35.95 1   C 1 
ATOM 3984 C CD    . GLN C 3 1   ? -10.836 -23.928 30.091  1.00 31.42 1   C 1 
ATOM 3985 O OE1   . GLN C 3 1   ? -10.555 -25.069 29.793  1.00 34.04 1   C 1 
ATOM 3986 N NE2   . GLN C 3 1   ? -10.556 -23.507 31.298  1.00 28.68 1   C 1 
ATOM 3987 N N     . GLN C 3 2   ? -11.660 -23.373 24.532  1.00 40.66 2   C 1 
ATOM 3988 C CA    . GLN C 3 2   ? -11.203 -23.309 23.134  1.00 41.19 2   C 1 
ATOM 3989 C C     . GLN C 3 2   ? -11.781 -22.096 22.384  1.00 41.61 2   C 1 
ATOM 3990 O O     . GLN C 3 2   ? -11.026 -21.404 21.718  1.00 42.04 2   C 1 
ATOM 3991 C CB    . GLN C 3 2   ? -11.540 -24.605 22.404  1.00 39.82 2   C 1 
ATOM 3992 C CG    . GLN C 3 2   ? -10.461 -25.662 22.598  1.00 33.43 2   C 1 
ATOM 3993 C CD    . GLN C 3 2   ? -10.799 -26.992 21.938  1.00 29.91 2   C 1 
ATOM 3994 O OE1   . GLN C 3 2   ? -11.940 -27.396 21.838  1.00 31.15 2   C 1 
ATOM 3995 N NE2   . GLN C 3 2   ? -9.817  -27.741 21.495  1.00 28.57 2   C 1 
ATOM 3996 N N     . GLU C 3 3   ? -13.070 -21.782 22.584  1.00 32.71 3   C 1 
ATOM 3997 C CA    . GLU C 3 3   ? -13.714 -20.598 21.982  1.00 37.00 3   C 1 
ATOM 3998 C C     . GLU C 3 3   ? -13.046 -19.261 22.371  1.00 37.11 3   C 1 
ATOM 3999 O O     . GLU C 3 3   ? -12.917 -18.378 21.540  1.00 37.40 3   C 1 
ATOM 4000 C CB    . GLU C 3 3   ? -15.187 -20.545 22.420  1.00 37.05 3   C 1 
ATOM 4001 C CG    . GLU C 3 3   ? -16.050 -21.673 21.852  1.00 32.59 3   C 1 
ATOM 4002 C CD    . GLU C 3 3   ? -17.489 -21.650 22.394  1.00 31.16 3   C 1 
ATOM 4003 O OE1   . GLU C 3 3   ? -18.397 -22.068 21.656  1.00 27.38 3   C 1 
ATOM 4004 O OE2   . GLU C 3 3   ? -17.660 -21.252 23.573  1.00 30.27 3   C 1 
ATOM 4005 N N     . GLU C 3 4   ? -12.570 -19.107 23.622  1.00 30.95 4   C 1 
ATOM 4006 C CA    . GLU C 3 4   ? -11.844 -17.896 24.041  1.00 33.12 4   C 1 
ATOM 4007 C C     . GLU C 3 4   ? -10.496 -17.734 23.327  1.00 32.54 4   C 1 
ATOM 4008 O O     . GLU C 3 4   ? -9.967  -16.623 23.236  1.00 33.08 4   C 1 
ATOM 4009 C CB    . GLU C 3 4   ? -11.582 -17.925 25.553  1.00 34.35 4   C 1 
ATOM 4010 C CG    . GLU C 3 4   ? -12.816 -17.647 26.410  1.00 30.21 4   C 1 
ATOM 4011 C CD    . GLU C 3 4   ? -12.501 -17.692 27.912  1.00 29.38 4   C 1 
ATOM 4012 O OE1   . GLU C 3 4   ? -13.125 -16.912 28.675  1.00 26.77 4   C 1 
ATOM 4013 O OE2   . GLU C 3 4   ? -11.656 -18.525 28.319  1.00 28.43 4   C 1 
ATOM 4014 N N     . MET C 3 5   ? -9.909  -18.827 22.845  1.00 35.05 5   C 1 
ATOM 4015 C CA    . MET C 3 5   ? -8.618  -18.824 22.164  1.00 33.87 5   C 1 
ATOM 4016 C C     . MET C 3 5   ? -8.729  -18.451 20.677  1.00 35.61 5   C 1 
ATOM 4017 O O     . MET C 3 5   ? -7.720  -18.107 20.061  1.00 35.83 5   C 1 
ATOM 4018 C CB    . MET C 3 5   ? -7.915  -20.163 22.364  1.00 33.92 5   C 1 
ATOM 4019 C CG    . MET C 3 5   ? -6.439  -19.981 22.728  1.00 27.02 5   C 1 
ATOM 4020 S SD    . MET C 3 5   ? -5.529  -21.524 23.012  1.00 25.83 5   C 1 
ATOM 4021 C CE    . MET C 3 5   ? -5.402  -22.087 21.300  1.00 23.60 5   C 1 
ATOM 4022 N N     . GLU C 3 6   ? -9.941  -18.429 20.126  1.00 33.09 6   C 1 
ATOM 4023 C CA    . GLU C 3 6   ? -10.273 -17.594 18.959  1.00 32.73 6   C 1 
ATOM 4024 C C     . GLU C 3 6   ? -10.213 -16.115 19.356  1.00 32.56 6   C 1 
ATOM 4025 O O     . GLU C 3 6   ? -11.177 -15.361 19.259  1.00 31.61 6   C 1 
ATOM 4026 C CB    . GLU C 3 6   ? -11.643 -17.949 18.359  1.00 32.74 6   C 1 
ATOM 4027 C CG    . GLU C 3 6   ? -11.712 -19.341 17.731  1.00 29.01 6   C 1 
ATOM 4028 C CD    . GLU C 3 6   ? -13.042 -19.597 16.989  1.00 27.52 6   C 1 
ATOM 4029 O OE1   . GLU C 3 6   ? -13.077 -20.562 16.197  1.00 25.23 6   C 1 
ATOM 4030 O OE2   . GLU C 3 6   ? -14.000 -18.825 17.200  1.00 25.84 6   C 1 
ATOM 4031 N N     . ALA C 3 7   ? -9.044  -15.684 19.843  1.00 38.90 7   C 1 
ATOM 4032 C CA    . ALA C 3 7   ? -8.749  -14.300 20.103  1.00 38.15 7   C 1 
ATOM 4033 C C     . ALA C 3 7   ? -9.014  -13.579 18.782  1.00 38.08 7   C 1 
ATOM 4034 O O     . ALA C 3 7   ? -8.231  -13.678 17.837  1.00 37.02 7   C 1 
ATOM 4035 C CB    . ALA C 3 7   ? -7.298  -14.148 20.579  1.00 35.92 7   C 1 
ATOM 4036 N N     . THR C 3 8   ? -10.161 -12.891 18.731  1.00 42.89 8   C 1 
ATOM 4037 C CA    . THR C 3 8   ? -10.472 -11.931 17.686  1.00 42.81 8   C 1 
ATOM 4038 C C     . THR C 3 8   ? -9.295  -10.986 17.642  1.00 43.13 8   C 1 
ATOM 4039 O O     . THR C 3 8   ? -9.169  -10.126 18.512  1.00 40.91 8   C 1 
ATOM 4040 C CB    . THR C 3 8   ? -11.758 -11.156 17.986  1.00 39.19 8   C 1 
ATOM 4041 O OG1   . THR C 3 8   ? -11.811 -10.722 19.331  1.00 35.04 8   C 1 
ATOM 4042 C CG2   . THR C 3 8   ? -13.007 -11.995 17.734  1.00 34.68 8   C 1 
ATOM 4043 N N     . VAL C 3 9   ? -8.377  -11.236 16.713  1.00 49.03 9   C 1 
ATOM 4044 C CA    . VAL C 3 9   ? -7.238  -10.346 16.498  1.00 49.33 9   C 1 
ATOM 4045 C C     . VAL C 3 9   ? -7.891  -9.010  16.255  1.00 50.99 9   C 1 
ATOM 4046 O O     . VAL C 3 9   ? -8.578  -8.844  15.241  1.00 47.97 9   C 1 
ATOM 4047 C CB    . VAL C 3 9   ? -6.377  -10.767 15.304  1.00 44.91 9   C 1 
ATOM 4048 C CG1   . VAL C 3 9   ? -5.265  -9.757  15.021  1.00 39.81 9   C 1 
ATOM 4049 C CG2   . VAL C 3 9   ? -5.719  -12.110 15.600  1.00 39.28 9   C 1 
ATOM 4050 N N     . ASP C 3 10  ? -7.803  -8.125  17.261  1.00 47.41 10  C 1 
ATOM 4051 C CA    . ASP C 3 10  ? -8.552  -6.896  17.205  1.00 47.48 10  C 1 
ATOM 4052 C C     . ASP C 3 10  ? -7.890  -6.049  16.131  1.00 49.37 10  C 1 
ATOM 4053 O O     . ASP C 3 10  ? -6.917  -5.339  16.359  1.00 46.48 10  C 1 
ATOM 4054 C CB    . ASP C 3 10  ? -8.678  -6.234  18.589  1.00 42.93 10  C 1 
ATOM 4055 C CG    . ASP C 3 10  ? -9.713  -5.098  18.606  1.00 37.35 10  C 1 
ATOM 4056 O OD1   . ASP C 3 10  ? -10.384 -4.879  17.567  1.00 34.67 10  C 1 
ATOM 4057 O OD2   . ASP C 3 10  ? -9.837  -4.420  19.641  1.00 33.29 10  C 1 
ATOM 4058 N N     . PHE C 3 11  ? -8.393  -6.183  14.907  1.00 56.33 11  C 1 
ATOM 4059 C CA    . PHE C 3 11  ? -7.910  -5.444  13.746  1.00 55.83 11  C 1 
ATOM 4060 C C     . PHE C 3 11  ? -8.038  -3.933  13.960  1.00 59.50 11  C 1 
ATOM 4061 O O     . PHE C 3 11  ? -7.504  -3.145  13.180  1.00 54.30 11  C 1 
ATOM 4062 C CB    . PHE C 3 11  ? -8.662  -5.900  12.495  1.00 49.78 11  C 1 
ATOM 4063 C CG    . PHE C 3 11  ? -8.246  -7.265  11.981  1.00 45.66 11  C 1 
ATOM 4064 C CD1   . PHE C 3 11  ? -7.106  -7.393  11.177  1.00 42.18 11  C 1 
ATOM 4065 C CD2   . PHE C 3 11  ? -8.987  -8.403  12.315  1.00 41.32 11  C 1 
ATOM 4066 C CE1   . PHE C 3 11  ? -6.708  -8.642  10.709  1.00 36.66 11  C 1 
ATOM 4067 C CE2   . PHE C 3 11  ? -8.583  -9.671  11.846  1.00 37.20 11  C 1 
ATOM 4068 C CZ    . PHE C 3 11  ? -7.441  -9.785  11.040  1.00 37.84 11  C 1 
ATOM 4069 N N     . ASN C 3 12  ? -8.732  -3.515  15.029  1.00 57.62 12  C 1 
ATOM 4070 C CA    . ASN C 3 12  ? -8.767  -2.147  15.516  1.00 58.23 12  C 1 
ATOM 4071 C C     . ASN C 3 12  ? -7.465  -1.716  16.197  1.00 62.11 12  C 1 
ATOM 4072 O O     . ASN C 3 12  ? -7.234  -0.509  16.267  1.00 56.74 12  C 1 
ATOM 4073 C CB    . ASN C 3 12  ? -9.944  -1.964  16.468  1.00 51.34 12  C 1 
ATOM 4074 C CG    . ASN C 3 12  ? -11.285 -2.166  15.798  1.00 44.64 12  C 1 
ATOM 4075 O OD1   . ASN C 3 12  ? -11.546 -1.665  14.711  1.00 41.26 12  C 1 
ATOM 4076 N ND2   . ASN C 3 12  ? -12.174 -2.868  16.455  1.00 39.72 12  C 1 
ATOM 4077 N N     . ASP C 3 13  ? -6.590  -2.647  16.620  1.00 66.49 13  C 1 
ATOM 4078 C CA    . ASP C 3 13  ? -5.265  -2.312  17.161  1.00 66.33 13  C 1 
ATOM 4079 C C     . ASP C 3 13  ? -4.285  -1.856  16.050  1.00 69.94 13  C 1 
ATOM 4080 O O     . ASP C 3 13  ? -3.112  -2.191  15.968  1.00 63.45 13  C 1 
ATOM 4081 C CB    . ASP C 3 13  ? -4.731  -3.438  18.080  1.00 58.55 13  C 1 
ATOM 4082 C CG    . ASP C 3 13  ? -3.851  -2.890  19.214  1.00 51.13 13  C 1 
ATOM 4083 O OD1   . ASP C 3 13  ? -4.033  -1.706  19.588  1.00 47.24 13  C 1 
ATOM 4084 O OD2   . ASP C 3 13  ? -2.966  -3.627  19.688  1.00 48.27 13  C 1 
ATOM 4085 N N     . ARG C 3 14  ? -4.828  -1.067  15.119  1.00 71.68 14  C 1 
ATOM 4086 C CA    . ARG C 3 14  ? -4.123  -0.498  13.988  1.00 72.07 14  C 1 
ATOM 4087 C C     . ARG C 3 14  ? -3.149  0.550   14.495  1.00 76.76 14  C 1 
ATOM 4088 O O     . ARG C 3 14  ? -3.490  1.726   14.612  1.00 72.52 14  C 1 
ATOM 4089 C CB    . ARG C 3 14  ? -5.103  0.098   12.967  1.00 63.69 14  C 1 
ATOM 4090 C CG    . ARG C 3 14  ? -5.925  -0.998  12.283  1.00 58.76 14  C 1 
ATOM 4091 C CD    . ARG C 3 14  ? -6.954  -0.372  11.354  1.00 55.71 14  C 1 
ATOM 4092 N NE    . ARG C 3 14  ? -7.878  -1.385  10.854  1.00 50.24 14  C 1 
ATOM 4093 C CZ    . ARG C 3 14  ? -8.896  -1.185  10.041  1.00 45.32 14  C 1 
ATOM 4094 N NH1   . ARG C 3 14  ? -9.157  -0.004  9.560   1.00 44.33 14  C 1 
ATOM 4095 N NH2   . ARG C 3 14  ? -9.679  -2.172  9.719   1.00 41.63 14  C 1 
ATOM 4096 N N     . ILE C 3 15  ? -1.917  0.121   14.689  1.00 78.39 15  C 1 
ATOM 4097 C CA    . ILE C 3 15  ? -0.829  0.989   15.127  1.00 81.42 15  C 1 
ATOM 4098 C C     . ILE C 3 15  ? -0.644  2.173   14.171  1.00 85.65 15  C 1 
ATOM 4099 O O     . ILE C 3 15  ? -0.417  3.293   14.623  1.00 83.11 15  C 1 
ATOM 4100 C CB    . ILE C 3 15  ? 0.471   0.162   15.266  1.00 73.85 15  C 1 
ATOM 4101 C CG1   . ILE C 3 15  ? 0.264   -1.042  16.219  1.00 65.85 15  C 1 
ATOM 4102 C CG2   . ILE C 3 15  ? 1.595   1.066   15.797  1.00 65.32 15  C 1 
ATOM 4103 C CD1   . ILE C 3 15  ? 1.460   -2.009  16.231  1.00 58.54 15  C 1 
ATOM 4104 N N     . LEU C 3 16  ? -0.818  1.963   12.865  1.00 91.81 16  C 1 
ATOM 4105 C CA    . LEU C 3 16  ? -0.677  3.012   11.854  1.00 92.60 16  C 1 
ATOM 4106 C C     . LEU C 3 16  ? -2.044  3.551   11.365  1.00 92.97 16  C 1 
ATOM 4107 O O     . LEU C 3 16  ? -2.943  2.775   11.027  1.00 91.03 16  C 1 
ATOM 4108 C CB    . LEU C 3 16  ? 0.188   2.503   10.691  1.00 92.38 16  C 1 
ATOM 4109 C CG    . LEU C 3 16  ? 1.653   2.198   11.069  1.00 92.24 16  C 1 
ATOM 4110 C CD1   . LEU C 3 16  ? 2.380   1.621   9.866   1.00 88.75 16  C 1 
ATOM 4111 C CD2   . LEU C 3 16  ? 2.401   3.457   11.523  1.00 87.48 16  C 1 
ATOM 4112 N N     . PRO C 3 17  ? -2.214  4.894   11.247  1.00 92.97 17  C 1 
ATOM 4113 C CA    . PRO C 3 17  ? -3.477  5.471   10.781  1.00 92.44 17  C 1 
ATOM 4114 C C     . PRO C 3 17  ? -3.774  5.139   9.315   1.00 93.05 17  C 1 
ATOM 4115 O O     . PRO C 3 17  ? -3.112  5.627   8.396   1.00 92.14 17  C 1 
ATOM 4116 C CB    . PRO C 3 17  ? -3.352  6.982   11.003  1.00 90.79 17  C 1 
ATOM 4117 C CG    . PRO C 3 17  ? -2.247  7.114   12.049  1.00 87.89 17  C 1 
ATOM 4118 C CD    . PRO C 3 17  ? -1.334  5.936   11.735  1.00 90.35 17  C 1 
ATOM 4119 N N     . MET C 3 18  ? -4.886  4.428   9.061   1.00 92.18 18  C 1 
ATOM 4120 C CA    . MET C 3 18  ? -5.319  4.043   7.711   1.00 91.99 18  C 1 
ATOM 4121 C C     . MET C 3 18  ? -5.482  5.223   6.748   1.00 92.72 18  C 1 
ATOM 4122 O O     . MET C 3 18  ? -5.236  5.098   5.552   1.00 91.79 18  C 1 
ATOM 4123 C CB    . MET C 3 18  ? -6.666  3.310   7.792   1.00 90.49 18  C 1 
ATOM 4124 C CG    . MET C 3 18  ? -6.606  1.973   8.530   1.00 86.20 18  C 1 
ATOM 4125 S SD    . MET C 3 18  ? -5.487  0.790   7.752   1.00 81.54 18  C 1 
ATOM 4126 C CE    . MET C 3 18  ? -4.106  0.878   8.896   1.00 70.97 18  C 1 
ATOM 4127 N N     . ALA C 3 19  ? -5.924  6.389   7.242   1.00 92.62 19  C 1 
ATOM 4128 C CA    . ALA C 3 19  ? -6.085  7.578   6.412   1.00 92.18 19  C 1 
ATOM 4129 C C     . ALA C 3 19  ? -4.742  8.092   5.879   1.00 92.79 19  C 1 
ATOM 4130 O O     . ALA C 3 19  ? -4.682  8.511   4.724   1.00 91.50 19  C 1 
ATOM 4131 C CB    . ALA C 3 19  ? -6.816  8.649   7.217   1.00 90.86 19  C 1 
ATOM 4132 N N     . ARG C 3 20  ? -3.691  8.059   6.697   1.00 92.89 20  C 1 
ATOM 4133 C CA    . ARG C 3 20  ? -2.340  8.484   6.317   1.00 92.56 20  C 1 
ATOM 4134 C C     . ARG C 3 20  ? -1.749  7.493   5.311   1.00 93.15 20  C 1 
ATOM 4135 O O     . ARG C 3 20  ? -1.313  7.913   4.249   1.00 92.10 20  C 1 
ATOM 4136 C CB    . ARG C 3 20  ? -1.472  8.640   7.582   1.00 91.54 20  C 1 
ATOM 4137 C CG    . ARG C 3 20  ? -0.103  9.287   7.318   1.00 86.13 20  C 1 
ATOM 4138 C CD    . ARG C 3 20  ? -0.191  10.737  6.819   1.00 83.59 20  C 1 
ATOM 4139 N NE    . ARG C 3 20  ? -0.677  11.656  7.866   1.00 81.01 20  C 1 
ATOM 4140 C CZ    . ARG C 3 20  ? 0.065   12.312  8.761   1.00 79.45 20  C 1 
ATOM 4141 N NH1   . ARG C 3 20  ? 1.352   12.160  8.836   1.00 70.45 20  C 1 
ATOM 4142 N NH2   . ARG C 3 20  ? -0.481  13.140  9.604   1.00 73.15 20  C 1 
ATOM 4143 N N     . LEU C 3 21  ? -1.863  6.205   5.589   1.00 94.09 21  C 1 
ATOM 4144 C CA    . LEU C 3 21  ? -1.397  5.147   4.696   1.00 94.38 21  C 1 
ATOM 4145 C C     . LEU C 3 21  ? -2.068  5.233   3.308   1.00 94.68 21  C 1 
ATOM 4146 O O     . LEU C 3 21  ? -1.400  5.254   2.275   1.00 93.33 21  C 1 
ATOM 4147 C CB    . LEU C 3 21  ? -1.629  3.823   5.442   1.00 93.56 21  C 1 
ATOM 4148 C CG    . LEU C 3 21  ? -0.720  2.681   4.978   1.00 90.15 21  C 1 
ATOM 4149 C CD1   . LEU C 3 21  ? -0.501  1.695   6.119   1.00 85.63 21  C 1 
ATOM 4150 C CD2   . LEU C 3 21  ? -1.357  1.943   3.808   1.00 84.64 21  C 1 
ATOM 4151 N N     . LYS C 3 22  ? -3.403  5.446   3.262   1.00 93.96 22  C 1 
ATOM 4152 C CA    . LYS C 3 22  ? -4.128  5.684   2.010   1.00 93.67 22  C 1 
ATOM 4153 C C     . LYS C 3 22  ? -3.692  6.952   1.262   1.00 93.76 22  C 1 
ATOM 4154 O O     . LYS C 3 22  ? -3.942  7.023   0.060   1.00 92.81 22  C 1 
ATOM 4155 C CB    . LYS C 3 22  ? -5.642  5.736   2.262   1.00 93.03 22  C 1 
ATOM 4156 C CG    . LYS C 3 22  ? -6.237  4.343   2.527   1.00 90.57 22  C 1 
ATOM 4157 C CD    . LYS C 3 22  ? -7.733  4.419   2.840   1.00 87.03 22  C 1 
ATOM 4158 C CE    . LYS C 3 22  ? -8.228  3.013   3.105   1.00 81.44 22  C 1 
ATOM 4159 N NZ    . LYS C 3 22  ? -9.693  2.914   3.346   1.00 74.51 22  C 1 
ATOM 4160 N N     . ARG C 3 23  ? -3.149  7.979   1.929   1.00 93.50 23  C 1 
ATOM 4161 C CA    . ARG C 3 23  ? -2.603  9.167   1.251   1.00 93.17 23  C 1 
ATOM 4162 C C     . ARG C 3 23  ? -1.304  8.826   0.523   1.00 93.48 23  C 1 
ATOM 4163 O O     . ARG C 3 23  ? -1.194  9.193   -0.635  1.00 92.15 23  C 1 
ATOM 4164 C CB    . ARG C 3 23  ? -2.353  10.344  2.209   1.00 92.05 23  C 1 
ATOM 4165 C CG    . ARG C 3 23  ? -3.638  11.036  2.688   1.00 85.16 23  C 1 
ATOM 4166 C CD    . ARG C 3 23  ? -3.254  12.125  3.682   1.00 83.59 23  C 1 
ATOM 4167 N NE    . ARG C 3 23  ? -4.418  12.640  4.461   1.00 76.78 23  C 1 
ATOM 4168 C CZ    . ARG C 3 23  ? -4.305  13.452  5.497   1.00 71.40 23  C 1 
ATOM 4169 N NH1   . ARG C 3 23  ? -3.152  13.896  5.909   1.00 63.86 23  C 1 
ATOM 4170 N NH2   . ARG C 3 23  ? -5.348  13.846  6.156   1.00 63.52 23  C 1 
ATOM 4171 N N     . VAL C 3 24  ? -0.401  8.098   1.166   1.00 94.18 24  C 1 
ATOM 4172 C CA    . VAL C 3 24  ? 0.864   7.671   0.557   1.00 93.97 24  C 1 
ATOM 4173 C C     . VAL C 3 24  ? 0.610   6.797   -0.676  1.00 94.01 24  C 1 
ATOM 4174 O O     . VAL C 3 24  ? 1.056   7.147   -1.762  1.00 92.81 24  C 1 
ATOM 4175 C CB    . VAL C 3 24  ? 1.775   6.964   1.580   1.00 93.52 24  C 1 
ATOM 4176 C CG1   . VAL C 3 24  ? 3.112   6.570   0.958   1.00 91.03 24  C 1 
ATOM 4177 C CG2   . VAL C 3 24  ? 2.072   7.886   2.777   1.00 90.67 24  C 1 
ATOM 4178 N N     . ILE C 3 25  ? -0.250  5.766   -0.556  1.00 94.22 25  C 1 
ATOM 4179 C CA    . ILE C 3 25  ? -0.639  4.917   -1.700  1.00 93.85 25  C 1 
ATOM 4180 C C     . ILE C 3 25  ? -1.218  5.746   -2.863  1.00 93.76 25  C 1 
ATOM 4181 O O     . ILE C 3 25  ? -0.962  5.478   -4.032  1.00 92.39 25  C 1 
ATOM 4182 C CB    . ILE C 3 25  ? -1.685  3.858   -1.276  1.00 93.47 25  C 1 
ATOM 4183 C CG1   . ILE C 3 25  ? -1.183  2.935   -0.147  1.00 90.88 25  C 1 
ATOM 4184 C CG2   . ILE C 3 25  ? -2.104  2.986   -2.485  1.00 90.12 25  C 1 
ATOM 4185 C CD1   . ILE C 3 25  ? -2.312  2.157   0.534   1.00 86.55 25  C 1 
ATOM 4186 N N     . ARG C 3 26  ? -2.047  6.760   -2.561  1.00 93.83 26  C 1 
ATOM 4187 C CA    . ARG C 3 26  ? -2.705  7.588   -3.577  1.00 93.31 26  C 1 
ATOM 4188 C C     . ARG C 3 26  ? -1.780  8.622   -4.216  1.00 93.20 26  C 1 
ATOM 4189 O O     . ARG C 3 26  ? -2.116  9.083   -5.303  1.00 91.48 26  C 1 
ATOM 4190 C CB    . ARG C 3 26  ? -3.912  8.309   -2.982  1.00 92.48 26  C 1 
ATOM 4191 C CG    . ARG C 3 26  ? -5.103  7.373   -2.808  1.00 87.75 26  C 1 
ATOM 4192 C CD    . ARG C 3 26  ? -6.206  8.115   -2.066  1.00 85.67 26  C 1 
ATOM 4193 N NE    . ARG C 3 26  ? -7.355  7.229   -1.828  1.00 81.13 26  C 1 
ATOM 4194 C CZ    . ARG C 3 26  ? -8.459  7.573   -1.186  1.00 77.40 26  C 1 
ATOM 4195 N NH1   . ARG C 3 26  ? -8.635  8.773   -0.714  1.00 67.18 26  C 1 
ATOM 4196 N NH2   . ARG C 3 26  ? -9.404  6.690   -1.014  1.00 71.50 26  C 1 
ATOM 4197 N N     . ALA C 3 27  ? -0.721  9.016   -3.531  1.00 93.52 27  C 1 
ATOM 4198 C CA    . ALA C 3 27  ? 0.264   9.939   -4.062  1.00 92.67 27  C 1 
ATOM 4199 C C     . ALA C 3 27  ? 1.176   9.260   -5.099  1.00 92.33 27  C 1 
ATOM 4200 O O     . ALA C 3 27  ? 1.602   9.923   -6.044  1.00 89.38 27  C 1 
ATOM 4201 C CB    . ALA C 3 27  ? 1.069   10.504  -2.891  1.00 91.25 27  C 1 
ATOM 4202 N N     . GLU C 3 28  ? 1.408   7.956   -4.939  1.00 92.10 28  C 1 
ATOM 4203 C CA    . GLU C 3 28  ? 2.217   7.165   -5.863  1.00 90.82 28  C 1 
ATOM 4204 C C     . GLU C 3 28  ? 1.558   7.014   -7.235  1.00 90.78 28  C 1 
ATOM 4205 O O     . GLU C 3 28  ? 2.187   7.236   -8.265  1.00 86.87 28  C 1 
ATOM 4206 C CB    . GLU C 3 28  ? 2.495   5.791   -5.241  1.00 88.70 28  C 1 
ATOM 4207 C CG    . GLU C 3 28  ? 3.602   5.011   -5.974  1.00 80.72 28  C 1 
ATOM 4208 C CD    . GLU C 3 28  ? 4.970   5.702   -5.898  1.00 81.48 28  C 1 
ATOM 4209 O OE1   . GLU C 3 28  ? 5.840   5.377   -6.719  1.00 73.16 28  C 1 
ATOM 4210 O OE2   . GLU C 3 28  ? 5.164   6.565   -5.012  1.00 75.59 28  C 1 
ATOM 4211 N N     . GLU C 3 29  ? 0.241   6.678   -7.232  1.00 89.90 29  C 1 
ATOM 4212 C CA    . GLU C 3 29  ? -0.516  6.493   -8.463  1.00 87.77 29  C 1 
ATOM 4213 C C     . GLU C 3 29  ? -1.951  7.017   -8.304  1.00 88.11 29  C 1 
ATOM 4214 O O     . GLU C 3 29  ? -2.782  6.460   -7.569  1.00 82.16 29  C 1 
ATOM 4215 C CB    . GLU C 3 29  ? -0.496  5.011   -8.858  1.00 83.43 29  C 1 
ATOM 4216 C CG    . GLU C 3 29  ? -0.932  4.762   -10.308 1.00 75.19 29  C 1 
ATOM 4217 C CD    . GLU C 3 29  ? 0.095   5.233   -11.345 1.00 72.79 29  C 1 
ATOM 4218 O OE1   . GLU C 3 29  ? -0.332  5.816   -12.351 1.00 62.88 29  C 1 
ATOM 4219 O OE2   . GLU C 3 29  ? 1.297   4.974   -11.136 1.00 65.92 29  C 1 
ATOM 4220 N N     . ASP C 3 30  ? -2.254  8.112   -9.006  1.00 86.13 30  C 1 
ATOM 4221 C CA    . ASP C 3 30  ? -3.599  8.664   -8.990  1.00 83.66 30  C 1 
ATOM 4222 C C     . ASP C 3 30  ? -4.567  7.841   -9.874  1.00 85.45 30  C 1 
ATOM 4223 O O     . ASP C 3 30  ? -4.183  7.106   -10.777 1.00 78.86 30  C 1 
ATOM 4224 C CB    . ASP C 3 30  ? -3.598  10.160  -9.342  1.00 77.81 30  C 1 
ATOM 4225 C CG    . ASP C 3 30  ? -4.922  10.822  -8.946  1.00 72.18 30  C 1 
ATOM 4226 O OD1   . ASP C 3 30  ? -5.618  10.306  -8.027  1.00 65.85 30  C 1 
ATOM 4227 O OD2   . ASP C 3 30  ? -5.285  11.851  -9.543  1.00 66.22 30  C 1 
ATOM 4228 N N     . GLY C 3 31  ? -5.871  7.928   -9.566  1.00 85.33 31  C 1 
ATOM 4229 C CA    . GLY C 3 31  ? -6.900  7.182   -10.290 1.00 84.39 31  C 1 
ATOM 4230 C C     . GLY C 3 31  ? -7.141  5.743   -9.825  1.00 87.79 31  C 1 
ATOM 4231 O O     . GLY C 3 31  ? -8.252  5.234   -10.013 1.00 83.01 31  C 1 
ATOM 4232 N N     . MET C 3 32  ? -6.178  5.090   -9.142  1.00 89.87 32  C 1 
ATOM 4233 C CA    . MET C 3 32  ? -6.351  3.724   -8.631  1.00 91.10 32  C 1 
ATOM 4234 C C     . MET C 3 32  ? -7.330  3.640   -7.445  1.00 92.67 32  C 1 
ATOM 4235 O O     . MET C 3 32  ? -7.307  4.464   -6.529  1.00 90.55 32  C 1 
ATOM 4236 C CB    . MET C 3 32  ? -4.991  3.116   -8.250  1.00 89.19 32  C 1 
ATOM 4237 C CG    . MET C 3 32  ? -4.102  2.874   -9.472  1.00 83.70 32  C 1 
ATOM 4238 S SD    . MET C 3 32  ? -4.815  1.724   -10.693 1.00 82.22 32  C 1 
ATOM 4239 C CE    . MET C 3 32  ? -4.509  0.159   -9.857  1.00 71.40 32  C 1 
ATOM 4240 N N     . MET C 3 33  ? -8.195  2.616   -7.437  1.00 93.60 33  C 1 
ATOM 4241 C CA    . MET C 3 33  ? -8.985  2.237   -6.261  1.00 94.44 33  C 1 
ATOM 4242 C C     . MET C 3 33  ? -8.156  1.349   -5.330  1.00 95.03 33  C 1 
ATOM 4243 O O     . MET C 3 33  ? -7.245  0.669   -5.774  1.00 93.27 33  C 1 
ATOM 4244 C CB    . MET C 3 33  ? -10.303 1.559   -6.674  1.00 93.26 33  C 1 
ATOM 4245 C CG    . MET C 3 33  ? -11.263 2.563   -7.310  1.00 89.20 33  C 1 
ATOM 4246 S SD    . MET C 3 33  ? -12.938 1.945   -7.657  1.00 86.87 33  C 1 
ATOM 4247 C CE    . MET C 3 33  ? -12.591 0.949   -9.107  1.00 78.24 33  C 1 
ATOM 4248 N N     . ILE C 3 34  ? -8.482  1.368   -4.025  1.00 94.82 34  C 1 
ATOM 4249 C CA    . ILE C 3 34  ? -7.784  0.601   -2.994  1.00 94.83 34  C 1 
ATOM 4250 C C     . ILE C 3 34  ? -8.788  -0.371  -2.367  1.00 94.97 34  C 1 
ATOM 4251 O O     . ILE C 3 34  ? -9.816  0.090   -1.848  1.00 93.46 34  C 1 
ATOM 4252 C CB    . ILE C 3 34  ? -7.143  1.537   -1.939  1.00 94.26 34  C 1 
ATOM 4253 C CG1   . ILE C 3 34  ? -6.234  2.616   -2.576  1.00 92.00 34  C 1 
ATOM 4254 C CG2   . ILE C 3 34  ? -6.345  0.711   -0.921  1.00 91.69 34  C 1 
ATOM 4255 C CD1   . ILE C 3 34  ? -5.767  3.698   -1.593  1.00 89.03 34  C 1 
ATOM 4256 N N     . ALA C 3 35  ? -8.513  -1.663  -2.414  1.00 94.66 35  C 1 
ATOM 4257 C CA    . ALA C 3 35  ? -9.350  -2.686  -1.801  1.00 94.33 35  C 1 
ATOM 4258 C C     . ALA C 3 35  ? -9.455  -2.496  -0.277  1.00 94.29 35  C 1 
ATOM 4259 O O     . ALA C 3 35  ? -8.672  -1.758  0.331   1.00 92.93 35  C 1 
ATOM 4260 C CB    . ALA C 3 35  ? -8.815  -4.069  -2.189  1.00 93.52 35  C 1 
ATOM 4261 N N     . ALA C 3 36  ? -10.475 -3.085  0.356   1.00 92.65 36  C 1 
ATOM 4262 C CA    . ALA C 3 36  ? -10.786 -2.831  1.765   1.00 91.49 36  C 1 
ATOM 4263 C C     . ALA C 3 36  ? -9.713  -3.358  2.732   1.00 91.54 36  C 1 
ATOM 4264 O O     . ALA C 3 36  ? -9.447  -2.724  3.755   1.00 89.06 36  C 1 
ATOM 4265 C CB    . ALA C 3 36  ? -12.158 -3.440  2.070   1.00 89.31 36  C 1 
ATOM 4266 N N     . ASP C 3 37  ? -9.119  -4.487  2.391   1.00 91.44 37  C 1 
ATOM 4267 C CA    . ASP C 3 37  ? -8.084  -5.214  3.117   1.00 90.47 37  C 1 
ATOM 4268 C C     . ASP C 3 37  ? -6.670  -4.662  2.878   1.00 91.39 37  C 1 
ATOM 4269 O O     . ASP C 3 37  ? -5.864  -4.609  3.816   1.00 89.14 37  C 1 
ATOM 4270 C CB    . ASP C 3 37  ? -8.179  -6.699  2.714   1.00 87.01 37  C 1 
ATOM 4271 C CG    . ASP C 3 37  ? -8.095  -6.957  1.195   1.00 82.74 37  C 1 
ATOM 4272 O OD1   . ASP C 3 37  ? -8.310  -6.002  0.405   1.00 74.39 37  C 1 
ATOM 4273 O OD2   . ASP C 3 37  ? -7.842  -8.114  0.807   1.00 75.56 37  C 1 
ATOM 4274 N N     . THR C 3 38  ? -6.380  -4.127  1.679   1.00 93.88 38  C 1 
ATOM 4275 C CA    . THR C 3 38  ? -5.051  -3.624  1.298   1.00 93.74 38  C 1 
ATOM 4276 C C     . THR C 3 38  ? -4.413  -2.669  2.323   1.00 93.85 38  C 1 
ATOM 4277 O O     . THR C 3 38  ? -3.233  -2.830  2.618   1.00 92.66 38  C 1 
ATOM 4278 C CB    . THR C 3 38  ? -5.100  -2.934  -0.079  1.00 93.34 38  C 1 
ATOM 4279 O OG1   . THR C 3 38  ? -5.726  -3.743  -1.029  1.00 88.57 38  C 1 
ATOM 4280 C CG2   . THR C 3 38  ? -3.718  -2.575  -0.621  1.00 87.62 38  C 1 
ATOM 4281 N N     . PRO C 3 39  ? -5.122  -1.671  2.912   1.00 93.85 39  C 1 
ATOM 4282 C CA    . PRO C 3 39  ? -4.503  -0.798  3.909   1.00 93.56 39  C 1 
ATOM 4283 C C     . PRO C 3 39  ? -4.163  -1.497  5.223   1.00 93.51 39  C 1 
ATOM 4284 O O     . PRO C 3 39  ? -3.205  -1.091  5.869   1.00 92.54 39  C 1 
ATOM 4285 C CB    . PRO C 3 39  ? -5.495  0.350   4.137   1.00 92.88 39  C 1 
ATOM 4286 C CG    . PRO C 3 39  ? -6.389  0.299   2.902   1.00 90.86 39  C 1 
ATOM 4287 C CD    . PRO C 3 39  ? -6.449  -1.187  2.609   1.00 92.84 39  C 1 
ATOM 4288 N N     . ALA C 3 40  ? -4.947  -2.490  5.651   1.00 92.23 40  C 1 
ATOM 4289 C CA    . ALA C 3 40  ? -4.650  -3.249  6.866   1.00 91.69 40  C 1 
ATOM 4290 C C     . ALA C 3 40  ? -3.432  -4.149  6.661   1.00 92.25 40  C 1 
ATOM 4291 O O     . ALA C 3 40  ? -2.527  -4.172  7.496   1.00 90.85 40  C 1 
ATOM 4292 C CB    . ALA C 3 40  ? -5.894  -4.044  7.265   1.00 89.57 40  C 1 
ATOM 4293 N N     . TYR C 3 41  ? -3.361  -4.790  5.483   1.00 91.97 41  C 1 
ATOM 4294 C CA    . TYR C 3 41  ? -2.219  -5.597  5.071   1.00 91.63 41  C 1 
ATOM 4295 C C     . TYR C 3 41  ? -0.924  -4.774  5.011   1.00 92.38 41  C 1 
ATOM 4296 O O     . TYR C 3 41  ? 0.067   -5.138  5.648   1.00 91.53 41  C 1 
ATOM 4297 C CB    . TYR C 3 41  ? -2.567  -6.210  3.713   1.00 90.07 41  C 1 
ATOM 4298 C CG    . TYR C 3 41  ? -1.578  -7.260  3.301   1.00 87.42 41  C 1 
ATOM 4299 C CD1   . TYR C 3 41  ? -0.548  -6.947  2.398   1.00 81.67 41  C 1 
ATOM 4300 C CD2   . TYR C 3 41  ? -1.689  -8.563  3.814   1.00 80.09 41  C 1 
ATOM 4301 C CE1   . TYR C 3 41  ? 0.349   -7.943  1.990   1.00 74.49 41  C 1 
ATOM 4302 C CE2   . TYR C 3 41  ? -0.805  -9.558  3.412   1.00 72.57 41  C 1 
ATOM 4303 C CZ    . TYR C 3 41  ? 0.212   -9.253  2.487   1.00 70.69 41  C 1 
ATOM 4304 O OH    . TYR C 3 41  ? 1.048   -10.237 2.059   1.00 69.60 41  C 1 
ATOM 4305 N N     . LEU C 3 42  ? -0.953  -3.604  4.364   1.00 93.04 42  C 1 
ATOM 4306 C CA    . LEU C 3 42  ? 0.183   -2.674  4.336   1.00 93.15 42  C 1 
ATOM 4307 C C     . LEU C 3 42  ? 0.558   -2.149  5.729   1.00 93.55 42  C 1 
ATOM 4308 O O     . LEU C 3 42  ? 1.730   -1.889  5.969   1.00 92.80 42  C 1 
ATOM 4309 C CB    . LEU C 3 42  ? -0.130  -1.494  3.410   1.00 92.43 42  C 1 
ATOM 4310 C CG    . LEU C 3 42  ? 0.074   -1.803  1.923   1.00 88.53 42  C 1 
ATOM 4311 C CD1   . LEU C 3 42  ? -0.583  -0.718  1.085   1.00 84.14 42  C 1 
ATOM 4312 C CD2   . LEU C 3 42  ? 1.565   -1.836  1.562   1.00 83.71 42  C 1 
ATOM 4313 N N     . ALA C 3 43  ? -0.390  -1.966  6.644   1.00 93.44 43  C 1 
ATOM 4314 C CA    . ALA C 3 43  ? -0.077  -1.540  8.000   1.00 93.20 43  C 1 
ATOM 4315 C C     . ALA C 3 43  ? 0.750   -2.604  8.741   1.00 93.45 43  C 1 
ATOM 4316 O O     . ALA C 3 43  ? 1.744   -2.247  9.380   1.00 92.55 43  C 1 
ATOM 4317 C CB    . ALA C 3 43  ? -1.358  -1.198  8.754   1.00 92.44 43  C 1 
ATOM 4318 N N     . LYS C 3 44  ? 0.392   -3.889  8.604   1.00 91.36 44  C 1 
ATOM 4319 C CA    . LYS C 3 44  ? 1.159   -4.989  9.203   1.00 91.18 44  C 1 
ATOM 4320 C C     . LYS C 3 44  ? 2.528   -5.144  8.545   1.00 91.88 44  C 1 
ATOM 4321 O O     . LYS C 3 44  ? 3.521   -5.327  9.246   1.00 91.16 44  C 1 
ATOM 4322 C CB    . LYS C 3 44  ? 0.341   -6.291  9.161   1.00 89.95 44  C 1 
ATOM 4323 C CG    . LYS C 3 44  ? 0.940   -7.423  10.031  1.00 84.38 44  C 1 
ATOM 4324 C CD    . LYS C 3 44  ? 0.967   -7.061  11.520  1.00 79.86 44  C 1 
ATOM 4325 C CE    . LYS C 3 44  ? 1.499   -8.162  12.427  1.00 75.93 44  C 1 
ATOM 4326 N NZ    . LYS C 3 44  ? 1.517   -7.742  13.862  1.00 69.05 44  C 1 
ATOM 4327 N N     . LEU C 3 45  ? 2.622   -4.974  7.236   1.00 92.82 45  C 1 
ATOM 4328 C CA    . LEU C 3 45  ? 3.897   -4.950  6.520   1.00 92.72 45  C 1 
ATOM 4329 C C     . LEU C 3 45  ? 4.831   -3.846  7.031   1.00 93.27 45  C 1 
ATOM 4330 O O     . LEU C 3 45  ? 6.006   -4.101  7.285   1.00 92.54 45  C 1 
ATOM 4331 C CB    . LEU C 3 45  ? 3.604   -4.786  5.017   1.00 91.71 45  C 1 
ATOM 4332 C CG    . LEU C 3 45  ? 4.867   -4.680  4.149   1.00 88.16 45  C 1 
ATOM 4333 C CD1   . LEU C 3 45  ? 5.752   -5.909  4.280   1.00 82.57 45  C 1 
ATOM 4334 C CD2   . LEU C 3 45  ? 4.460   -4.492  2.690   1.00 82.08 45  C 1 
ATOM 4335 N N     . CYS C 3 46  ? 4.322   -2.629  7.227   1.00 93.55 46  C 1 
ATOM 4336 C CA    . CYS C 3 46  ? 5.104   -1.521  7.774   1.00 93.59 46  C 1 
ATOM 4337 C C     . CYS C 3 46  ? 5.550   -1.790  9.217   1.00 93.89 46  C 1 
ATOM 4338 O O     . CYS C 3 46  ? 6.639   -1.365  9.592   1.00 93.19 46  C 1 
ATOM 4339 C CB    . CYS C 3 46  ? 4.283   -0.237  7.728   1.00 93.09 46  C 1 
ATOM 4340 S SG    . CYS C 3 46  ? 3.953   0.259   6.016   1.00 90.04 46  C 1 
ATOM 4341 N N     . GLU C 3 47  ? 4.737   -2.453  10.013  1.00 92.92 47  C 1 
ATOM 4342 C CA    . GLU C 3 47  ? 5.095   -2.843  11.369  1.00 92.68 47  C 1 
ATOM 4343 C C     . GLU C 3 47  ? 6.300   -3.789  11.371  1.00 93.15 47  C 1 
ATOM 4344 O O     . GLU C 3 47  ? 7.293   -3.496  12.034  1.00 92.09 47  C 1 
ATOM 4345 C CB    . GLU C 3 47  ? 3.870   -3.467  12.055  1.00 91.43 47  C 1 
ATOM 4346 C CG    . GLU C 3 47  ? 4.059   -3.715  13.551  1.00 85.13 47  C 1 
ATOM 4347 C CD    . GLU C 3 47  ? 2.906   -4.552  14.127  1.00 83.30 47  C 1 
ATOM 4348 O OE1   . GLU C 3 47  ? 3.157   -5.389  15.015  1.00 78.44 47  C 1 
ATOM 4349 O OE2   . GLU C 3 47  ? 1.762   -4.453  13.628  1.00 79.17 47  C 1 
ATOM 4350 N N     . LEU C 3 48  ? 6.266   -4.844  10.555  1.00 92.38 48  C 1 
ATOM 4351 C CA    . LEU C 3 48  ? 7.375   -5.791  10.419  1.00 92.00 48  C 1 
ATOM 4352 C C     . LEU C 3 48  ? 8.652   -5.116  9.913   1.00 93.15 48  C 1 
ATOM 4353 O O     . LEU C 3 48  ? 9.723   -5.327  10.472  1.00 92.46 48  C 1 
ATOM 4354 C CB    . LEU C 3 48  ? 6.957   -6.928  9.466   1.00 90.85 48  C 1 
ATOM 4355 C CG    . LEU C 3 48  ? 5.814   -7.823  9.983   1.00 88.44 48  C 1 
ATOM 4356 C CD1   . LEU C 3 48  ? 5.407   -8.812  8.888   1.00 83.96 48  C 1 
ATOM 4357 C CD2   . LEU C 3 48  ? 6.208   -8.612  11.231  1.00 83.91 48  C 1 
ATOM 4358 N N     . PHE C 3 49  ? 8.538   -4.224  8.923   1.00 93.28 49  C 1 
ATOM 4359 C CA    . PHE C 3 49  ? 9.670   -3.464  8.396   1.00 93.63 49  C 1 
ATOM 4360 C C     . PHE C 3 49  ? 10.315  -2.566  9.462   1.00 93.71 49  C 1 
ATOM 4361 O O     . PHE C 3 49  ? 11.534  -2.550  9.602   1.00 93.19 49  C 1 
ATOM 4362 C CB    . PHE C 3 49  ? 9.195   -2.635  7.195   1.00 93.57 49  C 1 
ATOM 4363 C CG    . PHE C 3 49  ? 10.243  -1.667  6.696   1.00 93.45 49  C 1 
ATOM 4364 C CD1   . PHE C 3 49  ? 10.165  -0.300  7.026   1.00 91.89 49  C 1 
ATOM 4365 C CD2   . PHE C 3 49  ? 11.326  -2.126  5.930   1.00 92.18 49  C 1 
ATOM 4366 C CE1   . PHE C 3 49  ? 11.156  0.592   6.597   1.00 91.47 49  C 1 
ATOM 4367 C CE2   . PHE C 3 49  ? 12.320  -1.239  5.499   1.00 91.55 49  C 1 
ATOM 4368 C CZ    . PHE C 3 49  ? 12.236  0.124   5.827   1.00 91.75 49  C 1 
ATOM 4369 N N     . VAL C 3 50  ? 9.518   -1.824  10.247  1.00 94.97 50  C 1 
ATOM 4370 C CA    . VAL C 3 50  ? 10.043  -0.981  11.328  1.00 95.17 50  C 1 
ATOM 4371 C C     . VAL C 3 50  ? 10.715  -1.822  12.404  1.00 95.49 50  C 1 
ATOM 4372 O O     . VAL C 3 50  ? 11.755  -1.417  12.925  1.00 94.60 50  C 1 
ATOM 4373 C CB    . VAL C 3 50  ? 8.938   -0.118  11.967  1.00 94.69 50  C 1 
ATOM 4374 C CG1   . VAL C 3 50  ? 9.425   0.664   13.199  1.00 92.45 50  C 1 
ATOM 4375 C CG2   . VAL C 3 50  ? 8.416   0.921   10.992  1.00 92.29 50  C 1 
ATOM 4376 N N     . GLN C 3 51  ? 10.145  -2.971  12.754  1.00 94.16 51  C 1 
ATOM 4377 C CA    . GLN C 3 51  ? 10.713  -3.876  13.741  1.00 93.73 51  C 1 
ATOM 4378 C C     . GLN C 3 51  ? 12.079  -4.405  13.291  1.00 94.47 51  C 1 
ATOM 4379 O O     . GLN C 3 51  ? 13.047  -4.298  14.043  1.00 93.78 51  C 1 
ATOM 4380 C CB    . GLN C 3 51  ? 9.743   -5.039  13.998  1.00 92.40 51  C 1 
ATOM 4381 C CG    . GLN C 3 51  ? 8.524   -4.618  14.835  1.00 88.67 51  C 1 
ATOM 4382 C CD    . GLN C 3 51  ? 7.486   -5.733  14.969  1.00 87.10 51  C 1 
ATOM 4383 O OE1   . GLN C 3 51  ? 7.613   -6.818  14.446  1.00 81.72 51  C 1 
ATOM 4384 N NE2   . GLN C 3 51  ? 6.422   -5.491  15.695  1.00 78.89 51  C 1 
ATOM 4385 N N     . GLU C 3 52  ? 12.177  -4.890  12.055  1.00 94.25 52  C 1 
ATOM 4386 C CA    . GLU C 3 52  ? 13.439  -5.410  11.527  1.00 93.82 52  C 1 
ATOM 4387 C C     . GLU C 3 52  ? 14.510  -4.318  11.428  1.00 94.62 52  C 1 
ATOM 4388 O O     . GLU C 3 52  ? 15.633  -4.506  11.895  1.00 93.77 52  C 1 
ATOM 4389 C CB    . GLU C 3 52  ? 13.188  -6.074  10.172  1.00 92.50 52  C 1 
ATOM 4390 C CG    . GLU C 3 52  ? 14.457  -6.778  9.687   1.00 86.98 52  C 1 
ATOM 4391 C CD    . GLU C 3 52  ? 14.320  -7.495  8.340   1.00 83.76 52  C 1 
ATOM 4392 O OE1   . GLU C 3 52  ? 15.358  -8.019  7.885   1.00 77.53 52  C 1 
ATOM 4393 O OE2   . GLU C 3 52  ? 13.235  -7.469  7.746   1.00 77.85 52  C 1 
ATOM 4394 N N     . LEU C 3 53  ? 14.174  -3.138  10.879  1.00 95.42 53  C 1 
ATOM 4395 C CA    . LEU C 3 53  ? 15.120  -2.037  10.759  1.00 95.42 53  C 1 
ATOM 4396 C C     . LEU C 3 53  ? 15.589  -1.537  12.127  1.00 95.81 53  C 1 
ATOM 4397 O O     . LEU C 3 53  ? 16.774  -1.252  12.309  1.00 94.84 53  C 1 
ATOM 4398 C CB    . LEU C 3 53  ? 14.480  -0.919  9.904   1.00 95.04 53  C 1 
ATOM 4399 C CG    . LEU C 3 53  ? 15.409  0.275   9.634   1.00 94.10 53  C 1 
ATOM 4400 C CD1   . LEU C 3 53  ? 16.691  -0.117  8.899   1.00 90.68 53  C 1 
ATOM 4401 C CD2   . LEU C 3 53  ? 14.673  1.315   8.778   1.00 90.28 53  C 1 
ATOM 4402 N N     . ALA C 3 54  ? 14.697  -1.459  13.120  1.00 96.50 54  C 1 
ATOM 4403 C CA    . ALA C 3 54  ? 15.054  -1.078  14.483  1.00 96.44 54  C 1 
ATOM 4404 C C     . ALA C 3 54  ? 16.006  -2.090  15.133  1.00 96.77 54  C 1 
ATOM 4405 O O     . ALA C 3 54  ? 16.972  -1.684  15.781  1.00 95.70 54  C 1 
ATOM 4406 C CB    . ALA C 3 54  ? 13.775  -0.914  15.314  1.00 95.67 54  C 1 
ATOM 4407 N N     . LEU C 3 55  ? 15.781  -3.396  14.953  1.00 95.82 55  C 1 
ATOM 4408 C CA    . LEU C 3 55  ? 16.658  -4.437  15.479  1.00 96.19 55  C 1 
ATOM 4409 C C     . LEU C 3 55  ? 18.027  -4.434  14.811  1.00 96.69 55  C 1 
ATOM 4410 O O     . LEU C 3 55  ? 19.041  -4.549  15.500  1.00 95.35 55  C 1 
ATOM 4411 C CB    . LEU C 3 55  ? 15.977  -5.808  15.312  1.00 95.31 55  C 1 
ATOM 4412 C CG    . LEU C 3 55  ? 14.781  -6.057  16.252  1.00 92.46 55  C 1 
ATOM 4413 C CD1   . LEU C 3 55  ? 14.069  -7.341  15.839  1.00 88.48 55  C 1 
ATOM 4414 C CD2   . LEU C 3 55  ? 15.222  -6.179  17.713  1.00 88.23 55  C 1 
ATOM 4415 N N     . ARG C 3 56  ? 18.096  -4.222  13.496  1.00 96.24 56  C 1 
ATOM 4416 C CA    . ARG C 3 56  ? 19.371  -4.110  12.761  1.00 95.74 56  C 1 
ATOM 4417 C C     . ARG C 3 56  ? 20.152  -2.863  13.189  1.00 96.12 56  C 1 
ATOM 4418 O O     . ARG C 3 56  ? 21.334  -2.977  13.516  1.00 94.69 56  C 1 
ATOM 4419 C CB    . ARG C 3 56  ? 19.111  -4.114  11.243  1.00 94.84 56  C 1 
ATOM 4420 C CG    . ARG C 3 56  ? 18.653  -5.479  10.715  1.00 91.73 56  C 1 
ATOM 4421 C CD    . ARG C 3 56  ? 18.312  -5.380  9.227   1.00 87.98 56  C 1 
ATOM 4422 N NE    . ARG C 3 56  ? 17.741  -6.629  8.681   1.00 83.77 56  C 1 
ATOM 4423 C CZ    . ARG C 3 56  ? 18.300  -7.503  7.856   1.00 80.35 56  C 1 
ATOM 4424 N NH1   . ARG C 3 56  ? 19.519  -7.383  7.420   1.00 72.72 56  C 1 
ATOM 4425 N NH2   . ARG C 3 56  ? 17.609  -8.525  7.449   1.00 77.32 56  C 1 
ATOM 4426 N N     . ALA C 3 57  ? 19.504  -1.710  13.287  1.00 96.63 57  C 1 
ATOM 4427 C CA    . ALA C 3 57  ? 20.141  -0.484  13.780  1.00 96.29 57  C 1 
ATOM 4428 C C     . ALA C 3 57  ? 20.606  -0.618  15.239  1.00 96.64 57  C 1 
ATOM 4429 O O     . ALA C 3 57  ? 21.661  -0.106  15.611  1.00 95.46 57  C 1 
ATOM 4430 C CB    . ALA C 3 57  ? 19.146  0.669   13.613  1.00 95.42 57  C 1 
ATOM 4431 N N     . TRP C 3 58  ? 19.852  -1.329  16.076  1.00 97.12 58  C 1 
ATOM 4432 C CA    . TRP C 3 58  ? 20.261  -1.635  17.449  1.00 97.52 58  C 1 
ATOM 4433 C C     . TRP C 3 58  ? 21.502  -2.521  17.498  1.00 97.61 58  C 1 
ATOM 4434 O O     . TRP C 3 58  ? 22.409  -2.243  18.285  1.00 96.52 58  C 1 
ATOM 4435 C CB    . TRP C 3 58  ? 19.101  -2.275  18.210  1.00 97.25 58  C 1 
ATOM 4436 C CG    . TRP C 3 58  ? 19.444  -2.681  19.614  1.00 97.01 58  C 1 
ATOM 4437 C CD1   . TRP C 3 58  ? 19.462  -3.956  20.072  1.00 94.93 58  C 1 
ATOM 4438 C CD2   . TRP C 3 58  ? 19.851  -1.833  20.726  1.00 95.94 58  C 1 
ATOM 4439 N NE1   . TRP C 3 58  ? 19.834  -3.956  21.409  1.00 94.58 58  C 1 
ATOM 4440 C CE2   . TRP C 3 58  ? 20.094  -2.675  21.840  1.00 95.44 58  C 1 
ATOM 4441 C CE3   . TRP C 3 58  ? 20.043  -0.444  20.883  1.00 95.37 58  C 1 
ATOM 4442 C CZ2   . TRP C 3 58  ? 20.512  -2.155  23.095  1.00 94.92 58  C 1 
ATOM 4443 C CZ3   . TRP C 3 58  ? 20.456  0.077   22.134  1.00 92.92 58  C 1 
ATOM 4444 C CH2   . TRP C 3 58  ? 20.691  -0.776  23.210  1.00 92.84 58  C 1 
ATOM 4445 N N     . ALA C 3 59  ? 21.612  -3.542  16.649  1.00 97.10 59  C 1 
ATOM 4446 C CA    . ALA C 3 59  ? 22.799  -4.376  16.535  1.00 96.97 59  C 1 
ATOM 4447 C C     . ALA C 3 59  ? 24.039  -3.543  16.134  1.00 97.13 59  C 1 
ATOM 4448 O O     . ALA C 3 59  ? 25.100  -3.708  16.740  1.00 95.47 59  C 1 
ATOM 4449 C CB    . ALA C 3 59  ? 22.528  -5.514  15.555  1.00 95.96 59  C 1 
ATOM 4450 N N     . CYS C 3 60  ? 23.890  -2.585  15.217  1.00 96.75 60  C 1 
ATOM 4451 C CA    . CYS C 3 60  ? 24.949  -1.638  14.859  1.00 96.21 60  C 1 
ATOM 4452 C C     . CYS C 3 60  ? 25.351  -0.759  16.059  1.00 96.28 60  C 1 
ATOM 4453 O O     . CYS C 3 60  ? 26.523  -0.705  16.422  1.00 94.57 60  C 1 
ATOM 4454 C CB    . CYS C 3 60  ? 24.504  -0.784  13.665  1.00 95.23 60  C 1 
ATOM 4455 S SG    . CYS C 3 60  ? 24.212  -1.833  12.196  1.00 92.35 60  C 1 
ATOM 4456 N N     . ALA C 3 61  ? 24.374  -0.166  16.761  1.00 96.64 61  C 1 
ATOM 4457 C CA    . ALA C 3 61  ? 24.657  0.633   17.956  1.00 96.30 61  C 1 
ATOM 4458 C C     . ALA C 3 61  ? 25.420  -0.164  19.034  1.00 96.66 61  C 1 
ATOM 4459 O O     . ALA C 3 61  ? 26.359  0.355   19.644  1.00 95.36 61  C 1 
ATOM 4460 C CB    . ALA C 3 61  ? 23.334  1.182   18.509  1.00 95.72 61  C 1 
ATOM 4461 N N     . GLN C 3 62  ? 25.067  -1.431  19.236  1.00 96.87 62  C 1 
ATOM 4462 C CA    . GLN C 3 62  ? 25.754  -2.325  20.171  1.00 96.36 62  C 1 
ATOM 4463 C C     . GLN C 3 62  ? 27.170  -2.685  19.705  1.00 96.62 62  C 1 
ATOM 4464 O O     . GLN C 3 62  ? 28.070  -2.732  20.550  1.00 94.99 62  C 1 
ATOM 4465 C CB    . GLN C 3 62  ? 24.936  -3.611  20.375  1.00 95.34 62  C 1 
ATOM 4466 C CG    . GLN C 3 62  ? 23.696  -3.377  21.245  1.00 90.90 62  C 1 
ATOM 4467 C CD    . GLN C 3 62  ? 22.995  -4.700  21.569  1.00 90.43 62  C 1 
ATOM 4468 O OE1   . GLN C 3 62  ? 22.751  -5.547  20.724  1.00 82.65 62  C 1 
ATOM 4469 N NE2   . GLN C 3 62  ? 22.686  -4.948  22.821  1.00 79.60 62  C 1 
ATOM 4470 N N     . SER C 3 63  ? 27.402  -2.883  18.410  1.00 96.50 63  C 1 
ATOM 4471 C CA    . SER C 3 63  ? 28.742  -3.154  17.876  1.00 96.23 63  C 1 
ATOM 4472 C C     . SER C 3 63  ? 29.712  -1.980  18.107  1.00 96.40 63  C 1 
ATOM 4473 O O     . SER C 3 63  ? 30.901  -2.193  18.352  1.00 94.01 63  C 1 
ATOM 4474 C CB    . SER C 3 63  ? 28.670  -3.525  16.390  1.00 95.07 63  C 1 
ATOM 4475 O OG    . SER C 3 63  ? 28.497  -2.394  15.562  1.00 85.68 63  C 1 
ATOM 4476 N N     . HIS C 3 64  ? 29.172  -0.756  18.159  1.00 96.24 64  C 1 
ATOM 4477 C CA    . HIS C 3 64  ? 29.902  0.463   18.529  1.00 95.94 64  C 1 
ATOM 4478 C C     . HIS C 3 64  ? 29.881  0.764   20.043  1.00 96.15 64  C 1 
ATOM 4479 O O     . HIS C 3 64  ? 30.179  1.893   20.448  1.00 92.97 64  C 1 
ATOM 4480 C CB    . HIS C 3 64  ? 29.367  1.638   17.707  1.00 94.84 64  C 1 
ATOM 4481 C CG    . HIS C 3 64  ? 29.567  1.460   16.230  1.00 93.84 64  C 1 
ATOM 4482 N ND1   . HIS C 3 64  ? 30.798  1.324   15.586  1.00 82.63 64  C 1 
ATOM 4483 C CD2   . HIS C 3 64  ? 28.578  1.355   15.297  1.00 83.29 64  C 1 
ATOM 4484 C CE1   . HIS C 3 64  ? 30.537  1.124   14.293  1.00 85.22 64  C 1 
ATOM 4485 N NE2   . HIS C 3 64  ? 29.208  1.153   14.084  1.00 86.78 64  C 1 
ATOM 4486 N N     . HIS C 3 65  ? 29.498  -0.190  20.883  1.00 96.15 65  C 1 
ATOM 4487 C CA    . HIS C 3 65  ? 29.391  -0.053  22.340  1.00 96.27 65  C 1 
ATOM 4488 C C     . HIS C 3 65  ? 28.483  1.108   22.805  1.00 96.27 65  C 1 
ATOM 4489 O O     . HIS C 3 65  ? 28.671  1.670   23.895  1.00 92.43 65  C 1 
ATOM 4490 C CB    . HIS C 3 65  ? 30.783  -0.017  22.984  1.00 94.96 65  C 1 
ATOM 4491 C CG    . HIS C 3 65  ? 31.627  -1.214  22.632  1.00 92.16 65  C 1 
ATOM 4492 N ND1   . HIS C 3 65  ? 31.309  -2.533  22.883  1.00 80.91 65  C 1 
ATOM 4493 C CD2   . HIS C 3 65  ? 32.855  -1.210  22.016  1.00 80.22 65  C 1 
ATOM 4494 C CE1   . HIS C 3 65  ? 32.316  -3.304  22.422  1.00 81.61 65  C 1 
ATOM 4495 N NE2   . HIS C 3 65  ? 33.275  -2.535  21.900  1.00 83.15 65  C 1 
ATOM 4496 N N     . ARG C 3 66  ? 27.458  1.460   22.012  1.00 95.13 66  C 1 
ATOM 4497 C CA    . ARG C 3 66  ? 26.470  2.488   22.335  1.00 95.12 66  C 1 
ATOM 4498 C C     . ARG C 3 66  ? 25.129  1.871   22.750  1.00 95.64 66  C 1 
ATOM 4499 O O     . ARG C 3 66  ? 24.754  0.791   22.315  1.00 93.67 66  C 1 
ATOM 4500 C CB    . ARG C 3 66  ? 26.315  3.471   21.166  1.00 93.79 66  C 1 
ATOM 4501 C CG    . ARG C 3 66  ? 27.547  4.374   21.000  1.00 89.21 66  C 1 
ATOM 4502 C CD    . ARG C 3 66  ? 27.399  5.442   19.913  1.00 89.57 66  C 1 
ATOM 4503 N NE    . ARG C 3 66  ? 27.514  4.873   18.569  1.00 86.22 66  C 1 
ATOM 4504 C CZ    . ARG C 3 66  ? 26.532  4.532   17.734  1.00 87.50 66  C 1 
ATOM 4505 N NH1   . ARG C 3 66  ? 25.270  4.687   18.028  1.00 75.90 66  C 1 
ATOM 4506 N NH2   . ARG C 3 66  ? 26.808  4.014   16.559  1.00 80.41 66  C 1 
ATOM 4507 N N     . ARG C 3 67  ? 24.354  2.623   23.573  1.00 95.95 67  C 1 
ATOM 4508 C CA    . ARG C 3 67  ? 22.969  2.308   23.956  1.00 95.76 67  C 1 
ATOM 4509 C C     . ARG C 3 67  ? 21.957  3.280   23.335  1.00 96.26 67  C 1 
ATOM 4510 O O     . ARG C 3 67  ? 20.793  3.276   23.716  1.00 92.90 67  C 1 
ATOM 4511 C CB    . ARG C 3 67  ? 22.831  2.281   25.483  1.00 93.97 67  C 1 
ATOM 4512 C CG    . ARG C 3 67  ? 23.666  1.171   26.132  1.00 88.64 67  C 1 
ATOM 4513 C CD    . ARG C 3 67  ? 23.388  1.136   27.631  1.00 84.98 67  C 1 
ATOM 4514 N NE    . ARG C 3 67  ? 24.188  0.111   28.309  1.00 76.82 67  C 1 
ATOM 4515 C CZ    . ARG C 3 67  ? 24.153  -0.190  29.593  1.00 69.74 67  C 1 
ATOM 4516 N NH1   . ARG C 3 67  ? 23.350  0.437   30.418  1.00 64.03 67  C 1 
ATOM 4517 N NH2   . ARG C 3 67  ? 24.920  -1.129  30.078  1.00 61.29 67  C 1 
ATOM 4518 N N     . ILE C 3 68  ? 22.427  4.134   22.426  1.00 96.28 68  C 1 
ATOM 4519 C CA    . ILE C 3 68  ? 21.621  5.119   21.723  1.00 96.20 68  C 1 
ATOM 4520 C C     . ILE C 3 68  ? 21.735  4.802   20.235  1.00 96.46 68  C 1 
ATOM 4521 O O     . ILE C 3 68  ? 22.849  4.791   19.713  1.00 94.42 68  C 1 
ATOM 4522 C CB    . ILE C 3 68  ? 22.069  6.567   22.031  1.00 94.68 68  C 1 
ATOM 4523 C CG1   . ILE C 3 68  ? 22.120  6.828   23.559  1.00 86.36 68  C 1 
ATOM 4524 C CG2   . ILE C 3 68  ? 21.113  7.552   21.337  1.00 86.59 68  C 1 
ATOM 4525 C CD1   . ILE C 3 68  ? 22.652  8.226   23.945  1.00 79.90 68  C 1 
ATOM 4526 N N     . ILE C 3 69  ? 20.594  4.538   19.584  1.00 96.25 69  C 1 
ATOM 4527 C CA    . ILE C 3 69  ? 20.523  4.397   18.130  1.00 96.18 69  C 1 
ATOM 4528 C C     . ILE C 3 69  ? 20.648  5.791   17.515  1.00 96.22 69  C 1 
ATOM 4529 O O     . ILE C 3 69  ? 19.879  6.694   17.871  1.00 94.56 69  C 1 
ATOM 4530 C CB    . ILE C 3 69  ? 19.212  3.699   17.703  1.00 95.72 69  C 1 
ATOM 4531 C CG1   . ILE C 3 69  ? 19.133  2.271   18.294  1.00 93.70 69  C 1 
ATOM 4532 C CG2   . ILE C 3 69  ? 19.093  3.654   16.173  1.00 93.85 69  C 1 
ATOM 4533 C CD1   . ILE C 3 69  ? 17.790  1.572   18.066  1.00 91.02 69  C 1 
ATOM 4534 N N     . LEU C 3 70  ? 21.599  5.954   16.615  1.00 96.22 70  C 1 
ATOM 4535 C CA    . LEU C 3 70  ? 21.826  7.150   15.819  1.00 95.72 70  C 1 
ATOM 4536 C C     . LEU C 3 70  ? 21.355  6.924   14.370  1.00 95.64 70  C 1 
ATOM 4537 O O     . LEU C 3 70  ? 21.119  5.795   13.942  1.00 94.48 70  C 1 
ATOM 4538 C CB    . LEU C 3 70  ? 23.322  7.531   15.867  1.00 94.90 70  C 1 
ATOM 4539 C CG    . LEU C 3 70  ? 23.919  7.732   17.279  1.00 92.63 70  C 1 
ATOM 4540 C CD1   . LEU C 3 70  ? 25.398  8.109   17.164  1.00 88.26 70  C 1 
ATOM 4541 C CD2   . LEU C 3 70  ? 23.205  8.835   18.059  1.00 88.09 70  C 1 
ATOM 4542 N N     . ASP C 3 71  ? 21.220  8.010   13.615  1.00 94.88 71  C 1 
ATOM 4543 C CA    . ASP C 3 71  ? 21.005  7.984   12.171  1.00 94.49 71  C 1 
ATOM 4544 C C     . ASP C 3 71  ? 22.095  7.190   11.423  1.00 94.70 71  C 1 
ATOM 4545 O O     . ASP C 3 71  ? 21.785  6.424   10.504  1.00 93.72 71  C 1 
ATOM 4546 C CB    . ASP C 3 71  ? 20.953  9.439   11.665  1.00 92.56 71  C 1 
ATOM 4547 C CG    . ASP C 3 71  ? 22.266  10.222  11.875  1.00 87.65 71  C 1 
ATOM 4548 O OD1   . ASP C 3 71  ? 23.012  9.893   12.839  1.00 78.81 71  C 1 
ATOM 4549 O OD2   . ASP C 3 71  ? 22.555  11.090  11.043  1.00 78.56 71  C 1 
ATOM 4550 N N     . SER C 3 72  ? 23.360  7.290   11.876  1.00 94.71 72  C 1 
ATOM 4551 C CA    . SER C 3 72  ? 24.481  6.519   11.337  1.00 94.20 72  C 1 
ATOM 4552 C C     . SER C 3 72  ? 24.315  5.007   11.509  1.00 94.60 72  C 1 
ATOM 4553 O O     . SER C 3 72  ? 24.747  4.260   10.641  1.00 93.52 72  C 1 
ATOM 4554 C CB    . SER C 3 72  ? 25.799  6.983   11.964  1.00 93.18 72  C 1 
ATOM 4555 O OG    . SER C 3 72  ? 25.785  6.831   13.375  1.00 87.41 72  C 1 
ATOM 4556 N N     . ASP C 3 73  ? 23.647  4.542   12.574  1.00 95.55 73  C 1 
ATOM 4557 C CA    . ASP C 3 73  ? 23.373  3.119   12.768  1.00 95.40 73  C 1 
ATOM 4558 C C     . ASP C 3 73  ? 22.314  2.613   11.783  1.00 95.87 73  C 1 
ATOM 4559 O O     . ASP C 3 73  ? 22.379  1.481   11.312  1.00 94.71 73  C 1 
ATOM 4560 C CB    . ASP C 3 73  ? 22.878  2.844   14.193  1.00 95.34 73  C 1 
ATOM 4561 C CG    . ASP C 3 73  ? 23.881  3.236   15.278  1.00 94.35 73  C 1 
ATOM 4562 O OD1   . ASP C 3 73  ? 25.065  2.889   15.162  1.00 89.64 73  C 1 
ATOM 4563 O OD2   . ASP C 3 73  ? 23.478  3.889   16.257  1.00 90.44 73  C 1 
ATOM 4564 N N     . ILE C 3 74  ? 21.341  3.463   11.448  1.00 95.66 74  C 1 
ATOM 4565 C CA    . ILE C 3 74  ? 20.334  3.155   10.431  1.00 95.67 74  C 1 
ATOM 4566 C C     . ILE C 3 74  ? 20.992  3.105   9.049   1.00 95.72 74  C 1 
ATOM 4567 O O     . ILE C 3 74  ? 20.733  2.179   8.286   1.00 94.58 74  C 1 
ATOM 4568 C CB    . ILE C 3 74  ? 19.177  4.177   10.465  1.00 94.99 74  C 1 
ATOM 4569 C CG1   . ILE C 3 74  ? 18.485  4.173   11.848  1.00 92.64 74  C 1 
ATOM 4570 C CG2   . ILE C 3 74  ? 18.143  3.874   9.360   1.00 92.89 74  C 1 
ATOM 4571 C CD1   . ILE C 3 74  ? 17.577  5.387   12.068  1.00 83.24 74  C 1 
ATOM 4572 N N     . ALA C 3 75  ? 21.884  4.050   8.744   1.00 95.43 75  C 1 
ATOM 4573 C CA    . ALA C 3 75  ? 22.632  4.075   7.492   1.00 95.19 75  C 1 
ATOM 4574 C C     . ALA C 3 75  ? 23.516  2.829   7.335   1.00 95.38 75  C 1 
ATOM 4575 O O     . ALA C 3 75  ? 23.525  2.204   6.270   1.00 94.17 75  C 1 
ATOM 4576 C CB    . ALA C 3 75  ? 23.447  5.363   7.437   1.00 94.12 75  C 1 
ATOM 4577 N N     . GLU C 3 76  ? 24.205  2.413   8.406   1.00 95.41 76  C 1 
ATOM 4578 C CA    . GLU C 3 76  ? 24.997  1.189   8.444   1.00 95.42 76  C 1 
ATOM 4579 C C     . GLU C 3 76  ? 24.117  -0.057  8.247   1.00 95.58 76  C 1 
ATOM 4580 O O     . GLU C 3 76  ? 24.380  -0.888  7.377   1.00 94.23 76  C 1 
ATOM 4581 C CB    . GLU C 3 76  ? 25.775  1.156   9.769   1.00 94.92 76  C 1 
ATOM 4582 C CG    . GLU C 3 76  ? 26.773  -0.000  9.840   1.00 91.77 76  C 1 
ATOM 4583 C CD    . GLU C 3 76  ? 27.579  -0.041  11.152  1.00 89.84 76  C 1 
ATOM 4584 O OE1   . GLU C 3 76  ? 28.156  -1.107  11.464  1.00 84.68 76  C 1 
ATOM 4585 O OE2   . GLU C 3 76  ? 27.653  0.973   11.868  1.00 83.51 76  C 1 
ATOM 4586 N N     . ALA C 3 77  ? 22.992  -0.153  8.971   1.00 95.57 77  C 1 
ATOM 4587 C CA    . ALA C 3 77  ? 22.054  -1.273  8.837   1.00 95.11 77  C 1 
ATOM 4588 C C     . ALA C 3 77  ? 21.481  -1.396  7.419   1.00 95.23 77  C 1 
ATOM 4589 O O     . ALA C 3 77  ? 21.347  -2.507  6.899   1.00 93.52 77  C 1 
ATOM 4590 C CB    . ALA C 3 77  ? 20.937  -1.093  9.877   1.00 94.59 77  C 1 
ATOM 4591 N N     . VAL C 3 78  ? 21.164  -0.276  6.771   1.00 94.81 78  C 1 
ATOM 4592 C CA    . VAL C 3 78  ? 20.703  -0.244  5.373   1.00 94.34 78  C 1 
ATOM 4593 C C     . VAL C 3 78  ? 21.814  -0.665  4.412   1.00 94.39 78  C 1 
ATOM 4594 O O     . VAL C 3 78  ? 21.566  -1.479  3.532   1.00 92.63 78  C 1 
ATOM 4595 C CB    . VAL C 3 78  ? 20.133  1.139   5.019   1.00 93.31 78  C 1 
ATOM 4596 C CG1   . VAL C 3 78  ? 19.940  1.331   3.509   1.00 89.90 78  C 1 
ATOM 4597 C CG2   . VAL C 3 78  ? 18.771  1.323   5.696   1.00 90.39 78  C 1 
ATOM 4598 N N     . ALA C 3 79  ? 23.045  -0.172  4.600   1.00 94.45 79  C 1 
ATOM 4599 C CA    . ALA C 3 79  ? 24.177  -0.526  3.751   1.00 94.16 79  C 1 
ATOM 4600 C C     . ALA C 3 79  ? 24.479  -2.037  3.785   1.00 94.42 79  C 1 
ATOM 4601 O O     . ALA C 3 79  ? 24.824  -2.618  2.755   1.00 92.42 79  C 1 
ATOM 4602 C CB    . ALA C 3 79  ? 25.393  0.298   4.185   1.00 92.64 79  C 1 
ATOM 4603 N N     . TYR C 3 80  ? 24.262  -2.690  4.931   1.00 94.26 80  C 1 
ATOM 4604 C CA    . TYR C 3 80  ? 24.463  -4.134  5.075   1.00 94.05 80  C 1 
ATOM 4605 C C     . TYR C 3 80  ? 23.303  -5.005  4.587   1.00 94.11 80  C 1 
ATOM 4606 O O     . TYR C 3 80  ? 23.460  -6.222  4.456   1.00 91.35 80  C 1 
ATOM 4607 C CB    . TYR C 3 80  ? 24.781  -4.455  6.536   1.00 92.26 80  C 1 
ATOM 4608 C CG    . TYR C 3 80  ? 26.150  -3.969  6.944   1.00 89.14 80  C 1 
ATOM 4609 C CD1   . TYR C 3 80  ? 27.245  -4.185  6.093   1.00 82.08 80  C 1 
ATOM 4610 C CD2   . TYR C 3 80  ? 26.331  -3.312  8.176   1.00 80.30 80  C 1 
ATOM 4611 C CE1   . TYR C 3 80  ? 28.522  -3.747  6.450   1.00 76.35 80  C 1 
ATOM 4612 C CE2   . TYR C 3 80  ? 27.609  -2.877  8.549   1.00 75.11 80  C 1 
ATOM 4613 C CZ    . TYR C 3 80  ? 28.702  -3.099  7.684   1.00 74.91 80  C 1 
ATOM 4614 O OH    . TYR C 3 80  ? 29.958  -2.705  8.033   1.00 72.93 80  C 1 
ATOM 4615 N N     . THR C 3 81  ? 22.136  -4.422  4.308   1.00 91.65 81  C 1 
ATOM 4616 C CA    . THR C 3 81  ? 20.947  -5.191  3.927   1.00 90.89 81  C 1 
ATOM 4617 C C     . THR C 3 81  ? 20.625  -4.987  2.451   1.00 90.69 81  C 1 
ATOM 4618 O O     . THR C 3 81  ? 20.098  -3.952  2.056   1.00 88.55 81  C 1 
ATOM 4619 C CB    . THR C 3 81  ? 19.752  -4.833  4.816   1.00 89.84 81  C 1 
ATOM 4620 O OG1   . THR C 3 81  ? 20.097  -4.938  6.185   1.00 85.27 81  C 1 
ATOM 4621 C CG2   . THR C 3 81  ? 18.587  -5.789  4.574   1.00 84.62 81  C 1 
ATOM 4622 N N     . GLU C 3 82  ? 20.888  -6.012  1.632   1.00 90.62 82  C 1 
ATOM 4623 C CA    . GLU C 3 82  ? 20.698  -5.959  0.171   1.00 89.57 82  C 1 
ATOM 4624 C C     . GLU C 3 82  ? 19.279  -5.496  -0.231  1.00 90.09 82  C 1 
ATOM 4625 O O     . GLU C 3 82  ? 19.122  -4.717  -1.173  1.00 87.81 82  C 1 
ATOM 4626 C CB    . GLU C 3 82  ? 21.039  -7.347  -0.447  1.00 86.66 82  C 1 
ATOM 4627 C CG    . GLU C 3 82  ? 20.975  -7.373  -1.980  1.00 76.92 82  C 1 
ATOM 4628 C CD    . GLU C 3 82  ? 21.510  -8.648  -2.682  1.00 69.59 82  C 1 
ATOM 4629 O OE1   . GLU C 3 82  ? 21.006  -9.004  -3.765  1.00 62.40 82  C 1 
ATOM 4630 O OE2   . GLU C 3 82  ? 22.498  -9.254  -2.228  1.00 61.96 82  C 1 
ATOM 4631 N N     . SER C 3 83  ? 18.240  -5.910  0.494   1.00 91.13 83  C 1 
ATOM 4632 C CA    . SER C 3 83  ? 16.848  -5.527  0.215   1.00 90.64 83  C 1 
ATOM 4633 C C     . SER C 3 83  ? 16.520  -4.059  0.524   1.00 91.22 83  C 1 
ATOM 4634 O O     . SER C 3 83  ? 15.499  -3.560  0.061   1.00 88.94 83  C 1 
ATOM 4635 C CB    . SER C 3 83  ? 15.887  -6.458  0.953   1.00 88.40 83  C 1 
ATOM 4636 O OG    . SER C 3 83  ? 16.197  -6.485  2.327   1.00 79.31 83  C 1 
ATOM 4637 N N     . TYR C 3 84  ? 17.373  -3.336  1.256   1.00 91.96 84  C 1 
ATOM 4638 C CA    . TYR C 3 84  ? 17.158  -1.938  1.649   1.00 92.12 84  C 1 
ATOM 4639 C C     . TYR C 3 84  ? 17.890  -0.911  0.766   1.00 92.01 84  C 1 
ATOM 4640 O O     . TYR C 3 84  ? 17.829  0.286   1.049   1.00 90.27 84  C 1 
ATOM 4641 C CB    . TYR C 3 84  ? 17.508  -1.763  3.129   1.00 91.76 84  C 1 
ATOM 4642 C CG    . TYR C 3 84  ? 16.651  -2.514  4.142   1.00 91.39 84  C 1 
ATOM 4643 C CD1   . TYR C 3 84  ? 15.460  -3.175  3.783   1.00 87.64 84  C 1 
ATOM 4644 C CD2   . TYR C 3 84  ? 17.056  -2.527  5.495   1.00 88.07 84  C 1 
ATOM 4645 C CE1   . TYR C 3 84  ? 14.690  -3.847  4.739   1.00 86.88 84  C 1 
ATOM 4646 C CE2   . TYR C 3 84  ? 16.294  -3.198  6.457   1.00 86.60 84  C 1 
ATOM 4647 C CZ    . TYR C 3 84  ? 15.110  -3.856  6.080   1.00 87.88 84  C 1 
ATOM 4648 O OH    . TYR C 3 84  ? 14.357  -4.525  7.019   1.00 86.31 84  C 1 
ATOM 4649 N N     . ASP C 3 85  ? 18.505  -1.334  -0.332  1.00 92.14 85  C 1 
ATOM 4650 C CA    . ASP C 3 85  ? 19.253  -0.460  -1.254  1.00 91.37 85  C 1 
ATOM 4651 C C     . ASP C 3 85  ? 18.432  0.723   -1.814  1.00 92.34 85  C 1 
ATOM 4652 O O     . ASP C 3 85  ? 18.989  1.781   -2.131  1.00 90.10 85  C 1 
ATOM 4653 C CB    . ASP C 3 85  ? 19.814  -1.296  -2.412  1.00 87.53 85  C 1 
ATOM 4654 C CG    . ASP C 3 85  ? 18.738  -1.879  -3.341  1.00 81.93 85  C 1 
ATOM 4655 O OD1   . ASP C 3 85  ? 17.564  -1.980  -2.932  1.00 74.47 85  C 1 
ATOM 4656 O OD2   . ASP C 3 85  ? 19.082  -2.284  -4.463  1.00 77.05 85  C 1 
ATOM 4657 N N     . PHE C 3 86  ? 17.097  0.612   -1.887  1.00 93.12 86  C 1 
ATOM 4658 C CA    . PHE C 3 86  ? 16.221  1.705   -2.300  1.00 92.95 86  C 1 
ATOM 4659 C C     . PHE C 3 86  ? 16.246  2.908   -1.341  1.00 93.33 86  C 1 
ATOM 4660 O O     . PHE C 3 86  ? 15.848  4.005   -1.744  1.00 91.88 86  C 1 
ATOM 4661 C CB    . PHE C 3 86  ? 14.789  1.179   -2.503  1.00 92.43 86  C 1 
ATOM 4662 C CG    . PHE C 3 86  ? 14.045  0.886   -1.226  1.00 92.64 86  C 1 
ATOM 4663 C CD1   . PHE C 3 86  ? 14.215  -0.336  -0.554  1.00 91.28 86  C 1 
ATOM 4664 C CD2   . PHE C 3 86  ? 13.182  1.846   -0.678  1.00 91.27 86  C 1 
ATOM 4665 C CE1   . PHE C 3 86  ? 13.553  -0.589  0.652   1.00 90.17 86  C 1 
ATOM 4666 C CE2   . PHE C 3 86  ? 12.510  1.602   0.530   1.00 90.31 86  C 1 
ATOM 4667 C CZ    . PHE C 3 86  ? 12.699  0.385   1.194   1.00 90.41 86  C 1 
ATOM 4668 N N     . LEU C 3 87  ? 16.719  2.724   -0.106  1.00 94.20 87  C 1 
ATOM 4669 C CA    . LEU C 3 87  ? 16.850  3.773   0.911   1.00 94.23 87  C 1 
ATOM 4670 C C     . LEU C 3 87  ? 18.203  4.491   0.862   1.00 94.30 87  C 1 
ATOM 4671 O O     . LEU C 3 87  ? 18.358  5.528   1.502   1.00 92.51 87  C 1 
ATOM 4672 C CB    . LEU C 3 87  ? 16.635  3.168   2.307   1.00 94.04 87  C 1 
ATOM 4673 C CG    . LEU C 3 87  ? 15.247  2.544   2.537   1.00 93.22 87  C 1
[truncated: 109,827 more chars]
