# Supplementary material for: Vernalization regulatory network identifies potential novel functions for genes in the HvVRN2 locus
Source: New Phytol. 2026 Apr 12;250(6):4036–53. doi: 10.1111/nph.71162 (PMC13193379; doi:10.1111/nph.71162)
Supplement: Supplementary file 1 — Dataset S1. Protein models computed by Alphafold. [file NPH-250-4036-s002.xz › Alphafold_models0/Barley/fold_co1_prom1_1_nf_yb4_c_7hg0712620_recortes_summary_confidences_0.json]

{
 "chain_iptm": [
  0.71,
  0.61,
  0.62,
  0.51,
  0.51
 ],
 "chain_pair_iptm": [
  [
   0.24,
   0.78,
   0.73,
   0.67,
   0.67
  ],
  [
   0.78,
   0.69,
   0.8,
   0.45,
   0.44
  ],
  [
   0.73,
   0.8,
   0.67,
   0.48,
   0.48
  ],
  [
   0.67,
   0.45,
   0.48,
   0.23,
   0.43
  ],
  [
   0.67,
   0.44,
   0.48,
   0.43,
   0.24
  ]
 ],
 "chain_pair_pae_min": [
  [
   0.76,
   1.88,
   1.96,
   3.83,
   3.62
  ],
  [
   1.62,
   0.76,
   1.2,
   5.07,
   5.04
  ],
  [
   1.78,
   1.26,
   0.76,
   4.73,
   4.1
  ],
  [
   3.11,
   4.92,
   5.62,
   0.8,
   1.54
  ],
  [
   3.52,
   5.54,
   5.12,
   1.5,
   0.8
  ]
 ],
 "chain_ptm": [
  0.24,
  0.69,
  0.67,
  0.23,
  0.24
 ],
 "fraction_disordered": 0.62,
 "has_clash": 0.0,
 "iptm": 0.73,
 "num_recycles": 10.0,
 "ptm": 0.49,
 "ranking_score": 1.0
}
