# Supplementary material for: Vernalization regulatory network identifies potential novel functions for genes in the HvVRN2 locus
Source: New Phytol. 2026 Apr 12;250(6):4036–53. doi: 10.1111/nph.71162 (PMC13193379; doi:10.1111/nph.71162)
Supplement: Supplementary file 1 — Dataset S1. Protein models computed by Alphafold. [file NPH-250-4036-s002.xz › Alphafold_models0/Barley/fold_co1_prom1_1_nf_yb4_c_7hg0737680_recortes_model_0.cif]

# By using this file you agree to the legally binding terms of use found at alphafoldserver.com/output-terms
data_2bc9ac876cbbe366
#
_entry.id 2bc9ac876cbbe366
#
loop_
_atom_type.symbol
C 
N 
O 
P 
S 
#
loop_
_audit_author.name
_audit_author.pdbx_ordinal
"Google DeepMind" 1 
"Isomorphic Labs" 2 
#
_audit_conform.dict_location https://raw.githubusercontent.com/ihmwg/ModelCIF/master/dist/mmcif_ma.dic
_audit_conform.dict_name     mmcif_ma.dic
_audit_conform.dict_version  1.4.5
#
loop_
_chem_comp.formula
_chem_comp.formula_weight
_chem_comp.id
_chem_comp.mon_nstd_flag
_chem_comp.name
_chem_comp.pdbx_smiles
_chem_comp.pdbx_synonyms
_chem_comp.type
"C3 H7 N O2"      89.093  ALA y ALANINE                              C[C@H](N)C(O)=O                                             ? "L-PEPTIDE LINKING" 
"C6 H15 N4 O2"    175.209 ARG y ARGININE                             N[C@@H](CCCNC(N)=[NH2+])C(O)=O                              ? "L-PEPTIDE LINKING" 
"C4 H8 N2 O3"     132.118 ASN y ASPARAGINE                           N[C@@H](CC(N)=O)C(O)=O                                      ? "L-PEPTIDE LINKING" 
"C4 H7 N O4"      133.103 ASP y "ASPARTIC ACID"                      N[C@@H](CC(O)=O)C(O)=O                                      ? "L-PEPTIDE LINKING" 
"C3 H7 N O2 S"    121.158 CYS y CYSTEINE                             N[C@@H](CS)C(O)=O                                           ? "L-PEPTIDE LINKING" 
"C10 H14 N5 O6 P" 331.222 DA  y "2'-DEOXYADENOSINE-5'-MONOPHOSPHATE" Nc1ncnc2n(cnc12)[C@H]3C[C@H](O)[C@@H](CO[P](O)(O)=O)O3      ? "DNA LINKING"       
"C9 H14 N3 O7 P"  307.197 DC  y "2'-DEOXYCYTIDINE-5'-MONOPHOSPHATE"  NC1=NC(=O)N(C=C1)[C@H]2C[C@H](O)[C@@H](CO[P](O)(O)=O)O2     ? "DNA LINKING"       
"C10 H14 N5 O7 P" 347.221 DG  y "2'-DEOXYGUANOSINE-5'-MONOPHOSPHATE" NC1=Nc2n(cnc2C(=O)N1)[C@H]3C[C@H](O)[C@@H](CO[P](O)(O)=O)O3 ? "DNA LINKING"       
"C10 H15 N2 O8 P" 322.208 DT  y "THYMIDINE-5'-MONOPHOSPHATE"         CC1=CN([C@H]2C[C@H](O)[C@@H](CO[P](O)(O)=O)O2)C(=O)NC1=O    ? "DNA LINKING"       
"C5 H10 N2 O3"    146.144 GLN y GLUTAMINE                            N[C@@H](CCC(N)=O)C(O)=O                                     ? "L-PEPTIDE LINKING" 
"C5 H9 N O4"      147.129 GLU y "GLUTAMIC ACID"                      N[C@@H](CCC(O)=O)C(O)=O                                     ? "L-PEPTIDE LINKING" 
"C2 H5 N O2"      75.067  GLY y GLYCINE                              NCC(O)=O                                                    ? "PEPTIDE LINKING"   
"C6 H10 N3 O2"    156.162 HIS y HISTIDINE                            N[C@@H](Cc1c[nH]c[nH+]1)C(O)=O                              ? "L-PEPTIDE LINKING" 
"C6 H13 N O2"     131.173 ILE y ISOLEUCINE                           CC[C@H](C)[C@H](N)C(O)=O                                    ? "L-PEPTIDE LINKING" 
"C6 H13 N O2"     131.173 LEU y LEUCINE                              CC(C)C[C@H](N)C(O)=O                                        ? "L-PEPTIDE LINKING" 
"C6 H15 N2 O2"    147.195 LYS y LYSINE                               N[C@@H](CCCC[NH3+])C(O)=O                                   ? "L-PEPTIDE LINKING" 
"C5 H11 N O2 S"   149.211 MET y METHIONINE                           CSCC[C@H](N)C(O)=O                                          ? "L-PEPTIDE LINKING" 
"C9 H11 N O2"     165.189 PHE y PHENYLALANINE                        N[C@@H](Cc1ccccc1)C(O)=O                                    ? "L-PEPTIDE LINKING" 
"C5 H9 N O2"      115.130 PRO y PROLINE                              OC(=O)[C@@H]1CCCN1                                          ? "L-PEPTIDE LINKING" 
"C3 H7 N O3"      105.093 SER y SERINE                               N[C@@H](CO)C(O)=O                                           ? "L-PEPTIDE LINKING" 
"C4 H9 N O3"      119.119 THR y THREONINE                            C[C@@H](O)[C@H](N)C(O)=O                                    ? "L-PEPTIDE LINKING" 
"C11 H12 N2 O2"   204.225 TRP y TRYPTOPHAN                           N[C@@H](Cc1c[nH]c2ccccc12)C(O)=O                            ? "L-PEPTIDE LINKING" 
"C9 H11 N O3"     181.189 TYR y TYROSINE                             N[C@@H](Cc1ccc(O)cc1)C(O)=O                                 ? "L-PEPTIDE LINKING" 
"C5 H11 N O2"     117.146 VAL y VALINE                               CC(C)[C@H](N)C(O)=O                                         ? "L-PEPTIDE LINKING" 
#
_citation.book_publisher          ?
_citation.country                 UK
_citation.id                      primary
_citation.journal_full            Nature
_citation.journal_id_ASTM         NATUAS
_citation.journal_id_CSD          0006
_citation.journal_id_ISSN         0028-0836
_citation.journal_volume          ?
_citation.page_first              ?
_citation.page_last               ?
_citation.pdbx_database_id_DOI    ?
_citation.pdbx_database_id_PubMed ?
_citation.title                   "Accurate structure prediction of biomolecular interactions with AlphaFold 3"
_citation.year                    2024
#
loop_
_citation_author.citation_id
_citation_author.name
_citation_author.ordinal
primary "Google DeepMind" 1 
primary "Isomorphic Labs" 2 
#
loop_
_entity.id
_entity.pdbx_description
_entity.type
1 . polymer 
2 . polymer 
3 . polymer 
4 . polymer 
5 . polymer 
#
loop_
_entity_poly.entity_id
_entity_poly.pdbx_strand_id
_entity_poly.type
1 A polypeptide(L)          
2 B polypeptide(L)          
3 C polypeptide(L)          
4 D polydeoxyribonucleotide 
5 E polydeoxyribonucleotide 
#
loop_
_entity_poly_seq.entity_id
_entity_poly_seq.hetero
_entity_poly_seq.mon_id
_entity_poly_seq.num
1 n MET 1   
1 n PRO 2   
1 n ARG 3   
1 n CYS 4   
1 n ASN 5   
1 n LYS 6   
1 n CYS 7   
1 n LEU 8   
1 n SER 9   
1 n GLU 10  
1 n ASN 11  
1 n ASP 12  
1 n SER 13  
1 n ALA 14  
1 n SER 15  
1 n GLU 16  
1 n ASP 17  
1 n ARG 18  
1 n HIS 19  
1 n TRP 20  
1 n HIS 21  
1 n ARG 22  
1 n THR 23  
1 n ALA 24  
1 n THR 25  
1 n LEU 26  
1 n PHE 27  
1 n MET 28  
1 n ASN 29  
1 n CYS 30  
1 n VAL 31  
1 n SER 32  
1 n ASN 33  
1 n GLY 34  
1 n THR 35  
1 n VAL 36  
1 n TYR 37  
1 n GLU 38  
1 n GLU 39  
1 n ALA 40  
1 n VAL 41  
1 n GLY 42  
1 n ARG 43  
1 n GLU 44  
1 n GLY 45  
1 n CYS 46  
1 n TRP 47  
1 n ALA 48  
1 n ARG 49  
1 n LEU 50  
1 n CYS 51  
1 n ASP 52  
1 n GLY 53  
1 n CYS 54  
1 n CYS 55  
1 n THR 56  
1 n VAL 57  
1 n PRO 58  
1 n SER 59  
1 n VAL 60  
1 n VAL 61  
1 n TYR 62  
1 n CYS 63  
1 n ARG 64  
1 n ALA 65  
1 n ASP 66  
1 n SER 67  
1 n ALA 68  
1 n TYR 69  
1 n LEU 70  
1 n CYS 71  
1 n ALA 72  
1 n SER 73  
1 n CYS 74  
1 n ASP 75  
1 n ALA 76  
1 n GLN 77  
1 n ILE 78  
1 n HIS 79  
1 n ALA 80  
1 n ALA 81  
1 n ASN 82  
1 n ARG 83  
1 n VAL 84  
1 n ALA 85  
1 n SER 86  
1 n ARG 87  
1 n HIS 88  
1 n GLU 89  
1 n ARG 90  
1 n VAL 91  
1 n LEU 92  
1 n LEU 93  
1 n SER 94  
1 n GLU 95  
1 n ALA 96  
1 n TYR 97  
1 n LYS 98  
1 n HIS 99  
1 n ALA 100 
1 n PRO 101 
1 n VAL 102 
1 n MET 103 
1 n LEU 104 
1 n ASP 105 
1 n CYS 106 
1 n HIS 107 
1 n ALA 108 
1 n ASP 109 
1 n ALA 110 
1 n ALA 111 
1 n ALA 112 
1 n LEU 113 
1 n CYS 114 
1 n ALA 115 
1 n ALA 116 
1 n TYR 117 
1 n GLU 118 
1 n ALA 119 
1 n GLN 120 
1 n VAL 121 
1 n HIS 122 
1 n TYR 123 
1 n ALA 124 
1 n ASN 125 
1 n LEU 126 
1 n LEU 127 
1 n THR 128 
1 n VAL 129 
1 n MET 130 
1 n HIS 131 
1 n GLN 132 
1 n ARG 133 
1 n MET 134 
1 n PRO 135 
1 n VAL 136 
1 n VAL 137 
1 n SER 138 
1 n HIS 139 
1 n PRO 140 
1 n ALA 141 
1 n VAL 142 
1 n ALA 143 
1 n ILE 144 
1 n PRO 145 
1 n PRO 146 
1 n VAL 147 
1 n SER 148 
1 n LEU 149 
1 n PHE 150 
1 n ALA 151 
1 n GLU 152 
1 n ALA 153 
1 n GLU 154 
1 n ALA 155 
1 n THR 156 
1 n ALA 157 
1 n PRO 158 
1 n VAL 159 
1 n LEU 160 
1 n GLY 161 
1 n ARG 162 
1 n LYS 163 
1 n GLU 164 
1 n GLU 165 
1 n ASP 166 
1 n THR 167 
1 n SER 168 
1 n TRP 169 
1 n LEU 170 
1 n LEU 171 
1 n LEU 172 
1 n SER 173 
1 n LYS 174 
1 n ASP 175 
1 n SER 176 
1 n ASP 177 
1 n ASN 178 
1 n HIS 179 
1 n ASN 180 
1 n ARG 181 
1 n SER 182 
1 n GLY 183 
1 n ASN 184 
1 n ASN 185 
1 n SER 186 
1 n SER 187 
1 n THR 188 
1 n SER 189 
1 n SER 190 
1 n SER 191 
1 n SER 192 
1 n GLN 193 
1 n TYR 194 
1 n PHE 195 
1 n GLY 196 
1 n GLU 197 
1 n VAL 198 
1 n ASP 199 
1 n GLN 200 
1 n TYR 201 
1 n PHE 202 
1 n ASP 203 
1 n LEU 204 
1 n VAL 205 
1 n GLY 206 
1 n TYR 207 
1 n ASN 208 
1 n SER 209 
1 n TYR 210 
1 n TYR 211 
1 n ASP 212 
1 n SER 213 
1 n HIS 214 
1 n MET 215 
1 n SER 216 
1 n ASN 217 
1 n GLN 218 
1 n GLU 219 
1 n GLN 220 
1 n TYR 221 
1 n VAL 222 
1 n MET 223 
1 n GLN 224 
1 n GLU 225 
1 n GLN 226 
1 n GLN 227 
1 n HIS 228 
1 n LEU 229 
1 n GLN 230 
1 n GLN 231 
1 n MET 232 
1 n GLN 233 
1 n LYS 234 
1 n GLU 235 
1 n TYR 236 
1 n ALA 237 
1 n GLU 238 
1 n GLN 239 
1 n GLN 240 
1 n MET 241 
1 n GLN 242 
1 n LYS 243 
1 n GLU 244 
1 n TYR 245 
1 n VAL 246 
1 n GLU 247 
1 n ASN 248 
1 n GLU 249 
1 n GLY 250 
1 n SER 251 
1 n GLU 252 
1 n CYS 253 
1 n ILE 254 
1 n VAL 255 
1 n PRO 256 
1 n SER 257 
1 n GLN 258 
1 n SER 259 
1 n THR 260 
1 n ILE 261 
1 n VAL 262 
1 n ARG 263 
1 n ARG 264 
1 n PRO 265 
1 n HIS 266 
1 n GLN 267 
1 n SER 268 
1 n GLY 269 
1 n TYR 270 
1 n ALA 271 
1 n PRO 272 
1 n LEU 273 
1 n VAL 274 
1 n GLY 275 
1 n ALA 276 
1 n GLU 277 
1 n GLN 278 
1 n ALA 279 
1 n ALA 280 
1 n SER 281 
1 n ALA 282 
1 n THR 283 
1 n ALA 284 
1 n GLY 285 
1 n ALA 286 
1 n SER 287 
1 n ALA 288 
1 n TYR 289 
1 n THR 290 
1 n ASP 291 
1 n SER 292 
1 n VAL 293 
1 n ASN 294 
1 n ASN 295 
1 n SER 296 
1 n ILE 297 
1 n SER 298 
1 n PHE 299 
1 n SER 300 
1 n MET 301 
1 n GLU 302 
1 n ALA 303 
1 n GLY 304 
1 n ILE 305 
1 n VAL 306 
1 n PRO 307 
1 n ASP 308 
1 n ASN 309 
1 n THR 310 
1 n VAL 311 
1 n GLN 312 
1 n SER 313 
1 n SER 314 
1 n ILE 315 
1 n LEU 316 
1 n ARG 317 
1 n PRO 318 
1 n ALA 319 
1 n GLY 320 
1 n ALA 321 
1 n ILE 322 
1 n GLY 323 
1 n LEU 324 
1 n PHE 325 
1 n SER 326 
1 n SER 327 
1 n PRO 328 
1 n SER 329 
1 n LEU 330 
1 n GLN 331 
1 n THR 332 
1 n PRO 333 
1 n LEU 334 
1 n HIS 335 
1 n PHE 336 
1 n SER 337 
1 n SER 338 
1 n LYS 339 
1 n GLU 340 
1 n ARG 341 
1 n GLU 342 
1 n ALA 343 
1 n ARG 344 
1 n VAL 345 
1 n LEU 346 
1 n ARG 347 
1 n TYR 348 
1 n LYS 349 
1 n GLU 350 
1 n LYS 351 
1 n LYS 352 
1 n LYS 353 
1 n SER 354 
1 n ARG 355 
1 n LYS 356 
1 n PHE 357 
1 n GLU 358 
1 n LYS 359 
1 n THR 360 
1 n THR 361 
1 n ARG 362 
1 n TYR 363 
1 n ALA 364 
1 n THR 365 
1 n ARG 366 
1 n LYS 367 
1 n ALA 368 
1 n TYR 369 
1 n ALA 370 
1 n GLU 371 
1 n ALA 372 
1 n ARG 373 
1 n PRO 374 
1 n ARG 375 
1 n ILE 376 
1 n LYS 377 
1 n GLY 378 
1 n ARG 379 
1 n PHE 380 
1 n ALA 381 
1 n LYS 382 
1 n ARG 383 
1 n SER 384 
1 n ASP 385 
1 n ALA 386 
1 n GLU 387 
1 n MET 388 
1 n GLU 389 
1 n VAL 390 
1 n ASP 391 
1 n GLN 392 
1 n THR 393 
1 n PHE 394 
1 n SER 395 
1 n THR 396 
1 n ALA 397 
1 n ALA 398 
1 n LEU 399 
1 n SER 400 
1 n ASP 401 
1 n SER 402 
1 n SER 403 
1 n TYR 404 
1 n SER 405 
1 n THR 406 
1 n VAL 407 
1 n PRO 408 
1 n TRP 409 
1 n PHE 410 
2 n ALA 1   
2 n PRO 2   
2 n PRO 3   
2 n VAL 4   
2 n ARG 5   
2 n GLU 6   
2 n GLN 7   
2 n ASP 8   
2 n ARG 9   
2 n LEU 10  
2 n MET 11  
2 n PRO 12  
2 n ILE 13  
2 n ALA 14  
2 n ASN 15  
2 n VAL 16  
2 n ILE 17  
2 n ARG 18  
2 n ILE 19  
2 n MET 20  
2 n ARG 21  
2 n ARG 22  
2 n VAL 23  
2 n LEU 24  
2 n PRO 25  
2 n PRO 26  
2 n HIS 27  
2 n ALA 28  
2 n LYS 29  
2 n ILE 30  
2 n SER 31  
2 n ASP 32  
2 n ASP 33  
2 n ALA 34  
2 n LYS 35  
2 n GLU 36  
2 n THR 37  
2 n ILE 38  
2 n GLN 39  
2 n GLU 40  
2 n CYS 41  
2 n VAL 42  
2 n SER 43  
2 n GLU 44  
2 n TYR 45  
2 n ILE 46  
2 n SER 47  
2 n PHE 48  
2 n ILE 49  
2 n THR 50  
2 n GLY 51  
2 n GLU 52  
2 n ALA 53  
2 n ASN 54  
2 n GLU 55  
2 n ARG 56  
2 n CYS 57  
2 n GLN 58  
2 n ARG 59  
2 n GLU 60  
2 n GLN 61  
2 n ARG 62  
2 n LYS 63  
2 n THR 64  
2 n ILE 65  
2 n THR 66  
2 n ALA 67  
2 n GLU 68  
2 n ASP 69  
2 n VAL 70  
2 n LEU 71  
2 n TRP 72  
2 n ALA 73  
2 n MET 74  
2 n SER 75  
2 n ARG 76  
2 n LEU 77  
2 n GLY 78  
2 n PHE 79  
2 n ASP 80  
2 n ASP 81  
2 n TYR 82  
2 n VAL 83  
2 n GLU 84  
2 n PRO 85  
2 n LEU 86  
2 n SER 87  
2 n ILE 88  
2 n TYR 89  
2 n LEU 90  
2 n HIS 91  
2 n ARG 92  
2 n PHE 93  
2 n ARG 94  
2 n GLU 95  
3 n ARG 1   
3 n ARG 2   
3 n SER 3   
3 n GLU 4   
3 n ILE 5   
3 n GLU 6   
3 n GLN 7   
3 n ALA 8   
3 n THR 9   
3 n VAL 10  
3 n ILE 11  
3 n LYS 12  
3 n ASN 13  
3 n HIS 14  
3 n HIS 15  
3 n HIS 16  
3 n MET 17  
3 n HIS 18  
3 n LEU 19  
3 n LYS 20  
3 n ARG 21  
3 n ILE 22  
3 n ARG 23  
3 n LYS 24  
3 n ILE 25  
3 n MET 26  
3 n LYS 27  
3 n ALA 28  
3 n ASP 29  
3 n GLU 30  
3 n GLY 31  
3 n ALA 32  
3 n ASP 33  
3 n MET 34  
3 n MET 35  
3 n ILE 36  
3 n ALA 37  
3 n ALA 38  
3 n GLU 39  
3 n ALA 40  
3 n PRO 41  
3 n VAL 42  
3 n LEU 43  
3 n PHE 44  
3 n ALA 45  
3 n LYS 46  
3 n ALA 47  
3 n CYS 48  
3 n GLU 49  
3 n MET 50  
3 n LEU 51  
3 n THR 52  
3 n LEU 53  
3 n GLU 54  
3 n MET 55  
3 n THR 56  
3 n MET 57  
3 n ARG 58  
3 n SER 59  
3 n TRP 60  
3 n MET 61  
3 n VAL 62  
3 n THR 63  
3 n GLU 64  
3 n GLU 65  
3 n ASN 66  
3 n LYS 67  
3 n ARG 68  
3 n ARG 69  
3 n ILE 70  
3 n LEU 71  
3 n LYS 72  
3 n LYS 73  
3 n SER 74  
3 n ASP 75  
3 n VAL 76  
3 n ALA 77  
3 n ALA 78  
3 n ALA 79  
3 n VAL 80  
3 n ALA 81  
3 n ARG 82  
3 n THR 83  
3 n ASP 84  
3 n VAL 85  
3 n TYR 86  
3 n ASP 87  
3 n PHE 88  
3 n LEU 89  
3 n VAL 90  
3 n ASP 91  
3 n ILE 92  
3 n ILE 93  
3 n PRO 94  
3 n MET 95  
3 n ASP 96  
3 n GLU 97  
3 n MET 98  
3 n GLU 99  
3 n GLU 100 
3 n GLU 101 
3 n GLY 102 
3 n ALA 103 
3 n GLY 104 
3 n ILE 105 
4 n DC  1   
4 n DA  2   
4 n DC  3   
4 n DG  4   
4 n DC  5   
4 n DA  6   
4 n DC  7   
4 n DC  8   
4 n DA  9   
4 n DG  10  
4 n DA  11  
4 n DC  12  
4 n DC  13  
4 n DA  14  
4 n DC  15  
4 n DA  16  
4 n DC  17  
4 n DC  18  
4 n DA  19  
4 n DG  20  
4 n DA  21  
4 n DA  22  
4 n DA  23  
4 n DC  24  
4 n DA  25  
4 n DA  26  
4 n DA  27  
4 n DC  28  
4 n DA  29  
4 n DA  30  
4 n DA  31  
5 n DT  1   
5 n DT  2   
5 n DT  3   
5 n DG  4   
5 n DT  5   
5 n DT  6   
5 n DT  7   
5 n DG  8   
5 n DT  9   
5 n DT  10  
5 n DT  11  
5 n DC  12  
5 n DT  13  
5 n DG  14  
5 n DG  15  
5 n DT  16  
5 n DG  17  
5 n DT  18  
5 n DG  19  
5 n DG  20  
5 n DT  21  
5 n DC  22  
5 n DT  23  
5 n DG  24  
5 n DG  25  
5 n DT  26  
5 n DG  27  
5 n DC  28  
5 n DG  29  
5 n DT  30  
5 n DG  31  
#
_ma_data.content_type "model coordinates"
_ma_data.id           1
_ma_data.name         Model
#
_ma_model_list.data_id          1
_ma_model_list.model_group_id   1
_ma_model_list.model_group_name "AlphaFold-beta-20231127 (927599d6-1efe-4fa9-85d2-a29f909d212e @ 2024-12-16 01:21:44)"
_ma_model_list.model_id         1
_ma_model_list.model_name       "Top ranked model"
_ma_model_list.model_type       "Ab initio model"
_ma_model_list.ordinal_id       1
#
loop_
_ma_protocol_step.method_type
_ma_protocol_step.ordinal_id
_ma_protocol_step.protocol_id
_ma_protocol_step.step_id
"coevolution MSA" 1 1 1 
"template search" 2 1 2 
modeling          3 1 3 
#
loop_
_ma_qa_metric.id
_ma_qa_metric.mode
_ma_qa_metric.name
_ma_qa_metric.software_group_id
_ma_qa_metric.type
1 global pLDDT 1 pLDDT 
2 local  pLDDT 1 pLDDT 
#
_ma_qa_metric_global.metric_id    1
_ma_qa_metric_global.metric_value 62.68
_ma_qa_metric_global.model_id     1
_ma_qa_metric_global.ordinal_id   1
#
_ma_software_group.group_id    1
_ma_software_group.ordinal_id  1
_ma_software_group.software_id 1
#
loop_
_ma_target_entity.data_id
_ma_target_entity.entity_id
_ma_target_entity.origin
1 1 . 
1 2 . 
1 3 . 
1 4 . 
1 5 . 
#
loop_
_ma_target_entity_instance.asym_id
_ma_target_entity_instance.details
_ma_target_entity_instance.entity_id
A . 1 
B . 2 
C . 3 
D . 4 
E . 5 
#
loop_
_pdbx_data_usage.details
_pdbx_data_usage.id
_pdbx_data_usage.type
_pdbx_data_usage.url
;NON-COMMERCIAL USE ONLY, BY USING THIS FILE YOU AGREE TO THE TERMS OF USE FOUND
AT alphafoldserver.com/output-terms.
;
1 license    ? 
;THE INFORMATION IS NOT INTENDED FOR, HAS NOT BEEN VALIDATED FOR, AND IS NOT
APPROVED FOR CLINICAL USE. IT SHOULD NOT BE USED FOR CLINICAL PURPOSE OR RELIED
ON FOR MEDICAL OR OTHER PROFESSIONAL ADVICE. IT IS THEORETICAL MODELLING ONLY
AND CAUTION SHOULD BE EXERCISED IN ITS USE. IT IS PROVIDED "AS-IS" WITHOUT ANY
WARRANTY OF ANY KIND, WHETHER EXPRESSED OR IMPLIED. NO WARRANTY IS GIVEN THAT
USE OF THE INFORMATION SHALL NOT INFRINGE THE RIGHTS OF ANY THIRD PARTY.
;
2 disclaimer ? 
#
loop_
_pdbx_poly_seq_scheme.asym_id
_pdbx_poly_seq_scheme.auth_seq_num
_pdbx_poly_seq_scheme.entity_id
_pdbx_poly_seq_scheme.hetero
_pdbx_poly_seq_scheme.mon_id
_pdbx_poly_seq_scheme.pdb_ins_code
_pdbx_poly_seq_scheme.pdb_seq_num
_pdbx_poly_seq_scheme.pdb_strand_id
_pdbx_poly_seq_scheme.seq_id
A 1   1 n MET . 1   A 1   
A 2   1 n PRO . 2   A 2   
A 3   1 n ARG . 3   A 3   
A 4   1 n CYS . 4   A 4   
A 5   1 n ASN . 5   A 5   
A 6   1 n LYS . 6   A 6   
A 7   1 n CYS . 7   A 7   
A 8   1 n LEU . 8   A 8   
A 9   1 n SER . 9   A 9   
A 10  1 n GLU . 10  A 10  
A 11  1 n ASN . 11  A 11  
A 12  1 n ASP . 12  A 12  
A 13  1 n SER . 13  A 13  
A 14  1 n ALA . 14  A 14  
A 15  1 n SER . 15  A 15  
A 16  1 n GLU . 16  A 16  
A 17  1 n ASP . 17  A 17  
A 18  1 n ARG . 18  A 18  
A 19  1 n HIS . 19  A 19  
A 20  1 n TRP . 20  A 20  
A 21  1 n HIS . 21  A 21  
A 22  1 n ARG . 22  A 22  
A 23  1 n THR . 23  A 23  
A 24  1 n ALA . 24  A 24  
A 25  1 n THR . 25  A 25  
A 26  1 n LEU . 26  A 26  
A 27  1 n PHE . 27  A 27  
A 28  1 n MET . 28  A 28  
A 29  1 n ASN . 29  A 29  
A 30  1 n CYS . 30  A 30  
A 31  1 n VAL . 31  A 31  
A 32  1 n SER . 32  A 32  
A 33  1 n ASN . 33  A 33  
A 34  1 n GLY . 34  A 34  
A 35  1 n THR . 35  A 35  
A 36  1 n VAL . 36  A 36  
A 37  1 n TYR . 37  A 37  
A 38  1 n GLU . 38  A 38  
A 39  1 n GLU . 39  A 39  
A 40  1 n ALA . 40  A 40  
A 41  1 n VAL . 41  A 41  
A 42  1 n GLY . 42  A 42  
A 43  1 n ARG . 43  A 43  
A 44  1 n GLU . 44  A 44  
A 45  1 n GLY . 45  A 45  
A 46  1 n CYS . 46  A 46  
A 47  1 n TRP . 47  A 47  
A 48  1 n ALA . 48  A 48  
A 49  1 n ARG . 49  A 49  
A 50  1 n LEU . 50  A 50  
A 51  1 n CYS . 51  A 51  
A 52  1 n ASP . 52  A 52  
A 53  1 n GLY . 53  A 53  
A 54  1 n CYS . 54  A 54  
A 55  1 n CYS . 55  A 55  
A 56  1 n THR . 56  A 56  
A 57  1 n VAL . 57  A 57  
A 58  1 n PRO . 58  A 58  
A 59  1 n SER . 59  A 59  
A 60  1 n VAL . 60  A 60  
A 61  1 n VAL . 61  A 61  
A 62  1 n TYR . 62  A 62  
A 63  1 n CYS . 63  A 63  
A 64  1 n ARG . 64  A 64  
A 65  1 n ALA . 65  A 65  
A 66  1 n ASP . 66  A 66  
A 67  1 n SER . 67  A 67  
A 68  1 n ALA . 68  A 68  
A 69  1 n TYR . 69  A 69  
A 70  1 n LEU . 70  A 70  
A 71  1 n CYS . 71  A 71  
A 72  1 n ALA . 72  A 72  
A 73  1 n SER . 73  A 73  
A 74  1 n CYS . 74  A 74  
A 75  1 n ASP . 75  A 75  
A 76  1 n ALA . 76  A 76  
A 77  1 n GLN . 77  A 77  
A 78  1 n ILE . 78  A 78  
A 79  1 n HIS . 79  A 79  
A 80  1 n ALA . 80  A 80  
A 81  1 n ALA . 81  A 81  
A 82  1 n ASN . 82  A 82  
A 83  1 n ARG . 83  A 83  
A 84  1 n VAL . 84  A 84  
A 85  1 n ALA . 85  A 85  
A 86  1 n SER . 86  A 86  
A 87  1 n ARG . 87  A 87  
A 88  1 n HIS . 88  A 88  
A 89  1 n GLU . 89  A 89  
A 90  1 n ARG . 90  A 90  
A 91  1 n VAL . 91  A 91  
A 92  1 n LEU . 92  A 92  
A 93  1 n LEU . 93  A 93  
A 94  1 n SER . 94  A 94  
A 95  1 n GLU . 95  A 95  
A 96  1 n ALA . 96  A 96  
A 97  1 n TYR . 97  A 97  
A 98  1 n LYS . 98  A 98  
A 99  1 n HIS . 99  A 99  
A 100 1 n ALA . 100 A 100 
A 101 1 n PRO . 101 A 101 
A 102 1 n VAL . 102 A 102 
A 103 1 n MET . 103 A 103 
A 104 1 n LEU . 104 A 104 
A 105 1 n ASP . 105 A 105 
A 106 1 n CYS . 106 A 106 
A 107 1 n HIS . 107 A 107 
A 108 1 n ALA . 108 A 108 
A 109 1 n ASP . 109 A 109 
A 110 1 n ALA . 110 A 110 
A 111 1 n ALA . 111 A 111 
A 112 1 n ALA . 112 A 112 
A 113 1 n LEU . 113 A 113 
A 114 1 n CYS . 114 A 114 
A 115 1 n ALA . 115 A 115 
A 116 1 n ALA . 116 A 116 
A 117 1 n TYR . 117 A 117 
A 118 1 n GLU . 118 A 118 
A 119 1 n ALA . 119 A 119 
A 120 1 n GLN . 120 A 120 
A 121 1 n VAL . 121 A 121 
A 122 1 n HIS . 122 A 122 
A 123 1 n TYR . 123 A 123 
A 124 1 n ALA . 124 A 124 
A 125 1 n ASN . 125 A 125 
A 126 1 n LEU . 126 A 126 
A 127 1 n LEU . 127 A 127 
A 128 1 n THR . 128 A 128 
A 129 1 n VAL . 129 A 129 
A 130 1 n MET . 130 A 130 
A 131 1 n HIS . 131 A 131 
A 132 1 n GLN . 132 A 132 
A 133 1 n ARG . 133 A 133 
A 134 1 n MET . 134 A 134 
A 135 1 n PRO . 135 A 135 
A 136 1 n VAL . 136 A 136 
A 137 1 n VAL . 137 A 137 
A 138 1 n SER . 138 A 138 
A 139 1 n HIS . 139 A 139 
A 140 1 n PRO . 140 A 140 
A 141 1 n ALA . 141 A 141 
A 142 1 n VAL . 142 A 142 
A 143 1 n ALA . 143 A 143 
A 144 1 n ILE . 144 A 144 
A 145 1 n PRO . 145 A 145 
A 146 1 n PRO . 146 A 146 
A 147 1 n VAL . 147 A 147 
A 148 1 n SER . 148 A 148 
A 149 1 n LEU . 149 A 149 
A 150 1 n PHE . 150 A 150 
A 151 1 n ALA . 151 A 151 
A 152 1 n GLU . 152 A 152 
A 153 1 n ALA . 153 A 153 
A 154 1 n GLU . 154 A 154 
A 155 1 n ALA . 155 A 155 
A 156 1 n THR . 156 A 156 
A 157 1 n ALA . 157 A 157 
A 158 1 n PRO . 158 A 158 
A 159 1 n VAL . 159 A 159 
A 160 1 n LEU . 160 A 160 
A 161 1 n GLY . 161 A 161 
A 162 1 n ARG . 162 A 162 
A 163 1 n LYS . 163 A 163 
A 164 1 n GLU . 164 A 164 
A 165 1 n GLU . 165 A 165 
A 166 1 n ASP . 166 A 166 
A 167 1 n THR . 167 A 167 
A 168 1 n SER . 168 A 168 
A 169 1 n TRP . 169 A 169 
A 170 1 n LEU . 170 A 170 
A 171 1 n LEU . 171 A 171 
A 172 1 n LEU . 172 A 172 
A 173 1 n SER . 173 A 173 
A 174 1 n LYS . 174 A 174 
A 175 1 n ASP . 175 A 175 
A 176 1 n SER . 176 A 176 
A 177 1 n ASP . 177 A 177 
A 178 1 n ASN . 178 A 178 
A 179 1 n HIS . 179 A 179 
A 180 1 n ASN . 180 A 180 
A 181 1 n ARG . 181 A 181 
A 182 1 n SER . 182 A 182 
A 183 1 n GLY . 183 A 183 
A 184 1 n ASN . 184 A 184 
A 185 1 n ASN . 185 A 185 
A 186 1 n SER . 186 A 186 
A 187 1 n SER . 187 A 187 
A 188 1 n THR . 188 A 188 
A 189 1 n SER . 189 A 189 
A 190 1 n SER . 190 A 190 
A 191 1 n SER . 191 A 191 
A 192 1 n SER . 192 A 192 
A 193 1 n GLN . 193 A 193 
A 194 1 n TYR . 194 A 194 
A 195 1 n PHE . 195 A 195 
A 196 1 n GLY . 196 A 196 
A 197 1 n GLU . 197 A 197 
A 198 1 n VAL . 198 A 198 
A 199 1 n ASP . 199 A 199 
A 200 1 n GLN . 200 A 200 
A 201 1 n TYR . 201 A 201 
A 202 1 n PHE . 202 A 202 
A 203 1 n ASP . 203 A 203 
A 204 1 n LEU . 204 A 204 
A 205 1 n VAL . 205 A 205 
A 206 1 n GLY . 206 A 206 
A 207 1 n TYR . 207 A 207 
A 208 1 n ASN . 208 A 208 
A 209 1 n SER . 209 A 209 
A 210 1 n TYR . 210 A 210 
A 211 1 n TYR . 211 A 211 
A 212 1 n ASP . 212 A 212 
A 213 1 n SER . 213 A 213 
A 214 1 n HIS . 214 A 214 
A 215 1 n MET . 215 A 215 
A 216 1 n SER . 216 A 216 
A 217 1 n ASN . 217 A 217 
A 218 1 n GLN . 218 A 218 
A 219 1 n GLU . 219 A 219 
A 220 1 n GLN . 220 A 220 
A 221 1 n TYR . 221 A 221 
A 222 1 n VAL . 222 A 222 
A 223 1 n MET . 223 A 223 
A 224 1 n GLN . 224 A 224 
A 225 1 n GLU . 225 A 225 
A 226 1 n GLN . 226 A 226 
A 227 1 n GLN . 227 A 227 
A 228 1 n HIS . 228 A 228 
A 229 1 n LEU . 229 A 229 
A 230 1 n GLN . 230 A 230 
A 231 1 n GLN . 231 A 231 
A 232 1 n MET . 232 A 232 
A 233 1 n GLN . 233 A 233 
A 234 1 n LYS . 234 A 234 
A 235 1 n GLU . 235 A 235 
A 236 1 n TYR . 236 A 236 
A 237 1 n ALA . 237 A 237 
A 238 1 n GLU . 238 A 238 
A 239 1 n GLN . 239 A 239 
A 240 1 n GLN . 240 A 240 
A 241 1 n MET . 241 A 241 
A 242 1 n GLN . 242 A 242 
A 243 1 n LYS . 243 A 243 
A 244 1 n GLU . 244 A 244 
A 245 1 n TYR . 245 A 245 
A 246 1 n VAL . 246 A 246 
A 247 1 n GLU . 247 A 247 
A 248 1 n ASN . 248 A 248 
A 249 1 n GLU . 249 A 249 
A 250 1 n GLY . 250 A 250 
A 251 1 n SER . 251 A 251 
A 252 1 n GLU . 252 A 252 
A 253 1 n CYS . 253 A 253 
A 254 1 n ILE . 254 A 254 
A 255 1 n VAL . 255 A 255 
A 256 1 n PRO . 256 A 256 
A 257 1 n SER . 257 A 257 
A 258 1 n GLN . 258 A 258 
A 259 1 n SER . 259 A 259 
A 260 1 n THR . 260 A 260 
A 261 1 n ILE . 261 A 261 
A 262 1 n VAL . 262 A 262 
A 263 1 n ARG . 263 A 263 
A 264 1 n ARG . 264 A 264 
A 265 1 n PRO . 265 A 265 
A 266 1 n HIS . 266 A 266 
A 267 1 n GLN . 267 A 267 
A 268 1 n SER . 268 A 268 
A 269 1 n GLY . 269 A 269 
A 270 1 n TYR . 270 A 270 
A 271 1 n ALA . 271 A 271 
A 272 1 n PRO . 272 A 272 
A 273 1 n LEU . 273 A 273 
A 274 1 n VAL . 274 A 274 
A 275 1 n GLY . 275 A 275 
A 276 1 n ALA . 276 A 276 
A 277 1 n GLU . 277 A 277 
A 278 1 n GLN . 278 A 278 
A 279 1 n ALA . 279 A 279 
A 280 1 n ALA . 280 A 280 
A 281 1 n SER . 281 A 281 
A 282 1 n ALA . 282 A 282 
A 283 1 n THR . 283 A 283 
A 284 1 n ALA . 284 A 284 
A 285 1 n GLY . 285 A 285 
A 286 1 n ALA . 286 A 286 
A 287 1 n SER . 287 A 287 
A 288 1 n ALA . 288 A 288 
A 289 1 n TYR . 289 A 289 
A 290 1 n THR . 290 A 290 
A 291 1 n ASP . 291 A 291 
A 292 1 n SER . 292 A 292 
A 293 1 n VAL . 293 A 293 
A 294 1 n ASN . 294 A 294 
A 295 1 n ASN . 295 A 295 
A 296 1 n SER . 296 A 296 
A 297 1 n ILE . 297 A 297 
A 298 1 n SER . 298 A 298 
A 299 1 n PHE . 299 A 299 
A 300 1 n SER . 300 A 300 
A 301 1 n MET . 301 A 301 
A 302 1 n GLU . 302 A 302 
A 303 1 n ALA . 303 A 303 
A 304 1 n GLY . 304 A 304 
A 305 1 n ILE . 305 A 305 
A 306 1 n VAL . 306 A 306 
A 307 1 n PRO . 307 A 307 
A 308 1 n ASP . 308 A 308 
A 309 1 n ASN . 309 A 309 
A 310 1 n THR . 310 A 310 
A 311 1 n VAL . 311 A 311 
A 312 1 n GLN . 312 A 312 
A 313 1 n SER . 313 A 313 
A 314 1 n SER . 314 A 314 
A 315 1 n ILE . 315 A 315 
A 316 1 n LEU . 316 A 316 
A 317 1 n ARG . 317 A 317 
A 318 1 n PRO . 318 A 318 
A 319 1 n ALA . 319 A 319 
A 320 1 n GLY . 320 A 320 
A 321 1 n ALA . 321 A 321 
A 322 1 n ILE . 322 A 322 
A 323 1 n GLY . 323 A 323 
A 324 1 n LEU . 324 A 324 
A 325 1 n PHE . 325 A 325 
A 326 1 n SER . 326 A 326 
A 327 1 n SER . 327 A 327 
A 328 1 n PRO . 328 A 328 
A 329 1 n SER . 329 A 329 
A 330 1 n LEU . 330 A 330 
A 331 1 n GLN . 331 A 331 
A 332 1 n THR . 332 A 332 
A 333 1 n PRO . 333 A 333 
A 334 1 n LEU . 334 A 334 
A 335 1 n HIS . 335 A 335 
A 336 1 n PHE . 336 A 336 
A 337 1 n SER . 337 A 337 
A 338 1 n SER . 338 A 338 
A 339 1 n LYS . 339 A 339 
A 340 1 n GLU . 340 A 340 
A 341 1 n ARG . 341 A 341 
A 342 1 n GLU . 342 A 342 
A 343 1 n ALA . 343 A 343 
A 344 1 n ARG . 344 A 344 
A 345 1 n VAL . 345 A 345 
A 346 1 n LEU . 346 A 346 
A 347 1 n ARG . 347 A 347 
A 348 1 n TYR . 348 A 348 
A 349 1 n LYS . 349 A 349 
A 350 1 n GLU . 350 A 350 
A 351 1 n LYS . 351 A 351 
A 352 1 n LYS . 352 A 352 
A 353 1 n LYS . 353 A 353 
A 354 1 n SER . 354 A 354 
A 355 1 n ARG . 355 A 355 
A 356 1 n LYS . 356 A 356 
A 357 1 n PHE . 357 A 357 
A 358 1 n GLU . 358 A 358 
A 359 1 n LYS . 359 A 359 
A 360 1 n THR . 360 A 360 
A 361 1 n THR . 361 A 361 
A 362 1 n ARG . 362 A 362 
A 363 1 n TYR . 363 A 363 
A 364 1 n ALA . 364 A 364 
A 365 1 n THR . 365 A 365 
A 366 1 n ARG . 366 A 366 
A 367 1 n LYS . 367 A 367 
A 368 1 n ALA . 368 A 368 
A 369 1 n TYR . 369 A 369 
A 370 1 n ALA . 370 A 370 
A 371 1 n GLU . 371 A 371 
A 372 1 n ALA . 372 A 372 
A 373 1 n ARG . 373 A 373 
A 374 1 n PRO . 374 A 374 
A 375 1 n ARG . 375 A 375 
A 376 1 n ILE . 376 A 376 
A 377 1 n LYS . 377 A 377 
A 378 1 n GLY . 378 A 378 
A 379 1 n ARG . 379 A 379 
A 380 1 n PHE . 380 A 380 
A 381 1 n ALA . 381 A 381 
A 382 1 n LYS . 382 A 382 
A 383 1 n ARG . 383 A 383 
A 384 1 n SER . 384 A 384 
A 385 1 n ASP . 385 A 385 
A 386 1 n ALA . 386 A 386 
A 387 1 n GLU . 387 A 387 
A 388 1 n MET . 388 A 388 
A 389 1 n GLU . 389 A 389 
A 390 1 n VAL . 390 A 390 
A 391 1 n ASP . 391 A 391 
A 392 1 n GLN . 392 A 392 
A 393 1 n THR . 393 A 393 
A 394 1 n PHE . 394 A 394 
A 395 1 n SER . 395 A 395 
A 396 1 n THR . 396 A 396 
A 397 1 n ALA . 397 A 397 
A 398 1 n ALA . 398 A 398 
A 399 1 n LEU . 399 A 399 
A 400 1 n SER . 400 A 400 
A 401 1 n ASP . 401 A 401 
A 402 1 n SER . 402 A 402 
A 403 1 n SER . 403 A 403 
A 404 1 n TYR . 404 A 404 
A 405 1 n SER . 405 A 405 
A 406 1 n THR . 406 A 406 
A 407 1 n VAL . 407 A 407 
A 408 1 n PRO . 408 A 408 
A 409 1 n TRP . 409 A 409 
A 410 1 n PHE . 410 A 410 
B 1   2 n ALA . 1   B 1   
B 2   2 n PRO . 2   B 2   
B 3   2 n PRO . 3   B 3   
B 4   2 n VAL . 4   B 4   
B 5   2 n ARG . 5   B 5   
B 6   2 n GLU . 6   B 6   
B 7   2 n GLN . 7   B 7   
B 8   2 n ASP . 8   B 8   
B 9   2 n ARG . 9   B 9   
B 10  2 n LEU . 10  B 10  
B 11  2 n MET . 11  B 11  
B 12  2 n PRO . 12  B 12  
B 13  2 n ILE . 13  B 13  
B 14  2 n ALA . 14  B 14  
B 15  2 n ASN . 15  B 15  
B 16  2 n VAL . 16  B 16  
B 17  2 n ILE . 17  B 17  
B 18  2 n ARG . 18  B 18  
B 19  2 n ILE . 19  B 19  
B 20  2 n MET . 20  B 20  
B 21  2 n ARG . 21  B 21  
B 22  2 n ARG . 22  B 22  
B 23  2 n VAL . 23  B 23  
B 24  2 n LEU . 24  B 24  
B 25  2 n PRO . 25  B 25  
B 26  2 n PRO . 26  B 26  
B 27  2 n HIS . 27  B 27  
B 28  2 n ALA . 28  B 28  
B 29  2 n LYS . 29  B 29  
B 30  2 n ILE . 30  B 30  
B 31  2 n SER . 31  B 31  
B 32  2 n ASP . 32  B 32  
B 33  2 n ASP . 33  B 33  
B 34  2 n ALA . 34  B 34  
B 35  2 n LYS . 35  B 35  
B 36  2 n GLU . 36  B 36  
B 37  2 n THR . 37  B 37  
B 38  2 n ILE . 38  B 38  
B 39  2 n GLN . 39  B 39  
B 40  2 n GLU . 40  B 40  
B 41  2 n CYS . 41  B 41  
B 42  2 n VAL . 42  B 42  
B 43  2 n SER . 43  B 43  
B 44  2 n GLU . 44  B 44  
B 45  2 n TYR . 45  B 45  
B 46  2 n ILE . 46  B 46  
B 47  2 n SER . 47  B 47  
B 48  2 n PHE . 48  B 48  
B 49  2 n ILE . 49  B 49  
B 50  2 n THR . 50  B 50  
B 51  2 n GLY . 51  B 51  
B 52  2 n GLU . 52  B 52  
B 53  2 n ALA . 53  B 53  
B 54  2 n ASN . 54  B 54  
B 55  2 n GLU . 55  B 55  
B 56  2 n ARG . 56  B 56  
B 57  2 n CYS . 57  B 57  
B 58  2 n GLN . 58  B 58  
B 59  2 n ARG . 59  B 59  
B 60  2 n GLU . 60  B 60  
B 61  2 n GLN . 61  B 61  
B 62  2 n ARG . 62  B 62  
B 63  2 n LYS . 63  B 63  
B 64  2 n THR . 64  B 64  
B 65  2 n ILE . 65  B 65  
B 66  2 n THR . 66  B 66  
B 67  2 n ALA . 67  B 67  
B 68  2 n GLU . 68  B 68  
B 69  2 n ASP . 69  B 69  
B 70  2 n VAL . 70  B 70  
B 71  2 n LEU . 71  B 71  
B 72  2 n TRP . 72  B 72  
B 73  2 n ALA . 73  B 73  
B 74  2 n MET . 74  B 74  
B 75  2 n SER . 75  B 75  
B 76  2 n ARG . 76  B 76  
B 77  2 n LEU . 77  B 77  
B 78  2 n GLY . 78  B 78  
B 79  2 n PHE . 79  B 79  
B 80  2 n ASP . 80  B 80  
B 81  2 n ASP . 81  B 81  
B 82  2 n TYR . 82  B 82  
B 83  2 n VAL . 83  B 83  
B 84  2 n GLU . 84  B 84  
B 85  2 n PRO . 85  B 85  
B 86  2 n LEU . 86  B 86  
B 87  2 n SER . 87  B 87  
B 88  2 n ILE . 88  B 88  
B 89  2 n TYR . 89  B 89  
B 90  2 n LEU . 90  B 90  
B 91  2 n HIS . 91  B 91  
B 92  2 n ARG . 92  B 92  
B 93  2 n PHE . 93  B 93  
B 94  2 n ARG . 94  B 94  
B 95  2 n GLU . 95  B 95  
C 1   3 n ARG . 1   C 1   
C 2   3 n ARG . 2   C 2   
C 3   3 n SER . 3   C 3   
C 4   3 n GLU . 4   C 4   
C 5   3 n ILE . 5   C 5   
C 6   3 n GLU . 6   C 6   
C 7   3 n GLN . 7   C 7   
C 8   3 n ALA . 8   C 8   
C 9   3 n THR . 9   C 9   
C 10  3 n VAL . 10  C 10  
C 11  3 n ILE . 11  C 11  
C 12  3 n LYS . 12  C 12  
C 13  3 n ASN . 13  C 13  
C 14  3 n HIS . 14  C 14  
C 15  3 n HIS . 15  C 15  
C 16  3 n HIS . 16  C 16  
C 17  3 n MET . 17  C 17  
C 18  3 n HIS . 18  C 18  
C 19  3 n LEU . 19  C 19  
C 20  3 n LYS . 20  C 20  
C 21  3 n ARG . 21  C 21  
C 22  3 n ILE . 22  C 22  
C 23  3 n ARG . 23  C 23  
C 24  3 n LYS . 24  C 24  
C 25  3 n ILE . 25  C 25  
C 26  3 n MET . 26  C 26  
C 27  3 n LYS . 27  C 27  
C 28  3 n ALA . 28  C 28  
C 29  3 n ASP . 29  C 29  
C 30  3 n GLU . 30  C 30  
C 31  3 n GLY . 31  C 31  
C 32  3 n ALA . 32  C 32  
C 33  3 n ASP . 33  C 33  
C 34  3 n MET . 34  C 34  
C 35  3 n MET . 35  C 35  
C 36  3 n ILE . 36  C 36  
C 37  3 n ALA . 37  C 37  
C 38  3 n ALA . 38  C 38  
C 39  3 n GLU . 39  C 39  
C 40  3 n ALA . 40  C 40  
C 41  3 n PRO . 41  C 41  
C 42  3 n VAL . 42  C 42  
C 43  3 n LEU . 43  C 43  
C 44  3 n PHE . 44  C 44  
C 45  3 n ALA . 45  C 45  
C 46  3 n LYS . 46  C 46  
C 47  3 n ALA . 47  C 47  
C 48  3 n CYS . 48  C 48  
C 49  3 n GLU . 49  C 49  
C 50  3 n MET . 50  C 50  
C 51  3 n LEU . 51  C 51  
C 52  3 n THR . 52  C 52  
C 53  3 n LEU . 53  C 53  
C 54  3 n GLU . 54  C 54  
C 55  3 n MET . 55  C 55  
C 56  3 n THR . 56  C 56  
C 57  3 n MET . 57  C 57  
C 58  3 n ARG . 58  C 58  
C 59  3 n SER . 59  C 59  
C 60  3 n TRP . 60  C 60  
C 61  3 n MET . 61  C 61  
C 62  3 n VAL . 62  C 62  
C 63  3 n THR . 63  C 63  
C 64  3 n GLU . 64  C 64  
C 65  3 n GLU . 65  C 65  
C 66  3 n ASN . 66  C 66  
C 67  3 n LYS . 67  C 67  
C 68  3 n ARG . 68  C 68  
C 69  3 n ARG . 69  C 69  
C 70  3 n ILE . 70  C 70  
C 71  3 n LEU . 71  C 71  
C 72  3 n LYS . 72  C 72  
C 73  3 n LYS . 73  C 73  
C 74  3 n SER . 74  C 74  
C 75  3 n ASP . 75  C 75  
C 76  3 n VAL . 76  C 76  
C 77  3 n ALA . 77  C 77  
C 78  3 n ALA . 78  C 78  
C 79  3 n ALA . 79  C 79  
C 80  3 n VAL . 80  C 80  
C 81  3 n ALA . 81  C 81  
C 82  3 n ARG . 82  C 82  
C 83  3 n THR . 83  C 83  
C 84  3 n ASP . 84  C 84  
C 85  3 n VAL . 85  C 85  
C 86  3 n TYR . 86  C 86  
C 87  3 n ASP . 87  C 87  
C 88  3 n PHE . 88  C 88  
C 89  3 n LEU . 89  C 89  
C 90  3 n VAL . 90  C 90  
C 91  3 n ASP . 91  C 91  
C 92  3 n ILE . 92  C 92  
C 93  3 n ILE . 93  C 93  
C 94  3 n PRO . 94  C 94  
C 95  3 n MET . 95  C 95  
C 96  3 n ASP . 96  C 96  
C 97  3 n GLU . 97  C 97  
C 98  3 n MET . 98  C 98  
C 99  3 n GLU . 99  C 99  
C 100 3 n GLU . 100 C 100 
C 101 3 n GLU . 101 C 101 
C 102 3 n GLY . 102 C 102 
C 103 3 n ALA . 103 C 103 
C 104 3 n GLY . 104 C 104 
C 105 3 n ILE . 105 C 105 
D 1   4 n DC  . 1   D 1   
D 2   4 n DA  . 2   D 2   
D 3   4 n DC  . 3   D 3   
D 4   4 n DG  . 4   D 4   
D 5   4 n DC  . 5   D 5   
D 6   4 n DA  . 6   D 6   
D 7   4 n DC  . 7   D 7   
D 8   4 n DC  . 8   D 8   
D 9   4 n DA  . 9   D 9   
D 10  4 n DG  . 10  D 10  
D 11  4 n DA  . 11  D 11  
D 12  4 n DC  . 12  D 12  
D 13  4 n DC  . 13  D 13  
D 14  4 n DA  . 14  D 14  
D 15  4 n DC  . 15  D 15  
D 16  4 n DA  . 16  D 16  
D 17  4 n DC  . 17  D 17  
D 18  4 n DC  . 18  D 18  
D 19  4 n DA  . 19  D 19  
D 20  4 n DG  . 20  D 20  
D 21  4 n DA  . 21  D 21  
D 22  4 n DA  . 22  D 22  
D 23  4 n DA  . 23  D 23  
D 24  4 n DC  . 24  D 24  
D 25  4 n DA  . 25  D 25  
D 26  4 n DA  . 26  D 26  
D 27  4 n DA  . 27  D 27  
D 28  4 n DC  . 28  D 28  
D 29  4 n DA  . 29  D 29  
D 30  4 n DA  . 30  D 30  
D 31  4 n DA  . 31  D 31  
E 1   5 n DT  . 1   E 1   
E 2   5 n DT  . 2   E 2   
E 3   5 n DT  . 3   E 3   
E 4   5 n DG  . 4   E 4   
E 5   5 n DT  . 5   E 5   
E 6   5 n DT  . 6   E 6   
E 7   5 n DT  . 7   E 7   
E 8   5 n DG  . 8   E 8   
E 9   5 n DT  . 9   E 9   
E 10  5 n DT  . 10  E 10  
E 11  5 n DT  . 11  E 11  
E 12  5 n DC  . 12  E 12  
E 13  5 n DT  . 13  E 13  
E 14  5 n DG  . 14  E 14  
E 15  5 n DG  . 15  E 15  
E 16  5 n DT  . 16  E 16  
E 17  5 n DG  . 17  E 17  
E 18  5 n DT  . 18  E 18  
E 19  5 n DG  . 19  E 19  
E 20  5 n DG  . 20  E 20  
E 21  5 n DT  . 21  E 21  
E 22  5 n DC  . 22  E 22  
E 23  5 n DT  . 23  E 23  
E 24  5 n DG  . 24  E 24  
E 25  5 n DG  . 25  E 25  
E 26  5 n DT  . 26  E 26  
E 27  5 n DG  . 27  E 27  
E 28  5 n DC  . 28  E 28  
E 29  5 n DG  . 29  E 29  
E 30  5 n DT  . 30  E 30  
E 31  5 n DG  . 31  E 31  
#
_software.classification other
_software.date           ?
_software.description    "Structure prediction"
_software.name           AlphaFold
_software.pdbx_ordinal   1
_software.type           package
_software.version        "AlphaFold-beta-20231127 (927599d6-1efe-4fa9-85d2-a29f909d212e @ 2024-12-16 01:21:44)"
#
loop_
_struct_asym.entity_id
_struct_asym.id
1 A 
2 B 
3 C 
4 D 
5 E 
#
loop_
_atom_site.group_PDB
_atom_site.id
_atom_site.type_symbol
_atom_site.label_atom_id
_atom_site.label_alt_id
_atom_site.label_comp_id
_atom_site.label_asym_id
_atom_site.label_entity_id
_atom_site.label_seq_id
_atom_site.pdbx_PDB_ins_code
_atom_site.Cartn_x
_atom_site.Cartn_y
_atom_site.Cartn_z
_atom_site.occupancy
_atom_site.B_iso_or_equiv
_atom_site.auth_seq_id
_atom_site.auth_asym_id
_atom_site.pdbx_PDB_model_num
ATOM 1    N N     . MET A 1 1   ? 32.196  64.125  -34.218 1.00 18.73 1   A 1 
ATOM 2    C CA    . MET A 1 1   ? 32.400  62.663  -34.218 1.00 20.62 1   A 1 
ATOM 3    C C     . MET A 1 1   ? 33.049  62.110  -32.921 1.00 22.58 1   A 1 
ATOM 4    O O     . MET A 1 1   ? 33.765  61.129  -33.016 1.00 17.83 1   A 1 
ATOM 5    C CB    . MET A 1 1   ? 33.238  62.250  -35.438 1.00 18.73 1   A 1 
ATOM 6    C CG    . MET A 1 1   ? 32.536  62.433  -36.794 1.00 14.93 1   A 1 
ATOM 7    S SD    . MET A 1 1   ? 33.604  61.890  -38.147 1.00 12.93 1   A 1 
ATOM 8    C CE    . MET A 1 1   ? 32.445  61.935  -39.531 1.00 12.22 1   A 1 
ATOM 9    N N     . PRO A 1 2   ? 32.891  62.708  -31.710 1.00 21.13 2   A 1 
ATOM 10   C CA    . PRO A 1 2   ? 33.711  62.337  -30.556 1.00 23.89 2   A 1 
ATOM 11   C C     . PRO A 1 2   ? 33.331  60.937  -30.036 1.00 24.40 2   A 1 
ATOM 12   O O     . PRO A 1 2   ? 32.183  60.679  -29.684 1.00 21.47 2   A 1 
ATOM 13   C CB    . PRO A 1 2   ? 33.472  63.455  -29.534 1.00 22.29 2   A 1 
ATOM 14   C CG    . PRO A 1 2   ? 32.064  63.938  -29.857 1.00 21.15 2   A 1 
ATOM 15   C CD    . PRO A 1 2   ? 31.952  63.752  -31.379 1.00 22.73 2   A 1 
ATOM 16   N N     . ARG A 1 3   ? 34.314  59.998  -30.007 1.00 20.94 3   A 1 
ATOM 17   C CA    . ARG A 1 3   ? 34.172  58.621  -29.508 1.00 22.23 3   A 1 
ATOM 18   C C     . ARG A 1 3   ? 34.144  58.644  -27.978 1.00 21.73 3   A 1 
ATOM 19   O O     . ARG A 1 3   ? 35.187  58.695  -27.343 1.00 19.96 3   A 1 
ATOM 20   C CB    . ARG A 1 3   ? 35.330  57.752  -30.025 1.00 21.90 3   A 1 
ATOM 21   C CG    . ARG A 1 3   ? 35.222  57.358  -31.503 1.00 19.81 3   A 1 
ATOM 22   C CD    . ARG A 1 3   ? 36.417  56.479  -31.897 1.00 18.72 3   A 1 
ATOM 23   N NE    . ARG A 1 3   ? 36.295  55.932  -33.253 1.00 17.66 3   A 1 
ATOM 24   C CZ    . ARG A 1 3   ? 37.180  55.142  -33.870 1.00 16.55 3   A 1 
ATOM 25   N NH1   . ARG A 1 3   ? 38.318  54.816  -33.307 1.00 15.53 3   A 1 
ATOM 26   N NH2   . ARG A 1 3   ? 36.939  54.677  -35.055 1.00 14.35 3   A 1 
ATOM 27   N N     . CYS A 1 4   ? 32.983  58.639  -27.364 1.00 22.63 4   A 1 
ATOM 28   C CA    . CYS A 1 4   ? 32.861  58.575  -25.908 1.00 26.54 4   A 1 
ATOM 29   C C     . CYS A 1 4   ? 33.163  57.150  -25.414 1.00 26.31 4   A 1 
ATOM 30   O O     . CYS A 1 4   ? 32.296  56.283  -25.450 1.00 24.73 4   A 1 
ATOM 31   C CB    . CYS A 1 4   ? 31.482  59.087  -25.491 1.00 25.88 4   A 1 
ATOM 32   S SG    . CYS A 1 4   ? 31.475  59.506  -23.715 1.00 22.67 4   A 1 
ATOM 33   N N     . ASN A 1 5   ? 34.406  56.912  -24.976 1.00 23.72 5   A 1 
ATOM 34   C CA    . ASN A 1 5   ? 34.898  55.634  -24.460 1.00 25.48 5   A 1 
ATOM 35   C C     . ASN A 1 5   ? 34.367  55.365  -23.033 1.00 25.09 5   A 1 
ATOM 36   O O     . ASN A 1 5   ? 35.120  55.471  -22.067 1.00 22.92 5   A 1 
ATOM 37   C CB    . ASN A 1 5   ? 36.444  55.625  -24.492 1.00 25.26 5   A 1 
ATOM 38   C CG    . ASN A 1 5   ? 37.061  55.315  -25.843 1.00 21.46 5   A 1 
ATOM 39   O OD1   . ASN A 1 5   ? 36.411  54.947  -26.798 1.00 20.66 5   A 1 
ATOM 40   N ND2   . ASN A 1 5   ? 38.368  55.448  -25.954 1.00 21.59 5   A 1 
ATOM 41   N N     . LYS A 1 6   ? 33.084  55.038  -22.860 1.00 19.19 6   A 1 
ATOM 42   C CA    . LYS A 1 6   ? 32.577  54.568  -21.566 1.00 22.38 6   A 1 
ATOM 43   C C     . LYS A 1 6   ? 33.035  53.119  -21.344 1.00 21.85 6   A 1 
ATOM 44   O O     . LYS A 1 6   ? 32.413  52.187  -21.840 1.00 19.45 6   A 1 
ATOM 45   C CB    . LYS A 1 6   ? 31.048  54.720  -21.460 1.00 22.11 6   A 1 
ATOM 46   C CG    . LYS A 1 6   ? 30.632  56.149  -21.083 1.00 19.95 6   A 1 
ATOM 47   C CD    . LYS A 1 6   ? 29.125  56.209  -20.806 1.00 17.90 6   A 1 
ATOM 48   C CE    . LYS A 1 6   ? 28.708  57.596  -20.310 1.00 16.28 6   A 1 
ATOM 49   N NZ    . LYS A 1 6   ? 27.266  57.660  -19.969 1.00 13.99 6   A 1 
ATOM 50   N N     . CYS A 1 7   ? 34.123  52.951  -20.576 1.00 23.35 7   A 1 
ATOM 51   C CA    . CYS A 1 7   ? 34.591  51.655  -20.090 1.00 26.05 7   A 1 
ATOM 52   C C     . CYS A 1 7   ? 33.572  51.096  -19.082 1.00 25.04 7   A 1 
ATOM 53   O O     . CYS A 1 7   ? 33.526  51.539  -17.940 1.00 23.87 7   A 1 
ATOM 54   C CB    . CYS A 1 7   ? 35.978  51.821  -19.460 1.00 26.25 7   A 1 
ATOM 55   S SG    . CYS A 1 7   ? 37.167  52.493  -20.679 1.00 25.21 7   A 1 
ATOM 56   N N     . LEU A 1 8   ? 32.740  50.169  -19.514 1.00 21.61 8   A 1 
ATOM 57   C CA    . LEU A 1 8   ? 31.855  49.414  -18.635 1.00 25.64 8   A 1 
ATOM 58   C C     . LEU A 1 8   ? 32.688  48.380  -17.868 1.00 24.31 8   A 1 
ATOM 59   O O     . LEU A 1 8   ? 33.279  47.492  -18.479 1.00 22.42 8   A 1 
ATOM 60   C CB    . LEU A 1 8   ? 30.730  48.767  -19.464 1.00 24.96 8   A 1 
ATOM 61   C CG    . LEU A 1 8   ? 29.632  49.747  -19.893 1.00 23.66 8   A 1 
ATOM 62   C CD1   . LEU A 1 8   ? 28.813  49.181  -21.058 1.00 25.91 8   A 1 
ATOM 63   C CD2   . LEU A 1 8   ? 28.666  50.054  -18.742 1.00 29.26 8   A 1 
ATOM 64   N N     . SER A 1 9   ? 32.780  48.518  -16.562 1.00 22.63 9   A 1 
ATOM 65   C CA    . SER A 1 9   ? 33.506  47.585  -15.688 1.00 27.02 9   A 1 
ATOM 66   C C     . SER A 1 9   ? 32.665  46.325  -15.428 1.00 26.46 9   A 1 
ATOM 67   O O     . SER A 1 9   ? 31.665  46.407  -14.718 1.00 24.88 9   A 1 
ATOM 68   C CB    . SER A 1 9   ? 33.862  48.287  -14.376 1.00 26.16 9   A 1 
ATOM 69   O OG    . SER A 1 9   ? 32.706  48.866  -13.800 1.00 24.05 9   A 1 
ATOM 70   N N     . GLU A 1 10  ? 33.092  45.168  -15.945 1.00 25.03 10  A 1 
ATOM 71   C CA    . GLU A 1 10  ? 32.328  43.900  -15.927 1.00 28.95 10  A 1 
ATOM 72   C C     . GLU A 1 10  ? 32.338  43.110  -14.591 1.00 27.89 10  A 1 
ATOM 73   O O     . GLU A 1 10  ? 31.537  42.205  -14.418 1.00 25.92 10  A 1 
ATOM 74   C CB    . GLU A 1 10  ? 32.882  42.980  -17.027 1.00 27.80 10  A 1 
ATOM 75   C CG    . GLU A 1 10  ? 32.602  43.471  -18.462 1.00 25.90 10  A 1 
ATOM 76   C CD    . GLU A 1 10  ? 33.177  42.516  -19.520 1.00 24.31 10  A 1 
ATOM 77   O OE1   . GLU A 1 10  ? 32.474  42.278  -20.526 1.00 23.79 10  A 1 
ATOM 78   O OE2   . GLU A 1 10  ? 34.332  42.059  -19.338 1.00 24.72 10  A 1 
ATOM 79   N N     . ASN A 1 11  ? 33.257  43.394  -13.662 1.00 24.86 11  A 1 
ATOM 80   C CA    . ASN A 1 11  ? 33.822  42.340  -12.795 1.00 28.80 11  A 1 
ATOM 81   C C     . ASN A 1 11  ? 32.939  41.752  -11.669 1.00 27.20 11  A 1 
ATOM 82   O O     . ASN A 1 11  ? 33.289  40.679  -11.169 1.00 25.46 11  A 1 
ATOM 83   C CB    . ASN A 1 11  ? 35.150  42.848  -12.212 1.00 28.06 11  A 1 
ATOM 84   C CG    . ASN A 1 11  ? 36.365  42.503  -13.062 1.00 25.08 11  A 1 
ATOM 85   O OD1   . ASN A 1 11  ? 36.342  41.725  -14.000 1.00 26.58 11  A 1 
ATOM 86   N ND2   . ASN A 1 11  ? 37.511  43.047  -12.717 1.00 27.60 11  A 1 
ATOM 87   N N     . ASP A 1 12  ? 31.897  42.409  -11.198 1.00 29.56 12  A 1 
ATOM 88   C CA    . ASP A 1 12  ? 31.374  42.138  -9.839  1.00 33.42 12  A 1 
ATOM 89   C C     . ASP A 1 12  ? 30.569  40.835  -9.643  1.00 31.12 12  A 1 
ATOM 90   O O     . ASP A 1 12  ? 30.211  40.498  -8.510  1.00 29.16 12  A 1 
ATOM 91   C CB    . ASP A 1 12  ? 30.595  43.360  -9.332  1.00 31.78 12  A 1 
ATOM 92   C CG    . ASP A 1 12  ? 31.482  44.488  -8.784  1.00 27.85 12  A 1 
ATOM 93   O OD1   . ASP A 1 12  ? 32.647  44.205  -8.421  1.00 27.75 12  A 1 
ATOM 94   O OD2   . ASP A 1 12  ? 30.969  45.622  -8.709  1.00 28.24 12  A 1 
ATOM 95   N N     . SER A 1 13  ? 30.296  40.068  -10.683 1.00 26.55 13  A 1 
ATOM 96   C CA    . SER A 1 13  ? 29.335  38.952  -10.622 1.00 30.85 13  A 1 
ATOM 97   C C     . SER A 1 13  ? 29.720  37.766  -9.722  1.00 29.78 13  A 1 
ATOM 98   O O     . SER A 1 13  ? 28.871  36.972  -9.343  1.00 27.44 13  A 1 
ATOM 99   C CB    . SER A 1 13  ? 29.056  38.447  -12.034 1.00 29.63 13  A 1 
ATOM 100  O OG    . SER A 1 13  ? 30.238  37.925  -12.631 1.00 27.01 13  A 1 
ATOM 101  N N     . ALA A 1 14  ? 31.012  37.604  -9.397  1.00 25.60 14  A 1 
ATOM 102  C CA    . ALA A 1 14  ? 31.505  36.355  -8.812  1.00 28.38 14  A 1 
ATOM 103  C C     . ALA A 1 14  ? 31.210  36.166  -7.303  1.00 27.63 14  A 1 
ATOM 104  O O     . ALA A 1 14  ? 31.495  35.102  -6.756  1.00 26.02 14  A 1 
ATOM 105  C CB    . ALA A 1 14  ? 33.015  36.265  -9.102  1.00 27.41 14  A 1 
ATOM 106  N N     . SER A 1 15  ? 30.713  37.194  -6.597  1.00 25.13 15  A 1 
ATOM 107  C CA    . SER A 1 15  ? 30.645  37.151  -5.131  1.00 28.87 15  A 1 
ATOM 108  C C     . SER A 1 15  ? 29.416  36.430  -4.563  1.00 28.32 15  A 1 
ATOM 109  O O     . SER A 1 15  ? 29.495  35.899  -3.458  1.00 27.15 15  A 1 
ATOM 110  C CB    . SER A 1 15  ? 30.769  38.564  -4.542  1.00 28.41 15  A 1 
ATOM 111  O OG    . SER A 1 15  ? 29.616  39.347  -4.809  1.00 25.98 15  A 1 
ATOM 112  N N     . GLU A 1 16  ? 28.303  36.402  -5.293  1.00 25.00 16  A 1 
ATOM 113  C CA    . GLU A 1 16  ? 27.019  35.934  -4.746  1.00 27.95 16  A 1 
ATOM 114  C C     . GLU A 1 16  ? 26.983  34.421  -4.477  1.00 26.93 16  A 1 
ATOM 115  O O     . GLU A 1 16  ? 26.445  33.991  -3.451  1.00 25.38 16  A 1 
ATOM 116  C CB    . GLU A 1 16  ? 25.864  36.355  -5.658  1.00 27.42 16  A 1 
ATOM 117  C CG    . GLU A 1 16  ? 25.589  37.872  -5.579  1.00 25.05 16  A 1 
ATOM 118  C CD    . GLU A 1 16  ? 24.286  38.289  -6.287  1.00 22.94 16  A 1 
ATOM 119  O OE1   . GLU A 1 16  ? 23.627  39.220  -5.768  1.00 22.41 16  A 1 
ATOM 120  O OE2   . GLU A 1 16  ? 23.951  37.674  -7.321  1.00 23.77 16  A 1 
ATOM 121  N N     . ASP A 1 17  ? 27.640  33.617  -5.323  1.00 26.83 17  A 1 
ATOM 122  C CA    . ASP A 1 17  ? 27.587  32.151  -5.222  1.00 30.61 17  A 1 
ATOM 123  C C     . ASP A 1 17  ? 28.138  31.592  -3.899  1.00 29.24 17  A 1 
ATOM 124  O O     . ASP A 1 17  ? 27.689  30.550  -3.403  1.00 28.08 17  A 1 
ATOM 125  C CB    . ASP A 1 17  ? 28.371  31.522  -6.389  1.00 30.13 17  A 1 
ATOM 126  C CG    . ASP A 1 17  ? 27.552  31.308  -7.661  1.00 26.80 17  A 1 
ATOM 127  O OD1   . ASP A 1 17  ? 26.306  31.272  -7.561  1.00 26.35 17  A 1 
ATOM 128  O OD2   . ASP A 1 17  ? 28.201  31.113  -8.709  1.00 26.49 17  A 1 
ATOM 129  N N     . ARG A 1 18  ? 29.126  32.280  -3.281  1.00 23.90 18  A 1 
ATOM 130  C CA    . ARG A 1 18  ? 29.734  31.776  -2.039  1.00 25.99 18  A 1 
ATOM 131  C C     . ARG A 1 18  ? 28.797  31.835  -0.834  1.00 25.14 18  A 1 
ATOM 132  O O     . ARG A 1 18  ? 29.014  31.097  0.125   1.00 23.31 18  A 1 
ATOM 133  C CB    . ARG A 1 18  ? 31.051  32.508  -1.734  1.00 25.50 18  A 1 
ATOM 134  C CG    . ARG A 1 18  ? 32.187  32.034  -2.645  1.00 23.58 18  A 1 
ATOM 135  C CD    . ARG A 1 18  ? 33.524  32.617  -2.170  1.00 22.67 18  A 1 
ATOM 136  N NE    . ARG A 1 18  ? 34.613  32.283  -3.083  1.00 21.07 18  A 1 
ATOM 137  C CZ    . ARG A 1 18  ? 35.899  32.565  -2.914  1.00 20.02 18  A 1 
ATOM 138  N NH1   . ARG A 1 18  ? 36.335  33.165  -1.838  1.00 18.95 18  A 1 
ATOM 139  N NH2   . ARG A 1 18  ? 36.764  32.260  -3.836  1.00 17.53 18  A 1 
ATOM 140  N N     . HIS A 1 19  ? 27.812  32.725  -0.847  1.00 23.33 19  A 1 
ATOM 141  C CA    . HIS A 1 19  ? 26.929  32.888  0.312   1.00 24.59 19  A 1 
ATOM 142  C C     . HIS A 1 19  ? 25.949  31.726  0.486   1.00 24.30 19  A 1 
ATOM 143  O O     . HIS A 1 19  ? 25.699  31.318  1.626   1.00 22.68 19  A 1 
ATOM 144  C CB    . HIS A 1 19  ? 26.241  34.257  0.292   1.00 24.22 19  A 1 
ATOM 145  C CG    . HIS A 1 19  ? 26.877  35.197  1.285   1.00 22.58 19  A 1 
ATOM 146  N ND1   . HIS A 1 19  ? 26.737  35.116  2.644   1.00 21.76 19  A 1 
ATOM 147  C CD2   . HIS A 1 19  ? 27.708  36.246  1.036   1.00 22.18 19  A 1 
ATOM 148  C CE1   . HIS A 1 19  ? 27.466  36.096  3.207   1.00 21.45 19  A 1 
ATOM 149  N NE2   . HIS A 1 19  ? 28.090  36.804  2.259   1.00 21.35 19  A 1 
ATOM 150  N N     . TRP A 1 20  ? 25.472  31.157  -0.619  1.00 26.89 20  A 1 
ATOM 151  C CA    . TRP A 1 20  ? 24.539  30.029  -0.582  1.00 22.38 20  A 1 
ATOM 152  C C     . TRP A 1 20  ? 25.126  28.785  0.082   1.00 22.31 20  A 1 
ATOM 153  O O     . TRP A 1 20  ? 24.444  28.086  0.842   1.00 19.94 20  A 1 
ATOM 154  C CB    . TRP A 1 20  ? 24.051  29.716  -2.003  1.00 21.01 20  A 1 
ATOM 155  C CG    . TRP A 1 20  ? 22.955  30.602  -2.475  1.00 17.85 20  A 1 
ATOM 156  C CD1   . TRP A 1 20  ? 23.091  31.851  -2.992  1.00 14.62 20  A 1 
ATOM 157  C CD2   . TRP A 1 20  ? 21.514  30.328  -2.453  1.00 16.02 20  A 1 
ATOM 158  N NE1   . TRP A 1 20  ? 21.843  32.377  -3.289  1.00 12.77 20  A 1 
ATOM 159  C CE2   . TRP A 1 20  ? 20.861  31.465  -2.968  1.00 14.36 20  A 1 
ATOM 160  C CE3   . TRP A 1 20  ? 20.743  29.227  -2.042  1.00 17.86 20  A 1 
ATOM 161  C CZ2   . TRP A 1 20  ? 19.440  31.512  -3.080  1.00 18.96 20  A 1 
ATOM 162  C CZ3   . TRP A 1 20  ? 19.327  29.275  -2.152  1.00 19.38 20  A 1 
ATOM 163  C CH2   . TRP A 1 20  ? 18.697  30.404  -2.661  1.00 20.13 20  A 1 
ATOM 164  N N     . HIS A 1 21  ? 26.433  28.524  -0.121  1.00 24.32 21  A 1 
ATOM 165  C CA    . HIS A 1 21  ? 27.085  27.373  0.506   1.00 25.16 21  A 1 
ATOM 166  C C     . HIS A 1 21  ? 27.158  27.479  2.037   1.00 24.92 21  A 1 
ATOM 167  O O     . HIS A 1 21  ? 27.158  26.454  2.726   1.00 23.38 21  A 1 
ATOM 168  C CB    . HIS A 1 21  ? 28.476  27.160  -0.101  1.00 24.54 21  A 1 
ATOM 169  C CG    . HIS A 1 21  ? 28.470  26.111  -1.179  1.00 21.89 21  A 1 
ATOM 170  N ND1   . HIS A 1 21  ? 28.246  24.772  -0.975  1.00 20.94 21  A 1 
ATOM 171  C CD2   . HIS A 1 21  ? 28.668  26.278  -2.515  1.00 21.58 21  A 1 
ATOM 172  C CE1   . HIS A 1 21  ? 28.301  24.153  -2.161  1.00 19.85 21  A 1 
ATOM 173  N NE2   . HIS A 1 21  ? 28.557  25.025  -3.129  1.00 19.84 21  A 1 
ATOM 174  N N     . ARG A 1 22  ? 27.248  28.693  2.567   1.00 21.52 22  A 1 
ATOM 175  C CA    . ARG A 1 22  ? 27.524  28.889  3.997   1.00 22.52 22  A 1 
ATOM 176  C C     . ARG A 1 22  ? 26.276  28.700  4.869   1.00 22.31 22  A 1 
ATOM 177  O O     . ARG A 1 22  ? 26.399  28.213  5.989   1.00 20.93 22  A 1 
ATOM 178  C CB    . ARG A 1 22  ? 28.198  30.254  4.211   1.00 22.21 22  A 1 
ATOM 179  C CG    . ARG A 1 22  ? 29.301  30.156  5.267   1.00 19.89 22  A 1 
ATOM 180  C CD    . ARG A 1 22  ? 29.989  31.517  5.453   1.00 17.88 22  A 1 
ATOM 181  N NE    . ARG A 1 22  ? 31.250  31.406  6.209   1.00 16.47 22  A 1 
ATOM 182  C CZ    . ARG A 1 22  ? 32.014  32.409  6.607   1.00 14.35 22  A 1 
ATOM 183  N NH1   . ARG A 1 22  ? 31.672  33.650  6.398   1.00 13.80 22  A 1 
ATOM 184  N NH2   . ARG A 1 22  ? 33.136  32.182  7.219   1.00 12.90 22  A 1 
ATOM 185  N N     . THR A 1 23  ? 25.107  29.070  4.364   1.00 23.13 23  A 1 
ATOM 186  C CA    . THR A 1 23  ? 23.848  28.896  5.102   1.00 23.58 23  A 1 
ATOM 187  C C     . THR A 1 23  ? 23.450  27.430  5.218   1.00 23.07 23  A 1 
ATOM 188  O O     . THR A 1 23  ? 22.993  27.010  6.279   1.00 21.58 23  A 1 
ATOM 189  C CB    . THR A 1 23  ? 22.716  29.700  4.453   1.00 22.86 23  A 1 
ATOM 190  O OG1   . THR A 1 23  ? 22.759  29.549  3.056   1.00 21.41 23  A 1 
ATOM 191  C CG2   . THR A 1 23  ? 22.844  31.189  4.754   1.00 22.72 23  A 1 
ATOM 192  N N     . ALA A 1 24  ? 23.723  26.635  4.190   1.00 21.90 24  A 1 
ATOM 193  C CA    . ALA A 1 24  ? 23.458  25.193  4.238   1.00 21.16 24  A 1 
ATOM 194  C C     . ALA A 1 24  ? 24.274  24.470  5.326   1.00 21.62 24  A 1 
ATOM 195  O O     . ALA A 1 24  ? 23.787  23.537  5.958   1.00 20.30 24  A 1 
ATOM 196  C CB    . ALA A 1 24  ? 23.735  24.607  2.853   1.00 20.05 24  A 1 
ATOM 197  N N     . THR A 1 25  ? 25.518  24.911  5.577   1.00 23.74 25  A 1 
ATOM 198  C CA    . THR A 1 25  ? 26.384  24.294  6.602   1.00 22.34 25  A 1 
ATOM 199  C C     . THR A 1 25  ? 25.938  24.603  8.028   1.00 22.68 25  A 1 
ATOM 200  O O     . THR A 1 25  ? 26.108  23.750  8.902   1.00 20.79 25  A 1 
ATOM 201  C CB    . THR A 1 25  ? 27.864  24.683  6.436   1.00 21.06 25  A 1 
ATOM 202  O OG1   . THR A 1 25  ? 28.050  25.824  5.635   1.00 18.62 25  A 1 
ATOM 203  C CG2   . THR A 1 25  ? 28.662  23.560  5.797   1.00 19.14 25  A 1 
ATOM 204  N N     . LEU A 1 26  ? 25.365  25.772  8.293   1.00 20.23 26  A 1 
ATOM 205  C CA    . LEU A 1 26  ? 24.913  26.136  9.643   1.00 20.38 26  A 1 
ATOM 206  C C     . LEU A 1 26  ? 23.750  25.257  10.130  1.00 20.85 26  A 1 
ATOM 207  O O     . LEU A 1 26  ? 23.708  24.931  11.313  1.00 19.15 26  A 1 
ATOM 208  C CB    . LEU A 1 26  ? 24.539  27.621  9.684   1.00 18.83 26  A 1 
ATOM 209  C CG    . LEU A 1 26  ? 25.752  28.542  9.904   1.00 16.50 26  A 1 
ATOM 210  C CD1   . LEU A 1 26  ? 25.390  29.985  9.574   1.00 15.76 26  A 1 
ATOM 211  C CD2   . LEU A 1 26  ? 26.239  28.491  11.358  1.00 17.30 26  A 1 
ATOM 212  N N     . PHE A 1 27  ? 22.890  24.813  9.219   1.00 20.82 27  A 1 
ATOM 213  C CA    . PHE A 1 27  ? 21.790  23.894  9.572   1.00 19.70 27  A 1 
ATOM 214  C C     . PHE A 1 27  ? 22.270  22.551  10.126  1.00 20.80 27  A 1 
ATOM 215  O O     . PHE A 1 27  ? 21.572  21.942  10.937  1.00 18.61 27  A 1 
ATOM 216  C CB    . PHE A 1 27  ? 20.896  23.679  8.355   1.00 18.44 27  A 1 
ATOM 217  C CG    . PHE A 1 27  ? 19.723  24.631  8.286   1.00 15.36 27  A 1 
ATOM 218  C CD1   . PHE A 1 27  ? 18.541  24.327  8.979   1.00 13.88 27  A 1 
ATOM 219  C CD2   . PHE A 1 27  ? 19.812  25.815  7.540   1.00 13.81 27  A 1 
ATOM 220  C CE1   . PHE A 1 27  ? 17.437  25.191  8.916   1.00 12.47 27  A 1 
ATOM 221  C CE2   . PHE A 1 27  ? 18.707  26.687  7.470   1.00 12.76 27  A 1 
ATOM 222  C CZ    . PHE A 1 27  ? 17.523  26.373  8.153   1.00 12.83 27  A 1 
ATOM 223  N N     . MET A 1 28  ? 23.452  22.065  9.720   1.00 25.31 28  A 1 
ATOM 224  C CA    . MET A 1 28  ? 23.955  20.777  10.206  1.00 25.77 28  A 1 
ATOM 225  C C     . MET A 1 28  ? 24.438  20.822  11.661  1.00 27.49 28  A 1 
ATOM 226  O O     . MET A 1 28  ? 24.261  19.844  12.374  1.00 25.88 28  A 1 
ATOM 227  C CB    . MET A 1 28  ? 25.085  20.248  9.320   1.00 24.18 28  A 1 
ATOM 228  C CG    . MET A 1 28  ? 24.574  19.614  8.023   1.00 21.01 28  A 1 
ATOM 229  S SD    . MET A 1 28  ? 25.757  18.430  7.318   1.00 18.07 28  A 1 
ATOM 230  C CE    . MET A 1 28  ? 24.834  17.896  5.848   1.00 16.25 28  A 1 
ATOM 231  N N     . ASN A 1 29  ? 25.041  21.913  12.103  1.00 23.03 29  A 1 
ATOM 232  C CA    . ASN A 1 29  ? 25.742  21.915  13.390  1.00 23.23 29  A 1 
ATOM 233  C C     . ASN A 1 29  ? 24.829  21.959  14.618  1.00 23.39 29  A 1 
ATOM 234  O O     . ASN A 1 29  ? 25.224  21.464  15.672  1.00 21.53 29  A 1 
ATOM 235  C CB    . ASN A 1 29  ? 26.767  23.066  13.419  1.00 21.67 29  A 1 
ATOM 236  C CG    . ASN A 1 29  ? 28.077  22.720  12.746  1.00 18.63 29  A 1 
ATOM 237  O OD1   . ASN A 1 29  ? 28.375  21.594  12.393  1.00 17.81 29  A 1 
ATOM 238  N ND2   . ASN A 1 29  ? 28.940  23.702  12.559  1.00 17.90 29  A 1 
ATOM 239  N N     . CYS A 1 30  ? 23.619  22.509  14.514  1.00 23.98 30  A 1 
ATOM 240  C CA    . CYS A 1 30  ? 22.721  22.620  15.666  1.00 26.11 30  A 1 
ATOM 241  C C     . CYS A 1 30  ? 22.178  21.275  16.184  1.00 25.95 30  A 1 
ATOM 242  O O     . CYS A 1 30  ? 21.497  21.256  17.197  1.00 24.10 30  A 1 
ATOM 243  C CB    . CYS A 1 30  ? 21.585  23.596  15.356  1.00 24.57 30  A 1 
ATOM 244  S SG    . CYS A 1 30  ? 22.239  25.298  15.270  1.00 21.97 30  A 1 
ATOM 245  N N     . VAL A 1 31  ? 22.494  20.174  15.504  1.00 22.93 31  A 1 
ATOM 246  C CA    . VAL A 1 31  ? 21.980  18.848  15.885  1.00 23.72 31  A 1 
ATOM 247  C C     . VAL A 1 31  ? 22.667  18.279  17.133  1.00 23.67 31  A 1 
ATOM 248  O O     . VAL A 1 31  ? 22.131  17.378  17.760  1.00 21.67 31  A 1 
ATOM 249  C CB    . VAL A 1 31  ? 22.118  17.867  14.695  1.00 22.21 31  A 1 
ATOM 250  C CG1   . VAL A 1 31  ? 21.469  16.505  14.977  1.00 19.81 31  A 1 
ATOM 251  C CG2   . VAL A 1 31  ? 21.468  18.416  13.421  1.00 21.34 31  A 1 
ATOM 252  N N     . SER A 1 32  ? 23.867  18.760  17.486  1.00 23.29 32  A 1 
ATOM 253  C CA    . SER A 1 32  ? 24.752  18.026  18.407  1.00 25.25 32  A 1 
ATOM 254  C C     . SER A 1 32  ? 24.304  17.979  19.862  1.00 24.27 32  A 1 
ATOM 255  O O     . SER A 1 32  ? 24.453  16.942  20.499  1.00 22.40 32  A 1 
ATOM 256  C CB    . SER A 1 32  ? 26.177  18.572  18.332  1.00 23.72 32  A 1 
ATOM 257  O OG    . SER A 1 32  ? 26.221  19.934  18.700  1.00 22.17 32  A 1 
ATOM 258  N N     . ASN A 1 33  ? 23.822  19.079  20.412  1.00 23.52 33  A 1 
ATOM 259  C CA    . ASN A 1 33  ? 23.523  19.135  21.842  1.00 25.39 33  A 1 
ATOM 260  C C     . ASN A 1 33  ? 22.180  18.468  22.134  1.00 24.51 33  A 1 
ATOM 261  O O     . ASN A 1 33  ? 21.148  19.121  22.242  1.00 22.88 33  A 1 
ATOM 262  C CB    . ASN A 1 33  ? 23.645  20.566  22.382  1.00 24.24 33  A 1 
ATOM 263  C CG    . ASN A 1 33  ? 25.083  20.989  22.631  1.00 21.14 33  A 1 
ATOM 264  O OD1   . ASN A 1 33  ? 26.023  20.222  22.543  1.00 20.65 33  A 1 
ATOM 265  N ND2   . ASN A 1 33  ? 25.294  22.236  22.979  1.00 21.17 33  A 1 
ATOM 266  N N     . GLY A 1 34  ? 22.236  17.142  22.238  1.00 25.42 34  A 1 
ATOM 267  C CA    . GLY A 1 34  ? 21.108  16.273  22.533  1.00 25.21 34  A 1 
ATOM 268  C C     . GLY A 1 34  ? 20.633  16.310  23.987  1.00 24.71 34  A 1 
ATOM 269  O O     . GLY A 1 34  ? 20.367  15.258  24.540  1.00 23.02 34  A 1 
ATOM 270  N N     . THR A 1 35  ? 20.561  17.484  24.621  1.00 26.36 35  A 1 
ATOM 271  C CA    . THR A 1 35  ? 19.839  17.590  25.890  1.00 27.70 35  A 1 
ATOM 272  C C     . THR A 1 35  ? 18.357  17.401  25.610  1.00 27.14 35  A 1 
ATOM 273  O O     . THR A 1 35  ? 17.660  18.343  25.223  1.00 25.14 35  A 1 
ATOM 274  C CB    . THR A 1 35  ? 20.118  18.905  26.622  1.00 25.60 35  A 1 
ATOM 275  O OG1   . THR A 1 35  ? 20.102  19.996  25.721  1.00 23.64 35  A 1 
ATOM 276  C CG2   . THR A 1 35  ? 21.488  18.882  27.288  1.00 24.65 35  A 1 
ATOM 277  N N     . VAL A 1 36  ? 17.937  16.159  25.784  1.00 24.35 36  A 1 
ATOM 278  C CA    . VAL A 1 36  ? 16.539  15.751  25.688  1.00 26.17 36  A 1 
ATOM 279  C C     . VAL A 1 36  ? 15.802  16.377  26.871  1.00 25.42 36  A 1 
ATOM 280  O O     . VAL A 1 36  ? 15.763  15.812  27.955  1.00 23.93 36  A 1 
ATOM 281  C CB    . VAL A 1 36  ? 16.403  14.213  25.686  1.00 25.13 36  A 1 
ATOM 282  C CG1   . VAL A 1 36  ? 14.957  13.782  25.438  1.00 23.58 36  A 1 
ATOM 283  C CG2   . VAL A 1 36  ? 17.273  13.571  24.601  1.00 26.66 36  A 1 
ATOM 284  N N     . TYR A 1 37  ? 15.268  17.589  26.685  1.00 25.07 37  A 1 
ATOM 285  C CA    . TYR A 1 37  ? 14.302  18.139  27.616  1.00 25.71 37  A 1 
ATOM 286  C C     . TYR A 1 37  ? 12.995  17.361  27.438  1.00 25.02 37  A 1 
ATOM 287  O O     . TYR A 1 37  ? 12.148  17.731  26.618  1.00 23.77 37  A 1 
ATOM 288  C CB    . TYR A 1 37  ? 14.152  19.656  27.431  1.00 25.39 37  A 1 
ATOM 289  C CG    . TYR A 1 37  ? 15.028  20.475  28.350  1.00 25.66 37  A 1 
ATOM 290  C CD1   . TYR A 1 37  ? 14.524  20.913  29.597  1.00 25.83 37  A 1 
ATOM 291  C CD2   . TYR A 1 37  ? 16.340  20.817  27.989  1.00 27.88 37  A 1 
ATOM 292  C CE1   . TYR A 1 37  ? 15.320  21.677  30.471  1.00 25.84 37  A 1 
ATOM 293  C CE2   . TYR A 1 37  ? 17.150  21.579  28.856  1.00 24.85 37  A 1 
ATOM 294  C CZ    . TYR A 1 37  ? 16.637  22.011  30.090  1.00 23.96 37  A 1 
ATOM 295  O OH    . TYR A 1 37  ? 17.417  22.764  30.939  1.00 22.88 37  A 1 
ATOM 296  N N     . GLU A 1 38  ? 12.850  16.258  28.191  1.00 25.98 38  A 1 
ATOM 297  C CA    . GLU A 1 38  ? 11.616  15.464  28.238  1.00 28.60 38  A 1 
ATOM 298  C C     . GLU A 1 38  ? 10.405  16.251  28.765  1.00 27.58 38  A 1 
ATOM 299  O O     . GLU A 1 38  ? 9.288   16.026  28.324  1.00 26.79 38  A 1 
ATOM 300  C CB    . GLU A 1 38  ? 11.808  14.232  29.140  1.00 28.50 38  A 1 
ATOM 301  C CG    . GLU A 1 38  ? 12.629  13.102  28.499  1.00 25.94 38  A 1 
ATOM 302  C CD    . GLU A 1 38  ? 12.636  11.829  29.357  1.00 23.98 38  A 1 
ATOM 303  O OE1   . GLU A 1 38  ? 12.646  10.726  28.759  1.00 22.85 38  A 1 
ATOM 304  O OE2   . GLU A 1 38  ? 12.635  11.950  30.604  1.00 23.44 38  A 1 
ATOM 305  N N     . GLU A 1 39  ? 10.633  17.163  29.718  1.00 25.05 39  A 1 
ATOM 306  C CA    . GLU A 1 39  ? 9.560   17.628  30.611  1.00 27.37 39  A 1 
ATOM 307  C C     . GLU A 1 39  ? 8.446   18.451  29.956  1.00 26.10 39  A 1 
ATOM 308  O O     . GLU A 1 39  ? 7.313   18.418  30.437  1.00 24.90 39  A 1 
ATOM 309  C CB    . GLU A 1 39  ? 10.142  18.474  31.744  1.00 26.78 39  A 1 
ATOM 310  C CG    . GLU A 1 39  ? 10.856  17.649  32.832  1.00 24.78 39  A 1 
ATOM 311  C CD    . GLU A 1 39  ? 11.202  18.508  34.058  1.00 23.19 39  A 1 
ATOM 312  O OE1   . GLU A 1 39  ? 11.249  17.928  35.159  1.00 22.09 39  A 1 
ATOM 313  O OE2   . GLU A 1 39  ? 11.404  19.733  33.887  1.00 22.41 39  A 1 
ATOM 314  N N     . ALA A 1 40  ? 8.756   19.238  28.933  1.00 27.45 40  A 1 
ATOM 315  C CA    . ALA A 1 40  ? 7.833   20.276  28.478  1.00 28.54 40  A 1 
ATOM 316  C C     . ALA A 1 40  ? 6.668   19.760  27.610  1.00 27.33 40  A 1 
ATOM 317  O O     . ALA A 1 40  ? 6.151   20.496  26.764  1.00 26.24 40  A 1 
ATOM 318  C CB    . ALA A 1 40  ? 8.621   21.419  27.840  1.00 27.31 40  A 1 
ATOM 319  N N     . VAL A 1 41  ? 6.225   18.519  27.812  1.00 28.30 41  A 1 
ATOM 320  C CA    . VAL A 1 41  ? 4.936   18.025  27.321  1.00 30.17 41  A 1 
ATOM 321  C C     . VAL A 1 41  ? 3.836   18.607  28.207  1.00 28.62 41  A 1 
ATOM 322  O O     . VAL A 1 41  ? 3.246   17.938  29.050  1.00 27.10 41  A 1 
ATOM 323  C CB    . VAL A 1 41  ? 4.881   16.493  27.202  1.00 28.76 41  A 1 
ATOM 324  C CG1   . VAL A 1 41  ? 3.610   16.067  26.448  1.00 27.67 41  A 1 
ATOM 325  C CG2   . VAL A 1 41  ? 6.086   15.935  26.450  1.00 30.75 41  A 1 
ATOM 326  N N     . GLY A 1 42  ? 3.611   19.906  28.060  1.00 29.90 42  A 1 
ATOM 327  C CA    . GLY A 1 42  ? 2.521   20.599  28.724  1.00 30.89 42  A 1 
ATOM 328  C C     . GLY A 1 42  ? 1.161   20.014  28.339  1.00 30.46 42  A 1 
ATOM 329  O O     . GLY A 1 42  ? 0.971   19.469  27.261  1.00 28.95 42  A 1 
ATOM 330  N N     . ARG A 1 43  ? 0.199   20.163  29.239  1.00 26.34 43  A 1 
ATOM 331  C CA    . ARG A 1 43  ? -1.087  19.447  29.252  1.00 30.41 43  A 1 
ATOM 332  C C     . ARG A 1 43  ? -2.006  19.718  28.052  1.00 29.19 43  A 1 
ATOM 333  O O     . ARG A 1 43  ? -2.830  18.866  27.731  1.00 26.98 43  A 1 
ATOM 334  C CB    . ARG A 1 43  ? -1.793  19.847  30.553  1.00 28.73 43  A 1 
ATOM 335  C CG    . ARG A 1 43  ? -2.811  18.817  31.049  1.00 26.45 43  A 1 
ATOM 336  C CD    . ARG A 1 43  ? -3.461  19.361  32.323  1.00 23.97 43  A 1 
ATOM 337  N NE    . ARG A 1 43  ? -4.230  18.326  33.013  1.00 21.99 43  A 1 
ATOM 338  C CZ    . ARG A 1 43  ? -4.967  18.506  34.104  1.00 20.82 43  A 1 
ATOM 339  N NH1   . ARG A 1 43  ? -5.117  19.682  34.652  1.00 19.85 43  A 1 
ATOM 340  N NH2   . ARG A 1 43  ? -5.565  17.505  34.665  1.00 20.09 43  A 1 
ATOM 341  N N     . GLU A 1 44  ? -1.948  20.914  27.493  1.00 33.02 44  A 1 
ATOM 342  C CA    . GLU A 1 44  ? -2.835  21.287  26.392  1.00 36.16 44  A 1 
ATOM 343  C C     . GLU A 1 44  ? -2.364  20.612  25.105  1.00 36.19 44  A 1 
ATOM 344  O O     . GLU A 1 44  ? -1.230  20.786  24.669  1.00 34.47 44  A 1 
ATOM 345  C CB    . GLU A 1 44  ? -2.959  22.807  26.259  1.00 34.08 44  A 1 
ATOM 346  C CG    . GLU A 1 44  ? -3.760  23.397  27.435  1.00 31.85 44  A 1 
ATOM 347  C CD    . GLU A 1 44  ? -4.059  24.893  27.287  1.00 28.32 44  A 1 
ATOM 348  O OE1   . GLU A 1 44  ? -4.928  25.367  28.061  1.00 26.57 44  A 1 
ATOM 349  O OE2   . GLU A 1 44  ? -3.422  25.554  26.437  1.00 26.21 44  A 1 
ATOM 350  N N     . GLY A 1 45  ? -3.235  19.811  24.507  1.00 38.40 45  A 1 
ATOM 351  C CA    . GLY A 1 45  ? -2.955  18.938  23.370  1.00 38.36 45  A 1 
ATOM 352  C C     . GLY A 1 45  ? -2.667  19.636  22.036  1.00 38.08 45  A 1 
ATOM 353  O O     . GLY A 1 45  ? -3.004  19.101  20.986  1.00 36.65 45  A 1 
ATOM 354  N N     . CYS A 1 46  ? -2.073  20.844  22.090  1.00 42.23 46  A 1 
ATOM 355  C CA    . CYS A 1 46  ? -1.573  21.494  20.902  1.00 43.61 46  A 1 
ATOM 356  C C     . CYS A 1 46  ? -0.351  20.704  20.427  1.00 43.89 46  A 1 
ATOM 357  O O     . CYS A 1 46  ? 0.739   20.844  20.972  1.00 41.74 46  A 1 
ATOM 358  C CB    . CYS A 1 46  ? -1.279  22.967  21.215  1.00 40.70 46  A 1 
ATOM 359  S SG    . CYS A 1 46  ? -1.090  23.880  19.650  1.00 37.05 46  A 1 
ATOM 360  N N     . TRP A 1 47  ? -0.525  19.872  19.408  1.00 49.59 47  A 1 
ATOM 361  C CA    . TRP A 1 47  ? 0.548   19.198  18.664  1.00 47.26 47  A 1 
ATOM 362  C C     . TRP A 1 47  ? 1.363   20.253  17.893  1.00 47.01 47  A 1 
ATOM 363  O O     . TRP A 1 47  ? 1.359   20.312  16.668  1.00 45.03 47  A 1 
ATOM 364  C CB    . TRP A 1 47  ? -0.041  18.128  17.743  1.00 44.42 47  A 1 
ATOM 365  C CG    . TRP A 1 47  ? -0.507  16.867  18.390  1.00 41.39 47  A 1 
ATOM 366  C CD1   . TRP A 1 47  ? -1.508  16.744  19.282  1.00 36.95 47  A 1 
ATOM 367  C CD2   . TRP A 1 47  ? 0.015   15.506  18.184  1.00 40.05 47  A 1 
ATOM 368  N NE1   . TRP A 1 47  ? -1.656  15.413  19.653  1.00 33.29 47  A 1 
ATOM 369  C CE2   . TRP A 1 47  ? -0.747  14.626  18.991  1.00 36.39 47  A 1 
ATOM 370  C CE3   . TRP A 1 47  ? 1.044   14.970  17.375  1.00 38.30 47  A 1 
ATOM 371  C CZ2   . TRP A 1 47  ? -0.489  13.224  19.000  1.00 36.74 47  A 1 
ATOM 372  C CZ3   . TRP A 1 47  ? 1.290   13.573  17.395  1.00 36.69 47  A 1 
ATOM 373  C CH2   . TRP A 1 47  ? 0.541   12.728  18.188  1.00 38.07 47  A 1 
ATOM 374  N N     . ALA A 1 48  ? 2.025   21.152  18.623  1.00 58.34 48  A 1 
ATOM 375  C CA    . ALA A 1 48  ? 2.834   22.189  18.044  1.00 59.24 48  A 1 
ATOM 376  C C     . ALA A 1 48  ? 3.999   21.541  17.299  1.00 60.88 48  A 1 
ATOM 377  O O     . ALA A 1 48  ? 4.847   20.881  17.893  1.00 59.16 48  A 1 
ATOM 378  C CB    . ALA A 1 48  ? 3.283   23.163  19.139  1.00 54.62 48  A 1 
ATOM 379  N N     . ARG A 1 49  ? 4.049   21.736  15.980  1.00 60.27 49  A 1 
ATOM 380  C CA    . ARG A 1 49  ? 5.131   21.224  15.144  1.00 62.58 49  A 1 
ATOM 381  C C     . ARG A 1 49  ? 6.457   21.746  15.679  1.00 64.69 49  A 1 
ATOM 382  O O     . ARG A 1 49  ? 6.603   22.940  15.916  1.00 61.53 49  A 1 
ATOM 383  C CB    . ARG A 1 49  ? 4.877   21.618  13.685  1.00 59.22 49  A 1 
ATOM 384  C CG    . ARG A 1 49  ? 5.924   21.034  12.728  1.00 51.66 49  A 1 
ATOM 385  C CD    . ARG A 1 49  ? 5.578   21.340  11.264  1.00 53.05 49  A 1 
ATOM 386  N NE    . ARG A 1 49  ? 6.617   20.846  10.365  1.00 46.84 49  A 1 
ATOM 387  C CZ    . ARG A 1 49  ? 6.487   20.467  9.098   1.00 40.69 49  A 1 
ATOM 388  N NH1   . ARG A 1 49  ? 5.357   20.573  8.467   1.00 39.77 49  A 1 
ATOM 389  N NH2   . ARG A 1 49  ? 7.487   19.975  8.463   1.00 40.20 49  A 1 
ATOM 390  N N     . LEU A 1 50  ? 7.431   20.848  15.849  1.00 65.96 50  A 1 
ATOM 391  C CA    . LEU A 1 50  ? 8.764   21.243  16.291  1.00 67.05 50  A 1 
ATOM 392  C C     . LEU A 1 50  ? 9.443   22.128  15.235  1.00 69.31 50  A 1 
ATOM 393  O O     . LEU A 1 50  ? 9.218   21.981  14.033  1.00 66.29 50  A 1 
ATOM 394  C CB    . LEU A 1 50  ? 9.609   20.005  16.633  1.00 61.60 50  A 1 
ATOM 395  C CG    . LEU A 1 50  ? 9.138   19.233  17.878  1.00 56.76 50  A 1 
ATOM 396  C CD1   . LEU A 1 50  ? 9.945   17.957  18.035  1.00 53.13 50  A 1 
ATOM 397  C CD2   . LEU A 1 50  ? 9.286   20.056  19.161  1.00 54.21 50  A 1 
ATOM 398  N N     . CYS A 1 51  ? 10.299  23.040  15.700  1.00 71.69 51  A 1 
ATOM 399  C CA    . CYS A 1 51  ? 11.087  23.907  14.854  1.00 71.21 51  A 1 
ATOM 400  C C     . CYS A 1 51  ? 11.956  23.094  13.887  1.00 69.75 51  A 1 
ATOM 401  O O     . CYS A 1 51  ? 12.780  22.294  14.323  1.00 64.74 51  A 1 
ATOM 402  C CB    . CYS A 1 51  ? 11.936  24.802  15.762  1.00 70.53 51  A 1 
ATOM 403  S SG    . CYS A 1 51  ? 13.108  25.809  14.805  1.00 68.70 51  A 1 
ATOM 404  N N     . ASP A 1 52  ? 11.861  23.370  12.589  1.00 75.70 52  A 1 
ATOM 405  C CA    . ASP A 1 52  ? 12.662  22.710  11.555  1.00 72.26 52  A 1 
ATOM 406  C C     . ASP A 1 52  ? 14.166  23.018  11.661  1.00 71.47 52  A 1 
ATOM 407  O O     . ASP A 1 52  ? 14.988  22.301  11.091  1.00 65.70 52  A 1 
ATOM 408  C CB    . ASP A 1 52  ? 12.155  23.129  10.162  1.00 69.22 52  A 1 
ATOM 409  C CG    . ASP A 1 52  ? 10.763  22.587  9.795   1.00 68.50 52  A 1 
ATOM 410  O OD1   . ASP A 1 52  ? 10.452  21.425  10.155  1.00 62.21 52  A 1 
ATOM 411  O OD2   . ASP A 1 52  ? 10.024  23.314  9.088   1.00 63.84 52  A 1 
ATOM 412  N N     . GLY A 1 53  ? 14.540  24.091  12.371  1.00 71.53 53  A 1 
ATOM 413  C CA    . GLY A 1 53  ? 15.922  24.501  12.599  1.00 67.16 53  A 1 
ATOM 414  C C     . GLY A 1 53  ? 16.602  23.729  13.734  1.00 66.86 53  A 1 
ATOM 415  O O     . GLY A 1 53  ? 17.659  23.130  13.522  1.00 61.67 53  A 1 
ATOM 416  N N     . CYS A 1 54  ? 16.026  23.736  14.938  1.00 67.24 54  A 1 
ATOM 417  C CA    . CYS A 1 54  ? 16.624  23.096  16.108  1.00 67.10 54  A 1 
ATOM 418  C C     . CYS A 1 54  ? 16.019  21.730  16.463  1.00 66.71 54  A 1 
ATOM 419  O O     . CYS A 1 54  ? 16.640  20.977  17.206  1.00 60.49 54  A 1 
ATOM 420  C CB    . CYS A 1 54  ? 16.581  24.061  17.303  1.00 64.30 54  A 1 
ATOM 421  S SG    . CYS A 1 54  ? 14.871  24.411  17.812  1.00 64.91 54  A 1 
ATOM 422  N N     . CYS A 1 55  ? 14.842  21.409  15.964  1.00 66.35 55  A 1 
ATOM 423  C CA    . CYS A 1 55  ? 14.105  20.165  16.224  1.00 63.96 55  A 1 
ATOM 424  C C     . CYS A 1 55  ? 13.817  19.877  17.713  1.00 65.35 55  A 1 
ATOM 425  O O     . CYS A 1 55  ? 13.489  18.746  18.056  1.00 59.53 55  A 1 
ATOM 426  C CB    . CYS A 1 55  ? 14.795  18.988  15.515  1.00 59.35 55  A 1 
ATOM 427  S SG    . CYS A 1 55  ? 14.979  19.310  13.721  1.00 53.76 55  A 1 
ATOM 428  N N     . THR A 1 56  ? 13.920  20.866  18.572  1.00 64.11 56  A 1 
ATOM 429  C CA    . THR A 1 56  ? 13.746  20.704  20.029  1.00 65.37 56  A 1 
ATOM 430  C C     . THR A 1 56  ? 12.640  21.573  20.618  1.00 67.85 56  A 1 
ATOM 431  O O     . THR A 1 56  ? 11.991  21.176  21.583  1.00 63.36 56  A 1 
ATOM 432  C CB    . THR A 1 56  ? 15.055  21.024  20.773  1.00 59.93 56  A 1 
ATOM 433  O OG1   . THR A 1 56  ? 15.516  22.314  20.427  1.00 55.61 56  A 1 
ATOM 434  C CG2   . THR A 1 56  ? 16.165  20.035  20.449  1.00 55.99 56  A 1 
ATOM 435  N N     . VAL A 1 57  ? 12.413  22.751  20.051  1.00 65.91 57  A 1 
ATOM 436  C CA    . VAL A 1 57  ? 11.466  23.737  20.580  1.00 68.14 57  A 1 
ATOM 437  C C     . VAL A 1 57  ? 10.248  23.815  19.662  1.00 71.57 57  A 1 
ATOM 438  O O     . VAL A 1 57  ? 10.418  23.758  18.440  1.00 68.57 57  A 1 
ATOM 439  C CB    . VAL A 1 57  ? 12.145  25.108  20.751  1.00 63.11 57  A 1 
ATOM 440  C CG1   . VAL A 1 57  ? 11.235  26.125  21.443  1.00 56.36 57  A 1 
ATOM 441  C CG2   . VAL A 1 57  ? 13.422  24.998  21.590  1.00 60.00 57  A 1 
ATOM 442  N N     . PRO A 1 58  ? 9.021   23.983  20.192  1.00 62.05 58  A 1 
ATOM 443  C CA    . PRO A 1 58  ? 7.842   24.239  19.372  1.00 63.03 58  A 1 
ATOM 444  C C     . PRO A 1 58  ? 8.027   25.455  18.457  1.00 65.23 58  A 1 
ATOM 445  O O     . PRO A 1 58  ? 8.563   26.487  18.868  1.00 66.32 58  A 1 
ATOM 446  C CB    . PRO A 1 58  ? 6.685   24.443  20.351  1.00 62.60 58  A 1 
ATOM 447  C CG    . PRO A 1 58  ? 7.135   23.664  21.581  1.00 61.14 58  A 1 
ATOM 448  C CD    . PRO A 1 58  ? 8.647   23.863  21.584  1.00 67.32 58  A 1 
ATOM 449  N N     . SER A 1 59  ? 7.580   25.325  17.208  1.00 74.46 59  A 1 
ATOM 450  C CA    . SER A 1 59  ? 7.585   26.421  16.251  1.00 74.77 59  A 1 
ATOM 451  C C     . SER A 1 59  ? 6.535   27.473  16.627  1.00 74.51 59  A 1 
ATOM 452  O O     . SER A 1 59  ? 5.432   27.137  17.040  1.00 71.89 59  A 1 
ATOM 453  C CB    . SER A 1 59  ? 7.365   25.899  14.832  1.00 73.58 59  A 1 
ATOM 454  O OG    . SER A 1 59  ? 6.193   25.113  14.754  1.00 66.83 59  A 1 
ATOM 455  N N     . VAL A 1 60  ? 6.890   28.743  16.421  1.00 77.84 60  A 1 
ATOM 456  C CA    . VAL A 1 60  ? 5.984   29.877  16.672  1.00 77.84 60  A 1 
ATOM 457  C C     . VAL A 1 60  ? 5.647   30.650  15.402  1.00 79.45 60  A 1 
ATOM 458  O O     . VAL A 1 60  ? 4.596   31.295  15.339  1.00 75.30 60  A 1 
ATOM 459  C CB    . VAL A 1 60  ? 6.529   30.824  17.754  1.00 75.73 60  A 1 
ATOM 460  C CG1   . VAL A 1 60  ? 6.652   30.096  19.108  1.00 66.14 60  A 1 
ATOM 461  C CG2   . VAL A 1 60  ? 7.891   31.418  17.401  1.00 70.90 60  A 1 
ATOM 462  N N     . VAL A 1 61  ? 6.500   30.553  14.382  1.00 78.40 61  A 1 
ATOM 463  C CA    . VAL A 1 61  ? 6.298   31.200  13.084  1.00 79.50 61  A 1 
ATOM 464  C C     . VAL A 1 61  ? 6.482   30.204  11.949  1.00 80.12 61  A 1 
ATOM 465  O O     . VAL A 1 61  ? 7.270   29.266  12.053  1.00 77.79 61  A 1 
ATOM 466  C CB    . VAL A 1 61  ? 7.211   32.426  12.881  1.00 77.73 61  A 1 
ATOM 467  C CG1   . VAL A 1 61  ? 6.928   33.507  13.926  1.00 66.07 61  A 1 
ATOM 468  C CG2   . VAL A 1 61  ? 8.699   32.086  12.917  1.00 70.91 61  A 1 
ATOM 469  N N     . TYR A 1 62  ? 5.777   30.454  10.848  1.00 71.81 62  A 1 
ATOM 470  C CA    . TYR A 1 62  ? 6.006   29.798  9.570   1.00 69.24 62  A 1 
ATOM 471  C C     . TYR A 1 62  ? 6.568   30.820  8.578   1.00 70.17 62  A 1 
ATOM 472  O O     . TYR A 1 62  ? 5.949   31.857  8.334   1.00 68.32 62  A 1 
ATOM 473  C CB    . TYR A 1 62  ? 4.706   29.178  9.071   1.00 68.45 62  A 1 
ATOM 474  C CG    . TYR A 1 62  ? 4.823   28.518  7.713   1.00 66.33 62  A 1 
ATOM 475  C CD1   . TYR A 1 62  ? 4.219   29.083  6.575   1.00 63.68 62  A 1 
ATOM 476  C CD2   . TYR A 1 62  ? 5.563   27.328  7.575   1.00 65.63 62  A 1 
ATOM 477  C CE1   . TYR A 1 62  ? 4.323   28.454  5.326   1.00 60.12 62  A 1 
ATOM 478  C CE2   . TYR A 1 62  ? 5.681   26.697  6.338   1.00 62.09 62  A 1 
ATOM 479  C CZ    . TYR A 1 62  ? 5.047   27.252  5.212   1.00 68.28 62  A 1 
ATOM 480  O OH    . TYR A 1 62  ? 5.144   26.619  3.988   1.00 68.11 62  A 1 
ATOM 481  N N     . CYS A 1 63  ? 7.740   30.530  8.011   1.00 75.35 63  A 1 
ATOM 482  C CA    . CYS A 1 63  ? 8.330   31.322  6.941   1.00 73.90 63  A 1 
ATOM 483  C C     . CYS A 1 63  ? 7.891   30.744  5.594   1.00 72.05 63  A 1 
ATOM 484  O O     . CYS A 1 63  ? 8.243   29.614  5.258   1.00 68.93 63  A 1 
ATOM 485  C CB    . CYS A 1 63  ? 9.855   31.336  7.089   1.00 73.62 63  A 1 
ATOM 486  S SG    . CYS A 1 63  ? 10.579  32.310  5.736   1.00 71.23 63  A 1 
ATOM 487  N N     . ARG A 1 64  ? 7.147   31.548  4.809   1.00 71.99 64  A 1 
ATOM 488  C CA    . ARG A 1 64  ? 6.654   31.102  3.505   1.00 68.53 64  A 1 
ATOM 489  C C     . ARG A 1 64  ? 7.779   30.881  2.491   1.00 65.31 64  A 1 
ATOM 490  O O     . ARG A 1 64  ? 7.737   29.908  1.758   1.00 60.75 64  A 1 
ATOM 491  C CB    . ARG A 1 64  ? 5.631   32.100  2.943   1.00 65.11 64  A 1 
ATOM 492  C CG    . ARG A 1 64  ? 4.278   32.028  3.674   1.00 60.59 64  A 1 
ATOM 493  C CD    . ARG A 1 64  ? 3.301   33.026  3.055   1.00 60.31 64  A 1 
ATOM 494  N NE    . ARG A 1 64  ? 1.954   32.883  3.616   1.00 51.74 64  A 1 
ATOM 495  C CZ    . ARG A 1 64  ? 0.937   33.700  3.405   1.00 46.83 64  A 1 
ATOM 496  N NH1   . ARG A 1 64  ? 1.059   34.775  2.675   1.00 43.47 64  A 1 
ATOM 497  N NH2   . ARG A 1 64  ? -0.220  33.446  3.920   1.00 43.31 64  A 1 
ATOM 498  N N     . ALA A 1 65  ? 8.771   31.766  2.468   1.00 70.06 65  A 1 
ATOM 499  C CA    . ALA A 1 65  ? 9.876   31.687  1.517   1.00 67.94 65  A 1 
ATOM 500  C C     . ALA A 1 65  ? 10.744  30.445  1.728   1.00 67.36 65  A 1 
ATOM 501  O O     . ALA A 1 65  ? 11.129  29.792  0.761   1.00 63.43 65  A 1 
ATOM 502  C CB    . ALA A 1 65  ? 10.697  32.972  1.622   1.00 66.82 65  A 1 
ATOM 503  N N     . ASP A 1 66  ? 11.006  30.087  2.988   1.00 68.69 66  A 1 
ATOM 504  C CA    . ASP A 1 66  ? 11.806  28.917  3.332   1.00 66.03 66  A 1 
ATOM 505  C C     . ASP A 1 66  ? 10.974  27.632  3.503   1.00 66.65 66  A 1 
ATOM 506  O O     . ASP A 1 66  ? 11.534  26.550  3.675   1.00 61.92 66  A 1 
ATOM 507  C CB    . ASP A 1 66  ? 12.617  29.207  4.609   1.00 62.40 66  A 1 
ATOM 508  C CG    . ASP A 1 66  ? 13.612  30.370  4.446   1.00 60.77 66  A 1 
ATOM 509  O OD1   . ASP A 1 66  ? 14.188  30.522  3.349   1.00 57.16 66  A 1 
ATOM 510  O OD2   . ASP A 1 66  ? 13.802  31.107  5.436   1.00 58.84 66  A 1 
ATOM 511  N N     . SER A 1 67  ? 9.644   27.735  3.464   1.00 67.48 67  A 1 
ATOM 512  C CA    . SER A 1 67  ? 8.707   26.648  3.773   1.00 67.36 67  A 1 
ATOM 513  C C     . SER A 1 67  ? 9.054   25.953  5.100   1.00 69.26 67  A 1 
ATOM 514  O O     . SER A 1 67  ? 9.081   24.721  5.195   1.00 65.52 67  A 1 
ATOM 515  C CB    . SER A 1 67  ? 8.587   25.677  2.599   1.00 64.62 67  A 1 
ATOM 516  O OG    . SER A 1 67  ? 8.138   26.349  1.446   1.00 60.26 67  A 1 
ATOM 517  N N     . ALA A 1 68  ? 9.405   26.754  6.122   1.00 70.10 68  A 1 
ATOM 518  C CA    . ALA A 1 68  ? 9.970   26.260  7.369   1.00 71.54 68  A 1 
ATOM 519  C C     . ALA A 1 68  ? 9.192   26.773  8.592   1.00 71.96 68  A 1 
ATOM 520  O O     . ALA A 1 68  ? 8.873   27.953  8.705   1.00 72.05 68  A 1 
ATOM 521  C CB    . ALA A 1 68  ? 11.453  26.636  7.439   1.00 70.14 68  A 1 
ATOM 522  N N     . TYR A 1 69  ? 8.958   25.872  9.531   1.00 77.19 69  A 1 
ATOM 523  C CA    . TYR A 1 69  ? 8.405   26.148  10.847  1.00 74.31 69  A 1 
ATOM 524  C C     . TYR A 1 69  ? 9.538   26.436  11.818  1.00 76.07 69  A 1 
ATOM 525  O O     . TYR A 1 69  ? 10.404  25.589  12.034  1.00 72.83 69  A 1 
ATOM 526  C CB    . TYR A 1 69  ? 7.575   24.952  11.308  1.00 73.57 69  A 1 
ATOM 527  C CG    . TYR A 1 69  ? 6.287   24.797  10.544  1.00 71.86 69  A 1 
ATOM 528  C CD1   . TYR A 1 69  ? 5.113   25.359  11.055  1.00 64.56 69  A 1 
ATOM 529  C CD2   . TYR A 1 69  ? 6.258   24.149  9.297   1.00 66.82 69  A 1 
ATOM 530  C CE1   . TYR A 1 69  ? 3.927   25.309  10.331  1.00 63.42 69  A 1 
ATOM 531  C CE2   . TYR A 1 69  ? 5.076   24.104  8.556   1.00 63.95 69  A 1 
ATOM 532  C CZ    . TYR A 1 69  ? 3.906   24.702  9.074   1.00 72.66 69  A 1 
ATOM 533  O OH    . TYR A 1 69  ? 2.741   24.740  8.341   1.00 70.87 69  A 1 
ATOM 534  N N     . LEU A 1 70  ? 9.563   27.631  12.399  1.00 72.53 70  A 1 
ATOM 535  C CA    . LEU A 1 70  ? 10.685  28.091  13.205  1.00 71.23 70  A 1 
ATOM 536  C C     . LEU A 1 70  ? 10.231  28.514  14.606  1.00 70.75 70  A 1 
ATOM 537  O O     . LEU A 1 70  ? 9.192   29.159  14.787  1.00 70.18 70  A 1 
ATOM 538  C CB    . LEU A 1 70  ? 11.426  29.221  12.461  1.00 69.74 70  A 1 
ATOM 539  C CG    . LEU A 1 70  ? 11.974  28.844  11.070  1.00 70.87 70  A 1 
ATOM 540  C CD1   . LEU A 1 70  ? 12.592  30.074  10.399  1.00 66.81 70  A 1 
ATOM 541  C CD2   . LEU A 1 70  ? 13.046  27.756  11.138  1.00 68.42 70  A 1 
ATOM 542  N N     . CYS A 1 71  ? 11.053  28.168  15.611  1.00 79.28 71  A 1 
ATOM 543  C CA    . CYS A 1 71  ? 10.936  28.776  16.926  1.00 78.77 71  A 1 
ATOM 544  C C     . CYS A 1 71  ? 11.473  30.207  16.900  1.00 79.20 71  A 1 
ATOM 545  O O     . CYS A 1 71  ? 12.240  30.572  16.009  1.00 74.94 71  A 1 
ATOM 546  C CB    . CYS A 1 71  ? 11.638  27.907  17.975  1.00 75.30 71  A 1 
ATOM 547  S SG    . CYS A 1 71  ? 13.451  27.942  17.786  1.00 71.74 71  A 1 
ATOM 548  N N     . ALA A 1 72  ? 11.148  31.009  17.911  1.00 77.61 72  A 1 
ATOM 549  C CA    . ALA A 1 72  ? 11.572  32.405  17.988  1.00 75.22 72  A 1 
ATOM 550  C C     . ALA A 1 72  ? 13.097  32.595  17.867  1.00 76.01 72  A 1 
ATOM 551  O O     . ALA A 1 72  ? 13.559  33.498  17.177  1.00 72.97 72  A 1 
ATOM 552  C CB    . ALA A 1 72  ? 11.042  32.989  19.299  1.00 72.99 72  A 1 
ATOM 553  N N     . SER A 1 73  ? 13.885  31.701  18.477  1.00 77.56 73  A 1 
ATOM 554  C CA    . SER A 1 73  ? 15.347  31.764  18.424  1.00 76.89 73  A 1 
ATOM 555  C C     . SER A 1 73  ? 15.897  31.434  17.039  1.00 78.43 73  A 1 
ATOM 556  O O     . SER A 1 73  ? 16.783  32.133  16.554  1.00 75.51 73  A 1 
ATOM 557  C CB    . SER A 1 73  ? 15.950  30.801  19.452  1.00 73.75 73  A 1 
ATOM 558  O OG    . SER A 1 73  ? 15.404  31.041  20.729  1.00 64.83 73  A 1 
ATOM 559  N N     . CYS A 1 74  ? 15.382  30.389  16.383  1.00 71.09 74  A 1 
ATOM 560  C CA    . CYS A 1 74  ? 15.811  30.016  15.038  1.00 71.37 74  A 1 
ATOM 561  C C     . CYS A 1 74  ? 15.340  31.033  13.995  1.00 72.08 74  A 1 
ATOM 562  O O     . CYS A 1 74  ? 16.114  31.381  13.107  1.00 69.05 74  A 1 
ATOM 563  C CB    . CYS A 1 74  ? 15.318  28.611  14.701  1.00 69.52 74  A 1 
ATOM 564  S SG    . CYS A 1 74  ? 16.200  27.365  15.703  1.00 66.67 74  A 1 
ATOM 565  N N     . ASP A 1 75  ? 14.134  31.551  14.124  1.00 79.34 75  A 1 
ATOM 566  C CA    . ASP A 1 75  ? 13.619  32.616  13.276  1.00 77.81 75  A 1 
ATOM 567  C C     . ASP A 1 75  ? 14.522  33.857  13.335  1.00 77.37 75  A 1 
ATOM 568  O O     . ASP A 1 75  ? 14.969  34.359  12.302  1.00 73.83 75  A 1 
ATOM 569  C CB    . ASP A 1 75  ? 12.184  32.964  13.696  1.00 77.12 75  A 1 
ATOM 570  C CG    . ASP A 1 75  ? 11.628  34.118  12.857  1.00 76.33 75  A 1 
ATOM 571  O OD1   . ASP A 1 75  ? 11.524  33.956  11.631  1.00 68.55 75  A 1 
ATOM 572  O OD2   . ASP A 1 75  ? 11.353  35.203  13.411  1.00 70.20 75  A 1 
ATOM 573  N N     . ALA A 1 76  ? 14.868  34.299  14.537  1.00 77.59 76  A 1 
ATOM 574  C CA    . ALA A 1 76  ? 15.766  35.427  14.721  1.00 75.04 76  A 1 
ATOM 575  C C     . ALA A 1 76  ? 17.151  35.177  14.101  1.00 75.83 76  A 1 
ATOM 576  O O     . ALA A 1 76  ? 17.675  36.048  13.410  1.00 73.40 76  A 1 
ATOM 577  C CB    . ALA A 1 76  ? 15.865  35.751  16.209  1.00 73.28 76  A 1 
ATOM 578  N N     . GLN A 1 77  ? 17.745  33.987  14.285  1.00 67.44 77  A 1 
ATOM 579  C CA    . GLN A 1 77  ? 19.059  33.654  13.731  1.00 67.02 77  A 1 
ATOM 580  C C     . GLN A 1 77  ? 19.063  33.570  12.195  1.00 68.26 77  A 1 
ATOM 581  O O     . GLN A 1 77  ? 19.940  34.153  11.554  1.00 66.74 77  A 1 
ATOM 582  C CB    . GLN A 1 77  ? 19.555  32.331  14.316  1.00 65.24 77  A 1 
ATOM 583  C CG    . GLN A 1 77  ? 20.050  32.494  15.761  1.00 60.67 77  A 1 
ATOM 584  C CD    . GLN A 1 77  ? 20.530  31.169  16.360  1.00 56.60 77  A 1 
ATOM 585  O OE1   . GLN A 1 77  ? 20.521  30.122  15.744  1.00 51.39 77  A 1 
ATOM 586  N NE2   . GLN A 1 77  ? 20.997  31.181  17.586  1.00 49.16 77  A 1 
ATOM 587  N N     . ILE A 1 78  ? 18.089  32.871  11.621  1.00 65.76 78  A 1 
ATOM 588  C CA    . ILE A 1 78  ? 18.023  32.654  10.170  1.00 64.67 78  A 1 
ATOM 589  C C     . ILE A 1 78  ? 17.710  33.961  9.445   1.00 64.77 78  A 1 
ATOM 590  O O     . ILE A 1 78  ? 18.385  34.317  8.479   1.00 62.45 78  A 1 
ATOM 591  C CB    . ILE A 1 78  ? 16.994  31.539  9.856   1.00 62.63 78  A 1 
ATOM 592  C CG1   . ILE A 1 78  ? 17.531  30.181  10.372  1.00 61.63 78  A 1 
ATOM 593  C CG2   . ILE A 1 78  ? 16.703  31.456  8.348   1.00 63.53 78  A 1 
ATOM 594  C CD1   . ILE A 1 78  ? 16.471  29.080  10.401  1.00 58.13 78  A 1 
ATOM 595  N N     . HIS A 1 79  ? 16.739  34.705  9.937   1.00 72.41 79  A 1 
ATOM 596  C CA    . HIS A 1 79  ? 16.278  35.927  9.278   1.00 72.31 79  A 1 
ATOM 597  C C     . HIS A 1 79  ? 17.121  37.169  9.621   1.00 70.49 79  A 1 
ATOM 598  O O     . HIS A 1 79  ? 17.026  38.168  8.910   1.00 65.00 79  A 1 
ATOM 599  C CB    . HIS A 1 79  ? 14.790  36.106  9.538   1.00 71.74 79  A 1 
ATOM 600  C CG    . HIS A 1 79  ? 13.965  34.992  8.962   1.00 75.09 79  A 1 
ATOM 601  N ND1   . HIS A 1 79  ? 13.363  33.978  9.659   1.00 66.72 79  A 1 
ATOM 602  C CD2   . HIS A 1 79  ? 13.705  34.774  7.636   1.00 69.69 79  A 1 
ATOM 603  C CE1   . HIS A 1 79  ? 12.747  33.169  8.785   1.00 71.53 79  A 1 
ATOM 604  N NE2   . HIS A 1 79  ? 12.932  33.618  7.547   1.00 72.56 79  A 1 
ATOM 605  N N     . ALA A 1 80  ? 17.991  37.101  10.612  1.00 72.09 80  A 1 
ATOM 606  C CA    . ALA A 1 80  ? 19.012  38.118  10.827  1.00 68.90 80  A 1 
ATOM 607  C C     . ALA A 1 80  ? 20.271  37.913  9.954   1.00 67.39 80  A 1 
ATOM 608  O O     . ALA A 1 80  ? 21.105  38.818  9.873   1.00 62.33 80  A 1 
ATOM 609  C CB    . ALA A 1 80  ? 19.376  38.179  12.309  1.00 66.59 80  A 1 
ATOM 610  N N     . ALA A 1 81  ? 20.407  36.752  9.270   1.00 62.21 81  A 1 
ATOM 611  C CA    . ALA A 1 81  ? 21.614  36.399  8.529   1.00 60.88 81  A 1 
ATOM 612  C C     . ALA A 1 81  ? 21.921  37.354  7.358   1.00 62.06 81  A 1 
ATOM 613  O O     . ALA A 1 81  ? 23.084  37.645  7.082   1.00 58.60 81  A 1 
ATOM 614  C CB    . ALA A 1 81  ? 21.472  34.956  8.036   1.00 56.81 81  A 1 
ATOM 615  N N     . ASN A 1 82  ? 20.895  37.856  6.664   1.00 56.91 82  A 1 
ATOM 616  C CA    . ASN A 1 82  ? 21.043  38.835  5.597   1.00 56.60 82  A 1 
ATOM 617  C C     . ASN A 1 82  ? 19.749  39.640  5.366   1.00 58.64 82  A 1 
ATOM 618  O O     . ASN A 1 82  ? 18.663  39.318  5.849   1.00 56.96 82  A 1 
ATOM 619  C CB    . ASN A 1 82  ? 21.564  38.132  4.328   1.00 52.71 82  A 1 
ATOM 620  C CG    . ASN A 1 82  ? 20.582  37.133  3.756   1.00 48.10 82  A 1 
ATOM 621  O OD1   . ASN A 1 82  ? 19.429  37.442  3.517   1.00 47.60 82  A 1 
ATOM 622  N ND2   . ASN A 1 82  ? 21.003  35.917  3.502   1.00 49.58 82  A 1 
ATOM 623  N N     . ARG A 1 83  ? 19.865  40.728  4.577   1.00 55.19 83  A 1 
ATOM 624  C CA    . ARG A 1 83  ? 18.723  41.611  4.273   1.00 54.86 83  A 1 
ATOM 625  C C     . ARG A 1 83  ? 17.622  40.955  3.437   1.00 54.11 83  A 1 
ATOM 626  O O     . ARG A 1 83  ? 16.509  41.472  3.437   1.00 51.47 83  A 1 
ATOM 627  C CB    . ARG A 1 83  ? 19.198  42.879  3.556   1.00 51.68 83  A 1 
ATOM 628  C CG    . ARG A 1 83  ? 19.934  43.856  4.476   1.00 48.59 83  A 1 
ATOM 629  C CD    . ARG A 1 83  ? 20.211  45.150  3.714   1.00 45.46 83  A 1 
ATOM 630  N NE    . ARG A 1 83  ? 20.917  46.135  4.544   1.00 38.64 83  A 1 
ATOM 631  C CZ    . ARG A 1 83  ? 21.269  47.368  4.172   1.00 32.61 83  A 1 
ATOM 632  N NH1   . ARG A 1 83  ? 20.994  47.828  2.983   1.00 30.11 83  A 1 
ATOM 633  N NH2   . ARG A 1 83  ? 21.912  48.136  4.998   1.00 30.46 83  A 1 
ATOM 634  N N     . VAL A 1 84  ? 17.942  39.907  2.687   1.00 51.80 84  A 1 
ATOM 635  C CA    . VAL A 1 84  ? 16.951  39.185  1.889   1.00 52.62 84  A 1 
ATOM 636  C C     . VAL A 1 84  ? 16.117  38.304  2.811   1.00 55.03 84  A 1 
ATOM 637  O O     . VAL A 1 84  ? 14.888  38.443  2.835   1.00 52.95 84  A 1 
ATOM 638  C CB    . VAL A 1 84  ? 17.596  38.373  0.755   1.00 48.63 84  A 1 
ATOM 639  C CG1   . VAL A 1 84  ? 16.536  37.642  -0.072  1.00 42.52 84  A 1 
ATOM 640  C CG2   . VAL A 1 84  ? 18.387  39.285  -0.183  1.00 46.00 84  A 1 
ATOM 641  N N     . ALA A 1 85  ? 16.784  37.510  3.656   1.00 57.39 85  A 1 
ATOM 642  C CA    . ALA A 1 85  ? 16.125  36.675  4.647   1.00 58.72 85  A 1 
ATOM 643  C C     . ALA A 1 85  ? 15.250  37.494  5.605   1.00 60.00 85  A 1 
ATOM 644  O O     . ALA A 1 85  ? 14.126  37.106  5.881   1.00 61.80 85  A 1 
ATOM 645  C CB    . ALA A 1 85  ? 17.209  35.883  5.390   1.00 58.48 85  A 1 
ATOM 646  N N     . SER A 1 86  ? 15.701  38.699  6.030   1.00 72.67 86  A 1 
ATOM 647  C CA    . SER A 1 86  ? 14.908  39.550  6.929   1.00 73.12 86  A 1 
ATOM 648  C C     . SER A 1 86  ? 13.581  40.038  6.342   1.00 75.33 86  A 1 
ATOM 649  O O     . SER A 1 86  ? 12.708  40.482  7.092   1.00 72.80 86  A 1 
ATOM 650  C CB    . SER A 1 86  ? 15.739  40.742  7.404   1.00 70.17 86  A 1 
ATOM 651  O OG    . SER A 1 86  ? 15.953  41.677  6.370   1.00 63.30 86  A 1 
ATOM 652  N N     . ARG A 1 87  ? 13.423  39.987  5.000   1.00 65.91 87  A 1 
ATOM 653  C CA    . ARG A 1 87  ? 12.195  40.368  4.287   1.00 67.11 87  A 1 
ATOM 654  C C     . ARG A 1 87  ? 11.244  39.195  4.043   1.00 69.80 87  A 1 
ATOM 655  O O     . ARG A 1 87  ? 10.186  39.420  3.459   1.00 65.55 87  A 1 
ATOM 656  C CB    . ARG A 1 87  ? 12.552  41.040  2.957   1.00 62.31 87  A 1 
ATOM 657  C CG    . ARG A 1 87  ? 13.271  42.378  3.148   1.00 58.31 87  A 1 
ATOM 658  C CD    . ARG A 1 87  ? 13.640  42.931  1.782   1.00 57.53 87  A 1 
ATOM 659  N NE    . ARG A 1 87  ? 14.350  44.213  1.880   1.00 48.62 87  A 1 
ATOM 660  C CZ    . ARG A 1 87  ? 14.671  45.010  0.864   1.00 42.83 87  A 1 
ATOM 661  N NH1   . ARG A 1 87  ? 14.367  44.679  -0.358  1.00 39.72 87  A 1 
ATOM 662  N NH2   . ARG A 1 87  ? 15.292  46.123  1.079   1.00 39.24 87  A 1 
ATOM 663  N N     . HIS A 1 88  ? 11.631  37.983  4.428   1.00 63.86 88  A 1 
ATOM 664  C CA    . HIS A 1 88  ? 10.745  36.841  4.285   1.00 65.49 88  A 1 
ATOM 665  C C     . HIS A 1 88  ? 9.458   37.060  5.071   1.00 66.53 88  A 1 
ATOM 666  O O     . HIS A 1 88  ? 9.476   37.475  6.234   1.00 64.52 88  A 1 
ATOM 667  C CB    . HIS A 1 88  ? 11.445  35.540  4.717   1.00 63.91 88  A 1 
ATOM 668  C CG    . HIS A 1 88  ? 12.539  35.082  3.792   1.00 62.43 88  A 1 
ATOM 669  N ND1   . HIS A 1 88  ? 13.324  33.962  3.982   1.00 56.07 88  A 1 
ATOM 670  C CD2   . HIS A 1 88  ? 12.946  35.635  2.608   1.00 58.51 88  A 1 
ATOM 671  C CE1   . HIS A 1 88  ? 14.170  33.852  2.950   1.00 59.06 88  A 1 
ATOM 672  N NE2   . HIS A 1 88  ? 13.968  34.852  2.093   1.00 60.86 88  A 1 
ATOM 673  N N     . GLU A 1 89  ? 8.328   36.812  4.419   1.00 72.31 89  A 1 
ATOM 674  C CA    . GLU A 1 89  ? 7.031   36.885  5.060   1.00 72.99 89  A 1 
ATOM 675  C C     . GLU A 1 89  ? 6.893   35.735  6.060   1.00 74.81 89  A 1 
ATOM 676  O O     . GLU A 1 89  ? 7.071   34.563  5.712   1.00 70.16 89  A 1 
ATOM 677  C CB    . GLU A 1 89  ? 5.922   36.850  4.000   1.00 68.69 89  A 1 
ATOM 678  C CG    . GLU A 1 89  ? 4.552   37.215  4.569   1.00 59.75 89  A 1 
ATOM 679  C CD    . GLU A 1 89  ? 3.407   37.008  3.550   1.00 55.75 89  A 1 
ATOM 680  O OE1   . GLU A 1 89  ? 2.248   36.957  3.985   1.00 48.23 89  A 1 
ATOM 681  O OE2   . GLU A 1 89  ? 3.690   36.804  2.357   1.00 48.71 89  A 1 
ATOM 682  N N     . ARG A 1 90  ? 6.592   36.089  7.307   1.00 70.82 90  A 1 
ATOM 683  C CA    . ARG A 1 90  ? 6.402   35.128  8.393   1.00 69.43 90  A 1 
ATOM 684  C C     . ARG A 1 90  ? 4.981   35.241  8.911   1.00 69.06 90  A 1 
ATOM 685  O O     . ARG A 1 90  ? 4.482   36.343  9.109   1.00 65.41 90  A 1 
ATOM 686  C CB    . ARG A 1 90  ? 7.407   35.376  9.524   1.00 67.85 90  A 1 
ATOM 687  C CG    . ARG A 1 90  ? 8.875   35.351  9.056   1.00 68.85 90  A 1 
ATOM 688  C CD    . ARG A 1 90  ? 9.762   35.801  10.222  1.00 68.56 90  A 1 
ATOM 689  N NE    . ARG A 1 90  ? 11.112  36.154  9.778   1.00 67.19 90  A 1 
ATOM 690  C CZ    . ARG A 1 90  ? 11.683  37.339  9.872   1.00 64.51 90  A 1 
ATOM 691  N NH1   . ARG A 1 90  ? 11.074  38.364  10.347  1.00 57.50 90  A 1 
ATOM 692  N NH2   . ARG A 1 90  ? 12.900  37.508  9.493   1.00 63.96 90  A 1 
ATOM 693  N N     . VAL A 1 91  ? 4.359   34.108  9.136   1.00 72.91 91  A 1 
ATOM 694  C CA    . VAL A 1 91  ? 3.007   34.025  9.690   1.00 71.95 91  A 1 
ATOM 695  C C     . VAL A 1 91  ? 3.088   33.463  11.094  1.00 72.64 91  A 1 
ATOM 696  O O     . VAL A 1 91  ? 3.712   32.421  11.297  1.00 71.65 91  A 1 
ATOM 697  C CB    . VAL A 1 91  ? 2.086   33.200  8.785   1.00 70.10 91  A 1 
ATOM 698  C CG1   . VAL A 1 91  ? 0.645   33.215  9.300   1.00 60.44 91  A 1 
ATOM 699  C CG2   . VAL A 1 91  ? 2.066   33.760  7.353   1.00 65.33 91  A 1 
ATOM 700  N N     . LEU A 1 92  ? 2.477   34.144  12.063  1.00 72.31 92  A 1 
ATOM 701  C CA    . LEU A 1 92  ? 2.355   33.617  13.421  1.00 70.24 92  A 1 
ATOM 702  C C     . LEU A 1 92  ? 1.398   32.425  13.410  1.00 69.05 92  A 1 
ATOM 703  O O     . LEU A 1 92  ? 0.248   32.541  12.993  1.00 67.16 92  A 1 
ATOM 704  C CB    . LEU A 1 92  ? 1.871   34.719  14.374  1.00 67.46 92  A 1 
ATOM 705  C CG    . LEU A 1 92  ? 2.991   35.653  14.846  1.00 61.62 92  A 1 
ATOM 706  C CD1   . LEU A 1 92  ? 2.412   36.944  15.414  1.00 55.60 92  A 1 
ATOM 707  C CD2   . LEU A 1 92  ? 3.843   34.995  15.931  1.00 58.64 92  A 1 
ATOM 708  N N     . LEU A 1 93  ? 1.865   31.294  13.920  1.00 66.93 93  A 1 
ATOM 709  C CA    . LEU A 1 93  ? 1.078   30.061  13.909  1.00 63.65 93  A 1 
ATOM 710  C C     . LEU A 1 93  ? -0.186  30.186  14.764  1.00 62.40 93  A 1 
ATOM 711  O O     . LEU A 1 93  ? -1.234  29.681  14.380  1.00 58.91 93  A 1 
ATOM 712  C CB    . LEU A 1 93  ? 1.960   28.901  14.383  1.00 62.01 93  A 1 
ATOM 713  C CG    . LEU A 1 93  ? 3.120   28.572  13.421  1.00 60.00 93  A 1 
ATOM 714  C CD1   . LEU A 1 93  ? 4.057   27.568  14.073  1.00 57.32 93  A 1 
ATOM 715  C CD2   . LEU A 1 93  ? 2.626   27.994  12.095  1.00 60.49 93  A 1 
ATOM 716  N N     . SER A 1 94  ? -0.109  30.917  15.869  1.00 67.30 94  A 1 
ATOM 717  C CA    . SER A 1 94  ? -1.260  31.125  16.753  1.00 65.30 94  A 1 
ATOM 718  C C     . SER A 1 94  ? -2.421  31.886  16.100  1.00 64.47 94  A 1 
ATOM 719  O O     . SER A 1 94  ? -3.575  31.659  16.466  1.00 60.05 94  A 1 
ATOM 720  C CB    . SER A 1 94  ? -0.804  31.885  17.995  1.00 59.83 94  A 1 
ATOM 721  O OG    . SER A 1 94  ? -0.216  33.126  17.641  1.00 52.71 94  A 1 
ATOM 722  N N     . GLU A 1 95  ? -2.134  32.777  15.148  1.00 57.79 95  A 1 
ATOM 723  C CA    . GLU A 1 95  ? -3.156  33.520  14.410  1.00 55.92 95  A 1 
ATOM 724  C C     . GLU A 1 95  ? -3.718  32.701  13.249  1.00 52.74 95  A 1 
ATOM 725  O O     . GLU A 1 95  ? -4.925  32.705  13.025  1.00 49.52 95  A 1 
ATOM 726  C CB    . GLU A 1 95  ? -2.592  34.854  13.907  1.00 51.87 95  A 1 
ATOM 727  C CG    . GLU A 1 95  ? -2.292  35.818  15.054  1.00 47.77 95  A 1 
ATOM 728  C CD    . GLU A 1 95  ? -1.795  37.193  14.578  1.00 43.05 95  A 1 
ATOM 729  O OE1   . GLU A 1 95  ? -1.839  38.119  15.413  1.00 38.12 95  A 1 
ATOM 730  O OE2   . GLU A 1 95  ? -1.356  37.301  13.416  1.00 39.02 95  A 1 
ATOM 731  N N     . ALA A 1 96  ? -2.849  31.964  12.551  1.00 56.50 96  A 1 
ATOM 732  C CA    . ALA A 1 96  ? -3.260  31.116  11.440  1.00 52.89 96  A 1 
ATOM 733  C C     . ALA A 1 96  ? -4.297  30.066  11.863  1.00 50.31 96  A 1 
ATOM 734  O O     . ALA A 1 96  ? -5.292  29.871  11.168  1.00 49.87 96  A 1 
ATOM 735  C CB    . ALA A 1 96  ? -2.023  30.474  10.821  1.00 50.65 96  A 1 
ATOM 736  N N     . TYR A 1 97  ? -4.113  29.477  13.046  1.00 52.20 97  A 1 
ATOM 737  C CA    . TYR A 1 97  ? -5.067  28.504  13.592  1.00 49.25 97  A 1 
ATOM 738  C C     . TYR A 1 97  ? -6.444  29.101  13.942  1.00 46.11 97  A 1 
ATOM 739  O O     . TYR A 1 97  ? -7.420  28.360  13.992  1.00 45.54 97  A 1 
ATOM 740  C CB    . TYR A 1 97  ? -4.456  27.820  14.826  1.00 46.80 97  A 1 
ATOM 741  C CG    . TYR A 1 97  ? -3.662  26.576  14.506  1.00 45.96 97  A 1 
ATOM 742  C CD1   . TYR A 1 97  ? -4.332  25.353  14.260  1.00 42.45 97  A 1 
ATOM 743  C CD2   . TYR A 1 97  ? -2.259  26.602  14.442  1.00 41.30 97  A 1 
ATOM 744  C CE1   . TYR A 1 97  ? -3.597  24.183  13.953  1.00 36.26 97  A 1 
ATOM 745  C CE2   . TYR A 1 97  ? -1.518  25.454  14.133  1.00 36.96 97  A 1 
ATOM 746  C CZ    . TYR A 1 97  ? -2.191  24.235  13.889  1.00 35.91 97  A 1 
ATOM 747  O OH    . TYR A 1 97  ? -1.476  23.101  13.590  1.00 32.84 97  A 1 
ATOM 748  N N     . LYS A 1 98  ? -6.552  30.408  14.193  1.00 50.61 98  A 1 
ATOM 749  C CA    . LYS A 1 98  ? -7.822  31.028  14.594  1.00 48.85 98  A 1 
ATOM 750  C C     . LYS A 1 98  ? -8.722  31.415  13.421  1.00 46.58 98  A 1 
ATOM 751  O O     . LYS A 1 98  ? -9.926  31.263  13.523  1.00 42.77 98  A 1 
ATOM 752  C CB    . LYS A 1 98  ? -7.561  32.272  15.468  1.00 45.11 98  A 1 
ATOM 753  C CG    . LYS A 1 98  ? -7.139  31.900  16.896  1.00 41.92 98  A 1 
ATOM 754  C CD    . LYS A 1 98  ? -6.963  33.166  17.718  1.00 38.25 98  A 1 
ATOM 755  C CE    . LYS A 1 98  ? -6.561  32.817  19.143  1.00 33.45 98  A 1 
ATOM 756  N NZ    . LYS A 1 98  ? -6.399  34.026  19.979  1.00 28.33 98  A 1 
ATOM 757  N N     . HIS A 1 99  ? -8.145  31.996  12.366  1.00 50.07 99  A 1 
ATOM 758  C CA    . HIS A 1 99  ? -8.920  32.629  11.297  1.00 48.37 99  A 1 
ATOM 759  C C     . HIS A 1 99  ? -8.953  31.860  9.983   1.00 44.64 99  A 1 
ATOM 760  O O     . HIS A 1 99  ? -9.934  31.979  9.239   1.00 41.36 99  A 1 
ATOM 761  C CB    . HIS A 1 99  ? -8.406  34.050  11.058  1.00 45.19 99  A 1 
ATOM 762  C CG    . HIS A 1 99  ? -8.872  35.010  12.106  1.00 42.67 99  A 1 
ATOM 763  N ND1   . HIS A 1 99  ? -10.185 35.373  12.334  1.00 38.84 99  A 1 
ATOM 764  C CD2   . HIS A 1 99  ? -8.110  35.703  13.019  1.00 39.19 99  A 1 
ATOM 765  C CE1   . HIS A 1 99  ? -10.209 36.247  13.350  1.00 35.31 99  A 1 
ATOM 766  N NE2   . HIS A 1 99  ? -8.965  36.473  13.790  1.00 36.14 99  A 1 
ATOM 767  N N     . ALA A 1 100 ? -7.899  31.132  9.654   1.00 46.82 100 A 1 
ATOM 768  C CA    . ALA A 1 100 ? -7.878  30.420  8.388   1.00 46.35 100 A 1 
ATOM 769  C C     . ALA A 1 100 ? -8.828  29.209  8.471   1.00 44.04 100 A 1 
ATOM 770  O O     . ALA A 1 100 ? -8.707  28.424  9.409   1.00 43.23 100 A 1 
ATOM 771  C CB    . ALA A 1 100 ? -6.455  30.037  8.019   1.00 44.09 100 A 1 
ATOM 772  N N     . PRO A 1 101 ? -9.740  29.036  7.502   1.00 40.32 101 A 1 
ATOM 773  C CA    . PRO A 1 101 ? -10.322 27.714  7.323   1.00 41.28 101 A 1 
ATOM 774  C C     . PRO A 1 101 ? -9.169  26.726  7.170   1.00 41.88 101 A 1 
ATOM 775  O O     . PRO A 1 101 ? -8.152  27.047  6.557   1.00 41.38 101 A 1 
ATOM 776  C CB    . PRO A 1 101 ? -11.200 27.818  6.066   1.00 39.01 101 A 1 
ATOM 777  C CG    . PRO A 1 101 ? -10.563 28.948  5.271   1.00 38.41 101 A 1 
ATOM 778  C CD    . PRO A 1 101 ? -9.991  29.869  6.348   1.00 43.61 101 A 1 
ATOM 779  N N     . VAL A 1 102 ? -9.305  25.551  7.745   1.00 36.16 102 A 1 
ATOM 780  C CA    . VAL A 1 102 ? -8.262  24.514  7.887   1.00 37.70 102 A 1 
ATOM 781  C C     . VAL A 1 102 ? -7.700  23.986  6.542   1.00 36.68 102 A 1 
ATOM 782  O O     . VAL A 1 102 ? -6.872  23.086  6.516   1.00 36.10 102 A 1 
ATOM 783  C CB    . VAL A 1 102 ? -8.775  23.365  8.786   1.00 35.99 102 A 1 
ATOM 784  C CG1   . VAL A 1 102 ? -7.670  22.440  9.299   1.00 34.88 102 A 1 
ATOM 785  C CG2   . VAL A 1 102 ? -9.504  23.893  10.037  1.00 37.45 102 A 1 
ATOM 786  N N     . MET A 1 103 ? -8.079  24.594  5.431   1.00 35.38 103 A 1 
ATOM 787  C CA    . MET A 1 103 ? -7.532  24.401  4.087   1.00 37.63 103 A 1 
ATOM 788  C C     . MET A 1 103 ? -6.084  24.911  3.919   1.00 38.12 103 A 1 
ATOM 789  O O     . MET A 1 103 ? -5.607  25.005  2.797   1.00 37.19 103 A 1 
ATOM 790  C CB    . MET A 1 103 ? -8.452  25.101  3.075   1.00 36.28 103 A 1 
ATOM 791  C CG    . MET A 1 103 ? -9.814  24.427  2.924   1.00 33.38 103 A 1 
ATOM 792  S SD    . MET A 1 103 ? -9.853  23.010  1.795   1.00 30.72 103 A 1 
ATOM 793  C CE    . MET A 1 103 ? -9.734  23.855  0.200   1.00 28.27 103 A 1 
ATOM 794  N N     . LEU A 1 104 ? -5.393  25.285  4.980   1.00 37.19 104 A 1 
ATOM 795  C CA    . LEU A 1 104 ? -3.959  25.518  4.862   1.00 38.02 104 A 1 
ATOM 796  C C     . LEU A 1 104 ? -3.287  24.185  4.551   1.00 36.64 104 A 1 
ATOM 797  O O     . LEU A 1 104 ? -3.027  23.371  5.428   1.00 35.32 104 A 1 
ATOM 798  C CB    . LEU A 1 104 ? -3.390  26.211  6.119   1.00 36.81 104 A 1 
ATOM 799  C CG    . LEU A 1 104 ? -3.421  27.749  6.027   1.00 34.55 104 A 1 
ATOM 800  C CD1   . LEU A 1 104 ? -3.191  28.369  7.396   1.00 33.03 104 A 1 
ATOM 801  C CD2   . LEU A 1 104 ? -2.341  28.302  5.077   1.00 34.80 104 A 1 
ATOM 802  N N     . ASP A 1 105 ? -2.962  24.028  3.282   1.00 39.68 105 A 1 
ATOM 803  C CA    . ASP A 1 105 ? -2.134  22.977  2.668   1.00 40.50 105 A 1 
ATOM 804  C C     . ASP A 1 105 ? -0.689  22.978  3.201   1.00 38.86 105 A 1 
ATOM 805  O O     . ASP A 1 105 ? 0.283   22.805  2.464   1.00 38.26 105 A 1 
ATOM 806  C CB    . ASP A 1 105 ? -2.137  23.147  1.133   1.00 39.08 105 A 1 
ATOM 807  C CG    . ASP A 1 105 ? -3.295  22.479  0.380   1.00 36.79 105 A 1 
ATOM 808  O OD1   . ASP A 1 105 ? -3.839  21.480  0.903   1.00 35.02 105 A 1 
ATOM 809  O OD2   . ASP A 1 105 ? -3.582  22.958  -0.744  1.00 33.90 105 A 1 
ATOM 810  N N     . CYS A 1 106 ? -0.493  23.087  4.496   1.00 42.74 106 A 1 
ATOM 811  C CA    . CYS A 1 106 ? 0.688   22.556  5.151   1.00 44.08 106 A 1 
ATOM 812  C C     . CYS A 1 106 ? 0.712   21.012  5.098   1.00 42.02 106 A 1 
ATOM 813  O O     . CYS A 1 106 ? 1.346   20.335  5.910   1.00 40.79 106 A 1 
ATOM 814  C CB    . CYS A 1 106 ? 0.812   23.111  6.564   1.00 42.09 106 A 1 
ATOM 815  S SG    . CYS A 1 106 ? 2.390   22.560  7.240   1.00 37.03 106 A 1 
ATOM 816  N N     . HIS A 1 107 ? 0.010   20.454  4.128   1.00 30.68 107 A 1 
ATOM 817  C CA    . HIS A 1 107 ? -0.190  19.032  3.971   1.00 31.30 107 A 1 
ATOM 818  C C     . HIS A 1 107 ? 1.059   18.259  3.544   1.00 29.53 107 A 1 
ATOM 819  O O     . HIS A 1 107 ? 1.028   17.051  3.661   1.00 28.19 107 A 1 
ATOM 820  C CB    . HIS A 1 107 ? -1.367  18.772  3.027   1.00 30.66 107 A 1 
ATOM 821  C CG    . HIS A 1 107 ? -2.691  18.722  3.738   1.00 29.72 107 A 1 
ATOM 822  N ND1   . HIS A 1 107 ? -3.112  17.709  4.562   1.00 27.99 107 A 1 
ATOM 823  C CD2   . HIS A 1 107 ? -3.700  19.642  3.701   1.00 27.74 107 A 1 
ATOM 824  C CE1   . HIS A 1 107 ? -4.344  18.016  5.001   1.00 25.55 107 A 1 
ATOM 825  N NE2   . HIS A 1 107 ? -4.731  19.186  4.505   1.00 24.93 107 A 1 
ATOM 826  N N     . ALA A 1 108 ? 2.138   18.883  3.077   1.00 35.41 108 A 1 
ATOM 827  C CA    . ALA A 1 108 ? 3.259   18.109  2.544   1.00 35.75 108 A 1 
ATOM 828  C C     . ALA A 1 108 ? 3.878   17.144  3.571   1.00 34.81 108 A 1 
ATOM 829  O O     . ALA A 1 108 ? 3.679   15.941  3.485   1.00 32.92 108 A 1 
ATOM 830  C CB    . ALA A 1 108 ? 4.275   19.063  1.912   1.00 33.88 108 A 1 
ATOM 831  N N     . ASP A 1 109 ? 4.587   17.665  4.564   1.00 36.27 109 A 1 
ATOM 832  C CA    . ASP A 1 109 ? 5.341   16.821  5.503   1.00 36.44 109 A 1 
ATOM 833  C C     . ASP A 1 109 ? 4.497   16.312  6.688   1.00 34.62 109 A 1 
ATOM 834  O O     . ASP A 1 109 ? 4.612   15.164  7.097   1.00 32.85 109 A 1 
ATOM 835  C CB    . ASP A 1 109 ? 6.564   17.605  5.999   1.00 35.09 109 A 1 
ATOM 836  C CG    . ASP A 1 109 ? 7.839   17.526  5.149   1.00 32.14 109 A 1 
ATOM 837  O OD1   . ASP A 1 109 ? 8.007   16.554  4.381   1.00 32.70 109 A 1 
ATOM 838  O OD2   . ASP A 1 109 ? 8.702   18.409  5.361   1.00 33.05 109 A 1 
ATOM 839  N N     . ALA A 1 110 ? 3.627   17.165  7.257   1.00 37.28 110 A 1 
ATOM 840  C CA    . ALA A 1 110 ? 2.806   16.779  8.405   1.00 37.48 110 A 1 
ATOM 841  C C     . ALA A 1 110 ? 1.699   15.783  8.032   1.00 36.71 110 A 1 
ATOM 842  O O     . ALA A 1 110 ? 1.411   14.873  8.802   1.00 34.93 110 A 1 
ATOM 843  C CB    . ALA A 1 110 ? 2.220   18.026  9.064   1.00 35.26 110 A 1 
ATOM 844  N N     . ALA A 1 111 ? 1.142   15.898  6.808   1.00 35.43 111 A 1 
ATOM 845  C CA    . ALA A 1 111 ? 0.265   14.867  6.288   1.00 37.04 111 A 1 
ATOM 846  C C     . ALA A 1 111 ? 1.017   13.579  6.012   1.00 36.21 111 A 1 
ATOM 847  O O     . ALA A 1 111 ? 0.367   12.547  5.986   1.00 35.56 111 A 1 
ATOM 848  C CB    . ALA A 1 111 ? -0.510  15.304  5.053   1.00 35.82 111 A 1 
ATOM 849  N N     . ALA A 1 112 ? 2.353   13.557  5.879   1.00 41.05 112 A 1 
ATOM 850  C CA    . ALA A 1 112 ? 3.050   12.285  5.812   1.00 42.01 112 A 1 
ATOM 851  C C     . ALA A 1 112 ? 2.911   11.499  7.128   1.00 41.77 112 A 1 
ATOM 852  O O     . ALA A 1 112 ? 2.678   10.293  7.080   1.00 42.08 112 A 1 
ATOM 853  C CB    . ALA A 1 112 ? 4.503   12.486  5.402   1.00 42.02 112 A 1 
ATOM 854  N N     . LEU A 1 113 ? 2.982   12.163  8.271   1.00 38.84 113 A 1 
ATOM 855  C CA    . LEU A 1 113 ? 2.742   11.537  9.576   1.00 39.96 113 A 1 
ATOM 856  C C     . LEU A 1 113 ? 1.270   11.197  9.789   1.00 38.27 113 A 1 
ATOM 857  O O     . LEU A 1 113 ? 0.941   10.037  10.027  1.00 37.49 113 A 1 
ATOM 858  C CB    . LEU A 1 113 ? 3.256   12.478  10.684  1.00 38.56 113 A 1 
ATOM 859  C CG    . LEU A 1 113 ? 4.726   12.247  11.014  1.00 36.36 113 A 1 
ATOM 860  C CD1   . LEU A 1 113 ? 5.352   13.483  11.635  1.00 37.50 113 A 1 
ATOM 861  C CD2   . LEU A 1 113 ? 4.849   11.105  12.022  1.00 39.67 113 A 1 
ATOM 862  N N     . CYS A 1 114 ? 0.391   12.201  9.647   1.00 56.78 114 A 1 
ATOM 863  C CA    . CYS A 1 114 ? -1.034  12.000  9.820   1.00 56.66 114 A 1 
ATOM 864  C C     . CYS A 1 114 ? -1.595  11.022  8.802   1.00 54.40 114 A 1 
ATOM 865  O O     . CYS A 1 114 ? -2.348  10.168  9.197   1.00 58.00 114 A 1 
ATOM 866  C CB    . CYS A 1 114 ? -1.790  13.329  9.795   1.00 56.57 114 A 1 
ATOM 867  S SG    . CYS A 1 114 ? -1.616  14.146  11.413  1.00 49.44 114 A 1 
ATOM 868  N N     . ALA A 1 115 ? -1.177  11.048  7.525   1.00 47.53 115 A 1 
ATOM 869  C CA    . ALA A 1 115 ? -1.648  10.094  6.535   1.00 47.95 115 A 1 
ATOM 870  C C     . ALA A 1 115 ? -0.947  8.733   6.633   1.00 46.84 115 A 1 
ATOM 871  O O     . ALA A 1 115 ? -1.384  7.807   5.969   1.00 46.75 115 A 1 
ATOM 872  C CB    . ALA A 1 115 ? -1.593  10.681  5.118   1.00 46.72 115 A 1 
ATOM 873  N N     . ALA A 1 116 ? 0.118   8.552   7.420   1.00 52.76 116 A 1 
ATOM 874  C CA    . ALA A 1 116 ? 0.552   7.200   7.788   1.00 52.70 116 A 1 
ATOM 875  C C     . ALA A 1 116 ? -0.439  6.590   8.769   1.00 52.42 116 A 1 
ATOM 876  O O     . ALA A 1 116 ? -0.899  5.473   8.560   1.00 51.54 116 A 1 
ATOM 877  C CB    . ALA A 1 116 ? 1.961   7.183   8.408   1.00 50.96 116 A 1 
ATOM 878  N N     . TYR A 1 117 ? -0.785  7.392   9.772   1.00 47.49 117 A 1 
ATOM 879  C CA    . TYR A 1 117 ? -1.829  7.060   10.727  1.00 48.45 117 A 1 
ATOM 880  C C     . TYR A 1 117 ? -3.194  7.020   10.036  1.00 48.89 117 A 1 
ATOM 881  O O     . TYR A 1 117 ? -3.916  6.050   10.217  1.00 48.01 117 A 1 
ATOM 882  C CB    . TYR A 1 117 ? -1.787  8.071   11.874  1.00 45.84 117 A 1 
ATOM 883  C CG    . TYR A 1 117 ? -2.451  7.552   13.124  1.00 42.05 117 A 1 
ATOM 884  C CD1   . TYR A 1 117 ? -3.789  7.865   13.415  1.00 40.93 117 A 1 
ATOM 885  C CD2   . TYR A 1 117 ? -1.723  6.714   14.009  1.00 42.02 117 A 1 
ATOM 886  C CE1   . TYR A 1 117 ? -4.394  7.362   14.566  1.00 37.99 117 A 1 
ATOM 887  C CE2   . TYR A 1 117 ? -2.321  6.207   15.156  1.00 38.40 117 A 1 
ATOM 888  C CZ    . TYR A 1 117 ? -3.664  6.528   15.448  1.00 38.12 117 A 1 
ATOM 889  O OH    . TYR A 1 117 ? -4.251  6.026   16.575  1.00 37.10 117 A 1 
ATOM 890  N N     . GLU A 1 118 ? -3.531  7.961   9.174   1.00 54.95 118 A 1 
ATOM 891  C CA    . GLU A 1 118 ? -4.732  7.977   8.340   1.00 54.73 118 A 1 
ATOM 892  C C     . GLU A 1 118 ? -4.704  6.895   7.273   1.00 54.13 118 A 1 
ATOM 893  O O     . GLU A 1 118 ? -5.755  6.395   6.978   1.00 52.76 118 A 1 
ATOM 894  C CB    . GLU A 1 118 ? -4.959  9.311   7.619   1.00 51.33 118 A 1 
ATOM 895  C CG    . GLU A 1 118 ? -5.592  10.391  8.481   1.00 45.81 118 A 1 
ATOM 896  C CD    . GLU A 1 118 ? -5.763  11.705  7.705   1.00 44.70 118 A 1 
ATOM 897  O OE1   . GLU A 1 118 ? -6.557  12.535  8.196   1.00 40.89 118 A 1 
ATOM 898  O OE2   . GLU A 1 118 ? -5.075  11.885  6.687   1.00 41.02 118 A 1 
ATOM 899  N N     . ALA A 1 119 ? -3.578  6.498   6.673   1.00 55.55 119 A 1 
ATOM 900  C CA    . ALA A 1 119 ? -3.582  5.329   5.801   1.00 54.54 119 A 1 
ATOM 901  C C     . ALA A 1 119 ? -3.821  4.071   6.626   1.00 53.86 119 A 1 
ATOM 902  O O     . ALA A 1 119 ? -4.508  3.183   6.159   1.00 52.74 119 A 1 
ATOM 903  C CB    . ALA A 1 119 ? -2.296  5.221   4.979   1.00 52.68 119 A 1 
ATOM 904  N N     . GLN A 1 120 ? -3.315  4.007   7.860   1.00 50.20 120 A 1 
ATOM 905  C CA    . GLN A 1 120 ? -3.716  2.970   8.799   1.00 50.94 120 A 1 
ATOM 906  C C     . GLN A 1 120 ? -5.170  3.119   9.231   1.00 50.17 120 A 1 
ATOM 907  O O     . GLN A 1 120 ? -5.859  2.118   9.305   1.00 49.23 120 A 1 
ATOM 908  C CB    . GLN A 1 120 ? -2.852  2.982   10.051  1.00 49.21 120 A 1 
ATOM 909  C CG    . GLN A 1 120 ? -1.593  2.152   9.879   1.00 45.19 120 A 1 
ATOM 910  C CD    . GLN A 1 120 ? -0.905  2.001   11.223  1.00 41.29 120 A 1 
ATOM 911  O OE1   . GLN A 1 120 ? -0.852  2.916   12.025  1.00 39.85 120 A 1 
ATOM 912  N NE2   . GLN A 1 120 ? -0.356  0.835   11.525  1.00 37.73 120 A 1 
ATOM 913  N N     . VAL A 1 121 ? -5.654  4.330   9.492   1.00 52.24 121 A 1 
ATOM 914  C CA    . VAL A 1 121 ? -7.036  4.585   9.886   1.00 51.70 121 A 1 
ATOM 915  C C     . VAL A 1 121 ? -7.969  4.408   8.701   1.00 49.40 121 A 1 
ATOM 916  O O     . VAL A 1 121 ? -9.057  3.907   8.898   1.00 48.49 121 A 1 
ATOM 917  C CB    . VAL A 1 121 ? -7.203  5.963   10.537  1.00 50.17 121 A 1 
ATOM 918  C CG1   . VAL A 1 121 ? -8.658  6.389   10.733  1.00 47.98 121 A 1 
ATOM 919  C CG2   . VAL A 1 121 ? -6.565  5.994   11.934  1.00 52.50 121 A 1 
ATOM 920  N N     . HIS A 1 122 ? -7.594  4.723   7.480   1.00 48.83 122 A 1 
ATOM 921  C CA    . HIS A 1 122 ? -8.322  4.390   6.260   1.00 48.55 122 A 1 
ATOM 922  C C     . HIS A 1 122 ? -8.212  2.905   5.976   1.00 46.54 122 A 1 
ATOM 923  O O     . HIS A 1 122 ? -9.165  2.320   5.492   1.00 44.99 122 A 1 
ATOM 924  C CB    . HIS A 1 122 ? -7.826  5.180   5.031   1.00 46.68 122 A 1 
ATOM 925  C CG    . HIS A 1 122 ? -8.499  6.506   4.844   1.00 44.06 122 A 1 
ATOM 926  N ND1   . HIS A 1 122 ? -9.662  6.717   4.132   1.00 42.88 122 A 1 
ATOM 927  C CD2   . HIS A 1 122 ? -8.088  7.725   5.286   1.00 41.70 122 A 1 
ATOM 928  C CE1   . HIS A 1 122 ? -9.940  8.024   4.152   1.00 40.97 122 A 1 
ATOM 929  N NE2   . HIS A 1 122 ? -9.004  8.664   4.851   1.00 40.35 122 A 1 
ATOM 930  N N     . TYR A 1 123 ? -7.091  2.307   6.314   1.00 56.56 123 A 1 
ATOM 931  C CA    . TYR A 1 123 ? -6.975  0.857   6.254   1.00 54.61 123 A 1 
ATOM 932  C C     . TYR A 1 123 ? -7.820  0.193   7.341   1.00 54.12 123 A 1 
ATOM 933  O O     . TYR A 1 123 ? -8.558  -0.735  7.047   1.00 50.54 123 A 1 
ATOM 934  C CB    . TYR A 1 123 ? -5.495  0.464   6.344   1.00 51.58 123 A 1 
ATOM 935  C CG    . TYR A 1 123 ? -5.340  -0.998  6.052   1.00 46.74 123 A 1 
ATOM 936  C CD1   . TYR A 1 123 ? -5.032  -1.926  7.054   1.00 43.14 123 A 1 
ATOM 937  C CD2   . TYR A 1 123 ? -5.692  -1.447  4.769   1.00 41.97 123 A 1 
ATOM 938  C CE1   . TYR A 1 123 ? -5.101  -3.283  6.780   1.00 35.43 123 A 1 
ATOM 939  C CE2   . TYR A 1 123 ? -5.782  -2.789  4.498   1.00 36.37 123 A 1 
ATOM 940  C CZ    . TYR A 1 123 ? -5.498  -3.718  5.512   1.00 37.74 123 A 1 
ATOM 941  O OH    . TYR A 1 123 ? -5.684  -5.031  5.236   1.00 34.40 123 A 1 
ATOM 942  N N     . ALA A 1 124 ? -7.780  0.714   8.557   1.00 49.93 124 A 1 
ATOM 943  C CA    . ALA A 1 124 ? -8.684  0.322   9.621   1.00 48.59 124 A 1 
ATOM 944  C C     . ALA A 1 124 ? -10.129 0.646   9.237   1.00 47.16 124 A 1 
ATOM 945  O O     . ALA A 1 124 ? -10.982 -0.201  9.421   1.00 45.22 124 A 1 
ATOM 946  C CB    . ALA A 1 124 ? -8.276  0.982   10.936  1.00 45.67 124 A 1 
ATOM 947  N N     . ASN A 1 125 ? -10.409 1.784   8.608   1.00 50.56 125 A 1 
ATOM 948  C CA    . ASN A 1 125 ? -11.715 2.102   8.049   1.00 50.06 125 A 1 
ATOM 949  C C     . ASN A 1 125 ? -12.061 1.189   6.886   1.00 48.57 125 A 1 
ATOM 950  O O     . ASN A 1 125 ? -13.224 0.877   6.762   1.00 47.15 125 A 1 
ATOM 951  C CB    . ASN A 1 125 ? -11.830 3.559   7.587   1.00 47.63 125 A 1 
ATOM 952  C CG    . ASN A 1 125 ? -12.045 4.556   8.702   1.00 42.86 125 A 1 
ATOM 953  O OD1   . ASN A 1 125 ? -12.404 4.235   9.819   1.00 41.23 125 A 1 
ATOM 954  N ND2   . ASN A 1 125 ? -11.878 5.830   8.396   1.00 40.44 125 A 1 
ATOM 955  N N     . LEU A 1 126 ? -11.129 0.743   6.064   1.00 50.55 126 A 1 
ATOM 956  C CA    . LEU A 1 126 ? -11.424 -0.265  5.038   1.00 50.60 126 A 1 
ATOM 957  C C     . LEU A 1 126 ? -11.906 -1.552  5.701   1.00 50.40 126 A 1 
ATOM 958  O O     . LEU A 1 126 ? -12.917 -2.123  5.314   1.00 47.87 126 A 1 
ATOM 959  C CB    . LEU A 1 126 ? -10.172 -0.543  4.199   1.00 46.94 126 A 1 
ATOM 960  C CG    . LEU A 1 126 ? -10.535 -1.197  2.859   1.00 42.99 126 A 1 
ATOM 961  C CD1   . LEU A 1 126 ? -10.730 -0.123  1.804   1.00 39.54 126 A 1 
ATOM 962  C CD2   . LEU A 1 126 ? -9.441  -2.156  2.396   1.00 39.61 126 A 1 
ATOM 963  N N     . LEU A 1 127 ? -11.194 -1.962  6.741   1.00 50.78 127 A 1 
ATOM 964  C CA    . LEU A 1 127 ? -11.570 -3.090  7.575   1.00 50.73 127 A 1 
ATOM 965  C C     . LEU A 1 127 ? -12.904 -2.836  8.284   1.00 50.04 127 A 1 
ATOM 966  O O     . LEU A 1 127 ? -13.777 -3.702  8.288   1.00 47.70 127 A 1 
ATOM 967  C CB    . LEU A 1 127 ? -10.433 -3.336  8.565   1.00 47.71 127 A 1 
ATOM 968  C CG    . LEU A 1 127 ? -9.111  -3.783  7.918   1.00 43.36 127 A 1 
ATOM 969  C CD1   . LEU A 1 127 ? -8.022  -3.908  8.992   1.00 40.75 127 A 1 
ATOM 970  C CD2   . LEU A 1 127 ? -9.256  -5.069  7.126   1.00 42.16 127 A 1 
ATOM 971  N N     . THR A 1 128 ? -13.098 -1.633  8.818   1.00 52.96 128 A 1 
ATOM 972  C CA    . THR A 1 128 ? -14.332 -1.235  9.506   1.00 53.28 128 A 1 
ATOM 973  C C     . THR A 1 128 ? -15.485 -1.103  8.527   1.00 52.83 128 A 1 
ATOM 974  O O     . THR A 1 128 ? -16.589 -1.508  8.856   1.00 50.78 128 A 1 
ATOM 975  C CB    . THR A 1 128 ? -14.178 0.083   10.270  1.00 49.53 128 A 1 
ATOM 976  O OG1   . THR A 1 128 ? -13.005 0.117   11.026  1.00 46.43 128 A 1 
ATOM 977  C CG2   . THR A 1 128 ? -15.302 0.300   11.276  1.00 46.10 128 A 1 
ATOM 978  N N     . VAL A 1 129 ? -15.278 -0.601  7.314   1.00 49.22 129 A 1 
ATOM 979  C CA    . VAL A 1 129 ? -16.276 -0.537  6.240   1.00 49.13 129 A 1 
ATOM 980  C C     . VAL A 1 129 ? -16.636 -1.953  5.789   1.00 47.56 129 A 1 
ATOM 981  O O     . VAL A 1 129 ? -17.816 -2.229  5.578   1.00 44.99 129 A 1 
ATOM 982  C CB    . VAL A 1 129 ? -15.784 0.321   5.061   1.00 45.65 129 A 1 
ATOM 983  C CG1   . VAL A 1 129 ? -16.644 0.160   3.800   1.00 42.23 129 A 1 
ATOM 984  C CG2   . VAL A 1 129 ? -15.822 1.804   5.419   1.00 42.66 129 A 1 
ATOM 985  N N     . MET A 1 130 ? -15.680 -2.860  5.728   1.00 53.02 130 A 1 
ATOM 986  C CA    . MET A 1 130 ? -15.996 -4.264  5.456   1.00 53.39 130 A 1 
ATOM 987  C C     . MET A 1 130 ? -16.715 -4.952  6.616   1.00 53.11 130 A 1 
ATOM 988  O O     . MET A 1 130 ? -17.523 -5.846  6.373   1.00 50.09 130 A 1 
ATOM 989  C CB    . MET A 1 130 ? -14.750 -5.034  5.027   1.00 49.49 130 A 1 
ATOM 990  C CG    . MET A 1 130 ? -14.360 -4.591  3.616   1.00 44.51 130 A 1 
ATOM 991  S SD    . MET A 1 130 ? -13.500 -5.844  2.657   1.00 40.18 130 A 1 
ATOM 992  C CE    . MET A 1 130 ? -11.935 -5.792  3.568   1.00 36.35 130 A 1 
ATOM 993  N N     . HIS A 1 131 ? -16.504 -4.510  7.847   1.00 42.25 131 A 1 
ATOM 994  C CA    . HIS A 1 131 ? -17.322 -4.919  8.986   1.00 42.38 131 A 1 
ATOM 995  C C     . HIS A 1 131 ? -18.706 -4.257  8.968   1.00 39.54 131 A 1 
ATOM 996  O O     . HIS A 1 131 ? -19.703 -4.919  9.247   1.00 38.57 131 A 1 
ATOM 997  C CB    . HIS A 1 131 ? -16.584 -4.619  10.295  1.00 41.62 131 A 1 
ATOM 998  C CG    . HIS A 1 131 ? -15.463 -5.576  10.624  1.00 39.36 131 A 1 
ATOM 999  N ND1   . HIS A 1 131 ? -14.687 -5.496  11.778  1.00 38.74 131 A 1 
ATOM 1000 C CD2   . HIS A 1 131 ? -15.046 -6.682  9.957   1.00 37.49 131 A 1 
ATOM 1001 C CE1   . HIS A 1 131 ? -13.830 -6.520  11.782  1.00 37.84 131 A 1 
ATOM 1002 N NE2   . HIS A 1 131 ? -14.013 -7.272  10.695  1.00 36.37 131 A 1 
ATOM 1003 N N     . GLN A 1 132 ? -18.801 -2.983  8.602   1.00 39.77 132 A 1 
ATOM 1004 C CA    . GLN A 1 132 ? -20.058 -2.232  8.560   1.00 40.15 132 A 1 
ATOM 1005 C C     . GLN A 1 132 ? -20.947 -2.594  7.363   1.00 38.63 132 A 1 
ATOM 1006 O O     . GLN A 1 132 ? -22.159 -2.414  7.459   1.00 37.38 132 A 1 
ATOM 1007 C CB    . GLN A 1 132 ? -19.787 -0.726  8.522   1.00 39.46 132 A 1 
ATOM 1008 C CG    . GLN A 1 132 ? -19.435 -0.140  9.893   1.00 37.24 132 A 1 
ATOM 1009 C CD    . GLN A 1 132 ? -19.219 1.373   9.829   1.00 33.31 132 A 1 
ATOM 1010 O OE1   . GLN A 1 132 ? -19.294 2.018   8.795   1.00 31.78 132 A 1 
ATOM 1011 N NE2   . GLN A 1 132 ? -18.967 2.006   10.955  1.00 28.30 132 A 1 
ATOM 1012 N N     . ARG A 1 133 ? -20.398 -3.103  6.270   1.00 43.84 133 A 1 
ATOM 1013 C CA    . ARG A 1 133 ? -21.214 -3.594  5.142   1.00 44.32 133 A 1 
ATOM 1014 C C     . ARG A 1 133 ? -22.037 -4.835  5.497   1.00 41.74 133 A 1 
ATOM 1015 O O     . ARG A 1 133 ? -22.970 -5.151  4.760   1.00 41.10 133 A 1 
ATOM 1016 C CB    . ARG A 1 133 ? -20.359 -3.846  3.897   1.00 43.50 133 A 1 
ATOM 1017 C CG    . ARG A 1 133 ? -20.127 -2.569  3.079   1.00 41.36 133 A 1 
ATOM 1018 C CD    . ARG A 1 133 ? -19.433 -2.929  1.761   1.00 40.62 133 A 1 
ATOM 1019 N NE    . ARG A 1 133 ? -19.081 -1.734  0.977   1.00 36.28 133 A 1 
ATOM 1020 C CZ    . ARG A 1 133 ? -18.280 -1.725  -0.087  1.00 33.61 133 A 1 
ATOM 1021 N NH1   . ARG A 1 133 ? -17.878 -2.820  -0.668  1.00 32.82 133 A 1 
ATOM 1022 N NH2   . ARG A 1 133 ? -17.838 -0.619  -0.570  1.00 30.89 133 A 1 
ATOM 1023 N N     . MET A 1 134 ? -21.762 -5.494  6.591   1.00 40.45 134 A 1 
ATOM 1024 C CA    . MET A 1 134 ? -22.776 -6.334  7.210   1.00 42.31 134 A 1 
ATOM 1025 C C     . MET A 1 134 ? -23.919 -5.406  7.634   1.00 40.09 134 A 1 
ATOM 1026 O O     . MET A 1 134 ? -23.673 -4.514  8.446   1.00 37.90 134 A 1 
ATOM 1027 C CB    . MET A 1 134 ? -22.178 -7.089  8.410   1.00 41.07 134 A 1 
ATOM 1028 C CG    . MET A 1 134 ? -21.231 -8.204  7.972   1.00 37.96 134 A 1 
ATOM 1029 S SD    . MET A 1 134 ? -22.043 -9.814  7.663   1.00 34.36 134 A 1 
ATOM 1030 C CE    . MET A 1 134 ? -22.105 -10.420 9.359   1.00 31.99 134 A 1 
ATOM 1031 N N     . PRO A 1 135 ? -25.127 -5.538  7.067   1.00 45.62 135 A 1 
ATOM 1032 C CA    . PRO A 1 135 ? -26.215 -4.617  7.352   1.00 45.99 135 A 1 
ATOM 1033 C C     . PRO A 1 135 ? -26.546 -4.717  8.840   1.00 44.37 135 A 1 
ATOM 1034 O O     . PRO A 1 135 ? -27.229 -5.638  9.273   1.00 43.92 135 A 1 
ATOM 1035 C CB    . PRO A 1 135 ? -27.364 -5.045  6.430   1.00 44.43 135 A 1 
ATOM 1036 C CG    . PRO A 1 135 ? -27.085 -6.526  6.163   1.00 43.60 135 A 1 
ATOM 1037 C CD    . PRO A 1 135 ? -25.554 -6.597  6.175   1.00 49.80 135 A 1 
ATOM 1038 N N     . VAL A 1 136 ? -26.006 -3.782  9.615   1.00 37.86 136 A 1 
ATOM 1039 C CA    . VAL A 1 136 ? -26.509 -3.526  10.958  1.00 40.38 136 A 1 
ATOM 1040 C C     . VAL A 1 136 ? -27.909 -2.989  10.722  1.00 37.05 136 A 1 
ATOM 1041 O O     . VAL A 1 136 ? -28.077 -1.862  10.268  1.00 36.89 136 A 1 
ATOM 1042 C CB    . VAL A 1 136 ? -25.637 -2.534  11.747  1.00 39.22 136 A 1 
ATOM 1043 C CG1   . VAL A 1 136 ? -26.177 -2.363  13.170  1.00 38.35 136 A 1 
ATOM 1044 C CG2   . VAL A 1 136 ? -24.191 -3.025  11.846  1.00 47.63 136 A 1 
ATOM 1045 N N     . VAL A 1 137 ? -28.906 -3.845  10.924  1.00 42.22 137 A 1 
ATOM 1046 C CA    . VAL A 1 137 ? -30.301 -3.409  10.929  1.00 46.53 137 A 1 
ATOM 1047 C C     . VAL A 1 137 ? -30.374 -2.336  12.003  1.00 42.86 137 A 1 
ATOM 1048 O O     . VAL A 1 137 ? -30.214 -2.637  13.186  1.00 41.89 137 A 1 
ATOM 1049 C CB    . VAL A 1 137 ? -31.272 -4.563  11.200  1.00 43.81 137 A 1 
ATOM 1050 C CG1   . VAL A 1 137 ? -32.718 -4.076  11.134  1.00 41.40 137 A 1 
ATOM 1051 C CG2   . VAL A 1 137 ? -31.101 -5.681  10.157  1.00 45.18 137 A 1 
ATOM 1052 N N     . SER A 1 138 ? -30.492 -1.090  11.572  1.00 35.98 138 A 1 
ATOM 1053 C CA    . SER A 1 138 ? -30.577 0.046   12.469  1.00 38.06 138 A 1 
ATOM 1054 C C     . SER A 1 138 ? -31.879 -0.086  13.249  1.00 37.47 138 A 1 
ATOM 1055 O O     . SER A 1 138 ? -32.934 0.343   12.777  1.00 36.43 138 A 1 
ATOM 1056 C CB    . SER A 1 138 ? -30.522 1.358   11.679  1.00 35.15 138 A 1 
ATOM 1057 O OG    . SER A 1 138 ? -31.539 1.404   10.692  1.00 34.77 138 A 1 
ATOM 1058 N N     . HIS A 1 139 ? -31.813 -0.722  14.409  1.00 31.49 139 A 1 
ATOM 1059 C CA    . HIS A 1 139 ? -32.920 -0.644  15.341  1.00 37.08 139 A 1 
ATOM 1060 C C     . HIS A 1 139 ? -33.165 0.840   15.643  1.00 34.21 139 A 1 
ATOM 1061 O O     . HIS A 1 139 ? -32.202 1.575   15.883  1.00 33.69 139 A 1 
ATOM 1062 C CB    . HIS A 1 139 ? -32.644 -1.465  16.607  1.00 35.17 139 A 1 
ATOM 1063 C CG    . HIS A 1 139 ? -33.138 -2.880  16.454  1.00 34.51 139 A 1 
ATOM 1064 N ND1   . HIS A 1 139 ? -34.452 -3.287  16.548  1.00 35.14 139 A 1 
ATOM 1065 C CD2   . HIS A 1 139 ? -32.391 -3.986  16.158  1.00 35.10 139 A 1 
ATOM 1066 C CE1   . HIS A 1 139 ? -34.485 -4.603  16.312  1.00 32.17 139 A 1 
ATOM 1067 N NE2   . HIS A 1 139 ? -33.258 -5.072  16.063  1.00 31.82 139 A 1 
ATOM 1068 N N     . PRO A 1 140 ? -34.415 1.304   15.543  1.00 40.16 140 A 1 
ATOM 1069 C CA    . PRO A 1 140 ? -34.729 2.700   15.761  1.00 45.32 140 A 1 
ATOM 1070 C C     . PRO A 1 140 ? -34.265 3.084   17.165  1.00 44.65 140 A 1 
ATOM 1071 O O     . PRO A 1 140 ? -34.606 2.415   18.137  1.00 44.38 140 A 1 
ATOM 1072 C CB    . PRO A 1 140 ? -36.243 2.821   15.576  1.00 42.39 140 A 1 
ATOM 1073 C CG    . PRO A 1 140 ? -36.759 1.410   15.862  1.00 43.20 140 A 1 
ATOM 1074 C CD    . PRO A 1 140 ? -35.616 0.517   15.367  1.00 50.93 140 A 1 
ATOM 1075 N N     . ALA A 1 141 ? -33.463 4.130   17.249  1.00 31.03 141 A 1 
ATOM 1076 C CA    . ALA A 1 141 ? -32.983 4.651   18.522  1.00 32.05 141 A 1 
ATOM 1077 C C     . ALA A 1 141 ? -34.202 5.004   19.380  1.00 29.80 141 A 1 
ATOM 1078 O O     . ALA A 1 141 ? -34.927 5.959   19.076  1.00 29.55 141 A 1 
ATOM 1079 C CB    . ALA A 1 141 ? -32.082 5.855   18.271  1.00 30.77 141 A 1 
ATOM 1080 N N     . VAL A 1 142 ? -34.445 4.218   20.408  1.00 32.53 142 A 1 
ATOM 1081 C CA    . VAL A 1 142 ? -35.496 4.510   21.374  1.00 37.64 142 A 1 
ATOM 1082 C C     . VAL A 1 142 ? -35.140 5.851   22.004  1.00 34.08 142 A 1 
ATOM 1083 O O     . VAL A 1 142 ? -34.071 5.997   22.601  1.00 34.61 142 A 1 
ATOM 1084 C CB    . VAL A 1 142 ? -35.644 3.399   22.422  1.00 36.47 142 A 1 
ATOM 1085 C CG1   . VAL A 1 142 ? -36.796 3.710   23.386  1.00 36.13 142 A 1 
ATOM 1086 C CG2   . VAL A 1 142 ? -35.942 2.045   21.762  1.00 43.88 142 A 1 
ATOM 1087 N N     . ALA A 1 143 ? -36.000 6.838   21.786  1.00 34.98 143 A 1 
ATOM 1088 C CA    . ALA A 1 143 ? -35.817 8.182   22.300  1.00 38.90 143 A 1 
ATOM 1089 C C     . ALA A 1 143 ? -35.869 8.139   23.835  1.00 36.52 143 A 1 
ATOM 1090 O O     . ALA A 1 143 ? -36.942 8.170   24.422  1.00 37.04 143 A 1 
ATOM 1091 C CB    . ALA A 1 143 ? -36.887 9.090   21.696  1.00 37.16 143 A 1 
ATOM 1092 N N     . ILE A 1 144 ? -34.707 8.035   24.466  1.00 35.52 144 A 1 
ATOM 1093 C CA    . ILE A 1 144 ? -34.605 8.158   25.921  1.00 39.58 144 A 1 
ATOM 1094 C C     . ILE A 1 144 ? -35.068 9.582   26.262  1.00 37.35 144 A 1 
ATOM 1095 O O     . ILE A 1 144 ? -34.487 10.533  25.739  1.00 35.96 144 A 1 
ATOM 1096 C CB    . ILE A 1 144 ? -33.187 7.862   26.438  1.00 37.37 144 A 1 
ATOM 1097 C CG1   . ILE A 1 144 ? -32.755 6.429   26.042  1.00 37.13 144 A 1 
ATOM 1098 C CG2   . ILE A 1 144 ? -33.133 8.022   27.968  1.00 41.53 144 A 1 
ATOM 1099 C CD1   . ILE A 1 144 ? -31.318 6.067   26.416  1.00 40.42 144 A 1 
ATOM 1100 N N     . PRO A 1 145 ? -36.123 9.738   27.056  1.00 37.78 145 A 1 
ATOM 1101 C CA    . PRO A 1 145 ? -36.668 11.053  27.341  1.00 43.37 145 A 1 
ATOM 1102 C C     . PRO A 1 145 ? -35.620 11.900  28.067  1.00 42.10 145 A 1 
ATOM 1103 O O     . PRO A 1 145 ? -34.900 11.385  28.919  1.00 42.37 145 A 1 
ATOM 1104 C CB    . PRO A 1 145 ? -37.925 10.807  28.182  1.00 40.93 145 A 1 
ATOM 1105 C CG    . PRO A 1 145 ? -37.658 9.455   28.837  1.00 42.59 145 A 1 
ATOM 1106 C CD    . PRO A 1 145 ? -36.836 8.712   27.780  1.00 51.45 145 A 1 
ATOM 1107 N N     . PRO A 1 146 ? -35.508 13.196  27.745  1.00 35.05 146 A 1 
ATOM 1108 C CA    . PRO A 1 146 ? -34.529 14.074  28.371  1.00 38.01 146 A 1 
ATOM 1109 C C     . PRO A 1 146 ? -34.897 14.234  29.851  1.00 37.24 146 A 1 
ATOM 1110 O O     . PRO A 1 146 ? -35.855 14.922  30.189  1.00 36.57 146 A 1 
ATOM 1111 C CB    . PRO A 1 146 ? -34.596 15.385  27.584  1.00 35.81 146 A 1 
ATOM 1112 C CG    . PRO A 1 146 ? -36.019 15.417  27.048  1.00 36.44 146 A 1 
ATOM 1113 C CD    . PRO A 1 146 ? -36.340 13.935  26.805  1.00 44.68 146 A 1 
ATOM 1114 N N     . VAL A 1 147 ? -34.147 13.572  30.714  1.00 33.55 147 A 1 
ATOM 1115 C CA    . VAL A 1 147 ? -34.316 13.735  32.158  1.00 37.03 147 A 1 
ATOM 1116 C C     . VAL A 1 147 ? -33.958 15.179  32.498  1.00 34.38 147 A 1 
ATOM 1117 O O     . VAL A 1 147 ? -32.810 15.602  32.326  1.00 33.87 147 A 1 
ATOM 1118 C CB    . VAL A 1 147 ? -33.486 12.722  32.968  1.00 34.49 147 A 1 
ATOM 1119 C CG1   . VAL A 1 147 ? -33.785 12.859  34.459  1.00 35.10 147 A 1 
ATOM 1120 C CG2   . VAL A 1 147 ? -33.799 11.280  32.556  1.00 42.76 147 A 1 
ATOM 1121 N N     . SER A 1 148 ? -34.944 15.946  32.937  1.00 36.22 148 A 1 
ATOM 1122 C CA    . SER A 1 148 ? -34.805 17.343  33.314  1.00 37.64 148 A 1 
ATOM 1123 C C     . SER A 1 148 ? -33.998 17.459  34.607  1.00 35.86 148 A 1 
ATOM 1124 O O     . SER A 1 148 ? -34.569 17.461  35.695  1.00 35.36 148 A 1 
ATOM 1125 C CB    . SER A 1 148 ? -36.186 17.984  33.456  1.00 35.45 148 A 1 
ATOM 1126 O OG    . SER A 1 148 ? -36.957 17.298  34.428  1.00 33.69 148 A 1 
ATOM 1127 N N     . LEU A 1 149 ? -32.689 17.520  34.490  1.00 28.01 149 A 1 
ATOM 1128 C CA    . LEU A 1 149 ? -31.828 17.800  35.636  1.00 31.55 149 A 1 
ATOM 1129 C C     . LEU A 1 149 ? -32.136 19.210  36.153  1.00 29.27 149 A 1 
ATOM 1130 O O     . LEU A 1 149 ? -31.829 20.209  35.509  1.00 27.71 149 A 1 
ATOM 1131 C CB    . LEU A 1 149 ? -30.351 17.610  35.260  1.00 29.03 149 A 1 
ATOM 1132 C CG    . LEU A 1 149 ? -29.869 16.159  35.458  1.00 27.69 149 A 1 
ATOM 1133 C CD1   . LEU A 1 149 ? -28.543 15.937  34.735  1.00 29.55 149 A 1 
ATOM 1134 C CD2   . LEU A 1 149 ? -29.657 15.829  36.942  1.00 32.98 149 A 1 
ATOM 1135 N N     . PHE A 1 150 ? -32.778 19.247  37.311  1.00 26.26 150 A 1 
ATOM 1136 C CA    . PHE A 1 150 ? -33.099 20.465  38.044  1.00 28.89 150 A 1 
ATOM 1137 C C     . PHE A 1 150 ? -31.799 21.181  38.432  1.00 26.97 150 A 1 
ATOM 1138 O O     . PHE A 1 150 ? -30.969 20.646  39.164  1.00 26.15 150 A 1 
ATOM 1139 C CB    . PHE A 1 150 ? -33.950 20.130  39.281  1.00 27.07 150 A 1 
ATOM 1140 C CG    . PHE A 1 150 ? -35.440 20.193  39.047  1.00 28.54 150 A 1 
ATOM 1141 C CD1   . PHE A 1 150 ? -36.164 21.328  39.472  1.00 31.77 150 A 1 
ATOM 1142 C CD2   . PHE A 1 150 ? -36.122 19.138  38.419  1.00 34.09 150 A 1 
ATOM 1143 C CE1   . PHE A 1 150 ? -37.551 21.401  39.270  1.00 31.02 150 A 1 
ATOM 1144 C CE2   . PHE A 1 150 ? -37.514 19.207  38.219  1.00 28.96 150 A 1 
ATOM 1145 C CZ    . PHE A 1 150 ? -38.235 20.334  38.646  1.00 28.23 150 A 1 
ATOM 1146 N N     . ALA A 1 151 ? -31.639 22.391  37.939  1.00 29.40 151 A 1 
ATOM 1147 C CA    . ALA A 1 151 ? -30.529 23.283  38.268  1.00 32.26 151 A 1 
ATOM 1148 C C     . ALA A 1 151 ? -30.786 24.001  39.607  1.00 29.75 151 A 1 
ATOM 1149 O O     . ALA A 1 151 ? -30.989 25.212  39.624  1.00 28.62 151 A 1 
ATOM 1150 C CB    . ALA A 1 151 ? -30.324 24.243  37.093  1.00 30.18 151 A 1 
ATOM 1151 N N     . GLU A 1 152 ? -30.838 23.277  40.702  1.00 27.92 152 A 1 
ATOM 1152 C CA    . GLU A 1 152 ? -31.001 23.920  42.020  1.00 30.11 152 A 1 
ATOM 1153 C C     . GLU A 1 152 ? -29.797 24.820  42.337  1.00 28.06 152 A 1 
ATOM 1154 O O     . GLU A 1 152 ? -28.635 24.432  42.217  1.00 27.16 152 A 1 
ATOM 1155 C CB    . GLU A 1 152 ? -31.306 22.914  43.139  1.00 28.63 152 A 1 
ATOM 1156 C CG    . GLU A 1 152 ? -32.787 22.531  43.151  1.00 27.95 152 A 1 
ATOM 1157 C CD    . GLU A 1 152 ? -33.201 21.696  44.374  1.00 29.42 152 A 1 
ATOM 1158 O OE1   . GLU A 1 152 ? -34.406 21.742  44.720  1.00 29.63 152 A 1 
ATOM 1159 O OE2   . GLU A 1 152 ? -32.320 20.981  44.913  1.00 30.67 152 A 1 
ATOM 1160 N N     . ALA A 1 153 ? -30.112 26.056  42.721  1.00 28.00 153 A 1 
ATOM 1161 C CA    . ALA A 1 153 ? -29.210 27.200  42.731  1.00 30.52 153 A 1 
ATOM 1162 C C     . ALA A 1 153 ? -28.662 27.554  44.124  1.00 28.05 153 A 1 
ATOM 1163 O O     . ALA A 1 153 ? -28.465 28.741  44.394  1.00 27.44 153 A 1 
ATOM 1164 C CB    . ALA A 1 153 ? -29.967 28.377  42.090  1.00 29.06 153 A 1 
ATOM 1165 N N     . GLU A 1 154 ? -28.506 26.617  45.023  1.00 31.83 154 A 1 
ATOM 1166 C CA    . GLU A 1 154 ? -28.314 26.949  46.436  1.00 34.94 154 A 1 
ATOM 1167 C C     . GLU A 1 154 ? -27.077 27.826  46.704  1.00 32.65 154 A 1 
ATOM 1168 O O     . GLU A 1 154 ? -25.979 27.625  46.184  1.00 31.75 154 A 1 
ATOM 1169 C CB    . GLU A 1 154 ? -28.317 25.714  47.341  1.00 33.11 154 A 1 
ATOM 1170 C CG    . GLU A 1 154 ? -29.737 25.224  47.676  1.00 31.37 154 A 1 
ATOM 1171 C CD    . GLU A 1 154 ? -29.762 24.361  48.956  1.00 31.45 154 A 1 
ATOM 1172 O OE1   . GLU A 1 154 ? -30.787 24.417  49.662  1.00 30.79 154 A 1 
ATOM 1173 O OE2   . GLU A 1 154 ? -28.718 23.731  49.259  1.00 31.97 154 A 1 
ATOM 1174 N N     . ALA A 1 155 ? -27.303 28.822  47.548  1.00 28.53 155 A 1 
ATOM 1175 C CA    . ALA A 1 155 ? -26.527 30.059  47.615  1.00 30.38 155 A 1 
ATOM 1176 C C     . ALA A 1 155 ? -25.587 30.190  48.830  1.00 27.85 155 A 1 
ATOM 1177 O O     . ALA A 1 155 ? -25.144 31.300  49.121  1.00 26.96 155 A 1 
ATOM 1178 C CB    . ALA A 1 155 ? -27.554 31.198  47.598  1.00 29.12 155 A 1 
ATOM 1179 N N     . THR A 1 156 ? -25.368 29.156  49.628  1.00 36.61 156 A 1 
ATOM 1180 C CA    . THR A 1 156 ? -24.988 29.313  51.039  1.00 39.35 156 A 1 
ATOM 1181 C C     . THR A 1 156 ? -23.625 29.988  51.278  1.00 36.10 156 A 1 
ATOM 1182 O O     . THR A 1 156 ? -22.663 29.807  50.542  1.00 34.82 156 A 1 
ATOM 1183 C CB    . THR A 1 156 ? -25.099 27.992  51.819  1.00 35.40 156 A 1 
ATOM 1184 O OG1   . THR A 1 156 ? -24.441 26.953  51.129  1.00 34.31 156 A 1 
ATOM 1185 C CG2   . THR A 1 156 ? -26.542 27.580  52.026  1.00 38.76 156 A 1 
ATOM 1186 N N     . ALA A 1 157 ? -23.590 30.782  52.353  1.00 26.76 157 A 1 
ATOM 1187 C CA    . ALA A 1 157 ? -22.741 31.968  52.508  1.00 26.77 157 A 1 
ATOM 1188 C C     . ALA A 1 157 ? -21.463 31.907  53.392  1.00 24.67 157 A 1 
ATOM 1189 O O     . ALA A 1 157 ? -20.641 32.816  53.249  1.00 23.78 157 A 1 
ATOM 1190 C CB    . ALA A 1 157 ? -23.678 33.048  53.057  1.00 26.04 157 A 1 
ATOM 1191 N N     . PRO A 1 158 ? -21.318 31.082  54.422  1.00 27.84 158 A 1 
ATOM 1192 C CA    . PRO A 1 158 ? -20.680 31.447  55.697  1.00 30.79 158 A 1 
ATOM 1193 C C     . PRO A 1 158 ? -19.125 31.332  55.737  1.00 29.36 158 A 1 
ATOM 1194 O O     . PRO A 1 158 ? -18.548 30.832  54.795  1.00 28.25 158 A 1 
ATOM 1195 C CB    . PRO A 1 158 ? -21.384 30.517  56.689  1.00 28.41 158 A 1 
ATOM 1196 C CG    . PRO A 1 158 ? -21.514 29.210  55.920  1.00 29.12 158 A 1 
ATOM 1197 C CD    . PRO A 1 158 ? -21.857 29.725  54.519  1.00 36.21 158 A 1 
ATOM 1198 N N     . VAL A 1 159 ? -18.330 31.625  56.768  1.00 25.25 159 A 1 
ATOM 1199 C CA    . VAL A 1 159 ? -18.299 32.677  57.819  1.00 28.65 159 A 1 
ATOM 1200 C C     . VAL A 1 159 ? -16.837 33.057  58.204  1.00 26.62 159 A 1 
ATOM 1201 O O     . VAL A 1 159 ? -16.341 34.103  57.784  1.00 24.98 159 A 1 
ATOM 1202 C CB    . VAL A 1 159 ? -19.027 32.282  59.137  1.00 27.03 159 A 1 
ATOM 1203 C CG1   . VAL A 1 159 ? -18.942 33.416  60.188  1.00 26.29 159 A 1 
ATOM 1204 C CG2   . VAL A 1 159 ? -20.511 31.987  59.023  1.00 32.41 159 A 1 
ATOM 1205 N N     . LEU A 1 160 ? -16.180 32.300  59.118  1.00 26.34 160 A 1 
ATOM 1206 C CA    . LEU A 1 160 ? -15.089 32.671  60.066  1.00 29.38 160 A 1 
ATOM 1207 C C     . LEU A 1 160 ? -13.682 32.197  59.610  1.00 26.83 160 A 1 
ATOM 1208 O O     . LEU A 1 160 ? -13.586 31.460  58.648  1.00 25.75 160 A 1 
ATOM 1209 C CB    . LEU A 1 160 ? -15.472 32.048  61.430  1.00 28.39 160 A 1 
ATOM 1210 C CG    . LEU A 1 160 ? -16.642 32.724  62.173  1.00 28.34 160 A 1 
ATOM 1211 C CD1   . LEU A 1 160 ? -17.237 31.768  63.208  1.00 31.26 160 A 1 
ATOM 1212 C CD2   . LEU A 1 160 ? -16.195 33.992  62.888  1.00 35.88 160 A 1 
ATOM 1213 N N     . GLY A 1 161 ? -12.545 32.485  60.208  1.00 28.11 161 A 1 
ATOM 1214 C CA    . GLY A 1 161 ? -12.116 33.151  61.441  1.00 30.05 161 A 1 
ATOM 1215 C C     . GLY A 1 161 ? -10.577 33.373  61.478  1.00 28.12 161 A 1 
ATOM 1216 O O     . GLY A 1 161 ? -9.946  33.454  60.436  1.00 26.39 161 A 1 
ATOM 1217 N N     . ARG A 1 162 ? -9.954  33.509  62.665  1.00 22.57 162 A 1 
ATOM 1218 C CA    . ARG A 1 162 ? -9.014  34.601  62.993  1.00 27.71 162 A 1 
ATOM 1219 C C     . ARG A 1 162 ? -7.487  34.347  63.212  1.00 25.98 162 A 1 
ATOM 1220 O O     . ARG A 1 162 ? -6.703  35.126  62.673  1.00 24.09 162 A 1 
ATOM 1221 C CB    . ARG A 1 162 ? -9.593  35.233  64.264  1.00 26.33 162 A 1 
ATOM 1222 C CG    . ARG A 1 162 ? -9.095  36.646  64.617  1.00 26.18 162 A 1 
ATOM 1223 C CD    . ARG A 1 162 ? -9.618  37.020  66.014  1.00 26.43 162 A 1 
ATOM 1224 N NE    . ARG A 1 162 ? -9.311  38.408  66.358  1.00 27.66 162 A 1 
ATOM 1225 C CZ    . ARG A 1 162 ? -9.576  38.996  67.508  1.00 26.55 162 A 1 
ATOM 1226 N NH1   . ARG A 1 162 ? -10.103 38.348  68.513  1.00 25.19 162 A 1 
ATOM 1227 N NH2   . ARG A 1 162 ? -9.311  40.250  67.697  1.00 23.38 162 A 1 
ATOM 1228 N N     . LYS A 1 163 ? -7.096  33.494  64.143  1.00 20.44 163 A 1 
ATOM 1229 C CA    . LYS A 1 163 ? -5.952  33.636  65.106  1.00 25.61 163 A 1 
ATOM 1230 C C     . LYS A 1 163 ? -4.572  33.077  64.629  1.00 24.37 163 A 1 
ATOM 1231 O O     . LYS A 1 163 ? -4.512  32.638  63.498  1.00 23.08 163 A 1 
ATOM 1232 C CB    . LYS A 1 163 ? -6.411  32.962  66.404  1.00 24.64 163 A 1 
ATOM 1233 C CG    . LYS A 1 163 ? -7.174  33.867  67.381  1.00 23.82 163 A 1 
ATOM 1234 C CD    . LYS A 1 163 ? -7.189  33.193  68.761  1.00 23.82 163 A 1 
ATOM 1235 C CE    . LYS A 1 163 ? -7.627  34.143  69.872  1.00 23.54 163 A 1 
ATOM 1236 N NZ    . LYS A 1 163 ? -6.836  33.888  71.100  1.00 23.40 163 A 1 
ATOM 1237 N N     . GLU A 1 164 ? -3.458  32.950  65.365  1.00 26.83 164 A 1 
ATOM 1238 C CA    . GLU A 1 164 ? -2.670  33.820  66.270  1.00 29.39 164 A 1 
ATOM 1239 C C     . GLU A 1 164 ? -1.140  33.500  66.213  1.00 28.10 164 A 1 
ATOM 1240 O O     . GLU A 1 164 ? -0.430  34.133  65.450  1.00 27.66 164 A 1 
ATOM 1241 C CB    . GLU A 1 164 ? -3.133  33.731  67.750  1.00 28.67 164 A 1 
ATOM 1242 C CG    . GLU A 1 164 ? -3.614  35.076  68.341  1.00 28.21 164 A 1 
ATOM 1243 C CD    . GLU A 1 164 ? -4.299  34.937  69.717  1.00 29.11 164 A 1 
ATOM 1244 O OE1   . GLU A 1 164 ? -4.877  35.946  70.182  1.00 29.74 164 A 1 
ATOM 1245 O OE2   . GLU A 1 164 ? -4.404  33.802  70.241  1.00 30.64 164 A 1 
ATOM 1246 N N     . GLU A 1 165 ? -0.621  32.589  67.030  1.00 26.91 165 A 1 
ATOM 1247 C CA    . GLU A 1 165 ? 0.642   32.592  67.828  1.00 28.89 165 A 1 
ATOM 1248 C C     . GLU A 1 165 ? 1.887   31.856  67.231  1.00 27.43 165 A 1 
ATOM 1249 O O     . GLU A 1 165 ? 1.815   31.337  66.131  1.00 26.72 165 A 1 
ATOM 1250 C CB    . GLU A 1 165 ? 0.251   31.973  69.187  1.00 28.63 165 A 1 
ATOM 1251 C CG    . GLU A 1 165 ? -0.281  32.974  70.231  1.00 28.46 165 A 1 
ATOM 1252 C CD    . GLU A 1 165 ? -0.839  32.305  71.499  1.00 30.12 165 A 1 
ATOM 1253 O OE1   . GLU A 1 165 ? -1.488  33.028  72.280  1.00 31.02 165 A 1 
ATOM 1254 O OE2   . GLU A 1 165 ? -0.655  31.081  71.667  1.00 32.17 165 A 1 
ATOM 1255 N N     . ASP A 1 166 ? 3.037   31.644  67.901  1.00 26.20 166 A 1 
ATOM 1256 C CA    . ASP A 1 166 ? 4.109   32.502  68.438  1.00 28.59 166 A 1 
ATOM 1257 C C     . ASP A 1 166 ? 5.494   31.778  68.538  1.00 26.48 166 A 1 
ATOM 1258 O O     . ASP A 1 166 ? 6.518   32.347  68.180  1.00 25.71 166 A 1 
ATOM 1259 C CB    . ASP A 1 166 ? 3.717   33.020  69.846  1.00 27.87 166 A 1 
ATOM 1260 C CG    . ASP A 1 166 ? 4.670   34.097  70.419  1.00 26.52 166 A 1 
ATOM 1261 O OD1   . ASP A 1 166 ? 5.101   34.966  69.648  1.00 28.57 166 A 1 
ATOM 1262 O OD2   . ASP A 1 166 ? 4.948   34.032  71.628  1.00 29.89 166 A 1 
ATOM 1263 N N     . THR A 1 167 ? 5.596   30.576  69.090  1.00 24.04 167 A 1 
ATOM 1264 C CA    . THR A 1 167 ? 6.660   30.149  70.039  1.00 25.98 167 A 1 
ATOM 1265 C C     . THR A 1 167 ? 8.025   29.619  69.506  1.00 24.05 167 A 1 
ATOM 1266 O O     . THR A 1 167 ? 8.256   29.463  68.324  1.00 22.86 167 A 1 
ATOM 1267 C CB    . THR A 1 167 ? 6.099   29.149  71.067  1.00 24.65 167 A 1 
ATOM 1268 O OG1   . THR A 1 167 ? 5.435   28.089  70.420  1.00 24.60 167 A 1 
ATOM 1269 C CG2   . THR A 1 167 ? 5.115   29.789  72.031  1.00 27.73 167 A 1 
ATOM 1270 N N     . SER A 1 168 ? 8.955   29.331  70.440  1.00 26.85 168 A 1 
ATOM 1271 C CA    . SER A 1 168 ? 10.372  29.758  70.494  1.00 26.63 168 A 1 
ATOM 1272 C C     . SER A 1 168 ? 11.522  28.715  70.518  1.00 24.91 168 A 1 
ATOM 1273 O O     . SER A 1 168 ? 12.661  29.112  70.262  1.00 24.68 168 A 1 
ATOM 1274 C CB    . SER A 1 168 ? 10.510  30.526  71.801  1.00 26.20 168 A 1 
ATOM 1275 O OG    . SER A 1 168 ? 10.147  29.725  72.911  1.00 25.89 168 A 1 
ATOM 1276 N N     . TRP A 1 169 ? 11.314  27.502  70.988  1.00 30.17 169 A 1 
ATOM 1277 C CA    . TRP A 1 169 ? 12.309  26.638  71.688  1.00 28.00 169 A 1 
ATOM 1278 C C     . TRP A 1 169 ? 13.558  26.204  70.871  1.00 26.55 169 A 1 
ATOM 1279 O O     . TRP A 1 169 ? 13.554  26.334  69.650  1.00 24.61 169 A 1 
ATOM 1280 C CB    . TRP A 1 169 ? 11.545  25.402  72.185  1.00 26.87 169 A 1 
ATOM 1281 C CG    . TRP A 1 169 ? 10.438  25.627  73.155  1.00 24.82 169 A 1 
ATOM 1282 C CD1   . TRP A 1 169 ? 9.191   26.025  72.840  1.00 22.68 169 A 1 
ATOM 1283 C CD2   . TRP A 1 169 ? 10.464  25.470  74.608  1.00 24.85 169 A 1 
ATOM 1284 N NE1   . TRP A 1 169 ? 8.419   26.138  73.996  1.00 22.27 169 A 1 
ATOM 1285 C CE2   . TRP A 1 169 ? 9.175   25.807  75.096  1.00 22.39 169 A 1 
ATOM 1286 C CE3   . TRP A 1 169 ? 11.430  25.083  75.538  1.00 26.16 169 A 1 
ATOM 1287 C CZ2   . TRP A 1 169 ? 8.876   25.784  76.479  1.00 24.89 169 A 1 
ATOM 1288 C CZ3   . TRP A 1 169 ? 11.140  25.049  76.919  1.00 24.92 169 A 1 
ATOM 1289 C CH2   . TRP A 1 169 ? 9.878   25.407  77.382  1.00 25.51 169 A 1 
ATOM 1290 N N     . LEU A 1 170 ? 14.622  25.562  71.330  1.00 24.81 170 A 1 
ATOM 1291 C CA    . LEU A 1 170 ? 15.589  25.338  72.434  1.00 28.10 170 A 1 
ATOM 1292 C C     . LEU A 1 170 ? 16.769  24.509  71.799  1.00 26.38 170 A 1 
ATOM 1293 O O     . LEU A 1 170 ? 16.712  24.271  70.592  1.00 25.38 170 A 1 
ATOM 1294 C CB    . LEU A 1 170 ? 14.908  24.554  73.582  1.00 27.24 170 A 1 
ATOM 1295 C CG    . LEU A 1 170 ? 14.528  25.367  74.836  1.00 27.73 170 A 1 
ATOM 1296 C CD1   . LEU A 1 170 ? 13.780  24.460  75.817  1.00 31.65 170 A 1 
ATOM 1297 C CD2   . LEU A 1 170 ? 15.724  25.945  75.567  1.00 34.66 170 A 1 
ATOM 1298 N N     . LEU A 1 171 ? 17.837  23.903  72.347  1.00 26.08 171 A 1 
ATOM 1299 C CA    . LEU A 1 171 ? 18.821  24.210  73.397  1.00 28.84 171 A 1 
ATOM 1300 C C     . LEU A 1 171 ? 20.226  23.575  73.134  1.00 26.88 171 A 1 
ATOM 1301 O O     . LEU A 1 171 ? 21.203  24.293  72.996  1.00 25.18 171 A 1 
ATOM 1302 C CB    . LEU A 1 171 ? 18.331  23.663  74.762  1.00 27.74 171 A 1 
ATOM 1303 C CG    . LEU A 1 171 ? 18.321  24.677  75.938  1.00 27.50 171 A 1 
ATOM 1304 C CD1   . LEU A 1 171 ? 17.674  24.030  77.159  1.00 28.97 171 A 1 
ATOM 1305 C CD2   . LEU A 1 171 ? 19.681  25.192  76.323  1.00 31.56 171 A 1 
ATOM 1306 N N     . LEU A 1 172 ? 20.377  22.242  73.191  1.00 26.23 172 A 1 
ATOM 1307 C CA    . LEU A 1 172 ? 21.541  21.461  73.715  1.00 29.06 172 A 1 
ATOM 1308 C C     . LEU A 1 172 ? 22.595  20.998  72.666  1.00 26.73 172 A 1 
ATOM 1309 O O     . LEU A 1 172 ? 22.291  20.982  71.494  1.00 25.29 172 A 1 
ATOM 1310 C CB    . LEU A 1 172 ? 20.930  20.225  74.412  1.00 27.99 172 A 1 
ATOM 1311 C CG    . LEU A 1 172 ? 20.250  20.474  75.760  1.00 27.88 172 A 1 
ATOM 1312 C CD1   . LEU A 1 172 ? 19.326  19.302  76.116  1.00 29.86 172 A 1 
ATOM 1313 C CD2   . LEU A 1 172 ? 21.250  20.639  76.898  1.00 32.50 172 A 1 
ATOM 1314 N N     . SER A 1 173 ? 23.832  20.447  72.957  1.00 27.74 173 A 1 
ATOM 1315 C CA    . SER A 1 173 ? 24.870  20.733  73.967  1.00 29.62 173 A 1 
ATOM 1316 C C     . SER A 1 173 ? 26.305  20.230  73.622  1.00 27.32 173 A 1 
ATOM 1317 O O     . SER A 1 173 ? 27.185  21.072  73.438  1.00 25.99 173 A 1 
ATOM 1318 C CB    . SER A 1 173 ? 24.513  20.169  75.356  1.00 28.58 173 A 1 
ATOM 1319 O OG    . SER A 1 173 ? 24.247  18.783  75.302  1.00 29.53 173 A 1 
ATOM 1320 N N     . LYS A 1 174 ? 26.615  18.914  73.648  1.00 23.45 174 A 1 
ATOM 1321 C CA    . LYS A 1 174 ? 27.942  18.290  73.985  1.00 27.38 174 A 1 
ATOM 1322 C C     . LYS A 1 174 ? 28.689  17.694  72.756  1.00 25.83 174 A 1 
ATOM 1323 O O     . LYS A 1 174 ? 28.121  17.777  71.676  1.00 23.64 174 A 1 
ATOM 1324 C CB    . LYS A 1 174 ? 27.626  17.180  75.000  1.00 25.67 174 A 1 
ATOM 1325 C CG    . LYS A 1 174 ? 27.302  17.632  76.427  1.00 25.80 174 A 1 
ATOM 1326 C CD    . LYS A 1 174 ? 27.167  16.372  77.290  1.00 25.14 174 A 1 
ATOM 1327 C CE    . LYS A 1 174 ? 27.251  16.671  78.773  1.00 24.06 174 A 1 
ATOM 1328 N NZ    . LYS A 1 174 ? 27.608  15.428  79.499  1.00 24.29 174 A 1 
ATOM 1329 N N     . ASP A 1 175 ? 29.865  17.046  72.767  1.00 32.14 175 A 1 
ATOM 1330 C CA    . ASP A 1 175 ? 31.067  16.773  73.594  1.00 34.23 175 A 1 
ATOM 1331 C C     . ASP A 1 175 ? 32.278  16.443  72.635  1.00 30.77 175 A 1 
ATOM 1332 O O     . ASP A 1 175 ? 32.194  16.749  71.458  1.00 28.69 175 A 1 
ATOM 1333 C CB    . ASP A 1 175 ? 30.811  15.586  74.563  1.00 31.54 175 A 1 
ATOM 1334 C CG    . ASP A 1 175 ? 30.521  15.964  76.028  1.00 29.67 175 A 1 
ATOM 1335 O OD1   . ASP A 1 175 ? 30.838  17.094  76.445  1.00 30.21 175 A 1 
ATOM 1336 O OD2   . ASP A 1 175 ? 29.947  15.109  76.731  1.00 31.34 175 A 1 
ATOM 1337 N N     . SER A 1 176 ? 33.342  15.757  72.945  1.00 34.13 176 A 1 
ATOM 1338 C CA    . SER A 1 176 ? 34.711  16.113  73.335  1.00 36.11 176 A 1 
ATOM 1339 C C     . SER A 1 176 ? 35.897  15.764  72.386  1.00 34.12 176 A 1 
ATOM 1340 O O     . SER A 1 176 ? 36.519  16.682  71.860  1.00 31.96 176 A 1 
ATOM 1341 C CB    . SER A 1 176 ? 34.998  15.496  74.712  1.00 32.95 176 A 1 
ATOM 1342 O OG    . SER A 1 176 ? 34.841  14.093  74.709  1.00 33.12 176 A 1 
ATOM 1343 N N     . ASP A 1 177 ? 36.323  14.476  72.266  1.00 35.81 177 A 1 
ATOM 1344 C CA    . ASP A 1 177 ? 37.747  14.045  72.428  1.00 37.64 177 A 1 
ATOM 1345 C C     . ASP A 1 177 ? 38.707  13.958  71.190  1.00 34.24 177 A 1 
ATOM 1346 O O     . ASP A 1 177 ? 38.377  14.320  70.087  1.00 32.20 177 A 1 
ATOM 1347 C CB    . ASP A 1 177 ? 37.733  12.711  73.207  1.00 34.78 177 A 1 
ATOM 1348 C CG    . ASP A 1 177 ? 37.716  12.859  74.727  1.00 32.24 177 A 1 
ATOM 1349 O OD1   . ASP A 1 177 ? 38.102  13.931  75.229  1.00 33.33 177 A 1 
ATOM 1350 O OD2   . ASP A 1 177 ? 37.365  11.850  75.377  1.00 34.51 177 A 1 
ATOM 1351 N N     . ASN A 1 178 ? 39.891  13.383  71.349  1.00 34.42 178 A 1 
ATOM 1352 C CA    . ASN A 1 178 ? 41.257  13.916  71.491  1.00 35.97 178 A 1 
ATOM 1353 C C     . ASN A 1 178 ? 42.322  13.583  70.395  1.00 32.49 178 A 1 
ATOM 1354 O O     . ASN A 1 178 ? 42.901  14.471  69.780  1.00 30.28 178 A 1 
ATOM 1355 C CB    . ASN A 1 178 ? 41.814  13.411  72.851  1.00 33.55 178 A 1 
ATOM 1356 C CG    . ASN A 1 178 ? 42.323  14.477  73.802  1.00 31.88 178 A 1 
ATOM 1357 O OD1   . ASN A 1 178 ? 42.597  15.605  73.465  1.00 35.33 178 A 1 
ATOM 1358 N ND2   . ASN A 1 178 ? 42.502  14.114  75.056  1.00 37.43 178 A 1 
ATOM 1359 N N     . HIS A 1 179 ? 42.756  12.311  70.335  1.00 35.54 179 A 1 
ATOM 1360 C CA    . HIS A 1 179 ? 44.169  11.886  70.097  1.00 37.87 179 A 1 
ATOM 1361 C C     . HIS A 1 179 ? 44.594  11.582  68.627  1.00 35.30 179 A 1 
ATOM 1362 O O     . HIS A 1 179 ? 43.751  11.486  67.759  1.00 32.70 179 A 1 
ATOM 1363 C CB    . HIS A 1 179 ? 44.407  10.649  70.980  1.00 35.20 179 A 1 
ATOM 1364 C CG    . HIS A 1 179 ? 44.869  10.924  72.391  1.00 34.77 179 A 1 
ATOM 1365 N ND1   . HIS A 1 179 ? 45.669  11.960  72.834  1.00 35.49 179 A 1 
ATOM 1366 C CD2   . HIS A 1 179 ? 44.669  10.098  73.468  1.00 35.74 179 A 1 
ATOM 1367 C CE1   . HIS A 1 179 ? 45.916  11.773  74.132  1.00 33.78 179 A 1 
ATOM 1368 N NE2   . HIS A 1 179 ? 45.334  10.649  74.558  1.00 33.52 179 A 1 
ATOM 1369 N N     . ASN A 1 180 ? 45.841  11.210  68.250  1.00 32.52 180 A 1 
ATOM 1370 C CA    . ASN A 1 180 ? 47.203  11.708  68.529  1.00 34.88 180 A 1 
ATOM 1371 C C     . ASN A 1 180 ? 48.234  11.327  67.416  1.00 32.06 180 A 1 
ATOM 1372 O O     . ASN A 1 180 ? 49.050  12.148  67.006  1.00 29.55 180 A 1 
ATOM 1373 C CB    . ASN A 1 180 ? 47.739  11.125  69.863  1.00 32.64 180 A 1 
ATOM 1374 C CG    . ASN A 1 180 ? 48.784  11.993  70.565  1.00 30.31 180 A 1 
ATOM 1375 O OD1   . ASN A 1 180 ? 49.098  13.098  70.180  1.00 32.62 180 A 1 
ATOM 1376 N ND2   . ASN A 1 180 ? 49.335  11.517  71.660  1.00 34.44 180 A 1 
ATOM 1377 N N     . ARG A 1 181 ? 48.340  10.047  67.026  1.00 32.65 181 A 1 
ATOM 1378 C CA    . ARG A 1 181 ? 49.536  9.386   66.407  1.00 36.63 181 A 1 
ATOM 1379 C C     . ARG A 1 181 ? 49.705  9.635   64.892  1.00 34.35 181 A 1 
ATOM 1380 O O     . ARG A 1 181 ? 48.751  10.038  64.250  1.00 30.82 181 A 1 
ATOM 1381 C CB    . ARG A 1 181 ? 49.414  7.871   66.663  1.00 32.85 181 A 1 
ATOM 1382 C CG    . ARG A 1 181 ? 50.027  7.413   67.989  1.00 30.74 181 A 1 
ATOM 1383 C CD    . ARG A 1 181 ? 49.943  5.877   68.078  1.00 28.91 181 A 1 
ATOM 1384 N NE    . ARG A 1 181 ? 50.690  5.355   69.230  1.00 28.62 181 A 1 
ATOM 1385 C CZ    . ARG A 1 181 ? 50.774  4.083   69.603  1.00 25.83 181 A 1 
ATOM 1386 N NH1   . ARG A 1 181 ? 50.148  3.147   68.947  1.00 25.23 181 A 1 
ATOM 1387 N NH2   . ARG A 1 181 ? 51.493  3.734   70.626  1.00 25.40 181 A 1 
ATOM 1388 N N     . SER A 1 182 ? 50.772  9.231   64.274  1.00 36.75 182 A 1 
ATOM 1389 C CA    . SER A 1 182 ? 52.254  9.208   64.233  1.00 38.39 182 A 1 
ATOM 1390 C C     . SER A 1 182 ? 52.602  8.977   62.740  1.00 37.22 182 A 1 
ATOM 1391 O O     . SER A 1 182 ? 51.728  9.227   61.910  1.00 34.43 182 A 1 
ATOM 1392 C CB    . SER A 1 182 ? 52.848  8.133   65.182  1.00 34.43 182 A 1 
ATOM 1393 O OG    . SER A 1 182 ? 52.976  6.859   64.602  1.00 32.52 182 A 1 
ATOM 1394 N N     . GLY A 1 183 ? 53.692  8.453   62.244  1.00 37.27 183 A 1 
ATOM 1395 C CA    . GLY A 1 183 ? 55.066  8.825   62.099  1.00 37.99 183 A 1 
ATOM 1396 C C     . GLY A 1 183 ? 55.584  8.716   60.645  1.00 35.85 183 A 1 
ATOM 1397 O O     . GLY A 1 183 ? 55.150  9.458   59.784  1.00 33.11 183 A 1 
ATOM 1398 N N     . ASN A 1 184 ? 56.549  7.807   60.390  1.00 39.50 184 A 1 
ATOM 1399 C CA    . ASN A 1 184 ? 57.647  7.811   59.387  1.00 40.85 184 A 1 
ATOM 1400 C C     . ASN A 1 184 ? 57.296  7.445   57.911  1.00 37.81 184 A 1 
ATOM 1401 O O     . ASN A 1 184 ? 56.182  7.030   57.655  1.00 33.48 184 A 1 
ATOM 1402 C CB    . ASN A 1 184 ? 58.653  6.795   59.959  1.00 36.36 184 A 1 
ATOM 1403 C CG    . ASN A 1 184 ? 59.367  7.240   61.215  1.00 32.63 184 A 1 
ATOM 1404 O OD1   . ASN A 1 184 ? 59.330  8.374   61.635  1.00 34.56 184 A 1 
ATOM 1405 N ND2   . ASN A 1 184 ? 60.068  6.331   61.847  1.00 36.83 184 A 1 
ATOM 1406 N N     . ASN A 1 185 ? 58.198  7.385   56.911  1.00 39.81 185 A 1 
ATOM 1407 C CA    . ASN A 1 185 ? 59.554  7.940   56.709  1.00 40.83 185 A 1 
ATOM 1408 C C     . ASN A 1 185 ? 59.939  8.076   55.205  1.00 37.77 185 A 1 
ATOM 1409 O O     . ASN A 1 185 ? 60.123  9.168   54.697  1.00 33.58 185 A 1 
ATOM 1410 C CB    . ASN A 1 185 ? 60.627  7.037   57.389  1.00 36.76 185 A 1 
ATOM 1411 C CG    . ASN A 1 185 ? 61.815  7.786   57.969  1.00 32.71 185 A 1 
ATOM 1412 O OD1   . ASN A 1 185 ? 61.931  8.990   57.934  1.00 34.58 185 A 1 
ATOM 1413 N ND2   . ASN A 1 185 ? 62.726  7.061   58.583  1.00 36.15 185 A 1 
ATOM 1414 N N     . SER A 1 186 ? 60.233  6.967   54.524  1.00 40.73 186 A 1 
ATOM 1415 C CA    . SER A 1 186 ? 61.186  6.826   53.390  1.00 41.63 186 A 1 
ATOM 1416 C C     . SER A 1 186 ? 60.511  6.683   52.010  1.00 40.27 186 A 1 
ATOM 1417 O O     . SER A 1 186 ? 59.305  6.556   51.936  1.00 36.82 186 A 1 
ATOM 1418 C CB    . SER A 1 186 ? 62.048  5.590   53.691  1.00 36.96 186 A 1 
ATOM 1419 O OG    . SER A 1 186 ? 61.264  4.411   53.755  1.00 34.75 186 A 1 
ATOM 1420 N N     . SER A 1 187 ? 61.206  6.563   50.866  1.00 38.33 187 A 1 
ATOM 1421 C CA    . SER A 1 187 ? 62.339  7.301   50.276  1.00 39.59 187 A 1 
ATOM 1422 C C     . SER A 1 187 ? 62.365  7.183   48.742  1.00 38.09 187 A 1 
ATOM 1423 O O     . SER A 1 187 ? 62.531  8.195   48.070  1.00 35.74 187 A 1 
ATOM 1424 C CB    . SER A 1 187 ? 63.703  6.793   50.786  1.00 35.90 187 A 1 
ATOM 1425 O OG    . SER A 1 187 ? 63.859  5.406   50.550  1.00 33.87 187 A 1 
ATOM 1426 N N     . THR A 1 188 ? 62.358  5.964   48.158  1.00 42.12 188 A 1 
ATOM 1427 C CA    . THR A 1 188 ? 63.096  5.660   46.909  1.00 44.12 188 A 1 
ATOM 1428 C C     . THR A 1 188 ? 62.348  5.903   45.583  1.00 42.94 188 A 1 
ATOM 1429 O O     . THR A 1 188 ? 61.152  6.110   45.533  1.00 38.83 188 A 1 
ATOM 1430 C CB    . THR A 1 188 ? 63.673  4.237   46.936  1.00 38.41 188 A 1 
ATOM 1431 O OG1   . THR A 1 188 ? 62.710  3.323   47.424  1.00 35.50 188 A 1 
ATOM 1432 C CG2   . THR A 1 188 ? 64.889  4.144   47.837  1.00 38.93 188 A 1 
ATOM 1433 N N     . SER A 1 189 ? 63.154  5.852   44.513  1.00 39.49 189 A 1 
ATOM 1434 C CA    . SER A 1 189 ? 63.023  6.649   43.280  1.00 40.47 189 A 1 
ATOM 1435 C C     . SER A 1 189 ? 62.381  6.003   42.052  1.00 39.70 189 A 1 
ATOM 1436 O O     . SER A 1 189 ? 62.218  6.710   41.057  1.00 37.17 189 A 1 
ATOM 1437 C CB    . SER A 1 189 ? 64.443  7.036   42.868  1.00 36.53 189 A 1 
ATOM 1438 O OG    . SER A 1 189 ? 65.224  5.883   42.636  1.00 33.40 189 A 1 
ATOM 1439 N N     . SER A 1 190 ? 62.207  4.693   42.014  1.00 36.44 190 A 1 
ATOM 1440 C CA    . SER A 1 190 ? 62.280  3.934   40.752  1.00 37.77 190 A 1 
ATOM 1441 C C     . SER A 1 190 ? 61.282  4.398   39.684  1.00 36.57 190 A 1 
ATOM 1442 O O     . SER A 1 190 ? 60.075  4.438   39.905  1.00 33.96 190 A 1 
ATOM 1443 C CB    . SER A 1 190 ? 62.151  2.434   41.001  1.00 34.39 190 A 1 
ATOM 1444 O OG    . SER A 1 190 ? 62.426  1.727   39.815  1.00 32.08 190 A 1 
ATOM 1445 N N     . SER A 1 191 ? 61.831  4.733   38.500  1.00 37.63 191 A 1 
ATOM 1446 C CA    . SER A 1 191 ? 61.201  5.540   37.446  1.00 39.65 191 A 1 
ATOM 1447 C C     . SER A 1 191 ? 60.391  4.773   36.398  1.00 38.65 191 A 1 
ATOM 1448 O O     . SER A 1 191 ? 60.100  5.351   35.349  1.00 36.40 191 A 1 
ATOM 1449 C CB    . SER A 1 191 ? 62.306  6.304   36.724  1.00 35.52 191 A 1 
ATOM 1450 O OG    . SER A 1 191 ? 63.194  5.404   36.097  1.00 33.61 191 A 1 
ATOM 1451 N N     . SER A 1 192 ? 60.171  3.477   36.582  1.00 36.50 192 A 1 
ATOM 1452 C CA    . SER A 1 192 ? 59.795  2.595   35.474  1.00 37.89 192 A 1 
ATOM 1453 C C     . SER A 1 192 ? 58.518  3.069   34.779  1.00 37.12 192 A 1 
ATOM 1454 O O     . SER A 1 192 ? 57.415  2.914   35.298  1.00 35.55 192 A 1 
ATOM 1455 C CB    . SER A 1 192 ? 59.662  1.139   35.931  1.00 34.41 192 A 1 
ATOM 1456 O OG    . SER A 1 192 ? 58.717  1.017   36.969  1.00 32.92 192 A 1 
ATOM 1457 N N     . GLN A 1 193 ? 58.703  3.635   33.574  1.00 31.09 193 A 1 
ATOM 1458 C CA    . GLN A 1 193 ? 57.648  4.080   32.677  1.00 32.94 193 A 1 
ATOM 1459 C C     . GLN A 1 193 ? 56.900  2.856   32.127  1.00 32.04 193 A 1 
ATOM 1460 O O     . GLN A 1 193 ? 57.218  2.371   31.041  1.00 30.14 193 A 1 
ATOM 1461 C CB    . GLN A 1 193 ? 58.251  4.907   31.533  1.00 30.17 193 A 1 
ATOM 1462 C CG    . GLN A 1 193 ? 58.776  6.278   31.959  1.00 29.71 193 A 1 
ATOM 1463 C CD    . GLN A 1 193 ? 59.388  7.057   30.787  1.00 28.04 193 A 1 
ATOM 1464 O OE1   . GLN A 1 193 ? 59.751  6.533   29.754  1.00 28.14 193 A 1 
ATOM 1465 N NE2   . GLN A 1 193 ? 59.537  8.362   30.914  1.00 27.25 193 A 1 
ATOM 1466 N N     . TYR A 1 194 ? 55.962  2.350   32.892  1.00 25.99 194 A 1 
ATOM 1467 C CA    . TYR A 1 194 ? 55.014  1.394   32.347  1.00 27.52 194 A 1 
ATOM 1468 C C     . TYR A 1 194 ? 54.178  2.115   31.291  1.00 25.93 194 A 1 
ATOM 1469 O O     . TYR A 1 194 ? 53.347  2.962   31.608  1.00 24.10 194 A 1 
ATOM 1470 C CB    . TYR A 1 194 ? 54.170  0.762   33.467  1.00 25.86 194 A 1 
ATOM 1471 C CG    . TYR A 1 194 ? 54.656  -0.623  33.854  1.00 25.41 194 A 1 
ATOM 1472 C CD1   . TYR A 1 194 ? 54.065  -1.766  33.267  1.00 23.88 194 A 1 
ATOM 1473 C CD2   . TYR A 1 194 ? 55.714  -0.780  34.766  1.00 24.58 194 A 1 
ATOM 1474 C CE1   . TYR A 1 194 ? 54.529  -3.058  33.595  1.00 23.43 194 A 1 
ATOM 1475 C CE2   . TYR A 1 194 ? 56.178  -2.076  35.103  1.00 23.01 194 A 1 
ATOM 1476 C CZ    . TYR A 1 194 ? 55.581  -3.202  34.511  1.00 23.65 194 A 1 
ATOM 1477 O OH    . TYR A 1 194 ? 56.022  -4.458  34.836  1.00 24.37 194 A 1 
ATOM 1478 N N     . PHE A 1 195 ? 54.472  1.798   30.014  1.00 28.54 195 A 1 
ATOM 1479 C CA    . PHE A 1 195 ? 53.609  2.119   28.887  1.00 28.74 195 A 1 
ATOM 1480 C C     . PHE A 1 195 ? 52.270  1.417   29.119  1.00 28.25 195 A 1 
ATOM 1481 O O     . PHE A 1 195 ? 52.112  0.239   28.805  1.00 26.64 195 A 1 
ATOM 1482 C CB    . PHE A 1 195 ? 54.269  1.673   27.577  1.00 26.85 195 A 1 
ATOM 1483 C CG    . PHE A 1 195 ? 55.139  2.719   26.922  1.00 27.33 195 A 1 
ATOM 1484 C CD1   . PHE A 1 195 ? 54.616  3.503   25.879  1.00 28.17 195 A 1 
ATOM 1485 C CD2   . PHE A 1 195 ? 56.467  2.905   27.334  1.00 31.09 195 A 1 
ATOM 1486 C CE1   . PHE A 1 195 ? 55.410  4.466   25.251  1.00 27.74 195 A 1 
ATOM 1487 C CE2   . PHE A 1 195 ? 57.274  3.881   26.706  1.00 25.63 195 A 1 
ATOM 1488 C CZ    . PHE A 1 195 ? 56.749  4.658   25.650  1.00 25.15 195 A 1 
ATOM 1489 N N     . GLY A 1 196 ? 51.341  2.126   29.733  1.00 31.83 196 A 1 
ATOM 1490 C CA    . GLY A 1 196 ? 49.977  1.648   29.850  1.00 32.38 196 A 1 
ATOM 1491 C C     . GLY A 1 196 ? 49.379  1.546   28.455  1.00 30.56 196 A 1 
ATOM 1492 O O     . GLY A 1 196 ? 49.157  2.569   27.811  1.00 28.29 196 A 1 
ATOM 1493 N N     . GLU A 1 197 ? 49.167  0.321   27.983  1.00 28.66 197 A 1 
ATOM 1494 C CA    . GLU A 1 197 ? 48.351  0.061   26.807  1.00 30.19 197 A 1 
ATOM 1495 C C     . GLU A 1 197 ? 46.954  0.621   27.081  1.00 28.80 197 A 1 
ATOM 1496 O O     . GLU A 1 197 ? 46.191  0.087   27.888  1.00 26.67 197 A 1 
ATOM 1497 C CB    . GLU A 1 197 ? 48.305  -1.430  26.457  1.00 28.13 197 A 1 
ATOM 1498 C CG    . GLU A 1 197 ? 49.578  -1.878  25.714  1.00 26.48 197 A 1 
ATOM 1499 C CD    . GLU A 1 197 ? 49.569  -3.370  25.327  1.00 24.98 197 A 1 
ATOM 1500 O OE1   . GLU A 1 197 ? 50.125  -3.675  24.249  1.00 24.32 197 A 1 
ATOM 1501 O OE2   . GLU A 1 197 ? 49.063  -4.176  26.123  1.00 25.16 197 A 1 
ATOM 1502 N N     . VAL A 1 198 ? 46.681  1.747   26.451  1.00 27.42 198 A 1 
ATOM 1503 C CA    . VAL A 1 198 ? 45.344  2.316   26.461  1.00 29.85 198 A 1 
ATOM 1504 C C     . VAL A 1 198 ? 44.507  1.460   25.517  1.00 27.79 198 A 1 
ATOM 1505 O O     . VAL A 1 198 ? 44.393  1.767   24.332  1.00 27.01 198 A 1 
ATOM 1506 C CB    . VAL A 1 198 ? 45.340  3.806   26.063  1.00 29.59 198 A 1 
ATOM 1507 C CG1   . VAL A 1 198 ? 43.942  4.414   26.204  1.00 30.22 198 A 1 
ATOM 1508 C CG2   . VAL A 1 198 ? 46.289  4.635   26.940  1.00 34.56 198 A 1 
ATOM 1509 N N     . ASP A 1 199 ? 43.978  0.370   26.053  1.00 31.27 199 A 1 
ATOM 1510 C CA    . ASP A 1 199 ? 42.888  -0.361  25.424  1.00 33.42 199 A 1 
ATOM 1511 C C     . ASP A 1 199 ? 41.703  0.597   25.304  1.00 31.23 199 A 1 
ATOM 1512 O O     . ASP A 1 199 ? 40.867  0.742   26.203  1.00 29.71 199 A 1 
ATOM 1513 C CB    . ASP A 1 199 ? 42.528  -1.625  26.224  1.00 32.83 199 A 1 
ATOM 1514 C CG    . ASP A 1 199 ? 43.140  -2.924  25.670  1.00 30.09 199 A 1 
ATOM 1515 O OD1   . ASP A 1 199 ? 43.465  -2.955  24.465  1.00 29.80 199 A 1 
ATOM 1516 O OD2   . ASP A 1 199 ? 43.202  -3.895  26.455  1.00 30.62 199 A 1 
ATOM 1517 N N     . GLN A 1 200 ? 41.669  1.320   24.183  1.00 24.85 200 A 1 
ATOM 1518 C CA    . GLN A 1 200 ? 40.513  2.086   23.778  1.00 24.49 200 A 1 
ATOM 1519 C C     . GLN A 1 200 ? 39.417  1.093   23.405  1.00 22.96 200 A 1 
ATOM 1520 O O     . GLN A 1 200 ? 39.204  0.778   22.233  1.00 20.38 200 A 1 
ATOM 1521 C CB    . GLN A 1 200 ? 40.840  3.044   22.625  1.00 23.43 200 A 1 
ATOM 1522 C CG    . GLN A 1 200 ? 41.637  4.267   23.075  1.00 22.89 200 A 1 
ATOM 1523 C CD    . GLN A 1 200 ? 41.843  5.302   21.964  1.00 20.38 200 A 1 
ATOM 1524 O OE1   . GLN A 1 200 ? 41.510  5.114   20.806  1.00 21.05 200 A 1 
ATOM 1525 N NE2   . GLN A 1 200 ? 42.404  6.451   22.278  1.00 19.74 200 A 1 
ATOM 1526 N N     . TYR A 1 201 ? 38.736  0.612   24.423  1.00 26.16 201 A 1 
ATOM 1527 C CA    . TYR A 1 201 ? 37.409  0.056   24.270  1.00 27.40 201 A 1 
ATOM 1528 C C     . TYR A 1 201 ? 36.547  1.141   23.643  1.00 25.71 201 A 1 
ATOM 1529 O O     . TYR A 1 201 ? 36.014  2.010   24.324  1.00 24.43 201 A 1 
ATOM 1530 C CB    . TYR A 1 201 ? 36.858  -0.432  25.616  1.00 26.81 201 A 1 
ATOM 1531 C CG    . TYR A 1 201 ? 37.124  -1.901  25.887  1.00 27.34 201 A 1 
ATOM 1532 C CD1   . TYR A 1 201 ? 36.123  -2.855  25.603  1.00 25.10 201 A 1 
ATOM 1533 C CD2   . TYR A 1 201 ? 38.356  -2.328  26.409  1.00 26.14 201 A 1 
ATOM 1534 C CE1   . TYR A 1 201 ? 36.347  -4.215  25.841  1.00 23.32 201 A 1 
ATOM 1535 C CE2   . TYR A 1 201 ? 38.587  -3.684  26.648  1.00 22.40 201 A 1 
ATOM 1536 C CZ    . TYR A 1 201 ? 37.583  -4.640  26.368  1.00 23.57 201 A 1 
ATOM 1537 O OH    . TYR A 1 201 ? 37.803  -5.968  26.608  1.00 24.70 201 A 1 
ATOM 1538 N N     . PHE A 1 202 ? 36.495  1.132   22.318  1.00 20.79 202 A 1 
ATOM 1539 C CA    . PHE A 1 202 ? 35.514  1.895   21.577  1.00 21.05 202 A 1 
ATOM 1540 C C     . PHE A 1 202 ? 34.139  1.379   21.987  1.00 20.90 202 A 1 
ATOM 1541 O O     . PHE A 1 202 ? 33.713  0.307   21.556  1.00 18.93 202 A 1 
ATOM 1542 C CB    . PHE A 1 202 ? 35.759  1.784   20.069  1.00 20.14 202 A 1 
ATOM 1543 C CG    . PHE A 1 202 ? 36.396  3.019   19.473  1.00 19.68 202 A 1 
ATOM 1544 C CD1   . PHE A 1 202 ? 35.587  4.037   18.941  1.00 18.30 202 A 1 
ATOM 1545 C CD2   . PHE A 1 202 ? 37.789  3.165   19.467  1.00 21.69 202 A 1 
ATOM 1546 C CE1   . PHE A 1 202 ? 36.163  5.193   18.399  1.00 18.27 202 A 1 
ATOM 1547 C CE2   . PHE A 1 202 ? 38.380  4.321   18.918  1.00 17.79 202 A 1 
ATOM 1548 C CZ    . PHE A 1 202 ? 37.559  5.331   18.382  1.00 18.38 202 A 1 
ATOM 1549 N N     . ASP A 1 203 ? 33.522  2.140   22.858  1.00 29.83 203 A 1 
ATOM 1550 C CA    . ASP A 1 203 ? 32.225  1.814   23.411  1.00 30.08 203 A 1 
ATOM 1551 C C     . ASP A 1 203 ? 31.185  1.931   22.290  1.00 28.33 203 A 1 
ATOM 1552 O O     . ASP A 1 203 ? 30.628  2.994   22.009  1.00 26.23 203 A 1 
ATOM 1553 C CB    . ASP A 1 203 ? 31.978  2.717   24.640  1.00 29.04 203 A 1 
ATOM 1554 C CG    . ASP A 1 203 ? 31.108  2.073   25.714  1.00 26.67 203 A 1 
ATOM 1555 O OD1   . ASP A 1 203 ? 30.728  0.899   25.548  1.00 24.35 203 A 1 
ATOM 1556 O OD2   . ASP A 1 203 ? 30.828  2.773   26.714  1.00 24.89 203 A 1 
ATOM 1557 N N     . LEU A 1 204 ? 30.981  0.828   21.598  1.00 21.98 204 A 1 
ATOM 1558 C CA    . LEU A 1 204 ? 30.009  0.679   20.513  1.00 23.40 204 A 1 
ATOM 1559 C C     . LEU A 1 204 ? 28.552  0.734   21.019  1.00 22.28 204 A 1 
ATOM 1560 O O     . LEU A 1 204 ? 27.638  0.434   20.261  1.00 20.34 204 A 1 
ATOM 1561 C CB    . LEU A 1 204 ? 30.304  -0.618  19.731  1.00 22.05 204 A 1 
ATOM 1562 C CG    . LEU A 1 204 ? 31.361  -0.459  18.624  1.00 21.35 204 A 1 
ATOM 1563 C CD1   . LEU A 1 204 ? 31.890  -1.836  18.196  1.00 22.26 204 A 1 
ATOM 1564 C CD2   . LEU A 1 204 ? 30.758  0.209   17.383  1.00 26.75 204 A 1 
ATOM 1565 N N     . VAL A 1 205 ? 28.349  1.133   22.255  1.00 23.92 205 A 1 
ATOM 1566 C CA    . VAL A 1 205 ? 27.027  1.195   22.897  1.00 26.46 205 A 1 
ATOM 1567 C C     . VAL A 1 205 ? 26.076  2.119   22.134  1.00 24.58 205 A 1 
ATOM 1568 O O     . VAL A 1 205 ? 24.894  1.797   21.975  1.00 22.68 205 A 1 
ATOM 1569 C CB    . VAL A 1 205 ? 27.150  1.645   24.362  1.00 25.75 205 A 1 
ATOM 1570 C CG1   . VAL A 1 205 ? 25.800  1.650   25.078  1.00 24.77 205 A 1 
ATOM 1571 C CG2   . VAL A 1 205 ? 28.067  0.715   25.163  1.00 26.90 205 A 1 
ATOM 1572 N N     . GLY A 1 206 ? 26.596  3.225   21.614  1.00 28.32 206 A 1 
ATOM 1573 C CA    . GLY A 1 206 ? 25.756  4.251   20.993  1.00 27.51 206 A 1 
ATOM 1574 C C     . GLY A 1 206 ? 24.991  3.819   19.740  1.00 26.85 206 A 1 
ATOM 1575 O O     . GLY A 1 206 ? 23.960  4.413   19.422  1.00 24.09 206 A 1 
ATOM 1576 N N     . TYR A 1 207 ? 25.472  2.792   19.020  1.00 25.28 207 A 1 
ATOM 1577 C CA    . TYR A 1 207 ? 24.805  2.338   17.800  1.00 24.61 207 A 1 
ATOM 1578 C C     . TYR A 1 207 ? 23.547  1.511   18.088  1.00 23.98 207 A 1 
ATOM 1579 O O     . TYR A 1 207 ? 22.590  1.556   17.318  1.00 21.32 207 A 1 
ATOM 1580 C CB    . TYR A 1 207 ? 25.800  1.578   16.910  1.00 23.16 207 A 1 
ATOM 1581 C CG    . TYR A 1 207 ? 25.600  1.833   15.430  1.00 22.69 207 A 1 
ATOM 1582 C CD1   . TYR A 1 207 ? 24.751  1.021   14.658  1.00 20.81 207 A 1 
ATOM 1583 C CD2   . TYR A 1 207 ? 26.264  2.915   14.810  1.00 23.86 207 A 1 
ATOM 1584 C CE1   . TYR A 1 207 ? 24.561  1.273   13.288  1.00 20.65 207 A 1 
ATOM 1585 C CE2   . TYR A 1 207 ? 26.080  3.180   13.447  1.00 19.87 207 A 1 
ATOM 1586 C CZ    . TYR A 1 207 ? 25.227  2.357   12.691  1.00 20.61 207 A 1 
ATOM 1587 O OH    . TYR A 1 207 ? 25.053  2.609   11.348  1.00 22.92 207 A 1 
ATOM 1588 N N     . ASN A 1 208 ? 23.548  0.788   19.203  1.00 29.38 208 A 1 
ATOM 1589 C CA    . ASN A 1 208 ? 22.401  -0.036  19.566  1.00 29.00 208 A 1 
ATOM 1590 C C     . ASN A 1 208 ? 21.202  0.802   20.016  1.00 27.44 208 A 1 
ATOM 1591 O O     . ASN A 1 208 ? 20.077  0.453   19.660  1.00 25.21 208 A 1 
ATOM 1592 C CB    . ASN A 1 208 ? 22.803  -1.056  20.641  1.00 27.86 208 A 1 
ATOM 1593 C CG    . ASN A 1 208 ? 23.490  -2.298  20.087  1.00 25.41 208 A 1 
ATOM 1594 O OD1   . ASN A 1 208 ? 23.549  -2.554  18.898  1.00 26.23 208 A 1 
ATOM 1595 N ND2   . ASN A 1 208 ? 24.022  -3.131  20.953  1.00 28.16 208 A 1 
ATOM 1596 N N     . SER A 1 209 ? 21.417  1.919   20.711  1.00 35.25 209 A 1 
ATOM 1597 C CA    . SER A 1 209 ? 20.297  2.730   21.221  1.00 35.83 209 A 1 
ATOM 1598 C C     . SER A 1 209 ? 19.418  3.297   20.106  1.00 35.37 209 A 1 
ATOM 1599 O O     . SER A 1 209 ? 18.209  3.430   20.276  1.00 32.33 209 A 1 
ATOM 1600 C CB    . SER A 1 209 ? 20.810  3.864   22.103  1.00 32.86 209 A 1 
ATOM 1601 O OG    . SER A 1 209 ? 21.447  4.869   21.338  1.00 30.18 209 A 1 
ATOM 1602 N N     . TYR A 1 210 ? 20.013  3.594   18.941  1.00 31.68 210 A 1 
ATOM 1603 C CA    . TYR A 1 210 ? 19.261  4.084   17.786  1.00 31.11 210 A 1 
ATOM 1604 C C     . TYR A 1 210 ? 18.399  2.981   17.150  1.00 30.49 210 A 1 
ATOM 1605 O O     . TYR A 1 210 ? 17.267  3.247   16.725  1.00 27.69 210 A 1 
ATOM 1606 C CB    . TYR A 1 210 ? 20.230  4.700   16.771  1.00 28.49 210 A 1 
ATOM 1607 C CG    . TYR A 1 210 ? 19.543  5.663   15.828  1.00 26.79 210 A 1 
ATOM 1608 C CD1   . TYR A 1 210 ? 19.017  5.219   14.592  1.00 24.77 210 A 1 
ATOM 1609 C CD2   . TYR A 1 210 ? 19.405  7.018   16.200  1.00 26.46 210 A 1 
ATOM 1610 C CE1   . TYR A 1 210 ? 18.360  6.115   13.742  1.00 23.63 210 A 1 
ATOM 1611 C CE2   . TYR A 1 210 ? 18.753  7.922   15.351  1.00 23.27 210 A 1 
ATOM 1612 C CZ    . TYR A 1 210 ? 18.230  7.464   14.114  1.00 23.96 210 A 1 
ATOM 1613 O OH    . TYR A 1 210 ? 17.590  8.345   13.293  1.00 24.92 210 A 1 
ATOM 1614 N N     . TYR A 1 211 ? 18.933  1.747   17.109  1.00 37.53 211 A 1 
ATOM 1615 C CA    . TYR A 1 211 ? 18.154  0.603   16.632  1.00 36.83 211 A 1 
ATOM 1616 C C     . TYR A 1 211 ? 17.059  0.220   17.624  1.00 34.52 211 A 1 
ATOM 1617 O O     . TYR A 1 211 ? 15.931  -0.036  17.204  1.00 31.69 211 A 1 
ATOM 1618 C CB    . TYR A 1 211 ? 19.071  -0.583  16.323  1.00 35.14 211 A 1 
ATOM 1619 C CG    . TYR A 1 211 ? 19.303  -0.773  14.838  1.00 33.50 211 A 1 
ATOM 1620 C CD1   . TYR A 1 211 ? 18.427  -1.579  14.092  1.00 31.53 211 A 1 
ATOM 1621 C CD2   . TYR A 1 211 ? 20.362  -0.118  14.191  1.00 32.66 211 A 1 
ATOM 1622 C CE1   . TYR A 1 211 ? 18.613  -1.753  12.710  1.00 29.48 211 A 1 
ATOM 1623 C CE2   . TYR A 1 211 ? 20.563  -0.277  12.810  1.00 28.81 211 A 1 
ATOM 1624 C CZ    . TYR A 1 211 ? 19.688  -1.099  12.070  1.00 29.62 211 A 1 
ATOM 1625 O OH    . TYR A 1 211 ? 19.879  -1.261  10.710  1.00 29.63 211 A 1 
ATOM 1626 N N     . ASP A 1 212 ? 17.355  0.248   18.918  1.00 43.36 212 A 1 
ATOM 1627 C CA    . ASP A 1 212 ? 16.370  -0.082  19.954  1.00 43.93 212 A 1 
ATOM 1628 C C     . ASP A 1 212 ? 15.238  0.945   20.018  1.00 41.03 212 A 1 
ATOM 1629 O O     . ASP A 1 212 ? 14.078  0.558   20.138  1.00 39.09 212 A 1 
ATOM 1630 C CB    . ASP A 1 212 ? 17.061  -0.242  21.320  1.00 41.17 212 A 1 
ATOM 1631 C CG    . ASP A 1 212 ? 17.833  -1.557  21.481  1.00 37.27 212 A 1 
ATOM 1632 O OD1   . ASP A 1 212 ? 17.517  -2.523  20.747  1.00 35.92 212 A 1 
ATOM 1633 O OD2   . ASP A 1 212 ? 18.727  -1.593  22.350  1.00 35.78 212 A 1 
ATOM 1634 N N     . SER A 1 213 ? 15.529  2.232   19.857  1.00 43.15 213 A 1 
ATOM 1635 C CA    . SER A 1 213 ? 14.476  3.262   19.818  1.00 43.65 213 A 1 
ATOM 1636 C C     . SER A 1 213 ? 13.585  3.147   18.572  1.00 43.34 213 A 1 
ATOM 1637 O O     . SER A 1 213 ? 12.377  3.350   18.663  1.00 40.21 213 A 1 
ATOM 1638 C CB    . SER A 1 213 ? 15.076  4.662   19.913  1.00 39.13 213 A 1 
ATOM 1639 O OG    . SER A 1 213 ? 15.886  4.964   18.795  1.00 36.01 213 A 1 
ATOM 1640 N N     . HIS A 1 214 ? 14.162  2.768   17.428  1.00 41.05 214 A 1 
ATOM 1641 C CA    . HIS A 1 214 ? 13.376  2.493   16.225  1.00 42.81 214 A 1 
ATOM 1642 C C     . HIS A 1 214 ? 12.559  1.201   16.335  1.00 41.36 214 A 1 
ATOM 1643 O O     . HIS A 1 214 ? 11.412  1.172   15.899  1.00 39.14 214 A 1 
ATOM 1644 C CB    . HIS A 1 214 ? 14.264  2.482   14.981  1.00 40.54 214 A 1 
ATOM 1645 C CG    . HIS A 1 214 ? 14.192  3.778   14.242  1.00 38.84 214 A 1 
ATOM 1646 N ND1   . HIS A 1 214 ? 13.113  4.218   13.494  1.00 36.19 214 A 1 
ATOM 1647 C CD2   . HIS A 1 214 ? 15.143  4.761   14.183  1.00 35.42 214 A 1 
ATOM 1648 C CE1   . HIS A 1 214 ? 13.411  5.425   13.002  1.00 33.30 214 A 1 
ATOM 1649 N NE2   . HIS A 1 214 ? 14.639  5.793   13.401  1.00 32.25 214 A 1 
ATOM 1650 N N     . MET A 1 215 ? 13.148  0.162   16.925  1.00 43.72 215 A 1 
ATOM 1651 C CA    . MET A 1 215 ? 12.438  -1.086  17.196  1.00 44.71 215 A 1 
ATOM 1652 C C     . MET A 1 215 ? 11.313  -0.861  18.202  1.00 44.57 215 A 1 
ATOM 1653 O O     . MET A 1 215 ? 10.195  -1.303  17.941  1.00 42.21 215 A 1 
ATOM 1654 C CB    . MET A 1 215 ? 13.422  -2.156  17.695  1.00 42.13 215 A 1 
ATOM 1655 C CG    . MET A 1 215 ? 14.235  -2.773  16.547  1.00 38.02 215 A 1 
ATOM 1656 S SD    . MET A 1 215 ? 13.380  -4.036  15.538  1.00 35.88 215 A 1 
ATOM 1657 C CE    . MET A 1 215 ? 13.341  -5.396  16.743  1.00 33.01 215 A 1 
ATOM 1658 N N     . SER A 1 216 ? 11.551  -0.100  19.267  1.00 52.87 216 A 1 
ATOM 1659 C CA    . SER A 1 216 ? 10.519  0.202   20.267  1.00 54.13 216 A 1 
ATOM 1660 C C     . SER A 1 216 ? 9.369   1.017   19.683  1.00 55.36 216 A 1 
ATOM 1661 O O     . SER A 1 216 ? 8.208   0.695   19.941  1.00 50.77 216 A 1 
ATOM 1662 C CB    . SER A 1 216 ? 11.113  0.907   21.488  1.00 48.18 216 A 1 
ATOM 1663 O OG    . SER A 1 216 ? 11.475  2.238   21.200  1.00 42.07 216 A 1 
ATOM 1664 N N     . ASN A 1 217 ? 9.660   1.991   18.831  1.00 51.80 217 A 1 
ATOM 1665 C CA    . ASN A 1 217 ? 8.610   2.720   18.121  1.00 51.82 217 A 1 
ATOM 1666 C C     . ASN A 1 217 ? 7.839   1.818   17.156  1.00 49.52 217 A 1 
ATOM 1667 O O     . ASN A 1 217 ? 6.625   1.949   17.028  1.00 48.30 217 A 1 
ATOM 1668 C CB    . ASN A 1 217 ? 9.220   3.918   17.372  1.00 48.95 217 A 1 
ATOM 1669 C CG    . ASN A 1 217 ? 9.363   5.153   18.238  1.00 42.96 217 A 1 
ATOM 1670 O OD1   . ASN A 1 217 ? 8.689   5.356   19.236  1.00 42.67 217 A 1 
ATOM 1671 N ND2   . ASN A 1 217 ? 10.218  6.066   17.853  1.00 42.19 217 A 1 
ATOM 1672 N N     . GLN A 1 218 ? 8.538   0.903   16.485  1.00 56.11 218 A 1 
ATOM 1673 C CA    . GLN A 1 218 ? 7.879   -0.031  15.580  1.00 56.01 218 A 1 
ATOM 1674 C C     . GLN A 1 218 ? 7.054   -1.071  16.350  1.00 57.27 218 A 1 
ATOM 1675 O O     . GLN A 1 218 ? 5.956   -1.411  15.910  1.00 57.06 218 A 1 
ATOM 1676 C CB    . GLN A 1 218 ? 8.922   -0.670  14.665  1.00 52.27 218 A 1 
ATOM 1677 C CG    . GLN A 1 218 ? 8.235   -1.416  13.515  1.00 46.44 218 A 1 
ATOM 1678 C CD    . GLN A 1 218 ? 9.195   -1.964  12.473  1.00 42.65 218 A 1 
ATOM 1679 O OE1   . GLN A 1 218 ? 10.399  -1.872  12.514  1.00 42.16 218 A 1 
ATOM 1680 N NE2   . GLN A 1 218 ? 8.646   -2.578  11.445  1.00 39.83 218 A 1 
ATOM 1681 N N     . GLU A 1 219 ? 7.536   -1.534  17.483  1.00 57.66 219 A 1 
ATOM 1682 C CA    . GLU A 1 219 ? 6.789   -2.413  18.377  1.00 58.82 219 A 1 
ATOM 1683 C C     . GLU A 1 219 ? 5.585   -1.699  18.995  1.00 58.31 219 A 1 
ATOM 1684 O O     . GLU A 1 219 ? 4.509   -2.268  19.014  1.00 58.17 219 A 1 
ATOM 1685 C CB    . GLU A 1 219 ? 7.697   -2.981  19.471  1.00 55.64 219 A 1 
ATOM 1686 C CG    . GLU A 1 219 ? 8.582   -4.118  18.942  1.00 49.58 219 A 1 
ATOM 1687 C CD    . GLU A 1 219 ? 9.448   -4.775  20.030  1.00 46.44 219 A 1 
ATOM 1688 O OE1   . GLU A 1 219 ? 9.996   -5.861  19.729  1.00 43.00 219 A 1 
ATOM 1689 O OE2   . GLU A 1 219 ? 9.540   -4.211  21.143  1.00 42.18 219 A 1 
ATOM 1690 N N     . GLN A 1 220 ? 5.748   -0.450  19.434  1.00 58.76 220 A 1 
ATOM 1691 C CA    . GLN A 1 220 ? 4.628   0.366   19.889  1.00 60.19 220 A 1 
ATOM 1692 C C     . GLN A 1 220 ? 3.591   0.549   18.781  1.00 60.60 220 A 1 
ATOM 1693 O O     . GLN A 1 220 ? 2.398   0.384   19.039  1.00 61.55 220 A 1 
ATOM 1694 C CB    . GLN A 1 220 ? 5.104   1.743   20.374  1.00 58.13 220 A 1 
ATOM 1695 C CG    . GLN A 1 220 ? 5.620   1.686   21.810  1.00 52.92 220 A 1 
ATOM 1696 C CD    . GLN A 1 220 ? 6.041   3.076   22.333  1.00 49.11 220 A 1 
ATOM 1697 O OE1   . GLN A 1 220 ? 6.128   4.059   21.618  1.00 47.64 220 A 1 
ATOM 1698 N NE2   . GLN A 1 220 ? 6.297   3.196   23.618  1.00 43.76 220 A 1 
ATOM 1699 N N     . TYR A 1 221 ? 4.035   0.822   17.558  1.00 53.90 221 A 1 
ATOM 1700 C CA    . TYR A 1 221 ? 3.138   0.959   16.417  1.00 53.89 221 A 1 
ATOM 1701 C C     . TYR A 1 221 ? 2.389   -0.349  16.119  1.00 52.33 221 A 1 
ATOM 1702 O O     . TYR A 1 221 ? 1.176   -0.330  15.940  1.00 50.90 221 A 1 
ATOM 1703 C CB    . TYR A 1 221 ? 3.962   1.413   15.218  1.00 51.32 221 A 1 
ATOM 1704 C CG    . TYR A 1 221 ? 3.143   1.904   14.056  1.00 45.27 221 A 1 
ATOM 1705 C CD1   . TYR A 1 221 ? 2.825   1.048   12.992  1.00 43.62 221 A 1 
ATOM 1706 C CD2   . TYR A 1 221 ? 2.764   3.260   14.009  1.00 43.00 221 A 1 
ATOM 1707 C CE1   . TYR A 1 221 ? 2.181   1.550   11.863  1.00 37.85 221 A 1 
ATOM 1708 C CE2   . TYR A 1 221 ? 2.128   3.771   12.885  1.00 38.54 221 A 1 
ATOM 1709 C CZ    . TYR A 1 221 ? 1.848   2.926   11.794  1.00 39.82 221 A 1 
ATOM 1710 O OH    . TYR A 1 221 ? 1.299   3.439   10.655  1.00 37.81 221 A 1 
ATOM 1711 N N     . VAL A 1 222 ? 3.091   -1.478  16.127  1.00 64.88 222 A 1 
ATOM 1712 C CA    . VAL A 1 222 ? 2.478   -2.803  15.939  1.00 64.71 222 A 1 
ATOM 1713 C C     . VAL A 1 222 ? 1.535   -3.152  17.101  1.00 64.22 222 A 1 
ATOM 1714 O O     . VAL A 1 222 ? 0.467   -3.705  16.866  1.00 65.35 222 A 1 
ATOM 1715 C CB    . VAL A 1 222 ? 3.556   -3.883  15.752  1.00 61.87 222 A 1 
ATOM 1716 C CG1   . VAL A 1 222 ? 2.984   -5.314  15.772  1.00 55.68 222 A 1 
ATOM 1717 C CG2   . VAL A 1 222 ? 4.260   -3.722  14.401  1.00 58.09 222 A 1 
ATOM 1718 N N     . MET A 1 223 ? 1.888   -2.806  18.324  1.00 65.85 223 A 1 
ATOM 1719 C CA    . MET A 1 223 ? 1.029   -2.989  19.492  1.00 65.83 223 A 1 
ATOM 1720 C C     . MET A 1 223 ? -0.234  -2.130  19.397  1.00 65.86 223 A 1 
ATOM 1721 O O     . MET A 1 223 ? -1.319  -2.608  19.701  1.00 66.38 223 A 1 
ATOM 1722 C CB    . MET A 1 223 ? 1.798   -2.638  20.771  1.00 63.99 223 A 1 
ATOM 1723 C CG    . MET A 1 223 ? 2.675   -3.790  21.274  1.00 58.60 223 A 1 
ATOM 1724 S SD    . MET A 1 223 ? 1.949   -4.736  22.651  1.00 54.67 223 A 1 
ATOM 1725 C CE    . MET A 1 223 ? 2.232   -3.559  24.002  1.00 49.30 223 A 1 
ATOM 1726 N N     . GLN A 1 224 ? -0.104  -0.896  18.946  1.00 59.09 224 A 1 
ATOM 1727 C CA    . GLN A 1 224 ? -1.224  0.013   18.784  1.00 59.81 224 A 1 
ATOM 1728 C C     . GLN A 1 224 ? -2.142  -0.438  17.637  1.00 60.07 224 A 1 
ATOM 1729 O O     . GLN A 1 224 ? -3.357  -0.439  17.783  1.00 61.53 224 A 1 
ATOM 1730 C CB    . GLN A 1 224 ? -0.667  1.432   18.578  1.00 57.61 224 A 1 
ATOM 1731 C CG    . GLN A 1 224 ? -1.649  2.526   18.993  1.00 52.50 224 A 1 
ATOM 1732 C CD    . GLN A 1 224 ? -0.994  3.912   18.988  1.00 48.35 224 A 1 
ATOM 1733 O OE1   . GLN A 1 224 ? -0.034  4.181   18.289  1.00 46.73 224 A 1 
ATOM 1734 N NE2   . GLN A 1 224 ? -1.500  4.849   19.772  1.00 44.07 224 A 1 
ATOM 1735 N N     . GLU A 1 225 ? -1.550  -0.920  16.541  1.00 66.19 225 A 1 
ATOM 1736 C CA    . GLU A 1 225 ? -2.279  -1.547  15.433  1.00 66.34 225 A 1 
ATOM 1737 C C     . GLU A 1 225 ? -3.010  -2.824  15.902  1.00 66.74 225 A 1 
ATOM 1738 O O     . GLU A 1 225 ? -4.193  -2.998  15.619  1.00 66.30 225 A 1 
ATOM 1739 C CB    . GLU A 1 225 ? -1.291  -1.836  14.285  1.00 62.13 225 A 1 
ATOM 1740 C CG    . GLU A 1 225 ? -1.956  -2.205  12.945  1.00 54.71 225 A 1 
ATOM 1741 C CD    . GLU A 1 225 ? -0.932  -2.438  11.799  1.00 50.96 225 A 1 
ATOM 1742 O OE1   . GLU A 1 225 ? -1.326  -2.334  10.610  1.00 47.71 225 A 1 
ATOM 1743 O OE2   . GLU A 1 225 ? 0.250   -2.725  12.065  1.00 46.51 225 A 1 
ATOM 1744 N N     . GLN A 1 226 ? -2.351  -3.664  16.696  1.00 68.06 226 A 1 
ATOM 1745 C CA    . GLN A 1 226 ? -2.983  -4.838  17.303  1.00 67.33 226 A 1 
ATOM 1746 C C     . GLN A 1 226 ? -4.117  -4.465  18.258  1.00 67.81 226 A 1 
ATOM 1747 O O     . GLN A 1 226 ? -5.145  -5.130  18.236  1.00 69.88 226 A 1 
ATOM 1748 C CB    . GLN A 1 226 ? -1.971  -5.692  18.070  1.00 65.52 226 A 1 
ATOM 1749 C CG    . GLN A 1 226 ? -1.284  -6.726  17.171  1.00 60.54 226 A 1 
ATOM 1750 C CD    . GLN A 1 226 ? -0.451  -7.729  17.970  1.00 54.55 226 A 1 
ATOM 1751 O OE1   . GLN A 1 226 ? -0.147  -7.575  19.140  1.00 53.14 226 A 1 
ATOM 1752 N NE2   . GLN A 1 226 ? -0.070  -8.827  17.358  1.00 48.93 226 A 1 
ATOM 1753 N N     . GLN A 1 227 ? -3.952  -3.447  19.095  1.00 68.13 227 A 1 
ATOM 1754 C CA    . GLN A 1 227 ? -5.007  -2.981  19.988  1.00 67.94 227 A 1 
ATOM 1755 C C     . GLN A 1 227 ? -6.217  -2.478  19.202  1.00 68.15 227 A 1 
ATOM 1756 O O     . GLN A 1 227 ? -7.347  -2.823  19.538  1.00 69.95 227 A 1 
ATOM 1757 C CB    . GLN A 1 227 ? -4.492  -1.872  20.908  1.00 67.17 227 A 1 
ATOM 1758 C CG    . GLN A 1 227 ? -3.679  -2.443  22.086  1.00 62.42 227 A 1 
ATOM 1759 C CD    . GLN A 1 227 ? -3.118  -1.333  22.983  1.00 56.22 227 A 1 
ATOM 1760 O OE1   . GLN A 1 227 ? -3.250  -0.139  22.748  1.00 54.27 227 A 1 
ATOM 1761 N NE2   . GLN A 1 227 ? -2.477  -1.703  24.075  1.00 50.38 227 A 1 
ATOM 1762 N N     . HIS A 1 228 ? -5.971  -1.716  18.137  1.00 63.24 228 A 1 
ATOM 1763 C CA    . HIS A 1 228 ? -7.051  -1.234  17.284  1.00 63.26 228 A 1 
ATOM 1764 C C     . HIS A 1 228 ? -7.764  -2.395  16.577  1.00 61.08 228 A 1 
ATOM 1765 O O     . HIS A 1 228 ? -8.994  -2.421  16.510  1.00 63.76 228 A 1 
ATOM 1766 C CB    . HIS A 1 228 ? -6.496  -0.211  16.281  1.00 62.00 228 A 1 
ATOM 1767 C CG    . HIS A 1 228 ? -7.581  0.615   15.653  1.00 55.81 228 A 1 
ATOM 1768 N ND1   . HIS A 1 228 ? -8.787  0.181   15.161  1.00 49.99 228 A 1 
ATOM 1769 C CD2   . HIS A 1 228 ? -7.593  1.984   15.523  1.00 51.23 228 A 1 
ATOM 1770 C CE1   . HIS A 1 228 ? -9.503  1.233   14.750  1.00 46.50 228 A 1 
ATOM 1771 N NE2   . HIS A 1 228 ? -8.813  2.355   14.953  1.00 46.64 228 A 1 
ATOM 1772 N N     . LEU A 1 229 ? -7.015  -3.381  16.095  1.00 63.69 229 A 1 
ATOM 1773 C CA    . LEU A 1 229 ? -7.568  -4.584  15.481  1.00 62.00 229 A 1 
ATOM 1774 C C     . LEU A 1 229 ? -8.351  -5.445  16.479  1.00 61.53 229 A 1 
ATOM 1775 O O     . LEU A 1 229 ? -9.428  -5.941  16.137  1.00 61.56 229 A 1 
ATOM 1776 C CB    . LEU A 1 229 ? -6.418  -5.365  14.835  1.00 60.21 229 A 1 
ATOM 1777 C CG    . LEU A 1 229 ? -6.052  -4.814  13.445  1.00 56.04 229 A 1 
ATOM 1778 C CD1   . LEU A 1 229 ? -4.654  -5.253  13.043  1.00 50.66 229 A 1 
ATOM 1779 C CD2   . LEU A 1 229 ? -7.055  -5.297  12.400  1.00 53.93 229 A 1 
ATOM 1780 N N     . GLN A 1 230 ? -7.860  -5.592  17.701  1.00 69.55 230 A 1 
ATOM 1781 C CA    . GLN A 1 230 ? -8.589  -6.278  18.769  1.00 69.08 230 A 1 
ATOM 1782 C C     . GLN A 1 230 ? -9.880  -5.559  19.139  1.00 69.31 230 A 1 
ATOM 1783 O O     . GLN A 1 230 ? -10.897 -6.210  19.343  1.00 71.06 230 A 1 
ATOM 1784 C CB    . GLN A 1 230 ? -7.707  -6.407  20.016  1.00 68.05 230 A 1 
ATOM 1785 C CG    . GLN A 1 230 ? -6.676  -7.535  19.886  1.00 62.85 230 A 1 
ATOM 1786 C CD    . GLN A 1 230 ? -5.769  -7.645  21.112  1.00 56.35 230 A 1 
ATOM 1787 O OE1   . GLN A 1 230 ? -5.925  -6.982  22.127  1.00 53.63 230 A 1 
ATOM 1788 N NE2   . GLN A 1 230 ? -4.793  -8.513  21.061  1.00 50.54 230 A 1 
ATOM 1789 N N     . GLN A 1 231 ? -9.838  -4.233  19.200  1.00 68.43 231 A 1 
ATOM 1790 C CA    . GLN A 1 231 ? -11.033 -3.430  19.445  1.00 69.41 231 A 1 
ATOM 1791 C C     . GLN A 1 231 ? -12.073 -3.652  18.345  1.00 69.64 231 A 1 
ATOM 1792 O O     . GLN A 1 231 ? -13.233 -3.914  18.640  1.00 71.58 231 A 1 
ATOM 1793 C CB    . GLN A 1 231 ? -10.621 -1.956  19.578  1.00 68.09 231 A 1 
ATOM 1794 C CG    . GLN A 1 231 ? -11.810 -1.030  19.931  1.00 62.08 231 A 1 
ATOM 1795 C CD    . GLN A 1 231 ? -12.454 -1.358  21.278  1.00 56.65 231 A 1 
ATOM 1796 O OE1   . GLN A 1 231 ? -11.832 -1.853  22.216  1.00 54.68 231 A 1 
ATOM 1797 N NE2   . GLN A 1 231 ? -13.724 -1.081  21.409  1.00 50.48 231 A 1 
ATOM 1798 N N     . MET A 1 232 ? -11.634 -3.656  17.089  1.00 68.07 232 A 1 
ATOM 1799 C CA    . MET A 1 232 ? -12.496 -3.901  15.943  1.00 66.73 232 A 1 
ATOM 1800 C C     . MET A 1 232 ? -13.078 -5.326  15.931  1.00 67.39 232 A 1 
ATOM 1801 O O     . MET A 1 232 ? -14.265 -5.514  15.674  1.00 68.61 232 A 1 
ATOM 1802 C CB    . MET A 1 232 ? -11.667 -3.642  14.686  1.00 63.23 232 A 1 
ATOM 1803 C CG    . MET A 1 232 ? -12.522 -3.380  13.455  1.00 56.44 232 A 1 
ATOM 1804 S SD    . MET A 1 232 ? -11.565 -3.370  11.912  1.00 53.36 232 A 1 
ATOM 1805 C CE    . MET A 1 232 ? -10.315 -2.141  12.308  1.00 47.03 232 A 1 
ATOM 1806 N N     . GLN A 1 233 ? -12.264 -6.330  16.252  1.00 68.15 233 A 1 
ATOM 1807 C CA    . GLN A 1 233 ? -12.746 -7.710  16.418  1.00 67.31 233 A 1 
ATOM 1808 C C     . GLN A 1 233 ? -13.777 -7.817  17.540  1.00 67.38 233 A 1 
ATOM 1809 O O     . GLN A 1 233 ? -14.757 -8.547  17.408  1.00 69.90 233 A 1 
ATOM 1810 C CB    . GLN A 1 233 ? -11.578 -8.657  16.721  1.00 66.21 233 A 1 
ATOM 1811 C CG    . GLN A 1 233 ? -10.795 -9.035  15.460  1.00 61.13 233 A 1 
ATOM 1812 C CD    . GLN A 1 233 ? -9.651  -10.005 15.760  1.00 55.70 233 A 1 
ATOM 1813 O OE1   . GLN A 1 233 ? -9.155  -10.140 16.865  1.00 53.49 233 A 1 
ATOM 1814 N NE2   . GLN A 1 233 ? -9.184  -10.727 14.756  1.00 50.54 233 A 1 
ATOM 1815 N N     . LYS A 1 234 ? -13.567 -7.088  18.636  1.00 69.56 234 A 1 
ATOM 1816 C CA    . LYS A 1 234 ? -14.491 -7.076  19.758  1.00 69.32 234 A 1 
ATOM 1817 C C     . LYS A 1 234 ? -15.825 -6.426  19.385  1.00 69.82 234 A 1 
ATOM 1818 O O     . LYS A 1 234 ? -16.870 -7.006  19.673  1.00 70.12 234 A 1 
ATOM 1819 C CB    . LYS A 1 234 ? -13.822 -6.373  20.942  1.00 67.28 234 A 1 
ATOM 1820 C CG    . LYS A 1 234 ? -14.614 -6.618  22.225  1.00 60.81 234 A 1 
ATOM 1821 C CD    . LYS A 1 234 ? -13.999 -5.838  23.388  1.00 58.51 234 A 1 
ATOM 1822 C CE    . LYS A 1 234 ? -14.883 -6.055  24.603  1.00 51.86 234 A 1 
ATOM 1823 N NZ    . LYS A 1 234 ? -14.561 -5.110  25.673  1.00 47.23 234 A 1 
ATOM 1824 N N     . GLU A 1 235 ? -15.798 -5.306  18.688  1.00 62.20 235 A 1 
ATOM 1825 C CA    . GLU A 1 235 ? -17.001 -4.640  18.176  1.00 62.15 235 A 1 
ATOM 1826 C C     . GLU A 1 235 ? -17.767 -5.540  17.198  1.00 60.62 235 A 1 
ATOM 1827 O O     . GLU A 1 235 ? -18.997 -5.646  17.278  1.00 61.78 235 A 1 
ATOM 1828 C CB    . GLU A 1 235 ? -16.603 -3.320  17.490  1.00 59.76 235 A 1 
ATOM 1829 C CG    . GLU A 1 235 ? -16.239 -2.239  18.511  1.00 53.55 235 A 1 
ATOM 1830 C CD    . GLU A 1 235 ? -15.626 -0.971  17.893  1.00 51.30 235 A 1 
ATOM 1831 O OE1   . GLU A 1 235 ? -15.066 -0.177  18.688  1.00 46.14 235 A 1 
ATOM 1832 O OE2   . GLU A 1 235 ? -15.681 -0.808  16.657  1.00 46.48 235 A 1 
ATOM 1833 N N     . TYR A 1 236 ? -17.050 -6.258  16.326  1.00 64.20 236 A 1 
ATOM 1834 C CA    . TYR A 1 236 ? -17.673 -7.231  15.430  1.00 61.84 236 A 1 
ATOM 1835 C C     . TYR A 1 236 ? -18.301 -8.410  16.187  1.00 60.20 236 A 1 
ATOM 1836 O O     . TYR A 1 236 ? -19.428 -8.808  15.890  1.00 57.53 236 A 1 
ATOM 1837 C CB    . TYR A 1 236 ? -16.642 -7.719  14.407  1.00 58.22 236 A 1 
ATOM 1838 C CG    . TYR A 1 236 ? -17.297 -8.522  13.302  1.00 49.54 236 A 1 
ATOM 1839 C CD1   . TYR A 1 236 ? -17.492 -9.908  13.448  1.00 47.51 236 A 1 
ATOM 1840 C CD2   . TYR A 1 236 ? -17.801 -7.860  12.171  1.00 47.06 236 A 1 
ATOM 1841 C CE1   . TYR A 1 236 ? -18.176 -10.625 12.468  1.00 40.26 236 A 1 
ATOM 1842 C CE2   . TYR A 1 236 ? -18.486 -8.569  11.183  1.00 41.83 236 A 1 
ATOM 1843 C CZ    . TYR A 1 236 ? -18.685 -9.955  11.325  1.00 44.44 236 A 1 
ATOM 1844 O OH    . TYR A 1 236 ? -19.370 -10.649 10.377  1.00 42.78 236 A 1 
ATOM 1845 N N     . ALA A 1 237 ? -17.595 -8.943  17.189  1.00 70.86 237 A 1 
ATOM 1846 C CA    . ALA A 1 237 ? -18.118 -10.019 18.027  1.00 69.01 237 A 1 
ATOM 1847 C C     . ALA A 1 237 ? -19.360 -9.579  18.824  1.00 67.30 237 A 1 
ATOM 1848 O O     . ALA A 1 237 ? -20.314 -10.338 18.952  1.00 68.05 237 A 1 
ATOM 1849 C CB    . ALA A 1 237 ? -16.998 -10.520 18.946  1.00 68.03 237 A 1 
ATOM 1850 N N     . GLU A 1 238 ? -19.385 -8.345  19.320  1.00 67.19 238 A 1 
ATOM 1851 C CA    . GLU A 1 238 ? -20.549 -7.760  19.983  1.00 66.25 238 A 1 
ATOM 1852 C C     . GLU A 1 238 ? -21.733 -7.603  19.019  1.00 63.87 238 A 1 
ATOM 1853 O O     . GLU A 1 238 ? -22.862 -7.936  19.380  1.00 64.27 238 A 1 
ATOM 1854 C CB    . GLU A 1 238 ? -20.165 -6.418  20.640  1.00 64.61 238 A 1 
ATOM 1855 C CG    . GLU A 1 238 ? -19.356 -6.618  21.938  1.00 58.95 238 A 1 
ATOM 1856 C CD    . GLU A 1 238 ? -18.849 -5.311  22.601  1.00 53.97 238 A 1 
ATOM 1857 O OE1   . GLU A 1 238 ? -18.066 -5.424  23.578  1.00 49.97 238 A 1 
ATOM 1858 O OE2   . GLU A 1 238 ? -19.243 -4.224  22.147  1.00 49.18 238 A 1 
ATOM 1859 N N     . GLN A 1 239 ? -21.506 -7.196  17.780  1.00 65.37 239 A 1 
ATOM 1860 C CA    . GLN A 1 239 ? -22.550 -7.141  16.752  1.00 63.32 239 A 1 
ATOM 1861 C C     . GLN A 1 239 ? -23.086 -8.532  16.368  1.00 62.10 239 A 1 
ATOM 1862 O O     . GLN A 1 239 ? -24.292 -8.683  16.168  1.00 63.76 239 A 1 
ATOM 1863 C CB    . GLN A 1 239 ? -22.024 -6.442  15.494  1.00 62.06 239 A 1 
ATOM 1864 C CG    . GLN A 1 239 ? -21.932 -4.920  15.651  1.00 57.41 239 A 1 
ATOM 1865 C CD    . GLN A 1 239 ? -21.452 -4.223  14.367  1.00 52.62 239 A 1 
ATOM 1866 O OE1   . GLN A 1 239 ? -21.350 -4.803  13.299  1.00 50.44 239 A 1 
ATOM 1867 N NE2   . GLN A 1 239 ? -21.170 -2.944  14.427  1.00 46.53 239 A 1 
ATOM 1868 N N     . GLN A 1 240 ? -22.207 -9.534  16.258  1.00 66.64 240 A 1 
ATOM 1869 C CA    . GLN A 1 240 ? -22.609 -10.922 16.010  1.00 66.64 240 A 1 
ATOM 1870 C C     . GLN A 1 240 ? -23.474 -11.459 17.162  1.00 65.71 240 A 1 
ATOM 1871 O O     . GLN A 1 240 ? -24.564 -11.979 16.914  1.00 67.22 240 A 1 
ATOM 1872 C CB    . GLN A 1 240 ? -21.363 -11.799 15.797  1.00 64.78 240 A 1 
ATOM 1873 C CG    . GLN A 1 240 ? -20.771 -11.691 14.374  1.00 60.25 240 A 1 
ATOM 1874 C CD    . GLN A 1 240 ? -21.406 -12.659 13.373  1.00 54.95 240 A 1 
ATOM 1875 O OE1   . GLN A 1 240 ? -22.113 -13.585 13.683  1.00 52.90 240 A 1 
ATOM 1876 N NE2   . GLN A 1 240 ? -21.151 -12.480 12.095  1.00 49.21 240 A 1 
ATOM 1877 N N     . MET A 1 241 ? -23.072 -11.246 18.413  1.00 69.77 241 A 1 
ATOM 1878 C CA    . MET A 1 241 ? -23.881 -11.645 19.571  1.00 68.63 241 A 1 
ATOM 1879 C C     . MET A 1 241 ? -25.246 -10.943 19.607  1.00 65.99 241 A 1 
ATOM 1880 O O     . MET A 1 241 ? -26.241 -11.577 19.933  1.00 65.80 241 A 1 
ATOM 1881 C CB    . MET A 1 241 ? -23.133 -11.378 20.883  1.00 67.41 241 A 1 
ATOM 1882 C CG    . MET A 1 241 ? -22.188 -12.528 21.258  1.00 60.52 241 A 1 
ATOM 1883 S SD    . MET A 1 241 ? -21.780 -12.627 23.033  1.00 56.91 241 A 1 
ATOM 1884 C CE    . MET A 1 241 ? -20.750 -11.140 23.207  1.00 50.05 241 A 1 
ATOM 1885 N N     . GLN A 1 242 ? -25.304 -9.661  19.235  1.00 66.07 242 A 1 
ATOM 1886 C CA    . GLN A 1 242 ? -26.590 -8.970  19.151  1.00 64.10 242 A 1 
ATOM 1887 C C     . GLN A 1 242 ? -27.503 -9.568  18.076  1.00 60.65 242 A 1 
ATOM 1888 O O     . GLN A 1 242 ? -28.707 -9.680  18.310  1.00 62.76 242 A 1 
ATOM 1889 C CB    . GLN A 1 242 ? -26.386 -7.476  18.885  1.00 63.57 242 A 1 
ATOM 1890 C CG    . GLN A 1 242 ? -26.028 -6.717  20.172  1.00 58.54 242 A 1 
ATOM 1891 C CD    . GLN A 1 242 ? -25.902 -5.204  19.956  1.00 53.93 242 A 1 
ATOM 1892 O OE1   . GLN A 1 242 ? -26.029 -4.672  18.864  1.00 51.39 242 A 1 
ATOM 1893 N NE2   . GLN A 1 242 ? -25.663 -4.458  21.007  1.00 47.36 242 A 1 
ATOM 1894 N N     . LYS A 1 243 ? -26.951 -9.997  16.932  1.00 51.78 243 A 1 
ATOM 1895 C CA    . LYS A 1 243 ? -27.742 -10.683 15.904  1.00 50.30 243 A 1 
ATOM 1896 C C     . LYS A 1 243 ? -28.275 -12.023 16.384  1.00 46.10 243 A 1 
ATOM 1897 O O     . LYS A 1 243 ? -29.467 -12.287 16.198  1.00 45.91 243 A 1 
ATOM 1898 C CB    . LYS A 1 243 ? -26.928 -10.862 14.617  1.00 49.08 243 A 1 
ATOM 1899 C CG    . LYS A 1 243 ? -26.867 -9.560  13.804  1.00 46.67 243 A 1 
ATOM 1900 C CD    . LYS A 1 243 ? -26.104 -9.818  12.505  1.00 45.27 243 A 1 
ATOM 1901 C CE    . LYS A 1 243 ? -26.107 -8.559  11.660  1.00 40.81 243 A 1 
ATOM 1902 N NZ    . LYS A 1 243 ? -25.397 -8.784  10.374  1.00 37.35 243 A 1 
ATOM 1903 N N     . GLU A 1 244 ? -27.453 -12.839 17.051  1.00 63.33 244 A 1 
ATOM 1904 C CA    . GLU A 1 244 ? -27.919 -14.112 17.628  1.00 61.87 244 A 1 
ATOM 1905 C C     . GLU A 1 244 ? -29.023 -13.907 18.672  1.00 57.92 244 A 1 
ATOM 1906 O O     . GLU A 1 244 ? -29.980 -14.687 18.725  1.00 56.71 244 A 1 
ATOM 1907 C CB    . GLU A 1 244 ? -26.755 -14.883 18.275  1.00 58.96 244 A 1 
ATOM 1908 C CG    . GLU A 1 244 ? -25.901 -15.670 17.276  1.00 53.35 244 A 1 
ATOM 1909 C CD    . GLU A 1 244 ? -24.908 -16.629 17.977  1.00 51.04 244 A 1 
ATOM 1910 O OE1   . GLU A 1 244 ? -24.538 -17.649 17.359  1.00 45.41 244 A 1 
ATOM 1911 O OE2   . GLU A 1 244 ? -24.514 -16.349 19.132  1.00 44.66 244 A 1 
ATOM 1912 N N     . TYR A 1 245 ? -28.938 -12.849 19.483  1.00 65.58 245 A 1 
ATOM 1913 C CA    . TYR A 1 245 ? -29.998 -12.527 20.443  1.00 62.36 245 A 1 
ATOM 1914 C C     . TYR A 1 245 ? -31.320 -12.175 19.748  1.00 58.21 245 A 1 
ATOM 1915 O O     . TYR A 1 245 ? -32.364 -12.682 20.152  1.00 56.06 245 A 1 
ATOM 1916 C CB    . TYR A 1 245 ? -29.545 -11.397 21.388  1.00 58.49 245 A 1 
ATOM 1917 C CG    . TYR A 1 245 ? -29.219 -11.899 22.772  1.00 51.51 245 A 1 
ATOM 1918 C CD1   . TYR A 1 245 ? -30.244 -12.013 23.741  1.00 48.88 245 A 1 
ATOM 1919 C CD2   . TYR A 1 245 ? -27.903 -12.299 23.115  1.00 47.93 245 A 1 
ATOM 1920 C CE1   . TYR A 1 245 ? -29.962 -12.499 25.023  1.00 40.24 245 A 1 
ATOM 1921 C CE2   . TYR A 1 245 ? -27.619 -12.792 24.387  1.00 42.23 245 A 1 
ATOM 1922 C CZ    . TYR A 1 245 ? -28.642 -12.894 25.349  1.00 43.49 245 A 1 
ATOM 1923 O OH    . TYR A 1 245 ? -28.362 -13.374 26.609  1.00 41.39 245 A 1 
ATOM 1924 N N     . VAL A 1 246 ? -31.269 -11.363 18.677  1.00 59.72 246 A 1 
ATOM 1925 C CA    . VAL A 1 246 ? -32.481 -10.957 17.949  1.00 57.30 246 A 1 
ATOM 1926 C C     . VAL A 1 246 ? -33.125 -12.141 17.211  1.00 52.38 246 A 1 
ATOM 1927 O O     . VAL A 1 246 ? -34.351 -12.265 17.212  1.00 51.56 246 A 1 
ATOM 1928 C CB    . VAL A 1 246 ? -32.183 -9.784  16.997  1.00 54.48 246 A 1 
ATOM 1929 C CG1   . VAL A 1 246 ? -33.405 -9.402  16.143  1.00 49.33 246 A 1 
ATOM 1930 C CG2   . VAL A 1 246 ? -31.784 -8.532  17.772  1.00 54.10 246 A 1 
ATOM 1931 N N     . GLU A 1 247 ? -32.329 -13.033 16.615  1.00 52.54 247 A 1 
ATOM 1932 C CA    . GLU A 1 247 ? -32.877 -14.241 15.970  1.00 51.05 247 A 1 
ATOM 1933 C C     . GLU A 1 247 ? -33.520 -15.197 16.991  1.00 46.46 247 A 1 
ATOM 1934 O O     . GLU A 1 247 ? -34.580 -15.763 16.708  1.00 45.00 247 A 1 
ATOM 1935 C CB    . GLU A 1 247 ? -31.805 -14.973 15.143  1.00 48.83 247 A 1 
ATOM 1936 C CG    . GLU A 1 247 ? -31.630 -14.351 13.747  1.00 46.48 247 A 1 
ATOM 1937 C CD    . GLU A 1 247 ? -30.747 -15.180 12.790  1.00 44.67 247 A 1 
ATOM 1938 O OE1   . GLU A 1 247 ? -30.928 -15.018 11.558  1.00 41.47 247 A 1 
ATOM 1939 O OE2   . GLU A 1 247 ? -29.895 -15.950 13.280  1.00 40.79 247 A 1 
ATOM 1940 N N     . ASN A 1 248 ? -32.932 -15.346 18.172  1.00 57.91 248 A 1 
ATOM 1941 C CA    . ASN A 1 248 ? -33.496 -16.218 19.202  1.00 55.80 248 A 1 
ATOM 1942 C C     . ASN A 1 248 ? -34.802 -15.671 19.805  1.00 50.83 248 A 1 
ATOM 1943 O O     . ASN A 1 248 ? -35.747 -16.444 19.977  1.00 47.32 248 A 1 
ATOM 1944 C CB    . ASN A 1 248 ? -32.434 -16.506 20.281  1.00 51.81 248 A 1 
ATOM 1945 C CG    . ASN A 1 248 ? -31.481 -17.616 19.878  1.00 47.80 248 A 1 
ATOM 1946 O OD1   . ASN A 1 248 ? -31.868 -18.677 19.398  1.00 45.52 248 A 1 
ATOM 1947 N ND2   . ASN A 1 248 ? -30.201 -17.436 20.090  1.00 46.48 248 A 1 
ATOM 1948 N N     . GLU A 1 249 ? -34.909 -14.373 20.066  1.00 54.51 249 A 1 
ATOM 1949 C CA    . GLU A 1 249 ? -36.167 -13.800 20.588  1.00 53.50 249 A 1 
ATOM 1950 C C     . GLU A 1 249 ? -37.327 -13.914 19.583  1.00 50.37 249 A 1 
ATOM 1951 O O     . GLU A 1 249 ? -38.478 -14.120 19.975  1.00 46.79 249 A 1 
ATOM 1952 C CB    . GLU A 1 249 ? -35.978 -12.326 20.988  1.00 48.84 249 A 1 
ATOM 1953 C CG    . GLU A 1 249 ? -35.307 -12.148 22.363  1.00 45.57 249 A 1 
ATOM 1954 C CD    . GLU A 1 249 ? -35.371 -10.698 22.884  1.00 43.79 249 A 1 
ATOM 1955 O OE1   . GLU A 1 249 ? -35.253 -10.525 24.116  1.00 39.83 249 A 1 
ATOM 1956 O OE2   . GLU A 1 249 ? -35.562 -9.764  22.065  1.00 39.42 249 A 1 
ATOM 1957 N N     . GLY A 1 250 ? -37.027 -13.825 18.281  1.00 49.36 250 A 1 
ATOM 1958 C CA    . GLY A 1 250 ? -38.065 -13.929 17.252  1.00 47.09 250 A 1 
ATOM 1959 C C     . GLY A 1 250 ? -38.717 -15.307 17.150  1.00 43.36 250 A 1 
ATOM 1960 O O     . GLY A 1 250 ? -39.846 -15.416 16.650  1.00 41.63 250 A 1 
ATOM 1961 N N     . SER A 1 251 ? -38.041 -16.353 17.591  1.00 60.54 251 A 1 
ATOM 1962 C CA    . SER A 1 251 ? -38.507 -17.739 17.414  1.00 58.52 251 A 1 
ATOM 1963 C C     . SER A 1 251 ? -39.595 -18.173 18.403  1.00 55.31 251 A 1 
ATOM 1964 O O     . SER A 1 251 ? -40.375 -19.066 18.068  1.00 52.46 251 A 1 
ATOM 1965 C CB    . SER A 1 251 ? -37.324 -18.697 17.491  1.00 54.93 251 A 1 
ATOM 1966 O OG    . SER A 1 251 ? -37.734 -20.019 17.181  1.00 48.85 251 A 1 
ATOM 1967 N N     . GLU A 1 252 ? -39.662 -17.613 19.608  1.00 47.12 252 A 1 
ATOM 1968 C CA    . GLU A 1 252 ? -40.534 -18.171 20.664  1.00 48.17 252 A 1 
ATOM 1969 C C     . GLU A 1 252 ? -42.031 -17.947 20.428  1.00 45.04 252 A 1 
ATOM 1970 O O     . GLU A 1 252 ? -42.850 -18.798 20.776  1.00 42.04 252 A 1 
ATOM 1971 C CB    . GLU A 1 252 ? -40.162 -17.611 22.049  1.00 44.59 252 A 1 
ATOM 1972 C CG    . GLU A 1 252 ? -38.875 -18.219 22.630  1.00 42.20 252 A 1 
ATOM 1973 C CD    . GLU A 1 252 ? -38.735 -17.954 24.143  1.00 40.55 252 A 1 
ATOM 1974 O OE1   . GLU A 1 252 ? -38.112 -18.808 24.828  1.00 37.33 252 A 1 
ATOM 1975 O OE2   . GLU A 1 252 ? -39.280 -16.934 24.629  1.00 35.97 252 A 1 
ATOM 1976 N N     . CYS A 1 253 ? -42.419 -16.797 19.879  1.00 56.83 253 A 1 
ATOM 1977 C CA    . CYS A 1 253 ? -43.790 -16.324 20.098  1.00 56.75 253 A 1 
ATOM 1978 C C     . CYS A 1 253 ? -44.884 -17.052 19.306  1.00 50.42 253 A 1 
ATOM 1979 O O     . CYS A 1 253 ? -46.049 -16.968 19.699  1.00 52.46 253 A 1 
ATOM 1980 C CB    . CYS A 1 253 ? -43.866 -14.820 19.845  1.00 54.87 253 A 1 
ATOM 1981 S SG    . CYS A 1 253 ? -43.131 -13.919 21.241  1.00 48.90 253 A 1 
ATOM 1982 N N     . ILE A 1 254 ? -44.578 -17.683 18.165  1.00 43.03 254 A 1 
ATOM 1983 C CA    . ILE A 1 254 ? -45.644 -18.277 17.350  1.00 47.19 254 A 1 
ATOM 1984 C C     . ILE A 1 254 ? -46.033 -19.644 17.940  1.00 44.40 254 A 1 
ATOM 1985 O O     . ILE A 1 254 ? -45.746 -20.687 17.373  1.00 43.71 254 A 1 
ATOM 1986 C CB    . ILE A 1 254 ? -45.333 -18.315 15.841  1.00 44.28 254 A 1 
ATOM 1987 C CG1   . ILE A 1 254 ? -44.818 -16.949 15.338  1.00 41.77 254 A 1 
ATOM 1988 C CG2   . ILE A 1 254 ? -46.619 -18.692 15.072  1.00 43.54 254 A 1 
ATOM 1989 C CD1   . ILE A 1 254 ? -44.459 -16.911 13.855  1.00 41.31 254 A 1 
ATOM 1990 N N     . VAL A 1 255 ? -46.719 -19.627 19.079  1.00 44.71 255 A 1 
ATOM 1991 C CA    . VAL A 1 255 ? -47.477 -20.784 19.569  1.00 48.44 255 A 1 
ATOM 1992 C C     . VAL A 1 255 ? -48.683 -20.952 18.638  1.00 42.94 255 A 1 
ATOM 1993 O O     . VAL A 1 255 ? -49.632 -20.176 18.741  1.00 42.55 255 A 1 
ATOM 1994 C CB    . VAL A 1 255 ? -47.928 -20.611 21.032  1.00 47.30 255 A 1 
ATOM 1995 C CG1   . VAL A 1 255 ? -48.657 -21.866 21.520  1.00 44.90 255 A 1 
ATOM 1996 C CG2   . VAL A 1 255 ? -46.738 -20.365 21.959  1.00 50.70 255 A 1 
ATOM 1997 N N     . PRO A 1 256 ? -48.662 -21.904 17.688  1.00 51.75 256 A 1 
ATOM 1998 C CA    . PRO A 1 256 ? -49.789 -22.070 16.805  1.00 53.23 256 A 1 
ATOM 1999 C C     . PRO A 1 256 ? -50.945 -22.599 17.642  1.00 52.53 256 A 1 
ATOM 2000 O O     . PRO A 1 256 ? -50.938 -23.741 18.092  1.00 50.94 256 A 1 
ATOM 2001 C CB    . PRO A 1 256 ? -49.317 -23.038 15.713  1.00 49.56 256 A 1 
ATOM 2002 C CG    . PRO A 1 256 ? -48.236 -23.866 16.409  1.00 49.03 256 A 1 
ATOM 2003 C CD    . PRO A 1 256 ? -47.632 -22.884 17.429  1.00 53.90 256 A 1 
ATOM 2004 N N     . SER A 1 257 ? -51.963 -21.766 17.880  1.00 44.72 257 A 1 
ATOM 2005 C CA    . SER A 1 257 ? -53.200 -22.183 18.545  1.00 47.44 257 A 1 
ATOM 2006 C C     . SER A 1 257 ? -53.857 -23.261 17.683  1.00 45.77 257 A 1 
ATOM 2007 O O     . SER A 1 257 ? -54.486 -22.972 16.662  1.00 45.37 257 A 1 
ATOM 2008 C CB    . SER A 1 257 ? -54.114 -20.985 18.791  1.00 43.83 257 A 1 
ATOM 2009 O OG    . SER A 1 257 ? -54.343 -20.238 17.611  1.00 42.54 257 A 1 
ATOM 2010 N N     . GLN A 1 258 ? -53.676 -24.529 18.068  1.00 39.34 258 A 1 
ATOM 2011 C CA    . GLN A 1 258 ? -54.324 -25.670 17.442  1.00 43.60 258 A 1 
ATOM 2012 C C     . GLN A 1 258 ? -55.828 -25.591 17.723  1.00 39.98 258 A 1 
ATOM 2013 O O     . GLN A 1 258 ? -56.345 -26.243 18.631  1.00 38.44 258 A 1 
ATOM 2014 C CB    . GLN A 1 258 ? -53.730 -26.995 17.931  1.00 41.62 258 A 1 
ATOM 2015 C CG    . GLN A 1 258 ? -52.340 -27.318 17.381  1.00 41.01 258 A 1 
ATOM 2016 C CD    . GLN A 1 258 ? -51.879 -28.743 17.733  1.00 40.84 258 A 1 
ATOM 2017 O OE1   . GLN A 1 258 ? -52.516 -29.481 18.461  1.00 39.92 258 A 1 
ATOM 2018 N NE2   . GLN A 1 258 ? -50.760 -29.178 17.206  1.00 39.54 258 A 1 
ATOM 2019 N N     . SER A 1 259 ? -56.520 -24.771 16.958  1.00 43.88 259 A 1 
ATOM 2020 C CA    . SER A 1 259 ? -57.976 -24.807 16.955  1.00 45.10 259 A 1 
ATOM 2021 C C     . SER A 1 259 ? -58.405 -26.161 16.412  1.00 42.19 259 A 1 
ATOM 2022 O O     . SER A 1 259 ? -58.375 -26.423 15.205  1.00 43.28 259 A 1 
ATOM 2023 C CB    . SER A 1 259 ? -58.553 -23.629 16.169  1.00 43.73 259 A 1 
ATOM 2024 O OG    . SER A 1 259 ? -58.077 -23.591 14.838  1.00 43.09 259 A 1 
ATOM 2025 N N     . THR A 1 260 ? -58.779 -27.076 17.331  1.00 46.26 260 A 1 
ATOM 2026 C CA    . THR A 1 260 ? -59.310 -28.409 17.046  1.00 49.10 260 A 1 
ATOM 2027 C C     . THR A 1 260 ? -60.696 -28.291 16.433  1.00 45.42 260 A 1 
ATOM 2028 O O     . THR A 1 260 ? -61.715 -28.511 17.090  1.00 44.33 260 A 1 
ATOM 2029 C CB    . THR A 1 260 ? -59.322 -29.283 18.311  1.00 45.11 260 A 1 
ATOM 2030 O OG1   . THR A 1 260 ? -59.824 -28.559 19.414  1.00 42.53 260 A 1 
ATOM 2031 C CG2   . THR A 1 260 ? -57.926 -29.760 18.689  1.00 44.92 260 A 1 
ATOM 2032 N N     . ILE A 1 261 ? -60.745 -27.890 15.150  1.00 39.80 261 A 1 
ATOM 2033 C CA    . ILE A 1 261 ? -62.001 -27.928 14.400  1.00 42.84 261 A 1 
ATOM 2034 C C     . ILE A 1 261 ? -62.359 -29.405 14.213  1.00 39.34 261 A 1 
ATOM 2035 O O     . ILE A 1 261 ? -61.870 -30.072 13.300  1.00 38.81 261 A 1 
ATOM 2036 C CB    . ILE A 1 261 ? -61.933 -27.134 13.081  1.00 40.87 261 A 1 
ATOM 2037 C CG1   . ILE A 1 261 ? -61.611 -25.649 13.363  1.00 40.01 261 A 1 
ATOM 2038 C CG2   . ILE A 1 261 ? -63.279 -27.250 12.329  1.00 43.07 261 A 1 
ATOM 2039 C CD1   . ILE A 1 261 ? -61.440 -24.787 12.114  1.00 41.35 261 A 1 
ATOM 2040 N N     . VAL A 1 262 ? -63.228 -29.907 15.108  1.00 36.32 262 A 1 
ATOM 2041 C CA    . VAL A 1 262 ? -63.810 -31.257 15.065  1.00 41.44 262 A 1 
ATOM 2042 C C     . VAL A 1 262 ? -64.718 -31.348 13.836  1.00 37.30 262 A 1 
ATOM 2043 O O     . VAL A 1 262 ? -65.930 -31.159 13.902  1.00 36.40 262 A 1 
ATOM 2044 C CB    . VAL A 1 262 ? -64.567 -31.590 16.367  1.00 38.97 262 A 1 
ATOM 2045 C CG1   . VAL A 1 262 ? -65.045 -33.040 16.372  1.00 37.29 262 A 1 
ATOM 2046 C CG2   . VAL A 1 262 ? -63.686 -31.382 17.607  1.00 42.83 262 A 1 
ATOM 2047 N N     . ARG A 1 263 ? -64.112 -31.580 12.682  1.00 36.67 263 A 1 
ATOM 2048 C CA    . ARG A 1 263 ? -64.868 -31.646 11.429  1.00 41.90 263 A 1 
ATOM 2049 C C     . ARG A 1 263 ? -65.661 -32.948 11.416  1.00 38.12 263 A 1 
ATOM 2050 O O     . ARG A 1 263 ? -65.092 -34.032 11.397  1.00 37.00 263 A 1 
ATOM 2051 C CB    . ARG A 1 263 ? -63.943 -31.464 10.217  1.00 39.00 263 A 1 
ATOM 2052 C CG    . ARG A 1 263 ? -64.691 -30.823 9.030   1.00 37.94 263 A 1 
ATOM 2053 C CD    . ARG A 1 263 ? -63.744 -30.542 7.850   1.00 35.80 263 A 1 
ATOM 2054 N NE    . ARG A 1 263 ? -64.380 -29.698 6.832   1.00 33.57 263 A 1 
ATOM 2055 C CZ    . ARG A 1 263 ? -63.834 -29.284 5.691   1.00 30.17 263 A 1 
ATOM 2056 N NH1   . ARG A 1 263 ? -62.622 -29.656 5.345   1.00 28.26 263 A 1 
ATOM 2057 N NH2   . ARG A 1 263 ? -64.475 -28.500 4.898   1.00 26.60 263 A 1 
ATOM 2058 N N     . ARG A 1 264 ? -66.970 -32.819 11.445  1.00 31.05 264 A 1 
ATOM 2059 C CA    . ARG A 1 264 ? -67.936 -33.916 11.522  1.00 35.48 264 A 1 
ATOM 2060 C C     . ARG A 1 264 ? -67.764 -34.863 10.323  1.00 31.10 264 A 1 
ATOM 2061 O O     . ARG A 1 264 ? -67.724 -34.378 9.191   1.00 29.24 264 A 1 
ATOM 2062 C CB    . ARG A 1 264 ? -69.356 -33.324 11.563  1.00 33.31 264 A 1 
ATOM 2063 C CG    . ARG A 1 264 ? -70.279 -33.976 12.603  1.00 32.32 264 A 1 
ATOM 2064 C CD    . ARG A 1 264 ? -71.649 -33.288 12.594  1.00 30.77 264 A 1 
ATOM 2065 N NE    . ARG A 1 264 ? -72.511 -33.750 13.687  1.00 29.47 264 A 1 
ATOM 2066 C CZ    . ARG A 1 264 ? -73.719 -33.279 13.995  1.00 26.98 264 A 1 
ATOM 2067 N NH1   . ARG A 1 264 ? -74.287 -32.337 13.280  1.00 25.59 264 A 1 
ATOM 2068 N NH2   . ARG A 1 264 ? -74.371 -33.748 15.012  1.00 24.71 264 A 1 
ATOM 2069 N N     . PRO A 1 265 ? -67.718 -36.199 10.531  1.00 37.17 265 A 1 
ATOM 2070 C CA    . PRO A 1 265 ? -67.515 -37.150 9.451   1.00 41.01 265 A 1 
ATOM 2071 C C     . PRO A 1 265 ? -68.830 -37.341 8.678   1.00 39.17 265 A 1 
ATOM 2072 O O     . PRO A 1 265 ? -69.631 -38.197 9.021   1.00 37.09 265 A 1 
ATOM 2073 C CB    . PRO A 1 265 ? -67.027 -38.427 10.157  1.00 37.28 265 A 1 
ATOM 2074 C CG    . PRO A 1 265 ? -67.732 -38.388 11.510  1.00 37.80 265 A 1 
ATOM 2075 C CD    . PRO A 1 265 ? -67.793 -36.879 11.822  1.00 44.49 265 A 1 
ATOM 2076 N N     . HIS A 1 266 ? -69.094 -36.526 7.687   1.00 37.83 266 A 1 
ATOM 2077 C CA    . HIS A 1 266 ? -70.280 -36.730 6.855   1.00 41.53 266 A 1 
ATOM 2078 C C     . HIS A 1 266 ? -70.140 -38.005 6.008   1.00 38.45 266 A 1 
ATOM 2079 O O     . HIS A 1 266 ? -69.182 -38.161 5.253   1.00 37.51 266 A 1 
ATOM 2080 C CB    . HIS A 1 266 ? -70.602 -35.476 6.024   1.00 39.04 266 A 1 
ATOM 2081 C CG    . HIS A 1 266 ? -71.893 -34.832 6.474   1.00 38.63 266 A 1 
ATOM 2082 N ND1   . HIS A 1 266 ? -73.169 -35.236 6.161   1.00 38.19 266 A 1 
ATOM 2083 C CD2   . HIS A 1 266 ? -72.026 -33.761 7.316   1.00 37.87 266 A 1 
ATOM 2084 C CE1   . HIS A 1 266 ? -74.033 -34.431 6.788   1.00 34.81 266 A 1 
ATOM 2085 N NE2   . HIS A 1 266 ? -73.380 -33.516 7.514   1.00 34.39 266 A 1 
ATOM 2086 N N     . GLN A 1 267 ? -71.118 -38.907 6.146   1.00 37.45 267 A 1 
ATOM 2087 C CA    . GLN A 1 267 ? -71.101 -40.304 5.673   1.00 41.01 267 A 1 
ATOM 2088 C C     . GLN A 1 267 ? -71.331 -40.533 4.167   1.00 39.00 267 A 1 
ATOM 2089 O O     . GLN A 1 267 ? -71.247 -41.679 3.745   1.00 37.27 267 A 1 
ATOM 2090 C CB    . GLN A 1 267 ? -72.226 -41.062 6.406   1.00 37.91 267 A 1 
ATOM 2091 C CG    . GLN A 1 267 ? -71.875 -41.596 7.791   1.00 35.84 267 A 1 
ATOM 2092 C CD    . GLN A 1 267 ? -73.058 -42.348 8.410   1.00 34.51 267 A 1 
ATOM 2093 O OE1   . GLN A 1 267 ? -74.207 -42.183 8.047   1.00 35.16 267 A 1 
ATOM 2094 N NE2   . GLN A 1 267 ? -72.811 -43.188 9.387   1.00 33.80 267 A 1 
ATOM 2095 N N     . SER A 1 268 ? -71.759 -39.564 3.413   1.00 46.93 268 A 1 
ATOM 2096 C CA    . SER A 1 268 ? -72.550 -39.779 2.186   1.00 46.37 268 A 1 
ATOM 2097 C C     . SER A 1 268 ? -71.895 -40.759 1.192   1.00 44.16 268 A 1 
ATOM 2098 O O     . SER A 1 268 ? -70.810 -40.476 0.680   1.00 42.17 268 A 1 
ATOM 2099 C CB    . SER A 1 268 ? -72.822 -38.434 1.516   1.00 42.42 268 A 1 
ATOM 2100 O OG    . SER A 1 268 ? -73.556 -38.595 0.341   1.00 39.34 268 A 1 
ATOM 2101 N N     . GLY A 1 269 ? -72.562 -41.880 0.917   1.00 36.94 269 A 1 
ATOM 2102 C CA    . GLY A 1 269 ? -71.955 -43.088 0.346   1.00 37.88 269 A 1 
ATOM 2103 C C     . GLY A 1 269 ? -72.382 -43.533 -1.054  1.00 35.45 269 A 1 
ATOM 2104 O O     . GLY A 1 269 ? -71.955 -44.603 -1.472  1.00 33.94 269 A 1 
ATOM 2105 N N     . TYR A 1 270 ? -73.282 -42.849 -1.758  1.00 32.42 270 A 1 
ATOM 2106 C CA    . TYR A 1 270 ? -73.806 -43.266 -3.075  1.00 36.14 270 A 1 
ATOM 2107 C C     . TYR A 1 270 ? -72.742 -43.152 -4.187  1.00 32.80 270 A 1 
ATOM 2108 O O     . TYR A 1 270 ? -71.735 -42.478 -3.997  1.00 31.01 270 A 1 
ATOM 2109 C CB    . TYR A 1 270 ? -75.017 -42.374 -3.397  1.00 33.69 270 A 1 
ATOM 2110 C CG    . TYR A 1 270 ? -76.326 -42.785 -2.752  1.00 33.16 270 A 1 
ATOM 2111 C CD1   . TYR A 1 270 ? -77.137 -43.766 -3.362  1.00 34.44 270 A 1 
ATOM 2112 C CD2   . TYR A 1 270 ? -76.764 -42.147 -1.582  1.00 35.57 270 A 1 
ATOM 2113 C CE1   . TYR A 1 270 ? -78.375 -44.109 -2.795  1.00 32.15 270 A 1 
ATOM 2114 C CE2   . TYR A 1 270 ? -78.002 -42.491 -1.005  1.00 31.37 270 A 1 
ATOM 2115 C CZ    . TYR A 1 270 ? -78.811 -43.478 -1.619  1.00 31.79 270 A 1 
ATOM 2116 O OH    . TYR A 1 270 ? -80.020 -43.815 -1.072  1.00 33.11 270 A 1 
ATOM 2117 N N     . ALA A 1 271 ? -72.857 -43.651 -5.393  1.00 34.94 271 A 1 
ATOM 2118 C CA    . ALA A 1 271 ? -73.533 -44.762 -6.081  1.00 34.91 271 A 1 
ATOM 2119 C C     . ALA A 1 271 ? -72.695 -45.027 -7.361  1.00 31.78 271 A 1 
ATOM 2120 O O     . ALA A 1 271 ? -71.891 -44.178 -7.743  1.00 30.77 271 A 1 
ATOM 2121 C CB    . ALA A 1 271 ? -74.977 -44.378 -6.441  1.00 33.22 271 A 1 
ATOM 2122 N N     . PRO A 1 272 ? -72.832 -46.170 -8.048  1.00 41.35 272 A 1 
ATOM 2123 C CA    . PRO A 1 272 ? -71.702 -46.780 -8.778  1.00 44.57 272 A 1 
ATOM 2124 C C     . PRO A 1 272 ? -71.668 -46.571 -10.307 1.00 43.88 272 A 1 
ATOM 2125 O O     . PRO A 1 272 ? -71.074 -47.397 -10.989 1.00 43.80 272 A 1 
ATOM 2126 C CB    . PRO A 1 272 ? -71.870 -48.264 -8.438  1.00 41.20 272 A 1 
ATOM 2127 C CG    . PRO A 1 272 ? -73.382 -48.452 -8.460  1.00 41.81 272 A 1 
ATOM 2128 C CD    . PRO A 1 272 ? -73.875 -47.137 -7.850  1.00 48.87 272 A 1 
ATOM 2129 N N     . LEU A 1 273 ? -72.377 -45.615 -10.855 1.00 35.15 273 A 1 
ATOM 2130 C CA    . LEU A 1 273 ? -72.902 -45.685 -12.236 1.00 38.37 273 A 1 
ATOM 2131 C C     . LEU A 1 273 ? -71.859 -45.915 -13.367 1.00 35.76 273 A 1 
ATOM 2132 O O     . LEU A 1 273 ? -70.709 -45.512 -13.293 1.00 34.93 273 A 1 
ATOM 2133 C CB    . LEU A 1 273 ? -73.844 -44.495 -12.525 1.00 35.22 273 A 1 
ATOM 2134 C CG    . LEU A 1 273 ? -75.336 -44.867 -12.389 1.00 34.64 273 A 1 
ATOM 2135 C CD1   . LEU A 1 273 ? -76.183 -43.597 -12.280 1.00 35.77 273 A 1 
ATOM 2136 C CD2   . LEU A 1 273 ? -75.852 -45.669 -13.587 1.00 39.48 273 A 1 
ATOM 2137 N N     . VAL A 1 274 ? -72.389 -46.542 -14.426 1.00 33.54 274 A 1 
ATOM 2138 C CA    . VAL A 1 274 ? -71.745 -47.601 -15.244 1.00 38.15 274 A 1 
ATOM 2139 C C     . VAL A 1 274 ? -70.975 -47.133 -16.495 1.00 34.45 274 A 1 
ATOM 2140 O O     . VAL A 1 274 ? -70.112 -47.860 -16.979 1.00 32.84 274 A 1 
ATOM 2141 C CB    . VAL A 1 274 ? -72.870 -48.558 -15.707 1.00 35.31 274 A 1 
ATOM 2142 C CG1   . VAL A 1 274 ? -72.365 -49.851 -16.364 1.00 34.63 274 A 1 
ATOM 2143 C CG2   . VAL A 1 274 ? -73.801 -48.994 -14.564 1.00 41.17 274 A 1 
ATOM 2144 N N     . GLY A 1 275 ? -71.408 -46.064 -17.088 1.00 37.72 275 A 1 
ATOM 2145 C CA    . GLY A 1 275 ? -71.594 -45.965 -18.539 1.00 37.71 275 A 1 
ATOM 2146 C C     . GLY A 1 275 ? -70.399 -46.144 -19.490 1.00 35.15 275 A 1 
ATOM 2147 O O     . GLY A 1 275 ? -69.231 -45.989 -19.159 1.00 33.15 275 A 1 
ATOM 2148 N N     . ALA A 1 276 ? -70.795 -46.474 -20.694 1.00 36.44 276 A 1 
ATOM 2149 C CA    . ALA A 1 276 ? -70.108 -47.016 -21.872 1.00 37.90 276 A 1 
ATOM 2150 C C     . ALA A 1 276 ? -69.321 -45.944 -22.687 1.00 35.46 276 A 1 
ATOM 2151 O O     . ALA A 1 276 ? -69.002 -44.891 -22.158 1.00 34.45 276 A 1 
ATOM 2152 C CB    . ALA A 1 276 ? -71.260 -47.688 -22.643 1.00 35.00 276 A 1 
ATOM 2153 N N     . GLU A 1 277 ? -68.970 -46.026 -23.943 1.00 36.48 277 A 1 
ATOM 2154 C CA    . GLU A 1 277 ? -68.885 -47.131 -24.914 1.00 41.39 277 A 1 
ATOM 2155 C C     . GLU A 1 277 ? -67.814 -46.817 -25.998 1.00 40.47 277 A 1 
ATOM 2156 O O     . GLU A 1 277 ? -66.825 -47.517 -26.114 1.00 39.11 277 A 1 
ATOM 2157 C CB    . GLU A 1 277 ? -70.246 -47.317 -25.638 1.00 36.66 277 A 1 
ATOM 2158 C CG    . GLU A 1 277 ? -70.470 -48.710 -26.237 1.00 35.44 277 A 1 
ATOM 2159 C CD    . GLU A 1 277 ? -71.810 -48.815 -26.997 1.00 35.99 277 A 1 
ATOM 2160 O OE1   . GLU A 1 277 ? -72.342 -49.949 -27.082 1.00 35.25 277 A 1 
ATOM 2161 O OE2   . GLU A 1 277 ? -72.288 -47.776 -27.510 1.00 34.93 277 A 1 
ATOM 2162 N N     . GLN A 1 278 ? -68.121 -45.889 -26.846 1.00 32.38 278 A 1 
ATOM 2163 C CA    . GLN A 1 278 ? -67.711 -45.866 -28.264 1.00 34.81 278 A 1 
ATOM 2164 C C     . GLN A 1 278 ? -66.389 -45.131 -28.560 1.00 32.15 278 A 1 
ATOM 2165 O O     . GLN A 1 278 ? -65.870 -44.417 -27.721 1.00 30.80 278 A 1 
ATOM 2166 C CB    . GLN A 1 278 ? -68.866 -45.246 -29.079 1.00 32.30 278 A 1 
ATOM 2167 C CG    . GLN A 1 278 ? -70.081 -46.151 -29.214 1.00 29.89 278 A 1 
ATOM 2168 C CD    . GLN A 1 278 ? -71.184 -45.567 -30.095 1.00 30.05 278 A 1 
ATOM 2169 O OE1   . GLN A 1 278 ? -71.112 -44.473 -30.620 1.00 32.44 278 A 1 
ATOM 2170 N NE2   . GLN A 1 278 ? -72.259 -46.309 -30.294 1.00 30.89 278 A 1 
ATOM 2171 N N     . ALA A 1 279 ? -65.900 -45.108 -29.762 1.00 34.67 279 A 1 
ATOM 2172 C CA    . ALA A 1 279 ? -65.252 -46.095 -30.617 1.00 34.19 279 A 1 
ATOM 2173 C C     . ALA A 1 279 ? -64.305 -45.392 -31.607 1.00 30.93 279 A 1 
ATOM 2174 O O     . ALA A 1 279 ? -63.279 -45.939 -31.951 1.00 30.47 279 A 1 
ATOM 2175 C CB    . ALA A 1 279 ? -66.289 -46.898 -31.429 1.00 32.48 279 A 1 
ATOM 2176 N N     . ALA A 1 280 ? -64.698 -44.251 -32.148 1.00 34.67 280 A 1 
ATOM 2177 C CA    . ALA A 1 280 ? -64.452 -43.924 -33.553 1.00 34.47 280 A 1 
ATOM 2178 C C     . ALA A 1 280 ? -62.988 -43.632 -33.952 1.00 31.04 280 A 1 
ATOM 2179 O O     . ALA A 1 280 ? -62.169 -43.166 -33.177 1.00 29.85 280 A 1 
ATOM 2180 C CB    . ALA A 1 280 ? -65.399 -42.793 -33.984 1.00 32.59 280 A 1 
ATOM 2181 N N     . SER A 1 281 ? -62.702 -43.869 -35.224 1.00 47.89 281 A 1 
ATOM 2182 C CA    . SER A 1 281 ? -61.432 -44.388 -35.767 1.00 47.22 281 A 1 
ATOM 2183 C C     . SER A 1 281 ? -60.565 -43.435 -36.602 1.00 44.89 281 A 1 
ATOM 2184 O O     . SER A 1 281 ? -59.521 -43.872 -37.078 1.00 43.89 281 A 1 
ATOM 2185 C CB    . SER A 1 281 ? -61.810 -45.553 -36.677 1.00 44.30 281 A 1 
ATOM 2186 O OG    . SER A 1 281 ? -62.744 -45.131 -37.658 1.00 40.30 281 A 1 
ATOM 2187 N N     . ALA A 1 282 ? -61.049 -42.267 -36.939 1.00 40.16 282 A 1 
ATOM 2188 C CA    . ALA A 1 282 ? -60.779 -41.672 -38.252 1.00 40.32 282 A 1 
ATOM 2189 C C     . ALA A 1 282 ? -59.290 -41.386 -38.562 1.00 36.90 282 A 1 
ATOM 2190 O O     . ALA A 1 282 ? -58.555 -40.812 -37.773 1.00 36.83 282 A 1 
ATOM 2191 C CB    . ALA A 1 282 ? -61.665 -40.438 -38.439 1.00 38.01 282 A 1 
ATOM 2192 N N     . THR A 1 283 ? -58.891 -41.745 -39.798 1.00 49.44 283 A 1 
ATOM 2193 C CA    . THR A 1 283 ? -57.515 -41.988 -40.304 1.00 50.59 283 A 1 
ATOM 2194 C C     . THR A 1 283 ? -56.868 -40.839 -41.086 1.00 48.72 283 A 1 
ATOM 2195 O O     . THR A 1 283 ? -56.014 -41.110 -41.921 1.00 46.05 283 A 1 
ATOM 2196 C CB    . THR A 1 283 ? -57.572 -43.212 -41.233 1.00 44.18 283 A 1 
ATOM 2197 O OG1   . THR A 1 283 ? -58.645 -43.075 -42.145 1.00 41.27 283 A 1 
ATOM 2198 C CG2   . THR A 1 283 ? -57.773 -44.518 -40.485 1.00 44.92 283 A 1 
ATOM 2199 N N     . ALA A 1 284 ? -57.316 -39.594 -40.948 1.00 38.32 284 A 1 
ATOM 2200 C CA    . ALA A 1 284 ? -57.193 -38.578 -41.990 1.00 38.59 284 A 1 
ATOM 2201 C C     . ALA A 1 284 ? -55.758 -38.313 -42.497 1.00 35.56 284 A 1 
ATOM 2202 O O     . ALA A 1 284 ? -54.802 -38.224 -41.730 1.00 34.48 284 A 1 
ATOM 2203 C CB    . ALA A 1 284 ? -57.884 -37.296 -41.531 1.00 36.19 284 A 1 
ATOM 2204 N N     . GLY A 1 285 ? -55.649 -38.201 -43.853 1.00 38.76 285 A 1 
ATOM 2205 C CA    . GLY A 1 285 ? -54.392 -38.255 -44.594 1.00 38.01 285 A 1 
ATOM 2206 C C     . GLY A 1 285 ? -53.553 -36.973 -44.578 1.00 35.27 285 A 1 
ATOM 2207 O O     . GLY A 1 285 ? -54.045 -35.854 -44.612 1.00 34.64 285 A 1 
ATOM 2208 N N     . ALA A 1 286 ? -52.222 -37.158 -44.595 1.00 34.81 286 A 1 
ATOM 2209 C CA    . ALA A 1 286 ? -51.177 -36.139 -44.500 1.00 35.65 286 A 1 
ATOM 2210 C C     . ALA A 1 286 ? -50.840 -35.491 -45.858 1.00 32.65 286 A 1 
ATOM 2211 O O     . ALA A 1 286 ? -49.737 -35.653 -46.365 1.00 31.54 286 A 1 
ATOM 2212 C CB    . ALA A 1 286 ? -49.949 -36.785 -43.836 1.00 33.17 286 A 1 
ATOM 2213 N N     . SER A 1 287 ? -51.783 -34.768 -46.506 1.00 49.45 287 A 1 
ATOM 2214 C CA    . SER A 1 287 ? -51.561 -34.185 -47.838 1.00 50.11 287 A 1 
ATOM 2215 C C     . SER A 1 287 ? -50.479 -33.100 -47.809 1.00 48.97 287 A 1 
ATOM 2216 O O     . SER A 1 287 ? -50.667 -32.020 -47.263 1.00 46.92 287 A 1 
ATOM 2217 C CB    . SER A 1 287 ? -52.870 -33.634 -48.402 1.00 45.75 287 A 1 
ATOM 2218 O OG    . SER A 1 287 ? -52.705 -33.276 -49.754 1.00 39.58 287 A 1 
ATOM 2219 N N     . ALA A 1 288 ? -49.329 -33.390 -48.425 1.00 39.14 288 A 1 
ATOM 2220 C CA    . ALA A 1 288 ? -48.148 -32.532 -48.509 1.00 39.70 288 A 1 
ATOM 2221 C C     . ALA A 1 288 ? -48.293 -31.492 -49.636 1.00 37.15 288 A 1 
ATOM 2222 O O     . ALA A 1 288 ? -47.745 -31.678 -50.718 1.00 35.36 288 A 1 
ATOM 2223 C CB    . ALA A 1 288 ? -46.923 -33.440 -48.690 1.00 37.28 288 A 1 
ATOM 2224 N N     . TYR A 1 289 ? -49.042 -30.414 -49.433 1.00 31.68 289 A 1 
ATOM 2225 C CA    . TYR A 1 289 ? -49.223 -29.378 -50.443 1.00 34.98 289 A 1 
ATOM 2226 C C     . TYR A 1 289 ? -47.887 -28.666 -50.759 1.00 32.20 289 A 1 
ATOM 2227 O O     . TYR A 1 289 ? -47.191 -28.170 -49.879 1.00 30.55 289 A 1 
ATOM 2228 C CB    . TYR A 1 289 ? -50.332 -28.400 -50.047 1.00 32.63 289 A 1 
ATOM 2229 C CG    . TYR A 1 289 ? -51.689 -28.815 -50.592 1.00 32.76 289 A 1 
ATOM 2230 C CD1   . TYR A 1 289 ? -52.125 -28.301 -51.828 1.00 34.87 289 A 1 
ATOM 2231 C CD2   . TYR A 1 289 ? -52.507 -29.723 -49.890 1.00 36.32 289 A 1 
ATOM 2232 C CE1   . TYR A 1 289 ? -53.373 -28.692 -52.357 1.00 33.74 289 A 1 
ATOM 2233 C CE2   . TYR A 1 289 ? -53.749 -30.119 -50.413 1.00 33.11 289 A 1 
ATOM 2234 C CZ    . TYR A 1 289 ? -54.185 -29.596 -51.651 1.00 32.86 289 A 1 
ATOM 2235 O OH    . TYR A 1 289 ? -55.401 -29.974 -52.161 1.00 32.98 289 A 1 
ATOM 2236 N N     . THR A 1 290 ? -47.519 -28.618 -52.036 1.00 48.37 290 A 1 
ATOM 2237 C CA    . THR A 1 290 ? -46.222 -28.204 -52.622 1.00 49.98 290 A 1 
ATOM 2238 C C     . THR A 1 290 ? -46.233 -26.758 -53.140 1.00 48.50 290 A 1 
ATOM 2239 O O     . THR A 1 290 ? -45.759 -26.527 -54.254 1.00 45.37 290 A 1 
ATOM 2240 C CB    . THR A 1 290 ? -45.847 -29.154 -53.763 1.00 44.48 290 A 1 
ATOM 2241 O OG1   . THR A 1 290 ? -46.894 -29.208 -54.712 1.00 42.97 290 A 1 
ATOM 2242 C CG2   . THR A 1 290 ? -45.563 -30.569 -53.296 1.00 47.65 290 A 1 
ATOM 2243 N N     . ASP A 1 291 ? -46.812 -25.808 -52.425 1.00 48.84 291 A 1 
ATOM 2244 C CA    . ASP A 1 291 ? -47.165 -24.518 -53.032 1.00 51.89 291 A 1 
ATOM 2245 C C     . ASP A 1 291 ? -45.982 -23.766 -53.658 1.00 50.03 291 A 1 
ATOM 2246 O O     . ASP A 1 291 ? -44.904 -23.591 -53.091 1.00 48.30 291 A 1 
ATOM 2247 C CB    . ASP A 1 291 ? -47.982 -23.638 -52.069 1.00 46.77 291 A 1 
ATOM 2248 C CG    . ASP A 1 291 ? -49.495 -23.789 -52.266 1.00 42.14 291 A 1 
ATOM 2249 O OD1   . ASP A 1 291 ? -49.914 -24.159 -53.387 1.00 41.94 291 A 1 
ATOM 2250 O OD2   . ASP A 1 291 ? -50.220 -23.511 -51.289 1.00 41.75 291 A 1 
ATOM 2251 N N     . SER A 1 292 ? -46.240 -23.320 -54.895 1.00 38.23 292 A 1 
ATOM 2252 C CA    . SER A 1 292 ? -45.270 -22.768 -55.842 1.00 39.74 292 A 1 
ATOM 2253 C C     . SER A 1 292 ? -44.970 -21.303 -55.529 1.00 37.43 292 A 1 
ATOM 2254 O O     . SER A 1 292 ? -45.815 -20.433 -55.688 1.00 35.79 292 A 1 
ATOM 2255 C CB    . SER A 1 292 ? -45.842 -22.909 -57.247 1.00 36.82 292 A 1 
ATOM 2256 O OG    . SER A 1 292 ? -44.968 -22.413 -58.228 1.00 33.63 292 A 1 
ATOM 2257 N N     . VAL A 1 293 ? -43.726 -21.016 -55.160 1.00 32.27 293 A 1 
ATOM 2258 C CA    . VAL A 1 293 ? -43.230 -19.667 -54.842 1.00 36.78 293 A 1 
ATOM 2259 C C     . VAL A 1 293 ? -43.022 -18.863 -56.135 1.00 33.72 293 A 1 
ATOM 2260 O O     . VAL A 1 293 ? -41.906 -18.754 -56.640 1.00 32.28 293 A 1 
ATOM 2261 C CB    . VAL A 1 293 ? -41.956 -19.731 -53.977 1.00 34.67 293 A 1 
ATOM 2262 C CG1   . VAL A 1 293 ? -41.582 -18.347 -53.435 1.00 34.14 293 A 1 
ATOM 2263 C CG2   . VAL A 1 293 ? -42.109 -20.664 -52.775 1.00 40.56 293 A 1 
ATOM 2264 N N     . ASN A 1 294 ? -44.087 -18.299 -56.729 1.00 39.49 294 A 1 
ATOM 2265 C CA    . ASN A 1 294 ? -43.992 -17.425 -57.900 1.00 41.07 294 A 1 
ATOM 2266 C C     . ASN A 1 294 ? -43.379 -16.068 -57.516 1.00 37.27 294 A 1 
ATOM 2267 O O     . ASN A 1 294 ? -44.058 -15.138 -57.091 1.00 35.12 294 A 1 
ATOM 2268 C CB    . ASN A 1 294 ? -45.371 -17.309 -58.582 1.00 39.41 294 A 1 
ATOM 2269 C CG    . ASN A 1 294 ? -45.533 -18.223 -59.781 1.00 36.27 294 A 1 
ATOM 2270 O OD1   . ASN A 1 294 ? -44.589 -18.694 -60.395 1.00 38.12 294 A 1 
ATOM 2271 N ND2   . ASN A 1 294 ? -46.762 -18.462 -60.203 1.00 39.19 294 A 1 
ATOM 2272 N N     . ASN A 1 295 ? -42.065 -15.932 -57.723 1.00 38.32 295 A 1 
ATOM 2273 C CA    . ASN A 1 295 ? -41.245 -14.722 -57.527 1.00 39.44 295 A 1 
ATOM 2274 C C     . ASN A 1 295 ? -41.504 -13.654 -58.609 1.00 36.25 295 A 1 
ATOM 2275 O O     . ASN A 1 295 ? -40.589 -13.289 -59.353 1.00 33.99 295 A 1 
ATOM 2276 C CB    . ASN A 1 295 ? -39.763 -15.138 -57.485 1.00 36.95 295 A 1 
ATOM 2277 C CG    . ASN A 1 295 ? -39.275 -15.593 -56.125 1.00 33.58 295 A 1 
ATOM 2278 O OD1   . ASN A 1 295 ? -39.786 -15.228 -55.088 1.00 35.05 295 A 1 
ATOM 2279 N ND2   . ASN A 1 295 ? -38.210 -16.360 -56.093 1.00 35.45 295 A 1 
ATOM 2280 N N     . SER A 1 296 ? -42.720 -13.144 -58.739 1.00 36.70 296 A 1 
ATOM 2281 C CA    . SER A 1 296 ? -43.010 -12.056 -59.684 1.00 38.48 296 A 1 
ATOM 2282 C C     . SER A 1 296 ? -42.363 -10.749 -59.217 1.00 35.96 296 A 1 
ATOM 2283 O O     . SER A 1 296 ? -42.964 -9.957  -58.487 1.00 34.73 296 A 1 
ATOM 2284 C CB    . SER A 1 296 ? -44.514 -11.903 -59.886 1.00 36.73 296 A 1 
ATOM 2285 O OG    . SER A 1 296 ? -44.774 -10.913 -60.857 1.00 34.73 296 A 1 
ATOM 2286 N N     . ILE A 1 297 ? -41.116 -10.509 -59.651 1.00 29.30 297 A 1 
ATOM 2287 C CA    . ILE A 1 297 ? -40.355 -9.275  -59.410 1.00 32.56 297 A 1 
ATOM 2288 C C     . ILE A 1 297 ? -40.911 -8.178  -60.336 1.00 31.15 297 A 1 
ATOM 2289 O O     . ILE A 1 297 ? -40.354 -7.891  -61.385 1.00 29.51 297 A 1 
ATOM 2290 C CB    . ILE A 1 297 ? -38.838 -9.502  -59.606 1.00 30.72 297 A 1 
ATOM 2291 C CG1   . ILE A 1 297 ? -38.329 -10.720 -58.797 1.00 30.11 297 A 1 
ATOM 2292 C CG2   . ILE A 1 297 ? -38.054 -8.244  -59.212 1.00 35.25 297 A 1 
ATOM 2293 C CD1   . ILE A 1 297 ? -36.865 -11.100 -59.066 1.00 34.10 297 A 1 
ATOM 2294 N N     . SER A 1 298 ? -42.070 -7.588  -59.998 1.00 37.92 298 A 1 
ATOM 2295 C CA    . SER A 1 298 ? -42.628 -6.465  -60.749 1.00 38.13 298 A 1 
ATOM 2296 C C     . SER A 1 298 ? -41.789 -5.212  -60.514 1.00 35.92 298 A 1 
ATOM 2297 O O     . SER A 1 298 ? -41.909 -4.533  -59.493 1.00 34.41 298 A 1 
ATOM 2298 C CB    . SER A 1 298 ? -44.094 -6.243  -60.396 1.00 36.68 298 A 1 
ATOM 2299 O OG    . SER A 1 298 ? -44.644 -5.253  -61.240 1.00 33.82 298 A 1 
ATOM 2300 N N     . PHE A 1 299 ? -40.912 -4.892  -61.473 1.00 32.65 299 A 1 
ATOM 2301 C CA    . PHE A 1 299 ? -40.004 -3.745  -61.522 1.00 33.92 299 A 1 
ATOM 2302 C C     . PHE A 1 299 ? -40.747 -2.447  -61.897 1.00 33.16 299 A 1 
ATOM 2303 O O     . PHE A 1 299 ? -40.354 -1.764  -62.843 1.00 31.38 299 A 1 
ATOM 2304 C CB    . PHE A 1 299 ? -38.847 -4.066  -62.484 1.00 31.28 299 A 1 
ATOM 2305 C CG    . PHE A 1 299 ? -37.510 -4.326  -61.835 1.00 31.00 299 A 1 
ATOM 2306 C CD1   . PHE A 1 299 ? -36.623 -3.257  -61.597 1.00 32.07 299 A 1 
ATOM 2307 C CD2   . PHE A 1 299 ? -37.128 -5.634  -61.518 1.00 33.68 299 A 1 
ATOM 2308 C CE1   . PHE A 1 299 ? -35.353 -3.499  -61.043 1.00 29.96 299 A 1 
ATOM 2309 C CE2   . PHE A 1 299 ? -35.863 -5.886  -60.960 1.00 28.36 299 A 1 
ATOM 2310 C CZ    . PHE A 1 299 ? -34.969 -4.820  -60.730 1.00 28.56 299 A 1 
ATOM 2311 N N     . SER A 1 300 ? -41.883 -2.097  -61.272 1.00 39.41 300 A 1 
ATOM 2312 C CA    . SER A 1 300 ? -42.628 -0.889  -61.628 1.00 42.11 300 A 1 
ATOM 2313 C C     . SER A 1 300 ? -41.780 0.363   -61.389 1.00 40.69 300 A 1 
ATOM 2314 O O     . SER A 1 300 ? -41.543 0.780   -60.263 1.00 39.54 300 A 1 
ATOM 2315 C CB    . SER A 1 300 ? -43.965 -0.824  -60.901 1.00 39.32 300 A 1 
ATOM 2316 O OG    . SER A 1 300 ? -43.812 -1.002  -59.505 1.00 35.64 300 A 1 
ATOM 2317 N N     . MET A 1 301 ? -41.320 0.965   -62.497 1.00 36.38 301 A 1 
ATOM 2318 C CA    . MET A 1 301 ? -40.424 2.126   -62.590 1.00 39.03 301 A 1 
ATOM 2319 C C     . MET A 1 301 ? -41.103 3.467   -62.243 1.00 38.19 301 A 1 
ATOM 2320 O O     . MET A 1 301 ? -40.696 4.472   -62.817 1.00 35.32 301 A 1 
ATOM 2321 C CB    . MET A 1 301 ? -39.863 2.215   -64.023 1.00 36.55 301 A 1 
ATOM 2322 C CG    . MET A 1 301 ? -38.673 1.323   -64.342 1.00 34.11 301 A 1 
ATOM 2323 S SD    . MET A 1 301 ? -37.918 1.841   -65.917 1.00 34.39 301 A 1 
ATOM 2324 C CE    . MET A 1 301 ? -36.596 0.629   -66.063 1.00 32.15 301 A 1 
ATOM 2325 N N     . GLU A 1 302 ? -42.129 3.554   -61.408 1.00 34.18 302 A 1 
ATOM 2326 C CA    . GLU A 1 302 ? -42.906 4.795   -61.306 1.00 37.23 302 A 1 
ATOM 2327 C C     . GLU A 1 302 ? -42.010 6.017   -61.071 1.00 36.17 302 A 1 
ATOM 2328 O O     . GLU A 1 302 ? -41.359 6.180   -60.037 1.00 33.92 302 A 1 
ATOM 2329 C CB    . GLU A 1 302 ? -44.042 4.714   -60.288 1.00 34.31 302 A 1 
ATOM 2330 C CG    . GLU A 1 302 ? -45.332 4.186   -60.934 1.00 32.10 302 A 1 
ATOM 2331 C CD    . GLU A 1 302 ? -46.563 4.355   -60.035 1.00 32.01 302 A 1 
ATOM 2332 O OE1   . GLU A 1 302 ? -47.669 4.477   -60.604 1.00 30.72 302 A 1 
ATOM 2333 O OE2   . GLU A 1 302 ? -46.388 4.364   -58.799 1.00 30.01 302 A 1 
ATOM 2334 N N     . ALA A 1 303 ? -41.958 6.868   -62.092 1.00 34.38 303 A 1 
ATOM 2335 C CA    . ALA A 1 303 ? -41.175 8.099   -62.156 1.00 36.40 303 A 1 
ATOM 2336 C C     . ALA A 1 303 ? -41.846 9.169   -61.282 1.00 33.96 303 A 1 
ATOM 2337 O O     . ALA A 1 303 ? -42.507 10.074  -61.780 1.00 33.11 303 A 1 
ATOM 2338 C CB    . ALA A 1 303 ? -41.041 8.513   -63.630 1.00 35.20 303 A 1 
ATOM 2339 N N     . GLY A 1 304 ? -41.704 9.069   -59.980 1.00 35.98 304 A 1 
ATOM 2340 C CA    . GLY A 1 304 ? -42.249 10.014  -59.017 1.00 37.39 304 A 1 
ATOM 2341 C C     . GLY A 1 304 ? -41.791 11.430  -59.330 1.00 35.05 304 A 1 
ATOM 2342 O O     . GLY A 1 304 ? -40.620 11.761  -59.167 1.00 33.52 304 A 1 
ATOM 2343 N N     . ILE A 1 305 ? -42.726 12.257  -59.832 1.00 31.25 305 A 1 
ATOM 2344 C CA    . ILE A 1 305 ? -42.500 13.665  -60.180 1.00 35.59 305 A 1 
ATOM 2345 C C     . ILE A 1 305 ? -42.098 14.386  -58.894 1.00 33.46 305 A 1 
ATOM 2346 O O     . ILE A 1 305 ? -42.853 14.399  -57.933 1.00 31.80 305 A 1 
ATOM 2347 C CB    . ILE A 1 305 ? -43.751 14.272  -60.828 1.00 33.65 305 A 1 
ATOM 2348 C CG1   . ILE A 1 305 ? -44.086 13.544  -62.141 1.00 32.16 305 A 1 
ATOM 2349 C CG2   . ILE A 1 305 ? -43.566 15.776  -61.080 1.00 34.88 305 A 1 
ATOM 2350 C CD1   . ILE A 1 305 ? -45.456 13.890  -62.729 1.00 33.59 305 A 1 
ATOM 2351 N N     . VAL A 1 306 ? -40.901 14.992  -58.885 1.00 32.61 306 A 1 
ATOM 2352 C CA    . VAL A 1 306 ? -40.387 15.787  -57.756 1.00 36.60 306 A 1 
ATOM 2353 C C     . VAL A 1 306 ? -41.166 17.106  -57.707 1.00 33.32 306 A 1 
ATOM 2354 O O     . VAL A 1 306 ? -40.924 17.956  -58.563 1.00 31.88 306 A 1 
ATOM 2355 C CB    . VAL A 1 306 ? -38.873 16.036  -57.911 1.00 35.18 306 A 1 
ATOM 2356 C CG1   . VAL A 1 306 ? -38.311 16.789  -56.704 1.00 32.76 306 A 1 
ATOM 2357 C CG2   . VAL A 1 306 ? -38.090 14.723  -58.042 1.00 37.92 306 A 1 
ATOM 2358 N N     . PRO A 1 307 ? -42.133 17.315  -56.812 1.00 36.82 307 A 1 
ATOM 2359 C CA    . PRO A 1 307 ? -42.865 18.566  -56.752 1.00 39.18 307 A 1 
ATOM 2360 C C     . PRO A 1 307 ? -41.937 19.662  -56.221 1.00 37.94 307 A 1 
ATOM 2361 O O     . PRO A 1 307 ? -41.294 19.511  -55.185 1.00 35.75 307 A 1 
ATOM 2362 C CB    . PRO A 1 307 ? -44.080 18.291  -55.865 1.00 36.11 307 A 1 
ATOM 2363 C CG    . PRO A 1 307 ? -43.589 17.204  -54.914 1.00 35.62 307 A 1 
ATOM 2364 C CD    . PRO A 1 307 ? -42.585 16.411  -55.769 1.00 40.78 307 A 1 
ATOM 2365 N N     . ASP A 1 308 ? -41.923 20.774  -56.948 1.00 45.19 308 A 1 
ATOM 2366 C CA    . ASP A 1 308 ? -41.069 21.945  -56.736 1.00 47.56 308 A 1 
ATOM 2367 C C     . ASP A 1 308 ? -41.561 22.804  -55.554 1.00 45.47 308 A 1 
ATOM 2368 O O     . ASP A 1 308 ? -41.973 23.950  -55.703 1.00 42.54 308 A 1 
ATOM 2369 C CB    . ASP A 1 308 ? -41.010 22.703  -58.077 1.00 43.44 308 A 1 
ATOM 2370 C CG    . ASP A 1 308 ? -39.724 23.498  -58.325 1.00 38.73 308 A 1 
ATOM 2371 O OD1   . ASP A 1 308 ? -38.737 23.277  -57.598 1.00 38.79 308 A 1 
ATOM 2372 O OD2   . ASP A 1 308 ? -39.748 24.285  -59.289 1.00 39.22 308 A 1 
ATOM 2373 N N     . ASN A 1 309 ? -41.633 22.231  -54.372 1.00 41.82 309 A 1 
ATOM 2374 C CA    . ASN A 1 309 ? -42.214 22.884  -53.206 1.00 43.84 309 A 1 
ATOM 2375 C C     . ASN A 1 309 ? -41.390 24.114  -52.806 1.00 40.24 309 A 1 
ATOM 2376 O O     . ASN A 1 309 ? -40.365 24.020  -52.126 1.00 37.45 309 A 1 
ATOM 2377 C CB    . ASN A 1 309 ? -42.419 21.883  -52.056 1.00 40.45 309 A 1 
ATOM 2378 C CG    . ASN A 1 309 ? -43.793 21.238  -52.046 1.00 36.43 309 A 1 
ATOM 2379 O OD1   . ASN A 1 309 ? -44.784 21.796  -52.484 1.00 36.83 309 A 1 
ATOM 2380 N ND2   . ASN A 1 309 ? -43.909 20.065  -51.482 1.00 37.41 309 A 1 
ATOM 2381 N N     . THR A 1 310 ? -41.870 25.297  -53.193 1.00 42.77 310 A 1 
ATOM 2382 C CA    . THR A 1 310 ? -41.367 26.622  -52.814 1.00 45.23 310 A 1 
ATOM 2383 C C     . THR A 1 310 ? -41.575 26.859  -51.311 1.00 43.55 310 A 1 
ATOM 2384 O O     . THR A 1 310 ? -42.567 27.436  -50.885 1.00 41.38 310 A 1 
ATOM 2385 C CB    . THR A 1 310 ? -42.055 27.722  -53.633 1.00 40.05 310 A 1 
ATOM 2386 O OG1   . THR A 1 310 ? -43.442 27.476  -53.758 1.00 36.74 310 A 1 
ATOM 2387 C CG2   . THR A 1 310 ? -41.494 27.814  -55.034 1.00 39.95 310 A 1 
ATOM 2388 N N     . VAL A 1 311 ? -40.646 26.379  -50.502 1.00 31.85 311 A 1 
ATOM 2389 C CA    . VAL A 1 311 ? -40.697 26.508  -49.040 1.00 36.18 311 A 1 
ATOM 2390 C C     . VAL A 1 311 ? -40.544 27.984  -48.668 1.00 34.45 311 A 1 
ATOM 2391 O O     . VAL A 1 311 ? -39.470 28.567  -48.807 1.00 32.15 311 A 1 
ATOM 2392 C CB    . VAL A 1 311 ? -39.645 25.620  -48.347 1.00 33.44 311 A 1 
ATOM 2393 C CG1   . VAL A 1 311 ? -39.799 25.690  -46.824 1.00 31.34 311 A 1 
ATOM 2394 C CG2   . VAL A 1 311 ? -39.786 24.153  -48.755 1.00 35.95 311 A 1 
ATOM 2395 N N     . GLN A 1 312 ? -41.641 28.617  -48.225 1.00 37.95 312 A 1 
ATOM 2396 C CA    . GLN A 1 312 ? -41.608 29.986  -47.715 1.00 39.60 312 A 1 
ATOM 2397 C C     . GLN A 1 312 ? -40.662 30.088  -46.516 1.00 37.63 312 A 1 
ATOM 2398 O O     . GLN A 1 312 ? -40.767 29.347  -45.539 1.00 36.25 312 A 1 
ATOM 2399 C CB    . GLN A 1 312 ? -43.008 30.475  -47.330 1.00 36.70 312 A 1 
ATOM 2400 C CG    . GLN A 1 312 ? -43.848 30.913  -48.537 1.00 35.72 312 A 1 
ATOM 2401 C CD    . GLN A 1 312 ? -45.187 31.527  -48.135 1.00 35.38 312 A 1 
ATOM 2402 O OE1   . GLN A 1 312 ? -45.686 31.379  -47.042 1.00 35.04 312 A 1 
ATOM 2403 N NE2   . GLN A 1 312 ? -45.822 32.256  -49.025 1.00 34.81 312 A 1 
ATOM 2404 N N     . SER A 1 313 ? -39.761 31.070  -46.601 1.00 37.68 313 A 1 
ATOM 2405 C CA    . SER A 1 313 ? -38.733 31.387  -45.599 1.00 39.14 313 A 1 
ATOM 2406 C C     . SER A 1 313 ? -39.319 32.078  -44.357 1.00 37.62 313 A 1 
ATOM 2407 O O     . SER A 1 313 ? -38.945 33.206  -44.039 1.00 35.63 313 A 1 
ATOM 2408 C CB    . SER A 1 313 ? -37.658 32.256  -46.264 1.00 35.94 313 A 1 
ATOM 2409 O OG    . SER A 1 313 ? -36.699 32.722  -45.353 1.00 33.74 313 A 1 
ATOM 2410 N N     . SER A 1 314 ? -40.270 31.485  -43.671 1.00 40.75 314 A 1 
ATOM 2411 C CA    . SER A 1 314 ? -40.758 32.051  -42.406 1.00 43.06 314 A 1 
ATOM 2412 C C     . SER A 1 314 ? -39.633 32.025  -41.374 1.00 40.81 314 A 1 
ATOM 2413 O O     . SER A 1 314 ? -39.204 30.976  -40.913 1.00 38.86 314 A 1 
ATOM 2414 C CB    . SER A 1 314 ? -42.030 31.359  -41.913 1.00 38.59 314 A 1 
ATOM 2415 O OG    . SER A 1 314 ? -41.847 29.969  -41.746 1.00 36.85 314 A 1 
ATOM 2416 N N     . ILE A 1 315 ? -39.152 33.235  -41.031 1.00 39.47 315 A 1 
ATOM 2417 C CA    . ILE A 1 315 ? -38.076 33.482  -40.060 1.00 41.92 315 A 1 
ATOM 2418 C C     . ILE A 1 315 ? -38.625 33.225  -38.648 1.00 40.52 315 A 1 
ATOM 2419 O O     . ILE A 1 315 ? -38.874 34.162  -37.882 1.00 38.36 315 A 1 
ATOM 2420 C CB    . ILE A 1 315 ? -37.497 34.910  -40.236 1.00 37.71 315 A 1 
ATOM 2421 C CG1   . ILE A 1 315 ? -37.113 35.208  -41.709 1.00 36.01 315 A 1 
ATOM 2422 C CG2   . ILE A 1 315 ? -36.269 35.126  -39.326 1.00 37.75 315 A 1 
ATOM 2423 C CD1   . ILE A 1 315 ? -36.746 36.668  -41.983 1.00 35.14 315 A 1 
ATOM 2424 N N     . LEU A 1 316 ? -38.889 31.965  -38.318 1.00 39.63 316 A 1 
ATOM 2425 C CA    . LEU A 1 316 ? -39.252 31.621  -36.947 1.00 42.34 316 A 1 
ATOM 2426 C C     . LEU A 1 316 ? -38.057 31.930  -36.042 1.00 39.92 316 A 1 
ATOM 2427 O O     . LEU A 1 316 ? -36.963 31.403  -36.225 1.00 37.60 316 A 1 
ATOM 2428 C CB    . LEU A 1 316 ? -39.705 30.154  -36.853 1.00 38.46 316 A 1 
ATOM 2429 C CG    . LEU A 1 316 ? -41.182 29.952  -37.255 1.00 35.50 316 A 1 
ATOM 2430 C CD1   . LEU A 1 316 ? -41.489 28.464  -37.391 1.00 36.38 316 A 1 
ATOM 2431 C CD2   . LEU A 1 316 ? -42.145 30.551  -36.222 1.00 39.29 316 A 1 
ATOM 2432 N N     . ARG A 1 317 ? -38.270 32.831  -35.077 1.00 36.60 317 A 1 
ATOM 2433 C CA    . ARG A 1 317 ? -37.281 33.168  -34.050 1.00 38.34 317 A 1 
ATOM 2434 C C     . ARG A 1 317 ? -36.854 31.880  -33.341 1.00 35.36 317 A 1 
ATOM 2435 O O     . ARG A 1 317 ? -37.725 31.176  -32.838 1.00 32.99 317 A 1 
ATOM 2436 C CB    . ARG A 1 317 ? -37.884 34.148  -33.018 1.00 35.61 317 A 1 
ATOM 2437 C CG    . ARG A 1 317 ? -37.733 35.618  -33.416 1.00 33.50 317 A 1 
ATOM 2438 C CD    . ARG A 1 317 ? -38.319 36.514  -32.311 1.00 31.16 317 A 1 
ATOM 2439 N NE    . ARG A 1 317 ? -37.959 37.922  -32.497 1.00 28.81 317 A 1 
ATOM 2440 C CZ    . ARG A 1 317 ? -38.369 38.951  -31.765 1.00 26.65 317 A 1 
ATOM 2441 N NH1   . ARG A 1 317 ? -39.232 38.793  -30.787 1.00 25.28 317 A 1 
ATOM 2442 N NH2   . ARG A 1 317 ? -37.927 40.162  -31.986 1.00 24.20 317 A 1 
ATOM 2443 N N     . PRO A 1 318 ? -35.546 31.585  -33.256 1.00 36.82 318 A 1 
ATOM 2444 C CA    . PRO A 1 318 ? -35.063 30.446  -32.503 1.00 39.49 318 A 1 
ATOM 2445 C C     . PRO A 1 318 ? -35.437 30.659  -31.028 1.00 38.72 318 A 1 
ATOM 2446 O O     . PRO A 1 318 ? -34.983 31.609  -30.397 1.00 36.75 318 A 1 
ATOM 2447 C CB    . PRO A 1 318 ? -33.552 30.378  -32.749 1.00 35.08 318 A 1 
ATOM 2448 C CG    . PRO A 1 318 ? -33.163 31.824  -33.046 1.00 33.80 318 A 1 
ATOM 2449 C CD    . PRO A 1 318 ? -34.423 32.378  -33.753 1.00 38.64 318 A 1 
ATOM 2450 N N     . ALA A 1 319 ? -36.330 29.833  -30.522 1.00 35.95 319 A 1 
ATOM 2451 C CA    . ALA A 1 319 ? -36.767 29.855  -29.136 1.00 37.61 319 A 1 
ATOM 2452 C C     . ALA A 1 319 ? -35.631 29.431  -28.182 1.00 35.76 319 A 1 
ATOM 2453 O O     . ALA A 1 319 ? -34.521 29.113  -28.599 1.00 33.92 319 A 1 
ATOM 2454 C CB    . ALA A 1 319 ? -38.025 28.994  -29.006 1.00 34.01 319 A 1 
ATOM 2455 N N     . GLY A 1 320 ? -35.924 29.482  -26.880 1.00 36.99 320 A 1 
ATOM 2456 C CA    . GLY A 1 320 ? -34.947 29.366  -25.801 1.00 38.12 320 A 1 
ATOM 2457 C C     . GLY A 1 320 ? -34.032 28.152  -25.933 1.00 37.39 320 A 1 
ATOM 2458 O O     . GLY A 1 320 ? -34.475 27.028  -26.164 1.00 34.63 320 A 1 
ATOM 2459 N N     . ALA A 1 321 ? -32.758 28.416  -25.737 1.00 37.41 321 A 1 
ATOM 2460 C CA    . ALA A 1 321 ? -31.736 27.385  -25.615 1.00 39.04 321 A 1 
ATOM 2461 C C     . ALA A 1 321 ? -32.038 26.533  -24.373 1.00 37.76 321 A 1 
ATOM 2462 O O     . ALA A 1 321 ? -31.660 26.895  -23.265 1.00 36.71 321 A 1 
ATOM 2463 C CB    . ALA A 1 321 ? -30.360 28.052  -25.549 1.00 35.97 321 A 1 
ATOM 2464 N N     . ILE A 1 322 ? -32.758 25.437  -24.570 1.00 34.65 322 A 1 
ATOM 2465 C CA    . ILE A 1 322 ? -32.943 24.445  -23.512 1.00 36.49 322 A 1 
ATOM 2466 C C     . ILE A 1 322 ? -31.551 23.948  -23.149 1.00 35.96 322 A 1 
ATOM 2467 O O     . ILE A 1 322 ? -30.797 23.517  -24.018 1.00 34.53 322 A 1 
ATOM 2468 C CB    . ILE A 1 322 ? -33.893 23.308  -23.949 1.00 33.60 322 A 1 
ATOM 2469 C CG1   . ILE A 1 322 ? -35.285 23.879  -24.293 1.00 31.67 322 A 1 
ATOM 2470 C CG2   . ILE A 1 322 ? -34.006 22.246  -22.848 1.00 34.24 322 A 1 
ATOM 2471 C CD1   . ILE A 1 322 ? -36.266 22.859  -24.892 1.00 32.71 322 A 1 
ATOM 2472 N N     . GLY A 1 323 ? -31.196 24.031  -21.868 1.00 38.78 323 A 1 
ATOM 2473 C CA    . GLY A 1 323 ? -29.939 23.536  -21.319 1.00 39.32 323 A 1 
ATOM 2474 C C     . GLY A 1 323 ? -29.871 22.009  -21.341 1.00 38.22 323 A 1 
ATOM 2475 O O     . GLY A 1 323 ? -29.879 21.384  -20.288 1.00 37.14 323 A 1 
ATOM 2476 N N     . LEU A 1 324 ? -29.801 21.431  -22.526 1.00 37.24 324 A 1 
ATOM 2477 C CA    . LEU A 1 324 ? -29.639 19.994  -22.780 1.00 38.25 324 A 1 
ATOM 2478 C C     . LEU A 1 324 ? -28.254 19.460  -22.385 1.00 37.47 324 A 1 
ATOM 2479 O O     . LEU A 1 324 ? -27.965 18.292  -22.636 1.00 34.56 324 A 1 
ATOM 2480 C CB    . LEU A 1 324 ? -29.948 19.691  -24.262 1.00 33.16 324 A 1 
ATOM 2481 C CG    . LEU A 1 324 ? -31.423 19.418  -24.556 1.00 29.62 324 A 1 
ATOM 2482 C CD1   . LEU A 1 324 ? -31.635 19.368  -26.066 1.00 29.96 324 A 1 
ATOM 2483 C CD2   . LEU A 1 324 ? -31.876 18.071  -23.976 1.00 32.82 324 A 1 
ATOM 2484 N N     . PHE A 1 325 ? -27.401 20.262  -21.759 1.00 38.92 325 A 1 
ATOM 2485 C CA    . PHE A 1 325 ? -26.168 19.780  -21.126 1.00 39.40 325 A 1 
ATOM 2486 C C     . PHE A 1 325 ? -26.437 19.050  -19.802 1.00 38.60 325 A 1 
ATOM 2487 O O     . PHE A 1 325 ? -25.624 19.122  -18.877 1.00 36.46 325 A 1 
ATOM 2488 C CB    . PHE A 1 325 ? -25.140 20.900  -20.982 1.00 34.88 325 A 1 
ATOM 2489 C CG    . PHE A 1 325 ? -24.504 21.323  -22.282 1.00 33.25 325 A 1 
ATOM 2490 C CD1   . PHE A 1 325 ? -23.464 20.562  -22.834 1.00 34.15 325 A 1 
ATOM 2491 C CD2   . PHE A 1 325 ? -24.937 22.492  -22.931 1.00 34.23 325 A 1 
ATOM 2492 C CE1   . PHE A 1 325 ? -22.859 20.981  -24.026 1.00 31.70 325 A 1 
ATOM 2493 C CE2   . PHE A 1 325 ? -24.331 22.905  -24.124 1.00 30.61 325 A 1 
ATOM 2494 C CZ    . PHE A 1 325 ? -23.286 22.149  -24.670 1.00 32.90 325 A 1 
ATOM 2495 N N     . SER A 1 326 ? -27.519 18.312  -19.689 1.00 32.61 326 A 1 
ATOM 2496 C CA    . SER A 1 326 ? -27.471 17.057  -18.945 1.00 34.76 326 A 1 
ATOM 2497 C C     . SER A 1 326 ? -26.589 16.107  -19.749 1.00 34.64 326 A 1 
ATOM 2498 O O     . SER A 1 326 ? -27.077 15.182  -20.387 1.00 32.69 326 A 1 
ATOM 2499 C CB    . SER A 1 326 ? -28.869 16.497  -18.705 1.00 31.70 326 A 1 
ATOM 2500 O OG    . SER A 1 326 ? -29.574 16.276  -19.912 1.00 29.29 326 A 1 
ATOM 2501 N N     . SER A 1 327 ? -25.274 16.404  -19.795 1.00 34.57 327 A 1 
ATOM 2502 C CA    . SER A 1 327 ? -24.301 15.380  -20.156 1.00 34.44 327 A 1 
ATOM 2503 C C     . SER A 1 327 ? -24.654 14.204  -19.260 1.00 33.53 327 A 1 
ATOM 2504 O O     . SER A 1 327 ? -24.599 14.378  -18.037 1.00 31.05 327 A 1 
ATOM 2505 C CB    . SER A 1 327 ? -22.869 15.855  -19.884 1.00 31.23 327 A 1 
ATOM 2506 O OG    . SER A 1 327 ? -22.728 16.356  -18.571 1.00 29.71 327 A 1 
ATOM 2507 N N     . PRO A 1 328 ? -25.144 13.071  -19.809 1.00 32.24 328 A 1 
ATOM 2508 C CA    . PRO A 1 328 ? -25.349 11.922  -18.971 1.00 32.92 328 A 1 
ATOM 2509 C C     . PRO A 1 328 ? -23.979 11.704  -18.340 1.00 32.95 328 A 1 
ATOM 2510 O O     . PRO A 1 328 ? -23.001 11.471  -19.064 1.00 31.21 328 A 1 
ATOM 2511 C CB    . PRO A 1 328 ? -25.783 10.787  -19.908 1.00 29.33 328 A 1 
ATOM 2512 C CG    . PRO A 1 328 ? -25.222 11.191  -21.260 1.00 28.28 328 A 1 
ATOM 2513 C CD    . PRO A 1 328 ? -25.229 12.726  -21.210 1.00 32.00 328 A 1 
ATOM 2514 N N     . SER A 1 329 ? -23.884 11.931  -17.042 1.00 33.15 329 A 1 
ATOM 2515 C CA    . SER A 1 329 ? -22.749 11.439  -16.295 1.00 33.39 329 A 1 
ATOM 2516 C C     . SER A 1 329 ? -22.796 9.946   -16.569 1.00 32.87 329 A 1 
ATOM 2517 O O     . SER A 1 329 ? -23.603 9.228   -15.989 1.00 31.41 329 A 1 
ATOM 2518 C CB    . SER A 1 329 ? -22.853 11.784  -14.804 1.00 30.54 329 A 1 
ATOM 2519 O OG    . SER A 1 329 ? -24.095 11.369  -14.264 1.00 28.06 329 A 1 
ATOM 2520 N N     . LEU A 1 330 ? -22.011 9.528   -17.544 1.00 41.81 330 A 1 
ATOM 2521 C CA    . LEU A 1 330 ? -21.605 8.157   -17.682 1.00 40.86 330 A 1 
ATOM 2522 C C     . LEU A 1 330 ? -20.854 7.903   -16.382 1.00 40.94 330 A 1 
ATOM 2523 O O     . LEU A 1 330 ? -19.631 8.010   -16.315 1.00 37.90 330 A 1 
ATOM 2524 C CB    . LEU A 1 330 ? -20.726 7.968   -18.939 1.00 35.86 330 A 1 
ATOM 2525 C CG    . LEU A 1 330 ? -21.498 7.912   -20.267 1.00 32.29 330 A 1 
ATOM 2526 C CD1   . LEU A 1 330 ? -20.540 8.074   -21.445 1.00 33.21 330 A 1 
ATOM 2527 C CD2   . LEU A 1 330 ? -22.227 6.577   -20.439 1.00 35.45 330 A 1 
ATOM 2528 N N     . GLN A 1 331 ? -21.617 7.653   -15.329 1.00 39.97 331 A 1 
ATOM 2529 C CA    . GLN A 1 331 ? -21.201 6.836   -14.217 1.00 40.29 331 A 1 
ATOM 2530 C C     . GLN A 1 331 ? -20.814 5.508   -14.872 1.00 39.90 331 A 1 
ATOM 2531 O O     . GLN A 1 331 ? -21.615 4.585   -14.967 1.00 39.26 331 A 1 
ATOM 2532 C CB    . GLN A 1 331 ? -22.325 6.656   -13.185 1.00 37.90 331 A 1 
ATOM 2533 C CG    . GLN A 1 331 ? -22.587 7.891   -12.324 1.00 33.99 331 A 1 
ATOM 2534 C CD    . GLN A 1 331 ? -23.632 7.634   -11.242 1.00 31.39 331 A 1 
ATOM 2535 O OE1   . GLN A 1 331 ? -24.433 6.716   -11.292 1.00 28.22 331 A 1 
ATOM 2536 N NE2   . GLN A 1 331 ? -23.688 8.449   -10.208 1.00 27.64 331 A 1 
ATOM 2537 N N     . THR A 1 332 ? -19.635 5.503   -15.483 1.00 50.83 332 A 1 
ATOM 2538 C CA    . THR A 1 332 ? -19.000 4.272   -15.914 1.00 53.02 332 A 1 
ATOM 2539 C C     . THR A 1 332 ? -18.988 3.446   -14.652 1.00 55.35 332 A 1 
ATOM 2540 O O     . THR A 1 332 ? -18.323 3.870   -13.702 1.00 52.31 332 A 1 
ATOM 2541 C CB    . THR A 1 332 ? -17.565 4.514   -16.411 1.00 47.14 332 A 1 
ATOM 2542 O OG1   . THR A 1 332 ? -16.868 5.436   -15.604 1.00 41.84 332 A 1 
ATOM 2543 C CG2   . THR A 1 332 ? -17.553 5.046   -17.834 1.00 41.36 332 A 1 
ATOM 2544 N N     . PRO A 1 333 ? -19.822 2.401   -14.582 1.00 49.74 333 A 1 
ATOM 2545 C CA    . PRO A 1 333 ? -20.009 1.689   -13.340 1.00 49.17 333 A 1 
ATOM 2546 C C     . PRO A 1 333 ? -18.613 1.332   -12.833 1.00 52.61 333 A 1 
ATOM 2547 O O     . PRO A 1 333 ? -17.789 0.835   -13.615 1.00 51.67 333 A 1 
ATOM 2548 C CB    . PRO A 1 333 ? -20.896 0.485   -13.671 1.00 42.87 333 A 1 
ATOM 2549 C CG    . PRO A 1 333 ? -20.813 0.366   -15.194 1.00 39.96 333 A 1 
ATOM 2550 C CD    . PRO A 1 333 ? -20.568 1.790   -15.657 1.00 42.48 333 A 1 
ATOM 2551 N N     . LEU A 1 334 ? -18.309 1.719   -11.601 1.00 64.73 334 A 1 
ATOM 2552 C CA    . LEU A 1 334 ? -16.964 1.566   -11.035 1.00 65.62 334 A 1 
ATOM 2553 C C     . LEU A 1 334 ? -16.510 0.124   -11.195 1.00 70.99 334 A 1 
ATOM 2554 O O     . LEU A 1 334 ? -15.372 -0.136  -11.587 1.00 65.81 334 A 1 
ATOM 2555 C CB    . LEU A 1 334 ? -16.981 2.006   -9.559  1.00 56.90 334 A 1 
ATOM 2556 C CG    . LEU A 1 334 ? -16.824 3.519   -9.379  1.00 49.84 334 A 1 
ATOM 2557 C CD1   . LEU A 1 334 ? -17.317 3.954   -8.001  1.00 46.32 334 A 1 
ATOM 2558 C CD2   . LEU A 1 334 ? -15.363 3.951   -9.515  1.00 46.07 334 A 1 
ATOM 2559 N N     . HIS A 1 335 ? -17.467 -0.785  -11.044 1.00 72.45 335 A 1 
ATOM 2560 C CA    . HIS A 1 335 ? -17.300 -2.220  -11.209 1.00 75.95 335 A 1 
ATOM 2561 C C     . HIS A 1 335 ? -17.685 -2.679  -12.616 1.00 78.68 335 A 1 
ATOM 2562 O O     . HIS A 1 335 ? -18.540 -2.098  -13.283 1.00 72.03 335 A 1 
ATOM 2563 C CB    . HIS A 1 335 ? -18.141 -2.935  -10.148 1.00 65.74 335 A 1 
ATOM 2564 C CG    . HIS A 1 335 ? -17.754 -2.508  -8.768  1.00 58.97 335 A 1 
ATOM 2565 N ND1   . HIS A 1 335 ? -16.970 -3.220  -7.890  1.00 52.56 335 A 1 
ATOM 2566 C CD2   . HIS A 1 335 ? -18.051 -1.319  -8.182  1.00 50.98 335 A 1 
ATOM 2567 C CE1   . HIS A 1 335 ? -16.813 -2.470  -6.794  1.00 47.48 335 A 1 
ATOM 2568 N NE2   . HIS A 1 335 ? -17.439 -1.304  -6.942  1.00 49.98 335 A 1 
ATOM 2569 N N     . PHE A 1 336 ? -17.067 -3.765  -13.067 1.00 74.97 336 A 1 
ATOM 2570 C CA    . PHE A 1 336 ? -17.644 -4.534  -14.157 1.00 76.76 336 A 1 
ATOM 2571 C C     . PHE A 1 336 ? -19.012 -5.090  -13.739 1.00 79.68 336 A 1 
ATOM 2572 O O     . PHE A 1 336 ? -19.249 -5.402  -12.568 1.00 76.07 336 A 1 
ATOM 2573 C CB    . PHE A 1 336 ? -16.699 -5.666  -14.571 1.00 69.42 336 A 1 
ATOM 2574 C CG    . PHE A 1 336 ? -15.491 -5.225  -15.354 1.00 70.11 336 A 1 
ATOM 2575 C CD1   . PHE A 1 336 ? -15.637 -4.479  -16.535 1.00 66.55 336 A 1 
ATOM 2576 C CD2   . PHE A 1 336 ? -14.198 -5.577  -14.933 1.00 64.30 336 A 1 
ATOM 2577 C CE1   . PHE A 1 336 ? -14.519 -4.068  -17.272 1.00 60.03 336 A 1 
ATOM 2578 C CE2   . PHE A 1 336 ? -13.068 -5.174  -15.670 1.00 62.35 336 A 1 
ATOM 2579 C CZ    . PHE A 1 336 ? -13.231 -4.424  -16.839 1.00 63.13 336 A 1 
ATOM 2580 N N     . SER A 1 337 ? -19.924 -5.243  -14.710 1.00 74.44 337 A 1 
ATOM 2581 C CA    . SER A 1 337 ? -21.124 -6.034  -14.474 1.00 76.49 337 A 1 
ATOM 2582 C C     . SER A 1 337 ? -20.752 -7.466  -14.073 1.00 78.51 337 A 1 
ATOM 2583 O O     . SER A 1 337 ? -19.676 -7.961  -14.440 1.00 74.05 337 A 1 
ATOM 2584 C CB    . SER A 1 337 ? -22.017 -6.037  -15.717 1.00 69.44 337 A 1 
ATOM 2585 O OG    . SER A 1 337 ? -21.392 -6.688  -16.796 1.00 60.72 337 A 1 
ATOM 2586 N N     . SER A 1 338 ? -21.629 -8.168  -13.367 1.00 80.21 338 A 1 
ATOM 2587 C CA    . SER A 1 338 ? -21.385 -9.555  -12.940 1.00 81.67 338 A 1 
ATOM 2588 C C     . SER A 1 338 ? -20.926 -10.454 -14.106 1.00 83.55 338 A 1 
ATOM 2589 O O     . SER A 1 338 ? -19.923 -11.156 -13.988 1.00 80.29 338 A 1 
ATOM 2590 C CB    . SER A 1 338 ? -22.646 -10.112 -12.281 1.00 74.71 338 A 1 
ATOM 2591 O OG    . SER A 1 338 ? -22.468 -11.465 -11.932 1.00 62.56 338 A 1 
ATOM 2592 N N     . LYS A 1 339 ? -21.582 -10.326 -15.274 1.00 86.22 339 A 1 
ATOM 2593 C CA    . LYS A 1 339 ? -21.209 -11.082 -16.484 1.00 87.15 339 A 1 
ATOM 2594 C C     . LYS A 1 339 ? -19.821 -10.701 -17.021 1.00 88.55 339 A 1 
ATOM 2595 O O     . LYS A 1 339 ? -19.060 -11.558 -17.454 1.00 85.39 339 A 1 
ATOM 2596 C CB    . LYS A 1 339 ? -22.247 -10.866 -17.587 1.00 83.54 339 A 1 
ATOM 2597 C CG    . LYS A 1 339 ? -23.604 -11.501 -17.246 1.00 71.89 339 A 1 
ATOM 2598 C CD    . LYS A 1 339 ? -24.571 -11.363 -18.425 1.00 66.49 339 A 1 
ATOM 2599 C CE    . LYS A 1 339 ? -25.895 -12.050 -18.086 1.00 56.53 339 A 1 
ATOM 2600 N NZ    . LYS A 1 339 ? -26.861 -11.999 -19.199 1.00 49.14 339 A 1 
ATOM 2601 N N     . GLU A 1 340 ? -19.483 -9.409  -17.028 1.00 86.02 340 A 1 
ATOM 2602 C CA    . GLU A 1 340 ? -18.160 -8.963  -17.466 1.00 86.72 340 A 1 
ATOM 2603 C C     . GLU A 1 340 ? -17.081 -9.437  -16.500 1.00 87.87 340 A 1 
ATOM 2604 O O     . GLU A 1 340 ? -16.032 -9.901  -16.950 1.00 84.95 340 A 1 
ATOM 2605 C CB    . GLU A 1 340 ? -18.101 -7.442  -17.583 1.00 82.76 340 A 1 
ATOM 2606 C CG    . GLU A 1 340 ? -18.864 -6.915  -18.794 1.00 71.04 340 A 1 
ATOM 2607 C CD    . GLU A 1 340 ? -18.985 -5.391  -18.725 1.00 64.70 340 A 1 
ATOM 2608 O OE1   . GLU A 1 340 ? -18.719 -4.740  -19.758 1.00 58.24 340 A 1 
ATOM 2609 O OE2   . GLU A 1 340 ? -19.340 -4.890  -17.635 1.00 58.78 340 A 1 
ATOM 2610 N N     . ARG A 1 341 ? -17.331 -9.358  -15.193 1.00 87.43 341 A 1 
ATOM 2611 C CA    . ARG A 1 341 ? -16.401 -9.833  -14.170 1.00 88.58 341 A 1 
ATOM 2612 C C     . ARG A 1 341 ? -16.152 -11.329 -14.314 1.00 89.64 341 A 1 
ATOM 2613 O O     . ARG A 1 341 ? -14.996 -11.733 -14.367 1.00 87.71 341 A 1 
ATOM 2614 C CB    . ARG A 1 341 ? -16.929 -9.454  -12.785 1.00 86.17 341 A 1 
ATOM 2615 C CG    . ARG A 1 341 ? -15.914 -9.773  -11.686 1.00 81.75 341 A 1 
ATOM 2616 C CD    . ARG A 1 341 ? -16.366 -9.176  -10.339 1.00 80.44 341 A 1 
ATOM 2617 N NE    . ARG A 1 341 ? -15.436 -9.563  -9.270  1.00 79.24 341 A 1 
ATOM 2618 C CZ    . ARG A 1 341 ? -15.429 -10.741 -8.666  1.00 79.57 341 A 1 
ATOM 2619 N NH1   . ARG A 1 341 ? -16.377 -11.607 -8.872  1.00 69.82 341 A 1 
ATOM 2620 N NH2   . ARG A 1 341 ? -14.462 -11.087 -7.887  1.00 74.09 341 A 1 
ATOM 2621 N N     . GLU A 1 342 ? -17.188 -12.129 -14.491 1.00 89.81 342 A 1 
ATOM 2622 C CA    . GLU A 1 342 ? -17.074 -13.563 -14.755 1.00 90.07 342 A 1 
ATOM 2623 C C     . GLU A 1 342 ? -16.211 -13.851 -15.994 1.00 90.88 342 A 1 
ATOM 2624 O O     . GLU A 1 342 ? -15.285 -14.664 -15.945 1.00 89.28 342 A 1 
ATOM 2625 C CB    . GLU A 1 342 ? -18.485 -14.141 -14.928 1.00 87.87 342 A 1 
ATOM 2626 C CG    . GLU A 1 342 ? -18.499 -15.671 -15.032 1.00 74.33 342 A 1 
ATOM 2627 C CD    . GLU A 1 342 ? -19.905 -16.245 -15.316 1.00 67.10 342 A 1 
ATOM 2628 O OE1   . GLU A 1 342 ? -20.017 -17.483 -15.390 1.00 59.97 342 A 1 
ATOM 2629 O OE2   . GLU A 1 342 ? -20.843 -15.442 -15.515 1.00 59.96 342 A 1 
ATOM 2630 N N     . ALA A 1 343 ? -16.409 -13.100 -17.089 1.00 91.43 343 A 1 
ATOM 2631 C CA    . ALA A 1 343 ? -15.566 -13.209 -18.273 1.00 91.30 343 A 1 
ATOM 2632 C C     . ALA A 1 343 ? -14.090 -12.857 -17.993 1.00 91.76 343 A 1 
ATOM 2633 O O     . ALA A 1 343 ? -13.182 -13.452 -18.579 1.00 90.00 343 A 1 
ATOM 2634 C CB    . ALA A 1 343 ? -16.156 -12.326 -19.379 1.00 89.93 343 A 1 
ATOM 2635 N N     . ARG A 1 344 ? -13.815 -11.899 -17.100 1.00 92.66 344 A 1 
ATOM 2636 C CA    . ARG A 1 344 ? -12.446 -11.555 -16.684 1.00 92.30 344 A 1 
ATOM 2637 C C     . ARG A 1 344 ? -11.817 -12.643 -15.818 1.00 93.12 344 A 1 
ATOM 2638 O O     . ARG A 1 344 ? -10.651 -12.981 -16.031 1.00 91.39 344 A 1 
ATOM 2639 C CB    . ARG A 1 344 ? -12.400 -10.204 -15.951 1.00 91.06 344 A 1 
ATOM 2640 C CG    . ARG A 1 344 ? -12.871 -8.995  -16.780 1.00 86.97 344 A 1 
ATOM 2641 C CD    . ARG A 1 344 ? -12.072 -8.813  -18.063 1.00 83.53 344 A 1 
ATOM 2642 N NE    . ARG A 1 344 ? -12.510 -7.634  -18.826 1.00 79.92 344 A 1 
ATOM 2643 C CZ    . ARG A 1 344 ? -13.429 -7.597  -19.770 1.00 77.10 344 A 1 
ATOM 2644 N NH1   . ARG A 1 344 ? -14.065 -8.676  -20.156 1.00 67.54 344 A 1 
ATOM 2645 N NH2   . ARG A 1 344 ? -13.722 -6.484  -20.366 1.00 70.18 344 A 1 
ATOM 2646 N N     . VAL A 1 345 ? -12.588 -13.241 -14.910 1.00 93.21 345 A 1 
ATOM 2647 C CA    . VAL A 1 345 ? -12.145 -14.383 -14.099 1.00 93.47 345 A 1 
ATOM 2648 C C     . VAL A 1 345 ? -11.824 -15.582 -14.993 1.00 93.73 345 A 1 
ATOM 2649 O O     . VAL A 1 345 ? -10.743 -16.163 -14.874 1.00 92.57 345 A 1 
ATOM 2650 C CB    . VAL A 1 345 ? -13.191 -14.748 -13.035 1.00 92.55 345 A 1 
ATOM 2651 C CG1   . VAL A 1 345 ? -12.807 -16.014 -12.264 1.00 87.82 345 A 1 
ATOM 2652 C CG2   . VAL A 1 345 ? -13.343 -13.610 -12.017 1.00 87.86 345 A 1 
ATOM 2653 N N     . LEU A 1 346 ? -12.688 -15.896 -15.962 1.00 93.72 346 A 1 
ATOM 2654 C CA    . LEU A 1 346 ? -12.444 -16.975 -16.912 1.00 93.65 346 A 1 
ATOM 2655 C C     . LEU A 1 346 ? -11.167 -16.752 -17.722 1.00 93.94 346 A 1 
ATOM 2656 O O     . LEU A 1 346 ? -10.327 -17.648 -17.829 1.00 92.81 346 A 1 
ATOM 2657 C CB    . LEU A 1 346 ? -13.679 -17.122 -17.820 1.00 92.48 346 A 1 
ATOM 2658 C CG    . LEU A 1 346 ? -13.574 -18.309 -18.809 1.00 81.51 346 A 1 
ATOM 2659 C CD1   . LEU A 1 346 ? -13.494 -19.654 -18.083 1.00 75.93 346 A 1 
ATOM 2660 C CD2   . LEU A 1 346 ? -14.802 -18.316 -19.716 1.00 77.19 346 A 1 
ATOM 2661 N N     . ARG A 1 347 ? -10.944 -15.531 -18.235 1.00 94.55 347 A 1 
ATOM 2662 C CA    . ARG A 1 347 ? -9.709  -15.188 -18.949 1.00 94.00 347 A 1 
ATOM 2663 C C     . ARG A 1 347 ? -8.466  -15.339 -18.077 1.00 94.33 347 A 1 
ATOM 2664 O O     . ARG A 1 347 ? -7.432  -15.814 -18.554 1.00 92.78 347 A 1 
ATOM 2665 C CB    . ARG A 1 347 ? -9.813  -13.757 -19.494 1.00 92.58 347 A 1 
ATOM 2666 C CG    . ARG A 1 347 ? -8.633  -13.453 -20.436 1.00 83.01 347 A 1 
ATOM 2667 C CD    . ARG A 1 347 ? -8.593  -11.973 -20.806 1.00 80.45 347 A 1 
ATOM 2668 N NE    . ARG A 1 347 ? -8.191  -11.177 -19.642 1.00 71.80 347 A 1 
ATOM 2669 C CZ    . ARG A 1 347 ? -8.626  -9.976  -19.351 1.00 66.47 347 A 1 
ATOM 2670 N NH1   . ARG A 1 347 ? -9.477  -9.365  -20.110 1.00 59.79 347 A 1 
ATOM 2671 N NH2   . ARG A 1 347 ? -8.201  -9.343  -18.288 1.00 58.13 347 A 1 
ATOM 2672 N N     . TYR A 1 348 ? -8.540  -14.936 -16.821 1.00 94.09 348 A 1 
ATOM 2673 C CA    . TYR A 1 348 ? -7.453  -15.127 -15.869 1.00 94.19 348 A 1 
ATOM 2674 C C     . TYR A 1 348 ? -7.158  -16.619 -15.653 1.00 94.40 348 A 1 
ATOM 2675 O O     . TYR A 1 348 ? -5.996  -17.020 -15.732 1.00 93.66 348 A 1 
ATOM 2676 C CB    . TYR A 1 348 ? -7.786  -14.403 -14.558 1.00 93.85 348 A 1 
ATOM 2677 C CG    . TYR A 1 348 ? -7.073  -14.978 -13.362 1.00 93.64 348 A 1 
ATOM 2678 C CD1   . TYR A 1 348 ? -7.785  -15.792 -12.463 1.00 91.87 348 A 1 
ATOM 2679 C CD2   . TYR A 1 348 ? -5.701  -14.754 -13.178 1.00 92.30 348 A 1 
ATOM 2680 C CE1   . TYR A 1 348 ? -7.129  -16.382 -11.378 1.00 91.60 348 A 1 
ATOM 2681 C CE2   . TYR A 1 348 ? -5.034  -15.342 -12.091 1.00 91.35 348 A 1 
ATOM 2682 C CZ    . TYR A 1 348 ? -5.759  -16.155 -11.194 1.00 91.79 348 A 1 
ATOM 2683 O OH    . TYR A 1 348 ? -5.132  -16.740 -10.133 1.00 90.34 348 A 1 
ATOM 2684 N N     . LYS A 1 349 ? -8.180  -17.450 -15.488 1.00 94.29 349 A 1 
ATOM 2685 C CA    . LYS A 1 349 ? -8.016  -18.904 -15.358 1.00 93.99 349 A 1 
ATOM 2686 C C     . LYS A 1 349 ? -7.346  -19.517 -16.596 1.00 94.37 349 A 1 
ATOM 2687 O O     . LYS A 1 349 ? -6.453  -20.350 -16.454 1.00 92.96 349 A 1 
ATOM 2688 C CB    . LYS A 1 349 ? -9.376  -19.573 -15.076 1.00 93.06 349 A 1 
ATOM 2689 C CG    . LYS A 1 349 ? -9.917  -19.276 -13.670 1.00 88.17 349 A 1 
ATOM 2690 C CD    . LYS A 1 349 ? -11.243 -20.006 -13.407 1.00 83.40 349 A 1 
ATOM 2691 C CE    . LYS A 1 349 ? -11.768 -19.694 -12.005 1.00 77.31 349 A 1 
ATOM 2692 N NZ    . LYS A 1 349 ? -12.800 -20.662 -11.530 1.00 68.70 349 A 1 
ATOM 2693 N N     . GLU A 1 350 ? -7.685  -19.062 -17.800 1.00 94.11 350 A 1 
ATOM 2694 C CA    . GLU A 1 350 ? -7.010  -19.496 -19.026 1.00 93.82 350 A 1 
ATOM 2695 C C     . GLU A 1 350 ? -5.540  -19.051 -19.086 1.00 93.91 350 A 1 
ATOM 2696 O O     . GLU A 1 350 ? -4.656  -19.853 -19.397 1.00 92.29 350 A 1 
ATOM 2697 C CB    . GLU A 1 350 ? -7.775  -19.007 -20.265 1.00 92.75 350 A 1 
ATOM 2698 C CG    . GLU A 1 350 ? -9.101  -19.765 -20.512 1.00 81.79 350 A 1 
ATOM 2699 C CD    . GLU A 1 350 ? -8.915  -21.292 -20.572 1.00 75.59 350 A 1 
ATOM 2700 O OE1   . GLU A 1 350 ? -9.745  -22.019 -19.989 1.00 69.60 350 A 1 
ATOM 2701 O OE2   . GLU A 1 350 ? -7.901  -21.766 -21.109 1.00 69.10 350 A 1 
ATOM 2702 N N     . LYS A 1 351 ? -5.228  -17.802 -18.709 1.00 94.36 351 A 1 
ATOM 2703 C CA    . LYS A 1 351 ? -3.836  -17.332 -18.626 1.00 93.71 351 A 1 
ATOM 2704 C C     . LYS A 1 351 ? -3.020  -18.138 -17.613 1.00 93.89 351 A 1 
ATOM 2705 O O     . LYS A 1 351 ? -1.884  -18.512 -17.910 1.00 91.94 351 A 1 
ATOM 2706 C CB    . LYS A 1 351 ? -3.783  -15.836 -18.285 1.00 92.18 351 A 1 
ATOM 2707 C CG    . LYS A 1 351 ? -4.143  -14.933 -19.468 1.00 86.20 351 A 1 
ATOM 2708 C CD    . LYS A 1 351 ? -3.951  -13.467 -19.055 1.00 83.60 351 A 1 
ATOM 2709 C CE    . LYS A 1 351 ? -4.141  -12.499 -20.221 1.00 76.65 351 A 1 
ATOM 2710 N NZ    . LYS A 1 351 ? -3.722  -11.131 -19.849 1.00 71.00 351 A 1 
ATOM 2711 N N     . LYS A 1 352 ? -3.597  -18.476 -16.465 1.00 93.33 352 A 1 
ATOM 2712 C CA    . LYS A 1 352 ? -2.955  -19.269 -15.415 1.00 93.39 352 A 1 
ATOM 2713 C C     . LYS A 1 352 ? -2.464  -20.628 -15.932 1.00 93.47 352 A 1 
ATOM 2714 O O     . LYS A 1 352 ? -1.367  -21.050 -15.561 1.00 91.41 352 A 1 
ATOM 2715 C CB    . LYS A 1 352 ? -3.917  -19.418 -14.215 1.00 91.90 352 A 1 
ATOM 2716 C CG    . LYS A 1 352 ? -3.322  -20.210 -13.038 1.00 88.31 352 A 1 
ATOM 2717 C CD    . LYS A 1 352 ? -4.246  -20.216 -11.799 1.00 86.46 352 A 1 
ATOM 2718 C CE    . LYS A 1 352 ? -3.625  -21.045 -10.661 1.00 78.76 352 A 1 
ATOM 2719 N NZ    . LYS A 1 352 ? -4.415  -21.002 -9.406  1.00 72.79 352 A 1 
ATOM 2720 N N     . LYS A 1 353 ? -3.185  -21.275 -16.843 1.00 93.61 353 A 1 
ATOM 2721 C CA    . LYS A 1 353 ? -2.773  -22.553 -17.457 1.00 93.12 353 A 1 
ATOM 2722 C C     . LYS A 1 353 ? -1.467  -22.438 -18.257 1.00 92.78 353 A 1 
ATOM 2723 O O     . LYS A 1 353 ? -0.699  -23.392 -18.328 1.00 89.85 353 A 1 
ATOM 2724 C CB    . LYS A 1 353 ? -3.878  -23.079 -18.385 1.00 91.83 353 A 1 
ATOM 2725 C CG    . LYS A 1 353 ? -5.168  -23.490 -17.659 1.00 85.70 353 A 1 
ATOM 2726 C CD    . LYS A 1 353 ? -6.267  -23.817 -18.682 1.00 82.53 353 A 1 
ATOM 2727 C CE    . LYS A 1 353 ? -7.617  -24.040 -18.009 1.00 73.97 353 A 1 
ATOM 2728 N NZ    . LYS A 1 353 ? -8.715  -24.142 -19.000 1.00 65.97 353 A 1 
ATOM 2729 N N     . SER A 1 354 ? -1.194  -21.269 -18.850 1.00 92.74 354 A 1 
ATOM 2730 C CA    . SER A 1 354 ? -0.004  -21.010 -19.662 1.00 91.89 354 A 1 
ATOM 2731 C C     . SER A 1 354 ? 1.119   -20.272 -18.917 1.00 91.85 354 A 1 
ATOM 2732 O O     . SER A 1 354 ? 2.069   -19.783 -19.541 1.00 87.32 354 A 1 
ATOM 2733 C CB    . SER A 1 354 ? -0.414  -20.293 -20.953 1.00 89.31 354 A 1 
ATOM 2734 O OG    . SER A 1 354 ? -0.867  -18.977 -20.709 1.00 77.34 354 A 1 
ATOM 2735 N N     . ARG A 1 355 ? 1.032   -20.193 -17.588 1.00 91.93 355 A 1 
ATOM 2736 C CA    . ARG A 1 355 ? 1.942   -19.430 -16.731 1.00 91.49 355 A 1 
ATOM 2737 C C     . ARG A 1 355 ? 3.397   -19.903 -16.847 1.00 91.06 355 A 1 
ATOM 2738 O O     . ARG A 1 355 ? 3.693   -21.088 -16.724 1.00 88.49 355 A 1 
ATOM 2739 C CB    . ARG A 1 355 ? 1.425   -19.499 -15.283 1.00 90.48 355 A 1 
ATOM 2740 C CG    . ARG A 1 355 ? 2.270   -18.688 -14.304 1.00 86.27 355 A 1 
ATOM 2741 C CD    . ARG A 1 355 ? 1.650   -18.718 -12.903 1.00 87.39 355 A 1 
ATOM 2742 N NE    . ARG A 1 355 ? 0.397   -17.963 -12.870 1.00 87.55 355 A 1 
ATOM 2743 C CZ    . ARG A 1 355 ? -0.499  -17.914 -11.892 1.00 89.09 355 A 1 
ATOM 2744 N NH1   . ARG A 1 355 ? -0.353  -18.593 -10.802 1.00 81.76 355 A 1 
ATOM 2745 N NH2   . ARG A 1 355 ? -1.551  -17.172 -12.026 1.00 83.12 355 A 1 
ATOM 2746 N N     . LYS A 1 356 ? 4.334   -18.955 -17.024 1.00 90.88 356 A 1 
ATOM 2747 C CA    . LYS A 1 356 ? 5.765   -19.233 -17.159 1.00 89.96 356 A 1 
ATOM 2748 C C     . LYS A 1 356 ? 6.593   -18.354 -16.221 1.00 89.77 356 A 1 
ATOM 2749 O O     . LYS A 1 356 ? 6.708   -17.143 -16.408 1.00 84.25 356 A 1 
ATOM 2750 C CB    . LYS A 1 356 ? 6.208   -19.070 -18.619 1.00 86.56 356 A 1 
ATOM 2751 C CG    . LYS A 1 356 ? 5.574   -20.138 -19.528 1.00 77.43 356 A 1 
ATOM 2752 C CD    . LYS A 1 356 ? 5.990   -19.966 -20.990 1.00 72.05 356 A 1 
ATOM 2753 C CE    . LYS A 1 356 ? 5.234   -20.994 -21.831 1.00 63.26 356 A 1 
ATOM 2754 N NZ    . LYS A 1 356 ? 5.530   -20.881 -23.273 1.00 54.54 356 A 1 
ATOM 2755 N N     . PHE A 1 357 ? 7.262   -18.987 -15.258 1.00 88.49 357 A 1 
ATOM 2756 C CA    . PHE A 1 357 ? 8.156   -18.309 -14.317 1.00 87.42 357 A 1 
ATOM 2757 C C     . PHE A 1 357 ? 9.622   -18.225 -14.770 1.00 87.06 357 A 1 
ATOM 2758 O O     . PHE A 1 357 ? 10.474  -17.686 -14.060 1.00 82.41 357 A 1 
ATOM 2759 C CB    . PHE A 1 357 ? 8.044   -18.973 -12.949 1.00 84.99 357 A 1 
ATOM 2760 C CG    . PHE A 1 357 ? 6.760   -18.634 -12.244 1.00 83.21 357 A 1 
ATOM 2761 C CD1   . PHE A 1 357 ? 6.621   -17.393 -11.590 1.00 79.16 357 A 1 
ATOM 2762 C CD2   . PHE A 1 357 ? 5.697   -19.544 -12.227 1.00 77.50 357 A 1 
ATOM 2763 C CE1   . PHE A 1 357 ? 5.435   -17.067 -10.916 1.00 74.34 357 A 1 
ATOM 2764 C CE2   . PHE A 1 357 ? 4.503   -19.230 -11.553 1.00 73.97 357 A 1 
ATOM 2765 C CZ    . PHE A 1 357 ? 4.377   -17.987 -10.893 1.00 74.87 357 A 1 
ATOM 2766 N N     . GLU A 1 358 ? 9.950   -18.766 -15.942 1.00 87.73 358 A 1 
ATOM 2767 C CA    . GLU A 1 358 ? 11.299  -18.728 -16.486 1.00 87.44 358 A 1 
ATOM 2768 C C     . GLU A 1 358 ? 11.774  -17.297 -16.715 1.00 87.70 358 A 1 
ATOM 2769 O O     . GLU A 1 358 ? 11.026  -16.394 -17.093 1.00 84.26 358 A 1 
ATOM 2770 C CB    . GLU A 1 358 ? 11.386  -19.540 -17.775 1.00 84.87 358 A 1 
ATOM 2771 C CG    . GLU A 1 358 ? 11.176  -21.035 -17.512 1.00 73.20 358 A 1 
ATOM 2772 C CD    . GLU A 1 358 ? 11.375  -21.901 -18.765 1.00 66.51 358 A 1 
ATOM 2773 O OE1   . GLU A 1 358 ? 11.271  -23.130 -18.621 1.00 59.06 358 A 1 
ATOM 2774 O OE2   . GLU A 1 358 ? 11.628  -21.316 -19.846 1.00 57.59 358 A 1 
ATOM 2775 N N     . LYS A 1 359 ? 13.071  -17.059 -16.453 1.00 84.80 359 A 1 
ATOM 2776 C CA    . LYS A 1 359 ? 13.646  -15.735 -16.644 1.00 84.94 359 A 1 
ATOM 2777 C C     . LYS A 1 359 ? 13.730  -15.420 -18.130 1.00 86.48 359 A 1 
ATOM 2778 O O     . LYS A 1 359 ? 14.633  -15.886 -18.817 1.00 83.44 359 A 1 
ATOM 2779 C CB    . LYS A 1 359 ? 15.003  -15.626 -15.949 1.00 81.16 359 A 1 
ATOM 2780 C CG    . LYS A 1 359 ? 15.554  -14.200 -16.039 1.00 73.58 359 A 1 
ATOM 2781 C CD    . LYS A 1 359 ? 16.945  -14.118 -15.405 1.00 68.22 359 A 1 
ATOM 2782 C CE    . LYS A 1 359 ? 17.501  -12.716 -15.570 1.00 58.92 359 A 1 
ATOM 2783 N NZ    . LYS A 1 359 ? 18.918  -12.622 -15.119 1.00 53.19 359 A 1 
ATOM 2784 N N     . THR A 1 360 ? 12.873  -14.525 -18.575 1.00 86.83 360 A 1 
ATOM 2785 C CA    . THR A 1 360 ? 12.892  -13.993 -19.930 1.00 85.76 360 A 1 
ATOM 2786 C C     . THR A 1 360 ? 13.575  -12.631 -19.971 1.00 87.38 360 A 1 
ATOM 2787 O O     . THR A 1 360 ? 13.585  -11.869 -18.997 1.00 83.72 360 A 1 
ATOM 2788 C CB    . THR A 1 360 ? 11.462  -13.956 -20.488 1.00 80.97 360 A 1 
ATOM 2789 O OG1   . THR A 1 360 ? 10.652  -13.224 -19.602 1.00 72.16 360 A 1 
ATOM 2790 C CG2   . THR A 1 360 ? 10.859  -15.347 -20.638 1.00 71.32 360 A 1 
ATOM 2791 N N     . THR A 1 361 ? 14.238  -12.316 -21.089 1.00 87.92 361 A 1 
ATOM 2792 C CA    . THR A 1 361 ? 14.860  -11.015 -21.335 1.00 88.45 361 A 1 
ATOM 2793 C C     . THR A 1 361 ? 14.123  -10.328 -22.472 1.00 88.57 361 A 1 
ATOM 2794 O O     . THR A 1 361 ? 14.131  -10.820 -23.594 1.00 85.63 361 A 1 
ATOM 2795 C CB    . THR A 1 361 ? 16.352  -11.137 -21.673 1.00 87.20 361 A 1 
ATOM 2796 O OG1   . THR A 1 361 ? 16.582  -12.099 -22.672 1.00 78.28 361 A 1 
ATOM 2797 C CG2   . THR A 1 361 ? 17.164  -11.534 -20.442 1.00 78.10 361 A 1 
ATOM 2798 N N     . ARG A 1 362 ? 13.536  -9.178  -22.183 1.00 88.44 362 A 1 
ATOM 2799 C CA    . ARG A 1 362 ? 12.800  -8.414  -23.193 1.00 88.16 362 A 1 
ATOM 2800 C C     . ARG A 1 362 ? 13.705  -7.822  -24.279 1.00 88.73 362 A 1 
ATOM 2801 O O     . ARG A 1 362 ? 13.348  -7.771  -25.449 1.00 86.01 362 A 1 
ATOM 2802 C CB    . ARG A 1 362 ? 12.007  -7.306  -22.487 1.00 86.36 362 A 1 
ATOM 2803 C CG    . ARG A 1 362 ? 11.135  -6.560  -23.494 1.00 80.37 362 A 1 
ATOM 2804 C CD    . ARG A 1 362 ? 10.296  -5.489  -22.820 1.00 78.45 362 A 1 
ATOM 2805 N NE    . ARG A 1 362 ? 9.366   -4.926  -23.817 1.00 73.60 362 A 1 
ATOM 2806 C CZ    . ARG A 1 362 ? 8.446   -4.020  -23.599 1.00 70.92 362 A 1 
ATOM 2807 N NH1   . ARG A 1 362 ? 8.339   -3.421  -22.459 1.00 62.16 362 A 1 
ATOM 2808 N NH2   . ARG A 1 362 ? 7.591   -3.722  -24.524 1.00 64.38 362 A 1 
ATOM 2809 N N     . TYR A 1 363 ? 14.876  -7.338  -23.871 1.00 89.46 363 A 1 
ATOM 2810 C CA    . TYR A 1 363 ? 15.798  -6.651  -24.761 1.00 89.64 363 A 1 
ATOM 2811 C C     . TYR A 1 363 ? 17.147  -7.371  -24.787 1.00 90.55 363 A 1 
ATOM 2812 O O     . TYR A 1 363 ? 17.999  -7.136  -23.927 1.00 89.39 363 A 1 
ATOM 2813 C CB    . TYR A 1 363 ? 15.951  -5.190  -24.316 1.00 88.32 363 A 1 
ATOM 2814 C CG    . TYR A 1 363 ? 14.676  -4.380  -24.359 1.00 86.96 363 A 1 
ATOM 2815 C CD1   . TYR A 1 363 ? 14.097  -4.013  -25.589 1.00 83.74 363 A 1 
ATOM 2816 C CD2   . TYR A 1 363 ? 14.062  -3.943  -23.168 1.00 84.01 363 A 1 
ATOM 2817 C CE1   . TYR A 1 363 ? 12.945  -3.234  -25.635 1.00 82.27 363 A 1 
ATOM 2818 C CE2   . TYR A 1 363 ? 12.899  -3.150  -23.201 1.00 81.14 363 A 1 
ATOM 2819 C CZ    . TYR A 1 363 ? 12.347  -2.795  -24.443 1.00 83.17 363 A 1 
ATOM 2820 O OH    . TYR A 1 363 ? 11.215  -2.009  -24.495 1.00 80.55 363 A 1 
ATOM 2821 N N     . ALA A 1 364 ? 17.365  -8.198  -25.792 1.00 91.90 364 A 1 
ATOM 2822 C CA    . ALA A 1 364 ? 18.634  -8.888  -26.009 1.00 92.04 364 A 1 
ATOM 2823 C C     . ALA A 1 364 ? 19.810  -7.904  -26.142 1.00 92.85 364 A 1 
ATOM 2824 O O     . ALA A 1 364 ? 20.862  -8.115  -25.533 1.00 91.22 364 A 1 
ATOM 2825 C CB    . ALA A 1 364 ? 18.498  -9.766  -27.254 1.00 90.82 364 A 1 
ATOM 2826 N N     . THR A 1 365 ? 19.610  -6.779  -26.819 1.00 92.32 365 A 1 
ATOM 2827 C CA    . THR A 1 365 ? 20.628  -5.720  -26.963 1.00 91.66 365 A 1 
ATOM 2828 C C     . THR A 1 365 ? 21.036  -5.118  -25.620 1.00 92.62 365 A 1 
ATOM 2829 O O     . THR A 1 365 ? 22.221  -4.957  -25.348 1.00 90.98 365 A 1 
ATOM 2830 C CB    . THR A 1 365 ? 20.103  -4.600  -27.873 1.00 89.57 365 A 1 
ATOM 2831 O OG1   . THR A 1 365 ? 18.843  -4.148  -27.414 1.00 77.66 365 A 1 
ATOM 2832 C CG2   . THR A 1 365 ? 19.908  -5.073  -29.316 1.00 74.44 365 A 1 
ATOM 2833 N N     . ARG A 1 366 ? 20.089  -4.863  -24.729 1.00 92.38 366 A 1 
ATOM 2834 C CA    . ARG A 1 366 ? 20.387  -4.361  -23.374 1.00 92.36 366 A 1 
ATOM 2835 C C     . ARG A 1 366 ? 21.111  -5.397  -22.518 1.00 93.01 366 A 1 
ATOM 2836 O O     . ARG A 1 366 ? 21.932  -5.015  -21.695 1.00 92.03 366 A 1 
ATOM 2837 C CB    . ARG A 1 366 ? 19.115  -3.913  -22.649 1.00 91.52 366 A 1 
ATOM 2838 C CG    . ARG A 1 366 ? 18.484  -2.655  -23.257 1.00 87.29 366 A 1 
ATOM 2839 C CD    . ARG A 1 366 ? 17.352  -2.172  -22.362 1.00 86.00 366 A 1 
ATOM 2840 N NE    . ARG A 1 366 ? 16.662  -1.002  -22.925 1.00 82.85 366 A 1 
ATOM 2841 C CZ    . ARG A 1 366 ? 15.697  -0.300  -22.346 1.00 81.80 366 A 1 
ATOM 2842 N NH1   . ARG A 1 366 ? 15.251  -0.583  -21.156 1.00 72.87 366 A 1 
ATOM 2843 N NH2   . ARG A 1 366 ? 15.153  0.698   -22.979 1.00 75.70 366 A 1 
ATOM 2844 N N     . LYS A 1 367 ? 20.795  -6.676  -22.696 1.00 92.26 367 A 1 
ATOM 2845 C CA    . LYS A 1 367 ? 21.487  -7.767  -22.016 1.00 93.07 367 A 1 
ATOM 2846 C C     . LYS A 1 367 ? 22.941  -7.829  -22.471 1.00 93.44 367 A 1 
ATOM 2847 O O     . LYS A 1 367 ? 23.823  -7.721  -21.621 1.00 92.44 367 A 1 
ATOM 2848 C CB    . LYS A 1 367 ? 20.743  -9.089  -22.248 1.00 92.58 367 A 1 
ATOM 2849 C CG    . LYS A 1 367 ? 21.448  -10.248 -21.532 1.00 91.07 367 A 1 
ATOM 2850 C CD    . LYS A 1 367 ? 20.823  -11.606 -21.866 1.00 88.24 367 A 1 
ATOM 2851 C CE    . LYS A 1 367 ? 21.734  -12.684 -21.305 1.00 82.06 367 A 1 
ATOM 2852 N NZ    . LYS A 1 367 ? 21.402  -14.040 -21.788 1.00 76.18 367 A 1 
ATOM 2853 N N     . ALA A 1 368 ? 23.194  -7.908  -23.764 1.00 92.89 368 A 1 
ATOM 2854 C CA    . ALA A 1 368 ? 24.539  -7.960  -24.336 1.00 92.41 368 A 1 
ATOM 2855 C C     . ALA A 1 368 ? 25.383  -6.761  -23.895 1.00 92.88 368 A 1 
ATOM 2856 O O     . ALA A 1 368 ? 26.505  -6.920  -23.413 1.00 91.24 368 A 1 
ATOM 2857 C CB    . ALA A 1 368 ? 24.409  -8.025  -25.859 1.00 91.51 368 A 1 
ATOM 2858 N N     . TYR A 1 369 ? 24.819  -5.551  -23.941 1.00 92.85 369 A 1 
ATOM 2859 C CA    . TYR A 1 369 ? 25.515  -4.360  -23.472 1.00 92.17 369 A 1 
ATOM 2860 C C     . TYR A 1 369 ? 25.802  -4.375  -21.961 1.00 92.72 369 A 1 
ATOM 2861 O O     . TYR A 1 369 ? 26.866  -3.933  -21.528 1.00 91.71 369 A 1 
ATOM 2862 C CB    . TYR A 1 369 ? 24.706  -3.127  -23.875 1.00 91.08 369 A 1 
ATOM 2863 C CG    . TYR A 1 369 ? 25.461  -1.849  -23.643 1.00 88.60 369 A 1 
ATOM 2864 C CD1   . TYR A 1 369 ? 25.134  -1.007  -22.573 1.00 83.82 369 A 1 
ATOM 2865 C CD2   . TYR A 1 369 ? 26.516  -1.489  -24.499 1.00 81.58 369 A 1 
ATOM 2866 C CE1   . TYR A 1 369 ? 25.860  0.175   -22.357 1.00 80.19 369 A 1 
ATOM 2867 C CE2   . TYR A 1 369 ? 27.251  -0.315  -24.293 1.00 78.24 369 A 1 
ATOM 2868 C CZ    . TYR A 1 369 ? 26.913  0.520   -23.210 1.00 79.68 369 A 1 
ATOM 2869 O OH    . TYR A 1 369 ? 27.638  1.671   -22.986 1.00 77.60 369 A 1 
ATOM 2870 N N     . ALA A 1 370 ? 24.890  -4.882  -21.139 1.00 93.37 370 A 1 
ATOM 2871 C CA    . ALA A 1 370 ? 25.103  -4.988  -19.697 1.00 93.01 370 A 1 
ATOM 2872 C C     . ALA A 1 370 ? 26.155  -6.047  -19.325 1.00 93.30 370 A 1 
ATOM 2873 O O     . ALA A 1 370 ? 26.787  -5.921  -18.273 1.00 91.80 370 A 1 
ATOM 2874 C CB    . ALA A 1 370 ? 23.770  -5.290  -19.015 1.00 91.97 370 A 1 
ATOM 2875 N N     . GLU A 1 371 ? 26.330  -7.075  -20.132 1.00 93.42 371 A 1 
ATOM 2876 C CA    . GLU A 1 371 ? 27.366  -8.102  -19.971 1.00 93.14 371 A 1 
ATOM 2877 C C     . GLU A 1 371 ? 28.744  -7.564  -20.376 1.00 93.28 371 A 1 
ATOM 2878 O O     . GLU A 1 371 ? 29.709  -7.804  -19.655 1.00 91.46 371 A 1 
ATOM 2879 C CB    . GLU A 1 371 ? 26.969  -9.356  -20.775 1.00 92.37 371 A 1 
ATOM 2880 C CG    . GLU A 1 371 ? 25.805  -10.108 -20.114 1.00 85.70 371 A 1 
ATOM 2881 C CD    . GLU A 1 371 ? 25.171  -11.233 -20.954 1.00 82.25 371 A 1 
ATOM 2882 O OE1   . GLU A 1 371 ? 24.326  -11.975 -20.386 1.00 75.69 371 A 1 
ATOM 2883 O OE2   . GLU A 1 371 ? 25.447  -11.349 -22.156 1.00 76.30 371 A 1 
ATOM 2884 N N     . ALA A 1 372 ? 28.837  -6.777  -21.439 1.00 92.74 372 A 1 
ATOM 2885 C CA    . ALA A 1 372 ? 30.079  -6.201  -21.928 1.00 91.93 372 A 1 
ATOM 2886 C C     . ALA A 1 372 ? 30.586  -4.987  -21.123 1.00 92.18 372 A 1 
ATOM 2887 O O     . ALA A 1 372 ? 31.758  -4.622  -21.218 1.00 89.71 372 A 1 
ATOM 2888 C CB    . ALA A 1 372 ? 29.872  -5.829  -23.397 1.00 90.20 372 A 1 
ATOM 2889 N N     . ARG A 1 373 ? 29.731  -4.327  -20.328 1.00 92.04 373 A 1 
ATOM 2890 C CA    . ARG A 1 373 ? 30.132  -3.112  -19.595 1.00 91.65 373 A 1 
ATOM 2891 C C     . ARG A 1 373 ? 31.158  -3.392  -18.512 1.00 92.21 373 A 1 
ATOM 2892 O O     . ARG A 1 373 ? 30.949  -4.293  -17.696 1.00 90.96 373 A 1 
ATOM 2893 C CB    . ARG A 1 373 ? 28.916  -2.422  -18.973 1.00 89.88 373 A 1 
ATOM 2894 C CG    . ARG A 1 373 ? 28.286  -1.452  -19.959 1.00 82.65 373 A 1 
ATOM 2895 C CD    . ARG A 1 373 ? 27.054  -0.829  -19.323 1.00 81.64 373 A 1 
ATOM 2896 N NE    . ARG A 1 373 ? 26.415  0.129   -20.240 1.00 78.41 373 A 1 
ATOM 2897 C CZ    . ARG A 1 373 ? 25.439  0.967   -19.943 1.00 77.58 373 A 1 
ATOM 2898 N NH1   . ARG A 1 373 ? 24.915  1.011   -18.756 1.00 69.75 373 A 1 
ATOM 2899 N NH2   . ARG A 1 373 ? 24.981  1.770   -20.839 1.00 70.53 373 A 1 
ATOM 2900 N N     . PRO A 1 374 ? 32.214  -2.529  -18.397 1.00 91.09 374 A 1 
ATOM 2901 C CA    . PRO A 1 374 ? 33.150  -2.597  -17.296 1.00 90.80 374 A 1 
ATOM 2902 C C     . PRO A 1 374 ? 32.430  -2.384  -15.963 1.00 91.93 374 A 1 
ATOM 2903 O O     . PRO A 1 374 ? 31.435  -1.643  -15.858 1.00 90.78 374 A 1 
ATOM 2904 C CB    . PRO A 1 374 ? 34.218  -1.536  -17.583 1.00 88.55 374 A 1 
ATOM 2905 C CG    . PRO A 1 374 ? 33.497  -0.522  -18.463 1.00 84.52 374 A 1 
ATOM 2906 C CD    . PRO A 1 374 ? 32.528  -1.395  -19.261 1.00 87.40 374 A 1 
ATOM 2907 N N     . ARG A 1 375 ? 32.898  -3.081  -14.917 1.00 92.52 375 A 1 
ATOM 2908 C CA    . ARG A 1 375 ? 32.286  -3.075  -13.587 1.00 92.45 375 A 1 
ATOM 2909 C C     . ARG A 1 375 ? 33.341  -2.872  -12.510 1.00 92.52 375 A 1 
ATOM 2910 O O     . ARG A 1 375 ? 34.347  -3.575  -12.477 1.00 90.61 375 A 1 
ATOM 2911 C CB    . ARG A 1 375 ? 31.514  -4.371  -13.332 1.00 91.14 375 A 1 
ATOM 2912 C CG    . ARG A 1 375 ? 30.350  -4.585  -14.303 1.00 87.67 375 A 1 
ATOM 2913 C CD    . ARG A 1 375 ? 29.677  -5.919  -14.010 1.00 88.83 375 A 1 
ATOM 2914 N NE    . ARG A 1 375 ? 28.616  -6.220  -14.990 1.00 86.86 375 A 1 
ATOM 2915 C CZ    . ARG A 1 375 ? 27.346  -6.497  -14.742 1.00 88.73 375 A 1 
ATOM 2916 N NH1   . ARG A 1 375 ? 26.862  -6.478  -13.533 1.00 78.33 375 A 1 
ATOM 2917 N NH2   . ARG A 1 375 ? 26.553  -6.790  -15.715 1.00 82.06 375 A 1 
ATOM 2918 N N     . ILE A 1 376 ? 33.068  -2.003  -11.570 1.00 92.56 376 A 1 
ATOM 2919 C CA    . ILE A 1 376 ? 33.861  -1.828  -10.351 1.00 92.23 376 A 1 
ATOM 2920 C C     . ILE A 1 376 ? 33.047  -2.382  -9.183  1.00 92.77 376 A 1 
ATOM 2921 O O     . ILE A 1 376 ? 31.963  -1.878  -8.878  1.00 90.46 376 A 1 
ATOM 2922 C CB    . ILE A 1 376 ? 34.253  -0.347  -10.163 1.00 90.51 376 A 1 
ATOM 2923 C CG1   . ILE A 1 376 ? 35.084  0.158   -11.356 1.00 83.60 376 A 1 
ATOM 2924 C CG2   . ILE A 1 376 ? 35.043  -0.186  -8.846  1.00 82.29 376 A 1 
ATOM 2925 C CD1   . ILE A 1 376 ? 35.378  1.667   -11.329 1.00 76.36 376 A 1 
ATOM 2926 N N     . LYS A 1 377 ? 33.557  -3.451  -8.555  1.00 92.42 377 A 1 
ATOM 2927 C CA    . LYS A 1 377 ? 32.856  -4.154  -7.463  1.00 92.76 377 A 1 
ATOM 2928 C C     . LYS A 1 377 ? 31.385  -4.472  -7.815  1.00 93.10 377 A 1 
ATOM 2929 O O     . LYS A 1 377 ? 30.481  -4.286  -7.003  1.00 90.13 377 A 1 
ATOM 2930 C CB    . LYS A 1 377 ? 33.005  -3.381  -6.139  1.00 91.63 377 A 1 
ATOM 2931 C CG    . LYS A 1 377 ? 34.464  -3.205  -5.680  1.00 87.11 377 A 1 
ATOM 2932 C CD    . LYS A 1 377 ? 34.531  -2.429  -4.352  1.00 80.17 377 A 1 
ATOM 2933 C CE    . LYS A 1 377 ? 35.979  -2.273  -3.899  1.00 72.44 377 A 1 
ATOM 2934 N NZ    . LYS A 1 377 ? 36.109  -1.519  -2.624  1.00 64.04 377 A 1 
ATOM 2935 N N     . GLY A 1 378 ? 31.156  -4.908  -9.039  1.00 92.06 378 A 1 
ATOM 2936 C CA    . GLY A 1 378 ? 29.838  -5.300  -9.548  1.00 91.76 378 A 1 
ATOM 2937 C C     . GLY A 1 378 ? 28.943  -4.156  -10.037 1.00 92.57 378 A 1 
ATOM 2938 O O     . GLY A 1 378 ? 27.975  -4.417  -10.751 1.00 89.98 378 A 1 
ATOM 2939 N N     . ARG A 1 379 ? 29.262  -2.901  -9.717  1.00 93.69 379 A 1 
ATOM 2940 C CA    . ARG A 1 379 ? 28.554  -1.731  -10.252 1.00 93.90 379 A 1 
ATOM 2941 C C     . ARG A 1 379 ? 29.078  -1.393  -11.641 1.00 94.32 379 A 1 
ATOM 2942 O O     . ARG A 1 379 ? 30.262  -1.576  -11.897 1.00 92.19 379 A 1 
ATOM 2943 C CB    . ARG A 1 379 ? 28.712  -0.526  -9.323  1.00 92.60 379 A 1 
ATOM 2944 C CG    . ARG A 1 379 ? 28.156  -0.799  -7.920  1.00 86.39 379 A 1 
ATOM 2945 C CD    . ARG A 1 379 ? 28.255  0.461   -7.060  1.00 86.24 379 A 1 
ATOM 2946 N NE    . ARG A 1 379 ? 27.736  0.212   -5.710  1.00 80.70 379 A 1 
ATOM 2947 C CZ    . ARG A 1 379 ? 27.598  1.117   -4.741  1.00 77.86 379 A 1 
ATOM 2948 N NH1   . ARG A 1 379 ? 27.937  2.367   -4.921  1.00 68.96 379 A 1 
ATOM 2949 N NH2   . ARG A 1 379 ? 27.116  0.777   -3.588  1.00 69.13 379 A 1 
ATOM 2950 N N     . PHE A 1 380 ? 28.241  -0.844  -12.487 1.00 93.22 380 A 1 
ATOM 2951 C CA    . PHE A 1 380 ? 28.718  -0.311  -13.759 1.00 92.81 380 A 1 
ATOM 2952 C C     . PHE A 1 380 ? 29.696  0.839   -13.504 1.00 92.33 380 A 1 
ATOM 2953 O O     . PHE A 1 380 ? 29.377  1.750   -12.733 1.00 90.30 380 A 1 
ATOM 2954 C CB    . PHE A 1 380 ? 27.541  0.147   -14.625 1.00 92.50 380 A 1 
ATOM 2955 C CG    . PHE A 1 380 ? 26.613  -0.975  -15.044 1.00 92.78 380 A 1 
ATOM 2956 C CD1   . PHE A 1 380 ? 27.099  -2.021  -15.839 1.00 90.63 380 A 1 
ATOM 2957 C CD2   . PHE A 1 380 ? 25.268  -0.974  -14.655 1.00 90.43 380 A 1 
ATOM 2958 C CE1   . PHE A 1 380 ? 26.254  -3.069  -16.235 1.00 89.73 380 A 1 
ATOM 2959 C CE2   . PHE A 1 380 ? 24.414  -2.012  -15.052 1.00 89.08 380 A 1 
ATOM 2960 C CZ    . PHE A 1 380 ? 24.907  -3.067  -15.842 1.00 90.60 380 A 1 
ATOM 2961 N N     . ALA A 1 381 ? 30.863  0.777   -14.127 1.00 91.88 381 A 1 
ATOM 2962 C CA    . ALA A 1 381 ? 31.805  1.879   -14.106 1.00 90.82 381 A 1 
ATOM 2963 C C     . ALA A 1 381 ? 31.251  3.030   -14.952 1.00 90.00 381 A 1 
ATOM 2964 O O     . ALA A 1 381 ? 30.595  2.803   -15.972 1.00 86.52 381 A 1 
ATOM 2965 C CB    . ALA A 1 381 ? 33.167  1.393   -14.588 1.00 88.63 381 A 1 
ATOM 2966 N N     . LYS A 1 382 ? 31.516  4.273   -14.515 1.00 88.54 382 A 1 
ATOM 2967 C CA    . LYS A 1 382 ? 31.316  5.430   -15.369 1.00 86.87 382 A 1 
ATOM 2968 C C     . LYS A 1 382 ? 32.387  5.356   -16.457 1.00 85.69 382 A 1 
ATOM 2969 O O     . LYS A 1 382 ? 33.543  5.123   -16.132 1.00 79.41 382 A 1 
ATOM 2970 C CB    . LYS A 1 382 ? 31.395  6.733   -14.554 1.00 82.37 382 A 1 
ATOM 2971 C CG    . LYS A 1 382 ? 30.910  7.948   -15.360 1.00 72.88 382 A 1 
ATOM 2972 C CD    . LYS A 1 382 ? 31.047  9.285   -14.610 1.00 68.19 382 A 1 
ATOM 2973 C CE    . LYS A 1 382 ? 30.616  10.417  -15.531 1.00 59.10 382 A 1 
ATOM 2974 N NZ    . LYS A 1 382 ? 31.002  11.769  -15.060 1.00 52.46 382 A 1 
ATOM 2975 N N     . ARG A 1 383 ? 32.001  5.525   -17.719 1.00 85.60 383 A 1 
ATOM 2976 C CA    . ARG A 1 383 ? 32.979  5.724   -18.783 1.00 82.66 383 A 1 
ATOM 2977 C C     . ARG A 1 383 ? 33.719  7.018   -18.482 1.00 81.12 383 A 1 
ATOM 2978 O O     . ARG A 1 383 ? 33.076  8.008   -18.116 1.00 72.91 383 A 1 
ATOM 2979 C CB    . ARG A 1 383 ? 32.318  5.771   -20.158 1.00 77.14 383 A 1 
ATOM 2980 C CG    . ARG A 1 383 ? 31.935  4.358   -20.645 1.00 66.40 383 A 1 
ATOM 2981 C CD    . ARG A 1 383 ? 31.352  4.436   -22.051 1.00 63.99 383 A 1 
ATOM 2982 N NE    . ARG A 1 383 ? 31.183  3.097   -22.655 1.00 57.11 383 A 1 
ATOM 2983 C CZ    . ARG A 1 383 ? 31.031  2.874   -23.952 1.00 51.99 383 A 1 
ATOM 2984 N NH1   . ARG A 1 383 ? 30.823  3.850   -24.783 1.00 50.60 383 A 1 
ATOM 2985 N NH2   . ARG A 1 383 ? 31.132  1.685   -24.446 1.00 47.14 383 A 1 
ATOM 2986 N N     . SER A 1 384 ? 35.043  6.983   -18.541 1.00 79.69 384 A 1 
ATOM 2987 C CA    . SER A 1 384 ? 35.816  8.215   -18.503 1.00 78.24 384 A 1 
ATOM 2988 C C     . SER A 1 384 ? 35.507  9.020   -19.761 1.00 78.33 384 A 1 
ATOM 2989 O O     . SER A 1 384 ? 35.212  8.441   -20.810 1.00 69.66 384 A 1 
ATOM 2990 C CB    . SER A 1 384 ? 37.309  7.904   -18.370 1.00 71.15 384 A 1 
ATOM 2991 O OG    . SER A 1 384 ? 37.761  7.079   -19.408 1.00 61.50 384 A 1 
ATOM 2992 N N     . ASP A 1 385 ? 35.606  10.349  -19.683 1.00 74.01 385 A 1 
ATOM 2993 C CA    . ASP A 1 385 ? 35.344  11.198  -20.852 1.00 71.41 385 A 1 
ATOM 2994 C C     . ASP A 1 385 ? 36.278  10.834  -22.014 1.00 70.89 385 A 1 
ATOM 2995 O O     . ASP A 1 385 ? 35.846  10.760  -23.162 1.00 66.73 385 A 1 
ATOM 2996 C CB    . ASP A 1 385 ? 35.431  12.673  -20.435 1.00 66.46 385 A 1 
ATOM 2997 C CG    . ASP A 1 385 ? 34.430  13.030  -19.316 1.00 58.27 385 A 1 
ATOM 2998 O OD1   . ASP A 1 385 ? 33.293  12.494  -19.303 1.00 53.38 385 A 1 
ATOM 2999 O OD2   . ASP A 1 385 ? 34.830  13.769  -18.392 1.00 52.36 385 A 1 
ATOM 3000 N N     . ALA A 1 386 ? 37.516  10.420  -21.692 1.00 67.34 386 A 1 
ATOM 3001 C CA    . ALA A 1 386 ? 38.464  9.882   -22.657 1.00 64.24 386 A 1 
ATOM 3002 C C     . ALA A 1 386 ? 37.966  8.606   -23.370 1.00 66.30 386 A 1 
ATOM 3003 O O     . ALA A 1 386 ? 38.175  8.457   -24.574 1.00 61.84 386 A 1 
ATOM 3004 C CB    . ALA A 1 386 ? 39.789  9.614   -21.929 1.00 59.08 386 A 1 
ATOM 3005 N N     . GLU A 1 387 ? 37.321  7.696   -22.677 1.00 73.30 387 A 1 
ATOM 3006 C CA    . GLU A 1 387 ? 36.751  6.500   -23.320 1.00 72.04 387 A 1 
ATOM 3007 C C     . GLU A 1 387 ? 35.549  6.844   -24.226 1.00 72.29 387 A 1 
ATOM 3008 O O     . GLU A 1 387 ? 35.319  6.153   -25.213 1.00 67.54 387 A 1 
ATOM 3009 C CB    . GLU A 1 387 ? 36.312  5.462   -22.284 1.00 66.59 387 A 1 
ATOM 3010 C CG    . GLU A 1 387 ? 37.471  4.678   -21.655 1.00 58.43 387 A 1 
ATOM 3011 C CD    . GLU A 1 387 ? 36.986  3.669   -20.600 1.00 52.64 387 A 1 
ATOM 3012 O OE1   . GLU A 1 387 ? 37.719  2.686   -20.342 1.00 49.20 387 A 1 
ATOM 3013 O OE2   . GLU A 1 387 ? 35.886  3.883   -20.017 1.00 48.01 387 A 1 
ATOM 3014 N N     . MET A 1 388 ? 34.786  7.896   -23.894 1.00 73.36 388 A 1 
ATOM 3015 C CA    . MET A 1 388 ? 33.726  8.365   -24.784 1.00 70.05 388 A 1 
ATOM 3016 C C     . MET A 1 388 ? 34.296  9.015   -26.051 1.00 69.73 388 A 1 
ATOM 3017 O O     . MET A 1 388 ? 33.756  8.774   -27.133 1.00 64.08 388 A 1 
ATOM 3018 C CB    . MET A 1 388 ? 32.785  9.344   -24.076 1.00 64.96 388 A 1 
ATOM 3019 C CG    . MET A 1 388 ? 31.818  8.639   -23.131 1.00 56.98 388 A 1 
ATOM 3020 S SD    . MET A 1 388 ? 30.197  9.435   -22.911 1.00 49.54 388 A 1 
ATOM 3021 C CE    . MET A 1 388 ? 30.718  11.080  -22.375 1.00 46.13 388 A 1 
ATOM 3022 N N     . GLU A 1 389 ? 35.386  9.787   -25.941 1.00 61.01 389 A 1 
ATOM 3023 C CA    . GLU A 1 389 ? 36.072  10.349  -27.109 1.00 59.00 389 A 1 
ATOM 3024 C C     . GLU A 1 389 ? 36.657  9.258   -28.010 1.00 58.96 389 A 1 
ATOM 3025 O O     . GLU A 1 389 ? 36.535  9.342   -29.231 1.00 56.00 389 A 1 
ATOM 3026 C CB    . GLU A 1 389 ? 37.187  11.306  -26.675 1.00 53.76 389 A 1 
ATOM 3027 C CG    . GLU A 1 389 ? 36.641  12.645  -26.177 1.00 45.63 389 A 1 
ATOM 3028 C CD    . GLU A 1 389 ? 37.751  13.659  -25.842 1.00 42.47 389 A 1 
ATOM 3029 O OE1   . GLU A 1 389 ? 37.418  14.862  -25.741 1.00 37.94 389 A 1 
ATOM 3030 O OE2   . GLU A 1 389 ? 38.918  13.236  -25.688 1.00 38.05 389 A 1 
ATOM 3031 N N     . VAL A 1 390 ? 37.229  8.195   -27.426 1.00 67.23 390 A 1 
ATOM 3032 C CA    . VAL A 1 390 ? 37.767  7.079   -28.213 1.00 67.58 390 A 1 
ATOM 3033 C C     . VAL A 1 390 ? 36.661  6.343   -28.970 1.00 69.05 390 A 1 
ATOM 3034 O O     . VAL A 1 390 ? 36.839  6.037   -30.147 1.00 66.03 390 A 1 
ATOM 3035 C CB    . VAL A 1 390 ? 38.597  6.121   -27.345 1.00 63.95 390 A 1 
ATOM 3036 C CG1   . VAL A 1 390 ? 39.126  4.934   -28.158 1.00 54.44 390 A 1 
ATOM 3037 C CG2   . VAL A 1 390 ? 39.823  6.812   -26.753 1.00 57.99 390 A 1 
ATOM 3038 N N     . ASP A 1 391 ? 35.514  6.094   -28.364 1.00 65.99 391 A 1 
ATOM 3039 C CA    . ASP A 1 391 ? 34.387  5.445   -29.069 1.00 63.31 391 A 1 
ATOM 3040 C C     . ASP A 1 391 ? 33.832  6.339   -30.202 1.00 62.01 391 A 1 
ATOM 3041 O O     . ASP A 1 391 ? 33.460  5.840   -31.264 1.00 58.85 391 A 1 
ATOM 3042 C CB    . ASP A 1 391 ? 33.273  5.071   -28.064 1.00 58.36 391 A 1 
ATOM 3043 C CG    . ASP A 1 391 ? 32.979  3.567   -27.874 1.00 51.01 391 A 1 
ATOM 3044 O OD1   . ASP A 1 391 ? 33.659  2.699   -28.440 1.00 48.11 391 A 1 
ATOM 3045 O OD2   . ASP A 1 391 ? 32.021  3.263   -27.098 1.00 46.46 391 A 1 
ATOM 3046 N N     . GLN A 1 392 ? 33.794  7.667   -29.994 1.00 60.29 392 A 1 
ATOM 3047 C CA    . GLN A 1 392 ? 33.396  8.596   -31.051 1.00 59.32 392 A 1 
ATOM 3048 C C     . GLN A 1 392 ? 34.425  8.648   -32.184 1.00 57.97 392 A 1 
ATOM 3049 O O     . GLN A 1 392 ? 34.044  8.546   -33.349 1.00 55.47 392 A 1 
ATOM 3050 C CB    . GLN A 1 392 ? 33.158  10.007  -30.490 1.00 55.93 392 A 1 
ATOM 3051 C CG    . GLN A 1 392 ? 31.811  10.101  -29.760 1.00 50.68 392 A 1 
ATOM 3052 C CD    . GLN A 1 392 ? 31.483  11.528  -29.323 1.00 47.00 392 A 1 
ATOM 3053 O OE1   . GLN A 1 392 ? 32.202  12.487  -29.538 1.00 45.30 392 A 1 
ATOM 3054 N NE2   . GLN A 1 392 ? 30.340  11.732  -28.713 1.00 42.04 392 A 1 
ATOM 3055 N N     . THR A 1 393 ? 35.713  8.767   -31.858 1.00 64.58 393 A 1 
ATOM 3056 C CA    . THR A 1 393 ? 36.786  8.787   -32.866 1.00 63.63 393 A 1 
ATOM 3057 C C     . THR A 1 393 ? 36.866  7.470   -33.630 1.00 63.67 393 A 1 
ATOM 3058 O O     . THR A 1 393 ? 37.039  7.502   -34.850 1.00 59.67 393 A 1 
ATOM 3059 C CB    . THR A 1 393 ? 38.147  9.128   -32.264 1.00 59.26 393 A 1 
ATOM 3060 O OG1   . THR A 1 393 ? 38.386  8.399   -31.090 1.00 51.82 393 A 1 
ATOM 3061 C CG2   . THR A 1 393 ? 38.270  10.609  -31.921 1.00 53.86 393 A 1 
ATOM 3062 N N     . PHE A 1 394 ? 36.670  6.315   -32.978 1.00 60.95 394 A 1 
ATOM 3063 C CA    . PHE A 1 394 ? 36.643  5.030   -33.686 1.00 58.29 394 A 1 
ATOM 3064 C C     . PHE A 1 394 ? 35.431  4.910   -34.624 1.00 56.74 394 A 1 
ATOM 3065 O O     . PHE A 1 394 ? 35.551  4.393   -35.732 1.00 52.59 394 A 1 
ATOM 3066 C CB    . PHE A 1 394 ? 36.696  3.873   -32.679 1.00 54.13 394 A 1 
ATOM 3067 C CG    . PHE A 1 394 ? 37.593  2.739   -33.135 1.00 50.84 394 A 1 
ATOM 3068 C CD1   . PHE A 1 394 ? 37.074  1.671   -33.876 1.00 48.61 394 A 1 
ATOM 3069 C CD2   . PHE A 1 394 ? 38.968  2.788   -32.841 1.00 46.74 394 A 1 
ATOM 3070 C CE1   . PHE A 1 394 ? 37.916  0.638   -34.324 1.00 42.15 394 A 1 
ATOM 3071 C CE2   . PHE A 1 394 ? 39.815  1.752   -33.287 1.00 42.62 394 A 1 
ATOM 3072 C CZ    . PHE A 1 394 ? 39.294  0.674   -34.019 1.00 43.79 394 A 1 
ATOM 3073 N N     . SER A 1 395 ? 34.268  5.445   -34.205 1.00 57.30 395 A 1 
ATOM 3074 C CA    . SER A 1 395 ? 33.080  5.439   -35.071 1.00 55.22 395 A 1 
ATOM 3075 C C     . SER A 1 395 ? 33.216  6.374   -36.285 1.00 53.79 395 A 1 
ATOM 3076 O O     . SER A 1 395 ? 32.713  6.038   -37.358 1.00 51.03 395 A 1 
ATOM 3077 C CB    . SER A 1 395 ? 31.827  5.772   -34.260 1.00 51.96 395 A 1 
ATOM 3078 O OG    . SER A 1 395 ? 31.764  7.127   -33.871 1.00 45.37 395 A 1 
ATOM 3079 N N     . THR A 1 396 ? 33.916  7.494   -36.136 1.00 61.29 396 A 1 
ATOM 3080 C CA    . THR A 1 396 ? 34.207  8.390   -37.266 1.00 60.42 396 A 1 
ATOM 3081 C C     . THR A 1 396 ? 35.320  7.854   -38.167 1.00 60.44 396 A 1 
ATOM 3082 O O     . THR A 1 396 ? 35.190  7.936   -39.386 1.00 55.93 396 A 1 
ATOM 3083 C CB    . THR A 1 396 ? 34.549  9.811   -36.806 1.00 53.79 396 A 1 
ATOM 3084 O OG1   . THR A 1 396 ? 35.444  9.810   -35.722 1.00 47.11 396 A 1 
ATOM 3085 C CG2   . THR A 1 396 ? 33.308  10.582  -36.355 1.00 48.58 396 A 1 
ATOM 3086 N N     . ALA A 1 397 ? 36.368  7.250   -37.603 1.00 54.55 397 A 1 
ATOM 3087 C CA    . ALA A 1 397 ? 37.463  6.669   -38.386 1.00 53.07 397 A 1 
ATOM 3088 C C     . ALA A 1 397 ? 36.988  5.520   -39.289 1.00 51.60 397 A 1 
ATOM 3089 O O     . ALA A 1 397 ? 37.389  5.436   -40.452 1.00 50.50 397 A 1 
ATOM 3090 C CB    . ALA A 1 397 ? 38.570  6.212   -37.429 1.00 49.26 397 A 1 
ATOM 3091 N N     . ALA A 1 398 ? 36.086  4.683   -38.804 1.00 44.96 398 A 1 
ATOM 3092 C CA    . ALA A 1 398 ? 35.527  3.585   -39.606 1.00 43.64 398 A 1 
ATOM 3093 C C     . ALA A 1 398 ? 34.712  4.063   -40.831 1.00 42.08 398 A 1 
ATOM 3094 O O     . ALA A 1 398 ? 34.574  3.316   -41.795 1.00 40.84 398 A 1 
ATOM 3095 C CB    . ALA A 1 398 ? 34.672  2.703   -38.682 1.00 41.20 398 A 1 
ATOM 3096 N N     . LEU A 1 399 ? 34.183  5.281   -40.812 1.00 51.45 399 A 1 
ATOM 3097 C CA    . LEU A 1 399 ? 33.490  5.864   -41.970 1.00 50.32 399 A 1 
ATOM 3098 C C     . LEU A 1 399 ? 34.467  6.473   -42.991 1.00 49.33 399 A 1 
ATOM 3099 O O     . LEU A 1 399 ? 34.151  6.479   -44.178 1.00 46.38 399 A 1 
ATOM 3100 C CB    . LEU A 1 399 ? 32.475  6.918   -41.488 1.00 45.33 399 A 1 
ATOM 3101 C CG    . LEU A 1 399 ? 31.172  6.314   -40.936 1.00 42.26 399 A 1 
ATOM 3102 C CD1   . LEU A 1 399 ? 30.376  7.399   -40.207 1.00 42.50 399 A 1 
ATOM 3103 C CD2   . LEU A 1 399 ? 30.298  5.745   -42.054 1.00 44.48 399 A 1 
ATOM 3104 N N     . SER A 1 400 ? 35.623  6.983   -42.547 1.00 50.00 400 A 1 
ATOM 3105 C CA    . SER A 1 400 ? 36.558  7.659   -43.456 1.00 51.87 400 A 1 
ATOM 3106 C C     . SER A 1 400 ? 37.306  6.708   -44.388 1.00 52.77 400 A 1 
ATOM 3107 O O     . SER A 1 400 ? 37.606  7.087   -45.519 1.00 48.35 400 A 1 
ATOM 3108 C CB    . SER A 1 400 ? 37.540  8.526   -42.683 1.00 46.93 400 A 1 
ATOM 3109 O OG    . SER A 1 400 ? 38.346  7.769   -41.795 1.00 41.99 400 A 1 
ATOM 3110 N N     . ASP A 1 401 ? 37.579  5.491   -43.920 1.00 49.24 401 A 1 
ATOM 3111 C CA    . ASP A 1 401 ? 38.417  4.551   -44.682 1.00 51.47 401 A 1 
ATOM 3112 C C     . ASP A 1 401 ? 37.707  3.924   -45.901 1.00 50.95 401 A 1 
ATOM 3113 O O     . ASP A 1 401 ? 38.326  3.247   -46.715 1.00 48.20 401 A 1 
ATOM 3114 C CB    . ASP A 1 401 ? 38.976  3.492   -43.714 1.00 45.60 401 A 1 
ATOM 3115 C CG    . ASP A 1 401 ? 40.325  2.912   -44.148 1.00 40.86 401 A 1 
ATOM 3116 O OD1   . ASP A 1 401 ? 41.071  3.606   -44.873 1.00 40.14 401 A 1 
ATOM 3117 O OD2   . ASP A 1 401 ? 40.626  1.778   -43.696 1.00 40.41 401 A 1 
ATOM 3118 N N     . SER A 1 402 ? 36.416  4.182   -46.050 1.00 42.43 402 A 1 
ATOM 3119 C CA    . SER A 1 402 ? 35.672  3.748   -47.239 1.00 44.12 402 A 1 
ATOM 3120 C C     . SER A 1 402 ? 35.919  4.620   -48.485 1.00 43.85 402 A 1 
ATOM 3121 O O     . SER A 1 402 ? 35.101  4.626   -49.406 1.00 40.09 402 A 1 
ATOM 3122 C CB    . SER A 1 402 ? 34.183  3.569   -46.932 1.00 39.51 402 A 1 
ATOM 3123 O OG    . SER A 1 402 ? 33.510  4.800   -46.738 1.00 37.17 402 A 1 
ATOM 3124 N N     . SER A 1 403 ? 37.033  5.357   -48.555 1.00 38.36 403 A 1 
ATOM 3125 C CA    . SER A 1 403 ? 37.507  5.973   -49.796 1.00 39.83 403 A 1 
ATOM 3126 C C     . SER A 1 403 ? 38.005  4.871   -50.737 1.00 39.78 403 A 1 
ATOM 3127 O O     . SER A 1 403 ? 39.199  4.634   -50.879 1.00 37.14 403 A 1 
ATOM 3128 C CB    . SER A 1 403 ? 38.548  7.060   -49.528 1.00 36.31 403 A 1 
ATOM 3129 O OG    . SER A 1 403 ? 39.740  6.549   -48.958 1.00 33.84 403 A 1 
ATOM 3130 N N     . TYR A 1 404 ? 37.053  4.163   -51.323 1.00 37.19 404 A 1 
ATOM 3131 C CA    . TYR A 1 404 ? 37.316  3.262   -52.436 1.00 36.92 404 A 1 
ATOM 3132 C C     . TYR A 1 404 ? 37.990  4.075   -53.542 1.00 33.74 404 A 1 
ATOM 3133 O O     . TYR A 1 404 ? 37.339  4.851   -54.259 1.00 32.22 404 A 1 
ATOM 3134 C CB    . TYR A 1 404 ? 36.011  2.606   -52.919 1.00 35.64 404 A 1 
ATOM 3135 C CG    . TYR A 1 404 ? 35.679  1.309   -52.214 1.00 34.82 404 A 1 
ATOM 3136 C CD1   . TYR A 1 404 ? 36.095  0.081   -52.772 1.00 35.93 404 A 1 
ATOM 3137 C CD2   . TYR A 1 404 ? 34.962  1.311   -51.002 1.00 36.38 404 A 1 
ATOM 3138 C CE1   . TYR A 1 404 ? 35.795  -1.140  -52.128 1.00 33.29 404 A 1 
ATOM 3139 C CE2   . TYR A 1 404 ? 34.670  0.104   -50.348 1.00 32.12 404 A 1 
ATOM 3140 C CZ    . TYR A 1 404 ? 35.083  -1.120  -50.919 1.00 33.44 404 A 1 
ATOM 3141 O OH    . TYR A 1 404 ? 34.791  -2.308  -50.277 1.00 33.52 404 A 1 
ATOM 3142 N N     . SER A 1 405 ? 39.312  3.923   -53.674 1.00 40.88 405 A 1 
ATOM 3143 C CA    . SER A 1 405 ? 40.068  4.396   -54.821 1.00 42.47 405 A 1 
ATOM 3144 C C     . SER A 1 405 ? 39.485  3.719   -56.059 1.00 41.47 405 A 1 
ATOM 3145 O O     . SER A 1 405 ? 39.660  2.522   -56.273 1.00 39.28 405 A 1 
ATOM 3146 C CB    . SER A 1 405 ? 41.558  4.095   -54.643 1.00 38.20 405 A 1 
ATOM 3147 O OG    . SER A 1 405 ? 41.777  2.724   -54.369 1.00 35.16 405 A 1 
ATOM 3148 N N     . THR A 1 406 ? 38.736  4.482   -56.842 1.00 40.92 406 A 1 
ATOM 3149 C CA    . THR A 1 406 ? 38.287  4.045   -58.162 1.00 44.73 406 A 1 
ATOM 3150 C C     . THR A 1 406 ? 39.540  3.852   -59.019 1.00 43.85 406 A 1 
ATOM 3151 O O     . THR A 1 406 ? 40.090  4.820   -59.539 1.00 41.85 406 A 1 
ATOM 3152 C CB    . THR A 1 406 ? 37.351  5.074   -58.800 1.00 40.65 406 A 1 
ATOM 3153 O OG1   . THR A 1 406 ? 37.853  6.395   -58.639 1.00 36.23 406 A 1 
ATOM 3154 C CG2   . THR A 1 406 ? 35.960  5.050   -58.169 1.00 37.35 406 A 1 
ATOM 3155 N N     . VAL A 1 407 ? 40.027  2.615   -59.076 1.00 39.63 407 A 1 
ATOM 3156 C CA    . VAL A 1 407 ? 41.120  2.248   -59.979 1.00 43.14 407 A 1 
ATOM 3157 C C     . VAL A 1 407 ? 40.612  2.557   -61.392 1.00 39.89 407 A 1 
ATOM 3158 O O     . VAL A 1 407 ? 39.610  1.962   -61.801 1.00 38.57 407 A 1 
ATOM 3159 C CB    . VAL A 1 407 ? 41.510  0.767   -59.842 1.00 41.34 407 A 1 
ATOM 3160 C CG1   . VAL A 1 407 ? 42.700  0.434   -60.737 1.00 37.60 407 A 1 
ATOM 3161 C CG2   . VAL A 1 407 ? 41.890  0.425   -58.396 1.00 40.93 407 A 1 
ATOM 3162 N N     . PRO A 1 408 ? 41.225  3.519   -62.121 1.00 37.77 408 A 1 
ATOM 3163 C CA    . PRO A 1 408 ? 40.811  3.770   -63.477 1.00 40.26 408 A 1 
ATOM 3164 C C     . PRO A 1 408 ? 41.160  2.515   -64.285 1.00 39.96 408 A 1 
ATOM 3165 O O     . PRO A 1 408 ? 42.329  2.131   -64.382 1.00 38.81 408 A 1 
ATOM 3166 C CB    . PRO A 1 408 ? 41.574  5.026   -63.914 1.00 37.06 408 A 1 
ATOM 3167 C CG    . PRO A 1 408 ? 42.830  4.997   -63.047 1.00 34.99 408 A 1 
ATOM 3168 C CD    . PRO A 1 408 ? 42.376  4.317   -61.758 1.00 39.07 408 A 1 
ATOM 3169 N N     . TRP A 1 409 ? 40.147  1.859   -64.834 1.00 37.58 409 A 1 
ATOM 3170 C CA    . TRP A 1 409 ? 40.330  0.857   -65.887 1.00 37.51 409 A 1 
ATOM 3171 C C     . TRP A 1 409 ? 40.855  1.586   -67.128 1.00 36.09 409 A 1 
ATOM 3172 O O     . TRP A 1 409 ? 40.081  2.165   -67.885 1.00 33.36 409 A 1 
ATOM 3173 C CB    . TRP A 1 409 ? 39.011  0.108   -66.150 1.00 34.28 409 A 1 
ATOM 3174 C CG    . TRP A 1 409 ? 38.698  -1.003  -65.206 1.00 30.99 409 A 1 
ATOM 3175 C CD1   . TRP A 1 409 ? 38.588  -0.912  -63.873 1.00 25.31 409 A 1 
ATOM 3176 C CD2   . TRP A 1 409 ? 38.451  -2.408  -65.542 1.00 27.01 409 A 1 
ATOM 3177 N NE1   . TRP A 1 409 ? 38.286  -2.155  -63.329 1.00 23.40 409 A 1 
ATOM 3178 C CE2   . TRP A 1 409 ? 38.189  -3.095  -64.318 1.00 25.90 409 A 1 
ATOM 3179 C CE3   . TRP A 1 409 ? 38.406  -3.135  -66.732 1.00 29.34 409 A 1 
ATOM 3180 C CZ2   . TRP A 1 409 ? 37.911  -4.470  -64.301 1.00 30.22 409 A 1 
ATOM 3181 C CZ3   . TRP A 1 409 ? 38.128  -4.512  -66.722 1.00 28.55 409 A 1 
ATOM 3182 C CH2   . TRP A 1 409 ? 37.879  -5.173  -65.512 1.00 28.28 409 A 1 
ATOM 3183 N N     . PHE A 1 410 ? 42.209  1.608   -67.264 1.00 39.63 410 A 1 
ATOM 3184 C CA    . PHE A 1 410 ? 42.895  1.843   -68.532 1.00 37.99 410 A 1 
ATOM 3185 C C     . PHE A 1 410 ? 43.024  0.518   -69.306 1.00 34.94 410 A 1 
ATOM 3186 O O     . PHE A 1 410 ? 43.233  -0.521  -68.656 1.00 29.40 410 A 1 
ATOM 3187 C CB    . PHE A 1 410 ? 44.268  2.493   -68.314 1.00 36.21 410 A 1 
ATOM 3188 C CG    . PHE A 1 410 ? 44.238  4.004   -68.320 1.00 34.01 410 A 1 
ATOM 3189 C CD1   . PHE A 1 410 ? 44.182  4.698   -69.540 1.00 29.41 410 A 1 
ATOM 3190 C CD2   . PHE A 1 410 ? 44.249  4.728   -67.113 1.00 29.47 410 A 1 
ATOM 3191 C CE1   . PHE A 1 410 ? 44.150  6.110   -69.554 1.00 27.03 410 A 1 
ATOM 3192 C CE2   . PHE A 1 410 ? 44.210  6.137   -67.126 1.00 30.99 410 A 1 
ATOM 3193 C CZ    . PHE A 1 410 ? 44.167  6.812   -68.348 1.00 34.60 410 A 1 
ATOM 3194 O OXT   . PHE A 1 410 ? 42.925  0.625   -70.555 1.00 41.03 410 A 1 
ATOM 3195 N N     . ALA B 2 1   ? 20.459  -25.699 -13.830 1.00 41.14 1   B 1 
ATOM 3196 C CA    . ALA B 2 1   ? 20.194  -24.586 -12.921 1.00 45.82 1   B 1 
ATOM 3197 C C     . ALA B 2 1   ? 19.615  -25.174 -11.615 1.00 48.18 1   B 1 
ATOM 3198 O O     . ALA B 2 1   ? 18.914  -26.178 -11.733 1.00 46.17 1   B 1 
ATOM 3199 C CB    . ALA B 2 1   ? 19.232  -23.589 -13.535 1.00 43.76 1   B 1 
ATOM 3200 N N     . PRO B 2 2   ? 19.914  -24.652 -10.420 1.00 45.40 2   B 1 
ATOM 3201 C CA    . PRO B 2 2   ? 19.313  -25.188 -9.210  1.00 46.41 2   B 1 
ATOM 3202 C C     . PRO B 2 2   ? 17.791  -25.144 -9.381  1.00 48.52 2   B 1 
ATOM 3203 O O     . PRO B 2 2   ? 17.290  -24.155 -9.936  1.00 47.92 2   B 1 
ATOM 3204 C CB    . PRO B 2 2   ? 19.809  -24.307 -8.065  1.00 43.31 2   B 1 
ATOM 3205 C CG    . PRO B 2 2   ? 20.184  -23.005 -8.739  1.00 43.59 2   B 1 
ATOM 3206 C CD    . PRO B 2 2   ? 20.645  -23.431 -10.136 1.00 46.48 2   B 1 
ATOM 3207 N N     . PRO B 2 3   ? 17.063  -26.202 -8.982  1.00 50.78 3   B 1 
ATOM 3208 C CA    . PRO B 2 3   ? 15.627  -26.250 -9.179  1.00 50.94 3   B 1 
ATOM 3209 C C     . PRO B 2 3   ? 15.019  -25.033 -8.493  1.00 53.31 3   B 1 
ATOM 3210 O O     . PRO B 2 3   ? 15.241  -24.814 -7.297  1.00 53.39 3   B 1 
ATOM 3211 C CB    . PRO B 2 3   ? 15.162  -27.585 -8.573  1.00 46.18 3   B 1 
ATOM 3212 C CG    . PRO B 2 3   ? 16.267  -27.932 -7.587  1.00 45.23 3   B 1 
ATOM 3213 C CD    . PRO B 2 3   ? 17.520  -27.345 -8.229  1.00 48.50 3   B 1 
ATOM 3214 N N     . VAL B 2 4   ? 14.344  -24.189 -9.264  1.00 59.39 4   B 1 
ATOM 3215 C CA    . VAL B 2 4   ? 13.702  -22.991 -8.735  1.00 60.86 4   B 1 
ATOM 3216 C C     . VAL B 2 4   ? 12.649  -23.481 -7.754  1.00 64.20 4   B 1 
ATOM 3217 O O     . VAL B 2 4   ? 11.680  -24.101 -8.189  1.00 61.08 4   B 1 
ATOM 3218 C CB    . VAL B 2 4   ? 13.076  -22.131 -9.845  1.00 54.13 4   B 1 
ATOM 3219 C CG1   . VAL B 2 4   ? 12.362  -20.912 -9.273  1.00 47.10 4   B 1 
ATOM 3220 C CG2   . VAL B 2 4   ? 14.158  -21.630 -10.806 1.00 49.20 4   B 1 
ATOM 3221 N N     . ARG B 2 5   ? 12.880  -23.274 -6.449  1.00 58.72 5   B 1 
ATOM 3222 C CA    . ARG B 2 5   ? 11.968  -23.748 -5.417  1.00 60.92 5   B 1 
ATOM 3223 C C     . ARG B 2 5   ? 10.589  -23.187 -5.719  1.00 64.77 5   B 1 
ATOM 3224 O O     . ARG B 2 5   ? 10.476  -22.001 -6.060  1.00 61.69 5   B 1 
ATOM 3225 C CB    . ARG B 2 5   ? 12.435  -23.317 -4.018  1.00 54.05 5   B 1 
ATOM 3226 C CG    . ARG B 2 5   ? 13.708  -24.048 -3.574  1.00 46.57 5   B 1 
ATOM 3227 C CD    . ARG B 2 5   ? 14.082  -23.611 -2.155  1.00 42.51 5   B 1 
ATOM 3228 N NE    . ARG B 2 5   ? 15.279  -24.319 -1.664  1.00 37.49 5   B 1 
ATOM 3229 C CZ    . ARG B 2 5   ? 15.795  -24.234 -0.444  1.00 33.37 5   B 1 
ATOM 3230 N NH1   . ARG B 2 5   ? 15.276  -23.442 0.458   1.00 32.46 5   B 1 
ATOM 3231 N NH2   . ARG B 2 5   ? 16.829  -24.946 -0.115  1.00 30.36 5   B 1 
ATOM 3232 N N     . GLU B 2 6   ? 9.548   -24.002 -5.569  1.00 67.39 6   B 1 
ATOM 3233 C CA    . GLU B 2 6   ? 8.168   -23.575 -5.807  1.00 67.96 6   B 1 
ATOM 3234 C C     . GLU B 2 6   ? 7.837   -22.299 -5.016  1.00 71.16 6   B 1 
ATOM 3235 O O     . GLU B 2 6   ? 7.254   -21.345 -5.525  1.00 65.00 6   B 1 
ATOM 3236 C CB    . GLU B 2 6   ? 7.223   -24.735 -5.451  1.00 60.67 6   B 1 
ATOM 3237 C CG    . GLU B 2 6   ? 5.823   -24.571 -6.066  1.00 51.96 6   B 1 
ATOM 3238 C CD    . GLU B 2 6   ? 5.859   -24.540 -7.604  1.00 47.36 6   B 1 
ATOM 3239 O OE1   . GLU B 2 6   ? 4.959   -23.938 -8.219  1.00 45.15 6   B 1 
ATOM 3240 O OE2   . GLU B 2 6   ? 6.842   -25.021 -8.198  1.00 44.70 6   B 1 
ATOM 3241 N N     . GLN B 2 7   ? 8.387   -22.223 -3.805  1.00 62.61 7   B 1 
ATOM 3242 C CA    . GLN B 2 7   ? 8.296   -21.037 -2.941  1.00 63.30 7   B 1 
ATOM 3243 C C     . GLN B 2 7   ? 8.893   -19.759 -3.558  1.00 68.34 7   B 1 
ATOM 3244 O O     . GLN B 2 7   ? 8.563   -18.656 -3.131  1.00 63.68 7   B 1 
ATOM 3245 C CB    . GLN B 2 7   ? 9.014   -21.331 -1.623  1.00 58.08 7   B 1 
ATOM 3246 C CG    . GLN B 2 7   ? 8.334   -22.433 -0.796  1.00 52.32 7   B 1 
ATOM 3247 C CD    . GLN B 2 7   ? 9.094   -22.711 0.504   1.00 44.68 7   B 1 
ATOM 3248 O OE1   . GLN B 2 7   ? 10.208  -22.249 0.720   1.00 44.64 7   B 1 
ATOM 3249 N NE2   . GLN B 2 7   ? 8.515   -23.485 1.394   1.00 39.82 7   B 1 
ATOM 3250 N N     . ASP B 2 8   ? 9.768   -19.841 -4.561  1.00 70.90 8   B 1 
ATOM 3251 C CA    . ASP B 2 8   ? 10.297  -18.664 -5.260  1.00 68.62 8   B 1 
ATOM 3252 C C     . ASP B 2 8   ? 9.324   -18.097 -6.307  1.00 71.60 8   B 1 
ATOM 3253 O O     . ASP B 2 8   ? 9.583   -17.022 -6.863  1.00 67.09 8   B 1 
ATOM 3254 C CB    . ASP B 2 8   ? 11.648  -18.962 -5.919  1.00 63.14 8   B 1 
ATOM 3255 C CG    . ASP B 2 8   ? 12.786  -19.180 -4.941  1.00 58.35 8   B 1 
ATOM 3256 O OD1   . ASP B 2 8   ? 12.781  -18.531 -3.863  1.00 52.89 8   B 1 
ATOM 3257 O OD2   . ASP B 2 8   ? 13.738  -19.898 -5.338  1.00 53.15 8   B 1 
ATOM 3258 N N     . ARG B 2 9   ? 8.232   -18.819 -6.588  1.00 81.28 9   B 1 
ATOM 3259 C CA    . ARG B 2 9   ? 7.166   -18.393 -7.503  1.00 81.05 9   B 1 
ATOM 3260 C C     . ARG B 2 9   ? 6.086   -17.577 -6.793  1.00 83.54 9   B 1 
ATOM 3261 O O     . ARG B 2 9   ? 5.426   -16.787 -7.440  1.00 77.91 9   B 1 
ATOM 3262 C CB    . ARG B 2 9   ? 6.541   -19.622 -8.176  1.00 75.92 9   B 1 
ATOM 3263 C CG    . ARG B 2 9   ? 7.563   -20.394 -9.024  1.00 71.53 9   B 1 
ATOM 3264 C CD    . ARG B 2 9   ? 6.908   -21.634 -9.620  1.00 67.28 9   B 1 
ATOM 3265 N NE    . ARG B 2 9   ? 7.805   -22.347 -10.542 1.00 60.89 9   B 1 
ATOM 3266 C CZ    . ARG B 2 9   ? 7.547   -23.515 -11.100 1.00 55.06 9   B 1 
ATOM 3267 N NH1   . ARG B 2 9   ? 6.448   -24.176 -10.835 1.00 52.17 9   B 1 
ATOM 3268 N NH2   . ARG B 2 9   ? 8.386   -24.045 -11.930 1.00 49.26 9   B 1 
ATOM 3269 N N     . LEU B 2 10  ? 5.987   -17.750 -5.481  1.00 84.91 10  B 1 
ATOM 3270 C CA    . LEU B 2 10  ? 4.971   -17.119 -4.638  1.00 85.04 10  B 1 
ATOM 3271 C C     . LEU B 2 10  ? 5.561   -15.961 -3.823  1.00 86.44 10  B 1 
ATOM 3272 O O     . LEU B 2 10  ? 6.789   -15.792 -3.728  1.00 82.41 10  B 1 
ATOM 3273 C CB    . LEU B 2 10  ? 4.348   -18.198 -3.739  1.00 80.93 10  B 1 
ATOM 3274 C CG    . LEU B 2 10  ? 3.732   -19.398 -4.483  1.00 79.35 10  B 1 
ATOM 3275 C CD1   . LEU B 2 10  ? 3.183   -20.402 -3.474  1.00 73.72 10  B 1 
ATOM 3276 C CD2   . LEU B 2 10  ? 2.612   -18.975 -5.433  1.00 75.03 10  B 1 
ATOM 3277 N N     . MET B 2 11  ? 4.704   -15.171 -3.204  1.00 85.71 11  B 1 
ATOM 3278 C CA    . MET B 2 11  ? 5.130   -14.190 -2.202  1.00 86.02 11  B 1 
ATOM 3279 C C     . MET B 2 11  ? 5.882   -14.869 -1.052  1.00 87.00 11  B 1 
ATOM 3280 O O     . MET B 2 11  ? 5.585   -16.011 -0.724  1.00 83.00 11  B 1 
ATOM 3281 C CB    . MET B 2 11  ? 3.921   -13.400 -1.689  1.00 83.46 11  B 1 
ATOM 3282 C CG    . MET B 2 11  ? 3.429   -12.390 -2.734  1.00 78.40 11  B 1 
ATOM 3283 S SD    . MET B 2 11  ? 4.643   -11.093 -3.126  1.00 76.33 11  B 1 
ATOM 3284 C CE    . MET B 2 11  ? 4.468   -10.067 -1.661  1.00 65.55 11  B 1 
ATOM 3285 N N     . PRO B 2 12  ? 6.883   -14.228 -0.411  1.00 88.67 12  B 1 
ATOM 3286 C CA    . PRO B 2 12  ? 7.635   -14.883 0.656   1.00 88.03 12  B 1 
ATOM 3287 C C     . PRO B 2 12  ? 6.758   -15.204 1.863   1.00 89.57 12  B 1 
ATOM 3288 O O     . PRO B 2 12  ? 6.279   -14.286 2.527   1.00 88.21 12  B 1 
ATOM 3289 C CB    . PRO B 2 12  ? 8.768   -13.926 1.018   1.00 85.08 12  B 1 
ATOM 3290 C CG    . PRO B 2 12  ? 8.905   -13.042 -0.219  1.00 81.75 12  B 1 
ATOM 3291 C CD    . PRO B 2 12  ? 7.474   -12.953 -0.745  1.00 84.24 12  B 1 
ATOM 3292 N N     . ILE B 2 13  ? 6.650   -16.492 2.203   1.00 88.13 13  B 1 
ATOM 3293 C CA    . ILE B 2 13  ? 5.784   -16.958 3.290   1.00 89.57 13  B 1 
ATOM 3294 C C     . ILE B 2 13  ? 6.087   -16.274 4.624   1.00 90.49 13  B 1 
ATOM 3295 O O     . ILE B 2 13  ? 5.175   -15.931 5.367   1.00 89.49 13  B 1 
ATOM 3296 C CB    . ILE B 2 13  ? 5.850   -18.499 3.396   1.00 88.73 13  B 1 
ATOM 3297 C CG1   . ILE B 2 13  ? 4.695   -19.024 4.263   1.00 84.03 13  B 1 
ATOM 3298 C CG2   . ILE B 2 13  ? 7.215   -18.977 3.921   1.00 82.24 13  B 1 
ATOM 3299 C CD1   . ILE B 2 13  ? 4.464   -20.531 4.134   1.00 75.47 13  B 1 
ATOM 3300 N N     . ALA B 2 14  ? 7.362   -15.984 4.914   1.00 89.67 14  B 1 
ATOM 3301 C CA    . ALA B 2 14  ? 7.742   -15.288 6.149   1.00 88.83 14  B 1 
ATOM 3302 C C     . ALA B 2 14  ? 7.114   -13.893 6.278   1.00 89.87 14  B 1 
ATOM 3303 O O     . ALA B 2 14  ? 6.833   -13.450 7.392   1.00 88.23 14  B 1 
ATOM 3304 C CB    . ALA B 2 14  ? 9.269   -15.198 6.193   1.00 86.45 14  B 1 
ATOM 3305 N N     . ASN B 2 15  ? 6.892   -13.202 5.153   1.00 89.74 15  B 1 
ATOM 3306 C CA    . ASN B 2 15  ? 6.202   -11.918 5.178   1.00 90.09 15  B 1 
ATOM 3307 C C     . ASN B 2 15  ? 4.701   -12.088 5.314   1.00 91.47 15  B 1 
ATOM 3308 O O     . ASN B 2 15  ? 4.101   -11.368 6.107   1.00 90.34 15  B 1 
ATOM 3309 C CB    . ASN B 2 15  ? 6.545   -11.100 3.933   1.00 87.75 15  B 1 
ATOM 3310 C CG    . ASN B 2 15  ? 7.698   -10.176 4.233   1.00 81.36 15  B 1 
ATOM 3311 O OD1   . ASN B 2 15  ? 8.678   -10.524 4.866   1.00 70.79 15  B 1 
ATOM 3312 N ND2   . ASN B 2 15  ? 7.585   -8.923  3.829   1.00 71.54 15  B 1 
ATOM 3313 N N     . VAL B 2 16  ? 4.120   -13.044 4.611   1.00 91.95 16  B 1 
ATOM 3314 C CA    . VAL B 2 16  ? 2.702   -13.374 4.755   1.00 92.85 16  B 1 
ATOM 3315 C C     . VAL B 2 16  ? 2.395   -13.688 6.219   1.00 93.77 16  B 1 
ATOM 3316 O O     . VAL B 2 16  ? 1.555   -13.026 6.818   1.00 93.15 16  B 1 
ATOM 3317 C CB    . VAL B 2 16  ? 2.312   -14.539 3.824   1.00 92.51 16  B 1 
ATOM 3318 C CG1   . VAL B 2 16  ? 0.839   -14.908 3.976   1.00 89.53 16  B 1 
ATOM 3319 C CG2   . VAL B 2 16  ? 2.575   -14.170 2.353   1.00 89.54 16  B 1 
ATOM 3320 N N     . ILE B 2 17  ? 3.178   -14.568 6.853   1.00 93.21 17  B 1 
ATOM 3321 C CA    . ILE B 2 17  ? 3.024   -14.903 8.272   1.00 93.16 17  B 1 
ATOM 3322 C C     . ILE B 2 17  ? 3.162   -13.670 9.172   1.00 93.65 17  B 1 
ATOM 3323 O O     . ILE B 2 17  ? 2.428   -13.523 10.148  1.00 92.85 17  B 1 
ATOM 3324 C CB    . ILE B 2 17  ? 4.030   -15.985 8.693   1.00 92.41 17  B 1 
ATOM 3325 C CG1   . ILE B 2 17  ? 3.774   -17.316 7.950   1.00 89.17 17  B 1 
ATOM 3326 C CG2   . ILE B 2 17  ? 3.992   -16.235 10.210  1.00 88.60 17  B 1 
ATOM 3327 C CD1   . ILE B 2 17  ? 4.950   -18.303 8.026   1.00 82.90 17  B 1 
ATOM 3328 N N     . ARG B 2 18  ? 4.123   -12.771 8.873   1.00 92.73 18  B 1 
ATOM 3329 C CA    . ARG B 2 18  ? 4.304   -11.540 9.648   1.00 92.08 18  B 1 
ATOM 3330 C C     . ARG B 2 18  ? 3.059   -10.655 9.580   1.00 93.25 18  B 1 
ATOM 3331 O O     . ARG B 2 18  ? 2.653   -10.136 10.613  1.00 91.87 18  B 1 
ATOM 3332 C CB    . ARG B 2 18  ? 5.554   -10.792 9.164   1.00 90.04 18  B 1 
ATOM 3333 C CG    . ARG B 2 18  ? 5.886   -9.578  10.049  1.00 82.40 18  B 1 
ATOM 3334 C CD    . ARG B 2 18  ? 7.011   -8.732  9.444   1.00 77.46 18  B 1 
ATOM 3335 N NE    . ARG B 2 18  ? 8.264   -9.491  9.315   1.00 69.75 18  B 1 
ATOM 3336 C CZ    . ARG B 2 18  ? 9.119   -9.447  8.314   1.00 63.98 18  B 1 
ATOM 3337 N NH1   . ARG B 2 18  ? 8.947   -8.654  7.299   1.00 58.28 18  B 1 
ATOM 3338 N NH2   . ARG B 2 18  ? 10.173  -10.208 8.314   1.00 58.48 18  B 1 
ATOM 3339 N N     . ILE B 2 19  ? 2.488   -10.497 8.402   1.00 93.42 19  B 1 
ATOM 3340 C CA    . ILE B 2 19  ? 1.273   -9.702  8.191   1.00 93.73 19  B 1 
ATOM 3341 C C     . ILE B 2 19  ? 0.070   -10.362 8.887   1.00 94.58 19  B 1 
ATOM 3342 O O     . ILE B 2 19  ? -0.589  -9.709  9.683   1.00 93.76 19  B 1 
ATOM 3343 C CB    . ILE B 2 19  ? 1.045   -9.468  6.684   1.00 93.31 19  B 1 
ATOM 3344 C CG1   . ILE B 2 19  ? 2.192   -8.634  6.053   1.00 90.84 19  B 1 
ATOM 3345 C CG2   . ILE B 2 19  ? -0.285  -8.739  6.450   1.00 90.48 19  B 1 
ATOM 3346 C CD1   . ILE B 2 19  ? 2.280   -8.775  4.530   1.00 83.87 19  B 1 
ATOM 3347 N N     . MET B 2 20  ? -0.129  -11.663 8.681   1.00 94.96 20  B 1 
ATOM 3348 C CA    . MET B 2 20  ? -1.201  -12.412 9.343   1.00 95.45 20  B 1 
ATOM 3349 C C     . MET B 2 20  ? -1.169  -12.254 10.865  1.00 95.74 20  B 1 
ATOM 3350 O O     . MET B 2 20  ? -2.190  -12.045 11.500  1.00 94.40 20  B 1 
ATOM 3351 C CB    . MET B 2 20  ? -1.097  -13.904 8.987   1.00 95.42 20  B 1 
ATOM 3352 C CG    . MET B 2 20  ? -1.368  -14.218 7.519   1.00 94.14 20  B 1 
ATOM 3353 S SD    . MET B 2 20  ? -1.123  -15.975 7.121   1.00 93.06 20  B 1 
ATOM 3354 C CE    . MET B 2 20  ? -2.681  -16.656 7.733   1.00 85.73 20  B 1 
ATOM 3355 N N     . ARG B 2 21  ? 0.041   -12.308 11.460  1.00 95.49 21  B 1 
ATOM 3356 C CA    . ARG B 2 21  ? 0.198   -12.157 12.911  1.00 95.16 21  B 1 
ATOM 3357 C C     . ARG B 2 21  ? -0.104  -10.755 13.441  1.00 95.28 21  B 1 
ATOM 3358 O O     . ARG B 2 21  ? -0.284  -10.624 14.645  1.00 92.96 21  B 1 
ATOM 3359 C CB    . ARG B 2 21  ? 1.605   -12.587 13.342  1.00 93.93 21  B 1 
ATOM 3360 C CG    . ARG B 2 21  ? 1.756   -14.110 13.319  1.00 88.91 21  B 1 
ATOM 3361 C CD    . ARG B 2 21  ? 3.189   -14.487 13.697  1.00 84.48 21  B 1 
ATOM 3362 N NE    . ARG B 2 21  ? 3.390   -15.946 13.653  1.00 79.00 21  B 1 
ATOM 3363 C CZ    . ARG B 2 21  ? 3.393   -16.785 14.680  1.00 74.22 21  B 1 
ATOM 3364 N NH1   . ARG B 2 21  ? 3.239   -16.371 15.910  1.00 64.56 21  B 1 
ATOM 3365 N NH2   . ARG B 2 21  ? 3.553   -18.055 14.489  1.00 68.01 21  B 1 
ATOM 3366 N N     . ARG B 2 22  ? -0.147  -9.734  12.599  1.00 95.24 22  B 1 
ATOM 3367 C CA    . ARG B 2 22  ? -0.534  -8.384  13.029  1.00 94.19 22  B 1 
ATOM 3368 C C     . ARG B 2 22  ? -2.018  -8.295  13.337  1.00 94.46 22  B 1 
ATOM 3369 O O     . ARG B 2 22  ? -2.381  -7.601  14.280  1.00 91.56 22  B 1 
ATOM 3370 C CB    . ARG B 2 22  ? -0.191  -7.338  11.962  1.00 91.80 22  B 1 
ATOM 3371 C CG    . ARG B 2 22  ? 1.316   -7.108  11.800  1.00 84.53 22  B 1 
ATOM 3372 C CD    . ARG B 2 22  ? 1.515   -6.081  10.700  1.00 82.78 22  B 1 
ATOM 3373 N NE    . ARG B 2 22  ? 2.936   -5.868  10.400  1.00 79.70 22  B 1 
ATOM 3374 C CZ    . ARG B 2 22  ? 3.370   -5.151  9.375   1.00 76.80 22  B 1 
ATOM 3375 N NH1   . ARG B 2 22  ? 2.542   -4.550  8.566   1.00 72.10 22  B 1 
ATOM 3376 N NH2   . ARG B 2 22  ? 4.644   -5.025  9.166   1.00 69.57 22  B 1 
ATOM 3377 N N     . VAL B 2 23  ? -2.852  -8.990  12.585  1.00 95.71 23  B 1 
ATOM 3378 C CA    . VAL B 2 23  ? -4.304  -8.896  12.751  1.00 95.06 23  B 1 
ATOM 3379 C C     . VAL B 2 23  ? -4.849  -9.905  13.757  1.00 95.52 23  B 1 
ATOM 3380 O O     . VAL B 2 23  ? -5.873  -9.668  14.387  1.00 93.47 23  B 1 
ATOM 3381 C CB    . VAL B 2 23  ? -4.987  -9.010  11.375  1.00 92.62 23  B 1 
ATOM 3382 C CG1   . VAL B 2 23  ? -4.992  -10.405 10.781  1.00 85.61 23  B 1 
ATOM 3383 C CG2   . VAL B 2 23  ? -6.423  -8.502  11.464  1.00 86.15 23  B 1 
ATOM 3384 N N     . LEU B 2 24  ? -4.139  -11.019 13.939  1.00 95.07 24  B 1 
ATOM 3385 C CA    . LEU B 2 24  ? -4.598  -12.075 14.822  1.00 95.37 24  B 1 
ATOM 3386 C C     . LEU B 2 24  ? -4.300  -11.758 16.302  1.00 95.44 24  B 1 
ATOM 3387 O O     . LEU B 2 24  ? -3.242  -11.198 16.609  1.00 92.74 24  B 1 
ATOM 3388 C CB    . LEU B 2 24  ? -3.968  -13.403 14.402  1.00 94.69 24  B 1 
ATOM 3389 C CG    . LEU B 2 24  ? -4.457  -13.926 13.043  1.00 94.14 24  B 1 
ATOM 3390 C CD1   . LEU B 2 24  ? -3.689  -15.199 12.691  1.00 89.65 24  B 1 
ATOM 3391 C CD2   . LEU B 2 24  ? -5.948  -14.252 13.031  1.00 89.40 24  B 1 
ATOM 3392 N N     . PRO B 2 25  ? -5.172  -12.201 17.228  1.00 95.53 25  B 1 
ATOM 3393 C CA    . PRO B 2 25  ? -4.908  -12.073 18.648  1.00 94.90 25  B 1 
ATOM 3394 C C     . PRO B 2 25  ? -3.669  -12.892 19.059  1.00 95.19 25  B 1 
ATOM 3395 O O     . PRO B 2 25  ? -3.339  -13.897 18.427  1.00 93.42 25  B 1 
ATOM 3396 C CB    . PRO B 2 25  ? -6.188  -12.543 19.343  1.00 93.45 25  B 1 
ATOM 3397 C CG    . PRO B 2 25  ? -6.817  -13.491 18.334  1.00 90.84 25  B 1 
ATOM 3398 C CD    . PRO B 2 25  ? -6.429  -12.878 16.995  1.00 94.04 25  B 1 
ATOM 3399 N N     . PRO B 2 26  ? -2.973  -12.515 20.143  1.00 94.62 26  B 1 
ATOM 3400 C CA    . PRO B 2 26  ? -1.686  -13.122 20.506  1.00 93.98 26  B 1 
ATOM 3401 C C     . PRO B 2 26  ? -1.760  -14.617 20.824  1.00 93.95 26  B 1 
ATOM 3402 O O     . PRO B 2 26  ? -0.766  -15.329 20.732  1.00 90.69 26  B 1 
ATOM 3403 C CB    . PRO B 2 26  ? -1.193  -12.303 21.708  1.00 92.61 26  B 1 
ATOM 3404 C CG    . PRO B 2 26  ? -2.474  -11.706 22.293  1.00 89.09 26  B 1 
ATOM 3405 C CD    . PRO B 2 26  ? -3.324  -11.447 21.060  1.00 92.87 26  B 1 
ATOM 3406 N N     . HIS B 2 27  ? -2.942  -15.115 21.198  1.00 93.73 27  B 1 
ATOM 3407 C CA    . HIS B 2 27  ? -3.176  -16.530 21.493  1.00 93.34 27  B 1 
ATOM 3408 C C     . HIS B 2 27  ? -3.502  -17.370 20.246  1.00 93.64 27  B 1 
ATOM 3409 O O     . HIS B 2 27  ? -3.540  -18.606 20.346  1.00 90.30 27  B 1 
ATOM 3410 C CB    . HIS B 2 27  ? -4.291  -16.649 22.540  1.00 91.53 27  B 1 
ATOM 3411 C CG    . HIS B 2 27  ? -5.621  -16.149 22.047  1.00 86.84 27  B 1 
ATOM 3412 N ND1   . HIS B 2 27  ? -6.136  -14.871 22.211  1.00 74.76 27  B 1 
ATOM 3413 C CD2   . HIS B 2 27  ? -6.558  -16.871 21.354  1.00 74.42 27  B 1 
ATOM 3414 C CE1   . HIS B 2 27  ? -7.343  -14.835 21.617  1.00 72.90 27  B 1 
ATOM 3415 N NE2   . HIS B 2 27  ? -7.638  -16.023 21.091  1.00 75.73 27  B 1 
ATOM 3416 N N     . ALA B 2 28  ? -3.749  -16.714 19.101  1.00 94.00 28  B 1 
ATOM 3417 C CA    . ALA B 2 28  ? -4.096  -17.398 17.875  1.00 93.96 28  B 1 
ATOM 3418 C C     . ALA B 2 28  ? -2.904  -18.177 17.302  1.00 94.53 28  B 1 
ATOM 3419 O O     . ALA B 2 28  ? -1.755  -17.729 17.293  1.00 91.99 28  B 1 
ATOM 3420 C CB    . ALA B 2 28  ? -4.632  -16.394 16.852  1.00 92.45 28  B 1 
ATOM 3421 N N     . LYS B 2 29  ? -3.207  -19.370 16.774  1.00 95.65 29  B 1 
ATOM 3422 C CA    . LYS B 2 29  ? -2.258  -20.182 16.016  1.00 95.53 29  B 1 
ATOM 3423 C C     . LYS B 2 29  ? -2.703  -20.239 14.558  1.00 95.82 29  B 1 
ATOM 3424 O O     . LYS B 2 29  ? -3.888  -20.106 14.260  1.00 93.42 29  B 1 
ATOM 3425 C CB    . LYS B 2 29  ? -2.127  -21.570 16.641  1.00 93.81 29  B 1 
ATOM 3426 C CG    . LYS B 2 29  ? -1.536  -21.513 18.062  1.00 86.84 29  B 1 
ATOM 3427 C CD    . LYS B 2 29  ? -1.369  -22.922 18.628  1.00 79.24 29  B 1 
ATOM 3428 C CE    . LYS B 2 29  ? -0.813  -22.865 20.046  1.00 70.60 29  B 1 
ATOM 3429 N NZ    . LYS B 2 29  ? -0.658  -24.217 20.619  1.00 60.57 29  B 1 
ATOM 3430 N N     . ILE B 2 30  ? -1.755  -20.439 13.669  1.00 94.35 30  B 1 
ATOM 3431 C CA    . ILE B 2 30  ? -2.014  -20.574 12.237  1.00 94.65 30  B 1 
ATOM 3432 C C     . ILE B 2 30  ? -1.413  -21.900 11.780  1.00 94.52 30  B 1 
ATOM 3433 O O     . ILE B 2 30  ? -0.215  -22.121 12.011  1.00 92.54 30  B 1 
ATOM 3434 C CB    . ILE B 2 30  ? -1.421  -19.395 11.432  1.00 93.99 30  B 1 
ATOM 3435 C CG1   . ILE B 2 30  ? -1.670  -18.005 12.073  1.00 88.91 30  B 1 
ATOM 3436 C CG2   . ILE B 2 30  ? -1.991  -19.432 10.009  1.00 87.90 30  B 1 
ATOM 3437 C CD1   . ILE B 2 30  ? -0.876  -16.878 11.395  1.00 86.74 30  B 1 
ATOM 3438 N N     . SER B 2 31  ? -2.213  -22.755 11.162  1.00 95.76 31  B 1 
ATOM 3439 C CA    . SER B 2 31  ? -1.723  -23.991 10.552  1.00 95.21 31  B 1 
ATOM 3440 C C     . SER B 2 31  ? -0.819  -23.684 9.350   1.00 95.44 31  B 1 
ATOM 3441 O O     . SER B 2 31  ? -0.853  -22.581 8.803   1.00 94.19 31  B 1 
ATOM 3442 C CB    . SER B 2 31  ? -2.889  -24.897 10.159  1.00 93.39 31  B 1 
ATOM 3443 O OG    . SER B 2 31  ? -3.647  -24.272 9.159   1.00 82.38 31  B 1 
ATOM 3444 N N     . ASP B 2 32  ? 0.054   -24.609 8.982   1.00 93.83 32  B 1 
ATOM 3445 C CA    . ASP B 2 32  ? 1.010   -24.373 7.902   1.00 93.37 32  B 1 
ATOM 3446 C C     . ASP B 2 32  ? 0.334   -24.345 6.532   1.00 94.20 32  B 1 
ATOM 3447 O O     . ASP B 2 32  ? 0.633   -23.463 5.723   1.00 92.98 32  B 1 
ATOM 3448 C CB    . ASP B 2 32  ? 2.158   -25.386 7.989   1.00 91.43 32  B 1 
ATOM 3449 C CG    . ASP B 2 32  ? 3.092   -25.096 9.177   1.00 85.34 32  B 1 
ATOM 3450 O OD1   . ASP B 2 32  ? 3.216   -23.911 9.590   1.00 77.87 32  B 1 
ATOM 3451 O OD2   . ASP B 2 32  ? 3.698   -26.048 9.698   1.00 77.54 32  B 1 
ATOM 3452 N N     . ASP B 2 33  ? -0.660  -25.199 6.323   1.00 93.84 33  B 1 
ATOM 3453 C CA    . ASP B 2 33  ? -1.534  -25.209 5.151   1.00 93.55 33  B 1 
ATOM 3454 C C     . ASP B 2 33  ? -2.302  -23.889 4.979   1.00 94.56 33  B 1 
ATOM 3455 O O     . ASP B 2 33  ? -2.363  -23.342 3.876   1.00 92.80 33  B 1 
ATOM 3456 C CB    . ASP B 2 33  ? -2.497  -26.407 5.258   1.00 91.05 33  B 1 
ATOM 3457 C CG    . ASP B 2 33  ? -3.420  -26.352 6.494   1.00 83.35 33  B 1 
ATOM 3458 O OD1   . ASP B 2 33  ? -3.015  -25.760 7.512   1.00 70.78 33  B 1 
ATOM 3459 O OD2   . ASP B 2 33  ? -4.553  -26.854 6.420   1.00 76.19 33  B 1 
ATOM 3460 N N     . ALA B 2 34  ? -2.813  -23.293 6.053   1.00 94.84 34  B 1 
ATOM 3461 C CA    . ALA B 2 34  ? -3.459  -21.985 5.986   1.00 94.95 34  B 1 
ATOM 3462 C C     . ALA B 2 34  ? -2.481  -20.873 5.579   1.00 95.31 34  B 1 
ATOM 3463 O O     . ALA B 2 34  ? -2.838  -19.985 4.799   1.00 94.50 34  B 1 
ATOM 3464 C CB    . ALA B 2 34  ? -4.109  -21.670 7.333   1.00 94.35 34  B 1 
ATOM 3465 N N     . LYS B 2 35  ? -1.225  -20.910 6.062   1.00 95.69 35  B 1 
ATOM 3466 C CA    . LYS B 2 35  ? -0.190  -19.949 5.646   1.00 95.72 35  B 1 
ATOM 3467 C C     . LYS B 2 35  ? 0.127   -20.076 4.161   1.00 95.86 35  B 1 
ATOM 3468 O O     . LYS B 2 35  ? 0.263   -19.065 3.479   1.00 94.98 35  B 1 
ATOM 3469 C CB    . LYS B 2 35  ? 1.100   -20.158 6.442   1.00 94.75 35  B 1 
ATOM 3470 C CG    . LYS B 2 35  ? 0.984   -19.820 7.932   1.00 92.11 35  B 1 
ATOM 3471 C CD    . LYS B 2 35  ? 2.182   -20.407 8.677   1.00 90.31 35  B 1 
ATOM 3472 C CE    . LYS B 2 35  ? 1.918   -20.486 10.175  1.00 85.55 35  B 1 
ATOM 3473 N NZ    . LYS B 2 35  ? 2.669   -21.601 10.791  1.00 79.64 35  B 1 
ATOM 3474 N N     . GLU B 2 36  ? 0.269   -21.302 3.676   1.00 94.03 36  B 1 
ATOM 3475 C CA    . GLU B 2 36  ? 0.547   -21.601 2.272   1.00 93.74 36  B 1 
ATOM 3476 C C     . GLU B 2 36  ? -0.625  -21.208 1.378   1.00 94.28 36  B 1 
ATOM 3477 O O     . GLU B 2 36  ? -0.412  -20.573 0.346   1.00 93.46 36  B 1 
ATOM 3478 C CB    . GLU B 2 36  ? 0.903   -23.086 2.127   1.00 92.66 36  B 1 
ATOM 3479 C CG    . GLU B 2 36  ? 2.277   -23.371 2.736   1.00 88.73 36  B 1 
ATOM 3480 C CD    . GLU B 2 36  ? 2.731   -24.831 2.659   1.00 85.90 36  B 1 
ATOM 3481 O OE1   . GLU B 2 36  ? 3.831   -25.115 3.194   1.00 81.58 36  B 1 
ATOM 3482 O OE2   . GLU B 2 36  ? 2.029   -25.654 2.032   1.00 80.15 36  B 1 
ATOM 3483 N N     . THR B 2 37  ? -1.854  -21.462 1.820   1.00 94.65 37  B 1 
ATOM 3484 C CA    . THR B 2 37  ? -3.069  -21.060 1.106   1.00 94.79 37  B 1 
ATOM 3485 C C     . THR B 2 37  ? -3.159  -19.542 0.964   1.00 95.17 37  B 1 
ATOM 3486 O O     . THR B 2 37  ? -3.326  -19.034 -0.143  1.00 94.46 37  B 1 
ATOM 3487 C CB    . THR B 2 37  ? -4.313  -21.612 1.808   1.00 94.12 37  B 1 
ATOM 3488 O OG1   . THR B 2 37  ? -4.233  -23.011 1.897   1.00 87.92 37  B 1 
ATOM 3489 C CG2   . THR B 2 37  ? -5.586  -21.294 1.032   1.00 86.72 37  B 1 
ATOM 3490 N N     . ILE B 2 38  ? -2.975  -18.781 2.041   1.00 95.16 38  B 1 
ATOM 3491 C CA    . ILE B 2 38  ? -2.945  -17.313 1.970   1.00 95.43 38  B 1 
ATOM 3492 C C     . ILE B 2 38  ? -1.797  -16.821 1.077   1.00 95.42 38  B 1 
ATOM 3493 O O     . ILE B 2 38  ? -1.966  -15.893 0.294   1.00 94.44 38  B 1 
ATOM 3494 C CB    . ILE B 2 38  ? -2.880  -16.693 3.377   1.00 95.16 38  B 1 
ATOM 3495 C CG1   . ILE B 2 38  ? -4.157  -16.960 4.211   1.00 92.62 38  B 1 
ATOM 3496 C CG2   . ILE B 2 38  ? -2.602  -15.178 3.318   1.00 92.76 38  B 1 
ATOM 3497 C CD1   . ILE B 2 38  ? -5.411  -16.200 3.770   1.00 83.45 38  B 1 
ATOM 3498 N N     . GLN B 2 39  ? -0.621  -17.457 1.154   1.00 94.78 39  B 1 
ATOM 3499 C CA    . GLN B 2 39  ? 0.520   -17.130 0.295   1.00 94.34 39  B 1 
ATOM 3500 C C     . GLN B 2 39  ? 0.177   -17.284 -1.191  1.00 94.46 39  B 1 
ATOM 3501 O O     . GLN B 2 39  ? 0.550   -16.430 -2.001  1.00 93.38 39  B 1 
ATOM 3502 C CB    . GLN B 2 39  ? 1.709   -18.024 0.680   1.00 92.86 39  B 1 
ATOM 3503 C CG    . GLN B 2 39  ? 2.950   -17.772 -0.169  1.00 89.77 39  B 1 
ATOM 3504 C CD    . GLN B 2 39  ? 4.066   -18.788 0.057   1.00 88.87 39  B 1 
ATOM 3505 O OE1   . GLN B 2 39  ? 3.895   -19.912 0.490   1.00 83.34 39  B 1 
ATOM 3506 N NE2   . GLN B 2 39  ? 5.292   -18.439 -0.253  1.00 80.94 39  B 1 
ATOM 3507 N N     . GLU B 2 40  ? -0.512  -18.369 -1.535  1.00 94.52 40  B 1 
ATOM 3508 C CA    . GLU B 2 40  ? -0.956  -18.627 -2.896  1.00 94.27 40  B 1 
ATOM 3509 C C     . GLU B 2 40  ? -2.021  -17.620 -3.329  1.00 94.75 40  B 1 
ATOM 3510 O O     . GLU B 2 40  ? -1.822  -16.944 -4.336  1.00 93.80 40  B 1 
ATOM 3511 C CB    . GLU B 2 40  ? -1.409  -20.082 -3.034  1.00 93.08 40  B 1 
ATOM 3512 C CG    . GLU B 2 40  ? -1.656  -20.418 -4.505  1.00 84.81 40  B 1 
ATOM 3513 C CD    . GLU B 2 40  ? -1.858  -21.907 -4.809  1.00 81.08 40  B 1 
ATOM 3514 O OE1   . GLU B 2 40  ? -1.965  -22.223 -6.017  1.00 75.91 40  B 1 
ATOM 3515 O OE2   . GLU B 2 40  ? -1.883  -22.715 -3.865  1.00 74.92 40  B 1 
ATOM 3516 N N     . CYS B 2 41  ? -3.056  -17.390 -2.515  1.00 94.67 41  B 1 
ATOM 3517 C CA    . CYS B 2 41  ? -4.115  -16.420 -2.792  1.00 94.60 41  B 1 
ATOM 3518 C C     . CYS B 2 41  ? -3.562  -15.016 -3.089  1.00 94.82 41  B 1 
ATOM 3519 O O     . CYS B 2 41  ? -3.943  -14.384 -4.070  1.00 94.01 41  B 1 
ATOM 3520 C CB    . CYS B 2 41  ? -5.069  -16.369 -1.597  1.00 94.40 41  B 1 
ATOM 3521 S SG    . CYS B 2 41  ? -6.012  -17.919 -1.461  1.00 92.33 41  B 1 
ATOM 3522 N N     . VAL B 2 42  ? -2.619  -14.538 -2.289  1.00 94.91 42  B 1 
ATOM 3523 C CA    . VAL B 2 42  ? -1.988  -13.230 -2.496  1.00 94.72 42  B 1 
ATOM 3524 C C     . VAL B 2 42  ? -1.176  -13.181 -3.794  1.00 94.77 42  B 1 
ATOM 3525 O O     . VAL B 2 42  ? -1.135  -12.159 -4.482  1.00 93.69 42  B 1 
ATOM 3526 C CB    . VAL B 2 42  ? -1.114  -12.880 -1.275  1.00 93.78 42  B 1 
ATOM 3527 C CG1   . VAL B 2 42  ? -0.300  -11.605 -1.475  1.00 89.66 42  B 1 
ATOM 3528 C CG2   . VAL B 2 42  ? -1.978  -12.669 -0.037  1.00 88.97 42  B 1 
ATOM 3529 N N     . SER B 2 43  ? -0.517  -14.278 -4.168  1.00 94.09 43  B 1 
ATOM 3530 C CA    . SER B 2 43  ? 0.233   -14.354 -5.422  1.00 93.73 43  B 1 
ATOM 3531 C C     . SER B 2 43  ? -0.688  -14.379 -6.641  1.00 94.07 43  B 1 
ATOM 3532 O O     . SER B 2 43  ? -0.397  -13.742 -7.652  1.00 92.87 43  B 1 
ATOM 3533 C CB    . SER B 2 43  ? 1.143   -15.575 -5.413  1.00 92.47 43  B 1 
ATOM 3534 O OG    . SER B 2 43  ? 1.990   -15.532 -4.279  1.00 81.31 43  B 1 
ATOM 3535 N N     . GLU B 2 44  ? -1.830  -15.052 -6.525  1.00 94.64 44  B 1 
ATOM 3536 C CA    . GLU B 2 44  ? -2.867  -15.096 -7.545  1.00 94.64 44  B 1 
ATOM 3537 C C     . GLU B 2 44  ? -3.565  -13.750 -7.709  1.00 95.15 44  B 1 
ATOM 3538 O O     . GLU B 2 44  ? -3.811  -13.334 -8.840  1.00 93.88 44  B 1 
ATOM 3539 C CB    . GLU B 2 44  ? -3.870  -16.198 -7.221  1.00 93.71 44  B 1 
ATOM 3540 C CG    . GLU B 2 44  ? -3.280  -17.612 -7.355  1.00 87.88 44  B 1 
ATOM 3541 C CD    . GLU B 2 44  ? -2.737  -17.933 -8.757  1.00 88.50 44  B 1 
ATOM 3542 O OE1   . GLU B 2 44  ? -1.893  -18.836 -8.887  1.00 83.20 44  B 1 
ATOM 3543 O OE2   . GLU B 2 44  ? -3.117  -17.271 -9.742  1.00 83.85 44  B 1 
ATOM 3544 N N     . TYR B 2 45  ? -3.772  -13.028 -6.617  1.00 95.62 45  B 1 
ATOM 3545 C CA    . TYR B 2 45  ? -4.291  -11.661 -6.660  1.00 95.81 45  B 1 
ATOM 3546 C C     . TYR B 2 45  ? -3.415  -10.739 -7.524  1.00 95.97 45  B 1 
ATOM 3547 O O     . TYR B 2 45  ? -3.919  -10.034 -8.392  1.00 95.08 45  B 1 
ATOM 3548 C CB    . TYR B 2 45  ? -4.413  -11.127 -5.241  1.00 95.61 45  B 1 
ATOM 3549 C CG    . TYR B 2 45  ? -4.784  -9.658  -5.178  1.00 95.35 45  B 1 
ATOM 3550 C CD1   . TYR B 2 45  ? -3.814  -8.687  -4.875  1.00 93.40 45  B 1 
ATOM 3551 C CD2   . TYR B 2 45  ? -6.108  -9.267  -5.428  1.00 93.55 45  B 1 
ATOM 3552 C CE1   . TYR B 2 45  ? -4.173  -7.331  -4.797  1.00 92.49 45  B 1 
ATOM 3553 C CE2   . TYR B 2 45  ? -6.478  -7.922  -5.350  1.00 92.58 45  B 1 
ATOM 3554 C CZ    . TYR B 2 45  ? -5.508  -6.960  -5.025  1.00 93.06 45  B 1 
ATOM 3555 O OH    . TYR B 2 45  ? -5.874  -5.637  -4.915  1.00 91.50 45  B 1 
ATOM 3556 N N     . ILE B 2 46  ? -2.090  -10.794 -7.361  1.00 95.59 46  B 1 
ATOM 3557 C CA    . ILE B 2 46  ? -1.175  -10.014 -8.207  1.00 95.46 46  B 1 
ATOM 3558 C C     . ILE B 2 46  ? -1.370  -10.377 -9.683  1.00 95.66 46  B 1 
ATOM 3559 O O     . ILE B 2 46  ? -1.430  -9.475  -10.528 1.00 94.59 46  B 1 
ATOM 3560 C CB    . ILE B 2 46  ? 0.297   -10.225 -7.790  1.00 94.82 46  B 1 
ATOM 3561 C CG1   . ILE B 2 46  ? 0.578   -9.704  -6.367  1.00 93.10 46  B 1 
ATOM 3562 C CG2   . ILE B 2 46  ? 1.256   -9.526  -8.776  1.00 92.77 46  B 1 
ATOM 3563 C CD1   . ILE B 2 46  ? 1.885   -10.240 -5.771  1.00 89.15 46  B 1 
ATOM 3564 N N     . SER B 2 47  ? -1.446  -11.655 -10.006 1.00 95.63 47  B 1 
ATOM 3565 C CA    . SER B 2 47  ? -1.625  -12.117 -11.384 1.00 95.34 47  B 1 
ATOM 3566 C C     . SER B 2 47  ? -2.974  -11.697 -11.966 1.00 95.42 47  B 1 
ATOM 3567 O O     . SER B 2 47  ? -3.025  -11.217 -13.099 1.00 94.30 47  B 1 
ATOM 3568 C CB    . SER B 2 47  ? -1.474  -13.631 -11.448 1.00 94.42 47  B 1 
ATOM 3569 O OG    . SER B 2 47  ? -0.145  -14.012 -11.130 1.00 85.83 47  B 1 
ATOM 3570 N N     . PHE B 2 48  ? -4.055  -11.808 -11.197 1.00 95.71 48  B 1 
ATOM 3571 C CA    . PHE B 2 48  ? -5.407  -11.434 -11.596 1.00 95.68 48  B 1 
ATOM 3572 C C     . PHE B 2 48  ? -5.524  -9.943  -11.938 1.00 95.75 48  B 1 
ATOM 3573 O O     . PHE B 2 48  ? -5.888  -9.590  -13.062 1.00 94.55 48  B 1 
ATOM 3574 C CB    . PHE B 2 48  ? -6.374  -11.843 -10.472 1.00 95.31 48  B 1 
ATOM 3575 C CG    . PHE B 2 48  ? -7.827  -11.520 -10.763 1.00 95.11 48  B 1 
ATOM 3576 C CD1   . PHE B 2 48  ? -8.585  -10.789 -9.837  1.00 93.15 48  B 1 
ATOM 3577 C CD2   . PHE B 2 48  ? -8.432  -11.980 -11.943 1.00 93.19 48  B 1 
ATOM 3578 C CE1   . PHE B 2 48  ? -9.945  -10.537 -10.074 1.00 92.17 48  B 1 
ATOM 3579 C CE2   . PHE B 2 48  ? -9.782  -11.723 -12.196 1.00 92.07 48  B 1 
ATOM 3580 C CZ    . PHE B 2 48  ? -10.547 -11.004 -11.261 1.00 92.68 48  B 1 
ATOM 3581 N N     . ILE B 2 49  ? -5.098  -9.082  -11.017 1.00 96.29 49  B 1 
ATOM 3582 C CA    . ILE B 2 49  ? -5.121  -7.630  -11.220 1.00 96.19 49  B 1 
ATOM 3583 C C     . ILE B 2 49  ? -4.173  -7.213  -12.346 1.00 96.21 49  B 1 
ATOM 3584 O O     . ILE B 2 49  ? -4.518  -6.375  -13.177 1.00 95.14 49  B 1 
ATOM 3585 C CB    . ILE B 2 49  ? -4.786  -6.910  -9.900  1.00 95.69 49  B 1 
ATOM 3586 C CG1   . ILE B 2 49  ? -5.770  -7.229  -8.743  1.00 93.48 49  B 1 
ATOM 3587 C CG2   . ILE B 2 49  ? -4.721  -5.384  -10.105 1.00 93.96 49  B 1 
ATOM 3588 C CD1   . ILE B 2 49  ? -7.222  -6.839  -8.973  1.00 86.27 49  B 1 
ATOM 3589 N N     . THR B 2 50  ? -2.976  -7.802  -12.421 1.00 96.57 50  B 1 
ATOM 3590 C CA    . THR B 2 50  ? -2.032  -7.494  -13.492 1.00 96.29 50  B 1 
ATOM 3591 C C     . THR B 2 50  ? -2.592  -7.847  -14.862 1.00 96.18 50  B 1 
ATOM 3592 O O     . THR B 2 50  ? -2.377  -7.088  -15.810 1.00 94.79 50  B 1 
ATOM 3593 C CB    . THR B 2 50  ? -0.699  -8.232  -13.309 1.00 95.49 50  B 1 
ATOM 3594 O OG1   . THR B 2 50  ? -0.088  -7.847  -12.104 1.00 88.13 50  B 1 
ATOM 3595 C CG2   . THR B 2 50  ? 0.325   -7.893  -14.408 1.00 85.89 50  B 1 
ATOM 3596 N N     . GLY B 2 51  ? -3.299  -8.968  -14.993 1.00 95.51 51  B 1 
ATOM 3597 C CA    . GLY B 2 51  ? -3.930  -9.378  -16.239 1.00 95.07 51  B 1 
ATOM 3598 C C     . GLY B 2 51  ? -4.921  -8.342  -16.760 1.00 95.36 51  B 1 
ATOM 3599 O O     . GLY B 2 51  ? -4.873  -7.990  -17.939 1.00 94.24 51  B 1 
ATOM 3600 N N     . GLU B 2 52  ? -5.746  -7.795  -15.887 1.00 95.26 52  B 1 
ATOM 3601 C CA    . GLU B 2 52  ? -6.705  -6.750  -16.250 1.00 94.94 52  B 1 
ATOM 3602 C C     . GLU B 2 52  ? -6.022  -5.417  -16.587 1.00 95.14 52  B 1 
ATOM 3603 O O     . GLU B 2 52  ? -6.330  -4.785  -17.592 1.00 93.81 52  B 1 
ATOM 3604 C CB    . GLU B 2 52  ? -7.728  -6.585  -15.116 1.00 93.90 52  B 1 
ATOM 3605 C CG    . GLU B 2 52  ? -8.963  -5.767  -15.548 1.00 88.18 52  B 1 
ATOM 3606 C CD    . GLU B 2 52  ? -9.683  -6.409  -16.742 1.00 89.14 52  B 1 
ATOM 3607 O OE1   . GLU B 2 52  ? -10.127 -5.686  -17.651 1.00 83.76 52  B 1 
ATOM 3608 O OE2   . GLU B 2 52  ? -9.756  -7.649  -16.807 1.00 83.96 52  B 1 
ATOM 3609 N N     . ALA B 2 53  ? -5.038  -5.013  -15.781 1.00 95.60 53  B 1 
ATOM 3610 C CA    . ALA B 2 53  ? -4.266  -3.794  -16.031 1.00 95.47 53  B 1 
ATOM 3611 C C     . ALA B 2 53  ? -3.517  -3.864  -17.367 1.00 95.29 53  B 1 
ATOM 3612 O O     . ALA B 2 53  ? -3.480  -2.886  -18.119 1.00 93.88 53  B 1 
ATOM 3613 C CB    . ALA B 2 53  ? -3.301  -3.593  -14.853 1.00 94.98 53  B 1 
ATOM 3614 N N     . ASN B 2 54  ? -2.942  -5.018  -17.704 1.00 95.57 54  B 1 
ATOM 3615 C CA    . ASN B 2 54  ? -2.235  -5.212  -18.958 1.00 95.39 54  B 1 
ATOM 3616 C C     . ASN B 2 54  ? -3.183  -5.213  -20.158 1.00 95.29 54  B 1 
ATOM 3617 O O     . ASN B 2 54  ? -2.854  -4.634  -21.193 1.00 93.98 54  B 1 
ATOM 3618 C CB    . ASN B 2 54  ? -1.414  -6.498  -18.898 1.00 94.36 54  B 1 
ATOM 3619 C CG    . ASN B 2 54  ? -0.477  -6.636  -20.085 1.00 92.77 54  B 1 
ATOM 3620 O OD1   . ASN B 2 54  ? 0.092   -5.683  -20.599 1.00 85.15 54  B 1 
ATOM 3621 N ND2   . ASN B 2 54  ? -0.259  -7.844  -20.551 1.00 84.72 54  B 1 
ATOM 3622 N N     . GLU B 2 55  ? -4.374  -5.789  -20.018 1.00 94.19 55  B 1 
ATOM 3623 C CA    . GLU B 2 55  ? -5.367  -5.725  -21.089 1.00 93.60 55  B 1 
ATOM 3624 C C     . GLU B 2 55  ? -5.777  -4.283  -21.393 1.00 94.13 55  B 1 
ATOM 3625 O O     . GLU B 2 55  ? -5.845  -3.896  -22.558 1.00 92.64 55  B 1 
ATOM 3626 C CB    . GLU B 2 55  ? -6.595  -6.552  -20.726 1.00 92.20 55  B 1 
ATOM 3627 C CG    . GLU B 2 55  ? -7.534  -6.637  -21.943 1.00 83.93 55  B 1 
ATOM 3628 C CD    . GLU B 2 55  ? -8.869  -7.286  -21.606 1.00 80.14 55  B 1 
ATOM 3629 O OE1   . GLU B 2 55  ? -9.682  -7.520  -22.522 1.00 73.89 55  B 1 
ATOM 3630 O OE2   . GLU B 2 55  ? -9.117  -7.567  -20.427 1.00 72.05 55  B 1 
ATOM 3631 N N     . ARG B 2 56  ? -5.973  -3.454  -20.365 1.00 93.93 56  B 1 
ATOM 3632 C CA    . ARG B 2 56  ? -6.199  -2.023  -20.553 1.00 93.80 56  B 1 
ATOM 3633 C C     . ARG B 2 56  ? -5.034  -1.372  -21.291 1.00 94.24 56  B 1 
ATOM 3634 O O     . ARG B 2 56  ? -5.253  -0.653  -22.261 1.00 92.84 56  B 1 
ATOM 3635 C CB    . ARG B 2 56  ? -6.441  -1.350  -19.195 1.00 92.27 56  B 1 
ATOM 3636 C CG    . ARG B 2 56  ? -6.698  0.148   -19.389 1.00 88.59 56  B 1 
ATOM 3637 C CD    . ARG B 2 56  ? -6.755  0.886   -18.062 1.00 84.74 56  B 1 
ATOM 3638 N NE    . ARG B 2 56  ? -6.898  2.324   -18.297 1.00 81.56 56  B 1 
ATOM 3639 C CZ    . ARG B 2 56  ? -6.976  3.273   -17.381 1.00 78.53 56  B 1 
ATOM 3640 N NH1   . ARG B 2 56  ? -6.926  3.012   -16.107 1.00 72.21 56  B 1 
ATOM 3641 N NH2   . ARG B 2 56  ? -7.113  4.504   -17.749 1.00 72.42 56  B 1 
ATOM 3642 N N     . CYS B 2 57  ? -3.796  -1.654  -20.873 1.00 94.20 57  B 1 
ATOM 3643 C CA    . CYS B 2 57  ? -2.619  -1.108  -21.536 1.00 93.97 57  B 1 
ATOM 3644 C C     . CYS B 2 57  ? -2.556  -1.494  -23.021 1.00 94.05 57  B 1 
ATOM 3645 O O     . CYS B 2 57  ? -2.264  -0.645  -23.855 1.00 92.78 57  B 1 
ATOM 3646 C CB    . CYS B 2 57  ? -1.352  -1.593  -20.824 1.00 92.98 57  B 1 
ATOM 3647 S SG    . CYS B 2 57  ? -1.194  -0.793  -19.205 1.00 88.47 57  B 1 
ATOM 3648 N N     . GLN B 2 58  ? -2.853  -2.743  -23.347 1.00 93.75 58  B 1 
ATOM 3649 C CA    . GLN B 2 58  ? -2.883  -3.219  -24.728 1.00 93.22 58  B 1 
ATOM 3650 C C     . GLN B 2 58  ? -3.987  -2.543  -25.545 1.00 93.54 58  B 1 
ATOM 3651 O O     . GLN B 2 58  ? -3.725  -2.097  -26.658 1.00 92.13 58  B 1 
ATOM 3652 C CB    . GLN B 2 58  ? -3.065  -4.740  -24.734 1.00 92.24 58  B 1 
ATOM 3653 C CG    . GLN B 2 58  ? -1.801  -5.474  -24.253 1.00 87.37 58  B 1 
ATOM 3654 C CD    . GLN B 2 58  ? -2.002  -6.991  -24.176 1.00 85.27 58  B 1 
ATOM 3655 O OE1   . GLN B 2 58  ? -2.992  -7.547  -24.616 1.00 78.37 58  B 1 
ATOM 3656 N NE2   . GLN B 2 58  ? -1.057  -7.711  -23.628 1.00 74.66 58  B 1 
ATOM 3657 N N     . ARG B 2 59  ? -5.183  -2.392  -24.978 1.00 94.23 59  B 1 
ATOM 3658 C CA    . ARG B 2 59  ? -6.301  -1.690  -25.618 1.00 94.18 59  B 1 
ATOM 3659 C C     . ARG B 2 59  ? -5.980  -0.227  -25.921 1.00 94.35 59  B 1 
ATOM 3660 O O     . ARG B 2 59  ? -6.345  0.282   -26.973 1.00 92.29 59  B 1 
ATOM 3661 C CB    . ARG B 2 59  ? -7.524  -1.819  -24.696 1.00 92.85 59  B 1 
ATOM 3662 C CG    . ARG B 2 59  ? -8.840  -1.498  -25.412 1.00 84.08 59  B 1 
ATOM 3663 C CD    . ARG B 2 59  ? -10.011 -1.408  -24.407 1.00 82.91 59  B 1 
ATOM 3664 N NE    . ARG B 2 59  ? -10.004 -2.511  -23.435 1.00 75.68 59  B 1 
ATOM 3665 C CZ    . ARG B 2 59  ? -10.398 -2.460  -22.175 1.00 70.09 59  B 1 
ATOM 3666 N NH1   . ARG B 2 59  ? -10.970 -1.400  -21.677 1.00 63.12 59  B 1 
ATOM 3667 N NH2   . ARG B 2 59  ? -10.214 -3.474  -21.386 1.00 62.73 59  B 1 
ATOM 3668 N N     . GLU B 2 60  ? -5.241  0.416   -25.027 1.00 93.96 60  B 1 
ATOM 3669 C CA    . GLU B 2 60  ? -4.766  1.798   -25.179 1.00 93.66 60  B 1 
ATOM 3670 C C     . GLU B 2 60  ? -3.404  1.900   -25.909 1.00 93.55 60  B 1 
ATOM 3671 O O     . GLU B 2 60  ? -2.767  2.945   -25.901 1.00 90.96 60  B 1 
ATOM 3672 C CB    . GLU B 2 60  ? -4.712  2.461   -23.796 1.00 93.01 60  B 1 
ATOM 3673 C CG    . GLU B 2 60  ? -6.094  2.639   -23.148 1.00 89.89 60  B 1 
ATOM 3674 C CD    . GLU B 2 60  ? -6.022  3.207   -21.721 1.00 88.73 60  B 1 
ATOM 3675 O OE1   . GLU B 2 60  ? -7.045  3.178   -21.016 1.00 84.75 60  B 1 
ATOM 3676 O OE2   . GLU B 2 60  ? -4.930  3.656   -21.290 1.00 83.51 60  B 1 
ATOM 3677 N N     . GLN B 2 61  ? -2.925  0.807   -26.516 1.00 91.90 61  B 1 
ATOM 3678 C CA    . GLN B 2 61  ? -1.650  0.712   -27.243 1.00 91.65 61  B 1 
ATOM 3679 C C     . GLN B 2 61  ? -0.417  1.130   -26.408 1.00 92.32 61  B 1 
ATOM 3680 O O     . GLN B 2 61  ? 0.624   1.525   -26.943 1.00 89.47 61  B 1 
ATOM 3681 C CB    . GLN B 2 61  ? -1.728  1.446   -28.586 1.00 89.69 61  B 1 
ATOM 3682 C CG    . GLN B 2 61  ? -2.878  0.950   -29.478 1.00 81.46 61  B 1 
ATOM 3683 C CD    . GLN B 2 61  ? -2.915  1.651   -30.826 1.00 74.18 61  B 1 
ATOM 3684 O OE1   . GLN B 2 61  ? -2.069  2.465   -31.166 1.00 66.91 61  B 1 
ATOM 3685 N NE2   . GLN B 2 61  ? -3.884  1.342   -31.656 1.00 62.32 61  B 1 
ATOM 3686 N N     . ARG B 2 62  ? -0.495  1.016   -25.082 1.00 91.45 62  B 1 
ATOM 3687 C CA    . ARG B 2 62  ? 0.600   1.290   -24.154 1.00 91.77 62  B 1 
ATOM 3688 C C     . ARG B 2 62  ? 1.386   0.022   -23.846 1.00 91.82 62  B 1 
ATOM 3689 O O     . ARG B 2 62  ? 0.854   -1.077  -23.841 1.00 89.68 62  B 1 
ATOM 3690 C CB    . ARG B 2 62  ? 0.074   1.971   -22.893 1.00 91.08 62  B 1 
ATOM 3691 C CG    . ARG B 2 62  ? -0.475  3.377   -23.199 1.00 88.37 62  B 1 
ATOM 3692 C CD    . ARG B 2 62  ? -0.894  4.152   -21.946 1.00 88.73 62  B 1 
ATOM 3693 N NE    . ARG B 2 62  ? -2.046  3.543   -21.284 1.00 86.13 62  B 1 
ATOM 3694 C CZ    . ARG B 2 62  ? -2.056  2.847   -20.139 1.00 87.38 62  B 1 
ATOM 3695 N NH1   . ARG B 2 62  ? -0.973  2.617   -19.428 1.00 78.83 62  B 1 
ATOM 3696 N NH2   . ARG B 2 62  ? -3.175  2.369   -19.689 1.00 81.65 62  B 1 
ATOM 3697 N N     . LYS B 2 63  ? 2.680   0.170   -23.565 1.00 91.36 63  B 1 
ATOM 3698 C CA    . LYS B 2 63  ? 3.586   -0.958  -23.291 1.00 90.53 63  B 1 
ATOM 3699 C C     . LYS B 2 63  ? 4.002   -1.071  -21.830 1.00 91.37 63  B 1 
ATOM 3700 O O     . LYS B 2 63  ? 4.667   -2.040  -21.458 1.00 88.66 63  B 1 
ATOM 3701 C CB    . LYS B 2 63  ? 4.816   -0.879  -24.209 1.00 88.34 63  B 1 
ATOM 3702 C CG    . LYS B 2 63  ? 4.418   -1.037  -25.685 1.00 82.97 63  B 1 
ATOM 3703 C CD    . LYS B 2 63  ? 5.632   -1.096  -26.609 1.00 75.97 63  B 1 
ATOM 3704 C CE    . LYS B 2 63  ? 5.127   -1.273  -28.039 1.00 70.34 63  B 1 
ATOM 3705 N NZ    . LYS B 2 63  ? 6.196   -1.382  -29.048 1.00 61.75 63  B 1 
ATOM 3706 N N     . THR B 2 64  ? 3.678   -0.070  -21.022 1.00 93.29 64  B 1 
ATOM 3707 C CA    . THR B 2 64  ? 4.110   0.025   -19.627 1.00 93.54 64  B 1 
ATOM 3708 C C     . THR B 2 64  ? 2.886   0.068   -18.727 1.00 94.01 64  B 1 
ATOM 3709 O O     . THR B 2 64  ? 2.083   0.993   -18.862 1.00 92.33 64  B 1 
ATOM 3710 C CB    . THR B 2 64  ? 4.978   1.262   -19.396 1.00 92.17 64  B 1 
ATOM 3711 O OG1   . THR B 2 64  ? 6.043   1.295   -20.321 1.00 86.55 64  B 1 
ATOM 3712 C CG2   . THR B 2 64  ? 5.599   1.284   -18.002 1.00 86.65 64  B 1 
ATOM 3713 N N     . ILE B 2 65  ? 2.780   -0.899  -17.816 1.00 94.36 65  B 1 
ATOM 3714 C CA    . ILE B 2 65  ? 1.777   -0.885  -16.755 1.00 94.44 65  B 1 
ATOM 3715 C C     . ILE B 2 65  ? 2.204   0.143   -15.713 1.00 94.90 65  B 1 
ATOM 3716 O O     . ILE B 2 65  ? 3.309   0.056   -15.172 1.00 93.73 65  B 1 
ATOM 3717 C CB    . ILE B 2 65  ? 1.594   -2.285  -16.127 1.00 93.52 65  B 1 
ATOM 3718 C CG1   . ILE B 2 65  ? 1.074   -3.262  -17.197 1.00 88.71 65  B 1 
ATOM 3719 C CG2   . ILE B 2 65  ? 0.636   -2.233  -14.924 1.00 88.25 65  B 1 
ATOM 3720 C CD1   . ILE B 2 65  ? 0.861   -4.682  -16.673 1.00 79.78 65  B 1 
ATOM 3721 N N     . THR B 2 66  ? 1.329   1.099   -15.454 1.00 94.83 66  B 1 
ATOM 3722 C CA    . THR B 2 66  ? 1.509   2.129   -14.434 1.00 94.84 66  B 1 
ATOM 3723 C C     . THR B 2 66  ? 0.753   1.771   -13.153 1.00 95.11 66  B 1 
ATOM 3724 O O     . THR B 2 66  ? 0.006   0.793   -13.108 1.00 94.52 66  B 1 
ATOM 3725 C CB    . THR B 2 66  ? 1.073   3.508   -14.960 1.00 93.93 66  B 1 
ATOM 3726 O OG1   . THR B 2 66  ? -0.312  3.560   -15.140 1.00 88.92 66  B 1 
ATOM 3727 C CG2   . THR B 2 66  ? 1.762   3.871   -16.272 1.00 87.28 66  B 1 
ATOM 3728 N N     . ALA B 2 67  ? 0.972   2.552   -12.095 1.00 96.01 67  B 1 
ATOM 3729 C CA    . ALA B 2 67  ? 0.210   2.405   -10.865 1.00 96.06 67  B 1 
ATOM 3730 C C     . ALA B 2 67  ? -1.285  2.711   -11.082 1.00 96.30 67  B 1 
ATOM 3731 O O     . ALA B 2 67  ? -2.138  2.007   -10.548 1.00 95.30 67  B 1 
ATOM 3732 C CB    . ALA B 2 67  ? 0.833   3.320   -9.810  1.00 95.00 67  B 1 
ATOM 3733 N N     . GLU B 2 68  ? -1.594  3.668   -11.937 1.00 96.16 68  B 1 
ATOM 3734 C CA    . GLU B 2 68  ? -2.955  4.047   -12.305 1.00 95.71 68  B 1 
ATOM 3735 C C     . GLU B 2 68  ? -3.687  2.925   -13.052 1.00 95.86 68  B 1 
ATOM 3736 O O     . GLU B 2 68  ? -4.875  2.714   -12.854 1.00 94.82 68  B 1 
ATOM 3737 C CB    . GLU B 2 68  ? -2.947  5.315   -13.169 1.00 94.92 68  B 1 
ATOM 3738 C CG    . GLU B 2 68  ? -2.362  6.573   -12.495 1.00 88.35 68  B 1 
ATOM 3739 C CD    . GLU B 2 68  ? -0.840  6.532   -12.274 1.00 82.11 68  B 1 
ATOM 3740 O OE1   . GLU B 2 68  ? -0.360  7.250   -11.379 1.00 74.49 68  B 1 
ATOM 3741 O OE2   . GLU B 2 68  ? -0.143  5.757   -12.968 1.00 74.92 68  B 1 
ATOM 3742 N N     . ASP B 2 69  ? -2.962  2.160   -13.870 1.00 96.04 69  B 1 
ATOM 3743 C CA    . ASP B 2 69  ? -3.553  0.991   -14.524 1.00 95.85 69  B 1 
ATOM 3744 C C     . ASP B 2 69  ? -3.922  -0.099  -13.520 1.00 96.04 69  B 1 
ATOM 3745 O O     . ASP B 2 69  ? -4.948  -0.764  -13.677 1.00 94.88 69  B 1 
ATOM 3746 C CB    . ASP B 2 69  ? -2.577  0.397   -15.550 1.00 95.19 69  B 1 
ATOM 3747 C CG    . ASP B 2 69  ? -2.267  1.333   -16.699 1.00 93.57 69  B 1 
ATOM 3748 O OD1   . ASP B 2 69  ? -3.192  1.950   -17.262 1.00 89.53 69  B 1 
ATOM 3749 O OD2   . ASP B 2 69  ? -1.088  1.408   -17.117 1.00 89.78 69  B 1 
ATOM 3750 N N     . VAL B 2 70  ? -3.091  -0.272  -12.501 1.00 96.14 70  B 1 
ATOM 3751 C CA    . VAL B 2 70  ? -3.334  -1.237  -11.424 1.00 96.23 70  B 1 
ATOM 3752 C C     . VAL B 2 70  ? -4.533  -0.804  -10.572 1.00 96.34 70  B 1 
ATOM 3753 O O     . VAL B 2 70  ? -5.418  -1.613  -10.332 1.00 95.26 70  B 1 
ATOM 3754 C CB    . VAL B 2 70  ? -2.069  -1.437  -10.567 1.00 95.72 70  B 1 
ATOM 3755 C CG1   . VAL B 2 70  ? -2.317  -2.349  -9.364  1.00 93.51 70  B 1 
ATOM 3756 C CG2   . VAL B 2 70  ? -0.940  -2.072  -11.398 1.00 93.34 70  B 1 
ATOM 3757 N N     . LEU B 2 71  ? -4.600  0.466   -10.186 1.00 96.25 71  B 1 
ATOM 3758 C CA    . LEU B 2 71  ? -5.734  1.022   -9.444  1.00 96.17 71  B 1 
ATOM 3759 C C     . LEU B 2 71  ? -7.040  0.918   -10.244 1.00 96.25 71  B 1 
ATOM 3760 O O     . LEU B 2 71  ? -8.064  0.501   -9.713  1.00 95.14 71  B 1 
ATOM 3761 C CB    . LEU B 2 71  ? -5.451  2.496   -9.095  1.00 95.68 71  B 1 
ATOM 3762 C CG    . LEU B 2 71  ? -4.379  2.707   -8.012  1.00 94.17 71  B 1 
ATOM 3763 C CD1   . LEU B 2 71  ? -4.062  4.192   -7.892  1.00 91.36 71  B 1 
ATOM 3764 C CD2   . LEU B 2 71  ? -4.854  2.195   -6.652  1.00 91.13 71  B 1 
ATOM 3765 N N     . TRP B 2 72  ? -6.981  1.240   -11.522 1.00 95.58 72  B 1 
ATOM 3766 C CA    . TRP B 2 72  ? -8.130  1.077   -12.403 1.00 95.49 72  B 1 
ATOM 3767 C C     . TRP B 2 72  ? -8.593  -0.384  -12.469 1.00 95.44 72  B 1 
ATOM 3768 O O     . TRP B 2 72  ? -9.787  -0.646  -12.363 1.00 94.35 72  B 1 
ATOM 3769 C CB    . TRP B 2 72  ? -7.785  1.605   -13.789 1.00 94.83 72  B 1 
ATOM 3770 C CG    . TRP B 2 72  ? -8.881  1.441   -14.788 1.00 93.99 72  B 1 
ATOM 3771 C CD1   . TRP B 2 72  ? -9.846  2.352   -15.054 1.00 92.12 72  B 1 
ATOM 3772 C CD2   . TRP B 2 72  ? -9.165  0.293   -15.638 1.00 93.00 72  B 1 
ATOM 3773 N NE1   . TRP B 2 72  ? -10.707 1.852   -16.022 1.00 91.28 72  B 1 
ATOM 3774 C CE2   . TRP B 2 72  ? -10.321 0.586   -16.403 1.00 92.12 72  B 1 
ATOM 3775 C CE3   . TRP B 2 72  ? -8.550  -0.968  -15.830 1.00 91.11 72  B 1 
ATOM 3776 C CZ2   . TRP B 2 72  ? -10.863 -0.337  -17.340 1.00 90.48 72  B 1 
ATOM 3777 C CZ3   . TRP B 2 72  ? -9.086  -1.886  -16.751 1.00 88.88 72  B 1 
ATOM 3778 C CH2   . TRP B 2 72  ? -10.224 -1.568  -17.485 1.00 88.69 72  B 1 
ATOM 3779 N N     . ALA B 2 73  ? -7.667  -1.328  -12.621 1.00 95.26 73  B 1 
ATOM 3780 C CA    . ALA B 2 73  ? -8.011  -2.744  -12.635 1.00 95.00 73  B 1 
ATOM 3781 C C     . ALA B 2 73  ? -8.646  -3.196  -11.314 1.00 95.22 73  B 1 
ATOM 3782 O O     . ALA B 2 73  ? -9.651  -3.905  -11.338 1.00 94.10 73  B 1 
ATOM 3783 C CB    . ALA B 2 73  ? -6.756  -3.555  -12.977 1.00 94.55 73  B 1 
ATOM 3784 N N     . MET B 2 74  ? -8.123  -2.746  -10.179 1.00 95.11 74  B 1 
ATOM 3785 C CA    . MET B 2 74  ? -8.707  -3.024  -8.870  1.00 95.29 74  B 1 
ATOM 3786 C C     . MET B 2 74  ? -10.149 -2.513  -8.776  1.00 95.17 74  B 1 
ATOM 3787 O O     . MET B 2 74  ? -11.037 -3.291  -8.443  1.00 93.74 74  B 1 
ATOM 3788 C CB    . MET B 2 74  ? -7.858  -2.394  -7.749  1.00 94.88 74  B 1 
ATOM 3789 C CG    . MET B 2 74  ? -6.531  -3.127  -7.549  1.00 92.31 74  B 1 
ATOM 3790 S SD    . MET B 2 74  ? -5.458  -2.346  -6.303  1.00 90.22 74  B 1 
ATOM 3791 C CE    . MET B 2 74  ? -4.002  -3.385  -6.478  1.00 82.03 74  B 1 
ATOM 3792 N N     . SER B 2 75  ? -10.389 -1.259  -9.170  1.00 93.86 75  B 1 
ATOM 3793 C CA    . SER B 2 75  ? -11.743 -0.700  -9.133  1.00 93.27 75  B 1 
ATOM 3794 C C     . SER B 2 75  ? -12.717 -1.486  -10.010 1.00 93.13 75  B 1 
ATOM 3795 O O     . SER B 2 75  ? -13.842 -1.763  -9.602  1.00 91.62 75  B 1 
ATOM 3796 C CB    . SER B 2 75  ? -11.735 0.782   -9.530  1.00 91.98 75  B 1 
ATOM 3797 O OG    . SER B 2 75  ? -11.492 0.980   -10.902 1.00 79.77 75  B 1 
ATOM 3798 N N     . ARG B 2 76  ? -12.287 -1.920  -11.209 1.00 92.73 76  B 1 
ATOM 3799 C CA    . ARG B 2 76  ? -13.136 -2.685  -12.127 1.00 92.19 76  B 1 
ATOM 3800 C C     . ARG B 2 76  ? -13.460 -4.086  -11.630 1.00 92.23 76  B 1 
ATOM 3801 O O     . ARG B 2 76  ? -14.537 -4.595  -11.908 1.00 90.00 76  B 1 
ATOM 3802 C CB    . ARG B 2 76  ? -12.486 -2.740  -13.511 1.00 90.55 76  B 1 
ATOM 3803 C CG    . ARG B 2 76  ? -12.492 -1.389  -14.233 1.00 83.36 76  B 1 
ATOM 3804 C CD    . ARG B 2 76  ? -13.911 -0.933  -14.528 1.00 80.61 76  B 1 
ATOM 3805 N NE    . ARG B 2 76  ? -13.927 0.356   -15.231 1.00 75.20 76  B 1 
ATOM 3806 C CZ    . ARG B 2 76  ? -15.009 1.042   -15.529 1.00 70.35 76  B 1 
ATOM 3807 N NH1   . ARG B 2 76  ? -16.205 0.574   -15.267 1.00 62.66 76  B 1 
ATOM 3808 N NH2   . ARG B 2 76  ? -14.912 2.210   -16.084 1.00 61.10 76  B 1 
ATOM 3809 N N     . LEU B 2 77  ? -12.542 -4.702  -10.904 1.00 93.10 77  B 1 
ATOM 3810 C CA    . LEU B 2 77  ? -12.667 -6.076  -10.421 1.00 93.16 77  B 1 
ATOM 3811 C C     . LEU B 2 77  ? -13.327 -6.190  -9.040  1.00 92.73 77  B 1 
ATOM 3812 O O     . LEU B 2 77  ? -13.398 -7.298  -8.507  1.00 89.92 77  B 1 
ATOM 3813 C CB    . LEU B 2 77  ? -11.290 -6.748  -10.482 1.00 93.02 77  B 1 
ATOM 3814 C CG    . LEU B 2 77  ? -10.760 -6.963  -11.914 1.00 92.25 77  B 1 
ATOM 3815 C CD1   . LEU B 2 77  ? -9.322  -7.457  -11.858 1.00 89.47 77  B 1 
ATOM 3816 C CD2   . LEU B 2 77  ? -11.592 -7.974  -12.707 1.00 89.12 77  B 1 
ATOM 3817 N N     . GLY B 2 78  ? -13.833 -5.089  -8.474  1.00 92.21 78  B 1 
ATOM 3818 C CA    . GLY B 2 78  ? -14.557 -5.093  -7.198  1.00 91.50 78  B 1 
ATOM 3819 C C     . GLY B 2 78  ? -13.689 -4.838  -5.972  1.00 92.22 78  B 1 
ATOM 3820 O O     . GLY B 2 78  ? -14.132 -5.051  -4.849  1.00 89.36 78  B 1 
ATOM 3821 N N     . PHE B 2 79  ? -12.450 -4.373  -6.175  1.00 93.30 79  B 1 
ATOM 3822 C CA    . PHE B 2 79  ? -11.543 -3.938  -5.122  1.00 93.53 79  B 1 
ATOM 3823 C C     . PHE B 2 79  ? -11.476 -2.407  -5.044  1.00 93.73 79  B 1 
ATOM 3824 O O     . PHE B 2 79  ? -10.408 -1.830  -4.836  1.00 91.44 79  B 1 
ATOM 3825 C CB    . PHE B 2 79  ? -10.172 -4.580  -5.317  1.00 93.11 79  B 1 
ATOM 3826 C CG    . PHE B 2 79  ? -10.158 -6.087  -5.233  1.00 93.18 79  B 1 
ATOM 3827 C CD1   . PHE B 2 79  ? -10.051 -6.725  -3.988  1.00 90.61 79  B 1 
ATOM 3828 C CD2   . PHE B 2 79  ? -10.267 -6.864  -6.396  1.00 90.71 79  B 1 
ATOM 3829 C CE1   . PHE B 2 79  ? -10.050 -8.119  -3.901  1.00 89.65 79  B 1 
ATOM 3830 C CE2   . PHE B 2 79  ? -10.269 -8.268  -6.323  1.00 89.90 79  B 1 
ATOM 3831 C CZ    . PHE B 2 79  ? -10.158 -8.896  -5.073  1.00 90.55 79  B 1 
ATOM 3832 N N     . ASP B 2 80  ? -12.608 -1.735  -5.265  1.00 92.66 80  B 1 
ATOM 3833 C CA    . ASP B 2 80  ? -12.740 -0.287  -5.189  1.00 92.00 80  B 1 
ATOM 3834 C C     . ASP B 2 80  ? -12.425 0.263   -3.797  1.00 92.90 80  B 1 
ATOM 3835 O O     . ASP B 2 80  ? -11.766 1.295   -3.700  1.00 90.52 80  B 1 
ATOM 3836 C CB    . ASP B 2 80  ? -14.140 0.152   -5.647  1.00 88.61 80  B 1 
ATOM 3837 C CG    . ASP B 2 80  ? -15.257 -0.533  -4.872  1.00 82.85 80  B 1 
ATOM 3838 O OD1   . ASP B 2 80  ? -15.223 -1.776  -4.751  1.00 73.40 80  B 1 
ATOM 3839 O OD2   . ASP B 2 80  ? -16.203 0.163   -4.455  1.00 74.46 80  B 1 
ATOM 3840 N N     . ASP B 2 81  ? -12.767 -0.479  -2.749  1.00 93.56 81  B 1 
ATOM 3841 C CA    . ASP B 2 81  ? -12.454 -0.116  -1.369  1.00 93.12 81  B 1 
ATOM 3842 C C     . ASP B 2 81  ? -10.942 0.081   -1.143  1.00 94.33 81  B 1 
ATOM 3843 O O     . ASP B 2 81  ? -10.520 0.870   -0.303  1.00 92.15 81  B 1 
ATOM 3844 C CB    . ASP B 2 81  ? -12.993 -1.200  -0.419  1.00 90.43 81  B 1 
ATOM 3845 C CG    . ASP B 2 81  ? -14.519 -1.360  -0.415  1.00 80.57 81  B 1 
ATOM 3846 O OD1   . ASP B 2 81  ? -15.247 -0.397  -0.721  1.00 71.71 81  B 1 
ATOM 3847 O OD2   . ASP B 2 81  ? -15.011 -2.463  -0.080  1.00 73.46 81  B 1 
ATOM 3848 N N     . TYR B 2 82  ? -10.092 -0.595  -1.938  1.00 94.14 82  B 1 
ATOM 3849 C CA    . TYR B 2 82  ? -8.636  -0.461  -1.851  1.00 94.62 82  B 1 
ATOM 3850 C C     . TYR B 2 82  ? -8.094  0.786   -2.559  1.00 95.05 82  B 1 
ATOM 3851 O O     . TYR B 2 82  ? -6.961  1.193   -2.308  1.00 93.37 82  B 1 
ATOM 3852 C CB    . TYR B 2 82  ? -7.965  -1.715  -2.436  1.00 94.27 82  B 1 
ATOM 3853 C CG    . TYR B 2 82  ? -8.126  -2.980  -1.626  1.00 94.25 82  B 1 
ATOM 3854 C CD1   . TYR B 2 82  ? -7.016  -3.521  -0.950  1.00 90.19 82  B 1 
ATOM 3855 C CD2   . TYR B 2 82  ? -9.357  -3.642  -1.531  1.00 89.91 82  B 1 
ATOM 3856 C CE1   . TYR B 2 82  ? -7.142  -4.685  -0.183  1.00 88.62 82  B 1 
ATOM 3857 C CE2   . TYR B 2 82  ? -9.501  -4.793  -0.758  1.00 88.60 82  B 1 
ATOM 3858 C CZ    . TYR B 2 82  ? -8.387  -5.316  -0.081  1.00 90.71 82  B 1 
ATOM 3859 O OH    . TYR B 2 82  ? -8.517  -6.434  0.697   1.00 89.39 82  B 1 
ATOM 3860 N N     . VAL B 2 83  ? -8.866  1.368   -3.484  1.00 95.11 83  B 1 
ATOM 3861 C CA    . VAL B 2 83  ? -8.364  2.396   -4.396  1.00 95.03 83  B 1 
ATOM 3862 C C     . VAL B 2 83  ? -8.018  3.685   -3.655  1.00 95.29 83  B 1 
ATOM 3863 O O     . VAL B 2 83  ? -6.949  4.240   -3.898  1.00 94.04 83  B 1 
ATOM 3864 C CB    . VAL B 2 83  ? -9.368  2.657   -5.537  1.00 93.96 83  B 1 
ATOM 3865 C CG1   . VAL B 2 83  ? -8.949  3.833   -6.431  1.00 90.03 83  B 1 
ATOM 3866 C CG2   . VAL B 2 83  ? -9.458  1.420   -6.424  1.00 90.21 83  B 1 
ATOM 3867 N N     . GLU B 2 84  ? -8.872  4.144   -2.760  1.00 94.94 84  B 1 
ATOM 3868 C CA    . GLU B 2 84  ? -8.627  5.365   -2.000  1.00 94.92 84  B 1 
ATOM 3869 C C     . GLU B 2 84  ? -7.387  5.252   -1.088  1.00 95.38 84  B 1 
ATOM 3870 O O     . GLU B 2 84  ? -6.436  6.020   -1.282  1.00 94.59 84  B 1 
ATOM 3871 C CB    . GLU B 2 84  ? -9.921  5.786   -1.275  1.00 93.84 84  B 1 
ATOM 3872 C CG    . GLU B 2 84  ? -9.743  7.070   -0.475  1.00 85.74 84  B 1 
ATOM 3873 C CD    . GLU B 2 84  ? -11.028 7.517   0.237   1.00 77.45 84  B 1 
ATOM 3874 O OE1   . GLU B 2 84  ? -11.028 8.655   0.758   1.00 70.94 84  B 1 
ATOM 3875 O OE2   . GLU B 2 84  ? -12.001 6.744   0.250   1.00 69.18 84  B 1 
ATOM 3876 N N     . PRO B 2 85  ? -7.277  4.243   -0.197  1.00 95.20 85  B 1 
ATOM 3877 C CA    . PRO B 2 85  ? -6.082  4.069   0.632   1.00 95.28 85  B 1 
ATOM 3878 C C     . PRO B 2 85  ? -4.795  3.910   -0.182  1.00 95.45 85  B 1 
ATOM 3879 O O     . PRO B 2 85  ? -3.738  4.452   0.168   1.00 93.88 85  B 1 
ATOM 3880 C CB    . PRO B 2 85  ? -6.357  2.818   1.472   1.00 94.06 85  B 1 
ATOM 3881 C CG    . PRO B 2 85  ? -7.873  2.721   1.513   1.00 91.18 85  B 1 
ATOM 3882 C CD    . PRO B 2 85  ? -8.291  3.270   0.164   1.00 94.48 85  B 1 
ATOM 3883 N N     . LEU B 2 86  ? -4.859  3.175   -1.306  1.00 95.31 86  B 1 
ATOM 3884 C CA    . LEU B 2 86  ? -3.708  2.983   -2.177  1.00 95.01 86  B 1 
ATOM 3885 C C     . LEU B 2 86  ? -3.328  4.253   -2.943  1.00 94.98 86  B 1 
ATOM 3886 O O     . LEU B 2 86  ? -2.142  4.473   -3.184  1.00 93.68 86  B 1 
ATOM 3887 C CB    . LEU B 2 86  ? -3.964  1.823   -3.149  1.00 94.69 86  B 1 
ATOM 3888 C CG    . LEU B 2 86  ? -3.947  0.433   -2.491  1.00 93.52 86  B 1 
ATOM 3889 C CD1   . LEU B 2 86  ? -4.324  -0.611  -3.539  1.00 90.91 86  B 1 
ATOM 3890 C CD2   . LEU B 2 86  ? -2.568  0.071   -1.943  1.00 90.81 86  B 1 
ATOM 3891 N N     . SER B 2 87  ? -4.293  5.082   -3.316  1.00 94.98 87  B 1 
ATOM 3892 C CA    . SER B 2 87  ? -4.036  6.371   -3.969  1.00 94.81 87  B 1 
ATOM 3893 C C     . SER B 2 87  ? -3.332  7.347   -3.019  1.00 94.96 87  B 1 
ATOM 3894 O O     . SER B 2 87  ? -2.340  7.956   -3.399  1.00 93.29 87  B 1 
ATOM 3895 C CB    . SER B 2 87  ? -5.333  6.988   -4.491  1.00 93.99 87  B 1 
ATOM 3896 O OG    . SER B 2 87  ? -5.894  6.141   -5.471  1.00 83.99 87  B 1 
ATOM 3897 N N     . ILE B 2 88  ? -3.783  7.417   -1.769  1.00 94.96 88  B 1 
ATOM 3898 C CA    . ILE B 2 88  ? -3.122  8.195   -0.716  1.00 94.53 88  B 1 
ATOM 3899 C C     . ILE B 2 88  ? -1.696  7.682   -0.491  1.00 94.41 88  B 1 
ATOM 3900 O O     . ILE B 2 88  ? -0.725  8.452   -0.488  1.00 92.84 88  B 1 
ATOM 3901 C CB    . ILE B 2 88  ? -3.957  8.143   0.587   1.00 94.12 88  B 1 
ATOM 3902 C CG1   . ILE B 2 88  ? -5.331  8.817   0.380   1.00 90.33 88  B 1 
ATOM 3903 C CG2   . ILE B 2 88  ? -3.202  8.824   1.743   1.00 89.55 88  B 1 
ATOM 3904 C CD1   . ILE B 2 88  ? -6.331  8.539   1.512   1.00 83.34 88  B 1 
ATOM 3905 N N     . TYR B 2 89  ? -1.531  6.367   -0.365  1.00 93.83 89  B 1 
ATOM 3906 C CA    . TYR B 2 89  ? -0.210  5.758   -0.218  1.00 93.41 89  B 1 
ATOM 3907 C C     . TYR B 2 89  ? 0.715   6.071   -1.405  1.00 93.56 89  B 1 
ATOM 3908 O O     . TYR B 2 89  ? 1.891   6.383   -1.206  1.00 92.16 89  B 1 
ATOM 3909 C CB    . TYR B 2 89  ? -0.369  4.247   -0.034  1.00 92.48 89  B 1 
ATOM 3910 C CG    . TYR B 2 89  ? 0.956   3.519   0.056   1.00 91.76 89  B 1 
ATOM 3911 C CD1   . TYR B 2 89  ? 1.494   2.860   -1.073  1.00 88.76 89  B 1 
ATOM 3912 C CD2   . TYR B 2 89  ? 1.700   3.553   1.256   1.00 88.96 89  B 1 
ATOM 3913 C CE1   . TYR B 2 89  ? 2.749   2.242   -1.009  1.00 87.51 89  B 1 
ATOM 3914 C CE2   . TYR B 2 89  ? 2.962   2.938   1.324   1.00 87.52 89  B 1 
ATOM 3915 C CZ    . TYR B 2 89  ? 3.484   2.289   0.196   1.00 88.05 89  B 1 
ATOM 3916 O OH    . TYR B 2 89  ? 4.711   1.699   0.257   1.00 86.08 89  B 1 
ATOM 3917 N N     . LEU B 2 90  ? 0.214   6.009   -2.627  1.00 93.64 90  B 1 
ATOM 3918 C CA    . LEU B 2 90  ? 0.971   6.312   -3.831  1.00 93.30 90  B 1 
ATOM 3919 C C     . LEU B 2 90  ? 1.388   7.789   -3.882  1.00 93.35 90  B 1 
ATOM 3920 O O     . LEU B 2 90  ? 2.532   8.079   -4.229  1.00 91.74 90  B 1 
ATOM 3921 C CB    . LEU B 2 90  ? 0.133   5.926   -5.060  1.00 92.57 90  B 1 
ATOM 3922 C CG    . LEU B 2 90  ? 0.840   6.178   -6.406  1.00 89.22 90  B 1 
ATOM 3923 C CD1   . LEU B 2 90  ? 2.095   5.309   -6.571  1.00 83.80 90  B 1 
ATOM 3924 C CD2   . LEU B 2 90  ? -0.125  5.874   -7.552  1.00 83.29 90  B 1 
ATOM 3925 N N     . HIS B 2 91  ? 0.498   8.691   -3.517  1.00 93.49 91  B 1 
ATOM 3926 C CA    . HIS B 2 91  ? 0.810   10.115  -3.452  1.00 93.15 91  B 1 
ATOM 3927 C C     . HIS B 2 91  ? 1.971   10.377  -2.488  1.00 92.85 91  B 1 
ATOM 3928 O O     . HIS B 2 91  ? 2.975   10.966  -2.877  1.00 91.03 91  B 1 
ATOM 3929 C CB    . HIS B 2 91  ? -0.451  10.886  -3.067  1.00 92.48 91  B 1 
ATOM 3930 C CG    . HIS B 2 91  ? -0.250  12.376  -3.146  1.00 87.59 91  B 1 
ATOM 3931 N ND1   . HIS B 2 91  ? 0.002   13.094  -4.289  1.00 74.21 91  B 1 
ATOM 3932 C CD2   . HIS B 2 91  ? -0.264  13.272  -2.114  1.00 75.00 91  B 1 
ATOM 3933 C CE1   . HIS B 2 91  ? 0.144   14.384  -3.951  1.00 73.00 91  B 1 
ATOM 3934 N NE2   . HIS B 2 91  ? -0.022  14.530  -2.639  1.00 74.45 91  B 1 
ATOM 3935 N N     . ARG B 2 92  ? 1.914   9.827   -1.292  1.00 91.86 92  B 1 
ATOM 3936 C CA    . ARG B 2 92  ? 2.980   9.942   -0.283  1.00 90.36 92  B 1 
ATOM 3937 C C     . ARG B 2 92  ? 4.299   9.273   -0.701  1.00 89.37 92  B 1 
ATOM 3938 O O     . ARG B 2 92  ? 5.373   9.657   -0.237  1.00 85.65 92  B 1 
ATOM 3939 C CB    . ARG B 2 92  ? 2.489   9.310   1.017   1.00 89.07 92  B 1 
ATOM 3940 C CG    . ARG B 2 92  ? 1.291   10.098  1.575   1.00 79.91 92  B 1 
ATOM 3941 C CD    . ARG B 2 92  ? 0.786   9.419   2.839   1.00 76.45 92  B 1 
ATOM 3942 N NE    . ARG B 2 92  ? 1.792   9.572   3.893   1.00 70.26 92  B 1 
ATOM 3943 C CZ    . ARG B 2 92  ? 1.952   8.793   4.923   1.00 65.04 92  B 1 
ATOM 3944 N NH1   . ARG B 2 92  ? 1.148   7.792   5.165   1.00 60.27 92  B 1 
ATOM 3945 N NH2   . ARG B 2 92  ? 2.932   9.031   5.741   1.00 58.83 92  B 1 
ATOM 3946 N N     . PHE B 2 93  ? 4.236   8.244   -1.518  1.00 89.91 93  B 1 
ATOM 3947 C CA    . PHE B 2 93  ? 5.441   7.611   -2.036  1.00 88.53 93  B 1 
ATOM 3948 C C     . PHE B 2 93  ? 6.158   8.482   -3.083  1.00 87.70 93  B 1 
ATOM 3949 O O     . PHE B 2 93  ? 7.382   8.369   -3.248  1.00 83.21 93  B 1 
ATOM 3950 C CB    . PHE B 2 93  ? 5.078   6.230   -2.595  1.00 86.90 93  B 1 
ATOM 3951 C CG    . PHE B 2 93  ? 6.286   5.468   -3.112  1.00 85.83 93  B 1 
ATOM 3952 C CD1   . PHE B 2 93  ? 6.634   5.559   -4.471  1.00 81.70 93  B 1 
ATOM 3953 C CD2   . PHE B 2 93  ? 7.094   4.743   -2.227  1.00 80.65 93  B 1 
ATOM 3954 C CE1   . PHE B 2 93  ? 7.795   4.917   -4.941  1.00 79.06 93  B 1 
ATOM 3955 C CE2   . PHE B 2 93  ? 8.255   4.104   -2.691  1.00 78.82 93  B 1 
ATOM 3956 C CZ    . PHE B 2 93  ? 8.610   4.194   -4.048  1.00 78.66 93  B 1 
ATOM 3957 N N     . ARG B 2 94  ? 5.418   9.318   -3.776  1.00 88.68 94  B 1 
ATOM 3958 C CA    . ARG B 2 94  ? 5.936   10.245  -4.797  1.00 85.65 94  B 1 
ATOM 3959 C C     . ARG B 2 94  ? 6.539   11.517  -4.202  1.00 83.16 94  B 1 
ATOM 3960 O O     . ARG B 2 94  ? 7.448   12.075  -4.815  1.00 77.91 94  B 1 
ATOM 3961 C CB    . ARG B 2 94  ? 4.807   10.608  -5.778  1.00 84.36 94  B 1 
ATOM 3962 C CG    . ARG B 2 94  ? 4.431   9.451   -6.721  1.00 81.32 94  B 1 
ATOM 3963 C CD    . ARG B 2 94  ? 3.205   9.838   -7.540  1.00 80.50 94  B 1 
ATOM 3964 N NE    . ARG B 2 94  ? 2.896   8.811   -8.551  1.00 78.64 94  B 1 
ATOM 3965 C CZ    . ARG B 2 94  ? 1.846   8.779   -9.344  1.00 78.76 94  B 1 
ATOM 3966 N NH1   . ARG B 2 94  ? 0.907   9.683   -9.286  1.00 74.76 94  B 1 
ATOM 3967 N NH2   . ARG B 2 94  ? 1.711   7.823   -10.225 1.00 73.91 94  B 1 
ATOM 3968 N N     . GLU B 2 95  ? 6.053   11.961  -3.067  1.00 84.80 95  B 1 
ATOM 3969 C CA    . GLU B 2 95  ? 6.658   13.028  -2.280  1.00 82.28 95  B 1 
ATOM 3970 C C     . GLU B 2 95  ? 7.991   12.561  -1.650  1.00 77.68 95  B 1 
ATOM 3971 O O     . GLU B 2 95  ? 9.006   13.293  -1.781  1.00 70.47 95  B 1 
ATOM 3972 C CB    . GLU B 2 95  ? 5.662   13.509  -1.195  1.00 73.57 95  B 1 
ATOM 3973 C CG    . GLU B 2 95  ? 4.414   14.180  -1.780  1.00 67.54 95  B 1 
ATOM 3974 C CD    . GLU B 2 95  ? 3.413   14.705  -0.715  1.00 59.97 95  B 1 
ATOM 3975 O OE1   . GLU B 2 95  ? 2.601   15.566  -1.072  1.00 55.70 95  B 1 
ATOM 3976 O OE2   . GLU B 2 95  ? 3.475   14.227  0.443   1.00 59.77 95  B 1 
ATOM 3977 O OXT   . GLU B 2 95  ? 8.012   11.419  -1.095  1.00 64.12 95  B 1 
ATOM 3978 N N     . ARG C 3 1   ? 10.535  17.233  9.951   1.00 36.62 1   C 1 
ATOM 3979 C CA    . ARG C 3 1   ? 11.570  16.931  8.927   1.00 43.82 1   C 1 
ATOM 3980 C C     . ARG C 3 1   ? 12.381  15.677  9.214   1.00 45.38 1   C 1 
ATOM 3981 O O     . ARG C 3 1   ? 12.234  14.741  8.439   1.00 42.19 1   C 1 
ATOM 3982 C CB    . ARG C 3 1   ? 12.465  18.127  8.567   1.00 43.27 1   C 1 
ATOM 3983 C CG    . ARG C 3 1   ? 11.980  18.707  7.247   1.00 36.99 1   C 1 
ATOM 3984 C CD    . ARG C 3 1   ? 12.920  19.748  6.690   1.00 33.93 1   C 1 
ATOM 3985 N NE    . ARG C 3 1   ? 12.358  20.319  5.460   1.00 30.17 1   C 1 
ATOM 3986 C CZ    . ARG C 3 1   ? 12.937  21.215  4.678   1.00 26.99 1   C 1 
ATOM 3987 N NH1   . ARG C 3 1   ? 14.131  21.683  4.937   1.00 28.06 1   C 1 
ATOM 3988 N NH2   . ARG C 3 1   ? 12.314  21.647  3.625   1.00 29.81 1   C 1 
ATOM 3989 N N     . ARG C 3 2   ? 13.221  15.605  10.248  1.00 46.17 2   C 1 
ATOM 3990 C CA    . ARG C 3 2   ? 14.019  14.378  10.448  1.00 48.25 2   C 1 
ATOM 3991 C C     . ARG C 3 2   ? 13.135  13.163  10.706  1.00 46.93 2   C 1 
ATOM 3992 O O     . ARG C 3 2   ? 13.273  12.176  9.996   1.00 46.53 2   C 1 
ATOM 3993 C CB    . ARG C 3 2   ? 15.065  14.568  11.556  1.00 46.33 2   C 1 
ATOM 3994 C CG    . ARG C 3 2   ? 16.415  14.005  11.129  1.00 40.75 2   C 1 
ATOM 3995 C CD    . ARG C 3 2   ? 17.424  14.146  12.259  1.00 40.19 2   C 1 
ATOM 3996 N NE    . ARG C 3 2   ? 18.802  13.908  11.797  1.00 36.08 2   C 1 
ATOM 3997 C CZ    . ARG C 3 2   ? 19.880  13.990  12.544  1.00 33.05 2   C 1 
ATOM 3998 N NH1   . ARG C 3 2   ? 19.806  14.236  13.827  1.00 31.37 2   C 1 
ATOM 3999 N NH2   . ARG C 3 2   ? 21.066  13.836  12.023  1.00 32.56 2   C 1 
ATOM 4000 N N     . SER C 3 3   ? 12.175  13.281  11.611  1.00 48.71 3   C 1 
ATOM 4001 C CA    . SER C 3 3   ? 11.167  12.255  11.863  1.00 49.76 3   C 1 
ATOM 4002 C C     . SER C 3 3   ? 10.316  11.918  10.639  1.00 51.05 3   C 1 
ATOM 4003 O O     . SER C 3 3   ? 10.033  10.750  10.381  1.00 49.66 3   C 1 
ATOM 4004 C CB    . SER C 3 3   ? 10.240  12.719  12.986  1.00 47.57 3   C 1 
ATOM 4005 O OG    . SER C 3 3   ? 9.730   14.015  12.696  1.00 42.00 3   C 1 
ATOM 4006 N N     . GLU C 3 4   ? 9.965   12.918  9.847   1.00 42.30 4   C 1 
ATOM 4007 C CA    . GLU C 3 4   ? 9.210   12.736  8.606   1.00 42.46 4   C 1 
ATOM 4008 C C     . GLU C 3 4   ? 10.060  12.057  7.528   1.00 41.48 4   C 1 
ATOM 4009 O O     . GLU C 3 4   ? 9.586   11.152  6.846   1.00 40.79 4   C 1 
ATOM 4010 C CB    . GLU C 3 4   ? 8.727   14.102  8.096   1.00 41.35 4   C 1 
ATOM 4011 C CG    . GLU C 3 4   ? 7.641   14.737  8.969   1.00 36.32 4   C 1 
ATOM 4012 C CD    . GLU C 3 4   ? 7.585   16.273  8.856   1.00 34.79 4   C 1 
ATOM 4013 O OE1   . GLU C 3 4   ? 6.608   16.868  9.338   1.00 31.81 4   C 1 
ATOM 4014 O OE2   . GLU C 3 4   ? 8.568   16.881  8.400   1.00 33.72 4   C 1 
ATOM 4015 N N     . ILE C 3 5   ? 11.330  12.457  7.386   1.00 51.44 5   C 1 
ATOM 4016 C CA    . ILE C 3 5   ? 12.279  11.786  6.500   1.00 52.57 5   C 1 
ATOM 4017 C C     . ILE C 3 5   ? 12.483  10.340  6.968   1.00 53.91 5   C 1 
ATOM 4018 O O     . ILE C 3 5   ? 12.459  9.438   6.143   1.00 52.30 5   C 1 
ATOM 4019 C CB    . ILE C 3 5   ? 13.613  12.548  6.417   1.00 49.43 5   C 1 
ATOM 4020 C CG1   . ILE C 3 5   ? 13.425  13.886  5.675   1.00 44.91 5   C 1 
ATOM 4021 C CG2   . ILE C 3 5   ? 14.696  11.724  5.704   1.00 46.38 5   C 1 
ATOM 4022 C CD1   . ILE C 3 5   ? 14.580  14.874  5.878   1.00 43.26 5   C 1 
ATOM 4023 N N     . GLU C 3 6   ? 12.658  10.121  8.274   1.00 43.71 6   C 1 
ATOM 4024 C CA    . GLU C 3 6   ? 12.761  8.785   8.845   1.00 43.24 6   C 1 
ATOM 4025 C C     . GLU C 3 6   ? 11.501  7.974   8.568   1.00 41.82 6   C 1 
ATOM 4026 O O     . GLU C 3 6   ? 11.611  6.882   8.013   1.00 40.96 6   C 1 
ATOM 4027 C CB    . GLU C 3 6   ? 13.065  8.853   10.343  1.00 41.78 6   C 1 
ATOM 4028 C CG    . GLU C 3 6   ? 14.551  9.149   10.584  1.00 36.70 6   C 1 
ATOM 4029 C CD    . GLU C 3 6   ? 14.896  9.447   12.053  1.00 34.90 6   C 1 
ATOM 4030 O OE1   . GLU C 3 6   ? 16.094  9.712   12.309  1.00 32.45 6   C 1 
ATOM 4031 O OE2   . GLU C 3 6   ? 13.984  9.418   12.902  1.00 34.30 6   C 1 
ATOM 4032 N N     . GLN C 3 7   ? 10.314  8.505   8.808   1.00 52.36 7   C 1 
ATOM 4033 C CA    . GLN C 3 7   ? 9.079   7.793   8.485   1.00 51.81 7   C 1 
ATOM 4034 C C     . GLN C 3 7   ? 8.904   7.563   6.980   1.00 51.29 7   C 1 
ATOM 4035 O O     . GLN C 3 7   ? 8.536   6.453   6.577   1.00 50.66 7   C 1 
ATOM 4036 C CB    . GLN C 3 7   ? 7.865   8.535   9.034   1.00 49.55 7   C 1 
ATOM 4037 C CG    . GLN C 3 7   ? 7.730   8.318   10.548  1.00 45.41 7   C 1 
ATOM 4038 C CD    . GLN C 3 7   ? 6.378   8.784   11.048  1.00 43.12 7   C 1 
ATOM 4039 O OE1   . GLN C 3 7   ? 5.542   9.226   10.286  1.00 41.24 7   C 1 
ATOM 4040 N NE2   . GLN C 3 7   ? 6.108   8.659   12.333  1.00 39.80 7   C 1 
ATOM 4041 N N     . ALA C 3 8   ? 9.229   8.544   6.131   1.00 52.43 8   C 1 
ATOM 4042 C CA    . ALA C 3 8   ? 9.215   8.348   4.688   1.00 51.35 8   C 1 
ATOM 4043 C C     . ALA C 3 8   ? 10.230  7.276   4.255   1.00 52.46 8   C 1 
ATOM 4044 O O     . ALA C 3 8   ? 9.946   6.455   3.380   1.00 51.37 8   C 1 
ATOM 4045 C CB    . ALA C 3 8   ? 9.484   9.683   3.997   1.00 48.27 8   C 1 
ATOM 4046 N N     . THR C 3 9   ? 11.414  7.232   4.900   1.00 52.58 9   C 1 
ATOM 4047 C CA    . THR C 3 9   ? 12.386  6.160   4.669   1.00 54.00 9   C 1 
ATOM 4048 C C     . THR C 3 9   ? 11.919  4.812   5.220   1.00 55.81 9   C 1 
ATOM 4049 O O     . THR C 3 9   ? 12.133  3.807   4.546   1.00 53.10 9   C 1 
ATOM 4050 C CB    . THR C 3 9   ? 13.797  6.464   5.192   1.00 49.03 9   C 1 
ATOM 4051 O OG1   . THR C 3 9   ? 13.832  6.733   6.567   1.00 43.08 9   C 1 
ATOM 4052 C CG2   . THR C 3 9   ? 14.471  7.607   4.448   1.00 41.37 9   C 1 
ATOM 4053 N N     . VAL C 3 10  ? 11.246  4.775   6.364   1.00 51.78 10  C 1 
ATOM 4054 C CA    . VAL C 3 10  ? 10.650  3.560   6.920   1.00 51.64 10  C 1 
ATOM 4055 C C     . VAL C 3 10  ? 9.572   3.012   5.975   1.00 53.66 10  C 1 
ATOM 4056 O O     . VAL C 3 10  ? 9.644   1.839   5.598   1.00 52.11 10  C 1 
ATOM 4057 C CB    . VAL C 3 10  ? 10.115  3.817   8.341   1.00 47.18 10  C 1 
ATOM 4058 C CG1   . VAL C 3 10  ? 9.202   2.704   8.854   1.00 41.86 10  C 1 
ATOM 4059 C CG2   . VAL C 3 10  ? 11.274  3.932   9.333   1.00 42.59 10  C 1 
ATOM 4060 N N     . ILE C 3 11  ? 8.639   3.858   5.482   1.00 57.81 11  C 1 
ATOM 4061 C CA    . ILE C 3 11  ? 7.612   3.472   4.505   1.00 57.56 11  C 1 
ATOM 4062 C C     . ILE C 3 11  ? 8.256   2.926   3.234   1.00 59.29 11  C 1 
ATOM 4063 O O     . ILE C 3 11  ? 7.908   1.837   2.767   1.00 55.81 11  C 1 
ATOM 4064 C CB    . ILE C 3 11  ? 6.677   4.664   4.202   1.00 52.59 11  C 1 
ATOM 4065 C CG1   . ILE C 3 11  ? 5.836   5.013   5.448   1.00 47.80 11  C 1 
ATOM 4066 C CG2   . ILE C 3 11  ? 5.740   4.374   3.012   1.00 46.14 11  C 1 
ATOM 4067 C CD1   . ILE C 3 11  ? 5.142   6.365   5.350   1.00 43.09 11  C 1 
ATOM 4068 N N     . LYS C 3 12  ? 9.268   3.647   2.699   1.00 58.63 12  C 1 
ATOM 4069 C CA    . LYS C 3 12  ? 10.019  3.182   1.536   1.00 58.79 12  C 1 
ATOM 4070 C C     . LYS C 3 12  ? 10.710  1.840   1.832   1.00 61.04 12  C 1 
ATOM 4071 O O     . LYS C 3 12  ? 10.551  0.901   1.059   1.00 57.19 12  C 1 
ATOM 4072 C CB    . LYS C 3 12  ? 10.983  4.282   1.032   1.00 53.17 12  C 1 
ATOM 4073 C CG    . LYS C 3 12  ? 10.213  5.385   0.279   1.00 47.63 12  C 1 
ATOM 4074 C CD    . LYS C 3 12  ? 11.051  6.606   -0.117  1.00 44.57 12  C 1 
ATOM 4075 C CE    . LYS C 3 12  ? 10.120  7.610   -0.808  1.00 39.83 12  C 1 
ATOM 4076 N NZ    . LYS C 3 12  ? 10.706  8.957   -1.071  1.00 35.56 12  C 1 
ATOM 4077 N N     . ASN C 3 13  ? 11.390  1.696   2.942   1.00 60.39 13  C 1 
ATOM 4078 C CA    . ASN C 3 13  ? 12.148  0.487   3.258   1.00 59.28 13  C 1 
ATOM 4079 C C     . ASN C 3 13  ? 11.272  -0.746  3.526   1.00 61.26 13  C 1 
ATOM 4080 O O     . ASN C 3 13  ? 11.591  -1.826  3.036   1.00 56.07 13  C 1 
ATOM 4081 C CB    . ASN C 3 13  ? 13.099  0.775   4.424   1.00 52.24 13  C 1 
ATOM 4082 C CG    . ASN C 3 13  ? 14.313  1.595   4.005   1.00 45.82 13  C 1 
ATOM 4083 O OD1   . ASN C 3 13  ? 14.727  1.609   2.861   1.00 42.45 13  C 1 
ATOM 4084 N ND2   . ASN C 3 13  ? 14.937  2.275   4.950   1.00 41.24 13  C 1 
ATOM 4085 N N     . HIS C 3 14  ? 10.161  -0.602  4.255   1.00 61.93 14  C 1 
ATOM 4086 C CA    . HIS C 3 14  ? 9.343   -1.759  4.636   1.00 61.65 14  C 1 
ATOM 4087 C C     . HIS C 3 14  ? 8.720   -2.489  3.452   1.00 64.90 14  C 1 
ATOM 4088 O O     . HIS C 3 14  ? 8.737   -3.721  3.401   1.00 59.83 14  C 1 
ATOM 4089 C CB    . HIS C 3 14  ? 8.275   -1.338  5.654   1.00 53.84 14  C 1 
ATOM 4090 C CG    . HIS C 3 14  ? 8.819   -1.312  7.054   1.00 47.93 14  C 1 
ATOM 4091 N ND1   . HIS C 3 14  ? 9.269   -2.418  7.747   1.00 43.15 14  C 1 
ATOM 4092 C CD2   . HIS C 3 14  ? 9.049   -0.224  7.844   1.00 41.56 14  C 1 
ATOM 4093 C CE1   . HIS C 3 14  ? 9.771   -1.989  8.917   1.00 39.59 14  C 1 
ATOM 4094 N NE2   . HIS C 3 14  ? 9.647   -0.666  9.013   1.00 41.14 14  C 1 
ATOM 4095 N N     . HIS C 3 15  ? 8.196   -1.718  2.464   1.00 62.86 15  C 1 
ATOM 4096 C CA    . HIS C 3 15  ? 7.485   -2.320  1.339   1.00 62.93 15  C 1 
ATOM 4097 C C     . HIS C 3 15  ? 8.410   -2.801  0.201   1.00 66.20 15  C 1 
ATOM 4098 O O     . HIS C 3 15  ? 7.980   -3.497  -0.717  1.00 61.72 15  C 1 
ATOM 4099 C CB    . HIS C 3 15  ? 6.377   -1.371  0.871   1.00 56.09 15  C 1 
ATOM 4100 C CG    . HIS C 3 15  ? 5.370   -1.109  1.957   1.00 51.64 15  C 1 
ATOM 4101 N ND1   . HIS C 3 15  ? 4.515   -2.024  2.522   1.00 46.68 15  C 1 
ATOM 4102 C CD2   . HIS C 3 15  ? 5.192   0.075   2.627   1.00 45.54 15  C 1 
ATOM 4103 C CE1   . HIS C 3 15  ? 3.850   -1.411  3.519   1.00 44.25 15  C 1 
ATOM 4104 N NE2   . HIS C 3 15  ? 4.238   -0.138  3.603   1.00 46.28 15  C 1 
ATOM 4105 N N     . HIS C 3 16  ? 9.731   -2.470  0.233   1.00 60.89 16  C 1 
ATOM 4106 C CA    . HIS C 3 16  ? 10.654  -2.809  -0.857  1.00 60.19 16  C 1 
ATOM 4107 C C     . HIS C 3 16  ? 11.069  -4.285  -0.912  1.00 62.87 16  C 1 
ATOM 4108 O O     . HIS C 3 16  ? 11.577  -4.736  -1.949  1.00 57.23 16  C 1 
ATOM 4109 C CB    . HIS C 3 16  ? 11.877  -1.896  -0.823  1.00 53.00 16  C 1 
ATOM 4110 C CG    . HIS C 3 16  ? 11.597  -0.524  -1.354  1.00 48.23 16  C 1 
ATOM 4111 N ND1   . HIS C 3 16  ? 11.083  -0.208  -2.594  1.00 43.01 16  C 1 
ATOM 4112 C CD2   . HIS C 3 16  ? 11.747  0.665   -0.691  1.00 42.66 16  C 1 
ATOM 4113 C CE1   . HIS C 3 16  ? 10.911  1.128   -2.654  1.00 39.82 16  C 1 
ATOM 4114 N NE2   . HIS C 3 16  ? 11.324  1.681   -1.524  1.00 41.73 16  C 1 
ATOM 4115 N N     . MET C 3 17  ? 10.847  -5.103  0.149   1.00 65.84 17  C 1 
ATOM 4116 C CA    . MET C 3 17  ? 11.406  -6.459  0.267   1.00 64.68 17  C 1 
ATOM 4117 C C     . MET C 3 17  ? 10.962  -7.436  -0.819  1.00 68.56 17  C 1 
ATOM 4118 O O     . MET C 3 17  ? 11.703  -8.376  -1.143  1.00 61.41 17  C 1 
ATOM 4119 C CB    . MET C 3 17  ? 11.081  -7.037  1.650   1.00 54.19 17  C 1 
ATOM 4120 C CG    . MET C 3 17  ? 11.937  -6.407  2.749   1.00 47.59 17  C 1 
ATOM 4121 S SD    . MET C 3 17  ? 11.664  -7.097  4.409   1.00 40.54 17  C 1 
ATOM 4122 C CE    . MET C 3 17  ? 12.133  -8.817  4.156   1.00 35.16 17  C 1 
ATOM 4123 N N     . HIS C 3 18  ? 9.770   -7.219  -1.421  1.00 76.96 18  C 1 
ATOM 4124 C CA    . HIS C 3 18  ? 9.201   -8.191  -2.362  1.00 79.62 18  C 1 
ATOM 4125 C C     . HIS C 3 18  ? 9.103   -7.709  -3.802  1.00 83.41 18  C 1 
ATOM 4126 O O     . HIS C 3 18  ? 8.664   -8.471  -4.660  1.00 82.13 18  C 1 
ATOM 4127 C CB    . HIS C 3 18  ? 7.854   -8.702  -1.838  1.00 74.58 18  C 1 
ATOM 4128 C CG    . HIS C 3 18  ? 8.040   -9.239  -0.453  1.00 70.75 18  C 1 
ATOM 4129 N ND1   . HIS C 3 18  ? 8.898   -10.279 -0.103  1.00 62.82 18  C 1 
ATOM 4130 C CD2   . HIS C 3 18  ? 7.713   -8.566  0.689   1.00 60.76 18  C 1 
ATOM 4131 C CE1   . HIS C 3 18  ? 9.076   -10.209 1.217   1.00 59.77 18  C 1 
ATOM 4132 N NE2   . HIS C 3 18  ? 8.375   -9.192  1.728   1.00 59.48 18  C 1 
ATOM 4133 N N     . LEU C 3 19  ? 9.575   -6.504  -4.110  1.00 88.84 19  C 1 
ATOM 4134 C CA    . LEU C 3 19  ? 9.396   -5.911  -5.442  1.00 90.05 19  C 1 
ATOM 4135 C C     . LEU C 3 19  ? 9.930   -6.796  -6.573  1.00 90.90 19  C 1 
ATOM 4136 O O     . LEU C 3 19  ? 9.330   -6.872  -7.645  1.00 89.72 19  C 1 
ATOM 4137 C CB    . LEU C 3 19  ? 10.090  -4.541  -5.503  1.00 89.66 19  C 1 
ATOM 4138 C CG    . LEU C 3 19  ? 9.586   -3.496  -4.494  1.00 88.68 19  C 1 
ATOM 4139 C CD1   . LEU C 3 19  ? 10.349  -2.200  -4.736  1.00 84.86 19  C 1 
ATOM 4140 C CD2   . LEU C 3 19  ? 8.089   -3.223  -4.621  1.00 84.31 19  C 1 
ATOM 4141 N N     . LYS C 3 20  ? 11.057  -7.489  -6.357  1.00 89.96 20  C 1 
ATOM 4142 C CA    . LYS C 3 20  ? 11.610  -8.403  -7.353  1.00 89.67 20  C 1 
ATOM 4143 C C     . LYS C 3 20  ? 10.685  -9.598  -7.598  1.00 90.58 20  C 1 
ATOM 4144 O O     . LYS C 3 20  ? 10.546  -10.027 -8.746  1.00 88.96 20  C 1 
ATOM 4145 C CB    . LYS C 3 20  ? 13.011  -8.855  -6.930  1.00 87.64 20  C 1 
ATOM 4146 C CG    . LYS C 3 20  ? 13.724  -9.652  -8.028  1.00 79.03 20  C 1 
ATOM 4147 C CD    . LYS C 3 20  ? 15.126  -10.055 -7.582  1.00 71.85 20  C 1 
ATOM 4148 C CE    . LYS C 3 20  ? 15.848  -10.852 -8.658  1.00 62.96 20  C 1 
ATOM 4149 N NZ    . LYS C 3 20  ? 17.192  -11.311 -8.191  1.00 54.99 20  C 1 
ATOM 4150 N N     . ARG C 3 21  ? 10.088  -10.125 -6.533  1.00 90.90 21  C 1 
ATOM 4151 C CA    . ARG C 3 21  ? 9.181   -11.270 -6.623  1.00 90.91 21  C 1 
ATOM 4152 C C     . ARG C 3 21  ? 7.826   -10.852 -7.197  1.00 92.12 21  C 1 
ATOM 4153 O O     . ARG C 3 21  ? 7.363   -11.518 -8.112  1.00 91.22 21  C 1 
ATOM 4154 C CB    . ARG C 3 21  ? 9.083   -11.964 -5.260  1.00 89.60 21  C 1 
ATOM 4155 C CG    . ARG C 3 21  ? 8.461   -13.355 -5.418  1.00 81.36 21  C 1 
ATOM 4156 C CD    . ARG C 3 21  ? 8.533   -14.180 -4.132  1.00 79.57 21  C 1 
ATOM 4157 N NE    . ARG C 3 21  ? 9.903   -14.634 -3.794  1.00 76.72 21  C 1 
ATOM 4158 C CZ    . ARG C 3 21  ? 10.227  -15.447 -2.790  1.00 74.27 21  C 1 
ATOM 4159 N NH1   . ARG C 3 21  ? 9.347   -15.877 -1.948  1.00 66.19 21  C 1 
ATOM 4160 N NH2   . ARG C 3 21  ? 11.448  -15.854 -2.612  1.00 68.48 21  C 1 
ATOM 4161 N N     . ILE C 3 22  ? 7.301   -9.712  -6.789  1.00 92.13 22  C 1 
ATOM 4162 C CA    . ILE C 3 22  ? 6.095   -9.112  -7.371  1.00 92.88 22  C 1 
ATOM 4163 C C     . ILE C 3 22  ? 6.274   -8.935  -8.882  1.00 93.23 22  C 1 
ATOM 4164 O O     . ILE C 3 22  ? 5.473   -9.449  -9.655  1.00 92.61 22  C 1 
ATOM 4165 C CB    . ILE C 3 22  ? 5.752   -7.787  -6.666  1.00 93.00 22  C 1 
ATOM 4166 C CG1   . ILE C 3 22  ? 5.338   -8.052  -5.199  1.00 91.64 22  C 1 
ATOM 4167 C CG2   . ILE C 3 22  ? 4.635   -7.039  -7.411  1.00 91.52 22  C 1 
ATOM 4168 C CD1   . ILE C 3 22  ? 5.233   -6.796  -4.339  1.00 87.31 22  C 1 
ATOM 4169 N N     . ARG C 3 23  ? 7.380   -8.329  -9.342  1.00 92.35 23  C 1 
ATOM 4170 C CA    . ARG C 3 23  ? 7.667   -8.207  -10.782 1.00 92.26 23  C 1 
ATOM 4171 C C     . ARG C 3 23  ? 7.746   -9.555  -11.498 1.00 92.43 23  C 1 
ATOM 4172 O O     . ARG C 3 23  ? 7.431   -9.616  -12.681 1.00 91.22 23  C 1 
ATOM 4173 C CB    . ARG C 3 23  ? 8.987   -7.460  -11.012 1.00 91.63 23  C 1 
ATOM 4174 C CG    . ARG C 3 23  ? 8.880   -5.963  -10.723 1.00 86.22 23  C 1 
ATOM 4175 C CD    . ARG C 3 23  ? 10.263  -5.316  -10.881 1.00 84.00 23  C 1 
ATOM 4176 N NE    . ARG C 3 23  ? 10.275  -3.923  -10.393 1.00 78.95 23  C 1 
ATOM 4177 C CZ    . ARG C 3 23  ? 10.138  -2.824  -11.102 1.00 74.51 23  C 1 
ATOM 4178 N NH1   . ARG C 3 23  ? 9.960   -2.829  -12.392 1.00 64.16 23  C 1 
ATOM 4179 N NH2   . ARG C 3 23  ? 10.187  -1.657  -10.521 1.00 67.44 23  C 1 
ATOM 4180 N N     . LYS C 3 24  ? 8.237   -10.606 -10.830 1.00 92.08 24  C 1 
ATOM 4181 C CA    . LYS C 3 24  ? 8.294   -11.960 -11.396 1.00 91.85 24  C 1 
ATOM 4182 C C     . LYS C 3 24  ? 6.889   -12.537 -11.562 1.00 92.51 24  C 1 
ATOM 4183 O O     . LYS C 3 24  ? 6.611   -13.076 -12.624 1.00 91.41 24  C 1 
ATOM 4184 C CB    . LYS C 3 24  ? 9.198   -12.858 -10.547 1.00 90.55 24  C 1 
ATOM 4185 C CG    . LYS C 3 24  ? 9.457   -14.220 -11.215 1.00 82.93 24  C 1 
ATOM 4186 C CD    . LYS C 3 24  ? 10.241  -15.178 -10.300 1.00 77.17 24  C 1 
ATOM 4187 C CE    . LYS C 3 24  ? 10.402  -16.523 -10.994 1.00 69.26 24  C 1 
ATOM 4188 N NZ    . LYS C 3 24  ? 10.895  -17.607 -10.096 1.00 61.14 24  C 1 
ATOM 4189 N N     . ILE C 3 25  ? 6.035   -12.396 -10.543 1.00 93.34 25  C 1 
ATOM 4190 C CA    . ILE C 3 25  ? 4.640   -12.852 -10.557 1.00 93.64 25  C 1 
ATOM 4191 C C     . ILE C 3 25  ? 3.844   -12.093 -11.619 1.00 93.93 25  C 1 
ATOM 4192 O O     . ILE C 3 25  ? 3.259   -12.721 -12.494 1.00 93.08 25  C 1 
ATOM 4193 C CB    . ILE C 3 25  ? 4.016   -12.727 -9.148  1.00 93.63 25  C 1 
ATOM 4194 C CG1   . ILE C 3 25  ? 4.725   -13.672 -8.146  1.00 92.23 25  C 1 
ATOM 4195 C CG2   . ILE C 3 25  ? 2.513   -13.051 -9.192  1.00 92.04 25  C 1 
ATOM 4196 C CD1   . ILE C 3 25  ? 4.439   -13.337 -6.678  1.00 87.63 25  C 1 
ATOM 4197 N N     . MET C 3 26  ? 3.945   -10.761 -11.649 1.00 94.06 26  C 1 
ATOM 4198 C CA    . MET C 3 26  ? 3.288   -9.926  -12.673 1.00 94.15 26  C 1 
ATOM 4199 C C     . MET C 3 26  ? 3.620   -10.373 -14.100 1.00 93.90 26  C 1 
ATOM 4200 O O     . MET C 3 26  ? 2.766   -10.361 -14.975 1.00 92.34 26  C 1 
ATOM 4201 C CB    . MET C 3 26  ? 3.733   -8.463  -12.507 1.00 94.21 26  C 1 
ATOM 4202 C CG    . MET C 3 26  ? 3.220   -7.767  -11.249 1.00 93.07 26  C 1 
ATOM 4203 S SD    . MET C 3 26  ? 3.861   -6.071  -11.085 1.00 92.06 26  C 1 
ATOM 4204 C CE    . MET C 3 26  ? 2.827   -5.226  -12.309 1.00 86.04 26  C 1 
ATOM 4205 N N     . LYS C 3 27  ? 4.878   -10.765 -14.347 1.00 93.45 27  C 1 
ATOM 4206 C CA    . LYS C 3 27  ? 5.323   -11.186 -15.679 1.00 92.80 27  C 1 
ATOM 4207 C C     . LYS C 3 27  ? 5.012   -12.638 -16.029 1.00 92.93 27  C 1 
ATOM 4208 O O     . LYS C 3 27  ? 5.189   -13.000 -17.188 1.00 90.77 27  C 1 
ATOM 4209 C CB    . LYS C 3 27  ? 6.820   -10.931 -15.839 1.00 91.66 27  C 1 
ATOM 4210 C CG    . LYS C 3 27  ? 7.096   -9.438  -15.999 1.00 87.46 27  C 1 
ATOM 4211 C CD    . LYS C 3 27  ? 8.559   -9.217  -16.350 1.00 80.40 27  C 1 
ATOM 4212 C CE    . LYS C 3 27  ? 8.748   -7.738  -16.675 1.00 75.24 27  C 1 
ATOM 4213 N NZ    . LYS C 3 27  ? 9.784   -7.546  -17.713 1.00 66.55 27  C 1 
ATOM 4214 N N     . ALA C 3 28  ? 4.629   -13.460 -15.061 1.00 92.85 28  C 1 
ATOM 4215 C CA    . ALA C 3 28  ? 4.469   -14.894 -15.284 1.00 92.02 28  C 1 
ATOM 4216 C C     . ALA C 3 28  ? 3.329   -15.200 -16.260 1.00 91.54 28  C 1 
ATOM 4217 O O     . ALA C 3 28  ? 3.506   -16.038 -17.146 1.00 88.00 28  C 1 
ATOM 4218 C CB    . ALA C 3 28  ? 4.282   -15.577 -13.937 1.00 90.77 28  C 1 
ATOM 4219 N N     . ASP C 3 29  ? 2.221   -14.465 -16.152 1.00 92.33 29  C 1 
ATOM 4220 C CA    . ASP C 3 29  ? 1.048   -14.657 -17.003 1.00 91.08 29  C 1 
ATOM 4221 C C     . ASP C 3 29  ? 1.058   -13.759 -18.249 1.00 90.18 29  C 1 
ATOM 4222 O O     . ASP C 3 29  ? 0.510   -14.122 -19.289 1.00 83.71 29  C 1 
ATOM 4223 C CB    . ASP C 3 29  ? -0.235  -14.426 -16.181 1.00 88.67 29  C 1 
ATOM 4224 C CG    . ASP C 3 29  ? -0.452  -15.469 -15.077 1.00 85.36 29  C 1 
ATOM 4225 O OD1   . ASP C 3 29  ? 0.348   -16.418 -14.965 1.00 78.49 29  C 1 
ATOM 4226 O OD2   . ASP C 3 29  ? -1.400  -15.320 -14.288 1.00 80.40 29  C 1 
ATOM 4227 N N     . GLU C 3 30  ? 1.710   -12.589 -18.162 1.00 88.63 30  C 1 
ATOM 4228 C CA    . GLU C 3 30  ? 1.689   -11.584 -19.235 1.00 85.91 30  C 1 
ATOM 4229 C C     . GLU C 3 30  ? 2.896   -11.649 -20.183 1.00 84.99 30  C 1 
ATOM 4230 O O     . GLU C 3 30  ? 2.935   -10.992 -21.227 1.00 77.68 30  C 1 
ATOM 4231 C CB    . GLU C 3 30  ? 1.543   -10.190 -18.615 1.00 82.83 30  C 1 
ATOM 4232 C CG    . GLU C 3 30  ? 0.306   -10.026 -17.722 1.00 77.80 30  C 1 
ATOM 4233 C CD    . GLU C 3 30  ? -1.011  -10.348 -18.461 1.00 78.82 30  C 1 
ATOM 4234 O OE1   . GLU C 3 30  ? -1.918  -10.946 -17.849 1.00 70.11 30  C 1 
ATOM 4235 O OE2   . GLU C 3 30  ? -1.151  -10.010 -19.656 1.00 74.55 30  C 1 
ATOM 4236 N N     . GLY C 3 31  ? 3.917   -12.427 -19.826 1.00 87.09 31  C 1 
ATOM 4237 C CA    . GLY C 3 31  ? 5.115   -12.599 -20.624 1.00 85.32 31  C 1 
ATOM 4238 C C     . GLY C 3 31  ? 6.187   -11.521 -20.439 1.00 86.56 31  C 1 
ATOM 4239 O O     . GLY C 3 31  ? 6.118   -10.599 -19.621 1.00 79.33 31  C 1 
ATOM 4240 N N     . ALA C 3 32  ? 7.269   -11.674 -21.216 1.00 83.82 32  C 1 
ATOM 4241 C CA    . ALA C 3 32  ? 8.465   -10.831 -21.078 1.00 82.01 32  C 1 
ATOM 4242 C C     . ALA C 3 32  ? 8.288   -9.411  -21.609 1.00 84.03 32  C 1 
ATOM 4243 O O     . ALA C 3 32  ? 8.990   -8.489  -21.163 1.00 78.60 32  C 1 
ATOM 4244 C CB    . ALA C 3 32  ? 9.614   -11.513 -21.819 1.00 76.23 32  C 1 
ATOM 4245 N N     . ASP C 3 33  ? 7.379   -9.242  -22.560 1.00 86.99 33  C 1 
ATOM 4246 C CA    . ASP C 3 33  ? 7.249   -8.000  -23.314 1.00 87.40 33  C 1 
ATOM 4247 C C     . ASP C 3 33  ? 6.541   -6.889  -22.543 1.00 89.19 33  C 1 
ATOM 4248 O O     . ASP C 3 33  ? 6.720   -5.712  -22.859 1.00 86.04 33  C 1 
ATOM 4249 C CB    . ASP C 3 33  ? 6.561   -8.272  -24.646 1.00 82.81 33  C 1 
ATOM 4250 C CG    . ASP C 3 33  ? 7.486   -9.041  -25.593 1.00 73.55 33  C 1 
ATOM 4251 O OD1   . ASP C 3 33  ? 8.721   -8.839  -25.487 1.00 66.60 33  C 1 
ATOM 4252 O OD2   . ASP C 3 33  ? 6.944   -9.781  -26.419 1.00 66.15 33  C 1 
ATOM 4253 N N     . MET C 3 34  ? 5.829   -7.223  -21.487 1.00 87.37 34  C 1 
ATOM 4254 C CA    . MET C 3 34  ? 5.220   -6.252  -20.598 1.00 88.90 34  C 1 
ATOM 4255 C C     . MET C 3 34  ? 6.282   -5.447  -19.842 1.00 89.78 34  C 1 
ATOM 4256 O O     . MET C 3 34  ? 7.150   -5.997  -19.152 1.00 87.20 34  C 1 
ATOM 4257 C CB    . MET C 3 34  ? 4.261   -6.981  -19.663 1.00 86.94 34  C 1 
ATOM 4258 C CG    . MET C 3 34  ? 3.429   -6.013  -18.844 1.00 83.12 34  C 1 
ATOM 4259 S SD    . MET C 3 34  ? 2.351   -6.886  -17.692 1.00 82.13 34  C 1 
ATOM 4260 C CE    . MET C 3 34  ? 3.544   -7.473  -16.485 1.00 72.94 34  C 1 
ATOM 4261 N N     . MET C 3 35  ? 6.210   -4.111  -19.951 1.00 93.12 35  C 1 
ATOM 4262 C CA    . MET C 3 35  ? 6.995   -3.193  -19.119 1.00 93.22 35  C 1 
ATOM 4263 C C     . MET C 3 35  ? 6.225   -2.855  -17.852 1.00 94.02 35  C 1 
ATOM 4264 O O     . MET C 3 35  ? 5.004   -2.754  -17.866 1.00 92.16 35  C 1 
ATOM 4265 C CB    . MET C 3 35  ? 7.351   -1.913  -19.880 1.00 91.67 35  C 1 
ATOM 4266 C CG    . MET C 3 35  ? 8.400   -2.158  -20.956 1.00 86.83 35  C 1 
ATOM 4267 S SD    . MET C 3 35  ? 8.935   -0.675  -21.836 1.00 83.34 35  C 1 
ATOM 4268 C CE    . MET C 3 35  ? 10.705  -0.813  -21.691 1.00 73.93 35  C 1 
ATOM 4269 N N     . ILE C 3 36  ? 6.954   -2.657  -16.754 1.00 93.50 36  C 1 
ATOM 4270 C CA    . ILE C 3 36  ? 6.375   -2.380  -15.452 1.00 93.71 36  C 1 
ATOM 4271 C C     . ILE C 3 36  ? 6.996   -1.090  -14.916 1.00 93.97 36  C 1 
ATOM 4272 O O     . ILE C 3 36  ? 8.209   -1.045  -14.705 1.00 92.65 36  C 1 
ATOM 4273 C CB    . ILE C 3 36  ? 6.580   -3.569  -14.494 1.00 93.10 36  C 1 
ATOM 4274 C CG1   . ILE C 3 36  ? 6.025   -4.896  -15.075 1.00 90.67 36  C 1 
ATOM 4275 C CG2   . ILE C 3 36  ? 5.928   -3.267  -13.149 1.00 90.50 36  C 1 
ATOM 4276 C CD1   . ILE C 3 36  ? 6.387   -6.135  -14.253 1.00 87.78 36  C 1 
ATOM 4277 N N     . ALA C 3 37  ? 6.172   -0.082  -14.690 1.00 94.28 37  C 1 
ATOM 4278 C CA    . ALA C 3 37  ? 6.580   1.155   -14.040 1.00 94.10 37  C 1 
ATOM 4279 C C     . ALA C 3 37  ? 7.098   0.887   -12.624 1.00 94.29 37  C 1 
ATOM 4280 O O     . ALA C 3 37  ? 6.752   -0.125  -12.009 1.00 93.15 37  C 1 
ATOM 4281 C CB    . ALA C 3 37  ? 5.404   2.141   -14.042 1.00 93.46 37  C 1 
ATOM 4282 N N     . ALA C 3 38  ? 7.972   1.756   -12.107 1.00 93.30 38  C 1 
ATOM 4283 C CA    . ALA C 3 38  ? 8.603   1.535   -10.804 1.00 92.76 38  C 1 
ATOM 4284 C C     . ALA C 3 38  ? 7.588   1.467   -9.655  1.00 93.14 38  C 1 
ATOM 4285 O O     . ALA C 3 38  ? 7.759   0.656   -8.740  1.00 91.54 38  C 1 
ATOM 4286 C CB    . ALA C 3 38  ? 9.636   2.635   -10.569 1.00 91.06 38  C 1 
ATOM 4287 N N     . GLU C 3 39  ? 6.535   2.244   -9.751  1.00 93.83 39  C 1 
ATOM 4288 C CA    . GLU C 3 39  ? 5.493   2.391   -8.739  1.00 93.71 39  C 1 
ATOM 4289 C C     . GLU C 3 39  ? 4.522   1.207   -8.689  1.00 94.37 39  C 1 
ATOM 4290 O O     . GLU C 3 39  ? 4.071   0.851   -7.611  1.00 93.17 39  C 1 
ATOM 4291 C CB    . GLU C 3 39  ? 4.732   3.684   -9.028  1.00 92.25 39  C 1 
ATOM 4292 C CG    . GLU C 3 39  ? 5.635   4.912   -8.937  1.00 87.22 39  C 1 
ATOM 4293 C CD    . GLU C 3 39  ? 4.973   6.188   -9.476  1.00 87.77 39  C 1 
ATOM 4294 O OE1   . GLU C 3 39  ? 5.594   7.250   -9.338  1.00 80.87 39  C 1 
ATOM 4295 O OE2   . GLU C 3 39  ? 3.887   6.086   -10.088 1.00 83.29 39  C 1 
ATOM 4296 N N     . ALA C 3 40  ? 4.254   0.542   -9.818  1.00 95.06 40  C 1 
ATOM 4297 C CA    . ALA C 3 40  ? 3.275   -0.541  -9.836  1.00 95.17 40  C 1 
ATOM 4298 C C     . ALA C 3 40  ? 3.592   -1.691  -8.845  1.00 95.30 40  C 1 
ATOM 4299 O O     . ALA C 3 40  ? 2.707   -2.105  -8.105  1.00 94.45 40  C 1 
ATOM 4300 C CB    . ALA C 3 40  ? 3.067   -1.021  -11.280 1.00 94.80 40  C 1 
ATOM 4301 N N     . PRO C 3 41  ? 4.851   -2.181  -8.729  1.00 94.62 41  C 1 
ATOM 4302 C CA    . PRO C 3 41  ? 5.192   -3.164  -7.695  1.00 94.46 41  C 1 
ATOM 4303 C C     . PRO C 3 41  ? 5.151   -2.610  -6.275  1.00 94.48 41  C 1 
ATOM 4304 O O     . PRO C 3 41  ? 4.968   -3.396  -5.349  1.00 93.46 41  C 1 
ATOM 4305 C CB    . PRO C 3 41  ? 6.602   -3.659  -8.038  1.00 93.65 41  C 1 
ATOM 4306 C CG    . PRO C 3 41  ? 6.747   -3.321  -9.511  1.00 91.59 41  C 1 
ATOM 4307 C CD    . PRO C 3 41  ? 5.965   -2.027  -9.632  1.00 93.50 41  C 1 
ATOM 4308 N N     . VAL C 3 42  ? 5.369   -1.308  -6.079  1.00 94.66 42  C 1 
ATOM 4309 C CA    . VAL C 3 42  ? 5.267   -0.666  -4.764  1.00 94.48 42  C 1 
ATOM 4310 C C     . VAL C 3 42  ? 3.807   -0.640  -4.319  1.00 94.83 42  C 1 
ATOM 4311 O O     . VAL C 3 42  ? 3.493   -1.056  -3.208  1.00 93.90 42  C 1 
ATOM 4312 C CB    . VAL C 3 42  ? 5.860   0.759   -4.779  1.00 93.38 42  C 1 
ATOM 4313 C CG1   . VAL C 3 42  ? 5.735   1.432   -3.410  1.00 90.96 42  C 1 
ATOM 4314 C CG2   . VAL C 3 42  ? 7.344   0.733   -5.167  1.00 90.61 42  C 1 
ATOM 4315 N N     . LEU C 3 43  ? 2.919   -0.246  -5.240  1.00 94.54 43  C 1 
ATOM 4316 C CA    . LEU C 3 43  ? 1.489   -0.293  -5.024  1.00 94.75 43  C 1 
ATOM 4317 C C     . LEU C 3 43  ? 1.013   -1.717  -4.712  1.00 95.17 43  C 1 
ATOM 4318 O O     . LEU C 3 43  ? 0.329   -1.935  -3.717  1.00 94.05 43  C 1 
ATOM 4319 C CB    . LEU C 3 43  ? 0.793   0.267   -6.271  1.00 93.97 43  C 1 
ATOM 4320 C CG    . LEU C 3 43  ? -0.705  0.515   -6.049  1.00 91.56 43  C 1 
ATOM 4321 C CD1   . LEU C 3 43  ? -0.930  1.791   -5.245  1.00 84.97 43  C 1 
ATOM 4322 C CD2   . LEU C 3 43  ? -1.407  0.651   -7.389  1.00 84.82 43  C 1 
ATOM 4323 N N     . PHE C 3 44  ? 1.456   -2.701  -5.499  1.00 95.15 44  C 1 
ATOM 4324 C CA    . PHE C 3 44  ? 1.144   -4.104  -5.239  1.00 95.46 44  C 1 
ATOM 4325 C C     . PHE C 3 44  ? 1.654   -4.595  -3.891  1.00 95.45 44  C 1 
ATOM 4326 O O     . PHE C 3 44  ? 0.977   -5.398  -3.265  1.00 94.53 44  C 1 
ATOM 4327 C CB    . PHE C 3 44  ? 1.706   -4.993  -6.345  1.00 95.24 44  C 1 
ATOM 4328 C CG    . PHE C 3 44  ? 0.737   -5.261  -7.472  1.00 95.37 44  C 1 
ATOM 4329 C CD1   . PHE C 3 44  ? -0.505  -5.861  -7.205  1.00 93.10 44  C 1 
ATOM 4330 C CD2   . PHE C 3 44  ? 1.082   -4.955  -8.792  1.00 92.98 44  C 1 
ATOM 4331 C CE1   . PHE C 3 44  ? -1.403  -6.136  -8.240  1.00 92.17 44  C 1 
ATOM 4332 C CE2   . PHE C 3 44  ? 0.189   -5.231  -9.837  1.00 91.83 44  C 1 
ATOM 4333 C CZ    . PHE C 3 44  ? -1.058  -5.825  -9.566  1.00 93.25 44  C 1 
ATOM 4334 N N     . ALA C 3 45  ? 2.828   -4.150  -3.429  1.00 94.77 45  C 1 
ATOM 4335 C CA    . ALA C 3 45  ? 3.328   -4.561  -2.117  1.00 94.34 45  C 1 
ATOM 4336 C C     . ALA C 3 45  ? 2.361   -4.135  -1.007  1.00 94.41 45  C 1 
ATOM 4337 O O     . ALA C 3 45  ? 2.042   -4.947  -0.138  1.00 93.36 45  C 1 
ATOM 4338 C CB    . ALA C 3 45  ? 4.734   -3.996  -1.903  1.00 93.50 45  C 1 
ATOM 4339 N N     . LYS C 3 46  ? 1.827   -2.904  -1.082  1.00 93.82 46  C 1 
ATOM 4340 C CA    . LYS C 3 46  ? 0.833   -2.420  -0.131  1.00 93.90 46  C 1 
ATOM 4341 C C     . LYS C 3 46  ? -0.518  -3.102  -0.311  1.00 94.46 46  C 1 
ATOM 4342 O O     . LYS C 3 46  ? -1.106  -3.540  0.670   1.00 93.75 46  C 1 
ATOM 4343 C CB    . LYS C 3 46  ? 0.743   -0.891  -0.201  1.00 93.40 46  C 1 
ATOM 4344 C CG    . LYS C 3 46  ? -0.079  -0.266  0.946   1.00 89.94 46  C 1 
ATOM 4345 C CD    . LYS C 3 46  ? 0.506   -0.566  2.326   1.00 86.28 46  C 1 
ATOM 4346 C CE    . LYS C 3 46  ? -0.305  0.031   3.467   1.00 82.22 46  C 1 
ATOM 4347 N NZ    . LYS C 3 46  ? 0.200   -0.411  4.794   1.00 76.09 46  C 1 
ATOM 4348 N N     . ALA C 3 47  ? -0.978  -3.281  -1.543  1.00 94.52 47  C 1 
ATOM 4349 C CA    . ALA C 3 47  ? -2.222  -3.991  -1.818  1.00 94.65 47  C 1 
ATOM 4350 C C     . ALA C 3 47  ? -2.199  -5.449  -1.321  1.00 94.96 47  C 1 
ATOM 4351 O O     . ALA C 3 47  ? -3.180  -5.937  -0.779  1.00 94.04 47  C 1 
ATOM 4352 C CB    . ALA C 3 47  ? -2.489  -3.937  -3.321  1.00 94.32 47  C 1 
ATOM 4353 N N     . CYS C 3 48  ? -1.061  -6.137  -1.441  1.00 94.85 48  C 1 
ATOM 4354 C CA    . CYS C 3 48  ? -0.891  -7.494  -0.917  1.00 94.64 48  C 1 
ATOM 4355 C C     . CYS C 3 48  ? -0.912  -7.538  0.612   1.00 94.75 48  C 1 
ATOM 4356 O O     . CYS C 3 48  ? -1.412  -8.500  1.175   1.00 93.77 48  C 1 
ATOM 4357 C CB    . CYS C 3 48  ? 0.424   -8.076  -1.424  1.00 93.91 48  C 1 
ATOM 4358 S SG    . CYS C 3 48  ? 0.332   -8.396  -3.210  1.00 88.76 48  C 1 
ATOM 4359 N N     . GLU C 3 49  ? -0.365  -6.534  1.269   1.00 94.32 49  C 1 
ATOM 4360 C CA    . GLU C 3 49  ? -0.478  -6.404  2.720   1.00 94.16 49  C 1 
ATOM 4361 C C     . GLU C 3 49  ? -1.947  -6.249  3.128   1.00 94.66 49  C 1 
ATOM 4362 O O     . GLU C 3 49  ? -2.426  -7.009  3.968   1.00 93.74 49  C 1 
ATOM 4363 C CB    . GLU C 3 49  ? 0.379   -5.213  3.186   1.00 92.93 49  C 1 
ATOM 4364 C CG    . GLU C 3 49  ? 0.393   -5.037  4.706   1.00 88.60 49  C 1 
ATOM 4365 C CD    . GLU C 3 49  ? 1.202   -3.804  5.164   1.00 85.29 49  C 1 
ATOM 4366 O OE1   . GLU C 3 49  ? 1.244   -3.553  6.383   1.00 80.90 49  C 1 
ATOM 4367 O OE2   . GLU C 3 49  ? 1.773   -3.097  4.312   1.00 79.85 49  C 1 
ATOM 4368 N N     . MET C 3 50  ? -2.668  -5.357  2.455   1.00 95.05 50  C 1 
ATOM 4369 C CA    . MET C 3 50  ? -4.092  -5.118  2.666   1.00 95.26 50  C 1 
ATOM 4370 C C     . MET C 3 50  ? -4.920  -6.391  2.463   1.00 95.70 50  C 1 
ATOM 4371 O O     . MET C 3 50  ? -5.660  -6.800  3.363   1.00 94.78 50  C 1 
ATOM 4372 C CB    . MET C 3 50  ? -4.563  -3.995  1.729   1.00 94.48 50  C 1 
ATOM 4373 C CG    . MET C 3 50  ? -3.954  -2.637  2.098   1.00 91.31 50  C 1 
ATOM 4374 S SD    . MET C 3 50  ? -4.350  -1.282  0.965   1.00 88.26 50  C 1 
ATOM 4375 C CE    . MET C 3 50  ? -6.094  -1.059  1.352   1.00 78.28 50  C 1 
ATOM 4376 N N     . LEU C 3 51  ? -4.733  -7.072  1.339   1.00 95.37 51  C 1 
ATOM 4377 C CA    . LEU C 3 51  ? -5.438  -8.316  1.068   1.00 95.47 51  C 1 
ATOM 4378 C C     . LEU C 3 51  ? -5.123  -9.405  2.101   1.00 95.72 51  C 1 
ATOM 4379 O O     . LEU C 3 51  ? -6.008  -10.127 2.532   1.00 94.61 51  C 1 
ATOM 4380 C CB    . LEU C 3 51  ? -5.081  -8.793  -0.343  1.00 95.16 51  C 1 
ATOM 4381 C CG    . LEU C 3 51  ? -5.897  -10.026 -0.774  1.00 94.41 51  C 1 
ATOM 4382 C CD1   . LEU C 3 51  ? -7.346  -9.666  -1.109  1.00 89.23 51  C 1 
ATOM 4383 C CD2   . LEU C 3 51  ? -5.267  -10.658 -2.007  1.00 89.23 51  C 1 
ATOM 4384 N N     . THR C 3 52  ? -3.856  -9.528  2.515   1.00 95.16 52  C 1 
ATOM 4385 C CA    . THR C 3 52  ? -3.465  -10.524 3.519   1.00 95.00 52  C 1 
ATOM 4386 C C     . THR C 3 52  ? -4.169  -10.267 4.847   1.00 95.51 52  C 1 
ATOM 4387 O O     . THR C 3 52  ? -4.641  -11.219 5.471   1.00 94.29 52  C 1 
ATOM 4388 C CB    . THR C 3 52  ? -1.954  -10.534 3.756   1.00 94.24 52  C 1 
ATOM 4389 O OG1   . THR C 3 52  ? -1.242  -10.776 2.578   1.00 89.16 52  C 1 
ATOM 4390 C CG2   . THR C 3 52  ? -1.528  -11.636 4.739   1.00 88.56 52  C 1 
ATOM 4391 N N     . LEU C 3 53  ? -4.244  -9.021  5.280   1.00 95.38 53  C 1 
ATOM 4392 C CA    . LEU C 3 53  ? -4.916  -8.654  6.516   1.00 95.25 53  C 1 
ATOM 4393 C C     . LEU C 3 53  ? -6.423  -8.931  6.421   1.00 95.76 53  C 1 
ATOM 4394 O O     . LEU C 3 53  ? -6.963  -9.598  7.304   1.00 94.63 53  C 1 
ATOM 4395 C CB    . LEU C 3 53  ? -4.607  -7.185  6.859   1.00 94.46 53  C 1 
ATOM 4396 C CG    . LEU C 3 53  ? -3.140  -6.906  7.271   1.00 91.23 53  C 1 
ATOM 4397 C CD1   . LEU C 3 53  ? -2.815  -5.414  7.281   1.00 87.17 53  C 1 
ATOM 4398 C CD2   . LEU C 3 53  ? -2.851  -7.428  8.673   1.00 87.72 53  C 1 
ATOM 4399 N N     . GLU C 3 54  ? -7.068  -8.533  5.330   1.00 96.20 54  C 1 
ATOM 4400 C CA    . GLU C 3 54  ? -8.488  -8.787  5.103   1.00 95.90 54  C 1 
ATOM 4401 C C     . GLU C 3 54  ? -8.816  -10.277 5.094   1.00 96.35 54  C 1 
ATOM 4402 O O     . GLU C 3 54  ? -9.669  -10.744 5.841   1.00 94.87 54  C 1 
ATOM 4403 C CB    . GLU C 3 54  ? -8.918  -8.153  3.771   1.00 94.70 54  C 1 
ATOM 4404 C CG    . GLU C 3 54  ? -10.414 -8.321  3.536   1.00 89.03 54  C 1 
ATOM 4405 C CD    . GLU C 3 54  ? -10.879 -7.918  2.136   1.00 86.77 54  C 1 
ATOM 4406 O OE1   . GLU C 3 54  ? -11.993 -8.347  1.764   1.00 81.70 54  C 1 
ATOM 4407 O OE2   . GLU C 3 54  ? -10.167 -7.188  1.446   1.00 81.05 54  C 1 
ATOM 4408 N N     . MET C 3 55  ? -8.101  -11.061 4.271   1.00 95.95 55  C 1 
ATOM 4409 C CA    . MET C 3 55  ? -8.321  -12.497 4.188   1.00 95.89 55  C 1 
ATOM 4410 C C     . MET C 3 55  ? -8.087  -13.185 5.523   1.00 96.11 55  C 1 
ATOM 4411 O O     . MET C 3 55  ? -8.819  -14.100 5.889   1.00 94.66 55  C 1 
ATOM 4412 C CB    . MET C 3 55  ? -7.404  -13.129 3.135   1.00 95.20 55  C 1 
ATOM 4413 C CG    . MET C 3 55  ? -7.794  -12.791 1.700   1.00 92.61 55  C 1 
ATOM 4414 S SD    . MET C 3 55  ? -6.856  -13.743 0.466   1.00 89.84 55  C 1 
ATOM 4415 C CE    . MET C 3 55  ? -7.700  -15.337 0.629   1.00 80.72 55  C 1 
ATOM 4416 N N     . THR C 3 56  ? -7.077  -12.741 6.277   1.00 96.25 56  C 1 
ATOM 4417 C CA    . THR C 3 56  ? -6.793  -13.297 7.595   1.00 96.05 56  C 1 
ATOM 4418 C C     . THR C 3 56  ? -7.910  -13.002 8.583   1.00 96.35 56  C 1 
ATOM 4419 O O     . THR C 3 56  ? -8.299  -13.904 9.313   1.00 94.89 56  C 1 
ATOM 4420 C CB    . THR C 3 56  ? -5.455  -12.794 8.142   1.00 95.25 56  C 1 
ATOM 4421 O OG1   . THR C 3 56  ? -4.415  -13.116 7.256   1.00 90.40 56  C 1 
ATOM 4422 C CG2   . THR C 3 56  ? -5.093  -13.451 9.473   1.00 89.91 56  C 1 
ATOM 4423 N N     . MET C 3 57  ? -8.465  -11.785 8.588   1.00 96.28 57  C 1 
ATOM 4424 C CA    . MET C 3 57  ? -9.594  -11.453 9.455   1.00 95.93 57  C 1 
ATOM 4425 C C     . MET C 3 57  ? -10.838 -12.240 9.096   1.00 96.34 57  C 1 
ATOM 4426 O O     . MET C 3 57  ? -11.431 -12.849 9.984   1.00 94.80 57  C 1 
ATOM 4427 C CB    . MET C 3 57  ? -9.922  -9.970  9.402   1.00 94.64 57  C 1 
ATOM 4428 C CG    . MET C 3 57  ? -8.901  -9.158  10.164  1.00 83.94 57  C 1 
ATOM 4429 S SD    . MET C 3 57  ? -9.267  -7.396  10.168  1.00 77.69 57  C 1 
ATOM 4430 C CE    . MET C 3 57  ? -9.201  -7.177  8.390   1.00 64.95 57  C 1 
ATOM 4431 N N     . ARG C 3 58  ? -11.215 -12.284 7.817   1.00 95.90 58  C 1 
ATOM 4432 C CA    . ARG C 3 58  ? -12.371 -13.066 7.375   1.00 95.67 58  C 1 
ATOM 4433 C C     . ARG C 3 58  ? -12.218 -14.544 7.726   1.00 95.85 58  C 1 
ATOM 4434 O O     . ARG C 3 58  ? -13.171 -15.162 8.186   1.00 94.27 58  C 1 
ATOM 4435 C CB    . ARG C 3 58  ? -12.583 -12.884 5.864   1.00 95.26 58  C 1 
ATOM 4436 C CG    . ARG C 3 58  ? -13.056 -11.475 5.482   1.00 92.42 58  C 1 
ATOM 4437 C CD    . ARG C 3 58  ? -13.213 -11.383 3.964   1.00 89.67 58  C 1 
ATOM 4438 N NE    . ARG C 3 58  ? -13.597 -10.046 3.503   1.00 85.31 58  C 1 
ATOM 4439 C CZ    . ARG C 3 58  ? -14.820 -9.575  3.299   1.00 82.60 58  C 1 
ATOM 4440 N NH1   . ARG C 3 58  ? -15.893 -10.288 3.510   1.00 74.11 58  C 1 
ATOM 4441 N NH2   . ARG C 3 58  ? -14.968 -8.368  2.871   1.00 78.32 58  C 1 
ATOM 4442 N N     . SER C 3 59  ? -11.016 -15.093 7.580   1.00 96.13 59  C 1 
ATOM 4443 C CA    . SER C 3 59  ? -10.734 -16.477 7.981   1.00 95.63 59  C 1 
ATOM 4444 C C     . SER C 3 59  ? -10.787 -16.663 9.496   1.00 95.89 59  C 1 
ATOM 4445 O O     . SER C 3 59  ? -11.270 -17.688 9.971   1.00 94.53 59  C 1 
ATOM 4446 C CB    . SER C 3 59  ? -9.361  -16.907 7.475   1.00 94.87 59  C 1 
ATOM 4447 O OG    . SER C 3 59  ? -9.224  -16.689 6.087   1.00 87.39 59  C 1 
ATOM 4448 N N     . TRP C 3 60  ? -10.310 -15.674 10.252  1.00 96.45 60  C 1 
ATOM 4449 C CA    . TRP C 3 60  ? -10.335 -15.725 11.713  1.00 96.69 60  C 1 
ATOM 4450 C C     . TRP C 3 60  ? -11.754 -15.681 12.267  1.00 96.75 60  C 1 
ATOM 4451 O O     . TRP C 3 60  ? -12.053 -16.441 13.185  1.00 95.20 60  C 1 
ATOM 4452 C CB    . TRP C 3 60  ? -9.485  -14.607 12.296  1.00 96.35 60  C 1 
ATOM 4453 C CG    . TRP C 3 60  ? -9.422  -14.653 13.788  1.00 96.06 60  C 1 
ATOM 4454 C CD1   . TRP C 3 60  ? -10.060 -13.806 14.640  1.00 94.00 60  C 1 
ATOM 4455 C CD2   . TRP C 3 60  ? -8.760  -15.647 14.630  1.00 94.93 60  C 1 
ATOM 4456 N NE1   . TRP C 3 60  ? -9.832  -14.204 15.941  1.00 93.36 60  C 1 
ATOM 4457 C CE2   . TRP C 3 60  ? -9.056  -15.341 15.983  1.00 94.32 60  C 1 
ATOM 4458 C CE3   . TRP C 3 60  ? -7.962  -16.777 14.352  1.00 94.20 60  C 1 
ATOM 4459 C CZ2   . TRP C 3 60  ? -8.588  -16.150 17.049  1.00 93.82 60  C 1 
ATOM 4460 C CZ3   . TRP C 3 60  ? -7.484  -17.583 15.417  1.00 91.75 60  C 1 
ATOM 4461 C CH2   . TRP C 3 60  ? -7.806  -17.275 16.745  1.00 91.64 60  C 1 
ATOM 4462 N N     . MET C 3 61  ? -12.660 -14.901 11.680  1.00 96.13 61  C 1 
ATOM 4463 C CA    . MET C 3 61  ? -14.082 -14.905 12.024  1.00 95.73 61  C 1 
ATOM 4464 C C     . MET C 3 61  ? -14.690 -16.307 11.909  1.00 96.14 61  C 1 
ATOM 4465 O O     . MET C 3 61  ? -15.317 -16.776 12.837  1.00 94.53 61  C 1 
ATOM 4466 C CB    . MET C 3 61  ? -14.842 -13.941 11.108  1.00 94.88 61  C 1 
ATOM 4467 C CG    . MET C 3 61  ? -14.531 -12.474 11.409  1.00 88.51 61  C 1 
ATOM 4468 S SD    . MET C 3 61  ? -15.131 -11.323 10.129  1.00 80.98 61  C 1 
ATOM 4469 C CE    . MET C 3 61  ? -16.856 -11.815 10.032  1.00 68.98 61  C 1 
ATOM 4470 N N     . VAL C 3 62  ? -14.394 -17.011 10.815  1.00 95.54 62  C 1 
ATOM 4471 C CA    . VAL C 3 62  ? -14.831 -18.413 10.649  1.00 95.12 62  C 1 
ATOM 4472 C C     . VAL C 3 62  ? -14.207 -19.322 11.711  1.00 95.59 62  C 1 
ATOM 4473 O O     . VAL C 3 62  ? -14.843 -20.242 12.217  1.00 94.01 62  C 1 
ATOM 4474 C CB    . VAL C 3 62  ? -14.489 -18.932 9.240   1.00 94.19 62  C 1 
ATOM 4475 C CG1   . VAL C 3 62  ? -14.969 -20.377 9.032   1.00 90.90 62  C 1 
ATOM 4476 C CG2   . VAL C 3 62  ? -15.137 -18.069 8.150   1.00 90.58 62  C 1 
ATOM 4477 N N     . THR C 3 63  ? -12.947 -19.068 12.082  1.00 95.82 63  C 1 
ATOM 4478 C CA    . THR C 3 63  ? -12.277 -19.827 13.151  1.00 95.60 63  C 1 
ATOM 4479 C C     . THR C 3 63  ? -12.966 -19.625 14.501  1.00 95.81 63  C 1 
ATOM 4480 O O     . THR C 3 63  ? -13.125 -20.593 15.247  1.00 94.36 63  C 1 
ATOM 4481 C CB    . THR C 3 63  ? -10.802 -19.413 13.277  1.00 95.03 63  C 1 
ATOM 4482 O OG1   . THR C 3 63  ? -10.128 -19.445 12.043  1.00 89.42 63  C 1 
ATOM 4483 C CG2   . THR C 3 63  ? -10.017 -20.329 14.212  1.00 89.28 63  C 1 
ATOM 4484 N N     . GLU C 3 64  ? -13.387 -18.400 14.811  1.00 95.99 64  C 1 
ATOM 4485 C CA    . GLU C 3 64  ? -14.088 -18.050 16.049  1.00 95.47 64  C 1 
ATOM 4486 C C     . GLU C 3 64  ? -15.527 -18.578 16.077  1.00 95.74 64  C 1 
ATOM 4487 O O     . GLU C 3 64  ? -15.932 -19.137 17.101  1.00 93.93 64  C 1 
ATOM 4488 C CB    . GLU C 3 64  ? -14.058 -16.535 16.279  1.00 94.27 64  C 1 
ATOM 4489 C CG    . GLU C 3 64  ? -12.659 -16.058 16.671  1.00 86.20 64  C 1 
ATOM 4490 C CD    . GLU C 3 64  ? -12.610 -14.594 17.147  1.00 85.58 64  C 1 
ATOM 4491 O OE1   . GLU C 3 64  ? -11.798 -14.327 18.062  1.00 79.69 64  C 1 
ATOM 4492 O OE2   . GLU C 3 64  ? -13.349 -13.761 16.599  1.00 79.01 64  C 1 
ATOM 4493 N N     . GLU C 3 65  ? -16.261 -18.521 14.966  1.00 95.67 65  C 1 
ATOM 4494 C CA    . GLU C 3 65  ? -17.585 -19.150 14.809  1.00 95.34 65  C 1 
ATOM 4495 C C     . GLU C 3 65  ? -17.532 -20.646 15.137  1.00 95.47 65  C 1 
ATOM 4496 O O     . GLU C 3 65  ? -18.388 -21.176 15.850  1.00 92.99 65  C 1 
ATOM 4497 C CB    . GLU C 3 65  ? -18.081 -18.972 13.356  1.00 93.92 65  C 1 
ATOM 4498 C CG    . GLU C 3 65  ? -18.554 -17.557 12.997  1.00 83.92 65  C 1 
ATOM 4499 C CD    . GLU C 3 65  ? -18.803 -17.381 11.484  1.00 83.55 65  C 1 
ATOM 4500 O OE1   . GLU C 3 65  ? -18.812 -16.242 10.991  1.00 78.79 65  C 1 
ATOM 4501 O OE2   . GLU C 3 65  ? -18.960 -18.390 10.763  1.00 78.81 65  C 1 
ATOM 4502 N N     . ASN C 3 66  ? -16.467 -21.319 14.708  1.00 94.23 66  C 1 
ATOM 4503 C CA    . ASN C 3 66  ? -16.213 -22.728 15.011  1.00 93.93 66  C 1 
ATOM 4504 C C     . ASN C 3 66  ? -15.570 -22.962 16.396  1.00 94.29 66  C 1 
ATOM 4505 O O     . ASN C 3 66  ? -15.098 -24.066 16.680  1.00 90.54 66  C 1 
ATOM 4506 C CB    . ASN C 3 66  ? -15.395 -23.339 13.869  1.00 92.68 66  C 1 
ATOM 4507 C CG    . ASN C 3 66  ? -16.217 -23.472 12.601  1.00 90.14 66  C 1 
ATOM 4508 O OD1   . ASN C 3 66  ? -17.193 -24.190 12.560  1.00 77.22 66  C 1 
ATOM 4509 N ND2   . ASN C 3 66  ? -15.841 -22.800 11.537  1.00 76.64 66  C 1 
ATOM 4510 N N     . LYS C 3 67  ? -15.508 -21.936 17.246  1.00 94.35 67  C 1 
ATOM 4511 C CA    . LYS C 3 67  ? -14.957 -21.986 18.610  1.00 94.73 67  C 1 
ATOM 4512 C C     . LYS C 3 67  ? -13.530 -22.552 18.681  1.00 94.90 67  C 1 
ATOM 4513 O O     . LYS C 3 67  ? -13.126 -23.158 19.686  1.00 90.48 67  C 1 
ATOM 4514 C CB    . LYS C 3 67  ? -15.936 -22.693 19.566  1.00 93.61 67  C 1 
ATOM 4515 C CG    . LYS C 3 67  ? -17.308 -22.022 19.579  1.00 88.18 67  C 1 
ATOM 4516 C CD    . LYS C 3 67  ? -18.311 -22.746 20.492  1.00 77.38 67  C 1 
ATOM 4517 C CE    . LYS C 3 67  ? -19.645 -22.016 20.379  1.00 69.64 67  C 1 
ATOM 4518 N NZ    . LYS C 3 67  ? -20.736 -22.674 21.139  1.00 57.91 67  C 1 
ATOM 4519 N N     . ARG C 3 68  ? -12.737 -22.331 17.612  1.00 93.51 68  C 1 
ATOM 4520 C CA    . ARG C 3 68  ? -11.336 -22.748 17.528  1.00 93.61 68  C 1 
ATOM 4521 C C     . ARG C 3 68  ? -10.399 -21.575 17.764  1.00 94.11 68  C 1 
ATOM 4522 O O     . ARG C 3 68  ? -10.767 -20.412 17.661  1.00 91.64 68  C 1 
ATOM 4523 C CB    . ARG C 3 68  ? -11.074 -23.445 16.181  1.00 91.93 68  C 1 
ATOM 4524 C CG    . ARG C 3 68  ? -11.768 -24.816 16.098  1.00 86.61 68  C 1 
ATOM 4525 C CD    . ARG C 3 68  ? -11.444 -25.597 14.825  1.00 86.43 68  C 1 
ATOM 4526 N NE    . ARG C 3 68  ? -12.130 -25.059 13.648  1.00 82.08 68  C 1 
ATOM 4527 C CZ    . ARG C 3 68  ? -11.646 -24.279 12.690  1.00 82.21 68  C 1 
ATOM 4528 N NH1   . ARG C 3 68  ? -10.414 -23.870 12.668  1.00 70.98 68  C 1 
ATOM 4529 N NH2   . ARG C 3 68  ? -12.420 -23.896 11.712  1.00 73.74 68  C 1 
ATOM 4530 N N     . ARG C 3 69  ? -9.123  -21.884 18.070  1.00 94.65 69  C 1 
ATOM 4531 C CA    . ARG C 3 69  ? -8.031  -20.900 18.211  1.00 94.47 69  C 1 
ATOM 4532 C C     . ARG C 3 69  ? -6.899  -21.130 17.211  1.00 95.18 69  C 1 
ATOM 4533 O O     . ARG C 3 69  ? -5.844  -20.518 17.320  1.00 91.19 69  C 1 
ATOM 4534 C CB    . ARG C 3 69  ? -7.499  -20.891 19.652  1.00 92.42 69  C 1 
ATOM 4535 C CG    . ARG C 3 69  ? -8.562  -20.453 20.657  1.00 87.03 69  C 1 
ATOM 4536 C CD    . ARG C 3 69  ? -7.935  -20.326 22.038  1.00 79.18 69  C 1 
ATOM 4537 N NE    . ARG C 3 69  ? -8.920  -19.905 23.041  1.00 70.90 69  C 1 
ATOM 4538 C CZ    . ARG C 3 69  ? -8.680  -19.595 24.303  1.00 61.24 69  C 1 
ATOM 4539 N NH1   . ARG C 3 69  ? -7.471  -19.640 24.795  1.00 55.81 69  C 1 
ATOM 4540 N NH2   . ARG C 3 69  ? -9.654  -19.231 25.087  1.00 53.88 69  C 1 
ATOM 4541 N N     . ILE C 3 70  ? -7.121  -22.047 16.281  1.00 95.19 70  C 1 
ATOM 4542 C CA    . ILE C 3 70  ? -6.170  -22.395 15.233  1.00 95.11 70  C 1 
ATOM 4543 C C     . ILE C 3 70  ? -6.843  -22.084 13.906  1.00 95.27 70  C 1 
ATOM 4544 O O     . ILE C 3 70  ? -7.810  -22.754 13.557  1.00 93.02 70  C 1 
ATOM 4545 C CB    . ILE C 3 70  ? -5.714  -23.866 15.319  1.00 93.52 70  C 1 
ATOM 4546 C CG1   . ILE C 3 70  ? -5.154  -24.204 16.723  1.00 87.68 70  C 1 
ATOM 4547 C CG2   . ILE C 3 70  ? -4.661  -24.133 14.232  1.00 87.78 70  C 1 
ATOM 4548 C CD1   . ILE C 3 70  ? -4.775  -25.684 16.914  1.00 80.47 70  C 1 
ATOM 4549 N N     . LEU C 3 71  ? -6.320  -21.090 13.198  1.00 94.98 71  C 1 
ATOM 4550 C CA    . LEU C 3 71  ? -6.762  -20.762 11.854  1.00 95.03 71  C 1 
ATOM 4551 C C     . LEU C 3 71  ? -6.284  -21.865 10.902  1.00 95.07 71  C 1 
ATOM 4552 O O     . LEU C 3 71  ? -5.079  -22.104 10.788  1.00 92.89 71  C 1 
ATOM 4553 C CB    . LEU C 3 71  ? -6.259  -19.350 11.497  1.00 94.75 71  C 1 
ATOM 4554 C CG    . LEU C 3 71  ? -6.818  -18.779 10.179  1.00 94.36 71  C 1 
ATOM 4555 C CD1   . LEU C 3 71  ? -6.705  -17.260 10.199  1.00 88.68 71  C 1 
ATOM 4556 C CD2   . LEU C 3 71  ? -6.058  -19.259 8.942   1.00 88.26 71  C 1 
ATOM 4557 N N     . LYS C 3 72  ? -7.225  -22.531 10.246  1.00 95.43 72  C 1 
ATOM 4558 C CA    . LYS C 3 72  ? -7.000  -23.659 9.350   1.00 95.17 72  C 1 
ATOM 4559 C C     . LYS C 3 72  ? -7.285  -23.278 7.894   1.00 95.58 72  C 1 
ATOM 4560 O O     . LYS C 3 72  ? -7.877  -22.244 7.618   1.00 94.48 72  C 1 
ATOM 4561 C CB    . LYS C 3 72  ? -7.879  -24.842 9.779   1.00 93.39 72  C 1 
ATOM 4562 C CG    . LYS C 3 72  ? -7.543  -25.394 11.170  1.00 87.00 72  C 1 
ATOM 4563 C CD    . LYS C 3 72  ? -8.453  -26.593 11.433  1.00 84.29 72  C 1 
ATOM 4564 C CE    . LYS C 3 72  ? -8.184  -27.332 12.735  1.00 74.16 72  C 1 
ATOM 4565 N NZ    . LYS C 3 72  ? -9.077  -28.516 12.826  1.00 66.67 72  C 1 
ATOM 4566 N N     . LYS C 3 73  ? -6.867  -24.151 6.960   1.00 94.21 73  C 1 
ATOM 4567 C CA    . LYS C 3 73  ? -7.150  -23.972 5.534   1.00 94.53 73  C 1 
ATOM 4568 C C     . LYS C 3 73  ? -8.655  -23.948 5.241   1.00 94.98 73  C 1 
ATOM 4569 O O     . LYS C 3 73  ? -9.087  -23.111 4.460   1.00 94.17 73  C 1 
ATOM 4570 C CB    . LYS C 3 73  ? -6.447  -25.073 4.743   1.00 93.19 73  C 1 
ATOM 4571 C CG    . LYS C 3 73  ? -6.621  -24.924 3.228   1.00 90.47 73  C 1 
ATOM 4572 C CD    . LYS C 3 73  ? -5.855  -26.051 2.524   1.00 86.77 73  C 1 
ATOM 4573 C CE    . LYS C 3 73  ? -6.149  -26.094 1.035   1.00 78.76 73  C 1 
ATOM 4574 N NZ    . LYS C 3 73  ? -5.697  -27.382 0.468   1.00 71.79 73  C 1 
ATOM 4575 N N     . SER C 3 74  ? -9.444  -24.787 5.936   1.00 94.55 74  C 1 
ATOM 4576 C CA    . SER C 3 74  ? -10.911 -24.793 5.868   1.00 94.17 74  C 1 
ATOM 4577 C C     . SER C 3 74  ? -11.533 -23.437 6.214   1.00 94.51 74  C 1 
ATOM 4578 O O     . SER C 3 74  ? -12.508 -23.023 5.590   1.00 93.35 74  C 1 
ATOM 4579 C CB    . SER C 3 74  ? -11.460 -25.874 6.806   1.00 92.89 74  C 1 
ATOM 4580 O OG    . SER C 3 74  ? -10.959 -25.701 8.124   1.00 86.59 74  C 1 
ATOM 4581 N N     . ASP C 3 75  ? -10.932 -22.673 7.130   1.00 95.19 75  C 1 
ATOM 4582 C CA    . ASP C 3 75  ? -11.403 -21.329 7.469   1.00 94.95 75  C 1 
ATOM 4583 C C     . ASP C 3 75  ? -11.144 -20.337 6.338   1.00 95.31 75  C 1 
ATOM 4584 O O     . ASP C 3 75  ? -11.980 -19.486 6.043   1.00 94.38 75  C 1 
ATOM 4585 C CB    . ASP C 3 75  ? -10.717 -20.816 8.748   1.00 94.45 75  C 1 
ATOM 4586 C CG    . ASP C 3 75  ? -10.901 -21.747 9.939   1.00 93.40 75  C 1 
ATOM 4587 O OD1   . ASP C 3 75  ? -12.003 -22.292 10.124  1.00 89.11 75  C 1 
ATOM 4588 O OD2   . ASP C 3 75  ? -9.940  -21.934 10.722  1.00 89.66 75  C 1 
ATOM 4589 N N     . VAL C 3 76  ? -9.995  -20.464 5.674   1.00 95.01 76  C 1 
ATOM 4590 C CA    . VAL C 3 76  ? -9.672  -19.654 4.489   1.00 95.22 76  C 1 
ATOM 4591 C C     . VAL C 3 76  ? -10.614 -20.005 3.335   1.00 95.36 76  C 1 
ATOM 4592 O O     . VAL C 3 76  ? -11.119 -19.107 2.671   1.00 94.41 76  C 1 
ATOM 4593 C CB    . VAL C 3 76  ? -8.202  -19.820 4.057   1.00 94.90 76  C 1 
ATOM 4594 C CG1   . VAL C 3 76  ? -7.855  -18.852 2.925   1.00 92.52 76  C 1 
ATOM 4595 C CG2   . VAL C 3 76  ? -7.222  -19.541 5.209   1.00 92.19 76  C 1 
ATOM 4596 N N     . ALA C 3 77  ? -10.907 -21.294 3.137   1.00 95.15 77  C 1 
ATOM 4597 C CA    . ALA C 3 77  ? -11.849 -21.764 2.133   1.00 94.81 77  C 1 
ATOM 4598 C C     . ALA C 3 77  ? -13.253 -21.187 2.365   1.00 95.07 77  C 1 
ATOM 4599 O O     . ALA C 3 77  ? -13.840 -20.608 1.445   1.00 94.00 77  C 1 
ATOM 4600 C CB    . ALA C 3 77  ? -11.867 -23.295 2.149   1.00 93.64 77  C 1 
ATOM 4601 N N     . ALA C 3 78  ? -13.745 -21.249 3.594   1.00 94.94 78  C 1 
ATOM 4602 C CA    . ALA C 3 78  ? -15.032 -20.673 3.960   1.00 94.73 78  C 1 
ATOM 4603 C C     . ALA C 3 78  ? -15.055 -19.145 3.777   1.00 95.04 78  C 1 
ATOM 4604 O O     . ALA C 3 78  ? -16.029 -18.601 3.250   1.00 93.79 78  C 1 
ATOM 4605 C CB    . ALA C 3 78  ? -15.350 -21.072 5.404   1.00 93.98 78  C 1 
ATOM 4606 N N     . ALA C 3 79  ? -13.977 -18.445 4.147   1.00 95.10 79  C 1 
ATOM 4607 C CA    . ALA C 3 79  ? -13.878 -16.998 3.944   1.00 94.91 79  C 1 
ATOM 4608 C C     . ALA C 3 79  ? -13.898 -16.613 2.456   1.00 95.18 79  C 1 
ATOM 4609 O O     . ALA C 3 79  ? -14.556 -15.644 2.084   1.00 93.95 79  C 1 
ATOM 4610 C CB    . ALA C 3 79  ? -12.609 -16.488 4.628   1.00 94.45 79  C 1 
ATOM 4611 N N     . VAL C 3 80  ? -13.216 -17.371 1.600   1.00 94.80 80  C 1 
ATOM 4612 C CA    . VAL C 3 80  ? -13.243 -17.186 0.144   1.00 94.53 80  C 1 
ATOM 4613 C C     . VAL C 3 80  ? -14.646 -17.446 -0.410  1.00 94.58 80  C 1 
ATOM 4614 O O     . VAL C 3 80  ? -15.169 -16.605 -1.134  1.00 92.98 80  C 1 
ATOM 4615 C CB    . VAL C 3 80  ? -12.175 -18.062 -0.543  1.00 93.79 80  C 1 
ATOM 4616 C CG1   . VAL C 3 80  ? -12.347 -18.145 -2.064  1.00 90.37 80  C 1 
ATOM 4617 C CG2   . VAL C 3 80  ? -10.782 -17.479 -0.271  1.00 90.61 80  C 1 
ATOM 4618 N N     . ALA C 3 81  ? -15.286 -18.547 -0.016  1.00 94.00 81  C 1 
ATOM 4619 C CA    . ALA C 3 81  ? -16.628 -18.896 -0.473  1.00 93.45 81  C 1 
ATOM 4620 C C     . ALA C 3 81  ? -17.702 -17.860 -0.081  1.00 93.81 81  C 1 
ATOM 4621 O O     . ALA C 3 81  ? -18.652 -17.642 -0.828  1.00 92.02 81  C 1 
ATOM 4622 C CB    . ALA C 3 81  ? -16.980 -20.278 0.091   1.00 91.71 81  C 1 
ATOM 4623 N N     . ARG C 3 82  ? -17.533 -17.191 1.061   1.00 94.54 82  C 1 
ATOM 4624 C CA    . ARG C 3 82  ? -18.457 -16.157 1.559   1.00 94.41 82  C 1 
ATOM 4625 C C     . ARG C 3 82  ? -18.232 -14.772 0.954   1.00 94.36 82  C 1 
ATOM 4626 O O     . ARG C 3 82  ? -18.992 -13.850 1.252   1.00 92.22 82  C 1 
ATOM 4627 C CB    . ARG C 3 82  ? -18.352 -16.087 3.090   1.00 93.49 82  C 1 
ATOM 4628 C CG    . ARG C 3 82  ? -18.913 -17.327 3.812   1.00 90.08 82  C 1 
ATOM 4629 C CD    . ARG C 3 82  ? -18.633 -17.180 5.304   1.00 89.34 82  C 1 
ATOM 4630 N NE    . ARG C 3 82  ? -18.983 -18.378 6.087   1.00 86.48 82  C 1 
ATOM 4631 C CZ    . ARG C 3 82  ? -19.058 -18.425 7.419   1.00 83.85 82  C 1 
ATOM 4632 N NH1   . ARG C 3 82  ? -18.840 -17.373 8.148   1.00 80.08 82  C 1 
ATOM 4633 N NH2   . ARG C 3 82  ? -19.327 -19.524 8.039   1.00 75.92 82  C 1 
ATOM 4634 N N     . THR C 3 83  ? -17.182 -14.569 0.169   1.00 94.24 83  C 1 
ATOM 4635 C CA    . THR C 3 83  ? -16.799 -13.241 -0.320  1.00 93.73 83  C 1 
ATOM 4636 C C     . THR C 3 83  ? -16.773 -13.210 -1.843  1.00 93.41 83  C 1 
ATOM 4637 O O     . THR C 3 83  ? -15.824 -13.700 -2.458  1.00 91.27 83  C 1 
ATOM 4638 C CB    . THR C 3 83  ? -15.439 -12.808 0.242   1.00 92.80 83  C 1 
ATOM 4639 O OG1   . THR C 3 83  ? -15.385 -12.959 1.644   1.00 87.27 83  C 1 
ATOM 4640 C CG2   . THR C 3 83  ? -15.156 -11.341 -0.055  1.00 86.63 83  C 1 
ATOM 4641 N N     . ASP C 3 84  ? -17.766 -12.553 -2.452  1.00 93.35 84  C 1 
ATOM 4642 C CA    . ASP C 3 84  ? -17.953 -12.526 -3.908  1.00 92.01 84  C 1 
ATOM 4643 C C     . ASP C 3 84  ? -16.707 -12.064 -4.675  1.00 92.51 84  C 1 
ATOM 4644 O O     . ASP C 3 84  ? -16.349 -12.635 -5.705  1.00 90.15 84  C 1 
ATOM 4645 C CB    . ASP C 3 84  ? -19.114 -11.588 -4.265  1.00 89.31 84  C 1 
ATOM 4646 C CG    . ASP C 3 84  ? -20.458 -12.028 -3.679  1.00 79.68 84  C 1 
ATOM 4647 O OD1   . ASP C 3 84  ? -20.602 -13.233 -3.384  1.00 70.92 84  C 1 
ATOM 4648 O OD2   . ASP C 3 84  ? -21.320 -11.138 -3.523  1.00 71.69 84  C 1 
ATOM 4649 N N     . VAL C 3 85  ? -15.989 -11.064 -4.165  1.00 94.14 85  C 1 
ATOM 4650 C CA    . VAL C 3 85  ? -14.774 -10.538 -4.811  1.00 93.78 85  C 1 
ATOM 4651 C C     . VAL C 3 85  ? -13.610 -11.540 -4.821  1.00 93.98 85  C 1 
ATOM 4652 O O     . VAL C 3 85  ? -12.652 -11.331 -5.566  1.00 91.53 85  C 1 
ATOM 4653 C CB    . VAL C 3 85  ? -14.322 -9.190  -4.227  1.00 91.83 85  C 1 
ATOM 4654 C CG1   . VAL C 3 85  ? -15.387 -8.116  -4.477  1.00 83.67 85  C 1 
ATOM 4655 C CG2   . VAL C 3 85  ? -14.021 -9.257  -2.732  1.00 84.06 85  C 1 
ATOM 4656 N N     . TYR C 3 86  ? -13.688 -12.625 -4.064  1.00 94.18 86  C 1 
ATOM 4657 C CA    . TYR C 3 86  ? -12.684 -13.690 -4.029  1.00 94.26 86  C 1 
ATOM 4658 C C     . TYR C 3 86  ? -13.004 -14.889 -4.939  1.00 93.98 86  C 1 
ATOM 4659 O O     . TYR C 3 86  ? -12.290 -15.887 -4.895  1.00 91.77 86  C 1 
ATOM 4660 C CB    . TYR C 3 86  ? -12.447 -14.138 -2.579  1.00 93.97 86  C 1 
ATOM 4661 C CG    . TYR C 3 86  ? -11.939 -13.097 -1.603  1.00 94.18 86  C 1 
ATOM 4662 C CD1   . TYR C 3 86  ? -11.318 -11.899 -2.019  1.00 90.92 86  C 1 
ATOM 4663 C CD2   . TYR C 3 86  ? -12.061 -13.363 -0.223  1.00 91.20 86  C 1 
ATOM 4664 C CE1   . TYR C 3 86  ? -10.830 -10.971 -1.083  1.00 90.61 86  C 1 
ATOM 4665 C CE2   . TYR C 3 86  ? -11.580 -12.447 0.722   1.00 90.44 86  C 1 
ATOM 4666 C CZ    . TYR C 3 86  ? -10.971 -11.248 0.291   1.00 91.93 86  C 1 
ATOM 4667 O OH    . TYR C 3 86  ? -10.509 -10.353 1.221   1.00 90.30 86  C 1 
ATOM 4668 N N     . ASP C 3 87  ? -14.013 -14.789 -5.792  1.00 93.10 87  C 1 
ATOM 4669 C CA    . ASP C 3 87  ? -14.412 -15.867 -6.700  1.00 92.38 87  C 1 
ATOM 4670 C C     . ASP C 3 87  ? -13.271 -16.392 -7.595  1.00 93.00 87  C 1 
ATOM 4671 O O     . ASP C 3 87  ? -13.234 -17.571 -7.937  1.00 90.27 87  C 1 
ATOM 4672 C CB    . ASP C 3 87  ? -15.588 -15.393 -7.571  1.00 89.02 87  C 1
[truncated: 110,373 more chars]
