# Supplementary material for: Vernalization regulatory network identifies potential novel functions for genes in the HvVRN2 locus
Source: New Phytol. 2026 Apr 12;250(6):4036–53. doi: 10.1111/nph.71162 (PMC13193379; doi:10.1111/nph.71162)
Supplement: Supplementary file 1 — Dataset S1. Protein models computed by Alphafold. [file NPH-250-4036-s002.xz › Alphafold_models0/Barley/fold_co1_prom1_1_nf_yb4_c_7hg0737680_recortes_summary_confidences_0.json]

{
 "chain_iptm": [
  0.75,
  0.67,
  0.67,
  0.54,
  0.54
 ],
 "chain_pair_iptm": [
  [
   0.21,
   0.85,
   0.77,
   0.68,
   0.69
  ],
  [
   0.85,
   0.75,
   0.84,
   0.49,
   0.49
  ],
  [
   0.77,
   0.84,
   0.66,
   0.53,
   0.53
  ],
  [
   0.68,
   0.49,
   0.53,
   0.24,
   0.44
  ],
  [
   0.69,
   0.49,
   0.53,
   0.44,
   0.24
  ]
 ],
 "chain_pair_pae_min": [
  [
   0.76,
   1.47,
   1.57,
   2.69,
   2.61
  ],
  [
   1.29,
   0.76,
   1.17,
   4.17,
   4.07
  ],
  [
   1.58,
   1.14,
   0.76,
   3.97,
   3.49
  ],
  [
   2.54,
   3.95,
   4.32,
   0.8,
   1.57
  ],
  [
   2.99,
   4.05,
   3.54,
   1.56,
   0.8
  ]
 ],
 "chain_ptm": [
  0.21,
  0.75,
  0.66,
  0.24,
  0.24
 ],
 "fraction_disordered": 0.56,
 "has_clash": 0.0,
 "iptm": 0.79,
 "num_recycles": 10.0,
 "ptm": 0.48,
 "ranking_score": 1.01
}
