# Supplementary material for: Vernalization regulatory network identifies potential novel functions for genes in the HvVRN2 locus
Source: New Phytol. 2026 Apr 12;250(6):4036–53. doi: 10.1111/nph.71162 (PMC13193379; doi:10.1111/nph.71162)
Supplement: Supplementary file 1 — Dataset S1. Protein models computed by Alphafold. [file NPH-250-4036-s002.xz › Alphafold_models0/Barley/fold_co1_prom1_1_nf_yb5_c2_recortes_model_0.cif]

# By using this file you agree to the legally binding terms of use found at alphafoldserver.com/output-terms
data_51da8747278f7947
#
_entry.id 51da8747278f7947
#
loop_
_atom_type.symbol
C 
N 
O 
P 
S 
#
loop_
_audit_author.name
_audit_author.pdbx_ordinal
"Google DeepMind" 1 
"Isomorphic Labs" 2 
#
_audit_conform.dict_location https://raw.githubusercontent.com/ihmwg/ModelCIF/master/dist/mmcif_ma.dic
_audit_conform.dict_name     mmcif_ma.dic
_audit_conform.dict_version  1.4.5
#
loop_
_chem_comp.formula
_chem_comp.formula_weight
_chem_comp.id
_chem_comp.mon_nstd_flag
_chem_comp.name
_chem_comp.pdbx_smiles
_chem_comp.pdbx_synonyms
_chem_comp.type
"C3 H7 N O2"      89.093  ALA y ALANINE                              C[C@H](N)C(O)=O                                             ? "L-PEPTIDE LINKING" 
"C6 H15 N4 O2"    175.209 ARG y ARGININE                             N[C@@H](CCCNC(N)=[NH2+])C(O)=O                              ? "L-PEPTIDE LINKING" 
"C4 H8 N2 O3"     132.118 ASN y ASPARAGINE                           N[C@@H](CC(N)=O)C(O)=O                                      ? "L-PEPTIDE LINKING" 
"C4 H7 N O4"      133.103 ASP y "ASPARTIC ACID"                      N[C@@H](CC(O)=O)C(O)=O                                      ? "L-PEPTIDE LINKING" 
"C3 H7 N O2 S"    121.158 CYS y CYSTEINE                             N[C@@H](CS)C(O)=O                                           ? "L-PEPTIDE LINKING" 
"C10 H14 N5 O6 P" 331.222 DA  y "2'-DEOXYADENOSINE-5'-MONOPHOSPHATE" Nc1ncnc2n(cnc12)[C@H]3C[C@H](O)[C@@H](CO[P](O)(O)=O)O3      ? "DNA LINKING"       
"C9 H14 N3 O7 P"  307.197 DC  y "2'-DEOXYCYTIDINE-5'-MONOPHOSPHATE"  NC1=NC(=O)N(C=C1)[C@H]2C[C@H](O)[C@@H](CO[P](O)(O)=O)O2     ? "DNA LINKING"       
"C10 H14 N5 O7 P" 347.221 DG  y "2'-DEOXYGUANOSINE-5'-MONOPHOSPHATE" NC1=Nc2n(cnc2C(=O)N1)[C@H]3C[C@H](O)[C@@H](CO[P](O)(O)=O)O3 ? "DNA LINKING"       
"C10 H15 N2 O8 P" 322.208 DT  y "THYMIDINE-5'-MONOPHOSPHATE"         CC1=CN([C@H]2C[C@H](O)[C@@H](CO[P](O)(O)=O)O2)C(=O)NC1=O    ? "DNA LINKING"       
"C5 H10 N2 O3"    146.144 GLN y GLUTAMINE                            N[C@@H](CCC(N)=O)C(O)=O                                     ? "L-PEPTIDE LINKING" 
"C5 H9 N O4"      147.129 GLU y "GLUTAMIC ACID"                      N[C@@H](CCC(O)=O)C(O)=O                                     ? "L-PEPTIDE LINKING" 
"C2 H5 N O2"      75.067  GLY y GLYCINE                              NCC(O)=O                                                    ? "PEPTIDE LINKING"   
"C6 H10 N3 O2"    156.162 HIS y HISTIDINE                            N[C@@H](Cc1c[nH]c[nH+]1)C(O)=O                              ? "L-PEPTIDE LINKING" 
"C6 H13 N O2"     131.173 ILE y ISOLEUCINE                           CC[C@H](C)[C@H](N)C(O)=O                                    ? "L-PEPTIDE LINKING" 
"C6 H13 N O2"     131.173 LEU y LEUCINE                              CC(C)C[C@H](N)C(O)=O                                        ? "L-PEPTIDE LINKING" 
"C6 H15 N2 O2"    147.195 LYS y LYSINE                               N[C@@H](CCCC[NH3+])C(O)=O                                   ? "L-PEPTIDE LINKING" 
"C5 H11 N O2 S"   149.211 MET y METHIONINE                           CSCC[C@H](N)C(O)=O                                          ? "L-PEPTIDE LINKING" 
"C9 H11 N O2"     165.189 PHE y PHENYLALANINE                        N[C@@H](Cc1ccccc1)C(O)=O                                    ? "L-PEPTIDE LINKING" 
"C5 H9 N O2"      115.130 PRO y PROLINE                              OC(=O)[C@@H]1CCCN1                                          ? "L-PEPTIDE LINKING" 
"C3 H7 N O3"      105.093 SER y SERINE                               N[C@@H](CO)C(O)=O                                           ? "L-PEPTIDE LINKING" 
"C4 H9 N O3"      119.119 THR y THREONINE                            C[C@@H](O)[C@H](N)C(O)=O                                    ? "L-PEPTIDE LINKING" 
"C11 H12 N2 O2"   204.225 TRP y TRYPTOPHAN                           N[C@@H](Cc1c[nH]c2ccccc12)C(O)=O                            ? "L-PEPTIDE LINKING" 
"C9 H11 N O3"     181.189 TYR y TYROSINE                             N[C@@H](Cc1ccc(O)cc1)C(O)=O                                 ? "L-PEPTIDE LINKING" 
"C5 H11 N O2"     117.146 VAL y VALINE                               CC(C)[C@H](N)C(O)=O                                         ? "L-PEPTIDE LINKING" 
#
_citation.book_publisher          ?
_citation.country                 UK
_citation.id                      primary
_citation.journal_full            Nature
_citation.journal_id_ASTM         NATUAS
_citation.journal_id_CSD          0006
_citation.journal_id_ISSN         0028-0836
_citation.journal_volume          ?
_citation.page_first              ?
_citation.page_last               ?
_citation.pdbx_database_id_DOI    ?
_citation.pdbx_database_id_PubMed ?
_citation.title                   "Accurate structure prediction of biomolecular interactions with AlphaFold 3"
_citation.year                    2024
#
loop_
_citation_author.citation_id
_citation_author.name
_citation_author.ordinal
primary "Google DeepMind" 1 
primary "Isomorphic Labs" 2 
#
loop_
_entity.id
_entity.pdbx_description
_entity.type
1 . polymer 
2 . polymer 
3 . polymer 
4 . polymer 
5 . polymer 
#
loop_
_entity_poly.entity_id
_entity_poly.pdbx_strand_id
_entity_poly.type
1 A polypeptide(L)          
2 B polypeptide(L)          
3 C polypeptide(L)          
4 D polydeoxyribonucleotide 
5 E polydeoxyribonucleotide 
#
loop_
_entity_poly_seq.entity_id
_entity_poly_seq.hetero
_entity_poly_seq.mon_id
_entity_poly_seq.num
1 n MET 1   
1 n PRO 2   
1 n ARG 3   
1 n CYS 4   
1 n ASN 5   
1 n LYS 6   
1 n CYS 7   
1 n LEU 8   
1 n SER 9   
1 n GLU 10  
1 n ASN 11  
1 n ASP 12  
1 n SER 13  
1 n ALA 14  
1 n SER 15  
1 n GLU 16  
1 n ASP 17  
1 n ARG 18  
1 n HIS 19  
1 n TRP 20  
1 n HIS 21  
1 n ARG 22  
1 n THR 23  
1 n ALA 24  
1 n THR 25  
1 n LEU 26  
1 n PHE 27  
1 n MET 28  
1 n ASN 29  
1 n CYS 30  
1 n VAL 31  
1 n SER 32  
1 n ASN 33  
1 n GLY 34  
1 n THR 35  
1 n VAL 36  
1 n TYR 37  
1 n GLU 38  
1 n GLU 39  
1 n ALA 40  
1 n VAL 41  
1 n GLY 42  
1 n ARG 43  
1 n GLU 44  
1 n GLY 45  
1 n CYS 46  
1 n TRP 47  
1 n ALA 48  
1 n ARG 49  
1 n LEU 50  
1 n CYS 51  
1 n ASP 52  
1 n GLY 53  
1 n CYS 54  
1 n CYS 55  
1 n THR 56  
1 n VAL 57  
1 n PRO 58  
1 n SER 59  
1 n VAL 60  
1 n VAL 61  
1 n TYR 62  
1 n CYS 63  
1 n ARG 64  
1 n ALA 65  
1 n ASP 66  
1 n SER 67  
1 n ALA 68  
1 n TYR 69  
1 n LEU 70  
1 n CYS 71  
1 n ALA 72  
1 n SER 73  
1 n CYS 74  
1 n ASP 75  
1 n ALA 76  
1 n GLN 77  
1 n ILE 78  
1 n HIS 79  
1 n ALA 80  
1 n ALA 81  
1 n ASN 82  
1 n ARG 83  
1 n VAL 84  
1 n ALA 85  
1 n SER 86  
1 n ARG 87  
1 n HIS 88  
1 n GLU 89  
1 n ARG 90  
1 n VAL 91  
1 n LEU 92  
1 n LEU 93  
1 n SER 94  
1 n GLU 95  
1 n ALA 96  
1 n TYR 97  
1 n LYS 98  
1 n HIS 99  
1 n ALA 100 
1 n PRO 101 
1 n VAL 102 
1 n MET 103 
1 n LEU 104 
1 n ASP 105 
1 n CYS 106 
1 n HIS 107 
1 n ALA 108 
1 n ASP 109 
1 n ALA 110 
1 n ALA 111 
1 n ALA 112 
1 n LEU 113 
1 n CYS 114 
1 n ALA 115 
1 n ALA 116 
1 n TYR 117 
1 n GLU 118 
1 n ALA 119 
1 n GLN 120 
1 n VAL 121 
1 n HIS 122 
1 n TYR 123 
1 n ALA 124 
1 n ASN 125 
1 n LEU 126 
1 n LEU 127 
1 n THR 128 
1 n VAL 129 
1 n MET 130 
1 n HIS 131 
1 n GLN 132 
1 n ARG 133 
1 n MET 134 
1 n PRO 135 
1 n VAL 136 
1 n VAL 137 
1 n SER 138 
1 n HIS 139 
1 n PRO 140 
1 n ALA 141 
1 n VAL 142 
1 n ALA 143 
1 n ILE 144 
1 n PRO 145 
1 n PRO 146 
1 n VAL 147 
1 n SER 148 
1 n LEU 149 
1 n PHE 150 
1 n ALA 151 
1 n GLU 152 
1 n ALA 153 
1 n GLU 154 
1 n ALA 155 
1 n THR 156 
1 n ALA 157 
1 n PRO 158 
1 n VAL 159 
1 n LEU 160 
1 n GLY 161 
1 n ARG 162 
1 n LYS 163 
1 n GLU 164 
1 n GLU 165 
1 n ASP 166 
1 n THR 167 
1 n SER 168 
1 n TRP 169 
1 n LEU 170 
1 n LEU 171 
1 n LEU 172 
1 n SER 173 
1 n LYS 174 
1 n ASP 175 
1 n SER 176 
1 n ASP 177 
1 n ASN 178 
1 n HIS 179 
1 n ASN 180 
1 n ARG 181 
1 n SER 182 
1 n GLY 183 
1 n ASN 184 
1 n ASN 185 
1 n SER 186 
1 n SER 187 
1 n THR 188 
1 n SER 189 
1 n SER 190 
1 n SER 191 
1 n SER 192 
1 n GLN 193 
1 n TYR 194 
1 n PHE 195 
1 n GLY 196 
1 n GLU 197 
1 n VAL 198 
1 n ASP 199 
1 n GLN 200 
1 n TYR 201 
1 n PHE 202 
1 n ASP 203 
1 n LEU 204 
1 n VAL 205 
1 n GLY 206 
1 n TYR 207 
1 n ASN 208 
1 n SER 209 
1 n TYR 210 
1 n TYR 211 
1 n ASP 212 
1 n SER 213 
1 n HIS 214 
1 n MET 215 
1 n SER 216 
1 n ASN 217 
1 n GLN 218 
1 n GLU 219 
1 n GLN 220 
1 n TYR 221 
1 n VAL 222 
1 n MET 223 
1 n GLN 224 
1 n GLU 225 
1 n GLN 226 
1 n GLN 227 
1 n HIS 228 
1 n LEU 229 
1 n GLN 230 
1 n GLN 231 
1 n MET 232 
1 n GLN 233 
1 n LYS 234 
1 n GLU 235 
1 n TYR 236 
1 n ALA 237 
1 n GLU 238 
1 n GLN 239 
1 n GLN 240 
1 n MET 241 
1 n GLN 242 
1 n LYS 243 
1 n GLU 244 
1 n TYR 245 
1 n VAL 246 
1 n GLU 247 
1 n ASN 248 
1 n GLU 249 
1 n GLY 250 
1 n SER 251 
1 n GLU 252 
1 n CYS 253 
1 n ILE 254 
1 n VAL 255 
1 n PRO 256 
1 n SER 257 
1 n GLN 258 
1 n SER 259 
1 n THR 260 
1 n ILE 261 
1 n VAL 262 
1 n ARG 263 
1 n ARG 264 
1 n PRO 265 
1 n HIS 266 
1 n GLN 267 
1 n SER 268 
1 n GLY 269 
1 n TYR 270 
1 n ALA 271 
1 n PRO 272 
1 n LEU 273 
1 n VAL 274 
1 n GLY 275 
1 n ALA 276 
1 n GLU 277 
1 n GLN 278 
1 n ALA 279 
1 n ALA 280 
1 n SER 281 
1 n ALA 282 
1 n THR 283 
1 n ALA 284 
1 n GLY 285 
1 n ALA 286 
1 n SER 287 
1 n ALA 288 
1 n TYR 289 
1 n THR 290 
1 n ASP 291 
1 n SER 292 
1 n VAL 293 
1 n ASN 294 
1 n ASN 295 
1 n SER 296 
1 n ILE 297 
1 n SER 298 
1 n PHE 299 
1 n SER 300 
1 n MET 301 
1 n GLU 302 
1 n ALA 303 
1 n GLY 304 
1 n ILE 305 
1 n VAL 306 
1 n PRO 307 
1 n ASP 308 
1 n ASN 309 
1 n THR 310 
1 n VAL 311 
1 n GLN 312 
1 n SER 313 
1 n SER 314 
1 n ILE 315 
1 n LEU 316 
1 n ARG 317 
1 n PRO 318 
1 n ALA 319 
1 n GLY 320 
1 n ALA 321 
1 n ILE 322 
1 n GLY 323 
1 n LEU 324 
1 n PHE 325 
1 n SER 326 
1 n SER 327 
1 n PRO 328 
1 n SER 329 
1 n LEU 330 
1 n GLN 331 
1 n THR 332 
1 n PRO 333 
1 n LEU 334 
1 n HIS 335 
1 n PHE 336 
1 n SER 337 
1 n SER 338 
1 n LYS 339 
1 n GLU 340 
1 n ARG 341 
1 n GLU 342 
1 n ALA 343 
1 n ARG 344 
1 n VAL 345 
1 n LEU 346 
1 n ARG 347 
1 n TYR 348 
1 n LYS 349 
1 n GLU 350 
1 n LYS 351 
1 n LYS 352 
1 n LYS 353 
1 n SER 354 
1 n ARG 355 
1 n LYS 356 
1 n PHE 357 
1 n GLU 358 
1 n LYS 359 
1 n THR 360 
1 n THR 361 
1 n ARG 362 
1 n TYR 363 
1 n ALA 364 
1 n THR 365 
1 n ARG 366 
1 n LYS 367 
1 n ALA 368 
1 n TYR 369 
1 n ALA 370 
1 n GLU 371 
1 n ALA 372 
1 n ARG 373 
1 n PRO 374 
1 n ARG 375 
1 n ILE 376 
1 n LYS 377 
1 n GLY 378 
1 n ARG 379 
1 n PHE 380 
1 n ALA 381 
1 n LYS 382 
1 n ARG 383 
1 n SER 384 
1 n ASP 385 
1 n ALA 386 
1 n GLU 387 
1 n MET 388 
1 n GLU 389 
1 n VAL 390 
1 n ASP 391 
1 n GLN 392 
1 n THR 393 
1 n PHE 394 
1 n SER 395 
1 n THR 396 
1 n ALA 397 
1 n ALA 398 
1 n LEU 399 
1 n SER 400 
1 n ASP 401 
1 n SER 402 
1 n SER 403 
1 n TYR 404 
1 n SER 405 
1 n THR 406 
1 n VAL 407 
1 n PRO 408 
1 n TRP 409 
1 n PHE 410 
2 n GLU 1   
2 n PRO 2   
2 n GLN 3   
2 n ASN 4   
2 n GLN 5   
2 n SER 6   
2 n GLN 7   
2 n GLN 8   
2 n LEU 9   
2 n PRO 10  
2 n GLN 11  
2 n PRO 12  
2 n GLN 13  
2 n LEU 14  
2 n GLN 15  
2 n LEU 16  
2 n HIS 17  
2 n PRO 18  
2 n GLN 19  
2 n VAL 20  
2 n GLN 21  
2 n GLN 22  
2 n PRO 23  
2 n PRO 24  
2 n GLN 25  
2 n PRO 26  
2 n GLN 27  
2 n PRO 28  
2 n GLN 29  
2 n LEU 30  
2 n HIS 31  
2 n PRO 32  
2 n GLN 33  
2 n SER 34  
2 n GLN 35  
2 n GLN 36  
2 n PRO 37  
2 n LEU 38  
2 n GLN 39  
2 n PRO 40  
2 n GLN 41  
2 n LEU 42  
2 n GLN 43  
2 n PRO 44  
2 n TYR 45  
2 n THR 46  
2 n GLN 47  
2 n ALA 48  
2 n GLN 49  
2 n PRO 50  
2 n GLN 51  
2 n GLN 52  
2 n PRO 53  
2 n LEU 54  
2 n GLN 55  
2 n PRO 56  
2 n GLN 57  
2 n LEU 58  
2 n GLN 59  
2 n PRO 60  
2 n TYR 61  
2 n THR 62  
2 n GLN 63  
2 n ALA 64  
2 n GLN 65  
2 n PRO 66  
2 n GLN 67  
2 n GLN 68  
2 n PRO 69  
2 n LEU 70  
2 n GLN 71  
2 n PRO 72  
2 n GLN 73  
2 n LEU 74  
2 n GLN 75  
2 n PRO 76  
2 n TYR 77  
2 n THR 78  
2 n GLN 79  
2 n ALA 80  
2 n GLN 81  
2 n PRO 82  
2 n GLN 83  
2 n GLN 84  
2 n PRO 85  
2 n LEU 86  
2 n GLN 87  
2 n PRO 88  
2 n GLN 89  
2 n LEU 90  
2 n GLN 91  
2 n PRO 92  
2 n TYR 93  
2 n THR 94  
2 n GLN 95  
2 n ALA 96  
2 n GLN 97  
2 n PRO 98  
2 n GLN 99  
2 n GLN 100 
2 n PRO 101 
2 n LEU 102 
2 n GLN 103 
2 n PRO 104 
2 n GLN 105 
2 n LEU 106 
2 n GLN 107 
2 n PRO 108 
3 n GLN 1   
3 n TYR 2   
3 n ARG 3   
3 n GLU 4   
3 n ILE 5   
3 n GLU 6   
3 n ALA 7   
3 n THR 8   
3 n THR 9   
3 n ASP 10  
3 n PHE 11  
3 n LYS 12  
3 n ASN 13  
3 n HIS 14  
3 n ASN 15  
3 n LEU 16  
3 n PRO 17  
3 n LEU 18  
3 n ALA 19  
3 n ARG 20  
3 n ILE 21  
3 n LYS 22  
3 n LYS 23  
3 n ILE 24  
3 n MET 25  
3 n LYS 26  
3 n ALA 27  
3 n ASP 28  
3 n GLU 29  
3 n ASP 30  
3 n VAL 31  
3 n ARG 32  
3 n MET 33  
3 n ILE 34  
3 n ALA 35  
3 n ALA 36  
3 n GLU 37  
3 n ALA 38  
3 n PRO 39  
3 n VAL 40  
3 n VAL 41  
3 n PHE 42  
3 n ALA 43  
3 n ARG 44  
3 n ALA 45  
3 n CYS 46  
3 n GLU 47  
3 n MET 48  
3 n PHE 49  
3 n ILE 50  
3 n LEU 51  
3 n GLU 52  
3 n LEU 53  
3 n THR 54  
3 n HIS 55  
3 n ARG 56  
3 n GLY 57  
3 n TRP 58  
3 n ALA 59  
3 n HIS 60  
3 n ALA 61  
3 n GLU 62  
3 n GLU 63  
3 n ASN 64  
3 n LYS 65  
3 n ARG 66  
3 n ARG 67  
3 n THR 68  
3 n LEU 69  
3 n GLN 70  
3 n LYS 71  
3 n SER 72  
3 n ASP 73  
3 n ILE 74  
3 n ALA 75  
3 n ALA 76  
3 n ALA 77  
3 n ILE 78  
3 n ALA 79  
3 n ARG 80  
3 n THR 81  
3 n GLU 82  
3 n VAL 83  
3 n PHE 84  
3 n ASP 85  
3 n PHE 86  
3 n LEU 87  
3 n VAL 88  
3 n ASP 89  
3 n ILE 90  
3 n VAL 91  
3 n PRO 92  
3 n ARG 93  
3 n ASP 94  
3 n GLU 95  
3 n ALA 96  
3 n LYS 97  
3 n ASP 98  
3 n ALA 99  
3 n GLU 100 
3 n ALA 101 
3 n ALA 102 
4 n DC  1   
4 n DA  2   
4 n DC  3   
4 n DG  4   
4 n DC  5   
4 n DA  6   
4 n DC  7   
4 n DC  8   
4 n DA  9   
4 n DG  10  
4 n DA  11  
4 n DC  12  
4 n DC  13  
4 n DA  14  
4 n DC  15  
4 n DA  16  
4 n DC  17  
4 n DC  18  
4 n DA  19  
4 n DG  20  
4 n DA  21  
4 n DA  22  
4 n DA  23  
4 n DC  24  
4 n DA  25  
4 n DA  26  
4 n DA  27  
4 n DC  28  
4 n DA  29  
4 n DA  30  
4 n DA  31  
5 n DT  1   
5 n DT  2   
5 n DT  3   
5 n DG  4   
5 n DT  5   
5 n DT  6   
5 n DT  7   
5 n DG  8   
5 n DT  9   
5 n DT  10  
5 n DT  11  
5 n DC  12  
5 n DT  13  
5 n DG  14  
5 n DG  15  
5 n DT  16  
5 n DG  17  
5 n DT  18  
5 n DG  19  
5 n DG  20  
5 n DT  21  
5 n DC  22  
5 n DT  23  
5 n DG  24  
5 n DG  25  
5 n DT  26  
5 n DG  27  
5 n DC  28  
5 n DG  29  
5 n DT  30  
5 n DG  31  
#
_ma_data.content_type "model coordinates"
_ma_data.id           1
_ma_data.name         Model
#
_ma_model_list.data_id          1
_ma_model_list.model_group_id   1
_ma_model_list.model_group_name "AlphaFold-beta-20231127 (927599d6-1efe-4fa9-85d2-a29f909d212e @ 2024-12-16 01:25:01)"
_ma_model_list.model_id         1
_ma_model_list.model_name       "Top ranked model"
_ma_model_list.model_type       "Ab initio model"
_ma_model_list.ordinal_id       1
#
loop_
_ma_protocol_step.method_type
_ma_protocol_step.ordinal_id
_ma_protocol_step.protocol_id
_ma_protocol_step.step_id
"coevolution MSA" 1 1 1 
"template search" 2 1 2 
modeling          3 1 3 
#
loop_
_ma_qa_metric.id
_ma_qa_metric.mode
_ma_qa_metric.name
_ma_qa_metric.software_group_id
_ma_qa_metric.type
1 global pLDDT 1 pLDDT 
2 local  pLDDT 1 pLDDT 
#
_ma_qa_metric_global.metric_id    1
_ma_qa_metric_global.metric_value 57.36
_ma_qa_metric_global.model_id     1
_ma_qa_metric_global.ordinal_id   1
#
_ma_software_group.group_id    1
_ma_software_group.ordinal_id  1
_ma_software_group.software_id 1
#
loop_
_ma_target_entity.data_id
_ma_target_entity.entity_id
_ma_target_entity.origin
1 1 . 
1 2 . 
1 3 . 
1 4 . 
1 5 . 
#
loop_
_ma_target_entity_instance.asym_id
_ma_target_entity_instance.details
_ma_target_entity_instance.entity_id
A . 1 
B . 2 
C . 3 
D . 4 
E . 5 
#
loop_
_pdbx_data_usage.details
_pdbx_data_usage.id
_pdbx_data_usage.type
_pdbx_data_usage.url
;NON-COMMERCIAL USE ONLY, BY USING THIS FILE YOU AGREE TO THE TERMS OF USE FOUND
AT alphafoldserver.com/output-terms.
;
1 license    ? 
;THE INFORMATION IS NOT INTENDED FOR, HAS NOT BEEN VALIDATED FOR, AND IS NOT
APPROVED FOR CLINICAL USE. IT SHOULD NOT BE USED FOR CLINICAL PURPOSE OR RELIED
ON FOR MEDICAL OR OTHER PROFESSIONAL ADVICE. IT IS THEORETICAL MODELLING ONLY
AND CAUTION SHOULD BE EXERCISED IN ITS USE. IT IS PROVIDED "AS-IS" WITHOUT ANY
WARRANTY OF ANY KIND, WHETHER EXPRESSED OR IMPLIED. NO WARRANTY IS GIVEN THAT
USE OF THE INFORMATION SHALL NOT INFRINGE THE RIGHTS OF ANY THIRD PARTY.
;
2 disclaimer ? 
#
loop_
_pdbx_poly_seq_scheme.asym_id
_pdbx_poly_seq_scheme.auth_seq_num
_pdbx_poly_seq_scheme.entity_id
_pdbx_poly_seq_scheme.hetero
_pdbx_poly_seq_scheme.mon_id
_pdbx_poly_seq_scheme.pdb_ins_code
_pdbx_poly_seq_scheme.pdb_seq_num
_pdbx_poly_seq_scheme.pdb_strand_id
_pdbx_poly_seq_scheme.seq_id
A 1   1 n MET . 1   A 1   
A 2   1 n PRO . 2   A 2   
A 3   1 n ARG . 3   A 3   
A 4   1 n CYS . 4   A 4   
A 5   1 n ASN . 5   A 5   
A 6   1 n LYS . 6   A 6   
A 7   1 n CYS . 7   A 7   
A 8   1 n LEU . 8   A 8   
A 9   1 n SER . 9   A 9   
A 10  1 n GLU . 10  A 10  
A 11  1 n ASN . 11  A 11  
A 12  1 n ASP . 12  A 12  
A 13  1 n SER . 13  A 13  
A 14  1 n ALA . 14  A 14  
A 15  1 n SER . 15  A 15  
A 16  1 n GLU . 16  A 16  
A 17  1 n ASP . 17  A 17  
A 18  1 n ARG . 18  A 18  
A 19  1 n HIS . 19  A 19  
A 20  1 n TRP . 20  A 20  
A 21  1 n HIS . 21  A 21  
A 22  1 n ARG . 22  A 22  
A 23  1 n THR . 23  A 23  
A 24  1 n ALA . 24  A 24  
A 25  1 n THR . 25  A 25  
A 26  1 n LEU . 26  A 26  
A 27  1 n PHE . 27  A 27  
A 28  1 n MET . 28  A 28  
A 29  1 n ASN . 29  A 29  
A 30  1 n CYS . 30  A 30  
A 31  1 n VAL . 31  A 31  
A 32  1 n SER . 32  A 32  
A 33  1 n ASN . 33  A 33  
A 34  1 n GLY . 34  A 34  
A 35  1 n THR . 35  A 35  
A 36  1 n VAL . 36  A 36  
A 37  1 n TYR . 37  A 37  
A 38  1 n GLU . 38  A 38  
A 39  1 n GLU . 39  A 39  
A 40  1 n ALA . 40  A 40  
A 41  1 n VAL . 41  A 41  
A 42  1 n GLY . 42  A 42  
A 43  1 n ARG . 43  A 43  
A 44  1 n GLU . 44  A 44  
A 45  1 n GLY . 45  A 45  
A 46  1 n CYS . 46  A 46  
A 47  1 n TRP . 47  A 47  
A 48  1 n ALA . 48  A 48  
A 49  1 n ARG . 49  A 49  
A 50  1 n LEU . 50  A 50  
A 51  1 n CYS . 51  A 51  
A 52  1 n ASP . 52  A 52  
A 53  1 n GLY . 53  A 53  
A 54  1 n CYS . 54  A 54  
A 55  1 n CYS . 55  A 55  
A 56  1 n THR . 56  A 56  
A 57  1 n VAL . 57  A 57  
A 58  1 n PRO . 58  A 58  
A 59  1 n SER . 59  A 59  
A 60  1 n VAL . 60  A 60  
A 61  1 n VAL . 61  A 61  
A 62  1 n TYR . 62  A 62  
A 63  1 n CYS . 63  A 63  
A 64  1 n ARG . 64  A 64  
A 65  1 n ALA . 65  A 65  
A 66  1 n ASP . 66  A 66  
A 67  1 n SER . 67  A 67  
A 68  1 n ALA . 68  A 68  
A 69  1 n TYR . 69  A 69  
A 70  1 n LEU . 70  A 70  
A 71  1 n CYS . 71  A 71  
A 72  1 n ALA . 72  A 72  
A 73  1 n SER . 73  A 73  
A 74  1 n CYS . 74  A 74  
A 75  1 n ASP . 75  A 75  
A 76  1 n ALA . 76  A 76  
A 77  1 n GLN . 77  A 77  
A 78  1 n ILE . 78  A 78  
A 79  1 n HIS . 79  A 79  
A 80  1 n ALA . 80  A 80  
A 81  1 n ALA . 81  A 81  
A 82  1 n ASN . 82  A 82  
A 83  1 n ARG . 83  A 83  
A 84  1 n VAL . 84  A 84  
A 85  1 n ALA . 85  A 85  
A 86  1 n SER . 86  A 86  
A 87  1 n ARG . 87  A 87  
A 88  1 n HIS . 88  A 88  
A 89  1 n GLU . 89  A 89  
A 90  1 n ARG . 90  A 90  
A 91  1 n VAL . 91  A 91  
A 92  1 n LEU . 92  A 92  
A 93  1 n LEU . 93  A 93  
A 94  1 n SER . 94  A 94  
A 95  1 n GLU . 95  A 95  
A 96  1 n ALA . 96  A 96  
A 97  1 n TYR . 97  A 97  
A 98  1 n LYS . 98  A 98  
A 99  1 n HIS . 99  A 99  
A 100 1 n ALA . 100 A 100 
A 101 1 n PRO . 101 A 101 
A 102 1 n VAL . 102 A 102 
A 103 1 n MET . 103 A 103 
A 104 1 n LEU . 104 A 104 
A 105 1 n ASP . 105 A 105 
A 106 1 n CYS . 106 A 106 
A 107 1 n HIS . 107 A 107 
A 108 1 n ALA . 108 A 108 
A 109 1 n ASP . 109 A 109 
A 110 1 n ALA . 110 A 110 
A 111 1 n ALA . 111 A 111 
A 112 1 n ALA . 112 A 112 
A 113 1 n LEU . 113 A 113 
A 114 1 n CYS . 114 A 114 
A 115 1 n ALA . 115 A 115 
A 116 1 n ALA . 116 A 116 
A 117 1 n TYR . 117 A 117 
A 118 1 n GLU . 118 A 118 
A 119 1 n ALA . 119 A 119 
A 120 1 n GLN . 120 A 120 
A 121 1 n VAL . 121 A 121 
A 122 1 n HIS . 122 A 122 
A 123 1 n TYR . 123 A 123 
A 124 1 n ALA . 124 A 124 
A 125 1 n ASN . 125 A 125 
A 126 1 n LEU . 126 A 126 
A 127 1 n LEU . 127 A 127 
A 128 1 n THR . 128 A 128 
A 129 1 n VAL . 129 A 129 
A 130 1 n MET . 130 A 130 
A 131 1 n HIS . 131 A 131 
A 132 1 n GLN . 132 A 132 
A 133 1 n ARG . 133 A 133 
A 134 1 n MET . 134 A 134 
A 135 1 n PRO . 135 A 135 
A 136 1 n VAL . 136 A 136 
A 137 1 n VAL . 137 A 137 
A 138 1 n SER . 138 A 138 
A 139 1 n HIS . 139 A 139 
A 140 1 n PRO . 140 A 140 
A 141 1 n ALA . 141 A 141 
A 142 1 n VAL . 142 A 142 
A 143 1 n ALA . 143 A 143 
A 144 1 n ILE . 144 A 144 
A 145 1 n PRO . 145 A 145 
A 146 1 n PRO . 146 A 146 
A 147 1 n VAL . 147 A 147 
A 148 1 n SER . 148 A 148 
A 149 1 n LEU . 149 A 149 
A 150 1 n PHE . 150 A 150 
A 151 1 n ALA . 151 A 151 
A 152 1 n GLU . 152 A 152 
A 153 1 n ALA . 153 A 153 
A 154 1 n GLU . 154 A 154 
A 155 1 n ALA . 155 A 155 
A 156 1 n THR . 156 A 156 
A 157 1 n ALA . 157 A 157 
A 158 1 n PRO . 158 A 158 
A 159 1 n VAL . 159 A 159 
A 160 1 n LEU . 160 A 160 
A 161 1 n GLY . 161 A 161 
A 162 1 n ARG . 162 A 162 
A 163 1 n LYS . 163 A 163 
A 164 1 n GLU . 164 A 164 
A 165 1 n GLU . 165 A 165 
A 166 1 n ASP . 166 A 166 
A 167 1 n THR . 167 A 167 
A 168 1 n SER . 168 A 168 
A 169 1 n TRP . 169 A 169 
A 170 1 n LEU . 170 A 170 
A 171 1 n LEU . 171 A 171 
A 172 1 n LEU . 172 A 172 
A 173 1 n SER . 173 A 173 
A 174 1 n LYS . 174 A 174 
A 175 1 n ASP . 175 A 175 
A 176 1 n SER . 176 A 176 
A 177 1 n ASP . 177 A 177 
A 178 1 n ASN . 178 A 178 
A 179 1 n HIS . 179 A 179 
A 180 1 n ASN . 180 A 180 
A 181 1 n ARG . 181 A 181 
A 182 1 n SER . 182 A 182 
A 183 1 n GLY . 183 A 183 
A 184 1 n ASN . 184 A 184 
A 185 1 n ASN . 185 A 185 
A 186 1 n SER . 186 A 186 
A 187 1 n SER . 187 A 187 
A 188 1 n THR . 188 A 188 
A 189 1 n SER . 189 A 189 
A 190 1 n SER . 190 A 190 
A 191 1 n SER . 191 A 191 
A 192 1 n SER . 192 A 192 
A 193 1 n GLN . 193 A 193 
A 194 1 n TYR . 194 A 194 
A 195 1 n PHE . 195 A 195 
A 196 1 n GLY . 196 A 196 
A 197 1 n GLU . 197 A 197 
A 198 1 n VAL . 198 A 198 
A 199 1 n ASP . 199 A 199 
A 200 1 n GLN . 200 A 200 
A 201 1 n TYR . 201 A 201 
A 202 1 n PHE . 202 A 202 
A 203 1 n ASP . 203 A 203 
A 204 1 n LEU . 204 A 204 
A 205 1 n VAL . 205 A 205 
A 206 1 n GLY . 206 A 206 
A 207 1 n TYR . 207 A 207 
A 208 1 n ASN . 208 A 208 
A 209 1 n SER . 209 A 209 
A 210 1 n TYR . 210 A 210 
A 211 1 n TYR . 211 A 211 
A 212 1 n ASP . 212 A 212 
A 213 1 n SER . 213 A 213 
A 214 1 n HIS . 214 A 214 
A 215 1 n MET . 215 A 215 
A 216 1 n SER . 216 A 216 
A 217 1 n ASN . 217 A 217 
A 218 1 n GLN . 218 A 218 
A 219 1 n GLU . 219 A 219 
A 220 1 n GLN . 220 A 220 
A 221 1 n TYR . 221 A 221 
A 222 1 n VAL . 222 A 222 
A 223 1 n MET . 223 A 223 
A 224 1 n GLN . 224 A 224 
A 225 1 n GLU . 225 A 225 
A 226 1 n GLN . 226 A 226 
A 227 1 n GLN . 227 A 227 
A 228 1 n HIS . 228 A 228 
A 229 1 n LEU . 229 A 229 
A 230 1 n GLN . 230 A 230 
A 231 1 n GLN . 231 A 231 
A 232 1 n MET . 232 A 232 
A 233 1 n GLN . 233 A 233 
A 234 1 n LYS . 234 A 234 
A 235 1 n GLU . 235 A 235 
A 236 1 n TYR . 236 A 236 
A 237 1 n ALA . 237 A 237 
A 238 1 n GLU . 238 A 238 
A 239 1 n GLN . 239 A 239 
A 240 1 n GLN . 240 A 240 
A 241 1 n MET . 241 A 241 
A 242 1 n GLN . 242 A 242 
A 243 1 n LYS . 243 A 243 
A 244 1 n GLU . 244 A 244 
A 245 1 n TYR . 245 A 245 
A 246 1 n VAL . 246 A 246 
A 247 1 n GLU . 247 A 247 
A 248 1 n ASN . 248 A 248 
A 249 1 n GLU . 249 A 249 
A 250 1 n GLY . 250 A 250 
A 251 1 n SER . 251 A 251 
A 252 1 n GLU . 252 A 252 
A 253 1 n CYS . 253 A 253 
A 254 1 n ILE . 254 A 254 
A 255 1 n VAL . 255 A 255 
A 256 1 n PRO . 256 A 256 
A 257 1 n SER . 257 A 257 
A 258 1 n GLN . 258 A 258 
A 259 1 n SER . 259 A 259 
A 260 1 n THR . 260 A 260 
A 261 1 n ILE . 261 A 261 
A 262 1 n VAL . 262 A 262 
A 263 1 n ARG . 263 A 263 
A 264 1 n ARG . 264 A 264 
A 265 1 n PRO . 265 A 265 
A 266 1 n HIS . 266 A 266 
A 267 1 n GLN . 267 A 267 
A 268 1 n SER . 268 A 268 
A 269 1 n GLY . 269 A 269 
A 270 1 n TYR . 270 A 270 
A 271 1 n ALA . 271 A 271 
A 272 1 n PRO . 272 A 272 
A 273 1 n LEU . 273 A 273 
A 274 1 n VAL . 274 A 274 
A 275 1 n GLY . 275 A 275 
A 276 1 n ALA . 276 A 276 
A 277 1 n GLU . 277 A 277 
A 278 1 n GLN . 278 A 278 
A 279 1 n ALA . 279 A 279 
A 280 1 n ALA . 280 A 280 
A 281 1 n SER . 281 A 281 
A 282 1 n ALA . 282 A 282 
A 283 1 n THR . 283 A 283 
A 284 1 n ALA . 284 A 284 
A 285 1 n GLY . 285 A 285 
A 286 1 n ALA . 286 A 286 
A 287 1 n SER . 287 A 287 
A 288 1 n ALA . 288 A 288 
A 289 1 n TYR . 289 A 289 
A 290 1 n THR . 290 A 290 
A 291 1 n ASP . 291 A 291 
A 292 1 n SER . 292 A 292 
A 293 1 n VAL . 293 A 293 
A 294 1 n ASN . 294 A 294 
A 295 1 n ASN . 295 A 295 
A 296 1 n SER . 296 A 296 
A 297 1 n ILE . 297 A 297 
A 298 1 n SER . 298 A 298 
A 299 1 n PHE . 299 A 299 
A 300 1 n SER . 300 A 300 
A 301 1 n MET . 301 A 301 
A 302 1 n GLU . 302 A 302 
A 303 1 n ALA . 303 A 303 
A 304 1 n GLY . 304 A 304 
A 305 1 n ILE . 305 A 305 
A 306 1 n VAL . 306 A 306 
A 307 1 n PRO . 307 A 307 
A 308 1 n ASP . 308 A 308 
A 309 1 n ASN . 309 A 309 
A 310 1 n THR . 310 A 310 
A 311 1 n VAL . 311 A 311 
A 312 1 n GLN . 312 A 312 
A 313 1 n SER . 313 A 313 
A 314 1 n SER . 314 A 314 
A 315 1 n ILE . 315 A 315 
A 316 1 n LEU . 316 A 316 
A 317 1 n ARG . 317 A 317 
A 318 1 n PRO . 318 A 318 
A 319 1 n ALA . 319 A 319 
A 320 1 n GLY . 320 A 320 
A 321 1 n ALA . 321 A 321 
A 322 1 n ILE . 322 A 322 
A 323 1 n GLY . 323 A 323 
A 324 1 n LEU . 324 A 324 
A 325 1 n PHE . 325 A 325 
A 326 1 n SER . 326 A 326 
A 327 1 n SER . 327 A 327 
A 328 1 n PRO . 328 A 328 
A 329 1 n SER . 329 A 329 
A 330 1 n LEU . 330 A 330 
A 331 1 n GLN . 331 A 331 
A 332 1 n THR . 332 A 332 
A 333 1 n PRO . 333 A 333 
A 334 1 n LEU . 334 A 334 
A 335 1 n HIS . 335 A 335 
A 336 1 n PHE . 336 A 336 
A 337 1 n SER . 337 A 337 
A 338 1 n SER . 338 A 338 
A 339 1 n LYS . 339 A 339 
A 340 1 n GLU . 340 A 340 
A 341 1 n ARG . 341 A 341 
A 342 1 n GLU . 342 A 342 
A 343 1 n ALA . 343 A 343 
A 344 1 n ARG . 344 A 344 
A 345 1 n VAL . 345 A 345 
A 346 1 n LEU . 346 A 346 
A 347 1 n ARG . 347 A 347 
A 348 1 n TYR . 348 A 348 
A 349 1 n LYS . 349 A 349 
A 350 1 n GLU . 350 A 350 
A 351 1 n LYS . 351 A 351 
A 352 1 n LYS . 352 A 352 
A 353 1 n LYS . 353 A 353 
A 354 1 n SER . 354 A 354 
A 355 1 n ARG . 355 A 355 
A 356 1 n LYS . 356 A 356 
A 357 1 n PHE . 357 A 357 
A 358 1 n GLU . 358 A 358 
A 359 1 n LYS . 359 A 359 
A 360 1 n THR . 360 A 360 
A 361 1 n THR . 361 A 361 
A 362 1 n ARG . 362 A 362 
A 363 1 n TYR . 363 A 363 
A 364 1 n ALA . 364 A 364 
A 365 1 n THR . 365 A 365 
A 366 1 n ARG . 366 A 366 
A 367 1 n LYS . 367 A 367 
A 368 1 n ALA . 368 A 368 
A 369 1 n TYR . 369 A 369 
A 370 1 n ALA . 370 A 370 
A 371 1 n GLU . 371 A 371 
A 372 1 n ALA . 372 A 372 
A 373 1 n ARG . 373 A 373 
A 374 1 n PRO . 374 A 374 
A 375 1 n ARG . 375 A 375 
A 376 1 n ILE . 376 A 376 
A 377 1 n LYS . 377 A 377 
A 378 1 n GLY . 378 A 378 
A 379 1 n ARG . 379 A 379 
A 380 1 n PHE . 380 A 380 
A 381 1 n ALA . 381 A 381 
A 382 1 n LYS . 382 A 382 
A 383 1 n ARG . 383 A 383 
A 384 1 n SER . 384 A 384 
A 385 1 n ASP . 385 A 385 
A 386 1 n ALA . 386 A 386 
A 387 1 n GLU . 387 A 387 
A 388 1 n MET . 388 A 388 
A 389 1 n GLU . 389 A 389 
A 390 1 n VAL . 390 A 390 
A 391 1 n ASP . 391 A 391 
A 392 1 n GLN . 392 A 392 
A 393 1 n THR . 393 A 393 
A 394 1 n PHE . 394 A 394 
A 395 1 n SER . 395 A 395 
A 396 1 n THR . 396 A 396 
A 397 1 n ALA . 397 A 397 
A 398 1 n ALA . 398 A 398 
A 399 1 n LEU . 399 A 399 
A 400 1 n SER . 400 A 400 
A 401 1 n ASP . 401 A 401 
A 402 1 n SER . 402 A 402 
A 403 1 n SER . 403 A 403 
A 404 1 n TYR . 404 A 404 
A 405 1 n SER . 405 A 405 
A 406 1 n THR . 406 A 406 
A 407 1 n VAL . 407 A 407 
A 408 1 n PRO . 408 A 408 
A 409 1 n TRP . 409 A 409 
A 410 1 n PHE . 410 A 410 
B 1   2 n GLU . 1   B 1   
B 2   2 n PRO . 2   B 2   
B 3   2 n GLN . 3   B 3   
B 4   2 n ASN . 4   B 4   
B 5   2 n GLN . 5   B 5   
B 6   2 n SER . 6   B 6   
B 7   2 n GLN . 7   B 7   
B 8   2 n GLN . 8   B 8   
B 9   2 n LEU . 9   B 9   
B 10  2 n PRO . 10  B 10  
B 11  2 n GLN . 11  B 11  
B 12  2 n PRO . 12  B 12  
B 13  2 n GLN . 13  B 13  
B 14  2 n LEU . 14  B 14  
B 15  2 n GLN . 15  B 15  
B 16  2 n LEU . 16  B 16  
B 17  2 n HIS . 17  B 17  
B 18  2 n PRO . 18  B 18  
B 19  2 n GLN . 19  B 19  
B 20  2 n VAL . 20  B 20  
B 21  2 n GLN . 21  B 21  
B 22  2 n GLN . 22  B 22  
B 23  2 n PRO . 23  B 23  
B 24  2 n PRO . 24  B 24  
B 25  2 n GLN . 25  B 25  
B 26  2 n PRO . 26  B 26  
B 27  2 n GLN . 27  B 27  
B 28  2 n PRO . 28  B 28  
B 29  2 n GLN . 29  B 29  
B 30  2 n LEU . 30  B 30  
B 31  2 n HIS . 31  B 31  
B 32  2 n PRO . 32  B 32  
B 33  2 n GLN . 33  B 33  
B 34  2 n SER . 34  B 34  
B 35  2 n GLN . 35  B 35  
B 36  2 n GLN . 36  B 36  
B 37  2 n PRO . 37  B 37  
B 38  2 n LEU . 38  B 38  
B 39  2 n GLN . 39  B 39  
B 40  2 n PRO . 40  B 40  
B 41  2 n GLN . 41  B 41  
B 42  2 n LEU . 42  B 42  
B 43  2 n GLN . 43  B 43  
B 44  2 n PRO . 44  B 44  
B 45  2 n TYR . 45  B 45  
B 46  2 n THR . 46  B 46  
B 47  2 n GLN . 47  B 47  
B 48  2 n ALA . 48  B 48  
B 49  2 n GLN . 49  B 49  
B 50  2 n PRO . 50  B 50  
B 51  2 n GLN . 51  B 51  
B 52  2 n GLN . 52  B 52  
B 53  2 n PRO . 53  B 53  
B 54  2 n LEU . 54  B 54  
B 55  2 n GLN . 55  B 55  
B 56  2 n PRO . 56  B 56  
B 57  2 n GLN . 57  B 57  
B 58  2 n LEU . 58  B 58  
B 59  2 n GLN . 59  B 59  
B 60  2 n PRO . 60  B 60  
B 61  2 n TYR . 61  B 61  
B 62  2 n THR . 62  B 62  
B 63  2 n GLN . 63  B 63  
B 64  2 n ALA . 64  B 64  
B 65  2 n GLN . 65  B 65  
B 66  2 n PRO . 66  B 66  
B 67  2 n GLN . 67  B 67  
B 68  2 n GLN . 68  B 68  
B 69  2 n PRO . 69  B 69  
B 70  2 n LEU . 70  B 70  
B 71  2 n GLN . 71  B 71  
B 72  2 n PRO . 72  B 72  
B 73  2 n GLN . 73  B 73  
B 74  2 n LEU . 74  B 74  
B 75  2 n GLN . 75  B 75  
B 76  2 n PRO . 76  B 76  
B 77  2 n TYR . 77  B 77  
B 78  2 n THR . 78  B 78  
B 79  2 n GLN . 79  B 79  
B 80  2 n ALA . 80  B 80  
B 81  2 n GLN . 81  B 81  
B 82  2 n PRO . 82  B 82  
B 83  2 n GLN . 83  B 83  
B 84  2 n GLN . 84  B 84  
B 85  2 n PRO . 85  B 85  
B 86  2 n LEU . 86  B 86  
B 87  2 n GLN . 87  B 87  
B 88  2 n PRO . 88  B 88  
B 89  2 n GLN . 89  B 89  
B 90  2 n LEU . 90  B 90  
B 91  2 n GLN . 91  B 91  
B 92  2 n PRO . 92  B 92  
B 93  2 n TYR . 93  B 93  
B 94  2 n THR . 94  B 94  
B 95  2 n GLN . 95  B 95  
B 96  2 n ALA . 96  B 96  
B 97  2 n GLN . 97  B 97  
B 98  2 n PRO . 98  B 98  
B 99  2 n GLN . 99  B 99  
B 100 2 n GLN . 100 B 100 
B 101 2 n PRO . 101 B 101 
B 102 2 n LEU . 102 B 102 
B 103 2 n GLN . 103 B 103 
B 104 2 n PRO . 104 B 104 
B 105 2 n GLN . 105 B 105 
B 106 2 n LEU . 106 B 106 
B 107 2 n GLN . 107 B 107 
B 108 2 n PRO . 108 B 108 
C 1   3 n GLN . 1   C 1   
C 2   3 n TYR . 2   C 2   
C 3   3 n ARG . 3   C 3   
C 4   3 n GLU . 4   C 4   
C 5   3 n ILE . 5   C 5   
C 6   3 n GLU . 6   C 6   
C 7   3 n ALA . 7   C 7   
C 8   3 n THR . 8   C 8   
C 9   3 n THR . 9   C 9   
C 10  3 n ASP . 10  C 10  
C 11  3 n PHE . 11  C 11  
C 12  3 n LYS . 12  C 12  
C 13  3 n ASN . 13  C 13  
C 14  3 n HIS . 14  C 14  
C 15  3 n ASN . 15  C 15  
C 16  3 n LEU . 16  C 16  
C 17  3 n PRO . 17  C 17  
C 18  3 n LEU . 18  C 18  
C 19  3 n ALA . 19  C 19  
C 20  3 n ARG . 20  C 20  
C 21  3 n ILE . 21  C 21  
C 22  3 n LYS . 22  C 22  
C 23  3 n LYS . 23  C 23  
C 24  3 n ILE . 24  C 24  
C 25  3 n MET . 25  C 25  
C 26  3 n LYS . 26  C 26  
C 27  3 n ALA . 27  C 27  
C 28  3 n ASP . 28  C 28  
C 29  3 n GLU . 29  C 29  
C 30  3 n ASP . 30  C 30  
C 31  3 n VAL . 31  C 31  
C 32  3 n ARG . 32  C 32  
C 33  3 n MET . 33  C 33  
C 34  3 n ILE . 34  C 34  
C 35  3 n ALA . 35  C 35  
C 36  3 n ALA . 36  C 36  
C 37  3 n GLU . 37  C 37  
C 38  3 n ALA . 38  C 38  
C 39  3 n PRO . 39  C 39  
C 40  3 n VAL . 40  C 40  
C 41  3 n VAL . 41  C 41  
C 42  3 n PHE . 42  C 42  
C 43  3 n ALA . 43  C 43  
C 44  3 n ARG . 44  C 44  
C 45  3 n ALA . 45  C 45  
C 46  3 n CYS . 46  C 46  
C 47  3 n GLU . 47  C 47  
C 48  3 n MET . 48  C 48  
C 49  3 n PHE . 49  C 49  
C 50  3 n ILE . 50  C 50  
C 51  3 n LEU . 51  C 51  
C 52  3 n GLU . 52  C 52  
C 53  3 n LEU . 53  C 53  
C 54  3 n THR . 54  C 54  
C 55  3 n HIS . 55  C 55  
C 56  3 n ARG . 56  C 56  
C 57  3 n GLY . 57  C 57  
C 58  3 n TRP . 58  C 58  
C 59  3 n ALA . 59  C 59  
C 60  3 n HIS . 60  C 60  
C 61  3 n ALA . 61  C 61  
C 62  3 n GLU . 62  C 62  
C 63  3 n GLU . 63  C 63  
C 64  3 n ASN . 64  C 64  
C 65  3 n LYS . 65  C 65  
C 66  3 n ARG . 66  C 66  
C 67  3 n ARG . 67  C 67  
C 68  3 n THR . 68  C 68  
C 69  3 n LEU . 69  C 69  
C 70  3 n GLN . 70  C 70  
C 71  3 n LYS . 71  C 71  
C 72  3 n SER . 72  C 72  
C 73  3 n ASP . 73  C 73  
C 74  3 n ILE . 74  C 74  
C 75  3 n ALA . 75  C 75  
C 76  3 n ALA . 76  C 76  
C 77  3 n ALA . 77  C 77  
C 78  3 n ILE . 78  C 78  
C 79  3 n ALA . 79  C 79  
C 80  3 n ARG . 80  C 80  
C 81  3 n THR . 81  C 81  
C 82  3 n GLU . 82  C 82  
C 83  3 n VAL . 83  C 83  
C 84  3 n PHE . 84  C 84  
C 85  3 n ASP . 85  C 85  
C 86  3 n PHE . 86  C 86  
C 87  3 n LEU . 87  C 87  
C 88  3 n VAL . 88  C 88  
C 89  3 n ASP . 89  C 89  
C 90  3 n ILE . 90  C 90  
C 91  3 n VAL . 91  C 91  
C 92  3 n PRO . 92  C 92  
C 93  3 n ARG . 93  C 93  
C 94  3 n ASP . 94  C 94  
C 95  3 n GLU . 95  C 95  
C 96  3 n ALA . 96  C 96  
C 97  3 n LYS . 97  C 97  
C 98  3 n ASP . 98  C 98  
C 99  3 n ALA . 99  C 99  
C 100 3 n GLU . 100 C 100 
C 101 3 n ALA . 101 C 101 
C 102 3 n ALA . 102 C 102 
D 1   4 n DC  . 1   D 1   
D 2   4 n DA  . 2   D 2   
D 3   4 n DC  . 3   D 3   
D 4   4 n DG  . 4   D 4   
D 5   4 n DC  . 5   D 5   
D 6   4 n DA  . 6   D 6   
D 7   4 n DC  . 7   D 7   
D 8   4 n DC  . 8   D 8   
D 9   4 n DA  . 9   D 9   
D 10  4 n DG  . 10  D 10  
D 11  4 n DA  . 11  D 11  
D 12  4 n DC  . 12  D 12  
D 13  4 n DC  . 13  D 13  
D 14  4 n DA  . 14  D 14  
D 15  4 n DC  . 15  D 15  
D 16  4 n DA  . 16  D 16  
D 17  4 n DC  . 17  D 17  
D 18  4 n DC  . 18  D 18  
D 19  4 n DA  . 19  D 19  
D 20  4 n DG  . 20  D 20  
D 21  4 n DA  . 21  D 21  
D 22  4 n DA  . 22  D 22  
D 23  4 n DA  . 23  D 23  
D 24  4 n DC  . 24  D 24  
D 25  4 n DA  . 25  D 25  
D 26  4 n DA  . 26  D 26  
D 27  4 n DA  . 27  D 27  
D 28  4 n DC  . 28  D 28  
D 29  4 n DA  . 29  D 29  
D 30  4 n DA  . 30  D 30  
D 31  4 n DA  . 31  D 31  
E 1   5 n DT  . 1   E 1   
E 2   5 n DT  . 2   E 2   
E 3   5 n DT  . 3   E 3   
E 4   5 n DG  . 4   E 4   
E 5   5 n DT  . 5   E 5   
E 6   5 n DT  . 6   E 6   
E 7   5 n DT  . 7   E 7   
E 8   5 n DG  . 8   E 8   
E 9   5 n DT  . 9   E 9   
E 10  5 n DT  . 10  E 10  
E 11  5 n DT  . 11  E 11  
E 12  5 n DC  . 12  E 12  
E 13  5 n DT  . 13  E 13  
E 14  5 n DG  . 14  E 14  
E 15  5 n DG  . 15  E 15  
E 16  5 n DT  . 16  E 16  
E 17  5 n DG  . 17  E 17  
E 18  5 n DT  . 18  E 18  
E 19  5 n DG  . 19  E 19  
E 20  5 n DG  . 20  E 20  
E 21  5 n DT  . 21  E 21  
E 22  5 n DC  . 22  E 22  
E 23  5 n DT  . 23  E 23  
E 24  5 n DG  . 24  E 24  
E 25  5 n DG  . 25  E 25  
E 26  5 n DT  . 26  E 26  
E 27  5 n DG  . 27  E 27  
E 28  5 n DC  . 28  E 28  
E 29  5 n DG  . 29  E 29  
E 30  5 n DT  . 30  E 30  
E 31  5 n DG  . 31  E 31  
#
_software.classification other
_software.date           ?
_software.description    "Structure prediction"
_software.name           AlphaFold
_software.pdbx_ordinal   1
_software.type           package
_software.version        "AlphaFold-beta-20231127 (927599d6-1efe-4fa9-85d2-a29f909d212e @ 2024-12-16 01:25:01)"
#
loop_
_struct_asym.entity_id
_struct_asym.id
1 A 
2 B 
3 C 
4 D 
5 E 
#
loop_
_atom_site.group_PDB
_atom_site.id
_atom_site.type_symbol
_atom_site.label_atom_id
_atom_site.label_alt_id
_atom_site.label_comp_id
_atom_site.label_asym_id
_atom_site.label_entity_id
_atom_site.label_seq_id
_atom_site.pdbx_PDB_ins_code
_atom_site.Cartn_x
_atom_site.Cartn_y
_atom_site.Cartn_z
_atom_site.occupancy
_atom_site.B_iso_or_equiv
_atom_site.auth_seq_id
_atom_site.auth_asym_id
_atom_site.pdbx_PDB_model_num
ATOM 1    N N     . MET A 1 1   ? 16.335  11.997  -35.019 1.00 22.32 1   A 1 
ATOM 2    C CA    . MET A 1 1   ? 16.011  11.435  -33.691 1.00 23.80 1   A 1 
ATOM 3    C C     . MET A 1 1   ? 16.545  10.008  -33.623 1.00 25.48 1   A 1 
ATOM 4    O O     . MET A 1 1   ? 16.144  9.223   -34.483 1.00 20.51 1   A 1 
ATOM 5    C CB    . MET A 1 1   ? 14.498  11.426  -33.442 1.00 21.89 1   A 1 
ATOM 6    C CG    . MET A 1 1   ? 13.937  12.828  -33.171 1.00 18.28 1   A 1 
ATOM 7    S SD    . MET A 1 1   ? 12.168  12.778  -32.813 1.00 15.75 1   A 1 
ATOM 8    C CE    . MET A 1 1   ? 11.910  14.459  -32.239 1.00 14.67 1   A 1 
ATOM 9    N N     . PRO A 1 2   ? 17.444  9.651   -32.701 1.00 22.91 2   A 1 
ATOM 10   C CA    . PRO A 1 2   ? 17.971  8.299   -32.618 1.00 24.29 2   A 1 
ATOM 11   C C     . PRO A 1 2   ? 16.858  7.350   -32.148 1.00 24.63 2   A 1 
ATOM 12   O O     . PRO A 1 2   ? 16.237  7.577   -31.111 1.00 21.33 2   A 1 
ATOM 13   C CB    . PRO A 1 2   ? 19.152  8.392   -31.644 1.00 22.33 2   A 1 
ATOM 14   C CG    . PRO A 1 2   ? 18.793  9.573   -30.743 1.00 20.92 2   A 1 
ATOM 15   C CD    . PRO A 1 2   ? 17.998  10.505  -31.669 1.00 22.38 2   A 1 
ATOM 16   N N     . ARG A 1 3   ? 16.565  6.297   -32.912 1.00 24.12 3   A 1 
ATOM 17   C CA    . ARG A 1 3   ? 15.604  5.265   -32.528 1.00 25.30 3   A 1 
ATOM 18   C C     . ARG A 1 3   ? 16.189  4.468   -31.357 1.00 24.63 3   A 1 
ATOM 19   O O     . ARG A 1 3   ? 17.295  3.957   -31.464 1.00 22.43 3   A 1 
ATOM 20   C CB    . ARG A 1 3   ? 15.274  4.340   -33.708 1.00 24.72 3   A 1 
ATOM 21   C CG    . ARG A 1 3   ? 14.308  4.978   -34.715 1.00 22.89 3   A 1 
ATOM 22   C CD    . ARG A 1 3   ? 13.993  3.993   -35.852 1.00 21.58 3   A 1 
ATOM 23   N NE    . ARG A 1 3   ? 12.962  4.508   -36.763 1.00 20.48 3   A 1 
ATOM 24   C CZ    . ARG A 1 3   ? 12.516  3.920   -37.866 1.00 19.33 3   A 1 
ATOM 25   N NH1   . ARG A 1 3   ? 12.992  2.774   -38.267 1.00 17.88 3   A 1 
ATOM 26   N NH2   . ARG A 1 3   ? 11.576  4.466   -38.579 1.00 16.28 3   A 1 
ATOM 27   N N     . CYS A 1 4   ? 15.446  4.333   -30.287 1.00 27.11 4   A 1 
ATOM 28   C CA    . CYS A 1 4   ? 15.818  3.467   -29.174 1.00 28.91 4   A 1 
ATOM 29   C C     . CYS A 1 4   ? 15.710  1.998   -29.604 1.00 28.62 4   A 1 
ATOM 30   O O     . CYS A 1 4   ? 14.639  1.409   -29.557 1.00 26.96 4   A 1 
ATOM 31   C CB    . CYS A 1 4   ? 14.947  3.799   -27.952 1.00 28.76 4   A 1 
ATOM 32   S SG    . CYS A 1 4   ? 15.564  2.898   -26.501 1.00 27.15 4   A 1 
ATOM 33   N N     . ASN A 1 5   ? 16.822  1.418   -30.054 1.00 29.93 5   A 1 
ATOM 34   C CA    . ASN A 1 5   ? 16.861  0.051   -30.588 1.00 32.65 5   A 1 
ATOM 35   C C     . ASN A 1 5   ? 16.569  -1.046  -29.550 1.00 31.27 5   A 1 
ATOM 36   O O     . ASN A 1 5   ? 16.245  -2.161  -29.938 1.00 29.05 5   A 1 
ATOM 37   C CB    . ASN A 1 5   ? 18.226  -0.201  -31.252 1.00 32.18 5   A 1 
ATOM 38   C CG    . ASN A 1 5   ? 18.313  0.250   -32.699 1.00 28.81 5   A 1 
ATOM 39   O OD1   . ASN A 1 5   ? 17.346  0.557   -33.359 1.00 28.77 5   A 1 
ATOM 40   N ND2   . ASN A 1 5   ? 19.504  0.267   -33.260 1.00 30.17 5   A 1 
ATOM 41   N N     . LYS A 1 6   ? 16.700  -0.776  -28.251 1.00 25.08 6   A 1 
ATOM 42   C CA    . LYS A 1 6   ? 16.631  -1.823  -27.223 1.00 26.96 6   A 1 
ATOM 43   C C     . LYS A 1 6   ? 15.237  -2.446  -27.036 1.00 26.28 6   A 1 
ATOM 44   O O     . LYS A 1 6   ? 15.154  -3.552  -26.520 1.00 23.62 6   A 1 
ATOM 45   C CB    . LYS A 1 6   ? 17.160  -1.309  -25.880 1.00 26.05 6   A 1 
ATOM 46   C CG    . LYS A 1 6   ? 18.678  -1.486  -25.752 1.00 24.63 6   A 1 
ATOM 47   C CD    . LYS A 1 6   ? 19.140  -1.107  -24.343 1.00 23.39 6   A 1 
ATOM 48   C CE    . LYS A 1 6   ? 20.628  -1.378  -24.168 1.00 21.02 6   A 1 
ATOM 49   N NZ    . LYS A 1 6   ? 21.110  -1.018  -22.807 1.00 18.69 6   A 1 
ATOM 50   N N     . CYS A 1 7   ? 14.174  -1.785  -27.442 1.00 25.76 7   A 1 
ATOM 51   C CA    . CYS A 1 7   ? 12.818  -2.275  -27.186 1.00 27.68 7   A 1 
ATOM 52   C C     . CYS A 1 7   ? 12.357  -3.391  -28.139 1.00 27.00 7   A 1 
ATOM 53   O O     . CYS A 1 7   ? 11.306  -3.972  -27.909 1.00 25.03 7   A 1 
ATOM 54   C CB    . CYS A 1 7   ? 11.842  -1.095  -27.200 1.00 27.65 7   A 1 
ATOM 55   S SG    . CYS A 1 7   ? 12.280  0.100   -25.890 1.00 27.54 7   A 1 
ATOM 56   N N     . LEU A 1 8   ? 13.105  -3.683  -29.206 1.00 25.50 8   A 1 
ATOM 57   C CA    . LEU A 1 8   ? 12.619  -4.562  -30.280 1.00 31.32 8   A 1 
ATOM 58   C C     . LEU A 1 8   ? 12.860  -6.068  -30.065 1.00 29.71 8   A 1 
ATOM 59   O O     . LEU A 1 8   ? 12.100  -6.858  -30.616 1.00 27.55 8   A 1 
ATOM 60   C CB    . LEU A 1 8   ? 13.236  -4.124  -31.616 1.00 30.17 8   A 1 
ATOM 61   C CG    . LEU A 1 8   ? 12.504  -2.952  -32.296 1.00 28.05 8   A 1 
ATOM 62   C CD1   . LEU A 1 8   ? 13.357  -2.400  -33.429 1.00 28.94 8   A 1 
ATOM 63   C CD2   . LEU A 1 8   ? 11.158  -3.388  -32.881 1.00 31.43 8   A 1 
ATOM 64   N N     . SER A 1 9   ? 13.928  -6.482  -29.380 1.00 29.62 9   A 1 
ATOM 65   C CA    . SER A 1 9   ? 14.452  -7.835  -29.625 1.00 33.40 9   A 1 
ATOM 66   C C     . SER A 1 9   ? 13.769  -8.984  -28.888 1.00 32.19 9   A 1 
ATOM 67   O O     . SER A 1 9   ? 13.638  -10.061 -29.443 1.00 29.75 9   A 1 
ATOM 68   C CB    . SER A 1 9   ? 15.956  -7.886  -29.361 1.00 31.68 9   A 1 
ATOM 69   O OG    . SER A 1 9   ? 16.250  -7.643  -28.002 1.00 30.26 9   A 1 
ATOM 70   N N     . GLU A 1 10  ? 13.407  -8.810  -27.630 1.00 28.41 10  A 1 
ATOM 71   C CA    . GLU A 1 10  ? 12.956  -9.942  -26.805 1.00 31.65 10  A 1 
ATOM 72   C C     . GLU A 1 10  ? 11.461  -10.221 -26.985 1.00 29.97 10  A 1 
ATOM 73   O O     . GLU A 1 10  ? 10.633  -9.878  -26.145 1.00 27.21 10  A 1 
ATOM 74   C CB    . GLU A 1 10  ? 13.376  -9.770  -25.339 1.00 29.98 10  A 1 
ATOM 75   C CG    . GLU A 1 10  ? 14.885  -9.906  -25.124 1.00 28.47 10  A 1 
ATOM 76   C CD    . GLU A 1 10  ? 15.269  -9.885  -23.644 1.00 27.34 10  A 1 
ATOM 77   O OE1   . GLU A 1 10  ? 16.375  -10.357 -23.308 1.00 27.25 10  A 1 
ATOM 78   O OE2   . GLU A 1 10  ? 14.465  -9.383  -22.826 1.00 29.83 10  A 1 
ATOM 79   N N     . ASN A 1 11  ? 11.156  -10.887 -28.093 1.00 28.89 11  A 1 
ATOM 80   C CA    . ASN A 1 11  ? 9.815   -11.356 -28.469 1.00 33.01 11  A 1 
ATOM 81   C C     . ASN A 1 11  ? 9.348   -12.618 -27.724 1.00 30.92 11  A 1 
ATOM 82   O O     . ASN A 1 11  ? 8.279   -13.127 -28.050 1.00 28.25 11  A 1 
ATOM 83   C CB    . ASN A 1 11  ? 9.802   -11.592 -29.992 1.00 31.02 11  A 1 
ATOM 84   C CG    . ASN A 1 11  ? 9.042   -10.559 -30.798 1.00 27.72 11  A 1 
ATOM 85   O OD1   . ASN A 1 11  ? 8.420   -9.639  -30.310 1.00 28.27 11  A 1 
ATOM 86   N ND2   . ASN A 1 11  ? 9.062   -10.695 -32.106 1.00 29.36 11  A 1 
ATOM 87   N N     . ASP A 1 12  ? 10.129  -13.179 -26.812 1.00 30.59 12  A 1 
ATOM 88   C CA    . ASP A 1 12  ? 9.815   -14.484 -26.239 1.00 35.00 12  A 1 
ATOM 89   C C     . ASP A 1 12  ? 8.504   -14.475 -25.446 1.00 32.64 12  A 1 
ATOM 90   O O     . ASP A 1 12  ? 8.286   -13.673 -24.540 1.00 30.22 12  A 1 
ATOM 91   C CB    . ASP A 1 12  ? 10.976  -15.039 -25.417 1.00 32.94 12  A 1 
ATOM 92   C CG    . ASP A 1 12  ? 11.901  -15.983 -26.188 1.00 29.55 12  A 1 
ATOM 93   O OD1   . ASP A 1 12  ? 11.454  -16.530 -27.216 1.00 29.53 12  A 1 
ATOM 94   O OD2   . ASP A 1 12  ? 13.020  -16.201 -25.675 1.00 30.46 12  A 1 
ATOM 95   N N     . SER A 1 13  ? 7.638   -15.430 -25.807 1.00 27.97 13  A 1 
ATOM 96   C CA    . SER A 1 13  ? 6.242   -15.614 -25.390 1.00 30.96 13  A 1 
ATOM 97   C C     . SER A 1 13  ? 6.052   -16.092 -23.945 1.00 29.55 13  A 1 
ATOM 98   O O     . SER A 1 13  ? 5.198   -16.943 -23.672 1.00 27.13 13  A 1 
ATOM 99   C CB    . SER A 1 13  ? 5.580   -16.583 -26.374 1.00 29.42 13  A 1 
ATOM 100  O OG    . SER A 1 13  ? 6.198   -17.843 -26.279 1.00 27.89 13  A 1 
ATOM 101  N N     . ALA A 1 14  ? 6.857   -15.636 -23.018 1.00 27.13 14  A 1 
ATOM 102  C CA    . ALA A 1 14  ? 6.729   -16.021 -21.621 1.00 30.27 14  A 1 
ATOM 103  C C     . ALA A 1 14  ? 5.377   -15.550 -21.044 1.00 29.30 14  A 1 
ATOM 104  O O     . ALA A 1 14  ? 4.873   -14.485 -21.392 1.00 27.35 14  A 1 
ATOM 105  C CB    . ALA A 1 14  ? 7.937   -15.494 -20.841 1.00 28.56 14  A 1 
ATOM 106  N N     . SER A 1 15  ? 4.802   -16.368 -20.160 1.00 27.80 15  A 1 
ATOM 107  C CA    . SER A 1 15  ? 3.428   -16.291 -19.659 1.00 30.28 15  A 1 
ATOM 108  C C     . SER A 1 15  ? 3.016   -14.926 -19.070 1.00 29.13 15  A 1 
ATOM 109  O O     . SER A 1 15  ? 3.848   -14.201 -18.525 1.00 27.48 15  A 1 
ATOM 110  C CB    . SER A 1 15  ? 3.225   -17.370 -18.590 1.00 29.41 15  A 1 
ATOM 111  O OG    . SER A 1 15  ? 4.207   -17.249 -17.576 1.00 27.78 15  A 1 
ATOM 112  N N     . GLU A 1 16  ? 1.701   -14.664 -19.082 1.00 25.23 16  A 1 
ATOM 113  C CA    . GLU A 1 16  ? 1.049   -13.421 -18.635 1.00 27.78 16  A 1 
ATOM 114  C C     . GLU A 1 16  ? 1.545   -12.884 -17.274 1.00 26.50 16  A 1 
ATOM 115  O O     . GLU A 1 16  ? 1.769   -11.676 -17.127 1.00 24.51 16  A 1 
ATOM 116  C CB    . GLU A 1 16  ? -0.473  -13.653 -18.558 1.00 27.12 16  A 1 
ATOM 117  C CG    . GLU A 1 16  ? -1.136  -13.819 -19.939 1.00 25.59 16  A 1 
ATOM 118  C CD    . GLU A 1 16  ? -2.663  -14.001 -19.843 1.00 24.20 16  A 1 
ATOM 119  O OE1   . GLU A 1 16  ? -3.376  -13.403 -20.680 1.00 24.24 16  A 1 
ATOM 120  O OE2   . GLU A 1 16  ? -3.112  -14.733 -18.935 1.00 26.67 16  A 1 
ATOM 121  N N     . ASP A 1 17  ? 1.785   -13.770 -16.324 1.00 24.83 17  A 1 
ATOM 122  C CA    . ASP A 1 17  ? 2.281   -13.374 -14.992 1.00 28.22 17  A 1 
ATOM 123  C C     . ASP A 1 17  ? 3.630   -12.641 -15.032 1.00 26.82 17  A 1 
ATOM 124  O O     . ASP A 1 17  ? 3.911   -11.763 -14.211 1.00 25.05 17  A 1 
ATOM 125  C CB    . ASP A 1 17  ? 2.445   -14.623 -14.112 1.00 27.61 17  A 1 
ATOM 126  C CG    . ASP A 1 17  ? 1.143   -15.125 -13.494 1.00 25.06 17  A 1 
ATOM 127  O OD1   . ASP A 1 17  ? 0.223   -14.296 -13.303 1.00 24.52 17  A 1 
ATOM 128  O OD2   . ASP A 1 17  ? 1.107   -16.333 -13.165 1.00 25.19 17  A 1 
ATOM 129  N N     . ARG A 1 18  ? 4.490   -12.992 -15.999 1.00 26.20 18  A 1 
ATOM 130  C CA    . ARG A 1 18  ? 5.770   -12.295 -16.158 1.00 28.46 18  A 1 
ATOM 131  C C     . ARG A 1 18  ? 5.592   -10.891 -16.720 1.00 27.41 18  A 1 
ATOM 132  O O     . ARG A 1 18  ? 6.463   -10.059 -16.494 1.00 25.11 18  A 1 
ATOM 133  C CB    . ARG A 1 18  ? 6.748   -13.102 -17.015 1.00 27.38 18  A 1 
ATOM 134  C CG    . ARG A 1 18  ? 7.286   -14.331 -16.276 1.00 25.51 18  A 1 
ATOM 135  C CD    . ARG A 1 18  ? 8.399   -14.987 -17.106 1.00 24.78 18  A 1 
ATOM 136  N NE    . ARG A 1 18  ? 8.876   -16.222 -16.486 1.00 23.34 18  A 1 
ATOM 137  C CZ    . ARG A 1 18  ? 9.870   -16.976 -16.933 1.00 22.02 18  A 1 
ATOM 138  N NH1   . ARG A 1 18  ? 10.561  -16.638 -17.985 1.00 20.57 18  A 1 
ATOM 139  N NH2   . ARG A 1 18  ? 10.184  -18.084 -16.329 1.00 19.22 18  A 1 
ATOM 140  N N     . HIS A 1 19  ? 4.490   -10.613 -17.406 1.00 24.30 19  A 1 
ATOM 141  C CA    . HIS A 1 19  ? 4.238   -9.287  -17.955 1.00 26.39 19  A 1 
ATOM 142  C C     . HIS A 1 19  ? 4.083   -8.243  -16.854 1.00 25.51 19  A 1 
ATOM 143  O O     . HIS A 1 19  ? 4.757   -7.215  -16.911 1.00 24.28 19  A 1 
ATOM 144  C CB    . HIS A 1 19  ? 3.040   -9.302  -18.911 1.00 26.28 19  A 1 
ATOM 145  C CG    . HIS A 1 19  ? 3.470   -9.073  -20.331 1.00 25.87 19  A 1 
ATOM 146  N ND1   . HIS A 1 19  ? 3.993   -7.902  -20.840 1.00 26.41 19  A 1 
ATOM 147  C CD2   . HIS A 1 19  ? 3.463   -9.971  -21.360 1.00 27.20 19  A 1 
ATOM 148  C CE1   . HIS A 1 19  ? 4.289   -8.085  -22.133 1.00 26.40 19  A 1 
ATOM 149  N NE2   . HIS A 1 19  ? 3.985   -9.344  -22.495 1.00 25.61 19  A 1 
ATOM 150  N N     . TRP A 1 20  ? 3.307   -8.548  -15.822 1.00 29.77 20  A 1 
ATOM 151  C CA    . TRP A 1 20  ? 3.163   -7.648  -14.669 1.00 26.25 20  A 1 
ATOM 152  C C     . TRP A 1 20  ? 4.489   -7.377  -13.972 1.00 25.44 20  A 1 
ATOM 153  O O     . TRP A 1 20  ? 4.822   -6.229  -13.673 1.00 22.75 20  A 1 
ATOM 154  C CB    . TRP A 1 20  ? 2.162   -8.243  -13.679 1.00 24.61 20  A 1 
ATOM 155  C CG    . TRP A 1 20  ? 0.750   -7.938  -14.014 1.00 22.47 20  A 1 
ATOM 156  C CD1   . TRP A 1 20  ? -0.120  -8.754  -14.643 1.00 20.33 20  A 1 
ATOM 157  C CD2   . TRP A 1 20  ? 0.014   -6.695  -13.721 1.00 23.85 20  A 1 
ATOM 158  N NE1   . TRP A 1 20  ? -1.360  -8.135  -14.762 1.00 19.82 20  A 1 
ATOM 159  C CE2   . TRP A 1 20  ? -1.310  -6.871  -14.187 1.00 20.84 20  A 1 
ATOM 160  C CE3   . TRP A 1 20  ? 0.358   -5.481  -13.090 1.00 25.40 20  A 1 
ATOM 161  C CZ2   . TRP A 1 20  ? -2.296  -5.865  -14.006 1.00 25.68 20  A 1 
ATOM 162  C CZ3   . TRP A 1 20  ? -0.624  -4.472  -12.923 1.00 25.50 20  A 1 
ATOM 163  C CH2   . TRP A 1 20  ? -1.923  -4.671  -13.372 1.00 26.96 20  A 1 
ATOM 164  N N     . HIS A 1 21  ? 5.282   -8.413  -13.748 1.00 25.90 21  A 1 
ATOM 165  C CA    . HIS A 1 21  ? 6.617   -8.226  -13.195 1.00 27.78 21  A 1 
ATOM 166  C C     . HIS A 1 21  ? 7.501   -7.394  -14.122 1.00 27.23 21  A 1 
ATOM 167  O O     . HIS A 1 21  ? 8.250   -6.548  -13.634 1.00 25.97 21  A 1 
ATOM 168  C CB    . HIS A 1 21  ? 7.249   -9.576  -12.849 1.00 27.31 21  A 1 
ATOM 169  C CG    . HIS A 1 21  ? 7.120   -9.892  -11.380 1.00 25.60 21  A 1 
ATOM 170  N ND1   . HIS A 1 21  ? 7.709   -9.178  -10.367 1.00 25.34 21  A 1 
ATOM 171  C CD2   . HIS A 1 21  ? 6.404   -10.889 -10.793 1.00 26.87 21  A 1 
ATOM 172  C CE1   . HIS A 1 21  ? 7.355   -9.723  -9.202  1.00 25.33 21  A 1 
ATOM 173  N NE2   . HIS A 1 21  ? 6.557   -10.777 -9.406  1.00 24.43 21  A 1 
ATOM 174  N N     . ARG A 1 22  ? 7.400   -7.586  -15.430 1.00 25.43 22  A 1 
ATOM 175  C CA    . ARG A 1 22  ? 8.231   -6.868  -16.392 1.00 26.60 22  A 1 
ATOM 176  C C     . ARG A 1 22  ? 7.854   -5.387  -16.471 1.00 26.13 22  A 1 
ATOM 177  O O     . ARG A 1 22  ? 8.760   -4.558  -16.438 1.00 24.16 22  A 1 
ATOM 178  C CB    . ARG A 1 22  ? 8.172   -7.562  -17.757 1.00 25.88 22  A 1 
ATOM 179  C CG    . ARG A 1 22  ? 9.571   -7.710  -18.363 1.00 23.28 22  A 1 
ATOM 180  C CD    . ARG A 1 22  ? 9.523   -8.471  -19.697 1.00 21.03 22  A 1 
ATOM 181  N NE    . ARG A 1 22  ? 10.854  -8.859  -20.147 1.00 19.89 22  A 1 
ATOM 182  C CZ    . ARG A 1 22  ? 11.166  -9.499  -21.269 1.00 17.39 22  A 1 
ATOM 183  N NH1   . ARG A 1 22  ? 10.276  -9.826  -22.156 1.00 16.11 22  A 1 
ATOM 184  N NH2   . ARG A 1 22  ? 12.395  -9.824  -21.509 1.00 15.01 22  A 1 
ATOM 185  N N     . THR A 1 23  ? 6.580   -5.046  -16.492 1.00 24.93 23  A 1 
ATOM 186  C CA    . THR A 1 23  ? 6.119   -3.650  -16.457 1.00 24.59 23  A 1 
ATOM 187  C C     . THR A 1 23  ? 6.512   -2.955  -15.155 1.00 24.45 23  A 1 
ATOM 188  O O     . THR A 1 23  ? 7.087   -1.875  -15.209 1.00 22.77 23  A 1 
ATOM 189  C CB    . THR A 1 23  ? 4.602   -3.496  -16.665 1.00 23.70 23  A 1 
ATOM 190  O OG1   . THR A 1 23  ? 3.912   -4.711  -16.496 1.00 22.82 23  A 1 
ATOM 191  C CG2   . THR A 1 23  ? 4.285   -2.989  -18.063 1.00 24.96 23  A 1 
ATOM 192  N N     . ALA A 1 24  ? 6.319   -3.602  -14.009 1.00 25.71 24  A 1 
ATOM 193  C CA    . ALA A 1 24  ? 6.774   -3.059  -12.726 1.00 26.38 24  A 1 
ATOM 194  C C     . ALA A 1 24  ? 8.305   -2.900  -12.671 1.00 26.52 24  A 1 
ATOM 195  O O     . ALA A 1 24  ? 8.808   -1.920  -12.128 1.00 24.91 24  A 1 
ATOM 196  C CB    . ALA A 1 24  ? 6.266   -3.970  -11.602 1.00 25.35 24  A 1 
ATOM 197  N N     . THR A 1 25  ? 9.055   -3.830  -13.267 1.00 29.41 25  A 1 
ATOM 198  C CA    . THR A 1 25  ? 10.525  -3.760  -13.298 1.00 28.14 25  A 1 
ATOM 199  C C     . THR A 1 25  ? 11.021  -2.671  -14.252 1.00 27.99 25  A 1 
ATOM 200  O O     . THR A 1 25  ? 11.994  -1.998  -13.940 1.00 26.15 25  A 1 
ATOM 201  C CB    . THR A 1 25  ? 11.158  -5.102  -13.682 1.00 27.22 25  A 1 
ATOM 202  O OG1   . THR A 1 25  ? 10.643  -6.159  -12.910 1.00 25.30 25  A 1 
ATOM 203  C CG2   . THR A 1 25  ? 12.665  -5.128  -13.422 1.00 26.94 25  A 1 
ATOM 204  N N     . LEU A 1 26  ? 10.351  -2.457  -15.390 1.00 28.01 26  A 1 
ATOM 205  C CA    . LEU A 1 26  ? 10.657  -1.350  -16.306 1.00 29.49 26  A 1 
ATOM 206  C C     . LEU A 1 26  ? 10.447  0.000   -15.627 1.00 29.46 26  A 1 
ATOM 207  O O     . LEU A 1 26  ? 11.335  0.850   -15.694 1.00 27.20 26  A 1 
ATOM 208  C CB    . LEU A 1 26  ? 9.801   -1.473  -17.574 1.00 27.46 26  A 1 
ATOM 209  C CG    . LEU A 1 26  ? 10.381  -2.454  -18.612 1.00 24.46 26  A 1 
ATOM 210  C CD1   . LEU A 1 26  ? 9.327   -2.835  -19.634 1.00 24.58 26  A 1 
ATOM 211  C CD2   . LEU A 1 26  ? 11.568  -1.833  -19.355 1.00 26.98 26  A 1 
ATOM 212  N N     . PHE A 1 27  ? 9.347   0.142   -14.885 1.00 27.34 27  A 1 
ATOM 213  C CA    . PHE A 1 27  ? 9.079   1.339   -14.085 1.00 28.20 27  A 1 
ATOM 214  C C     . PHE A 1 27  ? 10.157  1.577   -13.023 1.00 28.42 27  A 1 
ATOM 215  O O     . PHE A 1 27  ? 10.732  2.661   -12.946 1.00 25.79 27  A 1 
ATOM 216  C CB    . PHE A 1 27  ? 7.693   1.189   -13.431 1.00 26.68 27  A 1 
ATOM 217  C CG    . PHE A 1 27  ? 6.782   2.330   -13.817 1.00 24.11 27  A 1 
ATOM 218  C CD1   . PHE A 1 27  ? 6.747   3.488   -13.025 1.00 23.34 27  A 1 
ATOM 219  C CD2   . PHE A 1 27  ? 6.029   2.239   -14.997 1.00 24.77 27  A 1 
ATOM 220  C CE1   . PHE A 1 27  ? 5.960   4.566   -13.432 1.00 23.46 27  A 1 
ATOM 221  C CE2   . PHE A 1 27  ? 5.245   3.325   -15.408 1.00 22.51 27  A 1 
ATOM 222  C CZ    . PHE A 1 27  ? 5.212   4.494   -14.624 1.00 22.41 27  A 1 
ATOM 223  N N     . MET A 1 28  ? 10.481  0.539   -12.258 1.00 31.51 28  A 1 
ATOM 224  C CA    . MET A 1 28  ? 11.515  0.616   -11.215 1.00 32.49 28  A 1 
ATOM 225  C C     . MET A 1 28  ? 12.897  0.968   -11.787 1.00 33.29 28  A 1 
ATOM 226  O O     . MET A 1 28  ? 13.634  1.732   -11.168 1.00 31.08 28  A 1 
ATOM 227  C CB    . MET A 1 28  ? 11.587  -0.721  -10.468 1.00 30.52 28  A 1 
ATOM 228  C CG    . MET A 1 28  ? 10.451  -0.901  -9.458  1.00 27.89 28  A 1 
ATOM 229  S SD    . MET A 1 28  ? 10.750  -0.128  -7.854  1.00 25.89 28  A 1 
ATOM 230  C CE    . MET A 1 28  ? 9.508   -0.998  -6.866  1.00 24.98 28  A 1 
ATOM 231  N N     . ASN A 1 29  ? 13.243  0.456   -12.940 1.00 28.30 29  A 1 
ATOM 232  C CA    . ASN A 1 29  ? 14.555  0.706   -13.533 1.00 28.20 29  A 1 
ATOM 233  C C     . ASN A 1 29  ? 14.753  2.167   -13.953 1.00 27.45 29  A 1 
ATOM 234  O O     . ASN A 1 29  ? 15.837  2.707   -13.715 1.00 25.39 29  A 1 
ATOM 235  C CB    . ASN A 1 29  ? 14.788  -0.246  -14.710 1.00 26.91 29  A 1 
ATOM 236  C CG    . ASN A 1 29  ? 15.225  -1.642  -14.274 1.00 23.97 29  A 1 
ATOM 237  O OD1   . ASN A 1 29  ? 15.733  -1.874  -13.193 1.00 24.38 29  A 1 
ATOM 238  N ND2   . ASN A 1 29  ? 15.072  -2.611  -15.143 1.00 25.70 29  A 1 
ATOM 239  N N     . CYS A 1 30  ? 13.732  2.824   -14.502 1.00 30.95 30  A 1 
ATOM 240  C CA    . CYS A 1 30  ? 13.828  4.244   -14.851 1.00 32.11 30  A 1 
ATOM 241  C C     . CYS A 1 30  ? 14.010  5.129   -13.616 1.00 31.19 30  A 1 
ATOM 242  O O     . CYS A 1 30  ? 14.846  6.025   -13.628 1.00 28.54 30  A 1 
ATOM 243  C CB    . CYS A 1 30  ? 12.602  4.664   -15.669 1.00 30.85 30  A 1 
ATOM 244  S SG    . CYS A 1 30  ? 12.729  4.005   -17.360 1.00 28.70 30  A 1 
ATOM 245  N N     . VAL A 1 31  ? 13.300  4.840   -12.532 1.00 31.32 31  A 1 
ATOM 246  C CA    . VAL A 1 31  ? 13.398  5.613   -11.282 1.00 34.00 31  A 1 
ATOM 247  C C     . VAL A 1 31  ? 14.749  5.399   -10.576 1.00 32.95 31  A 1 
ATOM 248  O O     . VAL A 1 31  ? 15.271  6.311   -9.945  1.00 30.69 31  A 1 
ATOM 249  C CB    . VAL A 1 31  ? 12.221  5.282   -10.349 1.00 32.21 31  A 1 
ATOM 250  C CG1   . VAL A 1 31  ? 12.264  6.091   -9.050  1.00 29.87 31  A 1 
ATOM 251  C CG2   . VAL A 1 31  ? 10.875  5.575   -11.013 1.00 32.21 31  A 1 
ATOM 252  N N     . SER A 1 32  ? 15.319  4.200   -10.670 1.00 34.59 32  A 1 
ATOM 253  C CA    . SER A 1 32  ? 16.510  3.829   -9.892  1.00 35.58 32  A 1 
ATOM 254  C C     . SER A 1 32  ? 17.814  4.499   -10.336 1.00 34.29 32  A 1 
ATOM 255  O O     . SER A 1 32  ? 18.711  4.657   -9.507  1.00 31.05 32  A 1 
ATOM 256  C CB    . SER A 1 32  ? 16.699  2.313   -9.883  1.00 33.19 32  A 1 
ATOM 257  O OG    . SER A 1 32  ? 16.999  1.788   -11.151 1.00 31.57 32  A 1 
ATOM 258  N N     . ASN A 1 33  ? 17.918  4.876   -11.599 1.00 29.82 33  A 1 
ATOM 259  C CA    . ASN A 1 33  ? 19.199  5.338   -12.138 1.00 32.26 33  A 1 
ATOM 260  C C     . ASN A 1 33  ? 19.610  6.740   -11.689 1.00 30.81 33  A 1 
ATOM 261  O O     . ASN A 1 33  ? 20.737  7.132   -11.974 1.00 28.24 33  A 1 
ATOM 262  C CB    . ASN A 1 33  ? 19.219  5.170   -13.661 1.00 30.68 33  A 1 
ATOM 263  C CG    . ASN A 1 33  ? 19.717  3.807   -14.101 1.00 26.98 33  A 1 
ATOM 264  O OD1   . ASN A 1 33  ? 20.244  2.999   -13.352 1.00 26.81 33  A 1 
ATOM 265  N ND2   . ASN A 1 33  ? 19.621  3.519   -15.380 1.00 27.54 33  A 1 
ATOM 266  N N     . GLY A 1 34  ? 18.726  7.477   -10.989 1.00 34.23 34  A 1 
ATOM 267  C CA    . GLY A 1 34  ? 19.109  8.753   -10.377 1.00 35.64 34  A 1 
ATOM 268  C C     . GLY A 1 34  ? 19.655  9.837   -11.311 1.00 34.94 34  A 1 
ATOM 269  O O     . GLY A 1 34  ? 20.052  10.903  -10.836 1.00 32.50 34  A 1 
ATOM 270  N N     . THR A 1 35  ? 19.703  9.574   -12.615 1.00 33.67 35  A 1 
ATOM 271  C CA    . THR A 1 35  ? 20.032  10.580  -13.610 1.00 35.02 35  A 1 
ATOM 272  C C     . THR A 1 35  ? 18.966  11.656  -13.519 1.00 33.63 35  A 1 
ATOM 273  O O     . THR A 1 35  ? 17.805  11.402  -13.823 1.00 30.87 35  A 1 
ATOM 274  C CB    . THR A 1 35  ? 20.095  10.006  -15.032 1.00 32.82 35  A 1 
ATOM 275  O OG1   . THR A 1 35  ? 19.135  8.983   -15.208 1.00 30.92 35  A 1 
ATOM 276  C CG2   . THR A 1 35  ? 21.464  9.397   -15.305 1.00 32.24 35  A 1 
ATOM 277  N N     . VAL A 1 36  ? 19.391  12.830  -13.053 1.00 31.59 36  A 1 
ATOM 278  C CA    . VAL A 1 36  ? 18.609  14.051  -13.141 1.00 35.35 36  A 1 
ATOM 279  C C     . VAL A 1 36  ? 18.200  14.168  -14.603 1.00 34.32 36  A 1 
ATOM 280  O O     . VAL A 1 36  ? 19.060  14.295  -15.471 1.00 32.76 36  A 1 
ATOM 281  C CB    . VAL A 1 36  ? 19.443  15.270  -12.704 1.00 33.67 36  A 1 
ATOM 282  C CG1   . VAL A 1 36  ? 18.605  16.550  -12.723 1.00 31.53 36  A 1 
ATOM 283  C CG2   . VAL A 1 36  ? 19.990  15.076  -11.286 1.00 33.97 36  A 1 
ATOM 284  N N     . TYR A 1 37  ? 16.915  14.012  -14.869 1.00 31.46 37  A 1 
ATOM 285  C CA    . TYR A 1 37  ? 16.393  14.222  -16.206 1.00 33.43 37  A 1 
ATOM 286  C C     . TYR A 1 37  ? 16.693  15.679  -16.555 1.00 31.81 37  A 1 
ATOM 287  O O     . TYR A 1 37  ? 16.130  16.581  -15.929 1.00 30.48 37  A 1 
ATOM 288  C CB    . TYR A 1 37  ? 14.893  13.899  -16.252 1.00 33.33 37  A 1 
ATOM 289  C CG    . TYR A 1 37  ? 14.569  12.415  -16.151 1.00 33.97 37  A 1 
ATOM 290  C CD1   . TYR A 1 37  ? 14.514  11.642  -17.320 1.00 33.86 37  A 1 
ATOM 291  C CD2   . TYR A 1 37  ? 14.344  11.818  -14.910 1.00 34.10 37  A 1 
ATOM 292  C CE1   . TYR A 1 37  ? 14.232  10.262  -17.242 1.00 31.30 37  A 1 
ATOM 293  C CE2   . TYR A 1 37  ? 14.065  10.441  -14.811 1.00 30.03 37  A 1 
ATOM 294  C CZ    . TYR A 1 37  ? 14.007  9.666   -15.982 1.00 29.37 37  A 1 
ATOM 295  O OH    . TYR A 1 37  ? 13.727  8.323   -15.887 1.00 28.22 37  A 1 
ATOM 296  N N     . GLU A 1 38  ? 17.610  15.892  -17.491 1.00 34.67 38  A 1 
ATOM 297  C CA    . GLU A 1 38  ? 17.717  17.190  -18.127 1.00 38.72 38  A 1 
ATOM 298  C C     . GLU A 1 38  ? 16.355  17.478  -18.749 1.00 36.87 38  A 1 
ATOM 299  O O     . GLU A 1 38  ? 15.932  16.816  -19.698 1.00 35.64 38  A 1 
ATOM 300  C CB    . GLU A 1 38  ? 18.830  17.237  -19.182 1.00 37.95 38  A 1 
ATOM 301  C CG    . GLU A 1 38  ? 20.234  17.397  -18.563 1.00 35.03 38  A 1 
ATOM 302  C CD    . GLU A 1 38  ? 21.340  17.615  -19.609 1.00 32.52 38  A 1 
ATOM 303  O OE1   . GLU A 1 38  ? 22.369  18.229  -19.239 1.00 31.40 38  A 1 
ATOM 304  O OE2   . GLU A 1 38  ? 21.180  17.143  -20.757 1.00 32.18 38  A 1 
ATOM 305  N N     . GLU A 1 39  ? 15.637  18.410  -18.141 1.00 33.57 39  A 1 
ATOM 306  C CA    . GLU A 1 39  ? 14.398  18.909  -18.708 1.00 36.36 39  A 1 
ATOM 307  C C     . GLU A 1 39  ? 14.742  19.507  -20.072 1.00 33.92 39  A 1 
ATOM 308  O O     . GLU A 1 39  ? 15.536  20.439  -20.179 1.00 32.29 39  A 1 
ATOM 309  C CB    . GLU A 1 39  ? 13.752  19.933  -17.775 1.00 36.04 39  A 1 
ATOM 310  C CG    . GLU A 1 39  ? 13.170  19.277  -16.518 1.00 33.70 39  A 1 
ATOM 311  C CD    . GLU A 1 39  ? 12.483  20.268  -15.572 1.00 32.58 39  A 1 
ATOM 312  O OE1   . GLU A 1 39  ? 11.504  19.849  -14.915 1.00 32.22 39  A 1 
ATOM 313  O OE2   . GLU A 1 39  ? 12.943  21.425  -15.495 1.00 33.50 39  A 1 
ATOM 314  N N     . ALA A 1 40  ? 14.174  18.927  -21.117 1.00 37.85 40  A 1 
ATOM 315  C CA    . ALA A 1 40  ? 14.350  19.453  -22.455 1.00 39.12 40  A 1 
ATOM 316  C C     . ALA A 1 40  ? 13.692  20.833  -22.500 1.00 37.20 40  A 1 
ATOM 317  O O     . ALA A 1 40  ? 12.471  20.937  -22.616 1.00 35.67 40  A 1 
ATOM 318  C CB    . ALA A 1 40  ? 13.770  18.466  -23.473 1.00 37.53 40  A 1 
ATOM 319  N N     . VAL A 1 41  ? 14.510  21.880  -22.381 1.00 39.13 41  A 1 
ATOM 320  C CA    . VAL A 1 41  ? 14.077  23.269  -22.475 1.00 42.56 41  A 1 
ATOM 321  C C     . VAL A 1 41  ? 13.666  23.527  -23.925 1.00 40.62 41  A 1 
ATOM 322  O O     . VAL A 1 41  ? 14.485  23.884  -24.773 1.00 39.05 41  A 1 
ATOM 323  C CB    . VAL A 1 41  ? 15.165  24.250  -21.993 1.00 40.34 41  A 1 
ATOM 324  C CG1   . VAL A 1 41  ? 14.608  25.678  -21.949 1.00 37.76 41  A 1 
ATOM 325  C CG2   . VAL A 1 41  ? 15.671  23.901  -20.593 1.00 40.06 41  A 1 
ATOM 326  N N     . GLY A 1 42  ? 12.403  23.292  -24.212 1.00 41.02 42  A 1 
ATOM 327  C CA    . GLY A 1 42  ? 11.816  23.746  -25.462 1.00 43.66 42  A 1 
ATOM 328  C C     . GLY A 1 42  ? 11.862  25.273  -25.534 1.00 43.17 42  A 1 
ATOM 329  O O     . GLY A 1 42  ? 11.669  25.948  -24.532 1.00 41.33 42  A 1 
ATOM 330  N N     . ARG A 1 43  ? 12.110  25.828  -26.730 1.00 37.82 43  A 1 
ATOM 331  C CA    . ARG A 1 43  ? 12.286  27.278  -26.954 1.00 43.52 43  A 1 
ATOM 332  C C     . ARG A 1 43  ? 11.181  28.175  -26.380 1.00 42.08 43  A 1 
ATOM 333  O O     . ARG A 1 43  ? 11.465  29.302  -26.026 1.00 39.20 43  A 1 
ATOM 334  C CB    . ARG A 1 43  ? 12.395  27.558  -28.465 1.00 41.54 43  A 1 
ATOM 335  C CG    . ARG A 1 43  ? 13.836  27.741  -28.934 1.00 38.39 43  A 1 
ATOM 336  C CD    . ARG A 1 43  ? 13.833  28.127  -30.416 1.00 35.55 43  A 1 
ATOM 337  N NE    . ARG A 1 43  ? 15.173  28.455  -30.887 1.00 33.68 43  A 1 
ATOM 338  C CZ    . ARG A 1 43  ? 15.498  28.785  -32.132 1.00 30.21 43  A 1 
ATOM 339  N NH1   . ARG A 1 43  ? 14.607  28.815  -33.087 1.00 28.88 43  A 1 
ATOM 340  N NH2   . ARG A 1 43  ? 16.725  29.094  -32.437 1.00 29.08 43  A 1 
ATOM 341  N N     . GLU A 1 44  ? 9.947   27.691  -26.346 1.00 44.62 44  A 1 
ATOM 342  C CA    . GLU A 1 44  ? 8.779   28.477  -25.910 1.00 49.18 44  A 1 
ATOM 343  C C     . GLU A 1 44  ? 8.500   28.393  -24.401 1.00 48.98 44  A 1 
ATOM 344  O O     . GLU A 1 44  ? 7.393   28.661  -23.959 1.00 45.55 44  A 1 
ATOM 345  C CB    . GLU A 1 44  ? 7.559   28.121  -26.763 1.00 46.09 44  A 1 
ATOM 346  C CG    . GLU A 1 44  ? 7.730   28.561  -28.225 1.00 42.73 44  A 1 
ATOM 347  C CD    . GLU A 1 44  ? 6.467   28.358  -29.061 1.00 38.98 44  A 1 
ATOM 348  O OE1   . GLU A 1 44  ? 6.404   29.007  -30.136 1.00 35.46 44  A 1 
ATOM 349  O OE2   . GLU A 1 44  ? 5.622   27.531  -28.668 1.00 36.26 44  A 1 
ATOM 350  N N     . GLY A 1 45  ? 9.491   28.020  -23.592 1.00 47.51 45  A 1 
ATOM 351  C CA    . GLY A 1 45  ? 9.360   28.054  -22.131 1.00 49.47 45  A 1 
ATOM 352  C C     . GLY A 1 45  ? 8.469   26.971  -21.510 1.00 48.56 45  A 1 
ATOM 353  O O     . GLY A 1 45  ? 8.379   26.889  -20.287 1.00 46.56 45  A 1 
ATOM 354  N N     . CYS A 1 46  ? 7.837   26.113  -22.324 1.00 53.10 46  A 1 
ATOM 355  C CA    . CYS A 1 46  ? 7.106   24.965  -21.822 1.00 53.81 46  A 1 
ATOM 356  C C     . CYS A 1 46  ? 8.082   23.858  -21.411 1.00 53.07 46  A 1 
ATOM 357  O O     . CYS A 1 46  ? 8.565   23.094  -22.244 1.00 49.75 46  A 1 
ATOM 358  C CB    . CYS A 1 46  ? 6.088   24.488  -22.865 1.00 49.87 46  A 1 
ATOM 359  S SG    . CYS A 1 46  ? 4.739   25.706  -23.024 1.00 44.14 46  A 1 
ATOM 360  N N     . TRP A 1 47  ? 8.366   23.754  -20.102 1.00 62.25 47  A 1 
ATOM 361  C CA    . TRP A 1 47  ? 9.145   22.670  -19.507 1.00 61.08 47  A 1 
ATOM 362  C C     . TRP A 1 47  ? 8.314   21.382  -19.549 1.00 61.61 47  A 1 
ATOM 363  O O     . TRP A 1 47  ? 7.604   21.029  -18.601 1.00 56.94 47  A 1 
ATOM 364  C CB    . TRP A 1 47  ? 9.573   23.044  -18.090 1.00 55.10 47  A 1 
ATOM 365  C CG    . TRP A 1 47  ? 10.504  24.208  -17.989 1.00 49.99 47  A 1 
ATOM 366  C CD1   . TRP A 1 47  ? 10.176  25.501  -18.162 1.00 43.90 47  A 1 
ATOM 367  C CD2   . TRP A 1 47  ? 11.938  24.199  -17.687 1.00 46.12 47  A 1 
ATOM 368  N NE1   . TRP A 1 47  ? 11.302  26.307  -17.990 1.00 37.62 47  A 1 
ATOM 369  C CE2   . TRP A 1 47  ? 12.391  25.545  -17.691 1.00 40.75 47  A 1 
ATOM 370  C CE3   . TRP A 1 47  ? 12.875  23.180  -17.401 1.00 41.37 47  A 1 
ATOM 371  C CZ2   . TRP A 1 47  ? 13.752  25.874  -17.401 1.00 40.84 47  A 1 
ATOM 372  C CZ3   . TRP A 1 47  ? 14.210  23.513  -17.118 1.00 40.43 47  A 1 
ATOM 373  C CH2   . TRP A 1 47  ? 14.641  24.834  -17.119 1.00 41.33 47  A 1 
ATOM 374  N N     . ALA A 1 48  ? 8.358   20.693  -20.689 1.00 65.61 48  A 1 
ATOM 375  C CA    . ALA A 1 48  ? 7.647   19.428  -20.824 1.00 67.10 48  A 1 
ATOM 376  C C     . ALA A 1 48  ? 8.408   18.327  -20.084 1.00 68.75 48  A 1 
ATOM 377  O O     . ALA A 1 48  ? 9.475   17.895  -20.521 1.00 65.50 48  A 1 
ATOM 378  C CB    . ALA A 1 48  ? 7.436   19.126  -22.312 1.00 61.27 48  A 1 
ATOM 379  N N     . ARG A 1 49  ? 7.853   17.831  -18.982 1.00 71.68 49  A 1 
ATOM 380  C CA    . ARG A 1 49  ? 8.415   16.702  -18.242 1.00 73.56 49  A 1 
ATOM 381  C C     . ARG A 1 49  ? 8.522   15.487  -19.160 1.00 76.39 49  A 1 
ATOM 382  O O     . ARG A 1 49  ? 7.582   15.152  -19.880 1.00 73.11 49  A 1 
ATOM 383  C CB    . ARG A 1 49  ? 7.572   16.430  -16.993 1.00 68.95 49  A 1 
ATOM 384  C CG    . ARG A 1 49  ? 8.148   15.312  -16.121 1.00 61.29 49  A 1 
ATOM 385  C CD    . ARG A 1 49  ? 7.404   15.217  -14.794 1.00 61.10 49  A 1 
ATOM 386  N NE    . ARG A 1 49  ? 7.808   14.026  -14.036 1.00 55.40 49  A 1 
ATOM 387  C CZ    . ARG A 1 49  ? 7.778   13.853  -12.737 1.00 48.31 49  A 1 
ATOM 388  N NH1   . ARG A 1 49  ? 7.413   14.802  -11.918 1.00 46.42 49  A 1 
ATOM 389  N NH2   . ARG A 1 49  ? 8.109   12.710  -12.225 1.00 46.64 49  A 1 
ATOM 390  N N     . LEU A 1 50  ? 9.667   14.799  -19.125 1.00 77.09 50  A 1 
ATOM 391  C CA    . LEU A 1 50  ? 9.870   13.586  -19.911 1.00 78.09 50  A 1 
ATOM 392  C C     . LEU A 1 50  ? 8.988   12.442  -19.398 1.00 79.61 50  A 1 
ATOM 393  O O     . LEU A 1 50  ? 8.604   12.385  -18.232 1.00 76.64 50  A 1 
ATOM 394  C CB    . LEU A 1 50  ? 11.362  13.207  -19.933 1.00 74.01 50  A 1 
ATOM 395  C CG    . LEU A 1 50  ? 12.256  14.187  -20.719 1.00 69.54 50  A 1 
ATOM 396  C CD1   . LEU A 1 50  ? 13.718  13.791  -20.564 1.00 63.48 50  A 1 
ATOM 397  C CD2   . LEU A 1 50  ? 11.924  14.217  -22.213 1.00 64.88 50  A 1 
ATOM 398  N N     . CYS A 1 51  ? 8.666   11.511  -20.295 1.00 79.15 51  A 1 
ATOM 399  C CA    . CYS A 1 51  ? 7.901   10.310  -19.968 1.00 78.64 51  A 1 
ATOM 400  C C     . CYS A 1 51  ? 8.680   9.431   -18.982 1.00 77.98 51  A 1 
ATOM 401  O O     . CYS A 1 51  ? 9.781   8.990   -19.294 1.00 73.67 51  A 1 
ATOM 402  C CB    . CYS A 1 51  ? 7.607   9.572   -21.274 1.00 77.26 51  A 1 
ATOM 403  S SG    . CYS A 1 51  ? 6.825   7.957   -20.977 1.00 75.44 51  A 1 
ATOM 404  N N     . ASP A 1 52  ? 8.059   9.083   -17.866 1.00 76.31 52  A 1 
ATOM 405  C CA    . ASP A 1 52  ? 8.650   8.205   -16.847 1.00 72.99 52  A 1 
ATOM 406  C C     . ASP A 1 52  ? 8.859   6.766   -17.354 1.00 71.95 52  A 1 
ATOM 407  O O     . ASP A 1 52  ? 9.664   6.017   -16.799 1.00 66.86 52  A 1 
ATOM 408  C CB    . ASP A 1 52  ? 7.750   8.213   -15.592 1.00 69.03 52  A 1 
ATOM 409  C CG    . ASP A 1 52  ? 7.606   9.585   -14.901 1.00 65.98 52  A 1 
ATOM 410  O OD1   . ASP A 1 52  ? 8.593   10.336  -14.791 1.00 60.69 52  A 1 
ATOM 411  O OD2   . ASP A 1 52  ? 6.480   9.887   -14.443 1.00 60.90 52  A 1 
ATOM 412  N N     . GLY A 1 53  ? 8.164   6.349   -18.416 1.00 75.42 53  A 1 
ATOM 413  C CA    . GLY A 1 53  ? 8.299   5.024   -19.013 1.00 71.27 53  A 1 
ATOM 414  C C     . GLY A 1 53  ? 9.492   4.888   -19.970 1.00 70.25 53  A 1 
ATOM 415  O O     . GLY A 1 53  ? 10.239  3.915   -19.893 1.00 66.20 53  A 1 
ATOM 416  N N     . CYS A 1 54  ? 9.677   5.835   -20.911 1.00 78.90 54  A 1 
ATOM 417  C CA    . CYS A 1 54  ? 10.738  5.758   -21.920 1.00 79.83 54  A 1 
ATOM 418  C C     . CYS A 1 54  ? 11.891  6.747   -21.711 1.00 79.54 54  A 1 
ATOM 419  O O     . CYS A 1 54  ? 12.921  6.603   -22.359 1.00 75.45 54  A 1 
ATOM 420  C CB    . CYS A 1 54  ? 10.138  5.895   -23.322 1.00 77.34 54  A 1 
ATOM 421  S SG    . CYS A 1 54  ? 9.507   7.583   -23.624 1.00 79.41 54  A 1 
ATOM 422  N N     . CYS A 1 55  ? 11.713  7.750   -20.864 1.00 77.68 55  A 1 
ATOM 423  C CA    . CYS A 1 55  ? 12.706  8.768   -20.512 1.00 76.05 55  A 1 
ATOM 424  C C     . CYS A 1 55  ? 13.265  9.567   -21.713 1.00 77.46 55  A 1 
ATOM 425  O O     . CYS A 1 55  ? 14.319  10.181  -21.598 1.00 72.59 55  A 1 
ATOM 426  C CB    . CYS A 1 55  ? 13.807  8.129   -19.649 1.00 71.36 55  A 1 
ATOM 427  S SG    . CYS A 1 55  ? 13.091  7.210   -18.245 1.00 63.08 55  A 1 
ATOM 428  N N     . THR A 1 56  ? 12.589  9.543   -22.856 1.00 78.14 56  A 1 
ATOM 429  C CA    . THR A 1 56  ? 13.095  10.148  -24.101 1.00 79.35 56  A 1 
ATOM 430  C C     . THR A 1 56  ? 12.113  11.103  -24.783 1.00 80.87 56  A 1 
ATOM 431  O O     . THR A 1 56  ? 12.537  11.993  -25.514 1.00 77.60 56  A 1 
ATOM 432  C CB    . THR A 1 56  ? 13.492  9.075   -25.123 1.00 75.36 56  A 1 
ATOM 433  O OG1   . THR A 1 56  ? 12.436  8.180   -25.361 1.00 69.17 56  A 1 
ATOM 434  C CG2   . THR A 1 56  ? 14.700  8.254   -24.680 1.00 69.14 56  A 1 
ATOM 435  N N     . VAL A 1 57  ? 10.817  10.908  -24.564 1.00 80.73 57  A 1 
ATOM 436  C CA    . VAL A 1 57  ? 9.751   11.674  -25.219 1.00 81.22 57  A 1 
ATOM 437  C C     . VAL A 1 57  ? 9.014   12.511  -24.168 1.00 82.57 57  A 1 
ATOM 438  O O     . VAL A 1 57  ? 8.805   12.006  -23.063 1.00 79.87 57  A 1 
ATOM 439  C CB    . VAL A 1 57  ? 8.797   10.733  -25.977 1.00 77.50 57  A 1 
ATOM 440  C CG1   . VAL A 1 57  ? 7.734   11.494  -26.777 1.00 69.67 57  A 1 
ATOM 441  C CG2   . VAL A 1 57  ? 9.550   9.845   -26.970 1.00 70.89 57  A 1 
ATOM 442  N N     . PRO A 1 58  ? 8.597   13.759  -24.484 1.00 81.36 58  A 1 
ATOM 443  C CA    . PRO A 1 58  ? 7.748   14.531  -23.587 1.00 81.14 58  A 1 
ATOM 444  C C     . PRO A 1 58  ? 6.472   13.779  -23.212 1.00 81.21 58  A 1 
ATOM 445  O O     . PRO A 1 58  ? 5.853   13.116  -24.058 1.00 80.30 58  A 1 
ATOM 446  C CB    . PRO A 1 58  ? 7.443   15.834  -24.329 1.00 79.34 58  A 1 
ATOM 447  C CG    . PRO A 1 58  ? 8.617   15.983  -25.283 1.00 74.31 58  A 1 
ATOM 448  C CD    . PRO A 1 58  ? 8.943   14.541  -25.648 1.00 81.00 58  A 1 
ATOM 449  N N     . SER A 1 59  ? 6.074   13.876  -21.943 1.00 81.39 59  A 1 
ATOM 450  C CA    . SER A 1 59  ? 4.813   13.317  -21.463 1.00 81.08 59  A 1 
ATOM 451  C C     . SER A 1 59  ? 3.622   14.096  -22.025 1.00 80.34 59  A 1 
ATOM 452  O O     . SER A 1 59  ? 3.674   15.312  -22.181 1.00 78.84 59  A 1 
ATOM 453  C CB    . SER A 1 59  ? 4.788   13.282  -19.938 1.00 80.31 59  A 1 
ATOM 454  O OG    . SER A 1 59  ? 5.057   14.554  -19.390 1.00 69.54 59  A 1 
ATOM 455  N N     . VAL A 1 60  ? 2.538   13.370  -22.310 1.00 82.53 60  A 1 
ATOM 456  C CA    . VAL A 1 60  ? 1.274   13.965  -22.780 1.00 82.92 60  A 1 
ATOM 457  C C     . VAL A 1 60  ? 0.115   13.699  -21.831 1.00 83.55 60  A 1 
ATOM 458  O O     . VAL A 1 60  ? -0.849  14.457  -21.826 1.00 80.76 60  A 1 
ATOM 459  C CB    . VAL A 1 60  ? 0.913   13.520  -24.207 1.00 81.78 60  A 1 
ATOM 460  C CG1   . VAL A 1 60  ? 1.968   14.005  -25.211 1.00 70.63 60  A 1 
ATOM 461  C CG2   . VAL A 1 60  ? 0.764   12.003  -24.338 1.00 74.34 60  A 1 
ATOM 462  N N     . VAL A 1 61  ? 0.219   12.651  -21.007 1.00 82.52 61  A 1 
ATOM 463  C CA    . VAL A 1 61  ? -0.776  12.302  -19.995 1.00 83.03 61  A 1 
ATOM 464  C C     . VAL A 1 61  ? -0.119  12.040  -18.647 1.00 83.02 61  A 1 
ATOM 465  O O     . VAL A 1 61  ? 1.031   11.606  -18.581 1.00 81.96 61  A 1 
ATOM 466  C CB    . VAL A 1 61  ? -1.646  11.096  -20.404 1.00 81.83 61  A 1 
ATOM 467  C CG1   . VAL A 1 61  ? -2.429  11.375  -21.687 1.00 68.07 61  A 1 
ATOM 468  C CG2   . VAL A 1 61  ? -0.846  9.809   -20.592 1.00 72.48 61  A 1 
ATOM 469  N N     . TYR A 1 62  ? -0.860  12.285  -17.576 1.00 81.24 62  A 1 
ATOM 470  C CA    . TYR A 1 62  ? -0.529  11.835  -16.234 1.00 80.82 62  A 1 
ATOM 471  C C     . TYR A 1 62  ? -1.517  10.760  -15.797 1.00 82.18 62  A 1 
ATOM 472  O O     . TYR A 1 62  ? -2.727  10.974  -15.841 1.00 80.54 62  A 1 
ATOM 473  C CB    . TYR A 1 62  ? -0.532  13.022  -15.275 1.00 78.88 62  A 1 
ATOM 474  C CG    . TYR A 1 62  ? -0.247  12.637  -13.833 1.00 75.27 62  A 1 
ATOM 475  C CD1   . TYR A 1 62  ? -1.278  12.614  -12.875 1.00 69.00 62  A 1 
ATOM 476  C CD2   . TYR A 1 62  ? 1.053   12.289  -13.442 1.00 69.20 62  A 1 
ATOM 477  C CE1   . TYR A 1 62  ? -1.015  12.277  -11.546 1.00 65.02 62  A 1 
ATOM 478  C CE2   . TYR A 1 62  ? 1.332   11.948  -12.118 1.00 66.50 62  A 1 
ATOM 479  C CZ    . TYR A 1 62  ? 0.299   11.954  -11.154 1.00 71.81 62  A 1 
ATOM 480  O OH    . TYR A 1 62  ? 0.574   11.650  -9.849  1.00 70.45 62  A 1 
ATOM 481  N N     . CYS A 1 63  ? -1.017  9.590   -15.391 1.00 78.56 63  A 1 
ATOM 482  C CA    . CYS A 1 63  ? -1.821  8.521   -14.818 1.00 78.04 63  A 1 
ATOM 483  C C     . CYS A 1 63  ? -1.844  8.660   -13.297 1.00 76.95 63  A 1 
ATOM 484  O O     . CYS A 1 63  ? -0.810  8.547   -12.640 1.00 75.04 63  A 1 
ATOM 485  C CB    . CYS A 1 63  ? -1.269  7.166   -15.255 1.00 77.50 63  A 1 
ATOM 486  S SG    . CYS A 1 63  ? -2.297  5.847   -14.548 1.00 74.95 63  A 1 
ATOM 487  N N     . ARG A 1 64  ? -3.039  8.875   -12.727 1.00 74.19 64  A 1 
ATOM 488  C CA    . ARG A 1 64  ? -3.211  9.041   -11.288 1.00 70.84 64  A 1 
ATOM 489  C C     . ARG A 1 64  ? -2.890  7.762   -10.498 1.00 67.60 64  A 1 
ATOM 490  O O     . ARG A 1 64  ? -2.227  7.833   -9.474  1.00 63.07 64  A 1 
ATOM 491  C CB    . ARG A 1 64  ? -4.662  9.479   -10.985 1.00 66.68 64  A 1 
ATOM 492  C CG    . ARG A 1 64  ? -4.919  10.935  -11.392 1.00 61.29 64  A 1 
ATOM 493  C CD    . ARG A 1 64  ? -6.356  11.350  -11.055 1.00 59.28 64  A 1 
ATOM 494  N NE    . ARG A 1 64  ? -6.544  12.786  -11.182 1.00 51.83 64  A 1 
ATOM 495  C CZ    . ARG A 1 64  ? -7.659  13.460  -10.914 1.00 46.82 64  A 1 
ATOM 496  N NH1   . ARG A 1 64  ? -8.757  12.852  -10.562 1.00 44.33 64  A 1 
ATOM 497  N NH2   . ARG A 1 64  ? -7.681  14.752  -10.996 1.00 44.29 64  A 1 
ATOM 498  N N     . ALA A 1 65  ? -3.356  6.612   -10.991 1.00 70.97 65  A 1 
ATOM 499  C CA    . ALA A 1 65  ? -3.172  5.339   -10.306 1.00 69.21 65  A 1 
ATOM 500  C C     . ALA A 1 65  ? -1.698  4.920   -10.220 1.00 68.36 65  A 1 
ATOM 501  O O     . ALA A 1 65  ? -1.248  4.456   -9.173  1.00 63.70 65  A 1 
ATOM 502  C CB    . ALA A 1 65  ? -4.010  4.277   -11.025 1.00 66.39 65  A 1 
ATOM 503  N N     . ASP A 1 66  ? -0.941  5.150   -11.294 1.00 68.69 66  A 1 
ATOM 504  C CA    . ASP A 1 66  ? 0.485   4.824   -11.350 1.00 66.22 66  A 1 
ATOM 505  C C     . ASP A 1 66  ? 1.386   5.982   -10.874 1.00 66.96 66  A 1 
ATOM 506  O O     . ASP A 1 66  ? 2.592   5.795   -10.720 1.00 63.39 66  A 1 
ATOM 507  C CB    . ASP A 1 66  ? 0.844   4.388   -12.781 1.00 62.01 66  A 1 
ATOM 508  C CG    . ASP A 1 66  ? 0.076   3.132   -13.231 1.00 58.37 66  A 1 
ATOM 509  O OD1   . ASP A 1 66  ? -0.144  2.230   -12.391 1.00 55.04 66  A 1 
ATOM 510  O OD2   . ASP A 1 66  ? -0.295  3.081   -14.422 1.00 54.84 66  A 1 
ATOM 511  N N     . SER A 1 67  ? 0.810   7.161   -10.623 1.00 69.39 67  A 1 
ATOM 512  C CA    . SER A 1 67  ? 1.535   8.398   -10.297 1.00 69.26 67  A 1 
ATOM 513  C C     . SER A 1 67  ? 2.644   8.713   -11.310 1.00 70.25 67  A 1 
ATOM 514  O O     . SER A 1 67  ? 3.767   9.032   -10.928 1.00 65.98 67  A 1 
ATOM 515  C CB    . SER A 1 67  ? 2.052   8.378   -8.853  1.00 65.77 67  A 1 
ATOM 516  O OG    . SER A 1 67  ? 0.992   8.200   -7.933  1.00 59.93 67  A 1 
ATOM 517  N N     . ALA A 1 68  ? 2.329   8.574   -12.601 1.00 71.01 68  A 1 
ATOM 518  C CA    . ALA A 1 68  ? 3.324   8.596   -13.658 1.00 73.23 68  A 1 
ATOM 519  C C     . ALA A 1 68  ? 2.954   9.514   -14.825 1.00 75.07 68  A 1 
ATOM 520  O O     . ALA A 1 68  ? 1.812   9.520   -15.285 1.00 75.65 68  A 1 
ATOM 521  C CB    . ALA A 1 68  ? 3.513   7.174   -14.159 1.00 69.83 68  A 1 
ATOM 522  N N     . TYR A 1 69  ? 3.952   10.216  -15.335 1.00 80.58 69  A 1 
ATOM 523  C CA    . TYR A 1 69  ? 3.877   11.022  -16.543 1.00 79.41 69  A 1 
ATOM 524  C C     . TYR A 1 69  ? 4.242   10.159  -17.749 1.00 80.97 69  A 1 
ATOM 525  O O     . TYR A 1 69  ? 5.346   9.622   -17.821 1.00 77.81 69  A 1 
ATOM 526  C CB    . TYR A 1 69  ? 4.810   12.221  -16.415 1.00 77.63 69  A 1 
ATOM 527  C CG    . TYR A 1 69  ? 4.447   13.175  -15.297 1.00 75.34 69  A 1 
ATOM 528  C CD1   . TYR A 1 69  ? 3.674   14.310  -15.551 1.00 68.04 69  A 1 
ATOM 529  C CD2   . TYR A 1 69  ? 4.890   12.929  -13.981 1.00 68.69 69  A 1 
ATOM 530  C CE1   . TYR A 1 69  ? 3.346   15.203  -14.524 1.00 66.28 69  A 1 
ATOM 531  C CE2   . TYR A 1 69  ? 4.565   13.818  -12.939 1.00 66.27 69  A 1 
ATOM 532  C CZ    . TYR A 1 69  ? 3.791   14.957  -13.217 1.00 73.57 69  A 1 
ATOM 533  O OH    . TYR A 1 69  ? 3.479   15.839  -12.211 1.00 71.36 69  A 1 
ATOM 534  N N     . LEU A 1 70  ? 3.331   10.016  -18.712 1.00 79.01 70  A 1 
ATOM 535  C CA    . LEU A 1 70  ? 3.501   9.109   -19.832 1.00 78.94 70  A 1 
ATOM 536  C C     . LEU A 1 70  ? 3.374   9.838   -21.178 1.00 78.68 70  A 1 
ATOM 537  O O     . LEU A 1 70  ? 2.525   10.713  -21.358 1.00 79.56 70  A 1 
ATOM 538  C CB    . LEU A 1 70  ? 2.507   7.940   -19.720 1.00 78.33 70  A 1 
ATOM 539  C CG    . LEU A 1 70  ? 2.618   7.102   -18.426 1.00 79.11 70  A 1 
ATOM 540  C CD1   . LEU A 1 70  ? 1.522   6.040   -18.390 1.00 73.45 70  A 1 
ATOM 541  C CD2   . LEU A 1 70  ? 3.975   6.407   -18.307 1.00 73.89 70  A 1 
ATOM 542  N N     . CYS A 1 71  ? 4.210   9.441   -22.158 1.00 83.98 71  A 1 
ATOM 543  C CA    . CYS A 1 71  ? 3.976   9.800   -23.550 1.00 83.65 71  A 1 
ATOM 544  C C     . CYS A 1 71  ? 2.850   8.935   -24.139 1.00 83.81 71  A 1 
ATOM 545  O O     . CYS A 1 71  ? 2.548   7.860   -23.627 1.00 81.62 71  A 1 
ATOM 546  C CB    . CYS A 1 71  ? 5.277   9.681   -24.345 1.00 81.37 71  A 1 
ATOM 547  S SG    . CYS A 1 71  ? 5.792   7.955   -24.609 1.00 80.13 71  A 1 
ATOM 548  N N     . ALA A 1 72  ? 2.281   9.350   -25.289 1.00 83.80 72  A 1 
ATOM 549  C CA    . ALA A 1 72  ? 1.185   8.636   -25.929 1.00 83.10 72  A 1 
ATOM 550  C C     . ALA A 1 72  ? 1.485   7.152   -26.209 1.00 83.51 72  A 1 
ATOM 551  O O     . ALA A 1 72  ? 0.620   6.291   -26.038 1.00 81.12 72  A 1 
ATOM 552  C CB    . ALA A 1 72  ? 0.840   9.370   -27.233 1.00 81.13 72  A 1 
ATOM 553  N N     . SER A 1 73  ? 2.725   6.820   -26.593 1.00 82.67 73  A 1 
ATOM 554  C CA    . SER A 1 73  ? 3.134   5.438   -26.849 1.00 81.97 73  A 1 
ATOM 555  C C     . SER A 1 73  ? 3.206   4.599   -25.565 1.00 81.60 73  A 1 
ATOM 556  O O     . SER A 1 73  ? 2.718   3.470   -25.547 1.00 79.96 73  A 1 
ATOM 557  C CB    . SER A 1 73  ? 4.479   5.415   -27.572 1.00 80.32 73  A 1 
ATOM 558  O OG    . SER A 1 73  ? 4.835   4.088   -27.918 1.00 68.73 73  A 1 
ATOM 559  N N     . CYS A 1 74  ? 3.794   5.132   -24.491 1.00 75.76 74  A 1 
ATOM 560  C CA    . CYS A 1 74  ? 3.897   4.428   -23.217 1.00 74.46 74  A 1 
ATOM 561  C C     . CYS A 1 74  ? 2.529   4.304   -22.530 1.00 73.38 74  A 1 
ATOM 562  O O     . CYS A 1 74  ? 2.224   3.243   -21.998 1.00 72.70 74  A 1 
ATOM 563  C CB    . CYS A 1 74  ? 4.920   5.130   -22.314 1.00 74.58 74  A 1 
ATOM 564  S SG    . CYS A 1 74  ? 6.600   4.945   -23.000 1.00 72.18 74  A 1 
ATOM 565  N N     . ASP A 1 75  ? 1.691   5.336   -22.608 1.00 80.80 75  A 1 
ATOM 566  C CA    . ASP A 1 75  ? 0.303   5.295   -22.128 1.00 79.02 75  A 1 
ATOM 567  C C     . ASP A 1 75  ? -0.475  4.168   -22.807 1.00 78.17 75  A 1 
ATOM 568  O O     . ASP A 1 75  ? -1.048  3.308   -22.138 1.00 75.68 75  A 1 
ATOM 569  C CB    . ASP A 1 75  ? -0.358  6.657   -22.367 1.00 78.04 75  A 1 
ATOM 570  C CG    . ASP A 1 75  ? -1.844  6.642   -21.979 1.00 76.34 75  A 1 
ATOM 571  O OD1   . ASP A 1 75  ? -2.136  6.323   -20.811 1.00 67.62 75  A 1 
ATOM 572  O OD2   . ASP A 1 75  ? -2.698  6.909   -22.836 1.00 68.53 75  A 1 
ATOM 573  N N     . ALA A 1 76  ? -0.419  4.103   -24.130 1.00 81.08 76  A 1 
ATOM 574  C CA    . ALA A 1 76  ? -1.078  3.045   -24.879 1.00 79.74 76  A 1 
ATOM 575  C C     . ALA A 1 76  ? -0.559  1.658   -24.494 1.00 79.62 76  A 1 
ATOM 576  O O     . ALA A 1 76  ? -1.360  0.753   -24.266 1.00 77.58 76  A 1 
ATOM 577  C CB    . ALA A 1 76  ? -0.918  3.317   -26.379 1.00 78.29 76  A 1 
ATOM 578  N N     . GLN A 1 77  ? 0.751   1.456   -24.379 1.00 78.43 77  A 1 
ATOM 579  C CA    . GLN A 1 77  ? 1.326   0.161   -24.021 1.00 76.62 77  A 1 
ATOM 580  C C     . GLN A 1 77  ? 0.965   -0.289  -22.592 1.00 76.89 77  A 1 
ATOM 581  O O     . GLN A 1 77  ? 0.579   -1.441  -22.392 1.00 74.47 77  A 1 
ATOM 582  C CB    . GLN A 1 77  ? 2.852   0.197   -24.182 1.00 74.45 77  A 1 
ATOM 583  C CG    . GLN A 1 77  ? 3.266   0.151   -25.658 1.00 67.70 77  A 1 
ATOM 584  C CD    . GLN A 1 77  ? 4.788   0.214   -25.838 1.00 63.14 77  A 1 
ATOM 585  O OE1   . GLN A 1 77  ? 5.573   0.211   -24.906 1.00 56.35 77  A 1 
ATOM 586  N NE2   . GLN A 1 77  ? 5.256   0.252   -27.069 1.00 53.84 77  A 1 
ATOM 587  N N     . ILE A 1 78  ? 1.075   0.611   -21.616 1.00 72.48 78  A 1 
ATOM 588  C CA    . ILE A 1 78  ? 0.826   0.296   -20.210 1.00 71.08 78  A 1 
ATOM 589  C C     . ILE A 1 78  ? -0.667  0.055   -19.972 1.00 70.39 78  A 1 
ATOM 590  O O     . ILE A 1 78  ? -1.047  -0.946  -19.366 1.00 67.77 78  A 1 
ATOM 591  C CB    . ILE A 1 78  ? 1.409   1.414   -19.311 1.00 68.29 78  A 1 
ATOM 592  C CG1   . ILE A 1 78  ? 2.949   1.397   -19.383 1.00 65.22 78  A 1 
ATOM 593  C CG2   . ILE A 1 78  ? 0.955   1.249   -17.852 1.00 65.12 78  A 1 
ATOM 594  C CD1   . ILE A 1 78  ? 3.623   2.628   -18.773 1.00 59.70 78  A 1 
ATOM 595  N N     . HIS A 1 79  ? -1.522  0.923   -20.495 1.00 73.74 79  A 1 
ATOM 596  C CA    . HIS A 1 79  ? -2.955  0.860   -20.256 1.00 73.43 79  A 1 
ATOM 597  C C     . HIS A 1 79  ? -3.701  -0.113  -21.183 1.00 70.57 79  A 1 
ATOM 598  O O     . HIS A 1 79  ? -4.826  -0.506  -20.871 1.00 65.56 79  A 1 
ATOM 599  C CB    . HIS A 1 79  ? -3.535  2.281   -20.280 1.00 72.94 79  A 1 
ATOM 600  C CG    . HIS A 1 79  ? -2.999  3.137   -19.168 1.00 74.10 79  A 1 
ATOM 601  N ND1   . HIS A 1 79  ? -2.250  4.280   -19.293 1.00 66.02 79  A 1 
ATOM 602  C CD2   . HIS A 1 79  ? -3.136  2.907   -17.826 1.00 68.28 79  A 1 
ATOM 603  C CE1   . HIS A 1 79  ? -1.935  4.730   -18.080 1.00 70.66 79  A 1 
ATOM 604  N NE2   . HIS A 1 79  ? -2.456  3.918   -17.151 1.00 71.24 79  A 1 
ATOM 605  N N     . ALA A 1 80  ? -3.073  -0.584  -22.254 1.00 75.08 80  A 1 
ATOM 606  C CA    . ALA A 1 80  ? -3.603  -1.702  -23.031 1.00 73.62 80  A 1 
ATOM 607  C C     . ALA A 1 80  ? -3.250  -3.083  -22.447 1.00 72.35 80  A 1 
ATOM 608  O O     . ALA A 1 80  ? -3.836  -4.080  -22.869 1.00 67.61 80  A 1 
ATOM 609  C CB    . ALA A 1 80  ? -3.147  -1.583  -24.485 1.00 71.10 80  A 1 
ATOM 610  N N     . ALA A 1 81  ? -2.335  -3.158  -21.462 1.00 64.41 81  A 1 
ATOM 611  C CA    . ALA A 1 81  ? -1.831  -4.423  -20.931 1.00 63.19 81  A 1 
ATOM 612  C C     . ALA A 1 81  ? -2.933  -5.298  -20.296 1.00 63.99 81  A 1 
ATOM 613  O O     . ALA A 1 81  ? -2.904  -6.524  -20.410 1.00 60.34 81  A 1 
ATOM 614  C CB    . ALA A 1 81  ? -0.719  -4.124  -19.926 1.00 59.00 81  A 1 
ATOM 615  N N     . ASN A 1 82  ? -3.909  -4.682  -19.618 1.00 60.54 82  A 1 
ATOM 616  C CA    . ASN A 1 82  ? -5.041  -5.403  -19.038 1.00 59.22 82  A 1 
ATOM 617  C C     . ASN A 1 82  ? -6.232  -4.474  -18.736 1.00 59.91 82  A 1 
ATOM 618  O O     . ASN A 1 82  ? -6.142  -3.249  -18.731 1.00 58.04 82  A 1 
ATOM 619  C CB    . ASN A 1 82  ? -4.576  -6.160  -17.789 1.00 55.26 82  A 1 
ATOM 620  C CG    . ASN A 1 82  ? -4.065  -5.230  -16.721 1.00 51.60 82  A 1 
ATOM 621  O OD1   . ASN A 1 82  ? -4.820  -4.486  -16.113 1.00 51.34 82  A 1 
ATOM 622  N ND2   . ASN A 1 82  ? -2.776  -5.221  -16.494 1.00 53.46 82  A 1 
ATOM 623  N N     . ARG A 1 83  ? -7.389  -5.097  -18.402 1.00 59.95 83  A 1 
ATOM 624  C CA    . ARG A 1 83  ? -8.632  -4.369  -18.090 1.00 60.35 83  A 1 
ATOM 625  C C     . ARG A 1 83  ? -8.578  -3.504  -16.823 1.00 60.12 83  A 1 
ATOM 626  O O     . ARG A 1 83  ? -9.465  -2.674  -16.652 1.00 56.11 83  A 1 
ATOM 627  C CB    . ARG A 1 83  ? -9.797  -5.354  -17.944 1.00 56.42 83  A 1 
ATOM 628  C CG    . ARG A 1 83  ? -10.444 -5.698  -19.286 1.00 52.33 83  A 1 
ATOM 629  C CD    . ARG A 1 83  ? -11.724 -6.494  -19.034 1.00 47.69 83  A 1 
ATOM 630  N NE    . ARG A 1 83  ? -12.485 -6.725  -20.267 1.00 40.69 83  A 1 
ATOM 631  C CZ    . ARG A 1 83  ? -13.666 -7.285  -20.356 1.00 34.69 83  A 1 
ATOM 632  N NH1   . ARG A 1 83  ? -14.304 -7.739  -19.313 1.00 31.63 83  A 1 
ATOM 633  N NH2   . ARG A 1 83  ? -14.255 -7.424  -21.517 1.00 32.01 83  A 1 
ATOM 634  N N     . VAL A 1 84  ? -7.651  -3.742  -15.922 1.00 52.70 84  A 1 
ATOM 635  C CA    . VAL A 1 84  ? -7.503  -2.912  -14.723 1.00 54.31 84  A 1 
ATOM 636  C C     . VAL A 1 84  ? -6.733  -1.647  -15.084 1.00 56.60 84  A 1 
ATOM 637  O O     . VAL A 1 84  ? -7.235  -0.550  -14.839 1.00 54.62 84  A 1 
ATOM 638  C CB    . VAL A 1 84  ? -6.838  -3.672  -13.564 1.00 50.66 84  A 1 
ATOM 639  C CG1   . VAL A 1 84  ? -6.731  -2.791  -12.315 1.00 44.98 84  A 1 
ATOM 640  C CG2   . VAL A 1 84  ? -7.639  -4.921  -13.198 1.00 47.72 84  A 1 
ATOM 641  N N     . ALA A 1 85  ? -5.608  -1.799  -15.774 1.00 58.58 85  A 1 
ATOM 642  C CA    . ALA A 1 85  ? -4.814  -0.687  -16.263 1.00 60.93 85  A 1 
ATOM 643  C C     . ALA A 1 85  ? -5.617  0.222   -17.206 1.00 62.54 85  A 1 
ATOM 644  O O     . ALA A 1 85  ? -5.585  1.440   -17.051 1.00 64.78 85  A 1 
ATOM 645  C CB    . ALA A 1 85  ? -3.558  -1.245  -16.932 1.00 60.39 85  A 1 
ATOM 646  N N     . SER A 1 86  ? -6.438  -0.333  -18.100 1.00 73.95 86  A 1 
ATOM 647  C CA    . SER A 1 86  ? -7.258  0.462   -19.022 1.00 75.11 86  A 1 
ATOM 648  C C     . SER A 1 86  ? -8.303  1.364   -18.352 1.00 76.81 86  A 1 
ATOM 649  O O     . SER A 1 86  ? -8.846  2.263   -18.996 1.00 75.55 86  A 1 
ATOM 650  C CB    . SER A 1 86  ? -7.950  -0.448  -20.039 1.00 72.81 86  A 1 
ATOM 651  O OG    . SER A 1 86  ? -8.958  -1.239  -19.439 1.00 65.81 86  A 1 
ATOM 652  N N     . ARG A 1 87  ? -8.608  1.115   -17.067 1.00 63.34 87  A 1 
ATOM 653  C CA    . ARG A 1 87  ? -9.536  1.916   -16.258 1.00 65.43 87  A 1 
ATOM 654  C C     . ARG A 1 87  ? -8.843  2.997   -15.431 1.00 68.92 87  A 1 
ATOM 655  O O     . ARG A 1 87  ? -9.536  3.718   -14.716 1.00 64.94 87  A 1 
ATOM 656  C CB    . ARG A 1 87  ? -10.344 0.998   -15.330 1.00 60.29 87  A 1 
ATOM 657  C CG    . ARG A 1 87  ? -11.285 0.074   -16.104 1.00 54.56 87  A 1 
ATOM 658  C CD    . ARG A 1 87  ? -11.949 -0.873  -15.111 1.00 52.94 87  A 1 
ATOM 659  N NE    . ARG A 1 87  ? -12.856 -1.816  -15.773 1.00 44.96 87  A 1 
ATOM 660  C CZ    . ARG A 1 87  ? -13.695 -2.628  -15.172 1.00 39.84 87  A 1 
ATOM 661  N NH1   . ARG A 1 87  ? -13.769 -2.678  -13.872 1.00 37.01 87  A 1 
ATOM 662  N NH2   . ARG A 1 87  ? -14.471 -3.408  -15.869 1.00 35.95 87  A 1 
ATOM 663  N N     . HIS A 1 88  ? -7.538  3.081   -15.490 1.00 65.17 88  A 1 
ATOM 664  C CA    . HIS A 1 88  ? -6.821  4.134   -14.794 1.00 67.66 88  A 1 
ATOM 665  C C     . HIS A 1 88  ? -7.241  5.500   -15.341 1.00 67.73 88  A 1 
ATOM 666  O O     . HIS A 1 88  ? -7.308  5.710   -16.553 1.00 68.19 88  A 1 
ATOM 667  C CB    . HIS A 1 88  ? -5.301  3.943   -14.893 1.00 66.01 88  A 1 
ATOM 668  C CG    . HIS A 1 88  ? -4.773  2.758   -14.136 1.00 64.94 88  A 1 
ATOM 669  N ND1   . HIS A 1 88  ? -3.446  2.348   -14.110 1.00 60.34 88  A 1 
ATOM 670  C CD2   . HIS A 1 88  ? -5.454  1.885   -13.326 1.00 62.72 88  A 1 
ATOM 671  C CE1   . HIS A 1 88  ? -3.349  1.280   -13.310 1.00 62.02 88  A 1 
ATOM 672  N NE2   . HIS A 1 88  ? -4.549  0.966   -12.813 1.00 64.49 88  A 1 
ATOM 673  N N     . GLU A 1 89  ? -7.550  6.421   -14.430 1.00 75.13 89  A 1 
ATOM 674  C CA    . GLU A 1 89  ? -7.851  7.791   -14.790 1.00 77.29 89  A 1 
ATOM 675  C C     . GLU A 1 89  ? -6.571  8.479   -15.259 1.00 78.74 89  A 1 
ATOM 676  O O     . GLU A 1 89  ? -5.541  8.440   -14.577 1.00 74.49 89  A 1 
ATOM 677  C CB    . GLU A 1 89  ? -8.493  8.508   -13.603 1.00 72.82 89  A 1 
ATOM 678  C CG    . GLU A 1 89  ? -9.118  9.841   -13.998 1.00 62.68 89  A 1 
ATOM 679  C CD    . GLU A 1 89  ? -9.648  10.635  -12.791 1.00 57.99 89  A 1 
ATOM 680  O OE1   . GLU A 1 89  ? -9.949  11.825  -12.968 1.00 50.67 89  A 1 
ATOM 681  O OE2   . GLU A 1 89  ? -9.666  10.091  -11.669 1.00 50.22 89  A 1 
ATOM 682  N N     . ARG A 1 90  ? -6.634  9.094   -16.435 1.00 72.71 90  A 1 
ATOM 683  C CA    . ARG A 1 90  ? -5.521  9.816   -17.042 1.00 72.50 90  A 1 
ATOM 684  C C     . ARG A 1 90  ? -5.932  11.252  -17.321 1.00 71.87 90  A 1 
ATOM 685  O O     . ARG A 1 90  ? -7.026  11.492  -17.811 1.00 70.96 90  A 1 
ATOM 686  C CB    . ARG A 1 90  ? -5.073  9.112   -18.324 1.00 71.83 90  A 1 
ATOM 687  C CG    . ARG A 1 90  ? -4.330  7.812   -18.034 1.00 72.43 90  A 1 
ATOM 688  C CD    . ARG A 1 90  ? -4.451  6.822   -19.186 1.00 73.46 90  A 1 
ATOM 689  N NE    . ARG A 1 90  ? -5.765  6.187   -19.200 1.00 72.35 90  A 1 
ATOM 690  C CZ    . ARG A 1 90  ? -6.216  5.350   -20.112 1.00 70.32 90  A 1 
ATOM 691  N NH1   . ARG A 1 90  ? -5.500  5.054   -21.164 1.00 59.98 90  A 1 
ATOM 692  N NH2   . ARG A 1 90  ? -7.378  4.785   -19.984 1.00 69.33 90  A 1 
ATOM 693  N N     . VAL A 1 91  ? -5.047  12.177  -17.018 1.00 79.22 91  A 1 
ATOM 694  C CA    . VAL A 1 91  ? -5.236  13.605  -17.240 1.00 79.49 91  A 1 
ATOM 695  C C     . VAL A 1 91  ? -4.342  14.046  -18.395 1.00 80.73 91  A 1 
ATOM 696  O O     . VAL A 1 91  ? -3.148  13.749  -18.385 1.00 79.40 91  A 1 
ATOM 697  C CB    . VAL A 1 91  ? -4.944  14.408  -15.962 1.00 76.19 91  A 1 
ATOM 698  C CG1   . VAL A 1 91  ? -5.215  15.896  -16.180 1.00 64.74 91  A 1 
ATOM 699  C CG2   . VAL A 1 91  ? -5.810  13.920  -14.794 1.00 67.28 91  A 1 
ATOM 700  N N     . LEU A 1 92  ? -4.902  14.745  -19.387 1.00 76.64 92  A 1 
ATOM 701  C CA    . LEU A 1 92  ? -4.119  15.329  -20.482 1.00 75.22 92  A 1 
ATOM 702  C C     . LEU A 1 92  ? -3.305  16.520  -19.970 1.00 73.05 92  A 1 
ATOM 703  O O     . LEU A 1 92  ? -3.848  17.460  -19.404 1.00 70.07 92  A 1 
ATOM 704  C CB    . LEU A 1 92  ? -5.063  15.747  -21.624 1.00 72.42 92  A 1 
ATOM 705  C CG    . LEU A 1 92  ? -5.414  14.585  -22.561 1.00 66.10 92  A 1 
ATOM 706  C CD1   . LEU A 1 92  ? -6.707  14.864  -23.315 1.00 59.65 92  A 1 
ATOM 707  C CD2   . LEU A 1 92  ? -4.310  14.350  -23.586 1.00 61.18 92  A 1 
ATOM 708  N N     . LEU A 1 93  ? -1.990  16.478  -20.200 1.00 74.70 93  A 1 
ATOM 709  C CA    . LEU A 1 93  ? -1.065  17.512  -19.743 1.00 71.58 93  A 1 
ATOM 710  C C     . LEU A 1 93  ? -1.114  18.758  -20.618 1.00 68.74 93  A 1 
ATOM 711  O O     . LEU A 1 93  ? -0.997  19.869  -20.124 1.00 63.81 93  A 1 
ATOM 712  C CB    . LEU A 1 93  ? 0.359   16.933  -19.724 1.00 69.33 93  A 1 
ATOM 713  C CG    . LEU A 1 93  ? 0.539   15.683  -18.850 1.00 67.19 93  A 1 
ATOM 714  C CD1   . LEU A 1 93  ? 1.982   15.185  -18.938 1.00 62.28 93  A 1 
ATOM 715  C CD2   . LEU A 1 93  ? 0.214   15.949  -17.386 1.00 64.92 93  A 1 
ATOM 716  N N     . SER A 1 94  ? -1.294  18.580  -21.931 1.00 69.83 94  A 1 
ATOM 717  C CA    . SER A 1 94  ? -1.212  19.662  -22.910 1.00 67.64 94  A 1 
ATOM 718  C C     . SER A 1 94  ? -2.289  20.733  -22.744 1.00 66.66 94  A 1 
ATOM 719  O O     . SER A 1 94  ? -2.011  21.906  -22.998 1.00 61.92 94  A 1 
ATOM 720  C CB    . SER A 1 94  ? -1.284  19.086  -24.320 1.00 61.10 94  A 1 
ATOM 721  O OG    . SER A 1 94  ? -2.456  18.311  -24.496 1.00 53.79 94  A 1 
ATOM 722  N N     . GLU A 1 95  ? -3.474  20.344  -22.325 1.00 66.55 95  A 1 
ATOM 723  C CA    . GLU A 1 95  ? -4.577  21.283  -22.093 1.00 64.32 95  A 1 
ATOM 724  C C     . GLU A 1 95  ? -4.389  22.039  -20.780 1.00 60.71 95  A 1 
ATOM 725  O O     . GLU A 1 95  ? -4.545  23.256  -20.736 1.00 57.47 95  A 1 
ATOM 726  C CB    . GLU A 1 95  ? -5.910  20.530  -22.113 1.00 60.53 95  A 1 
ATOM 727  C CG    . GLU A 1 95  ? -6.217  19.982  -23.510 1.00 55.61 95  A 1 
ATOM 728  C CD    . GLU A 1 95  ? -7.534  19.217  -23.599 1.00 50.82 95  A 1 
ATOM 729  O OE1   . GLU A 1 95  ? -7.943  18.928  -24.754 1.00 45.45 95  A 1 
ATOM 730  O OE2   . GLU A 1 95  ? -8.102  18.867  -22.542 1.00 46.43 95  A 1 
ATOM 731  N N     . ALA A 1 96  ? -3.965  21.340  -19.732 1.00 61.73 96  A 1 
ATOM 732  C CA    . ALA A 1 96  ? -3.736  21.944  -18.429 1.00 60.17 96  A 1 
ATOM 733  C C     . ALA A 1 96  ? -2.612  23.000  -18.453 1.00 59.00 96  A 1 
ATOM 734  O O     . ALA A 1 96  ? -2.737  24.044  -17.815 1.00 57.32 96  A 1 
ATOM 735  C CB    . ALA A 1 96  ? -3.452  20.830  -17.425 1.00 57.09 96  A 1 
ATOM 736  N N     . TYR A 1 97  ? -1.541  22.753  -19.226 1.00 57.00 97  A 1 
ATOM 737  C CA    . TYR A 1 97  ? -0.425  23.699  -19.355 1.00 55.79 97  A 1 
ATOM 738  C C     . TYR A 1 97  ? -0.792  24.996  -20.086 1.00 53.51 97  A 1 
ATOM 739  O O     . TYR A 1 97  ? -0.261  26.046  -19.756 1.00 52.67 97  A 1 
ATOM 740  C CB    . TYR A 1 97  ? 0.764   23.009  -20.049 1.00 52.54 97  A 1 
ATOM 741  C CG    . TYR A 1 97  ? 1.880   22.645  -19.093 1.00 48.97 97  A 1 
ATOM 742  C CD1   . TYR A 1 97  ? 2.893   23.587  -18.807 1.00 45.92 97  A 1 
ATOM 743  C CD2   . TYR A 1 97  ? 1.920   21.385  -18.487 1.00 44.10 97  A 1 
ATOM 744  C CE1   . TYR A 1 97  ? 3.926   23.259  -17.911 1.00 39.14 97  A 1 
ATOM 745  C CE2   . TYR A 1 97  ? 2.946   21.050  -17.583 1.00 39.82 97  A 1 
ATOM 746  C CZ    . TYR A 1 97  ? 3.959   21.989  -17.298 1.00 37.92 97  A 1 
ATOM 747  O OH    . TYR A 1 97  ? 4.975   21.670  -16.424 1.00 35.11 97  A 1 
ATOM 748  N N     . LYS A 1 98  ? -1.679  24.928  -21.064 1.00 55.11 98  A 1 
ATOM 749  C CA    . LYS A 1 98  ? -2.015  26.102  -21.891 1.00 54.29 98  A 1 
ATOM 750  C C     . LYS A 1 98  ? -2.826  27.162  -21.147 1.00 52.16 98  A 1 
ATOM 751  O O     . LYS A 1 98  ? -2.693  28.344  -21.454 1.00 49.62 98  A 1 
ATOM 752  C CB    . LYS A 1 98  ? -2.779  25.657  -23.144 1.00 51.06 98  A 1 
ATOM 753  C CG    . LYS A 1 98  ? -1.850  25.024  -24.194 1.00 48.67 98  A 1 
ATOM 754  C CD    . LYS A 1 98  ? -2.683  24.562  -25.387 1.00 46.26 98  A 1 
ATOM 755  C CE    . LYS A 1 98  ? -1.806  23.913  -26.437 1.00 41.19 98  A 1 
ATOM 756  N NZ    . LYS A 1 98  ? -2.608  23.506  -27.621 1.00 37.32 98  A 1 
ATOM 757  N N     . HIS A 1 99  ? -3.662  26.755  -20.217 1.00 53.97 99  A 1 
ATOM 758  C CA    . HIS A 1 99  ? -4.653  27.652  -19.615 1.00 54.67 99  A 1 
ATOM 759  C C     . HIS A 1 99  ? -4.263  28.251  -18.253 1.00 50.82 99  A 1 
ATOM 760  O O     . HIS A 1 99  ? -4.942  29.169  -17.799 1.00 47.46 99  A 1 
ATOM 761  C CB    . HIS A 1 99  ? -6.005  26.935  -19.571 1.00 51.30 99  A 1 
ATOM 762  C CG    . HIS A 1 99  ? -6.600  26.756  -20.935 1.00 48.99 99  A 1 
ATOM 763  N ND1   . HIS A 1 99  ? -7.002  27.771  -21.781 1.00 44.31 99  A 1 
ATOM 764  C CD2   . HIS A 1 99  ? -6.823  25.584  -21.596 1.00 43.89 99  A 1 
ATOM 765  C CE1   . HIS A 1 99  ? -7.454  27.222  -22.908 1.00 40.99 99  A 1 
ATOM 766  N NE2   . HIS A 1 99  ? -7.360  25.892  -22.842 1.00 41.46 99  A 1 
ATOM 767  N N     . ALA A 1 100 ? -3.221  27.739  -17.592 1.00 51.63 100 A 1 
ATOM 768  C CA    . ALA A 1 100 ? -2.872  28.212  -16.258 1.00 52.37 100 A 1 
ATOM 769  C C     . ALA A 1 100 ? -1.503  28.932  -16.236 1.00 50.62 100 A 1 
ATOM 770  O O     . ALA A 1 100 ? -0.469  28.265  -16.201 1.00 49.40 100 A 1 
ATOM 771  C CB    . ALA A 1 100 ? -2.962  27.049  -15.282 1.00 49.07 100 A 1 
ATOM 772  N N     . PRO A 1 101 ? -1.483  30.280  -16.199 1.00 44.63 101 A 1 
ATOM 773  C CA    . PRO A 1 101 ? -0.239  31.050  -16.169 1.00 46.88 101 A 1 
ATOM 774  C C     . PRO A 1 101 ? 0.478   31.020  -14.812 1.00 46.79 101 A 1 
ATOM 775  O O     . PRO A 1 101 ? 1.664   31.326  -14.736 1.00 46.88 101 A 1 
ATOM 776  C CB    . PRO A 1 101 ? -0.657  32.465  -16.555 1.00 44.96 101 A 1 
ATOM 777  C CG    . PRO A 1 101 ? -2.090  32.566  -16.035 1.00 45.06 101 A 1 
ATOM 778  C CD    . PRO A 1 101 ? -2.639  31.156  -16.243 1.00 50.02 101 A 1 
ATOM 779  N N     . VAL A 1 102 ? -0.238  30.697  -13.747 1.00 38.36 102 A 1 
ATOM 780  C CA    . VAL A 1 102 ? 0.331   30.719  -12.393 1.00 39.82 102 A 1 
ATOM 781  C C     . VAL A 1 102 ? 1.052   29.400  -12.134 1.00 38.75 102 A 1 
ATOM 782  O O     . VAL A 1 102 ? 0.423   28.355  -11.989 1.00 38.93 102 A 1 
ATOM 783  C CB    . VAL A 1 102 ? -0.729  31.009  -11.313 1.00 38.06 102 A 1 
ATOM 784  C CG1   . VAL A 1 102 ? -0.072  31.157  -9.935  1.00 37.32 102 A 1 
ATOM 785  C CG2   . VAL A 1 102 ? -1.495  32.303  -11.607 1.00 41.44 102 A 1 
ATOM 786  N N     . MET A 1 103 ? 2.372   29.492  -12.048 1.00 43.15 103 A 1 
ATOM 787  C CA    . MET A 1 103 ? 3.243   28.373  -11.700 1.00 45.84 103 A 1 
ATOM 788  C C     . MET A 1 103 ? 3.335   28.251  -10.184 1.00 46.62 103 A 1 
ATOM 789  O O     . MET A 1 103 ? 3.660   29.228  -9.489  1.00 45.23 103 A 1 
ATOM 790  C CB    . MET A 1 103 ? 4.624   28.573  -12.338 1.00 42.53 103 A 1 
ATOM 791  C CG    . MET A 1 103 ? 4.590   28.521  -13.870 1.00 39.30 103 A 1 
ATOM 792  S SD    . MET A 1 103 ? 4.621   26.854  -14.592 1.00 35.79 103 A 1 
ATOM 793  C CE    . MET A 1 103 ? 6.403   26.612  -14.700 1.00 31.91 103 A 1 
ATOM 794  N N     . LEU A 1 104 ? 3.050   27.087  -9.672  1.00 42.28 104 A 1 
ATOM 795  C CA    . LEU A 1 104 ? 3.268   26.707  -8.278  1.00 43.43 104 A 1 
ATOM 796  C C     . LEU A 1 104 ? 4.466   25.768  -8.214  1.00 42.13 104 A 1 
ATOM 797  O O     . LEU A 1 104 ? 4.456   24.709  -8.833  1.00 41.14 104 A 1 
ATOM 798  C CB    . LEU A 1 104 ? 1.996   26.041  -7.718  1.00 41.50 104 A 1 
ATOM 799  C CG    . LEU A 1 104 ? 0.893   27.032  -7.329  1.00 39.31 104 A 1 
ATOM 800  C CD1   . LEU A 1 104 ? -0.442  26.328  -7.191  1.00 37.70 104 A 1 
ATOM 801  C CD2   . LEU A 1 104 ? 1.191   27.701  -5.983  1.00 39.98 104 A 1 
ATOM 802  N N     . ASP A 1 105 ? 5.484   26.142  -7.454  1.00 43.76 105 A 1 
ATOM 803  C CA    . ASP A 1 105 ? 6.605   25.245  -7.178  1.00 45.73 105 A 1 
ATOM 804  C C     . ASP A 1 105 ? 6.195   24.230  -6.119  1.00 44.75 105 A 1 
ATOM 805  O O     . ASP A 1 105 ? 5.992   24.563  -4.943  1.00 45.06 105 A 1 
ATOM 806  C CB    . ASP A 1 105 ? 7.869   26.026  -6.779  1.00 44.03 105 A 1 
ATOM 807  C CG    . ASP A 1 105 ? 8.891   26.178  -7.912  1.00 41.09 105 A 1 
ATOM 808  O OD1   . ASP A 1 105 ? 8.852   25.352  -8.847  1.00 39.35 105 A 1 
ATOM 809  O OD2   . ASP A 1 105 ? 9.733   27.080  -7.790  1.00 38.12 105 A 1 
ATOM 810  N N     . CYS A 1 106 ? 6.111   22.978  -6.520  1.00 48.04 106 A 1 
ATOM 811  C CA    . CYS A 1 106 ? 5.985   21.867  -5.592  1.00 49.46 106 A 1 
ATOM 812  C C     . CYS A 1 106 ? 7.385   21.356  -5.234  1.00 47.82 106 A 1 
ATOM 813  O O     . CYS A 1 106 ? 8.008   20.593  -5.973  1.00 47.46 106 A 1 
ATOM 814  C CB    . CYS A 1 106 ? 5.091   20.777  -6.175  1.00 47.78 106 A 1 
ATOM 815  S SG    . CYS A 1 106 ? 4.884   19.492  -4.906  1.00 42.36 106 A 1 
ATOM 816  N N     . HIS A 1 107 ? 7.852   21.750  -4.061  1.00 39.68 107 A 1 
ATOM 817  C CA    . HIS A 1 107 ? 9.198   21.400  -3.603  1.00 40.74 107 A 1 
ATOM 818  C C     . HIS A 1 107 ? 9.416   19.891  -3.406  1.00 39.21 107 A 1 
ATOM 819  O O     . HIS A 1 107 ? 10.548  19.408  -3.380  1.00 38.20 107 A 1 
ATOM 820  C CB    . HIS A 1 107 ? 9.478   22.178  -2.310  1.00 38.74 107 A 1 
ATOM 821  C CG    . HIS A 1 107 ? 10.900  22.632  -2.201  1.00 37.82 107 A 1 
ATOM 822  N ND1   . HIS A 1 107 ? 12.026  21.845  -2.262  1.00 35.34 107 A 1 
ATOM 823  C CD2   . HIS A 1 107 ? 11.348  23.930  -2.064  1.00 34.49 107 A 1 
ATOM 824  C CE1   . HIS A 1 107 ? 13.106  22.634  -2.171  1.00 32.25 107 A 1 
ATOM 825  N NE2   . HIS A 1 107 ? 12.728  23.917  -2.046  1.00 31.83 107 A 1 
ATOM 826  N N     . ALA A 1 108 ? 8.350   19.135  -3.222  1.00 46.01 108 A 1 
ATOM 827  C CA    . ALA A 1 108 ? 8.430   17.691  -3.030  1.00 46.67 108 A 1 
ATOM 828  C C     . ALA A 1 108 ? 8.595   16.917  -4.342  1.00 46.31 108 A 1 
ATOM 829  O O     . ALA A 1 108 ? 9.276   15.887  -4.345  1.00 44.71 108 A 1 
ATOM 830  C CB    . ALA A 1 108 ? 7.195   17.242  -2.264  1.00 44.20 108 A 1 
ATOM 831  N N     . ASP A 1 109 ? 8.019   17.421  -5.427  1.00 43.08 109 A 1 
ATOM 832  C CA    . ASP A 1 109 ? 8.100   16.798  -6.756  1.00 43.02 109 A 1 
ATOM 833  C C     . ASP A 1 109 ? 9.199   17.427  -7.634  1.00 41.12 109 A 1 
ATOM 834  O O     . ASP A 1 109 ? 9.421   16.962  -8.741  1.00 40.12 109 A 1 
ATOM 835  C CB    . ASP A 1 109 ? 6.715   16.832  -7.421  1.00 41.59 109 A 1 
ATOM 836  C CG    . ASP A 1 109 ? 5.658   16.007  -6.658  1.00 39.40 109 A 1 
ATOM 837  O OD1   . ASP A 1 109 ? 6.026   14.959  -6.077  1.00 40.37 109 A 1 
ATOM 838  O OD2   . ASP A 1 109 ? 4.493   16.442  -6.636  1.00 40.81 109 A 1 
ATOM 839  N N     . ALA A 1 110 ? 9.874   18.457  -7.119  1.00 43.28 110 A 1 
ATOM 840  C CA    . ALA A 1 110 ? 10.880  19.236  -7.845  1.00 44.28 110 A 1 
ATOM 841  C C     . ALA A 1 110 ? 10.362  19.734  -9.219  1.00 43.83 110 A 1 
ATOM 842  O O     . ALA A 1 110 ? 11.092  19.712  -10.205 1.00 41.97 110 A 1 
ATOM 843  C CB    . ALA A 1 110 ? 12.193  18.466  -7.906  1.00 42.43 110 A 1 
ATOM 844  N N     . ALA A 1 111 ? 9.102   20.129  -9.256  1.00 42.52 111 A 1 
ATOM 845  C CA    . ALA A 1 111 ? 8.426   20.535  -10.473 1.00 44.32 111 A 1 
ATOM 846  C C     . ALA A 1 111 ? 7.644   21.834  -10.240 1.00 43.24 111 A 1 
ATOM 847  O O     . ALA A 1 111 ? 6.861   21.936  -9.293  1.00 43.25 111 A 1 
ATOM 848  C CB    . ALA A 1 111 ? 7.528   19.394  -10.953 1.00 42.94 111 A 1 
ATOM 849  N N     . ALA A 1 112 ? 7.835   22.790  -11.148 1.00 43.68 112 A 1 
ATOM 850  C CA    . ALA A 1 112 ? 6.967   23.946  -11.269 1.00 44.93 112 A 1 
ATOM 851  C C     . ALA A 1 112 ? 5.720   23.530  -12.068 1.00 44.76 112 A 1 
ATOM 852  O O     . ALA A 1 112 ? 5.808   23.194  -13.246 1.00 45.40 112 A 1 
ATOM 853  C CB    . ALA A 1 112 ? 7.758   25.090  -11.912 1.00 44.27 112 A 1 
ATOM 854  N N     . LEU A 1 113 ? 4.587   23.509  -11.397 1.00 43.92 113 A 1 
ATOM 855  C CA    . LEU A 1 113 ? 3.329   23.065  -11.976 1.00 44.78 113 A 1 
ATOM 856  C C     . LEU A 1 113 ? 2.343   24.236  -12.082 1.00 43.19 113 A 1 
ATOM 857  O O     . LEU A 1 113 ? 2.242   25.064  -11.184 1.00 42.85 113 A 1 
ATOM 858  C CB    . LEU A 1 113 ? 2.744   21.915  -11.138 1.00 42.80 113 A 1 
ATOM 859  C CG    . LEU A 1 113 ? 3.600   20.635  -11.087 1.00 40.72 113 A 1 
ATOM 860  C CD1   . LEU A 1 113 ? 2.948   19.607  -10.161 1.00 41.99 113 A 1 
ATOM 861  C CD2   . LEU A 1 113 ? 3.783   20.001  -12.465 1.00 43.21 113 A 1 
ATOM 862  N N     . CYS A 1 114 ? 1.587   24.291  -13.181 1.00 48.46 114 A 1 
ATOM 863  C CA    . CYS A 1 114 ? 0.468   25.220  -13.274 1.00 49.55 114 A 1 
ATOM 864  C C     . CYS A 1 114 ? -0.571  24.911  -12.190 1.00 47.52 114 A 1 
ATOM 865  O O     . CYS A 1 114 ? -0.885  23.746  -11.970 1.00 49.32 114 A 1 
ATOM 866  C CB    . CYS A 1 114 ? -0.153  25.136  -14.663 1.00 49.37 114 A 1 
ATOM 867  S SG    . CYS A 1 114 ? 1.022   25.692  -15.947 1.00 45.26 114 A 1 
ATOM 868  N N     . ALA A 1 115 ? -1.162  25.936  -11.580 1.00 47.31 115 A 1 
ATOM 869  C CA    . ALA A 1 115 ? -2.099  25.765  -10.469 1.00 49.45 115 A 1 
ATOM 870  C C     . ALA A 1 115 ? -3.264  24.797  -10.774 1.00 49.00 115 A 1 
ATOM 871  O O     . ALA A 1 115 ? -3.611  23.959  -9.935  1.00 49.10 115 A 1 
ATOM 872  C CB    . ALA A 1 115 ? -2.642  27.141  -10.079 1.00 47.62 115 A 1 
ATOM 873  N N     . ALA A 1 116 ? -3.827  24.869  -11.983 1.00 53.39 116 A 1 
ATOM 874  C CA    . ALA A 1 116 ? -4.909  23.977  -12.399 1.00 54.71 116 A 1 
ATOM 875  C C     . ALA A 1 116 ? -4.451  22.516  -12.538 1.00 54.03 116 A 1 
ATOM 876  O O     . ALA A 1 116 ? -5.167  21.590  -12.155 1.00 53.38 116 A 1 
ATOM 877  C CB    . ALA A 1 116 ? -5.480  24.500  -13.720 1.00 53.17 116 A 1 
ATOM 878  N N     . TYR A 1 117 ? -3.243  22.320  -13.059 1.00 45.49 117 A 1 
ATOM 879  C CA    . TYR A 1 117 ? -2.635  21.010  -13.204 1.00 47.68 117 A 1 
ATOM 880  C C     . TYR A 1 117 ? -2.247  20.417  -11.851 1.00 47.67 117 A 1 
ATOM 881  O O     . TYR A 1 117 ? -2.510  19.248  -11.557 1.00 47.61 117 A 1 
ATOM 882  C CB    . TYR A 1 117 ? -1.408  21.159  -14.103 1.00 45.97 117 A 1 
ATOM 883  C CG    . TYR A 1 117 ? -0.674  19.859  -14.307 1.00 43.82 117 A 1 
ATOM 884  C CD1   . TYR A 1 117 ? 0.456   19.564  -13.543 1.00 43.25 117 A 1 
ATOM 885  C CD2   . TYR A 1 117 ? -1.175  18.940  -15.238 1.00 43.02 117 A 1 
ATOM 886  C CE1   . TYR A 1 117 ? 1.102   18.333  -13.714 1.00 40.13 117 A 1 
ATOM 887  C CE2   . TYR A 1 117 ? -0.542  17.716  -15.404 1.00 39.43 117 A 1 
ATOM 888  C CZ    . TYR A 1 117 ? 0.604   17.403  -14.645 1.00 37.96 117 A 1 
ATOM 889  O OH    . TYR A 1 117 ? 1.219   16.203  -14.811 1.00 36.25 117 A 1 
ATOM 890  N N     . GLU A 1 118 ? -1.679  21.250  -11.016 1.00 49.87 118 A 1 
ATOM 891  C CA    . GLU A 1 118 ? -1.247  20.921  -9.674  1.00 50.41 118 A 1 
ATOM 892  C C     . GLU A 1 118 ? -2.447  20.482  -8.822  1.00 49.84 118 A 1 
ATOM 893  O O     . GLU A 1 118 ? -2.386  19.429  -8.178  1.00 48.18 118 A 1 
ATOM 894  C CB    . GLU A 1 118 ? -0.519  22.165  -9.151  1.00 47.26 118 A 1 
ATOM 895  C CG    . GLU A 1 118 ? 0.457   21.848  -8.032  1.00 42.43 118 A 1 
ATOM 896  C CD    . GLU A 1 118 ? -0.157  21.940  -6.649  1.00 40.46 118 A 1 
ATOM 897  O OE1   . GLU A 1 118 ? 0.447   21.384  -5.699  1.00 37.44 118 A 1 
ATOM 898  O OE2   . GLU A 1 118 ? -1.247  22.522  -6.482  1.00 37.27 118 A 1 
ATOM 899  N N     . ALA A 1 119 ? -3.574  21.180  -8.922  1.00 50.69 119 A 1 
ATOM 900  C CA    . ALA A 1 119 ? -4.821  20.745  -8.324  1.00 50.52 119 A 1 
ATOM 901  C C     . ALA A 1 119 ? -5.209  19.337  -8.818  1.00 49.07 119 A 1 
ATOM 902  O O     . ALA A 1 119 ? -5.354  18.428  -8.012  1.00 48.61 119 A 1 
ATOM 903  C CB    . ALA A 1 119 ? -5.914  21.788  -8.604  1.00 49.13 119 A 1 
ATOM 904  N N     . GLN A 1 120 ? -5.274  19.098  -10.121 1.00 50.60 120 A 1 
ATOM 905  C CA    . GLN A 1 120 ? -5.661  17.790  -10.660 1.00 51.63 120 A 1 
ATOM 906  C C     . GLN A 1 120 ? -4.724  16.646  -10.246 1.00 49.85 120 A 1 
ATOM 907  O O     . GLN A 1 120 ? -5.203  15.540  -9.954  1.00 49.17 120 A 1 
ATOM 908  C CB    . GLN A 1 120 ? -5.761  17.852  -12.183 1.00 50.43 120 A 1 
ATOM 909  C CG    . GLN A 1 120 ? -7.008  18.596  -12.661 1.00 47.35 120 A 1 
ATOM 910  C CD    . GLN A 1 120 ? -7.161  18.553  -14.187 1.00 43.60 120 A 1 
ATOM 911  O OE1   . GLN A 1 120 ? -6.326  18.036  -14.907 1.00 41.25 120 A 1 
ATOM 912  N NE2   . GLN A 1 120 ? -8.239  19.065  -14.728 1.00 39.95 120 A 1 
ATOM 913  N N     . VAL A 1 121 ? -3.417  16.881  -10.205 1.00 48.73 121 A 1 
ATOM 914  C CA    . VAL A 1 121 ? -2.423  15.858  -9.850  1.00 47.64 121 A 1 
ATOM 915  C C     . VAL A 1 121 ? -2.382  15.610  -8.345  1.00 44.93 121 A 1 
ATOM 916  O O     . VAL A 1 121 ? -2.359  14.457  -7.906  1.00 43.97 121 A 1 
ATOM 917  C CB    . VAL A 1 121 ? -1.037  16.240  -10.409 1.00 46.50 121 A 1 
ATOM 918  C CG1   . VAL A 1 121 ? 0.059   15.285  -9.943  1.00 45.29 121 A 1 
ATOM 919  C CG2   . VAL A 1 121 ? -1.068  16.192  -11.937 1.00 50.10 121 A 1 
ATOM 920  N N     . HIS A 1 122 ? -2.429  16.665  -7.531  1.00 48.02 122 A 1 
ATOM 921  C CA    . HIS A 1 122 ? -2.284  16.550  -6.080  1.00 47.55 122 A 1 
ATOM 922  C C     . HIS A 1 122 ? -3.586  16.124  -5.378  1.00 44.43 122 A 1 
ATOM 923  O O     . HIS A 1 122 ? -3.519  15.405  -4.384  1.00 43.05 122 A 1 
ATOM 924  C CB    . HIS A 1 122 ? -1.712  17.841  -5.491  1.00 45.98 122 A 1 
ATOM 925  C CG    . HIS A 1 122 ? -0.242  18.048  -5.745  1.00 45.00 122 A 1 
ATOM 926  N ND1   . HIS A 1 122 ? 0.612   17.288  -6.499  1.00 43.70 122 A 1 
ATOM 927  C CD2   . HIS A 1 122 ? 0.521   19.024  -5.173  1.00 42.68 122 A 1 
ATOM 928  C CE1   . HIS A 1 122 ? 1.854   17.792  -6.384  1.00 42.21 122 A 1 
ATOM 929  N NE2   . HIS A 1 122 ? 1.824   18.844  -5.588  1.00 41.03 122 A 1 
ATOM 930  N N     . TYR A 1 123 ? -4.745  16.470  -5.903  1.00 45.06 123 A 1 
ATOM 931  C CA    . TYR A 1 123 ? -6.005  15.936  -5.352  1.00 45.22 123 A 1 
ATOM 932  C C     . TYR A 1 123 ? -6.120  14.407  -5.476  1.00 43.60 123 A 1 
ATOM 933  O O     . TYR A 1 123 ? -6.816  13.782  -4.676  1.00 41.66 123 A 1 
ATOM 934  C CB    . TYR A 1 123 ? -7.211  16.616  -6.021  1.00 42.97 123 A 1 
ATOM 935  C CG    . TYR A 1 123 ? -7.697  17.839  -5.274  1.00 41.61 123 A 1 
ATOM 936  C CD1   . TYR A 1 123 ? -8.487  17.703  -4.114  1.00 38.65 123 A 1 
ATOM 937  C CD2   . TYR A 1 123 ? -7.382  19.137  -5.722  1.00 38.04 123 A 1 
ATOM 938  C CE1   . TYR A 1 123 ? -8.926  18.830  -3.410  1.00 33.02 123 A 1 
ATOM 939  C CE2   . TYR A 1 123 ? -7.808  20.278  -5.023  1.00 32.97 123 A 1 
ATOM 940  C CZ    . TYR A 1 123 ? -8.583  20.118  -3.866  1.00 32.76 123 A 1 
ATOM 941  O OH    . TYR A 1 123 ? -9.008  21.236  -3.177  1.00 30.80 123 A 1 
ATOM 942  N N     . ALA A 1 124 ? -5.437  13.802  -6.446  1.00 42.20 124 A 1 
ATOM 943  C CA    . ALA A 1 124 ? -5.491  12.358  -6.635  1.00 41.76 124 A 1 
ATOM 944  C C     . ALA A 1 124 ? -4.846  11.553  -5.496  1.00 40.49 124 A 1 
ATOM 945  O O     . ALA A 1 124 ? -5.268  10.441  -5.205  1.00 38.69 124 A 1 
ATOM 946  C CB    . ALA A 1 124 ? -4.799  12.040  -7.953  1.00 39.67 124 A 1 
ATOM 947  N N     . ASN A 1 125 ? -3.815  12.120  -4.875  1.00 39.78 125 A 1 
ATOM 948  C CA    . ASN A 1 125 ? -3.017  11.380  -3.918  1.00 38.77 125 A 1 
ATOM 949  C C     . ASN A 1 125 ? -3.027  12.117  -2.568  1.00 37.45 125 A 1 
ATOM 950  O O     . ASN A 1 125 ? -2.403  13.156  -2.412  1.00 35.24 125 A 1 
ATOM 951  C CB    . ASN A 1 125 ? -1.630  11.157  -4.536  1.00 37.38 125 A 1 
ATOM 952  C CG    . ASN A 1 125 ? -0.996  9.824   -4.141  1.00 33.75 125 A 1 
ATOM 953  O OD1   . ASN A 1 125 ? -1.412  9.135   -3.222  1.00 32.89 125 A 1 
ATOM 954  N ND2   . ASN A 1 125 ? 0.040   9.437   -4.848  1.00 33.39 125 A 1 
ATOM 955  N N     . LEU A 1 126 ? -3.691  11.537  -1.589  1.00 41.65 126 A 1 
ATOM 956  C CA    . LEU A 1 126 ? -3.828  12.121  -0.239  1.00 43.32 126 A 1 
ATOM 957  C C     . LEU A 1 126 ? -2.480  12.522  0.403   1.00 43.02 126 A 1 
ATOM 958  O O     . LEU A 1 126 ? -2.443  13.407  1.250   1.00 40.26 126 A 1 
ATOM 959  C CB    . LEU A 1 126 ? -4.548  11.097  0.662   1.00 40.19 126 A 1 
ATOM 960  C CG    . LEU A 1 126 ? -6.064  11.317  0.730   1.00 36.23 126 A 1 
ATOM 961  C CD1   . LEU A 1 126 ? -6.791  10.002  0.985   1.00 32.21 126 A 1 
ATOM 962  C CD2   . LEU A 1 126 ? -6.416  12.288  1.859   1.00 33.05 126 A 1 
ATOM 963  N N     . LEU A 1 127 ? -1.402  11.882  0.004   1.00 41.65 127 A 1 
ATOM 964  C CA    . LEU A 1 127 ? -0.054  12.213  0.466   1.00 42.60 127 A 1 
ATOM 965  C C     . LEU A 1 127 ? 0.528   13.465  -0.216  1.00 42.64 127 A 1 
ATOM 966  O O     . LEU A 1 127 ? 1.329   14.153  0.411   1.00 40.32 127 A 1 
ATOM 967  C CB    . LEU A 1 127 ? 0.863   11.000  0.227   1.00 40.17 127 A 1 
ATOM 968  C CG    . LEU A 1 127 ? 0.577   9.811   1.161   1.00 35.76 127 A 1 
ATOM 969  C CD1   . LEU A 1 127 ? 1.326   8.572   0.668   1.00 33.11 127 A 1 
ATOM 970  C CD2   . LEU A 1 127 ? 1.033   10.107  2.591   1.00 35.76 127 A 1 
ATOM 971  N N     . THR A 1 128 ? 0.144   13.766  -1.466  1.00 43.98 128 A 1 
ATOM 972  C CA    . THR A 1 128 ? 0.652   14.941  -2.188  1.00 45.09 128 A 1 
ATOM 973  C C     . THR A 1 128 ? -0.079  16.232  -1.807  1.00 44.21 128 A 1 
ATOM 974  O O     . THR A 1 128 ? 0.514   17.300  -1.908  1.00 42.59 128 A 1 
ATOM 975  C CB    . THR A 1 128 ? 0.648   14.751  -3.714  1.00 42.70 128 A 1 
ATOM 976  O OG1   . THR A 1 128 ? -0.588  14.282  -4.160  1.00 41.90 128 A 1 
ATOM 977  C CG2   . THR A 1 128 ? 1.678   13.719  -4.170  1.00 42.96 128 A 1 
ATOM 978  N N     . VAL A 1 129 ? -1.263  16.142  -1.243  1.00 47.23 129 A 1 
ATOM 979  C CA    . VAL A 1 129 ? -1.949  17.302  -0.637  1.00 47.42 129 A 1 
ATOM 980  C C     . VAL A 1 129 ? -1.108  17.937  0.485   1.00 46.05 129 A 1 
ATOM 981  O O     . VAL A 1 129 ? -1.163  19.150  0.698   1.00 44.16 129 A 1 
ATOM 982  C CB    . VAL A 1 129 ? -3.344  16.903  -0.096  1.00 44.72 129 A 1 
ATOM 983  C CG1   . VAL A 1 129 ? -4.089  18.083  0.533   1.00 42.54 129 A 1 
ATOM 984  C CG2   . VAL A 1 129 ? -4.232  16.353  -1.209  1.00 43.39 129 A 1 
ATOM 985  N N     . MET A 1 130 ? -0.270  17.139  1.159   1.00 50.54 130 A 1 
ATOM 986  C CA    . MET A 1 130 ? 0.639   17.595  2.214   1.00 51.77 130 A 1 
ATOM 987  C C     . MET A 1 130 ? 1.905   18.302  1.693   1.00 51.71 130 A 1 
ATOM 988  O O     . MET A 1 130 ? 2.746   18.712  2.501   1.00 49.01 130 A 1 
ATOM 989  C CB    . MET A 1 130 ? 1.044   16.372  3.069   1.00 47.93 130 A 1 
ATOM 990  C CG    . MET A 1 130 ? -0.140  15.720  3.778   1.00 43.38 130 A 1 
ATOM 991  S SD    . MET A 1 130 ? -0.821  16.747  5.090   1.00 39.31 130 A 1 
ATOM 992  C CE    . MET A 1 130 ? -0.916  15.506  6.383   1.00 34.60 130 A 1 
ATOM 993  N N     . HIS A 1 131 ? 2.083   18.415  0.381   1.00 48.16 131 A 1 
ATOM 994  C CA    . HIS A 1 131 ? 3.240   19.113  -0.166  1.00 48.85 131 A 1 
ATOM 995  C C     . HIS A 1 131 ? 3.070   20.622  0.049   1.00 45.40 131 A 1 
ATOM 996  O O     . HIS A 1 131 ? 2.046   21.205  -0.292  1.00 46.28 131 A 1 
ATOM 997  C CB    . HIS A 1 131 ? 3.458   18.749  -1.646  1.00 48.15 131 A 1 
ATOM 998  C CG    . HIS A 1 131 ? 3.870   17.309  -1.890  1.00 46.84 131 A 1 
ATOM 999  N ND1   . HIS A 1 131 ? 4.079   16.725  -3.132  1.00 45.67 131 A 1 
ATOM 1000 C CD2   . HIS A 1 131 ? 4.136   16.343  -0.970  1.00 45.14 131 A 1 
ATOM 1001 C CE1   . HIS A 1 131 ? 4.450   15.462  -2.957  1.00 45.93 131 A 1 
ATOM 1002 N NE2   . HIS A 1 131 ? 4.499   15.180  -1.657  1.00 44.93 131 A 1 
ATOM 1003 N N     . GLN A 1 132 ? 4.092   21.238  0.632   1.00 44.68 132 A 1 
ATOM 1004 C CA    . GLN A 1 132 ? 4.136   22.698  0.727   1.00 47.59 132 A 1 
ATOM 1005 C C     . GLN A 1 132 ? 4.250   23.290  -0.675  1.00 46.82 132 A 1 
ATOM 1006 O O     . GLN A 1 132 ? 5.196   22.979  -1.405  1.00 45.82 132 A 1 
ATOM 1007 C CB    . GLN A 1 132 ? 5.291   23.179  1.623   1.00 46.46 132 A 1 
ATOM 1008 C CG    . GLN A 1 132 ? 4.854   23.323  3.082   1.00 43.61 132 A 1 
ATOM 1009 C CD    . GLN A 1 132 ? 5.997   23.787  3.993   1.00 38.69 132 A 1 
ATOM 1010 O OE1   . GLN A 1 132 ? 7.172   23.615  3.711   1.00 36.19 132 A 1 
ATOM 1011 N NE2   . GLN A 1 132 ? 5.687   24.361  5.131   1.00 32.64 132 A 1 
ATOM 1012 N N     . ARG A 1 133 ? 3.303   24.160  -0.998  1.00 45.13 133 A 1 
ATOM 1013 C CA    . ARG A 1 133 ? 3.239   24.891  -2.264  1.00 45.42 133 A 1 
ATOM 1014 C C     . ARG A 1 133 ? 3.626   26.337  -1.986  1.00 41.94 133 A 1 
ATOM 1015 O O     . ARG A 1 133 ? 2.980   26.999  -1.184  1.00 42.25 133 A 1 
ATOM 1016 C CB    . ARG A 1 133 ? 1.815   24.793  -2.850  1.00 45.05 133 A 1 
ATOM 1017 C CG    . ARG A 1 133 ? 1.375   23.336  -3.063  1.00 44.36 133 A 1 
ATOM 1018 C CD    . ARG A 1 133 ? -0.125  23.290  -3.392  1.00 44.37 133 A 1 
ATOM 1019 N NE    . ARG A 1 133 ? -0.632  21.914  -3.332  1.00 39.50 133 A 1 
ATOM 1020 C CZ    . ARG A 1 133 ? -1.781  21.487  -3.830  1.00 36.53 133 A 1 
ATOM 1021 N NH1   . ARG A 1 133 ? -2.634  22.296  -4.393  1.00 35.24 133 A 1 
ATOM 1022 N NH2   . ARG A 1 133 ? -2.094  20.235  -3.768  1.00 34.50 133 A 1 
ATOM 1023 N N     . MET A 1 134 ? 4.664   26.798  -2.648  1.00 40.35 134 A 1 
ATOM 1024 C CA    . MET A 1 134 ? 5.044   28.202  -2.608  1.00 43.23 134 A 1 
ATOM 1025 C C     . MET A 1 134 ? 4.582   28.848  -3.920  1.00 41.37 134 A 1 
ATOM 1026 O O     . MET A 1 134 ? 4.983   28.376  -4.985  1.00 41.29 134 A 1 
ATOM 1027 C CB    . MET A 1 134 ? 6.549   28.356  -2.385  1.00 42.36 134 A 1 
ATOM 1028 C CG    . MET A 1 134 ? 6.973   27.907  -0.982  1.00 40.57 134 A 1 
ATOM 1029 S SD    . MET A 1 134 ? 6.480   29.020  0.383   1.00 37.94 134 A 1 
ATOM 1030 C CE    . MET A 1 134 ? 7.746   30.303  0.193   1.00 34.70 134 A 1 
ATOM 1031 N N     . PRO A 1 135 ? 3.728   29.877  -3.881  1.00 45.43 135 A 1 
ATOM 1032 C CA    . PRO A 1 135 ? 3.420   30.616  -5.089  1.00 47.19 135 A 1 
ATOM 1033 C C     . PRO A 1 135 ? 4.699   31.304  -5.584  1.00 44.87 135 A 1 
ATOM 1034 O O     . PRO A 1 135 ? 5.285   32.107  -4.861  1.00 45.80 135 A 1 
ATOM 1035 C CB    . PRO A 1 135 ? 2.319   31.601  -4.690  1.00 46.69 135 A 1 
ATOM 1036 C CG    . PRO A 1 135 ? 2.543   31.812  -3.196  1.00 47.20 135 A 1 
ATOM 1037 C CD    . PRO A 1 135 ? 3.112   30.474  -2.726  1.00 53.13 135 A 1 
ATOM 1038 N N     . VAL A 1 136 ? 5.126   30.984  -6.790  1.00 40.57 136 A 1 
ATOM 1039 C CA    . VAL A 1 136 ? 6.181   31.745  -7.451  1.00 42.99 136 A 1 
ATOM 1040 C C     . VAL A 1 136 ? 5.561   33.083  -7.826  1.00 39.58 136 A 1 
ATOM 1041 O O     . VAL A 1 136 ? 4.875   33.220  -8.838  1.00 40.29 136 A 1 
ATOM 1042 C CB    . VAL A 1 136 ? 6.774   31.022  -8.671  1.00 42.20 136 A 1 
ATOM 1043 C CG1   . VAL A 1 136 ? 7.905   31.845  -9.291  1.00 41.09 136 A 1 
ATOM 1044 C CG2   . VAL A 1 136 ? 7.362   29.667  -8.256  1.00 47.28 136 A 1 
ATOM 1045 N N     . VAL A 1 137 ? 5.773   34.079  -6.962  1.00 44.10 137 A 1 
ATOM 1046 C CA    . VAL A 1 137 ? 5.422   35.451  -7.290  1.00 49.03 137 A 1 
ATOM 1047 C C     . VAL A 1 137 ? 6.338   35.845  -8.442  1.00 45.75 137 A 1 
ATOM 1048 O O     . VAL A 1 137 ? 7.529   36.079  -8.237  1.00 44.81 137 A 1 
ATOM 1049 C CB    . VAL A 1 137 ? 5.563   36.403  -6.090  1.00 46.06 137 A 1 
ATOM 1050 C CG1   . VAL A 1 137 ? 5.039   37.796  -6.455  1.00 43.36 137 A 1 
ATOM 1051 C CG2   . VAL A 1 137 ? 4.761   35.902  -4.879  1.00 45.20 137 A 1 
ATOM 1052 N N     . SER A 1 138 ? 5.792   35.899  -9.651  1.00 42.58 138 A 1 
ATOM 1053 C CA    . SER A 1 138 ? 6.491   36.479  -10.786 1.00 45.86 138 A 1 
ATOM 1054 C C     . SER A 1 138 ? 6.776   37.935  -10.434 1.00 43.85 138 A 1 
ATOM 1055 O O     . SER A 1 138 ? 5.865   38.764  -10.473 1.00 43.31 138 A 1 
ATOM 1056 C CB    . SER A 1 138 ? 5.662   36.362  -12.071 1.00 42.78 138 A 1 
ATOM 1057 O OG    . SER A 1 138 ? 4.389   36.975  -11.922 1.00 41.39 138 A 1 
ATOM 1058 N N     . HIS A 1 139 ? 7.999   38.217  -10.021 1.00 33.16 139 A 1 
ATOM 1059 C CA    . HIS A 1 139 ? 8.422   39.591  -9.835  1.00 38.65 139 A 1 
ATOM 1060 C C     . HIS A 1 139 ? 8.162   40.301  -11.160 1.00 35.10 139 A 1 
ATOM 1061 O O     . HIS A 1 139 ? 8.644   39.819  -12.195 1.00 34.98 139 A 1 
ATOM 1062 C CB    . HIS A 1 139 ? 9.890   39.673  -9.415  1.00 36.63 139 A 1 
ATOM 1063 C CG    . HIS A 1 139 ? 10.057  39.599  -7.919  1.00 36.86 139 A 1 
ATOM 1064 N ND1   . HIS A 1 139 ? 9.828   40.620  -7.031  1.00 37.18 139 A 1 
ATOM 1065 C CD2   . HIS A 1 139 ? 10.459  38.520  -7.180  1.00 37.25 139 A 1 
ATOM 1066 C CE1   . HIS A 1 139 ? 10.077  40.161  -5.797  1.00 34.81 139 A 1 
ATOM 1067 N NE2   . HIS A 1 139 ? 10.452  38.880  -5.833  1.00 34.60 139 A 1 
ATOM 1068 N N     . PRO A 1 140 ? 7.367   41.373  -11.186 1.00 43.25 140 A 1 
ATOM 1069 C CA    . PRO A 1 140 ? 7.201   42.142  -12.399 1.00 48.73 140 A 1 
ATOM 1070 C C     . PRO A 1 140 ? 8.612   42.512  -12.860 1.00 46.89 140 A 1 
ATOM 1071 O O     . PRO A 1 140 ? 9.434   42.916  -12.038 1.00 47.92 140 A 1 
ATOM 1072 C CB    . PRO A 1 140 ? 6.344   43.349  -12.027 1.00 46.67 140 A 1 
ATOM 1073 C CG    . PRO A 1 140 ? 6.580   43.518  -10.532 1.00 48.38 140 A 1 
ATOM 1074 C CD    . PRO A 1 140 ? 6.799   42.077  -10.054 1.00 55.63 140 A 1 
ATOM 1075 N N     . ALA A 1 141 ? 8.889   42.331  -14.132 1.00 36.63 141 A 1 
ATOM 1076 C CA    . ALA A 1 141 ? 10.154  42.743  -14.708 1.00 38.89 141 A 1 
ATOM 1077 C C     . ALA A 1 141 ? 10.323  44.231  -14.390 1.00 36.23 141 A 1 
ATOM 1078 O O     . ALA A 1 141 ? 9.600   45.066  -14.940 1.00 36.77 141 A 1 
ATOM 1079 C CB    . ALA A 1 141 ? 10.152  42.469  -16.213 1.00 37.04 141 A 1 
ATOM 1080 N N     . VAL A 1 142 ? 11.187  44.526  -13.437 1.00 40.22 142 A 1 
ATOM 1081 C CA    . VAL A 1 142 ? 11.480  45.900  -13.060 1.00 46.83 142 A 1 
ATOM 1082 C C     . VAL A 1 142 ? 12.074  46.504  -14.310 1.00 44.19 142 A 1 
ATOM 1083 O O     . VAL A 1 142 ? 13.179  46.137  -14.713 1.00 45.76 142 A 1 
ATOM 1084 C CB    . VAL A 1 142 ? 12.435  45.995  -11.859 1.00 44.78 142 A 1 
ATOM 1085 C CG1   . VAL A 1 142 ? 12.716  47.455  -11.504 1.00 42.02 142 A 1 
ATOM 1086 C CG2   . VAL A 1 142 ? 11.825  45.321  -10.621 1.00 46.42 142 A 1 
ATOM 1087 N N     . ALA A 1 143 ? 11.290  47.360  -14.976 1.00 40.57 143 A 1 
ATOM 1088 C CA    . ALA A 1 143 ? 11.763  48.130  -16.106 1.00 46.60 143 A 1 
ATOM 1089 C C     . ALA A 1 143 ? 12.916  48.979  -15.583 1.00 44.10 143 A 1 
ATOM 1090 O O     . ALA A 1 143 ? 12.696  49.985  -14.914 1.00 45.43 143 A 1 
ATOM 1091 C CB    . ALA A 1 143 ? 10.610  48.963  -16.670 1.00 44.43 143 A 1 
ATOM 1092 N N     . ILE A 1 144 ? 14.148  48.506  -15.816 1.00 39.93 144 A 1 
ATOM 1093 C CA    . ILE A 1 144 ? 15.349  49.250  -15.461 1.00 44.39 144 A 1 
ATOM 1094 C C     . ILE A 1 144 ? 15.223  50.562  -16.223 1.00 42.38 144 A 1 
ATOM 1095 O O     . ILE A 1 144 ? 15.187  50.524  -17.457 1.00 42.01 144 A 1 
ATOM 1096 C CB    . ILE A 1 144 ? 16.633  48.480  -15.823 1.00 42.37 144 A 1 
ATOM 1097 C CG1   . ILE A 1 144 ? 16.689  47.129  -15.075 1.00 41.57 144 A 1 
ATOM 1098 C CG2   . ILE A 1 144 ? 17.865  49.329  -15.475 1.00 43.84 144 A 1 
ATOM 1099 C CD1   . ILE A 1 144 ? 17.843  46.221  -15.496 1.00 41.70 144 A 1 
ATOM 1100 N N     . PRO A 1 145 ? 15.039  51.692  -15.552 1.00 41.36 145 A 1 
ATOM 1101 C CA    . PRO A 1 145 ? 14.899  52.949  -16.255 1.00 47.68 145 A 1 
ATOM 1102 C C     . PRO A 1 145 ? 16.171  53.128  -17.086 1.00 46.83 145 A 1 
ATOM 1103 O O     . PRO A 1 145 ? 17.256  52.821  -16.586 1.00 47.72 145 A 1 
ATOM 1104 C CB    . PRO A 1 145 ? 14.722  54.020  -15.185 1.00 45.18 145 A 1 
ATOM 1105 C CG    . PRO A 1 145 ? 15.372  53.405  -13.947 1.00 46.28 145 A 1 
ATOM 1106 C CD    . PRO A 1 145 ? 15.105  51.908  -14.126 1.00 52.77 145 A 1 
ATOM 1107 N N     . PRO A 1 146 ? 16.072  53.577  -18.347 1.00 42.69 146 A 1 
ATOM 1108 C CA    . PRO A 1 146 ? 17.246  53.792  -19.169 1.00 47.32 146 A 1 
ATOM 1109 C C     . PRO A 1 146 ? 18.111  54.839  -18.463 1.00 46.01 146 A 1 
ATOM 1110 O O     . PRO A 1 146 ? 17.760  56.022  -18.437 1.00 46.61 146 A 1 
ATOM 1111 C CB    . PRO A 1 146 ? 16.722  54.236  -20.537 1.00 45.17 146 A 1 
ATOM 1112 C CG    . PRO A 1 146 ? 15.363  54.861  -20.221 1.00 46.18 146 A 1 
ATOM 1113 C CD    . PRO A 1 146 ? 14.876  54.030  -19.029 1.00 53.78 146 A 1 
ATOM 1114 N N     . VAL A 1 147 ? 19.160  54.383  -17.820 1.00 42.65 147 A 1 
ATOM 1115 C CA    . VAL A 1 147 ? 20.107  55.265  -17.145 1.00 46.30 147 A 1 
ATOM 1116 C C     . VAL A 1 147 ? 20.694  56.129  -18.252 1.00 44.85 147 A 1 
ATOM 1117 O O     . VAL A 1 147 ? 21.400  55.632  -19.126 1.00 44.44 147 A 1 
ATOM 1118 C CB    . VAL A 1 147 ? 21.187  54.499  -16.368 1.00 42.66 147 A 1 
ATOM 1119 C CG1   . VAL A 1 147 ? 22.116  55.473  -15.650 1.00 41.02 147 A 1 
ATOM 1120 C CG2   . VAL A 1 147 ? 20.562  53.573  -15.310 1.00 45.65 147 A 1 
ATOM 1121 N N     . SER A 1 148 ? 20.319  57.393  -18.232 1.00 45.83 148 A 1 
ATOM 1122 C CA    . SER A 1 148 ? 20.839  58.391  -19.152 1.00 48.82 148 A 1 
ATOM 1123 C C     . SER A 1 148 ? 22.339  58.501  -18.905 1.00 46.68 148 A 1 
ATOM 1124 O O     . SER A 1 148 ? 22.771  59.172  -17.973 1.00 46.49 148 A 1 
ATOM 1125 C CB    . SER A 1 148 ? 20.134  59.724  -18.921 1.00 46.35 148 A 1 
ATOM 1126 O OG    . SER A 1 148 ? 20.582  60.696  -19.825 1.00 43.06 148 A 1 
ATOM 1127 N N     . LEU A 1 149 ? 23.099  57.758  -19.686 1.00 38.13 149 A 1 
ATOM 1128 C CA    . LEU A 1 149 ? 24.550  57.843  -19.694 1.00 41.96 149 A 1 
ATOM 1129 C C     . LEU A 1 149 ? 24.909  59.270  -20.096 1.00 39.87 149 A 1 
ATOM 1130 O O     . LEU A 1 149 ? 24.860  59.624  -21.267 1.00 38.47 149 A 1 
ATOM 1131 C CB    . LEU A 1 149 ? 25.137  56.793  -20.650 1.00 38.51 149 A 1 
ATOM 1132 C CG    . LEU A 1 149 ? 25.447  55.450  -19.977 1.00 37.33 149 A 1 
ATOM 1133 C CD1   . LEU A 1 149 ? 25.611  54.353  -21.026 1.00 37.83 149 A 1 
ATOM 1134 C CD2   . LEU A 1 149 ? 26.734  55.524  -19.146 1.00 40.55 149 A 1 
ATOM 1135 N N     . PHE A 1 150 ? 25.225  60.086  -19.104 1.00 35.47 150 A 1 
ATOM 1136 C CA    . PHE A 1 150 ? 25.813  61.400  -19.316 1.00 39.19 150 A 1 
ATOM 1137 C C     . PHE A 1 150 ? 27.109  61.207  -20.103 1.00 36.56 150 A 1 
ATOM 1138 O O     . PHE A 1 150 ? 28.049  60.568  -19.646 1.00 36.80 150 A 1 
ATOM 1139 C CB    . PHE A 1 150 ? 26.038  62.115  -17.978 1.00 36.41 150 A 1 
ATOM 1140 C CG    . PHE A 1 150 ? 24.899  63.021  -17.574 1.00 39.36 150 A 1 
ATOM 1141 C CD1   . PHE A 1 150 ? 24.947  64.389  -17.889 1.00 41.11 150 A 1 
ATOM 1142 C CD2   . PHE A 1 150 ? 23.777  62.505  -16.900 1.00 41.31 150 A 1 
ATOM 1143 C CE1   . PHE A 1 150 ? 23.885  65.236  -17.521 1.00 36.53 150 A 1 
ATOM 1144 C CE2   . PHE A 1 150 ? 22.718  63.350  -16.540 1.00 34.90 150 A 1 
ATOM 1145 C CZ    . PHE A 1 150 ? 22.764  64.722  -16.840 1.00 33.79 150 A 1 
ATOM 1146 N N     . ALA A 1 151 ? 27.099  61.745  -21.300 1.00 36.23 151 A 1 
ATOM 1147 C CA    . ALA A 1 151 ? 28.202  61.676  -22.249 1.00 41.15 151 A 1 
ATOM 1148 C C     . ALA A 1 151 ? 29.313  62.672  -21.886 1.00 38.39 151 A 1 
ATOM 1149 O O     . ALA A 1 151 ? 29.732  63.450  -22.744 1.00 37.00 151 A 1 
ATOM 1150 C CB    . ALA A 1 151 ? 27.632  61.872  -23.658 1.00 38.26 151 A 1 
ATOM 1151 N N     . GLU A 1 152 ? 29.730  62.702  -20.637 1.00 37.80 152 A 1 
ATOM 1152 C CA    . GLU A 1 152 ? 30.869  63.560  -20.285 1.00 41.64 152 A 1 
ATOM 1153 C C     . GLU A 1 152 ? 32.100  63.126  -21.083 1.00 39.19 152 A 1 
ATOM 1154 O O     . GLU A 1 152 ? 32.606  62.014  -20.956 1.00 38.86 152 A 1 
ATOM 1155 C CB    . GLU A 1 152 ? 31.097  63.650  -18.772 1.00 38.53 152 A 1 
ATOM 1156 C CG    . GLU A 1 152 ? 30.490  64.954  -18.215 1.00 37.70 152 A 1 
ATOM 1157 C CD    . GLU A 1 152 ? 30.761  65.180  -16.727 1.00 38.53 152 A 1 
ATOM 1158 O OE1   . GLU A 1 152 ? 30.613  66.351  -16.308 1.00 37.03 152 A 1 
ATOM 1159 O OE2   . GLU A 1 152 ? 31.053  64.192  -16.012 1.00 37.61 152 A 1 
ATOM 1160 N N     . ALA A 1 153 ? 32.507  64.037  -21.971 1.00 35.60 153 A 1 
ATOM 1161 C CA    . ALA A 1 153 ? 33.386  63.773  -23.099 1.00 40.03 153 A 1 
ATOM 1162 C C     . ALA A 1 153 ? 34.874  63.929  -22.774 1.00 37.19 153 A 1 
ATOM 1163 O O     . ALA A 1 153 ? 35.657  64.119  -23.703 1.00 36.77 153 A 1 
ATOM 1164 C CB    . ALA A 1 153 ? 32.951  64.702  -24.243 1.00 38.11 153 A 1 
ATOM 1165 N N     . GLU A 1 154 ? 35.255  63.978  -21.505 1.00 40.14 154 A 1 
ATOM 1166 C CA    . GLU A 1 154 ? 36.567  64.511  -21.153 1.00 44.40 154 A 1 
ATOM 1167 C C     . GLU A 1 154 ? 37.732  63.792  -21.847 1.00 42.35 154 A 1 
ATOM 1168 O O     . GLU A 1 154 ? 37.780  62.571  -21.996 1.00 41.81 154 A 1 
ATOM 1169 C CB    . GLU A 1 154 ? 36.783  64.609  -19.640 1.00 41.46 154 A 1 
ATOM 1170 C CG    . GLU A 1 154 ? 36.223  65.918  -19.052 1.00 39.19 154 A 1 
ATOM 1171 C CD    . GLU A 1 154 ? 36.888  66.280  -17.715 1.00 38.50 154 A 1 
ATOM 1172 O OE1   . GLU A 1 154 ? 36.974  67.488  -17.432 1.00 36.39 154 A 1 
ATOM 1173 O OE2   . GLU A 1 154 ? 37.381  65.349  -17.026 1.00 37.51 154 A 1 
ATOM 1174 N N     . ALA A 1 155 ? 38.663  64.612  -22.276 1.00 35.51 155 A 1 
ATOM 1175 C CA    . ALA A 1 155 ? 39.482  64.394  -23.462 1.00 39.36 155 A 1 
ATOM 1176 C C     . ALA A 1 155 ? 40.831  63.698  -23.220 1.00 36.75 155 A 1 
ATOM 1177 O O     . ALA A 1 155 ? 41.624  63.626  -24.155 1.00 35.65 155 A 1 
ATOM 1178 C CB    . ALA A 1 155 ? 39.695  65.774  -24.083 1.00 37.37 155 A 1 
ATOM 1179 N N     . THR A 1 156 ? 41.175  63.356  -21.992 1.00 42.24 156 A 1 
ATOM 1180 C CA    . THR A 1 156 ? 42.583  63.261  -21.589 1.00 45.48 156 A 1 
ATOM 1181 C C     . THR A 1 156 ? 43.391  62.265  -22.424 1.00 42.41 156 A 1 
ATOM 1182 O O     . THR A 1 156 ? 43.023  61.106  -22.603 1.00 42.57 156 A 1 
ATOM 1183 C CB    . THR A 1 156 ? 42.768  63.019  -20.095 1.00 42.29 156 A 1 
ATOM 1184 O OG1   . THR A 1 156 ? 41.889  62.017  -19.626 1.00 41.70 156 A 1 
ATOM 1185 C CG2   . THR A 1 156 ? 42.503  64.279  -19.297 1.00 46.23 156 A 1 
ATOM 1186 N N     . ALA A 1 157 ? 44.502  62.760  -22.910 1.00 36.56 157 A 1 
ATOM 1187 C CA    . ALA A 1 157 ? 45.178  62.324  -24.132 1.00 38.78 157 A 1 
ATOM 1188 C C     . ALA A 1 157 ? 46.268  61.228  -24.022 1.00 36.07 157 A 1 
ATOM 1189 O O     . ALA A 1 157 ? 46.991  61.100  -25.010 1.00 36.15 157 A 1 
ATOM 1190 C CB    . ALA A 1 157 ? 45.770  63.597  -24.749 1.00 37.61 157 A 1 
ATOM 1191 N N     . PRO A 1 158 ? 46.535  60.555  -22.918 1.00 37.20 158 A 1 
ATOM 1192 C CA    . PRO A 1 158 ? 47.904  60.197  -22.565 1.00 41.46 158 A 1 
ATOM 1193 C C     . PRO A 1 158 ? 48.639  59.351  -23.622 1.00 40.47 158 A 1 
ATOM 1194 O O     . PRO A 1 158 ? 48.097  58.416  -24.208 1.00 40.77 158 A 1 
ATOM 1195 C CB    . PRO A 1 158 ? 47.833  59.516  -21.195 1.00 38.89 158 A 1 
ATOM 1196 C CG    . PRO A 1 158 ? 46.416  58.974  -21.134 1.00 40.60 158 A 1 
ATOM 1197 C CD    . PRO A 1 158 ? 45.626  60.045  -21.891 1.00 49.52 158 A 1 
ATOM 1198 N N     . VAL A 1 159 ? 49.916  59.727  -23.772 1.00 36.48 159 A 1 
ATOM 1199 C CA    . VAL A 1 159 ? 50.733  59.566  -24.993 1.00 41.35 159 A 1 
ATOM 1200 C C     . VAL A 1 159 ? 51.363  58.173  -25.203 1.00 39.64 159 A 1 
ATOM 1201 O O     . VAL A 1 159 ? 51.860  57.903  -26.284 1.00 38.99 159 A 1 
ATOM 1202 C CB    . VAL A 1 159 ? 51.851  60.632  -24.938 1.00 38.38 159 A 1 
ATOM 1203 C CG1   . VAL A 1 159 ? 52.860  60.615  -26.088 1.00 36.55 159 A 1 
ATOM 1204 C CG2   . VAL A 1 159 ? 51.267  62.052  -24.905 1.00 41.52 159 A 1 
ATOM 1205 N N     . LEU A 1 160 ? 51.473  57.340  -24.183 1.00 39.42 160 A 1 
ATOM 1206 C CA    . LEU A 1 160 ? 52.592  56.399  -24.009 1.00 43.79 160 A 1 
ATOM 1207 C C     . LEU A 1 160 ? 52.863  55.481  -25.226 1.00 42.31 160 A 1 
ATOM 1208 O O     . LEU A 1 160 ? 52.037  54.643  -25.590 1.00 41.64 160 A 1 
ATOM 1209 C CB    . LEU A 1 160 ? 52.402  55.599  -22.712 1.00 41.41 160 A 1 
ATOM 1210 C CG    . LEU A 1 160 ? 52.834  56.365  -21.454 1.00 39.94 160 A 1 
ATOM 1211 C CD1   . LEU A 1 160 ? 52.321  55.655  -20.198 1.00 39.64 160 A 1 
ATOM 1212 C CD2   . LEU A 1 160 ? 54.364  56.467  -21.342 1.00 42.83 160 A 1 
ATOM 1213 N N     . GLY A 1 161 ? 54.042  55.639  -25.780 1.00 37.00 161 A 1 
ATOM 1214 C CA    . GLY A 1 161 ? 54.389  55.189  -27.128 1.00 41.18 161 A 1 
ATOM 1215 C C     . GLY A 1 161 ? 55.463  54.101  -27.298 1.00 39.62 161 A 1 
ATOM 1216 O O     . GLY A 1 161 ? 56.181  54.168  -28.291 1.00 38.45 161 A 1 
ATOM 1217 N N     . ARG A 1 162 ? 55.675  53.215  -26.392 1.00 32.28 162 A 1 
ATOM 1218 C CA    . ARG A 1 162 ? 56.734  52.174  -26.522 1.00 38.71 162 A 1 
ATOM 1219 C C     . ARG A 1 162 ? 56.395  51.108  -27.583 1.00 36.48 162 A 1 
ATOM 1220 O O     . ARG A 1 162 ? 55.224  50.834  -27.772 1.00 34.83 162 A 1 
ATOM 1221 C CB    . ARG A 1 162 ? 56.928  51.490  -25.159 1.00 36.84 162 A 1 
ATOM 1222 C CG    . ARG A 1 162 ? 58.190  51.938  -24.429 1.00 36.69 162 A 1 
ATOM 1223 C CD    . ARG A 1 162 ? 58.405  51.077  -23.168 1.00 37.14 162 A 1 
ATOM 1224 N NE    . ARG A 1 162 ? 59.713  51.319  -22.566 1.00 35.68 162 A 1 
ATOM 1225 C CZ    . ARG A 1 162 ? 60.146  50.819  -21.400 1.00 33.47 162 A 1 
ATOM 1226 N NH1   . ARG A 1 162 ? 59.378  50.055  -20.670 1.00 31.78 162 A 1 
ATOM 1227 N NH2   . ARG A 1 162 ? 61.335  51.067  -20.975 1.00 30.45 162 A 1 
ATOM 1228 N N     . LYS A 1 163 ? 57.356  50.384  -28.176 1.00 29.51 163 A 1 
ATOM 1229 C CA    . LYS A 1 163 ? 58.679  50.649  -28.795 1.00 36.54 163 A 1 
ATOM 1230 C C     . LYS A 1 163 ? 59.036  49.519  -29.805 1.00 34.78 163 A 1 
ATOM 1231 O O     . LYS A 1 163 ? 59.031  49.777  -30.995 1.00 33.41 163 A 1 
ATOM 1232 C CB    . LYS A 1 163 ? 59.805  50.765  -27.750 1.00 34.89 163 A 1 
ATOM 1233 C CG    . LYS A 1 163 ? 61.125  51.351  -28.308 1.00 34.40 163 A 1 
ATOM 1234 C CD    . LYS A 1 163 ? 62.295  51.082  -27.362 1.00 33.89 163 A 1 
ATOM 1235 C CE    . LYS A 1 163 ? 63.626  51.570  -27.935 1.00 32.19 163 A 1 
ATOM 1236 N NZ    . LYS A 1 163 ? 64.754  50.869  -27.274 1.00 31.80 163 A 1 
ATOM 1237 N N     . GLU A 1 164 ? 59.406  48.398  -29.312 1.00 34.42 164 A 1 
ATOM 1238 C CA    . GLU A 1 164 ? 60.259  47.351  -29.941 1.00 38.19 164 A 1 
ATOM 1239 C C     . GLU A 1 164 ? 59.441  46.291  -30.706 1.00 37.01 164 A 1 
ATOM 1240 O O     . GLU A 1 164 ? 58.212  46.436  -30.794 1.00 36.57 164 A 1 
ATOM 1241 C CB    . GLU A 1 164 ? 61.109  46.760  -28.789 1.00 36.18 164 A 1 
ATOM 1242 C CG    . GLU A 1 164 ? 62.168  47.747  -28.258 1.00 35.15 164 A 1 
ATOM 1243 C CD    . GLU A 1 164 ? 62.840  47.354  -26.942 1.00 35.34 164 A 1 
ATOM 1244 O OE1   . GLU A 1 164 ? 63.728  48.131  -26.532 1.00 34.22 164 A 1 
ATOM 1245 O OE2   . GLU A 1 164 ? 62.402  46.378  -26.294 1.00 35.00 164 A 1 
ATOM 1246 N N     . GLU A 1 165 ? 59.929  45.190  -31.177 1.00 31.41 165 A 1 
ATOM 1247 C CA    . GLU A 1 165 ? 61.004  44.587  -31.989 1.00 33.36 165 A 1 
ATOM 1248 C C     . GLU A 1 165 ? 60.314  43.352  -32.656 1.00 32.01 165 A 1 
ATOM 1249 O O     . GLU A 1 165 ? 59.124  43.136  -32.394 1.00 30.88 165 A 1 
ATOM 1250 C CB    . GLU A 1 165 ? 62.178  44.156  -31.085 1.00 32.45 165 A 1 
ATOM 1251 C CG    . GLU A 1 165 ? 63.467  44.987  -31.257 1.00 32.73 165 A 1 
ATOM 1252 C CD    . GLU A 1 165 ? 64.604  44.553  -30.300 1.00 34.66 165 A 1 
ATOM 1253 O OE1   . GLU A 1 165 ? 65.569  45.337  -30.179 1.00 34.30 165 A 1 
ATOM 1254 O OE2   . GLU A 1 165 ? 64.480  43.488  -29.668 1.00 36.34 165 A 1 
ATOM 1255 N N     . ASP A 1 166 ? 60.778  42.443  -33.447 1.00 31.21 166 A 1 
ATOM 1256 C CA    . ASP A 1 166 ? 61.934  42.329  -34.339 1.00 35.66 166 A 1 
ATOM 1257 C C     . ASP A 1 166 ? 61.630  41.359  -35.523 1.00 34.05 166 A 1 
ATOM 1258 O O     . ASP A 1 166 ? 61.292  41.773  -36.630 1.00 33.50 166 A 1 
ATOM 1259 C CB    . ASP A 1 166 ? 63.137  41.803  -33.523 1.00 33.87 166 A 1 
ATOM 1260 C CG    . ASP A 1 166 ? 64.482  41.862  -34.259 1.00 31.50 166 A 1 
ATOM 1261 O OD1   . ASP A 1 166 ? 64.601  42.659  -35.207 1.00 31.87 166 A 1 
ATOM 1262 O OD2   . ASP A 1 166 ? 65.369  41.086  -33.862 1.00 32.91 166 A 1 
ATOM 1263 N N     . THR A 1 167 ? 61.787  40.093  -35.308 1.00 30.84 167 A 1 
ATOM 1264 C CA    . THR A 1 167 ? 62.183  39.058  -36.294 1.00 32.85 167 A 1 
ATOM 1265 C C     . THR A 1 167 ? 61.023  38.279  -36.955 1.00 31.29 167 A 1 
ATOM 1266 O O     . THR A 1 167 ? 59.881  38.412  -36.570 1.00 29.65 167 A 1 
ATOM 1267 C CB    . THR A 1 167 ? 63.126  38.070  -35.601 1.00 30.48 167 A 1 
ATOM 1268 O OG1   . THR A 1 167 ? 62.528  37.526  -34.439 1.00 30.76 167 A 1 
ATOM 1269 C CG2   . THR A 1 167 ? 64.450  38.684  -35.189 1.00 34.69 167 A 1 
ATOM 1270 N N     . SER A 1 168 ? 61.252  37.381  -37.885 1.00 32.47 168 A 1 
ATOM 1271 C CA    . SER A 1 168 ? 61.898  37.415  -39.209 1.00 33.60 168 A 1 
ATOM 1272 C C     . SER A 1 168 ? 61.329  36.344  -40.165 1.00 32.53 168 A 1 
ATOM 1273 O O     . SER A 1 168 ? 61.164  36.626  -41.344 1.00 32.06 168 A 1 
ATOM 1274 C CB    . SER A 1 168 ? 63.412  37.177  -39.128 1.00 32.87 168 A 1 
ATOM 1275 O OG    . SER A 1 168 ? 63.705  35.889  -38.596 1.00 33.06 168 A 1 
ATOM 1276 N N     . TRP A 1 169 ? 61.154  35.115  -39.713 1.00 29.99 169 A 1 
ATOM 1277 C CA    . TRP A 1 169 ? 61.570  33.957  -40.532 1.00 28.13 169 A 1 
ATOM 1278 C C     . TRP A 1 169 ? 60.735  33.618  -41.796 1.00 27.66 169 A 1 
ATOM 1279 O O     . TRP A 1 169 ? 59.525  33.710  -41.877 1.00 25.56 169 A 1 
ATOM 1280 C CB    . TRP A 1 169 ? 61.753  32.729  -39.638 1.00 26.48 169 A 1 
ATOM 1281 C CG    . TRP A 1 169 ? 63.014  32.730  -38.822 1.00 24.85 169 A 1 
ATOM 1282 C CD1   . TRP A 1 169 ? 63.203  33.419  -37.686 1.00 22.16 169 A 1 
ATOM 1283 C CD2   . TRP A 1 169 ? 64.281  32.045  -39.103 1.00 25.13 169 A 1 
ATOM 1284 N NE1   . TRP A 1 169 ? 64.506  33.237  -37.216 1.00 22.16 169 A 1 
ATOM 1285 C CE2   . TRP A 1 169 ? 65.187  32.396  -38.065 1.00 23.10 169 A 1 
ATOM 1286 C CE3   . TRP A 1 169 ? 64.728  31.180  -40.113 1.00 26.89 169 A 1 
ATOM 1287 C CZ2   . TRP A 1 169 ? 66.514  31.912  -38.056 1.00 24.76 169 A 1 
ATOM 1288 C CZ3   . TRP A 1 169 ? 66.054  30.685  -40.097 1.00 24.42 169 A 1 
ATOM 1289 C CH2   . TRP A 1 169 ? 66.928  31.062  -39.080 1.00 25.05 169 A 1 
ATOM 1290 N N     . LEU A 1 170 ? 61.500  33.130  -42.711 1.00 27.82 170 A 1 
ATOM 1291 C CA    . LEU A 1 170 ? 61.474  32.345  -43.965 1.00 31.43 170 A 1 
ATOM 1292 C C     . LEU A 1 170 ? 60.310  31.321  -44.127 1.00 30.66 170 A 1 
ATOM 1293 O O     . LEU A 1 170 ? 59.532  31.151  -43.206 1.00 29.39 170 A 1 
ATOM 1294 C CB    . LEU A 1 170 ? 62.822  31.596  -43.903 1.00 29.45 170 A 1 
ATOM 1295 C CG    . LEU A 1 170 ? 64.098  32.452  -43.889 1.00 28.35 170 A 1 
ATOM 1296 C CD1   . LEU A 1 170 ? 65.308  31.616  -43.472 1.00 30.84 170 A 1 
ATOM 1297 C CD2   . LEU A 1 170 ? 64.388  33.084  -45.243 1.00 34.27 170 A 1 
ATOM 1298 N N     . LEU A 1 171 ? 60.122  30.541  -45.161 1.00 30.66 171 A 1 
ATOM 1299 C CA    . LEU A 1 171 ? 60.596  30.157  -46.519 1.00 34.93 171 A 1 
ATOM 1300 C C     . LEU A 1 171 ? 59.411  29.349  -47.156 1.00 33.58 171 A 1 
ATOM 1301 O O     . LEU A 1 171 ? 58.391  29.211  -46.494 1.00 32.09 171 A 1 
ATOM 1302 C CB    . LEU A 1 171 ? 61.824  29.231  -46.346 1.00 33.12 171 A 1 
ATOM 1303 C CG    . LEU A 1 171 ? 63.233  29.852  -46.441 1.00 31.86 171 A 1 
ATOM 1304 C CD1   . LEU A 1 171 ? 64.276  28.826  -46.000 1.00 32.88 171 A 1 
ATOM 1305 C CD2   . LEU A 1 171 ? 63.585  30.318  -47.838 1.00 35.71 171 A 1 
ATOM 1306 N N     . LEU A 1 172 ? 59.384  28.711  -48.284 1.00 32.33 172 A 1 
ATOM 1307 C CA    . LEU A 1 172 ? 60.039  28.763  -49.598 1.00 36.69 172 A 1 
ATOM 1308 C C     . LEU A 1 172 ? 59.113  28.205  -50.727 1.00 35.53 172 A 1 
ATOM 1309 O O     . LEU A 1 172 ? 58.559  28.973  -51.504 1.00 33.54 172 A 1 
ATOM 1310 C CB    . LEU A 1 172 ? 61.341  27.928  -49.588 1.00 33.85 172 A 1 
ATOM 1311 C CG    . LEU A 1 172 ? 62.555  28.588  -50.300 1.00 32.04 172 A 1 
ATOM 1312 C CD1   . LEU A 1 172 ? 63.826  27.790  -50.019 1.00 32.11 172 A 1 
ATOM 1313 C CD2   . LEU A 1 172 ? 62.383  28.709  -51.802 1.00 34.49 172 A 1 
ATOM 1314 N N     . SER A 1 173 ? 59.048  26.908  -50.884 1.00 37.34 173 A 1 
ATOM 1315 C CA    . SER A 1 173 ? 58.912  26.169  -52.166 1.00 40.83 173 A 1 
ATOM 1316 C C     . SER A 1 173 ? 57.511  25.600  -52.463 1.00 38.82 173 A 1 
ATOM 1317 O O     . SER A 1 173 ? 56.614  25.757  -51.650 1.00 37.41 173 A 1 
ATOM 1318 C CB    . SER A 1 173 ? 59.948  25.046  -52.119 1.00 38.61 173 A 1 
ATOM 1319 O OG    . SER A 1 173 ? 59.756  24.206  -50.987 1.00 38.38 173 A 1 
ATOM 1320 N N     . LYS A 1 174 ? 57.296  24.882  -53.539 1.00 35.86 174 A 1 
ATOM 1321 C CA    . LYS A 1 174 ? 57.418  25.144  -54.988 1.00 41.49 174 A 1 
ATOM 1322 C C     . LYS A 1 174 ? 56.449  24.252  -55.816 1.00 40.14 174 A 1 
ATOM 1323 O O     . LYS A 1 174 ? 55.526  24.769  -56.414 1.00 36.88 174 A 1 
ATOM 1324 C CB    . LYS A 1 174 ? 58.831  24.870  -55.511 1.00 38.05 174 A 1 
ATOM 1325 C CG    . LYS A 1 174 ? 59.365  25.917  -56.496 1.00 37.72 174 A 1 
ATOM 1326 C CD    . LYS A 1 174 ? 60.611  25.347  -57.157 1.00 36.09 174 A 1 
ATOM 1327 C CE    . LYS A 1 174 ? 61.289  26.318  -58.109 1.00 33.05 174 A 1 
ATOM 1328 N NZ    . LYS A 1 174 ? 62.367  25.615  -58.844 1.00 32.36 174 A 1 
ATOM 1329 N N     . ASP A 1 175 ? 56.742  22.995  -55.873 1.00 40.82 175 A 1 
ATOM 1330 C CA    . ASP A 1 175 ? 56.568  22.107  -57.045 1.00 45.00 175 A 1 
ATOM 1331 C C     . ASP A 1 175 ? 55.158  21.485  -57.240 1.00 42.45 175 A 1 
ATOM 1332 O O     . ASP A 1 175 ? 54.259  21.740  -56.463 1.00 40.57 175 A 1 
ATOM 1333 C CB    . ASP A 1 175 ? 57.659  21.023  -56.936 1.00 40.89 175 A 1 
ATOM 1334 C CG    . ASP A 1 175 ? 59.086  21.590  -57.016 1.00 38.02 175 A 1 
ATOM 1335 O OD1   . ASP A 1 175 ? 59.301  22.518  -57.827 1.00 37.50 175 A 1 
ATOM 1336 O OD2   . ASP A 1 175 ? 59.935  21.133  -56.234 1.00 38.60 175 A 1 
ATOM 1337 N N     . SER A 1 176 ? 54.935  20.632  -58.203 1.00 44.54 176 A 1 
ATOM 1338 C CA    . SER A 1 176 ? 54.791  20.824  -59.656 1.00 47.73 176 A 1 
ATOM 1339 C C     . SER A 1 176 ? 53.759  19.861  -60.283 1.00 47.73 176 A 1 
ATOM 1340 O O     . SER A 1 176 ? 52.831  20.312  -60.946 1.00 45.35 176 A 1 
ATOM 1341 C CB    . SER A 1 176 ? 56.122  20.626  -60.395 1.00 43.77 176 A 1 
ATOM 1342 O OG    . SER A 1 176 ? 56.646  19.307  -60.217 1.00 41.83 176 A 1 
ATOM 1343 N N     . ASP A 1 177 ? 53.991  18.599  -60.174 1.00 46.12 177 A 1 
ATOM 1344 C CA    . ASP A 1 177 ? 53.623  17.561  -61.170 1.00 50.10 177 A 1 
ATOM 1345 C C     . ASP A 1 177 ? 52.189  16.973  -61.059 1.00 48.04 177 A 1 
ATOM 1346 O O     . ASP A 1 177 ? 51.527  17.138  -60.059 1.00 46.34 177 A 1 
ATOM 1347 C CB    . ASP A 1 177 ? 54.668  16.447  -61.020 1.00 45.97 177 A 1 
ATOM 1348 C CG    . ASP A 1 177 ? 56.030  16.777  -61.605 1.00 42.32 177 A 1 
ATOM 1349 O OD1   . ASP A 1 177 ? 56.060  17.504  -62.615 1.00 41.55 177 A 1 
ATOM 1350 O OD2   . ASP A 1 177 ? 57.020  16.259  -61.057 1.00 41.78 177 A 1 
ATOM 1351 N N     . ASN A 1 178 ? 51.676  16.182  -61.993 1.00 40.74 178 A 1 
ATOM 1352 C CA    . ASN A 1 178 ? 51.868  16.074  -63.456 1.00 44.96 178 A 1 
ATOM 1353 C C     . ASN A 1 178 ? 50.675  15.348  -64.151 1.00 42.35 178 A 1 
ATOM 1354 O O     . ASN A 1 178 ? 49.915  15.934  -64.915 1.00 39.23 178 A 1 
ATOM 1355 C CB    . ASN A 1 178 ? 53.169  15.306  -63.784 1.00 41.32 178 A 1 
ATOM 1356 C CG    . ASN A 1 178 ? 53.754  15.564  -65.167 1.00 38.07 178 A 1 
ATOM 1357 O OD1   . ASN A 1 178 ? 53.156  16.132  -66.059 1.00 38.79 178 A 1 
ATOM 1358 N ND2   . ASN A 1 178 ? 54.985  15.141  -65.385 1.00 39.64 178 A 1 
ATOM 1359 N N     . HIS A 1 179 ? 50.598  14.046  -63.990 1.00 47.04 179 A 1 
ATOM 1360 C CA    . HIS A 1 179 ? 50.024  13.069  -64.949 1.00 49.77 179 A 1 
ATOM 1361 C C     . HIS A 1 179 ? 48.582  12.587  -64.611 1.00 48.52 179 A 1 
ATOM 1362 O O     . HIS A 1 179 ? 48.122  12.792  -63.508 1.00 45.92 179 A 1 
ATOM 1363 C CB    . HIS A 1 179 ? 51.000  11.883  -64.979 1.00 45.46 179 A 1 
ATOM 1364 C CG    . HIS A 1 179 ? 52.204  12.038  -65.874 1.00 44.04 179 A 1 
ATOM 1365 N ND1   . HIS A 1 179 ? 52.314  12.770  -67.032 1.00 42.35 179 A 1 
ATOM 1366 C CD2   . HIS A 1 179 ? 53.381  11.337  -65.746 1.00 42.01 179 A 1 
ATOM 1367 C CE1   . HIS A 1 179 ? 53.517  12.549  -67.553 1.00 39.09 179 A 1 
ATOM 1368 N NE2   . HIS A 1 179 ? 54.195  11.678  -66.803 1.00 39.81 179 A 1 
ATOM 1369 N N     . ASN A 1 180 ? 47.834  11.840  -65.424 1.00 42.22 180 A 1 
ATOM 1370 C CA    . ASN A 1 180 ? 47.846  11.618  -66.889 1.00 46.55 180 A 1 
ATOM 1371 C C     . ASN A 1 180 ? 46.492  11.046  -67.425 1.00 44.06 180 A 1 
ATOM 1372 O O     . ASN A 1 180 ? 45.808  11.663  -68.225 1.00 40.94 180 A 1 
ATOM 1373 C CB    . ASN A 1 180 ? 48.955  10.604  -67.268 1.00 43.13 180 A 1 
ATOM 1374 C CG    . ASN A 1 180 ? 49.411  10.670  -68.720 1.00 39.57 180 A 1 
ATOM 1375 O OD1   . ASN A 1 180 ? 48.882  11.347  -69.576 1.00 39.92 180 A 1 
ATOM 1376 N ND2   . ASN A 1 180 ? 50.473  9.962   -69.043 1.00 40.17 180 A 1 
ATOM 1377 N N     . ARG A 1 181 ? 46.179  9.815   -67.094 1.00 45.29 181 A 1 
ATOM 1378 C CA    . ARG A 1 181 ? 45.329  8.880   -67.899 1.00 49.74 181 A 1 
ATOM 1379 C C     . ARG A 1 181 ? 43.847  8.815   -67.459 1.00 48.08 181 A 1 
ATOM 1380 O O     . ARG A 1 181 ? 43.567  9.128   -66.319 1.00 43.87 181 A 1 
ATOM 1381 C CB    . ARG A 1 181 ? 45.950  7.485   -67.766 1.00 45.65 181 A 1 
ATOM 1382 C CG    . ARG A 1 181 ? 46.844  7.068   -68.933 1.00 42.31 181 A 1 
ATOM 1383 C CD    . ARG A 1 181 ? 47.296  5.617   -68.756 1.00 41.12 181 A 1 
ATOM 1384 N NE    . ARG A 1 181 ? 47.953  5.092   -69.958 1.00 38.28 181 A 1 
ATOM 1385 C CZ    . ARG A 1 181 ? 48.501  3.892   -70.095 1.00 34.96 181 A 1 
ATOM 1386 N NH1   . ARG A 1 181 ? 48.529  3.038   -69.101 1.00 33.69 181 A 1 
ATOM 1387 N NH2   . ARG A 1 181 ? 49.015  3.524   -71.223 1.00 33.90 181 A 1 
ATOM 1388 N N     . SER A 1 182 ? 42.914  8.289   -68.250 1.00 48.85 182 A 1 
ATOM 1389 C CA    . SER A 1 182 ? 42.710  8.082   -69.698 1.00 50.95 182 A 1 
ATOM 1390 C C     . SER A 1 182 ? 41.260  7.662   -70.044 1.00 50.64 182 A 1 
ATOM 1391 O O     . SER A 1 182 ? 40.502  8.479   -70.550 1.00 46.75 182 A 1 
ATOM 1392 C CB    . SER A 1 182 ? 43.631  7.005   -70.302 1.00 45.89 182 A 1 
ATOM 1393 O OG    . SER A 1 182 ? 43.300  6.697   -71.658 1.00 41.38 182 A 1 
ATOM 1394 N N     . GLY A 1 183 ? 40.943  6.403   -69.945 1.00 50.48 183 A 1 
ATOM 1395 C CA    . GLY A 1 183 ? 39.817  5.797   -70.683 1.00 51.75 183 A 1 
ATOM 1396 C C     . GLY A 1 183 ? 38.539  5.538   -69.860 1.00 50.59 183 A 1 
ATOM 1397 O O     . GLY A 1 183 ? 38.444  5.984   -68.730 1.00 47.85 183 A 1 
ATOM 1398 N N     . ASN A 1 184 ? 37.512  4.811   -70.329 1.00 49.84 184 A 1 
ATOM 1399 C CA    . ASN A 1 184 ? 37.277  4.402   -71.721 1.00 52.47 184 A 1 
ATOM 1400 C C     . ASN A 1 184 ? 35.762  4.279   -72.063 1.00 50.20 184 A 1 
ATOM 1401 O O     . ASN A 1 184 ? 35.182  5.175   -72.660 1.00 44.90 184 A 1 
ATOM 1402 C CB    . ASN A 1 184 ? 38.003  3.077   -72.026 1.00 47.80 184 A 1 
ATOM 1403 C CG    . ASN A 1 184 ? 38.407  2.920   -73.488 1.00 43.61 184 A 1 
ATOM 1404 O OD1   . ASN A 1 184 ? 38.296  3.801   -74.313 1.00 42.91 184 A 1 
ATOM 1405 N ND2   . ASN A 1 184 ? 38.941  1.768   -73.840 1.00 42.72 184 A 1 
ATOM 1406 N N     . ASN A 1 185 ? 35.161  3.167   -71.771 1.00 48.12 185 A 1 
ATOM 1407 C CA    . ASN A 1 185 ? 33.994  2.591   -72.468 1.00 50.93 185 A 1 
ATOM 1408 C C     . ASN A 1 185 ? 32.671  2.684   -71.659 1.00 48.45 185 A 1 
ATOM 1409 O O     . ASN A 1 185 ? 32.711  2.909   -70.474 1.00 43.51 185 A 1 
ATOM 1410 C CB    . ASN A 1 185 ? 34.361  1.118   -72.761 1.00 46.72 185 A 1 
ATOM 1411 C CG    . ASN A 1 185 ? 35.284  0.900   -73.944 1.00 41.88 185 A 1 
ATOM 1412 O OD1   . ASN A 1 185 ? 35.520  1.762   -74.756 1.00 41.39 185 A 1 
ATOM 1413 N ND2   . ASN A 1 185 ? 35.805  -0.297  -74.085 1.00 40.73 185 A 1 
ATOM 1414 N N     . SER A 1 186 ? 31.483  2.411   -72.197 1.00 47.13 186 A 1 
ATOM 1415 C CA    . SER A 1 186 ? 30.922  2.476   -73.556 1.00 48.52 186 A 1 
ATOM 1416 C C     . SER A 1 186 ? 29.382  2.568   -73.567 1.00 47.99 186 A 1 
ATOM 1417 O O     . SER A 1 186 ? 28.828  3.656   -73.671 1.00 43.89 186 A 1 
ATOM 1418 C CB    . SER A 1 186 ? 31.334  1.265   -74.414 1.00 43.73 186 A 1 
ATOM 1419 O OG    . SER A 1 186 ? 30.954  0.039   -73.791 1.00 40.55 186 A 1 
ATOM 1420 N N     . SER A 1 187 ? 28.725  1.458   -73.554 1.00 44.81 187 A 1 
ATOM 1421 C CA    . SER A 1 187 ? 27.357  1.218   -74.072 1.00 46.79 187 A 1 
ATOM 1422 C C     . SER A 1 187 ? 26.281  1.242   -72.972 1.00 45.76 187 A 1 
ATOM 1423 O O     . SER A 1 187 ? 26.615  1.470   -71.826 1.00 42.86 187 A 1 
ATOM 1424 C CB    . SER A 1 187 ? 27.430  -0.147  -74.773 1.00 42.95 187 A 1 
ATOM 1425 O OG    . SER A 1 187 ? 27.862  -1.160  -73.883 1.00 40.14 187 A 1 
ATOM 1426 N N     . THR A 1 188 ? 25.035  0.981   -73.173 1.00 44.94 188 A 1 
ATOM 1427 C CA    . THR A 1 188 ? 23.999  0.868   -74.232 1.00 47.04 188 A 1 
ATOM 1428 C C     . THR A 1 188 ? 22.646  1.178   -73.545 1.00 46.51 188 A 1 
ATOM 1429 O O     . THR A 1 188 ? 22.671  1.581   -72.398 1.00 43.01 188 A 1 
ATOM 1430 C CB    . THR A 1 188 ? 23.929  -0.564  -74.824 1.00 41.65 188 A 1 
ATOM 1431 O OG1   . THR A 1 188 ? 24.438  -1.540  -73.947 1.00 38.56 188 A 1 
ATOM 1432 C CG2   . THR A 1 188 ? 24.617  -0.701  -76.160 1.00 42.12 188 A 1 
ATOM 1433 N N     . SER A 1 189 ? 21.496  0.986   -74.026 1.00 43.85 189 A 1 
ATOM 1434 C CA    . SER A 1 189 ? 20.741  1.545   -75.140 1.00 45.46 189 A 1 
ATOM 1435 C C     . SER A 1 189 ? 19.313  1.929   -74.717 1.00 45.52 189 A 1 
ATOM 1436 O O     . SER A 1 189 ? 19.018  3.090   -74.514 1.00 42.89 189 A 1 
ATOM 1437 C CB    . SER A 1 189 ? 20.650  0.544   -76.292 1.00 41.87 189 A 1 
ATOM 1438 O OG    . SER A 1 189 ? 20.136  -0.711  -75.841 1.00 38.42 189 A 1 
ATOM 1439 N N     . SER A 1 190 ? 18.414  0.978   -74.665 1.00 41.93 190 A 1 
ATOM 1440 C CA    . SER A 1 190 ? 16.949  1.103   -74.791 1.00 43.55 190 A 1 
ATOM 1441 C C     . SER A 1 190 ? 16.238  1.299   -73.439 1.00 43.37 190 A 1 
ATOM 1442 O O     . SER A 1 190 ? 16.886  1.349   -72.414 1.00 40.86 190 A 1 
ATOM 1443 C CB    . SER A 1 190 ? 16.477  -0.166  -75.502 1.00 40.02 190 A 1 
ATOM 1444 O OG    . SER A 1 190 ? 16.831  -1.325  -74.768 1.00 38.06 190 A 1 
ATOM 1445 N N     . SER A 1 191 ? 14.951  1.387   -73.324 1.00 40.52 191 A 1 
ATOM 1446 C CA    . SER A 1 191 ? 13.795  1.602   -74.205 1.00 42.68 191 A 1 
ATOM 1447 C C     . SER A 1 191 ? 12.689  2.301   -73.394 1.00 42.97 191 A 1 
ATOM 1448 O O     . SER A 1 191 ? 13.003  3.155   -72.585 1.00 40.76 191 A 1 
ATOM 1449 C CB    . SER A 1 191 ? 13.317  0.270   -74.806 1.00 38.34 191 A 1 
ATOM 1450 O OG    . SER A 1 191 ? 12.991  -0.652  -73.784 1.00 36.58 191 A 1 
ATOM 1451 N N     . SER A 1 192 ? 11.501  1.988   -73.466 1.00 39.14 192 A 1 
ATOM 1452 C CA    . SER A 1 192 ? 10.356  2.588   -74.121 1.00 41.06 192 A 1 
ATOM 1453 C C     . SER A 1 192 ? 9.531   3.505   -73.208 1.00 41.64 192 A 1 
ATOM 1454 O O     . SER A 1 192 ? 9.753   3.591   -72.009 1.00 40.37 192 A 1 
ATOM 1455 C CB    . SER A 1 192 ? 9.461   1.485   -74.689 1.00 37.43 192 A 1 
ATOM 1456 O OG    . SER A 1 192 ? 9.094   0.562   -73.666 1.00 35.62 192 A 1 
ATOM 1457 N N     . GLN A 1 193 ? 8.573   4.184   -73.820 1.00 33.99 193 A 1 
ATOM 1458 C CA    . GLN A 1 193 ? 7.967   5.451   -73.370 1.00 36.00 193 A 1 
ATOM 1459 C C     . GLN A 1 193 ? 6.718   5.368   -72.475 1.00 36.03 193 A 1 
ATOM 1460 O O     . GLN A 1 193 ? 6.384   6.380   -71.865 1.00 33.51 193 A 1 
ATOM 1461 C CB    . GLN A 1 193 ? 7.514   6.202   -74.626 1.00 32.52 193 A 1 
ATOM 1462 C CG    . GLN A 1 193 ? 8.619   6.709   -75.550 1.00 31.41 193 A 1 
ATOM 1463 C CD    . GLN A 1 193 ? 8.032   7.261   -76.845 1.00 29.47 193 A 1 
ATOM 1464 O OE1   . GLN A 1 193 ? 7.098   6.735   -77.414 1.00 29.28 193 A 1 
ATOM 1465 N NE2   . GLN A 1 193 ? 8.584   8.320   -77.384 1.00 29.17 193 A 1 
ATOM 1466 N N     . TYR A 1 194 ? 5.977   4.299   -72.567 1.00 28.57 194 A 1 
ATOM 1467 C CA    . TYR A 1 194 ? 4.513   4.308   -72.335 1.00 30.91 194 A 1 
ATOM 1468 C C     . TYR A 1 194 ? 4.079   4.817   -70.940 1.00 30.33 194 A 1 
ATOM 1469 O O     . TYR A 1 194 ? 4.752   4.568   -69.963 1.00 27.85 194 A 1 
ATOM 1470 C CB    . TYR A 1 194 ? 3.988   2.884   -72.558 1.00 27.66 194 A 1 
ATOM 1471 C CG    . TYR A 1 194 ? 3.439   2.622   -73.939 1.00 26.83 194 A 1 
ATOM 1472 C CD1   . TYR A 1 194 ? 2.062   2.775   -74.202 1.00 25.29 194 A 1 
ATOM 1473 C CD2   . TYR A 1 194 ? 4.297   2.207   -74.982 1.00 26.22 194 A 1 
ATOM 1474 C CE1   . TYR A 1 194 ? 1.541   2.515   -75.485 1.00 25.11 194 A 1 
ATOM 1475 C CE2   . TYR A 1 194 ? 3.770   1.948   -76.271 1.00 24.55 194 A 1 
ATOM 1476 C CZ    . TYR A 1 194 ? 2.392   2.102   -76.512 1.00 25.13 194 A 1 
ATOM 1477 O OH    . TYR A 1 194 ? 1.888   1.857   -77.758 1.00 23.98 194 A 1 
ATOM 1478 N N     . PHE A 1 195 ? 2.909   5.388   -70.763 1.00 29.00 195 A 1 
ATOM 1479 C CA    . PHE A 1 195 ? 2.133   6.444   -71.467 1.00 29.73 195 A 1 
ATOM 1480 C C     . PHE A 1 195 ? 1.074   7.007   -70.494 1.00 30.09 195 A 1 
ATOM 1481 O O     . PHE A 1 195 ? 0.946   8.203   -70.354 1.00 28.22 195 A 1 
ATOM 1482 C CB    . PHE A 1 195 ? 1.402   5.893   -72.706 1.00 26.95 195 A 1 
ATOM 1483 C CG    . PHE A 1 195 ? 1.140   6.879   -73.837 1.00 25.99 195 A 1 
ATOM 1484 C CD1   . PHE A 1 195 ? 0.067   7.772   -73.771 1.00 25.96 195 A 1 
ATOM 1485 C CD2   . PHE A 1 195 ? 1.974   6.867   -74.968 1.00 28.61 195 A 1 
ATOM 1486 C CE1   . PHE A 1 195 ? -0.181  8.671   -74.828 1.00 26.60 195 A 1 
ATOM 1487 C CE2   . PHE A 1 195 ? 1.741   7.755   -76.029 1.00 25.01 195 A 1 
ATOM 1488 C CZ    . PHE A 1 195 ? 0.666   8.664   -75.958 1.00 24.88 195 A 1 
ATOM 1489 N N     . GLY A 1 196 ? 0.298   6.133   -69.898 1.00 35.54 196 A 1 
ATOM 1490 C CA    . GLY A 1 196 ? -1.126  6.296   -69.644 1.00 37.36 196 A 1 
ATOM 1491 C C     . GLY A 1 196 ? -1.575  7.245   -68.535 1.00 36.87 196 A 1 
ATOM 1492 O O     . GLY A 1 196 ? -0.849  7.546   -67.588 1.00 34.78 196 A 1 
ATOM 1493 N N     . GLU A 1 197 ? -2.830  7.648   -68.672 1.00 31.68 197 A 1 
ATOM 1494 C CA    . GLU A 1 197 ? -3.473  8.880   -68.169 1.00 33.56 197 A 1 
ATOM 1495 C C     . GLU A 1 197 ? -3.936  8.921   -66.703 1.00 32.63 197 A 1 
ATOM 1496 O O     . GLU A 1 197 ? -4.320  9.993   -66.260 1.00 30.15 197 A 1 
ATOM 1497 C CB    . GLU A 1 197 ? -4.746  9.080   -69.007 1.00 31.32 197 A 1 
ATOM 1498 C CG    . GLU A 1 197 ? -4.511  9.470   -70.471 1.00 29.10 197 A 1 
ATOM 1499 C CD    . GLU A 1 197 ? -5.802  9.459   -71.291 1.00 27.13 197 A 1 
ATOM 1500 O OE1   . GLU A 1 197 ? -6.095  10.494  -71.937 1.00 26.13 197 A 1 
ATOM 1501 O OE2   . GLU A 1 197 ? -6.453  8.406   -71.307 1.00 27.64 197 A 1 
ATOM 1502 N N     . VAL A 1 198 ? -4.069  7.806   -66.016 1.00 28.41 198 A 1 
ATOM 1503 C CA    . VAL A 1 198 ? -5.248  7.484   -65.178 1.00 30.75 198 A 1 
ATOM 1504 C C     . VAL A 1 198 ? -5.677  8.577   -64.171 1.00 29.87 198 A 1 
ATOM 1505 O O     . VAL A 1 198 ? -4.863  9.238   -63.530 1.00 28.46 198 A 1 
ATOM 1506 C CB    . VAL A 1 198 ? -5.154  6.106   -64.502 1.00 28.64 198 A 1 
ATOM 1507 C CG1   . VAL A 1 198 ? -6.511  5.683   -63.926 1.00 28.10 198 A 1 
ATOM 1508 C CG2   . VAL A 1 198 ? -4.727  5.007   -65.474 1.00 31.64 198 A 1 
ATOM 1509 N N     . ASP A 1 199 ? -6.966  8.664   -64.075 1.00 31.25 199 A 1 
ATOM 1510 C CA    . ASP A 1 199 ? -7.824  9.803   -63.749 1.00 32.91 199 A 1 
ATOM 1511 C C     . ASP A 1 199 ? -7.791  10.413  -62.327 1.00 32.21 199 A 1 
ATOM 1512 O O     . ASP A 1 199 ? -7.190  9.949   -61.369 1.00 30.31 199 A 1 
ATOM 1513 C CB    . ASP A 1 199 ? -9.271  9.375   -64.077 1.00 31.25 199 A 1 
ATOM 1514 C CG    . ASP A 1 199 ? -9.671  9.599   -65.530 1.00 27.79 199 A 1 
ATOM 1515 O OD1   . ASP A 1 199 ? -9.315  10.674  -66.061 1.00 26.87 199 A 1 
ATOM 1516 O OD2   . ASP A 1 199 ? -10.390 8.728   -66.055 1.00 27.77 199 A 1 
ATOM 1517 N N     . GLN A 1 200 ? -8.604  11.447  -62.261 1.00 32.26 200 A 1 
ATOM 1518 C CA    . GLN A 1 200 ? -8.631  12.595  -61.340 1.00 32.95 200 A 1 
ATOM 1519 C C     . GLN A 1 200 ? -8.973  12.350  -59.859 1.00 32.29 200 A 1 
ATOM 1520 O O     . GLN A 1 200 ? -8.852  13.285  -59.068 1.00 29.45 200 A 1 
ATOM 1521 C CB    . GLN A 1 200 ? -9.737  13.528  -61.872 1.00 30.66 200 A 1 
ATOM 1522 C CG    . GLN A 1 200 ? -9.430  14.170  -63.229 1.00 29.28 200 A 1 
ATOM 1523 C CD    . GLN A 1 200 ? -10.616 14.987  -63.750 1.00 25.72 200 A 1 
ATOM 1524 O OE1   . GLN A 1 200 ? -11.760 14.877  -63.331 1.00 25.92 200 A 1 
ATOM 1525 N NE2   . GLN A 1 200 ? -10.400 15.863  -64.708 1.00 24.13 200 A 1 
ATOM 1526 N N     . TYR A 1 201 ? -9.518  11.219  -59.490 1.00 30.86 201 A 1 
ATOM 1527 C CA    . TYR A 1 201 ? -10.744 11.121  -58.679 1.00 31.53 201 A 1 
ATOM 1528 C C     . TYR A 1 201 ? -10.820 11.890  -57.351 1.00 30.43 201 A 1 
ATOM 1529 O O     . TYR A 1 201 ? -11.532 12.889  -57.257 1.00 28.91 201 A 1 
ATOM 1530 C CB    . TYR A 1 201 ? -11.104 9.640   -58.476 1.00 30.37 201 A 1 
ATOM 1531 C CG    . TYR A 1 201 ? -12.490 9.271   -58.960 1.00 30.54 201 A 1 
ATOM 1532 C CD1   . TYR A 1 201 ? -13.620 9.502   -58.158 1.00 29.27 201 A 1 
ATOM 1533 C CD2   . TYR A 1 201 ? -12.640 8.705   -60.242 1.00 30.19 201 A 1 
ATOM 1534 C CE1   . TYR A 1 201 ? -14.900 9.166   -58.626 1.00 28.72 201 A 1 
ATOM 1535 C CE2   . TYR A 1 201 ? -13.920 8.364   -60.716 1.00 27.19 201 A 1 
ATOM 1536 C CZ    . TYR A 1 201 ? -15.052 8.596   -59.903 1.00 26.94 201 A 1 
ATOM 1537 O OH    . TYR A 1 201 ? -16.298 8.262   -60.367 1.00 26.26 201 A 1 
ATOM 1538 N N     . PHE A 1 202 ? -10.297 11.344  -56.286 1.00 29.05 202 A 1 
ATOM 1539 C CA    . PHE A 1 202 ? -10.973 11.545  -54.999 1.00 28.58 202 A 1 
ATOM 1540 C C     . PHE A 1 202 ? -10.497 12.782  -54.231 1.00 28.90 202 A 1 
ATOM 1541 O O     . PHE A 1 202 ? -9.490  12.764  -53.523 1.00 26.84 202 A 1 
ATOM 1542 C CB    . PHE A 1 202 ? -10.963 10.255  -54.158 1.00 26.72 202 A 1 
ATOM 1543 C CG    . PHE A 1 202 ? -12.335 9.628   -54.047 1.00 25.02 202 A 1 
ATOM 1544 C CD1   . PHE A 1 202 ? -13.210 10.009  -53.011 1.00 23.10 202 A 1 
ATOM 1545 C CD2   . PHE A 1 202 ? -12.759 8.687   -54.993 1.00 25.39 202 A 1 
ATOM 1546 C CE1   . PHE A 1 202 ? -14.491 9.458   -52.917 1.00 22.33 202 A 1 
ATOM 1547 C CE2   . PHE A 1 202 ? -14.047 8.132   -54.908 1.00 21.88 202 A 1 
ATOM 1548 C CZ    . PHE A 1 202 ? -14.918 8.517   -53.866 1.00 22.20 202 A 1 
ATOM 1549 N N     . ASP A 1 203 ? -11.288 13.841  -54.340 1.00 32.13 203 A 1 
ATOM 1550 C CA    . ASP A 1 203 ? -11.135 15.112  -53.642 1.00 32.98 203 A 1 
ATOM 1551 C C     . ASP A 1 203 ? -11.552 14.960  -52.163 1.00 31.92 203 A 1 
ATOM 1552 O O     . ASP A 1 203 ? -12.669 15.279  -51.756 1.00 30.02 203 A 1 
ATOM 1553 C CB    . ASP A 1 203 ? -11.923 16.176  -54.413 1.00 32.00 203 A 1 
ATOM 1554 C CG    . ASP A 1 203 ? -11.454 17.611  -54.180 1.00 28.90 203 A 1 
ATOM 1555 O OD1   . ASP A 1 203 ? -10.427 17.794  -53.504 1.00 27.29 203 A 1 
ATOM 1556 O OD2   . ASP A 1 203 ? -12.138 18.520  -54.692 1.00 27.81 203 A 1 
ATOM 1557 N N     . LEU A 1 204 ? -10.667 14.408  -51.364 1.00 27.96 204 A 1 
ATOM 1558 C CA    . LEU A 1 204 ? -10.887 14.148  -49.929 1.00 29.21 204 A 1 
ATOM 1559 C C     . LEU A 1 204 ? -10.912 15.425  -49.070 1.00 28.49 204 A 1 
ATOM 1560 O O     . LEU A 1 204 ? -10.973 15.333  -47.844 1.00 25.92 204 A 1 
ATOM 1561 C CB    . LEU A 1 204 ? -9.830  13.130  -49.433 1.00 26.80 204 A 1 
ATOM 1562 C CG    . LEU A 1 204 ? -10.314 11.669  -49.496 1.00 24.97 204 A 1 
ATOM 1563 C CD1   . LEU A 1 204 ? -9.116  10.726  -49.409 1.00 25.23 204 A 1 
ATOM 1564 C CD2   . LEU A 1 204 ? -11.251 11.350  -48.328 1.00 29.80 204 A 1 
ATOM 1565 N N     . VAL A 1 205 ? -10.882 16.587  -49.665 1.00 30.44 205 A 1 
ATOM 1566 C CA    . VAL A 1 205 ? -10.820 17.883  -48.958 1.00 33.16 205 A 1 
ATOM 1567 C C     . VAL A 1 205 ? -12.052 18.119  -48.077 1.00 32.38 205 A 1 
ATOM 1568 O O     . VAL A 1 205 ? -11.942 18.728  -47.011 1.00 30.37 205 A 1 
ATOM 1569 C CB    . VAL A 1 205 ? -10.643 19.034  -49.965 1.00 30.78 205 A 1 
ATOM 1570 C CG1   . VAL A 1 205 ? -10.447 20.378  -49.263 1.00 28.25 205 A 1 
ATOM 1571 C CG2   . VAL A 1 205 ? -9.434  18.815  -50.872 1.00 30.58 205 A 1 
ATOM 1572 N N     . GLY A 1 206 ? -13.205 17.611  -48.505 1.00 35.22 206 A 1 
ATOM 1573 C CA    . GLY A 1 206 ? -14.480 17.980  -47.892 1.00 36.24 206 A 1 
ATOM 1574 C C     . GLY A 1 206 ? -14.653 17.603  -46.422 1.00 36.49 206 A 1 
ATOM 1575 O O     . GLY A 1 206 ? -15.410 18.275  -45.715 1.00 34.17 206 A 1 
ATOM 1576 N N     . TYR A 1 207 ? -13.972 16.556  -45.948 1.00 30.55 207 A 1 
ATOM 1577 C CA    . TYR A 1 207 ? -14.263 16.016  -44.611 1.00 31.61 207 A 1 
ATOM 1578 C C     . TYR A 1 207 ? -13.742 16.895  -43.461 1.00 30.85 207 A 1 
ATOM 1579 O O     . TYR A 1 207 ? -14.333 16.892  -42.381 1.00 28.18 207 A 1 
ATOM 1580 C CB    . TYR A 1 207 ? -13.744 14.576  -44.515 1.00 29.53 207 A 1 
ATOM 1581 C CG    . TYR A 1 207 ? -14.778 13.618  -43.954 1.00 29.33 207 A 1 
ATOM 1582 C CD1   . TYR A 1 207 ? -14.855 13.352  -42.570 1.00 27.47 207 A 1 
ATOM 1583 C CD2   . TYR A 1 207 ? -15.697 12.993  -44.821 1.00 28.70 207 A 1 
ATOM 1584 C CE1   . TYR A 1 207 ? -15.826 12.486  -42.057 1.00 26.32 207 A 1 
ATOM 1585 C CE2   . TYR A 1 207 ? -16.677 12.119  -44.322 1.00 25.38 207 A 1 
ATOM 1586 C CZ    . TYR A 1 207 ? -16.735 11.865  -42.934 1.00 25.88 207 A 1 
ATOM 1587 O OH    . TYR A 1 207 ? -17.686 11.010  -42.435 1.00 26.01 207 A 1 
ATOM 1588 N N     . ASN A 1 208 ? -12.668 17.653  -43.683 1.00 31.99 208 A 1 
ATOM 1589 C CA    . ASN A 1 208 ? -12.077 18.467  -42.621 1.00 32.70 208 A 1 
ATOM 1590 C C     . ASN A 1 208 ? -12.946 19.671  -42.223 1.00 31.20 208 A 1 
ATOM 1591 O O     . ASN A 1 208 ? -12.920 20.072  -41.065 1.00 28.46 208 A 1 
ATOM 1592 C CB    . ASN A 1 208 ? -10.658 18.912  -43.026 1.00 30.75 208 A 1 
ATOM 1593 C CG    . ASN A 1 208 ? -9.597  17.864  -42.769 1.00 27.30 208 A 1 
ATOM 1594 O OD1   . ASN A 1 208 ? -9.780  16.878  -42.079 1.00 27.23 208 A 1 
ATOM 1595 N ND2   . ASN A 1 208 ? -8.407  18.059  -43.306 1.00 28.18 208 A 1 
ATOM 1596 N N     . SER A 1 209 ? -13.737 20.226  -43.161 1.00 40.15 209 A 1 
ATOM 1597 C CA    . SER A 1 209 ? -14.533 21.431  -42.877 1.00 42.13 209 A 1 
ATOM 1598 C C     . SER A 1 209 ? -15.611 21.210  -41.813 1.00 42.36 209 A 1 
ATOM 1599 O O     . SER A 1 209 ? -15.982 22.139  -41.098 1.00 39.56 209 A 1 
ATOM 1600 C CB    . SER A 1 209 ? -15.174 21.956  -44.156 1.00 39.33 209 A 1 
ATOM 1601 O OG    . SER A 1 209 ? -16.178 21.082  -44.628 1.00 36.38 209 A 1 
ATOM 1602 N N     . TYR A 1 210 ? -16.092 19.969  -41.693 1.00 33.16 210 A 1 
ATOM 1603 C CA    . TYR A 1 210 ? -17.159 19.656  -40.746 1.00 33.91 210 A 1 
ATOM 1604 C C     . TYR A 1 210 ? -16.675 19.715  -39.288 1.00 33.79 210 A 1 
ATOM 1605 O O     . TYR A 1 210 ? -17.439 20.140  -38.405 1.00 31.08 210 A 1 
ATOM 1606 C CB    . TYR A 1 210 ? -17.773 18.294  -41.096 1.00 30.98 210 A 1 
ATOM 1607 C CG    . TYR A 1 210 ? -19.281 18.292  -40.992 1.00 29.67 210 A 1 
ATOM 1608 C CD1   . TYR A 1 210 ? -19.921 17.985  -39.781 1.00 28.12 210 A 1 
ATOM 1609 C CD2   . TYR A 1 210 ? -20.050 18.637  -42.117 1.00 29.19 210 A 1 
ATOM 1610 C CE1   . TYR A 1 210 ? -21.321 18.012  -39.683 1.00 27.06 210 A 1 
ATOM 1611 C CE2   . TYR A 1 210 ? -21.448 18.667  -42.036 1.00 26.60 210 A 1 
ATOM 1612 C CZ    . TYR A 1 210 ? -22.085 18.347  -40.812 1.00 27.08 210 A 1 
ATOM 1613 O OH    . TYR A 1 210 ? -23.452 18.375  -40.731 1.00 26.22 210 A 1 
ATOM 1614 N N     . TYR A 1 211 ? -15.418 19.327  -39.042 1.00 33.32 211 A 1 
ATOM 1615 C CA    . TYR A 1 211 ? -14.859 19.351  -37.683 1.00 34.04 211 A 1 
ATOM 1616 C C     . TYR A 1 211 ? -14.595 20.780  -37.186 1.00 33.04 211 A 1 
ATOM 1617 O O     . TYR A 1 211 ? -14.877 21.068  -36.021 1.00 30.26 211 A 1 
ATOM 1618 C CB    . TYR A 1 211 ? -13.600 18.476  -37.621 1.00 31.64 211 A 1 
ATOM 1619 C CG    . TYR A 1 211 ? -13.902 17.054  -37.202 1.00 30.22 211 A 1 
ATOM 1620 C CD1   . TYR A 1 211 ? -13.959 16.721  -35.828 1.00 27.74 211 A 1 
ATOM 1621 C CD2   . TYR A 1 211 ? -14.149 16.053  -38.159 1.00 28.84 211 A 1 
ATOM 1622 C CE1   . TYR A 1 211 ? -14.254 15.413  -35.419 1.00 26.92 211 A 1 
ATOM 1623 C CE2   . TYR A 1 211 ? -14.446 14.736  -37.761 1.00 26.82 211 A 1 
ATOM 1624 C CZ    . TYR A 1 211 ? -14.496 14.424  -36.389 1.00 27.61 211 A 1 
ATOM 1625 O OH    . TYR A 1 211 ? -14.783 13.139  -35.993 1.00 26.59 211 A 1 
ATOM 1626 N N     . ASP A 1 212 ? -14.128 21.691  -38.058 1.00 39.17 212 A 1 
ATOM 1627 C CA    . ASP A 1 212 ? -13.849 23.085  -37.676 1.00 41.23 212 A 1 
ATOM 1628 C C     . ASP A 1 212 ? -15.125 23.835  -37.256 1.00 39.90 212 A 1 
ATOM 1629 O O     . ASP A 1 212 ? -15.119 24.592  -36.284 1.00 37.43 212 A 1 
ATOM 1630 C CB    . ASP A 1 212 ? -13.145 23.819  -38.821 1.00 38.02 212 A 1 
ATOM 1631 C CG    . ASP A 1 212 ? -11.652 23.509  -38.941 1.00 33.93 212 A 1 
ATOM 1632 O OD1   . ASP A 1 212 ? -11.055 23.070  -37.932 1.00 32.87 212 A 1 
ATOM 1633 O OD2   . ASP A 1 212 ? -11.107 23.734  -40.048 1.00 33.72 212 A 1 
ATOM 1634 N N     . SER A 1 213 ? -16.237 23.577  -37.947 1.00 41.46 213 A 1 
ATOM 1635 C CA    . SER A 1 213 ? -17.515 24.230  -37.613 1.00 44.26 213 A 1 
ATOM 1636 C C     . SER A 1 213 ? -18.040 23.832  -36.229 1.00 44.62 213 A 1 
ATOM 1637 O O     . SER A 1 213 ? -18.610 24.664  -35.522 1.00 41.78 213 A 1 
ATOM 1638 C CB    . SER A 1 213 ? -18.550 23.949  -38.695 1.00 40.01 213 A 1 
ATOM 1639 O OG    . SER A 1 213 ? -18.966 22.600  -38.697 1.00 37.56 213 A 1 
ATOM 1640 N N     . HIS A 1 214 ? -17.803 22.588  -35.831 1.00 38.17 214 A 1 
ATOM 1641 C CA    . HIS A 1 214 ? -18.236 22.114  -34.518 1.00 41.53 214 A 1 
ATOM 1642 C C     . HIS A 1 214 ? -17.399 22.697  -33.378 1.00 40.88 214 A 1 
ATOM 1643 O O     . HIS A 1 214 ? -17.959 22.971  -32.308 1.00 38.29 214 A 1 
ATOM 1644 C CB    . HIS A 1 214 ? -18.267 20.583  -34.494 1.00 38.68 214 A 1 
ATOM 1645 C CG    . HIS A 1 214 ? -19.675 20.069  -34.355 1.00 36.35 214 A 1 
ATOM 1646 N ND1   . HIS A 1 214 ? -20.447 20.111  -33.220 1.00 33.23 214 A 1 
ATOM 1647 C CD2   . HIS A 1 214 ? -20.455 19.504  -35.330 1.00 33.00 214 A 1 
ATOM 1648 C CE1   . HIS A 1 214 ? -21.641 19.592  -33.499 1.00 31.29 214 A 1 
ATOM 1649 N NE2   . HIS A 1 214 ? -21.704 19.211  -34.782 1.00 30.60 214 A 1 
ATOM 1650 N N     . MET A 1 215 ? -16.092 22.937  -33.583 1.00 42.24 215 A 1 
ATOM 1651 C CA    . MET A 1 215 ? -15.250 23.585  -32.569 1.00 44.31 215 A 1 
ATOM 1652 C C     . MET A 1 215 ? -15.695 25.030  -32.306 1.00 44.79 215 A 1 
ATOM 1653 O O     . MET A 1 215 ? -15.784 25.425  -31.143 1.00 42.65 215 A 1 
ATOM 1654 C CB    . MET A 1 215 ? -13.764 23.523  -32.943 1.00 41.79 215 A 1 
ATOM 1655 C CG    . MET A 1 215 ? -13.126 22.208  -32.477 1.00 37.91 215 A 1 
ATOM 1656 S SD    . MET A 1 215 ? -11.396 22.355  -31.922 1.00 35.69 215 A 1 
ATOM 1657 C CE    . MET A 1 215 ? -10.531 21.717  -33.369 1.00 32.22 215 A 1 
ATOM 1658 N N     . SER A 1 216 ? -16.081 25.783  -33.352 1.00 49.59 216 A 1 
ATOM 1659 C CA    . SER A 1 216 ? -16.511 27.179  -33.174 1.00 50.73 216 A 1 
ATOM 1660 C C     . SER A 1 216 ? -17.757 27.324  -32.298 1.00 50.86 216 A 1 
ATOM 1661 O O     . SER A 1 216 ? -17.847 28.242  -31.481 1.00 47.84 216 A 1 
ATOM 1662 C CB    . SER A 1 216 ? -16.738 27.843  -34.533 1.00 46.22 216 A 1 
ATOM 1663 O OG    . SER A 1 216 ? -17.903 27.378  -35.172 1.00 41.89 216 A 1 
ATOM 1664 N N     . ASN A 1 217 ? -18.691 26.381  -32.407 1.00 43.94 217 A 1 
ATOM 1665 C CA    . ASN A 1 217 ? -19.879 26.376  -31.560 1.00 45.74 217 A 1 
ATOM 1666 C C     . ASN A 1 217 ? -19.546 26.049  -30.102 1.00 42.93 217 A 1 
ATOM 1667 O O     . ASN A 1 217 ? -20.197 26.572  -29.189 1.00 41.18 217 A 1 
ATOM 1668 C CB    . ASN A 1 217 ? -20.910 25.399  -32.126 1.00 43.43 217 A 1 
ATOM 1669 C CG    . ASN A 1 217 ? -21.801 26.019  -33.192 1.00 38.91 217 A 1 
ATOM 1670 O OD1   . ASN A 1 217 ? -22.006 27.212  -33.274 1.00 39.02 217 A 1 
ATOM 1671 N ND2   . ASN A 1 217 ? -22.412 25.205  -34.018 1.00 39.27 217 A 1 
ATOM 1672 N N     . GLN A 1 218 ? -18.548 25.186  -29.864 1.00 50.02 218 A 1 
ATOM 1673 C CA    . GLN A 1 218 ? -18.141 24.831  -28.513 1.00 51.84 218 A 1 
ATOM 1674 C C     . GLN A 1 218 ? -17.426 25.994  -27.824 1.00 52.68 218 A 1 
ATOM 1675 O O     . GLN A 1 218 ? -17.687 26.259  -26.652 1.00 52.39 218 A 1 
ATOM 1676 C CB    . GLN A 1 218 ? -17.299 23.552  -28.562 1.00 48.22 218 A 1 
ATOM 1677 C CG    . GLN A 1 218 ? -17.529 22.690  -27.309 1.00 42.56 218 A 1 
ATOM 1678 C CD    . GLN A 1 218 ? -16.826 21.333  -27.388 1.00 38.00 218 A 1 
ATOM 1679 O OE1   . GLN A 1 218 ? -15.989 21.053  -28.208 1.00 37.51 218 A 1 
ATOM 1680 N NE2   . GLN A 1 218 ? -17.167 20.416  -26.502 1.00 35.14 218 A 1 
ATOM 1681 N N     . GLU A 1 219 ? -16.615 26.763  -28.564 1.00 48.28 219 A 1 
ATOM 1682 C CA    . GLU A 1 219 ? -16.007 28.000  -28.061 1.00 51.00 219 A 1 
ATOM 1683 C C     . GLU A 1 219 ? -17.061 29.060  -27.718 1.00 49.04 219 A 1 
ATOM 1684 O O     . GLU A 1 219 ? -16.970 29.693  -26.668 1.00 50.76 219 A 1 
ATOM 1685 C CB    . GLU A 1 219 ? -15.001 28.572  -29.066 1.00 49.43 219 A 1 
ATOM 1686 C CG    . GLU A 1 219 ? -13.691 27.774  -29.100 1.00 45.97 219 A 1 
ATOM 1687 C CD    . GLU A 1 219 ? -12.608 28.450  -29.955 1.00 44.25 219 A 1 
ATOM 1688 O OE1   . GLU A 1 219 ? -11.416 28.236  -29.652 1.00 40.63 219 A 1 
ATOM 1689 O OE2   . GLU A 1 219 ? -12.976 29.193  -30.894 1.00 40.93 219 A 1 
ATOM 1690 N N     . GLN A 1 220 ? -18.098 29.216  -28.552 1.00 50.75 220 A 1 
ATOM 1691 C CA    . GLN A 1 220 ? -19.201 30.124  -28.236 1.00 51.49 220 A 1 
ATOM 1692 C C     . GLN A 1 220 ? -19.934 29.708  -26.958 1.00 50.51 220 A 1 
ATOM 1693 O O     . GLN A 1 220 ? -20.239 30.580  -26.133 1.00 52.62 220 A 1 
ATOM 1694 C CB    . GLN A 1 220 ? -20.201 30.217  -29.397 1.00 50.15 220 A 1 
ATOM 1695 C CG    . GLN A 1 220 ? -19.722 31.220  -30.455 1.00 46.78 220 A 1 
ATOM 1696 C CD    . GLN A 1 220 ? -20.790 31.489  -31.534 1.00 43.66 220 A 1 
ATOM 1697 O OE1   . GLN A 1 220 ? -21.787 30.808  -31.683 1.00 42.68 220 A 1 
ATOM 1698 N NE2   . GLN A 1 220 ? -20.613 32.530  -32.320 1.00 39.08 220 A 1 
ATOM 1699 N N     . TYR A 1 221 ? -20.180 28.411  -26.764 1.00 48.21 221 A 1 
ATOM 1700 C CA    . TYR A 1 221 ? -20.863 27.930  -25.567 1.00 48.17 221 A 1 
ATOM 1701 C C     . TYR A 1 221 ? -20.025 28.181  -24.303 1.00 45.11 221 A 1 
ATOM 1702 O O     . TYR A 1 221 ? -20.558 28.686  -23.311 1.00 45.01 221 A 1 
ATOM 1703 C CB    . TYR A 1 221 ? -21.216 26.452  -25.735 1.00 46.51 221 A 1 
ATOM 1704 C CG    . TYR A 1 221 ? -22.470 26.065  -24.981 1.00 43.64 221 A 1 
ATOM 1705 C CD1   . TYR A 1 221 ? -22.401 25.647  -23.644 1.00 42.06 221 A 1 
ATOM 1706 C CD2   . TYR A 1 221 ? -23.730 26.162  -25.615 1.00 42.50 221 A 1 
ATOM 1707 C CE1   . TYR A 1 221 ? -23.579 25.329  -22.938 1.00 37.19 221 A 1 
ATOM 1708 C CE2   . TYR A 1 221 ? -24.902 25.849  -24.928 1.00 37.23 221 A 1 
ATOM 1709 C CZ    . TYR A 1 221 ? -24.827 25.430  -23.588 1.00 39.25 221 A 1 
ATOM 1710 O OH    . TYR A 1 221 ? -25.975 25.112  -22.901 1.00 37.06 221 A 1 
ATOM 1711 N N     . VAL A 1 222 ? -18.707 27.910  -24.362 1.00 57.25 222 A 1 
ATOM 1712 C CA    . VAL A 1 222 ? -17.789 28.176  -23.243 1.00 59.31 222 A 1 
ATOM 1713 C C     . VAL A 1 222 ? -17.691 29.674  -22.937 1.00 57.31 222 A 1 
ATOM 1714 O O     . VAL A 1 222 ? -17.689 30.065  -21.771 1.00 61.36 222 A 1 
ATOM 1715 C CB    . VAL A 1 222 ? -16.397 27.576  -23.527 1.00 57.66 222 A 1 
ATOM 1716 C CG1   . VAL A 1 222 ? -15.368 27.955  -22.462 1.00 51.70 222 A 1 
ATOM 1717 C CG2   . VAL A 1 222 ? -16.458 26.047  -23.557 1.00 55.69 222 A 1 
ATOM 1718 N N     . MET A 1 223 ? -17.660 30.524  -23.970 1.00 62.47 223 A 1 
ATOM 1719 C CA    . MET A 1 223 ? -17.627 31.971  -23.785 1.00 63.43 223 A 1 
ATOM 1720 C C     . MET A 1 223 ? -18.929 32.494  -23.159 1.00 62.88 223 A 1 
ATOM 1721 O O     . MET A 1 223 ? -18.895 33.362  -22.285 1.00 66.74 223 A 1 
ATOM 1722 C CB    . MET A 1 223 ? -17.327 32.650  -25.127 1.00 62.47 223 A 1 
ATOM 1723 C CG    . MET A 1 223 ? -16.853 34.091  -24.945 1.00 57.71 223 A 1 
ATOM 1724 S SD    . MET A 1 223 ? -16.484 35.006  -26.472 1.00 53.60 223 A 1 
ATOM 1725 C CE    . MET A 1 223 ? -15.070 34.056  -27.109 1.00 47.10 223 A 1 
ATOM 1726 N N     . GLN A 1 224 ? -20.057 31.909  -23.542 1.00 60.88 224 A 1 
ATOM 1727 C CA    . GLN A 1 224 ? -21.362 32.260  -22.988 1.00 60.80 224 A 1 
ATOM 1728 C C     . GLN A 1 224 ? -21.493 31.804  -21.530 1.00 59.88 224 A 1 
ATOM 1729 O O     . GLN A 1 224 ? -21.997 32.545  -20.689 1.00 64.82 224 A 1 
ATOM 1730 C CB    . GLN A 1 224 ? -22.449 31.675  -23.897 1.00 59.95 224 A 1 
ATOM 1731 C CG    . GLN A 1 224 ? -23.772 32.442  -23.778 1.00 55.95 224 A 1 
ATOM 1732 C CD    . GLN A 1 224 ? -24.795 31.999  -24.836 1.00 51.96 224 A 1 
ATOM 1733 O OE1   . GLN A 1 224 ? -24.801 30.892  -25.338 1.00 47.99 224 A 1 
ATOM 1734 N NE2   . GLN A 1 224 ? -25.720 32.857  -25.206 1.00 46.22 224 A 1 
ATOM 1735 N N     . GLU A 1 225 ? -20.958 30.633  -21.208 1.00 57.58 225 A 1 
ATOM 1736 C CA    . GLU A 1 225 ? -20.926 30.120  -19.834 1.00 58.80 225 A 1 
ATOM 1737 C C     . GLU A 1 225 ? -19.980 30.947  -18.940 1.00 57.71 225 A 1 
ATOM 1738 O O     . GLU A 1 225 ? -20.331 31.281  -17.809 1.00 62.00 225 A 1 
ATOM 1739 C CB    . GLU A 1 225 ? -20.560 28.633  -19.859 1.00 56.75 225 A 1 
ATOM 1740 C CG    . GLU A 1 225 ? -21.121 27.891  -18.637 1.00 51.69 225 A 1 
ATOM 1741 C CD    . GLU A 1 225 ? -20.815 26.382  -18.625 1.00 48.82 225 A 1 
ATOM 1742 O OE1   . GLU A 1 225 ? -21.503 25.668  -17.857 1.00 43.90 225 A 1 
ATOM 1743 O OE2   . GLU A 1 225 ? -19.903 25.953  -19.354 1.00 44.60 225 A 1 
ATOM 1744 N N     . GLN A 1 226 ? -18.823 31.399  -19.472 1.00 61.57 226 A 1 
ATOM 1745 C CA    . GLN A 1 226 ? -17.936 32.332  -18.772 1.00 60.83 226 A 1 
ATOM 1746 C C     . GLN A 1 226 ? -18.601 33.689  -18.529 1.00 60.11 226 A 1 
ATOM 1747 O O     . GLN A 1 226 ? -18.455 34.238  -17.434 1.00 65.37 226 A 1 
ATOM 1748 C CB    . GLN A 1 226 ? -16.631 32.544  -19.539 1.00 60.23 226 A 1 
ATOM 1749 C CG    . GLN A 1 226 ? -15.569 31.503  -19.158 1.00 56.73 226 A 1 
ATOM 1750 C CD    . GLN A 1 226 ? -14.182 31.846  -19.723 1.00 51.58 226 A 1 
ATOM 1751 O OE1   . GLN A 1 226 ? -13.999 32.727  -20.546 1.00 49.60 226 A 1 
ATOM 1752 N NE2   . GLN A 1 226 ? -13.146 31.172  -19.269 1.00 46.04 226 A 1 
ATOM 1753 N N     . GLN A 1 227 ? -19.321 34.233  -19.517 1.00 67.20 227 A 1 
ATOM 1754 C CA    . GLN A 1 227 ? -20.072 35.480  -19.330 1.00 66.91 227 A 1 
ATOM 1755 C C     . GLN A 1 227 ? -21.144 35.314  -18.252 1.00 67.18 227 A 1 
ATOM 1756 O O     . GLN A 1 227 ? -21.273 36.181  -17.390 1.00 70.60 227 A 1 
ATOM 1757 C CB    . GLN A 1 227 ? -20.710 35.943  -20.640 1.00 66.50 227 A 1 
ATOM 1758 C CG    . GLN A 1 227 ? -19.682 36.666  -21.528 1.00 61.95 227 A 1 
ATOM 1759 C CD    . GLN A 1 227 ? -20.298 37.222  -22.814 1.00 56.36 227 A 1 
ATOM 1760 O OE1   . GLN A 1 227 ? -21.447 36.991  -23.165 1.00 53.28 227 A 1 
ATOM 1761 N NE2   . GLN A 1 227 ? -19.554 38.008  -23.559 1.00 49.53 227 A 1 
ATOM 1762 N N     . HIS A 1 228 ? -21.846 34.180  -18.249 1.00 69.30 228 A 1 
ATOM 1763 C CA    . HIS A 1 228 ? -22.866 33.903  -17.241 1.00 71.08 228 A 1 
ATOM 1764 C C     . HIS A 1 228 ? -22.260 33.765  -15.835 1.00 68.18 228 A 1 
ATOM 1765 O O     . HIS A 1 228 ? -22.821 34.290  -14.867 1.00 74.78 228 A 1 
ATOM 1766 C CB    . HIS A 1 228 ? -23.659 32.661  -17.663 1.00 71.81 228 A 1 
ATOM 1767 C CG    . HIS A 1 228 ? -24.989 32.580  -16.974 1.00 63.53 228 A 1 
ATOM 1768 N ND1   . HIS A 1 228 ? -25.224 32.226  -15.674 1.00 54.11 228 A 1 
ATOM 1769 C CD2   . HIS A 1 228 ? -26.215 32.893  -17.506 1.00 54.50 228 A 1 
ATOM 1770 C CE1   . HIS A 1 228 ? -26.536 32.326  -15.424 1.00 48.13 228 A 1 
ATOM 1771 N NE2   . HIS A 1 228 ? -27.186 32.724  -16.520 1.00 49.05 228 A 1 
ATOM 1772 N N     . LEU A 1 229 ? -21.095 33.137  -15.711 1.00 59.66 229 A 1 
ATOM 1773 C CA    . LEU A 1 229 ? -20.344 33.040  -14.456 1.00 58.70 229 A 1 
ATOM 1774 C C     . LEU A 1 229 ? -19.859 34.409  -13.968 1.00 56.64 229 A 1 
ATOM 1775 O O     . LEU A 1 229 ? -19.989 34.713  -12.780 1.00 59.95 229 A 1 
ATOM 1776 C CB    . LEU A 1 229 ? -19.177 32.056  -14.637 1.00 59.94 229 A 1 
ATOM 1777 C CG    . LEU A 1 229 ? -19.496 30.662  -14.069 1.00 56.81 229 A 1 
ATOM 1778 C CD1   . LEU A 1 229 ? -18.751 29.579  -14.822 1.00 50.08 229 A 1 
ATOM 1779 C CD2   . LEU A 1 229 ? -19.116 30.583  -12.588 1.00 55.95 229 A 1 
ATOM 1780 N N     . GLN A 1 230 ? -19.334 35.261  -14.867 1.00 70.27 230 A 1 
ATOM 1781 C CA    . GLN A 1 230 ? -18.949 36.629  -14.523 1.00 70.45 230 A 1 
ATOM 1782 C C     . GLN A 1 230 ? -20.150 37.462  -14.078 1.00 70.44 230 A 1 
ATOM 1783 O O     . GLN A 1 230 ? -20.043 38.235  -13.135 1.00 74.51 230 A 1 
ATOM 1784 C CB    . GLN A 1 230 ? -18.259 37.318  -15.699 1.00 70.90 230 A 1 
ATOM 1785 C CG    . GLN A 1 230 ? -16.789 36.888  -15.840 1.00 65.02 230 A 1 
ATOM 1786 C CD    . GLN A 1 230 ? -16.040 37.678  -16.910 1.00 59.51 230 A 1 
ATOM 1787 O OE1   . GLN A 1 230 ? -16.569 38.535  -17.596 1.00 54.43 230 A 1 
ATOM 1788 N NE2   . GLN A 1 230 ? -14.762 37.425  -17.078 1.00 51.44 230 A 1 
ATOM 1789 N N     . GLN A 1 231 ? -21.288 37.265  -14.734 1.00 72.72 231 A 1 
ATOM 1790 C CA    . GLN A 1 231 ? -22.513 37.981  -14.390 1.00 73.50 231 A 1 
ATOM 1791 C C     . GLN A 1 231 ? -23.046 37.542  -13.023 1.00 73.72 231 A 1 
ATOM 1792 O O     . GLN A 1 231 ? -23.334 38.400  -12.188 1.00 76.15 231 A 1 
ATOM 1793 C CB    . GLN A 1 231 ? -23.514 37.820  -15.535 1.00 72.37 231 A 1 
ATOM 1794 C CG    . GLN A 1 231 ? -24.640 38.861  -15.450 1.00 65.07 231 A 1 
ATOM 1795 C CD    . GLN A 1 231 ? -25.461 38.950  -16.746 1.00 59.63 231 A 1 
ATOM 1796 O OE1   . GLN A 1 231 ? -25.294 38.214  -17.706 1.00 56.07 231 A 1 
ATOM 1797 N NE2   . GLN A 1 231 ? -26.380 39.879  -16.821 1.00 51.88 231 A 1 
ATOM 1798 N N     . MET A 1 232 ? -23.035 36.245  -12.731 1.00 72.98 232 A 1 
ATOM 1799 C CA    . MET A 1 232 ? -23.374 35.736  -11.394 1.00 71.43 232 A 1 
ATOM 1800 C C     . MET A 1 232 ? -22.399 36.237  -10.321 1.00 71.26 232 A 1 
ATOM 1801 O O     . MET A 1 232 ? -22.833 36.606  -9.235  1.00 75.69 232 A 1 
ATOM 1802 C CB    . MET A 1 232 ? -23.415 34.203  -11.377 1.00 70.16 232 A 1 
ATOM 1803 C CG    . MET A 1 232 ? -24.757 33.644  -11.845 1.00 62.63 232 A 1 
ATOM 1804 S SD    . MET A 1 232 ? -25.383 32.256  -10.842 1.00 58.66 232 A 1 
ATOM 1805 C CE    . MET A 1 232 ? -24.232 30.952  -11.340 1.00 48.90 232 A 1 
ATOM 1806 N N     . GLN A 1 233 ? -21.092 36.284  -10.593 1.00 70.38 233 A 1 
ATOM 1807 C CA    . GLN A 1 233 ? -20.127 36.850  -9.646  1.00 68.73 233 A 1 
ATOM 1808 C C     . GLN A 1 233 ? -20.391 38.330  -9.382  1.00 68.16 233 A 1 
ATOM 1809 O O     . GLN A 1 233 ? -20.260 38.780  -8.245  1.00 74.73 233 A 1 
ATOM 1810 C CB    . GLN A 1 233 ? -18.693 36.673  -10.154 1.00 69.77 233 A 1 
ATOM 1811 C CG    . GLN A 1 233 ? -18.155 35.265  -9.843  1.00 63.71 233 A 1 
ATOM 1812 C CD    . GLN A 1 233 ? -16.677 35.105  -10.213 1.00 58.24 233 A 1 
ATOM 1813 O OE1   . GLN A 1 233 ? -16.060 35.932  -10.863 1.00 54.53 233 A 1 
ATOM 1814 N NE2   . GLN A 1 233 ? -16.051 34.027  -9.791  1.00 51.57 233 A 1 
ATOM 1815 N N     . LYS A 1 234 ? -20.779 39.075  -10.431 1.00 72.57 234 A 1 
ATOM 1816 C CA    . LYS A 1 234 ? -21.086 40.496  -10.304 1.00 72.62 234 A 1 
ATOM 1817 C C     . LYS A 1 234 ? -22.358 40.727  -9.481  1.00 72.21 234 A 1 
ATOM 1818 O O     . LYS A 1 234 ? -22.331 41.550  -8.570  1.00 74.53 234 A 1 
ATOM 1819 C CB    . LYS A 1 234 ? -21.166 41.114  -11.702 1.00 72.14 234 A 1 
ATOM 1820 C CG    . LYS A 1 234 ? -20.864 42.612  -11.647 1.00 64.33 234 A 1 
ATOM 1821 C CD    . LYS A 1 234 ? -20.948 43.219  -13.052 1.00 60.95 234 A 1 
ATOM 1822 C CE    . LYS A 1 234 ? -20.582 44.689  -12.971 1.00 53.54 234 A 1 
ATOM 1823 N NZ    . LYS A 1 234 ? -20.820 45.366  -14.256 1.00 48.80 234 A 1 
ATOM 1824 N N     . GLU A 1 235 ? -23.405 39.958  -9.723  1.00 72.84 235 A 1 
ATOM 1825 C CA    . GLU A 1 235 ? -24.633 39.992  -8.916  1.00 72.27 235 A 1 
ATOM 1826 C C     . GLU A 1 235 ? -24.371 39.605  -7.454  1.00 69.92 235 A 1 
ATOM 1827 O O     . GLU A 1 235 ? -24.889 40.244  -6.540  1.00 73.00 235 A 1 
ATOM 1828 C CB    . GLU A 1 235 ? -25.701 39.059  -9.516  1.00 71.63 235 A 1 
ATOM 1829 C CG    . GLU A 1 235 ? -26.369 39.655  -10.762 1.00 62.40 235 A 1 
ATOM 1830 C CD    . GLU A 1 235 ? -27.471 38.751  -11.359 1.00 58.46 235 A 1 
ATOM 1831 O OE1   . GLU A 1 235 ? -28.181 39.248  -12.261 1.00 50.34 235 A 1 
ATOM 1832 O OE2   . GLU A 1 235 ? -27.590 37.585  -10.938 1.00 51.11 235 A 1 
ATOM 1833 N N     . TYR A 1 236 ? -23.509 38.608  -7.210  1.00 71.44 236 A 1 
ATOM 1834 C CA    . TYR A 1 236 ? -23.139 38.214  -5.851  1.00 67.72 236 A 1 
ATOM 1835 C C     . TYR A 1 236 ? -22.336 39.308  -5.129  1.00 64.94 236 A 1 
ATOM 1836 O O     . TYR A 1 236 ? -22.581 39.568  -3.943  1.00 67.24 236 A 1 
ATOM 1837 C CB    . TYR A 1 236 ? -22.371 36.889  -5.908  1.00 66.40 236 A 1 
ATOM 1838 C CG    . TYR A 1 236 ? -22.494 36.086  -4.630  1.00 60.29 236 A 1 
ATOM 1839 C CD1   . TYR A 1 236 ? -21.588 36.261  -3.567  1.00 57.30 236 A 1 
ATOM 1840 C CD2   . TYR A 1 236 ? -23.552 35.167  -4.486  1.00 56.47 236 A 1 
ATOM 1841 C CE1   . TYR A 1 236 ? -21.729 35.525  -2.381  1.00 48.81 236 A 1 
ATOM 1842 C CE2   . TYR A 1 236 ? -23.709 34.422  -3.310  1.00 50.05 236 A 1 
ATOM 1843 C CZ    . TYR A 1 236 ? -22.796 34.602  -2.259  1.00 51.95 236 A 1 
ATOM 1844 O OH    . TYR A 1 236 ? -22.937 33.879  -1.087  1.00 50.86 236 A 1 
ATOM 1845 N N     . ALA A 1 237 ? -21.420 39.989  -5.847  1.00 74.37 237 A 1 
ATOM 1846 C CA    . ALA A 1 237 ? -20.673 41.121  -5.315  1.00 73.04 237 A 1 
ATOM 1847 C C     . ALA A 1 237 ? -21.589 42.322  -5.007  1.00 70.41 237 A 1 
ATOM 1848 O O     . ALA A 1 237 ? -21.439 42.946  -3.955  1.00 74.43 237 A 1 
ATOM 1849 C CB    . ALA A 1 237 ? -19.555 41.488  -6.290  1.00 73.85 237 A 1 
ATOM 1850 N N     . GLU A 1 238 ? -22.554 42.608  -5.878  1.00 74.38 238 A 1 
ATOM 1851 C CA    . GLU A 1 238 ? -23.544 43.663  -5.630  1.00 73.26 238 A 1 
ATOM 1852 C C     . GLU A 1 238 ? -24.443 43.334  -4.432  1.00 70.49 238 A 1 
ATOM 1853 O O     . GLU A 1 238 ? -24.702 44.205  -3.601  1.00 72.53 238 A 1 
ATOM 1854 C CB    . GLU A 1 238 ? -24.381 43.937  -6.892  1.00 72.81 238 A 1 
ATOM 1855 C CG    . GLU A 1 238 ? -23.614 44.785  -7.915  1.00 64.71 238 A 1 
ATOM 1856 C CD    . GLU A 1 238 ? -24.405 45.112  -9.202  1.00 58.58 238 A 1 
ATOM 1857 O OE1   . GLU A 1 238 ? -23.836 45.843  -10.052 1.00 52.67 238 A 1 
ATOM 1858 O OE2   . GLU A 1 238 ? -25.547 44.636  -9.346  1.00 52.25 238 A 1 
ATOM 1859 N N     . GLN A 1 239 ? -24.859 42.081  -4.272  1.00 74.18 239 A 1 
ATOM 1860 C CA    . GLN A 1 239 ? -25.623 41.653  -3.091  1.00 73.33 239 A 1 
ATOM 1861 C C     . GLN A 1 239 ? -24.804 41.739  -1.798  1.00 73.21 239 A 1 
ATOM 1862 O O     . GLN A 1 239 ? -25.364 42.104  -0.760  1.00 73.98 239 A 1 
ATOM 1863 C CB    . GLN A 1 239 ? -26.141 40.228  -3.261  1.00 72.82 239 A 1 
ATOM 1864 C CG    . GLN A 1 239 ? -27.420 40.164  -4.107  1.00 65.60 239 A 1 
ATOM 1865 C CD    . GLN A 1 239 ? -28.058 38.773  -4.111  1.00 60.27 239 A 1 
ATOM 1866 O OE1   . GLN A 1 239 ? -27.628 37.836  -3.449  1.00 55.45 239 A 1 
ATOM 1867 N NE2   . GLN A 1 239 ? -29.136 38.599  -4.828  1.00 51.67 239 A 1 
ATOM 1868 N N     . GLN A 1 240 ? -23.496 41.396  -1.823  1.00 69.80 240 A 1 
ATOM 1869 C CA    . GLN A 1 240 ? -22.636 41.580  -0.653  1.00 70.62 240 A 1 
ATOM 1870 C C     . GLN A 1 240 ? -22.474 43.057  -0.310  1.00 69.93 240 A 1 
ATOM 1871 O O     . GLN A 1 240 ? -22.618 43.420  0.853   1.00 72.44 240 A 1 
ATOM 1872 C CB    . GLN A 1 240 ? -21.264 40.926  -0.856  1.00 70.02 240 A 1 
ATOM 1873 C CG    . GLN A 1 240 ? -21.300 39.429  -0.504  1.00 64.93 240 A 1 
ATOM 1874 C CD    . GLN A 1 240 ? -19.900 38.825  -0.338  1.00 59.63 240 A 1 
ATOM 1875 O OE1   . GLN A 1 240 ? -18.906 39.313  -0.837  1.00 57.50 240 A 1 
ATOM 1876 N NE2   . GLN A 1 240 ? -19.781 37.736  0.397   1.00 52.74 240 A 1 
ATOM 1877 N N     . MET A 1 241 ? -22.264 43.912  -1.320  1.00 73.89 241 A 1 
ATOM 1878 C CA    . MET A 1 241 ? -22.110 45.351  -1.107  1.00 72.91 241 A 1 
ATOM 1879 C C     . MET A 1 241 ? -23.400 45.975  -0.534  1.00 70.55 241 A 1 
ATOM 1880 O O     . MET A 1 241 ? -23.331 46.813  0.367   1.00 72.19 241 A 1 
ATOM 1881 C CB    . MET A 1 241 ? -21.675 46.004  -2.423  1.00 73.18 241 A 1 
ATOM 1882 C CG    . MET A 1 241 ? -20.824 47.248  -2.182  1.00 64.53 241 A 1 
ATOM 1883 S SD    . MET A 1 241 ? -20.259 48.107  -3.703  1.00 59.83 241 A 1 
ATOM 1884 C CE    . MET A 1 241 ? -19.170 46.849  -4.414  1.00 52.06 241 A 1 
ATOM 1885 N N     . GLN A 1 242 ? -24.570 45.518  -0.979  1.00 70.76 242 A 1 
ATOM 1886 C CA    . GLN A 1 242 ? -25.838 45.941  -0.386  1.00 70.00 242 A 1 
ATOM 1887 C C     . GLN A 1 242 ? -26.001 45.481  1.066   1.00 66.56 242 A 1 
ATOM 1888 O O     . GLN A 1 242 ? -26.535 46.245  1.876   1.00 70.49 242 A 1 
ATOM 1889 C CB    . GLN A 1 242 ? -27.027 45.451  -1.216  1.00 70.65 242 A 1 
ATOM 1890 C CG    . GLN A 1 242 ? -27.324 46.378  -2.398  1.00 63.47 242 A 1 
ATOM 1891 C CD    . GLN A 1 242 ? -28.618 46.000  -3.146  1.00 59.07 242 A 1 
ATOM 1892 O OE1   . GLN A 1 242 ? -29.239 44.976  -2.920  1.00 53.97 242 A 1 
ATOM 1893 N NE2   . GLN A 1 242 ? -29.061 46.834  -4.051  1.00 50.39 242 A 1 
ATOM 1894 N N     . LYS A 1 243 ? -25.533 44.281  1.425   1.00 63.19 243 A 1 
ATOM 1895 C CA    . LYS A 1 243 ? -25.595 43.816  2.814   1.00 64.21 243 A 1 
ATOM 1896 C C     . LYS A 1 243 ? -24.684 44.624  3.739   1.00 59.94 243 A 1 
ATOM 1897 O O     . LYS A 1 243 ? -25.144 45.015  4.815   1.00 62.16 243 A 1 
ATOM 1898 C CB    . LYS A 1 243 ? -25.272 42.319  2.912   1.00 64.31 243 A 1 
ATOM 1899 C CG    . LYS A 1 243 ? -26.499 41.459  2.585   1.00 59.84 243 A 1 
ATOM 1900 C CD    . LYS A 1 243 ? -26.152 39.986  2.801   1.00 57.52 243 A 1 
ATOM 1901 C CE    . LYS A 1 243 ? -27.380 39.117  2.569   1.00 50.20 243 A 1 
ATOM 1902 N NZ    . LYS A 1 243 ? -27.078 37.698  2.838   1.00 46.06 243 A 1 
ATOM 1903 N N     . GLU A 1 244 ? -23.460 44.962  3.312   1.00 66.92 244 A 1 
ATOM 1904 C CA    . GLU A 1 244 ? -22.555 45.806  4.111   1.00 66.15 244 A 1 
ATOM 1905 C C     . GLU A 1 244 ? -23.130 47.213  4.343   1.00 61.60 244 A 1 
ATOM 1906 O O     . GLU A 1 244 ? -22.968 47.773  5.424   1.00 62.74 244 A 1 
ATOM 1907 C CB    . GLU A 1 244 ? -21.183 45.925  3.436   1.00 65.42 244 A 1 
ATOM 1908 C CG    . GLU A 1 244 ? -20.274 44.711  3.703   1.00 58.46 244 A 1 
ATOM 1909 C CD    . GLU A 1 244 ? -18.832 44.927  3.203   1.00 55.88 244 A 1 
ATOM 1910 O OE1   . GLU A 1 244 ? -17.910 44.346  3.817   1.00 48.69 244 A 1 
ATOM 1911 O OE2   . GLU A 1 244 ? -18.651 45.658  2.200   1.00 48.52 244 A 1 
ATOM 1912 N N     . TYR A 1 245 ? -23.843 47.788  3.341   1.00 65.05 245 A 1 
ATOM 1913 C CA    . TYR A 1 245 ? -24.490 49.086  3.527   1.00 62.27 245 A 1 
ATOM 1914 C C     . TYR A 1 245 ? -25.595 49.038  4.590   1.00 55.50 245 A 1 
ATOM 1915 O O     . TYR A 1 245 ? -25.682 49.953  5.411   1.00 60.20 245 A 1 
ATOM 1916 C CB    . TYR A 1 245 ? -25.031 49.609  2.186   1.00 62.54 245 A 1 
ATOM 1917 C CG    . TYR A 1 245 ? -24.154 50.688  1.596   1.00 57.02 245 A 1 
ATOM 1918 C CD1   . TYR A 1 245 ? -24.331 52.040  1.991   1.00 53.26 245 A 1 
ATOM 1919 C CD2   . TYR A 1 245 ? -23.134 50.376  0.680   1.00 51.47 245 A 1 
ATOM 1920 C CE1   . TYR A 1 245 ? -23.501 53.043  1.476   1.00 44.28 245 A 1 
ATOM 1921 C CE2   . TYR A 1 245 ? -22.294 51.370  0.159   1.00 44.99 245 A 1 
ATOM 1922 C CZ    . TYR A 1 245 ? -22.480 52.717  0.552   1.00 46.26 245 A 1 
ATOM 1923 O OH    . TYR A 1 245 ? -21.660 53.699  0.049   1.00 43.84 245 A 1 
ATOM 1924 N N     . VAL A 1 246 ? -26.395 47.962  4.618   1.00 61.43 246 A 1 
ATOM 1925 C CA    . VAL A 1 246 ? -27.505 47.852  5.580   1.00 62.02 246 A 1 
ATOM 1926 C C     . VAL A 1 246 ? -27.007 47.631  7.016   1.00 58.96 246 A 1 
ATOM 1927 O O     . VAL A 1 246 ? -27.592 48.187  7.948   1.00 59.54 246 A 1 
ATOM 1928 C CB    . VAL A 1 246 ? -28.505 46.770  5.142   1.00 59.21 246 A 1 
ATOM 1929 C CG1   . VAL A 1 246 ? -29.657 46.589  6.145   1.00 53.79 246 A 1 
ATOM 1930 C CG2   . VAL A 1 246 ? -29.150 47.114  3.798   1.00 58.00 246 A 1 
ATOM 1931 N N     . GLU A 1 247 ? -25.921 46.885  7.218   1.00 58.53 247 A 1 
ATOM 1932 C CA    . GLU A 1 247 ? -25.373 46.664  8.567   1.00 59.58 247 A 1 
ATOM 1933 C C     . GLU A 1 247 ? -24.738 47.928  9.165   1.00 55.78 247 A 1 
ATOM 1934 O O     . GLU A 1 247 ? -24.823 48.142  10.380  1.00 55.46 247 A 1 
ATOM 1935 C CB    . GLU A 1 247 ? -24.376 45.492  8.586   1.00 57.46 247 A 1 
ATOM 1936 C CG    . GLU A 1 247 ? -25.087 44.130  8.646   1.00 53.57 247 A 1 
ATOM 1937 C CD    . GLU A 1 247 ? -24.149 42.938  8.875   1.00 50.20 247 A 1 
ATOM 1938 O OE1   . GLU A 1 247 ? -24.644 41.921  9.422   1.00 45.88 247 A 1 
ATOM 1939 O OE2   . GLU A 1 247 ? -22.969 43.024  8.478   1.00 45.51 247 A 1 
ATOM 1940 N N     . ASN A 1 248 ? -24.153 48.817  8.338   1.00 57.74 248 A 1 
ATOM 1941 C CA    . ASN A 1 248 ? -23.504 50.029  8.841   1.00 59.33 248 A 1 
ATOM 1942 C C     . ASN A 1 248 ? -24.479 51.113  9.332   1.00 55.00 248 A 1 
ATOM 1943 O O     . ASN A 1 248 ? -24.114 51.870  10.230  1.00 53.11 248 A 1 
ATOM 1944 C CB    . ASN A 1 248 ? -22.541 50.574  7.772   1.00 56.55 248 A 1 
ATOM 1945 C CG    . ASN A 1 248 ? -21.143 49.972  7.863   1.00 53.92 248 A 1 
ATOM 1946 O OD1   . ASN A 1 248 ? -20.568 49.801  8.924   1.00 50.42 248 A 1 
ATOM 1947 N ND2   . ASN A 1 248 ? -20.541 49.667  6.741   1.00 51.45 248 A 1 
ATOM 1948 N N     . GLU A 1 249 ? -25.683 51.189  8.798   1.00 56.31 249 A 1 
ATOM 1949 C CA    . GLU A 1 249 ? -26.654 52.196  9.274   1.00 58.02 249 A 1 
ATOM 1950 C C     . GLU A 1 249 ? -27.199 51.884  10.679  1.00 56.39 249 A 1 
ATOM 1951 O O     . GLU A 1 249 ? -27.583 52.797  11.416  1.00 53.26 249 A 1 
ATOM 1952 C CB    . GLU A 1 249 ? -27.812 52.367  8.280   1.00 52.99 249 A 1 
ATOM 1953 C CG    . GLU A 1 249 ? -27.436 53.215  7.056   1.00 48.79 249 A 1 
ATOM 1954 C CD    . GLU A 1 249 ? -28.654 53.629  6.209   1.00 46.23 249 A 1 
ATOM 1955 O OE1   . GLU A 1 249 ? -28.566 54.699  5.563   1.00 41.71 249 A 1 
ATOM 1956 O OE2   . GLU A 1 249 ? -29.666 52.891  6.189   1.00 41.43 249 A 1 
ATOM 1957 N N     . GLY A 1 250 ? -27.223 50.612  11.069  1.00 46.15 250 A 1 
ATOM 1958 C CA    . GLY A 1 250 ? -27.901 50.179  12.289  1.00 47.56 250 A 1 
ATOM 1959 C C     . GLY A 1 250 ? -27.204 50.523  13.606  1.00 45.68 250 A 1 
ATOM 1960 O O     . GLY A 1 250 ? -27.817 50.364  14.664  1.00 45.33 250 A 1 
ATOM 1961 N N     . SER A 1 251 ? -25.945 50.949  13.605  1.00 50.13 251 A 1 
ATOM 1962 C CA    . SER A 1 251 ? -25.187 51.199  14.834  1.00 51.50 251 A 1 
ATOM 1963 C C     . SER A 1 251 ? -25.499 52.566  15.469  1.00 48.70 251 A 1 
ATOM 1964 O O     . SER A 1 251 ? -24.606 53.388  15.667  1.00 47.99 251 A 1 
ATOM 1965 C CB    . SER A 1 251 ? -23.686 50.961  14.622  1.00 49.85 251 A 1 
ATOM 1966 O OG    . SER A 1 251 ? -23.081 51.923  13.778  1.00 47.63 251 A 1 
ATOM 1967 N N     . GLU A 1 252 ? -26.750 52.815  15.782  1.00 44.74 252 A 1 
ATOM 1968 C CA    . GLU A 1 252 ? -27.119 53.961  16.606  1.00 47.86 252 A 1 
ATOM 1969 C C     . GLU A 1 252 ? -26.413 53.873  17.962  1.00 45.50 252 A 1 
ATOM 1970 O O     . GLU A 1 252 ? -26.547 52.904  18.731  1.00 43.28 252 A 1 
ATOM 1971 C CB    . GLU A 1 252 ? -28.639 54.110  16.782  1.00 44.28 252 A 1 
ATOM 1972 C CG    . GLU A 1 252 ? -29.325 54.773  15.575  1.00 43.10 252 A 1 
ATOM 1973 C CD    . GLU A 1 252 ? -30.767 55.202  15.895  1.00 42.10 252 A 1 
ATOM 1974 O OE1   . GLU A 1 252 ? -31.230 56.182  15.268  1.00 39.00 252 A 1 
ATOM 1975 O OE2   . GLU A 1 252 ? -31.408 54.590  16.778  1.00 38.88 252 A 1 
ATOM 1976 N N     . CYS A 1 253 ? -25.644 54.923  18.267  1.00 47.81 253 A 1 
ATOM 1977 C CA    . CYS A 1 253 ? -24.946 55.092  19.532  1.00 52.38 253 A 1 
ATOM 1978 C C     . CYS A 1 253 ? -25.953 55.281  20.666  1.00 48.82 253 A 1 
ATOM 1979 O O     . CYS A 1 253 ? -26.294 56.411  21.022  1.00 49.51 253 A 1 
ATOM 1980 C CB    . CYS A 1 253 ? -23.992 56.287  19.420  1.00 49.86 253 A 1 
ATOM 1981 S SG    . CYS A 1 253 ? -22.615 55.943  18.272  1.00 46.27 253 A 1 
ATOM 1982 N N     . ILE A 1 254 ? -26.409 54.191  21.268  1.00 39.64 254 A 1 
ATOM 1983 C CA    . ILE A 1 254 ? -27.207 54.251  22.495  1.00 45.98 254 A 1 
ATOM 1984 C C     . ILE A 1 254 ? -26.321 54.841  23.601  1.00 43.90 254 A 1 
ATOM 1985 O O     . ILE A 1 254 ? -25.509 54.145  24.209  1.00 43.29 254 A 1 
ATOM 1986 C CB    . ILE A 1 254 ? -27.810 52.883  22.868  1.00 43.34 254 A 1 
ATOM 1987 C CG1   . ILE A 1 254 ? -28.695 52.351  21.728  1.00 42.25 254 A 1 
ATOM 1988 C CG2   . ILE A 1 254 ? -28.629 53.008  24.170  1.00 44.89 254 A 1 
ATOM 1989 C CD1   . ILE A 1 254 ? -29.259 50.955  21.960  1.00 42.96 254 A 1 
ATOM 1990 N N     . VAL A 1 255 ? -26.472 56.150  23.843  1.00 44.71 255 A 1 
ATOM 1991 C CA    . VAL A 1 255 ? -25.774 56.862  24.913  1.00 50.22 255 A 1 
ATOM 1992 C C     . VAL A 1 255 ? -26.247 56.286  26.252  1.00 47.23 255 A 1 
ATOM 1993 O O     . VAL A 1 255 ? -27.429 56.416  26.570  1.00 46.99 255 A 1 
ATOM 1994 C CB    . VAL A 1 255 ? -26.032 58.377  24.845  1.00 47.91 255 A 1 
ATOM 1995 C CG1   . VAL A 1 255 ? -25.268 59.120  25.945  1.00 44.98 255 A 1 
ATOM 1996 C CG2   . VAL A 1 255 ? -25.589 58.961  23.497  1.00 49.18 255 A 1 
ATOM 1997 N N     . PRO A 1 256 ? -25.381 55.672  27.058  1.00 48.65 256 A 1 
ATOM 1998 C CA    . PRO A 1 256 ? -25.794 55.097  28.326  1.00 52.34 256 A 1 
ATOM 1999 C C     . PRO A 1 256 ? -26.135 56.229  29.303  1.00 51.62 256 A 1 
ATOM 2000 O O     . PRO A 1 256 ? -25.254 56.889  29.855  1.00 50.38 256 A 1 
ATOM 2001 C CB    . PRO A 1 256 ? -24.627 54.220  28.780  1.00 48.80 256 A 1 
ATOM 2002 C CG    . PRO A 1 256 ? -23.409 54.867  28.138  1.00 50.11 256 A 1 
ATOM 2003 C CD    . PRO A 1 256 ? -23.964 55.430  26.813  1.00 55.32 256 A 1 
ATOM 2004 N N     . SER A 1 257 ? -27.438 56.493  29.521  1.00 46.43 257 A 1 
ATOM 2005 C CA    . SER A 1 257 ? -27.917 57.477  30.490  1.00 51.70 257 A 1 
ATOM 2006 C C     . SER A 1 257 ? -27.478 57.053  31.895  1.00 49.26 257 A 1 
ATOM 2007 O O     . SER A 1 257 ? -27.901 56.023  32.416  1.00 50.11 257 A 1 
ATOM 2008 C CB    . SER A 1 257 ? -29.426 57.659  30.367  1.00 49.61 257 A 1 
ATOM 2009 O OG    . SER A 1 257 ? -30.117 56.432  30.342  1.00 48.03 257 A 1 
ATOM 2010 N N     . GLN A 1 258 ? -26.634 57.876  32.521  1.00 46.81 258 A 1 
ATOM 2011 C CA    . GLN A 1 258 ? -26.190 57.696  33.901  1.00 52.94 258 A 1 
ATOM 2012 C C     . GLN A 1 258 ? -27.376 57.918  34.851  1.00 51.77 258 A 1 
ATOM 2013 O O     . GLN A 1 258 ? -27.597 59.008  35.359  1.00 50.34 258 A 1 
ATOM 2014 C CB    . GLN A 1 258 ? -25.047 58.660  34.233  1.00 48.78 258 A 1 
ATOM 2015 C CG    . GLN A 1 258 ? -23.718 58.320  33.569  1.00 46.73 258 A 1 
ATOM 2016 C CD    . GLN A 1 258 ? -22.579 59.245  34.015  1.00 44.21 258 A 1 
ATOM 2017 O OE1   . GLN A 1 258 ? -22.766 60.269  34.644  1.00 41.09 258 A 1 
ATOM 2018 N NE2   . GLN A 1 258 ? -21.346 58.910  33.697  1.00 40.26 258 A 1 
ATOM 2019 N N     . SER A 1 259 ? -28.146 56.881  35.091  1.00 43.69 259 A 1 
ATOM 2020 C CA    . SER A 1 259 ? -29.218 56.935  36.084  1.00 47.60 259 A 1 
ATOM 2021 C C     . SER A 1 259 ? -28.622 57.058  37.485  1.00 45.09 259 A 1 
ATOM 2022 O O     . SER A 1 259 ? -28.087 56.118  38.056  1.00 46.24 259 A 1 
ATOM 2023 C CB    . SER A 1 259 ? -30.167 55.743  35.939  1.00 46.21 259 A 1 
ATOM 2024 O OG    . SER A 1 259 ? -29.471 54.517  36.009  1.00 45.64 259 A 1 
ATOM 2025 N N     . THR A 1 260 ? -28.697 58.292  38.053  1.00 45.16 260 A 1 
ATOM 2026 C CA    . THR A 1 260 ? -28.296 58.639  39.419  1.00 50.42 260 A 1 
ATOM 2027 C C     . THR A 1 260 ? -29.230 57.953  40.419  1.00 47.53 260 A 1 
ATOM 2028 O O     . THR A 1 260 ? -30.288 58.470  40.758  1.00 48.18 260 A 1 
ATOM 2029 C CB    . THR A 1 260 ? -28.292 60.165  39.630  1.00 47.33 260 A 1 
ATOM 2030 O OG1   . THR A 1 260 ? -29.128 60.828  38.702  1.00 45.81 260 A 1 
ATOM 2031 C CG2   . THR A 1 260 ? -26.906 60.752  39.456  1.00 47.87 260 A 1 
ATOM 2032 N N     . ILE A 1 261 ? -28.839 56.774  40.896  1.00 43.02 261 A 1 
ATOM 2033 C CA    . ILE A 1 261 ? -29.619 56.050  41.905  1.00 48.71 261 A 1 
ATOM 2034 C C     . ILE A 1 261 ? -29.535 56.826  43.228  1.00 46.63 261 A 1 
ATOM 2035 O O     . ILE A 1 261 ? -28.545 56.768  43.952  1.00 46.51 261 A 1 
ATOM 2036 C CB    . ILE A 1 261 ? -29.183 54.577  42.027  1.00 46.27 261 A 1 
ATOM 2037 C CG1   . ILE A 1 261 ? -29.395 53.857  40.674  1.00 44.95 261 A 1 
ATOM 2038 C CG2   . ILE A 1 261 ? -29.982 53.872  43.136  1.00 45.96 261 A 1 
ATOM 2039 C CD1   . ILE A 1 261 ? -28.892 52.411  40.634  1.00 44.16 261 A 1 
ATOM 2040 N N     . VAL A 1 262 ? -30.607 57.566  43.545  1.00 43.02 262 A 1 
ATOM 2041 C CA    . VAL A 1 262 ? -30.755 58.340  44.779  1.00 48.91 262 A 1 
ATOM 2042 C C     . VAL A 1 262 ? -30.824 57.383  45.971  1.00 46.23 262 A 1 
ATOM 2043 O O     . VAL A 1 262 ? -31.718 56.543  46.068  1.00 46.12 262 A 1 
ATOM 2044 C CB    . VAL A 1 262 ? -31.998 59.246  44.711  1.00 45.50 262 A 1 
ATOM 2045 C CG1   . VAL A 1 262 ? -32.191 60.057  45.999  1.00 42.60 262 A 1 
ATOM 2046 C CG2   . VAL A 1 262 ? -31.881 60.250  43.550  1.00 46.62 262 A 1 
ATOM 2047 N N     . ARG A 1 263 ? -29.894 57.569  46.947  1.00 41.77 263 A 1 
ATOM 2048 C CA    . ARG A 1 263 ? -29.886 56.866  48.240  1.00 49.23 263 A 1 
ATOM 2049 C C     . ARG A 1 263 ? -31.111 57.253  49.066  1.00 46.73 263 A 1 
ATOM 2050 O O     . ARG A 1 263 ? -31.057 58.232  49.813  1.00 46.59 263 A 1 
ATOM 2051 C CB    . ARG A 1 263 ? -28.614 57.214  49.026  1.00 45.74 263 A 1 
ATOM 2052 C CG    . ARG A 1 263 ? -27.328 56.542  48.542  1.00 44.24 263 A 1 
ATOM 2053 C CD    . ARG A 1 263 ? -26.174 56.982  49.464  1.00 41.97 263 A 1 
ATOM 2054 N NE    . ARG A 1 263 ? -24.934 56.250  49.191  1.00 38.85 263 A 1 
ATOM 2055 C CZ    . ARG A 1 263 ? -23.766 56.442  49.778  1.00 35.25 263 A 1 
ATOM 2056 N NH1   . ARG A 1 263 ? -23.605 57.377  50.675  1.00 33.61 263 A 1 
ATOM 2057 N NH2   . ARG A 1 263 ? -22.752 55.703  49.480  1.00 31.72 263 A 1 
ATOM 2058 N N     . ARG A 1 264 ? -32.173 56.508  48.989  1.00 41.26 264 A 1 
ATOM 2059 C CA    . ARG A 1 264 ? -33.328 56.748  49.863  1.00 48.17 264 A 1 
ATOM 2060 C C     . ARG A 1 264 ? -33.065 56.141  51.250  1.00 45.12 264 A 1 
ATOM 2061 O O     . ARG A 1 264 ? -32.942 54.935  51.353  1.00 43.47 264 A 1 
ATOM 2062 C CB    . ARG A 1 264 ? -34.628 56.222  49.217  1.00 44.06 264 A 1 
ATOM 2063 C CG    . ARG A 1 264 ? -35.766 57.235  49.347  1.00 41.78 264 A 1 
ATOM 2064 C CD    . ARG A 1 264 ? -37.066 56.722  48.719  1.00 40.05 264 A 1 
ATOM 2065 N NE    . ARG A 1 264 ? -38.076 57.780  48.623  1.00 36.96 264 A 1 
ATOM 2066 C CZ    . ARG A 1 264 ? -39.310 57.656  48.161  1.00 33.57 264 A 1 
ATOM 2067 N NH1   . ARG A 1 264 ? -39.772 56.490  47.779  1.00 32.20 264 A 1 
ATOM 2068 N NH2   . ARG A 1 264 ? -40.096 58.682  48.070  1.00 31.16 264 A 1 
ATOM 2069 N N     . PRO A 1 265 ? -32.999 56.975  52.337  1.00 38.65 265 A 1 
ATOM 2070 C CA    . PRO A 1 265 ? -32.693 56.499  53.680  1.00 44.70 265 A 1 
ATOM 2071 C C     . PRO A 1 265 ? -33.986 55.995  54.334  1.00 43.69 265 A 1 
ATOM 2072 O O     . PRO A 1 265 ? -34.683 56.763  54.994  1.00 42.23 265 A 1 
ATOM 2073 C CB    . PRO A 1 265 ? -32.086 57.722  54.376  1.00 40.51 265 A 1 
ATOM 2074 C CG    . PRO A 1 265 ? -32.845 58.900  53.758  1.00 42.17 265 A 1 
ATOM 2075 C CD    . PRO A 1 265 ? -33.112 58.428  52.322  1.00 49.42 265 A 1 
ATOM 2076 N N     . HIS A 1 266 ? -34.342 54.759  54.140  1.00 42.80 266 A 1 
ATOM 2077 C CA    . HIS A 1 266 ? -35.563 54.248  54.772  1.00 49.23 266 A 1 
ATOM 2078 C C     . HIS A 1 266 ? -35.377 54.064  56.288  1.00 47.59 266 A 1 
ATOM 2079 O O     . HIS A 1 266 ? -34.404 53.472  56.743  1.00 46.72 266 A 1 
ATOM 2080 C CB    . HIS A 1 266 ? -36.092 52.999  54.061  1.00 45.56 266 A 1 
ATOM 2081 C CG    . HIS A 1 266 ? -37.390 53.299  53.351  1.00 43.15 266 A 1 
ATOM 2082 N ND1   . HIS A 1 266 ? -38.640 53.424  53.923  1.00 40.51 266 A 1 
ATOM 2083 C CD2   . HIS A 1 266 ? -37.563 53.590  52.024  1.00 40.38 266 A 1 
ATOM 2084 C CE1   . HIS A 1 266 ? -39.511 53.760  52.963  1.00 36.65 266 A 1 
ATOM 2085 N NE2   . HIS A 1 266 ? -38.899 53.891  51.790  1.00 37.16 266 A 1 
ATOM 2086 N N     . GLN A 1 267 ? -36.351 54.631  57.069  1.00 46.78 267 A 1 
ATOM 2087 C CA    . GLN A 1 267 ? -36.258 54.850  58.531  1.00 51.71 267 A 1 
ATOM 2088 C C     . GLN A 1 267 ? -36.638 53.666  59.428  1.00 51.61 267 A 1 
ATOM 2089 O O     . GLN A 1 267 ? -36.118 53.563  60.532  1.00 49.92 267 A 1 
ATOM 2090 C CB    . GLN A 1 267 ? -37.254 55.973  58.899  1.00 46.85 267 A 1 
ATOM 2091 C CG    . GLN A 1 267 ? -36.852 57.396  58.543  1.00 43.34 267 A 1 
ATOM 2092 C CD    . GLN A 1 267 ? -37.949 58.384  58.957  1.00 40.46 267 A 1 
ATOM 2093 O OE1   . GLN A 1 267 ? -39.122 58.086  58.981  1.00 38.75 267 A 1 
ATOM 2094 N NE2   . GLN A 1 267 ? -37.602 59.610  59.279  1.00 36.91 267 A 1 
ATOM 2095 N N     . SER A 1 268 ? -37.657 52.961  59.065  1.00 49.51 268 A 1 
ATOM 2096 C CA    . SER A 1 268 ? -38.614 52.305  59.984  1.00 52.47 268 A 1 
ATOM 2097 C C     . SER A 1 268 ? -37.982 51.210  60.876  1.00 51.38 268 A 1 
ATOM 2098 O O     . SER A 1 268 ? -37.015 50.597  60.457  1.00 49.64 268 A 1 
ATOM 2099 C CB    . SER A 1 268 ? -39.739 51.697  59.129  1.00 48.61 268 A 1 
ATOM 2100 O OG    . SER A 1 268 ? -40.841 51.324  59.896  1.00 44.81 268 A 1 
ATOM 2101 N N     . GLY A 1 269 ? -38.478 50.886  62.063  1.00 43.90 269 A 1 
ATOM 2102 C CA    . GLY A 1 269 ? -39.593 51.305  62.924  1.00 47.19 269 A 1 
ATOM 2103 C C     . GLY A 1 269 ? -39.654 50.434  64.188  1.00 45.55 269 A 1 
ATOM 2104 O O     . GLY A 1 269 ? -38.634 49.962  64.661  1.00 44.35 269 A 1 
ATOM 2105 N N     . TYR A 1 270 ? -40.842 50.310  64.777  1.00 37.84 270 A 1 
ATOM 2106 C CA    . TYR A 1 270 ? -41.055 50.180  66.230  1.00 42.80 270 A 1 
ATOM 2107 C C     . TYR A 1 270 ? -40.890 48.822  66.967  1.00 40.31 270 A 1 
ATOM 2108 O O     . TYR A 1 270 ? -40.105 48.743  67.894  1.00 40.08 270 A 1 
ATOM 2109 C CB    . TYR A 1 270 ? -42.455 50.737  66.538  1.00 40.03 270 A 1 
ATOM 2110 C CG    . TYR A 1 270 ? -42.551 52.234  66.732  1.00 41.09 270 A 1 
ATOM 2111 C CD1   . TYR A 1 270 ? -42.524 52.764  68.048  1.00 43.16 270 A 1 
ATOM 2112 C CD2   . TYR A 1 270 ? -42.712 53.096  65.636  1.00 43.40 270 A 1 
ATOM 2113 C CE1   . TYR A 1 270 ? -42.656 54.143  68.246  1.00 39.25 270 A 1 
ATOM 2114 C CE2   . TYR A 1 270 ? -42.836 54.479  65.828  1.00 37.84 270 A 1 
ATOM 2115 C CZ    . TYR A 1 270 ? -42.818 55.003  67.141  1.00 37.98 270 A 1 
ATOM 2116 O OH    . TYR A 1 270 ? -42.949 56.344  67.347  1.00 37.36 270 A 1 
ATOM 2117 N N     . ALA A 1 271 ? -41.770 47.882  66.734  1.00 41.44 271 A 1 
ATOM 2118 C CA    . ALA A 1 271 ? -42.730 47.566  67.818  1.00 45.72 271 A 1 
ATOM 2119 C C     . ALA A 1 271 ? -42.337 46.438  68.827  1.00 44.45 271 A 1 
ATOM 2120 O O     . ALA A 1 271 ? -41.377 45.726  68.613  1.00 43.71 271 A 1 
ATOM 2121 C CB    . ALA A 1 271 ? -44.102 47.312  67.174  1.00 42.26 271 A 1 
ATOM 2122 N N     . PRO A 1 272 ? -43.104 46.317  69.959  1.00 40.67 272 A 1 
ATOM 2123 C CA    . PRO A 1 272 ? -42.530 45.995  71.285  1.00 46.57 272 A 1 
ATOM 2124 C C     . PRO A 1 272 ? -42.928 44.673  72.017  1.00 46.78 272 A 1 
ATOM 2125 O O     . PRO A 1 272 ? -42.203 44.265  72.910  1.00 47.52 272 A 1 
ATOM 2126 C CB    . PRO A 1 272 ? -43.029 47.179  72.116  1.00 43.27 272 A 1 
ATOM 2127 C CG    . PRO A 1 272 ? -44.459 47.386  71.602  1.00 45.22 272 A 1 
ATOM 2128 C CD    . PRO A 1 272 ? -44.355 46.980  70.142  1.00 54.78 272 A 1 
ATOM 2129 N N     . LEU A 1 273 ? -44.119 44.178  71.817  1.00 45.38 273 A 1 
ATOM 2130 C CA    . LEU A 1 273 ? -44.980 43.455  72.795  1.00 50.88 273 A 1 
ATOM 2131 C C     . LEU A 1 273 ? -44.511 42.023  73.214  1.00 50.39 273 A 1 
ATOM 2132 O O     . LEU A 1 273 ? -43.740 41.420  72.505  1.00 50.38 273 A 1 
ATOM 2133 C CB    . LEU A 1 273 ? -46.397 43.384  72.178  1.00 45.69 273 A 1 
ATOM 2134 C CG    . LEU A 1 273 ? -47.250 44.641  72.349  1.00 43.88 273 A 1 
ATOM 2135 C CD1   . LEU A 1 273 ? -48.410 44.628  71.337  1.00 42.67 273 A 1 
ATOM 2136 C CD2   . LEU A 1 273 ? -47.852 44.774  73.736  1.00 45.09 273 A 1 
ATOM 2137 N N     . VAL A 1 274 ? -45.088 41.403  74.246  1.00 39.91 274 A 1 
ATOM 2138 C CA    . VAL A 1 274 ? -45.230 41.564  75.712  1.00 46.75 274 A 1 
ATOM 2139 C C     . VAL A 1 274 ? -45.152 40.193  76.428  1.00 44.75 274 A 1 
ATOM 2140 O O     . VAL A 1 274 ? -44.324 40.016  77.309  1.00 43.51 274 A 1 
ATOM 2141 C CB    . VAL A 1 274 ? -46.578 42.208  76.149  1.00 42.48 274 A 1 
ATOM 2142 C CG1   . VAL A 1 274 ? -46.829 42.112  77.678  1.00 41.05 274 A 1 
ATOM 2143 C CG2   . VAL A 1 274 ? -46.688 43.682  75.833  1.00 47.04 274 A 1 
ATOM 2144 N N     . GLY A 1 275 ? -46.132 39.305  76.204  1.00 44.61 275 A 1 
ATOM 2145 C CA    . GLY A 1 275 ? -46.867 38.695  77.331  1.00 46.61 275 A 1 
ATOM 2146 C C     . GLY A 1 275 ? -46.497 37.309  77.893  1.00 44.28 275 A 1 
ATOM 2147 O O     . GLY A 1 275 ? -45.452 36.741  77.642  1.00 43.97 275 A 1 
ATOM 2148 N N     . ALA A 1 276 ? -47.406 36.913  78.759  1.00 48.63 276 A 1 
ATOM 2149 C CA    . ALA A 1 276 ? -47.404 35.973  79.901  1.00 51.84 276 A 1 
ATOM 2150 C C     . ALA A 1 276 ? -47.544 34.456  79.525  1.00 50.16 276 A 1 
ATOM 2151 O O     . ALA A 1 276 ? -47.315 34.107  78.385  1.00 50.22 276 A 1 
ATOM 2152 C CB    . ALA A 1 276 ? -48.562 36.512  80.752  1.00 48.15 276 A 1 
ATOM 2153 N N     . GLU A 1 277 ? -47.942 33.472  80.352  1.00 46.26 277 A 1 
ATOM 2154 C CA    . GLU A 1 277 ? -48.233 33.398  81.804  1.00 51.17 277 A 1 
ATOM 2155 C C     . GLU A 1 277 ? -48.013 31.971  82.416  1.00 50.37 277 A 1 
ATOM 2156 O O     . GLU A 1 277 ? -47.014 31.720  83.067  1.00 50.52 277 A 1 
ATOM 2157 C CB    . GLU A 1 277 ? -49.703 33.810  82.075  1.00 46.36 277 A 1 
ATOM 2158 C CG    . GLU A 1 277 ? -49.916 34.540  83.411  1.00 44.86 277 A 1 
ATOM 2159 C CD    . GLU A 1 277 ? -51.386 34.882  83.659  1.00 45.16 277 A 1 
ATOM 2160 O OE1   . GLU A 1 277 ? -51.635 35.624  84.643  1.00 42.38 277 A 1 
ATOM 2161 O OE2   . GLU A 1 277 ? -52.266 34.409  82.913  1.00 42.86 277 A 1 
ATOM 2162 N N     . GLN A 1 278 ? -49.039 31.150  82.382  1.00 44.39 278 A 1 
ATOM 2163 C CA    . GLN A 1 278 ? -49.421 30.083  83.353  1.00 49.12 278 A 1 
ATOM 2164 C C     . GLN A 1 278 ? -49.135 28.625  82.867  1.00 48.09 278 A 1 
ATOM 2165 O O     . GLN A 1 278 ? -48.679 28.458  81.751  1.00 46.34 278 A 1 
ATOM 2166 C CB    . GLN A 1 278 ? -50.932 30.269  83.598  1.00 44.35 278 A 1 
ATOM 2167 C CG    . GLN A 1 278 ? -51.323 31.431  84.493  1.00 40.85 278 A 1 
ATOM 2168 C CD    . GLN A 1 278 ? -52.812 31.462  84.810  1.00 39.71 278 A 1 
ATOM 2169 O OE1   . GLN A 1 278 ? -53.599 30.626  84.392  1.00 40.07 278 A 1 
ATOM 2170 N NE2   . GLN A 1 278 ? -53.267 32.430  85.577  1.00 38.61 278 A 1 
ATOM 2171 N N     . ALA A 1 279 ? -49.463 27.527  83.559  1.00 44.35 279 A 1 
ATOM 2172 C CA    . ALA A 1 279 ? -49.817 27.201  84.957  1.00 46.79 279 A 1 
ATOM 2173 C C     . ALA A 1 279 ? -49.576 25.711  85.347  1.00 43.93 279 A 1 
ATOM 2174 O O     . ALA A 1 279 ? -48.668 25.417  86.100  1.00 43.18 279 A 1 
ATOM 2175 C CB    . ALA A 1 279 ? -51.299 27.517  85.233  1.00 43.96 279 A 1 
ATOM 2176 N N     . ALA A 1 280 ? -50.495 24.837  85.007  1.00 44.59 280 A 1 
ATOM 2177 C CA    . ALA A 1 280 ? -50.915 23.637  85.788  1.00 46.66 280 A 1 
ATOM 2178 C C     . ALA A 1 280 ? -50.295 22.282  85.342  1.00 43.83 280 A 1 
ATOM 2179 O O     . ALA A 1 280 ? -49.640 22.247  84.327  1.00 42.50 280 A 1 
ATOM 2180 C CB    . ALA A 1 280 ? -52.455 23.625  85.659  1.00 43.57 280 A 1 
ATOM 2181 N N     . SER A 1 281 ? -50.536 21.114  85.972  1.00 55.87 281 A 1 
ATOM 2182 C CA    . SER A 1 281 ? -51.013 20.691  87.312  1.00 56.82 281 A 1 
ATOM 2183 C C     . SER A 1 281 ? -50.608 19.242  87.722  1.00 54.85 281 A 1 
ATOM 2184 O O     . SER A 1 281 ? -49.794 19.073  88.612  1.00 54.50 281 A 1 
ATOM 2185 C CB    . SER A 1 281 ? -52.550 20.763  87.393  1.00 54.03 281 A 1 
ATOM 2186 O OG    . SER A 1 281 ? -53.066 20.221  88.579  1.00 48.97 281 A 1 
ATOM 2187 N N     . ALA A 1 282 ? -51.314 18.255  87.226  1.00 47.25 282 A 1 
ATOM 2188 C CA    . ALA A 1 282 ? -51.674 16.992  87.937  1.00 49.53 282 A 1 
ATOM 2189 C C     . ALA A 1 282 ? -50.816 15.733  87.569  1.00 46.74 282 A 1 
ATOM 2190 O O     . ALA A 1 282 ? -49.931 15.852  86.755  1.00 46.84 282 A 1 
ATOM 2191 C CB    . ALA A 1 282 ? -53.163 16.795  87.609  1.00 46.46 282 A 1 
ATOM 2192 N N     . THR A 1 283 ? -51.074 14.517  88.074  1.00 54.22 283 A 1 
ATOM 2193 C CA    . THR A 1 283 ? -51.388 13.877  89.377  1.00 56.39 283 A 1 
ATOM 2194 C C     . THR A 1 283 ? -50.819 12.447  89.513  1.00 55.54 283 A 1 
ATOM 2195 O O     . THR A 1 283 ? -50.037 12.201  90.413  1.00 53.89 283 A 1 
ATOM 2196 C CB    . THR A 1 283 ? -52.900 13.666  89.671  1.00 50.81 283 A 1 
ATOM 2197 O OG1   . THR A 1 283 ? -53.687 13.753  88.513  1.00 47.42 283 A 1 
ATOM 2198 C CG2   . THR A 1 283 ? -53.446 14.624  90.710  1.00 50.30 283 A 1 
ATOM 2199 N N     . ALA A 1 284 ? -51.338 11.492  88.781  1.00 41.11 284 A 1 
ATOM 2200 C CA    . ALA A 1 284 ? -51.397 10.058  89.177  1.00 44.96 284 A 1 
ATOM 2201 C C     . ALA A 1 284 ? -50.103 9.233   88.893  1.00 43.59 284 A 1 
ATOM 2202 O O     . ALA A 1 284 ? -49.300 9.647   88.084  1.00 41.44 284 A 1 
ATOM 2203 C CB    . ALA A 1 284 ? -52.614 9.457   88.453  1.00 41.11 284 A 1 
ATOM 2204 N N     . GLY A 1 285 ? -49.889 8.034   89.507  1.00 50.36 285 A 1 
ATOM 2205 C CA    . GLY A 1 285 ? -50.604 7.272   90.551  1.00 51.22 285 A 1 
ATOM 2206 C C     . GLY A 1 285 ? -49.921 5.937   90.939  1.00 49.45 285 A 1 
ATOM 2207 O O     . GLY A 1 285 ? -49.292 5.845   91.982  1.00 49.57 285 A 1 
ATOM 2208 N N     . ALA A 1 286 ? -50.128 4.914   90.154  1.00 41.00 286 A 1 
ATOM 2209 C CA    . ALA A 1 286 ? -50.093 3.514   90.638  1.00 44.65 286 A 1 
ATOM 2210 C C     . ALA A 1 286 ? -48.695 2.833   90.714  1.00 43.75 286 A 1 
ATOM 2211 O O     . ALA A 1 286 ? -47.711 3.372   90.279  1.00 41.85 286 A 1 
ATOM 2212 C CB    . ALA A 1 286 ? -51.073 2.708   89.765  1.00 40.60 286 A 1 
ATOM 2213 N N     . SER A 1 287 ? -48.657 1.587   91.229  1.00 50.28 287 A 1 
ATOM 2214 C CA    . SER A 1 287 ? -48.189 1.163   92.549  1.00 53.11 287 A 1 
ATOM 2215 C C     . SER A 1 287 ? -47.322 -0.112  92.571  1.00 52.09 287 A 1 
ATOM 2216 O O     . SER A 1 287 ? -46.647 -0.336  93.558  1.00 51.45 287 A 1 
ATOM 2217 C CB    . SER A 1 287 ? -49.421 0.860   93.427  1.00 49.65 287 A 1 
ATOM 2218 O OG    . SER A 1 287 ? -50.233 -0.137  92.843  1.00 44.52 287 A 1 
ATOM 2219 N N     . ALA A 1 288 ? -47.409 -1.020  91.574  1.00 45.30 288 A 1 
ATOM 2220 C CA    . ALA A 1 288 ? -47.417 -2.457  91.884  1.00 48.54 288 A 1 
ATOM 2221 C C     . ALA A 1 288 ? -46.078 -3.107  92.351  1.00 47.65 288 A 1 
ATOM 2222 O O     . ALA A 1 288 ? -44.981 -2.681  92.059  1.00 44.84 288 A 1 
ATOM 2223 C CB    . ALA A 1 288 ? -48.030 -3.216  90.703  1.00 44.54 288 A 1 
ATOM 2224 N N     . TYR A 1 289 ? -46.320 -4.177  93.132  1.00 37.17 289 A 1 
ATOM 2225 C CA    . TYR A 1 289 ? -45.457 -5.101  93.889  1.00 42.08 289 A 1 
ATOM 2226 C C     . TYR A 1 289 ? -44.541 -6.006  92.996  1.00 40.11 289 A 1 
ATOM 2227 O O     . TYR A 1 289 ? -44.571 -5.872  91.785  1.00 39.37 289 A 1 
ATOM 2228 C CB    . TYR A 1 289 ? -46.466 -5.977  94.669  1.00 39.28 289 A 1 
ATOM 2229 C CG    . TYR A 1 289 ? -47.163 -5.388  95.875  1.00 40.14 289 A 1 
ATOM 2230 C CD1   . TYR A 1 289 ? -46.612 -5.591  97.154  1.00 41.71 289 A 1 
ATOM 2231 C CD2   . TYR A 1 289 ? -48.404 -4.739  95.743  1.00 42.02 289 A 1 
ATOM 2232 C CE1   . TYR A 1 289 ? -47.299 -5.150  98.295  1.00 38.27 289 A 1 
ATOM 2233 C CE2   . TYR A 1 289 ? -49.094 -4.281  96.895  1.00 37.30 289 A 1 
ATOM 2234 C CZ    . TYR A 1 289 ? -48.538 -4.508  98.170  1.00 37.05 289 A 1 
ATOM 2235 O OH    . TYR A 1 289 ? -49.196 -4.084  99.277  1.00 35.47 289 A 1 
ATOM 2236 N N     . THR A 1 290 ? -43.805 -6.986  93.475  1.00 51.58 290 A 1 
ATOM 2237 C CA    . THR A 1 290 ? -43.206 -7.411  94.761  1.00 54.37 290 A 1 
ATOM 2238 C C     . THR A 1 290 ? -41.919 -8.225  94.556  1.00 54.13 290 A 1 
ATOM 2239 O O     . THR A 1 290 ? -40.903 -7.875  95.132  1.00 52.33 290 A 1 
ATOM 2240 C CB    . THR A 1 290 ? -44.088 -8.383  95.606  1.00 49.58 290 A 1 
ATOM 2241 O OG1   . THR A 1 290 ? -45.029 -9.069  94.804  1.00 48.30 290 A 1 
ATOM 2242 C CG2   . THR A 1 290 ? -44.809 -7.710  96.759  1.00 52.70 290 A 1 
ATOM 2243 N N     . ASP A 1 291 ? -42.009 -9.365  93.920  1.00 48.73 291 A 1 
ATOM 2244 C CA    . ASP A 1 291 ? -41.414 -10.597 94.490  1.00 54.15 291 A 1 
ATOM 2245 C C     . ASP A 1 291 ? -39.900 -10.847 94.266  1.00 53.54 291 A 1 
ATOM 2246 O O     . ASP A 1 291 ? -39.224 -10.198 93.490  1.00 52.48 291 A 1 
ATOM 2247 C CB    . ASP A 1 291 ? -42.243 -11.829 94.092  1.00 49.14 291 A 1 
ATOM 2248 C CG    . ASP A 1 291 ? -43.319 -12.193 95.117  1.00 44.54 291 A 1 
ATOM 2249 O OD1   . ASP A 1 291 ? -43.117 -11.898 96.308  1.00 43.33 291 A 1 
ATOM 2250 O OD2   . ASP A 1 291 ? -44.326 -12.783 94.681  1.00 43.72 291 A 1 
ATOM 2251 N N     . SER A 1 292 ? -39.402 -11.862 94.985  1.00 45.32 292 A 1 
ATOM 2252 C CA    . SER A 1 292 ? -38.269 -11.794 95.910  1.00 49.30 292 A 1 
ATOM 2253 C C     . SER A 1 292 ? -37.020 -12.610 95.582  1.00 47.94 292 A 1 
ATOM 2254 O O     . SER A 1 292 ? -36.001 -12.384 96.226  1.00 47.00 292 A 1 
ATOM 2255 C CB    . SER A 1 292 ? -38.774 -12.304 97.263  1.00 45.99 292 A 1 
ATOM 2256 O OG    . SER A 1 292 ? -39.263 -13.619 97.173  1.00 41.95 292 A 1 
ATOM 2257 N N     . VAL A 1 293 ? -37.110 -13.644 94.800  1.00 42.46 293 A 1 
ATOM 2258 C CA    . VAL A 1 293 ? -36.383 -14.890 95.109  1.00 47.68 293 A 1 
ATOM 2259 C C     . VAL A 1 293 ? -34.846 -14.748 95.111  1.00 47.20 293 A 1 
ATOM 2260 O O     . VAL A 1 293 ? -34.243 -14.162 94.225  1.00 46.62 293 A 1 
ATOM 2261 C CB    . VAL A 1 293 ? -36.835 -16.085 94.243  1.00 43.76 293 A 1 
ATOM 2262 C CG1   . VAL A 1 293 ? -36.260 -17.395 94.783  1.00 41.64 293 A 1 
ATOM 2263 C CG2   . VAL A 1 293 ? -38.355 -16.252 94.242  1.00 45.64 293 A 1 
ATOM 2264 N N     . ASN A 1 294 ? -34.255 -15.350 96.123  1.00 44.76 294 A 1 
ATOM 2265 C CA    . ASN A 1 294 ? -32.959 -15.029 96.739  1.00 48.75 294 A 1 
ATOM 2266 C C     . ASN A 1 294 ? -31.678 -15.633 96.116  1.00 46.15 294 A 1 
ATOM 2267 O O     . ASN A 1 294 ? -30.609 -15.122 96.416  1.00 44.18 294 A 1 
ATOM 2268 C CB    . ASN A 1 294 ? -33.052 -15.526 98.189  1.00 46.42 294 A 1 
ATOM 2269 C CG    . ASN A 1 294 ? -33.194 -14.453 99.256  1.00 42.76 294 A 1 
ATOM 2270 O OD1   . ASN A 1 294 ? -32.882 -13.301 99.079  1.00 42.76 294 A 1 
ATOM 2271 N ND2   . ASN A 1 294 ? -33.631 -14.843 100.435 1.00 43.92 294 A 1 
ATOM 2272 N N     . ASN A 1 295 ? -31.747 -16.795 95.504  1.00 41.13 295 A 1 
ATOM 2273 C CA    . ASN A 1 295 ? -30.769 -17.856 95.801  1.00 44.40 295 A 1 
ATOM 2274 C C     . ASN A 1 295 ? -29.291 -17.560 95.438  1.00 42.37 295 A 1 
ATOM 2275 O O     . ASN A 1 295 ? -28.971 -16.838 94.515  1.00 39.71 295 A 1 
ATOM 2276 C CB    . ASN A 1 295 ? -31.252 -19.203 95.237  1.00 41.27 295 A 1 
ATOM 2277 C CG    . ASN A 1 295 ? -31.802 -20.128 96.316  1.00 37.94 295 A 1 
ATOM 2278 O OD1   . ASN A 1 295 ? -31.606 -19.954 97.496  1.00 38.96 295 A 1 
ATOM 2279 N ND2   . ASN A 1 295 ? -32.503 -21.162 95.905  1.00 39.58 295 A 1 
ATOM 2280 N N     . SER A 1 296 ? -28.399 -18.201 96.225  1.00 39.11 296 A 1 
ATOM 2281 C CA    . SER A 1 296 ? -27.147 -17.623 96.725  1.00 42.98 296 A 1 
ATOM 2282 C C     . SER A 1 296 ? -25.830 -18.096 96.096  1.00 41.26 296 A 1 
ATOM 2283 O O     . SER A 1 296 ? -24.783 -17.652 96.574  1.00 40.72 296 A 1 
ATOM 2284 C CB    . SER A 1 296 ? -27.071 -17.979 98.205  1.00 40.79 296 A 1 
ATOM 2285 O OG    . SER A 1 296 ? -27.128 -19.381 98.390  1.00 39.48 296 A 1 
ATOM 2286 N N     . ILE A 1 297 ? -25.823 -19.044 95.179  1.00 34.04 297 A 1 
ATOM 2287 C CA    . ILE A 1 297 ? -24.687 -19.973 95.062  1.00 37.88 297 A 1 
ATOM 2288 C C     . ILE A 1 297 ? -23.370 -19.271 94.694  1.00 37.79 297 A 1 
ATOM 2289 O O     . ILE A 1 297 ? -23.308 -18.389 93.847  1.00 36.04 297 A 1 
ATOM 2290 C CB    . ILE A 1 297 ? -25.001 -21.175 94.145  1.00 34.78 297 A 1 
ATOM 2291 C CG1   . ILE A 1 297 ? -26.226 -21.948 94.687  1.00 33.60 297 A 1 
ATOM 2292 C CG2   . ILE A 1 297 ? -23.794 -22.127 94.041  1.00 37.40 297 A 1 
ATOM 2293 C CD1   . ILE A 1 297 ? -26.695 -23.117 93.824  1.00 35.86 297 A 1 
ATOM 2294 N N     . SER A 1 298 ? -22.311 -19.726 95.368  1.00 41.70 298 A 1 
ATOM 2295 C CA    . SER A 1 298 ? -21.119 -18.975 95.772  1.00 43.72 298 A 1 
ATOM 2296 C C     . SER A 1 298 ? -19.884 -19.038 94.867  1.00 43.02 298 A 1 
ATOM 2297 O O     . SER A 1 298 ? -18.893 -18.408 95.229  1.00 41.30 298 A 1 
ATOM 2298 C CB    . SER A 1 298 ? -20.693 -19.546 97.121  1.00 41.32 298 A 1 
ATOM 2299 O OG    . SER A 1 298 ? -20.414 -20.933 97.026  1.00 38.70 298 A 1 
ATOM 2300 N N     . PHE A 1 299 ? -19.838 -19.879 93.863  1.00 38.36 299 A 1 
ATOM 2301 C CA    . PHE A 1 299 ? -18.571 -20.529 93.490  1.00 40.30 299 A 1 
ATOM 2302 C C     . PHE A 1 299 ? -17.450 -19.566 93.044  1.00 41.28 299 A 1 
ATOM 2303 O O     . PHE A 1 299 ? -17.674 -18.636 92.282  1.00 39.00 299 A 1 
ATOM 2304 C CB    . PHE A 1 299 ? -18.822 -21.648 92.467  1.00 36.54 299 A 1 
ATOM 2305 C CG    . PHE A 1 299 ? -18.305 -22.985 92.941  1.00 34.97 299 A 1 
ATOM 2306 C CD1   . PHE A 1 299 ? -17.007 -23.416 92.620  1.00 35.31 299 A 1 
ATOM 2307 C CD2   . PHE A 1 299 ? -19.122 -23.805 93.748  1.00 35.38 299 A 1 
ATOM 2308 C CE1   . PHE A 1 299 ? -16.526 -24.655 93.078  1.00 32.26 299 A 1 
ATOM 2309 C CE2   . PHE A 1 299 ? -18.649 -25.037 94.211  1.00 30.11 299 A 1 
ATOM 2310 C CZ    . PHE A 1 299 ? -17.356 -25.465 93.872  1.00 30.08 299 A 1 
ATOM 2311 N N     . SER A 1 300 ? -16.228 -19.824 93.560  1.00 46.41 300 A 1 
ATOM 2312 C CA    . SER A 1 300 ? -15.192 -18.810 93.851  1.00 50.94 300 A 1 
ATOM 2313 C C     . SER A 1 300 ? -14.068 -18.623 92.823  1.00 50.79 300 A 1 
ATOM 2314 O O     . SER A 1 300 ? -13.062 -18.008 93.175  1.00 49.92 300 A 1 
ATOM 2315 C CB    . SER A 1 300 ? -14.550 -19.172 95.190  1.00 47.51 300 A 1 
ATOM 2316 O OG    . SER A 1 300 ? -13.606 -20.206 95.078  1.00 43.25 300 A 1 
ATOM 2317 N N     . MET A 1 301 ? -14.139 -19.219 91.639  1.00 42.18 301 A 1 
ATOM 2318 C CA    . MET A 1 301 ? -12.940 -19.586 90.873  1.00 45.14 301 A 1 
ATOM 2319 C C     . MET A 1 301 ? -11.959 -18.439 90.570  1.00 46.35 301 A 1 
ATOM 2320 O O     . MET A 1 301 ? -12.324 -17.284 90.427  1.00 43.75 301 A 1 
ATOM 2321 C CB    . MET A 1 301 ? -13.285 -20.349 89.591  1.00 41.41 301 A 1 
ATOM 2322 C CG    . MET A 1 301 ? -13.095 -21.862 89.792  1.00 39.74 301 A 1 
ATOM 2323 S SD    . MET A 1 301 ? -13.264 -22.818 88.260  1.00 40.52 301 A 1 
ATOM 2324 C CE    . MET A 1 301 ? -12.896 -24.468 88.888  1.00 36.41 301 A 1 
ATOM 2325 N N     . GLU A 1 302 ? -10.685 -18.818 90.495  1.00 35.56 302 A 1 
ATOM 2326 C CA    . GLU A 1 302 ? -9.492  -17.992 90.645  1.00 39.94 302 A 1 
ATOM 2327 C C     . GLU A 1 302 ? -9.317  -16.867 89.615  1.00 39.88 302 A 1 
ATOM 2328 O O     . GLU A 1 302 ? -9.521  -17.010 88.413  1.00 37.02 302 A 1 
ATOM 2329 C CB    . GLU A 1 302 ? -8.240  -18.886 90.607  1.00 36.32 302 A 1 
ATOM 2330 C CG    . GLU A 1 302 ? -8.006  -19.652 91.903  1.00 34.01 302 A 1 
ATOM 2331 C CD    . GLU A 1 302 ? -6.804  -20.596 91.791  1.00 33.21 302 A 1 
ATOM 2332 O OE1   . GLU A 1 302 ? -5.871  -20.459 92.617  1.00 31.99 302 A 1 
ATOM 2333 O OE2   . GLU A 1 302 ? -6.835  -21.452 90.884  1.00 32.57 302 A 1 
ATOM 2334 N N     . ALA A 1 303 ? -8.846  -15.728 90.149  1.00 44.06 303 A 1 
ATOM 2335 C CA    . ALA A 1 303 ? -8.502  -14.503 89.425  1.00 47.20 303 A 1 
ATOM 2336 C C     . ALA A 1 303 ? -7.179  -14.675 88.656  1.00 47.18 303 A 1 
ATOM 2337 O O     . ALA A 1 303 ? -6.106  -14.334 89.143  1.00 45.50 303 A 1 
ATOM 2338 C CB    . ALA A 1 303 ? -8.453  -13.352 90.445  1.00 43.88 303 A 1 
ATOM 2339 N N     . GLY A 1 304 ? -7.241  -15.190 87.431  1.00 43.68 304 A 1 
ATOM 2340 C CA    . GLY A 1 304 ? -6.077  -15.278 86.551  1.00 46.09 304 A 1 
ATOM 2341 C C     . GLY A 1 304 ? -5.479  -13.892 86.286  1.00 44.68 304 A 1 
ATOM 2342 O O     . GLY A 1 304 ? -6.133  -13.025 85.718  1.00 44.36 304 A 1 
ATOM 2343 N N     . ILE A 1 305 ? -4.219  -13.703 86.741  1.00 35.68 305 A 1 
ATOM 2344 C CA    . ILE A 1 305 ? -3.473  -12.439 86.646  1.00 40.98 305 A 1 
ATOM 2345 C C     . ILE A 1 305 ? -3.155  -12.191 85.172  1.00 40.05 305 A 1 
ATOM 2346 O O     . ILE A 1 305 ? -2.226  -12.772 84.629  1.00 38.02 305 A 1 
ATOM 2347 C CB    . ILE A 1 305 ? -2.202  -12.499 87.519  1.00 38.23 305 A 1 
ATOM 2348 C CG1   . ILE A 1 305 ? -2.553  -12.758 89.001  1.00 36.74 305 A 1 
ATOM 2349 C CG2   . ILE A 1 305 ? -1.382  -11.202 87.390  1.00 39.17 305 A 1 
ATOM 2350 C CD1   . ILE A 1 305 ? -1.349  -13.103 89.884  1.00 37.75 305 A 1 
ATOM 2351 N N     . VAL A 1 306 ? -3.929  -11.305 84.493  1.00 42.14 306 A 1 
ATOM 2352 C CA    . VAL A 1 306 ? -3.584  -10.826 83.149  1.00 46.60 306 A 1 
ATOM 2353 C C     . VAL A 1 306 ? -2.461  -9.799  83.292  1.00 45.63 306 A 1 
ATOM 2354 O O     . VAL A 1 306 ? -2.692  -8.748  83.888  1.00 44.30 306 A 1 
ATOM 2355 C CB    . VAL A 1 306 ? -4.804  -10.224 82.424  1.00 42.83 306 A 1 
ATOM 2356 C CG1   . VAL A 1 306 ? -4.445  -9.800  80.997  1.00 38.89 306 A 1 
ATOM 2357 C CG2   . VAL A 1 306 ? -5.955  -11.226 82.341  1.00 41.49 306 A 1 
ATOM 2358 N N     . PRO A 1 307 ? -1.231  -10.076 82.860  1.00 40.72 307 A 1 
ATOM 2359 C CA    . PRO A 1 307 ? -0.141  -9.127  83.018  1.00 43.55 307 A 1 
ATOM 2360 C C     . PRO A 1 307 ? -0.368  -7.927  82.087  1.00 43.32 307 A 1 
ATOM 2361 O O     . PRO A 1 307 ? -0.375  -8.070  80.865  1.00 41.22 307 A 1 
ATOM 2362 C CB    . PRO A 1 307 ? 1.132   -9.903  82.710  1.00 39.80 307 A 1 
ATOM 2363 C CG    . PRO A 1 307 ? 0.683   -10.986 81.735  1.00 40.44 307 A 1 
ATOM 2364 C CD    . PRO A 1 307 ? -0.747  -11.282 82.184  1.00 46.30 307 A 1 
ATOM 2365 N N     . ASP A 1 308 ? -0.488  -6.737  82.707  1.00 52.19 308 A 1 
ATOM 2366 C CA    . ASP A 1 308 ? -0.549  -5.439  82.032  1.00 55.66 308 A 1 
ATOM 2367 C C     . ASP A 1 308 ? 0.799   -5.085  81.381  1.00 55.26 308 A 1 
ATOM 2368 O O     . ASP A 1 308 ? 1.544   -4.214  81.838  1.00 53.71 308 A 1 
ATOM 2369 C CB    . ASP A 1 308 ? -0.984  -4.343  83.027  1.00 50.83 308 A 1 
ATOM 2370 C CG    . ASP A 1 308 ? -2.492  -4.150  83.159  1.00 46.37 308 A 1 
ATOM 2371 O OD1   . ASP A 1 308 ? -3.208  -4.377  82.159  1.00 44.53 308 A 1 
ATOM 2372 O OD2   . ASP A 1 308 ? -2.900  -3.699  84.250  1.00 44.51 308 A 1 
ATOM 2373 N N     . ASN A 1 309 ? 1.157   -5.782  80.318  1.00 46.03 309 A 1 
ATOM 2374 C CA    . ASN A 1 309 ? 2.326   -5.412  79.523  1.00 49.51 309 A 1 
ATOM 2375 C C     . ASN A 1 309 ? 2.023   -4.135  78.732  1.00 46.22 309 A 1 
ATOM 2376 O O     . ASN A 1 309 ? 1.733   -4.150  77.537  1.00 43.80 309 A 1 
ATOM 2377 C CB    . ASN A 1 309 ? 2.786   -6.592  78.651  1.00 46.51 309 A 1 
ATOM 2378 C CG    . ASN A 1 309 ? 3.840   -7.453  79.328  1.00 43.42 309 A 1 
ATOM 2379 O OD1   . ASN A 1 309 ? 4.607   -7.030  80.176  1.00 43.03 309 A 1 
ATOM 2380 N ND2   . ASN A 1 309 ? 3.959   -8.690  78.916  1.00 43.92 309 A 1 
ATOM 2381 N N     . THR A 1 310 ? 2.108   -3.000  79.418  1.00 48.05 310 A 1 
ATOM 2382 C CA    . THR A 1 310 ? 2.089   -1.646  78.847  1.00 51.64 310 A 1 
ATOM 2383 C C     . THR A 1 310 ? 3.369   -1.386  78.047  1.00 50.75 310 A 1 
ATOM 2384 O O     . THR A 1 310 ? 4.249   -0.633  78.451  1.00 49.83 310 A 1 
ATOM 2385 C CB    . THR A 1 310 ? 1.915   -0.582  79.944  1.00 46.67 310 A 1 
ATOM 2386 O OG1   . THR A 1 310 ? 2.766   -0.837  81.044  1.00 42.54 310 A 1 
ATOM 2387 C CG2   . THR A 1 310 ? 0.490   -0.554  80.477  1.00 44.53 310 A 1 
ATOM 2388 N N     . VAL A 1 311 ? 3.495   -2.057  76.900  1.00 44.59 311 A 1 
ATOM 2389 C CA    . VAL A 1 311 ? 4.602   -1.816  75.976  1.00 48.88 311 A 1 
ATOM 2390 C C     . VAL A 1 311 ? 4.447   -0.392  75.438  1.00 48.36 311 A 1 
ATOM 2391 O O     . VAL A 1 311 ? 3.608   -0.124  74.582  1.00 47.02 311 A 1 
ATOM 2392 C CB    . VAL A 1 311 ? 4.674   -2.856  74.850  1.00 44.33 311 A 1 
ATOM 2393 C CG1   . VAL A 1 311 ? 5.917   -2.620  73.984  1.00 41.66 311 A 1 
ATOM 2394 C CG2   . VAL A 1 311 ? 4.759   -4.275  75.395  1.00 45.19 311 A 1 
ATOM 2395 N N     . GLN A 1 312 ? 5.241   0.516   75.989  1.00 52.28 312 A 1 
ATOM 2396 C CA    . GLN A 1 312 ? 5.362   1.878   75.479  1.00 55.43 312 A 1 
ATOM 2397 C C     . GLN A 1 312 ? 5.885   1.817   74.046  1.00 56.52 312 A 1 
ATOM 2398 O O     . GLN A 1 312 ? 7.092   1.757   73.805  1.00 54.96 312 A 1 
ATOM 2399 C CB    . GLN A 1 312 ? 6.303   2.715   76.363  1.00 49.66 312 A 1 
ATOM 2400 C CG    . GLN A 1 312 ? 5.703   3.135   77.702  1.00 46.10 312 A 1 
ATOM 2401 C CD    . GLN A 1 312 ? 6.646   4.036   78.499  1.00 43.30 312 A 1 
ATOM 2402 O OE1   . GLN A 1 312 ? 7.832   4.158   78.263  1.00 41.01 312 A 1 
ATOM 2403 N NE2   . GLN A 1 312 ? 6.130   4.732   79.505  1.00 38.73 312 A 1 
ATOM 2404 N N     . SER A 1 313 ? 4.967   1.816   73.063  1.00 43.66 313 A 1 
ATOM 2405 C CA    . SER A 1 313 ? 5.322   1.949   71.654  1.00 44.81 313 A 1 
ATOM 2406 C C     . SER A 1 313 ? 5.833   3.368   71.408  1.00 43.40 313 A 1 
ATOM 2407 O O     . SER A 1 313 ? 5.086   4.270   71.030  1.00 42.18 313 A 1 
ATOM 2408 C CB    . SER A 1 313 ? 4.127   1.600   70.763  1.00 41.52 313 A 1 
ATOM 2409 O OG    . SER A 1 313 ? 2.987   2.378   71.068  1.00 41.17 313 A 1 
ATOM 2410 N N     . SER A 1 314 ? 7.117   3.587   71.735  1.00 42.56 314 A 1 
ATOM 2411 C CA    . SER A 1 314 ? 7.804   4.825   71.394  1.00 45.96 314 A 1 
ATOM 2412 C C     . SER A 1 314 ? 7.744   4.977   69.879  1.00 44.54 314 A 1 
ATOM 2413 O O     . SER A 1 314 ? 8.438   4.285   69.140  1.00 43.61 314 A 1 
ATOM 2414 C CB    . SER A 1 314 ? 9.241   4.831   71.917  1.00 41.78 314 A 1 
ATOM 2415 O OG    . SER A 1 314 ? 9.951   3.677   71.514  1.00 40.49 314 A 1 
ATOM 2416 N N     . ILE A 1 315 ? 6.873   5.885   69.436  1.00 38.95 315 A 1 
ATOM 2417 C CA    . ILE A 1 315 ? 6.741   6.264   68.031  1.00 41.60 315 A 1 
ATOM 2418 C C     . ILE A 1 315 ? 8.037   7.002   67.655  1.00 41.11 315 A 1 
ATOM 2419 O O     . ILE A 1 315 ? 8.111   8.226   67.730  1.00 39.67 315 A 1 
ATOM 2420 C CB    . ILE A 1 315 ? 5.463   7.103   67.790  1.00 37.46 315 A 1 
ATOM 2421 C CG1   . ILE A 1 315 ? 4.198   6.341   68.251  1.00 35.88 315 A 1 
ATOM 2422 C CG2   . ILE A 1 315 ? 5.331   7.485   66.303  1.00 37.88 315 A 1 
ATOM 2423 C CD1   . ILE A 1 315 ? 2.908   7.164   68.234  1.00 35.65 315 A 1 
ATOM 2424 N N     . LEU A 1 316 ? 9.065   6.235   67.333  1.00 38.00 316 A 1 
ATOM 2425 C CA    . LEU A 1 316 ? 10.270  6.774   66.724  1.00 41.52 316 A 1 
ATOM 2426 C C     . LEU A 1 316 ? 9.841   7.442   65.424  1.00 40.43 316 A 1 
ATOM 2427 O O     . LEU A 1 316 ? 9.470   6.775   64.463  1.00 38.70 316 A 1 
ATOM 2428 C CB    . LEU A 1 316 ? 11.303  5.659   66.489  1.00 37.62 316 A 1 
ATOM 2429 C CG    . LEU A 1 316 ? 12.141  5.318   67.733  1.00 35.41 316 A 1 
ATOM 2430 C CD1   . LEU A 1 316 ? 12.924  4.029   67.496  1.00 36.31 316 A 1 
ATOM 2431 C CD2   . LEU A 1 316 ? 13.136  6.438   68.052  1.00 40.70 316 A 1 
ATOM 2432 N N     . ARG A 1 317 ? 9.852   8.777   65.418  1.00 35.11 317 A 1 
ATOM 2433 C CA    . ARG A 1 317 ? 9.635   9.581   64.210  1.00 39.01 317 A 1 
ATOM 2434 C C     . ARG A 1 317 ? 10.721  9.182   63.196  1.00 37.78 317 A 1 
ATOM 2435 O O     . ARG A 1 317 ? 11.880  9.479   63.469  1.00 35.63 317 A 1 
ATOM 2436 C CB    . ARG A 1 317 ? 9.750   11.083  64.525  1.00 35.91 317 A 1 
ATOM 2437 C CG    . ARG A 1 317 ? 8.548   11.640  65.293  1.00 33.81 317 A 1 
ATOM 2438 C CD    . ARG A 1 317 ? 8.749   13.151  65.547  1.00 30.93 317 A 1 
ATOM 2439 N NE    . ARG A 1 317 ? 7.572   13.768  66.171  1.00 28.38 317 A 1 
ATOM 2440 C CZ    . ARG A 1 317 ? 7.443   15.031  66.553  1.00 25.86 317 A 1 
ATOM 2441 N NH1   . ARG A 1 317 ? 8.430   15.872  66.423  1.00 24.82 317 A 1 
ATOM 2442 N NH2   . ARG A 1 317 ? 6.339   15.458  67.067  1.00 23.26 317 A 1 
ATOM 2443 N N     . PRO A 1 318 ? 10.392  8.547   62.077  1.00 32.60 318 A 1 
ATOM 2444 C CA    . PRO A 1 318 ? 11.381  8.292   61.047  1.00 35.48 318 A 1 
ATOM 2445 C C     . PRO A 1 318 ? 11.751  9.641   60.420  1.00 35.13 318 A 1 
ATOM 2446 O O     . PRO A 1 318 ? 11.029  10.153  59.562  1.00 33.53 318 A 1 
ATOM 2447 C CB    . PRO A 1 318 ? 10.726  7.292   60.083  1.00 31.93 318 A 1 
ATOM 2448 C CG    . PRO A 1 318 ? 9.243   7.610   60.184  1.00 31.03 318 A 1 
ATOM 2449 C CD    . PRO A 1 318 ? 9.082   8.062   61.646  1.00 35.81 318 A 1 
ATOM 2450 N N     . ALA A 1 319 ? 12.809  10.263  60.936  1.00 37.46 319 A 1 
ATOM 2451 C CA    . ALA A 1 319 ? 13.185  11.619  60.540  1.00 39.92 319 A 1 
ATOM 2452 C C     . ALA A 1 319 ? 13.715  11.684  59.101  1.00 38.76 319 A 1 
ATOM 2453 O O     . ALA A 1 319 ? 13.378  12.590  58.354  1.00 37.59 319 A 1 
ATOM 2454 C CB    . ALA A 1 319 ? 14.230  12.136  61.548  1.00 36.00 319 A 1 
ATOM 2455 N N     . GLY A 1 320 ? 14.572  10.755  58.760  1.00 37.45 320 A 1 
ATOM 2456 C CA    . GLY A 1 320 ? 15.387  10.821  57.554  1.00 39.54 320 A 1 
ATOM 2457 C C     . GLY A 1 320 ? 14.680  10.380  56.285  1.00 39.37 320 A 1 
ATOM 2458 O O     . GLY A 1 320 ? 15.190  9.513   55.588  1.00 37.79 320 A 1 
ATOM 2459 N N     . ALA A 1 321 ? 13.539  10.976  55.969  1.00 37.02 321 A 1 
ATOM 2460 C CA    . ALA A 1 321 ? 12.987  10.922  54.618  1.00 39.04 321 A 1 
ATOM 2461 C C     . ALA A 1 321 ? 13.925  11.707  53.693  1.00 38.37 321 A 1 
ATOM 2462 O O     . ALA A 1 321 ? 13.691  12.882  53.406  1.00 38.09 321 A 1 
ATOM 2463 C CB    . ALA A 1 321 ? 11.547  11.449  54.620  1.00 35.74 321 A 1 
ATOM 2464 N N     . ILE A 1 322 ? 15.017  11.097  53.325  1.00 35.06 322 A 1 
ATOM 2465 C CA    . ILE A 1 322 ? 15.992  11.675  52.404  1.00 37.87 322 A 1 
ATOM 2466 C C     . ILE A 1 322 ? 15.222  11.982  51.122  1.00 38.58 322 A 1 
ATOM 2467 O O     . ILE A 1 322 ? 14.663  11.082  50.497  1.00 37.08 322 A 1 
ATOM 2468 C CB    . ILE A 1 322 ? 17.187  10.737  52.155  1.00 35.15 322 A 1 
ATOM 2469 C CG1   . ILE A 1 322 ? 17.912  10.408  53.486  1.00 33.59 322 A 1 
ATOM 2470 C CG2   . ILE A 1 322 ? 18.169  11.371  51.164  1.00 36.45 322 A 1 
ATOM 2471 C CD1   . ILE A 1 322 ? 19.012  9.357   53.365  1.00 34.58 322 A 1 
ATOM 2472 N N     . GLY A 1 323 ? 15.216  13.244  50.713  1.00 41.27 323 A 1 
ATOM 2473 C CA    . GLY A 1 323 ? 14.630  13.729  49.469  1.00 43.93 323 A 1 
ATOM 2474 C C     . GLY A 1 323 ? 15.414  13.263  48.241  1.00 43.41 323 A 1 
ATOM 2475 O O     . GLY A 1 323 ? 15.864  14.088  47.450  1.00 42.51 323 A 1 
ATOM 2476 N N     . LEU A 1 324 ? 15.625  11.959  48.118  1.00 41.31 324 A 1 
ATOM 2477 C CA    . LEU A 1 324 ? 16.391  11.352  47.028  1.00 42.46 324 A 1 
ATOM 2478 C C     . LEU A 1 324 ? 15.783  11.651  45.655  1.00 42.88 324 A 1 
ATOM 2479 O O     . LEU A 1 324 ? 16.527  11.820  44.693  1.00 40.06 324 A 1 
ATOM 2480 C CB    . LEU A 1 324 ? 16.466  9.832   47.245  1.00 38.03 324 A 1 
ATOM 2481 C CG    . LEU A 1 324 ? 17.685  9.378   48.061  1.00 35.08 324 A 1 
ATOM 2482 C CD1   . LEU A 1 324 ? 17.506  7.918   48.485  1.00 34.22 324 A 1 
ATOM 2483 C CD2   . LEU A 1 324 ? 18.973  9.484   47.241  1.00 37.25 324 A 1 
ATOM 2484 N N     . PHE A 1 325 ? 14.457  11.715  45.563  1.00 44.21 325 A 1 
ATOM 2485 C CA    . PHE A 1 325 ? 13.774  11.939  44.284  1.00 45.71 325 A 1 
ATOM 2486 C C     . PHE A 1 325 ? 13.821  13.382  43.789  1.00 46.43 325 A 1 
ATOM 2487 O O     . PHE A 1 325 ? 13.211  13.690  42.766  1.00 42.32 325 A 1 
ATOM 2488 C CB    . PHE A 1 325 ? 12.346  11.395  44.348  1.00 39.93 325 A 1 
ATOM 2489 C CG    . PHE A 1 325 ? 12.292  9.891   44.312  1.00 37.73 325 A 1 
ATOM 2490 C CD1   . PHE A 1 325 ? 12.464  9.208   43.094  1.00 35.55 325 A 1 
ATOM 2491 C CD2   . PHE A 1 325 ? 12.099  9.162   45.496  1.00 34.89 325 A 1 
ATOM 2492 C CE1   . PHE A 1 325 ? 12.425  7.812   43.054  1.00 31.83 325 A 1 
ATOM 2493 C CE2   . PHE A 1 325 ? 12.059  7.756   45.463  1.00 31.00 325 A 1 
ATOM 2494 C CZ    . PHE A 1 325 ? 12.217  7.089   44.234  1.00 32.21 325 A 1 
ATOM 2495 N N     . SER A 1 326 ? 14.555  14.268  44.461  1.00 42.24 326 A 1 
ATOM 2496 C CA    . SER A 1 326 ? 14.877  15.590  43.922  1.00 45.35 326 A 1 
ATOM 2497 C C     . SER A 1 326 ? 15.950  15.531  42.832  1.00 45.71 326 A 1 
ATOM 2498 O O     . SER A 1 326 ? 16.697  16.490  42.663  1.00 42.94 326 A 1 
ATOM 2499 C CB    . SER A 1 326 ? 15.250  16.565  45.029  1.00 41.40 326 A 1 
ATOM 2500 O OG    . SER A 1 326 ? 16.527  16.276  45.560  1.00 39.00 326 A 1 
ATOM 2501 N N     . SER A 1 327 ? 16.070  14.414  42.101  1.00 46.25 327 A 1 
ATOM 2502 C CA    . SER A 1 327 ? 16.908  14.397  40.909  1.00 48.43 327 A 1 
ATOM 2503 C C     . SER A 1 327 ? 16.291  15.401  39.916  1.00 49.31 327 A 1 
ATOM 2504 O O     . SER A 1 327 ? 15.215  15.130  39.399  1.00 45.62 327 A 1 
ATOM 2505 C CB    . SER A 1 327 ? 17.019  13.001  40.300  1.00 43.09 327 A 1 
ATOM 2506 O OG    . SER A 1 327 ? 15.768  12.482  39.912  1.00 40.63 327 A 1 
ATOM 2507 N N     . PRO A 1 328 ? 16.933  16.553  39.675  1.00 41.84 328 A 1 
ATOM 2508 C CA    . PRO A 1 328 ? 16.329  17.639  38.895  1.00 44.03 328 A 1 
ATOM 2509 C C     . PRO A 1 328 ? 16.185  17.280  37.423  1.00 45.15 328 A 1 
ATOM 2510 O O     . PRO A 1 328 ? 15.592  18.023  36.660  1.00 43.16 328 A 1 
ATOM 2511 C CB    . PRO A 1 328 ? 17.263  18.831  39.107  1.00 39.22 328 A 1 
ATOM 2512 C CG    . PRO A 1 328 ? 18.630  18.174  39.302  1.00 39.41 328 A 1 
ATOM 2513 C CD    . PRO A 1 328 ? 18.283  16.898  40.069  1.00 44.42 328 A 1 
ATOM 2514 N N     . SER A 1 329 ? 16.742  16.155  37.030  1.00 42.87 329 A 1 
ATOM 2515 C CA    . SER A 1 329 ? 16.625  15.609  35.685  1.00 45.89 329 A 1 
ATOM 2516 C C     . SER A 1 329 ? 15.280  14.921  35.451  1.00 47.46 329 A 1 
ATOM 2517 O O     . SER A 1 329 ? 15.232  13.872  34.803  1.00 45.05 329 A 1 
ATOM 2518 C CB    . SER A 1 329 ? 17.804  14.701  35.354  1.00 41.19 329 A 1 
ATOM 2519 O OG    . SER A 1 329 ? 17.719  13.477  36.063  1.00 37.57 329 A 1 
ATOM 2520 N N     . LEU A 1 330 ? 14.177  15.501  35.947  1.00 45.00 330 A 1 
ATOM 2521 C CA    . LEU A 1 330 ? 12.981  15.502  35.144  1.00 44.86 330 A 1 
ATOM 2522 C C     . LEU A 1 330 ? 13.437  16.085  33.811  1.00 45.22 330 A 1 
ATOM 2523 O O     . LEU A 1 330 ? 13.665  17.287  33.706  1.00 42.43 330 A 1 
ATOM 2524 C CB    . LEU A 1 330 ? 11.884  16.366  35.782  1.00 40.69 330 A 1 
ATOM 2525 C CG    . LEU A 1 330 ? 11.122  15.664  36.922  1.00 38.04 330 A 1 
ATOM 2526 C CD1   . LEU A 1 330 ? 10.209  16.662  37.636  1.00 37.96 330 A 1 
ATOM 2527 C CD2   . LEU A 1 330 ? 10.248  14.520  36.392  1.00 39.73 330 A 1 
ATOM 2528 N N     . GLN A 1 331 ? 13.666  15.210  32.847  1.00 43.37 331 A 1 
ATOM 2529 C CA    . GLN A 1 331 ? 13.877  15.628  31.473  1.00 45.36 331 A 1 
ATOM 2530 C C     . GLN A 1 331 ? 12.646  16.450  31.121  1.00 46.60 331 A 1 
ATOM 2531 O O     . GLN A 1 331 ? 11.568  15.889  30.889  1.00 44.52 331 A 1 
ATOM 2532 C CB    . GLN A 1 331 ? 14.020  14.428  30.526  1.00 40.99 331 A 1 
ATOM 2533 C CG    . GLN A 1 331 ? 15.403  13.779  30.583  1.00 36.83 331 A 1 
ATOM 2534 C CD    . GLN A 1 331 ? 15.573  12.656  29.558  1.00 33.64 331 A 1 
ATOM 2535 O OE1   . GLN A 1 331 ? 14.633  12.077  29.030  1.00 31.17 331 A 1 
ATOM 2536 N NE2   . GLN A 1 331 ? 16.790  12.295  29.221  1.00 30.93 331 A 1 
ATOM 2537 N N     . THR A 1 332 ? 12.771  17.763  31.190  1.00 46.31 332 A 1 
ATOM 2538 C CA    . THR A 1 332 ? 11.812  18.678  30.598  1.00 48.72 332 A 1 
ATOM 2539 C C     . THR A 1 332 ? 11.526  18.094  29.222  1.00 49.75 332 A 1 
ATOM 2540 O O     . THR A 1 332 ? 12.500  17.785  28.528  1.00 46.81 332 A 1 
ATOM 2541 C CB    . THR A 1 332 ? 12.401  20.083  30.438  1.00 44.03 332 A 1 
ATOM 2542 O OG1   . THR A 1 332 ? 13.739  20.028  29.979  1.00 39.52 332 A 1 
ATOM 2543 C CG2   . THR A 1 332 ? 12.431  20.827  31.776  1.00 40.58 332 A 1 
ATOM 2544 N N     . PRO A 1 333 ? 10.249  17.800  28.891  1.00 53.04 333 A 1 
ATOM 2545 C CA    . PRO A 1 333 ? 9.930   17.282  27.570  1.00 53.35 333 A 1 
ATOM 2546 C C     . PRO A 1 333 ? 10.628  18.239  26.611  1.00 53.31 333 A 1 
ATOM 2547 O O     . PRO A 1 333 ? 10.351  19.435  26.674  1.00 53.01 333 A 1 
ATOM 2548 C CB    . PRO A 1 333 ? 8.406   17.341  27.456  1.00 50.08 333 A 1 
ATOM 2549 C CG    . PRO A 1 333 ? 7.991   18.380  28.493  1.00 47.78 333 A 1 
ATOM 2550 C CD    . PRO A 1 333 ? 9.054   18.211  29.583  1.00 49.24 333 A 1 
ATOM 2551 N N     . LEU A 1 334 ? 11.652  17.730  25.916  1.00 55.92 334 A 1 
ATOM 2552 C CA    . LEU A 1 334 ? 12.573  18.588  25.182  1.00 55.61 334 A 1 
ATOM 2553 C C     . LEU A 1 334 ? 11.707  19.389  24.231  1.00 56.55 334 A 1 
ATOM 2554 O O     . LEU A 1 334 ? 11.283  18.864  23.193  1.00 52.66 334 A 1 
ATOM 2555 C CB    . LEU A 1 334 ? 13.636  17.760  24.444  1.00 50.69 334 A 1 
ATOM 2556 C CG    . LEU A 1 334 ? 14.849  17.345  25.286  1.00 45.21 334 A 1 
ATOM 2557 C CD1   . LEU A 1 334 ? 15.633  16.228  24.594  1.00 42.93 334 A 1 
ATOM 2558 C CD2   . LEU A 1 334 ? 15.809  18.524  25.506  1.00 43.92 334 A 1 
ATOM 2559 N N     . HIS A 1 335 ? 11.369  20.607  24.633  1.00 58.47 335 A 1 
ATOM 2560 C CA    . HIS A 1 335 ? 10.701  21.593  23.807  1.00 60.08 335 A 1 
ATOM 2561 C C     . HIS A 1 335 ? 11.742  21.983  22.770  1.00 60.78 335 A 1 
ATOM 2562 O O     . HIS A 1 335 ? 12.464  22.961  22.912  1.00 55.54 335 A 1 
ATOM 2563 C CB    . HIS A 1 335 ? 10.194  22.782  24.638  1.00 53.10 335 A 1 
ATOM 2564 C CG    . HIS A 1 335 ? 8.716   22.714  24.923  1.00 46.58 335 A 1 
ATOM 2565 N ND1   . HIS A 1 335 ? 7.724   23.275  24.143  1.00 41.14 335 A 1 
ATOM 2566 C CD2   . HIS A 1 335 ? 8.089   22.103  25.975  1.00 39.32 335 A 1 
ATOM 2567 C CE1   . HIS A 1 335 ? 6.537   23.001  24.731  1.00 35.92 335 A 1 
ATOM 2568 N NE2   . HIS A 1 335 ? 6.719   22.296  25.832  1.00 37.50 335 A 1 
ATOM 2569 N N     . PHE A 1 336 ? 11.879  21.096  21.790  1.00 59.97 336 A 1 
ATOM 2570 C CA    . PHE A 1 336 ? 12.687  21.381  20.634  1.00 60.56 336 A 1 
ATOM 2571 C C     . PHE A 1 336 ? 12.179  22.709  20.104  1.00 62.16 336 A 1 
ATOM 2572 O O     . PHE A 1 336 ? 10.972  22.882  19.903  1.00 57.24 336 A 1 
ATOM 2573 C CB    . PHE A 1 336 ? 12.585  20.246  19.604  1.00 53.80 336 A 1 
ATOM 2574 C CG    . PHE A 1 336 ? 13.295  18.998  20.057  1.00 49.72 336 A 1 
ATOM 2575 C CD1   . PHE A 1 336 ? 14.689  19.012  20.178  1.00 46.74 336 A 1 
ATOM 2576 C CD2   . PHE A 1 336 ? 12.580  17.873  20.498  1.00 44.64 336 A 1 
ATOM 2577 C CE1   . PHE A 1 336 ? 15.367  17.934  20.764  1.00 39.28 336 A 1 
ATOM 2578 C CE2   . PHE A 1 336 ? 13.258  16.782  21.089  1.00 39.29 336 A 1 
ATOM 2579 C CZ    . PHE A 1 336 ? 14.654  16.815  21.233  1.00 38.84 336 A 1 
ATOM 2580 N N     . SER A 1 337 ? 13.094  23.654  19.948  1.00 74.24 337 A 1 
ATOM 2581 C CA    . SER A 1 337 ? 12.767  24.912  19.312  1.00 78.56 337 A 1 
ATOM 2582 C C     . SER A 1 337 ? 12.068  24.629  17.983  1.00 78.71 337 A 1 
ATOM 2583 O O     . SER A 1 337 ? 12.324  23.593  17.363  1.00 75.00 337 A 1 
ATOM 2584 C CB    . SER A 1 337 ? 14.037  25.749  19.112  1.00 73.10 337 A 1 
ATOM 2585 O OG    . SER A 1 337 ? 14.921  25.132  18.201  1.00 61.63 337 A 1 
ATOM 2586 N N     . SER A 1 338 ? 11.179  25.508  17.533  1.00 80.92 338 A 1 
ATOM 2587 C CA    . SER A 1 338 ? 10.480  25.313  16.259  1.00 82.25 338 A 1 
ATOM 2588 C C     . SER A 1 338 ? 11.438  24.916  15.138  1.00 80.89 338 A 1 
ATOM 2589 O O     . SER A 1 338 ? 11.199  23.948  14.419  1.00 76.89 338 A 1 
ATOM 2590 C CB    . SER A 1 338 ? 9.715   26.582  15.858  1.00 77.66 338 A 1 
ATOM 2591 O OG    . SER A 1 338 ? 8.911   26.299  14.747  1.00 66.27 338 A 1 
ATOM 2592 N N     . LYS A 1 339 ? 12.614  25.548  15.106  1.00 84.70 339 A 1 
ATOM 2593 C CA    . LYS A 1 339 ? 13.687  25.242  14.153  1.00 85.76 339 A 1 
ATOM 2594 C C     . LYS A 1 339 ? 14.247  23.816  14.296  1.00 85.55 339 A 1 
ATOM 2595 O O     . LYS A 1 339 ? 14.493  23.148  13.295  1.00 83.47 339 A 1 
ATOM 2596 C CB    . LYS A 1 339 ? 14.828  26.258  14.322  1.00 83.07 339 A 1 
ATOM 2597 C CG    . LYS A 1 339 ? 14.401  27.676  13.935  1.00 72.46 339 A 1 
ATOM 2598 C CD    . LYS A 1 339 ? 15.595  28.640  13.974  1.00 70.01 339 A 1 
ATOM 2599 C CE    . LYS A 1 339 ? 15.148  30.032  13.524  1.00 61.92 339 A 1 
ATOM 2600 N NZ    . LYS A 1 339 ? 16.272  30.987  13.468  1.00 57.45 339 A 1 
ATOM 2601 N N     . GLU A 1 340 ? 14.441  23.323  15.522  1.00 83.14 340 A 1 
ATOM 2602 C CA    . GLU A 1 340 ? 14.908  21.950  15.741  1.00 82.42 340 A 1 
ATOM 2603 C C     . GLU A 1 340 ? 13.842  20.921  15.377  1.00 81.89 340 A 1 
ATOM 2604 O O     . GLU A 1 340 ? 14.156  19.861  14.827  1.00 77.69 340 A 1 
ATOM 2605 C CB    . GLU A 1 340 ? 15.313  21.743  17.193  1.00 77.61 340 A 1 
ATOM 2606 C CG    . GLU A 1 340 ? 16.627  22.431  17.560  1.00 65.65 340 A 1 
ATOM 2607 C CD    . GLU A 1 340 ? 16.897  22.328  19.069  1.00 61.39 340 A 1 
ATOM 2608 O OE1   . GLU A 1 340 ? 18.080  22.153  19.426  1.00 55.89 340 A 1 
ATOM 2609 O OE2   . GLU A 1 340 ? 15.915  22.417  19.834  1.00 56.37 340 A 1 
ATOM 2610 N N     . ARG A 1 341 ? 12.567  21.234  15.661  1.00 74.73 341 A 1 
ATOM 2611 C CA    . ARG A 1 341 ? 11.444  20.398  15.233  1.00 74.05 341 A 1 
ATOM 2612 C C     . ARG A 1 341 ? 11.379  20.328  13.714  1.00 76.52 341 A 1 
ATOM 2613 O O     . ARG A 1 341 ? 11.318  19.233  13.171  1.00 75.30 341 A 1 
ATOM 2614 C CB    . ARG A 1 341 ? 10.130  20.900  15.859  1.00 68.06 341 A 1 
ATOM 2615 C CG    . ARG A 1 341 ? 8.946   19.978  15.505  1.00 55.86 341 A 1 
ATOM 2616 C CD    . ARG A 1 341 ? 7.635   20.489  16.132  1.00 55.23 341 A 1 
ATOM 2617 N NE    . ARG A 1 341 ? 6.496   19.646  15.727  1.00 48.30 341 A 1 
ATOM 2618 C CZ    . ARG A 1 341 ? 5.210   19.890  15.968  1.00 45.25 341 A 1 
ATOM 2619 N NH1   . ARG A 1 341 ? 4.824   20.931  16.652  1.00 43.16 341 A 1 
ATOM 2620 N NH2   . ARG A 1 341 ? 4.288   19.092  15.521  1.00 41.11 341 A 1 
ATOM 2621 N N     . GLU A 1 342 ? 11.462  21.455  13.031  1.00 77.24 342 A 1 
ATOM 2622 C CA    . GLU A 1 342 ? 11.513  21.535  11.568  1.00 79.88 342 A 1 
ATOM 2623 C C     . GLU A 1 342 ? 12.675  20.726  10.988  1.00 80.87 342 A 1 
ATOM 2624 O O     . GLU A 1 342 ? 12.467  19.893  10.109  1.00 80.18 342 A 1 
ATOM 2625 C CB    . GLU A 1 342 ? 11.631  22.996  11.131  1.00 77.23 342 A 1 
ATOM 2626 C CG    . GLU A 1 342 ? 10.309  23.766  11.232  1.00 65.17 342 A 1 
ATOM 2627 C CD    . GLU A 1 342 ? 10.518  25.289  11.156  1.00 61.09 342 A 1 
ATOM 2628 O OE1   . GLU A 1 342 ? 9.677   26.005  11.723  1.00 55.65 342 A 1 
ATOM 2629 O OE2   . GLU A 1 342 ? 11.547  25.705  10.595  1.00 56.05 342 A 1 
ATOM 2630 N N     . ALA A 1 343 ? 13.878  20.877  11.547  1.00 83.64 343 A 1 
ATOM 2631 C CA    . ALA A 1 343 ? 15.045  20.109  11.118  1.00 83.42 343 A 1 
ATOM 2632 C C     . ALA A 1 343 ? 14.850  18.594  11.306  1.00 83.47 343 A 1 
ATOM 2633 O O     . ALA A 1 343 ? 15.217  17.797  10.433  1.00 82.06 343 A 1 
ATOM 2634 C CB    . ALA A 1 343 ? 16.270  20.622  11.887  1.00 81.55 343 A 1 
ATOM 2635 N N     . ARG A 1 344 ? 14.229  18.166  12.426  1.00 79.57 344 A 1 
ATOM 2636 C CA    . ARG A 1 344 ? 13.902  16.749  12.657  1.00 78.43 344 A 1 
ATOM 2637 C C     . ARG A 1 344 ? 12.832  16.236  11.701  1.00 80.54 344 A 1 
ATOM 2638 O O     . ARG A 1 344 ? 12.957  15.118  11.207  1.00 80.38 344 A 1 
ATOM 2639 C CB    . ARG A 1 344 ? 13.444  16.546  14.105  1.00 76.28 344 A 1 
ATOM 2640 C CG    . ARG A 1 344 ? 14.633  16.619  15.074  1.00 68.06 344 A 1 
ATOM 2641 C CD    . ARG A 1 344 ? 14.111  16.531  16.505  1.00 68.00 344 A 1 
ATOM 2642 N NE    . ARG A 1 344 ? 15.219  16.577  17.462  1.00 60.69 344 A 1 
ATOM 2643 C CZ    . ARG A 1 344 ? 15.245  16.015  18.648  1.00 55.55 344 A 1 
ATOM 2644 N NH1   . ARG A 1 344 ? 14.216  15.358  19.130  1.00 52.03 344 A 1 
ATOM 2645 N NH2   . ARG A 1 344 ? 16.323  16.098  19.386  1.00 50.03 344 A 1 
ATOM 2646 N N     . VAL A 1 345 ? 11.799  17.036  11.428  1.00 77.12 345 A 1 
ATOM 2647 C CA    . VAL A 1 345 ? 10.756  16.692  10.461  1.00 76.68 345 A 1 
ATOM 2648 C C     . VAL A 1 345 ? 11.341  16.575  9.057   1.00 78.93 345 A 1 
ATOM 2649 O O     . VAL A 1 345 ? 11.035  15.607  8.359   1.00 79.34 345 A 1 
ATOM 2650 C CB    . VAL A 1 345 ? 9.599   17.711  10.501  1.00 72.68 345 A 1 
ATOM 2651 C CG1   . VAL A 1 345 ? 8.608   17.520  9.347   1.00 63.51 345 A 1 
ATOM 2652 C CG2   . VAL A 1 345 ? 8.808   17.567  11.806  1.00 66.45 345 A 1 
ATOM 2653 N N     . LEU A 1 346 ? 12.226  17.483  8.665   1.00 82.31 346 A 1 
ATOM 2654 C CA    . LEU A 1 346 ? 12.925  17.411  7.383   1.00 83.19 346 A 1 
ATOM 2655 C C     . LEU A 1 346 ? 13.762  16.134  7.282   1.00 83.92 346 A 1 
ATOM 2656 O O     . LEU A 1 346 ? 13.574  15.342  6.355   1.00 83.36 346 A 1 
ATOM 2657 C CB    . LEU A 1 346 ? 13.770  18.680  7.205   1.00 82.09 346 A 1 
ATOM 2658 C CG    . LEU A 1 346 ? 14.474  18.759  5.829   1.00 72.99 346 A 1 
ATOM 2659 C CD1   . LEU A 1 346 ? 13.470  18.819  4.679   1.00 66.84 346 A 1 
ATOM 2660 C CD2   . LEU A 1 346 ? 15.360  20.002  5.776   1.00 69.98 346 A 1 
ATOM 2661 N N     . ARG A 1 347 ? 14.601  15.840  8.299   1.00 84.66 347 A 1 
ATOM 2662 C CA    . ARG A 1 347 ? 15.395  14.607  8.363   1.00 84.13 347 A 1 
ATOM 2663 C C     . ARG A 1 347 ? 14.519  13.353  8.332   1.00 84.41 347 A 1 
ATOM 2664 O O     . ARG A 1 347 ? 14.876  12.365  7.689   1.00 83.82 347 A 1 
ATOM 2665 C CB    . ARG A 1 347 ? 16.275  14.653  9.619   1.00 82.64 347 A 1 
ATOM 2666 C CG    . ARG A 1 347 ? 17.240  13.454  9.701   1.00 71.60 347 A 1 
ATOM 2667 C CD    . ARG A 1 347 ? 18.128  13.573  10.941  1.00 71.10 347 A 1 
ATOM 2668 N NE    . ARG A 1 347 ? 19.019  12.397  11.072  1.00 63.46 347 A 1 
ATOM 2669 C CZ    . ARG A 1 347 ? 19.789  12.118  12.107  1.00 59.38 347 A 1 
ATOM 2670 N NH1   . ARG A 1 347 ? 19.873  12.914  13.124  1.00 55.11 347 A 1 
ATOM 2671 N NH2   . ARG A 1 347 ? 20.480  11.018  12.137  1.00 53.88 347 A 1 
ATOM 2672 N N     . TYR A 1 348 ? 13.373  13.374  8.992   1.00 79.67 348 A 1 
ATOM 2673 C CA    . TYR A 1 348 ? 12.410  12.279  8.920   1.00 78.79 348 A 1 
ATOM 2674 C C     . TYR A 1 348 ? 11.841  12.113  7.506   1.00 79.50 348 A 1 
ATOM 2675 O O     . TYR A 1 348 ? 11.762  10.978  7.018   1.00 79.67 348 A 1 
ATOM 2676 C CB    . TYR A 1 348 ? 11.285  12.499  9.940   1.00 76.75 348 A 1 
ATOM 2677 C CG    . TYR A 1 348 ? 10.108  11.563  9.744   1.00 74.14 348 A 1 
ATOM 2678 C CD1   . TYR A 1 348 ? 8.951   12.002  9.063   1.00 71.23 348 A 1 
ATOM 2679 C CD2   . TYR A 1 348 ? 10.170  10.237  10.200  1.00 70.75 348 A 1 
ATOM 2680 C CE1   . TYR A 1 348 ? 7.872   11.138  8.852   1.00 68.43 348 A 1 
ATOM 2681 C CE2   . TYR A 1 348 ? 9.100   9.355   9.991   1.00 68.75 348 A 1 
ATOM 2682 C CZ    . TYR A 1 348 ? 7.946   9.816   9.318   1.00 68.34 348 A 1 
ATOM 2683 O OH    . TYR A 1 348 ? 6.880   8.957   9.116   1.00 65.88 348 A 1 
ATOM 2684 N N     . LYS A 1 349 ? 11.464  13.203  6.833   1.00 81.46 349 A 1 
ATOM 2685 C CA    . LYS A 1 349 ? 10.965  13.163  5.457   1.00 80.97 349 A 1 
ATOM 2686 C C     . LYS A 1 349 ? 12.025  12.599  4.496   1.00 82.95 349 A 1 
ATOM 2687 O O     . LYS A 1 349 ? 11.700  11.731  3.683   1.00 82.72 349 A 1 
ATOM 2688 C CB    . LYS A 1 349 ? 10.500  14.563  5.001   1.00 78.40 349 A 1 
ATOM 2689 C CG    . LYS A 1 349 ? 9.159   15.023  5.621   1.00 71.44 349 A 1 
ATOM 2690 C CD    . LYS A 1 349 ? 8.805   16.458  5.183   1.00 67.65 349 A 1 
ATOM 2691 C CE    . LYS A 1 349 ? 7.464   16.943  5.751   1.00 59.83 349 A 1 
ATOM 2692 N NZ    . LYS A 1 349 ? 7.101   18.324  5.306   1.00 54.50 349 A 1 
ATOM 2693 N N     . GLU A 1 350 ? 13.265  13.006  4.630   1.00 85.71 350 A 1 
ATOM 2694 C CA    . GLU A 1 350 ? 14.381  12.480  3.843   1.00 85.81 350 A 1 
ATOM 2695 C C     . GLU A 1 350 ? 14.581  10.972  4.078   1.00 85.83 350 A 1 
ATOM 2696 O O     . GLU A 1 350 ? 14.530  10.174  3.136   1.00 84.14 350 A 1 
ATOM 2697 C CB    . GLU A 1 350 ? 15.663  13.235  4.205   1.00 85.17 350 A 1 
ATOM 2698 C CG    . GLU A 1 350 ? 15.669  14.668  3.680   1.00 73.69 350 A 1 
ATOM 2699 C CD    . GLU A 1 350 ? 16.893  15.473  4.150   1.00 66.62 350 A 1 
ATOM 2700 O OE1   . GLU A 1 350 ? 17.074  16.581  3.622   1.00 60.95 350 A 1 
ATOM 2701 O OE2   . GLU A 1 350 ? 17.621  14.982  5.033   1.00 62.36 350 A 1 
ATOM 2702 N N     . LYS A 1 351 ? 14.685  10.553  5.342   1.00 80.77 351 A 1 
ATOM 2703 C CA    . LYS A 1 351 ? 14.799  9.132   5.700   1.00 80.52 351 A 1 
ATOM 2704 C C     . LYS A 1 351 ? 13.584  8.314   5.228   1.00 80.87 351 A 1 
ATOM 2705 O O     . LYS A 1 351 ? 13.736  7.160   4.845   1.00 80.13 351 A 1 
ATOM 2706 C CB    . LYS A 1 351 ? 14.972  8.974   7.213   1.00 78.30 351 A 1 
ATOM 2707 C CG    . LYS A 1 351 ? 16.373  9.349   7.713   1.00 69.85 351 A 1 
ATOM 2708 C CD    . LYS A 1 351 ? 16.449  9.066   9.218   1.00 67.77 351 A 1 
ATOM 2709 C CE    . LYS A 1 351 ? 17.857  9.232   9.765   1.00 58.94 351 A 1 
ATOM 2710 N NZ    . LYS A 1 351 ? 17.958  8.700   11.146  1.00 56.08 351 A 1 
ATOM 2711 N N     . LYS A 1 352 ? 12.402  8.886   5.265   1.00 80.80 352 A 1 
ATOM 2712 C CA    . LYS A 1 352 ? 11.192  8.210   4.779   1.00 80.56 352 A 1 
ATOM 2713 C C     . LYS A 1 352 ? 11.291  7.891   3.287   1.00 80.96 352 A 1 
ATOM 2714 O O     . LYS A 1 352 ? 10.849  6.817   2.892   1.00 80.41 352 A 1 
ATOM 2715 C CB    . LYS A 1 352 ? 9.949   9.053   5.121   1.00 77.82 352 A 1 
ATOM 2716 C CG    . LYS A 1 352 ? 8.619   8.365   4.754   1.00 70.29 352 A 1 
ATOM 2717 C CD    . LYS A 1 352 ? 7.423   9.262   5.112   1.00 68.67 352 A 1 
ATOM 2718 C CE    . LYS A 1 352 ? 6.106   8.623   4.691   1.00 60.65 352 A 1 
ATOM 2719 N NZ    . LYS A 1 352 ? 4.942   9.528   4.924   1.00 56.73 352 A 1 
ATOM 2720 N N     . LYS A 1 353 ? 11.875  8.771   2.491   1.00 86.11 353 A 1 
ATOM 2721 C CA    . LYS A 1 353 ? 12.108  8.548   1.054   1.00 86.10 353 A 1 
ATOM 2722 C C     . LYS A 1 353 ? 13.145  7.444   0.799   1.00 86.06 353 A 1 
ATOM 2723 O O     . LYS A 1 353 ? 12.972  6.652   -0.122  1.00 83.61 353 A 1 
ATOM 2724 C CB    . LYS A 1 353 ? 12.538  9.865   0.369   1.00 84.72 353 A 1 
ATOM 2725 C CG    . LYS A 1 353 ? 11.431  10.934  0.295   1.00 75.90 353 A 1 
ATOM 2726 C CD    . LYS A 1 353 ? 11.944  12.231  -0.370  1.00 72.14 353 A 1 
ATOM 2727 C CE    . LYS A 1 353 ? 10.861  13.310  -0.461  1.00 63.20 353 A 1 
ATOM 2728 N NZ    . LYS A 1 353 ? 11.300  14.518  -1.230  1.00 56.80 353 A 1 
ATOM 2729 N N     . SER A 1 354 ? 14.169  7.334   1.640   1.00 86.03 354 A 1 
ATOM 2730 C CA    . SER A 1 354 ? 15.237  6.340   1.473   1.00 85.15 354 A 1 
ATOM 2731 C C     . SER A 1 354 ? 14.906  4.930   2.001   1.00 85.67 354 A 1 
ATOM 2732 O O     . SER A 1 354 ? 15.713  4.005   1.848   1.00 81.71 354 A 1 
ATOM 2733 C CB    . SER A 1 354 ? 16.541  6.849   2.104   1.00 82.36 354 A 1 
ATOM 2734 O OG    . SER A 1 354 ? 16.417  6.906   3.511   1.00 71.37 354 A 1 
ATOM 2735 N N     . ARG A 1 355 ? 13.740  4.715   2.602   1.00 77.22 355 A 1 
ATOM 2736 C CA    . ARG A 1 355 ? 13.357  3.426   3.187   1.00 76.77 355 A 1 
ATOM 2737 C C     . ARG A 1 355 ? 13.276  2.313   2.134   1.00 76.26 355 A 1 
ATOM 2738 O O     . ARG A 1 355 ? 12.428  2.329   1.252   1.00 75.72 355 A 1 
ATOM 2739 C CB    . ARG A 1 355 ? 12.023  3.530   3.933   1.00 74.98 355 A 1 
ATOM 2740 C CG    . ARG A 1 355 ? 12.171  4.251   5.277   1.00 71.85 355 A 1 
ATOM 2741 C CD    . ARG A 1 355 ? 10.801  4.488   5.934   1.00 72.88 355 A 1 
ATOM 2742 N NE    . ARG A 1 355 ? 10.963  5.288   7.162   1.00 66.21 355 A 1 
ATOM 2743 C CZ    . ARG A 1 355 ? 10.014  5.609   8.012   1.00 63.69 355 A 1 
ATOM 2744 N NH1   . ARG A 1 355 ? 8.777   5.238   7.838   1.00 58.83 355 A 1 
ATOM 2745 N NH2   . ARG A 1 355 ? 10.307  6.326   9.065   1.00 58.94 355 A 1 
ATOM 2746 N N     . LYS A 1 356 ? 14.080  1.267   2.327   1.00 81.99 356 A 1 
ATOM 2747 C CA    . LYS A 1 356 ? 14.076  0.068   1.488   1.00 81.06 356 A 1 
ATOM 2748 C C     . LYS A 1 356 ? 13.292  -1.053  2.182   1.00 80.98 356 A 1 
ATOM 2749 O O     . LYS A 1 356 ? 13.759  -1.665  3.141   1.00 76.60 356 A 1 
ATOM 2750 C CB    . LYS A 1 356 ? 15.511  -0.340  1.123   1.00 76.90 356 A 1 
ATOM 2751 C CG    . LYS A 1 356 ? 16.196  0.764   0.289   1.00 67.47 356 A 1 
ATOM 2752 C CD    . LYS A 1 356 ? 17.609  0.375   -0.154  1.00 63.62 356 A 1 
ATOM 2753 C CE    . LYS A 1 356 ? 18.227  1.553   -0.923  1.00 56.06 356 A 1 
ATOM 2754 N NZ    . LYS A 1 356 ? 19.573  1.282   -1.440  1.00 49.48 356 A 1 
ATOM 2755 N N     . PHE A 1 357 ? 12.098  -1.341  1.680   1.00 78.07 357 A 1 
ATOM 2756 C CA    . PHE A 1 357 ? 11.228  -2.376  2.232   1.00 76.34 357 A 1 
ATOM 2757 C C     . PHE A 1 357 ? 11.417  -3.759  1.593   1.00 77.26 357 A 1 
ATOM 2758 O O     . PHE A 1 357 ? 10.806  -4.745  2.041   1.00 73.82 357 A 1 
ATOM 2759 C CB    . PHE A 1 357 ? 9.772   -1.918  2.130   1.00 72.76 357 A 1 
ATOM 2760 C CG    . PHE A 1 357 ? 9.462   -0.704  2.976   1.00 69.83 357 A 1 
ATOM 2761 C CD1   . PHE A 1 357 ? 9.324   -0.823  4.377   1.00 63.67 357 A 1 
ATOM 2762 C CD2   . PHE A 1 357 ? 9.321   0.553   2.383   1.00 64.63 357 A 1 
ATOM 2763 C CE1   . PHE A 1 357 ? 9.034   0.290   5.163   1.00 60.33 357 A 1 
ATOM 2764 C CE2   . PHE A 1 357 ? 9.036   1.681   3.164   1.00 60.60 357 A 1 
ATOM 2765 C CZ    . PHE A 1 357 ? 8.885   1.551   4.562   1.00 62.75 357 A 1 
ATOM 2766 N N     . GLU A 1 358 ? 12.249  -3.858  0.584   1.00 79.94 358 A 1 
ATOM 2767 C CA    . GLU A 1 358 ? 12.573  -5.109  -0.090  1.00 81.54 358 A 1 
ATOM 2768 C C     . GLU A 1 358 ? 13.468  -6.008  0.765   1.00 82.34 358 A 1 
ATOM 2769 O O     . GLU A 1 358 ? 14.173  -5.595  1.688   1.00 79.30 358 A 1 
ATOM 2770 C CB    . GLU A 1 358 ? 13.230  -4.820  -1.440  1.00 78.52 358 A 1 
ATOM 2771 C CG    . GLU A 1 358 ? 12.263  -4.099  -2.388  1.00 68.72 358 A 1 
ATOM 2772 C CD    . GLU A 1 358 ? 12.831  -3.909  -3.796  1.00 62.93 358 A 1 
ATOM 2773 O OE1   . GLU A 1 358 ? 12.065  -3.392  -4.626  1.00 56.74 358 A 1 
ATOM 2774 O OE2   . GLU A 1 358 ? 13.998  -4.297  -4.006  1.00 56.03 358 A 1 
ATOM 2775 N N     . LYS A 1 359 ? 13.428  -7.308  0.450   1.00 80.81 359 A 1 
ATOM 2776 C CA    . LYS A 1 359 ? 14.242  -8.286  1.156   1.00 82.03 359 A 1 
ATOM 2777 C C     . LYS A 1 359 ? 15.693  -8.205  0.682   1.00 83.98 359 A 1 
ATOM 2778 O O     . LYS A 1 359 ? 16.050  -8.785  -0.332  1.00 81.71 359 A 1 
ATOM 2779 C CB    . LYS A 1 359 ? 13.652  -9.689  0.985   1.00 78.19 359 A 1 
ATOM 2780 C CG    . LYS A 1 359 ? 14.420  -10.732 1.808   1.00 70.08 359 A 1 
ATOM 2781 C CD    . LYS A 1 359 ? 13.857  -12.138 1.572   1.00 66.82 359 A 1 
ATOM 2782 C CE    . LYS A 1 359 ? 14.670  -13.168 2.326   1.00 57.92 359 A 1 
ATOM 2783 N NZ    . LYS A 1 359 ? 14.232  -14.555 2.029   1.00 52.42 359 A 1 
ATOM 2784 N N     . THR A 1 360 ? 16.537  -7.615  1.503   1.00 86.72 360 A 1 
ATOM 2785 C CA    . THR A 1 360 ? 17.984  -7.612  1.285   1.00 86.76 360 A 1 
ATOM 2786 C C     . THR A 1 360 ? 18.669  -8.693  2.120   1.00 88.76 360 A 1 
ATOM 2787 O O     . THR A 1 360 ? 18.361  -8.891  3.295   1.00 86.08 360 A 1 
ATOM 2788 C CB    . THR A 1 360 ? 18.585  -6.218  1.540   1.00 82.70 360 A 1 
ATOM 2789 O OG1   . THR A 1 360 ? 18.307  -5.785  2.847   1.00 69.69 360 A 1 
ATOM 2790 C CG2   . THR A 1 360 ? 18.008  -5.172  0.583   1.00 68.61 360 A 1 
ATOM 2791 N N     . THR A 1 361 ? 19.597  -9.446  1.528   1.00 88.14 361 A 1 
ATOM 2792 C CA    . THR A 1 361 ? 20.436  -10.406 2.251   1.00 88.78 361 A 1 
ATOM 2793 C C     . THR A 1 361 ? 21.663  -9.677  2.786   1.00 88.68 361 A 1 
ATOM 2794 O O     . THR A 1 361 ? 22.549  -9.307  2.020   1.00 85.74 361 A 1 
ATOM 2795 C CB    . THR A 1 361 ? 20.839  -11.593 1.370   1.00 88.07 361 A 1 
ATOM 2796 O OG1   . THR A 1 361 ? 19.681  -12.247 0.895   1.00 79.85 361 A 1 
ATOM 2797 C CG2   . THR A 1 361 ? 21.652  -12.634 2.145   1.00 79.70 361 A 1 
ATOM 2798 N N     . ARG A 1 362 ? 21.731  -9.493  4.101   1.00 89.03 362 A 1 
ATOM 2799 C CA    . ARG A 1 362 ? 22.854  -8.776  4.733   1.00 88.09 362 A 1 
ATOM 2800 C C     . ARG A 1 362 ? 24.094  -9.650  4.946   1.00 89.43 362 A 1 
ATOM 2801 O O     . ARG A 1 362 ? 25.204  -9.140  4.997   1.00 87.03 362 A 1 
ATOM 2802 C CB    . ARG A 1 362 ? 22.407  -8.153  6.071   1.00 85.24 362 A 1 
ATOM 2803 C CG    . ARG A 1 362 ? 21.323  -7.079  5.896   1.00 77.55 362 A 1 
ATOM 2804 C CD    . ARG A 1 362 ? 21.004  -6.406  7.245   1.00 74.64 362 A 1 
ATOM 2805 N NE    . ARG A 1 362 ? 19.956  -5.383  7.110   1.00 68.16 362 A 1 
ATOM 2806 C CZ    . ARG A 1 362 ? 19.582  -4.503  8.034   1.00 63.17 362 A 1 
ATOM 2807 N NH1   . ARG A 1 362 ? 20.115  -4.495  9.228   1.00 57.95 362 A 1 
ATOM 2808 N NH2   . ARG A 1 362 ? 18.664  -3.621  7.766   1.00 57.03 362 A 1 
ATOM 2809 N N     . TYR A 1 363 ? 23.882  -10.954 5.115   1.00 88.49 363 A 1 
ATOM 2810 C CA    . TYR A 1 363 ? 24.951  -11.898 5.445   1.00 89.41 363 A 1 
ATOM 2811 C C     . TYR A 1 363 ? 24.889  -13.121 4.525   1.00 90.48 363 A 1 
ATOM 2812 O O     . TYR A 1 363 ? 24.084  -14.032 4.749   1.00 89.24 363 A 1 
ATOM 2813 C CB    . TYR A 1 363 ? 24.851  -12.306 6.919   1.00 88.18 363 A 1 
ATOM 2814 C CG    . TYR A 1 363 ? 24.936  -11.159 7.907   1.00 86.14 363 A 1 
ATOM 2815 C CD1   . TYR A 1 363 ? 26.174  -10.583 8.234   1.00 81.66 363 A 1 
ATOM 2816 C CD2   . TYR A 1 363 ? 23.777  -10.655 8.516   1.00 81.44 363 A 1 
ATOM 2817 C CE1   . TYR A 1 363 ? 26.267  -9.526  9.149   1.00 80.48 363 A 1 
ATOM 2818 C CE2   . TYR A 1 363 ? 23.839  -9.597  9.432   1.00 78.98 363 A 1 
ATOM 2819 C CZ    . TYR A 1 363 ? 25.097  -9.037  9.754   1.00 82.68 363 A 1 
ATOM 2820 O OH    . TYR A 1 363 ? 25.181  -7.989  10.658  1.00 79.95 363 A 1 
ATOM 2821 N N     . ALA A 1 364 ? 25.763  -13.185 3.536   1.00 92.72 364 A 1 
ATOM 2822 C CA    . ALA A 1 364 ? 25.856  -14.304 2.597   1.00 92.23 364 A 1 
ATOM 2823 C C     . ALA A 1 364 ? 26.169  -15.638 3.295   1.00 92.68 364 A 1 
ATOM 2824 O O     . ALA A 1 364 ? 25.554  -16.654 2.985   1.00 90.66 364 A 1 
ATOM 2825 C CB    . ALA A 1 364 ? 26.911  -13.956 1.541   1.00 90.73 364 A 1 
ATOM 2826 N N     . THR A 1 365 ? 27.041  -15.636 4.322   1.00 93.54 365 A 1 
ATOM 2827 C CA    . THR A 1 365 ? 27.386  -16.839 5.100   1.00 92.58 365 A 1 
ATOM 2828 C C     . THR A 1 365 ? 26.176  -17.440 5.824   1.00 92.92 365 A 1 
ATOM 2829 O O     . THR A 1 365 ? 25.993  -18.655 5.824   1.00 91.54 365 A 1 
ATOM 2830 C CB    . THR A 1 365 ? 28.466  -16.515 6.131   1.00 91.03 365 A 1 
ATOM 2831 O OG1   . THR A 1 365 ? 28.077  -15.409 6.921   1.00 81.00 365 A 1 
ATOM 2832 C CG2   . THR A 1 365 ? 29.801  -16.139 5.472   1.00 77.25 365 A 1 
ATOM 2833 N N     . ARG A 1 366 ? 25.283  -16.609 6.365   1.00 92.95 366 A 1 
ATOM 2834 C CA    . ARG A 1 366 ? 24.050  -17.074 7.007   1.00 92.87 366 A 1 
ATOM 2835 C C     . ARG A 1 366 ? 23.040  -17.627 6.004   1.00 93.33 366 A 1 
ATOM 2836 O O     . ARG A 1 366 ? 22.303  -18.537 6.349   1.00 92.26 366 A 1 
ATOM 2837 C CB    . ARG A 1 366 ? 23.387  -15.954 7.809   1.00 91.70 366 A 1 
ATOM 2838 C CG    . ARG A 1 366 ? 24.200  -15.539 9.038   1.00 86.31 366 A 1 
ATOM 2839 C CD    . ARG A 1 366 ? 23.379  -14.559 9.883   1.00 85.64 366 A 1 
ATOM 2840 N NE    . ARG A 1 366 ? 24.120  -14.092 11.059  1.00 82.17 366 A 1 
ATOM 2841 C CZ    . ARG A 1 366 ? 23.643  -13.356 12.043  1.00 81.75 366 A 1 
ATOM 2842 N NH1   . ARG A 1 366 ? 22.393  -12.963 12.063  1.00 71.61 366 A 1 
ATOM 2843 N NH2   . ARG A 1 366 ? 24.422  -12.993 13.016  1.00 74.90 366 A 1 
ATOM 2844 N N     . LYS A 1 367 ? 23.007  -17.073 4.807   1.00 93.66 367 A 1 
ATOM 2845 C CA    . LYS A 1 367 ? 22.171  -17.591 3.724   1.00 93.65 367 A 1 
ATOM 2846 C C     . LYS A 1 367 ? 22.632  -18.989 3.323   1.00 93.42 367 A 1 
ATOM 2847 O O     . LYS A 1 367 ? 21.825  -19.912 3.381   1.00 92.73 367 A 1 
ATOM 2848 C CB    . LYS A 1 367 ? 22.163  -16.607 2.541   1.00 93.19 367 A 1 
ATOM 2849 C CG    . LYS A 1 367 ? 21.280  -17.114 1.410   1.00 92.05 367 A 1 
ATOM 2850 C CD    . LYS A 1 367 ? 21.323  -16.214 0.167   1.00 89.14 367 A 1 
ATOM 2851 C CE    . LYS A 1 367 ? 20.588  -16.953 -0.952  1.00 82.26 367 A 1 
ATOM 2852 N NZ    . LYS A 1 367 ? 20.742  -16.327 -2.271  1.00 76.26 367 A 1 
ATOM 2853 N N     . ALA A 1 368 ? 23.907  -19.165 3.040   1.00 94.25 368 A 1 
ATOM 2854 C CA    . ALA A 1 368 ? 24.485  -20.455 2.671   1.00 93.51 368 A 1 
ATOM 2855 C C     . ALA A 1 368 ? 24.248  -21.525 3.746   1.00 93.55 368 A 1 
ATOM 2856 O O     . ALA A 1 368 ? 23.774  -22.624 3.447   1.00 92.07 368 A 1 
ATOM 2857 C CB    . ALA A 1 368 ? 25.980  -20.246 2.395   1.00 92.82 368 A 1 
ATOM 2858 N N     . TYR A 1 369 ? 24.455  -21.198 5.025   1.00 93.17 369 A 1 
ATOM 2859 C CA    . TYR A 1 369 ? 24.173  -22.118 6.127   1.00 91.85 369 A 1 
ATOM 2860 C C     . TYR A 1 369 ? 22.680  -22.472 6.242   1.00 92.03 369 A 1 
ATOM 2861 O O     . TYR A 1 369 ? 22.329  -23.618 6.503   1.00 91.18 369 A 1 
ATOM 2862 C CB    . TYR A 1 369 ? 24.675  -21.504 7.438   1.00 91.28 369 A 1 
ATOM 2863 C CG    . TYR A 1 369 ? 24.452  -22.408 8.634   1.00 89.37 369 A 1 
ATOM 2864 C CD1   . TYR A 1 369 ? 23.403  -22.151 9.541   1.00 84.38 369 A 1 
ATOM 2865 C CD2   . TYR A 1 369 ? 25.272  -23.528 8.828   1.00 82.39 369 A 1 
ATOM 2866 C CE1   . TYR A 1 369 ? 23.178  -23.001 10.620  1.00 81.85 369 A 1 
ATOM 2867 C CE2   . TYR A 1 369 ? 25.055  -24.391 9.914   1.00 80.32 369 A 1 
ATOM 2868 C CZ    . TYR A 1 369 ? 24.005  -24.131 10.813  1.00 83.05 369 A 1 
ATOM 2869 O OH    . TYR A 1 369 ? 23.779  -24.973 11.874  1.00 81.50 369 A 1 
ATOM 2870 N N     . ALA A 1 370 ? 21.772  -21.512 6.036   1.00 92.69 370 A 1 
ATOM 2871 C CA    . ALA A 1 370 ? 20.335  -21.763 6.093   1.00 92.34 370 A 1 
ATOM 2872 C C     . ALA A 1 370 ? 19.826  -22.613 4.920   1.00 92.32 370 A 1 
ATOM 2873 O O     . ALA A 1 370 ? 18.805  -23.291 5.072   1.00 91.06 370 A 1 
ATOM 2874 C CB    . ALA A 1 370 ? 19.597  -20.420 6.145   1.00 91.55 370 A 1 
ATOM 2875 N N     . GLU A 1 371 ? 20.489  -22.584 3.781   1.00 93.94 371 A 1 
ATOM 2876 C CA    . GLU A 1 371 ? 20.201  -23.419 2.614   1.00 93.03 371 A 1 
ATOM 2877 C C     . GLU A 1 371 ? 20.674  -24.860 2.830   1.00 92.75 371 A 1 
ATOM 2878 O O     . GLU A 1 371 ? 19.918  -25.786 2.546   1.00 91.32 371 A 1 
ATOM 2879 C CB    . GLU A 1 371 ? 20.822  -22.788 1.359   1.00 92.15 371 A 1 
ATOM 2880 C CG    . GLU A 1 371 ? 20.057  -21.523 0.924   1.00 85.45 371 A 1 
ATOM 2881 C CD    . GLU A 1 371 ? 20.743  -20.659 -0.151  1.00 81.91 371 A 1 
ATOM 2882 O OE1   . GLU A 1 371 ? 20.082  -19.713 -0.647  1.00 78.25 371 A 1 
ATOM 2883 O OE2   . GLU A 1 371 ? 21.933  -20.865 -0.437  1.00 76.90 371 A 1 
ATOM 2884 N N     . ALA A 1 372 ? 21.851  -25.056 3.404   1.00 93.61 372 A 1 
ATOM 2885 C CA    . ALA A 1 372 ? 22.424  -26.375 3.670   1.00 92.50 372 A 1 
ATOM 2886 C C     . ALA A 1 372 ? 21.829  -27.088 4.901   1.00 92.67 372 A 1 
ATOM 2887 O O     . ALA A 1 372 ? 22.017  -28.295 5.070   1.00 90.04 372 A 1 
ATOM 2888 C CB    . ALA A 1 372 ? 23.936  -26.203 3.816   1.00 90.78 372 A 1 
ATOM 2889 N N     . ARG A 1 373 ? 21.124  -26.373 5.785   1.00 91.61 373 A 1 
ATOM 2890 C CA    . ARG A 1 373 ? 20.638  -26.954 7.041   1.00 91.49 373 A 1 
ATOM 2891 C C     . ARG A 1 373 ? 19.445  -27.894 6.816   1.00 91.63 373 A 1 
ATOM 2892 O O     . ARG A 1 373 ? 18.497  -27.490 6.136   1.00 90.55 373 A 1 
ATOM 2893 C CB    . ARG A 1 373 ? 20.312  -25.830 8.027   1.00 89.86 373 A 1 
ATOM 2894 C CG    . ARG A 1 373 ? 20.033  -26.401 9.422   1.00 83.99 373 A 1 
ATOM 2895 C CD    . ARG A 1 373 ? 19.821  -25.282 10.433  1.00 84.58 373 A 1 
ATOM 2896 N NE    . ARG A 1 373 ? 19.587  -25.868 11.764  1.00 82.43 373 A 1 
ATOM 2897 C CZ    . ARG A 1 373 ? 19.465  -25.213 12.896  1.00 82.61 373 A 1 
ATOM 2898 N NH1   . ARG A 1 373 ? 19.516  -23.910 12.928  1.00 75.47 373 A 1 
ATOM 2899 N NH2   . ARG A 1 373 ? 19.283  -25.863 14.008  1.00 76.34 373 A 1 
ATOM 2900 N N     . PRO A 1 374 ? 19.414  -29.106 7.461   1.00 90.95 374 A 1 
ATOM 2901 C CA    . PRO A 1 374 ? 18.278  -30.020 7.369   1.00 90.62 374 A 1 
ATOM 2902 C C     . PRO A 1 374 ? 17.002  -29.380 7.911   1.00 91.81 374 A 1 
ATOM 2903 O O     . PRO A 1 374 ? 17.024  -28.530 8.819   1.00 90.23 374 A 1 
ATOM 2904 C CB    . PRO A 1 374 ? 18.693  -31.279 8.139   1.00 88.00 374 A 1 
ATOM 2905 C CG    . PRO A 1 374 ? 19.752  -30.783 9.110   1.00 84.04 374 A 1 
ATOM 2906 C CD    . PRO A 1 374 ? 20.443  -29.675 8.322   1.00 87.07 374 A 1 
ATOM 2907 N N     . ARG A 1 375 ? 15.843  -29.757 7.301   1.00 91.14 375 A 1 
ATOM 2908 C CA    . ARG A 1 375 ? 14.532  -29.186 7.608   1.00 90.56 375 A 1 
ATOM 2909 C C     . ARG A 1 375 ? 13.472  -30.278 7.673   1.00 90.62 375 A 1 
ATOM 2910 O O     . ARG A 1 375 ? 13.341  -31.052 6.736   1.00 89.01 375 A 1 
ATOM 2911 C CB    . ARG A 1 375 ? 14.107  -28.156 6.562   1.00 88.16 375 A 1 
ATOM 2912 C CG    . ARG A 1 375 ? 15.090  -26.988 6.430   1.00 85.37 375 A 1 
ATOM 2913 C CD    . ARG A 1 375 ? 14.585  -26.005 5.387   1.00 88.25 375 A 1 
ATOM 2914 N NE    . ARG A 1 375 ? 15.583  -24.961 5.121   1.00 87.64 375 A 1 
ATOM 2915 C CZ    . ARG A 1 375 ? 15.357  -23.749 4.665   1.00 89.36 375 A 1 
ATOM 2916 N NH1   . ARG A 1 375 ? 14.150  -23.329 4.410   1.00 79.14 375 A 1 
ATOM 2917 N NH2   . ARG A 1 375 ? 16.341  -22.945 4.443   1.00 83.94 375 A 1 
ATOM 2918 N N     . ILE A 1 376 ? 12.639  -30.241 8.704   1.00 90.57 376 A 1 
ATOM 2919 C CA    . ILE A 1 376 ? 11.447  -31.074 8.840   1.00 89.62 376 A 1 
ATOM 2920 C C     . ILE A 1 376 ? 10.220  -30.181 8.594   1.00 89.98 376 A 1 
ATOM 2921 O O     . ILE A 1 376 ? 10.009  -29.199 9.304   1.00 87.46 376 A 1 
ATOM 2922 C CB    . ILE A 1 376 ? 11.425  -31.778 10.215  1.00 87.56 376 A 1 
ATOM 2923 C CG1   . ILE A 1 376 ? 12.661  -32.679 10.388  1.00 81.58 376 A 1 
ATOM 2924 C CG2   . ILE A 1 376 ? 10.126  -32.579 10.371  1.00 80.88 376 A 1 
ATOM 2925 C CD1   . ILE A 1 376 ? 12.854  -33.201 11.811  1.00 75.26 376 A 1 
ATOM 2926 N N     . LYS A 1 377 ? 9.429   -30.477 7.550   1.00 89.70 377 A 1 
ATOM 2927 C CA    . LYS A 1 377 ? 8.247   -29.691 7.154   1.00 89.69 377 A 1 
ATOM 2928 C C     . LYS A 1 377 ? 8.535   -28.177 7.051   1.00 90.53 377 A 1 
ATOM 2929 O O     . LYS A 1 377 ? 7.754   -27.346 7.514   1.00 87.23 377 A 1 
ATOM 2930 C CB    . LYS A 1 377 ? 7.058   -30.018 8.083   1.00 87.95 377 A 1 
ATOM 2931 C CG    . LYS A 1 377 ? 6.661   -31.506 8.058   1.00 82.97 377 A 1 
ATOM 2932 C CD    . LYS A 1 377 ? 5.542   -31.813 9.055   1.00 75.94 377 A 1 
ATOM 2933 C CE    . LYS A 1 377 ? 5.216   -33.307 9.000   1.00 67.51 377 A 1 
ATOM 2934 N NZ    . LYS A 1 377 ? 4.230   -33.733 10.017  1.00 59.40 377 A 1 
ATOM 2935 N N     . GLY A 1 378 ? 9.665   -27.827 6.480   1.00 90.86 378 A 1 
ATOM 2936 C CA    . GLY A 1 378 ? 10.115  -26.448 6.278   1.00 89.75 378 A 1 
ATOM 2937 C C     . GLY A 1 378 ? 10.727  -25.756 7.500   1.00 90.97 378 A 1 
ATOM 2938 O O     . GLY A 1 378 ? 11.338  -24.695 7.351   1.00 88.43 378 A 1 
ATOM 2939 N N     . ARG A 1 379 ? 10.613  -26.352 8.708   1.00 90.25 379 A 1 
ATOM 2940 C CA    . ARG A 1 379 ? 11.282  -25.868 9.918   1.00 90.31 379 A 1 
ATOM 2941 C C     . ARG A 1 379 ? 12.701  -26.418 9.994   1.00 91.10 379 A 1 
ATOM 2942 O O     . ARG A 1 379 ? 12.947  -27.528 9.547   1.00 90.13 379 A 1 
ATOM 2943 C CB    . ARG A 1 379 ? 10.489  -26.254 11.172  1.00 88.58 379 A 1 
ATOM 2944 C CG    . ARG A 1 379 ? 9.077   -25.642 11.178  1.00 82.29 379 A 1 
ATOM 2945 C CD    . ARG A 1 379 ? 8.360   -25.980 12.484  1.00 84.17 379 A 1 
ATOM 2946 N NE    . ARG A 1 379 ? 7.016   -25.385 12.524  1.00 77.98 379 A 1 
ATOM 2947 C CZ    . ARG A 1 379 ? 6.186   -25.411 13.559  1.00 74.20 379 A 1 
ATOM 2948 N NH1   . ARG A 1 379 ? 6.499   -26.015 14.662  1.00 65.58 379 A 1 
ATOM 2949 N NH2   . ARG A 1 379 ? 5.022   -24.841 13.467  1.00 64.92 379 A 1 
ATOM 2950 N N     . PHE A 1 380 ? 13.600  -25.682 10.608  1.00 90.50 380 A 1 
ATOM 2951 C CA    . PHE A 1 380 ? 14.933  -26.211 10.868  1.00 90.24 380 A 1 
ATOM 2952 C C     . PHE A 1 380 ? 14.852  -27.373 11.861  1.00 89.80 380 A 1 
ATOM 2953 O O     . PHE A 1 380 ? 14.282  -27.205 12.941  1.00 87.67 380 A 1 
ATOM 2954 C CB    . PHE A 1 380 ? 15.861  -25.115 11.398  1.00 90.27 380 A 1 
ATOM 2955 C CG    . PHE A 1 380 ? 16.151  -24.012 10.411  1.00 90.90 380 A 1 
ATOM 2956 C CD1   . PHE A 1 380 ? 16.801  -24.304 9.207   1.00 87.38 380 A 1 
ATOM 2957 C CD2   . PHE A 1 380 ? 15.810  -22.682 10.698  1.00 86.71 380 A 1 
ATOM 2958 C CE1   . PHE A 1 380 ? 17.094  -23.281 8.282   1.00 86.27 380 A 1 
ATOM 2959 C CE2   . PHE A 1 380 ? 16.109  -21.656 9.792   1.00 84.95 380 A 1 
ATOM 2960 C CZ    . PHE A 1 380 ? 16.754  -21.947 8.570   1.00 89.07 380 A 1 
ATOM 2961 N N     . ALA A 1 381 ? 15.429  -28.515 11.516  1.00 91.28 381 A 1 
ATOM 2962 C CA    . ALA A 1 381 ? 15.550  -29.655 12.410  1.00 89.81 381 A 1 
ATOM 2963 C C     . ALA A 1 381 ? 16.600  -29.378 13.491  1.00 88.62 381 A 1 
ATOM 2964 O O     . ALA A 1 381 ? 17.557  -28.616 13.284  1.00 85.09 381 A 1 
ATOM 2965 C CB    . ALA A 1 381 ? 15.886  -30.896 11.587  1.00 87.42 381 A 1 
ATOM 2966 N N     . LYS A 1 382 ? 16.424  -30.022 14.676  1.00 87.93 382 A 1 
ATOM 2967 C CA    . LYS A 1 382 ? 17.510  -30.107 15.650  1.00 85.57 382 A 1 
ATOM 2968 C C     . LYS A 1 382 ? 18.537  -31.109 15.153  1.00 83.77 382 A 1 
ATOM 2969 O O     . LYS A 1 382 ? 18.221  -32.000 14.380  1.00 78.51 382 A 1 
ATOM 2970 C CB    . LYS A 1 382 ? 16.980  -30.535 17.023  1.00 80.33 382 A 1 
ATOM 2971 C CG    . LYS A 1 382 ? 16.096  -29.474 17.688  1.00 70.41 382 A 1 
ATOM 2972 C CD    . LYS A 1 382 ? 15.649  -30.022 19.036  1.00 67.11 382 A 1 
ATOM 2973 C CE    . LYS A 1 382 ? 14.722  -29.074 19.787  1.00 57.27 382 A 1 
ATOM 2974 N NZ    . LYS A 1 382 ? 14.233  -29.720 21.006  1.00 51.59 382 A 1 
ATOM 2975 N N     . ARG A 1 383 ? 19.776  -30.984 15.632  1.00 83.50 383 A 1 
ATOM 2976 C CA    . ARG A 1 383 ? 20.841  -31.908 15.248  1.00 80.95 383 A 1 
ATOM 2977 C C     . ARG A 1 383 ? 20.520  -33.342 15.673  1.00 80.10 383 A 1 
ATOM 2978 O O     . ARG A 1 383 ? 20.677  -34.244 14.859  1.00 74.36 383 A 1 
ATOM 2979 C CB    . ARG A 1 383 ? 22.176  -31.406 15.812  1.00 75.36 383 A 1 
ATOM 2980 C CG    . ARG A 1 383 ? 23.329  -32.267 15.302  1.00 65.53 383 A 1 
ATOM 2981 C CD    . ARG A 1 383 ? 24.665  -31.725 15.782  1.00 63.68 383 A 1 
ATOM 2982 N NE    . ARG A 1 383 ? 25.733  -32.620 15.362  1.00 55.85 383 A 1 
ATOM 2983 C CZ    . ARG A 1 383 ? 27.037  -32.437 15.469  1.00 51.73 383 A 1 
ATOM 2984 N NH1   . ARG A 1 383 ? 27.533  -31.346 15.988  1.00 49.67 383 A 1 
ATOM 2985 N NH2   . ARG A 1 383 ? 27.844  -33.359 15.054  1.00 47.42 383 A 1 
ATOM 2986 N N     . SER A 1 384 ? 19.983  -33.547 16.890  1.00 81.78 384 A 1 
ATOM 2987 C CA    . SER A 1 384 ? 19.511  -34.846 17.382  1.00 81.70 384 A 1 
ATOM 2988 C C     . SER A 1 384 ? 18.445  -35.458 16.479  1.00 81.62 384 A 1 
ATOM 2989 O O     . SER A 1 384 ? 18.482  -36.643 16.185  1.00 74.52 384 A 1 
ATOM 2990 C CB    . SER A 1 384 ? 18.893  -34.668 18.770  1.00 76.57 384 A 1 
ATOM 2991 O OG    . SER A 1 384 ? 17.886  -33.672 18.774  1.00 67.53 384 A 1 
ATOM 2992 N N     . ASP A 1 385 ? 17.500  -34.632 16.019  1.00 78.33 385 A 1 
ATOM 2993 C CA    . ASP A 1 385 ? 16.366  -35.098 15.225  1.00 76.94 385 A 1 
ATOM 2994 C C     . ASP A 1 385 ? 16.819  -35.441 13.800  1.00 76.49 385 A 1 
ATOM 2995 O O     . ASP A 1 385 ? 16.282  -36.349 13.178  1.00 71.20 385 A 1 
ATOM 2996 C CB    . ASP A 1 385 ? 15.245  -34.026 15.212  1.00 71.38 385 A 1 
ATOM 2997 C CG    . ASP A 1 385 ? 14.833  -33.456 16.592  1.00 63.53 385 A 1 
ATOM 2998 O OD1   . ASP A 1 385 ? 15.231  -33.996 17.645  1.00 57.33 385 A 1 
ATOM 2999 O OD2   . ASP A 1 385 ? 14.189  -32.378 16.597  1.00 56.47 385 A 1 
ATOM 3000 N N     . ALA A 1 386 ? 17.815  -34.759 13.297  1.00 68.90 386 A 1 
ATOM 3001 C CA    . ALA A 1 386 ? 18.428  -35.065 12.006  1.00 65.82 386 A 1 
ATOM 3002 C C     . ALA A 1 386 ? 19.251  -36.354 12.045  1.00 65.73 386 A 1 
ATOM 3003 O O     . ALA A 1 386 ? 19.191  -37.130 11.092  1.00 62.52 386 A 1 
ATOM 3004 C CB    . ALA A 1 386 ? 19.283  -33.866 11.570  1.00 62.25 386 A 1 
ATOM 3005 N N     . GLU A 1 387 ? 19.989  -36.617 13.130  1.00 71.90 387 A 1 
ATOM 3006 C CA    . GLU A 1 387 ? 20.711  -37.885 13.334  1.00 70.52 387 A 1 
ATOM 3007 C C     . GLU A 1 387 ? 19.714  -39.058 13.450  1.00 70.17 387 A 1 
ATOM 3008 O O     . GLU A 1 387 ? 19.862  -40.062 12.746  1.00 65.49 387 A 1 
ATOM 3009 C CB    . GLU A 1 387 ? 21.662  -37.755 14.545  1.00 64.06 387 A 1 
ATOM 3010 C CG    . GLU A 1 387 ? 22.896  -36.869 14.212  1.00 55.80 387 A 1 
ATOM 3011 C CD    . GLU A 1 387 ? 23.765  -36.433 15.410  1.00 50.99 387 A 1 
ATOM 3012 O OE1   . GLU A 1 387 ? 24.707  -35.620 15.191  1.00 47.10 387 A 1 
ATOM 3013 O OE2   . GLU A 1 387 ? 23.471  -36.815 16.559  1.00 45.97 387 A 1 
ATOM 3014 N N     . MET A 1 388 ? 18.592  -38.882 14.183  1.00 72.75 388 A 1 
ATOM 3015 C CA    . MET A 1 388 ? 17.537  -39.894 14.245  1.00 71.27 388 A 1 
ATOM 3016 C C     . MET A 1 388 ? 16.811  -40.116 12.909  1.00 70.74 388 A 1 
ATOM 3017 O O     . MET A 1 388 ? 16.453  -41.259 12.614  1.00 64.78 388 A 1 
ATOM 3018 C CB    . MET A 1 388 ? 16.504  -39.543 15.318  1.00 65.89 388 A 1 
ATOM 3019 C CG    . MET A 1 388 ? 16.991  -39.843 16.727  1.00 57.86 388 A 1 
ATOM 3020 S SD    . MET A 1 388 ? 15.689  -39.851 18.009  1.00 51.81 388 A 1 
ATOM 3021 C CE    . MET A 1 388 ? 14.760  -41.307 17.500  1.00 46.69 388 A 1 
ATOM 3022 N N     . GLU A 1 389 ? 16.533  -39.110 12.107  1.00 64.22 389 A 1 
ATOM 3023 C CA    . GLU A 1 389 ? 15.931  -39.307 10.780  1.00 63.12 389 A 1 
ATOM 3024 C C     . GLU A 1 389 ? 16.885  -40.052 9.826   1.00 62.19 389 A 1 
ATOM 3025 O O     . GLU A 1 389 ? 16.422  -40.904 9.068   1.00 59.22 389 A 1 
ATOM 3026 C CB    . GLU A 1 389 ? 15.481  -37.978 10.132  1.00 58.13 389 A 1 
ATOM 3027 C CG    . GLU A 1 389 ? 13.990  -37.689 10.339  1.00 51.13 389 A 1 
ATOM 3028 C CD    . GLU A 1 389 ? 13.455  -36.509 9.494   1.00 48.57 389 A 1 
ATOM 3029 O OE1   . GLU A 1 389 ? 12.204  -36.383 9.380   1.00 44.58 389 A 1 
ATOM 3030 O OE2   . GLU A 1 389 ? 14.250  -35.704 8.978   1.00 43.50 389 A 1 
ATOM 3031 N N     . VAL A 1 390 ? 18.165  -39.758 9.881   1.00 65.91 390 A 1 
ATOM 3032 C CA    . VAL A 1 390 ? 19.154  -40.498 9.089   1.00 65.85 390 A 1 
ATOM 3033 C C     . VAL A 1 390 ? 19.199  -41.960 9.525   1.00 66.78 390 A 1 
ATOM 3034 O O     . VAL A 1 390 ? 19.103  -42.847 8.672   1.00 63.68 390 A 1 
ATOM 3035 C CB    . VAL A 1 390 ? 20.538  -39.837 9.140   1.00 61.50 390 A 1 
ATOM 3036 C CG1   . VAL A 1 390 ? 21.601  -40.671 8.416   1.00 53.40 390 A 1 
ATOM 3037 C CG2   . VAL A 1 390 ? 20.510  -38.474 8.440   1.00 56.90 390 A 1 
ATOM 3038 N N     . ASP A 1 391 ? 19.220  -42.258 10.830  1.00 64.08 391 A 1 
ATOM 3039 C CA    . ASP A 1 391 ? 19.184  -43.624 11.355  1.00 63.34 391 A 1 
ATOM 3040 C C     . ASP A 1 391 ? 17.859  -44.341 11.033  1.00 62.83 391 A 1 
ATOM 3041 O O     . ASP A 1 391 ? 17.860  -45.523 10.689  1.00 60.92 391 A 1 
ATOM 3042 C CB    . ASP A 1 391 ? 19.415  -43.617 12.874  1.00 59.39 391 A 1 
ATOM 3043 C CG    . ASP A 1 391 ? 20.875  -43.376 13.278  1.00 52.17 391 A 1 
ATOM 3044 O OD1   . ASP A 1 391 ? 21.768  -43.511 12.414  1.00 49.95 391 A 1 
ATOM 3045 O OD2   . ASP A 1 391 ? 21.075  -43.104 14.481  1.00 48.13 391 A 1 
ATOM 3046 N N     . GLN A 1 392 ? 16.710  -43.660 11.084  1.00 62.87 392 A 1 
ATOM 3047 C CA    . GLN A 1 392 ? 15.428  -44.242 10.686  1.00 64.33 392 A 1 
ATOM 3048 C C     . GLN A 1 392 ? 15.357  -44.521 9.180   1.00 65.77 392 A 1 
ATOM 3049 O O     . GLN A 1 392 ? 14.838  -45.571 8.786   1.00 63.07 392 A 1 
ATOM 3050 C CB    . GLN A 1 392 ? 14.253  -43.342 11.098  1.00 60.11 392 A 1 
ATOM 3051 C CG    . GLN A 1 392 ? 13.932  -43.489 12.591  1.00 54.93 392 A 1 
ATOM 3052 C CD    . GLN A 1 392 ? 12.700  -42.694 13.014  1.00 51.48 392 A 1 
ATOM 3053 O OE1   . GLN A 1 392 ? 12.029  -42.006 12.253  1.00 48.47 392 A 1 
ATOM 3054 N NE2   . GLN A 1 392 ? 12.330  -42.783 14.271  1.00 44.50 392 A 1 
ATOM 3055 N N     . THR A 1 393 ? 15.856  -43.619 8.339   1.00 65.36 393 A 1 
ATOM 3056 C CA    . THR A 1 393 ? 15.901  -43.873 6.886   1.00 66.30 393 A 1 
ATOM 3057 C C     . THR A 1 393 ? 16.863  -45.013 6.544   1.00 66.59 393 A 1 
ATOM 3058 O O     . THR A 1 393 ? 16.502  -45.861 5.732   1.00 63.15 393 A 1 
ATOM 3059 C CB    . THR A 1 393 ? 16.234  -42.627 6.067   1.00 62.78 393 A 1 
ATOM 3060 O OG1   . THR A 1 393 ? 17.327  -41.904 6.560   1.00 55.30 393 A 1 
ATOM 3061 C CG2   . THR A 1 393 ? 15.046  -41.662 6.003   1.00 56.15 393 A 1 
ATOM 3062 N N     . PHE A 1 394 ? 17.999  -45.114 7.209   1.00 63.96 394 A 1 
ATOM 3063 C CA    . PHE A 1 394 ? 18.892  -46.269 7.077   1.00 63.66 394 A 1 
ATOM 3064 C C     . PHE A 1 394 ? 18.255  -47.563 7.603   1.00 64.44 394 A 1 
ATOM 3065 O O     . PHE A 1 394 ? 18.334  -48.601 6.941   1.00 59.59 394 A 1 
ATOM 3066 C CB    . PHE A 1 394 ? 20.228  -45.993 7.761   1.00 58.43 394 A 1 
ATOM 3067 C CG    . PHE A 1 394 ? 21.328  -45.688 6.774   1.00 54.55 394 A 1 
ATOM 3068 C CD1   . PHE A 1 394 ? 22.087  -46.740 6.232   1.00 52.40 394 A 1 
ATOM 3069 C CD2   . PHE A 1 394 ? 21.569  -44.372 6.352   1.00 50.46 394 A 1 
ATOM 3070 C CE1   . PHE A 1 394 ? 23.092  -46.484 5.287   1.00 44.59 394 A 1 
ATOM 3071 C CE2   . PHE A 1 394 ? 22.576  -44.109 5.400   1.00 45.05 394 A 1 
ATOM 3072 C CZ    . PHE A 1 394 ? 23.340  -45.167 4.873   1.00 45.63 394 A 1 
ATOM 3073 N N     . SER A 1 395 ? 17.567  -47.529 8.751   1.00 61.33 395 A 1 
ATOM 3074 C CA    . SER A 1 395 ? 16.908  -48.707 9.331   1.00 62.01 395 A 1 
ATOM 3075 C C     . SER A 1 395 ? 15.743  -49.189 8.468   1.00 61.15 395 A 1 
ATOM 3076 O O     . SER A 1 395 ? 15.570  -50.400 8.290   1.00 58.71 395 A 1 
ATOM 3077 C CB    . SER A 1 395 ? 16.403  -48.404 10.740  1.00 59.59 395 A 1 
ATOM 3078 O OG    . SER A 1 395 ? 17.455  -48.008 11.577  1.00 52.90 395 A 1 
ATOM 3079 N N     . THR A 1 396 ? 14.939  -48.290 7.908   1.00 65.05 396 A 1 
ATOM 3080 C CA    . THR A 1 396 ? 13.862  -48.665 6.981   1.00 65.44 396 A 1 
ATOM 3081 C C     . THR A 1 396 ? 14.391  -49.168 5.644   1.00 65.33 396 A 1 
ATOM 3082 O O     . THR A 1 396 ? 13.843  -50.144 5.124   1.00 62.01 396 A 1 
ATOM 3083 C CB    . THR A 1 396 ? 12.859  -47.526 6.741   1.00 60.78 396 A 1 
ATOM 3084 O OG1   . THR A 1 396 ? 13.491  -46.283 6.559   1.00 55.05 396 A 1 
ATOM 3085 C CG2   . THR A 1 396 ? 11.886  -47.364 7.909   1.00 56.25 396 A 1 
ATOM 3086 N N     . ALA A 1 397 ? 15.445  -48.603 5.122   1.00 60.99 397 A 1 
ATOM 3087 C CA    . ALA A 1 397 ? 16.097  -49.114 3.915   1.00 61.06 397 A 1 
ATOM 3088 C C     . ALA A 1 397 ? 16.671  -50.524 4.153   1.00 59.91 397 A 1 
ATOM 3089 O O     . ALA A 1 397 ? 16.405  -51.428 3.359   1.00 59.32 397 A 1 
ATOM 3090 C CB    . ALA A 1 397 ? 17.162  -48.119 3.463   1.00 58.31 397 A 1 
ATOM 3091 N N     . ALA A 1 398 ? 17.335  -50.758 5.279   1.00 62.06 398 A 1 
ATOM 3092 C CA    . ALA A 1 398 ? 17.890  -52.072 5.630   1.00 62.81 398 A 1 
ATOM 3093 C C     . ALA A 1 398 ? 16.787  -53.128 5.840   1.00 61.87 398 A 1 
ATOM 3094 O O     . ALA A 1 398 ? 16.938  -54.274 5.406   1.00 60.66 398 A 1 
ATOM 3095 C CB    . ALA A 1 398 ? 18.758  -51.909 6.878   1.00 60.29 398 A 1 
ATOM 3096 N N     . LEU A 1 399 ? 15.659  -52.782 6.461   1.00 64.48 399 A 1 
ATOM 3097 C CA    . LEU A 1 399 ? 14.521  -53.695 6.629   1.00 63.84 399 A 1 
ATOM 3098 C C     . LEU A 1 399 ? 13.822  -54.008 5.301   1.00 64.00 399 A 1 
ATOM 3099 O O     . LEU A 1 399 ? 13.349  -55.134 5.129   1.00 60.79 399 A 1 
ATOM 3100 C CB    . LEU A 1 399 ? 13.522  -53.099 7.639   1.00 59.98 399 A 1 
ATOM 3101 C CG    . LEU A 1 399 ? 13.959  -53.228 9.101   1.00 55.34 399 A 1 
ATOM 3102 C CD1   . LEU A 1 399 ? 13.048  -52.380 9.990   1.00 52.30 399 A 1 
ATOM 3103 C CD2   . LEU A 1 399 ? 13.877  -54.679 9.600   1.00 53.85 399 A 1 
ATOM 3104 N N     . SER A 1 400 ? 13.738  -53.080 4.371   1.00 64.43 400 A 1 
ATOM 3105 C CA    . SER A 1 400 ? 13.137  -53.342 3.057   1.00 64.87 400 A 1 
ATOM 3106 C C     . SER A 1 400 ? 13.987  -54.284 2.195   1.00 64.57 400 A 1 
ATOM 3107 O O     . SER A 1 400 ? 13.429  -55.159 1.533   1.00 59.49 400 A 1 
ATOM 3108 C CB    . SER A 1 400 ? 12.838  -52.041 2.314   1.00 60.96 400 A 1 
ATOM 3109 O OG    . SER A 1 400 ? 13.982  -51.280 2.020   1.00 54.19 400 A 1 
ATOM 3110 N N     . ASP A 1 401 ? 15.282  -54.187 2.280   1.00 65.03 401 A 1 
ATOM 3111 C CA    . ASP A 1 401 ? 16.187  -55.039 1.485   1.00 65.69 401 A 1 
ATOM 3112 C C     . ASP A 1 401 ? 16.282  -56.474 2.049   1.00 66.29 401 A 1 
ATOM 3113 O O     . ASP A 1 401 ? 16.488  -57.432 1.322   1.00 62.19 401 A 1 
ATOM 3114 C CB    . ASP A 1 401 ? 17.557  -54.341 1.399   1.00 58.81 401 A 1 
ATOM 3115 C CG    . ASP A 1 401 ? 18.365  -54.707 0.147   1.00 53.79 401 A 1 
ATOM 3116 O OD1   . ASP A 1 401 ? 17.747  -55.067 -0.877  1.00 50.08 401 A 1 
ATOM 3117 O OD2   . ASP A 1 401 ? 19.602  -54.549 0.213   1.00 49.70 401 A 1 
ATOM 3118 N N     . SER A 1 402 ? 16.023  -56.657 3.352   1.00 58.30 402 A 1 
ATOM 3119 C CA    . SER A 1 402 ? 15.996  -57.991 3.976   1.00 59.70 402 A 1 
ATOM 3120 C C     . SER A 1 402 ? 14.793  -58.858 3.587   1.00 60.15 402 A 1 
ATOM 3121 O O     . SER A 1 402 ? 14.768  -60.046 3.921   1.00 54.94 402 A 1 
ATOM 3122 C CB    . SER A 1 402 ? 16.125  -57.878 5.493   1.00 54.02 402 A 1 
ATOM 3123 O OG    . SER A 1 402 ? 15.025  -57.234 6.085   1.00 49.38 402 A 1 
ATOM 3124 N N     . SER A 1 403 ? 13.810  -58.306 2.863   1.00 57.58 403 A 1 
ATOM 3125 C CA    . SER A 1 403 ? 12.697  -59.074 2.292   1.00 60.40 403 A 1 
ATOM 3126 C C     . SER A 1 403 ? 13.081  -59.849 1.027   1.00 60.67 403 A 1 
ATOM 3127 O O     . SER A 1 403 ? 12.252  -60.094 0.162   1.00 56.58 403 A 1 
ATOM 3128 C CB    . SER A 1 403 ? 11.452  -58.204 2.098   1.00 55.43 403 A 1 
ATOM 3129 O OG    . SER A 1 403 ? 11.574  -57.297 1.022   1.00 48.54 403 A 1 
ATOM 3130 N N     . TYR A 1 404 ? 14.319  -60.293 0.922   1.00 52.88 404 A 1 
ATOM 3131 C CA    . TYR A 1 404 ? 14.685  -61.377 0.036   1.00 53.14 404 A 1 
ATOM 3132 C C     . TYR A 1 404 ? 13.917  -62.622 0.482   1.00 49.72 404 A 1 
ATOM 3133 O O     . TYR A 1 404 ? 14.324  -63.344 1.387   1.00 46.61 404 A 1 
ATOM 3134 C CB    . TYR A 1 404 ? 16.203  -61.594 -0.004  1.00 49.92 404 A 1 
ATOM 3135 C CG    . TYR A 1 404 ? 16.906  -60.708 -1.021  1.00 47.80 404 A 1 
ATOM 3136 C CD1   . TYR A 1 404 ? 17.000  -61.119 -2.371  1.00 47.28 404 A 1 
ATOM 3137 C CD2   . TYR A 1 404 ? 17.438  -59.475 -0.632  1.00 45.95 404 A 1 
ATOM 3138 C CE1   . TYR A 1 404 ? 17.615  -60.287 -3.321  1.00 41.56 404 A 1 
ATOM 3139 C CE2   . TYR A 1 404 ? 18.053  -58.638 -1.575  1.00 41.21 404 A 1 
ATOM 3140 C CZ    . TYR A 1 404 ? 18.142  -59.048 -2.924  1.00 42.47 404 A 1 
ATOM 3141 O OH    . TYR A 1 404 ? 18.740  -58.225 -3.846  1.00 41.50 404 A 1 
ATOM 3142 N N     . SER A 1 405 ? 12.757  -62.808 -0.167  1.00 52.57 405 A 1 
ATOM 3143 C CA    . SER A 1 405 ? 11.945  -64.009 -0.045  1.00 55.58 405 A 1 
ATOM 3144 C C     . SER A 1 405 ? 12.853  -65.206 -0.306  1.00 54.88 405 A 1 
ATOM 3145 O O     . SER A 1 405 ? 13.328  -65.400 -1.425  1.00 51.68 405 A 1 
ATOM 3146 C CB    . SER A 1 405 ? 10.804  -63.965 -1.058  1.00 50.15 405 A 1 
ATOM 3147 O OG    . SER A 1 405 ? 9.997   -65.105 -0.954  1.00 45.20 405 A 1 
ATOM 3148 N N     . THR A 1 406 ? 13.093  -65.968 0.733   1.00 53.91 406 A 1 
ATOM 3149 C CA    . THR A 1 406 ? 13.705  -67.289 0.601   1.00 58.02 406 A 1 
ATOM 3150 C C     . THR A 1 406 ? 12.754  -68.126 -0.246  1.00 56.96 406 A 1 
ATOM 3151 O O     . THR A 1 406 ? 11.754  -68.635 0.263   1.00 54.63 406 A 1 
ATOM 3152 C CB    . THR A 1 406 ? 13.921  -67.931 1.968   1.00 52.47 406 A 1 
ATOM 3153 O OG1   . THR A 1 406 ? 12.784  -67.732 2.798   1.00 46.31 406 A 1 
ATOM 3154 C CG2   . THR A 1 406 ? 15.119  -67.330 2.692   1.00 46.80 406 A 1 
ATOM 3155 N N     . VAL A 1 407 ? 12.992  -68.188 -1.548  1.00 52.91 407 A 1 
ATOM 3156 C CA    . VAL A 1 407 ? 12.263  -69.077 -2.456  1.00 57.11 407 A 1 
ATOM 3157 C C     . VAL A 1 407 ? 12.506  -70.491 -1.922  1.00 54.46 407 A 1 
ATOM 3158 O O     . VAL A 1 407 ? 13.668  -70.919 -1.906  1.00 52.88 407 A 1 
ATOM 3159 C CB    . VAL A 1 407 ? 12.746  -68.940 -3.902  1.00 53.72 407 A 1 
ATOM 3160 C CG1   . VAL A 1 407 ? 11.922  -69.837 -4.833  1.00 48.10 407 A 1 
ATOM 3161 C CG2   . VAL A 1 407 ? 12.605  -67.490 -4.401  1.00 50.93 407 A 1 
ATOM 3162 N N     . PRO A 1 408 ? 11.460  -71.188 -1.424  1.00 48.48 408 A 1 
ATOM 3163 C CA    . PRO A 1 408 ? 11.662  -72.554 -0.985  1.00 52.56 408 A 1 
ATOM 3164 C C     . PRO A 1 408 ? 12.016  -73.378 -2.232  1.00 51.89 408 A 1 
ATOM 3165 O O     . PRO A 1 408 ? 11.200  -73.500 -3.150  1.00 50.19 408 A 1 
ATOM 3166 C CB    . PRO A 1 408 ? 10.346  -72.966 -0.319  1.00 49.16 408 A 1 
ATOM 3167 C CG    . PRO A 1 408 ? 9.303   -72.085 -0.999  1.00 47.19 408 A 1 
ATOM 3168 C CD    . PRO A 1 408 ? 10.067  -70.810 -1.329  1.00 51.55 408 A 1 
ATOM 3169 N N     . TRP A 1 409 ? 13.214  -73.892 -2.279  1.00 49.77 409 A 1 
ATOM 3170 C CA    . TRP A 1 409 ? 13.610  -74.918 -3.240  1.00 50.71 409 A 1 
ATOM 3171 C C     . TRP A 1 409 ? 12.843  -76.202 -2.879  1.00 48.29 409 A 1 
ATOM 3172 O O     . TRP A 1 409 ? 13.283  -76.968 -2.026  1.00 44.93 409 A 1 
ATOM 3173 C CB    . TRP A 1 409 ? 15.132  -75.126 -3.224  1.00 46.00 409 A 1 
ATOM 3174 C CG    . TRP A 1 409 ? 15.934  -74.017 -3.825  1.00 41.86 409 A 1 
ATOM 3175 C CD1   . TRP A 1 409 ? 16.135  -72.801 -3.299  1.00 36.13 409 A 1 
ATOM 3176 C CD2   . TRP A 1 409 ? 16.668  -74.049 -5.096  1.00 37.95 409 A 1 
ATOM 3177 N NE1   . TRP A 1 409 ? 16.937  -72.041 -4.135  1.00 32.36 409 A 1 
ATOM 3178 C CE2   . TRP A 1 409 ? 17.287  -72.774 -5.241  1.00 36.65 409 A 1 
ATOM 3179 C CE3   . TRP A 1 409 ? 16.860  -75.005 -6.097  1.00 38.37 409 A 1 
ATOM 3180 C CZ2   . TRP A 1 409 ? 18.075  -72.477 -6.377  1.00 38.40 409 A 1 
ATOM 3181 C CZ3   . TRP A 1 409 ? 17.650  -74.718 -7.219  1.00 36.55 409 A 1 
ATOM 3182 C CH2   . TRP A 1 409 ? 18.246  -73.462 -7.368  1.00 35.98 409 A 1 
ATOM 3183 N N     . PHE A 1 410 ? 11.649  -76.334 -3.485  1.00 55.78 410 A 1 
ATOM 3184 C CA    . PHE A 1 410 ? 10.988  -77.622 -3.650  1.00 55.43 410 A 1 
ATOM 3185 C C     . PHE A 1 410 ? 11.517  -78.318 -4.914  1.00 50.52 410 A 1 
ATOM 3186 O O     . PHE A 1 410 ? 11.773  -77.612 -5.903  1.00 44.30 410 A 1 
ATOM 3187 C CB    . PHE A 1 410 ? 9.465   -77.460 -3.696  1.00 51.25 410 A 1 
ATOM 3188 C CG    . PHE A 1 410 ? 8.803   -77.563 -2.341  1.00 48.68 410 A 1 
ATOM 3189 C CD1   . PHE A 1 410 ? 8.606   -78.820 -1.752  1.00 44.40 410 A 1 
ATOM 3190 C CD2   . PHE A 1 410 ? 8.396   -76.400 -1.651  1.00 43.86 410 A 1 
ATOM 3191 C CE1   . PHE A 1 410 ? 7.997   -78.919 -0.490  1.00 40.90 410 A 1 
ATOM 3192 C CE2   . PHE A 1 410 ? 7.780   -76.502 -0.387  1.00 46.20 410 A 1 
ATOM 3193 C CZ    . PHE A 1 410 ? 7.586   -77.762 0.186   1.00 45.89 410 A 1 
ATOM 3194 O OXT   . PHE A 1 410 ? 11.626  -79.564 -4.813  1.00 48.80 410 A 1 
ATOM 3195 N N     . GLU B 2 1   ? -70.589 50.908  -9.648  1.00 46.49 1   B 1 
ATOM 3196 C CA    . GLU B 2 1   ? -70.176 50.745  -11.047 1.00 54.94 1   B 1 
ATOM 3197 C C     . GLU B 2 1   ? -70.593 49.369  -11.585 1.00 52.39 1   B 1 
ATOM 3198 O O     . GLU B 2 1   ? -70.696 48.437  -10.783 1.00 48.96 1   B 1 
ATOM 3199 C CB    . GLU B 2 1   ? -68.678 50.974  -11.210 1.00 51.31 1   B 1 
ATOM 3200 C CG    . GLU B 2 1   ? -68.351 52.462  -11.161 1.00 46.46 1   B 1 
ATOM 3201 C CD    . GLU B 2 1   ? -66.846 52.681  -11.133 1.00 41.92 1   B 1 
ATOM 3202 O OE1   . GLU B 2 1   ? -66.291 53.050  -12.181 1.00 42.51 1   B 1 
ATOM 3203 O OE2   . GLU B 2 1   ? -66.274 52.485  -10.041 1.00 44.97 1   B 1 
ATOM 3204 N N     . PRO B 2 2   ? -70.960 49.244  -12.889 1.00 44.21 2   B 1 
ATOM 3205 C CA    . PRO B 2 2   ? -71.665 48.080  -13.406 1.00 52.09 2   B 1 
ATOM 3206 C C     . PRO B 2 2   ? -70.762 46.847  -13.451 1.00 51.09 2   B 1 
ATOM 3207 O O     . PRO B 2 2   ? -69.651 46.890  -13.963 1.00 49.83 2   B 1 
ATOM 3208 C CB    . PRO B 2 2   ? -72.171 48.501  -14.798 1.00 48.44 2   B 1 
ATOM 3209 C CG    . PRO B 2 2   ? -71.134 49.515  -15.261 1.00 48.63 2   B 1 
ATOM 3210 C CD    . PRO B 2 2   ? -70.740 50.219  -13.946 1.00 53.06 2   B 1 
ATOM 3211 N N     . GLN B 2 3   ? -71.280 45.741  -12.944 1.00 49.62 3   B 1 
ATOM 3212 C CA    . GLN B 2 3   ? -70.655 44.419  -13.024 1.00 54.25 3   B 1 
ATOM 3213 C C     . GLN B 2 3   ? -70.619 43.970  -14.487 1.00 52.96 3   B 1 
ATOM 3214 O O     . GLN B 2 3   ? -71.619 43.483  -15.019 1.00 49.86 3   B 1 
ATOM 3215 C CB    . GLN B 2 3   ? -71.428 43.409  -12.186 1.00 49.18 3   B 1 
ATOM 3216 C CG    . GLN B 2 3   ? -71.258 43.607  -10.675 1.00 45.86 3   B 1 
ATOM 3217 C CD    . GLN B 2 3   ? -72.044 42.585  -9.856  1.00 41.44 3   B 1 
ATOM 3218 O OE1   . GLN B 2 3   ? -73.020 42.002  -10.280 1.00 42.89 3   B 1 
ATOM 3219 N NE2   . GLN B 2 3   ? -71.649 42.344  -8.617  1.00 39.36 3   B 1 
ATOM 3220 N N     . ASN B 2 4   ? -69.530 44.170  -15.163 1.00 41.24 4   B 1 
ATOM 3221 C CA    . ASN B 2 4   ? -69.387 43.813  -16.565 1.00 48.45 4   B 1 
ATOM 3222 C C     . ASN B 2 4   ? -69.339 42.286  -16.683 1.00 45.63 4   B 1 
ATOM 3223 O O     . ASN B 2 4   ? -68.308 41.654  -16.495 1.00 44.36 4   B 1 
ATOM 3224 C CB    . ASN B 2 4   ? -68.166 44.542  -17.151 1.00 46.49 4   B 1 
ATOM 3225 C CG    . ASN B 2 4   ? -68.312 44.862  -18.632 1.00 42.12 4   B 1 
ATOM 3226 O OD1   . ASN B 2 4   ? -69.281 44.522  -19.292 1.00 42.16 4   B 1 
ATOM 3227 N ND2   . ASN B 2 4   ? -67.356 45.567  -19.209 1.00 43.72 4   B 1 
ATOM 3228 N N     . GLN B 2 5   ? -70.495 41.691  -16.930 1.00 44.66 5   B 1 
ATOM 3229 C CA    . GLN B 2 5   ? -70.673 40.256  -17.164 1.00 49.84 5   B 1 
ATOM 3230 C C     . GLN B 2 5   ? -70.038 39.895  -18.512 1.00 47.34 5   B 1 
ATOM 3231 O O     . GLN B 2 5   ? -70.713 39.825  -19.526 1.00 45.73 5   B 1 
ATOM 3232 C CB    . GLN B 2 5   ? -72.164 39.889  -17.151 1.00 46.41 5   B 1 
ATOM 3233 C CG    . GLN B 2 5   ? -72.829 39.941  -15.776 1.00 44.48 5   B 1 
ATOM 3234 C CD    . GLN B 2 5   ? -74.302 39.505  -15.820 1.00 41.75 5   B 1 
ATOM 3235 O OE1   . GLN B 2 5   ? -74.944 39.434  -16.847 1.00 42.11 5   B 1 
ATOM 3236 N NE2   . GLN B 2 5   ? -74.899 39.207  -14.685 1.00 39.77 5   B 1 
ATOM 3237 N N     . SER B 2 6   ? -68.768 39.694  -18.556 1.00 46.57 6   B 1 
ATOM 3238 C CA    . SER B 2 6   ? -68.078 39.204  -19.748 1.00 51.62 6   B 1 
ATOM 3239 C C     . SER B 2 6   ? -68.592 37.806  -20.071 1.00 49.89 6   B 1 
ATOM 3240 O O     . SER B 2 6   ? -68.253 36.831  -19.402 1.00 50.23 6   B 1 
ATOM 3241 C CB    . SER B 2 6   ? -66.569 39.237  -19.562 1.00 49.21 6   B 1 
ATOM 3242 O OG    . SER B 2 6   ? -66.190 38.570  -18.374 1.00 46.85 6   B 1 
ATOM 3243 N N     . GLN B 2 7   ? -69.465 37.732  -21.074 1.00 47.95 7   B 1 
ATOM 3244 C CA    . GLN B 2 7   ? -70.080 36.496  -21.525 1.00 52.66 7   B 1 
ATOM 3245 C C     . GLN B 2 7   ? -68.983 35.544  -22.008 1.00 50.17 7   B 1 
ATOM 3246 O O     . GLN B 2 7   ? -68.250 35.843  -22.946 1.00 50.44 7   B 1 
ATOM 3247 C CB    . GLN B 2 7   ? -71.094 36.769  -22.638 1.00 50.77 7   B 1 
ATOM 3248 C CG    . GLN B 2 7   ? -72.373 37.456  -22.118 1.00 48.82 7   B 1 
ATOM 3249 C CD    . GLN B 2 7   ? -73.403 37.733  -23.216 1.00 45.82 7   B 1 
ATOM 3250 O OE1   . GLN B 2 7   ? -73.132 37.709  -24.405 1.00 45.07 7   B 1 
ATOM 3251 N NE2   . GLN B 2 7   ? -74.636 38.024  -22.858 1.00 42.69 7   B 1 
ATOM 3252 N N     . GLN B 2 8   ? -68.901 34.402  -21.365 1.00 44.40 8   B 1 
ATOM 3253 C CA    . GLN B 2 8   ? -68.051 33.296  -21.807 1.00 49.79 8   B 1 
ATOM 3254 C C     . GLN B 2 8   ? -68.625 32.740  -23.119 1.00 47.37 8   B 1 
ATOM 3255 O O     . GLN B 2 8   ? -69.538 31.920  -23.106 1.00 47.08 8   B 1 
ATOM 3256 C CB    . GLN B 2 8   ? -67.990 32.200  -20.729 1.00 47.09 8   B 1 
ATOM 3257 C CG    . GLN B 2 8   ? -67.165 32.601  -19.499 1.00 44.08 8   B 1 
ATOM 3258 C CD    . GLN B 2 8   ? -67.111 31.483  -18.439 1.00 40.16 8   B 1 
ATOM 3259 O OE1   . GLN B 2 8   ? -67.943 30.601  -18.375 1.00 40.32 8   B 1 
ATOM 3260 N NE2   . GLN B 2 8   ? -66.138 31.512  -17.566 1.00 37.52 8   B 1 
ATOM 3261 N N     . LEU B 2 9   ? -68.155 33.239  -24.271 1.00 49.09 9   B 1 
ATOM 3262 C CA    . LEU B 2 9   ? -68.511 32.686  -25.571 1.00 54.99 9   B 1 
ATOM 3263 C C     . LEU B 2 9   ? -68.080 31.209  -25.618 1.00 53.93 9   B 1 
ATOM 3264 O O     . LEU B 2 9   ? -66.895 30.919  -25.435 1.00 53.15 9   B 1 
ATOM 3265 C CB    . LEU B 2 9   ? -67.868 33.499  -26.694 1.00 50.61 9   B 1 
ATOM 3266 C CG    . LEU B 2 9   ? -68.681 34.753  -27.088 1.00 46.95 9   B 1 
ATOM 3267 C CD1   . LEU B 2 9   ? -67.817 35.723  -27.877 1.00 44.30 9   B 1 
ATOM 3268 C CD2   . LEU B 2 9   ? -69.899 34.379  -27.945 1.00 47.74 9   B 1 
ATOM 3269 N N     . PRO B 2 10  ? -69.007 30.284  -25.842 1.00 49.15 10  B 1 
ATOM 3270 C CA    . PRO B 2 10  ? -68.704 28.867  -25.892 1.00 54.82 10  B 1 
ATOM 3271 C C     . PRO B 2 10  ? -67.877 28.594  -27.157 1.00 53.28 10  B 1 
ATOM 3272 O O     . PRO B 2 10  ? -68.401 28.665  -28.265 1.00 53.01 10  B 1 
ATOM 3273 C CB    . PRO B 2 10  ? -70.067 28.159  -25.893 1.00 52.48 10  B 1 
ATOM 3274 C CG    . PRO B 2 10  ? -71.006 29.177  -26.543 1.00 54.03 10  B 1 
ATOM 3275 C CD    . PRO B 2 10  ? -70.417 30.524  -26.097 1.00 57.96 10  B 1 
ATOM 3276 N N     . GLN B 2 11  ? -66.606 28.327  -27.014 1.00 53.08 11  B 1 
ATOM 3277 C CA    . GLN B 2 11  ? -65.783 27.937  -28.156 1.00 56.66 11  B 1 
ATOM 3278 C C     . GLN B 2 11  ? -66.340 26.639  -28.752 1.00 55.05 11  B 1 
ATOM 3279 O O     . GLN B 2 11  ? -66.572 25.681  -28.011 1.00 54.16 11  B 1 
ATOM 3280 C CB    . GLN B 2 11  ? -64.303 27.788  -27.790 1.00 51.99 11  B 1 
ATOM 3281 C CG    . GLN B 2 11  ? -63.605 29.148  -27.684 1.00 48.08 11  B 1 
ATOM 3282 C CD    . GLN B 2 11  ? -62.082 29.026  -27.620 1.00 43.69 11  B 1 
ATOM 3283 O OE1   . GLN B 2 11  ? -61.511 27.983  -27.376 1.00 43.44 11  B 1 
ATOM 3284 N NE2   . GLN B 2 11  ? -61.361 30.105  -27.854 1.00 39.38 11  B 1 
ATOM 3285 N N     . PRO B 2 12  ? -66.615 26.596  -30.090 1.00 48.74 12  B 1 
ATOM 3286 C CA    . PRO B 2 12  ? -67.231 25.446  -30.717 1.00 55.21 12  B 1 
ATOM 3287 C C     . PRO B 2 12  ? -66.298 24.237  -30.613 1.00 53.41 12  B 1 
ATOM 3288 O O     . PRO B 2 12  ? -65.144 24.290  -31.019 1.00 54.71 12  B 1 
ATOM 3289 C CB    . PRO B 2 12  ? -67.514 25.868  -32.173 1.00 53.65 12  B 1 
ATOM 3290 C CG    . PRO B 2 12  ? -66.460 26.936  -32.446 1.00 55.45 12  B 1 
ATOM 3291 C CD    . PRO B 2 12  ? -66.293 27.617  -31.081 1.00 60.36 12  B 1 
ATOM 3292 N N     . GLN B 2 13  ? -66.826 23.155  -30.091 1.00 51.26 13  B 1 
ATOM 3293 C CA    . GLN B 2 13  ? -66.153 21.857  -30.110 1.00 55.17 13  B 1 
ATOM 3294 C C     . GLN B 2 13  ? -66.017 21.405  -31.567 1.00 53.85 13  B 1 
ATOM 3295 O O     . GLN B 2 13  ? -66.957 20.881  -32.156 1.00 54.62 13  B 1 
ATOM 3296 C CB    . GLN B 2 13  ? -66.945 20.818  -29.302 1.00 51.66 13  B 1 
ATOM 3297 C CG    . GLN B 2 13  ? -66.848 21.003  -27.785 1.00 47.05 13  B 1 
ATOM 3298 C CD    . GLN B 2 13  ? -67.583 19.912  -27.007 1.00 43.24 13  B 1 
ATOM 3299 O OE1   . GLN B 2 13  ? -68.484 19.252  -27.483 1.00 42.99 13  B 1 
ATOM 3300 N NE2   . GLN B 2 13  ? -67.232 19.695  -25.756 1.00 38.37 13  B 1 
ATOM 3301 N N     . LEU B 2 14  ? -64.871 21.625  -32.174 1.00 44.35 14  B 1 
ATOM 3302 C CA    . LEU B 2 14  ? -64.531 21.046  -33.468 1.00 51.73 14  B 1 
ATOM 3303 C C     . LEU B 2 14  ? -64.550 19.520  -33.322 1.00 49.82 14  B 1 
ATOM 3304 O O     . LEU B 2 14  ? -63.634 18.928  -32.757 1.00 50.54 14  B 1 
ATOM 3305 C CB    . LEU B 2 14  ? -63.170 21.577  -33.947 1.00 49.85 14  B 1 
ATOM 3306 C CG    . LEU B 2 14  ? -63.270 22.908  -34.718 1.00 47.19 14  B 1 
ATOM 3307 C CD1   . LEU B 2 14  ? -61.920 23.597  -34.784 1.00 45.84 14  B 1 
ATOM 3308 C CD2   . LEU B 2 14  ? -63.762 22.669  -36.158 1.00 49.10 14  B 1 
ATOM 3309 N N     . GLN B 2 15  ? -65.628 18.926  -33.813 1.00 51.48 15  B 1 
ATOM 3310 C CA    . GLN B 2 15  ? -65.748 17.479  -33.965 1.00 54.53 15  B 1 
ATOM 3311 C C     . GLN B 2 15  ? -64.704 17.029  -34.986 1.00 51.58 15  B 1 
ATOM 3312 O O     . GLN B 2 15  ? -64.922 17.089  -36.187 1.00 53.52 15  B 1 
ATOM 3313 C CB    . GLN B 2 15  ? -67.162 17.085  -34.413 1.00 52.35 15  B 1 
ATOM 3314 C CG    . GLN B 2 15  ? -68.206 17.160  -33.291 1.00 50.07 15  B 1 
ATOM 3315 C CD    . GLN B 2 15  ? -69.606 16.698  -33.746 1.00 47.27 15  B 1 
ATOM 3316 O OE1   . GLN B 2 15  ? -69.947 16.679  -34.910 1.00 45.31 15  B 1 
ATOM 3317 N NE2   . GLN B 2 15  ? -70.468 16.324  -32.830 1.00 42.54 15  B 1 
ATOM 3318 N N     . LEU B 2 16  ? -63.566 16.613  -34.506 1.00 45.26 16  B 1 
ATOM 3319 C CA    . LEU B 2 16  ? -62.587 15.911  -35.325 1.00 51.80 16  B 1 
ATOM 3320 C C     . LEU B 2 16  ? -63.230 14.612  -35.805 1.00 49.36 16  B 1 
ATOM 3321 O O     . LEU B 2 16  ? -63.367 13.657  -35.043 1.00 47.99 16  B 1 
ATOM 3322 C CB    . LEU B 2 16  ? -61.298 15.669  -34.529 1.00 49.03 16  B 1 
ATOM 3323 C CG    . LEU B 2 16  ? -60.385 16.908  -34.458 1.00 46.15 16  B 1 
ATOM 3324 C CD1   . LEU B 2 16  ? -59.316 16.713  -33.387 1.00 44.42 16  B 1 
ATOM 3325 C CD2   . LEU B 2 16  ? -59.682 17.151  -35.801 1.00 48.45 16  B 1 
ATOM 3326 N N     . HIS B 2 17  ? -63.707 14.622  -37.067 1.00 51.49 17  B 1 
ATOM 3327 C CA    . HIS B 2 17  ? -64.253 13.435  -37.708 1.00 55.40 17  B 1 
ATOM 3328 C C     . HIS B 2 17  ? -63.184 12.332  -37.671 1.00 52.33 17  B 1 
ATOM 3329 O O     . HIS B 2 17  ? -62.070 12.548  -38.158 1.00 51.52 17  B 1 
ATOM 3330 C CB    . HIS B 2 17  ? -64.678 13.739  -39.152 1.00 51.13 17  B 1 
ATOM 3331 C CG    . HIS B 2 17  ? -66.080 14.275  -39.241 1.00 48.17 17  B 1 
ATOM 3332 N ND1   . HIS B 2 17  ? -67.243 13.515  -39.291 1.00 44.39 17  B 1 
ATOM 3333 C CD2   . HIS B 2 17  ? -66.486 15.574  -39.308 1.00 44.27 17  B 1 
ATOM 3334 C CE1   . HIS B 2 17  ? -68.279 14.358  -39.379 1.00 39.58 17  B 1 
ATOM 3335 N NE2   . HIS B 2 17  ? -67.868 15.615  -39.387 1.00 40.88 17  B 1 
ATOM 3336 N N     . PRO B 2 18  ? -63.510 11.160  -37.140 1.00 51.59 18  B 1 
ATOM 3337 C CA    . PRO B 2 18  ? -62.594 10.038  -37.170 1.00 55.77 18  B 1 
ATOM 3338 C C     . PRO B 2 18  ? -62.406 9.623   -38.631 1.00 53.30 18  B 1 
ATOM 3339 O O     . PRO B 2 18  ? -63.313 9.066   -39.240 1.00 53.93 18  B 1 
ATOM 3340 C CB    . PRO B 2 18  ? -63.262 8.955   -36.310 1.00 53.78 18  B 1 
ATOM 3341 C CG    . PRO B 2 18  ? -64.753 9.252   -36.423 1.00 55.11 18  B 1 
ATOM 3342 C CD    . PRO B 2 18  ? -64.793 10.779  -36.572 1.00 59.87 18  B 1 
ATOM 3343 N N     . GLN B 2 19  ? -61.268 9.952   -39.220 1.00 49.86 19  B 1 
ATOM 3344 C CA    . GLN B 2 19  ? -60.940 9.443   -40.543 1.00 53.66 19  B 1 
ATOM 3345 C C     . GLN B 2 19  ? -60.901 7.926   -40.467 1.00 50.51 19  B 1 
ATOM 3346 O O     . GLN B 2 19  ? -60.094 7.339   -39.748 1.00 49.57 19  B 1 
ATOM 3347 C CB    . GLN B 2 19  ? -59.611 10.017  -41.079 1.00 49.44 19  B 1 
ATOM 3348 C CG    . GLN B 2 19  ? -59.816 11.323  -41.850 1.00 46.19 19  B 1 
ATOM 3349 C CD    . GLN B 2 19  ? -58.546 11.804  -42.560 1.00 42.69 19  B 1 
ATOM 3350 O OE1   . GLN B 2 19  ? -57.437 11.441  -42.234 1.00 42.17 19  B 1 
ATOM 3351 N NE2   . GLN B 2 19  ? -58.672 12.646  -43.555 1.00 38.55 19  B 1 
ATOM 3352 N N     . VAL B 2 20  ? -61.858 7.332   -41.231 1.00 45.50 20  B 1 
ATOM 3353 C CA    . VAL B 2 20  ? -61.970 5.885   -41.362 1.00 52.47 20  B 1 
ATOM 3354 C C     . VAL B 2 20  ? -60.692 5.398   -42.041 1.00 50.01 20  B 1 
ATOM 3355 O O     . VAL B 2 20  ? -60.501 5.617   -43.233 1.00 50.43 20  B 1 
ATOM 3356 C CB    . VAL B 2 20  ? -63.222 5.503   -42.170 1.00 49.03 20  B 1 
ATOM 3357 C CG1   . VAL B 2 20  ? -63.374 3.992   -42.300 1.00 45.59 20  B 1 
ATOM 3358 C CG2   . VAL B 2 20  ? -64.490 6.058   -41.504 1.00 48.70 20  B 1 
ATOM 3359 N N     . GLN B 2 21  ? -59.795 4.801   -41.288 1.00 49.94 21  B 1 
ATOM 3360 C CA    . GLN B 2 21  ? -58.600 4.169   -41.838 1.00 54.28 21  B 1 
ATOM 3361 C C     . GLN B 2 21  ? -59.049 3.083   -42.814 1.00 51.46 21  B 1 
ATOM 3362 O O     . GLN B 2 21  ? -59.702 2.123   -42.418 1.00 51.54 21  B 1 
ATOM 3363 C CB    . GLN B 2 21  ? -57.702 3.597   -40.735 1.00 51.78 21  B 1 
ATOM 3364 C CG    . GLN B 2 21  ? -56.934 4.705   -39.986 1.00 51.08 21  B 1 
ATOM 3365 C CD    . GLN B 2 21  ? -55.967 4.142   -38.935 1.00 48.64 21  B 1 
ATOM 3366 O OE1   . GLN B 2 21  ? -55.951 2.979   -38.597 1.00 47.25 21  B 1 
ATOM 3367 N NE2   . GLN B 2 21  ? -55.115 4.977   -38.378 1.00 44.77 21  B 1 
ATOM 3368 N N     . GLN B 2 22  ? -58.775 3.275   -44.116 1.00 46.15 22  B 1 
ATOM 3369 C CA    . GLN B 2 22  ? -59.114 2.292   -45.136 1.00 53.09 22  B 1 
ATOM 3370 C C     . GLN B 2 22  ? -58.398 0.974   -44.808 1.00 51.09 22  B 1 
ATOM 3371 O O     . GLN B 2 22  ? -57.221 0.993   -44.447 1.00 50.02 22  B 1 
ATOM 3372 C CB    . GLN B 2 22  ? -58.739 2.780   -46.536 1.00 49.47 22  B 1 
ATOM 3373 C CG    . GLN B 2 22  ? -59.718 3.837   -47.068 1.00 46.75 22  B 1 
ATOM 3374 C CD    . GLN B 2 22  ? -59.426 4.245   -48.514 1.00 42.88 22  B 1 
ATOM 3375 O OE1   . GLN B 2 22  ? -58.372 4.018   -49.062 1.00 43.56 22  B 1 
ATOM 3376 N NE2   . GLN B 2 22  ? -60.362 4.873   -49.187 1.00 39.12 22  B 1 
ATOM 3377 N N     . PRO B 2 23  ? -59.105 -0.151  -44.943 1.00 50.02 23  B 1 
ATOM 3378 C CA    . PRO B 2 23  ? -58.506 -1.440  -44.680 1.00 54.36 23  B 1 
ATOM 3379 C C     . PRO B 2 23  ? -57.349 -1.664  -45.662 1.00 52.61 23  B 1 
ATOM 3380 O O     . PRO B 2 23  ? -57.526 -1.467  -46.861 1.00 52.79 23  B 1 
ATOM 3381 C CB    . PRO B 2 23  ? -59.641 -2.465  -44.857 1.00 51.31 23  B 1 
ATOM 3382 C CG    . PRO B 2 23  ? -60.600 -1.779  -45.823 1.00 52.58 23  B 1 
ATOM 3383 C CD    . PRO B 2 23  ? -60.457 -0.295  -45.455 1.00 56.74 23  B 1 
ATOM 3384 N N     . PRO B 2 24  ? -56.183 -2.036  -45.199 1.00 48.62 24  B 1 
ATOM 3385 C CA    . PRO B 2 24  ? -55.034 -2.262  -46.059 1.00 53.53 24  B 1 
ATOM 3386 C C     . PRO B 2 24  ? -55.369 -3.368  -47.059 1.00 51.49 24  B 1 
ATOM 3387 O O     . PRO B 2 24  ? -55.779 -4.455  -46.666 1.00 50.75 24  B 1 
ATOM 3388 C CB    . PRO B 2 24  ? -53.874 -2.631  -45.126 1.00 51.29 24  B 1 
ATOM 3389 C CG    . PRO B 2 24  ? -54.575 -3.193  -43.892 1.00 52.79 24  B 1 
ATOM 3390 C CD    . PRO B 2 24  ? -55.885 -2.390  -43.828 1.00 56.86 24  B 1 
ATOM 3391 N N     . GLN B 2 25  ? -55.274 -3.061  -48.379 1.00 47.25 25  B 1 
ATOM 3392 C CA    . GLN B 2 25  ? -55.530 -4.054  -49.416 1.00 53.79 25  B 1 
ATOM 3393 C C     . GLN B 2 25  ? -54.582 -5.242  -49.225 1.00 52.17 25  B 1 
ATOM 3394 O O     . GLN B 2 25  ? -53.390 -5.045  -48.995 1.00 51.23 25  B 1 
ATOM 3395 C CB    . GLN B 2 25  ? -55.363 -3.467  -50.820 1.00 49.33 25  B 1 
ATOM 3396 C CG    . GLN B 2 25  ? -56.571 -2.622  -51.249 1.00 45.72 25  B 1 
ATOM 3397 C CD    . GLN B 2 25  ? -56.495 -2.177  -52.709 1.00 41.12 25  B 1 
ATOM 3398 O OE1   . GLN B 2 25  ? -55.463 -2.199  -53.356 1.00 42.23 25  B 1 
ATOM 3399 N NE2   . GLN B 2 25  ? -57.601 -1.759  -53.293 1.00 37.70 25  B 1 
ATOM 3400 N N     . PRO B 2 26  ? -55.107 -6.471  -49.352 1.00 45.52 26  B 1 
ATOM 3401 C CA    . PRO B 2 26  ? -54.285 -7.657  -49.250 1.00 51.71 26  B 1 
ATOM 3402 C C     . PRO B 2 26  ? -53.304 -7.668  -50.431 1.00 49.72 26  B 1 
ATOM 3403 O O     . PRO B 2 26  ? -53.709 -7.908  -51.568 1.00 50.41 26  B 1 
ATOM 3404 C CB    . PRO B 2 26  ? -55.261 -8.837  -49.254 1.00 49.85 26  B 1 
ATOM 3405 C CG    . PRO B 2 26  ? -56.464 -8.315  -50.035 1.00 51.34 26  B 1 
ATOM 3406 C CD    . PRO B 2 26  ? -56.482 -6.822  -49.684 1.00 56.79 26  B 1 
ATOM 3407 N N     . GLN B 2 27  ? -52.058 -7.361  -50.188 1.00 51.38 27  B 1 
ATOM 3408 C CA    . GLN B 2 27  ? -51.036 -7.496  -51.218 1.00 54.38 27  B 1 
ATOM 3409 C C     . GLN B 2 27  ? -50.999 -8.954  -51.681 1.00 52.77 27  B 1 
ATOM 3410 O O     . GLN B 2 27  ? -51.021 -9.858  -50.836 1.00 51.06 27  B 1 
ATOM 3411 C CB    . GLN B 2 27  ? -49.659 -7.029  -50.740 1.00 49.76 27  B 1 
ATOM 3412 C CG    . GLN B 2 27  ? -49.524 -5.504  -50.777 1.00 46.09 27  B 1 
ATOM 3413 C CD    . GLN B 2 27  ? -48.089 -5.015  -50.553 1.00 42.77 27  B 1 
ATOM 3414 O OE1   . GLN B 2 27  ? -47.210 -5.732  -50.138 1.00 43.26 27  B 1 
ATOM 3415 N NE2   . GLN B 2 27  ? -47.817 -3.757  -50.839 1.00 37.96 27  B 1 
ATOM 3416 N N     . PRO B 2 28  ? -51.009 -9.201  -53.010 1.00 46.12 28  B 1 
ATOM 3417 C CA    . PRO B 2 28  ? -51.054 -10.555 -53.532 1.00 52.04 28  B 1 
ATOM 3418 C C     . PRO B 2 28  ? -49.830 -11.325 -53.024 1.00 49.40 28  B 1 
ATOM 3419 O O     . PRO B 2 28  ? -48.695 -10.863 -53.141 1.00 50.14 28  B 1 
ATOM 3420 C CB    . PRO B 2 28  ? -51.081 -10.413 -55.053 1.00 50.83 28  B 1 
ATOM 3421 C CG    . PRO B 2 28  ? -50.445 -9.053  -55.309 1.00 53.30 28  B 1 
ATOM 3422 C CD    . PRO B 2 28  ? -50.874 -8.236  -54.089 1.00 58.78 28  B 1 
ATOM 3423 N N     . GLN B 2 29  ? -50.107 -12.492 -52.481 1.00 48.06 29  B 1 
ATOM 3424 C CA    . GLN B 2 29  ? -49.074 -13.443 -52.109 1.00 51.46 29  B 1 
ATOM 3425 C C     . GLN B 2 29  ? -48.347 -13.885 -53.388 1.00 48.87 29  B 1 
ATOM 3426 O O     . GLN B 2 29  ? -48.792 -14.796 -54.079 1.00 50.15 29  B 1 
ATOM 3427 C CB    . GLN B 2 29  ? -49.671 -14.654 -51.383 1.00 48.86 29  B 1 
ATOM 3428 C CG    . GLN B 2 29  ? -50.120 -14.359 -49.946 1.00 46.24 29  B 1 
ATOM 3429 C CD    . GLN B 2 29  ? -50.697 -15.597 -49.236 1.00 43.97 29  B 1 
ATOM 3430 O OE1   . GLN B 2 29  ? -51.129 -16.553 -49.836 1.00 43.62 29  B 1 
ATOM 3431 N NE2   . GLN B 2 29  ? -50.729 -15.601 -47.917 1.00 39.81 29  B 1 
ATOM 3432 N N     . LEU B 2 30  ? -47.274 -13.205 -53.740 1.00 46.37 30  B 1 
ATOM 3433 C CA    . LEU B 2 30  ? -46.366 -13.693 -54.761 1.00 52.84 30  B 1 
ATOM 3434 C C     . LEU B 2 30  ? -45.869 -15.059 -54.300 1.00 50.65 30  B 1 
ATOM 3435 O O     . LEU B 2 30  ? -45.172 -15.166 -53.291 1.00 48.97 30  B 1 
ATOM 3436 C CB    . LEU B 2 30  ? -45.213 -12.701 -54.985 1.00 49.82 30  B 1 
ATOM 3437 C CG    . LEU B 2 30  ? -45.595 -11.507 -55.886 1.00 46.60 30  B 1 
ATOM 3438 C CD1   . LEU B 2 30  ? -44.539 -10.422 -55.808 1.00 44.61 30  B 1 
ATOM 3439 C CD2   . LEU B 2 30  ? -45.749 -11.942 -57.350 1.00 49.90 30  B 1 
ATOM 3440 N N     . HIS B 2 31  ? -46.322 -16.079 -55.035 1.00 49.86 31  B 1 
ATOM 3441 C CA    . HIS B 2 31  ? -45.887 -17.439 -54.777 1.00 53.22 31  B 1 
ATOM 3442 C C     . HIS B 2 31  ? -44.366 -17.484 -54.899 1.00 49.60 31  B 1 
ATOM 3443 O O     . HIS B 2 31  ? -43.842 -17.185 -55.971 1.00 48.54 31  B 1 
ATOM 3444 C CB    . HIS B 2 31  ? -46.542 -18.412 -55.763 1.00 49.37 31  B 1 
ATOM 3445 C CG    . HIS B 2 31  ? -47.967 -18.772 -55.405 1.00 46.70 31  B 1 
ATOM 3446 N ND1   . HIS B 2 31  ? -48.509 -18.854 -54.137 1.00 43.89 31  B 1 
ATOM 3447 C CD2   . HIS B 2 31  ? -48.947 -19.179 -56.268 1.00 43.28 31  B 1 
ATOM 3448 C CE1   . HIS B 2 31  ? -49.778 -19.276 -54.254 1.00 38.79 31  B 1 
ATOM 3449 N NE2   . HIS B 2 31  ? -50.081 -19.495 -55.519 1.00 39.85 31  B 1 
ATOM 3450 N N     . PRO B 2 32  ? -43.666 -17.811 -53.845 1.00 46.17 32  B 1 
ATOM 3451 C CA    . PRO B 2 32  ? -42.234 -18.000 -53.932 1.00 50.96 32  B 1 
ATOM 3452 C C     . PRO B 2 32  ? -42.003 -19.173 -54.883 1.00 47.93 32  B 1 
ATOM 3453 O O     . PRO B 2 32  ? -42.355 -20.310 -54.570 1.00 48.01 32  B 1 
ATOM 3454 C CB    . PRO B 2 32  ? -41.757 -18.268 -52.501 1.00 48.88 32  B 1 
ATOM 3455 C CG    . PRO B 2 32  ? -42.982 -18.878 -51.821 1.00 50.85 32  B 1 
ATOM 3456 C CD    . PRO B 2 32  ? -44.157 -18.195 -52.535 1.00 56.83 32  B 1 
ATOM 3457 N N     . GLN B 2 33  ? -41.509 -18.891 -56.104 1.00 49.64 33  B 1 
ATOM 3458 C CA    . GLN B 2 33  ? -41.103 -19.962 -57.000 1.00 54.78 33  B 1 
ATOM 3459 C C     . GLN B 2 33  ? -40.116 -20.841 -56.249 1.00 52.43 33  B 1 
ATOM 3460 O O     . GLN B 2 33  ? -39.100 -20.368 -55.734 1.00 49.42 33  B 1 
ATOM 3461 C CB    . GLN B 2 33  ? -40.486 -19.420 -58.299 1.00 49.46 33  B 1 
ATOM 3462 C CG    . GLN B 2 33  ? -41.536 -19.185 -59.391 1.00 45.53 33  B 1 
ATOM 3463 C CD    . GLN B 2 33  ? -40.931 -18.781 -60.734 1.00 42.09 33  B 1 
ATOM 3464 O OE1   . GLN B 2 33  ? -39.818 -18.285 -60.820 1.00 42.39 33  B 1 
ATOM 3465 N NE2   . GLN B 2 33  ? -41.632 -18.967 -61.819 1.00 38.64 33  B 1 
ATOM 3466 N N     . SER B 2 34  ? -40.470 -22.112 -56.216 1.00 44.38 34  B 1 
ATOM 3467 C CA    . SER B 2 34  ? -39.628 -23.145 -55.628 1.00 49.21 34  B 1 
ATOM 3468 C C     . SER B 2 34  ? -38.366 -23.270 -56.481 1.00 46.99 34  B 1 
ATOM 3469 O O     . SER B 2 34  ? -38.340 -24.039 -57.435 1.00 47.77 34  B 1 
ATOM 3470 C CB    . SER B 2 34  ? -40.406 -24.465 -55.569 1.00 47.27 34  B 1 
ATOM 3471 O OG    . SER B 2 34  ? -40.950 -24.789 -56.833 1.00 45.99 34  B 1 
ATOM 3472 N N     . GLN B 2 35  ? -37.370 -22.454 -56.197 1.00 43.68 35  B 1 
ATOM 3473 C CA    . GLN B 2 35  ? -36.065 -22.625 -56.812 1.00 51.15 35  B 1 
ATOM 3474 C C     . GLN B 2 35  ? -35.607 -24.041 -56.482 1.00 49.47 35  B 1 
ATOM 3475 O O     . GLN B 2 35  ? -35.495 -24.415 -55.319 1.00 48.18 35  B 1 
ATOM 3476 C CB    . GLN B 2 35  ? -35.066 -21.566 -56.340 1.00 47.58 35  B 1 
ATOM 3477 C CG    . GLN B 2 35  ? -35.335 -20.202 -56.995 1.00 45.95 35  B 1 
ATOM 3478 C CD    . GLN B 2 35  ? -34.248 -19.165 -56.708 1.00 43.14 35  B 1 
ATOM 3479 O OE1   . GLN B 2 35  ? -33.343 -19.348 -55.922 1.00 43.48 35  B 1 
ATOM 3480 N NE2   . GLN B 2 35  ? -34.295 -18.017 -57.356 1.00 40.78 35  B 1 
ATOM 3481 N N     . GLN B 2 36  ? -35.454 -24.842 -57.567 1.00 40.36 36  B 1 
ATOM 3482 C CA    . GLN B 2 36  ? -35.030 -26.215 -57.424 1.00 48.16 36  B 1 
ATOM 3483 C C     . GLN B 2 36  ? -33.701 -26.226 -56.665 1.00 45.87 36  B 1 
ATOM 3484 O O     . GLN B 2 36  ? -32.790 -25.479 -57.037 1.00 44.83 36  B 1 
ATOM 3485 C CB    . GLN B 2 36  ? -34.868 -26.887 -58.789 1.00 45.23 36  B 1 
ATOM 3486 C CG    . GLN B 2 36  ? -36.224 -27.221 -59.451 1.00 42.94 36  B 1 
ATOM 3487 C CD    . GLN B 2 36  ? -36.064 -27.923 -60.800 1.00 39.09 36  B 1 
ATOM 3488 O OE1   . GLN B 2 36  ? -35.034 -27.879 -61.442 1.00 40.43 36  B 1 
ATOM 3489 N NE2   . GLN B 2 36  ? -37.100 -28.585 -61.283 1.00 36.93 36  B 1 
ATOM 3490 N N     . PRO B 2 37  ? -33.612 -27.027 -55.646 1.00 39.74 37  B 1 
ATOM 3491 C CA    . PRO B 2 37  ? -32.357 -27.155 -54.932 1.00 44.29 37  B 1 
ATOM 3492 C C     . PRO B 2 37  ? -31.329 -27.708 -55.920 1.00 42.06 37  B 1 
ATOM 3493 O O     . PRO B 2 37  ? -31.415 -28.855 -56.334 1.00 43.96 37  B 1 
ATOM 3494 C CB    . PRO B 2 37  ? -32.646 -28.097 -53.758 1.00 42.65 37  B 1 
ATOM 3495 C CG    . PRO B 2 37  ? -33.812 -28.941 -54.252 1.00 44.29 37  B 1 
ATOM 3496 C CD    . PRO B 2 37  ? -34.595 -27.973 -55.158 1.00 51.53 37  B 1 
ATOM 3497 N N     . LEU B 2 38  ? -30.421 -26.853 -56.384 1.00 42.76 38  B 1 
ATOM 3498 C CA    . LEU B 2 38  ? -29.291 -27.284 -57.186 1.00 50.65 38  B 1 
ATOM 3499 C C     . LEU B 2 38  ? -28.581 -28.377 -56.399 1.00 48.26 38  B 1 
ATOM 3500 O O     . LEU B 2 38  ? -28.058 -28.128 -55.319 1.00 48.21 38  B 1 
ATOM 3501 C CB    . LEU B 2 38  ? -28.358 -26.097 -57.490 1.00 48.71 38  B 1 
ATOM 3502 C CG    . LEU B 2 38  ? -28.834 -25.207 -58.657 1.00 45.05 38  B 1 
ATOM 3503 C CD1   . LEU B 2 38  ? -28.055 -23.890 -58.681 1.00 43.01 38  B 1 
ATOM 3504 C CD2   . LEU B 2 38  ? -28.619 -25.907 -60.011 1.00 49.20 38  B 1 
ATOM 3505 N N     . GLN B 2 39  ? -28.659 -29.590 -56.945 1.00 44.32 39  B 1 
ATOM 3506 C CA    . GLN B 2 39  ? -27.980 -30.720 -56.333 1.00 52.01 39  B 1 
ATOM 3507 C C     . GLN B 2 39  ? -26.498 -30.363 -56.264 1.00 50.68 39  B 1 
ATOM 3508 O O     . GLN B 2 39  ? -25.891 -30.153 -57.316 1.00 49.87 39  B 1 
ATOM 3509 C CB    . GLN B 2 39  ? -28.179 -32.008 -57.138 1.00 48.19 39  B 1 
ATOM 3510 C CG    . GLN B 2 39  ? -29.583 -32.623 -56.959 1.00 44.07 39  B 1 
ATOM 3511 C CD    . GLN B 2 39  ? -29.723 -33.982 -57.664 1.00 40.21 39  B 1 
ATOM 3512 O OE1   . GLN B 2 39  ? -28.935 -34.376 -58.502 1.00 39.44 39  B 1 
ATOM 3513 N NE2   . GLN B 2 39  ? -30.757 -34.746 -57.336 1.00 36.31 39  B 1 
ATOM 3514 N N     . PRO B 2 40  ? -25.942 -30.249 -55.102 1.00 40.74 40  B 1 
ATOM 3515 C CA    . PRO B 2 40  ? -24.514 -30.078 -55.000 1.00 46.42 40  B 1 
ATOM 3516 C C     . PRO B 2 40  ? -23.886 -31.332 -55.601 1.00 43.24 40  B 1 
ATOM 3517 O O     . PRO B 2 40  ? -23.988 -32.408 -55.027 1.00 43.39 40  B 1 
ATOM 3518 C CB    . PRO B 2 40  ? -24.222 -29.890 -53.506 1.00 45.23 40  B 1 
ATOM 3519 C CG    . PRO B 2 40  ? -25.366 -30.625 -52.815 1.00 47.23 40  B 1 
ATOM 3520 C CD    . PRO B 2 40  ? -26.539 -30.454 -53.785 1.00 53.83 40  B 1 
ATOM 3521 N N     . GLN B 2 41  ? -23.328 -31.200 -56.822 1.00 46.88 41  B 1 
ATOM 3522 C CA    . GLN B 2 41  ? -22.524 -32.273 -57.377 1.00 54.49 41  B 1 
ATOM 3523 C C     . GLN B 2 41  ? -21.393 -32.506 -56.386 1.00 53.68 41  B 1 
ATOM 3524 O O     . GLN B 2 41  ? -20.463 -31.710 -56.270 1.00 54.03 41  B 1 
ATOM 3525 C CB    . GLN B 2 41  ? -21.987 -31.945 -58.773 1.00 50.58 41  B 1 
ATOM 3526 C CG    . GLN B 2 41  ? -22.937 -32.392 -59.893 1.00 45.55 41  B 1 
ATOM 3527 C CD    . GLN B 2 41  ? -22.343 -32.237 -61.290 1.00 41.93 41  B 1 
ATOM 3528 O OE1   . GLN B 2 41  ? -21.413 -31.488 -61.541 1.00 41.34 41  B 1 
ATOM 3529 N NE2   . GLN B 2 41  ? -22.865 -32.939 -62.274 1.00 37.45 41  B 1 
ATOM 3530 N N     . LEU B 2 42  ? -21.552 -33.596 -55.681 1.00 43.65 42  B 1 
ATOM 3531 C CA    . LEU B 2 42  ? -20.477 -34.158 -54.881 1.00 50.33 42  B 1 
ATOM 3532 C C     . LEU B 2 42  ? -19.357 -34.496 -55.857 1.00 48.12 42  B 1 
ATOM 3533 O O     . LEU B 2 42  ? -19.364 -35.558 -56.474 1.00 48.34 42  B 1 
ATOM 3534 C CB    . LEU B 2 42  ? -20.982 -35.414 -54.147 1.00 48.25 42  B 1 
ATOM 3535 C CG    . LEU B 2 42  ? -21.878 -35.120 -52.923 1.00 44.29 42  B 1 
ATOM 3536 C CD1   . LEU B 2 42  ? -22.596 -36.385 -52.469 1.00 43.18 42  B 1 
ATOM 3537 C CD2   . LEU B 2 42  ? -21.046 -34.599 -51.741 1.00 48.16 42  B 1 
ATOM 3538 N N     . GLN B 2 43  ? -18.467 -33.553 -56.096 1.00 44.64 43  B 1 
ATOM 3539 C CA    . GLN B 2 43  ? -17.255 -33.879 -56.819 1.00 51.20 43  B 1 
ATOM 3540 C C     . GLN B 2 43  ? -16.613 -35.043 -56.080 1.00 49.45 43  B 1 
ATOM 3541 O O     . GLN B 2 43  ? -16.437 -34.960 -54.862 1.00 47.76 43  B 1 
ATOM 3542 C CB    . GLN B 2 43  ? -16.301 -32.684 -56.932 1.00 47.85 43  B 1 
ATOM 3543 C CG    . GLN B 2 43  ? -16.767 -31.691 -58.000 1.00 44.60 43  B 1 
ATOM 3544 C CD    . GLN B 2 43  ? -15.713 -30.628 -58.340 1.00 40.87 43  B 1 
ATOM 3545 O OE1   . GLN B 2 43  ? -14.693 -30.486 -57.697 1.00 40.18 43  B 1 
ATOM 3546 N NE2   . GLN B 2 43  ? -15.929 -29.844 -59.368 1.00 36.71 43  B 1 
ATOM 3547 N N     . PRO B 2 44  ? -16.374 -36.136 -56.804 1.00 40.48 44  B 1 
ATOM 3548 C CA    . PRO B 2 44  ? -15.798 -37.290 -56.159 1.00 47.19 44  B 1 
ATOM 3549 C C     . PRO B 2 44  ? -14.461 -36.844 -55.576 1.00 44.89 44  B 1 
ATOM 3550 O O     . PRO B 2 44  ? -13.573 -36.410 -56.307 1.00 44.79 44  B 1 
ATOM 3551 C CB    . PRO B 2 44  ? -15.665 -38.349 -57.251 1.00 45.24 44  B 1 
ATOM 3552 C CG    . PRO B 2 44  ? -15.594 -37.535 -58.539 1.00 47.93 44  B 1 
ATOM 3553 C CD    . PRO B 2 44  ? -16.460 -36.321 -58.233 1.00 54.82 44  B 1 
ATOM 3554 N N     . TYR B 2 45  ? -14.368 -36.902 -54.256 1.00 42.32 45  B 1 
ATOM 3555 C CA    . TYR B 2 45  ? -13.099 -36.751 -53.572 1.00 51.13 45  B 1 
ATOM 3556 C C     . TYR B 2 45  ? -12.145 -37.742 -54.220 1.00 48.85 45  B 1 
ATOM 3557 O O     . TYR B 2 45  ? -12.307 -38.952 -54.062 1.00 49.71 45  B 1 
ATOM 3558 C CB    . TYR B 2 45  ? -13.254 -37.013 -52.071 1.00 47.33 45  B 1 
ATOM 3559 C CG    . TYR B 2 45  ? -13.447 -35.766 -51.249 1.00 44.63 45  B 1 
ATOM 3560 C CD1   . TYR B 2 45  ? -12.347 -35.161 -50.605 1.00 42.64 45  B 1 
ATOM 3561 C CD2   . TYR B 2 45  ? -14.719 -35.176 -51.128 1.00 43.52 45  B 1 
ATOM 3562 C CE1   . TYR B 2 45  ? -12.522 -34.015 -49.834 1.00 37.34 45  B 1 
ATOM 3563 C CE2   . TYR B 2 45  ? -14.903 -34.014 -50.363 1.00 39.37 45  B 1 
ATOM 3564 C CZ    . TYR B 2 45  ? -13.801 -33.430 -49.710 1.00 39.22 45  B 1 
ATOM 3565 O OH    . TYR B 2 45  ? -13.965 -32.305 -48.951 1.00 37.70 45  B 1 
ATOM 3566 N N     . THR B 2 46  ? -11.281 -37.236 -55.084 1.00 37.03 46  B 1 
ATOM 3567 C CA    . THR B 2 46  ? -10.280 -38.055 -55.745 1.00 46.19 46  B 1 
ATOM 3568 C C     . THR B 2 46  ? -9.517  -38.757 -54.651 1.00 42.95 46  B 1 
ATOM 3569 O O     . THR B 2 46  ? -8.918  -38.122 -53.779 1.00 42.30 46  B 1 
ATOM 3570 C CB    . THR B 2 46  ? -9.334  -37.240 -56.646 1.00 43.76 46  B 1 
ATOM 3571 O OG1   . THR B 2 46  ? -9.240  -35.908 -56.210 1.00 41.33 46  B 1 
ATOM 3572 C CG2   . THR B 2 46  ? -9.855  -37.193 -58.082 1.00 44.21 46  B 1 
ATOM 3573 N N     . GLN B 2 47  ? -9.674  -40.048 -54.681 1.00 38.27 47  B 1 
ATOM 3574 C CA    . GLN B 2 47  ? -9.138  -40.943 -53.673 1.00 48.52 47  B 1 
ATOM 3575 C C     . GLN B 2 47  ? -7.626  -40.809 -53.749 1.00 48.68 47  B 1 
ATOM 3576 O O     . GLN B 2 47  ? -6.999  -41.371 -54.630 1.00 47.13 47  B 1 
ATOM 3577 C CB    . GLN B 2 47  ? -9.671  -42.349 -53.971 1.00 44.70 47  B 1 
ATOM 3578 C CG    . GLN B 2 47  ? -9.546  -43.347 -52.815 1.00 39.33 47  B 1 
ATOM 3579 C CD    . GLN B 2 47  ? -10.206 -44.682 -53.147 1.00 37.22 47  B 1 
ATOM 3580 O OE1   . GLN B 2 47  ? -10.354 -45.065 -54.290 1.00 37.23 47  B 1 
ATOM 3581 N NE2   . GLN B 2 47  ? -10.630 -45.442 -52.162 1.00 34.72 47  B 1 
ATOM 3582 N N     . ALA B 2 48  ? -7.096  -39.957 -52.912 1.00 37.23 48  B 1 
ATOM 3583 C CA    . ALA B 2 48  ? -5.662  -39.740 -52.854 1.00 43.70 48  B 1 
ATOM 3584 C C     . ALA B 2 48  ? -5.033  -41.110 -52.626 1.00 40.39 48  B 1 
ATOM 3585 O O     . ALA B 2 48  ? -5.294  -41.738 -51.602 1.00 41.51 48  B 1 
ATOM 3586 C CB    . ALA B 2 48  ? -5.330  -38.741 -51.748 1.00 42.56 48  B 1 
ATOM 3587 N N     . GLN B 2 49  ? -4.336  -41.609 -53.661 1.00 42.61 49  B 1 
ATOM 3588 C CA    . GLN B 2 49  ? -3.697  -42.905 -53.551 1.00 51.01 49  B 1 
ATOM 3589 C C     . GLN B 2 49  ? -2.854  -42.881 -52.288 1.00 49.92 49  B 1 
ATOM 3590 O O     . GLN B 2 49  ? -2.051  -41.965 -52.114 1.00 47.60 49  B 1 
ATOM 3591 C CB    . GLN B 2 49  ? -2.821  -43.222 -54.761 1.00 46.32 49  B 1 
ATOM 3592 C CG    . GLN B 2 49  ? -3.630  -43.763 -55.951 1.00 40.61 49  B 1 
ATOM 3593 C CD    . GLN B 2 49  ? -2.731  -44.223 -57.115 1.00 37.00 49  B 1 
ATOM 3594 O OE1   . GLN B 2 49  ? -1.583  -43.848 -57.236 1.00 38.39 49  B 1 
ATOM 3595 N NE2   . GLN B 2 49  ? -3.247  -45.043 -57.994 1.00 35.06 49  B 1 
ATOM 3596 N N     . PRO B 2 50  ? -3.066  -43.859 -51.416 1.00 40.51 50  B 1 
ATOM 3597 C CA    . PRO B 2 50  ? -2.227  -43.953 -50.244 1.00 47.22 50  B 1 
ATOM 3598 C C     . PRO B 2 50  ? -0.802  -44.160 -50.762 1.00 45.60 50  B 1 
ATOM 3599 O O     . PRO B 2 50  ? -0.479  -45.229 -51.274 1.00 46.81 50  B 1 
ATOM 3600 C CB    . PRO B 2 50  ? -2.776  -45.142 -49.439 1.00 45.59 50  B 1 
ATOM 3601 C CG    . PRO B 2 50  ? -3.432  -46.017 -50.498 1.00 46.89 50  B 1 
ATOM 3602 C CD    . PRO B 2 50  ? -3.936  -45.007 -51.538 1.00 53.55 50  B 1 
ATOM 3603 N N     . GLN B 2 51  ? -0.018  -43.098 -50.740 1.00 44.86 51  B 1 
ATOM 3604 C CA    . GLN B 2 51  ? 1.393   -43.230 -51.050 1.00 50.57 51  B 1 
ATOM 3605 C C     . GLN B 2 51  ? 1.925   -44.317 -50.135 1.00 49.15 51  B 1 
ATOM 3606 O O     . GLN B 2 51  ? 1.712   -44.271 -48.925 1.00 47.75 51  B 1 
ATOM 3607 C CB    . GLN B 2 51  ? 2.152   -41.916 -50.867 1.00 46.95 51  B 1 
ATOM 3608 C CG    . GLN B 2 51  ? 1.902   -40.938 -52.024 1.00 43.83 51  B 1 
ATOM 3609 C CD    . GLN B 2 51  ? 2.805   -39.699 -51.983 1.00 40.95 51  B 1 
ATOM 3610 O OE1   . GLN B 2 51  ? 3.541   -39.453 -51.048 1.00 41.49 51  B 1 
ATOM 3611 N NE2   . GLN B 2 51  ? 2.789   -38.884 -53.011 1.00 38.41 51  B 1 
ATOM 3612 N N     . GLN B 2 52  ? 2.499   -45.343 -50.793 1.00 38.55 52  B 1 
ATOM 3613 C CA    . GLN B 2 52  ? 3.009   -46.477 -50.056 1.00 48.08 52  B 1 
ATOM 3614 C C     . GLN B 2 52  ? 3.912   -45.942 -48.948 1.00 47.18 52  B 1 
ATOM 3615 O O     . GLN B 2 52  ? 4.805   -45.142 -49.242 1.00 45.23 52  B 1 
ATOM 3616 C CB    . GLN B 2 52  ? 3.801   -47.420 -50.965 1.00 44.73 52  B 1 
ATOM 3617 C CG    . GLN B 2 52  ? 2.884   -48.273 -51.862 1.00 41.91 52  B 1 
ATOM 3618 C CD    . GLN B 2 52  ? 3.672   -49.240 -52.738 1.00 37.95 52  B 1 
ATOM 3619 O OE1   . GLN B 2 52  ? 4.866   -49.123 -52.954 1.00 38.68 52  B 1 
ATOM 3620 N NE2   . GLN B 2 52  ? 3.023   -50.241 -53.290 1.00 35.24 52  B 1 
ATOM 3621 N N     . PRO B 2 53  ? 3.632   -46.315 -47.695 1.00 39.40 53  B 1 
ATOM 3622 C CA    . PRO B 2 53  ? 4.508   -45.919 -46.619 1.00 45.29 53  B 1 
ATOM 3623 C C     . PRO B 2 53  ? 5.893   -46.439 -46.985 1.00 43.75 53  B 1 
ATOM 3624 O O     . PRO B 2 53  ? 6.094   -47.651 -47.056 1.00 45.48 53  B 1 
ATOM 3625 C CB    . PRO B 2 53  ? 3.928   -46.556 -45.351 1.00 43.28 53  B 1 
ATOM 3626 C CG    . PRO B 2 53  ? 3.157   -47.765 -45.877 1.00 44.01 53  B 1 
ATOM 3627 C CD    . PRO B 2 53  ? 2.662   -47.292 -47.251 1.00 50.39 53  B 1 
ATOM 3628 N N     . LEU B 2 54  ? 6.781   -45.530 -47.359 1.00 41.48 54  B 1 
ATOM 3629 C CA    . LEU B 2 54  ? 8.176   -45.869 -47.581 1.00 49.56 54  B 1 
ATOM 3630 C C     . LEU B 2 54  ? 8.614   -46.626 -46.339 1.00 47.37 54  B 1 
ATOM 3631 O O     . LEU B 2 54  ? 8.635   -46.056 -45.252 1.00 47.34 54  B 1 
ATOM 3632 C CB    . LEU B 2 54  ? 9.015   -44.600 -47.801 1.00 47.32 54  B 1 
ATOM 3633 C CG    . LEU B 2 54  ? 8.953   -44.061 -49.238 1.00 43.66 54  B 1 
ATOM 3634 C CD1   . LEU B 2 54  ? 9.510   -42.636 -49.309 1.00 41.72 54  B 1 
ATOM 3635 C CD2   . LEU B 2 54  ? 9.781   -44.937 -50.204 1.00 48.14 54  B 1 
ATOM 3636 N N     . GLN B 2 55  ? 8.831   -47.924 -46.540 1.00 44.83 55  B 1 
ATOM 3637 C CA    . GLN B 2 55  ? 9.307   -48.755 -45.450 1.00 52.34 55  B 1 
ATOM 3638 C C     . GLN B 2 55  ? 10.561  -48.077 -44.928 1.00 51.85 55  B 1 
ATOM 3639 O O     . GLN B 2 55  ? 11.523  -47.960 -45.692 1.00 50.76 55  B 1 
ATOM 3640 C CB    . GLN B 2 55  ? 9.625   -50.179 -45.912 1.00 47.83 55  B 1 
ATOM 3641 C CG    . GLN B 2 55  ? 8.367   -51.038 -46.107 1.00 43.12 55  B 1 
ATOM 3642 C CD    . GLN B 2 55  ? 8.707   -52.494 -46.460 1.00 39.31 55  B 1 
ATOM 3643 O OE1   . GLN B 2 55  ? 9.814   -52.845 -46.819 1.00 38.44 55  B 1 
ATOM 3644 N NE2   . GLN B 2 55  ? 7.748   -53.398 -46.359 1.00 35.53 55  B 1 
ATOM 3645 N N     . PRO B 2 56  ? 10.535  -47.558 -43.720 1.00 41.23 56  B 1 
ATOM 3646 C CA    . PRO B 2 56  ? 11.755  -47.079 -43.145 1.00 46.50 56  B 1 
ATOM 3647 C C     . PRO B 2 56  ? 12.676  -48.295 -43.108 1.00 43.50 56  B 1 
ATOM 3648 O O     . PRO B 2 56  ? 12.428  -49.232 -42.350 1.00 43.71 56  B 1 
ATOM 3649 C CB    . PRO B 2 56  ? 11.382  -46.531 -41.764 1.00 44.98 56  B 1 
ATOM 3650 C CG    . PRO B 2 56  ? 10.134  -47.324 -41.388 1.00 46.45 56  B 1 
ATOM 3651 C CD    . PRO B 2 56  ? 9.464   -47.599 -42.736 1.00 52.74 56  B 1 
ATOM 3652 N N     . GLN B 2 57  ? 13.646  -48.318 -44.023 1.00 45.39 57  B 1 
ATOM 3653 C CA    . GLN B 2 57  ? 14.695  -49.306 -43.913 1.00 52.89 57  B 1 
ATOM 3654 C C     . GLN B 2 57  ? 15.295  -49.098 -42.538 1.00 52.26 57  B 1 
ATOM 3655 O O     . GLN B 2 57  ? 16.018  -48.135 -42.295 1.00 52.29 57  B 1 
ATOM 3656 C CB    . GLN B 2 57  ? 15.752  -49.170 -45.017 1.00 48.88 57  B 1 
ATOM 3657 C CG    . GLN B 2 57  ? 15.424  -50.010 -46.265 1.00 43.96 57  B 1 
ATOM 3658 C CD    . GLN B 2 57  ? 16.560  -50.037 -47.286 1.00 40.63 57  B 1 
ATOM 3659 O OE1   . GLN B 2 57  ? 17.439  -49.201 -47.326 1.00 40.09 57  B 1 
ATOM 3660 N NE2   . GLN B 2 57  ? 16.580  -51.016 -48.177 1.00 36.77 57  B 1 
ATOM 3661 N N     . LEU B 2 58  ? 14.884  -49.995 -41.670 1.00 42.88 58  B 1 
ATOM 3662 C CA    . LEU B 2 58  ? 15.530  -50.162 -40.386 1.00 49.50 58  B 1 
ATOM 3663 C C     . LEU B 2 58  ? 16.981  -50.497 -40.708 1.00 47.52 58  B 1 
ATOM 3664 O O     . LEU B 2 58  ? 17.307  -51.666 -40.935 1.00 47.54 58  B 1 
ATOM 3665 C CB    . LEU B 2 58  ? 14.842  -51.289 -39.596 1.00 47.14 58  B 1 
ATOM 3666 C CG    . LEU B 2 58  ? 13.489  -50.893 -38.962 1.00 42.75 58  B 1 
ATOM 3667 C CD1   . LEU B 2 58  ? 12.729  -52.130 -38.498 1.00 41.67 58  B 1 
ATOM 3668 C CD2   . LEU B 2 58  ? 13.707  -49.982 -37.742 1.00 46.73 58  B 1 
ATOM 3669 N N     . GLN B 2 59  ? 17.789  -49.474 -40.865 1.00 42.32 59  B 1 
ATOM 3670 C CA    . GLN B 2 59  ? 19.210  -49.713 -40.920 1.00 49.74 59  B 1 
ATOM 3671 C C     . GLN B 2 59  ? 19.524  -50.515 -39.669 1.00 48.07 59  B 1 
ATOM 3672 O O     . GLN B 2 59  ? 19.143  -50.087 -38.574 1.00 46.68 59  B 1 
ATOM 3673 C CB    . GLN B 2 59  ? 20.024  -48.414 -40.982 1.00 46.62 59  B 1 
ATOM 3674 C CG    . GLN B 2 59  ? 20.013  -47.814 -42.387 1.00 43.53 59  B 1 
ATOM 3675 C CD    . GLN B 2 59  ? 21.023  -46.671 -42.564 1.00 40.25 59  B 1 
ATOM 3676 O OE1   . GLN B 2 59  ? 21.640  -46.190 -41.634 1.00 39.86 59  B 1 
ATOM 3677 N NE2   . GLN B 2 59  ? 21.226  -46.207 -43.773 1.00 36.46 59  B 1 
ATOM 3678 N N     . PRO B 2 60  ? 20.071  -51.699 -39.855 1.00 39.88 60  B 1 
ATOM 3679 C CA    . PRO B 2 60  ? 20.359  -52.536 -38.718 1.00 45.75 60  B 1 
ATOM 3680 C C     . PRO B 2 60  ? 21.258  -51.715 -37.808 1.00 43.65 60  B 1 
ATOM 3681 O O     . PRO B 2 60  ? 22.362  -51.343 -38.197 1.00 43.23 60  B 1 
ATOM 3682 C CB    . PRO B 2 60  ? 21.035  -53.788 -39.281 1.00 43.56 60  B 1 
ATOM 3683 C CG    . PRO B 2 60  ? 21.619  -53.320 -40.609 1.00 45.45 60  B 1 
ATOM 3684 C CD    . PRO B 2 60  ? 20.633  -52.250 -41.070 1.00 52.04 60  B 1 
ATOM 3685 N N     . TYR B 2 61  ? 20.704  -51.357 -36.632 1.00 39.03 61  B 1 
ATOM 3686 C CA    . TYR B 2 61  ? 21.510  -50.787 -35.564 1.00 47.23 61  B 1 
ATOM 3687 C C     . TYR B 2 61  ? 22.687  -51.735 -35.404 1.00 44.98 61  B 1 
ATOM 3688 O O     . TYR B 2 61  ? 22.512  -52.876 -34.987 1.00 46.57 61  B 1 
ATOM 3689 C CB    . TYR B 2 61  ? 20.700  -50.661 -34.270 1.00 44.12 61  B 1 
ATOM 3690 C CG    . TYR B 2 61  ? 20.062  -49.299 -34.079 1.00 42.15 61  B 1 
ATOM 3691 C CD1   . TYR B 2 61  ? 20.712  -48.325 -33.297 1.00 40.72 61  B 1 
ATOM 3692 C CD2   . TYR B 2 61  ? 18.838  -48.989 -34.692 1.00 42.16 61  B 1 
ATOM 3693 C CE1   . TYR B 2 61  ? 20.131  -47.063 -33.116 1.00 35.89 61  B 1 
ATOM 3694 C CE2   . TYR B 2 61  ? 18.252  -47.724 -34.516 1.00 37.46 61  B 1 
ATOM 3695 C CZ    . TYR B 2 61  ? 18.900  -46.761 -33.719 1.00 37.09 61  B 1 
ATOM 3696 O OH    . TYR B 2 61  ? 18.330  -45.521 -33.537 1.00 35.85 61  B 1 
ATOM 3697 N N     . THR B 2 62  ? 23.819  -51.305 -35.907 1.00 37.21 62  B 1 
ATOM 3698 C CA    . THR B 2 62  ? 25.045  -52.084 -35.832 1.00 47.08 62  B 1 
ATOM 3699 C C     . THR B 2 62  ? 25.223  -52.407 -34.369 1.00 44.17 62  B 1 
ATOM 3700 O O     . THR B 2 62  ? 25.317  -51.518 -33.526 1.00 43.56 62  B 1 
ATOM 3701 C CB    . THR B 2 62  ? 26.263  -51.337 -36.392 1.00 44.41 62  B 1 
ATOM 3702 O OG1   . THR B 2 62  ? 26.088  -49.945 -36.307 1.00 41.81 62  B 1 
ATOM 3703 C CG2   . THR B 2 62  ? 26.471  -51.664 -37.871 1.00 44.37 62  B 1 
ATOM 3704 N N     . GLN B 2 63  ? 25.110  -53.670 -34.120 1.00 37.65 63  B 1 
ATOM 3705 C CA    . GLN B 2 63  ? 25.127  -54.237 -32.782 1.00 48.63 63  B 1 
ATOM 3706 C C     . GLN B 2 63  ? 26.480  -53.875 -32.187 1.00 49.45 63  B 1 
ATOM 3707 O O     . GLN B 2 63  ? 27.476  -54.511 -32.494 1.00 47.48 63  B 1 
ATOM 3708 C CB    . GLN B 2 63  ? 24.869  -55.741 -32.911 1.00 44.03 63  B 1 
ATOM 3709 C CG    . GLN B 2 63  ? 24.503  -56.454 -31.603 1.00 38.01 63  B 1 
ATOM 3710 C CD    . GLN B 2 63  ? 24.147  -57.919 -31.841 1.00 35.74 63  B 1 
ATOM 3711 O OE1   . GLN B 2 63  ? 24.545  -58.543 -32.805 1.00 35.59 63  B 1 
ATOM 3712 N NE2   . GLN B 2 63  ? 23.380  -58.532 -30.963 1.00 33.15 63  B 1 
ATOM 3713 N N     . ALA B 2 64  ? 26.484  -52.778 -31.477 1.00 36.82 64  B 1 
ATOM 3714 C CA    . ALA B 2 64  ? 27.695  -52.318 -30.839 1.00 44.12 64  B 1 
ATOM 3715 C C     . ALA B 2 64  ? 28.178  -53.478 -29.979 1.00 41.09 64  B 1 
ATOM 3716 O O     . ALA B 2 64  ? 27.466  -53.891 -29.062 1.00 41.88 64  B 1 
ATOM 3717 C CB    . ALA B 2 64  ? 27.414  -51.052 -30.028 1.00 42.48 64  B 1 
ATOM 3718 N N     . GLN B 2 65  ? 29.284  -54.058 -30.378 1.00 43.11 65  B 1 
ATOM 3719 C CA    . GLN B 2 65  ? 29.820  -55.192 -29.648 1.00 51.82 65  B 1 
ATOM 3720 C C     . GLN B 2 65  ? 29.904  -54.787 -28.182 1.00 51.00 65  B 1 
ATOM 3721 O O     . GLN B 2 65  ? 30.487  -53.732 -27.890 1.00 48.63 65  B 1 
ATOM 3722 C CB    . GLN B 2 65  ? 31.199  -55.602 -30.163 1.00 46.77 65  B 1 
ATOM 3723 C CG    . GLN B 2 65  ? 31.132  -56.504 -31.396 1.00 40.92 65  B 1 
ATOM 3724 C CD    . GLN B 2 65  ? 32.512  -57.033 -31.813 1.00 37.54 65  B 1 
ATOM 3725 O OE1   . GLN B 2 65  ? 33.553  -56.490 -31.479 1.00 38.92 65  B 1 
ATOM 3726 N NE2   . GLN B 2 65  ? 32.560  -58.109 -32.558 1.00 35.47 65  B 1 
ATOM 3727 N N     . PRO B 2 66  ? 29.278  -55.547 -27.293 1.00 38.32 66  B 1 
ATOM 3728 C CA    . PRO B 2 66  ? 29.410  -55.280 -25.879 1.00 45.63 66  B 1 
ATOM 3729 C C     . PRO B 2 66  ? 30.902  -55.375 -25.572 1.00 44.11 66  B 1 
ATOM 3730 O O     . PRO B 2 66  ? 31.467  -56.461 -25.580 1.00 44.86 66  B 1 
ATOM 3731 C CB    . PRO B 2 66  ? 28.556  -56.341 -25.178 1.00 43.78 66  B 1 
ATOM 3732 C CG    . PRO B 2 66  ? 28.547  -57.513 -26.158 1.00 44.59 66  B 1 
ATOM 3733 C CD    . PRO B 2 66  ? 28.608  -56.822 -27.526 1.00 51.19 66  B 1 
ATOM 3734 N N     . GLN B 2 67  ? 31.522  -54.212 -25.426 1.00 41.49 67  B 1 
ATOM 3735 C CA    . GLN B 2 67  ? 32.901  -54.198 -24.974 1.00 49.16 67  B 1 
ATOM 3736 C C     . GLN B 2 67  ? 32.920  -54.979 -23.671 1.00 48.46 67  B 1 
ATOM 3737 O O     . GLN B 2 67  ? 32.126  -54.710 -22.773 1.00 47.09 67  B 1 
ATOM 3738 C CB    . GLN B 2 67  ? 33.433  -52.777 -24.796 1.00 45.20 67  B 1 
ATOM 3739 C CG    . GLN B 2 67  ? 33.782  -52.122 -26.139 1.00 41.74 67  B 1 
ATOM 3740 C CD    . GLN B 2 67  ? 34.522  -50.786 -25.984 1.00 38.98 67  B 1 
ATOM 3741 O OE1   . GLN B 2 67  ? 34.652  -50.224 -24.920 1.00 39.79 67  B 1 
ATOM 3742 N NE2   . GLN B 2 67  ? 35.030  -50.240 -27.064 1.00 36.58 67  B 1 
ATOM 3743 N N     . GLN B 2 68  ? 33.748  -56.005 -23.654 1.00 37.88 68  B 1 
ATOM 3744 C CA    . GLN B 2 68  ? 33.838  -56.879 -22.504 1.00 48.29 68  B 1 
ATOM 3745 C C     . GLN B 2 68  ? 34.013  -56.015 -21.261 1.00 47.76 68  B 1 
ATOM 3746 O O     . GLN B 2 68  ? 34.911  -55.170 -21.245 1.00 45.82 68  B 1 
ATOM 3747 C CB    . GLN B 2 68  ? 35.015  -57.851 -22.639 1.00 44.57 68  B 1 
ATOM 3748 C CG    . GLN B 2 68  ? 34.722  -58.992 -23.623 1.00 41.71 68  B 1 
ATOM 3749 C CD    . GLN B 2 68  ? 35.885  -59.985 -23.718 1.00 37.78 68  B 1 
ATOM 3750 O OE1   . GLN B 2 68  ? 37.015  -59.721 -23.345 1.00 38.24 68  B 1 
ATOM 3751 N NE2   . GLN B 2 68  ? 35.640  -61.170 -24.237 1.00 34.90 68  B 1 
ATOM 3752 N N     . PRO B 2 69  ? 33.116  -56.167 -20.256 1.00 38.94 69  B 1 
ATOM 3753 C CA    . PRO B 2 69  ? 33.282  -55.451 -19.014 1.00 45.16 69  B 1 
ATOM 3754 C C     . PRO B 2 69  ? 34.651  -55.838 -18.479 1.00 43.95 69  B 1 
ATOM 3755 O O     . PRO B 2 69  ? 34.888  -56.995 -18.128 1.00 45.52 69  B 1 
ATOM 3756 C CB    . PRO B 2 69  ? 32.117  -55.892 -18.114 1.00 42.94 69  B 1 
ATOM 3757 C CG    . PRO B 2 69  ? 31.754  -57.271 -18.647 1.00 43.27 69  B 1 
ATOM 3758 C CD    . PRO B 2 69  ? 32.060  -57.163 -20.144 1.00 49.59 69  B 1 
ATOM 3759 N N     . LEU B 2 70  ? 35.574  -54.890 -18.536 1.00 41.29 70  B 1 
ATOM 3760 C CA    . LEU B 2 70  ? 36.881  -55.072 -17.931 1.00 50.55 70  B 1 
ATOM 3761 C C     . LEU B 2 70  ? 36.625  -55.492 -16.489 1.00 48.99 70  B 1 
ATOM 3762 O O     . LEU B 2 70  ? 36.031  -54.735 -15.728 1.00 49.13 70  B 1 
ATOM 3763 C CB    . LEU B 2 70  ? 37.699  -53.772 -18.010 1.00 48.18 70  B 1 
ATOM 3764 C CG    . LEU B 2 70  ? 38.399  -53.564 -19.362 1.00 44.08 70  B 1 
ATOM 3765 C CD1   . LEU B 2 70  ? 38.881  -52.120 -19.504 1.00 41.95 70  B 1 
ATOM 3766 C CD2   . LEU B 2 70  ? 39.623  -54.486 -19.506 1.00 48.14 70  B 1 
ATOM 3767 N N     . GLN B 2 71  ? 36.965  -56.720 -16.181 1.00 45.00 71  B 1 
ATOM 3768 C CA    . GLN B 2 71  ? 36.798  -57.248 -14.839 1.00 52.81 71  B 1 
ATOM 3769 C C     . GLN B 2 71  ? 37.485  -56.273 -13.892 1.00 52.49 71  B 1 
ATOM 3770 O O     . GLN B 2 71  ? 38.702  -56.102 -14.008 1.00 51.46 71  B 1 
ATOM 3771 C CB    . GLN B 2 71  ? 37.415  -58.641 -14.701 1.00 48.22 71  B 1 
ATOM 3772 C CG    . GLN B 2 71  ? 36.548  -59.742 -15.330 1.00 43.19 71  B 1 
ATOM 3773 C CD    . GLN B 2 71  ? 37.122  -61.142 -15.090 1.00 39.61 71  B 1 
ATOM 3774 O OE1   . GLN B 2 71  ? 38.267  -61.331 -14.710 1.00 38.55 71  B 1 
ATOM 3775 N NE2   . GLN B 2 71  ? 36.342  -62.180 -15.307 1.00 35.65 71  B 1 
ATOM 3776 N N     . PRO B 2 72  ? 36.723  -55.602 -13.024 1.00 40.11 72  B 1 
ATOM 3777 C CA    . PRO B 2 72  ? 37.360  -54.799 -12.013 1.00 46.82 72  B 1 
ATOM 3778 C C     . PRO B 2 72  ? 38.191  -55.771 -11.185 1.00 44.30 72  B 1 
ATOM 3779 O O     . PRO B 2 72  ? 37.648  -56.620 -10.484 1.00 44.37 72  B 1 
ATOM 3780 C CB    . PRO B 2 72  ? 36.218  -54.126 -11.231 1.00 45.32 72  B 1 
ATOM 3781 C CG    . PRO B 2 72  ? 35.052  -55.086 -11.411 1.00 46.46 72  B 1 
ATOM 3782 C CD    . PRO B 2 72  ? 35.278  -55.693 -12.790 1.00 52.60 72  B 1 
ATOM 3783 N N     . GLN B 2 73  ? 39.478  -55.689 -11.369 1.00 44.96 73  B 1 
ATOM 3784 C CA    . GLN B 2 73  ? 40.395  -56.463 -10.555 1.00 52.59 73  B 1 
ATOM 3785 C C     . GLN B 2 73  ? 40.164  -55.994 -9.126  1.00 51.77 73  B 1 
ATOM 3786 O O     . GLN B 2 73  ? 40.595  -54.907 -8.741  1.00 52.44 73  B 1 
ATOM 3787 C CB    . GLN B 2 73  ? 41.836  -56.280 -11.056 1.00 48.78 73  B 1 
ATOM 3788 C CG    . GLN B 2 73  ? 42.581  -57.608 -11.189 1.00 44.19 73  B 1 
ATOM 3789 C CD    . GLN B 2 73  ? 44.006  -57.473 -11.703 1.00 41.47 73  B 1 
ATOM 3790 O OE1   . GLN B 2 73  ? 44.600  -56.410 -11.754 1.00 40.86 73  B 1 
ATOM 3791 N NE2   . GLN B 2 73  ? 44.637  -58.558 -12.098 1.00 37.70 73  B 1 
ATOM 3792 N N     . LEU B 2 74  ? 39.361  -56.788 -8.404  1.00 42.58 74  B 1 
ATOM 3793 C CA    . LEU B 2 74  ? 39.165  -56.610 -6.971  1.00 49.62 74  B 1 
ATOM 3794 C C     . LEU B 2 74  ? 40.545  -56.715 -6.336  1.00 47.50 74  B 1 
ATOM 3795 O O     . LEU B 2 74  ? 41.026  -57.818 -6.065  1.00 47.96 74  B 1 
ATOM 3796 C CB    . LEU B 2 74  ? 38.206  -57.691 -6.438  1.00 47.54 74  B 1 
ATOM 3797 C CG    . LEU B 2 74  ? 36.712  -57.443 -6.746  1.00 43.17 74  B 1 
ATOM 3798 C CD1   . LEU B 2 74  ? 35.892  -58.699 -6.464  1.00 42.00 74  B 1 
ATOM 3799 C CD2   . LEU B 2 74  ? 36.148  -56.308 -5.885  1.00 47.00 74  B 1 
ATOM 3800 N N     . GLN B 2 75  ? 41.204  -55.586 -6.197  1.00 44.80 75  B 1 
ATOM 3801 C CA    . GLN B 2 75  ? 42.413  -55.570 -5.402  1.00 52.51 75  B 1 
ATOM 3802 C C     . GLN B 2 75  ? 42.018  -56.098 -4.032  1.00 50.98 75  B 1 
ATOM 3803 O O     . GLN B 2 75  ? 41.044  -55.606 -3.450  1.00 49.80 75  B 1 
ATOM 3804 C CB    . GLN B 2 75  ? 43.047  -54.182 -5.315  1.00 49.16 75  B 1 
ATOM 3805 C CG    . GLN B 2 75  ? 43.798  -53.826 -6.600  1.00 45.71 75  B 1 
ATOM 3806 C CD    . GLN B 2 75  ? 44.679  -52.577 -6.462  1.00 42.16 75  B 1 
ATOM 3807 O OE1   . GLN B 2 75  ? 44.638  -51.844 -5.496  1.00 41.29 75  B 1 
ATOM 3808 N NE2   . GLN B 2 75  ? 45.509  -52.294 -7.439  1.00 37.92 75  B 1 
ATOM 3809 N N     . PRO B 2 76  ? 42.672  -57.141 -3.553  1.00 39.39 76  B 1 
ATOM 3810 C CA    . PRO B 2 76  ? 42.324  -57.732 -2.285  1.00 46.26 76  B 1 
ATOM 3811 C C     . PRO B 2 76  ? 42.434  -56.635 -1.238  1.00 44.06 76  B 1 
ATOM 3812 O O     . PRO B 2 76  ? 43.513  -56.062 -1.042  1.00 43.54 76  B 1 
ATOM 3813 C CB    . PRO B 2 76  ? 43.311  -58.880 -2.072  1.00 43.94 76  B 1 
ATOM 3814 C CG    . PRO B 2 76  ? 44.512  -58.485 -2.929  1.00 46.05 76  B 1 
ATOM 3815 C CD    . PRO B 2 76  ? 43.885  -57.727 -4.092  1.00 52.48 76  B 1 
ATOM 3816 N N     . TYR B 2 77  ? 41.261  -56.288 -0.625  1.00 37.44 77  B 1 
ATOM 3817 C CA    . TYR B 2 77  ? 41.246  -55.442 0.550   1.00 47.23 77  B 1 
ATOM 3818 C C     . TYR B 2 77  ? 42.219  -56.075 1.538   1.00 44.79 77  B 1 
ATOM 3819 O O     . TYR B 2 77  ? 41.939  -57.130 2.104   1.00 46.54 77  B 1 
ATOM 3820 C CB    . TYR B 2 77  ? 39.828  -55.334 1.127   1.00 44.22 77  B 1 
ATOM 3821 C CG    . TYR B 2 77  ? 39.036  -54.156 0.600   1.00 42.30 77  B 1 
ATOM 3822 C CD1   . TYR B 2 77  ? 38.973  -52.963 1.352   1.00 41.12 77  B 1 
ATOM 3823 C CD2   . TYR B 2 77  ? 38.359  -54.226 -0.634  1.00 42.49 77  B 1 
ATOM 3824 C CE1   . TYR B 2 77  ? 38.239  -51.864 0.882   1.00 36.62 77  B 1 
ATOM 3825 C CE2   . TYR B 2 77  ? 37.622  -53.129 -1.112  1.00 38.29 77  B 1 
ATOM 3826 C CZ    . TYR B 2 77  ? 37.561  -51.941 -0.345  1.00 38.01 77  B 1 
ATOM 3827 O OH    . TYR B 2 77  ? 36.834  -50.860 -0.803  1.00 37.06 77  B 1 
ATOM 3828 N N     . THR B 2 78  ? 43.374  -55.483 1.653   1.00 36.64 78  B 1 
ATOM 3829 C CA    . THR B 2 78  ? 44.381  -55.918 2.610   1.00 47.06 78  B 1 
ATOM 3830 C C     . THR B 2 78  ? 43.719  -55.849 3.968   1.00 44.05 78  B 1 
ATOM 3831 O O     . THR B 2 78  ? 43.286  -54.790 4.414   1.00 43.49 78  B 1 
ATOM 3832 C CB    . THR B 2 78  ? 45.662  -55.079 2.561   1.00 44.75 78  B 1 
ATOM 3833 O OG1   . THR B 2 78  ? 45.406  -53.772 2.103   1.00 42.29 78  B 1 
ATOM 3834 C CG2   . THR B 2 78  ? 46.681  -55.687 1.608   1.00 44.83 78  B 1 
ATOM 3835 N N     . GLN B 2 79  ? 43.549  -57.002 4.532   1.00 36.66 79  B 1 
ATOM 3836 C CA    . GLN B 2 79  ? 42.865  -57.228 5.791   1.00 48.92 79  B 1 
ATOM 3837 C C     . GLN B 2 79  ? 43.647  -56.477 6.860   1.00 49.59 79  B 1 
ATOM 3838 O O     . GLN B 2 79  ? 44.658  -56.964 7.346   1.00 47.83 79  B 1 
ATOM 3839 C CB    . GLN B 2 79  ? 42.784  -58.746 6.015   1.00 44.98 79  B 1 
ATOM 3840 C CG    . GLN B 2 79  ? 41.797  -59.181 7.096   1.00 39.31 79  B 1 
ATOM 3841 C CD    . GLN B 2 79  ? 41.699  -60.714 7.177   1.00 37.21 79  B 1 
ATOM 3842 O OE1   . GLN B 2 79  ? 42.595  -61.445 6.805   1.00 37.00 79  B 1 
ATOM 3843 N NE2   . GLN B 2 79  ? 40.603  -61.252 7.673   1.00 34.94 79  B 1 
ATOM 3844 N N     . ALA B 2 80  ? 43.192  -55.242 7.118   1.00 37.23 80  B 1 
ATOM 3845 C CA    . ALA B 2 80  ? 43.816  -54.425 8.135   1.00 45.33 80  B 1 
ATOM 3846 C C     . ALA B 2 80  ? 43.740  -55.206 9.439   1.00 42.08 80  B 1 
ATOM 3847 O O     . ALA B 2 80  ? 42.651  -55.475 9.932   1.00 43.05 80  B 1 
ATOM 3848 C CB    . ALA B 2 80  ? 43.120  -53.062 8.210   1.00 44.14 80  B 1 
ATOM 3849 N N     . GLN B 2 81  ? 44.881  -55.649 9.930   1.00 40.94 81  B 1 
ATOM 3850 C CA    . GLN B 2 81  ? 44.925  -56.395 11.176  1.00 51.00 81  B 1 
ATOM 3851 C C     . GLN B 2 81  ? 44.236  -55.555 12.244  1.00 49.63 81  B 1 
ATOM 3852 O O     . GLN B 2 81  ? 44.586  -54.381 12.398  1.00 47.55 81  B 1 
ATOM 3853 C CB    . GLN B 2 81  ? 46.363  -56.703 11.592  1.00 46.27 81  B 1 
ATOM 3854 C CG    . GLN B 2 81  ? 46.935  -57.926 10.874  1.00 40.69 81  B 1 
ATOM 3855 C CD    . GLN B 2 81  ? 48.324  -58.329 11.409  1.00 37.07 81  B 1 
ATOM 3856 O OE1   . GLN B 2 81  ? 49.030  -57.558 12.018  1.00 38.61 81  B 1 
ATOM 3857 N NE2   . GLN B 2 81  ? 48.738  -59.560 11.184  1.00 35.23 81  B 1 
ATOM 3858 N N     . PRO B 2 82  ? 43.237  -56.128 12.955  1.00 37.84 82  B 1 
ATOM 3859 C CA    . PRO B 2 82  ? 42.608  -55.435 14.052  1.00 45.90 82  B 1 
ATOM 3860 C C     . PRO B 2 82  ? 43.710  -55.164 15.082  1.00 44.31 82  B 1 
ATOM 3861 O O     . PRO B 2 82  ? 44.156  -56.074 15.769  1.00 45.07 82  B 1 
ATOM 3862 C CB    . PRO B 2 82  ? 41.504  -56.369 14.552  1.00 44.14 82  B 1 
ATOM 3863 C CG    . PRO B 2 82  ? 41.997  -57.759 14.162  1.00 45.32 82  B 1 
ATOM 3864 C CD    . PRO B 2 82  ? 42.776  -57.507 12.868  1.00 52.17 82  B 1 
ATOM 3865 N N     . GLN B 2 83  ? 44.172  -53.916 15.110  1.00 42.35 83  B 1 
ATOM 3866 C CA    . GLN B 2 83  ? 45.103  -53.519 16.155  1.00 50.56 83  B 1 
ATOM 3867 C C     . GLN B 2 83  ? 44.405  -53.792 17.478  1.00 49.95 83  B 1 
ATOM 3868 O O     . GLN B 2 83  ? 43.273  -53.364 17.693  1.00 48.59 83  B 1 
ATOM 3869 C CB    . GLN B 2 83  ? 45.531  -52.056 16.029  1.00 46.78 83  B 1 
ATOM 3870 C CG    . GLN B 2 83  ? 46.568  -51.861 14.912  1.00 43.18 83  B 1 
ATOM 3871 C CD    . GLN B 2 83  ? 47.180  -50.458 14.893  1.00 40.22 83  B 1 
ATOM 3872 O OE1   . GLN B 2 83  ? 46.761  -49.541 15.566  1.00 40.80 83  B 1 
ATOM 3873 N NE2   . GLN B 2 83  ? 48.211  -50.248 14.105  1.00 37.62 83  B 1 
ATOM 3874 N N     . GLN B 2 84  ? 45.051  -54.589 18.312  1.00 36.69 84  B 1 
ATOM 3875 C CA    . GLN B 2 84  ? 44.507  -54.978 19.596  1.00 47.86 84  B 1 
ATOM 3876 C C     . GLN B 2 84  ? 44.087  -53.716 20.345  1.00 47.17 84  B 1 
ATOM 3877 O O     . GLN B 2 84  ? 44.881  -52.778 20.435  1.00 45.22 84  B 1 
ATOM 3878 C CB    . GLN B 2 84  ? 45.539  -55.755 20.418  1.00 44.78 84  B 1 
ATOM 3879 C CG    . GLN B 2 84  ? 45.724  -57.192 19.917  1.00 41.96 84  B 1 
ATOM 3880 C CD    . GLN B 2 84  ? 46.727  -57.982 20.764  1.00 37.84 84  B 1 
ATOM 3881 O OE1   . GLN B 2 84  ? 47.523  -57.439 21.516  1.00 38.57 84  B 1 
ATOM 3882 N NE2   . GLN B 2 84  ? 46.736  -59.291 20.652  1.00 35.43 84  B 1 
ATOM 3883 N N     . PRO B 2 85  ? 42.821  -53.661 20.863  1.00 40.21 85  B 1 
ATOM 3884 C CA    . PRO B 2 85  ? 42.380  -52.546 21.671  1.00 46.49 85  B 1 
ATOM 3885 C C     . PRO B 2 85  ? 43.330  -52.476 22.864  1.00 45.19 85  B 1 
ATOM 3886 O O     . PRO B 2 85  ? 43.338  -53.366 23.713  1.00 46.71 85  B 1 
ATOM 3887 C CB    . PRO B 2 85  ? 40.925  -52.857 22.059  1.00 44.38 85  B 1 
ATOM 3888 C CG    . PRO B 2 85  ? 40.847  -54.375 21.982  1.00 44.99 85  B 1 
ATOM 3889 C CD    . PRO B 2 85  ? 41.822  -54.727 20.856  1.00 51.18 85  B 1 
ATOM 3890 N N     . LEU B 2 86  ? 44.173  -51.461 22.867  1.00 42.09 86  B 1 
ATOM 3891 C CA    . LEU B 2 86  ? 45.032  -51.182 24.007  1.00 51.45 86  B 1 
ATOM 3892 C C     . LEU B 2 86  ? 44.119  -51.072 25.216  1.00 49.66 86  B 1 
ATOM 3893 O O     . LEU B 2 86  ? 43.268  -50.186 25.275  1.00 50.30 86  B 1 
ATOM 3894 C CB    . LEU B 2 86  ? 45.837  -49.892 23.775  1.00 49.52 86  B 1 
ATOM 3895 C CG    . LEU B 2 86  ? 47.099  -50.084 22.919  1.00 45.70 86  B 1 
ATOM 3896 C CD1   . LEU B 2 86  ? 47.635  -48.739 22.444  1.00 43.30 86  B 1 
ATOM 3897 C CD2   . LEU B 2 86  ? 48.214  -50.795 23.701  1.00 49.39 86  B 1 
ATOM 3898 N N     . GLN B 2 87  ? 44.253  -52.044 26.141  1.00 47.51 87  B 1 
ATOM 3899 C CA    . GLN B 2 87  ? 43.491  -52.034 27.373  1.00 56.22 87  B 1 
ATOM 3900 C C     . GLN B 2 87  ? 43.750  -50.693 28.053  1.00 55.99 87  B 1 
ATOM 3901 O O     . GLN B 2 87  ? 44.908  -50.411 28.375  1.00 55.00 87  B 1 
ATOM 3902 C CB    . GLN B 2 87  ? 43.907  -53.180 28.301  1.00 51.76 87  B 1 
ATOM 3903 C CG    . GLN B 2 87  ? 43.339  -54.537 27.866  1.00 46.46 87  B 1 
ATOM 3904 C CD    . GLN B 2 87  ? 43.667  -55.656 28.869  1.00 41.75 87  B 1 
ATOM 3905 O OE1   . GLN B 2 87  ? 44.507  -55.530 29.738  1.00 40.55 87  B 1 
ATOM 3906 N NE2   . GLN B 2 87  ? 43.006  -56.788 28.767  1.00 37.36 87  B 1 
ATOM 3907 N N     . PRO B 2 88  ? 42.707  -49.845 28.228  1.00 42.70 88  B 1 
ATOM 3908 C CA    . PRO B 2 88  ? 42.882  -48.644 29.007  1.00 49.83 88  B 1 
ATOM 3909 C C     . PRO B 2 88  ? 43.247  -49.105 30.414  1.00 47.23 88  B 1 
ATOM 3910 O O     . PRO B 2 88  ? 42.400  -49.620 31.146  1.00 47.48 88  B 1 
ATOM 3911 C CB    . PRO B 2 88  ? 41.535  -47.903 28.925  1.00 48.26 88  B 1 
ATOM 3912 C CG    . PRO B 2 88  ? 40.518  -49.013 28.678  1.00 49.65 88  B 1 
ATOM 3913 C CD    . PRO B 2 88  ? 41.301  -50.048 27.874  1.00 55.58 88  B 1 
ATOM 3914 N N     . GLN B 2 89  ? 44.525  -49.010 30.762  1.00 47.46 89  B 1 
ATOM 3915 C CA    . GLN B 2 89  ? 44.934  -49.204 32.140  1.00 55.15 89  B 1 
ATOM 3916 C C     . GLN B 2 89  ? 44.178  -48.169 32.953  1.00 54.68 89  B 1 
ATOM 3917 O O     . GLN B 2 89  ? 44.491  -46.978 32.924  1.00 55.27 89  B 1 
ATOM 3918 C CB    . GLN B 2 89  ? 46.457  -49.074 32.320  1.00 51.45 89  B 1 
ATOM 3919 C CG    . GLN B 2 89  ? 47.175  -50.428 32.241  1.00 45.93 89  B 1 
ATOM 3920 C CD    . GLN B 2 89  ? 48.661  -50.347 32.600  1.00 42.55 89  B 1 
ATOM 3921 O OE1   . GLN B 2 89  ? 49.288  -49.309 32.580  1.00 41.66 89  B 1 
ATOM 3922 N NE2   . GLN B 2 89  ? 49.275  -51.460 32.936  1.00 38.30 89  B 1 
ATOM 3923 N N     . LEU B 2 90  ? 43.142  -48.649 33.641  1.00 46.99 90  B 1 
ATOM 3924 C CA    . LEU B 2 90  ? 42.466  -47.914 34.685  1.00 53.43 90  B 1 
ATOM 3925 C C     . LEU B 2 90  ? 43.520  -47.610 35.751  1.00 51.11 90  B 1 
ATOM 3926 O O     . LEU B 2 90  ? 43.773  -48.427 36.629  1.00 51.81 90  B 1 
ATOM 3927 C CB    . LEU B 2 90  ? 41.313  -48.765 35.255  1.00 51.70 90  B 1 
ATOM 3928 C CG    . LEU B 2 90  ? 40.063  -48.837 34.357  1.00 47.58 90  B 1 
ATOM 3929 C CD1   . LEU B 2 90  ? 39.118  -49.939 34.836  1.00 45.78 90  B 1 
ATOM 3930 C CD2   . LEU B 2 90  ? 39.286  -47.514 34.373  1.00 50.36 90  B 1 
ATOM 3931 N N     . GLN B 2 91  ? 44.164  -46.460 35.602  1.00 47.54 91  B 1 
ATOM 3932 C CA    . GLN B 2 91  ? 45.010  -45.990 36.682  1.00 54.64 91  B 1 
ATOM 3933 C C     . GLN B 2 91  ? 44.121  -45.887 37.916  1.00 52.78 91  B 1 
ATOM 3934 O O     . GLN B 2 91  ? 43.066  -45.259 37.847  1.00 51.35 91  B 1 
ATOM 3935 C CB    . GLN B 2 91  ? 45.684  -44.654 36.360  1.00 51.24 91  B 1 
ATOM 3936 C CG    . GLN B 2 91  ? 46.878  -44.838 35.419  1.00 47.57 91  B 1 
ATOM 3937 C CD    . GLN B 2 91  ? 47.732  -43.579 35.277  1.00 43.29 91  B 1 
ATOM 3938 O OE1   . GLN B 2 91  ? 47.394  -42.487 35.702  1.00 42.05 91  B 1 
ATOM 3939 N NE2   . GLN B 2 91  ? 48.886  -43.685 34.660  1.00 38.54 91  B 1 
ATOM 3940 N N     . PRO B 2 92  ? 44.466  -46.555 39.009  1.00 44.95 92  B 1 
ATOM 3941 C CA    . PRO B 2 92  ? 43.662  -46.537 40.202  1.00 51.07 92  B 1 
ATOM 3942 C C     . PRO B 2 92  ? 43.551  -45.082 40.651  1.00 48.65 92  B 1 
ATOM 3943 O O     . PRO B 2 92  ? 44.562  -44.430 40.914  1.00 48.77 92  B 1 
ATOM 3944 C CB    . PRO B 2 92  ? 44.389  -47.429 41.208  1.00 49.29 92  B 1 
ATOM 3945 C CG    . PRO B 2 92  ? 45.837  -47.404 40.741  1.00 51.40 92  B 1 
ATOM 3946 C CD    . PRO B 2 92  ? 45.719  -47.261 39.230  1.00 57.06 92  B 1 
ATOM 3947 N N     . TYR B 2 93  ? 42.294  -44.575 40.671  1.00 40.20 93  B 1 
ATOM 3948 C CA    . TYR B 2 93  ? 41.993  -43.287 41.285  1.00 51.24 93  B 1 
ATOM 3949 C C     . TYR B 2 93  ? 42.566  -43.333 42.691  1.00 48.77 93  B 1 
ATOM 3950 O O     . TYR B 2 93  ? 42.064  -44.062 43.555  1.00 49.57 93  B 1 
ATOM 3951 C CB    . TYR B 2 93  ? 40.487  -43.020 41.283  1.00 47.52 93  B 1 
ATOM 3952 C CG    . TYR B 2 93  ? 40.014  -42.150 40.140  1.00 43.80 93  B 1 
ATOM 3953 C CD1   . TYR B 2 93  ? 39.809  -40.767 40.351  1.00 41.88 93  B 1 
ATOM 3954 C CD2   . TYR B 2 93  ? 39.787  -42.693 38.865  1.00 42.95 93  B 1 
ATOM 3955 C CE1   . TYR B 2 93  ? 39.376  -39.951 39.299  1.00 36.98 93  B 1 
ATOM 3956 C CE2   . TYR B 2 93  ? 39.350  -41.880 37.815  1.00 39.62 93  B 1 
ATOM 3957 C CZ    . TYR B 2 93  ? 39.134  -40.505 38.023  1.00 39.54 93  B 1 
ATOM 3958 O OH    . TYR B 2 93  ? 38.701  -39.699 37.005  1.00 38.94 93  B 1 
ATOM 3959 N N     . THR B 2 94  ? 43.652  -42.630 42.909  1.00 41.14 94  B 1 
ATOM 3960 C CA    . THR B 2 94  ? 44.287  -42.513 44.213  1.00 49.96 94  B 1 
ATOM 3961 C C     . THR B 2 94  ? 43.255  -41.927 45.153  1.00 46.35 94  B 1 
ATOM 3962 O O     . THR B 2 94  ? 42.747  -40.819 44.948  1.00 46.16 94  B 1 
ATOM 3963 C CB    . THR B 2 94  ? 45.568  -41.667 44.186  1.00 47.96 94  B 1 
ATOM 3964 O OG1   . THR B 2 94  ? 45.554  -40.754 43.118  1.00 45.56 94  B 1 
ATOM 3965 C CG2   . THR B 2 94  ? 46.798  -42.540 43.999  1.00 47.61 94  B 1 
ATOM 3966 N N     . GLN B 2 95  ? 42.879  -42.717 46.110  1.00 40.98 95  B 1 
ATOM 3967 C CA    . GLN B 2 95  ? 41.854  -42.437 47.096  1.00 50.31 95  B 1 
ATOM 3968 C C     . GLN B 2 95  ? 42.312  -41.217 47.892  1.00 49.35 95  B 1 
ATOM 3969 O O     . GLN B 2 95  ? 43.184  -41.320 48.746  1.00 48.39 95  B 1 
ATOM 3970 C CB    . GLN B 2 95  ? 41.670  -43.708 47.944  1.00 47.66 95  B 1 
ATOM 3971 C CG    . GLN B 2 95  ? 40.394  -43.748 48.778  1.00 42.30 95  B 1 
ATOM 3972 C CD    . GLN B 2 95  ? 40.225  -45.110 49.474  1.00 40.22 95  B 1 
ATOM 3973 O OE1   . GLN B 2 95  ? 41.163  -45.850 49.682  1.00 40.11 95  B 1 
ATOM 3974 N NE2   . GLN B 2 95  ? 39.023  -45.474 49.860  1.00 38.08 95  B 1 
ATOM 3975 N N     . ALA B 2 96  ? 41.758  -40.069 47.532  1.00 41.50 96  B 1 
ATOM 3976 C CA    . ALA B 2 96  ? 42.087  -38.831 48.212  1.00 48.64 96  B 1 
ATOM 3977 C C     . ALA B 2 96  ? 41.727  -39.010 49.691  1.00 45.68 96  B 1 
ATOM 3978 O O     . ALA B 2 96  ? 40.570  -39.224 50.026  1.00 46.14 96  B 1 
ATOM 3979 C CB    . ALA B 2 96  ? 41.331  -37.669 47.566  1.00 46.73 96  B 1 
ATOM 3980 N N     . GLN B 2 97  ? 42.731  -38.988 50.563  1.00 44.44 97  B 1 
ATOM 3981 C CA    . GLN B 2 97  ? 42.512  -39.126 51.992  1.00 52.10 97  B 1 
ATOM 3982 C C     . GLN B 2 97  ? 41.561  -38.027 52.452  1.00 49.82 97  B 1 
ATOM 3983 O O     . GLN B 2 97  ? 41.797  -36.851 52.144  1.00 48.48 97  B 1 
ATOM 3984 C CB    . GLN B 2 97  ? 43.830  -39.040 52.775  1.00 48.36 97  B 1 
ATOM 3985 C CG    . GLN B 2 97  ? 44.610  -40.353 52.771  1.00 42.73 97  B 1 
ATOM 3986 C CD    . GLN B 2 97  ? 45.850  -40.307 53.679  1.00 38.60 97  B 1 
ATOM 3987 O OE1   . GLN B 2 97  ? 46.389  -39.262 53.985  1.00 40.46 97  B 1 
ATOM 3988 N NE2   . GLN B 2 97  ? 46.334  -41.447 54.121  1.00 36.93 97  B 1 
ATOM 3989 N N     . PRO B 2 98  ? 40.480  -38.386 53.178  1.00 40.90 98  B 1 
ATOM 3990 C CA    . PRO B 2 98  ? 39.601  -37.397 53.760  1.00 47.31 98  B 1 
ATOM 3991 C C     . PRO B 2 98  ? 40.425  -36.593 54.765  1.00 45.41 98  B 1 
ATOM 3992 O O     . PRO B 2 98  ? 40.814  -37.114 55.809  1.00 47.20 98  B 1 
ATOM 3993 C CB    . PRO B 2 98  ? 38.451  -38.191 54.394  1.00 46.12 98  B 1 
ATOM 3994 C CG    . PRO B 2 98  ? 39.081  -39.538 54.722  1.00 47.21 98  B 1 
ATOM 3995 C CD    . PRO B 2 98  ? 40.125  -39.729 53.607  1.00 53.78 98  B 1 
ATOM 3996 N N     . GLN B 2 99  ? 40.726  -35.352 54.417  1.00 46.35 99  B 1 
ATOM 3997 C CA    . GLN B 2 99  ? 41.383  -34.463 55.370  1.00 53.45 99  B 1 
ATOM 3998 C C     . GLN B 2 99  ? 40.476  -34.343 56.589  1.00 52.07 99  B 1 
ATOM 3999 O O     . GLN B 2 99  ? 39.293  -34.028 56.466  1.00 51.36 99  B 1 
ATOM 4000 C CB    . GLN B 2 99  ? 41.691  -33.096 54.756  1.00 50.29 99  B 1 
ATOM 4001 C CG    . GLN B 2 99  ? 42.896  -33.155 53.807  1.00 46.40 99  B 1 
ATOM 4002 C CD    . GLN B 2 99  ? 43.354  -31.776 53.310  1.00 42.67 99  B 1 
ATOM 4003 O OE1   . GLN B 2 99  ? 42.706  -30.760 53.484  1.00 42.89 99  B 1 
ATOM 4004 N NE2   . GLN B 2 99  ? 44.493  -31.704 52.669  1.00 39.51 99  B 1 
ATOM 4005 N N     . GLN B 2 100 ? 41.011  -34.659 57.762  1.00 39.75 100 B 1 
ATOM 4006 C CA    . GLN B 2 100 ? 40.286  -34.603 59.012  1.00 48.96 100 B 1 
ATOM 4007 C C     . GLN B 2 100 ? 39.755  -33.187 59.226  1.00 46.66 100 B 1 
ATOM 4008 O O     . GLN B 2 100 ? 40.508  -32.225 59.049  1.00 45.97 100 B 1 
ATOM 4009 C CB    . GLN B 2 100 ? 41.177  -35.012 60.188  1.00 47.46 100 B 1 
ATOM 4010 C CG    . GLN B 2 100 ? 41.421  -36.529 60.245  1.00 44.18 100 B 1 
ATOM 4011 C CD    . GLN B 2 100 ? 42.278  -36.942 61.449  1.00 39.76 100 B 1 
ATOM 4012 O OE1   . GLN B 2 100 ? 42.978  -36.155 62.057  1.00 40.93 100 B 1 
ATOM 4013 N NE2   . GLN B 2 100 ? 42.247  -38.200 61.819  1.00 36.93 100 B 1 
ATOM 4014 N N     . PRO B 2 101 ? 38.462  -33.031 59.582  1.00 42.23 101 B 1 
ATOM 4015 C CA    . PRO B 2 101 ? 37.920  -31.733 59.924  1.00 49.27 101 B 1 
ATOM 4016 C C     . PRO B 2 101 ? 38.700  -31.214 61.138  1.00 47.26 101 B 1 
ATOM 4017 O O     . PRO B 2 101 ? 38.643  -31.801 62.217  1.00 50.14 101 B 1 
ATOM 4018 C CB    . PRO B 2 101 ? 36.430  -31.963 60.212  1.00 48.09 101 B 1 
ATOM 4019 C CG    . PRO B 2 101 ? 36.366  -33.423 60.649  1.00 48.88 101 B 1 
ATOM 4020 C CD    . PRO B 2 101 ? 37.489  -34.083 59.835  1.00 54.81 101 B 1 
ATOM 4021 N N     . LEU B 2 102 ? 39.455  -30.144 60.944  1.00 45.68 102 B 1 
ATOM 4022 C CA    . LEU B 2 102 ? 40.133  -29.458 62.031  1.00 54.38 102 B 1 
ATOM 4023 C C     . LEU B 2 102 ? 39.072  -29.044 63.047  1.00 51.99 102 B 1 
ATOM 4024 O O     . LEU B 2 102 ? 38.185  -28.246 62.736  1.00 53.59 102 B 1 
ATOM 4025 C CB    . LEU B 2 102 ? 40.924  -28.247 61.499  1.00 53.45 102 B 1 
ATOM 4026 C CG    . LEU B 2 102 ? 42.277  -28.613 60.881  1.00 48.85 102 B 1 
ATOM 4027 C CD1   . LEU B 2 102 ? 42.825  -27.447 60.067  1.00 45.78 102 B 1 
ATOM 4028 C CD2   . LEU B 2 102 ? 43.310  -28.971 61.960  1.00 51.17 102 B 1 
ATOM 4029 N N     . GLN B 2 103 ? 39.123  -29.607 64.230  1.00 55.82 103 B 1 
ATOM 4030 C CA    . GLN B 2 103 ? 38.252  -29.228 65.332  1.00 60.70 103 B 1 
ATOM 4031 C C     . GLN B 2 103 ? 38.463  -27.741 65.605  1.00 58.08 103 B 1 
ATOM 4032 O O     . GLN B 2 103 ? 39.602  -27.341 65.856  1.00 59.08 103 B 1 
ATOM 4033 C CB    . GLN B 2 103 ? 38.551  -30.047 66.591  1.00 57.89 103 B 1 
ATOM 4034 C CG    . GLN B 2 103 ? 37.997  -31.477 66.520  1.00 51.77 103 B 1 
ATOM 4035 C CD    . GLN B 2 103 ? 38.174  -32.239 67.839  1.00 46.59 103 B 1 
ATOM 4036 O OE1   . GLN B 2 103 ? 38.963  -31.895 68.701  1.00 45.46 103 B 1 
ATOM 4037 N NE2   . GLN B 2 103 ? 37.444  -33.321 68.031  1.00 41.36 103 B 1 
ATOM 4038 N N     . PRO B 2 104 ? 37.414  -26.926 65.569  1.00 48.82 104 B 1 
ATOM 4039 C CA    . PRO B 2 104 ? 37.522  -25.548 65.990  1.00 54.03 104 B 1 
ATOM 4040 C C     . PRO B 2 104 ? 37.860  -25.562 67.481  1.00 51.34 104 B 1 
ATOM 4041 O O     . PRO B 2 104 ? 37.034  -25.944 68.311  1.00 52.26 104 B 1 
ATOM 4042 C CB    . PRO B 2 104 ? 36.169  -24.908 65.673  1.00 52.88 104 B 1 
ATOM 4043 C CG    . PRO B 2 104 ? 35.192  -26.069 65.735  1.00 53.35 104 B 1 
ATOM 4044 C CD    . PRO B 2 104 ? 36.016  -27.263 65.265  1.00 57.79 104 B 1 
ATOM 4045 N N     . GLN B 2 105 ? 39.079  -25.229 67.806  1.00 55.27 105 B 1 
ATOM 4046 C CA    . GLN B 2 105 ? 39.520  -25.107 69.180  1.00 60.47 105 B 1 
ATOM 4047 C C     . GLN B 2 105 ? 38.779  -23.909 69.773  1.00 58.35 105 B 1 
ATOM 4048 O O     . GLN B 2 105 ? 39.128  -22.761 69.508  1.00 59.94 105 B 1 
ATOM 4049 C CB    . GLN B 2 105 ? 41.054  -24.995 69.224  1.00 57.35 105 B 1 
ATOM 4050 C CG    . GLN B 2 105 ? 41.662  -25.686 70.447  1.00 50.78 105 B 1 
ATOM 4051 C CD    . GLN B 2 105 ? 43.197  -25.702 70.436  1.00 47.03 105 B 1 
ATOM 4052 O OE1   . GLN B 2 105 ? 43.863  -24.944 69.759  1.00 45.54 105 B 1 
ATOM 4053 N NE2   . GLN B 2 105 ? 43.812  -26.575 71.208  1.00 41.09 105 B 1 
ATOM 4054 N N     . LEU B 2 106 ? 37.701  -24.193 70.521  1.00 45.67 106 B 1 
ATOM 4055 C CA    . LEU B 2 106 ? 37.048  -23.223 71.386  1.00 54.51 106 B 1 
ATOM 4056 C C     . LEU B 2 106 ? 38.094  -22.770 72.398  1.00 51.34 106 B 1 
ATOM 4057 O O     . LEU B 2 106 ? 38.405  -23.507 73.341  1.00 52.72 106 B 1 
ATOM 4058 C CB    . LEU B 2 106 ? 35.834  -23.867 72.080  1.00 53.99 106 B 1 
ATOM 4059 C CG    . LEU B 2 106 ? 34.584  -23.972 71.197  1.00 49.53 106 B 1 
ATOM 4060 C CD1   . LEU B 2 106 ? 33.589  -24.959 71.784  1.00 46.87 106 B 1 
ATOM 4061 C CD2   . LEU B 2 106 ? 33.889  -22.614 71.067  1.00 52.24 106 B 1 
ATOM 4062 N N     . GLN B 2 107 ? 38.681  -21.606 72.171  1.00 48.12 107 B 1 
ATOM 4063 C CA    . GLN B 2 107 ? 39.476  -20.979 73.220  1.00 54.52 107 B 1 
ATOM 4064 C C     . GLN B 2 107 ? 38.546  -20.622 74.383  1.00 52.48 107 B 1 
ATOM 4065 O O     . GLN B 2 107 ? 37.440  -20.127 74.128  1.00 50.74 107 B 1 
ATOM 4066 C CB    . GLN B 2 107 ? 40.228  -19.749 72.715  1.00 50.97 107 B 1 
ATOM 4067 C CG    . GLN B 2 107 ? 41.517  -20.133 71.989  1.00 47.52 107 B 1 
ATOM 4068 C CD    . GLN B 2 107 ? 42.417  -18.931 71.659  1.00 42.45 107 B 1 
ATOM 4069 O OE1   . GLN B 2 107 ? 42.018  -17.785 71.631  1.00 42.43 107 B 1 
ATOM 4070 N NE2   . GLN B 2 107 ? 43.673  -19.170 71.384  1.00 38.95 107 B 1 
ATOM 4071 N N     . PRO B 2 108 ? 38.924  -20.913 75.649  1.00 46.64 108 B 1 
ATOM 4072 C CA    . PRO B 2 108 ? 38.192  -20.555 76.850  1.00 51.10 108 B 1 
ATOM 4073 C C     . PRO B 2 108 ? 38.206  -19.034 77.100  1.00 47.12 108 B 1 
ATOM 4074 O O     . PRO B 2 108 ? 39.177  -18.364 76.669  1.00 43.41 108 B 1 
ATOM 4075 C CB    . PRO B 2 108 ? 38.871  -21.316 78.001  1.00 47.63 108 B 1 
ATOM 4076 C CG    . PRO B 2 108 ? 40.318  -21.395 77.556  1.00 47.97 108 B 1 
ATOM 4077 C CD    . PRO B 2 108 ? 40.201  -21.573 76.059  1.00 53.02 108 B 1 
ATOM 4078 O OXT   . PRO B 2 108 ? 37.266  -18.581 77.769  1.00 48.40 108 B 1 
ATOM 4079 N N     . GLN C 3 1   ? -14.749 1.882   35.654  1.00 37.17 1   C 1 
ATOM 4080 C CA    . GLN C 3 1   ? -14.203 0.596   36.117  1.00 42.55 1   C 1 
ATOM 4081 C C     . GLN C 3 1   ? -13.548 -0.093  34.925  1.00 44.31 1   C 1 
ATOM 4082 O O     . GLN C 3 1   ? -14.251 -0.688  34.119  1.00 41.33 1   C 1 
ATOM 4083 C CB    . GLN C 3 1   ? -15.313 -0.304  36.699  1.00 40.88 1   C 1 
ATOM 4084 C CG    . GLN C 3 1   ? -15.653 0.027   38.155  1.00 35.21 1   C 1 
ATOM 4085 C CD    . GLN C 3 1   ? -16.871 -0.759  38.652  1.00 30.13 1   C 1 
ATOM 4086 O OE1   . GLN C 3 1   ? -17.734 -1.146  37.884  1.00 31.43 1   C 1 
ATOM 4087 N NE2   . GLN C 3 1   ? -17.005 -0.968  39.936  1.00 28.39 1   C 1 
ATOM 4088 N N     . TYR C 3 2   ? -12.251 0.039   34.803  1.00 47.66 2   C 1 
ATOM 4089 C CA    . TYR C 3 2   ? -11.495 -0.895  33.999  1.00 50.30 2   C 1 
ATOM 4090 C C     . TYR C 3 2   ? -11.698 -2.256  34.655  1.00 50.82 2   C 1 
ATOM 4091 O O     . TYR C 3 2   ? -11.190 -2.495  35.752  1.00 49.23 2   C 1 
ATOM 4092 C CB    . TYR C 3 2   ? -10.009 -0.491  33.951  1.00 48.26 2   C 1 
ATOM 4093 C CG    . TYR C 3 2   ? -9.700  0.564   32.908  1.00 44.79 2   C 1 
ATOM 4094 C CD1   . TYR C 3 2   ? -9.261  0.172   31.625  1.00 43.26 2   C 1 
ATOM 4095 C CD2   . TYR C 3 2   ? -9.854  1.933   33.189  1.00 42.40 2   C 1 
ATOM 4096 C CE1   . TYR C 3 2   ? -8.985  1.138   30.633  1.00 37.50 2   C 1 
ATOM 4097 C CE2   . TYR C 3 2   ? -9.590  2.909   32.204  1.00 37.80 2   C 1 
ATOM 4098 C CZ    . TYR C 3 2   ? -9.145  2.508   30.922  1.00 37.96 2   C 1 
ATOM 4099 O OH    . TYR C 3 2   ? -8.888  3.458   29.948  1.00 34.56 2   C 1 
ATOM 4100 N N     . ARG C 3 3   ? -12.556 -3.109  34.066  1.00 56.75 3   C 1 
ATOM 4101 C CA    . ARG C 3 3   ? -12.521 -4.517  34.425  1.00 59.88 3   C 1 
ATOM 4102 C C     . ARG C 3 3   ? -11.102 -4.962  34.094  1.00 60.25 3   C 1 
ATOM 4103 O O     . ARG C 3 3   ? -10.764 -5.093  32.920  1.00 58.15 3   C 1 
ATOM 4104 C CB    . ARG C 3 3   ? -13.575 -5.339  33.662  1.00 55.95 3   C 1 
ATOM 4105 C CG    . ARG C 3 3   ? -14.975 -5.234  34.284  1.00 49.70 3   C 1 
ATOM 4106 C CD    . ARG C 3 3   ? -15.961 -6.167  33.562  1.00 48.10 3   C 1 
ATOM 4107 N NE    . ARG C 3 3   ? -17.295 -6.154  34.183  1.00 42.86 3   C 1 
ATOM 4108 C CZ    . ARG C 3 3   ? -18.352 -6.840  33.799  1.00 38.17 3   C 1 
ATOM 4109 N NH1   . ARG C 3 3   ? -18.307 -7.629  32.746  1.00 37.18 3   C 1 
ATOM 4110 N NH2   . ARG C 3 3   ? -19.468 -6.758  34.448  1.00 35.55 3   C 1 
ATOM 4111 N N     . GLU C 3 4   ? -10.298 -5.140  35.147  1.00 42.18 4   C 1 
ATOM 4112 C CA    . GLU C 3 4   ? -9.160  -6.030  35.105  1.00 44.29 4   C 1 
ATOM 4113 C C     . GLU C 3 4   ? -9.711  -7.397  34.727  1.00 43.94 4   C 1 
ATOM 4114 O O     . GLU C 3 4   ? -10.121 -8.197  35.563  1.00 43.51 4   C 1 
ATOM 4115 C CB    . GLU C 3 4   ? -8.427  -6.068  36.454  1.00 43.11 4   C 1 
ATOM 4116 C CG    . GLU C 3 4   ? -7.598  -4.805  36.724  1.00 38.31 4   C 1 
ATOM 4117 C CD    . GLU C 3 4   ? -6.858  -4.845  38.062  1.00 36.35 4   C 1 
ATOM 4118 O OE1   . GLU C 3 4   ? -5.782  -4.208  38.136  1.00 34.88 4   C 1 
ATOM 4119 O OE2   . GLU C 3 4   ? -7.382  -5.469  39.003  1.00 34.62 4   C 1 
ATOM 4120 N N     . ILE C 3 5   ? -9.865  -7.617  33.434  1.00 49.00 5   C 1 
ATOM 4121 C CA    . ILE C 3 5   ? -9.957  -8.960  32.933  1.00 50.19 5   C 1 
ATOM 4122 C C     . ILE C 3 5   ? -8.571  -9.509  33.259  1.00 50.22 5   C 1 
ATOM 4123 O O     . ILE C 3 5   ? -7.622  -9.293  32.508  1.00 48.57 5   C 1 
ATOM 4124 C CB    . ILE C 3 5   ? -10.331 -9.000  31.442  1.00 48.03 5   C 1 
ATOM 4125 C CG1   . ILE C 3 5   ? -11.649 -8.231  31.166  1.00 43.01 5   C 1 
ATOM 4126 C CG2   . ILE C 3 5   ? -10.493 -10.468 31.007  1.00 44.14 5   C 1 
ATOM 4127 C CD1   . ILE C 3 5   ? -12.029 -8.133  29.682  1.00 41.43 5   C 1 
ATOM 4128 N N     . GLU C 3 6   ? -8.477  -10.222 34.392  1.00 39.55 6   C 1 
ATOM 4129 C CA    . GLU C 3 6   ? -7.447  -11.210 34.714  1.00 41.34 6   C 1 
ATOM 4130 C C     . GLU C 3 6   ? -7.407  -12.363 33.690  1.00 41.73 6   C 1 
ATOM 4131 O O     . GLU C 3 6   ? -7.014  -13.488 33.987  1.00 40.46 6   C 1 
ATOM 4132 C CB    . GLU C 3 6   ? -7.698  -11.828 36.101  1.00 39.52 6   C 1 
ATOM 4133 C CG    . GLU C 3 6   ? -7.560  -10.910 37.316  1.00 34.93 6   C 1 
ATOM 4134 C CD    . GLU C 3 6   ? -7.652  -11.751 38.607  1.00 33.24 6   C 1 
ATOM 4135 O OE1   . GLU C 3 6   ? -7.013  -11.366 39.608  1.00 31.45 6   C 1 
ATOM 4136 O OE2   . GLU C 3 6   ? -8.349  -12.797 38.576  1.00 32.33 6   C 1 
ATOM 4137 N N     . ALA C 3 7   ? -7.811  -12.096 32.455  1.00 52.41 7   C 1 
ATOM 4138 C CA    . ALA C 3 7   ? -7.366  -12.919 31.367  1.00 52.58 7   C 1 
ATOM 4139 C C     . ALA C 3 7   ? -5.844  -12.861 31.493  1.00 53.35 7   C 1 
ATOM 4140 O O     . ALA C 3 7   ? -5.215  -11.849 31.178  1.00 50.93 7   C 1 
ATOM 4141 C CB    . ALA C 3 7   ? -7.876  -12.369 30.034  1.00 49.47 7   C 1 
ATOM 4142 N N     . THR C 3 8   ? -5.266  -13.959 31.998  1.00 50.59 8   C 1 
ATOM 4143 C CA    . THR C 3 8   ? -3.887  -14.364 31.756  1.00 51.66 8   C 1 
ATOM 4144 C C     . THR C 3 8   ? -3.679  -14.248 30.252  1.00 53.04 8   C 1 
ATOM 4145 O O     . THR C 3 8   ? -3.971  -15.175 29.503  1.00 50.73 8   C 1 
ATOM 4146 C CB    . THR C 3 8   ? -3.661  -15.809 32.213  1.00 48.08 8   C 1 
ATOM 4147 O OG1   . THR C 3 8   ? -4.752  -16.626 31.824  1.00 42.34 8   C 1 
ATOM 4148 C CG2   . THR C 3 8   ? -3.535  -15.907 33.736  1.00 41.19 8   C 1 
ATOM 4149 N N     . THR C 3 9   ? -3.397  -13.028 29.809  1.00 57.71 9   C 1 
ATOM 4150 C CA    . THR C 3 9   ? -3.483  -12.645 28.412  1.00 58.16 9   C 1 
ATOM 4151 C C     . THR C 3 9   ? -2.404  -13.442 27.749  1.00 60.07 9   C 1 
ATOM 4152 O O     . THR C 3 9   ? -1.218  -13.156 27.939  1.00 55.59 9   C 1 
ATOM 4153 C CB    . THR C 3 9   ? -3.300  -11.134 28.183  1.00 52.93 9   C 1 
ATOM 4154 O OG1   . THR C 3 9   ? -2.455  -10.546 29.161  1.00 46.96 9   C 1 
ATOM 4155 C CG2   . THR C 3 9   ? -4.626  -10.389 28.230  1.00 44.80 9   C 1 
ATOM 4156 N N     . ASP C 3 10  ? -2.833  -14.535 27.127  1.00 55.78 10  C 1 
ATOM 4157 C CA    . ASP C 3 10  ? -1.893  -15.470 26.548  1.00 57.04 10  C 1 
ATOM 4158 C C     . ASP C 3 10  ? -1.144  -14.656 25.496  1.00 58.79 10  C 1 
ATOM 4159 O O     . ASP C 3 10  ? -1.707  -14.313 24.454  1.00 55.14 10  C 1 
ATOM 4160 C CB    . ASP C 3 10  ? -2.632  -16.708 26.003  1.00 51.84 10  C 1 
ATOM 4161 C CG    . ASP C 3 10  ? -1.699  -17.860 25.608  1.00 45.18 10  C 1 
ATOM 4162 O OD1   . ASP C 3 10  ? -0.469  -17.754 25.823  1.00 42.10 10  C 1 
ATOM 4163 O OD2   . ASP C 3 10  ? -2.193  -18.855 25.057  1.00 40.96 10  C 1 
ATOM 4164 N N     . PHE C 3 11  ? 0.076   -14.274 25.831  1.00 62.59 11  C 1 
ATOM 4165 C CA    . PHE C 3 11  ? 0.914   -13.367 25.040  1.00 62.54 11  C 1 
ATOM 4166 C C     . PHE C 3 11  ? 1.167   -13.922 23.631  1.00 65.39 11  C 1 
ATOM 4167 O O     . PHE C 3 11  ? 1.759   -13.249 22.788  1.00 61.12 11  C 1 
ATOM 4168 C CB    . PHE C 3 11  ? 2.234   -13.118 25.776  1.00 56.55 11  C 1 
ATOM 4169 C CG    . PHE C 3 11  ? 2.217   -12.005 26.805  1.00 52.43 11  C 1 
ATOM 4170 C CD1   . PHE C 3 11  ? 2.569   -10.698 26.424  1.00 48.79 11  C 1 
ATOM 4171 C CD2   . PHE C 3 11  ? 1.905   -12.264 28.146  1.00 46.77 11  C 1 
ATOM 4172 C CE1   . PHE C 3 11  ? 2.604   -9.665  27.375  1.00 42.39 11  C 1 
ATOM 4173 C CE2   . PHE C 3 11  ? 1.940   -11.235 29.099  1.00 42.81 11  C 1 
ATOM 4174 C CZ    . PHE C 3 11  ? 2.301   -9.935  28.711  1.00 42.15 11  C 1 
ATOM 4175 N N     . LYS C 3 12  ? 0.694   -15.129 23.357  1.00 64.76 12  C 1 
ATOM 4176 C CA    . LYS C 3 12  ? 0.715   -15.779 22.049  1.00 67.89 12  C 1 
ATOM 4177 C C     . LYS C 3 12  ? -0.393  -15.291 21.114  1.00 71.24 12  C 1 
ATOM 4178 O O     . LYS C 3 12  ? -0.177  -15.293 19.904  1.00 66.70 12  C 1 
ATOM 4179 C CB    . LYS C 3 12  ? 0.593   -17.286 22.256  1.00 61.13 12  C 1 
ATOM 4180 C CG    . LYS C 3 12  ? 1.753   -17.859 23.075  1.00 53.53 12  C 1 
ATOM 4181 C CD    . LYS C 3 12  ? 1.473   -19.333 23.356  1.00 48.49 12  C 1 
ATOM 4182 C CE    . LYS C 3 12  ? 2.483   -19.882 24.342  1.00 42.38 12  C 1 
ATOM 4183 N NZ    . LYS C 3 12  ? 1.952   -21.103 24.977  1.00 36.59 12  C 1 
ATOM 4184 N N     . ASN C 3 13  ? -1.566  -14.879 21.621  1.00 75.55 13  C 1 
ATOM 4185 C CA    . ASN C 3 13  ? -2.677  -14.410 20.795  1.00 78.28 13  C 1 
ATOM 4186 C C     . ASN C 3 13  ? -2.569  -12.915 20.538  1.00 80.59 13  C 1 
ATOM 4187 O O     . ASN C 3 13  ? -3.173  -12.093 21.217  1.00 76.01 13  C 1 
ATOM 4188 C CB    . ASN C 3 13  ? -4.013  -14.838 21.413  1.00 71.30 13  C 1 
ATOM 4189 C CG    . ASN C 3 13  ? -4.313  -16.313 21.182  1.00 62.18 13  C 1 
ATOM 4190 O OD1   . ASN C 3 13  ? -3.807  -16.943 20.268  1.00 55.02 13  C 1 
ATOM 4191 N ND2   . ASN C 3 13  ? -5.169  -16.884 21.994  1.00 55.15 13  C 1 
ATOM 4192 N N     . HIS C 3 14  ? -1.790  -12.543 19.520  1.00 81.12 14  C 1 
ATOM 4193 C CA    . HIS C 3 14  ? -1.714  -11.174 19.019  1.00 82.89 14  C 1 
ATOM 4194 C C     . HIS C 3 14  ? -2.632  -11.013 17.811  1.00 84.20 14  C 1 
ATOM 4195 O O     . HIS C 3 14  ? -2.473  -11.719 16.818  1.00 79.00 14  C 1 
ATOM 4196 C CB    . HIS C 3 14  ? -0.272  -10.815 18.627  1.00 79.43 14  C 1 
ATOM 4197 C CG    . HIS C 3 14  ? 0.743   -11.215 19.639  1.00 77.95 14  C 1 
ATOM 4198 N ND1   . HIS C 3 14  ? 1.482   -12.387 19.606  1.00 66.76 14  C 1 
ATOM 4199 C CD2   . HIS C 3 14  ? 1.064   -10.562 20.792  1.00 67.02 14  C 1 
ATOM 4200 C CE1   . HIS C 3 14  ? 2.231   -12.428 20.722  1.00 65.61 14  C 1 
ATOM 4201 N NE2   . HIS C 3 14  ? 2.014   -11.335 21.459  1.00 67.17 14  C 1 
ATOM 4202 N N     . ASN C 3 15  ? -3.540  -10.022 17.853  1.00 88.19 15  C 1 
ATOM 4203 C CA    . ASN C 3 15  ? -4.368  -9.670  16.701  1.00 88.50 15  C 1 
ATOM 4204 C C     . ASN C 3 15  ? -3.563  -9.033  15.567  1.00 90.01 15  C 1 
ATOM 4205 O O     . ASN C 3 15  ? -3.952  -9.071  14.397  1.00 86.91 15  C 1 
ATOM 4206 C CB    . ASN C 3 15  ? -5.489  -8.738  17.173  1.00 85.51 15  C 1 
ATOM 4207 C CG    . ASN C 3 15  ? -6.431  -9.433  18.140  1.00 83.82 15  C 1 
ATOM 4208 O OD1   . ASN C 3 15  ? -6.858  -10.547 17.916  1.00 73.76 15  C 1 
ATOM 4209 N ND2   . ASN C 3 15  ? -6.757  -8.791  19.239  1.00 71.92 15  C 1 
ATOM 4210 N N     . LEU C 3 16  ? -2.408  -8.444  15.899  1.00 92.67 16  C 1 
ATOM 4211 C CA    . LEU C 3 16  ? -1.545  -7.760  14.941  1.00 93.74 16  C 1 
ATOM 4212 C C     . LEU C 3 16  ? -0.275  -8.568  14.637  1.00 93.80 16  C 1 
ATOM 4213 O O     . LEU C 3 16  ? 0.403   -9.053  15.545  1.00 91.57 16  C 1 
ATOM 4214 C CB    . LEU C 3 16  ? -1.220  -6.348  15.450  1.00 93.94 16  C 1 
ATOM 4215 C CG    . LEU C 3 16  ? -2.450  -5.426  15.601  1.00 93.77 16  C 1 
ATOM 4216 C CD1   . LEU C 3 16  ? -2.001  -4.082  16.153  1.00 89.56 16  C 1 
ATOM 4217 C CD2   . LEU C 3 16  ? -3.161  -5.182  14.272  1.00 88.55 16  C 1 
ATOM 4218 N N     . PRO C 3 17  ? 0.123   -8.681  13.355  1.00 93.05 17  C 1 
ATOM 4219 C CA    . PRO C 3 17  ? 1.277   -9.504  12.983  1.00 92.75 17  C 1 
ATOM 4220 C C     . PRO C 3 17  ? 2.597   -8.879  13.442  1.00 93.76 17  C 1 
ATOM 4221 O O     . PRO C 3 17  ? 3.063   -7.877  12.884  1.00 93.08 17  C 1 
ATOM 4222 C CB    . PRO C 3 17  ? 1.169   -9.648  11.460  1.00 90.91 17  C 1 
ATOM 4223 C CG    . PRO C 3 17  ? 0.405   -8.399  11.022  1.00 87.80 17  C 1 
ATOM 4224 C CD    . PRO C 3 17  ? -0.544  -8.138  12.191  1.00 90.81 17  C 1 
ATOM 4225 N N     . LEU C 3 18  ? 3.287   -9.547  14.370  1.00 91.48 18  C 1 
ATOM 4226 C CA    . LEU C 3 18  ? 4.566   -9.101  14.936  1.00 91.81 18  C 1 
ATOM 4227 C C     . LEU C 3 18  ? 5.643   -8.823  13.872  1.00 92.97 18  C 1 
ATOM 4228 O O     . LEU C 3 18  ? 6.437   -7.893  14.003  1.00 92.47 18  C 1 
ATOM 4229 C CB    . LEU C 3 18  ? 5.103   -10.169 15.907  1.00 91.37 18  C 1 
ATOM 4230 C CG    . LEU C 3 18  ? 4.214   -10.506 17.121  1.00 90.31 18  C 1 
ATOM 4231 C CD1   . LEU C 3 18  ? 4.916   -11.548 17.974  1.00 86.78 18  C 1 
ATOM 4232 C CD2   . LEU C 3 18  ? 3.915   -9.267  17.963  1.00 85.30 18  C 1 
ATOM 4233 N N     . ALA C 3 19  ? 5.657   -9.601  12.787  1.00 92.03 19  C 1 
ATOM 4234 C CA    . ALA C 3 19  ? 6.601   -9.381  11.693  1.00 91.48 19  C 1 
ATOM 4235 C C     . ALA C 3 19  ? 6.387   -8.031  10.991  1.00 92.32 19  C 1 
ATOM 4236 O O     . ALA C 3 19  ? 7.351   -7.398  10.567  1.00 91.00 19  C 1 
ATOM 4237 C CB    . ALA C 3 19  ? 6.479   -10.541 10.705  1.00 89.77 19  C 1 
ATOM 4238 N N     . ARG C 3 20  ? 5.119   -7.581  10.893  1.00 92.12 20  C 1 
ATOM 4239 C CA    . ARG C 3 20  ? 4.787   -6.284  10.305  1.00 91.99 20  C 1 
ATOM 4240 C C     . ARG C 3 20  ? 5.185   -5.149  11.240  1.00 93.32 20  C 1 
ATOM 4241 O O     . ARG C 3 20  ? 5.830   -4.215  10.785  1.00 92.28 20  C 1 
ATOM 4242 C CB    . ARG C 3 20  ? 3.286   -6.234  9.949   1.00 90.76 20  C 1 
ATOM 4243 C CG    . ARG C 3 20  ? 2.869   -4.958  9.199   1.00 84.52 20  C 1 
ATOM 4244 C CD    . ARG C 3 20  ? 3.480   -4.845  7.797   1.00 79.77 20  C 1 
ATOM 4245 N NE    . ARG C 3 20  ? 2.889   -5.855  6.898   1.00 73.45 20  C 1 
ATOM 4246 C CZ    . ARG C 3 20  ? 2.830   -5.798  5.570   1.00 68.30 20  C 1 
ATOM 4247 N NH1   . ARG C 3 20  ? 3.357   -4.803  4.908   1.00 60.64 20  C 1 
ATOM 4248 N NH2   . ARG C 3 20  ? 2.215   -6.724  4.883   1.00 61.57 20  C 1 
ATOM 4249 N N     . ILE C 3 21  ? 4.879   -5.269  12.526  1.00 94.16 21  C 1 
ATOM 4250 C CA    . ILE C 3 21  ? 5.300   -4.311  13.554  1.00 94.93 21  C 1 
ATOM 4251 C C     . ILE C 3 21  ? 6.825   -4.160  13.539  1.00 95.26 21  C 1 
ATOM 4252 O O     . ILE C 3 21  ? 7.340   -3.060  13.365  1.00 94.24 21  C 1 
ATOM 4253 C CB    . ILE C 3 21  ? 4.774   -4.751  14.938  1.00 95.47 21  C 1 
ATOM 4254 C CG1   . ILE C 3 21  ? 3.230   -4.749  14.951  1.00 94.63 21  C 1 
ATOM 4255 C CG2   . ILE C 3 21  ? 5.335   -3.837  16.049  1.00 94.47 21  C 1 
ATOM 4256 C CD1   . ILE C 3 21  ? 2.614   -5.361  16.199  1.00 91.90 21  C 1 
ATOM 4257 N N     . LYS C 3 22  ? 7.555   -5.272  13.579  1.00 92.99 22  C 1 
ATOM 4258 C CA    . LYS C 3 22  ? 9.020   -5.270  13.531  1.00 92.06 22  C 1 
ATOM 4259 C C     . LYS C 3 22  ? 9.574   -4.673  12.229  1.00 91.71 22  C 1 
ATOM 4260 O O     . LYS C 3 22  ? 10.646  -4.068  12.253  1.00 90.84 22  C 1 
ATOM 4261 C CB    . LYS C 3 22  ? 9.524   -6.693  13.777  1.00 91.44 22  C 1 
ATOM 4262 C CG    . LYS C 3 22  ? 11.035  -6.756  14.043  1.00 85.55 22  C 1 
ATOM 4263 C CD    . LYS C 3 22  ? 11.430  -8.159  14.512  1.00 81.31 22  C 1 
ATOM 4264 C CE    . LYS C 3 22  ? 12.877  -8.197  14.969  1.00 72.97 22  C 1 
ATOM 4265 N NZ    . LYS C 3 22  ? 13.209  -9.427  15.728  1.00 66.33 22  C 1 
ATOM 4266 N N     . LYS C 3 23  ? 8.874   -4.838  11.101  1.00 92.76 23  C 1 
ATOM 4267 C CA    . LYS C 3 23  ? 9.243   -4.182  9.833   1.00 92.04 23  C 1 
ATOM 4268 C C     . LYS C 3 23  ? 9.112   -2.662  9.935   1.00 92.44 23  C 1 
ATOM 4269 O O     . LYS C 3 23  ? 10.004  -1.977  9.472   1.00 91.28 23  C 1 
ATOM 4270 C CB    . LYS C 3 23  ? 8.430   -4.762  8.660   1.00 90.92 23  C 1 
ATOM 4271 C CG    . LYS C 3 23  ? 8.874   -4.175  7.298   1.00 85.47 23  C 1 
ATOM 4272 C CD    . LYS C 3 23  ? 8.112   -4.767  6.091   1.00 77.48 23  C 1 
ATOM 4273 C CE    . LYS C 3 23  ? 8.637   -4.086  4.823   1.00 68.83 23  C 1 
ATOM 4274 N NZ    . LYS C 3 23  ? 8.091   -4.588  3.531   1.00 60.92 23  C 1 
ATOM 4275 N N     . ILE C 3 24  ? 8.023   -2.156  10.543  1.00 93.33 24  C 1 
ATOM 4276 C CA    . ILE C 3 24  ? 7.797   -0.715  10.740  1.00 93.53 24  C 1 
ATOM 4277 C C     . ILE C 3 24  ? 8.846   -0.136  11.695  1.00 93.70 24  C 1 
ATOM 4278 O O     . ILE C 3 24  ? 9.485   0.847   11.345  1.00 92.34 24  C 1 
ATOM 4279 C CB    . ILE C 3 24  ? 6.355   -0.454  11.236  1.00 93.70 24  C 1 
ATOM 4280 C CG1   . ILE C 3 24  ? 5.326   -0.869  10.146  1.00 92.36 24  C 1 
ATOM 4281 C CG2   . ILE C 3 24  ? 6.155   1.035   11.587  1.00 92.02 24  C 1 
ATOM 4282 C CD1   . ILE C 3 24  ? 3.887   -0.993  10.667  1.00 87.69 24  C 1 
ATOM 4283 N N     . MET C 3 25  ? 9.098   -0.800  12.835  1.00 93.57 25  C 1 
ATOM 4284 C CA    . MET C 3 25  ? 10.143  -0.384  13.780  1.00 93.49 25  C 1 
ATOM 4285 C C     . MET C 3 25  ? 11.519  -0.276  13.108  1.00 92.74 25  C 1 
ATOM 4286 O O     . MET C 3 25  ? 12.263  0.672   13.336  1.00 91.07 25  C 1 
ATOM 4287 C CB    . MET C 3 25  ? 10.230  -1.380  14.938  1.00 94.28 25  C 1 
ATOM 4288 C CG    . MET C 3 25  ? 8.971   -1.468  15.798  1.00 93.84 25  C 1 
ATOM 4289 S SD    . MET C 3 25  ? 9.056   -2.820  17.015  1.00 92.60 25  C 1 
ATOM 4290 C CE    . MET C 3 25  ? 10.100  -2.045  18.263  1.00 86.05 25  C 1 
ATOM 4291 N N     . LYS C 3 26  ? 11.861  -1.234  12.242  1.00 91.65 26  C 1 
ATOM 4292 C CA    . LYS C 3 26  ? 13.135  -1.250  11.505  1.00 90.03 26  C 1 
ATOM 4293 C C     . LYS C 3 26  ? 13.186  -0.325  10.291  1.00 89.43 26  C 1 
ATOM 4294 O O     . LYS C 3 26  ? 14.225  -0.269  9.636   1.00 86.57 26  C 1 
ATOM 4295 C CB    . LYS C 3 26  ? 13.477  -2.669  11.071  1.00 88.63 26  C 1 
ATOM 4296 C CG    . LYS C 3 26  ? 13.928  -3.531  12.241  1.00 81.86 26  C 1 
ATOM 4297 C CD    . LYS C 3 26  ? 14.406  -4.880  11.706  1.00 75.10 26  C 1 
ATOM 4298 C CE    . LYS C 3 26  ? 15.050  -5.662  12.834  1.00 67.84 26  C 1 
ATOM 4299 N NZ    . LYS C 3 26  ? 15.934  -6.726  12.315  1.00 60.99 26  C 1 
ATOM 4300 N N     . ALA C 3 27  ? 12.078  0.333   9.944   1.00 89.97 27  C 1 
ATOM 4301 C CA    . ALA C 3 27  ? 12.094  1.361   8.911   1.00 88.34 27  C 1 
ATOM 4302 C C     . ALA C 3 27  ? 12.751  2.656   9.403   1.00 88.44 27  C 1 
ATOM 4303 O O     . ALA C 3 27  ? 13.165  3.459   8.571   1.00 85.83 27  C 1 
ATOM 4304 C CB    . ALA C 3 27  ? 10.662  1.594   8.406   1.00 87.14 27  C 1 
ATOM 4305 N N     . ASP C 3 28  ? 12.868  2.819   10.714  1.00 87.34 28  C 1 
ATOM 4306 C CA    . ASP C 3 28  ? 13.765  3.810   11.291  1.00 86.68 28  C 1 
ATOM 4307 C C     . ASP C 3 28  ? 15.207  3.291   11.244  1.00 86.59 28  C 1 
ATOM 4308 O O     . ASP C 3 28  ? 15.527  2.212   11.747  1.00 84.48 28  C 1 
ATOM 4309 C CB    . ASP C 3 28  ? 13.319  4.157   12.713  1.00 85.13 28  C 1 
ATOM 4310 C CG    . ASP C 3 28  ? 14.046  5.384   13.275  1.00 82.84 28  C 1 
ATOM 4311 O OD1   . ASP C 3 28  ? 15.018  5.837   12.639  1.00 76.58 28  C 1 
ATOM 4312 O OD2   . ASP C 3 28  ? 13.587  5.871   14.324  1.00 75.92 28  C 1 
ATOM 4313 N N     . GLU C 3 29  ? 16.075  4.046   10.576  1.00 84.76 29  C 1 
ATOM 4314 C CA    . GLU C 3 29  ? 17.476  3.694   10.372  1.00 83.50 29  C 1 
ATOM 4315 C C     . GLU C 3 29  ? 18.313  3.823   11.647  1.00 84.47 29  C 1 
ATOM 4316 O O     . GLU C 3 29  ? 19.346  3.171   11.774  1.00 81.03 29  C 1 
ATOM 4317 C CB    . GLU C 3 29  ? 18.073  4.569   9.266   1.00 80.32 29  C 1 
ATOM 4318 C CG    . GLU C 3 29  ? 17.391  4.318   7.913   1.00 71.70 29  C 1 
ATOM 4319 C CD    . GLU C 3 29  ? 17.949  5.192   6.774   1.00 64.50 29  C 1 
ATOM 4320 O OE1   . GLU C 3 29  ? 17.486  4.960   5.630   1.00 57.48 29  C 1 
ATOM 4321 O OE2   . GLU C 3 29  ? 18.799  6.066   7.037   1.00 57.23 29  C 1 
ATOM 4322 N N     . ASP C 3 30  ? 17.829  4.608   12.614  1.00 86.42 30  C 1 
ATOM 4323 C CA    . ASP C 3 30  ? 18.521  4.779   13.894  1.00 86.28 30  C 1 
ATOM 4324 C C     . ASP C 3 30  ? 18.335  3.555   14.811  1.00 87.31 30  C 1 
ATOM 4325 O O     . ASP C 3 30  ? 19.135  3.295   15.712  1.00 84.70 30  C 1 
ATOM 4326 C CB    . ASP C 3 30  ? 18.040  6.092   14.559  1.00 83.65 30  C 1 
ATOM 4327 C CG    . ASP C 3 30  ? 18.358  7.356   13.728  1.00 77.49 30  C 1 
ATOM 4328 O OD1   . ASP C 3 30  ? 19.404  7.410   13.049  1.00 72.73 30  C 1 
ATOM 4329 O OD2   . ASP C 3 30  ? 17.564  8.316   13.718  1.00 72.00 30  C 1 
ATOM 4330 N N     . VAL C 3 31  ? 17.314  2.717   14.548  1.00 87.52 31  C 1 
ATOM 4331 C CA    . VAL C 3 31  ? 17.027  1.493   15.312  1.00 88.45 31  C 1 
ATOM 4332 C C     . VAL C 3 31  ? 17.910  0.338   14.851  1.00 88.16 31  C 1 
ATOM 4333 O O     . VAL C 3 31  ? 17.667  -0.314  13.831  1.00 85.90 31  C 1 
ATOM 4334 C CB    . VAL C 3 31  ? 15.537  1.124   15.260  1.00 87.92 31  C 1 
ATOM 4335 C CG1   . VAL C 3 31  ? 15.261  -0.132  16.089  1.00 82.33 31  C 1 
ATOM 4336 C CG2   . VAL C 3 31  ? 14.666  2.245   15.826  1.00 83.03 31  C 1 
ATOM 4337 N N     . ARG C 3 32  ? 18.914  -0.010  15.670  1.00 87.08 32  C 1 
ATOM 4338 C CA    . ARG C 3 32  ? 19.846  -1.104  15.383  1.00 85.68 32  C 1 
ATOM 4339 C C     . ARG C 3 32  ? 19.308  -2.484  15.780  1.00 85.92 32  C 1 
ATOM 4340 O O     . ARG C 3 32  ? 19.330  -3.421  14.984  1.00 82.46 32  C 1 
ATOM 4341 C CB    . ARG C 3 32  ? 21.203  -0.844  16.049  1.00 83.16 32  C 1 
ATOM 4342 C CG    . ARG C 3 32  ? 21.875  0.422   15.499  1.00 78.23 32  C 1 
ATOM 4343 C CD    . ARG C 3 32  ? 23.271  0.592   16.092  1.00 72.38 32  C 1 
ATOM 4344 N NE    . ARG C 3 32  ? 23.936  1.798   15.580  1.00 66.12 32  C 1 
ATOM 4345 C CZ    . ARG C 3 32  ? 25.173  2.181   15.815  1.00 59.16 32  C 1 
ATOM 4346 N NH1   . ARG C 3 32  ? 25.979  1.472   16.566  1.00 54.37 32  C 1 
ATOM 4347 N NH2   . ARG C 3 32  ? 25.629  3.288   15.302  1.00 53.05 32  C 1 
ATOM 4348 N N     . MET C 3 33  ? 18.868  -2.607  17.025  1.00 88.38 33  C 1 
ATOM 4349 C CA    . MET C 3 33  ? 18.467  -3.880  17.639  1.00 89.55 33  C 1 
ATOM 4350 C C     . MET C 3 33  ? 17.087  -3.737  18.278  1.00 91.03 33  C 1 
ATOM 4351 O O     . MET C 3 33  ? 16.754  -2.689  18.814  1.00 87.91 33  C 1 
ATOM 4352 C CB    . MET C 3 33  ? 19.501  -4.310  18.694  1.00 86.56 33  C 1 
ATOM 4353 C CG    . MET C 3 33  ? 20.877  -4.632  18.109  1.00 80.70 33  C 1 
ATOM 4354 S SD    . MET C 3 33  ? 20.965  -6.103  17.041  1.00 75.91 33  C 1 
ATOM 4355 C CE    . MET C 3 33  ? 20.925  -7.390  18.286  1.00 66.29 33  C 1 
ATOM 4356 N N     . ILE C 3 34  ? 16.276  -4.809  18.218  1.00 88.70 34  C 1 
ATOM 4357 C CA    . ILE C 3 34  ? 14.931  -4.862  18.783  1.00 89.93 34  C 1 
ATOM 4358 C C     . ILE C 3 34  ? 14.807  -6.156  19.578  1.00 90.29 34  C 1 
ATOM 4359 O O     . ILE C 3 34  ? 14.929  -7.241  18.991  1.00 87.99 34  C 1 
ATOM 4360 C CB    . ILE C 3 34  ? 13.854  -4.760  17.683  1.00 90.16 34  C 1 
ATOM 4361 C CG1   . ILE C 3 34  ? 14.011  -3.474  16.838  1.00 87.60 34  C 1 
ATOM 4362 C CG2   . ILE C 3 34  ? 12.444  -4.820  18.297  1.00 86.79 34  C 1 
ATOM 4363 C CD1   . ILE C 3 34  ? 13.128  -3.440  15.583  1.00 83.58 34  C 1 
ATOM 4364 N N     . ALA C 3 35  ? 14.551  -6.045  20.877  1.00 92.28 35  C 1 
ATOM 4365 C CA    . ALA C 3 35  ? 14.298  -7.170  21.764  1.00 91.84 35  C 1 
ATOM 4366 C C     . ALA C 3 35  ? 13.063  -7.965  21.319  1.00 91.78 35  C 1 
ATOM 4367 O O     . ALA C 3 35  ? 12.214  -7.453  20.583  1.00 90.64 35  C 1 
ATOM 4368 C CB    . ALA C 3 35  ? 14.175  -6.643  23.196  1.00 90.40 35  C 1 
ATOM 4369 N N     . ALA C 3 36  ? 12.974  -9.242  21.710  1.00 91.21 36  C 1 
ATOM 4370 C CA    . ALA C 3 36  ? 11.910  -10.133 21.241  1.00 89.99 36  C 1 
ATOM 4371 C C     . ALA C 3 36  ? 10.530  -9.742  21.770  1.00 90.92 36  C 1 
ATOM 4372 O O     . ALA C 3 36  ? 9.536   -9.903  21.058  1.00 89.73 36  C 1 
ATOM 4373 C CB    . ALA C 3 36  ? 12.276  -11.567 21.622  1.00 87.77 36  C 1 
ATOM 4374 N N     . GLU C 3 37  ? 10.476  -9.208  22.977  1.00 92.71 37  C 1 
ATOM 4375 C CA    . GLU C 3 37  ? 9.278   -8.747  23.665  1.00 92.64 37  C 1 
ATOM 4376 C C     . GLU C 3 37  ? 8.781   -7.380  23.170  1.00 93.59 37  C 1 
ATOM 4377 O O     . GLU C 3 37  ? 7.584   -7.116  23.238  1.00 92.26 37  C 1 
ATOM 4378 C CB    . GLU C 3 37  ? 9.535   -8.748  25.183  1.00 91.04 37  C 1 
ATOM 4379 C CG    . GLU C 3 37  ? 10.625  -7.809  25.734  1.00 85.29 37  C 1 
ATOM 4380 C CD    . GLU C 3 37  ? 12.088  -8.224  25.516  1.00 81.24 37  C 1 
ATOM 4381 O OE1   . GLU C 3 37  ? 12.971  -7.426  25.887  1.00 72.08 37  C 1 
ATOM 4382 O OE2   . GLU C 3 37  ? 12.344  -9.286  24.911  1.00 73.11 37  C 1 
ATOM 4383 N N     . ALA C 3 38  ? 9.647   -6.539  22.600  1.00 95.26 38  C 1 
ATOM 4384 C CA    . ALA C 3 38  ? 9.246   -5.206  22.161  1.00 95.28 38  C 1 
ATOM 4385 C C     . ALA C 3 38  ? 8.106   -5.210  21.115  1.00 95.64 38  C 1 
ATOM 4386 O O     . ALA C 3 38  ? 7.129   -4.478  21.311  1.00 94.95 38  C 1 
ATOM 4387 C CB    . ALA C 3 38  ? 10.480  -4.411  21.700  1.00 94.85 38  C 1 
ATOM 4388 N N     . PRO C 3 39  ? 8.104   -6.056  20.055  1.00 95.41 39  C 1 
ATOM 4389 C CA    . PRO C 3 39  ? 6.966   -6.143  19.139  1.00 95.18 39  C 1 
ATOM 4390 C C     . PRO C 3 39  ? 5.682   -6.649  19.795  1.00 95.47 39  C 1 
ATOM 4391 O O     . PRO C 3 39  ? 4.602   -6.324  19.300  1.00 95.02 39  C 1 
ATOM 4392 C CB    . PRO C 3 39  ? 7.415   -7.093  18.021  1.00 94.21 39  C 1 
ATOM 4393 C CG    . PRO C 3 39  ? 8.932   -7.034  18.081  1.00 92.31 39  C 1 
ATOM 4394 C CD    . PRO C 3 39  ? 9.198   -6.862  19.573  1.00 94.24 39  C 1 
ATOM 4395 N N     . VAL C 3 40  ? 5.769   -7.444  20.867  1.00 96.18 40  C 1 
ATOM 4396 C CA    . VAL C 3 40  ? 4.617   -7.936  21.629  1.00 95.99 40  C 1 
ATOM 4397 C C     . VAL C 3 40  ? 3.955   -6.785  22.376  1.00 96.58 40  C 1 
ATOM 4398 O O     . VAL C 3 40  ? 2.749   -6.593  22.274  1.00 95.84 40  C 1 
ATOM 4399 C CB    . VAL C 3 40  ? 5.035   -9.053  22.597  1.00 94.84 40  C 1 
ATOM 4400 C CG1   . VAL C 3 40  ? 3.861   -9.563  23.422  1.00 91.69 40  C 1 
ATOM 4401 C CG2   . VAL C 3 40  ? 5.663   -10.235 21.846  1.00 90.95 40  C 1 
ATOM 4402 N N     . VAL C 3 41  ? 4.763   -5.969  23.066  1.00 96.11 41  C 1 
ATOM 4403 C CA    . VAL C 3 41  ? 4.295   -4.742  23.728  1.00 96.58 41  C 1 
ATOM 4404 C C     . VAL C 3 41  ? 3.650   -3.798  22.720  1.00 97.04 41  C 1 
ATOM 4405 O O     . VAL C 3 41  ? 2.541   -3.314  22.951  1.00 96.60 41  C 1 
ATOM 4406 C CB    . VAL C 3 41  ? 5.441   -4.047  24.478  1.00 96.18 41  C 1 
ATOM 4407 C CG1   . VAL C 3 41  ? 4.984   -2.745  25.133  1.00 93.40 41  C 1 
ATOM 4408 C CG2   . VAL C 3 41  ? 6.005   -4.956  25.577  1.00 92.81 41  C 1 
ATOM 4409 N N     . PHE C 3 42  ? 4.267   -3.583  21.569  1.00 96.94 42  C 1 
ATOM 4410 C CA    . PHE C 3 42  ? 3.697   -2.772  20.494  1.00 97.15 42  C 1 
ATOM 4411 C C     . PHE C 3 42  ? 2.365   -3.323  19.972  1.00 97.35 42  C 1 
ATOM 4412 O O     . PHE C 3 42  ? 1.460   -2.534  19.721  1.00 96.69 42  C 1 
ATOM 4413 C CB    . PHE C 3 42  ? 4.689   -2.638  19.343  1.00 96.76 42  C 1 
ATOM 4414 C CG    . PHE C 3 42  ? 5.529   -1.378  19.417  1.00 95.55 42  C 1 
ATOM 4415 C CD1   . PHE C 3 42  ? 4.988   -0.157  19.002  1.00 89.97 42  C 1 
ATOM 4416 C CD2   . PHE C 3 42  ? 6.841   -1.420  19.903  1.00 90.05 42  C 1 
ATOM 4417 C CE1   . PHE C 3 42  ? 5.751   1.022   19.076  1.00 88.38 42  C 1 
ATOM 4418 C CE2   . PHE C 3 42  ? 7.608   -0.256  19.980  1.00 87.96 42  C 1 
ATOM 4419 C CZ    . PHE C 3 42  ? 7.068   0.978   19.566  1.00 89.67 42  C 1 
ATOM 4420 N N     . ALA C 3 43  ? 2.213   -4.641  19.822  1.00 97.22 43  C 1 
ATOM 4421 C CA    . ALA C 3 43  ? 0.954   -5.241  19.397  1.00 97.04 43  C 1 
ATOM 4422 C C     . ALA C 3 43  ? -0.172  -4.886  20.369  1.00 97.11 43  C 1 
ATOM 4423 O O     . ALA C 3 43  ? -1.217  -4.395  19.941  1.00 96.70 43  C 1 
ATOM 4424 C CB    . ALA C 3 43  ? 1.123   -6.754  19.244  1.00 96.45 43  C 1 
ATOM 4425 N N     . ARG C 3 44  ? 0.075   -5.042  21.680  1.00 96.38 44  C 1 
ATOM 4426 C CA    . ARG C 3 44  ? -0.901  -4.713  22.709  1.00 96.03 44  C 1 
ATOM 4427 C C     . ARG C 3 44  ? -1.189  -3.215  22.785  1.00 96.76 44  C 1 
ATOM 4428 O O     . ARG C 3 44  ? -2.349  -2.819  22.890  1.00 96.05 44  C 1 
ATOM 4429 C CB    . ARG C 3 44  ? -0.423  -5.277  24.055  1.00 94.98 44  C 1 
ATOM 4430 C CG    . ARG C 3 44  ? -1.501  -5.214  25.149  1.00 84.86 44  C 1 
ATOM 4431 C CD    . ARG C 3 44  ? -2.766  -5.961  24.732  1.00 80.87 44  C 1 
ATOM 4432 N NE    . ARG C 3 44  ? -3.773  -6.002  25.775  1.00 74.52 44  C 1 
ATOM 4433 C CZ    . ARG C 3 44  ? -5.000  -6.467  25.626  1.00 69.70 44  C 1 
ATOM 4434 N NH1   . ARG C 3 44  ? -5.415  -6.963  24.478  1.00 62.11 44  C 1 
ATOM 4435 N NH2   . ARG C 3 44  ? -5.841  -6.443  26.622  1.00 64.45 44  C 1 
ATOM 4436 N N     . ALA C 3 45  ? -0.173  -2.371  22.688  1.00 96.40 45  C 1 
ATOM 4437 C CA    . ALA C 3 45  ? -0.332  -0.920  22.658  1.00 96.68 45  C 1 
ATOM 4438 C C     . ALA C 3 45  ? -1.168  -0.452  21.452  1.00 97.02 45  C 1 
ATOM 4439 O O     . ALA C 3 45  ? -2.041  0.392   21.600  1.00 96.81 45  C 1 
ATOM 4440 C CB    . ALA C 3 45  ? 1.057   -0.273  22.664  1.00 96.52 45  C 1 
ATOM 4441 N N     . CYS C 3 46  ? -0.966  -1.039  20.274  1.00 97.46 46  C 1 
ATOM 4442 C CA    . CYS C 3 46  ? -1.776  -0.751  19.096  1.00 97.43 46  C 1 
ATOM 4443 C C     . CYS C 3 46  ? -3.238  -1.190  19.268  1.00 97.67 46  C 1 
ATOM 4444 O O     . CYS C 3 46  ? -4.124  -0.470  18.832  1.00 97.09 46  C 1 
ATOM 4445 C CB    . CYS C 3 46  ? -1.166  -1.421  17.863  1.00 97.09 46  C 1 
ATOM 4446 S SG    . CYS C 3 46  ? 0.414   -0.647  17.378  1.00 92.04 46  C 1 
ATOM 4447 N N     . GLU C 3 47  ? -3.498  -2.339  19.895  1.00 96.92 47  C 1 
ATOM 4448 C CA    . GLU C 3 47  ? -4.868  -2.767  20.204  1.00 96.57 47  C 1 
ATOM 4449 C C     . GLU C 3 47  ? -5.574  -1.766  21.120  1.00 96.88 47  C 1 
ATOM 4450 O O     . GLU C 3 47  ? -6.682  -1.332  20.813  1.00 96.21 47  C 1 
ATOM 4451 C CB    . GLU C 3 47  ? -4.876  -4.146  20.876  1.00 95.38 47  C 1 
ATOM 4452 C CG    . GLU C 3 47  ? -4.541  -5.288  19.920  1.00 85.51 47  C 1 
ATOM 4453 C CD    . GLU C 3 47  ? -4.453  -6.658  20.622  1.00 82.75 47  C 1 
ATOM 4454 O OE1   . GLU C 3 47  ? -4.113  -7.630  19.926  1.00 79.77 47  C 1 
ATOM 4455 O OE2   . GLU C 3 47  ? -4.738  -6.752  21.834  1.00 79.94 47  C 1 
ATOM 4456 N N     . MET C 3 48  ? -4.927  -1.346  22.210  1.00 96.27 48  C 1 
ATOM 4457 C CA    . MET C 3 48  ? -5.477  -0.360  23.133  1.00 96.19 48  C 1 
ATOM 4458 C C     . MET C 3 48  ? -5.707  0.992   22.454  1.00 96.98 48  C 1 
ATOM 4459 O O     . MET C 3 48  ? -6.751  1.611   22.658  1.00 96.24 48  C 1 
ATOM 4460 C CB    . MET C 3 48  ? -4.544  -0.183  24.335  1.00 95.42 48  C 1 
ATOM 4461 C CG    . MET C 3 48  ? -4.515  -1.415  25.228  1.00 91.58 48  C 1 
ATOM 4462 S SD    . MET C 3 48  ? -3.374  -1.297  26.634  1.00 87.09 48  C 1 
ATOM 4463 C CE    . MET C 3 48  ? -4.208  -0.031  27.616  1.00 76.06 48  C 1 
ATOM 4464 N N     . PHE C 3 49  ? -4.789  1.421   21.607  1.00 96.05 49  C 1 
ATOM 4465 C CA    . PHE C 3 49  ? -4.926  2.652   20.828  1.00 96.31 49  C 1 
ATOM 4466 C C     . PHE C 3 49  ? -6.138  2.608   19.886  1.00 96.75 49  C 1 
ATOM 4467 O O     . PHE C 3 49  ? -6.915  3.562   19.832  1.00 96.31 49  C 1 
ATOM 4468 C CB    . PHE C 3 49  ? -3.630  2.878   20.039  1.00 96.00 49  C 1 
ATOM 4469 C CG    . PHE C 3 49  ? -3.736  3.994   19.026  1.00 94.31 49  C 1 
ATOM 4470 C CD1   . PHE C 3 49  ? -4.017  3.703   17.680  1.00 90.43 49  C 1 
ATOM 4471 C CD2   . PHE C 3 49  ? -3.607  5.329   19.432  1.00 91.19 49  C 1 
ATOM 4472 C CE1   . PHE C 3 49  ? -4.175  4.739   16.751  1.00 89.01 49  C 1 
ATOM 4473 C CE2   . PHE C 3 49  ? -3.767  6.372   18.511  1.00 89.31 49  C 1 
ATOM 4474 C CZ    . PHE C 3 49  ? -4.051  6.076   17.166  1.00 89.59 49  C 1 
ATOM 4475 N N     . ILE C 3 50  ? -6.345  1.494   19.167  1.00 96.98 50  C 1 
ATOM 4476 C CA    . ILE C 3 50  ? -7.506  1.326   18.279  1.00 96.71 50  C 1 
ATOM 4477 C C     . ILE C 3 50  ? -8.810  1.354   19.090  1.00 97.06 50  C 1 
ATOM 4478 O O     . ILE C 3 50  ? -9.752  2.030   18.678  1.00 96.38 50  C 1 
ATOM 4479 C CB    . ILE C 3 50  ? -7.371  0.021   17.458  1.00 96.32 50  C 1 
ATOM 4480 C CG1   . ILE C 3 50  ? -6.235  0.150   16.422  1.00 95.09 50  C 1 
ATOM 4481 C CG2   . ILE C 3 50  ? -8.688  -0.332  16.737  1.00 94.52 50  C 1 
ATOM 4482 C CD1   . ILE C 3 50  ? -5.757  -1.195  15.852  1.00 92.22 50  C 1 
ATOM 4483 N N     . LEU C 3 51  ? -8.867  0.664   20.225  1.00 96.41 51  C 1 
ATOM 4484 C CA    . LEU C 3 51  ? -10.041 0.647   21.092  1.00 96.29 51  C 1 
ATOM 4485 C C     . LEU C 3 51  ? -10.371 2.045   21.622  1.00 96.71 51  C 1 
ATOM 4486 O O     . LEU C 3 51  ? -11.523 2.471   21.505  1.00 96.25 51  C 1 
ATOM 4487 C CB    . LEU C 3 51  ? -9.819  -0.333  22.264  1.00 95.57 51  C 1 
ATOM 4488 C CG    . LEU C 3 51  ? -9.887  -1.825  21.871  1.00 90.90 51  C 1 
ATOM 4489 C CD1   . LEU C 3 51  ? -9.410  -2.688  23.038  1.00 86.73 51  C 1 
ATOM 4490 C CD2   . LEU C 3 51  ? -11.307 -2.250  21.504  1.00 88.36 51  C 1 
ATOM 4491 N N     . GLU C 3 52  ? -9.396  2.778   22.122  1.00 96.20 52  C 1 
ATOM 4492 C CA    . GLU C 3 52  ? -9.584  4.109   22.692  1.00 96.12 52  C 1 
ATOM 4493 C C     . GLU C 3 52  ? -10.028 5.126   21.635  1.00 96.51 52  C 1 
ATOM 4494 O O     . GLU C 3 52  ? -11.015 5.843   21.824  1.00 95.59 52  C 1 
ATOM 4495 C CB    . GLU C 3 52  ? -8.277  4.547   23.369  1.00 95.66 52  C 1 
ATOM 4496 C CG    . GLU C 3 52  ? -8.367  5.895   24.112  1.00 89.74 52  C 1 
ATOM 4497 C CD    . GLU C 3 52  ? -9.338  5.907   25.304  1.00 87.68 52  C 1 
ATOM 4498 O OE1   . GLU C 3 52  ? -9.638  7.021   25.771  1.00 82.44 52  C 1 
ATOM 4499 O OE2   . GLU C 3 52  ? -9.761  4.822   25.748  1.00 80.81 52  C 1 
ATOM 4500 N N     . LEU C 3 53  ? -9.366  5.160   20.478  1.00 96.40 53  C 1 
ATOM 4501 C CA    . LEU C 3 53  ? -9.737  6.082   19.399  1.00 96.33 53  C 1 
ATOM 4502 C C     . LEU C 3 53  ? -11.114 5.741   18.810  1.00 96.73 53  C 1 
ATOM 4503 O O     . LEU C 3 53  ? -11.898 6.644   18.513  1.00 95.69 53  C 1 
ATOM 4504 C CB    . LEU C 3 53  ? -8.626  6.087   18.338  1.00 95.81 53  C 1 
ATOM 4505 C CG    . LEU C 3 53  ? -8.856  7.093   17.195  1.00 94.66 53  C 1 
ATOM 4506 C CD1   . LEU C 3 53  ? -8.987  8.541   17.683  1.00 89.14 53  C 1 
ATOM 4507 C CD2   . LEU C 3 53  ? -7.675  7.041   16.214  1.00 89.50 53  C 1 
ATOM 4508 N N     . THR C 3 54  ? -11.439 4.458   18.685  1.00 97.30 54  C 1 
ATOM 4509 C CA    . THR C 3 54  ? -12.769 4.012   18.243  1.00 97.32 54  C 1 
ATOM 4510 C C     . THR C 3 54  ? -13.835 4.416   19.241  1.00 97.40 54  C 1 
ATOM 4511 O O     . THR C 3 54  ? -14.872 4.925   18.829  1.00 96.74 54  C 1 
ATOM 4512 C CB    . THR C 3 54  ? -12.809 2.492   18.019  1.00 97.00 54  C 1 
ATOM 4513 O OG1   . THR C 3 54  ? -11.872 2.117   17.043  1.00 91.34 54  C 1 
ATOM 4514 C CG2   . THR C 3 54  ? -14.181 1.998   17.519  1.00 90.01 54  C 1 
ATOM 4515 N N     . HIS C 3 55  ? -13.598 4.254   20.546  1.00 97.01 55  C 1 
ATOM 4516 C CA    . HIS C 3 55  ? -14.553 4.625   21.591  1.00 97.07 55  C 1 
ATOM 4517 C C     . HIS C 3 55  ? -14.852 6.123   21.575  1.00 97.03 55  C 1 
ATOM 4518 O O     . HIS C 3 55  ? -16.018 6.523   21.563  1.00 96.36 55  C 1 
ATOM 4519 C CB    . HIS C 3 55  ? -14.001 4.169   22.946  1.00 96.75 55  C 1 
ATOM 4520 C CG    . HIS C 3 55  ? -14.944 4.464   24.076  1.00 95.52 55  C 1 
ATOM 4521 N ND1   . HIS C 3 55  ? -16.196 3.911   24.244  1.00 85.20 55  C 1 
ATOM 4522 C CD2   . HIS C 3 55  ? -14.763 5.341   25.117  1.00 85.23 55  C 1 
ATOM 4523 C CE1   . HIS C 3 55  ? -16.748 4.459   25.350  1.00 86.21 55  C 1 
ATOM 4524 N NE2   . HIS C 3 55  ? -15.907 5.320   25.911  1.00 87.46 55  C 1 
ATOM 4525 N N     . ARG C 3 56  ? -13.828 6.958   21.473  1.00 96.03 56  C 1 
ATOM 4526 C CA    . ARG C 3 56  ? -13.996 8.420   21.408  1.00 95.45 56  C 1 
ATOM 4527 C C     . ARG C 3 56  ? -14.661 8.875   20.106  1.00 95.37 56  C 1 
ATOM 4528 O O     . ARG C 3 56  ? -15.524 9.744   20.138  1.00 93.97 56  C 1 
ATOM 4529 C CB    . ARG C 3 56  ? -12.643 9.108   21.584  1.00 94.93 56  C 1 
ATOM 4530 C CG    . ARG C 3 56  ? -12.091 8.919   22.999  1.00 91.99 56  C 1 
ATOM 4531 C CD    . ARG C 3 56  ? -10.727 9.584   23.105  1.00 89.55 56  C 1 
ATOM 4532 N NE    . ARG C 3 56  ? -10.129 9.304   24.399  1.00 85.61 56  C 1 
ATOM 4533 C CZ    . ARG C 3 56  ? -9.875  10.148  25.399  1.00 83.07 56  C 1 
ATOM 4534 N NH1   . ARG C 3 56  ? -10.112 11.426  25.303  1.00 74.26 56  C 1 
ATOM 4535 N NH2   . ARG C 3 56  ? -9.376  9.668   26.479  1.00 78.21 56  C 1 
ATOM 4536 N N     . GLY C 3 57  ? -14.305 8.276   18.983  1.00 96.89 57  C 1 
ATOM 4537 C CA    . GLY C 3 57  ? -14.977 8.526   17.706  1.00 96.37 57  C 1 
ATOM 4538 C C     . GLY C 3 57  ? -16.452 8.117   17.739  1.00 96.85 57  C 1 
ATOM 4539 O O     . GLY C 3 57  ? -17.311 8.845   17.240  1.00 96.11 57  C 1 
ATOM 4540 N N     . TRP C 3 58  ? -16.754 6.979   18.373  1.00 97.38 58  C 1 
ATOM 4541 C CA    . TRP C 3 58  ? -18.126 6.491   18.518  1.00 97.65 58  C 1 
ATOM 4542 C C     . TRP C 3 58  ? -18.997 7.416   19.353  1.00 97.33 58  C 1 
ATOM 4543 O O     . TRP C 3 58  ? -20.130 7.677   18.953  1.00 96.15 58  C 1 
ATOM 4544 C CB    . TRP C 3 58  ? -18.128 5.083   19.121  1.00 97.43 58  C 1 
ATOM 4545 C CG    . TRP C 3 58  ? -19.510 4.519   19.197  1.00 97.10 58  C 1 
ATOM 4546 C CD1   . TRP C 3 58  ? -20.283 4.445   20.316  1.00 94.48 58  C 1 
ATOM 4547 C CD2   . TRP C 3 58  ? -20.345 4.026   18.106  1.00 95.45 58  C 1 
ATOM 4548 N NE1   . TRP C 3 58  ? -21.526 3.937   19.988  1.00 93.90 58  C 1 
ATOM 4549 C CE2   . TRP C 3 58  ? -21.603 3.681   18.639  1.00 95.06 58  C 1 
ATOM 4550 C CE3   . TRP C 3 58  ? -20.137 3.861   16.723  1.00 94.61 58  C 1 
ATOM 4551 C CZ2   . TRP C 3 58  ? -22.649 3.180   17.822  1.00 93.71 58  C 1 
ATOM 4552 C CZ3   . TRP C 3 58  ? -21.173 3.364   15.908  1.00 90.59 58  C 1 
ATOM 4553 C CH2   . TRP C 3 58  ? -22.405 3.040   16.454  1.00 90.47 58  C 1 
ATOM 4554 N N     . ALA C 3 59  ? -18.491 7.999   20.437  1.00 96.97 59  C 1 
ATOM 4555 C CA    . ALA C 3 59  ? -19.219 8.995   21.226  1.00 96.48 59  C 1 
ATOM 4556 C C     . ALA C 3 59  ? -19.674 10.173  20.346  1.00 96.23 59  C 1 
ATOM 4557 O O     . ALA C 3 59  ? -20.826 10.602  20.419  1.00 94.56 59  C 1 
ATOM 4558 C CB    . ALA C 3 59  ? -18.326 9.454   22.379  1.00 95.64 59  C 1 
ATOM 4559 N N     . HIS C 3 60  ? -18.826 10.625  19.431  1.00 95.70 60  C 1 
ATOM 4560 C CA    . HIS C 3 60  ? -19.191 11.688  18.493  1.00 94.90 60  C 1 
ATOM 4561 C C     . HIS C 3 60  ? -20.206 11.239  17.430  1.00 94.98 60  C 1 
ATOM 4562 O O     . HIS C 3 60  ? -21.072 12.011  17.026  1.00 92.90 60  C 1 
ATOM 4563 C CB    . HIS C 3 60  ? -17.922 12.251  17.861  1.00 93.77 60  C 1 
ATOM 4564 C CG    . HIS C 3 60  ? -18.146 13.597  17.245  1.00 89.56 60  C 1 
ATOM 4565 N ND1   . HIS C 3 60  ? -18.874 14.624  17.800  1.00 74.81 60  C 1 
ATOM 4566 C CD2   . HIS C 3 60  ? -17.687 14.051  16.047  1.00 74.94 60  C 1 
ATOM 4567 C CE1   . HIS C 3 60  ? -18.849 15.673  16.953  1.00 75.25 60  C 1 
ATOM 4568 N NE2   . HIS C 3 60  ? -18.127 15.361  15.879  1.00 77.14 60  C 1 
ATOM 4569 N N     . ALA C 3 61  ? -20.138 9.982   16.979  1.00 94.80 61  C 1 
ATOM 4570 C CA    . ALA C 3 61  ? -21.153 9.429   16.086  1.00 94.95 61  C 1 
ATOM 4571 C C     . ALA C 3 61  ? -22.530 9.357   16.777  1.00 95.18 61  C 1 
ATOM 4572 O O     . ALA C 3 61  ? -23.549 9.666   16.145  1.00 94.15 61  C 1 
ATOM 4573 C CB    . ALA C 3 61  ? -20.702 8.048   15.602  1.00 94.72 61  C 1 
ATOM 4574 N N     . GLU C 3 62  ? -22.556 8.995   18.065  1.00 95.22 62  C 1 
ATOM 4575 C CA    . GLU C 3 62  ? -23.763 8.895   18.880  1.00 95.14 62  C 1 
ATOM 4576 C C     . GLU C 3 62  ? -24.374 10.275  19.173  1.00 95.19 62  C 1 
ATOM 4577 O O     . GLU C 3 62  ? -25.583 10.444  18.994  1.00 93.93 62  C 1 
ATOM 4578 C CB    . GLU C 3 62  ? -23.427 8.116   20.159  1.00 94.82 62  C 1 
ATOM 4579 C CG    . GLU C 3 62  ? -24.685 7.778   20.974  1.00 86.96 62  C 1 
ATOM 4580 C CD    . GLU C 3 62  ? -24.407 6.770   22.101  1.00 85.66 62  C 1 
ATOM 4581 O OE1   . GLU C 3 62  ? -25.343 5.991   22.426  1.00 79.78 62  C 1 
ATOM 4582 O OE2   . GLU C 3 62  ? -23.267 6.725   22.612  1.00 79.78 62  C 1 
ATOM 4583 N N     . GLU C 3 63  ? -23.575 11.289  19.483  1.00 95.57 63  C 1 
ATOM 4584 C CA    . GLU C 3 63  ? -24.004 12.694  19.595  1.00 95.03 63  C 1 
ATOM 4585 C C     . GLU C 3 63  ? -24.731 13.161  18.324  1.00 95.15 63  C 1 
ATOM 4586 O O     . GLU C 3 63  ? -25.781 13.810  18.385  1.00 93.56 63  C 1 
ATOM 4587 C CB    . GLU C 3 63  ? -22.787 13.608  19.845  1.00 93.97 63  C 1 
ATOM 4588 C CG    . GLU C 3 63  ? -22.239 13.565  21.278  1.00 83.76 63  C 1 
ATOM 4589 C CD    . GLU C 3 63  ? -20.914 14.337  21.472  1.00 79.05 63  C 1 
ATOM 4590 O OE1   . GLU C 3 63  ? -20.291 14.190  22.542  1.00 73.76 63  C 1 
ATOM 4591 O OE2   . GLU C 3 63  ? -20.464 15.084  20.567  1.00 72.87 63  C 1 
ATOM 4592 N N     . ASN C 3 64  ? -24.235 12.754  17.164  1.00 92.50 64  C 1 
ATOM 4593 C CA    . ASN C 3 64  ? -24.839 13.044  15.860  1.00 92.40 64  C 1 
ATOM 4594 C C     . ASN C 3 64  ? -25.949 12.054  15.445  1.00 92.96 64  C 1 
ATOM 4595 O O     . ASN C 3 64  ? -26.365 12.042  14.276  1.00 90.84 64  C 1 
ATOM 4596 C CB    . ASN C 3 64  ? -23.728 13.133  14.819  1.00 92.01 64  C 1 
ATOM 4597 C CG    . ASN C 3 64  ? -22.897 14.389  14.990  1.00 90.48 64  C 1 
ATOM 4598 O OD1   . ASN C 3 64  ? -23.317 15.469  14.619  1.00 79.80 64  C 1 
ATOM 4599 N ND2   . ASN C 3 64  ? -21.718 14.282  15.519  1.00 78.77 64  C 1 
ATOM 4600 N N     . LYS C 3 65  ? -26.432 11.204  16.362  1.00 88.29 65  C 1 
ATOM 4601 C CA    . LYS C 3 65  ? -27.486 10.195  16.150  1.00 89.53 65  C 1 
ATOM 4602 C C     . LYS C 3 65  ? -27.220 9.256   14.968  1.00 89.93 65  C 1 
ATOM 4603 O O     . LYS C 3 65  ? -28.141 8.749   14.337  1.00 85.64 65  C 1 
ATOM 4604 C CB    . LYS C 3 65  ? -28.869 10.862  16.060  1.00 87.62 65  C 1 
ATOM 4605 C CG    . LYS C 3 65  ? -29.200 11.711  17.293  1.00 81.66 65  C 1 
ATOM 4606 C CD    . LYS C 3 65  ? -30.577 12.391  17.129  1.00 72.65 65  C 1 
ATOM 4607 C CE    . LYS C 3 65  ? -30.842 13.252  18.346  1.00 65.31 65  C 1 
ATOM 4608 N NZ    . LYS C 3 65  ? -32.088 14.034  18.213  1.00 57.99 65  C 1 
ATOM 4609 N N     . ARG C 3 66  ? -25.938 9.008   14.662  1.00 88.62 66  C 1 
ATOM 4610 C CA    . ARG C 3 66  ? -25.510 8.086   13.609  1.00 88.91 66  C 1 
ATOM 4611 C C     . ARG C 3 66  ? -25.131 6.731   14.185  1.00 88.73 66  C 1 
ATOM 4612 O O     . ARG C 3 66  ? -24.633 6.630   15.295  1.00 86.15 66  C 1 
ATOM 4613 C CB    . ARG C 3 66  ? -24.365 8.704   12.789  1.00 88.29 66  C 1 
ATOM 4614 C CG    . ARG C 3 66  ? -24.863 9.860   11.896  1.00 85.40 66  C 1 
ATOM 4615 C CD    . ARG C 3 66  ? -23.783 10.426  10.964  1.00 86.06 66  C 1 
ATOM 4616 N NE    . ARG C 3 66  ? -22.834 11.284  11.671  1.00 82.18 66  C 1 
ATOM 4617 C CZ    . ARG C 3 66  ? -21.625 10.969  12.134  1.00 84.29 66  C 1 
ATOM 4618 N NH1   . ARG C 3 66  ? -21.095 9.786   11.980  1.00 74.89 66  C 1 
ATOM 4619 N NH2   . ARG C 3 66  ? -20.920 11.870  12.757  1.00 79.18 66  C 1 
ATOM 4620 N N     . ARG C 3 67  ? -25.327 5.673   13.384  1.00 87.33 67  C 1 
ATOM 4621 C CA    . ARG C 3 67  ? -24.927 4.291   13.705  1.00 87.04 67  C 1 
ATOM 4622 C C     . ARG C 3 67  ? -23.702 3.834   12.901  1.00 88.41 67  C 1 
ATOM 4623 O O     . ARG C 3 67  ? -23.406 2.643   12.846  1.00 83.18 67  C 1 
ATOM 4624 C CB    . ARG C 3 67  ? -26.106 3.330   13.520  1.00 84.79 67  C 1 
ATOM 4625 C CG    . ARG C 3 67  ? -27.261 3.640   14.477  1.00 79.46 67  C 1 
ATOM 4626 C CD    . ARG C 3 67  ? -28.343 2.570   14.343  1.00 70.76 67  C 1 
ATOM 4627 N NE    . ARG C 3 67  ? -29.467 2.807   15.255  1.00 63.93 67  C 1 
ATOM 4628 C CZ    . ARG C 3 67  ? -30.503 2.004   15.449  1.00 57.64 67  C 1 
ATOM 4629 N NH1   . ARG C 3 67  ? -30.627 0.874   14.790  1.00 52.96 67  C 1 
ATOM 4630 N NH2   . ARG C 3 67  ? -31.428 2.331   16.299  1.00 52.59 67  C 1 
ATOM 4631 N N     . THR C 3 68  ? -23.041 4.759   12.236  1.00 87.91 68  C 1 
ATOM 4632 C CA    . THR C 3 68  ? -21.873 4.489   11.406  1.00 87.90 68  C 1 
ATOM 4633 C C     . THR C 3 68  ? -20.755 5.430   11.818  1.00 88.84 68  C 1 
ATOM 4634 O O     . THR C 3 68  ? -20.930 6.644   11.722  1.00 86.34 68  C 1 
ATOM 4635 C CB    . THR C 3 68  ? -22.203 4.666   9.919   1.00 83.75 68  C 1 
ATOM 4636 O OG1   . THR C 3 68  ? -23.300 3.847   9.572   1.00 76.18 68  C 1 
ATOM 4637 C CG2   . THR C 3 68  ? -21.039 4.277   9.016   1.00 75.95 68  C 1 
ATOM 4638 N N     . LEU C 3 69  ? -19.636 4.865   12.251  1.00 90.80 69  C 1 
ATOM 4639 C CA    . LEU C 3 69  ? -18.421 5.618   12.527  1.00 92.36 69  C 1 
ATOM 4640 C C     . LEU C 3 69  ? -17.844 6.145   11.204  1.00 92.82 69  C 1 
ATOM 4641 O O     . LEU C 3 69  ? -17.585 5.360   10.291  1.00 90.92 69  C 1 
ATOM 4642 C CB    . LEU C 3 69  ? -17.432 4.710   13.268  1.00 93.21 69  C 1 
ATOM 4643 C CG    . LEU C 3 69  ? -16.118 5.404   13.684  1.00 94.04 69  C 1 
ATOM 4644 C CD1   . LEU C 3 69  ? -16.351 6.448   14.757  1.00 88.98 69  C 1 
ATOM 4645 C CD2   . LEU C 3 69  ? -15.148 4.361   14.239  1.00 89.07 69  C 1 
ATOM 4646 N N     . GLN C 3 70  ? -17.636 7.450   11.117  1.00 93.18 70  C 1 
ATOM 4647 C CA    . GLN C 3 70  ? -17.111 8.125   9.935   1.00 92.58 70  C 1 
ATOM 4648 C C     . GLN C 3 70  ? -15.715 8.702   10.194  1.00 93.09 70  C 1 
ATOM 4649 O O     . GLN C 3 70  ? -15.273 8.864   11.329  1.00 93.01 70  C 1 
ATOM 4650 C CB    . GLN C 3 70  ? -18.083 9.223   9.480   1.00 90.99 70  C 1 
ATOM 4651 C CG    . GLN C 3 70  ? -19.444 8.664   9.044   1.00 86.60 70  C 1 
ATOM 4652 C CD    . GLN C 3 70  ? -20.377 9.738   8.476   1.00 86.26 70  C 1 
ATOM 4653 O OE1   . GLN C 3 70  ? -20.183 10.926  8.626   1.00 80.06 70  C 1 
ATOM 4654 N NE2   . GLN C 3 70  ? -21.442 9.343   7.799   1.00 77.31 70  C 1 
ATOM 4655 N N     . LYS C 3 71  ? -15.020 9.053   9.112   1.00 94.59 71  C 1 
ATOM 4656 C CA    . LYS C 3 71  ? -13.728 9.755   9.203   1.00 94.78 71  C 1 
ATOM 4657 C C     . LYS C 3 71  ? -13.845 11.055  10.012  1.00 94.83 71  C 1 
ATOM 4658 O O     . LYS C 3 71  ? -12.945 11.357  10.788  1.00 94.55 71  C 1 
ATOM 4659 C CB    . LYS C 3 71  ? -13.199 10.029  7.783   1.00 93.72 71  C 1 
ATOM 4660 C CG    . LYS C 3 71  ? -11.832 10.748  7.781   1.00 91.37 71  C 1 
ATOM 4661 C CD    . LYS C 3 71  ? -11.432 11.215  6.378   1.00 88.32 71  C 1 
ATOM 4662 C CE    . LYS C 3 71  ? -10.204 12.132  6.467   1.00 80.60 71  C 1 
ATOM 4663 N NZ    . LYS C 3 71  ? -10.023 12.986  5.276   1.00 73.61 71  C 1 
ATOM 4664 N N     . SER C 3 72  ? -14.952 11.803  9.863   1.00 95.06 72  C 1 
ATOM 4665 C CA    . SER C 3 72  ? -15.226 13.033  10.604  1.00 94.79 72  C 1 
ATOM 4666 C C     . SER C 3 72  ? -15.303 12.807  12.115  1.00 94.90 72  C 1 
ATOM 4667 O O     . SER C 3 72  ? -14.838 13.647  12.875  1.00 94.43 72  C 1
[truncated: 117,237 more chars]
