# Supplementary material for: Vernalization regulatory network identifies potential novel functions for genes in the HvVRN2 locus
Source: New Phytol. 2026 Apr 12;250(6):4036–53. doi: 10.1111/nph.71162 (PMC13193379; doi:10.1111/nph.71162)
Supplement: Supplementary file 1 — Dataset S1. Protein models computed by Alphafold. [file NPH-250-4036-s002.xz › Alphafold_models0/Barley/fold_co1_prom1_1_nf_yb5_c2_recortes_summary_confidences_0.json]

{
 "chain_iptm": [
  0.49,
  0.04,
  0.35,
  0.4,
  0.41
 ],
 "chain_pair_iptm": [
  [
   0.22,
   0.07,
   0.48,
   0.7,
   0.7
  ],
  [
   0.07,
   0.14,
   0.03,
   0.02,
   0.02
  ],
  [
   0.48,
   0.03,
   0.69,
   0.44,
   0.44
  ],
  [
   0.7,
   0.02,
   0.44,
   0.26,
   0.46
  ],
  [
   0.7,
   0.02,
   0.44,
   0.46,
   0.25
  ]
 ],
 "chain_pair_pae_min": [
  [
   0.76,
   29.23,
   6.84,
   2.95,
   3.28
  ],
  [
   29.82,
   0.77,
   30.78,
   29.56,
   28.99
  ],
  [
   5.23,
   30.8,
   0.76,
   5.36,
   6.14
  ],
  [
   3.82,
   30.93,
   7.17,
   0.8,
   1.4
  ],
  [
   3.76,
   31.07,
   8.18,
   1.47,
   0.8
  ]
 ],
 "chain_ptm": [
  0.22,
  0.14,
  0.69,
  0.26,
  0.25
 ],
 "fraction_disordered": 0.72,
 "has_clash": 0.0,
 "iptm": 0.39,
 "num_recycles": 10.0,
 "ptm": 0.31,
 "ranking_score": 0.73
}
