# Supplementary material for: Vernalization regulatory network identifies potential novel functions for genes in the HvVRN2 locus
Source: New Phytol. 2026 Apr 12;250(6):4036–53. doi: 10.1111/nph.71162 (PMC13193379; doi:10.1111/nph.71162)
Supplement: Supplementary file 1 — Dataset S1. Protein models computed by Alphafold. [file NPH-250-4036-s002.xz › Alphafold_models0/Barley/fold_co1_prom1_1_nf_yb5_c_1hg0069390_recortes_model_0.cif]

# By using this file you agree to the legally binding terms of use found at alphafoldserver.com/output-terms
data_7ce522354e5c9e09
#
_entry.id 7ce522354e5c9e09
#
loop_
_atom_type.symbol
C 
N 
O 
P 
S 
#
loop_
_audit_author.name
_audit_author.pdbx_ordinal
"Google DeepMind" 1 
"Isomorphic Labs" 2 
#
_audit_conform.dict_location https://raw.githubusercontent.com/ihmwg/ModelCIF/master/dist/mmcif_ma.dic
_audit_conform.dict_name     mmcif_ma.dic
_audit_conform.dict_version  1.4.5
#
loop_
_chem_comp.formula
_chem_comp.formula_weight
_chem_comp.id
_chem_comp.mon_nstd_flag
_chem_comp.name
_chem_comp.pdbx_smiles
_chem_comp.pdbx_synonyms
_chem_comp.type
"C3 H7 N O2"      89.093  ALA y ALANINE                              C[C@H](N)C(O)=O                                             ? "L-PEPTIDE LINKING" 
"C6 H15 N4 O2"    175.209 ARG y ARGININE                             N[C@@H](CCCNC(N)=[NH2+])C(O)=O                              ? "L-PEPTIDE LINKING" 
"C4 H8 N2 O3"     132.118 ASN y ASPARAGINE                           N[C@@H](CC(N)=O)C(O)=O                                      ? "L-PEPTIDE LINKING" 
"C4 H7 N O4"      133.103 ASP y "ASPARTIC ACID"                      N[C@@H](CC(O)=O)C(O)=O                                      ? "L-PEPTIDE LINKING" 
"C3 H7 N O2 S"    121.158 CYS y CYSTEINE                             N[C@@H](CS)C(O)=O                                           ? "L-PEPTIDE LINKING" 
"C10 H14 N5 O6 P" 331.222 DA  y "2'-DEOXYADENOSINE-5'-MONOPHOSPHATE" Nc1ncnc2n(cnc12)[C@H]3C[C@H](O)[C@@H](CO[P](O)(O)=O)O3      ? "DNA LINKING"       
"C9 H14 N3 O7 P"  307.197 DC  y "2'-DEOXYCYTIDINE-5'-MONOPHOSPHATE"  NC1=NC(=O)N(C=C1)[C@H]2C[C@H](O)[C@@H](CO[P](O)(O)=O)O2     ? "DNA LINKING"       
"C10 H14 N5 O7 P" 347.221 DG  y "2'-DEOXYGUANOSINE-5'-MONOPHOSPHATE" NC1=Nc2n(cnc2C(=O)N1)[C@H]3C[C@H](O)[C@@H](CO[P](O)(O)=O)O3 ? "DNA LINKING"       
"C10 H15 N2 O8 P" 322.208 DT  y "THYMIDINE-5'-MONOPHOSPHATE"         CC1=CN([C@H]2C[C@H](O)[C@@H](CO[P](O)(O)=O)O2)C(=O)NC1=O    ? "DNA LINKING"       
"C5 H10 N2 O3"    146.144 GLN y GLUTAMINE                            N[C@@H](CCC(N)=O)C(O)=O                                     ? "L-PEPTIDE LINKING" 
"C5 H9 N O4"      147.129 GLU y "GLUTAMIC ACID"                      N[C@@H](CCC(O)=O)C(O)=O                                     ? "L-PEPTIDE LINKING" 
"C2 H5 N O2"      75.067  GLY y GLYCINE                              NCC(O)=O                                                    ? "PEPTIDE LINKING"   
"C6 H10 N3 O2"    156.162 HIS y HISTIDINE                            N[C@@H](Cc1c[nH]c[nH+]1)C(O)=O                              ? "L-PEPTIDE LINKING" 
"C6 H13 N O2"     131.173 ILE y ISOLEUCINE                           CC[C@H](C)[C@H](N)C(O)=O                                    ? "L-PEPTIDE LINKING" 
"C6 H13 N O2"     131.173 LEU y LEUCINE                              CC(C)C[C@H](N)C(O)=O                                        ? "L-PEPTIDE LINKING" 
"C6 H15 N2 O2"    147.195 LYS y LYSINE                               N[C@@H](CCCC[NH3+])C(O)=O                                   ? "L-PEPTIDE LINKING" 
"C5 H11 N O2 S"   149.211 MET y METHIONINE                           CSCC[C@H](N)C(O)=O                                          ? "L-PEPTIDE LINKING" 
"C9 H11 N O2"     165.189 PHE y PHENYLALANINE                        N[C@@H](Cc1ccccc1)C(O)=O                                    ? "L-PEPTIDE LINKING" 
"C5 H9 N O2"      115.130 PRO y PROLINE                              OC(=O)[C@@H]1CCCN1                                          ? "L-PEPTIDE LINKING" 
"C3 H7 N O3"      105.093 SER y SERINE                               N[C@@H](CO)C(O)=O                                           ? "L-PEPTIDE LINKING" 
"C4 H9 N O3"      119.119 THR y THREONINE                            C[C@@H](O)[C@H](N)C(O)=O                                    ? "L-PEPTIDE LINKING" 
"C11 H12 N2 O2"   204.225 TRP y TRYPTOPHAN                           N[C@@H](Cc1c[nH]c2ccccc12)C(O)=O                            ? "L-PEPTIDE LINKING" 
"C9 H11 N O3"     181.189 TYR y TYROSINE                             N[C@@H](Cc1ccc(O)cc1)C(O)=O                                 ? "L-PEPTIDE LINKING" 
"C5 H11 N O2"     117.146 VAL y VALINE                               CC(C)[C@H](N)C(O)=O                                         ? "L-PEPTIDE LINKING" 
#
_citation.book_publisher          ?
_citation.country                 UK
_citation.id                      primary
_citation.journal_full            Nature
_citation.journal_id_ASTM         NATUAS
_citation.journal_id_CSD          0006
_citation.journal_id_ISSN         0028-0836
_citation.journal_volume          ?
_citation.page_first              ?
_citation.page_last               ?
_citation.pdbx_database_id_DOI    ?
_citation.pdbx_database_id_PubMed ?
_citation.title                   "Accurate structure prediction of biomolecular interactions with AlphaFold 3"
_citation.year                    2024
#
loop_
_citation_author.citation_id
_citation_author.name
_citation_author.ordinal
primary "Google DeepMind" 1 
primary "Isomorphic Labs" 2 
#
loop_
_entity.id
_entity.pdbx_description
_entity.type
1 . polymer 
2 . polymer 
3 . polymer 
4 . polymer 
5 . polymer 
#
loop_
_entity_poly.entity_id
_entity_poly.pdbx_strand_id
_entity_poly.type
1 A polypeptide(L)          
2 B polypeptide(L)          
3 C polypeptide(L)          
4 D polydeoxyribonucleotide 
5 E polydeoxyribonucleotide 
#
loop_
_entity_poly_seq.entity_id
_entity_poly_seq.hetero
_entity_poly_seq.mon_id
_entity_poly_seq.num
1 n MET 1   
1 n PRO 2   
1 n ARG 3   
1 n CYS 4   
1 n ASN 5   
1 n LYS 6   
1 n CYS 7   
1 n LEU 8   
1 n SER 9   
1 n GLU 10  
1 n ASN 11  
1 n ASP 12  
1 n SER 13  
1 n ALA 14  
1 n SER 15  
1 n GLU 16  
1 n ASP 17  
1 n ARG 18  
1 n HIS 19  
1 n TRP 20  
1 n HIS 21  
1 n ARG 22  
1 n THR 23  
1 n ALA 24  
1 n THR 25  
1 n LEU 26  
1 n PHE 27  
1 n MET 28  
1 n ASN 29  
1 n CYS 30  
1 n VAL 31  
1 n SER 32  
1 n ASN 33  
1 n GLY 34  
1 n THR 35  
1 n VAL 36  
1 n TYR 37  
1 n GLU 38  
1 n GLU 39  
1 n ALA 40  
1 n VAL 41  
1 n GLY 42  
1 n ARG 43  
1 n GLU 44  
1 n GLY 45  
1 n CYS 46  
1 n TRP 47  
1 n ALA 48  
1 n ARG 49  
1 n LEU 50  
1 n CYS 51  
1 n ASP 52  
1 n GLY 53  
1 n CYS 54  
1 n CYS 55  
1 n THR 56  
1 n VAL 57  
1 n PRO 58  
1 n SER 59  
1 n VAL 60  
1 n VAL 61  
1 n TYR 62  
1 n CYS 63  
1 n ARG 64  
1 n ALA 65  
1 n ASP 66  
1 n SER 67  
1 n ALA 68  
1 n TYR 69  
1 n LEU 70  
1 n CYS 71  
1 n ALA 72  
1 n SER 73  
1 n CYS 74  
1 n ASP 75  
1 n ALA 76  
1 n GLN 77  
1 n ILE 78  
1 n HIS 79  
1 n ALA 80  
1 n ALA 81  
1 n ASN 82  
1 n ARG 83  
1 n VAL 84  
1 n ALA 85  
1 n SER 86  
1 n ARG 87  
1 n HIS 88  
1 n GLU 89  
1 n ARG 90  
1 n VAL 91  
1 n LEU 92  
1 n LEU 93  
1 n SER 94  
1 n GLU 95  
1 n ALA 96  
1 n TYR 97  
1 n LYS 98  
1 n HIS 99  
1 n ALA 100 
1 n PRO 101 
1 n VAL 102 
1 n MET 103 
1 n LEU 104 
1 n ASP 105 
1 n CYS 106 
1 n HIS 107 
1 n ALA 108 
1 n ASP 109 
1 n ALA 110 
1 n ALA 111 
1 n ALA 112 
1 n LEU 113 
1 n CYS 114 
1 n ALA 115 
1 n ALA 116 
1 n TYR 117 
1 n GLU 118 
1 n ALA 119 
1 n GLN 120 
1 n VAL 121 
1 n HIS 122 
1 n TYR 123 
1 n ALA 124 
1 n ASN 125 
1 n LEU 126 
1 n LEU 127 
1 n THR 128 
1 n VAL 129 
1 n MET 130 
1 n HIS 131 
1 n GLN 132 
1 n ARG 133 
1 n MET 134 
1 n PRO 135 
1 n VAL 136 
1 n VAL 137 
1 n SER 138 
1 n HIS 139 
1 n PRO 140 
1 n ALA 141 
1 n VAL 142 
1 n ALA 143 
1 n ILE 144 
1 n PRO 145 
1 n PRO 146 
1 n VAL 147 
1 n SER 148 
1 n LEU 149 
1 n PHE 150 
1 n ALA 151 
1 n GLU 152 
1 n ALA 153 
1 n GLU 154 
1 n ALA 155 
1 n THR 156 
1 n ALA 157 
1 n PRO 158 
1 n VAL 159 
1 n LEU 160 
1 n GLY 161 
1 n ARG 162 
1 n LYS 163 
1 n GLU 164 
1 n GLU 165 
1 n ASP 166 
1 n THR 167 
1 n SER 168 
1 n TRP 169 
1 n LEU 170 
1 n LEU 171 
1 n LEU 172 
1 n SER 173 
1 n LYS 174 
1 n ASP 175 
1 n SER 176 
1 n ASP 177 
1 n ASN 178 
1 n HIS 179 
1 n ASN 180 
1 n ARG 181 
1 n SER 182 
1 n GLY 183 
1 n ASN 184 
1 n ASN 185 
1 n SER 186 
1 n SER 187 
1 n THR 188 
1 n SER 189 
1 n SER 190 
1 n SER 191 
1 n SER 192 
1 n GLN 193 
1 n TYR 194 
1 n PHE 195 
1 n GLY 196 
1 n GLU 197 
1 n VAL 198 
1 n ASP 199 
1 n GLN 200 
1 n TYR 201 
1 n PHE 202 
1 n ASP 203 
1 n LEU 204 
1 n VAL 205 
1 n GLY 206 
1 n TYR 207 
1 n ASN 208 
1 n SER 209 
1 n TYR 210 
1 n TYR 211 
1 n ASP 212 
1 n SER 213 
1 n HIS 214 
1 n MET 215 
1 n SER 216 
1 n ASN 217 
1 n GLN 218 
1 n GLU 219 
1 n GLN 220 
1 n TYR 221 
1 n VAL 222 
1 n MET 223 
1 n GLN 224 
1 n GLU 225 
1 n GLN 226 
1 n GLN 227 
1 n HIS 228 
1 n LEU 229 
1 n GLN 230 
1 n GLN 231 
1 n MET 232 
1 n GLN 233 
1 n LYS 234 
1 n GLU 235 
1 n TYR 236 
1 n ALA 237 
1 n GLU 238 
1 n GLN 239 
1 n GLN 240 
1 n MET 241 
1 n GLN 242 
1 n LYS 243 
1 n GLU 244 
1 n TYR 245 
1 n VAL 246 
1 n GLU 247 
1 n ASN 248 
1 n GLU 249 
1 n GLY 250 
1 n SER 251 
1 n GLU 252 
1 n CYS 253 
1 n ILE 254 
1 n VAL 255 
1 n PRO 256 
1 n SER 257 
1 n GLN 258 
1 n SER 259 
1 n THR 260 
1 n ILE 261 
1 n VAL 262 
1 n ARG 263 
1 n ARG 264 
1 n PRO 265 
1 n HIS 266 
1 n GLN 267 
1 n SER 268 
1 n GLY 269 
1 n TYR 270 
1 n ALA 271 
1 n PRO 272 
1 n LEU 273 
1 n VAL 274 
1 n GLY 275 
1 n ALA 276 
1 n GLU 277 
1 n GLN 278 
1 n ALA 279 
1 n ALA 280 
1 n SER 281 
1 n ALA 282 
1 n THR 283 
1 n ALA 284 
1 n GLY 285 
1 n ALA 286 
1 n SER 287 
1 n ALA 288 
1 n TYR 289 
1 n THR 290 
1 n ASP 291 
1 n SER 292 
1 n VAL 293 
1 n ASN 294 
1 n ASN 295 
1 n SER 296 
1 n ILE 297 
1 n SER 298 
1 n PHE 299 
1 n SER 300 
1 n MET 301 
1 n GLU 302 
1 n ALA 303 
1 n GLY 304 
1 n ILE 305 
1 n VAL 306 
1 n PRO 307 
1 n ASP 308 
1 n ASN 309 
1 n THR 310 
1 n VAL 311 
1 n GLN 312 
1 n SER 313 
1 n SER 314 
1 n ILE 315 
1 n LEU 316 
1 n ARG 317 
1 n PRO 318 
1 n ALA 319 
1 n GLY 320 
1 n ALA 321 
1 n ILE 322 
1 n GLY 323 
1 n LEU 324 
1 n PHE 325 
1 n SER 326 
1 n SER 327 
1 n PRO 328 
1 n SER 329 
1 n LEU 330 
1 n GLN 331 
1 n THR 332 
1 n PRO 333 
1 n LEU 334 
1 n HIS 335 
1 n PHE 336 
1 n SER 337 
1 n SER 338 
1 n LYS 339 
1 n GLU 340 
1 n ARG 341 
1 n GLU 342 
1 n ALA 343 
1 n ARG 344 
1 n VAL 345 
1 n LEU 346 
1 n ARG 347 
1 n TYR 348 
1 n LYS 349 
1 n GLU 350 
1 n LYS 351 
1 n LYS 352 
1 n LYS 353 
1 n SER 354 
1 n ARG 355 
1 n LYS 356 
1 n PHE 357 
1 n GLU 358 
1 n LYS 359 
1 n THR 360 
1 n THR 361 
1 n ARG 362 
1 n TYR 363 
1 n ALA 364 
1 n THR 365 
1 n ARG 366 
1 n LYS 367 
1 n ALA 368 
1 n TYR 369 
1 n ALA 370 
1 n GLU 371 
1 n ALA 372 
1 n ARG 373 
1 n PRO 374 
1 n ARG 375 
1 n ILE 376 
1 n LYS 377 
1 n GLY 378 
1 n ARG 379 
1 n PHE 380 
1 n ALA 381 
1 n LYS 382 
1 n ARG 383 
1 n SER 384 
1 n ASP 385 
1 n ALA 386 
1 n GLU 387 
1 n MET 388 
1 n GLU 389 
1 n VAL 390 
1 n ASP 391 
1 n GLN 392 
1 n THR 393 
1 n PHE 394 
1 n SER 395 
1 n THR 396 
1 n ALA 397 
1 n ALA 398 
1 n LEU 399 
1 n SER 400 
1 n ASP 401 
1 n SER 402 
1 n SER 403 
1 n TYR 404 
1 n SER 405 
1 n THR 406 
1 n VAL 407 
1 n PRO 408 
1 n TRP 409 
1 n PHE 410 
2 n GLU 1   
2 n PRO 2   
2 n GLN 3   
2 n ASN 4   
2 n GLN 5   
2 n SER 6   
2 n GLN 7   
2 n GLN 8   
2 n LEU 9   
2 n PRO 10  
2 n GLN 11  
2 n PRO 12  
2 n GLN 13  
2 n LEU 14  
2 n GLN 15  
2 n LEU 16  
2 n HIS 17  
2 n PRO 18  
2 n GLN 19  
2 n VAL 20  
2 n GLN 21  
2 n GLN 22  
2 n PRO 23  
2 n PRO 24  
2 n GLN 25  
2 n PRO 26  
2 n GLN 27  
2 n PRO 28  
2 n GLN 29  
2 n LEU 30  
2 n HIS 31  
2 n PRO 32  
2 n GLN 33  
2 n SER 34  
2 n GLN 35  
2 n GLN 36  
2 n PRO 37  
2 n LEU 38  
2 n GLN 39  
2 n PRO 40  
2 n GLN 41  
2 n LEU 42  
2 n GLN 43  
2 n PRO 44  
2 n TYR 45  
2 n THR 46  
2 n GLN 47  
2 n ALA 48  
2 n GLN 49  
2 n PRO 50  
2 n GLN 51  
2 n GLN 52  
2 n PRO 53  
2 n LEU 54  
2 n GLN 55  
2 n PRO 56  
2 n GLN 57  
2 n LEU 58  
2 n GLN 59  
2 n PRO 60  
2 n TYR 61  
2 n THR 62  
2 n GLN 63  
2 n ALA 64  
2 n GLN 65  
2 n PRO 66  
2 n GLN 67  
2 n GLN 68  
2 n PRO 69  
2 n LEU 70  
2 n GLN 71  
2 n PRO 72  
2 n GLN 73  
2 n LEU 74  
2 n GLN 75  
2 n PRO 76  
2 n TYR 77  
2 n THR 78  
2 n GLN 79  
2 n ALA 80  
2 n GLN 81  
2 n PRO 82  
2 n GLN 83  
2 n GLN 84  
2 n PRO 85  
2 n LEU 86  
2 n GLN 87  
2 n PRO 88  
2 n GLN 89  
2 n LEU 90  
2 n GLN 91  
2 n PRO 92  
2 n TYR 93  
2 n THR 94  
2 n GLN 95  
2 n ALA 96  
2 n GLN 97  
2 n PRO 98  
2 n GLN 99  
2 n GLN 100 
2 n PRO 101 
2 n LEU 102 
2 n GLN 103 
2 n PRO 104 
2 n GLN 105 
2 n LEU 106 
2 n GLN 107 
2 n PRO 108 
3 n MET 1   
3 n ARG 2   
3 n LYS 3   
3 n LYS 4   
3 n LEU 5   
3 n ASP 6   
3 n THR 7   
3 n ARG 8   
3 n PHE 9   
3 n PRO 10  
3 n ALA 11  
3 n PRO 12  
3 n ARG 13  
3 n ILE 14  
3 n LYS 15  
3 n LYS 16  
3 n ILE 17  
3 n MET 18  
3 n GLN 19  
3 n ALA 20  
3 n ASP 21  
3 n GLU 22  
3 n ASP 23  
3 n VAL 24  
3 n GLY 25  
3 n LYS 26  
3 n ILE 27  
3 n ALA 28  
3 n LEU 29  
3 n ALA 30  
3 n VAL 31  
3 n PRO 32  
3 n VAL 33  
3 n LEU 34  
3 n VAL 35  
3 n SER 36  
3 n LYS 37  
3 n ALA 38  
3 n LEU 39  
3 n GLU 40  
3 n LEU 41  
3 n PHE 42  
3 n LEU 43  
3 n GLN 44  
3 n ASP 45  
3 n LEU 46  
3 n CYS 47  
3 n ASP 48  
3 n ARG 49  
3 n THR 50  
3 n TYR 51  
3 n ASN 52  
3 n ILE 53  
3 n THR 54  
3 n ILE 55  
3 n GLU 56  
3 n LYS 57  
3 n GLY 58  
3 n VAL 59  
3 n LYS 60  
3 n THR 61  
3 n VAL 62  
3 n SER 63  
3 n SER 64  
3 n SER 65  
3 n HIS 66  
3 n LEU 67  
3 n LYS 68  
3 n GLN 69  
3 n CYS 70  
3 n ILE 71  
3 n HIS 72  
3 n SER 73  
3 n TYR 74  
3 n ASP 75  
3 n VAL 76  
3 n TYR 77  
3 n ASP 78  
3 n PHE 79  
3 n LEU 80  
3 n LYS 81  
3 n ASN 82  
3 n VAL 83  
3 n ALA 84  
3 n SER 85  
3 n LYS 86  
3 n VAL 87  
3 n PRO 88  
3 n ASP 89  
3 n LEU 90  
3 n GLY 91  
3 n ALA 92  
3 n PRO 93  
3 n ASP 94  
3 n SER 95  
4 n DC  1   
4 n DA  2   
4 n DC  3   
4 n DG  4   
4 n DC  5   
4 n DA  6   
4 n DC  7   
4 n DC  8   
4 n DA  9   
4 n DG  10  
4 n DA  11  
4 n DC  12  
4 n DC  13  
4 n DA  14  
4 n DC  15  
4 n DA  16  
4 n DC  17  
4 n DC  18  
4 n DA  19  
4 n DG  20  
4 n DA  21  
4 n DA  22  
4 n DA  23  
4 n DC  24  
4 n DA  25  
4 n DA  26  
4 n DA  27  
4 n DC  28  
4 n DA  29  
4 n DA  30  
4 n DA  31  
5 n DT  1   
5 n DT  2   
5 n DT  3   
5 n DG  4   
5 n DT  5   
5 n DT  6   
5 n DT  7   
5 n DG  8   
5 n DT  9   
5 n DT  10  
5 n DT  11  
5 n DC  12  
5 n DT  13  
5 n DG  14  
5 n DG  15  
5 n DT  16  
5 n DG  17  
5 n DT  18  
5 n DG  19  
5 n DG  20  
5 n DT  21  
5 n DC  22  
5 n DT  23  
5 n DG  24  
5 n DG  25  
5 n DT  26  
5 n DG  27  
5 n DC  28  
5 n DG  29  
5 n DT  30  
5 n DG  31  
#
_ma_data.content_type "model coordinates"
_ma_data.id           1
_ma_data.name         Model
#
_ma_model_list.data_id          1
_ma_model_list.model_group_id   1
_ma_model_list.model_group_name "AlphaFold-beta-20231127 (927599d6-1efe-4fa9-85d2-a29f909d212e @ 2024-12-16 01:23:45)"
_ma_model_list.model_id         1
_ma_model_list.model_name       "Top ranked model"
_ma_model_list.model_type       "Ab initio model"
_ma_model_list.ordinal_id       1
#
loop_
_ma_protocol_step.method_type
_ma_protocol_step.ordinal_id
_ma_protocol_step.protocol_id
_ma_protocol_step.step_id
"coevolution MSA" 1 1 1 
"template search" 2 1 2 
modeling          3 1 3 
#
loop_
_ma_qa_metric.id
_ma_qa_metric.mode
_ma_qa_metric.name
_ma_qa_metric.software_group_id
_ma_qa_metric.type
1 global pLDDT 1 pLDDT 
2 local  pLDDT 1 pLDDT 
#
_ma_qa_metric_global.metric_id    1
_ma_qa_metric_global.metric_value 57.48
_ma_qa_metric_global.model_id     1
_ma_qa_metric_global.ordinal_id   1
#
_ma_software_group.group_id    1
_ma_software_group.ordinal_id  1
_ma_software_group.software_id 1
#
loop_
_ma_target_entity.data_id
_ma_target_entity.entity_id
_ma_target_entity.origin
1 1 . 
1 2 . 
1 3 . 
1 4 . 
1 5 . 
#
loop_
_ma_target_entity_instance.asym_id
_ma_target_entity_instance.details
_ma_target_entity_instance.entity_id
A . 1 
B . 2 
C . 3 
D . 4 
E . 5 
#
loop_
_pdbx_data_usage.details
_pdbx_data_usage.id
_pdbx_data_usage.type
_pdbx_data_usage.url
;NON-COMMERCIAL USE ONLY, BY USING THIS FILE YOU AGREE TO THE TERMS OF USE FOUND
AT alphafoldserver.com/output-terms.
;
1 license    ? 
;THE INFORMATION IS NOT INTENDED FOR, HAS NOT BEEN VALIDATED FOR, AND IS NOT
APPROVED FOR CLINICAL USE. IT SHOULD NOT BE USED FOR CLINICAL PURPOSE OR RELIED
ON FOR MEDICAL OR OTHER PROFESSIONAL ADVICE. IT IS THEORETICAL MODELLING ONLY
AND CAUTION SHOULD BE EXERCISED IN ITS USE. IT IS PROVIDED "AS-IS" WITHOUT ANY
WARRANTY OF ANY KIND, WHETHER EXPRESSED OR IMPLIED. NO WARRANTY IS GIVEN THAT
USE OF THE INFORMATION SHALL NOT INFRINGE THE RIGHTS OF ANY THIRD PARTY.
;
2 disclaimer ? 
#
loop_
_pdbx_poly_seq_scheme.asym_id
_pdbx_poly_seq_scheme.auth_seq_num
_pdbx_poly_seq_scheme.entity_id
_pdbx_poly_seq_scheme.hetero
_pdbx_poly_seq_scheme.mon_id
_pdbx_poly_seq_scheme.pdb_ins_code
_pdbx_poly_seq_scheme.pdb_seq_num
_pdbx_poly_seq_scheme.pdb_strand_id
_pdbx_poly_seq_scheme.seq_id
A 1   1 n MET . 1   A 1   
A 2   1 n PRO . 2   A 2   
A 3   1 n ARG . 3   A 3   
A 4   1 n CYS . 4   A 4   
A 5   1 n ASN . 5   A 5   
A 6   1 n LYS . 6   A 6   
A 7   1 n CYS . 7   A 7   
A 8   1 n LEU . 8   A 8   
A 9   1 n SER . 9   A 9   
A 10  1 n GLU . 10  A 10  
A 11  1 n ASN . 11  A 11  
A 12  1 n ASP . 12  A 12  
A 13  1 n SER . 13  A 13  
A 14  1 n ALA . 14  A 14  
A 15  1 n SER . 15  A 15  
A 16  1 n GLU . 16  A 16  
A 17  1 n ASP . 17  A 17  
A 18  1 n ARG . 18  A 18  
A 19  1 n HIS . 19  A 19  
A 20  1 n TRP . 20  A 20  
A 21  1 n HIS . 21  A 21  
A 22  1 n ARG . 22  A 22  
A 23  1 n THR . 23  A 23  
A 24  1 n ALA . 24  A 24  
A 25  1 n THR . 25  A 25  
A 26  1 n LEU . 26  A 26  
A 27  1 n PHE . 27  A 27  
A 28  1 n MET . 28  A 28  
A 29  1 n ASN . 29  A 29  
A 30  1 n CYS . 30  A 30  
A 31  1 n VAL . 31  A 31  
A 32  1 n SER . 32  A 32  
A 33  1 n ASN . 33  A 33  
A 34  1 n GLY . 34  A 34  
A 35  1 n THR . 35  A 35  
A 36  1 n VAL . 36  A 36  
A 37  1 n TYR . 37  A 37  
A 38  1 n GLU . 38  A 38  
A 39  1 n GLU . 39  A 39  
A 40  1 n ALA . 40  A 40  
A 41  1 n VAL . 41  A 41  
A 42  1 n GLY . 42  A 42  
A 43  1 n ARG . 43  A 43  
A 44  1 n GLU . 44  A 44  
A 45  1 n GLY . 45  A 45  
A 46  1 n CYS . 46  A 46  
A 47  1 n TRP . 47  A 47  
A 48  1 n ALA . 48  A 48  
A 49  1 n ARG . 49  A 49  
A 50  1 n LEU . 50  A 50  
A 51  1 n CYS . 51  A 51  
A 52  1 n ASP . 52  A 52  
A 53  1 n GLY . 53  A 53  
A 54  1 n CYS . 54  A 54  
A 55  1 n CYS . 55  A 55  
A 56  1 n THR . 56  A 56  
A 57  1 n VAL . 57  A 57  
A 58  1 n PRO . 58  A 58  
A 59  1 n SER . 59  A 59  
A 60  1 n VAL . 60  A 60  
A 61  1 n VAL . 61  A 61  
A 62  1 n TYR . 62  A 62  
A 63  1 n CYS . 63  A 63  
A 64  1 n ARG . 64  A 64  
A 65  1 n ALA . 65  A 65  
A 66  1 n ASP . 66  A 66  
A 67  1 n SER . 67  A 67  
A 68  1 n ALA . 68  A 68  
A 69  1 n TYR . 69  A 69  
A 70  1 n LEU . 70  A 70  
A 71  1 n CYS . 71  A 71  
A 72  1 n ALA . 72  A 72  
A 73  1 n SER . 73  A 73  
A 74  1 n CYS . 74  A 74  
A 75  1 n ASP . 75  A 75  
A 76  1 n ALA . 76  A 76  
A 77  1 n GLN . 77  A 77  
A 78  1 n ILE . 78  A 78  
A 79  1 n HIS . 79  A 79  
A 80  1 n ALA . 80  A 80  
A 81  1 n ALA . 81  A 81  
A 82  1 n ASN . 82  A 82  
A 83  1 n ARG . 83  A 83  
A 84  1 n VAL . 84  A 84  
A 85  1 n ALA . 85  A 85  
A 86  1 n SER . 86  A 86  
A 87  1 n ARG . 87  A 87  
A 88  1 n HIS . 88  A 88  
A 89  1 n GLU . 89  A 89  
A 90  1 n ARG . 90  A 90  
A 91  1 n VAL . 91  A 91  
A 92  1 n LEU . 92  A 92  
A 93  1 n LEU . 93  A 93  
A 94  1 n SER . 94  A 94  
A 95  1 n GLU . 95  A 95  
A 96  1 n ALA . 96  A 96  
A 97  1 n TYR . 97  A 97  
A 98  1 n LYS . 98  A 98  
A 99  1 n HIS . 99  A 99  
A 100 1 n ALA . 100 A 100 
A 101 1 n PRO . 101 A 101 
A 102 1 n VAL . 102 A 102 
A 103 1 n MET . 103 A 103 
A 104 1 n LEU . 104 A 104 
A 105 1 n ASP . 105 A 105 
A 106 1 n CYS . 106 A 106 
A 107 1 n HIS . 107 A 107 
A 108 1 n ALA . 108 A 108 
A 109 1 n ASP . 109 A 109 
A 110 1 n ALA . 110 A 110 
A 111 1 n ALA . 111 A 111 
A 112 1 n ALA . 112 A 112 
A 113 1 n LEU . 113 A 113 
A 114 1 n CYS . 114 A 114 
A 115 1 n ALA . 115 A 115 
A 116 1 n ALA . 116 A 116 
A 117 1 n TYR . 117 A 117 
A 118 1 n GLU . 118 A 118 
A 119 1 n ALA . 119 A 119 
A 120 1 n GLN . 120 A 120 
A 121 1 n VAL . 121 A 121 
A 122 1 n HIS . 122 A 122 
A 123 1 n TYR . 123 A 123 
A 124 1 n ALA . 124 A 124 
A 125 1 n ASN . 125 A 125 
A 126 1 n LEU . 126 A 126 
A 127 1 n LEU . 127 A 127 
A 128 1 n THR . 128 A 128 
A 129 1 n VAL . 129 A 129 
A 130 1 n MET . 130 A 130 
A 131 1 n HIS . 131 A 131 
A 132 1 n GLN . 132 A 132 
A 133 1 n ARG . 133 A 133 
A 134 1 n MET . 134 A 134 
A 135 1 n PRO . 135 A 135 
A 136 1 n VAL . 136 A 136 
A 137 1 n VAL . 137 A 137 
A 138 1 n SER . 138 A 138 
A 139 1 n HIS . 139 A 139 
A 140 1 n PRO . 140 A 140 
A 141 1 n ALA . 141 A 141 
A 142 1 n VAL . 142 A 142 
A 143 1 n ALA . 143 A 143 
A 144 1 n ILE . 144 A 144 
A 145 1 n PRO . 145 A 145 
A 146 1 n PRO . 146 A 146 
A 147 1 n VAL . 147 A 147 
A 148 1 n SER . 148 A 148 
A 149 1 n LEU . 149 A 149 
A 150 1 n PHE . 150 A 150 
A 151 1 n ALA . 151 A 151 
A 152 1 n GLU . 152 A 152 
A 153 1 n ALA . 153 A 153 
A 154 1 n GLU . 154 A 154 
A 155 1 n ALA . 155 A 155 
A 156 1 n THR . 156 A 156 
A 157 1 n ALA . 157 A 157 
A 158 1 n PRO . 158 A 158 
A 159 1 n VAL . 159 A 159 
A 160 1 n LEU . 160 A 160 
A 161 1 n GLY . 161 A 161 
A 162 1 n ARG . 162 A 162 
A 163 1 n LYS . 163 A 163 
A 164 1 n GLU . 164 A 164 
A 165 1 n GLU . 165 A 165 
A 166 1 n ASP . 166 A 166 
A 167 1 n THR . 167 A 167 
A 168 1 n SER . 168 A 168 
A 169 1 n TRP . 169 A 169 
A 170 1 n LEU . 170 A 170 
A 171 1 n LEU . 171 A 171 
A 172 1 n LEU . 172 A 172 
A 173 1 n SER . 173 A 173 
A 174 1 n LYS . 174 A 174 
A 175 1 n ASP . 175 A 175 
A 176 1 n SER . 176 A 176 
A 177 1 n ASP . 177 A 177 
A 178 1 n ASN . 178 A 178 
A 179 1 n HIS . 179 A 179 
A 180 1 n ASN . 180 A 180 
A 181 1 n ARG . 181 A 181 
A 182 1 n SER . 182 A 182 
A 183 1 n GLY . 183 A 183 
A 184 1 n ASN . 184 A 184 
A 185 1 n ASN . 185 A 185 
A 186 1 n SER . 186 A 186 
A 187 1 n SER . 187 A 187 
A 188 1 n THR . 188 A 188 
A 189 1 n SER . 189 A 189 
A 190 1 n SER . 190 A 190 
A 191 1 n SER . 191 A 191 
A 192 1 n SER . 192 A 192 
A 193 1 n GLN . 193 A 193 
A 194 1 n TYR . 194 A 194 
A 195 1 n PHE . 195 A 195 
A 196 1 n GLY . 196 A 196 
A 197 1 n GLU . 197 A 197 
A 198 1 n VAL . 198 A 198 
A 199 1 n ASP . 199 A 199 
A 200 1 n GLN . 200 A 200 
A 201 1 n TYR . 201 A 201 
A 202 1 n PHE . 202 A 202 
A 203 1 n ASP . 203 A 203 
A 204 1 n LEU . 204 A 204 
A 205 1 n VAL . 205 A 205 
A 206 1 n GLY . 206 A 206 
A 207 1 n TYR . 207 A 207 
A 208 1 n ASN . 208 A 208 
A 209 1 n SER . 209 A 209 
A 210 1 n TYR . 210 A 210 
A 211 1 n TYR . 211 A 211 
A 212 1 n ASP . 212 A 212 
A 213 1 n SER . 213 A 213 
A 214 1 n HIS . 214 A 214 
A 215 1 n MET . 215 A 215 
A 216 1 n SER . 216 A 216 
A 217 1 n ASN . 217 A 217 
A 218 1 n GLN . 218 A 218 
A 219 1 n GLU . 219 A 219 
A 220 1 n GLN . 220 A 220 
A 221 1 n TYR . 221 A 221 
A 222 1 n VAL . 222 A 222 
A 223 1 n MET . 223 A 223 
A 224 1 n GLN . 224 A 224 
A 225 1 n GLU . 225 A 225 
A 226 1 n GLN . 226 A 226 
A 227 1 n GLN . 227 A 227 
A 228 1 n HIS . 228 A 228 
A 229 1 n LEU . 229 A 229 
A 230 1 n GLN . 230 A 230 
A 231 1 n GLN . 231 A 231 
A 232 1 n MET . 232 A 232 
A 233 1 n GLN . 233 A 233 
A 234 1 n LYS . 234 A 234 
A 235 1 n GLU . 235 A 235 
A 236 1 n TYR . 236 A 236 
A 237 1 n ALA . 237 A 237 
A 238 1 n GLU . 238 A 238 
A 239 1 n GLN . 239 A 239 
A 240 1 n GLN . 240 A 240 
A 241 1 n MET . 241 A 241 
A 242 1 n GLN . 242 A 242 
A 243 1 n LYS . 243 A 243 
A 244 1 n GLU . 244 A 244 
A 245 1 n TYR . 245 A 245 
A 246 1 n VAL . 246 A 246 
A 247 1 n GLU . 247 A 247 
A 248 1 n ASN . 248 A 248 
A 249 1 n GLU . 249 A 249 
A 250 1 n GLY . 250 A 250 
A 251 1 n SER . 251 A 251 
A 252 1 n GLU . 252 A 252 
A 253 1 n CYS . 253 A 253 
A 254 1 n ILE . 254 A 254 
A 255 1 n VAL . 255 A 255 
A 256 1 n PRO . 256 A 256 
A 257 1 n SER . 257 A 257 
A 258 1 n GLN . 258 A 258 
A 259 1 n SER . 259 A 259 
A 260 1 n THR . 260 A 260 
A 261 1 n ILE . 261 A 261 
A 262 1 n VAL . 262 A 262 
A 263 1 n ARG . 263 A 263 
A 264 1 n ARG . 264 A 264 
A 265 1 n PRO . 265 A 265 
A 266 1 n HIS . 266 A 266 
A 267 1 n GLN . 267 A 267 
A 268 1 n SER . 268 A 268 
A 269 1 n GLY . 269 A 269 
A 270 1 n TYR . 270 A 270 
A 271 1 n ALA . 271 A 271 
A 272 1 n PRO . 272 A 272 
A 273 1 n LEU . 273 A 273 
A 274 1 n VAL . 274 A 274 
A 275 1 n GLY . 275 A 275 
A 276 1 n ALA . 276 A 276 
A 277 1 n GLU . 277 A 277 
A 278 1 n GLN . 278 A 278 
A 279 1 n ALA . 279 A 279 
A 280 1 n ALA . 280 A 280 
A 281 1 n SER . 281 A 281 
A 282 1 n ALA . 282 A 282 
A 283 1 n THR . 283 A 283 
A 284 1 n ALA . 284 A 284 
A 285 1 n GLY . 285 A 285 
A 286 1 n ALA . 286 A 286 
A 287 1 n SER . 287 A 287 
A 288 1 n ALA . 288 A 288 
A 289 1 n TYR . 289 A 289 
A 290 1 n THR . 290 A 290 
A 291 1 n ASP . 291 A 291 
A 292 1 n SER . 292 A 292 
A 293 1 n VAL . 293 A 293 
A 294 1 n ASN . 294 A 294 
A 295 1 n ASN . 295 A 295 
A 296 1 n SER . 296 A 296 
A 297 1 n ILE . 297 A 297 
A 298 1 n SER . 298 A 298 
A 299 1 n PHE . 299 A 299 
A 300 1 n SER . 300 A 300 
A 301 1 n MET . 301 A 301 
A 302 1 n GLU . 302 A 302 
A 303 1 n ALA . 303 A 303 
A 304 1 n GLY . 304 A 304 
A 305 1 n ILE . 305 A 305 
A 306 1 n VAL . 306 A 306 
A 307 1 n PRO . 307 A 307 
A 308 1 n ASP . 308 A 308 
A 309 1 n ASN . 309 A 309 
A 310 1 n THR . 310 A 310 
A 311 1 n VAL . 311 A 311 
A 312 1 n GLN . 312 A 312 
A 313 1 n SER . 313 A 313 
A 314 1 n SER . 314 A 314 
A 315 1 n ILE . 315 A 315 
A 316 1 n LEU . 316 A 316 
A 317 1 n ARG . 317 A 317 
A 318 1 n PRO . 318 A 318 
A 319 1 n ALA . 319 A 319 
A 320 1 n GLY . 320 A 320 
A 321 1 n ALA . 321 A 321 
A 322 1 n ILE . 322 A 322 
A 323 1 n GLY . 323 A 323 
A 324 1 n LEU . 324 A 324 
A 325 1 n PHE . 325 A 325 
A 326 1 n SER . 326 A 326 
A 327 1 n SER . 327 A 327 
A 328 1 n PRO . 328 A 328 
A 329 1 n SER . 329 A 329 
A 330 1 n LEU . 330 A 330 
A 331 1 n GLN . 331 A 331 
A 332 1 n THR . 332 A 332 
A 333 1 n PRO . 333 A 333 
A 334 1 n LEU . 334 A 334 
A 335 1 n HIS . 335 A 335 
A 336 1 n PHE . 336 A 336 
A 337 1 n SER . 337 A 337 
A 338 1 n SER . 338 A 338 
A 339 1 n LYS . 339 A 339 
A 340 1 n GLU . 340 A 340 
A 341 1 n ARG . 341 A 341 
A 342 1 n GLU . 342 A 342 
A 343 1 n ALA . 343 A 343 
A 344 1 n ARG . 344 A 344 
A 345 1 n VAL . 345 A 345 
A 346 1 n LEU . 346 A 346 
A 347 1 n ARG . 347 A 347 
A 348 1 n TYR . 348 A 348 
A 349 1 n LYS . 349 A 349 
A 350 1 n GLU . 350 A 350 
A 351 1 n LYS . 351 A 351 
A 352 1 n LYS . 352 A 352 
A 353 1 n LYS . 353 A 353 
A 354 1 n SER . 354 A 354 
A 355 1 n ARG . 355 A 355 
A 356 1 n LYS . 356 A 356 
A 357 1 n PHE . 357 A 357 
A 358 1 n GLU . 358 A 358 
A 359 1 n LYS . 359 A 359 
A 360 1 n THR . 360 A 360 
A 361 1 n THR . 361 A 361 
A 362 1 n ARG . 362 A 362 
A 363 1 n TYR . 363 A 363 
A 364 1 n ALA . 364 A 364 
A 365 1 n THR . 365 A 365 
A 366 1 n ARG . 366 A 366 
A 367 1 n LYS . 367 A 367 
A 368 1 n ALA . 368 A 368 
A 369 1 n TYR . 369 A 369 
A 370 1 n ALA . 370 A 370 
A 371 1 n GLU . 371 A 371 
A 372 1 n ALA . 372 A 372 
A 373 1 n ARG . 373 A 373 
A 374 1 n PRO . 374 A 374 
A 375 1 n ARG . 375 A 375 
A 376 1 n ILE . 376 A 376 
A 377 1 n LYS . 377 A 377 
A 378 1 n GLY . 378 A 378 
A 379 1 n ARG . 379 A 379 
A 380 1 n PHE . 380 A 380 
A 381 1 n ALA . 381 A 381 
A 382 1 n LYS . 382 A 382 
A 383 1 n ARG . 383 A 383 
A 384 1 n SER . 384 A 384 
A 385 1 n ASP . 385 A 385 
A 386 1 n ALA . 386 A 386 
A 387 1 n GLU . 387 A 387 
A 388 1 n MET . 388 A 388 
A 389 1 n GLU . 389 A 389 
A 390 1 n VAL . 390 A 390 
A 391 1 n ASP . 391 A 391 
A 392 1 n GLN . 392 A 392 
A 393 1 n THR . 393 A 393 
A 394 1 n PHE . 394 A 394 
A 395 1 n SER . 395 A 395 
A 396 1 n THR . 396 A 396 
A 397 1 n ALA . 397 A 397 
A 398 1 n ALA . 398 A 398 
A 399 1 n LEU . 399 A 399 
A 400 1 n SER . 400 A 400 
A 401 1 n ASP . 401 A 401 
A 402 1 n SER . 402 A 402 
A 403 1 n SER . 403 A 403 
A 404 1 n TYR . 404 A 404 
A 405 1 n SER . 405 A 405 
A 406 1 n THR . 406 A 406 
A 407 1 n VAL . 407 A 407 
A 408 1 n PRO . 408 A 408 
A 409 1 n TRP . 409 A 409 
A 410 1 n PHE . 410 A 410 
B 1   2 n GLU . 1   B 1   
B 2   2 n PRO . 2   B 2   
B 3   2 n GLN . 3   B 3   
B 4   2 n ASN . 4   B 4   
B 5   2 n GLN . 5   B 5   
B 6   2 n SER . 6   B 6   
B 7   2 n GLN . 7   B 7   
B 8   2 n GLN . 8   B 8   
B 9   2 n LEU . 9   B 9   
B 10  2 n PRO . 10  B 10  
B 11  2 n GLN . 11  B 11  
B 12  2 n PRO . 12  B 12  
B 13  2 n GLN . 13  B 13  
B 14  2 n LEU . 14  B 14  
B 15  2 n GLN . 15  B 15  
B 16  2 n LEU . 16  B 16  
B 17  2 n HIS . 17  B 17  
B 18  2 n PRO . 18  B 18  
B 19  2 n GLN . 19  B 19  
B 20  2 n VAL . 20  B 20  
B 21  2 n GLN . 21  B 21  
B 22  2 n GLN . 22  B 22  
B 23  2 n PRO . 23  B 23  
B 24  2 n PRO . 24  B 24  
B 25  2 n GLN . 25  B 25  
B 26  2 n PRO . 26  B 26  
B 27  2 n GLN . 27  B 27  
B 28  2 n PRO . 28  B 28  
B 29  2 n GLN . 29  B 29  
B 30  2 n LEU . 30  B 30  
B 31  2 n HIS . 31  B 31  
B 32  2 n PRO . 32  B 32  
B 33  2 n GLN . 33  B 33  
B 34  2 n SER . 34  B 34  
B 35  2 n GLN . 35  B 35  
B 36  2 n GLN . 36  B 36  
B 37  2 n PRO . 37  B 37  
B 38  2 n LEU . 38  B 38  
B 39  2 n GLN . 39  B 39  
B 40  2 n PRO . 40  B 40  
B 41  2 n GLN . 41  B 41  
B 42  2 n LEU . 42  B 42  
B 43  2 n GLN . 43  B 43  
B 44  2 n PRO . 44  B 44  
B 45  2 n TYR . 45  B 45  
B 46  2 n THR . 46  B 46  
B 47  2 n GLN . 47  B 47  
B 48  2 n ALA . 48  B 48  
B 49  2 n GLN . 49  B 49  
B 50  2 n PRO . 50  B 50  
B 51  2 n GLN . 51  B 51  
B 52  2 n GLN . 52  B 52  
B 53  2 n PRO . 53  B 53  
B 54  2 n LEU . 54  B 54  
B 55  2 n GLN . 55  B 55  
B 56  2 n PRO . 56  B 56  
B 57  2 n GLN . 57  B 57  
B 58  2 n LEU . 58  B 58  
B 59  2 n GLN . 59  B 59  
B 60  2 n PRO . 60  B 60  
B 61  2 n TYR . 61  B 61  
B 62  2 n THR . 62  B 62  
B 63  2 n GLN . 63  B 63  
B 64  2 n ALA . 64  B 64  
B 65  2 n GLN . 65  B 65  
B 66  2 n PRO . 66  B 66  
B 67  2 n GLN . 67  B 67  
B 68  2 n GLN . 68  B 68  
B 69  2 n PRO . 69  B 69  
B 70  2 n LEU . 70  B 70  
B 71  2 n GLN . 71  B 71  
B 72  2 n PRO . 72  B 72  
B 73  2 n GLN . 73  B 73  
B 74  2 n LEU . 74  B 74  
B 75  2 n GLN . 75  B 75  
B 76  2 n PRO . 76  B 76  
B 77  2 n TYR . 77  B 77  
B 78  2 n THR . 78  B 78  
B 79  2 n GLN . 79  B 79  
B 80  2 n ALA . 80  B 80  
B 81  2 n GLN . 81  B 81  
B 82  2 n PRO . 82  B 82  
B 83  2 n GLN . 83  B 83  
B 84  2 n GLN . 84  B 84  
B 85  2 n PRO . 85  B 85  
B 86  2 n LEU . 86  B 86  
B 87  2 n GLN . 87  B 87  
B 88  2 n PRO . 88  B 88  
B 89  2 n GLN . 89  B 89  
B 90  2 n LEU . 90  B 90  
B 91  2 n GLN . 91  B 91  
B 92  2 n PRO . 92  B 92  
B 93  2 n TYR . 93  B 93  
B 94  2 n THR . 94  B 94  
B 95  2 n GLN . 95  B 95  
B 96  2 n ALA . 96  B 96  
B 97  2 n GLN . 97  B 97  
B 98  2 n PRO . 98  B 98  
B 99  2 n GLN . 99  B 99  
B 100 2 n GLN . 100 B 100 
B 101 2 n PRO . 101 B 101 
B 102 2 n LEU . 102 B 102 
B 103 2 n GLN . 103 B 103 
B 104 2 n PRO . 104 B 104 
B 105 2 n GLN . 105 B 105 
B 106 2 n LEU . 106 B 106 
B 107 2 n GLN . 107 B 107 
B 108 2 n PRO . 108 B 108 
C 1   3 n MET . 1   C 1   
C 2   3 n ARG . 2   C 2   
C 3   3 n LYS . 3   C 3   
C 4   3 n LYS . 4   C 4   
C 5   3 n LEU . 5   C 5   
C 6   3 n ASP . 6   C 6   
C 7   3 n THR . 7   C 7   
C 8   3 n ARG . 8   C 8   
C 9   3 n PHE . 9   C 9   
C 10  3 n PRO . 10  C 10  
C 11  3 n ALA . 11  C 11  
C 12  3 n PRO . 12  C 12  
C 13  3 n ARG . 13  C 13  
C 14  3 n ILE . 14  C 14  
C 15  3 n LYS . 15  C 15  
C 16  3 n LYS . 16  C 16  
C 17  3 n ILE . 17  C 17  
C 18  3 n MET . 18  C 18  
C 19  3 n GLN . 19  C 19  
C 20  3 n ALA . 20  C 20  
C 21  3 n ASP . 21  C 21  
C 22  3 n GLU . 22  C 22  
C 23  3 n ASP . 23  C 23  
C 24  3 n VAL . 24  C 24  
C 25  3 n GLY . 25  C 25  
C 26  3 n LYS . 26  C 26  
C 27  3 n ILE . 27  C 27  
C 28  3 n ALA . 28  C 28  
C 29  3 n LEU . 29  C 29  
C 30  3 n ALA . 30  C 30  
C 31  3 n VAL . 31  C 31  
C 32  3 n PRO . 32  C 32  
C 33  3 n VAL . 33  C 33  
C 34  3 n LEU . 34  C 34  
C 35  3 n VAL . 35  C 35  
C 36  3 n SER . 36  C 36  
C 37  3 n LYS . 37  C 37  
C 38  3 n ALA . 38  C 38  
C 39  3 n LEU . 39  C 39  
C 40  3 n GLU . 40  C 40  
C 41  3 n LEU . 41  C 41  
C 42  3 n PHE . 42  C 42  
C 43  3 n LEU . 43  C 43  
C 44  3 n GLN . 44  C 44  
C 45  3 n ASP . 45  C 45  
C 46  3 n LEU . 46  C 46  
C 47  3 n CYS . 47  C 47  
C 48  3 n ASP . 48  C 48  
C 49  3 n ARG . 49  C 49  
C 50  3 n THR . 50  C 50  
C 51  3 n TYR . 51  C 51  
C 52  3 n ASN . 52  C 52  
C 53  3 n ILE . 53  C 53  
C 54  3 n THR . 54  C 54  
C 55  3 n ILE . 55  C 55  
C 56  3 n GLU . 56  C 56  
C 57  3 n LYS . 57  C 57  
C 58  3 n GLY . 58  C 58  
C 59  3 n VAL . 59  C 59  
C 60  3 n LYS . 60  C 60  
C 61  3 n THR . 61  C 61  
C 62  3 n VAL . 62  C 62  
C 63  3 n SER . 63  C 63  
C 64  3 n SER . 64  C 64  
C 65  3 n SER . 65  C 65  
C 66  3 n HIS . 66  C 66  
C 67  3 n LEU . 67  C 67  
C 68  3 n LYS . 68  C 68  
C 69  3 n GLN . 69  C 69  
C 70  3 n CYS . 70  C 70  
C 71  3 n ILE . 71  C 71  
C 72  3 n HIS . 72  C 72  
C 73  3 n SER . 73  C 73  
C 74  3 n TYR . 74  C 74  
C 75  3 n ASP . 75  C 75  
C 76  3 n VAL . 76  C 76  
C 77  3 n TYR . 77  C 77  
C 78  3 n ASP . 78  C 78  
C 79  3 n PHE . 79  C 79  
C 80  3 n LEU . 80  C 80  
C 81  3 n LYS . 81  C 81  
C 82  3 n ASN . 82  C 82  
C 83  3 n VAL . 83  C 83  
C 84  3 n ALA . 84  C 84  
C 85  3 n SER . 85  C 85  
C 86  3 n LYS . 86  C 86  
C 87  3 n VAL . 87  C 87  
C 88  3 n PRO . 88  C 88  
C 89  3 n ASP . 89  C 89  
C 90  3 n LEU . 90  C 90  
C 91  3 n GLY . 91  C 91  
C 92  3 n ALA . 92  C 92  
C 93  3 n PRO . 93  C 93  
C 94  3 n ASP . 94  C 94  
C 95  3 n SER . 95  C 95  
D 1   4 n DC  . 1   D 1   
D 2   4 n DA  . 2   D 2   
D 3   4 n DC  . 3   D 3   
D 4   4 n DG  . 4   D 4   
D 5   4 n DC  . 5   D 5   
D 6   4 n DA  . 6   D 6   
D 7   4 n DC  . 7   D 7   
D 8   4 n DC  . 8   D 8   
D 9   4 n DA  . 9   D 9   
D 10  4 n DG  . 10  D 10  
D 11  4 n DA  . 11  D 11  
D 12  4 n DC  . 12  D 12  
D 13  4 n DC  . 13  D 13  
D 14  4 n DA  . 14  D 14  
D 15  4 n DC  . 15  D 15  
D 16  4 n DA  . 16  D 16  
D 17  4 n DC  . 17  D 17  
D 18  4 n DC  . 18  D 18  
D 19  4 n DA  . 19  D 19  
D 20  4 n DG  . 20  D 20  
D 21  4 n DA  . 21  D 21  
D 22  4 n DA  . 22  D 22  
D 23  4 n DA  . 23  D 23  
D 24  4 n DC  . 24  D 24  
D 25  4 n DA  . 25  D 25  
D 26  4 n DA  . 26  D 26  
D 27  4 n DA  . 27  D 27  
D 28  4 n DC  . 28  D 28  
D 29  4 n DA  . 29  D 29  
D 30  4 n DA  . 30  D 30  
D 31  4 n DA  . 31  D 31  
E 1   5 n DT  . 1   E 1   
E 2   5 n DT  . 2   E 2   
E 3   5 n DT  . 3   E 3   
E 4   5 n DG  . 4   E 4   
E 5   5 n DT  . 5   E 5   
E 6   5 n DT  . 6   E 6   
E 7   5 n DT  . 7   E 7   
E 8   5 n DG  . 8   E 8   
E 9   5 n DT  . 9   E 9   
E 10  5 n DT  . 10  E 10  
E 11  5 n DT  . 11  E 11  
E 12  5 n DC  . 12  E 12  
E 13  5 n DT  . 13  E 13  
E 14  5 n DG  . 14  E 14  
E 15  5 n DG  . 15  E 15  
E 16  5 n DT  . 16  E 16  
E 17  5 n DG  . 17  E 17  
E 18  5 n DT  . 18  E 18  
E 19  5 n DG  . 19  E 19  
E 20  5 n DG  . 20  E 20  
E 21  5 n DT  . 21  E 21  
E 22  5 n DC  . 22  E 22  
E 23  5 n DT  . 23  E 23  
E 24  5 n DG  . 24  E 24  
E 25  5 n DG  . 25  E 25  
E 26  5 n DT  . 26  E 26  
E 27  5 n DG  . 27  E 27  
E 28  5 n DC  . 28  E 28  
E 29  5 n DG  . 29  E 29  
E 30  5 n DT  . 30  E 30  
E 31  5 n DG  . 31  E 31  
#
_software.classification other
_software.date           ?
_software.description    "Structure prediction"
_software.name           AlphaFold
_software.pdbx_ordinal   1
_software.type           package
_software.version        "AlphaFold-beta-20231127 (927599d6-1efe-4fa9-85d2-a29f909d212e @ 2024-12-16 01:23:45)"
#
loop_
_struct_asym.entity_id
_struct_asym.id
1 A 
2 B 
3 C 
4 D 
5 E 
#
loop_
_atom_site.group_PDB
_atom_site.id
_atom_site.type_symbol
_atom_site.label_atom_id
_atom_site.label_alt_id
_atom_site.label_comp_id
_atom_site.label_asym_id
_atom_site.label_entity_id
_atom_site.label_seq_id
_atom_site.pdbx_PDB_ins_code
_atom_site.Cartn_x
_atom_site.Cartn_y
_atom_site.Cartn_z
_atom_site.occupancy
_atom_site.B_iso_or_equiv
_atom_site.auth_seq_id
_atom_site.auth_asym_id
_atom_site.pdbx_PDB_model_num
ATOM 1    N N     . MET A 1 1   ? -26.838 -10.237 -44.455 1.00 27.14 1   A 1 
ATOM 2    C CA    . MET A 1 1   ? -26.009 -9.824  -43.308 1.00 29.50 1   A 1 
ATOM 3    C C     . MET A 1 1   ? -24.822 -9.022  -43.840 1.00 31.08 1   A 1 
ATOM 4    O O     . MET A 1 1   ? -24.019 -9.609  -44.560 1.00 25.90 1   A 1 
ATOM 5    C CB    . MET A 1 1   ? -25.507 -11.035 -42.522 1.00 26.59 1   A 1 
ATOM 6    C CG    . MET A 1 1   ? -26.620 -11.725 -41.728 1.00 22.38 1   A 1 
ATOM 7    S SD    . MET A 1 1   ? -25.991 -13.118 -40.768 1.00 19.50 1   A 1 
ATOM 8    C CE    . MET A 1 1   ? -27.436 -13.486 -39.756 1.00 18.69 1   A 1 
ATOM 9    N N     . PRO A 1 2   ? -24.715 -7.691  -43.589 1.00 26.83 2   A 1 
ATOM 10   C CA    . PRO A 1 2   ? -23.639 -6.889  -44.156 1.00 29.27 2   A 1 
ATOM 11   C C     . PRO A 1 2   ? -22.319 -7.202  -43.432 1.00 29.71 2   A 1 
ATOM 12   O O     . PRO A 1 2   ? -22.224 -7.086  -42.213 1.00 26.11 2   A 1 
ATOM 13   C CB    . PRO A 1 2   ? -24.098 -5.432  -43.989 1.00 26.46 2   A 1 
ATOM 14   C CG    . PRO A 1 2   ? -24.992 -5.477  -42.744 1.00 24.99 2   A 1 
ATOM 15   C CD    . PRO A 1 2   ? -25.614 -6.876  -42.792 1.00 27.38 2   A 1 
ATOM 16   N N     . ARG A 1 3   ? -21.288 -7.617  -44.182 1.00 28.92 3   A 1 
ATOM 17   C CA    . ARG A 1 3   ? -19.940 -7.848  -43.650 1.00 30.83 3   A 1 
ATOM 18   C C     . ARG A 1 3   ? -19.307 -6.499  -43.293 1.00 29.81 3   A 1 
ATOM 19   O O     . ARG A 1 3   ? -19.055 -5.693  -44.180 1.00 27.55 3   A 1 
ATOM 20   C CB    . ARG A 1 3   ? -19.070 -8.596  -44.672 1.00 29.86 3   A 1 
ATOM 21   C CG    . ARG A 1 3   ? -19.374 -10.108 -44.756 1.00 27.30 3   A 1 
ATOM 22   C CD    . ARG A 1 3   ? -18.447 -10.772 -45.783 1.00 25.51 3   A 1 
ATOM 23   N NE    . ARG A 1 3   ? -18.591 -12.227 -45.798 1.00 24.06 3   A 1 
ATOM 24   C CZ    . ARG A 1 3   ? -17.959 -13.082 -46.594 1.00 22.36 3   A 1 
ATOM 25   N NH1   . ARG A 1 3   ? -17.131 -12.661 -47.512 1.00 20.36 3   A 1 
ATOM 26   N NH2   . ARG A 1 3   ? -18.143 -14.360 -46.488 1.00 18.67 3   A 1 
ATOM 27   N N     . CYS A 1 4   ? -19.017 -6.243  -42.030 1.00 31.70 4   A 1 
ATOM 28   C CA    . CYS A 1 4   ? -18.266 -5.069  -41.597 1.00 34.72 4   A 1 
ATOM 29   C C     . CYS A 1 4   ? -16.792 -5.226  -41.993 1.00 33.62 4   A 1 
ATOM 30   O O     . CYS A 1 4   ? -16.009 -5.849  -41.288 1.00 31.81 4   A 1 
ATOM 31   C CB    . CYS A 1 4   ? -18.467 -4.849  -40.088 1.00 34.29 4   A 1 
ATOM 32   S SG    . CYS A 1 4   ? -17.882 -3.191  -39.640 1.00 31.33 4   A 1 
ATOM 33   N N     . ASN A 1 5   ? -16.417 -4.685  -43.162 1.00 31.30 5   A 1 
ATOM 34   C CA    . ASN A 1 5   ? -15.093 -4.876  -43.770 1.00 34.19 5   A 1 
ATOM 35   C C     . ASN A 1 5   ? -13.957 -4.052  -43.144 1.00 32.47 5   A 1 
ATOM 36   O O     . ASN A 1 5   ? -12.797 -4.324  -43.448 1.00 30.39 5   A 1 
ATOM 37   C CB    . ASN A 1 5   ? -15.195 -4.542  -45.273 1.00 33.20 5   A 1 
ATOM 38   C CG    . ASN A 1 5   ? -15.511 -5.719  -46.181 1.00 29.86 5   A 1 
ATOM 39   O OD1   . ASN A 1 5   ? -15.520 -6.878  -45.798 1.00 29.93 5   A 1 
ATOM 40   N ND2   . ASN A 1 5   ? -15.767 -5.458  -47.441 1.00 32.07 5   A 1 
ATOM 41   N N     . LYS A 1 6   ? -14.236 -2.999  -42.373 1.00 26.36 6   A 1 
ATOM 42   C CA    . LYS A 1 6   ? -13.273 -1.894  -42.190 1.00 27.18 6   A 1 
ATOM 43   C C     . LYS A 1 6   ? -12.056 -2.201  -41.306 1.00 26.37 6   A 1 
ATOM 44   O O     . LYS A 1 6   ? -11.060 -1.491  -41.445 1.00 23.70 6   A 1 
ATOM 45   C CB    . LYS A 1 6   ? -13.991 -0.633  -41.703 1.00 25.98 6   A 1 
ATOM 46   C CG    . LYS A 1 6   ? -14.214 0.369   -42.842 1.00 24.37 6   A 1 
ATOM 47   C CD    . LYS A 1 6   ? -14.788 1.679   -42.307 1.00 23.01 6   A 1 
ATOM 48   C CE    . LYS A 1 6   ? -14.946 2.702   -43.433 1.00 21.21 6   A 1 
ATOM 49   N NZ    . LYS A 1 6   ? -15.446 4.012   -42.941 1.00 19.31 6   A 1 
ATOM 50   N N     . CYS A 1 7   ? -12.087 -3.176  -40.425 1.00 28.98 7   A 1 
ATOM 51   C CA    . CYS A 1 7   ? -11.051 -3.319  -39.392 1.00 30.95 7   A 1 
ATOM 52   C C     . CYS A 1 7   ? -9.733  -3.969  -39.865 1.00 29.20 7   A 1 
ATOM 53   O O     . CYS A 1 7   ? -8.887  -4.268  -39.029 1.00 27.37 7   A 1 
ATOM 54   C CB    . CYS A 1 7   ? -11.640 -4.048  -38.179 1.00 30.87 7   A 1 
ATOM 55   S SG    . CYS A 1 7   ? -13.016 -3.085  -37.480 1.00 30.00 7   A 1 
ATOM 56   N N     . LEU A 1 8   ? -9.552  -4.193  -41.180 1.00 26.84 8   A 1 
ATOM 57   C CA    . LEU A 1 8   ? -8.434  -5.007  -41.674 1.00 31.30 8   A 1 
ATOM 58   C C     . LEU A 1 8   ? -7.062  -4.312  -41.725 1.00 29.42 8   A 1 
ATOM 59   O O     . LEU A 1 8   ? -6.060  -5.016  -41.645 1.00 26.90 8   A 1 
ATOM 60   C CB    . LEU A 1 8   ? -8.783  -5.541  -43.077 1.00 29.96 8   A 1 
ATOM 61   C CG    . LEU A 1 8   ? -9.583  -6.849  -43.076 1.00 28.11 8   A 1 
ATOM 62   C CD1   . LEU A 1 8   ? -10.147 -7.114  -44.468 1.00 29.46 8   A 1 
ATOM 63   C CD2   . LEU A 1 8   ? -8.704  -8.050  -42.688 1.00 32.48 8   A 1 
ATOM 64   N N     . SER A 1 9   ? -6.993  -2.988  -41.997 1.00 31.31 9   A 1 
ATOM 65   C CA    . SER A 1 9   ? -5.825  -2.512  -42.760 1.00 33.64 9   A 1 
ATOM 66   C C     . SER A 1 9   ? -4.531  -2.258  -41.981 1.00 32.25 9   A 1 
ATOM 67   O O     . SER A 1 9   ? -3.491  -2.763  -42.381 1.00 29.95 9   A 1 
ATOM 68   C CB    . SER A 1 9   ? -6.181  -1.276  -43.587 1.00 31.74 9   A 1 
ATOM 69   O OG    . SER A 1 9   ? -6.629  -0.215  -42.772 1.00 30.62 9   A 1 
ATOM 70   N N     . GLU A 1 10  ? -4.532  -1.398  -40.980 1.00 28.30 10  A 1 
ATOM 71   C CA    . GLU A 1 10  ? -3.278  -0.803  -40.486 1.00 31.26 10  A 1 
ATOM 72   C C     . GLU A 1 10  ? -2.583  -1.693  -39.446 1.00 29.45 10  A 1 
ATOM 73   O O     . GLU A 1 10  ? -2.752  -1.550  -38.244 1.00 26.73 10  A 1 
ATOM 74   C CB    . GLU A 1 10  ? -3.494  0.648   -40.023 1.00 29.46 10  A 1 
ATOM 75   C CG    . GLU A 1 10  ? -3.752  1.586   -41.212 1.00 28.04 10  A 1 
ATOM 76   C CD    . GLU A 1 10  ? -3.958  3.056   -40.802 1.00 27.32 10  A 1 
ATOM 77   O OE1   . GLU A 1 10  ? -3.820  3.921   -41.700 1.00 27.56 10  A 1 
ATOM 78   O OE2   . GLU A 1 10  ? -4.327  3.315   -39.632 1.00 30.54 10  A 1 
ATOM 79   N N     . ASN A 1 11  ? -1.772  -2.593  -39.965 1.00 27.86 11  A 1 
ATOM 80   C CA    . ASN A 1 11  ? -0.923  -3.537  -39.230 1.00 31.60 11  A 1 
ATOM 81   C C     . ASN A 1 11  ? 0.369   -2.913  -38.662 1.00 29.60 11  A 1 
ATOM 82   O O     . ASN A 1 11  ? 1.347   -3.642  -38.475 1.00 26.99 11  A 1 
ATOM 83   C CB    . ASN A 1 11  ? -0.622  -4.724  -40.158 1.00 29.89 11  A 1 
ATOM 84   C CG    . ASN A 1 11  ? -1.369  -6.002  -39.838 1.00 26.62 11  A 1 
ATOM 85   O OD1   . ASN A 1 11  ? -2.071  -6.157  -38.861 1.00 27.88 11  A 1 
ATOM 86   N ND2   . ASN A 1 11  ? -1.215  -7.006  -40.678 1.00 29.53 11  A 1 
ATOM 87   N N     . ASP A 1 12  ? 0.448   -1.597  -38.447 1.00 30.85 12  A 1 
ATOM 88   C CA    . ASP A 1 12  ? 1.706   -0.973  -38.043 1.00 34.64 12  A 1 
ATOM 89   C C     . ASP A 1 12  ? 2.194   -1.462  -36.673 1.00 32.02 12  A 1 
ATOM 90   O O     . ASP A 1 12  ? 1.473   -1.468  -35.671 1.00 29.72 12  A 1 
ATOM 91   C CB    . ASP A 1 12  ? 1.632   0.564   -38.125 1.00 32.79 12  A 1 
ATOM 92   C CG    . ASP A 1 12  ? 2.153   1.141   -39.442 1.00 29.70 12  A 1 
ATOM 93   O OD1   . ASP A 1 12  ? 2.916   0.435   -40.137 1.00 29.97 12  A 1 
ATOM 94   O OD2   . ASP A 1 12  ? 1.848   2.325   -39.688 1.00 31.24 12  A 1 
ATOM 95   N N     . SER A 1 13  ? 3.463   -1.847  -36.649 1.00 30.79 13  A 1 
ATOM 96   C CA    . SER A 1 13  ? 4.125   -2.668  -35.626 1.00 33.58 13  A 1 
ATOM 97   C C     . SER A 1 13  ? 4.335   -2.003  -34.259 1.00 31.78 13  A 1 
ATOM 98   O O     . SER A 1 13  ? 4.766   -2.671  -33.319 1.00 29.05 13  A 1 
ATOM 99   C CB    . SER A 1 13  ? 5.489   -3.087  -36.168 1.00 31.99 13  A 1 
ATOM 100  O OG    . SER A 1 13  ? 6.265   -1.942  -36.486 1.00 30.37 13  A 1 
ATOM 101  N N     . ALA A 1 14  ? 4.071   -0.702  -34.123 1.00 29.03 14  A 1 
ATOM 102  C CA    . ALA A 1 14  ? 4.305   0.038   -32.876 1.00 31.47 14  A 1 
ATOM 103  C C     . ALA A 1 14  ? 3.309   -0.312  -31.744 1.00 30.22 14  A 1 
ATOM 104  O O     . ALA A 1 14  ? 3.142   0.456   -30.789 1.00 28.25 14  A 1 
ATOM 105  C CB    . ALA A 1 14  ? 4.337   1.524   -33.219 1.00 29.92 14  A 1 
ATOM 106  N N     . SER A 1 15  ? 2.580   -1.422  -31.881 1.00 30.34 15  A 1 
ATOM 107  C CA    . SER A 1 15  ? 1.365   -1.706  -31.121 1.00 32.45 15  A 1 
ATOM 108  C C     . SER A 1 15  ? 1.570   -2.355  -29.756 1.00 31.43 15  A 1 
ATOM 109  O O     . SER A 1 15  ? 0.663   -2.242  -28.930 1.00 29.85 15  A 1 
ATOM 110  C CB    . SER A 1 15  ? 0.431   -2.563  -31.977 1.00 31.66 15  A 1 
ATOM 111  O OG    . SER A 1 15  ? 0.998   -3.828  -32.247 1.00 29.84 15  A 1 
ATOM 112  N N     . GLU A 1 16  ? 2.698   -3.005  -29.469 1.00 27.32 16  A 1 
ATOM 113  C CA    . GLU A 1 16  ? 2.824   -3.895  -28.304 1.00 29.06 16  A 1 
ATOM 114  C C     . GLU A 1 16  ? 2.613   -3.184  -26.955 1.00 28.02 16  A 1 
ATOM 115  O O     . GLU A 1 16  ? 1.733   -3.576  -26.190 1.00 26.05 16  A 1 
ATOM 116  C CB    . GLU A 1 16  ? 4.173   -4.631  -28.312 1.00 28.27 16  A 1 
ATOM 117  C CG    . GLU A 1 16  ? 4.221   -5.732  -29.385 1.00 26.51 16  A 1 
ATOM 118  C CD    . GLU A 1 16  ? 5.475   -6.609  -29.261 1.00 25.52 16  A 1 
ATOM 119  O OE1   . GLU A 1 16  ? 5.366   -7.804  -29.615 1.00 26.01 16  A 1 
ATOM 120  O OE2   . GLU A 1 16  ? 6.517   -6.084  -28.819 1.00 28.62 16  A 1 
ATOM 121  N N     . ASP A 1 17  ? 3.346   -2.101  -26.703 1.00 28.34 17  A 1 
ATOM 122  C CA    . ASP A 1 17  ? 3.210   -1.370  -25.427 1.00 31.91 17  A 1 
ATOM 123  C C     . ASP A 1 17  ? 1.831   -0.709  -25.263 1.00 30.30 17  A 1 
ATOM 124  O O     . ASP A 1 17  ? 1.286   -0.619  -24.163 1.00 28.81 17  A 1 
ATOM 125  C CB    . ASP A 1 17  ? 4.311   -0.300  -25.315 1.00 31.39 17  A 1 
ATOM 126  C CG    . ASP A 1 17  ? 5.562   -0.757  -24.565 1.00 28.81 17  A 1 
ATOM 127  O OD1   . ASP A 1 17  ? 5.501   -1.788  -23.854 1.00 28.58 17  A 1 
ATOM 128  O OD2   . ASP A 1 17  ? 6.563   -0.011  -24.647 1.00 29.55 17  A 1 
ATOM 129  N N     . ARG A 1 18  ? 1.230   -0.252  -26.379 1.00 29.94 18  A 1 
ATOM 130  C CA    . ARG A 1 18  ? -0.138  0.266   -26.349 1.00 31.96 18  A 1 
ATOM 131  C C     . ARG A 1 18  ? -1.156  -0.843  -26.104 1.00 30.50 18  A 1 
ATOM 132  O O     . ARG A 1 18  ? -2.274  -0.531  -25.685 1.00 28.14 18  A 1 
ATOM 133  C CB    . ARG A 1 18  ? -0.486  1.030   -27.629 1.00 30.95 18  A 1 
ATOM 134  C CG    . ARG A 1 18  ? 0.174   2.400   -27.681 1.00 28.77 18  A 1 
ATOM 135  C CD    . ARG A 1 18  ? -0.361  3.191   -28.880 1.00 27.90 18  A 1 
ATOM 136  N NE    . ARG A 1 18  ? 0.304   4.481   -29.022 1.00 26.43 18  A 1 
ATOM 137  C CZ    . ARG A 1 18  ? 0.038   5.397   -29.935 1.00 24.50 18  A 1 
ATOM 138  N NH1   . ARG A 1 18  ? -0.913  5.245   -30.815 1.00 22.64 18  A 1 
ATOM 139  N NH2   . ARG A 1 18  ? 0.736   6.499   -29.993 1.00 21.31 18  A 1 
ATOM 140  N N     . HIS A 1 19  ? -0.822  -2.090  -26.359 1.00 29.30 19  A 1 
ATOM 141  C CA    . HIS A 1 19  ? -1.754  -3.202  -26.216 1.00 31.48 19  A 1 
ATOM 142  C C     . HIS A 1 19  ? -2.105  -3.445  -24.752 1.00 30.31 19  A 1 
ATOM 143  O O     . HIS A 1 19  ? -3.285  -3.536  -24.441 1.00 29.29 19  A 1 
ATOM 144  C CB    . HIS A 1 19  ? -1.247  -4.466  -26.920 1.00 31.41 19  A 1 
ATOM 145  C CG    . HIS A 1 19  ? -2.263  -5.047  -27.870 1.00 30.57 19  A 1 
ATOM 146  N ND1   . HIS A 1 19  ? -3.504  -4.530  -28.177 1.00 30.32 19  A 1 
ATOM 147  C CD2   . HIS A 1 19  ? -2.118  -6.189  -28.614 1.00 31.11 19  A 1 
ATOM 148  C CE1   . HIS A 1 19  ? -4.092  -5.343  -29.075 1.00 30.13 19  A 1 
ATOM 149  N NE2   . HIS A 1 19  ? -3.272  -6.345  -29.369 1.00 29.10 19  A 1 
ATOM 150  N N     . TRP A 1 20  ? -1.126  -3.421  -23.849 1.00 34.09 20  A 1 
ATOM 151  C CA    . TRP A 1 20  ? -1.392  -3.599  -22.418 1.00 31.27 20  A 1 
ATOM 152  C C     . TRP A 1 20  ? -2.275  -2.501  -21.829 1.00 29.41 20  A 1 
ATOM 153  O O     . TRP A 1 20  ? -3.250  -2.794  -21.128 1.00 26.86 20  A 1 
ATOM 154  C CB    . TRP A 1 20  ? -0.067  -3.698  -21.658 1.00 29.90 20  A 1 
ATOM 155  C CG    . TRP A 1 20  ? 0.531   -5.056  -21.763 1.00 27.67 20  A 1 
ATOM 156  C CD1   . TRP A 1 20  ? 1.498   -5.444  -22.623 1.00 26.03 20  A 1 
ATOM 157  C CD2   . TRP A 1 20  ? 0.105   -6.260  -21.049 1.00 29.21 20  A 1 
ATOM 158  N NE1   . TRP A 1 20  ? 1.704   -6.809  -22.516 1.00 25.41 20  A 1 
ATOM 159  C CE2   . TRP A 1 20  ? 0.842   -7.349  -21.576 1.00 25.86 20  A 1 
ATOM 160  C CE3   . TRP A 1 20  ? -0.853  -6.512  -20.052 1.00 29.74 20  A 1 
ATOM 161  C CZ2   . TRP A 1 20  ? 0.584   -8.677  -21.149 1.00 29.39 20  A 1 
ATOM 162  C CZ3   . TRP A 1 20  ? -1.094  -7.828  -19.615 1.00 29.26 20  A 1 
ATOM 163  C CH2   . TRP A 1 20  ? -0.401  -8.896  -20.177 1.00 30.66 20  A 1 
ATOM 164  N N     . HIS A 1 21  ? -2.004  -1.237  -22.166 1.00 29.31 21  A 1 
ATOM 165  C CA    . HIS A 1 21  ? -2.898  -0.155  -21.771 1.00 31.17 21  A 1 
ATOM 166  C C     . HIS A 1 21  ? -4.288  -0.315  -22.388 1.00 30.22 21  A 1 
ATOM 167  O O     . HIS A 1 21  ? -5.284  -0.110  -21.693 1.00 28.91 21  A 1 
ATOM 168  C CB    . HIS A 1 21  ? -2.289  1.214   -22.096 1.00 30.73 21  A 1 
ATOM 169  C CG    . HIS A 1 21  ? -1.719  1.879   -20.874 1.00 28.99 21  A 1 
ATOM 170  N ND1   . HIS A 1 21  ? -2.429  2.277   -19.767 1.00 27.91 21  A 1 
ATOM 171  C CD2   . HIS A 1 21  ? -0.412  2.197   -20.640 1.00 29.20 21  A 1 
ATOM 172  C CE1   . HIS A 1 21  ? -1.580  2.807   -18.884 1.00 27.46 21  A 1 
ATOM 173  N NE2   . HIS A 1 21  ? -0.335  2.781   -19.375 1.00 26.36 21  A 1 
ATOM 174  N N     . ARG A 1 22  ? -4.378  -0.692  -23.664 1.00 28.31 22  A 1 
ATOM 175  C CA    . ARG A 1 22  ? -5.663  -0.904  -24.322 1.00 29.42 22  A 1 
ATOM 176  C C     . ARG A 1 22  ? -6.423  -2.083  -23.727 1.00 28.54 22  A 1 
ATOM 177  O O     . ARG A 1 22  ? -7.619  -1.931  -23.551 1.00 26.50 22  A 1 
ATOM 178  C CB    . ARG A 1 22  ? -5.512  -1.063  -25.834 1.00 28.83 22  A 1 
ATOM 179  C CG    . ARG A 1 22  ? -5.883  0.226   -26.562 1.00 26.23 22  A 1 
ATOM 180  C CD    . ARG A 1 22  ? -5.805  0.006   -28.073 1.00 24.15 22  A 1 
ATOM 181  N NE    . ARG A 1 22  ? -6.292  1.169   -28.821 1.00 23.27 22  A 1 
ATOM 182  C CZ    . ARG A 1 22  ? -6.305  1.294   -30.145 1.00 21.03 22  A 1 
ATOM 183  N NH1   . ARG A 1 22  ? -5.836  0.357   -30.916 1.00 19.37 22  A 1 
ATOM 184  N NH2   . ARG A 1 22  ? -6.790  2.357   -30.699 1.00 17.81 22  A 1 
ATOM 185  N N     . THR A 1 23  ? -5.803  -3.204  -23.424 1.00 30.34 23  A 1 
ATOM 186  C CA    . THR A 1 23  ? -6.503  -4.369  -22.848 1.00 30.55 23  A 1 
ATOM 187  C C     . THR A 1 23  ? -7.057  -4.057  -21.472 1.00 29.28 23  A 1 
ATOM 188  O O     . THR A 1 23  ? -8.232  -4.313  -21.252 1.00 27.63 23  A 1 
ATOM 189  C CB    . THR A 1 23  ? -5.640  -5.638  -22.771 1.00 29.70 23  A 1 
ATOM 190  O OG1   . THR A 1 23  ? -4.270  -5.350  -22.773 1.00 29.36 23  A 1 
ATOM 191  C CG2   . THR A 1 23  ? -5.917  -6.550  -23.951 1.00 32.30 23  A 1 
ATOM 192  N N     . ALA A 1 24  ? -6.306  -3.390  -20.601 1.00 30.11 24  A 1 
ATOM 193  C CA    . ALA A 1 24  ? -6.829  -2.956  -19.307 1.00 30.87 24  A 1 
ATOM 194  C C     . ALA A 1 24  ? -7.985  -1.946  -19.442 1.00 30.24 24  A 1 
ATOM 195  O O     . ALA A 1 24  ? -8.974  -2.027  -18.720 1.00 29.05 24  A 1 
ATOM 196  C CB    . ALA A 1 24  ? -5.668  -2.367  -18.492 1.00 30.24 24  A 1 
ATOM 197  N N     . THR A 1 25  ? -7.898  -1.012  -20.403 1.00 31.24 25  A 1 
ATOM 198  C CA    . THR A 1 25  ? -8.966  -0.020  -20.639 1.00 31.11 25  A 1 
ATOM 199  C C     . THR A 1 25  ? -10.178 -0.635  -21.344 1.00 30.37 25  A 1 
ATOM 200  O O     . THR A 1 25  ? -11.299 -0.252  -21.052 1.00 28.66 25  A 1 
ATOM 201  C CB    . THR A 1 25  ? -8.475  1.194   -21.444 1.00 29.99 25  A 1 
ATOM 202  O OG1   . THR A 1 25  ? -7.157  1.552   -21.159 1.00 28.09 25  A 1 
ATOM 203  C CG2   . THR A 1 25  ? -9.301  2.443   -21.120 1.00 29.35 25  A 1 
ATOM 204  N N     . LEU A 1 26  ? -9.970  -1.583  -22.254 1.00 29.82 26  A 1 
ATOM 205  C CA    . LEU A 1 26  ? -11.044 -2.308  -22.936 1.00 30.99 26  A 1 
ATOM 206  C C     . LEU A 1 26  ? -11.826 -3.181  -21.960 1.00 30.47 26  A 1 
ATOM 207  O O     . LEU A 1 26  ? -13.045 -3.172  -22.023 1.00 27.92 26  A 1 
ATOM 208  C CB    . LEU A 1 26  ? -10.484 -3.152  -24.088 1.00 28.90 26  A 1 
ATOM 209  C CG    . LEU A 1 26  ? -10.283 -2.364  -25.391 1.00 25.59 26  A 1 
ATOM 210  C CD1   . LEU A 1 26  ? -9.367  -3.130  -26.341 1.00 25.11 26  A 1 
ATOM 211  C CD2   . LEU A 1 26  ? -11.606 -2.114  -26.114 1.00 27.47 26  A 1 
ATOM 212  N N     . PHE A 1 27  ? -11.148 -3.840  -21.028 1.00 31.31 27  A 1 
ATOM 213  C CA    . PHE A 1 27  ? -11.806 -4.643  -19.999 1.00 32.74 27  A 1 
ATOM 214  C C     . PHE A 1 27  ? -12.734 -3.786  -19.132 1.00 32.52 27  A 1 
ATOM 215  O O     . PHE A 1 27  ? -13.893 -4.141  -18.916 1.00 30.01 27  A 1 
ATOM 216  C CB    . PHE A 1 27  ? -10.741 -5.359  -19.166 1.00 30.81 27  A 1 
ATOM 217  C CG    . PHE A 1 27  ? -11.152 -6.768  -18.775 1.00 28.29 27  A 1 
ATOM 218  C CD1   . PHE A 1 27  ? -11.869 -6.995  -17.596 1.00 27.22 27  A 1 
ATOM 219  C CD2   . PHE A 1 27  ? -10.833 -7.831  -19.629 1.00 28.06 27  A 1 
ATOM 220  C CE1   . PHE A 1 27  ? -12.258 -8.306  -17.266 1.00 26.85 27  A 1 
ATOM 221  C CE2   . PHE A 1 27  ? -11.224 -9.134  -19.295 1.00 25.45 27  A 1 
ATOM 222  C CZ    . PHE A 1 27  ? -11.935 -9.376  -18.115 1.00 25.10 27  A 1 
ATOM 223  N N     . MET A 1 28  ? -12.280 -2.604  -18.724 1.00 32.93 28  A 1 
ATOM 224  C CA    . MET A 1 28  ? -13.107 -1.639  -17.992 1.00 34.27 28  A 1 
ATOM 225  C C     . MET A 1 28  ? -14.288 -1.120  -18.825 1.00 34.96 28  A 1 
ATOM 226  O O     . MET A 1 28  ? -15.398 -1.023  -18.317 1.00 32.60 28  A 1 
ATOM 227  C CB    . MET A 1 28  ? -12.231 -0.460  -17.529 1.00 32.07 28  A 1 
ATOM 228  C CG    . MET A 1 28  ? -11.455 -0.769  -16.240 1.00 29.39 28  A 1 
ATOM 229  S SD    . MET A 1 28  ? -12.437 -0.533  -14.741 1.00 27.63 28  A 1 
ATOM 230  C CE    . MET A 1 28  ? -11.165 -0.833  -13.489 1.00 26.18 28  A 1 
ATOM 231  N N     . ASN A 1 29  ? -14.081 -0.800  -20.093 1.00 30.42 29  A 1 
ATOM 232  C CA    . ASN A 1 29  ? -15.143 -0.252  -20.935 1.00 31.04 29  A 1 
ATOM 233  C C     . ASN A 1 29  ? -16.199 -1.295  -21.331 1.00 29.99 29  A 1 
ATOM 234  O O     . ASN A 1 29  ? -17.374 -0.943  -21.409 1.00 27.47 29  A 1 
ATOM 235  C CB    . ASN A 1 29  ? -14.535 0.411   -22.178 1.00 29.51 29  A 1 
ATOM 236  C CG    . ASN A 1 29  ? -14.052 1.825   -21.929 1.00 26.15 29  A 1 
ATOM 237  O OD1   . ASN A 1 29  ? -14.373 2.491   -20.967 1.00 26.00 29  A 1 
ATOM 238  N ND2   . ASN A 1 29  ? -13.274 2.357   -22.841 1.00 26.64 29  A 1 
ATOM 239  N N     . CYS A 1 30  ? -15.820 -2.552  -21.570 1.00 32.75 30  A 1 
ATOM 240  C CA    . CYS A 1 30  ? -16.773 -3.594  -21.943 1.00 34.44 30  A 1 
ATOM 241  C C     . CYS A 1 30  ? -17.780 -3.895  -20.827 1.00 32.88 30  A 1 
ATOM 242  O O     . CYS A 1 30  ? -18.919 -4.223  -21.127 1.00 29.68 30  A 1 
ATOM 243  C CB    . CYS A 1 30  ? -16.029 -4.863  -22.362 1.00 32.68 30  A 1 
ATOM 244  S SG    . CYS A 1 30  ? -15.284 -4.641  -24.015 1.00 30.40 30  A 1 
ATOM 245  N N     . VAL A 1 31  ? -17.383 -3.734  -19.565 1.00 33.14 31  A 1 
ATOM 246  C CA    . VAL A 1 31  ? -18.297 -3.937  -18.428 1.00 35.72 31  A 1 
ATOM 247  C C     . VAL A 1 31  ? -19.317 -2.790  -18.313 1.00 34.08 31  A 1 
ATOM 248  O O     . VAL A 1 31  ? -20.457 -3.025  -17.918 1.00 31.26 31  A 1 
ATOM 249  C CB    . VAL A 1 31  ? -17.516 -4.115  -17.116 1.00 33.20 31  A 1 
ATOM 250  C CG1   . VAL A 1 31  ? -18.447 -4.373  -15.923 1.00 30.61 31  A 1 
ATOM 251  C CG2   . VAL A 1 31  ? -16.559 -5.303  -17.196 1.00 32.18 31  A 1 
ATOM 252  N N     . SER A 1 32  ? -18.929 -1.550  -18.661 1.00 35.75 32  A 1 
ATOM 253  C CA    . SER A 1 32  ? -19.780 -0.378  -18.442 1.00 36.75 32  A 1 
ATOM 254  C C     . SER A 1 32  ? -20.936 -0.250  -19.437 1.00 35.29 32  A 1 
ATOM 255  O O     . SER A 1 32  ? -22.047 0.087   -19.052 1.00 31.66 32  A 1 
ATOM 256  C CB    . SER A 1 32  ? -18.961 0.911   -18.454 1.00 33.56 32  A 1 
ATOM 257  O OG    . SER A 1 32  ? -18.437 1.214   -19.730 1.00 32.42 32  A 1 
ATOM 258  N N     . ASN A 1 33  ? -20.666 -0.486  -20.707 1.00 31.02 33  A 1 
ATOM 259  C CA    . ASN A 1 33  ? -21.718 -0.490  -21.702 1.00 33.29 33  A 1 
ATOM 260  C C     . ASN A 1 33  ? -22.434 -1.830  -21.596 1.00 31.30 33  A 1 
ATOM 261  O O     . ASN A 1 33  ? -21.894 -2.837  -22.046 1.00 28.78 33  A 1 
ATOM 262  C CB    . ASN A 1 33  ? -21.144 -0.203  -23.093 1.00 31.64 33  A 1 
ATOM 263  C CG    . ASN A 1 33  ? -20.804 1.258   -23.301 1.00 28.20 33  A 1 
ATOM 264  O OD1   . ASN A 1 33  ? -21.240 2.155   -22.606 1.00 28.62 33  A 1 
ATOM 265  N ND2   . ASN A 1 33  ? -20.023 1.560   -24.316 1.00 29.59 33  A 1 
ATOM 266  N N     . GLY A 1 34  ? -23.627 -1.819  -21.055 1.00 37.64 34  A 1 
ATOM 267  C CA    . GLY A 1 34  ? -24.556 -2.946  -21.060 1.00 38.64 34  A 1 
ATOM 268  C C     . GLY A 1 34  ? -25.036 -3.349  -22.457 1.00 37.81 34  A 1 
ATOM 269  O O     . GLY A 1 34  ? -26.222 -3.617  -22.654 1.00 35.42 34  A 1 
ATOM 270  N N     . THR A 1 35  ? -24.149 -3.320  -23.441 1.00 35.09 35  A 1 
ATOM 271  C CA    . THR A 1 35  ? -24.384 -3.918  -24.738 1.00 37.23 35  A 1 
ATOM 272  C C     . THR A 1 35  ? -24.612 -5.400  -24.495 1.00 35.33 35  A 1 
ATOM 273  O O     . THR A 1 35  ? -23.693 -6.109  -24.091 1.00 32.67 35  A 1 
ATOM 274  C CB    . THR A 1 35  ? -23.231 -3.695  -25.719 1.00 34.41 35  A 1 
ATOM 275  O OG1   . THR A 1 35  ? -21.980 -3.788  -25.071 1.00 32.46 35  A 1 
ATOM 276  C CG2   . THR A 1 35  ? -23.320 -2.310  -26.348 1.00 34.00 35  A 1 
ATOM 277  N N     . VAL A 1 36  ? -25.856 -5.805  -24.730 1.00 31.45 36  A 1 
ATOM 278  C CA    . VAL A 1 36  ? -26.293 -7.194  -24.806 1.00 35.76 36  A 1 
ATOM 279  C C     . VAL A 1 36  ? -25.238 -7.950  -25.597 1.00 34.24 36  A 1 
ATOM 280  O O     . VAL A 1 36  ? -24.889 -7.541  -26.709 1.00 32.42 36  A 1 
ATOM 281  C CB    . VAL A 1 36  ? -27.663 -7.280  -25.502 1.00 33.58 36  A 1 
ATOM 282  C CG1   . VAL A 1 36  ? -28.184 -8.714  -25.572 1.00 31.78 36  A 1 
ATOM 283  C CG2   . VAL A 1 36  ? -28.704 -6.437  -24.752 1.00 34.74 36  A 1 
ATOM 284  N N     . TYR A 1 37  ? -24.665 -8.995  -25.010 1.00 33.17 37  A 1 
ATOM 285  C CA    . TYR A 1 37  ? -23.829 -9.935  -25.731 1.00 34.42 37  A 1 
ATOM 286  C C     . TYR A 1 37  ? -24.684 -10.477 -26.879 1.00 32.33 37  A 1 
ATOM 287  O O     . TYR A 1 37  ? -25.553 -11.314 -26.652 1.00 31.02 37  A 1 
ATOM 288  C CB    . TYR A 1 37  ? -23.338 -11.048 -24.791 1.00 34.08 37  A 1 
ATOM 289  C CG    . TYR A 1 37  ? -22.116 -10.720 -23.964 1.00 36.09 37  A 1 
ATOM 290  C CD1   . TYR A 1 37  ? -20.842 -11.148 -24.395 1.00 36.22 37  A 1 
ATOM 291  C CD2   . TYR A 1 37  ? -22.219 -10.001 -22.758 1.00 36.32 37  A 1 
ATOM 292  C CE1   . TYR A 1 37  ? -19.692 -10.881 -23.626 1.00 33.31 37  A 1 
ATOM 293  C CE2   . TYR A 1 37  ? -21.073 -9.717  -21.990 1.00 31.74 37  A 1 
ATOM 294  C CZ    . TYR A 1 37  ? -19.804 -10.164 -22.418 1.00 30.35 37  A 1 
ATOM 295  O OH    . TYR A 1 37  ? -18.682 -9.901  -21.654 1.00 28.97 37  A 1 
ATOM 296  N N     . GLU A 1 38  ? -24.507 -9.935  -28.084 1.00 32.37 38  A 1 
ATOM 297  C CA    . GLU A 1 38  ? -25.018 -10.587 -29.278 1.00 35.94 38  A 1 
ATOM 298  C C     . GLU A 1 38  ? -24.326 -11.942 -29.333 1.00 33.78 38  A 1 
ATOM 299  O O     . GLU A 1 38  ? -23.144 -12.060 -29.653 1.00 32.59 38  A 1 
ATOM 300  C CB    . GLU A 1 38  ? -24.774 -9.778  -30.561 1.00 35.13 38  A 1 
ATOM 301  C CG    . GLU A 1 38  ? -25.867 -8.729  -30.849 1.00 33.33 38  A 1 
ATOM 302  C CD    . GLU A 1 38  ? -25.779 -8.147  -32.268 1.00 32.07 38  A 1 
ATOM 303  O OE1   . GLU A 1 38  ? -26.843 -7.747  -32.796 1.00 31.50 38  A 1 
ATOM 304  O OE2   . GLU A 1 38  ? -24.672 -8.095  -32.841 1.00 32.68 38  A 1 
ATOM 305  N N     . GLU A 1 39  ? -25.085 -12.963 -28.953 1.00 31.49 39  A 1 
ATOM 306  C CA    . GLU A 1 39  ? -24.671 -14.341 -29.073 1.00 34.25 39  A 1 
ATOM 307  C C     . GLU A 1 39  ? -24.451 -14.608 -30.554 1.00 31.90 39  A 1 
ATOM 308  O O     . GLU A 1 39  ? -25.388 -14.675 -31.351 1.00 30.61 39  A 1 
ATOM 309  C CB    . GLU A 1 39  ? -25.732 -15.264 -28.457 1.00 33.60 39  A 1 
ATOM 310  C CG    . GLU A 1 39  ? -25.723 -15.185 -26.930 1.00 32.11 39  A 1 
ATOM 311  C CD    . GLU A 1 39  ? -26.835 -16.025 -26.293 1.00 32.01 39  A 1 
ATOM 312  O OE1   . GLU A 1 39  ? -26.525 -16.740 -25.313 1.00 31.99 39  A 1 
ATOM 313  O OE2   . GLU A 1 39  ? -27.977 -15.952 -26.779 1.00 33.31 39  A 1 
ATOM 314  N N     . ALA A 1 40  ? -23.178 -14.703 -30.927 1.00 36.19 40  A 1 
ATOM 315  C CA    . ALA A 1 40  ? -22.823 -15.109 -32.266 1.00 37.33 40  A 1 
ATOM 316  C C     . ALA A 1 40  ? -23.264 -16.571 -32.422 1.00 35.14 40  A 1 
ATOM 317  O O     . ALA A 1 40  ? -22.534 -17.485 -32.059 1.00 33.10 40  A 1 
ATOM 318  C CB    . ALA A 1 40  ? -21.321 -14.892 -32.488 1.00 35.95 40  A 1 
ATOM 319  N N     . VAL A 1 41  ? -24.483 -16.759 -32.948 1.00 34.43 41  A 1 
ATOM 320  C CA    . VAL A 1 41  ? -25.051 -18.066 -33.289 1.00 37.68 41  A 1 
ATOM 321  C C     . VAL A 1 41  ? -24.230 -18.639 -34.437 1.00 35.30 41  A 1 
ATOM 322  O O     . VAL A 1 41  ? -24.516 -18.423 -35.616 1.00 33.49 41  A 1 
ATOM 323  C CB    . VAL A 1 41  ? -26.552 -17.968 -33.627 1.00 35.90 41  A 1 
ATOM 324  C CG1   . VAL A 1 41  ? -27.148 -19.372 -33.822 1.00 34.27 41  A 1 
ATOM 325  C CG2   . VAL A 1 41  ? -27.348 -17.273 -32.526 1.00 36.81 41  A 1 
ATOM 326  N N     . GLY A 1 42  ? -23.158 -19.322 -34.098 1.00 42.10 42  A 1 
ATOM 327  C CA    . GLY A 1 42  ? -22.439 -20.161 -35.042 1.00 44.16 42  A 1 
ATOM 328  C C     . GLY A 1 42  ? -23.386 -21.237 -35.578 1.00 43.19 42  A 1 
ATOM 329  O O     . GLY A 1 42  ? -24.220 -21.753 -34.847 1.00 41.66 42  A 1 
ATOM 330  N N     . ARG A 1 43  ? -23.250 -21.584 -36.859 1.00 33.42 43  A 1 
ATOM 331  C CA    . ARG A 1 43  ? -24.157 -22.519 -37.563 1.00 38.33 43  A 1 
ATOM 332  C C     . ARG A 1 43  ? -24.395 -23.861 -36.853 1.00 36.58 43  A 1 
ATOM 333  O O     . ARG A 1 43  ? -25.455 -24.437 -37.034 1.00 34.30 43  A 1 
ATOM 334  C CB    . ARG A 1 43  ? -23.602 -22.829 -38.962 1.00 36.50 43  A 1 
ATOM 335  C CG    . ARG A 1 43  ? -24.091 -21.853 -40.037 1.00 34.39 43  A 1 
ATOM 336  C CD    . ARG A 1 43  ? -23.581 -22.331 -41.395 1.00 32.34 43  A 1 
ATOM 337  N NE    . ARG A 1 43  ? -24.133 -21.522 -42.492 1.00 31.04 43  A 1 
ATOM 338  C CZ    . ARG A 1 43  ? -23.859 -21.682 -43.789 1.00 28.38 43  A 1 
ATOM 339  N NH1   . ARG A 1 43  ? -23.011 -22.589 -44.199 1.00 26.91 43  A 1 
ATOM 340  N NH2   . ARG A 1 43  ? -24.430 -20.944 -44.674 1.00 26.14 43  A 1 
ATOM 341  N N     . GLU A 1 44  ? -23.417 -24.358 -36.127 1.00 41.80 44  A 1 
ATOM 342  C CA    . GLU A 1 44  ? -23.464 -25.712 -35.538 1.00 45.06 44  A 1 
ATOM 343  C C     . GLU A 1 44  ? -24.106 -25.769 -34.137 1.00 44.27 44  A 1 
ATOM 344  O O     . GLU A 1 44  ? -23.927 -26.735 -33.419 1.00 41.51 44  A 1 
ATOM 345  C CB    . GLU A 1 44  ? -22.063 -26.344 -35.560 1.00 42.33 44  A 1 
ATOM 346  C CG    . GLU A 1 44  ? -21.590 -26.628 -36.994 1.00 39.81 44  A 1 
ATOM 347  C CD    . GLU A 1 44  ? -20.264 -27.376 -37.062 1.00 36.62 44  A 1 
ATOM 348  O OE1   . GLU A 1 44  ? -19.986 -27.918 -38.159 1.00 33.67 44  A 1 
ATOM 349  O OE2   . GLU A 1 44  ? -19.525 -27.361 -36.061 1.00 34.43 44  A 1 
ATOM 350  N N     . GLY A 1 45  ? -24.855 -24.732 -33.740 1.00 46.92 45  A 1 
ATOM 351  C CA    . GLY A 1 45  ? -25.618 -24.780 -32.484 1.00 48.48 45  A 1 
ATOM 352  C C     . GLY A 1 45  ? -24.799 -24.762 -31.193 1.00 47.59 45  A 1 
ATOM 353  O O     . GLY A 1 45  ? -25.370 -24.837 -30.109 1.00 45.66 45  A 1 
ATOM 354  N N     . CYS A 1 46  ? -23.462 -24.652 -31.281 1.00 49.30 46  A 1 
ATOM 355  C CA    . CYS A 1 46  ? -22.614 -24.502 -30.114 1.00 50.34 46  A 1 
ATOM 356  C C     . CYS A 1 46  ? -22.696 -23.067 -29.596 1.00 49.07 46  A 1 
ATOM 357  O O     . CYS A 1 46  ? -22.063 -22.171 -30.155 1.00 46.19 46  A 1 
ATOM 358  C CB    . CYS A 1 46  ? -21.176 -24.889 -30.464 1.00 46.62 46  A 1 
ATOM 359  S SG    . CYS A 1 46  ? -21.020 -26.671 -30.808 1.00 41.89 46  A 1 
ATOM 360  N N     . TRP A 1 47  ? -23.434 -22.830 -28.519 1.00 58.58 47  A 1 
ATOM 361  C CA    . TRP A 1 47  ? -23.497 -21.572 -27.783 1.00 57.56 47  A 1 
ATOM 362  C C     . TRP A 1 47  ? -22.208 -21.367 -26.968 1.00 56.51 47  A 1 
ATOM 363  O O     . TRP A 1 47  ? -22.193 -21.381 -25.740 1.00 54.64 47  A 1 
ATOM 364  C CB    . TRP A 1 47  ? -24.760 -21.530 -26.929 1.00 53.19 47  A 1 
ATOM 365  C CG    . TRP A 1 47  ? -26.033 -21.441 -27.715 1.00 49.67 47  A 1 
ATOM 366  C CD1   . TRP A 1 47  ? -26.580 -22.408 -28.469 1.00 44.57 47  A 1 
ATOM 367  C CD2   . TRP A 1 47  ? -26.915 -20.287 -27.861 1.00 47.20 47  A 1 
ATOM 368  N NE1   . TRP A 1 47  ? -27.736 -21.943 -29.082 1.00 39.13 47  A 1 
ATOM 369  C CE2   . TRP A 1 47  ? -27.970 -20.645 -28.735 1.00 42.00 47  A 1 
ATOM 370  C CE3   . TRP A 1 47  ? -26.897 -18.998 -27.328 1.00 41.77 47  A 1 
ATOM 371  C CZ2   . TRP A 1 47  ? -28.993 -19.724 -29.064 1.00 41.69 47  A 1 
ATOM 372  C CZ3   . TRP A 1 47  ? -27.922 -18.088 -27.646 1.00 41.51 47  A 1 
ATOM 373  C CH2   . TRP A 1 47  ? -28.949 -18.443 -28.509 1.00 42.45 47  A 1 
ATOM 374  N N     . ALA A 1 48  ? -21.083 -21.259 -27.680 1.00 65.83 48  A 1 
ATOM 375  C CA    . ALA A 1 48  ? -19.815 -20.986 -27.036 1.00 67.61 48  A 1 
ATOM 376  C C     . ALA A 1 48  ? -19.727 -19.485 -26.724 1.00 68.89 48  A 1 
ATOM 377  O O     . ALA A 1 48  ? -19.681 -18.658 -27.630 1.00 66.41 48  A 1 
ATOM 378  C CB    . ALA A 1 48  ? -18.676 -21.466 -27.940 1.00 61.91 48  A 1 
ATOM 379  N N     . ARG A 1 49  ? -19.664 -19.127 -25.443 1.00 68.49 49  A 1 
ATOM 380  C CA    . ARG A 1 49  ? -19.408 -17.748 -25.013 1.00 69.85 49  A 1 
ATOM 381  C C     . ARG A 1 49  ? -18.122 -17.252 -25.665 1.00 72.08 49  A 1 
ATOM 382  O O     . ARG A 1 49  ? -17.110 -17.947 -25.667 1.00 69.23 49  A 1 
ATOM 383  C CB    . ARG A 1 49  ? -19.353 -17.679 -23.485 1.00 67.07 49  A 1 
ATOM 384  C CG    . ARG A 1 49  ? -19.160 -16.237 -22.982 1.00 60.70 49  A 1 
ATOM 385  C CD    . ARG A 1 49  ? -19.286 -16.158 -21.465 1.00 60.68 49  A 1 
ATOM 386  N NE    . ARG A 1 49  ? -18.914 -14.829 -20.986 1.00 55.94 49  A 1 
ATOM 387  C CZ    . ARG A 1 49  ? -19.266 -14.248 -19.846 1.00 48.89 49  A 1 
ATOM 388  N NH1   . ARG A 1 49  ? -20.061 -14.834 -18.993 1.00 46.24 49  A 1 
ATOM 389  N NH2   . ARG A 1 49  ? -18.813 -13.073 -19.561 1.00 47.54 49  A 1 
ATOM 390  N N     . LEU A 1 50  ? -18.165 -16.033 -26.222 1.00 75.65 50  A 1 
ATOM 391  C CA    . LEU A 1 50  ? -16.988 -15.416 -26.821 1.00 77.98 50  A 1 
ATOM 392  C C     . LEU A 1 50  ? -15.922 -15.128 -25.757 1.00 80.10 50  A 1 
ATOM 393  O O     . LEU A 1 50  ? -16.219 -14.931 -24.581 1.00 77.40 50  A 1 
ATOM 394  C CB    . LEU A 1 50  ? -17.385 -14.161 -27.607 1.00 73.46 50  A 1 
ATOM 395  C CG    . LEU A 1 50  ? -18.215 -14.439 -28.876 1.00 69.20 50  A 1 
ATOM 396  C CD1   . LEU A 1 50  ? -18.689 -13.129 -29.492 1.00 62.80 50  A 1 
ATOM 397  C CD2   . LEU A 1 50  ? -17.416 -15.198 -29.934 1.00 64.41 50  A 1 
ATOM 398  N N     . CYS A 1 51  ? -14.673 -15.104 -26.193 1.00 81.48 51  A 1 
ATOM 399  C CA    . CYS A 1 51  ? -13.554 -14.736 -25.340 1.00 81.61 51  A 1 
ATOM 400  C C     . CYS A 1 51  ? -13.688 -13.281 -24.885 1.00 80.38 51  A 1 
ATOM 401  O O     . CYS A 1 51  ? -13.730 -12.383 -25.719 1.00 76.31 51  A 1 
ATOM 402  C CB    . CYS A 1 51  ? -12.264 -14.963 -26.131 1.00 81.77 51  A 1 
ATOM 403  S SG    . CYS A 1 51  ? -10.803 -14.372 -25.244 1.00 80.95 51  A 1 
ATOM 404  N N     . ASP A 1 52  ? -13.647 -13.039 -23.591 1.00 78.50 52  A 1 
ATOM 405  C CA    . ASP A 1 52  ? -13.715 -11.695 -23.012 1.00 75.25 52  A 1 
ATOM 406  C C     . ASP A 1 52  ? -12.487 -10.839 -23.371 1.00 74.77 52  A 1 
ATOM 407  O O     . ASP A 1 52  ? -12.540 -9.617  -23.318 1.00 68.94 52  A 1 
ATOM 408  C CB    . ASP A 1 52  ? -13.879 -11.818 -21.479 1.00 71.61 52  A 1 
ATOM 409  C CG    . ASP A 1 52  ? -15.164 -12.534 -21.017 1.00 69.47 52  A 1 
ATOM 410  O OD1   . ASP A 1 52  ? -16.246 -12.301 -21.593 1.00 63.47 52  A 1 
ATOM 411  O OD2   . ASP A 1 52  ? -15.079 -13.333 -20.062 1.00 64.76 52  A 1 
ATOM 412  N N     . GLY A 1 53  ? -11.365 -11.450 -23.755 1.00 75.71 53  A 1 
ATOM 413  C CA    . GLY A 1 53  ? -10.146 -10.752 -24.161 1.00 71.86 53  A 1 
ATOM 414  C C     . GLY A 1 53  ? -10.158 -10.241 -25.606 1.00 71.15 53  A 1 
ATOM 415  O O     . GLY A 1 53  ? -9.782  -9.102  -25.857 1.00 66.08 53  A 1 
ATOM 416  N N     . CYS A 1 54  ? -10.559 -11.079 -26.581 1.00 78.02 54  A 1 
ATOM 417  C CA    . CYS A 1 54  ? -10.554 -10.715 -27.997 1.00 78.70 54  A 1 
ATOM 418  C C     . CYS A 1 54  ? -11.946 -10.479 -28.592 1.00 78.71 54  A 1 
ATOM 419  O O     . CYS A 1 54  ? -12.041 -9.970  -29.710 1.00 73.31 54  A 1 
ATOM 420  C CB    . CYS A 1 54  ? -9.766  -11.744 -28.806 1.00 74.86 54  A 1 
ATOM 421  S SG    . CYS A 1 54  ? -10.614 -13.358 -28.873 1.00 74.93 54  A 1 
ATOM 422  N N     . CYS A 1 55  ? -13.016 -10.873 -27.909 1.00 76.75 55  A 1 
ATOM 423  C CA    . CYS A 1 55  ? -14.421 -10.743 -28.316 1.00 72.75 55  A 1 
ATOM 424  C C     . CYS A 1 55  ? -14.740 -11.332 -29.707 1.00 74.59 55  A 1 
ATOM 425  O O     . CYS A 1 55  ? -15.738 -10.965 -30.322 1.00 68.10 55  A 1 
ATOM 426  C CB    . CYS A 1 55  ? -14.873 -9.280  -28.161 1.00 68.37 55  A 1 
ATOM 427  S SG    . CYS A 1 55  ? -14.576 -8.695  -26.460 1.00 60.59 55  A 1 
ATOM 428  N N     . THR A 1 56  ? -13.892 -12.221 -30.232 1.00 80.13 56  A 1 
ATOM 429  C CA    . THR A 1 56  ? -14.022 -12.756 -31.596 1.00 80.27 56  A 1 
ATOM 430  C C     . THR A 1 56  ? -13.998 -14.283 -31.668 1.00 81.59 56  A 1 
ATOM 431  O O     . THR A 1 56  ? -14.658 -14.866 -32.520 1.00 77.78 56  A 1 
ATOM 432  C CB    . THR A 1 56  ? -12.922 -12.211 -32.520 1.00 76.28 56  A 1 
ATOM 433  O OG1   . THR A 1 56  ? -11.647 -12.416 -31.963 1.00 69.92 56  A 1 
ATOM 434  C CG2   . THR A 1 56  ? -13.068 -10.725 -32.803 1.00 69.63 56  A 1 
ATOM 435  N N     . VAL A 1 57  ? -13.236 -14.915 -30.777 1.00 80.14 57  A 1 
ATOM 436  C CA    . VAL A 1 57  ? -13.033 -16.371 -30.764 1.00 80.33 57  A 1 
ATOM 437  C C     . VAL A 1 57  ? -13.822 -16.973 -29.595 1.00 81.46 57  A 1 
ATOM 438  O O     . VAL A 1 57  ? -13.848 -16.362 -28.527 1.00 79.04 57  A 1 
ATOM 439  C CB    . VAL A 1 57  ? -11.533 -16.712 -30.680 1.00 76.56 57  A 1 
ATOM 440  C CG1   . VAL A 1 57  ? -11.266 -18.213 -30.769 1.00 68.33 57  A 1 
ATOM 441  C CG2   . VAL A 1 57  ? -10.751 -16.048 -31.825 1.00 70.11 57  A 1 
ATOM 442  N N     . PRO A 1 58  ? -14.463 -18.159 -29.761 1.00 81.29 58  A 1 
ATOM 443  C CA    . PRO A 1 58  ? -15.113 -18.826 -28.644 1.00 80.84 58  A 1 
ATOM 444  C C     . PRO A 1 58  ? -14.122 -19.145 -27.522 1.00 80.92 58  A 1 
ATOM 445  O O     . PRO A 1 58  ? -12.979 -19.547 -27.769 1.00 80.50 58  A 1 
ATOM 446  C CB    . PRO A 1 58  ? -15.760 -20.078 -29.229 1.00 79.16 58  A 1 
ATOM 447  C CG    . PRO A 1 58  ? -14.961 -20.350 -30.491 1.00 74.16 58  A 1 
ATOM 448  C CD    . PRO A 1 58  ? -14.582 -18.942 -30.961 1.00 80.69 58  A 1 
ATOM 449  N N     . SER A 1 59  ? -14.573 -18.954 -26.265 1.00 80.87 59  A 1 
ATOM 450  C CA    . SER A 1 59  ? -13.789 -19.274 -25.076 1.00 80.98 59  A 1 
ATOM 451  C C     . SER A 1 59  ? -13.597 -20.785 -24.919 1.00 79.83 59  A 1 
ATOM 452  O O     . SER A 1 59  ? -14.473 -21.582 -25.248 1.00 79.18 59  A 1 
ATOM 453  C CB    . SER A 1 59  ? -14.417 -18.647 -23.829 1.00 81.12 59  A 1 
ATOM 454  O OG    . SER A 1 59  ? -15.755 -19.072 -23.668 1.00 70.34 59  A 1 
ATOM 455  N N     . VAL A 1 60  ? -12.431 -21.165 -24.409 1.00 82.72 60  A 1 
ATOM 456  C CA    . VAL A 1 60  ? -12.070 -22.568 -24.135 1.00 83.32 60  A 1 
ATOM 457  C C     . VAL A 1 60  ? -11.770 -22.782 -22.653 1.00 83.67 60  A 1 
ATOM 458  O O     . VAL A 1 60  ? -11.922 -23.883 -22.134 1.00 81.47 60  A 1 
ATOM 459  C CB    . VAL A 1 60  ? -10.871 -23.004 -24.996 1.00 82.65 60  A 1 
ATOM 460  C CG1   . VAL A 1 60  ? -10.633 -24.513 -24.911 1.00 70.27 60  A 1 
ATOM 461  C CG2   . VAL A 1 60  ? -11.067 -22.661 -26.478 1.00 74.04 60  A 1 
ATOM 462  N N     . VAL A 1 61  ? -11.372 -21.711 -21.967 1.00 83.33 61  A 1 
ATOM 463  C CA    . VAL A 1 61  ? -10.958 -21.726 -20.566 1.00 83.82 61  A 1 
ATOM 464  C C     . VAL A 1 61  ? -11.668 -20.608 -19.812 1.00 83.81 61  A 1 
ATOM 465  O O     . VAL A 1 61  ? -11.829 -19.517 -20.348 1.00 83.28 61  A 1 
ATOM 466  C CB    . VAL A 1 61  ? -9.423  -21.577 -20.466 1.00 82.80 61  A 1 
ATOM 467  C CG1   . VAL A 1 61  ? -8.935  -21.578 -19.022 1.00 67.47 61  A 1 
ATOM 468  C CG2   . VAL A 1 61  ? -8.693  -22.715 -21.188 1.00 71.99 61  A 1 
ATOM 469  N N     . TYR A 1 62  ? -12.076 -20.875 -18.569 1.00 82.21 62  A 1 
ATOM 470  C CA    . TYR A 1 62  ? -12.500 -19.857 -17.626 1.00 82.23 62  A 1 
ATOM 471  C C     . TYR A 1 62  ? -11.405 -19.639 -16.580 1.00 83.58 62  A 1 
ATOM 472  O O     . TYR A 1 62  ? -10.981 -20.590 -15.920 1.00 82.19 62  A 1 
ATOM 473  C CB    . TYR A 1 62  ? -13.824 -20.280 -16.973 1.00 81.04 62  A 1 
ATOM 474  C CG    . TYR A 1 62  ? -14.327 -19.303 -15.929 1.00 78.23 62  A 1 
ATOM 475  C CD1   . TYR A 1 62  ? -14.307 -19.648 -14.565 1.00 72.10 62  A 1 
ATOM 476  C CD2   . TYR A 1 62  ? -14.810 -18.049 -16.318 1.00 72.43 62  A 1 
ATOM 477  C CE1   . TYR A 1 62  ? -14.783 -18.747 -13.602 1.00 68.23 62  A 1 
ATOM 478  C CE2   . TYR A 1 62  ? -15.280 -17.142 -15.367 1.00 69.67 62  A 1 
ATOM 479  C CZ    . TYR A 1 62  ? -15.277 -17.491 -14.003 1.00 75.79 62  A 1 
ATOM 480  O OH    . TYR A 1 62  ? -15.755 -16.611 -13.064 1.00 74.71 62  A 1 
ATOM 481  N N     . CYS A 1 63  ? -10.930 -18.398 -16.439 1.00 83.48 63  A 1 
ATOM 482  C CA    . CYS A 1 63  ? -9.992  -18.005 -15.394 1.00 82.74 63  A 1 
ATOM 483  C C     . CYS A 1 63  ? -10.784 -17.493 -14.186 1.00 81.95 63  A 1 
ATOM 484  O O     . CYS A 1 63  ? -11.489 -16.492 -14.286 1.00 80.82 63  A 1 
ATOM 485  C CB    . CYS A 1 63  ? -9.034  -16.939 -15.938 1.00 83.03 63  A 1 
ATOM 486  S SG    . CYS A 1 63  ? -7.868  -16.455 -14.634 1.00 81.85 63  A 1 
ATOM 487  N N     . ARG A 1 64  ? -10.656 -18.158 -13.032 1.00 76.79 64  A 1 
ATOM 488  C CA    . ARG A 1 64  ? -11.376 -17.755 -11.813 1.00 74.01 64  A 1 
ATOM 489  C C     . ARG A 1 64  ? -10.860 -16.439 -11.238 1.00 71.62 64  A 1 
ATOM 490  O O     . ARG A 1 64  ? -11.666 -15.618 -10.817 1.00 68.00 64  A 1 
ATOM 491  C CB    . ARG A 1 64  ? -11.262 -18.846 -10.747 1.00 70.83 64  A 1 
ATOM 492  C CG    . ARG A 1 64  ? -12.137 -20.068 -11.086 1.00 65.69 64  A 1 
ATOM 493  C CD    . ARG A 1 64  ? -12.053 -21.072 -9.935  1.00 65.02 64  A 1 
ATOM 494  N NE    . ARG A 1 64  ? -12.927 -22.211 -10.150 1.00 57.35 64  A 1 
ATOM 495  C CZ    . ARG A 1 64  ? -13.002 -23.261 -9.369  1.00 52.44 64  A 1 
ATOM 496  N NH1   . ARG A 1 64  ? -12.238 -23.392 -8.311  1.00 49.12 64  A 1 
ATOM 497  N NH2   . ARG A 1 64  ? -13.848 -24.210 -9.620  1.00 49.42 64  A 1 
ATOM 498  N N     . ALA A 1 65  ? -9.544  -16.237 -11.232 1.00 75.27 65  A 1 
ATOM 499  C CA    . ALA A 1 65  ? -8.935  -15.041 -10.660 1.00 73.81 65  A 1 
ATOM 500  C C     . ALA A 1 65  ? -9.338  -13.762 -11.408 1.00 73.47 65  A 1 
ATOM 501  O O     . ALA A 1 65  ? -9.600  -12.739 -10.777 1.00 68.21 65  A 1 
ATOM 502  C CB    . ALA A 1 65  ? -7.422  -15.222 -10.648 1.00 70.59 65  A 1 
ATOM 503  N N     . ASP A 1 66  ? -9.427  -13.836 -12.735 1.00 69.98 66  A 1 
ATOM 504  C CA    . ASP A 1 66  ? -9.831  -12.715 -13.579 1.00 67.62 66  A 1 
ATOM 505  C C     . ASP A 1 66  ? -11.351 -12.689 -13.852 1.00 67.89 66  A 1 
ATOM 506  O O     . ASP A 1 66  ? -11.841 -11.745 -14.464 1.00 64.12 66  A 1 
ATOM 507  C CB    . ASP A 1 66  ? -9.031  -12.732 -14.887 1.00 63.97 66  A 1 
ATOM 508  C CG    . ASP A 1 66  ? -7.512  -12.603 -14.681 1.00 60.33 66  A 1 
ATOM 509  O OD1   . ASP A 1 66  ? -7.081  -11.875 -13.759 1.00 56.93 66  A 1 
ATOM 510  O OD2   . ASP A 1 66  ? -6.754  -13.245 -15.454 1.00 57.61 66  A 1 
ATOM 511  N N     . SER A 1 67  ? -12.084 -13.706 -13.424 1.00 71.79 67  A 1 
ATOM 512  C CA    . SER A 1 67  ? -13.500 -13.921 -13.739 1.00 72.19 67  A 1 
ATOM 513  C C     . SER A 1 67  ? -13.797 -13.820 -15.241 1.00 73.06 67  A 1 
ATOM 514  O O     . SER A 1 67  ? -14.811 -13.262 -15.650 1.00 69.03 67  A 1 
ATOM 515  C CB    . SER A 1 67  ? -14.400 -13.011 -12.900 1.00 69.67 67  A 1 
ATOM 516  O OG    . SER A 1 67  ? -14.196 -13.255 -11.520 1.00 63.59 67  A 1 
ATOM 517  N N     . ALA A 1 68  ? -12.883 -14.338 -16.079 1.00 75.54 68  A 1 
ATOM 518  C CA    . ALA A 1 68  ? -12.894 -14.122 -17.516 1.00 76.94 68  A 1 
ATOM 519  C C     . ALA A 1 68  ? -12.922 -15.439 -18.299 1.00 78.27 68  A 1 
ATOM 520  O O     . ALA A 1 68  ? -12.173 -16.372 -18.016 1.00 77.76 68  A 1 
ATOM 521  C CB    . ALA A 1 68  ? -11.685 -13.263 -17.898 1.00 73.76 68  A 1 
ATOM 522  N N     . TYR A 1 69  ? -13.751 -15.471 -19.344 1.00 82.78 69  A 1 
ATOM 523  C CA    . TYR A 1 69  ? -13.775 -16.541 -20.334 1.00 80.82 69  A 1 
ATOM 524  C C     . TYR A 1 69  ? -12.769 -16.235 -21.439 1.00 82.87 69  A 1 
ATOM 525  O O     . TYR A 1 69  ? -12.891 -15.232 -22.140 1.00 79.95 69  A 1 
ATOM 526  C CB    . TYR A 1 69  ? -15.195 -16.700 -20.891 1.00 79.44 69  A 1 
ATOM 527  C CG    . TYR A 1 69  ? -16.200 -17.188 -19.872 1.00 76.34 69  A 1 
ATOM 528  C CD1   . TYR A 1 69  ? -16.459 -18.557 -19.719 1.00 68.30 69  A 1 
ATOM 529  C CD2   . TYR A 1 69  ? -16.882 -16.265 -19.055 1.00 69.18 69  A 1 
ATOM 530  C CE1   . TYR A 1 69  ? -17.382 -19.016 -18.779 1.00 66.41 69  A 1 
ATOM 531  C CE2   . TYR A 1 69  ? -17.805 -16.709 -18.100 1.00 66.30 69  A 1 
ATOM 532  C CZ    . TYR A 1 69  ? -18.055 -18.091 -17.965 1.00 74.62 69  A 1 
ATOM 533  O OH    . TYR A 1 69  ? -18.967 -18.539 -17.029 1.00 72.45 69  A 1 
ATOM 534  N N     . LEU A 1 70  ? -11.763 -17.085 -21.615 1.00 74.80 70  A 1 
ATOM 535  C CA    . LEU A 1 70  ? -10.650 -16.847 -22.523 1.00 75.63 70  A 1 
ATOM 536  C C     . LEU A 1 70  ? -10.562 -17.925 -23.611 1.00 75.16 70  A 1 
ATOM 537  O O     . LEU A 1 70  ? -10.770 -19.116 -23.369 1.00 78.48 70  A 1 
ATOM 538  C CB    . LEU A 1 70  ? -9.344  -16.725 -21.719 1.00 76.09 70  A 1 
ATOM 539  C CG    . LEU A 1 70  ? -9.316  -15.593 -20.668 1.00 79.28 70  A 1 
ATOM 540  C CD1   . LEU A 1 70  ? -8.011  -15.637 -19.886 1.00 74.75 70  A 1 
ATOM 541  C CD2   . LEU A 1 70  ? -9.473  -14.212 -21.298 1.00 75.96 70  A 1 
ATOM 542  N N     . CYS A 1 71  ? -10.224 -17.495 -24.841 1.00 84.58 71  A 1 
ATOM 543  C CA    . CYS A 1 71  ? -9.794  -18.421 -25.871 1.00 84.59 71  A 1 
ATOM 544  C C     . CYS A 1 71  ? -8.356  -18.888 -25.601 1.00 84.80 71  A 1 
ATOM 545  O O     . CYS A 1 71  ? -7.608  -18.239 -24.871 1.00 83.11 71  A 1 
ATOM 546  C CB    . CYS A 1 71  ? -9.942  -17.775 -27.259 1.00 82.27 71  A 1 
ATOM 547  S SG    . CYS A 1 71  ? -8.697  -16.487 -27.561 1.00 80.26 71  A 1 
ATOM 548  N N     . ALA A 1 72  ? -7.924  -19.971 -26.258 1.00 84.73 72  A 1 
ATOM 549  C CA    . ALA A 1 72  ? -6.591  -20.528 -26.052 1.00 84.02 72  A 1 
ATOM 550  C C     . ALA A 1 72  ? -5.455  -19.515 -26.306 1.00 84.32 72  A 1 
ATOM 551  O O     . ALA A 1 72  ? -4.456  -19.513 -25.594 1.00 82.42 72  A 1 
ATOM 552  C CB    . ALA A 1 72  ? -6.444  -21.751 -26.962 1.00 82.21 72  A 1 
ATOM 553  N N     . SER A 1 73  ? -5.614  -18.623 -27.295 1.00 83.59 73  A 1 
ATOM 554  C CA    . SER A 1 73  ? -4.622  -17.587 -27.598 1.00 82.69 73  A 1 
ATOM 555  C C     . SER A 1 73  ? -4.567  -16.504 -26.519 1.00 82.32 73  A 1 
ATOM 556  O O     . SER A 1 73  ? -3.481  -16.148 -26.069 1.00 81.07 73  A 1 
ATOM 557  C CB    . SER A 1 73  ? -4.918  -16.964 -28.964 1.00 80.92 73  A 1 
ATOM 558  O OG    . SER A 1 73  ? -3.896  -16.044 -29.312 1.00 68.96 73  A 1 
ATOM 559  N N     . CYS A 1 74  ? -5.724  -15.992 -26.077 1.00 76.18 74  A 1 
ATOM 560  C CA    . CYS A 1 74  ? -5.782  -14.982 -25.021 1.00 74.77 74  A 1 
ATOM 561  C C     . CYS A 1 74  ? -5.351  -15.551 -23.671 1.00 73.85 74  A 1 
ATOM 562  O O     . CYS A 1 74  ? -4.625  -14.879 -22.950 1.00 72.24 74  A 1 
ATOM 563  C CB    . CYS A 1 74  ? -7.181  -14.372 -24.957 1.00 74.18 74  A 1 
ATOM 564  S SG    . CYS A 1 74  ? -7.515  -13.400 -26.459 1.00 71.02 74  A 1 
ATOM 565  N N     . ASP A 1 75  ? -5.721  -16.787 -23.347 1.00 82.60 75  A 1 
ATOM 566  C CA    . ASP A 1 75  ? -5.260  -17.496 -22.159 1.00 81.11 75  A 1 
ATOM 567  C C     . ASP A 1 75  ? -3.728  -17.586 -22.132 1.00 80.37 75  A 1 
ATOM 568  O O     . ASP A 1 75  ? -3.093  -17.169 -21.157 1.00 78.11 75  A 1 
ATOM 569  C CB    . ASP A 1 75  ? -5.886  -18.902 -22.109 1.00 80.18 75  A 1 
ATOM 570  C CG    . ASP A 1 75  ? -5.349  -19.721 -20.937 1.00 78.38 75  A 1 
ATOM 571  O OD1   . ASP A 1 75  ? -5.523  -19.288 -19.786 1.00 68.11 75  A 1 
ATOM 572  O OD2   . ASP A 1 75  ? -4.718  -20.772 -21.162 1.00 68.93 75  A 1 
ATOM 573  N N     . ALA A 1 76  ? -3.127  -18.028 -23.240 1.00 81.37 76  A 1 
ATOM 574  C CA    . ALA A 1 76  ? -1.677  -18.112 -23.343 1.00 79.43 76  A 1 
ATOM 575  C C     . ALA A 1 76  ? -1.018  -16.736 -23.188 1.00 79.13 76  A 1 
ATOM 576  O O     . ALA A 1 76  ? -0.049  -16.613 -22.449 1.00 76.91 76  A 1 
ATOM 577  C CB    . ALA A 1 76  ? -1.310  -18.777 -24.668 1.00 77.69 76  A 1 
ATOM 578  N N     . GLN A 1 77  ? -1.531  -15.683 -23.843 1.00 78.01 77  A 1 
ATOM 579  C CA    . GLN A 1 77  ? -0.959  -14.336 -23.765 1.00 75.74 77  A 1 
ATOM 580  C C     . GLN A 1 77  ? -1.072  -13.720 -22.365 1.00 75.86 77  A 1 
ATOM 581  O O     . GLN A 1 77  ? -0.088  -13.198 -21.838 1.00 73.98 77  A 1 
ATOM 582  C CB    . GLN A 1 77  ? -1.624  -13.426 -24.794 1.00 73.64 77  A 1 
ATOM 583  C CG    . GLN A 1 77  ? -1.152  -13.731 -26.216 1.00 67.35 77  A 1 
ATOM 584  C CD    . GLN A 1 77  ? -1.842  -12.851 -27.269 1.00 62.73 77  A 1 
ATOM 585  O OE1   . GLN A 1 77  ? -2.670  -12.006 -26.989 1.00 56.47 77  A 1 
ATOM 586  N NE2   . GLN A 1 77  ? -1.505  -13.019 -28.529 1.00 53.55 77  A 1 
ATOM 587  N N     . ILE A 1 78  ? -2.250  -13.793 -21.744 1.00 72.09 78  A 1 
ATOM 588  C CA    . ILE A 1 78  ? -2.507  -13.188 -20.435 1.00 70.87 78  A 1 
ATOM 589  C C     . ILE A 1 78  ? -1.741  -13.926 -19.340 1.00 70.08 78  A 1 
ATOM 590  O O     . ILE A 1 78  ? -1.040  -13.301 -18.541 1.00 67.87 78  A 1 
ATOM 591  C CB    . ILE A 1 78  ? -4.028  -13.134 -20.155 1.00 68.66 78  A 1 
ATOM 592  C CG1   . ILE A 1 78  ? -4.703  -12.139 -21.133 1.00 65.76 78  A 1 
ATOM 593  C CG2   . ILE A 1 78  ? -4.316  -12.726 -18.706 1.00 65.58 78  A 1 
ATOM 594  C CD1   . ILE A 1 78  ? -6.239  -12.205 -21.139 1.00 60.32 78  A 1 
ATOM 595  N N     . HIS A 1 79  ? -1.800  -15.255 -19.337 1.00 79.22 79  A 1 
ATOM 596  C CA    . HIS A 1 79  ? -1.186  -16.057 -18.285 1.00 78.01 79  A 1 
ATOM 597  C C     . HIS A 1 79  ? 0.313   -16.297 -18.492 1.00 76.16 79  A 1 
ATOM 598  O O     . HIS A 1 79  ? 1.002   -16.652 -17.533 1.00 70.07 79  A 1 
ATOM 599  C CB    . HIS A 1 79  ? -1.984  -17.348 -18.099 1.00 77.17 79  A 1 
ATOM 600  C CG    . HIS A 1 79  ? -3.393  -17.095 -17.647 1.00 77.76 79  A 1 
ATOM 601  N ND1   . HIS A 1 79  ? -4.539  -17.315 -18.368 1.00 68.33 79  A 1 
ATOM 602  C CD2   . HIS A 1 79  ? -3.778  -16.572 -16.446 1.00 71.12 79  A 1 
ATOM 603  C CE1   . HIS A 1 79  ? -5.586  -16.933 -17.624 1.00 73.79 79  A 1 
ATOM 604  N NE2   . HIS A 1 79  ? -5.165  -16.470 -16.446 1.00 74.47 79  A 1 
ATOM 605  N N     . ALA A 1 80  ? 0.851   -16.042 -19.685 1.00 75.48 80  A 1 
ATOM 606  C CA    . ALA A 1 80  ? 2.299   -15.995 -19.881 1.00 73.43 80  A 1 
ATOM 607  C C     . ALA A 1 80  ? 2.919   -14.633 -19.537 1.00 71.58 80  A 1 
ATOM 608  O O     . ALA A 1 80  ? 4.146   -14.526 -19.448 1.00 66.83 80  A 1 
ATOM 609  C CB    . ALA A 1 80  ? 2.639   -16.414 -21.313 1.00 70.99 80  A 1 
ATOM 610  N N     . ALA A 1 81  ? 2.108   -13.585 -19.304 1.00 68.22 81  A 1 
ATOM 611  C CA    . ALA A 1 81  ? 2.597   -12.225 -19.094 1.00 66.27 81  A 1 
ATOM 612  C C     . ALA A 1 81  ? 3.491   -12.066 -17.860 1.00 66.45 81  A 1 
ATOM 613  O O     . ALA A 1 81  ? 4.467   -11.313 -17.870 1.00 61.84 81  A 1 
ATOM 614  C CB    . ALA A 1 81  ? 1.388   -11.313 -18.954 1.00 61.76 81  A 1 
ATOM 615  N N     . ASN A 1 82  ? 3.143   -12.745 -16.775 1.00 65.13 82  A 1 
ATOM 616  C CA    . ASN A 1 82  ? 3.930   -12.739 -15.557 1.00 64.11 82  A 1 
ATOM 617  C C     . ASN A 1 82  ? 3.688   -14.011 -14.727 1.00 65.61 82  A 1 
ATOM 618  O O     . ASN A 1 82  ? 2.751   -14.779 -14.946 1.00 62.59 82  A 1 
ATOM 619  C CB    . ASN A 1 82  ? 3.653   -11.437 -14.773 1.00 59.16 82  A 1 
ATOM 620  C CG    . ASN A 1 82  ? 2.232   -11.341 -14.273 1.00 53.89 82  A 1 
ATOM 621  O OD1   . ASN A 1 82  ? 1.773   -12.166 -13.512 1.00 51.61 82  A 1 
ATOM 622  N ND2   . ASN A 1 82  ? 1.492   -10.339 -14.677 1.00 52.61 82  A 1 
ATOM 623  N N     . ARG A 1 83  ? 4.550   -14.227 -13.747 1.00 59.69 83  A 1 
ATOM 624  C CA    . ARG A 1 83  ? 4.507   -15.433 -12.912 1.00 60.19 83  A 1 
ATOM 625  C C     . ARG A 1 83  ? 3.252   -15.520 -12.040 1.00 60.23 83  A 1 
ATOM 626  O O     . ARG A 1 83  ? 2.836   -16.622 -11.697 1.00 56.81 83  A 1 
ATOM 627  C CB    . ARG A 1 83  ? 5.786   -15.480 -12.069 1.00 56.18 83  A 1 
ATOM 628  C CG    . ARG A 1 83  ? 6.001   -16.852 -11.445 1.00 52.66 83  A 1 
ATOM 629  C CD    . ARG A 1 83  ? 7.288   -16.850 -10.622 1.00 48.23 83  A 1 
ATOM 630  N NE    . ARG A 1 83  ? 7.566   -18.170 -10.081 1.00 41.91 83  A 1 
ATOM 631  C CZ    . ARG A 1 83  ? 8.503   -18.465 -9.195  1.00 35.74 83  A 1 
ATOM 632  N NH1   . ARG A 1 83  ? 9.258   -17.533 -8.689  1.00 32.32 83  A 1 
ATOM 633  N NH2   . ARG A 1 83  ? 8.691   -19.696 -8.809  1.00 32.60 83  A 1 
ATOM 634  N N     . VAL A 1 84  ? 2.667   -14.396 -11.675 1.00 59.03 84  A 1 
ATOM 635  C CA    . VAL A 1 84  ? 1.427   -14.353 -10.887 1.00 60.63 84  A 1 
ATOM 636  C C     . VAL A 1 84  ? 0.254   -14.811 -11.755 1.00 63.14 84  A 1 
ATOM 637  O O     . VAL A 1 84  ? -0.449  -15.740 -11.375 1.00 60.70 84  A 1 
ATOM 638  C CB    . VAL A 1 84  ? 1.163   -12.956 -10.313 1.00 56.20 84  A 1 
ATOM 639  C CG1   . VAL A 1 84  ? -0.072  -12.942 -9.411  1.00 49.72 84  A 1 
ATOM 640  C CG2   . VAL A 1 84  ? 2.368   -12.463 -9.504  1.00 51.21 84  A 1 
ATOM 641  N N     . ALA A 1 85  ? 0.127   -14.229 -12.947 1.00 65.17 85  A 1 
ATOM 642  C CA    . ALA A 1 85  ? -0.901  -14.612 -13.901 1.00 66.94 85  A 1 
ATOM 643  C C     . ALA A 1 85  ? -0.806  -16.099 -14.281 1.00 68.70 85  A 1 
ATOM 644  O O     . ALA A 1 85  ? -1.823  -16.780 -14.338 1.00 69.45 85  A 1 
ATOM 645  C CB    . ALA A 1 85  ? -0.790  -13.694 -15.123 1.00 65.33 85  A 1 
ATOM 646  N N     . SER A 1 86  ? 0.400   -16.656 -14.436 1.00 74.87 86  A 1 
ATOM 647  C CA    . SER A 1 86  ? 0.574   -18.080 -14.766 1.00 75.34 86  A 1 
ATOM 648  C C     . SER A 1 86  ? 0.032   -19.051 -13.712 1.00 76.81 86  A 1 
ATOM 649  O O     . SER A 1 86  ? -0.199  -20.222 -14.015 1.00 74.75 86  A 1 
ATOM 650  C CB    . SER A 1 86  ? 2.042   -18.390 -15.052 1.00 72.18 86  A 1 
ATOM 651  O OG    . SER A 1 86  ? 2.839   -18.419 -13.887 1.00 64.85 86  A 1 
ATOM 652  N N     . ARG A 1 87  ? -0.173  -18.570 -12.469 1.00 67.91 87  A 1 
ATOM 653  C CA    . ARG A 1 87  ? -0.710  -19.366 -11.353 1.00 69.41 87  A 1 
ATOM 654  C C     . ARG A 1 87  ? -2.219  -19.254 -11.194 1.00 72.14 87  A 1 
ATOM 655  O O     . ARG A 1 87  ? -2.757  -19.904 -10.303 1.00 68.37 87  A 1 
ATOM 656  C CB    . ARG A 1 87  ? -0.027  -18.944 -10.050 1.00 64.27 87  A 1 
ATOM 657  C CG    . ARG A 1 87  ? 1.467   -19.289 -10.041 1.00 59.47 87  A 1 
ATOM 658  C CD    . ARG A 1 87  ? 2.039   -18.838 -8.702  1.00 57.71 87  A 1 
ATOM 659  N NE    . ARG A 1 87  ? 3.476   -19.115 -8.608  1.00 50.26 87  A 1 
ATOM 660  C CZ    . ARG A 1 87  ? 4.221   -18.836 -7.562  1.00 45.49 87  A 1 
ATOM 661  N NH1   . ARG A 1 87  ? 3.701   -18.349 -6.471  1.00 42.03 87  A 1 
ATOM 662  N NH2   . ARG A 1 87  ? 5.494   -19.020 -7.598  1.00 41.55 87  A 1 
ATOM 663  N N     . HIS A 1 88  ? -2.881  -18.442 -12.003 1.00 75.39 88  A 1 
ATOM 664  C CA    . HIS A 1 88  ? -4.330  -18.340 -11.941 1.00 75.95 88  A 1 
ATOM 665  C C     . HIS A 1 88  ? -4.963  -19.702 -12.217 1.00 76.91 88  A 1 
ATOM 666  O O     . HIS A 1 88  ? -4.587  -20.409 -13.152 1.00 74.25 88  A 1 
ATOM 667  C CB    . HIS A 1 88  ? -4.844  -17.282 -12.920 1.00 72.64 88  A 1 
ATOM 668  C CG    . HIS A 1 88  ? -4.511  -15.864 -12.539 1.00 69.53 88  A 1 
ATOM 669  N ND1   . HIS A 1 88  ? -4.842  -14.734 -13.267 1.00 62.17 88  A 1 
ATOM 670  C CD2   . HIS A 1 88  ? -3.856  -15.411 -11.422 1.00 64.92 88  A 1 
ATOM 671  C CE1   . HIS A 1 88  ? -4.414  -13.653 -12.606 1.00 64.23 88  A 1 
ATOM 672  N NE2   . HIS A 1 88  ? -3.802  -14.025 -11.468 1.00 66.90 88  A 1 
ATOM 673  N N     . GLU A 1 89  ? -5.935  -20.083 -11.376 1.00 78.43 89  A 1 
ATOM 674  C CA    . GLU A 1 89  ? -6.690  -21.305 -11.576 1.00 79.58 89  A 1 
ATOM 675  C C     . GLU A 1 89  ? -7.569  -21.155 -12.810 1.00 81.04 89  A 1 
ATOM 676  O O     . GLU A 1 89  ? -8.351  -20.210 -12.926 1.00 77.57 89  A 1 
ATOM 677  C CB    . GLU A 1 89  ? -7.512  -21.636 -10.332 1.00 75.02 89  A 1 
ATOM 678  C CG    . GLU A 1 89  ? -8.082  -23.062 -10.401 1.00 65.10 89  A 1 
ATOM 679  C CD    . GLU A 1 89  ? -9.071  -23.376 -9.267  1.00 60.50 89  A 1 
ATOM 680  O OE1   . GLU A 1 89  ? -9.792  -24.385 -9.401  1.00 53.81 89  A 1 
ATOM 681  O OE2   . GLU A 1 89  ? -9.188  -22.585 -8.316  1.00 53.00 89  A 1 
ATOM 682  N N     . ARG A 1 90  ? -7.426  -22.088 -13.748 1.00 76.54 90  A 1 
ATOM 683  C CA    . ARG A 1 90  ? -8.154  -22.102 -15.014 1.00 76.60 90  A 1 
ATOM 684  C C     . ARG A 1 90  ? -8.932  -23.400 -15.153 1.00 76.19 90  A 1 
ATOM 685  O O     . ARG A 1 90  ? -8.379  -24.476 -14.972 1.00 74.81 90  A 1 
ATOM 686  C CB    . ARG A 1 90  ? -7.171  -21.899 -16.170 1.00 75.60 90  A 1 
ATOM 687  C CG    . ARG A 1 90  ? -6.652  -20.457 -16.225 1.00 75.38 90  A 1 
ATOM 688  C CD    . ARG A 1 90  ? -5.461  -20.339 -17.174 1.00 76.16 90  A 1 
ATOM 689  N NE    . ARG A 1 90  ? -4.197  -20.645 -16.493 1.00 74.76 90  A 1 
ATOM 690  C CZ    . ARG A 1 90  ? -3.020  -20.715 -17.083 1.00 73.08 90  A 1 
ATOM 691  N NH1   . ARG A 1 90  ? -2.903  -20.629 -18.375 1.00 61.83 90  A 1 
ATOM 692  N NH2   . ARG A 1 90  ? -1.937  -20.851 -16.381 1.00 71.29 90  A 1 
ATOM 693  N N     . VAL A 1 91  ? -10.217 -23.288 -15.511 1.00 80.14 91  A 1 
ATOM 694  C CA    . VAL A 1 91  ? -11.115 -24.420 -15.712 1.00 80.37 91  A 1 
ATOM 695  C C     . VAL A 1 91  ? -11.388 -24.569 -17.201 1.00 81.23 91  A 1 
ATOM 696  O O     . VAL A 1 91  ? -11.790 -23.612 -17.853 1.00 79.89 91  A 1 
ATOM 697  C CB    . VAL A 1 91  ? -12.409 -24.258 -14.901 1.00 77.52 91  A 1 
ATOM 698  C CG1   . VAL A 1 91  ? -13.293 -25.506 -15.018 1.00 65.52 91  A 1 
ATOM 699  C CG2   . VAL A 1 91  ? -12.105 -24.036 -13.410 1.00 67.60 91  A 1 
ATOM 700  N N     . LEU A 1 92  ? -11.161 -25.755 -17.750 1.00 79.01 92  A 1 
ATOM 701  C CA    . LEU A 1 92  ? -11.514 -26.047 -19.133 1.00 78.11 92  A 1 
ATOM 702  C C     . LEU A 1 92  ? -13.034 -26.074 -19.289 1.00 76.57 92  A 1 
ATOM 703  O O     . LEU A 1 92  ? -13.736 -26.762 -18.546 1.00 74.77 92  A 1 
ATOM 704  C CB    . LEU A 1 92  ? -10.885 -27.370 -19.590 1.00 75.75 92  A 1 
ATOM 705  C CG    . LEU A 1 92  ? -9.375  -27.290 -19.858 1.00 68.60 92  A 1 
ATOM 706  C CD1   . LEU A 1 92  ? -8.769  -28.680 -19.948 1.00 61.80 92  A 1 
ATOM 707  C CD2   . LEU A 1 92  ? -9.071  -26.551 -21.165 1.00 63.50 92  A 1 
ATOM 708  N N     . LEU A 1 93  ? -13.545 -25.345 -20.286 1.00 74.14 93  A 1 
ATOM 709  C CA    . LEU A 1 93  ? -14.956 -25.347 -20.630 1.00 71.39 93  A 1 
ATOM 710  C C     . LEU A 1 93  ? -15.245 -26.608 -21.443 1.00 69.00 93  A 1 
ATOM 711  O O     . LEU A 1 93  ? -14.852 -26.715 -22.608 1.00 64.60 93  A 1 
ATOM 712  C CB    . LEU A 1 93  ? -15.312 -24.059 -21.384 1.00 69.19 93  A 1 
ATOM 713  C CG    . LEU A 1 93  ? -15.095 -22.770 -20.562 1.00 67.33 93  A 1 
ATOM 714  C CD1   . LEU A 1 93  ? -15.306 -21.555 -21.465 1.00 61.85 93  A 1 
ATOM 715  C CD2   . LEU A 1 93  ? -16.049 -22.664 -19.377 1.00 64.58 93  A 1 
ATOM 716  N N     . SER A 1 94  ? -15.924 -27.555 -20.823 1.00 68.01 94  A 1 
ATOM 717  C CA    . SER A 1 94  ? -16.333 -28.776 -21.502 1.00 66.23 94  A 1 
ATOM 718  C C     . SER A 1 94  ? -17.349 -28.481 -22.614 1.00 63.95 94  A 1 
ATOM 719  O O     . SER A 1 94  ? -18.112 -27.519 -22.543 1.00 59.95 94  A 1 
ATOM 720  C CB    . SER A 1 94  ? -16.885 -29.792 -20.501 1.00 61.00 94  A 1 
ATOM 721  O OG    . SER A 1 94  ? -18.088 -29.338 -19.926 1.00 54.34 94  A 1 
ATOM 722  N N     . GLU A 1 95  ? -17.395 -29.336 -23.614 1.00 63.66 95  A 1 
ATOM 723  C CA    . GLU A 1 95  ? -18.399 -29.197 -24.678 1.00 61.43 95  A 1 
ATOM 724  C C     . GLU A 1 95  ? -19.822 -29.287 -24.144 1.00 56.94 95  A 1 
ATOM 725  O O     . GLU A 1 95  ? -20.703 -28.597 -24.648 1.00 54.46 95  A 1 
ATOM 726  C CB    . GLU A 1 95  ? -18.180 -30.243 -25.772 1.00 57.77 95  A 1 
ATOM 727  C CG    . GLU A 1 95  ? -16.870 -29.997 -26.520 1.00 53.47 95  A 1 
ATOM 728  C CD    . GLU A 1 95  ? -16.788 -30.752 -27.842 1.00 49.12 95  A 1 
ATOM 729  O OE1   . GLU A 1 95  ? -16.084 -30.222 -28.733 1.00 43.33 95  A 1 
ATOM 730  O OE2   . GLU A 1 95  ? -17.396 -31.827 -27.951 1.00 44.92 95  A 1 
ATOM 731  N N     . ALA A 1 96  ? -20.045 -30.040 -23.074 1.00 52.82 96  A 1 
ATOM 732  C CA    . ALA A 1 96  ? -21.340 -30.106 -22.407 1.00 50.16 96  A 1 
ATOM 733  C C     . ALA A 1 96  ? -21.842 -28.727 -21.953 1.00 48.02 96  A 1 
ATOM 734  O O     . ALA A 1 96  ? -23.034 -28.461 -22.041 1.00 48.52 96  A 1 
ATOM 735  C CB    . ALA A 1 96  ? -21.229 -31.057 -21.221 1.00 47.76 96  A 1 
ATOM 736  N N     . TYR A 1 97  ? -20.932 -27.849 -21.526 1.00 55.83 97  A 1 
ATOM 737  C CA    . TYR A 1 97  ? -21.307 -26.473 -21.177 1.00 53.77 97  A 1 
ATOM 738  C C     . TYR A 1 97  ? -21.663 -25.646 -22.416 1.00 49.63 97  A 1 
ATOM 739  O O     . TYR A 1 97  ? -22.580 -24.837 -22.373 1.00 50.29 97  A 1 
ATOM 740  C CB    . TYR A 1 97  ? -20.182 -25.817 -20.373 1.00 52.45 97  A 1 
ATOM 741  C CG    . TYR A 1 97  ? -20.586 -24.496 -19.750 1.00 50.93 97  A 1 
ATOM 742  C CD1   . TYR A 1 97  ? -20.280 -23.267 -20.389 1.00 47.52 97  A 1 
ATOM 743  C CD2   . TYR A 1 97  ? -21.299 -24.471 -18.539 1.00 45.62 97  A 1 
ATOM 744  C CE1   . TYR A 1 97  ? -20.686 -22.048 -19.816 1.00 41.45 97  A 1 
ATOM 745  C CE2   . TYR A 1 97  ? -21.710 -23.261 -17.955 1.00 41.95 97  A 1 
ATOM 746  C CZ    . TYR A 1 97  ? -21.397 -22.042 -18.597 1.00 40.24 97  A 1 
ATOM 747  O OH    . TYR A 1 97  ? -21.780 -20.849 -18.034 1.00 37.17 97  A 1 
ATOM 748  N N     . LYS A 1 98  ? -20.982 -25.877 -23.535 1.00 54.14 98  A 1 
ATOM 749  C CA    . LYS A 1 98  ? -21.277 -25.203 -24.815 1.00 52.97 98  A 1 
ATOM 750  C C     . LYS A 1 98  ? -22.641 -25.616 -25.385 1.00 49.85 98  A 1 
ATOM 751  O O     . LYS A 1 98  ? -23.261 -24.828 -26.089 1.00 47.74 98  A 1 
ATOM 752  C CB    . LYS A 1 98  ? -20.196 -25.525 -25.848 1.00 50.94 98  A 1 
ATOM 753  C CG    . LYS A 1 98  ? -18.792 -25.052 -25.452 1.00 49.67 98  A 1 
ATOM 754  C CD    . LYS A 1 98  ? -17.817 -25.453 -26.551 1.00 47.29 98  A 1 
ATOM 755  C CE    . LYS A 1 98  ? -16.386 -25.081 -26.186 1.00 42.41 98  A 1 
ATOM 756  N NZ    . LYS A 1 98  ? -15.436 -25.650 -27.166 1.00 38.59 98  A 1 
ATOM 757  N N     . HIS A 1 99  ? -23.064 -26.839 -25.126 1.00 55.68 99  A 1 
ATOM 758  C CA    . HIS A 1 99  ? -24.330 -27.395 -25.584 1.00 55.66 99  A 1 
ATOM 759  C C     . HIS A 1 99  ? -25.458 -27.315 -24.549 1.00 51.03 99  A 1 
ATOM 760  O O     . HIS A 1 99  ? -26.582 -27.712 -24.857 1.00 47.53 99  A 1 
ATOM 761  C CB    . HIS A 1 99  ? -24.110 -28.842 -26.030 1.00 52.16 99  A 1 
ATOM 762  C CG    . HIS A 1 99  ? -23.292 -28.950 -27.278 1.00 50.60 99  A 1 
ATOM 763  N ND1   . HIS A 1 99  ? -23.666 -28.500 -28.530 1.00 45.44 99  A 1 
ATOM 764  C CD2   . HIS A 1 99  ? -22.058 -29.521 -27.414 1.00 45.82 99  A 1 
ATOM 765  C CE1   . HIS A 1 99  ? -22.678 -28.805 -29.379 1.00 42.73 99  A 1 
ATOM 766  N NE2   . HIS A 1 99  ? -21.677 -29.422 -28.747 1.00 43.54 99  A 1 
ATOM 767  N N     . ALA A 1 100 ? -25.179 -26.844 -23.331 1.00 49.72 100 A 1 
ATOM 768  C CA    . ALA A 1 100 ? -26.219 -26.669 -22.333 1.00 49.59 100 A 1 
ATOM 769  C C     . ALA A 1 100 ? -27.230 -25.645 -22.871 1.00 46.90 100 A 1 
ATOM 770  O O     . ALA A 1 100 ? -26.841 -24.514 -23.154 1.00 46.12 100 A 1 
ATOM 771  C CB    . ALA A 1 100 ? -25.618 -26.233 -21.007 1.00 46.88 100 A 1 
ATOM 772  N N     . PRO A 1 101 ? -28.505 -26.030 -23.076 1.00 45.22 101 A 1 
ATOM 773  C CA    . PRO A 1 101 ? -29.497 -25.096 -23.560 1.00 46.88 101 A 1 
ATOM 774  C C     . PRO A 1 101 ? -29.621 -23.973 -22.535 1.00 46.77 101 A 1 
ATOM 775  O O     . PRO A 1 101 ? -29.875 -24.235 -21.355 1.00 46.04 101 A 1 
ATOM 776  C CB    . PRO A 1 101 ? -30.785 -25.907 -23.731 1.00 44.52 101 A 1 
ATOM 777  C CG    . PRO A 1 101 ? -30.616 -27.069 -22.757 1.00 45.21 101 A 1 
ATOM 778  C CD    . PRO A 1 101 ? -29.103 -27.303 -22.751 1.00 49.72 101 A 1 
ATOM 779  N N     . VAL A 1 102 ? -29.466 -22.740 -23.006 1.00 40.57 102 A 1 
ATOM 780  C CA    . VAL A 1 102 ? -29.757 -21.531 -22.221 1.00 42.53 102 A 1 
ATOM 781  C C     . VAL A 1 102 ? -31.282 -21.448 -22.051 1.00 40.77 102 A 1 
ATOM 782  O O     . VAL A 1 102 ? -31.955 -20.637 -22.665 1.00 39.99 102 A 1 
ATOM 783  C CB    . VAL A 1 102 ? -29.151 -20.265 -22.874 1.00 40.42 102 A 1 
ATOM 784  C CG1   . VAL A 1 102 ? -29.252 -19.062 -21.937 1.00 38.86 102 A 1 
ATOM 785  C CG2   . VAL A 1 102 ? -27.670 -20.466 -23.221 1.00 41.85 102 A 1 
ATOM 786  N N     . MET A 1 103 ? -31.856 -22.393 -21.299 1.00 40.19 103 A 1 
ATOM 787  C CA    . MET A 1 103 ? -33.304 -22.504 -21.091 1.00 43.14 103 A 1 
ATOM 788  C C     . MET A 1 103 ? -33.819 -21.403 -20.185 1.00 42.84 103 A 1 
ATOM 789  O O     . MET A 1 103 ? -34.887 -20.863 -20.428 1.00 42.84 103 A 1 
ATOM 790  C CB    . MET A 1 103 ? -33.647 -23.856 -20.451 1.00 41.15 103 A 1 
ATOM 791  C CG    . MET A 1 103 ? -34.252 -24.879 -21.427 1.00 38.95 103 A 1 
ATOM 792  S SD    . MET A 1 103 ? -35.760 -25.607 -20.788 1.00 36.33 103 A 1 
ATOM 793  C CE    . MET A 1 103 ? -36.038 -26.901 -22.012 1.00 32.43 103 A 1 
ATOM 794  N N     . LEU A 1 104 ? -33.108 -21.159 -19.104 1.00 37.68 104 A 1 
ATOM 795  C CA    . LEU A 1 104 ? -33.593 -20.226 -18.098 1.00 39.32 104 A 1 
ATOM 796  C C     . LEU A 1 104 ? -33.343 -18.808 -18.601 1.00 37.32 104 A 1 
ATOM 797  O O     . LEU A 1 104 ? -32.306 -18.213 -18.344 1.00 35.85 104 A 1 
ATOM 798  C CB    . LEU A 1 104 ? -32.972 -20.539 -16.725 1.00 38.01 104 A 1 
ATOM 799  C CG    . LEU A 1 104 ? -33.664 -21.719 -16.015 1.00 36.18 104 A 1 
ATOM 800  C CD1   . LEU A 1 104 ? -32.773 -22.278 -14.917 1.00 34.83 104 A 1 
ATOM 801  C CD2   . LEU A 1 104 ? -34.989 -21.304 -15.385 1.00 38.06 104 A 1 
ATOM 802  N N     . ASP A 1 105 ? -34.356 -18.292 -19.263 1.00 44.46 105 A 1 
ATOM 803  C CA    . ASP A 1 105 ? -34.566 -16.896 -19.654 1.00 46.92 105 A 1 
ATOM 804  C C     . ASP A 1 105 ? -34.731 -15.976 -18.419 1.00 44.39 105 A 1 
ATOM 805  O O     . ASP A 1 105 ? -35.432 -14.971 -18.432 1.00 43.93 105 A 1 
ATOM 806  C CB    . ASP A 1 105 ? -35.801 -16.876 -20.580 1.00 44.71 105 A 1 
ATOM 807  C CG    . ASP A 1 105 ? -35.825 -15.752 -21.614 1.00 41.37 105 A 1 
ATOM 808  O OD1   . ASP A 1 105 ? -34.752 -15.186 -21.908 1.00 39.63 105 A 1 
ATOM 809  O OD2   . ASP A 1 105 ? -36.933 -15.508 -22.144 1.00 38.51 105 A 1 
ATOM 810  N N     . CYS A 1 106 ? -34.142 -16.352 -17.296 1.00 45.72 106 A 1 
ATOM 811  C CA    . CYS A 1 106 ? -34.107 -15.529 -16.120 1.00 47.55 106 A 1 
ATOM 812  C C     . CYS A 1 106 ? -33.223 -14.324 -16.447 1.00 43.41 106 A 1 
ATOM 813  O O     . CYS A 1 106 ? -32.003 -14.407 -16.442 1.00 44.33 106 A 1 
ATOM 814  C CB    . CYS A 1 106 ? -33.606 -16.316 -14.907 1.00 47.27 106 A 1 
ATOM 815  S SG    . CYS A 1 106 ? -34.936 -17.370 -14.249 1.00 42.10 106 A 1 
ATOM 816  N N     . HIS A 1 107 ? -33.879 -13.186 -16.647 1.00 36.09 107 A 1 
ATOM 817  C CA    . HIS A 1 107 ? -33.290 -11.840 -16.706 1.00 39.11 107 A 1 
ATOM 818  C C     . HIS A 1 107 ? -32.415 -11.460 -15.498 1.00 36.33 107 A 1 
ATOM 819  O O     . HIS A 1 107 ? -31.862 -10.357 -15.478 1.00 35.21 107 A 1 
ATOM 820  C CB    . HIS A 1 107 ? -34.433 -10.819 -16.812 1.00 37.24 107 A 1 
ATOM 821  C CG    . HIS A 1 107 ? -34.821 -10.465 -18.214 1.00 36.28 107 A 1 
ATOM 822  N ND1   . HIS A 1 107 ? -33.991 -9.913  -19.169 1.00 33.23 107 A 1 
ATOM 823  C CD2   . HIS A 1 107 ? -36.072 -10.517 -18.778 1.00 32.51 107 A 1 
ATOM 824  C CE1   . HIS A 1 107 ? -34.719 -9.664  -20.256 1.00 30.49 107 A 1 
ATOM 825  N NE2   . HIS A 1 107 ? -35.992 -10.001 -20.063 1.00 30.50 107 A 1 
ATOM 826  N N     . ALA A 1 108 ? -32.325 -12.311 -14.491 1.00 45.12 108 A 1 
ATOM 827  C CA    . ALA A 1 108 ? -31.418 -12.114 -13.384 1.00 47.99 108 A 1 
ATOM 828  C C     . ALA A 1 108 ? -29.966 -12.101 -13.898 1.00 46.54 108 A 1 
ATOM 829  O O     . ALA A 1 108 ? -29.617 -12.828 -14.820 1.00 44.71 108 A 1 
ATOM 830  C CB    . ALA A 1 108 ? -31.657 -13.194 -12.331 1.00 45.68 108 A 1 
ATOM 831  N N     . ASP A 1 109 ? -29.157 -11.268 -13.287 1.00 41.15 109 A 1 
ATOM 832  C CA    . ASP A 1 109 ? -27.793 -10.972 -13.706 1.00 41.34 109 A 1 
ATOM 833  C C     . ASP A 1 109 ? -26.974 -12.224 -14.044 1.00 39.33 109 A 1 
ATOM 834  O O     . ASP A 1 109 ? -27.031 -13.231 -13.344 1.00 38.44 109 A 1 
ATOM 835  C CB    . ASP A 1 109 ? -27.084 -10.172 -12.600 1.00 40.20 109 A 1 
ATOM 836  C CG    . ASP A 1 109 ? -27.610 -8.747  -12.464 1.00 37.82 109 A 1 
ATOM 837  O OD1   . ASP A 1 109 ? -27.744 -8.088  -13.510 1.00 38.56 109 A 1 
ATOM 838  O OD2   . ASP A 1 109 ? -27.860 -8.338  -11.311 1.00 39.14 109 A 1 
ATOM 839  N N     . ALA A 1 110 ? -26.108 -12.092 -15.047 1.00 41.87 110 A 1 
ATOM 840  C CA    . ALA A 1 110 ? -25.155 -13.121 -15.462 1.00 42.98 110 A 1 
ATOM 841  C C     . ALA A 1 110 ? -24.279 -13.681 -14.314 1.00 41.23 110 A 1 
ATOM 842  O O     . ALA A 1 110 ? -23.729 -14.775 -14.430 1.00 40.37 110 A 1 
ATOM 843  C CB    . ALA A 1 110 ? -24.286 -12.510 -16.561 1.00 41.97 110 A 1 
ATOM 844  N N     . ALA A 1 111 ? -24.200 -12.946 -13.204 1.00 38.82 111 A 1 
ATOM 845  C CA    . ALA A 1 111 ? -23.582 -13.394 -11.965 1.00 39.93 111 A 1 
ATOM 846  C C     . ALA A 1 111 ? -24.252 -14.638 -11.350 1.00 38.12 111 A 1 
ATOM 847  O O     . ALA A 1 111 ? -23.557 -15.468 -10.762 1.00 38.42 111 A 1 
ATOM 848  C CB    . ALA A 1 111 ? -23.622 -12.214 -10.991 1.00 39.12 111 A 1 
ATOM 849  N N     . ALA A 1 112 ? -25.575 -14.816 -11.493 1.00 39.87 112 A 1 
ATOM 850  C CA    . ALA A 1 112 ? -26.312 -15.914 -10.874 1.00 41.42 112 A 1 
ATOM 851  C C     . ALA A 1 112 ? -25.930 -17.291 -11.448 1.00 40.69 112 A 1 
ATOM 852  O O     . ALA A 1 112 ? -25.799 -18.260 -10.701 1.00 41.04 112 A 1 
ATOM 853  C CB    . ALA A 1 112 ? -27.811 -15.641 -11.019 1.00 41.52 112 A 1 
ATOM 854  N N     . LEU A 1 113 ? -25.687 -17.372 -12.761 1.00 37.84 113 A 1 
ATOM 855  C CA    . LEU A 1 113 ? -25.231 -18.613 -13.403 1.00 39.16 113 A 1 
ATOM 856  C C     . LEU A 1 113 ? -23.824 -19.006 -12.960 1.00 37.16 113 A 1 
ATOM 857  O O     . LEU A 1 113 ? -23.550 -20.191 -12.778 1.00 36.53 113 A 1 
ATOM 858  C CB    . LEU A 1 113 ? -25.322 -18.459 -14.933 1.00 37.89 113 A 1 
ATOM 859  C CG    . LEU A 1 113 ? -26.696 -18.849 -15.494 1.00 37.20 113 A 1 
ATOM 860  C CD1   . LEU A 1 113 ? -26.901 -18.241 -16.878 1.00 38.41 113 A 1 
ATOM 861  C CD2   . LEU A 1 113 ? -26.845 -20.365 -15.612 1.00 41.17 113 A 1 
ATOM 862  N N     . CYS A 1 114 ? -22.937 -18.032 -12.718 1.00 46.46 114 A 1 
ATOM 863  C CA    . CYS A 1 114 ? -21.614 -18.305 -12.166 1.00 47.29 114 A 1 
ATOM 864  C C     . CYS A 1 114 ? -21.693 -18.880 -10.745 1.00 44.20 114 A 1 
ATOM 865  O O     . CYS A 1 114 ? -20.977 -19.835 -10.445 1.00 47.56 114 A 1 
ATOM 866  C CB    . CYS A 1 114 ? -20.758 -17.031 -12.205 1.00 48.01 114 A 1 
ATOM 867  S SG    . CYS A 1 114 ? -20.236 -16.681 -13.915 1.00 45.53 114 A 1 
ATOM 868  N N     . ALA A 1 115 ? -22.601 -18.370 -9.915  1.00 43.53 115 A 1 
ATOM 869  C CA    . ALA A 1 115 ? -22.767 -18.852 -8.541  1.00 45.36 115 A 1 
ATOM 870  C C     . ALA A 1 115 ? -23.176 -20.333 -8.473  1.00 43.42 115 A 1 
ATOM 871  O O     . ALA A 1 115 ? -22.657 -21.090 -7.646  1.00 43.67 115 A 1 
ATOM 872  C CB    . ALA A 1 115 ? -23.785 -17.958 -7.840  1.00 44.80 115 A 1 
ATOM 873  N N     . ALA A 1 116 ? -24.076 -20.780 -9.371  1.00 51.59 116 A 1 
ATOM 874  C CA    . ALA A 1 116 ? -24.493 -22.181 -9.433  1.00 52.71 116 A 1 
ATOM 875  C C     . ALA A 1 116 ? -23.333 -23.127 -9.809  1.00 51.33 116 A 1 
ATOM 876  O O     . ALA A 1 116 ? -23.218 -24.224 -9.263  1.00 51.41 116 A 1 
ATOM 877  C CB    . ALA A 1 116 ? -25.655 -22.300 -10.414 1.00 51.96 116 A 1 
ATOM 878  N N     . TYR A 1 117 ? -22.445 -22.673 -10.709 1.00 39.39 117 A 1 
ATOM 879  C CA    . TYR A 1 117 ? -21.297 -23.468 -11.127 1.00 40.77 117 A 1 
ATOM 880  C C     . TYR A 1 117 ? -20.184 -23.479 -10.070 1.00 39.05 117 A 1 
ATOM 881  O O     . TYR A 1 117 ? -19.587 -24.528 -9.815  1.00 38.72 117 A 1 
ATOM 882  C CB    . TYR A 1 117 ? -20.804 -22.981 -12.496 1.00 40.36 117 A 1 
ATOM 883  C CG    . TYR A 1 117 ? -20.263 -24.104 -13.344 1.00 40.98 117 A 1 
ATOM 884  C CD1   . TYR A 1 117 ? -18.895 -24.418 -13.341 1.00 40.96 117 A 1 
ATOM 885  C CD2   . TYR A 1 117 ? -21.143 -24.868 -14.144 1.00 41.81 117 A 1 
ATOM 886  C CE1   . TYR A 1 117 ? -18.409 -25.483 -14.128 1.00 38.49 117 A 1 
ATOM 887  C CE2   . TYR A 1 117 ? -20.669 -25.918 -14.928 1.00 37.08 117 A 1 
ATOM 888  C CZ    . TYR A 1 117 ? -19.302 -26.228 -14.936 1.00 35.98 117 A 1 
ATOM 889  O OH    . TYR A 1 117 ? -18.821 -27.260 -15.714 1.00 34.50 117 A 1 
ATOM 890  N N     . GLU A 1 118 ? -19.947 -22.351 -9.394  1.00 49.88 118 A 1 
ATOM 891  C CA    . GLU A 1 118 ? -19.029 -22.306 -8.245  1.00 50.62 118 A 1 
ATOM 892  C C     . GLU A 1 118 ? -19.447 -23.284 -7.149  1.00 49.42 118 A 1 
ATOM 893  O O     . GLU A 1 118 ? -18.601 -24.020 -6.630  1.00 49.26 118 A 1 
ATOM 894  C CB    . GLU A 1 118 ? -18.932 -20.895 -7.648  1.00 48.00 118 A 1 
ATOM 895  C CG    . GLU A 1 118 ? -17.875 -20.032 -8.343  1.00 43.28 118 A 1 
ATOM 896  C CD    . GLU A 1 118 ? -17.572 -18.738 -7.580  1.00 41.93 118 A 1 
ATOM 897  O OE1   . GLU A 1 118 ? -16.393 -18.318 -7.639  1.00 37.93 118 A 1 
ATOM 898  O OE2   . GLU A 1 118 ? -18.492 -18.208 -6.933  1.00 39.07 118 A 1 
ATOM 899  N N     . ALA A 1 119 ? -20.738 -23.380 -6.855  1.00 48.08 119 A 1 
ATOM 900  C CA    . ALA A 1 119 ? -21.259 -24.327 -5.871  1.00 48.74 119 A 1 
ATOM 901  C C     . ALA A 1 119 ? -20.950 -25.786 -6.236  1.00 46.65 119 A 1 
ATOM 902  O O     . ALA A 1 119 ? -20.495 -26.552 -5.383  1.00 46.83 119 A 1 
ATOM 903  C CB    . ALA A 1 119 ? -22.755 -24.082 -5.703  1.00 48.19 119 A 1 
ATOM 904  N N     . GLN A 1 120 ? -21.123 -26.177 -7.506  1.00 41.71 120 A 1 
ATOM 905  C CA    . GLN A 1 120 ? -20.818 -27.548 -7.943  1.00 42.91 120 A 1 
ATOM 906  C C     . GLN A 1 120 ? -19.320 -27.877 -7.881  1.00 40.89 120 A 1 
ATOM 907  O O     . GLN A 1 120 ? -18.957 -28.960 -7.425  1.00 41.36 120 A 1 
ATOM 908  C CB    . GLN A 1 120 ? -21.346 -27.790 -9.361  1.00 42.85 120 A 1 
ATOM 909  C CG    . GLN A 1 120 ? -22.816 -28.222 -9.357  1.00 41.30 120 A 1 
ATOM 910  C CD    . GLN A 1 120 ? -23.310 -28.649 -10.744 1.00 38.67 120 A 1 
ATOM 911  O OE1   . GLN A 1 120 ? -22.708 -28.391 -11.773 1.00 37.88 120 A 1 
ATOM 912  N NE2   . GLN A 1 120 ? -24.414 -29.350 -10.817 1.00 36.94 120 A 1 
ATOM 913  N N     . VAL A 1 121 ? -18.452 -26.955 -8.317  1.00 45.60 121 A 1 
ATOM 914  C CA    . VAL A 1 121 ? -17.007 -27.230 -8.329  1.00 45.44 121 A 1 
ATOM 915  C C     . VAL A 1 121 ? -16.431 -27.230 -6.909  1.00 41.90 121 A 1 
ATOM 916  O O     . VAL A 1 121 ? -15.578 -28.061 -6.598  1.00 41.36 121 A 1 
ATOM 917  C CB    . VAL A 1 121 ? -16.250 -26.265 -9.252  1.00 44.77 121 A 1 
ATOM 918  C CG1   . VAL A 1 121 ? -14.761 -26.628 -9.313  1.00 44.11 121 A 1 
ATOM 919  C CG2   . VAL A 1 121 ? -16.766 -26.329 -10.694 1.00 50.62 121 A 1 
ATOM 920  N N     . HIS A 1 122 ? -16.948 -26.380 -6.012  1.00 45.54 122 A 1 
ATOM 921  C CA    . HIS A 1 122 ? -16.580 -26.438 -4.594  1.00 45.07 122 A 1 
ATOM 922  C C     . HIS A 1 122 ? -16.980 -27.771 -3.943  1.00 41.11 122 A 1 
ATOM 923  O O     . HIS A 1 122 ? -16.182 -28.338 -3.199  1.00 40.59 122 A 1 
ATOM 924  C CB    . HIS A 1 122 ? -17.175 -25.246 -3.826  1.00 44.15 122 A 1 
ATOM 925  C CG    . HIS A 1 122 ? -16.217 -24.099 -3.750  1.00 44.85 122 A 1 
ATOM 926  N ND1   . HIS A 1 122 ? -15.082 -24.050 -2.957  1.00 43.95 122 A 1 
ATOM 927  C CD2   . HIS A 1 122 ? -16.252 -22.921 -4.442  1.00 43.63 122 A 1 
ATOM 928  C CE1   . HIS A 1 122 ? -14.463 -22.878 -3.165  1.00 42.79 122 A 1 
ATOM 929  N NE2   . HIS A 1 122 ? -15.140 -22.164 -4.062  1.00 41.67 122 A 1 
ATOM 930  N N     . TYR A 1 123 ? -18.155 -28.313 -4.274  1.00 46.08 123 A 1 
ATOM 931  C CA    . TYR A 1 123 ? -18.595 -29.604 -3.748  1.00 46.44 123 A 1 
ATOM 932  C C     . TYR A 1 123 ? -17.690 -30.764 -4.187  1.00 43.73 123 A 1 
ATOM 933  O O     . TYR A 1 123 ? -17.366 -31.638 -3.377  1.00 42.51 123 A 1 
ATOM 934  C CB    . TYR A 1 123 ? -20.059 -29.854 -4.150  1.00 44.50 123 A 1 
ATOM 935  C CG    . TYR A 1 123 ? -20.923 -30.247 -2.972  1.00 43.35 123 A 1 
ATOM 936  C CD1   . TYR A 1 123 ? -21.100 -31.600 -2.629  1.00 40.55 123 A 1 
ATOM 937  C CD2   . TYR A 1 123 ? -21.544 -29.253 -2.189  1.00 40.02 123 A 1 
ATOM 938  C CE1   . TYR A 1 123 ? -21.887 -31.955 -1.524  1.00 34.04 123 A 1 
ATOM 939  C CE2   . TYR A 1 123 ? -22.324 -29.595 -1.084  1.00 34.34 123 A 1 
ATOM 940  C CZ    . TYR A 1 123 ? -22.507 -30.953 -0.747  1.00 33.99 123 A 1 
ATOM 941  O OH    . TYR A 1 123 ? -23.286 -31.301 0.332   1.00 32.50 123 A 1 
ATOM 942  N N     . ALA A 1 124 ? -17.235 -30.748 -5.436  1.00 42.62 124 A 1 
ATOM 943  C CA    . ALA A 1 124 ? -16.370 -31.809 -5.965  1.00 42.57 124 A 1 
ATOM 944  C C     . ALA A 1 124 ? -14.996 -31.869 -5.272  1.00 40.55 124 A 1 
ATOM 945  O O     . ALA A 1 124 ? -14.515 -32.955 -4.947  1.00 39.37 124 A 1 
ATOM 946  C CB    . ALA A 1 124 ? -16.236 -31.621 -7.478  1.00 40.28 124 A 1 
ATOM 947  N N     . ASN A 1 125 ? -14.396 -30.718 -4.992  1.00 38.49 125 A 1 
ATOM 948  C CA    . ASN A 1 125 ? -13.089 -30.676 -4.312  1.00 37.85 125 A 1 
ATOM 949  C C     . ASN A 1 125 ? -13.175 -31.059 -2.824  1.00 35.86 125 A 1 
ATOM 950  O O     . ASN A 1 125 ? -12.226 -31.630 -2.292  1.00 34.36 125 A 1 
ATOM 951  C CB    . ASN A 1 125 ? -12.444 -29.292 -4.506  1.00 36.78 125 A 1 
ATOM 952  C CG    . ASN A 1 125 ? -11.641 -29.180 -5.796  1.00 34.51 125 A 1 
ATOM 953  O OD1   . ASN A 1 125 ? -11.334 -30.140 -6.477  1.00 35.51 125 A 1 
ATOM 954  N ND2   . ASN A 1 125 ? -11.227 -27.977 -6.154  1.00 36.79 125 A 1 
ATOM 955  N N     . LEU A 1 126 ? -14.295 -30.772 -2.155  1.00 42.15 126 A 1 
ATOM 956  C CA    . LEU A 1 126 ? -14.449 -31.130 -0.745  1.00 45.13 126 A 1 
ATOM 957  C C     . LEU A 1 126 ? -14.464 -32.652 -0.523  1.00 43.64 126 A 1 
ATOM 958  O O     . LEU A 1 126 ? -13.932 -33.148 0.476   1.00 41.61 126 A 1 
ATOM 959  C CB    . LEU A 1 126 ? -15.723 -30.485 -0.159  1.00 42.40 126 A 1 
ATOM 960  C CG    . LEU A 1 126 ? -15.469 -29.863 1.227   1.00 40.64 126 A 1 
ATOM 961  C CD1   . LEU A 1 126 ? -15.206 -28.366 1.112   1.00 37.08 126 A 1 
ATOM 962  C CD2   . LEU A 1 126 ? -16.645 -30.075 2.170   1.00 39.95 126 A 1 
ATOM 963  N N     . LEU A 1 127 ? -15.032 -33.388 -1.467  1.00 40.67 127 A 1 
ATOM 964  C CA    . LEU A 1 127 ? -15.123 -34.853 -1.388  1.00 43.61 127 A 1 
ATOM 965  C C     . LEU A 1 127 ? -13.753 -35.540 -1.431  1.00 42.52 127 A 1 
ATOM 966  O O     . LEU A 1 127 ? -13.547 -36.527 -0.721  1.00 41.32 127 A 1 
ATOM 967  C CB    . LEU A 1 127 ? -16.032 -35.364 -2.522  1.00 41.74 127 A 1 
ATOM 968  C CG    . LEU A 1 127 ? -17.523 -35.332 -2.166  1.00 39.36 127 A 1 
ATOM 969  C CD1   . LEU A 1 127 ? -18.382 -35.447 -3.419  1.00 37.42 127 A 1 
ATOM 970  C CD2   . LEU A 1 127 ? -17.895 -36.485 -1.226  1.00 41.80 127 A 1 
ATOM 971  N N     . THR A 1 128 ? -12.801 -35.031 -2.225  1.00 43.57 128 A 1 
ATOM 972  C CA    . THR A 1 128 ? -11.484 -35.673 -2.332  1.00 44.55 128 A 1 
ATOM 973  C C     . THR A 1 128 ? -10.640 -35.549 -1.065  1.00 42.11 128 A 1 
ATOM 974  O O     . THR A 1 128 ? -9.910  -36.486 -0.733  1.00 41.44 128 A 1 
ATOM 975  C CB    . THR A 1 128 ? -10.679 -35.137 -3.531  1.00 43.02 128 A 1 
ATOM 976  O OG1   . THR A 1 128 ? -10.841 -33.755 -3.697  1.00 43.74 128 A 1 
ATOM 977  C CG2   . THR A 1 128 ? -11.114 -35.803 -4.830  1.00 47.38 128 A 1 
ATOM 978  N N     . VAL A 1 129 ? -10.759 -34.454 -0.324  1.00 48.41 129 A 1 
ATOM 979  C CA    . VAL A 1 129 ? -9.965  -34.248 0.908   1.00 49.80 129 A 1 
ATOM 980  C C     . VAL A 1 129 ? -10.425 -35.161 2.055   1.00 46.79 129 A 1 
ATOM 981  O O     . VAL A 1 129 ? -9.609  -35.595 2.873   1.00 45.39 129 A 1 
ATOM 982  C CB    . VAL A 1 129 ? -9.984  -32.764 1.336   1.00 47.33 129 A 1 
ATOM 983  C CG1   . VAL A 1 129 ? -9.118  -32.499 2.578   1.00 44.55 129 A 1 
ATOM 984  C CG2   . VAL A 1 129 ? -9.444  -31.856 0.212   1.00 48.28 129 A 1 
ATOM 985  N N     . MET A 1 130 ? -11.711 -35.508 2.120   1.00 53.20 130 A 1 
ATOM 986  C CA    . MET A 1 130 ? -12.264 -36.326 3.208   1.00 53.66 130 A 1 
ATOM 987  C C     . MET A 1 130 ? -11.746 -37.767 3.253   1.00 52.24 130 A 1 
ATOM 988  O O     . MET A 1 130 ? -11.745 -38.366 4.323   1.00 51.23 130 A 1 
ATOM 989  C CB    . MET A 1 130 ? -13.796 -36.329 3.114   1.00 50.31 130 A 1 
ATOM 990  C CG    . MET A 1 130 ? -14.438 -35.101 3.761   1.00 46.07 130 A 1 
ATOM 991  S SD    . MET A 1 130 ? -14.472 -35.143 5.581   1.00 42.76 130 A 1 
ATOM 992  C CE    . MET A 1 130 ? -15.885 -34.027 5.868   1.00 36.88 130 A 1 
ATOM 993  N N     . HIS A 1 131 ? -11.296 -38.346 2.132   1.00 46.87 131 A 1 
ATOM 994  C CA    . HIS A 1 131 ? -11.052 -39.799 2.081   1.00 47.86 131 A 1 
ATOM 995  C C     . HIS A 1 131 ? -9.812  -40.292 2.831   1.00 42.84 131 A 1 
ATOM 996  O O     . HIS A 1 131 ? -9.842  -41.404 3.354   1.00 44.72 131 A 1 
ATOM 997  C CB    . HIS A 1 131 ? -11.050 -40.283 0.629   1.00 47.22 131 A 1 
ATOM 998  C CG    . HIS A 1 131 ? -12.423 -40.643 0.124   1.00 46.09 131 A 1 
ATOM 999  N ND1   . HIS A 1 131 ? -13.390 -41.336 0.822   1.00 44.66 131 A 1 
ATOM 1000 C CD2   . HIS A 1 131 ? -12.939 -40.388 -1.118  1.00 44.89 131 A 1 
ATOM 1001 C CE1   . HIS A 1 131 ? -14.464 -41.483 0.016   1.00 44.31 131 A 1 
ATOM 1002 N NE2   . HIS A 1 131 ? -14.227 -40.929 -1.162  1.00 43.22 131 A 1 
ATOM 1003 N N     . GLN A 1 132 ? -8.729  -39.528 2.916   1.00 38.58 132 A 1 
ATOM 1004 C CA    . GLN A 1 132 ? -7.484  -40.028 3.531   1.00 45.09 132 A 1 
ATOM 1005 C C     . GLN A 1 132 ? -7.452  -39.962 5.070   1.00 43.23 132 A 1 
ATOM 1006 O O     . GLN A 1 132 ? -6.381  -39.933 5.671   1.00 42.16 132 A 1 
ATOM 1007 C CB    . GLN A 1 132 ? -6.243  -39.394 2.893   1.00 44.04 132 A 1 
ATOM 1008 C CG    . GLN A 1 132 ? -5.834  -40.111 1.597   1.00 41.83 132 A 1 
ATOM 1009 C CD    . GLN A 1 132 ? -4.453  -39.671 1.106   1.00 37.11 132 A 1 
ATOM 1010 O OE1   . GLN A 1 132 ? -3.811  -38.768 1.620   1.00 35.33 132 A 1 
ATOM 1011 N NE2   . GLN A 1 132 ? -3.930  -40.313 0.087   1.00 32.16 132 A 1 
ATOM 1012 N N     . ARG A 1 133 ? -8.590  -39.958 5.754   1.00 42.41 133 A 1 
ATOM 1013 C CA    . ARG A 1 133 ? -8.584  -40.200 7.206   1.00 44.10 133 A 1 
ATOM 1014 C C     . ARG A 1 133 ? -8.253  -41.672 7.450   1.00 40.21 133 A 1 
ATOM 1015 O O     . ARG A 1 133 ? -9.112  -42.533 7.377   1.00 41.30 133 A 1 
ATOM 1016 C CB    . ARG A 1 133 ? -9.886  -39.764 7.885   1.00 43.92 133 A 1 
ATOM 1017 C CG    . ARG A 1 133 ? -9.918  -38.233 8.080   1.00 43.75 133 A 1 
ATOM 1018 C CD    . ARG A 1 133 ? -11.115 -37.821 8.939   1.00 45.65 133 A 1 
ATOM 1019 N NE    . ARG A 1 133 ? -11.118 -36.377 9.195   1.00 39.36 133 A 1 
ATOM 1020 C CZ    . ARG A 1 133 ? -12.014 -35.710 9.924   1.00 36.77 133 A 1 
ATOM 1021 N NH1   . ARG A 1 133 ? -13.003 -36.338 10.513  1.00 33.24 133 A 1 
ATOM 1022 N NH2   . ARG A 1 133 ? -11.922 -34.419 10.067  1.00 31.58 133 A 1 
ATOM 1023 N N     . MET A 1 134 ? -6.974  -41.938 7.757   1.00 38.05 134 A 1 
ATOM 1024 C CA    . MET A 1 134 ? -6.524  -43.216 8.301   1.00 40.22 134 A 1 
ATOM 1025 C C     . MET A 1 134 ? -7.472  -43.642 9.432   1.00 37.46 134 A 1 
ATOM 1026 O O     . MET A 1 134 ? -7.734  -42.836 10.332  1.00 37.52 134 A 1 
ATOM 1027 C CB    . MET A 1 134 ? -5.099  -43.078 8.852   1.00 39.69 134 A 1 
ATOM 1028 C CG    . MET A 1 134 ? -4.005  -43.184 7.779   1.00 38.07 134 A 1 
ATOM 1029 S SD    . MET A 1 134 ? -3.643  -44.887 7.285   1.00 36.15 134 A 1 
ATOM 1030 C CE    . MET A 1 134 ? -1.896  -44.713 6.876   1.00 33.07 134 A 1 
ATOM 1031 N N     . PRO A 1 135 ? -7.974  -44.869 9.427   1.00 39.03 135 A 1 
ATOM 1032 C CA    . PRO A 1 135 ? -8.776  -45.382 10.528  1.00 41.47 135 A 1 
ATOM 1033 C C     . PRO A 1 135 ? -7.879  -45.513 11.759  1.00 39.78 135 A 1 
ATOM 1034 O O     . PRO A 1 135 ? -7.088  -46.448 11.871  1.00 40.70 135 A 1 
ATOM 1035 C CB    . PRO A 1 135 ? -9.337  -46.719 10.021  1.00 40.42 135 A 1 
ATOM 1036 C CG    . PRO A 1 135 ? -8.301  -47.202 9.011   1.00 41.80 135 A 1 
ATOM 1037 C CD    . PRO A 1 135 ? -7.752  -45.893 8.418   1.00 50.25 135 A 1 
ATOM 1038 N N     . VAL A 1 136 ? -7.978  -44.549 12.677  1.00 36.85 136 A 1 
ATOM 1039 C CA    . VAL A 1 136 ? -7.323  -44.667 13.981  1.00 40.05 136 A 1 
ATOM 1040 C C     . VAL A 1 136 ? -7.987  -45.837 14.692  1.00 36.87 136 A 1 
ATOM 1041 O O     . VAL A 1 136 ? -9.170  -45.785 15.014  1.00 36.97 136 A 1 
ATOM 1042 C CB    . VAL A 1 136 ? -7.414  -43.361 14.806  1.00 39.13 136 A 1 
ATOM 1043 C CG1   . VAL A 1 136 ? -6.719  -43.531 16.158  1.00 38.02 136 A 1 
ATOM 1044 C CG2   . VAL A 1 136 ? -6.743  -42.209 14.061  1.00 45.09 136 A 1 
ATOM 1045 N N     . VAL A 1 137 ? -7.214  -46.907 14.889  1.00 41.24 137 A 1 
ATOM 1046 C CA    . VAL A 1 137 ? -7.667  -48.114 15.577  1.00 46.93 137 A 1 
ATOM 1047 C C     . VAL A 1 137 ? -8.043  -47.713 16.997  1.00 43.75 137 A 1 
ATOM 1048 O O     . VAL A 1 137 ? -7.181  -47.346 17.802  1.00 43.83 137 A 1 
ATOM 1049 C CB    . VAL A 1 137 ? -6.587  -49.212 15.560  1.00 44.21 137 A 1 
ATOM 1050 C CG1   . VAL A 1 137 ? -7.129  -50.516 16.163  1.00 41.47 137 A 1 
ATOM 1051 C CG2   . VAL A 1 137 ? -6.117  -49.517 14.130  1.00 45.44 137 A 1 
ATOM 1052 N N     . SER A 1 138 ? -9.329  -47.736 17.310  1.00 44.39 138 A 1 
ATOM 1053 C CA    . SER A 1 138 ? -9.851  -47.436 18.638  1.00 48.17 138 A 1 
ATOM 1054 C C     . SER A 1 138 ? -9.442  -48.546 19.601  1.00 46.79 138 A 1 
ATOM 1055 O O     . SER A 1 138 ? -10.106 -49.583 19.665  1.00 46.68 138 A 1 
ATOM 1056 C CB    . SER A 1 138 ? -11.375 -47.279 18.574  1.00 44.72 138 A 1 
ATOM 1057 O OG    . SER A 1 138 ? -11.970 -48.428 18.006  1.00 43.20 138 A 1 
ATOM 1058 N N     . HIS A 1 139 ? -8.345  -48.336 20.329  1.00 33.79 139 A 1 
ATOM 1059 C CA    . HIS A 1 139 ? -8.028  -49.225 21.442  1.00 40.66 139 A 1 
ATOM 1060 C C     . HIS A 1 139 ? -9.166  -49.170 22.469  1.00 38.33 139 A 1 
ATOM 1061 O O     . HIS A 1 139 ? -9.627  -48.074 22.811  1.00 38.07 139 A 1 
ATOM 1062 C CB    . HIS A 1 139 ? -6.678  -48.851 22.068  1.00 37.59 139 A 1 
ATOM 1063 C CG    . HIS A 1 139 ? -5.524  -49.528 21.373  1.00 36.79 139 A 1 
ATOM 1064 N ND1   . HIS A 1 139 ? -5.141  -50.845 21.521  1.00 36.19 139 A 1 
ATOM 1065 C CD2   . HIS A 1 139 ? -4.661  -48.976 20.471  1.00 36.26 139 A 1 
ATOM 1066 C CE1   . HIS A 1 139 ? -4.093  -51.071 20.736  1.00 33.92 139 A 1 
ATOM 1067 N NE2   . HIS A 1 139 ? -3.763  -49.963 20.062  1.00 33.91 139 A 1 
ATOM 1068 N N     . PRO A 1 140 ? -9.640  -50.325 22.974  1.00 40.38 140 A 1 
ATOM 1069 C CA    . PRO A 1 140 ? -10.734 -50.390 23.925  1.00 45.41 140 A 1 
ATOM 1070 C C     . PRO A 1 140 ? -10.263 -49.827 25.276  1.00 44.37 140 A 1 
ATOM 1071 O O     . PRO A 1 140 ? -9.600  -50.514 26.046  1.00 44.74 140 A 1 
ATOM 1072 C CB    . PRO A 1 140 ? -11.139 -51.865 23.976  1.00 42.39 140 A 1 
ATOM 1073 C CG    . PRO A 1 140 ? -9.846  -52.611 23.657  1.00 43.63 140 A 1 
ATOM 1074 C CD    . PRO A 1 140 ? -9.142  -51.666 22.669  1.00 51.24 140 A 1 
ATOM 1075 N N     . ALA A 1 141 ? -10.576 -48.560 25.537  1.00 40.43 141 A 1 
ATOM 1076 C CA    . ALA A 1 141 ? -10.293 -47.948 26.828  1.00 42.39 141 A 1 
ATOM 1077 C C     . ALA A 1 141 ? -11.132 -48.650 27.919  1.00 39.50 141 A 1 
ATOM 1078 O O     . ALA A 1 141 ? -12.344 -48.804 27.782  1.00 38.85 141 A 1 
ATOM 1079 C CB    . ALA A 1 141 ? -10.547 -46.447 26.763  1.00 39.88 141 A 1 
ATOM 1080 N N     . VAL A 1 142 ? -10.454 -49.075 28.974  1.00 39.63 142 A 1 
ATOM 1081 C CA    . VAL A 1 142 ? -11.036 -49.842 30.079  1.00 45.52 142 A 1 
ATOM 1082 C C     . VAL A 1 142 ? -12.061 -48.978 30.827  1.00 43.08 142 A 1 
ATOM 1083 O O     . VAL A 1 142 ? -11.775 -47.840 31.194  1.00 43.52 142 A 1 
ATOM 1084 C CB    . VAL A 1 142 ? -9.930  -50.349 31.023  1.00 42.62 142 A 1 
ATOM 1085 C CG1   . VAL A 1 142 ? -10.487 -51.173 32.181  1.00 40.48 142 A 1 
ATOM 1086 C CG2   . VAL A 1 142 ? -8.924  -51.233 30.263  1.00 45.44 142 A 1 
ATOM 1087 N N     . ALA A 1 143 ? -13.249 -49.538 31.053  1.00 42.17 143 A 1 
ATOM 1088 C CA    . ALA A 1 143 ? -14.361 -48.903 31.752  1.00 46.53 143 A 1 
ATOM 1089 C C     . ALA A 1 143 ? -14.070 -48.767 33.261  1.00 44.22 143 A 1 
ATOM 1090 O O     . ALA A 1 143 ? -14.415 -49.644 34.048  1.00 45.15 143 A 1 
ATOM 1091 C CB    . ALA A 1 143 ? -15.630 -49.715 31.470  1.00 43.83 143 A 1 
ATOM 1092 N N     . ILE A 1 144 ? -13.439 -47.672 33.682  1.00 42.34 144 A 1 
ATOM 1093 C CA    . ILE A 1 144 ? -13.329 -47.341 35.111  1.00 46.29 144 A 1 
ATOM 1094 C C     . ILE A 1 144 ? -14.705 -46.828 35.579  1.00 43.97 144 A 1 
ATOM 1095 O O     . ILE A 1 144 ? -15.218 -45.882 34.972  1.00 43.31 144 A 1 
ATOM 1096 C CB    . ILE A 1 144 ? -12.193 -46.343 35.399  1.00 43.86 144 A 1 
ATOM 1097 C CG1   . ILE A 1 144 ? -10.837 -46.915 34.906  1.00 43.04 144 A 1 
ATOM 1098 C CG2   . ILE A 1 144 ? -12.117 -46.040 36.900  1.00 45.23 144 A 1 
ATOM 1099 C CD1   . ILE A 1 144 ? -9.649  -45.962 35.049  1.00 43.04 144 A 1 
ATOM 1100 N N     . PRO A 1 145 ? -15.318 -47.431 36.614  1.00 39.86 145 A 1 
ATOM 1101 C CA    . PRO A 1 145 ? -16.665 -47.076 37.045  1.00 44.76 145 A 1 
ATOM 1102 C C     . PRO A 1 145 ? -16.679 -45.677 37.687  1.00 44.04 145 A 1 
ATOM 1103 O O     . PRO A 1 145 ? -15.923 -45.443 38.632  1.00 44.38 145 A 1 
ATOM 1104 C CB    . PRO A 1 145 ? -17.074 -48.184 38.027  1.00 41.90 145 A 1 
ATOM 1105 C CG    . PRO A 1 145 ? -15.748 -48.662 38.617  1.00 43.14 145 A 1 
ATOM 1106 C CD    . PRO A 1 145 ? -14.780 -48.503 37.439  1.00 50.47 145 A 1 
ATOM 1107 N N     . PRO A 1 146 ? -17.534 -44.749 37.237  1.00 43.28 146 A 1 
ATOM 1108 C CA    . PRO A 1 146 ? -17.641 -43.424 37.831  1.00 46.82 146 A 1 
ATOM 1109 C C     . PRO A 1 146 ? -18.344 -43.527 39.196  1.00 46.02 146 A 1 
ATOM 1110 O O     . PRO A 1 146 ? -19.484 -43.980 39.289  1.00 46.13 146 A 1 
ATOM 1111 C CB    . PRO A 1 146 ? -18.410 -42.571 36.817  1.00 43.90 146 A 1 
ATOM 1112 C CG    . PRO A 1 146 ? -19.312 -43.577 36.098  1.00 44.64 146 A 1 
ATOM 1113 C CD    . PRO A 1 146 ? -18.460 -44.863 36.102  1.00 53.17 146 A 1 
ATOM 1114 N N     . VAL A 1 147 ? -17.663 -43.097 40.256  1.00 39.79 147 A 1 
ATOM 1115 C CA    . VAL A 1 147 ? -18.233 -43.042 41.616  1.00 43.51 147 A 1 
ATOM 1116 C C     . VAL A 1 147 ? -19.259 -41.899 41.701  1.00 41.89 147 A 1 
ATOM 1117 O O     . VAL A 1 147 ? -19.070 -40.843 41.110  1.00 40.80 147 A 1 
ATOM 1118 C CB    . VAL A 1 147 ? -17.127 -42.917 42.682  1.00 39.92 147 A 1 
ATOM 1119 C CG1   . VAL A 1 147 ? -17.701 -42.987 44.099  1.00 39.19 147 A 1 
ATOM 1120 C CG2   . VAL A 1 147 ? -16.094 -44.049 42.564  1.00 44.34 147 A 1 
ATOM 1121 N N     . SER A 1 148 ? -20.327 -42.098 42.469  1.00 45.12 148 A 1 
ATOM 1122 C CA    . SER A 1 148 ? -21.648 -41.456 42.369  1.00 47.23 148 A 1 
ATOM 1123 C C     . SER A 1 148 ? -21.877 -40.116 43.086  1.00 45.35 148 A 1 
ATOM 1124 O O     . SER A 1 148 ? -23.032 -39.736 43.231  1.00 44.62 148 A 1 
ATOM 1125 C CB    . SER A 1 148 ? -22.667 -42.449 42.923  1.00 44.30 148 A 1 
ATOM 1126 O OG    . SER A 1 148 ? -22.444 -42.660 44.312  1.00 41.13 148 A 1 
ATOM 1127 N N     . LEU A 1 149 ? -20.883 -39.462 43.651  1.00 37.94 149 A 1 
ATOM 1128 C CA    . LEU A 1 149 ? -21.149 -38.485 44.721  1.00 40.77 149 A 1 
ATOM 1129 C C     . LEU A 1 149 ? -22.029 -37.301 44.272  1.00 38.66 149 A 1 
ATOM 1130 O O     . LEU A 1 149 ? -21.650 -36.507 43.422  1.00 36.34 149 A 1 
ATOM 1131 C CB    . LEU A 1 149 ? -19.843 -38.047 45.396  1.00 36.72 149 A 1 
ATOM 1132 C CG    . LEU A 1 149 ? -19.456 -38.951 46.586  1.00 35.88 149 A 1 
ATOM 1133 C CD1   . LEU A 1 149 ? -17.987 -38.762 46.957  1.00 37.45 149 A 1 
ATOM 1134 C CD2   . LEU A 1 149 ? -20.295 -38.650 47.835  1.00 40.30 149 A 1 
ATOM 1135 N N     . PHE A 1 150 ? -23.181 -37.201 44.963  1.00 35.09 150 A 1 
ATOM 1136 C CA    . PHE A 1 150 ? -24.419 -36.467 44.602  1.00 38.29 150 A 1 
ATOM 1137 C C     . PHE A 1 150 ? -24.458 -34.946 44.856  1.00 35.89 150 A 1 
ATOM 1138 O O     . PHE A 1 150 ? -25.435 -34.328 44.461  1.00 35.00 150 A 1 
ATOM 1139 C CB    . PHE A 1 150 ? -25.552 -37.102 45.437  1.00 34.90 150 A 1 
ATOM 1140 C CG    . PHE A 1 150 ? -26.485 -38.022 44.694  1.00 37.27 150 A 1 
ATOM 1141 C CD1   . PHE A 1 150 ? -27.673 -37.504 44.130  1.00 39.68 150 A 1 
ATOM 1142 C CD2   . PHE A 1 150 ? -26.219 -39.396 44.601  1.00 39.92 150 A 1 
ATOM 1143 C CE1   . PHE A 1 150 ? -28.572 -38.360 43.476  1.00 36.16 150 A 1 
ATOM 1144 C CE2   . PHE A 1 150 ? -27.118 -40.259 43.944  1.00 33.74 150 A 1 
ATOM 1145 C CZ    . PHE A 1 150 ? -28.304 -39.746 43.382  1.00 32.81 150 A 1 
ATOM 1146 N N     . ALA A 1 151 ? -23.545 -34.359 45.607  1.00 38.44 151 A 1 
ATOM 1147 C CA    . ALA A 1 151 ? -23.868 -33.236 46.502  1.00 41.59 151 A 1 
ATOM 1148 C C     . ALA A 1 151 ? -24.510 -31.998 45.831  1.00 39.07 151 A 1 
ATOM 1149 O O     . ALA A 1 151 ? -24.076 -31.524 44.788  1.00 37.14 151 A 1 
ATOM 1150 C CB    . ALA A 1 151 ? -22.634 -32.869 47.315  1.00 38.50 151 A 1 
ATOM 1151 N N     . GLU A 1 152 ? -25.484 -31.439 46.552  1.00 39.71 152 A 1 
ATOM 1152 C CA    . GLU A 1 152 ? -26.689 -30.746 46.055  1.00 43.04 152 A 1 
ATOM 1153 C C     . GLU A 1 152 ? -26.608 -29.203 45.968  1.00 41.46 152 A 1 
ATOM 1154 O O     . GLU A 1 152 ? -27.587 -28.563 45.623  1.00 40.10 152 A 1 
ATOM 1155 C CB    . GLU A 1 152 ? -27.777 -31.165 47.069  1.00 39.14 152 A 1 
ATOM 1156 C CG    . GLU A 1 152 ? -29.238 -31.068 46.637  1.00 36.73 152 A 1 
ATOM 1157 C CD    . GLU A 1 152 ? -30.190 -31.618 47.716  1.00 37.17 152 A 1 
ATOM 1158 O OE1   . GLU A 1 152 ? -31.321 -32.011 47.343  1.00 35.89 152 A 1 
ATOM 1159 O OE2   . GLU A 1 152 ? -29.790 -31.662 48.912  1.00 36.07 152 A 1 
ATOM 1160 N N     . ALA A 1 153 ? -25.542 -28.549 46.361  1.00 39.92 153 A 1 
ATOM 1161 C CA    . ALA A 1 153 ? -25.601 -27.203 46.952  1.00 41.82 153 A 1 
ATOM 1162 C C     . ALA A 1 153 ? -26.173 -26.097 46.035  1.00 38.89 153 A 1 
ATOM 1163 O O     . ALA A 1 153 ? -25.616 -25.778 44.991  1.00 37.55 153 A 1 
ATOM 1164 C CB    . ALA A 1 153 ? -24.228 -26.842 47.515  1.00 39.49 153 A 1 
ATOM 1165 N N     . GLU A 1 154 ? -27.237 -25.434 46.539  1.00 43.61 154 A 1 
ATOM 1166 C CA    . GLU A 1 154 ? -28.182 -24.534 45.842  1.00 47.44 154 A 1 
ATOM 1167 C C     . GLU A 1 154 ? -27.718 -23.098 45.485  1.00 46.39 154 A 1 
ATOM 1168 O O     . GLU A 1 154 ? -28.524 -22.343 44.950  1.00 44.87 154 A 1 
ATOM 1169 C CB    . GLU A 1 154 ? -29.402 -24.340 46.762  1.00 43.25 154 A 1 
ATOM 1170 C CG    . GLU A 1 154 ? -30.327 -25.546 46.961  1.00 40.08 154 A 1 
ATOM 1171 C CD    . GLU A 1 154 ? -31.537 -25.136 47.821  1.00 38.78 154 A 1 
ATOM 1172 O OE1   . GLU A 1 154 ? -32.673 -25.419 47.404  1.00 36.89 154 A 1 
ATOM 1173 O OE2   . GLU A 1 154 ? -31.312 -24.493 48.875  1.00 37.16 154 A 1 
ATOM 1174 N N     . ALA A 1 155 ? -26.551 -22.630 45.853  1.00 38.80 155 A 1 
ATOM 1175 C CA    . ALA A 1 155 ? -26.377 -21.234 46.264  1.00 40.75 155 A 1 
ATOM 1176 C C     . ALA A 1 155 ? -26.757 -20.159 45.213  1.00 38.05 155 A 1 
ATOM 1177 O O     . ALA A 1 155 ? -26.263 -20.123 44.091  1.00 36.66 155 A 1 
ATOM 1178 C CB    . ALA A 1 155 ? -24.969 -21.042 46.811  1.00 38.77 155 A 1 
ATOM 1179 N N     . THR A 1 156 ? -27.597 -19.212 45.681  1.00 46.51 156 A 1 
ATOM 1180 C CA    . THR A 1 156 ? -28.435 -18.223 44.959  1.00 48.99 156 A 1 
ATOM 1181 C C     . THR A 1 156 ? -27.762 -16.914 44.502  1.00 46.72 156 A 1 
ATOM 1182 O O     . THR A 1 156 ? -28.394 -15.863 44.537  1.00 46.01 156 A 1 
ATOM 1183 C CB    . THR A 1 156 ? -29.622 -17.856 45.866  1.00 44.93 156 A 1 
ATOM 1184 O OG1   . THR A 1 156 ? -29.183 -17.648 47.192  1.00 42.51 156 A 1 
ATOM 1185 C CG2   . THR A 1 156 ? -30.693 -18.941 45.915  1.00 45.42 156 A 1 
ATOM 1186 N N     . ALA A 1 157 ? -26.468 -16.886 44.152  1.00 38.15 157 A 1 
ATOM 1187 C CA    . ALA A 1 157 ? -25.715 -15.631 44.109  1.00 39.39 157 A 1 
ATOM 1188 C C     . ALA A 1 157 ? -26.265 -14.567 43.122  1.00 36.66 157 A 1 
ATOM 1189 O O     . ALA A 1 157 ? -26.721 -14.893 42.030  1.00 35.86 157 A 1 
ATOM 1190 C CB    . ALA A 1 157 ? -24.231 -15.934 43.880  1.00 37.72 157 A 1 
ATOM 1191 N N     . PRO A 1 158 ? -26.255 -13.265 43.516  1.00 38.91 158 A 1 
ATOM 1192 C CA    . PRO A 1 158 ? -27.087 -12.218 42.931  1.00 41.55 158 A 1 
ATOM 1193 C C     . PRO A 1 158 ? -26.560 -11.638 41.607  1.00 40.56 158 A 1 
ATOM 1194 O O     . PRO A 1 158 ? -25.361 -11.569 41.341  1.00 39.90 158 A 1 
ATOM 1195 C CB    . PRO A 1 158 ? -27.203 -11.143 44.019  1.00 37.93 158 A 1 
ATOM 1196 C CG    . PRO A 1 158 ? -25.869 -11.253 44.759  1.00 38.07 158 A 1 
ATOM 1197 C CD    . PRO A 1 158 ? -25.612 -12.760 44.722  1.00 45.05 158 A 1 
ATOM 1198 N N     . VAL A 1 159 ? -27.526 -11.114 40.821  1.00 36.95 159 A 1 
ATOM 1199 C CA    . VAL A 1 159 ? -27.371 -10.476 39.503  1.00 41.48 159 A 1 
ATOM 1200 C C     . VAL A 1 159 ? -26.713 -9.087  39.636  1.00 40.00 159 A 1 
ATOM 1201 O O     . VAL A 1 159 ? -27.397 -8.067  39.712  1.00 37.95 159 A 1 
ATOM 1202 C CB    . VAL A 1 159 ? -28.747 -10.384 38.814  1.00 37.62 159 A 1 
ATOM 1203 C CG1   . VAL A 1 159 ? -28.656 -9.861  37.376  1.00 35.27 159 A 1 
ATOM 1204 C CG2   . VAL A 1 159 ? -29.449 -11.750 38.753  1.00 39.13 159 A 1 
ATOM 1205 N N     . LEU A 1 160 ? -25.381 -9.016  39.684  1.00 37.04 160 A 1 
ATOM 1206 C CA    . LEU A 1 160 ? -24.682 -7.726  39.675  1.00 40.16 160 A 1 
ATOM 1207 C C     . LEU A 1 160 ? -24.732 -7.091  38.276  1.00 38.63 160 A 1 
ATOM 1208 O O     . LEU A 1 160 ? -24.282 -7.673  37.284  1.00 36.62 160 A 1 
ATOM 1209 C CB    . LEU A 1 160 ? -23.257 -7.869  40.227  1.00 37.21 160 A 1 
ATOM 1210 C CG    . LEU A 1 160 ? -23.176 -7.564  41.731  1.00 35.99 160 A 1 
ATOM 1211 C CD1   . LEU A 1 160 ? -21.880 -8.139  42.322  1.00 36.24 160 A 1 
ATOM 1212 C CD2   . LEU A 1 160 ? -23.188 -6.056  42.004  1.00 39.13 160 A 1 
ATOM 1213 N N     . GLY A 1 161 ? -25.293 -5.866  38.216  1.00 37.52 161 A 1 
ATOM 1214 C CA    . GLY A 1 161 ? -25.512 -5.100  36.994  1.00 39.88 161 A 1 
ATOM 1215 C C     . GLY A 1 161 ? -24.209 -4.751  36.276  1.00 38.90 161 A 1 
ATOM 1216 O O     . GLY A 1 161 ? -23.368 -4.017  36.783  1.00 36.82 161 A 1 
ATOM 1217 N N     . ARG A 1 162 ? -24.082 -5.258  35.058  1.00 27.69 162 A 1 
ATOM 1218 C CA    . ARG A 1 162 ? -22.951 -5.002  34.174  1.00 32.84 162 A 1 
ATOM 1219 C C     . ARG A 1 162 ? -23.081 -3.586  33.610  1.00 31.36 162 A 1 
ATOM 1220 O O     . ARG A 1 162 ? -23.941 -3.339  32.775  1.00 29.04 162 A 1 
ATOM 1221 C CB    . ARG A 1 162 ? -22.912 -6.089  33.086  1.00 30.69 162 A 1 
ATOM 1222 C CG    . ARG A 1 162 ? -21.515 -6.324  32.513  1.00 29.94 162 A 1 
ATOM 1223 C CD    . ARG A 1 162 ? -21.573 -7.481  31.497  1.00 29.36 162 A 1 
ATOM 1224 N NE    . ARG A 1 162 ? -20.245 -7.962  31.131  1.00 29.32 162 A 1 
ATOM 1225 C CZ    . ARG A 1 162 ? -19.975 -8.994  30.351  1.00 28.08 162 A 1 
ATOM 1226 N NH1   . ARG A 1 162 ? -20.929 -9.683  29.786  1.00 26.61 162 A 1 
ATOM 1227 N NH2   . ARG A 1 162 ? -18.745 -9.361  30.111  1.00 25.30 162 A 1 
ATOM 1228 N N     . LYS A 1 163 ? -22.269 -2.653  34.092  1.00 26.63 163 A 1 
ATOM 1229 C CA    . LYS A 1 163 ? -22.264 -1.262  33.668  1.00 31.72 163 A 1 
ATOM 1230 C C     . LYS A 1 163 ? -21.639 -1.186  32.269  1.00 30.96 163 A 1 
ATOM 1231 O O     . LYS A 1 163 ? -20.446 -1.444  32.127  1.00 28.83 163 A 1 
ATOM 1232 C CB    . LYS A 1 163 ? -21.533 -0.419  34.719  1.00 29.51 163 A 1 
ATOM 1233 C CG    . LYS A 1 163 ? -22.010 1.033   34.772  1.00 27.96 163 A 1 
ATOM 1234 C CD    . LYS A 1 163 ? -21.268 1.817   35.864  1.00 26.89 163 A 1 
ATOM 1235 C CE    . LYS A 1 163 ? -21.851 3.200   36.011  1.00 25.64 163 A 1 
ATOM 1236 N NZ    . LYS A 1 163 ? -21.095 4.032   36.970  1.00 25.68 163 A 1 
ATOM 1237 N N     . GLU A 1 164 ? -22.439 -0.854  31.275  1.00 27.92 164 A 1 
ATOM 1238 C CA    . GLU A 1 164 ? -21.993 -0.605  29.905  1.00 30.06 164 A 1 
ATOM 1239 C C     . GLU A 1 164 ? -21.169 0.691   29.873  1.00 29.21 164 A 1 
ATOM 1240 O O     . GLU A 1 164 ? -21.706 1.780   30.050  1.00 27.90 164 A 1 
ATOM 1241 C CB    . GLU A 1 164 ? -23.205 -0.539  28.956  1.00 28.82 164 A 1 
ATOM 1242 C CG    . GLU A 1 164 ? -23.883 -1.913  28.777  1.00 28.03 164 A 1 
ATOM 1243 C CD    . GLU A 1 164 ? -25.127 -1.885  27.880  1.00 28.68 164 A 1 
ATOM 1244 O OE1   . GLU A 1 164 ? -25.354 -2.912  27.207  1.00 28.81 164 A 1 
ATOM 1245 O OE2   . GLU A 1 164 ? -25.862 -0.871  27.921  1.00 30.81 164 A 1 
ATOM 1246 N N     . GLU A 1 165 ? -19.856 0.579   29.730  1.00 29.12 165 A 1 
ATOM 1247 C CA    . GLU A 1 165 ? -19.010 1.751   29.491  1.00 30.26 165 A 1 
ATOM 1248 C C     . GLU A 1 165 ? -19.131 2.178   28.021  1.00 29.42 165 A 1 
ATOM 1249 O O     . GLU A 1 165 ? -18.608 1.529   27.115  1.00 27.55 165 A 1 
ATOM 1250 C CB    . GLU A 1 165 ? -17.557 1.514   29.918  1.00 28.94 165 A 1 
ATOM 1251 C CG    . GLU A 1 165 ? -17.370 1.629   31.438  1.00 27.57 165 A 1 
ATOM 1252 C CD    . GLU A 1 165 ? -15.896 1.590   31.888  1.00 27.70 165 A 1 
ATOM 1253 O OE1   . GLU A 1 165 ? -15.606 2.153   32.967  1.00 27.64 165 A 1 
ATOM 1254 O OE2   . GLU A 1 165 ? -15.061 0.992   31.178  1.00 29.86 165 A 1 
ATOM 1255 N N     . ASP A 1 166 ? -19.837 3.302   27.823  1.00 27.00 166 A 1 
ATOM 1256 C CA    . ASP A 1 166 ? -20.014 3.984   26.543  1.00 29.68 166 A 1 
ATOM 1257 C C     . ASP A 1 166 ? -18.670 4.437   25.955  1.00 28.46 166 A 1 
ATOM 1258 O O     . ASP A 1 166 ? -18.188 5.553   26.204  1.00 26.32 166 A 1 
ATOM 1259 C CB    . ASP A 1 166 ? -20.930 5.208   26.731  1.00 27.79 166 A 1 
ATOM 1260 C CG    . ASP A 1 166 ? -22.424 4.947   26.520  1.00 25.46 166 A 1 
ATOM 1261 O OD1   . ASP A 1 166 ? -22.741 4.088   25.679  1.00 24.38 166 A 1 
ATOM 1262 O OD2   . ASP A 1 166 ? -23.205 5.693   27.148  1.00 25.62 166 A 1 
ATOM 1263 N N     . THR A 1 167 ? -18.056 3.626   25.121  1.00 27.54 167 A 1 
ATOM 1264 C CA    . THR A 1 167 ? -16.875 4.009   24.329  1.00 27.26 167 A 1 
ATOM 1265 C C     . THR A 1 167 ? -17.254 4.874   23.113  1.00 26.29 167 A 1 
ATOM 1266 O O     . THR A 1 167 ? -16.940 4.551   21.970  1.00 24.36 167 A 1 
ATOM 1267 C CB    . THR A 1 167 ? -16.030 2.785   23.947  1.00 24.99 167 A 1 
ATOM 1268 O OG1   . THR A 1 167 ? -16.813 1.769   23.366  1.00 24.00 167 A 1 
ATOM 1269 C CG2   . THR A 1 167 ? -15.315 2.182   25.151  1.00 25.45 167 A 1 
ATOM 1270 N N     . SER A 1 168 ? -17.944 6.008   23.357  1.00 30.79 168 A 1 
ATOM 1271 C CA    . SER A 1 168 ? -18.507 6.899   22.335  1.00 30.43 168 A 1 
ATOM 1272 C C     . SER A 1 168 ? -17.493 7.747   21.557  1.00 30.02 168 A 1 
ATOM 1273 O O     . SER A 1 168 ? -17.886 8.562   20.724  1.00 29.18 168 A 1 
ATOM 1274 C CB    . SER A 1 168 ? -19.554 7.802   22.985  1.00 29.51 168 A 1 
ATOM 1275 O OG    . SER A 1 168 ? -18.938 8.688   23.899  1.00 28.07 168 A 1 
ATOM 1276 N N     . TRP A 1 169 ? -16.188 7.602   21.812  1.00 31.78 169 A 1 
ATOM 1277 C CA    . TRP A 1 169 ? -15.165 8.585   21.416  1.00 28.51 169 A 1 
ATOM 1278 C C     . TRP A 1 169 ? -15.096 8.930   19.925  1.00 28.56 169 A 1 
ATOM 1279 O O     . TRP A 1 169 ? -14.895 10.095  19.585  1.00 26.20 169 A 1 
ATOM 1280 C CB    . TRP A 1 169 ? -13.780 8.093   21.859  1.00 26.05 169 A 1 
ATOM 1281 C CG    . TRP A 1 169 ? -13.428 8.374   23.272  1.00 23.37 169 A 1 
ATOM 1282 C CD1   . TRP A 1 169 ? -13.884 7.701   24.361  1.00 19.30 169 A 1 
ATOM 1283 C CD2   . TRP A 1 169 ? -12.536 9.425   23.789  1.00 21.00 169 A 1 
ATOM 1284 N NE1   . TRP A 1 169 ? -13.336 8.243   25.513  1.00 17.74 169 A 1 
ATOM 1285 C CE2   . TRP A 1 169 ? -12.509 9.306   25.196  1.00 19.22 169 A 1 
ATOM 1286 C CE3   . TRP A 1 169 ? -11.772 10.428  23.183  1.00 21.66 169 A 1 
ATOM 1287 C CZ2   . TRP A 1 169 ? -11.735 10.181  25.999  1.00 20.74 169 A 1 
ATOM 1288 C CZ3   . TRP A 1 169 ? -11.000 11.296  23.983  1.00 21.12 169 A 1 
ATOM 1289 C CH2   . TRP A 1 169 ? -10.985 11.173  25.366  1.00 21.22 169 A 1 
ATOM 1290 N N     . LEU A 1 170 ? -15.150 7.947   19.037  1.00 28.34 170 A 1 
ATOM 1291 C CA    . LEU A 1 170 ? -14.672 8.164   17.658  1.00 29.10 170 A 1 
ATOM 1292 C C     . LEU A 1 170 ? -15.713 8.738   16.685  1.00 29.05 170 A 1 
ATOM 1293 O O     . LEU A 1 170 ? -15.380 8.948   15.510  1.00 26.98 170 A 1 
ATOM 1294 C CB    . LEU A 1 170 ? -14.005 6.885   17.125  1.00 26.85 170 A 1 
ATOM 1295 C CG    . LEU A 1 170 ? -12.504 6.832   17.419  1.00 23.80 170 A 1 
ATOM 1296 C CD1   . LEU A 1 170 ? -11.966 5.428   17.140  1.00 23.59 170 A 1 
ATOM 1297 C CD2   . LEU A 1 170 ? -11.704 7.817   16.566  1.00 26.59 170 A 1 
ATOM 1298 N N     . LEU A 1 171 ? -16.942 9.027   17.124  1.00 28.66 171 A 1 
ATOM 1299 C CA    . LEU A 1 171 ? -17.948 9.710   16.309  1.00 30.14 171 A 1 
ATOM 1300 C C     . LEU A 1 171 ? -17.591 11.202  16.160  1.00 29.49 171 A 1 
ATOM 1301 O O     . LEU A 1 171 ? -18.216 12.072  16.751  1.00 26.98 171 A 1 
ATOM 1302 C CB    . LEU A 1 171 ? -19.357 9.487   16.874  1.00 28.01 171 A 1 
ATOM 1303 C CG    . LEU A 1 171 ? -19.916 8.073   16.659  1.00 25.47 171 A 1 
ATOM 1304 C CD1   . LEU A 1 171 ? -21.192 7.890   17.473  1.00 24.90 171 A 1 
ATOM 1305 C CD2   . LEU A 1 171 ? -20.246 7.807   15.186  1.00 27.40 171 A 1 
ATOM 1306 N N     . LEU A 1 172 ? -16.561 11.485  15.362  1.00 31.10 172 A 1 
ATOM 1307 C CA    . LEU A 1 172 ? -16.329 12.845  14.889  1.00 32.19 172 A 1 
ATOM 1308 C C     . LEU A 1 172 ? -17.541 13.290  14.072  1.00 31.11 172 A 1 
ATOM 1309 O O     . LEU A 1 172 ? -17.867 12.695  13.039  1.00 28.40 172 A 1 
ATOM 1310 C CB    . LEU A 1 172 ? -15.019 12.923  14.085  1.00 29.23 172 A 1 
ATOM 1311 C CG    . LEU A 1 172 ? -13.801 13.256  14.967  1.00 26.60 172 A 1 
ATOM 1312 C CD1   . LEU A 1 172 ? -12.513 12.848  14.259  1.00 25.62 172 A 1 
ATOM 1313 C CD2   . LEU A 1 172 ? -13.721 14.756  15.265  1.00 27.99 172 A 1 
ATOM 1314 N N     . SER A 1 173 ? -18.236 14.308  14.578  1.00 30.01 173 A 1 
ATOM 1315 C CA    . SER A 1 173 ? -19.468 14.842  14.036  1.00 31.40 173 A 1 
ATOM 1316 C C     . SER A 1 173 ? -19.269 15.326  12.599  1.00 30.32 173 A 1 
ATOM 1317 O O     . SER A 1 173 ? -18.350 16.079  12.286  1.00 27.86 173 A 1 
ATOM 1318 C CB    . SER A 1 173 ? -19.987 15.963  14.937  1.00 29.24 173 A 1 
ATOM 1319 O OG    . SER A 1 173 ? -18.959 16.892  15.253  1.00 27.89 173 A 1 
ATOM 1320 N N     . LYS A 1 174 ? -20.180 14.909  11.718  1.00 26.86 174 A 1 
ATOM 1321 C CA    . LYS A 1 174 ? -20.415 15.510  10.406  1.00 29.58 174 A 1 
ATOM 1322 C C     . LYS A 1 174 ? -21.058 16.888  10.591  1.00 28.64 174 A 1 
ATOM 1323 O O     . LYS A 1 174 ? -22.233 17.058  10.293  1.00 25.66 174 A 1 
ATOM 1324 C CB    . LYS A 1 174 ? -21.327 14.614  9.551   1.00 26.88 174 A 1 
ATOM 1325 C CG    . LYS A 1 174 ? -20.638 13.495  8.781   1.00 25.87 174 A 1 
ATOM 1326 C CD    . LYS A 1 174 ? -21.695 12.721  7.975   1.00 23.78 174 A 1 
ATOM 1327 C CE    . LYS A 1 174 ? -21.056 11.689  7.056   1.00 22.23 174 A 1 
ATOM 1328 N NZ    . LYS A 1 174 ? -22.059 10.848  6.355   1.00 22.06 174 A 1 
ATOM 1329 N N     . ASP A 1 175 ? -20.308 17.866  11.072  1.00 30.03 175 A 1 
ATOM 1330 C CA    . ASP A 1 175 ? -20.788 19.246  11.025  1.00 32.70 175 A 1 
ATOM 1331 C C     . ASP A 1 175 ? -20.820 19.703  9.563   1.00 30.69 175 A 1 
ATOM 1332 O O     . ASP A 1 175 ? -19.825 20.117  8.968   1.00 27.87 175 A 1 
ATOM 1333 C CB    . ASP A 1 175 ? -19.989 20.158  11.959  1.00 29.99 175 A 1 
ATOM 1334 C CG    . ASP A 1 175 ? -20.391 19.988  13.439  1.00 28.26 175 A 1 
ATOM 1335 O OD1   . ASP A 1 175 ? -21.529 19.565  13.702  1.00 28.44 175 A 1 
ATOM 1336 O OD2   . ASP A 1 175 ? -19.523 20.274  14.288  1.00 29.97 175 A 1 
ATOM 1337 N N     . SER A 1 176 ? -21.990 19.562  8.979   1.00 34.92 176 A 1 
ATOM 1338 C CA    . SER A 1 176 ? -22.352 19.954  7.620   1.00 36.52 176 A 1 
ATOM 1339 C C     . SER A 1 176 ? -22.596 21.460  7.527   1.00 35.71 176 A 1 
ATOM 1340 O O     . SER A 1 176 ? -23.669 21.883  7.103   1.00 32.73 176 A 1 
ATOM 1341 C CB    . SER A 1 176 ? -23.571 19.150  7.168   1.00 33.21 176 A 1 
ATOM 1342 O OG    . SER A 1 176 ? -24.706 19.470  7.945   1.00 32.73 176 A 1 
ATOM 1343 N N     . ASP A 1 177 ? -21.648 22.282  7.973   1.00 37.22 177 A 1 
ATOM 1344 C CA    . ASP A 1 177 ? -21.782 23.739  7.873   1.00 40.74 177 A 1 
ATOM 1345 C C     . ASP A 1 177 ? -21.751 24.173  6.405   1.00 38.83 177 A 1 
ATOM 1346 O O     . ASP A 1 177 ? -20.725 24.503  5.808   1.00 35.68 177 A 1 
ATOM 1347 C CB    . ASP A 1 177 ? -20.771 24.465  8.760   1.00 36.83 177 A 1 
ATOM 1348 C CG    . ASP A 1 177 ? -21.307 24.806  10.155  1.00 33.72 177 A 1 
ATOM 1349 O OD1   . ASP A 1 177 ? -22.543 24.833  10.339  1.00 33.63 177 A 1 
ATOM 1350 O OD2   . ASP A 1 177 ? -20.452 25.176  11.001  1.00 34.46 177 A 1 
ATOM 1351 N N     . ASN A 1 178 ? -22.945 24.199  5.849   1.00 35.42 178 A 1 
ATOM 1352 C CA    . ASN A 1 178 ? -23.315 24.568  4.493   1.00 38.06 178 A 1 
ATOM 1353 C C     . ASN A 1 178 ? -23.209 26.088  4.260   1.00 35.97 178 A 1 
ATOM 1354 O O     . ASN A 1 178 ? -24.102 26.685  3.655   1.00 32.38 178 A 1 
ATOM 1355 C CB    . ASN A 1 178 ? -24.723 24.002  4.233   1.00 34.56 178 A 1 
ATOM 1356 C CG    . ASN A 1 178 ? -24.803 22.983  3.117   1.00 31.43 178 A 1 
ATOM 1357 O OD1   . ASN A 1 178 ? -23.903 22.762  2.339   1.00 32.26 178 A 1 
ATOM 1358 N ND2   . ASN A 1 178 ? -25.943 22.330  2.998   1.00 33.89 178 A 1 
ATOM 1359 N N     . HIS A 1 179 ? -22.184 26.756  4.770   1.00 39.93 179 A 1 
ATOM 1360 C CA    . HIS A 1 179 ? -22.086 28.205  4.623   1.00 42.27 179 A 1 
ATOM 1361 C C     . HIS A 1 179 ? -21.880 28.607  3.156   1.00 40.50 179 A 1 
ATOM 1362 O O     . HIS A 1 179 ? -20.776 28.677  2.630   1.00 37.30 179 A 1 
ATOM 1363 C CB    . HIS A 1 179 ? -21.064 28.811  5.584   1.00 38.87 179 A 1 
ATOM 1364 C CG    . HIS A 1 179 ? -21.705 29.319  6.850   1.00 38.21 179 A 1 
ATOM 1365 N ND1   . HIS A 1 179 ? -22.782 30.168  6.934   1.00 38.07 179 A 1 
ATOM 1366 C CD2   . HIS A 1 179 ? -21.313 29.068  8.137   1.00 37.70 179 A 1 
ATOM 1367 C CE1   . HIS A 1 179 ? -23.035 30.402  8.225   1.00 35.92 179 A 1 
ATOM 1368 N NE2   . HIS A 1 179 ? -22.157 29.763  8.999   1.00 35.30 179 A 1 
ATOM 1369 N N     . ASN A 1 180 ? -22.999 28.987  2.561   1.00 40.84 180 A 1 
ATOM 1370 C CA    . ASN A 1 180 ? -23.247 29.450  1.194   1.00 43.69 180 A 1 
ATOM 1371 C C     . ASN A 1 180 ? -22.592 30.814  0.874   1.00 41.55 180 A 1 
ATOM 1372 O O     . ASN A 1 180 ? -23.230 31.689  0.302   1.00 38.24 180 A 1 
ATOM 1373 C CB    . ASN A 1 180 ? -24.782 29.495  1.015   1.00 40.62 180 A 1 
ATOM 1374 C CG    . ASN A 1 180 ? -25.324 28.520  -0.006  1.00 36.82 180 A 1 
ATOM 1375 O OD1   . ASN A 1 180 ? -24.623 27.890  -0.756  1.00 37.24 180 A 1 
ATOM 1376 N ND2   . ASN A 1 180 ? -26.628 28.391  -0.065  1.00 37.64 180 A 1 
ATOM 1377 N N     . ARG A 1 181 ? -21.343 31.065  1.294   1.00 46.65 181 A 1 
ATOM 1378 C CA    . ARG A 1 181 ? -20.777 32.406  1.159   1.00 49.93 181 A 1 
ATOM 1379 C C     . ARG A 1 181 ? -20.504 32.735  -0.310  1.00 48.39 181 A 1 
ATOM 1380 O O     . ARG A 1 181 ? -19.488 32.324  -0.867  1.00 44.01 181 A 1 
ATOM 1381 C CB    . ARG A 1 181 ? -19.571 32.586  2.093   1.00 45.60 181 A 1 
ATOM 1382 C CG    . ARG A 1 181 ? -19.411 34.065  2.468   1.00 42.34 181 A 1 
ATOM 1383 C CD    . ARG A 1 181 ? -18.291 34.246  3.502   1.00 41.36 181 A 1 
ATOM 1384 N NE    . ARG A 1 181 ? -18.283 35.612  4.051   1.00 38.55 181 A 1 
ATOM 1385 C CZ    . ARG A 1 181 ? -17.466 36.083  4.983   1.00 35.02 181 A 1 
ATOM 1386 N NH1   . ARG A 1 181 ? -16.507 35.353  5.491   1.00 33.59 181 A 1 
ATOM 1387 N NH2   . ARG A 1 181 ? -17.594 37.297  5.439   1.00 33.77 181 A 1 
ATOM 1388 N N     . SER A 1 182 ? -21.382 33.531  -0.886  1.00 45.36 182 A 1 
ATOM 1389 C CA    . SER A 1 182 ? -21.497 33.926  -2.304  1.00 46.47 182 A 1 
ATOM 1390 C C     . SER A 1 182 ? -20.413 34.890  -2.815  1.00 45.41 182 A 1 
ATOM 1391 O O     . SER A 1 182 ? -20.654 35.629  -3.759  1.00 41.75 182 A 1 
ATOM 1392 C CB    . SER A 1 182 ? -22.883 34.563  -2.482  1.00 42.05 182 A 1 
ATOM 1393 O OG    . SER A 1 182 ? -23.114 35.002  -3.794  1.00 39.01 182 A 1 
ATOM 1394 N N     . GLY A 1 183 ? -19.258 35.000  -2.154  1.00 49.39 183 A 1 
ATOM 1395 C CA    . GLY A 1 183 ? -18.302 36.081  -2.422  1.00 50.07 183 A 1 
ATOM 1396 C C     . GLY A 1 183 ? -17.761 36.091  -3.859  1.00 48.79 183 A 1 
ATOM 1397 O O     . GLY A 1 183 ? -16.960 35.235  -4.221  1.00 45.58 183 A 1 
ATOM 1398 N N     . ASN A 1 184 ? -18.137 37.129  -4.621  1.00 47.04 184 A 1 
ATOM 1399 C CA    . ASN A 1 184 ? -17.905 37.332  -6.058  1.00 49.29 184 A 1 
ATOM 1400 C C     . ASN A 1 184 ? -16.447 37.587  -6.506  1.00 47.11 184 A 1 
ATOM 1401 O O     . ASN A 1 184 ? -16.255 37.981  -7.655  1.00 41.97 184 A 1 
ATOM 1402 C CB    . ASN A 1 184 ? -18.783 38.515  -6.508  1.00 44.74 184 A 1 
ATOM 1403 C CG    . ASN A 1 184 ? -20.025 38.123  -7.269  1.00 40.31 184 A 1 
ATOM 1404 O OD1   . ASN A 1 184 ? -20.281 36.987  -7.592  1.00 40.34 184 A 1 
ATOM 1405 N ND2   . ASN A 1 184 ? -20.845 39.091  -7.598  1.00 40.72 184 A 1 
ATOM 1406 N N     . ASN A 1 185 ? -15.432 37.516  -5.652  1.00 48.24 185 A 1 
ATOM 1407 C CA    . ASN A 1 185 ? -14.130 38.099  -5.985  1.00 50.11 185 A 1 
ATOM 1408 C C     . ASN A 1 185 ? -13.465 37.392  -7.178  1.00 47.85 185 A 1 
ATOM 1409 O O     . ASN A 1 185 ? -12.973 36.270  -7.074  1.00 42.85 185 A 1 
ATOM 1410 C CB    . ASN A 1 185 ? -13.233 38.201  -4.745  1.00 45.85 185 A 1 
ATOM 1411 C CG    . ASN A 1 185 ? -13.411 39.503  -3.992  1.00 41.07 185 A 1 
ATOM 1412 O OD1   . ASN A 1 185 ? -14.078 40.427  -4.413  1.00 40.98 185 A 1 
ATOM 1413 N ND2   . ASN A 1 185 ? -12.779 39.634  -2.848  1.00 40.59 185 A 1 
ATOM 1414 N N     . SER A 1 186 ? -13.415 38.129  -8.287  1.00 47.51 186 A 1 
ATOM 1415 C CA    . SER A 1 186 ? -13.028 37.701  -9.635  1.00 48.13 186 A 1 
ATOM 1416 C C     . SER A 1 186 ? -11.531 37.521  -9.880  1.00 47.87 186 A 1 
ATOM 1417 O O     . SER A 1 186 ? -11.112 37.451  -11.034 1.00 43.84 186 A 1 
ATOM 1418 C CB    . SER A 1 186 ? -13.553 38.755  -10.611 1.00 43.19 186 A 1 
ATOM 1419 O OG    . SER A 1 186 ? -12.895 39.994  -10.373 1.00 40.58 186 A 1 
ATOM 1420 N N     . SER A 1 187 ? -10.689 37.541  -8.834  1.00 45.62 187 A 1 
ATOM 1421 C CA    . SER A 1 187 ? -9.235  37.574  -9.047  1.00 46.49 187 A 1 
ATOM 1422 C C     . SER A 1 187 ? -8.754  36.297  -9.733  1.00 45.87 187 A 1 
ATOM 1423 O O     . SER A 1 187 ? -8.683  35.230  -9.134  1.00 42.71 187 A 1 
ATOM 1424 C CB    . SER A 1 187 ? -8.493  37.842  -7.748  1.00 42.44 187 A 1 
ATOM 1425 O OG    . SER A 1 187 ? -7.115  38.046  -8.018  1.00 39.71 187 A 1 
ATOM 1426 N N     . THR A 1 188 ? -8.408  36.437  -10.990 1.00 44.02 188 A 1 
ATOM 1427 C CA    . THR A 1 188 ? -8.054  35.396  -11.970 1.00 46.02 188 A 1 
ATOM 1428 C C     . THR A 1 188 ? -6.676  34.755  -11.759 1.00 45.74 188 A 1 
ATOM 1429 O O     . THR A 1 188 ? -5.980  34.457  -12.721 1.00 41.23 188 A 1 
ATOM 1430 C CB    . THR A 1 188 ? -8.128  35.988  -13.383 1.00 40.56 188 A 1 
ATOM 1431 O OG1   . THR A 1 188 ? -7.395  37.196  -13.428 1.00 37.59 188 A 1 
ATOM 1432 C CG2   . THR A 1 188 ? -9.550  36.297  -13.808 1.00 40.88 188 A 1 
ATOM 1433 N N     . SER A 1 189 ? -6.232  34.574  -10.510 1.00 44.05 189 A 1 
ATOM 1434 C CA    . SER A 1 189 ? -4.915  33.995  -10.240 1.00 44.85 189 A 1 
ATOM 1435 C C     . SER A 1 189 ? -4.819  32.577  -10.808 1.00 45.02 189 A 1 
ATOM 1436 O O     . SER A 1 189 ? -5.331  31.620  -10.222 1.00 41.63 189 A 1 
ATOM 1437 C CB    . SER A 1 189 ? -4.590  34.039  -8.757  1.00 40.89 189 A 1 
ATOM 1438 O OG    . SER A 1 189 ? -3.296  33.534  -8.527  1.00 37.64 189 A 1 
ATOM 1439 N N     . SER A 1 190 ? -4.141  32.442  -11.926 1.00 43.01 190 A 1 
ATOM 1440 C CA    . SER A 1 190 ? -4.056  31.225  -12.755 1.00 44.16 190 A 1 
ATOM 1441 C C     . SER A 1 190 ? -3.399  30.026  -12.068 1.00 44.36 190 A 1 
ATOM 1442 O O     . SER A 1 190 ? -3.566  28.892  -12.516 1.00 41.32 190 A 1 
ATOM 1443 C CB    . SER A 1 190 ? -3.267  31.560  -14.017 1.00 40.50 190 A 1 
ATOM 1444 O OG    . SER A 1 190 ? -1.981  32.056  -13.670 1.00 38.09 190 A 1 
ATOM 1445 N N     . SER A 1 191 ? -2.661  30.238  -10.971 1.00 44.01 191 A 1 
ATOM 1446 C CA    . SER A 1 191 ? -1.905  29.171  -10.285 1.00 45.15 191 A 1 
ATOM 1447 C C     . SER A 1 191 ? -2.778  28.090  -9.648  1.00 45.79 191 A 1 
ATOM 1448 O O     . SER A 1 191 ? -2.262  27.052  -9.251  1.00 43.03 191 A 1 
ATOM 1449 C CB    . SER A 1 191 ? -0.998  29.792  -9.223  1.00 41.08 191 A 1 
ATOM 1450 O OG    . SER A 1 191 ? -1.750  30.322  -8.152  1.00 38.91 191 A 1 
ATOM 1451 N N     . SER A 1 192 ? -4.084  28.333  -9.515  1.00 41.50 192 A 1 
ATOM 1452 C CA    . SER A 1 192 ? -5.018  27.380  -8.902  1.00 42.76 192 A 1 
ATOM 1453 C C     . SER A 1 192 ? -5.364  26.190  -9.797  1.00 43.71 192 A 1 
ATOM 1454 O O     . SER A 1 192 ? -5.838  25.188  -9.272  1.00 41.61 192 A 1 
ATOM 1455 C CB    . SER A 1 192 ? -6.295  28.110  -8.501  1.00 39.34 192 A 1 
ATOM 1456 O OG    . SER A 1 192 ? -7.122  27.274  -7.731  1.00 36.66 192 A 1 
ATOM 1457 N N     . GLN A 1 193 ? -5.158  26.284  -11.111 1.00 43.38 193 A 1 
ATOM 1458 C CA    . GLN A 1 193 ? -5.643  25.264  -12.052 1.00 44.14 193 A 1 
ATOM 1459 C C     . GLN A 1 193 ? -4.973  23.900  -11.855 1.00 44.51 193 A 1 
ATOM 1460 O O     . GLN A 1 193 ? -5.674  22.889  -11.828 1.00 41.54 193 A 1 
ATOM 1461 C CB    . GLN A 1 193 ? -5.466  25.747  -13.493 1.00 39.87 193 A 1 
ATOM 1462 C CG    . GLN A 1 193 ? -6.528  26.773  -13.892 1.00 37.36 193 A 1 
ATOM 1463 C CD    . GLN A 1 193 ? -6.394  27.227  -15.338 1.00 35.15 193 A 1 
ATOM 1464 O OE1   . GLN A 1 193 ? -5.327  27.255  -15.923 1.00 34.60 193 A 1 
ATOM 1465 N NE2   . GLN A 1 193 ? -7.475  27.628  -15.979 1.00 33.26 193 A 1 
ATOM 1466 N N     . TYR A 1 194 ? -3.663  23.860  -11.633 1.00 42.57 194 A 1 
ATOM 1467 C CA    . TYR A 1 194 ? -2.924  22.595  -11.530 1.00 43.41 194 A 1 
ATOM 1468 C C     . TYR A 1 194 ? -3.338  21.709  -10.346 1.00 43.32 194 A 1 
ATOM 1469 O O     . TYR A 1 194 ? -3.121  20.501  -10.383 1.00 41.03 194 A 1 
ATOM 1470 C CB    . TYR A 1 194 ? -1.419  22.882  -11.460 1.00 39.82 194 A 1 
ATOM 1471 C CG    . TYR A 1 194 ? -0.729  22.718  -12.790 1.00 37.58 194 A 1 
ATOM 1472 C CD1   . TYR A 1 194 ? -0.312  21.444  -13.208 1.00 34.95 194 A 1 
ATOM 1473 C CD2   . TYR A 1 194 ? -0.532  23.826  -13.636 1.00 34.68 194 A 1 
ATOM 1474 C CE1   . TYR A 1 194 ? 0.310   21.269  -14.457 1.00 32.43 194 A 1 
ATOM 1475 C CE2   . TYR A 1 194 ? 0.086   23.658  -14.890 1.00 30.96 194 A 1 
ATOM 1476 C CZ    . TYR A 1 194 ? 0.507   22.382  -15.290 1.00 32.08 194 A 1 
ATOM 1477 O OH    . TYR A 1 194 ? 1.108   22.210  -16.521 1.00 29.95 194 A 1 
ATOM 1478 N N     . PHE A 1 195 ? -3.910  22.292  -9.285  1.00 37.82 195 A 1 
ATOM 1479 C CA    . PHE A 1 195 ? -4.401  21.498  -8.157  1.00 38.11 195 A 1 
ATOM 1480 C C     . PHE A 1 195 ? -5.798  20.911  -8.408  1.00 38.15 195 A 1 
ATOM 1481 O O     . PHE A 1 195 ? -6.154  19.939  -7.748  1.00 35.72 195 A 1 
ATOM 1482 C CB    . PHE A 1 195 ? -4.360  22.323  -6.870  1.00 35.12 195 A 1 
ATOM 1483 C CG    . PHE A 1 195 ? -3.195  21.987  -5.972  1.00 31.99 195 A 1 
ATOM 1484 C CD1   . PHE A 1 195 ? -3.301  20.924  -5.046  1.00 31.25 195 A 1 
ATOM 1485 C CD2   . PHE A 1 195 ? -1.990  22.704  -6.058  1.00 31.69 195 A 1 
ATOM 1486 C CE1   . PHE A 1 195 ? -2.227  20.595  -4.212  1.00 30.35 195 A 1 
ATOM 1487 C CE2   . PHE A 1 195 ? -0.908  22.375  -5.229  1.00 28.04 195 A 1 
ATOM 1488 C CZ    . PHE A 1 195 ? -1.033  21.323  -4.299  1.00 27.46 195 A 1 
ATOM 1489 N N     . GLY A 1 196 ? -6.575  21.499  -9.311  1.00 42.64 196 A 1 
ATOM 1490 C CA    . GLY A 1 196 ? -7.924  21.038  -9.627  1.00 42.95 196 A 1 
ATOM 1491 C C     . GLY A 1 196 ? -7.949  19.705  -10.354 1.00 42.99 196 A 1 
ATOM 1492 O O     . GLY A 1 196 ? -8.740  18.833  -9.993  1.00 40.59 196 A 1 
ATOM 1493 N N     . GLU A 1 197 ? -7.039  19.502  -11.300 1.00 36.68 197 A 1 
ATOM 1494 C CA    . GLU A 1 197 ? -6.955  18.228  -12.037 1.00 37.55 197 A 1 
ATOM 1495 C C     . GLU A 1 197 ? -6.623  17.042  -11.126 1.00 37.60 197 A 1 
ATOM 1496 O O     . GLU A 1 197 ? -7.095  15.928  -11.351 1.00 34.75 197 A 1 
ATOM 1497 C CB    . GLU A 1 197 ? -5.875  18.312  -13.125 1.00 35.19 197 A 1 
ATOM 1498 C CG    . GLU A 1 197 ? -6.311  19.135  -14.337 1.00 31.41 197 A 1 
ATOM 1499 C CD    . GLU A 1 197 ? -5.259  19.128  -15.461 1.00 28.34 197 A 1 
ATOM 1500 O OE1   . GLU A 1 197 ? -5.657  19.324  -16.624 1.00 27.12 197 A 1 
ATOM 1501 O OE2   . GLU A 1 197 ? -4.064  18.961  -15.150 1.00 27.42 197 A 1 
ATOM 1502 N N     . VAL A 1 198 ? -5.821  17.266  -10.079 1.00 36.21 198 A 1 
ATOM 1503 C CA    . VAL A 1 198 ? -5.455  16.190  -9.147  1.00 36.99 198 A 1 
ATOM 1504 C C     . VAL A 1 198 ? -6.658  15.779  -8.296  1.00 36.65 198 A 1 
ATOM 1505 O O     . VAL A 1 198 ? -6.847  14.583  -8.101  1.00 34.43 198 A 1 
ATOM 1506 C CB    . VAL A 1 198 ? -4.255  16.568  -8.260  1.00 34.96 198 A 1 
ATOM 1507 C CG1   . VAL A 1 198 ? -3.716  15.333  -7.532  1.00 33.25 198 A 1 
ATOM 1508 C CG2   . VAL A 1 198 ? -3.088  17.141  -9.065  1.00 34.21 198 A 1 
ATOM 1509 N N     . ASP A 1 199 ? -7.493  16.738  -7.843  1.00 39.56 199 A 1 
ATOM 1510 C CA    . ASP A 1 199 ? -8.701  16.428  -7.065  1.00 40.41 199 A 1 
ATOM 1511 C C     . ASP A 1 199 ? -9.670  15.561  -7.882  1.00 39.92 199 A 1 
ATOM 1512 O O     . ASP A 1 199 ? -10.144 14.546  -7.380  1.00 38.12 199 A 1 
ATOM 1513 C CB    . ASP A 1 199 ? -9.386  17.713  -6.548  1.00 38.76 199 A 1 
ATOM 1514 C CG    . ASP A 1 199 ? -8.876  18.253  -5.191  1.00 34.27 199 A 1 
ATOM 1515 O OD1   . ASP A 1 199 ? -8.323  17.474  -4.387  1.00 32.12 199 A 1 
ATOM 1516 O OD2   . ASP A 1 199 ? -9.009  19.485  -4.945  1.00 31.81 199 A 1 
ATOM 1517 N N     . GLN A 1 200 ? -9.912  15.883  -9.166  1.00 36.38 200 A 1 
ATOM 1518 C CA    . GLN A 1 200 ? -10.804 15.091  -10.024 1.00 36.86 200 A 1 
ATOM 1519 C C     . GLN A 1 200 ? -10.329 13.642  -10.209 1.00 36.79 200 A 1 
ATOM 1520 O O     . GLN A 1 200 ? -11.148 12.721  -10.220 1.00 33.80 200 A 1 
ATOM 1521 C CB    . GLN A 1 200 ? -10.953 15.746  -11.403 1.00 34.58 200 A 1 
ATOM 1522 C CG    . GLN A 1 200 ? -11.942 16.902  -11.376 1.00 31.40 200 A 1 
ATOM 1523 C CD    . GLN A 1 200 ? -12.213 17.483  -12.777 1.00 27.27 200 A 1 
ATOM 1524 O OE1   . GLN A 1 200 ? -11.471 17.285  -13.727 1.00 26.78 200 A 1 
ATOM 1525 N NE2   . GLN A 1 200 ? -13.291 18.210  -12.948 1.00 24.14 200 A 1 
ATOM 1526 N N     . TYR A 1 201 ? -9.023  13.434  -10.342 1.00 34.17 201 A 1 
ATOM 1527 C CA    . TYR A 1 201 ? -8.498  12.080  -10.523 1.00 34.12 201 A 1 
ATOM 1528 C C     . TYR A 1 201 ? -8.554  11.243  -9.233  1.00 33.91 201 A 1 
ATOM 1529 O O     . TYR A 1 201 ? -8.587  10.009  -9.288  1.00 31.97 201 A 1 
ATOM 1530 C CB    . TYR A 1 201 ? -7.070  12.170  -11.063 1.00 32.60 201 A 1 
ATOM 1531 C CG    . TYR A 1 201 ? -6.780  11.137  -12.125 1.00 30.32 201 A 1 
ATOM 1532 C CD1   . TYR A 1 201 ? -6.302  9.864   -11.785 1.00 27.48 201 A 1 
ATOM 1533 C CD2   . TYR A 1 201 ? -7.022  11.449  -13.475 1.00 27.78 201 A 1 
ATOM 1534 C CE1   . TYR A 1 201 ? -6.050  8.907   -12.773 1.00 26.09 201 A 1 
ATOM 1535 C CE2   . TYR A 1 201 ? -6.779  10.499  -14.477 1.00 25.08 201 A 1 
ATOM 1536 C CZ    . TYR A 1 201 ? -6.285  9.228   -14.126 1.00 25.02 201 A 1 
ATOM 1537 O OH    . TYR A 1 201 ? -6.037  8.289   -15.110 1.00 23.99 201 A 1 
ATOM 1538 N N     . PHE A 1 202 ? -8.548  11.900  -8.066  1.00 35.69 202 A 1 
ATOM 1539 C CA    . PHE A 1 202 ? -8.599  11.249  -6.762  1.00 35.38 202 A 1 
ATOM 1540 C C     . PHE A 1 202 ? -10.002 11.155  -6.156  1.00 35.72 202 A 1 
ATOM 1541 O O     . PHE A 1 202 ? -10.124 10.588  -5.058  1.00 33.63 202 A 1 
ATOM 1542 C CB    . PHE A 1 202 ? -7.593  11.882  -5.802  1.00 33.36 202 A 1 
ATOM 1543 C CG    . PHE A 1 202 ? -6.172  11.413  -6.027  1.00 30.29 202 A 1 
ATOM 1544 C CD1   . PHE A 1 202 ? -5.797  10.118  -5.657  1.00 27.42 202 A 1 
ATOM 1545 C CD2   . PHE A 1 202 ? -5.238  12.261  -6.638  1.00 27.92 202 A 1 
ATOM 1546 C CE1   . PHE A 1 202 ? -4.494  9.658   -5.907  1.00 25.34 202 A 1 
ATOM 1547 C CE2   . PHE A 1 202 ? -3.942  11.814  -6.892  1.00 24.18 202 A 1 
ATOM 1548 C CZ    . PHE A 1 202 ? -3.565  10.507  -6.535  1.00 23.69 202 A 1 
ATOM 1549 N N     . ASP A 1 203 ? -11.055 11.602  -6.854  1.00 35.21 203 A 1 
ATOM 1550 C CA    . ASP A 1 203 ? -12.450 11.255  -6.561  1.00 35.86 203 A 1 
ATOM 1551 C C     . ASP A 1 203 ? -12.726 9.769   -6.857  1.00 35.50 203 A 1 
ATOM 1552 O O     . ASP A 1 203 ? -13.638 9.375   -7.577  1.00 33.65 203 A 1 
ATOM 1553 C CB    . ASP A 1 203 ? -13.439 12.215  -7.262  1.00 34.53 203 A 1 
ATOM 1554 C CG    . ASP A 1 203 ? -13.843 13.438  -6.416  1.00 30.80 203 A 1 
ATOM 1555 O OD1   . ASP A 1 203 ? -13.641 13.413  -5.183  1.00 27.48 203 A 1 
ATOM 1556 O OD2   . ASP A 1 203 ? -14.410 14.381  -7.013  1.00 27.74 203 A 1 
ATOM 1557 N N     . LEU A 1 204 ? -11.926 8.900   -6.241  1.00 35.87 204 A 1 
ATOM 1558 C CA    . LEU A 1 204 ? -12.185 7.487   -6.031  1.00 35.51 204 A 1 
ATOM 1559 C C     . LEU A 1 204 ? -13.249 7.322   -4.939  1.00 34.59 204 A 1 
ATOM 1560 O O     . LEU A 1 204 ? -13.087 6.548   -3.995  1.00 31.22 204 A 1 
ATOM 1561 C CB    . LEU A 1 204 ? -10.849 6.770   -5.699  1.00 33.21 204 A 1 
ATOM 1562 C CG    . LEU A 1 204 ? -9.907  6.562   -6.896  1.00 29.04 204 A 1 
ATOM 1563 C CD1   . LEU A 1 204 ? -8.493  6.261   -6.401  1.00 27.69 204 A 1 
ATOM 1564 C CD2   . LEU A 1 204 ? -10.360 5.379   -7.749  1.00 29.56 204 A 1 
ATOM 1565 N N     . VAL A 1 205 ? -14.351 8.063   -5.062  1.00 31.23 205 A 1 
ATOM 1566 C CA    . VAL A 1 205 ? -15.548 7.944   -4.210  1.00 32.58 205 A 1 
ATOM 1567 C C     . VAL A 1 205 ? -16.026 6.494   -4.173  1.00 32.45 205 A 1 
ATOM 1568 O O     . VAL A 1 205 ? -16.404 5.991   -3.118  1.00 29.95 205 A 1 
ATOM 1569 C CB    . VAL A 1 205 ? -16.676 8.859   -4.734  1.00 30.29 205 A 1 
ATOM 1570 C CG1   . VAL A 1 205 ? -17.944 8.752   -3.880  1.00 26.90 205 A 1 
ATOM 1571 C CG2   . VAL A 1 205 ? -16.253 10.328  -4.742  1.00 26.55 205 A 1 
ATOM 1572 N N     . GLY A 1 206 ? -15.921 5.782   -5.286  1.00 38.23 206 A 1 
ATOM 1573 C CA    . GLY A 1 206 ? -16.292 4.374   -5.381  1.00 38.30 206 A 1 
ATOM 1574 C C     . GLY A 1 206 ? -15.549 3.447   -4.412  1.00 39.29 206 A 1 
ATOM 1575 O O     . GLY A 1 206 ? -16.116 2.446   -3.984  1.00 36.89 206 A 1 
ATOM 1576 N N     . TYR A 1 207 ? -14.316 3.787   -4.016  1.00 36.05 207 A 1 
ATOM 1577 C CA    . TYR A 1 207 ? -13.565 2.919   -3.099  1.00 36.43 207 A 1 
ATOM 1578 C C     . TYR A 1 207 ? -14.057 3.036   -1.652  1.00 36.66 207 A 1 
ATOM 1579 O O     . TYR A 1 207 ? -14.094 2.033   -0.943  1.00 34.10 207 A 1 
ATOM 1580 C CB    . TYR A 1 207 ? -12.069 3.202   -3.209  1.00 34.30 207 A 1 
ATOM 1581 C CG    . TYR A 1 207 ? -11.215 1.999   -2.845  1.00 32.06 207 A 1 
ATOM 1582 C CD1   . TYR A 1 207 ? -10.789 1.790   -1.529  1.00 29.37 207 A 1 
ATOM 1583 C CD2   . TYR A 1 207 ? -10.889 1.053   -3.839  1.00 29.93 207 A 1 
ATOM 1584 C CE1   . TYR A 1 207 ? -10.026 0.659   -1.193  1.00 27.69 207 A 1 
ATOM 1585 C CE2   . TYR A 1 207 ? -10.130 -0.082  -3.517  1.00 26.72 207 A 1 
ATOM 1586 C CZ    . TYR A 1 207 ? -9.695  -0.272  -2.192  1.00 26.49 207 A 1 
ATOM 1587 O OH    . TYR A 1 207 ? -8.939  -1.380  -1.873  1.00 26.09 207 A 1 
ATOM 1588 N N     . ASN A 1 208 ? -14.505 4.218   -1.211  1.00 35.78 208 A 1 
ATOM 1589 C CA    . ASN A 1 208 ? -15.136 4.346   0.108   1.00 36.23 208 A 1 
ATOM 1590 C C     . ASN A 1 208 ? -16.491 3.624   0.141   1.00 35.41 208 A 1 
ATOM 1591 O O     . ASN A 1 208 ? -16.799 2.971   1.132   1.00 32.51 208 A 1 
ATOM 1592 C CB    . ASN A 1 208 ? -15.277 5.825   0.488   1.00 34.48 208 A 1 
ATOM 1593 C CG    . ASN A 1 208 ? -13.985 6.460   0.997   1.00 30.63 208 A 1 
ATOM 1594 O OD1   . ASN A 1 208 ? -12.955 5.838   1.217   1.00 29.97 208 A 1 
ATOM 1595 N ND2   . ASN A 1 208 ? -14.016 7.755   1.219   1.00 30.01 208 A 1 
ATOM 1596 N N     . SER A 1 209 ? -17.238 3.643   -0.951  1.00 41.19 209 A 1 
ATOM 1597 C CA    . SER A 1 209 ? -18.465 2.839   -1.091  1.00 42.20 209 A 1 
ATOM 1598 C C     . SER A 1 209 ? -18.197 1.336   -0.983  1.00 43.26 209 A 1 
ATOM 1599 O O     . SER A 1 209 ? -19.000 0.613   -0.405  1.00 40.34 209 A 1 
ATOM 1600 C CB    . SER A 1 209 ? -19.117 3.159   -2.432  1.00 38.92 209 A 1 
ATOM 1601 O OG    . SER A 1 209 ? -20.254 2.353   -2.652  1.00 35.21 209 A 1 
ATOM 1602 N N     . TYR A 1 210 ? -17.061 0.859   -1.489  1.00 38.76 210 A 1 
ATOM 1603 C CA    . TYR A 1 210 ? -16.675 -0.548  -1.358  1.00 39.84 210 A 1 
ATOM 1604 C C     . TYR A 1 210 ? -16.401 -0.925  0.102   1.00 39.87 210 A 1 
ATOM 1605 O O     . TYR A 1 210 ? -16.825 -1.989  0.536   1.00 37.20 210 A 1 
ATOM 1606 C CB    . TYR A 1 210 ? -15.461 -0.838  -2.249  1.00 36.97 210 A 1 
ATOM 1607 C CG    . TYR A 1 210 ? -15.186 -2.316  -2.425  1.00 34.27 210 A 1 
ATOM 1608 C CD1   . TYR A 1 210 ? -14.265 -2.988  -1.590  1.00 31.50 210 A 1 
ATOM 1609 C CD2   . TYR A 1 210 ? -15.872 -3.040  -3.429  1.00 31.93 210 A 1 
ATOM 1610 C CE1   . TYR A 1 210 ? -14.025 -4.353  -1.749  1.00 29.77 210 A 1 
ATOM 1611 C CE2   . TYR A 1 210 ? -15.636 -4.421  -3.591  1.00 28.97 210 A 1 
ATOM 1612 C CZ    . TYR A 1 210 ? -14.715 -5.068  -2.752  1.00 29.32 210 A 1 
ATOM 1613 O OH    . TYR A 1 210 ? -14.484 -6.426  -2.914  1.00 28.47 210 A 1 
ATOM 1614 N N     . TYR A 1 211 ? -15.767 -0.031  0.881   1.00 39.01 211 A 1 
ATOM 1615 C CA    . TYR A 1 211 ? -15.554 -0.259  2.314   1.00 40.04 211 A 1 
ATOM 1616 C C     . TYR A 1 211 ? -16.872 -0.328  3.090   1.00 39.22 211 A 1 
ATOM 1617 O O     . TYR A 1 211 ? -17.055 -1.251  3.871   1.00 36.55 211 A 1 
ATOM 1618 C CB    . TYR A 1 211 ? -14.654 0.833   2.897   1.00 37.58 211 A 1 
ATOM 1619 C CG    . TYR A 1 211 ? -13.208 0.429   3.016   1.00 35.34 211 A 1 
ATOM 1620 C CD1   . TYR A 1 211 ? -12.761 -0.250  4.168   1.00 32.74 211 A 1 
ATOM 1621 C CD2   . TYR A 1 211 ? -12.298 0.742   1.998   1.00 32.94 211 A 1 
ATOM 1622 C CE1   . TYR A 1 211 ? -11.410 -0.566  4.335   1.00 30.79 211 A 1 
ATOM 1623 C CE2   . TYR A 1 211 ? -10.937 0.430   2.149   1.00 30.31 211 A 1 
ATOM 1624 C CZ    . TYR A 1 211 ? -10.484 -0.201  3.324   1.00 30.72 211 A 1 
ATOM 1625 O OH    . TYR A 1 211 ? -9.150  -0.420  3.506   1.00 29.61 211 A 1 
ATOM 1626 N N     . ASP A 1 212 ? -17.794 0.599   2.863   1.00 43.07 212 A 1 
ATOM 1627 C CA    . ASP A 1 212 ? -19.080 0.611   3.558   1.00 43.92 212 A 1 
ATOM 1628 C C     . ASP A 1 212 ? -19.930 -0.616  3.186   1.00 42.81 212 A 1 
ATOM 1629 O O     . ASP A 1 212 ? -20.527 -1.250  4.057   1.00 39.92 212 A 1 
ATOM 1630 C CB    . ASP A 1 212 ? -19.836 1.925   3.268   1.00 40.46 212 A 1 
ATOM 1631 C CG    . ASP A 1 212 ? -19.300 3.154   4.028   1.00 36.42 212 A 1 
ATOM 1632 O OD1   . ASP A 1 212 ? -18.603 2.977   5.051   1.00 34.35 212 A 1 
ATOM 1633 O OD2   . ASP A 1 212 ? -19.609 4.284   3.584   1.00 34.80 212 A 1 
ATOM 1634 N N     . SER A 1 213 ? -19.937 -1.008  1.916   1.00 46.06 213 A 1 
ATOM 1635 C CA    . SER A 1 213 ? -20.653 -2.215  1.475   1.00 46.85 213 A 1 
ATOM 1636 C C     . SER A 1 213 ? -20.030 -3.502  2.021   1.00 46.93 213 A 1 
ATOM 1637 O O     . SER A 1 213 ? -20.761 -4.397  2.431   1.00 43.55 213 A 1 
ATOM 1638 C CB    . SER A 1 213 ? -20.752 -2.264  -0.051  1.00 42.58 213 A 1 
ATOM 1639 O OG    . SER A 1 213 ? -19.499 -2.478  -0.665  1.00 39.65 213 A 1 
ATOM 1640 N N     . HIS A 1 214 ? -18.697 -3.583  2.099   1.00 44.88 214 A 1 
ATOM 1641 C CA    . HIS A 1 214 ? -18.028 -4.753  2.667   1.00 46.61 214 A 1 
ATOM 1642 C C     . HIS A 1 214 ? -18.244 -4.871  4.178   1.00 45.65 214 A 1 
ATOM 1643 O O     . HIS A 1 214 ? -18.433 -5.985  4.655   1.00 42.71 214 A 1 
ATOM 1644 C CB    . HIS A 1 214 ? -16.534 -4.764  2.317   1.00 43.55 214 A 1 
ATOM 1645 C CG    . HIS A 1 214 ? -16.153 -5.978  1.524   1.00 40.79 214 A 1 
ATOM 1646 N ND1   . HIS A 1 214 ? -15.927 -7.241  2.014   1.00 37.49 214 A 1 
ATOM 1647 C CD2   . HIS A 1 214 ? -16.003 -6.063  0.162   1.00 37.14 214 A 1 
ATOM 1648 C CE1   . HIS A 1 214 ? -15.644 -8.055  0.992   1.00 35.04 214 A 1 
ATOM 1649 N NE2   . HIS A 1 214 ? -15.687 -7.376  -0.154  1.00 33.99 214 A 1 
ATOM 1650 N N     . MET A 1 215 ? -18.253 -3.760  4.918   1.00 44.20 215 A 1 
ATOM 1651 C CA    . MET A 1 215 ? -18.602 -3.796  6.348   1.00 46.11 215 A 1 
ATOM 1652 C C     . MET A 1 215 ? -20.032 -4.299  6.538   1.00 46.27 215 A 1 
ATOM 1653 O O     . MET A 1 215 ? -20.251 -5.203  7.347   1.00 43.99 215 A 1 
ATOM 1654 C CB    . MET A 1 215 ? -18.397 -2.414  6.989   1.00 43.51 215 A 1 
ATOM 1655 C CG    . MET A 1 215 ? -16.923 -2.167  7.339   1.00 39.41 215 A 1 
ATOM 1656 S SD    . MET A 1 215 ? -16.581 -1.960  9.125   1.00 36.99 215 A 1 
ATOM 1657 C CE    . MET A 1 215 ? -16.958 -0.201  9.310   1.00 34.03 215 A 1 
ATOM 1658 N N     . SER A 1 216 ? -20.993 -3.822  5.742   1.00 47.17 216 A 1 
ATOM 1659 C CA    . SER A 1 216 ? -22.382 -4.294  5.841   1.00 47.83 216 A 1 
ATOM 1660 C C     . SER A 1 216 ? -22.537 -5.781  5.494   1.00 48.25 216 A 1 
ATOM 1661 O O     . SER A 1 216 ? -23.255 -6.502  6.184   1.00 44.73 216 A 1 
ATOM 1662 C CB    . SER A 1 216 ? -23.299 -3.429  4.973   1.00 42.98 216 A 1 
ATOM 1663 O OG    . SER A 1 216 ? -23.200 -3.721  3.591   1.00 38.73 216 A 1 
ATOM 1664 N N     . ASN A 1 217 ? -21.816 -6.260  4.487   1.00 47.94 217 A 1 
ATOM 1665 C CA    . ASN A 1 217 ? -21.825 -7.676  4.129   1.00 49.63 217 A 1 
ATOM 1666 C C     . ASN A 1 217 ? -21.144 -8.541  5.191   1.00 47.50 217 A 1 
ATOM 1667 O O     . ASN A 1 217 ? -21.572 -9.670  5.419   1.00 45.42 217 A 1 
ATOM 1668 C CB    . ASN A 1 217 ? -21.165 -7.875  2.762   1.00 46.91 217 A 1 
ATOM 1669 C CG    . ASN A 1 217 ? -22.113 -7.636  1.597   1.00 42.14 217 A 1 
ATOM 1670 O OD1   . ASN A 1 217 ? -23.326 -7.631  1.718   1.00 41.70 217 A 1 
ATOM 1671 N ND2   . ASN A 1 217 ? -21.578 -7.475  0.413   1.00 41.59 217 A 1 
ATOM 1672 N N     . GLN A 1 218 ? -20.109 -8.033  5.845   1.00 54.74 218 A 1 
ATOM 1673 C CA    . GLN A 1 218 ? -19.428 -8.776  6.900   1.00 55.81 218 A 1 
ATOM 1674 C C     . GLN A 1 218 ? -20.305 -8.888  8.147   1.00 56.38 218 A 1 
ATOM 1675 O O     . GLN A 1 218 ? -20.363 -9.962  8.748   1.00 56.48 218 A 1 
ATOM 1676 C CB    . GLN A 1 218 ? -18.075 -8.117  7.184   1.00 52.02 218 A 1 
ATOM 1677 C CG    . GLN A 1 218 ? -17.107 -9.077  7.894   1.00 46.83 218 A 1 
ATOM 1678 C CD    . GLN A 1 218 ? -15.708 -8.486  8.045   1.00 43.28 218 A 1 
ATOM 1679 O OE1   . GLN A 1 218 ? -15.454 -7.307  8.033   1.00 42.03 218 A 1 
ATOM 1680 N NE2   . GLN A 1 218 ? -14.707 -9.326  8.218   1.00 40.18 218 A 1 
ATOM 1681 N N     . GLU A 1 219 ? -21.064 -7.851  8.499   1.00 49.79 219 A 1 
ATOM 1682 C CA    . GLU A 1 219 ? -22.078 -7.929  9.550   1.00 52.03 219 A 1 
ATOM 1683 C C     . GLU A 1 219 ? -23.200 -8.906  9.192   1.00 50.13 219 A 1 
ATOM 1684 O O     . GLU A 1 219 ? -23.582 -9.725  10.027  1.00 51.53 219 A 1 
ATOM 1685 C CB    . GLU A 1 219 ? -22.668 -6.544  9.855   1.00 50.24 219 A 1 
ATOM 1686 C CG    . GLU A 1 219 ? -21.718 -5.691  10.712  1.00 46.66 219 A 1 
ATOM 1687 C CD    . GLU A 1 219 ? -22.358 -4.382  11.188  1.00 44.77 219 A 1 
ATOM 1688 O OE1   . GLU A 1 219 ? -21.877 -3.857  12.224  1.00 41.21 219 A 1 
ATOM 1689 O OE2   . GLU A 1 219 ? -23.318 -3.916  10.539  1.00 41.04 219 A 1 
ATOM 1690 N N     . GLN A 1 220 ? -23.691 -8.907  7.945   1.00 54.97 220 A 1 
ATOM 1691 C CA    . GLN A 1 220 ? -24.671 -9.885  7.480   1.00 56.08 220 A 1 
ATOM 1692 C C     . GLN A 1 220 ? -24.123 -11.316 7.548   1.00 55.11 220 A 1 
ATOM 1693 O O     . GLN A 1 220 ? -24.827 -12.206 8.023   1.00 57.17 220 A 1 
ATOM 1694 C CB    . GLN A 1 220 ? -25.133 -9.586  6.055   1.00 54.33 220 A 1 
ATOM 1695 C CG    . GLN A 1 220 ? -26.285 -8.583  6.047   1.00 50.54 220 A 1 
ATOM 1696 C CD    . GLN A 1 220 ? -26.906 -8.401  4.655   1.00 47.70 220 A 1 
ATOM 1697 O OE1   . GLN A 1 220 ? -26.355 -8.739  3.627   1.00 46.07 220 A 1 
ATOM 1698 N NE2   . GLN A 1 220 ? -28.107 -7.873  4.582   1.00 42.51 220 A 1 
ATOM 1699 N N     . TYR A 1 221 ? -22.874 -11.539 7.127   1.00 54.52 221 A 1 
ATOM 1700 C CA    . TYR A 1 221 ? -22.264 -12.863 7.171   1.00 55.16 221 A 1 
ATOM 1701 C C     . TYR A 1 221 ? -22.098 -13.358 8.612   1.00 53.01 221 A 1 
ATOM 1702 O O     . TYR A 1 221 ? -22.443 -14.498 8.914   1.00 52.21 221 A 1 
ATOM 1703 C CB    . TYR A 1 221 ? -20.926 -12.838 6.424   1.00 52.70 221 A 1 
ATOM 1704 C CG    . TYR A 1 221 ? -20.457 -14.220 6.021   1.00 47.65 221 A 1 
ATOM 1705 C CD1   . TYR A 1 221 ? -19.652 -14.991 6.878   1.00 46.00 221 A 1 
ATOM 1706 C CD2   . TYR A 1 221 ? -20.851 -14.748 4.777   1.00 45.28 221 A 1 
ATOM 1707 C CE1   . TYR A 1 221 ? -19.244 -16.280 6.509   1.00 39.08 221 A 1 
ATOM 1708 C CE2   . TYR A 1 221 ? -20.453 -16.034 4.387   1.00 39.60 221 A 1 
ATOM 1709 C CZ    . TYR A 1 221 ? -19.649 -16.798 5.260   1.00 40.83 221 A 1 
ATOM 1710 O OH    . TYR A 1 221 ? -19.252 -18.069 4.884   1.00 39.35 221 A 1 
ATOM 1711 N N     . VAL A 1 222 ? -21.673 -12.479 9.532   1.00 61.47 222 A 1 
ATOM 1712 C CA    . VAL A 1 222 ? -21.574 -12.808 10.965  1.00 63.02 222 A 1 
ATOM 1713 C C     . VAL A 1 222 ? -22.955 -13.085 11.569  1.00 61.63 222 A 1 
ATOM 1714 O O     . VAL A 1 222 ? -23.090 -14.036 12.346  1.00 65.01 222 A 1 
ATOM 1715 C CB    . VAL A 1 222 ? -20.839 -11.703 11.737  1.00 60.90 222 A 1 
ATOM 1716 C CG1   . VAL A 1 222 ? -20.881 -11.919 13.256  1.00 54.81 222 A 1 
ATOM 1717 C CG2   . VAL A 1 222 ? -19.355 -11.661 11.349  1.00 57.52 222 A 1 
ATOM 1718 N N     . MET A 1 223 ? -24.007 -12.322 11.207  1.00 63.99 223 A 1 
ATOM 1719 C CA    . MET A 1 223 ? -25.378 -12.626 11.624  1.00 64.84 223 A 1 
ATOM 1720 C C     . MET A 1 223 ? -25.856 -13.965 11.083  1.00 64.09 223 A 1 
ATOM 1721 O O     . MET A 1 223 ? -26.484 -14.733 11.814  1.00 67.72 223 A 1 
ATOM 1722 C CB    . MET A 1 223 ? -26.367 -11.541 11.174  1.00 63.46 223 A 1 
ATOM 1723 C CG    . MET A 1 223 ? -26.577 -10.449 12.223  1.00 58.64 223 A 1 
ATOM 1724 S SD    . MET A 1 223 ? -28.183 -9.632  12.058  1.00 54.79 223 A 1 
ATOM 1725 C CE    . MET A 1 223 ? -28.033 -8.368  13.346  1.00 48.26 223 A 1 
ATOM 1726 N N     . GLN A 1 224 ? -25.559 -14.263 9.824   1.00 59.55 224 A 1 
ATOM 1727 C CA    . GLN A 1 224 ? -25.983 -15.497 9.186   1.00 60.02 224 A 1 
ATOM 1728 C C     . GLN A 1 224 ? -25.250 -16.709 9.780   1.00 58.08 224 A 1 
ATOM 1729 O O     . GLN A 1 224 ? -25.873 -17.736 10.049  1.00 63.28 224 A 1 
ATOM 1730 C CB    . GLN A 1 224 ? -25.770 -15.360 7.676   1.00 59.40 224 A 1 
ATOM 1731 C CG    . GLN A 1 224 ? -26.699 -16.276 6.869   1.00 56.36 224 A 1 
ATOM 1732 C CD    . GLN A 1 224 ? -26.633 -15.981 5.368   1.00 53.03 224 A 1 
ATOM 1733 O OE1   . GLN A 1 224 ? -25.658 -15.475 4.840   1.00 49.10 224 A 1 
ATOM 1734 N NE2   . GLN A 1 224 ? -27.665 -16.302 4.622   1.00 47.50 224 A 1 
ATOM 1735 N N     . GLU A 1 225 ? -23.969 -16.563 10.106  1.00 60.09 225 A 1 
ATOM 1736 C CA    . GLU A 1 225 ? -23.187 -17.585 10.806  1.00 61.11 225 A 1 
ATOM 1737 C C     . GLU A 1 225 ? -23.684 -17.789 12.247  1.00 59.80 225 A 1 
ATOM 1738 O O     . GLU A 1 225 ? -23.816 -18.923 12.696  1.00 62.79 225 A 1 
ATOM 1739 C CB    . GLU A 1 225 ? -21.700 -17.199 10.759  1.00 58.88 225 A 1 
ATOM 1740 C CG    . GLU A 1 225 ? -20.762 -18.412 10.885  1.00 53.79 225 A 1 
ATOM 1741 C CD    . GLU A 1 225 ? -19.272 -18.042 10.976  1.00 50.48 225 A 1 
ATOM 1742 O OE1   . GLU A 1 225 ? -18.447 -18.972 10.823  1.00 46.72 225 A 1 
ATOM 1743 O OE2   . GLU A 1 225 ? -18.945 -16.879 11.271  1.00 46.43 225 A 1 
ATOM 1744 N N     . GLN A 1 226 ? -24.062 -16.709 12.955  1.00 62.55 226 A 1 
ATOM 1745 C CA    . GLN A 1 226 ? -24.705 -16.815 14.269  1.00 62.61 226 A 1 
ATOM 1746 C C     . GLN A 1 226 ? -26.076 -17.486 14.203  1.00 60.90 226 A 1 
ATOM 1747 O O     . GLN A 1 226 ? -26.377 -18.315 15.058  1.00 68.78 226 A 1 
ATOM 1748 C CB    . GLN A 1 226 ? -24.857 -15.440 14.930  1.00 63.43 226 A 1 
ATOM 1749 C CG    . GLN A 1 226 ? -23.592 -15.016 15.675  1.00 59.62 226 A 1 
ATOM 1750 C CD    . GLN A 1 226 ? -23.803 -13.753 16.514  1.00 54.50 226 A 1 
ATOM 1751 O OE1   . GLN A 1 226 ? -24.807 -13.070 16.443  1.00 51.75 226 A 1 
ATOM 1752 N NE2   . GLN A 1 226 ? -22.870 -13.414 17.377  1.00 47.93 226 A 1 
ATOM 1753 N N     . GLN A 1 227 ? -26.901 -17.173 13.201  1.00 68.44 227 A 1 
ATOM 1754 C CA    . GLN A 1 227 ? -28.179 -17.849 12.987  1.00 68.44 227 A 1 
ATOM 1755 C C     . GLN A 1 227 ? -27.972 -19.333 12.687  1.00 68.07 227 A 1 
ATOM 1756 O O     . GLN A 1 227 ? -28.660 -20.161 13.279  1.00 73.33 227 A 1 
ATOM 1757 C CB    . GLN A 1 227 ? -28.966 -17.194 11.848  1.00 68.98 227 A 1 
ATOM 1758 C CG    . GLN A 1 227 ? -29.712 -15.942 12.331  1.00 64.11 227 A 1 
ATOM 1759 C CD    . GLN A 1 227 ? -30.573 -15.316 11.240  1.00 58.66 227 A 1 
ATOM 1760 O OE1   . GLN A 1 227 ? -30.534 -15.665 10.070  1.00 54.60 227 A 1 
ATOM 1761 N NE2   . GLN A 1 227 ? -31.411 -14.357 11.585  1.00 50.92 227 A 1 
ATOM 1762 N N     . HIS A 1 228 ? -26.988 -19.662 11.856  1.00 67.01 228 A 1 
ATOM 1763 C CA    . HIS A 1 228 ? -26.676 -21.051 11.546  1.00 68.75 228 A 1 
ATOM 1764 C C     . HIS A 1 228 ? -26.168 -21.822 12.776  1.00 65.47 228 A 1 
ATOM 1765 O O     . HIS A 1 228 ? -26.596 -22.948 13.015  1.00 72.19 228 A 1 
ATOM 1766 C CB    . HIS A 1 228 ? -25.675 -21.101 10.395  1.00 69.78 228 A 1 
ATOM 1767 C CG    . HIS A 1 228 ? -25.640 -22.452 9.727   1.00 63.82 228 A 1 
ATOM 1768 N ND1   . HIS A 1 228 ? -26.693 -23.067 9.100   1.00 53.56 228 A 1 
ATOM 1769 C CD2   . HIS A 1 228 ? -24.579 -23.312 9.640   1.00 55.20 228 A 1 
ATOM 1770 C CE1   . HIS A 1 228 ? -26.280 -24.266 8.650   1.00 48.84 228 A 1 
ATOM 1771 N NE2   . HIS A 1 228 ? -25.003 -24.450 8.943   1.00 50.01 228 A 1 
ATOM 1772 N N     . LEU A 1 229 ? -25.359 -21.195 13.618  1.00 59.87 229 A 1 
ATOM 1773 C CA    . LEU A 1 229 ? -24.927 -21.749 14.905  1.00 59.33 229 A 1 
ATOM 1774 C C     . LEU A 1 229 ? -26.093 -21.961 15.871  1.00 56.34 229 A 1 
ATOM 1775 O O     . LEU A 1 229 ? -26.162 -23.009 16.522  1.00 60.96 229 A 1 
ATOM 1776 C CB    . LEU A 1 229 ? -23.852 -20.830 15.515  1.00 61.95 229 A 1 
ATOM 1777 C CG    . LEU A 1 229 ? -22.444 -21.448 15.445  1.00 58.80 229 A 1 
ATOM 1778 C CD1   . LEU A 1 229 ? -21.384 -20.380 15.250  1.00 52.65 229 A 1 
ATOM 1779 C CD2   . LEU A 1 229 ? -22.130 -22.220 16.726  1.00 58.77 229 A 1 
ATOM 1780 N N     . GLN A 1 230 ? -27.031 -21.011 15.962  1.00 68.85 230 A 1 
ATOM 1781 C CA    . GLN A 1 230 ? -28.241 -21.177 16.764  1.00 68.69 230 A 1 
ATOM 1782 C C     . GLN A 1 230 ? -29.135 -22.289 16.226  1.00 67.52 230 A 1 
ATOM 1783 O O     . GLN A 1 230 ? -29.737 -23.025 17.008  1.00 74.49 230 A 1 
ATOM 1784 C CB    . GLN A 1 230 ? -29.041 -19.873 16.822  1.00 70.70 230 A 1 
ATOM 1785 C CG    . GLN A 1 230 ? -28.477 -18.884 17.853  1.00 65.60 230 A 1 
ATOM 1786 C CD    . GLN A 1 230 ? -29.363 -17.655 18.030  1.00 59.83 230 A 1 
ATOM 1787 O OE1   . GLN A 1 230 ? -30.375 -17.456 17.382  1.00 54.36 230 A 1 
ATOM 1788 N NE2   . GLN A 1 230 ? -29.031 -16.786 18.960  1.00 51.77 230 A 1 
ATOM 1789 N N     . GLN A 1 231 ? -29.220 -22.425 14.905  1.00 70.00 231 A 1 
ATOM 1790 C CA    . GLN A 1 231 ? -30.020 -23.462 14.265  1.00 71.43 231 A 1 
ATOM 1791 C C     . GLN A 1 231 ? -29.407 -24.848 14.478  1.00 70.21 231 A 1 
ATOM 1792 O O     . GLN A 1 231 ? -30.112 -25.749 14.901  1.00 74.34 231 A 1 
ATOM 1793 C CB    . GLN A 1 231 ? -30.232 -23.081 12.802  1.00 72.13 231 A 1 
ATOM 1794 C CG    . GLN A 1 231 ? -31.371 -23.894 12.164  1.00 66.09 231 A 1 
ATOM 1795 C CD    . GLN A 1 231 ? -31.899 -23.255 10.879  1.00 61.35 231 A 1 
ATOM 1796 O OE1   . GLN A 1 231 ? -31.437 -22.236 10.388  1.00 58.12 231 A 1 
ATOM 1797 N NE2   . GLN A 1 231 ? -32.918 -23.836 10.288  1.00 53.32 231 A 1 
ATOM 1798 N N     . MET A 1 232 ? -28.085 -24.983 14.351  1.00 70.48 232 A 1 
ATOM 1799 C CA    . MET A 1 232 ? -27.383 -26.213 14.722  1.00 68.71 232 A 1 
ATOM 1800 C C     . MET A 1 232 ? -27.540 -26.546 16.212  1.00 67.79 232 A 1 
ATOM 1801 O O     . MET A 1 232 ? -27.721 -27.707 16.554  1.00 73.27 232 A 1 
ATOM 1802 C CB    . MET A 1 232 ? -25.893 -26.124 14.376  1.00 68.30 232 A 1 
ATOM 1803 C CG    . MET A 1 232 ? -25.603 -26.498 12.921  1.00 62.73 232 A 1 
ATOM 1804 S SD    . MET A 1 232 ? -24.167 -27.608 12.731  1.00 59.72 232 A 1 
ATOM 1805 C CE    . MET A 1 232 ? -22.819 -26.467 13.055  1.00 49.99 232 A 1 
ATOM 1806 N N     . GLN A 1 233 ? -27.498 -25.558 17.105  1.00 64.47 233 A 1 
ATOM 1807 C CA    . GLN A 1 233 ? -27.758 -25.795 18.528  1.00 63.41 233 A 1 
ATOM 1808 C C     . GLN A 1 233 ? -29.189 -26.271 18.783  1.00 60.58 233 A 1 
ATOM 1809 O O     . GLN A 1 233 ? -29.379 -27.164 19.613  1.00 70.67 233 A 1 
ATOM 1810 C CB    . GLN A 1 233 ? -27.476 -24.539 19.359  1.00 67.32 233 A 1 
ATOM 1811 C CG    . GLN A 1 233 ? -25.984 -24.382 19.666  1.00 63.33 233 A 1 
ATOM 1812 C CD    . GLN A 1 233 ? -25.697 -23.180 20.565  1.00 58.56 233 A 1 
ATOM 1813 O OE1   . GLN A 1 233 ? -26.522 -22.322 20.835  1.00 54.15 233 A 1 
ATOM 1814 N NE2   . GLN A 1 233 ? -24.484 -23.085 21.088  1.00 51.52 233 A 1 
ATOM 1815 N N     . LYS A 1 234 ? -30.190 -25.727 18.070  1.00 69.97 234 A 1 
ATOM 1816 C CA    . LYS A 1 234 ? -31.570 -26.210 18.153  1.00 71.04 234 A 1 
ATOM 1817 C C     . LYS A 1 234 ? -31.717 -27.635 17.644  1.00 69.63 234 A 1 
ATOM 1818 O O     . LYS A 1 234 ? -32.311 -28.446 18.344  1.00 74.10 234 A 1 
ATOM 1819 C CB    . LYS A 1 234 ? -32.523 -25.280 17.388  1.00 72.34 234 A 1 
ATOM 1820 C CG    . LYS A 1 234 ? -33.072 -24.169 18.291  1.00 65.52 234 A 1 
ATOM 1821 C CD    . LYS A 1 234 ? -34.123 -23.374 17.513  1.00 62.88 234 A 1 
ATOM 1822 C CE    . LYS A 1 234 ? -34.802 -22.365 18.431  1.00 55.29 234 A 1 
ATOM 1823 N NZ    . LYS A 1 234 ? -35.869 -21.626 17.710  1.00 50.09 234 A 1 
ATOM 1824 N N     . GLU A 1 235 ? -31.155 -27.950 16.484  1.00 70.84 235 A 1 
ATOM 1825 C CA    . GLU A 1 235 ? -31.202 -29.313 15.936  1.00 70.69 235 A 1 
ATOM 1826 C C     . GLU A 1 235 ? -30.511 -30.322 16.861  1.00 66.80 235 A 1 
ATOM 1827 O O     . GLU A 1 235 ? -31.011 -31.428 17.072  1.00 71.66 235 A 1 
ATOM 1828 C CB    . GLU A 1 235 ? -30.541 -29.358 14.550  1.00 71.91 235 A 1 
ATOM 1829 C CG    . GLU A 1 235 ? -31.447 -28.790 13.452  1.00 63.32 235 A 1 
ATOM 1830 C CD    . GLU A 1 235 ? -30.819 -28.853 12.047  1.00 59.30 235 A 1 
ATOM 1831 O OE1   . GLU A 1 235 ? -31.555 -28.567 11.074  1.00 50.87 235 A 1 
ATOM 1832 O OE2   . GLU A 1 235 ? -29.617 -29.158 11.935  1.00 51.95 235 A 1 
ATOM 1833 N N     . TYR A 1 236 ? -29.383 -29.934 17.492  1.00 65.84 236 A 1 
ATOM 1834 C CA    . TYR A 1 236 ? -28.698 -30.790 18.457  1.00 60.32 236 A 1 
ATOM 1835 C C     . TYR A 1 236 ? -29.536 -31.005 19.725  1.00 55.41 236 A 1 
ATOM 1836 O O     . TYR A 1 236 ? -29.595 -32.129 20.238  1.00 58.92 236 A 1 
ATOM 1837 C CB    . TYR A 1 236 ? -27.329 -30.194 18.779  1.00 60.59 236 A 1 
ATOM 1838 C CG    . TYR A 1 236 ? -26.384 -31.194 19.409  1.00 57.15 236 A 1 
ATOM 1839 C CD1   . TYR A 1 236 ? -26.300 -31.335 20.801  1.00 54.67 236 A 1 
ATOM 1840 C CD2   . TYR A 1 236 ? -25.595 -32.019 18.573  1.00 54.25 236 A 1 
ATOM 1841 C CE1   . TYR A 1 236 ? -25.438 -32.282 21.367  1.00 46.33 236 A 1 
ATOM 1842 C CE2   . TYR A 1 236 ? -24.738 -32.968 19.126  1.00 46.70 236 A 1 
ATOM 1843 C CZ    . TYR A 1 236 ? -24.651 -33.110 20.532  1.00 49.34 236 A 1 
ATOM 1844 O OH    . TYR A 1 236 ? -23.811 -34.046 21.086  1.00 49.63 236 A 1 
ATOM 1845 N N     . ALA A 1 237 ? -30.235 -29.962 20.216  1.00 71.47 237 A 1 
ATOM 1846 C CA    . ALA A 1 237 ? -31.146 -30.070 21.347  1.00 71.23 237 A 1 
ATOM 1847 C C     . ALA A 1 237 ? -32.369 -30.941 21.014  1.00 67.84 237 A 1 
ATOM 1848 O O     . ALA A 1 237 ? -32.753 -31.773 21.832  1.00 73.56 237 A 1 
ATOM 1849 C CB    . ALA A 1 237 ? -31.547 -28.656 21.798  1.00 74.13 237 A 1 
ATOM 1850 N N     . GLU A 1 238 ? -32.942 -30.812 19.809  1.00 71.67 238 A 1 
ATOM 1851 C CA    . GLU A 1 238 ? -34.031 -31.686 19.351  1.00 71.38 238 A 1 
ATOM 1852 C C     . GLU A 1 238 ? -33.578 -33.143 19.223  1.00 67.17 238 A 1 
ATOM 1853 O O     . GLU A 1 238 ? -34.290 -34.038 19.672  1.00 71.77 238 A 1 
ATOM 1854 C CB    . GLU A 1 238 ? -34.614 -31.195 18.018  1.00 73.16 238 A 1 
ATOM 1855 C CG    . GLU A 1 238 ? -35.648 -30.086 18.214  1.00 65.12 238 A 1 
ATOM 1856 C CD    . GLU A 1 238 ? -36.343 -29.640 16.921  1.00 58.51 238 A 1 
ATOM 1857 O OE1   . GLU A 1 238 ? -37.473 -29.112 17.033  1.00 52.68 238 A 1 
ATOM 1858 O OE2   . GLU A 1 238 ? -35.745 -29.791 15.843  1.00 52.38 238 A 1 
ATOM 1859 N N     . GLN A 1 239 ? -32.377 -33.413 18.706  1.00 68.98 239 A 1 
ATOM 1860 C CA    . GLN A 1 239 ? -31.838 -34.773 18.647  1.00 68.00 239 A 1 
ATOM 1861 C C     . GLN A 1 239 ? -31.587 -35.370 20.033  1.00 66.12 239 A 1 
ATOM 1862 O O     . GLN A 1 239 ? -31.794 -36.576 20.216  1.00 70.44 239 A 1 
ATOM 1863 C CB    . GLN A 1 239 ? -30.533 -34.818 17.849  1.00 70.64 239 A 1 
ATOM 1864 C CG    . GLN A 1 239 ? -30.780 -34.890 16.339  1.00 65.02 239 A 1 
ATOM 1865 C CD    . GLN A 1 239 ? -29.491 -35.155 15.549  1.00 60.32 239 A 1 
ATOM 1866 O OE1   . GLN A 1 239 ? -28.403 -35.338 16.072  1.00 55.58 239 A 1 
ATOM 1867 N NE2   . GLN A 1 239 ? -29.595 -35.225 14.239  1.00 51.96 239 A 1 
ATOM 1868 N N     . GLN A 1 240 ? -31.126 -34.562 21.006  1.00 67.71 240 A 1 
ATOM 1869 C CA    . GLN A 1 240 ? -30.998 -35.041 22.384  1.00 69.20 240 A 1 
ATOM 1870 C C     . GLN A 1 240 ? -32.361 -35.358 22.989  1.00 67.91 240 A 1 
ATOM 1871 O O     . GLN A 1 240 ? -32.519 -36.425 23.579  1.00 72.83 240 A 1 
ATOM 1872 C CB    . GLN A 1 240 ? -30.246 -34.028 23.258  1.00 70.54 240 A 1 
ATOM 1873 C CG    . GLN A 1 240 ? -28.729 -34.198 23.125  1.00 65.76 240 A 1 
ATOM 1874 C CD    . GLN A 1 240 ? -27.950 -33.455 24.226  1.00 61.15 240 A 1 
ATOM 1875 O OE1   . GLN A 1 240 ? -28.381 -32.481 24.801  1.00 58.98 240 A 1 
ATOM 1876 N NE2   . GLN A 1 240 ? -26.764 -33.919 24.554  1.00 53.90 240 A 1 
ATOM 1877 N N     . MET A 1 241 ? -33.368 -34.494 22.777  1.00 72.48 241 A 1 
ATOM 1878 C CA    . MET A 1 241 ? -34.721 -34.719 23.289  1.00 71.93 241 A 1 
ATOM 1879 C C     . MET A 1 241 ? -35.368 -35.963 22.650  1.00 69.26 241 A 1 
ATOM 1880 O O     . MET A 1 241 ? -36.019 -36.747 23.339  1.00 71.98 241 A 1 
ATOM 1881 C CB    . MET A 1 241 ? -35.536 -33.440 23.061  1.00 72.95 241 A 1 
ATOM 1882 C CG    . MET A 1 241 ? -36.681 -33.298 24.060  1.00 64.41 241 A 1 
ATOM 1883 S SD    . MET A 1 241 ? -37.725 -31.806 23.855  1.00 60.02 241 A 1 
ATOM 1884 C CE    . MET A 1 241 ? -36.564 -30.492 24.322  1.00 52.11 241 A 1 
ATOM 1885 N N     . GLN A 1 242 ? -35.115 -36.207 21.355  1.00 70.27 242 A 1 
ATOM 1886 C CA    . GLN A 1 242 ? -35.568 -37.428 20.680  1.00 69.21 242 A 1 
ATOM 1887 C C     . GLN A 1 242 ? -34.879 -38.685 21.221  1.00 64.05 242 A 1 
ATOM 1888 O O     . GLN A 1 242 ? -35.542 -39.714 21.352  1.00 71.09 242 A 1 
ATOM 1889 C CB    . GLN A 1 242 ? -35.348 -37.308 19.167  1.00 72.01 242 A 1 
ATOM 1890 C CG    . GLN A 1 242 ? -36.674 -37.255 18.420  1.00 65.10 242 A 1 
ATOM 1891 C CD    . GLN A 1 242 ? -36.530 -37.111 16.910  1.00 60.87 242 A 1 
ATOM 1892 O OE1   . GLN A 1 242 ? -35.456 -37.101 16.339  1.00 55.74 242 A 1 
ATOM 1893 N NE2   . GLN A 1 242 ? -37.626 -37.031 16.195  1.00 52.12 242 A 1 
ATOM 1894 N N     . LYS A 1 243 ? -33.580 -38.607 21.563  1.00 60.35 243 A 1 
ATOM 1895 C CA    . LYS A 1 243 ? -32.892 -39.749 22.186  1.00 61.32 243 A 1 
ATOM 1896 C C     . LYS A 1 243 ? -33.448 -40.080 23.571  1.00 55.53 243 A 1 
ATOM 1897 O O     . LYS A 1 243 ? -33.681 -41.253 23.833  1.00 58.66 243 A 1 
ATOM 1898 C CB    . LYS A 1 243 ? -31.385 -39.506 22.266  1.00 63.17 243 A 1 
ATOM 1899 C CG    . LYS A 1 243 ? -30.695 -39.948 20.977  1.00 59.60 243 A 1 
ATOM 1900 C CD    . LYS A 1 243 ? -29.188 -39.781 21.152  1.00 57.61 243 A 1 
ATOM 1901 C CE    . LYS A 1 243 ? -28.462 -40.324 19.918  1.00 50.75 243 A 1 
ATOM 1902 N NZ    . LYS A 1 243 ? -27.001 -40.191 20.076  1.00 45.85 243 A 1 
ATOM 1903 N N     . GLU A 1 244 ? -33.709 -39.070 24.412  1.00 67.02 244 A 1 
ATOM 1904 C CA    . GLU A 1 244 ? -34.350 -39.305 25.715  1.00 65.87 244 A 1 
ATOM 1905 C C     . GLU A 1 244 ? -35.746 -39.923 25.566  1.00 60.51 244 A 1 
ATOM 1906 O O     . GLU A 1 244 ? -36.123 -40.803 26.350  1.00 61.86 244 A 1 
ATOM 1907 C CB    . GLU A 1 244 ? -34.473 -37.996 26.513  1.00 65.80 244 A 1 
ATOM 1908 C CG    . GLU A 1 244 ? -33.236 -37.710 27.375  1.00 58.68 244 A 1 
ATOM 1909 C CD    . GLU A 1 244 ? -33.448 -36.514 28.327  1.00 55.98 244 A 1 
ATOM 1910 O OE1   . GLU A 1 244 ? -32.883 -36.564 29.443  1.00 48.52 244 A 1 
ATOM 1911 O OE2   . GLU A 1 244 ? -34.162 -35.567 27.937  1.00 48.64 244 A 1 
ATOM 1912 N N     . TYR A 1 245 ? -36.524 -39.519 24.542  1.00 61.88 245 A 1 
ATOM 1913 C CA    . TYR A 1 245 ? -37.845 -40.087 24.305  1.00 58.08 245 A 1 
ATOM 1914 C C     . TYR A 1 245 ? -37.773 -41.563 23.902  1.00 50.31 245 A 1 
ATOM 1915 O O     . TYR A 1 245 ? -38.516 -42.380 24.436  1.00 54.60 245 A 1 
ATOM 1916 C CB    . TYR A 1 245 ? -38.587 -39.232 23.262  1.00 59.03 245 A 1 
ATOM 1917 C CG    . TYR A 1 245 ? -40.089 -39.321 23.413  1.00 55.51 245 A 1 
ATOM 1918 C CD1   . TYR A 1 245 ? -40.829 -40.318 22.738  1.00 52.24 245 A 1 
ATOM 1919 C CD2   . TYR A 1 245 ? -40.764 -38.427 24.272  1.00 50.73 245 A 1 
ATOM 1920 C CE1   . TYR A 1 245 ? -42.217 -40.419 22.924  1.00 43.34 245 A 1 
ATOM 1921 C CE2   . TYR A 1 245 ? -42.151 -38.518 24.459  1.00 43.54 245 A 1 
ATOM 1922 C CZ    . TYR A 1 245 ? -42.885 -39.524 23.786  1.00 44.79 245 A 1 
ATOM 1923 O OH    . TYR A 1 245 ? -44.240 -39.631 23.968  1.00 43.51 245 A 1 
ATOM 1924 N N     . VAL A 1 246 ? -36.818 -41.918 23.011  1.00 60.14 246 A 1 
ATOM 1925 C CA    . VAL A 1 246 ? -36.646 -43.312 22.568  1.00 60.31 246 A 1 
ATOM 1926 C C     . VAL A 1 246 ? -36.130 -44.218 23.693  1.00 55.89 246 A 1 
ATOM 1927 O O     . VAL A 1 246 ? -36.557 -45.371 23.781  1.00 57.09 246 A 1 
ATOM 1928 C CB    . VAL A 1 246 ? -35.745 -43.383 21.325  1.00 58.40 246 A 1 
ATOM 1929 C CG1   . VAL A 1 246 ? -35.451 -44.830 20.890  1.00 53.39 246 A 1 
ATOM 1930 C CG2   . VAL A 1 246 ? -36.391 -42.696 20.125  1.00 57.66 246 A 1 
ATOM 1931 N N     . GLU A 1 247 ? -35.264 -43.727 24.589  1.00 61.32 247 A 1 
ATOM 1932 C CA    . GLU A 1 247 ? -34.822 -44.523 25.763  1.00 61.76 247 A 1 
ATOM 1933 C C     . GLU A 1 247 ? -35.962 -44.781 26.753  1.00 57.18 247 A 1 
ATOM 1934 O O     . GLU A 1 247 ? -36.026 -45.875 27.320  1.00 56.74 247 A 1 
ATOM 1935 C CB    . GLU A 1 247 ? -33.621 -43.858 26.463  1.00 60.01 247 A 1 
ATOM 1936 C CG    . GLU A 1 247 ? -32.280 -44.253 25.813  1.00 55.14 247 A 1 
ATOM 1937 C CD    . GLU A 1 247 ? -31.037 -43.799 26.594  1.00 50.69 247 A 1 
ATOM 1938 O OE1   . GLU A 1 247 ? -29.992 -44.476 26.436  1.00 46.24 247 A 1 
ATOM 1939 O OE2   . GLU A 1 247 ? -31.094 -42.781 27.314  1.00 45.62 247 A 1 
ATOM 1940 N N     . ASN A 1 248 ? -36.895 -43.849 26.933  1.00 53.40 248 A 1 
ATOM 1941 C CA    . ASN A 1 248 ? -38.027 -44.044 27.840  1.00 55.10 248 A 1 
ATOM 1942 C C     . ASN A 1 248 ? -39.089 -45.017 27.302  1.00 50.14 248 A 1 
ATOM 1943 O O     . ASN A 1 248 ? -39.610 -45.815 28.082  1.00 49.10 248 A 1 
ATOM 1944 C CB    . ASN A 1 248 ? -38.636 -42.679 28.201  1.00 52.90 248 A 1 
ATOM 1945 C CG    . ASN A 1 248 ? -37.965 -42.029 29.409  1.00 50.79 248 A 1 
ATOM 1946 O OD1   . ASN A 1 248 ? -37.561 -42.671 30.371  1.00 48.77 248 A 1 
ATOM 1947 N ND2   . ASN A 1 248 ? -37.861 -40.727 29.418  1.00 50.08 248 A 1 
ATOM 1948 N N     . GLU A 1 249 ? -39.408 -45.021 26.010  1.00 58.01 249 A 1 
ATOM 1949 C CA    . GLU A 1 249 ? -40.400 -45.962 25.451  1.00 58.71 249 A 1 
ATOM 1950 C C     . GLU A 1 249 ? -39.907 -47.421 25.460  1.00 56.76 249 A 1 
ATOM 1951 O O     . GLU A 1 249 ? -40.712 -48.345 25.562  1.00 54.17 249 A 1 
ATOM 1952 C CB    . GLU A 1 249 ? -40.823 -45.565 24.029  1.00 54.16 249 A 1 
ATOM 1953 C CG    . GLU A 1 249 ? -41.919 -44.484 24.027  1.00 49.86 249 A 1 
ATOM 1954 C CD    . GLU A 1 249 ? -42.564 -44.285 22.643  1.00 47.00 249 A 1 
ATOM 1955 O OE1   . GLU A 1 249 ? -43.715 -43.797 22.609  1.00 42.46 249 A 1 
ATOM 1956 O OE2   . GLU A 1 249 ? -41.914 -44.599 21.615  1.00 41.98 249 A 1 
ATOM 1957 N N     . GLY A 1 250 ? -38.597 -47.634 25.397  1.00 48.28 250 A 1 
ATOM 1958 C CA    . GLY A 1 250 ? -38.033 -48.992 25.354  1.00 48.76 250 A 1 
ATOM 1959 C C     . GLY A 1 250 ? -38.241 -49.826 26.620  1.00 46.66 250 A 1 
ATOM 1960 O O     . GLY A 1 250 ? -37.976 -51.031 26.597  1.00 46.00 250 A 1 
ATOM 1961 N N     . SER A 1 251 ? -38.702 -49.238 27.726  1.00 46.73 251 A 1 
ATOM 1962 C CA    . SER A 1 251 ? -38.855 -49.930 29.020  1.00 47.20 251 A 1 
ATOM 1963 C C     . SER A 1 251 ? -40.169 -50.693 29.178  1.00 43.61 251 A 1 
ATOM 1964 O O     . SER A 1 251 ? -40.419 -51.224 30.268  1.00 44.12 251 A 1 
ATOM 1965 C CB    . SER A 1 251 ? -38.656 -48.951 30.169  1.00 46.85 251 A 1 
ATOM 1966 O OG    . SER A 1 251 ? -38.596 -49.644 31.417  1.00 46.35 251 A 1 
ATOM 1967 N N     . GLU A 1 252 ? -41.041 -50.760 28.174  1.00 47.21 252 A 1 
ATOM 1968 C CA    . GLU A 1 252 ? -42.287 -51.522 28.314  1.00 49.47 252 A 1 
ATOM 1969 C C     . GLU A 1 252 ? -41.993 -53.003 28.553  1.00 47.02 252 A 1 
ATOM 1970 O O     . GLU A 1 252 ? -41.335 -53.702 27.771  1.00 44.73 252 A 1 
ATOM 1971 C CB    . GLU A 1 252 ? -43.276 -51.314 27.164  1.00 45.69 252 A 1 
ATOM 1972 C CG    . GLU A 1 252 ? -44.074 -49.998 27.297  1.00 44.66 252 A 1 
ATOM 1973 C CD    . GLU A 1 252 ? -45.372 -50.008 26.485  1.00 43.67 252 A 1 
ATOM 1974 O OE1   . GLU A 1 252 ? -46.334 -49.344 26.941  1.00 40.58 252 A 1 
ATOM 1975 O OE2   . GLU A 1 252 ? -45.443 -50.717 25.460  1.00 39.90 252 A 1 
ATOM 1976 N N     . CYS A 1 253 ? -42.488 -53.481 29.685  1.00 47.41 253 A 1 
ATOM 1977 C CA    . CYS A 1 253 ? -42.317 -54.844 30.176  1.00 50.65 253 A 1 
ATOM 1978 C C     . CYS A 1 253 ? -42.985 -55.833 29.213  1.00 46.83 253 A 1 
ATOM 1979 O O     . CYS A 1 253 ? -44.194 -56.053 29.277  1.00 47.55 253 A 1 
ATOM 1980 C CB    . CYS A 1 253 ? -42.921 -54.952 31.579  1.00 48.00 253 A 1 
ATOM 1981 S SG    . CYS A 1 253 ? -42.009 -53.943 32.787  1.00 44.69 253 A 1 
ATOM 1982 N N     . ILE A 1 254 ? -42.185 -56.471 28.348  1.00 40.13 254 A 1 
ATOM 1983 C CA    . ILE A 1 254 ? -42.652 -57.606 27.545  1.00 45.75 254 A 1 
ATOM 1984 C C     . ILE A 1 254 ? -43.050 -58.730 28.505  1.00 43.41 254 A 1 
ATOM 1985 O O     . ILE A 1 254 ? -42.199 -59.468 29.012  1.00 42.29 254 A 1 
ATOM 1986 C CB    . ILE A 1 254 ? -41.595 -58.046 26.515  1.00 42.76 254 A 1 
ATOM 1987 C CG1   . ILE A 1 254 ? -41.230 -56.885 25.570  1.00 41.73 254 A 1 
ATOM 1988 C CG2   . ILE A 1 254 ? -42.113 -59.247 25.699  1.00 43.79 254 A 1 
ATOM 1989 C CD1   . ILE A 1 254 ? -40.107 -57.185 24.571  1.00 42.20 254 A 1 
ATOM 1990 N N     . VAL A 1 255 ? -44.351 -58.841 28.780  1.00 44.00 255 A 1 
ATOM 1991 C CA    . VAL A 1 255 ? -44.909 -59.928 29.591  1.00 48.52 255 A 1 
ATOM 1992 C C     . VAL A 1 255 ? -44.637 -61.244 28.857  1.00 45.24 255 A 1 
ATOM 1993 O O     . VAL A 1 255 ? -45.074 -61.398 27.716  1.00 44.50 255 A 1 
ATOM 1994 C CB    . VAL A 1 255 ? -46.412 -59.733 29.844  1.00 46.25 255 A 1 
ATOM 1995 C CG1   . VAL A 1 255 ? -46.974 -60.865 30.718  1.00 43.59 255 A 1 
ATOM 1996 C CG2   . VAL A 1 255 ? -46.693 -58.408 30.560  1.00 47.80 255 A 1 
ATOM 1997 N N     . PRO A 1 256 ? -43.922 -62.201 29.465  1.00 44.79 256 A 1 
ATOM 1998 C CA    . PRO A 1 256 ? -43.558 -63.434 28.791  1.00 47.84 256 A 1 
ATOM 1999 C C     . PRO A 1 256 ? -44.801 -64.311 28.600  1.00 46.60 256 A 1 
ATOM 2000 O O     . PRO A 1 256 ? -45.201 -65.058 29.491  1.00 45.34 256 A 1 
ATOM 2001 C CB    . PRO A 1 256 ? -42.473 -64.070 29.668  1.00 44.61 256 A 1 
ATOM 2002 C CG    . PRO A 1 256 ? -42.796 -63.565 31.068  1.00 45.32 256 A 1 
ATOM 2003 C CD    . PRO A 1 256 ? -43.351 -62.151 30.808  1.00 50.50 256 A 1 
ATOM 2004 N N     . SER A 1 257 ? -45.442 -64.257 27.447  1.00 42.23 257 A 1 
ATOM 2005 C CA    . SER A 1 257 ? -46.601 -65.080 27.098  1.00 46.32 257 A 1 
ATOM 2006 C C     . SER A 1 257 ? -46.185 -66.547 27.063  1.00 44.49 257 A 1 
ATOM 2007 O O     . SER A 1 257 ? -45.368 -66.965 26.247  1.00 44.10 257 A 1 
ATOM 2008 C CB    . SER A 1 257 ? -47.188 -64.643 25.765  1.00 43.41 257 A 1 
ATOM 2009 O OG    . SER A 1 257 ? -47.501 -63.272 25.782  1.00 43.00 257 A 1 
ATOM 2010 N N     . GLN A 1 258 ? -46.758 -67.355 27.945  1.00 43.94 258 A 1 
ATOM 2011 C CA    . GLN A 1 258 ? -46.495 -68.789 28.138  1.00 49.11 258 A 1 
ATOM 2012 C C     . GLN A 1 258 ? -47.043 -69.674 26.985  1.00 47.26 258 A 1 
ATOM 2013 O O     . GLN A 1 258 ? -47.761 -70.632 27.237  1.00 45.73 258 A 1 
ATOM 2014 C CB    . GLN A 1 258 ? -47.106 -69.261 29.465  1.00 45.70 258 A 1 
ATOM 2015 C CG    . GLN A 1 258 ? -46.453 -68.722 30.728  1.00 44.00 258 A 1 
ATOM 2016 C CD    . GLN A 1 258 ? -47.082 -69.335 31.988  1.00 41.86 258 A 1 
ATOM 2017 O OE1   . GLN A 1 258 ? -48.158 -69.909 31.996  1.00 40.22 258 A 1 
ATOM 2018 N NE2   . GLN A 1 258 ? -46.428 -69.233 33.131  1.00 39.57 258 A 1 
ATOM 2019 N N     . SER A 1 259 ? -46.766 -69.339 25.724  1.00 42.39 259 A 1 
ATOM 2020 C CA    . SER A 1 259 ? -47.411 -70.083 24.636  1.00 45.60 259 A 1 
ATOM 2021 C C     . SER A 1 259 ? -47.035 -71.575 24.610  1.00 43.59 259 A 1 
ATOM 2022 O O     . SER A 1 259 ? -45.965 -72.003 25.024  1.00 43.69 259 A 1 
ATOM 2023 C CB    . SER A 1 259 ? -47.191 -69.400 23.285  1.00 43.50 259 A 1 
ATOM 2024 O OG    . SER A 1 259 ? -45.819 -69.380 22.952  1.00 42.62 259 A 1 
ATOM 2025 N N     . THR A 1 260 ? -48.026 -72.393 24.209  1.00 42.67 260 A 1 
ATOM 2026 C CA    . THR A 1 260 ? -48.187 -73.821 24.508  1.00 47.34 260 A 1 
ATOM 2027 C C     . THR A 1 260 ? -47.273 -74.775 23.726  1.00 44.62 260 A 1 
ATOM 2028 O O     . THR A 1 260 ? -46.795 -74.496 22.643  1.00 44.71 260 A 1 
ATOM 2029 C CB    . THR A 1 260 ? -49.655 -74.232 24.311  1.00 43.79 260 A 1 
ATOM 2030 O OG1   . THR A 1 260 ? -50.266 -73.471 23.293  1.00 42.49 260 A 1 
ATOM 2031 C CG2   . THR A 1 260 ? -50.488 -73.985 25.566  1.00 45.06 260 A 1 
ATOM 2032 N N     . ILE A 1 261 ? -47.123 -75.977 24.274  1.00 42.10 261 A 1 
ATOM 2033 C CA    . ILE A 1 261 ? -46.104 -77.032 24.068  1.00 47.13 261 A 1 
ATOM 2034 C C     . ILE A 1 261 ? -46.246 -77.843 22.754  1.00 44.90 261 A 1 
ATOM 2035 O O     . ILE A 1 261 ? -45.566 -78.846 22.600  1.00 44.06 261 A 1 
ATOM 2036 C CB    . ILE A 1 261 ? -46.123 -77.950 25.314  1.00 44.31 261 A 1 
ATOM 2037 C CG1   . ILE A 1 261 ? -45.922 -77.137 26.629  1.00 43.15 261 A 1 
ATOM 2038 C CG2   . ILE A 1 261 ? -45.088 -79.088 25.307  1.00 44.19 261 A 1 
ATOM 2039 C CD1   . ILE A 1 261 ? -46.242 -77.906 27.909  1.00 42.67 261 A 1 
ATOM 2040 N N     . VAL A 1 262 ? -47.157 -77.534 21.824  1.00 40.90 262 A 1 
ATOM 2041 C CA    . VAL A 1 262 ? -47.707 -78.541 20.894  1.00 46.74 262 A 1 
ATOM 2042 C C     . VAL A 1 262 ? -46.634 -79.364 20.152  1.00 44.01 262 A 1 
ATOM 2043 O O     . VAL A 1 262 ? -45.725 -78.849 19.511  1.00 43.38 262 A 1 
ATOM 2044 C CB    . VAL A 1 262 ? -48.745 -77.966 19.918  1.00 43.19 262 A 1 
ATOM 2045 C CG1   . VAL A 1 262 ? -49.399 -79.089 19.101  1.00 40.78 262 A 1 
ATOM 2046 C CG2   . VAL A 1 262 ? -49.871 -77.248 20.670  1.00 45.37 262 A 1 
ATOM 2047 N N     . ARG A 1 263 ? -46.794 -80.677 20.205  1.00 43.38 263 A 1 
ATOM 2048 C CA    . ARG A 1 263 ? -45.760 -81.722 20.270  1.00 49.62 263 A 1 
ATOM 2049 C C     . ARG A 1 263 ? -45.319 -82.363 18.932  1.00 47.34 263 A 1 
ATOM 2050 O O     . ARG A 1 263 ? -44.451 -83.218 18.980  1.00 47.30 263 A 1 
ATOM 2051 C CB    . ARG A 1 263 ? -46.346 -82.828 21.171  1.00 46.02 263 A 1 
ATOM 2052 C CG    . ARG A 1 263 ? -45.416 -83.420 22.235  1.00 44.65 263 A 1 
ATOM 2053 C CD    . ARG A 1 263 ? -46.150 -84.551 22.957  1.00 42.30 263 A 1 
ATOM 2054 N NE    . ARG A 1 263 ? -45.465 -84.957 24.179  1.00 39.64 263 A 1 
ATOM 2055 C CZ    . ARG A 1 263 ? -45.820 -85.954 24.975  1.00 35.57 263 A 1 
ATOM 2056 N NH1   . ARG A 1 263 ? -46.843 -86.729 24.697  1.00 33.92 263 A 1 
ATOM 2057 N NH2   . ARG A 1 263 ? -45.159 -86.205 26.060  1.00 32.15 263 A 1 
ATOM 2058 N N     . ARG A 1 264 ? -45.993 -82.124 17.832  1.00 44.07 264 A 1 
ATOM 2059 C CA    . ARG A 1 264 ? -46.195 -83.168 16.814  1.00 49.56 264 A 1 
ATOM 2060 C C     . ARG A 1 264 ? -44.916 -83.685 16.098  1.00 47.00 264 A 1 
ATOM 2061 O O     . ARG A 1 264 ? -43.944 -82.960 15.979  1.00 45.27 264 A 1 
ATOM 2062 C CB    . ARG A 1 264 ? -47.284 -82.754 15.807  1.00 44.65 264 A 1 
ATOM 2063 C CG    . ARG A 1 264 ? -48.602 -83.509 16.097  1.00 41.91 264 A 1 
ATOM 2064 C CD    . ARG A 1 264 ? -49.612 -83.311 14.967  1.00 39.91 264 A 1 
ATOM 2065 N NE    . ARG A 1 264 ? -50.863 -84.039 15.215  1.00 37.42 264 A 1 
ATOM 2066 C CZ    . ARG A 1 264 ? -51.914 -84.091 14.408  1.00 33.57 264 A 1 
ATOM 2067 N NH1   . ARG A 1 264 ? -51.910 -83.474 13.254  1.00 32.31 264 A 1 
ATOM 2068 N NH2   . ARG A 1 264 ? -52.972 -84.765 14.739  1.00 31.21 264 A 1 
ATOM 2069 N N     . PRO A 1 265 ? -44.963 -84.940 15.625  1.00 38.19 265 A 1 
ATOM 2070 C CA    . PRO A 1 265 ? -43.793 -85.838 15.697  1.00 43.24 265 A 1 
ATOM 2071 C C     . PRO A 1 265 ? -43.079 -86.236 14.379  1.00 41.87 265 A 1 
ATOM 2072 O O     . PRO A 1 265 ? -42.079 -86.935 14.452  1.00 40.29 265 A 1 
ATOM 2073 C CB    . PRO A 1 265 ? -44.403 -87.091 16.329  1.00 38.96 265 A 1 
ATOM 2074 C CG    . PRO A 1 265 ? -45.755 -87.195 15.622  1.00 40.19 265 A 1 
ATOM 2075 C CD    . PRO A 1 265 ? -46.148 -85.727 15.476  1.00 47.61 265 A 1 
ATOM 2076 N N     . HIS A 1 266 ? -43.633 -85.963 13.248  1.00 40.64 266 A 1 
ATOM 2077 C CA    . HIS A 1 266 ? -43.344 -86.714 12.001  1.00 46.34 266 A 1 
ATOM 2078 C C     . HIS A 1 266 ? -41.922 -86.504 11.424  1.00 44.16 266 A 1 
ATOM 2079 O O     . HIS A 1 266 ? -41.335 -85.469 11.651  1.00 43.43 266 A 1 
ATOM 2080 C CB    . HIS A 1 266 ? -44.372 -86.307 10.943  1.00 43.14 266 A 1 
ATOM 2081 C CG    . HIS A 1 266 ? -45.705 -86.993 11.084  1.00 42.08 266 A 1 
ATOM 2082 N ND1   . HIS A 1 266 ? -45.959 -88.340 10.927  1.00 40.12 266 A 1 
ATOM 2083 C CD2   . HIS A 1 266 ? -46.910 -86.401 11.307  1.00 40.31 266 A 1 
ATOM 2084 C CE1   . HIS A 1 266 ? -47.272 -88.522 11.068  1.00 36.98 266 A 1 
ATOM 2085 N NE2   . HIS A 1 266 ? -47.893 -87.379 11.301  1.00 36.69 266 A 1 
ATOM 2086 N N     . GLN A 1 267 ? -41.354 -87.343 10.590  1.00 43.65 267 A 1 
ATOM 2087 C CA    . GLN A 1 267 ? -41.245 -88.800 10.455  1.00 48.80 267 A 1 
ATOM 2088 C C     . GLN A 1 267 ? -39.949 -89.164 9.685   1.00 47.83 267 A 1 
ATOM 2089 O O     . GLN A 1 267 ? -38.931 -89.355 10.344  1.00 46.69 267 A 1 
ATOM 2090 C CB    . GLN A 1 267 ? -42.481 -89.439 9.775   1.00 44.47 267 A 1 
ATOM 2091 C CG    . GLN A 1 267 ? -42.698 -90.914 10.144  1.00 41.41 267 A 1 
ATOM 2092 C CD    . GLN A 1 267 ? -43.868 -91.556 9.386   1.00 39.29 267 A 1 
ATOM 2093 O OE1   . GLN A 1 267 ? -44.308 -91.092 8.355   1.00 38.85 267 A 1 
ATOM 2094 N NE2   . GLN A 1 267 ? -44.406 -92.654 9.880   1.00 36.96 267 A 1 
ATOM 2095 N N     . SER A 1 268 ? -39.965 -89.394 8.395   1.00 46.92 268 A 1 
ATOM 2096 C CA    . SER A 1 268 ? -39.205 -90.527 7.827   1.00 48.75 268 A 1 
ATOM 2097 C C     . SER A 1 268 ? -37.927 -90.287 7.002   1.00 46.58 268 A 1 
ATOM 2098 O O     . SER A 1 268 ? -36.831 -90.415 7.526   1.00 45.35 268 A 1 
ATOM 2099 C CB    . SER A 1 268 ? -40.179 -91.449 7.088   1.00 45.33 268 A 1 
ATOM 2100 O OG    . SER A 1 268 ? -40.812 -90.766 6.022   1.00 42.40 268 A 1 
ATOM 2101 N N     . GLY A 1 269 ? -38.048 -90.179 5.702   1.00 44.02 269 A 1 
ATOM 2102 C CA    . GLY A 1 269 ? -37.289 -91.085 4.830   1.00 47.29 269 A 1 
ATOM 2103 C C     . GLY A 1 269 ? -35.852 -90.719 4.453   1.00 45.66 269 A 1 
ATOM 2104 O O     . GLY A 1 269 ? -35.532 -89.590 4.144   1.00 44.68 269 A 1 
ATOM 2105 N N     . TYR A 1 270 ? -35.007 -91.738 4.412   1.00 34.60 270 A 1 
ATOM 2106 C CA    . TYR A 1 270 ? -33.527 -91.717 4.338   1.00 38.90 270 A 1 
ATOM 2107 C C     . TYR A 1 270 ? -32.888 -91.772 2.932   1.00 36.44 270 A 1 
ATOM 2108 O O     . TYR A 1 270 ? -31.676 -91.713 2.836   1.00 35.66 270 A 1 
ATOM 2109 C CB    . TYR A 1 270 ? -33.029 -92.921 5.147   1.00 36.22 270 A 1 
ATOM 2110 C CG    . TYR A 1 270 ? -32.343 -92.611 6.455   1.00 37.44 270 A 1 
ATOM 2111 C CD1   . TYR A 1 270 ? -30.942 -92.466 6.499   1.00 40.08 270 A 1 
ATOM 2112 C CD2   . TYR A 1 270 ? -33.081 -92.533 7.651   1.00 41.13 270 A 1 
ATOM 2113 C CE1   . TYR A 1 270 ? -30.300 -92.226 7.726   1.00 37.24 270 A 1 
ATOM 2114 C CE2   . TYR A 1 270 ? -32.443 -92.292 8.876   1.00 35.58 270 A 1 
ATOM 2115 C CZ    . TYR A 1 270 ? -31.044 -92.141 8.920   1.00 35.59 270 A 1 
ATOM 2116 O OH    . TYR A 1 270 ? -30.414 -91.912 10.111  1.00 35.78 270 A 1 
ATOM 2117 N N     . ALA A 1 271 ? -33.634 -91.995 1.889   1.00 40.14 271 A 1 
ATOM 2118 C CA    . ALA A 1 271 ? -33.186 -92.774 0.716   1.00 43.34 271 A 1 
ATOM 2119 C C     . ALA A 1 271 ? -31.952 -92.241 -0.091  1.00 41.66 271 A 1 
ATOM 2120 O O     . ALA A 1 271 ? -31.592 -91.077 0.038   1.00 40.73 271 A 1 
ATOM 2121 C CB    . ALA A 1 271 ? -34.408 -93.021 -0.171  1.00 40.13 271 A 1 
ATOM 2122 N N     . PRO A 1 272 ? -31.320 -93.074 -0.927  1.00 39.86 272 A 1 
ATOM 2123 C CA    . PRO A 1 272 ? -29.874 -93.284 -0.787  1.00 44.46 272 A 1 
ATOM 2124 C C     . PRO A 1 272 ? -28.890 -92.821 -1.898  1.00 44.19 272 A 1 
ATOM 2125 O O     . PRO A 1 272 ? -27.894 -92.194 -1.538  1.00 44.85 272 A 1 
ATOM 2126 C CB    . PRO A 1 272 ? -29.796 -94.802 -0.555  1.00 41.16 272 A 1 
ATOM 2127 C CG    . PRO A 1 272 ? -30.906 -95.362 -1.438  1.00 42.90 272 A 1 
ATOM 2128 C CD    . PRO A 1 272 ? -31.917 -94.231 -1.489  1.00 52.26 272 A 1 
ATOM 2129 N N     . LEU A 1 273 ? -29.051 -93.209 -3.183  1.00 42.49 273 A 1 
ATOM 2130 C CA    . LEU A 1 273 ? -27.957 -94.022 -3.777  1.00 47.26 273 A 1 
ATOM 2131 C C     . LEU A 1 273 ? -27.017 -93.398 -4.845  1.00 46.07 273 A 1 
ATOM 2132 O O     . LEU A 1 273 ? -25.805 -93.351 -4.643  1.00 45.56 273 A 1 
ATOM 2133 C CB    . LEU A 1 273 ? -28.554 -95.341 -4.333  1.00 42.50 273 A 1 
ATOM 2134 C CG    . LEU A 1 273 ? -28.000 -96.630 -3.700  1.00 42.03 273 A 1 
ATOM 2135 C CD1   . LEU A 1 273 ? -28.905 -97.816 -4.071  1.00 41.22 273 A 1 
ATOM 2136 C CD2   . LEU A 1 273 ? -26.580 -96.975 -4.156  1.00 44.10 273 A 1 
ATOM 2137 N N     . VAL A 1 274 ? -27.511 -93.143 -6.039  1.00 36.32 274 A 1 
ATOM 2138 C CA    . VAL A 1 274 ? -26.838 -93.567 -7.292  1.00 42.19 274 A 1 
ATOM 2139 C C     . VAL A 1 274 ? -25.693 -92.652 -7.786  1.00 39.59 274 A 1 
ATOM 2140 O O     . VAL A 1 274 ? -25.757 -91.437 -7.647  1.00 38.57 274 A 1 
ATOM 2141 C CB    . VAL A 1 274 ? -27.861 -93.777 -8.426  1.00 38.65 274 A 1 
ATOM 2142 C CG1   . VAL A 1 274 ? -27.249 -94.494 -9.630  1.00 38.13 274 A 1 
ATOM 2143 C CG2   . VAL A 1 274 ? -29.060 -94.627 -7.988  1.00 45.10 274 A 1 
ATOM 2144 N N     . GLY A 1 275 ? -24.677 -93.256 -8.416  1.00 44.31 275 A 1 
ATOM 2145 C CA    . GLY A 1 275 ? -23.364 -92.659 -8.681  1.00 46.04 275 A 1 
ATOM 2146 C C     . GLY A 1 275 ? -22.753 -92.709 -10.088 1.00 43.29 275 A 1 
ATOM 2147 O O     . GLY A 1 275 ? -21.625 -93.175 -10.191 1.00 42.52 275 A 1 
ATOM 2148 N N     . ALA A 1 276 ? -23.424 -92.325 -11.133 1.00 46.00 276 A 1 
ATOM 2149 C CA    . ALA A 1 276 ? -23.000 -92.611 -12.518 1.00 48.41 276 A 1 
ATOM 2150 C C     . ALA A 1 276 ? -21.686 -91.934 -13.019 1.00 46.06 276 A 1 
ATOM 2151 O O     . ALA A 1 276 ? -21.186 -90.988 -12.432 1.00 45.85 276 A 1 
ATOM 2152 C CB    . ALA A 1 276 ? -24.176 -92.318 -13.453 1.00 45.07 276 A 1 
ATOM 2153 N N     . GLU A 1 277 ? -21.205 -92.450 -14.129 1.00 48.78 277 A 1 
ATOM 2154 C CA    . GLU A 1 277 ? -19.795 -92.683 -14.463 1.00 52.09 277 A 1 
ATOM 2155 C C     . GLU A 1 277 ? -18.953 -91.584 -15.182 1.00 51.37 277 A 1 
ATOM 2156 O O     . GLU A 1 277 ? -17.941 -91.152 -14.641 1.00 51.27 277 A 1 
ATOM 2157 C CB    . GLU A 1 277 ? -19.723 -93.920 -15.379 1.00 47.28 277 A 1 
ATOM 2158 C CG    . GLU A 1 277 ? -20.248 -95.254 -14.873 1.00 45.74 277 A 1 
ATOM 2159 C CD    . GLU A 1 277 ? -20.168 -96.277 -16.008 1.00 45.76 277 A 1 
ATOM 2160 O OE1   . GLU A 1 277 ? -19.507 -97.326 -15.818 1.00 42.74 277 A 1 
ATOM 2161 O OE2   . GLU A 1 277 ? -20.757 -96.011 -17.083 1.00 42.81 277 A 1 
ATOM 2162 N N     . GLN A 1 278 ? -19.180 -91.364 -16.473 1.00 45.69 278 A 1 
ATOM 2163 C CA    . GLN A 1 278 ? -18.140 -91.727 -17.452 1.00 49.51 278 A 1 
ATOM 2164 C C     . GLN A 1 278 ? -17.204 -90.625 -18.017 1.00 47.87 278 A 1 
ATOM 2165 O O     . GLN A 1 278 ? -16.243 -90.205 -17.377 1.00 46.36 278 A 1 
ATOM 2166 C CB    . GLN A 1 278 ? -18.760 -92.530 -18.617 1.00 45.22 278 A 1 
ATOM 2167 C CG    . GLN A 1 278 ? -19.029 -94.000 -18.370 1.00 42.34 278 A 1 
ATOM 2168 C CD    . GLN A 1 278 ? -19.444 -94.718 -19.656 1.00 41.01 278 A 1 
ATOM 2169 O OE1   . GLN A 1 278 ? -19.731 -94.135 -20.695 1.00 41.34 278 A 1 
ATOM 2170 N NE2   . GLN A 1 278 ? -19.500 -96.037 -19.621 1.00 39.84 278 A 1 
ATOM 2171 N N     . ALA A 1 279 ? -17.378 -90.313 -19.276 1.00 47.88 279 A 1 
ATOM 2172 C CA    . ALA A 1 279 ? -16.356 -90.447 -20.337 1.00 48.89 279 A 1 
ATOM 2173 C C     . ALA A 1 279 ? -15.775 -89.090 -20.839 1.00 45.63 279 A 1 
ATOM 2174 O O     . ALA A 1 279 ? -16.217 -88.049 -20.403 1.00 45.23 279 A 1 
ATOM 2175 C CB    . ALA A 1 279 ? -17.057 -91.216 -21.469 1.00 46.34 279 A 1 
ATOM 2176 N N     . ALA A 1 280 ? -14.905 -88.985 -21.827 1.00 47.38 280 A 1 
ATOM 2177 C CA    . ALA A 1 280 ? -13.699 -89.714 -22.245 1.00 48.67 280 A 1 
ATOM 2178 C C     . ALA A 1 280 ? -12.790 -88.849 -23.146 1.00 45.83 280 A 1 
ATOM 2179 O O     . ALA A 1 280 ? -11.635 -88.622 -22.827 1.00 44.33 280 A 1 
ATOM 2180 C CB    . ALA A 1 280 ? -14.045 -90.993 -23.029 1.00 45.90 280 A 1 
ATOM 2181 N N     . SER A 1 281 ? -13.242 -88.498 -24.312 1.00 58.36 281 A 1 
ATOM 2182 C CA    . SER A 1 281 ? -12.416 -88.305 -25.531 1.00 58.22 281 A 1 
ATOM 2183 C C     . SER A 1 281 ? -11.852 -86.886 -25.747 1.00 55.67 281 A 1 
ATOM 2184 O O     . SER A 1 281 ? -12.282 -85.961 -25.090 1.00 56.28 281 A 1 
ATOM 2185 C CB    . SER A 1 281 ? -13.294 -88.709 -26.718 1.00 56.25 281 A 1 
ATOM 2186 O OG    . SER A 1 281 ? -14.447 -87.903 -26.816 1.00 51.24 281 A 1 
ATOM 2187 N N     . ALA A 1 282 ? -10.986 -86.559 -26.706 1.00 50.56 282 A 1 
ATOM 2188 C CA    . ALA A 1 282 ? -9.800  -87.225 -27.274 1.00 51.83 282 A 1 
ATOM 2189 C C     . ALA A 1 282 ? -8.955  -86.260 -28.146 1.00 49.23 282 A 1 
ATOM 2190 O O     . ALA A 1 282 ? -7.799  -86.016 -27.853 1.00 49.15 282 A 1 
ATOM 2191 C CB    . ALA A 1 282 ? -10.175 -88.434 -28.145 1.00 48.86 282 A 1 
ATOM 2192 N N     . THR A 1 283 ? -9.490  -85.857 -29.274 1.00 57.40 283 A 1 
ATOM 2193 C CA    . THR A 1 283 ? -8.754  -85.485 -30.512 1.00 58.37 283 A 1 
ATOM 2194 C C     . THR A 1 283 ? -8.334  -84.014 -30.580 1.00 57.63 283 A 1 
ATOM 2195 O O     . THR A 1 283 ? -8.637  -83.257 -29.677 1.00 56.58 283 A 1 
ATOM 2196 C CB    . THR A 1 283 ? -9.641  -85.826 -31.720 1.00 53.10 283 A 1 
ATOM 2197 O OG1   . THR A 1 283 ? -10.915 -85.212 -31.579 1.00 49.00 283 A 1 
ATOM 2198 C CG2   . THR A 1 283 ? -9.869  -87.310 -31.888 1.00 51.24 283 A 1 
ATOM 2199 N N     . ALA A 1 284 ? -7.786  -83.481 -31.603 1.00 46.82 284 A 1 
ATOM 2200 C CA    . ALA A 1 284 ? -6.665  -83.536 -32.533 1.00 49.17 284 A 1 
ATOM 2201 C C     . ALA A 1 284 ? -6.383  -82.039 -32.865 1.00 47.56 284 A 1 
ATOM 2202 O O     . ALA A 1 284 ? -7.030  -81.172 -32.293 1.00 45.50 284 A 1 
ATOM 2203 C CB    . ALA A 1 284 ? -7.061  -84.336 -33.780 1.00 45.44 284 A 1 
ATOM 2204 N N     . GLY A 1 285 ? -5.544  -81.542 -33.714 1.00 53.07 285 A 1 
ATOM 2205 C CA    . GLY A 1 285 ? -4.489  -82.067 -34.558 1.00 53.30 285 A 1 
ATOM 2206 C C     . GLY A 1 285 ? -3.661  -80.942 -35.196 1.00 51.86 285 A 1 
ATOM 2207 O O     . GLY A 1 285 ? -2.529  -80.733 -34.808 1.00 52.73 285 A 1 
ATOM 2208 N N     . ALA A 1 286 ? -4.173  -80.235 -36.195 1.00 43.21 286 A 1 
ATOM 2209 C CA    . ALA A 1 286 ? -3.372  -79.738 -37.332 1.00 45.37 286 A 1 
ATOM 2210 C C     . ALA A 1 286 ? -2.511  -78.461 -37.123 1.00 43.78 286 A 1 
ATOM 2211 O O     . ALA A 1 286 ? -2.679  -77.694 -36.198 1.00 41.79 286 A 1 
ATOM 2212 C CB    . ALA A 1 286 ? -4.301  -79.600 -38.538 1.00 41.58 286 A 1 
ATOM 2213 N N     . SER A 1 287 ? -1.607  -78.228 -38.086 1.00 56.26 287 A 1 
ATOM 2214 C CA    . SER A 1 287 ? -0.258  -77.670 -37.904 1.00 57.71 287 A 1 
ATOM 2215 C C     . SER A 1 287 ? 0.100   -76.382 -38.656 1.00 56.26 287 A 1 
ATOM 2216 O O     . SER A 1 287 ? 1.262   -75.997 -38.603 1.00 56.52 287 A 1 
ATOM 2217 C CB    . SER A 1 287 ? 0.700   -78.741 -38.424 1.00 54.62 287 A 1 
ATOM 2218 O OG    . SER A 1 287 ? 0.448   -79.021 -39.780 1.00 48.53 287 A 1 
ATOM 2219 N N     . ALA A 1 288 ? -0.764  -75.799 -39.436 1.00 49.72 288 A 1 
ATOM 2220 C CA    . ALA A 1 288 ? -0.397  -75.180 -40.719 1.00 51.21 288 A 1 
ATOM 2221 C C     . ALA A 1 288 ? 0.693   -74.092 -40.668 1.00 49.86 288 A 1 
ATOM 2222 O O     . ALA A 1 288 ? 0.818   -73.321 -39.727 1.00 47.45 288 A 1 
ATOM 2223 C CB    . ALA A 1 288 ? -1.661  -74.690 -41.419 1.00 47.41 288 A 1 
ATOM 2224 N N     . TYR A 1 289 ? 1.477   -74.107 -41.756 1.00 39.07 289 A 1 
ATOM 2225 C CA    . TYR A 1 289 ? 2.778   -73.450 -41.985 1.00 42.66 289 A 1 
ATOM 2226 C C     . TYR A 1 289 ? 2.705   -71.904 -42.178 1.00 40.33 289 A 1 
ATOM 2227 O O     . TYR A 1 289 ? 2.304   -71.225 -41.247 1.00 39.68 289 A 1 
ATOM 2228 C CB    . TYR A 1 289 ? 3.406   -74.193 -43.173 1.00 39.75 289 A 1 
ATOM 2229 C CG    . TYR A 1 289 ? 4.179   -75.468 -42.943 1.00 41.25 289 A 1 
ATOM 2230 C CD1   . TYR A 1 289 ? 5.592   -75.404 -42.851 1.00 42.60 289 A 1 
ATOM 2231 C CD2   . TYR A 1 289 ? 3.538   -76.718 -42.953 1.00 43.18 289 A 1 
ATOM 2232 C CE1   . TYR A 1 289 ? 6.337   -76.582 -42.774 1.00 39.16 289 A 1 
ATOM 2233 C CE2   . TYR A 1 289 ? 4.285   -77.910 -42.871 1.00 38.13 289 A 1 
ATOM 2234 C CZ    . TYR A 1 289 ? 5.689   -77.836 -42.792 1.00 37.84 289 A 1 
ATOM 2235 O OH    . TYR A 1 289 ? 6.419   -78.983 -42.732 1.00 36.26 289 A 1 
ATOM 2236 N N     . THR A 1 290 ? 3.030   -71.136 -43.236 1.00 53.56 290 A 1 
ATOM 2237 C CA    . THR A 1 290 ? 4.323   -71.049 -43.941 1.00 55.27 290 A 1 
ATOM 2238 C C     . THR A 1 290 ? 4.792   -69.607 -44.128 1.00 54.83 290 A 1 
ATOM 2239 O O     . THR A 1 290 ? 5.890   -69.292 -43.701 1.00 53.42 290 A 1 
ATOM 2240 C CB    . THR A 1 290 ? 4.305   -71.630 -45.379 1.00 51.04 290 A 1 
ATOM 2241 O OG1   . THR A 1 290 ? 3.006   -71.611 -45.924 1.00 49.51 290 A 1 
ATOM 2242 C CG2   . THR A 1 290 ? 4.859   -73.039 -45.469 1.00 53.51 290 A 1 
ATOM 2243 N N     . ASP A 1 291 ? 4.075   -68.788 -44.883 1.00 50.40 291 A 1 
ATOM 2244 C CA    . ASP A 1 291 ? 4.748   -68.037 -45.959 1.00 54.85 291 A 1 
ATOM 2245 C C     . ASP A 1 291 ? 5.353   -66.666 -45.613 1.00 54.01 291 A 1 
ATOM 2246 O O     . ASP A 1 291 ? 5.038   -66.012 -44.635 1.00 52.90 291 A 1 
ATOM 2247 C CB    . ASP A 1 291 ? 3.854   -67.959 -47.205 1.00 49.88 291 A 1 
ATOM 2248 C CG    . ASP A 1 291 ? 4.128   -69.086 -48.196 1.00 45.60 291 A 1 
ATOM 2249 O OD1   . ASP A 1 291 ? 5.297   -69.508 -48.288 1.00 43.94 291 A 1 
ATOM 2250 O OD2   . ASP A 1 291 ? 3.159   -69.509 -48.848 1.00 44.73 291 A 1 
ATOM 2251 N N     . SER A 1 292 ? 6.251   -66.235 -46.513 1.00 49.80 292 A 1 
ATOM 2252 C CA    . SER A 1 292 ? 7.486   -65.509 -46.198 1.00 52.91 292 A 1 
ATOM 2253 C C     . SER A 1 292 ? 7.600   -64.062 -46.681 1.00 51.70 292 A 1 
ATOM 2254 O O     . SER A 1 292 ? 8.657   -63.473 -46.473 1.00 51.56 292 A 1 
ATOM 2255 C CB    . SER A 1 292 ? 8.622   -66.280 -46.870 1.00 49.24 292 A 1 
ATOM 2256 O OG    . SER A 1 292 ? 8.458   -66.307 -48.275 1.00 44.01 292 A 1 
ATOM 2257 N N     . VAL A 1 293 ? 6.675   -63.539 -47.463 1.00 43.06 293 A 1 
ATOM 2258 C CA    . VAL A 1 293 ? 6.988   -62.671 -48.608 1.00 46.95 293 A 1 
ATOM 2259 C C     . VAL A 1 293 ? 7.757   -61.392 -48.227 1.00 45.84 293 A 1 
ATOM 2260 O O     . VAL A 1 293 ? 7.296   -60.545 -47.474 1.00 44.70 293 A 1 
ATOM 2261 C CB    . VAL A 1 293 ? 5.769   -62.370 -49.486 1.00 43.20 293 A 1 
ATOM 2262 C CG1   . VAL A 1 293 ? 6.189   -61.664 -50.777 1.00 41.36 293 A 1 
ATOM 2263 C CG2   . VAL A 1 293 ? 5.039   -63.650 -49.894 1.00 46.03 293 A 1 
ATOM 2264 N N     . ASN A 1 294 ? 8.921   -61.236 -48.835 1.00 48.98 294 A 1 
ATOM 2265 C CA    . ASN A 1 294 ? 10.046  -60.351 -48.500 1.00 51.99 294 A 1 
ATOM 2266 C C     . ASN A 1 294 ? 9.980   -58.898 -49.002 1.00 49.47 294 A 1 
ATOM 2267 O O     . ASN A 1 294 ? 10.966  -58.196 -48.804 1.00 48.31 294 A 1 
ATOM 2268 C CB    . ASN A 1 294 ? 11.303  -61.000 -49.111 1.00 49.58 294 A 1 
ATOM 2269 C CG    . ASN A 1 294 ? 12.135  -61.824 -48.164 1.00 45.80 294 A 1 
ATOM 2270 O OD1   . ASN A 1 294 ? 12.128  -61.664 -46.966 1.00 45.11 294 A 1 
ATOM 2271 N ND2   . ASN A 1 294 ? 12.939  -62.720 -48.703 1.00 46.24 294 A 1 
ATOM 2272 N N     . ASN A 1 295 ? 8.984   -58.469 -49.742 1.00 44.34 295 A 1 
ATOM 2273 C CA    . ASN A 1 295 ? 9.159   -57.508 -50.839 1.00 46.34 295 A 1 
ATOM 2274 C C     . ASN A 1 295 ? 9.889   -56.214 -50.442 1.00 44.58 295 A 1 
ATOM 2275 O O     . ASN A 1 295 ? 9.414   -55.398 -49.654 1.00 41.94 295 A 1 
ATOM 2276 C CB    . ASN A 1 295 ? 7.827   -57.245 -51.554 1.00 42.84 295 A 1 
ATOM 2277 C CG    . ASN A 1 295 ? 7.594   -58.202 -52.718 1.00 39.47 295 A 1 
ATOM 2278 O OD1   . ASN A 1 295 ? 8.482   -58.869 -53.198 1.00 40.38 295 A 1 
ATOM 2279 N ND2   . ASN A 1 295 ? 6.385   -58.268 -53.210 1.00 40.81 295 A 1 
ATOM 2280 N N     . SER A 1 296 ? 11.033  -56.008 -51.058 1.00 43.94 296 A 1 
ATOM 2281 C CA    . SER A 1 296 ? 12.144  -55.123 -50.691 1.00 47.05 296 A 1 
ATOM 2282 C C     . SER A 1 296 ? 12.158  -53.782 -51.430 1.00 45.55 296 A 1 
ATOM 2283 O O     . SER A 1 296 ? 13.244  -53.302 -51.762 1.00 45.52 296 A 1 
ATOM 2284 C CB    . SER A 1 296 ? 13.440  -55.880 -50.993 1.00 44.27 296 A 1 
ATOM 2285 O OG    . SER A 1 296 ? 13.503  -56.230 -52.369 1.00 42.03 296 A 1 
ATOM 2286 N N     . ILE A 1 297 ? 11.007  -53.200 -51.780 1.00 35.01 297 A 1 
ATOM 2287 C CA    . ILE A 1 297 ? 10.957  -52.191 -52.853 1.00 38.56 297 A 1 
ATOM 2288 C C     . ILE A 1 297 ? 11.854  -51.003 -52.530 1.00 38.15 297 A 1 
ATOM 2289 O O     . ILE A 1 297 ? 11.632  -50.244 -51.584 1.00 35.99 297 A 1 
ATOM 2290 C CB    . ILE A 1 297 ? 9.513   -51.788 -53.208 1.00 35.43 297 A 1 
ATOM 2291 C CG1   . ILE A 1 297 ? 8.694   -53.033 -53.623 1.00 34.32 297 A 1 
ATOM 2292 C CG2   . ILE A 1 297 ? 9.528   -50.762 -54.353 1.00 38.29 297 A 1 
ATOM 2293 C CD1   . ILE A 1 297 ? 7.216   -52.766 -53.932 1.00 36.73 297 A 1 
ATOM 2294 N N     . SER A 1 298 ? 12.882  -50.825 -53.384 1.00 47.02 298 A 1 
ATOM 2295 C CA    . SER A 1 298 ? 14.096  -50.036 -53.193 1.00 48.63 298 A 1 
ATOM 2296 C C     . SER A 1 298 ? 14.042  -48.622 -53.785 1.00 47.62 298 A 1 
ATOM 2297 O O     . SER A 1 298 ? 15.017  -48.204 -54.395 1.00 45.89 298 A 1 
ATOM 2298 C CB    . SER A 1 298 ? 15.258  -50.820 -53.821 1.00 46.24 298 A 1 
ATOM 2299 O OG    . SER A 1 298 ? 15.079  -50.919 -55.218 1.00 42.75 298 A 1 
ATOM 2300 N N     . PHE A 1 299 ? 12.916  -47.913 -53.725 1.00 42.16 299 A 1 
ATOM 2301 C CA    . PHE A 1 299 ? 12.702  -46.737 -54.575 1.00 43.34 299 A 1 
ATOM 2302 C C     . PHE A 1 299 ? 13.818  -45.692 -54.425 1.00 43.96 299 A 1 
ATOM 2303 O O     . PHE A 1 299 ? 13.932  -44.997 -53.414 1.00 40.94 299 A 1 
ATOM 2304 C CB    . PHE A 1 299 ? 11.298  -46.154 -54.385 1.00 38.76 299 A 1 
ATOM 2305 C CG    . PHE A 1 299 ? 10.370  -46.491 -55.530 1.00 36.48 299 A 1 
ATOM 2306 C CD1   . PHE A 1 299 ? 10.328  -45.676 -56.673 1.00 35.64 299 A 1 
ATOM 2307 C CD2   . PHE A 1 299 ? 9.563   -47.643 -55.477 1.00 35.33 299 A 1 
ATOM 2308 C CE1   . PHE A 1 299 ? 9.479   -45.994 -57.754 1.00 32.19 299 A 1 
ATOM 2309 C CE2   . PHE A 1 299 ? 8.712   -47.965 -56.542 1.00 30.30 299 A 1 
ATOM 2310 C CZ    . PHE A 1 299 ? 8.671   -47.147 -57.689 1.00 31.08 299 A 1 
ATOM 2311 N N     . SER A 1 300 ? 14.634  -45.593 -55.472 1.00 49.93 300 A 1 
ATOM 2312 C CA    . SER A 1 300 ? 15.939  -44.927 -55.571 1.00 53.74 300 A 1 
ATOM 2313 C C     . SER A 1 300 ? 15.846  -43.449 -55.973 1.00 52.55 300 A 1 
ATOM 2314 O O     . SER A 1 300 ? 16.602  -43.024 -56.834 1.00 52.03 300 A 1 
ATOM 2315 C CB    . SER A 1 300 ? 16.770  -45.702 -56.589 1.00 50.60 300 A 1 
ATOM 2316 O OG    . SER A 1 300 ? 18.035  -45.133 -56.823 1.00 46.55 300 A 1 
ATOM 2317 N N     . MET A 1 301 ? 14.886  -42.662 -55.479 1.00 48.07 301 A 1 
ATOM 2318 C CA    . MET A 1 301 ? 14.521  -41.384 -56.112 1.00 50.03 301 A 1 
ATOM 2319 C C     . MET A 1 301 ? 15.727  -40.448 -56.304 1.00 50.58 301 A 1 
ATOM 2320 O O     . MET A 1 301 ? 16.451  -40.137 -55.361 1.00 47.97 301 A 1 
ATOM 2321 C CB    . MET A 1 301 ? 13.358  -40.692 -55.382 1.00 45.76 301 A 1 
ATOM 2322 C CG    . MET A 1 301 ? 12.136  -40.608 -56.303 1.00 44.47 301 A 1 
ATOM 2323 S SD    . MET A 1 301 ? 10.741  -39.695 -55.595 1.00 44.40 301 A 1 
ATOM 2324 C CE    . MET A 1 301 ? 9.581   -39.792 -56.975 1.00 39.26 301 A 1 
ATOM 2325 N N     . GLU A 1 302 ? 15.912  -40.035 -57.542 1.00 39.06 302 A 1 
ATOM 2326 C CA    . GLU A 1 302 ? 17.077  -39.314 -58.049 1.00 43.14 302 A 1 
ATOM 2327 C C     . GLU A 1 302 ? 17.235  -37.914 -57.441 1.00 43.05 302 A 1 
ATOM 2328 O O     . GLU A 1 302 ? 16.301  -37.119 -57.348 1.00 39.83 302 A 1 
ATOM 2329 C CB    . GLU A 1 302 ? 16.995  -39.186 -59.577 1.00 39.03 302 A 1 
ATOM 2330 C CG    . GLU A 1 302 ? 17.308  -40.484 -60.326 1.00 36.08 302 A 1 
ATOM 2331 C CD    . GLU A 1 302 ? 17.228  -40.284 -61.849 1.00 34.46 302 A 1 
ATOM 2332 O OE1   . GLU A 1 302 ? 18.200  -40.663 -62.538 1.00 32.95 302 A 1 
ATOM 2333 O OE2   . GLU A 1 302 ? 16.200  -39.747 -62.303 1.00 33.37 302 A 1 
ATOM 2334 N N     . ALA A 1 303 ? 18.486  -37.583 -57.103 1.00 46.79 303 A 1 
ATOM 2335 C CA    . ALA A 1 303 ? 18.942  -36.291 -56.588 1.00 49.22 303 A 1 
ATOM 2336 C C     . ALA A 1 303 ? 19.083  -35.243 -57.713 1.00 48.46 303 A 1 
ATOM 2337 O O     . ALA A 1 303 ? 20.186  -34.820 -58.033 1.00 46.74 303 A 1 
ATOM 2338 C CB    . ALA A 1 303 ? 20.249  -36.526 -55.818 1.00 45.91 303 A 1 
ATOM 2339 N N     . GLY A 1 304 ? 17.993  -34.823 -58.346 1.00 48.46 304 A 1 
ATOM 2340 C CA    . GLY A 1 304 ? 18.028  -33.881 -59.465 1.00 50.48 304 A 1 
ATOM 2341 C C     . GLY A 1 304 ? 18.785  -32.594 -59.140 1.00 49.38 304 A 1 
ATOM 2342 O O     . GLY A 1 304 ? 18.394  -31.821 -58.277 1.00 49.04 304 A 1 
ATOM 2343 N N     . ILE A 1 305 ? 19.881  -32.372 -59.872 1.00 35.96 305 A 1 
ATOM 2344 C CA    . ILE A 1 305 ? 20.813  -31.243 -59.762 1.00 40.89 305 A 1 
ATOM 2345 C C     . ILE A 1 305 ? 20.131  -29.992 -60.345 1.00 39.89 305 A 1 
ATOM 2346 O O     . ILE A 1 305 ? 20.258  -29.710 -61.530 1.00 37.50 305 A 1 
ATOM 2347 C CB    . ILE A 1 305 ? 22.144  -31.577 -60.486 1.00 38.12 305 A 1 
ATOM 2348 C CG1   . ILE A 1 305 ? 22.768  -32.883 -59.947 1.00 36.52 305 A 1 
ATOM 2349 C CG2   . ILE A 1 305 ? 23.150  -30.421 -60.373 1.00 38.86 305 A 1 
ATOM 2350 C CD1   . ILE A 1 305 ? 23.927  -33.422 -60.802 1.00 37.40 305 A 1 
ATOM 2351 N N     . VAL A 1 306 ? 19.374  -29.231 -59.558 1.00 45.94 306 A 1 
ATOM 2352 C CA    . VAL A 1 306 ? 18.777  -27.981 -60.061 1.00 50.13 306 A 1 
ATOM 2353 C C     . VAL A 1 306 ? 19.874  -26.922 -60.223 1.00 49.21 306 A 1 
ATOM 2354 O O     . VAL A 1 306 ? 20.641  -26.707 -59.283 1.00 47.39 306 A 1 
ATOM 2355 C CB    . VAL A 1 306 ? 17.611  -27.489 -59.192 1.00 46.03 306 A 1 
ATOM 2356 C CG1   . VAL A 1 306 ? 16.955  -26.246 -59.797 1.00 42.25 306 A 1 
ATOM 2357 C CG2   . VAL A 1 306 ? 16.518  -28.560 -59.070 1.00 44.73 306 A 1 
ATOM 2358 N N     . PRO A 1 307 ? 20.027  -26.283 -61.408 1.00 44.92 307 A 1 
ATOM 2359 C CA    . PRO A 1 307 ? 21.201  -25.503 -61.766 1.00 46.95 307 A 1 
ATOM 2360 C C     . PRO A 1 307 ? 21.272  -24.122 -61.093 1.00 47.23 307 A 1 
ATOM 2361 O O     . PRO A 1 307 ? 20.272  -23.497 -60.751 1.00 45.27 307 A 1 
ATOM 2362 C CB    . PRO A 1 307 ? 21.172  -25.408 -63.296 1.00 43.03 307 A 1 
ATOM 2363 C CG    . PRO A 1 307 ? 19.689  -25.458 -63.633 1.00 43.10 307 A 1 
ATOM 2364 C CD    . PRO A 1 307 ? 19.152  -26.427 -62.586 1.00 49.04 307 A 1 
ATOM 2365 N N     . ASP A 1 308 ? 22.498  -23.622 -61.060 1.00 53.89 308 A 1 
ATOM 2366 C CA    . ASP A 1 308 ? 23.031  -22.423 -60.390 1.00 56.35 308 A 1 
ATOM 2367 C C     . ASP A 1 308 ? 22.613  -21.056 -60.992 1.00 56.18 308 A 1 
ATOM 2368 O O     . ASP A 1 308 ? 23.448  -20.161 -61.106 1.00 54.15 308 A 1 
ATOM 2369 C CB    . ASP A 1 308 ? 24.569  -22.535 -60.418 1.00 51.57 308 A 1 
ATOM 2370 C CG    . ASP A 1 308 ? 25.230  -22.954 -59.117 1.00 47.12 308 A 1 
ATOM 2371 O OD1   . ASP A 1 308 ? 24.579  -22.880 -58.059 1.00 44.78 308 A 1 
ATOM 2372 O OD2   . ASP A 1 308 ? 26.427  -23.312 -59.206 1.00 44.95 308 A 1 
ATOM 2373 N N     . ASN A 1 309 ? 21.410  -20.851 -61.450 1.00 43.53 309 A 1 
ATOM 2374 C CA    . ASN A 1 309 ? 21.094  -19.660 -62.252 1.00 46.83 309 A 1 
ATOM 2375 C C     . ASN A 1 309 ? 21.390  -18.351 -61.510 1.00 43.90 309 A 1 
ATOM 2376 O O     . ASN A 1 309 ? 20.611  -17.840 -60.704 1.00 41.53 309 A 1 
ATOM 2377 C CB    . ASN A 1 309 ? 19.682  -19.748 -62.834 1.00 43.24 309 A 1 
ATOM 2378 C CG    . ASN A 1 309 ? 19.648  -20.281 -64.262 1.00 39.98 309 A 1 
ATOM 2379 O OD1   . ASN A 1 309 ? 20.612  -20.241 -64.995 1.00 39.93 309 A 1 
ATOM 2380 N ND2   . ASN A 1 309 ? 18.508  -20.748 -64.703 1.00 40.99 309 A 1 
ATOM 2381 N N     . THR A 1 310 ? 22.531  -17.752 -61.858 1.00 48.15 310 A 1 
ATOM 2382 C CA    . THR A 1 310 ? 23.221  -16.593 -61.271 1.00 50.83 310 A 1 
ATOM 2383 C C     . THR A 1 310 ? 22.629  -15.234 -61.639 1.00 50.35 310 A 1 
ATOM 2384 O O     . THR A 1 310 ? 23.374  -14.270 -61.763 1.00 49.01 310 A 1 
ATOM 2385 C CB    . THR A 1 310 ? 24.705  -16.611 -61.688 1.00 45.74 310 A 1 
ATOM 2386 O OG1   . THR A 1 310 ? 24.861  -17.083 -63.003 1.00 41.73 310 A 1 
ATOM 2387 C CG2   . THR A 1 310 ? 25.544  -17.495 -60.785 1.00 43.06 310 A 1 
ATOM 2388 N N     . VAL A 1 311 ? 21.338  -15.113 -61.912 1.00 39.86 311 A 1 
ATOM 2389 C CA    . VAL A 1 311 ? 20.789  -13.911 -62.552 1.00 44.25 311 A 1 
ATOM 2390 C C     . VAL A 1 311 ? 21.085  -12.672 -61.694 1.00 43.27 311 A 1 
ATOM 2391 O O     . VAL A 1 311 ? 20.452  -12.415 -60.669 1.00 41.49 311 A 1 
ATOM 2392 C CB    . VAL A 1 311 ? 19.311  -14.032 -62.918 1.00 40.61 311 A 1 
ATOM 2393 C CG1   . VAL A 1 311 ? 18.856  -12.820 -63.731 1.00 38.61 311 A 1 
ATOM 2394 C CG2   . VAL A 1 311 ? 19.043  -15.276 -63.769 1.00 43.17 311 A 1 
ATOM 2395 N N     . GLN A 1 312 ? 22.040  -11.883 -62.162 1.00 51.79 312 A 1 
ATOM 2396 C CA    . GLN A 1 312 ? 22.550  -10.640 -61.574 1.00 54.94 312 A 1 
ATOM 2397 C C     . GLN A 1 312 ? 21.552  -9.472  -61.677 1.00 56.24 312 A 1 
ATOM 2398 O O     . GLN A 1 312 ? 21.930  -8.391  -62.119 1.00 55.15 312 A 1 
ATOM 2399 C CB    . GLN A 1 312 ? 23.851  -10.240 -62.300 1.00 49.24 312 A 1 
ATOM 2400 C CG    . GLN A 1 312 ? 25.076  -11.082 -62.014 1.00 45.76 312 A 1 
ATOM 2401 C CD    . GLN A 1 312 ? 26.312  -10.511 -62.706 1.00 43.06 312 A 1 
ATOM 2402 O OE1   . GLN A 1 312 ? 26.269  -9.706  -63.620 1.00 41.61 312 A 1 
ATOM 2403 N NE2   . GLN A 1 312 ? 27.500  -10.903 -62.286 1.00 39.24 312 A 1 
ATOM 2404 N N     . SER A 1 313 ? 20.291  -9.621  -61.333 1.00 45.88 313 A 1 
ATOM 2405 C CA    . SER A 1 313 ? 19.330  -8.531  -61.528 1.00 47.43 313 A 1 
ATOM 2406 C C     . SER A 1 313 ? 19.751  -7.298  -60.732 1.00 46.22 313 A 1 
ATOM 2407 O O     . SER A 1 313 ? 19.497  -7.172  -59.535 1.00 44.91 313 A 1 
ATOM 2408 C CB    . SER A 1 313 ? 17.900  -8.974  -61.213 1.00 44.20 313 A 1 
ATOM 2409 O OG    . SER A 1 313 ? 17.773  -9.442  -59.891 1.00 43.79 313 A 1 
ATOM 2410 N N     . SER A 1 314 ? 20.438  -6.388  -61.456 1.00 44.69 314 A 1 
ATOM 2411 C CA    . SER A 1 314 ? 20.944  -5.102  -60.972 1.00 47.57 314 A 1 
ATOM 2412 C C     . SER A 1 314 ? 19.789  -4.120  -60.774 1.00 45.70 314 A 1 
ATOM 2413 O O     . SER A 1 314 ? 19.668  -3.144  -61.506 1.00 44.42 314 A 1 
ATOM 2414 C CB    . SER A 1 314 ? 21.986  -4.571  -61.957 1.00 43.14 314 A 1 
ATOM 2415 O OG    . SER A 1 314 ? 21.438  -4.449  -63.250 1.00 42.21 314 A 1 
ATOM 2416 N N     . ILE A 1 315 ? 18.893  -4.398  -59.826 1.00 45.39 315 A 1 
ATOM 2417 C CA    . ILE A 1 315 ? 17.766  -3.506  -59.564 1.00 47.14 315 A 1 
ATOM 2418 C C     . ILE A 1 315 ? 18.342  -2.161  -59.119 1.00 45.72 315 A 1 
ATOM 2419 O O     . ILE A 1 315 ? 18.909  -2.022  -58.032 1.00 44.42 315 A 1 
ATOM 2420 C CB    . ILE A 1 315 ? 16.755  -4.107  -58.573 1.00 43.20 315 A 1 
ATOM 2421 C CG1   . ILE A 1 315 ? 16.153  -5.403  -59.155 1.00 42.41 315 A 1 
ATOM 2422 C CG2   . ILE A 1 315 ? 15.632  -3.087  -58.273 1.00 44.52 315 A 1 
ATOM 2423 C CD1   . ILE A 1 315 ? 15.187  -6.147  -58.228 1.00 42.06 315 A 1 
ATOM 2424 N N     . LEU A 1 316 ? 18.221  -1.173  -60.031 1.00 46.40 316 A 1 
ATOM 2425 C CA    . LEU A 1 316 ? 18.577  0.213   -59.810 1.00 48.94 316 A 1 
ATOM 2426 C C     . LEU A 1 316 ? 17.862  0.707   -58.545 1.00 47.83 316 A 1 
ATOM 2427 O O     . LEU A 1 316 ? 16.640  0.832   -58.518 1.00 46.67 316 A 1 
ATOM 2428 C CB    . LEU A 1 316 ? 18.153  1.040   -61.029 1.00 44.79 316 A 1 
ATOM 2429 C CG    . LEU A 1 316 ? 19.105  0.926   -62.236 1.00 42.89 316 A 1 
ATOM 2430 C CD1   . LEU A 1 316 ? 18.408  1.375   -63.520 1.00 43.30 316 A 1 
ATOM 2431 C CD2   . LEU A 1 316 ? 20.346  1.792   -62.031 1.00 48.48 316 A 1 
ATOM 2432 N N     . ARG A 1 317 ? 18.631  1.004   -57.482 1.00 49.14 317 A 1 
ATOM 2433 C CA    . ARG A 1 317 ? 18.127  1.701   -56.286 1.00 52.40 317 A 1 
ATOM 2434 C C     . ARG A 1 317 ? 17.701  3.116   -56.711 1.00 52.09 317 A 1 
ATOM 2435 O O     . ARG A 1 317 ? 18.595  3.914   -56.997 1.00 50.16 317 A 1 
ATOM 2436 C CB    . ARG A 1 317 ? 19.221  1.802   -55.211 1.00 47.31 317 A 1 
ATOM 2437 C CG    . ARG A 1 317 ? 19.359  0.543   -54.347 1.00 43.19 317 A 1 
ATOM 2438 C CD    . ARG A 1 317 ? 20.443  0.781   -53.275 1.00 40.63 317 A 1 
ATOM 2439 N NE    . ARG A 1 317 ? 20.451  -0.279  -52.267 1.00 36.96 317 A 1 
ATOM 2440 C CZ    . ARG A 1 317 ? 21.291  -0.401  -51.239 1.00 33.49 317 A 1 
ATOM 2441 N NH1   . ARG A 1 317 ? 22.278  0.447   -51.071 1.00 32.32 317 A 1 
ATOM 2442 N NH2   . ARG A 1 317 ? 21.167  -1.357  -50.378 1.00 30.83 317 A 1 
ATOM 2443 N N     . PRO A 1 318 ? 16.428  3.482   -56.767 1.00 38.42 318 A 1 
ATOM 2444 C CA    . PRO A 1 318 ? 16.056  4.863   -56.985 1.00 41.97 318 A 1 
ATOM 2445 C C     . PRO A 1 318 ? 16.538  5.677   -55.781 1.00 41.71 318 A 1 
ATOM 2446 O O     . PRO A 1 318 ? 16.244  5.350   -54.637 1.00 39.99 318 A 1 
ATOM 2447 C CB    . PRO A 1 318 ? 14.537  4.865   -57.169 1.00 37.64 318 A 1 
ATOM 2448 C CG    . PRO A 1 318 ? 14.068  3.648   -56.373 1.00 37.16 318 A 1 
ATOM 2449 C CD    . PRO A 1 318 ? 15.249  2.668   -56.512 1.00 42.15 318 A 1 
ATOM 2450 N N     . ALA A 1 319 ? 17.332  6.725   -56.059 1.00 44.56 319 A 1 
ATOM 2451 C CA    . ALA A 1 319 ? 18.137  7.381   -55.028 1.00 47.30 319 A 1 
ATOM 2452 C C     . ALA A 1 319 ? 17.339  8.269   -54.052 1.00 46.85 319 A 1 
ATOM 2453 O O     . ALA A 1 319 ? 17.688  8.375   -52.883 1.00 44.16 319 A 1 
ATOM 2454 C CB    . ALA A 1 319 ? 19.221  8.186   -55.746 1.00 42.68 319 A 1 
ATOM 2455 N N     . GLY A 1 320 ? 16.351  8.999   -54.574 1.00 45.95 320 A 1 
ATOM 2456 C CA    . GLY A 1 320 ? 16.025  10.320  -54.034 1.00 48.03 320 A 1 
ATOM 2457 C C     . GLY A 1 320 ? 15.078  10.431  -52.845 1.00 48.59 320 A 1 
ATOM 2458 O O     . GLY A 1 320 ? 14.724  11.558  -52.513 1.00 46.99 320 A 1 
ATOM 2459 N N     . ALA A 1 321 ? 14.621  9.361   -52.262 1.00 46.12 321 A 1 
ATOM 2460 C CA    . ALA A 1 321 ? 13.664  9.469   -51.165 1.00 48.10 321 A 1 
ATOM 2461 C C     . ALA A 1 321 ? 14.354  10.083  -49.938 1.00 48.15 321 A 1 
ATOM 2462 O O     . ALA A 1 321 ? 14.967  9.378   -49.138 1.00 47.14 321 A 1 
ATOM 2463 C CB    . ALA A 1 321 ? 13.026  8.111   -50.884 1.00 43.99 321 A 1 
ATOM 2464 N N     . ILE A 1 322 ? 14.263  11.406  -49.820 1.00 42.69 322 A 1 
ATOM 2465 C CA    . ILE A 1 322 ? 14.745  12.163  -48.667 1.00 45.05 322 A 1 
ATOM 2466 C C     . ILE A 1 322 ? 13.988  11.630  -47.456 1.00 45.59 322 A 1 
ATOM 2467 O O     . ILE A 1 322 ? 12.796  11.883  -47.308 1.00 43.46 322 A 1 
ATOM 2468 C CB    . ILE A 1 322 ? 14.563  13.676  -48.866 1.00 41.39 322 A 1 
ATOM 2469 C CG1   . ILE A 1 322 ? 15.325  14.168  -50.121 1.00 39.99 322 A 1 
ATOM 2470 C CG2   . ILE A 1 322 ? 15.044  14.447  -47.622 1.00 42.45 322 A 1 
ATOM 2471 C CD1   . ILE A 1 322 ? 15.050  15.619  -50.501 1.00 39.94 322 A 1 
ATOM 2472 N N     . GLY A 1 323 ? 14.677  10.904  -46.601 1.00 46.27 323 A 1 
ATOM 2473 C CA    . GLY A 1 323 ? 14.164  10.372  -45.350 1.00 48.42 323 A 1 
ATOM 2474 C C     . GLY A 1 323 ? 13.915  11.475  -44.322 1.00 48.61 323 A 1 
ATOM 2475 O O     . GLY A 1 323 ? 14.589  11.513  -43.298 1.00 47.36 323 A 1 
ATOM 2476 N N     . LEU A 1 324 ? 12.969  12.388  -44.613 1.00 47.02 324 A 1 
ATOM 2477 C CA    . LEU A 1 324 ? 12.566  13.479  -43.717 1.00 47.97 324 A 1 
ATOM 2478 C C     . LEU A 1 324 ? 11.978  12.985  -42.395 1.00 48.18 324 A 1 
ATOM 2479 O O     . LEU A 1 324 ? 12.050  13.705  -41.403 1.00 44.57 324 A 1 
ATOM 2480 C CB    . LEU A 1 324 ? 11.526  14.370  -44.421 1.00 42.33 324 A 1 
ATOM 2481 C CG    . LEU A 1 324 ? 12.131  15.569  -45.146 1.00 38.93 324 A 1 
ATOM 2482 C CD1   . LEU A 1 324 ? 11.066  16.222  -46.025 1.00 38.60 324 A 1 
ATOM 2483 C CD2   . LEU A 1 324 ? 12.640  16.622  -44.157 1.00 41.23 324 A 1 
ATOM 2484 N N     . PHE A 1 325 ? 11.409  11.797  -42.360 1.00 51.72 325 A 1 
ATOM 2485 C CA    . PHE A 1 325 ? 10.905  11.180  -41.132 1.00 51.91 325 A 1 
ATOM 2486 C C     . PHE A 1 325 ? 12.038  10.598  -40.295 1.00 52.80 325 A 1 
ATOM 2487 O O     . PHE A 1 325 ? 11.971  9.459   -39.838 1.00 48.08 325 A 1 
ATOM 2488 C CB    . PHE A 1 325 ? 9.786   10.180  -41.440 1.00 44.94 325 A 1 
ATOM 2489 C CG    . PHE A 1 325 ? 8.511   10.818  -41.929 1.00 42.79 325 A 1 
ATOM 2490 C CD1   . PHE A 1 325 ? 7.599   11.359  -41.011 1.00 40.91 325 A 1 
ATOM 2491 C CD2   . PHE A 1 325 ? 8.227   10.868  -43.304 1.00 39.23 325 A 1 
ATOM 2492 C CE1   . PHE A 1 325 ? 6.405   11.937  -41.469 1.00 35.64 325 A 1 
ATOM 2493 C CE2   . PHE A 1 325 ? 7.039   11.447  -43.766 1.00 34.61 325 A 1 
ATOM 2494 C CZ    . PHE A 1 325 ? 6.123   11.977  -42.846 1.00 35.81 325 A 1 
ATOM 2495 N N     . SER A 1 326 ? 13.065  11.389  -40.026 1.00 51.03 326 A 1 
ATOM 2496 C CA    . SER A 1 326 ? 13.812  11.267  -38.779 1.00 53.96 326 A 1 
ATOM 2497 C C     . SER A 1 326 ? 12.878  11.701  -37.646 1.00 55.02 326 A 1 
ATOM 2498 O O     . SER A 1 326 ? 13.066  12.755  -37.037 1.00 50.86 326 A 1 
ATOM 2499 C CB    . SER A 1 326 ? 15.108  12.072  -38.822 1.00 48.48 326 A 1 
ATOM 2500 O OG    . SER A 1 326 ? 14.861  13.454  -38.956 1.00 45.17 326 A 1 
ATOM 2501 N N     . SER A 1 327 ? 11.799  10.953  -37.443 1.00 54.35 327 A 1 
ATOM 2502 C CA    . SER A 1 327 ? 10.982  11.087  -36.257 1.00 56.51 327 A 1 
ATOM 2503 C C     . SER A 1 327 ? 11.949  11.055  -35.078 1.00 57.84 327 A 1 
ATOM 2504 O O     . SER A 1 327 ? 12.832  10.198  -35.067 1.00 53.97 327 A 1 
ATOM 2505 C CB    . SER A 1 327 ? 9.950   9.963   -36.152 1.00 50.41 327 A 1 
ATOM 2506 O OG    . SER A 1 327 ? 10.545  8.684   -36.230 1.00 46.66 327 A 1 
ATOM 2507 N N     . PRO A 1 328 ? 11.871  12.015  -34.149 1.00 47.04 328 A 1 
ATOM 2508 C CA    . PRO A 1 328 ? 12.767  12.047  -33.017 1.00 49.21 328 A 1 
ATOM 2509 C C     . PRO A 1 328 ? 12.752  10.651  -32.427 1.00 50.59 328 A 1 
ATOM 2510 O O     . PRO A 1 328 ? 11.666  10.111  -32.212 1.00 48.35 328 A 1 
ATOM 2511 C CB    . PRO A 1 328 ? 12.205  13.100  -32.053 1.00 44.16 328 A 1 
ATOM 2512 C CG    . PRO A 1 328 ? 10.731  13.203  -32.429 1.00 44.76 328 A 1 
ATOM 2513 C CD    . PRO A 1 328 ? 10.749  12.919  -33.938 1.00 49.06 328 A 1 
ATOM 2514 N N     . SER A 1 329 ? 13.930  10.059  -32.283 1.00 49.38 329 A 1 
ATOM 2515 C CA    . SER A 1 329 ? 14.051  8.700   -31.762 1.00 52.29 329 A 1 
ATOM 2516 C C     . SER A 1 329 ? 13.265  8.683   -30.462 1.00 54.08 329 A 1 
ATOM 2517 O O     . SER A 1 329 ? 13.709  9.269   -29.475 1.00 51.07 329 A 1 
ATOM 2518 C CB    . SER A 1 329 ? 15.517  8.335   -31.525 1.00 46.80 329 A 1 
ATOM 2519 O OG    . SER A 1 329 ? 16.134  9.247   -30.629 1.00 42.17 329 A 1 
ATOM 2520 N N     . LEU A 1 330 ? 12.065  8.125   -30.503 1.00 54.42 330 A 1 
ATOM 2521 C CA    . LEU A 1 330 ? 11.343  7.787   -29.300 1.00 53.07 330 A 1 
ATOM 2522 C C     . LEU A 1 330 ? 12.370  7.026   -28.498 1.00 53.41 330 A 1 
ATOM 2523 O O     . LEU A 1 330 ? 12.862  6.015   -28.992 1.00 50.09 330 A 1 
ATOM 2524 C CB    . LEU A 1 330 ? 10.119  6.911   -29.626 1.00 48.38 330 A 1 
ATOM 2525 C CG    . LEU A 1 330 ? 8.894   7.704   -30.093 1.00 45.16 330 A 1 
ATOM 2526 C CD1   . LEU A 1 330 ? 7.848   6.766   -30.681 1.00 44.99 330 A 1 
ATOM 2527 C CD2   . LEU A 1 330 ? 8.245   8.474   -28.924 1.00 46.17 330 A 1 
ATOM 2528 N N     . GLN A 1 331 ? 12.791  7.601   -27.363 1.00 50.18 331 A 1 
ATOM 2529 C CA    . GLN A 1 331 ? 13.762  6.944   -26.512 1.00 51.99 331 A 1 
ATOM 2530 C C     . GLN A 1 331 ? 13.151  5.576   -26.212 1.00 53.51 331 A 1 
ATOM 2531 O O     . GLN A 1 331 ? 12.212  5.487   -25.422 1.00 50.96 331 A 1 
ATOM 2532 C CB    . GLN A 1 331 ? 14.022  7.723   -25.226 1.00 47.03 331 A 1 
ATOM 2533 C CG    . GLN A 1 331 ? 14.977  8.898   -25.411 1.00 42.49 331 A 1 
ATOM 2534 C CD    . GLN A 1 331 ? 15.304  9.606   -24.101 1.00 38.98 331 A 1 
ATOM 2535 O OE1   . GLN A 1 331 ? 14.599  9.529   -23.098 1.00 36.65 331 A 1 
ATOM 2536 N NE2   . GLN A 1 331 ? 16.390  10.344  -24.043 1.00 35.77 331 A 1 
ATOM 2537 N N     . THR A 1 332 ? 13.596  4.573   -26.943 1.00 52.61 332 A 1 
ATOM 2538 C CA    . THR A 1 332 ? 13.229  3.194   -26.685 1.00 55.02 332 A 1 
ATOM 2539 C C     . THR A 1 332 ? 13.460  3.044   -25.197 1.00 56.26 332 A 1 
ATOM 2540 O O     . THR A 1 332 ? 14.547  3.418   -24.749 1.00 53.32 332 A 1 
ATOM 2541 C CB    . THR A 1 332 ? 14.121  2.215   -27.457 1.00 49.68 332 A 1 
ATOM 2542 O OG1   . THR A 1 332 ? 15.467  2.645   -27.457 1.00 44.49 332 A 1 
ATOM 2543 C CG2   . THR A 1 332 ? 13.689  2.118   -28.922 1.00 45.24 332 A 1 
ATOM 2544 N N     . PRO A 1 333 ? 12.424  2.687   -24.416 1.00 56.71 333 A 1 
ATOM 2545 C CA    . PRO A 1 333 ? 12.553  2.604   -22.973 1.00 57.19 333 A 1 
ATOM 2546 C C     . PRO A 1 333 ? 13.822  1.809   -22.745 1.00 57.42 333 A 1 
ATOM 2547 O O     . PRO A 1 333 ? 13.893  0.684   -23.227 1.00 56.86 333 A 1 
ATOM 2548 C CB    . PRO A 1 333 ? 11.295  1.889   -22.475 1.00 53.71 333 A 1 
ATOM 2549 C CG    . PRO A 1 333 ? 10.770  1.171   -23.706 1.00 51.67 333 A 1 
ATOM 2550 C CD    . PRO A 1 333 ? 11.188  2.087   -24.855 1.00 53.34 333 A 1 
ATOM 2551 N N     . LEU A 1 334 ? 14.851  2.482   -22.187 1.00 59.21 334 A 1 
ATOM 2552 C CA    . LEU A 1 334 ? 16.213  1.962   -22.243 1.00 59.51 334 A 1 
ATOM 2553 C C     . LEU A 1 334 ? 16.153  0.553   -21.678 1.00 60.99 334 A 1 
ATOM 2554 O O     . LEU A 1 334 ? 16.078  0.371   -20.458 1.00 56.91 334 A 1 
ATOM 2555 C CB    . LEU A 1 334 ? 17.169  2.854   -21.429 1.00 53.86 334 A 1 
ATOM 2556 C CG    . LEU A 1 334 ? 17.680  4.097   -22.160 1.00 47.81 334 A 1 
ATOM 2557 C CD1   . LEU A 1 334 ? 18.276  5.101   -21.167 1.00 45.24 334 A 1 
ATOM 2558 C CD2   . LEU A 1 334 ? 18.787  3.735   -23.170 1.00 45.08 334 A 1 
ATOM 2559 N N     . HIS A 1 335 ? 16.102  -0.423  -22.576 1.00 62.79 335 A 1 
ATOM 2560 C CA    . HIS A 1 335 ? 16.183  -1.829  -22.239 1.00 65.58 335 A 1 
ATOM 2561 C C     . HIS A 1 335 ? 17.628  -2.007  -21.798 1.00 66.46 335 A 1 
ATOM 2562 O O     . HIS A 1 335 ? 18.509  -2.327  -22.588 1.00 61.52 335 A 1 
ATOM 2563 C CB    . HIS A 1 335 ? 15.797  -2.731  -23.427 1.00 57.91 335 A 1 
ATOM 2564 C CG    . HIS A 1 335 ? 14.416  -3.314  -23.280 1.00 50.06 335 A 1 
ATOM 2565 N ND1   . HIS A 1 335 ? 14.097  -4.465  -22.582 1.00 44.33 335 A 1 
ATOM 2566 C CD2   . HIS A 1 335 ? 13.246  -2.836  -23.799 1.00 42.31 335 A 1 
ATOM 2567 C CE1   . HIS A 1 335 ? 12.767  -4.663  -22.695 1.00 38.84 335 A 1 
ATOM 2568 N NE2   . HIS A 1 335 ? 12.220  -3.693  -23.422 1.00 40.56 335 A 1 
ATOM 2569 N N     . PHE A 1 336 ? 17.855  -1.635  -20.528 1.00 65.07 336 A 1 
ATOM 2570 C CA    . PHE A 1 336 ? 19.128  -1.866  -19.902 1.00 65.59 336 A 1 
ATOM 2571 C C     . PHE A 1 336 ? 19.417  -3.335  -20.138 1.00 66.85 336 A 1 
ATOM 2572 O O     . PHE A 1 336 ? 18.610  -4.195  -19.770 1.00 62.21 336 A 1 
ATOM 2573 C CB    . PHE A 1 336 ? 19.086  -1.512  -18.410 1.00 58.51 336 A 1 
ATOM 2574 C CG    . PHE A 1 336 ? 18.919  -0.026  -18.176 1.00 55.00 336 A 1 
ATOM 2575 C CD1   . PHE A 1 336 ? 19.914  0.851   -18.623 1.00 51.73 336 A 1 
ATOM 2576 C CD2   . PHE A 1 336 ? 17.733  0.486   -17.634 1.00 48.66 336 A 1 
ATOM 2577 C CE1   . PHE A 1 336 ? 19.708  2.235   -18.575 1.00 43.79 336 A 1 
ATOM 2578 C CE2   . PHE A 1 336 ? 17.522  1.881   -17.571 1.00 44.31 336 A 1 
ATOM 2579 C CZ    . PHE A 1 336 ? 18.508  2.760   -18.061 1.00 43.41 336 A 1 
ATOM 2580 N N     . SER A 1 337 ? 20.548  -3.602  -20.793 1.00 77.23 337 A 1 
ATOM 2581 C CA    . SER A 1 337 ? 21.000  -4.980  -20.927 1.00 81.17 337 A 1 
ATOM 2582 C C     . SER A 1 337 ? 20.996  -5.601  -19.534 1.00 81.42 337 A 1 
ATOM 2583 O O     . SER A 1 337 ? 21.173  -4.897  -18.530 1.00 78.31 337 A 1 
ATOM 2584 C CB    . SER A 1 337 ? 22.386  -5.032  -21.578 1.00 76.46 337 A 1 
ATOM 2585 O OG    . SER A 1 337 ? 23.395  -4.606  -20.687 1.00 65.07 337 A 1 
ATOM 2586 N N     . SER A 1 338 ? 20.760  -6.905  -19.432 1.00 83.21 338 A 1 
ATOM 2587 C CA    . SER A 1 338 ? 20.742  -7.579  -18.119 1.00 84.95 338 A 1 
ATOM 2588 C C     . SER A 1 338 ? 21.949  -7.176  -17.267 1.00 84.27 338 A 1 
ATOM 2589 O O     . SER A 1 338 ? 21.802  -6.826  -16.105 1.00 81.45 338 A 1 
ATOM 2590 C CB    . SER A 1 338 ? 20.706  -9.097  -18.305 1.00 81.06 338 A 1 
ATOM 2591 O OG    . SER A 1 338 ? 20.537  -9.706  -17.047 1.00 69.57 338 A 1 
ATOM 2592 N N     . LYS A 1 339 ? 23.115  -7.045  -17.901 1.00 88.00 339 A 1 
ATOM 2593 C CA    . LYS A 1 339 ? 24.360  -6.595  -17.262 1.00 89.07 339 A 1 
ATOM 2594 C C     . LYS A 1 339 ? 24.290  -5.145  -16.748 1.00 89.39 339 A 1 
ATOM 2595 O O     . LYS A 1 339 ? 24.744  -4.860  -15.647 1.00 88.11 339 A 1 
ATOM 2596 C CB    . LYS A 1 339 ? 25.529  -6.738  -18.254 1.00 87.19 339 A 1 
ATOM 2597 C CG    . LYS A 1 339 ? 25.814  -8.197  -18.613 1.00 75.60 339 A 1 
ATOM 2598 C CD    . LYS A 1 339 ? 27.050  -8.315  -19.509 1.00 72.12 339 A 1 
ATOM 2599 C CE    . LYS A 1 339 ? 27.340  -9.777  -19.817 1.00 63.13 339 A 1 
ATOM 2600 N NZ    . LYS A 1 339 ? 28.530  -9.957  -20.683 1.00 59.14 339 A 1 
ATOM 2601 N N     . GLU A 1 340 ? 23.716  -4.215  -17.501 1.00 85.82 340 A 1 
ATOM 2602 C CA    . GLU A 1 340 ? 23.566  -2.828  -17.062 1.00 85.23 340 A 1 
ATOM 2603 C C     . GLU A 1 340 ? 22.574  -2.699  -15.909 1.00 85.17 340 A 1 
ATOM 2604 O O     . GLU A 1 340 ? 22.796  -1.936  -14.971 1.00 82.32 340 A 1 
ATOM 2605 C CB    . GLU A 1 340 ? 23.079  -1.947  -18.207 1.00 81.36 340 A 1 
ATOM 2606 C CG    . GLU A 1 340 ? 24.152  -1.681  -19.261 1.00 70.04 340 A 1 
ATOM 2607 C CD    . GLU A 1 340 ? 23.607  -0.820  -20.388 1.00 65.51 340 A 1 
ATOM 2608 O OE1   . GLU A 1 340 ? 24.428  -0.092  -20.992 1.00 59.45 340 A 1 
ATOM 2609 O OE2   . GLU A 1 340 ? 22.383  -0.864  -20.622 1.00 60.93 340 A 1 
ATOM 2610 N N     . ARG A 1 341 ? 21.487  -3.469  -15.970 1.00 78.61 341 A 1 
ATOM 2611 C CA    . ARG A 1 341 ? 20.524  -3.539  -14.878 1.00 78.75 341 A 1 
ATOM 2612 C C     . ARG A 1 341 ? 21.174  -4.085  -13.616 1.00 80.50 341 A 1 
ATOM 2613 O O     . ARG A 1 341 ? 21.027  -3.486  -12.552 1.00 79.67 341 A 1 
ATOM 2614 C CB    . ARG A 1 341 ? 19.307  -4.365  -15.308 1.00 73.71 341 A 1 
ATOM 2615 C CG    . ARG A 1 341 ? 18.217  -4.371  -14.223 1.00 62.10 341 A 1 
ATOM 2616 C CD    . ARG A 1 341 ? 17.015  -5.193  -14.683 1.00 61.63 341 A 1 
ATOM 2617 N NE    . ARG A 1 341 ? 15.974  -5.232  -13.650 1.00 54.49 341 A 1 
ATOM 2618 C CZ    . ARG A 1 341 ? 14.847  -5.926  -13.701 1.00 51.54 341 A 1 
ATOM 2619 N NH1   . ARG A 1 341 ? 14.553  -6.667  -14.738 1.00 48.55 341 A 1 
ATOM 2620 N NH2   . ARG A 1 341 ? 14.004  -5.892  -12.721 1.00 47.06 341 A 1 
ATOM 2621 N N     . GLU A 1 342 ? 21.924  -5.157  -13.713 1.00 81.14 342 A 1 
ATOM 2622 C CA    . GLU A 1 342 ? 22.687  -5.727  -12.597 1.00 83.09 342 A 1 
ATOM 2623 C C     . GLU A 1 342 ? 23.678  -4.715  -12.011 1.00 83.99 342 A 1 
ATOM 2624 O O     . GLU A 1 342 ? 23.703  -4.518  -10.799 1.00 83.40 342 A 1 
ATOM 2625 C CB    . GLU A 1 342 ? 23.442  -6.974  -13.064 1.00 81.03 342 A 1 
ATOM 2626 C CG    . GLU A 1 342 ? 22.525  -8.200  -13.182 1.00 69.06 342 A 1 
ATOM 2627 C CD    . GLU A 1 342 ? 23.211  -9.369  -13.900 1.00 64.50 342 A 1 
ATOM 2628 O OE1   . GLU A 1 342 ? 22.471  -10.239 -14.394 1.00 58.26 342 A 1 
ATOM 2629 O OE2   . GLU A 1 342 ? 24.452  -9.378  -13.957 1.00 59.12 342 A 1 
ATOM 2630 N N     . ALA A 1 343 ? 24.420  -4.003  -12.858 1.00 84.70 343 A 1 
ATOM 2631 C CA    . ALA A 1 343 ? 25.348  -2.965  -12.412 1.00 84.31 343 A 1 
ATOM 2632 C C     . ALA A 1 343 ? 24.633  -1.820  -11.671 1.00 84.49 343 A 1 
ATOM 2633 O O     . ALA A 1 343 ? 25.115  -1.345  -10.637 1.00 83.62 343 A 1 
ATOM 2634 C CB    . ALA A 1 343 ? 26.122  -2.447  -13.624 1.00 83.34 343 A 1 
ATOM 2635 N N     . ARG A 1 344 ? 23.437  -1.391  -12.136 1.00 81.06 344 A 1 
ATOM 2636 C CA    . ARG A 1 344 ? 22.622  -0.379  -11.448 1.00 79.22 344 A 1 
ATOM 2637 C C     . ARG A 1 344 ? 22.081  -0.883  -10.116 1.00 80.51 344 A 1 
ATOM 2638 O O     . ARG A 1 344 ? 22.123  -0.155  -9.122  1.00 80.34 344 A 1 
ATOM 2639 C CB    . ARG A 1 344 ? 21.478  0.086   -12.353 1.00 77.51 344 A 1 
ATOM 2640 C CG    . ARG A 1 344 ? 21.983  0.951   -13.500 1.00 71.06 344 A 1 
ATOM 2641 C CD    . ARG A 1 344 ? 20.831  1.301   -14.444 1.00 70.61 344 A 1 
ATOM 2642 N NE    . ARG A 1 344 ? 21.313  2.075   -15.589 1.00 63.48 344 A 1 
ATOM 2643 C CZ    . ARG A 1 344 ? 20.651  3.018   -16.244 1.00 58.56 344 A 1 
ATOM 2644 N NH1   . ARG A 1 344 ? 19.425  3.345   -15.926 1.00 54.22 344 A 1 
ATOM 2645 N NH2   . ARG A 1 344 ? 21.225  3.640   -17.226 1.00 52.44 344 A 1 
ATOM 2646 N N     . VAL A 1 345 ? 21.620  -2.133  -10.062 1.00 79.31 345 A 1 
ATOM 2647 C CA    . VAL A 1 345 ? 21.164  -2.762  -8.818  1.00 78.36 345 A 1 
ATOM 2648 C C     . VAL A 1 345 ? 22.314  -2.896  -7.816  1.00 79.63 345 A 1 
ATOM 2649 O O     . VAL A 1 345 ? 22.111  -2.656  -6.627  1.00 80.08 345 A 1 
ATOM 2650 C CB    . VAL A 1 345 ? 20.514  -4.133  -9.099  1.00 75.61 345 A 1 
ATOM 2651 C CG1   . VAL A 1 345 ? 20.231  -4.927  -7.818  1.00 66.71 345 A 1 
ATOM 2652 C CG2   . VAL A 1 345 ? 19.178  -3.955  -9.827  1.00 69.00 345 A 1 
ATOM 2653 N N     . LEU A 1 346 ? 23.515  -3.217  -8.270  1.00 83.72 346 A 1 
ATOM 2654 C CA    . LEU A 1 346 ? 24.689  -3.278  -7.410  1.00 83.69 346 A 1 
ATOM 2655 C C     . LEU A 1 346 ? 25.022  -1.898  -6.830  1.00 83.82 346 A 1 
ATOM 2656 O O     . LEU A 1 346 ? 25.099  -1.764  -5.607  1.00 83.55 346 A 1 
ATOM 2657 C CB    . LEU A 1 346 ? 25.868  -3.872  -8.196  1.00 83.40 346 A 1 
ATOM 2658 C CG    . LEU A 1 346 ? 27.121  -4.105  -7.327  1.00 74.56 346 A 1 
ATOM 2659 C CD1   . LEU A 1 346 ? 26.869  -5.129  -6.215  1.00 68.26 346 A 1 
ATOM 2660 C CD2   . LEU A 1 346 ? 28.268  -4.615  -8.202  1.00 71.40 346 A 1 
ATOM 2661 N N     . ARG A 1 347 ? 25.071  -0.827  -7.662  1.00 83.56 347 A 1 
ATOM 2662 C CA    . ARG A 1 347 ? 25.261  0.559   -7.198  1.00 82.61 347 A 1 
ATOM 2663 C C     . ARG A 1 347 ? 24.194  0.983   -6.196  1.00 82.43 347 A 1 
ATOM 2664 O O     . ARG A 1 347 ? 24.510  1.609   -5.188  1.00 81.69 347 A 1 
ATOM 2665 C CB    . ARG A 1 347 ? 25.247  1.532   -8.383  1.00 81.70 347 A 1 
ATOM 2666 C CG    . ARG A 1 347 ? 26.499  1.421   -9.260  1.00 71.93 347 A 1 
ATOM 2667 C CD    . ARG A 1 347 ? 26.374  2.398   -10.425 1.00 71.86 347 A 1 
ATOM 2668 N NE    . ARG A 1 347 ? 27.381  2.151   -11.464 1.00 64.32 347 A 1 
ATOM 2669 C CZ    . ARG A 1 347 ? 27.506  2.804   -12.602 1.00 60.58 347 A 1 
ATOM 2670 N NH1   . ARG A 1 347 ? 26.750  3.833   -12.892 1.00 56.17 347 A 1 
ATOM 2671 N NH2   . ARG A 1 347 ? 28.391  2.434   -13.476 1.00 54.58 347 A 1 
ATOM 2672 N N     . TYR A 1 348 ? 22.934  0.624   -6.435  1.00 80.18 348 A 1 
ATOM 2673 C CA    . TYR A 1 348 ? 21.854  0.893   -5.493  1.00 78.19 348 A 1 
ATOM 2674 C C     . TYR A 1 348 ? 22.084  0.203   -4.148  1.00 78.32 348 A 1 
ATOM 2675 O O     . TYR A 1 348 ? 21.932  0.830   -3.094  1.00 78.21 348 A 1 
ATOM 2676 C CB    . TYR A 1 348 ? 20.520  0.463   -6.102  1.00 75.98 348 A 1 
ATOM 2677 C CG    . TYR A 1 348 ? 19.376  0.510   -5.115  1.00 72.73 348 A 1 
ATOM 2678 C CD1   . TYR A 1 348 ? 18.965  -0.657  -4.434  1.00 69.12 348 A 1 
ATOM 2679 C CD2   . TYR A 1 348 ? 18.734  1.726   -4.836  1.00 67.64 348 A 1 
ATOM 2680 C CE1   . TYR A 1 348 ? 17.923  -0.603  -3.495  1.00 65.60 348 A 1 
ATOM 2681 C CE2   . TYR A 1 348 ? 17.701  1.793   -3.906  1.00 65.43 348 A 1 
ATOM 2682 C CZ    . TYR A 1 348 ? 17.288  0.621   -3.233  1.00 65.84 348 A 1 
ATOM 2683 O OH    . TYR A 1 348 ? 16.264  0.678   -2.319  1.00 63.02 348 A 1 
ATOM 2684 N N     . LYS A 1 349 ? 22.495  -1.067  -4.151  1.00 80.99 349 A 1 
ATOM 2685 C CA    . LYS A 1 349 ? 22.785  -1.816  -2.918  1.00 80.06 349 A 1 
ATOM 2686 C C     . LYS A 1 349 ? 23.961  -1.197  -2.150  1.00 81.39 349 A 1 
ATOM 2687 O O     . LYS A 1 349 ? 23.904  -1.133  -0.923  1.00 80.92 349 A 1 
ATOM 2688 C CB    . LYS A 1 349 ? 23.074  -3.289  -3.236  1.00 78.51 349 A 1 
ATOM 2689 C CG    . LYS A 1 349 ? 21.814  -4.093  -3.592  1.00 71.91 349 A 1 
ATOM 2690 C CD    . LYS A 1 349 ? 22.210  -5.516  -4.026  1.00 68.64 349 A 1 
ATOM 2691 C CE    . LYS A 1 349 ? 20.982  -6.345  -4.403  1.00 60.90 349 A 1 
ATOM 2692 N NZ    . LYS A 1 349 ? 21.346  -7.710  -4.889  1.00 55.33 349 A 1 
ATOM 2693 N N     . GLU A 1 350 ? 24.985  -0.732  -2.830  1.00 85.23 350 A 1 
ATOM 2694 C CA    . GLU A 1 350 ? 26.127  -0.046  -2.221  1.00 84.73 350 A 1 
ATOM 2695 C C     . GLU A 1 350 ? 25.701  1.289   -1.601  1.00 84.22 350 A 1 
ATOM 2696 O O     . GLU A 1 350 ? 25.904  1.498   -0.400  1.00 82.51 350 A 1 
ATOM 2697 C CB    . GLU A 1 350 ? 27.221  0.165   -3.266  1.00 84.65 350 A 1 
ATOM 2698 C CG    . GLU A 1 350 ? 27.917  -1.150  -3.610  1.00 73.82 350 A 1 
ATOM 2699 C CD    . GLU A 1 350 ? 28.926  -1.015  -4.759  1.00 66.70 350 A 1 
ATOM 2700 O OE1   . GLU A 1 350 ? 29.667  -2.005  -4.965  1.00 60.77 350 A 1 
ATOM 2701 O OE2   . GLU A 1 350 ? 28.944  0.037   -5.424  1.00 62.59 350 A 1 
ATOM 2702 N N     . LYS A 1 351 ? 24.997  2.147   -2.344  1.00 80.15 351 A 1 
ATOM 2703 C CA    . LYS A 1 351 ? 24.448  3.405   -1.831  1.00 79.04 351 A 1 
ATOM 2704 C C     . LYS A 1 351 ? 23.507  3.180   -0.651  1.00 78.76 351 A 1 
ATOM 2705 O O     . LYS A 1 351 ? 23.546  3.917   0.332   1.00 77.42 351 A 1 
ATOM 2706 C CB    . LYS A 1 351 ? 23.709  4.153   -2.936  1.00 77.08 351 A 1 
ATOM 2707 C CG    . LYS A 1 351 ? 24.649  4.788   -3.970  1.00 69.69 351 A 1 
ATOM 2708 C CD    . LYS A 1 351 ? 23.800  5.532   -5.000  1.00 67.28 351 A 1 
ATOM 2709 C CE    . LYS A 1 351 ? 24.655  6.254   -6.033  1.00 59.07 351 A 1 
ATOM 2710 N NZ    . LYS A 1 351 ? 23.800  7.031   -6.956  1.00 56.30 351 A 1 
ATOM 2711 N N     . LYS A 1 352 ? 22.676  2.134   -0.696  1.00 77.91 352 A 1 
ATOM 2712 C CA    . LYS A 1 352 ? 21.789  1.789   0.415   1.00 77.17 352 A 1 
ATOM 2713 C C     . LYS A 1 352 ? 22.561  1.508   1.704   1.00 78.05 352 A 1 
ATOM 2714 O O     . LYS A 1 352 ? 22.081  1.855   2.775   1.00 77.14 352 A 1 
ATOM 2715 C CB    . LYS A 1 352 ? 20.879  0.618   0.017   1.00 73.93 352 A 1 
ATOM 2716 C CG    . LYS A 1 352 ? 19.843  0.287   1.104   1.00 65.49 352 A 1 
ATOM 2717 C CD    . LYS A 1 352 ? 18.897  -0.840  0.655   1.00 64.05 352 A 1 
ATOM 2718 C CE    . LYS A 1 352 ? 17.902  -1.141  1.770   1.00 56.59 352 A 1 
ATOM 2719 N NZ    . LYS A 1 352 ? 16.948  -2.226  1.413   1.00 53.06 352 A 1 
ATOM 2720 N N     . LYS A 1 353 ? 23.742  0.889   1.620   1.00 83.81 353 A 1 
ATOM 2721 C CA    . LYS A 1 353 ? 24.612  0.634   2.783   1.00 84.22 353 A 1 
ATOM 2722 C C     . LYS A 1 353 ? 25.279  1.911   3.299   1.00 84.88 353 A 1 
ATOM 2723 O O     . LYS A 1 353 ? 25.470  2.026   4.503   1.00 82.77 353 A 1 
ATOM 2724 C CB    . LYS A 1 353 ? 25.689  -0.400  2.424   1.00 83.03 353 A 1 
ATOM 2725 C CG    . LYS A 1 353 ? 25.152  -1.822  2.209   1.00 74.11 353 A 1 
ATOM 2726 C CD    . LYS A 1 353 ? 26.297  -2.728  1.736   1.00 70.74 353 A 1 
ATOM 2727 C CE    . LYS A 1 353 ? 25.844  -4.162  1.463   1.00 61.73 353 A 1 
ATOM 2728 N NZ    . LYS A 1 353 ? 26.967  -5.008  1.028   1.00 55.83 353 A 1 
ATOM 2729 N N     . SER A 1 354 ? 25.607  2.851   2.420   1.00 84.21 354 A 1 
ATOM 2730 C CA    . SER A 1 354 ? 26.276  4.100   2.783   1.00 83.76 354 A 1 
ATOM 2731 C C     . SER A 1 354 ? 25.340  5.226   3.233   1.00 84.06 354 A 1 
ATOM 2732 O O     . SER A 1 354 ? 25.814  6.311   3.575   1.00 80.10 354 A 1 
ATOM 2733 C CB    . SER A 1 354 ? 27.173  4.576   1.633   1.00 81.70 354 A 1 
ATOM 2734 O OG    . SER A 1 354 ? 26.401  4.913   0.507   1.00 71.95 354 A 1 
ATOM 2735 N N     . ARG A 1 355 ? 24.024  5.008   3.260   1.00 78.04 355 A 1 
ATOM 2736 C CA    . ARG A 1 355 ? 23.046  6.026   3.673   1.00 76.86 355 A 1 
ATOM 2737 C C     . ARG A 1 355 ? 23.318  6.518   5.089   1.00 76.89 355 A 1 
ATOM 2738 O O     . ARG A 1 355 ? 23.299  5.746   6.041   1.00 75.31 355 A 1 
ATOM 2739 C CB    . ARG A 1 355 ? 21.607  5.487   3.576   1.00 74.49 355 A 1 
ATOM 2740 C CG    . ARG A 1 355 ? 21.120  5.402   2.123   1.00 70.51 355 A 1 
ATOM 2741 C CD    . ARG A 1 355 ? 19.726  4.790   2.034   1.00 69.59 355 A 1 
ATOM 2742 N NE    . ARG A 1 355 ? 19.341  4.574   0.637   1.00 62.67 355 A 1 
ATOM 2743 C CZ    . ARG A 1 355 ? 18.209  4.072   0.174   1.00 59.84 355 A 1 
ATOM 2744 N NH1   . ARG A 1 355 ? 17.258  3.689   0.973   1.00 55.31 355 A 1 
ATOM 2745 N NH2   . ARG A 1 355 ? 18.030  3.937   -1.103  1.00 54.42 355 A 1 
ATOM 2746 N N     . LYS A 1 356 ? 23.487  7.839   5.222   1.00 78.75 356 A 1 
ATOM 2747 C CA    . LYS A 1 356 ? 23.639  8.519   6.505   1.00 77.85 356 A 1 
ATOM 2748 C C     . LYS A 1 356 ? 22.314  9.195   6.857   1.00 77.27 356 A 1 
ATOM 2749 O O     . LYS A 1 356 ? 21.889  10.136  6.196   1.00 72.97 356 A 1 
ATOM 2750 C CB    . LYS A 1 356 ? 24.805  9.503   6.458   1.00 73.98 356 A 1 
ATOM 2751 C CG    . LYS A 1 356 ? 26.146  8.775   6.246   1.00 65.52 356 A 1 
ATOM 2752 C CD    . LYS A 1 356 ? 27.328  9.742   6.265   1.00 61.80 356 A 1 
ATOM 2753 C CE    . LYS A 1 356 ? 28.619  8.977   6.013   1.00 54.24 356 A 1 
ATOM 2754 N NZ    . LYS A 1 356 ? 29.814  9.844   6.057   1.00 47.99 356 A 1 
ATOM 2755 N N     . PHE A 1 357 ? 21.664  8.716   7.914   1.00 77.45 357 A 1 
ATOM 2756 C CA    . PHE A 1 357 ? 20.397  9.276   8.395   1.00 75.91 357 A 1 
ATOM 2757 C C     . PHE A 1 357 ? 20.589  10.399  9.422   1.00 77.58 357 A 1 
ATOM 2758 O O     . PHE A 1 357 ? 19.624  11.005  9.885   1.00 74.35 357 A 1 
ATOM 2759 C CB    . PHE A 1 357 ? 19.524  8.146   8.944   1.00 71.81 357 A 1 
ATOM 2760 C CG    . PHE A 1 357 ? 19.132  7.130   7.887   1.00 68.02 357 A 1 
ATOM 2761 C CD1   . PHE A 1 357 ? 18.087  7.416   6.994   1.00 62.17 357 A 1 
ATOM 2762 C CD2   . PHE A 1 357 ? 19.823  5.919   7.768   1.00 62.35 357 A 1 
ATOM 2763 C CE1   . PHE A 1 357 ? 17.730  6.496   5.999   1.00 58.21 357 A 1 
ATOM 2764 C CE2   . PHE A 1 357 ? 19.481  4.992   6.778   1.00 58.22 357 A 1 
ATOM 2765 C CZ    . PHE A 1 357 ? 18.425  5.282   5.890   1.00 60.16 357 A 1 
ATOM 2766 N N     . GLU A 1 358 ? 21.838  10.703  9.788   1.00 76.43 358 A 1 
ATOM 2767 C CA    . GLU A 1 358 ? 22.177  11.797  10.677  1.00 79.21 358 A 1 
ATOM 2768 C C     . GLU A 1 358 ? 21.877  13.151  10.033  1.00 80.24 358 A 1 
ATOM 2769 O O     . GLU A 1 358 ? 21.932  13.348  8.817   1.00 77.69 358 A 1 
ATOM 2770 C CB    . GLU A 1 358 ? 23.650  11.717  11.088  1.00 76.60 358 A 1 
ATOM 2771 C CG    . GLU A 1 358 ? 23.924  10.469  11.934  1.00 67.06 358 A 1 
ATOM 2772 C CD    . GLU A 1 358 ? 25.392  10.369  12.385  1.00 61.34 358 A 1 
ATOM 2773 O OE1   . GLU A 1 358 ? 25.697  9.359   13.051  1.00 55.61 358 A 1 
ATOM 2774 O OE2   . GLU A 1 358 ? 26.172  11.278  12.049  1.00 55.00 358 A 1 
ATOM 2775 N N     . LYS A 1 359 ? 21.535  14.137  10.881  1.00 81.94 359 A 1 
ATOM 2776 C CA    . LYS A 1 359 ? 21.225  15.474  10.406  1.00 82.84 359 A 1 
ATOM 2777 C C     . LYS A 1 359 ? 22.498  16.157  9.917   1.00 84.49 359 A 1 
ATOM 2778 O O     . LYS A 1 359 ? 23.303  16.630  10.713  1.00 82.40 359 A 1 
ATOM 2779 C CB    . LYS A 1 359 ? 20.515  16.272  11.505  1.00 78.85 359 A 1 
ATOM 2780 C CG    . LYS A 1 359 ? 20.085  17.655  10.999  1.00 69.85 359 A 1 
ATOM 2781 C CD    . LYS A 1 359 ? 19.400  18.447  12.121  1.00 66.19 359 A 1 
ATOM 2782 C CE    . LYS A 1 359 ? 19.023  19.831  11.616  1.00 57.20 359 A 1 
ATOM 2783 N NZ    . LYS A 1 359 ? 18.441  20.675  12.689  1.00 52.00 359 A 1 
ATOM 2784 N N     . THR A 1 360 ? 22.608  16.328  8.610   1.00 85.21 360 A 1 
ATOM 2785 C CA    . THR A 1 360 ? 23.662  17.121  7.991   1.00 85.45 360 A 1 
ATOM 2786 C C     . THR A 1 360 ? 23.136  18.486  7.556   1.00 87.36 360 A 1 
ATOM 2787 O O     . THR A 1 360 ? 22.027  18.615  7.024   1.00 85.03 360 A 1 
ATOM 2788 C CB    . THR A 1 360 ? 24.325  16.367  6.826   1.00 81.75 360 A 1 
ATOM 2789 O OG1   . THR A 1 360 ? 23.372  16.026  5.853   1.00 69.46 360 A 1 
ATOM 2790 C CG2   . THR A 1 360 ? 24.997  15.069  7.292   1.00 69.03 360 A 1 
ATOM 2791 N N     . THR A 1 361 ? 23.887  19.553  7.816   1.00 88.03 361 A 1 
ATOM 2792 C CA    . THR A 1 361 ? 23.556  20.897  7.338   1.00 88.55 361 A 1 
ATOM 2793 C C     . THR A 1 361 ? 24.207  21.103  5.975   1.00 88.25 361 A 1 
ATOM 2794 O O     . THR A 1 361 ? 25.422  21.252  5.889   1.00 85.59 361 A 1 
ATOM 2795 C CB    . THR A 1 361 ? 23.995  21.983  8.333   1.00 87.76 361 A 1 
ATOM 2796 O OG1   . THR A 1 361 ? 23.379  21.749  9.581   1.00 80.05 361 A 1 
ATOM 2797 C CG2   . THR A 1 361 ? 23.568  23.382  7.874   1.00 80.20 361 A 1 
ATOM 2798 N N     . ARG A 1 362 ? 23.402  21.137  4.920   1.00 88.22 362 A 1 
ATOM 2799 C CA    . ARG A 1 362 ? 23.915  21.312  3.553   1.00 85.85 362 A 1 
ATOM 2800 C C     . ARG A 1 362 ? 24.274  22.762  3.215   1.00 86.91 362 A 1 
ATOM 2801 O O     . ARG A 1 362 ? 25.111  23.002  2.353   1.00 84.72 362 A 1 
ATOM 2802 C CB    . ARG A 1 362 ? 22.897  20.773  2.537   1.00 83.00 362 A 1 
ATOM 2803 C CG    . ARG A 1 362 ? 22.665  19.257  2.654   1.00 75.94 362 A 1 
ATOM 2804 C CD    . ARG A 1 362 ? 21.732  18.761  1.542   1.00 72.91 362 A 1 
ATOM 2805 N NE    . ARG A 1 362 ? 21.470  17.316  1.650   1.00 66.56 362 A 1 
ATOM 2806 C CZ    . ARG A 1 362 ? 20.788  16.564  0.782   1.00 62.15 362 A 1 
ATOM 2807 N NH1   . ARG A 1 362 ? 20.251  17.080  -0.290  1.00 57.30 362 A 1 
ATOM 2808 N NH2   . ARG A 1 362 ? 20.641  15.286  0.991   1.00 56.63 362 A 1 
ATOM 2809 N N     . TYR A 1 363 ? 23.615  23.723  3.871   1.00 87.18 363 A 1 
ATOM 2810 C CA    . TYR A 1 363 ? 23.764  25.142  3.576   1.00 87.93 363 A 1 
ATOM 2811 C C     . TYR A 1 363 ? 23.971  25.934  4.867   1.00 89.27 363 A 1 
ATOM 2812 O O     . TYR A 1 363 ? 23.012  26.221  5.586   1.00 88.17 363 A 1 
ATOM 2813 C CB    . TYR A 1 363 ? 22.534  25.645  2.808   1.00 86.49 363 A 1 
ATOM 2814 C CG    . TYR A 1 363 ? 22.244  24.909  1.513   1.00 83.60 363 A 1 
ATOM 2815 C CD1   . TYR A 1 363 ? 22.995  25.165  0.357   1.00 78.81 363 A 1 
ATOM 2816 C CD2   . TYR A 1 363 ? 21.207  23.956  1.450   1.00 78.92 363 A 1 
ATOM 2817 C CE1   . TYR A 1 363 ? 22.733  24.487  -0.843  1.00 78.41 363 A 1 
ATOM 2818 C CE2   . TYR A 1 363 ? 20.926  23.272  0.260   1.00 76.87 363 A 1 
ATOM 2819 C CZ    . TYR A 1 363 ? 21.695  23.537  -0.896  1.00 80.50 363 A 1 
ATOM 2820 O OH    . TYR A 1 363 ? 21.432  22.875  -2.069  1.00 77.56 363 A 1 
ATOM 2821 N N     . ALA A 1 364 ? 25.197  26.331  5.138   1.00 91.11 364 A 1 
ATOM 2822 C CA    . ALA A 1 364 ? 25.548  27.127  6.310   1.00 90.53 364 A 1 
ATOM 2823 C C     . ALA A 1 364 ? 24.834  28.488  6.332   1.00 91.06 364 A 1 
ATOM 2824 O O     . ALA A 1 364 ? 24.308  28.894  7.365   1.00 89.29 364 A 1 
ATOM 2825 C CB    . ALA A 1 364 ? 27.072  27.292  6.342   1.00 89.17 364 A 1 
ATOM 2826 N N     . THR A 1 365 ? 24.698  29.153  5.173   1.00 91.51 365 A 1 
ATOM 2827 C CA    . THR A 1 365 ? 23.987  30.434  5.053   1.00 90.18 365 A 1 
ATOM 2828 C C     . THR A 1 365 ? 22.519  30.336  5.445   1.00 90.64 365 A 1 
ATOM 2829 O O     . THR A 1 365 ? 21.997  31.189  6.153   1.00 89.17 365 A 1 
ATOM 2830 C CB    . THR A 1 365 ? 24.084  30.958  3.613   1.00 88.38 365 A 1 
ATOM 2831 O OG1   . THR A 1 365 ? 23.655  29.962  2.703   1.00 78.28 365 A 1 
ATOM 2832 C CG2   . THR A 1 365 ? 25.512  31.329  3.226   1.00 75.28 365 A 1 
ATOM 2833 N N     . ARG A 1 366 ? 21.823  29.247  5.082   1.00 91.87 366 A 1 
ATOM 2834 C CA    . ARG A 1 366 ? 20.429  29.011  5.476   1.00 90.99 366 A 1 
ATOM 2835 C C     . ARG A 1 366 ? 20.295  28.710  6.963   1.00 91.10 366 A 1 
ATOM 2836 O O     . ARG A 1 366 ? 19.271  29.062  7.544   1.00 89.71 366 A 1 
ATOM 2837 C CB    . ARG A 1 366 ? 19.808  27.867  4.679   1.00 89.75 366 A 1 
ATOM 2838 C CG    . ARG A 1 366 ? 19.611  28.211  3.202   1.00 84.55 366 A 1 
ATOM 2839 C CD    . ARG A 1 366 ? 18.795  27.109  2.531   1.00 82.90 366 A 1 
ATOM 2840 N NE    . ARG A 1 366 ? 18.623  27.349  1.096   1.00 78.63 366 A 1 
ATOM 2841 C CZ    . ARG A 1 366 ? 17.875  26.642  0.262   1.00 77.06 366 A 1 
ATOM 2842 N NH1   . ARG A 1 366 ? 17.160  25.628  0.673   1.00 67.90 366 A 1 
ATOM 2843 N NH2   . ARG A 1 366 ? 17.844  26.952  -0.998  1.00 70.69 366 A 1 
ATOM 2844 N N     . LYS A 1 367 ? 21.281  28.046  7.565   1.00 92.18 367 A 1 
ATOM 2845 C CA    . LYS A 1 367 ? 21.320  27.800  8.999   1.00 92.15 367 A 1 
ATOM 2846 C C     . LYS A 1 367 ? 21.443  29.118  9.755   1.00 91.70 367 A 1 
ATOM 2847 O O     . LYS A 1 367 ? 20.575  29.397  10.582  1.00 91.03 367 A 1 
ATOM 2848 C CB    . LYS A 1 367 ? 22.441  26.813  9.344   1.00 91.62 367 A 1 
ATOM 2849 C CG    . LYS A 1 367 ? 22.481  26.515  10.843  1.00 90.33 367 A 1 
ATOM 2850 C CD    . LYS A 1 367 ? 23.653  25.618  11.260  1.00 87.48 367 A 1 
ATOM 2851 C CE    . LYS A 1 367 ? 23.701  25.609  12.773  1.00 80.16 367 A 1 
ATOM 2852 N NZ    . LYS A 1 367 ? 24.904  24.978  13.331  1.00 74.98 367 A 1 
ATOM 2853 N N     . ALA A 1 368 ? 22.421  29.951  9.421   1.00 92.89 368 A 1 
ATOM 2854 C CA    . ALA A 1 368 ? 22.634  31.250  10.048  1.00 91.92 368 A 1 
ATOM 2855 C C     . ALA A 1 368 ? 21.388  32.149  9.952   1.00 92.18 368 A 1 
ATOM 2856 O O     . ALA A 1 368 ? 20.929  32.691  10.952  1.00 90.70 368 A 1 
ATOM 2857 C CB    . ALA A 1 368 ? 23.853  31.906  9.393   1.00 91.19 368 A 1 
ATOM 2858 N N     . TYR A 1 369 ? 20.753  32.222  8.767   1.00 92.18 369 A 1 
ATOM 2859 C CA    . TYR A 1 369 ? 19.503  32.971  8.602   1.00 90.69 369 A 1 
ATOM 2860 C C     . TYR A 1 369 ? 18.344  32.405  9.440   1.00 90.64 369 A 1 
ATOM 2861 O O     . TYR A 1 369 ? 17.544  33.153  9.993   1.00 89.53 369 A 1 
ATOM 2862 C CB    . TYR A 1 369 ? 19.124  32.997  7.124   1.00 89.85 369 A 1 
ATOM 2863 C CG    . TYR A 1 369 ? 17.869  33.794  6.845   1.00 87.40 369 A 1 
ATOM 2864 C CD1   . TYR A 1 369 ? 16.642  33.136  6.615   1.00 81.95 369 A 1 
ATOM 2865 C CD2   . TYR A 1 369 ? 17.905  35.192  6.857   1.00 79.46 369 A 1 
ATOM 2866 C CE1   . TYR A 1 369 ? 15.474  33.875  6.395   1.00 79.50 369 A 1 
ATOM 2867 C CE2   . TYR A 1 369 ? 16.747  35.943  6.639   1.00 77.64 369 A 1 
ATOM 2868 C CZ    . TYR A 1 369 ? 15.522  35.280  6.405   1.00 80.65 369 A 1 
ATOM 2869 O OH    . TYR A 1 369 ? 14.371  36.017  6.190   1.00 79.13 369 A 1 
ATOM 2870 N N     . ALA A 1 370 ? 18.218  31.081  9.564   1.00 91.78 370 A 1 
ATOM 2871 C CA    . ALA A 1 370 ? 17.172  30.460  10.363  1.00 90.92 370 A 1 
ATOM 2872 C C     . ALA A 1 370 ? 17.386  30.653  11.872  1.00 90.82 370 A 1 
ATOM 2873 O O     . ALA A 1 370 ? 16.403  30.624  12.618  1.00 89.26 370 A 1 
ATOM 2874 C CB    . ALA A 1 370 ? 17.092  28.970  10.022  1.00 89.92 370 A 1 
ATOM 2875 N N     . GLU A 1 371 ? 18.615  30.817  12.336  1.00 92.31 371 A 1 
ATOM 2876 C CA    . GLU A 1 371 ? 18.968  31.114  13.730  1.00 91.13 371 A 1 
ATOM 2877 C C     . GLU A 1 371 ? 18.676  32.579  14.075  1.00 90.88 371 A 1 
ATOM 2878 O O     . GLU A 1 371 ? 18.067  32.836  15.115  1.00 89.30 371 A 1 
ATOM 2879 C CB    . GLU A 1 371 ? 20.439  30.749  13.982  1.00 90.10 371 A 1 
ATOM 2880 C CG    . GLU A 1 371 ? 20.630  29.222  14.040  1.00 83.23 371 A 1 
ATOM 2881 C CD    . GLU A 1 371 ? 22.091  28.729  14.025  1.00 79.87 371 A 1 
ATOM 2882 O OE1   . GLU A 1 371 ? 22.295  27.513  14.268  1.00 75.33 371 A 1 
ATOM 2883 O OE2   . GLU A 1 371 ? 23.001  29.509  13.701  1.00 75.27 371 A 1 
ATOM 2884 N N     . ALA A 1 372 ? 19.002  33.510  13.185  1.00 92.83 372 A 1 
ATOM 2885 C CA    . ALA A 1 372 ? 18.768  34.933  13.379  1.00 91.73 372 A 1 
ATOM 2886 C C     . ALA A 1 372 ? 17.310  35.375  13.157  1.00 91.65 372 A 1 
ATOM 2887 O O     . ALA A 1 372 ? 16.932  36.487  13.515  1.00 89.13 372 A 1 
ATOM 2888 C CB    . ALA A 1 372 ? 19.715  35.694  12.448  1.00 90.15 372 A 1 
ATOM 2889 N N     . ARG A 1 373 ? 16.467  34.532  12.539  1.00 91.14 373 A 1 
ATOM 2890 C CA    . ARG A 1 373 ? 15.096  34.926  12.192  1.00 90.67 373 A 1 
ATOM 2891 C C     . ARG A 1 373 ? 14.190  34.964  13.424  1.00 90.62 373 A 1 
ATOM 2892 O O     . ARG A 1 373 ? 14.165  33.980  14.169  1.00 89.16 373 A 1 
ATOM 2893 C CB    . ARG A 1 373 ? 14.555  33.989  11.105  1.00 88.97 373 A 1 
ATOM 2894 C CG    . ARG A 1 373 ? 13.227  34.507  10.557  1.00 82.69 373 A 1 
ATOM 2895 C CD    . ARG A 1 373 ? 12.755  33.658  9.384   1.00 83.22 373 A 1 
ATOM 2896 N NE    . ARG A 1 373 ? 11.509  34.202  8.836   1.00 80.15 373 A 1 
ATOM 2897 C CZ    . ARG A 1 373 ? 10.912  33.832  7.720   1.00 79.92 373 A 1 
ATOM 2898 N NH1   . ARG A 1 373 ? 11.405  32.875  6.991   1.00 73.15 373 A 1 
ATOM 2899 N NH2   . ARG A 1 373 ? 9.827   34.424  7.336   1.00 73.44 373 A 1 
ATOM 2900 N N     . PRO A 1 374 ? 13.358  36.032  13.600  1.00 90.18 374 A 1 
ATOM 2901 C CA    . PRO A 1 374 ? 12.412  36.113  14.708  1.00 89.53 374 A 1 
ATOM 2902 C C     . PRO A 1 374 ? 11.420  34.952  14.681  1.00 90.31 374 A 1 
ATOM 2903 O O     . PRO A 1 374 ? 11.039  34.430  13.612  1.00 88.55 374 A 1 
ATOM 2904 C CB    . PRO A 1 374 ? 11.737  37.485  14.584  1.00 86.83 374 A 1 
ATOM 2905 C CG    . PRO A 1 374 ? 11.899  37.838  13.114  1.00 82.96 374 A 1 
ATOM 2906 C CD    . PRO A 1 374 ? 13.243  37.211  12.755  1.00 86.11 374 A 1 
ATOM 2907 N N     . ARG A 1 375 ? 11.020  34.479  15.889  1.00 89.92 375 A 1 
ATOM 2908 C CA    . ARG A 1 375 ? 10.143  33.320  16.076  1.00 89.28 375 A 1 
ATOM 2909 C C     . ARG A 1 375 ? 9.107   33.606  17.150  1.00 89.14 375 A 1 
ATOM 2910 O O     . ARG A 1 375 ? 9.457   34.001  18.250  1.00 87.25 375 A 1 
ATOM 2911 C CB    . ARG A 1 375 ? 10.945  32.075  16.477  1.00 87.07 375 A 1 
ATOM 2912 C CG    . ARG A 1 375 ? 12.001  31.677  15.441  1.00 84.53 375 A 1 
ATOM 2913 C CD    . ARG A 1 375 ? 12.711  30.410  15.890  1.00 87.42 375 A 1 
ATOM 2914 N NE    . ARG A 1 375 ? 13.844  30.098  15.002  1.00 86.32 375 A 1 
ATOM 2915 C CZ    . ARG A 1 375 ? 14.454  28.935  14.884  1.00 87.80 375 A 1 
ATOM 2916 N NH1   . ARG A 1 375 ? 14.061  27.889  15.543  1.00 77.99 375 A 1 
ATOM 2917 N NH2   . ARG A 1 375 ? 15.479  28.823  14.105  1.00 82.45 375 A 1 
ATOM 2918 N N     . ILE A 1 376 ? 7.864   33.260  16.887  1.00 89.35 376 A 1 
ATOM 2919 C CA    . ILE A 1 376 ? 6.767   33.276  17.856  1.00 87.91 376 A 1 
ATOM 2920 C C     . ILE A 1 376 ? 6.432   31.822  18.207  1.00 88.07 376 A 1 
ATOM 2921 O O     . ILE A 1 376 ? 6.100   31.023  17.323  1.00 85.56 376 A 1 
ATOM 2922 C CB    . ILE A 1 376 ? 5.562   34.065  17.302  1.00 85.42 376 A 1 
ATOM 2923 C CG1   . ILE A 1 376 ? 5.957   35.528  16.999  1.00 79.29 376 A 1 
ATOM 2924 C CG2   . ILE A 1 376 ? 4.398   34.009  18.296  1.00 79.00 376 A 1 
ATOM 2925 C CD1   . ILE A 1 376 ? 4.893   36.314  16.235  1.00 74.51 376 A 1 
ATOM 2926 N N     . LYS A 1 377 ? 6.584   31.444  19.482  1.00 87.82 377 A 1 
ATOM 2927 C CA    . LYS A 1 377 ? 6.350   30.070  19.969  1.00 87.87 377 A 1 
ATOM 2928 C C     . LYS A 1 377 ? 7.068   29.001  19.110  1.00 88.84 377 A 1 
ATOM 2929 O O     . LYS A 1 377 ? 6.495   27.960  18.779  1.00 85.76 377 A 1 
ATOM 2930 C CB    . LYS A 1 377 ? 4.839   29.814  20.121  1.00 86.12 377 A 1 
ATOM 2931 C CG    . LYS A 1 377 ? 4.167   30.764  21.126  1.00 81.60 377 A 1 
ATOM 2932 C CD    . LYS A 1 377 ? 2.651   30.525  21.215  1.00 75.13 377 A 1 
ATOM 2933 C CE    . LYS A 1 377 ? 2.041   31.510  22.205  1.00 66.63 377 A 1 
ATOM 2934 N NZ    . LYS A 1 377 ? 0.564   31.432  22.297  1.00 59.45 377 A 1 
ATOM 2935 N N     . GLY A 1 378 ? 8.292   29.272  18.716  1.00 87.48 378 A 1 
ATOM 2936 C CA    . GLY A 1 378 ? 9.136   28.384  17.918  1.00 86.45 378 A 1 
ATOM 2937 C C     . GLY A 1 378 ? 8.859   28.379  16.409  1.00 88.17 378 A 1 
ATOM 2938 O O     . GLY A 1 378 ? 9.641   27.794  15.656  1.00 85.67 378 A 1 
ATOM 2939 N N     . ARG A 1 379 ? 7.788   29.032  15.949  1.00 87.96 379 A 1 
ATOM 2940 C CA    . ARG A 1 379 ? 7.492   29.198  14.525  1.00 87.90 379 A 1 
ATOM 2941 C C     . ARG A 1 379 ? 8.161   30.456  13.979  1.00 88.81 379 A 1 
ATOM 2942 O O     . ARG A 1 379 ? 8.273   31.432  14.697  1.00 87.33 379 A 1 
ATOM 2943 C CB    . ARG A 1 379 ? 5.980   29.258  14.286  1.00 86.01 379 A 1 
ATOM 2944 C CG    . ARG A 1 379 ? 5.267   27.981  14.767  1.00 80.05 379 A 1 
ATOM 2945 C CD    . ARG A 1 379 ? 3.779   28.063  14.447  1.00 81.90 379 A 1 
ATOM 2946 N NE    . ARG A 1 379 ? 3.076   26.868  14.926  1.00 75.07 379 A 1 
ATOM 2947 C CZ    . ARG A 1 379 ? 1.779   26.617  14.783  1.00 70.93 379 A 1 
ATOM 2948 N NH1   . ARG A 1 379 ? 1.001   27.456  14.164  1.00 62.94 379 A 1 
ATOM 2949 N NH2   . ARG A 1 379 ? 1.270   25.528  15.270  1.00 62.17 379 A 1 
ATOM 2950 N N     . PHE A 1 380 ? 8.528   30.454  12.710  1.00 88.34 380 A 1 
ATOM 2951 C CA    . PHE A 1 380 ? 9.014   31.670  12.077  1.00 88.54 380 A 1 
ATOM 2952 C C     . PHE A 1 380 ? 7.895   32.712  12.026  1.00 88.10 380 A 1 
ATOM 2953 O O     . PHE A 1 380 ? 6.829   32.430  11.475  1.00 85.73 380 A 1 
ATOM 2954 C CB    . PHE A 1 380 ? 9.535   31.381  10.671  1.00 88.57 380 A 1 
ATOM 2955 C CG    . PHE A 1 380 ? 10.772  30.507  10.628  1.00 88.84 380 A 1 
ATOM 2956 C CD1   . PHE A 1 380 ? 11.944  30.927  11.260  1.00 84.49 380 A 1 
ATOM 2957 C CD2   . PHE A 1 380 ? 10.758  29.298  9.929   1.00 84.07 380 A 1 
ATOM 2958 C CE1   . PHE A 1 380 ? 13.105  30.135  11.216  1.00 84.15 380 A 1 
ATOM 2959 C CE2   . PHE A 1 380 ? 11.916  28.497  9.873   1.00 82.78 380 A 1 
ATOM 2960 C CZ    . PHE A 1 380 ? 13.091  28.911  10.519  1.00 87.19 380 A 1 
ATOM 2961 N N     . ALA A 1 381 ? 8.157   33.896  12.574  1.00 89.47 381 A 1 
ATOM 2962 C CA    . ALA A 1 381 ? 7.251   35.030  12.473  1.00 88.11 381 A 1 
ATOM 2963 C C     . ALA A 1 381 ? 7.318   35.639  11.064  1.00 86.92 381 A 1 
ATOM 2964 O O     . ALA A 1 381 ? 8.339   35.552  10.371  1.00 83.48 381 A 1 
ATOM 2965 C CB    . ALA A 1 381 ? 7.601   36.043  13.562  1.00 85.50 381 A 1 
ATOM 2966 N N     . LYS A 1 382 ? 6.204   36.280  10.639  1.00 86.62 382 A 1 
ATOM 2967 C CA    . LYS A 1 382 ? 6.264   37.202  9.507   1.00 84.48 382 A 1 
ATOM 2968 C C     . LYS A 1 382 ? 6.972   38.474  9.956   1.00 82.08 382 A 1 
ATOM 2969 O O     . LYS A 1 382 ? 6.942   38.813  11.124  1.00 77.04 382 A 1 
ATOM 2970 C CB    . LYS A 1 382 ? 4.864   37.526  8.990   1.00 79.24 382 A 1 
ATOM 2971 C CG    . LYS A 1 382 ? 4.156   36.330  8.362   1.00 69.51 382 A 1 
ATOM 2972 C CD    . LYS A 1 382 ? 2.779   36.809  7.917   1.00 66.18 382 A 1 
ATOM 2973 C CE    . LYS A 1 382 ? 1.914   35.699  7.356   1.00 57.01 382 A 1 
ATOM 2974 N NZ    . LYS A 1 382 ? 0.545   36.215  7.175   1.00 51.51 382 A 1 
ATOM 2975 N N     . ARG A 1 383 ? 7.575   39.212  9.013   1.00 81.00 383 A 1 
ATOM 2976 C CA    . ARG A 1 383 ? 8.225   40.485  9.335   1.00 78.07 383 A 1 
ATOM 2977 C C     . ARG A 1 383 ? 7.239   41.489  9.936   1.00 76.83 383 A 1 
ATOM 2978 O O     . ARG A 1 383 ? 7.553   42.057  10.967  1.00 70.13 383 A 1 
ATOM 2979 C CB    . ARG A 1 383 ? 8.917   41.078  8.106   1.00 71.49 383 A 1 
ATOM 2980 C CG    . ARG A 1 383 ? 10.207  40.326  7.762   1.00 61.95 383 A 1 
ATOM 2981 C CD    . ARG A 1 383 ? 10.906  41.040  6.610   1.00 60.01 383 A 1 
ATOM 2982 N NE    . ARG A 1 383 ? 12.198  40.408  6.273   1.00 52.29 383 A 1 
ATOM 2983 C CZ    . ARG A 1 383 ? 13.032  40.824  5.336   1.00 47.95 383 A 1 
ATOM 2984 N NH1   . ARG A 1 383 ? 12.745  41.856  4.588   1.00 46.06 383 A 1 
ATOM 2985 N NH2   . ARG A 1 383 ? 14.154  40.207  5.139   1.00 43.57 383 A 1 
ATOM 2986 N N     . SER A 1 384 ? 6.045   41.617  9.366   1.00 76.38 384 A 1 
ATOM 2987 C CA    . SER A 1 384 ? 4.980   42.469  9.894   1.00 76.10 384 A 1 
ATOM 2988 C C     . SER A 1 384 ? 4.588   42.125  11.329  1.00 76.70 384 A 1 
ATOM 2989 O O     . SER A 1 384 ? 4.382   43.005  12.149  1.00 69.06 384 A 1 
ATOM 2990 C CB    . SER A 1 384 ? 3.731   42.311  9.027   1.00 68.96 384 A 1 
ATOM 2991 O OG    . SER A 1 384 ? 3.332   40.956  8.931   1.00 61.08 384 A 1 
ATOM 2992 N N     . ASP A 1 385 ? 4.495   40.833  11.634  1.00 68.63 385 A 1 
ATOM 2993 C CA    . ASP A 1 385 ? 4.045   40.360  12.934  1.00 68.32 385 A 1 
ATOM 2994 C C     . ASP A 1 385 ? 5.153   40.553  13.976  1.00 67.36 385 A 1 
ATOM 2995 O O     . ASP A 1 385 ? 4.880   40.828  15.140  1.00 63.91 385 A 1 
ATOM 2996 C CB    . ASP A 1 385 ? 3.609   38.878  12.850  1.00 63.53 385 A 1 
ATOM 2997 C CG    . ASP A 1 385 ? 2.611   38.516  11.724  1.00 56.54 385 A 1 
ATOM 2998 O OD1   . ASP A 1 385 ? 2.072   39.412  11.040  1.00 52.08 385 A 1 
ATOM 2999 O OD2   . ASP A 1 385 ? 2.465   37.300  11.454  1.00 51.41 385 A 1 
ATOM 3000 N N     . ALA A 1 386 ? 6.398   40.440  13.570  1.00 65.00 386 A 1 
ATOM 3001 C CA    . ALA A 1 386 ? 7.556   40.708  14.421  1.00 62.52 386 A 1 
ATOM 3002 C C     . ALA A 1 386 ? 7.723   42.205  14.713  1.00 63.12 386 A 1 
ATOM 3003 O O     . ALA A 1 386 ? 8.038   42.559  15.843  1.00 60.96 386 A 1 
ATOM 3004 C CB    . ALA A 1 386 ? 8.805   40.126  13.761  1.00 59.38 386 A 1 
ATOM 3005 N N     . GLU A 1 387 ? 7.492   43.083  13.731  1.00 66.64 387 A 1 
ATOM 3006 C CA    . GLU A 1 387 ? 7.490   44.539  13.932  1.00 65.41 387 A 1 
ATOM 3007 C C     . GLU A 1 387 ? 6.376   44.948  14.907  1.00 64.88 387 A 1 
ATOM 3008 O O     . GLU A 1 387 ? 6.662   45.623  15.890  1.00 61.31 387 A 1 
ATOM 3009 C CB    . GLU A 1 387 ? 7.372   45.251  12.575  1.00 59.60 387 A 1 
ATOM 3010 C CG    . GLU A 1 387 ? 8.697   45.206  11.795  1.00 52.18 387 A 1 
ATOM 3011 C CD    . GLU A 1 387 ? 8.608   45.616  10.313  1.00 47.87 387 A 1 
ATOM 3012 O OE1   . GLU A 1 387 ? 9.658   45.517  9.632   1.00 44.48 387 A 1 
ATOM 3013 O OE2   . GLU A 1 387 ? 7.501   45.925  9.830   1.00 43.30 387 A 1 
ATOM 3014 N N     . MET A 1 388 ? 5.158   44.406  14.772  1.00 68.55 388 A 1 
ATOM 3015 C CA    . MET A 1 388 ? 4.086   44.671  15.744  1.00 67.25 388 A 1 
ATOM 3016 C C     . MET A 1 388 ? 4.390   44.142  17.144  1.00 67.23 388 A 1 
ATOM 3017 O O     . MET A 1 388 ? 4.030   44.785  18.127  1.00 63.15 388 A 1 
ATOM 3018 C CB    . MET A 1 388 ? 2.765   44.065  15.278  1.00 62.08 388 A 1 
ATOM 3019 C CG    . MET A 1 388 ? 2.103   44.837  14.142  1.00 54.88 388 A 1 
ATOM 3020 S SD    . MET A 1 388 ? 0.276   44.780  14.159  1.00 49.60 388 A 1 
ATOM 3021 C CE    . MET A 1 388 ? 0.011   43.005  14.288  1.00 45.84 388 A 1 
ATOM 3022 N N     . GLU A 1 389 ? 5.013   42.981  17.299  1.00 61.20 389 A 1 
ATOM 3023 C CA    . GLU A 1 389 ? 5.359   42.438  18.621  1.00 61.33 389 A 1 
ATOM 3024 C C     . GLU A 1 389 ? 6.466   43.276  19.286  1.00 60.57 389 A 1 
ATOM 3025 O O     . GLU A 1 389 ? 6.388   43.565  20.475  1.00 58.23 389 A 1 
ATOM 3026 C CB    . GLU A 1 389 ? 5.739   40.947  18.497  1.00 57.33 389 A 1 
ATOM 3027 C CG    . GLU A 1 389 ? 5.790   40.216  19.857  1.00 49.11 389 A 1 
ATOM 3028 C CD    . GLU A 1 389 ? 6.021   38.689  19.732  1.00 47.04 389 A 1 
ATOM 3029 O OE1   . GLU A 1 389 ? 5.660   37.952  20.687  1.00 43.45 389 A 1 
ATOM 3030 O OE2   . GLU A 1 389 ? 6.522   38.226  18.692  1.00 43.14 389 A 1 
ATOM 3031 N N     . VAL A 1 390 ? 7.442   43.712  18.502  1.00 62.81 390 A 1 
ATOM 3032 C CA    . VAL A 1 390 ? 8.468   44.640  18.979  1.00 62.87 390 A 1 
ATOM 3033 C C     . VAL A 1 390 ? 7.832   45.966  19.383  1.00 63.27 390 A 1 
ATOM 3034 O O     . VAL A 1 390 ? 8.044   46.398  20.516  1.00 60.92 390 A 1 
ATOM 3035 C CB    . VAL A 1 390 ? 9.586   44.828  17.933  1.00 59.27 390 A 1 
ATOM 3036 C CG1   . VAL A 1 390 ? 10.575  45.919  18.323  1.00 52.13 390 A 1 
ATOM 3037 C CG2   . VAL A 1 390 ? 10.399  43.537  17.797  1.00 56.20 390 A 1 
ATOM 3038 N N     . ASP A 1 391 ? 6.972   46.567  18.580  1.00 60.89 391 A 1 
ATOM 3039 C CA    . ASP A 1 391 ? 6.263   47.812  18.913  1.00 60.22 391 A 1 
ATOM 3040 C C     . ASP A 1 391 ? 5.362   47.661  20.145  1.00 59.42 391 A 1 
ATOM 3041 O O     . ASP A 1 391 ? 5.296   48.560  20.981  1.00 58.61 391 A 1 
ATOM 3042 C CB    . ASP A 1 391 ? 5.436   48.292  17.721  1.00 56.94 391 A 1 
ATOM 3043 C CG    . ASP A 1 391 ? 6.266   48.899  16.576  1.00 50.97 391 A 1 
ATOM 3044 O OD1   . ASP A 1 391 ? 7.442   49.240  16.815  1.00 48.25 391 A 1 
ATOM 3045 O OD2   . ASP A 1 391 ? 5.676   49.052  15.488  1.00 47.00 391 A 1 
ATOM 3046 N N     . GLN A 1 392 ? 4.687   46.521  20.323  1.00 61.38 392 A 1 
ATOM 3047 C CA    . GLN A 1 392 ? 3.912   46.242  21.536  1.00 63.50 392 A 1 
ATOM 3048 C C     . GLN A 1 392 ? 4.803   46.093  22.769  1.00 63.89 392 A 1 
ATOM 3049 O O     . GLN A 1 392 ? 4.460   46.605  23.828  1.00 62.42 392 A 1 
ATOM 3050 C CB    . GLN A 1 392 ? 3.054   44.991  21.366  1.00 60.71 392 A 1 
ATOM 3051 C CG    . GLN A 1 392 ? 1.795   45.279  20.546  1.00 55.89 392 A 1 
ATOM 3052 C CD    . GLN A 1 392 ? 0.898   44.055  20.393  1.00 52.00 392 A 1 
ATOM 3053 O OE1   . GLN A 1 392 ? 1.142   42.958  20.880  1.00 49.74 392 A 1 
ATOM 3054 N NE2   . GLN A 1 392 ? -0.215  44.207  19.713  1.00 45.76 392 A 1 
ATOM 3055 N N     . THR A 1 393 ? 5.942   45.413  22.654  1.00 62.86 393 A 1 
ATOM 3056 C CA    . THR A 1 393 ? 6.872   45.304  23.786  1.00 64.02 393 A 1 
ATOM 3057 C C     . THR A 1 393 ? 7.504   46.652  24.129  1.00 63.66 393 A 1 
ATOM 3058 O O     . THR A 1 393 ? 7.599   46.984  25.308  1.00 61.08 393 A 1 
ATOM 3059 C CB    . THR A 1 393 ? 7.947   44.239  23.593  1.00 61.50 393 A 1 
ATOM 3060 O OG1   . THR A 1 393 ? 8.621   44.326  22.368  1.00 54.87 393 A 1 
ATOM 3061 C CG2   . THR A 1 393 ? 7.365   42.829  23.693  1.00 56.00 393 A 1 
ATOM 3062 N N     . PHE A 1 394 ? 7.854   47.453  23.134  1.00 58.98 394 A 1 
ATOM 3063 C CA    . PHE A 1 394 ? 8.364   48.805  23.361  1.00 59.15 394 A 1 
ATOM 3064 C C     . PHE A 1 394 ? 7.294   49.757  23.882  1.00 59.93 394 A 1 
ATOM 3065 O O     . PHE A 1 394 ? 7.573   50.540  24.791  1.00 56.26 394 A 1 
ATOM 3066 C CB    . PHE A 1 394 ? 9.020   49.345  22.081  1.00 55.12 394 A 1 
ATOM 3067 C CG    . PHE A 1 394 ? 10.479  48.978  21.962  1.00 52.62 394 A 1 
ATOM 3068 C CD1   . PHE A 1 394 ? 11.442  49.703  22.692  1.00 50.32 394 A 1 
ATOM 3069 C CD2   . PHE A 1 394 ? 10.898  47.914  21.156  1.00 49.14 394 A 1 
ATOM 3070 C CE1   . PHE A 1 394 ? 12.805  49.368  22.608  1.00 43.89 394 A 1 
ATOM 3071 C CE2   . PHE A 1 394 ? 12.257  47.577  21.068  1.00 43.79 394 A 1 
ATOM 3072 C CZ    . PHE A 1 394 ? 13.210  48.298  21.792  1.00 44.35 394 A 1 
ATOM 3073 N N     . SER A 1 395 ? 6.045   49.692  23.399  1.00 60.91 395 A 1 
ATOM 3074 C CA    . SER A 1 395 ? 4.959   50.531  23.912  1.00 62.02 395 A 1 
ATOM 3075 C C     . SER A 1 395 ? 4.560   50.156  25.334  1.00 60.58 395 A 1 
ATOM 3076 O O     . SER A 1 395 ? 4.336   51.038  26.157  1.00 58.44 395 A 1 
ATOM 3077 C CB    . SER A 1 395 ? 3.748   50.515  22.988  1.00 59.63 395 A 1 
ATOM 3078 O OG    . SER A 1 395 ? 3.242   49.207  22.844  1.00 53.08 395 A 1 
ATOM 3079 N N     . THR A 1 396 ? 4.528   48.866  25.677  1.00 62.96 396 A 1 
ATOM 3080 C CA    . THR A 1 396 ? 4.295   48.430  27.067  1.00 64.24 396 A 1 
ATOM 3081 C C     . THR A 1 396 ? 5.464   48.801  27.989  1.00 64.03 396 A 1 
ATOM 3082 O O     . THR A 1 396 ? 5.203   49.263  29.099  1.00 61.23 396 A 1 
ATOM 3083 C CB    . THR A 1 396 ? 3.999   46.938  27.192  1.00 59.98 396 A 1 
ATOM 3084 O OG1   . THR A 1 396 ? 4.882   46.143  26.442  1.00 54.43 396 A 1 
ATOM 3085 C CG2   . THR A 1 396 ? 2.587   46.598  26.734  1.00 55.65 396 A 1 
ATOM 3086 N N     . ALA A 1 397 ? 6.689   48.685  27.536  1.00 55.49 397 A 1 
ATOM 3087 C CA    . ALA A 1 397 ? 7.845   49.144  28.301  1.00 56.38 397 A 1 
ATOM 3088 C C     . ALA A 1 397 ? 7.812   50.665  28.498  1.00 55.50 397 A 1 
ATOM 3089 O O     . ALA A 1 397 ? 7.956   51.129  29.624  1.00 54.71 397 A 1 
ATOM 3090 C CB    . ALA A 1 397 ? 9.127   48.673  27.612  1.00 53.74 397 A 1 
ATOM 3091 N N     . ALA A 1 398 ? 7.517   51.428  27.447  1.00 55.96 398 A 1 
ATOM 3092 C CA    . ALA A 1 398 ? 7.425   52.882  27.527  1.00 56.33 398 A 1 
ATOM 3093 C C     . ALA A 1 398 ? 6.268   53.335  28.446  1.00 54.78 398 A 1 
ATOM 3094 O O     . ALA A 1 398 ? 6.425   54.288  29.204  1.00 54.08 398 A 1 
ATOM 3095 C CB    . ALA A 1 398 ? 7.272   53.449  26.118  1.00 54.46 398 A 1 
ATOM 3096 N N     . LEU A 1 399 ? 5.125   52.665  28.440  1.00 55.99 399 A 1 
ATOM 3097 C CA    . LEU A 1 399 ? 4.021   52.940  29.362  1.00 56.11 399 A 1 
ATOM 3098 C C     . LEU A 1 399 ? 4.391   52.608  30.817  1.00 55.83 399 A 1 
ATOM 3099 O O     . LEU A 1 399 ? 4.001   53.347  31.712  1.00 54.51 399 A 1 
ATOM 3100 C CB    . LEU A 1 399 ? 2.767   52.173  28.931  1.00 53.11 399 A 1 
ATOM 3101 C CG    . LEU A 1 399 ? 2.030   52.797  27.742  1.00 50.76 399 A 1 
ATOM 3102 C CD1   . LEU A 1 399 ? 0.976   51.811  27.220  1.00 48.69 399 A 1 
ATOM 3103 C CD2   . LEU A 1 399 ? 1.319   54.094  28.129  1.00 51.95 399 A 1 
ATOM 3104 N N     . SER A 1 400 ? 5.138   51.536  31.055  1.00 61.40 400 A 1 
ATOM 3105 C CA    . SER A 1 400 ? 5.605   51.221  32.409  1.00 62.96 400 A 1 
ATOM 3106 C C     . SER A 1 400 ? 6.634   52.227  32.913  1.00 62.99 400 A 1 
ATOM 3107 O O     . SER A 1 400 ? 6.571   52.626  34.074  1.00 58.61 400 A 1 
ATOM 3108 C CB    . SER A 1 400 ? 6.140   49.793  32.496  1.00 58.59 400 A 1 
ATOM 3109 O OG    . SER A 1 400 ? 7.311   49.564  31.747  1.00 51.78 400 A 1 
ATOM 3110 N N     . ASP A 1 401 ? 7.517   52.692  32.048  1.00 57.42 401 A 1 
ATOM 3111 C CA    . ASP A 1 401 ? 8.561   53.658  32.415  1.00 59.66 401 A 1 
ATOM 3112 C C     . ASP A 1 401 ? 8.003   55.088  32.563  1.00 59.65 401 A 1 
ATOM 3113 O O     . ASP A 1 401 ? 8.504   55.884  33.348  1.00 55.64 401 A 1 
ATOM 3114 C CB    . ASP A 1 401 ? 9.693   53.564  31.379  1.00 53.45 401 A 1 
ATOM 3115 C CG    . ASP A 1 401 ? 11.083  53.858  31.955  1.00 48.50 401 A 1 
ATOM 3116 O OD1   . ASP A 1 401 ? 11.301  53.557  33.146  1.00 45.81 401 A 1 
ATOM 3117 O OD2   . ASP A 1 401 ? 11.938  54.322  31.167  1.00 45.90 401 A 1 
ATOM 3118 N N     . SER A 1 402 ? 6.890   55.403  31.892  1.00 53.00 402 A 1 
ATOM 3119 C CA    . SER A 1 402 ? 6.187   56.679  32.090  1.00 54.14 402 A 1 
ATOM 3120 C C     . SER A 1 402 ? 5.537   56.820  33.472  1.00 53.48 402 A 1 
ATOM 3121 O O     . SER A 1 402 ? 5.161   57.927  33.854  1.00 50.22 402 A 1 
ATOM 3122 C CB    . SER A 1 402 ? 5.152   56.911  30.999  1.00 49.79 402 A 1 
ATOM 3123 O OG    . SER A 1 402 ? 4.035   56.057  31.113  1.00 47.39 402 A 1 
ATOM 3124 N N     . SER A 1 403 ? 5.442   55.746  34.250  1.00 53.85 403 A 1 
ATOM 3125 C CA    . SER A 1 403 ? 5.074   55.781  35.669  1.00 57.03 403 A 1 
ATOM 3126 C C     . SER A 1 403 ? 6.223   56.225  36.580  1.00 56.99 403 A 1 
ATOM 3127 O O     . SER A 1 403 ? 6.120   56.085  37.797  1.00 53.73 403 A 1 
ATOM 3128 C CB    . SER A 1 403 ? 4.447   54.467  36.123  1.00 52.66 403 A 1 
ATOM 3129 O OG    . SER A 1 403 ? 5.398   53.444  36.326  1.00 46.71 403 A 1 
ATOM 3130 N N     . TYR A 1 404 ? 7.284   56.814  36.038  1.00 46.58 404 A 1 
ATOM 3131 C CA    . TYR A 1 404 ? 8.162   57.675  36.819  1.00 47.20 404 A 1 
ATOM 3132 C C     . TYR A 1 404 ? 7.323   58.835  37.349  1.00 44.21 404 A 1 
ATOM 3133 O O     . TYR A 1 404 ? 7.198   59.897  36.744  1.00 41.68 404 A 1 
ATOM 3134 C CB    . TYR A 1 404 ? 9.389   58.137  36.019  1.00 44.43 404 A 1 
ATOM 3135 C CG    . TYR A 1 404 ? 10.542  57.154  36.058  1.00 43.49 404 A 1 
ATOM 3136 C CD1   . TYR A 1 404 ? 11.439  57.151  37.147  1.00 43.14 404 A 1 
ATOM 3137 C CD2   . TYR A 1 404 ? 10.706  56.223  35.026  1.00 43.18 404 A 1 
ATOM 3138 C CE1   . TYR A 1 404 ? 12.493  56.212  37.202  1.00 39.23 404 A 1 
ATOM 3139 C CE2   . TYR A 1 404 ? 11.758  55.286  35.076  1.00 38.40 404 A 1 
ATOM 3140 C CZ    . TYR A 1 404 ? 12.643  55.283  36.165  1.00 40.07 404 A 1 
ATOM 3141 O OH    . TYR A 1 404 ? 13.648  54.357  36.217  1.00 39.55 404 A 1 
ATOM 3142 N N     . SER A 1 405 ? 6.694   58.563  38.484  1.00 50.78 405 A 1 
ATOM 3143 C CA    . SER A 1 405 ? 6.043   59.541  39.325  1.00 53.85 405 A 1 
ATOM 3144 C C     . SER A 1 405 ? 7.043   60.670  39.528  1.00 52.69 405 A 1 
ATOM 3145 O O     . SER A 1 405 ? 8.130   60.456  40.064  1.00 50.17 405 A 1 
ATOM 3146 C CB    . SER A 1 405 ? 5.665   58.911  40.665  1.00 49.15 405 A 1 
ATOM 3147 O OG    . SER A 1 405 ? 5.030   59.846  41.495  1.00 44.89 405 A 1 
ATOM 3148 N N     . THR A 1 406 ? 6.682   61.828  39.060  1.00 51.61 406 A 1 
ATOM 3149 C CA    . THR A 1 406 ? 7.381   63.059  39.415  1.00 55.40 406 A 1 
ATOM 3150 C C     . THR A 1 406 ? 7.309   63.163  40.932  1.00 53.96 406 A 1 
ATOM 3151 O O     . THR A 1 406 ? 6.264   63.524  41.467  1.00 51.87 406 A 1 
ATOM 3152 C CB    . THR A 1 406 ? 6.717   64.272  38.763  1.00 50.55 406 A 1 
ATOM 3153 O OG1   . THR A 1 406 ? 5.306   64.188  38.874  1.00 45.18 406 A 1 
ATOM 3154 C CG2   . THR A 1 406 ? 7.047   64.371  37.278  1.00 45.44 406 A 1 
ATOM 3155 N N     . VAL A 1 407 ? 8.369   62.741  41.618  1.00 51.72 407 A 1 
ATOM 3156 C CA    . VAL A 1 407 ? 8.504   62.957  43.059  1.00 55.34 407 A 1 
ATOM 3157 C C     . VAL A 1 407 ? 8.384   64.470  43.243  1.00 51.58 407 A 1 
ATOM 3158 O O     . VAL A 1 407 ? 9.220   65.192  42.681  1.00 50.27 407 A 1 
ATOM 3159 C CB    . VAL A 1 407 ? 9.848   62.436  43.595  1.00 52.63 407 A 1 
ATOM 3160 C CG1   . VAL A 1 407 ? 9.943   62.642  45.110  1.00 47.95 407 A 1 
ATOM 3161 C CG2   . VAL A 1 407 ? 10.014  60.932  43.314  1.00 50.84 407 A 1 
ATOM 3162 N N     . PRO A 1 408 ? 7.319   64.977  43.905  1.00 49.58 408 A 1 
ATOM 3163 C CA    . PRO A 1 408 ? 7.235   66.390  44.152  1.00 52.89 408 A 1 
ATOM 3164 C C     . PRO A 1 408 ? 8.446   66.741  45.021  1.00 51.68 408 A 1 
ATOM 3165 O O     . PRO A 1 408 ? 8.592   66.206  46.122  1.00 50.56 408 A 1 
ATOM 3166 C CB    . PRO A 1 408 ? 5.882   66.618  44.834  1.00 49.26 408 A 1 
ATOM 3167 C CG    . PRO A 1 408 ? 5.588   65.274  45.498  1.00 47.71 408 A 1 
ATOM 3168 C CD    . PRO A 1 408 ? 6.261   64.259  44.580  1.00 52.17 408 A 1 
ATOM 3169 N N     . TRP A 1 409 ? 9.311   67.586  44.501  1.00 49.69 409 A 1 
ATOM 3170 C CA    . TRP A 1 409 ? 10.333  68.254  45.304  1.00 49.00 409 A 1 
ATOM 3171 C C     . TRP A 1 409 ? 9.586   69.147  46.306  1.00 46.05 409 A 1 
ATOM 3172 O O     . TRP A 1 409 ? 9.191   70.258  45.967  1.00 42.80 409 A 1 
ATOM 3173 C CB    . TRP A 1 409 ? 11.301  69.040  44.422  1.00 44.38 409 A 1 
ATOM 3174 C CG    . TRP A 1 409 ? 12.354  68.228  43.727  1.00 41.00 409 A 1 
ATOM 3175 C CD1   . TRP A 1 409 ? 12.143  67.261  42.823  1.00 35.23 409 A 1 
ATOM 3176 C CD2   . TRP A 1 409 ? 13.802  68.330  43.890  1.00 38.17 409 A 1 
ATOM 3177 N NE1   . TRP A 1 409 ? 13.350  66.733  42.397  1.00 32.40 409 A 1 
ATOM 3178 C CE2   . TRP A 1 409 ? 14.393  67.359  43.024  1.00 36.24 409 A 1 
ATOM 3179 C CE3   . TRP A 1 409 ? 14.658  69.129  44.670  1.00 38.45 409 A 1 
ATOM 3180 C CZ2   . TRP A 1 409 ? 15.786  67.207  42.948  1.00 38.92 409 A 1 
ATOM 3181 C CZ3   . TRP A 1 409 ? 16.041  68.982  44.590  1.00 36.75 409 A 1 
ATOM 3182 C CH2   . TRP A 1 409 ? 16.609  68.030  43.740  1.00 36.28 409 A 1 
ATOM 3183 N N     . PHE A 1 410 ? 9.294   68.594  47.492  1.00 53.06 410 A 1 
ATOM 3184 C CA    . PHE A 1 410 ? 8.949   69.351  48.689  1.00 53.00 410 A 1 
ATOM 3185 C C     . PHE A 1 410 ? 10.213  69.965  49.295  1.00 47.04 410 A 1 
ATOM 3186 O O     . PHE A 1 410 ? 11.266  69.293  49.267  1.00 41.34 410 A 1 
ATOM 3187 C CB    . PHE A 1 410 ? 8.218   68.477  49.709  1.00 48.65 410 A 1 
ATOM 3188 C CG    . PHE A 1 410 ? 6.711   68.491  49.555  1.00 46.72 410 A 1 
ATOM 3189 C CD1   . PHE A 1 410 ? 5.967   69.600  50.001  1.00 42.52 410 A 1 
ATOM 3190 C CD2   . PHE A 1 410 ? 6.044   67.398  48.964  1.00 43.45 410 A 1 
ATOM 3191 C CE1   . PHE A 1 410 ? 4.569   69.612  49.852  1.00 40.54 410 A 1 
ATOM 3192 C CE2   . PHE A 1 410 ? 4.643   67.418  48.816  1.00 45.95 410 A 1 
ATOM 3193 C CZ    . PHE A 1 410 ? 3.917   68.520  49.262  1.00 45.54 410 A 1 
ATOM 3194 O OXT   . PHE A 1 410 ? 10.027  71.096  49.794  1.00 48.88 410 A 1 
ATOM 3195 N N     . GLU B 2 1   ? -60.327 61.709  -8.930  1.00 43.47 1   B 1 
ATOM 3196 C CA    . GLU B 2 1   ? -59.803 63.075  -9.051  1.00 49.90 1   B 1 
ATOM 3197 C C     . GLU B 2 1   ? -58.275 63.040  -9.119  1.00 45.66 1   B 1 
ATOM 3198 O O     . GLU B 2 1   ? -57.664 62.416  -8.255  1.00 42.17 1   B 1 
ATOM 3199 C CB    . GLU B 2 1   ? -60.256 63.945  -7.875  1.00 46.20 1   B 1 
ATOM 3200 C CG    . GLU B 2 1   ? -61.695 64.400  -8.059  1.00 42.76 1   B 1 
ATOM 3201 C CD    . GLU B 2 1   ? -62.229 65.066  -6.796  1.00 38.59 1   B 1 
ATOM 3202 O OE1   . GLU B 2 1   ? -61.867 66.230  -6.550  1.00 40.33 1   B 1 
ATOM 3203 O OE2   . GLU B 2 1   ? -62.998 64.396  -6.088  1.00 43.76 1   B 1 
ATOM 3204 N N     . PRO B 2 2   ? -57.621 63.663  -10.139 1.00 41.50 2   B 1 
ATOM 3205 C CA    . PRO B 2 2   ? -56.184 63.558  -10.357 1.00 48.35 2   B 1 
ATOM 3206 C C     . PRO B 2 2   ? -55.453 64.545  -9.429  1.00 44.99 2   B 1 
ATOM 3207 O O     . PRO B 2 2   ? -55.389 65.738  -9.720  1.00 43.06 2   B 1 
ATOM 3208 C CB    . PRO B 2 2   ? -55.997 63.872  -11.841 1.00 45.36 2   B 1 
ATOM 3209 C CG    . PRO B 2 2   ? -57.107 64.868  -12.145 1.00 46.75 2   B 1 
ATOM 3210 C CD    . PRO B 2 2   ? -58.242 64.429  -11.205 1.00 52.00 2   B 1 
ATOM 3211 N N     . GLN B 2 3   ? -54.934 64.095  -8.305  1.00 48.93 3   B 1 
ATOM 3212 C CA    . GLN B 2 3   ? -54.184 64.973  -7.410  1.00 53.05 3   B 1 
ATOM 3213 C C     . GLN B 2 3   ? -52.879 65.410  -8.073  1.00 49.76 3   B 1 
ATOM 3214 O O     . GLN B 2 3   ? -52.033 64.610  -8.467  1.00 47.34 3   B 1 
ATOM 3215 C CB    . GLN B 2 3   ? -53.956 64.342  -6.037  1.00 48.47 3   B 1 
ATOM 3216 C CG    . GLN B 2 3   ? -55.199 64.475  -5.139  1.00 45.56 3   B 1 
ATOM 3217 C CD    . GLN B 2 3   ? -54.951 64.064  -3.688  1.00 41.71 3   B 1 
ATOM 3218 O OE1   . GLN B 2 3   ? -53.950 63.460  -3.346  1.00 43.72 3   B 1 
ATOM 3219 N NE2   . GLN B 2 3   ? -55.854 64.379  -2.786  1.00 40.15 3   B 1 
ATOM 3220 N N     . ASN B 2 4   ? -52.753 66.739  -8.172  1.00 41.10 4   B 1 
ATOM 3221 C CA    . ASN B 2 4   ? -51.719 67.454  -8.905  1.00 47.65 4   B 1 
ATOM 3222 C C     . ASN B 2 4   ? -50.423 67.469  -8.081  1.00 44.53 4   B 1 
ATOM 3223 O O     . ASN B 2 4   ? -50.175 68.405  -7.325  1.00 42.62 4   B 1 
ATOM 3224 C CB    . ASN B 2 4   ? -52.300 68.854  -9.201  1.00 45.81 4   B 1 
ATOM 3225 C CG    . ASN B 2 4   ? -51.701 69.552  -10.403 1.00 41.62 4   B 1 
ATOM 3226 O OD1   . ASN B 2 4   ? -50.892 69.025  -11.140 1.00 41.11 4   B 1 
ATOM 3227 N ND2   . ASN B 2 4   ? -52.134 70.765  -10.669 1.00 43.26 4   B 1 
ATOM 3228 N N     . GLN B 2 5   ? -49.612 66.419  -8.131  1.00 44.56 5   B 1 
ATOM 3229 C CA    . GLN B 2 5   ? -48.350 66.360  -7.392  1.00 49.74 5   B 1 
ATOM 3230 C C     . GLN B 2 5   ? -47.391 67.434  -7.920  1.00 46.52 5   B 1 
ATOM 3231 O O     . GLN B 2 5   ? -46.876 67.346  -9.034  1.00 45.22 5   B 1 
ATOM 3232 C CB    . GLN B 2 5   ? -47.722 64.958  -7.428  1.00 46.36 5   B 1 
ATOM 3233 C CG    . GLN B 2 5   ? -48.400 64.011  -6.432  1.00 44.30 5   B 1 
ATOM 3234 C CD    . GLN B 2 5   ? -47.689 62.659  -6.310  1.00 41.52 5   B 1 
ATOM 3235 O OE1   . GLN B 2 5   ? -46.848 62.286  -7.101  1.00 42.30 5   B 1 
ATOM 3236 N NE2   . GLN B 2 5   ? -48.012 61.879  -5.305  1.00 39.60 5   B 1 
ATOM 3237 N N     . SER B 2 6   ? -47.176 68.466  -7.094  1.00 46.39 6   B 1 
ATOM 3238 C CA    . SER B 2 6   ? -46.324 69.611  -7.379  1.00 50.70 6   B 1 
ATOM 3239 C C     . SER B 2 6   ? -44.876 69.161  -7.557  1.00 48.96 6   B 1 
ATOM 3240 O O     . SER B 2 6   ? -44.226 68.725  -6.613  1.00 48.97 6   B 1 
ATOM 3241 C CB    . SER B 2 6   ? -46.456 70.624  -6.238  1.00 48.12 6   B 1 
ATOM 3242 O OG    . SER B 2 6   ? -45.685 71.760  -6.477  1.00 46.28 6   B 1 
ATOM 3243 N N     . GLN B 2 7   ? -44.358 69.286  -8.769  1.00 47.67 7   B 1 
ATOM 3244 C CA    . GLN B 2 7   ? -42.956 69.064  -9.111  1.00 51.86 7   B 1 
ATOM 3245 C C     . GLN B 2 7   ? -42.101 70.172  -8.471  1.00 48.55 7   B 1 
ATOM 3246 O O     . GLN B 2 7   ? -41.963 71.255  -9.024  1.00 49.67 7   B 1 
ATOM 3247 C CB    . GLN B 2 7   ? -42.770 69.044  -10.634 1.00 50.20 7   B 1 
ATOM 3248 C CG    . GLN B 2 7   ? -43.371 67.803  -11.305 1.00 49.13 7   B 1 
ATOM 3249 C CD    . GLN B 2 7   ? -43.145 67.772  -12.825 1.00 46.83 7   B 1 
ATOM 3250 O OE1   . GLN B 2 7   ? -42.740 68.733  -13.458 1.00 47.12 7   B 1 
ATOM 3251 N NE2   . GLN B 2 7   ? -43.418 66.661  -13.470 1.00 44.56 7   B 1 
ATOM 3252 N N     . GLN B 2 8   ? -41.567 69.955  -7.282  1.00 43.24 8   B 1 
ATOM 3253 C CA    . GLN B 2 8   ? -40.627 70.889  -6.674  1.00 48.28 8   B 1 
ATOM 3254 C C     . GLN B 2 8   ? -39.367 70.993  -7.534  1.00 45.28 8   B 1 
ATOM 3255 O O     . GLN B 2 8   ? -38.704 70.005  -7.829  1.00 45.81 8   B 1 
ATOM 3256 C CB    . GLN B 2 8   ? -40.296 70.508  -5.226  1.00 45.88 8   B 1 
ATOM 3257 C CG    . GLN B 2 8   ? -41.415 70.921  -4.258  1.00 43.45 8   B 1 
ATOM 3258 C CD    . GLN B 2 8   ? -41.053 70.701  -2.784  1.00 39.92 8   B 1 
ATOM 3259 O OE1   . GLN B 2 8   ? -40.159 69.963  -2.432  1.00 41.23 8   B 1 
ATOM 3260 N NE2   . GLN B 2 8   ? -41.743 71.342  -1.875  1.00 38.63 8   B 1 
ATOM 3261 N N     . LEU B 2 9   ? -39.070 72.253  -7.920  1.00 46.97 9   B 1 
ATOM 3262 C CA    . LEU B 2 9   ? -37.896 72.626  -8.700  1.00 52.87 9   B 1 
ATOM 3263 C C     . LEU B 2 9   ? -36.613 72.287  -7.917  1.00 50.73 9   B 1 
ATOM 3264 O O     . LEU B 2 9   ? -36.449 72.774  -6.799  1.00 50.17 9   B 1 
ATOM 3265 C CB    . LEU B 2 9   ? -37.970 74.125  -9.009  1.00 49.15 9   B 1 
ATOM 3266 C CG    . LEU B 2 9   ? -38.864 74.466  -10.223 1.00 47.08 9   B 1 
ATOM 3267 C CD1   . LEU B 2 9   ? -39.452 75.860  -10.088 1.00 44.72 9   B 1 
ATOM 3268 C CD2   . LEU B 2 9   ? -38.063 74.388  -11.518 1.00 48.73 9   B 1 
ATOM 3269 N N     . PRO B 2 10  ? -35.684 71.519  -8.464  1.00 49.25 10  B 1 
ATOM 3270 C CA    . PRO B 2 10  ? -34.421 71.209  -7.822  1.00 54.44 10  B 1 
ATOM 3271 C C     . PRO B 2 10  ? -33.576 72.484  -7.729  1.00 52.15 10  B 1 
ATOM 3272 O O     . PRO B 2 10  ? -33.203 73.065  -8.753  1.00 52.42 10  B 1 
ATOM 3273 C CB    . PRO B 2 10  ? -33.779 70.118  -8.681  1.00 52.21 10  B 1 
ATOM 3274 C CG    . PRO B 2 10  ? -34.353 70.368  -10.079 1.00 53.77 10  B 1 
ATOM 3275 C CD    . PRO B 2 10  ? -35.763 70.914  -9.780  1.00 58.42 10  B 1 
ATOM 3276 N N     . GLN B 2 11  ? -33.286 72.965  -6.509  1.00 54.69 11  B 1 
ATOM 3277 C CA    . GLN B 2 11  ? -32.411 74.117  -6.315  1.00 58.86 11  B 1 
ATOM 3278 C C     . GLN B 2 11  ? -31.012 73.815  -6.858  1.00 56.97 11  B 1 
ATOM 3279 O O     . GLN B 2 11  ? -30.469 72.742  -6.597  1.00 56.69 11  B 1 
ATOM 3280 C CB    . GLN B 2 11  ? -32.327 74.529  -4.844  1.00 54.16 11  B 1 
ATOM 3281 C CG    . GLN B 2 11  ? -33.555 75.314  -4.376  1.00 50.67 11  B 1 
ATOM 3282 C CD    . GLN B 2 11  ? -33.382 75.924  -2.986  1.00 45.91 11  B 1 
ATOM 3283 O OE1   . GLN B 2 11  ? -32.521 75.563  -2.211  1.00 46.42 11  B 1 
ATOM 3284 N NE2   . GLN B 2 11  ? -34.203 76.885  -2.628  1.00 41.94 11  B 1 
ATOM 3285 N N     . PRO B 2 12  ? -30.393 74.777  -7.586  1.00 47.81 12  B 1 
ATOM 3286 C CA    . PRO B 2 12  ? -29.059 74.605  -8.124  1.00 54.00 12  B 1 
ATOM 3287 C C     . PRO B 2 12  ? -28.046 74.618  -6.968  1.00 51.43 12  B 1 
ATOM 3288 O O     . PRO B 2 12  ? -27.786 75.656  -6.370  1.00 52.73 12  B 1 
ATOM 3289 C CB    . PRO B 2 12  ? -28.870 75.766  -9.107  1.00 52.55 12  B 1 
ATOM 3290 C CG    . PRO B 2 12  ? -29.761 76.874  -8.546  1.00 55.53 12  B 1 
ATOM 3291 C CD    . PRO B 2 12  ? -30.922 76.101  -7.908  1.00 60.72 12  B 1 
ATOM 3292 N N     . GLN B 2 13  ? -27.490 73.474  -6.615  1.00 53.26 13  B 1 
ATOM 3293 C CA    . GLN B 2 13  ? -26.417 73.403  -5.629  1.00 57.06 13  B 1 
ATOM 3294 C C     . GLN B 2 13  ? -25.200 74.162  -6.159  1.00 54.97 13  B 1 
ATOM 3295 O O     . GLN B 2 13  ? -24.680 73.860  -7.232  1.00 56.53 13  B 1 
ATOM 3296 C CB    . GLN B 2 13  ? -26.061 71.949  -5.271  1.00 53.53 13  B 1 
ATOM 3297 C CG    . GLN B 2 13  ? -27.071 71.332  -4.298  1.00 49.30 13  B 1 
ATOM 3298 C CD    . GLN B 2 13  ? -26.653 69.948  -3.786  1.00 45.50 13  B 1 
ATOM 3299 O OE1   . GLN B 2 13  ? -25.807 69.267  -4.338  1.00 45.50 13  B 1 
ATOM 3300 N NE2   . GLN B 2 13  ? -27.229 69.479  -2.700  1.00 40.74 13  B 1 
ATOM 3301 N N     . LEU B 2 14  ? -24.764 75.191  -5.388  1.00 44.87 14  B 1 
ATOM 3302 C CA    . LEU B 2 14  ? -23.582 76.003  -5.673  1.00 52.50 14  B 1 
ATOM 3303 C C     . LEU B 2 14  ? -22.358 75.089  -5.762  1.00 49.94 14  B 1 
ATOM 3304 O O     . LEU B 2 14  ? -21.950 74.470  -4.778  1.00 50.72 14  B 1 
ATOM 3305 C CB    . LEU B 2 14  ? -23.421 77.060  -4.568  1.00 50.77 14  B 1 
ATOM 3306 C CG    . LEU B 2 14  ? -24.229 78.344  -4.823  1.00 49.14 14  B 1 
ATOM 3307 C CD1   . LEU B 2 14  ? -24.578 79.045  -3.522  1.00 47.17 14  B 1 
ATOM 3308 C CD2   . LEU B 2 14  ? -23.437 79.308  -5.707  1.00 51.21 14  B 1 
ATOM 3309 N N     . GLN B 2 15  ? -21.769 75.035  -6.942  1.00 50.35 15  B 1 
ATOM 3310 C CA    . GLN B 2 15  ? -20.478 74.398  -7.177  1.00 53.91 15  B 1 
ATOM 3311 C C     . GLN B 2 15  ? -19.395 75.203  -6.440  1.00 49.78 15  B 1 
ATOM 3312 O O     . GLN B 2 15  ? -18.876 76.187  -6.958  1.00 52.84 15  B 1 
ATOM 3313 C CB    . GLN B 2 15  ? -20.177 74.308  -8.678  1.00 52.29 15  B 1 
ATOM 3314 C CG    . GLN B 2 15  ? -21.014 73.253  -9.405  1.00 50.86 15  B 1 
ATOM 3315 C CD    . GLN B 2 15  ? -20.664 73.155  -10.901 1.00 48.42 15  B 1 
ATOM 3316 O OE1   . GLN B 2 15  ? -20.076 74.027  -11.510 1.00 46.64 15  B 1 
ATOM 3317 N NE2   . GLN B 2 15  ? -21.037 72.072  -11.553 1.00 44.01 15  B 1 
ATOM 3318 N N     . LEU B 2 16  ? -19.066 74.803  -5.213  1.00 46.89 16  B 1 
ATOM 3319 C CA    . LEU B 2 16  ? -17.909 75.338  -4.511  1.00 52.71 16  B 1 
ATOM 3320 C C     . LEU B 2 16  ? -16.651 74.987  -5.315  1.00 49.38 16  B 1 
ATOM 3321 O O     . LEU B 2 16  ? -16.299 73.819  -5.467  1.00 49.26 16  B 1 
ATOM 3322 C CB    . LEU B 2 16  ? -17.848 74.789  -3.079  1.00 50.70 16  B 1 
ATOM 3323 C CG    . LEU B 2 16  ? -18.753 75.557  -2.105  1.00 48.95 16  B 1 
ATOM 3324 C CD1   . LEU B 2 16  ? -18.986 74.752  -0.824  1.00 46.78 16  B 1 
ATOM 3325 C CD2   . LEU B 2 16  ? -18.134 76.911  -1.717  1.00 51.34 16  B 1 
ATOM 3326 N N     . HIS B 2 17  ? -16.012 76.052  -5.834  1.00 51.95 17  B 1 
ATOM 3327 C CA    . HIS B 2 17  ? -14.759 75.928  -6.568  1.00 55.44 17  B 1 
ATOM 3328 C C     . HIS B 2 17  ? -13.697 75.302  -5.654  1.00 51.11 17  B 1 
ATOM 3329 O O     . HIS B 2 17  ? -13.381 75.882  -4.616  1.00 51.00 17  B 1 
ATOM 3330 C CB    . HIS B 2 17  ? -14.302 77.301  -7.070  1.00 51.49 17  B 1 
ATOM 3331 C CG    . HIS B 2 17  ? -14.986 77.719  -8.346  1.00 49.30 17  B 1 
ATOM 3332 N ND1   . HIS B 2 17  ? -14.557 77.420  -9.632  1.00 45.35 17  B 1 
ATOM 3333 C CD2   . HIS B 2 17  ? -16.117 78.472  -8.503  1.00 45.55 17  B 1 
ATOM 3334 C CE1   . HIS B 2 17  ? -15.409 77.976  -10.493 1.00 40.66 17  B 1 
ATOM 3335 N NE2   . HIS B 2 17  ? -16.373 78.623  -9.860  1.00 41.49 17  B 1 
ATOM 3336 N N     . PRO B 2 18  ? -13.123 74.143  -5.993  1.00 54.08 18  B 1 
ATOM 3337 C CA    . PRO B 2 18  ? -12.047 73.553  -5.229  1.00 57.75 18  B 1 
ATOM 3338 C C     . PRO B 2 18  ? -10.846 74.512  -5.283  1.00 55.01 18  B 1 
ATOM 3339 O O     . PRO B 2 18  ? -10.323 74.792  -6.361  1.00 56.17 18  B 1 
ATOM 3340 C CB    . PRO B 2 18  ? -11.766 72.195  -5.868  1.00 55.96 18  B 1 
ATOM 3341 C CG    . PRO B 2 18  ? -12.229 72.372  -7.318  1.00 57.86 18  B 1 
ATOM 3342 C CD    . PRO B 2 18  ? -13.390 73.369  -7.201  1.00 62.64 18  B 1 
ATOM 3343 N N     . GLN B 2 19  ? -10.440 75.055  -4.118  1.00 53.99 19  B 1 
ATOM 3344 C CA    . GLN B 2 19  ? -9.221  75.854  -4.039  1.00 57.38 19  B 1 
ATOM 3345 C C     . GLN B 2 19  ? -8.047  74.989  -4.483  1.00 52.90 19  B 1 
ATOM 3346 O O     . GLN B 2 19  ? -7.734  73.962  -3.877  1.00 54.91 19  B 1 
ATOM 3347 C CB    . GLN B 2 19  ? -8.987  76.406  -2.623  1.00 53.48 19  B 1 
ATOM 3348 C CG    . GLN B 2 19  ? -9.712  77.731  -2.379  1.00 50.83 19  B 1 
ATOM 3349 C CD    . GLN B 2 19  ? -9.363  78.356  -1.024  1.00 47.63 19  B 1 
ATOM 3350 O OE1   . GLN B 2 19  ? -8.944  77.713  -0.088  1.00 46.75 19  B 1 
ATOM 3351 N NE2   . GLN B 2 19  ? -9.527  79.652  -0.877  1.00 43.57 19  B 1 
ATOM 3352 N N     . VAL B 2 20  ? -7.399  75.461  -5.545  1.00 46.30 20  B 1 
ATOM 3353 C CA    . VAL B 2 20  ? -6.157  74.877  -6.053  1.00 53.88 20  B 1 
ATOM 3354 C C     . VAL B 2 20  ? -5.078  75.177  -5.016  1.00 50.64 20  B 1 
ATOM 3355 O O     . VAL B 2 20  ? -4.514  76.269  -4.997  1.00 51.79 20  B 1 
ATOM 3356 C CB    . VAL B 2 20  ? -5.812  75.463  -7.435  1.00 51.10 20  B 1 
ATOM 3357 C CG1   . VAL B 2 20  ? -4.553  74.811  -8.011  1.00 48.05 20  B 1 
ATOM 3358 C CG2   . VAL B 2 20  ? -6.960  75.242  -8.435  1.00 51.74 20  B 1 
ATOM 3359 N N     . GLN B 2 21  ? -4.827  74.226  -4.086  1.00 53.31 21  B 1 
ATOM 3360 C CA    . GLN B 2 21  ? -3.722  74.355  -3.144  1.00 57.55 21  B 1 
ATOM 3361 C C     . GLN B 2 21  ? -2.420  74.458  -3.933  1.00 53.69 21  B 1 
ATOM 3362 O O     . GLN B 2 21  ? -2.133  73.636  -4.799  1.00 55.65 21  B 1 
ATOM 3363 C CB    . GLN B 2 21  ? -3.690  73.187  -2.147  1.00 55.48 21  B 1 
ATOM 3364 C CG    . GLN B 2 21  ? -4.767  73.338  -1.055  1.00 54.57 21  B 1 
ATOM 3365 C CD    . GLN B 2 21  ? -4.678  72.259  0.033   1.00 52.30 21  B 1 
ATOM 3366 O OE1   . GLN B 2 21  ? -3.948  71.286  -0.053  1.00 49.80 21  B 1 
ATOM 3367 N NE2   . GLN B 2 21  ? -5.422  72.399  1.112   1.00 47.22 21  B 1 
ATOM 3368 N N     . GLN B 2 22  ? -1.654  75.542  -3.635  1.00 49.59 22  B 1 
ATOM 3369 C CA    . GLN B 2 22  ? -0.388  75.794  -4.303  1.00 56.47 22  B 1 
ATOM 3370 C C     . GLN B 2 22  ? 0.561   74.614  -4.056  1.00 53.48 22  B 1 
ATOM 3371 O O     . GLN B 2 22  ? 0.672   74.148  -2.925  1.00 53.64 22  B 1 
ATOM 3372 C CB    . GLN B 2 22  ? 0.234   77.100  -3.804  1.00 53.10 22  B 1 
ATOM 3373 C CG    . GLN B 2 22  ? -0.480  78.337  -4.349  1.00 50.45 22  B 1 
ATOM 3374 C CD    . GLN B 2 22  ? 0.174   79.656  -3.902  1.00 46.34 22  B 1 
ATOM 3375 O OE1   . GLN B 2 22  ? 0.926   79.719  -2.951  1.00 48.20 22  B 1 
ATOM 3376 N NE2   . GLN B 2 22  ? -0.103  80.748  -4.577  1.00 43.17 22  B 1 
ATOM 3377 N N     . PRO B 2 23  ? 1.263   74.146  -5.088  1.00 53.34 23  B 1 
ATOM 3378 C CA    . PRO B 2 23  ? 2.231   73.074  -4.943  1.00 58.15 23  B 1 
ATOM 3379 C C     . PRO B 2 23  ? 3.337   73.540  -3.980  1.00 56.74 23  B 1 
ATOM 3380 O O     . PRO B 2 23  ? 3.904   74.620  -4.191  1.00 56.66 23  B 1 
ATOM 3381 C CB    . PRO B 2 23  ? 2.752   72.788  -6.354  1.00 55.10 23  B 1 
ATOM 3382 C CG    . PRO B 2 23  ? 2.541   74.104  -7.096  1.00 56.72 23  B 1 
ATOM 3383 C CD    . PRO B 2 23  ? 1.272   74.680  -6.438  1.00 60.56 23  B 1 
ATOM 3384 N N     . PRO B 2 24  ? 3.633   72.793  -2.917  1.00 55.11 24  B 1 
ATOM 3385 C CA    . PRO B 2 24  ? 4.661   73.173  -1.965  1.00 58.70 24  B 1 
ATOM 3386 C C     . PRO B 2 24  ? 6.004   73.318  -2.684  1.00 56.77 24  B 1 
ATOM 3387 O O     . PRO B 2 24  ? 6.361   72.490  -3.527  1.00 56.73 24  B 1 
ATOM 3388 C CB    . PRO B 2 24  ? 4.664   72.074  -0.894  1.00 56.78 24  B 1 
ATOM 3389 C CG    . PRO B 2 24  ? 4.087   70.863  -1.617  1.00 58.55 24  B 1 
ATOM 3390 C CD    . PRO B 2 24  ? 3.090   71.488  -2.613  1.00 62.73 24  B 1 
ATOM 3391 N N     . GLN B 2 25  ? 6.738   74.414  -2.352  1.00 54.08 25  B 1 
ATOM 3392 C CA    . GLN B 2 25  ? 8.029   74.700  -2.970  1.00 59.87 25  B 1 
ATOM 3393 C C     . GLN B 2 25  ? 8.987   73.523  -2.773  1.00 57.98 25  B 1 
ATOM 3394 O O     . GLN B 2 25  ? 9.074   72.977  -1.667  1.00 58.02 25  B 1 
ATOM 3395 C CB    . GLN B 2 25  ? 8.648   75.979  -2.394  1.00 55.41 25  B 1 
ATOM 3396 C CG    . GLN B 2 25  ? 8.000   77.252  -2.935  1.00 52.07 25  B 1 
ATOM 3397 C CD    . GLN B 2 25  ? 8.696   78.522  -2.448  1.00 46.67 25  B 1 
ATOM 3398 O OE1   . GLN B 2 25  ? 9.437   78.544  -1.483  1.00 48.08 25  B 1 
ATOM 3399 N NE2   . GLN B 2 25  ? 8.474   79.643  -3.104  1.00 42.55 25  B 1 
ATOM 3400 N N     . PRO B 2 26  ? 9.713   73.117  -3.801  1.00 48.61 26  B 1 
ATOM 3401 C CA    . PRO B 2 26  ? 10.702  72.061  -3.698  1.00 54.22 26  B 1 
ATOM 3402 C C     . PRO B 2 26  ? 11.802  72.515  -2.732  1.00 52.23 26  B 1 
ATOM 3403 O O     . PRO B 2 26  ? 12.557  73.431  -3.036  1.00 53.27 26  B 1 
ATOM 3404 C CB    . PRO B 2 26  ? 11.203  71.826  -5.123  1.00 52.54 26  B 1 
ATOM 3405 C CG    . PRO B 2 26  ? 10.991  73.166  -5.818  1.00 55.46 26  B 1 
ATOM 3406 C CD    . PRO B 2 26  ? 9.733   73.726  -5.126  1.00 61.03 26  B 1 
ATOM 3407 N N     . GLN B 2 27  ? 11.865  71.923  -1.545  1.00 57.17 27  B 1 
ATOM 3408 C CA    . GLN B 2 27  ? 12.962  72.188  -0.620  1.00 60.08 27  B 1 
ATOM 3409 C C     . GLN B 2 27  ? 14.286  71.838  -1.307  1.00 58.59 27  B 1 
ATOM 3410 O O     . GLN B 2 27  ? 14.370  70.823  -2.005  1.00 57.82 27  B 1 
ATOM 3411 C CB    . GLN B 2 27  ? 12.805  71.419  0.685   1.00 55.20 27  B 1 
ATOM 3412 C CG    . GLN B 2 27  ? 11.810  72.089  1.638   1.00 51.32 27  B 1 
ATOM 3413 C CD    . GLN B 2 27  ? 11.809  71.478  3.038   1.00 47.55 27  B 1 
ATOM 3414 O OE1   . GLN B 2 27  ? 12.345  70.413  3.291   1.00 47.27 27  B 1 
ATOM 3415 N NE2   . GLN B 2 27  ? 11.215  72.136  4.005   1.00 41.29 27  B 1 
ATOM 3416 N N     . PRO B 2 28  ? 15.332  72.697  -1.119  1.00 50.00 28  B 1 
ATOM 3417 C CA    . PRO B 2 28  ? 16.607  72.489  -1.769  1.00 54.63 28  B 1 
ATOM 3418 C C     . PRO B 2 28  ? 17.185  71.153  -1.310  1.00 51.60 28  B 1 
ATOM 3419 O O     . PRO B 2 28  ? 17.423  70.941  -0.122  1.00 52.48 28  B 1 
ATOM 3420 C CB    . PRO B 2 28  ? 17.474  73.691  -1.382  1.00 53.54 28  B 1 
ATOM 3421 C CG    . PRO B 2 28  ? 16.865  74.169  -0.061  1.00 56.97 28  B 1 
ATOM 3422 C CD    . PRO B 2 28  ? 15.377  73.849  -0.224  1.00 62.15 28  B 1 
ATOM 3423 N N     . GLN B 2 29  ? 17.376  70.266  -2.266  1.00 54.89 29  B 1 
ATOM 3424 C CA    . GLN B 2 29  ? 18.076  69.008  -2.032  1.00 58.25 29  B 1 
ATOM 3425 C C     . GLN B 2 29  ? 19.505  69.336  -1.590  1.00 56.17 29  B 1 
ATOM 3426 O O     . GLN B 2 29  ? 20.339  69.736  -2.400  1.00 58.19 29  B 1 
ATOM 3427 C CB    . GLN B 2 29  ? 18.080  68.127  -3.292  1.00 54.61 29  B 1 
ATOM 3428 C CG    . GLN B 2 29  ? 16.721  67.456  -3.564  1.00 50.95 29  B 1 
ATOM 3429 C CD    . GLN B 2 29  ? 16.736  66.525  -4.797  1.00 47.75 29  B 1 
ATOM 3430 O OE1   . GLN B 2 29  ? 17.580  66.607  -5.666  1.00 46.49 29  B 1 
ATOM 3431 N NE2   . GLN B 2 29  ? 15.785  65.629  -4.909  1.00 42.17 29  B 1 
ATOM 3432 N N     . LEU B 2 30  ? 19.763  69.220  -0.271  1.00 51.97 30  B 1 
ATOM 3433 C CA    . LEU B 2 30  ? 21.113  69.319  0.256   1.00 57.24 30  B 1 
ATOM 3434 C C     . LEU B 2 30  ? 21.962  68.251  -0.435  1.00 54.49 30  B 1 
ATOM 3435 O O     . LEU B 2 30  ? 21.708  67.056  -0.293  1.00 54.05 30  B 1 
ATOM 3436 C CB    . LEU B 2 30  ? 21.110  69.147  1.775   1.00 55.12 30  B 1 
ATOM 3437 C CG    . LEU B 2 30  ? 20.702  70.424  2.541   1.00 52.15 30  B 1 
ATOM 3438 C CD1   . LEU B 2 30  ? 20.368  70.089  3.986   1.00 48.94 30  B 1 
ATOM 3439 C CD2   . LEU B 2 30  ? 21.824  71.464  2.526   1.00 54.36 30  B 1 
ATOM 3440 N N     . HIS B 2 31  ? 22.936  68.737  -1.217  1.00 55.65 31  B 1 
ATOM 3441 C CA    . HIS B 2 31  ? 23.893  67.872  -1.885  1.00 57.80 31  B 1 
ATOM 3442 C C     . HIS B 2 31  ? 24.605  67.032  -0.821  1.00 54.70 31  B 1 
ATOM 3443 O O     . HIS B 2 31  ? 25.303  67.612  0.019   1.00 53.02 31  B 1 
ATOM 3444 C CB    . HIS B 2 31  ? 24.888  68.705  -2.696  1.00 53.14 31  B 1 
ATOM 3445 C CG    . HIS B 2 31  ? 24.373  69.082  -4.062  1.00 49.78 31  B 1 
ATOM 3446 N ND1   . HIS B 2 31  ? 24.466  68.305  -5.202  1.00 46.02 31  B 1 
ATOM 3447 C CD2   . HIS B 2 31  ? 23.750  70.239  -4.437  1.00 45.65 31  B 1 
ATOM 3448 C CE1   . HIS B 2 31  ? 23.902  68.989  -6.217  1.00 40.61 31  B 1 
ATOM 3449 N NE2   . HIS B 2 31  ? 23.460  70.163  -5.803  1.00 41.80 31  B 1 
ATOM 3450 N N     . PRO B 2 32  ? 24.448  65.708  -0.811  1.00 54.45 32  B 1 
ATOM 3451 C CA    . PRO B 2 32  ? 25.202  64.869  0.096   1.00 58.35 32  B 1 
ATOM 3452 C C     . PRO B 2 32  ? 26.679  65.058  -0.237  1.00 56.22 32  B 1 
ATOM 3453 O O     . PRO B 2 32  ? 27.109  64.789  -1.357  1.00 57.10 32  B 1 
ATOM 3454 C CB    . PRO B 2 32  ? 24.700  63.436  -0.139  1.00 56.00 32  B 1 
ATOM 3455 C CG    . PRO B 2 32  ? 24.180  63.465  -1.572  1.00 57.32 32  B 1 
ATOM 3456 C CD    . PRO B 2 32  ? 23.665  64.902  -1.739  1.00 62.35 32  B 1 
ATOM 3457 N N     . GLN B 2 33  ? 27.455  65.609  0.749   1.00 58.82 33  B 1 
ATOM 3458 C CA    . GLN B 2 33  ? 28.896  65.738  0.579   1.00 62.59 33  B 1 
ATOM 3459 C C     . GLN B 2 33  ? 29.458  64.360  0.246   1.00 60.91 33  B 1 
ATOM 3460 O O     . GLN B 2 33  ? 29.261  63.389  0.980   1.00 59.43 33  B 1 
ATOM 3461 C CB    . GLN B 2 33  ? 29.561  66.307  1.830   1.00 57.39 33  B 1 
ATOM 3462 C CG    . GLN B 2 33  ? 29.506  67.840  1.892   1.00 52.77 33  B 1 
ATOM 3463 C CD    . GLN B 2 33  ? 30.282  68.411  3.086   1.00 48.97 33  B 1 
ATOM 3464 O OE1   . GLN B 2 33  ? 30.530  67.751  4.073   1.00 48.23 33  B 1 
ATOM 3465 N NE2   . GLN B 2 33  ? 30.686  69.657  3.019   1.00 43.67 33  B 1 
ATOM 3466 N N     . SER B 2 34  ? 30.150  64.296  -0.862  1.00 52.05 34  B 1 
ATOM 3467 C CA    . SER B 2 34  ? 30.888  63.120  -1.301  1.00 55.31 34  B 1 
ATOM 3468 C C     . SER B 2 34  ? 32.029  62.879  -0.310  1.00 53.15 34  B 1 
ATOM 3469 O O     . SER B 2 34  ? 33.114  63.430  -0.468  1.00 54.61 34  B 1 
ATOM 3470 C CB    . SER B 2 34  ? 31.424  63.343  -2.721  1.00 52.66 34  B 1 
ATOM 3471 O OG    . SER B 2 34  ? 32.128  64.568  -2.812  1.00 50.31 34  B 1 
ATOM 3472 N N     . GLN B 2 35  ? 31.752  62.130  0.760   1.00 46.35 35  B 1 
ATOM 3473 C CA    . GLN B 2 35  ? 32.804  61.684  1.662   1.00 53.85 35  B 1 
ATOM 3474 C C     . GLN B 2 35  ? 33.838  60.946  0.816   1.00 52.09 35  B 1 
ATOM 3475 O O     . GLN B 2 35  ? 33.516  59.985  0.118   1.00 51.14 35  B 1 
ATOM 3476 C CB    . GLN B 2 35  ? 32.263  60.817  2.795   1.00 50.46 35  B 1 
ATOM 3477 C CG    . GLN B 2 35  ? 31.530  61.654  3.853   1.00 48.30 35  B 1 
ATOM 3478 C CD    . GLN B 2 35  ? 31.126  60.851  5.091   1.00 45.35 35  B 1 
ATOM 3479 O OE1   . GLN B 2 35  ? 31.234  59.633  5.161   1.00 45.27 35  B 1 
ATOM 3480 N NE2   . GLN B 2 35  ? 30.643  61.493  6.122   1.00 42.45 35  B 1 
ATOM 3481 N N     . GLN B 2 36  ? 35.070  61.471  0.839   1.00 52.96 36  B 1 
ATOM 3482 C CA    . GLN B 2 36  ? 36.167  60.891  0.094   1.00 58.89 36  B 1 
ATOM 3483 C C     . GLN B 2 36  ? 36.312  59.430  0.513   1.00 56.69 36  B 1 
ATOM 3484 O O     . GLN B 2 36  ? 36.416  59.157  1.713   1.00 56.21 36  B 1 
ATOM 3485 C CB    . GLN B 2 36  ? 37.468  61.650  0.345   1.00 55.18 36  B 1 
ATOM 3486 C CG    . GLN B 2 36  ? 37.510  63.001  -0.380  1.00 52.17 36  B 1 
ATOM 3487 C CD    . GLN B 2 36  ? 38.845  63.745  -0.174  1.00 47.36 36  B 1 
ATOM 3488 O OE1   . GLN B 2 36  ? 39.595  63.482  0.745   1.00 48.16 36  B 1 
ATOM 3489 N NE2   . GLN B 2 36  ? 39.164  64.696  -1.026  1.00 42.87 36  B 1 
ATOM 3490 N N     . PRO B 2 37  ? 36.304  58.503  -0.429  1.00 48.30 37  B 1 
ATOM 3491 C CA    . PRO B 2 37  ? 36.557  57.114  -0.118  1.00 52.36 37  B 1 
ATOM 3492 C C     . PRO B 2 37  ? 37.969  57.032  0.465   1.00 50.48 37  B 1 
ATOM 3493 O O     . PRO B 2 37  ? 38.945  57.293  -0.244  1.00 53.44 37  B 1 
ATOM 3494 C CB    . PRO B 2 37  ? 36.391  56.351  -1.433  1.00 50.86 37  B 1 
ATOM 3495 C CG    . PRO B 2 37  ? 36.694  57.401  -2.502  1.00 52.24 37  B 1 
ATOM 3496 C CD    . PRO B 2 37  ? 36.203  58.710  -1.862  1.00 57.96 37  B 1 
ATOM 3497 N N     . LEU B 2 38  ? 38.076  56.742  1.779   1.00 52.07 38  B 1 
ATOM 3498 C CA    . LEU B 2 38  ? 39.353  56.477  2.418   1.00 57.46 38  B 1 
ATOM 3499 C C     . LEU B 2 38  ? 40.064  55.404  1.594   1.00 54.85 38  B 1 
ATOM 3500 O O     . LEU B 2 38  ? 39.535  54.304  1.425   1.00 56.04 38  B 1 
ATOM 3501 C CB    . LEU B 2 38  ? 39.151  56.039  3.868   1.00 55.57 38  B 1 
ATOM 3502 C CG    . LEU B 2 38  ? 38.938  57.198  4.862   1.00 51.93 38  B 1 
ATOM 3503 C CD1   . LEU B 2 38  ? 38.384  56.689  6.180   1.00 48.66 38  B 1 
ATOM 3504 C CD2   . LEU B 2 38  ? 40.251  57.939  5.137   1.00 54.68 38  B 1 
ATOM 3505 N N     . GLN B 2 39  ? 41.230  55.772  1.048   1.00 54.33 39  B 1 
ATOM 3506 C CA    . GLN B 2 39  ? 42.030  54.835  0.274   1.00 60.02 39  B 1 
ATOM 3507 C C     . GLN B 2 39  ? 42.306  53.627  1.166   1.00 58.45 39  B 1 
ATOM 3508 O O     . GLN B 2 39  ? 42.921  53.795  2.217   1.00 57.88 39  B 1 
ATOM 3509 C CB    . GLN B 2 39  ? 43.346  55.465  -0.183  1.00 55.46 39  B 1 
ATOM 3510 C CG    . GLN B 2 39  ? 43.165  56.425  -1.368  1.00 51.01 39  B 1 
ATOM 3511 C CD    . GLN B 2 39  ? 44.507  56.948  -1.911  1.00 46.41 39  B 1 
ATOM 3512 O OE1   . GLN B 2 39  ? 45.558  56.833  -1.293  1.00 45.43 39  B 1 
ATOM 3513 N NE2   . GLN B 2 39  ? 44.513  57.541  -3.078  1.00 41.30 39  B 1 
ATOM 3514 N N     . PRO B 2 40  ? 41.842  52.436  0.805   1.00 49.41 40  B 1 
ATOM 3515 C CA    . PRO B 2 40  ? 42.197  51.242  1.529   1.00 53.54 40  B 1 
ATOM 3516 C C     . PRO B 2 40  ? 43.711  51.106  1.405   1.00 50.93 40  B 1 
ATOM 3517 O O     . PRO B 2 40  ? 44.240  50.863  0.320   1.00 51.72 40  B 1 
ATOM 3518 C CB    . PRO B 2 40  ? 41.425  50.099  0.867   1.00 51.89 40  B 1 
ATOM 3519 C CG    . PRO B 2 40  ? 41.204  50.593  -0.558  1.00 53.65 40  B 1 
ATOM 3520 C CD    . PRO B 2 40  ? 41.098  52.114  -0.407  1.00 59.28 40  B 1 
ATOM 3521 N N     . GLN B 2 41  ? 44.422  51.377  2.527   1.00 53.45 41  B 1 
ATOM 3522 C CA    . GLN B 2 41  ? 45.869  51.243  2.577   1.00 59.55 41  B 1 
ATOM 3523 C C     . GLN B 2 41  ? 46.169  49.783  2.285   1.00 58.46 41  B 1 
ATOM 3524 O O     . GLN B 2 41  ? 45.877  48.902  3.094   1.00 59.48 41  B 1 
ATOM 3525 C CB    . GLN B 2 41  ? 46.384  51.738  3.934   1.00 55.80 41  B 1 
ATOM 3526 C CG    . GLN B 2 41  ? 47.866  52.131  3.901   1.00 49.96 41  B 1 
ATOM 3527 C CD    . GLN B 2 41  ? 48.358  52.721  5.229   1.00 46.10 41  B 1 
ATOM 3528 O OE1   . GLN B 2 41  ? 47.797  52.509  6.286   1.00 45.69 41  B 1 
ATOM 3529 N NE2   . GLN B 2 41  ? 49.431  53.475  5.225   1.00 41.23 41  B 1 
ATOM 3530 N N     . LEU B 2 42  ? 46.662  49.534  1.077   1.00 50.29 42  B 1 
ATOM 3531 C CA    . LEU B 2 42  ? 47.122  48.222  0.645   1.00 56.01 42  B 1 
ATOM 3532 C C     . LEU B 2 42  ? 48.272  47.834  1.574   1.00 53.53 42  B 1 
ATOM 3533 O O     . LEU B 2 42  ? 49.416  48.202  1.340   1.00 53.98 42  B 1 
ATOM 3534 C CB    . LEU B 2 42  ? 47.589  48.282  -0.820  1.00 53.98 42  B 1 
ATOM 3535 C CG    . LEU B 2 42  ? 46.450  48.296  -1.864  1.00 50.52 42  B 1 
ATOM 3536 C CD1   . LEU B 2 42  ? 46.989  48.700  -3.233  1.00 48.07 42  B 1 
ATOM 3537 C CD2   . LEU B 2 42  ? 45.802  46.907  -2.001  1.00 53.34 42  B 1 
ATOM 3538 N N     . GLN B 2 43  ? 47.947  47.144  2.685   1.00 52.40 43  B 1 
ATOM 3539 C CA    . GLN B 2 43  ? 48.988  46.537  3.485   1.00 58.33 43  B 1 
ATOM 3540 C C     . GLN B 2 43  ? 49.776  45.617  2.553   1.00 56.17 43  B 1 
ATOM 3541 O O     . GLN B 2 43  ? 49.158  44.833  1.817   1.00 55.36 43  B 1 
ATOM 3542 C CB    . GLN B 2 43  ? 48.441  45.778  4.694   1.00 54.54 43  B 1 
ATOM 3543 C CG    . GLN B 2 43  ? 48.039  46.739  5.821   1.00 51.04 43  B 1 
ATOM 3544 C CD    . GLN B 2 43  ? 47.720  46.024  7.150   1.00 47.16 43  B 1 
ATOM 3545 O OE1   . GLN B 2 43  ? 47.641  44.810  7.234   1.00 45.48 43  B 1 
ATOM 3546 N NE2   . GLN B 2 43  ? 47.540  46.761  8.212   1.00 41.81 43  B 1 
ATOM 3547 N N     . PRO B 2 44  ? 51.116  45.758  2.530   1.00 47.69 44  B 1 
ATOM 3548 C CA    . PRO B 2 44  ? 51.934  44.971  1.643   1.00 54.88 44  B 1 
ATOM 3549 C C     . PRO B 2 44  ? 51.686  43.503  1.986   1.00 53.17 44  B 1 
ATOM 3550 O O     . PRO B 2 44  ? 51.952  43.064  3.102   1.00 53.50 44  B 1 
ATOM 3551 C CB    . PRO B 2 44  ? 53.376  45.422  1.891   1.00 53.20 44  B 1 
ATOM 3552 C CG    . PRO B 2 44  ? 53.341  45.977  3.305   1.00 55.93 44  B 1 
ATOM 3553 C CD    . PRO B 2 44  ? 51.934  46.558  3.431   1.00 61.37 44  B 1 
ATOM 3554 N N     . TYR B 2 45  ? 51.111  42.795  1.027   1.00 51.21 45  B 1 
ATOM 3555 C CA    . TYR B 2 45  ? 50.894  41.364  1.127   1.00 55.42 45  B 1 
ATOM 3556 C C     . TYR B 2 45  ? 52.275  40.733  1.278   1.00 52.56 45  B 1 
ATOM 3557 O O     . TYR B 2 45  ? 53.020  40.635  0.308   1.00 54.73 45  B 1 
ATOM 3558 C CB    . TYR B 2 45  ? 50.128  40.860  -0.103  1.00 51.98 45  B 1 
ATOM 3559 C CG    . TYR B 2 45  ? 49.499  39.490  0.077   1.00 49.23 45  B 1 
ATOM 3560 C CD1   . TYR B 2 45  ? 50.192  38.321  -0.271  1.00 47.00 45  B 1 
ATOM 3561 C CD2   . TYR B 2 45  ? 48.196  39.402  0.593   1.00 47.66 45  B 1 
ATOM 3562 C CE1   . TYR B 2 45  ? 49.577  37.065  -0.114  1.00 40.52 45  B 1 
ATOM 3563 C CE2   . TYR B 2 45  ? 47.572  38.152  0.755   1.00 42.44 45  B 1 
ATOM 3564 C CZ    . TYR B 2 45  ? 48.266  36.988  0.389   1.00 42.01 45  B 1 
ATOM 3565 O OH    . TYR B 2 45  ? 47.659  35.757  0.537   1.00 40.66 45  B 1 
ATOM 3566 N N     . THR B 2 46  ? 52.662  40.470  2.517   1.00 45.43 46  B 1 
ATOM 3567 C CA    . THR B 2 46  ? 53.963  39.899  2.842   1.00 52.47 46  B 1 
ATOM 3568 C C     . THR B 2 46  ? 54.062  38.603  2.067   1.00 49.39 46  B 1 
ATOM 3569 O O     . THR B 2 46  ? 53.237  37.703  2.236   1.00 49.38 46  B 1 
ATOM 3570 C CB    . THR B 2 46  ? 54.177  39.668  4.343   1.00 49.97 46  B 1 
ATOM 3571 O OG1   . THR B 2 46  ? 53.047  40.005  5.102   1.00 47.39 46  B 1 
ATOM 3572 C CG2   . THR B 2 46  ? 55.330  40.525  4.870   1.00 49.12 46  B 1 
ATOM 3573 N N     . GLN B 2 47  ? 55.011  38.595  1.165   1.00 46.59 47  B 1 
ATOM 3574 C CA    . GLN B 2 47  ? 55.219  37.529  0.203   1.00 55.82 47  B 1 
ATOM 3575 C C     . GLN B 2 47  ? 55.609  36.282  0.996   1.00 55.95 47  B 1 
ATOM 3576 O O     . GLN B 2 47  ? 56.761  36.110  1.352   1.00 54.63 47  B 1 
ATOM 3577 C CB    . GLN B 2 47  ? 56.283  37.998  -0.796  1.00 51.50 47  B 1 
ATOM 3578 C CG    . GLN B 2 47  ? 56.390  37.156  -2.071  1.00 45.45 47  B 1 
ATOM 3579 C CD    . GLN B 2 47  ? 57.404  37.750  -3.060  1.00 42.46 47  B 1 
ATOM 3580 O OE1   . GLN B 2 47  ? 58.285  38.511  -2.716  1.00 42.05 47  B 1 
ATOM 3581 N NE2   . GLN B 2 47  ? 57.315  37.415  -4.328  1.00 38.33 47  B 1 
ATOM 3582 N N     . ALA B 2 48  ? 54.608  35.496  1.374   1.00 43.90 48  B 1 
ATOM 3583 C CA    . ALA B 2 48  ? 54.823  34.260  2.105   1.00 48.84 48  B 1 
ATOM 3584 C C     . ALA B 2 48  ? 55.768  33.411  1.255   1.00 45.59 48  B 1 
ATOM 3585 O O     . ALA B 2 48  ? 55.417  33.031  0.144   1.00 47.71 48  B 1 
ATOM 3586 C CB    . ALA B 2 48  ? 53.484  33.573  2.368   1.00 47.80 48  B 1 
ATOM 3587 N N     . GLN B 2 49  ? 57.002  33.238  1.766   1.00 52.62 49  B 1 
ATOM 3588 C CA    . GLN B 2 49  ? 57.992  32.452  1.059   1.00 59.60 49  B 1 
ATOM 3589 C C     . GLN B 2 49  ? 57.366  31.097  0.735   1.00 58.62 49  B 1 
ATOM 3590 O O     . GLN B 2 49  ? 56.796  30.474  1.639   1.00 57.26 49  B 1 
ATOM 3591 C CB    . GLN B 2 49  ? 59.263  32.266  1.879   1.00 54.73 49  B 1 
ATOM 3592 C CG    . GLN B 2 49  ? 60.198  33.480  1.822   1.00 48.55 49  B 1 
ATOM 3593 C CD    . GLN B 2 49  ? 61.542  33.221  2.506   1.00 44.13 49  B 1 
ATOM 3594 O OE1   . GLN B 2 49  ? 61.695  32.331  3.322   1.00 45.64 49  B 1 
ATOM 3595 N NE2   . GLN B 2 49  ? 62.557  33.999  2.198   1.00 40.74 49  B 1 
ATOM 3596 N N     . PRO B 2 50  ? 57.465  30.663  -0.512  1.00 47.61 50  B 1 
ATOM 3597 C CA    . PRO B 2 50  ? 56.998  29.344  -0.867  1.00 53.32 50  B 1 
ATOM 3598 C C     . PRO B 2 50  ? 57.850  28.354  -0.071  1.00 52.10 50  B 1 
ATOM 3599 O O     . PRO B 2 50  ? 59.015  28.142  -0.394  1.00 53.71 50  B 1 
ATOM 3600 C CB    . PRO B 2 50  ? 57.185  29.238  -2.384  1.00 51.89 50  B 1 
ATOM 3601 C CG    . PRO B 2 50  ? 58.324  30.211  -2.681  1.00 53.25 50  B 1 
ATOM 3602 C CD    . PRO B 2 50  ? 58.140  31.304  -1.627  1.00 58.47 50  B 1 
ATOM 3603 N N     . GLN B 2 51  ? 57.300  27.835  1.037   1.00 46.68 51  B 1 
ATOM 3604 C CA    . GLN B 2 51  ? 57.963  26.772  1.762   1.00 53.28 51  B 1 
ATOM 3605 C C     . GLN B 2 51  ? 58.220  25.655  0.766   1.00 52.17 51  B 1 
ATOM 3606 O O     . GLN B 2 51  ? 57.312  25.226  0.056   1.00 51.43 51  B 1 
ATOM 3607 C CB    . GLN B 2 51  ? 57.142  26.289  2.958   1.00 49.83 51  B 1 
ATOM 3608 C CG    . GLN B 2 51  ? 57.235  27.264  4.150   1.00 46.48 51  B 1 
ATOM 3609 C CD    . GLN B 2 51  ? 56.604  26.706  5.435   1.00 43.75 51  B 1 
ATOM 3610 O OE1   . GLN B 2 51  ? 55.915  25.700  5.458   1.00 43.81 51  B 1 
ATOM 3611 N NE2   . GLN B 2 51  ? 56.832  27.344  6.558   1.00 40.34 51  B 1 
ATOM 3612 N N     . GLN B 2 52  ? 59.498  25.265  0.685   1.00 50.75 52  B 1 
ATOM 3613 C CA    . GLN B 2 52  ? 59.914  24.234  -0.242  1.00 58.55 52  B 1 
ATOM 3614 C C     . GLN B 2 52  ? 59.001  23.027  -0.038  1.00 57.98 52  B 1 
ATOM 3615 O O     . GLN B 2 52  ? 58.827  22.588  1.102   1.00 56.72 52  B 1 
ATOM 3616 C CB    . GLN B 2 52  ? 61.372  23.833  -0.010  1.00 54.42 52  B 1 
ATOM 3617 C CG    . GLN B 2 52  ? 62.360  24.882  -0.544  1.00 50.64 52  B 1 
ATOM 3618 C CD    . GLN B 2 52  ? 63.827  24.452  -0.362  1.00 45.61 52  B 1 
ATOM 3619 O OE1   . GLN B 2 52  ? 64.150  23.585  0.425   1.00 46.12 52  B 1 
ATOM 3620 N NE2   . GLN B 2 52  ? 64.739  25.065  -1.076  1.00 40.60 52  B 1 
ATOM 3621 N N     . PRO B 2 53  ? 58.392  22.503  -1.111  1.00 47.34 53  B 1 
ATOM 3622 C CA    . PRO B 2 53  ? 57.613  21.291  -1.012  1.00 52.55 53  B 1 
ATOM 3623 C C     . PRO B 2 53  ? 58.564  20.217  -0.491  1.00 51.67 53  B 1 
ATOM 3624 O O     . PRO B 2 53  ? 59.513  19.844  -1.185  1.00 54.28 53  B 1 
ATOM 3625 C CB    . PRO B 2 53  ? 57.085  21.014  -2.425  1.00 50.61 53  B 1 
ATOM 3626 C CG    . PRO B 2 53  ? 58.092  21.711  -3.330  1.00 51.11 53  B 1 
ATOM 3627 C CD    . PRO B 2 53  ? 58.556  22.915  -2.495  1.00 56.25 53  B 1 
ATOM 3628 N N     . LEU B 2 54  ? 58.379  19.830  0.779   1.00 50.58 54  B 1 
ATOM 3629 C CA    . LEU B 2 54  ? 59.123  18.719  1.347   1.00 56.76 54  B 1 
ATOM 3630 C C     . LEU B 2 54  ? 58.974  17.564  0.363   1.00 54.78 54  B 1 
ATOM 3631 O O     . LEU B 2 54  ? 57.855  17.124  0.107   1.00 55.91 54  B 1 
ATOM 3632 C CB    . LEU B 2 54  ? 58.582  18.363  2.735   1.00 54.67 54  B 1 
ATOM 3633 C CG    . LEU B 2 54  ? 59.148  19.239  3.875   1.00 50.91 54  B 1 
ATOM 3634 C CD1   . LEU B 2 54  ? 58.332  19.064  5.146   1.00 47.83 54  B 1 
ATOM 3635 C CD2   . LEU B 2 54  ? 60.610  18.862  4.186   1.00 54.22 54  B 1 
ATOM 3636 N N     . GLN B 2 55  ? 60.103  17.184  -0.233  1.00 54.24 55  B 1 
ATOM 3637 C CA    . GLN B 2 55  ? 60.112  16.061  -1.160  1.00 59.74 55  B 1 
ATOM 3638 C C     . GLN B 2 55  ? 59.472  14.891  -0.421  1.00 59.07 55  B 1 
ATOM 3639 O O     . GLN B 2 55  ? 59.979  14.510  0.632   1.00 57.89 55  B 1 
ATOM 3640 C CB    . GLN B 2 55  ? 61.532  15.701  -1.604  1.00 54.63 55  B 1 
ATOM 3641 C CG    . GLN B 2 55  ? 62.092  16.674  -2.651  1.00 49.71 55  B 1 
ATOM 3642 C CD    . GLN B 2 55  ? 63.466  16.230  -3.189  1.00 45.30 55  B 1 
ATOM 3643 O OE1   . GLN B 2 55  ? 64.125  15.359  -2.656  1.00 44.06 55  B 1 
ATOM 3644 N NE2   . GLN B 2 55  ? 63.930  16.823  -4.266  1.00 39.96 55  B 1 
ATOM 3645 N N     . PRO B 2 56  ? 58.350  14.370  -0.904  1.00 46.31 56  B 1 
ATOM 3646 C CA    . PRO B 2 56  ? 57.796  13.171  -0.333  1.00 51.31 56  B 1 
ATOM 3647 C C     . PRO B 2 56  ? 58.871  12.105  -0.502  1.00 48.92 56  B 1 
ATOM 3648 O O     . PRO B 2 56  ? 59.150  11.670  -1.616  1.00 49.83 56  B 1 
ATOM 3649 C CB    . PRO B 2 56  ? 56.510  12.881  -1.117  1.00 49.59 56  B 1 
ATOM 3650 C CG    . PRO B 2 56  ? 56.760  13.545  -2.467  1.00 51.12 56  B 1 
ATOM 3651 C CD    . PRO B 2 56  ? 57.659  14.740  -2.134  1.00 57.29 56  B 1 
ATOM 3652 N N     . GLN B 2 57  ? 59.573  11.804  0.603   1.00 51.09 57  B 1 
ATOM 3653 C CA    . GLN B 2 57  ? 60.599  10.792  0.597   1.00 57.37 57  B 1 
ATOM 3654 C C     . GLN B 2 57  ? 59.882  9.509   0.199   1.00 56.88 57  B 1 
ATOM 3655 O O     . GLN B 2 57  ? 59.090  8.971   0.969   1.00 57.30 57  B 1 
ATOM 3656 C CB    . GLN B 2 57  ? 61.295  10.736  1.961   1.00 53.17 57  B 1 
ATOM 3657 C CG    . GLN B 2 57  ? 62.695  10.109  1.888   1.00 47.23 57  B 1 
ATOM 3658 C CD    . GLN B 2 57  ? 63.442  10.152  3.231   1.00 43.21 57  B 1 
ATOM 3659 O OE1   . GLN B 2 57  ? 62.869  10.237  4.297   1.00 42.91 57  B 1 
ATOM 3660 N NE2   . GLN B 2 57  ? 64.754  10.069  3.221   1.00 38.68 57  B 1 
ATOM 3661 N N     . LEU B 2 58  ? 60.101  9.124   -1.048  1.00 51.79 58  B 1 
ATOM 3662 C CA    . LEU B 2 58  ? 59.633  7.858   -1.579  1.00 56.62 58  B 1 
ATOM 3663 C C     . LEU B 2 58  ? 60.282  6.783   -0.717  1.00 54.03 58  B 1 
ATOM 3664 O O     . LEU B 2 58  ? 61.384  6.335   -1.013  1.00 54.48 58  B 1 
ATOM 3665 C CB    . LEU B 2 58  ? 60.037  7.721   -3.055  1.00 54.42 58  B 1 
ATOM 3666 C CG    . LEU B 2 58  ? 59.160  8.514   -4.049  1.00 50.92 58  B 1 
ATOM 3667 C CD1   . LEU B 2 58  ? 59.837  8.592   -5.413  1.00 48.36 58  B 1 
ATOM 3668 C CD2   . LEU B 2 58  ? 57.789  7.848   -4.237  1.00 53.81 58  B 1 
ATOM 3669 N N     . GLN B 2 59  ? 59.650  6.454   0.417   1.00 48.03 59  B 1 
ATOM 3670 C CA    . GLN B 2 59  ? 60.061  5.265   1.134   1.00 54.34 59  B 1 
ATOM 3671 C C     . GLN B 2 59  ? 59.982  4.134   0.123   1.00 52.35 59  B 1 
ATOM 3672 O O     . GLN B 2 59  ? 58.937  3.971   -0.515  1.00 51.48 59  B 1 
ATOM 3673 C CB    . GLN B 2 59  ? 59.208  4.993   2.365   1.00 51.06 59  B 1 
ATOM 3674 C CG    . GLN B 2 59  ? 59.597  5.916   3.533   1.00 47.69 59  B 1 
ATOM 3675 C CD    . GLN B 2 59  ? 58.980  5.486   4.876   1.00 44.21 59  B 1 
ATOM 3676 O OE1   . GLN B 2 59  ? 58.135  4.621   4.966   1.00 43.05 59  B 1 
ATOM 3677 N NE2   . GLN B 2 59  ? 59.408  6.084   5.967   1.00 39.82 59  B 1 
ATOM 3678 N N     . PRO B 2 60  ? 61.107  3.443   -0.092  1.00 44.16 60  B 1 
ATOM 3679 C CA    . PRO B 2 60  ? 61.130  2.372   -1.057  1.00 50.55 60  B 1 
ATOM 3680 C C     . PRO B 2 60  ? 60.042  1.398   -0.626  1.00 48.96 60  B 1 
ATOM 3681 O O     . PRO B 2 60  ? 60.098  0.832   0.458   1.00 48.67 60  B 1 
ATOM 3682 C CB    . PRO B 2 60  ? 62.542  1.781   -0.993  1.00 48.38 60  B 1 
ATOM 3683 C CG    . PRO B 2 60  ? 63.026  2.148   0.401   1.00 50.50 60  B 1 
ATOM 3684 C CD    . PRO B 2 60  ? 62.338  3.482   0.682   1.00 55.73 60  B 1 
ATOM 3685 N N     . TYR B 2 61  ? 59.007  1.328   -1.457  1.00 46.22 61  B 1 
ATOM 3686 C CA    . TYR B 2 61  ? 57.938  0.364   -1.278  1.00 51.41 61  B 1 
ATOM 3687 C C     . TYR B 2 61  ? 58.613  -0.997  -1.334  1.00 48.87 61  B 1 
ATOM 3688 O O     . TYR B 2 61  ? 58.976  -1.460  -2.410  1.00 50.88 61  B 1 
ATOM 3689 C CB    . TYR B 2 61  ? 56.865  0.574   -2.356  1.00 48.11 61  B 1 
ATOM 3690 C CG    . TYR B 2 61  ? 55.474  0.123   -1.945  1.00 45.46 61  B 1 
ATOM 3691 C CD1   . TYR B 2 61  ? 55.030  -1.190  -2.177  1.00 43.71 61  B 1 
ATOM 3692 C CD2   . TYR B 2 61  ? 54.613  1.048   -1.317  1.00 45.11 61  B 1 
ATOM 3693 C CE1   . TYR B 2 61  ? 53.729  -1.574  -1.800  1.00 38.09 61  B 1 
ATOM 3694 C CE2   . TYR B 2 61  ? 53.314  0.673   -0.940  1.00 40.08 61  B 1 
ATOM 3695 C CZ    . TYR B 2 61  ? 52.867  -0.640  -1.189  1.00 39.65 61  B 1 
ATOM 3696 O OH    . TYR B 2 61  ? 51.594  -1.007  -0.830  1.00 38.71 61  B 1 
ATOM 3697 N N     . THR B 2 62  ? 58.946  -1.518  -0.171  1.00 43.22 62  B 1 
ATOM 3698 C CA    . THR B 2 62  ? 59.665  -2.772  -0.050  1.00 51.68 62  B 1 
ATOM 3699 C C     . THR B 2 62  ? 58.838  -3.773  -0.808  1.00 48.65 62  B 1 
ATOM 3700 O O     . THR B 2 62  ? 57.660  -3.976  -0.503  1.00 48.30 62  B 1 
ATOM 3701 C CB    . THR B 2 62  ? 59.882  -3.216  1.412   1.00 48.85 62  B 1 
ATOM 3702 O OG1   . THR B 2 62  ? 59.033  -2.517  2.293   1.00 45.96 62  B 1 
ATOM 3703 C CG2   . THR B 2 62  ? 61.312  -2.942  1.864   1.00 47.73 62  B 1 
ATOM 3704 N N     . GLN B 2 63  ? 59.449  -4.256  -1.854  1.00 42.37 63  B 1 
ATOM 3705 C CA    . GLN B 2 63  ? 58.818  -5.134  -2.824  1.00 51.61 63  B 1 
ATOM 3706 C C     . GLN B 2 63  ? 58.421  -6.391  -2.059  1.00 52.25 63  B 1 
ATOM 3707 O O     . GLN B 2 63  ? 59.255  -7.262  -1.839  1.00 50.84 63  B 1 
ATOM 3708 C CB    . GLN B 2 63  ? 59.822  -5.372  -3.961  1.00 47.23 63  B 1 
ATOM 3709 C CG    . GLN B 2 63  ? 59.243  -6.052  -5.202  1.00 41.25 63  B 1 
ATOM 3710 C CD    . GLN B 2 63  ? 60.285  -6.184  -6.321  1.00 38.68 63  B 1 
ATOM 3711 O OE1   . GLN B 2 63  ? 61.481  -6.133  -6.104  1.00 38.82 63  B 1 
ATOM 3712 N NE2   . GLN B 2 63  ? 59.874  -6.373  -7.553  1.00 35.41 63  B 1 
ATOM 3713 N N     . ALA B 2 64  ? 57.198  -6.382  -1.549  1.00 41.62 64  B 1 
ATOM 3714 C CA    . ALA B 2 64  ? 56.672  -7.512  -0.810  1.00 46.94 64  B 1 
ATOM 3715 C C     . ALA B 2 64  ? 56.811  -8.707  -1.742  1.00 43.76 64  B 1 
ATOM 3716 O O     . ALA B 2 64  ? 56.196  -8.724  -2.805  1.00 45.37 64  B 1 
ATOM 3717 C CB    . ALA B 2 64  ? 55.229  -7.239  -0.397  1.00 45.59 64  B 1 
ATOM 3718 N N     . GLN B 2 65  ? 57.743  -9.595  -1.384  1.00 51.74 65  B 1 
ATOM 3719 C CA    . GLN B 2 65  ? 57.974  -10.786 -2.190  1.00 58.82 65  B 1 
ATOM 3720 C C     . GLN B 2 65  ? 56.611  -11.408 -2.451  1.00 58.32 65  B 1 
ATOM 3721 O O     . GLN B 2 65  ? 55.841  -11.562 -1.500  1.00 56.69 65  B 1 
ATOM 3722 C CB    . GLN B 2 65  ? 58.889  -11.781 -1.487  1.00 53.66 65  B 1 
ATOM 3723 C CG    . GLN B 2 65  ? 60.369  -11.437 -1.642  1.00 46.88 65  B 1 
ATOM 3724 C CD    . GLN B 2 65  ? 61.288  -12.537 -1.071  1.00 42.85 65  B 1 
ATOM 3725 O OE1   . GLN B 2 65  ? 60.897  -13.349 -0.252  1.00 44.43 65  B 1 
ATOM 3726 N NE2   . GLN B 2 65  ? 62.527  -12.581 -1.485  1.00 39.65 65  B 1 
ATOM 3727 N N     . PRO B 2 66  ? 56.289  -11.707 -3.706  1.00 44.74 66  B 1 
ATOM 3728 C CA    . PRO B 2 66  ? 55.075  -12.426 -4.008  1.00 50.61 66  B 1 
ATOM 3729 C C     . PRO B 2 66  ? 55.180  -13.748 -3.250  1.00 49.51 66  B 1 
ATOM 3730 O O     . PRO B 2 66  ? 55.931  -14.631 -3.656  1.00 51.17 66  B 1 
ATOM 3731 C CB    . PRO B 2 66  ? 55.056  -12.580 -5.534  1.00 48.90 66  B 1 
ATOM 3732 C CG    . PRO B 2 66  ? 56.533  -12.532 -5.927  1.00 49.51 66  B 1 
ATOM 3733 C CD    . PRO B 2 66  ? 57.144  -11.595 -4.875  1.00 54.70 66  B 1 
ATOM 3734 N N     . GLN B 2 67  ? 54.535  -13.808 -2.077  1.00 42.99 67  B 1 
ATOM 3735 C CA    . GLN B 2 67  ? 54.448  -15.061 -1.352  1.00 50.46 67  B 1 
ATOM 3736 C C     . GLN B 2 67  ? 53.878  -16.051 -2.346  1.00 49.59 67  B 1 
ATOM 3737 O O     . GLN B 2 67  ? 52.828  -15.810 -2.936  1.00 48.81 67  B 1 
ATOM 3738 C CB    . GLN B 2 67  ? 53.595  -14.958 -0.094  1.00 46.93 67  B 1 
ATOM 3739 C CG    . GLN B 2 67  ? 54.362  -14.299 1.065   1.00 43.35 67  B 1 
ATOM 3740 C CD    . GLN B 2 67  ? 53.609  -14.372 2.406   1.00 40.72 67  B 1 
ATOM 3741 O OE1   . GLN B 2 67  ? 52.447  -14.707 2.489   1.00 41.40 67  B 1 
ATOM 3742 N NE2   . GLN B 2 67  ? 54.261  -14.065 3.500   1.00 38.08 67  B 1 
ATOM 3743 N N     . GLN B 2 68  ? 54.674  -17.095 -2.580  1.00 47.29 68  B 1 
ATOM 3744 C CA    . GLN B 2 68  ? 54.273  -18.128 -3.508  1.00 56.19 68  B 1 
ATOM 3745 C C     . GLN B 2 68  ? 52.842  -18.511 -3.162  1.00 55.46 68  B 1 
ATOM 3746 O O     . GLN B 2 68  ? 52.562  -18.774 -1.985  1.00 54.08 68  B 1 
ATOM 3747 C CB    . GLN B 2 68  ? 55.186  -19.350 -3.397  1.00 52.12 68  B 1 
ATOM 3748 C CG    . GLN B 2 68  ? 56.549  -19.128 -4.074  1.00 48.51 68  B 1 
ATOM 3749 C CD    . GLN B 2 68  ? 57.441  -20.365 -4.009  1.00 43.86 68  B 1 
ATOM 3750 O OE1   . GLN B 2 68  ? 57.251  -21.266 -3.215  1.00 44.40 68  B 1 
ATOM 3751 N NE2   . GLN B 2 68  ? 58.454  -20.451 -4.840  1.00 39.43 68  B 1 
ATOM 3752 N N     . PRO B 2 69  ? 51.912  -18.468 -4.145  1.00 46.04 69  B 1 
ATOM 3753 C CA    . PRO B 2 69  ? 50.569  -18.944 -3.915  1.00 50.48 69  B 1 
ATOM 3754 C C     . PRO B 2 69  ? 50.741  -20.376 -3.418  1.00 49.35 69  B 1 
ATOM 3755 O O     . PRO B 2 69  ? 51.203  -21.231 -4.171  1.00 51.65 69  B 1 
ATOM 3756 C CB    . PRO B 2 69  ? 49.843  -18.840 -5.262  1.00 48.40 69  B 1 
ATOM 3757 C CG    . PRO B 2 69  ? 50.974  -18.890 -6.285  1.00 48.57 69  B 1 
ATOM 3758 C CD    . PRO B 2 69  ? 52.147  -18.225 -5.558  1.00 53.41 69  B 1 
ATOM 3759 N N     . LEU B 2 70  ? 50.519  -20.565 -2.114  1.00 48.59 70  B 1 
ATOM 3760 C CA    . LEU B 2 70  ? 50.527  -21.896 -1.531  1.00 55.16 70  B 1 
ATOM 3761 C C     . LEU B 2 70  ? 49.616  -22.714 -2.428  1.00 53.17 70  B 1 
ATOM 3762 O O     . LEU B 2 70  ? 48.429  -22.413 -2.537  1.00 54.39 70  B 1 
ATOM 3763 C CB    . LEU B 2 70  ? 50.029  -21.865 -0.079  1.00 53.04 70  B 1 
ATOM 3764 C CG    . LEU B 2 70  ? 51.123  -21.509 0.945   1.00 48.89 70  B 1 
ATOM 3765 C CD1   . LEU B 2 70  ? 50.500  -21.149 2.294   1.00 46.19 70  B 1 
ATOM 3766 C CD2   . LEU B 2 70  ? 52.079  -22.695 1.164   1.00 52.59 70  B 1 
ATOM 3767 N N     . GLN B 2 71  ? 50.227  -23.645 -3.145  1.00 50.83 71  B 1 
ATOM 3768 C CA    . GLN B 2 71  ? 49.468  -24.537 -3.997  1.00 56.71 71  B 1 
ATOM 3769 C C     . GLN B 2 71  ? 48.376  -25.101 -3.097  1.00 55.55 71  B 1 
ATOM 3770 O O     . GLN B 2 71  ? 48.716  -25.668 -2.060  1.00 54.81 71  B 1 
ATOM 3771 C CB    . GLN B 2 71  ? 50.331  -25.675 -4.550  1.00 52.12 71  B 1 
ATOM 3772 C CG    . GLN B 2 71  ? 51.196  -25.236 -5.736  1.00 47.60 71  B 1 
ATOM 3773 C CD    . GLN B 2 71  ? 51.943  -26.416 -6.379  1.00 43.51 71  B 1 
ATOM 3774 O OE1   . GLN B 2 71  ? 52.042  -27.499 -5.844  1.00 42.60 71  B 1 
ATOM 3775 N NE2   . GLN B 2 71  ? 52.500  -26.231 -7.558  1.00 38.80 71  B 1 
ATOM 3776 N N     . PRO B 2 72  ? 47.088  -24.859 -3.418  1.00 43.60 72  B 1 
ATOM 3777 C CA    . PRO B 2 72  ? 46.026  -25.499 -2.685  1.00 48.72 72  B 1 
ATOM 3778 C C     . PRO B 2 72  ? 46.312  -26.991 -2.828  1.00 46.44 72  B 1 
ATOM 3779 O O     . PRO B 2 72  ? 46.180  -27.542 -3.920  1.00 47.30 72  B 1 
ATOM 3780 C CB    . PRO B 2 72  ? 44.726  -25.047 -3.349  1.00 47.16 72  B 1 
ATOM 3781 C CG    . PRO B 2 72  ? 45.145  -24.701 -4.773  1.00 48.67 72  B 1 
ATOM 3782 C CD    . PRO B 2 72  ? 46.587  -24.205 -4.615  1.00 54.80 72  B 1 
ATOM 3783 N N     . GLN B 2 73  ? 46.888  -27.562 -1.768  1.00 48.78 73  B 1 
ATOM 3784 C CA    . GLN B 2 73  ? 47.201  -28.973 -1.757  1.00 55.38 73  B 1 
ATOM 3785 C C     . GLN B 2 73  ? 45.854  -29.638 -1.939  1.00 54.77 73  B 1 
ATOM 3786 O O     . GLN B 2 73  ? 45.019  -29.594 -1.035  1.00 55.10 73  B 1 
ATOM 3787 C CB    . GLN B 2 73  ? 47.936  -29.346 -0.462  1.00 51.17 73  B 1 
ATOM 3788 C CG    . GLN B 2 73  ? 48.660  -30.698 -0.564  1.00 45.96 73  B 1 
ATOM 3789 C CD    . GLN B 2 73  ? 49.473  -31.037 0.695   1.00 42.29 73  B 1 
ATOM 3790 O OE1   . GLN B 2 73  ? 49.226  -30.551 1.782   1.00 42.09 73  B 1 
ATOM 3791 N NE2   . GLN B 2 73  ? 50.454  -31.904 0.590   1.00 38.29 73  B 1 
ATOM 3792 N N     . LEU B 2 74  ? 45.643  -30.081 -3.162  1.00 48.75 74  B 1 
ATOM 3793 C CA    . LEU B 2 74  ? 44.486  -30.888 -3.502  1.00 54.32 74  B 1 
ATOM 3794 C C     . LEU B 2 74  ? 44.568  -32.081 -2.561  1.00 51.93 74  B 1 
ATOM 3795 O O     . LEU B 2 74  ? 45.287  -33.033 -2.840  1.00 52.92 74  B 1 
ATOM 3796 C CB    . LEU B 2 74  ? 44.556  -31.319 -4.973  1.00 52.62 74  B 1 
ATOM 3797 C CG    . LEU B 2 74  ? 44.125  -30.240 -5.983  1.00 48.88 74  B 1 
ATOM 3798 C CD1   . LEU B 2 74  ? 44.546  -30.626 -7.401  1.00 46.83 74  B 1 
ATOM 3799 C CD2   . LEU B 2 74  ? 42.602  -30.046 -5.981  1.00 52.93 74  B 1 
ATOM 3800 N N     . GLN B 2 75  ? 43.942  -31.947 -1.397  1.00 47.90 75  B 1 
ATOM 3801 C CA    . GLN B 2 75  ? 43.778  -33.107 -0.542  1.00 53.92 75  B 1 
ATOM 3802 C C     . GLN B 2 75  ? 43.117  -34.134 -1.440  1.00 51.85 75  B 1 
ATOM 3803 O O     . GLN B 2 75  ? 42.083  -33.821 -2.037  1.00 50.84 75  B 1 
ATOM 3804 C CB    . GLN B 2 75  ? 42.948  -32.817 0.706   1.00 50.55 75  B 1 
ATOM 3805 C CG    . GLN B 2 75  ? 43.781  -32.079 1.767   1.00 47.31 75  B 1 
ATOM 3806 C CD    . GLN B 2 75  ? 43.079  -32.009 3.137   1.00 43.84 75  B 1 
ATOM 3807 O OE1   . GLN B 2 75  ? 41.913  -32.337 3.298   1.00 42.68 75  B 1 
ATOM 3808 N NE2   . GLN B 2 75  ? 43.773  -31.584 4.160   1.00 39.41 75  B 1 
ATOM 3809 N N     . PRO B 2 76  ? 43.782  -35.266 -1.621  1.00 42.97 76  B 1 
ATOM 3810 C CA    . PRO B 2 76  ? 43.251  -36.282 -2.494  1.00 49.29 76  B 1 
ATOM 3811 C C     . PRO B 2 76  ? 41.852  -36.560 -1.968  1.00 47.86 76  B 1 
ATOM 3812 O O     . PRO B 2 76  ? 41.691  -36.945 -0.815  1.00 47.10 76  B 1 
ATOM 3813 C CB    . PRO B 2 76  ? 44.196  -37.481 -2.385  1.00 46.66 76  B 1 
ATOM 3814 C CG    . PRO B 2 76  ? 44.866  -37.277 -1.030  1.00 47.78 76  B 1 
ATOM 3815 C CD    . PRO B 2 76  ? 44.924  -35.763 -0.878  1.00 52.20 76  B 1 
ATOM 3816 N N     . TYR B 2 77  ? 40.865  -36.214 -2.802  1.00 44.54 77  B 1 
ATOM 3817 C CA    . TYR B 2 77  ? 39.471  -36.517 -2.521  1.00 49.60 77  B 1 
ATOM 3818 C C     . TYR B 2 77  ? 39.436  -38.030 -2.355  1.00 46.67 77  B 1 
ATOM 3819 O O     . TYR B 2 77  ? 39.528  -38.752 -3.346  1.00 49.71 77  B 1 
ATOM 3820 C CB    . TYR B 2 77  ? 38.589  -36.002 -3.667  1.00 47.34 77  B 1 
ATOM 3821 C CG    . TYR B 2 77  ? 37.120  -35.877 -3.310  1.00 45.78 77  B 1 
ATOM 3822 C CD1   . TYR B 2 77  ? 36.230  -36.951 -3.477  1.00 44.38 77  B 1 
ATOM 3823 C CD2   . TYR B 2 77  ? 36.640  -34.648 -2.808  1.00 45.38 77  B 1 
ATOM 3824 C CE1   . TYR B 2 77  ? 34.871  -36.799 -3.155  1.00 38.81 77  B 1 
ATOM 3825 C CE2   . TYR B 2 77  ? 35.283  -34.488 -2.486  1.00 40.12 77  B 1 
ATOM 3826 C CZ    . TYR B 2 77  ? 34.399  -35.568 -2.664  1.00 39.62 77  B 1 
ATOM 3827 O OH    . TYR B 2 77  ? 33.064  -35.408 -2.356  1.00 38.66 77  B 1 
ATOM 3828 N N     . THR B 2 78  ? 39.514  -38.452 -1.114  1.00 40.73 78  B 1 
ATOM 3829 C CA    . THR B 2 78  ? 39.616  -39.858 -0.788  1.00 48.06 78  B 1 
ATOM 3830 C C     . THR B 2 78  ? 38.392  -40.474 -1.405  1.00 44.85 78  B 1 
ATOM 3831 O O     . THR B 2 78  ? 37.273  -40.119 -1.045  1.00 44.06 78  B 1 
ATOM 3832 C CB    . THR B 2 78  ? 39.690  -40.138 0.726   1.00 45.81 78  B 1 
ATOM 3833 O OG1   . THR B 2 78  ? 39.230  -39.034 1.472   1.00 42.90 78  B 1 
ATOM 3834 C CG2   . THR B 2 78  ? 41.123  -40.404 1.170   1.00 44.67 78  B 1 
ATOM 3835 N N     . GLN B 2 79  ? 38.662  -41.251 -2.419  1.00 40.99 79  B 1 
ATOM 3836 C CA    . GLN B 2 79  ? 37.645  -41.842 -3.259  1.00 50.64 79  B 1 
ATOM 3837 C C     . GLN B 2 79  ? 36.823  -42.715 -2.333  1.00 51.05 79  B 1 
ATOM 3838 O O     . GLN B 2 79  ? 37.251  -43.805 -1.983  1.00 49.09 79  B 1 
ATOM 3839 C CB    . GLN B 2 79  ? 38.348  -42.602 -4.388  1.00 46.21 79  B 1 
ATOM 3840 C CG    . GLN B 2 79  ? 37.428  -43.064 -5.521  1.00 40.54 79  B 1 
ATOM 3841 C CD    . GLN B 2 79  ? 38.207  -43.740 -6.658  1.00 37.75 79  B 1 
ATOM 3842 O OE1   . GLN B 2 79  ? 39.326  -44.188 -6.491  1.00 37.64 79  B 1 
ATOM 3843 N NE2   . GLN B 2 79  ? 37.639  -43.845 -7.835  1.00 34.75 79  B 1 
ATOM 3844 N N     . ALA B 2 80  ? 35.730  -42.136 -1.835  1.00 40.40 80  B 1 
ATOM 3845 C CA    . ALA B 2 80  ? 34.852  -42.838 -0.917  1.00 46.34 80  B 1 
ATOM 3846 C C     . ALA B 2 80  ? 34.469  -44.117 -1.646  1.00 43.15 80  B 1 
ATOM 3847 O O     . ALA B 2 80  ? 33.821  -44.051 -2.690  1.00 44.23 80  B 1 
ATOM 3848 C CB    . ALA B 2 80  ? 33.653  -41.959 -0.573  1.00 44.90 80  B 1 
ATOM 3849 N N     . GLN B 2 81  ? 35.015  -45.214 -1.164  1.00 48.74 81  B 1 
ATOM 3850 C CA    . GLN B 2 81  ? 34.743  -46.494 -1.790  1.00 56.14 81  B 1 
ATOM 3851 C C     . GLN B 2 81  ? 33.229  -46.603 -1.893  1.00 55.33 81  B 1 
ATOM 3852 O O     . GLN B 2 81  ? 32.548  -46.360 -0.897  1.00 53.19 81  B 1 
ATOM 3853 C CB    . GLN B 2 81  ? 35.302  -47.662 -0.982  1.00 50.70 81  B 1 
ATOM 3854 C CG    . GLN B 2 81  ? 36.786  -47.901 -1.248  1.00 44.44 81  B 1 
ATOM 3855 C CD    . GLN B 2 81  ? 37.301  -49.197 -0.591  1.00 40.15 81  B 1 
ATOM 3856 O OE1   . GLN B 2 81  ? 36.713  -49.729 0.342   1.00 41.63 81  B 1 
ATOM 3857 N NE2   . GLN B 2 81  ? 38.398  -49.734 -1.048  1.00 37.35 81  B 1 
ATOM 3858 N N     . PRO B 2 82  ? 32.713  -46.896 -3.085  1.00 41.61 82  B 1 
ATOM 3859 C CA    . PRO B 2 82  ? 31.299  -47.130 -3.225  1.00 48.00 82  B 1 
ATOM 3860 C C     . PRO B 2 82  ? 30.979  -48.275 -2.266  1.00 46.80 82  B 1 
ATOM 3861 O O     . PRO B 2 82  ? 31.388  -49.407 -2.502  1.00 47.71 82  B 1 
ATOM 3862 C CB    . PRO B 2 82  ? 31.077  -47.479 -4.702  1.00 46.35 82  B 1 
ATOM 3863 C CG    . PRO B 2 82  ? 32.423  -48.021 -5.155  1.00 47.05 82  B 1 
ATOM 3864 C CD    . PRO B 2 82  ? 33.427  -47.244 -4.299  1.00 52.39 82  B 1 
ATOM 3865 N N     . GLN B 2 83  ? 30.368  -47.916 -1.114  1.00 43.36 83  B 1 
ATOM 3866 C CA    . GLN B 2 83  ? 29.919  -48.937 -0.188  1.00 49.58 83  B 1 
ATOM 3867 C C     . GLN B 2 83  ? 29.043  -49.867 -1.003  1.00 48.49 83  B 1 
ATOM 3868 O O     . GLN B 2 83  ? 28.117  -49.418 -1.670  1.00 47.77 83  B 1 
ATOM 3869 C CB    . GLN B 2 83  ? 29.172  -48.348 1.011   1.00 46.54 83  B 1 
ATOM 3870 C CG    . GLN B 2 83  ? 30.134  -47.758 2.054   1.00 43.33 83  B 1 
ATOM 3871 C CD    . GLN B 2 83  ? 29.426  -47.342 3.348   1.00 40.79 83  B 1 
ATOM 3872 O OE1   . GLN B 2 83  ? 28.215  -47.259 3.449   1.00 41.53 83  B 1 
ATOM 3873 N NE2   . GLN B 2 83  ? 30.164  -47.059 4.399   1.00 38.44 83  B 1 
ATOM 3874 N N     . GLN B 2 84  ? 29.450  -51.151 -1.017  1.00 40.46 84  B 1 
ATOM 3875 C CA    . GLN B 2 84  ? 28.715  -52.151 -1.766  1.00 51.28 84  B 1 
ATOM 3876 C C     . GLN B 2 84  ? 27.252  -52.016 -1.385  1.00 50.09 84  B 1 
ATOM 3877 O O     . GLN B 2 84  ? 26.953  -51.992 -0.188  1.00 48.97 84  B 1 
ATOM 3878 C CB    . GLN B 2 84  ? 29.225  -53.560 -1.453  1.00 48.13 84  B 1 
ATOM 3879 C CG    . GLN B 2 84  ? 30.556  -53.863 -2.152  1.00 45.20 84  B 1 
ATOM 3880 C CD    . GLN B 2 84  ? 31.027  -55.300 -1.895  1.00 40.87 84  B 1 
ATOM 3881 O OE1   . GLN B 2 84  ? 30.602  -55.969 -0.971  1.00 41.94 84  B 1 
ATOM 3882 N NE2   . GLN B 2 84  ? 31.920  -55.813 -2.706  1.00 37.91 84  B 1 
ATOM 3883 N N     . PRO B 2 85  ? 26.343  -51.842 -2.361  1.00 42.04 85  B 1 
ATOM 3884 C CA    . PRO B 2 85  ? 24.928  -51.839 -2.076  1.00 47.47 85  B 1 
ATOM 3885 C C     . PRO B 2 85  ? 24.664  -53.142 -1.326  1.00 46.47 85  B 1 
ATOM 3886 O O     . PRO B 2 85  ? 24.838  -54.219 -1.897  1.00 47.92 85  B 1 
ATOM 3887 C CB    . PRO B 2 85  ? 24.217  -51.747 -3.426  1.00 45.21 85  B 1 
ATOM 3888 C CG    . PRO B 2 85  ? 25.237  -52.313 -4.412  1.00 45.13 85  B 1 
ATOM 3889 C CD    . PRO B 2 85  ? 26.582  -51.914 -3.787  1.00 50.02 85  B 1 
ATOM 3890 N N     . LEU B 2 86  ? 24.378  -53.020 -0.014  1.00 48.08 86  B 1 
ATOM 3891 C CA    . LEU B 2 86  ? 24.008  -54.169 0.793   1.00 54.19 86  B 1 
ATOM 3892 C C     . LEU B 2 86  ? 22.883  -54.856 0.029   1.00 52.19 86  B 1 
ATOM 3893 O O     . LEU B 2 86  ? 21.837  -54.248 -0.188  1.00 53.08 86  B 1 
ATOM 3894 C CB    . LEU B 2 86  ? 23.571  -53.737 2.198   1.00 52.05 86  B 1 
ATOM 3895 C CG    . LEU B 2 86  ? 24.744  -53.506 3.168   1.00 48.13 86  B 1 
ATOM 3896 C CD1   . LEU B 2 86  ? 24.262  -52.771 4.420   1.00 45.55 86  B 1 
ATOM 3897 C CD2   . LEU B 2 86  ? 25.366  -54.845 3.613   1.00 51.68 86  B 1 
ATOM 3898 N N     . GLN B 2 87  ? 23.165  -56.049 -0.457  1.00 50.23 87  B 1 
ATOM 3899 C CA    . GLN B 2 87  ? 22.168  -56.821 -1.165  1.00 56.52 87  B 1 
ATOM 3900 C C     . GLN B 2 87  ? 20.952  -56.879 -0.240  1.00 55.26 87  B 1 
ATOM 3901 O O     . GLN B 2 87  ? 21.104  -57.332 0.893   1.00 54.64 87  B 1 
ATOM 3902 C CB    . GLN B 2 87  ? 22.661  -58.239 -1.480  1.00 52.48 87  B 1 
ATOM 3903 C CG    . GLN B 2 87  ? 23.610  -58.276 -2.679  1.00 48.01 87  B 1 
ATOM 3904 C CD    . GLN B 2 87  ? 23.966  -59.716 -3.096  1.00 43.48 87  B 1 
ATOM 3905 O OE1   . GLN B 2 87  ? 23.740  -60.679 -2.393  1.00 42.95 87  B 1 
ATOM 3906 N NE2   . GLN B 2 87  ? 24.546  -59.901 -4.267  1.00 39.29 87  B 1 
ATOM 3907 N N     . PRO B 2 88  ? 19.795  -56.360 -0.677  1.00 43.90 88  B 1 
ATOM 3908 C CA    . PRO B 2 88  ? 18.581  -56.523 0.095   1.00 49.13 88  B 1 
ATOM 3909 C C     . PRO B 2 88  ? 18.408  -58.030 0.235   1.00 46.80 88  B 1 
ATOM 3910 O O     . PRO B 2 88  ? 18.102  -58.718 -0.743  1.00 46.87 88  B 1 
ATOM 3911 C CB    . PRO B 2 88  ? 17.480  -55.833 -0.704  1.00 47.20 88  B 1 
ATOM 3912 C CG    . PRO B 2 88  ? 17.986  -55.887 -2.144  1.00 48.43 88  B 1 
ATOM 3913 C CD    . PRO B 2 88  ? 19.505  -55.809 -1.993  1.00 53.81 88  B 1 
ATOM 3914 N N     . GLN B 2 89  ? 18.738  -58.536 1.426   1.00 48.55 89  B 1 
ATOM 3915 C CA    . GLN B 2 89  ? 18.610  -59.950 1.698   1.00 55.06 89  B 1 
ATOM 3916 C C     . GLN B 2 89  ? 17.124  -60.225 1.591   1.00 53.96 89  B 1 
ATOM 3917 O O     . GLN B 2 89  ? 16.347  -59.798 2.441   1.00 55.02 89  B 1 
ATOM 3918 C CB    . GLN B 2 89  ? 19.225  -60.278 3.061   1.00 51.30 89  B 1 
ATOM 3919 C CG    . GLN B 2 89  ? 19.547  -61.774 3.215   1.00 46.19 89  B 1 
ATOM 3920 C CD    . GLN B 2 89  ? 20.258  -62.101 4.524   1.00 42.91 89  B 1 
ATOM 3921 O OE1   . GLN B 2 89  ? 20.207  -61.389 5.509   1.00 42.51 89  B 1 
ATOM 3922 N NE2   . GLN B 2 89  ? 20.953  -63.222 4.606   1.00 39.09 89  B 1 
ATOM 3923 N N     . LEU B 2 90  ? 16.757  -60.824 0.472   1.00 49.27 90  B 1 
ATOM 3924 C CA    . LEU B 2 90  ? 15.403  -61.297 0.230   1.00 54.44 90  B 1 
ATOM 3925 C C     . LEU B 2 90  ? 15.112  -62.283 1.356   1.00 52.01 90  B 1 
ATOM 3926 O O     . LEU B 2 90  ? 15.488  -63.449 1.259   1.00 52.42 90  B 1 
ATOM 3927 C CB    . LEU B 2 90  ? 15.316  -61.973 -1.146  1.00 52.70 90  B 1 
ATOM 3928 C CG    . LEU B 2 90  ? 15.214  -61.003 -2.339  1.00 49.13 90  B 1 
ATOM 3929 C CD1   . LEU B 2 90  ? 15.480  -61.730 -3.657  1.00 46.70 90  B 1 
ATOM 3930 C CD2   . LEU B 2 90  ? 13.825  -60.360 -2.426  1.00 52.21 90  B 1 
ATOM 3931 N N     . GLN B 2 91  ? 14.554  -61.758 2.466   1.00 50.20 91  B 1 
ATOM 3932 C CA    . GLN B 2 91  ? 14.057  -62.659 3.491   1.00 55.74 91  B 1 
ATOM 3933 C C     . GLN B 2 91  ? 13.069  -63.574 2.782   1.00 53.56 91  B 1 
ATOM 3934 O O     . GLN B 2 91  ? 12.172  -63.070 2.094   1.00 52.75 91  B 1 
ATOM 3935 C CB    . GLN B 2 91  ? 13.420  -61.930 4.669   1.00 52.64 91  B 1 
ATOM 3936 C CG    . GLN B 2 91  ? 14.487  -61.343 5.607   1.00 49.32 91  B 1 
ATOM 3937 C CD    . GLN B 2 91  ? 13.921  -60.890 6.955   1.00 45.33 91  B 1 
ATOM 3938 O OE1   . GLN B 2 91  ? 12.725  -60.849 7.189   1.00 44.20 91  B 1 
ATOM 3939 N NE2   . GLN B 2 91  ? 14.769  -60.542 7.900   1.00 40.89 91  B 1 
ATOM 3940 N N     . PRO B 2 92  ? 13.285  -64.868 2.860   1.00 48.05 92  B 1 
ATOM 3941 C CA    . PRO B 2 92  ? 12.432  -65.807 2.174   1.00 52.87 92  B 1 
ATOM 3942 C C     . PRO B 2 92  ? 11.017  -65.534 2.665   1.00 51.18 92  B 1 
ATOM 3943 O O     . PRO B 2 92  ? 10.753  -65.592 3.860   1.00 50.70 92  B 1 
ATOM 3944 C CB    . PRO B 2 92  ? 12.944  -67.197 2.549   1.00 50.65 92  B 1 
ATOM 3945 C CG    . PRO B 2 92  ? 13.672  -66.975 3.867   1.00 52.18 92  B 1 
ATOM 3946 C CD    . PRO B 2 92  ? 14.226  -65.555 3.725   1.00 56.54 92  B 1 
ATOM 3947 N N     . TYR B 2 93  ? 10.154  -65.145 1.716   1.00 42.70 93  B 1 
ATOM 3948 C CA    . TYR B 2 93  ? 8.735   -64.989 1.963   1.00 51.44 93  B 1 
ATOM 3949 C C     . TYR B 2 93  ? 8.250   -66.337 2.484   1.00 48.76 93  B 1 
ATOM 3950 O O     . TYR B 2 93  ? 8.093   -67.281 1.719   1.00 49.33 93  B 1 
ATOM 3951 C CB    . TYR B 2 93  ? 8.041   -64.563 0.663   1.00 48.05 93  B 1 
ATOM 3952 C CG    . TYR B 2 93  ? 6.604   -64.111 0.841   1.00 44.93 93  B 1 
ATOM 3953 C CD1   . TYR B 2 93  ? 5.537   -65.024 0.748   1.00 43.14 93  B 1 
ATOM 3954 C CD2   . TYR B 2 93  ? 6.327   -62.749 1.079   1.00 44.30 93  B 1 
ATOM 3955 C CE1   . TYR B 2 93  ? 4.212   -64.581 0.892   1.00 38.40 93  B 1 
ATOM 3956 C CE2   . TYR B 2 93  ? 5.008   -62.299 1.224   1.00 41.02 93  B 1 
ATOM 3957 C CZ    . TYR B 2 93  ? 3.944   -63.216 1.128   1.00 40.66 93  B 1 
ATOM 3958 O OH    . TYR B 2 93  ? 2.654   -62.784 1.260   1.00 40.04 93  B 1 
ATOM 3959 N N     . THR B 2 94  ? 8.182   -66.431 3.807   1.00 45.34 94  B 1 
ATOM 3960 C CA    . THR B 2 94  ? 7.792   -67.658 4.460   1.00 50.98 94  B 1 
ATOM 3961 C C     . THR B 2 94  ? 6.384   -67.922 4.000   1.00 46.79 94  B 1 
ATOM 3962 O O     . THR B 2 94  ? 5.467   -67.155 4.299   1.00 46.30 94  B 1 
ATOM 3963 C CB    . THR B 2 94  ? 7.885   -67.607 5.993   1.00 48.69 94  B 1 
ATOM 3964 O OG1   . THR B 2 94  ? 7.978   -66.284 6.470   1.00 46.16 94  B 1 
ATOM 3965 C CG2   . THR B 2 94  ? 9.125   -68.339 6.494   1.00 47.78 94  B 1 
ATOM 3966 N N     . GLN B 2 95  ? 6.273   -68.925 3.173   1.00 41.59 95  B 1 
ATOM 3967 C CA    . GLN B 2 95  ? 5.046   -69.304 2.508   1.00 49.30 95  B 1 
ATOM 3968 C C     . GLN B 2 95  ? 4.066   -69.661 3.621   1.00 48.38 95  B 1 
ATOM 3969 O O     . GLN B 2 95  ? 4.179   -70.724 4.217   1.00 47.07 95  B 1 
ATOM 3970 C CB    . GLN B 2 95  ? 5.348   -70.456 1.554   1.00 46.13 95  B 1 
ATOM 3971 C CG    . GLN B 2 95  ? 4.233   -70.773 0.556   1.00 40.74 95  B 1 
ATOM 3972 C CD    . GLN B 2 95  ? 4.639   -71.857 -0.439  1.00 38.08 95  B 1 
ATOM 3973 O OE1   . GLN B 2 95  ? 5.559   -72.632 -0.234  1.00 38.34 95  B 1 
ATOM 3974 N NE2   . GLN B 2 95  ? 3.965   -71.969 -1.562  1.00 36.05 95  B 1 
ATOM 3975 N N     . ALA B 2 96  ? 3.211   -68.700 3.959   1.00 39.63 96  B 1 
ATOM 3976 C CA    . ALA B 2 96  ? 2.217   -68.893 5.009   1.00 46.30 96  B 1 
ATOM 3977 C C     . ALA B 2 96  ? 1.416   -70.126 4.607   1.00 42.95 96  B 1 
ATOM 3978 O O     . ALA B 2 96  ? 0.699   -70.099 3.608   1.00 43.49 96  B 1 
ATOM 3979 C CB    . ALA B 2 96  ? 1.363   -67.639 5.143   1.00 44.94 96  B 1 
ATOM 3980 N N     . GLN B 2 97  ? 1.635   -71.217 5.344   1.00 49.21 97  B 1 
ATOM 3981 C CA    . GLN B 2 97  ? 0.922   -72.451 5.063   1.00 55.30 97  B 1 
ATOM 3982 C C     . GLN B 2 97  ? -0.567  -72.125 5.131   1.00 53.12 97  B 1 
ATOM 3983 O O     . GLN B 2 97  ? -1.000  -71.498 6.103   1.00 52.24 97  B 1 
ATOM 3984 C CB    . GLN B 2 97  ? 1.263   -73.558 6.061   1.00 51.46 97  B 1 
ATOM 3985 C CG    . GLN B 2 97  ? 2.582   -74.269 5.717   1.00 45.70 97  B 1 
ATOM 3986 C CD    . GLN B 2 97  ? 2.819   -75.513 6.586   1.00 41.17 97  B 1 
ATOM 3987 O OE1   . GLN B 2 97  ? 2.271   -75.671 7.665   1.00 43.41 97  B 1 
ATOM 3988 N NE2   . GLN B 2 97  ? 3.645   -76.427 6.140   1.00 39.26 97  B 1 
ATOM 3989 N N     . PRO B 2 98  ? -1.338  -72.519 4.115   1.00 42.43 98  B 1 
ATOM 3990 C CA    . PRO B 2 98  ? -2.772  -72.375 4.178   1.00 47.44 98  B 1 
ATOM 3991 C C     . PRO B 2 98  ? -3.232  -73.175 5.392   1.00 45.33 98  B 1 
ATOM 3992 O O     . PRO B 2 98  ? -3.163  -74.402 5.385   1.00 46.69 98  B 1 
ATOM 3993 C CB    . PRO B 2 98  ? -3.310  -72.916 2.843   1.00 46.14 98  B 1 
ATOM 3994 C CG    . PRO B 2 98  ? -2.237  -73.903 2.400   1.00 47.26 98  B 1 
ATOM 3995 C CD    . PRO B 2 98  ? -0.943  -73.295 2.957   1.00 53.06 98  B 1 
ATOM 3996 N N     . GLN B 2 99  ? -3.588  -72.428 6.488   1.00 46.68 99  B 1 
ATOM 3997 C CA    . GLN B 2 99  ? -4.121  -73.096 7.663   1.00 52.68 99  B 1 
ATOM 3998 C C     . GLN B 2 99  ? -5.331  -73.902 7.196   1.00 50.29 99  B 1 
ATOM 3999 O O     . GLN B 2 99  ? -6.247  -73.353 6.584   1.00 50.11 99  B 1 
ATOM 4000 C CB    . GLN B 2 99  ? -4.488  -72.113 8.775   1.00 50.28 99  B 1 
ATOM 4001 C CG    . GLN B 2 99  ? -3.241  -71.605 9.518   1.00 47.18 99  B 1 
ATOM 4002 C CD    . GLN B 2 99  ? -3.584  -70.777 10.773  1.00 43.95 99  B 1 
ATOM 4003 O OE1   . GLN B 2 99  ? -4.698  -70.359 10.999  1.00 44.23 99  B 1 
ATOM 4004 N NE2   . GLN B 2 99  ? -2.619  -70.518 11.620  1.00 40.91 99  B 1 
ATOM 4005 N N     . GLN B 2 100 ? -5.277  -75.209 7.433   1.00 40.88 100 B 1 
ATOM 4006 C CA    . GLN B 2 100 ? -6.367  -76.100 7.072   1.00 49.79 100 B 1 
ATOM 4007 C C     . GLN B 2 100 ? -7.642  -75.565 7.715   1.00 46.76 100 B 1 
ATOM 4008 O O     . GLN B 2 100 ? -7.620  -75.240 8.906   1.00 46.95 100 B 1 
ATOM 4009 C CB    . GLN B 2 100 ? -6.091  -77.527 7.537   1.00 48.44 100 B 1 
ATOM 4010 C CG    . GLN B 2 100 ? -5.057  -78.246 6.657   1.00 45.92 100 B 1 
ATOM 4011 C CD    . GLN B 2 100 ? -4.843  -79.703 7.081   1.00 41.45 100 B 1 
ATOM 4012 O OE1   . GLN B 2 100 ? -5.147  -80.124 8.181   1.00 43.38 100 B 1 
ATOM 4013 N NE2   . GLN B 2 100 ? -4.289  -80.531 6.215   1.00 38.99 100 B 1 
ATOM 4014 N N     . PRO B 2 101 ? -8.722  -75.435 6.948   1.00 44.13 101 B 1 
ATOM 4015 C CA    . PRO B 2 101 ? -10.003 -75.065 7.523   1.00 50.19 101 B 1 
ATOM 4016 C C     . PRO B 2 101 ? -10.316 -76.100 8.607   1.00 48.15 101 B 1 
ATOM 4017 O O     . PRO B 2 101 ? -10.475 -77.281 8.301   1.00 50.68 101 B 1 
ATOM 4018 C CB    . PRO B 2 101 ? -11.001 -75.073 6.357   1.00 48.60 101 B 1 
ATOM 4019 C CG    . PRO B 2 101 ? -10.382 -76.038 5.355   1.00 49.43 101 B 1 
ATOM 4020 C CD    . PRO B 2 101 ? -8.873  -75.841 5.566   1.00 54.56 101 B 1 
ATOM 4021 N N     . LEU B 2 102 ? -10.301 -75.645 9.883   1.00 48.15 102 B 1 
ATOM 4022 C CA    . LEU B 2 102 ? -10.676 -76.489 11.003  1.00 56.08 102 B 1 
ATOM 4023 C C     . LEU B 2 102 ? -12.065 -77.041 10.695  1.00 52.69 102 B 1 
ATOM 4024 O O     . LEU B 2 102 ? -13.012 -76.284 10.541  1.00 55.16 102 B 1 
ATOM 4025 C CB    . LEU B 2 102 ? -10.652 -75.703 12.321  1.00 55.23 102 B 1 
ATOM 4026 C CG    . LEU B 2 102 ? -9.251  -75.573 12.949  1.00 51.09 102 B 1 
ATOM 4027 C CD1   . LEU B 2 102 ? -9.245  -74.486 14.014  1.00 48.28 102 B 1 
ATOM 4028 C CD2   . LEU B 2 102 ? -8.809  -76.890 13.606  1.00 53.53 102 B 1 
ATOM 4029 N N     . GLN B 2 103 ? -12.143 -78.355 10.554  1.00 55.22 103 B 1 
ATOM 4030 C CA    . GLN B 2 103 ? -13.424 -79.023 10.363  1.00 60.40 103 B 1 
ATOM 4031 C C     . GLN B 2 103 ? -14.316 -78.636 11.538  1.00 57.16 103 B 1 
ATOM 4032 O O     . GLN B 2 103 ? -13.878 -78.771 12.683  1.00 58.89 103 B 1 
ATOM 4033 C CB    . GLN B 2 103 ? -13.263 -80.540 10.301  1.00 57.72 103 B 1 
ATOM 4034 C CG    . GLN B 2 103 ? -12.719 -81.029 8.949   1.00 52.40 103 B 1 
ATOM 4035 C CD    . GLN B 2 103 ? -12.726 -82.561 8.830   1.00 47.35 103 B 1 
ATOM 4036 O OE1   . GLN B 2 103 ? -12.840 -83.285 9.795   1.00 47.24 103 B 1 
ATOM 4037 N NE2   . GLN B 2 103 ? -12.601 -83.089 7.632   1.00 43.21 103 B 1 
ATOM 4038 N N     . PRO B 2 104 ? -15.538 -78.149 11.300  1.00 47.02 104 B 1 
ATOM 4039 C CA    . PRO B 2 104 ? -16.488 -77.918 12.359  1.00 51.92 104 B 1 
ATOM 4040 C C     . PRO B 2 104 ? -16.754 -79.274 13.012  1.00 49.03 104 B 1 
ATOM 4041 O O     . PRO B 2 104 ? -17.411 -80.133 12.426  1.00 50.19 104 B 1 
ATOM 4042 C CB    . PRO B 2 104 ? -17.724 -77.299 11.691  1.00 50.66 104 B 1 
ATOM 4043 C CG    . PRO B 2 104 ? -17.661 -77.826 10.266  1.00 51.85 104 B 1 
ATOM 4044 C CD    . PRO B 2 104 ? -16.154 -77.946 9.990   1.00 56.82 104 B 1 
ATOM 4045 N N     . GLN B 2 105 ? -16.128 -79.462 14.175  1.00 52.47 105 B 1 
ATOM 4046 C CA    . GLN B 2 105 ? -16.305 -80.690 14.918  1.00 58.87 105 B 1 
ATOM 4047 C C     . GLN B 2 105 ? -17.763 -80.719 15.360  1.00 56.25 105 B 1 
ATOM 4048 O O     . GLN B 2 105 ? -18.169 -79.920 16.206  1.00 58.54 105 B 1 
ATOM 4049 C CB    . GLN B 2 105 ? -15.288 -80.757 16.061  1.00 56.02 105 B 1 
ATOM 4050 C CG    . GLN B 2 105 ? -15.053 -82.187 16.568  1.00 50.13 105 B 1 
ATOM 4051 C CD    . GLN B 2 105 ? -13.921 -82.282 17.594  1.00 46.42 105 B 1 
ATOM 4052 O OE1   . GLN B 2 105 ? -13.530 -81.335 18.249  1.00 45.78 105 B 1 
ATOM 4053 N NE2   . GLN B 2 105 ? -13.360 -83.457 17.789  1.00 41.50 105 B 1 
ATOM 4054 N N     . LEU B 2 106 ? -18.555 -81.577 14.718  1.00 45.18 106 B 1 
ATOM 4055 C CA    . LEU B 2 106 ? -19.905 -81.898 15.152  1.00 55.03 106 B 1 
ATOM 4056 C C     . LEU B 2 106 ? -19.800 -82.416 16.584  1.00 51.30 106 B 1 
ATOM 4057 O O     . LEU B 2 106 ? -19.365 -83.553 16.788  1.00 53.11 106 B 1 
ATOM 4058 C CB    . LEU B 2 106 ? -20.520 -82.951 14.213  1.00 54.68 106 B 1 
ATOM 4059 C CG    . LEU B 2 106 ? -21.067 -82.385 12.888  1.00 50.71 106 B 1 
ATOM 4060 C CD1   . LEU B 2 106 ? -21.243 -83.498 11.862  1.00 48.31 106 B 1 
ATOM 4061 C CD2   . LEU B 2 106 ? -22.413 -81.703 13.094  1.00 54.06 106 B 1 
ATOM 4062 N N     . GLN B 2 107 ? -20.094 -81.561 17.556  1.00 49.20 107 B 1 
ATOM 4063 C CA    . GLN B 2 107 ? -20.267 -82.062 18.916  1.00 55.50 107 B 1 
ATOM 4064 C C     . GLN B 2 107 ? -21.434 -83.047 18.922  1.00 52.89 107 B 1 
ATOM 4065 O O     . GLN B 2 107 ? -22.448 -82.774 18.266  1.00 51.83 107 B 1 
ATOM 4066 C CB    . GLN B 2 107 ? -20.481 -80.933 19.933  1.00 51.67 107 B 1 
ATOM 4067 C CG    . GLN B 2 107 ? -19.159 -80.258 20.317  1.00 48.33 107 B 1 
ATOM 4068 C CD    . GLN B 2 107 ? -19.288 -79.313 21.518  1.00 43.80 107 B 1 
ATOM 4069 O OE1   . GLN B 2 107 ? -20.348 -78.907 21.941  1.00 43.60 107 B 1 
ATOM 4070 N NE2   . GLN B 2 107 ? -18.177 -78.932 22.113  1.00 40.11 107 B 1 
ATOM 4071 N N     . PRO B 2 108 ? -21.288 -84.210 19.581  1.00 48.67 108 B 1 
ATOM 4072 C CA    . PRO B 2 108 ? -22.321 -85.228 19.712  1.00 52.90 108 B 1 
ATOM 4073 C C     . PRO B 2 108 ? -23.503 -84.742 20.573  1.00 49.42 108 B 1 
ATOM 4074 O O     . PRO B 2 108 ? -23.280 -83.898 21.472  1.00 45.09 108 B 1 
ATOM 4075 C CB    . PRO B 2 108 ? -21.637 -86.450 20.346  1.00 48.78 108 B 1 
ATOM 4076 C CG    . PRO B 2 108 ? -20.542 -85.831 21.201  1.00 47.80 108 B 1 
ATOM 4077 C CD    . PRO B 2 108 ? -20.097 -84.646 20.369  1.00 52.38 108 B 1 
ATOM 4078 O OXT   . PRO B 2 108 ? -24.593 -85.249 20.316  1.00 48.11 108 B 1 
ATOM 4079 N N     . MET C 3 1   ? -5.380  29.743  1.825   1.00 40.36 1   C 1 
ATOM 4080 C CA    . MET C 3 1   ? -4.946  28.640  2.701   1.00 43.34 1   C 1 
ATOM 4081 C C     . MET C 3 1   ? -4.201  27.634  1.850   1.00 47.57 1   C 1 
ATOM 4082 O O     . MET C 3 1   ? -4.627  27.387  0.741   1.00 44.46 1   C 1 
ATOM 4083 C CB    . MET C 3 1   ? -6.128  27.969  3.381   1.00 43.73 1   C 1 
ATOM 4084 C CG    . MET C 3 1   ? -6.705  28.780  4.551   1.00 39.35 1   C 1 
ATOM 4085 S SD    . MET C 3 1   ? -8.104  27.951  5.293   1.00 33.30 1   C 1 
ATOM 4086 C CE    . MET C 3 1   ? -8.472  29.033  6.673   1.00 30.54 1   C 1 
ATOM 4087 N N     . ARG C 3 2   ? -3.079  27.040  2.331   1.00 50.89 2   C 1 
ATOM 4088 C CA    . ARG C 3 2   ? -2.506  25.901  1.614   1.00 52.87 2   C 1 
ATOM 4089 C C     . ARG C 3 2   ? -3.540  24.779  1.695   1.00 53.30 2   C 1 
ATOM 4090 O O     . ARG C 3 2   ? -3.887  24.414  2.813   1.00 50.60 2   C 1 
ATOM 4091 C CB    . ARG C 3 2   ? -1.173  25.451  2.226   1.00 50.57 2   C 1 
ATOM 4092 C CG    . ARG C 3 2   ? -0.001  26.368  1.845   1.00 45.56 2   C 1 
ATOM 4093 C CD    . ARG C 3 2   ? 1.316   25.830  2.413   1.00 43.14 2   C 1 
ATOM 4094 N NE    . ARG C 3 2   ? 2.461   26.670  2.033   1.00 39.62 2   C 1 
ATOM 4095 C CZ    . ARG C 3 2   ? 3.737   26.494  2.381   1.00 36.38 2   C 1 
ATOM 4096 N NH1   . ARG C 3 2   ? 4.087   25.497  3.153   1.00 34.79 2   C 1 
ATOM 4097 N NH2   . ARG C 3 2   ? 4.654   27.301  1.963   1.00 33.88 2   C 1 
ATOM 4098 N N     . LYS C 3 3   ? -4.047  24.286  0.556   1.00 56.05 3   C 1 
ATOM 4099 C CA    . LYS C 3 3   ? -4.915  23.108  0.537   1.00 56.85 3   C 1 
ATOM 4100 C C     . LYS C 3 3   ? -4.196  22.013  1.326   1.00 57.82 3   C 1 
ATOM 4101 O O     . LYS C 3 3   ? -3.050  21.691  1.021   1.00 54.05 3   C 1 
ATOM 4102 C CB    . LYS C 3 3   ? -5.247  22.640  -0.894  1.00 52.40 3   C 1 
ATOM 4103 C CG    . LYS C 3 3   ? -6.429  23.364  -1.576  1.00 46.67 3   C 1 
ATOM 4104 C CD    . LYS C 3 3   ? -6.797  22.651  -2.908  1.00 42.93 3   C 1 
ATOM 4105 C CE    . LYS C 3 3   ? -8.104  23.129  -3.558  1.00 37.72 3   C 1 
ATOM 4106 N NZ    . LYS C 3 3   ? -8.549  22.226  -4.648  1.00 33.80 3   C 1 
ATOM 4107 N N     . LYS C 3 4   ? -4.822  21.525  2.406   1.00 61.60 4   C 1 
ATOM 4108 C CA    . LYS C 3 4   ? -4.328  20.339  3.098   1.00 63.81 4   C 1 
ATOM 4109 C C     . LYS C 3 4   ? -4.390  19.210  2.080   1.00 65.44 4   C 1 
ATOM 4110 O O     . LYS C 3 4   ? -5.438  19.000  1.490   1.00 62.72 4   C 1 
ATOM 4111 C CB    . LYS C 3 4   ? -5.163  20.007  4.335   1.00 58.67 4   C 1 
ATOM 4112 C CG    . LYS C 3 4   ? -4.821  20.886  5.557   1.00 51.65 4   C 1 
ATOM 4113 C CD    . LYS C 3 4   ? -5.688  20.444  6.746   1.00 47.82 4   C 1 
ATOM 4114 C CE    . LYS C 3 4   ? -5.382  21.218  8.022   1.00 41.62 4   C 1 
ATOM 4115 N NZ    . LYS C 3 4   ? -6.290  20.807  9.124   1.00 37.41 4   C 1 
ATOM 4116 N N     . LEU C 3 5   ? -3.272  18.544  1.849   1.00 65.15 5   C 1 
ATOM 4117 C CA    . LEU C 3 5   ? -3.251  17.340  1.034   1.00 64.68 5   C 1 
ATOM 4118 C C     . LEU C 3 5   ? -4.065  16.303  1.800   1.00 65.99 5   C 1 
ATOM 4119 O O     . LEU C 3 5   ? -3.648  15.894  2.887   1.00 62.09 5   C 1 
ATOM 4120 C CB    . LEU C 3 5   ? -1.798  16.897  0.806   1.00 60.68 5   C 1 
ATOM 4121 C CG    . LEU C 3 5   ? -1.007  17.845  -0.100  1.00 56.16 5   C 1 
ATOM 4122 C CD1   . LEU C 3 5   ? 0.509   17.665  0.108   1.00 51.02 5   C 1 
ATOM 4123 C CD2   . LEU C 3 5   ? -1.311  17.602  -1.580  1.00 52.33 5   C 1 
ATOM 4124 N N     . ASP C 3 6   ? -5.226  15.930  1.264   1.00 77.84 6   C 1 
ATOM 4125 C CA    . ASP C 3 6   ? -6.079  14.913  1.858   1.00 81.51 6   C 1 
ATOM 4126 C C     . ASP C 3 6   ? -5.465  13.541  1.574   1.00 83.92 6   C 1 
ATOM 4127 O O     . ASP C 3 6   ? -5.628  12.942  0.515   1.00 78.85 6   C 1 
ATOM 4128 C CB    . ASP C 3 6   ? -7.517  15.065  1.355   1.00 75.15 6   C 1 
ATOM 4129 C CG    . ASP C 3 6   ? -8.476  14.215  2.200   1.00 64.59 6   C 1 
ATOM 4130 O OD1   . ASP C 3 6   ? -8.051  13.786  3.301   1.00 59.51 6   C 1 
ATOM 4131 O OD2   . ASP C 3 6   ? -9.621  14.059  1.757   1.00 58.65 6   C 1 
ATOM 4132 N N     . THR C 3 7   ? -4.610  13.111  2.511   1.00 85.62 7   C 1 
ATOM 4133 C CA    . THR C 3 7   ? -3.861  11.865  2.389   1.00 87.98 7   C 1 
ATOM 4134 C C     . THR C 3 7   ? -3.960  11.093  3.691   1.00 89.13 7   C 1 
ATOM 4135 O O     . THR C 3 7   ? -3.571  11.601  4.748   1.00 85.76 7   C 1 
ATOM 4136 C CB    . THR C 3 7   ? -2.382  12.088  2.040   1.00 85.62 7   C 1 
ATOM 4137 O OG1   . THR C 3 7   ? -1.710  12.880  3.000   1.00 75.91 7   C 1 
ATOM 4138 C CG2   . THR C 3 7   ? -2.183  12.779  0.688   1.00 76.02 7   C 1 
ATOM 4139 N N     . ARG C 3 8   ? -4.379  9.830   3.619   1.00 92.60 8   C 1 
ATOM 4140 C CA    . ARG C 3 8   ? -4.465  8.947   4.789   1.00 92.90 8   C 1 
ATOM 4141 C C     . ARG C 3 8   ? -3.102  8.710   5.431   1.00 93.64 8   C 1 
ATOM 4142 O O     . ARG C 3 8   ? -2.973  8.672   6.650   1.00 90.94 8   C 1 
ATOM 4143 C CB    . ARG C 3 8   ? -5.137  7.638   4.344   1.00 91.38 8   C 1 
ATOM 4144 C CG    . ARG C 3 8   ? -5.572  6.776   5.541   1.00 85.63 8   C 1 
ATOM 4145 C CD    . ARG C 3 8   ? -6.429  5.614   5.045   1.00 82.01 8   C 1 
ATOM 4146 N NE    . ARG C 3 8   ? -6.929  4.779   6.148   1.00 78.29 8   C 1 
ATOM 4147 C CZ    . ARG C 3 8   ? -7.838  3.821   6.038   1.00 73.89 8   C 1 
ATOM 4148 N NH1   . ARG C 3 8   ? -8.380  3.515   4.887   1.00 68.15 8   C 1 
ATOM 4149 N NH2   . ARG C 3 8   ? -8.223  3.149   7.077   1.00 68.83 8   C 1 
ATOM 4150 N N     . PHE C 3 9   ? -2.052  8.634   4.611   1.00 92.97 9   C 1 
ATOM 4151 C CA    . PHE C 3 9   ? -0.671  8.604   5.078   1.00 93.12 9   C 1 
ATOM 4152 C C     . PHE C 3 9   ? -0.033  9.993   4.986   1.00 92.67 9   C 1 
ATOM 4153 O O     . PHE C 3 9   ? -0.140  10.654  3.957   1.00 90.22 9   C 1 
ATOM 4154 C CB    . PHE C 3 9   ? 0.129   7.569   4.291   1.00 93.64 9   C 1 
ATOM 4155 C CG    . PHE C 3 9   ? -0.384  6.154   4.478   1.00 94.60 9   C 1 
ATOM 4156 C CD1   . PHE C 3 9   ? -0.055  5.428   5.632   1.00 90.77 9   C 1 
ATOM 4157 C CD2   . PHE C 3 9   ? -1.220  5.571   3.511   1.00 90.97 9   C 1 
ATOM 4158 C CE1   . PHE C 3 9   ? -0.547  4.128   5.823   1.00 90.34 9   C 1 
ATOM 4159 C CE2   . PHE C 3 9   ? -1.715  4.277   3.694   1.00 90.44 9   C 1 
ATOM 4160 C CZ    . PHE C 3 9   ? -1.381  3.547   4.852   1.00 92.12 9   C 1 
ATOM 4161 N N     . PRO C 3 10  ? 0.709   10.450  6.011   1.00 91.55 10  C 1 
ATOM 4162 C CA    . PRO C 3 10  ? 1.290   11.784  6.003   1.00 90.71 10  C 1 
ATOM 4163 C C     . PRO C 3 10  ? 2.262   11.998  4.833   1.00 91.88 10  C 1 
ATOM 4164 O O     . PRO C 3 10  ? 3.364   11.438  4.821   1.00 91.50 10  C 1 
ATOM 4165 C CB    . PRO C 3 10  ? 1.978   11.937  7.366   1.00 88.47 10  C 1 
ATOM 4166 C CG    . PRO C 3 10  ? 1.218   10.964  8.265   1.00 85.43 10  C 1 
ATOM 4167 C CD    . PRO C 3 10  ? 0.877   9.825   7.312   1.00 88.21 10  C 1 
ATOM 4168 N N     . ALA C 3 11  ? 1.915   12.896  3.911   1.00 88.96 11  C 1 
ATOM 4169 C CA    . ALA C 3 11  ? 2.735   13.226  2.748   1.00 89.27 11  C 1 
ATOM 4170 C C     . ALA C 3 11  ? 4.201   13.592  3.081   1.00 90.55 11  C 1 
ATOM 4171 O O     . ALA C 3 11  ? 5.111   13.127  2.382   1.00 89.90 11  C 1 
ATOM 4172 C CB    . ALA C 3 11  ? 2.037   14.334  1.940   1.00 88.17 11  C 1 
ATOM 4173 N N     . PRO C 3 12  ? 4.509   14.339  4.168   1.00 88.12 12  C 1 
ATOM 4174 C CA    . PRO C 3 12  ? 5.899   14.607  4.547   1.00 87.30 12  C 1 
ATOM 4175 C C     . PRO C 3 12  ? 6.695   13.353  4.908   1.00 89.07 12  C 1 
ATOM 4176 O O     . PRO C 3 12  ? 7.897   13.283  4.660   1.00 88.71 12  C 1 
ATOM 4177 C CB    . PRO C 3 12  ? 5.820   15.573  5.736   1.00 85.28 12  C 1 
ATOM 4178 C CG    . PRO C 3 12  ? 4.465   16.242  5.570   1.00 81.76 12  C 1 
ATOM 4179 C CD    . PRO C 3 12  ? 3.605   15.128  4.996   1.00 85.00 12  C 1 
ATOM 4180 N N     . ARG C 3 13  ? 6.023   12.335  5.491   1.00 89.50 13  C 1 
ATOM 4181 C CA    . ARG C 3 13  ? 6.653   11.061  5.851   1.00 89.57 13  C 1 
ATOM 4182 C C     . ARG C 3 13  ? 6.954   10.229  4.607   1.00 91.22 13  C 1 
ATOM 4183 O O     . ARG C 3 13  ? 8.072   9.735   4.482   1.00 90.51 13  C 1 
ATOM 4184 C CB    . ARG C 3 13  ? 5.756   10.322  6.856   1.00 87.61 13  C 1 
ATOM 4185 C CG    . ARG C 3 13  ? 6.457   9.097   7.466   1.00 78.96 13  C 1 
ATOM 4186 C CD    . ARG C 3 13  ? 5.565   8.466   8.544   1.00 74.32 13  C 1 
ATOM 4187 N NE    . ARG C 3 13  ? 6.210   7.317   9.192   1.00 67.93 13  C 1 
ATOM 4188 C CZ    . ARG C 3 13  ? 5.709   6.582   10.174  1.00 63.21 13  C 1 
ATOM 4189 N NH1   . ARG C 3 13  ? 4.531   6.838   10.685  1.00 57.42 13  C 1 
ATOM 4190 N NH2   . ARG C 3 13  ? 6.373   5.575   10.661  1.00 56.80 13  C 1 
ATOM 4191 N N     . ILE C 3 14  ? 6.005   10.150  3.679   1.00 91.75 14  C 1 
ATOM 4192 C CA    . ILE C 3 14  ? 6.202   9.512   2.370   1.00 93.02 14  C 1 
ATOM 4193 C C     . ILE C 3 14  ? 7.377   10.167  1.648   1.00 93.27 14  C 1 
ATOM 4194 O O     . ILE C 3 14  ? 8.333   9.496   1.262   1.00 92.24 14  C 1 
ATOM 4195 C CB    . ILE C 3 14  ? 4.907   9.582   1.534   1.00 93.89 14  C 1 
ATOM 4196 C CG1   . ILE C 3 14  ? 3.784   8.772   2.218   1.00 93.12 14  C 1 
ATOM 4197 C CG2   . ILE C 3 14  ? 5.153   9.076   0.099   1.00 92.64 14  C 1 
ATOM 4198 C CD1   . ILE C 3 14  ? 2.411   8.961   1.581   1.00 90.47 14  C 1 
ATOM 4199 N N     . LYS C 3 15  ? 7.372   11.503  1.549   1.00 90.29 15  C 1 
ATOM 4200 C CA    . LYS C 3 15  ? 8.446   12.259  0.921   1.00 89.36 15  C 1 
ATOM 4201 C C     . LYS C 3 15  ? 9.808   11.987  1.553   1.00 89.23 15  C 1 
ATOM 4202 O O     . LYS C 3 15  ? 10.791  11.828  0.834   1.00 88.64 15  C 1 
ATOM 4203 C CB    . LYS C 3 15  ? 8.091   13.747  0.942   1.00 88.24 15  C 1 
ATOM 4204 C CG    . LYS C 3 15  ? 9.130   14.586  0.195   1.00 81.30 15  C 1 
ATOM 4205 C CD    . LYS C 3 15  ? 8.703   16.049  0.085   1.00 77.38 15  C 1 
ATOM 4206 C CE    . LYS C 3 15  ? 9.779   16.813  -0.662  1.00 70.12 15  C 1 
ATOM 4207 N NZ    . LYS C 3 15  ? 9.379   18.191  -0.959  1.00 64.46 15  C 1 
ATOM 4208 N N     . LYS C 3 16  ? 9.889   11.891  2.895   1.00 89.97 16  C 1 
ATOM 4209 C CA    . LYS C 3 16  ? 11.129  11.563  3.599   1.00 88.83 16  C 1 
ATOM 4210 C C     . LYS C 3 16  ? 11.644  10.172  3.234   1.00 89.71 16  C 1 
ATOM 4211 O O     . LYS C 3 16  ? 12.846  10.012  3.070   1.00 88.57 16  C 1 
ATOM 4212 C CB    . LYS C 3 16  ? 10.938  11.716  5.114   1.00 87.02 16  C 1 
ATOM 4213 C CG    . LYS C 3 16  ? 12.259  11.526  5.882   1.00 78.88 16  C 1 
ATOM 4214 C CD    . LYS C 3 16  ? 12.066  11.661  7.396   1.00 72.27 16  C 1 
ATOM 4215 C CE    . LYS C 3 16  ? 13.406  11.423  8.087   1.00 62.83 16  C 1 
ATOM 4216 N NZ    . LYS C 3 16  ? 13.326  11.463  9.578   1.00 56.68 16  C 1 
ATOM 4217 N N     . ILE C 3 17  ? 10.760  9.172   3.117   1.00 91.83 17  C 1 
ATOM 4218 C CA    . ILE C 3 17  ? 11.128  7.803   2.724   1.00 91.84 17  C 1 
ATOM 4219 C C     . ILE C 3 17  ? 11.638  7.775   1.284   1.00 91.80 17  C 1 
ATOM 4220 O O     . ILE C 3 17  ? 12.696  7.214   1.030   1.00 90.25 17  C 1 
ATOM 4221 C CB    . ILE C 3 17  ? 9.937   6.837   2.940   1.00 92.28 17  C 1 
ATOM 4222 C CG1   . ILE C 3 17  ? 9.626   6.701   4.447   1.00 90.62 17  C 1 
ATOM 4223 C CG2   . ILE C 3 17  ? 10.250  5.447   2.350   1.00 89.95 17  C 1 
ATOM 4224 C CD1   . ILE C 3 17  ? 8.267   6.062   4.747   1.00 85.23 17  C 1 
ATOM 4225 N N     . MET C 3 18  ? 10.937  8.441   0.374   1.00 92.77 18  C 1 
ATOM 4226 C CA    . MET C 3 18  ? 11.368  8.542   -1.028  1.00 92.54 18  C 1 
ATOM 4227 C C     . MET C 3 18  ? 12.733  9.219   -1.158  1.00 91.64 18  C 1 
ATOM 4228 O O     . MET C 3 18  ? 13.609  8.721   -1.851  1.00 90.21 18  C 1 
ATOM 4229 C CB    . MET C 3 18  ? 10.317  9.318   -1.839  1.00 93.45 18  C 1 
ATOM 4230 C CG    . MET C 3 18  ? 8.972   8.606   -1.918  1.00 92.46 18  C 1 
ATOM 4231 S SD    . MET C 3 18  ? 7.704   9.575   -2.793  1.00 90.53 18  C 1 
ATOM 4232 C CE    . MET C 3 18  ? 8.233   9.257   -4.496  1.00 81.47 18  C 1 
ATOM 4233 N N     . GLN C 3 19  ? 12.951  10.316  -0.434  1.00 89.03 19  C 1 
ATOM 4234 C CA    . GLN C 3 19  ? 14.220  11.065  -0.444  1.00 87.52 19  C 1 
ATOM 4235 C C     . GLN C 3 19  ? 15.328  10.424  0.406   1.00 86.77 19  C 1 
ATOM 4236 O O     . GLN C 3 19  ? 16.423  10.972  0.473   1.00 84.62 19  C 1 
ATOM 4237 C CB    . GLN C 3 19  ? 13.971  12.513  -0.014  1.00 86.32 19  C 1 
ATOM 4238 C CG    . GLN C 3 19  ? 13.152  13.273  -1.063  1.00 82.00 19  C 1 
ATOM 4239 C CD    . GLN C 3 19  ? 13.008  14.758  -0.719  1.00 80.97 19  C 1 
ATOM 4240 O OE1   . GLN C 3 19  ? 12.689  15.178  0.391   1.00 73.88 19  C 1 
ATOM 4241 N NE2   . GLN C 3 19  ? 13.243  15.619  -1.682  1.00 72.80 19  C 1 
ATOM 4242 N N     . ALA C 3 20  ? 15.067  9.297   1.075   1.00 88.84 20  C 1 
ATOM 4243 C CA    . ALA C 3 20  ? 16.126  8.508   1.686   1.00 86.80 20  C 1 
ATOM 4244 C C     . ALA C 3 20  ? 16.997  7.810   0.628   1.00 86.73 20  C 1 
ATOM 4245 O O     . ALA C 3 20  ? 18.113  7.403   0.940   1.00 84.38 20  C 1 
ATOM 4246 C CB    . ALA C 3 20  ? 15.516  7.495   2.658   1.00 85.78 20  C 1 
ATOM 4247 N N     . ASP C 3 21  ? 16.491  7.684   -0.591  1.00 86.04 21  C 1 
ATOM 4248 C CA    . ASP C 3 21  ? 17.308  7.331   -1.737  1.00 84.68 21  C 1 
ATOM 4249 C C     . ASP C 3 21  ? 18.049  8.572   -2.249  1.00 84.45 21  C 1 
ATOM 4250 O O     . ASP C 3 21  ? 17.438  9.601   -2.531  1.00 82.58 21  C 1 
ATOM 4251 C CB    . ASP C 3 21  ? 16.458  6.684   -2.831  1.00 82.98 21  C 1 
ATOM 4252 C CG    . ASP C 3 21  ? 17.334  5.871   -3.783  1.00 80.16 21  C 1 
ATOM 4253 O OD1   . ASP C 3 21  ? 18.501  6.262   -3.987  1.00 75.08 21  C 1 
ATOM 4254 O OD2   . ASP C 3 21  ? 16.876  4.790   -4.193  1.00 73.83 21  C 1 
ATOM 4255 N N     . GLU C 3 22  ? 19.382  8.488   -2.321  1.00 81.28 22  C 1 
ATOM 4256 C CA    . GLU C 3 22  ? 20.231  9.588   -2.759  1.00 80.13 22  C 1 
ATOM 4257 C C     . GLU C 3 22  ? 20.049  9.923   -4.241  1.00 81.06 22  C 1 
ATOM 4258 O O     . GLU C 3 22  ? 20.288  11.056  -4.652  1.00 77.88 22  C 1 
ATOM 4259 C CB    . GLU C 3 22  ? 21.698  9.247   -2.481  1.00 76.58 22  C 1 
ATOM 4260 C CG    . GLU C 3 22  ? 21.977  9.090   -0.987  1.00 68.74 22  C 1 
ATOM 4261 C CD    . GLU C 3 22  ? 23.438  8.763   -0.658  1.00 62.06 22  C 1 
ATOM 4262 O OE1   . GLU C 3 22  ? 23.725  8.699   0.557   1.00 55.35 22  C 1 
ATOM 4263 O OE2   . GLU C 3 22  ? 24.238  8.581   -1.592  1.00 55.17 22  C 1 
ATOM 4264 N N     . ASP C 3 23  ? 19.567  8.954   -5.030  1.00 82.13 23  C 1 
ATOM 4265 C CA    . ASP C 3 23  ? 19.264  9.166   -6.443  1.00 81.86 23  C 1 
ATOM 4266 C C     . ASP C 3 23  ? 17.958  9.940   -6.653  1.00 83.40 23  C 1 
ATOM 4267 O O     . ASP C 3 23  ? 17.711  10.485  -7.735  1.00 80.96 23  C 1 
ATOM 4268 C CB    . ASP C 3 23  ? 19.250  7.807   -7.164  1.00 78.68 23  C 1 
ATOM 4269 C CG    . ASP C 3 23  ? 20.643  7.164   -7.239  1.00 72.92 23  C 1 
ATOM 4270 O OD1   . ASP C 3 23  ? 21.643  7.897   -7.396  1.00 68.41 23  C 1 
ATOM 4271 O OD2   . ASP C 3 23  ? 20.783  5.928   -7.161  1.00 67.18 23  C 1 
ATOM 4272 N N     . VAL C 3 24  ? 17.101  10.050  -5.620  1.00 83.94 24  C 1 
ATOM 4273 C CA    . VAL C 3 24  ? 15.850  10.809  -5.682  1.00 84.89 24  C 1 
ATOM 4274 C C     . VAL C 3 24  ? 16.100  12.272  -5.352  1.00 83.48 24  C 1 
ATOM 4275 O O     . VAL C 3 24  ? 16.338  12.657  -4.207  1.00 79.50 24  C 1 
ATOM 4276 C CB    . VAL C 3 24  ? 14.766  10.194  -4.787  1.00 84.51 24  C 1 
ATOM 4277 C CG1   . VAL C 3 24  ? 13.458  10.975  -4.900  1.00 79.08 24  C 1 
ATOM 4278 C CG2   . VAL C 3 24  ? 14.472  8.746   -5.193  1.00 80.38 24  C 1 
ATOM 4279 N N     . GLY C 3 25  ? 15.962  13.112  -6.362  1.00 84.35 25  C 1 
ATOM 4280 C CA    . GLY C 3 25  ? 16.094  14.558  -6.221  1.00 82.54 25  C 1 
ATOM 4281 C C     . GLY C 3 25  ? 14.829  15.244  -5.707  1.00 82.98 25  C 1 
ATOM 4282 O O     . GLY C 3 25  ? 14.353  15.023  -4.590  1.00 79.01 25  C 1 
ATOM 4283 N N     . LYS C 3 26  ? 14.272  16.137  -6.529  1.00 85.27 26  C 1 
ATOM 4284 C CA    . LYS C 3 26  ? 13.041  16.866  -6.209  1.00 85.59 26  C 1 
ATOM 4285 C C     . LYS C 3 26  ? 11.815  15.998  -6.476  1.00 86.96 26  C 1 
ATOM 4286 O O     . LYS C 3 26  ? 11.774  15.252  -7.438  1.00 84.72 26  C 1 
ATOM 4287 C CB    . LYS C 3 26  ? 12.954  18.182  -6.994  1.00 81.54 26  C 1 
ATOM 4288 C CG    . LYS C 3 26  ? 14.022  19.193  -6.555  1.00 74.73 26  C 1 
ATOM 4289 C CD    . LYS C 3 26  ? 13.815  20.529  -7.283  1.00 70.65 26  C 1 
ATOM 4290 C CE    . LYS C 3 26  ? 14.847  21.550  -6.828  1.00 63.16 26  C 1 
ATOM 4291 N NZ    . LYS C 3 26  ? 14.629  22.873  -7.478  1.00 57.61 26  C 1 
ATOM 4292 N N     . ILE C 3 27  ? 10.777  16.180  -5.649  1.00 84.29 27  C 1 
ATOM 4293 C CA    . ILE C 3 27  ? 9.512   15.450  -5.751  1.00 85.88 27  C 1 
ATOM 4294 C C     . ILE C 3 27  ? 8.382   16.466  -5.902  1.00 85.69 27  C 1 
ATOM 4295 O O     . ILE C 3 27  ? 8.252   17.379  -5.076  1.00 83.93 27  C 1 
ATOM 4296 C CB    . ILE C 3 27  ? 9.315   14.529  -4.530  1.00 86.42 27  C 1 
ATOM 4297 C CG1   . ILE C 3 27  ? 10.493  13.529  -4.406  1.00 85.43 27  C 1 
ATOM 4298 C CG2   . ILE C 3 27  ? 7.987   13.772  -4.630  1.00 84.51 27  C 1 
ATOM 4299 C CD1   . ILE C 3 27  ? 10.450  12.679  -3.139  1.00 81.67 27  C 1 
ATOM 4300 N N     . ALA C 3 28  ? 7.560   16.301  -6.941  1.00 89.57 28  C 1 
ATOM 4301 C CA    . ALA C 3 28  ? 6.382   17.119  -7.173  1.00 89.38 28  C 1 
ATOM 4302 C C     . ALA C 3 28  ? 5.339   16.912  -6.065  1.00 90.05 28  C 1 
ATOM 4303 O O     . ALA C 3 28  ? 5.281   15.846  -5.456  1.00 89.23 28  C 1 
ATOM 4304 C CB    . ALA C 3 28  ? 5.808   16.799  -8.558  1.00 87.52 28  C 1 
ATOM 4305 N N     . LEU C 3 29  ? 4.506   17.918  -5.804  1.00 87.73 29  C 1 
ATOM 4306 C CA    . LEU C 3 29  ? 3.518   17.879  -4.719  1.00 86.61 29  C 1 
ATOM 4307 C C     . LEU C 3 29  ? 2.480   16.759  -4.884  1.00 88.33 29  C 1 
ATOM 4308 O O     . LEU C 3 29  ? 2.038   16.214  -3.874  1.00 87.82 29  C 1 
ATOM 4309 C CB    . LEU C 3 29  ? 2.808   19.240  -4.614  1.00 83.47 29  C 1 
ATOM 4310 C CG    . LEU C 3 29  ? 3.694   20.378  -4.076  1.00 76.72 29  C 1 
ATOM 4311 C CD1   . LEU C 3 29  ? 2.962   21.703  -4.212  1.00 70.63 29  C 1 
ATOM 4312 C CD2   . LEU C 3 29  ? 4.058   20.177  -2.601  1.00 69.69 29  C 1 
ATOM 4313 N N     . ALA C 3 30  ? 2.111   16.418  -6.120  1.00 90.27 30  C 1 
ATOM 4314 C CA    . ALA C 3 30  ? 1.155   15.359  -6.408  1.00 91.06 30  C 1 
ATOM 4315 C C     . ALA C 3 30  ? 1.694   13.948  -6.118  1.00 92.59 30  C 1 
ATOM 4316 O O     . ALA C 3 30  ? 0.927   13.044  -5.787  1.00 91.64 30  C 1 
ATOM 4317 C CB    . ALA C 3 30  ? 0.734   15.494  -7.876  1.00 89.36 30  C 1 
ATOM 4318 N N     . VAL C 3 31  ? 3.019   13.740  -6.185  1.00 93.33 31  C 1 
ATOM 4319 C CA    . VAL C 3 31  ? 3.618   12.402  -6.041  1.00 93.92 31  C 1 
ATOM 4320 C C     . VAL C 3 31  ? 3.342   11.765  -4.671  1.00 94.53 31  C 1 
ATOM 4321 O O     . VAL C 3 31  ? 2.896   10.616  -4.650  1.00 94.08 31  C 1 
ATOM 4322 C CB    . VAL C 3 31  ? 5.120   12.418  -6.368  1.00 93.52 31  C 1 
ATOM 4323 C CG1   . VAL C 3 31  ? 5.780   11.061  -6.145  1.00 89.87 31  C 1 
ATOM 4324 C CG2   . VAL C 3 31  ? 5.355   12.811  -7.831  1.00 89.86 31  C 1 
ATOM 4325 N N     . PRO C 3 32  ? 3.527   12.450  -3.520  1.00 93.02 32  C 1 
ATOM 4326 C CA    . PRO C 3 32  ? 3.175   11.862  -2.222  1.00 92.99 32  C 1 
ATOM 4327 C C     . PRO C 3 32  ? 1.684   11.541  -2.065  1.00 93.76 32  C 1 
ATOM 4328 O O     . PRO C 3 32  ? 1.367   10.635  -1.297  1.00 93.17 32  C 1 
ATOM 4329 C CB    . PRO C 3 32  ? 3.615   12.897  -1.178  1.00 91.92 32  C 1 
ATOM 4330 C CG    . PRO C 3 32  ? 4.709   13.676  -1.884  1.00 89.75 32  C 1 
ATOM 4331 C CD    . PRO C 3 32  ? 4.201   13.704  -3.317  1.00 91.68 32  C 1 
ATOM 4332 N N     . VAL C 3 33  ? 0.790   12.261  -2.754  1.00 94.79 33  C 1 
ATOM 4333 C CA    . VAL C 3 33  ? -0.652  11.991  -2.754  1.00 94.49 33  C 1 
ATOM 4334 C C     . VAL C 3 33  ? -0.922  10.665  -3.471  1.00 95.44 33  C 1 
ATOM 4335 O O     . VAL C 3 33  ? -1.524  9.760   -2.896  1.00 94.71 33  C 1 
ATOM 4336 C CB    . VAL C 3 33  ? -1.452  13.134  -3.405  1.00 93.07 33  C 1 
ATOM 4337 C CG1   . VAL C 3 33  ? -2.956  12.926  -3.244  1.00 88.42 33  C 1 
ATOM 4338 C CG2   . VAL C 3 33  ? -1.100  14.496  -2.801  1.00 87.82 33  C 1 
ATOM 4339 N N     . LEU C 3 34  ? -0.373  10.512  -4.678  1.00 95.60 34  C 1 
ATOM 4340 C CA    . LEU C 3 34  ? -0.487  9.271   -5.450  1.00 96.01 34  C 1 
ATOM 4341 C C     . LEU C 3 34  ? 0.102   8.076   -4.697  1.00 96.43 34  C 1 
ATOM 4342 O O     . LEU C 3 34  ? -0.522  7.018   -4.616  1.00 95.90 34  C 1 
ATOM 4343 C CB    . LEU C 3 34  ? 0.205   9.483   -6.803  1.00 95.58 34  C 1 
ATOM 4344 C CG    . LEU C 3 34  ? 0.096   8.275   -7.763  1.00 85.47 34  C 1 
ATOM 4345 C CD1   . LEU C 3 34  ? -1.343  7.978   -8.151  1.00 81.43 34  C 1 
ATOM 4346 C CD2   . LEU C 3 34  ? 0.898   8.567   -9.029  1.00 83.45 34  C 1 
ATOM 4347 N N     . VAL C 3 35  ? 1.281   8.249   -4.097  1.00 97.04 35  C 1 
ATOM 4348 C CA    . VAL C 3 35  ? 1.920   7.198   -3.290  1.00 96.80 35  C 1 
ATOM 4349 C C     . VAL C 3 35  ? 1.082   6.859   -2.057  1.00 96.98 35  C 1 
ATOM 4350 O O     . VAL C 3 35  ? 1.002   5.694   -1.698  1.00 96.31 35  C 1 
ATOM 4351 C CB    . VAL C 3 35  ? 3.358   7.581   -2.909  1.00 96.42 35  C 1 
ATOM 4352 C CG1   . VAL C 3 35  ? 4.000   6.582   -1.945  1.00 93.74 35  C 1 
ATOM 4353 C CG2   . VAL C 3 35  ? 4.251   7.637   -4.151  1.00 93.47 35  C 1 
ATOM 4354 N N     . SER C 3 36  ? 0.424   7.830   -1.413  1.00 96.82 36  C 1 
ATOM 4355 C CA    . SER C 3 36  ? -0.487  7.558   -0.301  1.00 96.51 36  C 1 
ATOM 4356 C C     . SER C 3 36  ? -1.633  6.655   -0.731  1.00 96.51 36  C 1 
ATOM 4357 O O     . SER C 3 36  ? -1.920  5.677   -0.035  1.00 95.96 36  C 1 
ATOM 4358 C CB    . SER C 3 36  ? -1.053  8.857   0.290   1.00 96.27 36  C 1 
ATOM 4359 O OG    . SER C 3 36  ? -1.748  8.580   1.489   1.00 92.15 36  C 1 
ATOM 4360 N N     . LYS C 3 37  ? -2.239  6.919   -1.902  1.00 95.81 37  C 1 
ATOM 4361 C CA    . LYS C 3 37  ? -3.325  6.081   -2.413  1.00 95.57 37  C 1 
ATOM 4362 C C     . LYS C 3 37  ? -2.845  4.690   -2.798  1.00 96.10 37  C 1 
ATOM 4363 O O     . LYS C 3 37  ? -3.500  3.702   -2.473  1.00 95.42 37  C 1 
ATOM 4364 C CB    . LYS C 3 37  ? -4.031  6.801   -3.572  1.00 94.77 37  C 1 
ATOM 4365 C CG    . LYS C 3 37  ? -5.399  6.152   -3.923  1.00 80.07 37  C 1 
ATOM 4366 C CD    . LYS C 3 37  ? -6.355  6.212   -2.742  1.00 74.76 37  C 1 
ATOM 4367 C CE    . LYS C 3 37  ? -7.708  5.574   -2.982  1.00 67.93 37  C 1 
ATOM 4368 N NZ    . LYS C 3 37  ? -8.516  5.608   -1.732  1.00 61.80 37  C 1 
ATOM 4369 N N     . ALA C 3 38  ? -1.679  4.581   -3.419  1.00 97.11 38  C 1 
ATOM 4370 C CA    . ALA C 3 38  ? -1.072  3.285   -3.724  1.00 97.22 38  C 1 
ATOM 4371 C C     . ALA C 3 38  ? -0.794  2.448   -2.458  1.00 97.53 38  C 1 
ATOM 4372 O O     . ALA C 3 38  ? -0.989  1.235   -2.467  1.00 97.10 38  C 1 
ATOM 4373 C CB    . ALA C 3 38  ? 0.210   3.526   -4.529  1.00 97.14 38  C 1 
ATOM 4374 N N     . LEU C 3 39  ? -0.393  3.099   -1.352  1.00 97.68 39  C 1 
ATOM 4375 C CA    . LEU C 3 39  ? -0.200  2.423   -0.064  1.00 97.35 39  C 1 
ATOM 4376 C C     . LEU C 3 39  ? -1.521  1.950   0.548   1.00 97.32 39  C 1 
ATOM 4377 O O     . LEU C 3 39  ? -1.525  0.894   1.177   1.00 96.56 39  C 1 
ATOM 4378 C CB    . LEU C 3 39  ? 0.520   3.361   0.922   1.00 96.70 39  C 1 
ATOM 4379 C CG    . LEU C 3 39  ? 2.011   3.579   0.638   1.00 88.57 39  C 1 
ATOM 4380 C CD1   . LEU C 3 39  ? 2.532   4.718   1.512   1.00 82.50 39  C 1 
ATOM 4381 C CD2   . LEU C 3 39  ? 2.837   2.331   0.965   1.00 86.31 39  C 1 
ATOM 4382 N N     . GLU C 3 40  ? -2.621  2.690   0.386   1.00 97.22 40  C 1 
ATOM 4383 C CA    . GLU C 3 40  ? -3.945  2.255   0.836   1.00 96.72 40  C 1 
ATOM 4384 C C     . GLU C 3 40  ? -4.385  0.985   0.116   1.00 97.00 40  C 1 
ATOM 4385 O O     . GLU C 3 40  ? -4.730  -0.004  0.772   1.00 96.17 40  C 1 
ATOM 4386 C CB    . GLU C 3 40  ? -4.999  3.354   0.608   1.00 95.72 40  C 1 
ATOM 4387 C CG    . GLU C 3 40  ? -4.859  4.533   1.562   1.00 86.21 40  C 1 
ATOM 4388 C CD    . GLU C 3 40  ? -5.770  5.714   1.193   1.00 84.38 40  C 1 
ATOM 4389 O OE1   . GLU C 3 40  ? -5.392  6.852   1.541   1.00 80.36 40  C 1 
ATOM 4390 O OE2   . GLU C 3 40  ? -6.819  5.510   0.554   1.00 81.40 40  C 1 
ATOM 4391 N N     . LEU C 3 41  ? -4.293  0.968   -1.218  1.00 97.05 41  C 1 
ATOM 4392 C CA    . LEU C 3 41  ? -4.653  -0.196  -2.034  1.00 96.84 41  C 1 
ATOM 4393 C C     . LEU C 3 41  ? -3.779  -1.417  -1.721  1.00 97.07 41  C 1 
ATOM 4394 O O     . LEU C 3 41  ? -4.280  -2.527  -1.573  1.00 96.20 41  C 1 
ATOM 4395 C CB    . LEU C 3 41  ? -4.538  0.172   -3.525  1.00 96.68 41  C 1 
ATOM 4396 C CG    . LEU C 3 41  ? -5.521  1.241   -4.008  1.00 94.46 41  C 1 
ATOM 4397 C CD1   . LEU C 3 41  ? -5.215  1.622   -5.456  1.00 89.45 41  C 1 
ATOM 4398 C CD2   . LEU C 3 41  ? -6.968  0.770   -3.951  1.00 90.37 41  C 1 
ATOM 4399 N N     . PHE C 3 42  ? -2.475  -1.190  -1.573  1.00 97.31 42  C 1 
ATOM 4400 C CA    . PHE C 3 42  ? -1.543  -2.252  -1.193  1.00 97.16 42  C 1 
ATOM 4401 C C     . PHE C 3 42  ? -1.866  -2.837  0.181   1.00 97.05 42  C 1 
ATOM 4402 O O     . PHE C 3 42  ? -1.819  -4.055  0.356   1.00 96.56 42  C 1 
ATOM 4403 C CB    . PHE C 3 42  ? -0.114  -1.687  -1.218  1.00 96.85 42  C 1 
ATOM 4404 C CG    . PHE C 3 42  ? 0.907   -2.642  -0.625  1.00 95.76 42  C 1 
ATOM 4405 C CD1   . PHE C 3 42  ? 1.366   -2.460  0.691   1.00 91.51 42  C 1 
ATOM 4406 C CD2   . PHE C 3 42  ? 1.330   -3.762  -1.354  1.00 92.16 42  C 1 
ATOM 4407 C CE1   . PHE C 3 42  ? 2.233   -3.394  1.273   1.00 90.12 42  C 1 
ATOM 4408 C CE2   . PHE C 3 42  ? 2.195   -4.696  -0.782  1.00 90.32 42  C 1 
ATOM 4409 C CZ    . PHE C 3 42  ? 2.653   -4.518  0.538   1.00 91.30 42  C 1 
ATOM 4410 N N     . LEU C 3 43  ? -2.169  -1.990  1.181   1.00 97.36 43  C 1 
ATOM 4411 C CA    . LEU C 3 43  ? -2.486  -2.447  2.525   1.00 96.92 43  C 1 
ATOM 4412 C C     . LEU C 3 43  ? -3.805  -3.218  2.557   1.00 97.22 43  C 1 
ATOM 4413 O O     . LEU C 3 43  ? -3.865  -4.239  3.228   1.00 96.32 43  C 1 
ATOM 4414 C CB    . LEU C 3 43  ? -2.502  -1.243  3.481   1.00 95.93 43  C 1 
ATOM 4415 C CG    . LEU C 3 43  ? -2.716  -1.625  4.963   1.00 87.84 43  C 1 
ATOM 4416 C CD1   . LEU C 3 43  ? -1.592  -2.511  5.503   1.00 80.70 43  C 1 
ATOM 4417 C CD2   . LEU C 3 43  ? -2.759  -0.358  5.810   1.00 82.23 43  C 1 
ATOM 4418 N N     . GLN C 3 44  ? -4.806  -2.765  1.806   1.00 97.24 44  C 1 
ATOM 4419 C CA    . GLN C 3 44  ? -6.087  -3.462  1.687   1.00 97.16 44  C 1 
ATOM 4420 C C     . GLN C 3 44  ? -5.891  -4.863  1.122   1.00 97.46 44  C 1 
ATOM 4421 O O     . GLN C 3 44  ? -6.241  -5.845  1.781   1.00 96.66 44  C 1 
ATOM 4422 C CB    . GLN C 3 44  ? -7.055  -2.636  0.821   1.00 96.73 44  C 1 
ATOM 4423 C CG    . GLN C 3 44  ? -8.458  -3.270  0.761   1.00 89.89 44  C 1 
ATOM 4424 C CD    . GLN C 3 44  ? -9.100  -3.383  2.149   1.00 85.80 44  C 1 
ATOM 4425 O OE1   . GLN C 3 44  ? -9.004  -2.476  2.968   1.00 79.28 44  C 1 
ATOM 4426 N NE2   . GLN C 3 44  ? -9.758  -4.466  2.462   1.00 74.24 44  C 1 
ATOM 4427 N N     . ASP C 3 45  ? -5.242  -4.993  -0.033  1.00 97.25 45  C 1 
ATOM 4428 C CA    . ASP C 3 45  ? -4.996  -6.286  -0.680  1.00 97.08 45  C 1 
ATOM 4429 C C     . ASP C 3 45  ? -4.201  -7.245  0.226   1.00 97.22 45  C 1 
ATOM 4430 O O     . ASP C 3 45  ? -4.534  -8.426  0.372   1.00 96.20 45  C 1 
ATOM 4431 C CB    . ASP C 3 45  ? -4.266  -6.025  -2.008  1.00 96.47 45  C 1 
ATOM 4432 C CG    . ASP C 3 45  ? -3.972  -7.309  -2.795  1.00 91.67 45  C 1 
ATOM 4433 O OD1   . ASP C 3 45  ? -4.921  -8.023  -3.174  1.00 83.74 45  C 1 
ATOM 4434 O OD2   . ASP C 3 45  ? -2.792  -7.608  -3.024  1.00 83.45 45  C 1 
ATOM 4435 N N     . LEU C 3 46  ? -3.169  -6.729  0.913   1.00 97.29 46  C 1 
ATOM 4436 C CA    . LEU C 3 46  ? -2.383  -7.531  1.854   1.00 97.05 46  C 1 
ATOM 4437 C C     . LEU C 3 46  ? -3.215  -7.993  3.057   1.00 97.21 46  C 1 
ATOM 4438 O O     . LEU C 3 46  ? -3.072  -9.138  3.490   1.00 96.25 46  C 1 
ATOM 4439 C CB    . LEU C 3 46  ? -1.163  -6.704  2.292   1.00 96.56 46  C 1 
ATOM 4440 C CG    . LEU C 3 46  ? -0.207  -7.462  3.240   1.00 95.87 46  C 1 
ATOM 4441 C CD1   . LEU C 3 46  ? 0.449   -8.663  2.561   1.00 91.36 46  C 1 
ATOM 4442 C CD2   . LEU C 3 46  ? 0.914   -6.518  3.691   1.00 91.57 46  C 1 
ATOM 4443 N N     . CYS C 3 47  ? -4.067  -7.130  3.613   1.00 97.45 47  C 1 
ATOM 4444 C CA    . CYS C 3 47  ? -4.946  -7.466  4.725   1.00 97.13 47  C 1 
ATOM 4445 C C     . CYS C 3 47  ? -5.978  -8.511  4.324   1.00 97.36 47  C 1 
ATOM 4446 O O     . CYS C 3 47  ? -6.119  -9.498  5.039   1.00 96.49 47  C 1 
ATOM 4447 C CB    . CYS C 3 47  ? -5.619  -6.205  5.281   1.00 96.35 47  C 1 
ATOM 4448 S SG    . CYS C 3 47  ? -4.428  -5.240  6.270   1.00 86.79 47  C 1 
ATOM 4449 N N     . ASP C 3 48  ? -6.643  -8.353  3.187   1.00 96.95 48  C 1 
ATOM 4450 C CA    . ASP C 3 48  ? -7.678  -9.262  2.713   1.00 96.96 48  C 1 
ATOM 4451 C C     . ASP C 3 48  ? -7.119  -10.671 2.491   1.00 97.13 48  C 1 
ATOM 4452 O O     . ASP C 3 48  ? -7.630  -11.657 3.025   1.00 96.23 48  C 1 
ATOM 4453 C CB    . ASP C 3 48  ? -8.317  -8.708  1.420   1.00 96.26 48  C 1 
ATOM 4454 C CG    . ASP C 3 48  ? -9.066  -7.379  1.629   1.00 90.03 48  C 1 
ATOM 4455 O OD1   . ASP C 3 48  ? -9.389  -7.054  2.789   1.00 84.01 48  C 1 
ATOM 4456 O OD2   . ASP C 3 48  ? -9.288  -6.676  0.628   1.00 85.20 48  C 1 
ATOM 4457 N N     . ARG C 3 49  ? -5.982  -10.784 1.799   1.00 96.81 49  C 1 
ATOM 4458 C CA    . ARG C 3 49  ? -5.336  -12.079 1.566   1.00 96.47 49  C 1 
ATOM 4459 C C     . ARG C 3 49  ? -4.829  -12.728 2.861   1.00 96.59 49  C 1 
ATOM 4460 O O     . ARG C 3 49  ? -4.900  -13.944 3.016   1.00 95.53 49  C 1 
ATOM 4461 C CB    . ARG C 3 49  ? -4.183  -11.918 0.573   1.00 96.17 49  C 1 
ATOM 4462 C CG    . ARG C 3 49  ? -4.671  -11.520 -0.827  1.00 94.34 49  C 1 
ATOM 4463 C CD    . ARG C 3 49  ? -3.455  -11.362 -1.743  1.00 92.28 49  C 1 
ATOM 4464 N NE    . ARG C 3 49  ? -3.801  -10.662 -2.977  1.00 88.30 49  C 1 
ATOM 4465 C CZ    . ARG C 3 49  ? -3.604  -11.033 -4.217  1.00 84.80 49  C 1 
ATOM 4466 N NH1   . ARG C 3 49  ? -3.076  -12.178 -4.537  1.00 78.88 49  C 1 
ATOM 4467 N NH2   . ARG C 3 49  ? -3.940  -10.217 -5.172  1.00 80.60 49  C 1 
ATOM 4468 N N     . THR C 3 50  ? -4.308  -11.932 3.795   1.00 97.24 50  C 1 
ATOM 4469 C CA    . THR C 3 50  ? -3.886  -12.464 5.105   1.00 97.07 50  C 1 
ATOM 4470 C C     . THR C 3 50  ? -5.082  -12.925 5.930   1.00 97.19 50  C 1 
ATOM 4471 O O     . THR C 3 50  ? -5.006  -13.954 6.603   1.00 96.15 50  C 1 
ATOM 4472 C CB    . THR C 3 50  ? -3.081  -11.426 5.898   1.00 96.50 50  C 1 
ATOM 4473 O OG1   . THR C 3 50  ? -1.955  -10.998 5.166   1.00 89.82 50  C 1 
ATOM 4474 C CG2   . THR C 3 50  ? -2.537  -12.002 7.207   1.00 88.95 50  C 1 
ATOM 4475 N N     . TYR C 3 51  ? -6.187  -12.185 5.878   1.00 97.20 51  C 1 
ATOM 4476 C CA    . TYR C 3 51  ? -7.401  -12.529 6.605   1.00 97.21 51  C 1 
ATOM 4477 C C     . TYR C 3 51  ? -8.041  -13.812 6.086   1.00 97.07 51  C 1 
ATOM 4478 O O     . TYR C 3 51  ? -8.428  -14.653 6.896   1.00 96.17 51  C 1 
ATOM 4479 C CB    . TYR C 3 51  ? -8.371  -11.339 6.549   1.00 96.81 51  C 1 
ATOM 4480 C CG    . TYR C 3 51  ? -9.622  -11.557 7.375   1.00 95.69 51  C 1 
ATOM 4481 C CD1   . TYR C 3 51  ? -10.877 -11.645 6.754   1.00 90.52 51  C 1 
ATOM 4482 C CD2   . TYR C 3 51  ? -9.524  -11.701 8.769   1.00 90.85 51  C 1 
ATOM 4483 C CE1   . TYR C 3 51  ? -12.030 -11.860 7.515   1.00 89.36 51  C 1 
ATOM 4484 C CE2   . TYR C 3 51  ? -10.677 -11.922 9.543   1.00 89.71 51  C 1 
ATOM 4485 C CZ    . TYR C 3 51  ? -11.929 -12.003 8.912   1.00 91.18 51  C 1 
ATOM 4486 O OH    . TYR C 3 51  ? -13.057 -12.231 9.658   1.00 88.63 51  C 1 
ATOM 4487 N N     . ASN C 3 52  ? -8.031  -14.046 4.774   1.00 97.28 52  C 1 
ATOM 4488 C CA    . ASN C 3 52  ? -8.475  -15.316 4.192   1.00 96.85 52  C 1 
ATOM 4489 C C     . ASN C 3 52  ? -7.708  -16.513 4.767   1.00 96.70 52  C 1 
ATOM 4490 O O     . ASN C 3 52  ? -8.315  -17.505 5.179   1.00 95.58 52  C 1 
ATOM 4491 C CB    . ASN C 3 52  ? -8.342  -15.242 2.655   1.00 96.19 52  C 1 
ATOM 4492 C CG    . ASN C 3 52  ? -9.344  -14.286 2.032   1.00 91.67 52  C 1 
ATOM 4493 O OD1   . ASN C 3 52  ? -10.322 -13.881 2.628   1.00 82.07 52  C 1 
ATOM 4494 N ND2   . ASN C 3 52  ? -9.131  -13.905 0.792   1.00 81.18 52  C 1 
ATOM 4495 N N     . ILE C 3 53  ? -6.386  -16.398 4.927   1.00 96.57 53  C 1 
ATOM 4496 C CA    . ILE C 3 53  ? -5.557  -17.435 5.572   1.00 96.00 53  C 1 
ATOM 4497 C C     . ILE C 3 53  ? -5.920  -17.586 7.056   1.00 96.13 53  C 1 
ATOM 4498 O O     . ILE C 3 53  ? -5.852  -18.689 7.617   1.00 94.78 53  C 1 
ATOM 4499 C CB    . ILE C 3 53  ? -4.057  -17.090 5.399   1.00 95.61 53  C 1 
ATOM 4500 C CG1   . ILE C 3 53  ? -3.668  -17.161 3.903   1.00 93.97 53  C 1 
ATOM 4501 C CG2   . ILE C 3 53  ? -3.154  -18.018 6.225   1.00 94.01 53  C 1 
ATOM 4502 C CD1   . ILE C 3 53  ? -2.312  -16.540 3.583   1.00 88.09 53  C 1 
ATOM 4503 N N     . THR C 3 54  ? -6.279  -16.486 7.718   1.00 95.38 54  C 1 
ATOM 4504 C CA    . THR C 3 54  ? -6.672  -16.511 9.133   1.00 95.05 54  C 1 
ATOM 4505 C C     . THR C 3 54  ? -7.983  -17.281 9.324   1.00 95.16 54  C 1 
ATOM 4506 O O     . THR C 3 54  ? -8.063  -18.124 10.219  1.00 93.59 54  C 1 
ATOM 4507 C CB    . THR C 3 54  ? -6.799  -15.086 9.690   1.00 94.43 54  C 1 
ATOM 4508 O OG1   . THR C 3 54  ? -5.584  -14.383 9.512   1.00 88.41 54  C 1 
ATOM 4509 C CG2   . THR C 3 54  ? -7.099  -15.048 11.180  1.00 87.92 54  C 1 
ATOM 4510 N N     . ILE C 3 55  ? -8.984  -17.046 8.458   1.00 96.31 55  C 1 
ATOM 4511 C CA    . ILE C 3 55  ? -10.263 -17.764 8.452   1.00 95.99 55  C 1 
ATOM 4512 C C     . ILE C 3 55  ? -10.047 -19.253 8.142   1.00 95.92 55  C 1 
ATOM 4513 O O     . ILE C 3 55  ? -10.576 -20.098 8.855   1.00 94.60 55  C 1 
ATOM 4514 C CB    . ILE C 3 55  ? -11.244 -17.130 7.446   1.00 94.88 55  C 1 
ATOM 4515 C CG1   . ILE C 3 55  ? -11.647 -15.717 7.911   1.00 86.85 55  C 1 
ATOM 4516 C CG2   . ILE C 3 55  ? -12.498 -18.003 7.269   1.00 84.22 55  C 1 
ATOM 4517 C CD1   . ILE C 3 55  ? -12.439 -14.938 6.861   1.00 77.08 55  C 1 
ATOM 4518 N N     . GLU C 3 56  ? -9.227  -19.567 7.140   1.00 95.44 56  C 1 
ATOM 4519 C CA    . GLU C 3 56  ? -8.918  -20.954 6.766   1.00 95.27 56  C 1 
ATOM 4520 C C     . GLU C 3 56  ? -8.332  -21.752 7.933   1.00 95.07 56  C 1 
ATOM 4521 O O     . GLU C 3 56  ? -8.610  -22.937 8.101   1.00 93.29 56  C 1 
ATOM 4522 C CB    . GLU C 3 56  ? -7.946  -20.921 5.575   1.00 94.42 56  C 1 
ATOM 4523 C CG    . GLU C 3 56  ? -7.716  -22.297 4.939   1.00 83.85 56  C 1 
ATOM 4524 C CD    . GLU C 3 56  ? -6.657  -22.279 3.827   1.00 77.37 56  C 1 
ATOM 4525 O OE1   . GLU C 3 56  ? -6.404  -23.368 3.269   1.00 69.85 56  C 1 
ATOM 4526 O OE2   . GLU C 3 56  ? -6.060  -21.209 3.576   1.00 69.41 56  C 1 
ATOM 4527 N N     . LYS C 3 57  ? -7.571  -21.085 8.813   1.00 92.93 57  C 1 
ATOM 4528 C CA    . LYS C 3 57  ? -7.040  -21.684 10.041  1.00 92.18 57  C 1 
ATOM 4529 C C     . LYS C 3 57  ? -8.047  -21.751 11.197  1.00 92.07 57  C 1 
ATOM 4530 O O     . LYS C 3 57  ? -7.686  -22.215 12.281  1.00 88.10 57  C 1 
ATOM 4531 C CB    . LYS C 3 57  ? -5.756  -20.958 10.457  1.00 91.22 57  C 1 
ATOM 4532 C CG    . LYS C 3 57  ? -4.627  -21.276 9.465   1.00 87.42 57  C 1 
ATOM 4533 C CD    . LYS C 3 57  ? -3.319  -20.651 9.926   1.00 80.20 57  C 1 
ATOM 4534 C CE    . LYS C 3 57  ? -2.254  -21.055 8.920   1.00 74.70 57  C 1 
ATOM 4535 N NZ    . LYS C 3 57  ? -0.891  -20.756 9.400   1.00 66.80 57  C 1 
ATOM 4536 N N     . GLY C 3 58  ? -9.268  -21.261 11.006  1.00 90.12 58  C 1 
ATOM 4537 C CA    . GLY C 3 58  ? -10.322 -21.281 12.018  1.00 89.96 58  C 1 
ATOM 4538 C C     . GLY C 3 58  ? -10.089 -20.354 13.210  1.00 89.68 58  C 1 
ATOM 4539 O O     . GLY C 3 58  ? -10.665 -20.560 14.276  1.00 85.43 58  C 1 
ATOM 4540 N N     . VAL C 3 59  ? -9.224  -19.314 13.052  1.00 86.88 59  C 1 
ATOM 4541 C CA    . VAL C 3 59  ? -8.954  -18.338 14.116  1.00 86.71 59  C 1 
ATOM 4542 C C     . VAL C 3 59  ? -9.437  -16.944 13.717  1.00 86.93 59  C 1 
ATOM 4543 O O     . VAL C 3 59  ? -9.424  -16.577 12.553  1.00 84.66 59  C 1 
ATOM 4544 C CB    . VAL C 3 59  ? -7.480  -18.319 14.551  1.00 83.37 59  C 1 
ATOM 4545 C CG1   . VAL C 3 59  ? -7.074  -19.655 15.193  1.00 72.72 59  C 1 
ATOM 4546 C CG2   . VAL C 3 59  ? -6.515  -18.022 13.415  1.00 73.33 59  C 1 
ATOM 4547 N N     . LYS C 3 60  ? -9.851  -16.136 14.720  1.00 82.76 60  C 1 
ATOM 4548 C CA    . LYS C 3 60  ? -10.341 -14.770 14.481  1.00 81.70 60  C 1 
ATOM 4549 C C     . LYS C 3 60  ? -9.241  -13.708 14.529  1.00 83.23 60  C 1 
ATOM 4550 O O     . LYS C 3 60  ? -9.427  -12.592 14.062  1.00 79.80 60  C 1 
ATOM 4551 C CB    . LYS C 3 60  ? -11.465 -14.431 15.471  1.00 76.58 60  C 1 
ATOM 4552 C CG    . LYS C 3 60  ? -12.681 -15.361 15.294  1.00 69.32 60  C 1 
ATOM 4553 C CD    . LYS C 3 60  ? -13.877 -14.921 16.148  1.00 63.05 60  C 1 
ATOM 4554 C CE    . LYS C 3 60  ? -15.049 -15.861 15.856  1.00 55.75 60  C 1 
ATOM 4555 N NZ    . LYS C 3 60  ? -16.324 -15.421 16.468  1.00 50.92 60  C 1 
ATOM 4556 N N     . THR C 3 61  ? -8.095  -14.018 15.122  1.00 84.08 61  C 1 
ATOM 4557 C CA    . THR C 3 61  ? -7.001  -13.058 15.318  1.00 84.66 61  C 1 
ATOM 4558 C C     . THR C 3 61  ? -5.940  -13.237 14.248  1.00 86.58 61  C 1 
ATOM 4559 O O     . THR C 3 61  ? -5.286  -14.276 14.191  1.00 84.68 61  C 1 
ATOM 4560 C CB    . THR C 3 61  ? -6.389  -13.201 16.711  1.00 80.69 61  C 1 
ATOM 4561 O OG1   . THR C 3 61  ? -7.387  -13.070 17.707  1.00 74.85 61  C 1 
ATOM 4562 C CG2   . THR C 3 61  ? -5.346  -12.116 16.990  1.00 74.78 61  C 1 
ATOM 4563 N N     . VAL C 3 62  ? -5.724  -12.197 13.451  1.00 90.19 62  C 1 
ATOM 4564 C CA    . VAL C 3 62  ? -4.619  -12.160 12.487  1.00 90.71 62  C 1 
ATOM 4565 C C     . VAL C 3 62  ? -3.283  -12.137 13.234  1.00 90.89 62  C 1 
ATOM 4566 O O     . VAL C 3 62  ? -3.028  -11.240 14.038  1.00 89.32 62  C 1 
ATOM 4567 C CB    . VAL C 3 62  ? -4.727  -10.955 11.529  1.00 91.19 62  C 1 
ATOM 4568 C CG1   . VAL C 3 62  ? -3.591  -10.956 10.514  1.00 87.89 62  C 1 
ATOM 4569 C CG2   . VAL C 3 62  ? -6.052  -10.964 10.764  1.00 86.69 62  C 1 
ATOM 4570 N N     . SER C 3 63  ? -2.433  -13.113 12.953  1.00 91.25 63  C 1 
ATOM 4571 C CA    . SER C 3 63  ? -1.100  -13.215 13.539  1.00 91.17 63  C 1 
ATOM 4572 C C     . SER C 3 63  ? 0.005   -12.891 12.534  1.00 92.21 63  C 1 
ATOM 4573 O O     . SER C 3 63  ? -0.202  -12.852 11.318  1.00 92.32 63  C 1 
ATOM 4574 C CB    . SER C 3 63  ? -0.906  -14.615 14.139  1.00 89.80 63  C 1 
ATOM 4575 O OG    . SER C 3 63  ? -0.713  -15.558 13.114  1.00 84.74 63  C 1 
ATOM 4576 N N     . SER C 3 64  ? 1.216   -12.680 13.052  1.00 93.42 64  C 1 
ATOM 4577 C CA    . SER C 3 64  ? 2.399   -12.497 12.207  1.00 93.77 64  C 1 
ATOM 4578 C C     . SER C 3 64  ? 2.722   -13.721 11.339  1.00 94.46 64  C 1 
ATOM 4579 O O     . SER C 3 64  ? 3.231   -13.549 10.232  1.00 93.70 64  C 1 
ATOM 4580 C CB    . SER C 3 64  ? 3.599   -12.150 13.088  1.00 92.28 64  C 1 
ATOM 4581 O OG    . SER C 3 64  ? 3.768   -13.114 14.103  1.00 85.06 64  C 1 
ATOM 4582 N N     . SER C 3 65  ? 2.382   -14.931 11.797  1.00 94.25 65  C 1 
ATOM 4583 C CA    . SER C 3 65  ? 2.567   -16.143 11.000  1.00 93.98 65  C 1 
ATOM 4584 C C     . SER C 3 65  ? 1.614   -16.210 9.805   1.00 94.61 65  C 1 
ATOM 4585 O O     . SER C 3 65  ? 2.025   -16.639 8.727   1.00 93.92 65  C 1 
ATOM 4586 C CB    . SER C 3 65  ? 2.437   -17.398 11.868  1.00 92.85 65  C 1 
ATOM 4587 O OG    . SER C 3 65  ? 1.159   -17.494 12.453  1.00 82.55 65  C 1 
ATOM 4588 N N     . HIS C 3 66  ? 0.383   -15.698 9.938   1.00 94.43 66  C 1 
ATOM 4589 C CA    . HIS C 3 66  ? -0.545  -15.610 8.812   1.00 94.69 66  C 1 
ATOM 4590 C C     . HIS C 3 66  ? -0.041  -14.629 7.754   1.00 95.24 66  C 1 
ATOM 4591 O O     . HIS C 3 66  ? -0.055  -14.945 6.560   1.00 94.79 66  C 1 
ATOM 4592 C CB    . HIS C 3 66  ? -1.948  -15.179 9.296   1.00 94.51 66  C 1 
ATOM 4593 C CG    . HIS C 3 66  ? -2.551  -16.037 10.374  1.00 94.07 66  C 1 
ATOM 4594 N ND1   . HIS C 3 66  ? -3.592  -15.665 11.201  1.00 85.42 66  C 1 
ATOM 4595 C CD2   . HIS C 3 66  ? -2.177  -17.291 10.758  1.00 86.05 66  C 1 
ATOM 4596 C CE1   . HIS C 3 66  ? -3.827  -16.659 12.059  1.00 87.41 66  C 1 
ATOM 4597 N NE2   . HIS C 3 66  ? -2.977  -17.662 11.831  1.00 88.41 66  C 1 
ATOM 4598 N N     . LEU C 3 67  ? 0.476   -13.492 8.186   1.00 95.73 67  C 1 
ATOM 4599 C CA    . LEU C 3 67  ? 1.089   -12.519 7.280   1.00 96.15 67  C 1 
ATOM 4600 C C     . LEU C 3 67  ? 2.321   -13.098 6.583   1.00 96.52 67  C 1 
ATOM 4601 O O     . LEU C 3 67  ? 2.495   -12.919 5.380   1.00 95.86 67  C 1 
ATOM 4602 C CB    . LEU C 3 67  ? 1.420   -11.247 8.076   1.00 95.85 67  C 1 
ATOM 4603 C CG    . LEU C 3 67  ? 2.064   -10.135 7.222   1.00 94.77 67  C 1 
ATOM 4604 C CD1   . LEU C 3 67  ? 1.152   -9.657  6.103   1.00 88.99 67  C 1 
ATOM 4605 C CD2   . LEU C 3 67  ? 2.393   -8.930  8.109   1.00 88.91 67  C 1 
ATOM 4606 N N     . LYS C 3 68  ? 3.175   -13.822 7.310   1.00 95.59 68  C 1 
ATOM 4607 C CA    . LYS C 3 68  ? 4.324   -14.529 6.732   1.00 95.82 68  C 1 
ATOM 4608 C C     . LYS C 3 68  ? 3.872   -15.524 5.673   1.00 95.87 68  C 1 
ATOM 4609 O O     . LYS C 3 68  ? 4.420   -15.518 4.571   1.00 95.13 68  C 1 
ATOM 4610 C CB    . LYS C 3 68  ? 5.119   -15.208 7.855   1.00 95.19 68  C 1 
ATOM 4611 C CG    . LYS C 3 68  ? 6.322   -16.009 7.339   1.00 94.64 68  C 1 
ATOM 4612 C CD    . LYS C 3 68  ? 7.061   -16.655 8.510   1.00 92.93 68  C 1 
ATOM 4613 C CE    . LYS C 3 68  ? 8.185   -17.566 8.037   1.00 88.58 68  C 1 
ATOM 4614 N NZ    . LYS C 3 68  ? 8.801   -18.293 9.171   1.00 83.34 68  C 1 
ATOM 4615 N N     . GLN C 3 69  ? 2.869   -16.347 5.973   1.00 96.02 69  C 1 
ATOM 4616 C CA    . GLN C 3 69  ? 2.324   -17.306 5.019   1.00 95.93 69  C 1 
ATOM 4617 C C     . GLN C 3 69  ? 1.755   -16.608 3.780   1.00 96.16 69  C 1 
ATOM 4618 O O     . GLN C 3 69  ? 2.088   -17.014 2.670   1.00 95.28 69  C 1 
ATOM 4619 C CB    . GLN C 3 69  ? 1.279   -18.179 5.726   1.00 95.56 69  C 1 
ATOM 4620 C CG    . GLN C 3 69  ? 0.702   -19.259 4.790   1.00 91.36 69  C 1 
ATOM 4621 C CD    . GLN C 3 69  ? -0.233  -20.225 5.512   1.00 87.52 69  C 1 
ATOM 4622 O OE1   . GLN C 3 69  ? -0.258  -20.302 6.726   1.00 82.47 69  C 1 
ATOM 4623 N NE2   . GLN C 3 69  ? -1.016  -20.992 4.787   1.00 77.07 69  C 1 
ATOM 4624 N N     . CYS C 3 70  ? 0.999   -15.529 3.942   1.00 96.32 70  C 1 
ATOM 4625 C CA    . CYS C 3 70  ? 0.483   -14.728 2.831   1.00 96.30 70  C 1 
ATOM 4626 C C     . CYS C 3 70  ? 1.617   -14.247 1.905   1.00 96.42 70  C 1 
ATOM 4627 O O     . CYS C 3 70  ? 1.594   -14.501 0.703   1.00 95.44 70  C 1 
ATOM 4628 C CB    . CYS C 3 70  ? -0.312  -13.544 3.402   1.00 96.40 70  C 1 
ATOM 4629 S SG    . CYS C 3 70  ? -0.974  -12.514 2.063   1.00 95.46 70  C 1 
ATOM 4630 N N     . ILE C 3 71  ? 2.658   -13.649 2.464   1.00 95.97 71  C 1 
ATOM 4631 C CA    . ILE C 3 71  ? 3.808   -13.145 1.702   1.00 95.50 71  C 1 
ATOM 4632 C C     . ILE C 3 71  ? 4.539   -14.273 0.946   1.00 95.52 71  C 1 
ATOM 4633 O O     . ILE C 3 71  ? 5.057   -14.060 -0.146  1.00 94.27 71  C 1 
ATOM 4634 C CB    . ILE C 3 71  ? 4.755   -12.375 2.651   1.00 95.23 71  C 1 
ATOM 4635 C CG1   . ILE C 3 71  ? 4.086   -11.049 3.089   1.00 93.66 71  C 1 
ATOM 4636 C CG2   . ILE C 3 71  ? 6.126   -12.105 2.014   1.00 93.88 71  C 1 
ATOM 4637 C CD1   . ILE C 3 71  ? 4.754   -10.381 4.287   1.00 90.54 71  C 1 
ATOM 4638 N N     . HIS C 3 72  ? 4.607   -15.473 1.529   1.00 95.64 72  C 1 
ATOM 4639 C CA    . HIS C 3 72  ? 5.234   -16.612 0.865   1.00 95.03 72  C 1 
ATOM 4640 C C     . HIS C 3 72  ? 4.345   -17.254 -0.206  1.00 94.98 72  C 1 
ATOM 4641 O O     . HIS C 3 72  ? 4.895   -17.808 -1.163  1.00 93.32 72  C 1 
ATOM 4642 C CB    . HIS C 3 72  ? 5.704   -17.620 1.910   1.00 94.14 72  C 1 
ATOM 4643 C CG    . HIS C 3 72  ? 7.003   -17.208 2.552   1.00 91.22 72  C 1 
ATOM 4644 N ND1   . HIS C 3 72  ? 8.217   -17.129 1.913   1.00 77.80 72  C 1 
ATOM 4645 C CD2   . HIS C 3 72  ? 7.226   -16.818 3.851   1.00 77.29 72  C 1 
ATOM 4646 C CE1   . HIS C 3 72  ? 9.139   -16.710 2.803   1.00 79.66 72  C 1 
ATOM 4647 N NE2   . HIS C 3 72  ? 8.570   -16.505 3.988   1.00 80.90 72  C 1 
ATOM 4648 N N     . SER C 3 73  ? 3.031   -17.154 -0.086  1.00 94.40 73  C 1 
ATOM 4649 C CA    . SER C 3 73  ? 2.070   -17.770 -1.011  1.00 94.00 73  C 1 
ATOM 4650 C C     . SER C 3 73  ? 1.869   -16.976 -2.301  1.00 94.32 73  C 1 
ATOM 4651 O O     . SER C 3 73  ? 1.564   -17.572 -3.329  1.00 92.33 73  C 1 
ATOM 4652 C CB    . SER C 3 73  ? 0.715   -17.957 -0.323  1.00 92.76 73  C 1 
ATOM 4653 O OG    . SER C 3 73  ? 0.844   -18.829 0.781   1.00 84.78 73  C 1 
ATOM 4654 N N     . TYR C 3 74  ? 2.049   -15.649 -2.271  1.00 94.29 74  C 1 
ATOM 4655 C CA    . TYR C 3 74  ? 1.772   -14.781 -3.408  1.00 93.93 74  C 1 
ATOM 4656 C C     . TYR C 3 74  ? 3.041   -14.108 -3.954  1.00 94.14 74  C 1 
ATOM 4657 O O     . TYR C 3 74  ? 3.717   -13.358 -3.252  1.00 91.89 74  C 1 
ATOM 4658 C CB    . TYR C 3 74  ? 0.723   -13.738 -3.015  1.00 93.24 74  C 1 
ATOM 4659 C CG    . TYR C 3 74  ? -0.624  -14.316 -2.624  1.00 93.34 74  C 1 
ATOM 4660 C CD1   . TYR C 3 74  ? -1.531  -14.760 -3.597  1.00 88.86 74  C 1 
ATOM 4661 C CD2   . TYR C 3 74  ? -0.972  -14.414 -1.266  1.00 88.65 74  C 1 
ATOM 4662 C CE1   . TYR C 3 74  ? -2.767  -15.295 -3.235  1.00 88.00 74  C 1 
ATOM 4663 C CE2   . TYR C 3 74  ? -2.214  -14.953 -0.886  1.00 87.96 74  C 1 
ATOM 4664 C CZ    . TYR C 3 74  ? -3.108  -15.386 -1.869  1.00 90.76 74  C 1 
ATOM 4665 O OH    . TYR C 3 74  ? -4.325  -15.919 -1.499  1.00 89.50 74  C 1 
ATOM 4666 N N     . ASP C 3 75  ? 3.305   -14.287 -5.243  1.00 92.36 75  C 1 
ATOM 4667 C CA    . ASP C 3 75  ? 4.489   -13.728 -5.906  1.00 91.57 75  C 1 
ATOM 4668 C C     . ASP C 3 75  ? 4.512   -12.191 -5.935  1.00 91.70 75  C 1 
ATOM 4669 O O     . ASP C 3 75  ? 5.588   -11.584 -5.969  1.00 88.00 75  C 1 
ATOM 4670 C CB    . ASP C 3 75  ? 4.581   -14.237 -7.350  1.00 88.44 75  C 1
[truncated: 111,309 more chars]
