# Supplementary material for: Vernalization regulatory network identifies potential novel functions for genes in the HvVRN2 locus
Source: New Phytol. 2026 Apr 12;250(6):4036–53. doi: 10.1111/nph.71162 (PMC13193379; doi:10.1111/nph.71162)
Supplement: Supplementary file 1 — Dataset S1. Protein models computed by Alphafold. [file NPH-250-4036-s002.xz › Alphafold_models0/Barley/fold_co1_prom1_1_nf_yb5_c_1hg0069390_recortes_summary_confidences_0.json]

{
 "chain_iptm": [
  0.45,
  0.04,
  0.24,
  0.34,
  0.34
 ],
 "chain_pair_iptm": [
  [
   0.21,
   0.07,
   0.4,
   0.66,
   0.67
  ],
  [
   0.07,
   0.14,
   0.03,
   0.02,
   0.03
  ],
  [
   0.4,
   0.03,
   0.74,
   0.26,
   0.26
  ],
  [
   0.66,
   0.02,
   0.26,
   0.23,
   0.42
  ],
  [
   0.67,
   0.03,
   0.26,
   0.42,
   0.23
  ]
 ],
 "chain_pair_pae_min": [
  [
   0.76,
   30.02,
   9.34,
   3.57,
   3.85
  ],
  [
   28.88,
   0.77,
   29.63,
   28.78,
   28.49
  ],
  [
   9.31,
   30.13,
   0.76,
   8.98,
   9.57
  ],
  [
   4.52,
   30.4,
   13.46,
   0.8,
   1.44
  ],
  [
   4.75,
   30.56,
   12.82,
   1.56,
   0.8
  ]
 ],
 "chain_ptm": [
  0.21,
  0.14,
  0.74,
  0.23,
  0.23
 ],
 "fraction_disordered": 0.77,
 "has_clash": 0.0,
 "iptm": 0.34,
 "num_recycles": 10.0,
 "ptm": 0.28,
 "ranking_score": 0.71
}
