# Supplementary material for: Vernalization regulatory network identifies potential novel functions for genes in the HvVRN2 locus
Source: New Phytol. 2026 Apr 12;250(6):4036–53. doi: 10.1111/nph.71162 (PMC13193379; doi:10.1111/nph.71162)
Supplement: Supplementary file 1 — Dataset S1. Protein models computed by Alphafold. [file NPH-250-4036-s002.xz › Alphafold_models0/Barley/fold_co1_prom1_1_nf_yb5_c_3hg0237950_recortes_model_0.cif]

# By using this file you agree to the legally binding terms of use found at alphafoldserver.com/output-terms
data_578a0dd1d6c5a9ad
#
_entry.id 578a0dd1d6c5a9ad
#
loop_
_atom_type.symbol
C 
N 
O 
P 
S 
#
loop_
_audit_author.name
_audit_author.pdbx_ordinal
"Google DeepMind" 1 
"Isomorphic Labs" 2 
#
_audit_conform.dict_location https://raw.githubusercontent.com/ihmwg/ModelCIF/master/dist/mmcif_ma.dic
_audit_conform.dict_name     mmcif_ma.dic
_audit_conform.dict_version  1.4.5
#
loop_
_chem_comp.formula
_chem_comp.formula_weight
_chem_comp.id
_chem_comp.mon_nstd_flag
_chem_comp.name
_chem_comp.pdbx_smiles
_chem_comp.pdbx_synonyms
_chem_comp.type
"C3 H7 N O2"      89.093  ALA y ALANINE                              C[C@H](N)C(O)=O                                             ? "L-PEPTIDE LINKING" 
"C6 H15 N4 O2"    175.209 ARG y ARGININE                             N[C@@H](CCCNC(N)=[NH2+])C(O)=O                              ? "L-PEPTIDE LINKING" 
"C4 H8 N2 O3"     132.118 ASN y ASPARAGINE                           N[C@@H](CC(N)=O)C(O)=O                                      ? "L-PEPTIDE LINKING" 
"C4 H7 N O4"      133.103 ASP y "ASPARTIC ACID"                      N[C@@H](CC(O)=O)C(O)=O                                      ? "L-PEPTIDE LINKING" 
"C3 H7 N O2 S"    121.158 CYS y CYSTEINE                             N[C@@H](CS)C(O)=O                                           ? "L-PEPTIDE LINKING" 
"C10 H14 N5 O6 P" 331.222 DA  y "2'-DEOXYADENOSINE-5'-MONOPHOSPHATE" Nc1ncnc2n(cnc12)[C@H]3C[C@H](O)[C@@H](CO[P](O)(O)=O)O3      ? "DNA LINKING"       
"C9 H14 N3 O7 P"  307.197 DC  y "2'-DEOXYCYTIDINE-5'-MONOPHOSPHATE"  NC1=NC(=O)N(C=C1)[C@H]2C[C@H](O)[C@@H](CO[P](O)(O)=O)O2     ? "DNA LINKING"       
"C10 H14 N5 O7 P" 347.221 DG  y "2'-DEOXYGUANOSINE-5'-MONOPHOSPHATE" NC1=Nc2n(cnc2C(=O)N1)[C@H]3C[C@H](O)[C@@H](CO[P](O)(O)=O)O3 ? "DNA LINKING"       
"C10 H15 N2 O8 P" 322.208 DT  y "THYMIDINE-5'-MONOPHOSPHATE"         CC1=CN([C@H]2C[C@H](O)[C@@H](CO[P](O)(O)=O)O2)C(=O)NC1=O    ? "DNA LINKING"       
"C5 H10 N2 O3"    146.144 GLN y GLUTAMINE                            N[C@@H](CCC(N)=O)C(O)=O                                     ? "L-PEPTIDE LINKING" 
"C5 H9 N O4"      147.129 GLU y "GLUTAMIC ACID"                      N[C@@H](CCC(O)=O)C(O)=O                                     ? "L-PEPTIDE LINKING" 
"C2 H5 N O2"      75.067  GLY y GLYCINE                              NCC(O)=O                                                    ? "PEPTIDE LINKING"   
"C6 H10 N3 O2"    156.162 HIS y HISTIDINE                            N[C@@H](Cc1c[nH]c[nH+]1)C(O)=O                              ? "L-PEPTIDE LINKING" 
"C6 H13 N O2"     131.173 ILE y ISOLEUCINE                           CC[C@H](C)[C@H](N)C(O)=O                                    ? "L-PEPTIDE LINKING" 
"C6 H13 N O2"     131.173 LEU y LEUCINE                              CC(C)C[C@H](N)C(O)=O                                        ? "L-PEPTIDE LINKING" 
"C6 H15 N2 O2"    147.195 LYS y LYSINE                               N[C@@H](CCCC[NH3+])C(O)=O                                   ? "L-PEPTIDE LINKING" 
"C5 H11 N O2 S"   149.211 MET y METHIONINE                           CSCC[C@H](N)C(O)=O                                          ? "L-PEPTIDE LINKING" 
"C9 H11 N O2"     165.189 PHE y PHENYLALANINE                        N[C@@H](Cc1ccccc1)C(O)=O                                    ? "L-PEPTIDE LINKING" 
"C5 H9 N O2"      115.130 PRO y PROLINE                              OC(=O)[C@@H]1CCCN1                                          ? "L-PEPTIDE LINKING" 
"C3 H7 N O3"      105.093 SER y SERINE                               N[C@@H](CO)C(O)=O                                           ? "L-PEPTIDE LINKING" 
"C4 H9 N O3"      119.119 THR y THREONINE                            C[C@@H](O)[C@H](N)C(O)=O                                    ? "L-PEPTIDE LINKING" 
"C11 H12 N2 O2"   204.225 TRP y TRYPTOPHAN                           N[C@@H](Cc1c[nH]c2ccccc12)C(O)=O                            ? "L-PEPTIDE LINKING" 
"C9 H11 N O3"     181.189 TYR y TYROSINE                             N[C@@H](Cc1ccc(O)cc1)C(O)=O                                 ? "L-PEPTIDE LINKING" 
"C5 H11 N O2"     117.146 VAL y VALINE                               CC(C)[C@H](N)C(O)=O                                         ? "L-PEPTIDE LINKING" 
#
_citation.book_publisher          ?
_citation.country                 UK
_citation.id                      primary
_citation.journal_full            Nature
_citation.journal_id_ASTM         NATUAS
_citation.journal_id_CSD          0006
_citation.journal_id_ISSN         0028-0836
_citation.journal_volume          ?
_citation.page_first              ?
_citation.page_last               ?
_citation.pdbx_database_id_DOI    ?
_citation.pdbx_database_id_PubMed ?
_citation.title                   "Accurate structure prediction of biomolecular interactions with AlphaFold 3"
_citation.year                    2024
#
loop_
_citation_author.citation_id
_citation_author.name
_citation_author.ordinal
primary "Google DeepMind" 1 
primary "Isomorphic Labs" 2 
#
loop_
_entity.id
_entity.pdbx_description
_entity.type
1 . polymer 
2 . polymer 
3 . polymer 
4 . polymer 
5 . polymer 
#
loop_
_entity_poly.entity_id
_entity_poly.pdbx_strand_id
_entity_poly.type
1 A polypeptide(L)          
2 B polypeptide(L)          
3 C polypeptide(L)          
4 D polydeoxyribonucleotide 
5 E polydeoxyribonucleotide 
#
loop_
_entity_poly_seq.entity_id
_entity_poly_seq.hetero
_entity_poly_seq.mon_id
_entity_poly_seq.num
1 n MET 1   
1 n PRO 2   
1 n ARG 3   
1 n CYS 4   
1 n ASN 5   
1 n LYS 6   
1 n CYS 7   
1 n LEU 8   
1 n SER 9   
1 n GLU 10  
1 n ASN 11  
1 n ASP 12  
1 n SER 13  
1 n ALA 14  
1 n SER 15  
1 n GLU 16  
1 n ASP 17  
1 n ARG 18  
1 n HIS 19  
1 n TRP 20  
1 n HIS 21  
1 n ARG 22  
1 n THR 23  
1 n ALA 24  
1 n THR 25  
1 n LEU 26  
1 n PHE 27  
1 n MET 28  
1 n ASN 29  
1 n CYS 30  
1 n VAL 31  
1 n SER 32  
1 n ASN 33  
1 n GLY 34  
1 n THR 35  
1 n VAL 36  
1 n TYR 37  
1 n GLU 38  
1 n GLU 39  
1 n ALA 40  
1 n VAL 41  
1 n GLY 42  
1 n ARG 43  
1 n GLU 44  
1 n GLY 45  
1 n CYS 46  
1 n TRP 47  
1 n ALA 48  
1 n ARG 49  
1 n LEU 50  
1 n CYS 51  
1 n ASP 52  
1 n GLY 53  
1 n CYS 54  
1 n CYS 55  
1 n THR 56  
1 n VAL 57  
1 n PRO 58  
1 n SER 59  
1 n VAL 60  
1 n VAL 61  
1 n TYR 62  
1 n CYS 63  
1 n ARG 64  
1 n ALA 65  
1 n ASP 66  
1 n SER 67  
1 n ALA 68  
1 n TYR 69  
1 n LEU 70  
1 n CYS 71  
1 n ALA 72  
1 n SER 73  
1 n CYS 74  
1 n ASP 75  
1 n ALA 76  
1 n GLN 77  
1 n ILE 78  
1 n HIS 79  
1 n ALA 80  
1 n ALA 81  
1 n ASN 82  
1 n ARG 83  
1 n VAL 84  
1 n ALA 85  
1 n SER 86  
1 n ARG 87  
1 n HIS 88  
1 n GLU 89  
1 n ARG 90  
1 n VAL 91  
1 n LEU 92  
1 n LEU 93  
1 n SER 94  
1 n GLU 95  
1 n ALA 96  
1 n TYR 97  
1 n LYS 98  
1 n HIS 99  
1 n ALA 100 
1 n PRO 101 
1 n VAL 102 
1 n MET 103 
1 n LEU 104 
1 n ASP 105 
1 n CYS 106 
1 n HIS 107 
1 n ALA 108 
1 n ASP 109 
1 n ALA 110 
1 n ALA 111 
1 n ALA 112 
1 n LEU 113 
1 n CYS 114 
1 n ALA 115 
1 n ALA 116 
1 n TYR 117 
1 n GLU 118 
1 n ALA 119 
1 n GLN 120 
1 n VAL 121 
1 n HIS 122 
1 n TYR 123 
1 n ALA 124 
1 n ASN 125 
1 n LEU 126 
1 n LEU 127 
1 n THR 128 
1 n VAL 129 
1 n MET 130 
1 n HIS 131 
1 n GLN 132 
1 n ARG 133 
1 n MET 134 
1 n PRO 135 
1 n VAL 136 
1 n VAL 137 
1 n SER 138 
1 n HIS 139 
1 n PRO 140 
1 n ALA 141 
1 n VAL 142 
1 n ALA 143 
1 n ILE 144 
1 n PRO 145 
1 n PRO 146 
1 n VAL 147 
1 n SER 148 
1 n LEU 149 
1 n PHE 150 
1 n ALA 151 
1 n GLU 152 
1 n ALA 153 
1 n GLU 154 
1 n ALA 155 
1 n THR 156 
1 n ALA 157 
1 n PRO 158 
1 n VAL 159 
1 n LEU 160 
1 n GLY 161 
1 n ARG 162 
1 n LYS 163 
1 n GLU 164 
1 n GLU 165 
1 n ASP 166 
1 n THR 167 
1 n SER 168 
1 n TRP 169 
1 n LEU 170 
1 n LEU 171 
1 n LEU 172 
1 n SER 173 
1 n LYS 174 
1 n ASP 175 
1 n SER 176 
1 n ASP 177 
1 n ASN 178 
1 n HIS 179 
1 n ASN 180 
1 n ARG 181 
1 n SER 182 
1 n GLY 183 
1 n ASN 184 
1 n ASN 185 
1 n SER 186 
1 n SER 187 
1 n THR 188 
1 n SER 189 
1 n SER 190 
1 n SER 191 
1 n SER 192 
1 n GLN 193 
1 n TYR 194 
1 n PHE 195 
1 n GLY 196 
1 n GLU 197 
1 n VAL 198 
1 n ASP 199 
1 n GLN 200 
1 n TYR 201 
1 n PHE 202 
1 n ASP 203 
1 n LEU 204 
1 n VAL 205 
1 n GLY 206 
1 n TYR 207 
1 n ASN 208 
1 n SER 209 
1 n TYR 210 
1 n TYR 211 
1 n ASP 212 
1 n SER 213 
1 n HIS 214 
1 n MET 215 
1 n SER 216 
1 n ASN 217 
1 n GLN 218 
1 n GLU 219 
1 n GLN 220 
1 n TYR 221 
1 n VAL 222 
1 n MET 223 
1 n GLN 224 
1 n GLU 225 
1 n GLN 226 
1 n GLN 227 
1 n HIS 228 
1 n LEU 229 
1 n GLN 230 
1 n GLN 231 
1 n MET 232 
1 n GLN 233 
1 n LYS 234 
1 n GLU 235 
1 n TYR 236 
1 n ALA 237 
1 n GLU 238 
1 n GLN 239 
1 n GLN 240 
1 n MET 241 
1 n GLN 242 
1 n LYS 243 
1 n GLU 244 
1 n TYR 245 
1 n VAL 246 
1 n GLU 247 
1 n ASN 248 
1 n GLU 249 
1 n GLY 250 
1 n SER 251 
1 n GLU 252 
1 n CYS 253 
1 n ILE 254 
1 n VAL 255 
1 n PRO 256 
1 n SER 257 
1 n GLN 258 
1 n SER 259 
1 n THR 260 
1 n ILE 261 
1 n VAL 262 
1 n ARG 263 
1 n ARG 264 
1 n PRO 265 
1 n HIS 266 
1 n GLN 267 
1 n SER 268 
1 n GLY 269 
1 n TYR 270 
1 n ALA 271 
1 n PRO 272 
1 n LEU 273 
1 n VAL 274 
1 n GLY 275 
1 n ALA 276 
1 n GLU 277 
1 n GLN 278 
1 n ALA 279 
1 n ALA 280 
1 n SER 281 
1 n ALA 282 
1 n THR 283 
1 n ALA 284 
1 n GLY 285 
1 n ALA 286 
1 n SER 287 
1 n ALA 288 
1 n TYR 289 
1 n THR 290 
1 n ASP 291 
1 n SER 292 
1 n VAL 293 
1 n ASN 294 
1 n ASN 295 
1 n SER 296 
1 n ILE 297 
1 n SER 298 
1 n PHE 299 
1 n SER 300 
1 n MET 301 
1 n GLU 302 
1 n ALA 303 
1 n GLY 304 
1 n ILE 305 
1 n VAL 306 
1 n PRO 307 
1 n ASP 308 
1 n ASN 309 
1 n THR 310 
1 n VAL 311 
1 n GLN 312 
1 n SER 313 
1 n SER 314 
1 n ILE 315 
1 n LEU 316 
1 n ARG 317 
1 n PRO 318 
1 n ALA 319 
1 n GLY 320 
1 n ALA 321 
1 n ILE 322 
1 n GLY 323 
1 n LEU 324 
1 n PHE 325 
1 n SER 326 
1 n SER 327 
1 n PRO 328 
1 n SER 329 
1 n LEU 330 
1 n GLN 331 
1 n THR 332 
1 n PRO 333 
1 n LEU 334 
1 n HIS 335 
1 n PHE 336 
1 n SER 337 
1 n SER 338 
1 n LYS 339 
1 n GLU 340 
1 n ARG 341 
1 n GLU 342 
1 n ALA 343 
1 n ARG 344 
1 n VAL 345 
1 n LEU 346 
1 n ARG 347 
1 n TYR 348 
1 n LYS 349 
1 n GLU 350 
1 n LYS 351 
1 n LYS 352 
1 n LYS 353 
1 n SER 354 
1 n ARG 355 
1 n LYS 356 
1 n PHE 357 
1 n GLU 358 
1 n LYS 359 
1 n THR 360 
1 n THR 361 
1 n ARG 362 
1 n TYR 363 
1 n ALA 364 
1 n THR 365 
1 n ARG 366 
1 n LYS 367 
1 n ALA 368 
1 n TYR 369 
1 n ALA 370 
1 n GLU 371 
1 n ALA 372 
1 n ARG 373 
1 n PRO 374 
1 n ARG 375 
1 n ILE 376 
1 n LYS 377 
1 n GLY 378 
1 n ARG 379 
1 n PHE 380 
1 n ALA 381 
1 n LYS 382 
1 n ARG 383 
1 n SER 384 
1 n ASP 385 
1 n ALA 386 
1 n GLU 387 
1 n MET 388 
1 n GLU 389 
1 n VAL 390 
1 n ASP 391 
1 n GLN 392 
1 n THR 393 
1 n PHE 394 
1 n SER 395 
1 n THR 396 
1 n ALA 397 
1 n ALA 398 
1 n LEU 399 
1 n SER 400 
1 n ASP 401 
1 n SER 402 
1 n SER 403 
1 n TYR 404 
1 n SER 405 
1 n THR 406 
1 n VAL 407 
1 n PRO 408 
1 n TRP 409 
1 n PHE 410 
2 n GLU 1   
2 n PRO 2   
2 n GLN 3   
2 n ASN 4   
2 n GLN 5   
2 n SER 6   
2 n GLN 7   
2 n GLN 8   
2 n LEU 9   
2 n PRO 10  
2 n GLN 11  
2 n PRO 12  
2 n GLN 13  
2 n LEU 14  
2 n GLN 15  
2 n LEU 16  
2 n HIS 17  
2 n PRO 18  
2 n GLN 19  
2 n VAL 20  
2 n GLN 21  
2 n GLN 22  
2 n PRO 23  
2 n PRO 24  
2 n GLN 25  
2 n PRO 26  
2 n GLN 27  
2 n PRO 28  
2 n GLN 29  
2 n LEU 30  
2 n HIS 31  
2 n PRO 32  
2 n GLN 33  
2 n SER 34  
2 n GLN 35  
2 n GLN 36  
2 n PRO 37  
2 n LEU 38  
2 n GLN 39  
2 n PRO 40  
2 n GLN 41  
2 n LEU 42  
2 n GLN 43  
2 n PRO 44  
2 n TYR 45  
2 n THR 46  
2 n GLN 47  
2 n ALA 48  
2 n GLN 49  
2 n PRO 50  
2 n GLN 51  
2 n GLN 52  
2 n PRO 53  
2 n LEU 54  
2 n GLN 55  
2 n PRO 56  
2 n GLN 57  
2 n LEU 58  
2 n GLN 59  
2 n PRO 60  
2 n TYR 61  
2 n THR 62  
2 n GLN 63  
2 n ALA 64  
2 n GLN 65  
2 n PRO 66  
2 n GLN 67  
2 n GLN 68  
2 n PRO 69  
2 n LEU 70  
2 n GLN 71  
2 n PRO 72  
2 n GLN 73  
2 n LEU 74  
2 n GLN 75  
2 n PRO 76  
2 n TYR 77  
2 n THR 78  
2 n GLN 79  
2 n ALA 80  
2 n GLN 81  
2 n PRO 82  
2 n GLN 83  
2 n GLN 84  
2 n PRO 85  
2 n LEU 86  
2 n GLN 87  
2 n PRO 88  
2 n GLN 89  
2 n LEU 90  
2 n GLN 91  
2 n PRO 92  
2 n TYR 93  
2 n THR 94  
2 n GLN 95  
2 n ALA 96  
2 n GLN 97  
2 n PRO 98  
2 n GLN 99  
2 n GLN 100 
2 n PRO 101 
2 n LEU 102 
2 n GLN 103 
2 n PRO 104 
2 n GLN 105 
2 n LEU 106 
2 n GLN 107 
2 n PRO 108 
3 n HIS 1   
3 n ALA 2   
3 n VAL 3   
3 n ALA 4   
3 n GLU 5   
3 n GLU 6   
3 n GLU 7   
3 n GLU 8   
3 n ALA 9   
3 n GLU 10  
3 n ALA 11  
3 n GLN 12  
3 n PRO 13  
3 n LEU 14  
3 n GLN 15  
3 n THR 16  
3 n ALA 17  
3 n LEU 18  
3 n PRO 19  
3 n LEU 20  
3 n GLY 21  
3 n ARG 22  
3 n VAL 23  
3 n LYS 24  
3 n ARG 25  
3 n ILE 26  
3 n MET 27  
3 n ARG 28  
3 n VAL 29  
3 n ASP 30  
3 n SER 31  
3 n GLU 32  
3 n VAL 33  
3 n LYS 34  
3 n LYS 35  
3 n VAL 36  
3 n THR 37  
3 n ALA 38  
3 n GLU 39  
3 n ALA 40  
3 n SER 41  
3 n LEU 42  
3 n LEU 43  
3 n ILE 44  
3 n ALA 45  
3 n ALA 46  
3 n ALA 47  
3 n THR 48  
3 n GLU 49  
3 n LEU 50  
3 n PHE 51  
3 n LEU 52  
3 n GLY 53  
3 n THR 54  
3 n LEU 55  
3 n ALA 56  
3 n ALA 57  
3 n GLY 58  
3 n ALA 59  
3 n HIS 60  
3 n THR 61  
3 n ALA 62  
3 n ALA 63  
3 n SER 64  
3 n GLN 65  
3 n GLY 66  
3 n GLY 67  
3 n ARG 68  
3 n ARG 69  
3 n THR 70  
3 n VAL 71  
3 n ARG 72  
3 n ALA 73  
3 n ALA 74  
3 n HIS 75  
3 n VAL 76  
3 n ARG 77  
3 n ALA 78  
3 n ALA 79  
3 n VAL 80  
3 n ARG 81  
3 n ALA 82  
3 n HIS 83  
3 n ARG 84  
3 n PRO 85  
3 n THR 86  
3 n ALA 87  
3 n ASP 88  
3 n PHE 89  
3 n LEU 90  
3 n LEU 91  
3 n ASP 92  
3 n CYS 93  
3 n LEU 94  
3 n PRO 95  
3 n ALA 96  
3 n ALA 97  
3 n ALA 98  
3 n GLU 99  
3 n ALA 100 
3 n ALA 101 
3 n PRO 102 
3 n ARG 103 
3 n VAL 104 
3 n ALA 105 
3 n ARG 106 
4 n DC  1   
4 n DA  2   
4 n DC  3   
4 n DG  4   
4 n DC  5   
4 n DA  6   
4 n DC  7   
4 n DC  8   
4 n DA  9   
4 n DG  10  
4 n DA  11  
4 n DC  12  
4 n DC  13  
4 n DA  14  
4 n DC  15  
4 n DA  16  
4 n DC  17  
4 n DC  18  
4 n DA  19  
4 n DG  20  
4 n DA  21  
4 n DA  22  
4 n DA  23  
4 n DC  24  
4 n DA  25  
4 n DA  26  
4 n DA  27  
4 n DC  28  
4 n DA  29  
4 n DA  30  
4 n DA  31  
5 n DT  1   
5 n DT  2   
5 n DT  3   
5 n DG  4   
5 n DT  5   
5 n DT  6   
5 n DT  7   
5 n DG  8   
5 n DT  9   
5 n DT  10  
5 n DT  11  
5 n DC  12  
5 n DT  13  
5 n DG  14  
5 n DG  15  
5 n DT  16  
5 n DG  17  
5 n DT  18  
5 n DG  19  
5 n DG  20  
5 n DT  21  
5 n DC  22  
5 n DT  23  
5 n DG  24  
5 n DG  25  
5 n DT  26  
5 n DG  27  
5 n DC  28  
5 n DG  29  
5 n DT  30  
5 n DG  31  
#
_ma_data.content_type "model coordinates"
_ma_data.id           1
_ma_data.name         Model
#
_ma_model_list.data_id          1
_ma_model_list.model_group_id   1
_ma_model_list.model_group_name "AlphaFold-beta-20231127 (927599d6-1efe-4fa9-85d2-a29f909d212e @ 2024-12-16 01:24:53)"
_ma_model_list.model_id         1
_ma_model_list.model_name       "Top ranked model"
_ma_model_list.model_type       "Ab initio model"
_ma_model_list.ordinal_id       1
#
loop_
_ma_protocol_step.method_type
_ma_protocol_step.ordinal_id
_ma_protocol_step.protocol_id
_ma_protocol_step.step_id
"coevolution MSA" 1 1 1 
"template search" 2 1 2 
modeling          3 1 3 
#
loop_
_ma_qa_metric.id
_ma_qa_metric.mode
_ma_qa_metric.name
_ma_qa_metric.software_group_id
_ma_qa_metric.type
1 global pLDDT 1 pLDDT 
2 local  pLDDT 1 pLDDT 
#
_ma_qa_metric_global.metric_id    1
_ma_qa_metric_global.metric_value 58.98
_ma_qa_metric_global.model_id     1
_ma_qa_metric_global.ordinal_id   1
#
_ma_software_group.group_id    1
_ma_software_group.ordinal_id  1
_ma_software_group.software_id 1
#
loop_
_ma_target_entity.data_id
_ma_target_entity.entity_id
_ma_target_entity.origin
1 1 . 
1 2 . 
1 3 . 
1 4 . 
1 5 . 
#
loop_
_ma_target_entity_instance.asym_id
_ma_target_entity_instance.details
_ma_target_entity_instance.entity_id
A . 1 
B . 2 
C . 3 
D . 4 
E . 5 
#
loop_
_pdbx_data_usage.details
_pdbx_data_usage.id
_pdbx_data_usage.type
_pdbx_data_usage.url
;NON-COMMERCIAL USE ONLY, BY USING THIS FILE YOU AGREE TO THE TERMS OF USE FOUND
AT alphafoldserver.com/output-terms.
;
1 license    ? 
;THE INFORMATION IS NOT INTENDED FOR, HAS NOT BEEN VALIDATED FOR, AND IS NOT
APPROVED FOR CLINICAL USE. IT SHOULD NOT BE USED FOR CLINICAL PURPOSE OR RELIED
ON FOR MEDICAL OR OTHER PROFESSIONAL ADVICE. IT IS THEORETICAL MODELLING ONLY
AND CAUTION SHOULD BE EXERCISED IN ITS USE. IT IS PROVIDED "AS-IS" WITHOUT ANY
WARRANTY OF ANY KIND, WHETHER EXPRESSED OR IMPLIED. NO WARRANTY IS GIVEN THAT
USE OF THE INFORMATION SHALL NOT INFRINGE THE RIGHTS OF ANY THIRD PARTY.
;
2 disclaimer ? 
#
loop_
_pdbx_poly_seq_scheme.asym_id
_pdbx_poly_seq_scheme.auth_seq_num
_pdbx_poly_seq_scheme.entity_id
_pdbx_poly_seq_scheme.hetero
_pdbx_poly_seq_scheme.mon_id
_pdbx_poly_seq_scheme.pdb_ins_code
_pdbx_poly_seq_scheme.pdb_seq_num
_pdbx_poly_seq_scheme.pdb_strand_id
_pdbx_poly_seq_scheme.seq_id
A 1   1 n MET . 1   A 1   
A 2   1 n PRO . 2   A 2   
A 3   1 n ARG . 3   A 3   
A 4   1 n CYS . 4   A 4   
A 5   1 n ASN . 5   A 5   
A 6   1 n LYS . 6   A 6   
A 7   1 n CYS . 7   A 7   
A 8   1 n LEU . 8   A 8   
A 9   1 n SER . 9   A 9   
A 10  1 n GLU . 10  A 10  
A 11  1 n ASN . 11  A 11  
A 12  1 n ASP . 12  A 12  
A 13  1 n SER . 13  A 13  
A 14  1 n ALA . 14  A 14  
A 15  1 n SER . 15  A 15  
A 16  1 n GLU . 16  A 16  
A 17  1 n ASP . 17  A 17  
A 18  1 n ARG . 18  A 18  
A 19  1 n HIS . 19  A 19  
A 20  1 n TRP . 20  A 20  
A 21  1 n HIS . 21  A 21  
A 22  1 n ARG . 22  A 22  
A 23  1 n THR . 23  A 23  
A 24  1 n ALA . 24  A 24  
A 25  1 n THR . 25  A 25  
A 26  1 n LEU . 26  A 26  
A 27  1 n PHE . 27  A 27  
A 28  1 n MET . 28  A 28  
A 29  1 n ASN . 29  A 29  
A 30  1 n CYS . 30  A 30  
A 31  1 n VAL . 31  A 31  
A 32  1 n SER . 32  A 32  
A 33  1 n ASN . 33  A 33  
A 34  1 n GLY . 34  A 34  
A 35  1 n THR . 35  A 35  
A 36  1 n VAL . 36  A 36  
A 37  1 n TYR . 37  A 37  
A 38  1 n GLU . 38  A 38  
A 39  1 n GLU . 39  A 39  
A 40  1 n ALA . 40  A 40  
A 41  1 n VAL . 41  A 41  
A 42  1 n GLY . 42  A 42  
A 43  1 n ARG . 43  A 43  
A 44  1 n GLU . 44  A 44  
A 45  1 n GLY . 45  A 45  
A 46  1 n CYS . 46  A 46  
A 47  1 n TRP . 47  A 47  
A 48  1 n ALA . 48  A 48  
A 49  1 n ARG . 49  A 49  
A 50  1 n LEU . 50  A 50  
A 51  1 n CYS . 51  A 51  
A 52  1 n ASP . 52  A 52  
A 53  1 n GLY . 53  A 53  
A 54  1 n CYS . 54  A 54  
A 55  1 n CYS . 55  A 55  
A 56  1 n THR . 56  A 56  
A 57  1 n VAL . 57  A 57  
A 58  1 n PRO . 58  A 58  
A 59  1 n SER . 59  A 59  
A 60  1 n VAL . 60  A 60  
A 61  1 n VAL . 61  A 61  
A 62  1 n TYR . 62  A 62  
A 63  1 n CYS . 63  A 63  
A 64  1 n ARG . 64  A 64  
A 65  1 n ALA . 65  A 65  
A 66  1 n ASP . 66  A 66  
A 67  1 n SER . 67  A 67  
A 68  1 n ALA . 68  A 68  
A 69  1 n TYR . 69  A 69  
A 70  1 n LEU . 70  A 70  
A 71  1 n CYS . 71  A 71  
A 72  1 n ALA . 72  A 72  
A 73  1 n SER . 73  A 73  
A 74  1 n CYS . 74  A 74  
A 75  1 n ASP . 75  A 75  
A 76  1 n ALA . 76  A 76  
A 77  1 n GLN . 77  A 77  
A 78  1 n ILE . 78  A 78  
A 79  1 n HIS . 79  A 79  
A 80  1 n ALA . 80  A 80  
A 81  1 n ALA . 81  A 81  
A 82  1 n ASN . 82  A 82  
A 83  1 n ARG . 83  A 83  
A 84  1 n VAL . 84  A 84  
A 85  1 n ALA . 85  A 85  
A 86  1 n SER . 86  A 86  
A 87  1 n ARG . 87  A 87  
A 88  1 n HIS . 88  A 88  
A 89  1 n GLU . 89  A 89  
A 90  1 n ARG . 90  A 90  
A 91  1 n VAL . 91  A 91  
A 92  1 n LEU . 92  A 92  
A 93  1 n LEU . 93  A 93  
A 94  1 n SER . 94  A 94  
A 95  1 n GLU . 95  A 95  
A 96  1 n ALA . 96  A 96  
A 97  1 n TYR . 97  A 97  
A 98  1 n LYS . 98  A 98  
A 99  1 n HIS . 99  A 99  
A 100 1 n ALA . 100 A 100 
A 101 1 n PRO . 101 A 101 
A 102 1 n VAL . 102 A 102 
A 103 1 n MET . 103 A 103 
A 104 1 n LEU . 104 A 104 
A 105 1 n ASP . 105 A 105 
A 106 1 n CYS . 106 A 106 
A 107 1 n HIS . 107 A 107 
A 108 1 n ALA . 108 A 108 
A 109 1 n ASP . 109 A 109 
A 110 1 n ALA . 110 A 110 
A 111 1 n ALA . 111 A 111 
A 112 1 n ALA . 112 A 112 
A 113 1 n LEU . 113 A 113 
A 114 1 n CYS . 114 A 114 
A 115 1 n ALA . 115 A 115 
A 116 1 n ALA . 116 A 116 
A 117 1 n TYR . 117 A 117 
A 118 1 n GLU . 118 A 118 
A 119 1 n ALA . 119 A 119 
A 120 1 n GLN . 120 A 120 
A 121 1 n VAL . 121 A 121 
A 122 1 n HIS . 122 A 122 
A 123 1 n TYR . 123 A 123 
A 124 1 n ALA . 124 A 124 
A 125 1 n ASN . 125 A 125 
A 126 1 n LEU . 126 A 126 
A 127 1 n LEU . 127 A 127 
A 128 1 n THR . 128 A 128 
A 129 1 n VAL . 129 A 129 
A 130 1 n MET . 130 A 130 
A 131 1 n HIS . 131 A 131 
A 132 1 n GLN . 132 A 132 
A 133 1 n ARG . 133 A 133 
A 134 1 n MET . 134 A 134 
A 135 1 n PRO . 135 A 135 
A 136 1 n VAL . 136 A 136 
A 137 1 n VAL . 137 A 137 
A 138 1 n SER . 138 A 138 
A 139 1 n HIS . 139 A 139 
A 140 1 n PRO . 140 A 140 
A 141 1 n ALA . 141 A 141 
A 142 1 n VAL . 142 A 142 
A 143 1 n ALA . 143 A 143 
A 144 1 n ILE . 144 A 144 
A 145 1 n PRO . 145 A 145 
A 146 1 n PRO . 146 A 146 
A 147 1 n VAL . 147 A 147 
A 148 1 n SER . 148 A 148 
A 149 1 n LEU . 149 A 149 
A 150 1 n PHE . 150 A 150 
A 151 1 n ALA . 151 A 151 
A 152 1 n GLU . 152 A 152 
A 153 1 n ALA . 153 A 153 
A 154 1 n GLU . 154 A 154 
A 155 1 n ALA . 155 A 155 
A 156 1 n THR . 156 A 156 
A 157 1 n ALA . 157 A 157 
A 158 1 n PRO . 158 A 158 
A 159 1 n VAL . 159 A 159 
A 160 1 n LEU . 160 A 160 
A 161 1 n GLY . 161 A 161 
A 162 1 n ARG . 162 A 162 
A 163 1 n LYS . 163 A 163 
A 164 1 n GLU . 164 A 164 
A 165 1 n GLU . 165 A 165 
A 166 1 n ASP . 166 A 166 
A 167 1 n THR . 167 A 167 
A 168 1 n SER . 168 A 168 
A 169 1 n TRP . 169 A 169 
A 170 1 n LEU . 170 A 170 
A 171 1 n LEU . 171 A 171 
A 172 1 n LEU . 172 A 172 
A 173 1 n SER . 173 A 173 
A 174 1 n LYS . 174 A 174 
A 175 1 n ASP . 175 A 175 
A 176 1 n SER . 176 A 176 
A 177 1 n ASP . 177 A 177 
A 178 1 n ASN . 178 A 178 
A 179 1 n HIS . 179 A 179 
A 180 1 n ASN . 180 A 180 
A 181 1 n ARG . 181 A 181 
A 182 1 n SER . 182 A 182 
A 183 1 n GLY . 183 A 183 
A 184 1 n ASN . 184 A 184 
A 185 1 n ASN . 185 A 185 
A 186 1 n SER . 186 A 186 
A 187 1 n SER . 187 A 187 
A 188 1 n THR . 188 A 188 
A 189 1 n SER . 189 A 189 
A 190 1 n SER . 190 A 190 
A 191 1 n SER . 191 A 191 
A 192 1 n SER . 192 A 192 
A 193 1 n GLN . 193 A 193 
A 194 1 n TYR . 194 A 194 
A 195 1 n PHE . 195 A 195 
A 196 1 n GLY . 196 A 196 
A 197 1 n GLU . 197 A 197 
A 198 1 n VAL . 198 A 198 
A 199 1 n ASP . 199 A 199 
A 200 1 n GLN . 200 A 200 
A 201 1 n TYR . 201 A 201 
A 202 1 n PHE . 202 A 202 
A 203 1 n ASP . 203 A 203 
A 204 1 n LEU . 204 A 204 
A 205 1 n VAL . 205 A 205 
A 206 1 n GLY . 206 A 206 
A 207 1 n TYR . 207 A 207 
A 208 1 n ASN . 208 A 208 
A 209 1 n SER . 209 A 209 
A 210 1 n TYR . 210 A 210 
A 211 1 n TYR . 211 A 211 
A 212 1 n ASP . 212 A 212 
A 213 1 n SER . 213 A 213 
A 214 1 n HIS . 214 A 214 
A 215 1 n MET . 215 A 215 
A 216 1 n SER . 216 A 216 
A 217 1 n ASN . 217 A 217 
A 218 1 n GLN . 218 A 218 
A 219 1 n GLU . 219 A 219 
A 220 1 n GLN . 220 A 220 
A 221 1 n TYR . 221 A 221 
A 222 1 n VAL . 222 A 222 
A 223 1 n MET . 223 A 223 
A 224 1 n GLN . 224 A 224 
A 225 1 n GLU . 225 A 225 
A 226 1 n GLN . 226 A 226 
A 227 1 n GLN . 227 A 227 
A 228 1 n HIS . 228 A 228 
A 229 1 n LEU . 229 A 229 
A 230 1 n GLN . 230 A 230 
A 231 1 n GLN . 231 A 231 
A 232 1 n MET . 232 A 232 
A 233 1 n GLN . 233 A 233 
A 234 1 n LYS . 234 A 234 
A 235 1 n GLU . 235 A 235 
A 236 1 n TYR . 236 A 236 
A 237 1 n ALA . 237 A 237 
A 238 1 n GLU . 238 A 238 
A 239 1 n GLN . 239 A 239 
A 240 1 n GLN . 240 A 240 
A 241 1 n MET . 241 A 241 
A 242 1 n GLN . 242 A 242 
A 243 1 n LYS . 243 A 243 
A 244 1 n GLU . 244 A 244 
A 245 1 n TYR . 245 A 245 
A 246 1 n VAL . 246 A 246 
A 247 1 n GLU . 247 A 247 
A 248 1 n ASN . 248 A 248 
A 249 1 n GLU . 249 A 249 
A 250 1 n GLY . 250 A 250 
A 251 1 n SER . 251 A 251 
A 252 1 n GLU . 252 A 252 
A 253 1 n CYS . 253 A 253 
A 254 1 n ILE . 254 A 254 
A 255 1 n VAL . 255 A 255 
A 256 1 n PRO . 256 A 256 
A 257 1 n SER . 257 A 257 
A 258 1 n GLN . 258 A 258 
A 259 1 n SER . 259 A 259 
A 260 1 n THR . 260 A 260 
A 261 1 n ILE . 261 A 261 
A 262 1 n VAL . 262 A 262 
A 263 1 n ARG . 263 A 263 
A 264 1 n ARG . 264 A 264 
A 265 1 n PRO . 265 A 265 
A 266 1 n HIS . 266 A 266 
A 267 1 n GLN . 267 A 267 
A 268 1 n SER . 268 A 268 
A 269 1 n GLY . 269 A 269 
A 270 1 n TYR . 270 A 270 
A 271 1 n ALA . 271 A 271 
A 272 1 n PRO . 272 A 272 
A 273 1 n LEU . 273 A 273 
A 274 1 n VAL . 274 A 274 
A 275 1 n GLY . 275 A 275 
A 276 1 n ALA . 276 A 276 
A 277 1 n GLU . 277 A 277 
A 278 1 n GLN . 278 A 278 
A 279 1 n ALA . 279 A 279 
A 280 1 n ALA . 280 A 280 
A 281 1 n SER . 281 A 281 
A 282 1 n ALA . 282 A 282 
A 283 1 n THR . 283 A 283 
A 284 1 n ALA . 284 A 284 
A 285 1 n GLY . 285 A 285 
A 286 1 n ALA . 286 A 286 
A 287 1 n SER . 287 A 287 
A 288 1 n ALA . 288 A 288 
A 289 1 n TYR . 289 A 289 
A 290 1 n THR . 290 A 290 
A 291 1 n ASP . 291 A 291 
A 292 1 n SER . 292 A 292 
A 293 1 n VAL . 293 A 293 
A 294 1 n ASN . 294 A 294 
A 295 1 n ASN . 295 A 295 
A 296 1 n SER . 296 A 296 
A 297 1 n ILE . 297 A 297 
A 298 1 n SER . 298 A 298 
A 299 1 n PHE . 299 A 299 
A 300 1 n SER . 300 A 300 
A 301 1 n MET . 301 A 301 
A 302 1 n GLU . 302 A 302 
A 303 1 n ALA . 303 A 303 
A 304 1 n GLY . 304 A 304 
A 305 1 n ILE . 305 A 305 
A 306 1 n VAL . 306 A 306 
A 307 1 n PRO . 307 A 307 
A 308 1 n ASP . 308 A 308 
A 309 1 n ASN . 309 A 309 
A 310 1 n THR . 310 A 310 
A 311 1 n VAL . 311 A 311 
A 312 1 n GLN . 312 A 312 
A 313 1 n SER . 313 A 313 
A 314 1 n SER . 314 A 314 
A 315 1 n ILE . 315 A 315 
A 316 1 n LEU . 316 A 316 
A 317 1 n ARG . 317 A 317 
A 318 1 n PRO . 318 A 318 
A 319 1 n ALA . 319 A 319 
A 320 1 n GLY . 320 A 320 
A 321 1 n ALA . 321 A 321 
A 322 1 n ILE . 322 A 322 
A 323 1 n GLY . 323 A 323 
A 324 1 n LEU . 324 A 324 
A 325 1 n PHE . 325 A 325 
A 326 1 n SER . 326 A 326 
A 327 1 n SER . 327 A 327 
A 328 1 n PRO . 328 A 328 
A 329 1 n SER . 329 A 329 
A 330 1 n LEU . 330 A 330 
A 331 1 n GLN . 331 A 331 
A 332 1 n THR . 332 A 332 
A 333 1 n PRO . 333 A 333 
A 334 1 n LEU . 334 A 334 
A 335 1 n HIS . 335 A 335 
A 336 1 n PHE . 336 A 336 
A 337 1 n SER . 337 A 337 
A 338 1 n SER . 338 A 338 
A 339 1 n LYS . 339 A 339 
A 340 1 n GLU . 340 A 340 
A 341 1 n ARG . 341 A 341 
A 342 1 n GLU . 342 A 342 
A 343 1 n ALA . 343 A 343 
A 344 1 n ARG . 344 A 344 
A 345 1 n VAL . 345 A 345 
A 346 1 n LEU . 346 A 346 
A 347 1 n ARG . 347 A 347 
A 348 1 n TYR . 348 A 348 
A 349 1 n LYS . 349 A 349 
A 350 1 n GLU . 350 A 350 
A 351 1 n LYS . 351 A 351 
A 352 1 n LYS . 352 A 352 
A 353 1 n LYS . 353 A 353 
A 354 1 n SER . 354 A 354 
A 355 1 n ARG . 355 A 355 
A 356 1 n LYS . 356 A 356 
A 357 1 n PHE . 357 A 357 
A 358 1 n GLU . 358 A 358 
A 359 1 n LYS . 359 A 359 
A 360 1 n THR . 360 A 360 
A 361 1 n THR . 361 A 361 
A 362 1 n ARG . 362 A 362 
A 363 1 n TYR . 363 A 363 
A 364 1 n ALA . 364 A 364 
A 365 1 n THR . 365 A 365 
A 366 1 n ARG . 366 A 366 
A 367 1 n LYS . 367 A 367 
A 368 1 n ALA . 368 A 368 
A 369 1 n TYR . 369 A 369 
A 370 1 n ALA . 370 A 370 
A 371 1 n GLU . 371 A 371 
A 372 1 n ALA . 372 A 372 
A 373 1 n ARG . 373 A 373 
A 374 1 n PRO . 374 A 374 
A 375 1 n ARG . 375 A 375 
A 376 1 n ILE . 376 A 376 
A 377 1 n LYS . 377 A 377 
A 378 1 n GLY . 378 A 378 
A 379 1 n ARG . 379 A 379 
A 380 1 n PHE . 380 A 380 
A 381 1 n ALA . 381 A 381 
A 382 1 n LYS . 382 A 382 
A 383 1 n ARG . 383 A 383 
A 384 1 n SER . 384 A 384 
A 385 1 n ASP . 385 A 385 
A 386 1 n ALA . 386 A 386 
A 387 1 n GLU . 387 A 387 
A 388 1 n MET . 388 A 388 
A 389 1 n GLU . 389 A 389 
A 390 1 n VAL . 390 A 390 
A 391 1 n ASP . 391 A 391 
A 392 1 n GLN . 392 A 392 
A 393 1 n THR . 393 A 393 
A 394 1 n PHE . 394 A 394 
A 395 1 n SER . 395 A 395 
A 396 1 n THR . 396 A 396 
A 397 1 n ALA . 397 A 397 
A 398 1 n ALA . 398 A 398 
A 399 1 n LEU . 399 A 399 
A 400 1 n SER . 400 A 400 
A 401 1 n ASP . 401 A 401 
A 402 1 n SER . 402 A 402 
A 403 1 n SER . 403 A 403 
A 404 1 n TYR . 404 A 404 
A 405 1 n SER . 405 A 405 
A 406 1 n THR . 406 A 406 
A 407 1 n VAL . 407 A 407 
A 408 1 n PRO . 408 A 408 
A 409 1 n TRP . 409 A 409 
A 410 1 n PHE . 410 A 410 
B 1   2 n GLU . 1   B 1   
B 2   2 n PRO . 2   B 2   
B 3   2 n GLN . 3   B 3   
B 4   2 n ASN . 4   B 4   
B 5   2 n GLN . 5   B 5   
B 6   2 n SER . 6   B 6   
B 7   2 n GLN . 7   B 7   
B 8   2 n GLN . 8   B 8   
B 9   2 n LEU . 9   B 9   
B 10  2 n PRO . 10  B 10  
B 11  2 n GLN . 11  B 11  
B 12  2 n PRO . 12  B 12  
B 13  2 n GLN . 13  B 13  
B 14  2 n LEU . 14  B 14  
B 15  2 n GLN . 15  B 15  
B 16  2 n LEU . 16  B 16  
B 17  2 n HIS . 17  B 17  
B 18  2 n PRO . 18  B 18  
B 19  2 n GLN . 19  B 19  
B 20  2 n VAL . 20  B 20  
B 21  2 n GLN . 21  B 21  
B 22  2 n GLN . 22  B 22  
B 23  2 n PRO . 23  B 23  
B 24  2 n PRO . 24  B 24  
B 25  2 n GLN . 25  B 25  
B 26  2 n PRO . 26  B 26  
B 27  2 n GLN . 27  B 27  
B 28  2 n PRO . 28  B 28  
B 29  2 n GLN . 29  B 29  
B 30  2 n LEU . 30  B 30  
B 31  2 n HIS . 31  B 31  
B 32  2 n PRO . 32  B 32  
B 33  2 n GLN . 33  B 33  
B 34  2 n SER . 34  B 34  
B 35  2 n GLN . 35  B 35  
B 36  2 n GLN . 36  B 36  
B 37  2 n PRO . 37  B 37  
B 38  2 n LEU . 38  B 38  
B 39  2 n GLN . 39  B 39  
B 40  2 n PRO . 40  B 40  
B 41  2 n GLN . 41  B 41  
B 42  2 n LEU . 42  B 42  
B 43  2 n GLN . 43  B 43  
B 44  2 n PRO . 44  B 44  
B 45  2 n TYR . 45  B 45  
B 46  2 n THR . 46  B 46  
B 47  2 n GLN . 47  B 47  
B 48  2 n ALA . 48  B 48  
B 49  2 n GLN . 49  B 49  
B 50  2 n PRO . 50  B 50  
B 51  2 n GLN . 51  B 51  
B 52  2 n GLN . 52  B 52  
B 53  2 n PRO . 53  B 53  
B 54  2 n LEU . 54  B 54  
B 55  2 n GLN . 55  B 55  
B 56  2 n PRO . 56  B 56  
B 57  2 n GLN . 57  B 57  
B 58  2 n LEU . 58  B 58  
B 59  2 n GLN . 59  B 59  
B 60  2 n PRO . 60  B 60  
B 61  2 n TYR . 61  B 61  
B 62  2 n THR . 62  B 62  
B 63  2 n GLN . 63  B 63  
B 64  2 n ALA . 64  B 64  
B 65  2 n GLN . 65  B 65  
B 66  2 n PRO . 66  B 66  
B 67  2 n GLN . 67  B 67  
B 68  2 n GLN . 68  B 68  
B 69  2 n PRO . 69  B 69  
B 70  2 n LEU . 70  B 70  
B 71  2 n GLN . 71  B 71  
B 72  2 n PRO . 72  B 72  
B 73  2 n GLN . 73  B 73  
B 74  2 n LEU . 74  B 74  
B 75  2 n GLN . 75  B 75  
B 76  2 n PRO . 76  B 76  
B 77  2 n TYR . 77  B 77  
B 78  2 n THR . 78  B 78  
B 79  2 n GLN . 79  B 79  
B 80  2 n ALA . 80  B 80  
B 81  2 n GLN . 81  B 81  
B 82  2 n PRO . 82  B 82  
B 83  2 n GLN . 83  B 83  
B 84  2 n GLN . 84  B 84  
B 85  2 n PRO . 85  B 85  
B 86  2 n LEU . 86  B 86  
B 87  2 n GLN . 87  B 87  
B 88  2 n PRO . 88  B 88  
B 89  2 n GLN . 89  B 89  
B 90  2 n LEU . 90  B 90  
B 91  2 n GLN . 91  B 91  
B 92  2 n PRO . 92  B 92  
B 93  2 n TYR . 93  B 93  
B 94  2 n THR . 94  B 94  
B 95  2 n GLN . 95  B 95  
B 96  2 n ALA . 96  B 96  
B 97  2 n GLN . 97  B 97  
B 98  2 n PRO . 98  B 98  
B 99  2 n GLN . 99  B 99  
B 100 2 n GLN . 100 B 100 
B 101 2 n PRO . 101 B 101 
B 102 2 n LEU . 102 B 102 
B 103 2 n GLN . 103 B 103 
B 104 2 n PRO . 104 B 104 
B 105 2 n GLN . 105 B 105 
B 106 2 n LEU . 106 B 106 
B 107 2 n GLN . 107 B 107 
B 108 2 n PRO . 108 B 108 
C 1   3 n HIS . 1   C 1   
C 2   3 n ALA . 2   C 2   
C 3   3 n VAL . 3   C 3   
C 4   3 n ALA . 4   C 4   
C 5   3 n GLU . 5   C 5   
C 6   3 n GLU . 6   C 6   
C 7   3 n GLU . 7   C 7   
C 8   3 n GLU . 8   C 8   
C 9   3 n ALA . 9   C 9   
C 10  3 n GLU . 10  C 10  
C 11  3 n ALA . 11  C 11  
C 12  3 n GLN . 12  C 12  
C 13  3 n PRO . 13  C 13  
C 14  3 n LEU . 14  C 14  
C 15  3 n GLN . 15  C 15  
C 16  3 n THR . 16  C 16  
C 17  3 n ALA . 17  C 17  
C 18  3 n LEU . 18  C 18  
C 19  3 n PRO . 19  C 19  
C 20  3 n LEU . 20  C 20  
C 21  3 n GLY . 21  C 21  
C 22  3 n ARG . 22  C 22  
C 23  3 n VAL . 23  C 23  
C 24  3 n LYS . 24  C 24  
C 25  3 n ARG . 25  C 25  
C 26  3 n ILE . 26  C 26  
C 27  3 n MET . 27  C 27  
C 28  3 n ARG . 28  C 28  
C 29  3 n VAL . 29  C 29  
C 30  3 n ASP . 30  C 30  
C 31  3 n SER . 31  C 31  
C 32  3 n GLU . 32  C 32  
C 33  3 n VAL . 33  C 33  
C 34  3 n LYS . 34  C 34  
C 35  3 n LYS . 35  C 35  
C 36  3 n VAL . 36  C 36  
C 37  3 n THR . 37  C 37  
C 38  3 n ALA . 38  C 38  
C 39  3 n GLU . 39  C 39  
C 40  3 n ALA . 40  C 40  
C 41  3 n SER . 41  C 41  
C 42  3 n LEU . 42  C 42  
C 43  3 n LEU . 43  C 43  
C 44  3 n ILE . 44  C 44  
C 45  3 n ALA . 45  C 45  
C 46  3 n ALA . 46  C 46  
C 47  3 n ALA . 47  C 47  
C 48  3 n THR . 48  C 48  
C 49  3 n GLU . 49  C 49  
C 50  3 n LEU . 50  C 50  
C 51  3 n PHE . 51  C 51  
C 52  3 n LEU . 52  C 52  
C 53  3 n GLY . 53  C 53  
C 54  3 n THR . 54  C 54  
C 55  3 n LEU . 55  C 55  
C 56  3 n ALA . 56  C 56  
C 57  3 n ALA . 57  C 57  
C 58  3 n GLY . 58  C 58  
C 59  3 n ALA . 59  C 59  
C 60  3 n HIS . 60  C 60  
C 61  3 n THR . 61  C 61  
C 62  3 n ALA . 62  C 62  
C 63  3 n ALA . 63  C 63  
C 64  3 n SER . 64  C 64  
C 65  3 n GLN . 65  C 65  
C 66  3 n GLY . 66  C 66  
C 67  3 n GLY . 67  C 67  
C 68  3 n ARG . 68  C 68  
C 69  3 n ARG . 69  C 69  
C 70  3 n THR . 70  C 70  
C 71  3 n VAL . 71  C 71  
C 72  3 n ARG . 72  C 72  
C 73  3 n ALA . 73  C 73  
C 74  3 n ALA . 74  C 74  
C 75  3 n HIS . 75  C 75  
C 76  3 n VAL . 76  C 76  
C 77  3 n ARG . 77  C 77  
C 78  3 n ALA . 78  C 78  
C 79  3 n ALA . 79  C 79  
C 80  3 n VAL . 80  C 80  
C 81  3 n ARG . 81  C 81  
C 82  3 n ALA . 82  C 82  
C 83  3 n HIS . 83  C 83  
C 84  3 n ARG . 84  C 84  
C 85  3 n PRO . 85  C 85  
C 86  3 n THR . 86  C 86  
C 87  3 n ALA . 87  C 87  
C 88  3 n ASP . 88  C 88  
C 89  3 n PHE . 89  C 89  
C 90  3 n LEU . 90  C 90  
C 91  3 n LEU . 91  C 91  
C 92  3 n ASP . 92  C 92  
C 93  3 n CYS . 93  C 93  
C 94  3 n LEU . 94  C 94  
C 95  3 n PRO . 95  C 95  
C 96  3 n ALA . 96  C 96  
C 97  3 n ALA . 97  C 97  
C 98  3 n ALA . 98  C 98  
C 99  3 n GLU . 99  C 99  
C 100 3 n ALA . 100 C 100 
C 101 3 n ALA . 101 C 101 
C 102 3 n PRO . 102 C 102 
C 103 3 n ARG . 103 C 103 
C 104 3 n VAL . 104 C 104 
C 105 3 n ALA . 105 C 105 
C 106 3 n ARG . 106 C 106 
D 1   4 n DC  . 1   D 1   
D 2   4 n DA  . 2   D 2   
D 3   4 n DC  . 3   D 3   
D 4   4 n DG  . 4   D 4   
D 5   4 n DC  . 5   D 5   
D 6   4 n DA  . 6   D 6   
D 7   4 n DC  . 7   D 7   
D 8   4 n DC  . 8   D 8   
D 9   4 n DA  . 9   D 9   
D 10  4 n DG  . 10  D 10  
D 11  4 n DA  . 11  D 11  
D 12  4 n DC  . 12  D 12  
D 13  4 n DC  . 13  D 13  
D 14  4 n DA  . 14  D 14  
D 15  4 n DC  . 15  D 15  
D 16  4 n DA  . 16  D 16  
D 17  4 n DC  . 17  D 17  
D 18  4 n DC  . 18  D 18  
D 19  4 n DA  . 19  D 19  
D 20  4 n DG  . 20  D 20  
D 21  4 n DA  . 21  D 21  
D 22  4 n DA  . 22  D 22  
D 23  4 n DA  . 23  D 23  
D 24  4 n DC  . 24  D 24  
D 25  4 n DA  . 25  D 25  
D 26  4 n DA  . 26  D 26  
D 27  4 n DA  . 27  D 27  
D 28  4 n DC  . 28  D 28  
D 29  4 n DA  . 29  D 29  
D 30  4 n DA  . 30  D 30  
D 31  4 n DA  . 31  D 31  
E 1   5 n DT  . 1   E 1   
E 2   5 n DT  . 2   E 2   
E 3   5 n DT  . 3   E 3   
E 4   5 n DG  . 4   E 4   
E 5   5 n DT  . 5   E 5   
E 6   5 n DT  . 6   E 6   
E 7   5 n DT  . 7   E 7   
E 8   5 n DG  . 8   E 8   
E 9   5 n DT  . 9   E 9   
E 10  5 n DT  . 10  E 10  
E 11  5 n DT  . 11  E 11  
E 12  5 n DC  . 12  E 12  
E 13  5 n DT  . 13  E 13  
E 14  5 n DG  . 14  E 14  
E 15  5 n DG  . 15  E 15  
E 16  5 n DT  . 16  E 16  
E 17  5 n DG  . 17  E 17  
E 18  5 n DT  . 18  E 18  
E 19  5 n DG  . 19  E 19  
E 20  5 n DG  . 20  E 20  
E 21  5 n DT  . 21  E 21  
E 22  5 n DC  . 22  E 22  
E 23  5 n DT  . 23  E 23  
E 24  5 n DG  . 24  E 24  
E 25  5 n DG  . 25  E 25  
E 26  5 n DT  . 26  E 26  
E 27  5 n DG  . 27  E 27  
E 28  5 n DC  . 28  E 28  
E 29  5 n DG  . 29  E 29  
E 30  5 n DT  . 30  E 30  
E 31  5 n DG  . 31  E 31  
#
_software.classification other
_software.date           ?
_software.description    "Structure prediction"
_software.name           AlphaFold
_software.pdbx_ordinal   1
_software.type           package
_software.version        "AlphaFold-beta-20231127 (927599d6-1efe-4fa9-85d2-a29f909d212e @ 2024-12-16 01:24:53)"
#
loop_
_struct_asym.entity_id
_struct_asym.id
1 A 
2 B 
3 C 
4 D 
5 E 
#
loop_
_atom_site.group_PDB
_atom_site.id
_atom_site.type_symbol
_atom_site.label_atom_id
_atom_site.label_alt_id
_atom_site.label_comp_id
_atom_site.label_asym_id
_atom_site.label_entity_id
_atom_site.label_seq_id
_atom_site.pdbx_PDB_ins_code
_atom_site.Cartn_x
_atom_site.Cartn_y
_atom_site.Cartn_z
_atom_site.occupancy
_atom_site.B_iso_or_equiv
_atom_site.auth_seq_id
_atom_site.auth_asym_id
_atom_site.pdbx_PDB_model_num
ATOM 1    N N     . MET A 1 1   ? 23.125  -5.392  40.171  1.00 18.34 1   A 1 
ATOM 2    C CA    . MET A 1 1   ? 22.786  -6.017  38.874  1.00 17.42 1   A 1 
ATOM 3    C C     . MET A 1 1   ? 22.279  -4.927  37.938  1.00 19.17 1   A 1 
ATOM 4    O O     . MET A 1 1   ? 21.317  -4.266  38.309  1.00 14.57 1   A 1 
ATOM 5    C CB    . MET A 1 1   ? 21.713  -7.098  39.038  1.00 15.84 1   A 1 
ATOM 6    C CG    . MET A 1 1   ? 22.262  -8.376  39.700  1.00 12.96 1   A 1 
ATOM 7    S SD    . MET A 1 1   ? 21.012  -9.670  39.816  1.00 11.33 1   A 1 
ATOM 8    C CE    . MET A 1 1   ? 22.025  -11.062 40.357  1.00 10.97 1   A 1 
ATOM 9    N N     . PRO A 1 2   ? 22.919  -4.668  36.777  1.00 21.84 2   A 1 
ATOM 10   C CA    . PRO A 1 2   ? 22.459  -3.629  35.863  1.00 22.46 2   A 1 
ATOM 11   C C     . PRO A 1 2   ? 21.113  -4.062  35.266  1.00 23.20 2   A 1 
ATOM 12   O O     . PRO A 1 2   ? 21.013  -5.147  34.691  1.00 19.58 2   A 1 
ATOM 13   C CB    . PRO A 1 2   ? 23.575  -3.493  34.821  1.00 20.79 2   A 1 
ATOM 14   C CG    . PRO A 1 2   ? 24.230  -4.876  34.795  1.00 19.08 2   A 1 
ATOM 15   C CD    . PRO A 1 2   ? 24.066  -5.378  36.241  1.00 20.16 2   A 1 
ATOM 16   N N     . ARG A 1 3   ? 20.057  -3.255  35.431  1.00 21.44 3   A 1 
ATOM 17   C CA    . ARG A 1 3   ? 18.756  -3.519  34.804  1.00 21.63 3   A 1 
ATOM 18   C C     . ARG A 1 3   ? 18.932  -3.434  33.286  1.00 21.10 3   A 1 
ATOM 19   O O     . ARG A 1 3   ? 19.462  -2.451  32.781  1.00 19.08 3   A 1 
ATOM 20   C CB    . ARG A 1 3   ? 17.679  -2.539  35.309  1.00 21.24 3   A 1 
ATOM 21   C CG    . ARG A 1 3   ? 17.138  -2.921  36.692  1.00 19.47 3   A 1 
ATOM 22   C CD    . ARG A 1 3   ? 16.007  -1.966  37.124  1.00 18.05 3   A 1 
ATOM 23   N NE    . ARG A 1 3   ? 15.393  -2.362  38.390  1.00 17.35 3   A 1 
ATOM 24   C CZ    . ARG A 1 3   ? 14.415  -1.723  39.034  1.00 16.07 3   A 1 
ATOM 25   N NH1   . ARG A 1 3   ? 13.916  -0.604  38.573  1.00 15.18 3   A 1 
ATOM 26   N NH2   . ARG A 1 3   ? 13.930  -2.188  40.140  1.00 13.67 3   A 1 
ATOM 27   N N     . CYS A 1 4   ? 18.534  -4.486  32.584  1.00 23.71 4   A 1 
ATOM 28   C CA    . CYS A 1 4   ? 18.685  -4.600  31.144  1.00 23.54 4   A 1 
ATOM 29   C C     . CYS A 1 4   ? 17.787  -3.566  30.442  1.00 23.72 4   A 1 
ATOM 30   O O     . CYS A 1 4   ? 16.568  -3.699  30.469  1.00 22.12 4   A 1 
ATOM 31   C CB    . CYS A 1 4   ? 18.350  -6.045  30.730  1.00 23.15 4   A 1 
ATOM 32   S SG    . CYS A 1 4   ? 18.732  -6.319  28.980  1.00 22.42 4   A 1 
ATOM 33   N N     . ASN A 1 5   ? 18.382  -2.566  29.820  1.00 22.80 5   A 1 
ATOM 34   C CA    . ASN A 1 5   ? 17.653  -1.515  29.101  1.00 23.17 5   A 1 
ATOM 35   C C     . ASN A 1 5   ? 16.808  -2.031  27.917  1.00 22.85 5   A 1 
ATOM 36   O O     . ASN A 1 5   ? 15.952  -1.290  27.430  1.00 20.92 5   A 1 
ATOM 37   C CB    . ASN A 1 5   ? 18.639  -0.429  28.629  1.00 22.45 5   A 1 
ATOM 38   C CG    . ASN A 1 5   ? 19.023  0.576   29.709  1.00 19.73 5   A 1 
ATOM 39   O OD1   . ASN A 1 5   ? 18.444  0.651   30.772  1.00 19.82 5   A 1 
ATOM 40   N ND2   . ASN A 1 5   ? 20.025  1.396   29.455  1.00 21.43 5   A 1 
ATOM 41   N N     . LYS A 1 6   ? 17.017  -3.278  27.476  1.00 22.59 6   A 1 
ATOM 42   C CA    . LYS A 1 6   ? 16.220  -3.869  26.378  1.00 21.47 6   A 1 
ATOM 43   C C     . LYS A 1 6   ? 14.726  -3.942  26.697  1.00 21.48 6   A 1 
ATOM 44   O O     . LYS A 1 6   ? 13.911  -3.784  25.788  1.00 18.58 6   A 1 
ATOM 45   C CB    . LYS A 1 6   ? 16.741  -5.272  26.026  1.00 20.73 6   A 1 
ATOM 46   C CG    . LYS A 1 6   ? 17.873  -5.237  24.996  1.00 18.70 6   A 1 
ATOM 47   C CD    . LYS A 1 6   ? 18.200  -6.660  24.537  1.00 17.05 6   A 1 
ATOM 48   C CE    . LYS A 1 6   ? 19.179  -6.646  23.368  1.00 15.63 6   A 1 
ATOM 49   N NZ    . LYS A 1 6   ? 19.394  -8.007  22.822  1.00 13.14 6   A 1 
ATOM 50   N N     . CYS A 1 7   ? 14.355  -4.164  27.947  1.00 22.58 7   A 1 
ATOM 51   C CA    . CYS A 1 7   ? 12.943  -4.338  28.309  1.00 23.18 7   A 1 
ATOM 52   C C     . CYS A 1 7   ? 12.111  -3.061  28.153  1.00 22.74 7   A 1 
ATOM 53   O O     . CYS A 1 7   ? 10.890  -3.148  28.120  1.00 20.85 7   A 1 
ATOM 54   C CB    . CYS A 1 7   ? 12.848  -4.876  29.734  1.00 23.02 7   A 1 
ATOM 55   S SG    . CYS A 1 7   ? 13.733  -6.477  29.888  1.00 22.70 7   A 1 
ATOM 56   N N     . LEU A 1 8   ? 12.739  -1.890  28.089  1.00 23.31 8   A 1 
ATOM 57   C CA    . LEU A 1 8   ? 12.011  -0.631  27.935  1.00 26.11 8   A 1 
ATOM 58   C C     . LEU A 1 8   ? 11.532  -0.406  26.496  1.00 25.13 8   A 1 
ATOM 59   O O     . LEU A 1 8   ? 10.394  0.024   26.309  1.00 22.58 8   A 1 
ATOM 60   C CB    . LEU A 1 8   ? 12.871  0.543   28.438  1.00 24.99 8   A 1 
ATOM 61   C CG    . LEU A 1 8   ? 12.938  0.649   29.979  1.00 22.94 8   A 1 
ATOM 62   C CD1   . LEU A 1 8   ? 14.071  1.586   30.393  1.00 23.92 8   A 1 
ATOM 63   C CD2   . LEU A 1 8   ? 11.631  1.191   30.567  1.00 26.33 8   A 1 
ATOM 64   N N     . SER A 1 9   ? 12.340  -0.745  25.490  1.00 31.02 9   A 1 
ATOM 65   C CA    . SER A 1 9   ? 11.968  -0.508  24.088  1.00 33.51 9   A 1 
ATOM 66   C C     . SER A 1 9   ? 10.848  -1.432  23.586  1.00 32.35 9   A 1 
ATOM 67   O O     . SER A 1 9   ? 9.982   -0.990  22.836  1.00 29.91 9   A 1 
ATOM 68   C CB    . SER A 1 9   ? 13.187  -0.641  23.174  1.00 31.63 9   A 1 
ATOM 69   O OG    . SER A 1 9   ? 13.789  -1.914  23.270  1.00 29.75 9   A 1 
ATOM 70   N N     . GLU A 1 10  ? 10.850  -2.693  24.034  1.00 26.74 10  A 1 
ATOM 71   C CA    . GLU A 1 10  ? 9.792   -3.646  23.645  1.00 28.38 10  A 1 
ATOM 72   C C     . GLU A 1 10  ? 8.421   -3.245  24.215  1.00 26.88 10  A 1 
ATOM 73   O O     . GLU A 1 10  ? 7.402   -3.392  23.542  1.00 24.18 10  A 1 
ATOM 74   C CB    . GLU A 1 10  ? 10.183  -5.065  24.086  1.00 27.06 10  A 1 
ATOM 75   C CG    . GLU A 1 10  ? 11.330  -5.636  23.230  1.00 25.59 10  A 1 
ATOM 76   C CD    . GLU A 1 10  ? 11.748  -7.069  23.613  1.00 24.37 10  A 1 
ATOM 77   O OE1   . GLU A 1 10  ? 12.397  -7.719  22.770  1.00 24.50 10  A 1 
ATOM 78   O OE2   . GLU A 1 10  ? 11.486  -7.493  24.766  1.00 26.33 10  A 1 
ATOM 79   N N     . ASN A 1 11  ? 8.407   -2.685  25.418  1.00 26.26 11  A 1 
ATOM 80   C CA    . ASN A 1 11  ? 7.156   -2.236  26.033  1.00 28.40 11  A 1 
ATOM 81   C C     . ASN A 1 11  ? 6.518   -1.044  25.309  1.00 26.84 11  A 1 
ATOM 82   O O     . ASN A 1 11  ? 5.284   -0.979  25.246  1.00 24.22 11  A 1 
ATOM 83   C CB    . ASN A 1 11  ? 7.401   -1.920  27.514  1.00 26.81 11  A 1 
ATOM 84   C CG    . ASN A 1 11  ? 7.322   -3.146  28.409  1.00 23.73 11  A 1 
ATOM 85   O OD1   . ASN A 1 11  ? 6.731   -4.169  28.111  1.00 23.94 11  A 1 
ATOM 86   N ND2   . ASN A 1 11  ? 7.877   -3.060  29.596  1.00 25.03 11  A 1 
ATOM 87   N N     . ASP A 1 12  ? 7.303   -0.131  24.762  1.00 29.18 12  A 1 
ATOM 88   C CA    . ASP A 1 12  ? 6.743   1.048   24.087  1.00 31.64 12  A 1 
ATOM 89   C C     . ASP A 1 12  ? 6.010   0.659   22.792  1.00 29.34 12  A 1 
ATOM 90   O O     . ASP A 1 12  ? 4.869   1.073   22.594  1.00 26.80 12  A 1 
ATOM 91   C CB    . ASP A 1 12  ? 7.829   2.110   23.855  1.00 30.00 12  A 1 
ATOM 92   C CG    . ASP A 1 12  ? 8.190   2.935   25.111  1.00 27.08 12  A 1 
ATOM 93   O OD1   . ASP A 1 12  ? 7.343   3.048   26.032  1.00 26.70 12  A 1 
ATOM 94   O OD2   . ASP A 1 12  ? 9.308   3.485   25.144  1.00 27.57 12  A 1 
ATOM 95   N N     . SER A 1 13  ? 6.575   -0.235  21.976  1.00 32.39 13  A 1 
ATOM 96   C CA    . SER A 1 13  ? 5.903   -0.710  20.748  1.00 34.87 13  A 1 
ATOM 97   C C     . SER A 1 13  ? 4.615   -1.487  21.036  1.00 33.69 13  A 1 
ATOM 98   O O     . SER A 1 13  ? 3.582   -1.253  20.403  1.00 30.68 13  A 1 
ATOM 99   C CB    . SER A 1 13  ? 6.858   -1.560  19.903  1.00 33.15 13  A 1 
ATOM 100  O OG    . SER A 1 13  ? 7.292   -2.722  20.564  1.00 30.63 13  A 1 
ATOM 101  N N     . ALA A 1 14  ? 4.646   -2.366  22.049  1.00 29.84 14  A 1 
ATOM 102  C CA    . ALA A 1 14  ? 3.458   -3.091  22.485  1.00 32.09 14  A 1 
ATOM 103  C C     . ALA A 1 14  ? 2.381   -2.156  23.065  1.00 31.01 14  A 1 
ATOM 104  O O     . ALA A 1 14  ? 1.190   -2.467  23.008  1.00 28.46 14  A 1 
ATOM 105  C CB    . ALA A 1 14  ? 3.890   -4.151  23.502  1.00 30.38 14  A 1 
ATOM 106  N N     . SER A 1 15  ? 2.783   -1.014  23.618  1.00 32.70 15  A 1 
ATOM 107  C CA    . SER A 1 15  ? 1.855   -0.008  24.121  1.00 35.16 15  A 1 
ATOM 108  C C     . SER A 1 15  ? 1.168   0.778   23.003  1.00 34.14 15  A 1 
ATOM 109  O O     . SER A 1 15  ? -0.026  1.032   23.118  1.00 32.06 15  A 1 
ATOM 110  C CB    . SER A 1 15  ? 2.545   0.908   25.141  1.00 33.89 15  A 1 
ATOM 111  O OG    . SER A 1 15  ? 3.278   1.951   24.540  1.00 31.21 15  A 1 
ATOM 112  N N     . GLU A 1 16  ? 1.872   1.061   21.919  1.00 31.02 16  A 1 
ATOM 113  C CA    . GLU A 1 16  ? 1.281   1.683   20.735  1.00 32.68 16  A 1 
ATOM 114  C C     . GLU A 1 16  ? 0.252   0.764   20.070  1.00 31.34 16  A 1 
ATOM 115  O O     . GLU A 1 16  ? -0.876  1.193   19.812  1.00 28.86 16  A 1 
ATOM 116  C CB    . GLU A 1 16  ? 2.364   2.079   19.710  1.00 31.69 16  A 1 
ATOM 117  C CG    . GLU A 1 16  ? 3.118   3.350   20.124  1.00 29.62 16  A 1 
ATOM 118  C CD    . GLU A 1 16  ? 4.100   3.851   19.044  1.00 27.96 16  A 1 
ATOM 119  O OE1   . GLU A 1 16  ? 4.399   5.069   19.055  1.00 27.74 16  A 1 
ATOM 120  O OE2   . GLU A 1 16  ? 4.538   3.033   18.200  1.00 29.35 16  A 1 
ATOM 121  N N     . ASP A 1 17  ? 0.572   -0.519  19.895  1.00 30.32 17  A 1 
ATOM 122  C CA    . ASP A 1 17  ? -0.381  -1.477  19.335  1.00 33.40 17  A 1 
ATOM 123  C C     . ASP A 1 17  ? -1.648  -1.616  20.208  1.00 31.82 17  A 1 
ATOM 124  O O     . ASP A 1 17  ? -2.773  -1.621  19.699  1.00 30.08 17  A 1 
ATOM 125  C CB    . ASP A 1 17  ? 0.280   -2.848  19.152  1.00 32.71 17  A 1 
ATOM 126  C CG    . ASP A 1 17  ? 1.145   -2.968  17.889  1.00 29.52 17  A 1 
ATOM 127  O OD1   . ASP A 1 17  ? 0.920   -2.196  16.930  1.00 28.64 17  A 1 
ATOM 128  O OD2   . ASP A 1 17  ? 1.961   -3.916  17.858  1.00 29.00 17  A 1 
ATOM 129  N N     . ARG A 1 18  ? -1.492  -1.672  21.545  1.00 30.53 18  A 1 
ATOM 130  C CA    . ARG A 1 18  ? -2.639  -1.684  22.465  1.00 31.46 18  A 1 
ATOM 131  C C     . ARG A 1 18  ? -3.431  -0.384  22.408  1.00 30.13 18  A 1 
ATOM 132  O O     . ARG A 1 18  ? -4.656  -0.419  22.520  1.00 27.72 18  A 1 
ATOM 133  C CB    . ARG A 1 18  ? -2.178  -1.937  23.912  1.00 30.60 18  A 1 
ATOM 134  C CG    . ARG A 1 18  ? -1.765  -3.398  24.131  1.00 28.22 18  A 1 
ATOM 135  C CD    . ARG A 1 18  ? -1.369  -3.588  25.600  1.00 27.13 18  A 1 
ATOM 136  N NE    . ARG A 1 18  ? -0.702  -4.873  25.814  1.00 25.65 18  A 1 
ATOM 137  C CZ    . ARG A 1 18  ? -0.490  -5.460  26.982  1.00 23.43 18  A 1 
ATOM 138  N NH1   . ARG A 1 18  ? -0.913  -4.933  28.102  1.00 21.79 18  A 1 
ATOM 139  N NH2   . ARG A 1 18  ? 0.160   -6.579  27.049  1.00 20.27 18  A 1 
ATOM 140  N N     . HIS A 1 19  ? -2.771  0.734   22.222  1.00 29.50 19  A 1 
ATOM 141  C CA    . HIS A 1 19  ? -3.420  2.029   22.082  1.00 30.89 19  A 1 
ATOM 142  C C     . HIS A 1 19  ? -4.293  2.071   20.822  1.00 30.01 19  A 1 
ATOM 143  O O     . HIS A 1 19  ? -5.478  2.375   20.918  1.00 28.61 19  A 1 
ATOM 144  C CB    . HIS A 1 19  ? -2.379  3.143   22.101  1.00 30.63 19  A 1 
ATOM 145  C CG    . HIS A 1 19  ? -3.027  4.494   22.179  1.00 29.17 19  A 1 
ATOM 146  N ND1   . HIS A 1 19  ? -3.830  4.921   23.216  1.00 29.04 19  A 1 
ATOM 147  C CD2   . HIS A 1 19  ? -2.979  5.479   21.249  1.00 29.56 19  A 1 
ATOM 148  C CE1   . HIS A 1 19  ? -4.260  6.145   22.903  1.00 27.66 19  A 1 
ATOM 149  N NE2   . HIS A 1 19  ? -3.766  6.517   21.719  1.00 26.87 19  A 1 
ATOM 150  N N     . TRP A 1 20  ? -3.751  1.646   19.681  1.00 33.28 20  A 1 
ATOM 151  C CA    . TRP A 1 20  ? -4.494  1.516   18.434  1.00 28.38 20  A 1 
ATOM 152  C C     . TRP A 1 20  ? -5.672  0.547   18.549  1.00 27.30 20  A 1 
ATOM 153  O O     . TRP A 1 20  ? -6.746  0.821   18.016  1.00 24.29 20  A 1 
ATOM 154  C CB    . TRP A 1 20  ? -3.557  1.065   17.306  1.00 26.84 20  A 1 
ATOM 155  C CG    . TRP A 1 20  ? -2.741  2.167   16.721  1.00 24.10 20  A 1 
ATOM 156  C CD1   . TRP A 1 20  ? -1.406  2.335   16.874  1.00 21.23 20  A 1 
ATOM 157  C CD2   . TRP A 1 20  ? -3.204  3.291   15.906  1.00 23.30 20  A 1 
ATOM 158  N NE1   . TRP A 1 20  ? -1.002  3.479   16.218  1.00 18.98 20  A 1 
ATOM 159  C CE2   . TRP A 1 20  ? -2.077  4.100   15.612  1.00 19.65 20  A 1 
ATOM 160  C CE3   . TRP A 1 20  ? -4.464  3.676   15.398  1.00 23.93 20  A 1 
ATOM 161  C CZ2   . TRP A 1 20  ? -2.200  5.284   14.836  1.00 24.63 20  A 1 
ATOM 162  C CZ3   . TRP A 1 20  ? -4.582  4.860   14.628  1.00 25.17 20  A 1 
ATOM 163  C CH2   . TRP A 1 20  ? -3.468  5.649   14.357  1.00 26.31 20  A 1 
ATOM 164  N N     . HIS A 1 21  ? -5.519  -0.563  19.241  1.00 30.64 21  A 1 
ATOM 165  C CA    . HIS A 1 21  ? -6.622  -1.467  19.525  1.00 31.68 21  A 1 
ATOM 166  C C     . HIS A 1 21  ? -7.722  -0.783  20.338  1.00 30.93 21  A 1 
ATOM 167  O O     . HIS A 1 21  ? -8.899  -0.889  19.975  1.00 29.46 21  A 1 
ATOM 168  C CB    . HIS A 1 21  ? -6.115  -2.732  20.214  1.00 31.08 21  A 1 
ATOM 169  C CG    . HIS A 1 21  ? -5.810  -3.830  19.230  1.00 28.71 21  A 1 
ATOM 170  N ND1   . HIS A 1 21  ? -6.752  -4.520  18.513  1.00 28.13 21  A 1 
ATOM 171  C CD2   . HIS A 1 21  ? -4.598  -4.322  18.873  1.00 29.12 21  A 1 
ATOM 172  C CE1   . HIS A 1 21  ? -6.117  -5.408  17.731  1.00 27.01 21  A 1 
ATOM 173  N NE2   . HIS A 1 21  ? -4.796  -5.323  17.911  1.00 26.13 21  A 1 
ATOM 174  N N     . ARG A 1 22  ? -7.369  -0.062  21.396  1.00 28.94 22  A 1 
ATOM 175  C CA    . ARG A 1 22  ? -8.340  0.585   22.279  1.00 29.03 22  A 1 
ATOM 176  C C     . ARG A 1 22  ? -9.067  1.739   21.580  1.00 28.62 22  A 1 
ATOM 177  O O     . ARG A 1 22  ? -10.296 1.811   21.664  1.00 26.43 22  A 1 
ATOM 178  C CB    . ARG A 1 22  ? -7.630  1.006   23.579  1.00 28.56 22  A 1 
ATOM 179  C CG    . ARG A 1 22  ? -8.641  1.240   24.717  1.00 25.80 22  A 1 
ATOM 180  C CD    . ARG A 1 22  ? -7.891  1.420   26.047  1.00 23.38 22  A 1 
ATOM 181  N NE    . ARG A 1 22  ? -8.803  1.479   27.186  1.00 22.35 22  A 1 
ATOM 182  C CZ    . ARG A 1 22  ? -8.465  1.417   28.467  1.00 19.42 22  A 1 
ATOM 183  N NH1   . ARG A 1 22  ? -7.222  1.306   28.853  1.00 18.17 22  A 1 
ATOM 184  N NH2   . ARG A 1 22  ? -9.369  1.465   29.397  1.00 16.49 22  A 1 
ATOM 185  N N     . THR A 1 23  ? -8.354  2.568   20.833  1.00 29.40 23  A 1 
ATOM 186  C CA    . THR A 1 23  ? -8.964  3.640   20.035  1.00 29.09 23  A 1 
ATOM 187  C C     . THR A 1 23  ? -9.859  3.083   18.927  1.00 28.35 23  A 1 
ATOM 188  O O     . THR A 1 23  ? -10.989 3.539   18.779  1.00 26.73 23  A 1 
ATOM 189  C CB    . THR A 1 23  ? -7.920  4.578   19.419  1.00 28.17 23  A 1 
ATOM 190  O OG1   . THR A 1 23  ? -6.953  3.847   18.718  1.00 27.91 23  A 1 
ATOM 191  C CG2   . THR A 1 23  ? -7.194  5.410   20.470  1.00 30.82 23  A 1 
ATOM 192  N N     . ALA A 1 24  ? -9.436  2.033   18.232  1.00 30.43 24  A 1 
ATOM 193  C CA    . ALA A 1 24  ? -10.262 1.375   17.225  1.00 29.86 24  A 1 
ATOM 194  C C     . ALA A 1 24  ? -11.524 0.741   17.834  1.00 29.84 24  A 1 
ATOM 195  O O     . ALA A 1 24  ? -12.602 0.858   17.258  1.00 28.22 24  A 1 
ATOM 196  C CB    . ALA A 1 24  ? -9.430  0.335   16.478  1.00 28.86 24  A 1 
ATOM 197  N N     . THR A 1 25  ? -11.426 0.115   19.018  1.00 31.60 25  A 1 
ATOM 198  C CA    . THR A 1 25  ? -12.584 -0.471  19.721  1.00 30.54 25  A 1 
ATOM 199  C C     . THR A 1 25  ? -13.582 0.607   20.160  1.00 30.17 25  A 1 
ATOM 200  O O     . THR A 1 25  ? -14.787 0.439   19.962  1.00 28.52 25  A 1 
ATOM 201  C CB    . THR A 1 25  ? -12.141 -1.297  20.930  1.00 29.59 25  A 1 
ATOM 202  O OG1   . THR A 1 25  ? -11.216 -2.279  20.535  1.00 27.67 25  A 1 
ATOM 203  C CG2   . THR A 1 25  ? -13.302 -2.051  21.582  1.00 29.38 25  A 1 
ATOM 204  N N     . LEU A 1 26  ? -13.107 1.734   20.693  1.00 32.82 26  A 1 
ATOM 205  C CA    . LEU A 1 26  ? -13.968 2.871   21.035  1.00 33.35 26  A 1 
ATOM 206  C C     . LEU A 1 26  ? -14.669 3.423   19.782  1.00 32.96 26  A 1 
ATOM 207  O O     . LEU A 1 26  ? -15.880 3.637   19.809  1.00 30.43 26  A 1 
ATOM 208  C CB    . LEU A 1 26  ? -13.136 3.956   21.736  1.00 31.20 26  A 1 
ATOM 209  C CG    . LEU A 1 26  ? -12.775 3.607   23.195  1.00 27.68 26  A 1 
ATOM 210  C CD1   . LEU A 1 26  ? -11.740 4.595   23.714  1.00 27.68 26  A 1 
ATOM 211  C CD2   . LEU A 1 26  ? -13.990 3.658   24.116  1.00 29.64 26  A 1 
ATOM 212  N N     . PHE A 1 27  ? -13.951 3.552   18.688  1.00 31.52 27  A 1 
ATOM 213  C CA    . PHE A 1 27  ? -14.509 3.997   17.407  1.00 31.71 27  A 1 
ATOM 214  C C     . PHE A 1 27  ? -15.577 3.025   16.873  1.00 31.91 27  A 1 
ATOM 215  O O     . PHE A 1 27  ? -16.653 3.453   16.432  1.00 29.39 27  A 1 
ATOM 216  C CB    . PHE A 1 27  ? -13.358 4.173   16.415  1.00 29.88 27  A 1 
ATOM 217  C CG    . PHE A 1 27  ? -13.538 5.353   15.488  1.00 27.09 27  A 1 
ATOM 218  C CD1   . PHE A 1 27  ? -14.303 5.236   14.319  1.00 25.63 27  A 1 
ATOM 219  C CD2   . PHE A 1 27  ? -12.934 6.573   15.811  1.00 26.51 27  A 1 
ATOM 220  C CE1   . PHE A 1 27  ? -14.457 6.344   13.468  1.00 24.16 27  A 1 
ATOM 221  C CE2   . PHE A 1 27  ? -13.087 7.680   14.958  1.00 23.20 27  A 1 
ATOM 222  C CZ    . PHE A 1 27  ? -13.847 7.562   13.791  1.00 23.24 27  A 1 
ATOM 223  N N     . MET A 1 28  ? -15.327 1.722   16.956  1.00 33.34 28  A 1 
ATOM 224  C CA    . MET A 1 28  ? -16.279 0.680   16.547  1.00 32.97 28  A 1 
ATOM 225  C C     . MET A 1 28  ? -17.569 0.735   17.365  1.00 33.77 28  A 1 
ATOM 226  O O     . MET A 1 28  ? -18.658 0.678   16.794  1.00 31.36 28  A 1 
ATOM 227  C CB    . MET A 1 28  ? -15.623 -0.705  16.682  1.00 31.03 28  A 1 
ATOM 228  C CG    . MET A 1 28  ? -14.621 -1.000  15.556  1.00 27.94 28  A 1 
ATOM 229  S SD    . MET A 1 28  ? -15.359 -1.457  13.970  1.00 26.02 28  A 1 
ATOM 230  C CE    . MET A 1 28  ? -15.823 -3.171  14.310  1.00 25.27 28  A 1 
ATOM 231  N N     . ASN A 1 29  ? -17.473 0.908   18.683  1.00 32.62 29  A 1 
ATOM 232  C CA    . ASN A 1 29  ? -18.634 1.001   19.558  1.00 32.23 29  A 1 
ATOM 233  C C     . ASN A 1 29  ? -19.508 2.224   19.239  1.00 30.99 29  A 1 
ATOM 234  O O     . ASN A 1 29  ? -20.734 2.138   19.294  1.00 28.71 29  A 1 
ATOM 235  C CB    . ASN A 1 29  ? -18.162 1.024   21.018  1.00 31.26 29  A 1 
ATOM 236  C CG    . ASN A 1 29  ? -17.671 -0.338  21.489  1.00 27.90 29  A 1 
ATOM 237  O OD1   . ASN A 1 29  ? -17.940 -1.382  20.914  1.00 28.63 29  A 1 
ATOM 238  N ND2   . ASN A 1 29  ? -16.953 -0.380  22.586  1.00 29.68 29  A 1 
ATOM 239  N N     . CYS A 1 30  ? -18.908 3.343   18.851  1.00 43.25 30  A 1 
ATOM 240  C CA    . CYS A 1 30  ? -19.657 4.530   18.450  1.00 43.21 30  A 1 
ATOM 241  C C     . CYS A 1 30  ? -20.405 4.357   17.125  1.00 40.89 30  A 1 
ATOM 242  O O     . CYS A 1 30  ? -21.578 4.692   17.030  1.00 38.22 30  A 1 
ATOM 243  C CB    . CYS A 1 30  ? -18.689 5.699   18.367  1.00 40.95 30  A 1 
ATOM 244  S SG    . CYS A 1 30  ? -18.332 6.185   20.060  1.00 36.88 30  A 1 
ATOM 245  N N     . VAL A 1 31  ? -19.732 3.807   16.127  1.00 34.42 31  A 1 
ATOM 246  C CA    . VAL A 1 31  ? -20.334 3.623   14.799  1.00 36.03 31  A 1 
ATOM 247  C C     . VAL A 1 31  ? -21.448 2.570   14.830  1.00 34.65 31  A 1 
ATOM 248  O O     . VAL A 1 31  ? -22.442 2.710   14.120  1.00 32.31 31  A 1 
ATOM 249  C CB    . VAL A 1 31  ? -19.269 3.305   13.746  1.00 33.99 31  A 1 
ATOM 250  C CG1   . VAL A 1 31  ? -19.879 3.050   12.363  1.00 31.86 31  A 1 
ATOM 251  C CG2   . VAL A 1 31  ? -18.281 4.471   13.591  1.00 33.47 31  A 1 
ATOM 252  N N     . SER A 1 32  ? -21.336 1.546   15.691  1.00 37.76 32  A 1 
ATOM 253  C CA    . SER A 1 32  ? -22.364 0.518   15.823  1.00 38.45 32  A 1 
ATOM 254  C C     . SER A 1 32  ? -23.712 1.047   16.320  1.00 37.59 32  A 1 
ATOM 255  O O     . SER A 1 32  ? -24.750 0.498   15.957  1.00 34.19 32  A 1 
ATOM 256  C CB    . SER A 1 32  ? -21.878 -0.617  16.729  1.00 35.64 32  A 1 
ATOM 257  O OG    . SER A 1 32  ? -21.722 -0.225  18.071  1.00 33.85 32  A 1 
ATOM 258  N N     . ASN A 1 33  ? -23.710 2.130   17.085  1.00 30.83 33  A 1 
ATOM 259  C CA    . ASN A 1 33  ? -24.934 2.750   17.592  1.00 31.87 33  A 1 
ATOM 260  C C     . ASN A 1 33  ? -25.701 3.585   16.553  1.00 30.81 33  A 1 
ATOM 261  O O     . ASN A 1 33  ? -26.698 4.222   16.889  1.00 28.17 33  A 1 
ATOM 262  C CB    . ASN A 1 33  ? -24.607 3.529   18.873  1.00 30.15 33  A 1 
ATOM 263  C CG    . ASN A 1 33  ? -24.410 2.618   20.073  1.00 26.44 33  A 1 
ATOM 264  O OD1   . ASN A 1 33  ? -24.855 1.484   20.122  1.00 26.20 33  A 1 
ATOM 265  N ND2   . ASN A 1 33  ? -23.771 3.108   21.099  1.00 26.96 33  A 1 
ATOM 266  N N     . GLY A 1 34  ? -25.268 3.554   15.287  1.00 36.93 34  A 1 
ATOM 267  C CA    . GLY A 1 34  ? -26.058 4.073   14.169  1.00 37.42 34  A 1 
ATOM 268  C C     . GLY A 1 34  ? -26.282 5.586   14.128  1.00 37.04 34  A 1 
ATOM 269  O O     . GLY A 1 34  ? -26.971 6.062   13.220  1.00 34.51 34  A 1 
ATOM 270  N N     . THR A 1 35  ? -25.735 6.342   15.081  1.00 36.05 35  A 1 
ATOM 271  C CA    . THR A 1 35  ? -25.785 7.803   15.040  1.00 37.13 35  A 1 
ATOM 272  C C     . THR A 1 35  ? -24.959 8.292   13.852  1.00 36.24 35  A 1 
ATOM 273  O O     . THR A 1 35  ? -23.735 8.298   13.875  1.00 33.65 35  A 1 
ATOM 274  C CB    . THR A 1 35  ? -25.333 8.448   16.360  1.00 34.71 35  A 1 
ATOM 275  O OG1   . THR A 1 35  ? -24.375 7.646   17.017  1.00 32.31 35  A 1 
ATOM 276  C CG2   . THR A 1 35  ? -26.513 8.598   17.309  1.00 33.06 35  A 1 
ATOM 277  N N     . VAL A 1 36  ? -25.681 8.643   12.802  1.00 33.65 36  A 1 
ATOM 278  C CA    . VAL A 1 36  ? -25.148 9.327   11.625  1.00 36.45 36  A 1 
ATOM 279  C C     . VAL A 1 36  ? -24.384 10.556  12.119  1.00 35.63 36  A 1 
ATOM 280  O O     . VAL A 1 36  ? -24.781 11.180  13.102  1.00 33.92 36  A 1 
ATOM 281  C CB    . VAL A 1 36  ? -26.293 9.716   10.668  1.00 34.66 36  A 1 
ATOM 282  C CG1   . VAL A 1 36  ? -25.789 10.334  9.363   1.00 32.29 36  A 1 
ATOM 283  C CG2   . VAL A 1 36  ? -27.129 8.482   10.278  1.00 33.81 36  A 1 
ATOM 284  N N     . TYR A 1 37  ? -23.312 10.896  11.447  1.00 33.17 37  A 1 
ATOM 285  C CA    . TYR A 1 37  ? -22.700 12.222  11.503  1.00 33.40 37  A 1 
ATOM 286  C C     . TYR A 1 37  ? -23.706 13.273  10.985  1.00 31.92 37  A 1 
ATOM 287  O O     . TYR A 1 37  ? -23.512 13.872  9.933   1.00 30.22 37  A 1 
ATOM 288  C CB    . TYR A 1 37  ? -21.391 12.228  10.701  1.00 33.00 37  A 1 
ATOM 289  C CG    . TYR A 1 37  ? -20.098 12.012  11.469  1.00 33.89 37  A 1 
ATOM 290  C CD1   . TYR A 1 37  ? -19.330 13.140  11.848  1.00 33.78 37  A 1 
ATOM 291  C CD2   . TYR A 1 37  ? -19.621 10.721  11.736  1.00 34.06 37  A 1 
ATOM 292  C CE1   . TYR A 1 37  ? -18.088 12.963  12.477  1.00 30.80 37  A 1 
ATOM 293  C CE2   . TYR A 1 37  ? -18.383 10.532  12.369  1.00 29.10 37  A 1 
ATOM 294  C CZ    . TYR A 1 37  ? -17.603 11.665  12.731  1.00 27.93 37  A 1 
ATOM 295  O OH    . TYR A 1 37  ? -16.373 11.486  13.325  1.00 26.76 37  A 1 
ATOM 296  N N     . GLU A 1 38  ? -24.823 13.463  11.675  1.00 35.47 38  A 1 
ATOM 297  C CA    . GLU A 1 38  ? -25.483 14.745  11.646  1.00 37.90 38  A 1 
ATOM 298  C C     . GLU A 1 38  ? -24.536 15.701  12.355  1.00 36.28 38  A 1 
ATOM 299  O O     . GLU A 1 38  ? -24.248 15.546  13.544  1.00 34.95 38  A 1 
ATOM 300  C CB    . GLU A 1 38  ? -26.884 14.707  12.265  1.00 37.13 38  A 1 
ATOM 301  C CG    . GLU A 1 38  ? -27.887 14.060  11.303  1.00 34.27 38  A 1 
ATOM 302  C CD    . GLU A 1 38  ? -29.364 14.217  11.712  1.00 32.44 38  A 1 
ATOM 303  O OE1   . GLU A 1 38  ? -30.221 14.083  10.808  1.00 31.85 38  A 1 
ATOM 304  O OE2   . GLU A 1 38  ? -29.637 14.427  12.908  1.00 32.00 38  A 1 
ATOM 305  N N     . GLU A 1 39  ? -23.980 16.632  11.597  1.00 33.07 39  A 1 
ATOM 306  C CA    . GLU A 1 39  ? -23.290 17.777  12.173  1.00 34.75 39  A 1 
ATOM 307  C C     . GLU A 1 39  ? -24.287 18.444  13.119  1.00 32.41 39  A 1 
ATOM 308  O O     . GLU A 1 39  ? -25.277 19.025  12.679  1.00 30.97 39  A 1 
ATOM 309  C CB    . GLU A 1 39  ? -22.809 18.731  11.072  1.00 34.76 39  A 1 
ATOM 310  C CG    . GLU A 1 39  ? -21.587 18.191  10.325  1.00 32.69 39  A 1 
ATOM 311  C CD    . GLU A 1 39  ? -21.102 19.095  9.174   1.00 31.80 39  A 1 
ATOM 312  O OE1   . GLU A 1 39  ? -19.874 19.193  8.999   1.00 31.67 39  A 1 
ATOM 313  O OE2   . GLU A 1 39  ? -21.956 19.629  8.439   1.00 32.30 39  A 1 
ATOM 314  N N     . ALA A 1 40  ? -24.059 18.291  14.419  1.00 37.49 40  A 1 
ATOM 315  C CA    . ALA A 1 40  ? -24.859 18.961  15.411  1.00 37.40 40  A 1 
ATOM 316  C C     . ALA A 1 40  ? -24.583 20.459  15.252  1.00 35.31 40  A 1 
ATOM 317  O O     . ALA A 1 40  ? -23.595 20.975  15.767  1.00 33.50 40  A 1 
ATOM 318  C CB    . ALA A 1 40  ? -24.522 18.418  16.806  1.00 35.92 40  A 1 
ATOM 319  N N     . VAL A 1 41  ? -25.448 21.124  14.496  1.00 37.34 41  A 1 
ATOM 320  C CA    . VAL A 1 41  ? -25.464 22.577  14.392  1.00 38.79 41  A 1 
ATOM 321  C C     . VAL A 1 41  ? -25.903 23.086  15.757  1.00 37.11 41  A 1 
ATOM 322  O O     . VAL A 1 41  ? -27.094 23.173  16.056  1.00 35.04 41  A 1 
ATOM 323  C CB    . VAL A 1 41  ? -26.380 23.070  13.255  1.00 36.56 41  A 1 
ATOM 324  C CG1   . VAL A 1 41  ? -26.251 24.589  13.097  1.00 34.10 41  A 1 
ATOM 325  C CG2   . VAL A 1 41  ? -26.035 22.420  11.919  1.00 35.54 41  A 1 
ATOM 326  N N     . GLY A 1 42  ? -24.931 23.335  16.612  1.00 41.83 42  A 1 
ATOM 327  C CA    . GLY A 1 42  ? -25.186 24.019  17.870  1.00 42.99 42  A 1 
ATOM 328  C C     . GLY A 1 42  ? -25.859 25.360  17.573  1.00 42.59 42  A 1 
ATOM 329  O O     . GLY A 1 42  ? -25.513 26.029  16.610  1.00 41.25 42  A 1 
ATOM 330  N N     . ARG A 1 43  ? -26.817 25.760  18.413  1.00 31.72 43  A 1 
ATOM 331  C CA    . ARG A 1 43  ? -27.612 26.993  18.229  1.00 35.00 43  A 1 
ATOM 332  C C     . ARG A 1 43  ? -26.778 28.265  17.992  1.00 33.57 43  A 1 
ATOM 333  O O     . ARG A 1 43  ? -27.272 29.191  17.373  1.00 30.75 43  A 1 
ATOM 334  C CB    . ARG A 1 43  ? -28.505 27.224  19.456  1.00 33.34 43  A 1 
ATOM 335  C CG    . ARG A 1 43  ? -29.767 26.357  19.463  1.00 30.70 43  A 1 
ATOM 336  C CD    . ARG A 1 43  ? -30.645 26.775  20.651  1.00 28.25 43  A 1 
ATOM 337  N NE    . ARG A 1 43  ? -31.913 26.045  20.676  1.00 26.98 43  A 1 
ATOM 338  C CZ    . ARG A 1 43  ? -32.879 26.172  21.589  1.00 24.11 43  A 1 
ATOM 339  N NH1   . ARG A 1 43  ? -32.744 27.004  22.590  1.00 23.51 43  A 1 
ATOM 340  N NH2   . ARG A 1 43  ? -33.970 25.488  21.502  1.00 23.08 43  A 1 
ATOM 341  N N     . GLU A 1 44  ? -25.567 28.292  18.506  1.00 40.02 44  A 1 
ATOM 342  C CA    . GLU A 1 44  ? -24.660 29.455  18.395  1.00 42.37 44  A 1 
ATOM 343  C C     . GLU A 1 44  ? -23.835 29.484  17.090  1.00 41.97 44  A 1 
ATOM 344  O O     . GLU A 1 44  ? -22.871 30.220  16.984  1.00 39.24 44  A 1 
ATOM 345  C CB    . GLU A 1 44  ? -23.776 29.549  19.644  1.00 39.90 44  A 1 
ATOM 346  C CG    . GLU A 1 44  ? -24.599 29.822  20.913  1.00 37.63 44  A 1 
ATOM 347  C CD    . GLU A 1 44  ? -23.737 30.088  22.143  1.00 34.21 44  A 1 
ATOM 348  O OE1   . GLU A 1 44  ? -24.309 30.627  23.122  1.00 31.92 44  A 1 
ATOM 349  O OE2   . GLU A 1 44  ? -22.543 29.732  22.127  1.00 32.25 44  A 1 
ATOM 350  N N     . GLY A 1 45  ? -24.197 28.681  16.091  1.00 43.74 45  A 1 
ATOM 351  C CA    . GLY A 1 45  ? -23.508 28.704  14.795  1.00 44.25 45  A 1 
ATOM 352  C C     . GLY A 1 45  ? -22.108 28.075  14.786  1.00 43.96 45  A 1 
ATOM 353  O O     . GLY A 1 45  ? -21.512 27.937  13.717  1.00 42.52 45  A 1 
ATOM 354  N N     . CYS A 1 46  ? -21.592 27.649  15.950  1.00 52.04 46  A 1 
ATOM 355  C CA    . CYS A 1 46  ? -20.386 26.848  16.019  1.00 52.42 46  A 1 
ATOM 356  C C     . CYS A 1 46  ? -20.716 25.437  15.530  1.00 52.37 46  A 1 
ATOM 357  O O     . CYS A 1 46  ? -21.374 24.666  16.228  1.00 49.00 46  A 1 
ATOM 358  C CB    . CYS A 1 46  ? -19.830 26.854  17.449  1.00 48.16 46  A 1 
ATOM 359  S SG    . CYS A 1 46  ? -19.134 28.496  17.836  1.00 43.05 46  A 1 
ATOM 360  N N     . TRP A 1 47  ? -20.240 25.070  14.336  1.00 55.29 47  A 1 
ATOM 361  C CA    . TRP A 1 47  ? -20.278 23.709  13.813  1.00 52.86 47  A 1 
ATOM 362  C C     . TRP A 1 47  ? -19.352 22.825  14.662  1.00 53.12 47  A 1 
ATOM 363  O O     . TRP A 1 47  ? -18.210 22.530  14.295  1.00 49.85 47  A 1 
ATOM 364  C CB    . TRP A 1 47  ? -19.899 23.705  12.331  1.00 48.58 47  A 1 
ATOM 365  C CG    . TRP A 1 47  ? -20.885 24.368  11.425  1.00 44.45 47  A 1 
ATOM 366  C CD1   . TRP A 1 47  ? -21.063 25.694  11.280  1.00 39.56 47  A 1 
ATOM 367  C CD2   . TRP A 1 47  ? -21.855 23.727  10.521  1.00 41.41 47  A 1 
ATOM 368  N NE1   . TRP A 1 47  ? -22.059 25.937  10.349  1.00 34.09 47  A 1 
ATOM 369  C CE2   . TRP A 1 47  ? -22.564 24.758  9.863   1.00 36.50 47  A 1 
ATOM 370  C CE3   . TRP A 1 47  ? -22.156 22.383  10.221  1.00 37.69 47  A 1 
ATOM 371  C CZ2   . TRP A 1 47  ? -23.567 24.457  8.895   1.00 36.98 47  A 1 
ATOM 372  C CZ3   . TRP A 1 47  ? -23.157 22.096  9.254   1.00 37.70 47  A 1 
ATOM 373  C CH2   . TRP A 1 47  ? -23.846 23.116  8.610   1.00 38.77 47  A 1 
ATOM 374  N N     . ALA A 1 48  ? -19.816 22.459  15.865  1.00 62.50 48  A 1 
ATOM 375  C CA    . ALA A 1 48  ? -19.061 21.607  16.755  1.00 64.12 48  A 1 
ATOM 376  C C     . ALA A 1 48  ? -19.092 20.188  16.183  1.00 66.39 48  A 1 
ATOM 377  O O     . ALA A 1 48  ? -20.090 19.482  16.280  1.00 64.33 48  A 1 
ATOM 378  C CB    . ALA A 1 48  ? -19.632 21.718  18.169  1.00 58.37 48  A 1 
ATOM 379  N N     . ARG A 1 49  ? -17.972 19.762  15.600  1.00 68.87 49  A 1 
ATOM 380  C CA    . ARG A 1 49  ? -17.813 18.393  15.131  1.00 70.59 49  A 1 
ATOM 381  C C     . ARG A 1 49  ? -18.037 17.437  16.288  1.00 72.78 49  A 1 
ATOM 382  O O     . ARG A 1 49  ? -17.492 17.635  17.370  1.00 69.99 49  A 1 
ATOM 383  C CB    . ARG A 1 49  ? -16.429 18.238  14.490  1.00 66.79 49  A 1 
ATOM 384  C CG    . ARG A 1 49  ? -16.214 16.838  13.918  1.00 59.97 49  A 1 
ATOM 385  C CD    . ARG A 1 49  ? -14.895 16.762  13.153  1.00 61.25 49  A 1 
ATOM 386  N NE    . ARG A 1 49  ? -14.590 15.387  12.780  1.00 56.19 49  A 1 
ATOM 387  C CZ    . ARG A 1 49  ? -13.842 14.968  11.777  1.00 49.54 49  A 1 
ATOM 388  N NH1   . ARG A 1 49  ? -13.295 15.807  10.943  1.00 47.74 49  A 1 
ATOM 389  N NH2   . ARG A 1 49  ? -13.630 13.705  11.625  1.00 49.17 49  A 1 
ATOM 390  N N     . LEU A 1 50  ? -18.822 16.380  16.068  1.00 74.15 50  A 1 
ATOM 391  C CA    . LEU A 1 50  ? -19.036 15.348  17.075  1.00 75.55 50  A 1 
ATOM 392  C C     . LEU A 1 50  ? -17.723 14.643  17.416  1.00 78.41 50  A 1 
ATOM 393  O O     . LEU A 1 50  ? -16.809 14.548  16.594  1.00 75.40 50  A 1 
ATOM 394  C CB    . LEU A 1 50  ? -20.116 14.359  16.615  1.00 70.32 50  A 1 
ATOM 395  C CG    . LEU A 1 50  ? -21.542 14.945  16.543  1.00 65.23 50  A 1 
ATOM 396  C CD1   . LEU A 1 50  ? -22.497 13.920  15.949  1.00 59.76 50  A 1 
ATOM 397  C CD2   . LEU A 1 50  ? -22.064 15.361  17.917  1.00 61.37 50  A 1 
ATOM 398  N N     . CYS A 1 51  ? -17.636 14.148  18.659  1.00 78.96 51  A 1 
ATOM 399  C CA    . CYS A 1 51  ? -16.511 13.362  19.111  1.00 78.33 51  A 1 
ATOM 400  C C     . CYS A 1 51  ? -16.362 12.101  18.250  1.00 76.49 51  A 1 
ATOM 401  O O     . CYS A 1 51  ? -17.284 11.292  18.182  1.00 71.78 51  A 1 
ATOM 402  C CB    . CYS A 1 51  ? -16.741 13.012  20.583  1.00 78.27 51  A 1 
ATOM 403  S SG    . CYS A 1 51  ? -15.458 11.899  21.220  1.00 78.44 51  A 1 
ATOM 404  N N     . ASP A 1 52  ? -15.192 11.896  17.684  1.00 72.32 52  A 1 
ATOM 405  C CA    . ASP A 1 52  ? -14.892 10.695  16.905  1.00 68.89 52  A 1 
ATOM 406  C C     . ASP A 1 52  ? -14.909 9.419   17.773  1.00 67.75 52  A 1 
ATOM 407  O O     . ASP A 1 52  ? -15.096 8.330   17.253  1.00 64.30 52  A 1 
ATOM 408  C CB    . ASP A 1 52  ? -13.535 10.881  16.202  1.00 65.72 52  A 1 
ATOM 409  C CG    . ASP A 1 52  ? -13.481 12.002  15.125  1.00 63.83 52  A 1 
ATOM 410  O OD1   . ASP A 1 52  ? -14.443 12.170  14.347  1.00 59.05 52  A 1 
ATOM 411  O OD2   . ASP A 1 52  ? -12.448 12.683  15.034  1.00 60.52 52  A 1 
ATOM 412  N N     . GLY A 1 53  ? -14.730 9.541   19.102  1.00 75.00 53  A 1 
ATOM 413  C CA    . GLY A 1 53  ? -14.750 8.420   20.035  1.00 71.18 53  A 1 
ATOM 414  C C     . GLY A 1 53  ? -16.149 7.942   20.438  1.00 70.57 53  A 1 
ATOM 415  O O     . GLY A 1 53  ? -16.363 6.738   20.539  1.00 65.44 53  A 1 
ATOM 416  N N     . CYS A 1 54  ? -17.110 8.842   20.683  1.00 74.30 54  A 1 
ATOM 417  C CA    . CYS A 1 54  ? -18.465 8.485   21.110  1.00 74.52 54  A 1 
ATOM 418  C C     . CYS A 1 54  ? -19.575 8.851   20.108  1.00 74.92 54  A 1 
ATOM 419  O O     . CYS A 1 54  ? -20.704 8.409   20.276  1.00 68.85 54  A 1 
ATOM 420  C CB    . CYS A 1 54  ? -18.749 9.085   22.494  1.00 70.07 54  A 1 
ATOM 421  S SG    . CYS A 1 54  ? -18.851 10.901  22.441  1.00 69.70 54  A 1 
ATOM 422  N N     . CYS A 1 55  ? -19.286 9.662   19.103  1.00 73.37 55  A 1 
ATOM 423  C CA    . CYS A 1 55  ? -20.211 10.113  18.052  1.00 70.76 55  A 1 
ATOM 424  C C     . CYS A 1 55  ? -21.515 10.759  18.556  1.00 72.16 55  A 1 
ATOM 425  O O     . CYS A 1 55  ? -22.464 10.903  17.793  1.00 66.69 55  A 1 
ATOM 426  C CB    . CYS A 1 55  ? -20.463 8.969   17.055  1.00 65.64 55  A 1 
ATOM 427  S SG    . CYS A 1 55  ? -18.904 8.376   16.322  1.00 58.36 55  A 1 
ATOM 428  N N     . THR A 1 56  ? -21.573 11.147  19.830  1.00 79.01 56  A 1 
ATOM 429  C CA    . THR A 1 56  ? -22.790 11.687  20.456  1.00 78.76 56  A 1 
ATOM 430  C C     . THR A 1 56  ? -22.594 13.072  21.068  1.00 80.87 56  A 1 
ATOM 431  O O     . THR A 1 56  ? -23.516 13.882  21.078  1.00 76.80 56  A 1 
ATOM 432  C CB    . THR A 1 56  ? -23.303 10.738  21.553  1.00 74.48 56  A 1 
ATOM 433  O OG1   . THR A 1 56  ? -22.282 10.445  22.476  1.00 67.95 56  A 1 
ATOM 434  C CG2   . THR A 1 56  ? -23.813 9.416   21.000  1.00 67.72 56  A 1 
ATOM 435  N N     . VAL A 1 57  ? -21.404 13.338  21.598  1.00 82.02 57  A 1 
ATOM 436  C CA    . VAL A 1 57  ? -21.087 14.583  22.306  1.00 80.81 57  A 1 
ATOM 437  C C     . VAL A 1 57  ? -20.210 15.467  21.416  1.00 82.68 57  A 1 
ATOM 438  O O     . VAL A 1 57  ? -19.329 14.938  20.735  1.00 79.50 57  A 1 
ATOM 439  C CB    . VAL A 1 57  ? -20.413 14.281  23.662  1.00 77.68 57  A 1 
ATOM 440  C CG1   . VAL A 1 57  ? -20.183 15.545  24.493  1.00 69.57 57  A 1 
ATOM 441  C CG2   . VAL A 1 57  ? -21.274 13.340  24.519  1.00 72.22 57  A 1 
ATOM 442  N N     . PRO A 1 58  ? -20.396 16.803  21.412  1.00 82.06 58  A 1 
ATOM 443  C CA    . PRO A 1 58  ? -19.494 17.709  20.720  1.00 80.61 58  A 1 
ATOM 444  C C     . PRO A 1 58  ? -18.044 17.541  21.181  1.00 81.01 58  A 1 
ATOM 445  O O     . PRO A 1 58  ? -17.763 17.388  22.375  1.00 80.21 58  A 1 
ATOM 446  C CB    . PRO A 1 58  ? -20.016 19.118  21.009  1.00 78.94 58  A 1 
ATOM 447  C CG    . PRO A 1 58  ? -21.495 18.895  21.281  1.00 74.48 58  A 1 
ATOM 448  C CD    . PRO A 1 58  ? -21.505 17.538  21.985  1.00 81.27 58  A 1 
ATOM 449  N N     . SER A 1 59  ? -17.115 17.578  20.228  1.00 82.17 59  A 1 
ATOM 450  C CA    . SER A 1 59  ? -15.682 17.534  20.516  1.00 81.56 59  A 1 
ATOM 451  C C     . SER A 1 59  ? -15.209 18.844  21.152  1.00 80.62 59  A 1 
ATOM 452  O O     . SER A 1 59  ? -15.650 19.926  20.774  1.00 79.52 59  A 1 
ATOM 453  C CB    . SER A 1 59  ? -14.900 17.209  19.254  1.00 81.46 59  A 1 
ATOM 454  O OG    . SER A 1 59  ? -15.230 18.087  18.193  1.00 71.10 59  A 1 
ATOM 455  N N     . VAL A 1 60  ? -14.274 18.720  22.109  1.00 83.43 60  A 1 
ATOM 456  C CA    . VAL A 1 60  ? -13.663 19.872  22.784  1.00 82.40 60  A 1 
ATOM 457  C C     . VAL A 1 60  ? -12.160 19.969  22.535  1.00 83.48 60  A 1 
ATOM 458  O O     . VAL A 1 60  ? -11.592 21.061  22.605  1.00 79.86 60  A 1 
ATOM 459  C CB    . VAL A 1 60  ? -13.961 19.887  24.292  1.00 81.86 60  A 1 
ATOM 460  C CG1   . VAL A 1 60  ? -15.468 20.034  24.547  1.00 71.66 60  A 1 
ATOM 461  C CG2   . VAL A 1 60  ? -13.468 18.633  25.019  1.00 75.76 60  A 1 
ATOM 462  N N     . VAL A 1 61  ? -11.516 18.853  22.208  1.00 84.01 61  A 1 
ATOM 463  C CA    . VAL A 1 61  ? -10.091 18.783  21.885  1.00 83.20 61  A 1 
ATOM 464  C C     . VAL A 1 61  ? -9.863  18.072  20.556  1.00 83.62 61  A 1 
ATOM 465  O O     . VAL A 1 61  ? -10.661 17.238  20.137  1.00 82.01 61  A 1 
ATOM 466  C CB    . VAL A 1 61  ? -9.252  18.130  23.005  1.00 82.17 61  A 1 
ATOM 467  C CG1   . VAL A 1 61  ? -9.334  18.934  24.302  1.00 68.82 61  A 1 
ATOM 468  C CG2   . VAL A 1 61  ? -9.664  16.683  23.290  1.00 73.30 61  A 1 
ATOM 469  N N     . TYR A 1 62  ? -8.739  18.403  19.902  1.00 82.33 62  A 1 
ATOM 470  C CA    . TYR A 1 62  ? -8.215  17.666  18.766  1.00 81.60 62  A 1 
ATOM 471  C C     . TYR A 1 62  ? -6.867  17.053  19.143  1.00 83.26 62  A 1 
ATOM 472  O O     . TYR A 1 62  ? -5.947  17.775  19.536  1.00 81.42 62  A 1 
ATOM 473  C CB    . TYR A 1 62  ? -8.095  18.597  17.559  1.00 79.71 62  A 1 
ATOM 474  C CG    . TYR A 1 62  ? -7.482  17.938  16.335  1.00 76.73 62  A 1 
ATOM 475  C CD1   . TYR A 1 62  ? -6.179  18.268  15.923  1.00 72.16 62  A 1 
ATOM 476  C CD2   . TYR A 1 62  ? -8.207  16.983  15.618  1.00 73.28 62  A 1 
ATOM 477  C CE1   . TYR A 1 62  ? -5.614  17.660  14.794  1.00 68.38 62  A 1 
ATOM 478  C CE2   . TYR A 1 62  ? -7.662  16.363  14.492  1.00 70.17 62  A 1 
ATOM 479  C CZ    . TYR A 1 62  ? -6.366  16.702  14.069  1.00 75.35 62  A 1 
ATOM 480  O OH    . TYR A 1 62  ? -5.829  16.114  12.957  1.00 74.84 62  A 1 
ATOM 481  N N     . CYS A 1 63  ? -6.748  15.732  19.043  1.00 82.47 63  A 1 
ATOM 482  C CA    . CYS A 1 63  ? -5.490  15.020  19.222  1.00 81.62 63  A 1 
ATOM 483  C C     . CYS A 1 63  ? -4.766  14.949  17.880  1.00 81.38 63  A 1 
ATOM 484  O O     . CYS A 1 63  ? -5.282  14.378  16.919  1.00 79.74 63  A 1 
ATOM 485  C CB    . CYS A 1 63  ? -5.758  13.631  19.816  1.00 81.61 63  A 1 
ATOM 486  S SG    . CYS A 1 63  ? -4.174  12.771  20.037  1.00 81.14 63  A 1 
ATOM 487  N N     . ARG A 1 64  ? -3.551  15.511  17.814  1.00 77.78 64  A 1 
ATOM 488  C CA    . ARG A 1 64  ? -2.769  15.516  16.572  1.00 74.70 64  A 1 
ATOM 489  C C     . ARG A 1 64  ? -2.240  14.129  16.202  1.00 72.74 64  A 1 
ATOM 490  O O     . ARG A 1 64  ? -2.243  13.785  15.029  1.00 67.93 64  A 1 
ATOM 491  C CB    . ARG A 1 64  ? -1.599  16.505  16.676  1.00 70.41 64  A 1 
ATOM 492  C CG    . ARG A 1 64  ? -2.079  17.971  16.618  1.00 63.54 64  A 1 
ATOM 493  C CD    . ARG A 1 64  ? -0.880  18.913  16.646  1.00 61.51 64  A 1 
ATOM 494  N NE    . ARG A 1 64  ? -1.288  20.316  16.509  1.00 54.09 64  A 1 
ATOM 495  C CZ    . ARG A 1 64  ? -0.498  21.362  16.652  1.00 48.81 64  A 1 
ATOM 496  N NH1   . ARG A 1 64  ? 0.770   21.237  16.921  1.00 46.17 64  A 1 
ATOM 497  N NH2   . ARG A 1 64  ? -0.970  22.560  16.517  1.00 46.78 64  A 1 
ATOM 498  N N     . ALA A 1 65  ? -1.802  13.357  17.194  1.00 72.49 65  A 1 
ATOM 499  C CA    . ALA A 1 65  ? -1.242  12.031  16.976  1.00 70.10 65  A 1 
ATOM 500  C C     . ALA A 1 65  ? -2.291  11.049  16.422  1.00 69.65 65  A 1 
ATOM 501  O O     . ALA A 1 65  ? -2.029  10.356  15.439  1.00 64.16 65  A 1 
ATOM 502  C CB    . ALA A 1 65  ? -0.633  11.538  18.288  1.00 66.19 65  A 1 
ATOM 503  N N     . ASP A 1 66  ? -3.497  11.062  16.988  1.00 66.27 66  A 1 
ATOM 504  C CA    . ASP A 1 66  ? -4.596  10.190  16.560  1.00 63.81 66  A 1 
ATOM 505  C C     . ASP A 1 66  ? -5.404  10.775  15.394  1.00 64.15 66  A 1 
ATOM 506  O O     . ASP A 1 66  ? -6.236  10.081  14.801  1.00 62.28 66  A 1 
ATOM 507  C CB    . ASP A 1 66  ? -5.506  9.903   17.756  1.00 60.60 66  A 1 
ATOM 508  C CG    . ASP A 1 66  ? -4.778  9.199   18.909  1.00 57.40 66  A 1 
ATOM 509  O OD1   . ASP A 1 66  ? -3.876  8.374   18.627  1.00 55.33 66  A 1 
ATOM 510  O OD2   . ASP A 1 66  ? -5.117  9.503   20.067  1.00 56.06 66  A 1 
ATOM 511  N N     . SER A 1 67  ? -5.180  12.046  15.045  1.00 67.46 67  A 1 
ATOM 512  C CA    . SER A 1 67  ? -5.994  12.792  14.083  1.00 67.29 67  A 1 
ATOM 513  C C     . SER A 1 67  ? -7.496  12.749  14.407  1.00 68.76 67  A 1 
ATOM 514  O O     . SER A 1 67  ? -8.327  12.645  13.507  1.00 65.67 67  A 1 
ATOM 515  C CB    . SER A 1 67  ? -5.691  12.354  12.646  1.00 63.64 67  A 1 
ATOM 516  O OG    . SER A 1 67  ? -4.322  12.541  12.339  1.00 57.73 67  A 1 
ATOM 517  N N     . ALA A 1 68  ? -7.840  12.818  15.702  1.00 69.03 68  A 1 
ATOM 518  C CA    . ALA A 1 68  ? -9.194  12.612  16.199  1.00 70.02 68  A 1 
ATOM 519  C C     . ALA A 1 68  ? -9.714  13.819  16.986  1.00 71.17 68  A 1 
ATOM 520  O O     . ALA A 1 68  ? -9.005  14.411  17.798  1.00 72.14 68  A 1 
ATOM 521  C CB    . ALA A 1 68  ? -9.227  11.324  17.036  1.00 67.57 68  A 1 
ATOM 522  N N     . TYR A 1 69  ? -10.986 14.150  16.768  1.00 82.39 69  A 1 
ATOM 523  C CA    . TYR A 1 69  ? -11.741 15.126  17.543  1.00 80.52 69  A 1 
ATOM 524  C C     . TYR A 1 69  ? -12.426 14.418  18.712  1.00 82.77 69  A 1 
ATOM 525  O O     . TYR A 1 69  ? -13.204 13.498  18.499  1.00 79.94 69  A 1 
ATOM 526  C CB    . TYR A 1 69  ? -12.761 15.821  16.643  1.00 79.02 69  A 1 
ATOM 527  C CG    . TYR A 1 69  ? -12.153 16.683  15.559  1.00 76.06 69  A 1 
ATOM 528  C CD1   . TYR A 1 69  ? -11.916 18.048  15.796  1.00 68.36 69  A 1 
ATOM 529  C CD2   . TYR A 1 69  ? -11.815 16.132  14.306  1.00 70.61 69  A 1 
ATOM 530  C CE1   . TYR A 1 69  ? -11.354 18.860  14.798  1.00 67.31 69  A 1 
ATOM 531  C CE2   . TYR A 1 69  ? -11.248 16.931  13.313  1.00 67.74 69  A 1 
ATOM 532  C CZ    . TYR A 1 69  ? -11.021 18.301  13.556  1.00 75.38 69  A 1 
ATOM 533  O OH    . TYR A 1 69  ? -10.460 19.098  12.578  1.00 73.25 69  A 1 
ATOM 534  N N     . LEU A 1 70  ? -12.132 14.831  19.939  1.00 77.91 70  A 1 
ATOM 535  C CA    . LEU A 1 70  ? -12.584 14.130  21.131  1.00 77.41 70  A 1 
ATOM 536  C C     . LEU A 1 70  ? -13.370 15.056  22.073  1.00 77.36 70  A 1 
ATOM 537  O O     . LEU A 1 70  ? -13.044 16.231  22.242  1.00 77.91 70  A 1 
ATOM 538  C CB    . LEU A 1 70  ? -11.381 13.479  21.841  1.00 76.50 70  A 1 
ATOM 539  C CG    . LEU A 1 70  ? -10.583 12.467  20.990  1.00 79.25 70  A 1 
ATOM 540  C CD1   . LEU A 1 70  ? -9.355  11.986  21.760  1.00 74.10 70  A 1 
ATOM 541  C CD2   . LEU A 1 70  ? -11.419 11.245  20.605  1.00 75.20 70  A 1 
ATOM 542  N N     . CYS A 1 71  ? -14.420 14.506  22.710  1.00 85.26 71  A 1 
ATOM 543  C CA    . CYS A 1 71  ? -15.051 15.139  23.862  1.00 85.07 71  A 1 
ATOM 544  C C     . CYS A 1 71  ? -14.185 14.950  25.115  1.00 85.53 71  A 1 
ATOM 545  O O     . CYS A 1 71  ? -13.310 14.087  25.142  1.00 83.43 71  A 1 
ATOM 546  C CB    . CYS A 1 71  ? -16.468 14.596  24.053  1.00 82.95 71  A 1 
ATOM 547  S SG    . CYS A 1 71  ? -16.473 12.853  24.580  1.00 82.17 71  A 1 
ATOM 548  N N     . ALA A 1 72  ? -14.464 15.700  26.178  1.00 85.11 72  A 1 
ATOM 549  C CA    . ALA A 1 72  ? -13.688 15.643  27.412  1.00 83.60 72  A 1 
ATOM 550  C C     . ALA A 1 72  ? -13.623 14.238  28.037  1.00 84.41 72  A 1 
ATOM 551  O O     . ALA A 1 72  ? -12.572 13.825  28.531  1.00 82.23 72  A 1 
ATOM 552  C CB    . ALA A 1 72  ? -14.282 16.655  28.402  1.00 81.69 72  A 1 
ATOM 553  N N     . SER A 1 73  ? -14.718 13.469  27.983  1.00 84.76 73  A 1 
ATOM 554  C CA    . SER A 1 73  ? -14.749 12.107  28.524  1.00 84.39 73  A 1 
ATOM 555  C C     . SER A 1 73  ? -13.934 11.120  27.681  1.00 84.54 73  A 1 
ATOM 556  O O     . SER A 1 73  ? -13.177 10.334  28.241  1.00 82.78 73  A 1 
ATOM 557  C CB    . SER A 1 73  ? -16.194 11.617  28.661  1.00 82.57 73  A 1 
ATOM 558  O OG    . SER A 1 73  ? -16.883 11.684  27.430  1.00 70.03 73  A 1 
ATOM 559  N N     . CYS A 1 74  ? -14.038 11.169  26.346  1.00 76.05 74  A 1 
ATOM 560  C CA    . CYS A 1 74  ? -13.260 10.310  25.462  1.00 74.17 74  A 1 
ATOM 561  C C     . CYS A 1 74  ? -11.773 10.674  25.475  1.00 73.77 74  A 1 
ATOM 562  O O     . CYS A 1 74  ? -10.937 9.772   25.505  1.00 72.25 74  A 1 
ATOM 563  C CB    . CYS A 1 74  ? -13.835 10.351  24.046  1.00 73.63 74  A 1 
ATOM 564  S SG    . CYS A 1 74  ? -15.488 9.572   24.001  1.00 71.14 74  A 1 
ATOM 565  N N     . ASP A 1 75  ? -11.438 11.964  25.540  1.00 84.42 75  A 1 
ATOM 566  C CA    . ASP A 1 75  ? -10.060 12.430  25.703  1.00 82.21 75  A 1 
ATOM 567  C C     . ASP A 1 75  ? -9.436  11.869  26.983  1.00 81.57 75  A 1 
ATOM 568  O O     . ASP A 1 75  ? -8.367  11.252  26.939  1.00 79.31 75  A 1 
ATOM 569  C CB    . ASP A 1 75  ? -10.036 13.962  25.713  1.00 81.97 75  A 1 
ATOM 570  C CG    . ASP A 1 75  ? -8.622  14.512  25.945  1.00 81.02 75  A 1 
ATOM 571  O OD1   . ASP A 1 75  ? -7.736  14.233  25.122  1.00 70.79 75  A 1 
ATOM 572  O OD2   . ASP A 1 75  ? -8.382  15.197  26.970  1.00 71.84 75  A 1 
ATOM 573  N N     . ALA A 1 76  ? -10.138 11.978  28.107  1.00 82.38 76  A 1 
ATOM 574  C CA    . ALA A 1 76  ? -9.670  11.424  29.369  1.00 80.10 76  A 1 
ATOM 575  C C     . ALA A 1 76  ? -9.491  9.902   29.294  1.00 79.94 76  A 1 
ATOM 576  O O     . ALA A 1 76  ? -8.452  9.387   29.704  1.00 77.54 76  A 1 
ATOM 577  C CB    . ALA A 1 76  ? -10.631 11.827  30.485  1.00 78.68 76  A 1 
ATOM 578  N N     . GLN A 1 77  ? -10.457 9.150   28.742  1.00 76.53 77  A 1 
ATOM 579  C CA    . GLN A 1 77  ? -10.377 7.689   28.644  1.00 74.53 77  A 1 
ATOM 580  C C     . GLN A 1 77  ? -9.241  7.204   27.728  1.00 75.09 77  A 1 
ATOM 581  O O     . GLN A 1 77  ? -8.547  6.243   28.071  1.00 72.67 77  A 1 
ATOM 582  C CB    . GLN A 1 77  ? -11.706 7.131   28.129  1.00 72.57 77  A 1 
ATOM 583  C CG    . GLN A 1 77  ? -12.803 7.154   29.207  1.00 66.87 77  A 1 
ATOM 584  C CD    . GLN A 1 77  ? -14.141 6.649   28.663  1.00 62.53 77  A 1 
ATOM 585  O OE1   . GLN A 1 77  ? -14.290 6.246   27.530  1.00 56.89 77  A 1 
ATOM 586  N NE2   . GLN A 1 77  ? -15.177 6.637   29.487  1.00 53.78 77  A 1 
ATOM 587  N N     . ILE A 1 78  ? -9.061  7.847   26.577  1.00 73.28 78  A 1 
ATOM 588  C CA    . ILE A 1 78  ? -8.056  7.450   25.597  1.00 71.15 78  A 1 
ATOM 589  C C     . ILE A 1 78  ? -6.654  7.808   26.103  1.00 71.15 78  A 1 
ATOM 590  O O     . ILE A 1 78  ? -5.769  6.954   26.146  1.00 67.63 78  A 1 
ATOM 591  C CB    . ILE A 1 78  ? -8.379  8.088   24.224  1.00 68.05 78  A 1 
ATOM 592  C CG1   . ILE A 1 78  ? -9.644  7.422   23.634  1.00 64.48 78  A 1 
ATOM 593  C CG2   . ILE A 1 78  ? -7.209  7.953   23.247  1.00 62.74 78  A 1 
ATOM 594  C CD1   . ILE A 1 78  ? -10.221 8.144   22.407  1.00 58.36 78  A 1 
ATOM 595  N N     . HIS A 1 79  ? -6.462  9.040   26.563  1.00 79.53 79  A 1 
ATOM 596  C CA    . HIS A 1 79  ? -5.140  9.535   26.948  1.00 76.81 79  A 1 
ATOM 597  C C     . HIS A 1 79  ? -4.725  9.151   28.373  1.00 76.75 79  A 1 
ATOM 598  O O     . HIS A 1 79  ? -3.539  9.234   28.694  1.00 70.01 79  A 1 
ATOM 599  C CB    . HIS A 1 79  ? -5.074  11.047  26.694  1.00 76.94 79  A 1 
ATOM 600  C CG    . HIS A 1 79  ? -5.241  11.389  25.237  1.00 78.06 79  A 1 
ATOM 601  N ND1   . HIS A 1 79  ? -6.270  12.104  24.676  1.00 68.64 79  A 1 
ATOM 602  C CD2   . HIS A 1 79  ? -4.419  11.032  24.208  1.00 72.41 79  A 1 
ATOM 603  C CE1   . HIS A 1 79  ? -6.077  12.173  23.352  1.00 74.44 79  A 1 
ATOM 604  N NE2   . HIS A 1 79  ? -4.958  11.534  23.031  1.00 75.32 79  A 1 
ATOM 605  N N     . ALA A 1 80  ? -5.629  8.638   29.200  1.00 78.35 80  A 1 
ATOM 606  C CA    . ALA A 1 80  ? -5.261  7.983   30.453  1.00 76.01 80  A 1 
ATOM 607  C C     . ALA A 1 80  ? -4.875  6.499   30.272  1.00 74.45 80  A 1 
ATOM 608  O O     . ALA A 1 80  ? -4.344  5.898   31.207  1.00 68.94 80  A 1 
ATOM 609  C CB    . ALA A 1 80  ? -6.388  8.138   31.467  1.00 73.53 80  A 1 
ATOM 610  N N     . ALA A 1 81  ? -5.102  5.905   29.089  1.00 59.84 81  A 1 
ATOM 611  C CA    . ALA A 1 81  ? -4.918  4.475   28.867  1.00 58.09 81  A 1 
ATOM 612  C C     . ALA A 1 81  ? -3.476  3.993   29.056  1.00 59.16 81  A 1 
ATOM 613  O O     . ALA A 1 81  ? -3.241  2.900   29.571  1.00 55.96 81  A 1 
ATOM 614  C CB    . ALA A 1 81  ? -5.415  4.134   27.461  1.00 53.68 81  A 1 
ATOM 615  N N     . ASN A 1 82  ? -2.497  4.794   28.631  1.00 57.61 82  A 1 
ATOM 616  C CA    . ASN A 1 82  ? -1.078  4.501   28.813  1.00 56.31 82  A 1 
ATOM 617  C C     . ASN A 1 82  ? -0.219  5.777   28.763  1.00 58.71 82  A 1 
ATOM 618  O O     . ASN A 1 82  ? -0.679  6.880   28.450  1.00 55.76 82  A 1 
ATOM 619  C CB    . ASN A 1 82  ? -0.648  3.422   27.787  1.00 51.76 82  A 1 
ATOM 620  C CG    . ASN A 1 82  ? -0.725  3.900   26.353  1.00 45.56 82  A 1 
ATOM 621  O OD1   . ASN A 1 82  ? -0.269  4.973   26.004  1.00 44.37 82  A 1 
ATOM 622  N ND2   . ASN A 1 82  ? -1.295  3.108   25.472  1.00 45.14 82  A 1 
ATOM 623  N N     . ARG A 1 83  ? 1.074   5.631   29.101  1.00 62.59 83  A 1 
ATOM 624  C CA    . ARG A 1 83  ? 2.009   6.762   29.122  1.00 62.19 83  A 1 
ATOM 625  C C     . ARG A 1 83  ? 2.322   7.347   27.741  1.00 61.21 83  A 1 
ATOM 626  O O     . ARG A 1 83  ? 2.735   8.496   27.674  1.00 58.34 83  A 1 
ATOM 627  C CB    . ARG A 1 83  ? 3.326   6.362   29.802  1.00 58.82 83  A 1 
ATOM 628  C CG    . ARG A 1 83  ? 3.179   6.194   31.317  1.00 54.52 83  A 1 
ATOM 629  C CD    . ARG A 1 83  ? 4.564   5.987   31.934  1.00 50.89 83  A 1 
ATOM 630  N NE    . ARG A 1 83  ? 4.503   5.850   33.395  1.00 44.73 83  A 1 
ATOM 631  C CZ    . ARG A 1 83  ? 5.536   5.785   34.217  1.00 37.61 83  A 1 
ATOM 632  N NH1   . ARG A 1 83  ? 6.762   5.850   33.772  1.00 35.20 83  A 1 
ATOM 633  N NH2   . ARG A 1 83  ? 5.351   5.660   35.501  1.00 34.87 83  A 1 
ATOM 634  N N     . VAL A 1 84  ? 2.197   6.558   26.679  1.00 61.11 84  A 1 
ATOM 635  C CA    . VAL A 1 84  ? 2.435   7.044   25.312  1.00 61.41 84  A 1 
ATOM 636  C C     . VAL A 1 84  ? 1.278   7.943   24.893  1.00 63.44 84  A 1 
ATOM 637  O O     . VAL A 1 84  ? 1.504   9.101   24.549  1.00 60.32 84  A 1 
ATOM 638  C CB    . VAL A 1 84  ? 2.656   5.887   24.326  1.00 56.64 84  A 1 
ATOM 639  C CG1   . VAL A 1 84  ? 2.878   6.400   22.898  1.00 50.10 84  A 1 
ATOM 640  C CG2   . VAL A 1 84  ? 3.890   5.070   24.738  1.00 51.23 84  A 1 
ATOM 641  N N     . ALA A 1 85  ? 0.046   7.462   25.063  1.00 59.55 85  A 1 
ATOM 642  C CA    . ALA A 1 85  ? -1.161  8.230   24.806  1.00 61.01 85  A 1 
ATOM 643  C C     . ALA A 1 85  ? -1.201  9.539   25.611  1.00 62.81 85  A 1 
ATOM 644  O O     . ALA A 1 85  ? -1.511  10.594  25.066  1.00 63.99 85  A 1 
ATOM 645  C CB    . ALA A 1 85  ? -2.368  7.349   25.127  1.00 59.11 85  A 1 
ATOM 646  N N     . SER A 1 86  ? -0.789  9.518   26.892  1.00 77.56 86  A 1 
ATOM 647  C CA    . SER A 1 86  ? -0.795  10.731  27.731  1.00 77.23 86  A 1 
ATOM 648  C C     . SER A 1 86  ? 0.123   11.851  27.232  1.00 78.83 86  A 1 
ATOM 649  O O     . SER A 1 86  ? -0.059  13.006  27.615  1.00 76.44 86  A 1 
ATOM 650  C CB    . SER A 1 86  ? -0.456  10.378  29.181  1.00 74.54 86  A 1 
ATOM 651  O OG    . SER A 1 86  ? 0.898   10.021  29.340  1.00 67.12 86  A 1 
ATOM 652  N N     . ARG A 1 87  ? 1.106   11.527  26.375  1.00 71.91 87  A 1 
ATOM 653  C CA    . ARG A 1 87  ? 2.037   12.492  25.765  1.00 72.50 87  A 1 
ATOM 654  C C     . ARG A 1 87  ? 1.516   13.075  24.446  1.00 75.12 87  A 1 
ATOM 655  O O     . ARG A 1 87  ? 2.174   13.956  23.903  1.00 71.52 87  A 1 
ATOM 656  C CB    . ARG A 1 87  ? 3.396   11.830  25.535  1.00 67.38 87  A 1 
ATOM 657  C CG    . ARG A 1 87  ? 4.105   11.439  26.839  1.00 62.26 87  A 1 
ATOM 658  C CD    . ARG A 1 87  ? 5.388   10.680  26.501  1.00 60.17 87  A 1 
ATOM 659  N NE    . ARG A 1 87  ? 6.098   10.241  27.702  1.00 52.76 87  A 1 
ATOM 660  C CZ    . ARG A 1 87  ? 7.224   9.538   27.706  1.00 47.50 87  A 1 
ATOM 661  N NH1   . ARG A 1 87  ? 7.822   9.200   26.591  1.00 43.68 87  A 1 
ATOM 662  N NH2   . ARG A 1 87  ? 7.766   9.168   28.823  1.00 43.67 87  A 1 
ATOM 663  N N     . HIS A 1 88  ? 0.395   12.601  23.949  1.00 71.28 88  A 1 
ATOM 664  C CA    . HIS A 1 88  ? -0.169  13.135  22.717  1.00 71.38 88  A 1 
ATOM 665  C C     . HIS A 1 88  ? -0.506  14.618  22.874  1.00 71.72 88  A 1 
ATOM 666  O O     . HIS A 1 88  ? -1.135  15.041  23.850  1.00 71.97 88  A 1 
ATOM 667  C CB    . HIS A 1 88  ? -1.404  12.334  22.278  1.00 68.65 88  A 1 
ATOM 668  C CG    . HIS A 1 88  ? -1.101  10.949  21.777  1.00 65.93 88  A 1 
ATOM 669  N ND1   . HIS A 1 88  ? -2.046  10.025  21.367  1.00 60.39 88  A 1 
ATOM 670  C CD2   . HIS A 1 88  ? 0.121   10.353  21.604  1.00 63.39 88  A 1 
ATOM 671  C CE1   . HIS A 1 88  ? -1.409  8.924   20.960  1.00 62.63 88  A 1 
ATOM 672  N NE2   . HIS A 1 88  ? -0.089  9.087   21.086  1.00 64.90 88  A 1 
ATOM 673  N N     . GLU A 1 89  ? -0.061  15.419  21.906  1.00 79.71 89  A 1 
ATOM 674  C CA    . GLU A 1 89  ? -0.376  16.833  21.862  1.00 79.46 89  A 1 
ATOM 675  C C     . GLU A 1 89  ? -1.850  17.018  21.514  1.00 81.24 89  A 1 
ATOM 676  O O     . GLU A 1 89  ? -2.313  16.578  20.453  1.00 77.54 89  A 1 
ATOM 677  C CB    . GLU A 1 89  ? 0.545   17.553  20.877  1.00 75.51 89  A 1 
ATOM 678  C CG    . GLU A 1 89  ? 0.470   19.077  21.024  1.00 65.27 89  A 1 
ATOM 679  C CD    . GLU A 1 89  ? 1.227   19.827  19.914  1.00 60.69 89  A 1 
ATOM 680  O OE1   . GLU A 1 89  ? 1.017   21.049  19.785  1.00 53.81 89  A 1 
ATOM 681  O OE2   . GLU A 1 89  ? 1.929   19.191  19.101  1.00 53.07 89  A 1 
ATOM 682  N N     . ARG A 1 90  ? -2.594  17.675  22.409  1.00 77.42 90  A 1 
ATOM 683  C CA    . ARG A 1 90  ? -4.010  17.990  22.231  1.00 76.11 90  A 1 
ATOM 684  C C     . ARG A 1 90  ? -4.194  19.495  22.130  1.00 75.68 90  A 1 
ATOM 685  O O     . ARG A 1 90  ? -3.605  20.245  22.902  1.00 73.27 90  A 1 
ATOM 686  C CB    . ARG A 1 90  ? -4.820  17.394  23.394  1.00 75.09 90  A 1 
ATOM 687  C CG    . ARG A 1 90  ? -4.922  15.870  23.292  1.00 74.63 90  A 1 
ATOM 688  C CD    . ARG A 1 90  ? -5.173  15.239  24.656  1.00 74.98 90  A 1 
ATOM 689  N NE    . ARG A 1 90  ? -3.948  15.152  25.449  1.00 74.24 90  A 1 
ATOM 690  C CZ    . ARG A 1 90  ? -3.862  14.697  26.690  1.00 73.30 90  A 1 
ATOM 691  N NH1   . ARG A 1 90  ? -4.927  14.358  27.357  1.00 62.75 90  A 1 
ATOM 692  N NH2   . ARG A 1 90  ? -2.709  14.566  27.270  1.00 71.38 90  A 1 
ATOM 693  N N     . VAL A 1 91  ? -4.995  19.928  21.183  1.00 81.24 91  A 1 
ATOM 694  C CA    . VAL A 1 91  ? -5.314  21.339  20.948  1.00 80.07 91  A 1 
ATOM 695  C C     . VAL A 1 91  ? -6.769  21.575  21.331  1.00 80.73 91  A 1 
ATOM 696  O O     . VAL A 1 91  ? -7.644  20.830  20.889  1.00 78.71 91  A 1 
ATOM 697  C CB    . VAL A 1 91  ? -5.043  21.742  19.496  1.00 76.46 91  A 1 
ATOM 698  C CG1   . VAL A 1 91  ? -5.277  23.238  19.274  1.00 64.85 91  A 1 
ATOM 699  C CG2   . VAL A 1 91  ? -3.597  21.435  19.096  1.00 67.35 91  A 1 
ATOM 700  N N     . LEU A 1 92  ? -7.038  22.610  22.142  1.00 78.14 92  A 1 
ATOM 701  C CA    . LEU A 1 92  ? -8.406  23.010  22.463  1.00 76.33 92  A 1 
ATOM 702  C C     . LEU A 1 92  ? -9.081  23.588  21.214  1.00 74.89 92  A 1 
ATOM 703  O O     . LEU A 1 92  ? -8.592  24.534  20.604  1.00 72.63 92  A 1 
ATOM 704  C CB    . LEU A 1 92  ? -8.405  24.031  23.612  1.00 73.93 92  A 1 
ATOM 705  C CG    . LEU A 1 92  ? -8.162  23.408  24.992  1.00 67.52 92  A 1 
ATOM 706  C CD1   . LEU A 1 92  ? -7.797  24.480  26.016  1.00 60.78 92  A 1 
ATOM 707  C CD2   . LEU A 1 92  ? -9.407  22.671  25.502  1.00 63.00 92  A 1 
ATOM 708  N N     . LEU A 1 93  ? -10.242 23.049  20.860  1.00 73.94 93  A 1 
ATOM 709  C CA    . LEU A 1 93  ? -10.974 23.473  19.665  1.00 71.19 93  A 1 
ATOM 710  C C     . LEU A 1 93  ? -11.505 24.889  19.803  1.00 69.50 93  A 1 
ATOM 711  O O     . LEU A 1 93  ? -11.545 25.613  18.816  1.00 64.93 93  A 1 
ATOM 712  C CB    . LEU A 1 93  ? -12.105 22.483  19.381  1.00 68.64 93  A 1 
ATOM 713  C CG    . LEU A 1 93  ? -11.596 21.089  18.966  1.00 66.60 93  A 1 
ATOM 714  C CD1   . LEU A 1 93  ? -12.763 20.114  18.923  1.00 61.68 93  A 1 
ATOM 715  C CD2   . LEU A 1 93  ? -10.923 21.099  17.592  1.00 65.67 93  A 1 
ATOM 716  N N     . SER A 1 94  ? -11.826 25.331  21.020  1.00 65.24 94  A 1 
ATOM 717  C CA    . SER A 1 94  ? -12.274 26.700  21.275  1.00 63.90 94  A 1 
ATOM 718  C C     . SER A 1 94  ? -11.243 27.771  20.893  1.00 62.79 94  A 1 
ATOM 719  O O     . SER A 1 94  ? -11.621 28.884  20.530  1.00 59.32 94  A 1 
ATOM 720  C CB    . SER A 1 94  ? -12.619 26.850  22.758  1.00 57.99 94  A 1 
ATOM 721  O OG    . SER A 1 94  ? -11.498 26.514  23.564  1.00 51.52 94  A 1 
ATOM 722  N N     . GLU A 1 95  ? -9.960  27.439  20.953  1.00 62.16 95  A 1 
ATOM 723  C CA    . GLU A 1 95  ? -8.879  28.322  20.509  1.00 59.72 95  A 1 
ATOM 724  C C     . GLU A 1 95  ? -8.630  28.183  19.012  1.00 55.41 95  A 1 
ATOM 725  O O     . GLU A 1 95  ? -8.481  29.187  18.318  1.00 53.34 95  A 1 
ATOM 726  C CB    . GLU A 1 95  ? -7.602  28.038  21.301  1.00 56.60 95  A 1 
ATOM 727  C CG    . GLU A 1 95  ? -7.763  28.390  22.783  1.00 53.13 95  A 1 
ATOM 728  C CD    . GLU A 1 95  ? -6.473  28.232  23.593  1.00 49.06 95  A 1 
ATOM 729  O OE1   . GLU A 1 95  ? -6.418  28.833  24.691  1.00 44.02 95  A 1 
ATOM 730  O OE2   . GLU A 1 95  ? -5.560  27.519  23.127  1.00 45.24 95  A 1 
ATOM 731  N N     . ALA A 1 96  ? -8.650  26.951  18.496  1.00 56.41 96  A 1 
ATOM 732  C CA    . ALA A 1 96  ? -8.449  26.695  17.073  1.00 54.27 96  A 1 
ATOM 733  C C     . ALA A 1 96  ? -9.553  27.334  16.203  1.00 52.74 96  A 1 
ATOM 734  O O     . ALA A 1 96  ? -9.252  27.929  15.174  1.00 52.30 96  A 1 
ATOM 735  C CB    . ALA A 1 96  ? -8.363  25.188  16.858  1.00 51.39 96  A 1 
ATOM 736  N N     . TYR A 1 97  ? -10.813 27.274  16.660  1.00 54.33 97  A 1 
ATOM 737  C CA    . TYR A 1 97  ? -11.949 27.873  15.938  1.00 51.88 97  A 1 
ATOM 738  C C     . TYR A 1 97  ? -11.903 29.401  15.882  1.00 49.14 97  A 1 
ATOM 739  O O     . TYR A 1 97  ? -12.437 29.969  14.935  1.00 48.82 97  A 1 
ATOM 740  C CB    . TYR A 1 97  ? -13.266 27.391  16.548  1.00 49.35 97  A 1 
ATOM 741  C CG    . TYR A 1 97  ? -13.884 26.247  15.778  1.00 47.43 97  A 1 
ATOM 742  C CD1   . TYR A 1 97  ? -14.699 26.516  14.658  1.00 44.13 97  A 1 
ATOM 743  C CD2   . TYR A 1 97  ? -13.649 24.911  16.145  1.00 42.69 97  A 1 
ATOM 744  C CE1   . TYR A 1 97  ? -15.272 25.463  13.923  1.00 37.72 97  A 1 
ATOM 745  C CE2   . TYR A 1 97  ? -14.213 23.852  15.415  1.00 38.17 97  A 1 
ATOM 746  C CZ    . TYR A 1 97  ? -15.029 24.123  14.299  1.00 36.25 97  A 1 
ATOM 747  O OH    . TYR A 1 97  ? -15.592 23.093  13.583  1.00 33.44 97  A 1 
ATOM 748  N N     . LYS A 1 98  ? -11.240 30.078  16.816  1.00 52.31 98  A 1 
ATOM 749  C CA    . LYS A 1 98  ? -11.090 31.541  16.759  1.00 49.86 98  A 1 
ATOM 750  C C     . LYS A 1 98  ? -10.219 31.994  15.588  1.00 47.19 98  A 1 
ATOM 751  O O     . LYS A 1 98  ? -10.394 33.108  15.107  1.00 44.67 98  A 1 
ATOM 752  C CB    . LYS A 1 98  ? -10.489 32.071  18.069  1.00 46.99 98  A 1 
ATOM 753  C CG    . LYS A 1 98  ? -11.484 32.050  19.225  1.00 45.28 98  A 1 
ATOM 754  C CD    . LYS A 1 98  ? -10.801 32.512  20.508  1.00 43.16 98  A 1 
ATOM 755  C CE    . LYS A 1 98  ? -11.762 32.432  21.685  1.00 38.19 98  A 1 
ATOM 756  N NZ    . LYS A 1 98  ? -11.108 32.850  22.950  1.00 34.64 98  A 1 
ATOM 757  N N     . HIS A 1 99  ? -9.287  31.147  15.158  1.00 56.57 99  A 1 
ATOM 758  C CA    . HIS A 1 99  ? -8.366  31.443  14.064  1.00 54.76 99  A 1 
ATOM 759  C C     . HIS A 1 99  ? -8.689  30.702  12.767  1.00 50.44 99  A 1 
ATOM 760  O O     . HIS A 1 99  ? -8.175  31.076  11.704  1.00 46.55 99  A 1 
ATOM 761  C CB    . HIS A 1 99  ? -6.937  31.152  14.524  1.00 50.86 99  A 1 
ATOM 762  C CG    . HIS A 1 99  ? -6.474  32.102  15.597  1.00 48.18 99  A 1 
ATOM 763  N ND1   . HIS A 1 99  ? -6.345  33.467  15.469  1.00 43.39 99  A 1 
ATOM 764  C CD2   . HIS A 1 99  ? -6.124  31.796  16.884  1.00 43.34 99  A 1 
ATOM 765  C CE1   . HIS A 1 99  ? -5.927  33.963  16.644  1.00 40.34 99  A 1 
ATOM 766  N NE2   . HIS A 1 99  ? -5.784  32.982  17.525  1.00 41.45 99  A 1 
ATOM 767  N N     . ALA A 1 100 ? -9.515  29.668  12.831  1.00 51.51 100 A 1 
ATOM 768  C CA    . ALA A 1 100 ? -9.979  28.994  11.635  1.00 50.77 100 A 1 
ATOM 769  C C     . ALA A 1 100 ? -11.000 29.911  10.933  1.00 48.60 100 A 1 
ATOM 770  O O     . ALA A 1 100 ? -11.980 30.302  11.566  1.00 47.76 100 A 1 
ATOM 771  C CB    . ALA A 1 100 ? -10.567 27.634  11.994  1.00 47.66 100 A 1 
ATOM 772  N N     . PRO A 1 101 ? -10.799 30.268  9.655   1.00 42.14 101 A 1 
ATOM 773  C CA    . PRO A 1 101 ? -11.858 30.913  8.907   1.00 42.95 101 A 1 
ATOM 774  C C     . PRO A 1 101 ? -13.074 29.996  8.973   1.00 42.77 101 A 1 
ATOM 775  O O     . PRO A 1 101 ? -12.970 28.805  8.692   1.00 43.31 101 A 1 
ATOM 776  C CB    . PRO A 1 101 ? -11.319 31.100  7.483   1.00 41.62 101 A 1 
ATOM 777  C CG    . PRO A 1 101 ? -10.257 30.013  7.351   1.00 41.76 101 A 1 
ATOM 778  C CD    . PRO A 1 101 ? -9.718  29.870  8.777   1.00 46.83 101 A 1 
ATOM 779  N N     . VAL A 1 102 ? -14.205 30.553  9.383   1.00 39.65 102 A 1 
ATOM 780  C CA    . VAL A 1 102 ? -15.470 29.830  9.430   1.00 40.40 102 A 1 
ATOM 781  C C     . VAL A 1 102 ? -15.848 29.506  7.986   1.00 38.97 102 A 1 
ATOM 782  O O     . VAL A 1 102 ? -16.522 30.281  7.319   1.00 39.49 102 A 1 
ATOM 783  C CB    . VAL A 1 102 ? -16.570 30.619  10.172  1.00 38.60 102 A 1 
ATOM 784  C CG1   . VAL A 1 102 ? -17.812 29.750  10.378  1.00 37.71 102 A 1 
ATOM 785  C CG2   . VAL A 1 102 ? -16.106 31.090  11.553  1.00 42.20 102 A 1 
ATOM 786  N N     . MET A 1 103 ? -15.354 28.387  7.496   1.00 42.96 103 A 1 
ATOM 787  C CA    . MET A 1 103 ? -15.870 27.771  6.283   1.00 45.61 103 A 1 
ATOM 788  C C     . MET A 1 103 ? -17.266 27.253  6.621   1.00 46.11 103 A 1 
ATOM 789  O O     . MET A 1 103 ? -17.464 26.073  6.901   1.00 46.39 103 A 1 
ATOM 790  C CB    . MET A 1 103 ? -14.919 26.668  5.776   1.00 43.46 103 A 1 
ATOM 791  C CG    . MET A 1 103 ? -13.665 27.222  5.070   1.00 40.98 103 A 1 
ATOM 792  S SD    . MET A 1 103 ? -13.659 27.057  3.265   1.00 38.12 103 A 1 
ATOM 793  C CE    . MET A 1 103 ? -13.433 25.275  3.105   1.00 34.13 103 A 1 
ATOM 794  N N     . LEU A 1 104 ? -18.224 28.183  6.658   1.00 41.87 104 A 1 
ATOM 795  C CA    . LEU A 1 104 ? -19.646 27.865  6.626   1.00 42.04 104 A 1 
ATOM 796  C C     . LEU A 1 104 ? -19.916 27.220  5.273   1.00 40.40 104 A 1 
ATOM 797  O O     . LEU A 1 104 ? -20.299 27.878  4.313   1.00 40.16 104 A 1 
ATOM 798  C CB    . LEU A 1 104 ? -20.477 29.146  6.848   1.00 40.71 104 A 1 
ATOM 799  C CG    . LEU A 1 104 ? -20.614 29.571  8.313   1.00 37.98 104 A 1 
ATOM 800  C CD1   . LEU A 1 104 ? -21.082 31.023  8.415   1.00 37.37 104 A 1 
ATOM 801  C CD2   . LEU A 1 104 ? -21.634 28.702  9.059   1.00 40.58 104 A 1 
ATOM 802  N N     . ASP A 1 105 ? -19.693 25.916  5.213   1.00 47.68 105 A 1 
ATOM 803  C CA    . ASP A 1 105 ? -20.134 25.071  4.099   1.00 48.90 105 A 1 
ATOM 804  C C     . ASP A 1 105 ? -21.671 24.889  4.207   1.00 46.77 105 A 1 
ATOM 805  O O     . ASP A 1 105 ? -22.210 23.796  4.185   1.00 47.46 105 A 1 
ATOM 806  C CB    . ASP A 1 105 ? -19.300 23.762  4.080   1.00 46.87 105 A 1 
ATOM 807  C CG    . ASP A 1 105 ? -18.680 23.373  2.721   1.00 43.24 105 A 1 
ATOM 808  O OD1   . ASP A 1 105 ? -18.803 24.132  1.732   1.00 42.18 105 A 1 
ATOM 809  O OD2   . ASP A 1 105 ? -18.049 22.297  2.646   1.00 40.52 105 A 1 
ATOM 810  N N     . CYS A 1 106 ? -22.391 26.011  4.419   1.00 49.73 106 A 1 
ATOM 811  C CA    . CYS A 1 106 ? -23.843 26.036  4.432   1.00 49.79 106 A 1 
ATOM 812  C C     . CYS A 1 106 ? -24.315 25.865  2.986   1.00 46.33 106 A 1 
ATOM 813  O O     . CYS A 1 106 ? -24.163 26.756  2.155   1.00 47.83 106 A 1 
ATOM 814  C CB    . CYS A 1 106 ? -24.364 27.315  5.091   1.00 49.14 106 A 1 
ATOM 815  S SG    . CYS A 1 106 ? -26.132 27.111  5.453   1.00 43.65 106 A 1 
ATOM 816  N N     . HIS A 1 107 ? -24.859 24.704  2.693   1.00 36.76 107 A 1 
ATOM 817  C CA    . HIS A 1 107 ? -25.285 24.325  1.343   1.00 36.83 107 A 1 
ATOM 818  C C     . HIS A 1 107 ? -26.269 25.304  0.680   1.00 33.94 107 A 1 
ATOM 819  O O     . HIS A 1 107 ? -26.303 25.364  -0.546  1.00 32.88 107 A 1 
ATOM 820  C CB    . HIS A 1 107 ? -25.915 22.921  1.401   1.00 35.64 107 A 1 
ATOM 821  C CG    . HIS A 1 107 ? -25.009 21.832  0.902   1.00 34.89 107 A 1 
ATOM 822  N ND1   . HIS A 1 107 ? -24.671 21.614  -0.418  1.00 33.25 107 A 1 
ATOM 823  C CD2   . HIS A 1 107 ? -24.404 20.840  1.624   1.00 32.56 107 A 1 
ATOM 824  C CE1   . HIS A 1 107 ? -23.885 20.525  -0.478  1.00 30.26 107 A 1 
ATOM 825  N NE2   . HIS A 1 107 ? -23.701 20.018  0.741   1.00 29.55 107 A 1 
ATOM 826  N N     . ALA A 1 108 ? -27.072 26.000  1.476   1.00 38.03 108 A 1 
ATOM 827  C CA    . ALA A 1 108 ? -28.150 26.825  0.943   1.00 37.98 108 A 1 
ATOM 828  C C     . ALA A 1 108 ? -27.652 28.154  0.357   1.00 36.63 108 A 1 
ATOM 829  O O     . ALA A 1 108 ? -27.866 28.422  -0.821  1.00 34.64 108 A 1 
ATOM 830  C CB    . ALA A 1 108 ? -29.199 27.019  2.049   1.00 35.54 108 A 1 
ATOM 831  N N     . ASP A 1 109 ? -26.963 28.969  1.163   1.00 35.38 109 A 1 
ATOM 832  C CA    . ASP A 1 109 ? -26.606 30.345  0.800   1.00 34.44 109 A 1 
ATOM 833  C C     . ASP A 1 109 ? -25.187 30.475  0.247   1.00 32.64 109 A 1 
ATOM 834  O O     . ASP A 1 109 ? -24.487 31.464  0.467   1.00 31.84 109 A 1 
ATOM 835  C CB    . ASP A 1 109 ? -26.895 31.299  1.969   1.00 33.90 109 A 1 
ATOM 836  C CG    . ASP A 1 109 ? -28.383 31.553  2.168   1.00 32.29 109 A 1 
ATOM 837  O OD1   . ASP A 1 109 ? -29.118 31.567  1.158   1.00 34.47 109 A 1 
ATOM 838  O OD2   . ASP A 1 109 ? -28.776 31.732  3.337   1.00 36.05 109 A 1 
ATOM 839  N N     . ALA A 1 110 ? -24.735 29.483  -0.513  1.00 35.66 110 A 1 
ATOM 840  C CA    . ALA A 1 110 ? -23.425 29.501  -1.161  1.00 34.97 110 A 1 
ATOM 841  C C     . ALA A 1 110 ? -23.195 30.768  -2.011  1.00 34.11 110 A 1 
ATOM 842  O O     . ALA A 1 110 ? -22.074 31.260  -2.088  1.00 32.42 110 A 1 
ATOM 843  C CB    . ALA A 1 110 ? -23.290 28.234  -2.004  1.00 33.31 110 A 1 
ATOM 844  N N     . ALA A 1 111 ? -24.269 31.317  -2.609  1.00 33.33 111 A 1 
ATOM 845  C CA    . ALA A 1 111 ? -24.194 32.542  -3.403  1.00 33.42 111 A 1 
ATOM 846  C C     . ALA A 1 111 ? -23.926 33.797  -2.552  1.00 32.54 111 A 1 
ATOM 847  O O     . ALA A 1 111 ? -23.132 34.650  -2.948  1.00 32.17 111 A 1 
ATOM 848  C CB    . ALA A 1 111 ? -25.492 32.667  -4.204  1.00 32.03 111 A 1 
ATOM 849  N N     . ALA A 1 112 ? -24.560 33.911  -1.374  1.00 39.16 112 A 1 
ATOM 850  C CA    . ALA A 1 112 ? -24.436 35.089  -0.514  1.00 40.22 112 A 1 
ATOM 851  C C     . ALA A 1 112 ? -23.073 35.145  0.198   1.00 39.37 112 A 1 
ATOM 852  O O     . ALA A 1 112 ? -22.463 36.216  0.293   1.00 40.62 112 A 1 
ATOM 853  C CB    . ALA A 1 112 ? -25.603 35.085  0.482   1.00 40.83 112 A 1 
ATOM 854  N N     . LEU A 1 113 ? -22.572 33.988  0.659   1.00 34.54 113 A 1 
ATOM 855  C CA    . LEU A 1 113 ? -21.275 33.899  1.318   1.00 34.76 113 A 1 
ATOM 856  C C     . LEU A 1 113 ? -20.113 34.183  0.364   1.00 32.69 113 A 1 
ATOM 857  O O     . LEU A 1 113 ? -19.160 34.837  0.782   1.00 31.84 113 A 1 
ATOM 858  C CB    . LEU A 1 113 ? -21.129 32.536  2.014   1.00 34.18 113 A 1 
ATOM 859  C CG    . LEU A 1 113 ? -21.762 32.532  3.411   1.00 32.87 113 A 1 
ATOM 860  C CD1   . LEU A 1 113 ? -22.030 31.102  3.870   1.00 35.10 113 A 1 
ATOM 861  C CD2   . LEU A 1 113 ? -20.852 33.215  4.443   1.00 38.19 113 A 1 
ATOM 862  N N     . CYS A 1 114 ? -20.196 33.785  -0.902  1.00 50.28 114 A 1 
ATOM 863  C CA    . CYS A 1 114 ? -19.182 34.156  -1.893  1.00 49.07 114 A 1 
ATOM 864  C C     . CYS A 1 114 ? -19.043 35.675  -2.020  1.00 45.30 114 A 1 
ATOM 865  O O     . CYS A 1 114 ? -17.926 36.175  -2.010  1.00 51.38 114 A 1 
ATOM 866  C CB    . CYS A 1 114 ? -19.503 33.517  -3.246  1.00 50.58 114 A 1 
ATOM 867  S SG    . CYS A 1 114 ? -18.919 31.783  -3.263  1.00 46.32 114 A 1 
ATOM 868  N N     . ALA A 1 115 ? -20.155 36.414  -2.054  1.00 42.53 115 A 1 
ATOM 869  C CA    . ALA A 1 115 ? -20.111 37.873  -2.156  1.00 44.05 115 A 1 
ATOM 870  C C     . ALA A 1 115 ? -19.489 38.539  -0.919  1.00 42.54 115 A 1 
ATOM 871  O O     . ALA A 1 115 ? -18.676 39.463  -1.046  1.00 44.08 115 A 1 
ATOM 872  C CB    . ALA A 1 115 ? -21.536 38.376  -2.419  1.00 44.33 115 A 1 
ATOM 873  N N     . ALA A 1 116 ? -19.825 38.061  0.281   1.00 47.57 116 A 1 
ATOM 874  C CA    . ALA A 1 116 ? -19.256 38.578  1.523   1.00 47.70 116 A 1 
ATOM 875  C C     . ALA A 1 116 ? -17.756 38.251  1.665   1.00 46.31 116 A 1 
ATOM 876  O O     . ALA A 1 116 ? -16.975 39.093  2.115   1.00 47.09 116 A 1 
ATOM 877  C CB    . ALA A 1 116 ? -20.064 38.041  2.697   1.00 47.75 116 A 1 
ATOM 878  N N     . TYR A 1 117 ? -17.347 37.042  1.258   1.00 33.76 117 A 1 
ATOM 879  C CA    . TYR A 1 117 ? -15.949 36.623  1.315   1.00 33.36 117 A 1 
ATOM 880  C C     . TYR A 1 117 ? -15.101 37.322  0.251   1.00 32.76 117 A 1 
ATOM 881  O O     . TYR A 1 117 ? -14.006 37.791  0.572   1.00 31.24 117 A 1 
ATOM 882  C CB    . TYR A 1 117 ? -15.855 35.091  1.209   1.00 32.84 117 A 1 
ATOM 883  C CG    . TYR A 1 117 ? -14.745 34.508  2.042   1.00 33.20 117 A 1 
ATOM 884  C CD1   . TYR A 1 117 ? -13.458 34.310  1.513   1.00 33.50 117 A 1 
ATOM 885  C CD2   . TYR A 1 117 ? -14.985 34.167  3.395   1.00 36.16 117 A 1 
ATOM 886  C CE1   . TYR A 1 117 ? -12.438 33.769  2.305   1.00 32.28 117 A 1 
ATOM 887  C CE2   . TYR A 1 117 ? -13.974 33.629  4.195   1.00 31.42 117 A 1 
ATOM 888  C CZ    . TYR A 1 117 ? -12.694 33.419  3.650   1.00 31.61 117 A 1 
ATOM 889  O OH    . TYR A 1 117 ? -11.693 32.881  4.436   1.00 31.67 117 A 1 
ATOM 890  N N     . GLU A 1 118 ? -15.608 37.499  -0.968  1.00 45.87 118 A 1 
ATOM 891  C CA    . GLU A 1 118 ? -14.951 38.338  -1.978  1.00 44.42 118 A 1 
ATOM 892  C C     . GLU A 1 118 ? -14.807 39.778  -1.484  1.00 42.70 118 A 1 
ATOM 893  O O     . GLU A 1 118 ? -13.727 40.353  -1.617  1.00 42.38 118 A 1 
ATOM 894  C CB    . GLU A 1 118 ? -15.710 38.335  -3.317  1.00 43.26 118 A 1 
ATOM 895  C CG    . GLU A 1 118 ? -15.329 37.138  -4.191  1.00 39.77 118 A 1 
ATOM 896  C CD    . GLU A 1 118 ? -15.884 37.250  -5.624  1.00 39.16 118 A 1 
ATOM 897  O OE1   . GLU A 1 118 ? -15.232 36.683  -6.529  1.00 35.53 118 A 1 
ATOM 898  O OE2   . GLU A 1 118 ? -16.934 37.899  -5.808  1.00 37.61 118 A 1 
ATOM 899  N N     . ALA A 1 119 ? -15.828 40.344  -0.850  1.00 46.79 119 A 1 
ATOM 900  C CA    . ALA A 1 119 ? -15.756 41.686  -0.281  1.00 46.03 119 A 1 
ATOM 901  C C     . ALA A 1 119 ? -14.687 41.784  0.817   1.00 43.86 119 A 1 
ATOM 902  O O     . ALA A 1 119 ? -13.895 42.734  0.809   1.00 44.29 119 A 1 
ATOM 903  C CB    . ALA A 1 119 ? -17.139 42.095  0.223   1.00 46.10 119 A 1 
ATOM 904  N N     . GLN A 1 120 ? -14.598 40.805  1.740   1.00 41.71 120 A 1 
ATOM 905  C CA    . GLN A 1 120 ? -13.562 40.794  2.779   1.00 40.61 120 A 1 
ATOM 906  C C     . GLN A 1 120 ? -12.153 40.581  2.215   1.00 38.65 120 A 1 
ATOM 907  O O     . GLN A 1 120 ? -11.219 41.260  2.646   1.00 37.95 120 A 1 
ATOM 908  C CB    . GLN A 1 120 ? -13.854 39.726  3.837   1.00 41.16 120 A 1 
ATOM 909  C CG    . GLN A 1 120 ? -14.845 40.225  4.903   1.00 38.80 120 A 1 
ATOM 910  C CD    . GLN A 1 120 ? -14.994 39.245  6.067   1.00 35.57 120 A 1 
ATOM 911  O OE1   . GLN A 1 120 ? -14.537 38.112  6.045   1.00 35.02 120 A 1 
ATOM 912  N NE2   . GLN A 1 120 ? -15.629 39.646  7.145   1.00 32.87 120 A 1 
ATOM 913  N N     . VAL A 1 121 ? -11.987 39.669  1.251   1.00 40.64 121 A 1 
ATOM 914  C CA    . VAL A 1 121 ? -10.686 39.426  0.617   1.00 37.50 121 A 1 
ATOM 915  C C     . VAL A 1 121 ? -10.267 40.643  -0.211  1.00 33.62 121 A 1 
ATOM 916  O O     . VAL A 1 121 ? -9.106  41.040  -0.162  1.00 33.39 121 A 1 
ATOM 917  C CB    . VAL A 1 121 ? -10.703 38.140  -0.226  1.00 37.44 121 A 1 
ATOM 918  C CG1   . VAL A 1 121 ? -9.417  37.950  -1.028  1.00 38.73 121 A 1 
ATOM 919  C CG2   . VAL A 1 121 ? -10.846 36.901  0.679   1.00 48.11 121 A 1 
ATOM 920  N N     . HIS A 1 122 ? -11.201 41.295  -0.892  1.00 44.43 122 A 1 
ATOM 921  C CA    . HIS A 1 122 ? -10.935 42.567  -1.553  1.00 42.77 122 A 1 
ATOM 922  C C     . HIS A 1 122 ? -10.559 43.662  -0.564  1.00 38.21 122 A 1 
ATOM 923  O O     . HIS A 1 122 ? -9.607  44.397  -0.818  1.00 36.87 122 A 1 
ATOM 924  C CB    . HIS A 1 122 ? -12.125 42.994  -2.436  1.00 41.98 122 A 1 
ATOM 925  C CG    . HIS A 1 122 ? -11.941 42.575  -3.864  1.00 41.34 122 A 1 
ATOM 926  N ND1   . HIS A 1 122 ? -11.089 43.188  -4.767  1.00 40.91 122 A 1 
ATOM 927  C CD2   . HIS A 1 122 ? -12.527 41.533  -4.532  1.00 40.53 122 A 1 
ATOM 928  C CE1   . HIS A 1 122 ? -11.173 42.530  -5.934  1.00 39.91 122 A 1 
ATOM 929  N NE2   . HIS A 1 122 ? -12.029 41.518  -5.826  1.00 38.56 122 A 1 
ATOM 930  N N     . TYR A 1 123 ? -11.224 43.755  0.589   1.00 45.19 123 A 1 
ATOM 931  C CA    . TYR A 1 123 ? -10.866 44.719  1.635   1.00 39.74 123 A 1 
ATOM 932  C C     . TYR A 1 123 ? -9.488  44.439  2.240   1.00 38.12 123 A 1 
ATOM 933  O O     . TYR A 1 123 ? -8.692  45.358  2.418   1.00 34.82 123 A 1 
ATOM 934  C CB    . TYR A 1 123 ? -11.959 44.754  2.714   1.00 38.79 123 A 1 
ATOM 935  C CG    . TYR A 1 123 ? -12.516 46.143  2.924   1.00 37.89 123 A 1 
ATOM 936  C CD1   . TYR A 1 123 ? -11.927 47.020  3.854   1.00 34.70 123 A 1 
ATOM 937  C CD2   . TYR A 1 123 ? -13.624 46.580  2.168   1.00 35.77 123 A 1 
ATOM 938  C CE1   . TYR A 1 123 ? -12.437 48.313  4.031   1.00 28.29 123 A 1 
ATOM 939  C CE2   . TYR A 1 123 ? -14.136 47.869  2.333   1.00 28.05 123 A 1 
ATOM 940  C CZ    . TYR A 1 123 ? -13.549 48.746  3.268   1.00 30.86 123 A 1 
ATOM 941  O OH    . TYR A 1 123 ? -14.048 50.016  3.448   1.00 30.58 123 A 1 
ATOM 942  N N     . ALA A 1 124 ? -9.156  43.169  2.509   1.00 37.93 124 A 1 
ATOM 943  C CA    . ALA A 1 124 ? -7.845  42.776  3.007   1.00 36.28 124 A 1 
ATOM 944  C C     . ALA A 1 124 ? -6.729  43.054  1.983   1.00 34.59 124 A 1 
ATOM 945  O O     . ALA A 1 124 ? -5.672  43.575  2.341   1.00 33.36 124 A 1 
ATOM 946  C CB    . ALA A 1 124 ? -7.891  41.306  3.415   1.00 34.30 124 A 1 
ATOM 947  N N     . ASN A 1 125 ? -6.985  42.780  0.707   1.00 28.75 125 A 1 
ATOM 948  C CA    . ASN A 1 125 ? -6.048  43.126  -0.364  1.00 26.67 125 A 1 
ATOM 949  C C     . ASN A 1 125 ? -5.914  44.647  -0.544  1.00 26.19 125 A 1 
ATOM 950  O O     . ASN A 1 125 ? -4.795  45.130  -0.738  1.00 24.06 125 A 1 
ATOM 951  C CB    . ASN A 1 125 ? -6.462  42.428  -1.666  1.00 25.43 125 A 1 
ATOM 952  C CG    . ASN A 1 125 ? -5.912  41.013  -1.775  1.00 23.34 125 A 1 
ATOM 953  O OD1   . ASN A 1 125 ? -4.914  40.638  -1.183  1.00 23.71 125 A 1 
ATOM 954  N ND2   . ASN A 1 125 ? -6.519  40.197  -2.601  1.00 26.82 125 A 1 
ATOM 955  N N     . LEU A 1 126 ? -6.986  45.407  -0.425  1.00 33.66 126 A 1 
ATOM 956  C CA    . LEU A 1 126 ? -6.929  46.876  -0.450  1.00 35.23 126 A 1 
ATOM 957  C C     . LEU A 1 126 ? -6.063  47.429  0.687   1.00 34.71 126 A 1 
ATOM 958  O O     . LEU A 1 126 ? -5.247  48.321  0.449   1.00 31.47 126 A 1 
ATOM 959  C CB    . LEU A 1 126 ? -8.353  47.449  -0.404  1.00 32.66 126 A 1 
ATOM 960  C CG    . LEU A 1 126 ? -8.891  47.779  -1.810  1.00 29.90 126 A 1 
ATOM 961  C CD1   . LEU A 1 126 ? -10.408 47.753  -1.827  1.00 27.13 126 A 1 
ATOM 962  C CD2   . LEU A 1 126 ? -8.418  49.157  -2.253  1.00 30.68 126 A 1 
ATOM 963  N N     . LEU A 1 127 ? -6.170  46.854  1.894   1.00 32.27 127 A 1 
ATOM 964  C CA    . LEU A 1 127 ? -5.303  47.240  3.013   1.00 33.70 127 A 1 
ATOM 965  C C     . LEU A 1 127 ? -3.835  46.913  2.752   1.00 33.24 127 A 1 
ATOM 966  O O     . LEU A 1 127 ? -2.952  47.713  3.091   1.00 30.71 127 A 1 
ATOM 967  C CB    . LEU A 1 127 ? -5.804  46.569  4.303   1.00 31.51 127 A 1 
ATOM 968  C CG    . LEU A 1 127 ? -6.978  47.311  4.961   1.00 28.26 127 A 1 
ATOM 969  C CD1   . LEU A 1 127 ? -7.665  46.421  5.976   1.00 27.55 127 A 1 
ATOM 970  C CD2   . LEU A 1 127 ? -6.498  48.586  5.673   1.00 32.50 127 A 1 
ATOM 971  N N     . THR A 1 128 ? -3.532  45.774  2.125   1.00 40.68 128 A 1 
ATOM 972  C CA    . THR A 1 128 ? -2.137  45.447  1.764   1.00 39.17 128 A 1 
ATOM 973  C C     . THR A 1 128 ? -1.594  46.316  0.628   1.00 37.33 128 A 1 
ATOM 974  O O     . THR A 1 128 ? -0.406  46.642  0.638   1.00 35.94 128 A 1 
ATOM 975  C CB    . THR A 1 128 ? -1.930  43.966  1.425   1.00 37.30 128 A 1 
ATOM 976  O OG1   . THR A 1 128 ? -2.888  43.470  0.542   1.00 37.79 128 A 1 
ATOM 977  C CG2   . THR A 1 128 ? -1.956  43.094  2.678   1.00 41.63 128 A 1 
ATOM 978  N N     . VAL A 1 129 ? -2.425  46.732  -0.311  1.00 46.62 129 A 1 
ATOM 979  C CA    . VAL A 1 129 ? -2.043  47.686  -1.374  1.00 45.31 129 A 1 
ATOM 980  C C     . VAL A 1 129 ? -1.826  49.091  -0.808  1.00 43.27 129 A 1 
ATOM 981  O O     . VAL A 1 129 ? -0.904  49.791  -1.232  1.00 40.99 129 A 1 
ATOM 982  C CB    . VAL A 1 129 ? -3.086  47.692  -2.505  1.00 43.58 129 A 1 
ATOM 983  C CG1   . VAL A 1 129 ? -2.814  48.781  -3.550  1.00 41.03 129 A 1 
ATOM 984  C CG2   . VAL A 1 129 ? -3.078  46.357  -3.258  1.00 47.16 129 A 1 
ATOM 985  N N     . MET A 1 130 ? -2.630  49.490  0.190   1.00 43.40 130 A 1 
ATOM 986  C CA    . MET A 1 130 ? -2.499  50.792  0.855   1.00 42.07 130 A 1 
ATOM 987  C C     . MET A 1 130 ? -1.229  50.918  1.696   1.00 40.33 130 A 1 
ATOM 988  O O     . MET A 1 130 ? -0.803  52.045  1.974   1.00 39.54 130 A 1 
ATOM 989  C CB    . MET A 1 130 ? -3.740  51.092  1.700   1.00 39.87 130 A 1 
ATOM 990  C CG    . MET A 1 130 ? -4.933  51.514  0.843   1.00 37.07 130 A 1 
ATOM 991  S SD    . MET A 1 130 ? -4.850  53.228  0.217   1.00 34.86 130 A 1 
ATOM 992  C CE    . MET A 1 130 ? -5.304  54.123  1.723   1.00 30.21 130 A 1 
ATOM 993  N N     . HIS A 1 131 ? -0.571  49.815  2.068   1.00 41.88 131 A 1 
ATOM 994  C CA    . HIS A 1 131 ? 0.804   49.872  2.553   1.00 41.46 131 A 1 
ATOM 995  C C     . HIS A 1 131 ? 1.738   50.223  1.389   1.00 35.44 131 A 1 
ATOM 996  O O     . HIS A 1 131 ? 2.499   49.400  0.886   1.00 35.94 131 A 1 
ATOM 997  C CB    . HIS A 1 131 ? 1.196   48.592  3.308   1.00 41.87 131 A 1 
ATOM 998  C CG    . HIS A 1 131 ? 0.860   48.662  4.772   1.00 40.20 131 A 1 
ATOM 999  N ND1   . HIS A 1 131 ? 1.522   49.417  5.713   1.00 39.86 131 A 1 
ATOM 1000 C CD2   . HIS A 1 131 ? -0.150  48.014  5.428   1.00 41.22 131 A 1 
ATOM 1001 C CE1   . HIS A 1 131 ? 0.923   49.228  6.904   1.00 40.95 131 A 1 
ATOM 1002 N NE2   . HIS A 1 131 ? -0.091  48.384  6.764   1.00 38.97 131 A 1 
ATOM 1003 N N     . GLN A 1 132 ? 1.686   51.496  0.972   1.00 36.88 132 A 1 
ATOM 1004 C CA    . GLN A 1 132 ? 2.638   52.125  0.080   1.00 38.95 132 A 1 
ATOM 1005 C C     . GLN A 1 132 ? 4.038   51.872  0.636   1.00 36.22 132 A 1 
ATOM 1006 O O     . GLN A 1 132 ? 4.446   52.460  1.633   1.00 36.52 132 A 1 
ATOM 1007 C CB    . GLN A 1 132 ? 2.370   53.635  -0.032  1.00 40.58 132 A 1 
ATOM 1008 C CG    . GLN A 1 132 ? 1.154   53.983  -0.911  1.00 38.94 132 A 1 
ATOM 1009 C CD    . GLN A 1 132 ? 0.960   55.497  -1.061  1.00 35.47 132 A 1 
ATOM 1010 O OE1   . GLN A 1 132 ? 1.545   56.303  -0.374  1.00 33.65 132 A 1 
ATOM 1011 N NE2   . GLN A 1 132 ? 0.125   55.920  -1.982  1.00 30.74 132 A 1 
ATOM 1012 N N     . ARG A 1 133 ? 4.783   50.999  -0.016  1.00 38.22 133 A 1 
ATOM 1013 C CA    . ARG A 1 133 ? 6.225   50.907  0.170   1.00 38.23 133 A 1 
ATOM 1014 C C     . ARG A 1 133 ? 6.791   52.239  -0.306  1.00 34.30 133 A 1 
ATOM 1015 O O     . ARG A 1 133 ? 6.933   52.449  -1.503  1.00 35.92 133 A 1 
ATOM 1016 C CB    . ARG A 1 133 ? 6.827   49.725  -0.593  1.00 39.40 133 A 1 
ATOM 1017 C CG    . ARG A 1 133 ? 6.558   48.384  0.099   1.00 38.77 133 A 1 
ATOM 1018 C CD    . ARG A 1 133 ? 7.269   47.250  -0.645  1.00 41.42 133 A 1 
ATOM 1019 N NE    . ARG A 1 133 ? 7.099   45.967  0.037   1.00 35.39 133 A 1 
ATOM 1020 C CZ    . ARG A 1 133 ? 7.588   44.797  -0.369  1.00 31.94 133 A 1 
ATOM 1021 N NH1   . ARG A 1 133 ? 8.291   44.698  -1.470  1.00 29.32 133 A 1 
ATOM 1022 N NH2   . ARG A 1 133 ? 7.370   43.706  0.321   1.00 30.10 133 A 1 
ATOM 1023 N N     . MET A 1 134 ? 7.069   53.133  0.643   1.00 34.39 134 A 1 
ATOM 1024 C CA    . MET A 1 134 ? 7.805   54.365  0.392   1.00 35.02 134 A 1 
ATOM 1025 C C     . MET A 1 134 ? 9.048   54.006  -0.429  1.00 32.06 134 A 1 
ATOM 1026 O O     . MET A 1 134 ? 9.822   53.144  0.010   1.00 33.13 134 A 1 
ATOM 1027 C CB    . MET A 1 134 ? 8.224   55.005  1.723   1.00 35.94 134 A 1 
ATOM 1028 C CG    . MET A 1 134 ? 7.106   55.820  2.396   1.00 34.89 134 A 1 
ATOM 1029 S SD    . MET A 1 134 ? 6.988   57.524  1.804   1.00 33.97 134 A 1 
ATOM 1030 C CE    . MET A 1 134 ? 6.089   58.263  3.187   1.00 31.16 134 A 1 
ATOM 1031 N N     . PRO A 1 135 ? 9.242   54.577  -1.611  1.00 43.23 135 A 1 
ATOM 1032 C CA    . PRO A 1 135 ? 10.432  54.340  -2.395  1.00 46.15 135 A 1 
ATOM 1033 C C     . PRO A 1 135 ? 11.617  54.908  -1.610  1.00 43.88 135 A 1 
ATOM 1034 O O     . PRO A 1 135 ? 11.731  56.120  -1.425  1.00 47.59 135 A 1 
ATOM 1035 C CB    . PRO A 1 135 ? 10.191  55.043  -3.734  1.00 47.50 135 A 1 
ATOM 1036 C CG    . PRO A 1 135 ? 9.202   56.160  -3.391  1.00 50.01 135 A 1 
ATOM 1037 C CD    . PRO A 1 135 ? 8.375   55.556  -2.250  1.00 62.78 135 A 1 
ATOM 1038 N N     . VAL A 1 136 ? 12.478  54.034  -1.094  1.00 33.66 136 A 1 
ATOM 1039 C CA    . VAL A 1 136 ? 13.724  54.454  -0.455  1.00 36.15 136 A 1 
ATOM 1040 C C     . VAL A 1 136 ? 14.548  55.147  -1.536  1.00 33.66 136 A 1 
ATOM 1041 O O     . VAL A 1 136 ? 14.990  54.504  -2.486  1.00 34.30 136 A 1 
ATOM 1042 C CB    . VAL A 1 136 ? 14.480  53.280  0.182   1.00 35.52 136 A 1 
ATOM 1043 C CG1   . VAL A 1 136 ? 15.802  53.743  0.806   1.00 34.38 136 A 1 
ATOM 1044 C CG2   . VAL A 1 136 ? 13.639  52.626  1.294   1.00 43.88 136 A 1 
ATOM 1045 N N     . VAL A 1 137 ? 14.687  56.464  -1.411  1.00 39.40 137 A 1 
ATOM 1046 C CA    . VAL A 1 137 ? 15.442  57.305  -2.343  1.00 44.12 137 A 1 
ATOM 1047 C C     . VAL A 1 137 ? 16.891  56.828  -2.309  1.00 41.08 137 A 1 
ATOM 1048 O O     . VAL A 1 137 ? 17.583  56.992  -1.304  1.00 41.30 137 A 1 
ATOM 1049 C CB    . VAL A 1 137 ? 15.318  58.796  -1.991  1.00 41.97 137 A 1 
ATOM 1050 C CG1   . VAL A 1 137 ? 16.039  59.668  -3.021  1.00 39.00 137 A 1 
ATOM 1051 C CG2   . VAL A 1 137 ? 13.846  59.240  -1.945  1.00 43.32 137 A 1 
ATOM 1052 N N     . SER A 1 138 ? 17.340  56.194  -3.382  1.00 38.08 138 A 1 
ATOM 1053 C CA    . SER A 1 138 ? 18.721  55.755  -3.523  1.00 41.16 138 A 1 
ATOM 1054 C C     . SER A 1 138 ? 19.634  56.985  -3.584  1.00 39.37 138 A 1 
ATOM 1055 O O     . SER A 1 138 ? 19.631  57.700  -4.588  1.00 39.38 138 A 1 
ATOM 1056 C CB    . SER A 1 138 ? 18.877  54.888  -4.774  1.00 38.65 138 A 1 
ATOM 1057 O OG    . SER A 1 138 ? 18.355  55.559  -5.913  1.00 38.04 138 A 1 
ATOM 1058 N N     . HIS A 1 139 ? 20.393  57.221  -2.520  1.00 31.56 139 A 1 
ATOM 1059 C CA    . HIS A 1 139 ? 21.390  58.289  -2.507  1.00 36.48 139 A 1 
ATOM 1060 C C     . HIS A 1 139 ? 22.412  58.072  -3.639  1.00 33.20 139 A 1 
ATOM 1061 O O     . HIS A 1 139 ? 22.829  56.935  -3.877  1.00 33.49 139 A 1 
ATOM 1062 C CB    . HIS A 1 139 ? 22.076  58.376  -1.145  1.00 34.68 139 A 1 
ATOM 1063 C CG    . HIS A 1 139 ? 21.327  59.259  -0.183  1.00 34.46 139 A 1 
ATOM 1064 N ND1   . HIS A 1 139 ? 21.409  60.633  -0.103  1.00 35.36 139 A 1 
ATOM 1065 C CD2   . HIS A 1 139 ? 20.451  58.882  0.799   1.00 35.68 139 A 1 
ATOM 1066 C CE1   . HIS A 1 139 ? 20.606  61.047  0.871   1.00 33.54 139 A 1 
ATOM 1067 N NE2   . HIS A 1 139 ? 19.994  60.020  1.450   1.00 33.31 139 A 1 
ATOM 1068 N N     . PRO A 1 140 ? 22.846  59.148  -4.337  1.00 37.76 140 A 1 
ATOM 1069 C CA    . PRO A 1 140 ? 23.767  59.048  -5.457  1.00 43.04 140 A 1 
ATOM 1070 C C     . PRO A 1 140 ? 25.151  58.607  -4.948  1.00 41.78 140 A 1 
ATOM 1071 O O     . PRO A 1 140 ? 25.792  59.309  -4.165  1.00 42.58 140 A 1 
ATOM 1072 C CB    . PRO A 1 140 ? 23.779  60.433  -6.105  1.00 40.60 140 A 1 
ATOM 1073 C CG    . PRO A 1 140 ? 23.427  61.379  -4.961  1.00 42.07 140 A 1 
ATOM 1074 C CD    . PRO A 1 140 ? 22.466  60.545  -4.109  1.00 50.65 140 A 1 
ATOM 1075 N N     . ALA A 1 141 ? 25.605  57.458  -5.390  1.00 36.83 141 A 1 
ATOM 1076 C CA    . ALA A 1 141 ? 26.936  56.967  -5.068  1.00 38.67 141 A 1 
ATOM 1077 C C     . ALA A 1 141 ? 27.999  57.889  -5.697  1.00 36.20 141 A 1 
ATOM 1078 O O     . ALA A 1 141 ? 28.004  58.103  -6.910  1.00 35.85 141 A 1 
ATOM 1079 C CB    . ALA A 1 141 ? 27.067  55.515  -5.528  1.00 36.33 141 A 1 
ATOM 1080 N N     . VAL A 1 142 ? 28.886  58.438  -4.860  1.00 37.04 142 A 1 
ATOM 1081 C CA    . VAL A 1 142 ? 29.944  59.365  -5.275  1.00 42.60 142 A 1 
ATOM 1082 C C     . VAL A 1 142 ? 30.987  58.609  -6.109  1.00 39.66 142 A 1 
ATOM 1083 O O     . VAL A 1 142 ? 31.475  57.555  -5.708  1.00 41.43 142 A 1 
ATOM 1084 C CB    . VAL A 1 142 ? 30.579  60.049  -4.051  1.00 40.68 142 A 1 
ATOM 1085 C CG1   . VAL A 1 142 ? 31.686  61.020  -4.437  1.00 38.36 142 A 1 
ATOM 1086 C CG2   . VAL A 1 142 ? 29.533  60.839  -3.265  1.00 44.94 142 A 1 
ATOM 1087 N N     . ALA A 1 143 ? 31.343  59.170  -7.267  1.00 36.66 143 A 1 
ATOM 1088 C CA    . ALA A 1 143 ? 32.329  58.622  -8.197  1.00 41.72 143 A 1 
ATOM 1089 C C     . ALA A 1 143 ? 33.759  58.779  -7.650  1.00 39.40 143 A 1 
ATOM 1090 O O     . ALA A 1 143 ? 34.377  59.829  -7.802  1.00 40.35 143 A 1 
ATOM 1091 C CB    . ALA A 1 143 ? 32.141  59.308  -9.548  1.00 39.88 143 A 1 
ATOM 1092 N N     . ILE A 1 144 ? 34.304  57.728  -7.019  1.00 39.04 144 A 1 
ATOM 1093 C CA    . ILE A 1 144 ? 35.712  57.717  -6.603  1.00 42.47 144 A 1 
ATOM 1094 C C     . ILE A 1 144 ? 36.593  57.507  -7.848  1.00 39.98 144 A 1 
ATOM 1095 O O     . ILE A 1 144 ? 36.322  56.596  -8.628  1.00 40.02 144 A 1 
ATOM 1096 C CB    . ILE A 1 144 ? 35.966  56.669  -5.499  1.00 40.82 144 A 1 
ATOM 1097 C CG1   . ILE A 1 144 ? 35.083  56.959  -4.260  1.00 40.52 144 A 1 
ATOM 1098 C CG2   . ILE A 1 144 ? 37.447  56.669  -5.083  1.00 43.62 144 A 1 
ATOM 1099 C CD1   . ILE A 1 144 ? 35.182  55.931  -3.139  1.00 41.99 144 A 1 
ATOM 1100 N N     . PRO A 1 145 ? 37.641  58.345  -8.079  1.00 38.16 145 A 1 
ATOM 1101 C CA    . PRO A 1 145 ? 38.426  58.343  -9.310  1.00 43.86 145 A 1 
ATOM 1102 C C     . PRO A 1 145 ? 39.350  57.111  -9.420  1.00 43.42 145 A 1 
ATOM 1103 O O     . PRO A 1 145 ? 39.851  56.622  -8.403  1.00 44.74 145 A 1 
ATOM 1104 C CB    . PRO A 1 145 ? 39.216  59.658  -9.286  1.00 41.23 145 A 1 
ATOM 1105 C CG    . PRO A 1 145 ? 39.389  59.947  -7.798  1.00 42.97 145 A 1 
ATOM 1106 C CD    . PRO A 1 145 ? 38.083  59.427  -7.206  1.00 51.74 145 A 1 
ATOM 1107 N N     . PRO A 1 146 ? 39.628  56.610  -10.625 1.00 39.47 146 A 1 
ATOM 1108 C CA    . PRO A 1 146 ? 40.455  55.432  -10.843 1.00 43.61 146 A 1 
ATOM 1109 C C     . PRO A 1 146 ? 41.944  55.748  -10.633 1.00 42.54 146 A 1 
ATOM 1110 O O     . PRO A 1 146 ? 42.542  56.516  -11.389 1.00 43.46 146 A 1 
ATOM 1111 C CB    . PRO A 1 146 ? 40.147  54.984  -12.279 1.00 41.44 146 A 1 
ATOM 1112 C CG    . PRO A 1 146 ? 39.818  56.285  -13.007 1.00 43.30 146 A 1 
ATOM 1113 C CD    . PRO A 1 146 ? 39.128  57.118  -11.915 1.00 52.64 146 A 1 
ATOM 1114 N N     . VAL A 1 147 ? 42.570  55.166  -9.615  1.00 42.25 147 A 1 
ATOM 1115 C CA    . VAL A 1 147 ? 44.011  55.313  -9.360  1.00 45.52 147 A 1 
ATOM 1116 C C     . VAL A 1 147 ? 44.815  54.458  -10.352 1.00 43.36 147 A 1 
ATOM 1117 O O     . VAL A 1 147 ? 44.537  53.283  -10.548 1.00 43.72 147 A 1 
ATOM 1118 C CB    . VAL A 1 147 ? 44.372  55.006  -7.897  1.00 41.99 147 A 1 
ATOM 1119 C CG1   . VAL A 1 147 ? 45.861  55.221  -7.624  1.00 40.24 147 A 1 
ATOM 1120 C CG2   . VAL A 1 147 ? 43.603  55.917  -6.926  1.00 46.21 147 A 1 
ATOM 1121 N N     . SER A 1 148 ? 45.852  55.069  -10.934 1.00 41.82 148 A 1 
ATOM 1122 C CA    . SER A 1 148 ? 46.624  54.612  -12.105 1.00 44.40 148 A 1 
ATOM 1123 C C     . SER A 1 148 ? 47.828  53.712  -11.767 1.00 42.06 148 A 1 
ATOM 1124 O O     . SER A 1 148 ? 48.948  54.065  -12.107 1.00 42.02 148 A 1 
ATOM 1125 C CB    . SER A 1 148 ? 47.072  55.870  -12.858 1.00 42.36 148 A 1 
ATOM 1126 O OG    . SER A 1 148 ? 47.912  55.601  -13.952 1.00 39.42 148 A 1 
ATOM 1127 N N     . LEU A 1 149 ? 47.699  52.648  -11.042 1.00 35.52 149 A 1 
ATOM 1128 C CA    . LEU A 1 149 ? 48.837  51.869  -10.530 1.00 37.85 149 A 1 
ATOM 1129 C C     . LEU A 1 149 ? 49.787  51.359  -11.636 1.00 35.35 149 A 1 
ATOM 1130 O O     . LEU A 1 149 ? 49.391  50.677  -12.581 1.00 33.88 149 A 1 
ATOM 1131 C CB    . LEU A 1 149 ? 48.362  50.751  -9.588  1.00 34.86 149 A 1 
ATOM 1132 C CG    . LEU A 1 149 ? 48.420  51.166  -8.107  1.00 34.30 149 A 1 
ATOM 1133 C CD1   . LEU A 1 149 ? 47.613  50.196  -7.252  1.00 35.89 149 A 1 
ATOM 1134 C CD2   . LEU A 1 149 ? 49.861  51.190  -7.573  1.00 39.60 149 A 1 
ATOM 1135 N N     . PHE A 1 150 ? 51.066  51.696  -11.438 1.00 34.78 150 A 1 
ATOM 1136 C CA    . PHE A 1 150 ? 52.179  51.755  -12.397 1.00 37.58 150 A 1 
ATOM 1137 C C     . PHE A 1 150 ? 53.110  50.529  -12.291 1.00 34.65 150 A 1 
ATOM 1138 O O     . PHE A 1 150 ? 54.250  50.665  -11.882 1.00 34.56 150 A 1 
ATOM 1139 C CB    . PHE A 1 150 ? 52.906  53.087  -12.124 1.00 34.28 150 A 1 
ATOM 1140 C CG    . PHE A 1 150 ? 53.448  53.837  -13.305 1.00 36.29 150 A 1 
ATOM 1141 C CD1   . PHE A 1 150 ? 54.730  53.585  -13.811 1.00 37.66 150 A 1 
ATOM 1142 C CD2   . PHE A 1 150 ? 52.678  54.872  -13.857 1.00 39.40 150 A 1 
ATOM 1143 C CE1   . PHE A 1 150 ? 55.233  54.362  -14.866 1.00 34.23 150 A 1 
ATOM 1144 C CE2   . PHE A 1 150 ? 53.171  55.651  -14.913 1.00 33.48 150 A 1 
ATOM 1145 C CZ    . PHE A 1 150 ? 54.455  55.408  -15.423 1.00 33.26 150 A 1 
ATOM 1146 N N     . ALA A 1 151 ? 52.690  49.330  -12.537 1.00 33.74 151 A 1 
ATOM 1147 C CA    . ALA A 1 151 ? 53.517  48.137  -12.279 1.00 37.29 151 A 1 
ATOM 1148 C C     . ALA A 1 151 ? 54.659  47.967  -13.305 1.00 34.27 151 A 1 
ATOM 1149 O O     . ALA A 1 151 ? 54.405  47.728  -14.479 1.00 33.03 151 A 1 
ATOM 1150 C CB    . ALA A 1 151 ? 52.609  46.911  -12.217 1.00 34.93 151 A 1 
ATOM 1151 N N     . GLU A 1 152 ? 55.891  48.038  -12.815 1.00 38.90 152 A 1 
ATOM 1152 C CA    . GLU A 1 152 ? 57.118  48.198  -13.645 1.00 42.10 152 A 1 
ATOM 1153 C C     . GLU A 1 152 ? 58.018  46.933  -13.802 1.00 39.39 152 A 1 
ATOM 1154 O O     . GLU A 1 152 ? 58.847  46.885  -14.688 1.00 39.39 152 A 1 
ATOM 1155 C CB    . GLU A 1 152 ? 57.927  49.330  -12.982 1.00 38.73 152 A 1 
ATOM 1156 C CG    . GLU A 1 152 ? 59.069  49.918  -13.826 1.00 37.33 152 A 1 
ATOM 1157 C CD    . GLU A 1 152 ? 59.773  51.091  -13.143 1.00 37.85 152 A 1 
ATOM 1158 O OE1   . GLU A 1 152 ? 60.383  51.900  -13.875 1.00 36.02 152 A 1 
ATOM 1159 O OE2   . GLU A 1 152 ? 59.696  51.207  -11.893 1.00 36.50 152 A 1 
ATOM 1160 N N     . ALA A 1 153 ? 57.992  45.973  -12.930 1.00 32.70 153 A 1 
ATOM 1161 C CA    . ALA A 1 153 ? 59.182  45.238  -12.465 1.00 35.83 153 A 1 
ATOM 1162 C C     . ALA A 1 153 ? 59.985  44.392  -13.491 1.00 32.88 153 A 1 
ATOM 1163 O O     . ALA A 1 153 ? 59.460  43.698  -14.355 1.00 32.33 153 A 1 
ATOM 1164 C CB    . ALA A 1 153 ? 58.797  44.409  -11.241 1.00 34.05 153 A 1 
ATOM 1165 N N     . GLU A 1 154 ? 61.316  44.428  -13.278 1.00 45.73 154 A 1 
ATOM 1166 C CA    . GLU A 1 154 ? 62.477  43.779  -13.917 1.00 49.90 154 A 1 
ATOM 1167 C C     . GLU A 1 154 ? 62.537  42.223  -13.723 1.00 47.57 154 A 1 
ATOM 1168 O O     . GLU A 1 154 ? 61.608  41.644  -13.190 1.00 47.53 154 A 1 
ATOM 1169 C CB    . GLU A 1 154 ? 63.708  44.402  -13.229 1.00 45.68 154 A 1 
ATOM 1170 C CG    . GLU A 1 154 ? 63.976  45.903  -13.409 1.00 42.55 154 A 1 
ATOM 1171 C CD    . GLU A 1 154 ? 65.316  46.281  -12.756 1.00 41.08 154 A 1 
ATOM 1172 O OE1   . GLU A 1 154 ? 66.112  46.982  -13.401 1.00 38.25 154 A 1 
ATOM 1173 O OE2   . GLU A 1 154 ? 65.559  45.798  -11.621 1.00 38.84 154 A 1 
ATOM 1174 N N     . ALA A 1 155 ? 63.622  41.443  -13.989 1.00 32.53 155 A 1 
ATOM 1175 C CA    . ALA A 1 155 ? 64.787  41.490  -14.885 1.00 35.37 155 A 1 
ATOM 1176 C C     . ALA A 1 155 ? 65.481  40.093  -15.026 1.00 32.67 155 A 1 
ATOM 1177 O O     . ALA A 1 155 ? 65.462  39.502  -16.093 1.00 31.72 155 A 1 
ATOM 1178 C CB    . ALA A 1 155 ? 65.845  42.484  -14.379 1.00 33.81 155 A 1 
ATOM 1179 N N     . THR A 1 156 ? 66.233  39.658  -14.022 1.00 45.31 156 A 1 
ATOM 1180 C CA    . THR A 1 156 ? 67.461  38.812  -14.089 1.00 47.59 156 A 1 
ATOM 1181 C C     . THR A 1 156 ? 67.251  37.300  -13.804 1.00 44.50 156 A 1 
ATOM 1182 O O     . THR A 1 156 ? 66.202  36.930  -13.339 1.00 46.06 156 A 1 
ATOM 1183 C CB    . THR A 1 156 ? 68.457  39.364  -13.051 1.00 44.42 156 A 1 
ATOM 1184 O OG1   . THR A 1 156 ? 67.845  39.508  -11.784 1.00 42.44 156 A 1 
ATOM 1185 C CG2   . THR A 1 156 ? 69.031  40.726  -13.425 1.00 46.99 156 A 1 
ATOM 1186 N N     . ALA A 1 157 ? 68.207  36.336  -13.950 1.00 34.96 157 A 1 
ATOM 1187 C CA    . ALA A 1 157 ? 69.403  36.167  -14.796 1.00 36.27 157 A 1 
ATOM 1188 C C     . ALA A 1 157 ? 69.884  34.680  -14.935 1.00 33.46 157 A 1 
ATOM 1189 O O     . ALA A 1 157 ? 69.667  34.127  -15.999 1.00 33.99 157 A 1 
ATOM 1190 C CB    . ALA A 1 157 ? 70.559  37.049  -14.294 1.00 35.54 157 A 1 
ATOM 1191 N N     . PRO A 1 158 ? 70.637  34.048  -13.989 1.00 38.00 158 A 1 
ATOM 1192 C CA    . PRO A 1 158 ? 71.802  33.204  -14.364 1.00 41.75 158 A 1 
ATOM 1193 C C     . PRO A 1 158 ? 71.663  31.672  -14.057 1.00 41.38 158 A 1 
ATOM 1194 O O     . PRO A 1 158 ? 70.558  31.179  -14.187 1.00 42.87 158 A 1 
ATOM 1195 C CB    . PRO A 1 158 ? 72.918  33.955  -13.628 1.00 39.26 158 A 1 
ATOM 1196 C CG    . PRO A 1 158 ? 72.311  34.253  -12.250 1.00 40.80 158 A 1 
ATOM 1197 C CD    . PRO A 1 158 ? 70.820  34.358  -12.572 1.00 50.83 158 A 1 
ATOM 1198 N N     . VAL A 1 159 ? 72.573  30.793  -13.613 1.00 37.57 159 A 1 
ATOM 1199 C CA    . VAL A 1 159 ? 73.930  30.379  -14.073 1.00 43.39 159 A 1 
ATOM 1200 C C     . VAL A 1 159 ? 74.143  28.834  -14.050 1.00 42.80 159 A 1 
ATOM 1201 O O     . VAL A 1 159 ? 74.398  28.241  -15.091 1.00 42.42 159 A 1 
ATOM 1202 C CB    . VAL A 1 159 ? 75.078  30.941  -13.190 1.00 38.92 159 A 1 
ATOM 1203 C CG1   . VAL A 1 159 ? 76.459  30.354  -13.556 1.00 35.66 159 A 1 
ATOM 1204 C CG2   . VAL A 1 159 ? 75.268  32.442  -13.268 1.00 39.97 159 A 1 
ATOM 1205 N N     . LEU A 1 160 ? 74.230  28.223  -12.870 1.00 36.71 160 A 1 
ATOM 1206 C CA    . LEU A 1 160 ? 75.042  27.013  -12.533 1.00 40.77 160 A 1 
ATOM 1207 C C     . LEU A 1 160 ? 74.382  25.657  -12.905 1.00 39.44 160 A 1 
ATOM 1208 O O     . LEU A 1 160 ? 73.178  25.604  -13.068 1.00 38.60 160 A 1 
ATOM 1209 C CB    . LEU A 1 160 ? 75.316  27.068  -11.014 1.00 38.50 160 A 1 
ATOM 1210 C CG    . LEU A 1 160 ? 76.360  28.106  -10.584 1.00 37.62 160 A 1 
ATOM 1211 C CD1   . LEU A 1 160 ? 76.157  28.483  -9.113  1.00 38.25 160 A 1 
ATOM 1212 C CD2   . LEU A 1 160 ? 77.775  27.588  -10.744 1.00 41.01 160 A 1 
ATOM 1213 N N     . GLY A 1 161 ? 75.052  24.512  -12.997 1.00 35.80 161 A 1 
ATOM 1214 C CA    . GLY A 1 161 ? 76.432  24.088  -12.692 1.00 39.47 161 A 1 
ATOM 1215 C C     . GLY A 1 161 ? 76.720  22.616  -13.073 1.00 38.73 161 A 1 
ATOM 1216 O O     . GLY A 1 161 ? 76.583  22.265  -14.238 1.00 37.49 161 A 1 
ATOM 1217 N N     . ARG A 1 162 ? 77.182  21.754  -12.157 1.00 29.38 162 A 1 
ATOM 1218 C CA    . ARG A 1 162 ? 78.395  20.961  -12.425 1.00 35.03 162 A 1 
ATOM 1219 C C     . ARG A 1 162 ? 78.327  19.437  -12.753 1.00 32.76 162 A 1 
ATOM 1220 O O     . ARG A 1 162 ? 78.575  19.128  -13.913 1.00 30.87 162 A 1 
ATOM 1221 C CB    . ARG A 1 162 ? 79.365  21.241  -11.253 1.00 33.62 162 A 1 
ATOM 1222 C CG    . ARG A 1 162 ? 80.859  21.166  -11.631 1.00 33.47 162 A 1 
ATOM 1223 C CD    . ARG A 1 162 ? 81.700  21.322  -10.350 1.00 34.07 162 A 1 
ATOM 1224 N NE    . ARG A 1 162 ? 83.128  21.364  -10.643 1.00 33.28 162 A 1 
ATOM 1225 C CZ    . ARG A 1 162 ? 84.108  21.527  -9.768  1.00 31.39 162 A 1 
ATOM 1226 N NH1   . ARG A 1 162 ? 83.843  21.633  -8.494  1.00 29.53 162 A 1 
ATOM 1227 N NH2   . ARG A 1 162 ? 85.340  21.582  -10.143 1.00 27.92 162 A 1 
ATOM 1228 N N     . LYS A 1 163 ? 78.241  18.503  -11.809 1.00 26.83 163 A 1 
ATOM 1229 C CA    . LYS A 1 163 ? 79.320  17.488  -11.625 1.00 33.20 163 A 1 
ATOM 1230 C C     . LYS A 1 163 ? 79.050  16.008  -12.071 1.00 31.19 163 A 1 
ATOM 1231 O O     . LYS A 1 163 ? 77.969  15.704  -12.522 1.00 29.75 163 A 1 
ATOM 1232 C CB    . LYS A 1 163 ? 79.844  17.541  -10.172 1.00 31.78 163 A 1 
ATOM 1233 C CG    . LYS A 1 163 ? 81.362  17.778  -10.099 1.00 31.62 163 A 1 
ATOM 1234 C CD    . LYS A 1 163 ? 81.941  17.403  -8.734  1.00 31.46 163 A 1 
ATOM 1235 C CE    . LYS A 1 163 ? 83.462  17.542  -8.746  1.00 30.12 163 A 1 
ATOM 1236 N NZ    . LYS A 1 163 ? 84.108  16.536  -7.875  1.00 29.75 163 A 1 
ATOM 1237 N N     . GLU A 1 164 ? 80.059  15.150  -11.922 1.00 31.04 164 A 1 
ATOM 1238 C CA    . GLU A 1 164 ? 80.523  14.036  -12.783 1.00 33.46 164 A 1 
ATOM 1239 C C     . GLU A 1 164 ? 80.146  12.562  -12.429 1.00 31.63 164 A 1 
ATOM 1240 O O     . GLU A 1 164 ? 79.924  11.808  -13.358 1.00 31.12 164 A 1 
ATOM 1241 C CB    . GLU A 1 164 ? 82.078  14.077  -12.759 1.00 32.23 164 A 1 
ATOM 1242 C CG    . GLU A 1 164 ? 82.731  15.295  -13.430 1.00 32.38 164 A 1 
ATOM 1243 C CD    . GLU A 1 164 ? 84.165  15.553  -12.946 1.00 33.07 164 A 1 
ATOM 1244 O OE1   . GLU A 1 164 ? 85.049  15.772  -13.806 1.00 32.74 164 A 1 
ATOM 1245 O OE2   . GLU A 1 164 ? 84.346  15.650  -11.713 1.00 33.67 164 A 1 
ATOM 1246 N N     . GLU A 1 165 ? 80.293  12.092  -11.216 1.00 29.52 165 A 1 
ATOM 1247 C CA    . GLU A 1 165 ? 81.157  10.940  -10.880 1.00 30.48 165 A 1 
ATOM 1248 C C     . GLU A 1 165 ? 80.707  9.486   -11.235 1.00 28.70 165 A 1 
ATOM 1249 O O     . GLU A 1 165 ? 79.542  9.181   -11.431 1.00 27.45 165 A 1 
ATOM 1250 C CB    . GLU A 1 165 ? 81.596  11.027  -9.403  1.00 29.92 165 A 1 
ATOM 1251 C CG    . GLU A 1 165 ? 82.828  11.935  -9.204  1.00 30.21 165 A 1 
ATOM 1252 C CD    . GLU A 1 165 ? 83.186  12.212  -7.736  1.00 31.76 165 A 1 
ATOM 1253 O OE1   . GLU A 1 165 ? 83.972  13.167  -7.507  1.00 31.85 165 A 1 
ATOM 1254 O OE2   . GLU A 1 165 ? 82.646  11.535  -6.834  1.00 34.28 165 A 1 
ATOM 1255 N N     . ASP A 1 166 ? 81.729  8.584   -11.213 1.00 35.84 166 A 1 
ATOM 1256 C CA    . ASP A 1 166 ? 81.968  7.370   -12.033 1.00 39.89 166 A 1 
ATOM 1257 C C     . ASP A 1 166 ? 81.434  5.987   -11.574 1.00 38.07 166 A 1 
ATOM 1258 O O     . ASP A 1 166 ? 81.290  5.097   -12.412 1.00 38.10 166 A 1 
ATOM 1259 C CB    . ASP A 1 166 ? 83.495  7.188   -12.068 1.00 37.54 166 A 1 
ATOM 1260 C CG    . ASP A 1 166 ? 84.239  7.898   -13.201 1.00 34.87 166 A 1 
ATOM 1261 O OD1   . ASP A 1 166 ? 83.669  8.040   -14.301 1.00 34.77 166 A 1 
ATOM 1262 O OD2   . ASP A 1 166 ? 85.427  8.213   -12.958 1.00 35.61 166 A 1 
ATOM 1263 N N     . THR A 1 167 ? 81.418  5.662   -10.305 1.00 33.11 167 A 1 
ATOM 1264 C CA    . THR A 1 167 ? 82.136  4.476   -9.775  1.00 34.29 167 A 1 
ATOM 1265 C C     . THR A 1 167 ? 81.630  3.071   -10.187 1.00 32.58 167 A 1 
ATOM 1266 O O     . THR A 1 167 ? 80.468  2.831   -10.433 1.00 31.05 167 A 1 
ATOM 1267 C CB    . THR A 1 167 ? 82.315  4.527   -8.254  1.00 31.91 167 A 1 
ATOM 1268 O OG1   . THR A 1 167 ? 81.093  4.832   -7.614  1.00 32.68 167 A 1 
ATOM 1269 C CG2   . THR A 1 167 ? 83.319  5.588   -7.839  1.00 37.00 167 A 1 
ATOM 1270 N N     . SER A 1 168 ? 82.588  2.096   -10.175 1.00 31.66 168 A 1 
ATOM 1271 C CA    . SER A 1 168 ? 82.704  0.962   -11.105 1.00 32.53 168 A 1 
ATOM 1272 C C     . SER A 1 168 ? 82.418  -0.470  -10.589 1.00 31.24 168 A 1 
ATOM 1273 O O     . SER A 1 168 ? 82.560  -1.394  -11.394 1.00 30.90 168 A 1 
ATOM 1274 C CB    . SER A 1 168 ? 84.152  0.952   -11.593 1.00 31.91 168 A 1 
ATOM 1275 O OG    . SER A 1 168 ? 85.053  0.764   -10.518 1.00 31.79 168 A 1 
ATOM 1276 N N     . TRP A 1 169 ? 82.204  -0.703  -9.323  1.00 28.87 169 A 1 
ATOM 1277 C CA    . TRP A 1 169 ? 82.716  -1.883  -8.603  1.00 25.44 169 A 1 
ATOM 1278 C C     . TRP A 1 169 ? 82.389  -3.285  -9.186  1.00 24.65 169 A 1 
ATOM 1279 O O     . TRP A 1 169 ? 81.284  -3.602  -9.594  1.00 22.26 169 A 1 
ATOM 1280 C CB    . TRP A 1 169 ? 82.397  -1.793  -7.114  1.00 23.84 169 A 1 
ATOM 1281 C CG    . TRP A 1 169 ? 83.367  -0.973  -6.340  1.00 21.51 169 A 1 
ATOM 1282 C CD1   . TRP A 1 169 ? 83.395  0.374   -6.308  1.00 17.81 169 A 1 
ATOM 1283 C CD2   . TRP A 1 169 ? 84.488  -1.434  -5.520  1.00 19.97 169 A 1 
ATOM 1284 N NE1   . TRP A 1 169 ? 84.460  0.809   -5.528  1.00 16.54 169 A 1 
ATOM 1285 C CE2   . TRP A 1 169 ? 85.147  -0.278  -5.022  1.00 18.11 169 A 1 
ATOM 1286 C CE3   . TRP A 1 169 ? 85.000  -2.688  -5.155  1.00 21.27 169 A 1 
ATOM 1287 C CZ2   . TRP A 1 169 ? 86.289  -0.377  -4.197  1.00 21.00 169 A 1 
ATOM 1288 C CZ3   . TRP A 1 169 ? 86.138  -2.791  -4.323  1.00 21.02 169 A 1 
ATOM 1289 C CH2   . TRP A 1 169 ? 86.768  -1.643  -3.862  1.00 21.31 169 A 1 
ATOM 1290 N N     . LEU A 1 170 ? 83.431  -4.140  -9.137  1.00 28.61 170 A 1 
ATOM 1291 C CA    . LEU A 1 170 ? 83.783  -5.293  -9.991  1.00 31.51 170 A 1 
ATOM 1292 C C     . LEU A 1 170 ? 83.291  -6.703  -9.599  1.00 30.36 170 A 1 
ATOM 1293 O O     . LEU A 1 170 ? 82.994  -7.515  -10.475 1.00 29.14 170 A 1 
ATOM 1294 C CB    . LEU A 1 170 ? 85.324  -5.384  -9.936  1.00 29.79 170 A 1 
ATOM 1295 C CG    . LEU A 1 170 ? 86.102  -4.665  -11.051 1.00 28.13 170 A 1 
ATOM 1296 C CD1   . LEU A 1 170 ? 87.546  -4.455  -10.603 1.00 29.91 170 A 1 
ATOM 1297 C CD2   . LEU A 1 170 ? 86.125  -5.504  -12.325 1.00 33.70 170 A 1 
ATOM 1298 N N     . LEU A 1 171 ? 83.468  -7.077  -8.365  1.00 29.18 171 A 1 
ATOM 1299 C CA    . LEU A 1 171 ? 83.949  -8.418  -7.945  1.00 32.04 171 A 1 
ATOM 1300 C C     . LEU A 1 171 ? 82.889  -9.560  -7.939  1.00 30.45 171 A 1 
ATOM 1301 O O     . LEU A 1 171 ? 81.707  -9.276  -7.923  1.00 28.84 171 A 1 
ATOM 1302 C CB    . LEU A 1 171 ? 84.548  -8.241  -6.538  1.00 30.52 171 A 1 
ATOM 1303 C CG    . LEU A 1 171 ? 85.846  -7.441  -6.434  1.00 29.43 171 A 1 
ATOM 1304 C CD1   . LEU A 1 171 ? 86.170  -7.178  -4.965  1.00 30.34 171 A 1 
ATOM 1305 C CD2   . LEU A 1 171 ? 87.041  -8.153  -7.052  1.00 34.39 171 A 1 
ATOM 1306 N N     . LEU A 1 172 ? 83.185  -10.854 -7.835  1.00 33.82 172 A 1 
ATOM 1307 C CA    . LEU A 1 172 ? 84.314  -11.719 -8.262  1.00 37.38 172 A 1 
ATOM 1308 C C     . LEU A 1 172 ? 83.885  -13.205 -8.359  1.00 35.52 172 A 1 
ATOM 1309 O O     . LEU A 1 172 ? 83.929  -13.788 -9.429  1.00 33.73 172 A 1 
ATOM 1310 C CB    . LEU A 1 172 ? 85.497  -11.617 -7.256  1.00 34.34 172 A 1 
ATOM 1311 C CG    . LEU A 1 172 ? 86.905  -11.597 -7.904  1.00 32.81 172 A 1 
ATOM 1312 C CD1   . LEU A 1 172 ? 87.960  -11.282 -6.850  1.00 32.52 172 A 1 
ATOM 1313 C CD2   . LEU A 1 172 ? 87.297  -12.900 -8.579  1.00 35.48 172 A 1 
ATOM 1314 N N     . SER A 1 173 ? 83.662  -13.849 -7.264  1.00 37.73 173 A 1 
ATOM 1315 C CA    . SER A 1 173 ? 83.978  -15.277 -7.007  1.00 40.13 173 A 1 
ATOM 1316 C C     . SER A 1 173 ? 82.816  -16.268 -7.258  1.00 37.64 173 A 1 
ATOM 1317 O O     . SER A 1 173 ? 81.688  -15.849 -7.402  1.00 36.30 173 A 1 
ATOM 1318 C CB    . SER A 1 173 ? 84.424  -15.382 -5.548  1.00 37.89 173 A 1 
ATOM 1319 O OG    . SER A 1 173 ? 83.396  -14.991 -4.648  1.00 37.42 173 A 1 
ATOM 1320 N N     . LYS A 1 174 ? 82.949  -17.587 -7.249  1.00 36.69 174 A 1 
ATOM 1321 C CA    . LYS A 1 174 ? 84.020  -18.479 -7.734  1.00 40.59 174 A 1 
ATOM 1322 C C     . LYS A 1 174 ? 83.479  -19.919 -7.964  1.00 38.40 174 A 1 
ATOM 1323 O O     . LYS A 1 174 ? 83.065  -20.195 -9.079  1.00 34.92 174 A 1 
ATOM 1324 C CB    . LYS A 1 174 ? 85.234  -18.512 -6.786  1.00 36.77 174 A 1 
ATOM 1325 C CG    . LYS A 1 174 ? 86.583  -18.713 -7.518  1.00 36.80 174 A 1 
ATOM 1326 C CD    . LYS A 1 174 ? 87.679  -18.988 -6.489  1.00 34.86 174 A 1 
ATOM 1327 C CE    . LYS A 1 174 ? 89.019  -19.281 -7.134  1.00 31.86 174 A 1 
ATOM 1328 N NZ    . LYS A 1 174 ? 89.817  -20.148 -6.228  1.00 30.90 174 A 1 
ATOM 1329 N N     . ASP A 1 175 ? 83.552  -20.803 -6.988  1.00 41.21 175 A 1 
ATOM 1330 C CA    . ASP A 1 175 ? 84.033  -22.183 -7.244  1.00 42.82 175 A 1 
ATOM 1331 C C     . ASP A 1 175 ? 83.038  -23.331 -7.562  1.00 39.09 175 A 1 
ATOM 1332 O O     . ASP A 1 175 ? 82.553  -23.477 -8.678  1.00 37.21 175 A 1 
ATOM 1333 C CB    . ASP A 1 175 ? 84.992  -22.594 -6.095  1.00 39.08 175 A 1 
ATOM 1334 C CG    . ASP A 1 175 ? 86.329  -21.847 -6.080  1.00 37.06 175 A 1 
ATOM 1335 O OD1   . ASP A 1 175 ? 86.940  -21.677 -7.152  1.00 36.95 175 A 1 
ATOM 1336 O OD2   . ASP A 1 175 ? 86.748  -21.442 -4.983  1.00 38.73 175 A 1 
ATOM 1337 N N     . SER A 1 176 ? 82.922  -24.232 -6.616  1.00 42.33 176 A 1 
ATOM 1338 C CA    . SER A 1 176 ? 82.909  -25.690 -6.854  1.00 43.92 176 A 1 
ATOM 1339 C C     . SER A 1 176 ? 81.518  -26.327 -6.677  1.00 42.53 176 A 1 
ATOM 1340 O O     . SER A 1 176 ? 80.541  -25.599 -6.593  1.00 40.41 176 A 1 
ATOM 1341 C CB    . SER A 1 176 ? 83.968  -26.266 -5.901  1.00 40.34 176 A 1 
ATOM 1342 O OG    . SER A 1 176 ? 83.668  -26.044 -4.534  1.00 39.37 176 A 1 
ATOM 1343 N N     . ASP A 1 177 ? 81.251  -27.605 -6.588  1.00 42.91 177 A 1 
ATOM 1344 C CA    . ASP A 1 177 ? 81.842  -28.940 -6.814  1.00 45.24 177 A 1 
ATOM 1345 C C     . ASP A 1 177 ? 80.632  -29.906 -7.026  1.00 42.83 177 A 1 
ATOM 1346 O O     . ASP A 1 177 ? 79.492  -29.474 -6.910  1.00 41.36 177 A 1 
ATOM 1347 C CB    . ASP A 1 177 ? 82.627  -29.362 -5.550  1.00 41.44 177 A 1 
ATOM 1348 C CG    . ASP A 1 177 ? 84.140  -29.494 -5.718  1.00 38.52 177 A 1 
ATOM 1349 O OD1   . ASP A 1 177 ? 84.612  -29.561 -6.870  1.00 38.59 177 A 1 
ATOM 1350 O OD2   . ASP A 1 177 ? 84.806  -29.580 -4.661  1.00 40.06 177 A 1 
ATOM 1351 N N     . ASN A 1 178 ? 80.634  -31.190 -7.169  1.00 39.31 178 A 1 
ATOM 1352 C CA    . ASN A 1 178 ? 81.419  -32.170 -7.924  1.00 41.39 178 A 1 
ATOM 1353 C C     . ASN A 1 178 ? 80.559  -33.427 -8.258  1.00 38.18 178 A 1 
ATOM 1354 O O     . ASN A 1 178 ? 80.440  -33.828 -9.404  1.00 35.81 178 A 1 
ATOM 1355 C CB    . ASN A 1 178 ? 82.614  -32.621 -7.066  1.00 37.93 178 A 1 
ATOM 1356 C CG    . ASN A 1 178 ? 83.758  -33.248 -7.848  1.00 35.46 178 A 1 
ATOM 1357 O OD1   . ASN A 1 178 ? 83.658  -33.635 -8.991  1.00 36.51 178 A 1 
ATOM 1358 N ND2   . ASN A 1 178 ? 84.913  -33.354 -7.221  1.00 38.08 178 A 1 
ATOM 1359 N N     . HIS A 1 179 ? 80.035  -34.102 -7.245  1.00 44.40 179 A 1 
ATOM 1360 C CA    . HIS A 1 179 ? 79.716  -35.554 -7.278  1.00 46.15 179 A 1 
ATOM 1361 C C     . HIS A 1 179 ? 78.290  -35.933 -7.771  1.00 43.93 179 A 1 
ATOM 1362 O O     . HIS A 1 179 ? 77.391  -35.132 -7.708  1.00 41.68 179 A 1 
ATOM 1363 C CB    . HIS A 1 179 ? 79.921  -36.087 -5.848  1.00 42.81 179 A 1 
ATOM 1364 C CG    . HIS A 1 179 ? 81.355  -36.265 -5.420  1.00 42.40 179 A 1 
ATOM 1365 N ND1   . HIS A 1 179 ? 82.462  -36.497 -6.212  1.00 41.57 179 A 1 
ATOM 1366 C CD2   . HIS A 1 179 ? 81.789  -36.320 -4.120  1.00 40.49 179 A 1 
ATOM 1367 C CE1   . HIS A 1 179 ? 83.505  -36.660 -5.412  1.00 37.68 179 A 1 
ATOM 1368 N NE2   . HIS A 1 179 ? 83.150  -36.572 -4.131  1.00 37.23 179 A 1 
ATOM 1369 N N     . ASN A 1 180 ? 77.926  -37.171 -8.144  1.00 38.73 180 A 1 
ATOM 1370 C CA    . ASN A 1 180 ? 78.653  -38.302 -8.781  1.00 40.79 180 A 1 
ATOM 1371 C C     . ASN A 1 180 ? 77.684  -39.324 -9.456  1.00 37.88 180 A 1 
ATOM 1372 O O     . ASN A 1 180 ? 77.830  -39.614 -10.624 1.00 35.24 180 A 1 
ATOM 1373 C CB    . ASN A 1 180 ? 79.508  -39.056 -7.731  1.00 37.70 180 A 1 
ATOM 1374 C CG    . ASN A 1 180 ? 80.692  -39.827 -8.317  1.00 35.03 180 A 1 
ATOM 1375 O OD1   . ASN A 1 180 ? 80.856  -40.002 -9.503  1.00 36.23 180 A 1 
ATOM 1376 N ND2   . ASN A 1 180 ? 81.577  -40.289 -7.473  1.00 37.73 180 A 1 
ATOM 1377 N N     . ARG A 1 181 ? 76.765  -39.958 -8.729  1.00 40.47 181 A 1 
ATOM 1378 C CA    . ARG A 1 181 ? 76.560  -41.427 -8.912  1.00 43.41 181 A 1 
ATOM 1379 C C     . ARG A 1 181 ? 75.370  -41.884 -9.804  1.00 40.98 181 A 1 
ATOM 1380 O O     . ARG A 1 181 ? 74.495  -41.108 -10.114 1.00 37.83 181 A 1 
ATOM 1381 C CB    . ARG A 1 181 ? 76.532  -42.097 -7.526  1.00 39.81 181 A 1 
ATOM 1382 C CG    . ARG A 1 181 ? 77.322  -43.424 -7.499  1.00 37.81 181 A 1 
ATOM 1383 C CD    . ARG A 1 181 ? 77.323  -44.037 -6.087  1.00 37.04 181 A 1 
ATOM 1384 N NE    . ARG A 1 181 ? 78.169  -45.238 -6.030  1.00 35.54 181 A 1 
ATOM 1385 C CZ    . ARG A 1 181 ? 78.429  -45.967 -4.954  1.00 31.97 181 A 1 
ATOM 1386 N NH1   . ARG A 1 181 ? 77.904  -45.662 -3.791  1.00 30.62 181 A 1 
ATOM 1387 N NH2   . ARG A 1 181 ? 79.208  -47.004 -5.017  1.00 30.03 181 A 1 
ATOM 1388 N N     . SER A 1 182 ? 75.387  -43.166 -10.168 1.00 48.65 182 A 1 
ATOM 1389 C CA    . SER A 1 182 ? 75.286  -43.744 -11.520 1.00 48.79 182 A 1 
ATOM 1390 C C     . SER A 1 182 ? 74.048  -44.579 -11.921 1.00 47.41 182 A 1 
ATOM 1391 O O     . SER A 1 182 ? 73.480  -44.317 -12.978 1.00 44.66 182 A 1 
ATOM 1392 C CB    . SER A 1 182 ? 76.491  -44.667 -11.695 1.00 44.35 182 A 1 
ATOM 1393 O OG    . SER A 1 182 ? 76.485  -45.696 -10.701 1.00 40.98 182 A 1 
ATOM 1394 N N     . GLY A 1 183 ? 73.820  -45.680 -11.288 1.00 50.66 183 A 1 
ATOM 1395 C CA    . GLY A 1 183 ? 73.184  -46.869 -11.930 1.00 50.78 183 A 1 
ATOM 1396 C C     . GLY A 1 183 ? 71.654  -46.910 -11.882 1.00 49.26 183 A 1 
ATOM 1397 O O     . GLY A 1 183 ? 71.042  -45.915 -11.571 1.00 46.68 183 A 1 
ATOM 1398 N N     . ASN A 1 184 ? 70.976  -47.974 -12.040 1.00 48.83 184 A 1 
ATOM 1399 C CA    . ASN A 1 184 ? 70.891  -49.211 -12.841 1.00 50.85 184 A 1 
ATOM 1400 C C     . ASN A 1 184 ? 69.381  -49.581 -12.713 1.00 48.52 184 A 1 
ATOM 1401 O O     . ASN A 1 184 ? 68.704  -48.957 -11.913 1.00 44.48 184 A 1 
ATOM 1402 C CB    . ASN A 1 184 ? 71.787  -50.304 -12.218 1.00 45.93 184 A 1 
ATOM 1403 C CG    . ASN A 1 184 ? 72.959  -50.767 -13.075 1.00 42.20 184 A 1 
ATOM 1404 O OD1   . ASN A 1 184 ? 73.171  -50.339 -14.184 1.00 42.00 184 A 1 
ATOM 1405 N ND2   . ASN A 1 184 ? 73.730  -51.700 -12.551 1.00 42.94 184 A 1 
ATOM 1406 N N     . ASN A 1 185 ? 68.674  -50.487 -13.297 1.00 48.41 185 A 1 
ATOM 1407 C CA    . ASN A 1 185 ? 68.899  -51.559 -14.250 1.00 50.50 185 A 1 
ATOM 1408 C C     . ASN A 1 185 ? 67.599  -51.907 -15.030 1.00 48.27 185 A 1 
ATOM 1409 O O     . ASN A 1 185 ? 67.443  -51.470 -16.150 1.00 44.10 185 A 1 
ATOM 1410 C CB    . ASN A 1 185 ? 69.427  -52.814 -13.505 1.00 45.74 185 A 1 
ATOM 1411 C CG    . ASN A 1 185 ? 70.423  -53.646 -14.306 1.00 41.80 185 A 1 
ATOM 1412 O OD1   . ASN A 1 185 ? 70.764  -53.375 -15.436 1.00 41.73 185 A 1 
ATOM 1413 N ND2   . ASN A 1 185 ? 70.950  -54.683 -13.688 1.00 42.06 185 A 1 
ATOM 1414 N N     . SER A 1 186 ? 66.663  -52.725 -14.515 1.00 49.51 186 A 1 
ATOM 1415 C CA    . SER A 1 186 ? 66.137  -53.786 -15.396 1.00 49.62 186 A 1 
ATOM 1416 C C     . SER A 1 186 ? 64.630  -53.905 -15.695 1.00 48.45 186 A 1 
ATOM 1417 O O     . SER A 1 186 ? 64.250  -53.741 -16.851 1.00 45.31 186 A 1 
ATOM 1418 C CB    . SER A 1 186 ? 66.654  -55.135 -14.888 1.00 45.00 186 A 1 
ATOM 1419 O OG    . SER A 1 186 ? 66.188  -55.406 -13.579 1.00 42.47 186 A 1 
ATOM 1420 N N     . SER A 1 187 ? 63.837  -54.402 -14.785 1.00 48.30 187 A 1 
ATOM 1421 C CA    . SER A 1 187 ? 62.942  -55.505 -15.205 1.00 49.56 187 A 1 
ATOM 1422 C C     . SER A 1 187 ? 61.499  -55.146 -15.608 1.00 48.65 187 A 1 
ATOM 1423 O O     . SER A 1 187 ? 61.080  -54.023 -15.552 1.00 46.56 187 A 1 
ATOM 1424 C CB    . SER A 1 187 ? 62.918  -56.637 -14.166 1.00 45.64 187 A 1 
ATOM 1425 O OG    . SER A 1 187 ? 63.874  -56.548 -13.154 1.00 42.63 187 A 1 
ATOM 1426 N N     . THR A 1 188 ? 60.731  -56.135 -15.955 1.00 46.80 188 A 1 
ATOM 1427 C CA    . THR A 1 188 ? 60.120  -56.508 -17.237 1.00 48.61 188 A 1 
ATOM 1428 C C     . THR A 1 188 ? 58.597  -56.616 -17.241 1.00 47.74 188 A 1 
ATOM 1429 O O     . THR A 1 188 ? 58.038  -56.597 -18.329 1.00 44.94 188 A 1 
ATOM 1430 C CB    . THR A 1 188 ? 60.589  -57.927 -17.624 1.00 43.43 188 A 1 
ATOM 1431 O OG1   . THR A 1 188 ? 60.583  -58.768 -16.483 1.00 40.70 188 A 1 
ATOM 1432 C CG2   . THR A 1 188 ? 61.985  -57.970 -18.216 1.00 44.38 188 A 1 
ATOM 1433 N N     . SER A 1 189 ? 57.951  -56.909 -16.147 1.00 47.87 189 A 1 
ATOM 1434 C CA    . SER A 1 189 ? 56.788  -57.828 -16.159 1.00 49.06 189 A 1 
ATOM 1435 C C     . SER A 1 189 ? 55.511  -57.322 -16.867 1.00 49.10 189 A 1 
ATOM 1436 O O     . SER A 1 189 ? 55.234  -56.135 -16.916 1.00 46.49 189 A 1 
ATOM 1437 C CB    . SER A 1 189 ? 56.457  -58.311 -14.753 1.00 44.90 189 A 1 
ATOM 1438 O OG    . SER A 1 189 ? 55.594  -59.416 -14.817 1.00 40.94 189 A 1 
ATOM 1439 N N     . SER A 1 190 ? 54.739  -58.252 -17.395 1.00 45.44 190 A 1 
ATOM 1440 C CA    . SER A 1 190 ? 53.939  -58.128 -18.631 1.00 46.97 190 A 1 
ATOM 1441 C C     . SER A 1 190 ? 52.413  -58.020 -18.512 1.00 46.77 190 A 1 
ATOM 1442 O O     . SER A 1 190 ? 51.766  -57.642 -19.485 1.00 44.10 190 A 1 
ATOM 1443 C CB    . SER A 1 190 ? 54.197  -59.399 -19.439 1.00 42.78 190 A 1 
ATOM 1444 O OG    . SER A 1 190 ? 53.797  -60.548 -18.705 1.00 39.47 190 A 1 
ATOM 1445 N N     . SER A 1 191 ? 51.833  -58.497 -17.455 1.00 44.80 191 A 1 
ATOM 1446 C CA    . SER A 1 191 ? 50.417  -58.942 -17.437 1.00 46.47 191 A 1 
ATOM 1447 C C     . SER A 1 191 ? 49.414  -57.779 -17.482 1.00 46.75 191 A 1 
ATOM 1448 O O     . SER A 1 191 ? 49.787  -56.646 -17.240 1.00 44.50 191 A 1 
ATOM 1449 C CB    . SER A 1 191 ? 50.194  -59.782 -16.176 1.00 41.54 191 A 1 
ATOM 1450 O OG    . SER A 1 191 ? 50.326  -59.013 -14.999 1.00 38.73 191 A 1 
ATOM 1451 N N     . SER A 1 192 ? 48.136  -57.948 -17.671 1.00 44.14 192 A 1 
ATOM 1452 C CA    . SER A 1 192 ? 47.279  -58.895 -18.404 1.00 45.59 192 A 1 
ATOM 1453 C C     . SER A 1 192 ? 46.037  -58.106 -18.850 1.00 45.70 192 A 1 
ATOM 1454 O O     . SER A 1 192 ? 45.863  -56.949 -18.475 1.00 44.73 192 A 1 
ATOM 1455 C CB    . SER A 1 192 ? 46.869  -60.104 -17.545 1.00 41.52 192 A 1 
ATOM 1456 O OG    . SER A 1 192 ? 46.147  -59.702 -16.386 1.00 38.58 192 A 1 
ATOM 1457 N N     . GLN A 1 193 ? 45.179  -58.706 -19.655 1.00 39.99 193 A 1 
ATOM 1458 C CA    . GLN A 1 193 ? 44.352  -58.087 -20.701 1.00 41.82 193 A 1 
ATOM 1459 C C     . GLN A 1 193 ? 43.013  -57.434 -20.316 1.00 41.50 193 A 1 
ATOM 1460 O O     . GLN A 1 193 ? 42.287  -57.106 -21.248 1.00 38.83 193 A 1 
ATOM 1461 C CB    . GLN A 1 193 ? 44.025  -59.179 -21.714 1.00 37.59 193 A 1 
ATOM 1462 C CG    . GLN A 1 193 ? 45.195  -59.660 -22.568 1.00 36.59 193 A 1 
ATOM 1463 C CD    . GLN A 1 193 ? 44.786  -60.827 -23.455 1.00 34.35 193 A 1 
ATOM 1464 O OE1   . GLN A 1 193 ? 43.886  -61.595 -23.163 1.00 33.85 193 A 1 
ATOM 1465 N NE2   . GLN A 1 193 ? 45.456  -61.032 -24.568 1.00 33.18 193 A 1 
ATOM 1466 N N     . TYR A 1 194 ? 42.589  -57.359 -19.077 1.00 33.15 194 A 1 
ATOM 1467 C CA    . TYR A 1 194 ? 41.148  -57.351 -18.775 1.00 35.04 194 A 1 
ATOM 1468 C C     . TYR A 1 194 ? 40.341  -56.267 -19.519 1.00 33.71 194 A 1 
ATOM 1469 O O     . TYR A 1 194 ? 40.340  -55.099 -19.147 1.00 30.56 194 A 1 
ATOM 1470 C CB    . TYR A 1 194 ? 40.896  -57.397 -17.263 1.00 30.81 194 A 1 
ATOM 1471 C CG    . TYR A 1 194 ? 40.094  -58.614 -16.852 1.00 30.03 194 A 1 
ATOM 1472 C CD1   . TYR A 1 194 ? 38.685  -58.584 -16.837 1.00 27.79 194 A 1 
ATOM 1473 C CD2   . TYR A 1 194 ? 40.758  -59.816 -16.514 1.00 28.45 194 A 1 
ATOM 1474 C CE1   . TYR A 1 194 ? 37.954  -59.737 -16.484 1.00 25.65 194 A 1 
ATOM 1475 C CE2   . TYR A 1 194 ? 40.034  -60.965 -16.158 1.00 25.58 194 A 1 
ATOM 1476 C CZ    . TYR A 1 194 ? 38.626  -60.921 -16.138 1.00 26.60 194 A 1 
ATOM 1477 O OH    . TYR A 1 194 ? 37.919  -62.042 -15.787 1.00 26.12 194 A 1 
ATOM 1478 N N     . PHE A 1 195 ? 39.673  -56.713 -20.573 1.00 32.84 195 A 1 
ATOM 1479 C CA    . PHE A 1 195 ? 39.119  -55.973 -21.726 1.00 32.81 195 A 1 
ATOM 1480 C C     . PHE A 1 195 ? 37.719  -55.387 -21.506 1.00 32.45 195 A 1 
ATOM 1481 O O     . PHE A 1 195 ? 36.996  -55.215 -22.479 1.00 30.49 195 A 1 
ATOM 1482 C CB    . PHE A 1 195 ? 39.095  -56.944 -22.915 1.00 30.04 195 A 1 
ATOM 1483 C CG    . PHE A 1 195 ? 40.007  -56.598 -24.063 1.00 29.60 195 A 1 
ATOM 1484 C CD1   . PHE A 1 195 ? 39.527  -55.823 -25.122 1.00 29.04 195 A 1 
ATOM 1485 C CD2   . PHE A 1 195 ? 41.322  -57.081 -24.089 1.00 31.36 195 A 1 
ATOM 1486 C CE1   . PHE A 1 195 ? 40.351  -55.534 -26.219 1.00 27.84 195 A 1 
ATOM 1487 C CE2   . PHE A 1 195 ? 42.156  -56.803 -25.179 1.00 26.40 195 A 1 
ATOM 1488 C CZ    . PHE A 1 195 ? 41.675  -56.033 -26.259 1.00 26.23 195 A 1 
ATOM 1489 N N     . GLY A 1 196 ? 37.264  -55.165 -20.264 1.00 44.93 196 A 1 
ATOM 1490 C CA    . GLY A 1 196 ? 35.837  -55.011 -19.963 1.00 46.25 196 A 1 
ATOM 1491 C C     . GLY A 1 196 ? 35.104  -54.054 -20.902 1.00 45.37 196 A 1 
ATOM 1492 O O     . GLY A 1 196 ? 35.313  -52.839 -20.838 1.00 43.57 196 A 1 
ATOM 1493 N N     . GLU A 1 197 ? 34.248  -54.621 -21.753 1.00 37.56 197 A 1 
ATOM 1494 C CA    . GLU A 1 197 ? 33.381  -53.907 -22.689 1.00 39.26 197 A 1 
ATOM 1495 C C     . GLU A 1 197 ? 32.411  -53.012 -21.909 1.00 37.84 197 A 1 
ATOM 1496 O O     . GLU A 1 197 ? 31.492  -53.488 -21.249 1.00 35.06 197 A 1 
ATOM 1497 C CB    . GLU A 1 197 ? 32.596  -54.902 -23.553 1.00 36.01 197 A 1 
ATOM 1498 C CG    . GLU A 1 197 ? 33.437  -55.520 -24.674 1.00 33.41 197 A 1 
ATOM 1499 C CD    . GLU A 1 197 ? 32.667  -56.589 -25.469 1.00 30.73 197 A 1 
ATOM 1500 O OE1   . GLU A 1 197 ? 32.756  -56.550 -26.723 1.00 28.98 197 A 1 
ATOM 1501 O OE2   . GLU A 1 197 ? 32.049  -57.453 -24.834 1.00 29.96 197 A 1 
ATOM 1502 N N     . VAL A 1 198 ? 32.611  -51.696 -21.961 1.00 32.62 198 A 1 
ATOM 1503 C CA    . VAL A 1 198 ? 31.650  -50.735 -21.432 1.00 35.55 198 A 1 
ATOM 1504 C C     . VAL A 1 198 ? 30.526  -50.588 -22.461 1.00 34.25 198 A 1 
ATOM 1505 O O     . VAL A 1 198 ? 30.698  -49.896 -23.468 1.00 33.33 198 A 1 
ATOM 1506 C CB    . VAL A 1 198 ? 32.309  -49.391 -21.084 1.00 33.45 198 A 1 
ATOM 1507 C CG1   . VAL A 1 198 ? 31.293  -48.435 -20.448 1.00 33.55 198 A 1 
ATOM 1508 C CG2   . VAL A 1 198 ? 33.454  -49.583 -20.078 1.00 37.51 198 A 1 
ATOM 1509 N N     . ASP A 1 199 ? 29.408  -51.266 -22.232 1.00 41.66 199 A 1 
ATOM 1510 C CA    . ASP A 1 199 ? 28.235  -51.238 -23.104 1.00 43.13 199 A 1 
ATOM 1511 C C     . ASP A 1 199 ? 27.752  -49.798 -23.369 1.00 41.31 199 A 1 
ATOM 1512 O O     . ASP A 1 199 ? 27.421  -49.039 -22.451 1.00 39.82 199 A 1 
ATOM 1513 C CB    . ASP A 1 199 ? 27.106  -52.086 -22.508 1.00 41.07 199 A 1 
ATOM 1514 C CG    . ASP A 1 199 ? 26.999  -53.492 -23.101 1.00 37.28 199 A 1 
ATOM 1515 O OD1   . ASP A 1 199 ? 27.251  -53.622 -24.319 1.00 35.96 199 A 1 
ATOM 1516 O OD2   . ASP A 1 199 ? 26.585  -54.403 -22.349 1.00 36.15 199 A 1 
ATOM 1517 N N     . GLN A 1 200 ? 27.669  -49.434 -24.648 1.00 33.37 200 A 1 
ATOM 1518 C CA    . GLN A 1 200 ? 27.409  -48.069 -25.148 1.00 34.07 200 A 1 
ATOM 1519 C C     . GLN A 1 200 ? 25.940  -47.607 -25.055 1.00 32.87 200 A 1 
ATOM 1520 O O     . GLN A 1 200 ? 25.654  -46.463 -25.408 1.00 29.92 200 A 1 
ATOM 1521 C CB    . GLN A 1 200 ? 27.831  -47.993 -26.621 1.00 32.23 200 A 1 
ATOM 1522 C CG    . GLN A 1 200 ? 29.340  -48.039 -26.844 1.00 31.29 200 A 1 
ATOM 1523 C CD    . GLN A 1 200 ? 29.698  -47.914 -28.330 1.00 27.47 200 A 1 
ATOM 1524 O OE1   . GLN A 1 200 ? 28.892  -48.064 -29.231 1.00 27.53 200 A 1 
ATOM 1525 N NE2   . GLN A 1 200 ? 30.943  -47.644 -28.643 1.00 25.05 200 A 1 
ATOM 1526 N N     . TYR A 1 201 ? 25.024  -48.479 -24.675 1.00 29.18 201 A 1 
ATOM 1527 C CA    . TYR A 1 201 ? 23.647  -48.477 -25.196 1.00 29.60 201 A 1 
ATOM 1528 C C     . TYR A 1 201 ? 22.712  -47.351 -24.740 1.00 28.04 201 A 1 
ATOM 1529 O O     . TYR A 1 201 ? 21.557  -47.336 -25.159 1.00 26.80 201 A 1 
ATOM 1530 C CB    . TYR A 1 201 ? 23.011  -49.840 -24.931 1.00 29.01 201 A 1 
ATOM 1531 C CG    . TYR A 1 201 ? 22.916  -50.692 -26.168 1.00 30.11 201 A 1 
ATOM 1532 C CD1   . TYR A 1 201 ? 21.845  -50.525 -27.069 1.00 28.74 201 A 1 
ATOM 1533 C CD2   . TYR A 1 201 ? 23.901  -51.661 -26.437 1.00 29.92 201 A 1 
ATOM 1534 C CE1   . TYR A 1 201 ? 21.752  -51.317 -28.220 1.00 27.87 201 A 1 
ATOM 1535 C CE2   . TYR A 1 201 ? 23.822  -52.460 -27.584 1.00 26.59 201 A 1 
ATOM 1536 C CZ    . TYR A 1 201 ? 22.741  -52.290 -28.475 1.00 26.82 201 A 1 
ATOM 1537 O OH    . TYR A 1 201 ? 22.652  -53.074 -29.606 1.00 26.47 201 A 1 
ATOM 1538 N N     . PHE A 1 202 ? 23.107  -46.420 -23.861 1.00 26.49 202 A 1 
ATOM 1539 C CA    . PHE A 1 202 ? 22.149  -45.438 -23.356 1.00 25.29 202 A 1 
ATOM 1540 C C     . PHE A 1 202 ? 21.784  -44.376 -24.405 1.00 25.44 202 A 1 
ATOM 1541 O O     . PHE A 1 202 ? 22.267  -43.244 -24.389 1.00 22.90 202 A 1 
ATOM 1542 C CB    . PHE A 1 202 ? 22.593  -44.867 -21.996 1.00 23.91 202 A 1 
ATOM 1543 C CG    . PHE A 1 202 ? 21.908  -45.543 -20.830 1.00 22.73 202 A 1 
ATOM 1544 C CD1   . PHE A 1 202 ? 20.657  -45.095 -20.379 1.00 20.77 202 A 1 
ATOM 1545 C CD2   . PHE A 1 202 ? 22.504  -46.658 -20.207 1.00 23.70 202 A 1 
ATOM 1546 C CE1   . PHE A 1 202 ? 20.004  -45.729 -19.316 1.00 19.89 202 A 1 
ATOM 1547 C CE2   . PHE A 1 202 ? 21.856  -47.299 -19.137 1.00 19.32 202 A 1 
ATOM 1548 C CZ    . PHE A 1 202 ? 20.607  -46.835 -18.694 1.00 19.93 202 A 1 
ATOM 1549 N N     . ASP A 1 203 ? 20.890  -44.770 -25.322 1.00 38.83 203 A 1 
ATOM 1550 C CA    . ASP A 1 203 ? 20.244  -43.923 -26.325 1.00 39.97 203 A 1 
ATOM 1551 C C     . ASP A 1 203 ? 19.357  -42.874 -25.638 1.00 37.63 203 A 1 
ATOM 1552 O O     . ASP A 1 203 ? 18.159  -43.055 -25.412 1.00 36.06 203 A 1 
ATOM 1553 C CB    . ASP A 1 203 ? 19.453  -44.800 -27.310 1.00 38.45 203 A 1 
ATOM 1554 C CG    . ASP A 1 203 ? 20.004  -44.829 -28.742 1.00 35.21 203 A 1 
ATOM 1555 O OD1   . ASP A 1 203 ? 20.770  -43.909 -29.097 1.00 32.98 203 A 1 
ATOM 1556 O OD2   . ASP A 1 203 ? 19.584  -45.746 -29.491 1.00 33.57 203 A 1 
ATOM 1557 N N     . LEU A 1 204 ? 19.945  -41.738 -25.298 1.00 28.06 204 A 1 
ATOM 1558 C CA    . LEU A 1 204 ? 19.280  -40.571 -24.704 1.00 28.40 204 A 1 
ATOM 1559 C C     . LEU A 1 204 ? 18.395  -39.791 -25.704 1.00 27.09 204 A 1 
ATOM 1560 O O     . LEU A 1 204 ? 18.147  -38.597 -25.520 1.00 24.59 204 A 1 
ATOM 1561 C CB    . LEU A 1 204 ? 20.357  -39.688 -24.025 1.00 26.91 204 A 1 
ATOM 1562 C CG    . LEU A 1 204 ? 20.594  -40.039 -22.549 1.00 25.40 204 A 1 
ATOM 1563 C CD1   . LEU A 1 204 ? 21.930  -39.458 -22.095 1.00 26.16 204 A 1 
ATOM 1564 C CD2   . LEU A 1 204 ? 19.501  -39.459 -21.654 1.00 30.04 204 A 1 
ATOM 1565 N N     . VAL A 1 205 ? 17.904  -40.455 -26.752 1.00 30.62 205 A 1 
ATOM 1566 C CA    . VAL A 1 205 ? 17.178  -39.783 -27.858 1.00 34.66 205 A 1 
ATOM 1567 C C     . VAL A 1 205 ? 15.869  -39.127 -27.393 1.00 32.99 205 A 1 
ATOM 1568 O O     . VAL A 1 205 ? 15.480  -38.077 -27.905 1.00 30.58 205 A 1 
ATOM 1569 C CB    . VAL A 1 205 ? 16.901  -40.767 -29.008 1.00 32.40 205 A 1 
ATOM 1570 C CG1   . VAL A 1 205 ? 16.312  -40.063 -30.230 1.00 29.96 205 A 1 
ATOM 1571 C CG2   . VAL A 1 205 ? 18.169  -41.491 -29.472 1.00 31.29 205 A 1 
ATOM 1572 N N     . GLY A 1 206 ? 15.192  -39.726 -26.431 1.00 36.50 206 A 1 
ATOM 1573 C CA    . GLY A 1 206 ? 13.787  -39.410 -26.166 1.00 36.90 206 A 1 
ATOM 1574 C C     . GLY A 1 206 ? 13.479  -38.005 -25.647 1.00 36.47 206 A 1 
ATOM 1575 O O     . GLY A 1 206 ? 12.331  -37.562 -25.760 1.00 33.71 206 A 1 
ATOM 1576 N N     . TYR A 1 207 ? 14.451  -37.311 -25.052 1.00 28.38 207 A 1 
ATOM 1577 C CA    . TYR A 1 207 ? 14.145  -36.090 -24.287 1.00 27.53 207 A 1 
ATOM 1578 C C     . TYR A 1 207 ? 13.908  -34.841 -25.149 1.00 26.47 207 A 1 
ATOM 1579 O O     . TYR A 1 207 ? 13.168  -33.947 -24.741 1.00 23.56 207 A 1 
ATOM 1580 C CB    . TYR A 1 207 ? 15.234  -35.863 -23.225 1.00 25.80 207 A 1 
ATOM 1581 C CG    . TYR A 1 207 ? 14.665  -35.734 -21.821 1.00 26.75 207 A 1 
ATOM 1582 C CD1   . TYR A 1 207 ? 14.311  -34.475 -21.301 1.00 25.00 207 A 1 
ATOM 1583 C CD2   . TYR A 1 207 ? 14.453  -36.882 -21.033 1.00 27.53 207 A 1 
ATOM 1584 C CE1   . TYR A 1 207 ? 13.766  -34.356 -20.013 1.00 24.37 207 A 1 
ATOM 1585 C CE2   . TYR A 1 207 ? 13.909  -36.780 -19.741 1.00 22.94 207 A 1 
ATOM 1586 C CZ    . TYR A 1 207 ? 13.572  -35.509 -19.235 1.00 23.54 207 A 1 
ATOM 1587 O OH    . TYR A 1 207 ? 13.031  -35.404 -17.963 1.00 24.52 207 A 1 
ATOM 1588 N N     . ASN A 1 208 ? 14.500  -34.776 -26.364 1.00 28.19 208 A 1 
ATOM 1589 C CA    . ASN A 1 208 ? 14.426  -33.565 -27.181 1.00 27.52 208 A 1 
ATOM 1590 C C     . ASN A 1 208 ? 13.034  -33.290 -27.771 1.00 26.30 208 A 1 
ATOM 1591 O O     . ASN A 1 208 ? 12.670  -32.129 -27.958 1.00 24.05 208 A 1 
ATOM 1592 C CB    . ASN A 1 208 ? 15.503  -33.622 -28.281 1.00 26.13 208 A 1 
ATOM 1593 C CG    . ASN A 1 208 ? 16.878  -33.184 -27.805 1.00 23.68 208 A 1 
ATOM 1594 O OD1   . ASN A 1 208 ? 17.055  -32.596 -26.751 1.00 24.23 208 A 1 
ATOM 1595 N ND2   . ASN A 1 208 ? 17.904  -33.431 -28.585 1.00 26.55 208 A 1 
ATOM 1596 N N     . SER A 1 209 ? 12.238  -34.340 -28.020 1.00 37.87 209 A 1 
ATOM 1597 C CA    . SER A 1 209 ? 10.928  -34.189 -28.683 1.00 39.40 209 A 1 
ATOM 1598 C C     . SER A 1 209 ? 9.945   -33.305 -27.906 1.00 39.28 209 A 1 
ATOM 1599 O O     . SER A 1 209 ? 9.071   -32.675 -28.507 1.00 36.14 209 A 1 
ATOM 1600 C CB    . SER A 1 209 ? 10.325  -35.576 -28.899 1.00 35.66 209 A 1 
ATOM 1601 O OG    . SER A 1 209 ? 9.057   -35.500 -29.513 1.00 33.13 209 A 1 
ATOM 1602 N N     . TYR A 1 210 ? 10.058  -33.249 -26.565 1.00 28.95 210 A 1 
ATOM 1603 C CA    . TYR A 1 210 ? 9.108   -32.491 -25.751 1.00 28.01 210 A 1 
ATOM 1604 C C     . TYR A 1 210 ? 9.296   -30.969 -25.870 1.00 27.65 210 A 1 
ATOM 1605 O O     . TYR A 1 210 ? 8.325   -30.221 -25.747 1.00 24.56 210 A 1 
ATOM 1606 C CB    . TYR A 1 210 ? 9.190   -32.968 -24.294 1.00 25.11 210 A 1 
ATOM 1607 C CG    . TYR A 1 210 ? 7.894   -32.775 -23.533 1.00 25.20 210 A 1 
ATOM 1608 C CD1   . TYR A 1 210 ? 7.654   -31.594 -22.796 1.00 23.68 210 A 1 
ATOM 1609 C CD2   . TYR A 1 210 ? 6.902   -33.773 -23.577 1.00 26.43 210 A 1 
ATOM 1610 C CE1   . TYR A 1 210 ? 6.443   -31.413 -22.120 1.00 23.34 210 A 1 
ATOM 1611 C CE2   . TYR A 1 210 ? 5.687   -33.604 -22.906 1.00 22.60 210 A 1 
ATOM 1612 C CZ    . TYR A 1 210 ? 5.455   -32.421 -22.171 1.00 24.27 210 A 1 
ATOM 1613 O OH    . TYR A 1 210 ? 4.263   -32.249 -21.506 1.00 24.44 210 A 1 
ATOM 1614 N N     . TYR A 1 211 ? 10.544  -30.517 -26.142 1.00 32.33 211 A 1 
ATOM 1615 C CA    . TYR A 1 211 ? 10.831  -29.086 -26.257 1.00 30.52 211 A 1 
ATOM 1616 C C     . TYR A 1 211 ? 10.308  -28.481 -27.558 1.00 29.21 211 A 1 
ATOM 1617 O O     . TYR A 1 211 ? 9.683   -27.417 -27.523 1.00 25.59 211 A 1 
ATOM 1618 C CB    . TYR A 1 211 ? 12.338  -28.838 -26.069 1.00 28.37 211 A 1 
ATOM 1619 C CG    . TYR A 1 211 ? 12.668  -28.258 -24.714 1.00 28.16 211 A 1 
ATOM 1620 C CD1   . TYR A 1 211 ? 12.680  -26.852 -24.530 1.00 25.54 211 A 1 
ATOM 1621 C CD2   . TYR A 1 211 ? 12.941  -29.090 -23.614 1.00 28.10 211 A 1 
ATOM 1622 C CE1   . TYR A 1 211 ? 12.967  -26.293 -23.272 1.00 24.66 211 A 1 
ATOM 1623 C CE2   . TYR A 1 211 ? 13.229  -28.550 -22.351 1.00 24.09 211 A 1 
ATOM 1624 C CZ    . TYR A 1 211 ? 13.245  -27.143 -22.189 1.00 25.27 211 A 1 
ATOM 1625 O OH    . TYR A 1 211 ? 13.530  -26.603 -20.952 1.00 25.10 211 A 1 
ATOM 1626 N N     . ASP A 1 212 ? 10.456  -29.187 -28.694 1.00 42.45 212 A 1 
ATOM 1627 C CA    . ASP A 1 212 ? 10.001  -28.672 -29.998 1.00 43.74 212 A 1 
ATOM 1628 C C     . ASP A 1 212 ? 8.482   -28.520 -30.085 1.00 41.23 212 A 1 
ATOM 1629 O O     . ASP A 1 212 ? 7.968   -27.527 -30.606 1.00 39.25 212 A 1 
ATOM 1630 C CB    . ASP A 1 212 ? 10.509  -29.593 -31.124 1.00 40.34 212 A 1 
ATOM 1631 C CG    . ASP A 1 212 ? 11.962  -29.328 -31.543 1.00 36.85 212 A 1 
ATOM 1632 O OD1   . ASP A 1 212 ? 12.447  -28.205 -31.282 1.00 35.67 212 A 1 
ATOM 1633 O OD2   . ASP A 1 212 ? 12.552  -30.247 -32.131 1.00 36.31 212 A 1 
ATOM 1634 N N     . SER A 1 213 ? 7.733   -29.466 -29.503 1.00 42.77 213 A 1 
ATOM 1635 C CA    . SER A 1 213 ? 6.261   -29.389 -29.490 1.00 44.28 213 A 1 
ATOM 1636 C C     . SER A 1 213 ? 5.741   -28.168 -28.719 1.00 43.81 213 A 1 
ATOM 1637 O O     . SER A 1 213 ? 4.702   -27.607 -29.061 1.00 40.85 213 A 1 
ATOM 1638 C CB    . SER A 1 213 ? 5.694   -30.677 -28.890 1.00 39.84 213 A 1 
ATOM 1639 O OG    . SER A 1 213 ? 4.279   -30.637 -28.907 1.00 37.36 213 A 1 
ATOM 1640 N N     . HIS A 1 214 ? 6.466   -27.744 -27.686 1.00 38.96 214 A 1 
ATOM 1641 C CA    . HIS A 1 214 ? 6.043   -26.602 -26.885 1.00 41.91 214 A 1 
ATOM 1642 C C     . HIS A 1 214 ? 6.316   -25.251 -27.566 1.00 39.95 214 A 1 
ATOM 1643 O O     . HIS A 1 214 ? 5.528   -24.318 -27.391 1.00 38.05 214 A 1 
ATOM 1644 C CB    . HIS A 1 214 ? 6.642   -26.698 -25.472 1.00 39.05 214 A 1 
ATOM 1645 C CG    . HIS A 1 214 ? 5.612   -26.449 -24.411 1.00 38.63 214 A 1 
ATOM 1646 N ND1   . HIS A 1 214 ? 4.859   -25.303 -24.243 1.00 35.56 214 A 1 
ATOM 1647 C CD2   . HIS A 1 214 ? 5.174   -27.326 -23.453 1.00 35.68 214 A 1 
ATOM 1648 C CE1   . HIS A 1 214 ? 4.015   -25.494 -23.230 1.00 32.78 214 A 1 
ATOM 1649 N NE2   . HIS A 1 214 ? 4.166   -26.717 -22.723 1.00 32.07 214 A 1 
ATOM 1650 N N     . MET A 1 215 ? 7.392   -25.155 -28.354 1.00 41.51 215 A 1 
ATOM 1651 C CA    . MET A 1 215 ? 7.704   -23.963 -29.158 1.00 42.64 215 A 1 
ATOM 1652 C C     . MET A 1 215 ? 6.641   -23.729 -30.235 1.00 41.95 215 A 1 
ATOM 1653 O O     . MET A 1 215 ? 6.085   -22.633 -30.332 1.00 40.15 215 A 1 
ATOM 1654 C CB    . MET A 1 215 ? 9.103   -24.118 -29.775 1.00 40.33 215 A 1 
ATOM 1655 C CG    . MET A 1 215 ? 10.227  -23.786 -28.783 1.00 38.03 215 A 1 
ATOM 1656 S SD    . MET A 1 215 ? 10.727  -22.038 -28.752 1.00 36.30 215 A 1 
ATOM 1657 C CE    . MET A 1 215 ? 11.638  -21.954 -30.313 1.00 33.06 215 A 1 
ATOM 1658 N N     . SER A 1 216 ? 6.272   -24.786 -30.975 1.00 49.35 216 A 1 
ATOM 1659 C CA    . SER A 1 216 ? 5.260   -24.712 -32.042 1.00 50.32 216 A 1 
ATOM 1660 C C     . SER A 1 216 ? 3.905   -24.193 -31.549 1.00 48.98 216 A 1 
ATOM 1661 O O     . SER A 1 216 ? 3.299   -23.317 -32.170 1.00 46.48 216 A 1 
ATOM 1662 C CB    . SER A 1 216 ? 5.103   -26.089 -32.677 1.00 45.57 216 A 1 
ATOM 1663 O OG    . SER A 1 216 ? 4.035   -26.114 -33.604 1.00 41.15 216 A 1 
ATOM 1664 N N     . ASN A 1 217 ? 3.445   -24.664 -30.390 1.00 47.00 217 A 1 
ATOM 1665 C CA    . ASN A 1 217 ? 2.188   -24.195 -29.820 1.00 47.21 217 A 1 
ATOM 1666 C C     . ASN A 1 217 ? 2.244   -22.730 -29.381 1.00 43.93 217 A 1 
ATOM 1667 O O     . ASN A 1 217 ? 1.227   -22.037 -29.423 1.00 42.86 217 A 1 
ATOM 1668 C CB    . ASN A 1 217 ? 1.791   -25.108 -28.653 1.00 44.18 217 A 1 
ATOM 1669 C CG    . ASN A 1 217 ? 1.007   -26.333 -29.097 1.00 40.40 217 A 1 
ATOM 1670 O OD1   . ASN A 1 217 ? 0.248   -26.327 -30.053 1.00 40.84 217 A 1 
ATOM 1671 N ND2   . ASN A 1 217 ? 1.114   -27.425 -28.390 1.00 41.85 217 A 1 
ATOM 1672 N N     . GLN A 1 218 ? 3.415   -22.256 -28.932 1.00 49.74 218 A 1 
ATOM 1673 C CA    . GLN A 1 218 ? 3.560   -20.875 -28.491 1.00 51.92 218 A 1 
ATOM 1674 C C     . GLN A 1 218 ? 3.542   -19.903 -29.678 1.00 52.95 218 A 1 
ATOM 1675 O O     . GLN A 1 218 ? 2.890   -18.859 -29.601 1.00 53.08 218 A 1 
ATOM 1676 C CB    . GLN A 1 218 ? 4.818   -20.746 -27.628 1.00 48.34 218 A 1 
ATOM 1677 C CG    . GLN A 1 218 ? 4.639   -19.650 -26.566 1.00 43.71 218 A 1 
ATOM 1678 C CD    . GLN A 1 218 ? 5.802   -19.579 -25.574 1.00 39.90 218 A 1 
ATOM 1679 O OE1   . GLN A 1 218 ? 6.898   -20.060 -25.762 1.00 39.65 218 A 1 
ATOM 1680 N NE2   . GLN A 1 218 ? 5.601   -18.948 -24.443 1.00 37.13 218 A 1 
ATOM 1681 N N     . GLU A 1 219 ? 4.167   -20.289 -30.812 1.00 48.67 219 A 1 
ATOM 1682 C CA    . GLU A 1 219 ? 4.110   -19.507 -32.053 1.00 50.22 219 A 1 
ATOM 1683 C C     . GLU A 1 219 ? 2.696   -19.469 -32.633 1.00 47.23 219 A 1 
ATOM 1684 O O     . GLU A 1 219 ? 2.219   -18.396 -32.998 1.00 50.67 219 A 1 
ATOM 1685 C CB    . GLU A 1 219 ? 5.100   -20.056 -33.088 1.00 49.81 219 A 1 
ATOM 1686 C CG    . GLU A 1 219 ? 6.546   -19.723 -32.720 1.00 46.95 219 A 1 
ATOM 1687 C CD    . GLU A 1 219 ? 7.538   -20.073 -33.834 1.00 44.86 219 A 1 
ATOM 1688 O OE1   . GLU A 1 219 ? 8.594   -19.410 -33.887 1.00 40.67 219 A 1 
ATOM 1689 O OE2   . GLU A 1 219 ? 7.224   -20.988 -34.635 1.00 41.58 219 A 1 
ATOM 1690 N N     . GLN A 1 220 ? 1.972   -20.611 -32.634 1.00 54.05 220 A 1 
ATOM 1691 C CA    . GLN A 1 220 ? 0.567   -20.625 -33.063 1.00 54.39 220 A 1 
ATOM 1692 C C     . GLN A 1 220 ? -0.299  -19.708 -32.196 1.00 53.12 220 A 1 
ATOM 1693 O O     . GLN A 1 220 ? -1.127  -18.980 -32.746 1.00 56.62 220 A 1 
ATOM 1694 C CB    . GLN A 1 220 ? -0.002  -22.051 -33.044 1.00 54.05 220 A 1 
ATOM 1695 C CG    . GLN A 1 220 ? 0.345   -22.807 -34.329 1.00 50.82 220 A 1 
ATOM 1696 C CD    . GLN A 1 220 ? -0.391  -24.143 -34.445 1.00 47.74 220 A 1 
ATOM 1697 O OE1   . GLN A 1 220 ? -0.965  -24.680 -33.511 1.00 47.00 220 A 1 
ATOM 1698 N NE2   . GLN A 1 220 ? -0.423  -24.737 -35.618 1.00 42.63 220 A 1 
ATOM 1699 N N     . TYR A 1 221 ? -0.101  -19.699 -30.868 1.00 47.83 221 A 1 
ATOM 1700 C CA    . TYR A 1 221 ? -0.869  -18.826 -29.987 1.00 44.98 221 A 1 
ATOM 1701 C C     . TYR A 1 221 ? -0.602  -17.343 -30.261 1.00 41.63 221 A 1 
ATOM 1702 O O     . TYR A 1 221 ? -1.543  -16.555 -30.343 1.00 41.75 221 A 1 
ATOM 1703 C CB    . TYR A 1 221 ? -0.587  -19.183 -28.518 1.00 43.90 221 A 1 
ATOM 1704 C CG    . TYR A 1 221 ? -1.851  -19.324 -27.701 1.00 42.60 221 A 1 
ATOM 1705 C CD1   . TYR A 1 221 ? -2.428  -18.206 -27.064 1.00 41.70 221 A 1 
ATOM 1706 C CD2   . TYR A 1 221 ? -2.489  -20.582 -27.599 1.00 42.50 221 A 1 
ATOM 1707 C CE1   . TYR A 1 221 ? -3.615  -18.339 -26.337 1.00 36.07 221 A 1 
ATOM 1708 C CE2   . TYR A 1 221 ? -3.671  -20.723 -26.884 1.00 35.53 221 A 1 
ATOM 1709 C CZ    . TYR A 1 221 ? -4.240  -19.602 -26.246 1.00 38.09 221 A 1 
ATOM 1710 O OH    . TYR A 1 221 ? -5.406  -19.738 -25.530 1.00 37.27 221 A 1 
ATOM 1711 N N     . VAL A 1 222 ? 0.680   -16.970 -30.476 1.00 57.66 222 A 1 
ATOM 1712 C CA    . VAL A 1 222 ? 1.060   -15.578 -30.804 1.00 58.62 222 A 1 
ATOM 1713 C C     . VAL A 1 222 ? 0.488   -15.165 -32.169 1.00 56.64 222 A 1 
ATOM 1714 O O     . VAL A 1 222 ? -0.023  -14.051 -32.304 1.00 62.22 222 A 1 
ATOM 1715 C CB    . VAL A 1 222 ? 2.588   -15.410 -30.770 1.00 57.12 222 A 1 
ATOM 1716 C CG1   . VAL A 1 222 ? 3.028   -14.031 -31.271 1.00 51.57 222 A 1 
ATOM 1717 C CG2   . VAL A 1 222 ? 3.114   -15.548 -29.336 1.00 57.00 222 A 1 
ATOM 1718 N N     . MET A 1 223 ? 0.510   -16.065 -33.154 1.00 67.09 223 A 1 
ATOM 1719 C CA    . MET A 1 223 ? -0.030  -15.787 -34.481 1.00 67.14 223 A 1 
ATOM 1720 C C     . MET A 1 223 ? -1.560  -15.645 -34.447 1.00 66.29 223 A 1 
ATOM 1721 O O     . MET A 1 223 ? -2.112  -14.750 -35.082 1.00 73.30 223 A 1 
ATOM 1722 C CB    . MET A 1 223 ? 0.419   -16.897 -35.444 1.00 68.25 223 A 1 
ATOM 1723 C CG    . MET A 1 223 ? 0.306   -16.459 -36.905 1.00 62.92 223 A 1 
ATOM 1724 S SD    . MET A 1 223 ? 0.871   -17.725 -38.070 1.00 58.55 223 A 1 
ATOM 1725 C CE    . MET A 1 223 ? 0.909   -16.737 -39.597 1.00 50.30 223 A 1 
ATOM 1726 N N     . GLN A 1 224 ? -2.235  -16.464 -33.641 1.00 64.16 224 A 1 
ATOM 1727 C CA    . GLN A 1 224 ? -3.685  -16.395 -33.453 1.00 64.53 224 A 1 
ATOM 1728 C C     . GLN A 1 224 ? -4.093  -15.124 -32.688 1.00 64.06 224 A 1 
ATOM 1729 O O     . GLN A 1 224 ? -5.081  -14.488 -33.034 1.00 69.91 224 A 1 
ATOM 1730 C CB    . GLN A 1 224 ? -4.153  -17.684 -32.763 1.00 64.54 224 A 1 
ATOM 1731 C CG    . GLN A 1 224 ? -5.651  -17.947 -32.979 1.00 59.72 224 A 1 
ATOM 1732 C CD    . GLN A 1 224 ? -6.073  -19.324 -32.456 1.00 55.88 224 A 1 
ATOM 1733 O OE1   . GLN A 1 224 ? -5.576  -19.837 -31.471 1.00 51.56 224 A 1 
ATOM 1734 N NE2   . GLN A 1 224 ? -7.024  -19.975 -33.093 1.00 49.21 224 A 1 
ATOM 1735 N N     . GLU A 1 225 ? -3.303  -14.721 -31.699 1.00 59.47 225 A 1 
ATOM 1736 C CA    . GLU A 1 225 ? -3.530  -13.469 -30.959 1.00 60.81 225 A 1 
ATOM 1737 C C     . GLU A 1 225 ? -3.289  -12.239 -31.856 1.00 59.80 225 A 1 
ATOM 1738 O O     . GLU A 1 225 ? -4.081  -11.298 -31.833 1.00 63.70 225 A 1 
ATOM 1739 C CB    . GLU A 1 225 ? -2.668  -13.454 -29.682 1.00 59.09 225 A 1 
ATOM 1740 C CG    . GLU A 1 225 ? -3.214  -12.481 -28.627 1.00 54.27 225 A 1 
ATOM 1741 C CD    . GLU A 1 225 ? -2.428  -12.476 -27.299 1.00 50.91 225 A 1 
ATOM 1742 O OE1   . GLU A 1 225 ? -2.982  -11.950 -26.299 1.00 45.75 225 A 1 
ATOM 1743 O OE2   . GLU A 1 225 ? -1.285  -12.961 -27.266 1.00 46.19 225 A 1 
ATOM 1744 N N     . GLN A 1 226 ? -2.264  -12.275 -32.728 1.00 66.96 226 A 1 
ATOM 1745 C CA    . GLN A 1 226 ? -2.049  -11.232 -33.738 1.00 66.00 226 A 1 
ATOM 1746 C C     . GLN A 1 226 ? -3.182  -11.160 -34.764 1.00 64.84 226 A 1 
ATOM 1747 O O     . GLN A 1 226 ? -3.633  -10.056 -35.088 1.00 73.99 226 A 1 
ATOM 1748 C CB    . GLN A 1 226 ? -0.718  -11.433 -34.475 1.00 68.55 226 A 1 
ATOM 1749 C CG    . GLN A 1 226 ? 0.467   -10.866 -33.685 1.00 62.67 226 A 1 
ATOM 1750 C CD    . GLN A 1 226 ? 1.765   -10.874 -34.500 1.00 57.71 226 A 1 
ATOM 1751 O OE1   . GLN A 1 226 ? 1.847   -11.379 -35.603 1.00 54.16 226 A 1 
ATOM 1752 N NE2   . GLN A 1 226 ? 2.826   -10.289 -33.991 1.00 50.71 226 A 1 
ATOM 1753 N N     . GLN A 1 227 ? -3.673  -12.306 -35.249 1.00 70.04 227 A 1 
ATOM 1754 C CA    . GLN A 1 227 ? -4.832  -12.334 -36.143 1.00 68.63 227 A 1 
ATOM 1755 C C     . GLN A 1 227 ? -6.074  -11.772 -35.452 1.00 68.67 227 A 1 
ATOM 1756 O O     . GLN A 1 227 ? -6.797  -10.982 -36.054 1.00 73.19 227 A 1 
ATOM 1757 C CB    . GLN A 1 227 ? -5.111  -13.753 -36.645 1.00 69.81 227 A 1 
ATOM 1758 C CG    . GLN A 1 227 ? -4.203  -14.122 -37.830 1.00 64.48 227 A 1 
ATOM 1759 C CD    . GLN A 1 227 ? -4.537  -15.493 -38.418 1.00 58.57 227 A 1 
ATOM 1760 O OE1   . GLN A 1 227 ? -5.277  -16.292 -37.867 1.00 56.20 227 A 1 
ATOM 1761 N NE2   . GLN A 1 227 ? -3.999  -15.818 -39.570 1.00 51.32 227 A 1 
ATOM 1762 N N     . HIS A 1 228 ? -6.295  -12.113 -34.184 1.00 66.20 228 A 1 
ATOM 1763 C CA    . HIS A 1 228 ? -7.432  -11.595 -33.430 1.00 67.25 228 A 1 
ATOM 1764 C C     . HIS A 1 228 ? -7.328  -10.085 -33.196 1.00 63.78 228 A 1 
ATOM 1765 O O     . HIS A 1 228 ? -8.327  -9.371  -33.307 1.00 71.08 228 A 1 
ATOM 1766 C CB    . HIS A 1 228 ? -7.574  -12.376 -32.118 1.00 68.74 228 A 1 
ATOM 1767 C CG    . HIS A 1 228 ? -8.969  -12.299 -31.550 1.00 63.25 228 A 1 
ATOM 1768 N ND1   . HIS A 1 228 ? -10.103 -12.784 -32.156 1.00 53.45 228 A 1 
ATOM 1769 C CD2   . HIS A 1 228 ? -9.361  -11.732 -30.372 1.00 54.74 228 A 1 
ATOM 1770 C CE1   . HIS A 1 228 ? -11.149 -12.520 -31.367 1.00 48.53 228 A 1 
ATOM 1771 N NE2   . HIS A 1 228 ? -10.743 -11.884 -30.263 1.00 49.31 228 A 1 
ATOM 1772 N N     . LEU A 1 229 ? -6.119  -9.577  -32.940 1.00 60.09 229 A 1 
ATOM 1773 C CA    . LEU A 1 229 ? -5.848  -8.140  -32.849 1.00 57.21 229 A 1 
ATOM 1774 C C     . LEU A 1 229 ? -6.077  -7.418  -34.178 1.00 54.54 229 A 1 
ATOM 1775 O O     . LEU A 1 229 ? -6.691  -6.348  -34.184 1.00 60.17 229 A 1 
ATOM 1776 C CB    . LEU A 1 229 ? -4.409  -7.931  -32.334 1.00 60.38 229 A 1 
ATOM 1777 C CG    . LEU A 1 229 ? -4.370  -7.566  -30.843 1.00 57.42 229 A 1 
ATOM 1778 C CD1   . LEU A 1 229 ? -3.085  -8.043  -30.195 1.00 50.75 229 A 1 
ATOM 1779 C CD2   . LEU A 1 229 ? -4.478  -6.048  -30.653 1.00 58.33 229 A 1 
ATOM 1780 N N     . GLN A 1 230 ? -5.646  -7.994  -35.304 1.00 69.88 230 A 1 
ATOM 1781 C CA    . GLN A 1 230 ? -5.920  -7.442  -36.633 1.00 68.69 230 A 1 
ATOM 1782 C C     . GLN A 1 230 ? -7.411  -7.467  -36.959 1.00 67.51 230 A 1 
ATOM 1783 O O     . GLN A 1 230 ? -7.927  -6.479  -37.479 1.00 74.24 230 A 1 
ATOM 1784 C CB    . GLN A 1 230 ? -5.142  -8.207  -37.709 1.00 71.95 230 A 1 
ATOM 1785 C CG    . GLN A 1 230 ? -3.661  -7.784  -37.768 1.00 66.56 230 A 1 
ATOM 1786 C CD    . GLN A 1 230 ? -2.910  -8.431  -38.931 1.00 61.26 230 A 1 
ATOM 1787 O OE1   . GLN A 1 230 ? -3.433  -9.215  -39.703 1.00 55.91 230 A 1 
ATOM 1788 N NE2   . GLN A 1 230 ? -1.649  -8.099  -39.113 1.00 53.06 230 A 1 
ATOM 1789 N N     . GLN A 1 231 ? -8.108  -8.550  -36.609 1.00 71.40 231 A 1 
ATOM 1790 C CA    . GLN A 1 231 ? -9.554  -8.668  -36.777 1.00 71.93 231 A 1 
ATOM 1791 C C     . GLN A 1 231 ? -10.285 -7.586  -35.976 1.00 72.14 231 A 1 
ATOM 1792 O O     . GLN A 1 231 ? -11.100 -6.855  -36.532 1.00 74.86 231 A 1 
ATOM 1793 C CB    . GLN A 1 231 ? -9.993  -10.076 -36.358 1.00 72.17 231 A 1 
ATOM 1794 C CG    . GLN A 1 231 ? -11.410 -10.443 -36.870 1.00 66.19 231 A 1 
ATOM 1795 C CD    . GLN A 1 231 ? -11.431 -11.133 -38.241 1.00 60.55 231 A 1 
ATOM 1796 O OE1   . GLN A 1 231 ? -10.450 -11.621 -38.763 1.00 58.48 231 A 1 
ATOM 1797 N NE2   . GLN A 1 231 ? -12.591 -11.199 -38.866 1.00 52.87 231 A 1 
ATOM 1798 N N     . MET A 1 232 ? -9.942  -7.404  -34.701 1.00 76.78 232 A 1 
ATOM 1799 C CA    . MET A 1 232 ? -10.507 -6.342  -33.872 1.00 73.61 232 A 1 
ATOM 1800 C C     . MET A 1 232 ? -10.198 -4.946  -34.412 1.00 72.45 232 A 1 
ATOM 1801 O O     . MET A 1 232 ? -11.068 -4.082  -34.384 1.00 77.58 232 A 1 
ATOM 1802 C CB    . MET A 1 232 ? -10.017 -6.438  -32.417 1.00 74.56 232 A 1 
ATOM 1803 C CG    . MET A 1 232 ? -10.871 -7.355  -31.547 1.00 66.32 232 A 1 
ATOM 1804 S SD    . MET A 1 232 ? -11.080 -6.765  -29.828 1.00 62.57 232 A 1 
ATOM 1805 C CE    . MET A 1 232 ? -9.389  -6.841  -29.232 1.00 51.25 232 A 1 
ATOM 1806 N N     . GLN A 1 233 ? -8.983  -4.700  -34.904 1.00 70.16 233 A 1 
ATOM 1807 C CA    . GLN A 1 233 ? -8.653  -3.420  -35.527 1.00 67.24 233 A 1 
ATOM 1808 C C     . GLN A 1 233 ? -9.491  -3.170  -36.786 1.00 64.38 233 A 1 
ATOM 1809 O O     . GLN A 1 233 ? -9.942  -2.041  -36.994 1.00 75.30 233 A 1 
ATOM 1810 C CB    . GLN A 1 233 ? -7.167  -3.343  -35.874 1.00 71.51 233 A 1 
ATOM 1811 C CG    . GLN A 1 233 ? -6.316  -2.975  -34.653 1.00 65.46 233 A 1 
ATOM 1812 C CD    . GLN A 1 233 ? -4.830  -2.798  -35.009 1.00 60.65 233 A 1 
ATOM 1813 O OE1   . GLN A 1 233 ? -4.362  -3.103  -36.087 1.00 55.51 233 A 1 
ATOM 1814 N NE2   . GLN A 1 233 ? -4.038  -2.279  -34.091 1.00 53.32 233 A 1 
ATOM 1815 N N     . LYS A 1 234 ? -9.726  -4.217  -37.567 1.00 72.99 234 A 1 
ATOM 1816 C CA    . LYS A 1 234 ? -10.531 -4.127  -38.781 1.00 71.82 234 A 1 
ATOM 1817 C C     . LYS A 1 234 ? -12.003 -3.858  -38.460 1.00 70.64 234 A 1 
ATOM 1818 O O     . LYS A 1 234 ? -12.574 -2.941  -39.033 1.00 74.55 234 A 1 
ATOM 1819 C CB    . LYS A 1 234 ? -10.331 -5.408  -39.602 1.00 72.92 234 A 1 
ATOM 1820 C CG    . LYS A 1 234 ? -10.498 -5.125  -41.094 1.00 65.46 234 A 1 
ATOM 1821 C CD    . LYS A 1 234 ? -10.300 -6.415  -41.894 1.00 62.96 234 A 1 
ATOM 1822 C CE    . LYS A 1 234 ? -10.359 -6.101  -43.376 1.00 55.49 234 A 1 
ATOM 1823 N NZ    . LYS A 1 234 ? -10.355 -7.325  -44.198 1.00 50.28 234 A 1 
ATOM 1824 N N     . GLU A 1 235 ? -12.573 -4.569  -37.484 1.00 72.04 235 A 1 
ATOM 1825 C CA    . GLU A 1 235 ? -13.936 -4.314  -36.993 1.00 70.95 235 A 1 
ATOM 1826 C C     . GLU A 1 235 ? -14.082 -2.901  -36.413 1.00 67.14 235 A 1 
ATOM 1827 O O     . GLU A 1 235 ? -15.090 -2.231  -36.638 1.00 71.60 235 A 1 
ATOM 1828 C CB    . GLU A 1 235 ? -14.317 -5.354  -35.927 1.00 72.01 235 A 1 
ATOM 1829 C CG    . GLU A 1 235 ? -14.655 -6.728  -36.528 1.00 63.16 235 A 1 
ATOM 1830 C CD    . GLU A 1 235 ? -15.047 -7.767  -35.465 1.00 59.69 235 A 1 
ATOM 1831 O OE1   . GLU A 1 235 ? -15.398 -8.899  -35.885 1.00 51.40 235 A 1 
ATOM 1832 O OE2   . GLU A 1 235 ? -14.990 -7.463  -34.258 1.00 52.29 235 A 1 
ATOM 1833 N N     . TYR A 1 236 ? -13.065 -2.416  -35.695 1.00 67.54 236 A 1 
ATOM 1834 C CA    . TYR A 1 236 ? -13.078 -1.057  -35.153 1.00 59.34 236 A 1 
ATOM 1835 C C     . TYR A 1 236 ? -13.010 0.008   -36.263 1.00 55.34 236 A 1 
ATOM 1836 O O     . TYR A 1 236 ? -13.717 1.017   -36.187 1.00 56.68 236 A 1 
ATOM 1837 C CB    . TYR A 1 236 ? -11.941 -0.893  -34.145 1.00 58.58 236 A 1 
ATOM 1838 C CG    . TYR A 1 236 ? -12.268 0.087   -33.037 1.00 54.17 236 A 1 
ATOM 1839 C CD1   . TYR A 1 236 ? -11.998 1.460   -33.178 1.00 51.47 236 A 1 
ATOM 1840 C CD2   . TYR A 1 236 ? -12.872 -0.378  -31.848 1.00 51.63 236 A 1 
ATOM 1841 C CE1   . TYR A 1 236 ? -12.322 2.360   -32.154 1.00 43.64 236 A 1 
ATOM 1842 C CE2   . TYR A 1 236 ? -13.198 0.502   -30.817 1.00 43.96 236 A 1 
ATOM 1843 C CZ    . TYR A 1 236 ? -12.923 1.876   -30.971 1.00 48.21 236 A 1 
ATOM 1844 O OH    . TYR A 1 236 ? -13.239 2.754   -29.959 1.00 46.74 236 A 1 
ATOM 1845 N N     . ALA A 1 237 ? -12.202 -0.234  -37.300 1.00 73.05 237 A 1 
ATOM 1846 C CA    . ALA A 1 237 ? -12.115 0.637   -38.471 1.00 71.32 237 A 1 
ATOM 1847 C C     . ALA A 1 237 ? -13.436 0.639   -39.268 1.00 68.32 237 A 1 
ATOM 1848 O O     . ALA A 1 237 ? -13.909 1.715   -39.647 1.00 73.69 237 A 1 
ATOM 1849 C CB    . ALA A 1 237 ? -10.927 0.209   -39.329 1.00 73.05 237 A 1 
ATOM 1850 N N     . GLU A 1 238 ? -14.066 -0.529  -39.457 1.00 71.85 238 A 1 
ATOM 1851 C CA    . GLU A 1 238 ? -15.381 -0.626  -40.105 1.00 70.86 238 A 1 
ATOM 1852 C C     . GLU A 1 238 ? -16.476 0.077   -39.293 1.00 67.06 238 A 1 
ATOM 1853 O O     . GLU A 1 238 ? -17.297 0.800   -39.858 1.00 71.63 238 A 1 
ATOM 1854 C CB    . GLU A 1 238 ? -15.745 -2.099  -40.361 1.00 72.49 238 A 1 
ATOM 1855 C CG    . GLU A 1 238 ? -14.994 -2.677  -41.577 1.00 64.99 238 A 1 
ATOM 1856 C CD    . GLU A 1 238 ? -15.314 -4.156  -41.873 1.00 59.41 238 A 1 
ATOM 1857 O OE1   . GLU A 1 238 ? -14.723 -4.673  -42.852 1.00 52.75 238 A 1 
ATOM 1858 O OE2   . GLU A 1 238 ? -16.100 -4.757  -41.127 1.00 53.16 238 A 1 
ATOM 1859 N N     . GLN A 1 239 ? -16.461 -0.050  -37.959 1.00 69.16 239 A 1 
ATOM 1860 C CA    . GLN A 1 239 ? -17.396 0.688   -37.102 1.00 67.33 239 A 1 
ATOM 1861 C C     . GLN A 1 239 ? -17.168 2.205   -37.137 1.00 64.53 239 A 1 
ATOM 1862 O O     . GLN A 1 239 ? -18.143 2.958   -37.041 1.00 69.63 239 A 1 
ATOM 1863 C CB    . GLN A 1 239 ? -17.308 0.209   -35.650 1.00 70.24 239 A 1 
ATOM 1864 C CG    . GLN A 1 239 ? -18.105 -1.074  -35.413 1.00 64.39 239 A 1 
ATOM 1865 C CD    . GLN A 1 239 ? -18.186 -1.454  -33.929 1.00 60.46 239 A 1 
ATOM 1866 O OE1   . GLN A 1 239 ? -17.744 -0.753  -33.021 1.00 54.62 239 A 1 
ATOM 1867 N NE2   . GLN A 1 239 ? -18.788 -2.574  -33.625 1.00 52.09 239 A 1 
ATOM 1868 N N     . GLN A 1 240 ? -15.918 2.666   -37.229 1.00 66.43 240 A 1 
ATOM 1869 C CA    . GLN A 1 240 ? -15.645 4.091   -37.406 1.00 67.33 240 A 1 
ATOM 1870 C C     . GLN A 1 240 ? -16.139 4.580   -38.769 1.00 65.50 240 A 1 
ATOM 1871 O O     . GLN A 1 240 ? -16.818 5.609   -38.818 1.00 70.03 240 A 1 
ATOM 1872 C CB    . GLN A 1 240 ? -14.157 4.412   -37.227 1.00 68.47 240 A 1 
ATOM 1873 C CG    . GLN A 1 240 ? -13.826 4.668   -35.752 1.00 64.62 240 A 1 
ATOM 1874 C CD    . GLN A 1 240 ? -12.424 5.280   -35.560 1.00 60.40 240 A 1 
ATOM 1875 O OE1   . GLN A 1 240 ? -11.500 5.077   -36.318 1.00 57.77 240 A 1 
ATOM 1876 N NE2   . GLN A 1 240 ? -12.239 6.059   -34.525 1.00 52.93 240 A 1 
ATOM 1877 N N     . MET A 1 241 ? -15.894 3.817   -39.835 1.00 70.98 241 A 1 
ATOM 1878 C CA    . MET A 1 241 ? -16.322 4.186   -41.183 1.00 70.11 241 A 1 
ATOM 1879 C C     . MET A 1 241 ? -17.856 4.218   -41.303 1.00 67.36 241 A 1 
ATOM 1880 O O     . MET A 1 241 ? -18.405 5.140   -41.899 1.00 70.10 241 A 1 
ATOM 1881 C CB    . MET A 1 241 ? -15.672 3.215   -42.177 1.00 71.64 241 A 1 
ATOM 1882 C CG    . MET A 1 241 ? -15.531 3.818   -43.573 1.00 63.68 241 A 1 
ATOM 1883 S SD    . MET A 1 241 ? -14.785 2.711   -44.825 1.00 59.52 241 A 1 
ATOM 1884 C CE    . MET A 1 241 ? -13.102 2.533   -44.176 1.00 51.53 241 A 1 
ATOM 1885 N N     . GLN A 1 242 ? -18.554 3.272   -40.640 1.00 67.38 242 A 1 
ATOM 1886 C CA    . GLN A 1 242 ? -20.020 3.317   -40.565 1.00 65.94 242 A 1 
ATOM 1887 C C     . GLN A 1 242 ? -20.533 4.522   -39.772 1.00 60.96 242 A 1 
ATOM 1888 O O     . GLN A 1 242 ? -21.553 5.098   -40.152 1.00 67.34 242 A 1 
ATOM 1889 C CB    . GLN A 1 242 ? -20.577 2.030   -39.943 1.00 68.42 242 A 1 
ATOM 1890 C CG    . GLN A 1 242 ? -20.713 0.908   -40.976 1.00 62.65 242 A 1 
ATOM 1891 C CD    . GLN A 1 242 ? -21.426 -0.328  -40.421 1.00 58.78 242 A 1 
ATOM 1892 O OE1   . GLN A 1 242 ? -21.717 -0.455  -39.240 1.00 54.00 242 A 1 
ATOM 1893 N NE2   . GLN A 1 242 ? -21.753 -1.282  -41.261 1.00 50.37 242 A 1 
ATOM 1894 N N     . LYS A 1 243 ? -19.846 4.928   -38.702 1.00 53.47 243 A 1 
ATOM 1895 C CA    . LYS A 1 243 ? -20.248 6.123   -37.958 1.00 54.31 243 A 1 
ATOM 1896 C C     . LYS A 1 243 ? -20.078 7.403   -38.771 1.00 48.72 243 A 1 
ATOM 1897 O O     . LYS A 1 243 ? -20.994 8.218   -38.769 1.00 52.34 243 A 1 
ATOM 1898 C CB    . LYS A 1 243 ? -19.485 6.232   -36.636 1.00 56.17 243 A 1 
ATOM 1899 C CG    . LYS A 1 243 ? -20.170 5.405   -35.552 1.00 54.80 243 A 1 
ATOM 1900 C CD    . LYS A 1 243 ? -19.415 5.620   -34.237 1.00 54.31 243 A 1 
ATOM 1901 C CE    . LYS A 1 243 ? -20.127 4.893   -33.112 1.00 47.24 243 A 1 
ATOM 1902 N NZ    . LYS A 1 243 ? -19.443 5.148   -31.832 1.00 43.88 243 A 1 
ATOM 1903 N N     . GLU A 1 244 ? -18.962 7.544   -39.496 1.00 63.60 244 A 1 
ATOM 1904 C CA    . GLU A 1 244 ? -18.762 8.700   -40.386 1.00 62.67 244 A 1 
ATOM 1905 C C     . GLU A 1 244 ? -19.824 8.751   -41.494 1.00 56.91 244 A 1 
ATOM 1906 O O     . GLU A 1 244 ? -20.309 9.831   -41.834 1.00 59.17 244 A 1 
ATOM 1907 C CB    . GLU A 1 244 ? -17.359 8.674   -41.011 1.00 63.41 244 A 1 
ATOM 1908 C CG    . GLU A 1 244 ? -16.283 9.176   -40.041 1.00 57.36 244 A 1 
ATOM 1909 C CD    . GLU A 1 244 ? -14.901 9.313   -40.702 1.00 55.01 244 A 1 
ATOM 1910 O OE1   . GLU A 1 244 ? -14.109 10.153  -40.212 1.00 47.91 244 A 1 
ATOM 1911 O OE2   . GLU A 1 244 ? -14.620 8.564   -41.671 1.00 48.15 244 A 1 
ATOM 1912 N N     . TYR A 1 245 ? -20.241 7.584   -42.035 1.00 58.36 245 A 1 
ATOM 1913 C CA    . TYR A 1 245 ? -21.296 7.537   -43.042 1.00 54.18 245 A 1 
ATOM 1914 C C     . TYR A 1 245 ? -22.648 8.004   -42.489 1.00 47.61 245 A 1 
ATOM 1915 O O     . TYR A 1 245 ? -23.324 8.808   -43.128 1.00 50.06 245 A 1 
ATOM 1916 C CB    . TYR A 1 245 ? -21.377 6.116   -43.641 1.00 54.01 245 A 1 
ATOM 1917 C CG    . TYR A 1 245 ? -21.360 6.140   -45.148 1.00 52.18 245 A 1 
ATOM 1918 C CD1   . TYR A 1 245 ? -22.567 6.261   -45.880 1.00 49.16 245 A 1 
ATOM 1919 C CD2   . TYR A 1 245 ? -20.133 6.077   -45.842 1.00 48.18 245 A 1 
ATOM 1920 C CE1   . TYR A 1 245 ? -22.539 6.315   -47.281 1.00 40.90 245 A 1 
ATOM 1921 C CE2   . TYR A 1 245 ? -20.092 6.130   -47.243 1.00 41.32 245 A 1 
ATOM 1922 C CZ    . TYR A 1 245 ? -21.300 6.244   -47.963 1.00 42.50 245 A 1 
ATOM 1923 O OH    . TYR A 1 245 ? -21.272 6.294   -49.342 1.00 40.48 245 A 1 
ATOM 1924 N N     . VAL A 1 246 ? -23.014 7.551   -41.264 1.00 55.91 246 A 1 
ATOM 1925 C CA    . VAL A 1 246 ? -24.290 7.932   -40.638 1.00 56.71 246 A 1 
ATOM 1926 C C     . VAL A 1 246 ? -24.317 9.413   -40.228 1.00 53.08 246 A 1 
ATOM 1927 O O     . VAL A 1 246 ? -25.359 10.061  -40.356 1.00 54.25 246 A 1 
ATOM 1928 C CB    . VAL A 1 246 ? -24.616 7.005   -39.454 1.00 54.29 246 A 1 
ATOM 1929 C CG1   . VAL A 1 246 ? -25.898 7.417   -38.715 1.00 49.85 246 A 1 
ATOM 1930 C CG2   . VAL A 1 246 ? -24.826 5.565   -39.916 1.00 55.58 246 A 1 
ATOM 1931 N N     . GLU A 1 247 ? -23.193 9.977   -39.771 1.00 56.82 247 A 1 
ATOM 1932 C CA    . GLU A 1 247 ? -23.124 11.407  -39.431 1.00 57.05 247 A 1 
ATOM 1933 C C     . GLU A 1 247 ? -23.238 12.314  -40.674 1.00 52.49 247 A 1 
ATOM 1934 O O     . GLU A 1 247 ? -23.848 13.380  -40.592 1.00 52.86 247 A 1 
ATOM 1935 C CB    . GLU A 1 247 ? -21.862 11.739  -38.611 1.00 55.80 247 A 1 
ATOM 1936 C CG    . GLU A 1 247 ? -22.035 11.351  -37.130 1.00 53.09 247 A 1 
ATOM 1937 C CD    . GLU A 1 247 ? -20.873 11.786  -36.206 1.00 50.02 247 A 1 
ATOM 1938 O OE1   . GLU A 1 247 ? -21.114 11.824  -34.969 1.00 45.32 247 A 1 
ATOM 1939 O OE2   . GLU A 1 247 ? -19.757 12.041  -36.698 1.00 45.30 247 A 1 
ATOM 1940 N N     . ASN A 1 248 ? -22.726 11.873  -41.827 1.00 51.21 248 A 1 
ATOM 1941 C CA    . ASN A 1 248 ? -22.812 12.664  -43.062 1.00 52.02 248 A 1 
ATOM 1942 C C     . ASN A 1 248 ? -24.218 12.704  -43.682 1.00 47.31 248 A 1 
ATOM 1943 O O     . ASN A 1 248 ? -24.618 13.764  -44.164 1.00 46.20 248 A 1 
ATOM 1944 C CB    . ASN A 1 248 ? -21.762 12.162  -44.066 1.00 49.70 248 A 1 
ATOM 1945 C CG    . ASN A 1 248 ? -20.398 12.806  -43.875 1.00 47.77 248 A 1 
ATOM 1946 O OD1   . ASN A 1 248 ? -20.251 13.965  -43.515 1.00 46.67 248 A 1 
ATOM 1947 N ND2   . ASN A 1 248 ? -19.343 12.084  -44.164 1.00 48.29 248 A 1 
ATOM 1948 N N     . GLU A 1 249 ? -24.984 11.617  -43.649 1.00 53.74 249 A 1 
ATOM 1949 C CA    . GLU A 1 249 ? -26.343 11.635  -44.221 1.00 54.41 249 A 1 
ATOM 1950 C C     . GLU A 1 249 ? -27.323 12.526  -43.439 1.00 52.26 249 A 1 
ATOM 1951 O O     . GLU A 1 249 ? -28.248 13.096  -44.015 1.00 49.96 249 A 1 
ATOM 1952 C CB    . GLU A 1 249 ? -26.912 10.204  -44.333 1.00 50.40 249 A 1 
ATOM 1953 C CG    . GLU A 1 249 ? -26.372 9.445   -45.554 1.00 47.50 249 A 1 
ATOM 1954 C CD    . GLU A 1 249 ? -27.108 8.114   -45.809 1.00 45.19 249 A 1 
ATOM 1955 O OE1   . GLU A 1 249 ? -27.087 7.660   -46.978 1.00 41.07 249 A 1 
ATOM 1956 O OE2   . GLU A 1 249 ? -27.664 7.535   -44.851 1.00 41.52 249 A 1 
ATOM 1957 N N     . GLY A 1 250 ? -27.107 12.679  -42.121 1.00 45.28 250 A 1 
ATOM 1958 C CA    . GLY A 1 250 ? -28.041 13.415  -41.274 1.00 45.78 250 A 1 
ATOM 1959 C C     . GLY A 1 250 ? -28.115 14.929  -41.506 1.00 44.35 250 A 1 
ATOM 1960 O O     . GLY A 1 250 ? -29.001 15.582  -40.951 1.00 44.09 250 A 1 
ATOM 1961 N N     . SER A 1 251 ? -27.203 15.509  -42.272 1.00 45.42 251 A 1 
ATOM 1962 C CA    . SER A 1 251 ? -27.091 16.963  -42.442 1.00 46.00 251 A 1 
ATOM 1963 C C     . SER A 1 251 ? -28.048 17.574  -43.482 1.00 43.41 251 A 1 
ATOM 1964 O O     . SER A 1 251 ? -27.801 18.688  -43.947 1.00 43.65 251 A 1 
ATOM 1965 C CB    . SER A 1 251 ? -25.636 17.364  -42.675 1.00 45.10 251 A 1 
ATOM 1966 O OG    . SER A 1 251 ? -25.161 16.996  -43.953 1.00 45.05 251 A 1 
ATOM 1967 N N     . GLU A 1 252 ? -29.117 16.874  -43.864 1.00 46.50 252 A 1 
ATOM 1968 C CA    . GLU A 1 252 ? -30.074 17.440  -44.816 1.00 48.68 252 A 1 
ATOM 1969 C C     . GLU A 1 252 ? -30.664 18.762  -44.309 1.00 45.70 252 A 1 
ATOM 1970 O O     . GLU A 1 252 ? -31.095 18.926  -43.165 1.00 43.31 252 A 1 
ATOM 1971 C CB    . GLU A 1 252 ? -31.176 16.453  -45.224 1.00 45.13 252 A 1 
ATOM 1972 C CG    . GLU A 1 252 ? -30.730 15.493  -46.342 1.00 44.31 252 A 1 
ATOM 1973 C CD    . GLU A 1 252 ? -31.912 14.812  -47.046 1.00 43.30 252 A 1 
ATOM 1974 O OE1   . GLU A 1 252 ? -31.743 14.445  -48.224 1.00 39.90 252 A 1 
ATOM 1975 O OE2   . GLU A 1 252 ? -33.000 14.710  -46.426 1.00 39.72 252 A 1 
ATOM 1976 N N     . CYS A 1 253 ? -30.645 19.721  -45.208 1.00 43.83 253 A 1 
ATOM 1977 C CA    . CYS A 1 253 ? -31.015 21.110  -44.974 1.00 48.27 253 A 1 
ATOM 1978 C C     . CYS A 1 253 ? -32.507 21.238  -44.653 1.00 44.90 253 A 1 
ATOM 1979 O O     . CYS A 1 253 ? -33.330 21.420  -45.552 1.00 45.57 253 A 1 
ATOM 1980 C CB    . CYS A 1 253 ? -30.654 21.927  -46.225 1.00 45.48 253 A 1 
ATOM 1981 S SG    . CYS A 1 253 ? -28.874 21.921  -46.549 1.00 42.48 253 A 1 
ATOM 1982 N N     . ILE A 1 254 ? -32.859 21.232  -43.363 1.00 34.03 254 A 1 
ATOM 1983 C CA    . ILE A 1 254 ? -34.196 21.647  -42.946 1.00 39.38 254 A 1 
ATOM 1984 C C     . ILE A 1 254 ? -34.353 23.134  -43.288 1.00 37.24 254 A 1 
ATOM 1985 O O     . ILE A 1 254 ? -33.854 24.011  -42.573 1.00 36.10 254 A 1 
ATOM 1986 C CB    . ILE A 1 254 ? -34.479 21.339  -41.464 1.00 36.82 254 A 1 
ATOM 1987 C CG1   . ILE A 1 254 ? -34.335 19.831  -41.194 1.00 36.03 254 A 1 
ATOM 1988 C CG2   . ILE A 1 254 ? -35.898 21.811  -41.089 1.00 38.85 254 A 1 
ATOM 1989 C CD1   . ILE A 1 254 ? -34.514 19.419  -39.733 1.00 37.14 254 A 1 
ATOM 1990 N N     . VAL A 1 255 ? -35.022 23.419  -44.399 1.00 39.83 255 A 1 
ATOM 1991 C CA    . VAL A 1 255 ? -35.323 24.782  -44.846 1.00 44.31 255 A 1 
ATOM 1992 C C     . VAL A 1 255 ? -36.209 25.453  -43.792 1.00 41.10 255 A 1 
ATOM 1993 O O     . VAL A 1 255 ? -37.326 24.983  -43.554 1.00 40.25 255 A 1 
ATOM 1994 C CB    . VAL A 1 255 ? -36.015 24.784  -46.221 1.00 42.16 255 A 1 
ATOM 1995 C CG1   . VAL A 1 255 ? -36.303 26.211  -46.697 1.00 39.70 255 A 1 
ATOM 1996 C CG2   . VAL A 1 255 ? -35.143 24.102  -47.281 1.00 44.31 255 A 1 
ATOM 1997 N N     . PRO A 1 256 ? -35.766 26.537  -43.142 1.00 43.86 256 A 1 
ATOM 1998 C CA    . PRO A 1 256 ? -36.554 27.185  -42.113 1.00 47.32 256 A 1 
ATOM 1999 C C     . PRO A 1 256 ? -37.740 27.904  -42.757 1.00 46.80 256 A 1 
ATOM 2000 O O     . PRO A 1 256 ? -37.602 28.997  -43.306 1.00 45.48 256 A 1 
ATOM 2001 C CB    . PRO A 1 256 ? -35.584 28.132  -41.397 1.00 43.70 256 A 1 
ATOM 2002 C CG    . PRO A 1 256 ? -34.562 28.481  -42.477 1.00 44.36 256 A 1 
ATOM 2003 C CD    . PRO A 1 256 ? -34.479 27.196  -43.309 1.00 49.70 256 A 1 
ATOM 2004 N N     . SER A 1 257 ? -38.922 27.296  -42.714 1.00 46.01 257 A 1 
ATOM 2005 C CA    . SER A 1 257 ? -40.145 27.922  -43.208 1.00 50.41 257 A 1 
ATOM 2006 C C     . SER A 1 257 ? -40.448 29.178  -42.380 1.00 48.29 257 A 1 
ATOM 2007 O O     . SER A 1 257 ? -40.674 29.118  -41.171 1.00 48.43 257 A 1 
ATOM 2008 C CB    . SER A 1 257 ? -41.304 26.930  -43.237 1.00 47.60 257 A 1 
ATOM 2009 O OG    . SER A 1 257 ? -41.462 26.251  -42.009 1.00 46.01 257 A 1 
ATOM 2010 N N     . GLN A 1 258 ? -40.425 30.318  -43.038 1.00 41.33 258 A 1 
ATOM 2011 C CA    . GLN A 1 258 ? -40.699 31.636  -42.455 1.00 47.04 258 A 1 
ATOM 2012 C C     . GLN A 1 258 ? -42.186 31.770  -42.100 1.00 44.85 258 A 1 
ATOM 2013 O O     . GLN A 1 258 ? -42.943 32.448  -42.787 1.00 43.09 258 A 1 
ATOM 2014 C CB    . GLN A 1 258 ? -40.283 32.749  -43.429 1.00 43.77 258 A 1 
ATOM 2015 C CG    . GLN A 1 258 ? -38.783 32.899  -43.639 1.00 42.22 258 A 1 
ATOM 2016 C CD    . GLN A 1 258 ? -38.447 34.078  -44.558 1.00 40.28 258 A 1 
ATOM 2017 O OE1   . GLN A 1 258 ? -39.280 34.659  -45.226 1.00 38.49 258 A 1 
ATOM 2018 N NE2   . GLN A 1 258 ? -37.195 34.479  -44.622 1.00 38.31 258 A 1 
ATOM 2019 N N     . SER A 1 259 ? -42.633 31.117  -41.020 1.00 41.89 259 A 1 
ATOM 2020 C CA    . SER A 1 259 ? -43.999 31.328  -40.548 1.00 45.04 259 A 1 
ATOM 2021 C C     . SER A 1 259 ? -44.165 32.759  -40.048 1.00 42.49 259 A 1 
ATOM 2022 O O     . SER A 1 259 ? -43.655 33.161  -39.003 1.00 43.70 259 A 1 
ATOM 2023 C CB    . SER A 1 259 ? -44.396 30.279  -39.508 1.00 43.71 259 A 1 
ATOM 2024 O OG    . SER A 1 259 ? -43.477 30.234  -38.435 1.00 43.29 259 A 1 
ATOM 2025 N N     . THR A 1 260 ? -44.885 33.583  -40.856 1.00 45.95 260 A 1 
ATOM 2026 C CA    . THR A 1 260 ? -45.196 34.990  -40.588 1.00 49.62 260 A 1 
ATOM 2027 C C     . THR A 1 260 ? -46.171 35.102  -39.413 1.00 46.70 260 A 1 
ATOM 2028 O O     . THR A 1 260 ? -47.384 35.057  -39.584 1.00 47.06 260 A 1 
ATOM 2029 C CB    . THR A 1 260 ? -45.778 35.660  -41.841 1.00 46.34 260 A 1 
ATOM 2030 O OG1   . THR A 1 260 ? -46.659 34.792  -42.520 1.00 44.52 260 A 1 
ATOM 2031 C CG2   . THR A 1 260 ? -44.681 36.023  -42.842 1.00 46.44 260 A 1 
ATOM 2032 N N     . ILE A 1 261 ? -45.623 35.247  -38.189 1.00 43.10 261 A 1 
ATOM 2033 C CA    . ILE A 1 261 ? -46.442 35.463  -36.987 1.00 47.73 261 A 1 
ATOM 2034 C C     . ILE A 1 261 ? -47.099 36.844  -37.089 1.00 45.82 261 A 1 
ATOM 2035 O O     . ILE A 1 261 ? -46.479 37.876  -36.812 1.00 45.63 261 A 1 
ATOM 2036 C CB    . ILE A 1 261 ? -45.634 35.253  -35.694 1.00 44.93 261 A 1 
ATOM 2037 C CG1   . ILE A 1 261 ? -45.079 33.816  -35.634 1.00 43.20 261 A 1 
ATOM 2038 C CG2   . ILE A 1 261 ? -46.516 35.536  -34.461 1.00 44.55 261 A 1 
ATOM 2039 C CD1   . ILE A 1 261 ? -44.166 33.528  -34.434 1.00 42.73 261 A 1 
ATOM 2040 N N     . VAL A 1 262 ? -48.381 36.869  -37.503 1.00 40.84 262 A 1 
ATOM 2041 C CA    . VAL A 1 262 ? -49.181 38.094  -37.613 1.00 47.21 262 A 1 
ATOM 2042 C C     . VAL A 1 262 ? -49.413 38.673  -36.216 1.00 45.14 262 A 1 
ATOM 2043 O O     . VAL A 1 262 ? -50.060 38.079  -35.360 1.00 44.80 262 A 1 
ATOM 2044 C CB    . VAL A 1 262 ? -50.501 37.838  -38.356 1.00 43.08 262 A 1 
ATOM 2045 C CG1   . VAL A 1 262 ? -51.340 39.126  -38.460 1.00 39.74 262 A 1 
ATOM 2046 C CG2   . VAL A 1 262 ? -50.243 37.332  -39.777 1.00 43.83 262 A 1 
ATOM 2047 N N     . ARG A 1 263 ? -48.918 39.875  -36.023 1.00 37.98 263 A 1 
ATOM 2048 C CA    . ARG A 1 263 ? -48.933 40.683  -34.791 1.00 44.41 263 A 1 
ATOM 2049 C C     . ARG A 1 263 ? -50.348 41.212  -34.473 1.00 41.14 263 A 1 
ATOM 2050 O O     . ARG A 1 263 ? -50.584 42.405  -34.619 1.00 40.93 263 A 1 
ATOM 2051 C CB    . ARG A 1 263 ? -47.927 41.836  -34.970 1.00 41.76 263 A 1 
ATOM 2052 C CG    . ARG A 1 263 ? -46.728 41.835  -34.024 1.00 41.16 263 A 1 
ATOM 2053 C CD    . ARG A 1 263 ? -45.887 43.097  -34.285 1.00 39.92 263 A 1 
ATOM 2054 N NE    . ARG A 1 263 ? -44.604 43.062  -33.580 1.00 37.37 263 A 1 
ATOM 2055 C CZ    . ARG A 1 263 ? -43.683 44.008  -33.579 1.00 34.65 263 A 1 
ATOM 2056 N NH1   . ARG A 1 263 ? -43.871 45.133  -34.220 1.00 32.44 263 A 1 
ATOM 2057 N NH2   . ARG A 1 263 ? -42.569 43.849  -32.946 1.00 30.15 263 A 1 
ATOM 2058 N N     . ARG A 1 264 ? -51.295 40.397  -34.061 1.00 38.36 264 A 1 
ATOM 2059 C CA    . ARG A 1 264 ? -52.627 40.923  -33.700 1.00 43.39 264 A 1 
ATOM 2060 C C     . ARG A 1 264 ? -52.546 41.830  -32.456 1.00 39.24 264 A 1 
ATOM 2061 O O     . ARG A 1 264 ? -52.130 41.366  -31.401 1.00 37.59 264 A 1 
ATOM 2062 C CB    . ARG A 1 264 ? -53.670 39.814  -33.518 1.00 39.97 264 A 1 
ATOM 2063 C CG    . ARG A 1 264 ? -54.357 39.466  -34.856 1.00 38.53 264 A 1 
ATOM 2064 C CD    . ARG A 1 264 ? -55.546 38.527  -34.642 1.00 37.28 264 A 1 
ATOM 2065 N NE    . ARG A 1 264 ? -56.276 38.280  -35.893 1.00 35.08 264 A 1 
ATOM 2066 C CZ    . ARG A 1 264 ? -57.366 37.527  -36.045 1.00 32.21 264 A 1 
ATOM 2067 N NH1   . ARG A 1 264 ? -57.896 36.915  -35.014 1.00 30.85 264 A 1 
ATOM 2068 N NH2   . ARG A 1 264 ? -57.922 37.391  -37.205 1.00 29.33 264 A 1 
ATOM 2069 N N     . PRO A 1 265 ? -52.968 43.089  -32.561 1.00 38.55 265 A 1 
ATOM 2070 C CA    . PRO A 1 265 ? -52.803 44.108  -31.525 1.00 44.02 265 A 1 
ATOM 2071 C C     . PRO A 1 265 ? -53.970 44.087  -30.523 1.00 43.29 265 A 1 
ATOM 2072 O O     . PRO A 1 265 ? -54.791 44.994  -30.528 1.00 41.88 265 A 1 
ATOM 2073 C CB    . PRO A 1 265 ? -52.718 45.411  -32.325 1.00 39.52 265 A 1 
ATOM 2074 C CG    . PRO A 1 265 ? -53.734 45.187  -33.445 1.00 40.07 265 A 1 
ATOM 2075 C CD    . PRO A 1 265 ? -53.528 43.698  -33.764 1.00 46.53 265 A 1 
ATOM 2076 N N     . HIS A 1 266 ? -54.105 43.045  -29.724 1.00 39.73 266 A 1 
ATOM 2077 C CA    . HIS A 1 266 ? -55.294 42.934  -28.865 1.00 44.61 266 A 1 
ATOM 2078 C C     . HIS A 1 266 ? -55.392 44.066  -27.826 1.00 42.29 266 A 1 
ATOM 2079 O O     . HIS A 1 266 ? -54.393 44.513  -27.268 1.00 41.54 266 A 1 
ATOM 2080 C CB    . HIS A 1 266 ? -55.428 41.535  -28.257 1.00 42.21 266 A 1 
ATOM 2081 C CG    . HIS A 1 266 ? -56.697 40.868  -28.751 1.00 41.41 266 A 1 
ATOM 2082 N ND1   . HIS A 1 266 ? -57.988 41.128  -28.359 1.00 40.12 266 A 1 
ATOM 2083 C CD2   . HIS A 1 266 ? -56.783 39.944  -29.761 1.00 39.79 266 A 1 
ATOM 2084 C CE1   . HIS A 1 266 ? -58.811 40.372  -29.100 1.00 36.61 266 A 1 
ATOM 2085 N NE2   . HIS A 1 266 ? -58.126 39.642  -29.976 1.00 36.05 266 A 1 
ATOM 2086 N N     . GLN A 1 267 ? -56.635 44.565  -27.638 1.00 41.17 267 A 1 
ATOM 2087 C CA    . GLN A 1 267 ? -56.985 45.850  -27.029 1.00 45.42 267 A 1 
ATOM 2088 C C     . GLN A 1 267 ? -56.883 45.895  -25.487 1.00 43.72 267 A 1 
ATOM 2089 O O     . GLN A 1 267 ? -56.676 44.908  -24.803 1.00 41.95 267 A 1 
ATOM 2090 C CB    . GLN A 1 267 ? -58.403 46.237  -27.477 1.00 41.30 267 A 1 
ATOM 2091 C CG    . GLN A 1 267 ? -58.474 46.861  -28.877 1.00 38.66 267 A 1 
ATOM 2092 C CD    . GLN A 1 267 ? -59.919 47.234  -29.269 1.00 36.49 267 A 1 
ATOM 2093 O OE1   . GLN A 1 267 ? -60.877 46.699  -28.755 1.00 36.21 267 A 1 
ATOM 2094 N NE2   . GLN A 1 267 ? -60.104 48.135  -30.199 1.00 34.77 267 A 1 
ATOM 2095 N N     . SER A 1 268 ? -57.141 47.101  -24.988 1.00 48.70 268 A 1 
ATOM 2096 C CA    . SER A 1 268 ? -56.754 47.734  -23.720 1.00 49.89 268 A 1 
ATOM 2097 C C     . SER A 1 268 ? -57.734 47.609  -22.539 1.00 47.56 268 A 1 
ATOM 2098 O O     . SER A 1 268 ? -57.801 48.541  -21.745 1.00 46.81 268 A 1 
ATOM 2099 C CB    . SER A 1 268 ? -56.578 49.222  -24.062 1.00 46.27 268 A 1 
ATOM 2100 O OG    . SER A 1 268 ? -56.334 50.046  -22.953 1.00 42.87 268 A 1 
ATOM 2101 N N     . GLY A 1 269 ? -58.562 46.593  -22.421 1.00 42.62 269 A 1 
ATOM 2102 C CA    . GLY A 1 269 ? -59.773 46.575  -21.579 1.00 44.67 269 A 1 
ATOM 2103 C C     . GLY A 1 269 ? -59.625 47.144  -20.154 1.00 43.28 269 A 1 
ATOM 2104 O O     . GLY A 1 269 ? -58.718 46.794  -19.416 1.00 42.78 269 A 1 
ATOM 2105 N N     . TYR A 1 270 ? -60.588 48.013  -19.751 1.00 35.71 270 A 1 
ATOM 2106 C CA    . TYR A 1 270 ? -60.531 49.031  -18.677 1.00 39.14 270 A 1 
ATOM 2107 C C     . TYR A 1 270 ? -60.839 48.595  -17.225 1.00 36.63 270 A 1 
ATOM 2108 O O     . TYR A 1 270 ? -60.708 49.439  -16.343 1.00 35.61 270 A 1 
ATOM 2109 C CB    . TYR A 1 270 ? -61.548 50.113  -19.061 1.00 36.19 270 A 1 
ATOM 2110 C CG    . TYR A 1 270 ? -61.003 51.368  -19.693 1.00 37.41 270 A 1 
ATOM 2111 C CD1   . TYR A 1 270 ? -60.761 52.500  -18.887 1.00 39.36 270 A 1 
ATOM 2112 C CD2   . TYR A 1 270 ? -60.805 51.441  -21.080 1.00 40.58 270 A 1 
ATOM 2113 C CE1   . TYR A 1 270 ? -60.311 53.691  -19.475 1.00 36.57 270 A 1 
ATOM 2114 C CE2   . TYR A 1 270 ? -60.348 52.626  -21.672 1.00 35.21 270 A 1 
ATOM 2115 C CZ    . TYR A 1 270 ? -60.107 53.764  -20.868 1.00 36.06 270 A 1 
ATOM 2116 O OH    . TYR A 1 270 ? -59.668 54.934  -21.438 1.00 36.43 270 A 1 
ATOM 2117 N N     . ALA A 1 271 ? -61.369 47.425  -16.961 1.00 41.33 271 A 1 
ATOM 2118 C CA    . ALA A 1 271 ? -62.400 47.217  -15.926 1.00 43.84 271 A 1 
ATOM 2119 C C     . ALA A 1 271 ? -62.055 47.653  -14.462 1.00 42.27 271 A 1 
ATOM 2120 O O     . ALA A 1 271 ? -60.891 47.632  -14.071 1.00 42.31 271 A 1 
ATOM 2121 C CB    . ALA A 1 271 ? -62.886 45.770  -16.001 1.00 40.67 271 A 1 
ATOM 2122 N N     . PRO A 1 272 ? -63.086 48.038  -13.643 1.00 40.55 272 A 1 
ATOM 2123 C CA    . PRO A 1 272 ? -62.946 49.203  -12.755 1.00 45.58 272 A 1 
ATOM 2124 C C     . PRO A 1 272 ? -62.888 49.044  -11.203 1.00 46.27 272 A 1 
ATOM 2125 O O     . PRO A 1 272 ? -62.249 49.893  -10.586 1.00 47.29 272 A 1 
ATOM 2126 C CB    . PRO A 1 272 ? -64.149 50.059  -13.173 1.00 42.13 272 A 1 
ATOM 2127 C CG    . PRO A 1 272 ? -65.238 49.051  -13.523 1.00 43.19 272 A 1 
ATOM 2128 C CD    . PRO A 1 272 ? -64.458 47.821  -13.956 1.00 52.39 272 A 1 
ATOM 2129 N N     . LEU A 1 273 ? -63.606 48.131  -10.527 1.00 44.55 273 A 1 
ATOM 2130 C CA    . LEU A 1 273 ? -64.632 48.550  -9.523  1.00 48.98 273 A 1 
ATOM 2131 C C     . LEU A 1 273 ? -64.264 48.695  -8.008  1.00 47.96 273 A 1 
ATOM 2132 O O     . LEU A 1 273 ? -63.747 49.725  -7.597  1.00 47.64 273 A 1 
ATOM 2133 C CB    . LEU A 1 273 ? -65.935 47.737  -9.752  1.00 44.33 273 A 1 
ATOM 2134 C CG    . LEU A 1 273 ? -67.087 48.536  -10.380 1.00 42.80 273 A 1 
ATOM 2135 C CD1   . LEU A 1 273 ? -68.215 47.549  -10.744 1.00 41.99 273 A 1 
ATOM 2136 C CD2   . LEU A 1 273 ? -67.663 49.603  -9.473  1.00 44.85 273 A 1 
ATOM 2137 N N     . VAL A 1 274 ? -64.726 47.779  -7.144  1.00 36.64 274 A 1 
ATOM 2138 C CA    . VAL A 1 274 ? -65.248 48.044  -5.761  1.00 42.15 274 A 1 
ATOM 2139 C C     . VAL A 1 274 ? -64.235 47.782  -4.599  1.00 39.67 274 A 1 
ATOM 2140 O O     . VAL A 1 274 ? -63.241 47.120  -4.841  1.00 39.14 274 A 1 
ATOM 2141 C CB    . VAL A 1 274 ? -66.526 47.200  -5.524  1.00 38.36 274 A 1 
ATOM 2142 C CG1   . VAL A 1 274 ? -67.703 48.051  -5.092  1.00 37.02 274 A 1 
ATOM 2143 C CG2   . VAL A 1 274 ? -67.013 46.355  -6.697  1.00 45.26 274 A 1 
ATOM 2144 N N     . GLY A 1 275 ? -64.360 48.150  -3.319  1.00 42.00 275 A 1 
ATOM 2145 C CA    . GLY A 1 275 ? -65.152 49.133  -2.561  1.00 42.92 275 A 1 
ATOM 2146 C C     . GLY A 1 275 ? -65.116 49.063  -1.013  1.00 40.35 275 A 1 
ATOM 2147 O O     . GLY A 1 275 ? -64.908 50.090  -0.380  1.00 39.14 275 A 1 
ATOM 2148 N N     . ALA A 1 276 ? -65.398 47.942  -0.356  1.00 42.33 276 A 1 
ATOM 2149 C CA    . ALA A 1 276 ? -65.912 47.839  1.037   1.00 44.63 276 A 1 
ATOM 2150 C C     . ALA A 1 276 ? -64.863 47.911  2.188   1.00 42.76 276 A 1 
ATOM 2151 O O     . ALA A 1 276 ? -63.682 47.768  1.929   1.00 42.31 276 A 1 
ATOM 2152 C CB    . ALA A 1 276 ? -66.707 46.526  1.103   1.00 40.68 276 A 1 
ATOM 2153 N N     . GLU A 1 277 ? -65.175 47.960  3.484   1.00 42.85 277 A 1 
ATOM 2154 C CA    . GLU A 1 277 ? -65.762 48.976  4.384   1.00 47.55 277 A 1 
ATOM 2155 C C     . GLU A 1 277 ? -65.221 48.883  5.857   1.00 46.45 277 A 1 
ATOM 2156 O O     . GLU A 1 277 ? -64.432 49.711  6.276   1.00 46.04 277 A 1 
ATOM 2157 C CB    . GLU A 1 277 ? -67.304 48.858  4.496   1.00 42.74 277 A 1 
ATOM 2158 C CG    . GLU A 1 277 ? -68.101 50.001  3.850   1.00 41.95 277 A 1 
ATOM 2159 C CD    . GLU A 1 277 ? -69.562 50.022  4.303   1.00 42.27 277 A 1 
ATOM 2160 O OE1   . GLU A 1 277 ? -70.209 51.084  4.116   1.00 40.15 277 A 1 
ATOM 2161 O OE2   . GLU A 1 277 ? -70.041 49.006  4.851   1.00 41.33 277 A 1 
ATOM 2162 N N     . GLN A 1 278 ? -65.757 47.982  6.666   1.00 38.16 278 A 1 
ATOM 2163 C CA    . GLN A 1 278 ? -66.037 48.133  8.117   1.00 42.61 278 A 1 
ATOM 2164 C C     . GLN A 1 278 ? -64.974 47.550  9.089   1.00 40.49 278 A 1 
ATOM 2165 O O     . GLN A 1 278 ? -64.088 46.847  8.643   1.00 38.67 278 A 1 
ATOM 2166 C CB    . GLN A 1 278 ? -67.396 47.436  8.374   1.00 38.50 278 A 1 
ATOM 2167 C CG    . GLN A 1 278 ? -68.604 48.139  7.770   1.00 35.58 278 A 1 
ATOM 2168 C CD    . GLN A 1 278 ? -69.913 47.450  8.096   1.00 34.94 278 A 1 
ATOM 2169 O OE1   . GLN A 1 278 ? -69.994 46.434  8.775   1.00 36.41 278 A 1 
ATOM 2170 N NE2   . GLN A 1 278 ? -71.016 47.987  7.614   1.00 35.52 278 A 1 
ATOM 2171 N N     . ALA A 1 279 ? -65.013 47.656  10.455  1.00 40.79 279 A 1 
ATOM 2172 C CA    . ALA A 1 279 ? -65.503 48.650  11.436  1.00 41.88 279 A 1 
ATOM 2173 C C     . ALA A 1 279 ? -64.918 48.484  12.870  1.00 38.90 279 A 1 
ATOM 2174 O O     . ALA A 1 279 ? -64.393 49.442  13.412  1.00 38.40 279 A 1 
ATOM 2175 C CB    . ALA A 1 279 ? -67.037 48.616  11.558  1.00 39.43 279 A 1 
ATOM 2176 N N     . ALA A 1 280 ? -65.123 47.353  13.573  1.00 41.49 280 A 1 
ATOM 2177 C CA    . ALA A 1 280 ? -65.500 47.340  15.011  1.00 42.77 280 A 1 
ATOM 2178 C C     . ALA A 1 280 ? -64.382 47.375  16.110  1.00 39.60 280 A 1 
ATOM 2179 O O     . ALA A 1 280 ? -63.205 47.312  15.830  1.00 38.53 280 A 1 
ATOM 2180 C CB    . ALA A 1 280 ? -66.462 46.165  15.229  1.00 40.08 280 A 1 
ATOM 2181 N N     . SER A 1 281 ? -64.823 47.476  17.412  1.00 51.69 281 A 1 
ATOM 2182 C CA    . SER A 1 281 ? -64.328 48.433  18.431  1.00 52.11 281 A 1 
ATOM 2183 C C     . SER A 1 281 ? -63.766 47.951  19.791  1.00 48.96 281 A 1 
ATOM 2184 O O     . SER A 1 281 ? -62.962 48.667  20.377  1.00 49.46 281 A 1 
ATOM 2185 C CB    . SER A 1 281 ? -65.530 49.301  18.782  1.00 50.26 281 A 1 
ATOM 2186 O OG    . SER A 1 281 ? -66.621 48.518  19.218  1.00 46.01 281 A 1 
ATOM 2187 N N     . ALA A 1 282 ? -64.300 46.931  20.411  1.00 45.07 282 A 1 
ATOM 2188 C CA    . ALA A 1 282 ? -64.473 46.765  21.885  1.00 46.73 282 A 1 
ATOM 2189 C C     . ALA A 1 282 ? -63.196 46.488  22.751  1.00 44.34 282 A 1 
ATOM 2190 O O     . ALA A 1 282 ? -62.159 46.187  22.209  1.00 43.99 282 A 1 
ATOM 2191 C CB    . ALA A 1 282 ? -65.494 45.627  22.035  1.00 43.38 282 A 1 
ATOM 2192 N N     . THR A 1 283 ? -63.175 46.449  24.099  1.00 51.11 283 A 1 
ATOM 2193 C CA    . THR A 1 283 ? -63.472 47.381  25.218  1.00 52.99 283 A 1 
ATOM 2194 C C     . THR A 1 283 ? -62.628 47.126  26.495  1.00 52.04 283 A 1 
ATOM 2195 O O     . THR A 1 283 ? -61.841 47.979  26.870  1.00 50.52 283 A 1 
ATOM 2196 C CB    . THR A 1 283 ? -64.931 47.341  25.720  1.00 47.01 283 A 1 
ATOM 2197 O OG1   . THR A 1 283 ? -65.471 46.044  25.614  1.00 43.77 283 A 1 
ATOM 2198 C CG2   . THR A 1 283 ? -65.859 48.324  25.037  1.00 47.11 283 A 1 
ATOM 2199 N N     . ALA A 1 284 ? -62.885 46.063  27.272  1.00 42.63 284 A 1 
ATOM 2200 C CA    . ALA A 1 284 ? -62.684 45.982  28.743  1.00 45.28 284 A 1 
ATOM 2201 C C     . ALA A 1 284 ? -61.319 45.377  29.203  1.00 43.77 284 A 1 
ATOM 2202 O O     . ALA A 1 284 ? -60.588 44.866  28.374  1.00 41.65 284 A 1 
ATOM 2203 C CB    . ALA A 1 284 ? -63.875 45.166  29.281  1.00 41.23 284 A 1 
ATOM 2204 N N     . GLY A 1 285 ? -60.897 45.342  30.506  1.00 49.28 285 A 1 
ATOM 2205 C CA    . GLY A 1 285 ? -61.423 45.812  31.805  1.00 50.21 285 A 1 
ATOM 2206 C C     . GLY A 1 285 ? -60.436 45.601  32.999  1.00 48.75 285 A 1 
ATOM 2207 O O     . GLY A 1 285 ? -59.371 46.193  33.027  1.00 48.44 285 A 1 
ATOM 2208 N N     . ALA A 1 286 ? -60.834 44.800  33.993  1.00 38.51 286 A 1 
ATOM 2209 C CA    . ALA A 1 286 ? -60.332 44.706  35.397  1.00 41.19 286 A 1 
ATOM 2210 C C     . ALA A 1 286 ? -59.032 43.880  35.610  1.00 39.75 286 A 1 
ATOM 2211 O O     . ALA A 1 286 ? -58.443 43.454  34.642  1.00 38.06 286 A 1 
ATOM 2212 C CB    . ALA A 1 286 ? -61.521 44.113  36.164  1.00 37.53 286 A 1 
ATOM 2213 N N     . SER A 1 287 ? -58.556 43.476  36.810  1.00 51.09 287 A 1 
ATOM 2214 C CA    . SER A 1 287 ? -58.286 43.897  38.204  1.00 52.83 287 A 1 
ATOM 2215 C C     . SER A 1 287 ? -57.302 42.833  38.767  1.00 50.85 287 A 1 
ATOM 2216 O O     . SER A 1 287 ? -56.916 41.961  38.003  1.00 50.28 287 A 1 
ATOM 2217 C CB    . SER A 1 287 ? -59.598 43.940  39.027  1.00 49.46 287 A 1 
ATOM 2218 O OG    . SER A 1 287 ? -60.138 42.641  39.232  1.00 43.92 287 A 1 
ATOM 2219 N N     . ALA A 1 288 ? -56.810 42.653  40.031  1.00 44.14 288 A 1 
ATOM 2220 C CA    . ALA A 1 288 ? -56.650 43.474  41.224  1.00 46.10 288 A 1 
ATOM 2221 C C     . ALA A 1 288 ? -55.452 43.011  42.128  1.00 44.67 288 A 1 
ATOM 2222 O O     . ALA A 1 288 ? -54.564 43.800  42.392  1.00 41.95 288 A 1 
ATOM 2223 C CB    . ALA A 1 288 ? -57.926 43.395  42.075  1.00 41.97 288 A 1 
ATOM 2224 N N     . TYR A 1 289 ? -55.470 41.800  42.701  1.00 40.85 289 A 1 
ATOM 2225 C CA    . TYR A 1 289 ? -54.885 41.395  44.013  1.00 43.56 289 A 1 
ATOM 2226 C C     . TYR A 1 289 ? -53.437 40.815  43.946  1.00 41.10 289 A 1 
ATOM 2227 O O     . TYR A 1 289 ? -53.016 40.436  42.877  1.00 40.96 289 A 1 
ATOM 2228 C CB    . TYR A 1 289 ? -55.854 40.350  44.599  1.00 40.29 289 A 1 
ATOM 2229 C CG    . TYR A 1 289 ? -57.070 40.887  45.325  1.00 42.17 289 A 1 
ATOM 2230 C CD1   . TYR A 1 289 ? -56.947 41.381  46.639  1.00 43.17 289 A 1 
ATOM 2231 C CD2   . TYR A 1 289 ? -58.336 40.867  44.711  1.00 43.94 289 A 1 
ATOM 2232 C CE1   . TYR A 1 289 ? -58.084 41.854  47.329  1.00 39.13 289 A 1 
ATOM 2233 C CE2   . TYR A 1 289 ? -59.472 41.347  45.396  1.00 38.65 289 A 1 
ATOM 2234 C CZ    . TYR A 1 289 ? -59.336 41.842  46.707  1.00 39.21 289 A 1 
ATOM 2235 O OH    . TYR A 1 289 ? -60.424 42.313  47.372  1.00 37.41 289 A 1 
ATOM 2236 N N     . THR A 1 290 ? -52.643 40.597  45.030  1.00 48.37 290 A 1 
ATOM 2237 C CA    . THR A 1 290 ? -52.354 41.280  46.325  1.00 51.37 290 A 1 
ATOM 2238 C C     . THR A 1 290 ? -50.939 40.967  46.868  1.00 50.82 290 A 1 
ATOM 2239 O O     . THR A 1 290 ? -50.134 41.872  46.983  1.00 49.63 290 A 1 
ATOM 2240 C CB    . THR A 1 290 ? -53.269 40.868  47.507  1.00 46.72 290 A 1 
ATOM 2241 O OG1   . THR A 1 290 ? -53.669 39.514  47.397  1.00 45.53 290 A 1 
ATOM 2242 C CG2   . THR A 1 290 ? -54.496 41.746  47.684  1.00 50.70 290 A 1 
ATOM 2243 N N     . ASP A 1 291 ? -50.709 39.757  47.345  1.00 52.63 291 A 1 
ATOM 2244 C CA    . ASP A 1 291 ? -49.817 39.416  48.483  1.00 57.08 291 A 1 
ATOM 2245 C C     . ASP A 1 291 ? -48.333 39.154  48.133  1.00 56.92 291 A 1 
ATOM 2246 O O     . ASP A 1 291 ? -48.008 38.920  46.985  1.00 55.53 291 A 1 
ATOM 2247 C CB    . ASP A 1 291 ? -50.420 38.165  49.168  1.00 51.28 291 A 1 
ATOM 2248 C CG    . ASP A 1 291 ? -51.644 38.454  50.030  1.00 46.63 291 A 1 
ATOM 2249 O OD1   . ASP A 1 291 ? -51.718 39.565  50.589  1.00 44.56 291 A 1 
ATOM 2250 O OD2   . ASP A 1 291 ? -52.491 37.544  50.131  1.00 45.26 291 A 1 
ATOM 2251 N N     . SER A 1 292 ? -47.367 39.017  49.042  1.00 43.73 292 A 1 
ATOM 2252 C CA    . SER A 1 292 ? -47.017 39.685  50.316  1.00 47.73 292 A 1 
ATOM 2253 C C     . SER A 1 292 ? -45.545 39.440  50.718  1.00 46.04 292 A 1 
ATOM 2254 O O     . SER A 1 292 ? -44.848 40.380  51.056  1.00 44.99 292 A 1 
ATOM 2255 C CB    . SER A 1 292 ? -47.909 39.196  51.479  1.00 44.26 292 A 1 
ATOM 2256 O OG    . SER A 1 292 ? -47.410 39.485  52.757  1.00 39.61 292 A 1 
ATOM 2257 N N     . VAL A 1 293 ? -45.091 38.195  50.853  1.00 44.76 293 A 1 
ATOM 2258 C CA    . VAL A 1 293 ? -44.183 37.808  51.958  1.00 48.78 293 A 1 
ATOM 2259 C C     . VAL A 1 293 ? -42.712 38.243  51.808  1.00 47.51 293 A 1 
ATOM 2260 O O     . VAL A 1 293 ? -42.118 38.170  50.749  1.00 46.95 293 A 1 
ATOM 2261 C CB    . VAL A 1 293 ? -44.286 36.307  52.304  1.00 44.80 293 A 1 
ATOM 2262 C CG1   . VAL A 1 293 ? -43.643 36.006  53.656  1.00 42.59 293 A 1 
ATOM 2263 C CG2   . VAL A 1 293 ? -45.735 35.817  52.396  1.00 47.22 293 A 1 
ATOM 2264 N N     . ASN A 1 294 ? -42.124 38.621  52.940  1.00 47.57 294 A 1 
ATOM 2265 C CA    . ASN A 1 294 ? -40.945 39.475  53.133  1.00 50.38 294 A 1 
ATOM 2266 C C     . ASN A 1 294 ? -39.525 38.880  53.055  1.00 47.29 294 A 1 
ATOM 2267 O O     . ASN A 1 294 ? -38.590 39.657  52.929  1.00 45.67 294 A 1 
ATOM 2268 C CB    . ASN A 1 294 ? -41.064 40.053  54.560  1.00 47.69 294 A 1 
ATOM 2269 C CG    . ASN A 1 294 ? -41.998 41.234  54.703  1.00 43.96 294 A 1 
ATOM 2270 O OD1   . ASN A 1 294 ? -42.155 42.050  53.824  1.00 43.77 294 A 1 
ATOM 2271 N ND2   . ASN A 1 294 ? -42.610 41.387  55.856  1.00 45.20 294 A 1 
ATOM 2272 N N     . ASN A 1 295 ? -39.293 37.632  53.389  1.00 45.34 295 A 1 
ATOM 2273 C CA    . ASN A 1 295 ? -38.222 37.258  54.333  1.00 46.53 295 A 1 
ATOM 2274 C C     . ASN A 1 295 ? -36.783 37.675  53.948  1.00 44.46 295 A 1 
ATOM 2275 O O     . ASN A 1 295 ? -36.369 37.619  52.801  1.00 41.64 295 A 1 
ATOM 2276 C CB    . ASN A 1 295 ? -38.325 35.771  54.707  1.00 42.64 295 A 1 
ATOM 2277 C CG    . ASN A 1 295 ? -39.130 35.531  55.981  1.00 39.12 295 A 1 
ATOM 2278 O OD1   . ASN A 1 295 ? -39.465 36.433  56.719  1.00 40.30 295 A 1 
ATOM 2279 N ND2   . ASN A 1 295 ? -39.448 34.297  56.268  1.00 41.09 295 A 1 
ATOM 2280 N N     . SER A 1 296 ? -36.027 38.043  55.000  1.00 39.92 296 A 1 
ATOM 2281 C CA    . SER A 1 296 ? -35.007 39.100  54.991  1.00 43.47 296 A 1 
ATOM 2282 C C     . SER A 1 296 ? -33.536 38.676  55.030  1.00 41.58 296 A 1 
ATOM 2283 O O     . SER A 1 296 ? -32.690 39.551  55.204  1.00 41.04 296 A 1 
ATOM 2284 C CB    . SER A 1 296 ? -35.261 39.941  56.250  1.00 40.99 296 A 1 
ATOM 2285 O OG    . SER A 1 296 ? -35.214 39.118  57.406  1.00 39.04 296 A 1 
ATOM 2286 N N     . ILE A 1 297 ? -33.198 37.388  55.048  1.00 36.34 297 A 1 
ATOM 2287 C CA    . ILE A 1 297 ? -32.018 36.893  55.781  1.00 40.28 297 A 1 
ATOM 2288 C C     . ILE A 1 297 ? -30.710 37.549  55.306  1.00 39.79 297 A 1 
ATOM 2289 O O     . ILE A 1 297 ? -30.379 37.584  54.127  1.00 37.94 297 A 1 
ATOM 2290 C CB    . ILE A 1 297 ? -31.954 35.352  55.817  1.00 36.92 297 A 1 
ATOM 2291 C CG1   . ILE A 1 297 ? -33.213 34.794  56.511  1.00 35.39 297 A 1 
ATOM 2292 C CG2   . ILE A 1 297 ? -30.696 34.866  56.557  1.00 38.79 297 A 1 
ATOM 2293 C CD1   . ILE A 1 297 ? -33.322 33.275  56.543  1.00 37.11 297 A 1 
ATOM 2294 N N     . SER A 1 298 ? -29.962 38.018  56.324  1.00 48.22 298 A 1 
ATOM 2295 C CA    . SER A 1 298 ? -28.999 39.120  56.300  1.00 49.81 298 A 1 
ATOM 2296 C C     . SER A 1 298 ? -27.520 38.729  56.147  1.00 48.40 298 A 1 
ATOM 2297 O O     . SER A 1 298 ? -26.667 39.561  56.444  1.00 46.99 298 A 1 
ATOM 2298 C CB    . SER A 1 298 ? -29.186 39.854  57.634  1.00 47.10 298 A 1 
ATOM 2299 O OG    . SER A 1 298 ? -28.208 40.808  57.924  1.00 43.79 298 A 1 
ATOM 2300 N N     . PHE A 1 299 ? -27.158 37.473  55.847  1.00 38.99 299 A 1 
ATOM 2301 C CA    . PHE A 1 299 ? -25.879 36.915  56.310  1.00 39.54 299 A 1 
ATOM 2302 C C     . PHE A 1 299 ? -24.651 37.715  55.824  1.00 39.69 299 A 1 
ATOM 2303 O O     . PHE A 1 299 ? -24.371 37.801  54.630  1.00 37.10 299 A 1 
ATOM 2304 C CB    . PHE A 1 299 ? -25.795 35.414  55.991  1.00 35.49 299 A 1 
ATOM 2305 C CG    . PHE A 1 299 ? -25.344 34.600  57.179  1.00 34.27 299 A 1 
ATOM 2306 C CD1   . PHE A 1 299 ? -23.993 34.299  57.381  1.00 34.75 299 A 1 
ATOM 2307 C CD2   . PHE A 1 299 ? -26.295 34.168  58.123  1.00 35.64 299 A 1 
ATOM 2308 C CE1   . PHE A 1 299 ? -23.588 33.559  58.504  1.00 31.67 299 A 1 
ATOM 2309 C CE2   . PHE A 1 299 ? -25.899 33.428  59.250  1.00 30.07 299 A 1 
ATOM 2310 C CZ    . PHE A 1 299 ? -24.544 33.117  59.436  1.00 30.78 299 A 1 
ATOM 2311 N N     . SER A 1 300 ? -23.939 38.318  56.808  1.00 44.61 300 A 1 
ATOM 2312 C CA    . SER A 1 300 ? -23.040 39.468  56.650  1.00 48.32 300 A 1 
ATOM 2313 C C     . SER A 1 300 ? -21.554 39.140  56.443  1.00 46.59 300 A 1 
ATOM 2314 O O     . SER A 1 300 ? -20.710 39.961  56.793  1.00 45.57 300 A 1 
ATOM 2315 C CB    . SER A 1 300 ? -23.186 40.340  57.897  1.00 45.26 300 A 1 
ATOM 2316 O OG    . SER A 1 300 ? -22.630 39.712  59.029  1.00 42.11 300 A 1 
ATOM 2317 N N     . MET A 1 301 ? -21.193 37.931  56.039  1.00 48.59 301 A 1 
ATOM 2318 C CA    . MET A 1 301 ? -19.914 37.332  56.419  1.00 50.74 301 A 1 
ATOM 2319 C C     . MET A 1 301 ? -18.675 38.123  55.961  1.00 51.15 301 A 1 
ATOM 2320 O O     . MET A 1 301 ? -18.639 38.767  54.920  1.00 48.66 301 A 1 
ATOM 2321 C CB    . MET A 1 301 ? -19.839 35.854  56.010  1.00 46.36 301 A 1 
ATOM 2322 C CG    . MET A 1 301 ? -19.254 35.021  57.178  1.00 45.30 301 A 1 
ATOM 2323 S SD    . MET A 1 301 ? -19.236 33.239  56.860  1.00 45.35 301 A 1 
ATOM 2324 C CE    . MET A 1 301 ? -18.800 32.645  58.511  1.00 40.13 301 A 1 
ATOM 2325 N N     . GLU A 1 302 ? -17.688 38.062  56.810  1.00 42.26 302 A 1 
ATOM 2326 C CA    . GLU A 1 302 ? -16.618 39.031  57.052  1.00 46.20 302 A 1 
ATOM 2327 C C     . GLU A 1 302 ? -15.535 39.059  55.952  1.00 46.35 302 A 1 
ATOM 2328 O O     . GLU A 1 302 ? -15.032 38.039  55.503  1.00 43.37 302 A 1 
ATOM 2329 C CB    . GLU A 1 302 ? -16.039 38.658  58.434  1.00 40.68 302 A 1 
ATOM 2330 C CG    . GLU A 1 302 ? -15.386 39.781  59.211  1.00 37.88 302 A 1 
ATOM 2331 C CD    . GLU A 1 302 ? -15.030 39.344  60.650  1.00 36.53 302 A 1 
ATOM 2332 O OE1   . GLU A 1 302 ? -14.534 40.214  61.396  1.00 34.73 302 A 1 
ATOM 2333 O OE2   . GLU A 1 302 ? -15.253 38.160  61.002  1.00 35.11 302 A 1 
ATOM 2334 N N     . ALA A 1 303 ? -15.157 40.266  55.539  1.00 44.78 303 A 1 
ATOM 2335 C CA    . ALA A 1 303 ? -14.200 40.560  54.463  1.00 47.41 303 A 1 
ATOM 2336 C C     . ALA A 1 303 ? -12.731 40.450  54.925  1.00 46.77 303 A 1 
ATOM 2337 O O     . ALA A 1 303 ? -12.037 41.454  55.046  1.00 45.55 303 A 1 
ATOM 2338 C CB    . ALA A 1 303 ? -14.548 41.939  53.881  1.00 44.24 303 A 1 
ATOM 2339 N N     . GLY A 1 304 ? -12.221 39.284  55.217  1.00 41.55 304 A 1 
ATOM 2340 C CA    . GLY A 1 304 ? -10.859 39.076  55.728  1.00 43.49 304 A 1 
ATOM 2341 C C     . GLY A 1 304 ? -9.766  39.716  54.864  1.00 41.85 304 A 1 
ATOM 2342 O O     . GLY A 1 304 ? -9.667  39.463  53.672  1.00 40.99 304 A 1 
ATOM 2343 N N     . ILE A 1 305 ? -8.899  40.531  55.518  1.00 35.18 305 A 1 
ATOM 2344 C CA    . ILE A 1 305 ? -7.987  41.558  54.950  1.00 40.49 305 A 1 
ATOM 2345 C C     . ILE A 1 305 ? -6.643  40.979  54.439  1.00 39.38 305 A 1 
ATOM 2346 O O     . ILE A 1 305 ? -5.623  41.642  54.496  1.00 37.20 305 A 1 
ATOM 2347 C CB    . ILE A 1 305 ? -7.776  42.684  55.998  1.00 37.17 305 A 1 
ATOM 2348 C CG1   . ILE A 1 305 ? -9.119  43.238  56.536  1.00 34.94 305 A 1 
ATOM 2349 C CG2   . ILE A 1 305 ? -6.944  43.885  55.502  1.00 37.21 305 A 1 
ATOM 2350 C CD1   . ILE A 1 305 ? -8.979  44.181  57.742  1.00 35.75 305 A 1 
ATOM 2351 N N     . VAL A 1 306 ? -6.544  39.727  53.993  1.00 42.03 306 A 1 
ATOM 2352 C CA    . VAL A 1 306 ? -5.239  39.038  53.855  1.00 46.81 306 A 1 
ATOM 2353 C C     . VAL A 1 306 ? -4.193  39.893  53.102  1.00 45.81 306 A 1 
ATOM 2354 O O     . VAL A 1 306 ? -4.498  40.413  52.028  1.00 44.61 306 A 1 
ATOM 2355 C CB    . VAL A 1 306 ? -5.385  37.633  53.251  1.00 42.33 306 A 1 
ATOM 2356 C CG1   . VAL A 1 306 ? -4.045  36.885  53.236  1.00 38.21 306 A 1 
ATOM 2357 C CG2   . VAL A 1 306 ? -6.365  36.782  54.062  1.00 41.01 306 A 1 
ATOM 2358 N N     . PRO A 1 307 ? -2.994  40.113  53.683  1.00 43.50 307 A 1 
ATOM 2359 C CA    . PRO A 1 307 ? -2.138  41.256  53.374  1.00 45.65 307 A 1 
ATOM 2360 C C     . PRO A 1 307 ? -1.305  41.129  52.087  1.00 45.43 307 A 1 
ATOM 2361 O O     . PRO A 1 307 ? -0.970  40.048  51.612  1.00 43.70 307 A 1 
ATOM 2362 C CB    . PRO A 1 307 ? -1.258  41.435  54.614  1.00 41.78 307 A 1 
ATOM 2363 C CG    . PRO A 1 307 ? -1.120  40.022  55.159  1.00 41.68 307 A 1 
ATOM 2364 C CD    . PRO A 1 307 ? -2.505  39.450  54.890  1.00 47.51 307 A 1 
ATOM 2365 N N     . ASP A 1 308 ? -0.857  42.302  51.654  1.00 50.76 308 A 1 
ATOM 2366 C CA    . ASP A 1 308 ? -0.153  42.661  50.406  1.00 53.09 308 A 1 
ATOM 2367 C C     . ASP A 1 308 ? 1.296   42.151  50.234  1.00 51.66 308 A 1 
ATOM 2368 O O     . ASP A 1 308 ? 2.146   42.883  49.734  1.00 49.93 308 A 1 
ATOM 2369 C CB    . ASP A 1 308 ? -0.130  44.194  50.313  1.00 48.59 308 A 1 
ATOM 2370 C CG    . ASP A 1 308 ? -1.320  44.827  49.610  1.00 45.23 308 A 1 
ATOM 2371 O OD1   . ASP A 1 308 ? -1.918  44.164  48.748  1.00 43.68 308 A 1 
ATOM 2372 O OD2   . ASP A 1 308 ? -1.566  46.011  49.919  1.00 43.72 308 A 1 
ATOM 2373 N N     . ASN A 1 309 ? 1.670   40.985  50.656  1.00 45.23 309 A 1 
ATOM 2374 C CA    . ASN A 1 309 ? 3.090   40.607  50.670  1.00 47.31 309 A 1 
ATOM 2375 C C     . ASN A 1 309 ? 3.746   40.674  49.276  1.00 44.22 309 A 1 
ATOM 2376 O O     . ASN A 1 309 ? 3.750   39.722  48.494  1.00 41.60 309 A 1 
ATOM 2377 C CB    . ASN A 1 309 ? 3.294   39.267  51.397  1.00 43.48 309 A 1 
ATOM 2378 C CG    . ASN A 1 309 ? 3.639   39.438  52.863  1.00 39.94 309 A 1 
ATOM 2379 O OD1   . ASN A 1 309 ? 4.179   40.436  53.303  1.00 39.93 309 A 1 
ATOM 2380 N ND2   . ASN A 1 309 ? 3.400   38.433  53.661  1.00 41.01 309 A 1 
ATOM 2381 N N     . THR A 1 310 ? 4.370   41.809  49.006  1.00 50.89 310 A 1 
ATOM 2382 C CA    . THR A 1 310 ? 4.968   42.288  47.745  1.00 53.02 310 A 1 
ATOM 2383 C C     . THR A 1 310 ? 6.346   41.708  47.446  1.00 52.86 310 A 1 
ATOM 2384 O O     . THR A 1 310 ? 7.221   42.423  46.956  1.00 50.96 310 A 1 
ATOM 2385 C CB    . THR A 1 310 ? 5.053   43.823  47.758  1.00 47.01 310 A 1 
ATOM 2386 O OG1   . THR A 1 310 ? 5.323   44.323  49.044  1.00 42.26 310 A 1 
ATOM 2387 C CG2   . THR A 1 310 ? 3.770   44.464  47.281  1.00 43.03 310 A 1 
ATOM 2388 N N     . VAL A 1 311 ? 6.625   40.446  47.771  1.00 41.95 311 A 1 
ATOM 2389 C CA    . VAL A 1 311 ? 7.992   39.907  47.646  1.00 45.77 311 A 1 
ATOM 2390 C C     . VAL A 1 311 ? 8.455   39.997  46.189  1.00 45.25 311 A 1 
ATOM 2391 O O     . VAL A 1 311 ? 8.066   39.192  45.338  1.00 43.25 311 A 1 
ATOM 2392 C CB    . VAL A 1 311 ? 8.137   38.497  48.231  1.00 41.24 311 A 1 
ATOM 2393 C CG1   . VAL A 1 311 ? 9.612   38.097  48.261  1.00 38.67 311 A 1 
ATOM 2394 C CG2   . VAL A 1 311 ? 7.617   38.418  49.670  1.00 42.34 311 A 1 
ATOM 2395 N N     . GLN A 1 312 ? 9.323   40.968  45.937  1.00 57.09 312 A 1 
ATOM 2396 C CA    . GLN A 1 312 ? 9.963   41.264  44.655  1.00 59.03 312 A 1 
ATOM 2397 C C     . GLN A 1 312 ? 10.999  40.189  44.260  1.00 60.83 312 A 1 
ATOM 2398 O O     . GLN A 1 312 ? 12.175  40.502  44.092  1.00 58.65 312 A 1 
ATOM 2399 C CB    . GLN A 1 312 ? 10.658  42.636  44.722  1.00 52.18 312 A 1 
ATOM 2400 C CG    . GLN A 1 312 ? 9.747   43.859  44.797  1.00 47.94 312 A 1 
ATOM 2401 C CD    . GLN A 1 312 ? 10.565  45.151  44.770  1.00 45.14 312 A 1 
ATOM 2402 O OE1   . GLN A 1 312 ? 11.754  45.206  45.023  1.00 42.23 312 A 1 
ATOM 2403 N NE2   . GLN A 1 312 ? 9.950   46.279  44.449  1.00 40.16 312 A 1 
ATOM 2404 N N     . SER A 1 313 ? 10.631  38.929  44.130  1.00 48.27 313 A 1 
ATOM 2405 C CA    . SER A 1 313 ? 11.592  37.927  43.664  1.00 49.54 313 A 1 
ATOM 2406 C C     . SER A 1 313 ? 12.000  38.257  42.228  1.00 49.04 313 A 1 
ATOM 2407 O O     . SER A 1 313 ? 11.316  37.923  41.262  1.00 48.06 313 A 1 
ATOM 2408 C CB    . SER A 1 313 ? 11.055  36.510  43.819  1.00 45.90 313 A 1 
ATOM 2409 O OG    . SER A 1 313 ? 9.870   36.297  43.080  1.00 44.85 313 A 1 
ATOM 2410 N N     . SER A 1 314 ? 13.139  38.966  42.131  1.00 46.28 314 A 1 
ATOM 2411 C CA    . SER A 1 314 ? 13.778  39.370  40.876  1.00 48.39 314 A 1 
ATOM 2412 C C     . SER A 1 314 ? 14.406  38.156  40.187  1.00 47.24 314 A 1 
ATOM 2413 O O     . SER A 1 314 ? 15.624  38.044  40.090  1.00 45.72 314 A 1 
ATOM 2414 C CB    . SER A 1 314 ? 14.815  40.455  41.162  1.00 43.48 314 A 1 
ATOM 2415 O OG    . SER A 1 314 ? 15.775  39.996  42.093  1.00 42.29 314 A 1 
ATOM 2416 N N     . ILE A 1 315 ? 13.582  37.198  39.767  1.00 50.17 315 A 1 
ATOM 2417 C CA    . ILE A 1 315 ? 14.073  36.045  39.012  1.00 51.50 315 A 1 
ATOM 2418 C C     . ILE A 1 315 ? 14.693  36.600  37.730  1.00 51.32 315 A 1 
ATOM 2419 O O     . ILE A 1 315 ? 13.994  37.097  36.846  1.00 49.32 315 A 1 
ATOM 2420 C CB    . ILE A 1 315 ? 12.984  34.992  38.770  1.00 46.49 315 A 1 
ATOM 2421 C CG1   . ILE A 1 315 ? 12.502  34.418  40.131  1.00 44.07 315 A 1 
ATOM 2422 C CG2   . ILE A 1 315 ? 13.520  33.853  37.880  1.00 44.35 315 A 1 
ATOM 2423 C CD1   . ILE A 1 315 ? 11.355  33.425  40.037  1.00 41.75 315 A 1 
ATOM 2424 N N     . LEU A 1 316 ? 16.035  36.548  37.692  1.00 46.93 316 A 1 
ATOM 2425 C CA    . LEU A 1 316 ? 16.841  36.885  36.533  1.00 48.83 316 A 1 
ATOM 2426 C C     . LEU A 1 316 ? 16.306  36.110  35.329  1.00 48.30 316 A 1 
ATOM 2427 O O     . LEU A 1 316 ? 16.465  34.891  35.254  1.00 45.89 316 A 1 
ATOM 2428 C CB    . LEU A 1 316 ? 18.311  36.517  36.816  1.00 43.89 316 A 1 
ATOM 2429 C CG    . LEU A 1 316 ? 19.053  37.489  37.744  1.00 40.76 316 A 1 
ATOM 2430 C CD1   . LEU A 1 316 ? 20.339  36.845  38.267  1.00 40.90 316 A 1 
ATOM 2431 C CD2   . LEU A 1 316 ? 19.430  38.772  36.985  1.00 45.10 316 A 1 
ATOM 2432 N N     . ARG A 1 317 ? 15.654  36.805  34.410  1.00 47.50 317 A 1 
ATOM 2433 C CA    . ARG A 1 317 ? 15.288  36.259  33.095  1.00 49.74 317 A 1 
ATOM 2434 C C     . ARG A 1 317 ? 16.606  35.918  32.377  1.00 48.56 317 A 1 
ATOM 2435 O O     . ARG A 1 317 ? 17.284  36.863  31.977  1.00 46.30 317 A 1 
ATOM 2436 C CB    . ARG A 1 317 ? 14.492  37.282  32.274  1.00 45.03 317 A 1 
ATOM 2437 C CG    . ARG A 1 317 ? 13.038  37.454  32.738  1.00 41.33 317 A 1 
ATOM 2438 C CD    . ARG A 1 317 ? 12.309  38.467  31.824  1.00 38.87 317 A 1 
ATOM 2439 N NE    . ARG A 1 317 ? 10.877  38.552  32.136  1.00 35.14 317 A 1 
ATOM 2440 C CZ    . ARG A 1 317 ? 9.988   39.347  31.554  1.00 32.33 317 A 1 
ATOM 2441 N NH1   . ARG A 1 317 ? 10.341  40.199  30.624  1.00 31.18 317 A 1 
ATOM 2442 N NH2   . ARG A 1 317 ? 8.738   39.298  31.892  1.00 29.32 317 A 1 
ATOM 2443 N N     . PRO A 1 318 ? 17.018  34.654  32.259  1.00 41.80 318 A 1 
ATOM 2444 C CA    . PRO A 1 318 ? 18.185  34.346  31.469  1.00 44.48 318 A 1 
ATOM 2445 C C     . PRO A 1 318 ? 17.927  34.829  30.046  1.00 44.20 318 A 1 
ATOM 2446 O O     . PRO A 1 318 ? 16.803  34.726  29.528  1.00 42.42 318 A 1 
ATOM 2447 C CB    . PRO A 1 318 ? 18.391  32.832  31.582  1.00 39.99 318 A 1 
ATOM 2448 C CG    . PRO A 1 318 ? 16.995  32.293  31.860  1.00 38.96 318 A 1 
ATOM 2449 C CD    . PRO A 1 318 ? 16.354  33.425  32.681  1.00 43.76 318 A 1 
ATOM 2450 N N     . ALA A 1 319 ? 18.940  35.459  29.468  1.00 47.95 319 A 1 
ATOM 2451 C CA    . ALA A 1 319 ? 18.843  36.224  28.232  1.00 48.93 319 A 1 
ATOM 2452 C C     . ALA A 1 319 ? 18.533  35.351  26.996  1.00 48.36 319 A 1 
ATOM 2453 O O     . ALA A 1 319 ? 18.353  34.143  27.067  1.00 45.67 319 A 1 
ATOM 2454 C CB    . ALA A 1 319 ? 20.129  37.046  28.086  1.00 43.82 319 A 1 
ATOM 2455 N N     . GLY A 1 320 ? 18.498  36.015  25.846  1.00 46.39 320 A 1 
ATOM 2456 C CA    . GLY A 1 320 ? 18.074  35.483  24.558  1.00 47.93 320 A 1 
ATOM 2457 C C     . GLY A 1 320 ? 18.958  34.360  24.027  1.00 48.89 320 A 1 
ATOM 2458 O O     . GLY A 1 320 ? 19.766  34.583  23.132  1.00 46.82 320 A 1 
ATOM 2459 N N     . ALA A 1 321 ? 18.765  33.163  24.530  1.00 46.34 321 A 1 
ATOM 2460 C CA    . ALA A 1 321 ? 18.961  31.998  23.694  1.00 47.80 321 A 1 
ATOM 2461 C C     . ALA A 1 321 ? 17.927  32.101  22.562  1.00 48.06 321 A 1 
ATOM 2462 O O     . ALA A 1 321 ? 16.832  31.555  22.660  1.00 47.13 321 A 1 
ATOM 2463 C CB    . ALA A 1 321 ? 18.830  30.726  24.535  1.00 43.70 321 A 1 
ATOM 2464 N N     . ILE A 1 322 ? 18.295  32.867  21.524  1.00 43.65 322 A 1 
ATOM 2465 C CA    . ILE A 1 322 ? 17.674  32.749  20.205  1.00 46.48 322 A 1 
ATOM 2466 C C     . ILE A 1 322 ? 18.063  31.349  19.742  1.00 47.09 322 A 1 
ATOM 2467 O O     . ILE A 1 322 ? 19.038  31.157  19.020  1.00 44.90 322 A 1 
ATOM 2468 C CB    . ILE A 1 322 ? 18.143  33.855  19.236  1.00 43.03 322 A 1 
ATOM 2469 C CG1   . ILE A 1 322 ? 17.890  35.258  19.829  1.00 40.94 322 A 1 
ATOM 2470 C CG2   . ILE A 1 322 ? 17.426  33.712  17.883  1.00 43.23 322 A 1 
ATOM 2471 C CD1   . ILE A 1 322 ? 18.473  36.407  18.994  1.00 40.62 322 A 1 
ATOM 2472 N N     . GLY A 1 323 ? 17.339  30.346  20.259  1.00 46.28 323 A 1 
ATOM 2473 C CA    . GLY A 1 323 ? 17.279  29.070  19.620  1.00 47.93 323 A 1 
ATOM 2474 C C     . GLY A 1 323 ? 16.804  29.383  18.214  1.00 47.90 323 A 1 
ATOM 2475 O O     . GLY A 1 323 ? 15.633  29.700  18.008  1.00 46.66 323 A 1 
ATOM 2476 N N     . LEU A 1 324 ? 17.767  29.307  17.289  1.00 46.40 324 A 1 
ATOM 2477 C CA    . LEU A 1 324 ? 17.481  29.004  15.901  1.00 47.55 324 A 1 
ATOM 2478 C C     . LEU A 1 324 ? 16.879  27.596  15.864  1.00 47.98 324 A 1 
ATOM 2479 O O     . LEU A 1 324 ? 17.449  26.668  15.312  1.00 44.18 324 A 1 
ATOM 2480 C CB    . LEU A 1 324 ? 18.761  29.119  15.057  1.00 41.99 324 A 1 
ATOM 2481 C CG    . LEU A 1 324 ? 19.214  30.553  14.763  1.00 38.41 324 A 1 
ATOM 2482 C CD1   . LEU A 1 324 ? 20.654  30.547  14.237  1.00 37.83 324 A 1 
ATOM 2483 C CD2   . LEU A 1 324 ? 18.336  31.196  13.675  1.00 39.12 324 A 1 
ATOM 2484 N N     . PHE A 1 325 ? 15.712  27.433  16.491  1.00 51.94 325 A 1 
ATOM 2485 C CA    . PHE A 1 325 ? 14.717  26.503  16.046  1.00 52.71 325 A 1 
ATOM 2486 C C     . PHE A 1 325 ? 14.408  26.981  14.636  1.00 53.84 325 A 1 
ATOM 2487 O O     . PHE A 1 325 ? 13.541  27.824  14.416  1.00 48.72 325 A 1 
ATOM 2488 C CB    . PHE A 1 325 ? 13.491  26.507  16.963  1.00 45.43 325 A 1 
ATOM 2489 C CG    . PHE A 1 325 ? 13.733  25.800  18.280  1.00 43.52 325 A 1 
ATOM 2490 C CD1   . PHE A 1 325 ? 13.684  24.396  18.345  1.00 41.39 325 A 1 
ATOM 2491 C CD2   . PHE A 1 325 ? 14.048  26.538  19.431  1.00 40.27 325 A 1 
ATOM 2492 C CE1   . PHE A 1 325 ? 13.938  23.744  19.558  1.00 36.79 325 A 1 
ATOM 2493 C CE2   . PHE A 1 325 ? 14.304  25.877  20.650  1.00 37.16 325 A 1 
ATOM 2494 C CZ    . PHE A 1 325 ? 14.242  24.485  20.708  1.00 38.52 325 A 1 
ATOM 2495 N N     . SER A 1 326 ? 15.258  26.520  13.708  1.00 45.12 326 A 1 
ATOM 2496 C CA    . SER A 1 326 ? 14.929  26.464  12.298  1.00 48.25 326 A 1 
ATOM 2497 C C     . SER A 1 326 ? 13.463  26.088  12.257  1.00 49.54 326 A 1 
ATOM 2498 O O     . SER A 1 326 ? 13.091  25.122  12.941  1.00 46.05 326 A 1 
ATOM 2499 C CB    . SER A 1 326 ? 15.742  25.381  11.604  1.00 43.55 326 A 1 
ATOM 2500 O OG    . SER A 1 326 ? 15.607  24.125  12.250  1.00 40.90 326 A 1 
ATOM 2501 N N     . SER A 1 327 ? 12.665  26.883  11.559  1.00 51.76 327 A 1 
ATOM 2502 C CA    . SER A 1 327 ? 11.217  26.720  11.493  1.00 53.74 327 A 1 
ATOM 2503 C C     . SER A 1 327 ? 10.946  25.229  11.477  1.00 54.82 327 A 1 
ATOM 2504 O O     . SER A 1 327 ? 11.365  24.578  10.514  1.00 50.62 327 A 1 
ATOM 2505 C CB    . SER A 1 327 ? 10.678  27.347  10.203  1.00 48.22 327 A 1 
ATOM 2506 O OG    . SER A 1 327 ? 11.376  26.847  9.062   1.00 44.70 327 A 1 
ATOM 2507 N N     . PRO A 1 328 ? 10.390  24.650  12.571  1.00 47.13 328 A 1 
ATOM 2508 C CA    . PRO A 1 328 ? 10.001  23.265  12.482  1.00 48.64 328 A 1 
ATOM 2509 C C     . PRO A 1 328 ? 9.145   23.277  11.228  1.00 49.86 328 A 1 
ATOM 2510 O O     . PRO A 1 328 ? 8.215   24.085  11.150  1.00 47.32 328 A 1 
ATOM 2511 C CB    . PRO A 1 328 ? 9.223   22.955  13.768  1.00 43.61 328 A 1 
ATOM 2512 C CG    . PRO A 1 328 ? 8.723   24.313  14.244  1.00 43.48 328 A 1 
ATOM 2513 C CD    . PRO A 1 328 ? 9.805   25.276  13.745  1.00 47.21 328 A 1 
ATOM 2514 N N     . SER A 1 329 ? 9.575   22.543  10.225  1.00 48.27 329 A 1 
ATOM 2515 C CA    . SER A 1 329 ? 8.693   22.260  9.108   1.00 50.65 329 A 1 
ATOM 2516 C C     . SER A 1 329 ? 7.535   21.610  9.818   1.00 52.19 329 A 1 
ATOM 2517 O O     . SER A 1 329 ? 7.644   20.447  10.212  1.00 49.02 329 A 1 
ATOM 2518 C CB    . SER A 1 329 ? 9.338   21.312  8.101   1.00 45.90 329 A 1 
ATOM 2519 O OG    . SER A 1 329 ? 8.398   20.872  7.169   1.00 41.11 329 A 1 
ATOM 2520 N N     . LEU A 1 330 ? 6.562   22.434  10.171  1.00 48.03 330 A 1 
ATOM 2521 C CA    . LEU A 1 330 ? 5.365   22.010  10.823  1.00 48.29 330 A 1 
ATOM 2522 C C     . LEU A 1 330 ? 4.945   20.931  9.862   1.00 48.94 330 A 1 
ATOM 2523 O O     . LEU A 1 330 ? 4.576   21.215  8.723   1.00 45.28 330 A 1 
ATOM 2524 C CB    . LEU A 1 330 ? 4.347   23.161  10.933  1.00 43.74 330 A 1 
ATOM 2525 C CG    . LEU A 1 330 ? 4.590   24.138  12.093  1.00 40.85 330 A 1 
ATOM 2526 C CD1   . LEU A 1 330 ? 3.755   25.411  11.926  1.00 40.32 330 A 1 
ATOM 2527 C CD2   . LEU A 1 330 ? 4.199   23.516  13.447  1.00 40.75 330 A 1 
ATOM 2528 N N     . GLN A 1 331 ? 5.128   19.679  10.307  1.00 49.88 331 A 1 
ATOM 2529 C CA    . GLN A 1 331 ? 4.265   18.633  9.823   1.00 51.15 331 A 1 
ATOM 2530 C C     . GLN A 1 331 ? 2.878   19.088  10.281  1.00 52.10 331 A 1 
ATOM 2531 O O     . GLN A 1 331 ? 2.343   18.628  11.283  1.00 49.51 331 A 1 
ATOM 2532 C CB    . GLN A 1 331 ? 4.667   17.256  10.377  1.00 46.88 331 A 1 
ATOM 2533 C CG    . GLN A 1 331 ? 5.968   16.721  9.775   1.00 42.41 331 A 1 
ATOM 2534 C CD    . GLN A 1 331 ? 6.259   15.281  10.202  1.00 39.19 331 A 1 
ATOM 2535 O OE1   . GLN A 1 331 ? 5.595   14.687  11.033  1.00 36.58 331 A 1 
ATOM 2536 N NE2   . GLN A 1 331 ? 7.269   14.648  9.635   1.00 36.47 331 A 1 
ATOM 2537 N N     . THR A 1 332 ? 2.407   20.148  9.649   1.00 48.20 332 A 1 
ATOM 2538 C CA    . THR A 1 332 ? 1.021   20.540  9.620   1.00 50.61 332 A 1 
ATOM 2539 C C     . THR A 1 332 ? 0.341   19.203  9.444   1.00 52.07 332 A 1 
ATOM 2540 O O     . THR A 1 332 ? 0.726   18.470  8.518   1.00 48.62 332 A 1 
ATOM 2541 C CB    . THR A 1 332 ? 0.692   21.468  8.431   1.00 46.00 332 A 1 
ATOM 2542 O OG1   . THR A 1 332 ? 1.382   21.099  7.261   1.00 40.94 332 A 1 
ATOM 2543 C CG2   . THR A 1 332 ? 1.070   22.916  8.731   1.00 40.41 332 A 1 
ATOM 2544 N N     . PRO A 1 333 ? -0.487  18.807  10.431  1.00 53.43 333 A 1 
ATOM 2545 C CA    . PRO A 1 333 ? -1.237  17.570  10.309  1.00 53.35 333 A 1 
ATOM 2546 C C     . PRO A 1 333 ? -1.741  17.610  8.884   1.00 54.23 333 A 1 
ATOM 2547 O O     . PRO A 1 333 ? -2.239  18.671  8.504   1.00 53.14 333 A 1 
ATOM 2548 C CB    . PRO A 1 333 ? -2.382  17.671  11.321  1.00 49.84 333 A 1 
ATOM 2549 C CG    . PRO A 1 333 ? -2.512  19.170  11.592  1.00 47.82 333 A 1 
ATOM 2550 C CD    . PRO A 1 333 ? -1.078  19.665  11.437  1.00 49.15 333 A 1 
ATOM 2551 N N     . LEU A 1 334 ? -1.454  16.561  8.097   1.00 59.44 334 A 1 
ATOM 2552 C CA    . LEU A 1 334 ? -1.618  16.616  6.637   1.00 58.94 334 A 1 
ATOM 2553 C C     . LEU A 1 334 ? -3.098  16.881  6.297   1.00 60.28 334 A 1 
ATOM 2554 O O     . LEU A 1 334 ? -3.830  16.037  5.786   1.00 55.95 334 A 1 
ATOM 2555 C CB    . LEU A 1 334 ? -1.079  15.329  5.993   1.00 53.53 334 A 1 
ATOM 2556 C CG    . LEU A 1 334 ? 0.450   15.230  5.847   1.00 48.10 334 A 1 
ATOM 2557 C CD1   . LEU A 1 334 ? 0.850   13.795  5.485   1.00 45.56 334 A 1 
ATOM 2558 C CD2   . LEU A 1 334 ? 0.970   16.157  4.732   1.00 44.83 334 A 1 
ATOM 2559 N N     . HIS A 1 335 ? -3.530  18.026  6.690   1.00 64.55 335 A 1 
ATOM 2560 C CA    . HIS A 1 335 ? -4.756  18.697  6.380   1.00 66.45 335 A 1 
ATOM 2561 C C     . HIS A 1 335 ? -4.517  19.124  4.951   1.00 67.79 335 A 1 
ATOM 2562 O O     . HIS A 1 335 ? -4.116  20.249  4.671   1.00 61.50 335 A 1 
ATOM 2563 C CB    . HIS A 1 335 ? -5.020  19.860  7.346   1.00 57.88 335 A 1 
ATOM 2564 C CG    . HIS A 1 335 ? -6.466  19.897  7.771   1.00 50.40 335 A 1 
ATOM 2565 N ND1   . HIS A 1 335 ? -7.526  20.333  7.021   1.00 45.17 335 A 1 
ATOM 2566 C CD2   . HIS A 1 335 ? -6.974  19.449  8.967   1.00 43.05 335 A 1 
ATOM 2567 C CE1   . HIS A 1 335 ? -8.639  20.147  7.752   1.00 39.71 335 A 1 
ATOM 2568 N NE2   . HIS A 1 335 ? -8.346  19.614  8.928   1.00 41.73 335 A 1 
ATOM 2569 N N     . PHE A 1 336 ? -4.592  18.110  4.099   1.00 65.85 336 A 1 
ATOM 2570 C CA    . PHE A 1 336 ? -4.452  18.326  2.686   1.00 66.55 336 A 1 
ATOM 2571 C C     . PHE A 1 336 ? -5.396  19.470  2.372   1.00 68.75 336 A 1 
ATOM 2572 O O     . PHE A 1 336 ? -6.597  19.376  2.664   1.00 63.26 336 A 1 
ATOM 2573 C CB    . PHE A 1 336 ? -4.793  17.051  1.902   1.00 58.39 336 A 1 
ATOM 2574 C CG    . PHE A 1 336 ? -3.785  15.946  2.127   1.00 54.38 336 A 1 
ATOM 2575 C CD1   . PHE A 1 336 ? -2.445  16.170  1.802   1.00 50.86 336 A 1 
ATOM 2576 C CD2   . PHE A 1 336 ? -4.148  14.751  2.790   1.00 47.61 336 A 1 
ATOM 2577 C CE1   . PHE A 1 336 ? -1.464  15.227  2.160   1.00 43.22 336 A 1 
ATOM 2578 C CE2   . PHE A 1 336 ? -3.165  13.809  3.144   1.00 44.45 336 A 1 
ATOM 2579 C CZ    . PHE A 1 336 ? -1.823  14.056  2.834   1.00 43.31 336 A 1 
ATOM 2580 N N     . SER A 1 337 ? -4.831  20.557  1.863   1.00 76.50 337 A 1 
ATOM 2581 C CA    . SER A 1 337 ? -5.656  21.644  1.366   1.00 80.36 337 A 1 
ATOM 2582 C C     . SER A 1 337 ? -6.702  21.040  0.424   1.00 81.71 337 A 1 
ATOM 2583 O O     . SER A 1 337 ? -6.454  19.994  -0.190  1.00 78.59 337 A 1 
ATOM 2584 C CB    . SER A 1 337 ? -4.786  22.684  0.652   1.00 74.27 337 A 1 
ATOM 2585 O OG    . SER A 1 337 ? -4.157  22.140  -0.487  1.00 62.30 337 A 1 
ATOM 2586 N N     . SER A 1 338 ? -7.873  21.649  0.302   1.00 83.41 338 A 1 
ATOM 2587 C CA    . SER A 1 338 ? -8.910  21.127  -0.601  1.00 85.28 338 A 1 
ATOM 2588 C C     . SER A 1 338 ? -8.327  20.787  -1.979  1.00 86.36 338 A 1 
ATOM 2589 O O     . SER A 1 338 ? -8.579  19.707  -2.507  1.00 83.66 338 A 1 
ATOM 2590 C CB    . SER A 1 338 ? -10.054 22.137  -0.742  1.00 79.83 338 A 1 
ATOM 2591 O OG    . SER A 1 338 ? -11.111 21.527  -1.444  1.00 66.57 338 A 1 
ATOM 2592 N N     . LYS A 1 339 ? -7.422  21.638  -2.469  1.00 88.54 339 A 1 
ATOM 2593 C CA    . LYS A 1 339 ? -6.705  21.432  -3.740  1.00 89.46 339 A 1 
ATOM 2594 C C     . LYS A 1 339 ? -5.812  20.180  -3.741  1.00 90.68 339 A 1 
ATOM 2595 O O     . LYS A 1 339 ? -5.798  19.428  -4.706  1.00 89.17 339 A 1 
ATOM 2596 C CB    . LYS A 1 339 ? -5.856  22.671  -4.063  1.00 87.12 339 A 1 
ATOM 2597 C CG    . LYS A 1 339 ? -6.720  23.916  -4.316  1.00 74.83 339 A 1 
ATOM 2598 C CD    . LYS A 1 339 ? -5.857  25.117  -4.745  1.00 70.65 339 A 1 
ATOM 2599 C CE    . LYS A 1 339 ? -6.742  26.316  -5.034  1.00 60.56 339 A 1 
ATOM 2600 N NZ    . LYS A 1 339 ? -5.984  27.504  -5.475  1.00 54.98 339 A 1 
ATOM 2601 N N     . GLU A 1 340 ? -5.066  19.917  -2.664  1.00 90.02 340 A 1 
ATOM 2602 C CA    . GLU A 1 340 ? -4.223  18.719  -2.567  1.00 89.94 340 A 1 
ATOM 2603 C C     . GLU A 1 340 ? -5.063  17.443  -2.453  1.00 90.78 340 A 1 
ATOM 2604 O O     . GLU A 1 340 ? -4.714  16.406  -3.026  1.00 89.72 340 A 1 
ATOM 2605 C CB    . GLU A 1 340 ? -3.315  18.798  -1.343  1.00 87.67 340 A 1 
ATOM 2606 C CG    . GLU A 1 340 ? -2.171  19.799  -1.503  1.00 75.98 340 A 1 
ATOM 2607 C CD    . GLU A 1 340 ? -1.434  19.974  -0.172  1.00 70.82 340 A 1 
ATOM 2608 O OE1   . GLU A 1 340 ? -0.184  19.998  -0.209  1.00 63.23 340 A 1 
ATOM 2609 O OE2   . GLU A 1 340 ? -2.130  20.056  0.859   1.00 64.78 340 A 1 
ATOM 2610 N N     . ARG A 1 341 ? -6.198  17.503  -1.730  1.00 88.73 341 A 1 
ATOM 2611 C CA    . ARG A 1 341 ? -7.146  16.397  -1.648  1.00 89.57 341 A 1 
ATOM 2612 C C     . ARG A 1 341 ? -7.735  16.107  -3.028  1.00 90.30 341 A 1 
ATOM 2613 O O     . ARG A 1 341 ? -7.721  14.943  -3.439  1.00 89.58 341 A 1 
ATOM 2614 C CB    . ARG A 1 341 ? -8.214  16.692  -0.594  1.00 88.29 341 A 1 
ATOM 2615 C CG    . ARG A 1 341 ? -9.196  15.515  -0.443  1.00 86.84 341 A 1 
ATOM 2616 C CD    . ARG A 1 341 ? -10.172 15.751  0.720   1.00 84.06 341 A 1 
ATOM 2617 N NE    . ARG A 1 341 ? -11.223 14.711  0.733   1.00 80.32 341 A 1 
ATOM 2618 C CZ    . ARG A 1 341 ? -12.318 14.747  -0.017  1.00 78.10 341 A 1 
ATOM 2619 N NH1   . ARG A 1 341 ? -12.598 15.758  -0.789  1.00 71.20 341 A 1 
ATOM 2620 N NH2   . ARG A 1 341 ? -13.155 13.759  -0.022  1.00 73.40 341 A 1 
ATOM 2621 N N     . GLU A 1 342 ? -8.178  17.104  -3.749  1.00 91.31 342 A 1 
ATOM 2622 C CA    . GLU A 1 342 ? -8.678  16.971  -5.122  1.00 90.87 342 A 1 
ATOM 2623 C C     . GLU A 1 342 ? -7.632  16.354  -6.059  1.00 91.36 342 A 1 
ATOM 2624 O O     . GLU A 1 342 ? -7.931  15.386  -6.763  1.00 90.66 342 A 1 
ATOM 2625 C CB    . GLU A 1 342 ? -9.095  18.350  -5.661  1.00 89.44 342 A 1 
ATOM 2626 C CG    . GLU A 1 342 ? -10.438 18.817  -5.102  1.00 77.02 342 A 1 
ATOM 2627 C CD    . GLU A 1 342 ? -10.716 20.301  -5.415  1.00 70.61 342 A 1 
ATOM 2628 O OE1   . GLU A 1 342 ? -11.550 20.883  -4.689  1.00 64.03 342 A 1 
ATOM 2629 O OE2   . GLU A 1 342 ? -10.081 20.832  -6.338  1.00 63.99 342 A 1 
ATOM 2630 N N     . ALA A 1 343 ? -6.380  16.820  -5.999  1.00 93.01 343 A 1 
ATOM 2631 C CA    . ALA A 1 343 ? -5.290  16.245  -6.788  1.00 92.82 343 A 1 
ATOM 2632 C C     . ALA A 1 343 ? -5.057  14.756  -6.463  1.00 92.99 343 A 1 
ATOM 2633 O O     . ALA A 1 343 ? -4.855  13.931  -7.363  1.00 91.90 343 A 1 
ATOM 2634 C CB    . ALA A 1 343 ? -4.029  17.083  -6.549  1.00 92.03 343 A 1 
ATOM 2635 N N     . ARG A 1 344 ? -5.140  14.360  -5.179  1.00 91.19 344 A 1 
ATOM 2636 C CA    . ARG A 1 344 ? -5.021  12.952  -4.764  1.00 90.70 344 A 1 
ATOM 2637 C C     . ARG A 1 344 ? -6.219  12.110  -5.204  1.00 91.23 344 A 1 
ATOM 2638 O O     . ARG A 1 344 ? -6.029  10.966  -5.616  1.00 90.05 344 A 1 
ATOM 2639 C CB    . ARG A 1 344 ? -4.848  12.873  -3.247  1.00 89.77 344 A 1 
ATOM 2640 C CG    . ARG A 1 344 ? -3.450  13.340  -2.822  1.00 85.22 344 A 1 
ATOM 2641 C CD    . ARG A 1 344 ? -3.369  13.423  -1.306  1.00 81.57 344 A 1 
ATOM 2642 N NE    . ARG A 1 344 ? -2.037  13.886  -0.882  1.00 74.70 344 A 1 
ATOM 2643 C CZ    . ARG A 1 344 ? -1.371  13.480  0.167   1.00 69.69 344 A 1 
ATOM 2644 N NH1   . ARG A 1 344 ? -1.850  12.598  1.008   1.00 63.89 344 A 1 
ATOM 2645 N NH2   . ARG A 1 344 ? -0.184  13.971  0.405   1.00 62.96 344 A 1 
ATOM 2646 N N     . VAL A 1 345 ? -7.429  12.654  -5.141  1.00 92.60 345 A 1 
ATOM 2647 C CA    . VAL A 1 345 ? -8.638  11.991  -5.652  1.00 92.45 345 A 1 
ATOM 2648 C C     . VAL A 1 345 ? -8.542  11.787  -7.164  1.00 92.63 345 A 1 
ATOM 2649 O O     . VAL A 1 345 ? -8.818  10.687  -7.642  1.00 91.95 345 A 1 
ATOM 2650 C CB    . VAL A 1 345 ? -9.903  12.778  -5.269  1.00 91.73 345 A 1 
ATOM 2651 C CG1   . VAL A 1 345 ? -11.148 12.243  -5.984  1.00 87.38 345 A 1 
ATOM 2652 C CG2   . VAL A 1 345 ? -10.173 12.669  -3.762  1.00 87.21 345 A 1 
ATOM 2653 N N     . LEU A 1 346 ? -8.073  12.778  -7.909  1.00 93.22 346 A 1 
ATOM 2654 C CA    . LEU A 1 346 ? -7.852  12.657  -9.343  1.00 92.78 346 A 1 
ATOM 2655 C C     . LEU A 1 346 ? -6.817  11.568  -9.662  1.00 92.81 346 A 1 
ATOM 2656 O O     . LEU A 1 346 ? -7.101  10.652  -10.438 1.00 92.09 346 A 1 
ATOM 2657 C CB    . LEU A 1 346 ? -7.431  14.028  -9.902  1.00 92.07 346 A 1 
ATOM 2658 C CG    . LEU A 1 346 ? -7.281  14.053  -11.446 1.00 82.58 346 A 1 
ATOM 2659 C CD1   . LEU A 1 346 ? -8.610  13.754  -12.148 1.00 76.46 346 A 1 
ATOM 2660 C CD2   . LEU A 1 346 ? -6.784  15.425  -11.892 1.00 78.76 346 A 1 
ATOM 2661 N N     . ARG A 1 347 ? -5.671  11.560  -8.964  1.00 93.25 347 A 1 
ATOM 2662 C CA    . ARG A 1 347 ? -4.644  10.512  -9.093  1.00 92.74 347 A 1 
ATOM 2663 C C     . ARG A 1 347 ? -5.191  9.126   -8.746  1.00 92.82 347 A 1 
ATOM 2664 O O     . ARG A 1 347 ? -4.839  8.134   -9.399  1.00 91.75 347 A 1 
ATOM 2665 C CB    . ARG A 1 347 ? -3.441  10.882  -8.214  1.00 91.84 347 A 1 
ATOM 2666 C CG    . ARG A 1 347 ? -2.249  9.930   -8.405  1.00 83.94 347 A 1 
ATOM 2667 C CD    . ARG A 1 347 ? -1.077  10.349  -7.518  1.00 79.69 347 A 1 
ATOM 2668 N NE    . ARG A 1 347 ? 0.102   9.475   -7.696  1.00 72.45 347 A 1 
ATOM 2669 C CZ    . ARG A 1 347 ? 1.217   9.494   -6.982  1.00 66.83 347 A 1 
ATOM 2670 N NH1   . ARG A 1 347 ? 1.363   10.316  -5.984  1.00 60.56 347 A 1 
ATOM 2671 N NH2   . ARG A 1 347 ? 2.195   8.696   -7.253  1.00 60.18 347 A 1 
ATOM 2672 N N     . TYR A 1 348 ? -6.054  9.020   -7.737  1.00 93.05 348 A 1 
ATOM 2673 C CA    . TYR A 1 348 ? -6.731  7.768   -7.407  1.00 92.55 348 A 1 
ATOM 2674 C C     . TYR A 1 348 ? -7.648  7.304   -8.543  1.00 92.53 348 A 1 
ATOM 2675 O O     . TYR A 1 348 ? -7.598  6.123   -8.917  1.00 91.90 348 A 1 
ATOM 2676 C CB    . TYR A 1 348 ? -7.515  7.919   -6.094  1.00 91.63 348 A 1 
ATOM 2677 C CG    . TYR A 1 348 ? -8.557  6.840   -5.884  1.00 90.49 348 A 1 
ATOM 2678 C CD1   . TYR A 1 348 ? -9.899  7.051   -6.276  1.00 87.80 348 A 1 
ATOM 2679 C CD2   . TYR A 1 348 ? -8.198  5.594   -5.337  1.00 87.92 348 A 1 
ATOM 2680 C CE1   . TYR A 1 348 ? -10.866 6.046   -6.112  1.00 85.97 348 A 1 
ATOM 2681 C CE2   . TYR A 1 348 ? -9.164  4.580   -5.164  1.00 86.07 348 A 1 
ATOM 2682 C CZ    . TYR A 1 348 ? -10.495 4.813   -5.549  1.00 85.79 348 A 1 
ATOM 2683 O OH    . TYR A 1 348 ? -11.430 3.834   -5.389  1.00 83.54 348 A 1 
ATOM 2684 N N     . LYS A 1 349 ? -8.458  8.192   -9.116  1.00 91.87 349 A 1 
ATOM 2685 C CA    . LYS A 1 349 ? -9.355  7.872   -10.238 1.00 91.49 349 A 1 
ATOM 2686 C C     . LYS A 1 349 ? -8.562  7.399   -11.459 1.00 91.68 349 A 1 
ATOM 2687 O O     . LYS A 1 349 ? -8.953  6.417   -12.098 1.00 90.51 349 A 1 
ATOM 2688 C CB    . LYS A 1 349 ? -10.224 9.093   -10.600 1.00 90.59 349 A 1 
ATOM 2689 C CG    . LYS A 1 349 ? -11.322 9.401   -9.571  1.00 87.50 349 A 1 
ATOM 2690 C CD    . LYS A 1 349 ? -12.135 10.649  -9.974  1.00 83.86 349 A 1 
ATOM 2691 C CE    . LYS A 1 349 ? -13.220 10.969  -8.950  1.00 79.00 349 A 1 
ATOM 2692 N NZ    . LYS A 1 349 ? -14.101 12.109  -9.351  1.00 72.58 349 A 1 
ATOM 2693 N N     . GLU A 1 350 ? -7.443  8.021   -11.747 1.00 92.94 350 A 1 
ATOM 2694 C CA    . GLU A 1 350 ? -6.557  7.626   -12.841 1.00 92.32 350 A 1 
ATOM 2695 C C     . GLU A 1 350 ? -5.928  6.248   -12.595 1.00 92.23 350 A 1 
ATOM 2696 O O     . GLU A 1 350 ? -6.110  5.320   -13.394 1.00 90.84 350 A 1 
ATOM 2697 C CB    . GLU A 1 350 ? -5.505  8.724   -13.025 1.00 91.47 350 A 1 
ATOM 2698 C CG    . GLU A 1 350 ? -4.695  8.505   -14.302 1.00 79.47 350 A 1 
ATOM 2699 C CD    . GLU A 1 350 ? -3.682  9.633   -14.560 1.00 70.28 350 A 1 
ATOM 2700 O OE1   . GLU A 1 350 ? -3.190  9.691   -15.705 1.00 63.44 350 A 1 
ATOM 2701 O OE2   . GLU A 1 350 ? -3.402  10.386  -13.612 1.00 64.33 350 A 1 
ATOM 2702 N N     . LYS A 1 351 ? -5.300  6.035   -11.437 1.00 92.79 351 A 1 
ATOM 2703 C CA    . LYS A 1 351 ? -4.746  4.728   -11.056 1.00 92.23 351 A 1 
ATOM 2704 C C     . LYS A 1 351 ? -5.809  3.620   -11.018 1.00 92.07 351 A 1 
ATOM 2705 O O     . LYS A 1 351 ? -5.489  2.458   -11.237 1.00 90.32 351 A 1 
ATOM 2706 C CB    . LYS A 1 351 ? -4.063  4.812   -9.680  1.00 91.42 351 A 1 
ATOM 2707 C CG    . LYS A 1 351 ? -2.675  5.469   -9.712  1.00 86.24 351 A 1 
ATOM 2708 C CD    . LYS A 1 351 ? -2.034  5.363   -8.324  1.00 83.29 351 A 1 
ATOM 2709 C CE    . LYS A 1 351 ? -0.569  5.779   -8.327  1.00 76.88 351 A 1 
ATOM 2710 N NZ    . LYS A 1 351 ? 0.093   5.417   -7.049  1.00 71.71 351 A 1 
ATOM 2711 N N     . LYS A 1 352 ? -7.060  3.941   -10.714 1.00 91.31 352 A 1 
ATOM 2712 C CA    . LYS A 1 352 ? -8.148  2.960   -10.701 1.00 90.88 352 A 1 
ATOM 2713 C C     . LYS A 1 352 ? -8.395  2.368   -12.090 1.00 90.89 352 A 1 
ATOM 2714 O O     . LYS A 1 352 ? -8.679  1.175   -12.163 1.00 89.41 352 A 1 
ATOM 2715 C CB    . LYS A 1 352 ? -9.413  3.590   -10.101 1.00 89.62 352 A 1 
ATOM 2716 C CG    . LYS A 1 352 ? -10.569 2.594   -9.979  1.00 84.17 352 A 1 
ATOM 2717 C CD    . LYS A 1 352 ? -11.795 3.265   -9.331  1.00 80.37 352 A 1 
ATOM 2718 C CE    . LYS A 1 352 ? -12.968 2.286   -9.291  1.00 71.87 352 A 1 
ATOM 2719 N NZ    . LYS A 1 352 ? -14.156 2.890   -8.637  1.00 65.53 352 A 1 
ATOM 2720 N N     . LYS A 1 353 ? -8.251  3.148   -13.156 1.00 91.41 353 A 1 
ATOM 2721 C CA    . LYS A 1 353 ? -8.444  2.693   -14.540 1.00 90.43 353 A 1 
ATOM 2722 C C     . LYS A 1 353 ? -7.380  1.675   -14.969 1.00 90.17 353 A 1 
ATOM 2723 O O     . LYS A 1 353 ? -7.699  0.747   -15.687 1.00 87.69 353 A 1 
ATOM 2724 C CB    . LYS A 1 353 ? -8.439  3.895   -15.502 1.00 89.11 353 A 1 
ATOM 2725 C CG    . LYS A 1 353 ? -9.616  4.870   -15.291 1.00 82.00 353 A 1 
ATOM 2726 C CD    . LYS A 1 353 ? -9.466  6.106   -16.191 1.00 77.88 353 A 1 
ATOM 2727 C CE    . LYS A 1 353 ? -10.575 7.129   -15.954 1.00 69.27 353 A 1 
ATOM 2728 N NZ    . LYS A 1 353 ? -10.434 8.338   -16.812 1.00 61.74 353 A 1 
ATOM 2729 N N     . SER A 1 354 ? -6.151  1.805   -14.472 1.00 91.14 354 A 1 
ATOM 2730 C CA    . SER A 1 354 ? -5.039  0.917   -14.819 1.00 90.18 354 A 1 
ATOM 2731 C C     . SER A 1 354 ? -4.907  -0.327  -13.924 1.00 90.37 354 A 1 
ATOM 2732 O O     . SER A 1 354 ? -3.930  -1.071  -14.034 1.00 87.35 354 A 1 
ATOM 2733 C CB    . SER A 1 354 ? -3.731  1.717   -14.840 1.00 87.78 354 A 1 
ATOM 2734 O OG    . SER A 1 354 ? -3.417  2.196   -13.548 1.00 77.31 354 A 1 
ATOM 2735 N N     . ARG A 1 355 ? -5.852  -0.591  -13.015 1.00 91.41 355 A 1 
ATOM 2736 C CA    . ARG A 1 355 ? -5.781  -1.740  -12.104 1.00 91.28 355 A 1 
ATOM 2737 C C     . ARG A 1 355 ? -5.981  -3.059  -12.847 1.00 90.95 355 A 1 
ATOM 2738 O O     . ARG A 1 355 ? -7.063  -3.337  -13.347 1.00 88.75 355 A 1 
ATOM 2739 C CB    . ARG A 1 355 ? -6.817  -1.614  -10.975 1.00 90.41 355 A 1 
ATOM 2740 C CG    . ARG A 1 355 ? -6.397  -0.585  -9.923  1.00 87.46 355 A 1 
ATOM 2741 C CD    . ARG A 1 355 ? -7.486  -0.418  -8.871  1.00 85.93 355 A 1 
ATOM 2742 N NE    . ARG A 1 355 ? -7.081  0.558   -7.849  1.00 81.44 355 A 1 
ATOM 2743 C CZ    . ARG A 1 355 ? -7.737  0.842   -6.737  1.00 79.79 355 A 1 
ATOM 2744 N NH1   . ARG A 1 355 ? -8.874  0.280   -6.451  1.00 75.08 355 A 1 
ATOM 2745 N NH2   . ARG A 1 355 ? -7.253  1.714   -5.901  1.00 73.60 355 A 1 
ATOM 2746 N N     . LYS A 1 356 ? -4.953  -3.919  -12.792 1.00 89.96 356 A 1 
ATOM 2747 C CA    . LYS A 1 356 ? -5.016  -5.304  -13.259 1.00 88.99 356 A 1 
ATOM 2748 C C     . LYS A 1 356 ? -4.980  -6.240  -12.046 1.00 89.57 356 A 1 
ATOM 2749 O O     . LYS A 1 356 ? -4.059  -6.177  -11.234 1.00 86.45 356 A 1 
ATOM 2750 C CB    . LYS A 1 356 ? -3.876  -5.585  -14.252 1.00 85.91 356 A 1 
ATOM 2751 C CG    . LYS A 1 356 ? -3.975  -4.705  -15.516 1.00 76.64 356 A 1 
ATOM 2752 C CD    . LYS A 1 356 ? -2.928  -5.105  -16.560 1.00 71.52 356 A 1 
ATOM 2753 C CE    . LYS A 1 356 ? -3.041  -4.250  -17.813 1.00 62.37 356 A 1 
ATOM 2754 N NZ    . LYS A 1 356 ? -2.182  -4.735  -18.915 1.00 53.98 356 A 1 
ATOM 2755 N N     . PHE A 1 357 ? -5.993  -7.094  -11.914 1.00 89.88 357 A 1 
ATOM 2756 C CA    . PHE A 1 357 ? -6.114  -8.039  -10.801 1.00 89.32 357 A 1 
ATOM 2757 C C     . PHE A 1 357 ? -5.553  -9.432  -11.129 1.00 89.35 357 A 1 
ATOM 2758 O O     . PHE A 1 357 ? -5.682  -10.366 -10.330 1.00 86.70 357 A 1 
ATOM 2759 C CB    . PHE A 1 357 ? -7.567  -8.098  -10.329 1.00 88.08 357 A 1 
ATOM 2760 C CG    . PHE A 1 357 ? -8.032  -6.822  -9.661  1.00 86.58 357 A 1 
ATOM 2761 C CD1   . PHE A 1 357 ? -7.784  -6.614  -8.287  1.00 82.09 357 A 1 
ATOM 2762 C CD2   . PHE A 1 357 ? -8.689  -5.818  -10.394 1.00 81.59 357 A 1 
ATOM 2763 C CE1   . PHE A 1 357 ? -8.198  -5.433  -7.656  1.00 79.69 357 A 1 
ATOM 2764 C CE2   . PHE A 1 357 ? -9.103  -4.633  -9.773  1.00 79.50 357 A 1 
ATOM 2765 C CZ    . PHE A 1 357 ? -8.863  -4.445  -8.396  1.00 80.57 357 A 1 
ATOM 2766 N N     . GLU A 1 358 ? -4.919  -9.586  -12.273 1.00 90.52 358 A 1 
ATOM 2767 C CA    . GLU A 1 358 ? -4.224  -10.796 -12.666 1.00 90.22 358 A 1 
ATOM 2768 C C     . GLU A 1 358 ? -3.078  -11.134 -11.710 1.00 90.30 358 A 1 
ATOM 2769 O O     . GLU A 1 358 ? -2.504  -10.290 -11.021 1.00 88.44 358 A 1 
ATOM 2770 C CB    . GLU A 1 358 ? -3.702  -10.645 -14.099 1.00 88.96 358 A 1 
ATOM 2771 C CG    . GLU A 1 358 ? -4.841  -10.600 -15.120 1.00 78.61 358 A 1 
ATOM 2772 C CD    . GLU A 1 358 ? -4.367  -10.210 -16.522 1.00 72.35 358 A 1 
ATOM 2773 O OE1   . GLU A 1 358 ? -5.247  -9.883  -17.342 1.00 63.95 358 A 1 
ATOM 2774 O OE2   . GLU A 1 358 ? -3.138  -10.154 -16.720 1.00 63.35 358 A 1 
ATOM 2775 N N     . LYS A 1 359 ? -2.741  -12.432 -11.646 1.00 88.72 359 A 1 
ATOM 2776 C CA    . LYS A 1 359 ? -1.680  -12.895 -10.768 1.00 88.74 359 A 1 
ATOM 2777 C C     . LYS A 1 359 ? -0.326  -12.453 -11.310 1.00 89.59 359 A 1 
ATOM 2778 O O     . LYS A 1 359 ? 0.220   -13.064 -12.218 1.00 87.59 359 A 1 
ATOM 2779 C CB    . LYS A 1 359 ? -1.772  -14.418 -10.608 1.00 86.38 359 A 1 
ATOM 2780 C CG    . LYS A 1 359 ? -0.726  -14.957 -9.606  1.00 79.34 359 A 1 
ATOM 2781 C CD    . LYS A 1 359 ? -0.810  -16.489 -9.524  1.00 73.72 359 A 1 
ATOM 2782 C CE    . LYS A 1 359 ? 0.269   -17.032 -8.603  1.00 64.10 359 A 1 
ATOM 2783 N NZ    . LYS A 1 359 ? 0.311   -18.522 -8.624  1.00 57.32 359 A 1 
ATOM 2784 N N     . THR A 1 360 ? 0.268   -11.471 -10.671 1.00 89.21 360 A 1 
ATOM 2785 C CA    . THR A 1 360 ? 1.626   -11.025 -10.971 1.00 88.78 360 A 1 
ATOM 2786 C C     . THR A 1 360 ? 2.622   -11.544 -9.942  1.00 89.79 360 A 1 
ATOM 2787 O O     . THR A 1 360 ? 2.389   -11.492 -8.730  1.00 87.22 360 A 1 
ATOM 2788 C CB    . THR A 1 360 ? 1.693   -9.485  -11.107 1.00 85.89 360 A 1 
ATOM 2789 O OG1   . THR A 1 360 ? 1.247   -8.866  -9.929  1.00 74.29 360 A 1 
ATOM 2790 C CG2   . THR A 1 360 ? 0.821   -8.979  -12.257 1.00 72.10 360 A 1 
ATOM 2791 N N     . THR A 1 361 ? 3.753   -12.081 -10.401 1.00 89.92 361 A 1 
ATOM 2792 C CA    . THR A 1 361 ? 4.865   -12.475 -9.528  1.00 90.46 361 A 1 
ATOM 2793 C C     . THR A 1 361 ? 5.816   -11.297 -9.388  1.00 90.17 361 A 1 
ATOM 2794 O O     . THR A 1 361 ? 6.470   -10.902 -10.348 1.00 87.84 361 A 1 
ATOM 2795 C CB    . THR A 1 361 ? 5.598   -13.715 -10.060 1.00 90.00 361 A 1 
ATOM 2796 O OG1   . THR A 1 361 ? 4.679   -14.786 -10.167 1.00 81.94 361 A 1 
ATOM 2797 C CG2   . THR A 1 361 ? 6.704   -14.174 -9.110  1.00 81.24 361 A 1 
ATOM 2798 N N     . ARG A 1 362 ? 5.927   -10.740 -8.182  1.00 89.40 362 A 1 
ATOM 2799 C CA    . ARG A 1 362 ? 6.806   -9.583  -7.927  1.00 88.59 362 A 1 
ATOM 2800 C C     . ARG A 1 362 ? 8.273   -9.960  -7.709  1.00 89.14 362 A 1 
ATOM 2801 O O     . ARG A 1 362 ? 9.154   -9.137  -7.917  1.00 86.67 362 A 1 
ATOM 2802 C CB    . ARG A 1 362 ? 6.299   -8.787  -6.715  1.00 86.15 362 A 1 
ATOM 2803 C CG    . ARG A 1 362 ? 4.943   -8.114  -6.976  1.00 78.48 362 A 1 
ATOM 2804 C CD    . ARG A 1 362 ? 4.564   -7.231  -5.788  1.00 74.85 362 A 1 
ATOM 2805 N NE    . ARG A 1 362 ? 3.296   -6.517  -6.047  1.00 68.44 362 A 1 
ATOM 2806 C CZ    . ARG A 1 362 ? 2.918   -5.379  -5.487  1.00 63.18 362 A 1 
ATOM 2807 N NH1   . ARG A 1 362 ? 3.604   -4.811  -4.537  1.00 58.71 362 A 1 
ATOM 2808 N NH2   . ARG A 1 362 ? 1.829   -4.785  -5.878  1.00 57.01 362 A 1 
ATOM 2809 N N     . TYR A 1 363 ? 8.510   -11.187 -7.241  1.00 89.17 363 A 1 
ATOM 2810 C CA    . TYR A 1 363 ? 9.846   -11.665 -6.891  1.00 89.60 363 A 1 
ATOM 2811 C C     . TYR A 1 363 ? 10.087  -13.031 -7.534  1.00 91.08 363 A 1 
ATOM 2812 O O     . TYR A 1 363 ? 9.692   -14.059 -6.968  1.00 90.60 363 A 1 
ATOM 2813 C CB    . TYR A 1 363 ? 9.997   -11.729 -5.364  1.00 88.13 363 A 1 
ATOM 2814 C CG    . TYR A 1 363 ? 9.787   -10.407 -4.642  1.00 86.06 363 A 1 
ATOM 2815 C CD1   . TYR A 1 363 ? 10.766  -9.404  -4.664  1.00 82.87 363 A 1 
ATOM 2816 C CD2   . TYR A 1 363 ? 8.591   -10.176 -3.928  1.00 82.62 363 A 1 
ATOM 2817 C CE1   . TYR A 1 363 ? 10.577  -8.188  -3.996  1.00 80.94 363 A 1 
ATOM 2818 C CE2   . TYR A 1 363 ? 8.381   -8.963  -3.253  1.00 79.79 363 A 1 
ATOM 2819 C CZ    . TYR A 1 363 ? 9.381   -7.971  -3.285  1.00 81.32 363 A 1 
ATOM 2820 O OH    . TYR A 1 363 ? 9.185   -6.765  -2.629  1.00 78.81 363 A 1 
ATOM 2821 N N     . ALA A 1 364 ? 10.754  -13.058 -8.680  1.00 92.74 364 A 1 
ATOM 2822 C CA    . ALA A 1 364 ? 11.088  -14.285 -9.403  1.00 93.43 364 A 1 
ATOM 2823 C C     . ALA A 1 364 ? 11.931  -15.250 -8.558  1.00 94.17 364 A 1 
ATOM 2824 O O     . ALA A 1 364 ? 11.634  -16.437 -8.492  1.00 93.06 364 A 1 
ATOM 2825 C CB    . ALA A 1 364 ? 11.807  -13.899 -10.703 1.00 92.78 364 A 1 
ATOM 2826 N N     . THR A 1 365 ? 12.911  -14.744 -7.792  1.00 93.24 365 A 1 
ATOM 2827 C CA    . THR A 1 365 ? 13.753  -15.547 -6.902  1.00 92.98 365 A 1 
ATOM 2828 C C     . THR A 1 365 ? 12.942  -16.275 -5.823  1.00 93.40 365 A 1 
ATOM 2829 O O     . THR A 1 365 ? 13.174  -17.444 -5.544  1.00 92.13 365 A 1 
ATOM 2830 C CB    . THR A 1 365 ? 14.808  -14.671 -6.215  1.00 91.66 365 A 1 
ATOM 2831 O OG1   . THR A 1 365 ? 14.187  -13.569 -5.575  1.00 80.60 365 A 1 
ATOM 2832 C CG2   . THR A 1 365 ? 15.813  -14.089 -7.219  1.00 77.16 365 A 1 
ATOM 2833 N N     . ARG A 1 366 ? 11.924  -15.625 -5.249  1.00 93.29 366 A 1 
ATOM 2834 C CA    . ARG A 1 366 ? 11.039  -16.254 -4.261  1.00 92.57 366 A 1 
ATOM 2835 C C     . ARG A 1 366 ? 10.108  -17.292 -4.885  1.00 93.11 366 A 1 
ATOM 2836 O O     . ARG A 1 366 ? 9.740   -18.236 -4.195  1.00 91.92 366 A 1 
ATOM 2837 C CB    . ARG A 1 366 ? 10.196  -15.209 -3.525  1.00 91.30 366 A 1 
ATOM 2838 C CG    . ARG A 1 366 ? 11.039  -14.296 -2.626  1.00 86.02 366 A 1 
ATOM 2839 C CD    . ARG A 1 366 ? 10.114  -13.414 -1.788  1.00 84.64 366 A 1 
ATOM 2840 N NE    . ARG A 1 366 ? 10.883  -12.506 -0.927  1.00 80.58 366 A 1 
ATOM 2841 C CZ    . ARG A 1 366 ? 10.385  -11.696 0.011   1.00 78.81 366 A 1 
ATOM 2842 N NH1   . ARG A 1 366 ? 9.101   -11.637 0.246   1.00 70.39 366 A 1 
ATOM 2843 N NH2   . ARG A 1 366 ? 11.176  -10.935 0.703   1.00 72.91 366 A 1 
ATOM 2844 N N     . LYS A 1 367 ? 9.723   -17.107 -6.145  1.00 93.69 367 A 1 
ATOM 2845 C CA    . LYS A 1 367 ? 8.945   -18.092 -6.892  1.00 94.29 367 A 1 
ATOM 2846 C C     . LYS A 1 367 ? 9.777   -19.343 -7.123  1.00 94.30 367 A 1 
ATOM 2847 O O     . LYS A 1 367 ? 9.357   -20.410 -6.688  1.00 93.42 367 A 1 
ATOM 2848 C CB    . LYS A 1 367 ? 8.412   -17.478 -8.197  1.00 93.90 367 A 1 
ATOM 2849 C CG    . LYS A 1 367 ? 7.587   -18.486 -8.995  1.00 92.49 367 A 1 
ATOM 2850 C CD    . LYS A 1 367 ? 7.177   -17.977 -10.381 1.00 89.81 367 A 1 
ATOM 2851 C CE    . LYS A 1 367 ? 6.616   -19.179 -11.154 1.00 83.46 367 A 1 
ATOM 2852 N NZ    . LYS A 1 367 ? 6.465   -18.940 -12.606 1.00 77.77 367 A 1 
ATOM 2853 N N     . ALA A 1 368 ? 10.966  -19.207 -7.682  1.00 94.69 368 A 1 
ATOM 2854 C CA    . ALA A 1 368 ? 11.881  -20.318 -7.945  1.00 94.51 368 A 1 
ATOM 2855 C C     . ALA A 1 368 ? 12.184  -21.111 -6.665  1.00 94.78 368 A 1 
ATOM 2856 O O     . ALA A 1 368 ? 12.040  -22.332 -6.633  1.00 93.62 368 A 1 
ATOM 2857 C CB    . ALA A 1 368 ? 13.157  -19.751 -8.579  1.00 94.05 368 A 1 
ATOM 2858 N N     . TYR A 1 369 ? 12.484  -20.428 -5.559  1.00 94.97 369 A 1 
ATOM 2859 C CA    . TYR A 1 369 ? 12.695  -21.084 -4.264  1.00 94.39 369 A 1 
ATOM 2860 C C     . TYR A 1 369 ? 11.443  -21.826 -3.749  1.00 94.42 369 A 1 
ATOM 2861 O O     . TYR A 1 369 ? 11.543  -22.909 -3.187  1.00 93.50 369 A 1 
ATOM 2862 C CB    . TYR A 1 369 ? 13.158  -20.048 -3.245  1.00 93.52 369 A 1 
ATOM 2863 C CG    . TYR A 1 369 ? 13.442  -20.652 -1.876  1.00 91.63 369 A 1 
ATOM 2864 C CD1   . TYR A 1 369 ? 12.530  -20.487 -0.823  1.00 87.78 369 A 1 
ATOM 2865 C CD2   . TYR A 1 369 ? 14.607  -21.406 -1.680  1.00 86.43 369 A 1 
ATOM 2866 C CE1   . TYR A 1 369 ? 12.784  -21.068 0.421   1.00 85.55 369 A 1 
ATOM 2867 C CE2   . TYR A 1 369 ? 14.872  -21.995 -0.440  1.00 84.37 369 A 1 
ATOM 2868 C CZ    . TYR A 1 369 ? 13.950  -21.819 0.622   1.00 86.09 369 A 1 
ATOM 2869 O OH    . TYR A 1 369 ? 14.212  -22.399 1.854   1.00 84.12 369 A 1 
ATOM 2870 N N     . ALA A 1 370 ? 10.255  -21.256 -3.932  1.00 94.29 370 A 1 
ATOM 2871 C CA    . ALA A 1 370 ? 9.010   -21.897 -3.508  1.00 93.92 370 A 1 
ATOM 2872 C C     . ALA A 1 370 ? 8.635   -23.108 -4.374  1.00 94.02 370 A 1 
ATOM 2873 O O     . ALA A 1 370 ? 7.898   -23.979 -3.890  1.00 92.48 370 A 1 
ATOM 2874 C CB    . ALA A 1 370 ? 7.887   -20.860 -3.515  1.00 93.05 370 A 1 
ATOM 2875 N N     . GLU A 1 371 ? 9.077   -23.174 -5.618  1.00 95.21 371 A 1 
ATOM 2876 C CA    . GLU A 1 371 ? 8.902   -24.309 -6.533  1.00 94.82 371 A 1 
ATOM 2877 C C     . GLU A 1 371 ? 9.874   -25.446 -6.192  1.00 94.78 371 A 1 
ATOM 2878 O O     . GLU A 1 371 ? 9.434   -26.589 -6.074  1.00 93.44 371 A 1 
ATOM 2879 C CB    . GLU A 1 371 ? 9.056   -23.827 -7.984  1.00 93.93 371 A 1 
ATOM 2880 C CG    . GLU A 1 371 ? 7.835   -22.991 -8.419  1.00 87.51 371 A 1 
ATOM 2881 C CD    . GLU A 1 371 ? 7.976   -22.215 -9.740  1.00 83.99 371 A 1 
ATOM 2882 O OE1   . GLU A 1 371 ? 6.927   -21.742 -10.240 1.00 79.87 371 A 1 
ATOM 2883 O OE2   . GLU A 1 371 ? 9.101   -21.988 -10.208 1.00 78.35 371 A 1 
ATOM 2884 N N     . ALA A 1 372 ? 11.141  -25.137 -5.934  1.00 94.13 372 A 1 
ATOM 2885 C CA    . ALA A 1 372 ? 12.157  -26.119 -5.581  1.00 93.43 372 A 1 
ATOM 2886 C C     . ALA A 1 372 ? 12.017  -26.684 -4.153  1.00 93.59 372 A 1 
ATOM 2887 O O     . ALA A 1 372 ? 12.523  -27.765 -3.850  1.00 91.43 372 A 1 
ATOM 2888 C CB    . ALA A 1 372 ? 13.524  -25.457 -5.773  1.00 92.05 372 A 1 
ATOM 2889 N N     . ARG A 1 373 ? 11.339  -25.976 -3.247  1.00 92.92 373 A 1 
ATOM 2890 C CA    . ARG A 1 373 ? 11.270  -26.375 -1.835  1.00 92.56 373 A 1 
ATOM 2891 C C     . ARG A 1 373 ? 10.418  -27.633 -1.629  1.00 92.92 373 A 1 
ATOM 2892 O O     . ARG A 1 373 ? 9.270   -27.654 -2.076  1.00 91.58 373 A 1 
ATOM 2893 C CB    . ARG A 1 373 ? 10.766  -25.197 -0.998  1.00 90.76 373 A 1 
ATOM 2894 C CG    . ARG A 1 373 ? 10.898  -25.500 0.494   1.00 84.59 373 A 1 
ATOM 2895 C CD    . ARG A 1 373 ? 10.495  -24.282 1.318   1.00 83.60 373 A 1 
ATOM 2896 N NE    . ARG A 1 373 ? 10.693  -24.566 2.750   1.00 80.07 373 A 1 
ATOM 2897 C CZ    . ARG A 1 373 ? 10.645  -23.694 3.730   1.00 78.96 373 A 1 
ATOM 2898 N NH1   . ARG A 1 373 ? 10.355  -22.442 3.510   1.00 71.80 373 A 1 
ATOM 2899 N NH2   . ARG A 1 373 ? 10.898  -24.068 4.942   1.00 72.73 373 A 1 
ATOM 2900 N N     . PRO A 1 374 ? 10.910  -28.644 -0.837  1.00 92.39 374 A 1 
ATOM 2901 C CA    . PRO A 1 374 ? 10.143  -29.844 -0.538  1.00 92.11 374 A 1 
ATOM 2902 C C     . PRO A 1 374 ? 8.837   -29.509 0.192   1.00 92.92 374 A 1 
ATOM 2903 O O     . PRO A 1 374 ? 8.735   -28.540 0.955   1.00 91.92 374 A 1 
ATOM 2904 C CB    . PRO A 1 374 ? 11.079  -30.745 0.284   1.00 90.17 374 A 1 
ATOM 2905 C CG    . PRO A 1 374 ? 12.080  -29.778 0.890   1.00 86.52 374 A 1 
ATOM 2906 C CD    . PRO A 1 374 ? 12.213  -28.705 -0.182  1.00 89.62 374 A 1 
ATOM 2907 N N     . ARG A 1 375 ? 7.793   -30.311 -0.095  1.00 92.32 375 A 1 
ATOM 2908 C CA    . ARG A 1 375 ? 6.438   -30.100 0.424   1.00 92.19 375 A 1 
ATOM 2909 C C     . ARG A 1 375 ? 5.841   -31.397 0.954   1.00 92.11 375 A 1 
ATOM 2910 O O     . ARG A 1 375 ? 5.854   -32.418 0.272   1.00 89.95 375 A 1 
ATOM 2911 C CB    . ARG A 1 375 ? 5.520   -29.508 -0.648  1.00 90.57 375 A 1 
ATOM 2912 C CG    . ARG A 1 375 ? 5.989   -28.148 -1.173  1.00 86.94 375 A 1 
ATOM 2913 C CD    . ARG A 1 375 ? 5.022   -27.645 -2.239  1.00 88.58 375 A 1 
ATOM 2914 N NE    . ARG A 1 375 ? 5.494   -26.396 -2.864  1.00 87.37 375 A 1 
ATOM 2915 C CZ    . ARG A 1 375 ? 4.797   -25.316 -3.112  1.00 88.96 375 A 1 
ATOM 2916 N NH1   . ARG A 1 375 ? 3.547   -25.202 -2.775  1.00 79.22 375 A 1 
ATOM 2917 N NH2   . ARG A 1 375 ? 5.348   -24.313 -3.731  1.00 83.52 375 A 1 
ATOM 2918 N N     . ILE A 1 376 ? 5.202   -31.335 2.118   1.00 91.95 376 A 1 
ATOM 2919 C CA    . ILE A 1 376 ? 4.405   -32.416 2.685   1.00 91.22 376 A 1 
ATOM 2920 C C     . ILE A 1 376 ? 2.931   -31.998 2.619   1.00 91.58 376 A 1 
ATOM 2921 O O     . ILE A 1 376 ? 2.525   -31.006 3.232   1.00 89.45 376 A 1 
ATOM 2922 C CB    . ILE A 1 376 ? 4.872   -32.760 4.118   1.00 89.52 376 A 1 
ATOM 2923 C CG1   . ILE A 1 376 ? 6.354   -33.193 4.121   1.00 82.51 376 A 1 
ATOM 2924 C CG2   . ILE A 1 376 ? 3.978   -33.859 4.707   1.00 81.72 376 A 1 
ATOM 2925 C CD1   . ILE A 1 376 ? 6.952   -33.378 5.514   1.00 75.66 376 A 1 
ATOM 2926 N N     . LYS A 1 377 ? 2.116   -32.728 1.846   1.00 92.12 377 A 1 
ATOM 2927 C CA    . LYS A 1 377 ? 0.690   -32.418 1.623   1.00 92.36 377 A 1 
ATOM 2928 C C     . LYS A 1 377 ? 0.452   -30.946 1.232   1.00 92.51 377 A 1 
ATOM 2929 O O     . LYS A 1 377 ? -0.462  -30.290 1.743   1.00 89.41 377 A 1 
ATOM 2930 C CB    . LYS A 1 377 ? -0.155  -32.861 2.838   1.00 91.08 377 A 1 
ATOM 2931 C CG    . LYS A 1 377 ? -0.065  -34.371 3.134   1.00 86.54 377 A 1 
ATOM 2932 C CD    . LYS A 1 377 ? -0.916  -34.744 4.369   1.00 80.54 377 A 1 
ATOM 2933 C CE    . LYS A 1 377 ? -0.811  -36.247 4.636   1.00 72.12 377 A 1 
ATOM 2934 N NZ    . LYS A 1 377 ? -1.571  -36.680 5.834   1.00 63.90 377 A 1 
ATOM 2935 N N     . GLY A 1 378 ? 1.305   -30.405 0.366   1.00 92.09 378 A 1 
ATOM 2936 C CA    . GLY A 1 378 ? 1.243   -29.031 -0.138  1.00 91.98 378 A 1 
ATOM 2937 C C     . GLY A 1 378 ? 1.831   -27.951 0.776   1.00 92.65 378 A 1 
ATOM 2938 O O     . GLY A 1 378 ? 2.058   -26.836 0.315   1.00 90.12 378 A 1 
ATOM 2939 N N     . ARG A 1 379 ? 2.106   -28.280 2.053   1.00 93.79 379 A 1 
ATOM 2940 C CA    . ARG A 1 379 ? 2.786   -27.366 2.979   1.00 93.81 379 A 1 
ATOM 2941 C C     . ARG A 1 379 ? 4.302   -27.483 2.796   1.00 94.21 379 A 1 
ATOM 2942 O O     . ARG A 1 379 ? 4.794   -28.566 2.519   1.00 91.79 379 A 1 
ATOM 2943 C CB    . ARG A 1 379 ? 2.395   -27.661 4.424   1.00 92.16 379 A 1 
ATOM 2944 C CG    . ARG A 1 379 ? 0.889   -27.496 4.659   1.00 84.92 379 A 1 
ATOM 2945 C CD    . ARG A 1 379 ? 0.558   -27.709 6.134   1.00 85.14 379 A 1 
ATOM 2946 N NE    . ARG A 1 379 ? -0.886  -27.573 6.372   1.00 79.98 379 A 1 
ATOM 2947 C CZ    . ARG A 1 379 ? -1.499  -27.609 7.558   1.00 77.40 379 A 1 
ATOM 2948 N NH1   . ARG A 1 379 ? -0.823  -27.781 8.664   1.00 68.54 379 A 1 
ATOM 2949 N NH2   . ARG A 1 379 ? -2.781  -27.472 7.632   1.00 69.74 379 A 1 
ATOM 2950 N N     . PHE A 1 380 ? 5.019   -26.403 3.027   1.00 92.70 380 A 1 
ATOM 2951 C CA    . PHE A 1 380 ? 6.474   -26.466 3.026   1.00 92.60 380 A 1 
ATOM 2952 C C     . PHE A 1 380 ? 6.959   -27.385 4.144   1.00 92.03 380 A 1 
ATOM 2953 O O     . PHE A 1 380 ? 6.547   -27.210 5.301   1.00 90.25 380 A 1 
ATOM 2954 C CB    . PHE A 1 380 ? 7.070   -25.060 3.176   1.00 92.57 380 A 1 
ATOM 2955 C CG    . PHE A 1 380 ? 6.759   -24.129 2.024   1.00 92.85 380 A 1 
ATOM 2956 C CD1   . PHE A 1 380 ? 7.193   -24.447 0.733   1.00 90.67 380 A 1 
ATOM 2957 C CD2   . PHE A 1 380 ? 6.061   -22.933 2.241   1.00 90.53 380 A 1 
ATOM 2958 C CE1   . PHE A 1 380 ? 6.921   -23.588 -0.343  1.00 90.15 380 A 1 
ATOM 2959 C CE2   . PHE A 1 380 ? 5.786   -22.069 1.173   1.00 89.60 380 A 1 
ATOM 2960 C CZ    . PHE A 1 380 ? 6.216   -22.396 -0.124  1.00 91.18 380 A 1 
ATOM 2961 N N     . ALA A 1 381 ? 7.816   -28.349 3.816   1.00 90.79 381 A 1 
ATOM 2962 C CA    . ALA A 1 381 ? 8.480   -29.175 4.804   1.00 89.62 381 A 1 
ATOM 2963 C C     . ALA A 1 381 ? 9.504   -28.334 5.577   1.00 88.91 381 A 1 
ATOM 2964 O O     . ALA A 1 381 ? 10.079  -27.374 5.044   1.00 85.29 381 A 1 
ATOM 2965 C CB    . ALA A 1 381 ? 9.116   -30.377 4.109   1.00 87.22 381 A 1 
ATOM 2966 N N     . LYS A 1 382 ? 9.715   -28.688 6.859   1.00 87.23 382 A 1 
ATOM 2967 C CA    . LYS A 1 382 ? 10.863  -28.185 7.593   1.00 86.08 382 A 1 
ATOM 2968 C C     . LYS A 1 382 ? 12.089  -28.890 7.017   1.00 85.07 382 A 1 
ATOM 2969 O O     . LYS A 1 382 ? 12.030  -30.099 6.820   1.00 79.21 382 A 1 
ATOM 2970 C CB    . LYS A 1 382 ? 10.698  -28.438 9.105   1.00 81.36 382 A 1 
ATOM 2971 C CG    . LYS A 1 382 ? 11.736  -27.666 9.933   1.00 71.10 382 A 1 
ATOM 2972 C CD    . LYS A 1 382 ? 11.666  -27.966 11.442  1.00 67.31 382 A 1 
ATOM 2973 C CE    . LYS A 1 382 ? 12.796  -27.223 12.151  1.00 57.48 382 A 1 
ATOM 2974 N NZ    . LYS A 1 382 ? 13.065  -27.710 13.517  1.00 51.63 382 A 1 
ATOM 2975 N N     . ARG A 1 383 ? 13.156  -28.159 6.723   1.00 84.32 383 A 1 
ATOM 2976 C CA    . ARG A 1 383 ? 14.438  -28.779 6.388   1.00 82.06 383 A 1 
ATOM 2977 C C     . ARG A 1 383 ? 14.922  -29.530 7.621   1.00 81.02 383 A 1 
ATOM 2978 O O     . ARG A 1 383 ? 14.812  -28.995 8.724   1.00 74.37 383 A 1 
ATOM 2979 C CB    . ARG A 1 383 ? 15.461  -27.740 5.933   1.00 76.09 383 A 1 
ATOM 2980 C CG    . ARG A 1 383 ? 15.180  -27.279 4.493   1.00 64.99 383 A 1 
ATOM 2981 C CD    . ARG A 1 383 ? 16.236  -26.267 4.048   1.00 63.12 383 A 1 
ATOM 2982 N NE    . ARG A 1 383 ? 16.159  -26.006 2.601   1.00 56.35 383 A 1 
ATOM 2983 C CZ    . ARG A 1 383 ? 17.148  -25.506 1.872   1.00 52.35 383 A 1 
ATOM 2984 N NH1   . ARG A 1 383 ? 18.202  -24.986 2.433   1.00 50.92 383 A 1 
ATOM 2985 N NH2   . ARG A 1 383 ? 17.123  -25.558 0.587   1.00 47.94 383 A 1 
ATOM 2986 N N     . SER A 1 384 ? 15.361  -30.771 7.435   1.00 78.76 384 A 1 
ATOM 2987 C CA    . SER A 1 384 ? 16.079  -31.466 8.491   1.00 78.62 384 A 1 
ATOM 2988 C C     . SER A 1 384 ? 17.426  -30.778 8.706   1.00 79.20 384 A 1 
ATOM 2989 O O     . SER A 1 384 ? 17.978  -30.192 7.774   1.00 72.48 384 A 1 
ATOM 2990 C CB    . SER A 1 384 ? 16.248  -32.953 8.143   1.00 71.68 384 A 1 
ATOM 2991 O OG    . SER A 1 384 ? 16.920  -33.118 6.927   1.00 62.26 384 A 1 
ATOM 2992 N N     . ASP A 1 385 ? 17.963  -30.860 9.928   1.00 74.11 385 A 1 
ATOM 2993 C CA    . ASP A 1 385 ? 19.262  -30.242 10.219  1.00 72.74 385 A 1 
ATOM 2994 C C     . ASP A 1 385 ? 20.357  -30.832 9.317   1.00 72.16 385 A 1 
ATOM 2995 O O     . ASP A 1 385 ? 21.188  -30.094 8.790   1.00 68.53 385 A 1 
ATOM 2996 C CB    . ASP A 1 385 ? 19.557  -30.379 11.727  1.00 67.56 385 A 1 
ATOM 2997 C CG    . ASP A 1 385 ? 18.481  -29.707 12.599  1.00 59.14 385 A 1 
ATOM 2998 O OD1   . ASP A 1 385 ? 17.936  -28.637 12.215  1.00 54.78 385 A 1 
ATOM 2999 O OD2   . ASP A 1 385 ? 18.104  -30.310 13.636  1.00 53.06 385 A 1 
ATOM 3000 N N     . ALA A 1 386 ? 20.247  -32.122 8.986   1.00 67.63 386 A 1 
ATOM 3001 C CA    . ALA A 1 386 ? 21.127  -32.784 8.021   1.00 65.94 386 A 1 
ATOM 3002 C C     . ALA A 1 386 ? 21.030  -32.192 6.602   1.00 68.30 386 A 1 
ATOM 3003 O O     . ALA A 1 386 ? 22.050  -32.021 5.935   1.00 65.58 386 A 1 
ATOM 3004 C CB    . ALA A 1 386 ? 20.785  -34.272 8.017   1.00 61.26 386 A 1 
ATOM 3005 N N     . GLU A 1 387 ? 19.847  -31.879 6.120   1.00 71.33 387 A 1 
ATOM 3006 C CA    . GLU A 1 387 ? 19.704  -31.212 4.812   1.00 71.50 387 A 1 
ATOM 3007 C C     . GLU A 1 387 ? 20.251  -29.775 4.830   1.00 72.17 387 A 1 
ATOM 3008 O O     . GLU A 1 387 ? 20.732  -29.296 3.807   1.00 68.83 387 A 1 
ATOM 3009 C CB    . GLU A 1 387 ? 18.232  -31.167 4.379   1.00 66.17 387 A 1 
ATOM 3010 C CG    . GLU A 1 387 ? 17.678  -32.511 3.879   1.00 57.72 387 A 1 
ATOM 3011 C CD    . GLU A 1 387 ? 16.166  -32.431 3.564   1.00 52.75 387 A 1 
ATOM 3012 O OE1   . GLU A 1 387 ? 15.696  -33.224 2.727   1.00 49.11 387 A 1 
ATOM 3013 O OE2   . GLU A 1 387 ? 15.475  -31.589 4.180   1.00 47.78 387 A 1 
ATOM 3014 N N     . MET A 1 388 ? 20.168  -29.087 5.971   1.00 76.06 388 A 1 
ATOM 3015 C CA    . MET A 1 388 ? 20.794  -27.777 6.136   1.00 73.75 388 A 1 
ATOM 3016 C C     . MET A 1 388 ? 22.319  -27.872 6.093   1.00 73.20 388 A 1 
ATOM 3017 O O     . MET A 1 388 ? 22.947  -27.050 5.438   1.00 68.18 388 A 1 
ATOM 3018 C CB    . MET A 1 388 ? 20.347  -27.137 7.454   1.00 68.89 388 A 1 
ATOM 3019 C CG    . MET A 1 388 ? 18.988  -26.444 7.374   1.00 60.36 388 A 1 
ATOM 3020 S SD    . MET A 1 388 ? 19.036  -24.620 7.450   1.00 53.25 388 A 1 
ATOM 3021 C CE    . MET A 1 388 ? 19.951  -24.390 8.997   1.00 48.63 388 A 1 
ATOM 3022 N N     . GLU A 1 389 ? 22.905  -28.876 6.757   1.00 63.13 389 A 1 
ATOM 3023 C CA    . GLU A 1 389 ? 24.351  -29.116 6.703   1.00 61.61 389 A 1 
ATOM 3024 C C     . GLU A 1 389 ? 24.819  -29.495 5.296   1.00 61.09 389 A 1 
ATOM 3025 O O     . GLU A 1 389 ? 25.836  -28.973 4.838   1.00 58.21 389 A 1 
ATOM 3026 C CB    . GLU A 1 389 ? 24.764  -30.210 7.697   1.00 56.97 389 A 1 
ATOM 3027 C CG    . GLU A 1 389 ? 24.810  -29.699 9.132   1.00 48.39 389 A 1 
ATOM 3028 C CD    . GLU A 1 389 ? 25.354  -30.749 10.128  1.00 44.40 389 A 1 
ATOM 3029 O OE1   . GLU A 1 389 ? 25.727  -30.325 11.243  1.00 40.15 389 A 1 
ATOM 3030 O OE2   . GLU A 1 389 ? 25.380  -31.942 9.777   1.00 40.30 389 A 1 
ATOM 3031 N N     . VAL A 1 390 ? 24.068  -30.338 4.578   1.00 70.82 390 A 1 
ATOM 3032 C CA    . VAL A 1 390 ? 24.413  -30.695 3.191   1.00 70.87 390 A 1 
ATOM 3033 C C     . VAL A 1 390 ? 24.334  -29.476 2.269   1.00 71.79 390 A 1 
ATOM 3034 O O     . VAL A 1 390 ? 25.243  -29.261 1.477   1.00 69.07 390 A 1 
ATOM 3035 C CB    . VAL A 1 390 ? 23.558  -31.853 2.676   1.00 67.11 390 A 1 
ATOM 3036 C CG1   . VAL A 1 390 ? 23.835  -32.158 1.199   1.00 56.67 390 A 1 
ATOM 3037 C CG2   . VAL A 1 390 ? 23.848  -33.138 3.444   1.00 60.73 390 A 1 
ATOM 3038 N N     . ASP A 1 391 ? 23.314  -28.644 2.384   1.00 69.05 391 A 1 
ATOM 3039 C CA    . ASP A 1 391 ? 23.233  -27.412 1.577   1.00 66.70 391 A 1 
ATOM 3040 C C     . ASP A 1 391 ? 24.350  -26.413 1.936   1.00 65.30 391 A 1 
ATOM 3041 O O     . ASP A 1 391 ? 24.889  -25.738 1.058   1.00 62.06 391 A 1 
ATOM 3042 C CB    . ASP A 1 391 ? 21.854  -26.749 1.754   1.00 61.67 391 A 1 
ATOM 3043 C CG    . ASP A 1 391 ? 20.961  -26.683 0.505   1.00 53.57 391 A 1 
ATOM 3044 O OD1   . ASP A 1 391 ? 21.189  -27.374 -0.499  1.00 50.51 391 A 1 
ATOM 3045 O OD2   . ASP A 1 391 ? 19.969  -25.888 0.561   1.00 48.89 391 A 1 
ATOM 3046 N N     . GLN A 1 392 ? 24.726  -26.312 3.214   1.00 64.38 392 A 1 
ATOM 3047 C CA    . GLN A 1 392 ? 25.844  -25.480 3.632   1.00 64.92 392 A 1 
ATOM 3048 C C     . GLN A 1 392 ? 27.169  -26.038 3.122   1.00 65.16 392 A 1 
ATOM 3049 O O     . GLN A 1 392 ? 27.947  -25.278 2.545   1.00 62.37 392 A 1 
ATOM 3050 C CB    . GLN A 1 392 ? 25.897  -25.314 5.156   1.00 61.08 392 A 1 
ATOM 3051 C CG    . GLN A 1 392 ? 24.878  -24.272 5.634   1.00 54.93 392 A 1 
ATOM 3052 C CD    . GLN A 1 392 ? 24.983  -23.992 7.135   1.00 51.02 392 A 1 
ATOM 3053 O OE1   . GLN A 1 392 ? 25.822  -24.490 7.862   1.00 48.85 392 A 1 
ATOM 3054 N NE2   . GLN A 1 392 ? 24.128  -23.140 7.659   1.00 44.51 392 A 1 
ATOM 3055 N N     . THR A 1 393 ? 27.411  -27.339 3.266   1.00 66.06 393 A 1 
ATOM 3056 C CA    . THR A 1 393 ? 28.634  -27.972 2.749   1.00 66.43 393 A 1 
ATOM 3057 C C     . THR A 1 393 ? 28.698  -27.901 1.233   1.00 66.16 393 A 1 
ATOM 3058 O O     . THR A 1 393 ? 29.761  -27.591 0.701   1.00 62.67 393 A 1 
ATOM 3059 C CB    . THR A 1 393 ? 28.799  -29.414 3.209   1.00 62.90 393 A 1 
ATOM 3060 O OG1   . THR A 1 393 ? 27.620  -30.148 3.033   1.00 54.90 393 A 1 
ATOM 3061 C CG2   . THR A 1 393 ? 29.175  -29.507 4.688   1.00 56.50 393 A 1 
ATOM 3062 N N     . PHE A 1 394 ? 27.582  -28.074 0.510   1.00 67.99 394 A 1 
ATOM 3063 C CA    . PHE A 1 394 ? 27.578  -27.915 -0.944  1.00 65.97 394 A 1 
ATOM 3064 C C     . PHE A 1 394 ? 27.781  -26.455 -1.370  1.00 65.72 394 A 1 
ATOM 3065 O O     . PHE A 1 394 ? 28.498  -26.182 -2.329  1.00 60.09 394 A 1 
ATOM 3066 C CB    . PHE A 1 394 ? 26.285  -28.500 -1.529  1.00 60.18 394 A 1 
ATOM 3067 C CG    . PHE A 1 394 ? 26.483  -29.097 -2.897  1.00 55.05 394 A 1 
ATOM 3068 C CD1   . PHE A 1 394 ? 26.287  -28.335 -4.054  1.00 52.42 394 A 1 
ATOM 3069 C CD2   . PHE A 1 394 ? 26.897  -30.437 -3.013  1.00 49.45 394 A 1 
ATOM 3070 C CE1   . PHE A 1 394 ? 26.492  -28.903 -5.326  1.00 43.51 394 A 1 
ATOM 3071 C CE2   . PHE A 1 394 ? 27.104  -31.009 -4.272  1.00 44.50 394 A 1 
ATOM 3072 C CZ    . PHE A 1 394 ? 26.898  -30.241 -5.440  1.00 44.54 394 A 1 
ATOM 3073 N N     . SER A 1 395 ? 27.212  -25.497 -0.644  1.00 62.42 395 A 1 
ATOM 3074 C CA    . SER A 1 395 ? 27.442  -24.076 -0.942  1.00 61.80 395 A 1 
ATOM 3075 C C     . SER A 1 395 ? 28.863  -23.628 -0.596  1.00 60.49 395 A 1 
ATOM 3076 O O     . SER A 1 395 ? 29.445  -22.843 -1.350  1.00 56.27 395 A 1 
ATOM 3077 C CB    . SER A 1 395 ? 26.408  -23.188 -0.250  1.00 58.13 395 A 1 
ATOM 3078 O OG    . SER A 1 395 ? 26.545  -23.176 1.151   1.00 50.92 395 A 1 
ATOM 3079 N N     . THR A 1 396 ? 29.449  -24.135 0.478   1.00 65.28 396 A 1 
ATOM 3080 C CA    . THR A 1 396 ? 30.856  -23.888 0.801   1.00 64.92 396 A 1 
ATOM 3081 C C     . THR A 1 396 ? 31.800  -24.619 -0.150  1.00 64.20 396 A 1 
ATOM 3082 O O     . THR A 1 396 ? 32.777  -24.006 -0.568  1.00 60.80 396 A 1 
ATOM 3083 C CB    . THR A 1 396 ? 31.220  -24.232 2.245   1.00 59.78 396 A 1 
ATOM 3084 O OG1   . THR A 1 396 ? 30.724  -25.483 2.629   1.00 53.48 396 A 1 
ATOM 3085 C CG2   . THR A 1 396 ? 30.663  -23.202 3.228   1.00 54.73 396 A 1 
ATOM 3086 N N     . ALA A 1 397 ? 31.483  -25.850 -0.554  1.00 58.37 397 A 1 
ATOM 3087 C CA    . ALA A 1 397 ? 32.262  -26.584 -1.551  1.00 57.46 397 A 1 
ATOM 3088 C C     . ALA A 1 397 ? 32.203  -25.897 -2.922  1.00 56.01 397 A 1 
ATOM 3089 O O     . ALA A 1 397 ? 33.241  -25.724 -3.553  1.00 55.71 397 A 1 
ATOM 3090 C CB    . ALA A 1 397 ? 31.780  -28.028 -1.620  1.00 54.67 397 A 1 
ATOM 3091 N N     . ALA A 1 398 ? 31.047  -25.437 -3.360  1.00 55.29 398 A 1 
ATOM 3092 C CA    . ALA A 1 398 ? 30.926  -24.677 -4.609  1.00 54.91 398 A 1 
ATOM 3093 C C     . ALA A 1 398 ? 31.675  -23.335 -4.552  1.00 53.06 398 A 1 
ATOM 3094 O O     . ALA A 1 398 ? 32.228  -22.898 -5.558  1.00 51.93 398 A 1 
ATOM 3095 C CB    . ALA A 1 398 ? 29.442  -24.479 -4.922  1.00 52.26 398 A 1 
ATOM 3096 N N     . LEU A 1 399 ? 31.722  -22.683 -3.394  1.00 58.98 399 A 1 
ATOM 3097 C CA    . LEU A 1 399 ? 32.541  -21.489 -3.207  1.00 57.12 399 A 1 
ATOM 3098 C C     . LEU A 1 399 ? 34.037  -21.818 -3.165  1.00 56.64 399 A 1 
ATOM 3099 O O     . LEU A 1 399 ? 34.824  -21.056 -3.725  1.00 53.02 399 A 1 
ATOM 3100 C CB    . LEU A 1 399 ? 32.106  -20.742 -1.936  1.00 52.25 399 A 1 
ATOM 3101 C CG    . LEU A 1 399 ? 30.832  -19.904 -2.120  1.00 48.64 399 A 1 
ATOM 3102 C CD1   . LEU A 1 399 ? 30.299  -19.467 -0.758  1.00 46.88 399 A 1 
ATOM 3103 C CD2   . LEU A 1 399 ? 31.101  -18.646 -2.946  1.00 49.32 399 A 1 
ATOM 3104 N N     . SER A 1 400 ? 34.422  -22.917 -2.547  1.00 61.72 400 A 1 
ATOM 3105 C CA    . SER A 1 400 ? 35.831  -23.322 -2.491  1.00 62.17 400 A 1 
ATOM 3106 C C     . SER A 1 400 ? 36.349  -23.784 -3.852  1.00 61.77 400 A 1 
ATOM 3107 O O     . SER A 1 400 ? 37.454  -23.412 -4.222  1.00 56.60 400 A 1 
ATOM 3108 C CB    . SER A 1 400 ? 36.067  -24.406 -1.439  1.00 58.17 400 A 1 
ATOM 3109 O OG    . SER A 1 400 ? 35.387  -25.607 -1.724  1.00 52.21 400 A 1 
ATOM 3110 N N     . ASP A 1 401 ? 35.547  -24.521 -4.617  1.00 65.81 401 A 1 
ATOM 3111 C CA    . ASP A 1 401 ? 35.939  -24.988 -5.956  1.00 66.59 401 A 1 
ATOM 3112 C C     . ASP A 1 401 ? 35.953  -23.836 -6.981  1.00 67.66 401 A 1 
ATOM 3113 O O     . ASP A 1 401 ? 36.732  -23.829 -7.925  1.00 62.85 401 A 1 
ATOM 3114 C CB    . ASP A 1 401 ? 35.001  -26.127 -6.368  1.00 59.18 401 A 1 
ATOM 3115 C CG    . ASP A 1 401 ? 35.596  -27.063 -7.438  1.00 52.40 401 A 1 
ATOM 3116 O OD1   . ASP A 1 401 ? 36.830  -27.229 -7.439  1.00 48.61 401 A 1 
ATOM 3117 O OD2   . ASP A 1 401 ? 34.783  -27.632 -8.186  1.00 48.35 401 A 1 
ATOM 3118 N N     . SER A 1 402 ? 35.164  -22.798 -6.738  1.00 52.80 402 A 1 
ATOM 3119 C CA    . SER A 1 402 ? 35.292  -21.540 -7.489  1.00 54.23 402 A 1 
ATOM 3120 C C     . SER A 1 402 ? 36.545  -20.718 -7.149  1.00 54.57 402 A 1 
ATOM 3121 O O     . SER A 1 402 ? 36.748  -19.664 -7.740  1.00 49.81 402 A 1 
ATOM 3122 C CB    . SER A 1 402 ? 34.025  -20.693 -7.377  1.00 49.20 402 A 1 
ATOM 3123 O OG    . SER A 1 402 ? 33.939  -19.997 -6.144  1.00 45.44 402 A 1 
ATOM 3124 N N     . SER A 1 403 ? 37.406  -21.205 -6.245  1.00 54.36 403 A 1 
ATOM 3125 C CA    . SER A 1 403 ? 38.794  -20.770 -6.180  1.00 56.20 403 A 1 
ATOM 3126 C C     . SER A 1 403 ? 39.522  -21.310 -7.417  1.00 56.45 403 A 1 
ATOM 3127 O O     . SER A 1 403 ? 40.330  -22.217 -7.345  1.00 52.33 403 A 1 
ATOM 3128 C CB    . SER A 1 403 ? 39.467  -21.128 -4.850  1.00 51.70 403 A 1 
ATOM 3129 O OG    . SER A 1 403 ? 39.737  -22.505 -4.681  1.00 46.38 403 A 1 
ATOM 3130 N N     . TYR A 1 404 ? 39.162  -20.765 -8.566  1.00 54.26 404 A 1 
ATOM 3131 C CA    . TYR A 1 404 ? 39.949  -20.869 -9.774  1.00 54.02 404 A 1 
ATOM 3132 C C     . TYR A 1 404 ? 41.364  -20.479 -9.388  1.00 51.43 404 A 1 
ATOM 3133 O O     . TYR A 1 404 ? 41.641  -19.320 -9.049  1.00 47.39 404 A 1 
ATOM 3134 C CB    . TYR A 1 404 ? 39.398  -19.953 -10.878 1.00 49.55 404 A 1 
ATOM 3135 C CG    . TYR A 1 404 ? 38.327  -20.599 -11.727 1.00 46.90 404 A 1 
ATOM 3136 C CD1   . TYR A 1 404 ? 38.684  -21.270 -12.926 1.00 45.63 404 A 1 
ATOM 3137 C CD2   . TYR A 1 404 ? 36.984  -20.558 -11.333 1.00 44.92 404 A 1 
ATOM 3138 C CE1   . TYR A 1 404 ? 37.695  -21.885 -13.711 1.00 40.47 404 A 1 
ATOM 3139 C CE2   . TYR A 1 404 ? 35.985  -21.181 -12.118 1.00 40.60 404 A 1 
ATOM 3140 C CZ    . TYR A 1 404 ? 36.348  -21.840 -13.310 1.00 41.13 404 A 1 
ATOM 3141 O OH    . TYR A 1 404 ? 35.384  -22.450 -14.066 1.00 40.06 404 A 1 
ATOM 3142 N N     . SER A 1 405 ? 42.253  -21.473 -9.399  1.00 51.76 405 A 1 
ATOM 3143 C CA    . SER A 1 405 ? 43.677  -21.237 -9.363  1.00 53.95 405 A 1 
ATOM 3144 C C     . SER A 1 405 ? 43.971  -20.300 -10.526 1.00 52.98 405 A 1 
ATOM 3145 O O     . SER A 1 405 ? 43.939  -20.707 -11.689 1.00 49.81 405 A 1 
ATOM 3146 C CB    . SER A 1 405 ? 44.439  -22.559 -9.479  1.00 48.93 405 A 1 
ATOM 3147 O OG    . SER A 1 405 ? 43.994  -23.326 -10.579 1.00 44.77 405 A 1 
ATOM 3148 N N     . THR A 1 406 ? 44.184  -19.046 -10.227 1.00 51.30 406 A 1 
ATOM 3149 C CA    . THR A 1 406 ? 44.770  -18.107 -11.171 1.00 54.71 406 A 1 
ATOM 3150 C C     . THR A 1 406 ? 46.172  -18.646 -11.455 1.00 53.19 406 A 1 
ATOM 3151 O O     . THR A 1 406 ? 47.088  -18.379 -10.679 1.00 50.61 406 A 1 
ATOM 3152 C CB    . THR A 1 406 ? 44.822  -16.689 -10.601 1.00 49.50 406 A 1 
ATOM 3153 O OG1   . THR A 1 406 ? 45.229  -16.696 -9.241  1.00 44.19 406 A 1 
ATOM 3154 C CG2   . THR A 1 406 ? 43.463  -16.007 -10.663 1.00 44.25 406 A 1 
ATOM 3155 N N     . VAL A 1 407 ? 46.273  -19.497 -12.477 1.00 50.70 407 A 1 
ATOM 3156 C CA    . VAL A 1 407 ? 47.559  -19.963 -12.981 1.00 55.01 407 A 1 
ATOM 3157 C C     . VAL A 1 407 ? 48.331  -18.689 -13.295 1.00 51.39 407 A 1 
ATOM 3158 O O     . VAL A 1 407 ? 47.849  -17.909 -14.135 1.00 49.80 407 A 1 
ATOM 3159 C CB    . VAL A 1 407 ? 47.407  -20.839 -14.230 1.00 51.91 407 A 1 
ATOM 3160 C CG1   . VAL A 1 407 ? 48.774  -21.342 -14.706 1.00 46.86 407 A 1 
ATOM 3161 C CG2   . VAL A 1 407 ? 46.521  -22.063 -13.947 1.00 49.79 407 A 1 
ATOM 3162 N N     . PRO A 1 408 ? 49.430  -18.404 -12.582 1.00 48.45 408 A 1 
ATOM 3163 C CA    . PRO A 1 408 ? 50.219  -17.251 -12.936 1.00 51.58 408 A 1 
ATOM 3164 C C     . PRO A 1 408 ? 50.709  -17.492 -14.359 1.00 50.27 408 A 1 
ATOM 3165 O O     . PRO A 1 408 ? 51.362  -18.504 -14.630 1.00 48.30 408 A 1 
ATOM 3166 C CB    . PRO A 1 408 ? 51.338  -17.181 -11.894 1.00 47.57 408 A 1 
ATOM 3167 C CG    . PRO A 1 408 ? 51.488  -18.624 -11.423 1.00 46.54 408 A 1 
ATOM 3168 C CD    . PRO A 1 408 ? 50.077  -19.191 -11.551 1.00 51.46 408 A 1 
ATOM 3169 N N     . TRP A 1 409 ? 50.331  -16.640 -15.280 1.00 53.99 409 A 1 
ATOM 3170 C CA    . TRP A 1 409 ? 50.949  -16.578 -16.594 1.00 54.01 409 A 1 
ATOM 3171 C C     . TRP A 1 409 ? 52.408  -16.152 -16.379 1.00 51.37 409 A 1 
ATOM 3172 O O     . TRP A 1 409 ? 52.698  -14.960 -16.272 1.00 47.27 409 A 1 
ATOM 3173 C CB    . TRP A 1 409 ? 50.187  -15.605 -17.508 1.00 47.67 409 A 1 
ATOM 3174 C CG    . TRP A 1 409 ? 48.895  -16.114 -18.068 1.00 42.81 409 A 1 
ATOM 3175 C CD1   . TRP A 1 409 ? 47.822  -16.505 -17.372 1.00 36.14 409 A 1 
ATOM 3176 C CD2   . TRP A 1 409 ? 48.538  -16.275 -19.483 1.00 38.55 409 A 1 
ATOM 3177 N NE1   . TRP A 1 409 ? 46.808  -16.910 -18.232 1.00 32.18 409 A 1 
ATOM 3178 C CE2   . TRP A 1 409 ? 47.204  -16.777 -19.537 1.00 37.87 409 A 1 
ATOM 3179 C CE3   . TRP A 1 409 ? 49.206  -16.044 -20.696 1.00 39.59 409 A 1 
ATOM 3180 C CZ2   . TRP A 1 409 ? 46.565  -17.038 -20.773 1.00 39.73 409 A 1 
ATOM 3181 C CZ3   . TRP A 1 409 ? 48.569  -16.292 -21.924 1.00 36.99 409 A 1 
ATOM 3182 C CH2   . TRP A 1 409 ? 47.263  -16.795 -21.965 1.00 35.93 409 A 1 
ATOM 3183 N N     . PHE A 1 410 ? 53.276  -17.152 -16.206 1.00 50.69 410 A 1 
ATOM 3184 C CA    . PHE A 1 410 ? 54.720  -17.019 -16.357 1.00 47.43 410 A 1 
ATOM 3185 C C     . PHE A 1 410 ? 55.083  -17.144 -17.847 1.00 41.42 410 A 1 
ATOM 3186 O O     . PHE A 1 410 ? 54.438  -17.954 -18.542 1.00 34.20 410 A 1 
ATOM 3187 C CB    . PHE A 1 410 ? 55.464  -18.055 -15.511 1.00 43.86 410 A 1 
ATOM 3188 C CG    . PHE A 1 410 ? 55.795  -17.571 -14.109 1.00 42.57 410 A 1 
ATOM 3189 C CD1   . PHE A 1 410 ? 56.856  -16.684 -13.913 1.00 38.40 410 A 1 
ATOM 3190 C CD2   . PHE A 1 410 ? 55.034  -18.008 -13.012 1.00 38.89 410 A 1 
ATOM 3191 C CE1   . PHE A 1 410 ? 57.164  -16.233 -12.613 1.00 35.82 410 A 1 
ATOM 3192 C CE2   . PHE A 1 410 ? 55.346  -17.558 -11.711 1.00 41.92 410 A 1 
ATOM 3193 C CZ    . PHE A 1 410 ? 56.408  -16.679 -11.519 1.00 42.40 410 A 1 
ATOM 3194 O OXT   . PHE A 1 410 ? 56.028  -16.402 -18.213 1.00 46.60 410 A 1 
ATOM 3195 N N     . GLU B 2 1   ? -60.064 -68.858 26.053  1.00 42.87 1   B 1 
ATOM 3196 C CA    . GLU B 2 1   ? -59.996 -70.094 25.261  1.00 51.12 1   B 1 
ATOM 3197 C C     . GLU B 2 1   ? -58.549 -70.398 24.874  1.00 48.55 1   B 1 
ATOM 3198 O O     . GLU B 2 1   ? -57.819 -69.458 24.556  1.00 43.77 1   B 1 
ATOM 3199 C CB    . GLU B 2 1   ? -60.880 -70.004 24.021  1.00 47.20 1   B 1 
ATOM 3200 C CG    . GLU B 2 1   ? -62.356 -70.098 24.375  1.00 43.17 1   B 1 
ATOM 3201 C CD    . GLU B 2 1   ? -63.242 -69.847 23.161  1.00 37.90 1   B 1 
ATOM 3202 O OE1   . GLU B 2 1   ? -63.866 -70.807 22.676  1.00 38.20 1   B 1 
ATOM 3203 O OE2   . GLU B 2 1   ? -63.285 -68.667 22.746  1.00 41.36 1   B 1 
ATOM 3204 N N     . PRO B 2 2   ? -58.086 -71.673 24.939  1.00 41.32 2   B 1 
ATOM 3205 C CA    . PRO B 2 2   ? -56.685 -72.016 24.741  1.00 52.38 2   B 1 
ATOM 3206 C C     . PRO B 2 2   ? -56.324 -71.932 23.257  1.00 51.26 2   B 1 
ATOM 3207 O O     . PRO B 2 2   ? -56.760 -72.760 22.457  1.00 49.40 2   B 1 
ATOM 3208 C CB    . PRO B 2 2   ? -56.553 -73.435 25.325  1.00 48.93 2   B 1 
ATOM 3209 C CG    . PRO B 2 2   ? -57.922 -74.058 25.090  1.00 50.15 2   B 1 
ATOM 3210 C CD    . PRO B 2 2   ? -58.878 -72.867 25.225  1.00 54.49 2   B 1 
ATOM 3211 N N     . GLN B 2 3   ? -55.530 -70.950 22.860  1.00 45.12 3   B 1 
ATOM 3212 C CA    . GLN B 2 3   ? -55.046 -70.829 21.487  1.00 51.46 3   B 1 
ATOM 3213 C C     . GLN B 2 3   ? -54.096 -71.983 21.182  1.00 48.87 3   B 1 
ATOM 3214 O O     . GLN B 2 3   ? -52.993 -72.073 21.732  1.00 46.63 3   B 1 
ATOM 3215 C CB    . GLN B 2 3   ? -54.392 -69.467 21.230  1.00 47.47 3   B 1 
ATOM 3216 C CG    . GLN B 2 3   ? -55.437 -68.356 21.050  1.00 44.58 3   B 1 
ATOM 3217 C CD    . GLN B 2 3   ? -54.819 -67.014 20.648  1.00 41.05 3   B 1 
ATOM 3218 O OE1   . GLN B 2 3   ? -53.643 -66.773 20.763  1.00 42.50 3   B 1 
ATOM 3219 N NE2   . GLN B 2 3   ? -55.618 -66.088 20.159  1.00 39.48 3   B 1 
ATOM 3220 N N     . ASN B 2 4   ? -54.571 -72.903 20.335  1.00 40.94 4   B 1 
ATOM 3221 C CA    . ASN B 2 4   ? -53.925 -74.172 20.020  1.00 47.57 4   B 1 
ATOM 3222 C C     . ASN B 2 4   ? -52.659 -73.889 19.187  1.00 44.74 4   B 1 
ATOM 3223 O O     . ASN B 2 4   ? -52.733 -73.630 17.995  1.00 42.77 4   B 1 
ATOM 3224 C CB    . ASN B 2 4   ? -54.969 -75.067 19.313  1.00 45.04 4   B 1 
ATOM 3225 C CG    . ASN B 2 4   ? -54.975 -76.511 19.762  1.00 41.10 4   B 1 
ATOM 3226 O OD1   . ASN B 2 4   ? -54.132 -76.978 20.497  1.00 41.13 4   B 1 
ATOM 3227 N ND2   . ASN B 2 4   ? -55.969 -77.278 19.345  1.00 42.90 4   B 1 
ATOM 3228 N N     . GLN B 2 5   ? -51.490 -73.881 19.829  1.00 43.05 5   B 1 
ATOM 3229 C CA    . GLN B 2 5   ? -50.187 -73.724 19.180  1.00 49.03 5   B 1 
ATOM 3230 C C     . GLN B 2 5   ? -49.870 -74.982 18.363  1.00 45.74 5   B 1 
ATOM 3231 O O     . GLN B 2 5   ? -49.169 -75.877 18.827  1.00 44.95 5   B 1 
ATOM 3232 C CB    . GLN B 2 5   ? -49.088 -73.450 20.218  1.00 46.43 5   B 1 
ATOM 3233 C CG    . GLN B 2 5   ? -49.147 -72.048 20.836  1.00 45.06 5   B 1 
ATOM 3234 C CD    . GLN B 2 5   ? -47.994 -71.788 21.812  1.00 43.23 5   B 1 
ATOM 3235 O OE1   . GLN B 2 5   ? -47.286 -72.675 22.251  1.00 42.84 5   B 1 
ATOM 3236 N NE2   . GLN B 2 5   ? -47.774 -70.552 22.185  1.00 41.31 5   B 1 
ATOM 3237 N N     . SER B 2 6   ? -50.425 -75.120 17.161  1.00 46.29 6   B 1 
ATOM 3238 C CA    . SER B 2 6   ? -50.176 -76.260 16.276  1.00 52.74 6   B 1 
ATOM 3239 C C     . SER B 2 6   ? -48.705 -76.281 15.869  1.00 50.55 6   B 1 
ATOM 3240 O O     . SER B 2 6   ? -48.205 -75.409 15.165  1.00 50.88 6   B 1 
ATOM 3241 C CB    . SER B 2 6   ? -51.117 -76.251 15.071  1.00 50.37 6   B 1 
ATOM 3242 O OG    . SER B 2 6   ? -51.301 -74.958 14.538  1.00 47.63 6   B 1 
ATOM 3243 N N     . GLN B 2 7   ? -48.007 -77.305 16.360  1.00 46.76 7   B 1 
ATOM 3244 C CA    . GLN B 2 7   ? -46.605 -77.604 16.073  1.00 52.46 7   B 1 
ATOM 3245 C C     . GLN B 2 7   ? -46.471 -77.993 14.599  1.00 49.45 7   B 1 
ATOM 3246 O O     . GLN B 2 7   ? -46.652 -79.151 14.242  1.00 50.24 7   B 1 
ATOM 3247 C CB    . GLN B 2 7   ? -46.122 -78.739 16.986  1.00 50.54 7   B 1 
ATOM 3248 C CG    . GLN B 2 7   ? -46.052 -78.372 18.477  1.00 49.50 7   B 1 
ATOM 3249 C CD    . GLN B 2 7   ? -45.607 -79.538 19.361  1.00 47.45 7   B 1 
ATOM 3250 O OE1   . GLN B 2 7   ? -45.562 -80.696 18.973  1.00 46.48 7   B 1 
ATOM 3251 N NE2   . GLN B 2 7   ? -45.281 -79.293 20.609  1.00 44.48 7   B 1 
ATOM 3252 N N     . GLN B 2 8   ? -46.176 -77.069 13.709  1.00 43.60 8   B 1 
ATOM 3253 C CA    . GLN B 2 8   ? -45.896 -77.397 12.318  1.00 48.59 8   B 1 
ATOM 3254 C C     . GLN B 2 8   ? -44.606 -78.218 12.235  1.00 44.99 8   B 1 
ATOM 3255 O O     . GLN B 2 8   ? -43.535 -77.780 12.653  1.00 45.89 8   B 1 
ATOM 3256 C CB    . GLN B 2 8   ? -45.836 -76.141 11.432  1.00 46.68 8   B 1 
ATOM 3257 C CG    . GLN B 2 8   ? -47.247 -75.612 11.127  1.00 44.57 8   B 1 
ATOM 3258 C CD    . GLN B 2 8   ? -47.256 -74.466 10.101  1.00 41.98 8   B 1 
ATOM 3259 O OE1   . GLN B 2 8   ? -46.265 -73.841 9.808   1.00 41.89 8   B 1 
ATOM 3260 N NE2   . GLN B 2 8   ? -48.393 -74.162 9.525   1.00 39.62 8   B 1 
ATOM 3261 N N     . LEU B 2 9   ? -44.761 -79.464 11.721  1.00 48.66 9   B 1 
ATOM 3262 C CA    . LEU B 2 9   ? -43.685 -80.432 11.540  1.00 54.26 9   B 1 
ATOM 3263 C C     . LEU B 2 9   ? -42.604 -79.864 10.598  1.00 52.03 9   B 1 
ATOM 3264 O O     . LEU B 2 9   ? -42.934 -79.371 9.520   1.00 52.54 9   B 1 
ATOM 3265 C CB    . LEU B 2 9   ? -44.273 -81.730 10.966  1.00 50.75 9   B 1 
ATOM 3266 C CG    . LEU B 2 9   ? -44.912 -82.651 12.032  1.00 48.18 9   B 1 
ATOM 3267 C CD1   . LEU B 2 9   ? -45.972 -83.559 11.410  1.00 45.12 9   B 1 
ATOM 3268 C CD2   . LEU B 2 9   ? -43.847 -83.519 12.703  1.00 48.99 9   B 1 
ATOM 3269 N N     . PRO B 2 10  ? -41.304 -79.977 10.948  1.00 50.76 10  B 1 
ATOM 3270 C CA    . PRO B 2 10  ? -40.204 -79.524 10.115  1.00 57.81 10  B 1 
ATOM 3271 C C     . PRO B 2 10  ? -40.092 -80.428 8.884   1.00 56.69 10  B 1 
ATOM 3272 O O     . PRO B 2 10  ? -39.693 -81.582 8.989   1.00 56.91 10  B 1 
ATOM 3273 C CB    . PRO B 2 10  ? -38.965 -79.585 11.016  1.00 54.89 10  B 1 
ATOM 3274 C CG    . PRO B 2 10  ? -39.286 -80.710 12.004  1.00 55.88 10  B 1 
ATOM 3275 C CD    . PRO B 2 10  ? -40.816 -80.596 12.167  1.00 59.50 10  B 1 
ATOM 3276 N N     . GLN B 2 11  ? -40.481 -79.923 7.700   1.00 52.67 11  B 1 
ATOM 3277 C CA    . GLN B 2 11  ? -40.314 -80.684 6.461   1.00 58.05 11  B 1 
ATOM 3278 C C     . GLN B 2 11  ? -38.832 -80.907 6.169   1.00 55.65 11  B 1 
ATOM 3279 O O     . GLN B 2 11  ? -38.028 -79.984 6.322   1.00 55.67 11  B 1 
ATOM 3280 C CB    . GLN B 2 11  ? -41.018 -80.012 5.278   1.00 53.78 11  B 1 
ATOM 3281 C CG    . GLN B 2 11  ? -42.536 -80.235 5.306   1.00 50.10 11  B 1 
ATOM 3282 C CD    . GLN B 2 11  ? -43.220 -79.871 3.983   1.00 45.84 11  B 1 
ATOM 3283 O OE1   . GLN B 2 11  ? -42.667 -79.247 3.101   1.00 45.66 11  B 1 
ATOM 3284 N NE2   . GLN B 2 11  ? -44.459 -80.277 3.791   1.00 41.31 11  B 1 
ATOM 3285 N N     . PRO B 2 12  ? -38.439 -82.134 5.732   1.00 47.90 12  B 1 
ATOM 3286 C CA    . PRO B 2 12  ? -37.044 -82.479 5.492   1.00 55.53 12  B 1 
ATOM 3287 C C     . PRO B 2 12  ? -36.515 -81.690 4.283   1.00 53.14 12  B 1 
ATOM 3288 O O     . PRO B 2 12  ? -36.976 -81.868 3.161   1.00 54.61 12  B 1 
ATOM 3289 C CB    . PRO B 2 12  ? -37.031 -84.003 5.277   1.00 53.99 12  B 1 
ATOM 3290 C CG    . PRO B 2 12  ? -38.421 -84.308 4.725   1.00 56.60 12  B 1 
ATOM 3291 C CD    . PRO B 2 12  ? -39.311 -83.274 5.433   1.00 61.39 12  B 1 
ATOM 3292 N N     . GLN B 2 13  ? -35.535 -80.811 4.507   1.00 49.86 13  B 1 
ATOM 3293 C CA    . GLN B 2 13  ? -34.838 -80.104 3.432   1.00 54.06 13  B 1 
ATOM 3294 C C     . GLN B 2 13  ? -34.066 -81.122 2.586   1.00 51.48 13  B 1 
ATOM 3295 O O     . GLN B 2 13  ? -33.090 -81.713 3.039   1.00 53.54 13  B 1 
ATOM 3296 C CB    . GLN B 2 13  ? -33.909 -79.019 3.987   1.00 51.49 13  B 1 
ATOM 3297 C CG    . GLN B 2 13  ? -34.670 -77.783 4.483   1.00 47.59 13  B 1 
ATOM 3298 C CD    . GLN B 2 13  ? -33.746 -76.648 4.927   1.00 44.44 13  B 1 
ATOM 3299 O OE1   . GLN B 2 13  ? -32.582 -76.815 5.207   1.00 43.58 13  B 1 
ATOM 3300 N NE2   . GLN B 2 13  ? -34.254 -75.430 5.009   1.00 39.44 13  B 1 
ATOM 3301 N N     . LEU B 2 14  ? -34.515 -81.354 1.342   1.00 41.07 14  B 1 
ATOM 3302 C CA    . LEU B 2 14  ? -33.845 -82.202 0.366   1.00 49.32 14  B 1 
ATOM 3303 C C     . LEU B 2 14  ? -32.428 -81.658 0.121   1.00 46.51 14  B 1 
ATOM 3304 O O     . LEU B 2 14  ? -32.253 -80.539 -0.371  1.00 48.07 14  B 1 
ATOM 3305 C CB    . LEU B 2 14  ? -34.662 -82.265 -0.927  1.00 48.32 14  B 1 
ATOM 3306 C CG    . LEU B 2 14  ? -35.767 -83.336 -0.911  1.00 46.61 14  B 1 
ATOM 3307 C CD1   . LEU B 2 14  ? -36.851 -83.031 -1.940  1.00 45.44 14  B 1 
ATOM 3308 C CD2   . LEU B 2 14  ? -35.189 -84.716 -1.216  1.00 49.89 14  B 1 
ATOM 3309 N N     . GLN B 2 15  ? -31.429 -82.475 0.447   1.00 47.57 15  B 1 
ATOM 3310 C CA    . GLN B 2 15  ? -30.020 -82.231 0.146   1.00 51.33 15  B 1 
ATOM 3311 C C     . GLN B 2 15  ? -29.815 -82.307 -1.375  1.00 47.45 15  B 1 
ATOM 3312 O O     . GLN B 2 15  ? -29.551 -83.376 -1.919  1.00 51.03 15  B 1 
ATOM 3313 C CB    . GLN B 2 15  ? -29.124 -83.237 0.876   1.00 50.54 15  B 1 
ATOM 3314 C CG    . GLN B 2 15  ? -29.037 -83.012 2.393   1.00 48.97 15  B 1 
ATOM 3315 C CD    . GLN B 2 15  ? -28.102 -84.024 3.093   1.00 46.94 15  B 1 
ATOM 3316 O OE1   . GLN B 2 15  ? -27.781 -85.079 2.584   1.00 44.79 15  B 1 
ATOM 3317 N NE2   . GLN B 2 15  ? -27.657 -83.739 4.289   1.00 42.66 15  B 1 
ATOM 3318 N N     . LEU B 2 16  ? -29.938 -81.194 -2.079  1.00 42.65 16  B 1 
ATOM 3319 C CA    . LEU B 2 16  ? -29.537 -81.100 -3.483  1.00 48.71 16  B 1 
ATOM 3320 C C     . LEU B 2 16  ? -28.028 -81.306 -3.574  1.00 45.19 16  B 1 
ATOM 3321 O O     . LEU B 2 16  ? -27.243 -80.499 -3.081  1.00 45.40 16  B 1 
ATOM 3322 C CB    . LEU B 2 16  ? -29.994 -79.765 -4.088  1.00 46.94 16  B 1 
ATOM 3323 C CG    . LEU B 2 16  ? -31.476 -79.751 -4.513  1.00 44.83 16  B 1 
ATOM 3324 C CD1   . LEU B 2 16  ? -31.945 -78.334 -4.766  1.00 43.47 16  B 1 
ATOM 3325 C CD2   . LEU B 2 16  ? -31.684 -80.580 -5.787  1.00 47.90 16  B 1 
ATOM 3326 N N     . HIS B 2 17  ? -27.636 -82.446 -4.199  1.00 53.28 17  B 1 
ATOM 3327 C CA    . HIS B 2 17  ? -26.237 -82.796 -4.416  1.00 57.12 17  B 1 
ATOM 3328 C C     . HIS B 2 17  ? -25.555 -81.710 -5.266  1.00 53.60 17  B 1 
ATOM 3329 O O     . HIS B 2 17  ? -26.042 -81.386 -6.354  1.00 53.31 17  B 1 
ATOM 3330 C CB    . HIS B 2 17  ? -26.134 -84.168 -5.101  1.00 52.31 17  B 1 
ATOM 3331 C CG    . HIS B 2 17  ? -26.179 -85.315 -4.131  1.00 49.40 17  B 1 
ATOM 3332 N ND1   . HIS B 2 17  ? -25.102 -85.825 -3.425  1.00 44.70 17  B 1 
ATOM 3333 C CD2   . HIS B 2 17  ? -27.247 -86.096 -3.772  1.00 44.52 17  B 1 
ATOM 3334 C CE1   . HIS B 2 17  ? -25.534 -86.851 -2.680  1.00 39.15 17  B 1 
ATOM 3335 N NE2   . HIS B 2 17  ? -26.828 -87.050 -2.860  1.00 40.37 17  B 1 
ATOM 3336 N N     . PRO B 2 18  ? -24.410 -81.157 -4.827  1.00 48.16 18  B 1 
ATOM 3337 C CA    . PRO B 2 18  ? -23.669 -80.174 -5.593  1.00 54.97 18  B 1 
ATOM 3338 C C     . PRO B 2 18  ? -23.122 -80.837 -6.862  1.00 52.74 18  B 1 
ATOM 3339 O O     . PRO B 2 18  ? -22.297 -81.743 -6.787  1.00 53.95 18  B 1 
ATOM 3340 C CB    . PRO B 2 18  ? -22.567 -79.676 -4.655  1.00 53.00 18  B 1 
ATOM 3341 C CG    . PRO B 2 18  ? -22.330 -80.856 -3.706  1.00 54.15 18  B 1 
ATOM 3342 C CD    . PRO B 2 18  ? -23.722 -81.494 -3.592  1.00 59.28 18  B 1 
ATOM 3343 N N     . GLN B 2 19  ? -23.588 -80.420 -8.047  1.00 46.66 19  B 1 
ATOM 3344 C CA    . GLN B 2 19  ? -23.031 -80.883 -9.311  1.00 52.58 19  B 1 
ATOM 3345 C C     . GLN B 2 19  ? -21.572 -80.449 -9.402  1.00 48.41 19  B 1 
ATOM 3346 O O     . GLN B 2 19  ? -21.238 -79.266 -9.330  1.00 49.80 19  B 1 
ATOM 3347 C CB    . GLN B 2 19  ? -23.832 -80.366 -10.522 1.00 49.19 19  B 1 
ATOM 3348 C CG    . GLN B 2 19  ? -25.062 -81.226 -10.814 1.00 46.03 19  B 1 
ATOM 3349 C CD    . GLN B 2 19  ? -25.770 -80.821 -12.120 1.00 43.03 19  B 1 
ATOM 3350 O OE1   . GLN B 2 19  ? -25.638 -79.730 -12.615 1.00 42.36 19  B 1 
ATOM 3351 N NE2   . GLN B 2 19  ? -26.537 -81.708 -12.709 1.00 39.02 19  B 1 
ATOM 3352 N N     . VAL B 2 20  ? -20.706 -81.462 -9.586  1.00 42.72 20  B 1 
ATOM 3353 C CA    . VAL B 2 20  ? -19.265 -81.288 -9.782  1.00 51.38 20  B 1 
ATOM 3354 C C     . VAL B 2 20  ? -19.068 -80.612 -11.142 1.00 47.40 20  B 1 
ATOM 3355 O O     . VAL B 2 20  ? -19.135 -81.275 -12.173 1.00 49.71 20  B 1 
ATOM 3356 C CB    . VAL B 2 20  ? -18.540 -82.642 -9.693  1.00 49.24 20  B 1 
ATOM 3357 C CG1   . VAL B 2 20  ? -17.031 -82.487 -9.851  1.00 46.04 20  B 1 
ATOM 3358 C CG2   . VAL B 2 20  ? -18.805 -83.322 -8.337  1.00 50.36 20  B 1 
ATOM 3359 N N     . GLN B 2 21  ? -18.857 -79.281 -11.179 1.00 46.92 21  B 1 
ATOM 3360 C CA    . GLN B 2 21  ? -18.517 -78.565 -12.409 1.00 53.66 21  B 1 
ATOM 3361 C C     . GLN B 2 21  ? -17.164 -79.057 -12.916 1.00 49.88 21  B 1 
ATOM 3362 O O     . GLN B 2 21  ? -16.164 -79.001 -12.206 1.00 52.24 21  B 1 
ATOM 3363 C CB    . GLN B 2 21  ? -18.519 -77.044 -12.194 1.00 52.30 21  B 1 
ATOM 3364 C CG    . GLN B 2 21  ? -19.945 -76.485 -12.090 1.00 50.90 21  B 1 
ATOM 3365 C CD    . GLN B 2 21  ? -19.983 -74.953 -12.011 1.00 49.74 21  B 1 
ATOM 3366 O OE1   . GLN B 2 21  ? -19.000 -74.270 -11.862 1.00 47.39 21  B 1 
ATOM 3367 N NE2   . GLN B 2 21  ? -21.165 -74.360 -12.112 1.00 45.58 21  B 1 
ATOM 3368 N N     . GLN B 2 22  ? -17.150 -79.619 -14.158 1.00 43.37 22  B 1 
ATOM 3369 C CA    . GLN B 2 22  ? -15.944 -80.137 -14.782 1.00 51.35 22  B 1 
ATOM 3370 C C     . GLN B 2 22  ? -14.936 -79.001 -15.007 1.00 47.68 22  B 1 
ATOM 3371 O O     . GLN B 2 22  ? -15.334 -77.910 -15.427 1.00 48.31 22  B 1 
ATOM 3372 C CB    . GLN B 2 22  ? -16.272 -80.838 -16.109 1.00 48.83 22  B 1 
ATOM 3373 C CG    . GLN B 2 22  ? -16.962 -82.193 -15.892 1.00 46.42 22  B 1 
ATOM 3374 C CD    . GLN B 2 22  ? -17.240 -82.933 -17.204 1.00 42.97 22  B 1 
ATOM 3375 O OE1   . GLN B 2 22  ? -17.246 -82.385 -18.292 1.00 45.42 22  B 1 
ATOM 3376 N NE2   . GLN B 2 22  ? -17.491 -84.222 -17.154 1.00 40.35 22  B 1 
ATOM 3377 N N     . PRO B 2 23  ? -13.642 -79.255 -14.765 1.00 51.03 23  B 1 
ATOM 3378 C CA    . PRO B 2 23  ? -12.604 -78.265 -14.968 1.00 56.58 23  B 1 
ATOM 3379 C C     . PRO B 2 23  ? -12.506 -77.912 -16.460 1.00 55.11 23  B 1 
ATOM 3380 O O     . PRO B 2 23  ? -12.407 -78.822 -17.290 1.00 56.33 23  B 1 
ATOM 3381 C CB    . PRO B 2 23  ? -11.323 -78.892 -14.417 1.00 53.89 23  B 1 
ATOM 3382 C CG    . PRO B 2 23  ? -11.558 -80.392 -14.567 1.00 55.27 23  B 1 
ATOM 3383 C CD    . PRO B 2 23  ? -13.067 -80.530 -14.343 1.00 59.13 23  B 1 
ATOM 3384 N N     . PRO B 2 24  ? -12.519 -76.619 -16.846 1.00 50.21 24  B 1 
ATOM 3385 C CA    . PRO B 2 24  ? -12.420 -76.204 -18.232 1.00 56.53 24  B 1 
ATOM 3386 C C     . PRO B 2 24  ? -11.063 -76.625 -18.814 1.00 55.25 24  B 1 
ATOM 3387 O O     . PRO B 2 24  ? -10.020 -76.410 -18.193 1.00 55.67 24  B 1 
ATOM 3388 C CB    . PRO B 2 24  ? -12.620 -74.686 -18.233 1.00 54.33 24  B 1 
ATOM 3389 C CG    . PRO B 2 24  ? -12.176 -74.277 -16.825 1.00 55.86 24  B 1 
ATOM 3390 C CD    . PRO B 2 24  ? -12.576 -75.483 -15.959 1.00 60.40 24  B 1 
ATOM 3391 N N     . GLN B 2 25  ? -11.079 -77.261 -20.011 1.00 49.18 25  B 1 
ATOM 3392 C CA    . GLN B 2 25  ? -9.865  -77.721 -20.680 1.00 56.05 25  B 1 
ATOM 3393 C C     . GLN B 2 25  ? -8.949  -76.532 -21.031 1.00 53.76 25  B 1 
ATOM 3394 O O     . GLN B 2 25  ? -9.435  -75.505 -21.523 1.00 54.44 25  B 1 
ATOM 3395 C CB    . GLN B 2 25  ? -10.195 -78.515 -21.942 1.00 52.19 25  B 1 
ATOM 3396 C CG    . GLN B 2 25  ? -10.713 -79.925 -21.637 1.00 48.65 25  B 1 
ATOM 3397 C CD    . GLN B 2 25  ? -10.920 -80.764 -22.903 1.00 44.03 25  B 1 
ATOM 3398 O OE1   . GLN B 2 25  ? -11.013 -80.277 -24.016 1.00 45.85 25  B 1 
ATOM 3399 N NE2   . GLN B 2 25  ? -10.998 -82.078 -22.775 1.00 40.34 25  B 1 
ATOM 3400 N N     . PRO B 2 26  ? -7.628  -76.662 -20.827 1.00 47.92 26  B 1 
ATOM 3401 C CA    . PRO B 2 26  ? -6.675  -75.619 -21.165 1.00 54.41 26  B 1 
ATOM 3402 C C     . PRO B 2 26  ? -6.614  -75.455 -22.691 1.00 52.70 26  B 1 
ATOM 3403 O O     . PRO B 2 26  ? -6.179  -76.352 -23.400 1.00 54.30 26  B 1 
ATOM 3404 C CB    . PRO B 2 26  ? -5.340  -76.076 -20.560 1.00 52.74 26  B 1 
ATOM 3405 C CG    . PRO B 2 26  ? -5.446  -77.600 -20.541 1.00 54.83 26  B 1 
ATOM 3406 C CD    . PRO B 2 26  ? -6.944  -77.838 -20.297 1.00 60.20 26  B 1 
ATOM 3407 N N     . GLN B 2 27  ? -7.052  -74.323 -23.208 1.00 53.26 27  B 1 
ATOM 3408 C CA    . GLN B 2 27  ? -6.920  -74.013 -24.626 1.00 57.05 27  B 1 
ATOM 3409 C C     . GLN B 2 27  ? -5.436  -73.867 -24.999 1.00 54.79 27  B 1 
ATOM 3410 O O     . GLN B 2 27  ? -4.669  -73.275 -24.234 1.00 55.05 27  B 1 
ATOM 3411 C CB    . GLN B 2 27  ? -7.709  -72.763 -25.017 1.00 53.19 27  B 1 
ATOM 3412 C CG    . GLN B 2 27  ? -9.209  -73.042 -25.131 1.00 49.29 27  B 1 
ATOM 3413 C CD    . GLN B 2 27  ? -9.995  -71.887 -25.756 1.00 45.88 27  B 1 
ATOM 3414 O OE1   . GLN B 2 27  ? -9.518  -70.779 -25.920 1.00 45.65 27  B 1 
ATOM 3415 N NE2   . GLN B 2 27  ? -11.228 -72.117 -26.138 1.00 39.91 27  B 1 
ATOM 3416 N N     . PRO B 2 28  ? -5.001  -74.417 -26.170 1.00 47.33 28  B 1 
ATOM 3417 C CA    . PRO B 2 28  ? -3.607  -74.402 -26.569 1.00 54.20 28  B 1 
ATOM 3418 C C     . PRO B 2 28  ? -3.140  -72.961 -26.827 1.00 51.62 28  B 1 
ATOM 3419 O O     . PRO B 2 28  ? -3.735  -72.227 -27.614 1.00 53.04 28  B 1 
ATOM 3420 C CB    . PRO B 2 28  ? -3.529  -75.284 -27.816 1.00 53.44 28  B 1 
ATOM 3421 C CG    . PRO B 2 28  ? -4.935  -75.202 -28.408 1.00 56.48 28  B 1 
ATOM 3422 C CD    . PRO B 2 28  ? -5.824  -75.076 -27.173 1.00 62.16 28  B 1 
ATOM 3423 N N     . GLN B 2 29  ? -2.046  -72.571 -26.172 1.00 47.69 29  B 1 
ATOM 3424 C CA    . GLN B 2 29  ? -1.369  -71.298 -26.400 1.00 52.15 29  B 1 
ATOM 3425 C C     . GLN B 2 29  ? -0.776  -71.296 -27.818 1.00 49.08 29  B 1 
ATOM 3426 O O     . GLN B 2 29  ? 0.275   -71.886 -28.068 1.00 52.18 29  B 1 
ATOM 3427 C CB    . GLN B 2 29  ? -0.273  -71.066 -25.348 1.00 50.15 29  B 1 
ATOM 3428 C CG    . GLN B 2 29  ? -0.818  -70.706 -23.960 1.00 47.38 29  B 1 
ATOM 3429 C CD    . GLN B 2 29  ? 0.291   -70.441 -22.929 1.00 45.11 29  B 1 
ATOM 3430 O OE1   . GLN B 2 29  ? 1.432   -70.815 -23.079 1.00 44.18 29  B 1 
ATOM 3431 N NE2   . GLN B 2 29  ? -0.026  -69.785 -21.830 1.00 40.39 29  B 1 
ATOM 3432 N N     . LEU B 2 30  ? -1.450  -70.652 -28.766 1.00 45.77 30  B 1 
ATOM 3433 C CA    . LEU B 2 30  ? -0.905  -70.398 -30.095 1.00 51.71 30  B 1 
ATOM 3434 C C     . LEU B 2 30  ? 0.356   -69.544 -29.952 1.00 48.27 30  B 1 
ATOM 3435 O O     . LEU B 2 30  ? 0.296   -68.393 -29.517 1.00 49.04 30  B 1 
ATOM 3436 C CB    . LEU B 2 30  ? -1.954  -69.726 -30.986 1.00 49.94 30  B 1 
ATOM 3437 C CG    . LEU B 2 30  ? -3.023  -70.691 -31.537 1.00 46.68 30  B 1 
ATOM 3438 C CD1   . LEU B 2 30  ? -4.190  -69.920 -32.122 1.00 44.70 30  B 1 
ATOM 3439 C CD2   . LEU B 2 30  ? -2.441  -71.598 -32.630 1.00 51.32 30  B 1 
ATOM 3440 N N     . HIS B 2 31  ? 1.501   -70.133 -30.312 1.00 52.99 31  B 1 
ATOM 3441 C CA    . HIS B 2 31  ? 2.783   -69.432 -30.341 1.00 56.00 31  B 1 
ATOM 3442 C C     . HIS B 2 31  ? 2.717   -68.331 -31.410 1.00 52.43 31  B 1 
ATOM 3443 O O     . HIS B 2 31  ? 2.521   -68.649 -32.584 1.00 52.33 31  B 1 
ATOM 3444 C CB    . HIS B 2 31  ? 3.919   -70.418 -30.642 1.00 51.63 31  B 1 
ATOM 3445 C CG    . HIS B 2 31  ? 4.391   -71.170 -29.421 1.00 48.70 31  B 1 
ATOM 3446 N ND1   . HIS B 2 31  ? 3.620   -71.824 -28.485 1.00 44.72 31  B 1 
ATOM 3447 C CD2   . HIS B 2 31  ? 5.688   -71.330 -29.019 1.00 44.09 31  B 1 
ATOM 3448 C CE1   . HIS B 2 31  ? 4.426   -72.336 -27.561 1.00 38.53 31  B 1 
ATOM 3449 N NE2   . HIS B 2 31  ? 5.694   -72.073 -27.847 1.00 39.83 31  B 1 
ATOM 3450 N N     . PRO B 2 32  ? 2.869   -67.054 -31.064 1.00 49.29 32  B 1 
ATOM 3451 C CA    . PRO B 2 32  ? 2.919   -65.981 -32.042 1.00 55.06 32  B 1 
ATOM 3452 C C     . PRO B 2 32  ? 4.163   -66.168 -32.910 1.00 52.74 32  B 1 
ATOM 3453 O O     . PRO B 2 32  ? 5.281   -66.233 -32.404 1.00 54.29 32  B 1 
ATOM 3454 C CB    . PRO B 2 32  ? 2.931   -64.685 -31.225 1.00 52.88 32  B 1 
ATOM 3455 C CG    . PRO B 2 32  ? 3.543   -65.102 -29.892 1.00 54.43 32  B 1 
ATOM 3456 C CD    . PRO B 2 32  ? 3.080   -66.553 -29.716 1.00 60.13 32  B 1 
ATOM 3457 N N     . GLN B 2 33  ? 3.975   -66.291 -34.248 1.00 50.94 33  B 1 
ATOM 3458 C CA    . GLN B 2 33  ? 5.081   -66.393 -35.193 1.00 57.06 33  B 1 
ATOM 3459 C C     . GLN B 2 33  ? 5.946   -65.140 -35.102 1.00 54.43 33  B 1 
ATOM 3460 O O     . GLN B 2 33  ? 5.461   -64.013 -35.188 1.00 53.72 33  B 1 
ATOM 3461 C CB    . GLN B 2 33  ? 4.572   -66.601 -36.622 1.00 52.56 33  B 1 
ATOM 3462 C CG    . GLN B 2 33  ? 4.112   -68.044 -36.889 1.00 48.18 33  B 1 
ATOM 3463 C CD    . GLN B 2 33  ? 3.678   -68.268 -38.339 1.00 45.33 33  B 1 
ATOM 3464 O OE1   . GLN B 2 33  ? 3.301   -67.365 -39.059 1.00 44.79 33  B 1 
ATOM 3465 N NE2   . GLN B 2 33  ? 3.704   -69.492 -38.817 1.00 41.23 33  B 1 
ATOM 3466 N N     . SER B 2 34  ? 7.248   -65.353 -34.956 1.00 44.79 34  B 1 
ATOM 3467 C CA    . SER B 2 34  ? 8.271   -64.312 -34.961 1.00 49.91 34  B 1 
ATOM 3468 C C     . SER B 2 34  ? 8.371   -63.695 -36.360 1.00 47.27 34  B 1 
ATOM 3469 O O     . SER B 2 34  ? 9.089   -64.211 -37.214 1.00 49.58 34  B 1 
ATOM 3470 C CB    . SER B 2 34  ? 9.608   -64.918 -34.529 1.00 48.03 34  B 1 
ATOM 3471 O OG    . SER B 2 34  ? 9.900   -66.080 -35.279 1.00 46.34 34  B 1 
ATOM 3472 N N     . GLN B 2 35  ? 7.631   -62.629 -36.617 1.00 42.57 35  B 1 
ATOM 3473 C CA    . GLN B 2 35  ? 7.804   -61.866 -37.850 1.00 50.67 35  B 1 
ATOM 3474 C C     . GLN B 2 35  ? 9.230   -61.314 -37.890 1.00 48.18 35  B 1 
ATOM 3475 O O     . GLN B 2 35  ? 9.673   -60.646 -36.955 1.00 49.16 35  B 1 
ATOM 3476 C CB    . GLN B 2 35  ? 6.750   -60.759 -37.979 1.00 48.87 35  B 1 
ATOM 3477 C CG    . GLN B 2 35  ? 5.366   -61.332 -38.318 1.00 47.28 35  B 1 
ATOM 3478 C CD    . GLN B 2 35  ? 4.325   -60.257 -38.624 1.00 45.94 35  B 1 
ATOM 3479 O OE1   . GLN B 2 35  ? 4.518   -59.068 -38.468 1.00 46.02 35  B 1 
ATOM 3480 N NE2   . GLN B 2 35  ? 3.151   -60.641 -39.090 1.00 43.83 35  B 1 
ATOM 3481 N N     . GLN B 2 36  ? 9.968   -61.664 -38.982 1.00 45.38 36  B 1 
ATOM 3482 C CA    . GLN B 2 36  ? 11.333  -61.210 -39.179 1.00 53.78 36  B 1 
ATOM 3483 C C     . GLN B 2 36  ? 11.358  -59.679 -39.274 1.00 51.06 36  B 1 
ATOM 3484 O O     . GLN B 2 36  ? 10.577  -59.112 -40.035 1.00 51.29 36  B 1 
ATOM 3485 C CB    . GLN B 2 36  ? 11.928  -61.832 -40.446 1.00 51.39 36  B 1 
ATOM 3486 C CG    . GLN B 2 36  ? 12.250  -63.332 -40.283 1.00 48.32 36  B 1 
ATOM 3487 C CD    . GLN B 2 36  ? 12.862  -63.943 -41.546 1.00 43.80 36  B 1 
ATOM 3488 O OE1   . GLN B 2 36  ? 12.747  -63.436 -42.644 1.00 46.24 36  B 1 
ATOM 3489 N NE2   . GLN B 2 36  ? 13.515  -65.079 -41.429 1.00 40.64 36  B 1 
ATOM 3490 N N     . PRO B 2 37  ? 12.253  -59.005 -38.550 1.00 41.74 37  B 1 
ATOM 3491 C CA    . PRO B 2 37  ? 12.403  -57.567 -38.654 1.00 47.48 37  B 1 
ATOM 3492 C C     . PRO B 2 37  ? 12.924  -57.223 -40.049 1.00 45.47 37  B 1 
ATOM 3493 O O     . PRO B 2 37  ? 14.039  -57.588 -40.416 1.00 49.35 37  B 1 
ATOM 3494 C CB    . PRO B 2 37  ? 13.374  -57.177 -37.528 1.00 46.73 37  B 1 
ATOM 3495 C CG    . PRO B 2 37  ? 14.213  -58.432 -37.327 1.00 48.52 37  B 1 
ATOM 3496 C CD    . PRO B 2 37  ? 13.228  -59.574 -37.631 1.00 55.35 37  B 1 
ATOM 3497 N N     . LEU B 2 38  ? 12.110  -56.566 -40.877 1.00 45.47 38  B 1 
ATOM 3498 C CA    . LEU B 2 38  ? 12.533  -56.012 -42.150 1.00 52.66 38  B 1 
ATOM 3499 C C     . LEU B 2 38  ? 13.675  -55.020 -41.887 1.00 50.05 38  B 1 
ATOM 3500 O O     . LEU B 2 38  ? 13.475  -54.013 -41.210 1.00 52.00 38  B 1 
ATOM 3501 C CB    . LEU B 2 38  ? 11.350  -55.338 -42.860 1.00 51.40 38  B 1 
ATOM 3502 C CG    . LEU B 2 38  ? 10.453  -56.322 -43.623 1.00 47.48 38  B 1 
ATOM 3503 C CD1   . LEU B 2 38  ? 9.095   -55.688 -43.939 1.00 44.96 38  B 1 
ATOM 3504 C CD2   . LEU B 2 38  ? 11.098  -56.741 -44.951 1.00 52.03 38  B 1 
ATOM 3505 N N     . GLN B 2 39  ? 14.862  -55.334 -42.404 1.00 49.00 39  B 1 
ATOM 3506 C CA    . GLN B 2 39  ? 16.011  -54.434 -42.334 1.00 58.72 39  B 1 
ATOM 3507 C C     . GLN B 2 39  ? 15.662  -53.147 -43.101 1.00 56.87 39  B 1 
ATOM 3508 O O     . GLN B 2 39  ? 15.456  -53.214 -44.308 1.00 57.68 39  B 1 
ATOM 3509 C CB    . GLN B 2 39  ? 17.266  -55.082 -42.927 1.00 55.39 39  B 1 
ATOM 3510 C CG    . GLN B 2 39  ? 17.878  -56.144 -42.000 1.00 50.93 39  B 1 
ATOM 3511 C CD    . GLN B 2 39  ? 19.206  -56.709 -42.562 1.00 46.14 39  B 1 
ATOM 3512 O OE1   . GLN B 2 39  ? 19.535  -56.568 -43.724 1.00 46.01 39  B 1 
ATOM 3513 N NE2   . GLN B 2 39  ? 19.987  -57.365 -41.746 1.00 41.60 39  B 1 
ATOM 3514 N N     . PRO B 2 40  ? 15.592  -52.013 -42.467 1.00 44.50 40  B 1 
ATOM 3515 C CA    . PRO B 2 40  ? 15.390  -50.760 -43.157 1.00 49.83 40  B 1 
ATOM 3516 C C     . PRO B 2 40  ? 16.628  -50.485 -44.016 1.00 47.13 40  B 1 
ATOM 3517 O O     . PRO B 2 40  ? 17.727  -50.289 -43.492 1.00 48.14 40  B 1 
ATOM 3518 C CB    . PRO B 2 40  ? 15.156  -49.716 -42.066 1.00 48.36 40  B 1 
ATOM 3519 C CG    . PRO B 2 40  ? 15.890  -50.286 -40.857 1.00 50.66 40  B 1 
ATOM 3520 C CD    . PRO B 2 40  ? 15.762  -51.799 -41.030 1.00 57.14 40  B 1 
ATOM 3521 N N     . GLN B 2 41  ? 16.476  -50.523 -45.372 1.00 52.88 41  B 1 
ATOM 3522 C CA    . GLN B 2 41  ? 17.536  -50.097 -46.278 1.00 60.48 41  B 1 
ATOM 3523 C C     . GLN B 2 41  ? 17.836  -48.626 -45.998 1.00 59.37 41  B 1 
ATOM 3524 O O     . GLN B 2 41  ? 17.029  -47.740 -46.296 1.00 61.27 41  B 1 
ATOM 3525 C CB    . GLN B 2 41  ? 17.148  -50.315 -47.745 1.00 57.56 41  B 1 
ATOM 3526 C CG    . GLN B 2 41  ? 17.486  -51.727 -48.252 1.00 50.93 41  B 1 
ATOM 3527 C CD    . GLN B 2 41  ? 17.220  -51.894 -49.755 1.00 47.85 41  B 1 
ATOM 3528 O OE1   . GLN B 2 41  ? 16.465  -51.188 -50.385 1.00 46.69 41  B 1 
ATOM 3529 N NE2   . GLN B 2 41  ? 17.845  -52.868 -50.387 1.00 42.14 41  B 1 
ATOM 3530 N N     . LEU B 2 42  ? 19.004  -48.394 -45.430 1.00 45.79 42  B 1 
ATOM 3531 C CA    . LEU B 2 42  ? 19.575  -47.059 -45.303 1.00 52.20 42  B 1 
ATOM 3532 C C     . LEU B 2 42  ? 19.817  -46.511 -46.708 1.00 49.10 42  B 1 
ATOM 3533 O O     . LEU B 2 42  ? 20.822  -46.821 -47.340 1.00 50.50 42  B 1 
ATOM 3534 C CB    . LEU B 2 42  ? 20.888  -47.137 -44.494 1.00 50.97 42  B 1 
ATOM 3535 C CG    . LEU B 2 42  ? 20.688  -47.327 -42.976 1.00 47.02 42  B 1 
ATOM 3536 C CD1   . LEU B 2 42  ? 21.995  -47.742 -42.311 1.00 45.01 42  B 1 
ATOM 3537 C CD2   . LEU B 2 42  ? 20.204  -46.026 -42.311 1.00 51.42 42  B 1 
ATOM 3538 N N     . GLN B 2 43  ? 18.881  -45.744 -47.252 1.00 48.62 43  B 1 
ATOM 3539 C CA    . GLN B 2 43  ? 19.110  -45.020 -48.493 1.00 55.20 43  B 1 
ATOM 3540 C C     . GLN B 2 43  ? 20.258  -44.029 -48.271 1.00 52.68 43  B 1 
ATOM 3541 O O     . GLN B 2 43  ? 20.273  -43.331 -47.251 1.00 53.24 43  B 1 
ATOM 3542 C CB    . GLN B 2 43  ? 17.849  -44.319 -48.997 1.00 53.10 43  B 1 
ATOM 3543 C CG    . GLN B 2 43  ? 16.859  -45.315 -49.613 1.00 49.82 43  B 1 
ATOM 3544 C CD    . GLN B 2 43  ? 15.689  -44.633 -50.348 1.00 46.44 43  B 1 
ATOM 3545 O OE1   . GLN B 2 43  ? 15.504  -43.438 -50.310 1.00 45.34 43  B 1 
ATOM 3546 N NE2   . GLN B 2 43  ? 14.879  -45.395 -51.041 1.00 41.65 43  B 1 
ATOM 3547 N N     . PRO B 2 44  ? 21.239  -43.981 -49.203 1.00 44.67 44  B 1 
ATOM 3548 C CA    . PRO B 2 44  ? 22.368  -43.090 -49.063 1.00 52.07 44  B 1 
ATOM 3549 C C     . PRO B 2 44  ? 21.868  -41.643 -49.094 1.00 50.15 44  B 1 
ATOM 3550 O O     . PRO B 2 44  ? 21.325  -41.178 -50.093 1.00 50.66 44  B 1 
ATOM 3551 C CB    . PRO B 2 44  ? 23.304  -43.428 -50.228 1.00 50.38 44  B 1 
ATOM 3552 C CG    . PRO B 2 44  ? 22.364  -43.998 -51.288 1.00 53.06 44  B 1 
ATOM 3553 C CD    . PRO B 2 44  ? 21.292  -44.708 -50.465 1.00 58.53 44  B 1 
ATOM 3554 N N     . TYR B 2 45  ? 22.039  -40.944 -47.971 1.00 46.91 45  B 1 
ATOM 3555 C CA    . TYR B 2 45  ? 21.663  -39.541 -47.838 1.00 52.44 45  B 1 
ATOM 3556 C C     . TYR B 2 45  ? 22.530  -38.734 -48.812 1.00 49.19 45  B 1 
ATOM 3557 O O     . TYR B 2 45  ? 23.732  -38.569 -48.612 1.00 52.28 45  B 1 
ATOM 3558 C CB    . TYR B 2 45  ? 21.810  -39.098 -46.371 1.00 50.36 45  B 1 
ATOM 3559 C CG    . TYR B 2 45  ? 20.758  -38.098 -45.932 1.00 47.05 45  B 1 
ATOM 3560 C CD1   . TYR B 2 45  ? 20.988  -36.715 -46.005 1.00 45.88 45  B 1 
ATOM 3561 C CD2   . TYR B 2 45  ? 19.529  -38.569 -45.432 1.00 47.18 45  B 1 
ATOM 3562 C CE1   . TYR B 2 45  ? 20.003  -35.808 -45.577 1.00 39.72 45  B 1 
ATOM 3563 C CE2   . TYR B 2 45  ? 18.537  -37.673 -45.004 1.00 41.93 45  B 1 
ATOM 3564 C CZ    . TYR B 2 45  ? 18.781  -36.285 -45.073 1.00 41.52 45  B 1 
ATOM 3565 O OH    . TYR B 2 45  ? 17.827  -35.405 -44.642 1.00 41.30 45  B 1 
ATOM 3566 N N     . THR B 2 46  ? 21.950  -38.321 -49.934 1.00 45.04 46  B 1 
ATOM 3567 C CA    . THR B 2 46  ? 22.648  -37.579 -50.982 1.00 52.69 46  B 1 
ATOM 3568 C C     . THR B 2 46  ? 23.166  -36.280 -50.380 1.00 49.45 46  B 1 
ATOM 3569 O O     . THR B 2 46  ? 22.387  -35.511 -49.828 1.00 51.12 46  B 1 
ATOM 3570 C CB    . THR B 2 46  ? 21.732  -37.306 -52.184 1.00 50.62 46  B 1 
ATOM 3571 O OG1   . THR B 2 46  ? 21.024  -38.468 -52.526 1.00 48.02 46  B 1 
ATOM 3572 C CG2   . THR B 2 46  ? 22.508  -36.874 -53.423 1.00 50.16 46  B 1 
ATOM 3573 N N     . GLN B 2 47  ? 24.485  -36.068 -50.479 1.00 39.55 47  B 1 
ATOM 3574 C CA    . GLN B 2 47  ? 25.118  -34.839 -50.008 1.00 53.60 47  B 1 
ATOM 3575 C C     . GLN B 2 47  ? 24.521  -33.653 -50.762 1.00 53.49 47  B 1 
ATOM 3576 O O     . GLN B 2 47  ? 24.869  -33.396 -51.915 1.00 52.71 47  B 1 
ATOM 3577 C CB    . GLN B 2 47  ? 26.643  -34.901 -50.204 1.00 49.94 47  B 1 
ATOM 3578 C CG    . GLN B 2 47  ? 27.364  -35.773 -49.176 1.00 44.32 47  B 1 
ATOM 3579 C CD    . GLN B 2 47  ? 28.887  -35.802 -49.393 1.00 42.11 47  B 1 
ATOM 3580 O OE1   . GLN B 2 47  ? 29.395  -35.524 -50.463 1.00 42.16 47  B 1 
ATOM 3581 N NE2   . GLN B 2 47  ? 29.659  -36.148 -48.388 1.00 38.70 47  B 1 
ATOM 3582 N N     . ALA B 2 48  ? 23.601  -32.951 -50.117 1.00 41.33 48  B 1 
ATOM 3583 C CA    . ALA B 2 48  ? 23.089  -31.701 -50.647 1.00 47.20 48  B 1 
ATOM 3584 C C     . ALA B 2 48  ? 24.266  -30.720 -50.768 1.00 44.16 48  B 1 
ATOM 3585 O O     . ALA B 2 48  ? 24.945  -30.442 -49.779 1.00 46.67 48  B 1 
ATOM 3586 C CB    . ALA B 2 48  ? 21.976  -31.180 -49.744 1.00 46.10 48  B 1 
ATOM 3587 N N     . GLN B 2 49  ? 24.547  -30.250 -52.001 1.00 50.50 49  B 1 
ATOM 3588 C CA    . GLN B 2 49  ? 25.603  -29.271 -52.235 1.00 59.23 49  B 1 
ATOM 3589 C C     . GLN B 2 49  ? 25.349  -28.046 -51.357 1.00 57.23 49  B 1 
ATOM 3590 O O     . GLN B 2 49  ? 24.217  -27.559 -51.314 1.00 57.40 49  B 1 
ATOM 3591 C CB    . GLN B 2 49  ? 25.663  -28.863 -53.700 1.00 55.34 49  B 1 
ATOM 3592 C CG    . GLN B 2 49  ? 26.361  -29.910 -54.586 1.00 48.74 49  B 1 
ATOM 3593 C CD    . GLN B 2 49  ? 26.525  -29.434 -56.042 1.00 45.13 49  B 1 
ATOM 3594 O OE1   . GLN B 2 49  ? 25.846  -28.545 -56.523 1.00 46.65 49  B 1 
ATOM 3595 N NE2   . GLN B 2 49  ? 27.437  -30.018 -56.775 1.00 42.00 49  B 1 
ATOM 3596 N N     . PRO B 2 50  ? 26.389  -27.543 -50.700 1.00 40.90 50  B 1 
ATOM 3597 C CA    . PRO B 2 50  ? 26.265  -26.325 -49.926 1.00 47.74 50  B 1 
ATOM 3598 C C     . PRO B 2 50  ? 25.945  -25.178 -50.888 1.00 46.11 50  B 1 
ATOM 3599 O O     . PRO B 2 50  ? 26.821  -24.700 -51.601 1.00 48.90 50  B 1 
ATOM 3600 C CB    . PRO B 2 50  ? 27.600  -26.162 -49.191 1.00 46.74 50  B 1 
ATOM 3601 C CG    . PRO B 2 50  ? 28.600  -26.871 -50.104 1.00 49.10 50  B 1 
ATOM 3602 C CD    . PRO B 2 50  ? 27.770  -28.001 -50.720 1.00 56.22 50  B 1 
ATOM 3603 N N     . GLN B 2 51  ? 24.681  -24.772 -50.956 1.00 47.95 51  B 1 
ATOM 3604 C CA    . GLN B 2 51  ? 24.309  -23.580 -51.710 1.00 53.47 51  B 1 
ATOM 3605 C C     . GLN B 2 51  ? 25.085  -22.409 -51.121 1.00 52.29 51  B 1 
ATOM 3606 O O     . GLN B 2 51  ? 25.087  -22.197 -49.907 1.00 52.45 51  B 1 
ATOM 3607 C CB    . GLN B 2 51  ? 22.799  -23.338 -51.695 1.00 50.62 51  B 1 
ATOM 3608 C CG    . GLN B 2 51  ? 22.060  -24.312 -52.623 1.00 46.50 51  B 1 
ATOM 3609 C CD    . GLN B 2 51  ? 20.576  -23.965 -52.807 1.00 43.82 51  B 1 
ATOM 3610 O OE1   . GLN B 2 51  ? 20.011  -23.100 -52.173 1.00 44.09 51  B 1 
ATOM 3611 N NE2   . GLN B 2 51  ? 19.893  -24.643 -53.711 1.00 40.43 51  B 1 
ATOM 3612 N N     . GLN B 2 52  ? 25.796  -21.696 -52.008 1.00 44.78 52  B 1 
ATOM 3613 C CA    . GLN B 2 52  ? 26.591  -20.545 -51.607 1.00 53.67 52  B 1 
ATOM 3614 C C     . GLN B 2 52  ? 25.690  -19.562 -50.867 1.00 52.16 52  B 1 
ATOM 3615 O O     . GLN B 2 52  ? 24.622  -19.213 -51.372 1.00 51.90 52  B 1 
ATOM 3616 C CB    . GLN B 2 52  ? 27.225  -19.872 -52.829 1.00 50.35 52  B 1 
ATOM 3617 C CG    . GLN B 2 52  ? 28.393  -20.684 -53.398 1.00 46.75 52  B 1 
ATOM 3618 C CD    . GLN B 2 52  ? 29.042  -19.996 -54.614 1.00 42.29 52  B 1 
ATOM 3619 O OE1   . GLN B 2 52  ? 28.487  -19.118 -55.241 1.00 43.89 52  B 1 
ATOM 3620 N NE2   . GLN B 2 52  ? 30.235  -20.400 -54.989 1.00 38.30 52  B 1 
ATOM 3621 N N     . PRO B 2 53  ? 26.101  -19.106 -49.673 1.00 39.60 53  B 1 
ATOM 3622 C CA    . PRO B 2 53  ? 25.347  -18.106 -48.948 1.00 45.55 53  B 1 
ATOM 3623 C C     . PRO B 2 53  ? 25.290  -16.853 -49.823 1.00 44.35 53  B 1 
ATOM 3624 O O     . PRO B 2 53  ? 26.317  -16.229 -50.090 1.00 47.15 53  B 1 
ATOM 3625 C CB    . PRO B 2 53  ? 26.090  -17.897 -47.627 1.00 43.98 53  B 1 
ATOM 3626 C CG    . PRO B 2 53  ? 27.528  -18.295 -47.949 1.00 44.84 53  B 1 
ATOM 3627 C CD    . PRO B 2 53  ? 27.355  -19.402 -49.002 1.00 51.43 53  B 1 
ATOM 3628 N N     . LEU B 2 54  ? 24.101  -16.533 -50.328 1.00 43.97 54  B 1 
ATOM 3629 C CA    . LEU B 2 54  ? 23.862  -15.273 -51.011 1.00 51.85 54  B 1 
ATOM 3630 C C     . LEU B 2 54  ? 24.298  -14.158 -50.064 1.00 49.98 54  B 1 
ATOM 3631 O O     . LEU B 2 54  ? 23.714  -13.988 -48.997 1.00 51.67 54  B 1 
ATOM 3632 C CB    . LEU B 2 54  ? 22.379  -15.149 -51.401 1.00 50.06 54  B 1 
ATOM 3633 C CG    . LEU B 2 54  ? 22.029  -15.837 -52.724 1.00 45.76 54  B 1 
ATOM 3634 C CD1   . LEU B 2 54  ? 20.522  -16.045 -52.848 1.00 43.24 54  B 1 
ATOM 3635 C CD2   . LEU B 2 54  ? 22.489  -14.991 -53.918 1.00 50.25 54  B 1 
ATOM 3636 N N     . GLN B 2 55  ? 25.373  -13.466 -50.448 1.00 43.74 55  B 1 
ATOM 3637 C CA    . GLN B 2 55  ? 25.832  -12.309 -49.698 1.00 53.00 55  B 1 
ATOM 3638 C C     . GLN B 2 55  ? 24.669  -11.320 -49.626 1.00 51.55 55  B 1 
ATOM 3639 O O     . GLN B 2 55  ? 24.223  -10.863 -50.680 1.00 51.76 55  B 1 
ATOM 3640 C CB    . GLN B 2 55  ? 27.048  -11.657 -50.364 1.00 49.39 55  B 1 
ATOM 3641 C CG    . GLN B 2 55  ? 28.343  -12.446 -50.124 1.00 44.93 55  B 1 
ATOM 3642 C CD    . GLN B 2 55  ? 29.582  -11.720 -50.686 1.00 40.76 55  B 1 
ATOM 3643 O OE1   . GLN B 2 55  ? 29.500  -10.793 -51.464 1.00 40.72 55  B 1 
ATOM 3644 N NE2   . GLN B 2 55  ? 30.762  -12.135 -50.308 1.00 37.12 55  B 1 
ATOM 3645 N N     . PRO B 2 56  ? 24.149  -11.035 -48.436 1.00 42.21 56  B 1 
ATOM 3646 C CA    . PRO B 2 56  ? 23.128  -10.017 -48.311 1.00 47.54 56  B 1 
ATOM 3647 C C     . PRO B 2 56  ? 23.748  -8.712  -48.797 1.00 44.90 56  B 1 
ATOM 3648 O O     . PRO B 2 56  ? 24.679  -8.188  -48.182 1.00 46.02 56  B 1 
ATOM 3649 C CB    . PRO B 2 56  ? 22.731  -10.007 -46.833 1.00 46.00 56  B 1 
ATOM 3650 C CG    . PRO B 2 56  ? 23.975  -10.533 -46.122 1.00 48.21 56  B 1 
ATOM 3651 C CD    . PRO B 2 56  ? 24.575  -11.507 -47.126 1.00 55.09 56  B 1 
ATOM 3652 N N     . GLN B 2 57  ? 23.278  -8.237  -49.958 1.00 50.76 57  B 1 
ATOM 3653 C CA    . GLN B 2 57  ? 23.685  -6.951  -50.483 1.00 56.98 57  B 1 
ATOM 3654 C C     . GLN B 2 57  ? 23.220  -5.908  -49.474 1.00 56.79 57  B 1 
ATOM 3655 O O     . GLN B 2 57  ? 22.039  -5.582  -49.404 1.00 57.67 57  B 1 
ATOM 3656 C CB    . GLN B 2 57  ? 23.098  -6.760  -51.895 1.00 53.03 57  B 1 
ATOM 3657 C CG    . GLN B 2 57  ? 24.140  -6.291  -52.910 1.00 46.27 57  B 1 
ATOM 3658 C CD    . GLN B 2 57  ? 23.590  -6.127  -54.328 1.00 42.68 57  B 1 
ATOM 3659 O OE1   . GLN B 2 57  ? 22.401  -6.131  -54.581 1.00 42.11 57  B 1 
ATOM 3660 N NE2   . GLN B 2 57  ? 24.439  -5.953  -55.308 1.00 37.33 57  B 1 
ATOM 3661 N N     . LEU B 2 58  ? 24.156  -5.453  -48.638 1.00 43.69 58  B 1 
ATOM 3662 C CA    . LEU B 2 58  ? 23.951  -4.327  -47.750 1.00 48.81 58  B 1 
ATOM 3663 C C     . LEU B 2 58  ? 23.605  -3.130  -48.631 1.00 46.13 58  B 1 
ATOM 3664 O O     . LEU B 2 58  ? 24.500  -2.481  -49.167 1.00 47.60 58  B 1 
ATOM 3665 C CB    . LEU B 2 58  ? 25.217  -4.078  -46.912 1.00 47.47 58  B 1 
ATOM 3666 C CG    . LEU B 2 58  ? 25.414  -5.049  -45.733 1.00 43.65 58  B 1 
ATOM 3667 C CD1   . LEU B 2 58  ? 26.829  -4.936  -45.179 1.00 42.29 58  B 1 
ATOM 3668 C CD2   . LEU B 2 58  ? 24.433  -4.743  -44.589 1.00 49.07 58  B 1 
ATOM 3669 N N     . GLN B 2 59  ? 22.318  -2.902  -48.849 1.00 42.93 59  B 1 
ATOM 3670 C CA    . GLN B 2 59  ? 21.902  -1.685  -49.524 1.00 49.44 59  B 1 
ATOM 3671 C C     . GLN B 2 59  ? 22.437  -0.513  -48.705 1.00 47.29 59  B 1 
ATOM 3672 O O     . GLN B 2 59  ? 22.243  -0.490  -47.488 1.00 47.23 59  B 1 
ATOM 3673 C CB    . GLN B 2 59  ? 20.387  -1.612  -49.695 1.00 47.54 59  B 1 
ATOM 3674 C CG    . GLN B 2 59  ? 19.902  -2.526  -50.832 1.00 44.51 59  B 1 
ATOM 3675 C CD    . GLN B 2 59  ? 18.423  -2.309  -51.188 1.00 41.53 59  B 1 
ATOM 3676 O OE1   . GLN B 2 59  ? 17.682  -1.624  -50.522 1.00 41.27 59  B 1 
ATOM 3677 N NE2   . GLN B 2 59  ? 17.961  -2.898  -52.263 1.00 38.20 59  B 1 
ATOM 3678 N N     . PRO B 2 60  ? 23.151  0.413   -49.340 1.00 41.87 60  B 1 
ATOM 3679 C CA    . PRO B 2 60  ? 23.715  1.542   -48.638 1.00 49.15 60  B 1 
ATOM 3680 C C     . PRO B 2 60  ? 22.563  2.330   -48.030 1.00 47.46 60  B 1 
ATOM 3681 O O     . PRO B 2 60  ? 21.714  2.864   -48.743 1.00 47.54 60  B 1 
ATOM 3682 C CB    . PRO B 2 60  ? 24.500  2.334   -49.686 1.00 46.94 60  B 1 
ATOM 3683 C CG    . PRO B 2 60  ? 23.827  1.961   -51.005 1.00 48.90 60  B 1 
ATOM 3684 C CD    . PRO B 2 60  ? 23.379  0.523   -50.773 1.00 54.41 60  B 1 
ATOM 3685 N N     . TYR B 2 61  ? 22.506  2.335   -46.690 1.00 38.81 61  B 1 
ATOM 3686 C CA    . TYR B 2 61  ? 21.529  3.103   -45.940 1.00 43.61 61  B 1 
ATOM 3687 C C     . TYR B 2 61  ? 21.728  4.566   -46.329 1.00 40.85 61  B 1 
ATOM 3688 O O     . TYR B 2 61  ? 22.738  5.174   -45.973 1.00 43.41 61  B 1 
ATOM 3689 C CB    . TYR B 2 61  ? 21.680  2.838   -44.442 1.00 41.90 61  B 1 
ATOM 3690 C CG    . TYR B 2 61  ? 20.374  2.879   -43.671 1.00 40.02 61  B 1 
ATOM 3691 C CD1   . TYR B 2 61  ? 19.922  4.073   -43.073 1.00 39.37 61  B 1 
ATOM 3692 C CD2   . TYR B 2 61  ? 19.602  1.708   -43.557 1.00 42.02 61  B 1 
ATOM 3693 C CE1   . TYR B 2 61  ? 18.716  4.090   -42.356 1.00 35.13 61  B 1 
ATOM 3694 C CE2   . TYR B 2 61  ? 18.399  1.711   -42.841 1.00 36.94 61  B 1 
ATOM 3695 C CZ    . TYR B 2 61  ? 17.951  2.904   -42.232 1.00 36.63 61  B 1 
ATOM 3696 O OH    . TYR B 2 61  ? 16.777  2.914   -41.522 1.00 36.83 61  B 1 
ATOM 3697 N N     . THR B 2 62  ? 20.839  5.089   -47.155 1.00 42.53 62  B 1 
ATOM 3698 C CA    . THR B 2 62  ? 20.962  6.433   -47.720 1.00 51.78 62  B 1 
ATOM 3699 C C     . THR B 2 62  ? 20.980  7.395   -46.542 1.00 49.05 62  B 1 
ATOM 3700 O O     . THR B 2 62  ? 20.025  7.444   -45.779 1.00 49.87 62  B 1 
ATOM 3701 C CB    . THR B 2 62  ? 19.820  6.757   -48.685 1.00 49.21 62  B 1 
ATOM 3702 O OG1   . THR B 2 62  ? 19.632  5.688   -49.573 1.00 45.89 62  B 1 
ATOM 3703 C CG2   . THR B 2 62  ? 20.113  7.990   -49.522 1.00 47.71 62  B 1 
ATOM 3704 N N     . GLN B 2 63  ? 22.100  8.096   -46.379 1.00 35.06 63  B 1 
ATOM 3705 C CA    . GLN B 2 63  ? 22.243  9.100   -45.340 1.00 48.81 63  B 1 
ATOM 3706 C C     . GLN B 2 63  ? 21.132  10.132  -45.537 1.00 49.48 63  B 1 
ATOM 3707 O O     . GLN B 2 63  ? 21.186  10.941  -46.459 1.00 48.23 63  B 1 
ATOM 3708 C CB    . GLN B 2 63  ? 23.621  9.765   -45.398 1.00 44.89 63  B 1 
ATOM 3709 C CG    . GLN B 2 63  ? 24.746  8.905   -44.808 1.00 39.64 63  B 1 
ATOM 3710 C CD    . GLN B 2 63  ? 26.115  9.604   -44.856 1.00 37.57 63  B 1 
ATOM 3711 O OE1   . GLN B 2 63  ? 26.349  10.512  -45.630 1.00 37.92 63  B 1 
ATOM 3712 N NE2   . GLN B 2 63  ? 27.053  9.194   -44.032 1.00 34.83 63  B 1 
ATOM 3713 N N     . ALA B 2 64  ? 20.107  10.052  -44.687 1.00 37.81 64  B 1 
ATOM 3714 C CA    . ALA B 2 64  ? 19.085  11.081  -44.648 1.00 45.21 64  B 1 
ATOM 3715 C C     . ALA B 2 64  ? 19.788  12.412  -44.355 1.00 42.35 64  B 1 
ATOM 3716 O O     . ALA B 2 64  ? 20.423  12.561  -43.313 1.00 43.91 64  B 1 
ATOM 3717 C CB    . ALA B 2 64  ? 18.034  10.720  -43.599 1.00 43.63 64  B 1 
ATOM 3718 N N     . GLN B 2 65  ? 19.741  13.325  -45.336 1.00 46.22 65  B 1 
ATOM 3719 C CA    . GLN B 2 65  ? 20.342  14.641  -45.157 1.00 55.81 65  B 1 
ATOM 3720 C C     . GLN B 2 65  ? 19.743  15.280  -43.907 1.00 54.31 65  B 1 
ATOM 3721 O O     . GLN B 2 65  ? 18.518  15.308  -43.773 1.00 53.82 65  B 1 
ATOM 3722 C CB    . GLN B 2 65  ? 20.101  15.530  -46.377 1.00 51.62 65  B 1 
ATOM 3723 C CG    . GLN B 2 65  ? 21.059  15.224  -47.532 1.00 45.40 65  B 1 
ATOM 3724 C CD    . GLN B 2 65  ? 20.909  16.217  -48.693 1.00 42.11 65  B 1 
ATOM 3725 O OE1   . GLN B 2 65  ? 19.912  16.895  -48.848 1.00 44.17 65  B 1 
ATOM 3726 N NE2   . GLN B 2 65  ? 21.900  16.329  -49.547 1.00 39.97 65  B 1 
ATOM 3727 N N     . PRO B 2 66  ? 20.582  15.792  -42.999 1.00 38.81 66  B 1 
ATOM 3728 C CA    . PRO B 2 66  ? 20.093  16.519  -41.846 1.00 44.90 66  B 1 
ATOM 3729 C C     . PRO B 2 66  ? 19.362  17.759  -42.367 1.00 43.61 66  B 1 
ATOM 3730 O O     . PRO B 2 66  ? 19.998  18.687  -42.866 1.00 46.00 66  B 1 
ATOM 3731 C CB    . PRO B 2 66  ? 21.332  16.841  -41.009 1.00 43.43 66  B 1 
ATOM 3732 C CG    . PRO B 2 66  ? 22.468  16.877  -42.035 1.00 44.71 66  B 1 
ATOM 3733 C CD    . PRO B 2 66  ? 22.031  15.842  -43.069 1.00 51.54 66  B 1 
ATOM 3734 N N     . GLN B 2 67  ? 18.019  17.737  -42.303 1.00 44.87 67  B 1 
ATOM 3735 C CA    . GLN B 2 67  ? 17.243  18.925  -42.631 1.00 51.29 67  B 1 
ATOM 3736 C C     . GLN B 2 67  ? 17.703  20.045  -41.711 1.00 50.38 67  B 1 
ATOM 3737 O O     . GLN B 2 67  ? 17.710  19.893  -40.491 1.00 50.06 67  B 1 
ATOM 3738 C CB    . GLN B 2 67  ? 15.740  18.671  -42.521 1.00 47.87 67  B 1 
ATOM 3739 C CG    . GLN B 2 67  ? 15.204  17.843  -43.701 1.00 43.70 67  B 1 
ATOM 3740 C CD    . GLN B 2 67  ? 13.671  17.725  -43.717 1.00 40.93 67  B 1 
ATOM 3741 O OE1   . GLN B 2 67  ? 12.973  18.103  -42.797 1.00 41.35 67  B 1 
ATOM 3742 N NE2   . GLN B 2 67  ? 13.105  17.194  -44.771 1.00 37.70 67  B 1 
ATOM 3743 N N     . GLN B 2 68  ? 18.159  21.138  -42.328 1.00 39.26 68  B 1 
ATOM 3744 C CA    . GLN B 2 68  ? 18.628  22.292  -41.589 1.00 49.27 68  B 1 
ATOM 3745 C C     . GLN B 2 68  ? 17.501  22.768  -40.670 1.00 47.75 68  B 1 
ATOM 3746 O O     . GLN B 2 68  ? 16.381  22.961  -41.144 1.00 46.94 68  B 1 
ATOM 3747 C CB    . GLN B 2 68  ? 19.052  23.417  -42.541 1.00 45.89 68  B 1 
ATOM 3748 C CG    . GLN B 2 68  ? 20.390  23.124  -43.228 1.00 42.69 68  B 1 
ATOM 3749 C CD    . GLN B 2 68  ? 20.842  24.270  -44.147 1.00 38.77 68  B 1 
ATOM 3750 O OE1   . GLN B 2 68  ? 20.081  25.136  -44.537 1.00 40.40 68  B 1 
ATOM 3751 N NE2   . GLN B 2 68  ? 22.097  24.299  -44.529 1.00 35.37 68  B 1 
ATOM 3752 N N     . PRO B 2 69  ? 17.771  22.946  -39.361 1.00 38.51 69  B 1 
ATOM 3753 C CA    . PRO B 2 69  ? 16.785  23.494  -38.464 1.00 43.85 69  B 1 
ATOM 3754 C C     . PRO B 2 69  ? 16.418  24.889  -38.965 1.00 42.59 69  B 1 
ATOM 3755 O O     . PRO B 2 69  ? 17.269  25.780  -39.000 1.00 44.87 69  B 1 
ATOM 3756 C CB    . PRO B 2 69  ? 17.447  23.499  -37.078 1.00 42.11 69  B 1 
ATOM 3757 C CG    . PRO B 2 69  ? 18.943  23.566  -37.390 1.00 42.20 69  B 1 
ATOM 3758 C CD    . PRO B 2 69  ? 19.060  22.786  -38.700 1.00 48.29 69  B 1 
ATOM 3759 N N     . LEU B 2 70  ? 15.168  25.053  -39.411 1.00 43.45 70  B 1 
ATOM 3760 C CA    . LEU B 2 70  ? 14.634  26.358  -39.782 1.00 50.38 70  B 1 
ATOM 3761 C C     . LEU B 2 70  ? 14.811  27.283  -38.586 1.00 48.48 70  B 1 
ATOM 3762 O O     . LEU B 2 70  ? 14.202  27.079  -37.538 1.00 50.16 70  B 1 
ATOM 3763 C CB    . LEU B 2 70  ? 13.158  26.226  -40.191 1.00 48.45 70  B 1 
ATOM 3764 C CG    . LEU B 2 70  ? 12.951  25.801  -41.651 1.00 43.80 70  B 1 
ATOM 3765 C CD1   . LEU B 2 70  ? 11.521  25.302  -41.870 1.00 41.78 70  B 1 
ATOM 3766 C CD2   . LEU B 2 70  ? 13.199  26.972  -42.613 1.00 48.72 70  B 1 
ATOM 3767 N N     . GLN B 2 71  ? 15.694  28.277  -38.739 1.00 40.13 71  B 1 
ATOM 3768 C CA    . GLN B 2 71  ? 15.869  29.307  -37.729 1.00 47.84 71  B 1 
ATOM 3769 C C     . GLN B 2 71  ? 14.523  30.011  -37.549 1.00 46.19 71  B 1 
ATOM 3770 O O     . GLN B 2 71  ? 14.026  30.593  -38.513 1.00 46.86 71  B 1 
ATOM 3771 C CB    . GLN B 2 71  ? 16.945  30.314  -38.146 1.00 44.81 71  B 1 
ATOM 3772 C CG    . GLN B 2 71  ? 18.372  29.761  -37.993 1.00 41.18 71  B 1 
ATOM 3773 C CD    . GLN B 2 71  ? 19.445  30.818  -38.286 1.00 37.54 71  B 1 
ATOM 3774 O OE1   . GLN B 2 71  ? 19.194  31.868  -38.843 1.00 38.12 71  B 1 
ATOM 3775 N NE2   . GLN B 2 71  ? 20.681  30.571  -37.915 1.00 35.19 71  B 1 
ATOM 3776 N N     . PRO B 2 72  ? 13.905  29.942  -36.368 1.00 37.12 72  B 1 
ATOM 3777 C CA    . PRO B 2 72  ? 12.699  30.697  -36.123 1.00 42.72 72  B 1 
ATOM 3778 C C     . PRO B 2 72  ? 13.056  32.176  -36.251 1.00 40.44 72  B 1 
ATOM 3779 O O     . PRO B 2 72  ? 13.806  32.715  -35.435 1.00 40.92 72  B 1 
ATOM 3780 C CB    . PRO B 2 72  ? 12.240  30.291  -34.716 1.00 41.37 72  B 1 
ATOM 3781 C CG    . PRO B 2 72  ? 13.531  29.857  -34.022 1.00 42.80 72  B 1 
ATOM 3782 C CD    . PRO B 2 72  ? 14.370  29.275  -35.157 1.00 49.98 72  B 1 
ATOM 3783 N N     . GLN B 2 73  ? 12.568  32.832  -37.327 1.00 45.69 73  B 1 
ATOM 3784 C CA    . GLN B 2 73  ? 12.672  34.278  -37.455 1.00 52.19 73  B 1 
ATOM 3785 C C     . GLN B 2 73  ? 11.909  34.888  -36.283 1.00 51.15 73  B 1 
ATOM 3786 O O     . GLN B 2 73  ? 10.677  34.911  -36.265 1.00 52.78 73  B 1 
ATOM 3787 C CB    . GLN B 2 73  ? 12.125  34.776  -38.803 1.00 49.39 73  B 1 
ATOM 3788 C CG    . GLN B 2 73  ? 13.201  34.828  -39.891 1.00 44.22 73  B 1 
ATOM 3789 C CD    . GLN B 2 73  ? 12.699  35.479  -41.187 1.00 41.81 73  B 1 
ATOM 3790 O OE1   . GLN B 2 73  ? 11.524  35.556  -41.474 1.00 41.11 73  B 1 
ATOM 3791 N NE2   . GLN B 2 73  ? 13.589  35.963  -42.025 1.00 37.67 73  B 1 
ATOM 3792 N N     . LEU B 2 74  ? 12.656  35.355  -35.290 1.00 41.48 74  B 1 
ATOM 3793 C CA    . LEU B 2 74  ? 12.137  36.207  -34.238 1.00 46.32 74  B 1 
ATOM 3794 C C     . LEU B 2 74  ? 11.609  37.478  -34.896 1.00 43.44 74  B 1 
ATOM 3795 O O     . LEU B 2 74  ? 12.377  38.386  -35.212 1.00 45.28 74  B 1 
ATOM 3796 C CB    . LEU B 2 74  ? 13.256  36.517  -33.229 1.00 45.53 74  B 1 
ATOM 3797 C CG    . LEU B 2 74  ? 13.583  35.355  -32.261 1.00 41.69 74  B 1 
ATOM 3798 C CD1   . LEU B 2 74  ? 14.898  35.619  -31.545 1.00 40.73 74  B 1 
ATOM 3799 C CD2   . LEU B 2 74  ? 12.486  35.193  -31.203 1.00 48.63 74  B 1 
ATOM 3800 N N     . GLN B 2 75  ? 10.306  37.521  -35.183 1.00 40.21 75  B 1 
ATOM 3801 C CA    . GLN B 2 75  ? 9.688   38.757  -35.640 1.00 46.94 75  B 1 
ATOM 3802 C C     . GLN B 2 75  ? 9.883   39.806  -34.546 1.00 44.56 75  B 1 
ATOM 3803 O O     . GLN B 2 75  ? 9.635   39.522  -33.374 1.00 44.91 75  B 1 
ATOM 3804 C CB    . GLN B 2 75  ? 8.211   38.561  -35.978 1.00 45.45 75  B 1 
ATOM 3805 C CG    . GLN B 2 75  ? 8.019   37.841  -37.322 1.00 42.78 75  B 1 
ATOM 3806 C CD    . GLN B 2 75  ? 6.563   37.841  -37.801 1.00 40.20 75  B 1 
ATOM 3807 O OE1   . GLN B 2 75  ? 5.640   38.236  -37.114 1.00 40.05 75  B 1 
ATOM 3808 N NE2   . GLN B 2 75  ? 6.311   37.401  -39.015 1.00 36.97 75  B 1 
ATOM 3809 N N     . PRO B 2 76  ? 10.362  41.002  -34.907 1.00 39.08 76  B 1 
ATOM 3810 C CA    . PRO B 2 76  ? 10.591  42.054  -33.942 1.00 45.85 76  B 1 
ATOM 3811 C C     . PRO B 2 76  ? 9.243   42.449  -33.333 1.00 44.17 76  B 1 
ATOM 3812 O O     . PRO B 2 76  ? 8.360   42.959  -34.016 1.00 43.93 76  B 1 
ATOM 3813 C CB    . PRO B 2 76  ? 11.255  43.189  -34.719 1.00 43.76 76  B 1 
ATOM 3814 C CG    . PRO B 2 76  ? 10.782  42.971  -36.158 1.00 45.29 76  B 1 
ATOM 3815 C CD    . PRO B 2 76  ? 10.655  41.460  -36.259 1.00 50.61 76  B 1 
ATOM 3816 N N     . TYR B 2 77  ? 9.085   42.156  -32.028 1.00 38.31 77  B 1 
ATOM 3817 C CA    . TYR B 2 77  ? 7.901   42.525  -31.278 1.00 42.84 77  B 1 
ATOM 3818 C C     . TYR B 2 77  ? 7.803   44.052  -31.291 1.00 39.88 77  B 1 
ATOM 3819 O O     . TYR B 2 77  ? 8.626   44.739  -30.682 1.00 42.38 77  B 1 
ATOM 3820 C CB    . TYR B 2 77  ? 7.961   41.924  -29.872 1.00 41.23 77  B 1 
ATOM 3821 C CG    . TYR B 2 77  ? 6.610   41.513  -29.320 1.00 39.36 77  B 1 
ATOM 3822 C CD1   . TYR B 2 77  ? 5.841   42.403  -28.543 1.00 39.14 77  B 1 
ATOM 3823 C CD2   . TYR B 2 77  ? 6.114   40.224  -29.588 1.00 41.72 77  B 1 
ATOM 3824 C CE1   . TYR B 2 77  ? 4.594   42.000  -28.027 1.00 35.11 77  B 1 
ATOM 3825 C CE2   . TYR B 2 77  ? 4.873   39.813  -29.080 1.00 36.89 77  B 1 
ATOM 3826 C CZ    . TYR B 2 77  ? 4.118   40.702  -28.293 1.00 36.74 77  B 1 
ATOM 3827 O OH    . TYR B 2 77  ? 2.899   40.302  -27.785 1.00 37.66 77  B 1 
ATOM 3828 N N     . THR B 2 78  ? 6.864   44.579  -32.047 1.00 39.13 78  B 1 
ATOM 3829 C CA    . THR B 2 78  ? 6.705   46.018  -32.235 1.00 48.16 78  B 1 
ATOM 3830 C C     . THR B 2 78  ? 6.411   46.641  -30.884 1.00 45.19 78  B 1 
ATOM 3831 O O     . THR B 2 78  ? 5.445   46.266  -30.227 1.00 46.10 78  B 1 
ATOM 3832 C CB    . THR B 2 78  ? 5.594   46.331  -33.241 1.00 46.17 78  B 1 
ATOM 3833 O OG1   . THR B 2 78  ? 5.730   45.503  -34.371 1.00 43.23 78  B 1 
ATOM 3834 C CG2   . THR B 2 78  ? 5.649   47.774  -33.740 1.00 45.68 78  B 1 
ATOM 3835 N N     . GLN B 2 79  ? 7.257   47.565  -30.448 1.00 31.75 79  B 1 
ATOM 3836 C CA    . GLN B 2 79  ? 7.078   48.298  -29.199 1.00 45.00 79  B 1 
ATOM 3837 C C     . GLN B 2 79  ? 5.757   49.069  -29.265 1.00 45.26 79  B 1 
ATOM 3838 O O     . GLN B 2 79  ? 5.664   50.103  -29.926 1.00 44.21 79  B 1 
ATOM 3839 C CB    . GLN B 2 79  ? 8.251   49.257  -28.950 1.00 41.82 79  B 1 
ATOM 3840 C CG    . GLN B 2 79  ? 9.523   48.558  -28.455 1.00 37.10 79  B 1 
ATOM 3841 C CD    . GLN B 2 79  ? 10.672  49.545  -28.196 1.00 35.17 79  B 1 
ATOM 3842 O OE1   . GLN B 2 79  ? 10.709  50.645  -28.710 1.00 35.89 79  B 1 
ATOM 3843 N NE2   . GLN B 2 79  ? 11.649  49.170  -27.399 1.00 33.39 79  B 1 
ATOM 3844 N N     . ALA B 2 80  ? 4.730   48.550  -28.594 1.00 36.63 80  B 1 
ATOM 3845 C CA    . ALA B 2 80  ? 3.488   49.284  -28.415 1.00 44.60 80  B 1 
ATOM 3846 C C     . ALA B 2 80  ? 3.800   50.574  -27.635 1.00 41.98 80  B 1 
ATOM 3847 O O     . ALA B 2 80  ? 4.387   50.522  -26.554 1.00 43.70 80  B 1 
ATOM 3848 C CB    . ALA B 2 80  ? 2.473   48.397  -27.702 1.00 43.38 80  B 1 
ATOM 3849 N N     . GLN B 2 81  ? 3.448   51.727  -28.206 1.00 38.14 81  B 1 
ATOM 3850 C CA    . GLN B 2 81  ? 3.658   53.014  -27.563 1.00 50.24 81  B 1 
ATOM 3851 C C     . GLN B 2 81  ? 2.921   53.042  -26.223 1.00 48.74 81  B 1 
ATOM 3852 O O     . GLN B 2 81  ? 1.743   52.703  -26.169 1.00 48.36 81  B 1 
ATOM 3853 C CB    . GLN B 2 81  ? 3.164   54.159  -28.453 1.00 46.95 81  B 1 
ATOM 3854 C CG    . GLN B 2 81  ? 4.139   54.505  -29.584 1.00 41.36 81  B 1 
ATOM 3855 C CD    . GLN B 2 81  ? 3.696   55.729  -30.393 1.00 38.60 81  B 1 
ATOM 3856 O OE1   . GLN B 2 81  ? 2.543   56.124  -30.397 1.00 40.97 81  B 1 
ATOM 3857 N NE2   . GLN B 2 81  ? 4.597   56.367  -31.104 1.00 37.50 81  B 1 
ATOM 3858 N N     . PRO B 2 82  ? 3.585   53.469  -25.147 1.00 36.02 82  B 1 
ATOM 3859 C CA    . PRO B 2 82  ? 2.942   53.621  -23.857 1.00 43.44 82  B 1 
ATOM 3860 C C     . PRO B 2 82  ? 1.901   54.748  -23.973 1.00 42.11 82  B 1 
ATOM 3861 O O     . PRO B 2 82  ? 2.264   55.922  -24.065 1.00 45.10 82  B 1 
ATOM 3862 C CB    . PRO B 2 82  ? 4.067   53.931  -22.873 1.00 42.74 82  B 1 
ATOM 3863 C CG    . PRO B 2 82  ? 5.134   54.597  -23.739 1.00 44.66 82  B 1 
ATOM 3864 C CD    . PRO B 2 82  ? 4.969   53.912  -25.099 1.00 52.46 82  B 1 
ATOM 3865 N N     . GLN B 2 83  ? 0.613   54.393  -23.994 1.00 39.97 83  B 1 
ATOM 3866 C CA    . GLN B 2 83  ? -0.444  55.395  -23.908 1.00 46.79 83  B 1 
ATOM 3867 C C     . GLN B 2 83  ? -0.304  56.130  -22.579 1.00 45.17 83  B 1 
ATOM 3868 O O     . GLN B 2 83  ? -0.156  55.513  -21.526 1.00 45.73 83  B 1 
ATOM 3869 C CB    . GLN B 2 83  ? -1.832  54.766  -24.075 1.00 44.67 83  B 1 
ATOM 3870 C CG    . GLN B 2 83  ? -2.112  54.385  -25.536 1.00 41.39 83  B 1 
ATOM 3871 C CD    . GLN B 2 83  ? -3.567  53.938  -25.779 1.00 39.76 83  B 1 
ATOM 3872 O OE1   . GLN B 2 83  ? -4.355  53.743  -24.873 1.00 40.87 83  B 1 
ATOM 3873 N NE2   . GLN B 2 83  ? -3.958  53.755  -27.018 1.00 38.00 83  B 1 
ATOM 3874 N N     . GLN B 2 84  ? -0.311  57.468  -22.649 1.00 38.49 84  B 1 
ATOM 3875 C CA    . GLN B 2 84  ? -0.170  58.327  -21.479 1.00 48.26 84  B 1 
ATOM 3876 C C     . GLN B 2 84  ? -1.296  58.032  -20.489 1.00 46.47 84  B 1 
ATOM 3877 O O     . GLN B 2 84  ? -2.469  58.065  -20.877 1.00 45.92 84  B 1 
ATOM 3878 C CB    . GLN B 2 84  ? -0.197  59.798  -21.889 1.00 45.84 84  B 1 
ATOM 3879 C CG    . GLN B 2 84  ? 1.089   60.248  -22.596 1.00 42.72 84  B 1 
ATOM 3880 C CD    . GLN B 2 84  ? 1.068   61.730  -22.992 1.00 38.67 84  B 1 
ATOM 3881 O OE1   . GLN B 2 84  ? 0.038   62.374  -23.050 1.00 40.86 84  B 1 
ATOM 3882 N NE2   . GLN B 2 84  ? 2.203   62.302  -23.286 1.00 35.78 84  B 1 
ATOM 3883 N N     . PRO B 2 85  ? -0.973  57.747  -19.209 1.00 38.70 85  B 1 
ATOM 3884 C CA    . PRO B 2 85  ? -1.990  57.551  -18.192 1.00 44.58 85  B 1 
ATOM 3885 C C     . PRO B 2 85  ? -2.757  58.868  -18.016 1.00 43.35 85  B 1 
ATOM 3886 O O     . PRO B 2 85  ? -2.179  59.879  -17.623 1.00 46.13 85  B 1 
ATOM 3887 C CB    . PRO B 2 85  ? -1.231  57.118  -16.932 1.00 43.19 85  B 1 
ATOM 3888 C CG    . PRO B 2 85  ? 0.158   57.728  -17.122 1.00 43.91 85  B 1 
ATOM 3889 C CD    . PRO B 2 85  ? 0.362   57.687  -18.640 1.00 50.72 85  B 1 
ATOM 3890 N N     . LEU B 2 86  ? -4.064  58.851  -18.336 1.00 39.79 86  B 1 
ATOM 3891 C CA    . LEU B 2 86  ? -4.957  59.968  -18.051 1.00 49.59 86  B 1 
ATOM 3892 C C     . LEU B 2 86  ? -4.905  60.237  -16.546 1.00 47.49 86  B 1 
ATOM 3893 O O     . LEU B 2 86  ? -5.243  59.375  -15.738 1.00 50.00 86  B 1 
ATOM 3894 C CB    . LEU B 2 86  ? -6.385  59.639  -18.516 1.00 48.24 86  B 1 
ATOM 3895 C CG    . LEU B 2 86  ? -6.624  59.893  -20.015 1.00 43.91 86  B 1 
ATOM 3896 C CD1   . LEU B 2 86  ? -7.878  59.166  -20.495 1.00 41.65 86  B 1 
ATOM 3897 C CD2   . LEU B 2 86  ? -6.801  61.395  -20.295 1.00 49.11 86  B 1 
ATOM 3898 N N     . GLN B 2 87  ? -4.461  61.452  -16.174 1.00 39.14 87  B 1 
ATOM 3899 C CA    . GLN B 2 87  ? -4.443  61.895  -14.783 1.00 49.01 87  B 1 
ATOM 3900 C C     . GLN B 2 87  ? -5.884  61.921  -14.260 1.00 47.26 87  B 1 
ATOM 3901 O O     . GLN B 2 87  ? -6.690  62.695  -14.782 1.00 47.98 87  B 1 
ATOM 3902 C CB    . GLN B 2 87  ? -3.812  63.280  -14.652 1.00 46.36 87  B 1 
ATOM 3903 C CG    . GLN B 2 87  ? -2.285  63.266  -14.809 1.00 42.29 87  B 1 
ATOM 3904 C CD    . GLN B 2 87  ? -1.648  64.640  -14.568 1.00 38.06 87  B 1 
ATOM 3905 O OE1   . GLN B 2 87  ? -2.302  65.667  -14.551 1.00 38.73 87  B 1 
ATOM 3906 N NE2   . GLN B 2 87  ? -0.350  64.703  -14.375 1.00 35.61 87  B 1 
ATOM 3907 N N     . PRO B 2 88  ? -6.245  61.106  -13.266 1.00 38.63 88  B 1 
ATOM 3908 C CA    . PRO B 2 88  ? -7.553  61.192  -12.642 1.00 44.83 88  B 1 
ATOM 3909 C C     . PRO B 2 88  ? -7.645  62.551  -11.946 1.00 42.44 88  B 1 
ATOM 3910 O O     . PRO B 2 88  ? -6.904  62.823  -10.995 1.00 43.20 88  B 1 
ATOM 3911 C CB    . PRO B 2 88  ? -7.635  59.999  -11.689 1.00 43.46 88  B 1 
ATOM 3912 C CG    . PRO B 2 88  ? -6.180  59.711  -11.332 1.00 45.39 88  B 1 
ATOM 3913 C CD    . PRO B 2 88  ? -5.409  60.106  -12.597 1.00 52.47 88  B 1 
ATOM 3914 N N     . GLN B 2 89  ? -8.532  63.443  -12.435 1.00 43.75 89  B 1 
ATOM 3915 C CA    . GLN B 2 89  ? -8.854  64.684  -11.743 1.00 51.66 89  B 1 
ATOM 3916 C C     . GLN B 2 89  ? -9.475  64.340  -10.396 1.00 50.29 89  B 1 
ATOM 3917 O O     . GLN B 2 89  ? -10.638 63.943  -10.310 1.00 52.61 89  B 1 
ATOM 3918 C CB    . GLN B 2 89  ? -9.788  65.563  -12.596 1.00 49.55 89  B 1 
ATOM 3919 C CG    . GLN B 2 89  ? -9.063  66.734  -13.259 1.00 44.33 89  B 1 
ATOM 3920 C CD    . GLN B 2 89  ? -9.991  67.652  -14.052 1.00 42.47 89  B 1 
ATOM 3921 O OE1   . GLN B 2 89  ? -11.154 67.379  -14.317 1.00 41.92 89  B 1 
ATOM 3922 N NE2   . GLN B 2 89  ? -9.513  68.809  -14.453 1.00 38.81 89  B 1 
ATOM 3923 N N     . LEU B 2 90  ? -8.684  64.483  -9.335  1.00 42.29 90  B 1 
ATOM 3924 C CA    . LEU B 2 90  ? -9.165  64.435  -7.958  1.00 48.23 90  B 1 
ATOM 3925 C C     . LEU B 2 90  ? -10.143 65.602  -7.771  1.00 45.14 90  B 1 
ATOM 3926 O O     . LEU B 2 90  ? -9.726  66.743  -7.568  1.00 46.83 90  B 1 
ATOM 3927 C CB    . LEU B 2 90  ? -7.981  64.524  -6.985  1.00 47.54 90  B 1 
ATOM 3928 C CG    . LEU B 2 90  ? -7.171  63.214  -6.851  1.00 43.57 90  B 1 
ATOM 3929 C CD1   . LEU B 2 90  ? -5.843  63.483  -6.159  1.00 41.72 90  B 1 
ATOM 3930 C CD2   . LEU B 2 90  ? -7.940  62.174  -6.026  1.00 49.34 90  B 1 
ATOM 3931 N N     . GLN B 2 91  ? -11.452 65.322  -7.872  1.00 40.24 91  B 1 
ATOM 3932 C CA    . GLN B 2 91  ? -12.449 66.317  -7.509  1.00 48.11 91  B 1 
ATOM 3933 C C     . GLN B 2 91  ? -12.301 66.626  -6.019  1.00 45.65 91  B 1 
ATOM 3934 O O     . GLN B 2 91  ? -12.209 65.699  -5.212  1.00 46.08 91  B 1 
ATOM 3935 C CB    . GLN B 2 91  ? -13.869 65.859  -7.852  1.00 46.70 91  B 1 
ATOM 3936 C CG    . GLN B 2 91  ? -14.143 65.946  -9.357  1.00 44.00 91  B 1 
ATOM 3937 C CD    . GLN B 2 91  ? -15.612 65.714  -9.719  1.00 41.15 91  B 1 
ATOM 3938 O OE1   . GLN B 2 91  ? -16.446 65.354  -8.900  1.00 40.86 91  B 1 
ATOM 3939 N NE2   . GLN B 2 91  ? -15.982 65.914  -10.960 1.00 37.87 91  B 1 
ATOM 3940 N N     . PRO B 2 92  ? -12.245 67.923  -5.627  1.00 42.99 92  B 1 
ATOM 3941 C CA    . PRO B 2 92  ? -12.094 68.312  -4.243  1.00 49.48 92  B 1 
ATOM 3942 C C     . PRO B 2 92  ? -13.342 67.861  -3.473  1.00 47.19 92  B 1 
ATOM 3943 O O     . PRO B 2 92  ? -14.440 68.359  -3.702  1.00 47.30 92  B 1 
ATOM 3944 C CB    . PRO B 2 92  ? -11.910 69.827  -4.257  1.00 47.75 92  B 1 
ATOM 3945 C CG    . PRO B 2 92  ? -12.610 70.259  -5.539  1.00 50.01 92  B 1 
ATOM 3946 C CD    . PRO B 2 92  ? -12.383 69.092  -6.490  1.00 55.59 92  B 1 
ATOM 3947 N N     . TYR B 2 93  ? -13.168 66.883  -2.573  1.00 35.42 93  B 1 
ATOM 3948 C CA    . TYR B 2 93  ? -14.231 66.428  -1.695  1.00 44.44 93  B 1 
ATOM 3949 C C     . TYR B 2 93  ? -14.636 67.599  -0.795  1.00 41.38 93  B 1 
ATOM 3950 O O     . TYR B 2 93  ? -13.852 68.054  0.040   1.00 42.87 93  B 1 
ATOM 3951 C CB    . TYR B 2 93  ? -13.782 65.182  -0.915  1.00 42.46 93  B 1 
ATOM 3952 C CG    . TYR B 2 93  ? -14.874 64.128  -0.764  1.00 39.90 93  B 1 
ATOM 3953 C CD1   . TYR B 2 93  ? -15.723 64.113  0.359   1.00 39.23 93  B 1 
ATOM 3954 C CD2   . TYR B 2 93  ? -15.046 63.165  -1.779  1.00 41.44 93  B 1 
ATOM 3955 C CE1   . TYR B 2 93  ? -16.723 63.134  0.474   1.00 35.57 93  B 1 
ATOM 3956 C CE2   . TYR B 2 93  ? -16.046 62.185  -1.670  1.00 38.08 93  B 1 
ATOM 3957 C CZ    . TYR B 2 93  ? -16.882 62.162  -0.537  1.00 38.04 93  B 1 
ATOM 3958 O OH    . TYR B 2 93  ? -17.855 61.203  -0.417  1.00 38.86 93  B 1 
ATOM 3959 N N     . THR B 2 94  ? -15.821 68.133  -1.020  1.00 40.61 94  B 1 
ATOM 3960 C CA    . THR B 2 94  ? -16.329 69.311  -0.320  1.00 48.86 94  B 1 
ATOM 3961 C C     . THR B 2 94  ? -16.427 68.989  1.167   1.00 45.16 94  B 1 
ATOM 3962 O O     . THR B 2 94  ? -17.105 68.040  1.547   1.00 46.61 94  B 1 
ATOM 3963 C CB    . THR B 2 94  ? -17.692 69.755  -0.874  1.00 47.22 94  B 1 
ATOM 3964 O OG1   . THR B 2 94  ? -17.654 69.756  -2.281  1.00 44.85 94  B 1 
ATOM 3965 C CG2   . THR B 2 94  ? -18.069 71.167  -0.437  1.00 47.49 94  B 1 
ATOM 3966 N N     . GLN B 2 95  ? -15.731 69.762  2.006   1.00 30.56 95  B 1 
ATOM 3967 C CA    . GLN B 2 95  ? -15.779 69.625  3.459   1.00 42.44 95  B 1 
ATOM 3968 C C     . GLN B 2 95  ? -17.218 69.837  3.931   1.00 41.68 95  B 1 
ATOM 3969 O O     . GLN B 2 95  ? -17.716 70.965  3.942   1.00 40.64 95  B 1 
ATOM 3970 C CB    . GLN B 2 95  ? -14.837 70.629  4.138   1.00 40.25 95  B 1 
ATOM 3971 C CG    . GLN B 2 95  ? -13.355 70.241  4.045   1.00 35.54 95  B 1 
ATOM 3972 C CD    . GLN B 2 95  ? -12.436 71.250  4.741   1.00 33.85 95  B 1 
ATOM 3973 O OE1   . GLN B 2 95  ? -12.777 72.396  4.949   1.00 34.78 95  B 1 
ATOM 3974 N NE2   . GLN B 2 95  ? -11.232 70.855  5.109   1.00 32.73 95  B 1 
ATOM 3975 N N     . ALA B 2 96  ? -17.898 68.767  4.300   1.00 34.32 96  B 1 
ATOM 3976 C CA    . ALA B 2 96  ? -19.192 68.854  4.959   1.00 43.74 96  B 1 
ATOM 3977 C C     . ALA B 2 96  ? -19.011 69.619  6.275   1.00 40.86 96  B 1 
ATOM 3978 O O     . ALA B 2 96  ? -18.193 69.233  7.110   1.00 42.73 96  B 1 
ATOM 3979 C CB    . ALA B 2 96  ? -19.766 67.452  5.161   1.00 42.74 96  B 1 
ATOM 3980 N N     . GLN B 2 97  ? -19.744 70.726  6.447   1.00 41.02 97  B 1 
ATOM 3981 C CA    . GLN B 2 97  ? -19.685 71.536  7.655   1.00 50.83 97  B 1 
ATOM 3982 C C     . GLN B 2 97  ? -20.076 70.678  8.866   1.00 48.31 97  B 1 
ATOM 3983 O O     . GLN B 2 97  ? -21.094 69.983  8.812   1.00 49.51 97  B 1 
ATOM 3984 C CB    . GLN B 2 97  ? -20.612 72.747  7.559   1.00 48.76 97  B 1 
ATOM 3985 C CG    . GLN B 2 97  ? -20.026 73.876  6.703   1.00 43.34 97  B 1 
ATOM 3986 C CD    . GLN B 2 97  ? -20.907 75.133  6.700   1.00 39.99 97  B 1 
ATOM 3987 O OE1   . GLN B 2 97  ? -22.088 75.107  6.990   1.00 42.88 97  B 1 
ATOM 3988 N NE2   . GLN B 2 97  ? -20.354 76.276  6.355   1.00 38.83 97  B 1 
ATOM 3989 N N     . PRO B 2 98  ? -19.305 70.716  9.957   1.00 37.00 98  B 1 
ATOM 3990 C CA    . PRO B 2 98  ? -19.657 70.022  11.184  1.00 44.23 98  B 1 
ATOM 3991 C C     . PRO B 2 98  ? -20.935 70.655  11.740  1.00 42.02 98  B 1 
ATOM 3992 O O     . PRO B 2 98  ? -20.920 71.793  12.204  1.00 44.94 98  B 1 
ATOM 3993 C CB    . PRO B 2 98  ? -18.448 70.185  12.108  1.00 43.70 98  B 1 
ATOM 3994 C CG    . PRO B 2 98  ? -17.804 71.486  11.644  1.00 45.92 98  B 1 
ATOM 3995 C CD    . PRO B 2 98  ? -18.098 71.503  10.137  1.00 53.80 98  B 1 
ATOM 3996 N N     . GLN B 2 99  ? -22.049 69.917  11.667  1.00 43.16 99  B 1 
ATOM 3997 C CA    . GLN B 2 99  ? -23.274 70.354  12.321  1.00 50.85 99  B 1 
ATOM 3998 C C     . GLN B 2 99  ? -23.006 70.460  13.825  1.00 48.79 99  B 1 
ATOM 3999 O O     . GLN B 2 99  ? -22.464 69.536  14.434  1.00 49.94 99  B 1 
ATOM 4000 C CB    . GLN B 2 99  ? -24.453 69.426  12.017  1.00 49.05 99  B 1 
ATOM 4001 C CG    . GLN B 2 99  ? -24.982 69.625  10.585  1.00 45.06 99  B 1 
ATOM 4002 C CD    . GLN B 2 99  ? -26.277 68.849  10.299  1.00 42.49 99  B 1 
ATOM 4003 O OE1   . GLN B 2 99  ? -26.752 68.032  11.069  1.00 43.29 99  B 1 
ATOM 4004 N NE2   . GLN B 2 99  ? -26.895 69.074  9.163   1.00 39.48 99  B 1 
ATOM 4005 N N     . GLN B 2 100 ? -23.347 71.642  14.404  1.00 36.99 100 B 1 
ATOM 4006 C CA    . GLN B 2 100 ? -23.130 71.924  15.817  1.00 48.68 100 B 1 
ATOM 4007 C C     . GLN B 2 100 ? -23.904 70.904  16.664  1.00 45.79 100 B 1 
ATOM 4008 O O     . GLN B 2 100 ? -25.087 70.678  16.411  1.00 46.10 100 B 1 
ATOM 4009 C CB    . GLN B 2 100 ? -23.583 73.342  16.161  1.00 48.00 100 B 1 
ATOM 4010 C CG    . GLN B 2 100 ? -22.627 74.421  15.615  1.00 44.36 100 B 1 
ATOM 4011 C CD    . GLN B 2 100 ? -23.072 75.842  15.975  1.00 39.97 100 B 1 
ATOM 4012 O OE1   . GLN B 2 100 ? -24.211 76.106  16.313  1.00 42.58 100 B 1 
ATOM 4013 N NE2   . GLN B 2 100 ? -22.186 76.801  15.884  1.00 36.99 100 B 1 
ATOM 4014 N N     . PRO B 2 101 ? -23.261 70.276  17.662  1.00 39.22 101 B 1 
ATOM 4015 C CA    . PRO B 2 101 ? -23.946 69.385  18.573  1.00 47.15 101 B 1 
ATOM 4016 C C     . PRO B 2 101 ? -24.999 70.193  19.338  1.00 45.15 101 B 1 
ATOM 4017 O O     . PRO B 2 101 ? -24.663 71.126  20.068  1.00 48.74 101 B 1 
ATOM 4018 C CB    . PRO B 2 101 ? -22.857 68.800  19.480  1.00 46.29 101 B 1 
ATOM 4019 C CG    . PRO B 2 101 ? -21.771 69.868  19.468  1.00 47.08 101 B 1 
ATOM 4020 C CD    . PRO B 2 101 ? -21.874 70.470  18.060  1.00 53.22 101 B 1 
ATOM 4021 N N     . LEU B 2 102 ? -26.292 69.861  19.160  1.00 40.38 102 B 1 
ATOM 4022 C CA    . LEU B 2 102 ? -27.376 70.413  19.956  1.00 51.15 102 B 1 
ATOM 4023 C C     . LEU B 2 102 ? -27.097 70.095  21.429  1.00 48.25 102 B 1 
ATOM 4024 O O     . LEU B 2 102 ? -27.032 68.931  21.819  1.00 52.89 102 B 1 
ATOM 4025 C CB    . LEU B 2 102 ? -28.725 69.831  19.494  1.00 51.49 102 B 1 
ATOM 4026 C CG    . LEU B 2 102 ? -29.327 70.558  18.279  1.00 46.40 102 B 1 
ATOM 4027 C CD1   . LEU B 2 102 ? -30.397 69.703  17.621  1.00 44.33 102 B 1 
ATOM 4028 C CD2   . LEU B 2 102 ? -29.958 71.892  18.690  1.00 50.89 102 B 1 
ATOM 4029 N N     . GLN B 2 103 ? -26.902 71.132  22.234  1.00 48.83 103 B 1 
ATOM 4030 C CA    . GLN B 2 103 ? -26.745 70.993  23.678  1.00 57.32 103 B 1 
ATOM 4031 C C     . GLN B 2 103 ? -28.015 70.358  24.238  1.00 53.95 103 B 1 
ATOM 4032 O O     . GLN B 2 103 ? -29.094 70.928  24.067  1.00 57.04 103 B 1 
ATOM 4033 C CB    . GLN B 2 103 ? -26.490 72.354  24.338  1.00 55.66 103 B 1 
ATOM 4034 C CG    . GLN B 2 103 ? -25.074 72.880  24.098  1.00 49.80 103 B 1 
ATOM 4035 C CD    . GLN B 2 103 ? -24.798 74.186  24.863  1.00 44.98 103 B 1 
ATOM 4036 O OE1   . GLN B 2 103 ? -25.678 74.883  25.322  1.00 45.28 103 B 1 
ATOM 4037 N NE2   . GLN B 2 103 ? -23.538 74.559  25.019  1.00 41.31 103 B 1 
ATOM 4038 N N     . PRO B 2 104 ? -27.940 69.226  24.908  1.00 45.14 104 B 1 
ATOM 4039 C CA    . PRO B 2 104 ? -29.085 68.662  25.595  1.00 52.03 104 B 1 
ATOM 4040 C C     . PRO B 2 104 ? -29.482 69.642  26.709  1.00 49.62 104 B 1 
ATOM 4041 O O     . PRO B 2 104 ? -28.714 69.857  27.649  1.00 51.70 104 B 1 
ATOM 4042 C CB    . PRO B 2 104 ? -28.636 67.293  26.112  1.00 50.85 104 B 1 
ATOM 4043 C CG    . PRO B 2 104 ? -27.122 67.440  26.288  1.00 51.40 104 B 1 
ATOM 4044 C CD    . PRO B 2 104 ? -26.736 68.425  25.177  1.00 56.45 104 B 1 
ATOM 4045 N N     . GLN B 2 105 ? -30.666 70.252  26.584  1.00 48.68 105 B 1 
ATOM 4046 C CA    . GLN B 2 105 ? -31.242 71.031  27.677  1.00 57.48 105 B 1 
ATOM 4047 C C     . GLN B 2 105 ? -31.492 70.079  28.848  1.00 55.19 105 B 1 
ATOM 4048 O O     . GLN B 2 105 ? -32.405 69.250  28.806  1.00 58.64 105 B 1 
ATOM 4049 C CB    . GLN B 2 105 ? -32.537 71.737  27.250  1.00 55.85 105 B 1 
ATOM 4050 C CG    . GLN B 2 105 ? -32.285 73.131  26.669  1.00 48.54 105 B 1 
ATOM 4051 C CD    . GLN B 2 105 ? -33.578 73.899  26.343  1.00 45.29 105 B 1 
ATOM 4052 O OE1   . GLN B 2 105 ? -34.634 73.343  26.114  1.00 44.55 105 B 1 
ATOM 4053 N NE2   . GLN B 2 105 ? -33.528 75.207  26.294  1.00 40.27 105 B 1 
ATOM 4054 N N     . LEU B 2 106 ? -30.671 70.220  29.883  1.00 36.38 106 B 1 
ATOM 4055 C CA    . LEU B 2 106 ? -30.960 69.689  31.202  1.00 48.72 106 B 1 
ATOM 4056 C C     . LEU B 2 106 ? -32.225 70.391  31.698  1.00 44.43 106 B 1 
ATOM 4057 O O     . LEU B 2 106 ? -32.172 71.558  32.092  1.00 47.83 106 B 1 
ATOM 4058 C CB    . LEU B 2 106 ? -29.767 69.952  32.145  1.00 49.94 106 B 1 
ATOM 4059 C CG    . LEU B 2 106 ? -28.582 68.995  31.937  1.00 45.90 106 B 1 
ATOM 4060 C CD1   . LEU B 2 106 ? -27.319 69.552  32.576  1.00 44.49 106 B 1 
ATOM 4061 C CD2   . LEU B 2 106 ? -28.874 67.621  32.571  1.00 51.51 106 B 1 
ATOM 4062 N N     . GLN B 2 107 ? -33.354 69.697  31.628  1.00 40.03 107 B 1 
ATOM 4063 C CA    . GLN B 2 107 ? -34.546 70.168  32.326  1.00 49.02 107 B 1 
ATOM 4064 C C     . GLN B 2 107 ? -34.305 70.076  33.842  1.00 46.06 107 B 1 
ATOM 4065 O O     . GLN B 2 107 ? -33.624 69.151  34.276  1.00 45.44 107 B 1 
ATOM 4066 C CB    . GLN B 2 107 ? -35.803 69.392  31.909  1.00 47.23 107 B 1 
ATOM 4067 C CG    . GLN B 2 107 ? -36.358 69.907  30.575  1.00 44.15 107 B 1 
ATOM 4068 C CD    . GLN B 2 107 ? -37.739 69.328  30.227  1.00 39.95 107 B 1 
ATOM 4069 O OE1   . GLN B 2 107 ? -38.225 68.370  30.793  1.00 40.74 107 B 1 
ATOM 4070 N NE2   . GLN B 2 107 ? -38.413 69.904  29.262  1.00 37.51 107 B 1 
ATOM 4071 N N     . PRO B 2 108 ? -34.807 71.064  34.637  1.00 37.12 108 B 1 
ATOM 4072 C CA    . PRO B 2 108 ? -34.651 71.124  36.084  1.00 38.75 108 B 1 
ATOM 4073 C C     . PRO B 2 108 ? -35.444 70.039  36.818  1.00 37.41 108 B 1 
ATOM 4074 O O     . PRO B 2 108 ? -36.500 69.608  36.294  1.00 27.80 108 B 1 
ATOM 4075 C CB    . PRO B 2 108 ? -35.125 72.527  36.496  1.00 38.39 108 B 1 
ATOM 4076 C CG    . PRO B 2 108 ? -36.182 72.847  35.461  1.00 38.87 108 B 1 
ATOM 4077 C CD    . PRO B 2 108 ? -35.619 72.224  34.200  1.00 45.67 108 B 1 
ATOM 4078 O OXT   . PRO B 2 108 ? -34.997 69.674  37.910  1.00 41.70 108 B 1 
ATOM 4079 N N     . HIS C 3 1   ? -17.752 -4.715  50.373  1.00 34.81 1   C 1 
ATOM 4080 C CA    . HIS C 3 1   ? -17.067 -3.981  49.319  1.00 39.60 1   C 1 
ATOM 4081 C C     . HIS C 3 1   ? -17.055 -4.882  48.084  1.00 38.93 1   C 1 
ATOM 4082 O O     . HIS C 3 1   ? -16.245 -5.792  48.018  1.00 36.59 1   C 1 
ATOM 4083 C CB    . HIS C 3 1   ? -15.651 -3.602  49.752  1.00 37.50 1   C 1 
ATOM 4084 C CG    . HIS C 3 1   ? -15.644 -2.399  50.656  1.00 32.88 1   C 1 
ATOM 4085 N ND1   . HIS C 3 1   ? -15.634 -1.072  50.238  1.00 29.68 1   C 1 
ATOM 4086 C CD2   . HIS C 3 1   ? -15.672 -2.362  52.023  1.00 31.45 1   C 1 
ATOM 4087 C CE1   . HIS C 3 1   ? -15.654 -0.283  51.318  1.00 31.20 1   C 1 
ATOM 4088 N NE2   . HIS C 3 1   ? -15.697 -1.030  52.436  1.00 34.24 1   C 1 
ATOM 4089 N N     . ALA C 3 2   ? -17.994 -4.673  47.166  1.00 29.62 2   C 1 
ATOM 4090 C CA    . ALA C 3 2   ? -17.852 -5.227  45.836  1.00 33.78 2   C 1 
ATOM 4091 C C     . ALA C 3 2   ? -16.625 -4.536  45.228  1.00 32.35 2   C 1 
ATOM 4092 O O     . ALA C 3 2   ? -16.684 -3.374  44.841  1.00 30.65 2   C 1 
ATOM 4093 C CB    . ALA C 3 2   ? -19.136 -4.980  45.033  1.00 32.28 2   C 1 
ATOM 4094 N N     . VAL C 3 3   ? -15.491 -5.229  45.291  1.00 35.31 3   C 1 
ATOM 4095 C CA    . VAL C 3 3   ? -14.404 -4.964  44.357  1.00 43.41 3   C 1 
ATOM 4096 C C     . VAL C 3 3   ? -15.051 -5.145  42.991  1.00 42.05 3   C 1 
ATOM 4097 O O     . VAL C 3 3   ? -15.343 -6.276  42.591  1.00 39.59 3   C 1 
ATOM 4098 C CB    . VAL C 3 3   ? -13.199 -5.898  44.580  1.00 40.04 3   C 1 
ATOM 4099 C CG1   . VAL C 3 3   ? -12.195 -5.232  45.523  1.00 34.86 3   C 1 
ATOM 4100 C CG2   . VAL C 3 3   ? -13.550 -7.273  45.171  1.00 38.56 3   C 1 
ATOM 4101 N N     . ALA C 3 4   ? -15.387 -4.044  42.342  1.00 34.90 4   C 1 
ATOM 4102 C CA    . ALA C 3 4   ? -15.549 -4.049  40.918  1.00 38.34 4   C 1 
ATOM 4103 C C     . ALA C 3 4   ? -14.199 -4.554  40.408  1.00 37.19 4   C 1 
ATOM 4104 O O     . ALA C 3 4   ? -13.203 -3.840  40.502  1.00 35.83 4   C 1 
ATOM 4105 C CB    . ALA C 3 4   ? -15.891 -2.637  40.429  1.00 36.58 4   C 1 
ATOM 4106 N N     . GLU C 3 5   ? -14.163 -5.819  40.016  1.00 40.91 5   C 1 
ATOM 4107 C CA    . GLU C 3 5   ? -13.159 -6.269  39.083  1.00 46.83 5   C 1 
ATOM 4108 C C     . GLU C 3 5   ? -13.319 -5.292  37.912  1.00 45.88 5   C 1 
ATOM 4109 O O     . GLU C 3 5   ? -14.283 -5.355  37.155  1.00 44.47 5   C 1 
ATOM 4110 C CB    . GLU C 3 5   ? -13.370 -7.740  38.686  1.00 44.14 5   C 1 
ATOM 4111 C CG    . GLU C 3 5   ? -13.045 -8.702  39.856  1.00 39.39 5   C 1 
ATOM 4112 C CD    . GLU C 3 5   ? -13.166 -10.195 39.510  1.00 38.22 5   C 1 
ATOM 4113 O OE1   . GLU C 3 5   ? -12.528 -11.003 40.221  1.00 37.19 5   C 1 
ATOM 4114 O OE2   . GLU C 3 5   ? -13.954 -10.552 38.585  1.00 39.63 5   C 1 
ATOM 4115 N N     . GLU C 3 6   ? -12.436 -4.295  37.875  1.00 39.53 6   C 1 
ATOM 4116 C CA    . GLU C 3 6   ? -12.057 -3.708  36.618  1.00 44.48 6   C 1 
ATOM 4117 C C     . GLU C 3 6   ? -11.518 -4.903  35.819  1.00 44.10 6   C 1 
ATOM 4118 O O     . GLU C 3 6   ? -10.340 -5.228  35.887  1.00 43.35 6   C 1 
ATOM 4119 C CB    . GLU C 3 6   ? -11.007 -2.597  36.782  1.00 41.93 6   C 1 
ATOM 4120 C CG    . GLU C 3 6   ? -11.561 -1.312  37.430  1.00 37.72 6   C 1 
ATOM 4121 C CD    . GLU C 3 6   ? -10.572 -0.141  37.439  1.00 36.88 6   C 1 
ATOM 4122 O OE1   . GLU C 3 6   ? -11.042 1.023   37.533  1.00 35.39 6   C 1 
ATOM 4123 O OE2   . GLU C 3 6   ? -9.331  -0.368  37.365  1.00 35.01 6   C 1 
ATOM 4124 N N     . GLU C 3 7   ? -12.429 -5.606  35.148  1.00 42.34 7   C 1 
ATOM 4125 C CA    . GLU C 3 7   ? -12.090 -6.335  33.955  1.00 47.56 7   C 1 
ATOM 4126 C C     . GLU C 3 7   ? -11.341 -5.287  33.130  1.00 47.82 7   C 1 
ATOM 4127 O O     . GLU C 3 7   ? -11.939 -4.383  32.542  1.00 47.54 7   C 1 
ATOM 4128 C CB    . GLU C 3 7   ? -13.329 -6.849  33.199  1.00 44.31 7   C 1 
ATOM 4129 C CG    . GLU C 3 7   ? -13.987 -8.099  33.826  1.00 38.91 7   C 1 
ATOM 4130 C CD    . GLU C 3 7   ? -15.055 -8.722  32.916  1.00 37.25 7   C 1 
ATOM 4131 O OE1   . GLU C 3 7   ? -15.274 -9.940  33.004  1.00 35.41 7   C 1 
ATOM 4132 O OE2   . GLU C 3 7   ? -15.679 -7.978  32.105  1.00 36.91 7   C 1 
ATOM 4133 N N     . GLU C 3 8   ? -10.007 -5.343  33.203  1.00 42.97 8   C 1 
ATOM 4134 C CA    . GLU C 3 8   ? -9.178  -4.812  32.152  1.00 47.57 8   C 1 
ATOM 4135 C C     . GLU C 3 8   ? -9.775  -5.439  30.903  1.00 46.73 8   C 1 
ATOM 4136 O O     . GLU C 3 8   ? -9.593  -6.631  30.673  1.00 45.69 8   C 1 
ATOM 4137 C CB    . GLU C 3 8   ? -7.702  -5.220  32.286  1.00 44.54 8   C 1 
ATOM 4138 C CG    . GLU C 3 8   ? -6.903  -4.436  33.330  1.00 38.93 8   C 1 
ATOM 4139 C CD    . GLU C 3 8   ? -5.377  -4.602  33.155  1.00 37.73 8   C 1 
ATOM 4140 O OE1   . GLU C 3 8   ? -4.638  -3.669  33.544  1.00 34.97 8   C 1 
ATOM 4141 O OE2   . GLU C 3 8   ? -4.934  -5.619  32.571  1.00 35.80 8   C 1 
ATOM 4142 N N     . ALA C 3 9   ? -10.616 -4.686  30.209  1.00 46.33 9   C 1 
ATOM 4143 C CA    . ALA C 3 9   ? -11.272 -5.149  29.012  1.00 47.61 9   C 1 
ATOM 4144 C C     . ALA C 3 9   ? -10.119 -5.459  28.065  1.00 47.17 9   C 1 
ATOM 4145 O O     . ALA C 3 9   ? -9.548  -4.543  27.475  1.00 46.51 9   C 1 
ATOM 4146 C CB    . ALA C 3 9   ? -12.222 -4.064  28.495  1.00 45.45 9   C 1 
ATOM 4147 N N     . GLU C 3 10  ? -9.676  -6.727  28.092  1.00 62.73 10  C 1 
ATOM 4148 C CA    . GLU C 3 10  ? -8.555  -7.208  27.314  1.00 66.50 10  C 1 
ATOM 4149 C C     . GLU C 3 10  ? -8.864  -6.761  25.905  1.00 66.69 10  C 1 
ATOM 4150 O O     . GLU C 3 10  ? -9.915  -7.134  25.368  1.00 63.26 10  C 1 
ATOM 4151 C CB    . GLU C 3 10  ? -8.406  -8.734  27.346  1.00 60.19 10  C 1 
ATOM 4152 C CG    . GLU C 3 10  ? -7.687  -9.277  28.575  1.00 50.60 10  C 1 
ATOM 4153 C CD    . GLU C 3 10  ? -7.222  -10.738 28.353  1.00 45.96 10  C 1 
ATOM 4154 O OE1   . GLU C 3 10  ? -6.160  -11.101 28.914  1.00 42.38 10  C 1 
ATOM 4155 O OE2   . GLU C 3 10  ? -7.872  -11.463 27.570  1.00 42.46 10  C 1 
ATOM 4156 N N     . ALA C 3 11  ? -8.064  -5.841  25.392  1.00 65.98 11  C 1 
ATOM 4157 C CA    . ALA C 3 11  ? -8.420  -5.129  24.177  1.00 67.71 11  C 1 
ATOM 4158 C C     . ALA C 3 11  ? -8.621  -6.185  23.094  1.00 70.06 11  C 1 
ATOM 4159 O O     . ALA C 3 11  ? -7.650  -6.749  22.596  1.00 66.38 11  C 1 
ATOM 4160 C CB    . ALA C 3 11  ? -7.322  -4.128  23.840  1.00 61.23 11  C 1 
ATOM 4161 N N     . GLN C 3 12  ? -9.890  -6.554  22.843  1.00 78.13 12  C 1 
ATOM 4162 C CA    . GLN C 3 12  ? -10.244 -7.718  22.053  1.00 81.63 12  C 1 
ATOM 4163 C C     . GLN C 3 12  ? -9.510  -7.560  20.731  1.00 82.54 12  C 1 
ATOM 4164 O O     . GLN C 3 12  ? -9.640  -6.502  20.098  1.00 78.75 12  C 1 
ATOM 4165 C CB    . GLN C 3 12  ? -11.757 -7.778  21.840  1.00 75.90 12  C 1 
ATOM 4166 C CG    . GLN C 3 12  ? -12.502 -8.497  22.980  1.00 65.53 12  C 1 
ATOM 4167 C CD    . GLN C 3 12  ? -12.676 -10.003 22.763  1.00 59.83 12  C 1 
ATOM 4168 O OE1   . GLN C 3 12  ? -12.620 -10.529 21.667  1.00 57.98 12  C 1 
ATOM 4169 N NE2   . GLN C 3 12  ? -12.914 -10.754 23.822  1.00 51.73 12  C 1 
ATOM 4170 N N     . PRO C 3 13  ? -8.671  -8.531  20.351  1.00 80.22 13  C 1 
ATOM 4171 C CA    . PRO C 3 13  ? -7.821  -8.357  19.196  1.00 82.17 13  C 1 
ATOM 4172 C C     . PRO C 3 13  ? -8.706  -7.982  18.014  1.00 83.86 13  C 1 
ATOM 4173 O O     . PRO C 3 13  ? -9.723  -8.629  17.778  1.00 80.62 13  C 1 
ATOM 4174 C CB    . PRO C 3 13  ? -7.096  -9.689  19.005  1.00 76.11 13  C 1 
ATOM 4175 C CG    . PRO C 3 13  ? -7.979  -10.689 19.751  1.00 69.82 13  C 1 
ATOM 4176 C CD    . PRO C 3 13  ? -8.555  -9.868  20.884  1.00 72.36 13  C 1 
ATOM 4177 N N     . LEU C 3 14  ? -8.361  -6.902  17.310  1.00 85.86 14  C 1 
ATOM 4178 C CA    . LEU C 3 14  ? -9.201  -6.340  16.262  1.00 87.96 14  C 1 
ATOM 4179 C C     . LEU C 3 14  ? -9.548  -7.440  15.254  1.00 89.79 14  C 1 
ATOM 4180 O O     . LEU C 3 14  ? -8.698  -7.880  14.474  1.00 85.73 14  C 1 
ATOM 4181 C CB    . LEU C 3 14  ? -8.470  -5.151  15.616  1.00 83.57 14  C 1 
ATOM 4182 C CG    . LEU C 3 14  ? -9.334  -4.346  14.630  1.00 76.32 14  C 1 
ATOM 4183 C CD1   . LEU C 3 14  ? -10.361 -3.484  15.336  1.00 69.72 14  C 1 
ATOM 4184 C CD2   . LEU C 3 14  ? -8.432  -3.427  13.800  1.00 70.76 14  C 1 
ATOM 4185 N N     . GLN C 3 15  ? -10.782 -7.939  15.307  1.00 90.97 15  C 1 
ATOM 4186 C CA    . GLN C 3 15  ? -11.252 -8.997  14.440  1.00 91.39 15  C 1 
ATOM 4187 C C     . GLN C 3 15  ? -11.966 -8.385  13.248  1.00 92.42 15  C 1 
ATOM 4188 O O     . GLN C 3 15  ? -12.691 -7.408  13.362  1.00 90.06 15  C 1 
ATOM 4189 C CB    . GLN C 3 15  ? -12.133 -10.001 15.193  1.00 87.55 15  C 1 
ATOM 4190 C CG    . GLN C 3 15  ? -11.325 -10.784 16.243  1.00 76.92 15  C 1 
ATOM 4191 C CD    . GLN C 3 15  ? -12.114 -11.927 16.886  1.00 73.37 15  C 1 
ATOM 4192 O OE1   . GLN C 3 15  ? -13.169 -12.338 16.427  1.00 66.85 15  C 1 
ATOM 4193 N NE2   . GLN C 3 15  ? -11.617 -12.501 17.956  1.00 62.06 15  C 1 
ATOM 4194 N N     . THR C 3 16  ? -11.755 -8.988  12.082  1.00 92.54 16  C 1 
ATOM 4195 C CA    . THR C 3 16  ? -12.404 -8.577  10.842  1.00 93.53 16  C 1 
ATOM 4196 C C     . THR C 3 16  ? -13.008 -9.782  10.139  1.00 94.05 16  C 1 
ATOM 4197 O O     . THR C 3 16  ? -12.381 -10.843 10.056  1.00 90.80 16  C 1 
ATOM 4198 C CB    . THR C 3 16  ? -11.433 -7.796  9.940   1.00 91.88 16  C 1 
ATOM 4199 O OG1   . THR C 3 16  ? -12.024 -7.459  8.709   1.00 80.24 16  C 1 
ATOM 4200 C CG2   . THR C 3 16  ? -10.161 -8.574  9.605   1.00 81.74 16  C 1 
ATOM 4201 N N     . ALA C 3 17  ? -14.217 -9.603  9.598   1.00 94.36 17  C 1 
ATOM 4202 C CA    . ALA C 3 17  ? -14.843 -10.585 8.719   1.00 94.08 17  C 1 
ATOM 4203 C C     . ALA C 3 17  ? -14.202 -10.601 7.317   1.00 94.80 17  C 1 
ATOM 4204 O O     . ALA C 3 17  ? -14.373 -11.543 6.549   1.00 92.23 17  C 1 
ATOM 4205 C CB    . ALA C 3 17  ? -16.338 -10.276 8.650   1.00 92.33 17  C 1 
ATOM 4206 N N     . LEU C 3 18  ? -13.447 -9.560  6.970   1.00 95.59 18  C 1 
ATOM 4207 C CA    . LEU C 3 18  ? -12.837 -9.446  5.653   1.00 95.84 18  C 1 
ATOM 4208 C C     . LEU C 3 18  ? -11.557 -10.293 5.542   1.00 95.62 18  C 1 
ATOM 4209 O O     . LEU C 3 18  ? -10.665 -10.218 6.386   1.00 93.72 18  C 1 
ATOM 4210 C CB    . LEU C 3 18  ? -12.557 -7.971  5.304   1.00 96.00 18  C 1 
ATOM 4211 C CG    . LEU C 3 18  ? -13.809 -7.067  5.245   1.00 95.70 18  C 1 
ATOM 4212 C CD1   . LEU C 3 18  ? -13.383 -5.652  4.844   1.00 92.82 18  C 1 
ATOM 4213 C CD2   . LEU C 3 18  ? -14.839 -7.553  4.224   1.00 92.14 18  C 1 
ATOM 4214 N N     . PRO C 3 19  ? -11.396 -11.055 4.446   1.00 95.18 19  C 1 
ATOM 4215 C CA    . PRO C 3 19  ? -10.198 -11.872 4.281   1.00 94.47 19  C 1 
ATOM 4216 C C     . PRO C 3 19  ? -8.960  -10.995 4.051   1.00 94.88 19  C 1 
ATOM 4217 O O     . PRO C 3 19  ? -8.731  -10.489 2.946   1.00 93.62 19  C 1 
ATOM 4218 C CB    . PRO C 3 19  ? -10.524 -12.805 3.109   1.00 92.75 19  C 1 
ATOM 4219 C CG    . PRO C 3 19  ? -11.566 -12.038 2.297   1.00 89.59 19  C 1 
ATOM 4220 C CD    . PRO C 3 19  ? -12.336 -11.245 3.364   1.00 92.57 19  C 1 
ATOM 4221 N N     . LEU C 3 20  ? -8.087  -10.920 5.050   1.00 93.72 20  C 1 
ATOM 4222 C CA    . LEU C 3 20  ? -6.868  -10.105 5.037   1.00 93.78 20  C 1 
ATOM 4223 C C     . LEU C 3 20  ? -5.985  -10.345 3.800   1.00 93.99 20  C 1 
ATOM 4224 O O     . LEU C 3 20  ? -5.394  -9.414  3.236   1.00 92.97 20  C 1 
ATOM 4225 C CB    . LEU C 3 20  ? -6.035  -10.397 6.297   1.00 93.26 20  C 1 
ATOM 4226 C CG    . LEU C 3 20  ? -6.685  -9.978  7.635   1.00 91.92 20  C 1 
ATOM 4227 C CD1   . LEU C 3 20  ? -5.770  -10.378 8.784   1.00 87.42 20  C 1 
ATOM 4228 C CD2   . LEU C 3 20  ? -6.926  -8.472  7.691   1.00 86.37 20  C 1 
ATOM 4229 N N     . GLY C 3 21  ? -5.922  -11.589 3.310   1.00 92.53 21  C 1 
ATOM 4230 C CA    . GLY C 3 21  ? -5.193  -11.917 2.082   1.00 91.47 21  C 1 
ATOM 4231 C C     . GLY C 3 21  ? -5.742  -11.207 0.840   1.00 92.02 21  C 1 
ATOM 4232 O O     . GLY C 3 21  ? -4.968  -10.864 -0.056  1.00 90.62 21  C 1 
ATOM 4233 N N     . ARG C 3 22  ? -7.064  -10.963 0.783   1.00 93.68 22  C 1 
ATOM 4234 C CA    . ARG C 3 22  ? -7.694  -10.232 -0.317  1.00 93.50 22  C 1 
ATOM 4235 C C     . ARG C 3 22  ? -7.476  -8.723  -0.162  1.00 94.43 22  C 1 
ATOM 4236 O O     . ARG C 3 22  ? -7.094  -8.091  -1.144  1.00 93.27 22  C 1 
ATOM 4237 C CB    . ARG C 3 22  ? -9.186  -10.609 -0.404  1.00 92.34 22  C 1 
ATOM 4238 C CG    . ARG C 3 22  ? -9.849  -10.016 -1.653  1.00 86.76 22  C 1 
ATOM 4239 C CD    . ARG C 3 22  ? -11.322 -10.439 -1.804  1.00 82.82 22  C 1 
ATOM 4240 N NE    . ARG C 3 22  ? -11.470 -11.859 -2.207  1.00 76.85 22  C 1 
ATOM 4241 C CZ    . ARG C 3 22  ? -12.616 -12.488 -2.474  1.00 72.10 22  C 1 
ATOM 4242 N NH1   . ARG C 3 22  ? -13.762 -11.873 -2.387  1.00 64.40 22  C 1 
ATOM 4243 N NH2   . ARG C 3 22  ? -12.632 -13.731 -2.855  1.00 65.00 22  C 1 
ATOM 4244 N N     . VAL C 3 23  ? -7.616  -8.192  1.043   1.00 94.77 23  C 1 
ATOM 4245 C CA    . VAL C 3 23  ? -7.297  -6.785  1.356   1.00 95.32 23  C 1 
ATOM 4246 C C     . VAL C 3 23  ? -5.850  -6.469  0.954   1.00 95.49 23  C 1 
ATOM 4247 O O     . VAL C 3 23  ? -5.596  -5.591  0.136   1.00 94.42 23  C 1 
ATOM 4248 C CB    . VAL C 3 23  ? -7.543  -6.479  2.844   1.00 95.50 23  C 1 
ATOM 4249 C CG1   . VAL C 3 23  ? -7.199  -5.035  3.187   1.00 93.85 23  C 1 
ATOM 4250 C CG2   . VAL C 3 23  ? -9.009  -6.744  3.220   1.00 93.59 23  C 1 
ATOM 4251 N N     . LYS C 3 24  ? -4.907  -7.303  1.405   1.00 93.97 24  C 1 
ATOM 4252 C CA    . LYS C 3 24  ? -3.487  -7.177  1.055   1.00 93.15 24  C 1 
ATOM 4253 C C     . LYS C 3 24  ? -3.216  -7.299  -0.445  1.00 92.98 24  C 1 
ATOM 4254 O O     . LYS C 3 24  ? -2.280  -6.682  -0.953  1.00 91.65 24  C 1 
ATOM 4255 C CB    . LYS C 3 24  ? -2.721  -8.231  1.864   1.00 91.87 24  C 1 
ATOM 4256 C CG    . LYS C 3 24  ? -1.190  -8.091  1.785   1.00 85.90 24  C 1 
ATOM 4257 C CD    . LYS C 3 24  ? -0.551  -9.030  2.802   1.00 81.59 24  C 1 
ATOM 4258 C CE    . LYS C 3 24  ? 0.953   -8.797  2.922   1.00 72.46 24  C 1 
ATOM 4259 N NZ    . LYS C 3 24  ? 1.514   -9.426  4.146   1.00 65.22 24  C 1 
ATOM 4260 N N     . ARG C 3 25  ? -3.998  -8.111  -1.179  1.00 93.10 25  C 1 
ATOM 4261 C CA    . ARG C 3 25  ? -3.900  -8.189  -2.641  1.00 92.70 25  C 1 
ATOM 4262 C C     . ARG C 3 25  ? -4.310  -6.867  -3.289  1.00 92.92 25  C 1 
ATOM 4263 O O     . ARG C 3 25  ? -3.574  -6.396  -4.151  1.00 91.45 25  C 1 
ATOM 4264 C CB    . ARG C 3 25  ? -4.741  -9.361  -3.172  1.00 91.81 25  C 1 
ATOM 4265 C CG    . ARG C 3 25  ? -4.507  -9.614  -4.676  1.00 85.30 25  C 1 
ATOM 4266 C CD    . ARG C 3 25  ? -5.516  -10.631 -5.251  1.00 79.91 25  C 1 
ATOM 4267 N NE    . ARG C 3 25  ? -5.450  -11.929 -4.552  1.00 71.54 25  C 1 
ATOM 4268 C CZ    . ARG C 3 25  ? -6.263  -12.957 -4.753  1.00 64.96 25  C 1 
ATOM 4269 N NH1   . ARG C 3 25  ? -7.229  -12.913 -5.631  1.00 59.15 25  C 1 
ATOM 4270 N NH2   . ARG C 3 25  ? -6.107  -14.058 -4.073  1.00 57.70 25  C 1 
ATOM 4271 N N     . ILE C 3 26  ? -5.425  -6.270  -2.849  1.00 94.51 26  C 1 
ATOM 4272 C CA    . ILE C 3 26  ? -5.930  -4.990  -3.374  1.00 94.52 26  C 1 
ATOM 4273 C C     . ILE C 3 26  ? -4.932  -3.859  -3.093  1.00 94.45 26  C 1 
ATOM 4274 O O     . ILE C 3 26  ? -4.548  -3.145  -4.014  1.00 93.12 26  C 1 
ATOM 4275 C CB    . ILE C 3 26  ? -7.339  -4.682  -2.810  1.00 94.49 26  C 1 
ATOM 4276 C CG1   . ILE C 3 26  ? -8.355  -5.727  -3.317  1.00 93.18 26  C 1 
ATOM 4277 C CG2   . ILE C 3 26  ? -7.793  -3.269  -3.218  1.00 92.74 26  C 1 
ATOM 4278 C CD1   . ILE C 3 26  ? -9.690  -5.715  -2.562  1.00 87.32 26  C 1 
ATOM 4279 N N     . MET C 3 27  ? -4.416  -3.769  -1.868  1.00 94.86 27  C 1 
ATOM 4280 C CA    . MET C 3 27  ? -3.371  -2.792  -1.509  1.00 94.69 27  C 1 
ATOM 4281 C C     . MET C 3 27  ? -2.131  -2.898  -2.410  1.00 94.02 27  C 1 
ATOM 4282 O O     . MET C 3 27  ? -1.502  -1.898  -2.749  1.00 92.51 27  C 1 
ATOM 4283 C CB    . MET C 3 27  ? -2.941  -3.012  -0.055  1.00 94.97 27  C 1 
ATOM 4284 C CG    . MET C 3 27  ? -4.042  -2.759  0.967   1.00 94.23 27  C 1 
ATOM 4285 S SD    . MET C 3 27  ? -3.541  -3.237  2.646   1.00 92.17 27  C 1 
ATOM 4286 C CE    . MET C 3 27  ? -2.571  -1.788  3.110   1.00 84.93 27  C 1 
ATOM 4287 N N     . ARG C 3 28  ? -1.779  -4.128  -2.819  1.00 92.92 28  C 1 
ATOM 4288 C CA    . ARG C 3 28  ? -0.616  -4.391  -3.674  1.00 91.86 28  C 1 
ATOM 4289 C C     . ARG C 3 28  ? -0.866  -4.214  -5.171  1.00 91.45 28  C 1 
ATOM 4290 O O     . ARG C 3 28  ? 0.082   -4.417  -5.930  1.00 88.85 28  C 1 
ATOM 4291 C CB    . ARG C 3 28  ? -0.092  -5.803  -3.404  1.00 90.25 28  C 1 
ATOM 4292 C CG    . ARG C 3 28  ? 0.641   -5.889  -2.056  1.00 84.92 28  C 1 
ATOM 4293 C CD    . ARG C 3 28  ? 1.060   -7.330  -1.853  1.00 80.76 28  C 1 
ATOM 4294 N NE    . ARG C 3 28  ? 1.923   -7.473  -0.679  1.00 74.85 28  C 1 
ATOM 4295 C CZ    . ARG C 3 28  ? 2.625   -8.554  -0.381  1.00 68.37 28  C 1 
ATOM 4296 N NH1   . ARG C 3 28  ? 2.517   -9.658  -1.073  1.00 62.77 28  C 1 
ATOM 4297 N NH2   . ARG C 3 28  ? 3.461   -8.541  0.621   1.00 60.75 28  C 1 
ATOM 4298 N N     . VAL C 3 29  ? -2.080  -3.903  -5.603  1.00 93.43 29  C 1 
ATOM 4299 C CA    . VAL C 3 29  ? -2.349  -3.560  -7.013  1.00 92.70 29  C 1 
ATOM 4300 C C     . VAL C 3 29  ? -1.623  -2.275  -7.391  1.00 92.56 29  C 1 
ATOM 4301 O O     . VAL C 3 29  ? -1.129  -2.171  -8.514  1.00 90.50 29  C 1 
ATOM 4302 C CB    . VAL C 3 29  ? -3.857  -3.454  -7.282  1.00 91.62 29  C 1 
ATOM 4303 C CG1   . VAL C 3 29  ? -4.152  -2.967  -8.696  1.00 84.60 29  C 1 
ATOM 4304 C CG2   . VAL C 3 29  ? -4.527  -4.827  -7.142  1.00 83.92 29  C 1 
ATOM 4305 N N     . ASP C 3 30  ? -1.478  -1.351  -6.461  1.00 91.30 30  C 1 
ATOM 4306 C CA    . ASP C 3 30  ? -0.616  -0.198  -6.653  1.00 90.60 30  C 1 
ATOM 4307 C C     . ASP C 3 30  ? 0.855   -0.635  -6.686  1.00 90.57 30  C 1 
ATOM 4308 O O     . ASP C 3 30  ? 1.380   -1.213  -5.727  1.00 88.90 30  C 1 
ATOM 4309 C CB    . ASP C 3 30  ? -0.891  0.852   -5.560  1.00 89.64 30  C 1 
ATOM 4310 C CG    . ASP C 3 30  ? -0.237  2.197   -5.872  1.00 87.98 30  C 1 
ATOM 4311 O OD1   . ASP C 3 30  ? 0.677   2.255   -6.715  1.00 83.18 30  C 1 
ATOM 4312 O OD2   . ASP C 3 30  ? -0.709  3.218   -5.323  1.00 82.59 30  C 1 
ATOM 4313 N N     . SER C 3 31  ? 1.521   -0.407  -7.818  1.00 89.87 31  C 1 
ATOM 4314 C CA    . SER C 3 31  ? 2.920   -0.766  -8.034  1.00 88.58 31  C 1 
ATOM 4315 C C     . SER C 3 31  ? 3.888   -0.011  -7.120  1.00 88.81 31  C 1 
ATOM 4316 O O     . SER C 3 31  ? 4.954   -0.541  -6.799  1.00 85.65 31  C 1 
ATOM 4317 C CB    . SER C 3 31  ? 3.295   -0.529  -9.505  1.00 85.96 31  C 1 
ATOM 4318 O OG    . SER C 3 31  ? 3.013   0.806   -9.862  1.00 78.06 31  C 1 
ATOM 4319 N N     . GLU C 3 32  ? 3.511   1.167   -6.646  1.00 89.89 32  C 1 
ATOM 4320 C CA    . GLU C 3 32  ? 4.307   1.969   -5.711  1.00 89.46 32  C 1 
ATOM 4321 C C     . GLU C 3 32  ? 4.362   1.346   -4.310  1.00 89.21 32  C 1 
ATOM 4322 O O     . GLU C 3 32  ? 5.332   1.522   -3.569  1.00 86.82 32  C 1 
ATOM 4323 C CB    . GLU C 3 32  ? 3.719   3.395   -5.643  1.00 88.78 32  C 1 
ATOM 4324 C CG    . GLU C 3 32  ? 3.860   4.159   -6.970  1.00 83.77 32  C 1 
ATOM 4325 C CD    . GLU C 3 32  ? 3.162   5.534   -6.962  1.00 80.65 32  C 1 
ATOM 4326 O OE1   . GLU C 3 32  ? 3.054   6.154   -8.036  1.00 75.25 32  C 1 
ATOM 4327 O OE2   . GLU C 3 32  ? 2.627   5.961   -5.919  1.00 75.48 32  C 1 
ATOM 4328 N N     . VAL C 3 33  ? 3.349   0.525   -3.943  1.00 90.76 33  C 1 
ATOM 4329 C CA    . VAL C 3 33  ? 3.315   -0.176  -2.661  1.00 90.44 33  C 1 
ATOM 4330 C C     . VAL C 3 33  ? 4.257   -1.384  -2.695  1.00 89.18 33  C 1 
ATOM 4331 O O     . VAL C 3 33  ? 3.917   -2.458  -3.193  1.00 86.42 33  C 1 
ATOM 4332 C CB    . VAL C 3 33  ? 1.886   -0.579  -2.268  1.00 90.35 33  C 1 
ATOM 4333 C CG1   . VAL C 3 33  ? 1.875   -1.271  -0.904  1.00 88.08 33  C 1 
ATOM 4334 C CG2   . VAL C 3 33  ? 0.974   0.646   -2.172  1.00 88.34 33  C 1 
ATOM 4335 N N     . LYS C 3 34  ? 5.440   -1.252  -2.096  1.00 86.44 34  C 1 
ATOM 4336 C CA    . LYS C 3 34  ? 6.462   -2.310  -2.058  1.00 84.48 34  C 1 
ATOM 4337 C C     . LYS C 3 34  ? 6.173   -3.389  -1.009  1.00 84.29 34  C 1 
ATOM 4338 O O     . LYS C 3 34  ? 6.235   -4.587  -1.299  1.00 78.88 34  C 1 
ATOM 4339 C CB    . LYS C 3 34  ? 7.856   -1.688  -1.837  1.00 81.23 34  C 1 
ATOM 4340 C CG    . LYS C 3 34  ? 8.284   -0.774  -2.992  1.00 73.53 34  C 1 
ATOM 4341 C CD    . LYS C 3 34  ? 9.689   -0.189  -2.788  1.00 66.34 34  C 1 
ATOM 4342 C CE    . LYS C 3 34  ? 10.041  0.741   -3.951  1.00 59.32 34  C 1 
ATOM 4343 N NZ    . LYS C 3 34  ? 11.366  1.395   -3.808  1.00 50.50 34  C 1 
ATOM 4344 N N     . LYS C 3 35  ? 5.852   -2.966  0.220   1.00 85.12 35  C 1 
ATOM 4345 C CA    . LYS C 3 35  ? 5.643   -3.862  1.363   1.00 85.31 35  C 1 
ATOM 4346 C C     . LYS C 3 35  ? 4.379   -3.451  2.106   1.00 87.06 35  C 1 
ATOM 4347 O O     . LYS C 3 35  ? 4.075   -2.268  2.213   1.00 85.26 35  C 1 
ATOM 4348 C CB    . LYS C 3 35  ? 6.896   -3.815  2.272   1.00 82.47 35  C 1 
ATOM 4349 C CG    . LYS C 3 35  ? 6.895   -4.883  3.385   1.00 75.07 35  C 1 
ATOM 4350 C CD    . LYS C 3 35  ? 8.175   -4.794  4.226   1.00 71.75 35  C 1 
ATOM 4351 C CE    . LYS C 3 35  ? 8.167   -5.832  5.357   1.00 64.38 35  C 1 
ATOM 4352 N NZ    . LYS C 3 35  ? 9.323   -5.695  6.294   1.00 58.27 35  C 1 
ATOM 4353 N N     . VAL C 3 36  ? 3.657   -4.465  2.635   1.00 88.72 36  C 1 
ATOM 4354 C CA    . VAL C 3 36  ? 2.460   -4.269  3.454   1.00 90.09 36  C 1 
ATOM 4355 C C     . VAL C 3 36  ? 2.607   -5.104  4.722   1.00 90.60 36  C 1 
ATOM 4356 O O     . VAL C 3 36  ? 2.779   -6.329  4.616   1.00 89.06 36  C 1 
ATOM 4357 C CB    . VAL C 3 36  ? 1.188   -4.658  2.682   1.00 89.84 36  C 1 
ATOM 4358 C CG1   . VAL C 3 36  ? -0.067  -4.391  3.515   1.00 85.29 36  C 1 
ATOM 4359 C CG2   . VAL C 3 36  ? 1.044   -3.888  1.371   1.00 84.81 36  C 1 
ATOM 4360 N N     . THR C 3 37  ? 2.554   -4.465  5.888   1.00 91.60 37  C 1 
ATOM 4361 C CA    . THR C 3 37  ? 2.594   -5.132  7.191   1.00 91.75 37  C 1 
ATOM 4362 C C     . THR C 3 37  ? 1.282   -5.881  7.465   1.00 92.48 37  C 1 
ATOM 4363 O O     . THR C 3 37  ? 0.311   -5.757  6.705   1.00 91.85 37  C 1 
ATOM 4364 C CB    . THR C 3 37  ? 2.895   -4.137  8.326   1.00 90.23 37  C 1 
ATOM 4365 O OG1   . THR C 3 37  ? 1.888   -3.162  8.380   1.00 83.28 37  C 1 
ATOM 4366 C CG2   . THR C 3 37  ? 4.230   -3.427  8.121   1.00 81.89 37  C 1 
ATOM 4367 N N     . ALA C 3 38  ? 1.268   -6.738  8.492   1.00 91.33 38  C 1 
ATOM 4368 C CA    . ALA C 3 38  ? 0.058   -7.440  8.897   1.00 91.19 38  C 1 
ATOM 4369 C C     . ALA C 3 38  ? -0.939  -6.467  9.539   1.00 92.52 38  C 1 
ATOM 4370 O O     . ALA C 3 38  ? -2.091  -6.422  9.113   1.00 92.30 38  C 1 
ATOM 4371 C CB    . ALA C 3 38  ? 0.436   -8.590  9.828   1.00 89.30 38  C 1 
ATOM 4372 N N     . GLU C 3 39  ? -0.452  -5.626  10.456  1.00 93.30 39  C 1 
ATOM 4373 C CA    . GLU C 3 39  ? -1.216  -4.584  11.139  1.00 93.42 39  C 1 
ATOM 4374 C C     . GLU C 3 39  ? -1.863  -3.613  10.162  1.00 94.57 39  C 1 
ATOM 4375 O O     . GLU C 3 39  ? -3.069  -3.381  10.215  1.00 94.04 39  C 1 
ATOM 4376 C CB    . GLU C 3 39  ? -0.275  -3.794  12.044  1.00 92.12 39  C 1 
ATOM 4377 C CG    . GLU C 3 39  ? 0.283   -4.558  13.234  1.00 83.69 39  C 1 
ATOM 4378 C CD    . GLU C 3 39  ? 1.750   -4.247  13.439  1.00 80.13 39  C 1 
ATOM 4379 O OE1   . GLU C 3 39  ? 2.454   -5.221  13.776  1.00 73.21 39  C 1 
ATOM 4380 O OE2   . GLU C 3 39  ? 2.187   -3.172  12.992  1.00 73.56 39  C 1 
ATOM 4381 N N     . ALA C 3 40  ? -1.109  -3.105  9.173   1.00 95.33 40  C 1 
ATOM 4382 C CA    . ALA C 3 40  ? -1.670  -2.226  8.154   1.00 95.56 40  C 1 
ATOM 4383 C C     . ALA C 3 40  ? -2.805  -2.900  7.368   1.00 96.28 40  C 1 
ATOM 4384 O O     . ALA C 3 40  ? -3.778  -2.250  6.992   1.00 95.65 40  C 1 
ATOM 4385 C CB    . ALA C 3 40  ? -0.546  -1.783  7.204   1.00 94.92 40  C 1 
ATOM 4386 N N     . SER C 3 41  ? -2.701  -4.220  7.099   1.00 95.39 41  C 1 
ATOM 4387 C CA    . SER C 3 41  ? -3.772  -4.957  6.424   1.00 95.30 41  C 1 
ATOM 4388 C C     . SER C 3 41  ? -5.009  -5.116  7.311   1.00 96.13 41  C 1 
ATOM 4389 O O     . SER C 3 41  ? -6.121  -5.071  6.787   1.00 95.62 41  C 1 
ATOM 4390 C CB    . SER C 3 41  ? -3.296  -6.342  5.969   1.00 94.07 41  C 1 
ATOM 4391 O OG    . SER C 3 41  ? -2.128  -6.258  5.179   1.00 85.29 41  C 1 
ATOM 4392 N N     . LEU C 3 42  ? -4.820  -5.302  8.618   1.00 96.25 42  C 1 
ATOM 4393 C CA    . LEU C 3 42  ? -5.878  -5.416  9.609   1.00 96.50 42  C 1 
ATOM 4394 C C     . LEU C 3 42  ? -6.611  -4.083  9.790   1.00 97.19 42  C 1 
ATOM 4395 O O     . LEU C 3 42  ? -7.830  -4.044  9.661   1.00 96.47 42  C 1 
ATOM 4396 C CB    . LEU C 3 42  ? -5.258  -5.927  10.922  1.00 95.82 42  C 1 
ATOM 4397 C CG    . LEU C 3 42  ? -6.260  -6.153  12.074  1.00 93.22 42  C 1 
ATOM 4398 C CD1   . LEU C 3 42  ? -7.259  -7.249  11.726  1.00 88.25 42  C 1 
ATOM 4399 C CD2   . LEU C 3 42  ? -5.493  -6.550  13.328  1.00 87.21 42  C 1 
ATOM 4400 N N     . LEU C 3 43  ? -5.879  -2.979  9.960   1.00 97.04 43  C 1 
ATOM 4401 C CA    . LEU C 3 43  ? -6.444  -1.634  10.081  1.00 97.17 43  C 1 
ATOM 4402 C C     . LEU C 3 43  ? -7.228  -1.223  8.830   1.00 97.50 43  C 1 
ATOM 4403 O O     . LEU C 3 43  ? -8.339  -0.711  8.935   1.00 97.03 43  C 1 
ATOM 4404 C CB    . LEU C 3 43  ? -5.323  -0.623  10.366  1.00 96.34 43  C 1 
ATOM 4405 C CG    . LEU C 3 43  ? -4.727  -0.696  11.788  1.00 89.49 43  C 1 
ATOM 4406 C CD1   . LEU C 3 43  ? -3.541  0.254   11.892  1.00 84.12 43  C 1 
ATOM 4407 C CD2   . LEU C 3 43  ? -5.749  -0.312  12.854  1.00 84.88 43  C 1 
ATOM 4408 N N     . ILE C 3 44  ? -6.706  -1.501  7.631   1.00 97.37 44  C 1 
ATOM 4409 C CA    . ILE C 3 44  ? -7.436  -1.239  6.394   1.00 97.41 44  C 1 
ATOM 4410 C C     . ILE C 3 44  ? -8.705  -2.099  6.293   1.00 97.71 44  C 1 
ATOM 4411 O O     . ILE C 3 44  ? -9.718  -1.624  5.786   1.00 97.39 44  C 1 
ATOM 4412 C CB    . ILE C 3 44  ? -6.519  -1.421  5.167   1.00 96.75 44  C 1 
ATOM 4413 C CG1   . ILE C 3 44  ? -5.437  -0.321  5.074   1.00 94.89 44  C 1 
ATOM 4414 C CG2   . ILE C 3 44  ? -7.309  -1.480  3.844   1.00 95.08 44  C 1 
ATOM 4415 C CD1   . ILE C 3 44  ? -5.935  1.095   4.756   1.00 84.89 44  C 1 
ATOM 4416 N N     . ALA C 3 45  ? -8.672  -3.353  6.756   1.00 97.38 45  C 1 
ATOM 4417 C CA    . ALA C 3 45  ? -9.851  -4.198  6.769   1.00 97.22 45  C 1 
ATOM 4418 C C     . ALA C 3 45  ? -10.928 -3.643  7.722   1.00 97.68 45  C 1 
ATOM 4419 O O     . ALA C 3 45  ? -12.064 -3.462  7.283   1.00 97.27 45  C 1 
ATOM 4420 C CB    . ALA C 3 45  ? -9.445  -5.631  7.117   1.00 96.67 45  C 1 
ATOM 4421 N N     . ALA C 3 46  ? -10.558 -3.273  8.953   1.00 96.82 46  C 1 
ATOM 4422 C CA    . ALA C 3 46  ? -11.465 -2.664  9.917   1.00 96.71 46  C 1 
ATOM 4423 C C     . ALA C 3 46  ? -12.039 -1.331  9.418   1.00 97.20 46  C 1 
ATOM 4424 O O     . ALA C 3 46  ? -13.250 -1.126  9.440   1.00 96.67 46  C 1 
ATOM 4425 C CB    . ALA C 3 46  ? -10.704 -2.487  11.230  1.00 96.09 46  C 1 
ATOM 4426 N N     . ALA C 3 47  ? -11.206 -0.460  8.853   1.00 97.06 47  C 1 
ATOM 4427 C CA    . ALA C 3 47  ? -11.658 0.788   8.235   1.00 97.09 47  C 1 
ATOM 4428 C C     . ALA C 3 47  ? -12.635 0.543   7.073   1.00 97.32 47  C 1 
ATOM 4429 O O     . ALA C 3 47  ? -13.579 1.302   6.875   1.00 96.75 47  C 1 
ATOM 4430 C CB    . ALA C 3 47  ? -10.428 1.581   7.778   1.00 96.36 47  C 1 
ATOM 4431 N N     . THR C 3 48  ? -12.431 -0.530  6.295   1.00 97.40 48  C 1 
ATOM 4432 C CA    . THR C 3 48  ? -13.351 -0.916  5.219   1.00 97.34 48  C 1 
ATOM 4433 C C     . THR C 3 48  ? -14.702 -1.388  5.762   1.00 97.55 48  C 1 
ATOM 4434 O O     . THR C 3 48  ? -15.727 -1.088  5.155   1.00 96.74 48  C 1 
ATOM 4435 C CB    . THR C 3 48  ? -12.743 -2.010  4.325   1.00 96.44 48  C 1 
ATOM 4436 O OG1   . THR C 3 48  ? -11.509 -1.595  3.783   1.00 91.01 48  C 1 
ATOM 4437 C CG2   . THR C 3 48  ? -13.620 -2.363  3.128   1.00 90.35 48  C 1 
ATOM 4438 N N     . GLU C 3 49  ? -14.732 -2.101  6.891   1.00 97.44 49  C 1 
ATOM 4439 C CA    . GLU C 3 49  ? -15.975 -2.514  7.544   1.00 97.38 49  C 1 
ATOM 4440 C C     . GLU C 3 49  ? -16.755 -1.316  8.080   1.00 97.38 49  C 1 
ATOM 4441 O O     . GLU C 3 49  ? -17.953 -1.203  7.820   1.00 96.34 49  C 1 
ATOM 4442 C CB    . GLU C 3 49  ? -15.685 -3.514  8.671   1.00 96.45 49  C 1 
ATOM 4443 C CG    . GLU C 3 49  ? -15.245 -4.856  8.103   1.00 91.13 49  C 1 
ATOM 4444 C CD    . GLU C 3 49  ? -14.923 -5.915  9.155   1.00 90.37 49  C 1 
ATOM 4445 O OE1   . GLU C 3 49  ? -14.872 -7.101  8.759   1.00 85.72 49  C 1 
ATOM 4446 O OE2   . GLU C 3 49  ? -14.680 -5.578  10.324  1.00 85.67 49  C 1 
ATOM 4447 N N     . LEU C 3 50  ? -16.078 -0.363  8.733   1.00 97.09 50  C 1 
ATOM 4448 C CA    . LEU C 3 50  ? -16.692 0.888   9.179   1.00 96.41 50  C 1 
ATOM 4449 C C     . LEU C 3 50  ? -17.278 1.685   8.002   1.00 96.68 50  C 1 
ATOM 4450 O O     . LEU C 3 50  ? -18.428 2.126   8.054   1.00 95.69 50  C 1 
ATOM 4451 C CB    . LEU C 3 50  ? -15.637 1.741   9.914   1.00 95.53 50  C 1 
ATOM 4452 C CG    . LEU C 3 50  ? -15.166 1.170   11.268  1.00 91.06 50  C 1 
ATOM 4453 C CD1   . LEU C 3 50  ? -14.066 2.058   11.836  1.00 85.54 50  C 1 
ATOM 4454 C CD2   . LEU C 3 50  ? -16.316 1.095   12.261  1.00 86.57 50  C 1 
ATOM 4455 N N     . PHE C 3 51  ? -16.530 1.803   6.913   1.00 96.53 51  C 1 
ATOM 4456 C CA    . PHE C 3 51  ? -16.989 2.480   5.704   1.00 96.38 51  C 1 
ATOM 4457 C C     . PHE C 3 51  ? -18.204 1.796   5.064   1.00 96.58 51  C 1 
ATOM 4458 O O     . PHE C 3 51  ? -19.131 2.458   4.600   1.00 95.87 51  C 1 
ATOM 4459 C CB    . PHE C 3 51  ? -15.818 2.549   4.722   1.00 95.61 51  C 1 
ATOM 4460 C CG    . PHE C 3 51  ? -16.179 3.259   3.436   1.00 94.93 51  C 1 
ATOM 4461 C CD1   . PHE C 3 51  ? -16.297 2.546   2.232   1.00 92.07 51  C 1 
ATOM 4462 C CD2   . PHE C 3 51  ? -16.416 4.641   3.457   1.00 92.43 51  C 1 
ATOM 4463 C CE1   . PHE C 3 51  ? -16.631 3.226   1.052   1.00 91.00 51  C 1 
ATOM 4464 C CE2   . PHE C 3 51  ? -16.754 5.319   2.289   1.00 91.18 51  C 1 
ATOM 4465 C CZ    . PHE C 3 51  ? -16.863 4.612   1.078   1.00 91.57 51  C 1 
ATOM 4466 N N     . LEU C 3 52  ? -18.215 0.462   5.056   1.00 96.77 52  C 1 
ATOM 4467 C CA    . LEU C 3 52  ? -19.369 -0.292  4.582   1.00 96.79 52  C 1 
ATOM 4468 C C     . LEU C 3 52  ? -20.593 -0.084  5.488   1.00 96.94 52  C 1 
ATOM 4469 O O     . LEU C 3 52  ? -21.695 0.081   4.976   1.00 95.93 52  C 1 
ATOM 4470 C CB    . LEU C 3 52  ? -18.974 -1.775  4.475   1.00 95.72 52  C 1 
ATOM 4471 C CG    . LEU C 3 52  ? -20.098 -2.690  3.959   1.00 89.53 52  C 1 
ATOM 4472 C CD1   . LEU C 3 52  ? -20.554 -2.322  2.542   1.00 81.75 52  C 1 
ATOM 4473 C CD2   . LEU C 3 52  ? -19.610 -4.138  3.941   1.00 84.33 52  C 1 
ATOM 4474 N N     . GLY C 3 53  ? -20.396 -0.055  6.806   1.00 97.04 53  C 1 
ATOM 4475 C CA    . GLY C 3 53  ? -21.435 0.216   7.793   1.00 96.87 53  C 1 
ATOM 4476 C C     . GLY C 3 53  ? -22.074 1.587   7.612   1.00 97.08 53  C 1 
ATOM 4477 O O     . GLY C 3 53  ? -23.297 1.682   7.531   1.00 96.15 53  C 1 
ATOM 4478 N N     . THR C 3 54  ? -21.282 2.647   7.451   1.00 96.36 54  C 1 
ATOM 4479 C CA    . THR C 3 54  ? -21.798 4.006   7.236   1.00 95.56 54  C 1 
ATOM 4480 C C     . THR C 3 54  ? -22.575 4.126   5.920   1.00 95.81 54  C 1 
ATOM 4481 O O     . THR C 3 54  ? -23.672 4.697   5.896   1.00 94.74 54  C 1 
ATOM 4482 C CB    . THR C 3 54  ? -20.691 5.064   7.271   1.00 94.29 54  C 1 
ATOM 4483 O OG1   . THR C 3 54  ? -19.684 4.790   6.332   1.00 82.97 54  C 1 
ATOM 4484 C CG2   . THR C 3 54  ? -20.012 5.146   8.648   1.00 78.84 54  C 1 
ATOM 4485 N N     . LEU C 3 55  ? -22.094 3.510   4.836   1.00 95.94 55  C 1 
ATOM 4486 C CA    . LEU C 3 55  ? -22.831 3.471   3.570   1.00 95.50 55  C 1 
ATOM 4487 C C     . LEU C 3 55  ? -24.140 2.683   3.679   1.00 96.17 55  C 1 
ATOM 4488 O O     . LEU C 3 55  ? -25.152 3.087   3.095   1.00 95.16 55  C 1 
ATOM 4489 C CB    . LEU C 3 55  ? -21.966 2.866   2.467   1.00 94.39 55  C 1 
ATOM 4490 C CG    . LEU C 3 55  ? -20.898 3.800   1.877   1.00 89.97 55  C 1 
ATOM 4491 C CD1   . LEU C 3 55  ? -20.151 3.025   0.786   1.00 86.03 55  C 1 
ATOM 4492 C CD2   . LEU C 3 55  ? -21.515 5.044   1.227   1.00 85.63 55  C 1 
ATOM 4493 N N     . ALA C 3 56  ? -24.139 1.557   4.394   1.00 96.83 56  C 1 
ATOM 4494 C CA    . ALA C 3 56  ? -25.333 0.745   4.590   1.00 96.94 56  C 1 
ATOM 4495 C C     . ALA C 3 56  ? -26.385 1.489   5.423   1.00 97.22 56  C 1 
ATOM 4496 O O     . ALA C 3 56  ? -27.557 1.491   5.039   1.00 96.63 56  C 1 
ATOM 4497 C CB    . ALA C 3 56  ? -24.929 -0.591  5.227   1.00 96.39 56  C 1 
ATOM 4498 N N     . ALA C 3 57  ? -25.979 2.170   6.496   1.00 97.11 57  C 1 
ATOM 4499 C CA    . ALA C 3 57  ? -26.855 2.992   7.319   1.00 97.03 57  C 1 
ATOM 4500 C C     . ALA C 3 57  ? -27.477 4.137   6.505   1.00 97.19 57  C 1 
ATOM 4501 O O     . ALA C 3 57  ? -28.700 4.250   6.437   1.00 96.29 57  C 1 
ATOM 4502 C CB    . ALA C 3 57  ? -26.062 3.503   8.529   1.00 96.39 57  C 1 
ATOM 4503 N N     . GLY C 3 58  ? -26.670 4.905   5.787   1.00 96.09 58  C 1 
ATOM 4504 C CA    . GLY C 3 58  ? -27.177 5.990   4.938   1.00 95.74 58  C 1 
ATOM 4505 C C     . GLY C 3 58  ? -28.118 5.507   3.826   1.00 96.15 58  C 1 
ATOM 4506 O O     . GLY C 3 58  ? -29.153 6.123   3.549   1.00 95.21 58  C 1 
ATOM 4507 N N     . ALA C 3 59  ? -27.810 4.366   3.204   1.00 96.62 59  C 1 
ATOM 4508 C CA    . ALA C 3 59  ? -28.673 3.774   2.185   1.00 96.46 59  C 1 
ATOM 4509 C C     . ALA C 3 59  ? -29.992 3.252   2.767   1.00 96.76 59  C 1 
ATOM 4510 O O     . ALA C 3 59  ? -31.039 3.353   2.109   1.00 95.98 59  C 1 
ATOM 4511 C CB    . ALA C 3 59  ? -27.902 2.669   1.463   1.00 95.66 59  C 1 
ATOM 4512 N N     . HIS C 3 60  ? -29.975 2.702   3.986   1.00 97.26 60  C 1 
ATOM 4513 C CA    . HIS C 3 60  ? -31.168 2.292   4.700   1.00 97.37 60  C 1 
ATOM 4514 C C     . HIS C 3 60  ? -32.048 3.495   5.059   1.00 97.24 60  C 1 
ATOM 4515 O O     . HIS C 3 60  ? -33.250 3.464   4.775   1.00 96.51 60  C 1 
ATOM 4516 C CB    . HIS C 3 60  ? -30.781 1.482   5.945   1.00 97.32 60  C 1 
ATOM 4517 C CG    . HIS C 3 60  ? -31.973 1.093   6.774   1.00 96.68 60  C 1 
ATOM 4518 N ND1   . HIS C 3 60  ? -32.451 1.782   7.868   1.00 85.05 60  C 1 
ATOM 4519 C CD2   . HIS C 3 60  ? -32.824 0.037   6.576   1.00 87.70 60  C 1 
ATOM 4520 C CE1   . HIS C 3 60  ? -33.557 1.157   8.315   1.00 89.70 60  C 1 
ATOM 4521 N NE2   . HIS C 3 60  ? -33.815 0.095   7.548   1.00 91.85 60  C 1 
ATOM 4522 N N     . THR C 3 61  ? -31.480 4.578   5.560   1.00 96.51 61  C 1 
ATOM 4523 C CA    . THR C 3 61  ? -32.201 5.832   5.832   1.00 96.18 61  C 1 
ATOM 4524 C C     . THR C 3 61  ? -32.890 6.359   4.575   1.00 96.26 61  C 1 
ATOM 4525 O O     . THR C 3 61  ? -34.095 6.615   4.587   1.00 95.28 61  C 1 
ATOM 4526 C CB    . THR C 3 61  ? -31.245 6.883   6.410   1.00 95.57 61  C 1 
ATOM 4527 O OG1   . THR C 3 61  ? -30.654 6.368   7.574   1.00 89.03 61  C 1 
ATOM 4528 C CG2   . THR C 3 61  ? -31.961 8.177   6.810   1.00 86.75 61  C 1 
ATOM 4529 N N     . ALA C 3 62  ? -32.170 6.405   3.444   1.00 95.88 62  C 1 
ATOM 4530 C CA    . ALA C 3 62  ? -32.754 6.812   2.170   1.00 95.46 62  C 1 
ATOM 4531 C C     . ALA C 3 62  ? -33.878 5.867   1.687   1.00 95.73 62  C 1 
ATOM 4532 O O     . ALA C 3 62  ? -34.841 6.307   1.046   1.00 93.99 62  C 1 
ATOM 4533 C CB    . ALA C 3 62  ? -31.629 6.892   1.131   1.00 94.28 62  C 1 
ATOM 4534 N N     . ALA C 3 63  ? -33.786 4.568   1.969   1.00 95.59 63  C 1 
ATOM 4535 C CA    . ALA C 3 63  ? -34.846 3.618   1.657   1.00 95.56 63  C 1 
ATOM 4536 C C     . ALA C 3 63  ? -36.092 3.842   2.535   1.00 95.91 63  C 1 
ATOM 4537 O O     . ALA C 3 63  ? -37.209 3.867   2.003   1.00 94.42 63  C 1 
ATOM 4538 C CB    . ALA C 3 63  ? -34.312 2.189   1.788   1.00 94.76 63  C 1 
ATOM 4539 N N     . SER C 3 64  ? -35.901 4.041   3.845   1.00 96.34 64  C 1 
ATOM 4540 C CA    . SER C 3 64  ? -36.962 4.261   4.823   1.00 96.11 64  C 1 
ATOM 4541 C C     . SER C 3 64  ? -37.729 5.563   4.569   1.00 96.33 64  C 1 
ATOM 4542 O O     . SER C 3 64  ? -38.957 5.549   4.601   1.00 94.62 64  C 1 
ATOM 4543 C CB    . SER C 3 64  ? -36.377 4.263   6.240   1.00 95.07 64  C 1 
ATOM 4544 O OG    . SER C 3 64  ? -35.824 2.985   6.508   1.00 81.39 64  C 1 
ATOM 4545 N N     . GLN C 3 65  ? -37.055 6.644   4.207   1.00 95.13 65  C 1 
ATOM 4546 C CA    . GLN C 3 65  ? -37.684 7.902   3.797   1.00 94.77 65  C 1 
ATOM 4547 C C     . GLN C 3 65  ? -38.617 7.717   2.586   1.00 95.06 65  C 1 
ATOM 4548 O O     . GLN C 3 65  ? -39.682 8.315   2.500   1.00 92.88 65  C 1 
ATOM 4549 C CB    . GLN C 3 65  ? -36.601 8.924   3.449   1.00 93.61 65  C 1 
ATOM 4550 C CG    . GLN C 3 65  ? -35.878 9.495   4.689   1.00 86.64 65  C 1 
ATOM 4551 C CD    . GLN C 3 65  ? -34.667 10.358  4.306   1.00 84.12 65  C 1 
ATOM 4552 O OE1   . GLN C 3 65  ? -34.280 10.444  3.155   1.00 78.67 65  C 1 
ATOM 4553 N NE2   . GLN C 3 65  ? -34.037 11.010  5.253   1.00 75.31 65  C 1 
ATOM 4554 N N     . GLY C 3 66  ? -38.226 6.830   1.664   1.00 93.36 66  C 1 
ATOM 4555 C CA    . GLY C 3 66  ? -39.071 6.445   0.526   1.00 92.37 66  C 1 
ATOM 4556 C C     . GLY C 3 66  ? -40.135 5.376   0.833   1.00 92.99 66  C 1 
ATOM 4557 O O     . GLY C 3 66  ? -40.692 4.815   -0.120  1.00 88.90 66  C 1 
ATOM 4558 N N     . GLY C 3 67  ? -40.349 5.020   2.092   1.00 92.37 67  C 1 
ATOM 4559 C CA    . GLY C 3 67  ? -41.291 3.978   2.524   1.00 92.52 67  C 1 
ATOM 4560 C C     . GLY C 3 67  ? -40.932 2.567   2.039   1.00 92.65 67  C 1 
ATOM 4561 O O     . GLY C 3 67  ? -41.802 1.714   1.886   1.00 87.21 67  C 1 
ATOM 4562 N N     . ARG C 3 68  ? -39.637 2.299   1.765   1.00 92.36 68  C 1 
ATOM 4563 C CA    . ARG C 3 68  ? -39.177 1.018   1.208   1.00 93.04 68  C 1 
ATOM 4564 C C     . ARG C 3 68  ? -38.357 0.237   2.232   1.00 93.57 68  C 1 
ATOM 4565 O O     . ARG C 3 68  ? -37.485 0.775   2.882   1.00 89.46 68  C 1 
ATOM 4566 C CB    . ARG C 3 68  ? -38.379 1.235   -0.087  1.00 90.14 68  C 1 
ATOM 4567 C CG    . ARG C 3 68  ? -39.236 1.896   -1.180  1.00 84.95 68  C 1 
ATOM 4568 C CD    . ARG C 3 68  ? -38.440 2.029   -2.487  1.00 81.16 68  C 1 
ATOM 4569 N NE    . ARG C 3 68  ? -39.236 2.696   -3.519  1.00 75.50 68  C 1 
ATOM 4570 C CZ    . ARG C 3 68  ? -38.851 2.966   -4.762  1.00 71.96 68  C 1 
ATOM 4571 N NH1   . ARG C 3 68  ? -37.686 2.611   -5.200  1.00 64.96 68  C 1 
ATOM 4572 N NH2   . ARG C 3 68  ? -39.648 3.608   -5.563  1.00 65.46 68  C 1 
ATOM 4573 N N     . ARG C 3 69  ? -38.574 -1.094  2.279   1.00 92.34 69  C 1 
ATOM 4574 C CA    . ARG C 3 69  ? -37.770 -2.023  3.093   1.00 92.93 69  C 1 
ATOM 4575 C C     . ARG C 3 69  ? -36.557 -2.599  2.343   1.00 93.81 69  C 1 
ATOM 4576 O O     . ARG C 3 69  ? -35.671 -3.175  2.956   1.00 90.26 69  C 1 
ATOM 4577 C CB    . ARG C 3 69  ? -38.653 -3.152  3.627   1.00 90.96 69  C 1 
ATOM 4578 C CG    . ARG C 3 69  ? -39.755 -2.630  4.576   1.00 85.43 69  C 1 
ATOM 4579 C CD    . ARG C 3 69  ? -40.551 -3.800  5.161   1.00 79.85 69  C 1 
ATOM 4580 N NE    . ARG C 3 69  ? -41.619 -3.341  6.057   1.00 72.31 69  C 1 
ATOM 4581 C CZ    . ARG C 3 69  ? -42.478 -4.102  6.731   1.00 66.00 69  C 1 
ATOM 4582 N NH1   . ARG C 3 69  ? -42.445 -5.406  6.640   1.00 61.11 69  C 1 
ATOM 4583 N NH2   . ARG C 3 69  ? -43.376 -3.564  7.498   1.00 58.84 69  C 1 
ATOM 4584 N N     . THR C 3 70  ? -36.533 -2.476  1.017   1.00 93.91 70  C 1 
ATOM 4585 C CA    . THR C 3 70  ? -35.443 -2.993  0.193   1.00 94.23 70  C 1 
ATOM 4586 C C     . THR C 3 70  ? -34.490 -1.871  -0.212  1.00 94.44 70  C 1 
ATOM 4587 O O     . THR C 3 70  ? -34.895 -0.952  -0.929  1.00 92.09 70  C 1 
ATOM 4588 C CB    . THR C 3 70  ? -35.979 -3.689  -1.066  1.00 92.26 70  C 1 
ATOM 4589 O OG1   . THR C 3 70  ? -36.956 -4.649  -0.732  1.00 82.34 70  C 1 
ATOM 4590 C CG2   . THR C 3 70  ? -34.875 -4.414  -1.834  1.00 81.49 70  C 1 
ATOM 4591 N N     . VAL C 3 71  ? -33.230 -1.991  0.190   1.00 94.97 71  C 1 
ATOM 4592 C CA    . VAL C 3 71  ? -32.159 -1.104  -0.269  1.00 94.76 71  C 1 
ATOM 4593 C C     . VAL C 3 71  ? -31.864 -1.387  -1.747  1.00 95.08 71  C 1 
ATOM 4594 O O     . VAL C 3 71  ? -31.659 -2.525  -2.154  1.00 93.50 71  C 1 
ATOM 4595 C CB    . VAL C 3 71  ? -30.897 -1.244  0.604   1.00 93.67 71  C 1 
ATOM 4596 C CG1   . VAL C 3 71  ? -29.765 -0.351  0.095   1.00 87.59 71  C 1 
ATOM 4597 C CG2   . VAL C 3 71  ? -31.186 -0.853  2.054   1.00 87.82 71  C 1 
ATOM 4598 N N     . ARG C 3 72  ? -31.859 -0.333  -2.567  1.00 93.64 72  C 1 
ATOM 4599 C CA    . ARG C 3 72  ? -31.540 -0.386  -3.997  1.00 93.06 72  C 1 
ATOM 4600 C C     . ARG C 3 72  ? -30.330 0.501   -4.306  1.00 93.51 72  C 1 
ATOM 4601 O O     . ARG C 3 72  ? -29.990 1.385   -3.529  1.00 92.70 72  C 1 
ATOM 4602 C CB    . ARG C 3 72  ? -32.754 0.040   -4.830  1.00 91.67 72  C 1 
ATOM 4603 C CG    . ARG C 3 72  ? -33.973 -0.893  -4.646  1.00 86.97 72  C 1 
ATOM 4604 C CD    . ARG C 3 72  ? -35.102 -0.501  -5.615  1.00 83.62 72  C 1 
ATOM 4605 N NE    . ARG C 3 72  ? -36.280 -1.357  -5.446  1.00 77.06 72  C 1 
ATOM 4606 C CZ    . ARG C 3 72  ? -37.332 -1.421  -6.249  1.00 71.58 72  C 1 
ATOM 4607 N NH1   . ARG C 3 72  ? -37.433 -0.665  -7.313  1.00 66.39 72  C 1 
ATOM 4608 N NH2   . ARG C 3 72  ? -38.312 -2.248  -5.990  1.00 64.68 72  C 1 
ATOM 4609 N N     . ALA C 3 73  ? -29.769 0.332   -5.505  1.00 93.14 73  C 1 
ATOM 4610 C CA    . ALA C 3 73  ? -28.668 1.170   -5.979  1.00 92.73 73  C 1 
ATOM 4611 C C     . ALA C 3 73  ? -28.969 2.679   -5.899  1.00 93.49 73  C 1 
ATOM 4612 O O     . ALA C 3 73  ? -28.082 3.473   -5.584  1.00 92.84 73  C 1 
ATOM 4613 C CB    . ALA C 3 73  ? -28.335 0.749   -7.419  1.00 91.30 73  C 1 
ATOM 4614 N N     . ALA C 3 74  ? -30.230 3.092   -6.106  1.00 93.16 74  C 1 
ATOM 4615 C CA    . ALA C 3 74  ? -30.644 4.484   -5.953  1.00 92.96 74  C 1 
ATOM 4616 C C     . ALA C 3 74  ? -30.448 5.021   -4.523  1.00 93.78 74  C 1 
ATOM 4617 O O     . ALA C 3 74  ? -30.021 6.162   -4.360  1.00 93.12 74  C 1 
ATOM 4618 C CB    . ALA C 3 74  ? -32.099 4.624   -6.403  1.00 91.86 74  C 1 
ATOM 4619 N N     . HIS C 3 75  ? -30.702 4.199   -3.504  1.00 93.90 75  C 1 
ATOM 4620 C CA    . HIS C 3 75  ? -30.516 4.580   -2.102  1.00 94.15 75  C 1 
ATOM 4621 C C     . HIS C 3 75  ? -29.029 4.671   -1.746  1.00 94.38 75  C 1 
ATOM 4622 O O     . HIS C 3 75  ? -28.623 5.602   -1.061  1.00 93.88 75  C 1 
ATOM 4623 C CB    . HIS C 3 75  ? -31.244 3.592   -1.185  1.00 94.33 75  C 1 
ATOM 4624 C CG    . HIS C 3 75  ? -32.684 3.342   -1.542  1.00 94.16 75  C 1 
ATOM 4625 N ND1   . HIS C 3 75  ? -33.351 2.135   -1.426  1.00 87.46 75  C 1 
ATOM 4626 C CD2   . HIS C 3 75  ? -33.594 4.217   -2.072  1.00 88.52 75  C 1 
ATOM 4627 C CE1   . HIS C 3 75  ? -34.604 2.291   -1.848  1.00 88.78 75  C 1 
ATOM 4628 N NE2   . HIS C 3 75  ? -34.802 3.537   -2.272  1.00 89.68 75  C 1 
ATOM 4629 N N     . VAL C 3 76  ? -28.209 3.775   -2.284  1.00 93.77 76  C 1 
ATOM 4630 C CA    . VAL C 3 76  ? -26.748 3.862   -2.135  1.00 93.81 76  C 1 
ATOM 4631 C C     . VAL C 3 76  ? -26.213 5.143   -2.786  1.00 94.13 76  C 1 
ATOM 4632 O O     . VAL C 3 76  ? -25.416 5.847   -2.184  1.00 93.50 76  C 1 
ATOM 4633 C CB    . VAL C 3 76  ? -26.038 2.620   -2.706  1.00 93.58 76  C 1 
ATOM 4634 C CG1   . VAL C 3 76  ? -24.527 2.675   -2.478  1.00 91.55 76  C 1 
ATOM 4635 C CG2   . VAL C 3 76  ? -26.566 1.320   -2.065  1.00 91.19 76  C 1 
ATOM 4636 N N     . ARG C 3 77  ? -26.699 5.502   -3.982  1.00 93.94 77  C 1 
ATOM 4637 C CA    . ARG C 3 77  ? -26.343 6.782   -4.619  1.00 93.68 77  C 1 
ATOM 4638 C C     . ARG C 3 77  ? -26.757 7.988   -3.778  1.00 93.83 77  C 1 
ATOM 4639 O O     . ARG C 3 77  ? -25.983 8.936   -3.696  1.00 92.92 77  C 1 
ATOM 4640 C CB    . ARG C 3 77  ? -26.956 6.907   -6.015  1.00 92.72 77  C 1 
ATOM 4641 C CG    . ARG C 3 77  ? -26.225 6.056   -7.067  1.00 85.25 77  C 1 
ATOM 4642 C CD    . ARG C 3 77  ? -26.736 6.366   -8.482  1.00 84.48 77  C 1 
ATOM 4643 N NE    . ARG C 3 77  ? -28.126 5.910   -8.679  1.00 77.67 77  C 1 
ATOM 4644 C CZ    . ARG C 3 77  ? -28.511 4.766   -9.235  1.00 72.72 77  C 1 
ATOM 4645 N NH1   . ARG C 3 77  ? -27.643 3.879   -9.651  1.00 64.10 77  C 1 
ATOM 4646 N NH2   . ARG C 3 77  ? -29.771 4.488   -9.388  1.00 65.91 77  C 1 
ATOM 4647 N N     . ALA C 3 78  ? -27.944 7.962   -3.157  1.00 94.60 78  C 1 
ATOM 4648 C CA    . ALA C 3 78  ? -28.393 9.029   -2.275  1.00 94.52 78  C 1 
ATOM 4649 C C     . ALA C 3 78  ? -27.478 9.162   -1.047  1.00 94.89 78  C 1 
ATOM 4650 O O     . ALA C 3 78  ? -27.006 10.262  -0.761  1.00 93.96 78  C 1 
ATOM 4651 C CB    . ALA C 3 78  ? -29.852 8.780   -1.890  1.00 93.96 78  C 1 
ATOM 4652 N N     . ALA C 3 79  ? -27.142 8.039   -0.394  1.00 94.72 79  C 1 
ATOM 4653 C CA    . ALA C 3 79  ? -26.214 8.027   0.742   1.00 94.51 79  C 1 
ATOM 4654 C C     . ALA C 3 79  ? -24.820 8.563   0.369   1.00 94.86 79  C 1 
ATOM 4655 O O     . ALA C 3 79  ? -24.234 9.357   1.099   1.00 93.80 79  C 1 
ATOM 4656 C CB    . ALA C 3 79  ? -26.126 6.596   1.267   1.00 94.15 79  C 1 
ATOM 4657 N N     . VAL C 3 80  ? -24.296 8.173   -0.801  1.00 94.48 80  C 1 
ATOM 4658 C CA    . VAL C 3 80  ? -23.004 8.668   -1.295  1.00 94.47 80  C 1 
ATOM 4659 C C     . VAL C 3 80  ? -23.050 10.177  -1.565  1.00 94.33 80  C 1 
ATOM 4660 O O     . VAL C 3 80  ? -22.118 10.883  -1.201  1.00 93.20 80  C 1 
ATOM 4661 C CB    . VAL C 3 80  ? -22.567 7.885   -2.549  1.00 93.91 80  C 1 
ATOM 4662 C CG1   . VAL C 3 80  ? -21.354 8.498   -3.256  1.00 90.17 80  C 1 
ATOM 4663 C CG2   . VAL C 3 80  ? -22.187 6.454   -2.170  1.00 90.48 80  C 1 
ATOM 4664 N N     . ARG C 3 81  ? -24.129 10.684  -2.160  1.00 93.71 81  C 1 
ATOM 4665 C CA    . ARG C 3 81  ? -24.287 12.128  -2.412  1.00 93.29 81  C 1
[truncated: 114,429 more chars]
