# Supplementary material for: Vernalization regulatory network identifies potential novel functions for genes in the HvVRN2 locus
Source: New Phytol. 2026 Apr 12;250(6):4036–53. doi: 10.1111/nph.71162 (PMC13193379; doi:10.1111/nph.71162)
Supplement: Supplementary file 1 — Dataset S1. Protein models computed by Alphafold. [file NPH-250-4036-s002.xz › Alphafold_models0/Barley/fold_co1_prom1_1_nf_yb5_c_3hg0237950_recortes_summary_confidences_0.json]

{
 "chain_iptm": [
  0.57,
  0.04,
  0.43,
  0.4,
  0.4
 ],
 "chain_pair_iptm": [
  [
   0.21,
   0.07,
   0.76,
   0.72,
   0.72
  ],
  [
   0.07,
   0.15,
   0.03,
   0.02,
   0.02
  ],
  [
   0.76,
   0.03,
   0.68,
   0.47,
   0.46
  ],
  [
   0.72,
   0.02,
   0.47,
   0.22,
   0.39
  ],
  [
   0.72,
   0.02,
   0.46,
   0.39,
   0.22
  ]
 ],
 "chain_pair_pae_min": [
  [
   0.76,
   30.31,
   1.8,
   1.89,
   2.05
  ],
  [
   30.37,
   0.77,
   29.47,
   31.04,
   30.91
  ],
  [
   1.81,
   30.18,
   0.76,
   3.94,
   3.52
  ],
  [
   1.81,
   30.73,
   3.66,
   0.81,
   1.69
  ],
  [
   2.15,
   30.7,
   4.64,
   1.6,
   0.81
  ]
 ],
 "chain_ptm": [
  0.21,
  0.15,
  0.68,
  0.22,
  0.22
 ],
 "fraction_disordered": 0.73,
 "has_clash": 0.0,
 "iptm": 0.48,
 "num_recycles": 10.0,
 "ptm": 0.35,
 "ranking_score": 0.82
}
