# Supplementary material for: Vernalization regulatory network identifies potential novel functions for genes in the HvVRN2 locus
Source: New Phytol. 2026 Apr 12;250(6):4036–53. doi: 10.1111/nph.71162 (PMC13193379; doi:10.1111/nph.71162)
Supplement: Supplementary file 1 — Dataset S1. Protein models computed by Alphafold. [file NPH-250-4036-s002.xz › Alphafold_models0/Barley/fold_co1_prom1_1_nf_yb5_c_4hg0391570_recortes_model_0.cif]

# By using this file you agree to the legally binding terms of use found at alphafoldserver.com/output-terms
data_64a586a60cdc067f
#
_entry.id 64a586a60cdc067f
#
loop_
_atom_type.symbol
C 
N 
O 
P 
S 
#
loop_
_audit_author.name
_audit_author.pdbx_ordinal
"Google DeepMind" 1 
"Isomorphic Labs" 2 
#
_audit_conform.dict_location https://raw.githubusercontent.com/ihmwg/ModelCIF/master/dist/mmcif_ma.dic
_audit_conform.dict_name     mmcif_ma.dic
_audit_conform.dict_version  1.4.5
#
loop_
_chem_comp.formula
_chem_comp.formula_weight
_chem_comp.id
_chem_comp.mon_nstd_flag
_chem_comp.name
_chem_comp.pdbx_smiles
_chem_comp.pdbx_synonyms
_chem_comp.type
"C3 H7 N O2"      89.093  ALA y ALANINE                              C[C@H](N)C(O)=O                                             ? "L-PEPTIDE LINKING" 
"C6 H15 N4 O2"    175.209 ARG y ARGININE                             N[C@@H](CCCNC(N)=[NH2+])C(O)=O                              ? "L-PEPTIDE LINKING" 
"C4 H8 N2 O3"     132.118 ASN y ASPARAGINE                           N[C@@H](CC(N)=O)C(O)=O                                      ? "L-PEPTIDE LINKING" 
"C4 H7 N O4"      133.103 ASP y "ASPARTIC ACID"                      N[C@@H](CC(O)=O)C(O)=O                                      ? "L-PEPTIDE LINKING" 
"C3 H7 N O2 S"    121.158 CYS y CYSTEINE                             N[C@@H](CS)C(O)=O                                           ? "L-PEPTIDE LINKING" 
"C10 H14 N5 O6 P" 331.222 DA  y "2'-DEOXYADENOSINE-5'-MONOPHOSPHATE" Nc1ncnc2n(cnc12)[C@H]3C[C@H](O)[C@@H](CO[P](O)(O)=O)O3      ? "DNA LINKING"       
"C9 H14 N3 O7 P"  307.197 DC  y "2'-DEOXYCYTIDINE-5'-MONOPHOSPHATE"  NC1=NC(=O)N(C=C1)[C@H]2C[C@H](O)[C@@H](CO[P](O)(O)=O)O2     ? "DNA LINKING"       
"C10 H14 N5 O7 P" 347.221 DG  y "2'-DEOXYGUANOSINE-5'-MONOPHOSPHATE" NC1=Nc2n(cnc2C(=O)N1)[C@H]3C[C@H](O)[C@@H](CO[P](O)(O)=O)O3 ? "DNA LINKING"       
"C10 H15 N2 O8 P" 322.208 DT  y "THYMIDINE-5'-MONOPHOSPHATE"         CC1=CN([C@H]2C[C@H](O)[C@@H](CO[P](O)(O)=O)O2)C(=O)NC1=O    ? "DNA LINKING"       
"C5 H10 N2 O3"    146.144 GLN y GLUTAMINE                            N[C@@H](CCC(N)=O)C(O)=O                                     ? "L-PEPTIDE LINKING" 
"C5 H9 N O4"      147.129 GLU y "GLUTAMIC ACID"                      N[C@@H](CCC(O)=O)C(O)=O                                     ? "L-PEPTIDE LINKING" 
"C2 H5 N O2"      75.067  GLY y GLYCINE                              NCC(O)=O                                                    ? "PEPTIDE LINKING"   
"C6 H10 N3 O2"    156.162 HIS y HISTIDINE                            N[C@@H](Cc1c[nH]c[nH+]1)C(O)=O                              ? "L-PEPTIDE LINKING" 
"C6 H13 N O2"     131.173 ILE y ISOLEUCINE                           CC[C@H](C)[C@H](N)C(O)=O                                    ? "L-PEPTIDE LINKING" 
"C6 H13 N O2"     131.173 LEU y LEUCINE                              CC(C)C[C@H](N)C(O)=O                                        ? "L-PEPTIDE LINKING" 
"C6 H15 N2 O2"    147.195 LYS y LYSINE                               N[C@@H](CCCC[NH3+])C(O)=O                                   ? "L-PEPTIDE LINKING" 
"C5 H11 N O2 S"   149.211 MET y METHIONINE                           CSCC[C@H](N)C(O)=O                                          ? "L-PEPTIDE LINKING" 
"C9 H11 N O2"     165.189 PHE y PHENYLALANINE                        N[C@@H](Cc1ccccc1)C(O)=O                                    ? "L-PEPTIDE LINKING" 
"C5 H9 N O2"      115.130 PRO y PROLINE                              OC(=O)[C@@H]1CCCN1                                          ? "L-PEPTIDE LINKING" 
"C3 H7 N O3"      105.093 SER y SERINE                               N[C@@H](CO)C(O)=O                                           ? "L-PEPTIDE LINKING" 
"C4 H9 N O3"      119.119 THR y THREONINE                            C[C@@H](O)[C@H](N)C(O)=O                                    ? "L-PEPTIDE LINKING" 
"C11 H12 N2 O2"   204.225 TRP y TRYPTOPHAN                           N[C@@H](Cc1c[nH]c2ccccc12)C(O)=O                            ? "L-PEPTIDE LINKING" 
"C9 H11 N O3"     181.189 TYR y TYROSINE                             N[C@@H](Cc1ccc(O)cc1)C(O)=O                                 ? "L-PEPTIDE LINKING" 
"C5 H11 N O2"     117.146 VAL y VALINE                               CC(C)[C@H](N)C(O)=O                                         ? "L-PEPTIDE LINKING" 
#
_citation.book_publisher          ?
_citation.country                 UK
_citation.id                      primary
_citation.journal_full            Nature
_citation.journal_id_ASTM         NATUAS
_citation.journal_id_CSD          0006
_citation.journal_id_ISSN         0028-0836
_citation.journal_volume          ?
_citation.page_first              ?
_citation.page_last               ?
_citation.pdbx_database_id_DOI    ?
_citation.pdbx_database_id_PubMed ?
_citation.title                   "Accurate structure prediction of biomolecular interactions with AlphaFold 3"
_citation.year                    2024
#
loop_
_citation_author.citation_id
_citation_author.name
_citation_author.ordinal
primary "Google DeepMind" 1 
primary "Isomorphic Labs" 2 
#
loop_
_entity.id
_entity.pdbx_description
_entity.type
1 . polymer 
2 . polymer 
3 . polymer 
4 . polymer 
5 . polymer 
#
loop_
_entity_poly.entity_id
_entity_poly.pdbx_strand_id
_entity_poly.type
1 A polypeptide(L)          
2 B polypeptide(L)          
3 C polypeptide(L)          
4 D polydeoxyribonucleotide 
5 E polydeoxyribonucleotide 
#
loop_
_entity_poly_seq.entity_id
_entity_poly_seq.hetero
_entity_poly_seq.mon_id
_entity_poly_seq.num
1 n MET 1   
1 n PRO 2   
1 n ARG 3   
1 n CYS 4   
1 n ASN 5   
1 n LYS 6   
1 n CYS 7   
1 n LEU 8   
1 n SER 9   
1 n GLU 10  
1 n ASN 11  
1 n ASP 12  
1 n SER 13  
1 n ALA 14  
1 n SER 15  
1 n GLU 16  
1 n ASP 17  
1 n ARG 18  
1 n HIS 19  
1 n TRP 20  
1 n HIS 21  
1 n ARG 22  
1 n THR 23  
1 n ALA 24  
1 n THR 25  
1 n LEU 26  
1 n PHE 27  
1 n MET 28  
1 n ASN 29  
1 n CYS 30  
1 n VAL 31  
1 n SER 32  
1 n ASN 33  
1 n GLY 34  
1 n THR 35  
1 n VAL 36  
1 n TYR 37  
1 n GLU 38  
1 n GLU 39  
1 n ALA 40  
1 n VAL 41  
1 n GLY 42  
1 n ARG 43  
1 n GLU 44  
1 n GLY 45  
1 n CYS 46  
1 n TRP 47  
1 n ALA 48  
1 n ARG 49  
1 n LEU 50  
1 n CYS 51  
1 n ASP 52  
1 n GLY 53  
1 n CYS 54  
1 n CYS 55  
1 n THR 56  
1 n VAL 57  
1 n PRO 58  
1 n SER 59  
1 n VAL 60  
1 n VAL 61  
1 n TYR 62  
1 n CYS 63  
1 n ARG 64  
1 n ALA 65  
1 n ASP 66  
1 n SER 67  
1 n ALA 68  
1 n TYR 69  
1 n LEU 70  
1 n CYS 71  
1 n ALA 72  
1 n SER 73  
1 n CYS 74  
1 n ASP 75  
1 n ALA 76  
1 n GLN 77  
1 n ILE 78  
1 n HIS 79  
1 n ALA 80  
1 n ALA 81  
1 n ASN 82  
1 n ARG 83  
1 n VAL 84  
1 n ALA 85  
1 n SER 86  
1 n ARG 87  
1 n HIS 88  
1 n GLU 89  
1 n ARG 90  
1 n VAL 91  
1 n LEU 92  
1 n LEU 93  
1 n SER 94  
1 n GLU 95  
1 n ALA 96  
1 n TYR 97  
1 n LYS 98  
1 n HIS 99  
1 n ALA 100 
1 n PRO 101 
1 n VAL 102 
1 n MET 103 
1 n LEU 104 
1 n ASP 105 
1 n CYS 106 
1 n HIS 107 
1 n ALA 108 
1 n ASP 109 
1 n ALA 110 
1 n ALA 111 
1 n ALA 112 
1 n LEU 113 
1 n CYS 114 
1 n ALA 115 
1 n ALA 116 
1 n TYR 117 
1 n GLU 118 
1 n ALA 119 
1 n GLN 120 
1 n VAL 121 
1 n HIS 122 
1 n TYR 123 
1 n ALA 124 
1 n ASN 125 
1 n LEU 126 
1 n LEU 127 
1 n THR 128 
1 n VAL 129 
1 n MET 130 
1 n HIS 131 
1 n GLN 132 
1 n ARG 133 
1 n MET 134 
1 n PRO 135 
1 n VAL 136 
1 n VAL 137 
1 n SER 138 
1 n HIS 139 
1 n PRO 140 
1 n ALA 141 
1 n VAL 142 
1 n ALA 143 
1 n ILE 144 
1 n PRO 145 
1 n PRO 146 
1 n VAL 147 
1 n SER 148 
1 n LEU 149 
1 n PHE 150 
1 n ALA 151 
1 n GLU 152 
1 n ALA 153 
1 n GLU 154 
1 n ALA 155 
1 n THR 156 
1 n ALA 157 
1 n PRO 158 
1 n VAL 159 
1 n LEU 160 
1 n GLY 161 
1 n ARG 162 
1 n LYS 163 
1 n GLU 164 
1 n GLU 165 
1 n ASP 166 
1 n THR 167 
1 n SER 168 
1 n TRP 169 
1 n LEU 170 
1 n LEU 171 
1 n LEU 172 
1 n SER 173 
1 n LYS 174 
1 n ASP 175 
1 n SER 176 
1 n ASP 177 
1 n ASN 178 
1 n HIS 179 
1 n ASN 180 
1 n ARG 181 
1 n SER 182 
1 n GLY 183 
1 n ASN 184 
1 n ASN 185 
1 n SER 186 
1 n SER 187 
1 n THR 188 
1 n SER 189 
1 n SER 190 
1 n SER 191 
1 n SER 192 
1 n GLN 193 
1 n TYR 194 
1 n PHE 195 
1 n GLY 196 
1 n GLU 197 
1 n VAL 198 
1 n ASP 199 
1 n GLN 200 
1 n TYR 201 
1 n PHE 202 
1 n ASP 203 
1 n LEU 204 
1 n VAL 205 
1 n GLY 206 
1 n TYR 207 
1 n ASN 208 
1 n SER 209 
1 n TYR 210 
1 n TYR 211 
1 n ASP 212 
1 n SER 213 
1 n HIS 214 
1 n MET 215 
1 n SER 216 
1 n ASN 217 
1 n GLN 218 
1 n GLU 219 
1 n GLN 220 
1 n TYR 221 
1 n VAL 222 
1 n MET 223 
1 n GLN 224 
1 n GLU 225 
1 n GLN 226 
1 n GLN 227 
1 n HIS 228 
1 n LEU 229 
1 n GLN 230 
1 n GLN 231 
1 n MET 232 
1 n GLN 233 
1 n LYS 234 
1 n GLU 235 
1 n TYR 236 
1 n ALA 237 
1 n GLU 238 
1 n GLN 239 
1 n GLN 240 
1 n MET 241 
1 n GLN 242 
1 n LYS 243 
1 n GLU 244 
1 n TYR 245 
1 n VAL 246 
1 n GLU 247 
1 n ASN 248 
1 n GLU 249 
1 n GLY 250 
1 n SER 251 
1 n GLU 252 
1 n CYS 253 
1 n ILE 254 
1 n VAL 255 
1 n PRO 256 
1 n SER 257 
1 n GLN 258 
1 n SER 259 
1 n THR 260 
1 n ILE 261 
1 n VAL 262 
1 n ARG 263 
1 n ARG 264 
1 n PRO 265 
1 n HIS 266 
1 n GLN 267 
1 n SER 268 
1 n GLY 269 
1 n TYR 270 
1 n ALA 271 
1 n PRO 272 
1 n LEU 273 
1 n VAL 274 
1 n GLY 275 
1 n ALA 276 
1 n GLU 277 
1 n GLN 278 
1 n ALA 279 
1 n ALA 280 
1 n SER 281 
1 n ALA 282 
1 n THR 283 
1 n ALA 284 
1 n GLY 285 
1 n ALA 286 
1 n SER 287 
1 n ALA 288 
1 n TYR 289 
1 n THR 290 
1 n ASP 291 
1 n SER 292 
1 n VAL 293 
1 n ASN 294 
1 n ASN 295 
1 n SER 296 
1 n ILE 297 
1 n SER 298 
1 n PHE 299 
1 n SER 300 
1 n MET 301 
1 n GLU 302 
1 n ALA 303 
1 n GLY 304 
1 n ILE 305 
1 n VAL 306 
1 n PRO 307 
1 n ASP 308 
1 n ASN 309 
1 n THR 310 
1 n VAL 311 
1 n GLN 312 
1 n SER 313 
1 n SER 314 
1 n ILE 315 
1 n LEU 316 
1 n ARG 317 
1 n PRO 318 
1 n ALA 319 
1 n GLY 320 
1 n ALA 321 
1 n ILE 322 
1 n GLY 323 
1 n LEU 324 
1 n PHE 325 
1 n SER 326 
1 n SER 327 
1 n PRO 328 
1 n SER 329 
1 n LEU 330 
1 n GLN 331 
1 n THR 332 
1 n PRO 333 
1 n LEU 334 
1 n HIS 335 
1 n PHE 336 
1 n SER 337 
1 n SER 338 
1 n LYS 339 
1 n GLU 340 
1 n ARG 341 
1 n GLU 342 
1 n ALA 343 
1 n ARG 344 
1 n VAL 345 
1 n LEU 346 
1 n ARG 347 
1 n TYR 348 
1 n LYS 349 
1 n GLU 350 
1 n LYS 351 
1 n LYS 352 
1 n LYS 353 
1 n SER 354 
1 n ARG 355 
1 n LYS 356 
1 n PHE 357 
1 n GLU 358 
1 n LYS 359 
1 n THR 360 
1 n THR 361 
1 n ARG 362 
1 n TYR 363 
1 n ALA 364 
1 n THR 365 
1 n ARG 366 
1 n LYS 367 
1 n ALA 368 
1 n TYR 369 
1 n ALA 370 
1 n GLU 371 
1 n ALA 372 
1 n ARG 373 
1 n PRO 374 
1 n ARG 375 
1 n ILE 376 
1 n LYS 377 
1 n GLY 378 
1 n ARG 379 
1 n PHE 380 
1 n ALA 381 
1 n LYS 382 
1 n ARG 383 
1 n SER 384 
1 n ASP 385 
1 n ALA 386 
1 n GLU 387 
1 n MET 388 
1 n GLU 389 
1 n VAL 390 
1 n ASP 391 
1 n GLN 392 
1 n THR 393 
1 n PHE 394 
1 n SER 395 
1 n THR 396 
1 n ALA 397 
1 n ALA 398 
1 n LEU 399 
1 n SER 400 
1 n ASP 401 
1 n SER 402 
1 n SER 403 
1 n TYR 404 
1 n SER 405 
1 n THR 406 
1 n VAL 407 
1 n PRO 408 
1 n TRP 409 
1 n PHE 410 
2 n GLU 1   
2 n PRO 2   
2 n GLN 3   
2 n ASN 4   
2 n GLN 5   
2 n SER 6   
2 n GLN 7   
2 n GLN 8   
2 n LEU 9   
2 n PRO 10  
2 n GLN 11  
2 n PRO 12  
2 n GLN 13  
2 n LEU 14  
2 n GLN 15  
2 n LEU 16  
2 n HIS 17  
2 n PRO 18  
2 n GLN 19  
2 n VAL 20  
2 n GLN 21  
2 n GLN 22  
2 n PRO 23  
2 n PRO 24  
2 n GLN 25  
2 n PRO 26  
2 n GLN 27  
2 n PRO 28  
2 n GLN 29  
2 n LEU 30  
2 n HIS 31  
2 n PRO 32  
2 n GLN 33  
2 n SER 34  
2 n GLN 35  
2 n GLN 36  
2 n PRO 37  
2 n LEU 38  
2 n GLN 39  
2 n PRO 40  
2 n GLN 41  
2 n LEU 42  
2 n GLN 43  
2 n PRO 44  
2 n TYR 45  
2 n THR 46  
2 n GLN 47  
2 n ALA 48  
2 n GLN 49  
2 n PRO 50  
2 n GLN 51  
2 n GLN 52  
2 n PRO 53  
2 n LEU 54  
2 n GLN 55  
2 n PRO 56  
2 n GLN 57  
2 n LEU 58  
2 n GLN 59  
2 n PRO 60  
2 n TYR 61  
2 n THR 62  
2 n GLN 63  
2 n ALA 64  
2 n GLN 65  
2 n PRO 66  
2 n GLN 67  
2 n GLN 68  
2 n PRO 69  
2 n LEU 70  
2 n GLN 71  
2 n PRO 72  
2 n GLN 73  
2 n LEU 74  
2 n GLN 75  
2 n PRO 76  
2 n TYR 77  
2 n THR 78  
2 n GLN 79  
2 n ALA 80  
2 n GLN 81  
2 n PRO 82  
2 n GLN 83  
2 n GLN 84  
2 n PRO 85  
2 n LEU 86  
2 n GLN 87  
2 n PRO 88  
2 n GLN 89  
2 n LEU 90  
2 n GLN 91  
2 n PRO 92  
2 n TYR 93  
2 n THR 94  
2 n GLN 95  
2 n ALA 96  
2 n GLN 97  
2 n PRO 98  
2 n GLN 99  
2 n GLN 100 
2 n PRO 101 
2 n LEU 102 
2 n GLN 103 
2 n PRO 104 
2 n GLN 105 
2 n LEU 106 
2 n GLN 107 
2 n PRO 108 
3 n GLN 1   
3 n ARG 2   
3 n GLN 3   
3 n GLU 4   
3 n ALA 5   
3 n GLU 6   
3 n ARG 7   
3 n ALA 8   
3 n SER 9   
3 n ALA 10  
3 n SER 11  
3 n ASP 12  
3 n PHE 13  
3 n LYS 14  
3 n ASN 15  
3 n HIS 16  
3 n GLN 17  
3 n LEU 18  
3 n PRO 19  
3 n LEU 20  
3 n ALA 21  
3 n ARG 22  
3 n ILE 23  
3 n LYS 24  
3 n LYS 25  
3 n ILE 26  
3 n MET 27  
3 n LYS 28  
3 n ALA 29  
3 n ASP 30  
3 n GLU 31  
3 n ASP 32  
3 n VAL 33  
3 n ARG 34  
3 n MET 35  
3 n ILE 36  
3 n SER 37  
3 n ALA 38  
3 n GLU 39  
3 n ALA 40  
3 n PRO 41  
3 n VAL 42  
3 n LEU 43  
3 n PHE 44  
3 n ALA 45  
3 n LYS 46  
3 n ALA 47  
3 n CYS 48  
3 n GLU 49  
3 n LEU 50  
3 n PHE 51  
3 n ILE 52  
3 n LEU 53  
3 n GLU 54  
3 n LEU 55  
3 n THR 56  
3 n ILE 57  
3 n ARG 58  
3 n SER 59  
3 n TRP 60  
3 n LEU 61  
3 n HIS 62  
3 n ALA 63  
3 n GLU 64  
3 n GLU 65  
3 n ASN 66  
3 n LYS 67  
3 n ARG 68  
3 n ARG 69  
3 n THR 70  
3 n LEU 71  
3 n GLN 72  
3 n ARG 73  
3 n ASN 74  
3 n ASP 75  
3 n VAL 76  
3 n ALA 77  
3 n ALA 78  
3 n ALA 79  
3 n ILE 80  
3 n ALA 81  
3 n ARG 82  
3 n THR 83  
3 n ASP 84  
3 n VAL 85  
3 n PHE 86  
3 n ASP 87  
3 n PHE 88  
3 n LEU 89  
3 n VAL 90  
3 n ASP 91  
3 n ILE 92  
3 n VAL 93  
3 n PRO 94  
3 n ARG 95  
3 n GLU 96  
3 n GLU 97  
3 n ALA 98  
3 n LYS 99  
3 n GLU 100 
3 n GLU 101 
3 n PRO 102 
3 n GLY 103 
3 n SER 104 
4 n DC  1   
4 n DA  2   
4 n DC  3   
4 n DG  4   
4 n DC  5   
4 n DA  6   
4 n DC  7   
4 n DC  8   
4 n DA  9   
4 n DG  10  
4 n DA  11  
4 n DC  12  
4 n DC  13  
4 n DA  14  
4 n DC  15  
4 n DA  16  
4 n DC  17  
4 n DC  18  
4 n DA  19  
4 n DG  20  
4 n DA  21  
4 n DA  22  
4 n DA  23  
4 n DC  24  
4 n DA  25  
4 n DA  26  
4 n DA  27  
4 n DC  28  
4 n DA  29  
4 n DA  30  
4 n DA  31  
5 n DT  1   
5 n DT  2   
5 n DT  3   
5 n DG  4   
5 n DT  5   
5 n DT  6   
5 n DT  7   
5 n DG  8   
5 n DT  9   
5 n DT  10  
5 n DT  11  
5 n DC  12  
5 n DT  13  
5 n DG  14  
5 n DG  15  
5 n DT  16  
5 n DG  17  
5 n DT  18  
5 n DG  19  
5 n DG  20  
5 n DT  21  
5 n DC  22  
5 n DT  23  
5 n DG  24  
5 n DG  25  
5 n DT  26  
5 n DG  27  
5 n DC  28  
5 n DG  29  
5 n DT  30  
5 n DG  31  
#
_ma_data.content_type "model coordinates"
_ma_data.id           1
_ma_data.name         Model
#
_ma_model_list.data_id          1
_ma_model_list.model_group_id   1
_ma_model_list.model_group_name "AlphaFold-beta-20231127 (927599d6-1efe-4fa9-85d2-a29f909d212e @ 2024-12-16 01:23:44)"
_ma_model_list.model_id         1
_ma_model_list.model_name       "Top ranked model"
_ma_model_list.model_type       "Ab initio model"
_ma_model_list.ordinal_id       1
#
loop_
_ma_protocol_step.method_type
_ma_protocol_step.ordinal_id
_ma_protocol_step.protocol_id
_ma_protocol_step.step_id
"coevolution MSA" 1 1 1 
"template search" 2 1 2 
modeling          3 1 3 
#
loop_
_ma_qa_metric.id
_ma_qa_metric.mode
_ma_qa_metric.name
_ma_qa_metric.software_group_id
_ma_qa_metric.type
1 global pLDDT 1 pLDDT 
2 local  pLDDT 1 pLDDT 
#
_ma_qa_metric_global.metric_id    1
_ma_qa_metric_global.metric_value 60.09
_ma_qa_metric_global.model_id     1
_ma_qa_metric_global.ordinal_id   1
#
_ma_software_group.group_id    1
_ma_software_group.ordinal_id  1
_ma_software_group.software_id 1
#
loop_
_ma_target_entity.data_id
_ma_target_entity.entity_id
_ma_target_entity.origin
1 1 . 
1 2 . 
1 3 . 
1 4 . 
1 5 . 
#
loop_
_ma_target_entity_instance.asym_id
_ma_target_entity_instance.details
_ma_target_entity_instance.entity_id
A . 1 
B . 2 
C . 3 
D . 4 
E . 5 
#
loop_
_pdbx_data_usage.details
_pdbx_data_usage.id
_pdbx_data_usage.type
_pdbx_data_usage.url
;NON-COMMERCIAL USE ONLY, BY USING THIS FILE YOU AGREE TO THE TERMS OF USE FOUND
AT alphafoldserver.com/output-terms.
;
1 license    ? 
;THE INFORMATION IS NOT INTENDED FOR, HAS NOT BEEN VALIDATED FOR, AND IS NOT
APPROVED FOR CLINICAL USE. IT SHOULD NOT BE USED FOR CLINICAL PURPOSE OR RELIED
ON FOR MEDICAL OR OTHER PROFESSIONAL ADVICE. IT IS THEORETICAL MODELLING ONLY
AND CAUTION SHOULD BE EXERCISED IN ITS USE. IT IS PROVIDED "AS-IS" WITHOUT ANY
WARRANTY OF ANY KIND, WHETHER EXPRESSED OR IMPLIED. NO WARRANTY IS GIVEN THAT
USE OF THE INFORMATION SHALL NOT INFRINGE THE RIGHTS OF ANY THIRD PARTY.
;
2 disclaimer ? 
#
loop_
_pdbx_poly_seq_scheme.asym_id
_pdbx_poly_seq_scheme.auth_seq_num
_pdbx_poly_seq_scheme.entity_id
_pdbx_poly_seq_scheme.hetero
_pdbx_poly_seq_scheme.mon_id
_pdbx_poly_seq_scheme.pdb_ins_code
_pdbx_poly_seq_scheme.pdb_seq_num
_pdbx_poly_seq_scheme.pdb_strand_id
_pdbx_poly_seq_scheme.seq_id
A 1   1 n MET . 1   A 1   
A 2   1 n PRO . 2   A 2   
A 3   1 n ARG . 3   A 3   
A 4   1 n CYS . 4   A 4   
A 5   1 n ASN . 5   A 5   
A 6   1 n LYS . 6   A 6   
A 7   1 n CYS . 7   A 7   
A 8   1 n LEU . 8   A 8   
A 9   1 n SER . 9   A 9   
A 10  1 n GLU . 10  A 10  
A 11  1 n ASN . 11  A 11  
A 12  1 n ASP . 12  A 12  
A 13  1 n SER . 13  A 13  
A 14  1 n ALA . 14  A 14  
A 15  1 n SER . 15  A 15  
A 16  1 n GLU . 16  A 16  
A 17  1 n ASP . 17  A 17  
A 18  1 n ARG . 18  A 18  
A 19  1 n HIS . 19  A 19  
A 20  1 n TRP . 20  A 20  
A 21  1 n HIS . 21  A 21  
A 22  1 n ARG . 22  A 22  
A 23  1 n THR . 23  A 23  
A 24  1 n ALA . 24  A 24  
A 25  1 n THR . 25  A 25  
A 26  1 n LEU . 26  A 26  
A 27  1 n PHE . 27  A 27  
A 28  1 n MET . 28  A 28  
A 29  1 n ASN . 29  A 29  
A 30  1 n CYS . 30  A 30  
A 31  1 n VAL . 31  A 31  
A 32  1 n SER . 32  A 32  
A 33  1 n ASN . 33  A 33  
A 34  1 n GLY . 34  A 34  
A 35  1 n THR . 35  A 35  
A 36  1 n VAL . 36  A 36  
A 37  1 n TYR . 37  A 37  
A 38  1 n GLU . 38  A 38  
A 39  1 n GLU . 39  A 39  
A 40  1 n ALA . 40  A 40  
A 41  1 n VAL . 41  A 41  
A 42  1 n GLY . 42  A 42  
A 43  1 n ARG . 43  A 43  
A 44  1 n GLU . 44  A 44  
A 45  1 n GLY . 45  A 45  
A 46  1 n CYS . 46  A 46  
A 47  1 n TRP . 47  A 47  
A 48  1 n ALA . 48  A 48  
A 49  1 n ARG . 49  A 49  
A 50  1 n LEU . 50  A 50  
A 51  1 n CYS . 51  A 51  
A 52  1 n ASP . 52  A 52  
A 53  1 n GLY . 53  A 53  
A 54  1 n CYS . 54  A 54  
A 55  1 n CYS . 55  A 55  
A 56  1 n THR . 56  A 56  
A 57  1 n VAL . 57  A 57  
A 58  1 n PRO . 58  A 58  
A 59  1 n SER . 59  A 59  
A 60  1 n VAL . 60  A 60  
A 61  1 n VAL . 61  A 61  
A 62  1 n TYR . 62  A 62  
A 63  1 n CYS . 63  A 63  
A 64  1 n ARG . 64  A 64  
A 65  1 n ALA . 65  A 65  
A 66  1 n ASP . 66  A 66  
A 67  1 n SER . 67  A 67  
A 68  1 n ALA . 68  A 68  
A 69  1 n TYR . 69  A 69  
A 70  1 n LEU . 70  A 70  
A 71  1 n CYS . 71  A 71  
A 72  1 n ALA . 72  A 72  
A 73  1 n SER . 73  A 73  
A 74  1 n CYS . 74  A 74  
A 75  1 n ASP . 75  A 75  
A 76  1 n ALA . 76  A 76  
A 77  1 n GLN . 77  A 77  
A 78  1 n ILE . 78  A 78  
A 79  1 n HIS . 79  A 79  
A 80  1 n ALA . 80  A 80  
A 81  1 n ALA . 81  A 81  
A 82  1 n ASN . 82  A 82  
A 83  1 n ARG . 83  A 83  
A 84  1 n VAL . 84  A 84  
A 85  1 n ALA . 85  A 85  
A 86  1 n SER . 86  A 86  
A 87  1 n ARG . 87  A 87  
A 88  1 n HIS . 88  A 88  
A 89  1 n GLU . 89  A 89  
A 90  1 n ARG . 90  A 90  
A 91  1 n VAL . 91  A 91  
A 92  1 n LEU . 92  A 92  
A 93  1 n LEU . 93  A 93  
A 94  1 n SER . 94  A 94  
A 95  1 n GLU . 95  A 95  
A 96  1 n ALA . 96  A 96  
A 97  1 n TYR . 97  A 97  
A 98  1 n LYS . 98  A 98  
A 99  1 n HIS . 99  A 99  
A 100 1 n ALA . 100 A 100 
A 101 1 n PRO . 101 A 101 
A 102 1 n VAL . 102 A 102 
A 103 1 n MET . 103 A 103 
A 104 1 n LEU . 104 A 104 
A 105 1 n ASP . 105 A 105 
A 106 1 n CYS . 106 A 106 
A 107 1 n HIS . 107 A 107 
A 108 1 n ALA . 108 A 108 
A 109 1 n ASP . 109 A 109 
A 110 1 n ALA . 110 A 110 
A 111 1 n ALA . 111 A 111 
A 112 1 n ALA . 112 A 112 
A 113 1 n LEU . 113 A 113 
A 114 1 n CYS . 114 A 114 
A 115 1 n ALA . 115 A 115 
A 116 1 n ALA . 116 A 116 
A 117 1 n TYR . 117 A 117 
A 118 1 n GLU . 118 A 118 
A 119 1 n ALA . 119 A 119 
A 120 1 n GLN . 120 A 120 
A 121 1 n VAL . 121 A 121 
A 122 1 n HIS . 122 A 122 
A 123 1 n TYR . 123 A 123 
A 124 1 n ALA . 124 A 124 
A 125 1 n ASN . 125 A 125 
A 126 1 n LEU . 126 A 126 
A 127 1 n LEU . 127 A 127 
A 128 1 n THR . 128 A 128 
A 129 1 n VAL . 129 A 129 
A 130 1 n MET . 130 A 130 
A 131 1 n HIS . 131 A 131 
A 132 1 n GLN . 132 A 132 
A 133 1 n ARG . 133 A 133 
A 134 1 n MET . 134 A 134 
A 135 1 n PRO . 135 A 135 
A 136 1 n VAL . 136 A 136 
A 137 1 n VAL . 137 A 137 
A 138 1 n SER . 138 A 138 
A 139 1 n HIS . 139 A 139 
A 140 1 n PRO . 140 A 140 
A 141 1 n ALA . 141 A 141 
A 142 1 n VAL . 142 A 142 
A 143 1 n ALA . 143 A 143 
A 144 1 n ILE . 144 A 144 
A 145 1 n PRO . 145 A 145 
A 146 1 n PRO . 146 A 146 
A 147 1 n VAL . 147 A 147 
A 148 1 n SER . 148 A 148 
A 149 1 n LEU . 149 A 149 
A 150 1 n PHE . 150 A 150 
A 151 1 n ALA . 151 A 151 
A 152 1 n GLU . 152 A 152 
A 153 1 n ALA . 153 A 153 
A 154 1 n GLU . 154 A 154 
A 155 1 n ALA . 155 A 155 
A 156 1 n THR . 156 A 156 
A 157 1 n ALA . 157 A 157 
A 158 1 n PRO . 158 A 158 
A 159 1 n VAL . 159 A 159 
A 160 1 n LEU . 160 A 160 
A 161 1 n GLY . 161 A 161 
A 162 1 n ARG . 162 A 162 
A 163 1 n LYS . 163 A 163 
A 164 1 n GLU . 164 A 164 
A 165 1 n GLU . 165 A 165 
A 166 1 n ASP . 166 A 166 
A 167 1 n THR . 167 A 167 
A 168 1 n SER . 168 A 168 
A 169 1 n TRP . 169 A 169 
A 170 1 n LEU . 170 A 170 
A 171 1 n LEU . 171 A 171 
A 172 1 n LEU . 172 A 172 
A 173 1 n SER . 173 A 173 
A 174 1 n LYS . 174 A 174 
A 175 1 n ASP . 175 A 175 
A 176 1 n SER . 176 A 176 
A 177 1 n ASP . 177 A 177 
A 178 1 n ASN . 178 A 178 
A 179 1 n HIS . 179 A 179 
A 180 1 n ASN . 180 A 180 
A 181 1 n ARG . 181 A 181 
A 182 1 n SER . 182 A 182 
A 183 1 n GLY . 183 A 183 
A 184 1 n ASN . 184 A 184 
A 185 1 n ASN . 185 A 185 
A 186 1 n SER . 186 A 186 
A 187 1 n SER . 187 A 187 
A 188 1 n THR . 188 A 188 
A 189 1 n SER . 189 A 189 
A 190 1 n SER . 190 A 190 
A 191 1 n SER . 191 A 191 
A 192 1 n SER . 192 A 192 
A 193 1 n GLN . 193 A 193 
A 194 1 n TYR . 194 A 194 
A 195 1 n PHE . 195 A 195 
A 196 1 n GLY . 196 A 196 
A 197 1 n GLU . 197 A 197 
A 198 1 n VAL . 198 A 198 
A 199 1 n ASP . 199 A 199 
A 200 1 n GLN . 200 A 200 
A 201 1 n TYR . 201 A 201 
A 202 1 n PHE . 202 A 202 
A 203 1 n ASP . 203 A 203 
A 204 1 n LEU . 204 A 204 
A 205 1 n VAL . 205 A 205 
A 206 1 n GLY . 206 A 206 
A 207 1 n TYR . 207 A 207 
A 208 1 n ASN . 208 A 208 
A 209 1 n SER . 209 A 209 
A 210 1 n TYR . 210 A 210 
A 211 1 n TYR . 211 A 211 
A 212 1 n ASP . 212 A 212 
A 213 1 n SER . 213 A 213 
A 214 1 n HIS . 214 A 214 
A 215 1 n MET . 215 A 215 
A 216 1 n SER . 216 A 216 
A 217 1 n ASN . 217 A 217 
A 218 1 n GLN . 218 A 218 
A 219 1 n GLU . 219 A 219 
A 220 1 n GLN . 220 A 220 
A 221 1 n TYR . 221 A 221 
A 222 1 n VAL . 222 A 222 
A 223 1 n MET . 223 A 223 
A 224 1 n GLN . 224 A 224 
A 225 1 n GLU . 225 A 225 
A 226 1 n GLN . 226 A 226 
A 227 1 n GLN . 227 A 227 
A 228 1 n HIS . 228 A 228 
A 229 1 n LEU . 229 A 229 
A 230 1 n GLN . 230 A 230 
A 231 1 n GLN . 231 A 231 
A 232 1 n MET . 232 A 232 
A 233 1 n GLN . 233 A 233 
A 234 1 n LYS . 234 A 234 
A 235 1 n GLU . 235 A 235 
A 236 1 n TYR . 236 A 236 
A 237 1 n ALA . 237 A 237 
A 238 1 n GLU . 238 A 238 
A 239 1 n GLN . 239 A 239 
A 240 1 n GLN . 240 A 240 
A 241 1 n MET . 241 A 241 
A 242 1 n GLN . 242 A 242 
A 243 1 n LYS . 243 A 243 
A 244 1 n GLU . 244 A 244 
A 245 1 n TYR . 245 A 245 
A 246 1 n VAL . 246 A 246 
A 247 1 n GLU . 247 A 247 
A 248 1 n ASN . 248 A 248 
A 249 1 n GLU . 249 A 249 
A 250 1 n GLY . 250 A 250 
A 251 1 n SER . 251 A 251 
A 252 1 n GLU . 252 A 252 
A 253 1 n CYS . 253 A 253 
A 254 1 n ILE . 254 A 254 
A 255 1 n VAL . 255 A 255 
A 256 1 n PRO . 256 A 256 
A 257 1 n SER . 257 A 257 
A 258 1 n GLN . 258 A 258 
A 259 1 n SER . 259 A 259 
A 260 1 n THR . 260 A 260 
A 261 1 n ILE . 261 A 261 
A 262 1 n VAL . 262 A 262 
A 263 1 n ARG . 263 A 263 
A 264 1 n ARG . 264 A 264 
A 265 1 n PRO . 265 A 265 
A 266 1 n HIS . 266 A 266 
A 267 1 n GLN . 267 A 267 
A 268 1 n SER . 268 A 268 
A 269 1 n GLY . 269 A 269 
A 270 1 n TYR . 270 A 270 
A 271 1 n ALA . 271 A 271 
A 272 1 n PRO . 272 A 272 
A 273 1 n LEU . 273 A 273 
A 274 1 n VAL . 274 A 274 
A 275 1 n GLY . 275 A 275 
A 276 1 n ALA . 276 A 276 
A 277 1 n GLU . 277 A 277 
A 278 1 n GLN . 278 A 278 
A 279 1 n ALA . 279 A 279 
A 280 1 n ALA . 280 A 280 
A 281 1 n SER . 281 A 281 
A 282 1 n ALA . 282 A 282 
A 283 1 n THR . 283 A 283 
A 284 1 n ALA . 284 A 284 
A 285 1 n GLY . 285 A 285 
A 286 1 n ALA . 286 A 286 
A 287 1 n SER . 287 A 287 
A 288 1 n ALA . 288 A 288 
A 289 1 n TYR . 289 A 289 
A 290 1 n THR . 290 A 290 
A 291 1 n ASP . 291 A 291 
A 292 1 n SER . 292 A 292 
A 293 1 n VAL . 293 A 293 
A 294 1 n ASN . 294 A 294 
A 295 1 n ASN . 295 A 295 
A 296 1 n SER . 296 A 296 
A 297 1 n ILE . 297 A 297 
A 298 1 n SER . 298 A 298 
A 299 1 n PHE . 299 A 299 
A 300 1 n SER . 300 A 300 
A 301 1 n MET . 301 A 301 
A 302 1 n GLU . 302 A 302 
A 303 1 n ALA . 303 A 303 
A 304 1 n GLY . 304 A 304 
A 305 1 n ILE . 305 A 305 
A 306 1 n VAL . 306 A 306 
A 307 1 n PRO . 307 A 307 
A 308 1 n ASP . 308 A 308 
A 309 1 n ASN . 309 A 309 
A 310 1 n THR . 310 A 310 
A 311 1 n VAL . 311 A 311 
A 312 1 n GLN . 312 A 312 
A 313 1 n SER . 313 A 313 
A 314 1 n SER . 314 A 314 
A 315 1 n ILE . 315 A 315 
A 316 1 n LEU . 316 A 316 
A 317 1 n ARG . 317 A 317 
A 318 1 n PRO . 318 A 318 
A 319 1 n ALA . 319 A 319 
A 320 1 n GLY . 320 A 320 
A 321 1 n ALA . 321 A 321 
A 322 1 n ILE . 322 A 322 
A 323 1 n GLY . 323 A 323 
A 324 1 n LEU . 324 A 324 
A 325 1 n PHE . 325 A 325 
A 326 1 n SER . 326 A 326 
A 327 1 n SER . 327 A 327 
A 328 1 n PRO . 328 A 328 
A 329 1 n SER . 329 A 329 
A 330 1 n LEU . 330 A 330 
A 331 1 n GLN . 331 A 331 
A 332 1 n THR . 332 A 332 
A 333 1 n PRO . 333 A 333 
A 334 1 n LEU . 334 A 334 
A 335 1 n HIS . 335 A 335 
A 336 1 n PHE . 336 A 336 
A 337 1 n SER . 337 A 337 
A 338 1 n SER . 338 A 338 
A 339 1 n LYS . 339 A 339 
A 340 1 n GLU . 340 A 340 
A 341 1 n ARG . 341 A 341 
A 342 1 n GLU . 342 A 342 
A 343 1 n ALA . 343 A 343 
A 344 1 n ARG . 344 A 344 
A 345 1 n VAL . 345 A 345 
A 346 1 n LEU . 346 A 346 
A 347 1 n ARG . 347 A 347 
A 348 1 n TYR . 348 A 348 
A 349 1 n LYS . 349 A 349 
A 350 1 n GLU . 350 A 350 
A 351 1 n LYS . 351 A 351 
A 352 1 n LYS . 352 A 352 
A 353 1 n LYS . 353 A 353 
A 354 1 n SER . 354 A 354 
A 355 1 n ARG . 355 A 355 
A 356 1 n LYS . 356 A 356 
A 357 1 n PHE . 357 A 357 
A 358 1 n GLU . 358 A 358 
A 359 1 n LYS . 359 A 359 
A 360 1 n THR . 360 A 360 
A 361 1 n THR . 361 A 361 
A 362 1 n ARG . 362 A 362 
A 363 1 n TYR . 363 A 363 
A 364 1 n ALA . 364 A 364 
A 365 1 n THR . 365 A 365 
A 366 1 n ARG . 366 A 366 
A 367 1 n LYS . 367 A 367 
A 368 1 n ALA . 368 A 368 
A 369 1 n TYR . 369 A 369 
A 370 1 n ALA . 370 A 370 
A 371 1 n GLU . 371 A 371 
A 372 1 n ALA . 372 A 372 
A 373 1 n ARG . 373 A 373 
A 374 1 n PRO . 374 A 374 
A 375 1 n ARG . 375 A 375 
A 376 1 n ILE . 376 A 376 
A 377 1 n LYS . 377 A 377 
A 378 1 n GLY . 378 A 378 
A 379 1 n ARG . 379 A 379 
A 380 1 n PHE . 380 A 380 
A 381 1 n ALA . 381 A 381 
A 382 1 n LYS . 382 A 382 
A 383 1 n ARG . 383 A 383 
A 384 1 n SER . 384 A 384 
A 385 1 n ASP . 385 A 385 
A 386 1 n ALA . 386 A 386 
A 387 1 n GLU . 387 A 387 
A 388 1 n MET . 388 A 388 
A 389 1 n GLU . 389 A 389 
A 390 1 n VAL . 390 A 390 
A 391 1 n ASP . 391 A 391 
A 392 1 n GLN . 392 A 392 
A 393 1 n THR . 393 A 393 
A 394 1 n PHE . 394 A 394 
A 395 1 n SER . 395 A 395 
A 396 1 n THR . 396 A 396 
A 397 1 n ALA . 397 A 397 
A 398 1 n ALA . 398 A 398 
A 399 1 n LEU . 399 A 399 
A 400 1 n SER . 400 A 400 
A 401 1 n ASP . 401 A 401 
A 402 1 n SER . 402 A 402 
A 403 1 n SER . 403 A 403 
A 404 1 n TYR . 404 A 404 
A 405 1 n SER . 405 A 405 
A 406 1 n THR . 406 A 406 
A 407 1 n VAL . 407 A 407 
A 408 1 n PRO . 408 A 408 
A 409 1 n TRP . 409 A 409 
A 410 1 n PHE . 410 A 410 
B 1   2 n GLU . 1   B 1   
B 2   2 n PRO . 2   B 2   
B 3   2 n GLN . 3   B 3   
B 4   2 n ASN . 4   B 4   
B 5   2 n GLN . 5   B 5   
B 6   2 n SER . 6   B 6   
B 7   2 n GLN . 7   B 7   
B 8   2 n GLN . 8   B 8   
B 9   2 n LEU . 9   B 9   
B 10  2 n PRO . 10  B 10  
B 11  2 n GLN . 11  B 11  
B 12  2 n PRO . 12  B 12  
B 13  2 n GLN . 13  B 13  
B 14  2 n LEU . 14  B 14  
B 15  2 n GLN . 15  B 15  
B 16  2 n LEU . 16  B 16  
B 17  2 n HIS . 17  B 17  
B 18  2 n PRO . 18  B 18  
B 19  2 n GLN . 19  B 19  
B 20  2 n VAL . 20  B 20  
B 21  2 n GLN . 21  B 21  
B 22  2 n GLN . 22  B 22  
B 23  2 n PRO . 23  B 23  
B 24  2 n PRO . 24  B 24  
B 25  2 n GLN . 25  B 25  
B 26  2 n PRO . 26  B 26  
B 27  2 n GLN . 27  B 27  
B 28  2 n PRO . 28  B 28  
B 29  2 n GLN . 29  B 29  
B 30  2 n LEU . 30  B 30  
B 31  2 n HIS . 31  B 31  
B 32  2 n PRO . 32  B 32  
B 33  2 n GLN . 33  B 33  
B 34  2 n SER . 34  B 34  
B 35  2 n GLN . 35  B 35  
B 36  2 n GLN . 36  B 36  
B 37  2 n PRO . 37  B 37  
B 38  2 n LEU . 38  B 38  
B 39  2 n GLN . 39  B 39  
B 40  2 n PRO . 40  B 40  
B 41  2 n GLN . 41  B 41  
B 42  2 n LEU . 42  B 42  
B 43  2 n GLN . 43  B 43  
B 44  2 n PRO . 44  B 44  
B 45  2 n TYR . 45  B 45  
B 46  2 n THR . 46  B 46  
B 47  2 n GLN . 47  B 47  
B 48  2 n ALA . 48  B 48  
B 49  2 n GLN . 49  B 49  
B 50  2 n PRO . 50  B 50  
B 51  2 n GLN . 51  B 51  
B 52  2 n GLN . 52  B 52  
B 53  2 n PRO . 53  B 53  
B 54  2 n LEU . 54  B 54  
B 55  2 n GLN . 55  B 55  
B 56  2 n PRO . 56  B 56  
B 57  2 n GLN . 57  B 57  
B 58  2 n LEU . 58  B 58  
B 59  2 n GLN . 59  B 59  
B 60  2 n PRO . 60  B 60  
B 61  2 n TYR . 61  B 61  
B 62  2 n THR . 62  B 62  
B 63  2 n GLN . 63  B 63  
B 64  2 n ALA . 64  B 64  
B 65  2 n GLN . 65  B 65  
B 66  2 n PRO . 66  B 66  
B 67  2 n GLN . 67  B 67  
B 68  2 n GLN . 68  B 68  
B 69  2 n PRO . 69  B 69  
B 70  2 n LEU . 70  B 70  
B 71  2 n GLN . 71  B 71  
B 72  2 n PRO . 72  B 72  
B 73  2 n GLN . 73  B 73  
B 74  2 n LEU . 74  B 74  
B 75  2 n GLN . 75  B 75  
B 76  2 n PRO . 76  B 76  
B 77  2 n TYR . 77  B 77  
B 78  2 n THR . 78  B 78  
B 79  2 n GLN . 79  B 79  
B 80  2 n ALA . 80  B 80  
B 81  2 n GLN . 81  B 81  
B 82  2 n PRO . 82  B 82  
B 83  2 n GLN . 83  B 83  
B 84  2 n GLN . 84  B 84  
B 85  2 n PRO . 85  B 85  
B 86  2 n LEU . 86  B 86  
B 87  2 n GLN . 87  B 87  
B 88  2 n PRO . 88  B 88  
B 89  2 n GLN . 89  B 89  
B 90  2 n LEU . 90  B 90  
B 91  2 n GLN . 91  B 91  
B 92  2 n PRO . 92  B 92  
B 93  2 n TYR . 93  B 93  
B 94  2 n THR . 94  B 94  
B 95  2 n GLN . 95  B 95  
B 96  2 n ALA . 96  B 96  
B 97  2 n GLN . 97  B 97  
B 98  2 n PRO . 98  B 98  
B 99  2 n GLN . 99  B 99  
B 100 2 n GLN . 100 B 100 
B 101 2 n PRO . 101 B 101 
B 102 2 n LEU . 102 B 102 
B 103 2 n GLN . 103 B 103 
B 104 2 n PRO . 104 B 104 
B 105 2 n GLN . 105 B 105 
B 106 2 n LEU . 106 B 106 
B 107 2 n GLN . 107 B 107 
B 108 2 n PRO . 108 B 108 
C 1   3 n GLN . 1   C 1   
C 2   3 n ARG . 2   C 2   
C 3   3 n GLN . 3   C 3   
C 4   3 n GLU . 4   C 4   
C 5   3 n ALA . 5   C 5   
C 6   3 n GLU . 6   C 6   
C 7   3 n ARG . 7   C 7   
C 8   3 n ALA . 8   C 8   
C 9   3 n SER . 9   C 9   
C 10  3 n ALA . 10  C 10  
C 11  3 n SER . 11  C 11  
C 12  3 n ASP . 12  C 12  
C 13  3 n PHE . 13  C 13  
C 14  3 n LYS . 14  C 14  
C 15  3 n ASN . 15  C 15  
C 16  3 n HIS . 16  C 16  
C 17  3 n GLN . 17  C 17  
C 18  3 n LEU . 18  C 18  
C 19  3 n PRO . 19  C 19  
C 20  3 n LEU . 20  C 20  
C 21  3 n ALA . 21  C 21  
C 22  3 n ARG . 22  C 22  
C 23  3 n ILE . 23  C 23  
C 24  3 n LYS . 24  C 24  
C 25  3 n LYS . 25  C 25  
C 26  3 n ILE . 26  C 26  
C 27  3 n MET . 27  C 27  
C 28  3 n LYS . 28  C 28  
C 29  3 n ALA . 29  C 29  
C 30  3 n ASP . 30  C 30  
C 31  3 n GLU . 31  C 31  
C 32  3 n ASP . 32  C 32  
C 33  3 n VAL . 33  C 33  
C 34  3 n ARG . 34  C 34  
C 35  3 n MET . 35  C 35  
C 36  3 n ILE . 36  C 36  
C 37  3 n SER . 37  C 37  
C 38  3 n ALA . 38  C 38  
C 39  3 n GLU . 39  C 39  
C 40  3 n ALA . 40  C 40  
C 41  3 n PRO . 41  C 41  
C 42  3 n VAL . 42  C 42  
C 43  3 n LEU . 43  C 43  
C 44  3 n PHE . 44  C 44  
C 45  3 n ALA . 45  C 45  
C 46  3 n LYS . 46  C 46  
C 47  3 n ALA . 47  C 47  
C 48  3 n CYS . 48  C 48  
C 49  3 n GLU . 49  C 49  
C 50  3 n LEU . 50  C 50  
C 51  3 n PHE . 51  C 51  
C 52  3 n ILE . 52  C 52  
C 53  3 n LEU . 53  C 53  
C 54  3 n GLU . 54  C 54  
C 55  3 n LEU . 55  C 55  
C 56  3 n THR . 56  C 56  
C 57  3 n ILE . 57  C 57  
C 58  3 n ARG . 58  C 58  
C 59  3 n SER . 59  C 59  
C 60  3 n TRP . 60  C 60  
C 61  3 n LEU . 61  C 61  
C 62  3 n HIS . 62  C 62  
C 63  3 n ALA . 63  C 63  
C 64  3 n GLU . 64  C 64  
C 65  3 n GLU . 65  C 65  
C 66  3 n ASN . 66  C 66  
C 67  3 n LYS . 67  C 67  
C 68  3 n ARG . 68  C 68  
C 69  3 n ARG . 69  C 69  
C 70  3 n THR . 70  C 70  
C 71  3 n LEU . 71  C 71  
C 72  3 n GLN . 72  C 72  
C 73  3 n ARG . 73  C 73  
C 74  3 n ASN . 74  C 74  
C 75  3 n ASP . 75  C 75  
C 76  3 n VAL . 76  C 76  
C 77  3 n ALA . 77  C 77  
C 78  3 n ALA . 78  C 78  
C 79  3 n ALA . 79  C 79  
C 80  3 n ILE . 80  C 80  
C 81  3 n ALA . 81  C 81  
C 82  3 n ARG . 82  C 82  
C 83  3 n THR . 83  C 83  
C 84  3 n ASP . 84  C 84  
C 85  3 n VAL . 85  C 85  
C 86  3 n PHE . 86  C 86  
C 87  3 n ASP . 87  C 87  
C 88  3 n PHE . 88  C 88  
C 89  3 n LEU . 89  C 89  
C 90  3 n VAL . 90  C 90  
C 91  3 n ASP . 91  C 91  
C 92  3 n ILE . 92  C 92  
C 93  3 n VAL . 93  C 93  
C 94  3 n PRO . 94  C 94  
C 95  3 n ARG . 95  C 95  
C 96  3 n GLU . 96  C 96  
C 97  3 n GLU . 97  C 97  
C 98  3 n ALA . 98  C 98  
C 99  3 n LYS . 99  C 99  
C 100 3 n GLU . 100 C 100 
C 101 3 n GLU . 101 C 101 
C 102 3 n PRO . 102 C 102 
C 103 3 n GLY . 103 C 103 
C 104 3 n SER . 104 C 104 
D 1   4 n DC  . 1   D 1   
D 2   4 n DA  . 2   D 2   
D 3   4 n DC  . 3   D 3   
D 4   4 n DG  . 4   D 4   
D 5   4 n DC  . 5   D 5   
D 6   4 n DA  . 6   D 6   
D 7   4 n DC  . 7   D 7   
D 8   4 n DC  . 8   D 8   
D 9   4 n DA  . 9   D 9   
D 10  4 n DG  . 10  D 10  
D 11  4 n DA  . 11  D 11  
D 12  4 n DC  . 12  D 12  
D 13  4 n DC  . 13  D 13  
D 14  4 n DA  . 14  D 14  
D 15  4 n DC  . 15  D 15  
D 16  4 n DA  . 16  D 16  
D 17  4 n DC  . 17  D 17  
D 18  4 n DC  . 18  D 18  
D 19  4 n DA  . 19  D 19  
D 20  4 n DG  . 20  D 20  
D 21  4 n DA  . 21  D 21  
D 22  4 n DA  . 22  D 22  
D 23  4 n DA  . 23  D 23  
D 24  4 n DC  . 24  D 24  
D 25  4 n DA  . 25  D 25  
D 26  4 n DA  . 26  D 26  
D 27  4 n DA  . 27  D 27  
D 28  4 n DC  . 28  D 28  
D 29  4 n DA  . 29  D 29  
D 30  4 n DA  . 30  D 30  
D 31  4 n DA  . 31  D 31  
E 1   5 n DT  . 1   E 1   
E 2   5 n DT  . 2   E 2   
E 3   5 n DT  . 3   E 3   
E 4   5 n DG  . 4   E 4   
E 5   5 n DT  . 5   E 5   
E 6   5 n DT  . 6   E 6   
E 7   5 n DT  . 7   E 7   
E 8   5 n DG  . 8   E 8   
E 9   5 n DT  . 9   E 9   
E 10  5 n DT  . 10  E 10  
E 11  5 n DT  . 11  E 11  
E 12  5 n DC  . 12  E 12  
E 13  5 n DT  . 13  E 13  
E 14  5 n DG  . 14  E 14  
E 15  5 n DG  . 15  E 15  
E 16  5 n DT  . 16  E 16  
E 17  5 n DG  . 17  E 17  
E 18  5 n DT  . 18  E 18  
E 19  5 n DG  . 19  E 19  
E 20  5 n DG  . 20  E 20  
E 21  5 n DT  . 21  E 21  
E 22  5 n DC  . 22  E 22  
E 23  5 n DT  . 23  E 23  
E 24  5 n DG  . 24  E 24  
E 25  5 n DG  . 25  E 25  
E 26  5 n DT  . 26  E 26  
E 27  5 n DG  . 27  E 27  
E 28  5 n DC  . 28  E 28  
E 29  5 n DG  . 29  E 29  
E 30  5 n DT  . 30  E 30  
E 31  5 n DG  . 31  E 31  
#
_software.classification other
_software.date           ?
_software.description    "Structure prediction"
_software.name           AlphaFold
_software.pdbx_ordinal   1
_software.type           package
_software.version        "AlphaFold-beta-20231127 (927599d6-1efe-4fa9-85d2-a29f909d212e @ 2024-12-16 01:23:44)"
#
loop_
_struct_asym.entity_id
_struct_asym.id
1 A 
2 B 
3 C 
4 D 
5 E 
#
loop_
_atom_site.group_PDB
_atom_site.id
_atom_site.type_symbol
_atom_site.label_atom_id
_atom_site.label_alt_id
_atom_site.label_comp_id
_atom_site.label_asym_id
_atom_site.label_entity_id
_atom_site.label_seq_id
_atom_site.pdbx_PDB_ins_code
_atom_site.Cartn_x
_atom_site.Cartn_y
_atom_site.Cartn_z
_atom_site.occupancy
_atom_site.B_iso_or_equiv
_atom_site.auth_seq_id
_atom_site.auth_asym_id
_atom_site.pdbx_PDB_model_num
ATOM 1    N N     . MET A 1 1   ? 31.136  9.063   36.739  1.00 19.44 1   A 1 
ATOM 2    C CA    . MET A 1 1   ? 30.766  8.756   35.339  1.00 20.83 1   A 1 
ATOM 3    C C     . MET A 1 1   ? 29.263  8.972   35.177  1.00 22.65 1   A 1 
ATOM 4    O O     . MET A 1 1   ? 28.522  8.275   35.860  1.00 17.43 1   A 1 
ATOM 5    C CB    . MET A 1 1   ? 31.126  7.308   34.967  1.00 18.55 1   A 1 
ATOM 6    C CG    . MET A 1 1   ? 32.637  7.108   34.767  1.00 15.04 1   A 1 
ATOM 7    S SD    . MET A 1 1   ? 33.028  5.409   34.303  1.00 12.83 1   A 1 
ATOM 8    C CE    . MET A 1 1   ? 34.747  5.600   33.799  1.00 12.19 1   A 1 
ATOM 9    N N     . PRO A 1 2   ? 28.779  9.954   34.373  1.00 22.23 2   A 1 
ATOM 10   C CA    . PRO A 1 2   ? 27.358  10.277  34.288  1.00 25.09 2   A 1 
ATOM 11   C C     . PRO A 1 2   ? 26.620  9.180   33.512  1.00 25.74 2   A 1 
ATOM 12   O O     . PRO A 1 2   ? 27.023  8.804   32.409  1.00 22.02 2   A 1 
ATOM 13   C CB    . PRO A 1 2   ? 27.298  11.651  33.611  1.00 22.90 2   A 1 
ATOM 14   C CG    . PRO A 1 2   ? 28.552  11.674  32.737  1.00 21.62 2   A 1 
ATOM 15   C CD    . PRO A 1 2   ? 29.572  10.831  33.528  1.00 23.51 2   A 1 
ATOM 16   N N     . ARG A 1 3   ? 25.522  8.608   34.085  1.00 24.80 3   A 1 
ATOM 17   C CA    . ARG A 1 3   ? 24.677  7.612   33.420  1.00 27.54 3   A 1 
ATOM 18   C C     . ARG A 1 3   ? 23.883  8.298   32.302  1.00 26.40 3   A 1 
ATOM 19   O O     . ARG A 1 3   ? 23.207  9.291   32.544  1.00 23.94 3   A 1 
ATOM 20   C CB    . ARG A 1 3   ? 23.752  6.905   34.426  1.00 26.75 3   A 1 
ATOM 21   C CG    . ARG A 1 3   ? 24.473  5.824   35.251  1.00 24.62 3   A 1 
ATOM 22   C CD    . ARG A 1 3   ? 23.488  5.119   36.203  1.00 23.10 3   A 1 
ATOM 23   N NE    . ARG A 1 3   ? 24.100  3.983   36.905  1.00 21.88 3   A 1 
ATOM 24   C CZ    . ARG A 1 3   ? 23.522  3.216   37.826  1.00 20.25 3   A 1 
ATOM 25   N NH1   . ARG A 1 3   ? 22.302  3.445   38.240  1.00 18.62 3   A 1 
ATOM 26   N NH2   . ARG A 1 3   ? 24.155  2.215   38.353  1.00 17.47 3   A 1 
ATOM 27   N N     . CYS A 1 4   ? 23.963  7.783   31.074  1.00 31.01 4   A 1 
ATOM 28   C CA    . CYS A 1 4   ? 23.321  8.339   29.889  1.00 33.33 4   A 1 
ATOM 29   C C     . CYS A 1 4   ? 21.812  8.027   29.898  1.00 32.53 4   A 1 
ATOM 30   O O     . CYS A 1 4   ? 21.427  6.870   29.748  1.00 30.36 4   A 1 
ATOM 31   C CB    . CYS A 1 4   ? 24.031  7.780   28.646  1.00 32.24 4   A 1 
ATOM 32   S SG    . CYS A 1 4   ? 23.561  8.712   27.160  1.00 28.73 4   A 1 
ATOM 33   N N     . ASN A 1 5   ? 20.966  9.040   30.041  1.00 30.20 5   A 1 
ATOM 34   C CA    . ASN A 1 5   ? 19.501  8.929   30.138  1.00 33.69 5   A 1 
ATOM 35   C C     . ASN A 1 5   ? 18.780  8.607   28.804  1.00 32.36 5   A 1 
ATOM 36   O O     . ASN A 1 5   ? 17.585  8.866   28.693  1.00 29.84 5   A 1 
ATOM 37   C CB    . ASN A 1 5   ? 18.943  10.223  30.775  1.00 32.67 5   A 1 
ATOM 38   C CG    . ASN A 1 5   ? 18.884  10.209  32.296  1.00 28.96 5   A 1 
ATOM 39   O OD1   . ASN A 1 5   ? 19.102  9.207   32.954  1.00 28.79 5   A 1 
ATOM 40   N ND2   . ASN A 1 5   ? 18.573  11.340  32.906  1.00 30.55 5   A 1 
ATOM 41   N N     . LYS A 1 6   ? 19.460  8.075   27.790  1.00 26.35 6   A 1 
ATOM 42   C CA    . LYS A 1 6   ? 18.877  7.903   26.443  1.00 28.55 6   A 1 
ATOM 43   C C     . LYS A 1 6   ? 17.697  6.919   26.357  1.00 28.08 6   A 1 
ATOM 44   O O     . LYS A 1 6   ? 16.957  6.989   25.385  1.00 24.74 6   A 1 
ATOM 45   C CB    . LYS A 1 6   ? 19.969  7.509   25.436  1.00 27.49 6   A 1 
ATOM 46   C CG    . LYS A 1 6   ? 20.560  8.733   24.712  1.00 25.44 6   A 1 
ATOM 47   C CD    . LYS A 1 6   ? 21.504  8.290   23.589  1.00 23.39 6   A 1 
ATOM 48   C CE    . LYS A 1 6   ? 21.992  9.484   22.783  1.00 21.15 6   A 1 
ATOM 49   N NZ    . LYS A 1 6   ? 22.837  9.089   21.618  1.00 18.21 6   A 1 
ATOM 50   N N     . CYS A 1 7   ? 17.502  6.018   27.292  1.00 28.36 7   A 1 
ATOM 51   C CA    . CYS A 1 7   ? 16.627  4.850   27.108  1.00 31.68 7   A 1 
ATOM 52   C C     . CYS A 1 7   ? 15.117  5.129   27.147  1.00 30.33 7   A 1 
ATOM 53   O O     . CYS A 1 7   ? 14.350  4.235   26.804  1.00 28.43 7   A 1 
ATOM 54   C CB    . CYS A 1 7   ? 17.000  3.782   28.146  1.00 30.85 7   A 1 
ATOM 55   S SG    . CYS A 1 7   ? 18.751  3.289   27.969  1.00 29.18 7   A 1 
ATOM 56   N N     . LEU A 1 8   ? 14.661  6.311   27.569  1.00 28.14 8   A 1 
ATOM 57   C CA    . LEU A 1 8   ? 13.223  6.533   27.817  1.00 34.63 8   A 1 
ATOM 58   C C     . LEU A 1 8   ? 12.374  6.727   26.547  1.00 33.10 8   A 1 
ATOM 59   O O     . LEU A 1 8   ? 11.189  6.410   26.576  1.00 30.78 8   A 1 
ATOM 60   C CB    . LEU A 1 8   ? 13.040  7.711   28.787  1.00 32.53 8   A 1 
ATOM 61   C CG    . LEU A 1 8   ? 13.279  7.335   30.267  1.00 29.87 8   A 1 
ATOM 62   C CD1   . LEU A 1 8   ? 13.436  8.592   31.106  1.00 30.44 8   A 1 
ATOM 63   C CD2   . LEU A 1 8   ? 12.115  6.517   30.834  1.00 33.46 8   A 1 
ATOM 64   N N     . SER A 1 9   ? 12.953  7.211   25.443  1.00 33.80 9   A 1 
ATOM 65   C CA    . SER A 1 9   ? 12.175  7.655   24.269  1.00 37.44 9   A 1 
ATOM 66   C C     . SER A 1 9   ? 11.569  6.533   23.406  1.00 36.39 9   A 1 
ATOM 67   O O     . SER A 1 9   ? 10.739  6.819   22.538  1.00 33.81 9   A 1 
ATOM 68   C CB    . SER A 1 9   ? 13.049  8.563   23.414  1.00 35.21 9   A 1 
ATOM 69   O OG    . SER A 1 9   ? 12.441  8.934   22.205  1.00 33.19 9   A 1 
ATOM 70   N N     . GLU A 1 10  ? 11.975  5.267   23.571  1.00 29.64 10  A 1 
ATOM 71   C CA    . GLU A 1 10  ? 11.546  4.175   22.675  1.00 32.99 10  A 1 
ATOM 72   C C     . GLU A 1 10  ? 10.100  3.702   22.924  1.00 31.28 10  A 1 
ATOM 73   O O     . GLU A 1 10  ? 9.487   3.113   22.033  1.00 28.47 10  A 1 
ATOM 74   C CB    . GLU A 1 10  ? 12.527  2.996   22.751  1.00 31.23 10  A 1 
ATOM 75   C CG    . GLU A 1 10  ? 13.866  3.311   22.060  1.00 29.44 10  A 1 
ATOM 76   C CD    . GLU A 1 10  ? 14.795  2.088   21.968  1.00 27.93 10  A 1 
ATOM 77   O OE1   . GLU A 1 10  ? 15.577  2.038   20.986  1.00 27.91 10  A 1 
ATOM 78   O OE2   . GLU A 1 10  ? 14.752  1.231   22.875  1.00 30.00 10  A 1 
ATOM 79   N N     . ASN A 1 11  ? 9.554   3.966   24.115  1.00 30.86 11  A 1 
ATOM 80   C CA    . ASN A 1 11  ? 8.268   3.393   24.522  1.00 34.14 11  A 1 
ATOM 81   C C     . ASN A 1 11  ? 7.053   3.974   23.792  1.00 31.92 11  A 1 
ATOM 82   O O     . ASN A 1 11  ? 6.067   3.246   23.609  1.00 29.05 11  A 1 
ATOM 83   C CB    . ASN A 1 11  ? 8.115   3.512   26.043  1.00 32.04 11  A 1 
ATOM 84   C CG    . ASN A 1 11  ? 8.805   2.393   26.805  1.00 28.30 11  A 1 
ATOM 85   O OD1   . ASN A 1 11  ? 9.030   1.289   26.325  1.00 29.24 11  A 1 
ATOM 86   N ND2   . ASN A 1 11  ? 9.117   2.619   28.062  1.00 30.70 11  A 1 
ATOM 87   N N     . ASP A 1 12  ? 7.084   5.243   23.359  1.00 33.37 12  A 1 
ATOM 88   C CA    . ASP A 1 12  ? 5.887   5.896   22.808  1.00 37.40 12  A 1 
ATOM 89   C C     . ASP A 1 12  ? 5.497   5.360   21.424  1.00 34.93 12  A 1 
ATOM 90   O O     . ASP A 1 12  ? 4.312   5.172   21.138  1.00 32.33 12  A 1 
ATOM 91   C CB    . ASP A 1 12  ? 6.083   7.417   22.785  1.00 35.03 12  A 1 
ATOM 92   C CG    . ASP A 1 12  ? 6.027   8.047   24.188  1.00 31.29 12  A 1 
ATOM 93   O OD1   . ASP A 1 12  ? 5.426   7.418   25.085  1.00 30.84 12  A 1 
ATOM 94   O OD2   . ASP A 1 12  ? 6.605   9.143   24.332  1.00 31.73 12  A 1 
ATOM 95   N N     . SER A 1 13  ? 6.481   5.006   20.585  1.00 30.77 13  A 1 
ATOM 96   C CA    . SER A 1 13  ? 6.205   4.433   19.259  1.00 33.66 13  A 1 
ATOM 97   C C     . SER A 1 13  ? 5.482   3.083   19.327  1.00 32.49 13  A 1 
ATOM 98   O O     . SER A 1 13  ? 4.640   2.767   18.486  1.00 29.60 13  A 1 
ATOM 99   C CB    . SER A 1 13  ? 7.502   4.301   18.456  1.00 32.11 13  A 1 
ATOM 100  O OG    . SER A 1 13  ? 8.392   3.354   19.002  1.00 30.13 13  A 1 
ATOM 101  N N     . ALA A 1 14  ? 5.767   2.292   20.359  1.00 29.00 14  A 1 
ATOM 102  C CA    . ALA A 1 14  ? 5.107   1.014   20.586  1.00 32.15 14  A 1 
ATOM 103  C C     . ALA A 1 14  ? 3.639   1.168   21.027  1.00 31.00 14  A 1 
ATOM 104  O O     . ALA A 1 14  ? 2.864   0.213   20.911  1.00 28.82 14  A 1 
ATOM 105  C CB    . ALA A 1 14  ? 5.922   0.229   21.618  1.00 30.53 14  A 1 
ATOM 106  N N     . SER A 1 15  ? 3.259   2.339   21.536  1.00 31.11 15  A 1 
ATOM 107  C CA    . SER A 1 15  ? 1.877   2.649   21.912  1.00 34.07 15  A 1 
ATOM 108  C C     . SER A 1 15  ? 1.000   2.875   20.677  1.00 33.21 15  A 1 
ATOM 109  O O     . SER A 1 15  ? -0.063  2.257   20.593  1.00 31.15 15  A 1 
ATOM 110  C CB    . SER A 1 15  ? 1.842   3.868   22.839  1.00 32.96 15  A 1 
ATOM 111  O OG    . SER A 1 15  ? 0.552   3.984   23.402  1.00 30.65 15  A 1 
ATOM 112  N N     . GLU A 1 16  ? 1.470   3.656   19.700  1.00 31.90 16  A 1 
ATOM 113  C CA    . GLU A 1 16  ? 0.733   3.904   18.448  1.00 35.17 16  A 1 
ATOM 114  C C     . GLU A 1 16  ? 0.499   2.600   17.663  1.00 33.62 16  A 1 
ATOM 115  O O     . GLU A 1 16  ? -0.633  2.311   17.270  1.00 31.19 16  A 1 
ATOM 116  C CB    . GLU A 1 16  ? 1.459   4.934   17.551  1.00 34.35 16  A 1 
ATOM 117  C CG    . GLU A 1 16  ? 1.279   6.391   18.015  1.00 32.01 16  A 1 
ATOM 118  C CD    . GLU A 1 16  ? 1.778   7.426   16.978  1.00 29.98 16  A 1 
ATOM 119  O OE1   . GLU A 1 16  ? 1.229   8.541   16.955  1.00 29.73 16  A 1 
ATOM 120  O OE2   . GLU A 1 16  ? 2.692   7.120   16.168  1.00 31.11 16  A 1 
ATOM 121  N N     . ASP A 1 17  ? 1.524   1.757   17.525  1.00 31.44 17  A 1 
ATOM 122  C CA    . ASP A 1 17  ? 1.384   0.469   16.834  1.00 34.92 17  A 1 
ATOM 123  C C     . ASP A 1 17  ? 0.385   -0.467  17.538  1.00 33.03 17  A 1 
ATOM 124  O O     . ASP A 1 17  ? -0.391  -1.174  16.887  1.00 31.12 17  A 1 
ATOM 125  C CB    . ASP A 1 17  ? 2.750   -0.227  16.723  1.00 34.20 17  A 1 
ATOM 126  C CG    . ASP A 1 17  ? 3.584   0.194   15.508  1.00 31.07 17  A 1 
ATOM 127  O OD1   . ASP A 1 17  ? 3.006   0.748   14.546  1.00 30.19 17  A 1 
ATOM 128  O OD2   . ASP A 1 17  ? 4.791   -0.124  15.528  1.00 30.64 17  A 1 
ATOM 129  N N     . ARG A 1 18  ? 0.355   -0.470  18.879  1.00 30.34 18  A 1 
ATOM 130  C CA    . ARG A 1 18  ? -0.651  -1.241  19.631  1.00 32.25 18  A 1 
ATOM 131  C C     . ARG A 1 18  ? -2.052  -0.675  19.443  1.00 31.02 18  A 1 
ATOM 132  O O     . ARG A 1 18  ? -3.007  -1.451  19.422  1.00 28.31 18  A 1 
ATOM 133  C CB    . ARG A 1 18  ? -0.322  -1.275  21.128  1.00 31.22 18  A 1 
ATOM 134  C CG    . ARG A 1 18  ? 0.807   -2.267  21.444  1.00 28.86 18  A 1 
ATOM 135  C CD    . ARG A 1 18  ? 1.037   -2.298  22.950  1.00 27.83 18  A 1 
ATOM 136  N NE    . ARG A 1 18  ? 2.426   -2.608  23.278  1.00 26.23 18  A 1 
ATOM 137  C CZ    . ARG A 1 18  ? 2.929   -2.815  24.485  1.00 24.42 18  A 1 
ATOM 138  N NH1   . ARG A 1 18  ? 2.158   -2.871  25.548  1.00 22.59 18  A 1 
ATOM 139  N NH2   . ARG A 1 18  ? 4.207   -2.951  24.643  1.00 21.40 18  A 1 
ATOM 140  N N     . HIS A 1 19  ? -2.179  0.648   19.315  1.00 29.33 19  A 1 
ATOM 141  C CA    . HIS A 1 19  ? -3.465  1.286   19.069  1.00 30.96 19  A 1 
ATOM 142  C C     . HIS A 1 19  ? -4.004  0.909   17.693  1.00 29.84 19  A 1 
ATOM 143  O O     . HIS A 1 19  ? -5.135  0.446   17.593  1.00 28.47 19  A 1 
ATOM 144  C CB    . HIS A 1 19  ? -3.350  2.806   19.272  1.00 30.96 19  A 1 
ATOM 145  C CG    . HIS A 1 19  ? -4.505  3.325   20.094  1.00 29.69 19  A 1 
ATOM 146  N ND1   . HIS A 1 19  ? -5.831  3.326   19.731  1.00 29.16 19  A 1 
ATOM 147  C CD2   . HIS A 1 19  ? -4.451  3.813   21.370  1.00 29.71 19  A 1 
ATOM 148  C CE1   . HIS A 1 19  ? -6.554  3.813   20.748  1.00 28.24 19  A 1 
ATOM 149  N NE2   . HIS A 1 19  ? -5.746  4.109   21.775  1.00 27.40 19  A 1 
ATOM 150  N N     . TRP A 1 20  ? -3.152  0.961   16.654  1.00 35.55 20  A 1 
ATOM 151  C CA    . TRP A 1 20  ? -3.478  0.478   15.310  1.00 31.56 20  A 1 
ATOM 152  C C     . TRP A 1 20  ? -3.862  -1.004  15.297  1.00 30.11 20  A 1 
ATOM 153  O O     . TRP A 1 20  ? -4.850  -1.378  14.664  1.00 27.05 20  A 1 
ATOM 154  C CB    . TRP A 1 20  ? -2.283  0.715   14.382  1.00 29.83 20  A 1 
ATOM 155  C CG    . TRP A 1 20  ? -2.312  2.032   13.693  1.00 27.15 20  A 1 
ATOM 156  C CD1   . TRP A 1 20  ? -1.608  3.136   14.038  1.00 24.73 20  A 1 
ATOM 157  C CD2   . TRP A 1 20  ? -3.078  2.379   12.497  1.00 27.44 20  A 1 
ATOM 158  N NE1   . TRP A 1 20  ? -1.854  4.145   13.140  1.00 23.55 20  A 1 
ATOM 159  C CE2   . TRP A 1 20  ? -2.732  3.713   12.160  1.00 23.88 20  A 1 
ATOM 160  C CE3   . TRP A 1 20  ? -3.977  1.683   11.672  1.00 28.15 20  A 1 
ATOM 161  C CZ2   . TRP A 1 20  ? -3.253  4.334   10.983  1.00 28.15 20  A 1 
ATOM 162  C CZ3   . TRP A 1 20  ? -4.510  2.302   10.516  1.00 28.38 20  A 1 
ATOM 163  C CH2   . TRP A 1 20  ? -4.136  3.605   10.176  1.00 29.70 20  A 1 
ATOM 164  N N     . HIS A 1 21  ? -3.145  -1.861  15.995  1.00 31.01 21  A 1 
ATOM 165  C CA    . HIS A 1 21  ? -3.513  -3.267  16.102  1.00 32.77 21  A 1 
ATOM 166  C C     . HIS A 1 21  ? -4.871  -3.460  16.773  1.00 32.11 21  A 1 
ATOM 167  O O     . HIS A 1 21  ? -5.666  -4.275  16.296  1.00 30.60 21  A 1 
ATOM 168  C CB    . HIS A 1 21  ? -2.421  -4.059  16.824  1.00 32.10 21  A 1 
ATOM 169  C CG    . HIS A 1 21  ? -1.550  -4.817  15.864  1.00 29.34 21  A 1 
ATOM 170  N ND1   . HIS A 1 21  ? -1.939  -5.921  15.148  1.00 28.24 21  A 1 
ATOM 171  C CD2   . HIS A 1 21  ? -0.255  -4.565  15.534  1.00 28.90 21  A 1 
ATOM 172  C CE1   . HIS A 1 21  ? -0.908  -6.324  14.393  1.00 27.14 21  A 1 
ATOM 173  N NE2   . HIS A 1 21  ? 0.148   -5.524  14.590  1.00 25.79 21  A 1 
ATOM 174  N N     . ARG A 1 22  ? -5.164  -2.729  17.850  1.00 30.50 22  A 1 
ATOM 175  C CA    . ARG A 1 22  ? -6.464  -2.810  18.522  1.00 31.64 22  A 1 
ATOM 176  C C     . ARG A 1 22  ? -7.595  -2.319  17.631  1.00 30.73 22  A 1 
ATOM 177  O O     . ARG A 1 22  ? -8.602  -3.020  17.528  1.00 28.76 22  A 1 
ATOM 178  C CB    . ARG A 1 22  ? -6.457  -2.039  19.844  1.00 31.27 22  A 1 
ATOM 179  C CG    . ARG A 1 22  ? -6.088  -2.953  21.019  1.00 28.44 22  A 1 
ATOM 180  C CD    . ARG A 1 22  ? -6.189  -2.170  22.322  1.00 26.15 22  A 1 
ATOM 181  N NE    . ARG A 1 22  ? -5.982  -3.030  23.491  1.00 24.66 22  A 1 
ATOM 182  C CZ    . ARG A 1 22  ? -5.992  -2.637  24.755  1.00 21.99 22  A 1 
ATOM 183  N NH1   . ARG A 1 22  ? -6.177  -1.385  25.081  1.00 20.08 22  A 1 
ATOM 184  N NH2   . ARG A 1 22  ? -5.833  -3.490  25.715  1.00 18.89 22  A 1 
ATOM 185  N N     . THR A 1 23  ? -7.441  -1.173  16.974  1.00 29.53 23  A 1 
ATOM 186  C CA    . THR A 1 23  ? -8.479  -0.629  16.096  1.00 29.36 23  A 1 
ATOM 187  C C     . THR A 1 23  ? -8.680  -1.487  14.860  1.00 28.55 23  A 1 
ATOM 188  O O     . THR A 1 23  ? -9.819  -1.801  14.550  1.00 26.74 23  A 1 
ATOM 189  C CB    . THR A 1 23  ? -8.208  0.821   15.690  1.00 28.29 23  A 1 
ATOM 190  O OG1   . THR A 1 23  ? -6.863  0.996   15.322  1.00 27.11 23  A 1 
ATOM 191  C CG2   . THR A 1 23  ? -8.503  1.752   16.863  1.00 28.95 23  A 1 
ATOM 192  N N     . ALA A 1 24  ? -7.620  -1.988  14.225  1.00 29.44 24  A 1 
ATOM 193  C CA    . ALA A 1 24  ? -7.739  -2.930  13.116  1.00 29.48 24  A 1 
ATOM 194  C C     . ALA A 1 24  ? -8.424  -4.237  13.538  1.00 29.22 24  A 1 
ATOM 195  O O     . ALA A 1 24  ? -9.226  -4.788  12.792  1.00 27.59 24  A 1 
ATOM 196  C CB    . ALA A 1 24  ? -6.351  -3.198  12.524  1.00 28.41 24  A 1 
ATOM 197  N N     . THR A 1 25  ? -8.164  -4.738  14.758  1.00 31.41 25  A 1 
ATOM 198  C CA    . THR A 1 25  ? -8.826  -5.947  15.274  1.00 30.62 25  A 1 
ATOM 199  C C     . THR A 1 25  ? -10.309 -5.690  15.576  1.00 30.19 25  A 1 
ATOM 200  O O     . THR A 1 25  ? -11.143 -6.526  15.243  1.00 28.27 25  A 1 
ATOM 201  C CB    . THR A 1 25  ? -8.141  -6.488  16.533  1.00 29.63 25  A 1 
ATOM 202  O OG1   . THR A 1 25  ? -6.761  -6.634  16.352  1.00 27.56 25  A 1 
ATOM 203  C CG2   . THR A 1 25  ? -8.650  -7.883  16.912  1.00 29.37 25  A 1 
ATOM 204  N N     . LEU A 1 26  ? -10.643 -4.543  16.163  1.00 31.53 26  A 1 
ATOM 205  C CA    . LEU A 1 26  ? -12.031 -4.126  16.369  1.00 32.75 26  A 1 
ATOM 206  C C     . LEU A 1 26  ? -12.751 -4.003  15.031  1.00 32.37 26  A 1 
ATOM 207  O O     . LEU A 1 26  ? -13.824 -4.579  14.869  1.00 30.03 26  A 1 
ATOM 208  C CB    . LEU A 1 26  ? -12.072 -2.796  17.142  1.00 30.66 26  A 1 
ATOM 209  C CG    . LEU A 1 26  ? -11.832 -2.956  18.657  1.00 27.17 26  A 1 
ATOM 210  C CD1   . LEU A 1 26  ? -11.516 -1.597  19.283  1.00 26.78 26  A 1 
ATOM 211  C CD2   . LEU A 1 26  ? -13.051 -3.535  19.364  1.00 29.03 26  A 1 
ATOM 212  N N     . PHE A 1 27  ? -12.122 -3.370  14.050  1.00 31.43 27  A 1 
ATOM 213  C CA    . PHE A 1 27  ? -12.676 -3.184  12.714  1.00 32.02 27  A 1 
ATOM 214  C C     . PHE A 1 27  ? -12.892 -4.513  11.979  1.00 31.91 27  A 1 
ATOM 215  O O     . PHE A 1 27  ? -13.967 -4.752  11.439  1.00 29.34 27  A 1 
ATOM 216  C CB    . PHE A 1 27  ? -11.735 -2.256  11.936  1.00 30.12 27  A 1 
ATOM 217  C CG    . PHE A 1 27  ? -12.479 -1.540  10.847  1.00 27.39 27  A 1 
ATOM 218  C CD1   . PHE A 1 27  ? -12.484 -2.029  9.535   1.00 26.11 27  A 1 
ATOM 219  C CD2   . PHE A 1 27  ? -13.240 -0.422  11.205  1.00 27.28 27  A 1 
ATOM 220  C CE1   . PHE A 1 27  ? -13.283 -1.422  8.574   1.00 25.24 27  A 1 
ATOM 221  C CE2   . PHE A 1 27  ? -14.048 0.183   10.242  1.00 24.14 27  A 1 
ATOM 222  C CZ    . PHE A 1 27  ? -14.082 -0.323  8.932   1.00 24.33 27  A 1 
ATOM 223  N N     . MET A 1 28  ? -11.917 -5.425  12.018  1.00 32.90 28  A 1 
ATOM 224  C CA    . MET A 1 28  ? -12.044 -6.770  11.447  1.00 33.68 28  A 1 
ATOM 225  C C     . MET A 1 28  ? -13.188 -7.553  12.104  1.00 34.56 28  A 1 
ATOM 226  O O     . MET A 1 28  ? -13.934 -8.233  11.412  1.00 32.05 28  A 1 
ATOM 227  C CB    . MET A 1 28  ? -10.719 -7.532  11.598  1.00 31.29 28  A 1 
ATOM 228  C CG    . MET A 1 28  ? -9.662  -7.056  10.592  1.00 28.19 28  A 1 
ATOM 229  S SD    . MET A 1 28  ? -9.784  -7.786  8.929   1.00 26.06 28  A 1 
ATOM 230  C CE    . MET A 1 28  ? -9.050  -9.406  9.232   1.00 25.75 28  A 1 
ATOM 231  N N     . ASN A 1 29  ? -13.370 -7.430  13.409  1.00 30.80 29  A 1 
ATOM 232  C CA    . ASN A 1 29  ? -14.487 -8.072  14.101  1.00 30.83 29  A 1 
ATOM 233  C C     . ASN A 1 29  ? -15.841 -7.461  13.713  1.00 29.86 29  A 1 
ATOM 234  O O     . ASN A 1 29  ? -16.797 -8.211  13.546  1.00 27.53 29  A 1 
ATOM 235  C CB    . ASN A 1 29  ? -14.271 -7.992  15.620  1.00 29.46 29  A 1 
ATOM 236  C CG    . ASN A 1 29  ? -13.205 -8.947  16.137  1.00 25.96 29  A 1 
ATOM 237  O OD1   . ASN A 1 29  ? -12.818 -9.928  15.523  1.00 26.02 29  A 1 
ATOM 238  N ND2   . ASN A 1 29  ? -12.719 -8.706  17.328  1.00 26.99 29  A 1 
ATOM 239  N N     . CYS A 1 30  ? -15.920 -6.137  13.517  1.00 37.27 30  A 1 
ATOM 240  C CA    . CYS A 1 30  ? -17.146 -5.476  13.075  1.00 37.93 30  A 1 
ATOM 241  C C     . CYS A 1 30  ? -17.524 -5.881  11.647  1.00 36.19 30  A 1 
ATOM 242  O O     . CYS A 1 30  ? -18.668 -6.247  11.399  1.00 33.33 30  A 1 
ATOM 243  C CB    . CYS A 1 30  ? -16.982 -3.957  13.183  1.00 36.19 30  A 1 
ATOM 244  S SG    . CYS A 1 30  ? -16.751 -3.466  14.922  1.00 32.88 30  A 1 
ATOM 245  N N     . VAL A 1 31  ? -16.570 -5.881  10.718  1.00 31.93 31  A 1 
ATOM 246  C CA    . VAL A 1 31  ? -16.811 -6.217  9.305   1.00 33.64 31  A 1 
ATOM 247  C C     . VAL A 1 31  ? -17.097 -7.717  9.121   1.00 32.48 31  A 1 
ATOM 248  O O     . VAL A 1 31  ? -17.956 -8.087  8.327   1.00 29.80 31  A 1 
ATOM 249  C CB    . VAL A 1 31  ? -15.643 -5.766  8.417   1.00 31.56 31  A 1 
ATOM 250  C CG1   . VAL A 1 31  ? -15.850 -6.144  6.946   1.00 29.23 31  A 1 
ATOM 251  C CG2   . VAL A 1 31  ? -15.470 -4.244  8.463   1.00 31.48 31  A 1 
ATOM 252  N N     . SER A 1 32  ? -16.426 -8.600  9.859   1.00 33.08 32  A 1 
ATOM 253  C CA    . SER A 1 32  ? -16.673 -10.042 9.770   1.00 33.99 32  A 1 
ATOM 254  C C     . SER A 1 32  ? -18.033 -10.450 10.340  1.00 32.98 32  A 1 
ATOM 255  O O     . SER A 1 32  ? -18.665 -11.368 9.816   1.00 29.89 32  A 1 
ATOM 256  C CB    . SER A 1 32  ? -15.562 -10.842 10.453  1.00 31.81 32  A 1 
ATOM 257  O OG    . SER A 1 32  ? -15.491 -10.602 11.845  1.00 30.29 32  A 1 
ATOM 258  N N     . ASN A 1 33  ? -18.486 -9.775  11.372  1.00 30.21 33  A 1 
ATOM 259  C CA    . ASN A 1 33  ? -19.807 -9.959  11.945  1.00 31.79 33  A 1 
ATOM 260  C C     . ASN A 1 33  ? -20.841 -9.087  11.225  1.00 30.22 33  A 1 
ATOM 261  O O     . ASN A 1 33  ? -21.574 -8.338  11.859  1.00 27.54 33  A 1 
ATOM 262  C CB    . ASN A 1 33  ? -19.767 -9.729  13.463  1.00 30.31 33  A 1 
ATOM 263  C CG    . ASN A 1 33  ? -19.000 -10.790 14.226  1.00 26.61 33  A 1 
ATOM 264  O OD1   . ASN A 1 33  ? -18.834 -11.928 13.818  1.00 26.76 33  A 1 
ATOM 265  N ND2   . ASN A 1 33  ? -18.534 -10.453 15.407  1.00 27.97 33  A 1 
ATOM 266  N N     . GLY A 1 34  ? -20.916 -9.212  9.909   1.00 34.03 34  A 1 
ATOM 267  C CA    . GLY A 1 34  ? -22.048 -8.717  9.114   1.00 33.93 34  A 1 
ATOM 268  C C     . GLY A 1 34  ? -23.386 -9.394  9.433   1.00 33.10 34  A 1 
ATOM 269  O O     . GLY A 1 34  ? -24.317 -9.348  8.629   1.00 30.49 34  A 1 
ATOM 270  N N     . THR A 1 35  ? -23.506 -10.067 10.584  1.00 30.17 35  A 1 
ATOM 271  C CA    . THR A 1 35  ? -24.786 -10.423 11.170  1.00 30.64 35  A 1 
ATOM 272  C C     . THR A 1 35  ? -25.557 -9.125  11.373  1.00 29.63 35  A 1 
ATOM 273  O O     . THR A 1 35  ? -25.168 -8.300  12.197  1.00 26.72 35  A 1 
ATOM 274  C CB    . THR A 1 35  ? -24.625 -11.155 12.511  1.00 28.52 35  A 1 
ATOM 275  O OG1   . THR A 1 35  ? -23.606 -10.571 13.291  1.00 26.36 35  A 1 
ATOM 276  C CG2   . THR A 1 35  ? -24.234 -12.613 12.297  1.00 27.49 35  A 1 
ATOM 277  N N     . VAL A 1 36  ? -26.640 -8.974  10.621  1.00 28.96 36  A 1 
ATOM 278  C CA    . VAL A 1 36  ? -27.718 -8.037  10.930  1.00 31.99 36  A 1 
ATOM 279  C C     . VAL A 1 36  ? -28.145 -8.366  12.359  1.00 31.23 36  A 1 
ATOM 280  O O     . VAL A 1 36  ? -28.796 -9.385  12.593  1.00 29.34 36  A 1 
ATOM 281  C CB    . VAL A 1 36  ? -28.886 -8.205  9.940   1.00 30.40 36  A 1 
ATOM 282  C CG1   . VAL A 1 36  ? -30.002 -7.189  10.223  1.00 28.18 36  A 1 
ATOM 283  C CG2   . VAL A 1 36  ? -28.413 -8.013  8.495   1.00 30.40 36  A 1 
ATOM 284  N N     . TYR A 1 37  ? -27.636 -7.602  13.313  1.00 28.55 37  A 1 
ATOM 285  C CA    . TYR A 1 37  ? -28.033 -7.787  14.697  1.00 29.12 37  A 1 
ATOM 286  C C     . TYR A 1 37  ? -29.526 -7.524  14.768  1.00 27.72 37  A 1 
ATOM 287  O O     . TYR A 1 37  ? -29.995 -6.528  14.211  1.00 25.88 37  A 1 
ATOM 288  C CB    . TYR A 1 37  ? -27.222 -6.888  15.640  1.00 29.16 37  A 1 
ATOM 289  C CG    . TYR A 1 37  ? -25.963 -7.545  16.162  1.00 30.36 37  A 1 
ATOM 290  C CD1   . TYR A 1 37  ? -25.984 -8.244  17.389  1.00 30.47 37  A 1 
ATOM 291  C CD2   . TYR A 1 37  ? -24.769 -7.494  15.422  1.00 31.59 37  A 1 
ATOM 292  C CE1   . TYR A 1 37  ? -24.828 -8.878  17.875  1.00 29.23 37  A 1 
ATOM 293  C CE2   . TYR A 1 37  ? -23.603 -8.130  15.897  1.00 27.42 37  A 1 
ATOM 294  C CZ    . TYR A 1 37  ? -23.630 -8.821  17.131  1.00 26.77 37  A 1 
ATOM 295  O OH    . TYR A 1 37  ? -22.492 -9.433  17.597  1.00 25.93 37  A 1 
ATOM 296  N N     . GLU A 1 38  ? -30.250 -8.439  15.401  1.00 29.49 38  A 1 
ATOM 297  C CA    . GLU A 1 38  ? -31.662 -8.257  15.658  1.00 32.44 38  A 1 
ATOM 298  C C     . GLU A 1 38  ? -31.877 -6.875  16.270  1.00 30.77 38  A 1 
ATOM 299  O O     . GLU A 1 38  ? -31.198 -6.482  17.225  1.00 29.26 38  A 1 
ATOM 300  C CB    . GLU A 1 38  ? -32.214 -9.350  16.592  1.00 32.20 38  A 1 
ATOM 301  C CG    . GLU A 1 38  ? -32.401 -10.698 15.880  1.00 29.53 38  A 1 
ATOM 302  C CD    . GLU A 1 38  ? -33.009 -11.780 16.785  1.00 27.46 38  A 1 
ATOM 303  O OE1   . GLU A 1 38  ? -33.651 -12.708 16.231  1.00 27.40 38  A 1 
ATOM 304  O OE2   . GLU A 1 38  ? -32.787 -11.725 18.015  1.00 28.33 38  A 1 
ATOM 305  N N     . GLU A 1 39  ? -32.803 -6.140  15.663  1.00 28.88 39  A 1 
ATOM 306  C CA    . GLU A 1 39  ? -33.199 -4.833  16.146  1.00 30.48 39  A 1 
ATOM 307  C C     . GLU A 1 39  ? -33.637 -4.970  17.601  1.00 28.40 39  A 1 
ATOM 308  O O     . GLU A 1 39  ? -34.582 -5.702  17.919  1.00 26.43 39  A 1 
ATOM 309  C CB    . GLU A 1 39  ? -34.325 -4.281  15.274  1.00 30.21 39  A 1 
ATOM 310  C CG    . GLU A 1 39  ? -33.833 -3.938  13.867  1.00 28.07 39  A 1 
ATOM 311  C CD    . GLU A 1 39  ? -34.964 -3.640  12.892  1.00 26.69 39  A 1 
ATOM 312  O OE1   . GLU A 1 39  ? -34.779 -2.722  12.065  1.00 27.15 39  A 1 
ATOM 313  O OE2   . GLU A 1 39  ? -35.979 -4.353  12.949  1.00 28.20 39  A 1 
ATOM 314  N N     . ALA A 1 40  ? -32.921 -4.282  18.485  1.00 31.66 40  A 1 
ATOM 315  C CA    . ALA A 1 40  ? -33.377 -4.185  19.851  1.00 32.04 40  A 1 
ATOM 316  C C     . ALA A 1 40  ? -34.671 -3.363  19.822  1.00 30.10 40  A 1 
ATOM 317  O O     . ALA A 1 40  ? -34.624 -2.137  19.772  1.00 28.29 40  A 1 
ATOM 318  C CB    . ALA A 1 40  ? -32.285 -3.560  20.723  1.00 30.80 40  A 1 
ATOM 319  N N     . VAL A 1 41  ? -35.813 -4.057  19.826  1.00 32.71 41  A 1 
ATOM 320  C CA    . VAL A 1 41  ? -37.145 -3.465  19.927  1.00 34.86 41  A 1 
ATOM 321  C C     . VAL A 1 41  ? -37.274 -2.872  21.328  1.00 32.93 41  A 1 
ATOM 322  O O     . VAL A 1 41  ? -37.765 -3.502  22.264  1.00 31.06 41  A 1 
ATOM 323  C CB    . VAL A 1 41  ? -38.251 -4.483  19.606  1.00 33.30 41  A 1 
ATOM 324  C CG1   . VAL A 1 41  ? -39.620 -3.794  19.572  1.00 31.47 41  A 1 
ATOM 325  C CG2   . VAL A 1 41  ? -38.038 -5.160  18.248  1.00 34.12 41  A 1 
ATOM 326  N N     . GLY A 1 42  ? -36.744 -1.665  21.482  1.00 36.73 42  A 1 
ATOM 327  C CA    . GLY A 1 42  ? -37.024 -0.857  22.651  1.00 38.18 42  A 1 
ATOM 328  C C     . GLY A 1 42  ? -38.521 -0.540  22.711  1.00 37.35 42  A 1 
ATOM 329  O O     . GLY A 1 42  ? -39.151 -0.351  21.679  1.00 35.38 42  A 1 
ATOM 330  N N     . ARG A 1 43  ? -39.083 -0.468  23.919  1.00 32.01 43  A 1 
ATOM 331  C CA    . ARG A 1 43  ? -40.536 -0.270  24.156  1.00 36.81 43  A 1 
ATOM 332  C C     . ARG A 1 43  ? -41.182 0.876   23.364  1.00 35.26 43  A 1 
ATOM 333  O O     . ARG A 1 43  ? -42.348 0.765   23.022  1.00 32.41 43  A 1 
ATOM 334  C CB    . ARG A 1 43  ? -40.782 0.004   25.647  1.00 35.56 43  A 1 
ATOM 335  C CG    . ARG A 1 43  ? -40.901 -1.262  26.493  1.00 32.87 43  A 1 
ATOM 336  C CD    . ARG A 1 43  ? -41.266 -0.861  27.925  1.00 30.01 43  A 1 
ATOM 337  N NE    . ARG A 1 43  ? -41.526 -2.031  28.763  1.00 28.84 43  A 1 
ATOM 338  C CZ    . ARG A 1 43  ? -41.827 -2.003  30.054  1.00 26.05 43  A 1 
ATOM 339  N NH1   . ARG A 1 43  ? -41.889 -0.883  30.722  1.00 25.05 43  A 1 
ATOM 340  N NH2   . ARG A 1 43  ? -42.064 -3.102  30.704  1.00 25.41 43  A 1 
ATOM 341  N N     . GLU A 1 44  ? -40.466 1.961   23.114  1.00 39.21 44  A 1 
ATOM 342  C CA    . GLU A 1 44  ? -41.021 3.190   22.517  1.00 42.97 44  A 1 
ATOM 343  C C     . GLU A 1 44  ? -40.932 3.231   20.981  1.00 42.58 44  A 1 
ATOM 344  O O     . GLU A 1 44  ? -41.005 4.300   20.391  1.00 39.77 44  A 1 
ATOM 345  C CB    . GLU A 1 44  ? -40.396 4.432   23.168  1.00 40.63 44  A 1 
ATOM 346  C CG    . GLU A 1 44  ? -40.823 4.591   24.633  1.00 37.89 44  A 1 
ATOM 347  C CD    . GLU A 1 44  ? -40.336 5.896   25.255  1.00 34.19 44  A 1 
ATOM 348  O OE1   . GLU A 1 44  ? -40.932 6.275   26.303  1.00 31.86 44  A 1 
ATOM 349  O OE2   . GLU A 1 44  ? -39.367 6.482   24.741  1.00 32.55 44  A 1 
ATOM 350  N N     . GLY A 1 45  ? -40.778 2.086   20.311  1.00 45.30 45  A 1 
ATOM 351  C CA    . GLY A 1 45  ? -40.832 2.050   18.845  1.00 46.27 45  A 1 
ATOM 352  C C     . GLY A 1 45  ? -39.679 2.743   18.113  1.00 45.65 45  A 1 
ATOM 353  O O     . GLY A 1 45  ? -39.737 2.888   16.893  1.00 43.29 45  A 1 
ATOM 354  N N     . CYS A 1 46  ? -38.637 3.180   18.828  1.00 53.83 46  A 1 
ATOM 355  C CA    . CYS A 1 46  ? -37.448 3.732   18.205  1.00 53.73 46  A 1 
ATOM 356  C C     . CYS A 1 46  ? -36.590 2.587   17.654  1.00 52.77 46  A 1 
ATOM 357  O O     . CYS A 1 46  ? -35.826 1.963   18.390  1.00 49.13 46  A 1 
ATOM 358  C CB    . CYS A 1 46  ? -36.682 4.602   19.210  1.00 49.19 46  A 1 
ATOM 359  S SG    . CYS A 1 46  ? -37.581 6.156   19.528  1.00 43.30 46  A 1 
ATOM 360  N N     . TRP A 1 47  ? -36.683 2.324   16.339  1.00 58.37 47  A 1 
ATOM 361  C CA    . TRP A 1 47  ? -35.862 1.370   15.588  1.00 56.16 47  A 1 
ATOM 362  C C     . TRP A 1 47  ? -34.445 1.928   15.381  1.00 55.93 47  A 1 
ATOM 363  O O     . TRP A 1 47  ? -34.008 2.227   14.272  1.00 52.39 47  A 1 
ATOM 364  C CB    . TRP A 1 47  ? -36.560 1.012   14.272  1.00 51.34 47  A 1 
ATOM 365  C CG    . TRP A 1 47  ? -37.815 0.205   14.405  1.00 46.93 47  A 1 
ATOM 366  C CD1   . TRP A 1 47  ? -38.865 0.443   15.207  1.00 41.68 47  A 1 
ATOM 367  C CD2   . TRP A 1 47  ? -38.154 -1.033  13.694  1.00 43.99 47  A 1 
ATOM 368  N NE1   . TRP A 1 47  ? -39.826 -0.548  15.064  1.00 36.27 47  A 1 
ATOM 369  C CE2   . TRP A 1 47  ? -39.418 -1.475  14.145  1.00 39.03 47  A 1 
ATOM 370  C CE3   . TRP A 1 47  ? -37.491 -1.786  12.721  1.00 40.22 47  A 1 
ATOM 371  C CZ2   . TRP A 1 47  ? -40.002 -2.668  13.655  1.00 39.50 47  A 1 
ATOM 372  C CZ3   . TRP A 1 47  ? -38.080 -2.960  12.219  1.00 39.31 47  A 1 
ATOM 373  C CH2   . TRP A 1 47  ? -39.309 -3.398  12.698  1.00 40.48 47  A 1 
ATOM 374  N N     . ALA A 1 48  ? -33.746 2.159   16.487  1.00 64.22 48  A 1 
ATOM 375  C CA    . ALA A 1 48  ? -32.366 2.610   16.425  1.00 65.80 48  A 1 
ATOM 376  C C     . ALA A 1 48  ? -31.466 1.397   16.175  1.00 67.48 48  A 1 
ATOM 377  O O     . ALA A 1 48  ? -31.311 0.543   17.038  1.00 64.70 48  A 1 
ATOM 378  C CB    . ALA A 1 48  ? -32.025 3.360   17.710  1.00 60.20 48  A 1 
ATOM 379  N N     . ARG A 1 49  ? -30.830 1.355   14.991  1.00 69.19 49  A 1 
ATOM 380  C CA    . ARG A 1 49  ? -29.819 0.343   14.678  1.00 70.15 49  A 1 
ATOM 381  C C     . ARG A 1 49  ? -28.730 0.355   15.742  1.00 73.28 49  A 1 
ATOM 382  O O     . ARG A 1 49  ? -28.240 1.415   16.128  1.00 69.76 49  A 1 
ATOM 383  C CB    . ARG A 1 49  ? -29.273 0.579   13.266  1.00 66.94 49  A 1 
ATOM 384  C CG    . ARG A 1 49  ? -28.295 -0.518  12.835  1.00 60.54 49  A 1 
ATOM 385  C CD    . ARG A 1 49  ? -27.916 -0.370  11.361  1.00 61.05 49  A 1 
ATOM 386  N NE    . ARG A 1 49  ? -26.868 -1.322  10.996  1.00 56.84 49  A 1 
ATOM 387  C CZ    . ARG A 1 49  ? -26.492 -1.677  9.775   1.00 48.88 49  A 1 
ATOM 388  N NH1   . ARG A 1 49  ? -27.107 -1.225  8.722   1.00 47.05 49  A 1 
ATOM 389  N NH2   . ARG A 1 49  ? -25.497 -2.469  9.609   1.00 49.33 49  A 1 
ATOM 390  N N     . LEU A 1 50  ? -28.342 -0.830  16.228  1.00 74.38 50  A 1 
ATOM 391  C CA    . LEU A 1 50  ? -27.277 -0.958  17.217  1.00 76.39 50  A 1 
ATOM 392  C C     . LEU A 1 50  ? -25.923 -0.582  16.606  1.00 78.91 50  A 1 
ATOM 393  O O     . LEU A 1 50  ? -25.691 -0.691  15.412  1.00 76.37 50  A 1 
ATOM 394  C CB    . LEU A 1 50  ? -27.277 -2.366  17.832  1.00 71.84 50  A 1 
ATOM 395  C CG    . LEU A 1 50  ? -28.492 -2.677  18.723  1.00 68.54 50  A 1 
ATOM 396  C CD1   . LEU A 1 50  ? -28.446 -4.133  19.165  1.00 63.02 50  A 1 
ATOM 397  C CD2   . LEU A 1 50  ? -28.532 -1.793  19.971  1.00 65.44 50  A 1 
ATOM 398  N N     . CYS A 1 51  ? -25.012 -0.136  17.464  1.00 79.35 51  A 1 
ATOM 399  C CA    . CYS A 1 51  ? -23.641 0.150   17.073  1.00 78.40 51  A 1 
ATOM 400  C C     . CYS A 1 51  ? -22.939 -1.131  16.601  1.00 77.19 51  A 1 
ATOM 401  O O     . CYS A 1 51  ? -22.827 -2.079  17.374  1.00 71.77 51  A 1 
ATOM 402  C CB    . CYS A 1 51  ? -22.929 0.768   18.277  1.00 78.05 51  A 1 
ATOM 403  S SG    . CYS A 1 51  ? -21.159 1.009   17.975  1.00 77.97 51  A 1 
ATOM 404  N N     . ASP A 1 52  ? -22.373 -1.117  15.407  1.00 82.01 52  A 1 
ATOM 405  C CA    . ASP A 1 52  ? -21.616 -2.237  14.847  1.00 78.97 52  A 1 
ATOM 406  C C     . ASP A 1 52  ? -20.335 -2.539  15.646  1.00 77.86 52  A 1 
ATOM 407  O O     . ASP A 1 52  ? -19.823 -3.652  15.609  1.00 72.71 52  A 1 
ATOM 408  C CB    . ASP A 1 52  ? -21.278 -1.935  13.378  1.00 76.27 52  A 1 
ATOM 409  C CG    . ASP A 1 52  ? -22.507 -1.748  12.458  1.00 74.32 52  A 1 
ATOM 410  O OD1   . ASP A 1 52  ? -23.498 -2.495  12.599  1.00 69.31 52  A 1 
ATOM 411  O OD2   . ASP A 1 52  ? -22.458 -0.843  11.600  1.00 71.53 52  A 1 
ATOM 412  N N     . GLY A 1 53  ? -19.808 -1.568  16.400  1.00 78.00 53  A 1 
ATOM 413  C CA    . GLY A 1 53  ? -18.610 -1.728  17.214  1.00 73.57 53  A 1 
ATOM 414  C C     . GLY A 1 53  ? -18.835 -2.436  18.546  1.00 72.67 53  A 1 
ATOM 415  O O     . GLY A 1 53  ? -18.070 -3.330  18.916  1.00 68.02 53  A 1 
ATOM 416  N N     . CYS A 1 54  ? -19.874 -2.042  19.319  1.00 81.93 54  A 1 
ATOM 417  C CA    . CYS A 1 54  ? -20.139 -2.596  20.644  1.00 81.33 54  A 1 
ATOM 418  C C     . CYS A 1 54  ? -21.390 -3.484  20.718  1.00 80.74 54  A 1 
ATOM 419  O O     . CYS A 1 54  ? -21.568 -4.172  21.718  1.00 74.62 54  A 1 
ATOM 420  C CB    . CYS A 1 54  ? -20.198 -1.467  21.684  1.00 78.89 54  A 1 
ATOM 421  S SG    . CYS A 1 54  ? -21.660 -0.405  21.442  1.00 82.10 54  A 1 
ATOM 422  N N     . CYS A 1 55  ? -22.260 -3.442  19.704  1.00 77.66 55  A 1 
ATOM 423  C CA    . CYS A 1 55  ? -23.487 -4.229  19.594  1.00 74.35 55  A 1 
ATOM 424  C C     . CYS A 1 55  ? -24.462 -4.096  20.785  1.00 75.27 55  A 1 
ATOM 425  O O     . CYS A 1 55  ? -25.315 -4.951  20.980  1.00 69.46 55  A 1 
ATOM 426  C CB    . CYS A 1 55  ? -23.133 -5.683  19.269  1.00 70.20 55  A 1 
ATOM 427  S SG    . CYS A 1 55  ? -22.036 -5.777  17.814  1.00 63.15 55  A 1 
ATOM 428  N N     . THR A 1 56  ? -24.310 -3.047  21.597  1.00 79.64 56  A 1 
ATOM 429  C CA    . THR A 1 56  ? -25.088 -2.868  22.837  1.00 79.68 56  A 1 
ATOM 430  C C     . THR A 1 56  ? -25.799 -1.516  22.921  1.00 81.08 56  A 1 
ATOM 431  O O     . THR A 1 56  ? -26.839 -1.409  23.559  1.00 76.79 56  A 1 
ATOM 432  C CB    . THR A 1 56  ? -24.195 -3.022  24.079  1.00 76.09 56  A 1 
ATOM 433  O OG1   . THR A 1 56  ? -23.060 -2.178  23.998  1.00 71.07 56  A 1 
ATOM 434  C CG2   . THR A 1 56  ? -23.694 -4.448  24.267  1.00 72.00 56  A 1 
ATOM 435  N N     . VAL A 1 57  ? -25.236 -0.485  22.299  1.00 81.04 57  A 1 
ATOM 436  C CA    . VAL A 1 57  ? -25.737 0.892   22.367  1.00 80.42 57  A 1 
ATOM 437  C C     . VAL A 1 57  ? -26.271 1.301   20.992  1.00 81.79 57  A 1 
ATOM 438  O O     . VAL A 1 57  ? -25.655 0.943   19.987  1.00 78.65 57  A 1 
ATOM 439  C CB    . VAL A 1 57  ? -24.637 1.849   22.861  1.00 76.94 57  A 1 
ATOM 440  C CG1   . VAL A 1 57  ? -25.157 3.274   23.060  1.00 69.81 57  A 1 
ATOM 441  C CG2   . VAL A 1 57  ? -24.062 1.389   24.204  1.00 72.92 57  A 1 
ATOM 442  N N     . PRO A 1 58  ? -27.394 2.062   20.909  1.00 81.08 58  A 1 
ATOM 443  C CA    . PRO A 1 58  ? -27.864 2.614   19.649  1.00 79.93 58  A 1 
ATOM 444  C C     . PRO A 1 58  ? -26.794 3.456   18.942  1.00 80.30 58  A 1 
ATOM 445  O O     . PRO A 1 58  ? -26.076 4.229   19.584  1.00 79.26 58  A 1 
ATOM 446  C CB    . PRO A 1 58  ? -29.099 3.449   19.994  1.00 78.29 58  A 1 
ATOM 447  C CG    . PRO A 1 58  ? -29.599 2.815   21.283  1.00 74.27 58  A 1 
ATOM 448  C CD    . PRO A 1 58  ? -28.311 2.381   21.976  1.00 81.34 58  A 1 
ATOM 449  N N     . SER A 1 59  ? -26.697 3.309   17.604  1.00 79.18 59  A 1 
ATOM 450  C CA    . SER A 1 59  ? -25.816 4.127   16.778  1.00 78.87 59  A 1 
ATOM 451  C C     . SER A 1 59  ? -26.317 5.568   16.700  1.00 78.00 59  A 1 
ATOM 452  O O     . SER A 1 59  ? -27.512 5.832   16.693  1.00 76.48 59  A 1 
ATOM 453  C CB    . SER A 1 59  ? -25.653 3.508   15.386  1.00 78.35 59  A 1 
ATOM 454  O OG    . SER A 1 59  ? -26.900 3.331   14.762  1.00 69.59 59  A 1 
ATOM 455  N N     . VAL A 1 60  ? -25.374 6.514   16.629  1.00 82.54 60  A 1 
ATOM 456  C CA    . VAL A 1 60  ? -25.663 7.948   16.477  1.00 82.22 60  A 1 
ATOM 457  C C     . VAL A 1 60  ? -25.010 8.560   15.239  1.00 83.49 60  A 1 
ATOM 458  O O     . VAL A 1 60  ? -25.446 9.617   14.776  1.00 80.33 60  A 1 
ATOM 459  C CB    . VAL A 1 60  ? -25.279 8.759   17.730  1.00 81.21 60  A 1 
ATOM 460  C CG1   . VAL A 1 60  ? -26.111 8.316   18.944  1.00 71.31 60  A 1 
ATOM 461  C CG2   . VAL A 1 60  ? -23.804 8.644   18.088  1.00 75.20 60  A 1 
ATOM 462  N N     . VAL A 1 61  ? -23.993 7.906   14.697  1.00 83.31 61  A 1 
ATOM 463  C CA    . VAL A 1 61  ? -23.307 8.326   13.474  1.00 83.00 61  A 1 
ATOM 464  C C     . VAL A 1 61  ? -23.132 7.144   12.528  1.00 83.80 61  A 1 
ATOM 465  O O     . VAL A 1 61  ? -23.014 6.000   12.965  1.00 82.52 61  A 1 
ATOM 466  C CB    . VAL A 1 61  ? -21.947 8.987   13.756  1.00 81.94 61  A 1 
ATOM 467  C CG1   . VAL A 1 61  ? -22.103 10.265  14.587  1.00 69.71 61  A 1 
ATOM 468  C CG2   . VAL A 1 61  ? -20.952 8.063   14.471  1.00 73.83 61  A 1 
ATOM 469  N N     . TYR A 1 62  ? -23.093 7.433   11.220  1.00 82.80 62  A 1 
ATOM 470  C CA    . TYR A 1 62  ? -22.675 6.507   10.190  1.00 81.83 62  A 1 
ATOM 471  C C     . TYR A 1 62  ? -21.350 6.986   9.598   1.00 83.39 62  A 1 
ATOM 472  O O     . TYR A 1 62  ? -21.248 8.127   9.141   1.00 81.77 62  A 1 
ATOM 473  C CB    . TYR A 1 62  ? -23.760 6.389   9.124   1.00 80.69 62  A 1 
ATOM 474  C CG    . TYR A 1 62  ? -23.372 5.479   7.976   1.00 79.29 62  A 1 
ATOM 475  C CD1   . TYR A 1 62  ? -23.028 6.010   6.721   1.00 74.48 62  A 1 
ATOM 476  C CD2   . TYR A 1 62  ? -23.356 4.090   8.161   1.00 75.79 62  A 1 
ATOM 477  C CE1   . TYR A 1 62  ? -22.682 5.164   5.659   1.00 70.72 62  A 1 
ATOM 478  C CE2   . TYR A 1 62  ? -23.013 3.233   7.111   1.00 72.12 62  A 1 
ATOM 479  C CZ    . TYR A 1 62  ? -22.681 3.771   5.848   1.00 77.63 62  A 1 
ATOM 480  O OH    . TYR A 1 62  ? -22.368 2.935   4.814   1.00 77.16 62  A 1 
ATOM 481  N N     . CYS A 1 63  ? -20.327 6.138   9.624   1.00 80.47 63  A 1 
ATOM 482  C CA    . CYS A 1 63  ? -19.050 6.406   8.973   1.00 79.51 63  A 1 
ATOM 483  C C     . CYS A 1 63  ? -19.083 5.848   7.549   1.00 79.18 63  A 1 
ATOM 484  O O     . CYS A 1 63  ? -19.213 4.638   7.361   1.00 77.30 63  A 1 
ATOM 485  C CB    . CYS A 1 63  ? -17.911 5.799   9.797   1.00 79.35 63  A 1 
ATOM 486  S SG    . CYS A 1 63  ? -16.331 6.183   8.993   1.00 78.61 63  A 1 
ATOM 487  N N     . ARG A 1 64  ? -18.944 6.709   6.540   1.00 75.58 64  A 1 
ATOM 488  C CA    . ARG A 1 64  ? -18.971 6.285   5.134   1.00 72.42 64  A 1 
ATOM 489  C C     . ARG A 1 64  ? -17.747 5.454   4.747   1.00 69.90 64  A 1 
ATOM 490  O O     . ARG A 1 64  ? -17.892 4.453   4.058   1.00 65.78 64  A 1 
ATOM 491  C CB    . ARG A 1 64  ? -19.085 7.502   4.196   1.00 69.08 64  A 1 
ATOM 492  C CG    . ARG A 1 64  ? -20.437 8.217   4.323   1.00 63.98 64  A 1 
ATOM 493  C CD    . ARG A 1 64  ? -20.532 9.328   3.277   1.00 63.10 64  A 1 
ATOM 494  N NE    . ARG A 1 64  ? -21.760 10.106  3.434   1.00 55.37 64  A 1 
ATOM 495  C CZ    . ARG A 1 64  ? -22.151 11.105  2.657   1.00 50.45 64  A 1 
ATOM 496  N NH1   . ARG A 1 64  ? -21.473 11.437  1.598   1.00 47.29 64  A 1 
ATOM 497  N NH2   . ARG A 1 64  ? -23.209 11.769  2.931   1.00 47.82 64  A 1 
ATOM 498  N N     . ALA A 1 65  ? -16.567 5.872   5.189   1.00 75.55 65  A 1 
ATOM 499  C CA    . ALA A 1 65  ? -15.320 5.190   4.861   1.00 73.63 65  A 1 
ATOM 500  C C     . ALA A 1 65  ? -15.273 3.763   5.425   1.00 73.18 65  A 1 
ATOM 501  O O     . ALA A 1 65  ? -14.804 2.841   4.751   1.00 68.46 65  A 1 
ATOM 502  C CB    . ALA A 1 65  ? -14.162 6.034   5.376   1.00 71.33 65  A 1 
ATOM 503  N N     . ASP A 1 66  ? -15.800 3.583   6.634   1.00 73.75 66  A 1 
ATOM 504  C CA    . ASP A 1 66  ? -15.838 2.295   7.316   1.00 71.34 66  A 1 
ATOM 505  C C     . ASP A 1 66  ? -17.125 1.501   7.026   1.00 71.27 66  A 1 
ATOM 506  O O     . ASP A 1 66  ? -17.210 0.326   7.375   1.00 69.25 66  A 1 
ATOM 507  C CB    . ASP A 1 66  ? -15.649 2.525   8.822   1.00 68.62 66  A 1 
ATOM 508  C CG    . ASP A 1 66  ? -14.289 3.155   9.190   1.00 65.95 66  A 1 
ATOM 509  O OD1   . ASP A 1 66  ? -13.302 2.934   8.459   1.00 63.13 66  A 1 
ATOM 510  O OD2   . ASP A 1 66  ? -14.222 3.837   10.232  1.00 63.72 66  A 1 
ATOM 511  N N     . SER A 1 67  ? -18.122 2.123   6.386   1.00 73.98 67  A 1 
ATOM 512  C CA    . SER A 1 67  ? -19.458 1.560   6.170   1.00 73.79 67  A 1 
ATOM 513  C C     . SER A 1 67  ? -20.094 1.022   7.460   1.00 74.55 67  A 1 
ATOM 514  O O     . SER A 1 67  ? -20.699 -0.050  7.463   1.00 71.24 67  A 1 
ATOM 515  C CB    . SER A 1 67  ? -19.451 0.525   5.039   1.00 70.68 67  A 1 
ATOM 516  O OG    . SER A 1 67  ? -18.986 1.107   3.842   1.00 63.90 67  A 1 
ATOM 517  N N     . ALA A 1 68  ? -19.917 1.750   8.570   1.00 73.50 68  A 1 
ATOM 518  C CA    . ALA A 1 68  ? -20.285 1.286   9.902   1.00 75.12 68  A 1 
ATOM 519  C C     . ALA A 1 68  ? -21.163 2.293   10.653  1.00 75.39 68  A 1 
ATOM 520  O O     . ALA A 1 68  ? -20.903 3.496   10.663  1.00 76.82 68  A 1 
ATOM 521  C CB    . ALA A 1 68  ? -19.010 0.955   10.680  1.00 73.84 68  A 1 
ATOM 522  N N     . TYR A 1 69  ? -22.182 1.772   11.338  1.00 81.18 69  A 1 
ATOM 523  C CA    . TYR A 1 69  ? -23.030 2.513   12.262  1.00 77.90 69  A 1 
ATOM 524  C C     . TYR A 1 69  ? -22.407 2.479   13.656  1.00 80.69 69  A 1 
ATOM 525  O O     . TYR A 1 69  ? -22.220 1.415   14.235  1.00 77.30 69  A 1 
ATOM 526  C CB    . TYR A 1 69  ? -24.437 1.919   12.255  1.00 76.36 69  A 1 
ATOM 527  C CG    . TYR A 1 69  ? -25.180 2.101   10.952  1.00 73.65 69  A 1 
ATOM 528  C CD1   . TYR A 1 69  ? -26.008 3.219   10.762  1.00 66.83 69  A 1 
ATOM 529  C CD2   . TYR A 1 69  ? -25.060 1.155   9.909   1.00 68.96 69  A 1 
ATOM 530  C CE1   . TYR A 1 69  ? -26.707 3.397   9.560   1.00 65.42 69  A 1 
ATOM 531  C CE2   . TYR A 1 69  ? -25.754 1.333   8.706   1.00 65.41 69  A 1 
ATOM 532  C CZ    . TYR A 1 69  ? -26.588 2.455   8.532   1.00 73.41 69  A 1 
ATOM 533  O OH    . TYR A 1 69  ? -27.279 2.636   7.356   1.00 71.17 69  A 1 
ATOM 534  N N     . LEU A 1 70  ? -22.065 3.647   14.210  1.00 80.40 70  A 1 
ATOM 535  C CA    . LEU A 1 70  ? -21.320 3.745   15.460  1.00 80.62 70  A 1 
ATOM 536  C C     . LEU A 1 70  ? -22.077 4.556   16.516  1.00 79.76 70  A 1 
ATOM 537  O O     . LEU A 1 70  ? -22.703 5.580   16.229  1.00 81.62 70  A 1 
ATOM 538  C CB    . LEU A 1 70  ? -19.919 4.318   15.184  1.00 81.29 70  A 1 
ATOM 539  C CG    . LEU A 1 70  ? -19.054 3.501   14.199  1.00 83.34 70  A 1 
ATOM 540  C CD1   . LEU A 1 70  ? -17.737 4.227   13.936  1.00 77.85 70  A 1 
ATOM 541  C CD2   . LEU A 1 70  ? -18.735 2.103   14.733  1.00 78.52 70  A 1 
ATOM 542  N N     . CYS A 1 71  ? -21.994 4.115   17.789  1.00 84.96 71  A 1 
ATOM 543  C CA    . CYS A 1 71  ? -22.372 4.943   18.919  1.00 84.05 71  A 1 
ATOM 544  C C     . CYS A 1 71  ? -21.299 6.006   19.192  1.00 84.50 71  A 1 
ATOM 545  O O     . CYS A 1 71  ? -20.149 5.853   18.779  1.00 82.19 71  A 1 
ATOM 546  C CB    . CYS A 1 71  ? -22.653 4.067   20.149  1.00 82.84 71  A 1 
ATOM 547  S SG    . CYS A 1 71  ? -21.133 3.380   20.879  1.00 83.61 71  A 1 
ATOM 548  N N     . ALA A 1 72  ? -21.636 7.057   19.966  1.00 81.52 72  A 1 
ATOM 549  C CA    . ALA A 1 72  ? -20.713 8.146   20.260  1.00 79.63 72  A 1 
ATOM 550  C C     . ALA A 1 72  ? -19.387 7.679   20.890  1.00 80.60 72  A 1 
ATOM 551  O O     . ALA A 1 72  ? -18.321 8.215   20.582  1.00 77.89 72  A 1 
ATOM 552  C CB    . ALA A 1 72  ? -21.429 9.138   21.187  1.00 77.79 72  A 1 
ATOM 553  N N     . SER A 1 73  ? -19.425 6.648   21.750  1.00 80.97 73  A 1 
ATOM 554  C CA    . SER A 1 73  ? -18.223 6.094   22.382  1.00 80.47 73  A 1 
ATOM 555  C C     . SER A 1 73  ? -17.330 5.342   21.390  1.00 80.84 73  A 1 
ATOM 556  O O     . SER A 1 73  ? -16.115 5.532   21.398  1.00 79.60 73  A 1 
ATOM 557  C CB    . SER A 1 73  ? -18.617 5.182   23.541  1.00 79.11 73  A 1 
ATOM 558  O OG    . SER A 1 73  ? -17.462 4.733   24.238  1.00 68.23 73  A 1 
ATOM 559  N N     . CYS A 1 74  ? -17.919 4.496   20.524  1.00 77.68 74  A 1 
ATOM 560  C CA    . CYS A 1 74  ? -17.175 3.752   19.519  1.00 75.76 74  A 1 
ATOM 561  C C     . CYS A 1 74  ? -16.637 4.670   18.418  1.00 75.59 74  A 1 
ATOM 562  O O     . CYS A 1 74  ? -15.480 4.519   18.024  1.00 73.80 74  A 1 
ATOM 563  C CB    . CYS A 1 74  ? -18.036 2.628   18.944  1.00 75.22 74  A 1 
ATOM 564  S SG    . CYS A 1 74  ? -18.336 1.347   20.216  1.00 72.12 74  A 1 
ATOM 565  N N     . ASP A 1 75  ? -17.417 5.661   17.975  1.00 81.74 75  A 1 
ATOM 566  C CA    . ASP A 1 75  ? -16.978 6.693   17.033  1.00 78.93 75  A 1 
ATOM 567  C C     . ASP A 1 75  ? -15.745 7.438   17.566  1.00 78.28 75  A 1 
ATOM 568  O O     . ASP A 1 75  ? -14.714 7.502   16.899  1.00 76.25 75  A 1 
ATOM 569  C CB    . ASP A 1 75  ? -18.131 7.676   16.772  1.00 78.47 75  A 1 
ATOM 570  C CG    . ASP A 1 75  ? -17.700 8.829   15.852  1.00 77.41 75  A 1 
ATOM 571  O OD1   . ASP A 1 75  ? -17.289 8.556   14.716  1.00 68.68 75  A 1 
ATOM 572  O OD2   . ASP A 1 75  ? -17.729 10.002  16.285  1.00 69.65 75  A 1 
ATOM 573  N N     . ALA A 1 76  ? -15.811 7.900   18.811  1.00 81.36 76  A 1 
ATOM 574  C CA    . ALA A 1 76  ? -14.686 8.576   19.437  1.00 78.90 76  A 1 
ATOM 575  C C     . ALA A 1 76  ? -13.443 7.670   19.540  1.00 79.14 76  A 1 
ATOM 576  O O     . ALA A 1 76  ? -12.339 8.116   19.256  1.00 76.99 76  A 1 
ATOM 577  C CB    . ALA A 1 76  ? -15.111 9.098   20.808  1.00 77.99 76  A 1 
ATOM 578  N N     . GLN A 1 77  ? -13.603 6.382   19.912  1.00 77.62 77  A 1 
ATOM 579  C CA    . GLN A 1 77  ? -12.473 5.462   20.031  1.00 75.60 77  A 1 
ATOM 580  C C     . GLN A 1 77  ? -11.827 5.115   18.681  1.00 76.06 77  A 1 
ATOM 581  O O     . GLN A 1 77  ? -10.600 5.088   18.581  1.00 74.94 77  A 1 
ATOM 582  C CB    . GLN A 1 77  ? -12.917 4.175   20.734  1.00 74.96 77  A 1 
ATOM 583  C CG    . GLN A 1 77  ? -13.126 4.391   22.241  1.00 68.95 77  A 1 
ATOM 584  C CD    . GLN A 1 77  ? -13.617 3.131   22.947  1.00 65.49 77  A 1 
ATOM 585  O OE1   . GLN A 1 77  ? -13.533 2.009   22.468  1.00 57.96 77  A 1 
ATOM 586  N NE2   . GLN A 1 77  ? -14.130 3.262   24.159  1.00 55.60 77  A 1 
ATOM 587  N N     . ILE A 1 78  ? -12.635 4.850   17.650  1.00 75.08 78  A 1 
ATOM 588  C CA    . ILE A 1 78  ? -12.152 4.440   16.328  1.00 72.47 78  A 1 
ATOM 589  C C     . ILE A 1 78  ? -11.522 5.630   15.601  1.00 70.78 78  A 1 
ATOM 590  O O     . ILE A 1 78  ? -10.397 5.534   15.114  1.00 69.62 78  A 1 
ATOM 591  C CB    . ILE A 1 78  ? -13.293 3.771   15.526  1.00 71.27 78  A 1 
ATOM 592  C CG1   . ILE A 1 78  ? -13.666 2.419   16.183  1.00 69.65 78  A 1 
ATOM 593  C CG2   . ILE A 1 78  ? -12.895 3.549   14.053  1.00 70.49 78  A 1 
ATOM 594  C CD1   . ILE A 1 78  ? -14.964 1.800   15.652  1.00 64.38 78  A 1 
ATOM 595  N N     . HIS A 1 79  ? -12.207 6.770   15.575  1.00 79.30 79  A 1 
ATOM 596  C CA    . HIS A 1 79  ? -11.770 7.942   14.819  1.00 78.03 79  A 1 
ATOM 597  C C     . HIS A 1 79  ? -10.741 8.806   15.553  1.00 75.78 79  A 1 
ATOM 598  O O     . HIS A 1 79  ? -10.072 9.617   14.915  1.00 70.13 79  A 1 
ATOM 599  C CB    . HIS A 1 79  ? -13.002 8.734   14.361  1.00 77.79 79  A 1 
ATOM 600  C CG    . HIS A 1 79  ? -13.866 7.960   13.412  1.00 79.85 79  A 1 
ATOM 601  N ND1   . HIS A 1 79  ? -15.175 7.584   13.592  1.00 70.12 79  A 1 
ATOM 602  C CD2   . HIS A 1 79  ? -13.483 7.465   12.191  1.00 73.33 79  A 1 
ATOM 603  C CE1   . HIS A 1 79  ? -15.576 6.891   12.523  1.00 75.27 79  A 1 
ATOM 604  N NE2   . HIS A 1 79  ? -14.572 6.793   11.647  1.00 76.42 79  A 1 
ATOM 605  N N     . ALA A 1 80  ? -10.531 8.611   16.850  1.00 77.86 80  A 1 
ATOM 606  C CA    . ALA A 1 80  ? -9.390  9.195   17.547  1.00 75.44 80  A 1 
ATOM 607  C C     . ALA A 1 80  ? -8.101  8.360   17.435  1.00 73.65 80  A 1 
ATOM 608  O O     . ALA A 1 80  ? -7.033  8.830   17.841  1.00 68.65 80  A 1 
ATOM 609  C CB    . ALA A 1 80  ? -9.752  9.465   19.009  1.00 73.17 80  A 1 
ATOM 610  N N     . ALA A 1 81  ? -8.173  7.142   16.878  1.00 71.52 81  A 1 
ATOM 611  C CA    . ALA A 1 81  ? -7.038  6.223   16.837  1.00 69.56 81  A 1 
ATOM 612  C C     . ALA A 1 81  ? -5.855  6.737   16.008  1.00 69.17 81  A 1 
ATOM 613  O O     . ALA A 1 81  ? -4.695  6.519   16.361  1.00 64.12 81  A 1 
ATOM 614  C CB    . ALA A 1 81  ? -7.528  4.886   16.287  1.00 65.45 81  A 1 
ATOM 615  N N     . ASN A 1 82  ? -6.148  7.413   14.887  1.00 66.04 82  A 1 
ATOM 616  C CA    . ASN A 1 82  ? -5.136  8.011   14.030  1.00 65.62 82  A 1 
ATOM 617  C C     . ASN A 1 82  ? -5.727  9.145   13.186  1.00 66.63 82  A 1 
ATOM 618  O O     . ASN A 1 82  ? -6.936  9.327   13.085  1.00 64.13 82  A 1 
ATOM 619  C CB    . ASN A 1 82  ? -4.485  6.917   13.166  1.00 60.83 82  A 1 
ATOM 620  C CG    . ASN A 1 82  ? -5.469  6.306   12.191  1.00 57.06 82  A 1 
ATOM 621  O OD1   . ASN A 1 82  ? -5.928  6.954   11.268  1.00 54.29 82  A 1 
ATOM 622  N ND2   . ASN A 1 82  ? -5.834  5.060   12.378  1.00 55.51 82  A 1 
ATOM 623  N N     . ARG A 1 83  ? -4.863  9.910   12.521  1.00 64.79 83  A 1 
ATOM 624  C CA    . ARG A 1 83  ? -5.293  11.062  11.706  1.00 64.88 83  A 1 
ATOM 625  C C     . ARG A 1 83  ? -6.051  10.692  10.439  1.00 64.91 83  A 1 
ATOM 626  O O     . ARG A 1 83  ? -6.817  11.514  9.945   1.00 61.68 83  A 1 
ATOM 627  C CB    . ARG A 1 83  ? -4.094  11.898  11.287  1.00 60.55 83  A 1 
ATOM 628  C CG    . ARG A 1 83  ? -3.453  12.567  12.492  1.00 56.17 83  A 1 
ATOM 629  C CD    . ARG A 1 83  ? -2.455  13.585  11.977  1.00 52.44 83  A 1 
ATOM 630  N NE    . ARG A 1 83  ? -1.705  14.093  13.099  1.00 46.14 83  A 1 
ATOM 631  C CZ    . ARG A 1 83  ? -0.631  14.807  13.019  1.00 40.08 83  A 1 
ATOM 632  N NH1   . ARG A 1 83  ? -0.228  15.344  11.895  1.00 36.97 83  A 1 
ATOM 633  N NH2   . ARG A 1 83  ? 0.083   14.989  14.076  1.00 37.12 83  A 1 
ATOM 634  N N     . VAL A 1 84  ? -5.789  9.520   9.880   1.00 62.40 84  A 1 
ATOM 635  C CA    . VAL A 1 84  ? -6.503  9.069   8.684   1.00 63.24 84  A 1 
ATOM 636  C C     . VAL A 1 84  ? -7.947  8.759   9.065   1.00 65.43 84  A 1 
ATOM 637  O O     . VAL A 1 84  ? -8.863  9.299   8.453   1.00 62.56 84  A 1 
ATOM 638  C CB    . VAL A 1 84  ? -5.806  7.867   8.023   1.00 57.98 84  A 1 
ATOM 639  C CG1   . VAL A 1 84  ? -6.547  7.433   6.757   1.00 51.44 84  A 1 
ATOM 640  C CG2   . VAL A 1 84  ? -4.362  8.212   7.653   1.00 52.76 84  A 1 
ATOM 641  N N     . ALA A 1 85  ? -8.146  7.998   10.151  1.00 64.28 85  A 1 
ATOM 642  C CA    . ALA A 1 85  ? -9.462  7.713   10.688  1.00 66.33 85  A 1 
ATOM 643  C C     . ALA A 1 85  ? -10.206 9.001   11.097  1.00 67.74 85  A 1 
ATOM 644  O O     . ALA A 1 85  ? -11.381 9.148   10.784  1.00 69.99 85  A 1 
ATOM 645  C CB    . ALA A 1 85  ? -9.313  6.743   11.862  1.00 65.58 85  A 1 
ATOM 646  N N     . SER A 1 86  ? -9.533  9.991   11.696  1.00 76.46 86  A 1 
ATOM 647  C CA    . SER A 1 86  ? -10.172 11.255  12.087  1.00 76.43 86  A 1 
ATOM 648  C C     . SER A 1 86  ? -10.700 12.084  10.911  1.00 77.81 86  A 1 
ATOM 649  O O     . SER A 1 86  ? -11.578 12.932  11.107  1.00 75.62 86  A 1 
ATOM 650  C CB    . SER A 1 86  ? -9.230  12.103  12.939  1.00 73.64 86  A 1 
ATOM 651  O OG    . SER A 1 86  ? -8.194  12.692  12.180  1.00 66.11 86  A 1 
ATOM 652  N N     . ARG A 1 87  ? -10.195 11.843  9.686   1.00 71.54 87  A 1 
ATOM 653  C CA    . ARG A 1 87  ? -10.640 12.497  8.451   1.00 72.60 87  A 1 
ATOM 654  C C     . ARG A 1 87  ? -11.833 11.786  7.786   1.00 75.22 87  A 1 
ATOM 655  O O     . ARG A 1 87  ? -12.337 12.298  6.793   1.00 71.15 87  A 1 
ATOM 656  C CB    . ARG A 1 87  ? -9.463  12.609  7.453   1.00 67.78 87  A 1 
ATOM 657  C CG    . ARG A 1 87  ? -8.361  13.585  7.905   1.00 63.43 87  A 1 
ATOM 658  C CD    . ARG A 1 87  ? -7.189  13.544  6.911   1.00 61.81 87  A 1 
ATOM 659  N NE    . ARG A 1 87  ? -6.048  14.383  7.342   1.00 53.09 87  A 1 
ATOM 660  C CZ    . ARG A 1 87  ? -4.873  14.483  6.730   1.00 47.45 87  A 1 
ATOM 661  N NH1   . ARG A 1 87  ? -4.620  13.884  5.603   1.00 43.94 87  A 1 
ATOM 662  N NH2   . ARG A 1 87  ? -3.915  15.182  7.238   1.00 43.68 87  A 1 
ATOM 663  N N     . HIS A 1 88  ? -12.262 10.643  8.299   1.00 73.89 88  A 1 
ATOM 664  C CA    . HIS A 1 88  ? -13.416 9.947   7.753   1.00 75.18 88  A 1 
ATOM 665  C C     . HIS A 1 88  ? -14.674 10.811  7.861   1.00 74.11 88  A 1 
ATOM 666  O O     . HIS A 1 88  ? -14.957 11.411  8.896   1.00 73.95 88  A 1 
ATOM 667  C CB    . HIS A 1 88  ? -13.630 8.590   8.445   1.00 73.43 88  A 1 
ATOM 668  C CG    . HIS A 1 88  ? -12.577 7.554   8.153   1.00 74.31 88  A 1 
ATOM 669  N ND1   . HIS A 1 88  ? -12.549 6.277   8.686   1.00 67.01 88  A 1 
ATOM 670  C CD2   . HIS A 1 88  ? -11.503 7.650   7.308   1.00 71.94 88  A 1 
ATOM 671  C CE1   . HIS A 1 88  ? -11.495 5.629   8.172   1.00 69.25 88  A 1 
ATOM 672  N NE2   . HIS A 1 88  ? -10.832 6.435   7.329   1.00 72.79 88  A 1 
ATOM 673  N N     . GLU A 1 89  ? -15.419 10.888  6.750   1.00 77.21 89  A 1 
ATOM 674  C CA    . GLU A 1 89  ? -16.693 11.584  6.729   1.00 78.07 89  A 1 
ATOM 675  C C     . GLU A 1 89  ? -17.716 10.791  7.533   1.00 79.74 89  A 1 
ATOM 676  O O     . GLU A 1 89  ? -17.981 9.619   7.246   1.00 76.86 89  A 1 
ATOM 677  C CB    . GLU A 1 89  ? -17.146 11.825  5.291   1.00 73.75 89  A 1 
ATOM 678  C CG    . GLU A 1 89  ? -18.315 12.824  5.221   1.00 64.05 89  A 1 
ATOM 679  C CD    . GLU A 1 89  ? -18.882 12.993  3.799   1.00 60.29 89  A 1 
ATOM 680  O OE1   . GLU A 1 89  ? -19.984 13.558  3.684   1.00 52.84 89  A 1 
ATOM 681  O OE2   . GLU A 1 89  ? -18.282 12.487  2.833   1.00 52.60 89  A 1 
ATOM 682  N N     . ARG A 1 90  ? -18.296 11.432  8.549   1.00 78.52 90  A 1 
ATOM 683  C CA    . ARG A 1 90  ? -19.323 10.856  9.411   1.00 77.32 90  A 1 
ATOM 684  C C     . ARG A 1 90  ? -20.615 11.645  9.265   1.00 76.99 90  A 1 
ATOM 685  O O     . ARG A 1 90  ? -20.597 12.878  9.308   1.00 75.08 90  A 1 
ATOM 686  C CB    . ARG A 1 90  ? -18.838 10.829  10.861  1.00 77.04 90  A 1 
ATOM 687  C CG    . ARG A 1 90  ? -17.747 9.775   11.057  1.00 77.86 90  A 1 
ATOM 688  C CD    . ARG A 1 90  ? -16.939 10.040  12.331  1.00 78.24 90  A 1 
ATOM 689  N NE    . ARG A 1 90  ? -15.965 11.104  12.126  1.00 77.17 90  A 1 
ATOM 690  C CZ    . ARG A 1 90  ? -15.214 11.658  13.064  1.00 75.16 90  A 1 
ATOM 691  N NH1   . ARG A 1 90  ? -15.348 11.338  14.321  1.00 63.94 90  A 1 
ATOM 692  N NH2   . ARG A 1 90  ? -14.308 12.537  12.746  1.00 72.91 90  A 1 
ATOM 693  N N     . VAL A 1 91  ? -21.727 10.953  9.110   1.00 80.24 91  A 1 
ATOM 694  C CA    . VAL A 1 91  ? -23.061 11.534  8.995   1.00 79.47 91  A 1 
ATOM 695  C C     . VAL A 1 91  ? -23.812 11.278  10.293  1.00 80.40 91  A 1 
ATOM 696  O O     . VAL A 1 91  ? -23.870 10.146  10.757  1.00 79.04 91  A 1 
ATOM 697  C CB    . VAL A 1 91  ? -23.808 10.978  7.771   1.00 76.40 91  A 1 
ATOM 698  C CG1   . VAL A 1 91  ? -25.159 11.671  7.586   1.00 65.55 91  A 1 
ATOM 699  C CG2   . VAL A 1 91  ? -22.994 11.186  6.489   1.00 69.71 91  A 1 
ATOM 700  N N     . LEU A 1 92  ? -24.389 12.329  10.889  1.00 76.03 92  A 1 
ATOM 701  C CA    . LEU A 1 92  ? -25.257 12.170  12.053  1.00 74.70 92  A 1 
ATOM 702  C C     . LEU A 1 92  ? -26.554 11.474  11.639  1.00 73.98 92  A 1 
ATOM 703  O O     . LEU A 1 92  ? -27.225 11.912  10.711  1.00 72.04 92  A 1 
ATOM 704  C CB    . LEU A 1 92  ? -25.540 13.539  12.696  1.00 71.97 92  A 1 
ATOM 705  C CG    . LEU A 1 92  ? -24.386 14.059  13.562  1.00 65.64 92  A 1 
ATOM 706  C CD1   . LEU A 1 92  ? -24.518 15.560  13.807  1.00 58.79 92  A 1 
ATOM 707  C CD2   . LEU A 1 92  ? -24.353 13.360  14.932  1.00 60.68 92  A 1 
ATOM 708  N N     . LEU A 1 93  ? -26.901 10.414  12.357  1.00 72.21 93  A 1 
ATOM 709  C CA    . LEU A 1 93  ? -28.172 9.730   12.206  1.00 68.88 93  A 1 
ATOM 710  C C     . LEU A 1 93  ? -29.237 10.570  12.918  1.00 67.33 93  A 1 
ATOM 711  O O     . LEU A 1 93  ? -29.417 10.475  14.130  1.00 62.60 93  A 1 
ATOM 712  C CB    . LEU A 1 93  ? -28.068 8.305   12.759  1.00 66.19 93  A 1 
ATOM 713  C CG    . LEU A 1 93  ? -27.043 7.415   12.029  1.00 63.51 93  A 1 
ATOM 714  C CD1   . LEU A 1 93  ? -26.863 6.094   12.792  1.00 59.02 93  A 1 
ATOM 715  C CD2   . LEU A 1 93  ? -27.456 7.092   10.596  1.00 61.69 93  A 1 
ATOM 716  N N     . SER A 1 94  ? -29.889 11.437  12.153  1.00 67.14 94  A 1 
ATOM 717  C CA    . SER A 1 94  ? -30.956 12.281  12.687  1.00 65.04 94  A 1 
ATOM 718  C C     . SER A 1 94  ? -32.149 11.443  13.142  1.00 63.49 94  A 1 
ATOM 719  O O     . SER A 1 94  ? -32.370 10.326  12.681  1.00 59.11 94  A 1 
ATOM 720  C CB    . SER A 1 94  ? -31.373 13.336  11.657  1.00 59.42 94  A 1 
ATOM 721  O OG    . SER A 1 94  ? -31.928 12.737  10.513  1.00 52.47 94  A 1 
ATOM 722  N N     . GLU A 1 95  ? -32.953 12.008  14.017  1.00 63.29 95  A 1 
ATOM 723  C CA    . GLU A 1 95  ? -34.149 11.327  14.536  1.00 60.53 95  A 1 
ATOM 724  C C     . GLU A 1 95  ? -35.121 10.904  13.440  1.00 55.62 95  A 1 
ATOM 725  O O     . GLU A 1 95  ? -35.834 9.921   13.612  1.00 52.33 95  A 1 
ATOM 726  C CB    . GLU A 1 95  ? -34.866 12.232  15.539  1.00 57.01 95  A 1 
ATOM 727  C CG    . GLU A 1 95  ? -34.034 12.449  16.805  1.00 52.96 95  A 1 
ATOM 728  C CD    . GLU A 1 95  ? -34.798 13.172  17.910  1.00 48.25 95  A 1 
ATOM 729  O OE1   . GLU A 1 95  ? -34.450 12.899  19.084  1.00 42.72 95  A 1 
ATOM 730  O OE2   . GLU A 1 95  ? -35.690 13.980  17.589  1.00 44.56 95  A 1 
ATOM 731  N N     . ALA A 1 96  ? -35.106 11.581  12.277  1.00 51.13 96  A 1 
ATOM 732  C CA    . ALA A 1 96  ? -35.926 11.207  11.126  1.00 48.58 96  A 1 
ATOM 733  C C     . ALA A 1 96  ? -35.678 9.763   10.660  1.00 47.13 96  A 1 
ATOM 734  O O     . ALA A 1 96  ? -36.618 9.086   10.243  1.00 46.87 96  A 1 
ATOM 735  C CB    . ALA A 1 96  ? -35.655 12.202  10.000  1.00 45.37 96  A 1 
ATOM 736  N N     . TYR A 1 97  ? -34.461 9.278   10.782  1.00 55.50 97  A 1 
ATOM 737  C CA    . TYR A 1 97  ? -34.148 7.889   10.454  1.00 52.89 97  A 1 
ATOM 738  C C     . TYR A 1 97  ? -34.730 6.894   11.464  1.00 49.71 97  A 1 
ATOM 739  O O     . TYR A 1 97  ? -34.996 5.751   11.118  1.00 48.26 97  A 1 
ATOM 740  C CB    . TYR A 1 97  ? -32.623 7.722   10.323  1.00 50.26 97  A 1 
ATOM 741  C CG    . TYR A 1 97  ? -32.208 6.972   9.076   1.00 47.68 97  A 1 
ATOM 742  C CD1   . TYR A 1 97  ? -32.074 5.559   9.074   1.00 44.24 97  A 1 
ATOM 743  C CD2   . TYR A 1 97  ? -31.952 7.673   7.876   1.00 42.99 97  A 1 
ATOM 744  C CE1   . TYR A 1 97  ? -31.696 4.873   7.913   1.00 38.37 97  A 1 
ATOM 745  C CE2   . TYR A 1 97  ? -31.566 6.993   6.699   1.00 39.26 97  A 1 
ATOM 746  C CZ    . TYR A 1 97  ? -31.433 5.591   6.726   1.00 38.17 97  A 1 
ATOM 747  O OH    . TYR A 1 97  ? -31.043 4.921   5.587   1.00 35.20 97  A 1 
ATOM 748  N N     . LYS A 1 98  ? -34.965 7.320   12.702  1.00 55.71 98  A 1 
ATOM 749  C CA    . LYS A 1 98  ? -35.592 6.491   13.748  1.00 54.08 98  A 1 
ATOM 750  C C     . LYS A 1 98  ? -37.095 6.318   13.542  1.00 51.58 98  A 1 
ATOM 751  O O     . LYS A 1 98  ? -37.657 5.335   14.015  1.00 48.22 98  A 1 
ATOM 752  C CB    . LYS A 1 98  ? -35.361 7.093   15.139  1.00 51.00 98  A 1 
ATOM 753  C CG    . LYS A 1 98  ? -33.889 7.225   15.549  1.00 48.36 98  A 1 
ATOM 754  C CD    . LYS A 1 98  ? -33.824 7.849   16.935  1.00 45.22 98  A 1 
ATOM 755  C CE    . LYS A 1 98  ? -32.381 8.086   17.392  1.00 40.41 98  A 1 
ATOM 756  N NZ    . LYS A 1 98  ? -32.363 8.908   18.617  1.00 35.98 98  A 1 
ATOM 757  N N     . HIS A 1 99  ? -37.736 7.275   12.890  1.00 53.16 99  A 1 
ATOM 758  C CA    . HIS A 1 99  ? -39.192 7.313   12.719  1.00 52.16 99  A 1 
ATOM 759  C C     . HIS A 1 99  ? -39.677 6.732   11.393  1.00 47.63 99  A 1 
ATOM 760  O O     . HIS A 1 99  ? -40.890 6.690   11.186  1.00 44.18 99  A 1 
ATOM 761  C CB    . HIS A 1 99  ? -39.693 8.740   12.928  1.00 49.26 99  A 1 
ATOM 762  C CG    . HIS A 1 99  ? -39.667 9.169   14.372  1.00 46.98 99  A 1 
ATOM 763  N ND1   . HIS A 1 99  ? -40.378 8.578   15.386  1.00 42.22 99  A 1 
ATOM 764  C CD2   . HIS A 1 99  ? -38.962 10.197  14.918  1.00 43.09 99  A 1 
ATOM 765  C CE1   . HIS A 1 99  ? -40.095 9.238   16.520  1.00 39.94 99  A 1 
ATOM 766  N NE2   . HIS A 1 99  ? -39.247 10.228  16.277  1.00 40.82 99  A 1 
ATOM 767  N N     . ALA A 1 100 ? -38.771 6.297   10.491  1.00 48.30 100 A 1 
ATOM 768  C CA    . ALA A 1 100 ? -39.211 5.601   9.286   1.00 48.17 100 A 1 
ATOM 769  C C     . ALA A 1 100 ? -39.838 4.258   9.706   1.00 45.64 100 A 1 
ATOM 770  O O     . ALA A 1 100 ? -39.108 3.389   10.192  1.00 44.23 100 A 1 
ATOM 771  C CB    . ALA A 1 100 ? -38.027 5.425   8.336   1.00 45.56 100 A 1 
ATOM 772  N N     . PRO A 1 101 ? -41.168 4.078   9.583   1.00 45.22 101 A 1 
ATOM 773  C CA    . PRO A 1 101 ? -41.795 2.831   9.963   1.00 46.18 101 A 1 
ATOM 774  C C     . PRO A 1 101 ? -41.326 1.762   8.980   1.00 46.75 101 A 1 
ATOM 775  O O     . PRO A 1 101 ? -41.709 1.780   7.807   1.00 46.19 101 A 1 
ATOM 776  C CB    . PRO A 1 101 ? -43.303 3.106   9.915   1.00 43.43 101 A 1 
ATOM 777  C CG    . PRO A 1 101 ? -43.438 4.223   8.888   1.00 43.22 101 A 1 
ATOM 778  C CD    . PRO A 1 101 ? -42.130 5.014   9.042   1.00 48.76 101 A 1 
ATOM 779  N N     . VAL A 1 102 ? -40.507 0.839   9.450   1.00 40.45 102 A 1 
ATOM 780  C CA    . VAL A 1 102 ? -40.173 -0.368  8.693   1.00 41.44 102 A 1 
ATOM 781  C C     . VAL A 1 102 ? -41.414 -1.259  8.700   1.00 40.47 102 A 1 
ATOM 782  O O     . VAL A 1 102 ? -41.531 -2.204  9.469   1.00 39.97 102 A 1 
ATOM 783  C CB    . VAL A 1 102 ? -38.907 -1.069  9.233   1.00 39.61 102 A 1 
ATOM 784  C CG1   . VAL A 1 102 ? -38.500 -2.243  8.336   1.00 37.86 102 A 1 
ATOM 785  C CG2   . VAL A 1 102 ? -37.717 -0.102  9.304   1.00 40.61 102 A 1 
ATOM 786  N N     . MET A 1 103 ? -42.413 -0.901  7.870   1.00 38.57 103 A 1 
ATOM 787  C CA    . MET A 1 103 ? -43.637 -1.697  7.689   1.00 41.14 103 A 1 
ATOM 788  C C     . MET A 1 103 ? -43.413 -2.928  6.809   1.00 41.84 103 A 1 
ATOM 789  O O     . MET A 1 103 ? -44.316 -3.743  6.673   1.00 42.00 103 A 1 
ATOM 790  C CB    . MET A 1 103 ? -44.746 -0.832  7.075   1.00 39.35 103 A 1 
ATOM 791  C CG    . MET A 1 103 ? -45.487 0.027   8.119   1.00 36.22 103 A 1 
ATOM 792  S SD    . MET A 1 103 ? -47.291 -0.113  8.042   1.00 33.04 103 A 1 
ATOM 793  C CE    . MET A 1 103 ? -47.629 0.682   6.453   1.00 29.68 103 A 1 
ATOM 794  N N     . LEU A 1 104 ? -42.260 -3.035  6.152   1.00 42.57 104 A 1 
ATOM 795  C CA    . LEU A 1 104 ? -42.006 -4.172  5.280   1.00 43.23 104 A 1 
ATOM 796  C C     . LEU A 1 104 ? -41.720 -5.400  6.138   1.00 41.94 104 A 1 
ATOM 797  O O     . LEU A 1 104 ? -40.653 -5.508  6.731   1.00 41.17 104 A 1 
ATOM 798  C CB    . LEU A 1 104 ? -40.881 -3.836  4.277   1.00 41.60 104 A 1 
ATOM 799  C CG    . LEU A 1 104 ? -41.376 -3.020  3.071   1.00 38.75 104 A 1 
ATOM 800  C CD1   . LEU A 1 104 ? -40.216 -2.323  2.379   1.00 36.95 104 A 1 
ATOM 801  C CD2   . LEU A 1 104 ? -42.090 -3.895  2.047   1.00 40.32 104 A 1 
ATOM 802  N N     . ASP A 1 105 ? -42.687 -6.302  6.170   1.00 42.76 105 A 1 
ATOM 803  C CA    . ASP A 1 105 ? -42.514 -7.658  6.661   1.00 43.81 105 A 1 
ATOM 804  C C     . ASP A 1 105 ? -41.252 -8.249  6.036   1.00 41.59 105 A 1 
ATOM 805  O O     . ASP A 1 105 ? -41.151 -8.420  4.818   1.00 42.36 105 A 1 
ATOM 806  C CB    . ASP A 1 105 ? -43.736 -8.533  6.314   1.00 42.44 105 A 1 
ATOM 807  C CG    . ASP A 1 105 ? -44.831 -8.543  7.379   1.00 39.66 105 A 1 
ATOM 808  O OD1   . ASP A 1 105 ? -44.475 -8.502  8.573   1.00 39.44 105 A 1 
ATOM 809  O OD2   . ASP A 1 105 ? -46.008 -8.655  6.991   1.00 38.65 105 A 1 
ATOM 810  N N     . CYS A 1 106 ? -40.254 -8.530  6.879   1.00 54.90 106 A 1 
ATOM 811  C CA    . CYS A 1 106 ? -38.971 -9.071  6.486   1.00 56.15 106 A 1 
ATOM 812  C C     . CYS A 1 106 ? -39.113 -10.534 6.035   1.00 52.80 106 A 1 
ATOM 813  O O     . CYS A 1 106 ? -38.701 -11.465 6.725   1.00 53.67 106 A 1 
ATOM 814  C CB    . CYS A 1 106 ? -37.957 -8.914  7.636   1.00 55.28 106 A 1 
ATOM 815  S SG    . CYS A 1 106 ? -37.227 -7.261  7.673   1.00 49.21 106 A 1 
ATOM 816  N N     . HIS A 1 107 ? -39.652 -10.756 4.828   1.00 29.89 107 A 1 
ATOM 817  C CA    . HIS A 1 107 ? -39.307 -11.943 4.073   1.00 31.10 107 A 1 
ATOM 818  C C     . HIS A 1 107 ? -37.810 -11.912 3.730   1.00 29.22 107 A 1 
ATOM 819  O O     . HIS A 1 107 ? -37.242 -10.848 3.486   1.00 27.73 107 A 1 
ATOM 820  C CB    . HIS A 1 107 ? -40.208 -12.107 2.846   1.00 29.76 107 A 1 
ATOM 821  C CG    . HIS A 1 107 ? -41.471 -12.850 3.171   1.00 28.85 107 A 1 
ATOM 822  N ND1   . HIS A 1 107 ? -41.561 -14.204 3.442   1.00 27.71 107 A 1 
ATOM 823  C CD2   . HIS A 1 107 ? -42.736 -12.351 3.300   1.00 27.75 107 A 1 
ATOM 824  C CE1   . HIS A 1 107 ? -42.841 -14.494 3.716   1.00 26.76 107 A 1 
ATOM 825  N NE2   . HIS A 1 107 ? -43.598 -13.394 3.642   1.00 26.65 107 A 1 
ATOM 826  N N     . ALA A 1 108 ? -37.163 -13.078 3.717   1.00 41.64 108 A 1 
ATOM 827  C CA    . ALA A 1 108 ? -35.709 -13.239 3.656   1.00 41.77 108 A 1 
ATOM 828  C C     . ALA A 1 108 ? -35.011 -12.456 2.521   1.00 40.73 108 A 1 
ATOM 829  O O     . ALA A 1 108 ? -33.898 -11.975 2.705   1.00 38.49 108 A 1 
ATOM 830  C CB    . ALA A 1 108 ? -35.412 -14.735 3.546   1.00 39.36 108 A 1 
ATOM 831  N N     . ASP A 1 109 ? -35.685 -12.291 1.379   1.00 40.96 109 A 1 
ATOM 832  C CA    . ASP A 1 109 ? -35.165 -11.537 0.229   1.00 39.54 109 A 1 
ATOM 833  C C     . ASP A 1 109 ? -35.109 -10.020 0.464   1.00 37.40 109 A 1 
ATOM 834  O O     . ASP A 1 109 ? -34.364 -9.310  -0.222  1.00 36.47 109 A 1 
ATOM 835  C CB    . ASP A 1 109 ? -36.015 -11.873 -1.008  1.00 38.23 109 A 1 
ATOM 836  C CG    . ASP A 1 109 ? -35.908 -13.338 -1.441  1.00 35.35 109 A 1 
ATOM 837  O OD1   . ASP A 1 109 ? -34.818 -13.918 -1.263  1.00 36.71 109 A 1 
ATOM 838  O OD2   . ASP A 1 109 ? -36.925 -13.874 -1.923  1.00 38.98 109 A 1 
ATOM 839  N N     . ALA A 1 110 ? -35.857 -9.486  1.426   1.00 38.97 110 A 1 
ATOM 840  C CA    . ALA A 1 110 ? -35.935 -8.058  1.691   1.00 39.65 110 A 1 
ATOM 841  C C     . ALA A 1 110 ? -34.647 -7.489  2.312   1.00 38.84 110 A 1 
ATOM 842  O O     . ALA A 1 110 ? -34.336 -6.315  2.105   1.00 36.50 110 A 1 
ATOM 843  C CB    . ALA A 1 110 ? -37.148 -7.778  2.583   1.00 37.08 110 A 1 
ATOM 844  N N     . ALA A 1 111 ? -33.860 -8.310  3.020   1.00 34.41 111 A 1 
ATOM 845  C CA    . ALA A 1 111 ? -32.611 -7.850  3.621   1.00 35.31 111 A 1 
ATOM 846  C C     . ALA A 1 111 ? -31.566 -7.451  2.563   1.00 34.02 111 A 1 
ATOM 847  O O     . ALA A 1 111 ? -30.865 -6.450  2.718   1.00 33.68 111 A 1 
ATOM 848  C CB    . ALA A 1 111 ? -32.083 -8.948  4.550   1.00 34.35 111 A 1 
ATOM 849  N N     . ALA A 1 112 ? -31.492 -8.191  1.444   1.00 38.48 112 A 1 
ATOM 850  C CA    . ALA A 1 112 ? -30.634 -7.862  0.317   1.00 39.33 112 A 1 
ATOM 851  C C     . ALA A 1 112 ? -31.098 -6.578  -0.390  1.00 39.19 112 A 1 
ATOM 852  O O     . ALA A 1 112 ? -30.269 -5.753  -0.779  1.00 39.57 112 A 1 
ATOM 853  C CB    . ALA A 1 112 ? -30.604 -9.056  -0.643  1.00 39.44 112 A 1 
ATOM 854  N N     . LEU A 1 113 ? -32.403 -6.370  -0.505  1.00 35.50 113 A 1 
ATOM 855  C CA    . LEU A 1 113 ? -32.992 -5.150  -1.049  1.00 36.39 113 A 1 
ATOM 856  C C     . LEU A 1 113 ? -32.703 -3.936  -0.168  1.00 34.58 113 A 1 
ATOM 857  O O     . LEU A 1 113 ? -32.328 -2.896  -0.705  1.00 34.37 113 A 1 
ATOM 858  C CB    . LEU A 1 113 ? -34.500 -5.343  -1.265  1.00 35.32 113 A 1 
ATOM 859  C CG    . LEU A 1 113 ? -34.836 -6.109  -2.552  1.00 33.52 113 A 1 
ATOM 860  C CD1   . LEU A 1 113 ? -36.269 -6.624  -2.519  1.00 35.57 113 A 1 
ATOM 861  C CD2   . LEU A 1 113 ? -34.693 -5.202  -3.789  1.00 39.89 113 A 1 
ATOM 862  N N     . CYS A 1 114 ? -32.786 -4.048  1.157   1.00 51.55 114 A 1 
ATOM 863  C CA    . CYS A 1 114 ? -32.448 -2.954  2.066   1.00 52.26 114 A 1 
ATOM 864  C C     . CYS A 1 114 ? -30.975 -2.540  1.940   1.00 49.01 114 A 1 
ATOM 865  O O     . CYS A 1 114 ? -30.692 -1.350  1.838   1.00 54.64 114 A 1 
ATOM 866  C CB    . CYS A 1 114 ? -32.804 -3.334  3.502   1.00 53.75 114 A 1 
ATOM 867  S SG    . CYS A 1 114 ? -34.604 -3.164  3.754   1.00 48.34 114 A 1 
ATOM 868  N N     . ALA A 1 115 ? -30.052 -3.492  1.865   1.00 45.33 115 A 1 
ATOM 869  C CA    . ALA A 1 115 ? -28.641 -3.190  1.672   1.00 47.17 115 A 1 
ATOM 870  C C     . ALA A 1 115 ? -28.371 -2.529  0.306   1.00 46.60 115 A 1 
ATOM 871  O O     . ALA A 1 115 ? -27.599 -1.570  0.217   1.00 47.25 115 A 1 
ATOM 872  C CB    . ALA A 1 115 ? -27.840 -4.474  1.835   1.00 46.29 115 A 1 
ATOM 873  N N     . ALA A 1 116 ? -29.018 -2.998  -0.758  1.00 50.48 116 A 1 
ATOM 874  C CA    . ALA A 1 116 ? -28.930 -2.394  -2.083  1.00 51.03 116 A 1 
ATOM 875  C C     . ALA A 1 116 ? -29.547 -0.983  -2.124  1.00 50.22 116 A 1 
ATOM 876  O O     . ALA A 1 116 ? -28.989 -0.084  -2.755  1.00 49.24 116 A 1 
ATOM 877  C CB    . ALA A 1 116 ? -29.588 -3.324  -3.101  1.00 49.94 116 A 1 
ATOM 878  N N     . TYR A 1 117 ? -30.672 -0.781  -1.427  1.00 35.85 117 A 1 
ATOM 879  C CA    . TYR A 1 117 ? -31.344 0.518   -1.352  1.00 36.68 117 A 1 
ATOM 880  C C     . TYR A 1 117 ? -30.538 1.513   -0.510  1.00 36.47 117 A 1 
ATOM 881  O O     . TYR A 1 117 ? -30.338 2.647   -0.949  1.00 35.10 117 A 1 
ATOM 882  C CB    . TYR A 1 117 ? -32.767 0.324   -0.824  1.00 35.43 117 A 1 
ATOM 883  C CG    . TYR A 1 117 ? -33.687 1.482   -1.164  1.00 33.92 117 A 1 
ATOM 884  C CD1   . TYR A 1 117 ? -33.904 2.536   -0.262  1.00 33.40 117 A 1 
ATOM 885  C CD2   . TYR A 1 117 ? -34.335 1.499   -2.422  1.00 35.88 117 A 1 
ATOM 886  C CE1   . TYR A 1 117 ? -34.754 3.588   -0.602  1.00 32.41 117 A 1 
ATOM 887  C CE2   . TYR A 1 117 ? -35.186 2.553   -2.768  1.00 32.11 117 A 1 
ATOM 888  C CZ    . TYR A 1 117 ? -35.402 3.603   -1.853  1.00 32.55 117 A 1 
ATOM 889  O OH    . TYR A 1 117 ? -36.244 4.641   -2.181  1.00 32.42 117 A 1 
ATOM 890  N N     . GLU A 1 118 ? -29.982 1.099   0.631   1.00 48.56 118 A 1 
ATOM 891  C CA    . GLU A 1 118 ? -29.044 1.934   1.395   1.00 48.01 118 A 1 
ATOM 892  C C     . GLU A 1 118 ? -27.807 2.292   0.559   1.00 47.00 118 A 1 
ATOM 893  O O     . GLU A 1 118 ? -27.414 3.457   0.527   1.00 45.54 118 A 1 
ATOM 894  C CB    . GLU A 1 118 ? -28.591 1.240   2.695   1.00 45.60 118 A 1 
ATOM 895  C CG    . GLU A 1 118 ? -29.561 1.446   3.863   1.00 41.08 118 A 1 
ATOM 896  C CD    . GLU A 1 118 ? -28.954 1.027   5.216   1.00 39.44 118 A 1 
ATOM 897  O OE1   . GLU A 1 118 ? -29.368 1.593   6.248   1.00 36.48 118 A 1 
ATOM 898  O OE2   . GLU A 1 118 ? -28.033 0.181   5.244   1.00 37.20 118 A 1 
ATOM 899  N N     . ALA A 1 119 ? -27.240 1.334   -0.172  1.00 46.98 119 A 1 
ATOM 900  C CA    . ALA A 1 119 ? -26.120 1.600   -1.062  1.00 45.42 119 A 1 
ATOM 901  C C     . ALA A 1 119 ? -26.496 2.613   -2.162  1.00 43.69 119 A 1 
ATOM 902  O O     . ALA A 1 119 ? -25.734 3.548   -2.406  1.00 43.30 119 A 1 
ATOM 903  C CB    . ALA A 1 119 ? -25.615 0.283   -1.650  1.00 44.65 119 A 1 
ATOM 904  N N     . GLN A 1 120 ? -27.678 2.489   -2.775  1.00 41.50 120 A 1 
ATOM 905  C CA    . GLN A 1 120 ? -28.172 3.448   -3.768  1.00 40.41 120 A 1 
ATOM 906  C C     . GLN A 1 120 ? -28.415 4.838   -3.172  1.00 38.58 120 A 1 
ATOM 907  O O     . GLN A 1 120 ? -27.988 5.837   -3.760  1.00 37.73 120 A 1 
ATOM 908  C CB    . GLN A 1 120 ? -29.458 2.938   -4.425  1.00 40.24 120 A 1 
ATOM 909  C CG    . GLN A 1 120 ? -29.176 1.926   -5.541  1.00 37.58 120 A 1 
ATOM 910  C CD    . GLN A 1 120 ? -30.458 1.484   -6.266  1.00 33.52 120 A 1 
ATOM 911  O OE1   . GLN A 1 120 ? -31.574 1.767   -5.876  1.00 33.36 120 A 1 
ATOM 912  N NE2   . GLN A 1 120 ? -30.333 0.776   -7.373  1.00 30.96 120 A 1 
ATOM 913  N N     . VAL A 1 121 ? -29.051 4.925   -2.006  1.00 40.50 121 A 1 
ATOM 914  C CA    . VAL A 1 121 ? -29.325 6.208   -1.343  1.00 39.04 121 A 1 
ATOM 915  C C     . VAL A 1 121 ? -28.018 6.878   -0.917  1.00 36.43 121 A 1 
ATOM 916  O O     . VAL A 1 121 ? -27.858 8.084   -1.087  1.00 35.61 121 A 1 
ATOM 917  C CB    . VAL A 1 121 ? -30.278 6.018   -0.149  1.00 38.12 121 A 1 
ATOM 918  C CG1   . VAL A 1 121 ? -30.443 7.304   0.680   1.00 38.14 121 A 1 
ATOM 919  C CG2   . VAL A 1 121 ? -31.679 5.628   -0.633  1.00 44.71 121 A 1 
ATOM 920  N N     . HIS A 1 122 ? -27.047 6.109   -0.427  1.00 43.50 122 A 1 
ATOM 921  C CA    . HIS A 1 122 ? -25.730 6.643   -0.103  1.00 42.88 122 A 1 
ATOM 922  C C     . HIS A 1 122 ? -24.955 7.079   -1.347  1.00 39.54 122 A 1 
ATOM 923  O O     . HIS A 1 122 ? -24.302 8.127   -1.315  1.00 38.21 122 A 1 
ATOM 924  C CB    . HIS A 1 122 ? -24.927 5.639   0.737   1.00 42.12 122 A 1 
ATOM 925  C CG    . HIS A 1 122 ? -25.225 5.786   2.199   1.00 41.39 122 A 1 
ATOM 926  N ND1   . HIS A 1 122 ? -24.934 6.899   2.965   1.00 40.73 122 A 1 
ATOM 927  C CD2   . HIS A 1 122 ? -25.869 4.905   3.024   1.00 40.52 122 A 1 
ATOM 928  C CE1   . HIS A 1 122 ? -25.393 6.691   4.207   1.00 40.49 122 A 1 
ATOM 929  N NE2   . HIS A 1 122 ? -25.963 5.494   4.285   1.00 39.35 122 A 1 
ATOM 930  N N     . TYR A 1 123 ? -25.061 6.362   -2.458  1.00 43.39 123 A 1 
ATOM 931  C CA    . TYR A 1 123 ? -24.452 6.760   -3.729  1.00 41.72 123 A 1 
ATOM 932  C C     . TYR A 1 123 ? -25.107 8.033   -4.293  1.00 40.50 123 A 1 
ATOM 933  O O     . TYR A 1 123 ? -24.407 8.958   -4.708  1.00 37.97 123 A 1 
ATOM 934  C CB    . TYR A 1 123 ? -24.519 5.590   -4.725  1.00 39.82 123 A 1 
ATOM 935  C CG    . TYR A 1 123 ? -23.258 5.440   -5.544  1.00 37.95 123 A 1 
ATOM 936  C CD1   . TYR A 1 123 ? -23.113 6.082   -6.787  1.00 34.05 123 A 1 
ATOM 937  C CD2   . TYR A 1 123 ? -22.194 4.657   -5.049  1.00 34.38 123 A 1 
ATOM 938  C CE1   . TYR A 1 123 ? -21.938 5.940   -7.526  1.00 28.60 123 A 1 
ATOM 939  C CE2   . TYR A 1 123 ? -21.014 4.507   -5.782  1.00 28.73 123 A 1 
ATOM 940  C CZ    . TYR A 1 123 ? -20.880 5.144   -7.027  1.00 29.79 123 A 1 
ATOM 941  O OH    . TYR A 1 123 ? -19.719 4.996   -7.765  1.00 28.53 123 A 1 
ATOM 942  N N     . ALA A 1 124 ? -26.420 8.130   -4.228  1.00 37.70 124 A 1 
ATOM 943  C CA    . ALA A 1 124 ? -27.158 9.325   -4.633  1.00 36.15 124 A 1 
ATOM 944  C C     . ALA A 1 124 ? -26.802 10.539  -3.760  1.00 34.85 124 A 1 
ATOM 945  O O     . ALA A 1 124 ? -26.549 11.626  -4.283  1.00 32.88 124 A 1 
ATOM 946  C CB    . ALA A 1 124 ? -28.662 9.018   -4.584  1.00 33.75 124 A 1 
ATOM 947  N N     . ASN A 1 125 ? -26.668 10.360  -2.453  1.00 34.25 125 A 1 
ATOM 948  C CA    . ASN A 1 125 ? -26.218 11.421  -1.557  1.00 31.45 125 A 1 
ATOM 949  C C     . ASN A 1 125 ? -24.759 11.826  -1.794  1.00 30.48 125 A 1 
ATOM 950  O O     . ASN A 1 125 ? -24.421 12.997  -1.626  1.00 27.93 125 A 1 
ATOM 951  C CB    . ASN A 1 125 ? -26.434 10.989  -0.094  1.00 30.05 125 A 1 
ATOM 952  C CG    . ASN A 1 125 ? -27.812 11.353  0.432   1.00 26.41 125 A 1 
ATOM 953  O OD1   . ASN A 1 125 ? -28.446 12.295  0.000   1.00 25.01 125 A 1 
ATOM 954  N ND2   . ASN A 1 125 ? -28.286 10.647  1.429   1.00 27.18 125 A 1 
ATOM 955  N N     . LEU A 1 126 ? -23.899 10.904  -2.196  1.00 35.98 126 A 1 
ATOM 956  C CA    . LEU A 1 126 ? -22.514 11.245  -2.551  1.00 35.94 126 A 1 
ATOM 957  C C     . LEU A 1 126 ? -22.475 12.137  -3.799  1.00 35.60 126 A 1 
ATOM 958  O O     . LEU A 1 126 ? -21.740 13.121  -3.830  1.00 32.92 126 A 1 
ATOM 959  C CB    . LEU A 1 126 ? -21.685 9.955   -2.764  1.00 33.69 126 A 1 
ATOM 960  C CG    . LEU A 1 126 ? -20.219 10.143  -2.336  1.00 29.89 126 A 1 
ATOM 961  C CD1   . LEU A 1 126 ? -20.007 9.650   -0.909  1.00 25.87 126 A 1 
ATOM 962  C CD2   . LEU A 1 126 ? -19.262 9.379   -3.240  1.00 28.02 126 A 1 
ATOM 963  N N     . LEU A 1 127 ? -23.302 11.822  -4.795  1.00 31.35 127 A 1 
ATOM 964  C CA    . LEU A 1 127 ? -23.454 12.628  -6.008  1.00 30.51 127 A 1 
ATOM 965  C C     . LEU A 1 127 ? -24.026 14.013  -5.695  1.00 30.82 127 A 1 
ATOM 966  O O     . LEU A 1 127 ? -23.503 15.007  -6.202  1.00 27.85 127 A 1 
ATOM 967  C CB    . LEU A 1 127 ? -24.356 11.866  -7.004  1.00 28.12 127 A 1 
ATOM 968  C CG    . LEU A 1 127 ? -23.584 10.810  -7.819  1.00 24.10 127 A 1 
ATOM 969  C CD1   . LEU A 1 127 ? -24.544 9.796   -8.420  1.00 21.74 127 A 1 
ATOM 970  C CD2   . LEU A 1 127 ? -22.791 11.464  -8.954  1.00 25.03 127 A 1 
ATOM 971  N N     . THR A 1 128 ? -25.035 14.125  -4.834  1.00 38.18 128 A 1 
ATOM 972  C CA    . THR A 1 128 ? -25.598 15.433  -4.456  1.00 37.95 128 A 1 
ATOM 973  C C     . THR A 1 128 ? -24.610 16.297  -3.682  1.00 36.90 128 A 1 
ATOM 974  O O     . THR A 1 128 ? -24.508 17.493  -3.961  1.00 34.56 128 A 1 
ATOM 975  C CB    . THR A 1 128 ? -26.917 15.319  -3.669  1.00 35.58 128 A 1 
ATOM 976  O OG1   . THR A 1 128 ? -26.934 14.185  -2.841  1.00 34.53 128 A 1 
ATOM 977  C CG2   . THR A 1 128 ? -28.113 15.223  -4.597  1.00 35.31 128 A 1 
ATOM 978  N N     . VAL A 1 129 ? -23.822 15.725  -2.778  1.00 40.64 129 A 1 
ATOM 979  C CA    . VAL A 1 129 ? -22.772 16.484  -2.060  1.00 40.21 129 A 1 
ATOM 980  C C     . VAL A 1 129 ? -21.656 16.933  -3.011  1.00 38.76 129 A 1 
ATOM 981  O O     . VAL A 1 129 ? -21.172 18.068  -2.893  1.00 36.47 129 A 1 
ATOM 982  C CB    . VAL A 1 129 ? -22.217 15.666  -0.878  1.00 38.11 129 A 1 
ATOM 983  C CG1   . VAL A 1 129 ? -21.020 16.355  -0.201  1.00 35.61 129 A 1 
ATOM 984  C CG2   . VAL A 1 129 ? -23.275 15.481  0.210   1.00 36.77 129 A 1 
ATOM 985  N N     . MET A 1 130 ? -21.257 16.099  -3.974  1.00 42.84 130 A 1 
ATOM 986  C CA    . MET A 1 130 ? -20.294 16.472  -5.018  1.00 42.28 130 A 1 
ATOM 987  C C     . MET A 1 130 ? -20.839 17.599  -5.901  1.00 42.02 130 A 1 
ATOM 988  O O     . MET A 1 130 ? -20.115 18.555  -6.183  1.00 39.38 130 A 1 
ATOM 989  C CB    . MET A 1 130 ? -19.956 15.236  -5.881  1.00 39.40 130 A 1 
ATOM 990  C CG    . MET A 1 130 ? -18.955 14.290  -5.195  1.00 34.84 130 A 1 
ATOM 991  S SD    . MET A 1 130 ? -17.238 14.537  -5.736  1.00 30.72 130 A 1 
ATOM 992  C CE    . MET A 1 130 ? -16.424 13.234  -4.781  1.00 27.67 130 A 1 
ATOM 993  N N     . HIS A 1 131 ? -22.123 17.559  -6.288  1.00 36.79 131 A 1 
ATOM 994  C CA    . HIS A 1 131 ? -22.750 18.607  -7.094  1.00 37.38 131 A 1 
ATOM 995  C C     . HIS A 1 131 ? -22.898 19.934  -6.342  1.00 34.74 131 A 1 
ATOM 996  O O     . HIS A 1 131 ? -22.687 20.983  -6.941  1.00 33.18 131 A 1 
ATOM 997  C CB    . HIS A 1 131 ? -24.099 18.121  -7.631  1.00 36.43 131 A 1 
ATOM 998  C CG    . HIS A 1 131 ? -23.966 17.372  -8.927  1.00 33.96 131 A 1 
ATOM 999  N ND1   . HIS A 1 131 ? -23.653 17.937  -10.141 1.00 32.82 131 A 1 
ATOM 1000 C CD2   . HIS A 1 131 ? -24.114 16.032  -9.147  1.00 33.24 131 A 1 
ATOM 1001 C CE1   . HIS A 1 131 ? -23.612 16.961  -11.060 1.00 34.72 131 A 1 
ATOM 1002 N NE2   . HIS A 1 131 ? -23.881 15.791  -10.506 1.00 33.59 131 A 1 
ATOM 1003 N N     . GLN A 1 132 ? -23.205 19.924  -5.038  1.00 36.48 132 A 1 
ATOM 1004 C CA    . GLN A 1 132 ? -23.353 21.166  -4.266  1.00 38.77 132 A 1 
ATOM 1005 C C     . GLN A 1 132 ? -22.036 21.931  -4.077  1.00 38.20 132 A 1 
ATOM 1006 O O     . GLN A 1 132 ? -22.064 23.154  -3.902  1.00 36.88 132 A 1 
ATOM 1007 C CB    . GLN A 1 132 ? -23.969 20.877  -2.895  1.00 38.20 132 A 1 
ATOM 1008 C CG    . GLN A 1 132 ? -25.492 20.758  -2.955  1.00 35.86 132 A 1 
ATOM 1009 C CD    . GLN A 1 132 ? -26.117 20.620  -1.563  1.00 31.84 132 A 1 
ATOM 1010 O OE1   . GLN A 1 132 ? -25.448 20.491  -0.552  1.00 30.84 132 A 1 
ATOM 1011 N NE2   . GLN A 1 132 ? -27.428 20.660  -1.468  1.00 27.91 132 A 1 
ATOM 1012 N N     . ARG A 1 133 ? -20.885 21.245  -4.098  1.00 38.91 133 A 1 
ATOM 1013 C CA    . ARG A 1 133 ? -19.583 21.916  -3.926  1.00 38.63 133 A 1 
ATOM 1014 C C     . ARG A 1 133 ? -19.019 22.518  -5.206  1.00 35.62 133 A 1 
ATOM 1015 O O     . ARG A 1 133 ? -18.083 23.301  -5.109  1.00 34.30 133 A 1 
ATOM 1016 C CB    . ARG A 1 133 ? -18.563 20.977  -3.287  1.00 38.28 133 A 1 
ATOM 1017 C CG    . ARG A 1 133 ? -18.707 20.955  -1.767  1.00 36.97 133 A 1 
ATOM 1018 C CD    . ARG A 1 133 ? -17.502 20.235  -1.164  1.00 36.68 133 A 1 
ATOM 1019 N NE    . ARG A 1 133 ? -17.542 20.250  0.299   1.00 32.47 133 A 1 
ATOM 1020 C CZ    . ARG A 1 133 ? -16.600 19.783  1.110   1.00 30.48 133 A 1 
ATOM 1021 N NH1   . ARG A 1 133 ? -15.505 19.266  0.630   1.00 29.42 133 A 1 
ATOM 1022 N NH2   . ARG A 1 133 ? -16.753 19.830  2.395   1.00 27.72 133 A 1 
ATOM 1023 N N     . MET A 1 134 ? -19.553 22.178  -6.367  1.00 33.86 134 A 1 
ATOM 1024 C CA    . MET A 1 134 ? -19.187 22.863  -7.602  1.00 35.31 134 A 1 
ATOM 1025 C C     . MET A 1 134 ? -19.964 24.183  -7.623  1.00 33.48 134 A 1 
ATOM 1026 O O     . MET A 1 134 ? -21.182 24.150  -7.844  1.00 32.03 134 A 1 
ATOM 1027 C CB    . MET A 1 134 ? -19.505 21.978  -8.823  1.00 34.27 134 A 1 
ATOM 1028 C CG    . MET A 1 134 ? -18.549 20.784  -8.929  1.00 32.32 134 A 1 
ATOM 1029 S SD    . MET A 1 134 ? -17.207 20.991  -10.136 1.00 29.82 134 A 1 
ATOM 1030 C CE    . MET A 1 134 ? -18.071 20.428  -11.611 1.00 28.60 134 A 1 
ATOM 1031 N N     . PRO A 1 135 ? -19.329 25.351  -7.360  1.00 39.31 135 A 1 
ATOM 1032 C CA    . PRO A 1 135 ? -20.001 26.605  -7.581  1.00 39.19 135 A 1 
ATOM 1033 C C     . PRO A 1 135 ? -20.287 26.671  -9.080  1.00 38.27 135 A 1 
ATOM 1034 O O     . PRO A 1 135 ? -19.376 26.807  -9.888  1.00 38.27 135 A 1 
ATOM 1035 C CB    . PRO A 1 135 ? -19.031 27.688  -7.095  1.00 37.92 135 A 1 
ATOM 1036 C CG    . PRO A 1 135 ? -17.656 27.037  -7.262  1.00 37.83 135 A 1 
ATOM 1037 C CD    . PRO A 1 135 ? -17.936 25.542  -7.058  1.00 44.28 135 A 1 
ATOM 1038 N N     . VAL A 1 136 ? -21.552 26.531  -9.446  1.00 32.37 136 A 1 
ATOM 1039 C CA    . VAL A 1 136 ? -22.013 26.829  -10.796 1.00 34.66 136 A 1 
ATOM 1040 C C     . VAL A 1 136 ? -21.844 28.332  -10.954 1.00 32.68 136 A 1 
ATOM 1041 O O     . VAL A 1 136 ? -22.740 29.109  -10.650 1.00 31.58 136 A 1 
ATOM 1042 C CB    . VAL A 1 136 ? -23.464 26.359  -11.045 1.00 33.24 136 A 1 
ATOM 1043 C CG1   . VAL A 1 136 ? -23.874 26.628  -12.497 1.00 32.07 136 A 1 
ATOM 1044 C CG2   . VAL A 1 136 ? -23.611 24.858  -10.783 1.00 38.35 136 A 1 
ATOM 1045 N N     . VAL A 1 137 ? -20.631 28.752  -11.351 1.00 38.70 137 A 1 
ATOM 1046 C CA    . VAL A 1 137 ? -20.397 30.118  -11.798 1.00 43.54 137 A 1 
ATOM 1047 C C     . VAL A 1 137 ? -21.262 30.256  -13.037 1.00 41.45 137 A 1 
ATOM 1048 O O     . VAL A 1 137 ? -20.923 29.742  -14.099 1.00 40.26 137 A 1 
ATOM 1049 C CB    . VAL A 1 137 ? -18.913 30.411  -12.087 1.00 40.75 137 A 1 
ATOM 1050 C CG1   . VAL A 1 137 ? -18.732 31.882  -12.474 1.00 38.09 137 A 1 
ATOM 1051 C CG2   . VAL A 1 137 ? -18.042 30.133  -10.853 1.00 40.51 137 A 1 
ATOM 1052 N N     . SER A 1 138 ? -22.428 30.904  -12.866 1.00 36.09 138 A 1 
ATOM 1053 C CA    . SER A 1 138 ? -23.323 31.255  -13.950 1.00 38.67 138 A 1 
ATOM 1054 C C     . SER A 1 138 ? -22.596 32.252  -14.839 1.00 38.09 138 A 1 
ATOM 1055 O O     . SER A 1 138 ? -22.670 33.460  -14.637 1.00 37.02 138 A 1 
ATOM 1056 C CB    . SER A 1 138 ? -24.633 31.836  -13.387 1.00 35.88 138 A 1 
ATOM 1057 O OG    . SER A 1 138 ? -24.370 32.914  -12.501 1.00 34.50 138 A 1 
ATOM 1058 N N     . HIS A 1 139 ? -21.823 31.737  -15.797 1.00 30.57 139 A 1 
ATOM 1059 C CA    . HIS A 1 139 ? -21.309 32.574  -16.862 1.00 35.89 139 A 1 
ATOM 1060 C C     . HIS A 1 139 ? -22.524 33.213  -17.545 1.00 33.31 139 A 1 
ATOM 1061 O O     . HIS A 1 139 ? -23.435 32.478  -17.939 1.00 32.49 139 A 1 
ATOM 1062 C CB    . HIS A 1 139 ? -20.451 31.766  -17.839 1.00 33.74 139 A 1 
ATOM 1063 C CG    . HIS A 1 139 ? -19.022 31.673  -17.381 1.00 33.03 139 A 1 
ATOM 1064 N ND1   . HIS A 1 139 ? -18.085 32.682  -17.449 1.00 32.80 139 A 1 
ATOM 1065 C CD2   . HIS A 1 139 ? -18.396 30.601  -16.812 1.00 33.49 139 A 1 
ATOM 1066 C CE1   . HIS A 1 139 ? -16.941 32.222  -16.930 1.00 31.38 139 A 1 
ATOM 1067 N NE2   . HIS A 1 139 ? -17.083 30.961  -16.518 1.00 31.44 139 A 1 
ATOM 1068 N N     . PRO A 1 140 ? -22.585 34.549  -17.624 1.00 39.68 140 A 1 
ATOM 1069 C CA    . PRO A 1 140 ? -23.688 35.207  -18.294 1.00 45.11 140 A 1 
ATOM 1070 C C     . PRO A 1 140 ? -23.724 34.671  -19.726 1.00 44.39 140 A 1 
ATOM 1071 O O     . PRO A 1 140 ? -22.702 34.650  -20.412 1.00 44.23 140 A 1 
ATOM 1072 C CB    . PRO A 1 140 ? -23.397 36.707  -18.212 1.00 42.17 140 A 1 
ATOM 1073 C CG    . PRO A 1 140 ? -21.884 36.782  -18.047 1.00 43.06 140 A 1 
ATOM 1074 C CD    . PRO A 1 140 ? -21.560 35.506  -17.253 1.00 50.91 140 A 1 
ATOM 1075 N N     . ALA A 1 141 ? -24.885 34.194  -20.144 1.00 33.23 141 A 1 
ATOM 1076 C CA    . ALA A 1 141 ? -25.116 33.717  -21.497 1.00 35.37 141 A 1 
ATOM 1077 C C     . ALA A 1 141 ? -24.904 34.903  -22.458 1.00 33.21 141 A 1 
ATOM 1078 O O     . ALA A 1 141 ? -25.811 35.703  -22.677 1.00 33.21 141 A 1 
ATOM 1079 C CB    . ALA A 1 141 ? -26.521 33.117  -21.587 1.00 33.38 141 A 1 
ATOM 1080 N N     . VAL A 1 142 ? -23.691 35.057  -22.970 1.00 34.23 142 A 1 
ATOM 1081 C CA    . VAL A 1 142 ? -23.409 36.015  -24.032 1.00 42.61 142 A 1 
ATOM 1082 C C     . VAL A 1 142 ? -24.259 35.565  -25.213 1.00 40.38 142 A 1 
ATOM 1083 O O     . VAL A 1 142 ? -24.089 34.462  -25.731 1.00 40.92 142 A 1 
ATOM 1084 C CB    . VAL A 1 142 ? -21.915 36.078  -24.383 1.00 40.07 142 A 1 
ATOM 1085 C CG1   . VAL A 1 142 ? -21.666 37.129  -25.461 1.00 37.69 142 A 1 
ATOM 1086 C CG2   . VAL A 1 142 ? -21.079 36.446  -23.158 1.00 43.36 142 A 1 
ATOM 1087 N N     . ALA A 1 143 ? -25.226 36.423  -25.590 1.00 38.87 143 A 1 
ATOM 1088 C CA    . ALA A 1 143 ? -26.130 36.190  -26.705 1.00 44.74 143 A 1 
ATOM 1089 C C     . ALA A 1 143 ? -25.311 36.143  -28.004 1.00 42.72 143 A 1 
ATOM 1090 O O     . ALA A 1 143 ? -25.032 37.174  -28.610 1.00 43.88 143 A 1 
ATOM 1091 C CB    . ALA A 1 143 ? -27.195 37.290  -26.710 1.00 42.59 143 A 1 
ATOM 1092 N N     . ILE A 1 144 ? -24.909 34.945  -28.417 1.00 36.43 144 A 1 
ATOM 1093 C CA    . ILE A 1 144 ? -24.297 34.737  -29.724 1.00 41.47 144 A 1 
ATOM 1094 C C     . ILE A 1 144 ? -25.404 35.015  -30.747 1.00 39.35 144 A 1 
ATOM 1095 O O     . ILE A 1 144 ? -26.426 34.329  -30.712 1.00 37.96 144 A 1 
ATOM 1096 C CB    . ILE A 1 144 ? -23.694 33.325  -29.866 1.00 39.28 144 A 1 
ATOM 1097 C CG1   . ILE A 1 144 ? -22.624 33.084  -28.775 1.00 39.28 144 A 1 
ATOM 1098 C CG2   . ILE A 1 144 ? -23.073 33.162  -31.259 1.00 42.64 144 A 1 
ATOM 1099 C CD1   . ILE A 1 144 ? -22.042 31.674  -28.754 1.00 41.38 144 A 1 
ATOM 1100 N N     . PRO A 1 145 ? -25.260 36.029  -31.609 1.00 39.09 145 A 1 
ATOM 1101 C CA    . PRO A 1 145 ? -26.295 36.374  -32.562 1.00 45.38 145 A 1 
ATOM 1102 C C     . PRO A 1 145 ? -26.515 35.193  -33.517 1.00 44.71 145 A 1 
ATOM 1103 O O     . PRO A 1 145 ? -25.546 34.515  -33.883 1.00 44.41 145 A 1 
ATOM 1104 C CB    . PRO A 1 145 ? -25.812 37.639  -33.272 1.00 42.51 145 A 1 
ATOM 1105 C CG    . PRO A 1 145 ? -24.293 37.570  -33.141 1.00 43.62 145 A 1 
ATOM 1106 C CD    . PRO A 1 145 ? -24.091 36.878  -31.794 1.00 50.84 145 A 1 
ATOM 1107 N N     . PRO A 1 146 ? -27.765 34.942  -33.947 1.00 39.45 146 A 1 
ATOM 1108 C CA    . PRO A 1 146 ? -28.076 33.840  -34.842 1.00 43.82 146 A 1 
ATOM 1109 C C     . PRO A 1 146 ? -27.480 34.136  -36.228 1.00 43.13 146 A 1 
ATOM 1110 O O     . PRO A 1 146 ? -28.064 34.862  -37.020 1.00 42.82 146 A 1 
ATOM 1111 C CB    . PRO A 1 146 ? -29.603 33.732  -34.837 1.00 41.23 146 A 1 
ATOM 1112 C CG    . PRO A 1 146 ? -30.064 35.157  -34.554 1.00 42.50 146 A 1 
ATOM 1113 C CD    . PRO A 1 146 ? -28.964 35.700  -33.627 1.00 51.14 146 A 1 
ATOM 1114 N N     . VAL A 1 147 ? -26.273 33.629  -36.476 1.00 37.19 147 A 1 
ATOM 1115 C CA    . VAL A 1 147 ? -25.657 33.752  -37.796 1.00 42.13 147 A 1 
ATOM 1116 C C     . VAL A 1 147 ? -26.515 32.937  -38.764 1.00 39.96 147 A 1 
ATOM 1117 O O     . VAL A 1 147 ? -26.642 31.724  -38.637 1.00 39.33 147 A 1 
ATOM 1118 C CB    . VAL A 1 147 ? -24.188 33.324  -37.809 1.00 38.56 147 A 1 
ATOM 1119 C CG1   . VAL A 1 147 ? -23.579 33.547  -39.196 1.00 38.08 147 A 1 
ATOM 1120 C CG2   . VAL A 1 147 ? -23.364 34.125  -36.803 1.00 44.01 147 A 1 
ATOM 1121 N N     . SER A 1 148 ? -27.131 33.665  -39.722 1.00 43.23 148 A 1 
ATOM 1122 C CA    . SER A 1 148 ? -27.998 33.119  -40.759 1.00 46.43 148 A 1 
ATOM 1123 C C     . SER A 1 148 ? -27.198 32.171  -41.648 1.00 44.57 148 A 1 
ATOM 1124 O O     . SER A 1 148 ? -26.392 32.603  -42.472 1.00 44.01 148 A 1 
ATOM 1125 C CB    . SER A 1 148 ? -28.580 34.272  -41.569 1.00 43.66 148 A 1 
ATOM 1126 O OG    . SER A 1 148 ? -29.476 33.810  -42.546 1.00 40.33 148 A 1 
ATOM 1127 N N     . LEU A 1 149 ? -27.426 30.894  -41.488 1.00 31.80 149 A 1 
ATOM 1128 C CA    . LEU A 1 149 ? -26.927 29.846  -42.382 1.00 36.27 149 A 1 
ATOM 1129 C C     . LEU A 1 149 ? -27.664 29.960  -43.725 1.00 34.36 149 A 1 
ATOM 1130 O O     . LEU A 1 149 ? -28.678 29.299  -43.947 1.00 32.81 149 A 1 
ATOM 1131 C CB    . LEU A 1 149 ? -27.121 28.473  -41.714 1.00 33.16 149 A 1 
ATOM 1132 C CG    . LEU A 1 149 ? -25.950 28.039  -40.826 1.00 32.38 149 A 1 
ATOM 1133 C CD1   . LEU A 1 149 ? -26.400 26.975  -39.822 1.00 33.45 149 A 1 
ATOM 1134 C CD2   . LEU A 1 149 ? -24.806 27.450  -41.655 1.00 37.68 149 A 1 
ATOM 1135 N N     . PHE A 1 150 ? -27.179 30.848  -44.609 1.00 32.85 150 A 1 
ATOM 1136 C CA    . PHE A 1 150 ? -27.651 30.907  -45.993 1.00 36.79 150 A 1 
ATOM 1137 C C     . PHE A 1 150 ? -27.256 29.638  -46.754 1.00 34.48 150 A 1 
ATOM 1138 O O     . PHE A 1 150 ? -26.188 29.072  -46.538 1.00 34.29 150 A 1 
ATOM 1139 C CB    . PHE A 1 150 ? -27.182 32.197  -46.681 1.00 33.87 150 A 1 
ATOM 1140 C CG    . PHE A 1 150 ? -28.272 33.230  -46.797 1.00 36.78 150 A 1 
ATOM 1141 C CD1   . PHE A 1 150 ? -29.102 33.251  -47.940 1.00 38.97 150 A 1 
ATOM 1142 C CD2   . PHE A 1 150 ? -28.486 34.155  -45.768 1.00 40.17 150 A 1 
ATOM 1143 C CE1   . PHE A 1 150 ? -30.131 34.218  -48.040 1.00 36.05 150 A 1 
ATOM 1144 C CE2   . PHE A 1 150 ? -29.520 35.107  -45.865 1.00 34.54 150 A 1 
ATOM 1145 C CZ    . PHE A 1 150 ? -30.345 35.150  -47.006 1.00 34.09 150 A 1 
ATOM 1146 N N     . ALA A 1 151 ? -28.143 29.224  -47.648 1.00 35.63 151 A 1 
ATOM 1147 C CA    . ALA A 1 151 ? -28.236 27.860  -48.167 1.00 40.19 151 A 1 
ATOM 1148 C C     . ALA A 1 151 ? -27.526 27.591  -49.505 1.00 37.46 151 A 1 
ATOM 1149 O O     . ALA A 1 151 ? -27.733 26.508  -50.048 1.00 35.79 151 A 1 
ATOM 1150 C CB    . ALA A 1 151 ? -29.734 27.548  -48.277 1.00 37.17 151 A 1 
ATOM 1151 N N     . GLU A 1 152 ? -26.827 28.559  -50.094 1.00 39.34 152 A 1 
ATOM 1152 C CA    . GLU A 1 152 ? -26.570 28.519  -51.540 1.00 43.72 152 A 1 
ATOM 1153 C C     . GLU A 1 152 ? -25.782 27.288  -52.005 1.00 41.65 152 A 1 
ATOM 1154 O O     . GLU A 1 152 ? -24.805 26.847  -51.395 1.00 41.03 152 A 1 
ATOM 1155 C CB    . GLU A 1 152 ? -25.965 29.833  -52.049 1.00 39.71 152 A 1 
ATOM 1156 C CG    . GLU A 1 152 ? -27.054 30.920  -52.192 1.00 37.18 152 A 1 
ATOM 1157 C CD    . GLU A 1 152 ? -26.544 32.203  -52.861 1.00 36.75 152 A 1 
ATOM 1158 O OE1   . GLU A 1 152 ? -27.398 32.913  -53.433 1.00 35.41 152 A 1 
ATOM 1159 O OE2   . GLU A 1 152 ? -25.327 32.495  -52.737 1.00 35.81 152 A 1 
ATOM 1160 N N     . ALA A 1 153 ? -26.279 26.743  -53.136 1.00 34.33 153 A 1 
ATOM 1161 C CA    . ALA A 1 153 ? -26.086 25.363  -53.573 1.00 37.94 153 A 1 
ATOM 1162 C C     . ALA A 1 153 ? -25.083 25.174  -54.726 1.00 34.98 153 A 1 
ATOM 1163 O O     . ALA A 1 153 ? -25.096 24.101  -55.330 1.00 34.36 153 A 1 
ATOM 1164 C CB    . ALA A 1 153 ? -27.482 24.847  -53.970 1.00 36.14 153 A 1 
ATOM 1165 N N     . GLU A 1 154 ? -24.329 26.180  -55.126 1.00 42.61 154 A 1 
ATOM 1166 C CA    . GLU A 1 154 ? -23.787 26.240  -56.482 1.00 47.81 154 A 1 
ATOM 1167 C C     . GLU A 1 154 ? -22.862 25.071  -56.884 1.00 46.37 154 A 1 
ATOM 1168 O O     . GLU A 1 154 ? -22.151 24.462  -56.083 1.00 45.78 154 A 1 
ATOM 1169 C CB    . GLU A 1 154 ? -23.135 27.593  -56.785 1.00 43.86 154 A 1 
ATOM 1170 C CG    . GLU A 1 154 ? -24.159 28.698  -57.080 1.00 40.08 154 A 1 
ATOM 1171 C CD    . GLU A 1 154 ? -23.523 29.885  -57.825 1.00 38.24 154 A 1 
ATOM 1172 O OE1   . GLU A 1 154 ? -24.243 30.504  -58.635 1.00 36.19 154 A 1 
ATOM 1173 O OE2   . GLU A 1 154 ? -22.299 30.121  -57.635 1.00 36.73 154 A 1 
ATOM 1174 N N     . ALA A 1 155 ? -22.911 24.790  -58.204 1.00 34.90 155 A 1 
ATOM 1175 C CA    . ALA A 1 155 ? -22.785 23.433  -58.751 1.00 37.78 155 A 1 
ATOM 1176 C C     . ALA A 1 155 ? -21.427 23.042  -59.384 1.00 34.69 155 A 1 
ATOM 1177 O O     . ALA A 1 155 ? -21.210 21.867  -59.656 1.00 34.23 155 A 1 
ATOM 1178 C CB    . ALA A 1 155 ? -23.881 23.330  -59.820 1.00 36.48 155 A 1 
ATOM 1179 N N     . THR A 1 156 ? -20.642 24.036  -59.834 1.00 45.24 156 A 1 
ATOM 1180 C CA    . THR A 1 156 ? -19.687 23.940  -60.957 1.00 48.88 156 A 1 
ATOM 1181 C C     . THR A 1 156 ? -18.433 23.092  -60.648 1.00 46.11 156 A 1 
ATOM 1182 O O     . THR A 1 156 ? -18.378 22.421  -59.647 1.00 46.21 156 A 1 
ATOM 1183 C CB    . THR A 1 156 ? -19.333 25.355  -61.433 1.00 45.14 156 A 1 
ATOM 1184 O OG1   . THR A 1 156 ? -18.769 26.103  -60.372 1.00 43.04 156 A 1 
ATOM 1185 C CG2   . THR A 1 156 ? -20.548 26.118  -61.939 1.00 46.90 156 A 1 
ATOM 1186 N N     . ALA A 1 157 ? -17.360 23.047  -61.419 1.00 36.66 157 A 1 
ATOM 1187 C CA    . ALA A 1 157 ? -17.075 22.674  -62.794 1.00 38.39 157 A 1 
ATOM 1188 C C     . ALA A 1 157 ? -15.898 21.672  -62.736 1.00 35.46 157 A 1 
ATOM 1189 O O     . ALA A 1 157 ? -15.047 21.772  -61.851 1.00 35.45 157 A 1 
ATOM 1190 C CB    . ALA A 1 157 ? -16.672 23.922  -63.603 1.00 37.22 157 A 1 
ATOM 1191 N N     . PRO A 1 158 ? -15.789 20.697  -63.647 1.00 35.21 158 A 1 
ATOM 1192 C CA    . PRO A 1 158 ? -14.833 19.596  -63.580 1.00 39.67 158 A 1 
ATOM 1193 C C     . PRO A 1 158 ? -13.450 20.008  -64.122 1.00 38.49 158 A 1 
ATOM 1194 O O     . PRO A 1 158 ? -13.172 19.867  -65.310 1.00 38.59 158 A 1 
ATOM 1195 C CB    . PRO A 1 158 ? -15.489 18.479  -64.396 1.00 37.29 158 A 1 
ATOM 1196 C CG    . PRO A 1 158 ? -16.227 19.232  -65.494 1.00 38.69 158 A 1 
ATOM 1197 C CD    . PRO A 1 158 ? -16.691 20.506  -64.779 1.00 46.98 158 A 1 
ATOM 1198 N N     . VAL A 1 159 ? -12.603 20.583  -63.310 1.00 37.46 159 A 1 
ATOM 1199 C CA    . VAL A 1 159 ? -11.302 21.080  -63.792 1.00 42.65 159 A 1 
ATOM 1200 C C     . VAL A 1 159 ? -10.369 19.928  -64.229 1.00 40.73 159 A 1 
ATOM 1201 O O     . VAL A 1 159 ? -10.289 18.872  -63.600 1.00 40.00 159 A 1 
ATOM 1202 C CB    . VAL A 1 159 ? -10.643 22.051  -62.804 1.00 39.79 159 A 1 
ATOM 1203 C CG1   . VAL A 1 159 ? -9.300  22.573  -63.324 1.00 37.43 159 A 1 
ATOM 1204 C CG2   . VAL A 1 159 ? -11.531 23.270  -62.582 1.00 41.98 159 A 1 
ATOM 1205 N N     . LEU A 1 160 ? -9.700  20.201  -65.353 1.00 38.64 160 A 1 
ATOM 1206 C CA    . LEU A 1 160 ? -8.921  19.303  -66.195 1.00 43.15 160 A 1 
ATOM 1207 C C     . LEU A 1 160 ? -7.704  18.645  -65.518 1.00 41.31 160 A 1 
ATOM 1208 O O     . LEU A 1 160 ? -6.973  19.242  -64.735 1.00 40.47 160 A 1 
ATOM 1209 C CB    . LEU A 1 160 ? -8.453  20.127  -67.408 1.00 40.79 160 A 1 
ATOM 1210 C CG    . LEU A 1 160 ? -9.539  20.338  -68.481 1.00 39.37 160 A 1 
ATOM 1211 C CD1   . LEU A 1 160 ? -9.335  21.667  -69.213 1.00 39.70 160 A 1 
ATOM 1212 C CD2   . LEU A 1 160 ? -9.492  19.211  -69.505 1.00 43.54 160 A 1 
ATOM 1213 N N     . GLY A 1 161 ? -7.439  17.431  -65.960 1.00 40.72 161 A 1 
ATOM 1214 C CA    . GLY A 1 161 ? -6.317  16.582  -65.563 1.00 44.07 161 A 1 
ATOM 1215 C C     . GLY A 1 161 ? -4.966  16.937  -66.189 1.00 42.34 161 A 1 
ATOM 1216 O O     . GLY A 1 161 ? -4.585  16.332  -67.183 1.00 41.71 161 A 1 
ATOM 1217 N N     . ARG A 1 162 ? -4.264  17.886  -65.637 1.00 30.16 162 A 1 
ATOM 1218 C CA    . ARG A 1 162 ? -2.928  18.243  -66.147 1.00 36.63 162 A 1 
ATOM 1219 C C     . ARG A 1 162 ? -1.874  17.173  -65.846 1.00 34.07 162 A 1 
ATOM 1220 O O     . ARG A 1 162 ? -2.046  16.354  -64.959 1.00 32.30 162 A 1 
ATOM 1221 C CB    . ARG A 1 162 ? -2.520  19.649  -65.675 1.00 35.07 162 A 1 
ATOM 1222 C CG    . ARG A 1 162 ? -1.752  20.407  -66.776 1.00 34.91 162 A 1 
ATOM 1223 C CD    . ARG A 1 162 ? -1.342  21.811  -66.314 1.00 35.38 162 A 1 
ATOM 1224 N NE    . ARG A 1 162 ? -0.707  22.576  -67.394 1.00 34.61 162 A 1 
ATOM 1225 C CZ    . ARG A 1 162 ? -0.306  23.835  -67.343 1.00 32.68 162 A 1 
ATOM 1226 N NH1   . ARG A 1 162 ? -0.462  24.543  -66.254 1.00 30.92 162 A 1 
ATOM 1227 N NH2   . ARG A 1 162 ? 0.240   24.398  -68.366 1.00 29.62 162 A 1 
ATOM 1228 N N     . LYS A 1 163 ? -0.811  17.206  -66.662 1.00 29.02 163 A 1 
ATOM 1229 C CA    . LYS A 1 163 ? -0.160  16.078  -67.342 1.00 37.23 163 A 1 
ATOM 1230 C C     . LYS A 1 163 ? 1.060   15.429  -66.654 1.00 35.18 163 A 1 
ATOM 1231 O O     . LYS A 1 163 ? 1.008   14.236  -66.389 1.00 33.62 163 A 1 
ATOM 1232 C CB    . LYS A 1 163 ? 0.211   16.619  -68.740 1.00 35.24 163 A 1 
ATOM 1233 C CG    . LYS A 1 163 ? 0.018   15.730  -69.958 1.00 34.17 163 A 1 
ATOM 1234 C CD    . LYS A 1 163 ? 0.697   16.462  -71.117 1.00 33.27 163 A 1 
ATOM 1235 C CE    . LYS A 1 163 ? 0.615   15.810  -72.469 1.00 31.77 163 A 1 
ATOM 1236 N NZ    . LYS A 1 163 ? 1.548   16.521  -73.389 1.00 30.94 163 A 1 
ATOM 1237 N N     . GLU A 1 164 ? 2.166   16.161  -66.531 1.00 34.63 164 A 1 
ATOM 1238 C CA    . GLU A 1 164 ? 3.348   15.736  -67.298 1.00 38.19 164 A 1 
ATOM 1239 C C     . GLU A 1 164 ? 4.469   14.953  -66.588 1.00 36.52 164 A 1 
ATOM 1240 O O     . GLU A 1 164 ? 4.708   13.798  -66.936 1.00 35.91 164 A 1 
ATOM 1241 C CB    . GLU A 1 164 ? 3.953   16.965  -68.030 1.00 36.32 164 A 1 
ATOM 1242 C CG    . GLU A 1 164 ? 3.543   17.001  -69.503 1.00 34.92 164 A 1 
ATOM 1243 C CD    . GLU A 1 164 ? 3.893   18.301  -70.248 1.00 34.70 164 A 1 
ATOM 1244 O OE1   . GLU A 1 164 ? 3.455   18.374  -71.424 1.00 34.06 164 A 1 
ATOM 1245 O OE2   . GLU A 1 164 ? 4.485   19.215  -69.651 1.00 34.74 164 A 1 
ATOM 1246 N N     . GLU A 1 165 ? 5.228   15.643  -65.798 1.00 29.72 165 A 1 
ATOM 1247 C CA    . GLU A 1 165 ? 6.692   15.468  -65.819 1.00 31.88 165 A 1 
ATOM 1248 C C     . GLU A 1 165 ? 7.272   14.281  -65.028 1.00 30.10 165 A 1 
ATOM 1249 O O     . GLU A 1 165 ? 6.624   13.657  -64.202 1.00 28.77 165 A 1 
ATOM 1250 C CB    . GLU A 1 165 ? 7.370   16.786  -65.398 1.00 31.00 165 A 1 
ATOM 1251 C CG    . GLU A 1 165 ? 7.390   17.849  -66.506 1.00 31.14 165 A 1 
ATOM 1252 C CD    . GLU A 1 165 ? 8.094   19.152  -66.091 1.00 32.67 165 A 1 
ATOM 1253 O OE1   . GLU A 1 165 ? 8.455   19.922  -67.007 1.00 32.97 165 A 1 
ATOM 1254 O OE2   . GLU A 1 165 ? 8.246   19.386  -64.873 1.00 35.32 165 A 1 
ATOM 1255 N N     . ASP A 1 166 ? 8.530   14.052  -65.197 1.00 32.60 166 A 1 
ATOM 1256 C CA    . ASP A 1 166 ? 9.272   13.105  -66.011 1.00 36.69 166 A 1 
ATOM 1257 C C     . ASP A 1 166 ? 10.287  12.334  -65.150 1.00 34.28 166 A 1 
ATOM 1258 O O     . ASP A 1 166 ? 10.604  11.188  -65.419 1.00 33.40 166 A 1 
ATOM 1259 C CB    . ASP A 1 166 ? 10.019  13.910  -67.099 1.00 34.78 166 A 1 
ATOM 1260 C CG    . ASP A 1 166 ? 10.411  13.160  -68.371 1.00 32.33 166 A 1 
ATOM 1261 O OD1   . ASP A 1 166 ? 9.810   12.118  -68.664 1.00 32.64 166 A 1 
ATOM 1262 O OD2   . ASP A 1 166 ? 11.316  13.677  -69.065 1.00 33.67 166 A 1 
ATOM 1263 N N     . THR A 1 167 ? 10.872  13.005  -64.172 1.00 27.32 167 A 1 
ATOM 1264 C CA    . THR A 1 167 ? 12.335  12.949  -64.020 1.00 29.07 167 A 1 
ATOM 1265 C C     . THR A 1 167 ? 12.876  11.646  -63.440 1.00 27.38 167 A 1 
ATOM 1266 O O     . THR A 1 167 ? 12.372  11.054  -62.492 1.00 25.72 167 A 1 
ATOM 1267 C CB    . THR A 1 167 ? 12.907  14.162  -63.262 1.00 26.81 167 A 1 
ATOM 1268 O OG1   . THR A 1 167 ? 12.119  15.304  -63.460 1.00 26.83 167 A 1 
ATOM 1269 C CG2   . THR A 1 167 ? 14.295  14.510  -63.753 1.00 30.45 167 A 1 
ATOM 1270 N N     . SER A 1 168 ? 14.007  11.241  -64.036 1.00 30.77 168 A 1 
ATOM 1271 C CA    . SER A 1 168 ? 14.479  9.871   -64.236 1.00 30.81 168 A 1 
ATOM 1272 C C     . SER A 1 168 ? 15.425  9.250   -63.199 1.00 29.54 168 A 1 
ATOM 1273 O O     . SER A 1 168 ? 15.910  8.156   -63.467 1.00 28.91 168 A 1 
ATOM 1274 C CB    . SER A 1 168 ? 15.242  9.892   -65.555 1.00 30.17 168 A 1 
ATOM 1275 O OG    . SER A 1 168 ? 16.333  10.792  -65.483 1.00 30.18 168 A 1 
ATOM 1276 N N     . TRP A 1 169 ? 15.799  9.945   -62.165 1.00 28.89 169 A 1 
ATOM 1277 C CA    . TRP A 1 169 ? 17.162  9.880   -61.616 1.00 25.33 169 A 1 
ATOM 1278 C C     . TRP A 1 169 ? 17.740  8.463   -61.393 1.00 24.96 169 A 1 
ATOM 1279 O O     . TRP A 1 169 ? 17.248  7.645   -60.626 1.00 22.66 169 A 1 
ATOM 1280 C CB    . TRP A 1 169 ? 17.319  10.784  -60.391 1.00 23.61 169 A 1 
ATOM 1281 C CG    . TRP A 1 169 ? 17.423  12.232  -60.728 1.00 21.63 169 A 1 
ATOM 1282 C CD1   . TRP A 1 169 ? 16.383  13.067  -60.887 1.00 18.61 169 A 1 
ATOM 1283 C CD2   . TRP A 1 169 ? 18.636  13.024  -60.984 1.00 22.05 169 A 1 
ATOM 1284 N NE1   . TRP A 1 169 ? 16.845  14.338  -61.240 1.00 18.59 169 A 1 
ATOM 1285 C CE2   . TRP A 1 169 ? 18.221  14.343  -61.305 1.00 20.20 169 A 1 
ATOM 1286 C CE3   . TRP A 1 169 ? 20.008  12.742  -60.967 1.00 24.02 169 A 1 
ATOM 1287 C CZ2   . TRP A 1 169 ? 19.159  15.354  -61.624 1.00 22.64 169 A 1 
ATOM 1288 C CZ3   . TRP A 1 169 ? 20.944  13.752  -61.277 1.00 22.26 169 A 1 
ATOM 1289 C CH2   . TRP A 1 169 ? 20.523  15.049  -61.603 1.00 22.86 169 A 1 
ATOM 1290 N N     . LEU A 1 170 ? 18.849  8.255   -62.138 1.00 25.22 170 A 1 
ATOM 1291 C CA    . LEU A 1 170 ? 19.411  6.982   -62.643 1.00 27.70 170 A 1 
ATOM 1292 C C     . LEU A 1 170 ? 20.226  6.107   -61.679 1.00 27.09 170 A 1 
ATOM 1293 O O     . LEU A 1 170 ? 20.198  4.879   -61.780 1.00 25.39 170 A 1 
ATOM 1294 C CB    . LEU A 1 170 ? 20.400  7.391   -63.746 1.00 25.95 170 A 1 
ATOM 1295 C CG    . LEU A 1 170 ? 19.834  7.604   -65.159 1.00 24.50 170 A 1 
ATOM 1296 C CD1   . LEU A 1 170 ? 20.817  8.457   -65.972 1.00 26.69 170 A 1 
ATOM 1297 C CD2   . LEU A 1 170 ? 19.671  6.270   -65.873 1.00 31.78 170 A 1 
ATOM 1298 N N     . LEU A 1 171 ? 21.134  6.733   -60.967 1.00 27.36 171 A 1 
ATOM 1299 C CA    . LEU A 1 171 ? 22.508  6.219   -60.748 1.00 30.33 171 A 1 
ATOM 1300 C C     . LEU A 1 171 ? 22.622  5.138   -59.634 1.00 29.09 171 A 1 
ATOM 1301 O O     . LEU A 1 171 ? 21.750  5.040   -58.802 1.00 27.01 171 A 1 
ATOM 1302 C CB    . LEU A 1 171 ? 23.379  7.445   -60.417 1.00 28.60 171 A 1 
ATOM 1303 C CG    . LEU A 1 171 ? 23.617  8.441   -61.551 1.00 26.74 171 A 1 
ATOM 1304 C CD1   . LEU A 1 171 ? 24.309  9.689   -61.005 1.00 27.47 171 A 1 
ATOM 1305 C CD2   . LEU A 1 171 ? 24.483  7.880   -62.676 1.00 31.23 171 A 1 
ATOM 1306 N N     . LEU A 1 172 ? 23.670  4.349   -59.460 1.00 29.50 172 A 1 
ATOM 1307 C CA    . LEU A 1 172 ? 24.746  3.809   -60.318 1.00 33.76 172 A 1 
ATOM 1308 C C     . LEU A 1 172 ? 25.242  2.445   -59.782 1.00 32.14 172 A 1 
ATOM 1309 O O     . LEU A 1 172 ? 24.711  1.403   -60.155 1.00 30.08 172 A 1 
ATOM 1310 C CB    . LEU A 1 172 ? 25.938  4.797   -60.421 1.00 31.25 172 A 1 
ATOM 1311 C CG    . LEU A 1 172 ? 26.390  5.171   -61.850 1.00 29.43 172 A 1 
ATOM 1312 C CD1   . LEU A 1 172 ? 27.497  6.219   -61.790 1.00 29.40 172 A 1 
ATOM 1313 C CD2   . LEU A 1 172 ? 26.895  3.987   -62.656 1.00 32.10 172 A 1 
ATOM 1314 N N     . SER A 1 173 ? 26.317  2.451   -59.023 1.00 33.72 173 A 1 
ATOM 1315 C CA    . SER A 1 173 ? 27.349  1.400   -58.986 1.00 36.93 173 A 1 
ATOM 1316 C C     . SER A 1 173 ? 27.315  0.507   -57.736 1.00 34.83 173 A 1 
ATOM 1317 O O     . SER A 1 173 ? 26.443  0.655   -56.907 1.00 32.82 173 A 1 
ATOM 1318 C CB    . SER A 1 173 ? 28.689  2.126   -59.113 1.00 34.75 173 A 1 
ATOM 1319 O OG    . SER A 1 173 ? 28.899  3.020   -58.029 1.00 34.39 173 A 1 
ATOM 1320 N N     . LYS A 1 174 ? 28.247  -0.370  -57.495 1.00 33.96 174 A 1 
ATOM 1321 C CA    . LYS A 1 174 ? 28.730  -1.588  -58.156 1.00 39.69 174 A 1 
ATOM 1322 C C     . LYS A 1 174 ? 29.207  -2.619  -57.112 1.00 37.61 174 A 1 
ATOM 1323 O O     . LYS A 1 174 ? 28.810  -3.767  -57.210 1.00 34.40 174 A 1 
ATOM 1324 C CB    . LYS A 1 174 ? 29.929  -1.303  -59.077 1.00 36.56 174 A 1 
ATOM 1325 C CG    . LYS A 1 174 ? 29.769  -1.811  -60.516 1.00 36.04 174 A 1 
ATOM 1326 C CD    . LYS A 1 174 ? 31.104  -1.656  -61.247 1.00 34.01 174 A 1 
ATOM 1327 C CE    . LYS A 1 174 ? 31.007  -2.095  -62.709 1.00 31.54 174 A 1 
ATOM 1328 N NZ    . LYS A 1 174 ? 32.328  -2.002  -63.355 1.00 30.62 174 A 1 
ATOM 1329 N N     . ASP A 1 175 ? 30.103  -2.211  -56.223 1.00 41.03 175 A 1 
ATOM 1330 C CA    . ASP A 1 175 ? 31.242  -3.072  -55.864 1.00 44.31 175 A 1 
ATOM 1331 C C     . ASP A 1 175 ? 30.994  -4.200  -54.845 1.00 40.89 175 A 1 
ATOM 1332 O O     . ASP A 1 175 ? 29.998  -4.266  -54.146 1.00 38.33 175 A 1 
ATOM 1333 C CB    . ASP A 1 175 ? 32.457  -2.205  -55.508 1.00 39.87 175 A 1 
ATOM 1334 C CG    . ASP A 1 175 ? 33.045  -1.478  -56.725 1.00 36.70 175 A 1 
ATOM 1335 O OD1   . ASP A 1 175 ? 32.870  -1.976  -57.861 1.00 36.12 175 A 1 
ATOM 1336 O OD2   . ASP A 1 175 ? 33.634  -0.402  -56.520 1.00 37.26 175 A 1 
ATOM 1337 N N     . SER A 1 176 ? 31.970  -5.096  -54.839 1.00 41.33 176 A 1 
ATOM 1338 C CA    . SER A 1 176 ? 31.799  -6.553  -54.776 1.00 44.14 176 A 1 
ATOM 1339 C C     . SER A 1 176 ? 32.146  -7.266  -53.473 1.00 43.34 176 A 1 
ATOM 1340 O O     . SER A 1 176 ? 31.796  -8.442  -53.355 1.00 40.37 176 A 1 
ATOM 1341 C CB    . SER A 1 176 ? 32.717  -7.137  -55.850 1.00 39.63 176 A 1 
ATOM 1342 O OG    . SER A 1 176 ? 34.054  -6.707  -55.682 1.00 38.04 176 A 1 
ATOM 1343 N N     . ASP A 1 177 ? 32.941  -6.682  -52.622 1.00 41.81 177 A 1 
ATOM 1344 C CA    . ASP A 1 177 ? 34.024  -7.466  -52.009 1.00 45.82 177 A 1 
ATOM 1345 C C     . ASP A 1 177 ? 33.654  -8.521  -50.942 1.00 42.94 177 A 1 
ATOM 1346 O O     . ASP A 1 177 ? 32.617  -8.521  -50.304 1.00 40.94 177 A 1 
ATOM 1347 C CB    . ASP A 1 177 ? 35.173  -6.545  -51.561 1.00 41.53 177 A 1 
ATOM 1348 C CG    . ASP A 1 177 ? 36.409  -6.619  -52.466 1.00 37.90 177 A 1 
ATOM 1349 O OD1   . ASP A 1 177 ? 36.520  -7.602  -53.227 1.00 37.35 177 A 1 
ATOM 1350 O OD2   . ASP A 1 177 ? 37.252  -5.708  -52.329 1.00 38.32 177 A 1 
ATOM 1351 N N     . ASN A 1 178 ? 34.639  -9.421  -50.757 1.00 40.50 178 A 1 
ATOM 1352 C CA    . ASN A 1 178 ? 34.480  -10.871 -50.607 1.00 43.69 178 A 1 
ATOM 1353 C C     . ASN A 1 178 ? 34.481  -11.446 -49.175 1.00 40.18 178 A 1 
ATOM 1354 O O     . ASN A 1 178 ? 34.257  -12.646 -49.024 1.00 37.07 178 A 1 
ATOM 1355 C CB    . ASN A 1 178 ? 35.683  -11.452 -51.382 1.00 39.80 178 A 1 
ATOM 1356 C CG    . ASN A 1 178 ? 35.373  -12.533 -52.394 1.00 36.72 178 A 1 
ATOM 1357 O OD1   . ASN A 1 178 ? 34.324  -13.132 -52.458 1.00 37.27 178 A 1 
ATOM 1358 N ND2   . ASN A 1 178 ? 36.331  -12.839 -53.242 1.00 39.09 178 A 1 
ATOM 1359 N N     . HIS A 1 179 ? 34.939  -10.714 -48.175 1.00 47.11 179 A 1 
ATOM 1360 C CA    . HIS A 1 179 ? 35.794  -11.355 -47.173 1.00 49.98 179 A 1 
ATOM 1361 C C     . HIS A 1 179 ? 35.107  -12.334 -46.200 1.00 48.02 179 A 1 
ATOM 1362 O O     . HIS A 1 179 ? 34.142  -12.035 -45.511 1.00 45.03 179 A 1 
ATOM 1363 C CB    . HIS A 1 179 ? 36.687  -10.335 -46.469 1.00 45.45 179 A 1 
ATOM 1364 C CG    . HIS A 1 179 ? 38.040  -10.208 -47.127 1.00 43.57 179 A 1 
ATOM 1365 N ND1   . HIS A 1 179 ? 38.328  -10.200 -48.472 1.00 41.51 179 A 1 
ATOM 1366 C CD2   . HIS A 1 179 ? 39.246  -10.130 -46.467 1.00 41.08 179 A 1 
ATOM 1367 C CE1   . HIS A 1 179 ? 39.649  -10.111 -48.609 1.00 38.28 179 A 1 
ATOM 1368 N NE2   . HIS A 1 179 ? 40.254  -10.066 -47.424 1.00 39.39 179 A 1 
ATOM 1369 N N     . ASN A 1 180 ? 35.779  -13.478 -46.090 1.00 43.03 180 A 1 
ATOM 1370 C CA    . ASN A 1 180 ? 35.305  -14.790 -45.647 1.00 46.45 180 A 1 
ATOM 1371 C C     . ASN A 1 180 ? 35.332  -15.070 -44.123 1.00 43.05 180 A 1 
ATOM 1372 O O     . ASN A 1 180 ? 35.252  -16.233 -43.733 1.00 39.81 180 A 1 
ATOM 1373 C CB    . ASN A 1 180 ? 36.225  -15.794 -46.372 1.00 42.78 180 A 1 
ATOM 1374 C CG    . ASN A 1 180 ? 35.530  -16.959 -47.046 1.00 39.26 180 A 1 
ATOM 1375 O OD1   . ASN A 1 180 ? 34.335  -17.118 -47.037 1.00 39.35 180 A 1 
ATOM 1376 N ND2   . ASN A 1 180 ? 36.293  -17.820 -47.676 1.00 40.41 180 A 1 
ATOM 1377 N N     . ARG A 1 181 ? 35.624  -14.101 -43.254 1.00 47.99 181 A 1 
ATOM 1378 C CA    . ARG A 1 181 ? 36.393  -14.408 -42.041 1.00 51.30 181 A 1 
ATOM 1379 C C     . ARG A 1 181 ? 35.621  -15.273 -41.029 1.00 48.68 181 A 1 
ATOM 1380 O O     . ARG A 1 181 ? 34.640  -14.849 -40.434 1.00 44.10 181 A 1 
ATOM 1381 C CB    . ARG A 1 181 ? 36.975  -13.118 -41.443 1.00 46.82 181 A 1 
ATOM 1382 C CG    . ARG A 1 181 ? 38.334  -13.386 -40.768 1.00 43.12 181 A 1 
ATOM 1383 C CD    . ARG A 1 181 ? 38.982  -12.072 -40.308 1.00 41.76 181 A 1 
ATOM 1384 N NE    . ARG A 1 181 ? 40.360  -12.283 -39.839 1.00 39.46 181 A 1 
ATOM 1385 C CZ    . ARG A 1 181 ? 41.223  -11.338 -39.452 1.00 34.97 181 A 1 
ATOM 1386 N NH1   . ARG A 1 181 ? 40.877  -10.083 -39.414 1.00 33.96 181 A 1 
ATOM 1387 N NH2   . ARG A 1 181 ? 42.433  -11.646 -39.100 1.00 34.34 181 A 1 
ATOM 1388 N N     . SER A 1 182 ? 36.181  -16.465 -40.803 1.00 48.75 182 A 1 
ATOM 1389 C CA    . SER A 1 182 ? 35.574  -17.644 -40.152 1.00 50.39 182 A 1 
ATOM 1390 C C     . SER A 1 182 ? 35.575  -17.669 -38.615 1.00 48.74 182 A 1 
ATOM 1391 O O     . SER A 1 182 ? 35.278  -18.704 -38.041 1.00 44.92 182 A 1 
ATOM 1392 C CB    . SER A 1 182 ? 36.367  -18.859 -40.659 1.00 45.44 182 A 1 
ATOM 1393 O OG    . SER A 1 182 ? 35.933  -20.076 -40.114 1.00 41.26 182 A 1 
ATOM 1394 N N     . GLY A 1 183 ? 36.028  -16.611 -37.946 1.00 52.38 183 A 1 
ATOM 1395 C CA    . GLY A 1 183 ? 36.555  -16.698 -36.579 1.00 52.96 183 A 1 
ATOM 1396 C C     . GLY A 1 183 ? 35.615  -17.323 -35.543 1.00 51.35 183 A 1 
ATOM 1397 O O     . GLY A 1 183 ? 34.706  -16.672 -35.052 1.00 48.25 183 A 1 
ATOM 1398 N N     . ASN A 1 184 ? 35.922  -18.558 -35.192 1.00 51.64 184 A 1 
ATOM 1399 C CA    . ASN A 1 184 ? 35.112  -19.481 -34.394 1.00 54.67 184 A 1 
ATOM 1400 C C     . ASN A 1 184 ? 35.149  -19.239 -32.869 1.00 51.73 184 A 1 
ATOM 1401 O O     . ASN A 1 184 ? 34.882  -20.174 -32.115 1.00 46.32 184 A 1 
ATOM 1402 C CB    . ASN A 1 184 ? 35.591  -20.906 -34.739 1.00 49.51 184 A 1 
ATOM 1403 C CG    . ASN A 1 184 ? 34.510  -21.848 -35.229 1.00 45.87 184 A 1 
ATOM 1404 O OD1   . ASN A 1 184 ? 33.385  -21.505 -35.479 1.00 44.35 184 A 1 
ATOM 1405 N ND2   . ASN A 1 184 ? 34.867  -23.102 -35.422 1.00 45.26 184 A 1 
ATOM 1406 N N     . ASN A 1 185 ? 35.584  -18.076 -32.395 1.00 52.24 185 A 1 
ATOM 1407 C CA    . ASN A 1 185 ? 36.031  -17.940 -31.003 1.00 54.91 185 A 1 
ATOM 1408 C C     . ASN A 1 185 ? 34.895  -18.200 -30.000 1.00 51.97 185 A 1 
ATOM 1409 O O     . ASN A 1 185 ? 34.047  -17.353 -29.741 1.00 46.62 185 A 1 
ATOM 1410 C CB    . ASN A 1 185 ? 36.753  -16.601 -30.787 1.00 49.89 185 A 1 
ATOM 1411 C CG    . ASN A 1 185 ? 38.257  -16.706 -30.966 1.00 45.81 185 A 1 
ATOM 1412 O OD1   . ASN A 1 185 ? 38.836  -17.769 -31.096 1.00 44.34 185 A 1 
ATOM 1413 N ND2   . ASN A 1 185 ? 38.948  -15.585 -30.926 1.00 44.54 185 A 1 
ATOM 1414 N N     . SER A 1 186 ? 34.947  -19.378 -29.411 1.00 48.10 186 A 1 
ATOM 1415 C CA    . SER A 1 186 ? 33.976  -19.976 -28.492 1.00 49.21 186 A 1 
ATOM 1416 C C     . SER A 1 186 ? 34.070  -19.451 -27.061 1.00 47.96 186 A 1 
ATOM 1417 O O     . SER A 1 186 ? 33.883  -20.218 -26.122 1.00 43.61 186 A 1 
ATOM 1418 C CB    . SER A 1 186 ? 34.193  -21.485 -28.506 1.00 44.05 186 A 1 
ATOM 1419 O OG    . SER A 1 186 ? 35.474  -21.802 -27.992 1.00 40.80 186 A 1 
ATOM 1420 N N     . SER A 1 187 ? 34.454  -18.192 -26.861 1.00 48.03 187 A 1 
ATOM 1421 C CA    . SER A 1 187 ? 34.752  -17.697 -25.515 1.00 49.66 187 A 1 
ATOM 1422 C C     . SER A 1 187 ? 33.514  -17.815 -24.622 1.00 48.15 187 A 1 
ATOM 1423 O O     . SER A 1 187 ? 32.609  -16.983 -24.662 1.00 45.18 187 A 1 
ATOM 1424 C CB    . SER A 1 187 ? 35.287  -16.268 -25.550 1.00 45.69 187 A 1 
ATOM 1425 O OG    . SER A 1 187 ? 34.343  -15.392 -26.147 1.00 42.01 187 A 1 
ATOM 1426 N N     . THR A 1 188 ? 33.495  -18.854 -23.812 1.00 48.82 188 A 1 
ATOM 1427 C CA    . THR A 1 188 ? 32.498  -19.132 -22.765 1.00 50.83 188 A 1 
ATOM 1428 C C     . THR A 1 188 ? 32.672  -18.147 -21.618 1.00 49.74 188 A 1 
ATOM 1429 O O     . THR A 1 188 ? 33.071  -18.532 -20.523 1.00 45.76 188 A 1 
ATOM 1430 C CB    . THR A 1 188 ? 32.642  -20.574 -22.277 1.00 44.97 188 A 1 
ATOM 1431 O OG1   . THR A 1 188 ? 33.993  -20.858 -21.965 1.00 41.39 188 A 1 
ATOM 1432 C CG2   . THR A 1 188 ? 32.199  -21.586 -23.319 1.00 44.85 188 A 1 
ATOM 1433 N N     . SER A 1 189 ? 32.439  -16.863 -21.874 1.00 46.15 189 A 1 
ATOM 1434 C CA    . SER A 1 189 ? 32.416  -15.867 -20.811 1.00 47.98 189 A 1 
ATOM 1435 C C     . SER A 1 189 ? 31.226  -16.195 -19.908 1.00 47.72 189 A 1 
ATOM 1436 O O     . SER A 1 189 ? 30.084  -15.855 -20.205 1.00 44.57 189 A 1 
ATOM 1437 C CB    . SER A 1 189 ? 32.356  -14.449 -21.375 1.00 43.61 189 A 1 
ATOM 1438 O OG    . SER A 1 189 ? 31.224  -14.247 -22.184 1.00 39.15 189 A 1 
ATOM 1439 N N     . SER A 1 190 ? 31.532  -16.883 -18.827 1.00 45.34 190 A 1 
ATOM 1440 C CA    . SER A 1 190 ? 30.629  -17.104 -17.708 1.00 47.16 190 A 1 
ATOM 1441 C C     . SER A 1 190 ? 30.327  -15.747 -17.070 1.00 46.87 190 A 1 
ATOM 1442 O O     . SER A 1 190 ? 30.945  -15.381 -16.068 1.00 43.37 190 A 1 
ATOM 1443 C CB    . SER A 1 190 ? 31.281  -18.064 -16.715 1.00 43.02 190 A 1 
ATOM 1444 O OG    . SER A 1 190 ? 30.517  -18.184 -15.541 1.00 38.95 190 A 1 
ATOM 1445 N N     . SER A 1 191 ? 29.441  -14.964 -17.687 1.00 44.01 191 A 1 
ATOM 1446 C CA    . SER A 1 191 ? 28.962  -13.706 -17.133 1.00 45.99 191 A 1 
ATOM 1447 C C     . SER A 1 191 ? 28.133  -14.052 -15.903 1.00 45.95 191 A 1 
ATOM 1448 O O     . SER A 1 191 ? 26.937  -14.303 -15.990 1.00 43.26 191 A 1 
ATOM 1449 C CB    . SER A 1 191 ? 28.171  -12.906 -18.171 1.00 41.06 191 A 1 
ATOM 1450 O OG    . SER A 1 191 ? 27.042  -13.613 -18.630 1.00 37.97 191 A 1 
ATOM 1451 N N     . SER A 1 192 ? 28.817  -14.089 -14.771 1.00 42.84 192 A 1 
ATOM 1452 C CA    . SER A 1 192 ? 28.179  -14.053 -13.467 1.00 44.15 192 A 1 
ATOM 1453 C C     . SER A 1 192 ? 27.419  -12.730 -13.383 1.00 44.51 192 A 1 
ATOM 1454 O O     . SER A 1 192 ? 27.974  -11.719 -12.967 1.00 42.71 192 A 1 
ATOM 1455 C CB    . SER A 1 192 ? 29.234  -14.170 -12.367 1.00 40.14 192 A 1 
ATOM 1456 O OG    . SER A 1 192 ? 30.217  -13.164 -12.491 1.00 37.18 192 A 1 
ATOM 1457 N N     . GLN A 1 193 ? 26.185  -12.723 -13.867 1.00 41.89 193 A 1 
ATOM 1458 C CA    . GLN A 1 193 ? 25.296  -11.573 -13.718 1.00 42.84 193 A 1 
ATOM 1459 C C     . GLN A 1 193 ? 25.089  -11.365 -12.216 1.00 42.61 193 A 1 
ATOM 1460 O O     . GLN A 1 193 ? 24.314  -12.059 -11.562 1.00 39.54 193 A 1 
ATOM 1461 C CB    . GLN A 1 193 ? 23.983  -11.780 -14.465 1.00 38.67 193 A 1 
ATOM 1462 C CG    . GLN A 1 193 ? 24.118  -11.513 -15.965 1.00 36.40 193 A 1 
ATOM 1463 C CD    . GLN A 1 193 ? 22.784  -11.572 -16.699 1.00 34.11 193 A 1 
ATOM 1464 O OE1   . GLN A 1 193 ? 21.803  -12.160 -16.267 1.00 33.37 193 A 1 
ATOM 1465 N NE2   . GLN A 1 193 ? 22.690  -10.967 -17.862 1.00 31.99 193 A 1 
ATOM 1466 N N     . TYR A 1 194 ? 25.872  -10.435 -11.699 1.00 33.99 194 A 1 
ATOM 1467 C CA    . TYR A 1 194 ? 25.777  -9.984  -10.331 1.00 35.81 194 A 1 
ATOM 1468 C C     . TYR A 1 194 ? 24.374  -9.401  -10.157 1.00 34.84 194 A 1 
ATOM 1469 O O     . TYR A 1 194 ? 24.044  -8.391  -10.763 1.00 32.06 194 A 1 
ATOM 1470 C CB    . TYR A 1 194 ? 26.904  -8.966  -10.070 1.00 31.96 194 A 1 
ATOM 1471 C CG    . TYR A 1 194 ? 27.663  -9.186  -8.783  1.00 30.87 194 A 1 
ATOM 1472 C CD1   . TYR A 1 194 ? 27.377  -8.399  -7.646  1.00 28.81 194 A 1 
ATOM 1473 C CD2   . TYR A 1 194 ? 28.671  -10.160 -8.717  1.00 29.72 194 A 1 
ATOM 1474 C CE1   . TYR A 1 194 ? 28.108  -8.588  -6.458  1.00 27.83 194 A 1 
ATOM 1475 C CE2   . TYR A 1 194 ? 29.399  -10.357 -7.528  1.00 26.67 194 A 1 
ATOM 1476 C CZ    . TYR A 1 194 ? 29.125  -9.559  -6.394  1.00 27.37 194 A 1 
ATOM 1477 O OH    . TYR A 1 194 ? 29.845  -9.745  -5.239  1.00 26.36 194 A 1 
ATOM 1478 N N     . PHE A 1 195 ? 23.559  -10.048 -9.347  1.00 42.72 195 A 1 
ATOM 1479 C CA    . PHE A 1 195 ? 22.186  -9.631  -9.001  1.00 42.61 195 A 1 
ATOM 1480 C C     . PHE A 1 195 ? 22.121  -8.304  -8.207  1.00 41.89 195 A 1 
ATOM 1481 O O     . PHE A 1 195 ? 21.122  -8.048  -7.532  1.00 39.54 195 A 1 
ATOM 1482 C CB    . PHE A 1 195 ? 21.516  -10.775 -8.210  1.00 39.02 195 A 1 
ATOM 1483 C CG    . PHE A 1 195 ? 20.691  -11.746 -9.031  1.00 37.37 195 A 1 
ATOM 1484 C CD1   . PHE A 1 195 ? 19.308  -11.542 -9.159  1.00 37.07 195 A 1 
ATOM 1485 C CD2   . PHE A 1 195 ? 21.290  -12.863 -9.639  1.00 36.89 195 A 1 
ATOM 1486 C CE1   . PHE A 1 195 ? 18.515  -12.451 -9.881  1.00 34.24 195 A 1 
ATOM 1487 C CE2   . PHE A 1 195 ? 20.506  -13.777 -10.366 1.00 31.60 195 A 1 
ATOM 1488 C CZ    . PHE A 1 195 ? 19.114  -13.573 -10.489 1.00 31.21 195 A 1 
ATOM 1489 N N     . GLY A 1 196 ? 23.168  -7.491  -8.242  1.00 43.81 196 A 1 
ATOM 1490 C CA    . GLY A 1 196 ? 23.358  -6.351  -7.356  1.00 44.59 196 A 1 
ATOM 1491 C C     . GLY A 1 196 ? 22.382  -5.205  -7.542  1.00 43.88 196 A 1 
ATOM 1492 O O     . GLY A 1 196 ? 21.920  -4.651  -6.542  1.00 40.97 196 A 1 
ATOM 1493 N N     . GLU A 1 197 ? 22.043  -4.852  -8.776  1.00 41.89 197 A 1 
ATOM 1494 C CA    . GLU A 1 197 ? 21.202  -3.672  -9.051  1.00 43.77 197 A 1 
ATOM 1495 C C     . GLU A 1 197 ? 19.701  -3.944  -8.845  1.00 42.82 197 A 1 
ATOM 1496 O O     . GLU A 1 197 ? 18.882  -3.856  -9.741  1.00 39.69 197 A 1 
ATOM 1497 C CB    . GLU A 1 197 ? 21.515  -3.085  -10.425 1.00 40.33 197 A 1 
ATOM 1498 C CG    . GLU A 1 197 ? 22.880  -2.394  -10.467 1.00 36.08 197 A 1 
ATOM 1499 C CD    . GLU A 1 197 ? 23.109  -1.634  -11.778 1.00 33.34 197 A 1 
ATOM 1500 O OE1   . GLU A 1 197 ? 23.928  -0.683  -11.745 1.00 31.54 197 A 1 
ATOM 1501 O OE2   . GLU A 1 197 ? 22.501  -2.015  -12.792 1.00 31.10 197 A 1 
ATOM 1502 N N     . VAL A 1 198 ? 19.340  -4.267  -7.616  1.00 38.93 198 A 1 
ATOM 1503 C CA    . VAL A 1 198 ? 17.923  -4.356  -7.223  1.00 40.98 198 A 1 
ATOM 1504 C C     . VAL A 1 198 ? 17.248  -2.974  -7.214  1.00 39.85 198 A 1 
ATOM 1505 O O     . VAL A 1 198 ? 16.031  -2.902  -7.287  1.00 37.70 198 A 1 
ATOM 1506 C CB    . VAL A 1 198 ? 17.750  -5.056  -5.862  1.00 38.50 198 A 1 
ATOM 1507 C CG1   . VAL A 1 198 ? 16.284  -5.459  -5.617  1.00 36.67 198 A 1 
ATOM 1508 C CG2   . VAL A 1 198 ? 18.576  -6.347  -5.741  1.00 37.85 198 A 1 
ATOM 1509 N N     . ASP A 1 199 ? 18.033  -1.872  -7.185  1.00 45.49 199 A 1 
ATOM 1510 C CA    . ASP A 1 199 ? 17.472  -0.516  -7.252  1.00 46.20 199 A 1 
ATOM 1511 C C     . ASP A 1 199 ? 16.855  -0.206  -8.626  1.00 44.70 199 A 1 
ATOM 1512 O O     . ASP A 1 199 ? 15.887  0.562   -8.680  1.00 42.70 199 A 1 
ATOM 1513 C CB    . ASP A 1 199 ? 18.515  0.541   -6.830  1.00 44.03 199 A 1 
ATOM 1514 C CG    . ASP A 1 199 ? 18.325  1.095   -5.400  1.00 38.82 199 A 1 
ATOM 1515 O OD1   . ASP A 1 199 ? 17.195  1.070   -4.846  1.00 37.05 199 A 1 
ATOM 1516 O OD2   . ASP A 1 199 ? 19.324  1.578   -4.829  1.00 36.24 199 A 1 
ATOM 1517 N N     . GLN A 1 200 ? 17.280  -0.876  -9.725  1.00 43.35 200 A 1 
ATOM 1518 C CA    . GLN A 1 200 ? 16.619  -0.757  -11.033 1.00 44.27 200 A 1 
ATOM 1519 C C     . GLN A 1 200 ? 15.158  -1.229  -11.018 1.00 44.09 200 A 1 
ATOM 1520 O O     . GLN A 1 200 ? 14.381  -0.857  -11.895 1.00 40.50 200 A 1 
ATOM 1521 C CB    . GLN A 1 200 ? 17.376  -1.552  -12.105 1.00 41.22 200 A 1 
ATOM 1522 C CG    . GLN A 1 200 ? 18.669  -0.874  -12.582 1.00 38.01 200 A 1 
ATOM 1523 C CD    . GLN A 1 200 ? 19.280  -1.595  -13.776 1.00 33.67 200 A 1 
ATOM 1524 O OE1   . GLN A 1 200 ? 18.775  -2.600  -14.269 1.00 32.68 200 A 1 
ATOM 1525 N NE2   . GLN A 1 200 ? 20.387  -1.115  -14.311 1.00 29.61 200 A 1 
ATOM 1526 N N     . TYR A 1 201 ? 14.729  -2.012  -10.020 1.00 37.99 201 A 1 
ATOM 1527 C CA    . TYR A 1 201 ? 13.329  -2.447  -9.923  1.00 38.14 201 A 1 
ATOM 1528 C C     . TYR A 1 201 ? 12.343  -1.291  -9.755  1.00 37.13 201 A 1 
ATOM 1529 O O     . TYR A 1 201 ? 11.177  -1.432  -10.147 1.00 35.03 201 A 1 
ATOM 1530 C CB    . TYR A 1 201 ? 13.163  -3.432  -8.761  1.00 36.70 201 A 1 
ATOM 1531 C CG    . TYR A 1 201 ? 12.959  -4.851  -9.215  1.00 34.98 201 A 1 
ATOM 1532 C CD1   . TYR A 1 201 ? 11.673  -5.335  -9.512  1.00 32.69 201 A 1 
ATOM 1533 C CD2   . TYR A 1 201 ? 14.067  -5.712  -9.377  1.00 32.96 201 A 1 
ATOM 1534 C CE1   . TYR A 1 201 ? 11.473  -6.646  -9.944  1.00 31.10 201 A 1 
ATOM 1535 C CE2   . TYR A 1 201 ? 13.888  -7.026  -9.817  1.00 29.11 201 A 1 
ATOM 1536 C CZ    . TYR A 1 201 ? 12.589  -7.497  -10.100 1.00 28.31 201 A 1 
ATOM 1537 O OH    . TYR A 1 201 ? 12.412  -8.789  -10.525 1.00 27.85 201 A 1 
ATOM 1538 N N     . PHE A 1 202 ? 12.790  -0.183  -9.138  1.00 41.29 202 A 1 
ATOM 1539 C CA    . PHE A 1 202 ? 11.993  1.026   -8.989  1.00 41.37 202 A 1 
ATOM 1540 C C     . PHE A 1 202 ? 12.367  2.106   -10.008 1.00 41.44 202 A 1 
ATOM 1541 O O     . PHE A 1 202 ? 11.917  3.246   -9.866  1.00 38.93 202 A 1 
ATOM 1542 C CB    . PHE A 1 202 ? 12.032  1.528   -7.536  1.00 38.93 202 A 1 
ATOM 1543 C CG    . PHE A 1 202 ? 10.975  0.888   -6.666  1.00 35.76 202 A 1 
ATOM 1544 C CD1   . PHE A 1 202 ? 9.660   1.390   -6.672  1.00 33.39 202 A 1 
ATOM 1545 C CD2   . PHE A 1 202 ? 11.292  -0.229  -5.872  1.00 33.68 202 A 1 
ATOM 1546 C CE1   . PHE A 1 202 ? 8.665   0.796   -5.884  1.00 30.73 202 A 1 
ATOM 1547 C CE2   . PHE A 1 202 ? 10.304  -0.830  -5.087  1.00 28.95 202 A 1 
ATOM 1548 C CZ    . PHE A 1 202 ? 8.981   -0.316  -5.086  1.00 29.22 202 A 1 
ATOM 1549 N N     . ASP A 1 203 ? 13.152  1.761   -11.052 1.00 51.54 203 A 1 
ATOM 1550 C CA    . ASP A 1 203 ? 13.320  2.662   -12.175 1.00 52.37 203 A 1 
ATOM 1551 C C     . ASP A 1 203 ? 11.995  2.709   -12.945 1.00 50.63 203 A 1 
ATOM 1552 O O     . ASP A 1 203 ? 11.665  1.852   -13.765 1.00 48.48 203 A 1 
ATOM 1553 C CB    . ASP A 1 203 ? 14.544  2.282   -13.020 1.00 49.43 203 A 1 
ATOM 1554 C CG    . ASP A 1 203 ? 15.006  3.442   -13.914 1.00 43.53 203 A 1 
ATOM 1555 O OD1   . ASP A 1 203 ? 14.379  4.522   -13.824 1.00 40.55 203 A 1 
ATOM 1556 O OD2   . ASP A 1 203 ? 15.972  3.223   -14.668 1.00 39.77 203 A 1 
ATOM 1557 N N     . LEU A 1 204 ? 11.194  3.715   -12.585 1.00 42.58 204 A 1 
ATOM 1558 C CA    . LEU A 1 204 ? 9.876   3.974   -13.160 1.00 42.84 204 A 1 
ATOM 1559 C C     . LEU A 1 204 ? 9.960   4.199   -14.675 1.00 41.39 204 A 1 
ATOM 1560 O O     . LEU A 1 204 ? 8.960   4.008   -15.363 1.00 38.09 204 A 1 
ATOM 1561 C CB    . LEU A 1 204 ? 9.267   5.205   -12.455 1.00 39.56 204 A 1 
ATOM 1562 C CG    . LEU A 1 204 ? 8.523   4.862   -11.144 1.00 35.28 204 A 1 
ATOM 1563 C CD1   . LEU A 1 204 ? 8.442   6.084   -10.233 1.00 34.92 204 A 1 
ATOM 1564 C CD2   . LEU A 1 204 ? 7.092   4.404   -11.435 1.00 37.10 204 A 1 
ATOM 1565 N N     . VAL A 1 205 ? 11.138  4.539   -15.198 1.00 46.12 205 A 1 
ATOM 1566 C CA    . VAL A 1 205 ? 11.362  4.757   -16.631 1.00 47.57 205 A 1 
ATOM 1567 C C     . VAL A 1 205 ? 11.191  3.452   -17.412 1.00 46.35 205 A 1 
ATOM 1568 O O     . VAL A 1 205 ? 10.453  3.409   -18.396 1.00 43.40 205 A 1 
ATOM 1569 C CB    . VAL A 1 205 ? 12.752  5.361   -16.884 1.00 44.13 205 A 1 
ATOM 1570 C CG1   . VAL A 1 205 ? 12.897  5.767   -18.352 1.00 40.08 205 A 1 
ATOM 1571 C CG2   . VAL A 1 205 ? 13.006  6.615   -16.026 1.00 41.10 205 A 1 
ATOM 1572 N N     . GLY A 1 206 ? 11.825  2.368   -16.967 1.00 50.04 206 A 1 
ATOM 1573 C CA    . GLY A 1 206 ? 11.734  1.074   -17.650 1.00 49.51 206 A 1 
ATOM 1574 C C     . GLY A 1 206 ? 10.353  0.426   -17.558 1.00 49.29 206 A 1 
ATOM 1575 O O     . GLY A 1 206 ? 9.937   -0.293  -18.469 1.00 47.04 206 A 1 
ATOM 1576 N N     . TYR A 1 207 ? 9.617   0.712   -16.470 1.00 45.26 207 A 1 
ATOM 1577 C CA    . TYR A 1 207 ? 8.274   0.166   -16.269 1.00 44.90 207 A 1 
ATOM 1578 C C     . TYR A 1 207 ? 7.247   0.769   -17.247 1.00 43.56 207 A 1 
ATOM 1579 O O     . TYR A 1 207 ? 6.345   0.054   -17.674 1.00 40.52 207 A 1 
ATOM 1580 C CB    . TYR A 1 207 ? 7.867   0.350   -14.800 1.00 42.30 207 A 1 
ATOM 1581 C CG    . TYR A 1 207 ? 7.143   -0.847  -14.212 1.00 40.22 207 A 1 
ATOM 1582 C CD1   . TYR A 1 207 ? 5.744   -0.862  -14.099 1.00 37.71 207 A 1 
ATOM 1583 C CD2   . TYR A 1 207 ? 7.881   -1.962  -13.777 1.00 37.36 207 A 1 
ATOM 1584 C CE1   . TYR A 1 207 ? 5.081   -1.973  -13.551 1.00 33.64 207 A 1 
ATOM 1585 C CE2   . TYR A 1 207 ? 7.232   -3.081  -13.227 1.00 32.49 207 A 1 
ATOM 1586 C CZ    . TYR A 1 207 ? 5.826   -3.082  -13.114 1.00 32.98 207 A 1 
ATOM 1587 O OH    . TYR A 1 207 ? 5.178   -4.179  -12.579 1.00 32.30 207 A 1 
ATOM 1588 N N     . ASN A 1 208 ? 7.410   2.037   -17.637 1.00 41.76 208 A 1 
ATOM 1589 C CA    . ASN A 1 208 ? 6.500   2.699   -18.577 1.00 41.93 208 A 1 
ATOM 1590 C C     . ASN A 1 208 ? 6.470   2.018   -19.950 1.00 39.32 208 A 1 
ATOM 1591 O O     . ASN A 1 208 ? 5.390   1.754   -20.464 1.00 36.51 208 A 1 
ATOM 1592 C CB    . ASN A 1 208 ? 6.883   4.186   -18.715 1.00 40.18 208 A 1 
ATOM 1593 C CG    . ASN A 1 208 ? 6.315   5.076   -17.619 1.00 35.57 208 A 1 
ATOM 1594 O OD1   . ASN A 1 208 ? 5.501   4.694   -16.797 1.00 35.65 208 A 1 
ATOM 1595 N ND2   . ASN A 1 208 ? 6.722   6.325   -17.597 1.00 35.64 208 A 1 
ATOM 1596 N N     . SER A 1 209 ? 7.626   1.663   -20.516 1.00 51.26 209 A 1 
ATOM 1597 C CA    . SER A 1 209 ? 7.692   1.121   -21.886 1.00 52.64 209 A 1 
ATOM 1598 C C     . SER A 1 209 ? 6.901   -0.181  -22.065 1.00 53.17 209 A 1 
ATOM 1599 O O     . SER A 1 209 ? 6.338   -0.426  -23.133 1.00 49.48 209 A 1 
ATOM 1600 C CB    . SER A 1 209 ? 9.147   0.890   -22.263 1.00 48.18 209 A 1 
ATOM 1601 O OG    . SER A 1 209 ? 9.250   0.328   -23.562 1.00 42.25 209 A 1 
ATOM 1602 N N     . TYR A 1 210 ? 6.871   -1.043  -21.038 1.00 41.46 210 A 1 
ATOM 1603 C CA    . TYR A 1 210 ? 6.155   -2.313  -21.121 1.00 42.30 210 A 1 
ATOM 1604 C C     . TYR A 1 210 ? 4.642   -2.140  -20.910 1.00 41.68 210 A 1 
ATOM 1605 O O     . TYR A 1 210 ? 3.840   -2.842  -21.540 1.00 38.91 210 A 1 
ATOM 1606 C CB    . TYR A 1 210 ? 6.767   -3.301  -20.129 1.00 38.87 210 A 1 
ATOM 1607 C CG    . TYR A 1 210 ? 6.524   -4.746  -20.520 1.00 36.44 210 A 1 
ATOM 1608 C CD1   . TYR A 1 210 ? 5.396   -5.450  -20.053 1.00 34.34 210 A 1 
ATOM 1609 C CD2   . TYR A 1 210 ? 7.427   -5.398  -21.394 1.00 34.53 210 A 1 
ATOM 1610 C CE1   . TYR A 1 210 ? 5.166   -6.776  -20.441 1.00 31.24 210 A 1 
ATOM 1611 C CE2   . TYR A 1 210 ? 7.210   -6.722  -21.787 1.00 30.44 210 A 1 
ATOM 1612 C CZ    . TYR A 1 210 ? 6.076   -7.412  -21.305 1.00 31.16 210 A 1 
ATOM 1613 O OH    . TYR A 1 210 ? 5.859   -8.716  -21.698 1.00 30.04 210 A 1 
ATOM 1614 N N     . TYR A 1 211 ? 4.251   -1.205  -20.028 1.00 44.62 211 A 1 
ATOM 1615 C CA    . TYR A 1 211 ? 2.837   -0.973  -19.710 1.00 45.10 211 A 1 
ATOM 1616 C C     . TYR A 1 211 ? 2.086   -0.256  -20.827 1.00 43.74 211 A 1 
ATOM 1617 O O     . TYR A 1 211 ? 0.919   -0.578  -21.030 1.00 40.50 211 A 1 
ATOM 1618 C CB    . TYR A 1 211 ? 2.700   -0.240  -18.365 1.00 42.22 211 A 1 
ATOM 1619 C CG    . TYR A 1 211 ? 2.393   -1.189  -17.221 1.00 39.22 211 A 1 
ATOM 1620 C CD1   . TYR A 1 211 ? 1.067   -1.349  -16.773 1.00 36.25 211 A 1 
ATOM 1621 C CD2   . TYR A 1 211 ? 3.415   -1.954  -16.637 1.00 35.88 211 A 1 
ATOM 1622 C CE1   . TYR A 1 211 ? 0.765   -2.245  -15.737 1.00 32.82 211 A 1 
ATOM 1623 C CE2   . TYR A 1 211 ? 3.125   -2.853  -15.603 1.00 32.32 211 A 1 
ATOM 1624 C CZ    . TYR A 1 211 ? 1.799   -2.996  -15.141 1.00 33.70 211 A 1 
ATOM 1625 O OH    . TYR A 1 211 ? 1.521   -3.876  -14.118 1.00 32.31 211 A 1 
ATOM 1626 N N     . ASP A 1 212 ? 2.735   0.617   -21.605 1.00 47.15 212 A 1 
ATOM 1627 C CA    . ASP A 1 212 ? 2.084   1.321   -22.727 1.00 48.54 212 A 1 
ATOM 1628 C C     . ASP A 1 212 ? 1.420   0.349   -23.720 1.00 46.50 212 A 1 
ATOM 1629 O O     . ASP A 1 212 ? 0.315   0.596   -24.201 1.00 43.91 212 A 1 
ATOM 1630 C CB    . ASP A 1 212 ? 3.112   2.194   -23.469 1.00 44.80 212 A 1 
ATOM 1631 C CG    . ASP A 1 212 ? 3.335   3.582   -22.839 1.00 39.68 212 A 1 
ATOM 1632 O OD1   . ASP A 1 212 ? 2.452   4.024   -22.072 1.00 38.04 212 A 1 
ATOM 1633 O OD2   . ASP A 1 212 ? 4.377   4.174   -23.152 1.00 38.12 212 A 1 
ATOM 1634 N N     . SER A 1 213 ? 2.056   -0.801  -23.994 1.00 50.65 213 A 1 
ATOM 1635 C CA    . SER A 1 213 ? 1.520   -1.772  -24.955 1.00 52.36 213 A 1 
ATOM 1636 C C     . SER A 1 213 ? 0.269   -2.513  -24.460 1.00 52.81 213 A 1 
ATOM 1637 O O     . SER A 1 213 ? -0.632  -2.794  -25.246 1.00 49.09 213 A 1 
ATOM 1638 C CB    . SER A 1 213 ? 2.610   -2.766  -25.351 1.00 46.93 213 A 1 
ATOM 1639 O OG    . SER A 1 213 ? 2.958   -3.638  -24.289 1.00 42.60 213 A 1 
ATOM 1640 N N     . HIS A 1 214 ? 0.213   -2.832  -23.164 1.00 47.65 214 A 1 
ATOM 1641 C CA    . HIS A 1 214 ? -0.899  -3.589  -22.578 1.00 49.44 214 A 1 
ATOM 1642 C C     . HIS A 1 214 ? -2.031  -2.708  -22.025 1.00 48.26 214 A 1 
ATOM 1643 O O     . HIS A 1 214 ? -3.156  -3.211  -21.875 1.00 45.76 214 A 1 
ATOM 1644 C CB    . HIS A 1 214 ? -0.373  -4.575  -21.530 1.00 45.93 214 A 1 
ATOM 1645 C CG    . HIS A 1 214 ? -0.136  -5.940  -22.101 1.00 42.72 214 A 1 
ATOM 1646 N ND1   . HIS A 1 214 ? -1.091  -6.743  -22.684 1.00 38.91 214 A 1 
ATOM 1647 C CD2   . HIS A 1 214 ? 1.036   -6.649  -22.144 1.00 38.22 214 A 1 
ATOM 1648 C CE1   . HIS A 1 214 ? -0.506  -7.886  -23.071 1.00 35.58 214 A 1 
ATOM 1649 N NE2   . HIS A 1 214 ? 0.791   -7.879  -22.760 1.00 34.91 214 A 1 
ATOM 1650 N N     . MET A 1 215 ? -1.746  -1.442  -21.761 1.00 48.24 215 A 1 
ATOM 1651 C CA    . MET A 1 215 ? -2.741  -0.472  -21.288 1.00 50.02 215 A 1 
ATOM 1652 C C     . MET A 1 215 ? -3.907  -0.323  -22.267 1.00 49.96 215 A 1 
ATOM 1653 O O     . MET A 1 215 ? -5.035  -0.211  -21.814 1.00 47.29 215 A 1 
ATOM 1654 C CB    . MET A 1 215 ? -2.072  0.889   -21.036 1.00 47.22 215 A 1 
ATOM 1655 C CG    . MET A 1 215 ? -1.591  1.053   -19.583 1.00 42.52 215 A 1 
ATOM 1656 S SD    . MET A 1 215 ? -2.893  1.550   -18.426 1.00 39.99 215 A 1 
ATOM 1657 C CE    . MET A 1 215 ? -1.878  2.043   -17.002 1.00 36.57 215 A 1 
ATOM 1658 N N     . SER A 1 216 ? -3.677  -0.427  -23.571 1.00 53.06 216 A 1 
ATOM 1659 C CA    . SER A 1 216 ? -4.727  -0.225  -24.581 1.00 54.30 216 A 1 
ATOM 1660 C C     . SER A 1 216 ? -5.994  -1.069  -24.344 1.00 54.68 216 A 1 
ATOM 1661 O O     . SER A 1 216 ? -7.105  -0.574  -24.520 1.00 50.76 216 A 1 
ATOM 1662 C CB    . SER A 1 216 ? -4.172  -0.521  -25.974 1.00 48.84 216 A 1 
ATOM 1663 O OG    . SER A 1 216 ? -3.853  -1.893  -26.134 1.00 43.23 216 A 1 
ATOM 1664 N N     . ASN A 1 217 ? -5.838  -2.317  -23.917 1.00 51.04 217 A 1 
ATOM 1665 C CA    . ASN A 1 217 ? -6.980  -3.201  -23.676 1.00 52.54 217 A 1 
ATOM 1666 C C     . ASN A 1 217 ? -7.687  -2.919  -22.341 1.00 50.12 217 A 1 
ATOM 1667 O O     . ASN A 1 217 ? -8.903  -3.095  -22.249 1.00 48.21 217 A 1 
ATOM 1668 C CB    . ASN A 1 217 ? -6.519  -4.659  -23.749 1.00 49.23 217 A 1 
ATOM 1669 C CG    . ASN A 1 217 ? -6.363  -5.172  -25.176 1.00 43.63 217 A 1 
ATOM 1670 O OD1   . ASN A 1 217 ? -6.841  -4.627  -26.143 1.00 43.24 217 A 1 
ATOM 1671 N ND2   . ASN A 1 217 ? -5.695  -6.295  -25.347 1.00 42.86 217 A 1 
ATOM 1672 N N     . GLN A 1 218 ? -6.949  -2.512  -21.306 1.00 55.63 218 A 1 
ATOM 1673 C CA    . GLN A 1 218 ? -7.560  -2.173  -20.023 1.00 56.81 218 A 1 
ATOM 1674 C C     . GLN A 1 218 ? -8.232  -0.794  -20.049 1.00 57.35 218 A 1 
ATOM 1675 O O     . GLN A 1 218 ? -9.298  -0.638  -19.457 1.00 56.53 218 A 1 
ATOM 1676 C CB    . GLN A 1 218 ? -6.548  -2.270  -18.867 1.00 53.15 218 A 1 
ATOM 1677 C CG    . GLN A 1 218 ? -6.783  -3.526  -18.035 1.00 46.95 218 A 1 
ATOM 1678 C CD    . GLN A 1 218 ? -5.891  -3.620  -16.797 1.00 42.82 218 A 1 
ATOM 1679 O OE1   . GLN A 1 218 ? -4.864  -2.992  -16.660 1.00 41.18 218 A 1 
ATOM 1680 N NE2   . GLN A 1 218 ? -6.258  -4.428  -15.823 1.00 39.09 218 A 1 
ATOM 1681 N N     . GLU A 1 219 ? -7.663  0.152   -20.784 1.00 52.98 219 A 1 
ATOM 1682 C CA    . GLU A 1 219 ? -8.289  1.456   -21.021 1.00 55.11 219 A 1 
ATOM 1683 C C     . GLU A 1 219 ? -9.624  1.307   -21.746 1.00 53.32 219 A 1 
ATOM 1684 O O     . GLU A 1 219 ? -10.582 1.987   -21.388 1.00 54.14 219 A 1 
ATOM 1685 C CB    . GLU A 1 219 ? -7.373  2.368   -21.832 1.00 52.63 219 A 1 
ATOM 1686 C CG    . GLU A 1 219 ? -6.270  3.002   -20.979 1.00 48.11 219 A 1 
ATOM 1687 C CD    . GLU A 1 219 ? -5.455  4.046   -21.766 1.00 45.91 219 A 1 
ATOM 1688 O OE1   . GLU A 1 219 ? -4.907  4.950   -21.105 1.00 42.09 219 A 1 
ATOM 1689 O OE2   . GLU A 1 219 ? -5.430  3.946   -23.013 1.00 42.42 219 A 1 
ATOM 1690 N N     . GLN A 1 220 ? -9.741  0.380   -22.711 1.00 54.99 220 A 1 
ATOM 1691 C CA    . GLN A 1 220 ? -11.031 0.081   -23.326 1.00 56.66 220 A 1 
ATOM 1692 C C     . GLN A 1 220 ? -12.058 -0.401  -22.296 1.00 56.01 220 A 1 
ATOM 1693 O O     . GLN A 1 220 ? -13.203 0.047   -22.341 1.00 56.87 220 A 1 
ATOM 1694 C CB    . GLN A 1 220 ? -10.900 -0.960  -24.445 1.00 54.74 220 A 1 
ATOM 1695 C CG    . GLN A 1 220 ? -10.553 -0.286  -25.780 1.00 50.52 220 A 1 
ATOM 1696 C CD    . GLN A 1 220 ? -10.578 -1.268  -26.951 1.00 47.14 220 A 1 
ATOM 1697 O OE1   . GLN A 1 220 ? -10.566 -2.481  -26.826 1.00 45.97 220 A 1 
ATOM 1698 N NE2   . GLN A 1 220 ? -10.643 -0.765  -28.165 1.00 42.33 220 A 1 
ATOM 1699 N N     . TYR A 1 221 ? -11.662 -1.260  -21.354 1.00 51.93 221 A 1 
ATOM 1700 C CA    . TYR A 1 221 ? -12.587 -1.764  -20.343 1.00 51.85 221 A 1 
ATOM 1701 C C     . TYR A 1 221 ? -13.024 -0.658  -19.379 1.00 49.30 221 A 1 
ATOM 1702 O O     . TYR A 1 221 ? -14.216 -0.506  -19.120 1.00 47.60 221 A 1 
ATOM 1703 C CB    . TYR A 1 221 ? -11.936 -2.945  -19.610 1.00 49.05 221 A 1 
ATOM 1704 C CG    . TYR A 1 221 ? -12.952 -3.986  -19.185 1.00 44.06 221 A 1 
ATOM 1705 C CD1   . TYR A 1 221 ? -13.613 -3.904  -17.948 1.00 42.48 221 A 1 
ATOM 1706 C CD2   . TYR A 1 221 ? -13.274 -5.048  -20.074 1.00 41.91 221 A 1 
ATOM 1707 C CE1   . TYR A 1 221 ? -14.566 -4.861  -17.590 1.00 36.87 221 A 1 
ATOM 1708 C CE2   . TYR A 1 221 ? -14.228 -6.005  -19.722 1.00 37.10 221 A 1 
ATOM 1709 C CZ    . TYR A 1 221 ? -14.875 -5.912  -18.477 1.00 38.86 221 A 1 
ATOM 1710 O OH    . TYR A 1 221 ? -15.818 -6.858  -18.125 1.00 36.97 221 A 1 
ATOM 1711 N N     . VAL A 1 222 ? -12.071 0.178   -18.913 1.00 61.15 222 A 1 
ATOM 1712 C CA    . VAL A 1 222 ? -12.369 1.316   -18.025 1.00 62.01 222 A 1 
ATOM 1713 C C     . VAL A 1 222 ? -13.182 2.400   -18.750 1.00 60.82 222 A 1 
ATOM 1714 O O     . VAL A 1 222 ? -14.117 2.936   -18.163 1.00 62.79 222 A 1 
ATOM 1715 C CB    . VAL A 1 222 ? -11.077 1.898   -17.426 1.00 59.43 222 A 1 
ATOM 1716 C CG1   . VAL A 1 222 ? -11.348 3.132   -16.555 1.00 53.59 222 A 1 
ATOM 1717 C CG2   . VAL A 1 222 ? -10.375 0.870   -16.528 1.00 55.89 222 A 1 
ATOM 1718 N N     . MET A 1 223 ? -12.891 2.685   -20.034 1.00 64.27 223 A 1 
ATOM 1719 C CA    . MET A 1 223 ? -13.717 3.589   -20.843 1.00 65.13 223 A 1 
ATOM 1720 C C     . MET A 1 223 ? -15.124 3.033   -21.047 1.00 64.37 223 A 1 
ATOM 1721 O O     . MET A 1 223 ? -16.077 3.801   -21.019 1.00 66.54 223 A 1 
ATOM 1722 C CB    . MET A 1 223 ? -13.083 3.854   -22.213 1.00 63.57 223 A 1 
ATOM 1723 C CG    . MET A 1 223 ? -12.100 5.029   -22.209 1.00 58.94 223 A 1 
ATOM 1724 S SD    . MET A 1 223 ? -12.489 6.335   -23.415 1.00 55.09 223 A 1 
ATOM 1725 C CE    . MET A 1 223 ? -12.167 5.454   -24.966 1.00 49.03 223 A 1 
ATOM 1726 N N     . GLN A 1 224 ? -15.261 1.734   -21.235 1.00 58.66 224 A 1 
ATOM 1727 C CA    . GLN A 1 224 ? -16.563 1.103   -21.392 1.00 59.32 224 A 1 
ATOM 1728 C C     . GLN A 1 224 ? -17.360 1.154   -20.084 1.00 57.97 224 A 1 
ATOM 1729 O O     . GLN A 1 224 ? -18.547 1.457   -20.099 1.00 60.68 224 A 1 
ATOM 1730 C CB    . GLN A 1 224 ? -16.361 -0.325  -21.917 1.00 57.96 224 A 1 
ATOM 1731 C CG    . GLN A 1 224 ? -17.527 -0.810  -22.780 1.00 54.37 224 A 1 
ATOM 1732 C CD    . GLN A 1 224 ? -17.208 -2.127  -23.490 1.00 50.55 224 A 1 
ATOM 1733 O OE1   . GLN A 1 224 ? -16.394 -2.935  -23.076 1.00 47.91 224 A 1 
ATOM 1734 N NE2   . GLN A 1 224 ? -17.859 -2.408  -24.602 1.00 45.53 224 A 1 
ATOM 1735 N N     . GLU A 1 225 ? -16.699 0.956   -18.960 1.00 56.18 225 A 1 
ATOM 1736 C CA    . GLU A 1 225 ? -17.315 1.084   -17.635 1.00 56.74 225 A 1 
ATOM 1737 C C     . GLU A 1 225 ? -17.668 2.548   -17.316 1.00 55.44 225 A 1 
ATOM 1738 O O     . GLU A 1 225 ? -18.758 2.822   -16.829 1.00 56.96 225 A 1 
ATOM 1739 C CB    . GLU A 1 225 ? -16.382 0.468   -16.583 1.00 53.80 225 A 1 
ATOM 1740 C CG    . GLU A 1 225 ? -17.158 -0.183  -15.434 1.00 48.50 225 A 1 
ATOM 1741 C CD    . GLU A 1 225 ? -16.257 -0.836  -14.374 1.00 45.93 225 A 1 
ATOM 1742 O OE1   . GLU A 1 225 ? -16.815 -1.587  -13.531 1.00 42.73 225 A 1 
ATOM 1743 O OE2   . GLU A 1 225 ? -15.032 -0.601  -14.388 1.00 43.03 225 A 1 
ATOM 1744 N N     . GLN A 1 226 ? -16.805 3.519   -17.686 1.00 60.19 226 A 1 
ATOM 1745 C CA    . GLN A 1 226 ? -17.116 4.949   -17.581 1.00 59.50 226 A 1 
ATOM 1746 C C     . GLN A 1 226 ? -18.261 5.366   -18.504 1.00 58.63 226 A 1 
ATOM 1747 O O     . GLN A 1 226 ? -19.108 6.156   -18.083 1.00 62.25 226 A 1 
ATOM 1748 C CB    . GLN A 1 226 ? -15.888 5.813   -17.894 1.00 58.04 226 A 1 
ATOM 1749 C CG    . GLN A 1 226 ? -15.163 6.263   -16.630 1.00 54.20 226 A 1 
ATOM 1750 C CD    . GLN A 1 226 ? -14.072 7.299   -16.908 1.00 49.22 226 A 1 
ATOM 1751 O OE1   . GLN A 1 226 ? -13.691 7.575   -18.031 1.00 47.99 226 A 1 
ATOM 1752 N NE2   . GLN A 1 226 ? -13.554 7.937   -15.876 1.00 44.33 226 A 1 
ATOM 1753 N N     . GLN A 1 227 ? -18.302 4.870   -19.742 1.00 63.24 227 A 1 
ATOM 1754 C CA    . GLN A 1 227 ? -19.425 5.106   -20.644 1.00 63.82 227 A 1 
ATOM 1755 C C     . GLN A 1 227 ? -20.708 4.527   -20.059 1.00 63.68 227 A 1 
ATOM 1756 O O     . GLN A 1 227 ? -21.729 5.215   -20.071 1.00 65.61 227 A 1 
ATOM 1757 C CB    . GLN A 1 227 ? -19.163 4.506   -22.029 1.00 63.06 227 A 1 
ATOM 1758 C CG    . GLN A 1 227 ? -18.313 5.451   -22.892 1.00 59.47 227 A 1 
ATOM 1759 C CD    . GLN A 1 227 ? -18.061 4.904   -24.295 1.00 54.25 227 A 1 
ATOM 1760 O OE1   . GLN A 1 227 ? -18.385 3.779   -24.639 1.00 52.14 227 A 1 
ATOM 1761 N NE2   . GLN A 1 227 ? -17.476 5.696   -25.168 1.00 48.21 227 A 1 
ATOM 1762 N N     . HIS A 1 228 ? -20.647 3.327   -19.490 1.00 58.30 228 A 1 
ATOM 1763 C CA    . HIS A 1 228 ? -21.804 2.723   -18.845 1.00 59.39 228 A 1 
ATOM 1764 C C     . HIS A 1 228 ? -22.260 3.525   -17.620 1.00 55.27 228 A 1 
ATOM 1765 O O     . HIS A 1 228 ? -23.458 3.733   -17.430 1.00 60.21 228 A 1 
ATOM 1766 C CB    . HIS A 1 228 ? -21.483 1.265   -18.495 1.00 60.12 228 A 1 
ATOM 1767 C CG    . HIS A 1 228 ? -22.724 0.447   -18.262 1.00 55.95 228 A 1 
ATOM 1768 N ND1   . HIS A 1 228 ? -23.583 0.548   -17.206 1.00 49.49 228 A 1 
ATOM 1769 C CD2   . HIS A 1 228 ? -23.242 -0.512  -19.095 1.00 50.37 228 A 1 
ATOM 1770 C CE1   . HIS A 1 228 ? -24.600 -0.317  -17.389 1.00 45.23 228 A 1 
ATOM 1771 N NE2   . HIS A 1 228 ? -24.430 -0.988  -18.533 1.00 45.49 228 A 1 
ATOM 1772 N N     . LEU A 1 229 ? -21.330 4.066   -16.830 1.00 52.46 229 A 1 
ATOM 1773 C CA    . LEU A 1 229 ? -21.642 4.953   -15.706 1.00 51.44 229 A 1 
ATOM 1774 C C     . LEU A 1 229 ? -22.259 6.275   -16.179 1.00 49.30 229 A 1 
ATOM 1775 O O     . LEU A 1 229 ? -23.242 6.724   -15.594 1.00 50.16 229 A 1 
ATOM 1776 C CB    . LEU A 1 229 ? -20.383 5.226   -14.857 1.00 50.90 229 A 1 
ATOM 1777 C CG    . LEU A 1 229 ? -20.591 4.861   -13.376 1.00 48.37 229 A 1 
ATOM 1778 C CD1   . LEU A 1 229 ? -19.934 3.528   -13.053 1.00 43.91 229 A 1 
ATOM 1779 C CD2   . LEU A 1 229 ? -20.014 5.928   -12.443 1.00 48.59 229 A 1 
ATOM 1780 N N     . GLN A 1 230 ? -21.704 6.892   -17.239 1.00 61.07 230 A 1 
ATOM 1781 C CA    . GLN A 1 230 ? -22.270 8.104   -17.829 1.00 62.05 230 A 1 
ATOM 1782 C C     . GLN A 1 230 ? -23.652 7.855   -18.433 1.00 61.01 230 A 1 
ATOM 1783 O O     . GLN A 1 230 ? -24.516 8.728   -18.348 1.00 64.45 230 A 1 
ATOM 1784 C CB    . GLN A 1 230 ? -21.353 8.660   -18.920 1.00 62.09 230 A 1 
ATOM 1785 C CG    . GLN A 1 230 ? -20.187 9.465   -18.342 1.00 58.97 230 A 1 
ATOM 1786 C CD    . GLN A 1 230 ? -19.340 10.150  -19.422 1.00 53.35 230 A 1 
ATOM 1787 O OE1   . GLN A 1 230 ? -19.545 10.005  -20.614 1.00 50.52 230 A 1 
ATOM 1788 N NE2   . GLN A 1 230 ? -18.380 10.951  -19.021 1.00 47.29 230 A 1 
ATOM 1789 N N     . GLN A 1 231 ? -23.864 6.679   -19.010 1.00 63.71 231 A 1 
ATOM 1790 C CA    . GLN A 1 231 ? -25.143 6.302   -19.587 1.00 65.40 231 A 1 
ATOM 1791 C C     . GLN A 1 231 ? -26.182 6.059   -18.486 1.00 64.64 231 A 1 
ATOM 1792 O O     . GLN A 1 231 ? -27.271 6.620   -18.576 1.00 66.93 231 A 1 
ATOM 1793 C CB    . GLN A 1 231 ? -24.928 5.117   -20.529 1.00 64.41 231 A 1 
ATOM 1794 C CG    . GLN A 1 231 ? -26.111 4.910   -21.478 1.00 59.73 231 A 1 
ATOM 1795 C CD    . GLN A 1 231 ? -25.723 4.122   -22.742 1.00 54.67 231 A 1 
ATOM 1796 O OE1   . GLN A 1 231 ? -24.611 3.660   -22.927 1.00 52.57 231 A 1 
ATOM 1797 N NE2   . GLN A 1 231 ? -26.641 3.977   -23.664 1.00 48.28 231 A 1 
ATOM 1798 N N     . MET A 1 232 ? -25.822 5.394   -17.401 1.00 64.87 232 A 1 
ATOM 1799 C CA    . MET A 1 232 ? -26.674 5.302   -16.211 1.00 63.82 232 A 1 
ATOM 1800 C C     . MET A 1 232 ? -26.959 6.672   -15.591 1.00 63.06 232 A 1 
ATOM 1801 O O     . MET A 1 232 ? -28.083 6.930   -15.188 1.00 66.92 232 A 1 
ATOM 1802 C CB    . MET A 1 232 ? -26.057 4.377   -15.147 1.00 61.81 232 A 1 
ATOM 1803 C CG    . MET A 1 232 ? -26.414 2.912   -15.359 1.00 56.94 232 A 1 
ATOM 1804 S SD    . MET A 1 232 ? -26.534 1.946   -13.807 1.00 54.05 232 A 1 
ATOM 1805 C CE    . MET A 1 232 ? -24.794 1.872   -13.320 1.00 46.43 232 A 1 
ATOM 1806 N N     . GLN A 1 233 ? -25.976 7.581   -15.529 1.00 61.95 233 A 1 
ATOM 1807 C CA    . GLN A 1 233 ? -26.209 8.951   -15.052 1.00 60.23 233 A 1 
ATOM 1808 C C     . GLN A 1 233 ? -27.170 9.720   -15.963 1.00 58.39 233 A 1 
ATOM 1809 O O     . GLN A 1 233 ? -28.024 10.451  -15.452 1.00 65.05 233 A 1 
ATOM 1810 C CB    . GLN A 1 233 ? -24.895 9.726   -14.930 1.00 60.95 233 A 1 
ATOM 1811 C CG    . GLN A 1 233 ? -24.152 9.397   -13.626 1.00 57.93 233 A 1 
ATOM 1812 C CD    . GLN A 1 233 ? -22.876 10.215  -13.472 1.00 53.05 233 A 1 
ATOM 1813 O OE1   . GLN A 1 233 ? -22.383 10.874  -14.375 1.00 51.30 233 A 1 
ATOM 1814 N NE2   . GLN A 1 233 ? -22.278 10.208  -12.294 1.00 48.13 233 A 1 
ATOM 1815 N N     . LYS A 1 234 ? -27.055 9.554   -17.292 1.00 63.26 234 A 1 
ATOM 1816 C CA    . LYS A 1 234 ? -28.003 10.138  -18.239 1.00 63.73 234 A 1 
ATOM 1817 C C     . LYS A 1 234 ? -29.413 9.585   -18.063 1.00 62.23 234 A 1 
ATOM 1818 O O     . LYS A 1 234 ? -30.341 10.375  -17.980 1.00 64.98 234 A 1 
ATOM 1819 C CB    . LYS A 1 234 ? -27.540 9.923   -19.689 1.00 63.61 234 A 1 
ATOM 1820 C CG    . LYS A 1 234 ? -26.969 11.214  -20.281 1.00 58.85 234 A 1 
ATOM 1821 C CD    . LYS A 1 234 ? -26.661 11.002  -21.760 1.00 56.88 234 A 1 
ATOM 1822 C CE    . LYS A 1 234 ? -26.260 12.324  -22.405 1.00 50.54 234 A 1 
ATOM 1823 N NZ    . LYS A 1 234 ? -26.083 12.161  -23.856 1.00 45.64 234 A 1 
ATOM 1824 N N     . GLU A 1 235 ? -29.553 8.276   -17.970 1.00 59.51 235 A 1 
ATOM 1825 C CA    . GLU A 1 235 ? -30.860 7.638   -17.754 1.00 59.26 235 A 1 
ATOM 1826 C C     . GLU A 1 235 ? -31.480 8.083   -16.425 1.00 54.92 235 A 1 
ATOM 1827 O O     . GLU A 1 235 ? -32.673 8.364   -16.357 1.00 58.60 235 A 1 
ATOM 1828 C CB    . GLU A 1 235 ? -30.716 6.109   -17.786 1.00 59.18 235 A 1 
ATOM 1829 C CG    . GLU A 1 235 ? -30.577 5.570   -19.217 1.00 54.94 235 A 1 
ATOM 1830 C CD    . GLU A 1 235 ? -30.413 4.036   -19.280 1.00 53.62 235 A 1 
ATOM 1831 O OE1   . GLU A 1 235 ? -30.379 3.513   -20.421 1.00 47.07 235 A 1 
ATOM 1832 O OE2   . GLU A 1 235 ? -30.304 3.395   -18.218 1.00 48.04 235 A 1 
ATOM 1833 N N     . TYR A 1 236 ? -30.664 8.236   -15.367 1.00 59.40 236 A 1 
ATOM 1834 C CA    . TYR A 1 236 ? -31.144 8.728   -14.078 1.00 55.12 236 A 1 
ATOM 1835 C C     . TYR A 1 236 ? -31.559 10.204  -14.144 1.00 51.53 236 A 1 
ATOM 1836 O O     . TYR A 1 236 ? -32.600 10.576  -13.585 1.00 51.10 236 A 1 
ATOM 1837 C CB    . TYR A 1 236 ? -30.059 8.497   -13.017 1.00 53.16 236 A 1 
ATOM 1838 C CG    . TYR A 1 236 ? -30.609 8.448   -11.620 1.00 48.64 236 A 1 
ATOM 1839 C CD1   . TYR A 1 236 ? -30.718 9.604   -10.827 1.00 47.15 236 A 1 
ATOM 1840 C CD2   . TYR A 1 236 ? -31.050 7.207   -11.088 1.00 46.92 236 A 1 
ATOM 1841 C CE1   . TYR A 1 236 ? -31.246 9.536   -9.528  1.00 40.38 236 A 1 
ATOM 1842 C CE2   . TYR A 1 236 ? -31.572 7.131   -9.791  1.00 40.61 236 A 1 
ATOM 1843 C CZ    . TYR A 1 236 ? -31.673 8.297   -9.011  1.00 43.35 236 A 1 
ATOM 1844 O OH    . TYR A 1 236 ? -32.187 8.233   -7.737  1.00 41.95 236 A 1 
ATOM 1845 N N     . ALA A 1 237 ? -30.800 11.057  -14.872 1.00 66.07 237 A 1 
ATOM 1846 C CA    . ALA A 1 237 ? -31.153 12.455  -15.102 1.00 65.00 237 A 1 
ATOM 1847 C C     . ALA A 1 237 ? -32.418 12.598  -15.960 1.00 61.83 237 A 1 
ATOM 1848 O O     . ALA A 1 237 ? -33.265 13.439  -15.659 1.00 67.18 237 A 1 
ATOM 1849 C CB    . ALA A 1 237 ? -29.959 13.175  -15.728 1.00 66.56 237 A 1 
ATOM 1850 N N     . GLU A 1 238 ? -32.578 11.757  -16.991 1.00 62.49 238 A 1 
ATOM 1851 C CA    . GLU A 1 238 ? -33.812 11.706  -17.793 1.00 62.45 238 A 1 
ATOM 1852 C C     . GLU A 1 238 ? -35.012 11.230  -16.970 1.00 58.07 238 A 1 
ATOM 1853 O O     . GLU A 1 238 ? -36.082 11.819  -17.069 1.00 60.77 238 A 1 
ATOM 1854 C CB    . GLU A 1 238 ? -33.626 10.816  -19.031 1.00 62.87 238 A 1 
ATOM 1855 C CG    . GLU A 1 238 ? -32.870 11.542  -20.155 1.00 58.04 238 A 1 
ATOM 1856 C CD    . GLU A 1 238 ? -32.703 10.712  -21.436 1.00 53.52 238 A 1 
ATOM 1857 O OE1   . GLU A 1 238 ? -32.284 11.324  -22.454 1.00 49.62 238 A 1 
ATOM 1858 O OE2   . GLU A 1 238 ? -32.954 9.495   -21.403 1.00 49.09 238 A 1 
ATOM 1859 N N     . GLN A 1 239 ? -34.835 10.236  -16.091 1.00 62.76 239 A 1 
ATOM 1860 C CA    . GLN A 1 239 ? -35.905 9.809   -15.176 1.00 61.13 239 A 1 
ATOM 1861 C C     . GLN A 1 239 ? -36.269 10.888  -14.155 1.00 58.33 239 A 1 
ATOM 1862 O O     . GLN A 1 239 ? -37.450 11.022  -13.822 1.00 62.71 239 A 1 
ATOM 1863 C CB    . GLN A 1 239 ? -35.518 8.530   -14.442 1.00 62.78 239 A 1 
ATOM 1864 C CG    . GLN A 1 239 ? -35.752 7.278   -15.289 1.00 59.53 239 A 1 
ATOM 1865 C CD    . GLN A 1 239 ? -35.518 5.980   -14.507 1.00 55.39 239 A 1 
ATOM 1866 O OE1   . GLN A 1 239 ? -35.228 5.962   -13.308 1.00 51.70 239 A 1 
ATOM 1867 N NE2   . GLN A 1 239 ? -35.666 4.836   -15.144 1.00 48.74 239 A 1 
ATOM 1868 N N     . GLN A 1 240 ? -35.288 11.663  -13.652 1.00 57.92 240 A 1 
ATOM 1869 C CA    . GLN A 1 240 ? -35.587 12.797  -12.777 1.00 59.21 240 A 1 
ATOM 1870 C C     . GLN A 1 240 ? -36.311 13.908  -13.524 1.00 57.20 240 A 1 
ATOM 1871 O O     . GLN A 1 240 ? -37.323 14.397  -13.016 1.00 60.51 240 A 1 
ATOM 1872 C CB    . GLN A 1 240 ? -34.330 13.338  -12.087 1.00 59.49 240 A 1 
ATOM 1873 C CG    . GLN A 1 240 ? -33.979 12.526  -10.831 1.00 57.15 240 A 1 
ATOM 1874 C CD    . GLN A 1 240 ? -33.177 13.338  -9.798  1.00 52.30 240 A 1 
ATOM 1875 O OE1   . GLN A 1 240 ? -32.538 14.327  -10.079 1.00 51.44 240 A 1 
ATOM 1876 N NE2   . GLN A 1 240 ? -33.215 12.939  -8.551  1.00 47.34 240 A 1 
ATOM 1877 N N     . MET A 1 241 ? -35.880 14.261  -14.752 1.00 66.85 241 A 1 
ATOM 1878 C CA    . MET A 1 241 ? -36.593 15.241  -15.577 1.00 66.84 241 A 1 
ATOM 1879 C C     . MET A 1 241 ? -38.021 14.790  -15.906 1.00 63.85 241 A 1 
ATOM 1880 O O     . MET A 1 241 ? -38.939 15.609  -15.848 1.00 66.27 241 A 1 
ATOM 1881 C CB    . MET A 1 241 ? -35.813 15.534  -16.869 1.00 67.92 241 A 1 
ATOM 1882 C CG    . MET A 1 241 ? -35.109 16.888  -16.808 1.00 61.67 241 A 1 
ATOM 1883 S SD    . MET A 1 241 ? -34.426 17.496  -18.384 1.00 57.33 241 A 1 
ATOM 1884 C CE    . MET A 1 241 ? -32.797 16.707  -18.339 1.00 50.72 241 A 1 
ATOM 1885 N N     . GLN A 1 242 ? -38.223 13.507  -16.204 1.00 61.58 242 A 1 
ATOM 1886 C CA    . GLN A 1 242 ? -39.577 12.987  -16.418 1.00 61.00 242 A 1 
ATOM 1887 C C     . GLN A 1 242 ? -40.430 13.052  -15.149 1.00 56.07 242 A 1 
ATOM 1888 O O     . GLN A 1 242 ? -41.616 13.383  -15.245 1.00 59.52 242 A 1 
ATOM 1889 C CB    . GLN A 1 242 ? -39.541 11.551  -16.941 1.00 62.03 242 A 1 
ATOM 1890 C CG    . GLN A 1 242 ? -39.320 11.506  -18.454 1.00 58.49 242 A 1 
ATOM 1891 C CD    . GLN A 1 242 ? -39.427 10.091  -19.020 1.00 54.49 242 A 1 
ATOM 1892 O OE1   . GLN A 1 242 ? -39.550 9.093   -18.336 1.00 51.23 242 A 1 
ATOM 1893 N NE2   . GLN A 1 242 ? -39.405 9.955   -20.327 1.00 47.52 242 A 1 
ATOM 1894 N N     . LYS A 1 243 ? -39.848 12.796  -13.962 1.00 50.77 243 A 1 
ATOM 1895 C CA    . LYS A 1 243 ? -40.589 12.942  -12.702 1.00 51.50 243 A 1 
ATOM 1896 C C     . LYS A 1 243 ? -40.962 14.397  -12.416 1.00 46.44 243 A 1 
ATOM 1897 O O     . LYS A 1 243 ? -42.112 14.642  -12.060 1.00 49.00 243 A 1 
ATOM 1898 C CB    . LYS A 1 243 ? -39.815 12.348  -11.524 1.00 52.61 243 A 1 
ATOM 1899 C CG    . LYS A 1 243 ? -40.079 10.851  -11.389 1.00 51.52 243 A 1 
ATOM 1900 C CD    . LYS A 1 243 ? -39.374 10.334  -10.135 1.00 51.05 243 A 1 
ATOM 1901 C CE    . LYS A 1 243 ? -39.715 8.862   -9.908  1.00 44.80 243 A 1 
ATOM 1902 N NZ    . LYS A 1 243 ? -39.092 8.368   -8.656  1.00 41.51 243 A 1 
ATOM 1903 N N     . GLU A 1 244 ? -40.042 15.357  -12.627 1.00 57.92 244 A 1 
ATOM 1904 C CA    . GLU A 1 244 ? -40.365 16.789  -12.487 1.00 57.49 244 A 1 
ATOM 1905 C C     . GLU A 1 244 ? -41.443 17.239  -13.482 1.00 52.23 244 A 1 
ATOM 1906 O O     . GLU A 1 244 ? -42.312 18.034  -13.125 1.00 53.10 244 A 1 
ATOM 1907 C CB    . GLU A 1 244 ? -39.113 17.660  -12.667 1.00 56.70 244 A 1 
ATOM 1908 C CG    . GLU A 1 244 ? -38.348 17.874  -11.355 1.00 52.30 244 A 1 
ATOM 1909 C CD    . GLU A 1 244 ? -37.230 18.916  -11.490 1.00 50.45 244 A 1 
ATOM 1910 O OE1   . GLU A 1 244 ? -36.966 19.614  -10.489 1.00 44.80 244 A 1 
ATOM 1911 O OE2   . GLU A 1 244 ? -36.625 19.002  -12.575 1.00 45.16 244 A 1 
ATOM 1912 N N     . TYR A 1 245 ? -41.428 16.718  -14.738 1.00 56.27 245 A 1 
ATOM 1913 C CA    . TYR A 1 245 ? -42.485 17.012  -15.708 1.00 53.05 245 A 1 
ATOM 1914 C C     . TYR A 1 245 ? -43.851 16.492  -15.260 1.00 46.51 245 A 1 
ATOM 1915 O O     . TYR A 1 245 ? -44.828 17.234  -15.318 1.00 47.67 245 A 1 
ATOM 1916 C CB    . TYR A 1 245 ? -42.103 16.471  -17.093 1.00 51.87 245 A 1 
ATOM 1917 C CG    . TYR A 1 245 ? -41.910 17.573  -18.105 1.00 49.94 245 A 1 
ATOM 1918 C CD1   . TYR A 1 245 ? -43.012 18.046  -18.860 1.00 47.80 245 A 1 
ATOM 1919 C CD2   . TYR A 1 245 ? -40.651 18.177  -18.284 1.00 47.13 245 A 1 
ATOM 1920 C CE1   . TYR A 1 245 ? -42.850 19.091  -19.774 1.00 40.26 245 A 1 
ATOM 1921 C CE2   . TYR A 1 245 ? -40.468 19.226  -19.199 1.00 40.75 245 A 1 
ATOM 1922 C CZ    . TYR A 1 245 ? -41.575 19.687  -19.954 1.00 42.11 245 A 1 
ATOM 1923 O OH    . TYR A 1 245 ? -41.412 20.703  -20.852 1.00 39.55 245 A 1 
ATOM 1924 N N     . VAL A 1 246 ? -43.891 15.251  -14.749 1.00 54.92 246 A 1 
ATOM 1925 C CA    . VAL A 1 246 ? -45.161 14.650  -14.313 1.00 56.94 246 A 1 
ATOM 1926 C C     . VAL A 1 246 ? -45.714 15.324  -13.047 1.00 52.79 246 A 1 
ATOM 1927 O O     . VAL A 1 246 ? -46.925 15.520  -12.945 1.00 53.21 246 A 1 
ATOM 1928 C CB    . VAL A 1 246 ? -45.014 13.125  -14.121 1.00 54.62 246 A 1 
ATOM 1929 C CG1   . VAL A 1 246 ? -46.303 12.475  -13.577 1.00 50.29 246 A 1 
ATOM 1930 C CG2   . VAL A 1 246 ? -44.709 12.432  -15.451 1.00 55.91 246 A 1 
ATOM 1931 N N     . GLU A 1 247 ? -44.858 15.753  -12.109 1.00 53.54 247 A 1 
ATOM 1932 C CA    . GLU A 1 247 ? -45.311 16.513  -10.932 1.00 55.28 247 A 1 
ATOM 1933 C C     . GLU A 1 247 ? -45.825 17.917  -11.307 1.00 50.99 247 A 1 
ATOM 1934 O O     . GLU A 1 247 ? -46.813 18.372  -10.731 1.00 50.85 247 A 1 
ATOM 1935 C CB    . GLU A 1 247 ? -44.224 16.600  -9.845  1.00 53.64 247 A 1 
ATOM 1936 C CG    . GLU A 1 247 ? -44.208 15.346  -8.954  1.00 50.05 247 A 1 
ATOM 1937 C CD    . GLU A 1 247 ? -43.289 15.458  -7.725  1.00 46.88 247 A 1 
ATOM 1938 O OE1   . GLU A 1 247 ? -43.588 14.749  -6.729  1.00 43.21 247 A 1 
ATOM 1939 O OE2   . GLU A 1 247 ? -42.300 16.213  -7.761  1.00 43.71 247 A 1 
ATOM 1940 N N     . ASN A 1 248 ? -45.200 18.581  -12.297 1.00 49.82 248 A 1 
ATOM 1941 C CA    . ASN A 1 248 ? -45.654 19.900  -12.742 1.00 52.00 248 A 1 
ATOM 1942 C C     . ASN A 1 248 ? -46.977 19.853  -13.517 1.00 46.93 248 A 1 
ATOM 1943 O O     . ASN A 1 248 ? -47.809 20.737  -13.320 1.00 44.96 248 A 1 
ATOM 1944 C CB    . ASN A 1 248 ? -44.544 20.591  -13.544 1.00 49.76 248 A 1 
ATOM 1945 C CG    . ASN A 1 248 ? -43.541 21.312  -12.659 1.00 47.40 248 A 1 
ATOM 1946 O OD1   . ASN A 1 248 ? -43.875 21.970  -11.681 1.00 45.36 248 A 1 
ATOM 1947 N ND2   . ASN A 1 248 ? -42.274 21.258  -12.993 1.00 47.59 248 A 1 
ATOM 1948 N N     . GLU A 1 249 ? -47.217 18.839  -14.355 1.00 55.03 249 A 1 
ATOM 1949 C CA    . GLU A 1 249 ? -48.516 18.712  -15.050 1.00 56.62 249 A 1 
ATOM 1950 C C     . GLU A 1 249 ? -49.673 18.434  -14.071 1.00 54.57 249 A 1 
ATOM 1951 O O     . GLU A 1 249 ? -50.792 18.902  -14.279 1.00 50.78 249 A 1 
ATOM 1952 C CB    . GLU A 1 249 ? -48.471 17.614  -16.124 1.00 51.46 249 A 1 
ATOM 1953 C CG    . GLU A 1 249 ? -47.859 18.103  -17.443 1.00 47.13 249 A 1 
ATOM 1954 C CD    . GLU A 1 249 ? -48.043 17.107  -18.604 1.00 44.10 249 A 1 
ATOM 1955 O OE1   . GLU A 1 249 ? -47.996 17.565  -19.768 1.00 40.39 249 A 1 
ATOM 1956 O OE2   . GLU A 1 249 ? -48.217 15.891  -18.342 1.00 40.20 249 A 1 
ATOM 1957 N N     . GLY A 1 250 ? -49.402 17.724  -12.978 1.00 42.56 250 A 1 
ATOM 1958 C CA    . GLY A 1 250 ? -50.446 17.407  -12.002 1.00 43.18 250 A 1 
ATOM 1959 C C     . GLY A 1 250 ? -50.977 18.604  -11.219 1.00 41.19 250 A 1 
ATOM 1960 O O     . GLY A 1 250 ? -52.094 18.556  -10.705 1.00 40.15 250 A 1 
ATOM 1961 N N     . SER A 1 251 ? -50.202 19.687  -11.124 1.00 47.33 251 A 1 
ATOM 1962 C CA    . SER A 1 251 ? -50.594 20.899  -10.400 1.00 47.94 251 A 1 
ATOM 1963 C C     . SER A 1 251 ? -51.402 21.881  -11.248 1.00 44.72 251 A 1 
ATOM 1964 O O     . SER A 1 251 ? -51.341 23.090  -11.017 1.00 44.07 251 A 1 
ATOM 1965 C CB    . SER A 1 251 ? -49.408 21.540  -9.688  1.00 46.68 251 A 1 
ATOM 1966 O OG    . SER A 1 251 ? -48.546 22.242  -10.563 1.00 45.18 251 A 1 
ATOM 1967 N N     . GLU A 1 252 ? -52.181 21.403  -12.218 1.00 45.13 252 A 1 
ATOM 1968 C CA    . GLU A 1 252 ? -53.241 22.224  -12.808 1.00 47.95 252 A 1 
ATOM 1969 C C     . GLU A 1 252 ? -54.205 22.622  -11.691 1.00 45.10 252 A 1 
ATOM 1970 O O     . GLU A 1 252 ? -55.145 21.912  -11.330 1.00 42.15 252 A 1 
ATOM 1971 C CB    . GLU A 1 252 ? -53.971 21.536  -13.965 1.00 44.24 252 A 1 
ATOM 1972 C CG    . GLU A 1 252 ? -53.208 21.632  -15.299 1.00 42.44 252 A 1 
ATOM 1973 C CD    . GLU A 1 252 ? -54.089 21.292  -16.508 1.00 40.73 252 A 1 
ATOM 1974 O OE1   . GLU A 1 252 ? -53.788 21.812  -17.606 1.00 37.93 252 A 1 
ATOM 1975 O OE2   . GLU A 1 252 ? -55.094 20.572  -16.337 1.00 37.32 252 A 1 
ATOM 1976 N N     . CYS A 1 253 ? -53.892 23.785  -11.110 1.00 48.90 253 A 1 
ATOM 1977 C CA    . CYS A 1 253 ? -54.776 24.451  -10.174 1.00 52.18 253 A 1 
ATOM 1978 C C     . CYS A 1 253 ? -56.101 24.645  -10.900 1.00 47.82 253 A 1 
ATOM 1979 O O     . CYS A 1 253 ? -56.223 25.511  -11.766 1.00 48.24 253 A 1 
ATOM 1980 C CB    . CYS A 1 253 ? -54.161 25.783  -9.750  1.00 49.78 253 A 1 
ATOM 1981 S SG    . CYS A 1 253 ? -52.785 25.518  -8.590  1.00 45.79 253 A 1 
ATOM 1982 N N     . ILE A 1 254 ? -57.105 23.848  -10.530 1.00 35.52 254 A 1 
ATOM 1983 C CA    . ILE A 1 254 ? -58.494 24.062  -10.901 1.00 41.58 254 A 1 
ATOM 1984 C C     . ILE A 1 254 ? -58.873 25.421  -10.319 1.00 39.42 254 A 1 
ATOM 1985 O O     . ILE A 1 254 ? -59.293 25.525  -9.165  1.00 38.29 254 A 1 
ATOM 1986 C CB    . ILE A 1 254 ? -59.404 22.929  -10.383 1.00 39.24 254 A 1 
ATOM 1987 C CG1   . ILE A 1 254 ? -58.948 21.559  -10.938 1.00 38.21 254 A 1 
ATOM 1988 C CG2   . ILE A 1 254 ? -60.865 23.201  -10.773 1.00 41.00 254 A 1 
ATOM 1989 C CD1   . ILE A 1 254 ? -59.682 20.364  -10.337 1.00 39.26 254 A 1 
ATOM 1990 N N     . VAL A 1 255 ? -58.616 26.488  -11.089 1.00 39.42 255 A 1 
ATOM 1991 C CA    . VAL A 1 255 ? -59.054 27.833  -10.725 1.00 44.32 255 A 1 
ATOM 1992 C C     . VAL A 1 255 ? -60.574 27.759  -10.679 1.00 40.82 255 A 1 
ATOM 1993 O O     . VAL A 1 255 ? -61.190 27.539  -11.723 1.00 39.79 255 A 1 
ATOM 1994 C CB    . VAL A 1 255 ? -58.573 28.895  -11.731 1.00 42.63 255 A 1 
ATOM 1995 C CG1   . VAL A 1 255 ? -59.057 30.284  -11.299 1.00 40.60 255 A 1 
ATOM 1996 C CG2   . VAL A 1 255 ? -57.046 28.929  -11.807 1.00 45.03 255 A 1 
ATOM 1997 N N     . PRO A 1 256 ? -61.207 27.848  -9.497  1.00 43.55 256 A 1 
ATOM 1998 C CA    . PRO A 1 256 ? -62.645 27.744  -9.413  1.00 47.00 256 A 1 
ATOM 1999 C C     . PRO A 1 256 ? -63.214 28.906  -10.214 1.00 46.22 256 A 1 
ATOM 2000 O O     . PRO A 1 256 ? -62.956 30.065  -9.900  1.00 44.93 256 A 1 
ATOM 2001 C CB    . PRO A 1 256 ? -62.977 27.787  -7.914  1.00 43.89 256 A 1 
ATOM 2002 C CG    . PRO A 1 256 ? -61.793 28.518  -7.301  1.00 44.67 256 A 1 
ATOM 2003 C CD    . PRO A 1 256 ? -60.614 28.121  -8.208  1.00 49.94 256 A 1 
ATOM 2004 N N     . SER A 1 257 ? -63.960 28.596  -11.292 1.00 41.33 257 A 1 
ATOM 2005 C CA    . SER A 1 257 ? -64.630 29.575  -12.138 1.00 46.30 257 A 1 
ATOM 2006 C C     . SER A 1 257 ? -65.596 30.363  -11.259 1.00 44.16 257 A 1 
ATOM 2007 O O     . SER A 1 257 ? -66.688 29.895  -10.947 1.00 44.00 257 A 1 
ATOM 2008 C CB    . SER A 1 257 ? -65.341 28.884  -13.298 1.00 44.35 257 A 1 
ATOM 2009 O OG    . SER A 1 257 ? -66.149 27.815  -12.840 1.00 43.54 257 A 1 
ATOM 2010 N N     . GLN A 1 258 ? -65.155 31.532  -10.807 1.00 44.43 258 A 1 
ATOM 2011 C CA    . GLN A 1 258 ? -66.020 32.441  -10.068 1.00 51.21 258 A 1 
ATOM 2012 C C     . GLN A 1 258 ? -67.147 32.843  -11.013 1.00 50.35 258 A 1 
ATOM 2013 O O     . GLN A 1 258 ? -66.980 33.678  -11.898 1.00 48.26 258 A 1 
ATOM 2014 C CB    . GLN A 1 258 ? -65.255 33.658  -9.545  1.00 47.05 258 A 1 
ATOM 2015 C CG    . GLN A 1 258 ? -64.403 33.350  -8.309  1.00 44.48 258 A 1 
ATOM 2016 C CD    . GLN A 1 258 ? -63.824 34.603  -7.652  1.00 41.16 258 A 1 
ATOM 2017 O OE1   . GLN A 1 258 ? -63.913 35.707  -8.131  1.00 39.05 258 A 1 
ATOM 2018 N NE2   . GLN A 1 258 ? -63.207 34.462  -6.496  1.00 37.67 258 A 1 
ATOM 2019 N N     . SER A 1 259 ? -68.290 32.215  -10.831 1.00 39.26 259 A 1 
ATOM 2020 C CA    . SER A 1 259 ? -69.507 32.558  -11.553 1.00 42.63 259 A 1 
ATOM 2021 C C     . SER A 1 259 ? -69.878 33.989  -11.169 1.00 40.05 259 A 1 
ATOM 2022 O O     . SER A 1 259 ? -70.407 34.247  -10.087 1.00 40.26 259 A 1 
ATOM 2023 C CB    . SER A 1 259 ? -70.618 31.560  -11.237 1.00 41.19 259 A 1 
ATOM 2024 O OG    . SER A 1 259 ? -70.814 31.411  -9.837  1.00 41.00 259 A 1 
ATOM 2025 N N     . THR A 1 260 ? -69.560 34.942  -12.063 1.00 44.16 260 A 1 
ATOM 2026 C CA    . THR A 1 260 ? -69.952 36.350  -11.957 1.00 48.90 260 A 1 
ATOM 2027 C C     . THR A 1 260 ? -71.463 36.432  -12.120 1.00 45.74 260 A 1 
ATOM 2028 O O     . THR A 1 260 ? -71.986 36.647  -13.210 1.00 45.42 260 A 1 
ATOM 2029 C CB    . THR A 1 260 ? -69.214 37.220  -12.976 1.00 45.67 260 A 1 
ATOM 2030 O OG1   . THR A 1 260 ? -69.062 36.542  -14.201 1.00 43.67 260 A 1 
ATOM 2031 C CG2   . THR A 1 260 ? -67.808 37.571  -12.501 1.00 45.48 260 A 1 
ATOM 2032 N N     . ILE A 1 261 ? -72.164 36.217  -11.003 1.00 39.31 261 A 1 
ATOM 2033 C CA    . ILE A 1 261 ? -73.611 36.431  -10.954 1.00 45.23 261 A 1 
ATOM 2034 C C     . ILE A 1 261 ? -73.824 37.928  -11.154 1.00 43.24 261 A 1 
ATOM 2035 O O     . ILE A 1 261 ? -73.676 38.726  -10.227 1.00 42.85 261 A 1 
ATOM 2036 C CB    . ILE A 1 261 ? -74.233 35.888  -9.658  1.00 42.81 261 A 1 
ATOM 2037 C CG1   . ILE A 1 261 ? -74.018 34.361  -9.546  1.00 41.74 261 A 1 
ATOM 2038 C CG2   . ILE A 1 261 ? -75.738 36.211  -9.620  1.00 43.69 261 A 1 
ATOM 2039 C CD1   . ILE A 1 261 ? -74.488 33.741  -8.230  1.00 42.08 261 A 1 
ATOM 2040 N N     . VAL A 1 262 ? -74.180 38.302  -12.397 1.00 37.34 262 A 1 
ATOM 2041 C CA    . VAL A 1 262 ? -74.555 39.658  -12.801 1.00 44.40 262 A 1 
ATOM 2042 C C     . VAL A 1 262 ? -75.885 39.997  -12.118 1.00 42.04 262 A 1 
ATOM 2043 O O     . VAL A 1 262 ? -76.964 39.827  -12.686 1.00 41.09 262 A 1 
ATOM 2044 C CB    . VAL A 1 262 ? -74.640 39.774  -14.336 1.00 41.16 262 A 1 
ATOM 2045 C CG1   . VAL A 1 262 ? -74.866 41.231  -14.768 1.00 38.54 262 A 1 
ATOM 2046 C CG2   . VAL A 1 262 ? -73.348 39.293  -15.014 1.00 42.83 262 A 1 
ATOM 2047 N N     . ARG A 1 263 ? -75.836 40.447  -10.874 1.00 39.65 263 A 1 
ATOM 2048 C CA    . ARG A 1 263 ? -77.030 40.944  -10.184 1.00 47.34 263 A 1 
ATOM 2049 C C     . ARG A 1 263 ? -77.462 42.249  -10.844 1.00 45.22 263 A 1 
ATOM 2050 O O     . ARG A 1 263 ? -76.702 43.212  -10.902 1.00 44.82 263 A 1 
ATOM 2051 C CB    . ARG A 1 263 ? -76.806 41.115  -8.672  1.00 43.87 263 A 1 
ATOM 2052 C CG    . ARG A 1 263 ? -77.100 39.806  -7.898  1.00 41.78 263 A 1 
ATOM 2053 C CD    . ARG A 1 263 ? -77.063 40.029  -6.382  1.00 39.29 263 A 1 
ATOM 2054 N NE    . ARG A 1 263 ? -77.516 38.837  -5.640  1.00 36.89 263 A 1 
ATOM 2055 C CZ    . ARG A 1 263 ? -77.624 38.717  -4.323  1.00 33.04 263 A 1 
ATOM 2056 N NH1   . ARG A 1 263 ? -77.313 39.711  -3.528  1.00 31.56 263 A 1 
ATOM 2057 N NH2   . ARG A 1 263 ? -78.057 37.619  -3.786  1.00 30.07 263 A 1 
ATOM 2058 N N     . ARG A 1 264 ? -78.704 42.288  -11.329 1.00 39.49 264 A 1 
ATOM 2059 C CA    . ARG A 1 264 ? -79.335 43.465  -11.924 1.00 45.85 264 A 1 
ATOM 2060 C C     . ARG A 1 264 ? -79.387 44.612  -10.908 1.00 42.33 264 A 1 
ATOM 2061 O O     . ARG A 1 264 ? -79.817 44.393  -9.781  1.00 40.56 264 A 1 
ATOM 2062 C CB    . ARG A 1 264 ? -80.765 43.126  -12.386 1.00 41.96 264 A 1 
ATOM 2063 C CG    . ARG A 1 264 ? -80.810 42.387  -13.726 1.00 39.98 264 A 1 
ATOM 2064 C CD    . ARG A 1 264 ? -82.271 42.145  -14.149 1.00 38.56 264 A 1 
ATOM 2065 N NE    . ARG A 1 264 ? -82.370 41.599  -15.512 1.00 36.20 264 A 1 
ATOM 2066 C CZ    . ARG A 1 264 ? -83.482 41.231  -16.135 1.00 32.73 264 A 1 
ATOM 2067 N NH1   . ARG A 1 264 ? -84.647 41.306  -15.534 1.00 31.43 264 A 1 
ATOM 2068 N NH2   . ARG A 1 264 ? -83.441 40.790  -17.351 1.00 30.68 264 A 1 
ATOM 2069 N N     . PRO A 1 265 ? -79.053 45.849  -11.309 1.00 37.05 265 A 1 
ATOM 2070 C CA    . PRO A 1 265 ? -79.156 47.019  -10.452 1.00 43.00 265 A 1 
ATOM 2071 C C     . PRO A 1 265 ? -80.643 47.424  -10.338 1.00 42.18 265 A 1 
ATOM 2072 O O     . PRO A 1 265 ? -81.192 48.020  -11.266 1.00 40.05 265 A 1 
ATOM 2073 C CB    . PRO A 1 265 ? -78.291 48.074  -11.132 1.00 38.64 265 A 1 
ATOM 2074 C CG    . PRO A 1 265 ? -78.378 47.736  -12.620 1.00 39.61 265 A 1 
ATOM 2075 C CD    . PRO A 1 265 ? -78.524 46.210  -12.627 1.00 46.25 265 A 1 
ATOM 2076 N N     . HIS A 1 266 ? -81.314 47.081  -9.259  1.00 39.23 266 A 1 
ATOM 2077 C CA    . HIS A 1 266 ? -82.654 47.603  -8.981  1.00 45.43 266 A 1 
ATOM 2078 C C     . HIS A 1 266 ? -82.590 49.082  -8.545  1.00 43.39 266 A 1 
ATOM 2079 O O     . HIS A 1 266 ? -81.687 49.491  -7.818  1.00 42.59 266 A 1 
ATOM 2080 C CB    . HIS A 1 266 ? -83.407 46.713  -7.979  1.00 42.56 266 A 1 
ATOM 2081 C CG    . HIS A 1 266 ? -84.517 45.934  -8.641  1.00 40.73 266 A 1 
ATOM 2082 N ND1   . HIS A 1 266 ? -85.779 46.402  -8.956  1.00 38.73 266 A 1 
ATOM 2083 C CD2   . HIS A 1 266 ? -84.483 44.643  -9.079  1.00 38.95 266 A 1 
ATOM 2084 C CE1   . HIS A 1 266 ? -86.454 45.420  -9.552  1.00 35.94 266 A 1 
ATOM 2085 N NE2   . HIS A 1 266 ? -85.709 44.323  -9.657  1.00 36.06 266 A 1 
ATOM 2086 N N     . GLN A 1 267 ? -83.571 49.888  -9.006  1.00 45.96 267 A 1 
ATOM 2087 C CA    . GLN A 1 267 ? -83.555 51.364  -9.069  1.00 50.52 267 A 1 
ATOM 2088 C C     . GLN A 1 267 ? -83.867 52.146  -7.780  1.00 49.52 267 A 1 
ATOM 2089 O O     . GLN A 1 267 ? -83.861 53.365  -7.851  1.00 47.25 267 A 1 
ATOM 2090 C CB    . GLN A 1 267 ? -84.598 51.790  -10.112 1.00 45.85 267 A 1 
ATOM 2091 C CG    . GLN A 1 267 ? -84.193 51.613  -11.566 1.00 42.02 267 A 1 
ATOM 2092 C CD    . GLN A 1 267 ? -85.316 52.067  -12.509 1.00 38.18 267 A 1 
ATOM 2093 O OE1   . GLN A 1 267 ? -86.477 52.068  -12.184 1.00 37.70 267 A 1 
ATOM 2094 N NE2   . GLN A 1 267 ? -84.993 52.450  -13.729 1.00 34.86 267 A 1 
ATOM 2095 N N     . SER A 1 268 ? -84.251 51.543  -6.681  1.00 45.22 268 A 1 
ATOM 2096 C CA    . SER A 1 268 ? -85.105 52.204  -5.675  1.00 47.29 268 A 1 
ATOM 2097 C C     . SER A 1 268 ? -84.530 53.534  -5.134  1.00 45.15 268 A 1 
ATOM 2098 O O     . SER A 1 268 ? -83.367 53.604  -4.768  1.00 43.17 268 A 1 
ATOM 2099 C CB    . SER A 1 268 ? -85.409 51.255  -4.529  1.00 43.62 268 A 1 
ATOM 2100 O OG    . SER A 1 268 ? -86.405 51.803  -3.701  1.00 40.51 268 A 1 
ATOM 2101 N N     . GLY A 1 269 ? -85.365 54.574  -5.083  1.00 39.01 269 A 1 
ATOM 2102 C CA    . GLY A 1 269 ? -84.956 55.977  -5.056  1.00 41.15 269 A 1 
ATOM 2103 C C     . GLY A 1 269 ? -85.260 56.847  -3.830  1.00 38.85 269 A 1 
ATOM 2104 O O     . GLY A 1 269 ? -85.083 58.054  -3.951  1.00 37.69 269 A 1 
ATOM 2105 N N     . TYR A 1 270 ? -85.761 56.358  -2.745  1.00 37.12 270 A 1 
ATOM 2106 C CA    . TYR A 1 270 ? -86.181 57.192  -1.604  1.00 41.41 270 A 1 
ATOM 2107 C C     . TYR A 1 270 ? -84.985 57.687  -0.751  1.00 38.10 270 A 1 
ATOM 2108 O O     . TYR A 1 270 ? -83.963 57.026  -0.747  1.00 37.66 270 A 1 
ATOM 2109 C CB    . TYR A 1 270 ? -87.120 56.362  -0.722  1.00 38.44 270 A 1 
ATOM 2110 C CG    . TYR A 1 270 ? -88.538 56.189  -1.227  1.00 39.55 270 A 1 
ATOM 2111 C CD1   . TYR A 1 270 ? -89.509 57.178  -0.952  1.00 41.78 270 A 1 
ATOM 2112 C CD2   . TYR A 1 270 ? -88.908 55.023  -1.914  1.00 42.61 270 A 1 
ATOM 2113 C CE1   . TYR A 1 270 ? -90.835 56.989  -1.373  1.00 38.48 270 A 1 
ATOM 2114 C CE2   . TYR A 1 270 ? -90.235 54.836  -2.345  1.00 37.66 270 A 1 
ATOM 2115 C CZ    . TYR A 1 270 ? -91.205 55.824  -2.066  1.00 38.69 270 A 1 
ATOM 2116 O OH    . TYR A 1 270 ? -92.495 55.645  -2.469  1.00 38.63 270 A 1 
ATOM 2117 N N     . ALA A 1 271 ? -85.028 58.711  0.090   1.00 38.70 271 A 1 
ATOM 2118 C CA    . ALA A 1 271 ? -85.656 60.023  0.153   1.00 41.53 271 A 1 
ATOM 2119 C C     . ALA A 1 271 ? -84.805 60.986  1.037   1.00 39.17 271 A 1 
ATOM 2120 O O     . ALA A 1 271 ? -83.884 61.566  0.463   1.00 38.57 271 A 1 
ATOM 2121 C CB    . ALA A 1 271 ? -87.129 59.931  0.586   1.00 38.77 271 A 1 
ATOM 2122 N N     . PRO A 1 272 ? -85.067 61.275  2.310   1.00 37.87 272 A 1 
ATOM 2123 C CA    . PRO A 1 272 ? -85.078 62.701  2.689   1.00 42.68 272 A 1 
ATOM 2124 C C     . PRO A 1 272 ? -84.002 63.329  3.633   1.00 42.47 272 A 1 
ATOM 2125 O O     . PRO A 1 272 ? -83.437 64.359  3.275   1.00 42.55 272 A 1 
ATOM 2126 C CB    . PRO A 1 272 ? -86.473 62.851  3.301   1.00 39.62 272 A 1 
ATOM 2127 C CG    . PRO A 1 272 ? -86.730 61.532  4.000   1.00 41.02 272 A 1 
ATOM 2128 C CD    . PRO A 1 272 ? -85.791 60.556  3.302   1.00 50.11 272 A 1 
ATOM 2129 N N     . LEU A 1 273 ? -83.867 62.863  4.838   1.00 42.49 273 A 1 
ATOM 2130 C CA    . LEU A 1 273 ? -83.765 63.716  6.056   1.00 48.46 273 A 1 
ATOM 2131 C C     . LEU A 1 273 ? -82.347 64.204  6.481   1.00 47.89 273 A 1 
ATOM 2132 O O     . LEU A 1 273 ? -81.362 63.748  5.946   1.00 47.54 273 A 1 
ATOM 2133 C CB    . LEU A 1 273 ? -84.462 62.959  7.214   1.00 43.59 273 A 1 
ATOM 2134 C CG    . LEU A 1 273 ? -85.945 63.310  7.415   1.00 41.57 273 A 1 
ATOM 2135 C CD1   . LEU A 1 273 ? -86.659 62.164  8.142   1.00 40.36 273 A 1 
ATOM 2136 C CD2   . LEU A 1 273 ? -86.136 64.570  8.245   1.00 43.97 273 A 1 
ATOM 2137 N N     . VAL A 1 274 ? -82.220 65.000  7.499   1.00 37.13 274 A 1 
ATOM 2138 C CA    . VAL A 1 274 ? -82.127 66.448  7.703   1.00 44.18 274 A 1 
ATOM 2139 C C     . VAL A 1 274 ? -80.784 66.909  8.313   1.00 41.75 274 A 1 
ATOM 2140 O O     . VAL A 1 274 ? -80.132 67.769  7.732   1.00 40.84 274 A 1 
ATOM 2141 C CB    . VAL A 1 274 ? -83.227 66.970  8.671   1.00 40.40 274 A 1 
ATOM 2142 C CG1   . VAL A 1 274 ? -83.141 68.478  8.943   1.00 39.01 274 A 1 
ATOM 2143 C CG2   . VAL A 1 274 ? -84.646 66.717  8.176   1.00 46.28 274 A 1 
ATOM 2144 N N     . GLY A 1 275 ? -80.476 66.505  9.520   1.00 43.00 275 A 1 
ATOM 2145 C CA    . GLY A 1 275 ? -80.189 67.547  10.511  1.00 44.61 275 A 1 
ATOM 2146 C C     . GLY A 1 275 ? -78.756 67.978  10.875  1.00 42.19 275 A 1 
ATOM 2147 O O     . GLY A 1 275 ? -77.987 68.436  10.041  1.00 41.82 275 A 1 
ATOM 2148 N N     . ALA A 1 276 ? -78.551 67.989  12.166  1.00 42.31 276 A 1 
ATOM 2149 C CA    . ALA A 1 276 ? -77.771 68.961  12.951  1.00 46.50 276 A 1 
ATOM 2150 C C     . ALA A 1 276 ? -76.254 68.621  13.103  1.00 45.39 276 A 1 
ATOM 2151 O O     . ALA A 1 276 ? -75.817 67.605  12.590  1.00 44.75 276 A 1 
ATOM 2152 C CB    . ALA A 1 276 ? -78.500 68.988  14.304  1.00 42.74 276 A 1 
ATOM 2153 N N     . GLU A 1 277 ? -75.406 69.315  13.792  1.00 41.67 277 A 1 
ATOM 2154 C CA    . GLU A 1 277 ? -75.371 70.705  14.284  1.00 47.66 277 A 1 
ATOM 2155 C C     . GLU A 1 277 ? -73.903 71.201  14.484  1.00 46.99 277 A 1 
ATOM 2156 O O     . GLU A 1 277 ? -73.496 72.115  13.790  1.00 46.60 277 A 1 
ATOM 2157 C CB    . GLU A 1 277 ? -76.092 70.822  15.650  1.00 42.91 277 A 1 
ATOM 2158 C CG    . GLU A 1 277 ? -76.702 72.206  15.948  1.00 41.37 277 A 1 
ATOM 2159 C CD    . GLU A 1 277 ? -77.315 72.289  17.341  1.00 41.61 277 A 1 
ATOM 2160 O OE1   . GLU A 1 277 ? -77.825 73.387  17.678  1.00 39.85 277 A 1 
ATOM 2161 O OE2   . GLU A 1 277 ? -77.303 71.280  18.091  1.00 40.91 277 A 1 
ATOM 2162 N N     . GLN A 1 278 ? -73.199 70.714  15.451  1.00 41.96 278 A 1 
ATOM 2163 C CA    . GLN A 1 278 ? -72.445 71.614  16.337  1.00 46.70 278 A 1 
ATOM 2164 C C     . GLN A 1 278 ? -70.997 72.046  15.983  1.00 45.46 278 A 1 
ATOM 2165 O O     . GLN A 1 278 ? -70.831 73.038  15.276  1.00 44.08 278 A 1 
ATOM 2166 C CB    . GLN A 1 278 ? -72.544 71.129  17.800  1.00 42.31 278 A 1 
ATOM 2167 C CG    . GLN A 1 278 ? -73.861 71.436  18.496  1.00 38.80 278 A 1 
ATOM 2168 C CD    . GLN A 1 278 ? -73.809 71.113  19.978  1.00 37.15 278 A 1 
ATOM 2169 O OE1   . GLN A 1 278 ? -72.906 70.472  20.499  1.00 38.65 278 A 1 
ATOM 2170 N NE2   . GLN A 1 278 ? -74.781 71.560  20.734  1.00 36.46 278 A 1 
ATOM 2171 N N     . ALA A 1 279 ? -69.976 71.503  16.653  1.00 40.47 279 A 1 
ATOM 2172 C CA    . ALA A 1 279 ? -69.162 72.499  17.378  1.00 41.75 279 A 1 
ATOM 2173 C C     . ALA A 1 279 ? -67.676 72.714  16.981  1.00 38.80 279 A 1 
ATOM 2174 O O     . ALA A 1 279 ? -67.365 73.262  15.935  1.00 38.94 279 A 1 
ATOM 2175 C CB    . ALA A 1 279 ? -69.352 72.265  18.885  1.00 39.84 279 A 1 
ATOM 2176 N N     . ALA A 1 280 ? -66.839 72.481  17.922  1.00 38.95 280 A 1 
ATOM 2177 C CA    . ALA A 1 280 ? -65.640 73.297  18.203  1.00 40.27 280 A 1 
ATOM 2178 C C     . ALA A 1 280 ? -64.335 72.821  17.522  1.00 37.02 280 A 1 
ATOM 2179 O O     . ALA A 1 280 ? -64.301 71.751  16.961  1.00 36.72 280 A 1 
ATOM 2180 C CB    . ALA A 1 280 ? -65.516 73.278  19.738  1.00 38.25 280 A 1 
ATOM 2181 N N     . SER A 1 281 ? -63.213 73.469  17.643  1.00 47.65 281 A 1 
ATOM 2182 C CA    . SER A 1 281 ? -62.786 74.867  17.431  1.00 49.53 281 A 1 
ATOM 2183 C C     . SER A 1 281 ? -61.270 74.985  17.228  1.00 47.66 281 A 1 
ATOM 2184 O O     . SER A 1 281 ? -60.831 75.897  16.533  1.00 47.22 281 A 1 
ATOM 2185 C CB    . SER A 1 281 ? -63.145 75.778  18.624  1.00 47.04 281 A 1 
ATOM 2186 O OG    . SER A 1 281 ? -62.376 75.498  19.766  1.00 42.78 281 A 1 
ATOM 2187 N N     . ALA A 1 282 ? -60.461 74.173  17.881  1.00 40.98 282 A 1 
ATOM 2188 C CA    . ALA A 1 282 ? -59.113 74.608  18.296  1.00 43.10 282 A 1 
ATOM 2189 C C     . ALA A 1 282 ? -58.068 74.792  17.166  1.00 40.23 282 A 1 
ATOM 2190 O O     . ALA A 1 282 ? -58.072 74.107  16.153  1.00 40.82 282 A 1 
ATOM 2191 C CB    . ALA A 1 282 ? -58.603 73.676  19.398  1.00 40.79 282 A 1 
ATOM 2192 N N     . THR A 1 283 ? -57.191 75.758  17.416  1.00 49.53 283 A 1 
ATOM 2193 C CA    . THR A 1 283 ? -56.592 76.661  16.412  1.00 52.79 283 A 1 
ATOM 2194 C C     . THR A 1 283 ? -55.145 76.409  15.964  1.00 51.81 283 A 1 
ATOM 2195 O O     . THR A 1 283 ? -54.826 76.652  14.805  1.00 49.78 283 A 1 
ATOM 2196 C CB    . THR A 1 283 ? -56.572 78.075  17.008  1.00 47.14 283 A 1 
ATOM 2197 O OG1   . THR A 1 283 ? -56.091 78.032  18.344  1.00 44.14 283 A 1 
ATOM 2198 C CG2   . THR A 1 283 ? -57.951 78.724  17.061  1.00 47.41 283 A 1 
ATOM 2199 N N     . ALA A 1 284 ? -54.281 76.176  16.884  1.00 42.50 284 A 1 
ATOM 2200 C CA    . ALA A 1 284 ? -52.880 76.648  16.801  1.00 45.08 284 A 1 
ATOM 2201 C C     . ALA A 1 284 ? -52.003 75.880  15.797  1.00 42.85 284 A 1 
ATOM 2202 O O     . ALA A 1 284 ? -52.348 74.786  15.378  1.00 41.82 284 A 1 
ATOM 2203 C CB    . ALA A 1 284 ? -52.308 76.559  18.226  1.00 42.00 284 A 1 
ATOM 2204 N N     . GLY A 1 285 ? -50.843 76.274  15.426  1.00 43.85 285 A 1 
ATOM 2205 C CA    . GLY A 1 285 ? -50.025 77.484  15.451  1.00 45.13 285 A 1 
ATOM 2206 C C     . GLY A 1 285 ? -48.796 77.189  14.579  1.00 43.17 285 A 1 
ATOM 2207 O O     . GLY A 1 285 ? -48.409 76.032  14.429  1.00 43.84 285 A 1 
ATOM 2208 N N     . ALA A 1 286 ? -48.200 78.188  13.927  1.00 38.80 286 A 1 
ATOM 2209 C CA    . ALA A 1 286 ? -47.563 78.044  12.607  1.00 41.77 286 A 1 
ATOM 2210 C C     . ALA A 1 286 ? -46.038 77.842  12.543  1.00 39.85 286 A 1 
ATOM 2211 O O     . ALA A 1 286 ? -45.533 77.568  11.461  1.00 39.00 286 A 1 
ATOM 2212 C CB    . ALA A 1 286 ? -47.945 79.298  11.808  1.00 38.56 286 A 1 
ATOM 2213 N N     . SER A 1 287 ? -45.302 78.102  13.602  1.00 48.25 287 A 1 
ATOM 2214 C CA    . SER A 1 287 ? -43.981 78.759  13.532  1.00 51.01 287 A 1 
ATOM 2215 C C     . SER A 1 287 ? -42.931 78.077  12.632  1.00 49.57 287 A 1 
ATOM 2216 O O     . SER A 1 287 ? -42.755 76.865  12.659  1.00 48.59 287 A 1 
ATOM 2217 C CB    . SER A 1 287 ? -43.416 78.979  14.930  1.00 47.57 287 A 1 
ATOM 2218 O OG    . SER A 1 287 ? -42.361 79.897  14.870  1.00 42.26 287 A 1 
ATOM 2219 N N     . ALA A 1 288 ? -42.219 78.916  11.875  1.00 43.63 288 A 1 
ATOM 2220 C CA    . ALA A 1 288 ? -41.542 78.583  10.617  1.00 46.12 288 A 1 
ATOM 2221 C C     . ALA A 1 288 ? -40.007 78.573  10.665  1.00 44.47 288 A 1 
ATOM 2222 O O     . ALA A 1 288 ? -39.394 78.613  9.599   1.00 42.52 288 A 1 
ATOM 2223 C CB    . ALA A 1 288 ? -42.031 79.612  9.585   1.00 42.87 288 A 1 
ATOM 2224 N N     . TYR A 1 289 ? -39.401 78.637  11.814  1.00 36.88 289 A 1 
ATOM 2225 C CA    . TYR A 1 289 ? -38.053 79.210  11.932  1.00 41.06 289 A 1 
ATOM 2226 C C     . TYR A 1 289 ? -36.981 78.576  11.019  1.00 38.51 289 A 1 
ATOM 2227 O O     . TYR A 1 289 ? -36.936 77.374  10.787  1.00 38.48 289 A 1 
ATOM 2228 C CB    . TYR A 1 289 ? -37.617 79.277  13.399  1.00 38.64 289 A 1 
ATOM 2229 C CG    . TYR A 1 289 ? -38.042 80.566  14.068  1.00 40.36 289 A 1 
ATOM 2230 C CD1   . TYR A 1 289 ? -37.239 81.722  13.952  1.00 41.77 289 A 1 
ATOM 2231 C CD2   . TYR A 1 289 ? -39.249 80.640  14.787  1.00 42.95 289 A 1 
ATOM 2232 C CE1   . TYR A 1 289 ? -37.645 82.933  14.552  1.00 38.96 289 A 1 
ATOM 2233 C CE2   . TYR A 1 289 ? -39.656 81.838  15.388  1.00 38.46 289 A 1 
ATOM 2234 C CZ    . TYR A 1 289 ? -38.851 82.988  15.273  1.00 39.27 289 A 1 
ATOM 2235 O OH    . TYR A 1 289 ? -39.240 84.163  15.853  1.00 37.75 289 A 1 
ATOM 2236 N N     . THR A 1 290 ? -36.102 79.442  10.524  1.00 48.25 290 A 1 
ATOM 2237 C CA    . THR A 1 290 ? -35.414 79.364  9.226   1.00 52.05 290 A 1 
ATOM 2238 C C     . THR A 1 290 ? -33.944 78.941  9.240   1.00 51.93 290 A 1 
ATOM 2239 O O     . THR A 1 290 ? -33.442 78.587  8.184   1.00 49.68 290 A 1 
ATOM 2240 C CB    . THR A 1 290 ? -35.442 80.759  8.593   1.00 46.83 290 A 1 
ATOM 2241 O OG1   . THR A 1 290 ? -35.071 81.745  9.554   1.00 45.76 290 A 1 
ATOM 2242 C CG2   . THR A 1 290 ? -36.828 81.142  8.080   1.00 50.73 290 A 1 
ATOM 2243 N N     . ASP A 1 291 ? -33.248 79.087  10.336  1.00 45.94 291 A 1 
ATOM 2244 C CA    . ASP A 1 291 ? -31.867 79.579  10.286  1.00 51.55 291 A 1 
ATOM 2245 C C     . ASP A 1 291 ? -30.801 78.706  9.573   1.00 50.70 291 A 1 
ATOM 2246 O O     . ASP A 1 291 ? -30.893 77.493  9.454   1.00 49.24 291 A 1 
ATOM 2247 C CB    . ASP A 1 291 ? -31.396 80.025  11.686  1.00 46.59 291 A 1 
ATOM 2248 C CG    . ASP A 1 291 ? -31.667 81.507  11.983  1.00 41.70 291 A 1 
ATOM 2249 O OD1   . ASP A 1 291 ? -31.754 82.292  11.020  1.00 40.34 291 A 1 
ATOM 2250 O OD2   . ASP A 1 291 ? -31.755 81.822  13.183  1.00 40.96 291 A 1 
ATOM 2251 N N     . SER A 1 292 ? -29.733 79.388  9.138   1.00 44.72 292 A 1 
ATOM 2252 C CA    . SER A 1 292 ? -29.053 79.236  7.829   1.00 49.34 292 A 1 
ATOM 2253 C C     . SER A 1 292 ? -27.597 78.742  7.832   1.00 48.41 292 A 1 
ATOM 2254 O O     . SER A 1 292 ? -27.162 78.099  6.887   1.00 47.15 292 A 1 
ATOM 2255 C CB    . SER A 1 292 ? -29.098 80.630  7.198   1.00 45.66 292 A 1 
ATOM 2256 O OG    . SER A 1 292 ? -27.976 81.029  6.473   1.00 40.55 292 A 1 
ATOM 2257 N N     . VAL A 1 293 ? -26.819 79.213  8.775   1.00 40.87 293 A 1 
ATOM 2258 C CA    . VAL A 1 293 ? -25.360 79.490  8.661   1.00 46.36 293 A 1 
ATOM 2259 C C     . VAL A 1 293 ? -24.470 78.217  8.707   1.00 45.10 293 A 1 
ATOM 2260 O O     . VAL A 1 293 ? -24.942 77.189  9.156   1.00 44.68 293 A 1 
ATOM 2261 C CB    . VAL A 1 293 ? -24.957 80.468  9.796   1.00 42.65 293 A 1 
ATOM 2262 C CG1   . VAL A 1 293 ? -24.000 81.543  9.323   1.00 40.77 293 A 1 
ATOM 2263 C CG2   . VAL A 1 293 ? -26.109 81.216  10.473  1.00 45.93 293 A 1 
ATOM 2264 N N     . ASN A 1 294 ? -23.183 78.084  8.388   1.00 46.59 294 A 1 
ATOM 2265 C CA    . ASN A 1 294 ? -22.189 78.784  7.573   1.00 50.85 294 A 1 
ATOM 2266 C C     . ASN A 1 294 ? -20.983 77.835  7.266   1.00 48.39 294 A 1 
ATOM 2267 O O     . ASN A 1 294 ? -21.033 76.654  7.571   1.00 46.52 294 A 1 
ATOM 2268 C CB    . ASN A 1 294 ? -21.687 80.064  8.282   1.00 48.40 294 A 1 
ATOM 2269 C CG    . ASN A 1 294 ? -21.788 81.323  7.435   1.00 44.58 294 A 1 
ATOM 2270 O OD1   . ASN A 1 294 ? -22.022 81.305  6.240   1.00 44.14 294 A 1 
ATOM 2271 N ND2   . ASN A 1 294 ? -21.602 82.473  8.058   1.00 45.04 294 A 1 
ATOM 2272 N N     . ASN A 1 295 ? -19.897 78.349  6.769   1.00 43.00 295 A 1 
ATOM 2273 C CA    . ASN A 1 295 ? -18.918 77.861  5.775   1.00 45.20 295 A 1 
ATOM 2274 C C     . ASN A 1 295 ? -17.864 76.766  6.076   1.00 42.86 295 A 1 
ATOM 2275 O O     . ASN A 1 295 ? -17.752 75.835  5.294   1.00 40.00 295 A 1 
ATOM 2276 C CB    . ASN A 1 295 ? -18.142 79.096  5.300   1.00 42.03 295 A 1 
ATOM 2277 C CG    . ASN A 1 295 ? -18.892 79.997  4.345   1.00 38.29 295 A 1 
ATOM 2278 O OD1   . ASN A 1 295 ? -19.761 79.592  3.610   1.00 39.15 295 A 1 
ATOM 2279 N ND2   . ASN A 1 295 ? -18.549 81.267  4.325   1.00 39.74 295 A 1 
ATOM 2280 N N     . SER A 1 296 ? -16.906 77.029  6.957   1.00 40.82 296 A 1 
ATOM 2281 C CA    . SER A 1 296 ? -15.520 77.099  6.451   1.00 44.19 296 A 1 
ATOM 2282 C C     . SER A 1 296 ? -14.667 75.817  6.459   1.00 42.17 296 A 1 
ATOM 2283 O O     . SER A 1 296 ? -14.950 74.835  7.104   1.00 41.44 296 A 1 
ATOM 2284 C CB    . SER A 1 296 ? -14.751 78.249  7.120   1.00 41.98 296 A 1 
ATOM 2285 O OG    . SER A 1 296 ? -14.648 78.028  8.512   1.00 39.86 296 A 1 
ATOM 2286 N N     . ILE A 1 297 ? -13.544 75.898  5.692   1.00 34.20 297 A 1 
ATOM 2287 C CA    . ILE A 1 297 ? -12.849 74.814  4.971   1.00 37.95 297 A 1 
ATOM 2288 C C     . ILE A 1 297 ? -11.724 74.104  5.745   1.00 37.19 297 A 1 
ATOM 2289 O O     . ILE A 1 297 ? -11.377 72.973  5.411   1.00 35.42 297 A 1 
ATOM 2290 C CB    . ILE A 1 297 ? -12.260 75.457  3.682   1.00 35.03 297 A 1 
ATOM 2291 C CG1   . ILE A 1 297 ? -13.373 76.087  2.805   1.00 34.01 297 A 1 
ATOM 2292 C CG2   . ILE A 1 297 ? -11.423 74.490  2.834   1.00 38.07 297 A 1 
ATOM 2293 C CD1   . ILE A 1 297 ? -12.844 77.034  1.723   1.00 36.82 297 A 1 
ATOM 2294 N N     . SER A 1 298 ? -11.067 74.786  6.656   1.00 45.11 298 A 1 
ATOM 2295 C CA    . SER A 1 298 ? -9.600  74.794  6.761   1.00 46.20 298 A 1 
ATOM 2296 C C     . SER A 1 298 ? -8.909  73.435  7.007   1.00 44.94 298 A 1 
ATOM 2297 O O     . SER A 1 298 ? -9.334  72.611  7.807   1.00 43.51 298 A 1 
ATOM 2298 C CB    . SER A 1 298 ? -9.121  75.812  7.781   1.00 44.12 298 A 1 
ATOM 2299 O OG    . SER A 1 298 ? -7.737  76.024  7.624   1.00 41.09 298 A 1 
ATOM 2300 N N     . PHE A 1 299 ? -7.779  73.235  6.292   1.00 39.35 299 A 1 
ATOM 2301 C CA    . PHE A 1 299 ? -7.049  71.990  5.984   1.00 40.61 299 A 1 
ATOM 2302 C C     . PHE A 1 299 ? -5.952  71.598  6.989   1.00 41.05 299 A 1 
ATOM 2303 O O     . PHE A 1 299 ? -5.214  70.651  6.740   1.00 38.81 299 A 1 
ATOM 2304 C CB    . PHE A 1 299 ? -6.434  72.210  4.596   1.00 36.46 299 A 1 
ATOM 2305 C CG    . PHE A 1 299 ? -6.325  71.006  3.700   1.00 35.61 299 A 1 
ATOM 2306 C CD1   . PHE A 1 299 ? -5.123  70.274  3.607   1.00 35.93 299 A 1 
ATOM 2307 C CD2   . PHE A 1 299 ? -7.411  70.642  2.883   1.00 37.22 299 A 1 
ATOM 2308 C CE1   . PHE A 1 299 ? -5.015  69.197  2.721   1.00 33.36 299 A 1 
ATOM 2309 C CE2   . PHE A 1 299 ? -7.311  69.560  1.998   1.00 31.75 299 A 1 
ATOM 2310 C CZ    . PHE A 1 299 ? -6.103  68.845  1.908   1.00 32.32 299 A 1 
ATOM 2311 N N     . SER A 1 300 ? -5.754  72.357  8.078   1.00 48.02 300 A 1 
ATOM 2312 C CA    . SER A 1 300 ? -4.440  72.462  8.727   1.00 51.84 300 A 1 
ATOM 2313 C C     . SER A 1 300 ? -3.877  71.124  9.233   1.00 50.98 300 A 1 
ATOM 2314 O O     . SER A 1 300 ? -4.515  70.394  9.984   1.00 50.74 300 A 1 
ATOM 2315 C CB    . SER A 1 300 ? -4.454  73.499  9.844   1.00 48.69 300 A 1 
ATOM 2316 O OG    . SER A 1 300 ? -3.131  73.834  10.181  1.00 44.17 300 A 1 
ATOM 2317 N N     . MET A 1 301 ? -2.635  70.834  8.814   1.00 47.09 301 A 1 
ATOM 2318 C CA    . MET A 1 301 ? -1.879  69.580  8.980   1.00 49.62 301 A 1 
ATOM 2319 C C     . MET A 1 301 ? -1.217  69.379  10.362  1.00 50.36 301 A 1 
ATOM 2320 O O     . MET A 1 301 ? -0.324  68.538  10.468  1.00 47.90 301 A 1 
ATOM 2321 C CB    . MET A 1 301 ? -0.758  69.541  7.926   1.00 45.56 301 A 1 
ATOM 2322 C CG    . MET A 1 301 ? -1.151  69.056  6.540   1.00 44.75 301 A 1 
ATOM 2323 S SD    . MET A 1 301 ? 0.333   68.821  5.515   1.00 44.98 301 A 1 
ATOM 2324 C CE    . MET A 1 301 ? -0.400  68.088  4.042   1.00 40.29 301 A 1 
ATOM 2325 N N     . GLU A 1 302 ? -1.527  70.126  11.379  1.00 37.78 302 A 1 
ATOM 2326 C CA    . GLU A 1 302 ? -0.557  70.399  12.442  1.00 42.01 302 A 1 
ATOM 2327 C C     . GLU A 1 302 ? -0.129  69.150  13.233  1.00 41.55 302 A 1 
ATOM 2328 O O     . GLU A 1 302 ? -0.930  68.300  13.644  1.00 38.87 302 A 1 
ATOM 2329 C CB    . GLU A 1 302 ? -1.042  71.547  13.333  1.00 38.05 302 A 1 
ATOM 2330 C CG    . GLU A 1 302 ? 0.132   72.441  13.766  1.00 35.58 302 A 1 
ATOM 2331 C CD    . GLU A 1 302 ? -0.318  73.701  14.519  1.00 34.35 302 A 1 
ATOM 2332 O OE1   . GLU A 1 302 ? 0.531   74.621  14.626  1.00 33.41 302 A 1 
ATOM 2333 O OE2   . GLU A 1 302 ? -1.470  73.744  14.988  1.00 33.43 302 A 1 
ATOM 2334 N N     . ALA A 1 303 ? 1.190   69.035  13.437  1.00 45.49 303 A 1 
ATOM 2335 C CA    . ALA A 1 303 ? 1.939   67.836  13.837  1.00 48.01 303 A 1 
ATOM 2336 C C     . ALA A 1 303 ? 1.955   67.580  15.360  1.00 47.28 303 A 1 
ATOM 2337 O O     . ALA A 1 303 ? 3.016   67.335  15.926  1.00 45.80 303 A 1 
ATOM 2338 C CB    . ALA A 1 303 ? 3.350   67.972  13.251  1.00 44.93 303 A 1 
ATOM 2339 N N     . GLY A 1 304 ? 0.827   67.710  16.048  1.00 46.28 304 A 1 
ATOM 2340 C CA    . GLY A 1 304 ? 0.786   67.769  17.509  1.00 48.15 304 A 1 
ATOM 2341 C C     . GLY A 1 304 ? 1.550   66.638  18.208  1.00 46.58 304 A 1 
ATOM 2342 O O     . GLY A 1 304 ? 1.261   65.460  18.034  1.00 46.96 304 A 1 
ATOM 2343 N N     . ILE A 1 305 ? 2.507   67.037  19.048  1.00 35.45 305 A 1 
ATOM 2344 C CA    . ILE A 1 305 ? 3.364   66.188  19.885  1.00 40.99 305 A 1 
ATOM 2345 C C     . ILE A 1 305 ? 2.482   65.484  20.923  1.00 39.89 305 A 1 
ATOM 2346 O O     . ILE A 1 305 ? 2.017   66.111  21.865  1.00 37.81 305 A 1 
ATOM 2347 C CB    . ILE A 1 305 ? 4.452   67.061  20.545  1.00 38.29 305 A 1 
ATOM 2348 C CG1   . ILE A 1 305 ? 5.328   67.754  19.480  1.00 36.56 305 A 1 
ATOM 2349 C CG2   . ILE A 1 305 ? 5.320   66.234  21.500  1.00 39.07 305 A 1 
ATOM 2350 C CD1   . ILE A 1 305 ? 6.214   68.877  20.027  1.00 37.99 305 A 1 
ATOM 2351 N N     . VAL A 1 306 ? 2.236   64.167  20.745  1.00 42.83 306 A 1 
ATOM 2352 C CA    . VAL A 1 306 ? 1.443   63.392  21.713  1.00 47.30 306 A 1 
ATOM 2353 C C     . VAL A 1 306 ? 2.285   63.169  22.976  1.00 45.74 306 A 1 
ATOM 2354 O O     . VAL A 1 306 ? 3.327   62.524  22.889  1.00 44.84 306 A 1 
ATOM 2355 C CB    . VAL A 1 306 ? 0.956   62.058  21.120  1.00 43.80 306 A 1 
ATOM 2356 C CG1   . VAL A 1 306 ? 0.078   61.296  22.117  1.00 40.19 306 A 1 
ATOM 2357 C CG2   . VAL A 1 306 ? 0.123   62.283  19.852  1.00 44.18 306 A 1 
ATOM 2358 N N     . PRO A 1 307 ? 1.907   63.707  24.152  1.00 44.24 307 A 1 
ATOM 2359 C CA    . PRO A 1 307 ? 2.702   63.613  25.369  1.00 46.65 307 A 1 
ATOM 2360 C C     . PRO A 1 307 ? 2.647   62.206  25.990  1.00 46.52 307 A 1 
ATOM 2361 O O     . PRO A 1 307 ? 1.690   61.455  25.841  1.00 45.47 307 A 1 
ATOM 2362 C CB    . PRO A 1 307 ? 2.166   64.701  26.294  1.00 43.54 307 A 1 
ATOM 2363 C CG    . PRO A 1 307 ? 0.693   64.790  25.903  1.00 44.34 307 A 1 
ATOM 2364 C CD    . PRO A 1 307 ? 0.725   64.526  24.396  1.00 50.98 307 A 1 
ATOM 2365 N N     . ASP A 1 308 ? 3.665   61.921  26.771  1.00 50.45 308 A 1 
ATOM 2366 C CA    . ASP A 1 308 ? 4.118   60.609  27.239  1.00 54.36 308 A 1 
ATOM 2367 C C     . ASP A 1 308 ? 3.299   59.954  28.377  1.00 53.69 308 A 1 
ATOM 2368 O O     . ASP A 1 308 ? 3.783   59.037  29.038  1.00 51.94 308 A 1 
ATOM 2369 C CB    . ASP A 1 308 ? 5.574   60.821  27.689  1.00 49.63 308 A 1 
ATOM 2370 C CG    . ASP A 1 308 ? 6.566   59.722  27.322  1.00 44.88 308 A 1 
ATOM 2371 O OD1   . ASP A 1 308 ? 6.209   58.822  26.542  1.00 42.91 308 A 1 
ATOM 2372 O OD2   . ASP A 1 308 ? 7.710   59.830  27.820  1.00 43.31 308 A 1 
ATOM 2373 N N     . ASN A 1 309 ? 2.130   60.441  28.711  1.00 46.54 309 A 1 
ATOM 2374 C CA    . ASN A 1 309 ? 1.563   60.223  30.046  1.00 50.10 309 A 1 
ATOM 2375 C C     . ASN A 1 309 ? 1.255   58.753  30.363  1.00 47.11 309 A 1 
ATOM 2376 O O     . ASN A 1 309 ? 0.345   58.116  29.835  1.00 44.95 309 A 1 
ATOM 2377 C CB    . ASN A 1 309 ? 0.371   61.164  30.297  1.00 46.74 309 A 1 
ATOM 2378 C CG    . ASN A 1 309 ? 0.766   62.424  31.046  1.00 43.05 309 A 1 
ATOM 2379 O OD1   . ASN A 1 309 ? 1.756   62.510  31.750  1.00 42.17 309 A 1 
ATOM 2380 N ND2   . ASN A 1 309 ? -0.048  63.450  30.962  1.00 43.58 309 A 1 
ATOM 2381 N N     . THR A 1 310 ? 1.982   58.241  31.343  1.00 47.06 310 A 1 
ATOM 2382 C CA    . THR A 1 310 ? 2.174   56.837  31.762  1.00 50.70 310 A 1 
ATOM 2383 C C     . THR A 1 310 ? 1.070   56.268  32.665  1.00 50.19 310 A 1 
ATOM 2384 O O     . THR A 1 310 ? 1.346   55.368  33.460  1.00 48.97 310 A 1 
ATOM 2385 C CB    . THR A 1 310 ? 3.527   56.703  32.498  1.00 45.65 310 A 1 
ATOM 2386 O OG1   . THR A 1 310 ? 4.223   57.907  32.611  1.00 41.17 310 A 1 
ATOM 2387 C CG2   . THR A 1 310 ? 4.460   55.712  31.812  1.00 42.71 310 A 1 
ATOM 2388 N N     . VAL A 1 311 ? -0.147  56.786  32.656  1.00 41.99 311 A 1 
ATOM 2389 C CA    . VAL A 1 311 ? -1.113  56.527  33.733  1.00 46.66 311 A 1 
ATOM 2390 C C     . VAL A 1 311 ? -1.465  55.033  33.807  1.00 45.89 311 A 1 
ATOM 2391 O O     . VAL A 1 311 ? -2.210  54.497  32.980  1.00 44.62 311 A 1 
ATOM 2392 C CB    . VAL A 1 311 ? -2.354  57.416  33.664  1.00 42.83 311 A 1 
ATOM 2393 C CG1   . VAL A 1 311 ? -3.172  57.280  34.952  1.00 40.00 311 A 1 
ATOM 2394 C CG2   . VAL A 1 311 ? -1.998  58.892  33.501  1.00 43.83 311 A 1 
ATOM 2395 N N     . GLN A 1 312 ? -0.948  54.370  34.842  1.00 52.69 312 A 1 
ATOM 2396 C CA    . GLN A 1 312 ? -1.166  52.966  35.201  1.00 55.20 312 A 1 
ATOM 2397 C C     . GLN A 1 312 ? -2.606  52.717  35.699  1.00 56.24 312 A 1 
ATOM 2398 O O     . GLN A 1 312 ? -2.811  52.386  36.866  1.00 54.80 312 A 1 
ATOM 2399 C CB    . GLN A 1 312 ? -0.173  52.557  36.309  1.00 49.50 312 A 1 
ATOM 2400 C CG    . GLN A 1 312 ? 1.298   52.503  35.903  1.00 45.71 312 A 1 
ATOM 2401 C CD    . GLN A 1 312 ? 2.179   52.056  37.067  1.00 42.66 312 A 1 
ATOM 2402 O OE1   . GLN A 1 312 ? 1.836   52.103  38.233  1.00 40.91 312 A 1 
ATOM 2403 N NE2   . GLN A 1 312 ? 3.390   51.596  36.798  1.00 38.11 312 A 1 
ATOM 2404 N N     . SER A 1 313 ? -3.624  52.854  34.865  1.00 45.39 313 A 1 
ATOM 2405 C CA    . SER A 1 313 ? -4.986  52.543  35.290  1.00 47.02 313 A 1 
ATOM 2406 C C     . SER A 1 313 ? -5.123  51.038  35.528  1.00 46.04 313 A 1 
ATOM 2407 O O     . SER A 1 313 ? -5.327  50.247  34.603  1.00 44.23 313 A 1 
ATOM 2408 C CB    . SER A 1 313 ? -6.022  53.077  34.301  1.00 43.51 313 A 1 
ATOM 2409 O OG    . SER A 1 313 ? -5.864  52.526  33.015  1.00 41.96 313 A 1 
ATOM 2410 N N     . SER A 1 314 ? -4.994  50.639  36.796  1.00 43.09 314 A 1 
ATOM 2411 C CA    . SER A 1 314 ? -5.155  49.277  37.292  1.00 46.16 314 A 1 
ATOM 2412 C C     . SER A 1 314 ? -6.635  48.871  37.287  1.00 44.51 314 A 1 
ATOM 2413 O O     . SER A 1 314 ? -7.251  48.750  38.337  1.00 43.49 314 A 1 
ATOM 2414 C CB    . SER A 1 314 ? -4.542  49.169  38.690  1.00 42.13 314 A 1 
ATOM 2415 O OG    . SER A 1 314 ? -5.124  50.121  39.578  1.00 41.00 314 A 1 
ATOM 2416 N N     . ILE A 1 315 ? -7.211  48.693  36.108  1.00 47.98 315 A 1 
ATOM 2417 C CA    . ILE A 1 315 ? -8.598  48.238  35.998  1.00 50.10 315 A 1 
ATOM 2418 C C     . ILE A 1 315 ? -8.653  46.799  36.541  1.00 49.44 315 A 1 
ATOM 2419 O O     . ILE A 1 315 ? -8.214  45.854  35.883  1.00 48.08 315 A 1 
ATOM 2420 C CB    . ILE A 1 315 ? -9.159  48.383  34.571  1.00 45.71 315 A 1 
ATOM 2421 C CG1   . ILE A 1 315 ? -9.142  49.868  34.150  1.00 43.58 315 A 1 
ATOM 2422 C CG2   . ILE A 1 315 ? -10.595 47.823  34.497  1.00 44.33 315 A 1 
ATOM 2423 C CD1   . ILE A 1 315 ? -9.578  50.129  32.704  1.00 41.94 315 A 1 
ATOM 2424 N N     . LEU A 1 316 ? -9.201  46.674  37.759  1.00 49.81 316 A 1 
ATOM 2425 C CA    . LEU A 1 316 ? -9.539  45.410  38.415  1.00 52.20 316 A 1 
ATOM 2426 C C     . LEU A 1 316 ? -10.577 44.672  37.552  1.00 51.24 316 A 1 
ATOM 2427 O O     . LEU A 1 316 ? -11.781 44.864  37.718  1.00 49.94 316 A 1 
ATOM 2428 C CB    . LEU A 1 316 ? -10.089 45.708  39.817  1.00 48.21 316 A 1 
ATOM 2429 C CG    . LEU A 1 316 ? -9.033  46.058  40.878  1.00 45.09 316 A 1 
ATOM 2430 C CD1   . LEU A 1 316 ? -9.682  46.742  42.077  1.00 44.63 316 A 1 
ATOM 2431 C CD2   . LEU A 1 316 ? -8.322  44.792  41.367  1.00 48.71 316 A 1 
ATOM 2432 N N     . ARG A 1 317 ? -10.119 43.813  36.613  1.00 45.61 317 A 1 
ATOM 2433 C CA    . ARG A 1 317 ? -11.014 42.893  35.903  1.00 48.13 317 A 1 
ATOM 2434 C C     . ARG A 1 317 ? -11.586 41.900  36.924  1.00 46.29 317 A 1 
ATOM 2435 O O     . ARG A 1 317 ? -10.800 41.186  37.540  1.00 44.34 317 A 1 
ATOM 2436 C CB    . ARG A 1 317 ? -10.298 42.159  34.759  1.00 44.03 317 A 1 
ATOM 2437 C CG    . ARG A 1 317 ? -10.677 42.741  33.389  1.00 40.54 317 A 1 
ATOM 2438 C CD    . ARG A 1 317 ? -10.024 41.935  32.243  1.00 38.53 317 A 1 
ATOM 2439 N NE    . ARG A 1 317 ? -10.495 42.404  30.931  1.00 35.23 317 A 1 
ATOM 2440 C CZ    . ARG A 1 317 ? -10.093 41.966  29.744  1.00 31.68 317 A 1 
ATOM 2441 N NH1   . ARG A 1 317 ? -9.170  41.039  29.636  1.00 30.58 317 A 1 
ATOM 2442 N NH2   . ARG A 1 317 ? -10.598 42.444  28.645  1.00 29.15 317 A 1 
ATOM 2443 N N     . PRO A 1 318 ? -12.908 41.822  37.131  1.00 45.30 318 A 1 
ATOM 2444 C CA    . PRO A 1 318 ? -13.497 40.888  38.072  1.00 48.29 318 A 1 
ATOM 2445 C C     . PRO A 1 318 ? -13.218 39.459  37.602  1.00 48.22 318 A 1 
ATOM 2446 O O     . PRO A 1 318 ? -13.482 39.098  36.459  1.00 47.13 318 A 1 
ATOM 2447 C CB    . PRO A 1 318 ? -14.991 41.241  38.120  1.00 43.69 318 A 1 
ATOM 2448 C CG    . PRO A 1 318 ? -15.270 41.860  36.758  1.00 42.97 318 A 1 
ATOM 2449 C CD    . PRO A 1 318 ? -13.946 42.562  36.425  1.00 47.34 318 A 1 
ATOM 2450 N N     . ALA A 1 319 ? -12.669 38.634  38.502  1.00 47.27 319 A 1 
ATOM 2451 C CA    . ALA A 1 319 ? -12.106 37.321  38.164  1.00 48.22 319 A 1 
ATOM 2452 C C     . ALA A 1 319 ? -13.144 36.217  37.879  1.00 46.59 319 A 1 
ATOM 2453 O O     . ALA A 1 319 ? -12.790 35.195  37.304  1.00 45.12 319 A 1 
ATOM 2454 C CB    . ALA A 1 319 ? -11.193 36.914  39.326  1.00 43.67 319 A 1 
ATOM 2455 N N     . GLY A 1 320 ? -14.375 36.391  38.336  1.00 44.96 320 A 1 
ATOM 2456 C CA    . GLY A 1 320 ? -15.228 35.252  38.662  1.00 45.92 320 A 1 
ATOM 2457 C C     . GLY A 1 320 ? -15.900 34.478  37.541  1.00 45.58 320 A 1 
ATOM 2458 O O     . GLY A 1 320 ? -16.580 33.499  37.847  1.00 44.52 320 A 1 
ATOM 2459 N N     . ALA A 1 321 ? -15.800 34.881  36.285  1.00 47.34 321 A 1 
ATOM 2460 C CA    . ALA A 1 321 ? -16.476 34.167  35.210  1.00 48.41 321 A 1 
ATOM 2461 C C     . ALA A 1 321 ? -15.794 32.811  34.995  1.00 47.89 321 A 1 
ATOM 2462 O O     . ALA A 1 321 ? -14.805 32.714  34.272  1.00 47.01 321 A 1 
ATOM 2463 C CB    . ALA A 1 321 ? -16.518 35.030  33.948  1.00 44.39 321 A 1 
ATOM 2464 N N     . ILE A 1 322 ? -16.326 31.762  35.628  1.00 41.09 322 A 1 
ATOM 2465 C CA    . ILE A 1 322 ? -15.944 30.375  35.407  1.00 43.77 322 A 1 
ATOM 2466 C C     . ILE A 1 322 ? -16.292 30.066  33.950  1.00 43.98 322 A 1 
ATOM 2467 O O     . ILE A 1 322 ? -17.441 29.788  33.620  1.00 42.20 322 A 1 
ATOM 2468 C CB    . ILE A 1 322 ? -16.651 29.424  36.396  1.00 40.78 322 A 1 
ATOM 2469 C CG1   . ILE A 1 322 ? -16.313 29.809  37.859  1.00 38.85 322 A 1 
ATOM 2470 C CG2   . ILE A 1 322 ? -16.240 27.968  36.117  1.00 41.23 322 A 1 
ATOM 2471 C CD1   . ILE A 1 322 ? -17.126 29.041  38.911  1.00 38.93 322 A 1 
ATOM 2472 N N     . GLY A 1 323 ? -15.308 30.168  33.069  1.00 46.75 323 A 1 
ATOM 2473 C CA    . GLY A 1 323 ? -15.412 29.801  31.669  1.00 48.43 323 A 1 
ATOM 2474 C C     . GLY A 1 323 ? -15.560 28.285  31.524  1.00 47.83 323 A 1 
ATOM 2475 O O     . GLY A 1 323 ? -14.610 27.625  31.124  1.00 47.15 323 A 1 
ATOM 2476 N N     . LEU A 1 324 ? -16.743 27.755  31.883  1.00 46.92 324 A 1 
ATOM 2477 C CA    . LEU A 1 324 ? -17.090 26.331  31.765  1.00 48.29 324 A 1 
ATOM 2478 C C     . LEU A 1 324 ? -17.012 25.816  30.329  1.00 48.16 324 A 1 
ATOM 2479 O O     . LEU A 1 324 ? -16.725 24.640  30.122  1.00 44.95 324 A 1 
ATOM 2480 C CB    . LEU A 1 324 ? -18.523 26.114  32.297  1.00 43.62 324 A 1 
ATOM 2481 C CG    . LEU A 1 324 ? -18.585 25.696  33.764  1.00 40.34 324 A 1 
ATOM 2482 C CD1   . LEU A 1 324 ? -20.014 25.807  34.266  1.00 39.84 324 A 1 
ATOM 2483 C CD2   . LEU A 1 324 ? -18.124 24.249  33.947  1.00 42.15 324 A 1 
ATOM 2484 N N     . PHE A 1 325 ? -17.252 26.666  29.347  1.00 52.10 325 A 1 
ATOM 2485 C CA    . PHE A 1 325 ? -17.056 26.346  27.945  1.00 52.32 325 A 1 
ATOM 2486 C C     . PHE A 1 325 ? -15.576 26.450  27.570  1.00 52.93 325 A 1 
ATOM 2487 O O     . PHE A 1 325 ? -15.208 27.171  26.647  1.00 48.12 325 A 1 
ATOM 2488 C CB    . PHE A 1 325 ? -17.964 27.204  27.061  1.00 45.68 325 A 1 
ATOM 2489 C CG    . PHE A 1 325 ? -19.434 26.926  27.246  1.00 44.36 325 A 1 
ATOM 2490 C CD1   . PHE A 1 325 ? -20.034 25.848  26.572  1.00 41.83 325 A 1 
ATOM 2491 C CD2   . PHE A 1 325 ? -20.199 27.728  28.101  1.00 41.74 325 A 1 
ATOM 2492 C CE1   . PHE A 1 325 ? -21.394 25.594  26.741  1.00 37.13 325 A 1 
ATOM 2493 C CE2   . PHE A 1 325 ? -21.567 27.473  28.277  1.00 37.06 325 A 1 
ATOM 2494 C CZ    . PHE A 1 325 ? -22.171 26.407  27.586  1.00 38.54 325 A 1 
ATOM 2495 N N     . SER A 1 326 ? -14.726 25.714  28.264  1.00 43.90 326 A 1 
ATOM 2496 C CA    . SER A 1 326 ? -13.508 25.235  27.641  1.00 47.65 326 A 1 
ATOM 2497 C C     . SER A 1 326 ? -13.955 24.306  26.515  1.00 48.30 326 A 1 
ATOM 2498 O O     . SER A 1 326 ? -14.112 23.108  26.718  1.00 45.47 326 A 1 
ATOM 2499 C CB    . SER A 1 326 ? -12.597 24.525  28.640  1.00 43.65 326 A 1 
ATOM 2500 O OG    . SER A 1 326 ? -13.232 23.440  29.268  1.00 40.93 326 A 1 
ATOM 2501 N N     . SER A 1 327 ? -14.275 24.890  25.355  1.00 47.97 327 A 1 
ATOM 2502 C CA    . SER A 1 327 ? -14.497 24.140  24.133  1.00 50.11 327 A 1 
ATOM 2503 C C     . SER A 1 327 ? -13.346 23.153  24.047  1.00 50.32 327 A 1 
ATOM 2504 O O     . SER A 1 327 ? -12.202 23.592  24.175  1.00 46.78 327 A 1 
ATOM 2505 C CB    . SER A 1 327 ? -14.489 25.070  22.913  1.00 45.17 327 A 1 
ATOM 2506 O OG    . SER A 1 327 ? -13.327 25.864  22.879  1.00 42.48 327 A 1 
ATOM 2507 N N     . PRO A 1 328 ? -13.608 21.833  23.946  1.00 41.63 328 A 1 
ATOM 2508 C CA    . PRO A 1 328 ? -12.537 20.874  23.807  1.00 43.31 328 A 1 
ATOM 2509 C C     . PRO A 1 328 ? -11.674 21.408  22.675  1.00 43.89 328 A 1 
ATOM 2510 O O     . PRO A 1 328 ? -12.189 21.640  21.581  1.00 42.10 328 A 1 
ATOM 2511 C CB    . PRO A 1 328 ? -13.206 19.536  23.483  1.00 38.77 328 A 1 
ATOM 2512 C CG    . PRO A 1 328 ? -14.557 19.923  22.907  1.00 39.52 328 A 1 
ATOM 2513 C CD    . PRO A 1 328 ? -14.890 21.223  23.644  1.00 44.95 328 A 1 
ATOM 2514 N N     . SER A 1 329 ? -10.438 21.764  23.013  1.00 38.67 329 A 1 
ATOM 2515 C CA    . SER A 1 329 ? -9.491  22.291  22.042  1.00 41.47 329 A 1 
ATOM 2516 C C     . SER A 1 329 ? -9.581  21.326  20.881  1.00 41.29 329 A 1 
ATOM 2517 O O     . SER A 1 329 ? -9.279  20.151  21.070  1.00 39.36 329 A 1 
ATOM 2518 C CB    . SER A 1 329 ? -8.078  22.321  22.613  1.00 38.51 329 A 1 
ATOM 2519 O OG    . SER A 1 329 ? -7.137  22.643  21.619  1.00 36.07 329 A 1 
ATOM 2520 N N     . LEU A 1 330 ? -10.111 21.780  19.747  1.00 46.81 330 A 1 
ATOM 2521 C CA    . LEU A 1 330 ? -10.033 21.043  18.501  1.00 46.59 330 A 1 
ATOM 2522 C C     . LEU A 1 330 ? -8.560  20.700  18.398  1.00 46.64 330 A 1 
ATOM 2523 O O     . LEU A 1 330 ? -7.753  21.602  18.197  1.00 43.88 330 A 1 
ATOM 2524 C CB    . LEU A 1 330 ? -10.471 21.929  17.330  1.00 42.33 330 A 1 
ATOM 2525 C CG    . LEU A 1 330 ? -11.987 21.956  17.090  1.00 39.04 330 A 1 
ATOM 2526 C CD1   . LEU A 1 330 ? -12.360 23.086  16.138  1.00 38.68 330 A 1 
ATOM 2527 C CD2   . LEU A 1 330 ? -12.464 20.632  16.462  1.00 40.80 330 A 1 
ATOM 2528 N N     . GLN A 1 331 ? -8.225  19.452  18.729  1.00 38.19 331 A 1 
ATOM 2529 C CA    . GLN A 1 331 ? -6.836  19.021  18.726  1.00 39.77 331 A 1 
ATOM 2530 C C     . GLN A 1 331 ? -6.356  19.374  17.330  1.00 40.00 331 A 1 
ATOM 2531 O O     . GLN A 1 331 ? -6.851  18.814  16.351  1.00 38.42 331 A 1 
ATOM 2532 C CB    . GLN A 1 331 ? -6.681  17.527  18.996  1.00 36.66 331 A 1 
ATOM 2533 C CG    . GLN A 1 331 ? -6.687  17.180  20.494  1.00 33.00 331 A 1 
ATOM 2534 C CD    . GLN A 1 331 ? -6.344  15.718  20.748  1.00 30.65 331 A 1 
ATOM 2535 O OE1   . GLN A 1 331 ? -6.382  14.867  19.873  1.00 29.18 331 A 1 
ATOM 2536 N NE2   . GLN A 1 331 ? -5.985  15.357  21.962  1.00 29.90 331 A 1 
ATOM 2537 N N     . THR A 1 332 ? -5.543  20.410  17.261  1.00 44.24 332 A 1 
ATOM 2538 C CA    . THR A 1 332 ? -4.979  20.879  16.009  1.00 46.81 332 A 1 
ATOM 2539 C C     . THR A 1 332 ? -4.492  19.616  15.331  1.00 47.67 332 A 1 
ATOM 2540 O O     . THR A 1 332 ? -3.797  18.850  15.996  1.00 45.26 332 A 1 
ATOM 2541 C CB    . THR A 1 332 ? -3.797  21.826  16.236  1.00 42.96 332 A 1 
ATOM 2542 O OG1   . THR A 1 332 ? -3.011  21.386  17.319  1.00 38.68 332 A 1 
ATOM 2543 C CG2   . THR A 1 332 ? -4.275  23.232  16.564  1.00 40.00 332 A 1 
ATOM 2544 N N     . PRO A 1 333 ? -4.977  19.315  14.102  1.00 53.90 333 A 1 
ATOM 2545 C CA    . PRO A 1 333 ? -4.683  18.051  13.453  1.00 53.65 333 A 1 
ATOM 2546 C C     . PRO A 1 333 ? -3.190  17.881  13.611  1.00 53.91 333 A 1 
ATOM 2547 O O     . PRO A 1 333 ? -2.475  18.759  13.141  1.00 53.43 333 A 1 
ATOM 2548 C CB    . PRO A 1 333 ? -5.108  18.220  11.992  1.00 50.16 333 A 1 
ATOM 2549 C CG    . PRO A 1 333 ? -5.176  19.730  11.799  1.00 47.65 333 A 1 
ATOM 2550 C CD    . PRO A 1 333 ? -5.587  20.229  13.179  1.00 49.32 333 A 1 
ATOM 2551 N N     . LEU A 1 334 ? -2.755  16.882  14.420  1.00 57.14 334 A 1 
ATOM 2552 C CA    . LEU A 1 334 ? -1.372  16.756  14.900  1.00 56.84 334 A 1 
ATOM 2553 C C     . LEU A 1 334 ? -0.479  16.902  13.672  1.00 58.47 334 A 1 
ATOM 2554 O O     . LEU A 1 334 ? -0.233  15.922  12.977  1.00 54.53 334 A 1 
ATOM 2555 C CB    . LEU A 1 334 ? -1.160  15.375  15.555  1.00 51.57 334 A 1 
ATOM 2556 C CG    . LEU A 1 334 ? -1.514  15.245  17.044  1.00 45.38 334 A 1 
ATOM 2557 C CD1   . LEU A 1 334 ? -1.629  13.765  17.422  1.00 42.91 334 A 1 
ATOM 2558 C CD2   . LEU A 1 334 ? -0.412  15.875  17.909  1.00 43.37 334 A 1 
ATOM 2559 N N     . HIS A 1 335 ? -0.170  18.103  13.304  1.00 60.48 335 A 1 
ATOM 2560 C CA    . HIS A 1 335 ? 0.607   18.390  12.128  1.00 61.65 335 A 1 
ATOM 2561 C C     . HIS A 1 335 ? 1.959   17.921  12.588  1.00 63.09 335 A 1 
ATOM 2562 O O     . HIS A 1 335 ? 2.552   18.601  13.428  1.00 57.94 335 A 1 
ATOM 2563 C CB    . HIS A 1 335 ? 0.542   19.872  11.742  1.00 55.05 335 A 1 
ATOM 2564 C CG    . HIS A 1 335 ? 0.907   20.125  10.302  1.00 48.04 335 A 1 
ATOM 2565 N ND1   . HIS A 1 335 ? 2.148   19.993  9.740   1.00 42.78 335 A 1 
ATOM 2566 C CD2   . HIS A 1 335 ? 0.053   20.506  9.299   1.00 41.22 335 A 1 
ATOM 2567 C CE1   . HIS A 1 335 ? 2.050   20.289  8.428   1.00 38.17 335 A 1 
ATOM 2568 N NE2   . HIS A 1 335 ? 0.795   20.597  8.136   1.00 39.74 335 A 1 
ATOM 2569 N N     . PHE A 1 336 ? 2.306   16.677  12.232  1.00 62.45 336 A 1 
ATOM 2570 C CA    . PHE A 1 336 ? 3.612   16.156  12.603  1.00 62.99 336 A 1 
ATOM 2571 C C     . PHE A 1 336 ? 4.537   17.287  12.221  1.00 64.46 336 A 1 
ATOM 2572 O O     . PHE A 1 336 ? 4.486   17.749  11.077  1.00 59.33 336 A 1 
ATOM 2573 C CB    . PHE A 1 336 ? 3.943   14.862  11.860  1.00 56.38 336 A 1 
ATOM 2574 C CG    . PHE A 1 336 ? 3.429   13.618  12.540  1.00 51.71 336 A 1 
ATOM 2575 C CD1   . PHE A 1 336 ? 4.075   13.129  13.676  1.00 48.50 336 A 1 
ATOM 2576 C CD2   . PHE A 1 336 ? 2.302   12.936  12.051  1.00 46.18 336 A 1 
ATOM 2577 C CE1   . PHE A 1 336 ? 3.602   11.973  14.335  1.00 41.47 336 A 1 
ATOM 2578 C CE2   . PHE A 1 336 ? 1.826   11.781  12.700  1.00 42.21 336 A 1 
ATOM 2579 C CZ    . PHE A 1 336 ? 2.478   11.299  13.845  1.00 41.48 336 A 1 
ATOM 2580 N N     . SER A 1 337 ? 5.235   17.826  13.216  1.00 71.80 337 A 1 
ATOM 2581 C CA    . SER A 1 337 ? 6.143   18.938  12.979  1.00 75.18 337 A 1 
ATOM 2582 C C     . SER A 1 337 ? 6.965   18.536  11.770  1.00 76.11 337 A 1 
ATOM 2583 O O     . SER A 1 337 ? 7.303   17.359  11.653  1.00 72.25 337 A 1 
ATOM 2584 C CB    . SER A 1 337 ? 7.036   19.158  14.198  1.00 69.57 337 A 1 
ATOM 2585 O OG    . SER A 1 337 ? 8.035   20.107  13.897  1.00 58.95 337 A 1 
ATOM 2586 N N     . SER A 1 338 ? 7.257   19.463  10.860  1.00 76.80 338 A 1 
ATOM 2587 C CA    . SER A 1 338 ? 8.083   19.151  9.680   1.00 77.99 338 A 1 
ATOM 2588 C C     . SER A 1 338 ? 9.284   18.294  10.083  1.00 78.76 338 A 1 
ATOM 2589 O O     . SER A 1 338 ? 9.576   17.291  9.443   1.00 75.51 338 A 1 
ATOM 2590 C CB    . SER A 1 338 ? 8.541   20.453  9.022   1.00 72.40 338 A 1 
ATOM 2591 O OG    . SER A 1 338 ? 9.246   20.161  7.845   1.00 61.28 338 A 1 
ATOM 2592 N N     . LYS A 1 339 ? 9.857   18.588  11.255  1.00 82.04 339 A 1 
ATOM 2593 C CA    . LYS A 1 339 ? 10.944  17.815  11.866  1.00 83.89 339 A 1 
ATOM 2594 C C     . LYS A 1 339 ? 10.587  16.359  12.196  1.00 84.86 339 A 1 
ATOM 2595 O O     . LYS A 1 339 ? 11.410  15.472  12.005  1.00 83.46 339 A 1 
ATOM 2596 C CB    . LYS A 1 339 ? 11.416  18.525  13.142  1.00 81.82 339 A 1 
ATOM 2597 C CG    . LYS A 1 339 ? 12.004  19.905  12.841  1.00 71.93 339 A 1 
ATOM 2598 C CD    . LYS A 1 339 ? 12.575  20.532  14.111  1.00 69.15 339 A 1 
ATOM 2599 C CE    . LYS A 1 339 ? 13.208  21.878  13.763  1.00 60.99 339 A 1 
ATOM 2600 N NZ    . LYS A 1 339 ? 13.838  22.525  14.943  1.00 55.68 339 A 1 
ATOM 2601 N N     . GLU A 1 340 ? 9.395   16.065  12.721  1.00 84.01 340 A 1 
ATOM 2602 C CA    . GLU A 1 340 ? 8.986   14.685  13.033  1.00 83.84 340 A 1 
ATOM 2603 C C     . GLU A 1 340 ? 8.732   13.874  11.769  1.00 84.16 340 A 1 
ATOM 2604 O O     . GLU A 1 340 ? 9.118   12.706  11.683  1.00 81.92 340 A 1 
ATOM 2605 C CB    . GLU A 1 340 ? 7.713   14.673  13.879  1.00 80.88 340 A 1 
ATOM 2606 C CG    . GLU A 1 340 ? 7.927   15.157  15.313  1.00 69.39 340 A 1 
ATOM 2607 C CD    . GLU A 1 340 ? 6.625   15.120  16.118  1.00 65.58 340 A 1 
ATOM 2608 O OE1   . GLU A 1 340 ? 6.720   14.941  17.350  1.00 59.63 340 A 1 
ATOM 2609 O OE2   . GLU A 1 340 ? 5.552   15.275  15.495  1.00 60.37 340 A 1 
ATOM 2610 N N     . ARG A 1 341 ? 8.117   14.509  10.760  1.00 78.82 341 A 1 
ATOM 2611 C CA    . ARG A 1 341 ? 7.932   13.926  9.435   1.00 78.47 341 A 1 
ATOM 2612 C C     . ARG A 1 341 ? 9.289   13.627  8.797   1.00 79.92 341 A 1 
ATOM 2613 O O     . ARG A 1 341 ? 9.524   12.491  8.391   1.00 78.41 341 A 1 
ATOM 2614 C CB    . ARG A 1 341 ? 7.084   14.887  8.596   1.00 74.61 341 A 1 
ATOM 2615 C CG    . ARG A 1 341 ? 6.958   14.459  7.133   1.00 64.16 341 A 1 
ATOM 2616 C CD    . ARG A 1 341 ? 6.180   15.539  6.358   1.00 62.58 341 A 1 
ATOM 2617 N NE    . ARG A 1 341 ? 6.339   15.336  4.904   1.00 56.96 341 A 1 
ATOM 2618 C CZ    . ARG A 1 341 ? 5.820   16.051  3.939   1.00 52.78 341 A 1 
ATOM 2619 N NH1   . ARG A 1 341 ? 5.057   17.077  4.163   1.00 50.63 341 A 1 
ATOM 2620 N NH2   . ARG A 1 341 ? 6.070   15.763  2.700   1.00 48.45 341 A 1 
ATOM 2621 N N     . GLU A 1 342 ? 10.194  14.591  8.788   1.00 81.04 342 A 1 
ATOM 2622 C CA    . GLU A 1 342 ? 11.567  14.409  8.312   1.00 81.98 342 A 1 
ATOM 2623 C C     . GLU A 1 342 ? 12.282  13.273  9.040   1.00 83.36 342 A 1 
ATOM 2624 O O     . GLU A 1 342 ? 12.905  12.427  8.402   1.00 83.01 342 A 1 
ATOM 2625 C CB    . GLU A 1 342 ? 12.352  15.711  8.512   1.00 80.21 342 A 1 
ATOM 2626 C CG    . GLU A 1 342 ? 12.041  16.787  7.460   1.00 68.12 342 A 1 
ATOM 2627 C CD    . GLU A 1 342 ? 12.552  18.180  7.882   1.00 64.21 342 A 1 
ATOM 2628 O OE1   . GLU A 1 342 ? 11.962  19.179  7.418   1.00 59.01 342 A 1 
ATOM 2629 O OE2   . GLU A 1 342 ? 13.489  18.239  8.698   1.00 58.19 342 A 1 
ATOM 2630 N N     . ALA A 1 343 ? 12.148  13.170  10.360  1.00 86.41 343 A 1 
ATOM 2631 C CA    . ALA A 1 343 ? 12.736  12.088  11.141  1.00 86.60 343 A 1 
ATOM 2632 C C     . ALA A 1 343 ? 12.172  10.708  10.757  1.00 86.99 343 A 1 
ATOM 2633 O O     . ALA A 1 343 ? 12.932  9.738   10.630  1.00 86.12 343 A 1 
ATOM 2634 C CB    . ALA A 1 343 ? 12.533  12.384  12.632  1.00 85.79 343 A 1 
ATOM 2635 N N     . ARG A 1 344 ? 10.854  10.593  10.508  1.00 83.77 344 A 1 
ATOM 2636 C CA    . ARG A 1 344 ? 10.230  9.339   10.044  1.00 83.04 344 A 1 
ATOM 2637 C C     . ARG A 1 344 ? 10.693  8.962   8.633   1.00 84.43 344 A 1 
ATOM 2638 O O     . ARG A 1 344 ? 11.027  7.801   8.396   1.00 83.57 344 A 1 
ATOM 2639 C CB    . ARG A 1 344 ? 8.696   9.440   10.108  1.00 81.09 344 A 1 
ATOM 2640 C CG    . ARG A 1 344 ? 8.156   9.383   11.550  1.00 74.06 344 A 1 
ATOM 2641 C CD    . ARG A 1 344 ? 6.627   9.490   11.577  1.00 71.36 344 A 1 
ATOM 2642 N NE    . ARG A 1 344 ? 6.106   9.441   12.962  1.00 65.46 344 A 1 
ATOM 2643 C CZ    . ARG A 1 344 ? 4.881   9.099   13.353  1.00 60.39 344 A 1 
ATOM 2644 N NH1   . ARG A 1 344 ? 3.931   8.800   12.513  1.00 57.09 344 A 1 
ATOM 2645 N NH2   . ARG A 1 344 ? 4.580   9.058   14.616  1.00 54.32 344 A 1 
ATOM 2646 N N     . VAL A 1 345 ? 10.770  9.935   7.721   1.00 81.72 345 A 1 
ATOM 2647 C CA    . VAL A 1 345 ? 11.293  9.726   6.364   1.00 80.97 345 A 1 
ATOM 2648 C C     . VAL A 1 345 ? 12.764  9.312   6.407   1.00 83.03 345 A 1 
ATOM 2649 O O     . VAL A 1 345 ? 13.153  8.361   5.721   1.00 82.78 345 A 1 
ATOM 2650 C CB    . VAL A 1 345 ? 11.086  10.981  5.495   1.00 77.92 345 A 1 
ATOM 2651 C CG1   . VAL A 1 345 ? 11.783  10.856  4.131   1.00 71.60 345 A 1 
ATOM 2652 C CG2   . VAL A 1 345 ? 9.598   11.217  5.224   1.00 72.45 345 A 1 
ATOM 2653 N N     . LEU A 1 346 ? 13.573  9.939   7.243   1.00 86.31 346 A 1 
ATOM 2654 C CA    . LEU A 1 346 ? 14.973  9.577   7.420   1.00 87.07 346 A 1 
ATOM 2655 C C     . LEU A 1 346 ? 15.127  8.142   7.939   1.00 88.13 346 A 1 
ATOM 2656 O O     . LEU A 1 346 ? 15.855  7.347   7.340   1.00 87.76 346 A 1 
ATOM 2657 C CB    . LEU A 1 346 ? 15.645  10.593  8.362   1.00 86.03 346 A 1 
ATOM 2658 C CG    . LEU A 1 346 ? 17.166  10.386  8.506   1.00 76.97 346 A 1 
ATOM 2659 C CD1   . LEU A 1 346 ? 17.908  10.609  7.187   1.00 72.07 346 A 1 
ATOM 2660 C CD2   . LEU A 1 346 ? 17.720  11.351  9.552   1.00 74.28 346 A 1 
ATOM 2661 N N     . ARG A 1 347 ? 14.355  7.748   8.963   1.00 88.39 347 A 1 
ATOM 2662 C CA    . ARG A 1 347 ? 14.346  6.373   9.488   1.00 88.21 347 A 1 
ATOM 2663 C C     . ARG A 1 347 ? 13.921  5.359   8.427   1.00 89.24 347 A 1 
ATOM 2664 O O     . ARG A 1 347 ? 14.480  4.265   8.359   1.00 88.41 347 A 1 
ATOM 2665 C CB    . ARG A 1 347 ? 13.424  6.320   10.726  1.00 86.60 347 A 1 
ATOM 2666 C CG    . ARG A 1 347 ? 13.506  4.959   11.443  1.00 77.13 347 A 1 
ATOM 2667 C CD    . ARG A 1 347 ? 12.589  4.959   12.673  1.00 74.20 347 A 1 
ATOM 2668 N NE    . ARG A 1 347 ? 12.702  3.706   13.435  1.00 67.41 347 A 1 
ATOM 2669 C CZ    . ARG A 1 347 ? 11.998  3.384   14.505  1.00 62.64 347 A 1 
ATOM 2670 N NH1   . ARG A 1 347 ? 11.078  4.168   14.983  1.00 57.76 347 A 1 
ATOM 2671 N NH2   . ARG A 1 347 ? 12.212  2.253   15.128  1.00 56.09 347 A 1 
ATOM 2672 N N     . TYR A 1 348 ? 12.950  5.706   7.580   1.00 87.68 348 A 1 
ATOM 2673 C CA    . TYR A 1 348 ? 12.559  4.868   6.445   1.00 87.79 348 A 1 
ATOM 2674 C C     . TYR A 1 348 ? 13.703  4.711   5.435   1.00 88.32 348 A 1 
ATOM 2675 O O     . TYR A 1 348 ? 13.987  3.591   5.015   1.00 88.31 348 A 1 
ATOM 2676 C CB    . TYR A 1 348 ? 11.303  5.450   5.781   1.00 86.58 348 A 1 
ATOM 2677 C CG    . TYR A 1 348 ? 10.982  4.813   4.443   1.00 85.30 348 A 1 
ATOM 2678 C CD1   . TYR A 1 348 ? 11.360  5.456   3.242   1.00 83.01 348 A 1 
ATOM 2679 C CD2   . TYR A 1 348 ? 10.348  3.561   4.389   1.00 82.87 348 A 1 
ATOM 2680 C CE1   . TYR A 1 348 ? 11.091  4.861   2.006   1.00 81.33 348 A 1 
ATOM 2681 C CE2   . TYR A 1 348 ? 10.069  2.952   3.145   1.00 81.10 348 A 1 
ATOM 2682 C CZ    . TYR A 1 348 ? 10.442  3.610   1.956   1.00 80.57 348 A 1 
ATOM 2683 O OH    . TYR A 1 348 ? 10.169  3.027   0.743   1.00 78.00 348 A 1 
ATOM 2684 N N     . LYS A 1 349 ? 14.398  5.800   5.089   1.00 89.49 349 A 1 
ATOM 2685 C CA    . LYS A 1 349 ? 15.556  5.773   4.180   1.00 88.66 349 A 1 
ATOM 2686 C C     . LYS A 1 349 ? 16.690  4.915   4.735   1.00 89.66 349 A 1 
ATOM 2687 O O     . LYS A 1 349 ? 17.284  4.127   3.996   1.00 88.82 349 A 1 
ATOM 2688 C CB    . LYS A 1 349 ? 16.051  7.202   3.904   1.00 86.62 349 A 1 
ATOM 2689 C CG    . LYS A 1 349 ? 15.096  7.972   2.986   1.00 79.84 349 A 1 
ATOM 2690 C CD    . LYS A 1 349 ? 15.560  9.418   2.774   1.00 75.54 349 A 1 
ATOM 2691 C CE    . LYS A 1 349 ? 14.569  10.093  1.836   1.00 68.60 349 A 1 
ATOM 2692 N NZ    . LYS A 1 349 ? 14.939  11.460  1.412   1.00 62.54 349 A 1 
ATOM 2693 N N     . GLU A 1 350 ? 16.969  5.010   6.016   1.00 91.43 350 A 1 
ATOM 2694 C CA    . GLU A 1 350 ? 17.977  4.175   6.678   1.00 91.04 350 A 1 
ATOM 2695 C C     . GLU A 1 350 ? 17.586  2.687   6.636   1.00 91.44 350 A 1 
ATOM 2696 O O     . GLU A 1 350 ? 18.371  1.858   6.182   1.00 90.20 350 A 1 
ATOM 2697 C CB    . GLU A 1 350 ? 18.155  4.628   8.131   1.00 89.89 350 A 1 
ATOM 2698 C CG    . GLU A 1 350 ? 18.918  5.949   8.219   1.00 78.42 350 A 1 
ATOM 2699 C CD    . GLU A 1 350 ? 19.075  6.459   9.662   1.00 71.08 350 A 1 
ATOM 2700 O OE1   . GLU A 1 350 ? 19.853  7.418   9.841   1.00 64.59 350 A 1 
ATOM 2701 O OE2   . GLU A 1 350 ? 18.429  5.889   10.573  1.00 65.33 350 A 1 
ATOM 2702 N N     . LYS A 1 351 ? 16.339  2.350   6.989   1.00 90.38 351 A 1 
ATOM 2703 C CA    . LYS A 1 351 ? 15.840  0.973   6.873   1.00 90.10 351 A 1 
ATOM 2704 C C     . LYS A 1 351 ? 15.803  0.474   5.425   1.00 90.57 351 A 1 
ATOM 2705 O O     . LYS A 1 351 ? 16.026  -0.710  5.194   1.00 89.19 351 A 1 
ATOM 2706 C CB    . LYS A 1 351 ? 14.458  0.827   7.520   1.00 88.92 351 A 1 
ATOM 2707 C CG    . LYS A 1 351 ? 14.522  0.656   9.052   1.00 82.57 351 A 1 
ATOM 2708 C CD    . LYS A 1 351 ? 13.218  0.046   9.580   1.00 79.04 351 A 1 
ATOM 2709 C CE    . LYS A 1 351 ? 13.356  -0.427  11.024  1.00 73.15 351 A 1 
ATOM 2710 N NZ    . LYS A 1 351 ? 12.473  -1.584  11.334  1.00 67.85 351 A 1 
ATOM 2711 N N     . LYS A 1 352 ? 15.534  1.334   4.442   1.00 90.60 352 A 1 
ATOM 2712 C CA    . LYS A 1 352 ? 15.566  0.951   3.020   1.00 90.45 352 A 1 
ATOM 2713 C C     . LYS A 1 352 ? 16.948  0.429   2.629   1.00 90.99 352 A 1 
ATOM 2714 O O     . LYS A 1 352 ? 17.025  -0.590  1.957   1.00 89.74 352 A 1 
ATOM 2715 C CB    . LYS A 1 352 ? 15.109  2.120   2.120   1.00 88.69 352 A 1 
ATOM 2716 C CG    . LYS A 1 352 ? 14.992  1.696   0.637   1.00 83.25 352 A 1 
ATOM 2717 C CD    . LYS A 1 352 ? 14.681  2.859   -0.333  1.00 79.87 352 A 1 
ATOM 2718 C CE    . LYS A 1 352 ? 14.742  2.349   -1.779  1.00 71.74 352 A 1 
ATOM 2719 N NZ    . LYS A 1 352 ? 14.773  3.414   -2.821  1.00 65.90 352 A 1 
ATOM 2720 N N     . LYS A 1 353 ? 18.019  1.059   3.104   1.00 91.74 353 A 1 
ATOM 2721 C CA    . LYS A 1 353 ? 19.407  0.641   2.843   1.00 91.04 353 A 1 
ATOM 2722 C C     . LYS A 1 353 ? 19.755  -0.711  3.462   1.00 91.15 353 A 1 
ATOM 2723 O O     . LYS A 1 353 ? 20.552  -1.453  2.888   1.00 88.85 353 A 1 
ATOM 2724 C CB    . LYS A 1 353 ? 20.384  1.713   3.359   1.00 89.32 353 A 1 
ATOM 2725 C CG    . LYS A 1 353 ? 20.296  3.042   2.590   1.00 81.71 353 A 1 
ATOM 2726 C CD    . LYS A 1 353 ? 21.204  4.092   3.238   1.00 78.02 353 A 1 
ATOM 2727 C CE    . LYS A 1 353 ? 21.074  5.442   2.539   1.00 69.20 353 A 1 
ATOM 2728 N NZ    . LYS A 1 353 ? 21.948  6.471   3.150   1.00 62.82 353 A 1 
ATOM 2729 N N     . SER A 1 354 ? 19.154  -1.065  4.602   1.00 92.71 354 A 1 
ATOM 2730 C CA    . SER A 1 354 ? 19.419  -2.331  5.287   1.00 92.15 354 A 1 
ATOM 2731 C C     . SER A 1 354 ? 18.580  -3.515  4.791   1.00 92.95 354 A 1 
ATOM 2732 O O     . SER A 1 354 ? 18.716  -4.627  5.303   1.00 90.52 354 A 1 
ATOM 2733 C CB    . SER A 1 354 ? 19.269  -2.161  6.803   1.00 89.74 354 A 1 
ATOM 2734 O OG    . SER A 1 354 ? 17.929  -1.917  7.174   1.00 79.92 354 A 1 
ATOM 2735 N N     . ARG A 1 355 ? 17.692  -3.329  3.794   1.00 92.20 355 A 1 
ATOM 2736 C CA    . ARG A 1 355 ? 16.830  -4.400  3.288   1.00 92.07 355 A 1 
ATOM 2737 C C     . ARG A 1 355 ? 17.652  -5.478  2.583   1.00 91.77 355 A 1 
ATOM 2738 O O     . ARG A 1 355 ? 18.400  -5.200  1.655   1.00 89.66 355 A 1 
ATOM 2739 C CB    . ARG A 1 355 ? 15.769  -3.847  2.337   1.00 90.97 355 A 1 
ATOM 2740 C CG    . ARG A 1 355 ? 14.679  -3.082  3.085   1.00 86.69 355 A 1 
ATOM 2741 C CD    . ARG A 1 355 ? 13.685  -2.465  2.098   1.00 84.73 355 A 1 
ATOM 2742 N NE    . ARG A 1 355 ? 12.658  -1.696  2.810   1.00 78.55 355 A 1 
ATOM 2743 C CZ    . ARG A 1 355 ? 11.628  -1.072  2.261   1.00 75.60 355 A 1 
ATOM 2744 N NH1   . ARG A 1 355 ? 11.427  -1.091  0.971   1.00 69.25 355 A 1 
ATOM 2745 N NH2   . ARG A 1 355 ? 10.796  -0.411  3.004   1.00 67.99 355 A 1 
ATOM 2746 N N     . LYS A 1 356 ? 17.410  -6.735  2.960   1.00 92.25 356 A 1 
ATOM 2747 C CA    . LYS A 1 356 ? 18.024  -7.903  2.330   1.00 91.47 356 A 1 
ATOM 2748 C C     . LYS A 1 356 ? 16.968  -8.692  1.575   1.00 91.25 356 A 1 
ATOM 2749 O O     . LYS A 1 356 ? 16.107  -9.344  2.156   1.00 87.59 356 A 1 
ATOM 2750 C CB    . LYS A 1 356 ? 18.759  -8.743  3.375   1.00 89.01 356 A 1 
ATOM 2751 C CG    . LYS A 1 356 ? 19.983  -7.998  3.932   1.00 80.88 356 A 1 
ATOM 2752 C CD    . LYS A 1 356 ? 20.758  -8.879  4.916   1.00 75.93 356 A 1 
ATOM 2753 C CE    . LYS A 1 356 ? 21.885  -8.063  5.560   1.00 67.90 356 A 1 
ATOM 2754 N NZ    . LYS A 1 356 ? 22.208  -8.574  6.904   1.00 59.57 356 A 1 
ATOM 2755 N N     . PHE A 1 357 ? 17.047  -8.658  0.244   1.00 90.15 357 A 1 
ATOM 2756 C CA    . PHE A 1 357 ? 16.151  -9.411  -0.636  1.00 88.83 357 A 1 
ATOM 2757 C C     . PHE A 1 357 ? 16.614  -10.852 -0.866  1.00 88.85 357 A 1 
ATOM 2758 O O     . PHE A 1 357 ? 15.859  -11.686 -1.383  1.00 85.60 357 A 1 
ATOM 2759 C CB    . PHE A 1 357 ? 15.986  -8.650  -1.949  1.00 86.90 357 A 1 
ATOM 2760 C CG    . PHE A 1 357 ? 15.274  -7.331  -1.777  1.00 84.94 357 A 1 
ATOM 2761 C CD1   . PHE A 1 357 ? 13.869  -7.279  -1.730  1.00 79.55 357 A 1 
ATOM 2762 C CD2   . PHE A 1 357 ? 16.002  -6.136  -1.633  1.00 78.90 357 A 1 
ATOM 2763 C CE1   . PHE A 1 357 ? 13.199  -6.071  -1.548  1.00 75.49 357 A 1 
ATOM 2764 C CE2   . PHE A 1 357 ? 15.340  -4.910  -1.448  1.00 75.34 357 A 1 
ATOM 2765 C CZ    . PHE A 1 357 ? 13.931  -4.883  -1.405  1.00 76.10 357 A 1 
ATOM 2766 N N     . GLU A 1 358 ? 17.843  -11.186 -0.464  1.00 89.24 358 A 1 
ATOM 2767 C CA    . GLU A 1 358 ? 18.366  -12.536 -0.501  1.00 89.41 358 A 1 
ATOM 2768 C C     . GLU A 1 358 ? 17.622  -13.455 0.472   1.00 89.74 358 A 1 
ATOM 2769 O O     . GLU A 1 358 ? 17.082  -13.058 1.514   1.00 87.47 358 A 1 
ATOM 2770 C CB    . GLU A 1 358 ? 19.864  -12.549 -0.200  1.00 87.76 358 A 1 
ATOM 2771 C CG    . GLU A 1 358 ? 20.664  -11.813 -1.271  1.00 77.21 358 A 1 
ATOM 2772 C CD    . GLU A 1 358 ? 22.181  -11.982 -1.093  1.00 71.15 358 A 1 
ATOM 2773 O OE1   . GLU A 1 358 ? 22.904  -11.510 -1.981  1.00 63.50 358 A 1 
ATOM 2774 O OE2   . GLU A 1 358 ? 22.583  -12.615 -0.087  1.00 62.92 358 A 1 
ATOM 2775 N N     . LYS A 1 359 ? 17.571  -14.752 0.130   1.00 88.44 359 A 1 
ATOM 2776 C CA    . LYS A 1 359 ? 16.884  -15.727 0.944   1.00 88.70 359 A 1 
ATOM 2777 C C     . LYS A 1 359 ? 17.662  -16.005 2.223   1.00 89.47 359 A 1 
ATOM 2778 O O     . LYS A 1 359 ? 18.573  -16.827 2.240   1.00 87.44 359 A 1 
ATOM 2779 C CB    . LYS A 1 359 ? 16.613  -16.993 0.135   1.00 86.61 359 A 1 
ATOM 2780 C CG    . LYS A 1 359 ? 15.767  -18.003 0.933   1.00 81.07 359 A 1 
ATOM 2781 C CD    . LYS A 1 359 ? 15.547  -19.276 0.103   1.00 75.61 359 A 1 
ATOM 2782 C CE    . LYS A 1 359 ? 14.757  -20.290 0.906   1.00 67.76 359 A 1 
ATOM 2783 N NZ    . LYS A 1 359 ? 14.604  -21.560 0.157   1.00 61.21 359 A 1 
ATOM 2784 N N     . THR A 1 360 ? 17.218  -15.437 3.326   1.00 90.12 360 A 1 
ATOM 2785 C CA    . THR A 1 360 ? 17.737  -15.744 4.656   1.00 89.87 360 A 1 
ATOM 2786 C C     . THR A 1 360 ? 16.948  -16.883 5.307   1.00 91.26 360 A 1 
ATOM 2787 O O     . THR A 1 360 ? 15.715  -16.918 5.286   1.00 89.24 360 A 1 
ATOM 2788 C CB    . THR A 1 360 ? 17.781  -14.486 5.543   1.00 86.89 360 A 1 
ATOM 2789 O OG1   . THR A 1 360 ? 16.502  -13.920 5.656   1.00 75.87 360 A 1 
ATOM 2790 C CG2   . THR A 1 360 ? 18.715  -13.418 4.966   1.00 73.76 360 A 1 
ATOM 2791 N N     . THR A 1 361 ? 17.643  -17.871 5.869   1.00 92.54 361 A 1 
ATOM 2792 C CA    . THR A 1 361 ? 17.024  -18.947 6.650   1.00 93.05 361 A 1 
ATOM 2793 C C     . THR A 1 361 ? 17.093  -18.589 8.128   1.00 92.67 361 A 1 
ATOM 2794 O O     . THR A 1 361 ? 18.168  -18.631 8.727   1.00 90.12 361 A 1 
ATOM 2795 C CB    . THR A 1 361 ? 17.684  -20.302 6.388   1.00 92.91 361 A 1 
ATOM 2796 O OG1   . THR A 1 361 ? 17.609  -20.611 5.014   1.00 85.90 361 A 1 
ATOM 2797 C CG2   . THR A 1 361 ? 16.968  -21.436 7.138   1.00 85.33 361 A 1 
ATOM 2798 N N     . ARG A 1 362 ? 15.947  -18.265 8.725   1.00 92.61 362 A 1 
ATOM 2799 C CA    . ARG A 1 362 ? 15.890  -17.861 10.140  1.00 91.36 362 A 1 
ATOM 2800 C C     . ARG A 1 362 ? 15.826  -19.027 11.121  1.00 91.83 362 A 1 
ATOM 2801 O O     . ARG A 1 362 ? 16.221  -18.890 12.279  1.00 89.10 362 A 1 
ATOM 2802 C CB    . ARG A 1 362 ? 14.694  -16.936 10.345  1.00 89.31 362 A 1 
ATOM 2803 C CG    . ARG A 1 362 ? 14.888  -15.616 9.579   1.00 82.37 362 A 1 
ATOM 2804 C CD    . ARG A 1 362 ? 13.714  -14.698 9.857   1.00 77.51 362 A 1 
ATOM 2805 N NE    . ARG A 1 362 ? 13.909  -13.406 9.188   1.00 70.85 362 A 1 
ATOM 2806 C CZ    . ARG A 1 362 ? 12.974  -12.497 9.052   1.00 64.84 362 A 1 
ATOM 2807 N NH1   . ARG A 1 362 ? 11.770  -12.730 9.477   1.00 59.12 362 A 1 
ATOM 2808 N NH2   . ARG A 1 362 ? 13.224  -11.351 8.501   1.00 58.58 362 A 1 
ATOM 2809 N N     . TYR A 1 363 ? 15.326  -20.175 10.661  1.00 92.29 363 A 1 
ATOM 2810 C CA    . TYR A 1 363 ? 15.152  -21.367 11.485  1.00 92.41 363 A 1 
ATOM 2811 C C     . TYR A 1 363 ? 15.881  -22.550 10.849  1.00 93.56 363 A 1 
ATOM 2812 O O     . TYR A 1 363 ? 15.305  -23.286 10.040  1.00 93.01 363 A 1 
ATOM 2813 C CB    . TYR A 1 363 ? 13.656  -21.645 11.677  1.00 91.20 363 A 1 
ATOM 2814 C CG    . TYR A 1 363 ? 12.894  -20.539 12.389  1.00 89.75 363 A 1 
ATOM 2815 C CD1   . TYR A 1 363 ? 12.941  -20.426 13.785  1.00 86.56 363 A 1 
ATOM 2816 C CD2   . TYR A 1 363 ? 12.143  -19.605 11.650  1.00 86.13 363 A 1 
ATOM 2817 C CE1   . TYR A 1 363 ? 12.241  -19.406 14.448  1.00 84.77 363 A 1 
ATOM 2818 C CE2   . TYR A 1 363 ? 11.443  -18.577 12.294  1.00 83.58 363 A 1 
ATOM 2819 C CZ    . TYR A 1 363 ? 11.491  -18.479 13.696  1.00 84.90 363 A 1 
ATOM 2820 O OH    . TYR A 1 363 ? 10.809  -17.475 14.347  1.00 82.58 363 A 1 
ATOM 2821 N N     . ALA A 1 364 ? 17.134  -22.764 11.227  1.00 94.34 364 A 1 
ATOM 2822 C CA    . ALA A 1 364 ? 17.960  -23.866 10.734  1.00 94.71 364 A 1 
ATOM 2823 C C     . ALA A 1 364 ? 17.326  -25.241 10.991  1.00 95.57 364 A 1 
ATOM 2824 O O     . ALA A 1 364 ? 17.335  -26.100 10.109  1.00 94.40 364 A 1 
ATOM 2825 C CB    . ALA A 1 364 ? 19.341  -23.756 11.390  1.00 93.76 364 A 1 
ATOM 2826 N N     . THR A 1 365 ? 16.673  -25.441 12.150  1.00 95.20 365 A 1 
ATOM 2827 C CA    . THR A 1 365 ? 15.959  -26.682 12.479  1.00 95.08 365 A 1 
ATOM 2828 C C     . THR A 1 365 ? 14.832  -26.974 11.485  1.00 95.64 365 A 1 
ATOM 2829 O O     . THR A 1 365 ? 14.718  -28.089 10.977  1.00 94.82 365 A 1 
ATOM 2830 C CB    . THR A 1 365 ? 15.384  -26.622 13.893  1.00 93.80 365 A 1 
ATOM 2831 O OG1   . THR A 1 365 ? 14.621  -25.444 14.066  1.00 81.70 365 A 1 
ATOM 2832 C CG2   . THR A 1 365 ? 16.489  -26.595 14.957  1.00 78.48 365 A 1 
ATOM 2833 N N     . ARG A 1 366 ? 14.025  -25.978 11.107  1.00 96.19 366 A 1 
ATOM 2834 C CA    . ARG A 1 366 ? 12.957  -26.143 10.111  1.00 95.96 366 A 1 
ATOM 2835 C C     . ARG A 1 366 ? 13.502  -26.439 8.717   1.00 96.23 366 A 1 
ATOM 2836 O O     . ARG A 1 366 ? 12.850  -27.172 7.971   1.00 95.30 366 A 1 
ATOM 2837 C CB    . ARG A 1 366 ? 12.051  -24.907 10.053  1.00 95.28 366 A 1 
ATOM 2838 C CG    . ARG A 1 366 ? 11.242  -24.697 11.334  1.00 92.02 366 A 1 
ATOM 2839 C CD    . ARG A 1 366 ? 10.224  -23.577 11.124  1.00 90.08 366 A 1 
ATOM 2840 N NE    . ARG A 1 366 ? 9.437   -23.305 12.343  1.00 87.18 366 A 1 
ATOM 2841 C CZ    . ARG A 1 366 ? 8.393   -22.485 12.441  1.00 86.20 366 A 1 
ATOM 2842 N NH1   . ARG A 1 366 ? 7.941   -21.815 11.411  1.00 78.33 366 A 1 
ATOM 2843 N NH2   . ARG A 1 366 ? 7.794   -22.315 13.572  1.00 81.54 366 A 1 
ATOM 2844 N N     . LYS A 1 367 ? 14.660  -25.876 8.369   1.00 95.87 367 A 1 
ATOM 2845 C CA    . LYS A 1 367 ? 15.347  -26.196 7.114   1.00 96.28 367 A 1 
ATOM 2846 C C     . LYS A 1 367 ? 15.764  -27.663 7.100   1.00 96.23 367 A 1 
ATOM 2847 O O     . LYS A 1 367 ? 15.378  -28.367 6.173   1.00 95.55 367 A 1 
ATOM 2848 C CB    . LYS A 1 367 ? 16.531  -25.240 6.909   1.00 95.97 367 A 1 
ATOM 2849 C CG    . LYS A 1 367 ? 17.246  -25.525 5.586   1.00 94.82 367 A 1 
ATOM 2850 C CD    . LYS A 1 367 ? 18.488  -24.642 5.367   1.00 92.27 367 A 1 
ATOM 2851 C CE    . LYS A 1 367 ? 19.217  -25.165 4.148   1.00 86.60 367 A 1 
ATOM 2852 N NZ    . LYS A 1 367 ? 20.536  -24.542 3.935   1.00 80.47 367 A 1 
ATOM 2853 N N     . ALA A 1 368 ? 16.433  -28.155 8.136   1.00 96.48 368 A 1 
ATOM 2854 C CA    . ALA A 1 368 ? 16.864  -29.544 8.248   1.00 96.04 368 A 1 
ATOM 2855 C C     . ALA A 1 368 ? 15.676  -30.520 8.160   1.00 96.28 368 A 1 
ATOM 2856 O O     . ALA A 1 368 ? 15.707  -31.473 7.377   1.00 95.11 368 A 1 
ATOM 2857 C CB    . ALA A 1 368 ? 17.634  -29.707 9.566   1.00 95.34 368 A 1 
ATOM 2858 N N     . TYR A 1 369 ? 14.561  -30.252 8.854   1.00 96.59 369 A 1 
ATOM 2859 C CA    . TYR A 1 369 ? 13.340  -31.060 8.733   1.00 96.07 369 A 1 
ATOM 2860 C C     . TYR A 1 369 ? 12.721  -31.021 7.330   1.00 96.11 369 A 1 
ATOM 2861 O O     . TYR A 1 369 ? 12.181  -32.022 6.869   1.00 95.47 369 A 1 
ATOM 2862 C CB    . TYR A 1 369 ? 12.294  -30.597 9.759   1.00 95.31 369 A 1 
ATOM 2863 C CG    . TYR A 1 369 ? 12.586  -31.013 11.181  1.00 92.79 369 A 1 
ATOM 2864 C CD1   . TYR A 1 369 ? 12.704  -32.380 11.513  1.00 88.59 369 A 1 
ATOM 2865 C CD2   . TYR A 1 369 ? 12.718  -30.056 12.200  1.00 88.06 369 A 1 
ATOM 2866 C CE1   . TYR A 1 369 ? 12.975  -32.778 12.832  1.00 86.74 369 A 1 
ATOM 2867 C CE2   . TYR A 1 369 ? 12.989  -30.440 13.526  1.00 85.51 369 A 1 
ATOM 2868 C CZ    . TYR A 1 369 ? 13.118  -31.806 13.831  1.00 87.09 369 A 1 
ATOM 2869 O OH    . TYR A 1 369 ? 13.398  -32.201 15.137  1.00 84.14 369 A 1 
ATOM 2870 N N     . ALA A 1 370 ? 12.767  -29.878 6.635   1.00 96.89 370 A 1 
ATOM 2871 C CA    . ALA A 1 370 ? 12.236  -29.769 5.279   1.00 96.63 370 A 1 
ATOM 2872 C C     . ALA A 1 370 ? 13.102  -30.501 4.246   1.00 96.42 370 A 1 
ATOM 2873 O O     . ALA A 1 370 ? 12.571  -30.937 3.222   1.00 95.28 370 A 1 
ATOM 2874 C CB    . ALA A 1 370 ? 12.090  -28.285 4.916   1.00 96.20 370 A 1 
ATOM 2875 N N     . GLU A 1 371 ? 14.401  -30.627 4.469   1.00 96.64 371 A 1 
ATOM 2876 C CA    . GLU A 1 371 ? 15.337  -31.383 3.631   1.00 96.01 371 A 1 
ATOM 2877 C C     . GLU A 1 371 ? 15.167  -32.892 3.822   1.00 95.68 371 A 1 
ATOM 2878 O O     . GLU A 1 371 ? 15.091  -33.613 2.832   1.00 94.28 371 A 1 
ATOM 2879 C CB    . GLU A 1 371 ? 16.780  -30.932 3.934   1.00 95.21 371 A 1 
ATOM 2880 C CG    . GLU A 1 371 ? 17.060  -29.527 3.361   1.00 89.83 371 A 1 
ATOM 2881 C CD    . GLU A 1 371 ? 18.373  -28.877 3.826   1.00 86.59 371 A 1 
ATOM 2882 O OE1   . GLU A 1 371 ? 18.696  -27.782 3.293   1.00 82.73 371 A 1 
ATOM 2883 O OE2   . GLU A 1 371 ? 19.023  -29.400 4.743   1.00 81.57 371 A 1 
ATOM 2884 N N     . ALA A 1 372 ? 15.022  -33.351 5.065   1.00 95.81 372 A 1 
ATOM 2885 C CA    . ALA A 1 372 ? 14.844  -34.761 5.388   1.00 94.84 372 A 1 
ATOM 2886 C C     . ALA A 1 372 ? 13.428  -35.305 5.097   1.00 94.77 372 A 1 
ATOM 2887 O O     . ALA A 1 372 ? 13.204  -36.515 5.141   1.00 92.58 372 A 1 
ATOM 2888 C CB    . ALA A 1 372 ? 15.204  -34.952 6.862   1.00 93.38 372 A 1 
ATOM 2889 N N     . ARG A 1 373 ? 12.441  -34.432 4.840   1.00 95.03 373 A 1 
ATOM 2890 C CA    . ARG A 1 373 ? 11.046  -34.857 4.680   1.00 94.57 373 A 1 
ATOM 2891 C C     . ARG A 1 373 ? 10.807  -35.512 3.322   1.00 94.50 373 A 1 
ATOM 2892 O O     . ARG A 1 373 ? 11.186  -34.926 2.309   1.00 93.47 373 A 1 
ATOM 2893 C CB    . ARG A 1 373 ? 10.117  -33.664 4.914   1.00 93.41 373 A 1 
ATOM 2894 C CG    . ARG A 1 373 ? 8.665   -34.119 4.994   1.00 87.25 373 A 1 
ATOM 2895 C CD    . ARG A 1 373 ? 7.762   -32.952 5.362   1.00 86.08 373 A 1 
ATOM 2896 N NE    . ARG A 1 373 ? 6.380   -33.417 5.494   1.00 82.95 373 A 1 
ATOM 2897 C CZ    . ARG A 1 373 ? 5.383   -32.773 6.075   1.00 81.93 373 A 1 
ATOM 2898 N NH1   . ARG A 1 373 ? 5.542   -31.576 6.564   1.00 73.72 373 A 1 
ATOM 2899 N NH2   . ARG A 1 373 ? 4.219   -33.332 6.169   1.00 74.82 373 A 1 
ATOM 2900 N N     . PRO A 1 374 ? 10.092  -36.676 3.263   1.00 94.28 374 A 1 
ATOM 2901 C CA    . PRO A 1 374 ? 9.719   -37.306 2.005   1.00 93.82 374 A 1 
ATOM 2902 C C     . PRO A 1 374 ? 8.851   -36.376 1.161   1.00 94.81 374 A 1 
ATOM 2903 O O     . PRO A 1 374 ? 8.056   -35.566 1.684   1.00 94.05 374 A 1 
ATOM 2904 C CB    . PRO A 1 374 ? 9.007   -38.608 2.375   1.00 91.77 374 A 1 
ATOM 2905 C CG    . PRO A 1 374 ? 8.470   -38.351 3.776   1.00 87.82 374 A 1 
ATOM 2906 C CD    . PRO A 1 374 ? 9.537   -37.445 4.378   1.00 91.26 374 A 1 
ATOM 2907 N N     . ARG A 1 375 ? 9.029   -36.438 -0.182  1.00 94.03 375 A 1 
ATOM 2908 C CA    . ARG A 1 375 ? 8.351   -35.572 -1.143  1.00 94.28 375 A 1 
ATOM 2909 C C     . ARG A 1 375 ? 7.849   -36.382 -2.328  1.00 93.80 375 A 1 
ATOM 2910 O O     . ARG A 1 375 ? 8.629   -37.086 -2.951  1.00 92.23 375 A 1 
ATOM 2911 C CB    . ARG A 1 375 ? 9.282   -34.461 -1.647  1.00 93.76 375 A 1 
ATOM 2912 C CG    . ARG A 1 375 ? 9.764   -33.528 -0.525  1.00 91.58 375 A 1 
ATOM 2913 C CD    . ARG A 1 375 ? 10.649  -32.434 -1.103  1.00 92.08 375 A 1 
ATOM 2914 N NE    . ARG A 1 375 ? 11.232  -31.608 -0.020  1.00 91.26 375 A 1 
ATOM 2915 C CZ    . ARG A 1 375 ? 11.991  -30.535 -0.173  1.00 93.00 375 A 1 
ATOM 2916 N NH1   . ARG A 1 375 ? 12.257  -30.063 -1.347  1.00 84.56 375 A 1 
ATOM 2917 N NH2   . ARG A 1 375 ? 12.492  -29.948 0.862   1.00 88.62 375 A 1 
ATOM 2918 N N     . ILE A 1 376 ? 6.596   -36.171 -2.710  1.00 93.96 376 A 1 
ATOM 2919 C CA    . ILE A 1 376 ? 5.994   -36.694 -3.935  1.00 93.43 376 A 1 
ATOM 2920 C C     . ILE A 1 376 ? 5.828   -35.522 -4.905  1.00 93.96 376 A 1 
ATOM 2921 O O     . ILE A 1 376 ? 5.147   -34.536 -4.596  1.00 92.72 376 A 1 
ATOM 2922 C CB    . ILE A 1 376 ? 4.663   -37.424 -3.623  1.00 92.07 376 A 1 
ATOM 2923 C CG1   . ILE A 1 376 ? 4.912   -38.623 -2.693  1.00 87.44 376 A 1 
ATOM 2924 C CG2   . ILE A 1 376 ? 3.994   -37.863 -4.936  1.00 86.50 376 A 1 
ATOM 2925 C CD1   . ILE A 1 376 ? 3.630   -39.252 -2.124  1.00 79.59 376 A 1 
ATOM 2926 N N     . LYS A 1 377 ? 6.504   -35.594 -6.072  1.00 93.20 377 A 1 
ATOM 2927 C CA    . LYS A 1 377 ? 6.490   -34.531 -7.093  1.00 93.47 377 A 1 
ATOM 2928 C C     . LYS A 1 377 ? 6.764   -33.130 -6.512  1.00 93.93 377 A 1 
ATOM 2929 O O     . LYS A 1 377 ? 6.114   -32.150 -6.860  1.00 91.79 377 A 1 
ATOM 2930 C CB    . LYS A 1 377 ? 5.182   -34.604 -7.913  1.00 92.41 377 A 1 
ATOM 2931 C CG    . LYS A 1 377 ? 5.010   -35.950 -8.639  1.00 88.82 377 A 1 
ATOM 2932 C CD    . LYS A 1 377 ? 3.659   -36.036 -9.379  1.00 82.30 377 A 1 
ATOM 2933 C CE    . LYS A 1 377 ? 3.537   -37.400 -10.049 1.00 75.01 377 A 1 
ATOM 2934 N NZ    . LYS A 1 377 ? 2.226   -37.628 -10.701 1.00 65.55 377 A 1 
ATOM 2935 N N     . GLY A 1 378 ? 7.706   -33.045 -5.586  1.00 94.98 378 A 1 
ATOM 2936 C CA    . GLY A 1 378 ? 8.136   -31.807 -4.933  1.00 94.95 378 A 1 
ATOM 2937 C C     . GLY A 1 378 ? 7.270   -31.330 -3.766  1.00 95.37 378 A 1 
ATOM 2938 O O     . GLY A 1 378 ? 7.719   -30.481 -2.996  1.00 93.79 378 A 1 
ATOM 2939 N N     . ARG A 1 379 ? 6.061   -31.895 -3.584  1.00 95.98 379 A 1 
ATOM 2940 C CA    . ARG A 1 379 ? 5.206   -31.602 -2.427  1.00 95.91 379 A 1 
ATOM 2941 C C     . ARG A 1 379 ? 5.597   -32.478 -1.248  1.00 96.32 379 A 1 
ATOM 2942 O O     . ARG A 1 379 ? 6.021   -33.612 -1.434  1.00 95.00 379 A 1 
ATOM 2943 C CB    . ARG A 1 379 ? 3.727   -31.799 -2.780  1.00 94.89 379 A 1 
ATOM 2944 C CG    . ARG A 1 379 ? 3.271   -30.867 -3.906  1.00 88.43 379 A 1 
ATOM 2945 C CD    . ARG A 1 379 ? 1.770   -31.038 -4.160  1.00 88.15 379 A 1 
ATOM 2946 N NE    . ARG A 1 379 ? 1.321   -30.169 -5.241  1.00 83.29 379 A 1 
ATOM 2947 C CZ    . ARG A 1 379 ? 0.073   -30.041 -5.666  1.00 81.20 379 A 1 
ATOM 2948 N NH1   . ARG A 1 379 ? -0.907  -30.717 -5.130  1.00 71.59 379 A 1 
ATOM 2949 N NH2   . ARG A 1 379 ? -0.210  -29.233 -6.645  1.00 72.71 379 A 1 
ATOM 2950 N N     . PHE A 1 380 ? 5.395   -31.972 -0.044  1.00 95.43 380 A 1 
ATOM 2951 C CA    . PHE A 1 380 ? 5.585   -32.803 1.136   1.00 95.51 380 A 1 
ATOM 2952 C C     . PHE A 1 380 ? 4.548   -33.932 1.148   1.00 94.84 380 A 1 
ATOM 2953 O O     . PHE A 1 380 ? 3.351   -33.663 1.033   1.00 93.69 380 A 1 
ATOM 2954 C CB    . PHE A 1 380 ? 5.478   -31.968 2.412   1.00 95.85 380 A 1 
ATOM 2955 C CG    . PHE A 1 380 ? 6.567   -30.928 2.571   1.00 96.45 380 A 1 
ATOM 2956 C CD1   . PHE A 1 380 ? 7.906   -31.324 2.655   1.00 95.69 380 A 1 
ATOM 2957 C CD2   . PHE A 1 380 ? 6.245   -29.568 2.673   1.00 95.63 380 A 1 
ATOM 2958 C CE1   . PHE A 1 380 ? 8.922   -30.376 2.820   1.00 95.40 380 A 1 
ATOM 2959 C CE2   . PHE A 1 380 ? 7.251   -28.614 2.847   1.00 95.11 380 A 1 
ATOM 2960 C CZ    . PHE A 1 380 ? 8.596   -29.012 2.919   1.00 95.73 380 A 1 
ATOM 2961 N N     . ALA A 1 381 ? 5.013   -35.170 1.312   1.00 94.18 381 A 1 
ATOM 2962 C CA    . ALA A 1 381 ? 4.164   -36.346 1.453   1.00 93.32 381 A 1 
ATOM 2963 C C     . ALA A 1 381 ? 3.861   -36.627 2.931   1.00 92.91 381 A 1 
ATOM 2964 O O     . ALA A 1 381 ? 4.605   -36.211 3.831   1.00 90.68 381 A 1 
ATOM 2965 C CB    . ALA A 1 381 ? 4.844   -37.525 0.769   1.00 91.46 381 A 1 
ATOM 2966 N N     . LYS A 1 382 ? 2.755   -37.347 3.192   1.00 91.30 382 A 1 
ATOM 2967 C CA    . LYS A 1 382 ? 2.525   -37.946 4.502   1.00 90.19 382 A 1 
ATOM 2968 C C     . LYS A 1 382 ? 3.479   -39.122 4.684   1.00 88.89 382 A 1 
ATOM 2969 O O     . LYS A 1 382 ? 3.904   -39.741 3.725   1.00 83.78 382 A 1 
ATOM 2970 C CB    . LYS A 1 382 ? 1.078   -38.423 4.652   1.00 86.73 382 A 1 
ATOM 2971 C CG    . LYS A 1 382 ? 0.059   -37.284 4.664   1.00 77.18 382 A 1 
ATOM 2972 C CD    . LYS A 1 382 ? -1.335  -37.899 4.820   1.00 73.60 382 A 1 
ATOM 2973 C CE    . LYS A 1 382 ? -2.444  -36.868 4.741   1.00 64.10 382 A 1 
ATOM 2974 N NZ    . LYS A 1 382 ? -3.748  -37.551 4.680   1.00 57.41 382 A 1 
ATOM 2975 N N     . ARG A 1 383 ? 3.792   -39.450 5.945   1.00 89.14 383 A 1 
ATOM 2976 C CA    . ARG A 1 383 ? 4.688   -40.565 6.253   1.00 85.95 383 A 1 
ATOM 2977 C C     . ARG A 1 383 ? 4.081   -41.898 5.805   1.00 84.50 383 A 1 
ATOM 2978 O O     . ARG A 1 383 ? 4.791   -42.697 5.207   1.00 78.19 383 A 1 
ATOM 2979 C CB    . ARG A 1 383 ? 5.023   -40.539 7.753   1.00 81.24 383 A 1 
ATOM 2980 C CG    . ARG A 1 383 ? 6.424   -41.089 8.019   1.00 70.93 383 A 1 
ATOM 2981 C CD    . ARG A 1 383 ? 6.744   -40.974 9.506   1.00 68.13 383 A 1 
ATOM 2982 N NE    . ARG A 1 383 ? 8.155   -41.279 9.790   1.00 60.29 383 A 1 
ATOM 2983 C CZ    . ARG A 1 383 ? 8.751   -41.206 10.971  1.00 56.48 383 A 1 
ATOM 2984 N NH1   . ARG A 1 383 ? 8.095   -40.852 12.047  1.00 53.24 383 A 1 
ATOM 2985 N NH2   . ARG A 1 383 ? 10.008  -41.488 11.079  1.00 52.19 383 A 1 
ATOM 2986 N N     . SER A 1 384 ? 2.766   -42.094 5.989   1.00 86.57 384 A 1 
ATOM 2987 C CA    . SER A 1 384 ? 2.010   -43.252 5.508   1.00 84.93 384 A 1 
ATOM 2988 C C     . SER A 1 384 ? 2.050   -43.396 3.992   1.00 84.23 384 A 1 
ATOM 2989 O O     . SER A 1 384 ? 2.191   -44.499 3.469   1.00 77.19 384 A 1 
ATOM 2990 C CB    . SER A 1 384 ? 0.541   -43.110 5.916   1.00 80.58 384 A 1 
ATOM 2991 O OG    . SER A 1 384 ? -0.004  -41.883 5.465   1.00 71.36 384 A 1 
ATOM 2992 N N     . ASP A 1 385 ? 1.930   -42.277 3.265   1.00 81.90 385 A 1 
ATOM 2993 C CA    . ASP A 1 385 ? 1.878   -42.283 1.811   1.00 79.22 385 A 1 
ATOM 2994 C C     . ASP A 1 385 ? 3.268   -42.570 1.232   1.00 78.08 385 A 1 
ATOM 2995 O O     . ASP A 1 385 ? 3.393   -43.194 0.188   1.00 72.60 385 A 1 
ATOM 2996 C CB    . ASP A 1 385 ? 1.312   -40.947 1.286   1.00 73.81 385 A 1 
ATOM 2997 C CG    . ASP A 1 385 ? -0.032  -40.489 1.886   1.00 65.49 385 A 1 
ATOM 2998 O OD1   . ASP A 1 385 ? -0.683  -41.260 2.624   1.00 58.98 385 A 1 
ATOM 2999 O OD2   . ASP A 1 385 ? -0.381  -39.296 1.701   1.00 57.78 385 A 1 
ATOM 3000 N N     . ALA A 1 386 ? 4.311   -42.154 1.922   1.00 73.54 386 A 1 
ATOM 3001 C CA    . ALA A 1 386 ? 5.689   -42.479 1.559   1.00 69.40 386 A 1 
ATOM 3002 C C     . ALA A 1 386 ? 6.010   -43.961 1.803   1.00 70.31 386 A 1 
ATOM 3003 O O     . ALA A 1 386 ? 6.687   -44.565 0.971   1.00 66.49 386 A 1 
ATOM 3004 C CB    . ALA A 1 386 ? 6.639   -41.570 2.341   1.00 64.38 386 A 1 
ATOM 3005 N N     . GLU A 1 387 ? 5.524   -44.569 2.885   1.00 75.53 387 A 1 
ATOM 3006 C CA    . GLU A 1 387 ? 5.663   -46.010 3.141   1.00 74.10 387 A 1 
ATOM 3007 C C     . GLU A 1 387 ? 4.905   -46.826 2.075   1.00 74.05 387 A 1 
ATOM 3008 O O     . GLU A 1 387 ? 5.485   -47.737 1.486   1.00 68.98 387 A 1 
ATOM 3009 C CB    . GLU A 1 387 ? 5.204   -46.344 4.573   1.00 67.52 387 A 1 
ATOM 3010 C CG    . GLU A 1 387 ? 6.251   -45.897 5.621   1.00 59.12 387 A 1 
ATOM 3011 C CD    . GLU A 1 387 ? 5.789   -45.963 7.086   1.00 53.66 387 A 1 
ATOM 3012 O OE1   . GLU A 1 387 ? 6.574   -45.502 7.959   1.00 49.49 387 A 1 
ATOM 3013 O OE2   . GLU A 1 387 ? 4.645   -46.381 7.354   1.00 48.22 387 A 1 
ATOM 3014 N N     . MET A 1 388 ? 3.690   -46.438 1.692   1.00 75.37 388 A 1 
ATOM 3015 C CA    . MET A 1 388 ? 2.960   -47.091 0.598   1.00 73.97 388 A 1 
ATOM 3016 C C     . MET A 1 388 ? 3.625   -46.907 -0.769  1.00 73.72 388 A 1 
ATOM 3017 O O     . MET A 1 388 ? 3.586   -47.830 -1.586  1.00 67.43 388 A 1 
ATOM 3018 C CB    . MET A 1 388 ? 1.514   -46.590 0.524   1.00 67.96 388 A 1 
ATOM 3019 C CG    . MET A 1 388 ? 0.594   -47.306 1.504   1.00 59.03 388 A 1 
ATOM 3020 S SD    . MET A 1 388 ? -1.192  -47.198 1.115   1.00 52.54 388 A 1 
ATOM 3021 C CE    . MET A 1 388 ? -1.483  -45.450 1.456   1.00 47.62 388 A 1 
ATOM 3022 N N     . GLU A 1 389 ? 4.218   -45.766 -1.076  1.00 68.52 389 A 1 
ATOM 3023 C CA    . GLU A 1 389 ? 4.908   -45.560 -2.354  1.00 67.53 389 A 1 
ATOM 3024 C C     . GLU A 1 389 ? 6.207   -46.391 -2.427  1.00 66.08 389 A 1 
ATOM 3025 O O     . GLU A 1 389 ? 6.520   -46.958 -3.478  1.00 62.01 389 A 1 
ATOM 3026 C CB    . GLU A 1 389 ? 5.150   -44.055 -2.602  1.00 62.85 389 A 1 
ATOM 3027 C CG    . GLU A 1 389 ? 5.344   -43.714 -4.088  1.00 53.97 389 A 1 
ATOM 3028 C CD    . GLU A 1 389 ? 5.524   -42.203 -4.370  1.00 51.53 389 A 1 
ATOM 3029 O OE1   . GLU A 1 389 ? 5.187   -41.752 -5.502  1.00 47.61 389 A 1 
ATOM 3030 O OE2   . GLU A 1 389 ? 6.003   -41.467 -3.493  1.00 46.98 389 A 1 
ATOM 3031 N N     . VAL A 1 390 ? 6.913   -46.517 -1.308  1.00 72.04 390 A 1 
ATOM 3032 C CA    . VAL A 1 390 ? 8.072   -47.419 -1.201  1.00 71.05 390 A 1 
ATOM 3033 C C     . VAL A 1 390 ? 7.632   -48.872 -1.377  1.00 71.48 390 A 1 
ATOM 3034 O O     . VAL A 1 390 ? 8.226   -49.573 -2.195  1.00 67.91 390 A 1 
ATOM 3035 C CB    . VAL A 1 390 ? 8.849   -47.198 0.109   1.00 66.83 390 A 1 
ATOM 3036 C CG1   . VAL A 1 390 ? 9.967   -48.226 0.298   1.00 57.09 390 A 1 
ATOM 3037 C CG2   . VAL A 1 390 ? 9.518   -45.825 0.120   1.00 61.14 390 A 1 
ATOM 3038 N N     . ASP A 1 391 ? 6.556   -49.331 -0.738  1.00 65.36 391 A 1 
ATOM 3039 C CA    . ASP A 1 391 ? 6.012   -50.679 -0.917  1.00 63.94 391 A 1 
ATOM 3040 C C     . ASP A 1 391 ? 5.544   -50.929 -2.353  1.00 63.12 391 A 1 
ATOM 3041 O O     . ASP A 1 391 ? 5.796   -52.004 -2.916  1.00 60.69 391 A 1 
ATOM 3042 C CB    . ASP A 1 391 ? 4.859   -50.945 0.060   1.00 59.63 391 A 1 
ATOM 3043 C CG    . ASP A 1 391 ? 5.265   -51.675 1.349   1.00 52.23 391 A 1 
ATOM 3044 O OD1   . ASP A 1 391 ? 6.412   -52.156 1.431   1.00 49.36 391 A 1 
ATOM 3045 O OD2   . ASP A 1 391 ? 4.379   -51.796 2.222   1.00 47.53 391 A 1 
ATOM 3046 N N     . GLN A 1 392 ? 4.907   -49.967 -3.027  1.00 66.79 392 A 1 
ATOM 3047 C CA    . GLN A 1 392 ? 4.535   -50.109 -4.434  1.00 67.63 392 A 1 
ATOM 3048 C C     . GLN A 1 392 ? 5.757   -50.198 -5.352  1.00 68.15 392 A 1 
ATOM 3049 O O     . GLN A 1 392 ? 5.758   -51.013 -6.283  1.00 64.67 392 A 1 
ATOM 3050 C CB    . GLN A 1 392 ? 3.636   -48.956 -4.893  1.00 63.82 392 A 1 
ATOM 3051 C CG    . GLN A 1 392 ? 2.177   -49.209 -4.517  1.00 57.88 392 A 1 
ATOM 3052 C CD    . GLN A 1 392 ? 1.229   -48.164 -5.108  1.00 54.21 392 A 1 
ATOM 3053 O OE1   . GLN A 1 392 ? 1.595   -47.160 -5.692  1.00 51.45 392 A 1 
ATOM 3054 N NE2   . GLN A 1 392 ? -0.063  -48.388 -4.987  1.00 47.54 392 A 1 
ATOM 3055 N N     . THR A 1 393 ? 6.793   -49.406 -5.110  1.00 65.96 393 A 1 
ATOM 3056 C CA    . THR A 1 393 ? 8.037   -49.506 -5.900  1.00 65.62 393 A 1 
ATOM 3057 C C     . THR A 1 393 ? 8.771   -50.822 -5.649  1.00 65.27 393 A 1 
ATOM 3058 O O     . THR A 1 393 ? 9.246   -51.427 -6.609  1.00 60.48 393 A 1 
ATOM 3059 C CB    . THR A 1 393 ? 8.981   -48.317 -5.698  1.00 61.75 393 A 1 
ATOM 3060 O OG1   . THR A 1 393 ? 9.096   -47.895 -4.372  1.00 54.49 393 A 1 
ATOM 3061 C CG2   . THR A 1 393 ? 8.543   -47.108 -6.526  1.00 55.16 393 A 1 
ATOM 3062 N N     . PHE A 1 394 ? 8.788   -51.319 -4.418  1.00 65.19 394 A 1 
ATOM 3063 C CA    . PHE A 1 394 ? 9.329   -52.647 -4.111  1.00 64.18 394 A 1 
ATOM 3064 C C     . PHE A 1 394 ? 8.478   -53.775 -4.702  1.00 64.12 394 A 1 
ATOM 3065 O O     . PHE A 1 394 ? 9.034   -54.719 -5.261  1.00 58.72 394 A 1 
ATOM 3066 C CB    . PHE A 1 394 ? 9.506   -52.806 -2.597  1.00 58.95 394 A 1 
ATOM 3067 C CG    . PHE A 1 394 ? 10.908  -52.477 -2.132  1.00 55.07 394 A 1 
ATOM 3068 C CD1   . PHE A 1 394 ? 11.912  -53.469 -2.184  1.00 53.31 394 A 1 
ATOM 3069 C CD2   . PHE A 1 394 ? 11.240  -51.194 -1.676  1.00 51.93 394 A 1 
ATOM 3070 C CE1   . PHE A 1 394 ? 13.222  -53.184 -1.780  1.00 46.07 394 A 1 
ATOM 3071 C CE2   . PHE A 1 394 ? 12.558  -50.899 -1.265  1.00 46.68 394 A 1 
ATOM 3072 C CZ    . PHE A 1 394 ? 13.540  -51.902 -1.319  1.00 47.21 394 A 1 
ATOM 3073 N N     . SER A 1 395 ? 7.150   -53.685 -4.668  1.00 62.80 395 A 1 
ATOM 3074 C CA    . SER A 1 395 ? 6.243   -54.679 -5.257  1.00 62.60 395 A 1 
ATOM 3075 C C     . SER A 1 395 ? 6.380   -54.743 -6.780  1.00 61.69 395 A 1 
ATOM 3076 O O     . SER A 1 395 ? 6.425   -55.837 -7.350  1.00 58.43 395 A 1 
ATOM 3077 C CB    . SER A 1 395 ? 4.809   -54.369 -4.853  1.00 59.62 395 A 1 
ATOM 3078 O OG    . SER A 1 395 ? 3.931   -55.344 -5.368  1.00 52.14 395 A 1 
ATOM 3079 N N     . THR A 1 396 ? 6.502   -53.609 -7.465  1.00 64.25 396 A 1 
ATOM 3080 C CA    . THR A 1 396 ? 6.767   -53.587 -8.913  1.00 63.73 396 A 1 
ATOM 3081 C C     . THR A 1 396 ? 8.157   -54.106 -9.270  1.00 63.20 396 A 1 
ATOM 3082 O O     . THR A 1 396 ? 8.282   -54.820 -10.271 1.00 58.94 396 A 1 
ATOM 3083 C CB    . THR A 1 396 ? 6.567   -52.199 -9.548  1.00 58.49 396 A 1 
ATOM 3084 O OG1   . THR A 1 396 ? 6.917   -51.147 -8.685  1.00 52.57 396 A 1 
ATOM 3085 C CG2   . THR A 1 396 ? 5.115   -51.975 -9.954  1.00 53.65 396 A 1 
ATOM 3086 N N     . ALA A 1 397 ? 9.170   -53.839 -8.466  1.00 62.56 397 A 1 
ATOM 3087 C CA    . ALA A 1 397 ? 10.500  -54.410 -8.662  1.00 60.88 397 A 1 
ATOM 3088 C C     . ALA A 1 397 ? 10.500  -55.935 -8.474  1.00 59.62 397 A 1 
ATOM 3089 O O     . ALA A 1 397 ? 11.019  -56.663 -9.321  1.00 58.18 397 A 1 
ATOM 3090 C CB    . ALA A 1 397 ? 11.495  -53.704 -7.734  1.00 57.49 397 A 1 
ATOM 3091 N N     . ALA A 1 398 ? 9.846   -56.444 -7.447  1.00 62.48 398 A 1 
ATOM 3092 C CA    . ALA A 1 398 ? 9.758   -57.880 -7.169  1.00 62.40 398 A 1 
ATOM 3093 C C     . ALA A 1 398 ? 8.998   -58.654 -8.265  1.00 61.45 398 A 1 
ATOM 3094 O O     . ALA A 1 398 ? 9.392   -59.761 -8.629  1.00 60.19 398 A 1 
ATOM 3095 C CB    . ALA A 1 398 ? 9.089   -58.063 -5.801  1.00 59.69 398 A 1 
ATOM 3096 N N     . LEU A 1 399 ? 7.942   -58.098 -8.853  1.00 60.76 399 A 1 
ATOM 3097 C CA    . LEU A 1 399 ? 7.227   -58.714 -9.980  1.00 60.10 399 A 1 
ATOM 3098 C C     . LEU A 1 399 ? 8.096   -58.804 -11.240 1.00 60.91 399 A 1 
ATOM 3099 O O     . LEU A 1 399 ? 7.940   -59.759 -12.008 1.00 57.59 399 A 1 
ATOM 3100 C CB    . LEU A 1 399 ? 5.939   -57.929 -10.266 1.00 55.52 399 A 1 
ATOM 3101 C CG    . LEU A 1 399 ? 4.786   -58.267 -9.301  1.00 50.70 399 A 1 
ATOM 3102 C CD1   . LEU A 1 399 ? 3.662   -57.252 -9.467  1.00 48.45 399 A 1 
ATOM 3103 C CD2   . LEU A 1 399 ? 4.211   -59.660 -9.567  1.00 51.02 399 A 1 
ATOM 3104 N N     . SER A 1 400 ? 9.006   -57.854 -11.478 1.00 63.34 400 A 1 
ATOM 3105 C CA    . SER A 1 400 ? 9.898   -57.901 -12.646 1.00 63.75 400 A 1 
ATOM 3106 C C     . SER A 1 400 ? 10.926  -59.029 -12.557 1.00 63.99 400 A 1 
ATOM 3107 O O     . SER A 1 400 ? 11.227  -59.652 -13.575 1.00 58.23 400 A 1 
ATOM 3108 C CB    . SER A 1 400 ? 10.563  -56.546 -12.878 1.00 59.17 400 A 1 
ATOM 3109 O OG    . SER A 1 400 ? 11.489  -56.187 -11.884 1.00 52.54 400 A 1 
ATOM 3110 N N     . ASP A 1 401 ? 11.403  -59.342 -11.375 1.00 61.43 401 A 1 
ATOM 3111 C CA    . ASP A 1 401 ? 12.445  -60.364 -11.180 1.00 62.27 401 A 1 
ATOM 3112 C C     . ASP A 1 401 ? 11.900  -61.801 -11.320 1.00 62.27 401 A 1 
ATOM 3113 O O     . ASP A 1 401 ? 12.582  -62.712 -11.790 1.00 58.03 401 A 1 
ATOM 3114 C CB    . ASP A 1 401 ? 13.110  -60.126 -9.809  1.00 55.53 401 A 1 
ATOM 3115 C CG    . ASP A 1 401 ? 14.560  -60.631 -9.727  1.00 50.84 401 A 1 
ATOM 3116 O OD1   . ASP A 1 401 ? 15.204  -60.752 -10.785 1.00 48.34 401 A 1 
ATOM 3117 O OD2   . ASP A 1 401 ? 15.018  -60.831 -8.586  1.00 47.67 401 A 1 
ATOM 3118 N N     . SER A 1 402 ? 10.614  -62.015 -11.021 1.00 57.31 402 A 1 
ATOM 3119 C CA    . SER A 1 402 ? 9.977   -63.335 -11.137 1.00 58.74 402 A 1 
ATOM 3120 C C     . SER A 1 402 ? 9.872   -63.869 -12.573 1.00 59.98 402 A 1 
ATOM 3121 O O     . SER A 1 402 ? 9.673   -65.069 -12.766 1.00 55.20 402 A 1 
ATOM 3122 C CB    . SER A 1 402 ? 8.603   -63.316 -10.478 1.00 52.67 402 A 1 
ATOM 3123 O OG    . SER A 1 402 ? 7.670   -62.531 -11.184 1.00 47.92 402 A 1 
ATOM 3124 N N     . SER A 1 403 ? 10.011  -63.012 -13.599 1.00 51.67 403 A 1 
ATOM 3125 C CA    . SER A 1 403 ? 9.894   -63.420 -15.009 1.00 53.94 403 A 1 
ATOM 3126 C C     . SER A 1 403 ? 11.090  -64.213 -15.544 1.00 54.36 403 A 1 
ATOM 3127 O O     . SER A 1 403 ? 10.983  -64.812 -16.612 1.00 50.67 403 A 1 
ATOM 3128 C CB    . SER A 1 403 ? 9.612   -62.205 -15.893 1.00 49.49 403 A 1 
ATOM 3129 O OG    . SER A 1 403 ? 10.704  -61.310 -15.935 1.00 44.50 403 A 1 
ATOM 3130 N N     . TYR A 1 404 ? 12.190  -64.278 -14.826 1.00 56.35 404 A 1 
ATOM 3131 C CA    . TYR A 1 404 ? 13.381  -65.032 -15.244 1.00 55.91 404 A 1 
ATOM 3132 C C     . TYR A 1 404 ? 13.264  -66.562 -15.064 1.00 53.02 404 A 1 
ATOM 3133 O O     . TYR A 1 404 ? 14.235  -67.276 -15.322 1.00 49.16 404 A 1 
ATOM 3134 C CB    . TYR A 1 404 ? 14.625  -64.478 -14.536 1.00 51.73 404 A 1 
ATOM 3135 C CG    . TYR A 1 404 ? 15.268  -63.328 -15.273 1.00 48.94 404 A 1 
ATOM 3136 C CD1   . TYR A 1 404 ? 16.128  -63.585 -16.373 1.00 47.94 404 A 1 
ATOM 3137 C CD2   . TYR A 1 404 ? 15.028  -61.999 -14.886 1.00 47.83 404 A 1 
ATOM 3138 C CE1   . TYR A 1 404 ? 16.730  -62.523 -17.069 1.00 42.47 404 A 1 
ATOM 3139 C CE2   . TYR A 1 404 ? 15.629  -60.932 -15.586 1.00 43.11 404 A 1 
ATOM 3140 C CZ    . TYR A 1 404 ? 16.480  -61.208 -16.669 1.00 45.10 404 A 1 
ATOM 3141 O OH    . TYR A 1 404 ? 17.073  -60.169 -17.344 1.00 43.70 404 A 1 
ATOM 3142 N N     . SER A 1 405 ? 12.122  -67.088 -14.627 1.00 53.28 405 A 1 
ATOM 3143 C CA    . SER A 1 405 ? 12.018  -68.456 -14.116 1.00 55.65 405 A 1 
ATOM 3144 C C     . SER A 1 405 ? 12.254  -69.574 -15.153 1.00 55.35 405 A 1 
ATOM 3145 O O     . SER A 1 405 ? 13.317  -70.182 -15.195 1.00 52.23 405 A 1 
ATOM 3146 C CB    . SER A 1 405 ? 10.698  -68.647 -13.372 1.00 50.05 405 A 1 
ATOM 3147 O OG    . SER A 1 405 ? 9.578   -68.463 -14.220 1.00 45.18 405 A 1 
ATOM 3148 N N     . THR A 1 406 ? 11.247  -69.916 -15.918 1.00 52.64 406 A 1 
ATOM 3149 C CA    . THR A 1 406 ? 11.219  -71.197 -16.630 1.00 58.00 406 A 1 
ATOM 3150 C C     . THR A 1 406 ? 11.839  -71.085 -18.017 1.00 57.29 406 A 1 
ATOM 3151 O O     . THR A 1 406 ? 11.130  -70.950 -19.008 1.00 55.01 406 A 1 
ATOM 3152 C CB    . THR A 1 406 ? 9.792   -71.759 -16.713 1.00 52.27 406 A 1 
ATOM 3153 O OG1   . THR A 1 406 ? 8.883   -70.772 -17.171 1.00 46.22 406 A 1 
ATOM 3154 C CG2   . THR A 1 406 ? 9.283   -72.240 -15.356 1.00 47.04 406 A 1 
ATOM 3155 N N     . VAL A 1 407 ? 13.151  -71.183 -18.103 1.00 52.64 407 A 1 
ATOM 3156 C CA    . VAL A 1 407 ? 13.807  -71.627 -19.335 1.00 56.60 407 A 1 
ATOM 3157 C C     . VAL A 1 407 ? 13.477  -73.123 -19.470 1.00 53.58 407 A 1 
ATOM 3158 O O     . VAL A 1 407 ? 13.968  -73.906 -18.646 1.00 51.53 407 A 1 
ATOM 3159 C CB    . VAL A 1 407 ? 15.325  -71.397 -19.324 1.00 53.33 407 A 1 
ATOM 3160 C CG1   . VAL A 1 407 ? 15.939  -71.801 -20.675 1.00 47.88 407 A 1 
ATOM 3161 C CG2   . VAL A 1 407 ? 15.664  -69.923 -19.078 1.00 50.92 407 A 1 
ATOM 3162 N N     . PRO A 1 408 ? 12.613  -73.546 -20.420 1.00 47.95 408 A 1 
ATOM 3163 C CA    . PRO A 1 408 ? 12.379  -74.961 -20.614 1.00 52.18 408 A 1 
ATOM 3164 C C     . PRO A 1 408 ? 13.683  -75.564 -21.140 1.00 51.17 408 A 1 
ATOM 3165 O O     . PRO A 1 408 ? 14.151  -75.215 -22.227 1.00 49.94 408 A 1 
ATOM 3166 C CB    . PRO A 1 408 ? 11.209  -75.049 -21.601 1.00 48.73 408 A 1 
ATOM 3167 C CG    . PRO A 1 408 ? 11.308  -73.764 -22.403 1.00 47.53 408 A 1 
ATOM 3168 C CD    . PRO A 1 408 ? 11.922  -72.759 -21.424 1.00 51.98 408 A 1 
ATOM 3169 N N     . TRP A 1 409 ? 14.274  -76.441 -20.361 1.00 50.69 409 A 1 
ATOM 3170 C CA    . TRP A 1 409 ? 15.287  -77.375 -20.852 1.00 51.04 409 A 1 
ATOM 3171 C C     . TRP A 1 409 ? 14.604  -78.305 -21.856 1.00 48.98 409 A 1 
ATOM 3172 O O     . TRP A 1 409 ? 13.933  -79.263 -21.468 1.00 44.97 409 A 1 
ATOM 3173 C CB    . TRP A 1 409 ? 15.920  -78.152 -19.688 1.00 45.61 409 A 1 
ATOM 3174 C CG    . TRP A 1 409 ? 17.206  -77.607 -19.167 1.00 40.91 409 A 1 
ATOM 3175 C CD1   . TRP A 1 409 ? 17.415  -76.388 -18.654 1.00 34.38 409 A 1 
ATOM 3176 C CD2   . TRP A 1 409 ? 18.483  -78.309 -19.111 1.00 36.18 409 A 1 
ATOM 3177 N NE1   . TRP A 1 409 ? 18.736  -76.259 -18.280 1.00 30.70 409 A 1 
ATOM 3178 C CE2   . TRP A 1 409 ? 19.435  -77.419 -18.530 1.00 35.03 409 A 1 
ATOM 3179 C CE3   . TRP A 1 409 ? 18.923  -79.597 -19.478 1.00 37.83 409 A 1 
ATOM 3180 C CZ2   . TRP A 1 409 ? 20.766  -77.800 -18.341 1.00 37.69 409 A 1 
ATOM 3181 C CZ3   . TRP A 1 409 ? 20.264  -79.982 -19.280 1.00 35.60 409 A 1 
ATOM 3182 C CH2   . TRP A 1 409 ? 21.177  -79.088 -18.720 1.00 35.07 409 A 1 
ATOM 3183 N N     . PHE A 1 410 ? 14.734  -77.961 -23.153 1.00 55.86 410 A 1 
ATOM 3184 C CA    . PHE A 1 410 ? 14.609  -78.897 -24.265 1.00 54.93 410 A 1 
ATOM 3185 C C     . PHE A 1 410 ? 15.967  -79.557 -24.526 1.00 50.01 410 A 1 
ATOM 3186 O O     . PHE A 1 410 ? 17.004  -78.869 -24.397 1.00 42.44 410 A 1 
ATOM 3187 C CB    . PHE A 1 410 ? 14.066  -78.217 -25.518 1.00 50.54 410 A 1 
ATOM 3188 C CG    . PHE A 1 410 ? 12.562  -78.327 -25.657 1.00 47.85 410 A 1 
ATOM 3189 C CD1   . PHE A 1 410 ? 11.984  -79.521 -26.101 1.00 43.36 410 A 1 
ATOM 3190 C CD2   . PHE A 1 410 ? 11.738  -77.234 -25.315 1.00 43.70 410 A 1 
ATOM 3191 C CE1   . PHE A 1 410 ? 10.587  -79.628 -26.218 1.00 39.94 410 A 1 
ATOM 3192 C CE2   . PHE A 1 410 ? 10.344  -77.342 -25.429 1.00 45.91 410 A 1 
ATOM 3193 C CZ    . PHE A 1 410 ? 9.777   -78.534 -25.882 1.00 45.61 410 A 1 
ATOM 3194 O OXT   . PHE A 1 410 ? 15.889  -80.768 -24.860 1.00 48.98 410 A 1 
ATOM 3195 N N     . GLU B 2 1   ? -15.399 54.179  -66.573 1.00 49.65 1   B 1 
ATOM 3196 C CA    . GLU B 2 1   ? -15.166 55.518  -67.155 1.00 57.61 1   B 1 
ATOM 3197 C C     . GLU B 2 1   ? -14.013 56.344  -66.556 1.00 55.37 1   B 1 
ATOM 3198 O O     . GLU B 2 1   ? -13.046 56.541  -67.292 1.00 51.56 1   B 1 
ATOM 3199 C CB    . GLU B 2 1   ? -16.460 56.366  -67.148 1.00 53.37 1   B 1 
ATOM 3200 C CG    . GLU B 2 1   ? -17.157 56.423  -68.489 1.00 48.36 1   B 1 
ATOM 3201 C CD    . GLU B 2 1   ? -18.372 57.346  -68.416 1.00 43.49 1   B 1 
ATOM 3202 O OE1   . GLU B 2 1   ? -18.174 58.549  -68.146 1.00 44.54 1   B 1 
ATOM 3203 O OE2   . GLU B 2 1   ? -19.477 56.847  -68.628 1.00 46.33 1   B 1 
ATOM 3204 N N     . PRO B 2 2   ? -14.125 56.928  -65.398 1.00 42.10 2   B 1 
ATOM 3205 C CA    . PRO B 2 2   ? -13.613 58.286  -65.258 1.00 51.06 2   B 1 
ATOM 3206 C C     . PRO B 2 2   ? -12.087 58.388  -65.178 1.00 50.36 2   B 1 
ATOM 3207 O O     . PRO B 2 2   ? -11.387 57.497  -64.723 1.00 48.20 2   B 1 
ATOM 3208 C CB    . PRO B 2 2   ? -14.319 58.873  -64.032 1.00 47.04 2   B 1 
ATOM 3209 C CG    . PRO B 2 2   ? -14.610 57.653  -63.178 1.00 47.38 2   B 1 
ATOM 3210 C CD    . PRO B 2 2   ? -14.878 56.565  -64.224 1.00 52.08 2   B 1 
ATOM 3211 N N     . GLN B 2 3   ? -11.609 59.542  -65.629 1.00 50.83 3   B 1 
ATOM 3212 C CA    . GLN B 2 3   ? -10.265 59.829  -66.130 1.00 55.88 3   B 1 
ATOM 3213 C C     . GLN B 2 3   ? -9.186  60.199  -65.105 1.00 54.66 3   B 1 
ATOM 3214 O O     . GLN B 2 3   ? -8.073  60.456  -65.545 1.00 51.46 3   B 1 
ATOM 3215 C CB    . GLN B 2 3   ? -10.383 61.051  -67.050 1.00 50.87 3   B 1 
ATOM 3216 C CG    . GLN B 2 3   ? -11.125 60.852  -68.369 1.00 47.25 3   B 1 
ATOM 3217 C CD    . GLN B 2 3   ? -11.251 62.180  -69.126 1.00 42.51 3   B 1 
ATOM 3218 O OE1   . GLN B 2 3   ? -11.361 63.256  -68.563 1.00 43.81 3   B 1 
ATOM 3219 N NE2   . GLN B 2 3   ? -11.245 62.145  -70.443 1.00 40.02 3   B 1 
ATOM 3220 N N     . ASN B 2 4   ? -9.461  60.408  -63.863 1.00 45.21 4   B 1 
ATOM 3221 C CA    . ASN B 2 4   ? -9.068  61.628  -63.139 1.00 52.37 4   B 1 
ATOM 3222 C C     . ASN B 2 4   ? -7.568  62.011  -63.257 1.00 49.60 4   B 1 
ATOM 3223 O O     . ASN B 2 4   ? -6.677  61.194  -63.092 1.00 47.76 4   B 1 
ATOM 3224 C CB    . ASN B 2 4   ? -9.589  61.572  -61.696 1.00 49.61 4   B 1 
ATOM 3225 C CG    . ASN B 2 4   ? -10.178 62.901  -61.252 1.00 44.81 4   B 1 
ATOM 3226 O OD1   . ASN B 2 4   ? -10.181 63.897  -61.961 1.00 44.02 4   B 1 
ATOM 3227 N ND2   . ASN B 2 4   ? -10.723 62.960  -60.061 1.00 45.59 4   B 1 
ATOM 3228 N N     . GLN B 2 5   ? -7.312  63.276  -63.559 1.00 46.29 5   B 1 
ATOM 3229 C CA    . GLN B 2 5   ? -6.172  63.777  -64.348 1.00 52.60 5   B 1 
ATOM 3230 C C     . GLN B 2 5   ? -4.865  64.099  -63.611 1.00 50.90 5   B 1 
ATOM 3231 O O     . GLN B 2 5   ? -3.797  64.028  -64.204 1.00 48.46 5   B 1 
ATOM 3232 C CB    . GLN B 2 5   ? -6.595  65.128  -64.959 1.00 48.23 5   B 1 
ATOM 3233 C CG    . GLN B 2 5   ? -7.706  65.114  -65.994 1.00 45.50 5   B 1 
ATOM 3234 C CD    . GLN B 2 5   ? -8.046  66.535  -66.444 1.00 41.89 5   B 1 
ATOM 3235 O OE1   . GLN B 2 5   ? -7.889  67.510  -65.719 1.00 42.27 5   B 1 
ATOM 3236 N NE2   . GLN B 2 5   ? -8.534  66.705  -67.653 1.00 39.47 5   B 1 
ATOM 3237 N N     . SER B 2 6   ? -4.993  64.731  -62.486 1.00 44.65 6   B 1 
ATOM 3238 C CA    . SER B 2 6   ? -4.159  65.885  -62.093 1.00 51.04 6   B 1 
ATOM 3239 C C     . SER B 2 6   ? -2.761  65.505  -61.562 1.00 49.89 6   B 1 
ATOM 3240 O O     . SER B 2 6   ? -2.514  64.351  -61.286 1.00 49.33 6   B 1 
ATOM 3241 C CB    . SER B 2 6   ? -4.941  66.675  -61.042 1.00 47.84 6   B 1 
ATOM 3242 O OG    . SER B 2 6   ? -5.236  65.898  -59.900 1.00 45.33 6   B 1 
ATOM 3243 N N     . GLN B 2 7   ? -1.792  66.341  -61.300 1.00 48.76 7   B 1 
ATOM 3244 C CA    . GLN B 2 7   ? -1.373  67.650  -61.807 1.00 54.38 7   B 1 
ATOM 3245 C C     . GLN B 2 7   ? 0.156   67.725  -61.651 1.00 52.35 7   B 1 
ATOM 3246 O O     . GLN B 2 7   ? 0.766   66.865  -61.024 1.00 51.99 7   B 1 
ATOM 3247 C CB    . GLN B 2 7   ? -2.053  68.806  -61.037 1.00 51.95 7   B 1 
ATOM 3248 C CG    . GLN B 2 7   ? -2.846  69.753  -61.947 1.00 49.63 7   B 1 
ATOM 3249 C CD    . GLN B 2 7   ? -3.426  70.961  -61.202 1.00 46.18 7   B 1 
ATOM 3250 O OE1   . GLN B 2 7   ? -3.010  71.317  -60.114 1.00 45.75 7   B 1 
ATOM 3251 N NE2   . GLN B 2 7   ? -4.395  71.655  -61.758 1.00 43.26 7   B 1 
ATOM 3252 N N     . GLN B 2 8   ? 0.783   68.768  -62.255 1.00 43.02 8   B 1 
ATOM 3253 C CA    . GLN B 2 8   ? 2.171   68.833  -62.754 1.00 49.38 8   B 1 
ATOM 3254 C C     . GLN B 2 8   ? 3.310   69.222  -61.791 1.00 47.97 8   B 1 
ATOM 3255 O O     . GLN B 2 8   ? 4.440   69.287  -62.267 1.00 47.38 8   B 1 
ATOM 3256 C CB    . GLN B 2 8   ? 2.194   69.918  -63.847 1.00 46.41 8   B 1 
ATOM 3257 C CG    . GLN B 2 8   ? 1.408   69.623  -65.119 1.00 43.30 8   B 1 
ATOM 3258 C CD    . GLN B 2 8   ? 1.455   70.827  -66.054 1.00 39.47 8   B 1 
ATOM 3259 O OE1   . GLN B 2 8   ? 1.556   71.978  -65.654 1.00 39.60 8   B 1 
ATOM 3260 N NE2   . GLN B 2 8   ? 1.342   70.623  -67.352 1.00 36.70 8   B 1 
ATOM 3261 N N     . LEU B 2 9   ? 3.073   69.587  -60.587 1.00 48.27 9   B 1 
ATOM 3262 C CA    . LEU B 2 9   ? 3.835   70.667  -59.907 1.00 55.19 9   B 1 
ATOM 3263 C C     . LEU B 2 9   ? 5.389   70.537  -59.885 1.00 54.52 9   B 1 
ATOM 3264 O O     . LEU B 2 9   ? 5.927   69.442  -60.020 1.00 53.40 9   B 1 
ATOM 3265 C CB    . LEU B 2 9   ? 3.229   70.919  -58.510 1.00 50.70 9   B 1 
ATOM 3266 C CG    . LEU B 2 9   ? 2.036   71.886  -58.513 1.00 47.03 9   B 1 
ATOM 3267 C CD1   . LEU B 2 9   ? 1.361   71.885  -57.137 1.00 44.17 9   B 1 
ATOM 3268 C CD2   . LEU B 2 9   ? 2.431   73.338  -58.836 1.00 48.89 9   B 1 
ATOM 3269 N N     . PRO B 2 10  ? 6.095   71.689  -59.782 1.00 45.38 10  B 1 
ATOM 3270 C CA    . PRO B 2 10  ? 7.236   72.048  -60.635 1.00 52.81 10  B 1 
ATOM 3271 C C     . PRO B 2 10  ? 8.650   71.953  -60.006 1.00 52.25 10  B 1 
ATOM 3272 O O     . PRO B 2 10  ? 8.878   71.303  -59.001 1.00 51.18 10  B 1 
ATOM 3273 C CB    . PRO B 2 10  ? 6.895   73.477  -61.069 1.00 49.60 10  B 1 
ATOM 3274 C CG    . PRO B 2 10  ? 6.302   74.071  -59.777 1.00 50.67 10  B 1 
ATOM 3275 C CD    . PRO B 2 10  ? 5.513   72.874  -59.234 1.00 54.99 10  B 1 
ATOM 3276 N N     . GLN B 2 11  ? 9.596   72.614  -60.627 1.00 52.38 11  B 1 
ATOM 3277 C CA    . GLN B 2 11  ? 11.026  72.375  -60.862 1.00 56.08 11  B 1 
ATOM 3278 C C     . GLN B 2 11  ? 12.112  72.640  -59.785 1.00 54.57 11  B 1 
ATOM 3279 O O     . GLN B 2 11  ? 13.204  72.123  -60.019 1.00 52.92 11  B 1 
ATOM 3280 C CB    . GLN B 2 11  ? 11.435  73.280  -62.038 1.00 51.45 11  B 1 
ATOM 3281 C CG    . GLN B 2 11  ? 10.804  72.965  -63.386 1.00 47.87 11  B 1 
ATOM 3282 C CD    . GLN B 2 11  ? 11.281  73.947  -64.458 1.00 43.62 11  B 1 
ATOM 3283 O OE1   . GLN B 2 11  ? 11.690  75.067  -64.202 1.00 43.46 11  B 1 
ATOM 3284 N NE2   . GLN B 2 11  ? 11.223  73.565  -65.718 1.00 39.59 11  B 1 
ATOM 3285 N N     . PRO B 2 12  ? 12.028  73.525  -58.834 1.00 47.33 12  B 1 
ATOM 3286 C CA    . PRO B 2 12  ? 12.994  74.632  -58.695 1.00 54.23 12  B 1 
ATOM 3287 C C     . PRO B 2 12  ? 14.454  74.292  -58.292 1.00 52.62 12  B 1 
ATOM 3288 O O     . PRO B 2 12  ? 14.769  73.204  -57.838 1.00 52.29 12  B 1 
ATOM 3289 C CB    . PRO B 2 12  ? 12.341  75.627  -57.743 1.00 51.59 12  B 1 
ATOM 3290 C CG    . PRO B 2 12  ? 11.466  74.745  -56.862 1.00 53.34 12  B 1 
ATOM 3291 C CD    . PRO B 2 12  ? 10.992  73.659  -57.849 1.00 58.10 12  B 1 
ATOM 3292 N N     . GLN B 2 13  ? 15.319  75.304  -58.465 1.00 50.88 13  B 1 
ATOM 3293 C CA    . GLN B 2 13  ? 16.725  75.256  -58.896 1.00 54.76 13  B 1 
ATOM 3294 C C     . GLN B 2 13  ? 17.868  75.163  -57.865 1.00 53.95 13  B 1 
ATOM 3295 O O     . GLN B 2 13  ? 19.007  75.038  -58.313 1.00 53.25 13  B 1 
ATOM 3296 C CB    . GLN B 2 13  ? 17.012  76.584  -59.623 1.00 50.66 13  B 1 
ATOM 3297 C CG    . GLN B 2 13  ? 16.320  76.797  -60.962 1.00 45.81 13  B 1 
ATOM 3298 C CD    . GLN B 2 13  ? 16.651  78.184  -61.523 1.00 41.85 13  B 1 
ATOM 3299 O OE1   . GLN B 2 13  ? 16.832  79.163  -60.816 1.00 41.47 13  B 1 
ATOM 3300 N NE2   . GLN B 2 13  ? 16.720  78.328  -62.828 1.00 37.24 13  B 1 
ATOM 3301 N N     . LEU B 2 14  ? 17.706  75.409  -56.606 1.00 45.37 14  B 1 
ATOM 3302 C CA    . LEU B 2 14  ? 18.643  76.216  -55.791 1.00 51.64 14  B 1 
ATOM 3303 C C     . LEU B 2 14  ? 20.147  75.804  -55.838 1.00 49.93 14  B 1 
ATOM 3304 O O     . LEU B 2 14  ? 20.494  74.631  -55.812 1.00 49.88 14  B 1 
ATOM 3305 C CB    . LEU B 2 14  ? 18.119  76.345  -54.351 1.00 49.35 14  B 1 
ATOM 3306 C CG    . LEU B 2 14  ? 17.174  77.544  -54.172 1.00 46.92 14  B 1 
ATOM 3307 C CD1   . LEU B 2 14  ? 16.370  77.412  -52.890 1.00 46.07 14  B 1 
ATOM 3308 C CD2   . LEU B 2 14  ? 17.933  78.878  -54.116 1.00 49.43 14  B 1 
ATOM 3309 N N     . GLN B 2 15  ? 21.042  76.840  -55.897 1.00 51.45 15  B 1 
ATOM 3310 C CA    . GLN B 2 15  ? 22.386  76.853  -56.526 1.00 54.81 15  B 1 
ATOM 3311 C C     . GLN B 2 15  ? 23.643  76.602  -55.656 1.00 52.56 15  B 1 
ATOM 3312 O O     . GLN B 2 15  ? 24.642  76.123  -56.199 1.00 53.55 15  B 1 
ATOM 3313 C CB    . GLN B 2 15  ? 22.623  78.278  -57.060 1.00 51.85 15  B 1 
ATOM 3314 C CG    . GLN B 2 15  ? 21.769  78.738  -58.241 1.00 49.47 15  B 1 
ATOM 3315 C CD    . GLN B 2 15  ? 22.119  80.183  -58.609 1.00 45.95 15  B 1 
ATOM 3316 O OE1   . GLN B 2 15  ? 22.488  81.010  -57.794 1.00 44.68 15  B 1 
ATOM 3317 N NE2   . GLN B 2 15  ? 22.004  80.552  -59.869 1.00 41.60 15  B 1 
ATOM 3318 N N     . LEU B 2 16  ? 23.696  77.125  -54.466 1.00 45.75 16  B 1 
ATOM 3319 C CA    . LEU B 2 16  ? 24.918  77.685  -53.824 1.00 51.50 16  B 1 
ATOM 3320 C C     . LEU B 2 16  ? 25.977  76.633  -53.381 1.00 49.76 16  B 1 
ATOM 3321 O O     . LEU B 2 16  ? 25.655  75.461  -53.319 1.00 48.39 16  B 1 
ATOM 3322 C CB    . LEU B 2 16  ? 24.449  78.506  -52.606 1.00 48.22 16  B 1 
ATOM 3323 C CG    . LEU B 2 16  ? 23.617  79.759  -52.902 1.00 45.48 16  B 1 
ATOM 3324 C CD1   . LEU B 2 16  ? 23.010  80.292  -51.608 1.00 44.09 16  B 1 
ATOM 3325 C CD2   . LEU B 2 16  ? 24.439  80.873  -53.538 1.00 47.93 16  B 1 
ATOM 3326 N N     . HIS B 2 17  ? 27.204  76.891  -52.917 1.00 47.59 17  B 1 
ATOM 3327 C CA    . HIS B 2 17  ? 28.349  77.785  -53.176 1.00 52.90 17  B 1 
ATOM 3328 C C     . HIS B 2 17  ? 29.641  77.051  -52.677 1.00 50.50 17  B 1 
ATOM 3329 O O     . HIS B 2 17  ? 29.540  75.932  -52.181 1.00 49.37 17  B 1 
ATOM 3330 C CB    . HIS B 2 17  ? 28.162  79.154  -52.485 1.00 48.66 17  B 1 
ATOM 3331 C CG    . HIS B 2 17  ? 28.154  80.344  -53.433 1.00 45.60 17  B 1 
ATOM 3332 N ND1   . HIS B 2 17  ? 28.511  80.392  -54.764 1.00 41.77 17  B 1 
ATOM 3333 C CD2   . HIS B 2 17  ? 27.828  81.632  -53.097 1.00 42.20 17  B 1 
ATOM 3334 C CE1   . HIS B 2 17  ? 28.380  81.650  -55.204 1.00 37.79 17  B 1 
ATOM 3335 N NE2   . HIS B 2 17  ? 27.969  82.431  -54.218 1.00 39.33 17  B 1 
ATOM 3336 N N     . PRO B 2 18  ? 30.887  77.581  -52.785 1.00 51.99 18  B 1 
ATOM 3337 C CA    . PRO B 2 18  ? 32.055  76.858  -53.329 1.00 56.87 18  B 1 
ATOM 3338 C C     . PRO B 2 18  ? 33.255  76.530  -52.402 1.00 55.94 18  B 1 
ATOM 3339 O O     . PRO B 2 18  ? 34.230  75.988  -52.917 1.00 55.48 18  B 1 
ATOM 3340 C CB    . PRO B 2 18  ? 32.529  77.844  -54.395 1.00 53.85 18  B 1 
ATOM 3341 C CG    . PRO B 2 18  ? 32.365  79.190  -53.712 1.00 55.03 18  B 1 
ATOM 3342 C CD    . PRO B 2 18  ? 31.128  78.972  -52.833 1.00 59.75 18  B 1 
ATOM 3343 N N     . GLN B 2 19  ? 33.337  76.942  -51.150 1.00 50.08 19  B 1 
ATOM 3344 C CA    . GLN B 2 19  ? 34.582  77.371  -50.471 1.00 54.59 19  B 1 
ATOM 3345 C C     . GLN B 2 19  ? 35.687  76.318  -50.175 1.00 51.83 19  B 1 
ATOM 3346 O O     . GLN B 2 19  ? 35.472  75.129  -50.244 1.00 50.82 19  B 1 
ATOM 3347 C CB    . GLN B 2 19  ? 34.247  78.162  -49.194 1.00 50.02 19  B 1 
ATOM 3348 C CG    . GLN B 2 19  ? 34.144  79.673  -49.461 1.00 47.04 19  B 1 
ATOM 3349 C CD    . GLN B 2 19  ? 34.065  80.501  -48.183 1.00 43.17 19  B 1 
ATOM 3350 O OE1   . GLN B 2 19  ? 33.979  80.007  -47.076 1.00 42.56 19  B 1 
ATOM 3351 N NE2   . GLN B 2 19  ? 34.107  81.809  -48.291 1.00 38.96 19  B 1 
ATOM 3352 N N     . VAL B 2 20  ? 36.907  76.805  -49.775 1.00 42.51 20  B 1 
ATOM 3353 C CA    . VAL B 2 20  ? 38.230  76.763  -50.438 1.00 51.45 20  B 1 
ATOM 3354 C C     . VAL B 2 20  ? 39.328  75.902  -49.772 1.00 49.32 20  B 1 
ATOM 3355 O O     . VAL B 2 20  ? 39.990  75.115  -50.448 1.00 48.71 20  B 1 
ATOM 3356 C CB    . VAL B 2 20  ? 38.795  78.201  -50.494 1.00 47.60 20  B 1 
ATOM 3357 C CG1   . VAL B 2 20  ? 40.171  78.304  -51.132 1.00 44.22 20  B 1 
ATOM 3358 C CG2   . VAL B 2 20  ? 37.892  79.172  -51.257 1.00 47.53 20  B 1 
ATOM 3359 N N     . GLN B 2 21  ? 39.710  76.226  -48.558 1.00 55.22 21  B 1 
ATOM 3360 C CA    . GLN B 2 21  ? 41.095  76.206  -48.019 1.00 58.36 21  B 1 
ATOM 3361 C C     . GLN B 2 21  ? 41.532  74.858  -47.374 1.00 56.07 21  B 1 
ATOM 3362 O O     . GLN B 2 21  ? 40.699  73.976  -47.245 1.00 56.45 21  B 1 
ATOM 3363 C CB    . GLN B 2 21  ? 41.169  77.344  -46.983 1.00 55.21 21  B 1 
ATOM 3364 C CG    . GLN B 2 21  ? 41.177  78.757  -47.586 1.00 53.43 21  B 1 
ATOM 3365 C CD    . GLN B 2 21  ? 41.339  79.842  -46.522 1.00 50.48 21  B 1 
ATOM 3366 O OE1   . GLN B 2 21  ? 41.462  79.604  -45.328 1.00 48.44 21  B 1 
ATOM 3367 N NE2   . GLN B 2 21  ? 41.357  81.096  -46.914 1.00 45.59 21  B 1 
ATOM 3368 N N     . GLN B 2 22  ? 42.748  74.550  -46.833 1.00 45.55 22  B 1 
ATOM 3369 C CA    . GLN B 2 22  ? 44.151  74.989  -46.956 1.00 51.19 22  B 1 
ATOM 3370 C C     . GLN B 2 22  ? 45.082  73.797  -46.542 1.00 49.36 22  B 1 
ATOM 3371 O O     . GLN B 2 22  ? 44.565  72.721  -46.273 1.00 47.62 22  B 1 
ATOM 3372 C CB    . GLN B 2 22  ? 44.412  76.228  -46.070 1.00 47.32 22  B 1 
ATOM 3373 C CG    . GLN B 2 22  ? 45.039  77.406  -46.844 1.00 44.12 22  B 1 
ATOM 3374 C CD    . GLN B 2 22  ? 45.665  78.469  -45.939 1.00 39.80 22  B 1 
ATOM 3375 O OE1   . GLN B 2 22  ? 45.952  78.250  -44.782 1.00 41.16 22  B 1 
ATOM 3376 N NE2   . GLN B 2 22  ? 45.928  79.655  -46.455 1.00 36.38 22  B 1 
ATOM 3377 N N     . PRO B 2 23  ? 46.439  73.948  -46.476 1.00 49.11 23  B 1 
ATOM 3378 C CA    . PRO B 2 23  ? 47.438  72.951  -46.931 1.00 54.27 23  B 1 
ATOM 3379 C C     . PRO B 2 23  ? 48.292  72.124  -45.930 1.00 53.23 23  B 1 
ATOM 3380 O O     . PRO B 2 23  ? 48.918  71.186  -46.414 1.00 52.87 23  B 1 
ATOM 3381 C CB    . PRO B 2 23  ? 48.384  73.833  -47.741 1.00 50.57 23  B 1 
ATOM 3382 C CG    . PRO B 2 23  ? 48.487  75.093  -46.900 1.00 51.87 23  B 1 
ATOM 3383 C CD    . PRO B 2 23  ? 47.052  75.215  -46.363 1.00 56.41 23  B 1 
ATOM 3384 N N     . PRO B 2 24  ? 48.539  72.479  -44.671 1.00 46.63 24  B 1 
ATOM 3385 C CA    . PRO B 2 24  ? 49.854  72.319  -44.008 1.00 52.53 24  B 1 
ATOM 3386 C C     . PRO B 2 24  ? 50.180  70.887  -43.517 1.00 51.26 24  B 1 
ATOM 3387 O O     . PRO B 2 24  ? 49.361  69.998  -43.683 1.00 50.27 24  B 1 
ATOM 3388 C CB    . PRO B 2 24  ? 49.786  73.326  -42.868 1.00 49.94 24  B 1 
ATOM 3389 C CG    . PRO B 2 24  ? 48.348  73.229  -42.387 1.00 51.83 24  B 1 
ATOM 3390 C CD    . PRO B 2 24  ? 47.598  73.036  -43.729 1.00 57.02 24  B 1 
ATOM 3391 N N     . GLN B 2 25  ? 51.229  70.528  -42.773 1.00 47.69 25  B 1 
ATOM 3392 C CA    . GLN B 2 25  ? 52.690  70.644  -42.795 1.00 52.78 25  B 1 
ATOM 3393 C C     . GLN B 2 25  ? 53.294  69.298  -42.261 1.00 51.35 25  B 1 
ATOM 3394 O O     . GLN B 2 25  ? 52.531  68.373  -42.022 1.00 50.36 25  B 1 
ATOM 3395 C CB    . GLN B 2 25  ? 53.154  71.863  -41.961 1.00 48.23 25  B 1 
ATOM 3396 C CG    . GLN B 2 25  ? 54.006  72.856  -42.771 1.00 44.77 25  B 1 
ATOM 3397 C CD    . GLN B 2 25  ? 54.862  73.788  -41.905 1.00 39.90 25  B 1 
ATOM 3398 O OE1   . GLN B 2 25  ? 55.010  73.616  -40.707 1.00 41.52 25  B 1 
ATOM 3399 N NE2   . GLN B 2 25  ? 55.490  74.798  -42.490 1.00 36.82 25  B 1 
ATOM 3400 N N     . PRO B 2 26  ? 54.653  69.107  -42.069 1.00 44.21 26  B 1 
ATOM 3401 C CA    . PRO B 2 26  ? 55.377  67.906  -42.532 1.00 51.72 26  B 1 
ATOM 3402 C C     . PRO B 2 26  ? 55.960  66.908  -41.489 1.00 50.73 26  B 1 
ATOM 3403 O O     . PRO B 2 26  ? 56.719  66.037  -41.901 1.00 50.40 26  B 1 
ATOM 3404 C CB    . PRO B 2 26  ? 56.540  68.538  -43.298 1.00 49.07 26  B 1 
ATOM 3405 C CG    . PRO B 2 26  ? 56.939  69.705  -42.402 1.00 50.16 26  B 1 
ATOM 3406 C CD    . PRO B 2 26  ? 55.579  70.152  -41.834 1.00 55.27 26  B 1 
ATOM 3407 N N     . GLN B 2 27  ? 55.800  67.069  -40.195 1.00 52.19 27  B 1 
ATOM 3408 C CA    . GLN B 2 27  ? 56.796  66.730  -39.144 1.00 55.25 27  B 1 
ATOM 3409 C C     . GLN B 2 27  ? 57.197  65.229  -38.940 1.00 53.88 27  B 1 
ATOM 3410 O O     . GLN B 2 27  ? 56.554  64.350  -39.504 1.00 52.26 27  B 1 
ATOM 3411 C CB    . GLN B 2 27  ? 56.396  67.424  -37.830 1.00 50.45 27  B 1 
ATOM 3412 C CG    . GLN B 2 27  ? 57.055  68.809  -37.695 1.00 47.01 27  B 1 
ATOM 3413 C CD    . GLN B 2 27  ? 57.074  69.342  -36.267 1.00 43.48 27  B 1 
ATOM 3414 O OE1   . GLN B 2 27  ? 56.601  68.722  -35.327 1.00 43.57 27  B 1 
ATOM 3415 N NE2   . GLN B 2 27  ? 57.642  70.503  -36.038 1.00 38.41 27  B 1 
ATOM 3416 N N     . PRO B 2 28  ? 58.327  64.943  -38.181 1.00 45.83 28  B 1 
ATOM 3417 C CA    . PRO B 2 28  ? 59.510  64.231  -38.677 1.00 52.02 28  B 1 
ATOM 3418 C C     . PRO B 2 28  ? 59.635  62.734  -38.299 1.00 50.11 28  B 1 
ATOM 3419 O O     . PRO B 2 28  ? 58.832  62.149  -37.606 1.00 50.10 28  B 1 
ATOM 3420 C CB    . PRO B 2 28  ? 60.681  65.056  -38.136 1.00 49.96 28  B 1 
ATOM 3421 C CG    . PRO B 2 28  ? 60.189  65.506  -36.758 1.00 52.64 28  B 1 
ATOM 3422 C CD    . PRO B 2 28  ? 58.683  65.681  -36.993 1.00 58.39 28  B 1 
ATOM 3423 N N     . GLN B 2 29  ? 60.771  62.145  -38.770 1.00 49.96 29  B 1 
ATOM 3424 C CA    . GLN B 2 29  ? 61.064  60.745  -39.103 1.00 53.86 29  B 1 
ATOM 3425 C C     . GLN B 2 29  ? 61.597  59.801  -37.996 1.00 52.26 29  B 1 
ATOM 3426 O O     . GLN B 2 29  ? 62.368  58.902  -38.344 1.00 52.98 29  B 1 
ATOM 3427 C CB    . GLN B 2 29  ? 62.136  60.750  -40.204 1.00 50.38 29  B 1 
ATOM 3428 C CG    . GLN B 2 29  ? 61.701  61.195  -41.586 1.00 47.10 29  B 1 
ATOM 3429 C CD    . GLN B 2 29  ? 62.893  61.192  -42.560 1.00 43.91 29  B 1 
ATOM 3430 O OE1   . GLN B 2 29  ? 64.046  61.337  -42.195 1.00 43.62 29  B 1 
ATOM 3431 N NE2   . GLN B 2 29  ? 62.644  61.041  -43.839 1.00 39.56 29  B 1 
ATOM 3432 N N     . LEU B 2 30  ? 61.362  59.963  -36.716 1.00 43.37 30  B 1 
ATOM 3433 C CA    . LEU B 2 30  ? 62.194  59.350  -35.668 1.00 49.03 30  B 1 
ATOM 3434 C C     . LEU B 2 30  ? 62.556  57.869  -35.927 1.00 46.35 30  B 1 
ATOM 3435 O O     . LEU B 2 30  ? 61.686  57.018  -36.153 1.00 45.36 30  B 1 
ATOM 3436 C CB    . LEU B 2 30  ? 61.578  59.558  -34.279 1.00 46.29 30  B 1 
ATOM 3437 C CG    . LEU B 2 30  ? 61.905  60.935  -33.674 1.00 43.72 30  B 1 
ATOM 3438 C CD1   . LEU B 2 30  ? 61.054  61.192  -32.442 1.00 42.87 30  B 1 
ATOM 3439 C CD2   . LEU B 2 30  ? 63.385  61.043  -33.262 1.00 48.46 30  B 1 
ATOM 3440 N N     . HIS B 2 31  ? 63.895  57.600  -35.863 1.00 50.26 31  B 1 
ATOM 3441 C CA    . HIS B 2 31  ? 64.570  56.340  -36.170 1.00 53.82 31  B 1 
ATOM 3442 C C     . HIS B 2 31  ? 64.339  55.281  -35.076 1.00 50.92 31  B 1 
ATOM 3443 O O     . HIS B 2 31  ? 64.981  55.364  -34.024 1.00 49.56 31  B 1 
ATOM 3444 C CB    . HIS B 2 31  ? 66.087  56.597  -36.252 1.00 49.28 31  B 1 
ATOM 3445 C CG    . HIS B 2 31  ? 66.589  57.327  -37.470 1.00 46.13 31  B 1 
ATOM 3446 N ND1   . HIS B 2 31  ? 66.019  57.403  -38.714 1.00 42.61 31  B 1 
ATOM 3447 C CD2   . HIS B 2 31  ? 67.815  57.920  -37.574 1.00 42.52 31  B 1 
ATOM 3448 C CE1   . HIS B 2 31  ? 66.865  58.043  -39.524 1.00 37.67 31  B 1 
ATOM 3449 N NE2   . HIS B 2 31  ? 67.968  58.367  -38.870 1.00 39.12 31  B 1 
ATOM 3450 N N     . PRO B 2 32  ? 63.549  54.225  -35.269 1.00 46.56 32  B 1 
ATOM 3451 C CA    . PRO B 2 32  ? 63.564  53.086  -34.365 1.00 51.56 32  B 1 
ATOM 3452 C C     . PRO B 2 32  ? 64.878  52.308  -34.561 1.00 49.33 32  B 1 
ATOM 3453 O O     . PRO B 2 32  ? 65.138  51.761  -35.632 1.00 49.02 32  B 1 
ATOM 3454 C CB    . PRO B 2 32  ? 62.315  52.278  -34.707 1.00 48.66 32  B 1 
ATOM 3455 C CG    . PRO B 2 32  ? 62.082  52.572  -36.189 1.00 50.74 32  B 1 
ATOM 3456 C CD    . PRO B 2 32  ? 62.624  54.000  -36.361 1.00 56.99 32  B 1 
ATOM 3457 N N     . GLN B 2 33  ? 65.737  52.290  -33.540 1.00 48.60 33  B 1 
ATOM 3458 C CA    . GLN B 2 33  ? 67.037  51.626  -33.600 1.00 53.76 33  B 1 
ATOM 3459 C C     . GLN B 2 33  ? 66.889  50.111  -33.766 1.00 52.03 33  B 1 
ATOM 3460 O O     . GLN B 2 33  ? 66.130  49.438  -33.072 1.00 49.76 33  B 1 
ATOM 3461 C CB    . GLN B 2 33  ? 67.877  51.951  -32.358 1.00 48.58 33  B 1 
ATOM 3462 C CG    . GLN B 2 33  ? 68.539  53.333  -32.424 1.00 44.76 33  B 1 
ATOM 3463 C CD    . GLN B 2 33  ? 69.459  53.605  -31.224 1.00 41.27 33  B 1 
ATOM 3464 O OE1   . GLN B 2 33  ? 69.358  52.997  -30.178 1.00 41.87 33  B 1 
ATOM 3465 N NE2   . GLN B 2 33  ? 70.377  54.534  -31.337 1.00 38.45 33  B 1 
ATOM 3466 N N     . SER B 2 34  ? 67.737  49.572  -34.682 1.00 43.47 34  B 1 
ATOM 3467 C CA    . SER B 2 34  ? 67.824  48.176  -35.105 1.00 48.33 34  B 1 
ATOM 3468 C C     . SER B 2 34  ? 68.594  47.292  -34.109 1.00 46.19 34  B 1 
ATOM 3469 O O     . SER B 2 34  ? 69.667  46.803  -34.446 1.00 46.43 34  B 1 
ATOM 3470 C CB    . SER B 2 34  ? 68.503  48.151  -36.479 1.00 46.03 34  B 1 
ATOM 3471 O OG    . SER B 2 34  ? 69.786  48.759  -36.406 1.00 44.50 34  B 1 
ATOM 3472 N N     . GLN B 2 35  ? 68.126  47.113  -32.871 1.00 43.36 35  B 1 
ATOM 3473 C CA    . GLN B 2 35  ? 68.884  46.318  -31.899 1.00 48.78 35  B 1 
ATOM 3474 C C     . GLN B 2 35  ? 69.172  44.911  -32.434 1.00 47.15 35  B 1 
ATOM 3475 O O     . GLN B 2 35  ? 68.310  44.223  -32.969 1.00 45.95 35  B 1 
ATOM 3476 C CB    . GLN B 2 35  ? 68.216  46.288  -30.524 1.00 45.29 35  B 1 
ATOM 3477 C CG    . GLN B 2 35  ? 68.446  47.607  -29.774 1.00 43.06 35  B 1 
ATOM 3478 C CD    . GLN B 2 35  ? 68.005  47.557  -28.303 1.00 40.40 35  B 1 
ATOM 3479 O OE1   . GLN B 2 35  ? 67.417  46.607  -27.828 1.00 41.22 35  B 1 
ATOM 3480 N NE2   . GLN B 2 35  ? 68.295  48.577  -27.532 1.00 38.61 35  B 1 
ATOM 3481 N N     . GLN B 2 36  ? 70.472  44.529  -32.337 1.00 43.39 36  B 1 
ATOM 3482 C CA    . GLN B 2 36  ? 71.059  43.364  -32.985 1.00 48.67 36  B 1 
ATOM 3483 C C     . GLN B 2 36  ? 70.462  42.054  -32.453 1.00 46.76 36  B 1 
ATOM 3484 O O     . GLN B 2 36  ? 70.265  41.907  -31.252 1.00 45.22 36  B 1 
ATOM 3485 C CB    . GLN B 2 36  ? 72.573  43.356  -32.769 1.00 45.04 36  B 1 
ATOM 3486 C CG    . GLN B 2 36  ? 73.301  44.446  -33.580 1.00 42.33 36  B 1 
ATOM 3487 C CD    . GLN B 2 36  ? 74.824  44.432  -33.350 1.00 38.03 36  B 1 
ATOM 3488 O OE1   . GLN B 2 36  ? 75.325  43.927  -32.366 1.00 39.17 36  B 1 
ATOM 3489 N NE2   . GLN B 2 36  ? 75.593  45.007  -34.240 1.00 35.24 36  B 1 
ATOM 3490 N N     . PRO B 2 37  ? 70.279  41.065  -33.339 1.00 39.51 37  B 1 
ATOM 3491 C CA    . PRO B 2 37  ? 69.831  39.738  -32.954 1.00 43.77 37  B 1 
ATOM 3492 C C     . PRO B 2 37  ? 70.960  39.042  -32.175 1.00 41.89 37  B 1 
ATOM 3493 O O     . PRO B 2 37  ? 71.950  38.607  -32.759 1.00 43.32 37  B 1 
ATOM 3494 C CB    . PRO B 2 37  ? 69.480  39.039  -34.268 1.00 41.99 37  B 1 
ATOM 3495 C CG    . PRO B 2 37  ? 70.408  39.693  -35.287 1.00 43.39 37  B 1 
ATOM 3496 C CD    . PRO B 2 37  ? 70.544  41.127  -34.766 1.00 50.05 37  B 1 
ATOM 3497 N N     . LEU B 2 38  ? 70.847  38.963  -30.863 1.00 43.75 38  B 1 
ATOM 3498 C CA    . LEU B 2 38  ? 71.786  38.204  -30.046 1.00 48.47 38  B 1 
ATOM 3499 C C     . LEU B 2 38  ? 71.757  36.745  -30.514 1.00 46.16 38  B 1 
ATOM 3500 O O     . LEU B 2 38  ? 70.732  36.072  -30.445 1.00 46.36 38  B 1 
ATOM 3501 C CB    . LEU B 2 38  ? 71.439  38.348  -28.558 1.00 46.59 38  B 1 
ATOM 3502 C CG    . LEU B 2 38  ? 71.957  39.657  -27.928 1.00 43.16 38  B 1 
ATOM 3503 C CD1   . LEU B 2 38  ? 71.300  39.898  -26.574 1.00 41.87 38  B 1 
ATOM 3504 C CD2   . LEU B 2 38  ? 73.485  39.611  -27.716 1.00 48.53 38  B 1 
ATOM 3505 N N     . GLN B 2 39  ? 72.906  36.267  -31.019 1.00 42.62 39  B 1 
ATOM 3506 C CA    . GLN B 2 39  ? 73.086  34.891  -31.477 1.00 47.33 39  B 1 
ATOM 3507 C C     . GLN B 2 39  ? 72.867  33.942  -30.288 1.00 45.17 39  B 1 
ATOM 3508 O O     . GLN B 2 39  ? 73.629  34.005  -29.326 1.00 44.34 39  B 1 
ATOM 3509 C CB    . GLN B 2 39  ? 74.483  34.673  -32.056 1.00 44.36 39  B 1 
ATOM 3510 C CG    . GLN B 2 39  ? 74.677  35.323  -33.435 1.00 40.35 39  B 1 
ATOM 3511 C CD    . GLN B 2 39  ? 76.063  35.028  -34.037 1.00 36.39 39  B 1 
ATOM 3512 O OE1   . GLN B 2 39  ? 76.986  34.590  -33.380 1.00 37.05 39  B 1 
ATOM 3513 N NE2   . GLN B 2 39  ? 76.246  35.258  -35.316 1.00 33.73 39  B 1 
ATOM 3514 N N     . PRO B 2 40  ? 71.891  33.069  -30.328 1.00 43.20 40  B 1 
ATOM 3515 C CA    . PRO B 2 40  ? 71.749  32.050  -29.315 1.00 46.73 40  B 1 
ATOM 3516 C C     . PRO B 2 40  ? 72.934  31.089  -29.451 1.00 44.11 40  B 1 
ATOM 3517 O O     . PRO B 2 40  ? 73.040  30.349  -30.434 1.00 43.83 40  B 1 
ATOM 3518 C CB    . PRO B 2 40  ? 70.394  31.391  -29.574 1.00 44.67 40  B 1 
ATOM 3519 C CG    . PRO B 2 40  ? 70.178  31.581  -31.072 1.00 46.44 40  B 1 
ATOM 3520 C CD    . PRO B 2 40  ? 70.885  32.901  -31.380 1.00 52.73 40  B 1 
ATOM 3521 N N     . GLN B 2 41  ? 73.894  31.142  -28.511 1.00 44.46 41  B 1 
ATOM 3522 C CA    . GLN B 2 41  ? 74.985  30.175  -28.466 1.00 50.66 41  B 1 
ATOM 3523 C C     . GLN B 2 41  ? 74.374  28.782  -28.314 1.00 48.87 41  B 1 
ATOM 3524 O O     . GLN B 2 41  ? 73.792  28.447  -27.285 1.00 49.41 41  B 1 
ATOM 3525 C CB    . GLN B 2 41  ? 75.972  30.480  -27.337 1.00 47.30 41  B 1 
ATOM 3526 C CG    . GLN B 2 41  ? 76.958  31.606  -27.694 1.00 43.88 41  B 1 
ATOM 3527 C CD    . GLN B 2 41  ? 78.053  31.815  -26.638 1.00 40.47 41  B 1 
ATOM 3528 O OE1   . GLN B 2 41  ? 77.968  31.392  -25.506 1.00 40.88 41  B 1 
ATOM 3529 N NE2   . GLN B 2 41  ? 79.122  32.500  -26.974 1.00 37.30 41  B 1 
ATOM 3530 N N     . LEU B 2 42  ? 74.561  27.973  -29.383 1.00 41.59 42  B 1 
ATOM 3531 C CA    . LEU B 2 42  ? 74.312  26.541  -29.375 1.00 44.22 42  B 1 
ATOM 3532 C C     . LEU B 2 42  ? 75.293  25.909  -28.384 1.00 41.71 42  B 1 
ATOM 3533 O O     . LEU B 2 42  ? 76.406  25.534  -28.759 1.00 41.49 42  B 1 
ATOM 3534 C CB    . LEU B 2 42  ? 74.514  25.983  -30.795 1.00 42.56 42  B 1 
ATOM 3535 C CG    . LEU B 2 42  ? 73.352  26.271  -31.766 1.00 38.89 42  B 1 
ATOM 3536 C CD1   . LEU B 2 42  ? 73.795  26.045  -33.205 1.00 38.27 42  B 1 
ATOM 3537 C CD2   . LEU B 2 42  ? 72.160  25.357  -31.482 1.00 45.00 42  B 1 
ATOM 3538 N N     . GLN B 2 43  ? 74.945  25.840  -27.116 1.00 41.60 43  B 1 
ATOM 3539 C CA    . GLN B 2 43  ? 75.755  25.078  -26.184 1.00 46.11 43  B 1 
ATOM 3540 C C     . GLN B 2 43  ? 75.784  23.628  -26.662 1.00 44.09 43  B 1 
ATOM 3541 O O     . GLN B 2 43  ? 74.735  23.061  -26.965 1.00 43.25 43  B 1 
ATOM 3542 C CB    . GLN B 2 43  ? 75.252  25.187  -24.739 1.00 43.78 43  B 1 
ATOM 3543 C CG    . GLN B 2 43  ? 75.639  26.532  -24.114 1.00 41.10 43  B 1 
ATOM 3544 C CD    . GLN B 2 43  ? 75.413  26.591  -22.603 1.00 38.08 43  B 1 
ATOM 3545 O OE1   . GLN B 2 43  ? 74.865  25.700  -21.982 1.00 38.42 43  B 1 
ATOM 3546 N NE2   . GLN B 2 43  ? 75.850  27.642  -21.946 1.00 35.50 43  B 1 
ATOM 3547 N N     . PRO B 2 44  ? 76.984  23.043  -26.816 1.00 41.56 44  B 1 
ATOM 3548 C CA    . PRO B 2 44  ? 77.121  21.694  -27.333 1.00 46.56 44  B 1 
ATOM 3549 C C     . PRO B 2 44  ? 76.424  20.750  -26.360 1.00 44.95 44  B 1 
ATOM 3550 O O     . PRO B 2 44  ? 76.809  20.637  -25.201 1.00 44.57 44  B 1 
ATOM 3551 C CB    . PRO B 2 44  ? 78.626  21.446  -27.453 1.00 44.45 44  B 1 
ATOM 3552 C CG    . PRO B 2 44  ? 79.231  22.388  -26.408 1.00 46.47 44  B 1 
ATOM 3553 C CD    . PRO B 2 44  ? 78.276  23.574  -26.396 1.00 52.43 44  B 1 
ATOM 3554 N N     . TYR B 2 45  ? 75.371  20.079  -26.870 1.00 38.00 45  B 1 
ATOM 3555 C CA    . TYR B 2 45  ? 74.729  18.984  -26.163 1.00 44.53 45  B 1 
ATOM 3556 C C     . TYR B 2 45  ? 75.803  17.930  -25.886 1.00 42.58 45  B 1 
ATOM 3557 O O     . TYR B 2 45  ? 76.258  17.232  -26.792 1.00 43.88 45  B 1 
ATOM 3558 C CB    . TYR B 2 45  ? 73.552  18.434  -26.978 1.00 41.28 45  B 1 
ATOM 3559 C CG    . TYR B 2 45  ? 72.196  18.706  -26.363 1.00 40.01 45  B 1 
ATOM 3560 C CD1   . TYR B 2 45  ? 71.561  17.718  -25.591 1.00 38.97 45  B 1 
ATOM 3561 C CD2   . TYR B 2 45  ? 71.561  19.951  -26.549 1.00 41.45 45  B 1 
ATOM 3562 C CE1   . TYR B 2 45  ? 70.306  17.957  -25.020 1.00 35.21 45  B 1 
ATOM 3563 C CE2   . TYR B 2 45  ? 70.303  20.203  -25.983 1.00 37.03 45  B 1 
ATOM 3564 C CZ    . TYR B 2 45  ? 69.668  19.193  -25.218 1.00 36.95 45  B 1 
ATOM 3565 O OH    . TYR B 2 45  ? 68.433  19.422  -24.670 1.00 36.03 45  B 1 
ATOM 3566 N N     . THR B 2 46  ? 76.315  17.897  -24.681 1.00 37.80 46  B 1 
ATOM 3567 C CA    . THR B 2 46  ? 77.327  16.944  -24.253 1.00 45.88 46  B 1 
ATOM 3568 C C     . THR B 2 46  ? 76.754  15.546  -24.468 1.00 43.06 46  B 1 
ATOM 3569 O O     . THR B 2 46  ? 75.714  15.202  -23.919 1.00 42.48 46  B 1 
ATOM 3570 C CB    . THR B 2 46  ? 77.760  17.155  -22.792 1.00 43.63 46  B 1 
ATOM 3571 O OG1   . THR B 2 46  ? 76.749  17.798  -22.047 1.00 40.55 46  B 1 
ATOM 3572 C CG2   . THR B 2 46  ? 78.995  18.045  -22.700 1.00 42.78 46  B 1 
ATOM 3573 N N     . GLN B 2 47  ? 77.469  14.776  -25.323 1.00 35.05 47  B 1 
ATOM 3574 C CA    . GLN B 2 47  ? 77.144  13.377  -25.576 1.00 43.13 47  B 1 
ATOM 3575 C C     . GLN B 2 47  ? 77.199  12.635  -24.247 1.00 43.19 47  B 1 
ATOM 3576 O O     . GLN B 2 47  ? 78.275  12.313  -23.749 1.00 41.78 47  B 1 
ATOM 3577 C CB    . GLN B 2 47  ? 78.135  12.764  -26.578 1.00 39.96 47  B 1 
ATOM 3578 C CG    . GLN B 2 47  ? 77.796  13.030  -28.042 1.00 35.00 47  B 1 
ATOM 3579 C CD    . GLN B 2 47  ? 78.807  12.395  -28.999 1.00 32.46 47  B 1 
ATOM 3580 O OE1   . GLN B 2 47  ? 79.959  12.161  -28.677 1.00 33.24 47  B 1 
ATOM 3581 N NE2   . GLN B 2 47  ? 78.413  12.099  -30.222 1.00 31.01 47  B 1 
ATOM 3582 N N     . ALA B 2 48  ? 76.056  12.402  -23.665 1.00 35.81 48  B 1 
ATOM 3583 C CA    . ALA B 2 48  ? 75.963  11.529  -22.512 1.00 41.32 48  B 1 
ATOM 3584 C C     . ALA B 2 48  ? 76.471  10.156  -22.958 1.00 38.76 48  B 1 
ATOM 3585 O O     . ALA B 2 48  ? 75.859  9.515   -23.813 1.00 39.71 48  B 1 
ATOM 3586 C CB    . ALA B 2 48  ? 74.521  11.502  -22.005 1.00 39.88 48  B 1 
ATOM 3587 N N     . GLN B 2 49  ? 77.643  9.763   -22.457 1.00 43.30 49  B 1 
ATOM 3588 C CA    . GLN B 2 49  ? 78.217  8.468   -22.780 1.00 49.83 49  B 1 
ATOM 3589 C C     . GLN B 2 49  ? 77.181  7.391   -22.472 1.00 48.74 49  B 1 
ATOM 3590 O O     . GLN B 2 49  ? 76.584  7.415   -21.394 1.00 46.86 49  B 1 
ATOM 3591 C CB    . GLN B 2 49  ? 79.497  8.207   -21.995 1.00 45.11 49  B 1 
ATOM 3592 C CG    . GLN B 2 49  ? 80.713  8.938   -22.575 1.00 39.64 49  B 1 
ATOM 3593 C CD    . GLN B 2 49  ? 82.023  8.569   -21.874 1.00 35.76 49  B 1 
ATOM 3594 O OE1   . GLN B 2 49  ? 82.052  8.040   -20.783 1.00 37.97 49  B 1 
ATOM 3595 N NE2   . GLN B 2 49  ? 83.157  8.841   -22.489 1.00 34.61 49  B 1 
ATOM 3596 N N     . PRO B 2 50  ? 76.983  6.443   -23.417 1.00 39.52 50  B 1 
ATOM 3597 C CA    . PRO B 2 50  ? 76.103  5.321   -23.170 1.00 44.72 50  B 1 
ATOM 3598 C C     . PRO B 2 50  ? 76.726  4.515   -22.025 1.00 43.33 50  B 1 
ATOM 3599 O O     . PRO B 2 50  ? 77.696  3.787   -22.240 1.00 43.73 50  B 1 
ATOM 3600 C CB    . PRO B 2 50  ? 76.026  4.563   -24.500 1.00 42.54 50  B 1 
ATOM 3601 C CG    . PRO B 2 50  ? 77.350  4.885   -25.175 1.00 43.01 50  B 1 
ATOM 3602 C CD    . PRO B 2 50  ? 77.667  6.304   -24.689 1.00 49.04 50  B 1 
ATOM 3603 N N     . GLN B 2 51  ? 76.255  4.713   -20.819 1.00 40.69 51  B 1 
ATOM 3604 C CA    . GLN B 2 51  ? 76.694  3.890   -19.703 1.00 44.97 51  B 1 
ATOM 3605 C C     . GLN B 2 51  ? 76.418  2.441   -20.079 1.00 43.86 51  B 1 
ATOM 3606 O O     . GLN B 2 51  ? 75.318  2.092   -20.497 1.00 43.33 51  B 1 
ATOM 3607 C CB    . GLN B 2 51  ? 76.013  4.280   -18.393 1.00 41.96 51  B 1 
ATOM 3608 C CG    . GLN B 2 51  ? 76.609  5.573   -17.809 1.00 38.86 51  B 1 
ATOM 3609 C CD    . GLN B 2 51  ? 76.124  5.877   -16.386 1.00 36.35 51  B 1 
ATOM 3610 O OE1   . GLN B 2 51  ? 75.250  5.236   -15.830 1.00 37.97 51  B 1 
ATOM 3611 N NE2   . GLN B 2 51  ? 76.685  6.876   -15.736 1.00 35.13 51  B 1 
ATOM 3612 N N     . GLN B 2 52  ? 77.499  1.650   -20.020 1.00 39.45 52  B 1 
ATOM 3613 C CA    . GLN B 2 52  ? 77.436  0.249   -20.404 1.00 45.06 52  B 1 
ATOM 3614 C C     . GLN B 2 52  ? 76.286  -0.411  -19.649 1.00 43.65 52  B 1 
ATOM 3615 O O     . GLN B 2 52  ? 76.156  -0.215  -18.445 1.00 42.14 52  B 1 
ATOM 3616 C CB    . GLN B 2 52  ? 78.753  -0.461  -20.087 1.00 41.73 52  B 1 
ATOM 3617 C CG    . GLN B 2 52  ? 79.869  -0.087  -21.069 1.00 38.85 52  B 1 
ATOM 3618 C CD    . GLN B 2 52  ? 81.187  -0.821  -20.767 1.00 35.25 52  B 1 
ATOM 3619 O OE1   . GLN B 2 52  ? 81.410  -1.349  -19.691 1.00 36.55 52  B 1 
ATOM 3620 N NE2   . GLN B 2 52  ? 82.097  -0.866  -21.707 1.00 32.88 52  B 1 
ATOM 3621 N N     . PRO B 2 53  ? 75.450  -1.200  -20.366 1.00 36.60 53  B 1 
ATOM 3622 C CA    . PRO B 2 53  ? 74.416  -1.966  -19.717 1.00 41.69 53  B 1 
ATOM 3623 C C     . PRO B 2 53  ? 75.123  -2.903  -18.737 1.00 40.48 53  B 1 
ATOM 3624 O O     . PRO B 2 53  ? 75.800  -3.844  -19.160 1.00 41.29 53  B 1 
ATOM 3625 C CB    . PRO B 2 53  ? 73.668  -2.694  -20.841 1.00 39.22 53  B 1 
ATOM 3626 C CG    . PRO B 2 53  ? 74.711  -2.814  -21.951 1.00 39.27 53  B 1 
ATOM 3627 C CD    . PRO B 2 53  ? 75.559  -1.550  -21.769 1.00 45.34 53  B 1 
ATOM 3628 N N     . LEU B 2 54  ? 75.051  -2.580  -17.464 1.00 42.38 54  B 1 
ATOM 3629 C CA    . LEU B 2 54  ? 75.546  -3.462  -16.420 1.00 47.08 54  B 1 
ATOM 3630 C C     . LEU B 2 54  ? 74.870  -4.809  -16.664 1.00 45.16 54  B 1 
ATOM 3631 O O     . LEU B 2 54  ? 73.651  -4.928  -16.543 1.00 44.98 54  B 1 
ATOM 3632 C CB    . LEU B 2 54  ? 75.219  -2.897  -15.035 1.00 44.56 54  B 1 
ATOM 3633 C CG    . LEU B 2 54  ? 76.215  -1.827  -14.547 1.00 40.74 54  B 1 
ATOM 3634 C CD1   . LEU B 2 54  ? 75.657  -1.081  -13.338 1.00 39.44 54  B 1 
ATOM 3635 C CD2   . LEU B 2 54  ? 77.557  -2.461  -14.142 1.00 45.51 54  B 1 
ATOM 3636 N N     . GLN B 2 55  ? 75.702  -5.776  -17.107 1.00 41.50 55  B 1 
ATOM 3637 C CA    . GLN B 2 55  ? 75.224  -7.131  -17.313 1.00 45.73 55  B 1 
ATOM 3638 C C     . GLN B 2 55  ? 74.588  -7.569  -16.004 1.00 44.56 55  B 1 
ATOM 3639 O O     . GLN B 2 55  ? 75.289  -7.620  -14.992 1.00 43.75 55  B 1 
ATOM 3640 C CB    . GLN B 2 55  ? 76.357  -8.072  -17.700 1.00 42.41 55  B 1 
ATOM 3641 C CG    . GLN B 2 55  ? 76.805  -7.922  -19.160 1.00 37.90 55  B 1 
ATOM 3642 C CD    . GLN B 2 55  ? 77.860  -8.963  -19.561 1.00 34.27 55  B 1 
ATOM 3643 O OE1   . GLN B 2 55  ? 78.481  -9.615  -18.747 1.00 35.09 55  B 1 
ATOM 3644 N NE2   . GLN B 2 55  ? 78.098  -9.139  -20.849 1.00 32.15 55  B 1 
ATOM 3645 N N     . PRO B 2 56  ? 73.289  -7.818  -16.003 1.00 39.00 56  B 1 
ATOM 3646 C CA    . PRO B 2 56  ? 72.690  -8.393  -14.829 1.00 42.24 56  B 1 
ATOM 3647 C C     . PRO B 2 56  ? 73.384  -9.742  -14.642 1.00 40.12 56  B 1 
ATOM 3648 O O     . PRO B 2 56  ? 73.167  -10.671 -15.416 1.00 39.87 56  B 1 
ATOM 3649 C CB    . PRO B 2 56  ? 71.194  -8.501  -15.135 1.00 40.25 56  B 1 
ATOM 3650 C CG    . PRO B 2 56  ? 71.143  -8.603  -16.653 1.00 41.42 56  B 1 
ATOM 3651 C CD    . PRO B 2 56  ? 72.349  -7.794  -17.121 1.00 47.92 56  B 1 
ATOM 3652 N N     . GLN B 2 57  ? 74.332  -9.799  -13.691 1.00 44.29 57  B 1 
ATOM 3653 C CA    . GLN B 2 57  ? 74.883  -11.078 -13.294 1.00 49.16 57  B 1 
ATOM 3654 C C     . GLN B 2 57  ? 73.702  -11.917 -12.867 1.00 48.26 57  B 1 
ATOM 3655 O O     . GLN B 2 57  ? 73.098  -11.689 -11.821 1.00 48.04 57  B 1 
ATOM 3656 C CB    . GLN B 2 57  ? 75.926  -10.940 -12.175 1.00 45.48 57  B 1 
ATOM 3657 C CG    . GLN B 2 57  ? 77.302  -10.531 -12.699 1.00 41.36 57  B 1 
ATOM 3658 C CD    . GLN B 2 57  ? 78.396  -10.571 -11.623 1.00 37.61 57  B 1 
ATOM 3659 O OE1   . GLN B 2 57  ? 78.155  -10.609 -10.431 1.00 38.03 57  B 1 
ATOM 3660 N NE2   . GLN B 2 57  ? 79.651  -10.564 -12.012 1.00 34.62 57  B 1 
ATOM 3661 N N     . LEU B 2 58  ? 73.371  -12.854 -13.774 1.00 43.76 58  B 1 
ATOM 3662 C CA    . LEU B 2 58  ? 72.506  -13.971 -13.453 1.00 44.73 58  B 1 
ATOM 3663 C C     . LEU B 2 58  ? 73.197  -14.714 -12.317 1.00 42.33 58  B 1 
ATOM 3664 O O     . LEU B 2 58  ? 73.992  -15.621 -12.557 1.00 42.01 58  B 1 
ATOM 3665 C CB    . LEU B 2 58  ? 72.330  -14.860 -14.691 1.00 42.74 58  B 1 
ATOM 3666 C CG    . LEU B 2 58  ? 71.362  -14.299 -15.755 1.00 38.99 58  B 1 
ATOM 3667 C CD1   . LEU B 2 58  ? 71.529  -15.042 -17.073 1.00 38.17 58  B 1 
ATOM 3668 C CD2   . LEU B 2 58  ? 69.900  -14.447 -15.303 1.00 44.29 58  B 1 
ATOM 3669 N N     . GLN B 2 59  ? 72.997  -14.250 -11.093 1.00 40.43 59  B 1 
ATOM 3670 C CA    . GLN B 2 59  ? 73.452  -15.017 -9.958  1.00 44.90 59  B 1 
ATOM 3671 C C     . GLN B 2 59  ? 72.796  -16.385 -10.115 1.00 43.16 59  B 1 
ATOM 3672 O O     . GLN B 2 59  ? 71.579  -16.454 -10.274 1.00 42.22 59  B 1 
ATOM 3673 C CB    . GLN B 2 59  ? 73.099  -14.369 -8.621  1.00 42.44 59  B 1 
ATOM 3674 C CG    . GLN B 2 59  ? 74.054  -13.198 -8.304  1.00 39.52 59  B 1 
ATOM 3675 C CD    . GLN B 2 59  ? 73.933  -12.698 -6.862  1.00 36.45 59  B 1 
ATOM 3676 O OE1   . GLN B 2 59  ? 73.081  -13.101 -6.091  1.00 37.13 59  B 1 
ATOM 3677 N NE2   . GLN B 2 59  ? 74.802  -11.813 -6.438  1.00 34.34 59  B 1 
ATOM 3678 N N     . PRO B 2 60  ? 73.615  -17.434 -10.199 1.00 39.49 60  B 1 
ATOM 3679 C CA    . PRO B 2 60  ? 73.088  -18.762 -10.403 1.00 43.18 60  B 1 
ATOM 3680 C C     . PRO B 2 60  ? 72.104  -19.004 -9.270  1.00 41.75 60  B 1 
ATOM 3681 O O     . PRO B 2 60  ? 72.472  -18.952 -8.104  1.00 40.73 60  B 1 
ATOM 3682 C CB    . PRO B 2 60  ? 74.305  -19.703 -10.371 1.00 40.55 60  B 1 
ATOM 3683 C CG    . PRO B 2 60  ? 75.337  -18.927 -9.570  1.00 41.45 60  B 1 
ATOM 3684 C CD    . PRO B 2 60  ? 75.037  -17.472 -9.899  1.00 47.02 60  B 1 
ATOM 3685 N N     . TYR B 2 61  ? 70.825  -19.181 -9.668  1.00 37.83 61  B 1 
ATOM 3686 C CA    . TYR B 2 61  ? 69.762  -19.525 -8.747  1.00 42.70 61  B 1 
ATOM 3687 C C     . TYR B 2 61  ? 70.224  -20.796 -8.031  1.00 40.97 61  B 1 
ATOM 3688 O O     . TYR B 2 61  ? 70.275  -21.864 -8.637  1.00 41.70 61  B 1 
ATOM 3689 C CB    . TYR B 2 61  ? 68.444  -19.693 -9.510  1.00 39.38 61  B 1 
ATOM 3690 C CG    . TYR B 2 61  ? 67.236  -19.125 -8.785  1.00 37.40 61  B 1 
ATOM 3691 C CD1   . TYR B 2 61  ? 66.433  -19.934 -7.962  1.00 35.84 61  B 1 
ATOM 3692 C CD2   . TYR B 2 61  ? 66.918  -17.762 -8.950  1.00 38.27 61  B 1 
ATOM 3693 C CE1   . TYR B 2 61  ? 65.309  -19.384 -7.316  1.00 32.33 61  B 1 
ATOM 3694 C CE2   . TYR B 2 61  ? 65.804  -17.209 -8.312  1.00 33.70 61  B 1 
ATOM 3695 C CZ    . TYR B 2 61  ? 64.986  -18.030 -7.493  1.00 33.65 61  B 1 
ATOM 3696 O OH    . TYR B 2 61  ? 63.880  -17.497 -6.871  1.00 33.01 61  B 1 
ATOM 3697 N N     . THR B 2 62  ? 70.746  -20.617 -6.856  1.00 38.32 62  B 1 
ATOM 3698 C CA    . THR B 2 62  ? 71.395  -21.681 -6.101  1.00 46.66 62  B 1 
ATOM 3699 C C     . THR B 2 62  ? 70.344  -22.753 -5.957  1.00 44.27 62  B 1 
ATOM 3700 O O     . THR B 2 62  ? 69.257  -22.510 -5.435  1.00 43.53 62  B 1 
ATOM 3701 C CB    . THR B 2 62  ? 71.929  -21.231 -4.727  1.00 44.09 62  B 1 
ATOM 3702 O OG1   . THR B 2 62  ? 71.770  -19.851 -4.527  1.00 40.60 62  B 1 
ATOM 3703 C CG2   . THR B 2 62  ? 73.420  -21.537 -4.590  1.00 42.51 62  B 1 
ATOM 3704 N N     . GLN B 2 63  ? 70.666  -23.887 -6.546  1.00 36.89 63  B 1 
ATOM 3705 C CA    . GLN B 2 63  ? 69.790  -25.043 -6.624  1.00 44.04 63  B 1 
ATOM 3706 C C     . GLN B 2 63  ? 69.475  -25.431 -5.184  1.00 44.59 63  B 1 
ATOM 3707 O O     . GLN B 2 63  ? 70.297  -26.054 -4.525  1.00 43.16 63  B 1 
ATOM 3708 C CB    . GLN B 2 63  ? 70.514  -26.122 -7.429  1.00 39.90 63  B 1 
ATOM 3709 C CG    . GLN B 2 63  ? 69.602  -27.143 -8.110  1.00 34.53 63  B 1 
ATOM 3710 C CD    . GLN B 2 63  ? 70.401  -28.098 -9.009  1.00 32.17 63  B 1 
ATOM 3711 O OE1   . GLN B 2 63  ? 71.569  -28.349 -8.799  1.00 32.81 63  B 1 
ATOM 3712 N NE2   . GLN B 2 63  ? 69.784  -28.676 -10.016 1.00 30.40 63  B 1 
ATOM 3713 N N     . ALA B 2 64  ? 68.373  -24.924 -4.688  1.00 34.03 64  B 1 
ATOM 3714 C CA    . ALA B 2 64  ? 67.949  -25.201 -3.326  1.00 39.10 64  B 1 
ATOM 3715 C C     . ALA B 2 64  ? 67.883  -26.719 -3.218  1.00 36.76 64  B 1 
ATOM 3716 O O     . ALA B 2 64  ? 67.056  -27.341 -3.886  1.00 37.44 64  B 1 
ATOM 3717 C CB    . ALA B 2 64  ? 66.612  -24.522 -3.037  1.00 37.55 64  B 1 
ATOM 3718 N N     . GLN B 2 65  ? 68.838  -27.281 -2.513  1.00 43.54 65  B 1 
ATOM 3719 C CA    . GLN B 2 65  ? 68.892  -28.726 -2.353  1.00 50.24 65  B 1 
ATOM 3720 C C     . GLN B 2 65  ? 67.516  -29.169 -1.876  1.00 49.42 65  B 1 
ATOM 3721 O O     . GLN B 2 65  ? 66.993  -28.579 -0.924  1.00 47.85 65  B 1 
ATOM 3722 C CB    . GLN B 2 65  ? 69.964  -29.151 -1.355  1.00 45.38 65  B 1 
ATOM 3723 C CG    . GLN B 2 65  ? 71.368  -29.155 -1.969  1.00 39.66 65  B 1 
ATOM 3724 C CD    . GLN B 2 65  ? 72.428  -29.735 -1.019  1.00 36.21 65  B 1 
ATOM 3725 O OE1   . GLN B 2 65  ? 72.245  -29.837 0.183   1.00 38.40 65  B 1 
ATOM 3726 N NE2   . GLN B 2 65  ? 73.564  -30.138 -1.531  1.00 35.08 65  B 1 
ATOM 3727 N N     . PRO B 2 66  ? 66.918  -30.145 -2.551  1.00 36.60 66  B 1 
ATOM 3728 C CA    . PRO B 2 66  ? 65.672  -30.700 -2.092  1.00 42.64 66  B 1 
ATOM 3729 C C     . PRO B 2 66  ? 65.949  -31.254 -0.698  1.00 41.71 66  B 1 
ATOM 3730 O O     . PRO B 2 66  ? 66.571  -32.306 -0.564  1.00 42.27 66  B 1 
ATOM 3731 C CB    . PRO B 2 66  ? 65.285  -31.769 -3.120  1.00 40.35 66  B 1 
ATOM 3732 C CG    . PRO B 2 66  ? 66.624  -32.207 -3.710  1.00 40.24 66  B 1 
ATOM 3733 C CD    . PRO B 2 66  ? 67.468  -30.936 -3.644  1.00 46.18 66  B 1 
ATOM 3734 N N     . GLN B 2 67  ? 65.590  -30.470 0.315   1.00 39.17 67  B 1 
ATOM 3735 C CA    . GLN B 2 67  ? 65.705  -30.958 1.675   1.00 44.65 67  B 1 
ATOM 3736 C C     . GLN B 2 67  ? 64.932  -32.260 1.715   1.00 44.05 67  B 1 
ATOM 3737 O O     . GLN B 2 67  ? 63.758  -32.307 1.344   1.00 43.27 67  B 1 
ATOM 3738 C CB    . GLN B 2 67  ? 65.187  -29.956 2.704   1.00 41.28 67  B 1 
ATOM 3739 C CG    . GLN B 2 67  ? 66.209  -28.828 2.958   1.00 37.82 67  B 1 
ATOM 3740 C CD    . GLN B 2 67  ? 65.833  -27.938 4.153   1.00 35.19 67  B 1 
ATOM 3741 O OE1   . GLN B 2 67  ? 64.768  -28.013 4.730   1.00 36.90 67  B 1 
ATOM 3742 N NE2   . GLN B 2 67  ? 66.721  -27.053 4.568   1.00 34.01 67  B 1 
ATOM 3743 N N     . GLN B 2 68  ? 65.652  -33.306 2.046   1.00 39.26 68  B 1 
ATOM 3744 C CA    . GLN B 2 68  ? 65.076  -34.640 2.081   1.00 45.45 68  B 1 
ATOM 3745 C C     . GLN B 2 68  ? 63.790  -34.561 2.885   1.00 44.56 68  B 1 
ATOM 3746 O O     . GLN B 2 68  ? 63.801  -34.003 3.979   1.00 42.88 68  B 1 
ATOM 3747 C CB    . GLN B 2 68  ? 66.044  -35.637 2.718   1.00 41.91 68  B 1 
ATOM 3748 C CG    . GLN B 2 68  ? 67.183  -36.036 1.780   1.00 38.88 68  B 1 
ATOM 3749 C CD    . GLN B 2 68  ? 68.133  -37.059 2.403   1.00 35.20 68  B 1 
ATOM 3750 O OE1   . GLN B 2 68  ? 68.186  -37.249 3.607   1.00 36.51 68  B 1 
ATOM 3751 N NE2   . GLN B 2 68  ? 68.911  -37.760 1.611   1.00 32.77 68  B 1 
ATOM 3752 N N     . PRO B 2 69  ? 62.668  -35.067 2.319   1.00 35.42 69  B 1 
ATOM 3753 C CA    . PRO B 2 69  ? 61.442  -35.148 3.072   1.00 40.77 69  B 1 
ATOM 3754 C C     . PRO B 2 69  ? 61.782  -35.944 4.330   1.00 39.87 69  B 1 
ATOM 3755 O O     . PRO B 2 69  ? 62.095  -37.134 4.237   1.00 40.63 69  B 1 
ATOM 3756 C CB    . PRO B 2 69  ? 60.423  -35.845 2.156   1.00 38.30 69  B 1 
ATOM 3757 C CG    . PRO B 2 69  ? 61.289  -36.660 1.202   1.00 37.93 69  B 1 
ATOM 3758 C CD    . PRO B 2 69  ? 62.564  -35.810 1.075   1.00 43.74 69  B 1 
ATOM 3759 N N     . LEU B 2 70  ? 61.860  -35.243 5.451   1.00 42.55 70  B 1 
ATOM 3760 C CA    . LEU B 2 70  ? 62.049  -35.886 6.735   1.00 48.59 70  B 1 
ATOM 3761 C C     . LEU B 2 70  ? 60.976  -36.962 6.804   1.00 47.39 70  B 1 
ATOM 3762 O O     . LEU B 2 70  ? 59.788  -36.650 6.833   1.00 47.62 70  B 1 
ATOM 3763 C CB    . LEU B 2 70  ? 61.915  -34.875 7.875   1.00 46.04 70  B 1 
ATOM 3764 C CG    . LEU B 2 70  ? 63.204  -34.075 8.156   1.00 41.45 70  B 1 
ATOM 3765 C CD1   . LEU B 2 70  ? 62.904  -32.879 9.066   1.00 39.55 70  B 1 
ATOM 3766 C CD2   . LEU B 2 70  ? 64.263  -34.947 8.850   1.00 45.92 70  B 1 
ATOM 3767 N N     . GLN B 2 71  ? 61.417  -38.205 6.689   1.00 43.72 71  B 1 
ATOM 3768 C CA    . GLN B 2 71  ? 60.512  -39.333 6.790   1.00 48.30 71  B 1 
ATOM 3769 C C     . GLN B 2 71  ? 59.763  -39.140 8.101   1.00 47.37 71  B 1 
ATOM 3770 O O     . GLN B 2 71  ? 60.402  -39.142 9.149   1.00 46.79 71  B 1 
ATOM 3771 C CB    . GLN B 2 71  ? 61.253  -40.667 6.791   1.00 44.78 71  B 1 
ATOM 3772 C CG    . GLN B 2 71  ? 61.712  -41.100 5.395   1.00 39.77 71  B 1 
ATOM 3773 C CD    . GLN B 2 71  ? 62.336  -42.503 5.395   1.00 36.14 71  B 1 
ATOM 3774 O OE1   . GLN B 2 71  ? 62.700  -43.062 6.418   1.00 36.59 71  B 1 
ATOM 3775 N NE2   . GLN B 2 71  ? 62.475  -43.124 4.239   1.00 33.26 71  B 1 
ATOM 3776 N N     . PRO B 2 72  ? 58.462  -38.897 8.043   1.00 36.02 72  B 1 
ATOM 3777 C CA    . PRO B 2 72  ? 57.698  -38.888 9.262   1.00 40.03 72  B 1 
ATOM 3778 C C     . PRO B 2 72  ? 57.906  -40.277 9.858   1.00 38.33 72  B 1 
ATOM 3779 O O     . PRO B 2 72  ? 57.425  -41.265 9.311   1.00 37.78 72  B 1 
ATOM 3780 C CB    . PRO B 2 72  ? 56.253  -38.590 8.849   1.00 38.06 72  B 1 
ATOM 3781 C CG    . PRO B 2 72  ? 56.175  -39.084 7.412   1.00 39.14 72  B 1 
ATOM 3782 C CD    . PRO B 2 72  ? 57.585  -38.866 6.874   1.00 46.07 72  B 1 
ATOM 3783 N N     . GLN B 2 73  ? 58.733  -40.338 10.890  1.00 41.05 73  B 1 
ATOM 3784 C CA    . GLN B 2 73  ? 58.830  -41.568 11.644  1.00 46.86 73  B 1 
ATOM 3785 C C     . GLN B 2 73  ? 57.414  -41.871 12.092  1.00 45.69 73  B 1 
ATOM 3786 O O     . GLN B 2 73  ? 56.852  -41.192 12.955  1.00 45.95 73  B 1 
ATOM 3787 C CB    . GLN B 2 73  ? 59.789  -41.453 12.840  1.00 43.53 73  B 1 
ATOM 3788 C CG    . GLN B 2 73  ? 61.249  -41.628 12.435  1.00 40.17 73  B 1 
ATOM 3789 C CD    . GLN B 2 73  ? 62.203  -41.692 13.632  1.00 36.92 73  B 1 
ATOM 3790 O OE1   . GLN B 2 73  ? 61.889  -41.337 14.752  1.00 37.71 73  B 1 
ATOM 3791 N NE2   . GLN B 2 73  ? 63.425  -42.158 13.434  1.00 34.66 73  B 1 
ATOM 3792 N N     . LEU B 2 74  ? 56.830  -42.849 11.399  1.00 43.67 74  B 1 
ATOM 3793 C CA    . LEU B 2 74  ? 55.621  -43.506 11.842  1.00 45.70 74  B 1 
ATOM 3794 C C     . LEU B 2 74  ? 55.953  -44.067 13.213  1.00 43.22 74  B 1 
ATOM 3795 O O     . LEU B 2 74  ? 56.452  -45.180 13.325  1.00 43.50 74  B 1 
ATOM 3796 C CB    . LEU B 2 74  ? 55.244  -44.612 10.844  1.00 44.14 74  B 1 
ATOM 3797 C CG    . LEU B 2 74  ? 54.573  -44.108 9.547   1.00 40.17 74  B 1 
ATOM 3798 C CD1   . LEU B 2 74  ? 54.576  -45.205 8.491   1.00 38.97 74  B 1 
ATOM 3799 C CD2   . LEU B 2 74  ? 53.125  -43.686 9.799   1.00 45.73 74  B 1 
ATOM 3800 N N     . GLN B 2 75  ? 55.805  -43.227 14.230  1.00 40.31 75  B 1 
ATOM 3801 C CA    . GLN B 2 75  ? 55.880  -43.745 15.577  1.00 45.22 75  B 1 
ATOM 3802 C C     . GLN B 2 75  ? 54.865  -44.875 15.626  1.00 43.36 75  B 1 
ATOM 3803 O O     . GLN B 2 75  ? 53.708  -44.665 15.254  1.00 42.64 75  B 1 
ATOM 3804 C CB    . GLN B 2 75  ? 55.595  -42.686 16.639  1.00 42.85 75  B 1 
ATOM 3805 C CG    . GLN B 2 75  ? 56.811  -41.763 16.842  1.00 40.04 75  B 1 
ATOM 3806 C CD    . GLN B 2 75  ? 56.684  -40.870 18.081  1.00 36.97 75  B 1 
ATOM 3807 O OE1   . GLN B 2 75  ? 55.665  -40.803 18.747  1.00 37.74 75  B 1 
ATOM 3808 N NE2   . GLN B 2 75  ? 57.732  -40.162 18.440  1.00 34.94 75  B 1 
ATOM 3809 N N     . PRO B 2 76  ? 55.301  -46.062 15.960  1.00 38.98 76  B 1 
ATOM 3810 C CA    . PRO B 2 76  ? 54.415  -47.207 15.970  1.00 44.07 76  B 1 
ATOM 3811 C C     . PRO B 2 76  ? 53.288  -46.844 16.921  1.00 42.79 76  B 1 
ATOM 3812 O O     . PRO B 2 76  ? 53.517  -46.610 18.103  1.00 41.98 76  B 1 
ATOM 3813 C CB    . PRO B 2 76  ? 55.263  -48.387 16.451  1.00 41.41 76  B 1 
ATOM 3814 C CG    . PRO B 2 76  ? 56.395  -47.728 17.230  1.00 42.89 76  B 1 
ATOM 3815 C CD    . PRO B 2 76  ? 56.599  -46.396 16.513  1.00 49.03 76  B 1 
ATOM 3816 N N     . TYR B 2 77  ? 52.071  -46.689 16.316  1.00 32.12 77  B 1 
ATOM 3817 C CA    . TYR B 2 77  ? 50.858  -46.508 17.084  1.00 38.74 77  B 1 
ATOM 3818 C C     . TYR B 2 77  ? 50.813  -47.681 18.055  1.00 37.08 77  B 1 
ATOM 3819 O O     . TYR B 2 77  ? 50.568  -48.815 17.649  1.00 38.02 77  B 1 
ATOM 3820 C CB    . TYR B 2 77  ? 49.630  -46.439 16.156  1.00 35.70 77  B 1 
ATOM 3821 C CG    . TYR B 2 77  ? 48.802  -45.182 16.321  1.00 34.32 77  B 1 
ATOM 3822 C CD1   . TYR B 2 77  ? 47.664  -45.180 17.156  1.00 33.30 77  B 1 
ATOM 3823 C CD2   . TYR B 2 77  ? 49.161  -44.011 15.637  1.00 36.10 77  B 1 
ATOM 3824 C CE1   . TYR B 2 77  ? 46.884  -44.020 17.289  1.00 30.90 77  B 1 
ATOM 3825 C CE2   . TYR B 2 77  ? 48.391  -42.835 15.766  1.00 32.34 77  B 1 
ATOM 3826 C CZ    . TYR B 2 77  ? 47.241  -42.855 16.598  1.00 32.58 77  B 1 
ATOM 3827 O OH    . TYR B 2 77  ? 46.475  -41.719 16.725  1.00 32.28 77  B 1 
ATOM 3828 N N     . THR B 2 78  ? 51.218  -47.419 19.263  1.00 34.70 78  B 1 
ATOM 3829 C CA    . THR B 2 78  ? 51.261  -48.426 20.308  1.00 43.67 78  B 1 
ATOM 3830 C C     . THR B 2 78  ? 49.863  -48.999 20.371  1.00 41.27 78  B 1 
ATOM 3831 O O     . THR B 2 78  ? 48.908  -48.268 20.608  1.00 40.65 78  B 1 
ATOM 3832 C CB    . THR B 2 78  ? 51.711  -47.861 21.666  1.00 41.37 78  B 1 
ATOM 3833 O OG1   . THR B 2 78  ? 51.514  -46.459 21.724  1.00 38.12 78  B 1 
ATOM 3834 C CG2   . THR B 2 78  ? 53.191  -48.109 21.910  1.00 40.23 78  B 1 
ATOM 3835 N N     . GLN B 2 79  ? 49.758  -50.267 20.034  1.00 33.07 79  B 1 
ATOM 3836 C CA    . GLN B 2 79  ? 48.505  -50.992 20.102  1.00 42.81 79  B 1 
ATOM 3837 C C     . GLN B 2 79  ? 47.969  -50.803 21.521  1.00 43.47 79  B 1 
ATOM 3838 O O     . GLN B 2 79  ? 48.486  -51.401 22.461  1.00 42.20 79  B 1 
ATOM 3839 C CB    . GLN B 2 79  ? 48.707  -52.484 19.808  1.00 39.47 79  B 1 
ATOM 3840 C CG    . GLN B 2 79  ? 48.669  -52.828 18.317  1.00 34.30 79  B 1 
ATOM 3841 C CD    . GLN B 2 79  ? 48.850  -54.332 18.060  1.00 31.69 79  B 1 
ATOM 3842 O OE1   . GLN B 2 79  ? 49.428  -55.055 18.845  1.00 32.47 79  B 1 
ATOM 3843 N NE2   . GLN B 2 79  ? 48.360  -54.834 16.947  1.00 30.68 79  B 1 
ATOM 3844 N N     . ALA B 2 80  ? 47.023  -49.893 21.637  1.00 32.33 80  B 1 
ATOM 3845 C CA    . ALA B 2 80  ? 46.309  -49.729 22.882  1.00 39.70 80  B 1 
ATOM 3846 C C     . ALA B 2 80  ? 45.710  -51.101 23.188  1.00 37.67 80  B 1 
ATOM 3847 O O     . ALA B 2 80  ? 44.852  -51.575 22.447  1.00 38.43 80  B 1 
ATOM 3848 C CB    . ALA B 2 80  ? 45.258  -48.627 22.745  1.00 38.18 80  B 1 
ATOM 3849 N N     . GLN B 2 81  ? 46.264  -51.770 24.184  1.00 40.24 81  B 1 
ATOM 3850 C CA    . GLN B 2 81  ? 45.765  -53.074 24.581  1.00 49.41 81  B 1 
ATOM 3851 C C     . GLN B 2 81  ? 44.259  -52.941 24.796  1.00 48.44 81  B 1 
ATOM 3852 O O     . GLN B 2 81  ? 43.830  -52.002 25.467  1.00 46.66 81  B 1 
ATOM 3853 C CB    . GLN B 2 81  ? 46.448  -53.578 25.850  1.00 44.87 81  B 1 
ATOM 3854 C CG    . GLN B 2 81  ? 47.840  -54.154 25.587  1.00 39.32 81  B 1 
ATOM 3855 C CD    . GLN B 2 81  ? 48.466  -54.791 26.838  1.00 35.43 81  B 1 
ATOM 3856 O OE1   . GLN B 2 81  ? 48.071  -54.544 27.960  1.00 37.78 81  B 1 
ATOM 3857 N NE2   . GLN B 2 81  ? 49.459  -55.630 26.667  1.00 34.55 81  B 1 
ATOM 3858 N N     . PRO B 2 82  ? 43.463  -53.825 24.206  1.00 34.42 82  B 1 
ATOM 3859 C CA    . PRO B 2 82  ? 42.041  -53.838 24.442  1.00 41.10 82  B 1 
ATOM 3860 C C     . PRO B 2 82  ? 41.857  -54.069 25.944  1.00 40.22 82  B 1 
ATOM 3861 O O     . PRO B 2 82  ? 42.020  -55.191 26.418  1.00 40.25 82  B 1 
ATOM 3862 C CB    . PRO B 2 82  ? 41.481  -54.965 23.562  1.00 38.89 82  B 1 
ATOM 3863 C CG    . PRO B 2 82  ? 42.657  -55.924 23.406  1.00 38.85 82  B 1 
ATOM 3864 C CD    . PRO B 2 82  ? 43.876  -54.996 23.439  1.00 44.97 82  B 1 
ATOM 3865 N N     . GLN B 2 83  ? 41.627  -52.974 26.666  1.00 40.36 83  B 1 
ATOM 3866 C CA    . GLN B 2 83  ? 41.314  -53.106 28.078  1.00 47.59 83  B 1 
ATOM 3867 C C     . GLN B 2 83  ? 40.102  -54.013 28.166  1.00 47.29 83  B 1 
ATOM 3868 O O     . GLN B 2 83  ? 39.080  -53.774 27.526  1.00 46.61 83  B 1 
ATOM 3869 C CB    . GLN B 2 83  ? 41.068  -51.755 28.750  1.00 44.17 83  B 1 
ATOM 3870 C CG    . GLN B 2 83  ? 42.385  -51.012 29.022  1.00 40.64 83  B 1 
ATOM 3871 C CD    . GLN B 2 83  ? 42.203  -49.761 29.892  1.00 37.87 83  B 1 
ATOM 3872 O OE1   . GLN B 2 83  ? 41.111  -49.310 30.190  1.00 39.30 83  B 1 
ATOM 3873 N NE2   . GLN B 2 83  ? 43.285  -49.153 30.336  1.00 36.39 83  B 1 
ATOM 3874 N N     . GLN B 2 84  ? 40.278  -55.113 28.883  1.00 35.56 84  B 1 
ATOM 3875 C CA    . GLN B 2 84  ? 39.246  -56.125 29.020  1.00 43.56 84  B 1 
ATOM 3876 C C     . GLN B 2 84  ? 37.961  -55.433 29.483  1.00 42.37 84  B 1 
ATOM 3877 O O     . GLN B 2 84  ? 38.006  -54.627 30.411  1.00 40.53 84  B 1 
ATOM 3878 C CB    . GLN B 2 84  ? 39.660  -57.198 30.032  1.00 40.56 84  B 1 
ATOM 3879 C CG    . GLN B 2 84  ? 40.703  -58.158 29.459  1.00 37.70 84  B 1 
ATOM 3880 C CD    . GLN B 2 84  ? 41.091  -59.258 30.461  1.00 33.71 84  B 1 
ATOM 3881 O OE1   . GLN B 2 84  ? 40.879  -59.160 31.644  1.00 35.19 84  B 1 
ATOM 3882 N NE2   . GLN B 2 84  ? 41.683  -60.338 29.993  1.00 32.05 84  B 1 
ATOM 3883 N N     . PRO B 2 85  ? 36.817  -55.697 28.816  1.00 37.21 85  B 1 
ATOM 3884 C CA    . PRO B 2 85  ? 35.542  -55.177 29.252  1.00 42.17 85  B 1 
ATOM 3885 C C     . PRO B 2 85  ? 35.350  -55.656 30.693  1.00 41.05 85  B 1 
ATOM 3886 O O     . PRO B 2 85  ? 35.168  -56.853 30.925  1.00 41.64 85  B 1 
ATOM 3887 C CB    . PRO B 2 85  ? 34.501  -55.728 28.273  1.00 39.59 85  B 1 
ATOM 3888 C CG    . PRO B 2 85  ? 35.142  -57.009 27.741  1.00 39.37 85  B 1 
ATOM 3889 C CD    . PRO B 2 85  ? 36.641  -56.683 27.757  1.00 45.21 85  B 1 
ATOM 3890 N N     . LEU B 2 86  ? 35.481  -54.736 31.625  1.00 41.16 86  B 1 
ATOM 3891 C CA    . LEU B 2 86  ? 35.185  -55.019 33.026  1.00 47.67 86  B 1 
ATOM 3892 C C     . LEU B 2 86  ? 33.766  -55.571 33.058  1.00 45.99 86  B 1 
ATOM 3893 O O     . LEU B 2 86  ? 32.815  -54.864 32.738  1.00 47.17 86  B 1 
ATOM 3894 C CB    . LEU B 2 86  ? 35.337  -53.756 33.880  1.00 46.01 86  B 1 
ATOM 3895 C CG    . LEU B 2 86  ? 36.793  -53.440 34.286  1.00 42.27 86  B 1 
ATOM 3896 C CD1   . LEU B 2 86  ? 36.899  -52.018 34.848  1.00 40.49 86  B 1 
ATOM 3897 C CD2   . LEU B 2 86  ? 37.295  -54.415 35.358  1.00 47.98 86  B 1 
ATOM 3898 N N     . GLN B 2 87  ? 33.658  -56.852 33.348  1.00 42.82 87  B 1 
ATOM 3899 C CA    . GLN B 2 87  ? 32.364  -57.514 33.469  1.00 48.83 87  B 1 
ATOM 3900 C C     . GLN B 2 87  ? 31.567  -56.730 34.504  1.00 47.66 87  B 1 
ATOM 3901 O O     . GLN B 2 87  ? 32.005  -56.649 35.656  1.00 47.02 87  B 1 
ATOM 3902 C CB    . GLN B 2 87  ? 32.505  -58.970 33.899  1.00 45.67 87  B 1 
ATOM 3903 C CG    . GLN B 2 87  ? 32.958  -59.894 32.751  1.00 40.81 87  B 1 
ATOM 3904 C CD    . GLN B 2 87  ? 32.971  -61.372 33.159  1.00 36.09 87  B 1 
ATOM 3905 O OE1   . GLN B 2 87  ? 32.950  -61.732 34.325  1.00 36.78 87  B 1 
ATOM 3906 N NE2   . GLN B 2 87  ? 33.008  -62.282 32.216  1.00 33.69 87  B 1 
ATOM 3907 N N     . PRO B 2 88  ? 30.443  -56.108 34.116  1.00 41.24 88  B 1 
ATOM 3908 C CA    . PRO B 2 88  ? 29.574  -55.492 35.089  1.00 45.01 88  B 1 
ATOM 3909 C C     . PRO B 2 88  ? 29.122  -56.616 36.021  1.00 42.82 88  B 1 
ATOM 3910 O O     . PRO B 2 88  ? 28.365  -57.496 35.616  1.00 42.63 88  B 1 
ATOM 3911 C CB    . PRO B 2 88  ? 28.435  -54.849 34.287  1.00 42.87 88  B 1 
ATOM 3912 C CG    . PRO B 2 88  ? 28.372  -55.678 33.006  1.00 44.77 88  B 1 
ATOM 3913 C CD    . PRO B 2 88  ? 29.825  -56.120 32.788  1.00 52.29 88  B 1 
ATOM 3914 N N     . GLN B 2 89  ? 29.653  -56.631 37.227  1.00 44.45 89  B 1 
ATOM 3915 C CA    . GLN B 2 89  ? 29.148  -57.538 38.242  1.00 50.99 89  B 1 
ATOM 3916 C C     . GLN B 2 89  ? 27.675  -57.204 38.433  1.00 49.65 89  B 1 
ATOM 3917 O O     . GLN B 2 89  ? 27.320  -56.158 38.987  1.00 50.23 89  B 1 
ATOM 3918 C CB    . GLN B 2 89  ? 29.923  -57.428 39.562  1.00 47.68 89  B 1 
ATOM 3919 C CG    . GLN B 2 89  ? 31.245  -58.204 39.538  1.00 43.64 89  B 1 
ATOM 3920 C CD    . GLN B 2 89  ? 31.954  -58.239 40.895  1.00 40.13 89  B 1 
ATOM 3921 O OE1   . GLN B 2 89  ? 31.689  -57.482 41.803  1.00 40.35 89  B 1 
ATOM 3922 N NE2   . GLN B 2 89  ? 32.889  -59.149 41.088  1.00 37.22 89  B 1 
ATOM 3923 N N     . LEU B 2 90  ? 26.836  -58.075 37.901  1.00 45.29 90  B 1 
ATOM 3924 C CA    . LEU B 2 90  ? 25.416  -58.115 38.198  1.00 47.62 90  B 1 
ATOM 3925 C C     . LEU B 2 90  ? 25.295  -58.341 39.697  1.00 44.51 90  B 1 
ATOM 3926 O O     . LEU B 2 90  ? 25.277  -59.483 40.158  1.00 44.79 90  B 1 
ATOM 3927 C CB    . LEU B 2 90  ? 24.752  -59.245 37.390  1.00 46.35 90  B 1 
ATOM 3928 C CG    . LEU B 2 90  ? 24.516  -58.931 35.897  1.00 42.85 90  B 1 
ATOM 3929 C CD1   . LEU B 2 90  ? 24.213  -60.207 35.126  1.00 41.56 90  B 1 
ATOM 3930 C CD2   . LEU B 2 90  ? 23.346  -57.966 35.709  1.00 47.97 90  B 1 
ATOM 3931 N N     . GLN B 2 91  ? 25.301  -57.255 40.463  1.00 43.42 91  B 1 
ATOM 3932 C CA    . GLN B 2 91  ? 24.969  -57.377 41.867  1.00 48.22 91  B 1 
ATOM 3933 C C     . GLN B 2 91  ? 23.572  -57.976 41.944  1.00 46.06 91  B 1 
ATOM 3934 O O     . GLN B 2 91  ? 22.653  -57.459 41.303  1.00 45.30 91  B 1 
ATOM 3935 C CB    . GLN B 2 91  ? 25.053  -56.045 42.613  1.00 45.87 91  B 1 
ATOM 3936 C CG    . GLN B 2 91  ? 26.511  -55.640 42.885  1.00 43.10 91  B 1 
ATOM 3937 C CD    . GLN B 2 91  ? 26.642  -54.450 43.849  1.00 39.44 91  B 1 
ATOM 3938 O OE1   . GLN B 2 91  ? 25.684  -53.803 44.233  1.00 39.71 91  B 1 
ATOM 3939 N NE2   . GLN B 2 91  ? 27.843  -54.131 44.276  1.00 36.99 91  B 1 
ATOM 3940 N N     . PRO B 2 92  ? 23.404  -59.075 42.643  1.00 48.47 92  B 1 
ATOM 3941 C CA    . PRO B 2 92  ? 22.120  -59.738 42.730  1.00 52.28 92  B 1 
ATOM 3942 C C     . PRO B 2 92  ? 21.146  -58.758 43.382  1.00 50.39 92  B 1 
ATOM 3943 O O     . PRO B 2 92  ? 21.332  -58.355 44.526  1.00 50.26 92  B 1 
ATOM 3944 C CB    . PRO B 2 92  ? 22.362  -61.001 43.564  1.00 50.20 92  B 1 
ATOM 3945 C CG    . PRO B 2 92  ? 23.590  -60.655 44.391  1.00 52.28 92  B 1 
ATOM 3946 C CD    . PRO B 2 92  ? 24.392  -59.725 43.487  1.00 57.70 92  B 1 
ATOM 3947 N N     . TYR B 2 93  ? 20.133  -58.331 42.570  1.00 34.41 93  B 1 
ATOM 3948 C CA    . TYR B 2 93  ? 19.054  -57.495 43.056  1.00 43.60 93  B 1 
ATOM 3949 C C     . TYR B 2 93  ? 18.377  -58.262 44.188  1.00 41.35 93  B 1 
ATOM 3950 O O     . TYR B 2 93  ? 17.715  -59.272 43.949  1.00 41.79 93  B 1 
ATOM 3951 C CB    . TYR B 2 93  ? 18.107  -57.131 41.901  1.00 40.37 93  B 1 
ATOM 3952 C CG    . TYR B 2 93  ? 17.646  -55.685 41.914  1.00 37.94 93  B 1 
ATOM 3953 C CD1   . TYR B 2 93  ? 16.437  -55.306 42.518  1.00 36.49 93  B 1 
ATOM 3954 C CD2   . TYR B 2 93  ? 18.452  -54.697 41.294  1.00 38.71 93  B 1 
ATOM 3955 C CE1   . TYR B 2 93  ? 16.025  -53.960 42.499  1.00 33.18 93  B 1 
ATOM 3956 C CE2   . TYR B 2 93  ? 18.049  -53.360 41.276  1.00 35.55 93  B 1 
ATOM 3957 C CZ    . TYR B 2 93  ? 16.824  -52.981 41.875  1.00 36.00 93  B 1 
ATOM 3958 O OH    . TYR B 2 93  ? 16.410  -51.680 41.848  1.00 36.25 93  B 1 
ATOM 3959 N N     . THR B 2 94  ? 18.663  -57.860 45.396  1.00 43.83 94  B 1 
ATOM 3960 C CA    . THR B 2 94  ? 18.148  -58.515 46.588  1.00 51.45 94  B 1 
ATOM 3961 C C     . THR B 2 94  ? 16.631  -58.462 46.525  1.00 48.26 94  B 1 
ATOM 3962 O O     . THR B 2 94  ? 16.038  -57.395 46.410  1.00 47.79 94  B 1 
ATOM 3963 C CB    . THR B 2 94  ? 18.678  -57.895 47.891  1.00 48.96 94  B 1 
ATOM 3964 O OG1   . THR B 2 94  ? 19.079  -56.560 47.703  1.00 45.72 94  B 1 
ATOM 3965 C CG2   . THR B 2 94  ? 19.895  -58.650 48.414  1.00 47.37 94  B 1 
ATOM 3966 N N     . GLN B 2 95  ? 16.040  -59.630 46.522  1.00 37.58 95  B 1 
ATOM 3967 C CA    . GLN B 2 95  ? 14.600  -59.847 46.458  1.00 44.92 95  B 1 
ATOM 3968 C C     . GLN B 2 95  ? 13.965  -59.158 47.672  1.00 44.06 95  B 1 
ATOM 3969 O O     . GLN B 2 95  ? 14.040  -59.667 48.782  1.00 42.94 95  B 1 
ATOM 3970 C CB    . GLN B 2 95  ? 14.339  -61.362 46.432  1.00 42.19 95  B 1 
ATOM 3971 C CG    . GLN B 2 95  ? 13.430  -61.834 45.308  1.00 36.96 95  B 1 
ATOM 3972 C CD    . GLN B 2 95  ? 13.291  -63.360 45.255  1.00 34.34 95  B 1 
ATOM 3973 O OE1   . GLN B 2 95  ? 13.755  -64.080 46.114  1.00 34.94 95  B 1 
ATOM 3974 N NE2   . GLN B 2 95  ? 12.645  -63.892 44.246  1.00 33.20 95  B 1 
ATOM 3975 N N     . ALA B 2 96  ? 13.412  -57.964 47.450  1.00 39.52 96  B 1 
ATOM 3976 C CA    . ALA B 2 96  ? 12.687  -57.264 48.500  1.00 44.61 96  B 1 
ATOM 3977 C C     . ALA B 2 96  ? 11.524  -58.157 48.939  1.00 41.75 96  B 1 
ATOM 3978 O O     . ALA B 2 96  ? 10.651  -58.484 48.138  1.00 42.39 96  B 1 
ATOM 3979 C CB    . ALA B 2 96  ? 12.223  -55.900 47.983  1.00 42.85 96  B 1 
ATOM 3980 N N     . GLN B 2 97  ? 11.539  -58.594 50.174  1.00 43.64 97  B 1 
ATOM 3981 C CA    . GLN B 2 97  ? 10.495  -59.452 50.719  1.00 49.92 97  B 1 
ATOM 3982 C C     . GLN B 2 97  ? 9.144   -58.735 50.595  1.00 47.80 97  B 1 
ATOM 3983 O O     . GLN B 2 97  ? 9.033   -57.566 50.966  1.00 46.24 97  B 1 
ATOM 3984 C CB    . GLN B 2 97  ? 10.769  -59.814 52.177  1.00 45.95 97  B 1 
ATOM 3985 C CG    . GLN B 2 97  ? 11.827  -60.906 52.332  1.00 40.56 97  B 1 
ATOM 3986 C CD    . GLN B 2 97  ? 12.013  -61.364 53.789  1.00 36.37 97  B 1 
ATOM 3987 O OE1   . GLN B 2 97  ? 11.663  -60.680 54.735  1.00 38.38 97  B 1 
ATOM 3988 N NE2   . GLN B 2 97  ? 12.566  -62.531 54.012  1.00 34.93 97  B 1 
ATOM 3989 N N     . PRO B 2 98  ? 8.114   -59.418 50.092  1.00 42.91 98  B 1 
ATOM 3990 C CA    . PRO B 2 98  ? 6.778   -58.858 50.018  1.00 47.70 98  B 1 
ATOM 3991 C C     . PRO B 2 98  ? 6.284   -58.649 51.461  1.00 45.81 98  B 1 
ATOM 3992 O O     . PRO B 2 98  ? 5.976   -59.611 52.159  1.00 46.90 98  B 1 
ATOM 3993 C CB    . PRO B 2 98  ? 5.950   -59.881 49.238  1.00 46.02 98  B 1 
ATOM 3994 C CG    . PRO B 2 98  ? 6.653   -61.208 49.499  1.00 46.90 98  B 1 
ATOM 3995 C CD    . PRO B 2 98  ? 8.124   -60.807 49.654  1.00 53.12 98  B 1 
ATOM 3996 N N     . GLN B 2 99  ? 6.261   -57.385 51.889  1.00 46.56 99  B 1 
ATOM 3997 C CA    . GLN B 2 99  ? 5.669   -57.073 53.181  1.00 51.56 99  B 1 
ATOM 3998 C C     . GLN B 2 99  ? 4.203   -57.494 53.155  1.00 49.88 99  B 1 
ATOM 3999 O O     . GLN B 2 99  ? 3.455   -57.166 52.233  1.00 49.37 99  B 1 
ATOM 4000 C CB    . GLN B 2 99  ? 5.835   -55.593 53.553  1.00 48.75 99  B 1 
ATOM 4001 C CG    . GLN B 2 99  ? 7.270   -55.277 53.994  1.00 44.96 99  B 1 
ATOM 4002 C CD    . GLN B 2 99  ? 7.438   -53.859 54.567  1.00 41.28 99  B 1 
ATOM 4003 O OE1   . GLN B 2 99  ? 6.552   -53.023 54.532  1.00 41.65 99  B 1 
ATOM 4004 N NE2   . GLN B 2 99  ? 8.588   -53.546 55.121  1.00 38.03 99  B 1 
ATOM 4005 N N     . GLN B 2 100 ? 3.810   -58.286 54.153  1.00 43.45 100 B 1 
ATOM 4006 C CA    . GLN B 2 100 ? 2.463   -58.833 54.257  1.00 49.75 100 B 1 
ATOM 4007 C C     . GLN B 2 100 ? 1.432   -57.689 54.318  1.00 47.55 100 B 1 
ATOM 4008 O O     . GLN B 2 100 ? 1.640   -56.725 55.057  1.00 46.20 100 B 1 
ATOM 4009 C CB    . GLN B 2 100 ? 2.333   -59.720 55.495  1.00 47.61 100 B 1 
ATOM 4010 C CG    . GLN B 2 100 ? 3.049   -61.073 55.333  1.00 44.28 100 B 1 
ATOM 4011 C CD    . GLN B 2 100 ? 2.895   -61.970 56.566  1.00 39.34 100 B 1 
ATOM 4012 O OE1   . GLN B 2 100 ? 2.598   -61.528 57.662  1.00 40.33 100 B 1 
ATOM 4013 N NE2   . GLN B 2 100 ? 3.105   -63.255 56.425  1.00 36.22 100 B 1 
ATOM 4014 N N     . PRO B 2 101 ? 0.323   -57.785 53.550  1.00 43.64 101 B 1 
ATOM 4015 C CA    . PRO B 2 101 ? -0.763  -56.825 53.633  1.00 48.95 101 B 1 
ATOM 4016 C C     . PRO B 2 101 ? -1.343  -56.885 55.052  1.00 47.06 101 B 1 
ATOM 4017 O O     . PRO B 2 101 ? -1.931  -57.892 55.449  1.00 48.94 101 B 1 
ATOM 4018 C CB    . PRO B 2 101 ? -1.765  -57.234 52.550  1.00 47.05 101 B 1 
ATOM 4019 C CG    . PRO B 2 101 ? -1.533  -58.733 52.384  1.00 47.77 101 B 1 
ATOM 4020 C CD    . PRO B 2 101 ? -0.038  -58.895 52.673  1.00 53.33 101 B 1 
ATOM 4021 N N     . LEU B 2 102 ? -1.158  -55.806 55.814  1.00 47.06 102 B 1 
ATOM 4022 C CA    . LEU B 2 102 ? -1.795  -55.661 57.117  1.00 53.17 102 B 1 
ATOM 4023 C C     . LEU B 2 102 ? -3.313  -55.740 56.917  1.00 50.79 102 B 1 
ATOM 4024 O O     . LEU B 2 102 ? -3.899  -54.908 56.217  1.00 52.24 102 B 1 
ATOM 4025 C CB    . LEU B 2 102 ? -1.369  -54.347 57.791  1.00 52.08 102 B 1 
ATOM 4026 C CG    . LEU B 2 102 ? 0.007   -54.418 58.478  1.00 47.83 102 B 1 
ATOM 4027 C CD1   . LEU B 2 102 ? 0.517   -53.017 58.807  1.00 45.17 102 B 1 
ATOM 4028 C CD2   . LEU B 2 102 ? -0.054  -55.225 59.787  1.00 51.05 102 B 1 
ATOM 4029 N N     . GLN B 2 103 ? -3.936  -56.751 57.488  1.00 54.80 103 B 1 
ATOM 4030 C CA    . GLN B 2 103 ? -5.387  -56.912 57.465  1.00 59.11 103 B 1 
ATOM 4031 C C     . GLN B 2 103 ? -6.025  -55.690 58.129  1.00 56.87 103 B 1 
ATOM 4032 O O     . GLN B 2 103 ? -5.693  -55.403 59.287  1.00 56.99 103 B 1 
ATOM 4033 C CB    . GLN B 2 103 ? -5.819  -58.187 58.191  1.00 56.55 103 B 1 
ATOM 4034 C CG    . GLN B 2 103 ? -5.547  -59.469 57.379  1.00 50.55 103 B 1 
ATOM 4035 C CD    . GLN B 2 103 ? -6.097  -60.722 58.069  1.00 45.05 103 B 1 
ATOM 4036 O OE1   . GLN B 2 103 ? -6.377  -60.751 59.251  1.00 44.79 103 B 1 
ATOM 4037 N NE2   . GLN B 2 103 ? -6.261  -61.808 57.339  1.00 40.71 103 B 1 
ATOM 4038 N N     . PRO B 2 104 ? -6.929  -54.979 57.450  1.00 49.00 104 B 1 
ATOM 4039 C CA    . PRO B 2 104 ? -7.704  -53.938 58.088  1.00 52.01 104 B 1 
ATOM 4040 C C     . PRO B 2 104 ? -8.573  -54.603 59.166  1.00 49.64 104 B 1 
ATOM 4041 O O     . PRO B 2 104 ? -9.475  -55.377 58.845  1.00 49.80 104 B 1 
ATOM 4042 C CB    . PRO B 2 104 ? -8.516  -53.281 56.964  1.00 49.90 104 B 1 
ATOM 4043 C CG    . PRO B 2 104 ? -8.671  -54.387 55.927  1.00 50.10 104 B 1 
ATOM 4044 C CD    . PRO B 2 104 ? -7.399  -55.217 56.080  1.00 54.53 104 B 1 
ATOM 4045 N N     . GLN B 2 105 ? -8.288  -54.343 60.424  1.00 54.96 105 B 1 
ATOM 4046 C CA    . GLN B 2 105 ? -9.192  -54.748 61.507  1.00 59.05 105 B 1 
ATOM 4047 C C     . GLN B 2 105 ? -10.515 -54.008 61.307  1.00 57.38 105 B 1 
ATOM 4048 O O     . GLN B 2 105 ? -10.604 -52.792 61.463  1.00 57.93 105 B 1 
ATOM 4049 C CB    . GLN B 2 105 ? -8.592  -54.450 62.889  1.00 55.66 105 B 1 
ATOM 4050 C CG    . GLN B 2 105 ? -7.617  -55.541 63.354  1.00 50.13 105 B 1 
ATOM 4051 C CD    . GLN B 2 105 ? -7.117  -55.330 64.787  1.00 45.91 105 B 1 
ATOM 4052 O OE1   . GLN B 2 105 ? -7.120  -54.260 65.346  1.00 45.25 105 B 1 
ATOM 4053 N NE2   . GLN B 2 105 ? -6.651  -56.380 65.438  1.00 40.42 105 B 1 
ATOM 4054 N N     . LEU B 2 106 ? -11.540 -54.772 60.928  1.00 47.47 106 B 1 
ATOM 4055 C CA    . LEU B 2 106 ? -12.926 -54.372 61.057  1.00 53.52 106 B 1 
ATOM 4056 C C     . LEU B 2 106 ? -13.189 -54.174 62.550  1.00 50.31 106 B 1 
ATOM 4057 O O     . LEU B 2 106 ? -13.397 -55.157 63.274  1.00 50.63 106 B 1 
ATOM 4058 C CB    . LEU B 2 106 ? -13.834 -55.468 60.466  1.00 52.36 106 B 1 
ATOM 4059 C CG    . LEU B 2 106 ? -13.907 -55.473 58.928  1.00 48.46 106 B 1 
ATOM 4060 C CD1   . LEU B 2 106 ? -14.444 -56.807 58.423  1.00 46.03 106 B 1 
ATOM 4061 C CD2   . LEU B 2 106 ? -14.826 -54.360 58.421  1.00 51.32 106 B 1 
ATOM 4062 N N     . GLN B 2 107 ? -13.124 -52.937 63.020  1.00 48.63 107 B 1 
ATOM 4063 C CA    . GLN B 2 107 ? -13.632 -52.642 64.354  1.00 53.50 107 B 1 
ATOM 4064 C C     . GLN B 2 107 ? -15.157 -52.819 64.342  1.00 51.75 107 B 1 
ATOM 4065 O O     . GLN B 2 107 ? -15.801 -52.441 63.357  1.00 49.77 107 B 1 
ATOM 4066 C CB    . GLN B 2 107 ? -13.231 -51.248 64.842  1.00 50.01 107 B 1 
ATOM 4067 C CG    . GLN B 2 107 ? -11.813 -51.257 65.424  1.00 46.09 107 B 1 
ATOM 4068 C CD    . GLN B 2 107 ? -11.452 -49.957 66.148  1.00 40.93 107 B 1 
ATOM 4069 O OE1   . GLN B 2 107 ? -12.073 -48.924 66.039  1.00 41.31 107 B 1 
ATOM 4070 N NE2   . GLN B 2 107 ? -10.390 -49.977 66.938  1.00 37.75 107 B 1 
ATOM 4071 N N     . PRO B 2 108 ? -15.731 -53.448 65.383  1.00 42.12 108 B 1 
ATOM 4072 C CA    . PRO B 2 108 ? -17.164 -53.637 65.562  1.00 45.74 108 B 1 
ATOM 4073 C C     . PRO B 2 108 ? -17.906 -52.316 65.825  1.00 43.61 108 B 1 
ATOM 4074 O O     . PRO B 2 108 ? -17.267 -51.372 66.363  1.00 36.91 108 B 1 
ATOM 4075 C CB    . PRO B 2 108 ? -17.316 -54.602 66.749  1.00 42.70 108 B 1 
ATOM 4076 C CG    . PRO B 2 108 ? -16.118 -54.276 67.620  1.00 42.28 108 B 1 
ATOM 4077 C CD    . PRO B 2 108 ? -15.036 -53.982 66.600  1.00 47.80 108 B 1 
ATOM 4078 O OXT   . PRO B 2 108 ? -19.097 -52.292 65.517  1.00 42.63 108 B 1 
ATOM 4079 N N     . GLN C 3 1   ? -25.234 -21.392 9.577   1.00 59.36 1   C 1 
ATOM 4080 C CA    . GLN C 3 1   ? -24.883 -19.958 9.662   1.00 63.71 1   C 1 
ATOM 4081 C C     . GLN C 3 1   ? -23.403 -19.701 9.969   1.00 65.71 1   C 1 
ATOM 4082 O O     . GLN C 3 1   ? -22.700 -19.243 9.081   1.00 64.05 1   C 1 
ATOM 4083 C CB    . GLN C 3 1   ? -25.811 -19.193 10.602  1.00 60.60 1   C 1 
ATOM 4084 C CG    . GLN C 3 1   ? -27.165 -18.910 9.923   1.00 56.46 1   C 1 
ATOM 4085 C CD    . GLN C 3 1   ? -28.085 -18.092 10.807  1.00 50.00 1   C 1 
ATOM 4086 O OE1   . GLN C 3 1   ? -27.866 -17.962 11.991  1.00 52.50 1   C 1 
ATOM 4087 N NE2   . GLN C 3 1   ? -29.152 -17.537 10.275  1.00 46.46 1   C 1 
ATOM 4088 N N     . ARG C 3 2   ? -22.889 -20.059 11.156  1.00 67.39 2   C 1 
ATOM 4089 C CA    . ARG C 3 2   ? -21.483 -19.765 11.486  1.00 69.41 2   C 1 
ATOM 4090 C C     . ARG C 3 2   ? -20.484 -20.361 10.487  1.00 69.91 2   C 1 
ATOM 4091 O O     . ARG C 3 2   ? -19.546 -19.679 10.086  1.00 69.54 2   C 1 
ATOM 4092 C CB    . ARG C 3 2   ? -21.181 -20.209 12.921  1.00 66.12 2   C 1 
ATOM 4093 C CG    . ARG C 3 2   ? -20.033 -19.411 13.538  1.00 58.16 2   C 1 
ATOM 4094 C CD    . ARG C 3 2   ? -19.796 -19.843 14.997  1.00 57.21 2   C 1 
ATOM 4095 N NE    . ARG C 3 2   ? -18.904 -18.922 15.690  1.00 51.96 2   C 1 
ATOM 4096 C CZ    . ARG C 3 2   ? -18.540 -18.987 16.954  1.00 46.31 2   C 1 
ATOM 4097 N NH1   . ARG C 3 2   ? -18.929 -19.971 17.723  1.00 45.89 2   C 1 
ATOM 4098 N NH2   . ARG C 3 2   ? -17.783 -18.069 17.481  1.00 44.35 2   C 1 
ATOM 4099 N N     . GLN C 3 3   ? -20.716 -21.591 10.018  1.00 68.76 3   C 1 
ATOM 4100 C CA    . GLN C 3 3   ? -19.897 -22.220 8.970   1.00 70.45 3   C 1 
ATOM 4101 C C     . GLN C 3 3   ? -20.036 -21.542 7.598   1.00 71.01 3   C 1 
ATOM 4102 O O     . GLN C 3 3   ? -19.087 -21.572 6.806   1.00 69.78 3   C 1 
ATOM 4103 C CB    . GLN C 3 3   ? -20.276 -23.695 8.808   1.00 67.88 3   C 1 
ATOM 4104 C CG    . GLN C 3 3   ? -19.711 -24.582 9.920   1.00 63.64 3   C 1 
ATOM 4105 C CD    . GLN C 3 3   ? -20.000 -26.061 9.678   1.00 58.22 3   C 1 
ATOM 4106 O OE1   . GLN C 3 3   ? -20.836 -26.451 8.875   1.00 57.64 3   C 1 
ATOM 4107 N NE2   . GLN C 3 3   ? -19.314 -26.950 10.364  1.00 53.00 3   C 1 
ATOM 4108 N N     . GLU C 3 4   ? -21.175 -20.963 7.274   1.00 63.72 4   C 1 
ATOM 4109 C CA    . GLU C 3 4   ? -21.367 -20.208 6.031   1.00 64.13 4   C 1 
ATOM 4110 C C     . GLU C 3 4   ? -20.669 -18.849 6.095   1.00 62.87 4   C 1 
ATOM 4111 O O     . GLU C 3 4   ? -20.020 -18.487 5.124   1.00 61.67 4   C 1 
ATOM 4112 C CB    . GLU C 3 4   ? -22.852 -20.028 5.717   1.00 60.88 4   C 1 
ATOM 4113 C CG    . GLU C 3 4   ? -23.451 -21.320 5.177   1.00 53.71 4   C 1 
ATOM 4114 C CD    . GLU C 3 4   ? -24.951 -21.203 4.929   1.00 49.90 4   C 1 
ATOM 4115 O OE1   . GLU C 3 4   ? -25.402 -21.764 3.906   1.00 47.24 4   C 1 
ATOM 4116 O OE2   . GLU C 3 4   ? -25.614 -20.607 5.805   1.00 48.20 4   C 1 
ATOM 4117 N N     . ALA C 3 5   ? -20.726 -18.166 7.224   1.00 65.32 5   C 1 
ATOM 4118 C CA    . ALA C 3 5   ? -19.986 -16.927 7.432   1.00 64.63 5   C 1 
ATOM 4119 C C     . ALA C 3 5   ? -18.463 -17.156 7.354   1.00 64.45 5   C 1 
ATOM 4120 O O     . ALA C 3 5   ? -17.759 -16.394 6.687   1.00 64.22 5   C 1 
ATOM 4121 C CB    . ALA C 3 5   ? -20.402 -16.322 8.767   1.00 63.63 5   C 1 
ATOM 4122 N N     . GLU C 3 6   ? -17.956 -18.248 7.937   1.00 65.87 6   C 1 
ATOM 4123 C CA    . GLU C 3 6   ? -16.553 -18.646 7.778   1.00 65.61 6   C 1 
ATOM 4124 C C     . GLU C 3 6   ? -16.214 -18.989 6.318   1.00 64.53 6   C 1 
ATOM 4125 O O     . GLU C 3 6   ? -15.135 -18.654 5.838   1.00 62.85 6   C 1 
ATOM 4126 C CB    . GLU C 3 6   ? -16.209 -19.840 8.672   1.00 62.69 6   C 1 
ATOM 4127 C CG    . GLU C 3 6   ? -15.933 -19.446 10.127  1.00 55.74 6   C 1 
ATOM 4128 C CD    . GLU C 3 6   ? -15.552 -20.646 11.014  1.00 51.53 6   C 1 
ATOM 4129 O OE1   . GLU C 3 6   ? -15.030 -20.410 12.131  1.00 48.82 6   C 1 
ATOM 4130 O OE2   . GLU C 3 6   ? -15.804 -21.801 10.611  1.00 48.98 6   C 1 
ATOM 4131 N N     . ARG C 3 7   ? -17.119 -19.654 5.557   1.00 71.26 7   C 1 
ATOM 4132 C CA    . ARG C 3 7   ? -16.911 -19.927 4.134   1.00 71.40 7   C 1 
ATOM 4133 C C     . ARG C 3 7   ? -16.970 -18.658 3.295   1.00 71.05 7   C 1 
ATOM 4134 O O     . ARG C 3 7   ? -16.171 -18.544 2.370   1.00 67.58 7   C 1 
ATOM 4135 C CB    . ARG C 3 7   ? -17.936 -20.932 3.613   1.00 68.35 7   C 1 
ATOM 4136 C CG    . ARG C 3 7   ? -17.529 -22.375 3.938   1.00 60.84 7   C 1 
ATOM 4137 C CD    . ARG C 3 7   ? -18.601 -23.328 3.404   1.00 59.30 7   C 1 
ATOM 4138 N NE    . ARG C 3 7   ? -18.268 -24.729 3.705   1.00 54.84 7   C 1 
ATOM 4139 C CZ    . ARG C 3 7   ? -18.991 -25.775 3.345   1.00 49.05 7   C 1 
ATOM 4140 N NH1   . ARG C 3 7   ? -20.087 -25.653 2.644   1.00 48.38 7   C 1 
ATOM 4141 N NH2   . ARG C 3 7   ? -18.625 -26.971 3.692   1.00 46.79 7   C 1 
ATOM 4142 N N     . ALA C 3 8   ? -17.875 -17.732 3.586   1.00 56.93 8   C 1 
ATOM 4143 C CA    . ALA C 3 8   ? -18.011 -16.462 2.897   1.00 53.19 8   C 1 
ATOM 4144 C C     . ALA C 3 8   ? -16.779 -15.581 3.129   1.00 52.78 8   C 1 
ATOM 4145 O O     . ALA C 3 8   ? -16.182 -15.114 2.160   1.00 51.24 8   C 1 
ATOM 4146 C CB    . ALA C 3 8   ? -19.311 -15.780 3.341   1.00 50.44 8   C 1 
ATOM 4147 N N     . SER C 3 9   ? -16.318 -15.465 4.371   1.00 61.08 9   C 1 
ATOM 4148 C CA    . SER C 3 9   ? -15.061 -14.765 4.656   1.00 60.52 9   C 1 
ATOM 4149 C C     . SER C 3 9   ? -13.885 -15.446 3.951   1.00 60.95 9   C 1 
ATOM 4150 O O     . SER C 3 9   ? -13.112 -14.792 3.258   1.00 57.54 9   C 1 
ATOM 4151 C CB    . SER C 3 9   ? -14.834 -14.629 6.163   1.00 56.63 9   C 1 
ATOM 4152 O OG    . SER C 3 9   ? -14.306 -15.803 6.727   1.00 49.86 9   C 1 
ATOM 4153 N N     . ALA C 3 10  ? -13.802 -16.783 3.987   1.00 58.51 10  C 1 
ATOM 4154 C CA    . ALA C 3 10  ? -12.758 -17.526 3.288   1.00 56.69 10  C 1 
ATOM 4155 C C     . ALA C 3 10  ? -12.832 -17.411 1.755   1.00 57.43 10  C 1 
ATOM 4156 O O     . ALA C 3 10  ? -11.802 -17.587 1.093   1.00 54.69 10  C 1 
ATOM 4157 C CB    . ALA C 3 10  ? -12.810 -18.997 3.715   1.00 53.22 10  C 1 
ATOM 4158 N N     . SER C 3 11  ? -14.013 -17.158 1.163   1.00 61.90 11  C 1 
ATOM 4159 C CA    . SER C 3 11  ? -14.141 -16.892 -0.273  1.00 62.24 11  C 1 
ATOM 4160 C C     . SER C 3 11  ? -13.686 -15.484 -0.629  1.00 64.19 11  C 1 
ATOM 4161 O O     . SER C 3 11  ? -12.944 -15.326 -1.605  1.00 58.27 11  C 1 
ATOM 4162 C CB    . SER C 3 11  ? -15.562 -17.164 -0.776  1.00 56.58 11  C 1 
ATOM 4163 O OG    . SER C 3 11  ? -16.521 -16.265 -0.274  1.00 49.83 11  C 1 
ATOM 4164 N N     . ASP C 3 12  ? -14.034 -14.491 0.180   1.00 57.65 12  C 1 
ATOM 4165 C CA    . ASP C 3 12  ? -13.643 -13.098 -0.043  1.00 57.83 12  C 1 
ATOM 4166 C C     . ASP C 3 12  ? -12.120 -12.921 0.101   1.00 59.87 12  C 1 
ATOM 4167 O O     . ASP C 3 12  ? -11.450 -12.288 -0.717  1.00 56.34 12  C 1 
ATOM 4168 C CB    . ASP C 3 12  ? -14.446 -12.218 0.923   1.00 52.34 12  C 1 
ATOM 4169 C CG    . ASP C 3 12  ? -14.740 -10.820 0.376   1.00 45.82 12  C 1 
ATOM 4170 O OD1   . ASP C 3 12  ? -14.545 -10.607 -0.836  1.00 42.36 12  C 1 
ATOM 4171 O OD2   . ASP C 3 12  ? -15.173 -9.979  1.188   1.00 41.30 12  C 1 
ATOM 4172 N N     . PHE C 3 13  ? -11.530 -13.642 1.056   1.00 66.38 13  C 1 
ATOM 4173 C CA    . PHE C 3 13  ? -10.078 -13.732 1.210   1.00 66.31 13  C 1 
ATOM 4174 C C     . PHE C 3 13  ? -9.352  -14.391 0.027   1.00 68.25 13  C 1 
ATOM 4175 O O     . PHE C 3 13  ? -8.130  -14.218 -0.120  1.00 63.80 13  C 1 
ATOM 4176 C CB    . PHE C 3 13  ? -9.749  -14.475 2.513   1.00 60.21 13  C 1 
ATOM 4177 C CG    . PHE C 3 13  ? -9.839  -13.612 3.767   1.00 55.45 13  C 1 
ATOM 4178 C CD1   . PHE C 3 13  ? -8.843  -12.654 4.025   1.00 51.77 13  C 1 
ATOM 4179 C CD2   . PHE C 3 13  ? -10.906 -13.738 4.654   1.00 49.27 13  C 1 
ATOM 4180 C CE1   . PHE C 3 13  ? -8.946  -11.810 5.152   1.00 44.64 13  C 1 
ATOM 4181 C CE2   . PHE C 3 13  ? -11.003 -12.899 5.780   1.00 45.40 13  C 1 
ATOM 4182 C CZ    . PHE C 3 13  ? -10.029 -11.934 6.018   1.00 44.41 13  C 1 
ATOM 4183 N N     . LYS C 3 14  ? -10.037 -15.153 -0.849  1.00 69.89 14  C 1 
ATOM 4184 C CA    . LYS C 3 14  ? -9.442  -15.712 -2.067  1.00 72.05 14  C 1 
ATOM 4185 C C     . LYS C 3 14  ? -9.420  -14.716 -3.227  1.00 74.84 14  C 1 
ATOM 4186 O O     . LYS C 3 14  ? -8.573  -14.858 -4.105  1.00 68.67 14  C 1 
ATOM 4187 C CB    . LYS C 3 14  ? -10.170 -16.991 -2.489  1.00 64.07 14  C 1 
ATOM 4188 C CG    . LYS C 3 14  ? -9.803  -18.177 -1.596  1.00 55.24 14  C 1 
ATOM 4189 C CD    . LYS C 3 14  ? -10.637 -19.387 -2.016  1.00 50.48 14  C 1 
ATOM 4190 C CE    . LYS C 3 14  ? -10.352 -20.574 -1.104  1.00 43.47 14  C 1 
ATOM 4191 N NZ    . LYS C 3 14  ? -11.239 -21.714 -1.441  1.00 38.11 14  C 1 
ATOM 4192 N N     . ASN C 3 15  ? -10.287 -13.704 -3.233  1.00 80.46 15  C 1 
ATOM 4193 C CA    . ASN C 3 15  ? -10.397 -12.709 -4.300  1.00 83.27 15  C 1 
ATOM 4194 C C     . ASN C 3 15  ? -9.383  -11.567 -4.160  1.00 85.97 15  C 1 
ATOM 4195 O O     . ASN C 3 15  ? -9.695  -10.394 -4.360  1.00 82.80 15  C 1 
ATOM 4196 C CB    . ASN C 3 15  ? -11.852 -12.234 -4.411  1.00 76.08 15  C 1 
ATOM 4197 C CG    . ASN C 3 15  ? -12.777 -13.291 -4.993  1.00 66.19 15  C 1 
ATOM 4198 O OD1   . ASN C 3 15  ? -12.365 -14.298 -5.536  1.00 59.17 15  C 1 
ATOM 4199 N ND2   . ASN C 3 15  ? -14.068 -13.067 -4.902  1.00 59.18 15  C 1 
ATOM 4200 N N     . HIS C 3 16  ? -8.138  -11.881 -3.806  1.00 85.62 16  C 1 
ATOM 4201 C CA    . HIS C 3 16  ? -7.072  -10.890 -3.757  1.00 87.16 16  C 1 
ATOM 4202 C C     . HIS C 3 16  ? -6.448  -10.697 -5.142  1.00 88.57 16  C 1 
ATOM 4203 O O     . HIS C 3 16  ? -5.947  -11.638 -5.754  1.00 84.26 16  C 1 
ATOM 4204 C CB    . HIS C 3 16  ? -6.039  -11.254 -2.684  1.00 84.47 16  C 1 
ATOM 4205 C CG    . HIS C 3 16  ? -5.415  -12.614 -2.855  1.00 83.19 16  C 1 
ATOM 4206 N ND1   . HIS C 3 16  ? -5.956  -13.808 -2.410  1.00 72.00 16  C 1 
ATOM 4207 C CD2   . HIS C 3 16  ? -4.235  -12.930 -3.473  1.00 71.68 16  C 1 
ATOM 4208 C CE1   . HIS C 3 16  ? -5.116  -14.806 -2.770  1.00 72.19 16  C 1 
ATOM 4209 N NE2   . HIS C 3 16  ? -4.067  -14.311 -3.401  1.00 73.59 16  C 1 
ATOM 4210 N N     . GLN C 3 17  ? -6.417  -9.433  -5.617  1.00 91.82 17  C 1 
ATOM 4211 C CA    . GLN C 3 17  ? -5.845  -9.078  -6.911  1.00 91.90 17  C 1 
ATOM 4212 C C     . GLN C 3 17  ? -4.311  -9.167  -6.927  1.00 92.82 17  C 1 
ATOM 4213 O O     . GLN C 3 17  ? -3.679  -9.401  -7.964  1.00 90.10 17  C 1 
ATOM 4214 C CB    . GLN C 3 17  ? -6.293  -7.646  -7.276  1.00 89.45 17  C 1 
ATOM 4215 C CG    . GLN C 3 17  ? -7.820  -7.510  -7.448  1.00 84.44 17  C 1 
ATOM 4216 C CD    . GLN C 3 17  ? -8.371  -8.360  -8.599  1.00 81.22 17  C 1 
ATOM 4217 O OE1   . GLN C 3 17  ? -7.664  -8.741  -9.520  1.00 72.95 17  C 1 
ATOM 4218 N NE2   . GLN C 3 17  ? -9.635  -8.694  -8.572  1.00 70.16 17  C 1 
ATOM 4219 N N     . LEU C 3 18  ? -3.681  -9.002  -5.761  1.00 94.06 18  C 1 
ATOM 4220 C CA    . LEU C 3 18  ? -2.233  -8.949  -5.652  1.00 94.67 18  C 1 
ATOM 4221 C C     . LEU C 3 18  ? -1.639  -10.288 -5.166  1.00 94.62 18  C 1 
ATOM 4222 O O     . LEU C 3 18  ? -2.111  -10.876 -4.192  1.00 92.69 18  C 1 
ATOM 4223 C CB    . LEU C 3 18  ? -1.815  -7.771  -4.754  1.00 94.95 18  C 1 
ATOM 4224 C CG    . LEU C 3 18  ? -2.224  -6.389  -5.287  1.00 94.90 18  C 1 
ATOM 4225 C CD1   . LEU C 3 18  ? -1.784  -5.316  -4.296  1.00 91.82 18  C 1 
ATOM 4226 C CD2   . LEU C 3 18  ? -1.578  -6.064  -6.644  1.00 90.98 18  C 1 
ATOM 4227 N N     . PRO C 3 19  ? -0.524  -10.755 -5.785  1.00 94.79 19  C 1 
ATOM 4228 C CA    . PRO C 3 19  ? 0.085   -12.030 -5.405  1.00 94.56 19  C 1 
ATOM 4229 C C     . PRO C 3 19  ? 0.634   -12.036 -3.976  1.00 95.39 19  C 1 
ATOM 4230 O O     . PRO C 3 19  ? 1.671   -11.422 -3.691  1.00 94.75 19  C 1 
ATOM 4231 C CB    . PRO C 3 19  ? 1.179   -12.289 -6.440  1.00 92.77 19  C 1 
ATOM 4232 C CG    . PRO C 3 19  ? 0.770   -11.445 -7.647  1.00 89.66 19  C 1 
ATOM 4233 C CD    . PRO C 3 19  ? 0.085   -10.245 -7.004  1.00 92.40 19  C 1 
ATOM 4234 N N     . LEU C 3 20  ? 0.041   -12.840 -3.088  1.00 93.96 20  C 1 
ATOM 4235 C CA    . LEU C 3 20  ? 0.460   -12.956 -1.682  1.00 94.42 20  C 1 
ATOM 4236 C C     . LEU C 3 20  ? 1.935   -13.364 -1.516  1.00 94.97 20  C 1 
ATOM 4237 O O     . LEU C 3 20  ? 2.599   -12.952 -0.559  1.00 94.33 20  C 1 
ATOM 4238 C CB    . LEU C 3 20  ? -0.412  -13.999 -0.961  1.00 94.24 20  C 1 
ATOM 4239 C CG    . LEU C 3 20  ? -1.926  -13.725 -0.928  1.00 93.49 20  C 1 
ATOM 4240 C CD1   . LEU C 3 20  ? -2.611  -14.815 -0.121  1.00 90.37 20  C 1 
ATOM 4241 C CD2   . LEU C 3 20  ? -2.248  -12.361 -0.309  1.00 89.35 20  C 1 
ATOM 4242 N N     . ALA C 3 21  ? 2.477   -14.171 -2.436  1.00 93.63 21  C 1 
ATOM 4243 C CA    . ALA C 3 21  ? 3.885   -14.566 -2.393  1.00 92.85 21  C 1 
ATOM 4244 C C     . ALA C 3 21  ? 4.831   -13.371 -2.598  1.00 93.42 21  C 1 
ATOM 4245 O O     . ALA C 3 21  ? 5.886   -13.316 -1.955  1.00 92.42 21  C 1 
ATOM 4246 C CB    . ALA C 3 21  ? 4.123   -15.644 -3.450  1.00 91.74 21  C 1 
ATOM 4247 N N     . ARG C 3 22  ? 4.446   -12.409 -3.449  1.00 94.33 22  C 1 
ATOM 4248 C CA    . ARG C 3 22  ? 5.219   -11.194 -3.683  1.00 94.39 22  C 1 
ATOM 4249 C C     . ARG C 3 22  ? 5.158   -10.269 -2.462  1.00 95.24 22  C 1 
ATOM 4250 O O     . ARG C 3 22  ? 6.202   -9.805  -2.012  1.00 94.45 22  C 1 
ATOM 4251 C CB    . ARG C 3 22  ? 4.712   -10.500 -4.970  1.00 93.25 22  C 1 
ATOM 4252 C CG    . ARG C 3 22  ? 5.641   -9.357  -5.408  1.00 86.32 22  C 1 
ATOM 4253 C CD    . ARG C 3 22  ? 5.132   -8.648  -6.686  1.00 82.54 22  C 1 
ATOM 4254 N NE    . ARG C 3 22  ? 5.222   -9.509  -7.891  1.00 76.91 22  C 1 
ATOM 4255 C CZ    . ARG C 3 22  ? 4.733   -9.228  -9.093  1.00 72.38 22  C 1 
ATOM 4256 N NH1   . ARG C 3 22  ? 4.075   -8.124  -9.328  1.00 64.33 22  C 1 
ATOM 4257 N NH2   . ARG C 3 22  ? 4.899   -10.049 -10.098 1.00 65.68 22  C 1 
ATOM 4258 N N     . ILE C 3 23  ? 3.980   -10.106 -1.867  1.00 94.98 23  C 1 
ATOM 4259 C CA    . ILE C 3 23  ? 3.798   -9.354  -0.616  1.00 95.70 23  C 1 
ATOM 4260 C C     . ILE C 3 23  ? 4.668   -9.960  0.493   1.00 96.05 23  C 1 
ATOM 4261 O O     . ILE C 3 23  ? 5.483   -9.256  1.091   1.00 95.38 23  C 1 
ATOM 4262 C CB    . ILE C 3 23  ? 2.304   -9.313  -0.234  1.00 96.12 23  C 1 
ATOM 4263 C CG1   . ILE C 3 23  ? 1.490   -8.578  -1.328  1.00 95.37 23  C 1 
ATOM 4264 C CG2   . ILE C 3 23  ? 2.117   -8.634  1.141   1.00 95.27 23  C 1 
ATOM 4265 C CD1   . ILE C 3 23  ? -0.022  -8.626  -1.132  1.00 92.62 23  C 1 
ATOM 4266 N N     . LYS C 3 24  ? 4.616   -11.279 0.690   1.00 94.86 24  C 1 
ATOM 4267 C CA    . LYS C 3 24  ? 5.472   -11.968 1.673   1.00 94.36 24  C 1 
ATOM 4268 C C     . LYS C 3 24  ? 6.966   -11.791 1.406   1.00 94.12 24  C 1 
ATOM 4269 O O     . LYS C 3 24  ? 7.739   -11.765 2.358   1.00 93.12 24  C 1 
ATOM 4270 C CB    . LYS C 3 24  ? 5.137   -13.475 1.712   1.00 93.67 24  C 1 
ATOM 4271 C CG    . LYS C 3 24  ? 3.813   -13.758 2.437   1.00 88.94 24  C 1 
ATOM 4272 C CD    . LYS C 3 24  ? 3.438   -15.249 2.391   1.00 85.14 24  C 1 
ATOM 4273 C CE    . LYS C 3 24  ? 2.089   -15.428 3.082   1.00 77.28 24  C 1 
ATOM 4274 N NZ    . LYS C 3 24  ? 1.554   -16.805 3.065   1.00 70.57 24  C 1 
ATOM 4275 N N     . LYS C 3 25  ? 7.402   -11.729 0.133   1.00 94.26 25  C 1 
ATOM 4276 C CA    . LYS C 3 25  ? 8.807   -11.472 -0.225  1.00 93.72 25  C 1 
ATOM 4277 C C     . LYS C 3 25  ? 9.236   -10.084 0.242   1.00 94.12 25  C 1 
ATOM 4278 O O     . LYS C 3 25  ? 10.281  -9.977  0.870   1.00 93.08 25  C 1 
ATOM 4279 C CB    . LYS C 3 25  ? 9.041   -11.674 -1.728  1.00 92.77 25  C 1 
ATOM 4280 C CG    . LYS C 3 25  ? 10.534  -11.532 -2.115  1.00 88.88 25  C 1 
ATOM 4281 C CD    . LYS C 3 25  ? 10.781  -11.631 -3.637  1.00 82.24 25  C 1 
ATOM 4282 C CE    . LYS C 3 25  ? 12.261  -11.402 -3.933  1.00 74.05 25  C 1 
ATOM 4283 N NZ    . LYS C 3 25  ? 12.595  -11.329 -5.385  1.00 65.48 25  C 1 
ATOM 4284 N N     . ILE C 3 26  ? 8.419   -9.055  -0.005  1.00 94.44 26  C 1 
ATOM 4285 C CA    . ILE C 3 26  ? 8.691   -7.671  0.398   1.00 94.62 26  C 1 
ATOM 4286 C C     . ILE C 3 26  ? 8.706   -7.546  1.926   1.00 94.80 26  C 1 
ATOM 4287 O O     . ILE C 3 26  ? 9.661   -7.019  2.484   1.00 93.80 26  C 1 
ATOM 4288 C CB    . ILE C 3 26  ? 7.677   -6.708  -0.256  1.00 94.66 26  C 1 
ATOM 4289 C CG1   . ILE C 3 26  ? 7.813   -6.734  -1.803  1.00 93.52 26  C 1 
ATOM 4290 C CG2   . ILE C 3 26  ? 7.885   -5.271  0.257   1.00 93.25 26  C 1 
ATOM 4291 C CD1   . ILE C 3 26  ? 6.643   -6.075  -2.542  1.00 89.23 26  C 1 
ATOM 4292 N N     . MET C 3 27  ? 7.703   -8.112  2.616   1.00 95.09 27  C 1 
ATOM 4293 C CA    . MET C 3 27  ? 7.651   -8.109  4.085   1.00 95.16 27  C 1 
ATOM 4294 C C     . MET C 3 27  ? 8.890   -8.773  4.716   1.00 94.53 27  C 1 
ATOM 4295 O O     . MET C 3 27  ? 9.377   -8.334  5.750   1.00 93.27 27  C 1 
ATOM 4296 C CB    . MET C 3 27  ? 6.398   -8.853  4.563   1.00 95.67 27  C 1 
ATOM 4297 C CG    . MET C 3 27  ? 5.082   -8.173  4.174   1.00 95.25 27  C 1 
ATOM 4298 S SD    . MET C 3 27  ? 3.625   -9.170  4.631   1.00 93.99 27  C 1 
ATOM 4299 C CE    . MET C 3 27  ? 3.476   -8.722  6.370   1.00 88.63 27  C 1 
ATOM 4300 N N     . LYS C 3 28  ? 9.415   -9.846  4.093   1.00 94.47 28  C 1 
ATOM 4301 C CA    . LYS C 3 28  ? 10.592  -10.573 4.589   1.00 93.64 28  C 1 
ATOM 4302 C C     . LYS C 3 28  ? 11.919  -9.893  4.288   1.00 93.34 28  C 1 
ATOM 4303 O O     . LYS C 3 28  ? 12.930  -10.351 4.823   1.00 91.25 28  C 1 
ATOM 4304 C CB    . LYS C 3 28  ? 10.611  -11.993 4.035   1.00 92.62 28  C 1 
ATOM 4305 C CG    . LYS C 3 28  ? 9.572   -12.887 4.709   1.00 89.09 28  C 1 
ATOM 4306 C CD    . LYS C 3 28  ? 9.617   -14.273 4.067   1.00 83.09 28  C 1 
ATOM 4307 C CE    . LYS C 3 28  ? 8.594   -15.186 4.725   1.00 76.87 28  C 1 
ATOM 4308 N NZ    . LYS C 3 28  ? 8.752   -16.586 4.240   1.00 68.41 28  C 1 
ATOM 4309 N N     . ALA C 3 29  ? 11.944  -8.853  3.437   1.00 93.37 29  C 1 
ATOM 4310 C CA    . ALA C 3 29  ? 13.149  -8.073  3.184   1.00 92.72 29  C 1 
ATOM 4311 C C     . ALA C 3 29  ? 13.586  -7.268  4.414   1.00 92.53 29  C 1 
ATOM 4312 O O     . ALA C 3 29  ? 14.774  -6.983  4.555   1.00 90.75 29  C 1 
ATOM 4313 C CB    . ALA C 3 29  ? 12.903  -7.170  1.971   1.00 91.93 29  C 1 
ATOM 4314 N N     . ASP C 3 30  ? 12.655  -6.964  5.319   1.00 92.70 30  C 1 
ATOM 4315 C CA    . ASP C 3 30  ? 12.986  -6.418  6.630   1.00 91.98 30  C 1 
ATOM 4316 C C     . ASP C 3 30  ? 13.497  -7.530  7.554   1.00 91.66 30  C 1 
ATOM 4317 O O     . ASP C 3 30  ? 12.851  -8.558  7.772   1.00 89.94 30  C 1 
ATOM 4318 C CB    . ASP C 3 30  ? 11.771  -5.677  7.213   1.00 90.55 30  C 1 
ATOM 4319 C CG    . ASP C 3 30  ? 12.118  -4.808  8.433   1.00 88.06 30  C 1 
ATOM 4320 O OD1   . ASP C 3 30  ? 13.132  -5.092  9.091   1.00 82.65 30  C 1 
ATOM 4321 O OD2   . ASP C 3 30  ? 11.375  -3.839  8.693   1.00 81.79 30  C 1 
ATOM 4322 N N     . GLU C 3 31  ? 14.713  -7.353  8.094   1.00 90.87 31  C 1 
ATOM 4323 C CA    . GLU C 3 31  ? 15.368  -8.328  8.966   1.00 89.71 31  C 1 
ATOM 4324 C C     . GLU C 3 31  ? 14.655  -8.496  10.300  1.00 90.09 31  C 1 
ATOM 4325 O O     . GLU C 3 31  ? 14.681  -9.591  10.867  1.00 87.38 31  C 1 
ATOM 4326 C CB    . GLU C 3 31  ? 16.827  -7.936  9.198   1.00 87.29 31  C 1 
ATOM 4327 C CG    . GLU C 3 31  ? 17.621  -7.986  7.900   1.00 77.71 31  C 1 
ATOM 4328 C CD    . GLU C 3 31  ? 19.131  -7.821  8.102   1.00 72.36 31  C 1 
ATOM 4329 O OE1   . GLU C 3 31  ? 19.848  -7.794  7.077   1.00 64.59 31  C 1 
ATOM 4330 O OE2   . GLU C 3 31  ? 19.627  -7.808  9.238   1.00 63.80 31  C 1 
ATOM 4331 N N     . ASP C 3 32  ? 13.947  -7.476  10.764  1.00 89.90 32  C 1 
ATOM 4332 C CA    . ASP C 3 32  ? 13.240  -7.499  12.047  1.00 89.07 32  C 1 
ATOM 4333 C C     . ASP C 3 32  ? 12.027  -8.452  12.009  1.00 89.70 32  C 1 
ATOM 4334 O O     . ASP C 3 32  ? 11.653  -9.057  13.021  1.00 87.58 32  C 1 
ATOM 4335 C CB    . ASP C 3 32  ? 12.804  -6.075  12.417  1.00 87.06 32  C 1 
ATOM 4336 C CG    . ASP C 3 32  ? 13.959  -5.089  12.626  1.00 82.89 32  C 1 
ATOM 4337 O OD1   . ASP C 3 32  ? 15.054  -5.555  12.995  1.00 79.80 32  C 1 
ATOM 4338 O OD2   . ASP C 3 32  ? 13.718  -3.862  12.449  1.00 79.01 32  C 1 
ATOM 4339 N N     . VAL C 3 33  ? 11.414  -8.660  10.822  1.00 90.10 33  C 1 
ATOM 4340 C CA    . VAL C 3 33  ? 10.202  -9.462  10.647  1.00 90.96 33  C 1 
ATOM 4341 C C     . VAL C 3 33  ? 10.507  -10.960 10.725  1.00 90.75 33  C 1 
ATOM 4342 O O     . VAL C 3 33  ? 10.880  -11.590 9.736   1.00 89.19 33  C 1 
ATOM 4343 C CB    . VAL C 3 33  ? 9.481   -9.114  9.333   1.00 91.11 33  C 1 
ATOM 4344 C CG1   . VAL C 3 33  ? 8.202   -9.941  9.158   1.00 88.57 33  C 1 
ATOM 4345 C CG2   . VAL C 3 33  ? 9.080   -7.637  9.301   1.00 88.55 33  C 1 
ATOM 4346 N N     . ARG C 3 34  ? 10.288  -11.605 11.883  1.00 90.47 34  C 1 
ATOM 4347 C CA    . ARG C 3 34  ? 10.583  -13.034 12.083  1.00 89.29 34  C 1 
ATOM 4348 C C     . ARG C 3 34  ? 9.565   -13.981 11.445  1.00 89.54 34  C 1 
ATOM 4349 O O     . ARG C 3 34  ? 9.942   -14.853 10.659  1.00 86.34 34  C 1 
ATOM 4350 C CB    . ARG C 3 34  ? 10.751  -13.339 13.579  1.00 87.07 34  C 1 
ATOM 4351 C CG    . ARG C 3 34  ? 11.963  -12.626 14.175  1.00 82.16 34  C 1 
ATOM 4352 C CD    . ARG C 3 34  ? 12.196  -13.056 15.617  1.00 76.48 34  C 1 
ATOM 4353 N NE    . ARG C 3 34  ? 13.366  -12.390 16.189  1.00 71.09 34  C 1 
ATOM 4354 C CZ    . ARG C 3 34  ? 13.898  -12.613 17.388  1.00 64.10 34  C 1 
ATOM 4355 N NH1   . ARG C 3 34  ? 13.397  -13.503 18.204  1.00 59.52 34  C 1 
ATOM 4356 N NH2   . ARG C 3 34  ? 14.939  -11.932 17.777  1.00 58.70 34  C 1 
ATOM 4357 N N     . MET C 3 35  ? 8.299   -13.819 11.788  1.00 91.88 35  C 1 
ATOM 4358 C CA    . MET C 3 35  ? 7.195   -14.656 11.310  1.00 92.35 35  C 1 
ATOM 4359 C C     . MET C 3 35  ? 6.063   -13.778 10.813  1.00 93.44 35  C 1 
ATOM 4360 O O     . MET C 3 35  ? 5.899   -12.652 11.294  1.00 91.73 35  C 1 
ATOM 4361 C CB    . MET C 3 35  ? 6.697   -15.602 12.413  1.00 90.03 35  C 1 
ATOM 4362 C CG    . MET C 3 35  ? 7.739   -16.656 12.795  1.00 84.43 35  C 1 
ATOM 4363 S SD    . MET C 3 35  ? 7.156   -17.962 13.918  1.00 81.01 35  C 1 
ATOM 4364 C CE    . MET C 3 35  ? 6.829   -17.001 15.392  1.00 72.12 35  C 1 
ATOM 4365 N N     . ILE C 3 36  ? 5.284   -14.285 9.831   1.00 93.58 36  C 1 
ATOM 4366 C CA    . ILE C 3 36  ? 4.157   -13.576 9.228   1.00 93.95 36  C 1 
ATOM 4367 C C     . ILE C 3 36  ? 2.945   -14.502 9.306   1.00 93.95 36  C 1 
ATOM 4368 O O     . ILE C 3 36  ? 3.009   -15.626 8.805   1.00 92.62 36  C 1 
ATOM 4369 C CB    . ILE C 3 36  ? 4.485   -13.173 7.776   1.00 93.95 36  C 1 
ATOM 4370 C CG1   . ILE C 3 36  ? 5.757   -12.295 7.697   1.00 91.99 36  C 1 
ATOM 4371 C CG2   . ILE C 3 36  ? 3.292   -12.431 7.151   1.00 91.95 36  C 1 
ATOM 4372 C CD1   . ILE C 3 36  ? 6.286   -12.094 6.270   1.00 88.99 36  C 1 
ATOM 4373 N N     . SER C 3 37  ? 1.860   -14.037 9.934   1.00 95.06 37  C 1 
ATOM 4374 C CA    . SER C 3 37  ? 0.604   -14.784 10.018  1.00 94.51 37  C 1 
ATOM 4375 C C     . SER C 3 37  ? 0.004   -15.014 8.629   1.00 94.89 37  C 1 
ATOM 4376 O O     . SER C 3 37  ? 0.396   -14.379 7.648   1.00 94.18 37  C 1 
ATOM 4377 C CB    . SER C 3 37  ? -0.401  -14.066 10.932  1.00 92.69 37  C 1 
ATOM 4378 O OG    . SER C 3 37  ? -0.771  -12.840 10.348  1.00 84.92 37  C 1 
ATOM 4379 N N     . ALA C 3 38  ? -0.931  -15.968 8.508   1.00 94.33 38  C 1 
ATOM 4380 C CA    . ALA C 3 38  ? -1.580  -16.263 7.232   1.00 93.79 38  C 1 
ATOM 4381 C C     . ALA C 3 38  ? -2.449  -15.097 6.735   1.00 94.49 38  C 1 
ATOM 4382 O O     . ALA C 3 38  ? -2.501  -14.851 5.530   1.00 93.56 38  C 1 
ATOM 4383 C CB    . ALA C 3 38  ? -2.399  -17.549 7.388   1.00 92.33 38  C 1 
ATOM 4384 N N     . GLU C 3 39  ? -3.065  -14.368 7.659   1.00 94.52 39  C 1 
ATOM 4385 C CA    . GLU C 3 39  ? -3.986  -13.258 7.387   1.00 94.32 39  C 1 
ATOM 4386 C C     . GLU C 3 39  ? -3.262  -11.971 6.994   1.00 95.39 39  C 1 
ATOM 4387 O O     . GLU C 3 39  ? -3.752  -11.218 6.156   1.00 94.48 39  C 1 
ATOM 4388 C CB    . GLU C 3 39  ? -4.810  -13.004 8.644   1.00 92.51 39  C 1 
ATOM 4389 C CG    . GLU C 3 39  ? -5.696  -14.190 9.020   1.00 85.69 39  C 1 
ATOM 4390 C CD    . GLU C 3 39  ? -6.213  -14.126 10.462  1.00 82.06 39  C 1 
ATOM 4391 O OE1   . GLU C 3 39  ? -6.786  -15.146 10.887  1.00 74.41 39  C 1 
ATOM 4392 O OE2   . GLU C 3 39  ? -5.918  -13.125 11.146  1.00 74.42 39  C 1 
ATOM 4393 N N     . ALA C 3 40  ? -2.056  -11.721 7.548   1.00 95.78 40  C 1 
ATOM 4394 C CA    . ALA C 3 40  ? -1.344  -10.474 7.314   1.00 96.29 40  C 1 
ATOM 4395 C C     . ALA C 3 40  ? -1.114  -10.161 5.823   1.00 96.64 40  C 1 
ATOM 4396 O O     . ALA C 3 40  ? -1.407  -9.040  5.410   1.00 96.12 40  C 1 
ATOM 4397 C CB    . ALA C 3 40  ? -0.047  -10.448 8.138   1.00 96.09 40  C 1 
ATOM 4398 N N     . PRO C 3 41  ? -0.664  -11.104 4.951   1.00 96.10 41  C 1 
ATOM 4399 C CA    . PRO C 3 41  ? -0.515  -10.809 3.525   1.00 95.87 41  C 1 
ATOM 4400 C C     . PRO C 3 41  ? -1.834  -10.545 2.801   1.00 96.07 41  C 1 
ATOM 4401 O O     . PRO C 3 41  ? -1.818  -9.838  1.798   1.00 95.50 41  C 1 
ATOM 4402 C CB    . PRO C 3 41  ? 0.195   -12.025 2.921   1.00 95.14 41  C 1 
ATOM 4403 C CG    . PRO C 3 41  ? 0.873   -12.644 4.136   1.00 93.62 41  C 1 
ATOM 4404 C CD    . PRO C 3 41  ? -0.131  -12.405 5.236   1.00 95.05 41  C 1 
ATOM 4405 N N     . VAL C 3 42  ? -2.945  -11.109 3.270   1.00 96.37 42  C 1 
ATOM 4406 C CA    . VAL C 3 42  ? -4.268  -10.863 2.697   1.00 96.07 42  C 1 
ATOM 4407 C C     . VAL C 3 42  ? -4.725  -9.451  3.043   1.00 96.52 42  C 1 
ATOM 4408 O O     . VAL C 3 42  ? -5.106  -8.686  2.153   1.00 95.83 42  C 1 
ATOM 4409 C CB    . VAL C 3 42  ? -5.301  -11.895 3.175   1.00 94.86 42  C 1 
ATOM 4410 C CG1   . VAL C 3 42  ? -6.611  -11.671 2.430   1.00 92.11 42  C 1 
ATOM 4411 C CG2   . VAL C 3 42  ? -4.836  -13.336 2.925   1.00 91.53 42  C 1 
ATOM 4412 N N     . LEU C 3 43  ? -4.573  -9.046  4.310   1.00 96.12 43  C 1 
ATOM 4413 C CA    . LEU C 3 43  ? -4.839  -7.679  4.746   1.00 96.45 43  C 1 
ATOM 4414 C C     . LEU C 3 43  ? -3.958  -6.671  3.994   1.00 96.99 43  C 1 
ATOM 4415 O O     . LEU C 3 43  ? -4.444  -5.645  3.535   1.00 96.46 43  C 1 
ATOM 4416 C CB    . LEU C 3 43  ? -4.642  -7.604  6.268   1.00 95.71 43  C 1 
ATOM 4417 C CG    . LEU C 3 43  ? -5.006  -6.234  6.875   1.00 88.70 43  C 1 
ATOM 4418 C CD1   . LEU C 3 43  ? -6.488  -5.909  6.696   1.00 84.44 43  C 1 
ATOM 4419 C CD2   . LEU C 3 43  ? -4.686  -6.242  8.369   1.00 85.51 43  C 1 
ATOM 4420 N N     . PHE C 3 44  ? -2.671  -6.995  3.799   1.00 96.97 44  C 1 
ATOM 4421 C CA    . PHE C 3 44  ? -1.764  -6.181  2.994   1.00 97.18 44  C 1 
ATOM 4422 C C     . PHE C 3 44  ? -2.202  -6.091  1.534   1.00 97.25 44  C 1 
ATOM 4423 O O     . PHE C 3 44  ? -2.060  -5.022  0.951   1.00 96.61 44  C 1 
ATOM 4424 C CB    . PHE C 3 44  ? -0.330  -6.725  3.078   1.00 96.84 44  C 1 
ATOM 4425 C CG    . PHE C 3 44  ? 0.512   -6.075  4.151   1.00 96.28 44  C 1 
ATOM 4426 C CD1   . PHE C 3 44  ? 1.590   -5.245  3.795   1.00 91.44 44  C 1 
ATOM 4427 C CD2   . PHE C 3 44  ? 0.247   -6.291  5.514   1.00 91.48 44  C 1 
ATOM 4428 C CE1   . PHE C 3 44  ? 2.388   -4.647  4.781   1.00 90.18 44  C 1 
ATOM 4429 C CE2   . PHE C 3 44  ? 1.034   -5.696  6.505   1.00 89.97 44  C 1 
ATOM 4430 C CZ    . PHE C 3 44  ? 2.117   -4.874  6.137   1.00 91.78 44  C 1 
ATOM 4431 N N     . ALA C 3 45  ? -2.731  -7.160  0.924   1.00 97.05 45  C 1 
ATOM 4432 C CA    . ALA C 3 45  ? -3.251  -7.107  -0.434  1.00 96.84 45  C 1 
ATOM 4433 C C     . ALA C 3 45  ? -4.388  -6.088  -0.536  1.00 96.94 45  C 1 
ATOM 4434 O O     . ALA C 3 45  ? -4.320  -5.193  -1.386  1.00 96.33 45  C 1 
ATOM 4435 C CB    . ALA C 3 45  ? -3.692  -8.511  -0.880  1.00 96.18 45  C 1 
ATOM 4436 N N     . LYS C 3 46  ? -5.359  -6.130  0.406   1.00 95.83 46  C 1 
ATOM 4437 C CA    . LYS C 3 46  ? -6.461  -5.175  0.447   1.00 95.44 46  C 1 
ATOM 4438 C C     . LYS C 3 46  ? -5.991  -3.747  0.713   1.00 96.27 46  C 1 
ATOM 4439 O O     . LYS C 3 46  ? -6.425  -2.817  0.041   1.00 95.57 46  C 1 
ATOM 4440 C CB    . LYS C 3 46  ? -7.490  -5.640  1.495   1.00 94.17 46  C 1 
ATOM 4441 C CG    . LYS C 3 46  ? -8.853  -4.925  1.356   1.00 83.18 46  C 1 
ATOM 4442 C CD    . LYS C 3 46  ? -9.503  -5.254  0.027   1.00 75.99 46  C 1 
ATOM 4443 C CE    . LYS C 3 46  ? -10.861 -4.607  -0.203  1.00 69.96 46  C 1 
ATOM 4444 N NZ    . LYS C 3 46  ? -11.361 -4.968  -1.554  1.00 62.91 46  C 1 
ATOM 4445 N N     . ALA C 3 47  ? -5.055  -3.557  1.630   1.00 96.53 47  C 1 
ATOM 4446 C CA    . ALA C 3 47  ? -4.464  -2.248  1.903   1.00 96.89 47  C 1 
ATOM 4447 C C     . ALA C 3 47  ? -3.724  -1.673  0.687   1.00 97.26 47  C 1 
ATOM 4448 O O     . ALA C 3 47  ? -3.812  -0.473  0.427   1.00 96.98 47  C 1 
ATOM 4449 C CB    . ALA C 3 47  ? -3.536  -2.381  3.118   1.00 96.62 47  C 1 
ATOM 4450 N N     . CYS C 3 48  ? -3.022  -2.505  -0.098  1.00 97.68 48  C 1 
ATOM 4451 C CA    . CYS C 3 48  ? -2.373  -2.077  -1.332  1.00 97.63 48  C 1 
ATOM 4452 C C     . CYS C 3 48  ? -3.382  -1.683  -2.416  1.00 97.77 48  C 1 
ATOM 4453 O O     . CYS C 3 48  ? -3.132  -0.718  -3.129  1.00 97.00 48  C 1 
ATOM 4454 C CB    . CYS C 3 48  ? -1.450  -3.183  -1.858  1.00 97.14 48  C 1 
ATOM 4455 S SG    . CYS C 3 48  ? 0.013   -3.402  -0.783  1.00 92.55 48  C 1 
ATOM 4456 N N     . GLU C 3 49  ? -4.512  -2.379  -2.540  1.00 96.80 49  C 1 
ATOM 4457 C CA    . GLU C 3 49  ? -5.590  -1.995  -3.462  1.00 96.35 49  C 1 
ATOM 4458 C C     . GLU C 3 49  ? -6.123  -0.596  -3.126  1.00 96.77 49  C 1 
ATOM 4459 O O     . GLU C 3 49  ? -6.147  0.279   -3.992  1.00 95.94 49  C 1 
ATOM 4460 C CB    . GLU C 3 49  ? -6.738  -3.015  -3.408  1.00 95.17 49  C 1 
ATOM 4461 C CG    . GLU C 3 49  ? -6.405  -4.364  -4.049  1.00 87.32 49  C 1 
ATOM 4462 C CD    . GLU C 3 49  ? -7.432  -5.469  -3.730  1.00 84.73 49  C 1 
ATOM 4463 O OE1   . GLU C 3 49  ? -7.049  -6.650  -3.863  1.00 81.14 49  C 1 
ATOM 4464 O OE2   . GLU C 3 49  ? -8.567  -5.156  -3.321  1.00 81.36 49  C 1 
ATOM 4465 N N     . LEU C 3 50  ? -6.461  -0.350  -1.855  1.00 96.49 50  C 1 
ATOM 4466 C CA    . LEU C 3 50  ? -6.931  0.960   -1.396  1.00 96.30 50  C 1 
ATOM 4467 C C     . LEU C 3 50  ? -5.879  2.061   -1.596  1.00 96.97 50  C 1 
ATOM 4468 O O     . LEU C 3 50  ? -6.213  3.168   -2.023  1.00 96.08 50  C 1 
ATOM 4469 C CB    . LEU C 3 50  ? -7.336  0.874   0.084   1.00 95.52 50  C 1 
ATOM 4470 C CG    . LEU C 3 50  ? -8.544  -0.036  0.380   1.00 92.96 50  C 1 
ATOM 4471 C CD1   . LEU C 3 50  ? -8.773  -0.106  1.894   1.00 88.21 50  C 1 
ATOM 4472 C CD2   . LEU C 3 50  ? -9.829  0.455   -0.284  1.00 88.62 50  C 1 
ATOM 4473 N N     . PHE C 3 51  ? -4.610  1.753   -1.345  1.00 96.54 51  C 1 
ATOM 4474 C CA    . PHE C 3 51  ? -3.508  2.688   -1.578  1.00 96.84 51  C 1 
ATOM 4475 C C     . PHE C 3 51  ? -3.375  3.069   -3.059  1.00 97.29 51  C 1 
ATOM 4476 O O     . PHE C 3 51  ? -3.196  4.245   -3.371  1.00 96.77 51  C 1 
ATOM 4477 C CB    . PHE C 3 51  ? -2.206  2.067   -1.048  1.00 96.50 51  C 1 
ATOM 4478 C CG    . PHE C 3 51  ? -0.971  2.854   -1.439  1.00 95.71 51  C 1 
ATOM 4479 C CD1   . PHE C 3 51  ? -0.207  2.463   -2.553  1.00 92.94 51  C 1 
ATOM 4480 C CD2   . PHE C 3 51  ? -0.624  4.014   -0.734  1.00 93.30 51  C 1 
ATOM 4481 C CE1   . PHE C 3 51  ? 0.889   3.236   -2.958  1.00 91.65 51  C 1 
ATOM 4482 C CE2   . PHE C 3 51  ? 0.472   4.783   -1.134  1.00 91.80 51  C 1 
ATOM 4483 C CZ    . PHE C 3 51  ? 1.237   4.401   -2.252  1.00 91.76 51  C 1 
ATOM 4484 N N     . ILE C 3 52  ? -3.462  2.097   -3.983  1.00 96.85 52  C 1 
ATOM 4485 C CA    . ILE C 3 52  ? -3.399  2.351   -5.428  1.00 96.71 52  C 1 
ATOM 4486 C C     . ILE C 3 52  ? -4.577  3.232   -5.854  1.00 97.05 52  C 1 
ATOM 4487 O O     . ILE C 3 52  ? -4.361  4.200   -6.582  1.00 96.35 52  C 1 
ATOM 4488 C CB    . ILE C 3 52  ? -3.354  1.021   -6.214  1.00 96.28 52  C 1 
ATOM 4489 C CG1   . ILE C 3 52  ? -1.994  0.315   -6.004  1.00 95.31 52  C 1 
ATOM 4490 C CG2   . ILE C 3 52  ? -3.589  1.242   -7.721  1.00 94.85 52  C 1 
ATOM 4491 C CD1   . ILE C 3 52  ? -1.994  -1.163  -6.398  1.00 92.77 52  C 1 
ATOM 4492 N N     . LEU C 3 53  ? -5.793  2.942   -5.386  1.00 96.50 53  C 1 
ATOM 4493 C CA    . LEU C 3 53  ? -6.978  3.741   -5.688  1.00 96.36 53  C 1 
ATOM 4494 C C     . LEU C 3 53  ? -6.817  5.188   -5.204  1.00 96.72 53  C 1 
ATOM 4495 O O     . LEU C 3 53  ? -6.962  6.116   -6.006  1.00 95.92 53  C 1 
ATOM 4496 C CB    . LEU C 3 53  ? -8.225  3.085   -5.047  1.00 95.55 53  C 1 
ATOM 4497 C CG    . LEU C 3 53  ? -8.684  1.790   -5.736  1.00 88.17 53  C 1 
ATOM 4498 C CD1   . LEU C 3 53  ? -9.755  1.109   -4.885  1.00 83.20 53  C 1 
ATOM 4499 C CD2   . LEU C 3 53  ? -9.262  2.054   -7.128  1.00 86.25 53  C 1 
ATOM 4500 N N     . GLU C 3 54  ? -6.435  5.394   -3.951  1.00 96.00 54  C 1 
ATOM 4501 C CA    . GLU C 3 54  ? -6.283  6.727   -3.369  1.00 95.90 54  C 1 
ATOM 4502 C C     . GLU C 3 54  ? -5.212  7.562   -4.086  1.00 96.12 54  C 1 
ATOM 4503 O O     . GLU C 3 54  ? -5.435  8.720   -4.437  1.00 94.98 54  C 1 
ATOM 4504 C CB    . GLU C 3 54  ? -5.950  6.574   -1.872  1.00 95.17 54  C 1 
ATOM 4505 C CG    . GLU C 3 54  ? -5.892  7.902   -1.092  1.00 88.00 54  C 1 
ATOM 4506 C CD    . GLU C 3 54  ? -7.225  8.657   -0.992  1.00 87.16 54  C 1 
ATOM 4507 O OE1   . GLU C 3 54  ? -7.175  9.838   -0.585  1.00 82.32 54  C 1 
ATOM 4508 O OE2   . GLU C 3 54  ? -8.280  8.077   -1.307  1.00 80.47 54  C 1 
ATOM 4509 N N     . LEU C 3 55  ? -4.037  6.963   -4.375  1.00 96.74 55  C 1 
ATOM 4510 C CA    . LEU C 3 55  ? -2.969  7.650   -5.095  1.00 96.51 55  C 1 
ATOM 4511 C C     . LEU C 3 55  ? -3.374  7.978   -6.539  1.00 96.71 55  C 1 
ATOM 4512 O O     . LEU C 3 55  ? -3.052  9.055   -7.031  1.00 95.46 55  C 1 
ATOM 4513 C CB    . LEU C 3 55  ? -1.685  6.800   -5.028  1.00 96.16 55  C 1 
ATOM 4514 C CG    . LEU C 3 55  ? -0.462  7.451   -5.707  1.00 95.52 55  C 1 
ATOM 4515 C CD1   . LEU C 3 55  ? -0.088  8.806   -5.092  1.00 91.33 55  C 1 
ATOM 4516 C CD2   . LEU C 3 55  ? 0.752   6.535   -5.564  1.00 91.51 55  C 1 
ATOM 4517 N N     . THR C 3 56  ? -4.106  7.080   -7.201  1.00 97.15 56  C 1 
ATOM 4518 C CA    . THR C 3 56  ? -4.608  7.292   -8.560  1.00 97.04 56  C 1 
ATOM 4519 C C     . THR C 3 56  ? -5.620  8.434   -8.606  1.00 97.18 56  C 1 
ATOM 4520 O O     . THR C 3 56  ? -5.471  9.319   -9.441  1.00 96.21 56  C 1 
ATOM 4521 C CB    . THR C 3 56  ? -5.226  6.012   -9.142  1.00 96.51 56  C 1 
ATOM 4522 O OG1   . THR C 3 56  ? -4.259  4.992   -9.165  1.00 91.23 56  C 1 
ATOM 4523 C CG2   . THR C 3 56  ? -5.709  6.193   -10.586 1.00 90.45 56  C 1 
ATOM 4524 N N     . ILE C 3 57  ? -6.592  8.473   -7.689  1.00 96.86 57  C 1 
ATOM 4525 C CA    . ILE C 3 57  ? -7.599  9.544   -7.619  1.00 96.52 57  C 1 
ATOM 4526 C C     . ILE C 3 57  ? -6.921  10.899  -7.428  1.00 96.65 57  C 1 
ATOM 4527 O O     . ILE C 3 57  ? -7.187  11.841  -8.176  1.00 95.49 57  C 1 
ATOM 4528 C CB    . ILE C 3 57  ? -8.624  9.240   -6.500  1.00 95.82 57  C 1 
ATOM 4529 C CG1   . ILE C 3 57  ? -9.510  8.033   -6.898  1.00 89.76 57  C 1 
ATOM 4530 C CG2   . ILE C 3 57  ? -9.519  10.461  -6.212  1.00 89.44 57  C 1 
ATOM 4531 C CD1   . ILE C 3 57  ? -10.270 7.414   -5.717  1.00 83.51 57  C 1 
ATOM 4532 N N     . ARG C 3 58  ? -5.982  11.013  -6.481  1.00 95.97 58  C 1 
ATOM 4533 C CA    . ARG C 3 58  ? -5.278  12.281  -6.233  1.00 95.27 58  C 1 
ATOM 4534 C C     . ARG C 3 58  ? -4.392  12.712  -7.402  1.00 95.26 58  C 1 
ATOM 4535 O O     . ARG C 3 58  ? -4.274  13.901  -7.668  1.00 93.79 58  C 1 
ATOM 4536 C CB    . ARG C 3 58  ? -4.434  12.166  -4.955  1.00 94.65 58  C 1 
ATOM 4537 C CG    . ARG C 3 58  ? -5.317  12.068  -3.711  1.00 91.72 58  C 1 
ATOM 4538 C CD    . ARG C 3 58  ? -4.428  11.913  -2.485  1.00 89.37 58  C 1 
ATOM 4539 N NE    . ARG C 3 58  ? -5.240  11.678  -1.286  1.00 85.46 58  C 1 
ATOM 4540 C CZ    . ARG C 3 58  ? -5.538  12.518  -0.311  1.00 83.14 58  C 1 
ATOM 4541 N NH1   . ARG C 3 58  ? -5.035  13.723  -0.240  1.00 75.30 58  C 1 
ATOM 4542 N NH2   . ARG C 3 58  ? -6.361  12.120  0.613   1.00 78.47 58  C 1 
ATOM 4543 N N     . SER C 3 59  ? -3.777  11.764  -8.096  1.00 97.03 59  C 1 
ATOM 4544 C CA    . SER C 3 59  ? -2.987  12.051  -9.292  1.00 96.54 59  C 1 
ATOM 4545 C C     . SER C 3 59  ? -3.871  12.506  -10.459 1.00 96.75 59  C 1 
ATOM 4546 O O     . SER C 3 59  ? -3.521  13.431  -11.179 1.00 95.99 59  C 1 
ATOM 4547 C CB    . SER C 3 59  ? -2.166  10.830  -9.711  1.00 96.06 59  C 1 
ATOM 4548 O OG    . SER C 3 59  ? -1.351  10.379  -8.648  1.00 90.12 59  C 1 
ATOM 4549 N N     . TRP C 3 60  ? -5.040  11.874  -10.601 1.00 97.18 60  C 1 
ATOM 4550 C CA    . TRP C 3 60  ? -6.020  12.227  -11.630 1.00 97.40 60  C 1 
ATOM 4551 C C     . TRP C 3 60  ? -6.575  13.637  -11.451 1.00 97.29 60  C 1 
ATOM 4552 O O     . TRP C 3 60  ? -6.640  14.375  -12.423 1.00 95.84 60  C 1 
ATOM 4553 C CB    . TRP C 3 60  ? -7.158  11.202  -11.644 1.00 97.23 60  C 1 
ATOM 4554 C CG    . TRP C 3 60  ? -8.145  11.479  -12.729 1.00 96.98 60  C 1 
ATOM 4555 C CD1   . TRP C 3 60  ? -9.370  12.054  -12.563 1.00 94.54 60  C 1 
ATOM 4556 C CD2   . TRP C 3 60  ? -7.980  11.279  -14.157 1.00 95.55 60  C 1 
ATOM 4557 N NE1   . TRP C 3 60  ? -9.973  12.209  -13.808 1.00 93.81 60  C 1 
ATOM 4558 C CE2   . TRP C 3 60  ? -9.146  11.756  -14.806 1.00 95.11 60  C 1 
ATOM 4559 C CE3   . TRP C 3 60  ? -6.944  10.743  -14.953 1.00 94.66 60  C 1 
ATOM 4560 C CZ2   . TRP C 3 60  ? -9.291  11.703  -16.216 1.00 94.16 60  C 1 
ATOM 4561 C CZ3   . TRP C 3 60  ? -7.090  10.693  -16.363 1.00 90.35 60  C 1 
ATOM 4562 C CH2   . TRP C 3 60  ? -8.245  11.171  -16.974 1.00 90.34 60  C 1 
ATOM 4563 N N     . LEU C 3 61  ? -6.862  14.073  -10.221 1.00 96.67 61  C 1 
ATOM 4564 C CA    . LEU C 3 61  ? -7.283  15.456  -9.937  1.00 95.87 61  C 1 
ATOM 4565 C C     . LEU C 3 61  ? -6.265  16.472  -10.473 1.00 95.98 61  C 1 
ATOM 4566 O O     . LEU C 3 61  ? -6.643  17.465  -11.092 1.00 94.44 61  C 1 
ATOM 4567 C CB    . LEU C 3 61  ? -7.464  15.637  -8.420  1.00 95.08 61  C 1 
ATOM 4568 C CG    . LEU C 3 61  ? -8.669  14.900  -7.812  1.00 89.08 61  C 1 
ATOM 4569 C CD1   . LEU C 3 61  ? -8.632  15.017  -6.285  1.00 83.07 61  C 1 
ATOM 4570 C CD2   . LEU C 3 61  ? -10.005 15.463  -8.308  1.00 84.63 61  C 1 
ATOM 4571 N N     . HIS C 3 62  ? -4.977  16.204  -10.317 1.00 95.46 62  C 1 
ATOM 4572 C CA    . HIS C 3 62  ? -3.937  17.083  -10.867 1.00 94.80 62  C 1 
ATOM 4573 C C     . HIS C 3 62  ? -3.872  17.031  -12.405 1.00 94.86 62  C 1 
ATOM 4574 O O     . HIS C 3 62  ? -3.609  18.057  -13.046 1.00 93.69 62  C 1 
ATOM 4575 C CB    . HIS C 3 62  ? -2.586  16.724  -10.247 1.00 93.98 62  C 1 
ATOM 4576 C CG    . HIS C 3 62  ? -1.483  17.640  -10.679 1.00 92.42 62  C 1 
ATOM 4577 N ND1   . HIS C 3 62  ? -0.660  17.463  -11.767 1.00 80.39 62  C 1 
ATOM 4578 C CD2   . HIS C 3 62  ? -1.098  18.824  -10.094 1.00 81.22 62  C 1 
ATOM 4579 C CE1   . HIS C 3 62  ? 0.202   18.494  -11.833 1.00 83.29 62  C 1 
ATOM 4580 N NE2   . HIS C 3 62  ? -0.033  19.344  -10.825 1.00 84.77 62  C 1 
ATOM 4581 N N     . ALA C 3 63  ? -4.120  15.883  -13.028 1.00 95.71 63  C 1 
ATOM 4582 C CA    . ALA C 3 63  ? -4.201  15.778  -14.485 1.00 95.77 63  C 1 
ATOM 4583 C C     . ALA C 3 63  ? -5.393  16.577  -15.044 1.00 96.15 63  C 1 
ATOM 4584 O O     . ALA C 3 63  ? -5.246  17.287  -16.039 1.00 95.15 63  C 1 
ATOM 4585 C CB    . ALA C 3 63  ? -4.278  14.300  -14.881 1.00 95.22 63  C 1 
ATOM 4586 N N     . GLU C 3 64  ? -6.535  16.512  -14.349 1.00 96.34 64  C 1 
ATOM 4587 C CA    . GLU C 3 64  ? -7.755  17.232  -14.702 1.00 96.22 64  C 1 
ATOM 4588 C C     . GLU C 3 64  ? -7.603  18.750  -14.544 1.00 96.45 64  C 1 
ATOM 4589 O O     . GLU C 3 64  ? -7.948  19.498  -15.458 1.00 95.03 64  C 1 
ATOM 4590 C CB    . GLU C 3 64  ? -8.913  16.667  -13.854 1.00 95.25 64  C 1 
ATOM 4591 C CG    . GLU C 3 64  ? -10.271 17.215  -14.308 1.00 86.32 64  C 1 
ATOM 4592 C CD    . GLU C 3 64  ? -11.455 16.536  -13.589 1.00 85.24 64  C 1 
ATOM 4593 O OE1   . GLU C 3 64  ? -12.551 16.509  -14.189 1.00 79.24 64  C 1 
ATOM 4594 O OE2   . GLU C 3 64  ? -11.258 16.033  -12.459 1.00 78.80 64  C 1 
ATOM 4595 N N     . GLU C 3 65  ? -6.982  19.230  -13.462 1.00 96.28 65  C 1 
ATOM 4596 C CA    . GLU C 3 65  ? -6.610  20.643  -13.271 1.00 95.62 65  C 1 
ATOM 4597 C C     . GLU C 3 65  ? -5.789  21.189  -14.454 1.00 95.85 65  C 1 
ATOM 4598 O O     . GLU C 3 65  ? -5.970  22.332  -14.875 1.00 94.14 65  C 1 
ATOM 4599 C CB    . GLU C 3 65  ? -5.776  20.800  -11.974 1.00 94.48 65  C 1 
ATOM 4600 C CG    . GLU C 3 65  ? -6.578  20.772  -10.661 1.00 84.88 65  C 1 
ATOM 4601 C CD    . GLU C 3 65  ? -5.682  20.746  -9.394  1.00 82.72 65  C 1 
ATOM 4602 O OE1   . GLU C 3 65  ? -6.194  20.510  -8.285  1.00 77.91 65  C 1 
ATOM 4603 O OE2   . GLU C 3 65  ? -4.447  20.959  -9.472  1.00 77.72 65  C 1 
ATOM 4604 N N     . ASN C 3 66  ? -4.925  20.351  -15.033 1.00 94.23 66  C 1 
ATOM 4605 C CA    . ASN C 3 66  ? -4.103  20.687  -16.203 1.00 94.42 66  C 1 
ATOM 4606 C C     . ASN C 3 66  ? -4.783  20.366  -17.552 1.00 94.99 66  C 1 
ATOM 4607 O O     . ASN C 3 66  ? -4.111  20.380  -18.593 1.00 92.55 66  C 1 
ATOM 4608 C CB    . ASN C 3 66  ? -2.728  20.018  -16.050 1.00 93.63 66  C 1 
ATOM 4609 C CG    . ASN C 3 66  ? -1.922  20.657  -14.941 1.00 92.18 66  C 1 
ATOM 4610 O OD1   . ASN C 3 66  ? -1.441  21.770  -15.063 1.00 81.02 66  C 1 
ATOM 4611 N ND2   . ASN C 3 66  ? -1.751  19.981  -13.834 1.00 79.20 66  C 1 
ATOM 4612 N N     . LYS C 3 67  ? -6.084  20.076  -17.558 1.00 93.27 67  C 1 
ATOM 4613 C CA    . LYS C 3 67  ? -6.896  19.750  -18.747 1.00 94.21 67  C 1 
ATOM 4614 C C     . LYS C 3 67  ? -6.311  18.607  -19.591 1.00 94.42 67  C 1 
ATOM 4615 O O     . LYS C 3 67  ? -6.456  18.584  -20.816 1.00 90.54 67  C 1 
ATOM 4616 C CB    . LYS C 3 67  ? -7.171  21.008  -19.587 1.00 93.25 67  C 1 
ATOM 4617 C CG    . LYS C 3 67  ? -7.843  22.125  -18.783 1.00 88.29 67  C 1 
ATOM 4618 C CD    . LYS C 3 67  ? -8.093  23.346  -19.683 1.00 79.02 67  C 1 
ATOM 4619 C CE    . LYS C 3 67  ? -8.743  24.442  -18.853 1.00 71.55 67  C 1 
ATOM 4620 N NZ    . LYS C 3 67  ? -8.993  25.650  -19.651 1.00 62.49 67  C 1 
ATOM 4621 N N     . ARG C 3 68  ? -5.638  17.654  -18.947 1.00 92.62 68  C 1 
ATOM 4622 C CA    . ARG C 3 68  ? -5.077  16.458  -19.581 1.00 92.91 68  C 1 
ATOM 4623 C C     . ARG C 3 68  ? -5.962  15.247  -19.316 1.00 93.24 68  C 1 
ATOM 4624 O O     . ARG C 3 68  ? -6.571  15.130  -18.257 1.00 90.68 68  C 1 
ATOM 4625 C CB    . ARG C 3 68  ? -3.638  16.229  -19.113 1.00 91.92 68  C 1 
ATOM 4626 C CG    . ARG C 3 68  ? -2.687  17.298  -19.689 1.00 89.04 68  C 1 
ATOM 4627 C CD    . ARG C 3 68  ? -1.209  17.044  -19.359 1.00 88.59 68  C 1 
ATOM 4628 N NE    . ARG C 3 68  ? -0.897  17.352  -17.958 1.00 84.21 68  C 1 
ATOM 4629 C CZ    . ARG C 3 68  ? -0.738  16.502  -16.945 1.00 85.58 68  C 1 
ATOM 4630 N NH1   . ARG C 3 68  ? -0.832  15.203  -17.097 1.00 75.87 68  C 1 
ATOM 4631 N NH2   . ARG C 3 68  ? -0.503  16.953  -15.753 1.00 79.14 68  C 1 
ATOM 4632 N N     . ARG C 3 69  ? -5.996  14.315  -20.281 1.00 93.53 69  C 1 
ATOM 4633 C CA    . ARG C 3 69  ? -6.703  13.029  -20.172 1.00 94.04 69  C 1 
ATOM 4634 C C     . ARG C 3 69  ? -5.753  11.845  -19.931 1.00 94.91 69  C 1 
ATOM 4635 O O     . ARG C 3 69  ? -6.200  10.709  -19.852 1.00 90.98 69  C 1 
ATOM 4636 C CB    . ARG C 3 69  ? -7.563  12.779  -21.414 1.00 92.81 69  C 1 
ATOM 4637 C CG    . ARG C 3 69  ? -8.682  13.819  -21.557 1.00 88.36 69  C 1 
ATOM 4638 C CD    . ARG C 3 69  ? -9.578  13.435  -22.742 1.00 80.05 69  C 1 
ATOM 4639 N NE    . ARG C 3 69  ? -10.692 14.376  -22.908 1.00 72.80 69  C 1 
ATOM 4640 C CZ    . ARG C 3 69  ? -11.652 14.284  -23.814 1.00 65.04 69  C 1 
ATOM 4641 N NH1   . ARG C 3 69  ? -11.684 13.305  -24.681 1.00 60.29 69  C 1 
ATOM 4642 N NH2   . ARG C 3 69  ? -12.597 15.184  -23.857 1.00 58.25 69  C 1 
ATOM 4643 N N     . THR C 3 70  ? -4.457  12.117  -19.840 1.00 94.62 70  C 1 
ATOM 4644 C CA    . THR C 3 70  ? -3.430  11.117  -19.595 1.00 94.82 70  C 1 
ATOM 4645 C C     . THR C 3 70  ? -2.783  11.403  -18.255 1.00 94.84 70  C 1 
ATOM 4646 O O     . THR C 3 70  ? -2.278  12.509  -18.038 1.00 91.93 70  C 1 
ATOM 4647 C CB    . THR C 3 70  ? -2.379  11.117  -20.714 1.00 92.74 70  C 1 
ATOM 4648 O OG1   . THR C 3 70  ? -3.014  10.996  -21.969 1.00 83.45 70  C 1 
ATOM 4649 C CG2   . THR C 3 70  ? -1.386  9.970   -20.577 1.00 83.63 70  C 1 
ATOM 4650 N N     . LEU C 3 71  ? -2.795  10.418  -17.357 1.00 94.50 71  C 1 
ATOM 4651 C CA    . LEU C 3 71  ? -2.105  10.493  -16.082 1.00 94.89 71  C 1 
ATOM 4652 C C     . LEU C 3 71  ? -0.602  10.360  -16.320 1.00 94.80 71  C 1 
ATOM 4653 O O     . LEU C 3 71  ? -0.146  9.355   -16.870 1.00 92.59 71  C 1 
ATOM 4654 C CB    . LEU C 3 71  ? -2.698  9.429   -15.134 1.00 94.54 71  C 1 
ATOM 4655 C CG    . LEU C 3 71  ? -2.220  9.561   -13.669 1.00 94.63 71  C 1 
ATOM 4656 C CD1   . LEU C 3 71  ? -3.258  8.923   -12.743 1.00 88.17 71  C 1 
ATOM 4657 C CD2   . LEU C 3 71  ? -0.886  8.846   -13.414 1.00 87.62 71  C 1 
ATOM 4658 N N     . GLN C 3 72  ? 0.167   11.363  -15.898 1.00 94.52 72  C 1 
ATOM 4659 C CA    . GLN C 3 72  ? 1.608   11.422  -16.086 1.00 94.13 72  C 1 
ATOM 4660 C C     . GLN C 3 72  ? 2.361   11.248  -14.759 1.00 94.65 72  C 1 
ATOM 4661 O O     . GLN C 3 72  ? 1.812   11.423  -13.661 1.00 94.32 72  C 1 
ATOM 4662 C CB    . GLN C 3 72  ? 1.997   12.745  -16.768 1.00 92.75 72  C 1 
ATOM 4663 C CG    . GLN C 3 72  ? 1.401   12.878  -18.177 1.00 88.98 72  C 1 
ATOM 4664 C CD    . GLN C 3 72  ? 1.866   14.155  -18.898 1.00 89.13 72  C 1 
ATOM 4665 O OE1   . GLN C 3 72  ? 2.455   15.057  -18.335 1.00 83.48 72  C 1 
ATOM 4666 N NE2   . GLN C 3 72  ? 1.599   14.258  -20.181 1.00 81.58 72  C 1
[truncated: 118,719 more chars]
