# Supplementary material for: Vernalization regulatory network identifies potential novel functions for genes in the HvVRN2 locus
Source: New Phytol. 2026 Apr 12;250(6):4036–53. doi: 10.1111/nph.71162 (PMC13193379; doi:10.1111/nph.71162)
Supplement: Supplementary file 1 — Dataset S1. Protein models computed by Alphafold. [file NPH-250-4036-s002.xz › Alphafold_models0/Barley/fold_co1_prom1_1_nf_yb5_c_4hg0391570_recortes_summary_confidences_0.json]

{
 "chain_iptm": [
  0.56,
  0.04,
  0.43,
  0.43,
  0.43
 ],
 "chain_pair_iptm": [
  [
   0.21,
   0.07,
   0.66,
   0.75,
   0.75
  ],
  [
   0.07,
   0.13,
   0.03,
   0.02,
   0.02
  ],
  [
   0.66,
   0.03,
   0.69,
   0.52,
   0.51
  ],
  [
   0.75,
   0.02,
   0.52,
   0.23,
   0.42
  ],
  [
   0.75,
   0.02,
   0.51,
   0.42,
   0.23
  ]
 ],
 "chain_pair_pae_min": [
  [
   0.76,
   29.93,
   2.35,
   1.51,
   1.59
  ],
  [
   30.14,
   0.77,
   29.15,
   29.61,
   28.93
  ],
  [
   2.08,
   29.96,
   0.76,
   2.78,
   2.65
  ],
  [
   1.49,
   30.28,
   3.31,
   0.8,
   1.58
  ],
  [
   1.69,
   30.47,
   3.3,
   1.47,
   0.8
  ]
 ],
 "chain_ptm": [
  0.21,
  0.13,
  0.69,
  0.23,
  0.23
 ],
 "fraction_disordered": 0.74,
 "has_clash": 0.0,
 "iptm": 0.47,
 "num_recycles": 10.0,
 "ptm": 0.36,
 "ranking_score": 0.82
}
