# Supplementary material for: Vernalization regulatory network identifies potential novel functions for genes in the HvVRN2 locus
Source: New Phytol. 2026 Apr 12;250(6):4036–53. doi: 10.1111/nph.71162 (PMC13193379; doi:10.1111/nph.71162)
Supplement: Supplementary file 1 — Dataset S1. Protein models computed by Alphafold. [file NPH-250-4036-s002.xz › Alphafold_models0/Barley/fold_co1_prom1_1_nf_yb5_c_7hg0712620_recortes_summary_confidences_0.json]

{
 "chain_iptm": [
  0.38,
  0.04,
  0.17,
  0.32,
  0.32
 ],
 "chain_pair_iptm": [
  [
   0.22,
   0.07,
   0.2,
   0.63,
   0.63
  ],
  [
   0.07,
   0.14,
   0.03,
   0.02,
   0.02
  ],
  [
   0.2,
   0.03,
   0.74,
   0.22,
   0.22
  ],
  [
   0.63,
   0.02,
   0.22,
   0.23,
   0.42
  ],
  [
   0.63,
   0.02,
   0.22,
   0.42,
   0.23
  ]
 ],
 "chain_pair_pae_min": [
  [
   0.76,
   30.09,
   14.27,
   4.2,
   4.54
  ],
  [
   29.98,
   0.77,
   29.9,
   29.43,
   29.81
  ],
  [
   15.82,
   30.1,
   0.76,
   11.2,
   10.04
  ],
  [
   5.18,
   30.91,
   16.73,
   0.8,
   1.45
  ],
  [
   5.38,
   30.93,
   16.32,
   1.53,
   0.8
  ]
 ],
 "chain_ptm": [
  0.22,
  0.14,
  0.74,
  0.23,
  0.23
 ],
 "fraction_disordered": 0.73,
 "has_clash": 0.0,
 "iptm": 0.27,
 "num_recycles": 10.0,
 "ptm": 0.25,
 "ranking_score": 0.63
}
