# Supplementary material for: Vernalization regulatory network identifies potential novel functions for genes in the HvVRN2 locus
Source: New Phytol. 2026 Apr 12;250(6):4036–53. doi: 10.1111/nph.71162 (PMC13193379; doi:10.1111/nph.71162)
Supplement: Supplementary file 1 — Dataset S1. Protein models computed by Alphafold. [file NPH-250-4036-s002.xz › Alphafold_models0/Barley/fold_co1_prom1_1_nf_yb5_c_7hg0737680_recortes_model_0.cif]

# By using this file you agree to the legally binding terms of use found at alphafoldserver.com/output-terms
data_6160fa43373aae84
#
_entry.id 6160fa43373aae84
#
loop_
_atom_type.symbol
C 
N 
O 
P 
S 
#
loop_
_audit_author.name
_audit_author.pdbx_ordinal
"Google DeepMind" 1 
"Isomorphic Labs" 2 
#
_audit_conform.dict_location https://raw.githubusercontent.com/ihmwg/ModelCIF/master/dist/mmcif_ma.dic
_audit_conform.dict_name     mmcif_ma.dic
_audit_conform.dict_version  1.4.5
#
loop_
_chem_comp.formula
_chem_comp.formula_weight
_chem_comp.id
_chem_comp.mon_nstd_flag
_chem_comp.name
_chem_comp.pdbx_smiles
_chem_comp.pdbx_synonyms
_chem_comp.type
"C3 H7 N O2"      89.093  ALA y ALANINE                              C[C@H](N)C(O)=O                                             ? "L-PEPTIDE LINKING" 
"C6 H15 N4 O2"    175.209 ARG y ARGININE                             N[C@@H](CCCNC(N)=[NH2+])C(O)=O                              ? "L-PEPTIDE LINKING" 
"C4 H8 N2 O3"     132.118 ASN y ASPARAGINE                           N[C@@H](CC(N)=O)C(O)=O                                      ? "L-PEPTIDE LINKING" 
"C4 H7 N O4"      133.103 ASP y "ASPARTIC ACID"                      N[C@@H](CC(O)=O)C(O)=O                                      ? "L-PEPTIDE LINKING" 
"C3 H7 N O2 S"    121.158 CYS y CYSTEINE                             N[C@@H](CS)C(O)=O                                           ? "L-PEPTIDE LINKING" 
"C10 H14 N5 O6 P" 331.222 DA  y "2'-DEOXYADENOSINE-5'-MONOPHOSPHATE" Nc1ncnc2n(cnc12)[C@H]3C[C@H](O)[C@@H](CO[P](O)(O)=O)O3      ? "DNA LINKING"       
"C9 H14 N3 O7 P"  307.197 DC  y "2'-DEOXYCYTIDINE-5'-MONOPHOSPHATE"  NC1=NC(=O)N(C=C1)[C@H]2C[C@H](O)[C@@H](CO[P](O)(O)=O)O2     ? "DNA LINKING"       
"C10 H14 N5 O7 P" 347.221 DG  y "2'-DEOXYGUANOSINE-5'-MONOPHOSPHATE" NC1=Nc2n(cnc2C(=O)N1)[C@H]3C[C@H](O)[C@@H](CO[P](O)(O)=O)O3 ? "DNA LINKING"       
"C10 H15 N2 O8 P" 322.208 DT  y "THYMIDINE-5'-MONOPHOSPHATE"         CC1=CN([C@H]2C[C@H](O)[C@@H](CO[P](O)(O)=O)O2)C(=O)NC1=O    ? "DNA LINKING"       
"C5 H10 N2 O3"    146.144 GLN y GLUTAMINE                            N[C@@H](CCC(N)=O)C(O)=O                                     ? "L-PEPTIDE LINKING" 
"C5 H9 N O4"      147.129 GLU y "GLUTAMIC ACID"                      N[C@@H](CCC(O)=O)C(O)=O                                     ? "L-PEPTIDE LINKING" 
"C2 H5 N O2"      75.067  GLY y GLYCINE                              NCC(O)=O                                                    ? "PEPTIDE LINKING"   
"C6 H10 N3 O2"    156.162 HIS y HISTIDINE                            N[C@@H](Cc1c[nH]c[nH+]1)C(O)=O                              ? "L-PEPTIDE LINKING" 
"C6 H13 N O2"     131.173 ILE y ISOLEUCINE                           CC[C@H](C)[C@H](N)C(O)=O                                    ? "L-PEPTIDE LINKING" 
"C6 H13 N O2"     131.173 LEU y LEUCINE                              CC(C)C[C@H](N)C(O)=O                                        ? "L-PEPTIDE LINKING" 
"C6 H15 N2 O2"    147.195 LYS y LYSINE                               N[C@@H](CCCC[NH3+])C(O)=O                                   ? "L-PEPTIDE LINKING" 
"C5 H11 N O2 S"   149.211 MET y METHIONINE                           CSCC[C@H](N)C(O)=O                                          ? "L-PEPTIDE LINKING" 
"C9 H11 N O2"     165.189 PHE y PHENYLALANINE                        N[C@@H](Cc1ccccc1)C(O)=O                                    ? "L-PEPTIDE LINKING" 
"C5 H9 N O2"      115.130 PRO y PROLINE                              OC(=O)[C@@H]1CCCN1                                          ? "L-PEPTIDE LINKING" 
"C3 H7 N O3"      105.093 SER y SERINE                               N[C@@H](CO)C(O)=O                                           ? "L-PEPTIDE LINKING" 
"C4 H9 N O3"      119.119 THR y THREONINE                            C[C@@H](O)[C@H](N)C(O)=O                                    ? "L-PEPTIDE LINKING" 
"C11 H12 N2 O2"   204.225 TRP y TRYPTOPHAN                           N[C@@H](Cc1c[nH]c2ccccc12)C(O)=O                            ? "L-PEPTIDE LINKING" 
"C9 H11 N O3"     181.189 TYR y TYROSINE                             N[C@@H](Cc1ccc(O)cc1)C(O)=O                                 ? "L-PEPTIDE LINKING" 
"C5 H11 N O2"     117.146 VAL y VALINE                               CC(C)[C@H](N)C(O)=O                                         ? "L-PEPTIDE LINKING" 
#
_citation.book_publisher          ?
_citation.country                 UK
_citation.id                      primary
_citation.journal_full            Nature
_citation.journal_id_ASTM         NATUAS
_citation.journal_id_CSD          0006
_citation.journal_id_ISSN         0028-0836
_citation.journal_volume          ?
_citation.page_first              ?
_citation.page_last               ?
_citation.pdbx_database_id_DOI    ?
_citation.pdbx_database_id_PubMed ?
_citation.title                   "Accurate structure prediction of biomolecular interactions with AlphaFold 3"
_citation.year                    2024
#
loop_
_citation_author.citation_id
_citation_author.name
_citation_author.ordinal
primary "Google DeepMind" 1 
primary "Isomorphic Labs" 2 
#
loop_
_entity.id
_entity.pdbx_description
_entity.type
1 . polymer 
2 . polymer 
3 . polymer 
4 . polymer 
5 . polymer 
#
loop_
_entity_poly.entity_id
_entity_poly.pdbx_strand_id
_entity_poly.type
1 A polypeptide(L)          
2 B polypeptide(L)          
3 C polypeptide(L)          
4 D polydeoxyribonucleotide 
5 E polydeoxyribonucleotide 
#
loop_
_entity_poly_seq.entity_id
_entity_poly_seq.hetero
_entity_poly_seq.mon_id
_entity_poly_seq.num
1 n MET 1   
1 n PRO 2   
1 n ARG 3   
1 n CYS 4   
1 n ASN 5   
1 n LYS 6   
1 n CYS 7   
1 n LEU 8   
1 n SER 9   
1 n GLU 10  
1 n ASN 11  
1 n ASP 12  
1 n SER 13  
1 n ALA 14  
1 n SER 15  
1 n GLU 16  
1 n ASP 17  
1 n ARG 18  
1 n HIS 19  
1 n TRP 20  
1 n HIS 21  
1 n ARG 22  
1 n THR 23  
1 n ALA 24  
1 n THR 25  
1 n LEU 26  
1 n PHE 27  
1 n MET 28  
1 n ASN 29  
1 n CYS 30  
1 n VAL 31  
1 n SER 32  
1 n ASN 33  
1 n GLY 34  
1 n THR 35  
1 n VAL 36  
1 n TYR 37  
1 n GLU 38  
1 n GLU 39  
1 n ALA 40  
1 n VAL 41  
1 n GLY 42  
1 n ARG 43  
1 n GLU 44  
1 n GLY 45  
1 n CYS 46  
1 n TRP 47  
1 n ALA 48  
1 n ARG 49  
1 n LEU 50  
1 n CYS 51  
1 n ASP 52  
1 n GLY 53  
1 n CYS 54  
1 n CYS 55  
1 n THR 56  
1 n VAL 57  
1 n PRO 58  
1 n SER 59  
1 n VAL 60  
1 n VAL 61  
1 n TYR 62  
1 n CYS 63  
1 n ARG 64  
1 n ALA 65  
1 n ASP 66  
1 n SER 67  
1 n ALA 68  
1 n TYR 69  
1 n LEU 70  
1 n CYS 71  
1 n ALA 72  
1 n SER 73  
1 n CYS 74  
1 n ASP 75  
1 n ALA 76  
1 n GLN 77  
1 n ILE 78  
1 n HIS 79  
1 n ALA 80  
1 n ALA 81  
1 n ASN 82  
1 n ARG 83  
1 n VAL 84  
1 n ALA 85  
1 n SER 86  
1 n ARG 87  
1 n HIS 88  
1 n GLU 89  
1 n ARG 90  
1 n VAL 91  
1 n LEU 92  
1 n LEU 93  
1 n SER 94  
1 n GLU 95  
1 n ALA 96  
1 n TYR 97  
1 n LYS 98  
1 n HIS 99  
1 n ALA 100 
1 n PRO 101 
1 n VAL 102 
1 n MET 103 
1 n LEU 104 
1 n ASP 105 
1 n CYS 106 
1 n HIS 107 
1 n ALA 108 
1 n ASP 109 
1 n ALA 110 
1 n ALA 111 
1 n ALA 112 
1 n LEU 113 
1 n CYS 114 
1 n ALA 115 
1 n ALA 116 
1 n TYR 117 
1 n GLU 118 
1 n ALA 119 
1 n GLN 120 
1 n VAL 121 
1 n HIS 122 
1 n TYR 123 
1 n ALA 124 
1 n ASN 125 
1 n LEU 126 
1 n LEU 127 
1 n THR 128 
1 n VAL 129 
1 n MET 130 
1 n HIS 131 
1 n GLN 132 
1 n ARG 133 
1 n MET 134 
1 n PRO 135 
1 n VAL 136 
1 n VAL 137 
1 n SER 138 
1 n HIS 139 
1 n PRO 140 
1 n ALA 141 
1 n VAL 142 
1 n ALA 143 
1 n ILE 144 
1 n PRO 145 
1 n PRO 146 
1 n VAL 147 
1 n SER 148 
1 n LEU 149 
1 n PHE 150 
1 n ALA 151 
1 n GLU 152 
1 n ALA 153 
1 n GLU 154 
1 n ALA 155 
1 n THR 156 
1 n ALA 157 
1 n PRO 158 
1 n VAL 159 
1 n LEU 160 
1 n GLY 161 
1 n ARG 162 
1 n LYS 163 
1 n GLU 164 
1 n GLU 165 
1 n ASP 166 
1 n THR 167 
1 n SER 168 
1 n TRP 169 
1 n LEU 170 
1 n LEU 171 
1 n LEU 172 
1 n SER 173 
1 n LYS 174 
1 n ASP 175 
1 n SER 176 
1 n ASP 177 
1 n ASN 178 
1 n HIS 179 
1 n ASN 180 
1 n ARG 181 
1 n SER 182 
1 n GLY 183 
1 n ASN 184 
1 n ASN 185 
1 n SER 186 
1 n SER 187 
1 n THR 188 
1 n SER 189 
1 n SER 190 
1 n SER 191 
1 n SER 192 
1 n GLN 193 
1 n TYR 194 
1 n PHE 195 
1 n GLY 196 
1 n GLU 197 
1 n VAL 198 
1 n ASP 199 
1 n GLN 200 
1 n TYR 201 
1 n PHE 202 
1 n ASP 203 
1 n LEU 204 
1 n VAL 205 
1 n GLY 206 
1 n TYR 207 
1 n ASN 208 
1 n SER 209 
1 n TYR 210 
1 n TYR 211 
1 n ASP 212 
1 n SER 213 
1 n HIS 214 
1 n MET 215 
1 n SER 216 
1 n ASN 217 
1 n GLN 218 
1 n GLU 219 
1 n GLN 220 
1 n TYR 221 
1 n VAL 222 
1 n MET 223 
1 n GLN 224 
1 n GLU 225 
1 n GLN 226 
1 n GLN 227 
1 n HIS 228 
1 n LEU 229 
1 n GLN 230 
1 n GLN 231 
1 n MET 232 
1 n GLN 233 
1 n LYS 234 
1 n GLU 235 
1 n TYR 236 
1 n ALA 237 
1 n GLU 238 
1 n GLN 239 
1 n GLN 240 
1 n MET 241 
1 n GLN 242 
1 n LYS 243 
1 n GLU 244 
1 n TYR 245 
1 n VAL 246 
1 n GLU 247 
1 n ASN 248 
1 n GLU 249 
1 n GLY 250 
1 n SER 251 
1 n GLU 252 
1 n CYS 253 
1 n ILE 254 
1 n VAL 255 
1 n PRO 256 
1 n SER 257 
1 n GLN 258 
1 n SER 259 
1 n THR 260 
1 n ILE 261 
1 n VAL 262 
1 n ARG 263 
1 n ARG 264 
1 n PRO 265 
1 n HIS 266 
1 n GLN 267 
1 n SER 268 
1 n GLY 269 
1 n TYR 270 
1 n ALA 271 
1 n PRO 272 
1 n LEU 273 
1 n VAL 274 
1 n GLY 275 
1 n ALA 276 
1 n GLU 277 
1 n GLN 278 
1 n ALA 279 
1 n ALA 280 
1 n SER 281 
1 n ALA 282 
1 n THR 283 
1 n ALA 284 
1 n GLY 285 
1 n ALA 286 
1 n SER 287 
1 n ALA 288 
1 n TYR 289 
1 n THR 290 
1 n ASP 291 
1 n SER 292 
1 n VAL 293 
1 n ASN 294 
1 n ASN 295 
1 n SER 296 
1 n ILE 297 
1 n SER 298 
1 n PHE 299 
1 n SER 300 
1 n MET 301 
1 n GLU 302 
1 n ALA 303 
1 n GLY 304 
1 n ILE 305 
1 n VAL 306 
1 n PRO 307 
1 n ASP 308 
1 n ASN 309 
1 n THR 310 
1 n VAL 311 
1 n GLN 312 
1 n SER 313 
1 n SER 314 
1 n ILE 315 
1 n LEU 316 
1 n ARG 317 
1 n PRO 318 
1 n ALA 319 
1 n GLY 320 
1 n ALA 321 
1 n ILE 322 
1 n GLY 323 
1 n LEU 324 
1 n PHE 325 
1 n SER 326 
1 n SER 327 
1 n PRO 328 
1 n SER 329 
1 n LEU 330 
1 n GLN 331 
1 n THR 332 
1 n PRO 333 
1 n LEU 334 
1 n HIS 335 
1 n PHE 336 
1 n SER 337 
1 n SER 338 
1 n LYS 339 
1 n GLU 340 
1 n ARG 341 
1 n GLU 342 
1 n ALA 343 
1 n ARG 344 
1 n VAL 345 
1 n LEU 346 
1 n ARG 347 
1 n TYR 348 
1 n LYS 349 
1 n GLU 350 
1 n LYS 351 
1 n LYS 352 
1 n LYS 353 
1 n SER 354 
1 n ARG 355 
1 n LYS 356 
1 n PHE 357 
1 n GLU 358 
1 n LYS 359 
1 n THR 360 
1 n THR 361 
1 n ARG 362 
1 n TYR 363 
1 n ALA 364 
1 n THR 365 
1 n ARG 366 
1 n LYS 367 
1 n ALA 368 
1 n TYR 369 
1 n ALA 370 
1 n GLU 371 
1 n ALA 372 
1 n ARG 373 
1 n PRO 374 
1 n ARG 375 
1 n ILE 376 
1 n LYS 377 
1 n GLY 378 
1 n ARG 379 
1 n PHE 380 
1 n ALA 381 
1 n LYS 382 
1 n ARG 383 
1 n SER 384 
1 n ASP 385 
1 n ALA 386 
1 n GLU 387 
1 n MET 388 
1 n GLU 389 
1 n VAL 390 
1 n ASP 391 
1 n GLN 392 
1 n THR 393 
1 n PHE 394 
1 n SER 395 
1 n THR 396 
1 n ALA 397 
1 n ALA 398 
1 n LEU 399 
1 n SER 400 
1 n ASP 401 
1 n SER 402 
1 n SER 403 
1 n TYR 404 
1 n SER 405 
1 n THR 406 
1 n VAL 407 
1 n PRO 408 
1 n TRP 409 
1 n PHE 410 
2 n GLU 1   
2 n PRO 2   
2 n GLN 3   
2 n ASN 4   
2 n GLN 5   
2 n SER 6   
2 n GLN 7   
2 n GLN 8   
2 n LEU 9   
2 n PRO 10  
2 n GLN 11  
2 n PRO 12  
2 n GLN 13  
2 n LEU 14  
2 n GLN 15  
2 n LEU 16  
2 n HIS 17  
2 n PRO 18  
2 n GLN 19  
2 n VAL 20  
2 n GLN 21  
2 n GLN 22  
2 n PRO 23  
2 n PRO 24  
2 n GLN 25  
2 n PRO 26  
2 n GLN 27  
2 n PRO 28  
2 n GLN 29  
2 n LEU 30  
2 n HIS 31  
2 n PRO 32  
2 n GLN 33  
2 n SER 34  
2 n GLN 35  
2 n GLN 36  
2 n PRO 37  
2 n LEU 38  
2 n GLN 39  
2 n PRO 40  
2 n GLN 41  
2 n LEU 42  
2 n GLN 43  
2 n PRO 44  
2 n TYR 45  
2 n THR 46  
2 n GLN 47  
2 n ALA 48  
2 n GLN 49  
2 n PRO 50  
2 n GLN 51  
2 n GLN 52  
2 n PRO 53  
2 n LEU 54  
2 n GLN 55  
2 n PRO 56  
2 n GLN 57  
2 n LEU 58  
2 n GLN 59  
2 n PRO 60  
2 n TYR 61  
2 n THR 62  
2 n GLN 63  
2 n ALA 64  
2 n GLN 65  
2 n PRO 66  
2 n GLN 67  
2 n GLN 68  
2 n PRO 69  
2 n LEU 70  
2 n GLN 71  
2 n PRO 72  
2 n GLN 73  
2 n LEU 74  
2 n GLN 75  
2 n PRO 76  
2 n TYR 77  
2 n THR 78  
2 n GLN 79  
2 n ALA 80  
2 n GLN 81  
2 n PRO 82  
2 n GLN 83  
2 n GLN 84  
2 n PRO 85  
2 n LEU 86  
2 n GLN 87  
2 n PRO 88  
2 n GLN 89  
2 n LEU 90  
2 n GLN 91  
2 n PRO 92  
2 n TYR 93  
2 n THR 94  
2 n GLN 95  
2 n ALA 96  
2 n GLN 97  
2 n PRO 98  
2 n GLN 99  
2 n GLN 100 
2 n PRO 101 
2 n LEU 102 
2 n GLN 103 
2 n PRO 104 
2 n GLN 105 
2 n LEU 106 
2 n GLN 107 
2 n PRO 108 
3 n ARG 1   
3 n ARG 2   
3 n SER 3   
3 n GLU 4   
3 n ILE 5   
3 n GLU 6   
3 n GLN 7   
3 n ALA 8   
3 n THR 9   
3 n VAL 10  
3 n ILE 11  
3 n LYS 12  
3 n ASN 13  
3 n HIS 14  
3 n HIS 15  
3 n HIS 16  
3 n MET 17  
3 n HIS 18  
3 n LEU 19  
3 n LYS 20  
3 n ARG 21  
3 n ILE 22  
3 n ARG 23  
3 n LYS 24  
3 n ILE 25  
3 n MET 26  
3 n LYS 27  
3 n ALA 28  
3 n ASP 29  
3 n GLU 30  
3 n GLY 31  
3 n ALA 32  
3 n ASP 33  
3 n MET 34  
3 n MET 35  
3 n ILE 36  
3 n ALA 37  
3 n ALA 38  
3 n GLU 39  
3 n ALA 40  
3 n PRO 41  
3 n VAL 42  
3 n LEU 43  
3 n PHE 44  
3 n ALA 45  
3 n LYS 46  
3 n ALA 47  
3 n CYS 48  
3 n GLU 49  
3 n MET 50  
3 n LEU 51  
3 n THR 52  
3 n LEU 53  
3 n GLU 54  
3 n MET 55  
3 n THR 56  
3 n MET 57  
3 n ARG 58  
3 n SER 59  
3 n TRP 60  
3 n MET 61  
3 n VAL 62  
3 n THR 63  
3 n GLU 64  
3 n GLU 65  
3 n ASN 66  
3 n LYS 67  
3 n ARG 68  
3 n ARG 69  
3 n ILE 70  
3 n LEU 71  
3 n LYS 72  
3 n LYS 73  
3 n SER 74  
3 n ASP 75  
3 n VAL 76  
3 n ALA 77  
3 n ALA 78  
3 n ALA 79  
3 n VAL 80  
3 n ALA 81  
3 n ARG 82  
3 n THR 83  
3 n ASP 84  
3 n VAL 85  
3 n TYR 86  
3 n ASP 87  
3 n PHE 88  
3 n LEU 89  
3 n VAL 90  
3 n ASP 91  
3 n ILE 92  
3 n ILE 93  
3 n PRO 94  
3 n MET 95  
3 n ASP 96  
3 n GLU 97  
3 n MET 98  
3 n GLU 99  
3 n GLU 100 
3 n GLU 101 
3 n GLY 102 
3 n ALA 103 
3 n GLY 104 
3 n ILE 105 
4 n DC  1   
4 n DA  2   
4 n DC  3   
4 n DG  4   
4 n DC  5   
4 n DA  6   
4 n DC  7   
4 n DC  8   
4 n DA  9   
4 n DG  10  
4 n DA  11  
4 n DC  12  
4 n DC  13  
4 n DA  14  
4 n DC  15  
4 n DA  16  
4 n DC  17  
4 n DC  18  
4 n DA  19  
4 n DG  20  
4 n DA  21  
4 n DA  22  
4 n DA  23  
4 n DC  24  
4 n DA  25  
4 n DA  26  
4 n DA  27  
4 n DC  28  
4 n DA  29  
4 n DA  30  
4 n DA  31  
5 n DT  1   
5 n DT  2   
5 n DT  3   
5 n DG  4   
5 n DT  5   
5 n DT  6   
5 n DT  7   
5 n DG  8   
5 n DT  9   
5 n DT  10  
5 n DT  11  
5 n DC  12  
5 n DT  13  
5 n DG  14  
5 n DG  15  
5 n DT  16  
5 n DG  17  
5 n DT  18  
5 n DG  19  
5 n DG  20  
5 n DT  21  
5 n DC  22  
5 n DT  23  
5 n DG  24  
5 n DG  25  
5 n DT  26  
5 n DG  27  
5 n DC  28  
5 n DG  29  
5 n DT  30  
5 n DG  31  
#
_ma_data.content_type "model coordinates"
_ma_data.id           1
_ma_data.name         Model
#
_ma_model_list.data_id          1
_ma_model_list.model_group_id   1
_ma_model_list.model_group_name "AlphaFold-beta-20231127 (927599d6-1efe-4fa9-85d2-a29f909d212e @ 2024-12-16 01:23:31)"
_ma_model_list.model_id         1
_ma_model_list.model_name       "Top ranked model"
_ma_model_list.model_type       "Ab initio model"
_ma_model_list.ordinal_id       1
#
loop_
_ma_protocol_step.method_type
_ma_protocol_step.ordinal_id
_ma_protocol_step.protocol_id
_ma_protocol_step.step_id
"coevolution MSA" 1 1 1 
"template search" 2 1 2 
modeling          3 1 3 
#
loop_
_ma_qa_metric.id
_ma_qa_metric.mode
_ma_qa_metric.name
_ma_qa_metric.software_group_id
_ma_qa_metric.type
1 global pLDDT 1 pLDDT 
2 local  pLDDT 1 pLDDT 
#
_ma_qa_metric_global.metric_id    1
_ma_qa_metric_global.metric_value 58.18
_ma_qa_metric_global.model_id     1
_ma_qa_metric_global.ordinal_id   1
#
_ma_software_group.group_id    1
_ma_software_group.ordinal_id  1
_ma_software_group.software_id 1
#
loop_
_ma_target_entity.data_id
_ma_target_entity.entity_id
_ma_target_entity.origin
1 1 . 
1 2 . 
1 3 . 
1 4 . 
1 5 . 
#
loop_
_ma_target_entity_instance.asym_id
_ma_target_entity_instance.details
_ma_target_entity_instance.entity_id
A . 1 
B . 2 
C . 3 
D . 4 
E . 5 
#
loop_
_pdbx_data_usage.details
_pdbx_data_usage.id
_pdbx_data_usage.type
_pdbx_data_usage.url
;NON-COMMERCIAL USE ONLY, BY USING THIS FILE YOU AGREE TO THE TERMS OF USE FOUND
AT alphafoldserver.com/output-terms.
;
1 license    ? 
;THE INFORMATION IS NOT INTENDED FOR, HAS NOT BEEN VALIDATED FOR, AND IS NOT
APPROVED FOR CLINICAL USE. IT SHOULD NOT BE USED FOR CLINICAL PURPOSE OR RELIED
ON FOR MEDICAL OR OTHER PROFESSIONAL ADVICE. IT IS THEORETICAL MODELLING ONLY
AND CAUTION SHOULD BE EXERCISED IN ITS USE. IT IS PROVIDED "AS-IS" WITHOUT ANY
WARRANTY OF ANY KIND, WHETHER EXPRESSED OR IMPLIED. NO WARRANTY IS GIVEN THAT
USE OF THE INFORMATION SHALL NOT INFRINGE THE RIGHTS OF ANY THIRD PARTY.
;
2 disclaimer ? 
#
loop_
_pdbx_poly_seq_scheme.asym_id
_pdbx_poly_seq_scheme.auth_seq_num
_pdbx_poly_seq_scheme.entity_id
_pdbx_poly_seq_scheme.hetero
_pdbx_poly_seq_scheme.mon_id
_pdbx_poly_seq_scheme.pdb_ins_code
_pdbx_poly_seq_scheme.pdb_seq_num
_pdbx_poly_seq_scheme.pdb_strand_id
_pdbx_poly_seq_scheme.seq_id
A 1   1 n MET . 1   A 1   
A 2   1 n PRO . 2   A 2   
A 3   1 n ARG . 3   A 3   
A 4   1 n CYS . 4   A 4   
A 5   1 n ASN . 5   A 5   
A 6   1 n LYS . 6   A 6   
A 7   1 n CYS . 7   A 7   
A 8   1 n LEU . 8   A 8   
A 9   1 n SER . 9   A 9   
A 10  1 n GLU . 10  A 10  
A 11  1 n ASN . 11  A 11  
A 12  1 n ASP . 12  A 12  
A 13  1 n SER . 13  A 13  
A 14  1 n ALA . 14  A 14  
A 15  1 n SER . 15  A 15  
A 16  1 n GLU . 16  A 16  
A 17  1 n ASP . 17  A 17  
A 18  1 n ARG . 18  A 18  
A 19  1 n HIS . 19  A 19  
A 20  1 n TRP . 20  A 20  
A 21  1 n HIS . 21  A 21  
A 22  1 n ARG . 22  A 22  
A 23  1 n THR . 23  A 23  
A 24  1 n ALA . 24  A 24  
A 25  1 n THR . 25  A 25  
A 26  1 n LEU . 26  A 26  
A 27  1 n PHE . 27  A 27  
A 28  1 n MET . 28  A 28  
A 29  1 n ASN . 29  A 29  
A 30  1 n CYS . 30  A 30  
A 31  1 n VAL . 31  A 31  
A 32  1 n SER . 32  A 32  
A 33  1 n ASN . 33  A 33  
A 34  1 n GLY . 34  A 34  
A 35  1 n THR . 35  A 35  
A 36  1 n VAL . 36  A 36  
A 37  1 n TYR . 37  A 37  
A 38  1 n GLU . 38  A 38  
A 39  1 n GLU . 39  A 39  
A 40  1 n ALA . 40  A 40  
A 41  1 n VAL . 41  A 41  
A 42  1 n GLY . 42  A 42  
A 43  1 n ARG . 43  A 43  
A 44  1 n GLU . 44  A 44  
A 45  1 n GLY . 45  A 45  
A 46  1 n CYS . 46  A 46  
A 47  1 n TRP . 47  A 47  
A 48  1 n ALA . 48  A 48  
A 49  1 n ARG . 49  A 49  
A 50  1 n LEU . 50  A 50  
A 51  1 n CYS . 51  A 51  
A 52  1 n ASP . 52  A 52  
A 53  1 n GLY . 53  A 53  
A 54  1 n CYS . 54  A 54  
A 55  1 n CYS . 55  A 55  
A 56  1 n THR . 56  A 56  
A 57  1 n VAL . 57  A 57  
A 58  1 n PRO . 58  A 58  
A 59  1 n SER . 59  A 59  
A 60  1 n VAL . 60  A 60  
A 61  1 n VAL . 61  A 61  
A 62  1 n TYR . 62  A 62  
A 63  1 n CYS . 63  A 63  
A 64  1 n ARG . 64  A 64  
A 65  1 n ALA . 65  A 65  
A 66  1 n ASP . 66  A 66  
A 67  1 n SER . 67  A 67  
A 68  1 n ALA . 68  A 68  
A 69  1 n TYR . 69  A 69  
A 70  1 n LEU . 70  A 70  
A 71  1 n CYS . 71  A 71  
A 72  1 n ALA . 72  A 72  
A 73  1 n SER . 73  A 73  
A 74  1 n CYS . 74  A 74  
A 75  1 n ASP . 75  A 75  
A 76  1 n ALA . 76  A 76  
A 77  1 n GLN . 77  A 77  
A 78  1 n ILE . 78  A 78  
A 79  1 n HIS . 79  A 79  
A 80  1 n ALA . 80  A 80  
A 81  1 n ALA . 81  A 81  
A 82  1 n ASN . 82  A 82  
A 83  1 n ARG . 83  A 83  
A 84  1 n VAL . 84  A 84  
A 85  1 n ALA . 85  A 85  
A 86  1 n SER . 86  A 86  
A 87  1 n ARG . 87  A 87  
A 88  1 n HIS . 88  A 88  
A 89  1 n GLU . 89  A 89  
A 90  1 n ARG . 90  A 90  
A 91  1 n VAL . 91  A 91  
A 92  1 n LEU . 92  A 92  
A 93  1 n LEU . 93  A 93  
A 94  1 n SER . 94  A 94  
A 95  1 n GLU . 95  A 95  
A 96  1 n ALA . 96  A 96  
A 97  1 n TYR . 97  A 97  
A 98  1 n LYS . 98  A 98  
A 99  1 n HIS . 99  A 99  
A 100 1 n ALA . 100 A 100 
A 101 1 n PRO . 101 A 101 
A 102 1 n VAL . 102 A 102 
A 103 1 n MET . 103 A 103 
A 104 1 n LEU . 104 A 104 
A 105 1 n ASP . 105 A 105 
A 106 1 n CYS . 106 A 106 
A 107 1 n HIS . 107 A 107 
A 108 1 n ALA . 108 A 108 
A 109 1 n ASP . 109 A 109 
A 110 1 n ALA . 110 A 110 
A 111 1 n ALA . 111 A 111 
A 112 1 n ALA . 112 A 112 
A 113 1 n LEU . 113 A 113 
A 114 1 n CYS . 114 A 114 
A 115 1 n ALA . 115 A 115 
A 116 1 n ALA . 116 A 116 
A 117 1 n TYR . 117 A 117 
A 118 1 n GLU . 118 A 118 
A 119 1 n ALA . 119 A 119 
A 120 1 n GLN . 120 A 120 
A 121 1 n VAL . 121 A 121 
A 122 1 n HIS . 122 A 122 
A 123 1 n TYR . 123 A 123 
A 124 1 n ALA . 124 A 124 
A 125 1 n ASN . 125 A 125 
A 126 1 n LEU . 126 A 126 
A 127 1 n LEU . 127 A 127 
A 128 1 n THR . 128 A 128 
A 129 1 n VAL . 129 A 129 
A 130 1 n MET . 130 A 130 
A 131 1 n HIS . 131 A 131 
A 132 1 n GLN . 132 A 132 
A 133 1 n ARG . 133 A 133 
A 134 1 n MET . 134 A 134 
A 135 1 n PRO . 135 A 135 
A 136 1 n VAL . 136 A 136 
A 137 1 n VAL . 137 A 137 
A 138 1 n SER . 138 A 138 
A 139 1 n HIS . 139 A 139 
A 140 1 n PRO . 140 A 140 
A 141 1 n ALA . 141 A 141 
A 142 1 n VAL . 142 A 142 
A 143 1 n ALA . 143 A 143 
A 144 1 n ILE . 144 A 144 
A 145 1 n PRO . 145 A 145 
A 146 1 n PRO . 146 A 146 
A 147 1 n VAL . 147 A 147 
A 148 1 n SER . 148 A 148 
A 149 1 n LEU . 149 A 149 
A 150 1 n PHE . 150 A 150 
A 151 1 n ALA . 151 A 151 
A 152 1 n GLU . 152 A 152 
A 153 1 n ALA . 153 A 153 
A 154 1 n GLU . 154 A 154 
A 155 1 n ALA . 155 A 155 
A 156 1 n THR . 156 A 156 
A 157 1 n ALA . 157 A 157 
A 158 1 n PRO . 158 A 158 
A 159 1 n VAL . 159 A 159 
A 160 1 n LEU . 160 A 160 
A 161 1 n GLY . 161 A 161 
A 162 1 n ARG . 162 A 162 
A 163 1 n LYS . 163 A 163 
A 164 1 n GLU . 164 A 164 
A 165 1 n GLU . 165 A 165 
A 166 1 n ASP . 166 A 166 
A 167 1 n THR . 167 A 167 
A 168 1 n SER . 168 A 168 
A 169 1 n TRP . 169 A 169 
A 170 1 n LEU . 170 A 170 
A 171 1 n LEU . 171 A 171 
A 172 1 n LEU . 172 A 172 
A 173 1 n SER . 173 A 173 
A 174 1 n LYS . 174 A 174 
A 175 1 n ASP . 175 A 175 
A 176 1 n SER . 176 A 176 
A 177 1 n ASP . 177 A 177 
A 178 1 n ASN . 178 A 178 
A 179 1 n HIS . 179 A 179 
A 180 1 n ASN . 180 A 180 
A 181 1 n ARG . 181 A 181 
A 182 1 n SER . 182 A 182 
A 183 1 n GLY . 183 A 183 
A 184 1 n ASN . 184 A 184 
A 185 1 n ASN . 185 A 185 
A 186 1 n SER . 186 A 186 
A 187 1 n SER . 187 A 187 
A 188 1 n THR . 188 A 188 
A 189 1 n SER . 189 A 189 
A 190 1 n SER . 190 A 190 
A 191 1 n SER . 191 A 191 
A 192 1 n SER . 192 A 192 
A 193 1 n GLN . 193 A 193 
A 194 1 n TYR . 194 A 194 
A 195 1 n PHE . 195 A 195 
A 196 1 n GLY . 196 A 196 
A 197 1 n GLU . 197 A 197 
A 198 1 n VAL . 198 A 198 
A 199 1 n ASP . 199 A 199 
A 200 1 n GLN . 200 A 200 
A 201 1 n TYR . 201 A 201 
A 202 1 n PHE . 202 A 202 
A 203 1 n ASP . 203 A 203 
A 204 1 n LEU . 204 A 204 
A 205 1 n VAL . 205 A 205 
A 206 1 n GLY . 206 A 206 
A 207 1 n TYR . 207 A 207 
A 208 1 n ASN . 208 A 208 
A 209 1 n SER . 209 A 209 
A 210 1 n TYR . 210 A 210 
A 211 1 n TYR . 211 A 211 
A 212 1 n ASP . 212 A 212 
A 213 1 n SER . 213 A 213 
A 214 1 n HIS . 214 A 214 
A 215 1 n MET . 215 A 215 
A 216 1 n SER . 216 A 216 
A 217 1 n ASN . 217 A 217 
A 218 1 n GLN . 218 A 218 
A 219 1 n GLU . 219 A 219 
A 220 1 n GLN . 220 A 220 
A 221 1 n TYR . 221 A 221 
A 222 1 n VAL . 222 A 222 
A 223 1 n MET . 223 A 223 
A 224 1 n GLN . 224 A 224 
A 225 1 n GLU . 225 A 225 
A 226 1 n GLN . 226 A 226 
A 227 1 n GLN . 227 A 227 
A 228 1 n HIS . 228 A 228 
A 229 1 n LEU . 229 A 229 
A 230 1 n GLN . 230 A 230 
A 231 1 n GLN . 231 A 231 
A 232 1 n MET . 232 A 232 
A 233 1 n GLN . 233 A 233 
A 234 1 n LYS . 234 A 234 
A 235 1 n GLU . 235 A 235 
A 236 1 n TYR . 236 A 236 
A 237 1 n ALA . 237 A 237 
A 238 1 n GLU . 238 A 238 
A 239 1 n GLN . 239 A 239 
A 240 1 n GLN . 240 A 240 
A 241 1 n MET . 241 A 241 
A 242 1 n GLN . 242 A 242 
A 243 1 n LYS . 243 A 243 
A 244 1 n GLU . 244 A 244 
A 245 1 n TYR . 245 A 245 
A 246 1 n VAL . 246 A 246 
A 247 1 n GLU . 247 A 247 
A 248 1 n ASN . 248 A 248 
A 249 1 n GLU . 249 A 249 
A 250 1 n GLY . 250 A 250 
A 251 1 n SER . 251 A 251 
A 252 1 n GLU . 252 A 252 
A 253 1 n CYS . 253 A 253 
A 254 1 n ILE . 254 A 254 
A 255 1 n VAL . 255 A 255 
A 256 1 n PRO . 256 A 256 
A 257 1 n SER . 257 A 257 
A 258 1 n GLN . 258 A 258 
A 259 1 n SER . 259 A 259 
A 260 1 n THR . 260 A 260 
A 261 1 n ILE . 261 A 261 
A 262 1 n VAL . 262 A 262 
A 263 1 n ARG . 263 A 263 
A 264 1 n ARG . 264 A 264 
A 265 1 n PRO . 265 A 265 
A 266 1 n HIS . 266 A 266 
A 267 1 n GLN . 267 A 267 
A 268 1 n SER . 268 A 268 
A 269 1 n GLY . 269 A 269 
A 270 1 n TYR . 270 A 270 
A 271 1 n ALA . 271 A 271 
A 272 1 n PRO . 272 A 272 
A 273 1 n LEU . 273 A 273 
A 274 1 n VAL . 274 A 274 
A 275 1 n GLY . 275 A 275 
A 276 1 n ALA . 276 A 276 
A 277 1 n GLU . 277 A 277 
A 278 1 n GLN . 278 A 278 
A 279 1 n ALA . 279 A 279 
A 280 1 n ALA . 280 A 280 
A 281 1 n SER . 281 A 281 
A 282 1 n ALA . 282 A 282 
A 283 1 n THR . 283 A 283 
A 284 1 n ALA . 284 A 284 
A 285 1 n GLY . 285 A 285 
A 286 1 n ALA . 286 A 286 
A 287 1 n SER . 287 A 287 
A 288 1 n ALA . 288 A 288 
A 289 1 n TYR . 289 A 289 
A 290 1 n THR . 290 A 290 
A 291 1 n ASP . 291 A 291 
A 292 1 n SER . 292 A 292 
A 293 1 n VAL . 293 A 293 
A 294 1 n ASN . 294 A 294 
A 295 1 n ASN . 295 A 295 
A 296 1 n SER . 296 A 296 
A 297 1 n ILE . 297 A 297 
A 298 1 n SER . 298 A 298 
A 299 1 n PHE . 299 A 299 
A 300 1 n SER . 300 A 300 
A 301 1 n MET . 301 A 301 
A 302 1 n GLU . 302 A 302 
A 303 1 n ALA . 303 A 303 
A 304 1 n GLY . 304 A 304 
A 305 1 n ILE . 305 A 305 
A 306 1 n VAL . 306 A 306 
A 307 1 n PRO . 307 A 307 
A 308 1 n ASP . 308 A 308 
A 309 1 n ASN . 309 A 309 
A 310 1 n THR . 310 A 310 
A 311 1 n VAL . 311 A 311 
A 312 1 n GLN . 312 A 312 
A 313 1 n SER . 313 A 313 
A 314 1 n SER . 314 A 314 
A 315 1 n ILE . 315 A 315 
A 316 1 n LEU . 316 A 316 
A 317 1 n ARG . 317 A 317 
A 318 1 n PRO . 318 A 318 
A 319 1 n ALA . 319 A 319 
A 320 1 n GLY . 320 A 320 
A 321 1 n ALA . 321 A 321 
A 322 1 n ILE . 322 A 322 
A 323 1 n GLY . 323 A 323 
A 324 1 n LEU . 324 A 324 
A 325 1 n PHE . 325 A 325 
A 326 1 n SER . 326 A 326 
A 327 1 n SER . 327 A 327 
A 328 1 n PRO . 328 A 328 
A 329 1 n SER . 329 A 329 
A 330 1 n LEU . 330 A 330 
A 331 1 n GLN . 331 A 331 
A 332 1 n THR . 332 A 332 
A 333 1 n PRO . 333 A 333 
A 334 1 n LEU . 334 A 334 
A 335 1 n HIS . 335 A 335 
A 336 1 n PHE . 336 A 336 
A 337 1 n SER . 337 A 337 
A 338 1 n SER . 338 A 338 
A 339 1 n LYS . 339 A 339 
A 340 1 n GLU . 340 A 340 
A 341 1 n ARG . 341 A 341 
A 342 1 n GLU . 342 A 342 
A 343 1 n ALA . 343 A 343 
A 344 1 n ARG . 344 A 344 
A 345 1 n VAL . 345 A 345 
A 346 1 n LEU . 346 A 346 
A 347 1 n ARG . 347 A 347 
A 348 1 n TYR . 348 A 348 
A 349 1 n LYS . 349 A 349 
A 350 1 n GLU . 350 A 350 
A 351 1 n LYS . 351 A 351 
A 352 1 n LYS . 352 A 352 
A 353 1 n LYS . 353 A 353 
A 354 1 n SER . 354 A 354 
A 355 1 n ARG . 355 A 355 
A 356 1 n LYS . 356 A 356 
A 357 1 n PHE . 357 A 357 
A 358 1 n GLU . 358 A 358 
A 359 1 n LYS . 359 A 359 
A 360 1 n THR . 360 A 360 
A 361 1 n THR . 361 A 361 
A 362 1 n ARG . 362 A 362 
A 363 1 n TYR . 363 A 363 
A 364 1 n ALA . 364 A 364 
A 365 1 n THR . 365 A 365 
A 366 1 n ARG . 366 A 366 
A 367 1 n LYS . 367 A 367 
A 368 1 n ALA . 368 A 368 
A 369 1 n TYR . 369 A 369 
A 370 1 n ALA . 370 A 370 
A 371 1 n GLU . 371 A 371 
A 372 1 n ALA . 372 A 372 
A 373 1 n ARG . 373 A 373 
A 374 1 n PRO . 374 A 374 
A 375 1 n ARG . 375 A 375 
A 376 1 n ILE . 376 A 376 
A 377 1 n LYS . 377 A 377 
A 378 1 n GLY . 378 A 378 
A 379 1 n ARG . 379 A 379 
A 380 1 n PHE . 380 A 380 
A 381 1 n ALA . 381 A 381 
A 382 1 n LYS . 382 A 382 
A 383 1 n ARG . 383 A 383 
A 384 1 n SER . 384 A 384 
A 385 1 n ASP . 385 A 385 
A 386 1 n ALA . 386 A 386 
A 387 1 n GLU . 387 A 387 
A 388 1 n MET . 388 A 388 
A 389 1 n GLU . 389 A 389 
A 390 1 n VAL . 390 A 390 
A 391 1 n ASP . 391 A 391 
A 392 1 n GLN . 392 A 392 
A 393 1 n THR . 393 A 393 
A 394 1 n PHE . 394 A 394 
A 395 1 n SER . 395 A 395 
A 396 1 n THR . 396 A 396 
A 397 1 n ALA . 397 A 397 
A 398 1 n ALA . 398 A 398 
A 399 1 n LEU . 399 A 399 
A 400 1 n SER . 400 A 400 
A 401 1 n ASP . 401 A 401 
A 402 1 n SER . 402 A 402 
A 403 1 n SER . 403 A 403 
A 404 1 n TYR . 404 A 404 
A 405 1 n SER . 405 A 405 
A 406 1 n THR . 406 A 406 
A 407 1 n VAL . 407 A 407 
A 408 1 n PRO . 408 A 408 
A 409 1 n TRP . 409 A 409 
A 410 1 n PHE . 410 A 410 
B 1   2 n GLU . 1   B 1   
B 2   2 n PRO . 2   B 2   
B 3   2 n GLN . 3   B 3   
B 4   2 n ASN . 4   B 4   
B 5   2 n GLN . 5   B 5   
B 6   2 n SER . 6   B 6   
B 7   2 n GLN . 7   B 7   
B 8   2 n GLN . 8   B 8   
B 9   2 n LEU . 9   B 9   
B 10  2 n PRO . 10  B 10  
B 11  2 n GLN . 11  B 11  
B 12  2 n PRO . 12  B 12  
B 13  2 n GLN . 13  B 13  
B 14  2 n LEU . 14  B 14  
B 15  2 n GLN . 15  B 15  
B 16  2 n LEU . 16  B 16  
B 17  2 n HIS . 17  B 17  
B 18  2 n PRO . 18  B 18  
B 19  2 n GLN . 19  B 19  
B 20  2 n VAL . 20  B 20  
B 21  2 n GLN . 21  B 21  
B 22  2 n GLN . 22  B 22  
B 23  2 n PRO . 23  B 23  
B 24  2 n PRO . 24  B 24  
B 25  2 n GLN . 25  B 25  
B 26  2 n PRO . 26  B 26  
B 27  2 n GLN . 27  B 27  
B 28  2 n PRO . 28  B 28  
B 29  2 n GLN . 29  B 29  
B 30  2 n LEU . 30  B 30  
B 31  2 n HIS . 31  B 31  
B 32  2 n PRO . 32  B 32  
B 33  2 n GLN . 33  B 33  
B 34  2 n SER . 34  B 34  
B 35  2 n GLN . 35  B 35  
B 36  2 n GLN . 36  B 36  
B 37  2 n PRO . 37  B 37  
B 38  2 n LEU . 38  B 38  
B 39  2 n GLN . 39  B 39  
B 40  2 n PRO . 40  B 40  
B 41  2 n GLN . 41  B 41  
B 42  2 n LEU . 42  B 42  
B 43  2 n GLN . 43  B 43  
B 44  2 n PRO . 44  B 44  
B 45  2 n TYR . 45  B 45  
B 46  2 n THR . 46  B 46  
B 47  2 n GLN . 47  B 47  
B 48  2 n ALA . 48  B 48  
B 49  2 n GLN . 49  B 49  
B 50  2 n PRO . 50  B 50  
B 51  2 n GLN . 51  B 51  
B 52  2 n GLN . 52  B 52  
B 53  2 n PRO . 53  B 53  
B 54  2 n LEU . 54  B 54  
B 55  2 n GLN . 55  B 55  
B 56  2 n PRO . 56  B 56  
B 57  2 n GLN . 57  B 57  
B 58  2 n LEU . 58  B 58  
B 59  2 n GLN . 59  B 59  
B 60  2 n PRO . 60  B 60  
B 61  2 n TYR . 61  B 61  
B 62  2 n THR . 62  B 62  
B 63  2 n GLN . 63  B 63  
B 64  2 n ALA . 64  B 64  
B 65  2 n GLN . 65  B 65  
B 66  2 n PRO . 66  B 66  
B 67  2 n GLN . 67  B 67  
B 68  2 n GLN . 68  B 68  
B 69  2 n PRO . 69  B 69  
B 70  2 n LEU . 70  B 70  
B 71  2 n GLN . 71  B 71  
B 72  2 n PRO . 72  B 72  
B 73  2 n GLN . 73  B 73  
B 74  2 n LEU . 74  B 74  
B 75  2 n GLN . 75  B 75  
B 76  2 n PRO . 76  B 76  
B 77  2 n TYR . 77  B 77  
B 78  2 n THR . 78  B 78  
B 79  2 n GLN . 79  B 79  
B 80  2 n ALA . 80  B 80  
B 81  2 n GLN . 81  B 81  
B 82  2 n PRO . 82  B 82  
B 83  2 n GLN . 83  B 83  
B 84  2 n GLN . 84  B 84  
B 85  2 n PRO . 85  B 85  
B 86  2 n LEU . 86  B 86  
B 87  2 n GLN . 87  B 87  
B 88  2 n PRO . 88  B 88  
B 89  2 n GLN . 89  B 89  
B 90  2 n LEU . 90  B 90  
B 91  2 n GLN . 91  B 91  
B 92  2 n PRO . 92  B 92  
B 93  2 n TYR . 93  B 93  
B 94  2 n THR . 94  B 94  
B 95  2 n GLN . 95  B 95  
B 96  2 n ALA . 96  B 96  
B 97  2 n GLN . 97  B 97  
B 98  2 n PRO . 98  B 98  
B 99  2 n GLN . 99  B 99  
B 100 2 n GLN . 100 B 100 
B 101 2 n PRO . 101 B 101 
B 102 2 n LEU . 102 B 102 
B 103 2 n GLN . 103 B 103 
B 104 2 n PRO . 104 B 104 
B 105 2 n GLN . 105 B 105 
B 106 2 n LEU . 106 B 106 
B 107 2 n GLN . 107 B 107 
B 108 2 n PRO . 108 B 108 
C 1   3 n ARG . 1   C 1   
C 2   3 n ARG . 2   C 2   
C 3   3 n SER . 3   C 3   
C 4   3 n GLU . 4   C 4   
C 5   3 n ILE . 5   C 5   
C 6   3 n GLU . 6   C 6   
C 7   3 n GLN . 7   C 7   
C 8   3 n ALA . 8   C 8   
C 9   3 n THR . 9   C 9   
C 10  3 n VAL . 10  C 10  
C 11  3 n ILE . 11  C 11  
C 12  3 n LYS . 12  C 12  
C 13  3 n ASN . 13  C 13  
C 14  3 n HIS . 14  C 14  
C 15  3 n HIS . 15  C 15  
C 16  3 n HIS . 16  C 16  
C 17  3 n MET . 17  C 17  
C 18  3 n HIS . 18  C 18  
C 19  3 n LEU . 19  C 19  
C 20  3 n LYS . 20  C 20  
C 21  3 n ARG . 21  C 21  
C 22  3 n ILE . 22  C 22  
C 23  3 n ARG . 23  C 23  
C 24  3 n LYS . 24  C 24  
C 25  3 n ILE . 25  C 25  
C 26  3 n MET . 26  C 26  
C 27  3 n LYS . 27  C 27  
C 28  3 n ALA . 28  C 28  
C 29  3 n ASP . 29  C 29  
C 30  3 n GLU . 30  C 30  
C 31  3 n GLY . 31  C 31  
C 32  3 n ALA . 32  C 32  
C 33  3 n ASP . 33  C 33  
C 34  3 n MET . 34  C 34  
C 35  3 n MET . 35  C 35  
C 36  3 n ILE . 36  C 36  
C 37  3 n ALA . 37  C 37  
C 38  3 n ALA . 38  C 38  
C 39  3 n GLU . 39  C 39  
C 40  3 n ALA . 40  C 40  
C 41  3 n PRO . 41  C 41  
C 42  3 n VAL . 42  C 42  
C 43  3 n LEU . 43  C 43  
C 44  3 n PHE . 44  C 44  
C 45  3 n ALA . 45  C 45  
C 46  3 n LYS . 46  C 46  
C 47  3 n ALA . 47  C 47  
C 48  3 n CYS . 48  C 48  
C 49  3 n GLU . 49  C 49  
C 50  3 n MET . 50  C 50  
C 51  3 n LEU . 51  C 51  
C 52  3 n THR . 52  C 52  
C 53  3 n LEU . 53  C 53  
C 54  3 n GLU . 54  C 54  
C 55  3 n MET . 55  C 55  
C 56  3 n THR . 56  C 56  
C 57  3 n MET . 57  C 57  
C 58  3 n ARG . 58  C 58  
C 59  3 n SER . 59  C 59  
C 60  3 n TRP . 60  C 60  
C 61  3 n MET . 61  C 61  
C 62  3 n VAL . 62  C 62  
C 63  3 n THR . 63  C 63  
C 64  3 n GLU . 64  C 64  
C 65  3 n GLU . 65  C 65  
C 66  3 n ASN . 66  C 66  
C 67  3 n LYS . 67  C 67  
C 68  3 n ARG . 68  C 68  
C 69  3 n ARG . 69  C 69  
C 70  3 n ILE . 70  C 70  
C 71  3 n LEU . 71  C 71  
C 72  3 n LYS . 72  C 72  
C 73  3 n LYS . 73  C 73  
C 74  3 n SER . 74  C 74  
C 75  3 n ASP . 75  C 75  
C 76  3 n VAL . 76  C 76  
C 77  3 n ALA . 77  C 77  
C 78  3 n ALA . 78  C 78  
C 79  3 n ALA . 79  C 79  
C 80  3 n VAL . 80  C 80  
C 81  3 n ALA . 81  C 81  
C 82  3 n ARG . 82  C 82  
C 83  3 n THR . 83  C 83  
C 84  3 n ASP . 84  C 84  
C 85  3 n VAL . 85  C 85  
C 86  3 n TYR . 86  C 86  
C 87  3 n ASP . 87  C 87  
C 88  3 n PHE . 88  C 88  
C 89  3 n LEU . 89  C 89  
C 90  3 n VAL . 90  C 90  
C 91  3 n ASP . 91  C 91  
C 92  3 n ILE . 92  C 92  
C 93  3 n ILE . 93  C 93  
C 94  3 n PRO . 94  C 94  
C 95  3 n MET . 95  C 95  
C 96  3 n ASP . 96  C 96  
C 97  3 n GLU . 97  C 97  
C 98  3 n MET . 98  C 98  
C 99  3 n GLU . 99  C 99  
C 100 3 n GLU . 100 C 100 
C 101 3 n GLU . 101 C 101 
C 102 3 n GLY . 102 C 102 
C 103 3 n ALA . 103 C 103 
C 104 3 n GLY . 104 C 104 
C 105 3 n ILE . 105 C 105 
D 1   4 n DC  . 1   D 1   
D 2   4 n DA  . 2   D 2   
D 3   4 n DC  . 3   D 3   
D 4   4 n DG  . 4   D 4   
D 5   4 n DC  . 5   D 5   
D 6   4 n DA  . 6   D 6   
D 7   4 n DC  . 7   D 7   
D 8   4 n DC  . 8   D 8   
D 9   4 n DA  . 9   D 9   
D 10  4 n DG  . 10  D 10  
D 11  4 n DA  . 11  D 11  
D 12  4 n DC  . 12  D 12  
D 13  4 n DC  . 13  D 13  
D 14  4 n DA  . 14  D 14  
D 15  4 n DC  . 15  D 15  
D 16  4 n DA  . 16  D 16  
D 17  4 n DC  . 17  D 17  
D 18  4 n DC  . 18  D 18  
D 19  4 n DA  . 19  D 19  
D 20  4 n DG  . 20  D 20  
D 21  4 n DA  . 21  D 21  
D 22  4 n DA  . 22  D 22  
D 23  4 n DA  . 23  D 23  
D 24  4 n DC  . 24  D 24  
D 25  4 n DA  . 25  D 25  
D 26  4 n DA  . 26  D 26  
D 27  4 n DA  . 27  D 27  
D 28  4 n DC  . 28  D 28  
D 29  4 n DA  . 29  D 29  
D 30  4 n DA  . 30  D 30  
D 31  4 n DA  . 31  D 31  
E 1   5 n DT  . 1   E 1   
E 2   5 n DT  . 2   E 2   
E 3   5 n DT  . 3   E 3   
E 4   5 n DG  . 4   E 4   
E 5   5 n DT  . 5   E 5   
E 6   5 n DT  . 6   E 6   
E 7   5 n DT  . 7   E 7   
E 8   5 n DG  . 8   E 8   
E 9   5 n DT  . 9   E 9   
E 10  5 n DT  . 10  E 10  
E 11  5 n DT  . 11  E 11  
E 12  5 n DC  . 12  E 12  
E 13  5 n DT  . 13  E 13  
E 14  5 n DG  . 14  E 14  
E 15  5 n DG  . 15  E 15  
E 16  5 n DT  . 16  E 16  
E 17  5 n DG  . 17  E 17  
E 18  5 n DT  . 18  E 18  
E 19  5 n DG  . 19  E 19  
E 20  5 n DG  . 20  E 20  
E 21  5 n DT  . 21  E 21  
E 22  5 n DC  . 22  E 22  
E 23  5 n DT  . 23  E 23  
E 24  5 n DG  . 24  E 24  
E 25  5 n DG  . 25  E 25  
E 26  5 n DT  . 26  E 26  
E 27  5 n DG  . 27  E 27  
E 28  5 n DC  . 28  E 28  
E 29  5 n DG  . 29  E 29  
E 30  5 n DT  . 30  E 30  
E 31  5 n DG  . 31  E 31  
#
_software.classification other
_software.date           ?
_software.description    "Structure prediction"
_software.name           AlphaFold
_software.pdbx_ordinal   1
_software.type           package
_software.version        "AlphaFold-beta-20231127 (927599d6-1efe-4fa9-85d2-a29f909d212e @ 2024-12-16 01:23:31)"
#
loop_
_struct_asym.entity_id
_struct_asym.id
1 A 
2 B 
3 C 
4 D 
5 E 
#
loop_
_atom_site.group_PDB
_atom_site.id
_atom_site.type_symbol
_atom_site.label_atom_id
_atom_site.label_alt_id
_atom_site.label_comp_id
_atom_site.label_asym_id
_atom_site.label_entity_id
_atom_site.label_seq_id
_atom_site.pdbx_PDB_ins_code
_atom_site.Cartn_x
_atom_site.Cartn_y
_atom_site.Cartn_z
_atom_site.occupancy
_atom_site.B_iso_or_equiv
_atom_site.auth_seq_id
_atom_site.auth_asym_id
_atom_site.pdbx_PDB_model_num
ATOM 1    N N     . MET A 1 1   ? 14.824  -74.074 -36.482 1.00 21.54 1   A 1 
ATOM 2    C CA    . MET A 1 1   ? 15.058  -72.618 -36.615 1.00 22.83 1   A 1 
ATOM 3    C C     . MET A 1 1   ? 14.262  -71.893 -35.527 1.00 24.07 1   A 1 
ATOM 4    O O     . MET A 1 1   ? 13.052  -71.792 -35.678 1.00 20.47 1   A 1 
ATOM 5    C CB    . MET A 1 1   ? 14.644  -72.111 -37.997 1.00 21.31 1   A 1 
ATOM 6    C CG    . MET A 1 1   ? 15.594  -72.561 -39.111 1.00 17.87 1   A 1 
ATOM 7    S SD    . MET A 1 1   ? 15.098  -71.944 -40.737 1.00 15.21 1   A 1 
ATOM 8    C CE    . MET A 1 1   ? 16.569  -72.326 -41.705 1.00 13.75 1   A 1 
ATOM 9    N N     . PRO A 1 2   ? 14.852  -71.469 -34.369 1.00 23.03 2   A 1 
ATOM 10   C CA    . PRO A 1 2   ? 14.094  -70.904 -33.257 1.00 26.38 2   A 1 
ATOM 11   C C     . PRO A 1 2   ? 13.668  -69.467 -33.598 1.00 26.54 2   A 1 
ATOM 12   O O     . PRO A 1 2   ? 14.495  -68.633 -33.969 1.00 23.60 2   A 1 
ATOM 13   C CB    . PRO A 1 2   ? 15.048  -70.992 -32.057 1.00 24.39 2   A 1 
ATOM 14   C CG    . PRO A 1 2   ? 16.434  -70.893 -32.684 1.00 23.50 2   A 1 
ATOM 15   C CD    . PRO A 1 2   ? 16.263  -71.553 -34.068 1.00 25.71 2   A 1 
ATOM 16   N N     . ARG A 1 3   ? 12.348  -69.154 -33.505 1.00 20.40 3   A 1 
ATOM 17   C CA    . ARG A 1 3   ? 11.810  -67.812 -33.743 1.00 21.34 3   A 1 
ATOM 18   C C     . ARG A 1 3   ? 12.229  -66.909 -32.572 1.00 20.90 3   A 1 
ATOM 19   O O     . ARG A 1 3   ? 11.806  -67.125 -31.443 1.00 19.18 3   A 1 
ATOM 20   C CB    . ARG A 1 3   ? 10.286  -67.852 -33.918 1.00 20.85 3   A 1 
ATOM 21   C CG    . ARG A 1 3   ? 9.851   -68.381 -35.301 1.00 19.36 3   A 1 
ATOM 22   C CD    . ARG A 1 3   ? 8.324   -68.357 -35.437 1.00 18.42 3   A 1 
ATOM 23   N NE    . ARG A 1 3   ? 7.873   -68.739 -36.790 1.00 17.37 3   A 1 
ATOM 24   C CZ    . ARG A 1 3   ? 6.615   -68.845 -37.206 1.00 17.12 3   A 1 
ATOM 25   N NH1   . ARG A 1 3   ? 5.605   -68.643 -36.393 1.00 15.92 3   A 1 
ATOM 26   N NH2   . ARG A 1 3   ? 6.346   -69.167 -38.432 1.00 14.30 3   A 1 
ATOM 27   N N     . CYS A 1 4   ? 13.071  -65.923 -32.860 1.00 26.21 4   A 1 
ATOM 28   C CA    . CYS A 1 4   ? 13.506  -64.919 -31.892 1.00 27.83 4   A 1 
ATOM 29   C C     . CYS A 1 4   ? 12.342  -63.961 -31.583 1.00 27.33 4   A 1 
ATOM 30   O O     . CYS A 1 4   ? 12.058  -63.061 -32.364 1.00 26.38 4   A 1 
ATOM 31   C CB    . CYS A 1 4   ? 14.730  -64.190 -32.469 1.00 28.14 4   A 1 
ATOM 32   S SG    . CYS A 1 4   ? 15.543  -63.189 -31.201 1.00 26.95 4   A 1 
ATOM 33   N N     . ASN A 1 5   ? 11.631  -64.203 -30.482 1.00 25.80 5   A 1 
ATOM 34   C CA    . ASN A 1 5   ? 10.574  -63.308 -30.011 1.00 28.05 5   A 1 
ATOM 35   C C     . ASN A 1 5   ? 11.208  -62.002 -29.528 1.00 26.98 5   A 1 
ATOM 36   O O     . ASN A 1 5   ? 11.804  -61.955 -28.453 1.00 25.51 5   A 1 
ATOM 37   C CB    . ASN A 1 5   ? 9.737   -64.000 -28.918 1.00 27.83 5   A 1 
ATOM 38   C CG    . ASN A 1 5   ? 8.649   -64.921 -29.467 1.00 25.08 5   A 1 
ATOM 39   O OD1   . ASN A 1 5   ? 8.330   -64.931 -30.645 1.00 25.27 5   A 1 
ATOM 40   N ND2   . ASN A 1 5   ? 8.040   -65.708 -28.623 1.00 26.86 5   A 1 
ATOM 41   N N     . LYS A 1 6   ? 11.085  -60.923 -30.313 1.00 23.06 6   A 1 
ATOM 42   C CA    . LYS A 1 6   ? 11.479  -59.563 -29.933 1.00 24.18 6   A 1 
ATOM 43   C C     . LYS A 1 6   ? 10.518  -59.071 -28.838 1.00 23.69 6   A 1 
ATOM 44   O O     . LYS A 1 6   ? 9.407   -58.653 -29.150 1.00 21.38 6   A 1 
ATOM 45   C CB    . LYS A 1 6   ? 11.463  -58.620 -31.142 1.00 23.32 6   A 1 
ATOM 46   C CG    . LYS A 1 6   ? 12.666  -58.794 -32.082 1.00 21.91 6   A 1 
ATOM 47   C CD    . LYS A 1 6   ? 12.598  -57.772 -33.223 1.00 20.76 6   A 1 
ATOM 48   C CE    . LYS A 1 6   ? 13.843  -57.834 -34.107 1.00 18.93 6   A 1 
ATOM 49   N NZ    . LYS A 1 6   ? 13.808  -56.826 -35.205 1.00 17.68 6   A 1 
ATOM 50   N N     . CYS A 1 7   ? 10.941  -59.106 -27.570 1.00 23.58 7   A 1 
ATOM 51   C CA    . CYS A 1 7   ? 10.246  -58.437 -26.478 1.00 25.68 7   A 1 
ATOM 52   C C     . CYS A 1 7   ? 10.362  -56.921 -26.703 1.00 24.63 7   A 1 
ATOM 53   O O     . CYS A 1 7   ? 11.401  -56.324 -26.444 1.00 23.30 7   A 1 
ATOM 54   C CB    . CYS A 1 7   ? 10.851  -58.871 -25.135 1.00 26.05 7   A 1 
ATOM 55   S SG    . CYS A 1 7   ? 10.544  -60.654 -24.865 1.00 26.20 7   A 1 
ATOM 56   N N     . LEU A 1 8   ? 9.289   -56.314 -27.246 1.00 24.64 8   A 1 
ATOM 57   C CA    . LEU A 1 8   ? 9.131   -54.867 -27.295 1.00 28.43 8   A 1 
ATOM 58   C C     . LEU A 1 8   ? 8.910   -54.370 -25.865 1.00 27.00 8   A 1 
ATOM 59   O O     . LEU A 1 8   ? 7.816   -54.487 -25.324 1.00 24.77 8   A 1 
ATOM 60   C CB    . LEU A 1 8   ? 7.952   -54.513 -28.224 1.00 27.58 8   A 1 
ATOM 61   C CG    . LEU A 1 8   ? 8.283   -54.617 -29.722 1.00 25.84 8   A 1 
ATOM 62   C CD1   . LEU A 1 8   ? 7.007   -54.700 -30.553 1.00 27.36 8   A 1 
ATOM 63   C CD2   . LEU A 1 8   ? 9.093   -53.413 -30.207 1.00 30.34 8   A 1 
ATOM 64   N N     . SER A 1 9   ? 9.952   -53.856 -25.225 1.00 31.40 9   A 1 
ATOM 65   C CA    . SER A 1 9   ? 9.847   -53.150 -23.947 1.00 35.24 9   A 1 
ATOM 66   C C     . SER A 1 9   ? 9.228   -51.772 -24.203 1.00 33.88 9   A 1 
ATOM 67   O O     . SER A 1 9   ? 9.938   -50.819 -24.526 1.00 31.59 9   A 1 
ATOM 68   C CB    . SER A 1 9   ? 11.229  -53.043 -23.297 1.00 33.49 9   A 1 
ATOM 69   O OG    . SER A 1 9   ? 12.141  -52.380 -24.152 1.00 32.24 9   A 1 
ATOM 70   N N     . GLU A 1 10  ? 7.904   -51.671 -24.110 1.00 29.04 10  A 1 
ATOM 71   C CA    . GLU A 1 10  ? 7.203   -50.384 -24.097 1.00 32.39 10  A 1 
ATOM 72   C C     . GLU A 1 10  ? 7.603   -49.628 -22.822 1.00 30.36 10  A 1 
ATOM 73   O O     . GLU A 1 10  ? 7.277   -50.030 -21.706 1.00 27.90 10  A 1 
ATOM 74   C CB    . GLU A 1 10  ? 5.688   -50.583 -24.225 1.00 30.82 10  A 1 
ATOM 75   C CG    . GLU A 1 10  ? 5.290   -51.018 -25.642 1.00 29.71 10  A 1 
ATOM 76   C CD    . GLU A 1 10  ? 3.772   -51.170 -25.848 1.00 29.00 10  A 1 
ATOM 77   O OE1   . GLU A 1 10  ? 3.321   -50.893 -26.979 1.00 28.75 10  A 1 
ATOM 78   O OE2   . GLU A 1 10  ? 3.081   -51.605 -24.899 1.00 31.73 10  A 1 
ATOM 79   N N     . ASN A 1 11  ? 8.366   -48.567 -22.989 1.00 27.07 11  A 1 
ATOM 80   C CA    . ASN A 1 11  ? 8.739   -47.672 -21.895 1.00 30.74 11  A 1 
ATOM 81   C C     . ASN A 1 11  ? 7.518   -46.821 -21.505 1.00 28.72 11  A 1 
ATOM 82   O O     . ASN A 1 11  ? 7.272   -45.774 -22.100 1.00 26.27 11  A 1 
ATOM 83   C CB    . ASN A 1 11  ? 9.942   -46.807 -22.310 1.00 29.34 11  A 1 
ATOM 84   C CG    . ASN A 1 11  ? 11.290  -47.457 -22.062 1.00 26.12 11  A 1 
ATOM 85   O OD1   . ASN A 1 11  ? 11.480  -48.314 -21.233 1.00 27.08 11  A 1 
ATOM 86   N ND2   . ASN A 1 11  ? 12.312  -47.001 -22.762 1.00 28.41 11  A 1 
ATOM 87   N N     . ASP A 1 12  ? 6.802   -47.224 -20.463 1.00 33.17 12  A 1 
ATOM 88   C CA    . ASP A 1 12  ? 5.670   -46.529 -19.830 1.00 37.50 12  A 1 
ATOM 89   C C     . ASP A 1 12  ? 6.117   -45.254 -19.069 1.00 34.93 12  A 1 
ATOM 90   O O     . ASP A 1 12  ? 5.857   -45.081 -17.878 1.00 32.77 12  A 1 
ATOM 91   C CB    . ASP A 1 12  ? 4.913   -47.508 -18.909 1.00 35.37 12  A 1 
ATOM 92   C CG    . ASP A 1 12  ? 3.689   -48.191 -19.536 1.00 31.40 12  A 1 
ATOM 93   O OD1   . ASP A 1 12  ? 3.115   -47.619 -20.486 1.00 31.25 12  A 1 
ATOM 94   O OD2   . ASP A 1 12  ? 3.284   -49.229 -18.964 1.00 32.10 12  A 1 
ATOM 95   N N     . SER A 1 13  ? 6.784   -44.334 -19.734 1.00 30.88 13  A 1 
ATOM 96   C CA    . SER A 1 13  ? 7.243   -43.070 -19.130 1.00 33.65 13  A 1 
ATOM 97   C C     . SER A 1 13  ? 6.113   -42.095 -18.778 1.00 32.16 13  A 1 
ATOM 98   O O     . SER A 1 13  ? 6.345   -41.094 -18.112 1.00 29.51 13  A 1 
ATOM 99   C CB    . SER A 1 13  ? 8.244   -42.392 -20.060 1.00 32.06 13  A 1 
ATOM 100  O OG    . SER A 1 13  ? 7.636   -42.008 -21.279 1.00 30.23 13  A 1 
ATOM 101  N N     . ALA A 1 14  ? 4.872   -42.360 -19.220 1.00 29.20 14  A 1 
ATOM 102  C CA    . ALA A 1 14  ? 3.747   -41.435 -19.081 1.00 32.27 14  A 1 
ATOM 103  C C     . ALA A 1 14  ? 3.131   -41.372 -17.664 1.00 30.90 14  A 1 
ATOM 104  O O     . ALA A 1 14  ? 2.195   -40.600 -17.443 1.00 28.95 14  A 1 
ATOM 105  C CB    . ALA A 1 14  ? 2.707   -41.808 -20.145 1.00 30.86 14  A 1 
ATOM 106  N N     . SER A 1 15  ? 3.581   -42.186 -16.717 1.00 30.71 15  A 1 
ATOM 107  C CA    . SER A 1 15  ? 2.887   -42.336 -15.428 1.00 32.57 15  A 1 
ATOM 108  C C     . SER A 1 15  ? 3.139   -41.204 -14.427 1.00 31.41 15  A 1 
ATOM 109  O O     . SER A 1 15  ? 2.261   -40.933 -13.609 1.00 29.77 15  A 1 
ATOM 110  C CB    . SER A 1 15  ? 3.217   -43.692 -14.794 1.00 31.95 15  A 1 
ATOM 111  O OG    . SER A 1 15  ? 4.565   -43.757 -14.382 1.00 29.73 15  A 1 
ATOM 112  N N     . GLU A 1 16  ? 4.282   -40.519 -14.494 1.00 27.20 16  A 1 
ATOM 113  C CA    . GLU A 1 16  ? 4.678   -39.554 -13.456 1.00 29.65 16  A 1 
ATOM 114  C C     . GLU A 1 16  ? 3.767   -38.315 -13.382 1.00 28.22 16  A 1 
ATOM 115  O O     . GLU A 1 16  ? 3.441   -37.862 -12.278 1.00 26.38 16  A 1 
ATOM 116  C CB    . GLU A 1 16  ? 6.141   -39.125 -13.649 1.00 29.15 16  A 1 
ATOM 117  C CG    . GLU A 1 16  ? 7.139   -40.225 -13.218 1.00 27.51 16  A 1 
ATOM 118  C CD    . GLU A 1 16  ? 8.584   -39.718 -13.176 1.00 26.41 16  A 1 
ATOM 119  O OE1   . GLU A 1 16  ? 9.324   -40.184 -12.281 1.00 26.38 16  A 1 
ATOM 120  O OE2   . GLU A 1 16  ? 8.946   -38.877 -14.025 1.00 29.24 16  A 1 
ATOM 121  N N     . ASP A 1 17  ? 3.288   -37.828 -14.518 1.00 25.44 17  A 1 
ATOM 122  C CA    . ASP A 1 17  ? 2.485   -36.597 -14.563 1.00 29.22 17  A 1 
ATOM 123  C C     . ASP A 1 17  ? 1.144   -36.702 -13.818 1.00 27.73 17  A 1 
ATOM 124  O O     . ASP A 1 17  ? 0.605   -35.704 -13.321 1.00 26.13 17  A 1 
ATOM 125  C CB    . ASP A 1 17  ? 2.234   -36.189 -16.025 1.00 28.53 17  A 1 
ATOM 126  C CG    . ASP A 1 17  ? 3.234   -35.174 -16.579 1.00 25.79 17  A 1 
ATOM 127  O OD1   . ASP A 1 17  ? 3.931   -34.513 -15.777 1.00 25.49 17  A 1 
ATOM 128  O OD2   . ASP A 1 17  ? 3.238   -35.012 -17.822 1.00 26.21 17  A 1 
ATOM 129  N N     . ARG A 1 18  ? 0.566   -37.911 -13.695 1.00 25.64 18  A 1 
ATOM 130  C CA    . ARG A 1 18  ? -0.727  -38.084 -13.028 1.00 27.36 18  A 1 
ATOM 131  C C     . ARG A 1 18  ? -0.670  -37.902 -11.507 1.00 26.42 18  A 1 
ATOM 132  O O     . ARG A 1 18  ? -1.708  -37.632 -10.902 1.00 24.48 18  A 1 
ATOM 133  C CB    . ARG A 1 18  ? -1.353  -39.435 -13.374 1.00 26.62 18  A 1 
ATOM 134  C CG    . ARG A 1 18  ? -1.865  -39.486 -14.818 1.00 25.08 18  A 1 
ATOM 135  C CD    . ARG A 1 18  ? -2.681  -40.767 -15.047 1.00 24.28 18  A 1 
ATOM 136  N NE    . ARG A 1 18  ? -3.032  -40.934 -16.458 1.00 23.33 18  A 1 
ATOM 137  C CZ    . ARG A 1 18  ? -3.802  -41.880 -16.977 1.00 22.47 18  A 1 
ATOM 138  N NH1   . ARG A 1 18  ? -4.396  -42.764 -16.221 1.00 21.10 18  A 1 
ATOM 139  N NH2   . ARG A 1 18  ? -3.973  -41.952 -18.257 1.00 19.28 18  A 1 
ATOM 140  N N     . HIS A 1 19  ? 0.492   -38.061 -10.886 1.00 24.83 19  A 1 
ATOM 141  C CA    . HIS A 1 19  ? 0.579   -38.017 -9.426  1.00 27.06 19  A 1 
ATOM 142  C C     . HIS A 1 19  ? 0.353   -36.622 -8.843  1.00 26.24 19  A 1 
ATOM 143  O O     . HIS A 1 19  ? -0.283  -36.497 -7.789  1.00 24.96 19  A 1 
ATOM 144  C CB    . HIS A 1 19  ? 1.889   -38.649 -8.936  1.00 26.88 19  A 1 
ATOM 145  C CG    . HIS A 1 19  ? 1.633   -40.007 -8.340  1.00 26.05 19  A 1 
ATOM 146  N ND1   . HIS A 1 19  ? 0.952   -40.258 -7.173  1.00 25.74 19  A 1 
ATOM 147  C CD2   . HIS A 1 19  ? 1.980   -41.228 -8.855  1.00 26.52 19  A 1 
ATOM 148  C CE1   . HIS A 1 19  ? 0.896   -41.587 -6.980  1.00 25.71 19  A 1 
ATOM 149  N NE2   . HIS A 1 19  ? 1.508   -42.218 -7.994  1.00 25.33 19  A 1 
ATOM 150  N N     . TRP A 1 20  ? 0.780   -35.557 -9.562  1.00 27.19 20  A 1 
ATOM 151  C CA    . TRP A 1 20  ? 0.628   -34.180 -9.082  1.00 24.47 20  A 1 
ATOM 152  C C     . TRP A 1 20  ? -0.831  -33.732 -8.973  1.00 23.81 20  A 1 
ATOM 153  O O     . TRP A 1 20  ? -1.166  -32.934 -8.089  1.00 21.47 20  A 1 
ATOM 154  C CB    . TRP A 1 20  ? 1.426   -33.238 -9.988  1.00 23.29 20  A 1 
ATOM 155  C CG    . TRP A 1 20  ? 2.890   -33.229 -9.712  1.00 21.26 20  A 1 
ATOM 156  C CD1   . TRP A 1 20  ? 3.791   -34.143 -10.132 1.00 18.97 20  A 1 
ATOM 157  C CD2   . TRP A 1 20  ? 3.645   -32.258 -8.896  1.00 22.01 20  A 1 
ATOM 158  N NE1   . TRP A 1 20  ? 5.061   -33.824 -9.642  1.00 18.92 20  A 1 
ATOM 159  C CE2   . TRP A 1 20  ? 5.000   -32.673 -8.881  1.00 19.95 20  A 1 
ATOM 160  C CE3   . TRP A 1 20  ? 3.286   -31.096 -8.197  1.00 23.61 20  A 1 
ATOM 161  C CZ2   . TRP A 1 20  ? 5.996   -31.937 -8.176  1.00 23.43 20  A 1 
ATOM 162  C CZ3   . TRP A 1 20  ? 4.282   -30.367 -7.493  1.00 23.30 20  A 1 
ATOM 163  C CH2   . TRP A 1 20  ? 5.605   -30.788 -7.481  1.00 24.47 20  A 1 
ATOM 164  N N     . HIS A 1 21  ? -1.739  -34.246 -9.809  1.00 25.91 21  A 1 
ATOM 165  C CA    . HIS A 1 21  ? -3.146  -33.862 -9.748  1.00 28.35 21  A 1 
ATOM 166  C C     . HIS A 1 21  ? -3.881  -34.444 -8.529  1.00 27.51 21  A 1 
ATOM 167  O O     . HIS A 1 21  ? -4.813  -33.818 -8.025  1.00 26.27 21  A 1 
ATOM 168  C CB    . HIS A 1 21  ? -3.851  -34.229 -11.053 1.00 28.02 21  A 1 
ATOM 169  C CG    . HIS A 1 21  ? -3.857  -33.103 -12.057 1.00 27.10 21  A 1 
ATOM 170  N ND1   . HIS A 1 21  ? -2.908  -32.129 -12.215 1.00 26.49 21  A 1 
ATOM 171  C CD2   . HIS A 1 21  ? -4.850  -32.820 -12.962 1.00 27.81 21  A 1 
ATOM 172  C CE1   . HIS A 1 21  ? -3.302  -31.289 -13.171 1.00 26.31 21  A 1 
ATOM 173  N NE2   . HIS A 1 21  ? -4.479  -31.673 -13.654 1.00 25.73 21  A 1 
ATOM 174  N N     . ARG A 1 22  ? -3.487  -35.628 -8.052  1.00 24.80 22  A 1 
ATOM 175  C CA    . ARG A 1 22  ? -4.226  -36.298 -6.973  1.00 25.84 22  A 1 
ATOM 176  C C     . ARG A 1 22  ? -4.055  -35.632 -5.606  1.00 25.23 22  A 1 
ATOM 177  O O     . ARG A 1 22  ? -5.002  -35.656 -4.816  1.00 23.51 22  A 1 
ATOM 178  C CB    . ARG A 1 22  ? -3.861  -37.785 -6.905  1.00 25.60 22  A 1 
ATOM 179  C CG    . ARG A 1 22  ? -4.953  -38.655 -7.545  1.00 23.60 22  A 1 
ATOM 180  C CD    . ARG A 1 22  ? -4.642  -40.139 -7.355  1.00 21.68 22  A 1 
ATOM 181  N NE    . ARG A 1 22  ? -5.695  -41.002 -7.906  1.00 21.06 22  A 1 
ATOM 182  C CZ    . ARG A 1 22  ? -5.709  -42.322 -7.885  1.00 19.13 22  A 1 
ATOM 183  N NH1   . ARG A 1 22  ? -4.743  -43.010 -7.345  1.00 17.86 22  A 1 
ATOM 184  N NH2   . ARG A 1 22  ? -6.701  -42.979 -8.407  1.00 16.31 22  A 1 
ATOM 185  N N     . THR A 1 23  ? -2.896  -35.054 -5.315  1.00 24.83 23  A 1 
ATOM 186  C CA    . THR A 1 23  ? -2.625  -34.478 -3.988  1.00 24.88 23  A 1 
ATOM 187  C C     . THR A 1 23  ? -3.417  -33.207 -3.720  1.00 24.16 23  A 1 
ATOM 188  O O     . THR A 1 23  ? -3.781  -32.958 -2.577  1.00 22.61 23  A 1 
ATOM 189  C CB    . THR A 1 23  ? -1.130  -34.199 -3.801  1.00 24.24 23  A 1 
ATOM 190  O OG1   . THR A 1 23  ? -0.618  -33.585 -4.963  1.00 23.58 23  A 1 
ATOM 191  C CG2   . THR A 1 23  ? -0.339  -35.483 -3.574  1.00 25.49 23  A 1 
ATOM 192  N N     . ALA A 1 24  ? -3.749  -32.430 -4.759  1.00 25.34 24  A 1 
ATOM 193  C CA    . ALA A 1 24  ? -4.538  -31.212 -4.599  1.00 25.56 24  A 1 
ATOM 194  C C     . ALA A 1 24  ? -5.971  -31.487 -4.101  1.00 25.32 24  A 1 
ATOM 195  O O     . ALA A 1 24  ? -6.513  -30.725 -3.310  1.00 24.06 24  A 1 
ATOM 196  C CB    . ALA A 1 24  ? -4.539  -30.461 -5.931  1.00 25.00 24  A 1 
ATOM 197  N N     . THR A 1 25  ? -6.581  -32.588 -4.552  1.00 27.31 25  A 1 
ATOM 198  C CA    . THR A 1 25  ? -7.997  -32.881 -4.264  1.00 26.42 25  A 1 
ATOM 199  C C     . THR A 1 25  ? -8.257  -33.311 -2.817  1.00 26.17 25  A 1 
ATOM 200  O O     . THR A 1 25  ? -9.353  -33.097 -2.304  1.00 24.28 25  A 1 
ATOM 201  C CB    . THR A 1 25  ? -8.534  -33.970 -5.204  1.00 25.57 25  A 1 
ATOM 202  O OG1   . THR A 1 25  ? -7.880  -33.978 -6.441  1.00 23.92 25  A 1 
ATOM 203  C CG2   . THR A 1 25  ? -10.023 -33.772 -5.501  1.00 24.79 25  A 1 
ATOM 204  N N     . LEU A 1 26  ? -7.273  -33.908 -2.144  1.00 26.13 26  A 1 
ATOM 205  C CA    . LEU A 1 26  ? -7.483  -34.492 -0.809  1.00 26.99 26  A 1 
ATOM 206  C C     . LEU A 1 26  ? -7.676  -33.454 0.307   1.00 26.96 26  A 1 
ATOM 207  O O     . LEU A 1 26  ? -8.222  -33.799 1.353   1.00 24.72 26  A 1 
ATOM 208  C CB    . LEU A 1 26  ? -6.338  -35.460 -0.477  1.00 25.18 26  A 1 
ATOM 209  C CG    . LEU A 1 26  ? -6.552  -36.877 -1.036  1.00 22.25 26  A 1 
ATOM 210  C CD1   . LEU A 1 26  ? -5.257  -37.674 -0.954  1.00 21.67 26  A 1 
ATOM 211  C CD2   . LEU A 1 26  ? -7.621  -37.640 -0.253  1.00 23.90 26  A 1 
ATOM 212  N N     . PHE A 1 27  ? -7.273  -32.194 0.100   1.00 24.93 27  A 1 
ATOM 213  C CA    . PHE A 1 27  ? -7.359  -31.170 1.154   1.00 25.92 27  A 1 
ATOM 214  C C     . PHE A 1 27  ? -8.786  -30.720 1.488   1.00 26.31 27  A 1 
ATOM 215  O O     . PHE A 1 27  ? -8.985  -30.112 2.540   1.00 23.88 27  A 1 
ATOM 216  C CB    . PHE A 1 27  ? -6.455  -29.985 0.811   1.00 24.48 27  A 1 
ATOM 217  C CG    . PHE A 1 27  ? -5.041  -30.143 1.350   1.00 21.68 27  A 1 
ATOM 218  C CD1   . PHE A 1 27  ? -4.768  -29.811 2.684   1.00 20.37 27  A 1 
ATOM 219  C CD2   . PHE A 1 27  ? -4.023  -30.640 0.529   1.00 21.35 27  A 1 
ATOM 220  C CE1   . PHE A 1 27  ? -3.473  -29.965 3.198   1.00 20.09 27  A 1 
ATOM 221  C CE2   . PHE A 1 27  ? -2.723  -30.798 1.042   1.00 19.68 27  A 1 
ATOM 222  C CZ    . PHE A 1 27  ? -2.444  -30.464 2.375   1.00 19.36 27  A 1 
ATOM 223  N N     . MET A 1 28  ? -9.795  -31.012 0.655   1.00 27.80 28  A 1 
ATOM 224  C CA    . MET A 1 28  ? -11.169 -30.553 0.929   1.00 28.46 28  A 1 
ATOM 225  C C     . MET A 1 28  ? -11.859 -31.309 2.068   1.00 29.46 28  A 1 
ATOM 226  O O     . MET A 1 28  ? -12.602 -30.696 2.832   1.00 27.08 28  A 1 
ATOM 227  C CB    . MET A 1 28  ? -12.030 -30.626 -0.334  1.00 26.83 28  A 1 
ATOM 228  C CG    . MET A 1 28  ? -11.736 -29.478 -1.306  1.00 24.28 28  A 1 
ATOM 229  S SD    . MET A 1 28  ? -12.932 -29.339 -2.665  1.00 22.00 28  A 1 
ATOM 230  C CE    . MET A 1 28  ? -14.358 -28.653 -1.801  1.00 21.29 28  A 1 
ATOM 231  N N     . ASN A 1 29  ? -11.644 -32.604 2.202   1.00 27.30 29  A 1 
ATOM 232  C CA    . ASN A 1 29  ? -12.413 -33.441 3.135   1.00 27.93 29  A 1 
ATOM 233  C C     . ASN A 1 29  ? -11.881 -33.404 4.578   1.00 27.29 29  A 1 
ATOM 234  O O     . ASN A 1 29  ? -11.782 -34.441 5.233   1.00 25.20 29  A 1 
ATOM 235  C CB    . ASN A 1 29  ? -12.567 -34.863 2.575   1.00 26.80 29  A 1 
ATOM 236  C CG    . ASN A 1 29  ? -13.666 -34.989 1.531   1.00 24.09 29  A 1 
ATOM 237  O OD1   . ASN A 1 29  ? -14.467 -34.108 1.300   1.00 24.20 29  A 1 
ATOM 238  N ND2   . ASN A 1 29  ? -13.744 -36.120 0.888   1.00 25.21 29  A 1 
ATOM 239  N N     . CYS A 1 30  ? -11.551 -32.215 5.115   1.00 28.58 30  A 1 
ATOM 240  C CA    . CYS A 1 30  ? -11.334 -32.042 6.549   1.00 30.73 30  A 1 
ATOM 241  C C     . CYS A 1 30  ? -12.683 -32.043 7.293   1.00 29.98 30  A 1 
ATOM 242  O O     . CYS A 1 30  ? -13.156 -31.013 7.774   1.00 27.32 30  A 1 
ATOM 243  C CB    . CYS A 1 30  ? -10.489 -30.788 6.828   1.00 29.41 30  A 1 
ATOM 244  S SG    . CYS A 1 30  ? -8.756  -31.086 6.358   1.00 27.74 30  A 1 
ATOM 245  N N     . VAL A 1 31  ? -13.332 -33.217 7.378   1.00 28.43 31  A 1 
ATOM 246  C CA    . VAL A 1 31  ? -14.538 -33.453 8.174   1.00 30.74 31  A 1 
ATOM 247  C C     . VAL A 1 31  ? -14.199 -33.393 9.677   1.00 29.38 31  A 1 
ATOM 248  O O     . VAL A 1 31  ? -13.064 -33.608 10.087  1.00 27.03 31  A 1 
ATOM 249  C CB    . VAL A 1 31  ? -15.222 -34.785 7.788   1.00 28.80 31  A 1 
ATOM 250  C CG1   . VAL A 1 31  ? -16.607 -34.938 8.433   1.00 26.69 31  A 1 
ATOM 251  C CG2   . VAL A 1 31  ? -15.428 -34.896 6.274   1.00 28.31 31  A 1 
ATOM 252  N N     . SER A 1 32  ? -15.205 -33.104 10.496  1.00 30.89 32  A 1 
ATOM 253  C CA    . SER A 1 32  ? -15.133 -32.690 11.906  1.00 32.19 32  A 1 
ATOM 254  C C     . SER A 1 32  ? -14.646 -33.723 12.934  1.00 30.99 32  A 1 
ATOM 255  O O     . SER A 1 32  ? -14.532 -33.362 14.105  1.00 27.99 32  A 1 
ATOM 256  C CB    . SER A 1 32  ? -16.537 -32.278 12.323  1.00 29.58 32  A 1 
ATOM 257  O OG    . SER A 1 32  ? -17.433 -33.363 12.157  1.00 28.53 32  A 1 
ATOM 258  N N     . ASN A 1 33  ? -14.493 -34.989 12.580  1.00 28.51 33  A 1 
ATOM 259  C CA    . ASN A 1 33  ? -14.349 -36.019 13.605  1.00 30.75 33  A 1 
ATOM 260  C C     . ASN A 1 33  ? -13.014 -35.890 14.348  1.00 29.22 33  A 1 
ATOM 261  O O     . ASN A 1 33  ? -11.952 -35.824 13.740  1.00 27.17 33  A 1 
ATOM 262  C CB    . ASN A 1 33  ? -14.591 -37.411 13.012  1.00 29.46 33  A 1 
ATOM 263  C CG    . ASN A 1 33  ? -16.081 -37.723 12.867  1.00 26.30 33  A 1 
ATOM 264  O OD1   . ASN A 1 33  ? -16.943 -37.030 13.363  1.00 26.04 33  A 1 
ATOM 265  N ND2   . ASN A 1 33  ? -16.406 -38.798 12.189  1.00 26.86 33  A 1 
ATOM 266  N N     . GLY A 1 34  ? -13.097 -35.871 15.668  1.00 31.03 34  A 1 
ATOM 267  C CA    . GLY A 1 34  ? -11.991 -35.616 16.588  1.00 32.23 34  A 1 
ATOM 268  C C     . GLY A 1 34  ? -10.963 -36.742 16.743  1.00 31.30 34  A 1 
ATOM 269  O O     . GLY A 1 34  ? -10.380 -36.865 17.816  1.00 29.25 34  A 1 
ATOM 270  N N     . THR A 1 35  ? -10.777 -37.589 15.733  1.00 32.06 35  A 1 
ATOM 271  C CA    . THR A 1 35  ? -9.713  -38.580 15.765  1.00 33.24 35  A 1 
ATOM 272  C C     . THR A 1 35  ? -8.370  -37.852 15.780  1.00 31.83 35  A 1 
ATOM 273  O O     . THR A 1 35  ? -8.127  -36.958 14.971  1.00 29.46 35  A 1 
ATOM 274  C CB    . THR A 1 35  ? -9.794  -39.564 14.596  1.00 31.11 35  A 1 
ATOM 275  O OG1   . THR A 1 35  ? -10.124 -38.898 13.402  1.00 29.56 35  A 1 
ATOM 276  C CG2   . THR A 1 35  ? -10.884 -40.599 14.853  1.00 30.78 35  A 1 
ATOM 277  N N     . VAL A 1 36  ? -7.538  -38.247 16.737  1.00 28.05 36  A 1 
ATOM 278  C CA    . VAL A 1 36  ? -6.145  -37.819 16.852  1.00 30.96 36  A 1 
ATOM 279  C C     . VAL A 1 36  ? -5.438  -38.266 15.577  1.00 29.83 36  A 1 
ATOM 280  O O     . VAL A 1 36  ? -5.090  -39.433 15.442  1.00 28.27 36  A 1 
ATOM 281  C CB    . VAL A 1 36  ? -5.491  -38.445 18.106  1.00 29.62 36  A 1 
ATOM 282  C CG1   . VAL A 1 36  ? -4.045  -37.973 18.290  1.00 28.16 36  A 1 
ATOM 283  C CG2   . VAL A 1 36  ? -6.274  -38.075 19.373  1.00 30.67 36  A 1 
ATOM 284  N N     . TYR A 1 37  ? -5.308  -37.357 14.609  1.00 29.19 37  A 1 
ATOM 285  C CA    . TYR A 1 37  ? -4.489  -37.617 13.441  1.00 29.32 37  A 1 
ATOM 286  C C     . TYR A 1 37  ? -3.054  -37.760 13.949  1.00 27.72 37  A 1 
ATOM 287  O O     . TYR A 1 37  ? -2.476  -36.787 14.432  1.00 26.40 37  A 1 
ATOM 288  C CB    . TYR A 1 37  ? -4.649  -36.516 12.381  1.00 29.81 37  A 1 
ATOM 289  C CG    . TYR A 1 37  ? -5.802  -36.762 11.430  1.00 31.83 37  A 1 
ATOM 290  C CD1   . TYR A 1 37  ? -5.589  -37.453 10.222  1.00 32.03 37  A 1 
ATOM 291  C CD2   . TYR A 1 37  ? -7.094  -36.322 11.749  1.00 33.35 37  A 1 
ATOM 292  C CE1   . TYR A 1 37  ? -6.653  -37.701 9.330   1.00 30.41 37  A 1 
ATOM 293  C CE2   . TYR A 1 37  ? -8.180  -36.572 10.875  1.00 28.89 37  A 1 
ATOM 294  C CZ    . TYR A 1 37  ? -7.956  -37.259 9.651   1.00 27.43 37  A 1 
ATOM 295  O OH    . TYR A 1 37  ? -9.007  -37.495 8.790   1.00 26.08 37  A 1 
ATOM 296  N N     . GLU A 1 38  ? -2.532  -38.972 13.883  1.00 27.48 38  A 1 
ATOM 297  C CA    . GLU A 1 38  ? -1.121  -39.231 14.090  1.00 29.54 38  A 1 
ATOM 298  C C     . GLU A 1 38  ? -0.308  -38.276 13.217  1.00 28.45 38  A 1 
ATOM 299  O O     . GLU A 1 38  ? -0.706  -37.931 12.096  1.00 27.04 38  A 1 
ATOM 300  C CB    . GLU A 1 38  ? -0.766  -40.688 13.752  1.00 28.97 38  A 1 
ATOM 301  C CG    . GLU A 1 38  ? -1.250  -41.687 14.818  1.00 26.86 38  A 1 
ATOM 302  C CD    . GLU A 1 38  ? -0.782  -43.125 14.533  1.00 24.65 38  A 1 
ATOM 303  O OE1   . GLU A 1 38  ? -0.565  -43.861 15.521  1.00 24.00 38  A 1 
ATOM 304  O OE2   . GLU A 1 38  ? -0.682  -43.488 13.342  1.00 25.24 38  A 1 
ATOM 305  N N     . GLU A 1 39  ? 0.819   -37.822 13.755  1.00 31.16 39  A 1 
ATOM 306  C CA    . GLU A 1 39  ? 1.800   -37.068 12.990  1.00 33.19 39  A 1 
ATOM 307  C C     . GLU A 1 39  ? 2.255   -37.940 11.822  1.00 30.90 39  A 1 
ATOM 308  O O     . GLU A 1 39  ? 3.121   -38.802 11.966  1.00 29.51 39  A 1 
ATOM 309  C CB    . GLU A 1 39  ? 3.002   -36.656 13.862  1.00 32.92 39  A 1 
ATOM 310  C CG    . GLU A 1 39  ? 2.681   -35.534 14.864  1.00 31.07 39  A 1 
ATOM 311  C CD    . GLU A 1 39  ? 3.914   -35.064 15.668  1.00 29.66 39  A 1 
ATOM 312  O OE1   . GLU A 1 39  ? 3.930   -33.872 16.051  1.00 29.42 39  A 1 
ATOM 313  O OE2   . GLU A 1 39  ? 4.825   -35.879 15.894  1.00 30.12 39  A 1 
ATOM 314  N N     . ALA A 1 40  ? 1.646   -37.741 10.654  1.00 32.49 40  A 1 
ATOM 315  C CA    . ALA A 1 40  ? 2.158   -38.293 9.425   1.00 32.94 40  A 1 
ATOM 316  C C     . ALA A 1 40  ? 3.509   -37.626 9.173   1.00 31.10 40  A 1 
ATOM 317  O O     . ALA A 1 40  ? 3.588   -36.555 8.572   1.00 29.56 40  A 1 
ATOM 318  C CB    . ALA A 1 40  ? 1.142   -38.075 8.299   1.00 32.27 40  A 1 
ATOM 319  N N     . VAL A 1 41  ? 4.557   -38.259 9.696   1.00 35.61 41  A 1 
ATOM 320  C CA    . VAL A 1 41  ? 5.959   -37.931 9.438   1.00 37.58 41  A 1 
ATOM 321  C C     . VAL A 1 41  ? 6.234   -38.295 7.982   1.00 35.43 41  A 1 
ATOM 322  O O     . VAL A 1 41  ? 6.775   -39.348 7.667   1.00 33.77 41  A 1 
ATOM 323  C CB    . VAL A 1 41  ? 6.907   -38.654 10.424  1.00 36.16 41  A 1 
ATOM 324  C CG1   . VAL A 1 41  ? 8.350   -38.182 10.238  1.00 34.17 41  A 1 
ATOM 325  C CG2   . VAL A 1 41  ? 6.515   -38.396 11.878  1.00 36.41 41  A 1 
ATOM 326  N N     . GLY A 1 42  ? 5.764   -37.444 7.073   1.00 42.03 42  A 1 
ATOM 327  C CA    . GLY A 1 42  ? 6.116   -37.540 5.672   1.00 43.07 42  A 1 
ATOM 328  C C     . GLY A 1 42  ? 7.626   -37.409 5.542   1.00 42.56 42  A 1 
ATOM 329  O O     . GLY A 1 42  ? 8.217   -36.491 6.108   1.00 40.96 42  A 1 
ATOM 330  N N     . ARG A 1 43  ? 8.254   -38.319 4.807   1.00 33.81 43  A 1 
ATOM 331  C CA    . ARG A 1 43  ? 9.719   -38.424 4.684   1.00 37.61 43  A 1 
ATOM 332  C C     . ARG A 1 43  ? 10.411  -37.158 4.169   1.00 36.58 43  A 1 
ATOM 333  O O     . ARG A 1 43  ? 11.582  -36.982 4.450   1.00 33.95 43  A 1 
ATOM 334  C CB    . ARG A 1 43  ? 10.076  -39.572 3.728   1.00 35.66 43  A 1 
ATOM 335  C CG    . ARG A 1 43  ? 10.310  -40.906 4.447   1.00 33.20 43  A 1 
ATOM 336  C CD    . ARG A 1 43  ? 10.774  -41.929 3.409   1.00 30.07 43  A 1 
ATOM 337  N NE    . ARG A 1 43  ? 11.177  -43.192 4.037   1.00 28.00 43  A 1 
ATOM 338  C CZ    . ARG A 1 43  ? 11.610  -44.265 3.389   1.00 25.52 43  A 1 
ATOM 339  N NH1   . ARG A 1 43  ? 11.686  -44.302 2.085   1.00 24.19 43  A 1 
ATOM 340  N NH2   . ARG A 1 43  ? 11.976  -45.331 4.045   1.00 23.43 43  A 1 
ATOM 341  N N     . GLU A 1 44  ? 9.737   -36.357 3.370   1.00 44.01 44  A 1 
ATOM 342  C CA    . GLU A 1 44  ? 10.351  -35.146 2.835   1.00 46.97 44  A 1 
ATOM 343  C C     . GLU A 1 44  ? 10.478  -34.110 3.959   1.00 47.45 44  A 1 
ATOM 344  O O     . GLU A 1 44  ? 9.482   -33.583 4.452   1.00 44.13 44  A 1 
ATOM 345  C CB    . GLU A 1 44  ? 9.590   -34.630 1.614   1.00 43.62 44  A 1 
ATOM 346  C CG    . GLU A 1 44  ? 9.769   -35.567 0.406   1.00 40.30 44  A 1 
ATOM 347  C CD    . GLU A 1 44  ? 9.149   -35.031 -0.895  1.00 36.71 44  A 1 
ATOM 348  O OE1   . GLU A 1 44  ? 9.458   -35.623 -1.953  1.00 33.44 44  A 1 
ATOM 349  O OE2   . GLU A 1 44  ? 8.357   -34.061 -0.824  1.00 33.74 44  A 1 
ATOM 350  N N     . GLY A 1 45  ? 11.704  -33.874 4.394   1.00 52.00 45  A 1 
ATOM 351  C CA    . GLY A 1 45  ? 12.066  -33.164 5.620   1.00 52.75 45  A 1 
ATOM 352  C C     . GLY A 1 45  ? 11.705  -31.677 5.701   1.00 53.07 45  A 1 
ATOM 353  O O     . GLY A 1 45  ? 12.173  -30.979 6.597   1.00 50.44 45  A 1 
ATOM 354  N N     . CYS A 1 46  ? 10.840  -31.166 4.807   1.00 55.73 46  A 1 
ATOM 355  C CA    . CYS A 1 46  ? 10.254  -29.846 4.960   1.00 56.33 46  A 1 
ATOM 356  C C     . CYS A 1 46  ? 9.209   -29.880 6.090   1.00 56.45 46  A 1 
ATOM 357  O O     . CYS A 1 46  ? 8.010   -29.937 5.847   1.00 53.20 46  A 1 
ATOM 358  C CB    . CYS A 1 46  ? 9.685   -29.350 3.630   1.00 51.32 46  A 1 
ATOM 359  S SG    . CYS A 1 46  ? 11.042  -28.788 2.550   1.00 45.66 46  A 1 
ATOM 360  N N     . TRP A 1 47  ? 9.670   -29.808 7.347   1.00 61.95 47  A 1 
ATOM 361  C CA    . TRP A 1 47  ? 8.835   -29.603 8.531   1.00 60.68 47  A 1 
ATOM 362  C C     . TRP A 1 47  ? 8.172   -28.222 8.463   1.00 61.03 47  A 1 
ATOM 363  O O     . TRP A 1 47  ? 8.564   -27.264 9.142   1.00 57.64 47  A 1 
ATOM 364  C CB    . TRP A 1 47  ? 9.659   -29.778 9.814   1.00 55.34 47  A 1 
ATOM 365  C CG    . TRP A 1 47  ? 10.082  -31.186 10.110  1.00 50.57 47  A 1 
ATOM 366  C CD1   . TRP A 1 47  ? 11.119  -31.825 9.542   1.00 44.67 47  A 1 
ATOM 367  C CD2   . TRP A 1 47  ? 9.477   -32.134 11.054  1.00 46.71 47  A 1 
ATOM 368  N NE1   . TRP A 1 47  ? 11.216  -33.118 10.060  1.00 38.42 47  A 1 
ATOM 369  C CE2   . TRP A 1 47  ? 10.226  -33.332 10.993  1.00 41.12 47  A 1 
ATOM 370  C CE3   . TRP A 1 47  ? 8.388   -32.059 11.945  1.00 41.34 47  A 1 
ATOM 371  C CZ2   . TRP A 1 47  ? 9.902   -34.452 11.813  1.00 40.19 47  A 1 
ATOM 372  C CZ3   . TRP A 1 47  ? 8.071   -33.173 12.759  1.00 40.67 47  A 1 
ATOM 373  C CH2   . TRP A 1 47  ? 8.811   -34.348 12.690  1.00 41.57 47  A 1 
ATOM 374  N N     . ALA A 1 48  ? 7.162   -28.104 7.586   1.00 67.12 48  A 1 
ATOM 375  C CA    . ALA A 1 48  ? 6.392   -26.881 7.456   1.00 68.10 48  A 1 
ATOM 376  C C     . ALA A 1 48  ? 5.669   -26.631 8.792   1.00 69.58 48  A 1 
ATOM 377  O O     . ALA A 1 48  ? 4.774   -27.366 9.191   1.00 66.61 48  A 1 
ATOM 378  C CB    . ALA A 1 48  ? 5.437   -27.011 6.268   1.00 62.15 48  A 1 
ATOM 379  N N     . ARG A 1 49  ? 6.087   -25.571 9.516   1.00 72.78 49  A 1 
ATOM 380  C CA    . ARG A 1 49  ? 5.440   -25.209 10.777  1.00 74.19 49  A 1 
ATOM 381  C C     . ARG A 1 49  ? 3.955   -24.992 10.536  1.00 76.17 49  A 1 
ATOM 382  O O     . ARG A 1 49  ? 3.570   -24.289 9.603   1.00 72.92 49  A 1 
ATOM 383  C CB    . ARG A 1 49  ? 6.073   -23.956 11.387  1.00 70.13 49  A 1 
ATOM 384  C CG    . ARG A 1 49  ? 7.416   -24.266 12.062  1.00 63.21 49  A 1 
ATOM 385  C CD    . ARG A 1 49  ? 7.933   -23.024 12.796  1.00 62.97 49  A 1 
ATOM 386  N NE    . ARG A 1 49  ? 9.145   -23.335 13.574  1.00 57.91 49  A 1 
ATOM 387  C CZ    . ARG A 1 49  ? 9.767   -22.526 14.415  1.00 51.12 49  A 1 
ATOM 388  N NH1   . ARG A 1 49  ? 9.348   -21.305 14.629  1.00 49.00 49  A 1 
ATOM 389  N NH2   . ARG A 1 49  ? 10.827  -22.928 15.052  1.00 49.25 49  A 1 
ATOM 390  N N     . LEU A 1 50  ? 3.123   -25.543 11.409  1.00 77.05 50  A 1 
ATOM 391  C CA    . LEU A 1 50  ? 1.693   -25.281 11.383  1.00 78.36 50  A 1 
ATOM 392  C C     . LEU A 1 50  ? 1.416   -23.795 11.629  1.00 80.11 50  A 1 
ATOM 393  O O     . LEU A 1 50  ? 2.159   -23.094 12.325  1.00 77.59 50  A 1 
ATOM 394  C CB    . LEU A 1 50  ? 0.953   -26.181 12.388  1.00 74.17 50  A 1 
ATOM 395  C CG    . LEU A 1 50  ? 0.985   -27.683 12.052  1.00 68.94 50  A 1 
ATOM 396  C CD1   . LEU A 1 50  ? 0.314   -28.471 13.165  1.00 62.73 50  A 1 
ATOM 397  C CD2   . LEU A 1 50  ? 0.281   -28.004 10.734  1.00 64.80 50  A 1 
ATOM 398  N N     . CYS A 1 51  ? 0.325   -23.319 11.046  1.00 81.86 51  A 1 
ATOM 399  C CA    . CYS A 1 51  ? -0.158  -21.961 11.215  1.00 82.00 51  A 1 
ATOM 400  C C     . CYS A 1 51  ? -0.471  -21.678 12.690  1.00 80.76 51  A 1 
ATOM 401  O O     . CYS A 1 51  ? -1.303  -22.345 13.295  1.00 77.23 51  A 1 
ATOM 402  C CB    . CYS A 1 51  ? -1.394  -21.785 10.335  1.00 81.81 51  A 1 
ATOM 403  S SG    . CYS A 1 51  ? -2.159  -20.159 10.581  1.00 80.76 51  A 1 
ATOM 404  N N     . ASP A 1 52  ? 0.114   -20.620 13.242  1.00 81.11 52  A 1 
ATOM 405  C CA    . ASP A 1 52  ? -0.158  -20.188 14.619  1.00 78.27 52  A 1 
ATOM 406  C C     . ASP A 1 52  ? -1.597  -19.656 14.811  1.00 77.67 52  A 1 
ATOM 407  O O     . ASP A 1 52  ? -2.056  -19.476 15.944  1.00 72.69 52  A 1 
ATOM 408  C CB    . ASP A 1 52  ? 0.871   -19.118 15.018  1.00 75.25 52  A 1 
ATOM 409  C CG    . ASP A 1 52  ? 2.332   -19.600 15.062  1.00 72.43 52  A 1 
ATOM 410  O OD1   . ASP A 1 52  ? 2.596   -20.740 15.515  1.00 67.18 52  A 1 
ATOM 411  O OD2   . ASP A 1 52  ? 3.214   -18.803 14.690  1.00 68.38 52  A 1 
ATOM 412  N N     . GLY A 1 53  ? -2.313  -19.385 13.713  1.00 79.20 53  A 1 
ATOM 413  C CA    . GLY A 1 53  ? -3.702  -18.940 13.728  1.00 75.77 53  A 1 
ATOM 414  C C     . GLY A 1 53  ? -4.707  -20.083 13.854  1.00 75.57 53  A 1 
ATOM 415  O O     . GLY A 1 53  ? -5.507  -20.080 14.795  1.00 70.91 53  A 1 
ATOM 416  N N     . CYS A 1 54  ? -4.682  -21.038 12.910  1.00 79.93 54  A 1 
ATOM 417  C CA    . CYS A 1 54  ? -5.632  -22.150 12.870  1.00 80.33 54  A 1 
ATOM 418  C C     . CYS A 1 54  ? -5.083  -23.458 13.464  1.00 80.34 54  A 1 
ATOM 419  O O     . CYS A 1 54  ? -5.871  -24.322 13.810  1.00 74.94 54  A 1 
ATOM 420  C CB    . CYS A 1 54  ? -6.123  -22.356 11.429  1.00 76.47 54  A 1 
ATOM 421  S SG    . CYS A 1 54  ? -4.750  -22.821 10.318  1.00 76.29 54  A 1 
ATOM 422  N N     . CYS A 1 55  ? -3.758  -23.591 13.595  1.00 78.68 55  A 1 
ATOM 423  C CA    . CYS A 1 55  ? -3.081  -24.789 14.110  1.00 76.48 55  A 1 
ATOM 424  C C     . CYS A 1 55  ? -3.344  -26.082 13.310  1.00 77.28 55  A 1 
ATOM 425  O O     . CYS A 1 55  ? -3.007  -27.160 13.799  1.00 72.45 55  A 1 
ATOM 426  C CB    . CYS A 1 55  ? -3.346  -24.951 15.620  1.00 72.24 55  A 1 
ATOM 427  S SG    . CYS A 1 55  ? -2.962  -23.427 16.548  1.00 64.30 55  A 1 
ATOM 428  N N     . THR A 1 56  ? -3.915  -25.992 12.109  1.00 79.44 56  A 1 
ATOM 429  C CA    . THR A 1 56  ? -4.280  -27.150 11.283  1.00 80.17 56  A 1 
ATOM 430  C C     . THR A 1 56  ? -3.572  -27.183 9.931   1.00 81.99 56  A 1 
ATOM 431  O O     . THR A 1 56  ? -3.248  -28.250 9.426   1.00 78.19 56  A 1 
ATOM 432  C CB    . THR A 1 56  ? -5.797  -27.186 11.031  1.00 75.91 56  A 1 
ATOM 433  O OG1   . THR A 1 56  ? -6.230  -25.958 10.482  1.00 69.35 56  A 1 
ATOM 434  C CG2   . THR A 1 56  ? -6.587  -27.408 12.317  1.00 69.27 56  A 1 
ATOM 435  N N     . VAL A 1 57  ? -3.323  -26.022 9.336   1.00 80.94 57  A 1 
ATOM 436  C CA    . VAL A 1 57  ? -2.745  -25.897 7.987   1.00 81.12 57  A 1 
ATOM 437  C C     . VAL A 1 57  ? -1.276  -25.484 8.092   1.00 82.86 57  A 1 
ATOM 438  O O     . VAL A 1 57  ? -0.949  -24.659 8.949   1.00 79.83 57  A 1 
ATOM 439  C CB    . VAL A 1 57  ? -3.568  -24.904 7.140   1.00 76.69 57  A 1 
ATOM 440  C CG1   . VAL A 1 57  ? -3.069  -24.822 5.694   1.00 67.60 57  A 1 
ATOM 441  C CG2   . VAL A 1 57  ? -5.044  -25.310 7.084   1.00 70.08 57  A 1 
ATOM 442  N N     . PRO A 1 58  ? -0.376  -26.004 7.219   1.00 81.88 58  A 1 
ATOM 443  C CA    . PRO A 1 58  ? 0.994   -25.528 7.145   1.00 81.73 58  A 1 
ATOM 444  C C     . PRO A 1 58  ? 1.080   -24.014 6.902   1.00 82.30 58  A 1 
ATOM 445  O O     . PRO A 1 58  ? 0.302   -23.442 6.126   1.00 81.11 58  A 1 
ATOM 446  C CB    . PRO A 1 58  ? 1.649   -26.316 6.007   1.00 79.86 58  A 1 
ATOM 447  C CG    . PRO A 1 58  ? 0.830   -27.601 5.957   1.00 74.73 58  A 1 
ATOM 448  C CD    . PRO A 1 58  ? -0.568  -27.120 6.316   1.00 81.24 58  A 1 
ATOM 449  N N     . SER A 1 59  ? 2.018   -23.352 7.580   1.00 81.37 59  A 1 
ATOM 450  C CA    . SER A 1 59  ? 2.270   -21.927 7.383   1.00 80.98 59  A 1 
ATOM 451  C C     . SER A 1 59  ? 2.969   -21.664 6.050   1.00 80.10 59  A 1 
ATOM 452  O O     . SER A 1 59  ? 3.886   -22.395 5.679   1.00 78.65 59  A 1 
ATOM 453  C CB    . SER A 1 59  ? 3.089   -21.365 8.549   1.00 80.34 59  A 1 
ATOM 454  O OG    . SER A 1 59  ? 4.289   -22.084 8.730   1.00 69.46 59  A 1 
ATOM 455  N N     . VAL A 1 60  ? 2.581   -20.578 5.373   1.00 84.44 60  A 1 
ATOM 456  C CA    . VAL A 1 60  ? 3.202   -20.132 4.116   1.00 84.42 60  A 1 
ATOM 457  C C     . VAL A 1 60  ? 3.936   -18.797 4.254   1.00 85.15 60  A 1 
ATOM 458  O O     . VAL A 1 60  ? 4.864   -18.526 3.497   1.00 82.48 60  A 1 
ATOM 459  C CB    . VAL A 1 60  ? 2.192   -20.070 2.959   1.00 83.07 60  A 1 
ATOM 460  C CG1   . VAL A 1 60  ? 1.599   -21.463 2.674   1.00 70.83 60  A 1 
ATOM 461  C CG2   . VAL A 1 60  ? 1.036   -19.097 3.228   1.00 74.24 60  A 1 
ATOM 462  N N     . VAL A 1 61  ? 3.575   -17.983 5.247   1.00 84.21 61  A 1 
ATOM 463  C CA    . VAL A 1 61  ? 4.212   -16.697 5.516   1.00 84.40 61  A 1 
ATOM 464  C C     . VAL A 1 61  ? 4.603   -16.564 6.991   1.00 84.60 61  A 1 
ATOM 465  O O     . VAL A 1 61  ? 3.962   -17.117 7.873   1.00 83.35 61  A 1 
ATOM 466  C CB    . VAL A 1 61  ? 3.348   -15.493 5.092   1.00 83.51 61  A 1 
ATOM 467  C CG1   . VAL A 1 61  ? 3.078   -15.497 3.587   1.00 68.65 61  A 1 
ATOM 468  C CG2   . VAL A 1 61  ? 2.017   -15.427 5.834   1.00 72.86 61  A 1 
ATOM 469  N N     . TYR A 1 62  ? 5.654   -15.761 7.256   1.00 83.40 62  A 1 
ATOM 470  C CA    . TYR A 1 62  ? 6.017   -15.300 8.585   1.00 83.23 62  A 1 
ATOM 471  C C     . TYR A 1 62  ? 5.783   -13.794 8.693   1.00 84.48 62  A 1 
ATOM 472  O O     . TYR A 1 62  ? 6.323   -13.018 7.906   1.00 83.31 62  A 1 
ATOM 473  C CB    . TYR A 1 62  ? 7.470   -15.669 8.871   1.00 81.72 62  A 1 
ATOM 474  C CG    . TYR A 1 62  ? 7.964   -15.172 10.221  1.00 78.26 62  A 1 
ATOM 475  C CD1   . TYR A 1 62  ? 8.889   -14.120 10.305  1.00 72.89 62  A 1 
ATOM 476  C CD2   . TYR A 1 62  ? 7.475   -15.758 11.402  1.00 73.89 62  A 1 
ATOM 477  C CE1   . TYR A 1 62  ? 9.347   -13.676 11.554  1.00 69.52 62  A 1 
ATOM 478  C CE2   . TYR A 1 62  ? 7.916   -15.315 12.656  1.00 70.72 62  A 1 
ATOM 479  C CZ    . TYR A 1 62  ? 8.862   -14.274 12.730  1.00 75.49 62  A 1 
ATOM 480  O OH    . TYR A 1 62  ? 9.315   -13.849 13.963  1.00 74.33 62  A 1 
ATOM 481  N N     . CYS A 1 63  ? 4.985   -13.369 9.679   1.00 84.18 63  A 1 
ATOM 482  C CA    . CYS A 1 63  ? 4.776   -11.964 9.989   1.00 83.41 63  A 1 
ATOM 483  C C     . CYS A 1 63  ? 5.772   -11.511 11.059  1.00 82.29 63  A 1 
ATOM 484  O O     . CYS A 1 63  ? 5.680   -11.948 12.205  1.00 81.29 63  A 1 
ATOM 485  C CB    . CYS A 1 63  ? 3.319   -11.759 10.426  1.00 83.50 63  A 1 
ATOM 486  S SG    . CYS A 1 63  ? 3.049   -10.009 10.859  1.00 81.67 63  A 1 
ATOM 487  N N     . ARG A 1 64  ? 6.685   -10.598 10.718  1.00 79.95 64  A 1 
ATOM 488  C CA    . ARG A 1 64  ? 7.689   -10.091 11.660  1.00 77.22 64  A 1 
ATOM 489  C C     . ARG A 1 64  ? 7.060   -9.306  12.819  1.00 75.50 64  A 1 
ATOM 490  O O     . ARG A 1 64  ? 7.440   -9.509  13.969  1.00 71.53 64  A 1 
ATOM 491  C CB    . ARG A 1 64  ? 8.717   -9.212  10.928  1.00 73.83 64  A 1 
ATOM 492  C CG    . ARG A 1 64  ? 9.672   -10.036 10.043  1.00 66.37 64  A 1 
ATOM 493  C CD    . ARG A 1 64  ? 10.746  -9.140  9.406   1.00 64.65 64  A 1 
ATOM 494  N NE    . ARG A 1 64  ? 11.727  -9.914  8.659   1.00 57.07 64  A 1 
ATOM 495  C CZ    . ARG A 1 64  ? 12.685  -9.415  7.892   1.00 51.70 64  A 1 
ATOM 496  N NH1   . ARG A 1 64  ? 12.835  -8.130  7.728   1.00 48.49 64  A 1 
ATOM 497  N NH2   . ARG A 1 64  ? 13.521  -10.197 7.271   1.00 48.67 64  A 1 
ATOM 498  N N     . ALA A 1 65  ? 6.086   -8.452  12.520  1.00 79.95 65  A 1 
ATOM 499  C CA    . ALA A 1 65  ? 5.453   -7.614  13.540  1.00 77.73 65  A 1 
ATOM 500  C C     . ALA A 1 65  ? 4.657   -8.417  14.590  1.00 77.17 65  A 1 
ATOM 501  O O     . ALA A 1 65  ? 4.558   -8.001  15.747  1.00 71.89 65  A 1 
ATOM 502  C CB    . ALA A 1 65  ? 4.551   -6.605  12.837  1.00 74.89 65  A 1 
ATOM 503  N N     . ASP A 1 66  ? 4.090   -9.549  14.177  1.00 77.38 66  A 1 
ATOM 504  C CA    . ASP A 1 66  ? 3.333   -10.426 15.056  1.00 74.54 66  A 1 
ATOM 505  C C     . ASP A 1 66  ? 4.162   -11.607 15.584  1.00 74.65 66  A 1 
ATOM 506  O O     . ASP A 1 66  ? 3.722   -12.288 16.511  1.00 70.18 66  A 1 
ATOM 507  C CB    . ASP A 1 66  ? 2.071   -10.893 14.334  1.00 70.75 66  A 1 
ATOM 508  C CG    . ASP A 1 66  ? 1.022   -9.776  14.184  1.00 66.88 66  A 1 
ATOM 509  O OD1   . ASP A 1 66  ? 0.966   -8.876  15.049  1.00 61.38 66  A 1 
ATOM 510  O OD2   . ASP A 1 66  ? 0.156   -9.844  13.285  1.00 61.77 66  A 1 
ATOM 511  N N     . SER A 1 67  ? 5.360   -11.823 15.022  1.00 78.16 67  A 1 
ATOM 512  C CA    . SER A 1 67  ? 6.205   -12.997 15.293  1.00 76.87 67  A 1 
ATOM 513  C C     . SER A 1 67  ? 5.434   -14.309 15.132  1.00 77.59 67  A 1 
ATOM 514  O O     . SER A 1 67  ? 5.539   -15.203 15.975  1.00 73.80 67  A 1 
ATOM 515  C CB    . SER A 1 67  ? 6.891   -12.885 16.654  1.00 73.45 67  A 1 
ATOM 516  O OG    . SER A 1 67  ? 7.644   -11.694 16.744  1.00 65.31 67  A 1 
ATOM 517  N N     . ALA A 1 68  ? 4.611   -14.400 14.063  1.00 77.70 68  A 1 
ATOM 518  C CA    . ALA A 1 68  ? 3.691   -15.503 13.848  1.00 77.82 68  A 1 
ATOM 519  C C     . ALA A 1 68  ? 3.850   -16.117 12.453  1.00 78.59 68  A 1 
ATOM 520  O O     . ALA A 1 68  ? 3.956   -15.398 11.456  1.00 78.81 68  A 1 
ATOM 521  C CB    . ALA A 1 68  ? 2.258   -15.016 14.085  1.00 75.44 68  A 1 
ATOM 522  N N     . TYR A 1 69  ? 3.810   -17.437 12.400  1.00 83.87 69  A 1 
ATOM 523  C CA    . TYR A 1 69  ? 3.747   -18.226 11.179  1.00 82.60 69  A 1 
ATOM 524  C C     . TYR A 1 69  ? 2.283   -18.422 10.796  1.00 83.96 69  A 1 
ATOM 525  O O     . TYR A 1 69  ? 1.494   -18.905 11.612  1.00 81.06 69  A 1 
ATOM 526  C CB    . TYR A 1 69  ? 4.461   -19.564 11.381  1.00 80.63 69  A 1 
ATOM 527  C CG    . TYR A 1 69  ? 5.944   -19.432 11.635  1.00 77.11 69  A 1 
ATOM 528  C CD1   . TYR A 1 69  ? 6.852   -19.461 10.566  1.00 70.88 69  A 1 
ATOM 529  C CD2   . TYR A 1 69  ? 6.436   -19.251 12.948  1.00 72.68 69  A 1 
ATOM 530  C CE1   . TYR A 1 69  ? 8.230   -19.321 10.789  1.00 69.60 69  A 1 
ATOM 531  C CE2   . TYR A 1 69  ? 7.810   -19.109 13.183  1.00 69.69 69  A 1 
ATOM 532  C CZ    . TYR A 1 69  ? 8.711   -19.148 12.092  1.00 74.98 69  A 1 
ATOM 533  O OH    . TYR A 1 69  ? 10.068  -19.007 12.316  1.00 72.73 69  A 1 
ATOM 534  N N     . LEU A 1 70  ? 1.901   -18.023 9.581   1.00 82.50 70  A 1 
ATOM 535  C CA    . LEU A 1 70  ? 0.507   -18.021 9.142   1.00 82.92 70  A 1 
ATOM 536  C C     . LEU A 1 70  ? 0.331   -18.782 7.824   1.00 83.05 70  A 1 
ATOM 537  O O     . LEU A 1 70  ? 1.170   -18.690 6.920   1.00 83.53 70  A 1 
ATOM 538  C CB    . LEU A 1 70  ? -0.002  -16.573 9.030   1.00 82.63 70  A 1 
ATOM 539  C CG    . LEU A 1 70  ? 0.064   -15.739 10.333  1.00 83.56 70  A 1 
ATOM 540  C CD1   . LEU A 1 70  ? -0.368  -14.301 10.061  1.00 77.49 70  A 1 
ATOM 541  C CD2   . LEU A 1 70  ? -0.834  -16.309 11.433  1.00 78.64 70  A 1 
ATOM 542  N N     . CYS A 1 71  ? -0.791  -19.517 7.697   1.00 84.95 71  A 1 
ATOM 543  C CA    . CYS A 1 71  ? -1.244  -20.027 6.408   1.00 85.38 71  A 1 
ATOM 544  C C     . CYS A 1 71  ? -1.847  -18.887 5.572   1.00 85.70 71  A 1 
ATOM 545  O O     . CYS A 1 71  ? -2.194  -17.838 6.106   1.00 83.92 71  A 1 
ATOM 546  C CB    . CYS A 1 71  ? -2.230  -21.182 6.619   1.00 83.36 71  A 1 
ATOM 547  S SG    . CYS A 1 71  ? -3.815  -20.618 7.316   1.00 81.37 71  A 1 
ATOM 548  N N     . ALA A 1 72  ? -2.032  -19.116 4.259   1.00 84.42 72  A 1 
ATOM 549  C CA    . ALA A 1 72  ? -2.572  -18.110 3.347   1.00 83.43 72  A 1 
ATOM 550  C C     . ALA A 1 72  ? -3.936  -17.552 3.802   1.00 84.10 72  A 1 
ATOM 551  O O     . ALA A 1 72  ? -4.136  -16.334 3.815   1.00 81.63 72  A 1 
ATOM 552  C CB    . ALA A 1 72  ? -2.668  -18.731 1.951   1.00 80.54 72  A 1 
ATOM 553  N N     . SER A 1 73  ? -4.843  -18.415 4.255   1.00 83.28 73  A 1 
ATOM 554  C CA    . SER A 1 73  ? -6.164  -18.000 4.744   1.00 83.06 73  A 1 
ATOM 555  C C     . SER A 1 73  ? -6.068  -17.144 6.019   1.00 83.34 73  A 1 
ATOM 556  O O     . SER A 1 73  ? -6.654  -16.064 6.086   1.00 81.97 73  A 1 
ATOM 557  C CB    . SER A 1 73  ? -7.031  -19.242 4.982   1.00 80.66 73  A 1 
ATOM 558  O OG    . SER A 1 73  ? -8.287  -18.856 5.508   1.00 68.44 73  A 1 
ATOM 559  N N     . CYS A 1 74  ? -5.285  -17.565 7.010   1.00 79.17 74  A 1 
ATOM 560  C CA    . CYS A 1 74  ? -5.104  -16.793 8.238   1.00 77.86 74  A 1 
ATOM 561  C C     . CYS A 1 74  ? -4.352  -15.480 7.997   1.00 77.38 74  A 1 
ATOM 562  O O     . CYS A 1 74  ? -4.680  -14.477 8.623   1.00 75.61 74  A 1 
ATOM 563  C CB    . CYS A 1 74  ? -4.398  -17.647 9.296   1.00 77.00 74  A 1 
ATOM 564  S SG    . CYS A 1 74  ? -5.513  -18.942 9.924   1.00 73.29 74  A 1 
ATOM 565  N N     . ASP A 1 75  ? -3.370  -15.463 7.091   1.00 83.14 75  A 1 
ATOM 566  C CA    . ASP A 1 75  ? -2.669  -14.245 6.680   1.00 81.73 75  A 1 
ATOM 567  C C     . ASP A 1 75  ? -3.642  -13.236 6.062   1.00 80.85 75  A 1 
ATOM 568  O O     . ASP A 1 75  ? -3.709  -12.090 6.516   1.00 79.22 75  A 1 
ATOM 569  C CB    . ASP A 1 75  ? -1.534  -14.579 5.697   1.00 81.38 75  A 1 
ATOM 570  C CG    . ASP A 1 75  ? -0.815  -13.304 5.253   1.00 79.86 75  A 1 
ATOM 571  O OD1   . ASP A 1 75  ? -0.218  -12.639 6.123   1.00 69.91 75  A 1 
ATOM 572  O OD2   . ASP A 1 75  ? -0.900  -12.908 4.073   1.00 71.04 75  A 1 
ATOM 573  N N     . ALA A 1 76  ? -4.452  -13.672 5.097   1.00 82.55 76  A 1 
ATOM 574  C CA    . ALA A 1 76  ? -5.458  -12.835 4.479   1.00 80.90 76  A 1 
ATOM 575  C C     . ALA A 1 76  ? -6.447  -12.288 5.520   1.00 81.14 76  A 1 
ATOM 576  O O     . ALA A 1 76  ? -6.631  -11.073 5.603   1.00 79.46 76  A 1 
ATOM 577  C CB    . ALA A 1 76  ? -6.165  -13.633 3.375   1.00 78.71 76  A 1 
ATOM 578  N N     . GLN A 1 77  ? -7.012  -13.123 6.375   1.00 81.12 77  A 1 
ATOM 579  C CA    . GLN A 1 77  ? -7.971  -12.696 7.395   1.00 78.80 77  A 1 
ATOM 580  C C     . GLN A 1 77  ? -7.371  -11.710 8.411   1.00 79.48 77  A 1 
ATOM 581  O O     . GLN A 1 77  ? -8.014  -10.726 8.792   1.00 77.09 77  A 1 
ATOM 582  C CB    . GLN A 1 77  ? -8.509  -13.919 8.137   1.00 76.19 77  A 1 
ATOM 583  C CG    . GLN A 1 77  ? -9.476  -14.755 7.285   1.00 67.98 77  A 1 
ATOM 584  C CD    . GLN A 1 77  ? -9.953  -16.001 8.035   1.00 63.51 77  A 1 
ATOM 585  O OE1   . GLN A 1 77  ? -9.703  -16.194 9.215   1.00 56.83 77  A 1 
ATOM 586  N NE2   . GLN A 1 77  ? -10.667 -16.887 7.376   1.00 53.97 77  A 1 
ATOM 587  N N     . ILE A 1 78  ? -6.140  -11.958 8.870   1.00 75.66 78  A 1 
ATOM 588  C CA    . ILE A 1 78  ? -5.507  -11.125 9.900   1.00 74.16 78  A 1 
ATOM 589  C C     . ILE A 1 78  ? -5.036  -9.791  9.324   1.00 74.28 78  A 1 
ATOM 590  O O     . ILE A 1 78  ? -5.235  -8.746  9.936   1.00 72.61 78  A 1 
ATOM 591  C CB    . ILE A 1 78  ? -4.363  -11.910 10.580  1.00 71.27 78  A 1 
ATOM 592  C CG1   . ILE A 1 78  ? -4.954  -13.048 11.431  1.00 67.21 78  A 1 
ATOM 593  C CG2   . ILE A 1 78  ? -3.495  -10.998 11.472  1.00 66.69 78  A 1 
ATOM 594  C CD1   . ILE A 1 78  ? -3.916  -14.079 11.887  1.00 61.14 78  A 1 
ATOM 595  N N     . HIS A 1 79  ? -4.406  -9.815  8.139   1.00 79.50 79  A 1 
ATOM 596  C CA    . HIS A 1 79  ? -3.787  -8.632  7.546   1.00 78.43 79  A 1 
ATOM 597  C C     . HIS A 1 79  ? -4.737  -7.820  6.659   1.00 76.95 79  A 1 
ATOM 598  O O     . HIS A 1 79  ? -4.502  -6.624  6.480   1.00 72.26 79  A 1 
ATOM 599  C CB    . HIS A 1 79  ? -2.497  -9.040  6.819   1.00 78.11 79  A 1 
ATOM 600  C CG    . HIS A 1 79  ? -1.444  -9.565  7.751   1.00 78.03 79  A 1 
ATOM 601  N ND1   . HIS A 1 79  ? -0.880  -10.814 7.743   1.00 69.29 79  A 1 
ATOM 602  C CD2   . HIS A 1 79  ? -0.852  -8.885  8.785   1.00 71.79 79  A 1 
ATOM 603  C CE1   . HIS A 1 79  ? 0.014   -10.895 8.729   1.00 74.28 79  A 1 
ATOM 604  N NE2   . HIS A 1 79  ? 0.061   -9.735  9.396   1.00 74.65 79  A 1 
ATOM 605  N N     . ALA A 1 80  ? -5.848  -8.402  6.207   1.00 78.37 80  A 1 
ATOM 606  C CA    . ALA A 1 80  ? -6.918  -7.621  5.584   1.00 75.94 80  A 1 
ATOM 607  C C     . ALA A 1 80  ? -7.811  -6.897  6.607   1.00 74.47 80  A 1 
ATOM 608  O O     . ALA A 1 80  ? -8.545  -5.980  6.231   1.00 69.85 80  A 1 
ATOM 609  C CB    . ALA A 1 80  ? -7.741  -8.509  4.666   1.00 72.56 80  A 1 
ATOM 610  N N     . ALA A 1 81  ? -7.719  -7.235  7.894   1.00 70.32 81  A 1 
ATOM 611  C CA    . ALA A 1 81  ? -8.599  -6.687  8.922   1.00 68.28 81  A 1 
ATOM 612  C C     . ALA A 1 81  ? -8.542  -5.157  9.043   1.00 69.38 81  A 1 
ATOM 613  O O     . ALA A 1 81  ? -9.546  -4.509  9.334   1.00 65.21 81  A 1 
ATOM 614  C CB    . ALA A 1 81  ? -8.243  -7.338  10.261  1.00 63.55 81  A 1 
ATOM 615  N N     . ASN A 1 82  ? -7.370  -4.550  8.856   1.00 69.64 82  A 1 
ATOM 616  C CA    . ASN A 1 82  ? -7.221  -3.097  8.827   1.00 68.22 82  A 1 
ATOM 617  C C     . ASN A 1 82  ? -5.917  -2.654  8.135   1.00 69.73 82  A 1 
ATOM 618  O O     . ASN A 1 82  ? -4.986  -3.414  7.898   1.00 66.25 82  A 1 
ATOM 619  C CB    . ASN A 1 82  ? -7.300  -2.530  10.257  1.00 62.96 82  A 1 
ATOM 620  C CG    . ASN A 1 82  ? -6.088  -2.918  11.066  1.00 58.23 82  A 1 
ATOM 621  O OD1   . ASN A 1 82  ? -4.991  -2.444  10.846  1.00 54.53 82  A 1 
ATOM 622  N ND2   . ASN A 1 82  ? -6.228  -3.827  11.996  1.00 56.34 82  A 1 
ATOM 623  N N     . ARG A 1 83  ? -5.826  -1.341  7.896   1.00 67.57 83  A 1 
ATOM 624  C CA    . ARG A 1 83  ? -4.679  -0.718  7.207   1.00 66.88 83  A 1 
ATOM 625  C C     . ARG A 1 83  ? -3.362  -0.743  8.011   1.00 67.01 83  A 1 
ATOM 626  O O     . ARG A 1 83  ? -2.308  -0.521  7.423   1.00 63.69 83  A 1 
ATOM 627  C CB    . ARG A 1 83  ? -5.081  0.718   6.839   1.00 62.24 83  A 1 
ATOM 628  C CG    . ARG A 1 83  ? -4.140  1.339   5.806   1.00 57.14 83  A 1 
ATOM 629  C CD    . ARG A 1 83  ? -4.630  2.729   5.392   1.00 52.05 83  A 1 
ATOM 630  N NE    . ARG A 1 83  ? -3.779  3.301   4.343   1.00 45.14 83  A 1 
ATOM 631  C CZ    . ARG A 1 83  ? -3.946  4.469   3.766   1.00 40.07 83  A 1 
ATOM 632  N NH1   . ARG A 1 83  ? -4.878  5.294   4.134   1.00 36.80 83  A 1 
ATOM 633  N NH2   . ARG A 1 83  ? -3.170  4.833   2.788   1.00 36.86 83  A 1 
ATOM 634  N N     . VAL A 1 84  ? -3.394  -0.923  9.293   1.00 66.80 84  A 1 
ATOM 635  C CA    . VAL A 1 84  ? -2.177  -1.057  10.106  1.00 67.64 84  A 1 
ATOM 636  C C     . VAL A 1 84  ? -1.631  -2.474  9.980   1.00 69.93 84  A 1 
ATOM 637  O O     . VAL A 1 84  ? -0.456  -2.636  9.678   1.00 67.45 84  A 1 
ATOM 638  C CB    . VAL A 1 84  ? -2.408  -0.671  11.577  1.00 63.08 84  A 1 
ATOM 639  C CG1   . VAL A 1 84  ? -1.114  -0.776  12.395  1.00 56.51 84  A 1 
ATOM 640  C CG2   . VAL A 1 84  ? -2.935  0.764   11.698  1.00 58.79 84  A 1 
ATOM 641  N N     . ALA A 1 85  ? -2.504  -3.476  10.113  1.00 72.86 85  A 1 
ATOM 642  C CA    . ALA A 1 85  ? -2.145  -4.873  9.920   1.00 73.33 85  A 1 
ATOM 643  C C     . ALA A 1 85  ? -1.658  -5.148  8.489   1.00 74.34 85  A 1 
ATOM 644  O O     . ALA A 1 85  ? -0.645  -5.812  8.322   1.00 75.22 85  A 1 
ATOM 645  C CB    . ALA A 1 85  ? -3.347  -5.742  10.297  1.00 72.49 85  A 1 
ATOM 646  N N     . SER A 1 86  ? -2.282  -4.554  7.460   1.00 79.68 86  A 1 
ATOM 647  C CA    . SER A 1 86  ? -1.870  -4.734  6.061   1.00 78.83 86  A 1 
ATOM 648  C C     . SER A 1 86  ? -0.457  -4.218  5.743   1.00 80.01 86  A 1 
ATOM 649  O O     . SER A 1 86  ? 0.097   -4.563  4.700   1.00 77.81 86  A 1 
ATOM 650  C CB    . SER A 1 86  ? -2.881  -4.081  5.121   1.00 75.53 86  A 1 
ATOM 651  O OG    . SER A 1 86  ? -2.841  -2.669  5.185   1.00 66.21 86  A 1 
ATOM 652  N N     . ARG A 1 87  ? 0.128   -3.387  6.614   1.00 74.94 87  A 1 
ATOM 653  C CA    . ARG A 1 87  ? 1.502   -2.866  6.498   1.00 75.50 87  A 1 
ATOM 654  C C     . ARG A 1 87  ? 2.540   -3.738  7.207   1.00 78.42 87  A 1 
ATOM 655  O O     . ARG A 1 87  ? 3.713   -3.383  7.182   1.00 74.31 87  A 1 
ATOM 656  C CB    . ARG A 1 87  ? 1.569   -1.434  7.045   1.00 70.26 87  A 1 
ATOM 657  C CG    . ARG A 1 87  ? 0.798   -0.426  6.183   1.00 65.25 87  A 1 
ATOM 658  C CD    . ARG A 1 87  ? 0.848   0.924   6.884   1.00 62.03 87  A 1 
ATOM 659  N NE    . ARG A 1 87  ? 0.186   1.978   6.094   1.00 53.39 87  A 1 
ATOM 660  C CZ    . ARG A 1 87  ? 0.213   3.262   6.356   1.00 48.51 87  A 1 
ATOM 661  N NH1   . ARG A 1 87  ? 0.816   3.714   7.421   1.00 44.71 87  A 1 
ATOM 662  N NH2   . ARG A 1 87  ? -0.347  4.111   5.547   1.00 44.53 87  A 1 
ATOM 663  N N     . HIS A 1 88  ? 2.124   -4.797  7.879   1.00 78.89 88  A 1 
ATOM 664  C CA    . HIS A 1 88  ? 3.076   -5.694  8.502   1.00 79.77 88  A 1 
ATOM 665  C C     . HIS A 1 88  ? 3.935   -6.362  7.431   1.00 79.61 88  A 1 
ATOM 666  O O     . HIS A 1 88  ? 3.430   -6.872  6.433   1.00 78.09 88  A 1 
ATOM 667  C CB    . HIS A 1 88  ? 2.363   -6.747  9.364   1.00 78.87 88  A 1 
ATOM 668  C CG    . HIS A 1 88  ? 1.702   -6.205  10.609  1.00 78.19 88  A 1 
ATOM 669  N ND1   . HIS A 1 88  ? 0.966   -6.961  11.511  1.00 71.26 88  A 1 
ATOM 670  C CD2   . HIS A 1 88  ? 1.711   -4.923  11.094  1.00 75.19 88  A 1 
ATOM 671  C CE1   . HIS A 1 88  ? 0.557   -6.161  12.500  1.00 75.41 88  A 1 
ATOM 672  N NE2   . HIS A 1 88  ? 0.989   -4.896  12.286  1.00 77.45 88  A 1 
ATOM 673  N N     . GLU A 1 89  ? 5.242   -6.333  7.658   1.00 81.41 89  A 1 
ATOM 674  C CA    . GLU A 1 89  ? 6.180   -7.039  6.812   1.00 81.78 89  A 1 
ATOM 675  C C     . GLU A 1 89  ? 5.967   -8.546  6.957   1.00 83.24 89  A 1 
ATOM 676  O O     . GLU A 1 89  ? 5.975   -9.067  8.077   1.00 79.27 89  A 1 
ATOM 677  C CB    . GLU A 1 89  ? 7.608   -6.619  7.169   1.00 77.68 89  A 1 
ATOM 678  C CG    . GLU A 1 89  ? 8.633   -7.101  6.147   1.00 66.78 89  A 1 
ATOM 679  C CD    . GLU A 1 89  ? 10.081  -6.811  6.589   1.00 61.58 89  A 1 
ATOM 680  O OE1   . GLU A 1 89  ? 11.004  -7.311  5.936   1.00 54.63 89  A 1 
ATOM 681  O OE2   . GLU A 1 89  ? 10.286  -6.168  7.646   1.00 53.74 89  A 1 
ATOM 682  N N     . ARG A 1 90  ? 5.774   -9.217  5.822   1.00 79.82 90  A 1 
ATOM 683  C CA    . ARG A 1 90  ? 5.598   -10.659 5.746   1.00 79.12 90  A 1 
ATOM 684  C C     . ARG A 1 90  ? 6.647   -11.242 4.809   1.00 78.58 90  A 1 
ATOM 685  O O     . ARG A 1 90  ? 6.893   -10.671 3.756   1.00 77.33 90  A 1 
ATOM 686  C CB    . ARG A 1 90  ? 4.179   -10.998 5.262   1.00 78.65 90  A 1 
ATOM 687  C CG    . ARG A 1 90  ? 3.109   -10.634 6.305   1.00 77.68 90  A 1 
ATOM 688  C CD    . ARG A 1 90  ? 1.715   -10.602 5.683   1.00 78.18 90  A 1 
ATOM 689  N NE    . ARG A 1 90  ? 1.526   -9.403  4.869   1.00 76.70 90  A 1 
ATOM 690  C CZ    . ARG A 1 90  ? 0.475   -9.157  4.093   1.00 75.17 90  A 1 
ATOM 691  N NH1   . ARG A 1 90  ? -0.494  -10.020 3.970   1.00 63.13 90  A 1 
ATOM 692  N NH2   . ARG A 1 90  ? 0.381   -8.035  3.442   1.00 72.77 90  A 1 
ATOM 693  N N     . VAL A 1 91  ? 7.223   -12.361 5.205   1.00 82.64 91  A 1 
ATOM 694  C CA    . VAL A 1 91  ? 8.219   -13.088 4.419   1.00 81.89 91  A 1 
ATOM 695  C C     . VAL A 1 91  ? 7.605   -14.411 3.983   1.00 82.20 91  A 1 
ATOM 696  O O     . VAL A 1 91  ? 7.055   -15.120 4.816   1.00 80.75 91  A 1 
ATOM 697  C CB    . VAL A 1 91  ? 9.515   -13.298 5.222   1.00 78.97 91  A 1 
ATOM 698  C CG1   . VAL A 1 91  ? 10.598  -13.965 4.365   1.00 66.29 91  A 1 
ATOM 699  C CG2   . VAL A 1 91  ? 10.071  -11.965 5.735   1.00 69.31 91  A 1 
ATOM 700  N N     . LEU A 1 92  ? 7.690   -14.730 2.688   1.00 80.53 92  A 1 
ATOM 701  C CA    . LEU A 1 92  ? 7.274   -16.033 2.189   1.00 79.40 92  A 1 
ATOM 702  C C     . LEU A 1 92  ? 8.239   -17.098 2.708   1.00 78.17 92  A 1 
ATOM 703  O O     . LEU A 1 92  ? 9.452   -17.003 2.533   1.00 75.45 92  A 1 
ATOM 704  C CB    . LEU A 1 92  ? 7.220   -16.032 0.653   1.00 76.45 92  A 1 
ATOM 705  C CG    . LEU A 1 92  ? 5.997   -15.305 0.071   1.00 69.63 92  A 1 
ATOM 706  C CD1   . LEU A 1 92  ? 6.170   -15.056 -1.423  1.00 62.90 92  A 1 
ATOM 707  C CD2   . LEU A 1 92  ? 4.715   -16.127 0.263   1.00 64.55 92  A 1 
ATOM 708  N N     . LEU A 1 93  ? 7.701   -18.134 3.328   1.00 77.01 93  A 1 
ATOM 709  C CA    . LEU A 1 93  ? 8.529   -19.207 3.859   1.00 74.28 93  A 1 
ATOM 710  C C     . LEU A 1 93  ? 9.174   -20.011 2.732   1.00 72.33 93  A 1 
ATOM 711  O O     . LEU A 1 93  ? 10.321  -20.402 2.870   1.00 67.41 93  A 1 
ATOM 712  C CB    . LEU A 1 93  ? 7.706   -20.108 4.789   1.00 71.53 93  A 1 
ATOM 713  C CG    . LEU A 1 93  ? 7.206   -19.386 6.054   1.00 68.92 93  A 1 
ATOM 714  C CD1   . LEU A 1 93  ? 6.303   -20.321 6.858   1.00 63.70 93  A 1 
ATOM 715  C CD2   . LEU A 1 93  ? 8.349   -18.922 6.971   1.00 66.59 93  A 1 
ATOM 716  N N     . SER A 1 94  ? 8.492   -20.180 1.596   1.00 73.24 94  A 1 
ATOM 717  C CA    . SER A 1 94  ? 9.063   -20.854 0.426   1.00 72.14 94  A 1 
ATOM 718  C C     . SER A 1 94  ? 10.330  -20.173 -0.101  1.00 70.79 94  A 1 
ATOM 719  O O     . SER A 1 94  ? 11.242  -20.864 -0.543  1.00 66.39 94  A 1 
ATOM 720  C CB    . SER A 1 94  ? 8.025   -20.907 -0.694  1.00 67.04 94  A 1 
ATOM 721  O OG    . SER A 1 94  ? 7.547   -19.610 -1.021  1.00 59.36 94  A 1 
ATOM 722  N N     . GLU A 1 95  ? 10.410  -18.851 -0.035  1.00 66.39 95  A 1 
ATOM 723  C CA    . GLU A 1 95  ? 11.609  -18.093 -0.398  1.00 64.93 95  A 1 
ATOM 724  C C     . GLU A 1 95  ? 12.691  -18.230 0.674   1.00 61.62 95  A 1 
ATOM 725  O O     . GLU A 1 95  ? 13.850  -18.475 0.354   1.00 59.19 95  A 1 
ATOM 726  C CB    . GLU A 1 95  ? 11.263  -16.615 -0.605  1.00 61.46 95  A 1 
ATOM 727  C CG    . GLU A 1 95  ? 10.400  -16.386 -1.845  1.00 56.09 95  A 1 
ATOM 728  C CD    . GLU A 1 95  ? 9.919   -14.932 -1.995  1.00 52.19 95  A 1 
ATOM 729  O OE1   . GLU A 1 95  ? 9.274   -14.657 -3.023  1.00 45.44 95  A 1 
ATOM 730  O OE2   . GLU A 1 95  ? 10.132  -14.127 -1.062  1.00 46.93 95  A 1 
ATOM 731  N N     . ALA A 1 96  ? 12.297  -18.144 1.944   1.00 61.63 96  A 1 
ATOM 732  C CA    . ALA A 1 96  ? 13.227  -18.348 3.047   1.00 59.59 96  A 1 
ATOM 733  C C     . ALA A 1 96  ? 13.849  -19.756 3.023   1.00 58.13 96  A 1 
ATOM 734  O O     . ALA A 1 96  ? 15.051  -19.881 3.233   1.00 58.48 96  A 1 
ATOM 735  C CB    . ALA A 1 96  ? 12.514  -18.066 4.369   1.00 57.10 96  A 1 
ATOM 736  N N     . TYR A 1 97  ? 13.061  -20.779 2.708   1.00 65.50 97  A 1 
ATOM 737  C CA    . TYR A 1 97  ? 13.570  -22.152 2.562   1.00 62.48 97  A 1 
ATOM 738  C C     . TYR A 1 97  ? 14.400  -22.345 1.290   1.00 58.11 97  A 1 
ATOM 739  O O     . TYR A 1 97  ? 15.352  -23.118 1.323   1.00 58.28 97  A 1 
ATOM 740  C CB    . TYR A 1 97  ? 12.401  -23.159 2.612   1.00 60.16 97  A 1 
ATOM 741  C CG    . TYR A 1 97  ? 11.821  -23.392 3.988   1.00 55.32 97  A 1 
ATOM 742  C CD1   . TYR A 1 97  ? 12.621  -23.936 5.016   1.00 50.87 97  A 1 
ATOM 743  C CD2   . TYR A 1 97  ? 10.476  -23.082 4.265   1.00 48.92 97  A 1 
ATOM 744  C CE1   . TYR A 1 97  ? 12.093  -24.142 6.303   1.00 44.30 97  A 1 
ATOM 745  C CE2   . TYR A 1 97  ? 9.943   -23.283 5.546   1.00 45.94 97  A 1 
ATOM 746  C CZ    . TYR A 1 97  ? 10.745  -23.813 6.576   1.00 45.92 97  A 1 
ATOM 747  O OH    . TYR A 1 97  ? 10.225  -24.005 7.837   1.00 42.42 97  A 1 
ATOM 748  N N     . LYS A 1 98  ? 14.111  -21.652 0.201   1.00 61.01 98  A 1 
ATOM 749  C CA    . LYS A 1 98  ? 14.953  -21.685 -1.012  1.00 58.96 98  A 1 
ATOM 750  C C     . LYS A 1 98  ? 16.330  -21.060 -0.770  1.00 56.28 98  A 1 
ATOM 751  O O     . LYS A 1 98  ? 17.311  -21.546 -1.323  1.00 54.86 98  A 1 
ATOM 752  C CB    . LYS A 1 98  ? 14.280  -20.921 -2.161  1.00 56.48 98  A 1 
ATOM 753  C CG    . LYS A 1 98  ? 13.160  -21.673 -2.898  1.00 53.74 98  A 1 
ATOM 754  C CD    . LYS A 1 98  ? 12.555  -20.691 -3.907  1.00 51.65 98  A 1 
ATOM 755  C CE    . LYS A 1 98  ? 11.356  -21.227 -4.684  1.00 44.51 98  A 1 
ATOM 756  N NZ    . LYS A 1 98  ? 10.852  -20.186 -5.616  1.00 40.78 98  A 1 
ATOM 757  N N     . HIS A 1 99  ? 16.380  -19.973 -0.000  1.00 60.18 99  A 1 
ATOM 758  C CA    . HIS A 1 99  ? 17.626  -19.295 0.339   1.00 59.17 99  A 1 
ATOM 759  C C     . HIS A 1 99  ? 18.324  -19.865 1.575   1.00 54.53 99  A 1 
ATOM 760  O O     . HIS A 1 99  ? 19.502  -19.562 1.789   1.00 51.34 99  A 1 
ATOM 761  C CB    . HIS A 1 99  ? 17.365  -17.793 0.504   1.00 55.53 99  A 1 
ATOM 762  C CG    . HIS A 1 99  ? 17.085  -17.107 -0.799  1.00 52.66 99  A 1 
ATOM 763  N ND1   . HIS A 1 99  ? 17.959  -16.993 -1.865  1.00 47.84 99  A 1 
ATOM 764  C CD2   . HIS A 1 99  ? 15.926  -16.468 -1.170  1.00 47.27 99  A 1 
ATOM 765  C CE1   . HIS A 1 99  ? 17.344  -16.310 -2.843  1.00 44.20 99  A 1 
ATOM 766  N NE2   . HIS A 1 99  ? 16.107  -15.966 -2.465  1.00 44.80 99  A 1 
ATOM 767  N N     . ALA A 1 100 ? 17.616  -20.626 2.378   1.00 55.40 100 A 1 
ATOM 768  C CA    . ALA A 1 100 ? 18.285  -21.424 3.379   1.00 53.98 100 A 1 
ATOM 769  C C     . ALA A 1 100 ? 19.274  -22.321 2.624   1.00 51.24 100 A 1 
ATOM 770  O O     . ALA A 1 100 ? 18.867  -22.952 1.649   1.00 50.67 100 A 1 
ATOM 771  C CB    . ALA A 1 100 ? 17.281  -22.241 4.203   1.00 50.91 100 A 1 
ATOM 772  N N     . PRO A 1 101 ? 20.567  -22.330 3.002   1.00 49.42 101 A 1 
ATOM 773  C CA    . PRO A 1 101 ? 21.480  -23.305 2.434   1.00 50.68 101 A 1 
ATOM 774  C C     . PRO A 1 101 ? 20.773  -24.646 2.563   1.00 50.37 101 A 1 
ATOM 775  O O     . PRO A 1 101 ? 20.251  -24.950 3.639   1.00 50.43 101 A 1 
ATOM 776  C CB    . PRO A 1 101 ? 22.764  -23.216 3.265   1.00 48.28 101 A 1 
ATOM 777  C CG    . PRO A 1 101 ? 22.301  -22.611 4.590   1.00 48.24 101 A 1 
ATOM 778  C CD    . PRO A 1 101 ? 21.123  -21.723 4.190   1.00 53.43 101 A 1 
ATOM 779  N N     . VAL A 1 102 ? 20.688  -25.366 1.449   1.00 41.77 102 A 1 
ATOM 780  C CA    . VAL A 1 102 ? 20.211  -26.740 1.465   1.00 43.14 102 A 1 
ATOM 781  C C     . VAL A 1 102 ? 21.090  -27.416 2.503   1.00 41.58 102 A 1 
ATOM 782  O O     . VAL A 1 102 ? 22.275  -27.650 2.241   1.00 41.07 102 A 1 
ATOM 783  C CB    . VAL A 1 102 ? 20.348  -27.410 0.083   1.00 40.87 102 A 1 
ATOM 784  C CG1   . VAL A 1 102 ? 19.757  -28.824 0.093   1.00 39.34 102 A 1 
ATOM 785  C CG2   . VAL A 1 102 ? 19.622  -26.612 -1.003  1.00 42.72 102 A 1 
ATOM 786  N N     . MET A 1 103 ? 20.564  -27.580 3.710   1.00 38.97 103 A 1 
ATOM 787  C CA    . MET A 1 103 ? 21.176  -28.521 4.629   1.00 41.04 103 A 1 
ATOM 788  C C     . MET A 1 103 ? 21.082  -29.816 3.855   1.00 40.74 103 A 1 
ATOM 789  O O     . MET A 1 103 ? 19.995  -30.371 3.702   1.00 41.52 103 A 1 
ATOM 790  C CB    . MET A 1 103 ? 20.472  -28.589 5.994   1.00 39.43 103 A 1 
ATOM 791  C CG    . MET A 1 103 ? 20.841  -27.390 6.883   1.00 38.44 103 A 1 
ATOM 792  S SD    . MET A 1 103 ? 21.135  -27.789 8.643   1.00 36.68 103 A 1 
ATOM 793  C CE    . MET A 1 103 ? 19.480  -28.248 9.174   1.00 33.16 103 A 1 
ATOM 794  N N     . LEU A 1 104 ? 22.195  -30.146 3.218   1.00 37.06 104 A 1 
ATOM 795  C CA    . LEU A 1 104 ? 22.355  -31.420 2.569   1.00 38.13 104 A 1 
ATOM 796  C C     . LEU A 1 104 ? 21.906  -32.409 3.626   1.00 36.34 104 A 1 
ATOM 797  O O     . LEU A 1 104 ? 22.511  -32.473 4.695   1.00 35.28 104 A 1 
ATOM 798  C CB    . LEU A 1 104 ? 23.825  -31.623 2.174   1.00 37.09 104 A 1 
ATOM 799  C CG    . LEU A 1 104 ? 24.228  -30.915 0.864   1.00 35.73 104 A 1 
ATOM 800  C CD1   . LEU A 1 104 ? 25.735  -30.729 0.779   1.00 34.56 104 A 1 
ATOM 801  C CD2   . LEU A 1 104 ? 23.772  -31.716 -0.361  1.00 37.71 104 A 1 
ATOM 802  N N     . ASP A 1 105 ? 20.836  -33.120 3.320   1.00 44.67 105 A 1 
ATOM 803  C CA    . ASP A 1 105 ? 20.526  -34.382 3.972   1.00 46.91 105 A 1 
ATOM 804  C C     . ASP A 1 105 ? 21.703  -35.316 3.661   1.00 44.76 105 A 1 
ATOM 805  O O     . ASP A 1 105 ? 21.669  -36.174 2.777   1.00 44.83 105 A 1 
ATOM 806  C CB    . ASP A 1 105 ? 19.180  -34.956 3.478   1.00 44.75 105 A 1 
ATOM 807  C CG    . ASP A 1 105 ? 17.953  -34.497 4.280   1.00 42.15 105 A 1 
ATOM 808  O OD1   . ASP A 1 105 ? 18.119  -34.204 5.482   1.00 40.21 105 A 1 
ATOM 809  O OD2   . ASP A 1 105 ? 16.854  -34.511 3.688   1.00 39.21 105 A 1 
ATOM 810  N N     . CYS A 1 106 ? 22.820  -35.035 4.318   1.00 44.50 106 A 1 
ATOM 811  C CA    . CYS A 1 106 ? 23.965  -35.897 4.351   1.00 45.27 106 A 1 
ATOM 812  C C     . CYS A 1 106 ? 23.529  -37.053 5.236   1.00 41.70 106 A 1 
ATOM 813  O O     . CYS A 1 106 ? 23.800  -37.081 6.433   1.00 42.83 106 A 1 
ATOM 814  C CB    . CYS A 1 106 ? 25.202  -35.133 4.818   1.00 45.17 106 A 1 
ATOM 815  S SG    . CYS A 1 106 ? 26.679  -35.908 4.111   1.00 41.47 106 A 1 
ATOM 816  N N     . HIS A 1 107 ? 22.771  -37.965 4.634   1.00 36.39 107 A 1 
ATOM 817  C CA    . HIS A 1 107 ? 22.227  -39.165 5.269   1.00 38.00 107 A 1 
ATOM 818  C C     . HIS A 1 107 ? 23.287  -40.009 5.972   1.00 35.02 107 A 1 
ATOM 819  O O     . HIS A 1 107 ? 22.931  -40.815 6.828   1.00 34.42 107 A 1 
ATOM 820  C CB    . HIS A 1 107 ? 21.523  -40.013 4.204   1.00 36.71 107 A 1 
ATOM 821  C CG    . HIS A 1 107 ? 20.020  -39.946 4.248   1.00 37.02 107 A 1 
ATOM 822  N ND1   . HIS A 1 107 ? 19.232  -40.005 5.377   1.00 34.66 107 A 1 
ATOM 823  C CD2   . HIS A 1 107 ? 19.164  -39.919 3.186   1.00 34.01 107 A 1 
ATOM 824  C CE1   . HIS A 1 107 ? 17.940  -39.993 4.991   1.00 31.98 107 A 1 
ATOM 825  N NE2   . HIS A 1 107 ? 17.863  -39.952 3.672   1.00 31.78 107 A 1 
ATOM 826  N N     . ALA A 1 108 ? 24.547  -39.841 5.578   1.00 40.44 108 A 1 
ATOM 827  C CA    . ALA A 1 108 ? 25.639  -40.644 6.082   1.00 42.57 108 A 1 
ATOM 828  C C     . ALA A 1 108 ? 25.930  -40.353 7.559   1.00 40.83 108 A 1 
ATOM 829  O O     . ALA A 1 108 ? 25.403  -41.024 8.431   1.00 39.00 108 A 1 
ATOM 830  C CB    . ALA A 1 108 ? 26.847  -40.462 5.158   1.00 40.80 108 A 1 
ATOM 831  N N     . ASP A 1 109 ? 26.720  -39.330 7.852   1.00 39.07 109 A 1 
ATOM 832  C CA    . ASP A 1 109 ? 27.188  -39.026 9.208   1.00 39.24 109 A 1 
ATOM 833  C C     . ASP A 1 109 ? 26.359  -37.920 9.862   1.00 37.20 109 A 1 
ATOM 834  O O     . ASP A 1 109 ? 26.887  -36.927 10.362  1.00 37.66 109 A 1 
ATOM 835  C CB    . ASP A 1 109 ? 28.704  -38.739 9.208   1.00 38.98 109 A 1 
ATOM 836  C CG    . ASP A 1 109 ? 29.569  -39.995 9.201   1.00 37.91 109 A 1 
ATOM 837  O OD1   . ASP A 1 109 ? 29.129  -41.014 9.756   1.00 39.62 109 A 1 
ATOM 838  O OD2   . ASP A 1 109 ? 30.695  -39.891 8.676   1.00 41.14 109 A 1 
ATOM 839  N N     . ALA A 1 110 ? 25.036  -38.085 9.889   1.00 41.45 110 A 1 
ATOM 840  C CA    . ALA A 1 110 ? 24.139  -37.178 10.609  1.00 42.95 110 A 1 
ATOM 841  C C     . ALA A 1 110 ? 24.546  -37.008 12.080  1.00 41.14 110 A 1 
ATOM 842  O O     . ALA A 1 110 ? 24.478  -35.910 12.622  1.00 40.48 110 A 1 
ATOM 843  C CB    . ALA A 1 110 ? 22.709  -37.719 10.483  1.00 42.36 110 A 1 
ATOM 844  N N     . ALA A 1 111 ? 25.058  -38.083 12.699  1.00 36.31 111 A 1 
ATOM 845  C CA    . ALA A 1 111 ? 25.615  -38.041 14.039  1.00 37.91 111 A 1 
ATOM 846  C C     . ALA A 1 111 ? 26.868  -37.159 14.117  1.00 36.42 111 A 1 
ATOM 847  O O     . ALA A 1 111 ? 27.030  -36.401 15.074  1.00 37.47 111 A 1 
ATOM 848  C CB    . ALA A 1 111 ? 25.905  -39.470 14.491  1.00 37.42 111 A 1 
ATOM 849  N N     . ALA A 1 112 ? 27.753  -37.208 13.117  1.00 40.05 112 A 1 
ATOM 850  C CA    . ALA A 1 112 ? 29.021  -36.483 13.137  1.00 41.43 112 A 1 
ATOM 851  C C     . ALA A 1 112 ? 28.835  -34.975 12.935  1.00 40.98 112 A 1 
ATOM 852  O O     . ALA A 1 112 ? 29.474  -34.193 13.633  1.00 42.23 112 A 1 
ATOM 853  C CB    . ALA A 1 112 ? 29.960  -37.088 12.093  1.00 42.28 112 A 1 
ATOM 854  N N     . LEU A 1 113 ? 27.954  -34.535 12.027  1.00 31.60 113 A 1 
ATOM 855  C CA    . LEU A 1 113 ? 27.727  -33.116 11.760  1.00 33.36 113 A 1 
ATOM 856  C C     . LEU A 1 113 ? 26.956  -32.423 12.887  1.00 31.39 113 A 1 
ATOM 857  O O     . LEU A 1 113 ? 27.349  -31.325 13.285  1.00 30.76 113 A 1 
ATOM 858  C CB    . LEU A 1 113 ? 27.043  -32.923 10.396  1.00 32.98 113 A 1 
ATOM 859  C CG    . LEU A 1 113 ? 28.039  -32.896 9.229   1.00 33.07 113 A 1 
ATOM 860  C CD1   . LEU A 1 113 ? 27.293  -33.054 7.905   1.00 35.08 113 A 1 
ATOM 861  C CD2   . LEU A 1 113 ? 28.816  -31.578 9.177   1.00 38.38 113 A 1 
ATOM 862  N N     . CYS A 1 114 ? 25.922  -33.048 13.452  1.00 39.25 114 A 1 
ATOM 863  C CA    . CYS A 1 114 ? 25.278  -32.519 14.658  1.00 41.17 114 A 1 
ATOM 864  C C     . CYS A 1 114 ? 26.263  -32.460 15.822  1.00 39.91 114 A 1 
ATOM 865  O O     . CYS A 1 114 ? 26.336  -31.441 16.495  1.00 43.69 114 A 1 
ATOM 866  C CB    . CYS A 1 114 ? 24.032  -33.340 15.017  1.00 42.22 114 A 1 
ATOM 867  S SG    . CYS A 1 114 ? 22.635  -32.792 13.983  1.00 40.50 114 A 1 
ATOM 868  N N     . ALA A 1 115 ? 27.088  -33.504 16.004  1.00 42.73 115 A 1 
ATOM 869  C CA    . ALA A 1 115 ? 28.134  -33.494 17.017  1.00 44.19 115 A 1 
ATOM 870  C C     . ALA A 1 115 ? 29.170  -32.400 16.747  1.00 42.90 115 A 1 
ATOM 871  O O     . ALA A 1 115 ? 29.630  -31.773 17.690  1.00 43.96 115 A 1 
ATOM 872  C CB    . ALA A 1 115 ? 28.792  -34.870 17.096  1.00 44.28 115 A 1 
ATOM 873  N N     . ALA A 1 116 ? 29.536  -32.107 15.493  1.00 45.75 116 A 1 
ATOM 874  C CA    . ALA A 1 116 ? 30.476  -31.038 15.169  1.00 45.73 116 A 1 
ATOM 875  C C     . ALA A 1 116 ? 29.908  -29.645 15.462  1.00 44.42 116 A 1 
ATOM 876  O O     . ALA A 1 116 ? 30.635  -28.784 15.958  1.00 45.55 116 A 1 
ATOM 877  C CB    . ALA A 1 116 ? 30.908  -31.171 13.704  1.00 46.01 116 A 1 
ATOM 878  N N     . TYR A 1 117 ? 28.614  -29.421 15.183  1.00 33.66 117 A 1 
ATOM 879  C CA    . TYR A 1 117 ? 27.962  -28.138 15.459  1.00 35.05 117 A 1 
ATOM 880  C C     . TYR A 1 117 ? 27.723  -27.936 16.958  1.00 34.95 117 A 1 
ATOM 881  O O     . TYR A 1 117 ? 28.067  -26.877 17.502  1.00 35.20 117 A 1 
ATOM 882  C CB    . TYR A 1 117 ? 26.677  -28.017 14.638  1.00 35.04 117 A 1 
ATOM 883  C CG    . TYR A 1 117 ? 26.326  -26.579 14.290  1.00 36.35 117 A 1 
ATOM 884  C CD1   . TYR A 1 117 ? 25.519  -25.810 15.141  1.00 36.52 117 A 1 
ATOM 885  C CD2   . TYR A 1 117 ? 26.837  -25.998 13.110  1.00 38.54 117 A 1 
ATOM 886  C CE1   . TYR A 1 117 ? 25.216  -24.477 14.817  1.00 34.99 117 A 1 
ATOM 887  C CE2   . TYR A 1 117 ? 26.547  -24.675 12.776  1.00 33.49 117 A 1 
ATOM 888  C CZ    . TYR A 1 117 ? 25.721  -23.900 13.626  1.00 32.82 117 A 1 
ATOM 889  O OH    . TYR A 1 117 ? 25.419  -22.601 13.308  1.00 31.57 117 A 1 
ATOM 890  N N     . GLU A 1 118 ? 27.229  -28.951 17.666  1.00 42.78 118 A 1 
ATOM 891  C CA    . GLU A 1 118 ? 27.172  -28.933 19.132  1.00 43.11 118 A 1 
ATOM 892  C C     . GLU A 1 118 ? 28.569  -28.821 19.739  1.00 41.60 118 A 1 
ATOM 893  O O     . GLU A 1 118 ? 28.767  -28.049 20.678  1.00 41.68 118 A 1 
ATOM 894  C CB    . GLU A 1 118 ? 26.463  -30.176 19.696  1.00 41.88 118 A 1 
ATOM 895  C CG    . GLU A 1 118 ? 24.943  -30.067 19.650  1.00 39.35 118 A 1 
ATOM 896  C CD    . GLU A 1 118 ? 24.245  -31.146 20.501  1.00 38.37 118 A 1 
ATOM 897  O OE1   . GLU A 1 118 ? 23.147  -30.843 21.015  1.00 35.23 118 A 1 
ATOM 898  O OE2   . GLU A 1 118 ? 24.826  -32.238 20.659  1.00 37.10 118 A 1 
ATOM 899  N N     . ALA A 1 119 ? 29.568  -29.521 19.182  1.00 41.65 119 A 1 
ATOM 900  C CA    . ALA A 1 119 ? 30.948  -29.420 19.634  1.00 41.02 119 A 1 
ATOM 901  C C     . ALA A 1 119 ? 31.478  -28.004 19.449  1.00 39.48 119 A 1 
ATOM 902  O O     . ALA A 1 119 ? 32.101  -27.500 20.368  1.00 40.10 119 A 1 
ATOM 903  C CB    . ALA A 1 119 ? 31.845  -30.449 18.948  1.00 40.58 119 A 1 
ATOM 904  N N     . GLN A 1 120 ? 31.208  -27.298 18.330  1.00 36.30 120 A 1 
ATOM 905  C CA    . GLN A 1 120 ? 31.649  -25.908 18.185  1.00 37.41 120 A 1 
ATOM 906  C C     . GLN A 1 120 ? 31.047  -24.982 19.239  1.00 36.09 120 A 1 
ATOM 907  O O     . GLN A 1 120 ? 31.755  -24.128 19.773  1.00 37.78 120 A 1 
ATOM 908  C CB    . GLN A 1 120 ? 31.335  -25.362 16.785  1.00 38.39 120 A 1 
ATOM 909  C CG    . GLN A 1 120 ? 32.461  -25.674 15.797  1.00 37.78 120 A 1 
ATOM 910  C CD    . GLN A 1 120 ? 32.275  -24.975 14.449  1.00 36.50 120 A 1 
ATOM 911  O OE1   . GLN A 1 120 ? 31.248  -24.384 14.136  1.00 35.90 120 A 1 
ATOM 912  N NE2   . GLN A 1 120 ? 33.278  -24.990 13.602  1.00 36.04 120 A 1 
ATOM 913  N N     . VAL A 1 121 ? 29.767  -25.159 19.576  1.00 38.50 121 A 1 
ATOM 914  C CA    . VAL A 1 121 ? 29.129  -24.362 20.642  1.00 38.54 121 A 1 
ATOM 915  C C     . VAL A 1 121 ? 29.662  -24.765 22.021  1.00 35.23 121 A 1 
ATOM 916  O O     . VAL A 1 121 ? 29.954  -23.905 22.848  1.00 35.67 121 A 1 
ATOM 917  C CB    . VAL A 1 121 ? 27.593  -24.470 20.565  1.00 38.78 121 A 1 
ATOM 918  C CG1   . VAL A 1 121 ? 26.916  -23.631 21.657  1.00 41.22 121 A 1 
ATOM 919  C CG2   . VAL A 1 121 ? 27.067  -23.951 19.215  1.00 49.94 121 A 1 
ATOM 920  N N     . HIS A 1 122 ? 29.863  -26.069 22.260  1.00 44.20 122 A 1 
ATOM 921  C CA    . HIS A 1 122 ? 30.420  -26.567 23.515  1.00 43.67 122 A 1 
ATOM 922  C C     . HIS A 1 122 ? 31.935  -26.365 23.638  1.00 40.04 122 A 1 
ATOM 923  O O     . HIS A 1 122 ? 32.435  -26.289 24.763  1.00 40.09 122 A 1 
ATOM 924  C CB    . HIS A 1 122 ? 30.036  -28.041 23.732  1.00 43.06 122 A 1 
ATOM 925  C CG    . HIS A 1 122 ? 28.710  -28.193 24.416  1.00 44.43 122 A 1 
ATOM 926  N ND1   . HIS A 1 122 ? 28.455  -27.911 25.736  1.00 44.00 122 A 1 
ATOM 927  C CD2   . HIS A 1 122 ? 27.528  -28.634 23.894  1.00 43.29 122 A 1 
ATOM 928  C CE1   . HIS A 1 122 ? 27.169  -28.176 26.001  1.00 42.84 122 A 1 
ATOM 929  N NE2   . HIS A 1 122 ? 26.565  -28.616 24.905  1.00 41.19 122 A 1 
ATOM 930  N N     . TYR A 1 123 ? 32.690  -26.234 22.535  1.00 41.65 123 A 1 
ATOM 931  C CA    . TYR A 1 123 ? 34.150  -26.065 22.564  1.00 41.12 123 A 1 
ATOM 932  C C     . TYR A 1 123 ? 34.588  -24.822 23.331  1.00 38.50 123 A 1 
ATOM 933  O O     . TYR A 1 123 ? 35.627  -24.858 23.981  1.00 38.75 123 A 1 
ATOM 934  C CB    . TYR A 1 123 ? 34.726  -26.032 21.137  1.00 41.29 123 A 1 
ATOM 935  C CG    . TYR A 1 123 ? 35.737  -27.125 20.871  1.00 42.47 123 A 1 
ATOM 936  C CD1   . TYR A 1 123 ? 37.108  -26.908 21.102  1.00 40.56 123 A 1 
ATOM 937  C CD2   . TYR A 1 123 ? 35.316  -28.382 20.398  1.00 40.27 123 A 1 
ATOM 938  C CE1   . TYR A 1 123 ? 38.040  -27.935 20.865  1.00 34.66 123 A 1 
ATOM 939  C CE2   . TYR A 1 123 ? 36.235  -29.411 20.165  1.00 33.37 123 A 1 
ATOM 940  C CZ    . TYR A 1 123 ? 37.603  -29.192 20.397  1.00 33.23 123 A 1 
ATOM 941  O OH    . TYR A 1 123 ? 38.510  -30.197 20.166  1.00 31.29 123 A 1 
ATOM 942  N N     . ALA A 1 124 ? 33.784  -23.754 23.311  1.00 39.60 124 A 1 
ATOM 943  C CA    . ALA A 1 124 ? 34.110  -22.553 24.070  1.00 40.15 124 A 1 
ATOM 944  C C     . ALA A 1 124 ? 34.193  -22.824 25.581  1.00 38.68 124 A 1 
ATOM 945  O O     . ALA A 1 124 ? 35.099  -22.318 26.247  1.00 38.44 124 A 1 
ATOM 946  C CB    . ALA A 1 124 ? 33.074  -21.477 23.749  1.00 38.75 124 A 1 
ATOM 947  N N     . ASN A 1 125 ? 33.303  -23.646 26.120  1.00 33.38 125 A 1 
ATOM 948  C CA    . ASN A 1 125 ? 33.307  -23.988 27.547  1.00 33.29 125 A 1 
ATOM 949  C C     . ASN A 1 125 ? 34.251  -25.149 27.892  1.00 31.68 125 A 1 
ATOM 950  O O     . ASN A 1 125 ? 34.762  -25.204 29.011  1.00 30.80 125 A 1 
ATOM 951  C CB    . ASN A 1 125 ? 31.874  -24.277 28.016  1.00 33.12 125 A 1 
ATOM 952  C CG    . ASN A 1 125 ? 31.082  -23.022 28.352  1.00 32.70 125 A 1 
ATOM 953  O OD1   . ASN A 1 125 ? 31.597  -21.934 28.524  1.00 35.90 125 A 1 
ATOM 954  N ND2   . ASN A 1 125 ? 29.783  -23.148 28.506  1.00 37.87 125 A 1 
ATOM 955  N N     . LEU A 1 126 ? 34.499  -26.077 26.951  1.00 39.75 126 A 1 
ATOM 956  C CA    . LEU A 1 126 ? 35.323  -27.263 27.210  1.00 42.34 126 A 1 
ATOM 957  C C     . LEU A 1 126 ? 36.816  -26.960 27.393  1.00 41.10 126 A 1 
ATOM 958  O O     . LEU A 1 126 ? 37.532  -27.814 27.915  1.00 39.03 126 A 1 
ATOM 959  C CB    . LEU A 1 126 ? 35.102  -28.306 26.100  1.00 40.29 126 A 1 
ATOM 960  C CG    . LEU A 1 126 ? 33.991  -29.314 26.437  1.00 38.50 126 A 1 
ATOM 961  C CD1   . LEU A 1 126 ? 33.535  -30.037 25.178  1.00 34.54 126 A 1 
ATOM 962  C CD2   . LEU A 1 126 ? 34.474  -30.362 27.444  1.00 37.16 126 A 1 
ATOM 963  N N     . LEU A 1 127 ? 37.286  -25.762 27.035  1.00 38.88 127 A 1 
ATOM 964  C CA    . LEU A 1 127 ? 38.671  -25.364 27.299  1.00 40.51 127 A 1 
ATOM 965  C C     . LEU A 1 127 ? 39.041  -25.368 28.794  1.00 39.62 127 A 1 
ATOM 966  O O     . LEU A 1 127 ? 40.224  -25.439 29.112  1.00 38.74 127 A 1 
ATOM 967  C CB    . LEU A 1 127 ? 38.936  -23.976 26.693  1.00 39.76 127 A 1 
ATOM 968  C CG    . LEU A 1 127 ? 39.262  -23.996 25.188  1.00 37.81 127 A 1 
ATOM 969  C CD1   . LEU A 1 127 ? 39.212  -22.583 24.627  1.00 36.09 127 A 1 
ATOM 970  C CD2   . LEU A 1 127 ? 40.660  -24.562 24.927  1.00 40.52 127 A 1 
ATOM 971  N N     . THR A 1 128 ? 38.051  -25.300 29.676  1.00 40.96 128 A 1 
ATOM 972  C CA    . THR A 1 128 ? 38.348  -25.318 31.122  1.00 41.49 128 A 1 
ATOM 973  C C     . THR A 1 128 ? 38.736  -26.696 31.639  1.00 39.70 128 A 1 
ATOM 974  O O     . THR A 1 128 ? 39.610  -26.798 32.504  1.00 39.08 128 A 1 
ATOM 975  C CB    . THR A 1 128 ? 37.176  -24.795 31.951  1.00 39.93 128 A 1 
ATOM 976  O OG1   . THR A 1 128 ? 35.982  -25.489 31.660  1.00 41.12 128 A 1 
ATOM 977  C CG2   . THR A 1 128 ? 36.925  -23.305 31.711  1.00 44.50 128 A 1 
ATOM 978  N N     . VAL A 1 129 ? 38.110  -27.766 31.130  1.00 44.64 129 A 1 
ATOM 979  C CA    . VAL A 1 129 ? 38.367  -29.105 31.665  1.00 45.31 129 A 1 
ATOM 980  C C     . VAL A 1 129 ? 39.562  -29.713 30.923  1.00 42.66 129 A 1 
ATOM 981  O O     . VAL A 1 129 ? 39.425  -30.302 29.851  1.00 41.12 129 A 1 
ATOM 982  C CB    . VAL A 1 129 ? 37.122  -30.008 31.655  1.00 43.10 129 A 1 
ATOM 983  C CG1   . VAL A 1 129 ? 37.392  -31.303 32.422  1.00 40.95 129 A 1 
ATOM 984  C CG2   . VAL A 1 129 ? 35.927  -29.319 32.334  1.00 45.58 129 A 1 
ATOM 985  N N     . MET A 1 130 ? 40.735  -29.591 31.520  1.00 45.34 130 A 1 
ATOM 986  C CA    . MET A 1 130 ? 41.961  -30.287 31.126  1.00 45.18 130 A 1 
ATOM 987  C C     . MET A 1 130 ? 41.827  -31.810 31.327  1.00 43.42 130 A 1 
ATOM 988  O O     . MET A 1 130 ? 42.502  -32.396 32.173  1.00 42.94 130 A 1 
ATOM 989  C CB    . MET A 1 130 ? 43.188  -29.747 31.894  1.00 43.06 130 A 1 
ATOM 990  C CG    . MET A 1 130 ? 43.697  -28.391 31.409  1.00 40.66 130 A 1 
ATOM 991  S SD    . MET A 1 130 ? 45.451  -28.135 31.817  1.00 37.52 130 A 1 
ATOM 992  C CE    . MET A 1 130 ? 45.314  -26.988 33.213  1.00 32.46 130 A 1 
ATOM 993  N N     . HIS A 1 131 ? 40.955  -32.482 30.545  1.00 42.78 131 A 1 
ATOM 994  C CA    . HIS A 1 131 ? 41.006  -33.938 30.503  1.00 43.97 131 A 1 
ATOM 995  C C     . HIS A 1 131 ? 42.279  -34.371 29.775  1.00 38.84 131 A 1 
ATOM 996  O O     . HIS A 1 131 ? 42.517  -34.011 28.622  1.00 41.06 131 A 1 
ATOM 997  C CB    . HIS A 1 131 ? 39.727  -34.538 29.909  1.00 45.01 131 A 1 
ATOM 998  C CG    . HIS A 1 131 ? 38.701  -34.833 30.975  1.00 45.38 131 A 1 
ATOM 999  N ND1   . HIS A 1 131 ? 38.868  -35.720 32.021  1.00 44.81 131 A 1 
ATOM 1000 C CD2   . HIS A 1 131 ? 37.450  -34.300 31.118  1.00 44.92 131 A 1 
ATOM 1001 C CE1   . HIS A 1 131 ? 37.745  -35.703 32.771  1.00 44.81 131 A 1 
ATOM 1002 N NE2   . HIS A 1 131 ? 36.870  -34.862 32.250  1.00 43.12 131 A 1 
ATOM 1003 N N     . GLN A 1 132 ? 43.107  -35.165 30.472  1.00 42.68 132 A 1 
ATOM 1004 C CA    . GLN A 1 132 ? 44.319  -35.790 29.946  1.00 47.29 132 A 1 
ATOM 1005 C C     . GLN A 1 132 ? 43.952  -36.701 28.761  1.00 45.30 132 A 1 
ATOM 1006 O O     . GLN A 1 132 ? 43.520  -37.836 28.945  1.00 44.99 132 A 1 
ATOM 1007 C CB    . GLN A 1 132 ? 45.021  -36.612 31.039  1.00 47.43 132 A 1 
ATOM 1008 C CG    . GLN A 1 132 ? 45.740  -35.763 32.103  1.00 45.32 132 A 1 
ATOM 1009 C CD    . GLN A 1 132 ? 46.390  -36.618 33.199  1.00 40.50 132 A 1 
ATOM 1010 O OE1   . GLN A 1 132 ? 46.137  -37.791 33.337  1.00 38.04 132 A 1 
ATOM 1011 N NE2   . GLN A 1 132 ? 47.244  -36.039 34.012  1.00 34.86 132 A 1 
ATOM 1012 N N     . ARG A 1 133 ? 44.101  -36.214 27.510  1.00 35.11 133 A 1 
ATOM 1013 C CA    . ARG A 1 133 ? 44.002  -37.054 26.320  1.00 36.23 133 A 1 
ATOM 1014 C C     . ARG A 1 133 ? 45.238  -37.948 26.275  1.00 32.92 133 A 1 
ATOM 1015 O O     . ARG A 1 133 ? 46.330  -37.468 25.975  1.00 34.00 133 A 1 
ATOM 1016 C CB    . ARG A 1 133 ? 43.856  -36.221 25.035  1.00 37.37 133 A 1 
ATOM 1017 C CG    . ARG A 1 133 ? 42.459  -35.603 24.912  1.00 38.70 133 A 1 
ATOM 1018 C CD    . ARG A 1 133 ? 42.305  -34.885 23.566  1.00 40.08 133 A 1 
ATOM 1019 N NE    . ARG A 1 133 ? 40.958  -34.306 23.408  1.00 34.86 133 A 1 
ATOM 1020 C CZ    . ARG A 1 133 ? 40.493  -33.671 22.337  1.00 33.01 133 A 1 
ATOM 1021 N NH1   . ARG A 1 133 ? 41.236  -33.502 21.265  1.00 30.33 133 A 1 
ATOM 1022 N NH2   . ARG A 1 133 ? 39.289  -33.191 22.329  1.00 28.08 133 A 1 
ATOM 1023 N N     . MET A 1 134 ? 45.080  -39.257 26.559  1.00 31.19 134 A 1 
ATOM 1024 C CA    . MET A 1 134 ? 46.147  -40.227 26.326  1.00 32.01 134 A 1 
ATOM 1025 C C     . MET A 1 134 ? 46.467  -40.276 24.825  1.00 29.67 134 A 1 
ATOM 1026 O O     . MET A 1 134 ? 45.539  -40.288 24.009  1.00 29.97 134 A 1 
ATOM 1027 C CB    . MET A 1 134 ? 45.777  -41.626 26.842  1.00 32.49 134 A 1 
ATOM 1028 C CG    . MET A 1 134 ? 45.909  -41.734 28.372  1.00 32.56 134 A 1 
ATOM 1029 S SD    . MET A 1 134 ? 46.081  -43.451 28.948  1.00 29.94 134 A 1 
ATOM 1030 C CE    . MET A 1 134 ? 46.251  -43.168 30.718  1.00 27.86 134 A 1 
ATOM 1031 N N     . PRO A 1 135 ? 47.735  -40.294 24.418  1.00 35.71 135 A 1 
ATOM 1032 C CA    . PRO A 1 135 ? 48.150  -40.378 23.034  1.00 37.76 135 A 1 
ATOM 1033 C C     . PRO A 1 135 ? 47.834  -41.773 22.485  1.00 36.88 135 A 1 
ATOM 1034 O O     . PRO A 1 135 ? 48.513  -42.743 22.818  1.00 38.26 135 A 1 
ATOM 1035 C CB    . PRO A 1 135 ? 49.643  -40.053 23.030  1.00 38.12 135 A 1 
ATOM 1036 C CG    . PRO A 1 135 ? 50.111  -40.509 24.413  1.00 40.53 135 A 1 
ATOM 1037 C CD    . PRO A 1 135 ? 48.887  -40.252 25.307  1.00 49.25 135 A 1 
ATOM 1038 N N     . VAL A 1 136 ? 46.799  -41.904 21.649  1.00 34.95 136 A 1 
ATOM 1039 C CA    . VAL A 1 136 ? 46.522  -43.157 20.946  1.00 38.16 136 A 1 
ATOM 1040 C C     . VAL A 1 136 ? 47.621  -43.362 19.901  1.00 35.05 136 A 1 
ATOM 1041 O O     . VAL A 1 136 ? 47.851  -42.512 19.046  1.00 37.25 136 A 1 
ATOM 1042 C CB    . VAL A 1 136 ? 45.120  -43.184 20.316  1.00 38.58 136 A 1 
ATOM 1043 C CG1   . VAL A 1 136 ? 44.851  -44.526 19.618  1.00 38.74 136 A 1 
ATOM 1044 C CG2   . VAL A 1 136 ? 44.041  -42.994 21.395  1.00 48.79 136 A 1 
ATOM 1045 N N     . VAL A 1 137 ? 48.326  -44.494 19.990  1.00 36.90 137 A 1 
ATOM 1046 C CA    . VAL A 1 137 ? 49.468  -44.862 19.146  1.00 41.44 137 A 1 
ATOM 1047 C C     . VAL A 1 137 ? 48.981  -45.068 17.705  1.00 38.59 137 A 1 
ATOM 1048 O O     . VAL A 1 137 ? 48.178  -45.959 17.430  1.00 39.27 137 A 1 
ATOM 1049 C CB    . VAL A 1 137 ? 50.169  -46.125 19.685  1.00 39.82 137 A 1 
ATOM 1050 C CG1   . VAL A 1 137 ? 51.430  -46.454 18.888  1.00 38.68 137 A 1 
ATOM 1051 C CG2   . VAL A 1 137 ? 50.574  -45.952 21.163  1.00 42.99 137 A 1 
ATOM 1052 N N     . SER A 1 138 ? 49.456  -44.242 16.778  1.00 40.07 138 A 1 
ATOM 1053 C CA    . SER A 1 138 ? 49.134  -44.338 15.348  1.00 43.19 138 A 1 
ATOM 1054 C C     . SER A 1 138 ? 49.796  -45.570 14.727  1.00 42.19 138 A 1 
ATOM 1055 O O     . SER A 1 138 ? 51.016  -45.590 14.548  1.00 42.73 138 A 1 
ATOM 1056 C CB    . SER A 1 138 ? 49.598  -43.066 14.636  1.00 40.53 138 A 1 
ATOM 1057 O OG    . SER A 1 138 ? 50.975  -42.827 14.878  1.00 40.27 138 A 1 
ATOM 1058 N N     . HIS A 1 139 ? 48.998  -46.566 14.356  1.00 29.78 139 A 1 
ATOM 1059 C CA    . HIS A 1 139 ? 49.504  -47.710 13.603  1.00 35.45 139 A 1 
ATOM 1060 C C     . HIS A 1 139 ? 49.997  -47.268 12.208  1.00 32.81 139 A 1 
ATOM 1061 O O     . HIS A 1 139 ? 49.341  -46.449 11.554  1.00 32.53 139 A 1 
ATOM 1062 C CB    . HIS A 1 139 ? 48.450  -48.819 13.503  1.00 33.74 139 A 1 
ATOM 1063 C CG    . HIS A 1 139 ? 48.541  -49.804 14.655  1.00 34.07 139 A 1 
ATOM 1064 N ND1   . HIS A 1 139 ? 49.462  -50.829 14.773  1.00 34.48 139 A 1 
ATOM 1065 C CD2   . HIS A 1 139 ? 47.751  -49.864 15.761  1.00 34.89 139 A 1 
ATOM 1066 C CE1   . HIS A 1 139 ? 49.217  -51.468 15.919  1.00 33.11 139 A 1 
ATOM 1067 N NE2   . HIS A 1 139 ? 48.192  -50.915 16.561  1.00 32.53 139 A 1 
ATOM 1068 N N     . PRO A 1 140 ? 51.140  -47.797 11.715  1.00 40.59 140 A 1 
ATOM 1069 C CA    . PRO A 1 140 ? 51.740  -47.400 10.453  1.00 45.31 140 A 1 
ATOM 1070 C C     . PRO A 1 140 ? 50.927  -47.954 9.264   1.00 44.48 140 A 1 
ATOM 1071 O O     . PRO A 1 140 ? 50.882  -49.159 9.040   1.00 46.07 140 A 1 
ATOM 1072 C CB    . PRO A 1 140 ? 53.171  -47.945 10.494  1.00 43.18 140 A 1 
ATOM 1073 C CG    . PRO A 1 140 ? 53.067  -49.187 11.381  1.00 45.66 140 A 1 
ATOM 1074 C CD    . PRO A 1 140 ? 51.968  -48.795 12.386  1.00 54.04 140 A 1 
ATOM 1075 N N     . ALA A 1 141 ? 50.273  -47.082 8.506   1.00 38.73 141 A 1 
ATOM 1076 C CA    . ALA A 1 141 ? 49.572  -47.463 7.288   1.00 40.98 141 A 1 
ATOM 1077 C C     . ALA A 1 141 ? 50.577  -47.906 6.212   1.00 38.21 141 A 1 
ATOM 1078 O O     . ALA A 1 141 ? 51.545  -47.202 5.903   1.00 39.37 141 A 1 
ATOM 1079 C CB    . ALA A 1 141 ? 48.694  -46.300 6.825   1.00 39.34 141 A 1 
ATOM 1080 N N     . VAL A 1 142 ? 50.350  -49.092 5.626   1.00 38.63 142 A 1 
ATOM 1081 C CA    . VAL A 1 142 ? 51.225  -49.729 4.639   1.00 44.41 142 A 1 
ATOM 1082 C C     . VAL A 1 142 ? 51.153  -48.955 3.315   1.00 41.59 142 A 1 
ATOM 1083 O O     . VAL A 1 142 ? 50.073  -48.747 2.756   1.00 42.65 142 A 1 
ATOM 1084 C CB    . VAL A 1 142 ? 50.857  -51.217 4.458   1.00 42.12 142 A 1 
ATOM 1085 C CG1   . VAL A 1 142 ? 51.762  -51.911 3.441   1.00 40.70 142 A 1 
ATOM 1086 C CG2   . VAL A 1 142 ? 50.978  -51.972 5.783   1.00 46.13 142 A 1 
ATOM 1087 N N     . ALA A 1 143 ? 52.314  -48.543 2.785   1.00 43.49 143 A 1 
ATOM 1088 C CA    . ALA A 1 143 ? 52.458  -47.818 1.530   1.00 47.24 143 A 1 
ATOM 1089 C C     . ALA A 1 143 ? 52.256  -48.751 0.321   1.00 45.12 143 A 1 
ATOM 1090 O O     . ALA A 1 143 ? 53.155  -49.493 -0.046  1.00 48.32 143 A 1 
ATOM 1091 C CB    . ALA A 1 143 ? 53.839  -47.148 1.517   1.00 45.29 143 A 1 
ATOM 1092 N N     . ILE A 1 144 ? 51.082  -48.695 -0.336  1.00 39.83 144 A 1 
ATOM 1093 C CA    . ILE A 1 144 ? 50.837  -49.409 -1.602  1.00 43.38 144 A 1 
ATOM 1094 C C     . ILE A 1 144 ? 51.548  -48.640 -2.733  1.00 40.88 144 A 1 
ATOM 1095 O O     . ILE A 1 144 ? 51.339  -47.430 -2.852  1.00 40.47 144 A 1 
ATOM 1096 C CB    . ILE A 1 144 ? 49.331  -49.613 -1.858  1.00 41.67 144 A 1 
ATOM 1097 C CG1   . ILE A 1 144 ? 48.688  -50.404 -0.695  1.00 42.13 144 A 1 
ATOM 1098 C CG2   . ILE A 1 144 ? 49.114  -50.366 -3.182  1.00 44.84 144 A 1 
ATOM 1099 C CD1   . ILE A 1 144 ? 47.174  -50.585 -0.803  1.00 42.78 144 A 1 
ATOM 1100 N N     . PRO A 1 145 ? 52.401  -49.290 -3.562  1.00 44.05 145 A 1 
ATOM 1101 C CA    . PRO A 1 145 ? 53.227  -48.611 -4.551  1.00 49.86 145 A 1 
ATOM 1102 C C     . PRO A 1 145 ? 52.400  -48.096 -5.751  1.00 49.21 145 A 1 
ATOM 1103 O O     . PRO A 1 145 ? 51.531  -48.815 -6.254  1.00 50.67 145 A 1 
ATOM 1104 C CB    . PRO A 1 145 ? 54.275  -49.646 -4.975  1.00 47.35 145 A 1 
ATOM 1105 C CG    . PRO A 1 145 ? 53.564  -50.981 -4.774  1.00 49.88 145 A 1 
ATOM 1106 C CD    . PRO A 1 145 ? 52.683  -50.715 -3.556  1.00 57.51 145 A 1 
ATOM 1107 N N     . PRO A 1 146 ? 52.663  -46.877 -6.270  1.00 48.69 146 A 1 
ATOM 1108 C CA    . PRO A 1 146 ? 51.963  -46.304 -7.411  1.00 52.32 146 A 1 
ATOM 1109 C C     . PRO A 1 146 ? 52.417  -46.977 -8.719  1.00 51.13 146 A 1 
ATOM 1110 O O     . PRO A 1 146 ? 53.567  -46.839 -9.127  1.00 54.40 146 A 1 
ATOM 1111 C CB    . PRO A 1 146 ? 52.278  -44.810 -7.374  1.00 51.11 146 A 1 
ATOM 1112 C CG    . PRO A 1 146 ? 53.673  -44.750 -6.755  1.00 53.09 146 A 1 
ATOM 1113 C CD    . PRO A 1 146 ? 53.670  -45.939 -5.775  1.00 61.22 146 A 1 
ATOM 1114 N N     . VAL A 1 147 ? 51.537  -47.714 -9.413  1.00 39.47 147 A 1 
ATOM 1115 C CA    . VAL A 1 147 ? 51.826  -48.333 -10.710 1.00 43.23 147 A 1 
ATOM 1116 C C     . VAL A 1 147 ? 51.807  -47.264 -11.816 1.00 41.17 147 A 1 
ATOM 1117 O O     . VAL A 1 147 ? 50.845  -46.511 -11.945 1.00 40.59 147 A 1 
ATOM 1118 C CB    . VAL A 1 147 ? 50.880  -49.504 -11.019 1.00 39.84 147 A 1 
ATOM 1119 C CG1   . VAL A 1 147 ? 51.266  -50.200 -12.329 1.00 39.98 147 A 1 
ATOM 1120 C CG2   . VAL A 1 147 ? 50.923  -50.571 -9.914  1.00 45.50 147 A 1 
ATOM 1121 N N     . SER A 1 148 ? 52.854  -47.203 -12.641 1.00 48.83 148 A 1 
ATOM 1122 C CA    . SER A 1 148 ? 53.244  -46.124 -13.557 1.00 50.83 148 A 1 
ATOM 1123 C C     . SER A 1 148 ? 52.723  -46.249 -14.998 1.00 48.86 148 A 1 
ATOM 1124 O O     . SER A 1 148 ? 53.499  -46.068 -15.933 1.00 49.02 148 A 1 
ATOM 1125 C CB    . SER A 1 148 ? 54.778  -46.047 -13.561 1.00 48.26 148 A 1 
ATOM 1126 O OG    . SER A 1 148 ? 55.332  -47.233 -14.101 1.00 44.57 148 A 1 
ATOM 1127 N N     . LEU A 1 149 ? 51.484  -46.612 -15.246 1.00 35.70 149 A 1 
ATOM 1128 C CA    . LEU A 1 149 ? 50.990  -46.875 -16.610 1.00 38.59 149 A 1 
ATOM 1129 C C     . LEU A 1 149 ? 51.033  -45.617 -17.496 1.00 36.48 149 A 1 
ATOM 1130 O O     . LEU A 1 149 ? 50.171  -44.747 -17.428 1.00 34.85 149 A 1 
ATOM 1131 C CB    . LEU A 1 149 ? 49.609  -47.538 -16.565 1.00 35.22 149 A 1 
ATOM 1132 C CG    . LEU A 1 149 ? 49.679  -49.079 -16.450 1.00 35.22 149 A 1 
ATOM 1133 C CD1   . LEU A 1 149 ? 48.331  -49.642 -16.030 1.00 37.47 149 A 1 
ATOM 1134 C CD2   . LEU A 1 149 ? 50.080  -49.734 -17.784 1.00 41.13 149 A 1 
ATOM 1135 N N     . PHE A 1 150 ? 52.018  -45.576 -18.373 1.00 36.56 150 A 1 
ATOM 1136 C CA    . PHE A 1 150 ? 52.498  -44.467 -19.230 1.00 40.09 150 A 1 
ATOM 1137 C C     . PHE A 1 150 ? 51.818  -44.374 -20.616 1.00 37.46 150 A 1 
ATOM 1138 O O     . PHE A 1 150 ? 52.452  -43.914 -21.550 1.00 37.30 150 A 1 
ATOM 1139 C CB    . PHE A 1 150 ? 54.026  -44.615 -19.366 1.00 36.78 150 A 1 
ATOM 1140 C CG    . PHE A 1 150 ? 54.837  -43.569 -18.647 1.00 39.49 150 A 1 
ATOM 1141 C CD1   . PHE A 1 150 ? 55.093  -42.317 -19.259 1.00 40.86 150 A 1 
ATOM 1142 C CD2   . PHE A 1 150 ? 55.393  -43.847 -17.379 1.00 40.81 150 A 1 
ATOM 1143 C CE1   . PHE A 1 150 ? 55.886  -41.373 -18.595 1.00 36.56 150 A 1 
ATOM 1144 C CE2   . PHE A 1 150 ? 56.173  -42.903 -16.727 1.00 34.61 150 A 1 
ATOM 1145 C CZ    . PHE A 1 150 ? 56.442  -41.654 -17.321 1.00 33.67 150 A 1 
ATOM 1146 N N     . ALA A 1 151 ? 50.605  -44.860 -20.826 1.00 38.03 151 A 1 
ATOM 1147 C CA    . ALA A 1 151 ? 50.067  -45.128 -22.164 1.00 40.79 151 A 1 
ATOM 1148 C C     . ALA A 1 151 ? 50.078  -43.897 -23.104 1.00 37.75 151 A 1 
ATOM 1149 O O     . ALA A 1 151 ? 49.594  -42.823 -22.777 1.00 36.48 151 A 1 
ATOM 1150 C CB    . ALA A 1 151 ? 48.677  -45.744 -22.033 1.00 38.04 151 A 1 
ATOM 1151 N N     . GLU A 1 152 ? 50.589  -44.135 -24.326 1.00 40.34 152 A 1 
ATOM 1152 C CA    . GLU A 1 152 ? 51.207  -43.193 -25.273 1.00 43.02 152 A 1 
ATOM 1153 C C     . GLU A 1 152 ? 50.255  -42.685 -26.394 1.00 40.48 152 A 1 
ATOM 1154 O O     . GLU A 1 152 ? 50.665  -42.544 -27.530 1.00 40.55 152 A 1 
ATOM 1155 C CB    . GLU A 1 152 ? 52.426  -43.940 -25.844 1.00 39.60 152 A 1 
ATOM 1156 C CG    . GLU A 1 152 ? 53.540  -43.090 -26.469 1.00 39.12 152 A 1 
ATOM 1157 C CD    . GLU A 1 152 ? 54.734  -43.936 -26.934 1.00 39.96 152 A 1 
ATOM 1158 O OE1   . GLU A 1 152 ? 55.839  -43.366 -27.011 1.00 37.91 152 A 1 
ATOM 1159 O OE2   . GLU A 1 152 ? 54.544  -45.155 -27.202 1.00 37.95 152 A 1 
ATOM 1160 N N     . ALA A 1 153 ? 48.969  -42.490 -26.178 1.00 39.83 153 A 1 
ATOM 1161 C CA    . ALA A 1 153 ? 47.968  -42.398 -27.253 1.00 41.24 153 A 1 
ATOM 1162 C C     . ALA A 1 153 ? 48.249  -41.272 -28.276 1.00 37.67 153 A 1 
ATOM 1163 O O     . ALA A 1 153 ? 48.140  -40.088 -27.965 1.00 37.68 153 A 1 
ATOM 1164 C CB    . ALA A 1 153 ? 46.571  -42.296 -26.641 1.00 39.54 153 A 1 
ATOM 1165 N N     . GLU A 1 154 ? 48.567  -41.665 -29.532 1.00 43.11 154 A 1 
ATOM 1166 C CA    . GLU A 1 154 ? 48.900  -40.804 -30.668 1.00 46.61 154 A 1 
ATOM 1167 C C     . GLU A 1 154 ? 47.704  -39.947 -31.135 1.00 44.49 154 A 1 
ATOM 1168 O O     . GLU A 1 154 ? 46.652  -40.450 -31.539 1.00 44.88 154 A 1 
ATOM 1169 C CB    . GLU A 1 154 ? 49.399  -41.652 -31.838 1.00 43.21 154 A 1 
ATOM 1170 C CG    . GLU A 1 154 ? 50.784  -42.293 -31.632 1.00 41.27 154 A 1 
ATOM 1171 C CD    . GLU A 1 154 ? 51.248  -43.042 -32.895 1.00 40.60 154 A 1 
ATOM 1172 O OE1   . GLU A 1 154 ? 52.436  -42.910 -33.262 1.00 37.71 154 A 1 
ATOM 1173 O OE2   . GLU A 1 154 ? 50.395  -43.731 -33.516 1.00 38.66 154 A 1 
ATOM 1174 N N     . ALA A 1 155 ? 47.875  -38.624 -31.146 1.00 37.50 155 A 1 
ATOM 1175 C CA    . ALA A 1 155 ? 46.896  -37.645 -31.608 1.00 39.38 155 A 1 
ATOM 1176 C C     . ALA A 1 155 ? 46.923  -37.478 -33.140 1.00 36.07 155 A 1 
ATOM 1177 O O     . ALA A 1 155 ? 47.500  -36.523 -33.658 1.00 36.07 155 A 1 
ATOM 1178 C CB    . ALA A 1 155 ? 47.151  -36.333 -30.860 1.00 38.13 155 A 1 
ATOM 1179 N N     . THR A 1 156 ? 46.319  -38.391 -33.939 1.00 44.54 156 A 1 
ATOM 1180 C CA    . THR A 1 156 ? 46.156  -38.238 -35.397 1.00 46.39 156 A 1 
ATOM 1181 C C     . THR A 1 156 ? 45.190  -37.089 -35.721 1.00 42.81 156 A 1 
ATOM 1182 O O     . THR A 1 156 ? 44.012  -37.134 -35.398 1.00 43.48 156 A 1 
ATOM 1183 C CB    . THR A 1 156 ? 45.715  -39.539 -36.067 1.00 43.62 156 A 1 
ATOM 1184 O OG1   . THR A 1 156 ? 44.701  -40.187 -35.328 1.00 43.61 156 A 1 
ATOM 1185 C CG2   . THR A 1 156 ? 46.870  -40.528 -36.196 1.00 48.35 156 A 1 
ATOM 1186 N N     . ALA A 1 157 ? 45.698  -36.037 -36.378 1.00 39.77 157 A 1 
ATOM 1187 C CA    . ALA A 1 157 ? 45.008  -34.788 -36.706 1.00 41.17 157 A 1 
ATOM 1188 C C     . ALA A 1 157 ? 44.428  -34.794 -38.139 1.00 37.99 157 A 1 
ATOM 1189 O O     . ALA A 1 157 ? 45.103  -34.344 -39.057 1.00 38.73 157 A 1 
ATOM 1190 C CB    . ALA A 1 157 ? 46.005  -33.638 -36.496 1.00 39.99 157 A 1 
ATOM 1191 N N     . PRO A 1 158 ? 43.190  -35.288 -38.421 1.00 40.51 158 A 1 
ATOM 1192 C CA    . PRO A 1 158 ? 42.651  -35.310 -39.769 1.00 43.95 158 A 1 
ATOM 1193 C C     . PRO A 1 158 ? 42.332  -33.890 -40.270 1.00 42.45 158 A 1 
ATOM 1194 O O     . PRO A 1 158 ? 41.612  -33.116 -39.644 1.00 43.53 158 A 1 
ATOM 1195 C CB    . PRO A 1 158 ? 41.428  -36.225 -39.717 1.00 41.77 158 A 1 
ATOM 1196 C CG    . PRO A 1 158 ? 40.929  -36.084 -38.284 1.00 43.70 158 A 1 
ATOM 1197 C CD    . PRO A 1 158 ? 42.219  -35.869 -37.485 1.00 51.79 158 A 1 
ATOM 1198 N N     . VAL A 1 159 ? 42.878  -33.586 -41.481 1.00 35.55 159 A 1 
ATOM 1199 C CA    . VAL A 1 159 ? 42.782  -32.296 -42.189 1.00 40.05 159 A 1 
ATOM 1200 C C     . VAL A 1 159 ? 41.421  -32.176 -42.897 1.00 37.73 159 A 1 
ATOM 1201 O O     . VAL A 1 159 ? 41.268  -32.592 -44.043 1.00 36.46 159 A 1 
ATOM 1202 C CB    . VAL A 1 159 ? 43.963  -32.179 -43.189 1.00 37.38 159 A 1 
ATOM 1203 C CG1   . VAL A 1 159 ? 43.980  -30.838 -43.914 1.00 36.26 159 A 1 
ATOM 1204 C CG2   . VAL A 1 159 ? 45.320  -32.346 -42.489 1.00 41.37 159 A 1 
ATOM 1205 N N     . LEU A 1 160 ? 40.385  -31.625 -42.244 1.00 36.24 160 A 1 
ATOM 1206 C CA    . LEU A 1 160 ? 39.072  -31.425 -42.868 1.00 39.87 160 A 1 
ATOM 1207 C C     . LEU A 1 160 ? 39.123  -30.311 -43.936 1.00 37.71 160 A 1 
ATOM 1208 O O     . LEU A 1 160 ? 39.515  -29.178 -43.671 1.00 36.38 160 A 1 
ATOM 1209 C CB    . LEU A 1 160 ? 37.988  -31.200 -41.805 1.00 37.68 160 A 1 
ATOM 1210 C CG    . LEU A 1 160 ? 37.304  -32.511 -41.375 1.00 37.76 160 A 1 
ATOM 1211 C CD1   . LEU A 1 160 ? 36.578  -32.319 -40.039 1.00 39.09 160 A 1 
ATOM 1212 C CD2   . LEU A 1 160 ? 36.276  -32.975 -42.412 1.00 41.31 160 A 1 
ATOM 1213 N N     . GLY A 1 161 ? 38.730  -30.666 -45.172 1.00 36.72 161 A 1 
ATOM 1214 C CA    . GLY A 1 161 ? 38.826  -29.838 -46.372 1.00 39.59 161 A 1 
ATOM 1215 C C     . GLY A 1 161 ? 37.877  -28.636 -46.382 1.00 37.74 161 A 1 
ATOM 1216 O O     . GLY A 1 161 ? 36.687  -28.734 -46.139 1.00 36.47 161 A 1 
ATOM 1217 N N     . ARG A 1 162 ? 38.429  -27.490 -46.774 1.00 28.45 162 A 1 
ATOM 1218 C CA    . ARG A 1 162 ? 37.843  -26.148 -46.783 1.00 32.33 162 A 1 
ATOM 1219 C C     . ARG A 1 162 ? 37.043  -25.890 -48.077 1.00 30.08 162 A 1 
ATOM 1220 O O     . ARG A 1 162 ? 37.538  -25.200 -48.951 1.00 28.10 162 A 1 
ATOM 1221 C CB    . ARG A 1 162 ? 39.008  -25.158 -46.596 1.00 31.21 162 A 1 
ATOM 1222 C CG    . ARG A 1 162 ? 38.607  -23.757 -46.118 1.00 32.06 162 A 1 
ATOM 1223 C CD    . ARG A 1 162 ? 39.877  -22.881 -46.041 1.00 33.19 162 A 1 
ATOM 1224 N NE    . ARG A 1 162 ? 39.640  -21.630 -45.344 1.00 32.94 162 A 1 
ATOM 1225 C CZ    . ARG A 1 162 ? 40.541  -20.692 -45.098 1.00 31.67 162 A 1 
ATOM 1226 N NH1   . ARG A 1 162 ? 41.774  -20.802 -45.517 1.00 29.18 162 A 1 
ATOM 1227 N NH2   . ARG A 1 162 ? 40.236  -19.627 -44.438 1.00 26.84 162 A 1 
ATOM 1228 N N     . LYS A 1 163 ? 35.860  -26.446 -48.243 1.00 26.82 163 A 1 
ATOM 1229 C CA    . LYS A 1 163 ? 35.109  -26.347 -49.498 1.00 32.13 163 A 1 
ATOM 1230 C C     . LYS A 1 163 ? 34.626  -24.908 -49.748 1.00 30.15 163 A 1 
ATOM 1231 O O     . LYS A 1 163 ? 34.015  -24.296 -48.882 1.00 28.69 163 A 1 
ATOM 1232 C CB    . LYS A 1 163 ? 33.965  -27.382 -49.520 1.00 30.86 163 A 1 
ATOM 1233 C CG    . LYS A 1 163 ? 33.729  -27.933 -50.932 1.00 30.99 163 A 1 
ATOM 1234 C CD    . LYS A 1 163 ? 32.595  -28.968 -50.957 1.00 31.06 163 A 1 
ATOM 1235 C CE    . LYS A 1 163 ? 32.450  -29.565 -52.351 1.00 30.22 163 A 1 
ATOM 1236 N NZ    . LYS A 1 163 ? 31.289  -30.457 -52.456 1.00 29.75 163 A 1 
ATOM 1237 N N     . GLU A 1 164 ? 34.916  -24.401 -50.953 1.00 33.53 164 A 1 
ATOM 1238 C CA    . GLU A 1 164 ? 34.637  -23.047 -51.451 1.00 35.78 164 A 1 
ATOM 1239 C C     . GLU A 1 164 ? 33.170  -22.903 -51.910 1.00 34.22 164 A 1 
ATOM 1240 O O     . GLU A 1 164 ? 32.866  -23.134 -53.074 1.00 33.74 164 A 1 
ATOM 1241 C CB    . GLU A 1 164 ? 35.582  -22.743 -52.629 1.00 34.60 164 A 1 
ATOM 1242 C CG    . GLU A 1 164 ? 37.083  -22.728 -52.262 1.00 34.27 164 A 1 
ATOM 1243 C CD    . GLU A 1 164 ? 37.999  -22.529 -53.477 1.00 35.24 164 A 1 
ATOM 1244 O OE1   . GLU A 1 164 ? 38.997  -21.800 -53.321 1.00 34.48 164 A 1 
ATOM 1245 O OE2   . GLU A 1 164 ? 37.728  -23.156 -54.524 1.00 35.10 164 A 1 
ATOM 1246 N N     . GLU A 1 165 ? 32.228  -22.571 -51.031 1.00 32.62 165 A 1 
ATOM 1247 C CA    . GLU A 1 165 ? 30.844  -22.316 -51.466 1.00 34.19 165 A 1 
ATOM 1248 C C     . GLU A 1 165 ? 30.743  -20.995 -52.250 1.00 32.30 165 A 1 
ATOM 1249 O O     . GLU A 1 165 ? 31.080  -19.914 -51.772 1.00 31.15 165 A 1 
ATOM 1250 C CB    . GLU A 1 165 ? 29.834  -22.418 -50.314 1.00 33.34 165 A 1 
ATOM 1251 C CG    . GLU A 1 165 ? 29.507  -23.893 -50.000 1.00 33.59 165 A 1 
ATOM 1252 C CD    . GLU A 1 165 ? 28.379  -24.086 -48.960 1.00 35.46 165 A 1 
ATOM 1253 O OE1   . GLU A 1 165 ? 27.800  -25.193 -48.966 1.00 35.00 165 A 1 
ATOM 1254 O OE2   . GLU A 1 165 ? 28.136  -23.152 -48.167 1.00 36.48 165 A 1 
ATOM 1255 N N     . ASP A 1 166 ? 30.285  -21.136 -53.497 1.00 32.90 166 A 1 
ATOM 1256 C CA    . ASP A 1 166 ? 30.312  -20.154 -54.573 1.00 36.37 166 A 1 
ATOM 1257 C C     . ASP A 1 166 ? 29.193  -19.102 -54.402 1.00 34.28 166 A 1 
ATOM 1258 O O     . ASP A 1 166 ? 28.002  -19.391 -54.482 1.00 33.61 166 A 1 
ATOM 1259 C CB    . ASP A 1 166 ? 30.214  -20.941 -55.889 1.00 34.72 166 A 1 
ATOM 1260 C CG    . ASP A 1 166 ? 30.971  -20.343 -57.073 1.00 32.86 166 A 1 
ATOM 1261 O OD1   . ASP A 1 166 ? 31.592  -19.277 -56.907 1.00 33.67 166 A 1 
ATOM 1262 O OD2   . ASP A 1 166 ? 30.912  -21.000 -58.137 1.00 34.41 166 A 1 
ATOM 1263 N N     . THR A 1 167 ? 29.561  -17.839 -54.138 1.00 30.02 167 A 1 
ATOM 1264 C CA    . THR A 1 167 ? 28.676  -16.703 -53.802 1.00 31.25 167 A 1 
ATOM 1265 C C     . THR A 1 167 ? 28.010  -16.064 -55.026 1.00 29.49 167 A 1 
ATOM 1266 O O     . THR A 1 167 ? 28.115  -14.854 -55.242 1.00 27.75 167 A 1 
ATOM 1267 C CB    . THR A 1 167 ? 29.430  -15.655 -52.956 1.00 29.20 167 A 1 
ATOM 1268 O OG1   . THR A 1 167 ? 30.617  -15.239 -53.600 1.00 30.02 167 A 1 
ATOM 1269 C CG2   . THR A 1 167 ? 29.813  -16.181 -51.579 1.00 34.29 167 A 1 
ATOM 1270 N N     . SER A 1 168 ? 27.314  -16.832 -55.871 1.00 33.89 168 A 1 
ATOM 1271 C CA    . SER A 1 168 ? 26.640  -16.359 -57.084 1.00 33.81 168 A 1 
ATOM 1272 C C     . SER A 1 168 ? 25.364  -15.556 -56.784 1.00 32.54 168 A 1 
ATOM 1273 O O     . SER A 1 168 ? 24.241  -16.016 -56.998 1.00 32.06 168 A 1 
ATOM 1274 C CB    . SER A 1 168 ? 26.365  -17.550 -58.011 1.00 33.03 168 A 1 
ATOM 1275 O OG    . SER A 1 168 ? 25.773  -17.121 -59.210 1.00 33.52 168 A 1 
ATOM 1276 N N     . TRP A 1 169 ? 25.493  -14.319 -56.258 1.00 34.55 169 A 1 
ATOM 1277 C CA    . TRP A 1 169 ? 24.383  -13.379 -56.085 1.00 32.83 169 A 1 
ATOM 1278 C C     . TRP A 1 169 ? 23.910  -12.881 -57.462 1.00 31.39 169 A 1 
ATOM 1279 O O     . TRP A 1 169 ? 24.572  -12.085 -58.115 1.00 29.79 169 A 1 
ATOM 1280 C CB    . TRP A 1 169 ? 24.771  -12.242 -55.139 1.00 31.55 169 A 1 
ATOM 1281 C CG    . TRP A 1 169 ? 24.832  -12.638 -53.701 1.00 30.33 169 A 1 
ATOM 1282 C CD1   . TRP A 1 169 ? 25.882  -13.207 -53.082 1.00 28.12 169 A 1 
ATOM 1283 C CD2   . TRP A 1 169 ? 23.774  -12.517 -52.679 1.00 31.29 169 A 1 
ATOM 1284 N NE1   . TRP A 1 169 ? 25.571  -13.465 -51.742 1.00 26.68 169 A 1 
ATOM 1285 C CE2   . TRP A 1 169 ? 24.293  -13.051 -51.464 1.00 27.52 169 A 1 
ATOM 1286 C CE3   . TRP A 1 169 ? 22.464  -12.009 -52.679 1.00 31.36 169 A 1 
ATOM 1287 C CZ2   . TRP A 1 169 ? 23.511  -13.089 -50.284 1.00 29.60 169 A 1 
ATOM 1288 C CZ3   . TRP A 1 169 ? 21.685  -12.043 -51.495 1.00 28.99 169 A 1 
ATOM 1289 C CH2   . TRP A 1 169 ? 22.209  -12.577 -50.323 1.00 29.86 169 A 1 
ATOM 1290 N N     . LEU A 1 170 ? 22.753  -13.382 -57.916 1.00 29.22 170 A 1 
ATOM 1291 C CA    . LEU A 1 170 ? 22.168  -13.135 -59.231 1.00 33.30 170 A 1 
ATOM 1292 C C     . LEU A 1 170 ? 21.874  -11.646 -59.480 1.00 32.09 170 A 1 
ATOM 1293 O O     . LEU A 1 170 ? 21.201  -10.969 -58.709 1.00 30.92 170 A 1 
ATOM 1294 C CB    . LEU A 1 170 ? 20.894  -13.988 -59.390 1.00 31.68 170 A 1 
ATOM 1295 C CG    . LEU A 1 170 ? 21.184  -15.421 -59.877 1.00 30.93 170 A 1 
ATOM 1296 C CD1   . LEU A 1 170 ? 19.992  -16.336 -59.585 1.00 34.44 170 A 1 
ATOM 1297 C CD2   . LEU A 1 170 ? 21.445  -15.462 -61.386 1.00 38.31 170 A 1 
ATOM 1298 N N     . LEU A 1 171 ? 22.340  -11.180 -60.647 1.00 31.66 171 A 1 
ATOM 1299 C CA    . LEU A 1 171 ? 22.427  -9.801  -61.166 1.00 35.53 171 A 1 
ATOM 1300 C C     . LEU A 1 171 ? 21.126  -9.214  -61.750 1.00 33.58 171 A 1 
ATOM 1301 O O     . LEU A 1 171 ? 21.232  -8.245  -62.508 1.00 31.78 171 A 1 
ATOM 1302 C CB    . LEU A 1 171 ? 23.512  -9.816  -62.263 1.00 33.89 171 A 1 
ATOM 1303 C CG    . LEU A 1 171 ? 24.922  -9.468  -61.784 1.00 32.82 171 A 1 
ATOM 1304 C CD1   . LEU A 1 171 ? 25.948  -9.918  -62.831 1.00 34.57 171 A 1 
ATOM 1305 C CD2   . LEU A 1 171 ? 25.092  -7.959  -61.587 1.00 37.23 171 A 1 
ATOM 1306 N N     . LEU A 1 172 ? 19.934  -9.753  -61.517 1.00 32.40 172 A 1 
ATOM 1307 C CA    . LEU A 1 172 ? 18.779  -9.526  -62.395 1.00 35.59 172 A 1 
ATOM 1308 C C     . LEU A 1 172 ? 18.522  -8.045  -62.730 1.00 33.54 172 A 1 
ATOM 1309 O O     . LEU A 1 172 ? 18.290  -7.209  -61.865 1.00 31.46 172 A 1 
ATOM 1310 C CB    . LEU A 1 172 ? 17.520  -10.225 -61.839 1.00 33.30 172 A 1 
ATOM 1311 C CG    . LEU A 1 172 ? 17.344  -11.659 -62.383 1.00 32.03 172 A 1 
ATOM 1312 C CD1   . LEU A 1 172 ? 16.308  -12.409 -61.548 1.00 32.85 172 A 1 
ATOM 1313 C CD2   . LEU A 1 172 ? 16.879  -11.667 -63.844 1.00 35.14 172 A 1 
ATOM 1314 N N     . SER A 1 173 ? 18.550  -7.770  -64.049 1.00 35.42 173 A 1 
ATOM 1315 C CA    . SER A 1 173 ? 18.855  -6.511  -64.739 1.00 37.63 173 A 1 
ATOM 1316 C C     . SER A 1 173 ? 17.646  -5.682  -65.183 1.00 35.13 173 A 1 
ATOM 1317 O O     . SER A 1 173 ? 17.701  -5.112  -66.269 1.00 33.76 173 A 1 
ATOM 1318 C CB    . SER A 1 173 ? 19.669  -6.900  -65.980 1.00 35.98 173 A 1 
ATOM 1319 O OG    . SER A 1 173 ? 18.911  -7.780  -66.788 1.00 37.10 173 A 1 
ATOM 1320 N N     . LYS A 1 174 ? 16.536  -5.666  -64.462 1.00 33.77 174 A 1 
ATOM 1321 C CA    . LYS A 1 174 ? 15.252  -5.225  -65.031 1.00 37.16 174 A 1 
ATOM 1322 C C     . LYS A 1 174 ? 15.344  -3.875  -65.768 1.00 35.11 174 A 1 
ATOM 1323 O O     . LYS A 1 174 ? 15.759  -2.866  -65.223 1.00 32.13 174 A 1 
ATOM 1324 C CB    . LYS A 1 174 ? 14.127  -5.210  -63.994 1.00 34.56 174 A 1 
ATOM 1325 C CG    . LYS A 1 174 ? 13.428  -6.582  -63.923 1.00 35.46 174 A 1 
ATOM 1326 C CD    . LYS A 1 174 ? 12.183  -6.506  -63.046 1.00 34.40 174 A 1 
ATOM 1327 C CE    . LYS A 1 174 ? 11.428  -7.834  -63.083 1.00 31.86 174 A 1 
ATOM 1328 N NZ    . LYS A 1 174 ? 10.191  -7.773  -62.276 1.00 31.53 174 A 1 
ATOM 1329 N N     . ASP A 1 175 ? 14.881  -3.920  -67.024 1.00 36.53 175 A 1 
ATOM 1330 C CA    . ASP A 1 175 ? 14.841  -2.907  -68.081 1.00 38.91 175 A 1 
ATOM 1331 C C     . ASP A 1 175 ? 13.915  -1.702  -67.787 1.00 35.27 175 A 1 
ATOM 1332 O O     . ASP A 1 175 ? 13.360  -1.552  -66.720 1.00 33.80 175 A 1 
ATOM 1333 C CB    . ASP A 1 175 ? 14.380  -3.633  -69.365 1.00 36.17 175 A 1 
ATOM 1334 C CG    . ASP A 1 175 ? 15.391  -4.642  -69.913 1.00 35.16 175 A 1 
ATOM 1335 O OD1   . ASP A 1 175 ? 16.580  -4.271  -70.017 1.00 36.13 175 A 1 
ATOM 1336 O OD2   . ASP A 1 175 ? 14.946  -5.757  -70.232 1.00 37.57 175 A 1 
ATOM 1337 N N     . SER A 1 176 ? 13.634  -0.906  -68.762 1.00 39.63 176 A 1 
ATOM 1338 C CA    . SER A 1 176 ? 14.115  0.375   -69.253 1.00 40.94 176 A 1 
ATOM 1339 C C     . SER A 1 176 ? 13.007  1.422   -69.339 1.00 39.34 176 A 1 
ATOM 1340 O O     . SER A 1 176 ? 13.299  2.602   -69.258 1.00 36.90 176 A 1 
ATOM 1341 C CB    . SER A 1 176 ? 14.670  0.183   -70.674 1.00 37.87 176 A 1 
ATOM 1342 O OG    . SER A 1 176 ? 13.699  -0.377  -71.551 1.00 37.85 176 A 1 
ATOM 1343 N N     . ASP A 1 177 ? 11.770  1.053   -69.645 1.00 39.21 177 A 1 
ATOM 1344 C CA    . ASP A 1 177 ? 10.943  1.858   -70.556 1.00 41.82 177 A 1 
ATOM 1345 C C     . ASP A 1 177 ? 10.431  3.212   -70.030 1.00 38.84 177 A 1 
ATOM 1346 O O     . ASP A 1 177 ? 10.073  3.409   -68.879 1.00 37.73 177 A 1 
ATOM 1347 C CB    . ASP A 1 177 ? 9.819   1.014   -71.182 1.00 38.98 177 A 1 
ATOM 1348 C CG    . ASP A 1 177 ? 10.255  0.304   -72.473 1.00 37.27 177 A 1 
ATOM 1349 O OD1   . ASP A 1 177 ? 11.241  0.759   -73.100 1.00 38.00 177 A 1 
ATOM 1350 O OD2   . ASP A 1 177 ? 9.539   -0.648  -72.842 1.00 39.06 177 A 1 
ATOM 1351 N N     . ASN A 1 178 ? 10.362  4.149   -71.007 1.00 33.80 178 A 1 
ATOM 1352 C CA    . ASN A 1 178 ? 10.611  5.581   -70.860 1.00 35.48 178 A 1 
ATOM 1353 C C     . ASN A 1 178 ? 9.354   6.467   -70.793 1.00 32.18 178 A 1 
ATOM 1354 O O     . ASN A 1 178 ? 9.479   7.684   -70.880 1.00 29.77 178 A 1 
ATOM 1355 C CB    . ASN A 1 178 ? 11.460  5.932   -72.106 1.00 33.01 178 A 1 
ATOM 1356 C CG    . ASN A 1 178 ? 12.487  7.024   -71.940 1.00 31.42 178 A 1 
ATOM 1357 O OD1   . ASN A 1 178 ? 12.714  7.610   -70.902 1.00 33.88 178 A 1 
ATOM 1358 N ND2   . ASN A 1 178 ? 13.200  7.332   -73.016 1.00 36.20 178 A 1 
ATOM 1359 N N     . HIS A 1 179 ? 8.125   5.925   -70.805 1.00 35.41 179 A 1 
ATOM 1360 C CA    . HIS A 1 179 ? 7.002   6.667   -71.394 1.00 37.25 179 A 1 
ATOM 1361 C C     . HIS A 1 179 ? 6.599   7.952   -70.648 1.00 34.82 179 A 1 
ATOM 1362 O O     . HIS A 1 179 ? 6.199   7.964   -69.488 1.00 32.51 179 A 1 
ATOM 1363 C CB    . HIS A 1 179 ? 5.815   5.748   -71.706 1.00 35.53 179 A 1 
ATOM 1364 C CG    . HIS A 1 179 ? 5.880   5.196   -73.110 1.00 36.71 179 A 1 
ATOM 1365 N ND1   . HIS A 1 179 ? 6.023   5.924   -74.274 1.00 37.85 179 A 1 
ATOM 1366 C CD2   . HIS A 1 179 ? 5.765   3.886   -73.482 1.00 37.16 179 A 1 
ATOM 1367 C CE1   . HIS A 1 179 ? 6.017   5.069   -75.300 1.00 35.21 179 A 1 
ATOM 1368 N NE2   . HIS A 1 179 ? 5.857   3.814   -74.865 1.00 33.79 179 A 1 
ATOM 1369 N N     . ASN A 1 180 ? 6.578   9.041   -71.445 1.00 36.13 180 A 1 
ATOM 1370 C CA    . ASN A 1 180 ? 6.571   10.472  -71.105 1.00 38.47 180 A 1 
ATOM 1371 C C     . ASN A 1 180 ? 5.258   11.090  -70.564 1.00 35.48 180 A 1 
ATOM 1372 O O     . ASN A 1 180 ? 5.213   12.307  -70.433 1.00 33.11 180 A 1 
ATOM 1373 C CB    . ASN A 1 180 ? 6.930   11.198  -72.422 1.00 36.06 180 A 1 
ATOM 1374 C CG    . ASN A 1 180 ? 8.292   11.870  -72.441 1.00 34.11 180 A 1 
ATOM 1375 O OD1   . ASN A 1 180 ? 8.946   12.070  -71.449 1.00 36.25 180 A 1 
ATOM 1376 N ND2   . ASN A 1 180 ? 8.745   12.276  -73.610 1.00 37.98 180 A 1 
ATOM 1377 N N     . ARG A 1 181 ? 4.141   10.389  -70.410 1.00 35.05 181 A 1 
ATOM 1378 C CA    . ARG A 1 181 ? 2.830   11.017  -70.649 1.00 38.00 181 A 1 
ATOM 1379 C C     . ARG A 1 181 ? 2.491   12.156  -69.662 1.00 35.48 181 A 1 
ATOM 1380 O O     . ARG A 1 181 ? 2.535   11.981  -68.458 1.00 32.42 181 A 1 
ATOM 1381 C CB    . ARG A 1 181 ? 1.731   9.953   -70.777 1.00 35.36 181 A 1 
ATOM 1382 C CG    . ARG A 1 181 ? 0.688   10.372  -71.830 1.00 34.83 181 A 1 
ATOM 1383 C CD    . ARG A 1 181 ? -0.348  9.264   -72.058 1.00 34.88 181 A 1 
ATOM 1384 N NE    . ARG A 1 181 ? -1.241  9.571   -73.186 1.00 33.77 181 A 1 
ATOM 1385 C CZ    . ARG A 1 181 ? -2.187  8.782   -73.689 1.00 31.35 181 A 1 
ATOM 1386 N NH1   . ARG A 1 181 ? -2.439  7.603   -73.170 1.00 29.61 181 A 1 
ATOM 1387 N NH2   . ARG A 1 181 ? -2.882  9.153   -74.714 1.00 28.00 181 A 1 
ATOM 1388 N N     . SER A 1 182 ? 2.067   13.295  -70.256 1.00 47.98 182 A 1 
ATOM 1389 C CA    . SER A 1 182 ? 2.115   14.672  -69.724 1.00 48.56 182 A 1 
ATOM 1390 C C     . SER A 1 182 ? 0.949   15.128  -68.832 1.00 47.54 182 A 1 
ATOM 1391 O O     . SER A 1 182 ? 0.781   16.327  -68.627 1.00 45.14 182 A 1 
ATOM 1392 C CB    . SER A 1 182 ? 2.172   15.586  -70.954 1.00 44.41 182 A 1 
ATOM 1393 O OG    . SER A 1 182 ? 2.081   16.953  -70.668 1.00 41.40 182 A 1 
ATOM 1394 N N     . GLY A 1 183 ? 0.044   14.275  -68.404 1.00 45.86 183 A 1 
ATOM 1395 C CA    . GLY A 1 183 ? -1.312  14.682  -67.976 1.00 46.67 183 A 1 
ATOM 1396 C C     . GLY A 1 183 ? -1.351  15.758  -66.873 1.00 44.78 183 A 1 
ATOM 1397 O O     . GLY A 1 183 ? -0.864  15.547  -65.776 1.00 42.37 183 A 1 
ATOM 1398 N N     . ASN A 1 184 ? -2.022  16.879  -67.181 1.00 38.64 184 A 1 
ATOM 1399 C CA    . ASN A 1 184 ? -2.016  18.170  -66.466 1.00 40.37 184 A 1 
ATOM 1400 C C     . ASN A 1 184 ? -2.768  18.250  -65.121 1.00 37.53 184 A 1 
ATOM 1401 O O     . ASN A 1 184 ? -2.976  19.356  -64.632 1.00 34.20 184 A 1 
ATOM 1402 C CB    . ASN A 1 184 ? -2.622  19.205  -67.439 1.00 36.93 184 A 1 
ATOM 1403 C CG    . ASN A 1 184 ? -1.627  20.138  -68.086 1.00 34.58 184 A 1 
ATOM 1404 O OD1   . ASN A 1 184 ? -0.444  20.149  -67.847 1.00 35.78 184 A 1 
ATOM 1405 N ND2   . ASN A 1 184 ? -2.110  20.996  -68.966 1.00 38.13 184 A 1 
ATOM 1406 N N     . ASN A 1 185 ? -3.349  17.180  -64.599 1.00 40.74 185 A 1 
ATOM 1407 C CA    . ASN A 1 185 ? -4.509  17.325  -63.715 1.00 42.21 185 A 1 
ATOM 1408 C C     . ASN A 1 185 ? -4.231  18.081  -62.403 1.00 39.26 185 A 1 
ATOM 1409 O O     . ASN A 1 185 ? -3.152  18.034  -61.823 1.00 35.87 185 A 1 
ATOM 1410 C CB    . ASN A 1 185 ? -5.222  15.981  -63.512 1.00 38.88 185 A 1 
ATOM 1411 C CG    . ASN A 1 185 ? -6.352  15.764  -64.509 1.00 36.15 185 A 1 
ATOM 1412 O OD1   . ASN A 1 185 ? -6.714  16.609  -65.301 1.00 37.78 185 A 1 
ATOM 1413 N ND2   . ASN A 1 185 ? -6.972  14.604  -64.472 1.00 38.96 185 A 1 
ATOM 1414 N N     . SER A 1 186 ? -5.269  18.773  -61.925 1.00 50.60 186 A 1 
ATOM 1415 C CA    . SER A 1 186 ? -5.282  19.811  -60.886 1.00 50.71 186 A 1 
ATOM 1416 C C     . SER A 1 186 ? -4.751  19.358  -59.526 1.00 49.85 186 A 1 
ATOM 1417 O O     . SER A 1 186 ? -5.189  18.364  -58.955 1.00 46.41 186 A 1 
ATOM 1418 C CB    . SER A 1 186 ? -6.718  20.309  -60.722 1.00 45.89 186 A 1 
ATOM 1419 O OG    . SER A 1 186 ? -7.599  19.210  -60.505 1.00 42.67 186 A 1 
ATOM 1420 N N     . SER A 1 187 ? -3.868  20.179  -58.967 1.00 50.63 187 A 1 
ATOM 1421 C CA    . SER A 1 187 ? -3.144  20.009  -57.700 1.00 51.36 187 A 1 
ATOM 1422 C C     . SER A 1 187 ? -3.980  20.334  -56.454 1.00 49.88 187 A 1 
ATOM 1423 O O     . SER A 1 187 ? -3.590  21.183  -55.665 1.00 48.06 187 A 1 
ATOM 1424 C CB    . SER A 1 187 ? -1.897  20.887  -57.753 1.00 48.00 187 A 1 
ATOM 1425 O OG    . SER A 1 187 ? -2.275  22.253  -57.857 1.00 44.83 187 A 1 
ATOM 1426 N N     . THR A 1 188 ? -5.130  19.711  -56.235 1.00 46.52 188 A 1 
ATOM 1427 C CA    . THR A 1 188 ? -5.809  19.846  -54.936 1.00 47.83 188 A 1 
ATOM 1428 C C     . THR A 1 188 ? -4.968  19.164  -53.862 1.00 46.84 188 A 1 
ATOM 1429 O O     . THR A 1 188 ? -4.990  17.948  -53.718 1.00 44.26 188 A 1 
ATOM 1430 C CB    . THR A 1 188 ? -7.243  19.310  -54.959 1.00 43.31 188 A 1 
ATOM 1431 O OG1   . THR A 1 188 ? -7.306  18.070  -55.634 1.00 41.56 188 A 1 
ATOM 1432 C CG2   . THR A 1 188 ? -8.178  20.274  -55.667 1.00 45.81 188 A 1 
ATOM 1433 N N     . SER A 1 189 ? -4.201  19.972  -53.138 1.00 49.68 189 A 1 
ATOM 1434 C CA    . SER A 1 189 ? -3.243  19.575  -52.108 1.00 50.46 189 A 1 
ATOM 1435 C C     . SER A 1 189 ? -3.943  19.089  -50.834 1.00 50.32 189 A 1 
ATOM 1436 O O     . SER A 1 189 ? -3.959  19.776  -49.816 1.00 48.11 189 A 1 
ATOM 1437 C CB    . SER A 1 189 ? -2.307  20.750  -51.817 1.00 46.63 189 A 1 
ATOM 1438 O OG    . SER A 1 189 ? -3.053  21.877  -51.368 1.00 42.63 189 A 1 
ATOM 1439 N N     . SER A 1 190 ? -4.553  17.917  -50.877 1.00 48.34 190 A 1 
ATOM 1440 C CA    . SER A 1 190 ? -5.090  17.254  -49.690 1.00 49.49 190 A 1 
ATOM 1441 C C     . SER A 1 190 ? -3.933  16.736  -48.827 1.00 48.95 190 A 1 
ATOM 1442 O O     . SER A 1 190 ? -3.475  15.612  -49.000 1.00 46.33 190 A 1 
ATOM 1443 C CB    . SER A 1 190 ? -6.034  16.126  -50.093 1.00 45.63 190 A 1 
ATOM 1444 O OG    . SER A 1 190 ? -6.592  15.520  -48.949 1.00 42.12 190 A 1 
ATOM 1445 N N     . SER A 1 191 ? -3.443  17.568  -47.909 1.00 46.01 191 A 1 
ATOM 1446 C CA    . SER A 1 191 ? -2.270  17.282  -47.052 1.00 46.95 191 A 1 
ATOM 1447 C C     . SER A 1 191 ? -2.494  16.183  -46.015 1.00 46.59 191 A 1 
ATOM 1448 O O     . SER A 1 191 ? -1.573  15.854  -45.272 1.00 45.12 191 A 1 
ATOM 1449 C CB    . SER A 1 191 ? -1.836  18.571  -46.360 1.00 43.00 191 A 1 
ATOM 1450 O OG    . SER A 1 191 ? -2.860  19.043  -45.496 1.00 41.00 191 A 1 
ATOM 1451 N N     . SER A 1 192 ? -3.700  15.634  -45.895 1.00 43.54 192 A 1 
ATOM 1452 C CA    . SER A 1 192 ? -4.055  14.759  -44.774 1.00 43.86 192 A 1 
ATOM 1453 C C     . SER A 1 192 ? -3.481  13.340  -44.836 1.00 43.61 192 A 1 
ATOM 1454 O O     . SER A 1 192 ? -3.695  12.575  -43.903 1.00 42.66 192 A 1 
ATOM 1455 C CB    . SER A 1 192 ? -5.583  14.691  -44.632 1.00 40.45 192 A 1 
ATOM 1456 O OG    . SER A 1 192 ? -6.154  13.930  -45.674 1.00 38.90 192 A 1 
ATOM 1457 N N     . GLN A 1 193 ? -2.806  12.954  -45.903 1.00 39.39 193 A 1 
ATOM 1458 C CA    . GLN A 1 193 ? -2.443  11.539  -46.121 1.00 40.64 193 A 1 
ATOM 1459 C C     . GLN A 1 193 ? -1.285  11.023  -45.251 1.00 40.21 193 A 1 
ATOM 1460 O O     . GLN A 1 193 ? -1.159  9.810   -45.115 1.00 37.79 193 A 1 
ATOM 1461 C CB    . GLN A 1 193 ? -2.159  11.289  -47.604 1.00 37.14 193 A 1 
ATOM 1462 C CG    . GLN A 1 193 ? -3.447  11.078  -48.395 1.00 36.48 193 A 1 
ATOM 1463 C CD    . GLN A 1 193 ? -3.198  10.646  -49.840 1.00 34.98 193 A 1 
ATOM 1464 O OE1   . GLN A 1 193 ? -2.149  10.821  -50.417 1.00 34.19 193 A 1 
ATOM 1465 N NE2   . GLN A 1 193 ? -4.178  10.053  -50.490 1.00 33.60 193 A 1 
ATOM 1466 N N     . TYR A 1 194 ? -0.472  11.901  -44.652 1.00 32.65 194 A 1 
ATOM 1467 C CA    . TYR A 1 194 ? 0.769   11.471  -43.979 1.00 34.01 194 A 1 
ATOM 1468 C C     . TYR A 1 194 ? 0.580   10.502  -42.800 1.00 32.94 194 A 1 
ATOM 1469 O O     . TYR A 1 194 ? 1.546   9.846   -42.411 1.00 30.39 194 A 1 
ATOM 1470 C CB    . TYR A 1 194 ? 1.573   12.704  -43.549 1.00 30.81 194 A 1 
ATOM 1471 C CG    . TYR A 1 194 ? 2.629   13.095  -44.545 1.00 30.49 194 A 1 
ATOM 1472 C CD1   . TYR A 1 194 ? 3.885   12.451  -44.525 1.00 29.46 194 A 1 
ATOM 1473 C CD2   . TYR A 1 194 ? 2.381   14.081  -45.515 1.00 30.15 194 A 1 
ATOM 1474 C CE1   . TYR A 1 194 ? 4.880   12.801  -45.462 1.00 28.48 194 A 1 
ATOM 1475 C CE2   . TYR A 1 194 ? 3.371   14.433  -46.454 1.00 26.94 194 A 1 
ATOM 1476 C CZ    . TYR A 1 194 ? 4.618   13.789  -46.418 1.00 26.55 194 A 1 
ATOM 1477 O OH    . TYR A 1 194 ? 5.588   14.129  -47.325 1.00 25.60 194 A 1 
ATOM 1478 N N     . PHE A 1 195 ? -0.618  10.396  -42.227 1.00 35.92 195 A 1 
ATOM 1479 C CA    . PHE A 1 195 ? -0.856  9.496   -41.087 1.00 36.51 195 A 1 
ATOM 1480 C C     . PHE A 1 195 ? -0.940  8.010   -41.459 1.00 35.88 195 A 1 
ATOM 1481 O O     . PHE A 1 195 ? -0.958  7.169   -40.568 1.00 34.08 195 A 1 
ATOM 1482 C CB    . PHE A 1 195 ? -2.097  9.966   -40.302 1.00 33.90 195 A 1 
ATOM 1483 C CG    . PHE A 1 195 ? -1.758  10.744  -39.052 1.00 33.59 195 A 1 
ATOM 1484 C CD1   . PHE A 1 195 ? -1.516  10.066  -37.844 1.00 34.13 195 A 1 
ATOM 1485 C CD2   . PHE A 1 195 ? -1.647  12.143  -39.095 1.00 34.59 195 A 1 
ATOM 1486 C CE1   . PHE A 1 195 ? -1.178  10.772  -36.686 1.00 32.08 195 A 1 
ATOM 1487 C CE2   . PHE A 1 195 ? -1.302  12.861  -37.934 1.00 29.45 195 A 1 
ATOM 1488 C CZ    . PHE A 1 195 ? -1.072  12.173  -36.721 1.00 28.62 195 A 1 
ATOM 1489 N N     . GLY A 1 196 ? -1.020  7.671   -42.761 1.00 41.71 196 A 1 
ATOM 1490 C CA    . GLY A 1 196 ? -1.352  6.308   -43.178 1.00 42.47 196 A 1 
ATOM 1491 C C     . GLY A 1 196 ? -0.240  5.271   -43.046 1.00 41.46 196 A 1 
ATOM 1492 O O     . GLY A 1 196 ? -0.520  4.128   -42.696 1.00 39.25 196 A 1 
ATOM 1493 N N     . GLU A 1 197 ? 1.020   5.635   -43.334 1.00 37.08 197 A 1 
ATOM 1494 C CA    . GLU A 1 197 ? 2.085   4.624   -43.477 1.00 38.08 197 A 1 
ATOM 1495 C C     . GLU A 1 197 ? 2.603   4.036   -42.161 1.00 36.82 197 A 1 
ATOM 1496 O O     . GLU A 1 197 ? 3.205   2.963   -42.159 1.00 34.24 197 A 1 
ATOM 1497 C CB    . GLU A 1 197 ? 3.264   5.187   -44.289 1.00 35.54 197 A 1 
ATOM 1498 C CG    . GLU A 1 197 ? 3.008   5.128   -45.799 1.00 33.26 197 A 1 
ATOM 1499 C CD    . GLU A 1 197 ? 4.262   5.480   -46.611 1.00 31.30 197 A 1 
ATOM 1500 O OE1   . GLU A 1 197 ? 4.362   4.956   -47.739 1.00 29.84 197 A 1 
ATOM 1501 O OE2   . GLU A 1 197 ? 5.084   6.267   -46.116 1.00 30.58 197 A 1 
ATOM 1502 N N     . VAL A 1 198 ? 2.358   4.725   -41.020 1.00 36.33 198 A 1 
ATOM 1503 C CA    . VAL A 1 198 ? 2.881   4.256   -39.714 1.00 38.17 198 A 1 
ATOM 1504 C C     . VAL A 1 198 ? 2.221   2.954   -39.250 1.00 36.56 198 A 1 
ATOM 1505 O O     . VAL A 1 198 ? 2.751   2.281   -38.361 1.00 35.23 198 A 1 
ATOM 1506 C CB    . VAL A 1 198 ? 2.794   5.355   -38.636 1.00 36.42 198 A 1 
ATOM 1507 C CG1   . VAL A 1 198 ? 3.698   5.040   -37.444 1.00 36.10 198 A 1 
ATOM 1508 C CG2   . VAL A 1 198 ? 3.214   6.733   -39.157 1.00 39.29 198 A 1 
ATOM 1509 N N     . ASP A 1 199 ? 1.103   2.555   -39.888 1.00 37.55 199 A 1 
ATOM 1510 C CA    . ASP A 1 199 ? 0.314   1.395   -39.482 1.00 38.90 199 A 1 
ATOM 1511 C C     . ASP A 1 199 ? 1.056   0.057   -39.637 1.00 37.60 199 A 1 
ATOM 1512 O O     . ASP A 1 199 ? 0.821   -0.866  -38.856 1.00 35.94 199 A 1 
ATOM 1513 C CB    . ASP A 1 199 ? -1.005  1.362   -40.284 1.00 37.65 199 A 1 
ATOM 1514 C CG    . ASP A 1 199 ? -2.273  1.676   -39.474 1.00 33.80 199 A 1 
ATOM 1515 O OD1   . ASP A 1 199 ? -2.185  1.850   -38.242 1.00 33.10 199 A 1 
ATOM 1516 O OD2   . ASP A 1 199 ? -3.350  1.715   -40.115 1.00 33.25 199 A 1 
ATOM 1517 N N     . GLN A 1 200 ? 1.945   -0.071  -40.633 1.00 36.99 200 A 1 
ATOM 1518 C CA    . GLN A 1 200 ? 2.506   -1.386  -40.960 1.00 37.48 200 A 1 
ATOM 1519 C C     . GLN A 1 200 ? 3.445   -1.952  -39.891 1.00 36.48 200 A 1 
ATOM 1520 O O     . GLN A 1 200 ? 3.474   -3.165  -39.694 1.00 33.46 200 A 1 
ATOM 1521 C CB    . GLN A 1 200 ? 3.248   -1.339  -42.301 1.00 35.58 200 A 1 
ATOM 1522 C CG    . GLN A 1 200 ? 2.292   -1.361  -43.497 1.00 33.95 200 A 1 
ATOM 1523 C CD    . GLN A 1 200 ? 3.016   -1.573  -44.821 1.00 30.06 200 A 1 
ATOM 1524 O OE1   . GLN A 1 200 ? 4.231   -1.588  -44.938 1.00 29.36 200 A 1 
ATOM 1525 N NE2   . GLN A 1 200 ? 2.284   -1.773  -45.901 1.00 27.19 200 A 1 
ATOM 1526 N N     . TYR A 1 201 ? 4.241   -1.105  -39.234 1.00 34.89 201 A 1 
ATOM 1527 C CA    . TYR A 1 201 ? 5.276   -1.606  -38.324 1.00 35.84 201 A 1 
ATOM 1528 C C     . TYR A 1 201 ? 4.745   -2.025  -36.958 1.00 34.43 201 A 1 
ATOM 1529 O O     . TYR A 1 201 ? 5.338   -2.889  -36.300 1.00 32.97 201 A 1 
ATOM 1530 C CB    . TYR A 1 201 ? 6.391   -0.572  -38.177 1.00 35.01 201 A 1 
ATOM 1531 C CG    . TYR A 1 201 ? 7.490   -0.753  -39.189 1.00 34.58 201 A 1 
ATOM 1532 C CD1   . TYR A 1 201 ? 8.517   -1.689  -38.954 1.00 32.95 201 A 1 
ATOM 1533 C CD2   . TYR A 1 201 ? 7.498   -0.015  -40.385 1.00 33.23 201 A 1 
ATOM 1534 C CE1   . TYR A 1 201 ? 9.530   -1.887  -39.889 1.00 31.27 201 A 1 
ATOM 1535 C CE2   . TYR A 1 201 ? 8.504   -0.202  -41.327 1.00 29.35 201 A 1 
ATOM 1536 C CZ    . TYR A 1 201 ? 9.534   -1.136  -41.086 1.00 28.73 201 A 1 
ATOM 1537 O OH    . TYR A 1 201 ? 10.533  -1.323  -42.011 1.00 28.24 201 A 1 
ATOM 1538 N N     . PHE A 1 202 ? 3.653   -1.409  -36.494 1.00 32.47 202 A 1 
ATOM 1539 C CA    . PHE A 1 202 ? 3.047   -1.771  -35.229 1.00 32.77 202 A 1 
ATOM 1540 C C     . PHE A 1 202 ? 2.050   -2.905  -35.426 1.00 32.54 202 A 1 
ATOM 1541 O O     . PHE A 1 202 ? 0.841   -2.728  -35.288 1.00 30.53 202 A 1 
ATOM 1542 C CB    . PHE A 1 202 ? 2.479   -0.533  -34.518 1.00 31.49 202 A 1 
ATOM 1543 C CG    . PHE A 1 202 ? 3.498   0.197   -33.685 1.00 30.17 202 A 1 
ATOM 1544 C CD1   . PHE A 1 202 ? 3.752   -0.203  -32.367 1.00 29.14 202 A 1 
ATOM 1545 C CD2   . PHE A 1 202 ? 4.219   1.268   -34.225 1.00 30.85 202 A 1 
ATOM 1546 C CE1   . PHE A 1 202 ? 4.700   0.457   -31.575 1.00 28.56 202 A 1 
ATOM 1547 C CE2   . PHE A 1 202 ? 5.172   1.948   -33.445 1.00 26.53 202 A 1 
ATOM 1548 C CZ    . PHE A 1 202 ? 5.414   1.544   -32.119 1.00 25.97 202 A 1 
ATOM 1549 N N     . ASP A 1 203 ? 2.565   -4.115  -35.697 1.00 42.84 203 A 1 
ATOM 1550 C CA    . ASP A 1 203 ? 1.793   -5.350  -35.601 1.00 43.97 203 A 1 
ATOM 1551 C C     . ASP A 1 203 ? 1.485   -5.658  -34.116 1.00 42.33 203 A 1 
ATOM 1552 O O     . ASP A 1 203 ? 1.994   -6.581  -33.488 1.00 40.78 203 A 1 
ATOM 1553 C CB    . ASP A 1 203 ? 2.486   -6.486  -36.368 1.00 42.48 203 A 1 
ATOM 1554 C CG    . ASP A 1 203 ? 1.540   -7.665  -36.667 1.00 38.79 203 A 1 
ATOM 1555 O OD1   . ASP A 1 203 ? 0.323   -7.530  -36.415 1.00 36.07 203 A 1 
ATOM 1556 O OD2   . ASP A 1 203 ? 2.043   -8.703  -37.139 1.00 35.87 203 A 1 
ATOM 1557 N N     . LEU A 1 204 ? 0.673   -4.782  -33.521 1.00 33.75 204 A 1 
ATOM 1558 C CA    . LEU A 1 204 ? 0.164   -4.862  -32.153 1.00 35.34 204 A 1 
ATOM 1559 C C     . LEU A 1 204 ? -0.794  -6.057  -31.971 1.00 33.95 204 A 1 
ATOM 1560 O O     . LEU A 1 204 ? -1.176  -6.353  -30.834 1.00 31.31 204 A 1 
ATOM 1561 C CB    . LEU A 1 204 ? -0.530  -3.538  -31.782 1.00 33.10 204 A 1 
ATOM 1562 C CG    . LEU A 1 204 ? 0.433   -2.451  -31.262 1.00 30.31 204 A 1 
ATOM 1563 C CD1   . LEU A 1 204 ? -0.249  -1.083  -31.309 1.00 30.72 204 A 1 
ATOM 1564 C CD2   . LEU A 1 204 ? 0.838   -2.719  -29.816 1.00 33.89 204 A 1 
ATOM 1565 N N     . VAL A 1 205 ? -1.144  -6.762  -33.032 1.00 32.72 205 A 1 
ATOM 1566 C CA    . VAL A 1 205 ? -2.056  -7.915  -32.999 1.00 34.87 205 A 1 
ATOM 1567 C C     . VAL A 1 205 ? -1.561  -8.977  -32.019 1.00 33.49 205 A 1 
ATOM 1568 O O     . VAL A 1 205 ? -2.347  -9.508  -31.222 1.00 31.32 205 A 1 
ATOM 1569 C CB    . VAL A 1 205 ? -2.227  -8.525  -34.403 1.00 33.10 205 A 1 
ATOM 1570 C CG1   . VAL A 1 205 ? -3.242  -9.672  -34.398 1.00 31.00 205 A 1 
ATOM 1571 C CG2   . VAL A 1 205 ? -2.712  -7.485  -35.419 1.00 32.45 205 A 1 
ATOM 1572 N N     . GLY A 1 206 ? -0.256  -9.225  -32.003 1.00 40.04 206 A 1 
ATOM 1573 C CA    . GLY A 1 206 ? 0.332   -10.213 -31.103 1.00 40.51 206 A 1 
ATOM 1574 C C     . GLY A 1 206 ? 0.193   -9.879  -29.614 1.00 40.46 206 A 1 
ATOM 1575 O O     . GLY A 1 206 ? 0.050   -10.782 -28.794 1.00 37.91 206 A 1 
ATOM 1576 N N     . TYR A 1 207 ? 0.192   -8.576  -29.263 1.00 36.56 207 A 1 
ATOM 1577 C CA    . TYR A 1 207 ? 0.118   -8.155  -27.857 1.00 37.20 207 A 1 
ATOM 1578 C C     . TYR A 1 207 ? -1.302  -8.253  -27.296 1.00 36.19 207 A 1 
ATOM 1579 O O     . TYR A 1 207 ? -1.486  -8.724  -26.171 1.00 33.49 207 A 1 
ATOM 1580 C CB    . TYR A 1 207 ? 0.703   -6.741  -27.710 1.00 35.39 207 A 1 
ATOM 1581 C CG    . TYR A 1 207 ? 1.359   -6.500  -26.367 1.00 34.33 207 A 1 
ATOM 1582 C CD1   . TYR A 1 207 ? 0.625   -5.974  -25.288 1.00 32.79 207 A 1 
ATOM 1583 C CD2   . TYR A 1 207 ? 2.720   -6.827  -26.181 1.00 33.38 207 A 1 
ATOM 1584 C CE1   . TYR A 1 207 ? 1.235   -5.766  -24.038 1.00 30.85 207 A 1 
ATOM 1585 C CE2   . TYR A 1 207 ? 3.344   -6.627  -24.941 1.00 29.27 207 A 1 
ATOM 1586 C CZ    . TYR A 1 207 ? 2.599   -6.090  -23.873 1.00 28.25 207 A 1 
ATOM 1587 O OH    . TYR A 1 207 ? 3.211   -5.891  -22.643 1.00 28.74 207 A 1 
ATOM 1588 N N     . ASN A 1 208 ? -2.308  -7.882  -28.090 1.00 34.36 208 A 1 
ATOM 1589 C CA    . ASN A 1 208 ? -3.700  -7.955  -27.645 1.00 35.03 208 A 1 
ATOM 1590 C C     . ASN A 1 208 ? -4.190  -9.396  -27.490 1.00 33.42 208 A 1 
ATOM 1591 O O     . ASN A 1 208 ? -4.871  -9.699  -26.514 1.00 31.12 208 A 1 
ATOM 1592 C CB    . ASN A 1 208 ? -4.596  -7.150  -28.609 1.00 33.90 208 A 1 
ATOM 1593 C CG    . ASN A 1 208 ? -4.607  -5.658  -28.310 1.00 30.80 208 A 1 
ATOM 1594 O OD1   . ASN A 1 208 ? -4.123  -5.177  -27.299 1.00 31.15 208 A 1 
ATOM 1595 N ND2   . ASN A 1 208 ? -5.198  -4.875  -29.179 1.00 31.65 208 A 1 
ATOM 1596 N N     . SER A 1 209 ? -3.794  -10.294 -28.386 1.00 38.66 209 A 1 
ATOM 1597 C CA    . SER A 1 209 ? -4.224  -11.704 -28.320 1.00 39.54 209 A 1 
ATOM 1598 C C     . SER A 1 209 ? -3.856  -12.384 -26.997 1.00 39.88 209 A 1 
ATOM 1599 O O     . SER A 1 209 ? -4.635  -13.168 -26.464 1.00 36.71 209 A 1 
ATOM 1600 C CB    . SER A 1 209 ? -3.615  -12.469 -29.490 1.00 36.25 209 A 1 
ATOM 1601 O OG    . SER A 1 209 ? -4.003  -13.832 -29.446 1.00 33.56 209 A 1 
ATOM 1602 N N     . TYR A 1 210 ? -2.678  -12.050 -26.440 1.00 37.07 210 A 1 
ATOM 1603 C CA    . TYR A 1 210 ? -2.248  -12.645 -25.178 1.00 37.60 210 A 1 
ATOM 1604 C C     . TYR A 1 210 ? -3.058  -12.120 -23.976 1.00 36.85 210 A 1 
ATOM 1605 O O     . TYR A 1 210 ? -3.391  -12.889 -23.078 1.00 33.80 210 A 1 
ATOM 1606 C CB    . TYR A 1 210 ? -0.743  -12.410 -24.985 1.00 34.69 210 A 1 
ATOM 1607 C CG    . TYR A 1 210 ? -0.101  -13.446 -24.085 1.00 33.54 210 A 1 
ATOM 1608 C CD1   . TYR A 1 210 ? -0.003  -13.229 -22.696 1.00 31.87 210 A 1 
ATOM 1609 C CD2   . TYR A 1 210 ? 0.378   -14.649 -24.631 1.00 32.59 210 A 1 
ATOM 1610 C CE1   . TYR A 1 210 ? 0.569   -14.203 -21.863 1.00 29.98 210 A 1 
ATOM 1611 C CE2   . TYR A 1 210 ? 0.955   -15.626 -23.814 1.00 28.65 210 A 1 
ATOM 1612 C CZ    . TYR A 1 210 ? 1.050   -15.406 -22.425 1.00 28.44 210 A 1 
ATOM 1613 O OH    . TYR A 1 210 ? 1.614   -16.360 -21.609 1.00 27.89 210 A 1 
ATOM 1614 N N     . TYR A 1 211 ? -3.402  -10.818 -23.982 1.00 37.42 211 A 1 
ATOM 1615 C CA    . TYR A 1 211 ? -4.218  -10.222 -22.922 1.00 38.30 211 A 1 
ATOM 1616 C C     . TYR A 1 211 ? -5.667  -10.714 -22.967 1.00 36.64 211 A 1 
ATOM 1617 O O     . TYR A 1 211 ? -6.200  -11.089 -21.926 1.00 34.06 211 A 1 
ATOM 1618 C CB    . TYR A 1 211 ? -4.136  -8.688  -22.982 1.00 36.61 211 A 1 
ATOM 1619 C CG    . TYR A 1 211 ? -3.173  -8.111  -21.975 1.00 36.29 211 A 1 
ATOM 1620 C CD1   . TYR A 1 211 ? -3.614  -7.808  -20.665 1.00 34.95 211 A 1 
ATOM 1621 C CD2   . TYR A 1 211 ? -1.820  -7.895  -22.309 1.00 35.16 211 A 1 
ATOM 1622 C CE1   . TYR A 1 211 ? -2.735  -7.298  -19.712 1.00 32.69 211 A 1 
ATOM 1623 C CE2   . TYR A 1 211 ? -0.924  -7.379  -21.357 1.00 31.31 211 A 1 
ATOM 1624 C CZ    . TYR A 1 211 ? -1.388  -7.074  -20.057 1.00 30.82 211 A 1 
ATOM 1625 O OH    . TYR A 1 211 ? -0.506  -6.569  -19.126 1.00 29.83 211 A 1 
ATOM 1626 N N     . ASP A 1 212 ? -6.280  -10.776 -24.151 1.00 41.75 212 A 1 
ATOM 1627 C CA    . ASP A 1 212 ? -7.667  -11.222 -24.296 1.00 43.14 212 A 1 
ATOM 1628 C C     . ASP A 1 212 ? -7.833  -12.703 -23.926 1.00 41.40 212 A 1 
ATOM 1629 O O     . ASP A 1 212 ? -8.769  -13.061 -23.227 1.00 38.87 212 A 1 
ATOM 1630 C CB    . ASP A 1 212 ? -8.161  -10.968 -25.731 1.00 40.21 212 A 1 
ATOM 1631 C CG    . ASP A 1 212 ? -8.543  -9.509  -25.999 1.00 36.65 212 A 1 
ATOM 1632 O OD1   . ASP A 1 212 ? -8.809  -8.773  -25.020 1.00 35.53 212 A 1 
ATOM 1633 O OD2   . ASP A 1 212 ? -8.599  -9.137  -27.193 1.00 35.65 212 A 1 
ATOM 1634 N N     . SER A 1 213 ? -6.883  -13.552 -24.318 1.00 42.65 213 A 1 
ATOM 1635 C CA    . SER A 1 213 ? -6.916  -14.974 -23.954 1.00 43.35 213 A 1 
ATOM 1636 C C     . SER A 1 213 ? -6.817  -15.192 -22.439 1.00 42.71 213 A 1 
ATOM 1637 O O     . SER A 1 213 ? -7.519  -16.033 -21.883 1.00 39.63 213 A 1 
ATOM 1638 C CB    . SER A 1 213 ? -5.787  -15.715 -24.668 1.00 39.41 213 A 1 
ATOM 1639 O OG    . SER A 1 213 ? -5.768  -17.079 -24.285 1.00 37.02 213 A 1 
ATOM 1640 N N     . HIS A 1 214 ? -5.975  -14.405 -21.757 1.00 40.17 214 A 1 
ATOM 1641 C CA    . HIS A 1 214 ? -5.822  -14.540 -20.310 1.00 41.84 214 A 1 
ATOM 1642 C C     . HIS A 1 214 ? -7.002  -13.947 -19.534 1.00 40.26 214 A 1 
ATOM 1643 O O     . HIS A 1 214 ? -7.434  -14.542 -18.542 1.00 37.63 214 A 1 
ATOM 1644 C CB    . HIS A 1 214 ? -4.473  -13.949 -19.864 1.00 39.38 214 A 1 
ATOM 1645 C CG    . HIS A 1 214 ? -3.763  -14.847 -18.900 1.00 38.44 214 A 1 
ATOM 1646 N ND1   . HIS A 1 214 ? -4.170  -15.189 -17.626 1.00 35.82 214 A 1 
ATOM 1647 C CD2   . HIS A 1 214 ? -2.603  -15.552 -19.129 1.00 35.16 214 A 1 
ATOM 1648 C CE1   . HIS A 1 214 ? -3.301  -16.056 -17.117 1.00 32.94 214 A 1 
ATOM 1649 N NE2   . HIS A 1 214 ? -2.322  -16.313 -18.002 1.00 31.43 214 A 1 
ATOM 1650 N N     . MET A 1 215 ? -7.550  -12.815 -19.990 1.00 42.64 215 A 1 
ATOM 1651 C CA    . MET A 1 215 ? -8.771  -12.224 -19.424 1.00 43.92 215 A 1 
ATOM 1652 C C     . MET A 1 215 ? -9.958  -13.173 -19.584 1.00 43.88 215 A 1 
ATOM 1653 O O     . MET A 1 215 ? -10.641 -13.450 -18.605 1.00 41.57 215 A 1 
ATOM 1654 C CB    . MET A 1 215 ? -9.072  -10.881 -20.107 1.00 41.19 215 A 1 
ATOM 1655 C CG    . MET A 1 215 ? -8.313  -9.699  -19.496 1.00 37.98 215 A 1 
ATOM 1656 S SD    . MET A 1 215 ? -9.154  -8.923  -18.084 1.00 36.16 215 A 1 
ATOM 1657 C CE    . MET A 1 215 ? -8.450  -7.259  -18.186 1.00 32.75 215 A 1 
ATOM 1658 N N     . SER A 1 216 ? -10.150 -13.744 -20.775 1.00 48.27 216 A 1 
ATOM 1659 C CA    . SER A 1 216 ? -11.259 -14.669 -21.046 1.00 48.90 216 A 1 
ATOM 1660 C C     . SER A 1 216 ? -11.240 -15.885 -20.121 1.00 49.17 216 A 1 
ATOM 1661 O O     . SER A 1 216 ? -12.269 -16.238 -19.547 1.00 45.53 216 A 1 
ATOM 1662 C CB    . SER A 1 216 ? -11.206 -15.116 -22.506 1.00 44.32 216 A 1 
ATOM 1663 O OG    . SER A 1 216 ? -12.219 -16.070 -22.776 1.00 40.15 216 A 1 
ATOM 1664 N N     . ASN A 1 217 ? -10.073 -16.489 -19.919 1.00 45.34 217 A 1 
ATOM 1665 C CA    . ASN A 1 217 ? -9.965  -17.628 -19.009 1.00 46.34 217 A 1 
ATOM 1666 C C     . ASN A 1 217 ? -10.200 -17.233 -17.549 1.00 43.92 217 A 1 
ATOM 1667 O O     . ASN A 1 217 ? -10.814 -17.984 -16.794 1.00 42.12 217 A 1 
ATOM 1668 C CB    . ASN A 1 217 ? -8.596  -18.300 -19.184 1.00 44.02 217 A 1 
ATOM 1669 C CG    . ASN A 1 217 ? -8.572  -19.286 -20.341 1.00 39.69 217 A 1 
ATOM 1670 O OD1   . ASN A 1 217 ? -9.548  -19.909 -20.704 1.00 39.89 217 A 1 
ATOM 1671 N ND2   . ASN A 1 217 ? -7.422  -19.494 -20.927 1.00 39.84 217 A 1 
ATOM 1672 N N     . GLN A 1 218 ? -9.722  -16.050 -17.135 1.00 49.53 218 A 1 
ATOM 1673 C CA    . GLN A 1 218 ? -9.905  -15.580 -15.764 1.00 50.11 218 A 1 
ATOM 1674 C C     . GLN A 1 218 ? -11.357 -15.170 -15.499 1.00 50.49 218 A 1 
ATOM 1675 O O     . GLN A 1 218 ? -11.891 -15.492 -14.444 1.00 50.43 218 A 1 
ATOM 1676 C CB    . GLN A 1 218 ? -8.901  -14.463 -15.467 1.00 47.41 218 A 1 
ATOM 1677 C CG    . GLN A 1 218 ? -8.736  -14.240 -13.955 1.00 43.11 218 A 1 
ATOM 1678 C CD    . GLN A 1 218 ? -7.611  -13.270 -13.611 1.00 40.11 218 A 1 
ATOM 1679 O OE1   . GLN A 1 218 ? -7.101  -12.498 -14.394 1.00 39.02 218 A 1 
ATOM 1680 N NE2   . GLN A 1 218 ? -7.164  -13.272 -12.361 1.00 37.56 218 A 1 
ATOM 1681 N N     . GLU A 1 219 ? -12.022 -14.534 -16.462 1.00 49.69 219 A 1 
ATOM 1682 C CA    . GLU A 1 219 ? -13.451 -14.233 -16.391 1.00 51.21 219 A 1 
ATOM 1683 C C     . GLU A 1 219 ? -14.287 -15.512 -16.383 1.00 49.42 219 A 1 
ATOM 1684 O O     . GLU A 1 219 ? -15.192 -15.620 -15.560 1.00 50.74 219 A 1 
ATOM 1685 C CB    . GLU A 1 219 ? -13.892 -13.322 -17.536 1.00 49.44 219 A 1 
ATOM 1686 C CG    . GLU A 1 219 ? -13.514 -11.854 -17.279 1.00 45.72 219 A 1 
ATOM 1687 C CD    . GLU A 1 219 ? -14.118 -10.890 -18.305 1.00 43.40 219 A 1 
ATOM 1688 O OE1   . GLU A 1 219 ? -14.276 -9.707  -17.940 1.00 39.43 219 A 1 
ATOM 1689 O OE2   . GLU A 1 219 ? -14.444 -11.336 -19.426 1.00 40.05 219 A 1 
ATOM 1690 N N     . GLN A 1 220 ? -13.960 -16.515 -17.213 1.00 53.19 220 A 1 
ATOM 1691 C CA    . GLN A 1 220 ? -14.634 -17.811 -17.158 1.00 53.75 220 A 1 
ATOM 1692 C C     . GLN A 1 220 ? -14.464 -18.477 -15.792 1.00 53.01 220 A 1 
ATOM 1693 O O     . GLN A 1 220 ? -15.447 -18.961 -15.240 1.00 55.64 220 A 1 
ATOM 1694 C CB    . GLN A 1 220 ? -14.131 -18.753 -18.261 1.00 52.71 220 A 1 
ATOM 1695 C CG    . GLN A 1 220 ? -14.848 -18.484 -19.586 1.00 49.12 220 A 1 
ATOM 1696 C CD    . GLN A 1 220 ? -14.486 -19.503 -20.672 1.00 46.52 220 A 1 
ATOM 1697 O OE1   . GLN A 1 220 ? -13.579 -20.325 -20.550 1.00 45.04 220 A 1 
ATOM 1698 N NE2   . GLN A 1 220 ? -15.197 -19.512 -21.772 1.00 41.68 220 A 1 
ATOM 1699 N N     . TYR A 1 221 ? -13.249 -18.446 -15.219 1.00 49.03 221 A 1 
ATOM 1700 C CA    . TYR A 1 221 ? -13.004 -19.043 -13.908 1.00 48.55 221 A 1 
ATOM 1701 C C     . TYR A 1 221 ? -13.773 -18.303 -12.810 1.00 45.90 221 A 1 
ATOM 1702 O O     . TYR A 1 221 ? -14.449 -18.940 -11.997 1.00 45.93 221 A 1 
ATOM 1703 C CB    . TYR A 1 221 ? -11.500 -19.073 -13.624 1.00 47.21 221 A 1 
ATOM 1704 C CG    . TYR A 1 221 ? -11.095 -20.220 -12.727 1.00 43.87 221 A 1 
ATOM 1705 C CD1   . TYR A 1 221 ? -11.108 -20.083 -11.328 1.00 42.81 221 A 1 
ATOM 1706 C CD2   . TYR A 1 221 ? -10.728 -21.457 -13.302 1.00 42.58 221 A 1 
ATOM 1707 C CE1   . TYR A 1 221 ? -10.762 -21.162 -10.507 1.00 37.17 221 A 1 
ATOM 1708 C CE2   . TYR A 1 221 ? -10.379 -22.542 -12.492 1.00 36.94 221 A 1 
ATOM 1709 C CZ    . TYR A 1 221 ? -10.390 -22.400 -11.091 1.00 38.00 221 A 1 
ATOM 1710 O OH    . TYR A 1 221 ? -10.046 -23.458 -10.281 1.00 36.74 221 A 1 
ATOM 1711 N N     . VAL A 1 222 ? -13.757 -16.956 -12.813 1.00 56.67 222 A 1 
ATOM 1712 C CA    . VAL A 1 222 ? -14.501 -16.135 -11.848 1.00 57.51 222 A 1 
ATOM 1713 C C     . VAL A 1 222 ? -16.015 -16.314 -12.018 1.00 54.92 222 A 1 
ATOM 1714 O O     . VAL A 1 222 ? -16.735 -16.380 -11.026 1.00 58.89 222 A 1 
ATOM 1715 C CB    . VAL A 1 222 ? -14.110 -14.652 -11.976 1.00 56.61 222 A 1 
ATOM 1716 C CG1   . VAL A 1 222 ? -14.997 -13.724 -11.142 1.00 51.39 222 A 1 
ATOM 1717 C CG2   . VAL A 1 222 ? -12.668 -14.427 -11.488 1.00 54.86 222 A 1 
ATOM 1718 N N     . MET A 1 223 ? -16.505 -16.431 -13.255 1.00 60.46 223 A 1 
ATOM 1719 C CA    . MET A 1 223 ? -17.920 -16.656 -13.527 1.00 60.93 223 A 1 
ATOM 1720 C C     . MET A 1 223 ? -18.358 -18.056 -13.085 1.00 60.37 223 A 1 
ATOM 1721 O O     . MET A 1 223 ? -19.422 -18.210 -12.502 1.00 64.41 223 A 1 
ATOM 1722 C CB    . MET A 1 223 ? -18.190 -16.423 -15.019 1.00 60.02 223 A 1 
ATOM 1723 C CG    . MET A 1 223 ? -19.651 -16.062 -15.291 1.00 55.22 223 A 1 
ATOM 1724 S SD    . MET A 1 223 ? -20.010 -15.786 -17.046 1.00 52.20 223 A 1 
ATOM 1725 C CE    . MET A 1 223 ? -21.214 -14.444 -16.919 1.00 45.53 223 A 1 
ATOM 1726 N N     . GLN A 1 224 ? -17.501 -19.050 -13.288 1.00 54.68 224 A 1 
ATOM 1727 C CA    . GLN A 1 224 ? -17.743 -20.409 -12.827 1.00 54.42 224 A 1 
ATOM 1728 C C     . GLN A 1 224 ? -17.688 -20.502 -11.300 1.00 52.96 224 A 1 
ATOM 1729 O O     . GLN A 1 224 ? -18.541 -21.142 -10.687 1.00 57.91 224 A 1 
ATOM 1730 C CB    . GLN A 1 224 ? -16.727 -21.338 -13.512 1.00 54.16 224 A 1 
ATOM 1731 C CG    . GLN A 1 224 ? -17.185 -22.805 -13.516 1.00 51.06 224 A 1 
ATOM 1732 C CD    . GLN A 1 224 ? -16.274 -23.684 -14.387 1.00 48.43 224 A 1 
ATOM 1733 O OE1   . GLN A 1 224 ? -15.090 -23.451 -14.544 1.00 44.95 224 A 1 
ATOM 1734 N NE2   . GLN A 1 224 ? -16.797 -24.732 -14.976 1.00 43.89 224 A 1 
ATOM 1735 N N     . GLU A 1 225 ? -16.769 -19.780 -10.656 1.00 55.99 225 A 1 
ATOM 1736 C CA    . GLU A 1 225 ? -16.689 -19.686 -9.197  1.00 56.64 225 A 1 
ATOM 1737 C C     . GLU A 1 225 ? -17.894 -18.923 -8.618  1.00 55.54 225 A 1 
ATOM 1738 O O     . GLU A 1 225 ? -18.486 -19.364 -7.633  1.00 58.42 225 A 1 
ATOM 1739 C CB    . GLU A 1 225 ? -15.345 -19.052 -8.787  1.00 54.89 225 A 1 
ATOM 1740 C CG    . GLU A 1 225 ? -14.957 -19.412 -7.344  1.00 50.32 225 A 1 
ATOM 1741 C CD    . GLU A 1 225 ? -13.620 -18.796 -6.881  1.00 47.42 225 A 1 
ATOM 1742 O OE1   . GLU A 1 225 ? -13.088 -19.284 -5.853  1.00 43.81 225 A 1 
ATOM 1743 O OE2   . GLU A 1 225 ? -13.148 -17.825 -7.508  1.00 44.19 225 A 1 
ATOM 1744 N N     . GLN A 1 226 ? -18.356 -17.847 -9.270  1.00 57.57 226 A 1 
ATOM 1745 C CA    . GLN A 1 226 ? -19.586 -17.153 -8.892  1.00 57.30 226 A 1 
ATOM 1746 C C     . GLN A 1 226 ? -20.829 -18.030 -9.075  1.00 56.13 226 A 1 
ATOM 1747 O O     . GLN A 1 226 ? -21.700 -18.017 -8.203  1.00 61.67 226 A 1 
ATOM 1748 C CB    . GLN A 1 226 ? -19.781 -15.860 -9.691  1.00 57.44 226 A 1 
ATOM 1749 C CG    . GLN A 1 226 ? -19.026 -14.686 -9.065  1.00 53.86 226 A 1 
ATOM 1750 C CD    . GLN A 1 226 ? -19.377 -13.345 -9.721  1.00 49.78 226 A 1 
ATOM 1751 O OE1   . GLN A 1 226 ? -20.087 -13.253 -10.706 1.00 48.00 226 A 1 
ATOM 1752 N NE2   . GLN A 1 226 ? -18.905 -12.248 -9.158  1.00 44.86 226 A 1 
ATOM 1753 N N     . GLN A 1 227 ? -20.922 -18.787 -10.167 1.00 64.44 227 A 1 
ATOM 1754 C CA    . GLN A 1 227 ? -22.002 -19.751 -10.355 1.00 64.02 227 A 1 
ATOM 1755 C C     . GLN A 1 227 ? -21.970 -20.822 -9.272  1.00 63.87 227 A 1 
ATOM 1756 O O     . GLN A 1 227 ? -23.014 -21.134 -8.703  1.00 68.75 227 A 1 
ATOM 1757 C CB    . GLN A 1 227 ? -21.927 -20.399 -11.744 1.00 64.57 227 A 1 
ATOM 1758 C CG    . GLN A 1 227 ? -22.547 -19.501 -12.821 1.00 60.48 227 A 1 
ATOM 1759 C CD    . GLN A 1 227 ? -22.534 -20.149 -14.204 1.00 55.18 227 A 1 
ATOM 1760 O OE1   . GLN A 1 227 ? -21.962 -21.198 -14.446 1.00 52.08 227 A 1 
ATOM 1761 N NE2   . GLN A 1 227 ? -23.189 -19.544 -15.173 1.00 48.73 227 A 1 
ATOM 1762 N N     . HIS A 1 228 ? -20.786 -21.322 -8.930  1.00 61.10 228 A 1 
ATOM 1763 C CA    . HIS A 1 228 ? -20.650 -22.305 -7.861  1.00 62.18 228 A 1 
ATOM 1764 C C     . HIS A 1 228 ? -21.032 -21.719 -6.499  1.00 58.56 228 A 1 
ATOM 1765 O O     . HIS A 1 228 ? -21.693 -22.393 -5.696  1.00 66.31 228 A 1 
ATOM 1766 C CB    . HIS A 1 228 ? -19.214 -22.862 -7.864  1.00 64.05 228 A 1 
ATOM 1767 C CG    . HIS A 1 228 ? -19.114 -24.190 -7.166  1.00 59.36 228 A 1 
ATOM 1768 N ND1   . HIS A 1 228 ? -19.406 -24.448 -5.860  1.00 50.82 228 A 1 
ATOM 1769 C CD2   . HIS A 1 228 ? -18.789 -25.392 -7.732  1.00 51.92 228 A 1 
ATOM 1770 C CE1   . HIS A 1 228 ? -19.265 -25.760 -5.631  1.00 46.00 228 A 1 
ATOM 1771 N NE2   . HIS A 1 228 ? -18.876 -26.379 -6.752  1.00 46.18 228 A 1 
ATOM 1772 N N     . LEU A 1 229 ? -20.699 -20.458 -6.231  1.00 55.57 229 A 1 
ATOM 1773 C CA    . LEU A 1 229 ? -21.090 -19.744 -5.013  1.00 55.24 229 A 1 
ATOM 1774 C C     . LEU A 1 229 ? -22.601 -19.503 -4.956  1.00 53.30 229 A 1 
ATOM 1775 O O     . LEU A 1 229 ? -23.211 -19.681 -3.905  1.00 56.52 229 A 1 
ATOM 1776 C CB    . LEU A 1 229 ? -20.288 -18.438 -4.907  1.00 56.76 229 A 1 
ATOM 1777 C CG    . LEU A 1 229 ? -19.542 -18.301 -3.561  1.00 53.70 229 A 1 
ATOM 1778 C CD1   . LEU A 1 229 ? -18.065 -17.992 -3.788  1.00 48.20 229 A 1 
ATOM 1779 C CD2   . LEU A 1 229 ? -20.143 -17.201 -2.691  1.00 54.44 229 A 1 
ATOM 1780 N N     . GLN A 1 230 ? -23.231 -19.133 -6.083  1.00 66.45 230 A 1 
ATOM 1781 C CA    . GLN A 1 230 ? -24.685 -19.011 -6.179  1.00 66.38 230 A 1 
ATOM 1782 C C     . GLN A 1 230 ? -25.376 -20.369 -6.004  1.00 65.81 230 A 1 
ATOM 1783 O O     . GLN A 1 230 ? -26.383 -20.440 -5.315  1.00 71.32 230 A 1 
ATOM 1784 C CB    . GLN A 1 230 ? -25.091 -18.393 -7.514  1.00 67.30 230 A 1 
ATOM 1785 C CG    . GLN A 1 230 ? -24.889 -16.866 -7.530  1.00 62.13 230 A 1 
ATOM 1786 C CD    . GLN A 1 230 ? -25.397 -16.221 -8.819  1.00 56.06 230 A 1 
ATOM 1787 O OE1   . GLN A 1 230 ? -25.915 -16.843 -9.724  1.00 51.82 230 A 1 
ATOM 1788 N NE2   . GLN A 1 230 ? -25.293 -14.912 -8.929  1.00 49.26 230 A 1 
ATOM 1789 N N     . GLN A 1 231 ? -24.815 -21.423 -6.586  1.00 65.11 231 A 1 
ATOM 1790 C CA    . GLN A 1 231 ? -25.316 -22.788 -6.425  1.00 66.40 231 A 1 
ATOM 1791 C C     . GLN A 1 231 ? -25.250 -23.209 -4.948  1.00 66.24 231 A 1 
ATOM 1792 O O     . GLN A 1 231 ? -26.260 -23.621 -4.397  1.00 69.87 231 A 1 
ATOM 1793 C CB    . GLN A 1 231 ? -24.504 -23.728 -7.322  1.00 65.60 231 A 1 
ATOM 1794 C CG    . GLN A 1 231 ? -25.171 -25.106 -7.510  1.00 59.82 231 A 1 
ATOM 1795 C CD    . GLN A 1 231 ? -26.167 -25.186 -8.673  1.00 54.82 231 A 1 
ATOM 1796 O OE1   . GLN A 1 231 ? -26.208 -24.357 -9.570  1.00 52.05 231 A 1 
ATOM 1797 N NE2   . GLN A 1 231 ? -26.981 -26.216 -8.700  1.00 48.26 231 A 1 
ATOM 1798 N N     . MET A 1 232 ? -24.112 -22.997 -4.275  1.00 65.95 232 A 1 
ATOM 1799 C CA    . MET A 1 232 ? -23.973 -23.272 -2.843  1.00 64.22 232 A 1 
ATOM 1800 C C     . MET A 1 232 ? -24.930 -22.433 -1.993  1.00 64.29 232 A 1 
ATOM 1801 O O     . MET A 1 232 ? -25.503 -22.941 -1.036  1.00 69.12 232 A 1 
ATOM 1802 C CB    . MET A 1 232 ? -22.537 -23.024 -2.367  1.00 62.31 232 A 1 
ATOM 1803 C CG    . MET A 1 232 ? -21.608 -24.221 -2.600  1.00 56.63 232 A 1 
ATOM 1804 S SD    . MET A 1 232 ? -20.574 -24.631 -1.149  1.00 54.19 232 A 1 
ATOM 1805 C CE    . MET A 1 232 ? -19.535 -23.159 -1.045  1.00 45.44 232 A 1 
ATOM 1806 N N     . GLN A 1 233 ? -25.123 -21.149 -2.311  1.00 63.66 233 A 1 
ATOM 1807 C CA    . GLN A 1 233 ? -26.100 -20.311 -1.603  1.00 62.83 233 A 1 
ATOM 1808 C C     . GLN A 1 233 ? -27.526 -20.822 -1.796  1.00 61.45 233 A 1 
ATOM 1809 O O     . GLN A 1 233 ? -28.313 -20.798 -0.849  1.00 68.95 233 A 1 
ATOM 1810 C CB    . GLN A 1 233 ? -26.009 -18.855 -2.076  1.00 64.89 233 A 1 
ATOM 1811 C CG    . GLN A 1 233 ? -24.853 -18.115 -1.399  1.00 60.21 233 A 1 
ATOM 1812 C CD    . GLN A 1 233 ? -24.775 -16.645 -1.815  1.00 55.04 233 A 1 
ATOM 1813 O OE1   . GLN A 1 233 ? -25.483 -16.146 -2.681  1.00 51.34 233 A 1 
ATOM 1814 N NE2   . GLN A 1 233 ? -23.906 -15.874 -1.187  1.00 49.06 233 A 1 
ATOM 1815 N N     . LYS A 1 234 ? -27.852 -21.310 -2.998  1.00 70.75 234 A 1 
ATOM 1816 C CA    . LYS A 1 234 ? -29.161 -21.855 -3.306  1.00 71.13 234 A 1 
ATOM 1817 C C     . LYS A 1 234 ? -29.404 -23.178 -2.575  1.00 70.53 234 A 1 
ATOM 1818 O O     . LYS A 1 234 ? -30.443 -23.324 -1.943  1.00 73.50 234 A 1 
ATOM 1819 C CB    . LYS A 1 234 ? -29.307 -21.984 -4.828  1.00 71.03 234 A 1 
ATOM 1820 C CG    . LYS A 1 234 ? -30.782 -21.976 -5.244  1.00 63.20 234 A 1 
ATOM 1821 C CD    . LYS A 1 234 ? -30.898 -22.127 -6.758  1.00 60.47 234 A 1 
ATOM 1822 C CE    . LYS A 1 234 ? -32.364 -22.059 -7.156  1.00 52.84 234 A 1 
ATOM 1823 N NZ    . LYS A 1 234 ? -32.566 -22.401 -8.569  1.00 48.54 234 A 1 
ATOM 1824 N N     . GLU A 1 235 ? -28.430 -24.076 -2.575  1.00 68.81 235 A 1 
ATOM 1825 C CA    . GLU A 1 235 ? -28.477 -25.326 -1.805  1.00 68.07 235 A 1 
ATOM 1826 C C     . GLU A 1 235 ? -28.570 -25.060 -0.296  1.00 65.72 235 A 1 
ATOM 1827 O O     . GLU A 1 235 ? -29.340 -25.719 0.404   1.00 69.29 235 A 1 
ATOM 1828 C CB    . GLU A 1 235 ? -27.233 -26.178 -2.099  1.00 67.59 235 A 1 
ATOM 1829 C CG    . GLU A 1 235 ? -27.306 -26.881 -3.462  1.00 59.16 235 A 1 
ATOM 1830 C CD    . GLU A 1 235 ? -26.045 -27.698 -3.796  1.00 55.90 235 A 1 
ATOM 1831 O OE1   . GLU A 1 235 ? -26.027 -28.282 -4.899  1.00 48.53 235 A 1 
ATOM 1832 O OE2   . GLU A 1 235 ? -25.106 -27.722 -2.972  1.00 49.06 235 A 1 
ATOM 1833 N N     . TYR A 1 236 ? -27.845 -24.058 0.214   1.00 63.60 236 A 1 
ATOM 1834 C CA    . TYR A 1 236 ? -27.937 -23.665 1.621   1.00 60.42 236 A 1 
ATOM 1835 C C     . TYR A 1 236 ? -29.315 -23.072 1.962   1.00 57.23 236 A 1 
ATOM 1836 O O     . TYR A 1 236 ? -29.867 -23.391 3.022   1.00 58.29 236 A 1 
ATOM 1837 C CB    . TYR A 1 236 ? -26.811 -22.680 1.958   1.00 58.94 236 A 1 
ATOM 1838 C CG    . TYR A 1 236 ? -26.626 -22.474 3.446   1.00 53.55 236 A 1 
ATOM 1839 C CD1   . TYR A 1 236 ? -27.281 -21.418 4.117   1.00 50.98 236 A 1 
ATOM 1840 C CD2   . TYR A 1 236 ? -25.813 -23.361 4.176   1.00 50.90 236 A 1 
ATOM 1841 C CE1   . TYR A 1 236 ? -27.124 -21.259 5.501   1.00 43.52 236 A 1 
ATOM 1842 C CE2   . TYR A 1 236 ? -25.641 -23.209 5.562   1.00 44.84 236 A 1 
ATOM 1843 C CZ    . TYR A 1 236 ? -26.302 -22.156 6.226   1.00 46.82 236 A 1 
ATOM 1844 O OH    . TYR A 1 236 ? -26.151 -21.994 7.575   1.00 45.89 236 A 1 
ATOM 1845 N N     . ALA A 1 237 ? -29.892 -22.267 1.068   1.00 71.59 237 A 1 
ATOM 1846 C CA    . ALA A 1 237 ? -31.244 -21.741 1.228   1.00 69.80 237 A 1 
ATOM 1847 C C     . ALA A 1 237 ? -32.300 -22.858 1.165   1.00 67.33 237 A 1 
ATOM 1848 O O     . ALA A 1 237 ? -33.209 -22.867 1.996   1.00 71.82 237 A 1 
ATOM 1849 C CB    . ALA A 1 237 ? -31.489 -20.657 0.172   1.00 70.73 237 A 1 
ATOM 1850 N N     . GLU A 1 238 ? -32.161 -23.826 0.263   1.00 72.36 238 A 1 
ATOM 1851 C CA    . GLU A 1 238 ? -33.035 -25.004 0.214   1.00 70.88 238 A 1 
ATOM 1852 C C     . GLU A 1 238 ? -32.904 -25.872 1.466   1.00 67.68 238 A 1 
ATOM 1853 O O     . GLU A 1 238 ? -33.916 -26.304 2.012   1.00 70.19 238 A 1 
ATOM 1854 C CB    . GLU A 1 238 ? -32.764 -25.847 -1.045  1.00 70.60 238 A 1 
ATOM 1855 C CG    . GLU A 1 238 ? -33.611 -25.395 -2.233  1.00 62.33 238 A 1 
ATOM 1856 C CD    . GLU A 1 238 ? -33.403 -26.227 -3.504  1.00 56.35 238 A 1 
ATOM 1857 O OE1   . GLU A 1 238 ? -34.346 -26.238 -4.335  1.00 50.93 238 A 1 
ATOM 1858 O OE2   . GLU A 1 238 ? -32.303 -26.778 -3.684  1.00 50.29 238 A 1 
ATOM 1859 N N     . GLN A 1 239 ? -31.696 -26.083 1.983   1.00 65.06 239 A 1 
ATOM 1860 C CA    . GLN A 1 239 ? -31.508 -26.813 3.244   1.00 63.33 239 A 1 
ATOM 1861 C C     . GLN A 1 239 ? -32.102 -26.079 4.446   1.00 61.23 239 A 1 
ATOM 1862 O O     . GLN A 1 239 ? -32.656 -26.721 5.338   1.00 64.80 239 A 1 
ATOM 1863 C CB    . GLN A 1 239 ? -30.021 -27.072 3.508   1.00 64.16 239 A 1 
ATOM 1864 C CG    . GLN A 1 239 ? -29.490 -28.276 2.731   1.00 59.80 239 A 1 
ATOM 1865 C CD    . GLN A 1 239 ? -28.055 -28.648 3.131   1.00 55.18 239 A 1 
ATOM 1866 O OE1   . GLN A 1 239 ? -27.432 -28.065 4.013   1.00 50.85 239 A 1 
ATOM 1867 N NE2   . GLN A 1 239 ? -27.491 -29.654 2.509   1.00 48.25 239 A 1 
ATOM 1868 N N     . GLN A 1 240 ? -31.996 -24.743 4.498   1.00 66.82 240 A 1 
ATOM 1869 C CA    . GLN A 1 240 ? -32.641 -23.938 5.537   1.00 67.11 240 A 1 
ATOM 1870 C C     . GLN A 1 240 ? -34.160 -24.051 5.438   1.00 66.10 240 A 1 
ATOM 1871 O O     . GLN A 1 240 ? -34.821 -24.311 6.440   1.00 69.79 240 A 1 
ATOM 1872 C CB    . GLN A 1 240 ? -32.188 -22.472 5.421   1.00 66.79 240 A 1 
ATOM 1873 C CG    . GLN A 1 240 ? -30.808 -22.217 6.051   1.00 62.08 240 A 1 
ATOM 1874 C CD    . GLN A 1 240 ? -30.815 -22.144 7.582   1.00 56.63 240 A 1 
ATOM 1875 O OE1   . GLN A 1 240 ? -31.824 -22.085 8.257   1.00 54.52 240 A 1 
ATOM 1876 N NE2   . GLN A 1 240 ? -29.664 -22.136 8.208   1.00 50.58 240 A 1 
ATOM 1877 N N     . MET A 1 241 ? -34.713 -23.954 4.223   1.00 73.08 241 A 1 
ATOM 1878 C CA    . MET A 1 241 ? -36.147 -24.068 3.989   1.00 71.74 241 A 1 
ATOM 1879 C C     . MET A 1 241 ? -36.661 -25.476 4.348   1.00 69.17 241 A 1 
ATOM 1880 O O     . MET A 1 241 ? -37.690 -25.607 5.006   1.00 70.44 241 A 1 
ATOM 1881 C CB    . MET A 1 241 ? -36.447 -23.680 2.534   1.00 71.51 241 A 1 
ATOM 1882 C CG    . MET A 1 241 ? -37.876 -23.173 2.351   1.00 62.56 241 A 1 
ATOM 1883 S SD    . MET A 1 241 ? -38.339 -22.738 0.634   1.00 58.14 241 A 1 
ATOM 1884 C CE    . MET A 1 241 ? -37.212 -21.354 0.311   1.00 50.27 241 A 1 
ATOM 1885 N N     . GLN A 1 242 ? -35.912 -26.531 3.994   1.00 69.47 242 A 1 
ATOM 1886 C CA    . GLN A 1 242 ? -36.252 -27.895 4.406   1.00 68.00 242 A 1 
ATOM 1887 C C     . GLN A 1 242 ? -36.200 -28.076 5.926   1.00 64.58 242 A 1 
ATOM 1888 O O     . GLN A 1 242 ? -37.070 -28.750 6.477   1.00 68.13 242 A 1 
ATOM 1889 C CB    . GLN A 1 242 ? -35.330 -28.922 3.747   1.00 68.08 242 A 1 
ATOM 1890 C CG    . GLN A 1 242 ? -35.790 -29.286 2.333   1.00 60.97 242 A 1 
ATOM 1891 C CD    . GLN A 1 242 ? -34.957 -30.406 1.713   1.00 56.88 242 A 1 
ATOM 1892 O OE1   . GLN A 1 242 ? -33.966 -30.874 2.250   1.00 51.97 242 A 1 
ATOM 1893 N NE2   . GLN A 1 242 ? -35.344 -30.893 0.551   1.00 48.60 242 A 1 
ATOM 1894 N N     . LYS A 1 243 ? -35.231 -27.462 6.613   1.00 63.56 243 A 1 
ATOM 1895 C CA    . LYS A 1 243 ? -35.192 -27.505 8.074   1.00 62.30 243 A 1 
ATOM 1896 C C     . LYS A 1 243 ? -36.395 -26.805 8.701   1.00 57.94 243 A 1 
ATOM 1897 O O     . LYS A 1 243 ? -36.986 -27.365 9.613   1.00 59.56 243 A 1 
ATOM 1898 C CB    . LYS A 1 243 ? -33.891 -26.899 8.618   1.00 62.10 243 A 1 
ATOM 1899 C CG    . LYS A 1 243 ? -32.760 -27.931 8.614   1.00 57.88 243 A 1 
ATOM 1900 C CD    . LYS A 1 243 ? -31.515 -27.299 9.238   1.00 55.67 243 A 1 
ATOM 1901 C CE    . LYS A 1 243 ? -30.398 -28.331 9.319   1.00 48.05 243 A 1 
ATOM 1902 N NZ    . LYS A 1 243 ? -29.194 -27.736 9.952   1.00 44.50 243 A 1 
ATOM 1903 N N     . GLU A 1 244 ? -36.782 -25.642 8.181   1.00 68.22 244 A 1 
ATOM 1904 C CA    . GLU A 1 244 ? -37.968 -24.914 8.647   1.00 66.25 244 A 1 
ATOM 1905 C C     . GLU A 1 244 ? -39.261 -25.721 8.423   1.00 61.93 244 A 1 
ATOM 1906 O O     . GLU A 1 244 ? -40.133 -25.752 9.290   1.00 62.50 244 A 1 
ATOM 1907 C CB    . GLU A 1 244 ? -38.034 -23.553 7.937   1.00 64.89 244 A 1 
ATOM 1908 C CG    . GLU A 1 244 ? -38.152 -22.383 8.926   1.00 57.41 244 A 1 
ATOM 1909 C CD    . GLU A 1 244 ? -38.189 -21.008 8.254   1.00 55.00 244 A 1 
ATOM 1910 O OE1   . GLU A 1 244 ? -38.302 -20.017 9.012   1.00 47.69 244 A 1 
ATOM 1911 O OE2   . GLU A 1 244 ? -38.087 -20.927 7.009   1.00 47.71 244 A 1 
ATOM 1912 N N     . TYR A 1 245 ? -39.381 -26.440 7.283   1.00 64.37 245 A 1 
ATOM 1913 C CA    . TYR A 1 245 ? -40.504 -27.338 7.030   1.00 60.49 245 A 1 
ATOM 1914 C C     . TYR A 1 245 ? -40.546 -28.519 8.007   1.00 54.41 245 A 1 
ATOM 1915 O O     . TYR A 1 245 ? -41.593 -28.791 8.588   1.00 56.38 245 A 1 
ATOM 1916 C CB    . TYR A 1 245 ? -40.479 -27.821 5.574   1.00 59.14 245 A 1 
ATOM 1917 C CG    . TYR A 1 245 ? -41.365 -27.010 4.668   1.00 54.85 245 A 1 
ATOM 1918 C CD1   . TYR A 1 245 ? -42.762 -27.280 4.617   1.00 51.63 245 A 1 
ATOM 1919 C CD2   . TYR A 1 245 ? -40.855 -25.961 3.879   1.00 50.06 245 A 1 
ATOM 1920 C CE1   . TYR A 1 245 ? -43.603 -26.514 3.799   1.00 43.59 245 A 1 
ATOM 1921 C CE2   . TYR A 1 245 ? -41.690 -25.184 3.060   1.00 44.00 245 A 1 
ATOM 1922 C CZ    . TYR A 1 245 ? -43.068 -25.463 3.023   1.00 44.41 245 A 1 
ATOM 1923 O OH    . TYR A 1 245 ? -43.894 -24.711 2.222   1.00 41.63 245 A 1 
ATOM 1924 N N     . VAL A 1 246 ? -39.391 -29.169 8.241   1.00 60.72 246 A 1 
ATOM 1925 C CA    . VAL A 1 246 ? -39.330 -30.327 9.163   1.00 59.54 246 A 1 
ATOM 1926 C C     . VAL A 1 246 ? -39.617 -29.901 10.608  1.00 55.29 246 A 1 
ATOM 1927 O O     . VAL A 1 246 ? -40.264 -30.640 11.348  1.00 55.57 246 A 1 
ATOM 1928 C CB    . VAL A 1 246 ? -37.983 -31.049 9.041   1.00 57.04 246 A 1 
ATOM 1929 C CG1   . VAL A 1 246 ? -37.823 -32.175 10.072  1.00 52.31 246 A 1 
ATOM 1930 C CG2   . VAL A 1 246 ? -37.822 -31.694 7.659   1.00 56.15 246 A 1 
ATOM 1931 N N     . GLU A 1 247 ? -39.170 -28.714 11.023  1.00 60.04 247 A 1 
ATOM 1932 C CA    . GLU A 1 247 ? -39.402 -28.207 12.380  1.00 59.59 247 A 1 
ATOM 1933 C C     . GLU A 1 247 ? -40.881 -27.817 12.593  1.00 55.96 247 A 1 
ATOM 1934 O O     . GLU A 1 247 ? -41.428 -28.056 13.668  1.00 55.19 247 A 1 
ATOM 1935 C CB    . GLU A 1 247 ? -38.415 -27.061 12.663  1.00 56.97 247 A 1 
ATOM 1936 C CG    . GLU A 1 247 ? -38.110 -26.883 14.166  1.00 52.46 247 A 1 
ATOM 1937 C CD    . GLU A 1 247 ? -36.919 -25.945 14.449  1.00 48.72 247 A 1 
ATOM 1938 O OE1   . GLU A 1 247 ? -36.292 -26.119 15.533  1.00 44.33 247 A 1 
ATOM 1939 O OE2   . GLU A 1 247 ? -36.593 -25.080 13.600  1.00 43.65 247 A 1 
ATOM 1940 N N     . ASN A 1 248 ? -41.551 -27.319 11.553  1.00 53.92 248 A 1 
ATOM 1941 C CA    . ASN A 1 248 ? -42.982 -27.018 11.616  1.00 54.40 248 A 1 
ATOM 1942 C C     . ASN A 1 248 ? -43.867 -28.276 11.611  1.00 49.63 248 A 1 
ATOM 1943 O O     . ASN A 1 248 ? -44.815 -28.334 12.401  1.00 48.11 248 A 1 
ATOM 1944 C CB    . ASN A 1 248 ? -43.357 -26.063 10.469  1.00 51.78 248 A 1 
ATOM 1945 C CG    . ASN A 1 248 ? -43.065 -24.604 10.804  1.00 49.13 248 A 1 
ATOM 1946 O OD1   . ASN A 1 248 ? -43.310 -24.111 11.899  1.00 47.50 248 A 1 
ATOM 1947 N ND2   . ASN A 1 248 ? -42.576 -23.851 9.859   1.00 48.07 248 A 1 
ATOM 1948 N N     . GLU A 1 249 ? -43.583 -29.297 10.808  1.00 55.13 249 A 1 
ATOM 1949 C CA    . GLU A 1 249 ? -44.384 -30.540 10.809  1.00 55.32 249 A 1 
ATOM 1950 C C     . GLU A 1 249 ? -44.294 -31.293 12.141  1.00 53.99 249 A 1 
ATOM 1951 O O     . GLU A 1 249 ? -45.270 -31.895 12.585  1.00 50.42 249 A 1 
ATOM 1952 C CB    . GLU A 1 249 ? -43.960 -31.478 9.661   1.00 49.84 249 A 1 
ATOM 1953 C CG    . GLU A 1 249 ? -44.591 -31.116 8.310   1.00 45.98 249 A 1 
ATOM 1954 C CD    . GLU A 1 249 ? -44.384 -32.209 7.245   1.00 43.51 249 A 1 
ATOM 1955 O OE1   . GLU A 1 249 ? -45.211 -32.263 6.303   1.00 39.42 249 A 1 
ATOM 1956 O OE2   . GLU A 1 249 ? -43.407 -32.990 7.350   1.00 38.89 249 A 1 
ATOM 1957 N N     . GLY A 1 250 ? -43.136 -31.219 12.812  1.00 48.85 250 A 1 
ATOM 1958 C CA    . GLY A 1 250 ? -42.948 -31.924 14.079  1.00 48.68 250 A 1 
ATOM 1959 C C     . GLY A 1 250 ? -43.806 -31.412 15.240  1.00 46.98 250 A 1 
ATOM 1960 O O     . GLY A 1 250 ? -43.947 -32.113 16.241  1.00 45.76 250 A 1 
ATOM 1961 N N     . SER A 1 251 ? -44.345 -30.203 15.135  1.00 50.53 251 A 1 
ATOM 1962 C CA    . SER A 1 251 ? -45.023 -29.549 16.265  1.00 50.14 251 A 1 
ATOM 1963 C C     . SER A 1 251 ? -46.484 -29.964 16.473  1.00 46.72 251 A 1 
ATOM 1964 O O     . SER A 1 251 ? -47.002 -29.759 17.570  1.00 46.47 251 A 1 
ATOM 1965 C CB    . SER A 1 251 ? -44.936 -28.035 16.109  1.00 49.01 251 A 1 
ATOM 1966 O OG    . SER A 1 251 ? -45.415 -27.404 17.290  1.00 47.28 251 A 1 
ATOM 1967 N N     . GLU A 1 252 ? -47.184 -30.516 15.466  1.00 46.53 252 A 1 
ATOM 1968 C CA    . GLU A 1 252 ? -48.644 -30.695 15.560  1.00 48.28 252 A 1 
ATOM 1969 C C     . GLU A 1 252 ? -49.085 -31.807 16.527  1.00 46.40 252 A 1 
ATOM 1970 O O     . GLU A 1 252 ? -50.044 -31.642 17.277  1.00 43.41 252 A 1 
ATOM 1971 C CB    . GLU A 1 252 ? -49.263 -30.961 14.178  1.00 43.89 252 A 1 
ATOM 1972 C CG    . GLU A 1 252 ? -49.329 -29.725 13.272  1.00 42.34 252 A 1 
ATOM 1973 C CD    . GLU A 1 252 ? -50.261 -29.935 12.073  1.00 40.97 252 A 1 
ATOM 1974 O OE1   . GLU A 1 252 ? -50.889 -28.928 11.653  1.00 37.80 252 A 1 
ATOM 1975 O OE2   . GLU A 1 252 ? -50.398 -31.086 11.609  1.00 37.35 252 A 1 
ATOM 1976 N N     . CYS A 1 253 ? -48.425 -32.965 16.471  1.00 45.50 253 A 1 
ATOM 1977 C CA    . CYS A 1 253 ? -49.099 -34.194 16.901  1.00 48.88 253 A 1 
ATOM 1978 C C     . CYS A 1 253 ? -49.095 -34.498 18.406  1.00 44.92 253 A 1 
ATOM 1979 O O     . CYS A 1 253 ? -49.559 -35.572 18.794  1.00 45.34 253 A 1 
ATOM 1980 C CB    . CYS A 1 253 ? -48.576 -35.379 16.077  1.00 46.17 253 A 1 
ATOM 1981 S SG    . CYS A 1 253 ? -49.245 -35.337 14.397  1.00 43.82 253 A 1 
ATOM 1982 N N     . ILE A 1 254 ? -48.581 -33.603 19.274  1.00 41.02 254 A 1 
ATOM 1983 C CA    . ILE A 1 254 ? -48.611 -33.911 20.716  1.00 45.69 254 A 1 
ATOM 1984 C C     . ILE A 1 254 ? -50.025 -33.666 21.268  1.00 43.92 254 A 1 
ATOM 1985 O O     . ILE A 1 254 ? -50.309 -32.640 21.881  1.00 42.20 254 A 1 
ATOM 1986 C CB    . ILE A 1 254 ? -47.492 -33.226 21.525  1.00 42.38 254 A 1 
ATOM 1987 C CG1   . ILE A 1 254 ? -46.113 -33.489 20.890  1.00 40.90 254 A 1 
ATOM 1988 C CG2   . ILE A 1 254 ? -47.506 -33.771 22.967  1.00 42.74 254 A 1 
ATOM 1989 C CD1   . ILE A 1 254 ? -44.934 -32.849 21.611  1.00 40.70 254 A 1 
ATOM 1990 N N     . VAL A 1 255 ? -50.914 -34.642 21.059  1.00 44.42 255 A 1 
ATOM 1991 C CA    . VAL A 1 255 ? -52.232 -34.684 21.702  1.00 48.52 255 A 1 
ATOM 1992 C C     . VAL A 1 255 ? -52.015 -34.820 23.214  1.00 45.32 255 A 1 
ATOM 1993 O O     . VAL A 1 255 ? -51.476 -35.839 23.650  1.00 44.23 255 A 1 
ATOM 1994 C CB    . VAL A 1 255 ? -53.093 -35.834 21.163  1.00 46.01 255 A 1 
ATOM 1995 C CG1   . VAL A 1 255 ? -54.485 -35.838 21.820  1.00 43.96 255 A 1 
ATOM 1996 C CG2   . VAL A 1 255 ? -53.293 -35.717 19.644  1.00 48.66 255 A 1 
ATOM 1997 N N     . PRO A 1 256 ? -52.425 -33.856 24.047  1.00 46.07 256 A 1 
ATOM 1998 C CA    . PRO A 1 256 ? -52.214 -33.917 25.481  1.00 49.10 256 A 1 
ATOM 1999 C C     . PRO A 1 256 ? -53.160 -34.952 26.085  1.00 48.42 256 A 1 
ATOM 2000 O O     . PRO A 1 256 ? -54.314 -34.659 26.399  1.00 47.04 256 A 1 
ATOM 2001 C CB    . PRO A 1 256 ? -52.443 -32.487 25.985  1.00 45.59 256 A 1 
ATOM 2002 C CG    . PRO A 1 256 ? -53.450 -31.911 24.999  1.00 46.49 256 A 1 
ATOM 2003 C CD    . PRO A 1 256 ? -53.074 -32.594 23.675  1.00 51.56 256 A 1 
ATOM 2004 N N     . SER A 1 257 ? -52.703 -36.188 26.261  1.00 44.63 257 A 1 
ATOM 2005 C CA    . SER A 1 257 ? -53.458 -37.215 26.966  1.00 48.20 257 A 1 
ATOM 2006 C C     . SER A 1 257 ? -53.632 -36.799 28.428  1.00 46.05 257 A 1 
ATOM 2007 O O     . SER A 1 257 ? -52.679 -36.758 29.200  1.00 46.14 257 A 1 
ATOM 2008 C CB    . SER A 1 257 ? -52.802 -38.589 26.815  1.00 45.61 257 A 1 
ATOM 2009 O OG    . SER A 1 257 ? -51.455 -38.577 27.236  1.00 45.07 257 A 1 
ATOM 2010 N N     . GLN A 1 258 ? -54.847 -36.466 28.804  1.00 44.03 258 A 1 
ATOM 2011 C CA    . GLN A 1 258 ? -55.233 -36.115 30.174  1.00 48.91 258 A 1 
ATOM 2012 C C     . GLN A 1 258 ? -55.170 -37.356 31.082  1.00 47.75 258 A 1 
ATOM 2013 O O     . GLN A 1 258 ? -56.188 -37.963 31.404  1.00 45.66 258 A 1 
ATOM 2014 C CB    . GLN A 1 258 ? -56.643 -35.494 30.200  1.00 44.84 258 A 1 
ATOM 2015 C CG    . GLN A 1 258 ? -56.746 -34.100 29.599  1.00 42.92 258 A 1 
ATOM 2016 C CD    . GLN A 1 258 ? -58.142 -33.494 29.763  1.00 40.52 258 A 1 
ATOM 2017 O OE1   . GLN A 1 258 ? -59.104 -34.141 30.131  1.00 38.42 258 A 1 
ATOM 2018 N NE2   . GLN A 1 258 ? -58.295 -32.212 29.503  1.00 37.79 258 A 1 
ATOM 2019 N N     . SER A 1 259 ? -53.988 -37.752 31.495  1.00 43.36 259 A 1 
ATOM 2020 C CA    . SER A 1 259 ? -53.858 -38.823 32.480  1.00 46.33 259 A 1 
ATOM 2021 C C     . SER A 1 259 ? -54.347 -38.344 33.844  1.00 44.56 259 A 1 
ATOM 2022 O O     . SER A 1 259 ? -53.702 -37.559 34.534  1.00 44.73 259 A 1 
ATOM 2023 C CB    . SER A 1 259 ? -52.435 -39.372 32.511  1.00 43.90 259 A 1 
ATOM 2024 O OG    . SER A 1 259 ? -51.490 -38.373 32.846  1.00 43.09 259 A 1 
ATOM 2025 N N     . THR A 1 260 ? -55.539 -38.840 34.256  1.00 46.77 260 A 1 
ATOM 2026 C CA    . THR A 1 260 ? -56.158 -38.611 35.576  1.00 50.50 260 A 1 
ATOM 2027 C C     . THR A 1 260 ? -55.369 -39.337 36.667  1.00 47.64 260 A 1 
ATOM 2028 O O     . THR A 1 260 ? -55.683 -40.464 37.037  1.00 48.99 260 A 1 
ATOM 2029 C CB    . THR A 1 260 ? -57.625 -39.076 35.558  1.00 47.45 260 A 1 
ATOM 2030 O OG1   . THR A 1 260 ? -57.752 -40.314 34.884  1.00 46.33 260 A 1 
ATOM 2031 C CG2   . THR A 1 260 ? -58.526 -38.083 34.830  1.00 49.14 260 A 1 
ATOM 2032 N N     . ILE A 1 261 ? -54.303 -38.701 37.163  1.00 44.91 261 A 1 
ATOM 2033 C CA    . ILE A 1 261 ? -53.502 -39.307 38.238  1.00 48.63 261 A 1 
ATOM 2034 C C     . ILE A 1 261 ? -54.315 -39.341 39.536  1.00 46.64 261 A 1 
ATOM 2035 O O     . ILE A 1 261 ? -54.627 -38.310 40.145  1.00 46.29 261 A 1 
ATOM 2036 C CB    . ILE A 1 261 ? -52.125 -38.634 38.384  1.00 45.80 261 A 1 
ATOM 2037 C CG1   . ILE A 1 261 ? -51.321 -38.800 37.076  1.00 44.62 261 A 1 
ATOM 2038 C CG2   . ILE A 1 261 ? -51.346 -39.257 39.564  1.00 45.60 261 A 1 
ATOM 2039 C CD1   . ILE A 1 261 ? -49.960 -38.107 37.058  1.00 43.56 261 A 1 
ATOM 2040 N N     . VAL A 1 262 ? -54.672 -40.559 39.967  1.00 38.94 262 A 1 
ATOM 2041 C CA    . VAL A 1 262 ? -55.457 -40.842 41.176  1.00 44.40 262 A 1 
ATOM 2042 C C     . VAL A 1 262 ? -54.648 -40.529 42.445  1.00 41.94 262 A 1 
ATOM 2043 O O     . VAL A 1 262 ? -53.466 -40.827 42.563  1.00 41.06 262 A 1 
ATOM 2044 C CB    . VAL A 1 262 ? -55.962 -42.298 41.164  1.00 41.07 262 A 1 
ATOM 2045 C CG1   . VAL A 1 262 ? -56.813 -42.632 42.403  1.00 39.39 262 A 1 
ATOM 2046 C CG2   . VAL A 1 262 ? -56.836 -42.567 39.932  1.00 44.49 262 A 1 
ATOM 2047 N N     . ARG A 1 263 ? -55.339 -40.010 43.438  1.00 45.39 263 A 1 
ATOM 2048 C CA    . ARG A 1 263 ? -54.865 -39.266 44.626  1.00 50.24 263 A 1 
ATOM 2049 C C     . ARG A 1 263 ? -54.328 -40.122 45.798  1.00 48.42 263 A 1 
ATOM 2050 O O     . ARG A 1 263 ? -54.567 -39.745 46.937  1.00 49.01 263 A 1 
ATOM 2051 C CB    . ARG A 1 263 ? -56.052 -38.393 45.068  1.00 46.18 263 A 1 
ATOM 2052 C CG    . ARG A 1 263 ? -55.709 -37.018 45.642  1.00 44.23 263 A 1 
ATOM 2053 C CD    . ARG A 1 263 ? -57.009 -36.335 46.107  1.00 41.86 263 A 1 
ATOM 2054 N NE    . ARG A 1 263 ? -56.866 -34.887 46.269  1.00 38.73 263 A 1 
ATOM 2055 C CZ    . ARG A 1 263 ? -57.803 -34.062 46.682  1.00 34.75 263 A 1 
ATOM 2056 N NH1   . ARG A 1 263 ? -58.979 -34.495 47.060  1.00 33.19 263 A 1 
ATOM 2057 N NH2   . ARG A 1 263 ? -57.582 -32.788 46.732  1.00 30.86 263 A 1 
ATOM 2058 N N     . ARG A 1 264 ? -53.730 -41.254 45.598  1.00 40.15 264 A 1 
ATOM 2059 C CA    . ARG A 1 264 ? -53.530 -42.219 46.702  1.00 45.18 264 A 1 
ATOM 2060 C C     . ARG A 1 264 ? -52.777 -41.622 47.927  1.00 42.33 264 A 1 
ATOM 2061 O O     . ARG A 1 264 ? -51.800 -40.917 47.753  1.00 40.48 264 A 1 
ATOM 2062 C CB    . ARG A 1 264 ? -52.864 -43.525 46.224  1.00 40.49 264 A 1 
ATOM 2063 C CG    . ARG A 1 264 ? -53.915 -44.592 45.878  1.00 37.93 264 A 1 
ATOM 2064 C CD    . ARG A 1 264 ? -53.254 -45.959 45.641  1.00 36.46 264 A 1 
ATOM 2065 N NE    . ARG A 1 264 ? -54.248 -47.011 45.366  1.00 33.84 264 A 1 
ATOM 2066 C CZ    . ARG A 1 264 ? -53.998 -48.290 45.122  1.00 30.89 264 A 1 
ATOM 2067 N NH1   . ARG A 1 264 ? -52.768 -48.744 45.107  1.00 29.75 264 A 1 
ATOM 2068 N NH2   . ARG A 1 264 ? -54.959 -49.127 44.894  1.00 28.07 264 A 1 
ATOM 2069 N N     . PRO A 1 265 ? -53.215 -41.983 49.160  1.00 38.76 265 A 1 
ATOM 2070 C CA    . PRO A 1 265 ? -52.948 -41.186 50.362  1.00 43.50 265 A 1 
ATOM 2071 C C     . PRO A 1 265 ? -51.815 -41.703 51.270  1.00 42.39 265 A 1 
ATOM 2072 O O     . PRO A 1 265 ? -51.958 -41.621 52.488  1.00 41.45 265 A 1 
ATOM 2073 C CB    . PRO A 1 265 ? -54.307 -41.213 51.089  1.00 39.84 265 A 1 
ATOM 2074 C CG    . PRO A 1 265 ? -54.753 -42.656 50.889  1.00 41.46 265 A 1 
ATOM 2075 C CD    . PRO A 1 265 ? -54.292 -42.914 49.449  1.00 48.70 265 A 1 
ATOM 2076 N N     . HIS A 1 266 ? -50.763 -42.330 50.755  1.00 42.63 266 A 1 
ATOM 2077 C CA    . HIS A 1 266 ? -49.923 -43.214 51.593  1.00 46.33 266 A 1 
ATOM 2078 C C     . HIS A 1 266 ? -49.305 -42.523 52.827  1.00 44.07 266 A 1 
ATOM 2079 O O     . HIS A 1 266 ? -48.742 -41.443 52.746  1.00 43.72 266 A 1 
ATOM 2080 C CB    . HIS A 1 266 ? -48.879 -43.959 50.749  1.00 43.69 266 A 1 
ATOM 2081 C CG    . HIS A 1 266 ? -49.115 -45.447 50.804  1.00 43.12 266 A 1 
ATOM 2082 N ND1   . HIS A 1 266 ? -48.954 -46.299 51.883  1.00 41.60 266 A 1 
ATOM 2083 C CD2   . HIS A 1 266 ? -49.616 -46.227 49.797  1.00 40.75 266 A 1 
ATOM 2084 C CE1   . HIS A 1 266 ? -49.328 -47.520 51.517  1.00 37.41 266 A 1 
ATOM 2085 N NE2   . HIS A 1 266 ? -49.751 -47.535 50.261  1.00 36.76 266 A 1 
ATOM 2086 N N     . GLN A 1 267 ? -49.430 -43.224 53.982  1.00 45.48 267 A 1 
ATOM 2087 C CA    . GLN A 1 267 ? -49.262 -42.689 55.346  1.00 49.52 267 A 1 
ATOM 2088 C C     . GLN A 1 267 ? -47.846 -42.698 55.952  1.00 49.02 267 A 1 
ATOM 2089 O O     . GLN A 1 267 ? -47.606 -41.922 56.872  1.00 48.03 267 A 1 
ATOM 2090 C CB    . GLN A 1 267 ? -50.114 -43.558 56.294  1.00 45.05 267 A 1 
ATOM 2091 C CG    . GLN A 1 267 ? -51.602 -43.240 56.353  1.00 41.85 267 A 1 
ATOM 2092 C CD    . GLN A 1 267 ? -52.323 -44.171 57.345  1.00 39.54 267 A 1 
ATOM 2093 O OE1   . GLN A 1 267 ? -51.916 -45.285 57.617  1.00 38.39 267 A 1 
ATOM 2094 N NE2   . GLN A 1 267 ? -53.437 -43.760 57.897  1.00 36.48 267 A 1 
ATOM 2095 N N     . SER A 1 268 ? -47.013 -43.678 55.644  1.00 52.32 268 A 1 
ATOM 2096 C CA    . SER A 1 268 ? -46.209 -44.362 56.670  1.00 53.55 268 A 1 
ATOM 2097 C C     . SER A 1 268 ? -45.125 -43.494 57.330  1.00 52.55 268 A 1 
ATOM 2098 O O     . SER A 1 268 ? -44.428 -42.733 56.675  1.00 51.41 268 A 1 
ATOM 2099 C CB    . SER A 1 268 ? -45.606 -45.650 56.122  1.00 49.43 268 A 1 
ATOM 2100 O OG    . SER A 1 268 ? -44.748 -45.382 55.030  1.00 45.15 268 A 1 
ATOM 2101 N N     . GLY A 1 269 ? -44.985 -43.689 58.650  1.00 47.51 269 A 1 
ATOM 2102 C CA    . GLY A 1 269 ? -44.206 -42.839 59.556  1.00 49.36 269 A 1 
ATOM 2103 C C     . GLY A 1 269 ? -42.975 -43.489 60.207  1.00 47.99 269 A 1 
ATOM 2104 O O     . GLY A 1 269 ? -42.946 -43.529 61.426  1.00 47.42 269 A 1 
ATOM 2105 N N     . TYR A 1 270 ? -42.019 -44.026 59.445  1.00 37.62 270 A 1 
ATOM 2106 C CA    . TYR A 1 270 ? -40.920 -44.788 60.051  1.00 41.71 270 A 1 
ATOM 2107 C C     . TYR A 1 270 ? -39.938 -43.932 60.887  1.00 39.20 270 A 1 
ATOM 2108 O O     . TYR A 1 270 ? -39.835 -42.726 60.736  1.00 39.05 270 A 1 
ATOM 2109 C CB    . TYR A 1 270 ? -40.208 -45.655 59.008  1.00 38.71 270 A 1 
ATOM 2110 C CG    . TYR A 1 270 ? -40.636 -47.108 59.087  1.00 40.48 270 A 1 
ATOM 2111 C CD1   . TYR A 1 270 ? -40.007 -47.994 59.989  1.00 42.53 270 A 1 
ATOM 2112 C CD2   . TYR A 1 270 ? -41.685 -47.578 58.284  1.00 43.17 270 A 1 
ATOM 2113 C CE1   . TYR A 1 270 ? -40.419 -49.338 60.069  1.00 39.00 270 A 1 
ATOM 2114 C CE2   . TYR A 1 270 ? -42.101 -48.920 58.363  1.00 37.82 270 A 1 
ATOM 2115 C CZ    . TYR A 1 270 ? -41.469 -49.808 59.253  1.00 37.75 270 A 1 
ATOM 2116 O OH    . TYR A 1 270 ? -41.864 -51.117 59.341  1.00 36.94 270 A 1 
ATOM 2117 N N     . ALA A 1 271 ? -39.300 -44.623 61.827  1.00 45.20 271 A 1 
ATOM 2118 C CA    . ALA A 1 271 ? -38.734 -44.136 63.093  1.00 47.13 271 A 1 
ATOM 2119 C C     . ALA A 1 271 ? -37.172 -43.940 63.098  1.00 45.27 271 A 1 
ATOM 2120 O O     . ALA A 1 271 ? -36.649 -43.446 62.123  1.00 45.44 271 A 1 
ATOM 2121 C CB    . ALA A 1 271 ? -39.344 -45.071 64.145  1.00 43.80 271 A 1 
ATOM 2122 N N     . PRO A 1 272 ? -36.351 -44.314 64.119  1.00 44.29 272 A 1 
ATOM 2123 C CA    . PRO A 1 272 ? -35.854 -43.354 65.124  1.00 48.76 272 A 1 
ATOM 2124 C C     . PRO A 1 272 ? -34.319 -43.329 65.417  1.00 48.99 272 A 1 
ATOM 2125 O O     . PRO A 1 272 ? -33.841 -42.368 66.007  1.00 50.66 272 A 1 
ATOM 2126 C CB    . PRO A 1 272 ? -36.581 -43.835 66.385  1.00 45.70 272 A 1 
ATOM 2127 C CG    . PRO A 1 272 ? -36.607 -45.354 66.236  1.00 47.46 272 A 1 
ATOM 2128 C CD    . PRO A 1 272 ? -36.397 -45.583 64.743  1.00 56.14 272 A 1 
ATOM 2129 N N     . LEU A 1 273 ? -33.580 -44.407 65.167  1.00 45.66 273 A 1 
ATOM 2130 C CA    . LEU A 1 273 ? -32.368 -44.871 65.907  1.00 49.18 273 A 1 
ATOM 2131 C C     . LEU A 1 273 ? -31.011 -44.259 65.432  1.00 48.45 273 A 1 
ATOM 2132 O O     . LEU A 1 273 ? -31.043 -43.419 64.549  1.00 48.56 273 A 1 
ATOM 2133 C CB    . LEU A 1 273 ? -32.371 -46.414 65.774  1.00 44.26 273 A 1 
ATOM 2134 C CG    . LEU A 1 273 ? -33.341 -47.174 66.678  1.00 43.94 273 A 1 
ATOM 2135 C CD1   . LEU A 1 273 ? -33.436 -48.626 66.204  1.00 43.10 273 A 1 
ATOM 2136 C CD2   . LEU A 1 273 ? -32.896 -47.195 68.141  1.00 45.28 273 A 1 
ATOM 2137 N N     . VAL A 1 274 ? -29.806 -44.635 65.870  1.00 42.23 274 A 1 
ATOM 2138 C CA    . VAL A 1 274 ? -29.020 -44.867 67.104  1.00 46.76 274 A 1 
ATOM 2139 C C     . VAL A 1 274 ? -27.639 -44.183 66.915  1.00 43.99 274 A 1 
ATOM 2140 O O     . VAL A 1 274 ? -27.346 -43.704 65.838  1.00 43.75 274 A 1 
ATOM 2141 C CB    . VAL A 1 274 ? -28.712 -46.355 67.430  1.00 42.89 274 A 1 
ATOM 2142 C CG1   . VAL A 1 274 ? -28.232 -46.537 68.895  1.00 42.21 274 A 1 
ATOM 2143 C CG2   . VAL A 1 274 ? -29.811 -47.357 67.232  1.00 50.12 274 A 1 
ATOM 2144 N N     . GLY A 1 275 ? -26.732 -44.096 67.712  1.00 49.80 275 A 1 
ATOM 2145 C CA    . GLY A 1 275 ? -25.944 -43.537 68.718  1.00 50.51 275 A 1 
ATOM 2146 C C     . GLY A 1 275 ? -24.392 -43.580 68.821  1.00 47.89 275 A 1 
ATOM 2147 O O     . GLY A 1 275 ? -23.870 -42.632 69.397  1.00 47.53 275 A 1 
ATOM 2148 N N     . ALA A 1 276 ? -23.715 -44.675 68.550  1.00 49.61 276 A 1 
ATOM 2149 C CA    . ALA A 1 276 ? -22.411 -45.066 69.137  1.00 50.80 276 A 1 
ATOM 2150 C C     . ALA A 1 276 ? -21.152 -44.299 68.618  1.00 48.59 276 A 1 
ATOM 2151 O O     . ALA A 1 276 ? -21.250 -43.593 67.630  1.00 48.82 276 A 1 
ATOM 2152 C CB    . ALA A 1 276 ? -22.282 -46.571 68.878  1.00 47.33 276 A 1 
ATOM 2153 N N     . GLU A 1 277 ? -19.922 -44.446 69.112  1.00 48.56 277 A 1 
ATOM 2154 C CA    . GLU A 1 277 ? -19.329 -44.507 70.473  1.00 51.45 277 A 1 
ATOM 2155 C C     . GLU A 1 277 ? -17.798 -44.152 70.481  1.00 51.26 277 A 1 
ATOM 2156 O O     . GLU A 1 277 ? -17.419 -43.147 71.056  1.00 51.61 277 A 1 
ATOM 2157 C CB    . GLU A 1 277 ? -19.475 -45.918 71.109  1.00 46.42 277 A 1 
ATOM 2158 C CG    . GLU A 1 277 ? -19.511 -45.921 72.647  1.00 45.34 277 A 1 
ATOM 2159 C CD    . GLU A 1 277 ? -19.464 -47.328 73.241  1.00 45.41 277 A 1 
ATOM 2160 O OE1   . GLU A 1 277 ? -19.822 -47.473 74.439  1.00 42.26 277 A 1 
ATOM 2161 O OE2   . GLU A 1 277 ? -19.015 -48.279 72.548  1.00 42.72 277 A 1 
ATOM 2162 N N     . GLN A 1 278 ? -16.957 -45.023 69.999  1.00 50.87 278 A 1 
ATOM 2163 C CA    . GLN A 1 278 ? -15.587 -45.302 70.508  1.00 53.80 278 A 1 
ATOM 2164 C C     . GLN A 1 278 ? -14.421 -44.613 69.728  1.00 52.07 278 A 1 
ATOM 2165 O O     . GLN A 1 278 ? -14.687 -43.949 68.735  1.00 51.73 278 A 1 
ATOM 2166 C CB    . GLN A 1 278 ? -15.412 -46.837 70.481  1.00 49.56 278 A 1 
ATOM 2167 C CG    . GLN A 1 278 ? -16.277 -47.602 71.479  1.00 46.53 278 A 1 
ATOM 2168 C CD    . GLN A 1 278 ? -15.957 -49.089 71.546  1.00 45.05 278 A 1 
ATOM 2169 O OE1   . GLN A 1 278 ? -15.150 -49.640 70.802  1.00 44.75 278 A 1 
ATOM 2170 N NE2   . GLN A 1 278 ? -16.581 -49.803 72.456  1.00 42.68 278 A 1 
ATOM 2171 N N     . ALA A 1 279 ? -13.091 -44.710 70.013  1.00 51.35 279 A 1 
ATOM 2172 C CA    . ALA A 1 279 ? -12.283 -45.227 71.131  1.00 51.67 279 A 1 
ATOM 2173 C C     . ALA A 1 279 ? -10.861 -44.595 71.244  1.00 48.40 279 A 1 
ATOM 2174 O O     . ALA A 1 279 ? -10.685 -43.583 71.903  1.00 48.19 279 A 1 
ATOM 2175 C CB    . ALA A 1 279 ? -12.145 -46.755 71.017  1.00 48.97 279 A 1 
ATOM 2176 N N     . ALA A 1 280 ? -9.837  -45.269 70.768  1.00 51.35 280 A 1 
ATOM 2177 C CA    . ALA A 1 280 ? -8.499  -45.386 71.389  1.00 52.18 280 A 1 
ATOM 2178 C C     . ALA A 1 280 ? -7.361  -44.507 70.784  1.00 48.82 280 A 1 
ATOM 2179 O O     . ALA A 1 280 ? -7.595  -43.803 69.826  1.00 47.78 280 A 1 
ATOM 2180 C CB    . ALA A 1 280 ? -8.164  -46.882 71.287  1.00 49.41 280 A 1 
ATOM 2181 N N     . SER A 1 281 ? -6.089  -44.560 71.196  1.00 60.08 281 A 1 
ATOM 2182 C CA    . SER A 1 281 ? -5.395  -44.376 72.488  1.00 60.13 281 A 1 
ATOM 2183 C C     . SER A 1 281 ? -3.883  -44.048 72.369  1.00 57.75 281 A 1 
ATOM 2184 O O     . SER A 1 281 ? -3.403  -43.239 73.153  1.00 58.07 281 A 1 
ATOM 2185 C CB    . SER A 1 281 ? -5.493  -45.629 73.377  1.00 57.52 281 A 1 
ATOM 2186 O OG    . SER A 1 281 ? -4.873  -46.747 72.777  1.00 51.32 281 A 1 
ATOM 2187 N N     . ALA A 1 282 ? -3.099  -44.760 71.551  1.00 55.07 282 A 1 
ATOM 2188 C CA    . ALA A 1 282 ? -1.740  -45.182 71.955  1.00 56.40 282 A 1 
ATOM 2189 C C     . ALA A 1 282 ? -0.524  -44.251 71.645  1.00 54.13 282 A 1 
ATOM 2190 O O     . ALA A 1 282 ? -0.661  -43.142 71.170  1.00 53.85 282 A 1 
ATOM 2191 C CB    . ALA A 1 282 ? -1.528  -46.603 71.403  1.00 53.11 282 A 1 
ATOM 2192 N N     . THR A 1 283 ? 0.631   -44.772 71.956  1.00 58.23 283 A 1 
ATOM 2193 C CA    . THR A 1 283 ? 1.856   -44.517 72.740  1.00 58.98 283 A 1 
ATOM 2194 C C     . THR A 1 283 ? 3.000   -43.882 71.915  1.00 58.11 283 A 1 
ATOM 2195 O O     . THR A 1 283 ? 2.700   -43.063 71.057  1.00 57.55 283 A 1 
ATOM 2196 C CB    . THR A 1 283 ? 2.293   -45.858 73.367  1.00 53.92 283 A 1 
ATOM 2197 O OG1   . THR A 1 283 ? 2.312   -46.868 72.375  1.00 50.52 283 A 1 
ATOM 2198 C CG2   . THR A 1 283 ? 1.366   -46.330 74.483  1.00 53.15 283 A 1 
ATOM 2199 N N     . ALA A 1 284 ? 4.261   -44.164 71.975  1.00 52.20 284 A 1 
ATOM 2200 C CA    . ALA A 1 284 ? 5.444   -44.066 72.828  1.00 53.57 284 A 1 
ATOM 2201 C C     . ALA A 1 284 ? 6.511   -43.242 72.026  1.00 51.97 284 A 1 
ATOM 2202 O O     . ALA A 1 284 ? 6.152   -42.644 71.020  1.00 50.45 284 A 1 
ATOM 2203 C CB    . ALA A 1 284 ? 5.919   -45.494 73.125  1.00 49.91 284 A 1 
ATOM 2204 N N     . GLY A 1 285 ? 7.805   -43.126 72.244  1.00 53.98 285 A 1 
ATOM 2205 C CA    . GLY A 1 285 ? 8.764   -43.461 73.268  1.00 54.33 285 A 1 
ATOM 2206 C C     . GLY A 1 285 ? 10.102  -42.672 73.141  1.00 52.85 285 A 1 
ATOM 2207 O O     . GLY A 1 285 ? 10.214  -41.602 73.717  1.00 52.59 285 A 1 
ATOM 2208 N N     . ALA A 1 286 ? 11.142  -43.246 72.449  1.00 51.00 286 A 1 
ATOM 2209 C CA    . ALA A 1 286 ? 12.487  -43.170 73.047  1.00 52.56 286 A 1 
ATOM 2210 C C     . ALA A 1 286 ? 13.535  -42.130 72.552  1.00 51.37 286 A 1 
ATOM 2211 O O     . ALA A 1 286 ? 13.329  -40.933 72.658  1.00 50.04 286 A 1 
ATOM 2212 C CB    . ALA A 1 286 ? 13.021  -44.616 73.092  1.00 48.33 286 A 1 
ATOM 2213 N N     . SER A 1 287 ? 14.727  -42.596 72.153  1.00 58.07 287 A 1 
ATOM 2214 C CA    . SER A 1 287 ? 16.065  -42.296 72.702  1.00 60.31 287 A 1 
ATOM 2215 C C     . SER A 1 287 ? 16.987  -41.504 71.747  1.00 59.97 287 A 1 
ATOM 2216 O O     . SER A 1 287 ? 16.527  -41.080 70.702  1.00 59.06 287 A 1 
ATOM 2217 C CB    . SER A 1 287 ? 16.687  -43.658 73.052  1.00 55.79 287 A 1 
ATOM 2218 O OG    . SER A 1 287 ? 16.821  -44.475 71.887  1.00 48.50 287 A 1 
ATOM 2219 N N     . ALA A 1 288 ? 18.316  -41.357 71.969  1.00 54.63 288 A 1 
ATOM 2220 C CA    . ALA A 1 288 ? 19.075  -40.612 72.972  1.00 56.12 288 A 1 
ATOM 2221 C C     . ALA A 1 288 ? 20.525  -40.322 72.487  1.00 55.07 288 A 1 
ATOM 2222 O O     . ALA A 1 288 ? 21.078  -39.308 72.870  1.00 52.65 288 A 1 
ATOM 2223 C CB    . ALA A 1 288 ? 19.170  -41.373 74.303  1.00 51.92 288 A 1 
ATOM 2224 N N     . TYR A 1 289 ? 21.173  -41.204 71.710  1.00 44.05 289 A 1 
ATOM 2225 C CA    . TYR A 1 289 ? 22.626  -41.462 71.808  1.00 47.15 289 A 1 
ATOM 2226 C C     . TYR A 1 289 ? 23.603  -40.353 71.305  1.00 44.71 289 A 1 
ATOM 2227 O O     . TYR A 1 289 ? 23.239  -39.484 70.522  1.00 44.89 289 A 1 
ATOM 2228 C CB    . TYR A 1 289 ? 22.957  -42.839 71.209  1.00 44.34 289 A 1 
ATOM 2229 C CG    . TYR A 1 289 ? 22.972  -43.947 72.249  1.00 45.82 289 A 1 
ATOM 2230 C CD1   . TYR A 1 289 ? 24.160  -44.230 72.958  1.00 45.67 289 A 1 
ATOM 2231 C CD2   . TYR A 1 289 ? 21.809  -44.681 72.523  1.00 45.48 289 A 1 
ATOM 2232 C CE1   . TYR A 1 289 ? 24.171  -45.247 73.931  1.00 40.97 289 A 1 
ATOM 2233 C CE2   . TYR A 1 289 ? 21.817  -45.697 73.500  1.00 40.29 289 A 1 
ATOM 2234 C CZ    . TYR A 1 289 ? 23.008  -45.985 74.212  1.00 39.97 289 A 1 
ATOM 2235 O OH    . TYR A 1 289 ? 23.026  -46.970 75.158  1.00 37.65 289 A 1 
ATOM 2236 N N     . THR A 1 290 ? 24.850  -40.451 71.755  1.00 53.58 290 A 1 
ATOM 2237 C CA    . THR A 1 290 ? 25.757  -39.353 72.165  1.00 54.85 290 A 1 
ATOM 2238 C C     . THR A 1 290 ? 27.095  -39.175 71.406  1.00 54.33 290 A 1 
ATOM 2239 O O     . THR A 1 290 ? 27.618  -38.062 71.412  1.00 52.41 290 A 1 
ATOM 2240 C CB    . THR A 1 290 ? 26.183  -39.613 73.622  1.00 50.04 290 A 1 
ATOM 2241 O OG1   . THR A 1 290 ? 26.591  -40.973 73.773  1.00 49.00 290 A 1 
ATOM 2242 C CG2   . THR A 1 290 ? 25.061  -39.369 74.628  1.00 53.31 290 A 1 
ATOM 2243 N N     . ASP A 1 291 ? 27.694  -40.226 70.947  1.00 53.84 291 A 1 
ATOM 2244 C CA    . ASP A 1 291 ? 29.169  -40.395 70.829  1.00 57.38 291 A 1 
ATOM 2245 C C     . ASP A 1 291 ? 29.920  -39.482 69.809  1.00 57.30 291 A 1 
ATOM 2246 O O     . ASP A 1 291 ? 29.304  -38.880 68.949  1.00 55.49 291 A 1 
ATOM 2247 C CB    . ASP A 1 291 ? 29.419  -41.876 70.474  1.00 51.32 291 A 1 
ATOM 2248 C CG    . ASP A 1 291 ? 29.304  -42.845 71.652  1.00 46.21 291 A 1 
ATOM 2249 O OD1   . ASP A 1 291 ? 29.507  -42.403 72.801  1.00 44.33 291 A 1 
ATOM 2250 O OD2   . ASP A 1 291 ? 29.034  -44.024 71.379  1.00 43.96 291 A 1 
ATOM 2251 N N     . SER A 1 292 ? 31.241  -39.394 69.702  1.00 53.12 292 A 1 
ATOM 2252 C CA    . SER A 1 292 ? 32.391  -39.339 70.638  1.00 55.34 292 A 1 
ATOM 2253 C C     . SER A 1 292 ? 33.704  -38.859 69.958  1.00 54.31 292 A 1 
ATOM 2254 O O     . SER A 1 292 ? 34.386  -38.017 70.512  1.00 54.15 292 A 1 
ATOM 2255 C CB    . SER A 1 292 ? 32.675  -40.727 71.248  1.00 51.60 292 A 1 
ATOM 2256 O OG    . SER A 1 292 ? 33.930  -40.809 71.892  1.00 45.93 292 A 1 
ATOM 2257 N N     . VAL A 1 293 ? 34.152  -39.460 68.838  1.00 50.99 293 A 1 
ATOM 2258 C CA    . VAL A 1 293 ? 35.582  -39.843 68.646  1.00 53.65 293 A 1 
ATOM 2259 C C     . VAL A 1 293 ? 36.592  -38.714 68.277  1.00 52.60 293 A 1 
ATOM 2260 O O     . VAL A 1 293 ? 36.248  -37.699 67.702  1.00 52.22 293 A 1 
ATOM 2261 C CB    . VAL A 1 293 ? 35.716  -41.037 67.667  1.00 49.57 293 A 1 
ATOM 2262 C CG1   . VAL A 1 293 ? 37.138  -41.615 67.620  1.00 46.75 293 A 1 
ATOM 2263 C CG2   . VAL A 1 293 ? 34.806  -42.211 68.047  1.00 50.85 293 A 1 
ATOM 2264 N N     . ASN A 1 294 ? 37.871  -38.967 68.573  1.00 50.07 294 A 1 
ATOM 2265 C CA    . ASN A 1 294 ? 38.991  -38.102 69.002  1.00 52.56 294 A 1 
ATOM 2266 C C     . ASN A 1 294 ? 39.997  -37.505 67.978  1.00 49.86 294 A 1 
ATOM 2267 O O     . ASN A 1 294 ? 40.275  -36.318 68.010  1.00 48.37 294 A 1 
ATOM 2268 C CB    . ASN A 1 294 ? 39.847  -38.996 69.932  1.00 49.93 294 A 1 
ATOM 2269 C CG    . ASN A 1 294 ? 39.458  -39.011 71.398  1.00 45.98 294 A 1 
ATOM 2270 O OD1   . ASN A 1 294 ? 38.959  -38.066 71.950  1.00 45.61 294 A 1 
ATOM 2271 N ND2   . ASN A 1 294 ? 39.762  -40.093 72.081  1.00 46.28 294 A 1 
ATOM 2272 N N     . ASN A 1 295 ? 40.755  -38.378 67.310  1.00 43.70 295 A 1 
ATOM 2273 C CA    . ASN A 1 295 ? 42.244  -38.262 67.202  1.00 45.20 295 A 1 
ATOM 2274 C C     . ASN A 1 295 ? 42.792  -37.455 65.991  1.00 43.27 295 A 1 
ATOM 2275 O O     . ASN A 1 295 ? 42.032  -37.079 65.128  1.00 40.89 295 A 1 
ATOM 2276 C CB    . ASN A 1 295 ? 42.777  -39.716 67.184  1.00 42.07 295 A 1 
ATOM 2277 C CG    . ASN A 1 295 ? 43.059  -40.322 68.547  1.00 39.12 295 A 1 
ATOM 2278 O OD1   . ASN A 1 295 ? 43.143  -39.654 69.557  1.00 40.89 295 A 1 
ATOM 2279 N ND2   . ASN A 1 295 ? 43.247  -41.622 68.593  1.00 40.90 295 A 1 
ATOM 2280 N N     . SER A 1 296 ? 44.091  -37.241 65.731  1.00 45.92 296 A 1 
ATOM 2281 C CA    . SER A 1 296 ? 45.275  -36.873 66.530  1.00 48.35 296 A 1 
ATOM 2282 C C     . SER A 1 296 ? 46.396  -36.223 65.685  1.00 47.09 296 A 1 
ATOM 2283 O O     . SER A 1 296 ? 47.013  -35.287 66.159  1.00 46.83 296 A 1 
ATOM 2284 C CB    . SER A 1 296 ? 45.917  -38.098 67.221  1.00 45.39 296 A 1 
ATOM 2285 O OG    . SER A 1 296 ? 46.294  -39.086 66.281  1.00 42.41 296 A 1 
ATOM 2286 N N     . ILE A 1 297 ? 46.756  -36.757 64.496  1.00 38.50 297 A 1 
ATOM 2287 C CA    . ILE A 1 297 ? 48.196  -36.797 64.115  1.00 41.39 297 A 1 
ATOM 2288 C C     . ILE A 1 297 ? 48.746  -35.478 63.523  1.00 40.78 297 A 1 
ATOM 2289 O O     . ILE A 1 297 ? 48.078  -34.730 62.834  1.00 39.01 297 A 1 
ATOM 2290 C CB    . ILE A 1 297 ? 48.512  -38.038 63.238  1.00 38.41 297 A 1 
ATOM 2291 C CG1   . ILE A 1 297 ? 48.096  -39.340 63.976  1.00 37.31 297 A 1 
ATOM 2292 C CG2   . ILE A 1 297 ? 50.013  -38.122 62.889  1.00 40.87 297 A 1 
ATOM 2293 C CD1   . ILE A 1 297 ? 48.266  -40.635 63.162  1.00 38.86 297 A 1 
ATOM 2294 N N     . SER A 1 298 ? 50.041  -35.283 63.737  1.00 48.81 298 A 1 
ATOM 2295 C CA    . SER A 1 298 ? 50.819  -34.050 63.942  1.00 49.70 298 A 1 
ATOM 2296 C C     . SER A 1 298 ? 51.706  -33.543 62.787  1.00 49.04 298 A 1 
ATOM 2297 O O     . SER A 1 298 ? 52.092  -32.380 62.844  1.00 46.88 298 A 1 
ATOM 2298 C CB    . SER A 1 298 ? 51.712  -34.349 65.162  1.00 46.31 298 A 1 
ATOM 2299 O OG    . SER A 1 298 ? 53.001  -33.824 65.184  1.00 42.55 298 A 1 
ATOM 2300 N N     . PHE A 1 299 ? 52.192  -34.392 61.874  1.00 45.08 299 A 1 
ATOM 2301 C CA    . PHE A 1 299 ? 53.616  -34.361 61.466  1.00 45.71 299 A 1 
ATOM 2302 C C     . PHE A 1 299 ? 54.128  -33.102 60.721  1.00 46.18 299 A 1 
ATOM 2303 O O     . PHE A 1 299 ? 53.387  -32.344 60.125  1.00 43.84 299 A 1 
ATOM 2304 C CB    . PHE A 1 299 ? 53.993  -35.659 60.734  1.00 41.65 299 A 1 
ATOM 2305 C CG    . PHE A 1 299 ? 55.152  -36.390 61.375  1.00 39.97 299 A 1 
ATOM 2306 C CD1   . PHE A 1 299 ? 56.474  -36.151 60.959  1.00 39.74 299 A 1 
ATOM 2307 C CD2   . PHE A 1 299 ? 54.911  -37.305 62.413  1.00 38.45 299 A 1 
ATOM 2308 C CE1   . PHE A 1 299 ? 57.550  -36.826 61.564  1.00 35.02 299 A 1 
ATOM 2309 C CE2   . PHE A 1 299 ? 55.984  -37.988 63.030  1.00 33.29 299 A 1 
ATOM 2310 C CZ    . PHE A 1 299 ? 57.301  -37.749 62.594  1.00 33.73 299 A 1 
ATOM 2311 N N     . SER A 1 300 ? 55.436  -32.936 60.749  1.00 50.02 300 A 1 
ATOM 2312 C CA    . SER A 1 300 ? 56.224  -31.706 60.919  1.00 52.84 300 A 1 
ATOM 2313 C C     . SER A 1 300 ? 56.802  -31.013 59.667  1.00 52.36 300 A 1 
ATOM 2314 O O     . SER A 1 300 ? 57.013  -29.810 59.718  1.00 51.28 300 A 1 
ATOM 2315 C CB    . SER A 1 300 ? 57.408  -32.119 61.813  1.00 48.87 300 A 1 
ATOM 2316 O OG    . SER A 1 300 ? 58.396  -31.139 61.967  1.00 44.50 300 A 1 
ATOM 2317 N N     . MET A 1 301 ? 57.247  -31.763 58.659  1.00 47.58 301 A 1 
ATOM 2318 C CA    . MET A 1 301 ? 58.549  -31.515 58.020  1.00 48.72 301 A 1 
ATOM 2319 C C     . MET A 1 301 ? 58.745  -30.177 57.264  1.00 49.65 301 A 1 
ATOM 2320 O O     . MET A 1 301 ? 57.825  -29.549 56.780  1.00 46.75 301 A 1 
ATOM 2321 C CB    . MET A 1 301 ? 58.972  -32.687 57.120  1.00 44.38 301 A 1 
ATOM 2322 C CG    . MET A 1 301 ? 59.635  -33.822 57.930  1.00 42.01 301 A 1 
ATOM 2323 S SD    . MET A 1 301 ? 60.473  -35.034 56.869  1.00 42.11 301 A 1 
ATOM 2324 C CE    . MET A 1 301 ? 61.107  -36.163 58.131  1.00 37.53 301 A 1 
ATOM 2325 N N     . GLU A 1 302 ? 60.002  -29.816 57.108  1.00 47.19 302 A 1 
ATOM 2326 C CA    . GLU A 1 302 ? 60.646  -28.509 57.297  1.00 49.11 302 A 1 
ATOM 2327 C C     . GLU A 1 302 ? 61.142  -27.792 56.011  1.00 49.78 302 A 1 
ATOM 2328 O O     . GLU A 1 302 ? 61.076  -26.574 55.914  1.00 46.39 302 A 1 
ATOM 2329 C CB    . GLU A 1 302 ? 61.896  -28.830 58.147  1.00 43.83 302 A 1 
ATOM 2330 C CG    . GLU A 1 302 ? 62.524  -27.715 58.958  1.00 40.27 302 A 1 
ATOM 2331 C CD    . GLU A 1 302 ? 63.734  -28.212 59.764  1.00 38.59 302 A 1 
ATOM 2332 O OE1   . GLU A 1 302 ? 64.183  -27.447 60.648  1.00 36.27 302 A 1 
ATOM 2333 O OE2   . GLU A 1 302 ? 64.192  -29.338 59.513  1.00 35.92 302 A 1 
ATOM 2334 N N     . ALA A 1 303 ? 61.743  -28.540 55.111  1.00 48.68 303 A 1 
ATOM 2335 C CA    . ALA A 1 303 ? 62.759  -28.050 54.154  1.00 50.21 303 A 1 
ATOM 2336 C C     . ALA A 1 303 ? 62.206  -27.138 53.033  1.00 50.88 303 A 1 
ATOM 2337 O O     . ALA A 1 303 ? 61.032  -27.180 52.726  1.00 48.73 303 A 1 
ATOM 2338 C CB    . ALA A 1 303 ? 63.449  -29.284 53.561  1.00 46.05 303 A 1 
ATOM 2339 N N     . GLY A 1 304 ? 62.914  -26.371 52.260  1.00 50.65 304 A 1 
ATOM 2340 C CA    . GLY A 1 304 ? 64.300  -25.929 52.202  1.00 51.99 304 A 1 
ATOM 2341 C C     . GLY A 1 304 ? 64.426  -24.779 51.188  1.00 51.49 304 A 1 
ATOM 2342 O O     . GLY A 1 304 ? 63.436  -24.327 50.619  1.00 50.84 304 A 1 
ATOM 2343 N N     . ILE A 1 305 ? 65.626  -24.300 50.934  1.00 42.37 305 A 1 
ATOM 2344 C CA    . ILE A 1 305 ? 65.984  -22.880 50.746  1.00 45.26 305 A 1 
ATOM 2345 C C     . ILE A 1 305 ? 65.812  -22.291 49.324  1.00 44.16 305 A 1 
ATOM 2346 O O     . ILE A 1 305 ? 65.466  -21.117 49.214  1.00 42.19 305 A 1 
ATOM 2347 C CB    . ILE A 1 305 ? 67.456  -22.710 51.220  1.00 41.94 305 A 1 
ATOM 2348 C CG1   . ILE A 1 305 ? 67.599  -23.054 52.732  1.00 39.64 305 A 1 
ATOM 2349 C CG2   . ILE A 1 305 ? 68.025  -21.310 50.949  1.00 41.40 305 A 1 
ATOM 2350 C CD1   . ILE A 1 305 ? 69.036  -23.284 53.187  1.00 39.69 305 A 1 
ATOM 2351 N N     . VAL A 1 306 ? 66.166  -22.969 48.243  1.00 52.23 306 A 1 
ATOM 2352 C CA    . VAL A 1 306 ? 67.031  -22.399 47.183  1.00 54.20 306 A 1 
ATOM 2353 C C     . VAL A 1 306 ? 66.434  -21.197 46.426  1.00 53.34 306 A 1 
ATOM 2354 O O     . VAL A 1 306 ? 65.333  -21.295 45.881  1.00 52.08 306 A 1 
ATOM 2355 C CB    . VAL A 1 306 ? 67.556  -23.468 46.209  1.00 49.58 306 A 1 
ATOM 2356 C CG1   . VAL A 1 306 ? 68.623  -22.892 45.283  1.00 44.84 306 A 1 
ATOM 2357 C CG2   . VAL A 1 306 ? 68.192  -24.646 46.955  1.00 47.85 306 A 1 
ATOM 2358 N N     . PRO A 1 307 ? 67.176  -20.073 46.349  1.00 43.94 307 A 1 
ATOM 2359 C CA    . PRO A 1 307 ? 66.613  -18.750 46.027  1.00 44.86 307 A 1 
ATOM 2360 C C     . PRO A 1 307 ? 66.725  -18.295 44.563  1.00 44.92 307 A 1 
ATOM 2361 O O     . PRO A 1 307 ? 66.437  -17.130 44.299  1.00 43.55 307 A 1 
ATOM 2362 C CB    . PRO A 1 307 ? 67.416  -17.823 46.940  1.00 41.55 307 A 1 
ATOM 2363 C CG    . PRO A 1 307 ? 68.817  -18.422 46.901  1.00 41.64 307 A 1 
ATOM 2364 C CD    . PRO A 1 307 ? 68.524  -19.916 46.863  1.00 48.14 307 A 1 
ATOM 2365 N N     . ASP A 1 308 ? 67.232  -19.089 43.631  1.00 54.38 308 A 1 
ATOM 2366 C CA    . ASP A 1 308 ? 68.098  -18.592 42.558  1.00 56.19 308 A 1 
ATOM 2367 C C     . ASP A 1 308 ? 67.475  -17.538 41.598  1.00 56.67 308 A 1 
ATOM 2368 O O     . ASP A 1 308 ? 66.304  -17.576 41.228  1.00 52.95 308 A 1 
ATOM 2369 C CB    . ASP A 1 308 ? 68.755  -19.765 41.812  1.00 50.05 308 A 1 
ATOM 2370 C CG    . ASP A 1 308 ? 70.214  -19.482 41.428  1.00 44.72 308 A 1 
ATOM 2371 O OD1   . ASP A 1 308 ? 70.673  -18.331 41.633  1.00 42.52 308 A 1 
ATOM 2372 O OD2   . ASP A 1 308 ? 70.851  -20.428 40.933  1.00 42.26 308 A 1 
ATOM 2373 N N     . ASN A 1 309 ? 68.304  -16.571 41.195  1.00 48.24 309 A 1 
ATOM 2374 C CA    . ASN A 1 309 ? 67.944  -15.173 40.873  1.00 50.20 309 A 1 
ATOM 2375 C C     . ASN A 1 309 ? 67.567  -14.836 39.417  1.00 47.71 309 A 1 
ATOM 2376 O O     . ASN A 1 309 ? 67.483  -13.655 39.092  1.00 45.07 309 A 1 
ATOM 2377 C CB    . ASN A 1 309 ? 69.163  -14.319 41.259  1.00 46.21 309 A 1 
ATOM 2378 C CG    . ASN A 1 309 ? 69.120  -13.722 42.647  1.00 42.44 309 A 1 
ATOM 2379 O OD1   . ASN A 1 309 ? 68.104  -13.292 43.150  1.00 42.11 309 A 1 
ATOM 2380 N ND2   . ASN A 1 309 ? 70.260  -13.595 43.274  1.00 42.08 309 A 1 
ATOM 2381 N N     . THR A 1 310 ? 67.490  -15.775 38.469  1.00 50.39 310 A 1 
ATOM 2382 C CA    . THR A 1 310 ? 67.922  -15.536 37.069  1.00 52.60 310 A 1 
ATOM 2383 C C     . THR A 1 310 ? 67.171  -14.438 36.285  1.00 52.79 310 A 1 
ATOM 2384 O O     . THR A 1 310 ? 66.064  -14.023 36.606  1.00 51.36 310 A 1 
ATOM 2385 C CB    . THR A 1 310 ? 68.023  -16.839 36.257  1.00 47.00 310 A 1 
ATOM 2386 O OG1   . THR A 1 310 ? 68.377  -17.926 37.077  1.00 42.73 310 A 1 
ATOM 2387 C CG2   . THR A 1 310 ? 69.077  -16.764 35.171  1.00 44.29 310 A 1 
ATOM 2388 N N     . VAL A 1 311 ? 67.842  -13.957 35.239  1.00 45.09 311 A 1 
ATOM 2389 C CA    . VAL A 1 311 ? 67.920  -12.588 34.694  1.00 47.96 311 A 1 
ATOM 2390 C C     . VAL A 1 311 ? 66.713  -12.083 33.856  1.00 46.76 311 A 1 
ATOM 2391 O O     . VAL A 1 311 ? 65.839  -12.806 33.422  1.00 45.76 311 A 1 
ATOM 2392 C CB    . VAL A 1 311 ? 69.235  -12.434 33.898  1.00 44.22 311 A 1 
ATOM 2393 C CG1   . VAL A 1 311 ? 69.594  -10.983 33.586  1.00 41.70 311 A 1 
ATOM 2394 C CG2   . VAL A 1 311 ? 70.461  -12.999 34.646  1.00 45.94 311 A 1 
ATOM 2395 N N     . GLN A 1 312 ? 66.773  -10.831 33.537  1.00 54.69 312 A 1 
ATOM 2396 C CA    . GLN A 1 312 ? 65.813  -9.777  33.194  1.00 57.10 312 A 1 
ATOM 2397 C C     . GLN A 1 312 ? 65.072  -9.787  31.844  1.00 58.64 312 A 1 
ATOM 2398 O O     . GLN A 1 312 ? 64.239  -8.891  31.686  1.00 57.95 312 A 1 
ATOM 2399 C CB    . GLN A 1 312 ? 66.614  -8.459  33.184  1.00 51.03 312 A 1 
ATOM 2400 C CG    . GLN A 1 312 ? 67.134  -7.977  34.526  1.00 47.16 312 A 1 
ATOM 2401 C CD    . GLN A 1 312 ? 68.012  -6.739  34.378  1.00 44.61 312 A 1 
ATOM 2402 O OE1   . GLN A 1 312 ? 68.594  -6.435  33.356  1.00 41.91 312 A 1 
ATOM 2403 N NE2   . GLN A 1 312 ? 68.161  -5.950  35.438  1.00 39.87 312 A 1 
ATOM 2404 N N     . SER A 1 313 ? 65.412  -10.535 30.810  1.00 50.79 313 A 1 
ATOM 2405 C CA    . SER A 1 313 ? 65.338  -10.062 29.412  1.00 51.32 313 A 1 
ATOM 2406 C C     . SER A 1 313 ? 63.968  -9.506  29.000  1.00 50.44 313 A 1 
ATOM 2407 O O     . SER A 1 313 ? 62.983  -10.228 28.825  1.00 49.65 313 A 1 
ATOM 2408 C CB    . SER A 1 313 ? 65.819  -11.115 28.422  1.00 47.82 313 A 1 
ATOM 2409 O OG    . SER A 1 313 ? 64.986  -12.262 28.426  1.00 45.85 313 A 1 
ATOM 2410 N N     . SER A 1 314 ? 63.946  -8.189  28.806  1.00 50.38 314 A 1 
ATOM 2411 C CA    . SER A 1 314 ? 62.761  -7.332  28.695  1.00 52.29 314 A 1 
ATOM 2412 C C     . SER A 1 314 ? 62.224  -7.199  27.269  1.00 51.21 314 A 1 
ATOM 2413 O O     . SER A 1 314 ? 62.023  -6.084  26.793  1.00 50.74 314 A 1 
ATOM 2414 C CB    . SER A 1 314 ? 63.117  -5.961  29.263  1.00 47.23 314 A 1 
ATOM 2415 O OG    . SER A 1 314 ? 64.217  -5.400  28.564  1.00 44.98 314 A 1 
ATOM 2416 N N     . ILE A 1 315 ? 62.012  -8.292  26.527  1.00 51.35 315 A 1 
ATOM 2417 C CA    . ILE A 1 315 ? 61.571  -8.181  25.131  1.00 52.70 315 A 1 
ATOM 2418 C C     . ILE A 1 315 ? 60.166  -7.562  25.100  1.00 52.14 315 A 1 
ATOM 2419 O O     . ILE A 1 315 ? 59.159  -8.232  25.332  1.00 51.50 315 A 1 
ATOM 2420 C CB    . ILE A 1 315 ? 61.685  -9.510  24.355  1.00 48.56 315 A 1 
ATOM 2421 C CG1   . ILE A 1 315 ? 63.155  -9.995  24.360  1.00 46.11 315 A 1 
ATOM 2422 C CG2   . ILE A 1 315 ? 61.192  -9.326  22.906  1.00 46.62 315 A 1 
ATOM 2423 C CD1   . ILE A 1 315 ? 63.387  -11.345 23.685  1.00 43.69 315 A 1 
ATOM 2424 N N     . LEU A 1 316 ? 60.140  -6.267  24.782  1.00 50.91 316 A 1 
ATOM 2425 C CA    . LEU A 1 316 ? 58.960  -5.440  24.549  1.00 52.90 316 A 1 
ATOM 2426 C C     . LEU A 1 316 ? 58.197  -5.907  23.301  1.00 52.94 316 A 1 
ATOM 2427 O O     . LEU A 1 316 ? 58.240  -5.257  22.253  1.00 52.28 316 A 1 
ATOM 2428 C CB    . LEU A 1 316 ? 59.413  -3.974  24.378  1.00 48.32 316 A 1 
ATOM 2429 C CG    . LEU A 1 316 ? 59.783  -3.236  25.673  1.00 46.25 316 A 1 
ATOM 2430 C CD1   . LEU A 1 316 ? 60.571  -1.972  25.336  1.00 45.83 316 A 1 
ATOM 2431 C CD2   . LEU A 1 316 ? 58.520  -2.826  26.435  1.00 49.64 316 A 1 
ATOM 2432 N N     . ARG A 1 317 ? 57.477  -7.014  23.342  1.00 53.31 317 A 1 
ATOM 2433 C CA    . ARG A 1 317 ? 56.580  -7.387  22.251  1.00 55.53 317 A 1 
ATOM 2434 C C     . ARG A 1 317 ? 55.424  -6.384  22.191  1.00 55.27 317 A 1 
ATOM 2435 O O     . ARG A 1 317 ? 54.735  -6.220  23.198  1.00 53.87 317 A 1 
ATOM 2436 C CB    . ARG A 1 317 ? 56.084  -8.834  22.377  1.00 49.91 317 A 1 
ATOM 2437 C CG    . ARG A 1 317 ? 56.877  -9.767  21.448  1.00 44.95 317 A 1 
ATOM 2438 C CD    . ARG A 1 317 ? 56.285  -11.185 21.445  1.00 43.22 317 A 1 
ATOM 2439 N NE    . ARG A 1 317 ? 56.958  -12.024 20.442  1.00 38.20 317 A 1 
ATOM 2440 C CZ    . ARG A 1 317 ? 56.734  -13.318 20.221  1.00 34.96 317 A 1 
ATOM 2441 N NH1   . ARG A 1 317 ? 55.865  -13.986 20.938  1.00 33.67 317 A 1 
ATOM 2442 N NH2   . ARG A 1 317 ? 57.369  -13.942 19.282  1.00 31.47 317 A 1 
ATOM 2443 N N     . PRO A 1 318 ? 55.187  -5.730  21.036  1.00 51.30 318 A 1 
ATOM 2444 C CA    . PRO A 1 318 ? 54.119  -4.757  20.908  1.00 53.35 318 A 1 
ATOM 2445 C C     . PRO A 1 318 ? 52.767  -5.474  20.993  1.00 53.52 318 A 1 
ATOM 2446 O O     . PRO A 1 318 ? 52.372  -6.199  20.077  1.00 52.00 318 A 1 
ATOM 2447 C CB    . PRO A 1 318 ? 54.361  -4.056  19.565  1.00 48.75 318 A 1 
ATOM 2448 C CG    . PRO A 1 318 ? 55.068  -5.112  18.724  1.00 48.58 318 A 1 
ATOM 2449 C CD    . PRO A 1 318 ? 55.897  -5.878  19.767  1.00 52.37 318 A 1 
ATOM 2450 N N     . ALA A 1 319 ? 52.050  -5.285  22.088  1.00 57.56 319 A 1 
ATOM 2451 C CA    . ALA A 1 319 ? 50.829  -6.031  22.409  1.00 58.02 319 A 1 
ATOM 2452 C C     . ALA A 1 319 ? 49.576  -5.588  21.625  1.00 58.18 319 A 1 
ATOM 2453 O O     . ALA A 1 319 ? 48.543  -6.237  21.702  1.00 54.55 319 A 1 
ATOM 2454 C CB    . ALA A 1 319 ? 50.600  -5.905  23.919  1.00 52.34 319 A 1 
ATOM 2455 N N     . GLY A 1 320 ? 49.639  -4.452  20.929  1.00 55.38 320 A 1 
ATOM 2456 C CA    . GLY A 1 320 ? 48.461  -3.637  20.631  1.00 56.42 320 A 1 
ATOM 2457 C C     . GLY A 1 320 ? 47.473  -4.107  19.573  1.00 57.19 320 A 1 
ATOM 2458 O O     . GLY A 1 320 ? 46.527  -3.364  19.299  1.00 54.91 320 A 1 
ATOM 2459 N N     . ALA A 1 321 ? 47.643  -5.258  18.930  1.00 55.34 321 A 1 
ATOM 2460 C CA    . ALA A 1 321 ? 46.696  -5.728  17.920  1.00 55.91 321 A 1 
ATOM 2461 C C     . ALA A 1 321 ? 45.408  -6.260  18.577  1.00 56.08 321 A 1 
ATOM 2462 O O     . ALA A 1 321 ? 45.147  -7.462  18.567  1.00 55.47 321 A 1 
ATOM 2463 C CB    . ALA A 1 321 ? 47.381  -6.739  16.997  1.00 50.92 321 A 1 
ATOM 2464 N N     . ILE A 1 322 ? 44.624  -5.357  19.159  1.00 53.85 322 A 1 
ATOM 2465 C CA    . ILE A 1 322 ? 43.287  -5.673  19.636  1.00 55.35 322 A 1 
ATOM 2466 C C     . ILE A 1 322 ? 42.456  -5.995  18.394  1.00 56.25 322 A 1 
ATOM 2467 O O     . ILE A 1 322 ? 42.031  -5.099  17.670  1.00 53.14 322 A 1 
ATOM 2468 C CB    . ILE A 1 322 ? 42.676  -4.535  20.476  1.00 50.68 322 A 1 
ATOM 2469 C CG1   . ILE A 1 322 ? 43.573  -4.217  21.700  1.00 48.01 322 A 1 
ATOM 2470 C CG2   . ILE A 1 322 ? 41.260  -4.924  20.944  1.00 48.63 322 A 1 
ATOM 2471 C CD1   . ILE A 1 322 ? 43.118  -3.009  22.517  1.00 45.15 322 A 1 
ATOM 2472 N N     . GLY A 1 323 ? 42.261  -7.272  18.126  1.00 57.06 323 A 1 
ATOM 2473 C CA    . GLY A 1 323 ? 41.397  -7.767  17.074  1.00 58.33 323 A 1 
ATOM 2474 C C     . GLY A 1 323 ? 39.937  -7.410  17.357  1.00 58.73 323 A 1 
ATOM 2475 O O     . GLY A 1 323 ? 39.192  -8.241  17.866  1.00 56.66 323 A 1 
ATOM 2476 N N     . LEU A 1 324 ? 39.552  -6.175  17.016  1.00 56.72 324 A 1 
ATOM 2477 C CA    . LEU A 1 324 ? 38.199  -5.627  17.140  1.00 56.77 324 A 1 
ATOM 2478 C C     . LEU A 1 324 ? 37.180  -6.284  16.197  1.00 57.05 324 A 1 
ATOM 2479 O O     . LEU A 1 324 ? 36.018  -5.874  16.189  1.00 53.55 324 A 1 
ATOM 2480 C CB    . LEU A 1 324 ? 38.240  -4.106  16.918  1.00 51.07 324 A 1 
ATOM 2481 C CG    . LEU A 1 324 ? 38.309  -3.293  18.212  1.00 47.22 324 A 1 
ATOM 2482 C CD1   . LEU A 1 324 ? 38.609  -1.839  17.869  1.00 46.08 324 A 1 
ATOM 2483 C CD2   . LEU A 1 324 ? 36.976  -3.341  18.968  1.00 47.77 324 A 1 
ATOM 2484 N N     . PHE A 1 325 ? 37.546  -7.277  15.417  1.00 53.80 325 A 1 
ATOM 2485 C CA    . PHE A 1 325 ? 36.603  -8.133  14.714  1.00 53.42 325 A 1 
ATOM 2486 C C     . PHE A 1 325 ? 35.930  -9.093  15.698  1.00 53.43 325 A 1 
ATOM 2487 O O     . PHE A 1 325 ? 35.972  -10.307 15.530  1.00 49.61 325 A 1 
ATOM 2488 C CB    . PHE A 1 325 ? 37.266  -8.841  13.534  1.00 47.52 325 A 1 
ATOM 2489 C CG    . PHE A 1 325 ? 37.571  -7.927  12.370  1.00 47.05 325 A 1 
ATOM 2490 C CD1   . PHE A 1 325 ? 36.562  -7.598  11.446  1.00 45.08 325 A 1 
ATOM 2491 C CD2   . PHE A 1 325 ? 38.863  -7.400  12.205  1.00 43.07 325 A 1 
ATOM 2492 C CE1   . PHE A 1 325 ? 36.852  -6.757  10.367  1.00 39.27 325 A 1 
ATOM 2493 C CE2   . PHE A 1 325 ? 39.151  -6.554  11.123  1.00 38.53 325 A 1 
ATOM 2494 C CZ    . PHE A 1 325 ? 38.146  -6.235  10.197  1.00 39.05 325 A 1 
ATOM 2495 N N     . SER A 1 326 ? 35.297  -8.544  16.715  1.00 55.40 326 A 1 
ATOM 2496 C CA    . SER A 1 326 ? 34.147  -9.189  17.324  1.00 57.67 326 A 1 
ATOM 2497 C C     . SER A 1 326 ? 33.088  -9.271  16.227  1.00 58.20 326 A 1 
ATOM 2498 O O     . SER A 1 326 ? 32.277  -8.359  16.063  1.00 53.81 326 A 1 
ATOM 2499 C CB    . SER A 1 326 ? 33.647  -8.418  18.546  1.00 52.27 326 A 1 
ATOM 2500 O OG    . SER A 1 326 ? 33.313  -7.088  18.227  1.00 47.68 326 A 1 
ATOM 2501 N N     . SER A 1 327 ? 33.172  -10.317 15.395  1.00 57.69 327 A 1 
ATOM 2502 C CA    . SER A 1 327 ? 32.103  -10.665 14.470  1.00 58.81 327 A 1 
ATOM 2503 C C     . SER A 1 327 ? 30.824  -10.605 15.292  1.00 59.72 327 A 1 
ATOM 2504 O O     . SER A 1 327 ? 30.782  -11.235 16.352  1.00 55.56 327 A 1 
ATOM 2505 C CB    . SER A 1 327 ? 32.304  -12.071 13.903  1.00 52.62 327 A 1 
ATOM 2506 O OG    . SER A 1 327 ? 32.471  -13.031 14.937  1.00 48.24 327 A 1 
ATOM 2507 N N     . PRO A 1 328 ? 29.826  -9.803  14.902  1.00 52.03 328 A 1 
ATOM 2508 C CA    . PRO A 1 328 ? 28.577  -9.759  15.628  1.00 52.81 328 A 1 
ATOM 2509 C C     . PRO A 1 328 ? 28.152  -11.212 15.733  1.00 53.69 328 A 1 
ATOM 2510 O O     . PRO A 1 328 ? 28.034  -11.879 14.707  1.00 50.74 328 A 1 
ATOM 2511 C CB    . PRO A 1 328 ? 27.624  -8.917  14.775  1.00 48.06 328 A 1 
ATOM 2512 C CG    . PRO A 1 328 ? 28.194  -9.006  13.368  1.00 47.53 328 A 1 
ATOM 2513 C CD    . PRO A 1 328 ? 29.698  -9.143  13.613  1.00 50.56 328 A 1 
ATOM 2514 N N     . SER A 1 329 ? 28.096  -11.715 16.956  1.00 52.85 329 A 1 
ATOM 2515 C CA    . SER A 1 329 ? 27.731  -13.101 17.190  1.00 54.59 329 A 1 
ATOM 2516 C C     . SER A 1 329 ? 26.449  -13.292 16.399  1.00 55.67 329 A 1 
ATOM 2517 O O     . SER A 1 329 ? 25.466  -12.607 16.677  1.00 52.49 329 A 1 
ATOM 2518 C CB    . SER A 1 329 ? 27.525  -13.388 18.683  1.00 48.60 329 A 1 
ATOM 2519 O OG    . SER A 1 329 ? 26.530  -12.548 19.238  1.00 43.10 329 A 1 
ATOM 2520 N N     . LEU A 1 330 ? 26.497  -14.115 15.362  1.00 55.91 330 A 1 
ATOM 2521 C CA    . LEU A 1 330 ? 25.294  -14.586 14.705  1.00 55.27 330 A 1 
ATOM 2522 C C     . LEU A 1 330 ? 24.465  -15.114 15.850  1.00 55.94 330 A 1 
ATOM 2523 O O     . LEU A 1 330 ? 24.841  -16.120 16.451  1.00 52.89 330 A 1 
ATOM 2524 C CB    . LEU A 1 330 ? 25.639  -15.691 13.695  1.00 50.37 330 A 1 
ATOM 2525 C CG    . LEU A 1 330 ? 26.050  -15.169 12.311  1.00 46.21 330 A 1 
ATOM 2526 C CD1   . LEU A 1 330 ? 26.701  -16.275 11.495  1.00 45.13 330 A 1 
ATOM 2527 C CD2   . LEU A 1 330 ? 24.826  -14.660 11.540  1.00 45.99 330 A 1 
ATOM 2528 N N     . GLN A 1 331 ? 23.448  -14.331 16.243  1.00 49.95 331 A 1 
ATOM 2529 C CA    . GLN A 1 331 ? 22.533  -14.782 17.265  1.00 52.17 331 A 1 
ATOM 2530 C C     . GLN A 1 331 ? 21.997  -16.080 16.707  1.00 53.20 331 A 1 
ATOM 2531 O O     . GLN A 1 331 ? 21.229  -16.064 15.741  1.00 50.90 331 A 1 
ATOM 2532 C CB    . GLN A 1 331 ? 21.399  -13.784 17.523  1.00 47.88 331 A 1 
ATOM 2533 C CG    . GLN A 1 331 ? 21.802  -12.629 18.439  1.00 43.76 331 A 1 
ATOM 2534 C CD    . GLN A 1 331 ? 20.624  -11.738 18.819  1.00 40.56 331 A 1 
ATOM 2535 O OE1   . GLN A 1 331 ? 19.556  -11.732 18.221  1.00 37.45 331 A 1 
ATOM 2536 N NE2   . GLN A 1 331 ? 20.761  -10.941 19.854  1.00 36.96 331 A 1 
ATOM 2537 N N     . THR A 1 332 ? 22.524  -17.177 17.205  1.00 56.84 332 A 1 
ATOM 2538 C CA    . THR A 1 332 ? 22.015  -18.511 16.913  1.00 58.61 332 A 1 
ATOM 2539 C C     . THR A 1 332 ? 20.518  -18.360 17.066  1.00 59.68 332 A 1 
ATOM 2540 O O     . THR A 1 332 ? 20.099  -17.866 18.120  1.00 56.35 332 A 1 
ATOM 2541 C CB    . THR A 1 332 ? 22.559  -19.553 17.906  1.00 52.81 332 A 1 
ATOM 2542 O OG1   . THR A 1 332 ? 22.604  -19.021 19.213  1.00 46.56 332 A 1 
ATOM 2543 C CG2   . THR A 1 332 ? 23.968  -19.969 17.538  1.00 47.00 332 A 1 
ATOM 2544 N N     . PRO A 1 333 ? 19.729  -18.578 16.000  1.00 60.30 333 A 1 
ATOM 2545 C CA    . PRO A 1 333 ? 18.302  -18.326 16.046  1.00 60.56 333 A 1 
ATOM 2546 C C     . PRO A 1 333 ? 17.825  -19.073 17.279  1.00 60.41 333 A 1 
ATOM 2547 O O     . PRO A 1 333 ? 17.942  -20.297 17.293  1.00 58.70 333 A 1 
ATOM 2548 C CB    . PRO A 1 333 ? 17.730  -18.892 14.741  1.00 56.58 333 A 1 
ATOM 2549 C CG    . PRO A 1 333 ? 18.793  -19.883 14.274  1.00 53.57 333 A 1 
ATOM 2550 C CD    . PRO A 1 333 ? 20.090  -19.262 14.782  1.00 54.46 333 A 1 
ATOM 2551 N N     . LEU A 1 334 ? 17.493  -18.309 18.340  1.00 63.94 334 A 1 
ATOM 2552 C CA    . LEU A 1 334 ? 17.243  -18.889 19.646  1.00 63.94 334 A 1 
ATOM 2553 C C     . LEU A 1 334 ? 16.233  -19.984 19.372  1.00 65.59 334 A 1 
ATOM 2554 O O     . LEU A 1 334 ? 15.113  -19.687 18.941  1.00 60.46 334 A 1 
ATOM 2555 C CB    . LEU A 1 334 ? 16.689  -17.838 20.620  1.00 57.49 334 A 1 
ATOM 2556 C CG    . LEU A 1 334 ? 17.747  -16.948 21.285  1.00 50.16 334 A 1 
ATOM 2557 C CD1   . LEU A 1 334 ? 17.091  -15.747 21.965  1.00 47.41 334 A 1 
ATOM 2558 C CD2   . LEU A 1 334 ? 18.541  -17.721 22.350  1.00 47.98 334 A 1 
ATOM 2559 N N     . HIS A 1 335 ? 16.668  -21.228 19.484  1.00 66.05 335 A 1 
ATOM 2560 C CA    . HIS A 1 335 ? 15.791  -22.378 19.402  1.00 67.19 335 A 1 
ATOM 2561 C C     . HIS A 1 335 ? 14.917  -22.278 20.635  1.00 66.86 335 A 1 
ATOM 2562 O O     . HIS A 1 335 ? 15.214  -22.855 21.675  1.00 61.56 335 A 1 
ATOM 2563 C CB    . HIS A 1 335 ? 16.578  -23.691 19.307  1.00 59.55 335 A 1 
ATOM 2564 C CG    . HIS A 1 335 ? 16.706  -24.194 17.891  1.00 51.61 335 A 1 
ATOM 2565 N ND1   . HIS A 1 335 ? 15.853  -25.084 17.268  1.00 45.91 335 A 1 
ATOM 2566 C CD2   . HIS A 1 335 ? 17.672  -23.895 16.984  1.00 43.79 335 A 1 
ATOM 2567 C CE1   . HIS A 1 335 ? 16.310  -25.309 16.039  1.00 40.06 335 A 1 
ATOM 2568 N NE2   . HIS A 1 335 ? 17.405  -24.586 15.818  1.00 41.89 335 A 1 
ATOM 2569 N N     . PHE A 1 336 ? 13.914  -21.403 20.511  1.00 72.57 336 A 1 
ATOM 2570 C CA    . PHE A 1 336 ? 12.928  -21.220 21.548  1.00 70.08 336 A 1 
ATOM 2571 C C     . PHE A 1 336 ? 12.406  -22.612 21.827  1.00 69.29 336 A 1 
ATOM 2572 O O     . PHE A 1 336 ? 11.903  -23.286 20.916  1.00 63.75 336 A 1 
ATOM 2573 C CB    . PHE A 1 336 ? 11.833  -20.269 21.090  1.00 62.76 336 A 1 
ATOM 2574 C CG    . PHE A 1 336 ? 12.220  -18.812 21.127  1.00 57.88 336 A 1 
ATOM 2575 C CD1   . PHE A 1 336 ? 12.179  -18.107 22.344  1.00 53.82 336 A 1 
ATOM 2576 C CD2   . PHE A 1 336 ? 12.621  -18.133 19.961  1.00 51.30 336 A 1 
ATOM 2577 C CE1   . PHE A 1 336 ? 12.513  -16.745 22.394  1.00 45.43 336 A 1 
ATOM 2578 C CE2   . PHE A 1 336 ? 12.952  -16.769 20.007  1.00 46.11 336 A 1 
ATOM 2579 C CZ    . PHE A 1 336 ? 12.892  -16.069 21.225  1.00 45.64 336 A 1 
ATOM 2580 N N     . SER A 1 337 ? 12.587  -23.035 23.064  1.00 83.40 337 A 1 
ATOM 2581 C CA    . SER A 1 337 ? 12.078  -24.314 23.526  1.00 85.59 337 A 1 
ATOM 2582 C C     . SER A 1 337 ? 10.598  -24.426 23.144  1.00 85.21 337 A 1 
ATOM 2583 O O     . SER A 1 337 ? 9.905   -23.415 22.990  1.00 81.95 337 A 1 
ATOM 2584 C CB    . SER A 1 337 ? 12.274  -24.441 25.041  1.00 80.26 337 A 1 
ATOM 2585 O OG    . SER A 1 337 ? 11.527  -23.460 25.730  1.00 66.36 337 A 1 
ATOM 2586 N N     . SER A 1 338 ? 10.089  -25.643 22.976  1.00 88.60 338 A 1 
ATOM 2587 C CA    . SER A 1 338 ? 8.673   -25.843 22.659  1.00 89.09 338 A 1 
ATOM 2588 C C     . SER A 1 338 ? 7.763   -25.015 23.574  1.00 88.16 338 A 1 
ATOM 2589 O O     . SER A 1 338 ? 6.875   -24.311 23.094  1.00 84.98 338 A 1 
ATOM 2590 C CB    . SER A 1 338 ? 8.313   -27.331 22.761  1.00 85.21 338 A 1 
ATOM 2591 O OG    . SER A 1 338 ? 6.984   -27.503 22.327  1.00 71.49 338 A 1 
ATOM 2592 N N     . LYS A 1 339 ? 8.104   -24.962 24.864  1.00 90.94 339 A 1 
ATOM 2593 C CA    . LYS A 1 339 ? 7.396   -24.148 25.868  1.00 91.25 339 A 1 
ATOM 2594 C C     . LYS A 1 339 ? 7.448   -22.642 25.581  1.00 91.56 339 A 1 
ATOM 2595 O O     . LYS A 1 339 ? 6.444   -21.951 25.722  1.00 89.99 339 A 1 
ATOM 2596 C CB    . LYS A 1 339 ? 7.986   -24.421 27.260  1.00 89.40 339 A 1 
ATOM 2597 C CG    . LYS A 1 339 ? 7.720   -25.860 27.732  1.00 76.84 339 A 1 
ATOM 2598 C CD    . LYS A 1 339 ? 8.210   -26.058 29.173  1.00 73.71 339 A 1 
ATOM 2599 C CE    . LYS A 1 339 ? 7.880   -27.473 29.638  1.00 64.06 339 A 1 
ATOM 2600 N NZ    . LYS A 1 339 ? 8.301   -27.721 31.033  1.00 60.18 339 A 1 
ATOM 2601 N N     . GLU A 1 340 ? 8.591   -22.105 25.154  1.00 89.11 340 A 1 
ATOM 2602 C CA    . GLU A 1 340 ? 8.700   -20.687 24.806  1.00 88.64 340 A 1 
ATOM 2603 C C     . GLU A 1 340 ? 7.948   -20.348 23.525  1.00 88.66 340 A 1 
ATOM 2604 O O     . GLU A 1 340 ? 7.407   -19.249 23.389  1.00 86.68 340 A 1 
ATOM 2605 C CB    . GLU A 1 340 ? 10.164  -20.292 24.619  1.00 85.08 340 A 1 
ATOM 2606 C CG    . GLU A 1 340 ? 10.937  -20.237 25.938  1.00 71.26 340 A 1 
ATOM 2607 C CD    . GLU A 1 340 ? 12.428  -20.045 25.661  1.00 65.33 340 A 1 
ATOM 2608 O OE1   . GLU A 1 340 ? 13.049  -19.258 26.409  1.00 58.52 340 A 1 
ATOM 2609 O OE2   . GLU A 1 340 ? 12.915  -20.684 24.704  1.00 60.00 340 A 1 
ATOM 2610 N N     . ARG A 1 341 ? 7.895   -21.296 22.575  1.00 85.12 341 A 1 
ATOM 2611 C CA    . ARG A 1 341 ? 7.068   -21.144 21.374  1.00 85.18 341 A 1 
ATOM 2612 C C     . ARG A 1 341 ? 5.593   -21.105 21.747  1.00 86.32 341 A 1 
ATOM 2613 O O     . ARG A 1 341 ? 4.912   -20.170 21.344  1.00 85.90 341 A 1 
ATOM 2614 C CB    . ARG A 1 341 ? 7.381   -22.245 20.362  1.00 81.46 341 A 1 
ATOM 2615 C CG    . ARG A 1 341 ? 6.582   -22.016 19.068  1.00 68.65 341 A 1 
ATOM 2616 C CD    . ARG A 1 341 ? 6.816   -23.129 18.048  1.00 68.24 341 A 1 
ATOM 2617 N NE    . ARG A 1 341 ? 5.931   -22.944 16.889  1.00 59.48 341 A 1 
ATOM 2618 C CZ    . ARG A 1 341 ? 5.482   -23.888 16.087  1.00 56.42 341 A 1 
ATOM 2619 N NH1   . ARG A 1 341 ? 5.881   -25.138 16.187  1.00 52.29 341 A 1 
ATOM 2620 N NH2   . ARG A 1 341 ? 4.606   -23.594 15.175  1.00 51.21 341 A 1 
ATOM 2621 N N     . GLU A 1 342 ? 5.128   -22.029 22.550  1.00 87.24 342 A 1 
ATOM 2622 C CA    . GLU A 1 342 ? 3.750   -22.054 23.054  1.00 87.35 342 A 1 
ATOM 2623 C C     . GLU A 1 342 ? 3.393   -20.756 23.786  1.00 87.99 342 A 1 
ATOM 2624 O O     . GLU A 1 342 ? 2.364   -20.144 23.504  1.00 87.32 342 A 1 
ATOM 2625 C CB    . GLU A 1 342 ? 3.565   -23.241 24.000  1.00 84.77 342 A 1 
ATOM 2626 C CG    . GLU A 1 342 ? 3.483   -24.583 23.270  1.00 70.05 342 A 1 
ATOM 2627 C CD    . GLU A 1 342 ? 3.568   -25.775 24.235  1.00 64.51 342 A 1 
ATOM 2628 O OE1   . GLU A 1 342 ? 3.842   -26.882 23.740  1.00 57.81 342 A 1 
ATOM 2629 O OE2   . GLU A 1 342 ? 3.402   -25.561 25.446  1.00 59.17 342 A 1 
ATOM 2630 N N     . ALA A 1 343 ? 4.291   -20.267 24.656  1.00 88.71 343 A 1 
ATOM 2631 C CA    . ALA A 1 343 ? 4.102   -18.995 25.343  1.00 88.40 343 A 1 
ATOM 2632 C C     . ALA A 1 343 ? 4.005   -17.805 24.365  1.00 88.58 343 A 1 
ATOM 2633 O O     . ALA A 1 343 ? 3.181   -16.903 24.561  1.00 87.47 343 A 1 
ATOM 2634 C CB    . ALA A 1 343 ? 5.246   -18.806 26.342  1.00 87.34 343 A 1 
ATOM 2635 N N     . ARG A 1 344 ? 4.802   -17.782 23.278  1.00 88.85 344 A 1 
ATOM 2636 C CA    . ARG A 1 344 ? 4.708   -16.758 22.239  1.00 87.64 344 A 1 
ATOM 2637 C C     . ARG A 1 344 ? 3.397   -16.847 21.456  1.00 88.83 344 A 1 
ATOM 2638 O O     . ARG A 1 344 ? 2.782   -15.814 21.205  1.00 87.83 344 A 1 
ATOM 2639 C CB    . ARG A 1 344 ? 5.905   -16.824 21.291  1.00 85.70 344 A 1 
ATOM 2640 C CG    . ARG A 1 344 ? 7.173   -16.228 21.935  1.00 76.28 344 A 1 
ATOM 2641 C CD    . ARG A 1 344 ? 8.338   -16.169 20.933  1.00 75.67 344 A 1 
ATOM 2642 N NE    . ARG A 1 344 ? 8.780   -17.512 20.547  1.00 67.06 344 A 1 
ATOM 2643 C CZ    . ARG A 1 344 ? 9.491   -17.812 19.466  1.00 62.23 344 A 1 
ATOM 2644 N NH1   . ARG A 1 344 ? 9.879   -16.892 18.616  1.00 57.09 344 A 1 
ATOM 2645 N NH2   . ARG A 1 344 ? 9.828   -19.047 19.224  1.00 55.27 344 A 1 
ATOM 2646 N N     . VAL A 1 345 ? 2.964   -18.054 21.109  1.00 86.62 345 A 1 
ATOM 2647 C CA    . VAL A 1 345 ? 1.682   -18.279 20.428  1.00 85.57 345 A 1 
ATOM 2648 C C     . VAL A 1 345 ? 0.511   -17.827 21.305  1.00 86.63 345 A 1 
ATOM 2649 O O     . VAL A 1 345 ? -0.403  -17.162 20.819  1.00 86.79 345 A 1 
ATOM 2650 C CB    . VAL A 1 345 ? 1.522   -19.758 20.021  1.00 82.26 345 A 1 
ATOM 2651 C CG1   . VAL A 1 345 ? 0.126   -20.058 19.471  1.00 70.14 345 A 1 
ATOM 2652 C CG2   . VAL A 1 345 ? 2.543   -20.126 18.940  1.00 72.96 345 A 1 
ATOM 2653 N N     . LEU A 1 346 ? 0.550   -18.118 22.611  1.00 90.21 346 A 1 
ATOM 2654 C CA    . LEU A 1 346 ? -0.468  -17.660 23.549  1.00 89.49 346 A 1 
ATOM 2655 C C     . LEU A 1 346 ? -0.510  -16.132 23.628  1.00 89.53 346 A 1 
ATOM 2656 O O     . LEU A 1 346 ? -1.573  -15.538 23.416  1.00 88.89 346 A 1 
ATOM 2657 C CB    . LEU A 1 346 ? -0.210  -18.303 24.923  1.00 88.45 346 A 1 
ATOM 2658 C CG    . LEU A 1 346 ? -1.316  -17.999 25.949  1.00 75.39 346 A 1 
ATOM 2659 C CD1   . LEU A 1 346 ? -2.665  -18.572 25.522  1.00 67.78 346 A 1 
ATOM 2660 C CD2   . LEU A 1 346 ? -0.932  -18.599 27.304  1.00 72.57 346 A 1 
ATOM 2661 N N     . ARG A 1 347 ? 0.652   -15.457 23.787  1.00 89.98 347 A 1 
ATOM 2662 C CA    . ARG A 1 347 ? 0.757   -13.989 23.771  1.00 89.01 347 A 1 
ATOM 2663 C C     . ARG A 1 347 ? 0.254   -13.393 22.458  1.00 89.04 347 A 1 
ATOM 2664 O O     . ARG A 1 347 ? -0.401  -12.354 22.466  1.00 87.75 347 A 1 
ATOM 2665 C CB    . ARG A 1 347 ? 2.213   -13.553 23.997  1.00 88.20 347 A 1 
ATOM 2666 C CG    . ARG A 1 347 ? 2.687   -13.782 25.439  1.00 77.77 347 A 1 
ATOM 2667 C CD    . ARG A 1 347 ? 4.177   -13.445 25.540  1.00 78.34 347 A 1 
ATOM 2668 N NE    . ARG A 1 347 ? 4.754   -13.865 26.822  1.00 69.66 347 A 1 
ATOM 2669 C CZ    . ARG A 1 347 ? 6.014   -13.718 27.202  1.00 66.32 347 A 1 
ATOM 2670 N NH1   . ARG A 1 347 ? 6.886   -13.097 26.445  1.00 59.92 347 A 1 
ATOM 2671 N NH2   . ARG A 1 347 ? 6.423   -14.194 28.343  1.00 59.86 347 A 1 
ATOM 2672 N N     . TYR A 1 348 ? 0.537   -14.040 21.330  1.00 86.59 348 A 1 
ATOM 2673 C CA    . TYR A 1 348 ? 0.021   -13.618 20.031  1.00 84.56 348 A 1 
ATOM 2674 C C     . TYR A 1 348 ? -1.505  -13.694 19.978  1.00 83.92 348 A 1 
ATOM 2675 O O     . TYR A 1 348 ? -2.151  -12.719 19.580  1.00 84.85 348 A 1 
ATOM 2676 C CB    . TYR A 1 348 ? 0.651   -14.467 18.922  1.00 83.76 348 A 1 
ATOM 2677 C CG    . TYR A 1 348 ? -0.061  -14.320 17.598  1.00 80.32 348 A 1 
ATOM 2678 C CD1   . TYR A 1 348 ? -0.982  -15.297 17.160  1.00 77.13 348 A 1 
ATOM 2679 C CD2   . TYR A 1 348 ? 0.150   -13.171 16.811  1.00 76.77 348 A 1 
ATOM 2680 C CE1   . TYR A 1 348 ? -1.658  -15.146 15.952  1.00 75.30 348 A 1 
ATOM 2681 C CE2   . TYR A 1 348 ? -0.529  -13.014 15.602  1.00 75.20 348 A 1 
ATOM 2682 C CZ    . TYR A 1 348 ? -1.431  -14.004 15.168  1.00 75.70 348 A 1 
ATOM 2683 O OH    . TYR A 1 348 ? -2.090  -13.855 13.973  1.00 73.36 348 A 1 
ATOM 2684 N N     . LYS A 1 349 ? -2.104  -14.805 20.437  1.00 89.28 349 A 1 
ATOM 2685 C CA    . LYS A 1 349 ? -3.559  -14.977 20.478  1.00 87.75 349 A 1 
ATOM 2686 C C     . LYS A 1 349 ? -4.229  -13.930 21.376  1.00 87.86 349 A 1 
ATOM 2687 O O     . LYS A 1 349 ? -5.232  -13.337 20.986  1.00 86.90 349 A 1 
ATOM 2688 C CB    . LYS A 1 349 ? -3.918  -16.409 20.923  1.00 86.52 349 A 1 
ATOM 2689 C CG    . LYS A 1 349 ? -3.639  -17.449 19.829  1.00 78.78 349 A 1 
ATOM 2690 C CD    . LYS A 1 349 ? -3.901  -18.892 20.315  1.00 76.52 349 A 1 
ATOM 2691 C CE    . LYS A 1 349 ? -3.604  -19.894 19.188  1.00 68.67 349 A 1 
ATOM 2692 N NZ    . LYS A 1 349 ? -3.769  -21.315 19.585  1.00 63.77 349 A 1 
ATOM 2693 N N     . GLU A 1 350 ? -3.656  -13.633 22.534  1.00 90.13 350 A 1 
ATOM 2694 C CA    . GLU A 1 350 ? -4.130  -12.582 23.438  1.00 88.64 350 A 1 
ATOM 2695 C C     . GLU A 1 350 ? -4.017  -11.191 22.796  1.00 87.54 350 A 1 
ATOM 2696 O O     . GLU A 1 350 ? -4.979  -10.426 22.759  1.00 85.16 350 A 1 
ATOM 2697 C CB    . GLU A 1 350 ? -3.327  -12.606 24.736  1.00 88.27 350 A 1 
ATOM 2698 C CG    . GLU A 1 350 ? -3.675  -13.816 25.610  1.00 74.68 350 A 1 
ATOM 2699 C CD    . GLU A 1 350 ? -2.817  -13.894 26.874  1.00 66.83 350 A 1 
ATOM 2700 O OE1   . GLU A 1 350 ? -3.147  -14.747 27.730  1.00 60.54 350 A 1 
ATOM 2701 O OE2   . GLU A 1 350 ? -1.843  -13.114 26.987  1.00 61.99 350 A 1 
ATOM 2702 N N     . LYS A 1 351 ? -2.867  -10.879 22.203  1.00 86.26 351 A 1 
ATOM 2703 C CA    . LYS A 1 351 ? -2.643  -9.616  21.499  1.00 84.00 351 A 1 
ATOM 2704 C C     . LYS A 1 351 ? -3.585  -9.458  20.304  1.00 83.89 351 A 1 
ATOM 2705 O O     . LYS A 1 351 ? -4.061  -8.353  20.055  1.00 82.74 351 A 1 
ATOM 2706 C CB    . LYS A 1 351 ? -1.174  -9.531  21.086  1.00 81.86 351 A 1 
ATOM 2707 C CG    . LYS A 1 351 ? -0.771  -8.164  20.511  1.00 71.40 351 A 1 
ATOM 2708 C CD    . LYS A 1 351 ? 0.710   -8.178  20.130  1.00 69.96 351 A 1 
ATOM 2709 C CE    . LYS A 1 351 ? 1.155   -6.842  19.534  1.00 59.90 351 A 1 
ATOM 2710 N NZ    . LYS A 1 351 ? 2.542   -6.912  19.004  1.00 58.03 351 A 1 
ATOM 2711 N N     . LYS A 1 352 ? -3.886  -10.528 19.572  1.00 84.00 352 A 1 
ATOM 2712 C CA    . LYS A 1 352 ? -4.850  -10.520 18.469  1.00 83.05 352 A 1 
ATOM 2713 C C     . LYS A 1 352 ? -6.251  -10.136 18.964  1.00 82.75 352 A 1 
ATOM 2714 O O     . LYS A 1 352 ? -6.881  -9.291  18.331  1.00 81.90 352 A 1 
ATOM 2715 C CB    . LYS A 1 352 ? -4.846  -11.881 17.757  1.00 80.54 352 A 1 
ATOM 2716 C CG    . LYS A 1 352 ? -5.774  -11.933 16.528  1.00 72.89 352 A 1 
ATOM 2717 C CD    . LYS A 1 352 ? -5.754  -13.318 15.851  1.00 71.61 352 A 1 
ATOM 2718 C CE    . LYS A 1 352 ? -6.764  -13.373 14.706  1.00 63.18 352 A 1 
ATOM 2719 N NZ    . LYS A 1 352 ? -6.837  -14.715 14.076  1.00 59.68 352 A 1 
ATOM 2720 N N     . LYS A 1 353 ? -6.694  -10.677 20.090  1.00 87.94 353 A 1 
ATOM 2721 C CA    . LYS A 1 353 ? -7.995  -10.336 20.701  1.00 87.44 353 A 1 
ATOM 2722 C C     . LYS A 1 353 ? -8.060  -8.879  21.181  1.00 87.25 353 A 1 
ATOM 2723 O O     . LYS A 1 353 ? -9.105  -8.252  21.062  1.00 84.95 353 A 1 
ATOM 2724 C CB    . LYS A 1 353 ? -8.288  -11.275 21.880  1.00 86.03 353 A 1 
ATOM 2725 C CG    . LYS A 1 353 ? -8.596  -12.723 21.451  1.00 76.31 353 A 1 
ATOM 2726 C CD    . LYS A 1 353 ? -8.791  -13.603 22.689  1.00 74.06 353 A 1 
ATOM 2727 C CE    . LYS A 1 353 ? -9.068  -15.056 22.322  1.00 64.51 353 A 1 
ATOM 2728 N NZ    . LYS A 1 353 ? -9.288  -15.905 23.526  1.00 59.41 353 A 1 
ATOM 2729 N N     . SER A 1 354 ? -6.958  -8.329  21.681  1.00 88.51 354 A 1 
ATOM 2730 C CA    . SER A 1 354 ? -6.895  -6.958  22.200  1.00 87.37 354 A 1 
ATOM 2731 C C     . SER A 1 354 ? -6.594  -5.876  21.145  1.00 87.77 354 A 1 
ATOM 2732 O O     . SER A 1 354 ? -6.405  -4.705  21.500  1.00 82.80 354 A 1 
ATOM 2733 C CB    . SER A 1 354 ? -5.900  -6.884  23.364  1.00 84.39 354 A 1 
ATOM 2734 O OG    . SER A 1 354 ? -4.585  -7.151  22.923  1.00 71.67 354 A 1 
ATOM 2735 N N     . ARG A 1 355 ? -6.535  -6.224  19.851  1.00 82.70 355 A 1 
ATOM 2736 C CA    . ARG A 1 355 ? -6.262  -5.248  18.784  1.00 81.47 355 A 1 
ATOM 2737 C C     . ARG A 1 355 ? -7.403  -4.242  18.674  1.00 81.25 355 A 1 
ATOM 2738 O O     . ARG A 1 355 ? -8.550  -4.594  18.428  1.00 80.00 355 A 1 
ATOM 2739 C CB    . ARG A 1 355 ? -6.043  -5.935  17.433  1.00 78.97 355 A 1 
ATOM 2740 C CG    . ARG A 1 355 ? -4.662  -6.598  17.345  1.00 73.44 355 A 1 
ATOM 2741 C CD    . ARG A 1 355 ? -4.495  -7.371  16.037  1.00 74.91 355 A 1 
ATOM 2742 N NE    . ARG A 1 355 ? -3.232  -8.131  16.074  1.00 67.22 355 A 1 
ATOM 2743 C CZ    . ARG A 1 355 ? -2.637  -8.762  15.073  1.00 63.98 355 A 1 
ATOM 2744 N NH1   . ARG A 1 355 ? -3.116  -8.805  13.859  1.00 58.35 355 A 1 
ATOM 2745 N NH2   . ARG A 1 355 ? -1.529  -9.365  15.301  1.00 58.47 355 A 1 
ATOM 2746 N N     . LYS A 1 356 ? -7.053  -2.949  18.788  1.00 84.75 356 A 1 
ATOM 2747 C CA    . LYS A 1 356 ? -7.944  -1.833  18.501  1.00 84.05 356 A 1 
ATOM 2748 C C     . LYS A 1 356 ? -7.631  -1.323  17.099  1.00 84.35 356 A 1 
ATOM 2749 O O     . LYS A 1 356 ? -6.529  -0.831  16.848  1.00 79.61 356 A 1 
ATOM 2750 C CB    . LYS A 1 356 ? -7.804  -0.743  19.566  1.00 79.21 356 A 1 
ATOM 2751 C CG    . LYS A 1 356 ? -8.233  -1.252  20.956  1.00 68.43 356 A 1 
ATOM 2752 C CD    . LYS A 1 356 ? -8.217  -0.133  22.003  1.00 64.87 356 A 1 
ATOM 2753 C CE    . LYS A 1 356 ? -8.644  -0.684  23.363  1.00 55.43 356 A 1 
ATOM 2754 N NZ    . LYS A 1 356 ? -8.754  0.366   24.393  1.00 48.48 356 A 1 
ATOM 2755 N N     . PHE A 1 357 ? -8.587  -1.470  16.191  1.00 81.77 357 A 1 
ATOM 2756 C CA    . PHE A 1 357 ? -8.421  -1.109  14.782  1.00 81.03 357 A 1 
ATOM 2757 C C     . PHE A 1 357 ? -8.801  0.339   14.477  1.00 82.19 357 A 1 
ATOM 2758 O O     . PHE A 1 357 ? -8.416  0.897   13.448  1.00 78.88 357 A 1 
ATOM 2759 C CB    . PHE A 1 357 ? -9.238  -2.099  13.950  1.00 77.35 357 A 1 
ATOM 2760 C CG    . PHE A 1 357 ? -8.751  -3.531  14.089  1.00 72.88 357 A 1 
ATOM 2761 C CD1   . PHE A 1 357 ? -7.455  -3.874  13.682  1.00 66.47 357 A 1 
ATOM 2762 C CD2   . PHE A 1 357 ? -9.586  -4.533  14.597  1.00 68.36 357 A 1 
ATOM 2763 C CE1   . PHE A 1 357 ? -6.995  -5.194  13.783  1.00 62.42 357 A 1 
ATOM 2764 C CE2   . PHE A 1 357 ? -9.139  -5.855  14.692  1.00 63.39 357 A 1 
ATOM 2765 C CZ    . PHE A 1 357 ? -7.836  -6.190  14.272  1.00 66.07 357 A 1 
ATOM 2766 N N     . GLU A 1 358 ? -9.515  0.970   15.387  1.00 83.04 358 A 1 
ATOM 2767 C CA    . GLU A 1 358 ? -9.872  2.374   15.290  1.00 83.71 358 A 1 
ATOM 2768 C C     . GLU A 1 358 ? -8.653  3.286   15.380  1.00 84.74 358 A 1 
ATOM 2769 O O     . GLU A 1 358 ? -7.647  2.997   16.051  1.00 81.58 358 A 1 
ATOM 2770 C CB    . GLU A 1 358 ? -10.891 2.735   16.376  1.00 80.07 358 A 1 
ATOM 2771 C CG    . GLU A 1 358 ? -12.217 1.994   16.180  1.00 67.76 358 A 1 
ATOM 2772 C CD    . GLU A 1 358 ? -13.253 2.334   17.258  1.00 61.13 358 A 1 
ATOM 2773 O OE1   . GLU A 1 358 ? -14.324 1.713   17.217  1.00 54.17 358 A 1 
ATOM 2774 O OE2   . GLU A 1 358 ? -12.940 3.196   18.109  1.00 53.39 358 A 1 
ATOM 2775 N N     . LYS A 1 359 ? -8.725  4.434   14.690  1.00 83.54 359 A 1 
ATOM 2776 C CA    . LYS A 1 359 ? -7.653  5.413   14.724  1.00 84.30 359 A 1 
ATOM 2777 C C     . LYS A 1 359 ? -7.578  6.046   16.111  1.00 86.26 359 A 1 
ATOM 2778 O O     . LYS A 1 359 ? -8.378  6.899   16.458  1.00 84.14 359 A 1 
ATOM 2779 C CB    . LYS A 1 359 ? -7.847  6.456   13.621  1.00 79.93 359 A 1 
ATOM 2780 C CG    . LYS A 1 359 ? -6.675  7.443   13.567  1.00 70.89 359 A 1 
ATOM 2781 C CD    . LYS A 1 359 ? -6.898  8.501   12.479  1.00 66.92 359 A 1 
ATOM 2782 C CE    . LYS A 1 359 ? -5.751  9.502   12.491  1.00 57.17 359 A 1 
ATOM 2783 N NZ    . LYS A 1 359 ? -5.982  10.609  11.543  1.00 51.88 359 A 1 
ATOM 2784 N N     . THR A 1 360 ? -6.533  5.707   16.853  1.00 88.82 360 A 1 
ATOM 2785 C CA    . THR A 1 360 ? -6.233  6.329   18.133  1.00 88.85 360 A 1 
ATOM 2786 C C     . THR A 1 360 ? -5.182  7.428   17.981  1.00 90.37 360 A 1 
ATOM 2787 O O     . THR A 1 360 ? -4.194  7.276   17.268  1.00 87.72 360 A 1 
ATOM 2788 C CB    . THR A 1 360 ? -5.833  5.280   19.184  1.00 85.54 360 A 1 
ATOM 2789 O OG1   . THR A 1 360 ? -4.708  4.557   18.757  1.00 70.62 360 A 1 
ATOM 2790 C CG2   . THR A 1 360 ? -6.954  4.279   19.455  1.00 69.91 360 A 1 
ATOM 2791 N N     . THR A 1 361 ? -5.390  8.568   18.645  1.00 89.04 361 A 1 
ATOM 2792 C CA    . THR A 1 361 ? -4.392  9.640   18.730  1.00 89.46 361 A 1 
ATOM 2793 C C     . THR A 1 361 ? -3.528  9.392   19.959  1.00 89.59 361 A 1 
ATOM 2794 O O     . THR A 1 361 ? -4.005  9.498   21.081  1.00 86.95 361 A 1 
ATOM 2795 C CB    . THR A 1 361 ? -5.051  11.019  18.797  1.00 88.46 361 A 1 
ATOM 2796 O OG1   . THR A 1 361 ? -5.851  11.215  17.647  1.00 79.10 361 A 1 
ATOM 2797 C CG2   . THR A 1 361 ? -4.012  12.142  18.811  1.00 78.95 361 A 1 
ATOM 2798 N N     . ARG A 1 362 ? -2.256  9.066   19.746  1.00 90.81 362 A 1 
ATOM 2799 C CA    . ARG A 1 362 ? -1.327  8.783   20.856  1.00 89.39 362 A 1 
ATOM 2800 C C     . ARG A 1 362 ? -0.866  10.044  21.603  1.00 90.13 362 A 1 
ATOM 2801 O O     . ARG A 1 362 ? -0.552  9.971   22.784  1.00 88.05 362 A 1 
ATOM 2802 C CB    . ARG A 1 362 ? -0.110  8.003   20.339  1.00 87.03 362 A 1 
ATOM 2803 C CG    . ARG A 1 362 ? -0.491  6.573   19.922  1.00 79.87 362 A 1 
ATOM 2804 C CD    . ARG A 1 362 ? 0.756   5.731   19.590  1.00 77.75 362 A 1 
ATOM 2805 N NE    . ARG A 1 362 ? 1.377   6.143   18.326  1.00 70.78 362 A 1 
ATOM 2806 C CZ    . ARG A 1 362 ? 2.525   5.679   17.839  1.00 66.97 362 A 1 
ATOM 2807 N NH1   . ARG A 1 362 ? 3.253   4.818   18.503  1.00 60.67 362 A 1 
ATOM 2808 N NH2   . ARG A 1 362 ? 2.946   6.074   16.674  1.00 60.43 362 A 1 
ATOM 2809 N N     . TYR A 1 363 ? -0.808  11.170  20.900  1.00 89.77 363 A 1 
ATOM 2810 C CA    . TYR A 1 363 ? -0.302  12.427  21.442  1.00 89.81 363 A 1 
ATOM 2811 C C     . TYR A 1 363 ? -1.280  13.568  21.131  1.00 90.47 363 A 1 
ATOM 2812 O O     . TYR A 1 363 ? -1.300  14.092  20.016  1.00 89.46 363 A 1 
ATOM 2813 C CB    . TYR A 1 363 ? 1.090   12.715  20.861  1.00 88.75 363 A 1 
ATOM 2814 C CG    . TYR A 1 363 ? 2.120   11.623  21.092  1.00 86.68 363 A 1 
ATOM 2815 C CD1   . TYR A 1 363 ? 2.727   11.462  22.348  1.00 81.88 363 A 1 
ATOM 2816 C CD2   . TYR A 1 363 ? 2.480   10.753  20.042  1.00 81.74 363 A 1 
ATOM 2817 C CE1   . TYR A 1 363 ? 3.680   10.449  22.566  1.00 81.52 363 A 1 
ATOM 2818 C CE2   . TYR A 1 363 ? 3.433   9.743   20.243  1.00 79.72 363 A 1 
ATOM 2819 C CZ    . TYR A 1 363 ? 4.035   9.595   21.511  1.00 83.63 363 A 1 
ATOM 2820 O OH    . TYR A 1 363 ? 4.975   8.600   21.720  1.00 81.33 363 A 1 
ATOM 2821 N N     . ALA A 1 364 ? -2.055  13.977  22.129  1.00 92.14 364 A 1 
ATOM 2822 C CA    . ALA A 1 364 ? -3.014  15.065  22.002  1.00 91.31 364 A 1 
ATOM 2823 C C     . ALA A 1 364 ? -2.345  16.407  21.651  1.00 91.77 364 A 1 
ATOM 2824 O O     . ALA A 1 364 ? -2.831  17.126  20.779  1.00 89.87 364 A 1 
ATOM 2825 C CB    . ALA A 1 364 ? -3.815  15.158  23.307  1.00 90.03 364 A 1 
ATOM 2826 N N     . THR A 1 365 ? -1.172  16.691  22.232  1.00 92.60 365 A 1 
ATOM 2827 C CA    . THR A 1 365 ? -0.394  17.911  21.936  1.00 91.46 365 A 1 
ATOM 2828 C C     . THR A 1 365 ? 0.028   17.987  20.463  1.00 91.74 365 A 1 
ATOM 2829 O O     . THR A 1 365 ? -0.103  19.025  19.830  1.00 89.98 365 A 1 
ATOM 2830 C CB    . THR A 1 365 ? 0.861   17.973  22.818  1.00 89.70 365 A 1 
ATOM 2831 O OG1   . THR A 1 365 ? 1.597   16.768  22.706  1.00 78.31 365 A 1 
ATOM 2832 C CG2   . THR A 1 365 ? 0.507   18.144  24.302  1.00 75.17 365 A 1 
ATOM 2833 N N     . ARG A 1 366 ? 0.437   16.877  19.862  1.00 91.77 366 A 1 
ATOM 2834 C CA    . ARG A 1 366 ? 0.789   16.816  18.434  1.00 91.08 366 A 1 
ATOM 2835 C C     . ARG A 1 366 ? -0.430  16.973  17.530  1.00 91.73 366 A 1 
ATOM 2836 O O     . ARG A 1 366 ? -0.290  17.533  16.444  1.00 90.43 366 A 1 
ATOM 2837 C CB    . ARG A 1 366 ? 1.497   15.508  18.088  1.00 89.84 366 A 1 
ATOM 2838 C CG    . ARG A 1 366 ? 2.891   15.404  18.712  1.00 83.85 366 A 1 
ATOM 2839 C CD    . ARG A 1 366 ? 3.601   14.175  18.141  1.00 83.01 366 A 1 
ATOM 2840 N NE    . ARG A 1 366 ? 4.934   13.986  18.739  1.00 78.91 366 A 1 
ATOM 2841 C CZ    . ARG A 1 366 ? 5.856   13.125  18.352  1.00 78.21 366 A 1 
ATOM 2842 N NH1   . ARG A 1 366 ? 5.661   12.322  17.337  1.00 68.17 366 A 1 
ATOM 2843 N NH2   . ARG A 1 366 ? 6.982   13.053  18.990  1.00 71.18 366 A 1 
ATOM 2844 N N     . LYS A 1 367 ? -1.578  16.469  17.959  1.00 91.78 367 A 1 
ATOM 2845 C CA    . LYS A 1 367 ? -2.828  16.666  17.239  1.00 91.99 367 A 1 
ATOM 2846 C C     . LYS A 1 367 ? -3.203  18.147  17.218  1.00 91.93 367 A 1 
ATOM 2847 O O     . LYS A 1 367 ? -3.356  18.696  16.136  1.00 91.23 367 A 1 
ATOM 2848 C CB    . LYS A 1 367 ? -3.939  15.785  17.835  1.00 91.53 367 A 1 
ATOM 2849 C CG    . LYS A 1 367 ? -5.265  15.977  17.081  1.00 90.44 367 A 1 
ATOM 2850 C CD    . LYS A 1 367 ? -6.429  15.215  17.713  1.00 87.63 367 A 1 
ATOM 2851 C CE    . LYS A 1 367 ? -7.695  15.699  17.015  1.00 80.27 367 A 1 
ATOM 2852 N NZ    . LYS A 1 367 ? -8.948  15.254  17.658  1.00 74.84 367 A 1 
ATOM 2853 N N     . ALA A 1 368 ? -3.242  18.795  18.379  1.00 92.39 368 A 1 
ATOM 2854 C CA    . ALA A 1 368 ? -3.568  20.214  18.506  1.00 91.44 368 A 1 
ATOM 2855 C C     . ALA A 1 368 ? -2.615  21.094  17.672  1.00 91.87 368 A 1 
ATOM 2856 O O     . ALA A 1 368 ? -3.059  21.927  16.883  1.00 90.53 368 A 1 
ATOM 2857 C CB    . ALA A 1 368 ? -3.526  20.592  19.993  1.00 90.61 368 A 1 
ATOM 2858 N N     . TYR A 1 369 ? -1.306  20.840  17.738  1.00 92.29 369 A 1 
ATOM 2859 C CA    . TYR A 1 369 ? -0.332  21.552  16.907  1.00 91.26 369 A 1 
ATOM 2860 C C     . TYR A 1 369 ? -0.537  21.314  15.403  1.00 91.51 369 A 1 
ATOM 2861 O O     . TYR A 1 369 ? -0.427  22.240  14.599  1.00 90.80 369 A 1 
ATOM 2862 C CB    . TYR A 1 369 ? 1.084   21.138  17.335  1.00 90.37 369 A 1 
ATOM 2863 C CG    . TYR A 1 369 ? 2.163   21.849  16.550  1.00 87.71 369 A 1 
ATOM 2864 C CD1   . TYR A 1 369 ? 2.864   21.184  15.524  1.00 82.82 369 A 1 
ATOM 2865 C CD2   . TYR A 1 369 ? 2.450   23.193  16.817  1.00 80.72 369 A 1 
ATOM 2866 C CE1   . TYR A 1 369 ? 3.848   21.851  14.789  1.00 79.77 369 A 1 
ATOM 2867 C CE2   . TYR A 1 369 ? 3.430   23.877  16.086  1.00 78.49 369 A 1 
ATOM 2868 C CZ    . TYR A 1 369 ? 4.133   23.207  15.062  1.00 80.69 369 A 1 
ATOM 2869 O OH    . TYR A 1 369 ? 5.100   23.866  14.335  1.00 78.97 369 A 1 
ATOM 2870 N N     . ALA A 1 370 ? -0.843  20.082  14.990  1.00 92.09 370 A 1 
ATOM 2871 C CA    . ALA A 1 370 ? -1.089  19.772  13.584  1.00 91.53 370 A 1 
ATOM 2872 C C     . ALA A 1 370 ? -2.381  20.393  13.048  1.00 91.52 370 A 1 
ATOM 2873 O O     . ALA A 1 370 ? -2.470  20.630  11.841  1.00 89.99 370 A 1 
ATOM 2874 C CB    . ALA A 1 370 ? -1.105  18.252  13.405  1.00 90.66 370 A 1 
ATOM 2875 N N     . GLU A 1 371 ? -3.375  20.623  13.889  1.00 92.24 371 A 1 
ATOM 2876 C CA    . GLU A 1 371 ? -4.621  21.310  13.545  1.00 91.21 371 A 1 
ATOM 2877 C C     . GLU A 1 371 ? -4.407  22.823  13.410  1.00 91.37 371 A 1 
ATOM 2878 O O     . GLU A 1 371 ? -4.859  23.409  12.429  1.00 89.81 371 A 1 
ATOM 2879 C CB    . GLU A 1 371 ? -5.705  20.971  14.591  1.00 90.49 371 A 1 
ATOM 2880 C CG    . GLU A 1 371 ? -6.191  19.523  14.427  1.00 84.35 371 A 1 
ATOM 2881 C CD    . GLU A 1 371 ? -7.082  18.974  15.563  1.00 81.41 371 A 1 
ATOM 2882 O OE1   . GLU A 1 371 ? -7.681  17.884  15.362  1.00 77.81 371 A 1 
ATOM 2883 O OE2   . GLU A 1 371 ? -7.127  19.556  16.653  1.00 77.24 371 A 1 
ATOM 2884 N N     . ALA A 1 372 ? -3.654  23.437  14.316  1.00 92.61 372 A 1 
ATOM 2885 C CA    . ALA A 1 372 ? -3.360  24.868  14.299  1.00 91.44 372 A 1 
ATOM 2886 C C     . ALA A 1 372 ? -2.321  25.279  13.242  1.00 91.59 372 A 1 
ATOM 2887 O O     . ALA A 1 372 ? -2.272  26.437  12.831  1.00 89.02 372 A 1 
ATOM 2888 C CB    . ALA A 1 372 ? -2.894  25.270  15.705  1.00 89.76 372 A 1 
ATOM 2889 N N     . ARG A 1 373 ? -1.476  24.350  12.772  1.00 90.93 373 A 1 
ATOM 2890 C CA    . ARG A 1 373 ? -0.376  24.678  11.864  1.00 90.78 373 A 1 
ATOM 2891 C C     . ARG A 1 373 ? -0.878  25.079  10.478  1.00 91.00 373 A 1 
ATOM 2892 O O     . ARG A 1 373 ? -1.668  24.333  9.888   1.00 89.81 373 A 1 
ATOM 2893 C CB    . ARG A 1 373 ? 0.615   23.509  11.810  1.00 89.35 373 A 1 
ATOM 2894 C CG    . ARG A 1 373 ? 1.892   23.907  11.072  1.00 84.15 373 A 1 
ATOM 2895 C CD    . ARG A 1 373 ? 2.923   22.783  11.123  1.00 84.13 373 A 1 
ATOM 2896 N NE    . ARG A 1 373 ? 4.173   23.219  10.487  1.00 81.80 373 A 1 
ATOM 2897 C CZ    . ARG A 1 373 ? 5.309   22.532  10.412  1.00 81.79 373 A 1 
ATOM 2898 N NH1   . ARG A 1 373 ? 5.399   21.333  10.908  1.00 75.37 373 A 1 
ATOM 2899 N NH2   . ARG A 1 373 ? 6.353   23.054  9.849   1.00 75.58 373 A 1 
ATOM 2900 N N     . PRO A 1 374 ? -0.360  26.195  9.875   1.00 90.18 374 A 1 
ATOM 2901 C CA    . PRO A 1 374 ? -0.738  26.614  8.538   1.00 89.52 374 A 1 
ATOM 2902 C C     . PRO A 1 374 ? -0.404  25.554  7.497   1.00 90.41 374 A 1 
ATOM 2903 O O     . PRO A 1 374 ? 0.564   24.781  7.620   1.00 88.68 374 A 1 
ATOM 2904 C CB    . PRO A 1 374 ? -0.010  27.947  8.292   1.00 86.92 374 A 1 
ATOM 2905 C CG    . PRO A 1 374 ? 1.174   27.900  9.250   1.00 83.35 374 A 1 
ATOM 2906 C CD    . PRO A 1 374 ? 0.617   27.125  10.435  1.00 86.45 374 A 1 
ATOM 2907 N N     . ARG A 1 375 ? -1.258  25.454  6.446   1.00 89.73 375 A 1 
ATOM 2908 C CA    . ARG A 1 375 ? -1.155  24.443  5.389   1.00 89.27 375 A 1 
ATOM 2909 C C     . ARG A 1 375 ? -1.352  25.063  4.011   1.00 89.40 375 A 1 
ATOM 2910 O O     . ARG A 1 375 ? -2.288  25.824  3.797   1.00 87.27 375 A 1 
ATOM 2911 C CB    . ARG A 1 375 ? -2.181  23.321  5.591   1.00 87.38 375 A 1 
ATOM 2912 C CG    . ARG A 1 375 ? -2.020  22.567  6.922   1.00 84.39 375 A 1 
ATOM 2913 C CD    . ARG A 1 375 ? -3.110  21.512  7.048   1.00 87.10 375 A 1 
ATOM 2914 N NE    . ARG A 1 375 ? -3.094  20.866  8.375   1.00 86.12 375 A 1 
ATOM 2915 C CZ    . ARG A 1 375 ? -2.973  19.581  8.641   1.00 88.36 375 A 1 
ATOM 2916 N NH1   . ARG A 1 375 ? -2.789  18.697  7.712   1.00 78.41 375 A 1 
ATOM 2917 N NH2   . ARG A 1 375 ? -3.055  19.171  9.869   1.00 82.99 375 A 1 
ATOM 2918 N N     . ILE A 1 376 ? -0.544  24.633  3.057   1.00 87.65 376 A 1 
ATOM 2919 C CA    . ILE A 1 376 ? -0.701  24.949  1.642   1.00 85.83 376 A 1 
ATOM 2920 C C     . ILE A 1 376 ? -1.105  23.674  0.915   1.00 85.78 376 A 1 
ATOM 2921 O O     . ILE A 1 376 ? -0.361  22.690  0.906   1.00 82.85 376 A 1 
ATOM 2922 C CB    . ILE A 1 376 ? 0.588   25.602  1.077   1.00 83.28 376 A 1 
ATOM 2923 C CG1   . ILE A 1 376 ? 0.923   26.903  1.832   1.00 76.43 376 A 1 
ATOM 2924 C CG2   . ILE A 1 376 ? 0.414   25.862  -0.427  1.00 76.47 376 A 1 
ATOM 2925 C CD1   . ILE A 1 376 ? 2.280   27.503  1.459   1.00 72.86 376 A 1 
ATOM 2926 N N     . LYS A 1 377 ? -2.311  23.655  0.328   1.00 84.50 377 A 1 
ATOM 2927 C CA    . LYS A 1 377 ? -2.876  22.477  -0.365  1.00 84.55 377 A 1 
ATOM 2928 C C     . LYS A 1 377 ? -2.786  21.189  0.484   1.00 86.23 377 A 1 
ATOM 2929 O O     . LYS A 1 377 ? -2.428  20.117  -0.006  1.00 82.99 377 A 1 
ATOM 2930 C CB    . LYS A 1 377 ? -2.244  22.317  -1.765  1.00 82.53 377 A 1 
ATOM 2931 C CG    . LYS A 1 377 ? -2.472  23.528  -2.689  1.00 77.87 377 A 1 
ATOM 2932 C CD    . LYS A 1 377 ? -1.785  23.322  -4.065  1.00 69.88 377 A 1 
ATOM 2933 C CE    . LYS A 1 377 ? -2.033  24.537  -4.955  1.00 61.93 377 A 1 
ATOM 2934 N NZ    . LYS A 1 377 ? -1.349  24.438  -6.267  1.00 54.01 377 A 1 
ATOM 2935 N N     . GLY A 1 378 ? -3.078  21.297  1.773   1.00 86.18 378 A 1 
ATOM 2936 C CA    . GLY A 1 378 ? -3.073  20.195  2.729   1.00 85.56 378 A 1 
ATOM 2937 C C     . GLY A 1 378 ? -1.703  19.791  3.291   1.00 87.37 378 A 1 
ATOM 2938 O O     . GLY A 1 378 ? -1.645  19.039  4.260   1.00 84.55 378 A 1 
ATOM 2939 N N     . ARG A 1 379 ? -0.596  20.304  2.716   1.00 88.19 379 A 1 
ATOM 2940 C CA    . ARG A 1 379 ? 0.751   20.113  3.244   1.00 88.21 379 A 1 
ATOM 2941 C C     . ARG A 1 379 ? 1.049   21.164  4.303   1.00 89.32 379 A 1 
ATOM 2942 O O     . ARG A 1 379 ? 0.591   22.290  4.177   1.00 87.01 379 A 1 
ATOM 2943 C CB    . ARG A 1 379 ? 1.793   20.177  2.121   1.00 85.79 379 A 1 
ATOM 2944 C CG    . ARG A 1 379 ? 1.544   19.117  1.042   1.00 78.72 379 A 1 
ATOM 2945 C CD    . ARG A 1 379 ? 2.663   19.159  -0.001  1.00 79.68 379 A 1 
ATOM 2946 N NE    . ARG A 1 379 ? 2.427   18.176  -1.065  1.00 73.32 379 A 1 
ATOM 2947 C CZ    . ARG A 1 379 ? 3.255   17.883  -2.057  1.00 69.05 379 A 1 
ATOM 2948 N NH1   . ARG A 1 379 ? 4.410   18.479  -2.178  1.00 61.81 379 A 1 
ATOM 2949 N NH2   . ARG A 1 379 ? 2.930   16.998  -2.951  1.00 61.26 379 A 1 
ATOM 2950 N N     . PHE A 1 380 ? 1.854   20.823  5.297   1.00 89.83 380 A 1 
ATOM 2951 C CA    . PHE A 1 380 ? 2.314   21.825  6.240   1.00 89.81 380 A 1 
ATOM 2952 C C     . PHE A 1 380 ? 3.162   22.872  5.518   1.00 89.14 380 A 1 
ATOM 2953 O O     . PHE A 1 380 ? 4.097   22.510  4.794   1.00 86.60 380 A 1 
ATOM 2954 C CB    . PHE A 1 380 ? 3.123   21.161  7.366   1.00 89.88 380 A 1 
ATOM 2955 C CG    . PHE A 1 380 ? 2.310   20.231  8.233   1.00 90.28 380 A 1 
ATOM 2956 C CD1   . PHE A 1 380 ? 1.227   20.721  8.972   1.00 86.54 380 A 1 
ATOM 2957 C CD2   . PHE A 1 380 ? 2.634   18.864  8.325   1.00 86.10 380 A 1 
ATOM 2958 C CE1   . PHE A 1 380 ? 0.466   19.867  9.782   1.00 86.08 380 A 1 
ATOM 2959 C CE2   . PHE A 1 380 ? 1.884   18.001  9.129   1.00 85.13 380 A 1 
ATOM 2960 C CZ    . PHE A 1 380 ? 0.797   18.507  9.860   1.00 88.78 380 A 1 
ATOM 2961 N N     . ALA A 1 381 ? 2.850   24.149  5.721   1.00 88.37 381 A 1 
ATOM 2962 C CA    . ALA A 1 381 ? 3.682   25.236  5.246   1.00 86.92 381 A 1 
ATOM 2963 C C     . ALA A 1 381 ? 4.987   25.264  6.049   1.00 86.21 381 A 1 
ATOM 2964 O O     . ALA A 1 381 ? 4.996   24.971  7.254   1.00 83.53 381 A 1 
ATOM 2965 C CB    . ALA A 1 381 ? 2.906   26.545  5.338   1.00 84.44 381 A 1 
ATOM 2966 N N     . LYS A 1 382 ? 6.105   25.594  5.368   1.00 84.00 382 A 1 
ATOM 2967 C CA    . LYS A 1 382 ? 7.321   25.980  6.066   1.00 82.55 382 A 1 
ATOM 2968 C C     . LYS A 1 382 ? 7.059   27.365  6.647   1.00 81.57 382 A 1 
ATOM 2969 O O     . LYS A 1 382 ? 6.482   28.196  5.947   1.00 77.75 382 A 1 
ATOM 2970 C CB    . LYS A 1 382 ? 8.534   25.960  5.109   1.00 77.04 382 A 1 
ATOM 2971 C CG    . LYS A 1 382 ? 9.872   26.059  5.861   1.00 67.39 382 A 1 
ATOM 2972 C CD    . LYS A 1 382 ? 11.090  26.220  4.938   1.00 64.30 382 A 1 
ATOM 2973 C CE    . LYS A 1 382 ? 12.347  26.430  5.784   1.00 54.45 382 A 1 
ATOM 2974 N NZ    . LYS A 1 382 ? 13.479  27.072  5.057   1.00 49.13 382 A 1 
ATOM 2975 N N     . ARG A 1 383 ? 7.431   27.600  7.904   1.00 83.24 383 A 1 
ATOM 2976 C CA    . ARG A 1 383 ? 7.474   28.970  8.433   1.00 80.28 383 A 1 
ATOM 2977 C C     . ARG A 1 383 ? 8.498   29.731  7.607   1.00 78.50 383 A 1 
ATOM 2978 O O     . ARG A 1 383 ? 9.561   29.178  7.324   1.00 72.35 383 A 1 
ATOM 2979 C CB    . ARG A 1 383 ? 7.843   28.982  9.924   1.00 75.14 383 A 1 
ATOM 2980 C CG    . ARG A 1 383 ? 6.677   28.503  10.796  1.00 64.65 383 A 1 
ATOM 2981 C CD    . ARG A 1 383 ? 7.049   28.630  12.278  1.00 63.31 383 A 1 
ATOM 2982 N NE    . ARG A 1 383 ? 5.911   28.345  13.170  1.00 56.27 383 A 1 
ATOM 2983 C CZ    . ARG A 1 383 ? 5.829   28.718  14.431  1.00 51.41 383 A 1 
ATOM 2984 N NH1   . ARG A 1 383 ? 6.853   29.235  15.062  1.00 50.12 383 A 1 
ATOM 2985 N NH2   . ARG A 1 383 ? 4.725   28.605  15.091  1.00 46.73 383 A 1 
ATOM 2986 N N     . SER A 1 384 ? 8.133   30.930  7.155   1.00 77.67 384 A 1 
ATOM 2987 C CA    . SER A 1 384 ? 9.107   31.810  6.520   1.00 76.93 384 A 1 
ATOM 2988 C C     . SER A 1 384 ? 10.164  32.205  7.548   1.00 76.73 384 A 1 
ATOM 2989 O O     . SER A 1 384 ? 9.868   32.269  8.747   1.00 70.10 384 A 1 
ATOM 2990 C CB    . SER A 1 384 ? 8.413   33.035  5.921   1.00 70.53 384 A 1 
ATOM 2991 O OG    . SER A 1 384 ? 7.697   33.744  6.899   1.00 61.20 384 A 1 
ATOM 2992 N N     . ASP A 1 385 ? 11.385  32.489  7.087   1.00 70.60 385 A 1 
ATOM 2993 C CA    . ASP A 1 385 ? 12.452  32.917  8.008   1.00 69.12 385 A 1 
ATOM 2994 C C     . ASP A 1 385 ? 12.046  34.217  8.714   1.00 68.25 385 A 1 
ATOM 2995 O O     . ASP A 1 385 ? 12.243  34.344  9.920   1.00 65.21 385 A 1 
ATOM 2996 C CB    . ASP A 1 385 ? 13.779  32.989  7.244   1.00 64.28 385 A 1 
ATOM 2997 C CG    . ASP A 1 385 ? 14.176  31.635  6.603   1.00 56.24 385 A 1 
ATOM 2998 O OD1   . ASP A 1 385 ? 13.897  30.552  7.186   1.00 51.69 385 A 1 
ATOM 2999 O OD2   . ASP A 1 385 ? 14.678  31.655  5.460   1.00 50.48 385 A 1 
ATOM 3000 N N     . ALA A 1 386 ? 11.303  35.085  8.026   1.00 61.94 386 A 1 
ATOM 3001 C CA    . ALA A 1 386 ? 10.703  36.272  8.625   1.00 59.90 386 A 1 
ATOM 3002 C C     . ALA A 1 386 ? 9.691   35.961  9.744   1.00 61.41 386 A 1 
ATOM 3003 O O     . ALA A 1 386 ? 9.687   36.635  10.766  1.00 58.95 386 A 1 
ATOM 3004 C CB    . ALA A 1 386 ? 10.038  37.078  7.506   1.00 56.01 386 A 1 
ATOM 3005 N N     . GLU A 1 387 ? 8.858   34.968  9.592   1.00 68.53 387 A 1 
ATOM 3006 C CA    . GLU A 1 387 ? 7.954   34.551  10.682  1.00 68.80 387 A 1 
ATOM 3007 C C     . GLU A 1 387 ? 8.724   33.935  11.861  1.00 69.59 387 A 1 
ATOM 3008 O O     . GLU A 1 387 ? 8.308   34.082  13.008  1.00 66.96 387 A 1 
ATOM 3009 C CB    . GLU A 1 387 ? 6.919   33.529  10.188  1.00 63.78 387 A 1 
ATOM 3010 C CG    . GLU A 1 387 ? 5.768   34.134  9.371   1.00 55.35 387 A 1 
ATOM 3011 C CD    . GLU A 1 387 ? 4.818   33.063  8.821   1.00 51.18 387 A 1 
ATOM 3012 O OE1   . GLU A 1 387 ? 3.649   33.393  8.524   1.00 47.39 387 A 1 
ATOM 3013 O OE2   . GLU A 1 387 ? 5.258   31.893  8.658   1.00 45.85 387 A 1 
ATOM 3014 N N     . MET A 1 388 ? 9.838   33.247  11.587  1.00 70.49 388 A 1 
ATOM 3015 C CA    . MET A 1 388 ? 10.702  32.752  12.659  1.00 69.77 388 A 1 
ATOM 3016 C C     . MET A 1 388 ? 11.436  33.903  13.360  1.00 69.32 388 A 1 
ATOM 3017 O O     . MET A 1 388 ? 11.528  33.870  14.585  1.00 65.37 388 A 1 
ATOM 3018 C CB    . MET A 1 388 ? 11.711  31.723  12.143  1.00 65.67 388 A 1 
ATOM 3019 C CG    . MET A 1 388 ? 11.058  30.387  11.823  1.00 56.95 388 A 1 
ATOM 3020 S SD    . MET A 1 388 ? 12.184  28.956  11.652  1.00 52.18 388 A 1 
ATOM 3021 C CE    . MET A 1 388 ? 13.204  29.543  10.277  1.00 46.93 388 A 1 
ATOM 3022 N N     . GLU A 1 389 ? 11.925  34.917  12.624  1.00 61.82 389 A 1 
ATOM 3023 C CA    . GLU A 1 389 ? 12.527  36.113  13.211  1.00 60.23 389 A 1 
ATOM 3024 C C     . GLU A 1 389 ? 11.513  36.908  14.034  1.00 59.38 389 A 1 
ATOM 3025 O O     . GLU A 1 389 ? 11.845  37.350  15.126  1.00 57.11 389 A 1 
ATOM 3026 C CB    . GLU A 1 389 ? 13.109  37.019  12.124  1.00 55.84 389 A 1 
ATOM 3027 C CG    . GLU A 1 389 ? 14.462  36.516  11.624  1.00 47.49 389 A 1 
ATOM 3028 C CD    . GLU A 1 389 ? 15.095  37.451  10.587  1.00 44.70 389 A 1 
ATOM 3029 O OE1   . GLU A 1 389 ? 16.296  37.256  10.313  1.00 40.28 389 A 1 
ATOM 3030 O OE2   . GLU A 1 389 ? 14.387  38.330  10.065  1.00 39.70 389 A 1 
ATOM 3031 N N     . VAL A 1 390 ? 10.274  37.044  13.561  1.00 65.94 390 A 1 
ATOM 3032 C CA    . VAL A 1 390 ? 9.214   37.696  14.331  1.00 65.85 390 A 1 
ATOM 3033 C C     . VAL A 1 390 ? 8.906   36.900  15.608  1.00 66.59 390 A 1 
ATOM 3034 O O     . VAL A 1 390 ? 8.852   37.493  16.681  1.00 64.68 390 A 1 
ATOM 3035 C CB    . VAL A 1 390 ? 7.964   37.933  13.474  1.00 62.67 390 A 1 
ATOM 3036 C CG1   . VAL A 1 390 ? 6.791   38.479  14.296  1.00 54.12 390 A 1 
ATOM 3037 C CG2   . VAL A 1 390 ? 8.231   38.968  12.384  1.00 58.11 390 A 1 
ATOM 3038 N N     . ASP A 1 391 ? 8.779   35.595  15.543  1.00 66.49 391 A 1 
ATOM 3039 C CA    . ASP A 1 391 ? 8.588   34.784  16.759  1.00 64.64 391 A 1 
ATOM 3040 C C     . ASP A 1 391 ? 9.800   34.876  17.705  1.00 63.02 391 A 1 
ATOM 3041 O O     . ASP A 1 391 ? 9.632   34.915  18.929  1.00 61.31 391 A 1 
ATOM 3042 C CB    . ASP A 1 391 ? 8.313   33.308  16.401  1.00 61.08 391 A 1 
ATOM 3043 C CG    . ASP A 1 391 ? 6.830   32.868  16.338  1.00 54.25 391 A 1 
ATOM 3044 O OD1   . ASP A 1 391 ? 5.919   33.660  16.615  1.00 51.17 391 A 1 
ATOM 3045 O OD2   . ASP A 1 391 ? 6.614   31.648  16.075  1.00 49.58 391 A 1 
ATOM 3046 N N     . GLN A 1 392 ? 11.029  34.924  17.170  1.00 61.56 392 A 1 
ATOM 3047 C CA    . GLN A 1 392 ? 12.228  35.105  17.980  1.00 62.13 392 A 1 
ATOM 3048 C C     . GLN A 1 392 ? 12.280  36.502  18.603  1.00 61.77 392 A 1 
ATOM 3049 O O     . GLN A 1 392 ? 12.517  36.599  19.805  1.00 60.40 392 A 1 
ATOM 3050 C CB    . GLN A 1 392 ? 13.502  34.843  17.167  1.00 59.78 392 A 1 
ATOM 3051 C CG    . GLN A 1 392 ? 13.760  33.345  16.993  1.00 54.73 392 A 1 
ATOM 3052 C CD    . GLN A 1 392 ? 15.039  33.055  16.210  1.00 51.42 392 A 1 
ATOM 3053 O OE1   . GLN A 1 392 ? 15.861  33.902  15.906  1.00 48.85 392 A 1 
ATOM 3054 N NE2   . GLN A 1 392 ? 15.291  31.803  15.874  1.00 45.16 392 A 1 
ATOM 3055 N N     . THR A 1 393 ? 12.014  37.557  17.837  1.00 60.49 393 A 1 
ATOM 3056 C CA    . THR A 1 393 ? 11.996  38.930  18.368  1.00 60.72 393 A 1 
ATOM 3057 C C     . THR A 1 393 ? 10.882  39.119  19.396  1.00 59.88 393 A 1 
ATOM 3058 O O     . THR A 1 393 ? 11.136  39.711  20.437  1.00 57.87 393 A 1 
ATOM 3059 C CB    . THR A 1 393 ? 11.872  39.995  17.275  1.00 58.63 393 A 1 
ATOM 3060 O OG1   . THR A 1 393 ? 10.867  39.676  16.357  1.00 52.00 393 A 1 
ATOM 3061 C CG2   . THR A 1 393 ? 13.168  40.158  16.494  1.00 53.53 393 A 1 
ATOM 3062 N N     . PHE A 1 394 ? 9.690   38.559  19.185  1.00 61.95 394 A 1 
ATOM 3063 C CA    . PHE A 1 394 ? 8.653   38.567  20.218  1.00 60.75 394 A 1 
ATOM 3064 C C     . PHE A 1 394 ? 9.045   37.756  21.456  1.00 61.22 394 A 1 
ATOM 3065 O O     . PHE A 1 394 ? 8.791   38.196  22.583  1.00 57.12 394 A 1 
ATOM 3066 C CB    . PHE A 1 394 ? 7.318   38.081  19.647  1.00 55.78 394 A 1 
ATOM 3067 C CG    . PHE A 1 394 ? 6.470   39.199  19.073  1.00 52.72 394 A 1 
ATOM 3068 C CD1   . PHE A 1 394 ? 5.724   40.021  19.939  1.00 50.08 394 A 1 
ATOM 3069 C CD2   . PHE A 1 394 ? 6.440   39.446  17.698  1.00 48.90 394 A 1 
ATOM 3070 C CE1   . PHE A 1 394 ? 4.959   41.080  19.433  1.00 43.37 394 A 1 
ATOM 3071 C CE2   . PHE A 1 394 ? 5.677   40.513  17.178  1.00 43.20 394 A 1 
ATOM 3072 C CZ    . PHE A 1 394 ? 4.939   41.324  18.049  1.00 43.82 394 A 1 
ATOM 3073 N N     . SER A 1 395 ? 9.696   36.604  21.281  1.00 59.90 395 A 1 
ATOM 3074 C CA    . SER A 1 395 ? 10.148  35.807  22.428  1.00 59.30 395 A 1 
ATOM 3075 C C     . SER A 1 395 ? 11.296  36.475  23.204  1.00 57.67 395 A 1 
ATOM 3076 O O     . SER A 1 395 ? 11.315  36.407  24.432  1.00 55.32 395 A 1 
ATOM 3077 C CB    . SER A 1 395 ? 10.519  34.389  22.006  1.00 57.00 395 A 1 
ATOM 3078 O OG    . SER A 1 395 ? 11.691  34.333  21.221  1.00 51.13 395 A 1 
ATOM 3079 N N     . THR A 1 396 ? 12.212  37.154  22.511  1.00 63.86 396 A 1 
ATOM 3080 C CA    . THR A 1 396 ? 13.286  37.921  23.164  1.00 63.13 396 A 1 
ATOM 3081 C C     . THR A 1 396 ? 12.765  39.203  23.794  1.00 62.20 396 A 1 
ATOM 3082 O O     . THR A 1 396 ? 13.159  39.505  24.917  1.00 59.67 396 A 1 
ATOM 3083 C CB    . THR A 1 396 ? 14.444  38.246  22.216  1.00 58.81 396 A 1 
ATOM 3084 O OG1   . THR A 1 396 ? 13.984  38.743  20.989  1.00 53.35 396 A 1 
ATOM 3085 C CG2   . THR A 1 396 ? 15.283  37.011  21.916  1.00 54.88 396 A 1 
ATOM 3086 N N     . ALA A 1 397 ? 11.844  39.916  23.142  1.00 56.78 397 A 1 
ATOM 3087 C CA    . ALA A 1 397 ? 11.221  41.110  23.718  1.00 56.29 397 A 1 
ATOM 3088 C C     . ALA A 1 397 ? 10.421  40.769  24.986  1.00 55.02 397 A 1 
ATOM 3089 O O     . ALA A 1 397 ? 10.542  41.472  25.992  1.00 54.35 397 A 1 
ATOM 3090 C CB    . ALA A 1 397 ? 10.339  41.777  22.659  1.00 53.86 397 A 1 
ATOM 3091 N N     . ALA A 1 398 ? 9.679   39.665  24.983  1.00 55.06 398 A 1 
ATOM 3092 C CA    . ALA A 1 398 ? 8.964   39.215  26.180  1.00 54.70 398 A 1 
ATOM 3093 C C     . ALA A 1 398 ? 9.903   38.842  27.343  1.00 53.05 398 A 1 
ATOM 3094 O O     . ALA A 1 398 ? 9.539   39.011  28.503  1.00 51.93 398 A 1 
ATOM 3095 C CB    . ALA A 1 398 ? 8.062   38.038  25.794  1.00 52.42 398 A 1 
ATOM 3096 N N     . LEU A 1 399 ? 11.105  38.355  27.037  1.00 53.47 399 A 1 
ATOM 3097 C CA    . LEU A 1 399 ? 12.115  38.092  28.068  1.00 52.80 399 A 1 
ATOM 3098 C C     . LEU A 1 399 ? 12.794  39.382  28.549  1.00 52.61 399 A 1 
ATOM 3099 O O     . LEU A 1 399 ? 13.069  39.491  29.740  1.00 49.96 399 A 1 
ATOM 3100 C CB    . LEU A 1 399 ? 13.148  37.086  27.541  1.00 48.29 399 A 1 
ATOM 3101 C CG    . LEU A 1 399 ? 12.647  35.632  27.525  1.00 45.77 399 A 1 
ATOM 3102 C CD1   . LEU A 1 399 ? 13.617  34.758  26.734  1.00 45.01 399 A 1 
ATOM 3103 C CD2   . LEU A 1 399 ? 12.547  35.053  28.944  1.00 47.34 399 A 1 
ATOM 3104 N N     . SER A 1 400 ? 13.046  40.338  27.662  1.00 61.24 400 A 1 
ATOM 3105 C CA    . SER A 1 400 ? 13.707  41.591  28.043  1.00 62.57 400 A 1 
ATOM 3106 C C     . SER A 1 400 ? 12.832  42.462  28.941  1.00 62.57 400 A 1 
ATOM 3107 O O     . SER A 1 400 ? 13.344  43.072  29.872  1.00 57.87 400 A 1 
ATOM 3108 C CB    . SER A 1 400 ? 14.158  42.379  26.820  1.00 58.75 400 A 1 
ATOM 3109 O OG    . SER A 1 400 ? 13.073  42.801  26.014  1.00 51.90 400 A 1 
ATOM 3110 N N     . ASP A 1 401 ? 11.527  42.487  28.700  1.00 61.93 401 A 1 
ATOM 3111 C CA    . ASP A 1 401 ? 10.594  43.294  29.505  1.00 63.55 401 A 1 
ATOM 3112 C C     . ASP A 1 401 ? 10.406  42.729  30.929  1.00 64.68 401 A 1 
ATOM 3113 O O     . ASP A 1 401 ? 10.016  43.438  31.849  1.00 60.18 401 A 1 
ATOM 3114 C CB    . ASP A 1 401 ? 9.265   43.415  28.744  1.00 56.93 401 A 1 
ATOM 3115 C CG    . ASP A 1 401 ? 8.492   44.702  29.055  1.00 50.76 401 A 1 
ATOM 3116 O OD1   . ASP A 1 401 ? 9.135   45.703  29.435  1.00 47.72 401 A 1 
ATOM 3117 O OD2   . ASP A 1 401 ? 7.256   44.682  28.844  1.00 47.28 401 A 1 
ATOM 3118 N N     . SER A 1 402 ? 10.768  41.466  31.121  1.00 53.71 402 A 1 
ATOM 3119 C CA    . SER A 1 402 ? 10.880  40.893  32.472  1.00 54.74 402 A 1 
ATOM 3120 C C     . SER A 1 402 ? 12.136  41.339  33.235  1.00 54.76 402 A 1 
ATOM 3121 O O     . SER A 1 402 ? 12.424  40.795  34.304  1.00 51.33 402 A 1 
ATOM 3122 C CB    . SER A 1 402 ? 10.722  39.371  32.448  1.00 50.13 402 A 1 
ATOM 3123 O OG    . SER A 1 402 ? 11.901  38.696  32.052  1.00 47.37 402 A 1 
ATOM 3124 N N     . SER A 1 403 ? 12.883  42.337  32.724  1.00 55.45 403 A 1 
ATOM 3125 C CA    . SER A 1 403 ? 13.862  43.062  33.528  1.00 57.94 403 A 1 
ATOM 3126 C C     . SER A 1 403 ? 13.093  43.805  34.623  1.00 57.88 403 A 1 
ATOM 3127 O O     . SER A 1 403 ? 12.640  44.928  34.455  1.00 54.69 403 A 1 
ATOM 3128 C CB    . SER A 1 403 ? 14.750  43.979  32.677  1.00 54.06 403 A 1 
ATOM 3129 O OG    . SER A 1 403 ? 14.039  45.012  32.037  1.00 47.78 403 A 1 
ATOM 3130 N N     . TYR A 1 404 ? 12.898  43.112  35.728  1.00 52.68 404 A 1 
ATOM 3131 C CA    . TYR A 1 404 ? 12.453  43.693  36.980  1.00 52.41 404 A 1 
ATOM 3132 C C     . TYR A 1 404 ? 13.397  44.858  37.267  1.00 50.02 404 A 1 
ATOM 3133 O O     . TYR A 1 404 ? 14.546  44.658  37.662  1.00 46.60 404 A 1 
ATOM 3134 C CB    . TYR A 1 404 ? 12.498  42.654  38.105  1.00 48.58 404 A 1 
ATOM 3135 C CG    . TYR A 1 404 ? 11.222  41.836  38.246  1.00 46.64 404 A 1 
ATOM 3136 C CD1   . TYR A 1 404 ? 10.249  42.211  39.188  1.00 45.62 404 A 1 
ATOM 3137 C CD2   . TYR A 1 404 ? 11.005  40.712  37.440  1.00 45.60 404 A 1 
ATOM 3138 C CE1   . TYR A 1 404 ? 9.070   41.471  39.327  1.00 41.54 404 A 1 
ATOM 3139 C CE2   . TYR A 1 404 ? 9.826   39.961  37.570  1.00 41.09 404 A 1 
ATOM 3140 C CZ    . TYR A 1 404 ? 8.851   40.338  38.524  1.00 42.40 404 A 1 
ATOM 3141 O OH    . TYR A 1 404 ? 7.699   39.611  38.658  1.00 40.96 404 A 1 
ATOM 3142 N N     . SER A 1 405 ? 12.912  46.068  37.039  1.00 54.47 405 A 1 
ATOM 3143 C CA    . SER A 1 405 ? 13.533  47.264  37.560  1.00 56.17 405 A 1 
ATOM 3144 C C     . SER A 1 405 ? 13.552  47.100  39.074  1.00 55.29 405 A 1 
ATOM 3145 O O     . SER A 1 405 ? 12.534  47.290  39.747  1.00 52.17 405 A 1 
ATOM 3146 C CB    . SER A 1 405 ? 12.775  48.517  37.107  1.00 50.92 405 A 1 
ATOM 3147 O OG    . SER A 1 405 ? 11.409  48.451  37.444  1.00 46.23 405 A 1 
ATOM 3148 N N     . THR A 1 406 ? 14.686  46.657  39.587  1.00 51.74 406 A 1 
ATOM 3149 C CA    . THR A 1 406 ? 14.964  46.711  41.020  1.00 54.30 406 A 1 
ATOM 3150 C C     . THR A 1 406 ? 14.977  48.194  41.376  1.00 52.98 406 A 1 
ATOM 3151 O O     . THR A 1 406 ? 15.999  48.860  41.218  1.00 50.83 406 A 1 
ATOM 3152 C CB    . THR A 1 406 ? 16.302  46.046  41.360  1.00 49.40 406 A 1 
ATOM 3153 O OG1   . THR A 1 406 ? 17.293  46.365  40.401  1.00 44.92 406 A 1 
ATOM 3154 C CG2   . THR A 1 406 ? 16.178  44.526  41.394  1.00 45.68 406 A 1 
ATOM 3155 N N     . VAL A 1 407 ? 13.817  48.708  41.745  1.00 50.24 407 A 1 
ATOM 3156 C CA    . VAL A 1 407 ? 13.689  50.057  42.288  1.00 53.00 407 A 1 
ATOM 3157 C C     . VAL A 1 407 ? 14.624  50.078  43.497  1.00 49.97 407 A 1 
ATOM 3158 O O     . VAL A 1 407 ? 14.397  49.279  44.419  1.00 48.10 407 A 1 
ATOM 3159 C CB    . VAL A 1 407 ? 12.246  50.372  42.693  1.00 49.83 407 A 1 
ATOM 3160 C CG1   . VAL A 1 407 ? 12.126  51.828  43.157  1.00 45.30 407 A 1 
ATOM 3161 C CG2   . VAL A 1 407 ? 11.277  50.174  41.513  1.00 47.96 407 A 1 
ATOM 3162 N N     . PRO A 1 408 ? 15.692  50.870  43.475  1.00 49.49 408 A 1 
ATOM 3163 C CA    . PRO A 1 408 ? 16.526  50.976  44.659  1.00 51.66 408 A 1 
ATOM 3164 C C     . PRO A 1 408 ? 15.639  51.592  45.742  1.00 50.38 408 A 1 
ATOM 3165 O O     . PRO A 1 408 ? 15.194  52.734  45.618  1.00 48.85 408 A 1 
ATOM 3166 C CB    . PRO A 1 408 ? 17.709  51.856  44.249  1.00 48.17 408 A 1 
ATOM 3167 C CG    . PRO A 1 408 ? 17.155  52.712  43.120  1.00 46.55 408 A 1 
ATOM 3168 C CD    . PRO A 1 408 ? 16.110  51.814  42.455  1.00 50.52 408 A 1 
ATOM 3169 N N     . TRP A 1 409 ? 15.333  50.820  46.747  1.00 49.76 409 A 1 
ATOM 3170 C CA    . TRP A 1 409 ? 14.774  51.361  47.987  1.00 49.04 409 A 1 
ATOM 3171 C C     . TRP A 1 409 ? 15.845  52.280  48.589  1.00 47.47 409 A 1 
ATOM 3172 O O     . TRP A 1 409 ? 16.826  51.804  49.156  1.00 43.50 409 A 1 
ATOM 3173 C CB    . TRP A 1 409 ? 14.379  50.224  48.941  1.00 43.39 409 A 1 
ATOM 3174 C CG    . TRP A 1 409 ? 13.065  49.569  48.642  1.00 38.87 409 A 1 
ATOM 3175 C CD1   . TRP A 1 409 ? 12.781  48.810  47.578  1.00 33.57 409 A 1 
ATOM 3176 C CD2   . TRP A 1 409 ? 11.844  49.637  49.442  1.00 34.80 409 A 1 
ATOM 3177 N NE1   . TRP A 1 409 ? 11.451  48.382  47.629  1.00 30.02 409 A 1 
ATOM 3178 C CE2   . TRP A 1 409 ? 10.853  48.866  48.766  1.00 32.88 409 A 1 
ATOM 3179 C CE3   . TRP A 1 409 ? 11.483  50.256  50.650  1.00 35.34 409 A 1 
ATOM 3180 C CZ2   . TRP A 1 409 ? 9.550   48.728  49.290  1.00 35.40 409 A 1 
ATOM 3181 C CZ3   . TRP A 1 409 ? 10.196  50.114  51.181  1.00 34.00 409 A 1 
ATOM 3182 C CH2   . TRP A 1 409 ? 9.230   49.365  50.497  1.00 33.22 409 A 1 
ATOM 3183 N N     . PHE A 1 410 ? 15.666  53.596  48.343  1.00 50.25 410 A 1 
ATOM 3184 C CA    . PHE A 1 410 ? 16.276  54.647  49.144  1.00 50.53 410 A 1 
ATOM 3185 C C     . PHE A 1 410 ? 15.593  54.730  50.511  1.00 45.11 410 A 1 
ATOM 3186 O O     . PHE A 1 410 ? 14.358  54.503  50.565  1.00 39.84 410 A 1 
ATOM 3187 C CB    . PHE A 1 410 ? 16.212  55.994  48.421  1.00 46.09 410 A 1 
ATOM 3188 C CG    . PHE A 1 410 ? 17.471  56.328  47.636  1.00 44.08 410 A 1 
ATOM 3189 C CD1   . PHE A 1 410 ? 18.581  56.851  48.302  1.00 39.89 410 A 1 
ATOM 3190 C CD2   . PHE A 1 410 ? 17.521  56.097  46.253  1.00 39.49 410 A 1 
ATOM 3191 C CE1   . PHE A 1 410 ? 19.744  57.161  47.576  1.00 36.89 410 A 1 
ATOM 3192 C CE2   . PHE A 1 410 ? 18.695  56.407  45.527  1.00 41.93 410 A 1 
ATOM 3193 C CZ    . PHE A 1 410 ? 19.805  56.938  46.192  1.00 41.70 410 A 1 
ATOM 3194 O OXT   . PHE A 1 410 ? 16.353  55.040  51.453  1.00 45.98 410 A 1 
ATOM 3195 N N     . GLU B 2 1   ? -37.790 48.593  -83.510 1.00 44.69 1   B 1 
ATOM 3196 C CA    . GLU B 2 1   ? -37.853 50.024  -83.853 1.00 52.21 1   B 1 
ATOM 3197 C C     . GLU B 2 1   ? -38.339 50.976  -82.731 1.00 49.26 1   B 1 
ATOM 3198 O O     . GLU B 2 1   ? -37.463 51.629  -82.178 1.00 45.55 1   B 1 
ATOM 3199 C CB    . GLU B 2 1   ? -38.644 50.289  -85.162 1.00 48.66 1   B 1 
ATOM 3200 C CG    . GLU B 2 1   ? -37.783 50.365  -86.413 1.00 43.59 1   B 1 
ATOM 3201 C CD    . GLU B 2 1   ? -38.658 50.681  -87.628 1.00 38.80 1   B 1 
ATOM 3202 O OE1   . GLU B 2 1   ? -38.735 51.854  -88.020 1.00 39.44 1   B 1 
ATOM 3203 O OE2   . GLU B 2 1   ? -39.253 49.722  -88.144 1.00 41.71 1   B 1 
ATOM 3204 N N     . PRO B 2 2   ? -39.630 51.157  -82.489 1.00 46.50 2   B 1 
ATOM 3205 C CA    . PRO B 2 2   ? -40.039 52.554  -82.381 1.00 52.98 2   B 1 
ATOM 3206 C C     . PRO B 2 2   ? -40.131 53.146  -80.968 1.00 51.46 2   B 1 
ATOM 3207 O O     . PRO B 2 2   ? -39.336 54.024  -80.641 1.00 49.79 2   B 1 
ATOM 3208 C CB    . PRO B 2 2   ? -41.367 52.621  -83.159 1.00 49.78 2   B 1 
ATOM 3209 C CG    . PRO B 2 2   ? -41.986 51.255  -82.926 1.00 50.51 2   B 1 
ATOM 3210 C CD    . PRO B 2 2   ? -40.767 50.341  -82.783 1.00 55.34 2   B 1 
ATOM 3211 N N     . GLN B 2 3   ? -41.133 52.854  -80.195 1.00 49.03 3   B 1 
ATOM 3212 C CA    . GLN B 2 3   ? -41.962 53.961  -79.709 1.00 54.07 3   B 1 
ATOM 3213 C C     . GLN B 2 3   ? -41.502 54.675  -78.429 1.00 52.17 3   B 1 
ATOM 3214 O O     . GLN B 2 3   ? -40.748 54.170  -77.618 1.00 50.15 3   B 1 
ATOM 3215 C CB    . GLN B 2 3   ? -43.443 53.533  -79.601 1.00 49.58 3   B 1 
ATOM 3216 C CG    . GLN B 2 3   ? -44.223 53.898  -80.868 1.00 46.22 3   B 1 
ATOM 3217 C CD    . GLN B 2 3   ? -45.713 53.574  -80.778 1.00 42.15 3   B 1 
ATOM 3218 O OE1   . GLN B 2 3   ? -46.213 53.014  -79.819 1.00 43.79 3   B 1 
ATOM 3219 N NE2   . GLN B 2 3   ? -46.486 53.914  -81.787 1.00 40.10 3   B 1 
ATOM 3220 N N     . ASN B 2 4   ? -42.030 55.891  -78.268 1.00 40.41 4   B 1 
ATOM 3221 C CA    . ASN B 2 4   ? -41.375 57.117  -77.832 1.00 46.57 4   B 1 
ATOM 3222 C C     . ASN B 2 4   ? -41.797 57.623  -76.437 1.00 43.10 4   B 1 
ATOM 3223 O O     . ASN B 2 4   ? -41.354 58.691  -76.044 1.00 41.61 4   B 1 
ATOM 3224 C CB    . ASN B 2 4   ? -41.795 58.147  -78.909 1.00 45.04 4   B 1 
ATOM 3225 C CG    . ASN B 2 4   ? -40.897 59.351  -79.093 1.00 40.89 4   B 1 
ATOM 3226 O OD1   . ASN B 2 4   ? -39.783 59.439  -78.626 1.00 40.96 4   B 1 
ATOM 3227 N ND2   . ASN B 2 4   ? -41.356 60.346  -79.839 1.00 42.77 4   B 1 
ATOM 3228 N N     . GLN B 2 5   ? -42.752 57.002  -75.778 1.00 46.15 5   B 1 
ATOM 3229 C CA    . GLN B 2 5   ? -43.683 57.744  -74.922 1.00 51.80 5   B 1 
ATOM 3230 C C     . GLN B 2 5   ? -43.068 58.416  -73.678 1.00 49.30 5   B 1 
ATOM 3231 O O     . GLN B 2 5   ? -42.073 57.975  -73.129 1.00 48.31 5   B 1 
ATOM 3232 C CB    . GLN B 2 5   ? -44.912 56.903  -74.551 1.00 48.56 5   B 1 
ATOM 3233 C CG    . GLN B 2 5   ? -45.966 56.935  -75.668 1.00 46.21 5   B 1 
ATOM 3234 C CD    . GLN B 2 5   ? -47.285 56.289  -75.255 1.00 43.38 5   B 1 
ATOM 3235 O OE1   . GLN B 2 5   ? -47.433 55.706  -74.206 1.00 43.03 5   B 1 
ATOM 3236 N NE2   . GLN B 2 5   ? -48.309 56.390  -76.084 1.00 40.67 5   B 1 
ATOM 3237 N N     . SER B 2 6   ? -43.747 59.521  -73.280 1.00 47.86 6   B 1 
ATOM 3238 C CA    . SER B 2 6   ? -43.096 60.778  -72.918 1.00 52.34 6   B 1 
ATOM 3239 C C     . SER B 2 6   ? -43.032 61.156  -71.420 1.00 50.25 6   B 1 
ATOM 3240 O O     . SER B 2 6   ? -41.975 61.615  -70.988 1.00 50.63 6   B 1 
ATOM 3241 C CB    . SER B 2 6   ? -43.842 61.885  -73.674 1.00 50.07 6   B 1 
ATOM 3242 O OG    . SER B 2 6   ? -45.229 61.825  -73.426 1.00 47.68 6   B 1 
ATOM 3243 N N     . GLN B 2 7   ? -44.161 61.181  -70.703 1.00 48.76 7   B 1 
ATOM 3244 C CA    . GLN B 2 7   ? -44.514 62.506  -70.171 1.00 52.58 7   B 1 
ATOM 3245 C C     . GLN B 2 7   ? -44.089 62.884  -68.735 1.00 49.47 7   B 1 
ATOM 3246 O O     . GLN B 2 7   ? -43.257 63.775  -68.579 1.00 50.32 7   B 1 
ATOM 3247 C CB    . GLN B 2 7   ? -46.046 62.725  -70.306 1.00 50.81 7   B 1 
ATOM 3248 C CG    . GLN B 2 7   ? -46.507 63.154  -71.698 1.00 50.04 7   B 1 
ATOM 3249 C CD    . GLN B 2 7   ? -48.007 63.441  -71.738 1.00 48.18 7   B 1 
ATOM 3250 O OE1   . GLN B 2 7   ? -48.752 63.274  -70.786 1.00 46.66 7   B 1 
ATOM 3251 N NE2   . GLN B 2 7   ? -48.516 63.901  -72.868 1.00 44.92 7   B 1 
ATOM 3252 N N     . GLN B 2 8   ? -44.838 62.479  -67.762 1.00 42.92 8   B 1 
ATOM 3253 C CA    . GLN B 2 8   ? -45.379 63.493  -66.843 1.00 47.59 8   B 1 
ATOM 3254 C C     . GLN B 2 8   ? -44.475 63.897  -65.665 1.00 44.35 8   B 1 
ATOM 3255 O O     . GLN B 2 8   ? -43.713 63.119  -65.125 1.00 45.27 8   B 1 
ATOM 3256 C CB    . GLN B 2 8   ? -46.794 63.101  -66.361 1.00 45.48 8   B 1 
ATOM 3257 C CG    . GLN B 2 8   ? -47.865 63.558  -67.358 1.00 43.41 8   B 1 
ATOM 3258 C CD    . GLN B 2 8   ? -49.297 63.299  -66.878 1.00 40.15 8   B 1 
ATOM 3259 O OE1   . GLN B 2 8   ? -49.556 62.729  -65.838 1.00 40.60 8   B 1 
ATOM 3260 N NE2   . GLN B 2 8   ? -50.291 63.719  -67.635 1.00 37.81 8   B 1 
ATOM 3261 N N     . LEU B 2 9   ? -44.669 65.180  -65.280 1.00 49.28 9   B 1 
ATOM 3262 C CA    . LEU B 2 9   ? -43.766 66.115  -64.588 1.00 54.28 9   B 1 
ATOM 3263 C C     . LEU B 2 9   ? -43.801 66.188  -63.037 1.00 52.42 9   B 1 
ATOM 3264 O O     . LEU B 2 9   ? -43.258 67.174  -62.539 1.00 52.03 9   B 1 
ATOM 3265 C CB    . LEU B 2 9   ? -44.131 67.511  -65.136 1.00 50.49 9   B 1 
ATOM 3266 C CG    . LEU B 2 9   ? -43.290 67.997  -66.334 1.00 47.57 9   B 1 
ATOM 3267 C CD1   . LEU B 2 9   ? -44.066 69.039  -67.119 1.00 45.24 9   B 1 
ATOM 3268 C CD2   . LEU B 2 9   ? -41.988 68.639  -65.834 1.00 48.72 9   B 1 
ATOM 3269 N N     . PRO B 2 10  ? -44.473 65.387  -62.256 1.00 52.08 10  B 1 
ATOM 3270 C CA    . PRO B 2 10  ? -45.284 65.814  -61.114 1.00 57.51 10  B 1 
ATOM 3271 C C     . PRO B 2 10  ? -44.580 66.700  -60.070 1.00 55.97 10  B 1 
ATOM 3272 O O     . PRO B 2 10  ? -43.361 66.714  -59.920 1.00 56.02 10  B 1 
ATOM 3273 C CB    . PRO B 2 10  ? -45.894 64.548  -60.520 1.00 55.12 10  B 1 
ATOM 3274 C CG    . PRO B 2 10  ? -44.904 63.469  -60.927 1.00 56.48 10  B 1 
ATOM 3275 C CD    . PRO B 2 10  ? -44.428 63.959  -62.308 1.00 60.74 10  B 1 
ATOM 3276 N N     . GLN B 2 11  ? -45.405 67.479  -59.369 1.00 55.89 11  B 1 
ATOM 3277 C CA    . GLN B 2 11  ? -45.126 68.786  -58.789 1.00 59.69 11  B 1 
ATOM 3278 C C     . GLN B 2 11  ? -44.251 68.817  -57.512 1.00 57.98 11  B 1 
ATOM 3279 O O     . GLN B 2 11  ? -44.200 67.861  -56.747 1.00 58.11 11  B 1 
ATOM 3280 C CB    . GLN B 2 11  ? -46.468 69.461  -58.465 1.00 54.84 11  B 1 
ATOM 3281 C CG    . GLN B 2 11  ? -47.238 69.927  -59.704 1.00 50.69 11  B 1 
ATOM 3282 C CD    . GLN B 2 11  ? -48.526 70.674  -59.349 1.00 46.07 11  B 1 
ATOM 3283 O OE1   . GLN B 2 11  ? -49.039 70.615  -58.246 1.00 45.92 11  B 1 
ATOM 3284 N NE2   . GLN B 2 11  ? -49.104 71.415  -60.280 1.00 41.25 11  B 1 
ATOM 3285 N N     . PRO B 2 12  ? -43.641 69.977  -57.224 1.00 47.13 12  B 1 
ATOM 3286 C CA    . PRO B 2 12  ? -42.728 70.233  -56.115 1.00 53.13 12  B 1 
ATOM 3287 C C     . PRO B 2 12  ? -43.496 70.474  -54.800 1.00 50.02 12  B 1 
ATOM 3288 O O     . PRO B 2 12  ? -43.938 71.584  -54.532 1.00 51.19 12  B 1 
ATOM 3289 C CB    . PRO B 2 12  ? -41.931 71.465  -56.567 1.00 51.76 12  B 1 
ATOM 3290 C CG    . PRO B 2 12  ? -42.933 72.280  -57.373 1.00 54.52 12  B 1 
ATOM 3291 C CD    . PRO B 2 12  ? -43.791 71.192  -58.038 1.00 60.34 12  B 1 
ATOM 3292 N N     . GLN B 2 13  ? -43.665 69.447  -53.965 1.00 53.47 13  B 1 
ATOM 3293 C CA    . GLN B 2 13  ? -44.316 69.679  -52.673 1.00 56.45 13  B 1 
ATOM 3294 C C     . GLN B 2 13  ? -43.438 70.525  -51.732 1.00 54.06 13  B 1 
ATOM 3295 O O     . GLN B 2 13  ? -42.244 70.313  -51.588 1.00 56.29 13  B 1 
ATOM 3296 C CB    . GLN B 2 13  ? -44.776 68.380  -52.006 1.00 52.93 13  B 1 
ATOM 3297 C CG    . GLN B 2 13  ? -46.142 67.934  -52.543 1.00 48.59 13  B 1 
ATOM 3298 C CD    . GLN B 2 13  ? -46.772 66.794  -51.742 1.00 45.16 13  B 1 
ATOM 3299 O OE1   . GLN B 2 13  ? -46.140 66.097  -50.978 1.00 44.71 13  B 1 
ATOM 3300 N NE2   . GLN B 2 13  ? -48.062 66.569  -51.890 1.00 40.08 13  B 1 
ATOM 3301 N N     . LEU B 2 14  ? -44.090 71.527  -51.097 1.00 43.65 14  B 1 
ATOM 3302 C CA    . LEU B 2 14  ? -43.492 72.601  -50.310 1.00 50.44 14  B 1 
ATOM 3303 C C     . LEU B 2 14  ? -42.854 72.091  -49.011 1.00 47.83 14  B 1 
ATOM 3304 O O     . LEU B 2 14  ? -43.481 71.410  -48.199 1.00 48.93 14  B 1 
ATOM 3305 C CB    . LEU B 2 14  ? -44.581 73.648  -50.002 1.00 48.74 14  B 1 
ATOM 3306 C CG    . LEU B 2 14  ? -44.803 74.666  -51.143 1.00 46.98 14  B 1 
ATOM 3307 C CD1   . LEU B 2 14  ? -46.222 75.215  -51.134 1.00 45.68 14  B 1 
ATOM 3308 C CD2   . LEU B 2 14  ? -43.835 75.842  -50.992 1.00 49.60 14  B 1 
ATOM 3309 N N     . GLN B 2 15  ? -41.614 72.520  -48.801 1.00 50.95 15  B 1 
ATOM 3310 C CA    . GLN B 2 15  ? -40.847 72.344  -47.564 1.00 53.51 15  B 1 
ATOM 3311 C C     . GLN B 2 15  ? -41.428 73.231  -46.440 1.00 49.66 15  B 1 
ATOM 3312 O O     . GLN B 2 15  ? -41.024 74.376  -46.264 1.00 52.60 15  B 1 
ATOM 3313 C CB    . GLN B 2 15  ? -39.371 72.717  -47.808 1.00 51.56 15  B 1 
ATOM 3314 C CG    . GLN B 2 15  ? -38.603 71.734  -48.709 1.00 50.01 15  B 1 
ATOM 3315 C CD    . GLN B 2 15  ? -37.160 72.190  -48.971 1.00 47.66 15  B 1 
ATOM 3316 O OE1   . GLN B 2 15  ? -36.824 73.358  -48.952 1.00 45.66 15  B 1 
ATOM 3317 N NE2   . GLN B 2 15  ? -36.257 71.274  -49.263 1.00 43.34 15  B 1 
ATOM 3318 N N     . LEU B 2 16  ? -42.378 72.727  -45.667 1.00 48.19 16  B 1 
ATOM 3319 C CA    . LEU B 2 16  ? -42.832 73.433  -44.467 1.00 53.30 16  B 1 
ATOM 3320 C C     . LEU B 2 16  ? -41.689 73.491  -43.434 1.00 50.85 16  B 1 
ATOM 3321 O O     . LEU B 2 16  ? -41.160 72.474  -43.014 1.00 51.10 16  B 1 
ATOM 3322 C CB    . LEU B 2 16  ? -44.097 72.776  -43.898 1.00 50.60 16  B 1 
ATOM 3323 C CG    . LEU B 2 16  ? -45.393 73.291  -44.561 1.00 48.28 16  B 1 
ATOM 3324 C CD1   . LEU B 2 16  ? -46.549 72.362  -44.251 1.00 45.77 16  B 1 
ATOM 3325 C CD2   . LEU B 2 16  ? -45.746 74.699  -44.058 1.00 49.63 16  B 1 
ATOM 3326 N N     . HIS B 2 17  ? -41.327 74.726  -43.044 1.00 49.19 17  B 1 
ATOM 3327 C CA    . HIS B 2 17  ? -40.282 75.035  -42.059 1.00 52.90 17  B 1 
ATOM 3328 C C     . HIS B 2 17  ? -40.688 74.513  -40.671 1.00 48.50 17  B 1 
ATOM 3329 O O     . HIS B 2 17  ? -41.643 75.032  -40.088 1.00 48.85 17  B 1 
ATOM 3330 C CB    . HIS B 2 17  ? -40.072 76.550  -41.999 1.00 49.20 17  B 1 
ATOM 3331 C CG    . HIS B 2 17  ? -39.240 77.093  -43.124 1.00 47.95 17  B 1 
ATOM 3332 N ND1   . HIS B 2 17  ? -37.859 77.198  -43.131 1.00 44.47 17  B 1 
ATOM 3333 C CD2   . HIS B 2 17  ? -39.654 77.639  -44.309 1.00 44.43 17  B 1 
ATOM 3334 C CE1   . HIS B 2 17  ? -37.490 77.776  -44.285 1.00 39.77 17  B 1 
ATOM 3335 N NE2   . HIS B 2 17  ? -38.545 78.055  -45.033 1.00 40.38 17  B 1 
ATOM 3336 N N     . PRO B 2 18  ? -39.991 73.532  -40.086 1.00 53.08 18  B 1 
ATOM 3337 C CA    . PRO B 2 18  ? -40.259 73.111  -38.719 1.00 57.69 18  B 1 
ATOM 3338 C C     . PRO B 2 18  ? -39.880 74.244  -37.760 1.00 54.84 18  B 1 
ATOM 3339 O O     . PRO B 2 18  ? -38.788 74.799  -37.808 1.00 56.55 18  B 1 
ATOM 3340 C CB    . PRO B 2 18  ? -39.446 71.841  -38.508 1.00 56.23 18  B 1 
ATOM 3341 C CG    . PRO B 2 18  ? -38.268 71.997  -39.477 1.00 57.90 18  B 1 
ATOM 3342 C CD    . PRO B 2 18  ? -38.874 72.791  -40.649 1.00 63.46 18  B 1 
ATOM 3343 N N     . GLN B 2 19  ? -40.821 74.595  -36.902 1.00 51.97 19  B 1 
ATOM 3344 C CA    . GLN B 2 19  ? -40.721 75.729  -35.982 1.00 55.05 19  B 1 
ATOM 3345 C C     . GLN B 2 19  ? -39.647 75.447  -34.929 1.00 51.03 19  B 1 
ATOM 3346 O O     . GLN B 2 19  ? -39.656 74.417  -34.253 1.00 52.44 19  B 1 
ATOM 3347 C CB    . GLN B 2 19  ? -42.112 75.965  -35.380 1.00 51.12 19  B 1 
ATOM 3348 C CG    . GLN B 2 19  ? -42.376 77.410  -34.950 1.00 48.04 19  B 1 
ATOM 3349 C CD    . GLN B 2 19  ? -43.839 77.637  -34.523 1.00 44.89 19  B 1 
ATOM 3350 O OE1   . GLN B 2 19  ? -44.593 76.727  -34.279 1.00 44.51 19  B 1 
ATOM 3351 N NE2   . GLN B 2 19  ? -44.274 78.872  -34.406 1.00 40.84 19  B 1 
ATOM 3352 N N     . VAL B 2 20  ? -38.712 76.431  -34.789 1.00 44.31 20  B 1 
ATOM 3353 C CA    . VAL B 2 20  ? -37.602 76.377  -33.841 1.00 51.16 20  B 1 
ATOM 3354 C C     . VAL B 2 20  ? -38.155 76.513  -32.420 1.00 47.32 20  B 1 
ATOM 3355 O O     . VAL B 2 20  ? -38.394 77.620  -31.942 1.00 48.67 20  B 1 
ATOM 3356 C CB    . VAL B 2 20  ? -36.573 77.485  -34.152 1.00 48.76 20  B 1 
ATOM 3357 C CG1   . VAL B 2 20  ? -35.336 77.393  -33.261 1.00 46.02 20  B 1 
ATOM 3358 C CG2   . VAL B 2 20  ? -36.098 77.421  -35.616 1.00 50.59 20  B 1 
ATOM 3359 N N     . GLN B 2 21  ? -38.453 75.397  -31.737 1.00 51.72 21  B 1 
ATOM 3360 C CA    . GLN B 2 21  ? -38.870 75.445  -30.333 1.00 55.19 21  B 1 
ATOM 3361 C C     . GLN B 2 21  ? -37.736 76.013  -29.478 1.00 51.26 21  B 1 
ATOM 3362 O O     . GLN B 2 21  ? -36.588 75.581  -29.573 1.00 54.17 21  B 1 
ATOM 3363 C CB    . GLN B 2 21  ? -39.348 74.082  -29.822 1.00 53.69 21  B 1 
ATOM 3364 C CG    . GLN B 2 21  ? -40.762 73.756  -30.325 1.00 53.32 21  B 1 
ATOM 3365 C CD    . GLN B 2 21  ? -41.358 72.490  -29.681 1.00 51.78 21  B 1 
ATOM 3366 O OE1   . GLN B 2 21  ? -40.707 71.724  -28.995 1.00 49.20 21  B 1 
ATOM 3367 N NE2   . GLN B 2 21  ? -42.633 72.227  -29.885 1.00 47.06 21  B 1 
ATOM 3368 N N     . GLN B 2 22  ? -38.055 77.031  -28.671 1.00 47.39 22  B 1 
ATOM 3369 C CA    . GLN B 2 22  ? -37.099 77.764  -27.849 1.00 55.17 22  B 1 
ATOM 3370 C C     . GLN B 2 22  ? -36.468 76.843  -26.783 1.00 52.37 22  B 1 
ATOM 3371 O O     . GLN B 2 22  ? -37.181 76.037  -26.176 1.00 52.44 22  B 1 
ATOM 3372 C CB    . GLN B 2 22  ? -37.782 78.957  -27.173 1.00 51.61 22  B 1 
ATOM 3373 C CG    . GLN B 2 22  ? -38.095 80.090  -28.146 1.00 48.94 22  B 1 
ATOM 3374 C CD    . GLN B 2 22  ? -38.757 81.301  -27.468 1.00 44.76 22  B 1 
ATOM 3375 O OE1   . GLN B 2 22  ? -39.341 81.211  -26.414 1.00 46.03 22  B 1 
ATOM 3376 N NE2   . GLN B 2 22  ? -38.687 82.466  -28.066 1.00 40.78 22  B 1 
ATOM 3377 N N     . PRO B 2 23  ? -35.189 76.998  -26.533 1.00 51.71 23  B 1 
ATOM 3378 C CA    . PRO B 2 23  ? -34.497 76.219  -25.511 1.00 55.95 23  B 1 
ATOM 3379 C C     . PRO B 2 23  ? -35.061 76.574  -24.124 1.00 53.83 23  B 1 
ATOM 3380 O O     . PRO B 2 23  ? -35.134 77.762  -23.786 1.00 54.98 23  B 1 
ATOM 3381 C CB    . PRO B 2 23  ? -33.016 76.575  -25.656 1.00 53.77 23  B 1 
ATOM 3382 C CG    . PRO B 2 23  ? -33.031 77.983  -26.249 1.00 55.74 23  B 1 
ATOM 3383 C CD    . PRO B 2 23  ? -34.289 77.973  -27.135 1.00 60.54 23  B 1 
ATOM 3384 N N     . PRO B 2 24  ? -35.477 75.612  -23.308 1.00 51.13 24  B 1 
ATOM 3385 C CA    . PRO B 2 24  ? -36.028 75.871  -21.992 1.00 56.43 24  B 1 
ATOM 3386 C C     . PRO B 2 24  ? -34.976 76.562  -21.109 1.00 54.15 24  B 1 
ATOM 3387 O O     . PRO B 2 24  ? -33.803 76.196  -21.122 1.00 54.67 24  B 1 
ATOM 3388 C CB    . PRO B 2 24  ? -36.478 74.516  -21.444 1.00 54.97 24  B 1 
ATOM 3389 C CG    . PRO B 2 24  ? -35.603 73.516  -22.205 1.00 56.78 24  B 1 
ATOM 3390 C CD    . PRO B 2 24  ? -35.395 74.190  -23.571 1.00 61.65 24  B 1 
ATOM 3391 N N     . GLN B 2 25  ? -35.404 77.597  -20.358 1.00 51.79 25  B 1 
ATOM 3392 C CA    . GLN B 2 25  ? -34.520 78.397  -19.516 1.00 57.28 25  B 1 
ATOM 3393 C C     . GLN B 2 25  ? -33.837 77.528  -18.444 1.00 55.39 25  B 1 
ATOM 3394 O O     . GLN B 2 25  ? -34.491 76.693  -17.825 1.00 55.46 25  B 1 
ATOM 3395 C CB    . GLN B 2 25  ? -35.291 79.532  -18.838 1.00 52.72 25  B 1 
ATOM 3396 C CG    . GLN B 2 25  ? -35.605 80.701  -19.783 1.00 49.25 25  B 1 
ATOM 3397 C CD    . GLN B 2 25  ? -36.290 81.871  -19.072 1.00 44.26 25  B 1 
ATOM 3398 O OE1   . GLN B 2 25  ? -36.885 81.744  -18.016 1.00 45.38 25  B 1 
ATOM 3399 N NE2   . GLN B 2 25  ? -36.232 83.058  -19.630 1.00 40.04 25  B 1 
ATOM 3400 N N     . PRO B 2 26  ? -32.542 77.768  -18.183 1.00 46.51 26  B 1 
ATOM 3401 C CA    . PRO B 2 26  ? -31.803 77.062  -17.146 1.00 52.12 26  B 1 
ATOM 3402 C C     . PRO B 2 26  ? -32.361 77.468  -15.773 1.00 49.53 26  B 1 
ATOM 3403 O O     . PRO B 2 26  ? -32.177 78.604  -15.335 1.00 51.23 26  B 1 
ATOM 3404 C CB    . PRO B 2 26  ? -30.341 77.453  -17.356 1.00 50.90 26  B 1 
ATOM 3405 C CG    . PRO B 2 26  ? -30.411 78.847  -17.984 1.00 53.59 26  B 1 
ATOM 3406 C CD    . PRO B 2 26  ? -31.699 78.773  -18.818 1.00 59.56 26  B 1 
ATOM 3407 N N     . GLN B 2 27  ? -33.052 76.567  -15.092 1.00 52.99 27  B 1 
ATOM 3408 C CA    . GLN B 2 27  ? -33.468 76.824  -13.718 1.00 55.87 27  B 1 
ATOM 3409 C C     . GLN B 2 27  ? -32.238 77.019  -12.825 1.00 53.86 27  B 1 
ATOM 3410 O O     . GLN B 2 27  ? -31.247 76.303  -12.980 1.00 53.68 27  B 1 
ATOM 3411 C CB    . GLN B 2 27  ? -34.374 75.715  -13.178 1.00 51.46 27  B 1 
ATOM 3412 C CG    . GLN B 2 27  ? -35.818 75.857  -13.667 1.00 47.77 27  B 1 
ATOM 3413 C CD    . GLN B 2 27  ? -36.790 74.919  -12.945 1.00 44.26 27  B 1 
ATOM 3414 O OE1   . GLN B 2 27  ? -36.431 73.970  -12.263 1.00 44.53 27  B 1 
ATOM 3415 N NE2   . GLN B 2 27  ? -38.074 75.154  -13.055 1.00 38.69 27  B 1 
ATOM 3416 N N     . PRO B 2 28  ? -32.261 77.995  -11.897 1.00 46.23 28  B 1 
ATOM 3417 C CA    . PRO B 2 28  ? -31.114 78.332  -11.079 1.00 51.62 28  B 1 
ATOM 3418 C C     . PRO B 2 28  ? -30.754 77.151  -10.170 1.00 48.21 28  B 1 
ATOM 3419 O O     . PRO B 2 28  ? -31.573 76.683  -9.382  1.00 49.63 28  B 1 
ATOM 3420 C CB    . PRO B 2 28  ? -31.512 79.585  -10.298 1.00 51.27 28  B 1 
ATOM 3421 C CG    . PRO B 2 28  ? -33.039 79.505  -10.238 1.00 55.25 28  B 1 
ATOM 3422 C CD    . PRO B 2 28  ? -33.404 78.827  -11.556 1.00 61.88 28  B 1 
ATOM 3423 N N     . GLN B 2 29  ? -29.511 76.695  -10.305 1.00 47.77 29  B 1 
ATOM 3424 C CA    . GLN B 2 29  ? -28.937 75.699  -9.402  1.00 49.77 29  B 1 
ATOM 3425 C C     . GLN B 2 29  ? -28.863 76.309  -7.993  1.00 46.25 29  B 1 
ATOM 3426 O O     . GLN B 2 29  ? -28.011 77.137  -7.705  1.00 49.38 29  B 1 
ATOM 3427 C CB    . GLN B 2 29  ? -27.544 75.261  -9.889  1.00 47.62 29  B 1 
ATOM 3428 C CG    . GLN B 2 29  ? -27.594 74.325  -11.115 1.00 45.66 29  B 1 
ATOM 3429 C CD    . GLN B 2 29  ? -26.205 73.857  -11.571 1.00 44.31 29  B 1 
ATOM 3430 O OE1   . GLN B 2 29  ? -25.184 74.451  -11.297 1.00 43.47 29  B 1 
ATOM 3431 N NE2   . GLN B 2 29  ? -26.128 72.778  -12.315 1.00 40.40 29  B 1 
ATOM 3432 N N     . LEU B 2 30  ? -29.783 75.922  -7.115  1.00 43.66 30  B 1 
ATOM 3433 C CA    . LEU B 2 30  ? -29.708 76.264  -5.699  1.00 49.73 30  B 1 
ATOM 3434 C C     . LEU B 2 30  ? -28.399 75.703  -5.137  1.00 46.35 30  B 1 
ATOM 3435 O O     . LEU B 2 30  ? -28.170 74.499  -5.152  1.00 46.37 30  B 1 
ATOM 3436 C CB    . LEU B 2 30  ? -30.934 75.717  -4.949  1.00 47.73 30  B 1 
ATOM 3437 C CG    . LEU B 2 30  ? -32.192 76.584  -5.097  1.00 45.49 30  B 1 
ATOM 3438 C CD1   . LEU B 2 30  ? -33.436 75.817  -4.665  1.00 44.14 30  B 1 
ATOM 3439 C CD2   . LEU B 2 30  ? -32.084 77.859  -4.243  1.00 49.57 30  B 1 
ATOM 3440 N N     . HIS B 2 31  ? -27.535 76.623  -4.676  1.00 45.76 31  B 1 
ATOM 3441 C CA    . HIS B 2 31  ? -26.281 76.284  -4.018  1.00 48.22 31  B 1 
ATOM 3442 C C     . HIS B 2 31  ? -26.584 75.426  -2.778  1.00 43.72 31  B 1 
ATOM 3443 O O     . HIS B 2 31  ? -27.224 75.931  -1.848  1.00 43.64 31  B 1 
ATOM 3444 C CB    . HIS B 2 31  ? -25.542 77.562  -3.613  1.00 45.88 31  B 1 
ATOM 3445 C CG    . HIS B 2 31  ? -24.745 78.176  -4.734  1.00 45.18 31  B 1 
ATOM 3446 N ND1   . HIS B 2 31  ? -23.472 77.799  -5.118  1.00 43.37 31  B 1 
ATOM 3447 C CD2   . HIS B 2 31  ? -25.094 79.219  -5.543  1.00 42.92 31  B 1 
ATOM 3448 C CE1   . HIS B 2 31  ? -23.088 78.599  -6.124  1.00 38.44 31  B 1 
ATOM 3449 N NE2   . HIS B 2 31  ? -24.040 79.474  -6.414  1.00 38.69 31  B 1 
ATOM 3450 N N     . PRO B 2 32  ? -26.167 74.164  -2.725  1.00 48.05 32  B 1 
ATOM 3451 C CA    . PRO B 2 32  ? -26.300 73.372  -1.516  1.00 52.66 32  B 1 
ATOM 3452 C C     . PRO B 2 32  ? -25.455 74.028  -0.424  1.00 49.73 32  B 1 
ATOM 3453 O O     . PRO B 2 32  ? -24.247 74.194  -0.577  1.00 51.17 32  B 1 
ATOM 3454 C CB    . PRO B 2 32  ? -25.827 71.962  -1.884  1.00 51.05 32  B 1 
ATOM 3455 C CG    . PRO B 2 32  ? -24.856 72.193  -3.039  1.00 52.73 32  B 1 
ATOM 3456 C CD    . PRO B 2 32  ? -25.418 73.440  -3.741  1.00 59.01 32  B 1 
ATOM 3457 N N     . GLN B 2 33  ? -26.112 74.504  0.652   1.00 51.00 33  B 1 
ATOM 3458 C CA    . GLN B 2 33  ? -25.409 75.096  1.784   1.00 54.16 33  B 1 
ATOM 3459 C C     . GLN B 2 33  ? -24.389 74.088  2.320   1.00 51.23 33  B 1 
ATOM 3460 O O     . GLN B 2 33  ? -24.710 72.929  2.585   1.00 50.20 33  B 1 
ATOM 3461 C CB    . GLN B 2 33  ? -26.379 75.514  2.894   1.00 49.47 33  B 1 
ATOM 3462 C CG    . GLN B 2 33  ? -26.969 76.909  2.664   1.00 45.96 33  B 1 
ATOM 3463 C CD    . GLN B 2 33  ? -27.858 77.372  3.826   1.00 43.38 33  B 1 
ATOM 3464 O OE1   . GLN B 2 33  ? -28.448 76.591  4.546   1.00 43.69 33  B 1 
ATOM 3465 N NE2   . GLN B 2 33  ? -27.995 78.658  4.042   1.00 40.29 33  B 1 
ATOM 3466 N N     . SER B 2 34  ? -23.164 74.572  2.492   1.00 45.26 34  B 1 
ATOM 3467 C CA    . SER B 2 34  ? -22.072 73.844  3.119   1.00 48.83 34  B 1 
ATOM 3468 C C     . SER B 2 34  ? -22.427 73.577  4.582   1.00 46.25 34  B 1 
ATOM 3469 O O     . SER B 2 34  ? -22.204 74.428  5.435   1.00 48.00 34  B 1 
ATOM 3470 C CB    . SER B 2 34  ? -20.782 74.671  3.010   1.00 46.83 34  B 1 
ATOM 3471 O OG    . SER B 2 34  ? -20.983 75.986  3.509   1.00 46.17 34  B 1 
ATOM 3472 N N     . GLN B 2 35  ? -23.029 72.426  4.865   1.00 45.29 35  B 1 
ATOM 3473 C CA    . GLN B 2 35  ? -23.224 72.002  6.248   1.00 50.17 35  B 1 
ATOM 3474 C C     . GLN B 2 35  ? -21.846 71.907  6.896   1.00 47.46 35  B 1 
ATOM 3475 O O     . GLN B 2 35  ? -20.979 71.168  6.448   1.00 48.04 35  B 1 
ATOM 3476 C CB    . GLN B 2 35  ? -24.007 70.690  6.339   1.00 47.88 35  B 1 
ATOM 3477 C CG    . GLN B 2 35  ? -25.501 70.902  6.046   1.00 47.17 35  B 1 
ATOM 3478 C CD    . GLN B 2 35  ? -26.361 69.653  6.309   1.00 45.40 35  B 1 
ATOM 3479 O OE1   . GLN B 2 35  ? -25.884 68.558  6.537   1.00 45.43 35  B 1 
ATOM 3480 N NE2   . GLN B 2 35  ? -27.670 69.785  6.285   1.00 43.12 35  B 1 
ATOM 3481 N N     . GLN B 2 36  ? -21.638 72.745  7.934   1.00 44.88 36  B 1 
ATOM 3482 C CA    . GLN B 2 36  ? -20.391 72.773  8.681   1.00 49.77 36  B 1 
ATOM 3483 C C     . GLN B 2 36  ? -20.132 71.382  9.270   1.00 46.99 36  B 1 
ATOM 3484 O O     . GLN B 2 36  ? -21.053 70.784  9.834   1.00 46.45 36  B 1 
ATOM 3485 C CB    . GLN B 2 36  ? -20.442 73.823  9.791   1.00 46.95 36  B 1 
ATOM 3486 C CG    . GLN B 2 36  ? -20.333 75.252  9.257   1.00 44.72 36  B 1 
ATOM 3487 C CD    . GLN B 2 36  ? -20.344 76.309  10.378  1.00 40.82 36  B 1 
ATOM 3488 O OE1   . GLN B 2 36  ? -20.781 76.072  11.489  1.00 42.06 36  B 1 
ATOM 3489 N NE2   . GLN B 2 36  ? -19.873 77.499  10.108  1.00 37.91 36  B 1 
ATOM 3490 N N     . PRO B 2 37  ? -18.909 70.864  9.151   1.00 43.41 37  B 1 
ATOM 3491 C CA    . PRO B 2 37  ? -18.545 69.599  9.759   1.00 46.57 37  B 1 
ATOM 3492 C C     . PRO B 2 37  ? -18.690 69.749  11.276  1.00 43.86 37  B 1 
ATOM 3493 O O     . PRO B 2 37  ? -17.951 70.501  11.902  1.00 47.28 37  B 1 
ATOM 3494 C CB    . PRO B 2 37  ? -17.108 69.317  9.304   1.00 46.36 37  B 1 
ATOM 3495 C CG    . PRO B 2 37  ? -16.537 70.699  9.034   1.00 48.04 37  B 1 
ATOM 3496 C CD    . PRO B 2 37  ? -17.745 71.503  8.535   1.00 54.78 37  B 1 
ATOM 3497 N N     . LEU B 2 38  ? -19.691 69.081  11.863  1.00 44.66 38  B 1 
ATOM 3498 C CA    . LEU B 2 38  ? -19.867 69.022  13.307  1.00 50.79 38  B 1 
ATOM 3499 C C     . LEU B 2 38  ? -18.573 68.488  13.916  1.00 47.77 38  B 1 
ATOM 3500 O O     . LEU B 2 38  ? -18.134 67.382  13.591  1.00 48.93 38  B 1 
ATOM 3501 C CB    . LEU B 2 38  ? -21.076 68.144  13.672  1.00 49.36 38  B 1 
ATOM 3502 C CG    . LEU B 2 38  ? -22.427 68.879  13.580  1.00 46.01 38  B 1 
ATOM 3503 C CD1   . LEU B 2 38  ? -23.579 67.882  13.576  1.00 44.33 38  B 1 
ATOM 3504 C CD2   . LEU B 2 38  ? -22.628 69.834  14.761  1.00 50.13 38  B 1 
ATOM 3505 N N     . GLN B 2 39  ? -17.934 69.314  14.767  1.00 46.12 39  B 1 
ATOM 3506 C CA    . GLN B 2 39  ? -16.731 68.920  15.477  1.00 52.13 39  B 1 
ATOM 3507 C C     . GLN B 2 39  ? -17.036 67.654  16.282  1.00 49.98 39  B 1 
ATOM 3508 O O     . GLN B 2 39  ? -18.000 67.658  17.055  1.00 50.59 39  B 1 
ATOM 3509 C CB    . GLN B 2 39  ? -16.246 70.028  16.414  1.00 49.18 39  B 1 
ATOM 3510 C CG    . GLN B 2 39  ? -15.546 71.173  15.667  1.00 45.99 39  B 1 
ATOM 3511 C CD    . GLN B 2 39  ? -14.952 72.218  16.627  1.00 42.61 39  B 1 
ATOM 3512 O OE1   . GLN B 2 39  ? -15.271 72.284  17.802  1.00 42.31 39  B 1 
ATOM 3513 N NE2   . GLN B 2 39  ? -14.068 73.059  16.156  1.00 39.04 39  B 1 
ATOM 3514 N N     . PRO B 2 40  ? -16.250 66.585  16.109  1.00 42.50 40  B 1 
ATOM 3515 C CA    . PRO B 2 40  ? -16.404 65.396  16.920  1.00 46.73 40  B 1 
ATOM 3516 C C     . PRO B 2 40  ? -16.089 65.778  18.370  1.00 43.31 40  B 1 
ATOM 3517 O O     . PRO B 2 40  ? -14.940 66.010  18.731  1.00 44.61 40  B 1 
ATOM 3518 C CB    . PRO B 2 40  ? -15.436 64.361  16.337  1.00 46.44 40  B 1 
ATOM 3519 C CG    . PRO B 2 40  ? -14.343 65.218  15.700  1.00 49.09 40  B 1 
ATOM 3520 C CD    . PRO B 2 40  ? -15.086 66.469  15.234  1.00 56.82 40  B 1 
ATOM 3521 N N     . GLN B 2 41  ? -17.135 65.937  19.185  1.00 45.89 41  B 1 
ATOM 3522 C CA    . GLN B 2 41  ? -16.988 66.247  20.594  1.00 51.08 41  B 1 
ATOM 3523 C C     . GLN B 2 41  ? -16.285 65.059  21.237  1.00 49.05 41  B 1 
ATOM 3524 O O     . GLN B 2 41  ? -16.841 63.962  21.312  1.00 50.81 41  B 1 
ATOM 3525 C CB    . GLN B 2 41  ? -18.365 66.568  21.200  1.00 48.30 41  B 1 
ATOM 3526 C CG    . GLN B 2 41  ? -18.269 67.562  22.369  1.00 44.22 41  B 1 
ATOM 3527 C CD    . GLN B 2 41  ? -19.638 67.980  22.921  1.00 42.01 41  B 1 
ATOM 3528 O OE1   . GLN B 2 41  ? -20.652 67.328  22.745  1.00 41.79 41  B 1 
ATOM 3529 N NE2   . GLN B 2 41  ? -19.715 69.079  23.637  1.00 38.57 41  B 1 
ATOM 3530 N N     . LEU B 2 42  ? -15.031 65.292  21.645  1.00 46.29 42  B 1 
ATOM 3531 C CA    . LEU B 2 42  ? -14.231 64.334  22.399  1.00 52.72 42  B 1 
ATOM 3532 C C     . LEU B 2 42  ? -14.964 64.065  23.720  1.00 50.11 42  B 1 
ATOM 3533 O O     . LEU B 2 42  ? -14.778 64.787  24.689  1.00 50.61 42  B 1 
ATOM 3534 C CB    . LEU B 2 42  ? -12.827 64.914  22.647  1.00 51.03 42  B 1 
ATOM 3535 C CG    . LEU B 2 42  ? -11.873 64.816  21.440  1.00 47.53 42  B 1 
ATOM 3536 C CD1   . LEU B 2 42  ? -10.684 65.739  21.631  1.00 45.84 42  B 1 
ATOM 3537 C CD2   . LEU B 2 42  ? -11.338 63.380  21.281  1.00 51.03 42  B 1 
ATOM 3538 N N     . GLN B 2 43  ? -15.829 63.063  23.746  1.00 44.80 43  B 1 
ATOM 3539 C CA    . GLN B 2 43  ? -16.404 62.620  25.006  1.00 50.01 43  B 1 
ATOM 3540 C C     . GLN B 2 43  ? -15.259 62.124  25.890  1.00 47.35 43  B 1 
ATOM 3541 O O     . GLN B 2 43  ? -14.438 61.327  25.439  1.00 47.42 43  B 1 
ATOM 3542 C CB    . GLN B 2 43  ? -17.484 61.546  24.823  1.00 47.93 43  B 1 
ATOM 3543 C CG    . GLN B 2 43  ? -18.802 62.160  24.343  1.00 45.57 43  B 1 
ATOM 3544 C CD    . GLN B 2 43  ? -19.996 61.190  24.424  1.00 42.88 43  B 1 
ATOM 3545 O OE1   . GLN B 2 43  ? -19.867 60.003  24.672  1.00 42.08 43  B 1 
ATOM 3546 N NE2   . GLN B 2 43  ? -21.205 61.669  24.232  1.00 39.00 43  B 1 
ATOM 3547 N N     . PRO B 2 44  ? -15.158 62.628  27.119  1.00 39.36 44  B 1 
ATOM 3548 C CA    . PRO B 2 44  ? -14.084 62.254  28.013  1.00 45.57 44  B 1 
ATOM 3549 C C     . PRO B 2 44  ? -14.174 60.749  28.275  1.00 42.88 44  B 1 
ATOM 3550 O O     . PRO B 2 44  ? -15.220 60.242  28.681  1.00 43.47 44  B 1 
ATOM 3551 C CB    . PRO B 2 44  ? -14.270 63.097  29.277  1.00 44.85 44  B 1 
ATOM 3552 C CG    . PRO B 2 44  ? -15.763 63.424  29.274  1.00 48.90 44  B 1 
ATOM 3553 C CD    . PRO B 2 44  ? -16.100 63.519  27.786  1.00 56.39 44  B 1 
ATOM 3554 N N     . TYR B 2 45  ? -13.049 60.052  28.002  1.00 51.00 45  B 1 
ATOM 3555 C CA    . TYR B 2 45  ? -12.871 58.652  28.360  1.00 54.13 45  B 1 
ATOM 3556 C C     . TYR B 2 45  ? -13.031 58.538  29.881  1.00 50.46 45  B 1 
ATOM 3557 O O     . TYR B 2 45  ? -12.121 58.851  30.644  1.00 53.92 45  B 1 
ATOM 3558 C CB    . TYR B 2 45  ? -11.494 58.158  27.879  1.00 52.33 45  B 1 
ATOM 3559 C CG    . TYR B 2 45  ? -11.559 57.008  26.898  1.00 49.40 45  B 1 
ATOM 3560 C CD1   . TYR B 2 45  ? -11.390 55.687  27.344  1.00 47.75 45  B 1 
ATOM 3561 C CD2   . TYR B 2 45  ? -11.764 57.246  25.519  1.00 48.72 45  B 1 
ATOM 3562 C CE1   . TYR B 2 45  ? -11.420 54.615  26.437  1.00 41.34 45  B 1 
ATOM 3563 C CE2   . TYR B 2 45  ? -11.800 56.186  24.602  1.00 43.21 45  B 1 
ATOM 3564 C CZ    . TYR B 2 45  ? -11.612 54.861  25.065  1.00 42.10 45  B 1 
ATOM 3565 O OH    . TYR B 2 45  ? -11.622 53.816  24.177  1.00 41.34 45  B 1 
ATOM 3566 N N     . THR B 2 46  ? -14.219 58.172  30.324  1.00 41.30 46  B 1 
ATOM 3567 C CA    . THR B 2 46  ? -14.502 57.979  31.745  1.00 47.47 46  B 1 
ATOM 3568 C C     . THR B 2 46  ? -13.632 56.817  32.200  1.00 43.49 46  B 1 
ATOM 3569 O O     . THR B 2 46  ? -13.792 55.700  31.703  1.00 44.55 46  B 1 
ATOM 3570 C CB    . THR B 2 46  ? -15.987 57.712  32.018  1.00 46.43 46  B 1 
ATOM 3571 O OG1   . THR B 2 46  ? -16.809 58.375  31.093  1.00 45.18 46  B 1 
ATOM 3572 C CG2   . THR B 2 46  ? -16.397 58.204  33.404  1.00 48.22 46  B 1 
ATOM 3573 N N     . GLN B 2 47  ? -12.663 57.106  33.088  1.00 41.77 47  B 1 
ATOM 3574 C CA    . GLN B 2 47  ? -11.803 56.088  33.677  1.00 49.43 47  B 1 
ATOM 3575 C C     . GLN B 2 47  ? -12.686 55.055  34.365  1.00 49.66 47  B 1 
ATOM 3576 O O     . GLN B 2 47  ? -13.235 55.310  35.435  1.00 48.53 47  B 1 
ATOM 3577 C CB    . GLN B 2 47  ? -10.817 56.706  34.676  1.00 45.72 47  B 1 
ATOM 3578 C CG    . GLN B 2 47  ? -9.543  57.264  34.041  1.00 40.43 47  B 1 
ATOM 3579 C CD    . GLN B 2 47  ? -8.583  57.841  35.086  1.00 38.27 47  B 1 
ATOM 3580 O OE1   . GLN B 2 47  ? -8.967  58.308  36.141  1.00 38.04 47  B 1 
ATOM 3581 N NE2   . GLN B 2 47  ? -7.287  57.835  34.819  1.00 34.91 47  B 1 
ATOM 3582 N N     . ALA B 2 48  ? -12.840 53.908  33.718  1.00 39.11 48  B 1 
ATOM 3583 C CA    . ALA B 2 48  ? -13.489 52.768  34.349  1.00 43.62 48  B 1 
ATOM 3584 C C     . ALA B 2 48  ? -12.651 52.388  35.564  1.00 40.48 48  B 1 
ATOM 3585 O O     . ALA B 2 48  ? -11.512 51.951  35.428  1.00 41.97 48  B 1 
ATOM 3586 C CB    . ALA B 2 48  ? -13.616 51.634  33.330  1.00 43.29 48  B 1 
ATOM 3587 N N     . GLN B 2 49  ? -13.193 52.642  36.776  1.00 47.70 49  B 1 
ATOM 3588 C CA    . GLN B 2 49  ? -12.531 52.230  38.009  1.00 52.83 49  B 1 
ATOM 3589 C C     . GLN B 2 49  ? -12.243 50.732  37.935  1.00 51.14 49  B 1 
ATOM 3590 O O     . GLN B 2 49  ? -13.138 49.963  37.563  1.00 50.45 49  B 1 
ATOM 3591 C CB    . GLN B 2 49  ? -13.392 52.533  39.235  1.00 48.54 49  B 1 
ATOM 3592 C CG    . GLN B 2 49  ? -13.261 53.981  39.706  1.00 43.52 49  B 1 
ATOM 3593 C CD    . GLN B 2 49  ? -13.992 54.241  41.034  1.00 40.46 49  B 1 
ATOM 3594 O OE1   . GLN B 2 49  ? -14.906 53.533  41.425  1.00 41.90 49  B 1 
ATOM 3595 N NE2   . GLN B 2 49  ? -13.608 55.256  41.768  1.00 37.79 49  B 1 
ATOM 3596 N N     . PRO B 2 50  ? -11.029 50.301  38.291  1.00 40.22 50  B 1 
ATOM 3597 C CA    . PRO B 2 50  ? -10.702 48.895  38.364  1.00 45.22 50  B 1 
ATOM 3598 C C     . PRO B 2 50  ? -11.577 48.272  39.457  1.00 43.33 50  B 1 
ATOM 3599 O O     . PRO B 2 50  ? -11.327 48.472  40.646  1.00 44.80 50  B 1 
ATOM 3600 C CB    . PRO B 2 50  ? -9.203  48.830  38.668  1.00 44.60 50  B 1 
ATOM 3601 C CG    . PRO B 2 50  ? -8.929  50.140  39.402  1.00 45.97 50  B 1 
ATOM 3602 C CD    . PRO B 2 50  ? -9.924  51.117  38.772  1.00 52.09 50  B 1 
ATOM 3603 N N     . GLN B 2 51  ? -12.643 47.583  39.063  1.00 43.15 51  B 1 
ATOM 3604 C CA    . GLN B 2 51  ? -13.443 46.833  40.018  1.00 47.46 51  B 1 
ATOM 3605 C C     . GLN B 2 51  ? -12.524 45.826  40.695  1.00 45.35 51  B 1 
ATOM 3606 O O     . GLN B 2 51  ? -11.819 45.068  40.031  1.00 45.63 51  B 1 
ATOM 3607 C CB    . GLN B 2 51  ? -14.644 46.160  39.354  1.00 45.31 51  B 1 
ATOM 3608 C CG    . GLN B 2 51  ? -15.762 47.164  39.038  1.00 43.00 51  B 1 
ATOM 3609 C CD    . GLN B 2 51  ? -17.066 46.500  38.569  1.00 41.27 51  B 1 
ATOM 3610 O OE1   . GLN B 2 51  ? -17.147 45.311  38.291  1.00 41.80 51  B 1 
ATOM 3611 N NE2   . GLN B 2 51  ? -18.137 47.244  38.468  1.00 39.29 51  B 1 
ATOM 3612 N N     . GLN B 2 52  ? -12.501 45.877  42.026  1.00 44.16 52  B 1 
ATOM 3613 C CA    . GLN B 2 52  ? -11.691 44.979  42.829  1.00 50.09 52  B 1 
ATOM 3614 C C     . GLN B 2 52  ? -12.006 43.531  42.440  1.00 48.08 52  B 1 
ATOM 3615 O O     . GLN B 2 52  ? -13.179 43.177  42.341  1.00 47.04 52  B 1 
ATOM 3616 C CB    . GLN B 2 52  ? -11.959 45.195  44.322  1.00 47.00 52  B 1 
ATOM 3617 C CG    . GLN B 2 52  ? -11.325 46.492  44.857  1.00 44.43 52  B 1 
ATOM 3618 C CD    . GLN B 2 52  ? -11.572 46.688  46.359  1.00 40.65 52  B 1 
ATOM 3619 O OE1   . GLN B 2 52  ? -12.442 46.086  46.963  1.00 41.37 52  B 1 
ATOM 3620 N NE2   . GLN B 2 52  ? -10.816 47.543  47.000  1.00 37.22 52  B 1 
ATOM 3621 N N     . PRO B 2 53  ? -10.973 42.710  42.223  1.00 41.10 53  B 1 
ATOM 3622 C CA    . PRO B 2 53  ? -11.184 41.302  41.945  1.00 45.28 53  B 1 
ATOM 3623 C C     . PRO B 2 53  ? -11.893 40.692  43.155  1.00 43.26 53  B 1 
ATOM 3624 O O     . PRO B 2 53  ? -11.318 40.609  44.237  1.00 45.60 53  B 1 
ATOM 3625 C CB    . PRO B 2 53  ? -9.791  40.707  41.694  1.00 44.38 53  B 1 
ATOM 3626 C CG    . PRO B 2 53  ? -8.858  41.640  42.465  1.00 44.98 53  B 1 
ATOM 3627 C CD    . PRO B 2 53  ? -9.549  42.999  42.358  1.00 51.13 53  B 1 
ATOM 3628 N N     . LEU B 2 54  ? -13.160 40.327  42.977  1.00 44.79 54  B 1 
ATOM 3629 C CA    . LEU B 2 54  ? -13.913 39.612  43.993  1.00 50.58 54  B 1 
ATOM 3630 C C     . LEU B 2 54  ? -13.109 38.364  44.359  1.00 48.26 54  B 1 
ATOM 3631 O O     . LEU B 2 54  ? -12.865 37.504  43.506  1.00 49.03 54  B 1 
ATOM 3632 C CB    . LEU B 2 54  ? -15.318 39.256  43.479  1.00 48.69 54  B 1 
ATOM 3633 C CG    . LEU B 2 54  ? -16.340 40.400  43.614  1.00 44.96 54  B 1 
ATOM 3634 C CD1   . LEU B 2 54  ? -17.572 40.122  42.759  1.00 43.35 54  B 1 
ATOM 3635 C CD2   . LEU B 2 54  ? -16.791 40.565  45.071  1.00 48.51 54  B 1 
ATOM 3636 N N     . GLN B 2 55  ? -12.658 38.317  45.618  1.00 43.80 55  B 1 
ATOM 3637 C CA    . GLN B 2 55  ? -11.946 37.157  46.128  1.00 49.83 55  B 1 
ATOM 3638 C C     . GLN B 2 55  ? -12.842 35.931  45.905  1.00 48.28 55  B 1 
ATOM 3639 O O     . GLN B 2 55  ? -13.976 35.935  46.380  1.00 48.15 55  B 1 
ATOM 3640 C CB    . GLN B 2 55  ? -11.625 37.300  47.614  1.00 46.58 55  B 1 
ATOM 3641 C CG    . GLN B 2 55  ? -10.429 38.234  47.872  1.00 42.88 55  B 1 
ATOM 3642 C CD    . GLN B 2 55  ? -10.032 38.273  49.358  1.00 39.86 55  B 1 
ATOM 3643 O OE1   . GLN B 2 55  ? -10.753 37.849  50.240  1.00 39.96 55  B 1 
ATOM 3644 N NE2   . GLN B 2 55  ? -8.860  38.784  49.673  1.00 36.54 55  B 1 
ATOM 3645 N N     . PRO B 2 56  ? -12.367 34.914  45.180  1.00 43.60 56  B 1 
ATOM 3646 C CA    . PRO B 2 56  ? -13.103 33.678  45.057  1.00 46.74 56  B 1 
ATOM 3647 C C     . PRO B 2 56  ? -13.202 33.080  46.460  1.00 43.72 56  B 1 
ATOM 3648 O O     . PRO B 2 56  ? -12.234 32.555  46.999  1.00 44.68 56  B 1 
ATOM 3649 C CB    . PRO B 2 56  ? -12.307 32.816  44.074  1.00 45.95 56  B 1 
ATOM 3650 C CG    . PRO B 2 56  ? -10.875 33.324  44.228  1.00 47.61 56  B 1 
ATOM 3651 C CD    . PRO B 2 56  ? -11.047 34.807  44.560  1.00 54.53 56  B 1 
ATOM 3652 N N     . GLN B 2 57  ? -14.359 33.254  47.088  1.00 45.56 57  B 1 
ATOM 3653 C CA    . GLN B 2 57  ? -14.620 32.680  48.398  1.00 50.89 57  B 1 
ATOM 3654 C C     . GLN B 2 57  ? -14.527 31.170  48.226  1.00 49.46 57  B 1 
ATOM 3655 O O     . GLN B 2 57  ? -15.364 30.566  47.552  1.00 50.63 57  B 1 
ATOM 3656 C CB    . GLN B 2 57  ? -15.970 33.182  48.923  1.00 47.66 57  B 1 
ATOM 3657 C CG    . GLN B 2 57  ? -16.045 33.166  50.459  1.00 43.68 57  B 1 
ATOM 3658 C CD    . GLN B 2 57  ? -17.353 33.752  51.005  1.00 41.15 57  B 1 
ATOM 3659 O OE1   . GLN B 2 57  ? -18.369 33.822  50.341  1.00 41.06 57  B 1 
ATOM 3660 N NE2   . GLN B 2 57  ? -17.376 34.170  52.255  1.00 37.51 57  B 1 
ATOM 3661 N N     . LEU B 2 58  ? -13.463 30.594  48.758  1.00 46.36 58  B 1 
ATOM 3662 C CA    . LEU B 2 58  ? -13.250 29.156  48.817  1.00 51.73 58  B 1 
ATOM 3663 C C     . LEU B 2 58  ? -14.412 28.560  49.606  1.00 49.43 58  B 1 
ATOM 3664 O O     . LEU B 2 58  ? -14.346 28.472  50.836  1.00 49.98 58  B 1 
ATOM 3665 C CB    . LEU B 2 58  ? -11.899 28.852  49.486  1.00 49.66 58  B 1 
ATOM 3666 C CG    . LEU B 2 58  ? -10.668 29.013  48.567  1.00 46.00 58  B 1 
ATOM 3667 C CD1   . LEU B 2 58  ? -9.393  29.075  49.400  1.00 44.56 58  B 1 
ATOM 3668 C CD2   . LEU B 2 58  ? -10.548 27.828  47.600  1.00 49.62 58  B 1 
ATOM 3669 N N     . GLN B 2 59  ? -15.492 28.220  48.921  1.00 41.93 59  B 1 
ATOM 3670 C CA    . GLN B 2 59  ? -16.546 27.457  49.566  1.00 48.40 59  B 1 
ATOM 3671 C C     . GLN B 2 59  ? -15.930 26.148  50.053  1.00 46.25 59  B 1 
ATOM 3672 O O     . GLN B 2 59  ? -15.220 25.493  49.286  1.00 45.99 59  B 1 
ATOM 3673 C CB    . GLN B 2 59  ? -17.746 27.210  48.642  1.00 46.27 59  B 1 
ATOM 3674 C CG    . GLN B 2 59  ? -18.626 28.460  48.537  1.00 43.58 59  B 1 
ATOM 3675 C CD    . GLN B 2 59  ? -19.979 28.195  47.863  1.00 41.02 59  B 1 
ATOM 3676 O OE1   . GLN B 2 59  ? -20.242 27.139  47.313  1.00 40.48 59  B 1 
ATOM 3677 N NE2   . GLN B 2 59  ? -20.879 29.144  47.888  1.00 37.55 59  B 1 
ATOM 3678 N N     . PRO B 2 60  ? -16.124 25.807  51.323  1.00 37.45 60  B 1 
ATOM 3679 C CA    . PRO B 2 60  ? -15.553 24.604  51.876  1.00 43.18 60  B 1 
ATOM 3680 C C     . PRO B 2 60  ? -16.056 23.423  51.058  1.00 40.87 60  B 1 
ATOM 3681 O O     . PRO B 2 60  ? -17.257 23.277  50.830  1.00 40.63 60  B 1 
ATOM 3682 C CB    . PRO B 2 60  ? -16.014 24.554  53.345  1.00 41.85 60  B 1 
ATOM 3683 C CG    . PRO B 2 60  ? -17.278 25.393  53.353  1.00 44.75 60  B 1 
ATOM 3684 C CD    . PRO B 2 60  ? -17.015 26.444  52.286  1.00 51.49 60  B 1 
ATOM 3685 N N     . TYR B 2 61  ? -15.097 22.615  50.577  1.00 44.63 61  B 1 
ATOM 3686 C CA    . TYR B 2 61  ? -15.364 21.353  49.908  1.00 48.00 61  B 1 
ATOM 3687 C C     . TYR B 2 61  ? -16.168 20.487  50.874  1.00 44.37 61  B 1 
ATOM 3688 O O     . TYR B 2 61  ? -15.612 19.831  51.753  1.00 47.49 61  B 1 
ATOM 3689 C CB    . TYR B 2 61  ? -14.041 20.704  49.476  1.00 46.83 61  B 1 
ATOM 3690 C CG    . TYR B 2 61  ? -13.955 20.368  48.002  1.00 44.86 61  B 1 
ATOM 3691 C CD1   . TYR B 2 61  ? -14.241 19.065  47.555  1.00 44.04 61  B 1 
ATOM 3692 C CD2   . TYR B 2 61  ? -13.562 21.353  47.074  1.00 45.47 61  B 1 
ATOM 3693 C CE1   . TYR B 2 61  ? -14.118 18.747  46.182  1.00 38.64 61  B 1 
ATOM 3694 C CE2   . TYR B 2 61  ? -13.440 21.048  45.718  1.00 40.14 61  B 1 
ATOM 3695 C CZ    . TYR B 2 61  ? -13.711 19.733  45.266  1.00 38.99 61  B 1 
ATOM 3696 O OH    . TYR B 2 61  ? -13.582 19.420  43.939  1.00 38.63 61  B 1 
ATOM 3697 N N     . THR B 2 62  ? -17.481 20.553  50.772  1.00 42.42 62  B 1 
ATOM 3698 C CA    . THR B 2 62  ? -18.368 19.731  51.577  1.00 48.59 62  B 1 
ATOM 3699 C C     . THR B 2 62  ? -18.040 18.297  51.200  1.00 44.49 62  B 1 
ATOM 3700 O O     . THR B 2 62  ? -18.127 17.934  50.026  1.00 45.19 62  B 1 
ATOM 3701 C CB    . THR B 2 62  ? -19.850 20.049  51.335  1.00 47.27 62  B 1 
ATOM 3702 O OG1   . THR B 2 62  ? -20.032 21.409  51.037  1.00 45.55 62  B 1 
ATOM 3703 C CG2   . THR B 2 62  ? -20.688 19.756  52.574  1.00 48.31 62  B 1 
ATOM 3704 N N     . GLN B 2 63  ? -17.594 17.516  52.192  1.00 38.35 63  B 1 
ATOM 3705 C CA    . GLN B 2 63  ? -17.286 16.105  51.983  1.00 46.34 63  B 1 
ATOM 3706 C C     . GLN B 2 63  ? -18.524 15.435  51.408  1.00 46.66 63  B 1 
ATOM 3707 O O     . GLN B 2 63  ? -19.501 15.204  52.120  1.00 45.42 63  B 1 
ATOM 3708 C CB    . GLN B 2 63  ? -16.879 15.436  53.307  1.00 42.46 63  B 1 
ATOM 3709 C CG    . GLN B 2 63  ? -15.395 15.609  53.659  1.00 37.34 63  B 1 
ATOM 3710 C CD    . GLN B 2 63  ? -15.026 14.912  54.968  1.00 35.55 63  B 1 
ATOM 3711 O OE1   . GLN B 2 63  ? -15.828 14.725  55.864  1.00 35.80 63  B 1 
ATOM 3712 N NE2   . GLN B 2 63  ? -13.786 14.496  55.127  1.00 32.70 63  B 1 
ATOM 3713 N N     . ALA B 2 64  ? -18.485 15.173  50.104  1.00 37.03 64  B 1 
ATOM 3714 C CA    . ALA B 2 64  ? -19.524 14.393  49.461  1.00 41.90 64  B 1 
ATOM 3715 C C     . ALA B 2 64  ? -19.521 13.028  50.137  1.00 38.66 64  B 1 
ATOM 3716 O O     . ALA B 2 64  ? -18.570 12.265  50.004  1.00 39.88 64  B 1 
ATOM 3717 C CB    . ALA B 2 64  ? -19.247 14.323  47.954  1.00 41.17 64  B 1 
ATOM 3718 N N     . GLN B 2 65  ? -20.562 12.758  50.930  1.00 45.24 65  B 1 
ATOM 3719 C CA    . GLN B 2 65  ? -20.751 11.441  51.510  1.00 51.64 65  B 1 
ATOM 3720 C C     . GLN B 2 65  ? -20.697 10.409  50.384  1.00 50.12 65  B 1 
ATOM 3721 O O     . GLN B 2 65  ? -21.265 10.648  49.316  1.00 49.25 65  B 1 
ATOM 3722 C CB    . GLN B 2 65  ? -22.091 11.342  52.247  1.00 47.19 65  B 1 
ATOM 3723 C CG    . GLN B 2 65  ? -22.023 11.888  53.675  1.00 42.01 65  B 1 
ATOM 3724 C CD    . GLN B 2 65  ? -23.326 11.634  54.454  1.00 39.27 65  B 1 
ATOM 3725 O OE1   . GLN B 2 65  ? -24.393 11.415  53.900  1.00 40.94 65  B 1 
ATOM 3726 N NE2   . GLN B 2 65  ? -23.272 11.647  55.761  1.00 36.92 65  B 1 
ATOM 3727 N N     . PRO B 2 66  ? -20.027 9.278   50.606  1.00 36.60 66  B 1 
ATOM 3728 C CA    . PRO B 2 66  ? -19.993 8.208   49.633  1.00 42.14 66  B 1 
ATOM 3729 C C     . PRO B 2 66  ? -21.431 7.710   49.453  1.00 40.31 66  B 1 
ATOM 3730 O O     . PRO B 2 66  ? -21.942 6.975   50.293  1.00 41.63 66  B 1 
ATOM 3731 C CB    . PRO B 2 66  ? -19.048 7.152   50.212  1.00 41.19 66  B 1 
ATOM 3732 C CG    . PRO B 2 66  ? -19.130 7.374   51.722  1.00 42.61 66  B 1 
ATOM 3733 C CD    . PRO B 2 66  ? -19.364 8.884   51.839  1.00 49.20 66  B 1 
ATOM 3734 N N     . GLN B 2 67  ? -22.101 8.193   48.397  1.00 38.06 67  B 1 
ATOM 3735 C CA    . GLN B 2 67  ? -23.418 7.687   48.063  1.00 44.45 67  B 1 
ATOM 3736 C C     . GLN B 2 67  ? -23.282 6.185   47.852  1.00 42.66 67  B 1 
ATOM 3737 O O     . GLN B 2 67  ? -22.433 5.729   47.093  1.00 43.10 67  B 1 
ATOM 3738 C CB    . GLN B 2 67  ? -24.020 8.388   46.844  1.00 42.36 67  B 1 
ATOM 3739 C CG    . GLN B 2 67  ? -24.538 9.794   47.198  1.00 40.14 67  B 1 
ATOM 3740 C CD    . GLN B 2 67  ? -25.336 10.444  46.060  1.00 38.98 67  B 1 
ATOM 3741 O OE1   . GLN B 2 67  ? -25.374 9.990   44.927  1.00 39.99 67  B 1 
ATOM 3742 N NE2   . GLN B 2 67  ? -26.009 11.539  46.329  1.00 37.65 67  B 1 
ATOM 3743 N N     . GLN B 2 68  ? -24.080 5.443   48.599  1.00 40.07 68  B 1 
ATOM 3744 C CA    . GLN B 2 68  ? -24.104 3.995   48.509  1.00 47.77 68  B 1 
ATOM 3745 C C     . GLN B 2 68  ? -24.328 3.596   47.050  1.00 46.47 68  B 1 
ATOM 3746 O O     . GLN B 2 68  ? -25.139 4.227   46.370  1.00 45.29 68  B 1 
ATOM 3747 C CB    . GLN B 2 68  ? -25.214 3.420   49.396  1.00 44.78 68  B 1 
ATOM 3748 C CG    . GLN B 2 68  ? -24.863 3.467   50.886  1.00 42.10 68  B 1 
ATOM 3749 C CD    . GLN B 2 68  ? -25.958 2.867   51.763  1.00 38.31 68  B 1 
ATOM 3750 O OE1   . GLN B 2 68  ? -27.100 2.709   51.379  1.00 38.92 68  B 1 
ATOM 3751 N NE2   . GLN B 2 68  ? -25.650 2.519   52.996  1.00 34.91 68  B 1 
ATOM 3752 N N     . PRO B 2 69  ? -23.613 2.567   46.567  1.00 39.12 69  B 1 
ATOM 3753 C CA    . PRO B 2 69  ? -23.805 2.074   45.216  1.00 43.69 69  B 1 
ATOM 3754 C C     . PRO B 2 69  ? -25.261 1.625   45.098  1.00 41.69 69  B 1 
ATOM 3755 O O     . PRO B 2 69  ? -25.653 0.622   45.701  1.00 43.80 69  B 1 
ATOM 3756 C CB    . PRO B 2 69  ? -22.798 0.931   45.042  1.00 42.63 69  B 1 
ATOM 3757 C CG    . PRO B 2 69  ? -22.557 0.438   46.467  1.00 42.93 69  B 1 
ATOM 3758 C CD    . PRO B 2 69  ? -22.695 1.710   47.306  1.00 48.87 69  B 1 
ATOM 3759 N N     . LEU B 2 70  ? -26.071 2.439   44.384  1.00 42.19 70  B 1 
ATOM 3760 C CA    . LEU B 2 70  ? -27.440 2.068   44.073  1.00 49.88 70  B 1 
ATOM 3761 C C     . LEU B 2 70  ? -27.382 0.706   43.398  1.00 47.47 70  B 1 
ATOM 3762 O O     . LEU B 2 70  ? -26.770 0.553   42.339  1.00 48.60 70  B 1 
ATOM 3763 C CB    . LEU B 2 70  ? -28.097 3.130   43.178  1.00 48.00 70  B 1 
ATOM 3764 C CG    . LEU B 2 70  ? -28.675 4.325   43.958  1.00 44.05 70  B 1 
ATOM 3765 C CD1   . LEU B 2 70  ? -28.964 5.493   43.013  1.00 42.36 70  B 1 
ATOM 3766 C CD2   . LEU B 2 70  ? -29.992 3.944   44.656  1.00 47.61 70  B 1 
ATOM 3767 N N     . GLN B 2 71  ? -27.964 -0.298  44.060  1.00 43.92 71  B 1 
ATOM 3768 C CA    . GLN B 2 71  ? -28.088 -1.622  43.487  1.00 50.40 71  B 1 
ATOM 3769 C C     . GLN B 2 71  ? -28.774 -1.461  42.135  1.00 49.05 71  B 1 
ATOM 3770 O O     . GLN B 2 71  ? -29.841 -0.841  42.082  1.00 49.37 71  B 1 
ATOM 3771 C CB    . GLN B 2 71  ? -28.903 -2.548  44.393  1.00 47.20 71  B 1 
ATOM 3772 C CG    . GLN B 2 71  ? -28.091 -3.075  45.586  1.00 43.29 71  B 1 
ATOM 3773 C CD    . GLN B 2 71  ? -28.879 -4.103  46.407  1.00 40.27 71  B 1 
ATOM 3774 O OE1   . GLN B 2 71  ? -30.082 -4.239  46.305  1.00 40.28 71  B 1 
ATOM 3775 N NE2   . GLN B 2 71  ? -28.210 -4.858  47.253  1.00 36.90 71  B 1 
ATOM 3776 N N     . PRO B 2 72  ? -28.173 -1.975  41.054  1.00 41.42 72  B 1 
ATOM 3777 C CA    . PRO B 2 72  ? -28.821 -1.970  39.762  1.00 46.03 72  B 1 
ATOM 3778 C C     . PRO B 2 72  ? -30.072 -2.839  39.895  1.00 42.93 72  B 1 
ATOM 3779 O O     . PRO B 2 72  ? -29.992 -4.068  39.866  1.00 44.20 72  B 1 
ATOM 3780 C CB    . PRO B 2 72  ? -27.782 -2.513  38.777  1.00 45.41 72  B 1 
ATOM 3781 C CG    . PRO B 2 72  ? -26.897 -3.406  39.643  1.00 47.34 72  B 1 
ATOM 3782 C CD    . PRO B 2 72  ? -26.911 -2.718  41.008  1.00 54.58 72  B 1 
ATOM 3783 N N     . GLN B 2 73  ? -31.202 -2.191  40.126  1.00 42.27 73  B 1 
ATOM 3784 C CA    . GLN B 2 73  ? -32.468 -2.875  40.169  1.00 48.05 73  B 1 
ATOM 3785 C C     . GLN B 2 73  ? -32.684 -3.420  38.759  1.00 46.38 73  B 1 
ATOM 3786 O O     . GLN B 2 73  ? -32.857 -2.653  37.814  1.00 47.98 73  B 1 
ATOM 3787 C CB    . GLN B 2 73  ? -33.573 -1.931  40.659  1.00 45.36 73  B 1 
ATOM 3788 C CG    . GLN B 2 73  ? -34.678 -2.666  41.432  1.00 42.02 73  B 1 
ATOM 3789 C CD    . GLN B 2 73  ? -35.742 -1.736  42.017  1.00 40.24 73  B 1 
ATOM 3790 O OE1   . GLN B 2 73  ? -35.897 -0.591  41.644  1.00 40.02 73  B 1 
ATOM 3791 N NE2   . GLN B 2 73  ? -36.537 -2.211  42.952  1.00 37.22 73  B 1 
ATOM 3792 N N     . LEU B 2 74  ? -32.580 -4.726  38.634  1.00 45.16 74  B 1 
ATOM 3793 C CA    . LEU B 2 74  ? -32.888 -5.458  37.418  1.00 51.70 74  B 1 
ATOM 3794 C C     . LEU B 2 74  ? -34.361 -5.197  37.096  1.00 49.02 74  B 1 
ATOM 3795 O O     . LEU B 2 74  ? -35.234 -5.918  37.563  1.00 50.51 74  B 1 
ATOM 3796 C CB    . LEU B 2 74  ? -32.622 -6.962  37.638  1.00 50.36 74  B 1 
ATOM 3797 C CG    . LEU B 2 74  ? -31.140 -7.380  37.536  1.00 46.67 74  B 1 
ATOM 3798 C CD1   . LEU B 2 74  ? -30.929 -8.749  38.164  1.00 45.18 74  B 1 
ATOM 3799 C CD2   . LEU B 2 74  ? -30.693 -7.453  36.067  1.00 50.71 74  B 1 
ATOM 3800 N N     . GLN B 2 75  ? -34.626 -4.096  36.371  1.00 42.11 75  B 1 
ATOM 3801 C CA    . GLN B 2 75  ? -35.964 -3.887  35.856  1.00 49.12 75  B 1 
ATOM 3802 C C     . GLN B 2 75  ? -36.274 -5.075  34.949  1.00 46.89 75  B 1 
ATOM 3803 O O     . GLN B 2 75  ? -35.459 -5.394  34.078  1.00 46.94 75  B 1 
ATOM 3804 C CB    . GLN B 2 75  ? -36.119 -2.556  35.126  1.00 47.10 75  B 1 
ATOM 3805 C CG    . GLN B 2 75  ? -36.247 -1.388  36.121  1.00 44.53 75  B 1 
ATOM 3806 C CD    . GLN B 2 75  ? -36.675 -0.066  35.451  1.00 42.13 75  B 1 
ATOM 3807 O OE1   . GLN B 2 75  ? -36.710 0.073   34.243  1.00 41.46 75  B 1 
ATOM 3808 N NE2   . GLN B 2 75  ? -37.016 0.921   36.222  1.00 38.65 75  B 1 
ATOM 3809 N N     . PRO B 2 76  ? -37.392 -5.757  35.191  1.00 38.17 76  B 1 
ATOM 3810 C CA    . PRO B 2 76  ? -37.764 -6.893  34.381  1.00 44.69 76  B 1 
ATOM 3811 C C     . PRO B 2 76  ? -37.879 -6.406  32.936  1.00 42.28 76  B 1 
ATOM 3812 O O     . PRO B 2 76  ? -38.528 -5.396  32.659  1.00 42.13 76  B 1 
ATOM 3813 C CB    . PRO B 2 76  ? -39.089 -7.402  34.954  1.00 43.21 76  B 1 
ATOM 3814 C CG    . PRO B 2 76  ? -39.675 -6.181  35.646  1.00 46.10 76  B 1 
ATOM 3815 C CD    . PRO B 2 76  ? -38.450 -5.431  36.139  1.00 52.43 76  B 1 
ATOM 3816 N N     . TYR B 2 77  ? -37.207 -7.126  32.046  1.00 42.92 77  B 1 
ATOM 3817 C CA    . TYR B 2 77  ? -37.304 -6.930  30.615  1.00 47.34 77  B 1 
ATOM 3818 C C     . TYR B 2 77  ? -38.776 -7.092  30.225  1.00 43.77 77  B 1 
ATOM 3819 O O     . TYR B 2 77  ? -39.278 -8.205  30.087  1.00 46.41 77  B 1 
ATOM 3820 C CB    . TYR B 2 77  ? -36.385 -7.942  29.901  1.00 45.94 77  B 1 
ATOM 3821 C CG    . TYR B 2 77  ? -35.415 -7.322  28.909  1.00 43.80 77  B 1 
ATOM 3822 C CD1   . TYR B 2 77  ? -35.716 -7.289  27.535  1.00 43.06 77  B 1 
ATOM 3823 C CD2   . TYR B 2 77  ? -34.188 -6.811  29.360  1.00 44.61 77  B 1 
ATOM 3824 C CE1   . TYR B 2 77  ? -34.796 -6.755  26.623  1.00 37.86 77  B 1 
ATOM 3825 C CE2   . TYR B 2 77  ? -33.256 -6.272  28.455  1.00 39.54 77  B 1 
ATOM 3826 C CZ    . TYR B 2 77  ? -33.556 -6.249  27.074  1.00 38.54 77  B 1 
ATOM 3827 O OH    . TYR B 2 77  ? -32.650 -5.744  26.180  1.00 38.63 77  B 1 
ATOM 3828 N N     . THR B 2 78  ? -39.480 -5.977  30.140  1.00 41.00 78  B 1 
ATOM 3829 C CA    . THR B 2 78  ? -40.876 -5.976  29.723  1.00 48.25 78  B 1 
ATOM 3830 C C     . THR B 2 78  ? -40.868 -6.445  28.282  1.00 44.07 78  B 1 
ATOM 3831 O O     . THR B 2 78  ? -40.295 -5.777  27.427  1.00 44.81 78  B 1 
ATOM 3832 C CB    . THR B 2 78  ? -41.537 -4.595  29.866  1.00 47.13 78  B 1 
ATOM 3833 O OG1   . THR B 2 78  ? -41.013 -3.897  30.970  1.00 45.60 78  B 1 
ATOM 3834 C CG2   . THR B 2 78  ? -43.044 -4.720  30.107  1.00 48.04 78  B 1 
ATOM 3835 N N     . GLN B 2 79  ? -41.412 -7.634  28.042  1.00 36.49 79  B 1 
ATOM 3836 C CA    . GLN B 2 79  ? -41.551 -8.177  26.700  1.00 44.91 79  B 1 
ATOM 3837 C C     . GLN B 2 79  ? -42.331 -7.160  25.872  1.00 44.87 79  B 1 
ATOM 3838 O O     . GLN B 2 79  ? -43.530 -6.987  26.063  1.00 43.98 79  B 1 
ATOM 3839 C CB    . GLN B 2 79  ? -42.279 -9.530  26.722  1.00 41.82 79  B 1 
ATOM 3840 C CG    . GLN B 2 79  ? -41.348 -10.733 26.920  1.00 36.97 79  B 1 
ATOM 3841 C CD    . GLN B 2 79  ? -42.102 -12.063 26.923  1.00 35.44 79  B 1 
ATOM 3842 O OE1   . GLN B 2 79  ? -43.258 -12.146 27.284  1.00 35.90 79  B 1 
ATOM 3843 N NE2   . GLN B 2 79  ? -41.462 -13.146 26.533  1.00 33.46 79  B 1 
ATOM 3844 N N     . ALA B 2 80  ? -41.611 -6.444  25.003  1.00 37.73 80  B 1 
ATOM 3845 C CA    . ALA B 2 80  ? -42.245 -5.573  24.034  1.00 43.20 80  B 1 
ATOM 3846 C C     . ALA B 2 80  ? -43.138 -6.460  23.162  1.00 39.86 80  B 1 
ATOM 3847 O O     . ALA B 2 80  ? -42.637 -7.297  22.418  1.00 41.43 80  B 1 
ATOM 3848 C CB    . ALA B 2 80  ? -41.171 -4.841  23.236  1.00 43.09 80  B 1 
ATOM 3849 N N     . GLN B 2 81  ? -44.452 -6.311  23.323  1.00 41.84 81  B 1 
ATOM 3850 C CA    . GLN B 2 81  ? -45.393 -7.005  22.468  1.00 49.71 81  B 1 
ATOM 3851 C C     . GLN B 2 81  ? -45.068 -6.648  21.017  1.00 48.34 81  B 1 
ATOM 3852 O O     . GLN B 2 81  ? -44.861 -5.466  20.719  1.00 47.96 81  B 1 
ATOM 3853 C CB    . GLN B 2 81  ? -46.840 -6.627  22.793  1.00 45.80 81  B 1 
ATOM 3854 C CG    . GLN B 2 81  ? -47.401 -7.399  23.981  1.00 40.74 81  B 1 
ATOM 3855 C CD    . GLN B 2 81  ? -48.897 -7.136  24.208  1.00 37.87 81  B 1 
ATOM 3856 O OE1   . GLN B 2 81  ? -49.448 -6.130  23.788  1.00 40.14 81  B 1 
ATOM 3857 N NE2   . GLN B 2 81  ? -49.589 -8.025  24.878  1.00 36.14 81  B 1 
ATOM 3858 N N     . PRO B 2 82  ? -45.013 -7.633  20.125  1.00 35.22 82  B 1 
ATOM 3859 C CA    . PRO B 2 82  ? -44.813 -7.371  18.714  1.00 41.80 82  B 1 
ATOM 3860 C C     . PRO B 2 82  ? -45.999 -6.535  18.236  1.00 40.02 82  B 1 
ATOM 3861 O O     . PRO B 2 82  ? -47.118 -7.039  18.146  1.00 42.01 82  B 1 
ATOM 3862 C CB    . PRO B 2 82  ? -44.721 -8.749  18.051  1.00 41.55 82  B 1 
ATOM 3863 C CG    . PRO B 2 82  ? -45.509 -9.665  18.990  1.00 43.59 82  B 1 
ATOM 3864 C CD    . PRO B 2 82  ? -45.261 -9.041  20.366  1.00 51.15 82  B 1 
ATOM 3865 N N     . GLN B 2 83  ? -45.767 -5.226  18.000  1.00 37.06 83  B 1 
ATOM 3866 C CA    . GLN B 2 83  ? -46.789 -4.388  17.403  1.00 44.36 83  B 1 
ATOM 3867 C C     . GLN B 2 83  ? -47.160 -5.001  16.058  1.00 42.67 83  B 1 
ATOM 3868 O O     . GLN B 2 83  ? -46.293 -5.230  15.217  1.00 43.51 83  B 1 
ATOM 3869 C CB    . GLN B 2 83  ? -46.324 -2.935  17.253  1.00 42.63 83  B 1 
ATOM 3870 C CG    . GLN B 2 83  ? -46.338 -2.186  18.594  1.00 40.71 83  B 1 
ATOM 3871 C CD    . GLN B 2 83  ? -46.067 -0.681  18.451  1.00 39.54 83  B 1 
ATOM 3872 O OE1   . GLN B 2 83  ? -45.664 -0.176  17.414  1.00 40.62 83  B 1 
ATOM 3873 N NE2   . GLN B 2 83  ? -46.284 0.087   19.492  1.00 38.41 83  B 1 
ATOM 3874 N N     . GLN B 2 84  ? -48.455 -5.303  15.904  1.00 37.49 84  B 1 
ATOM 3875 C CA    . GLN B 2 84  ? -48.970 -5.867  14.671  1.00 45.67 84  B 1 
ATOM 3876 C C     . GLN B 2 84  ? -48.608 -4.933  13.512  1.00 43.85 84  B 1 
ATOM 3877 O O     . GLN B 2 84  ? -48.781 -3.721  13.642  1.00 43.46 84  B 1 
ATOM 3878 C CB    . GLN B 2 84  ? -50.484 -6.049  14.747  1.00 43.62 84  B 1 
ATOM 3879 C CG    . GLN B 2 84  ? -50.886 -7.254  15.617  1.00 41.40 84  B 1 
ATOM 3880 C CD    . GLN B 2 84  ? -52.400 -7.459  15.669  1.00 37.79 84  B 1 
ATOM 3881 O OE1   . GLN B 2 84  ? -53.188 -6.585  15.373  1.00 38.93 84  B 1 
ATOM 3882 N NE2   . GLN B 2 84  ? -52.854 -8.627  16.065  1.00 35.31 84  B 1 
ATOM 3883 N N     . PRO B 2 85  ? -48.084 -5.468  12.405  1.00 38.41 85  B 1 
ATOM 3884 C CA    . PRO B 2 85  ? -47.794 -4.665  11.234  1.00 43.57 85  B 1 
ATOM 3885 C C     . PRO B 2 85  ? -49.107 -4.023  10.774  1.00 41.79 85  B 1 
ATOM 3886 O O     . PRO B 2 85  ? -50.037 -4.723  10.383  1.00 44.49 85  B 1 
ATOM 3887 C CB    . PRO B 2 85  ? -47.194 -5.633  10.202  1.00 43.10 85  B 1 
ATOM 3888 C CG    . PRO B 2 85  ? -47.763 -6.993  10.610  1.00 44.27 85  B 1 
ATOM 3889 C CD    . PRO B 2 85  ? -47.876 -6.883  12.133  1.00 51.12 85  B 1 
ATOM 3890 N N     . LEU B 2 86  ? -49.191 -2.673  10.880  1.00 41.87 86  B 1 
ATOM 3891 C CA    . LEU B 2 86  ? -50.315 -1.917  10.358  1.00 50.97 86  B 1 
ATOM 3892 C C     . LEU B 2 86  ? -50.473 -2.276  8.880   1.00 48.66 86  B 1 
ATOM 3893 O O     . LEU B 2 86  ? -49.578 -2.014  8.080   1.00 50.38 86  B 1 
ATOM 3894 C CB    . LEU B 2 86  ? -50.094 -0.411  10.555  1.00 49.71 86  B 1 
ATOM 3895 C CG    . LEU B 2 86  ? -50.459 0.102   11.964  1.00 46.42 86  B 1 
ATOM 3896 C CD1   . LEU B 2 86  ? -49.861 1.480   12.204  1.00 44.73 86  B 1 
ATOM 3897 C CD2   . LEU B 2 86  ? -51.985 0.203   12.130  1.00 50.08 86  B 1 
ATOM 3898 N N     . GLN B 2 87  ? -51.588 -2.918  8.545   1.00 44.22 87  B 1 
ATOM 3899 C CA    . GLN B 2 87  ? -51.903 -3.241  7.161   1.00 51.83 87  B 1 
ATOM 3900 C C     . GLN B 2 87  ? -51.892 -1.940  6.365   1.00 50.38 87  B 1 
ATOM 3901 O O     . GLN B 2 87  ? -52.597 -1.002  6.741   1.00 51.15 87  B 1 
ATOM 3902 C CB    . GLN B 2 87  ? -53.272 -3.923  7.045   1.00 49.02 87  B 1 
ATOM 3903 C CG    . GLN B 2 87  ? -53.235 -5.404  7.450   1.00 45.26 87  B 1 
ATOM 3904 C CD    . GLN B 2 87  ? -54.568 -6.116  7.192   1.00 41.49 87  B 1 
ATOM 3905 O OE1   . GLN B 2 87  ? -55.604 -5.510  6.971   1.00 41.39 87  B 1 
ATOM 3906 N NE2   . GLN B 2 87  ? -54.582 -7.431  7.220   1.00 38.26 87  B 1 
ATOM 3907 N N     . PRO B 2 88  ? -51.096 -1.840  5.298   1.00 40.74 88  B 1 
ATOM 3908 C CA    . PRO B 2 88  ? -51.118 -0.694  4.420   1.00 45.61 88  B 1 
ATOM 3909 C C     . PRO B 2 88  ? -52.516 -0.635  3.800   1.00 42.62 88  B 1 
ATOM 3910 O O     . PRO B 2 88  ? -52.854 -1.440  2.935   1.00 43.64 88  B 1 
ATOM 3911 C CB    . PRO B 2 88  ? -50.002 -0.924  3.405   1.00 45.08 88  B 1 
ATOM 3912 C CG    . PRO B 2 88  ? -49.865 -2.442  3.354   1.00 47.47 88  B 1 
ATOM 3913 C CD    . PRO B 2 88  ? -50.211 -2.884  4.774   1.00 54.96 88  B 1 
ATOM 3914 N N     . GLN B 2 89  ? -53.338 0.282   4.312   1.00 42.79 89  B 1 
ATOM 3915 C CA    . GLN B 2 89  ? -54.665 0.496   3.776   1.00 49.45 89  B 1 
ATOM 3916 C C     . GLN B 2 89  ? -54.486 1.025   2.358   1.00 47.85 89  B 1 
ATOM 3917 O O     . GLN B 2 89  ? -54.055 2.164   2.163   1.00 50.72 89  B 1 
ATOM 3918 C CB    . GLN B 2 89  ? -55.463 1.423   4.708   1.00 47.17 89  B 1 
ATOM 3919 C CG    . GLN B 2 89  ? -56.985 1.231   4.567   1.00 42.83 89  B 1 
ATOM 3920 C CD    . GLN B 2 89  ? -57.789 2.072   5.563   1.00 40.71 89  B 1 
ATOM 3921 O OE1   . GLN B 2 89  ? -57.339 3.060   6.104   1.00 40.73 89  B 1 
ATOM 3922 N NE2   . GLN B 2 89  ? -59.026 1.716   5.829   1.00 37.50 89  B 1 
ATOM 3923 N N     . LEU B 2 90  ? -54.746 0.156   1.383   1.00 46.55 90  B 1 
ATOM 3924 C CA    . LEU B 2 90  ? -54.756 0.488   -0.037  1.00 52.52 90  B 1 
ATOM 3925 C C     . LEU B 2 90  ? -55.831 1.555   -0.248  1.00 49.41 90  B 1 
ATOM 3926 O O     . LEU B 2 90  ? -57.010 1.232   -0.410  1.00 51.13 90  B 1 
ATOM 3927 C CB    . LEU B 2 90  ? -55.053 -0.779  -0.867  1.00 51.80 90  B 1 
ATOM 3928 C CG    . LEU B 2 90  ? -53.841 -1.709  -1.069  1.00 48.60 90  B 1 
ATOM 3929 C CD1   . LEU B 2 90  ? -54.300 -3.082  -1.549  1.00 46.85 90  B 1 
ATOM 3930 C CD2   . LEU B 2 90  ? -52.878 -1.141  -2.123  1.00 52.10 90  B 1 
ATOM 3931 N N     . GLN B 2 91  ? -55.411 2.841   -0.183  1.00 45.72 91  B 1 
ATOM 3932 C CA    . GLN B 2 91  ? -56.320 3.895   -0.597  1.00 52.32 91  B 1 
ATOM 3933 C C     . GLN B 2 91  ? -56.672 3.646   -2.061  1.00 49.89 91  B 1 
ATOM 3934 O O     . GLN B 2 91  ? -55.767 3.464   -2.878  1.00 50.17 91  B 1 
ATOM 3935 C CB    . GLN B 2 91  ? -55.735 5.295   -0.386  1.00 50.34 91  B 1 
ATOM 3936 C CG    . GLN B 2 91  ? -55.809 5.725   1.085   1.00 47.22 91  B 1 
ATOM 3937 C CD    . GLN B 2 91  ? -55.483 7.206   1.299   1.00 44.22 91  B 1 
ATOM 3938 O OE1   . GLN B 2 91  ? -55.046 7.921   0.416   1.00 42.97 91  B 1 
ATOM 3939 N NE2   . GLN B 2 91  ? -55.695 7.717   2.495   1.00 39.86 91  B 1 
ATOM 3940 N N     . PRO B 2 92  ? -57.981 3.590   -2.399  1.00 45.85 92  B 1 
ATOM 3941 C CA    . PRO B 2 92  ? -58.390 3.339   -3.761  1.00 50.46 92  B 1 
ATOM 3942 C C     . PRO B 2 92  ? -57.848 4.470   -4.631  1.00 47.45 92  B 1 
ATOM 3943 O O     . PRO B 2 92  ? -58.100 5.644   -4.368  1.00 48.14 92  B 1 
ATOM 3944 C CB    . PRO B 2 92  ? -59.921 3.280   -3.733  1.00 49.54 92  B 1 
ATOM 3945 C CG    . PRO B 2 92  ? -60.291 4.099   -2.505  1.00 52.57 92  B 1 
ATOM 3946 C CD    . PRO B 2 92  ? -59.134 3.847   -1.544  1.00 58.35 92  B 1 
ATOM 3947 N N     . TYR B 2 93  ? -57.081 4.087   -5.655  1.00 43.11 93  B 1 
ATOM 3948 C CA    . TYR B 2 93  ? -56.649 4.982   -6.716  1.00 48.20 93  B 1 
ATOM 3949 C C     . TYR B 2 93  ? -57.899 5.594   -7.351  1.00 43.56 93  B 1 
ATOM 3950 O O     . TYR B 2 93  ? -58.597 4.936   -8.126  1.00 46.51 93  B 1 
ATOM 3951 C CB    . TYR B 2 93  ? -55.795 4.211   -7.739  1.00 47.43 93  B 1 
ATOM 3952 C CG    . TYR B 2 93  ? -54.354 4.661   -7.804  1.00 45.39 93  B 1 
ATOM 3953 C CD1   . TYR B 2 93  ? -53.944 5.565   -8.805  1.00 44.54 93  B 1 
ATOM 3954 C CD2   . TYR B 2 93  ? -53.407 4.182   -6.883  1.00 46.10 93  B 1 
ATOM 3955 C CE1   . TYR B 2 93  ? -52.606 5.965   -8.895  1.00 39.69 93  B 1 
ATOM 3956 C CE2   . TYR B 2 93  ? -52.062 4.583   -6.961  1.00 41.57 93  B 1 
ATOM 3957 C CZ    . TYR B 2 93  ? -51.663 5.473   -7.975  1.00 40.75 93  B 1 
ATOM 3958 O OH    . TYR B 2 93  ? -50.345 5.863   -8.070  1.00 40.80 93  B 1 
ATOM 3959 N N     . THR B 2 94  ? -58.210 6.822   -6.954  1.00 47.23 94  B 1 
ATOM 3960 C CA    . THR B 2 94  ? -59.330 7.550   -7.531  1.00 53.08 94  B 1 
ATOM 3961 C C     . THR B 2 94  ? -58.982 7.778   -8.986  1.00 48.56 94  B 1 
ATOM 3962 O O     . THR B 2 94  ? -58.031 8.484   -9.299  1.00 50.23 94  B 1 
ATOM 3963 C CB    . THR B 2 94  ? -59.607 8.882   -6.807  1.00 51.72 94  B 1 
ATOM 3964 O OG1   . THR B 2 94  ? -59.276 8.793   -5.447  1.00 49.52 94  B 1 
ATOM 3965 C CG2   . THR B 2 94  ? -61.090 9.252   -6.872  1.00 51.39 94  B 1 
ATOM 3966 N N     . GLN B 2 95  ? -59.703 7.097   -9.866  1.00 39.95 95  B 1 
ATOM 3967 C CA    . GLN B 2 95  ? -59.537 7.220   -11.311 1.00 44.82 95  B 1 
ATOM 3968 C C     . GLN B 2 95  ? -59.751 8.685   -11.686 1.00 43.05 95  B 1 
ATOM 3969 O O     . GLN B 2 95  ? -60.884 9.164   -11.708 1.00 42.88 95  B 1 
ATOM 3970 C CB    . GLN B 2 95  ? -60.535 6.288   -12.024 1.00 43.16 95  B 1 
ATOM 3971 C CG    . GLN B 2 95  ? -59.881 5.096   -12.707 1.00 38.32 95  B 1 
ATOM 3972 C CD    . GLN B 2 95  ? -60.889 4.144   -13.367 1.00 36.93 95  B 1 
ATOM 3973 O OE1   . GLN B 2 95  ? -62.088 4.258   -13.208 1.00 37.70 95  B 1 
ATOM 3974 N NE2   . GLN B 2 95  ? -60.428 3.203   -14.132 1.00 35.75 95  B 1 
ATOM 3975 N N     . ALA B 2 96  ? -58.649 9.406   -11.941 1.00 44.72 96  B 1 
ATOM 3976 C CA    . ALA B 2 96  ? -58.720 10.743  -12.493 1.00 48.61 96  B 1 
ATOM 3977 C C     . ALA B 2 96  ? -59.430 10.631  -13.849 1.00 44.88 96  B 1 
ATOM 3978 O O     . ALA B 2 96  ? -58.917 10.004  -14.769 1.00 46.50 96  B 1 
ATOM 3979 C CB    . ALA B 2 96  ? -57.314 11.322  -12.612 1.00 47.72 96  B 1 
ATOM 3980 N N     . GLN B 2 97  ? -60.658 11.201  -13.929 1.00 49.44 97  B 1 
ATOM 3981 C CA    . GLN B 2 97  ? -61.398 11.230  -15.181 1.00 54.22 97  B 1 
ATOM 3982 C C     . GLN B 2 97  ? -60.539 11.940  -16.233 1.00 51.90 97  B 1 
ATOM 3983 O O     . GLN B 2 97  ? -60.017 13.023  -15.960 1.00 52.09 97  B 1 
ATOM 3984 C CB    . GLN B 2 97  ? -62.739 11.946  -15.031 1.00 50.66 97  B 1 
ATOM 3985 C CG    . GLN B 2 97  ? -63.828 11.045  -14.450 1.00 45.03 97  B 1 
ATOM 3986 C CD    . GLN B 2 97  ? -65.211 11.714  -14.461 1.00 41.00 97  B 1 
ATOM 3987 O OE1   . GLN B 2 97  ? -65.347 12.921  -14.510 1.00 43.04 97  B 1 
ATOM 3988 N NE2   . GLN B 2 97  ? -66.276 10.947  -14.411 1.00 38.48 97  B 1 
ATOM 3989 N N     . PRO B 2 98  ? -60.398 11.355  -17.421 1.00 44.41 98  B 1 
ATOM 3990 C CA    . PRO B 2 98  ? -59.698 12.000  -18.506 1.00 48.20 98  B 1 
ATOM 3991 C C     . PRO B 2 98  ? -60.498 13.254  -18.892 1.00 45.81 98  B 1 
ATOM 3992 O O     . PRO B 2 98  ? -61.587 13.150  -19.447 1.00 48.14 98  B 1 
ATOM 3993 C CB    . PRO B 2 98  ? -59.625 10.960  -19.630 1.00 47.73 98  B 1 
ATOM 3994 C CG    . PRO B 2 98  ? -60.837 10.064  -19.369 1.00 48.79 98  B 1 
ATOM 3995 C CD    . PRO B 2 98  ? -60.980 10.091  -17.844 1.00 54.62 98  B 1 
ATOM 3996 N N     . GLN B 2 99  ? -59.967 14.452  -18.523 1.00 46.55 99  B 1 
ATOM 3997 C CA    . GLN B 2 99  ? -60.555 15.698  -18.999 1.00 49.95 99  B 1 
ATOM 3998 C C     . GLN B 2 99  ? -60.526 15.672  -20.526 1.00 47.15 99  B 1 
ATOM 3999 O O     . GLN B 2 99  ? -59.477 15.479  -21.136 1.00 48.68 99  B 1 
ATOM 4000 C CB    . GLN B 2 99  ? -59.838 16.925  -18.437 1.00 48.53 99  B 1 
ATOM 4001 C CG    . GLN B 2 99  ? -60.202 17.185  -16.966 1.00 45.60 99  B 1 
ATOM 4002 C CD    . GLN B 2 99  ? -59.652 18.505  -16.429 1.00 43.46 99  B 1 
ATOM 4003 O OE1   . GLN B 2 99  ? -58.838 19.183  -17.031 1.00 43.59 99  B 1 
ATOM 4004 N NE2   . GLN B 2 99  ? -60.083 18.928  -15.258 1.00 40.22 99  B 1 
ATOM 4005 N N     . GLN B 2 100 ? -61.714 15.816  -21.125 1.00 44.89 100 B 1 
ATOM 4006 C CA    . GLN B 2 100 ? -61.854 15.819  -22.570 1.00 51.15 100 B 1 
ATOM 4007 C C     . GLN B 2 100 ? -61.007 16.953  -23.154 1.00 47.96 100 B 1 
ATOM 4008 O O     . GLN B 2 100 ? -61.050 18.068  -22.633 1.00 48.28 100 B 1 
ATOM 4009 C CB    . GLN B 2 100 ? -63.320 15.991  -22.979 1.00 49.98 100 B 1 
ATOM 4010 C CG    . GLN B 2 100 ? -64.148 14.712  -22.761 1.00 46.98 100 B 1 
ATOM 4011 C CD    . GLN B 2 100 ? -65.597 14.864  -23.217 1.00 42.62 100 B 1 
ATOM 4012 O OE1   . GLN B 2 100 ? -66.123 15.950  -23.377 1.00 43.47 100 B 1 
ATOM 4013 N NE2   . GLN B 2 100 ? -66.297 13.770  -23.429 1.00 38.83 100 B 1 
ATOM 4014 N N     . PRO B 2 101 ? -60.239 16.694  -24.207 1.00 44.14 101 B 1 
ATOM 4015 C CA    . PRO B 2 101 ? -59.483 17.725  -24.884 1.00 48.27 101 B 1 
ATOM 4016 C C     . PRO B 2 101 ? -60.478 18.762  -25.414 1.00 45.59 101 B 1 
ATOM 4017 O O     . PRO B 2 101 ? -61.344 18.433  -26.223 1.00 48.99 101 B 1 
ATOM 4018 C CB    . PRO B 2 101 ? -58.698 17.021  -25.993 1.00 47.79 101 B 1 
ATOM 4019 C CG    . PRO B 2 101 ? -59.531 15.771  -26.283 1.00 48.10 101 B 1 
ATOM 4020 C CD    . PRO B 2 101 ? -60.140 15.429  -24.915 1.00 53.64 101 B 1 
ATOM 4021 N N     . LEU B 2 102 ? -60.367 20.025  -24.916 1.00 47.88 102 B 1 
ATOM 4022 C CA    . LEU B 2 102 ? -61.147 21.141  -25.436 1.00 53.76 102 B 1 
ATOM 4023 C C     . LEU B 2 102 ? -60.876 21.239  -26.936 1.00 50.17 102 B 1 
ATOM 4024 O O     . LEU B 2 102 ? -59.742 21.456  -27.359 1.00 53.19 102 B 1 
ATOM 4025 C CB    . LEU B 2 102 ? -60.766 22.447  -24.705 1.00 53.23 102 B 1 
ATOM 4026 C CG    . LEU B 2 102 ? -61.495 22.629  -23.350 1.00 48.75 102 B 1 
ATOM 4027 C CD1   . LEU B 2 102 ? -60.809 23.700  -22.514 1.00 46.28 102 B 1 
ATOM 4028 C CD2   . LEU B 2 102 ? -62.952 23.047  -23.575 1.00 51.04 102 B 1 
ATOM 4029 N N     . GLN B 2 103 ? -61.930 21.043  -27.726 1.00 57.60 103 B 1 
ATOM 4030 C CA    . GLN B 2 103 ? -61.855 21.191  -29.175 1.00 60.71 103 B 1 
ATOM 4031 C C     . GLN B 2 103 ? -61.415 22.627  -29.478 1.00 57.05 103 B 1 
ATOM 4032 O O     . GLN B 2 103 ? -62.032 23.561  -28.956 1.00 60.03 103 B 1 
ATOM 4033 C CB    . GLN B 2 103 ? -63.206 20.895  -29.839 1.00 58.65 103 B 1 
ATOM 4034 C CG    . GLN B 2 103 ? -63.505 19.391  -29.925 1.00 53.34 103 B 1 
ATOM 4035 C CD    . GLN B 2 103 ? -64.783 19.096  -30.724 1.00 48.79 103 B 1 
ATOM 4036 O OE1   . GLN B 2 103 ? -65.617 19.950  -30.956 1.00 48.09 103 B 1 
ATOM 4037 N NE2   . GLN B 2 103 ? -64.974 17.870  -31.172 1.00 43.72 103 B 1 
ATOM 4038 N N     . PRO B 2 104 ? -60.403 22.833  -30.301 1.00 50.00 104 B 1 
ATOM 4039 C CA    . PRO B 2 104 ? -60.028 24.152  -30.765 1.00 52.81 104 B 1 
ATOM 4040 C C     . PRO B 2 104 ? -61.200 24.698  -31.579 1.00 49.34 104 B 1 
ATOM 4041 O O     . PRO B 2 104 ? -61.498 24.203  -32.673 1.00 51.54 104 B 1 
ATOM 4042 C CB    . PRO B 2 104 ? -58.750 23.966  -31.586 1.00 51.92 104 B 1 
ATOM 4043 C CG    . PRO B 2 104 ? -58.855 22.529  -32.094 1.00 52.02 104 B 1 
ATOM 4044 C CD    . PRO B 2 104 ? -59.605 21.805  -30.973 1.00 56.37 104 B 1 
ATOM 4045 N N     . GLN B 2 105 ? -61.882 25.670  -30.995 1.00 53.67 105 B 1 
ATOM 4046 C CA    . GLN B 2 105 ? -62.983 26.331  -31.671 1.00 56.96 105 B 1 
ATOM 4047 C C     . GLN B 2 105 ? -62.381 27.125  -32.832 1.00 53.67 105 B 1 
ATOM 4048 O O     . GLN B 2 105 ? -61.770 28.168  -32.634 1.00 56.81 105 B 1 
ATOM 4049 C CB    . GLN B 2 105 ? -63.778 27.173  -30.662 1.00 54.74 105 B 1 
ATOM 4050 C CG    . GLN B 2 105 ? -65.229 27.394  -31.080 1.00 48.77 105 B 1 
ATOM 4051 C CD    . GLN B 2 105 ? -66.067 28.096  -29.999 1.00 45.67 105 B 1 
ATOM 4052 O OE1   . GLN B 2 105 ? -65.574 28.761  -29.114 1.00 45.22 105 B 1 
ATOM 4053 N NE2   . GLN B 2 105 ? -67.378 27.977  -30.046 1.00 40.63 105 B 1 
ATOM 4054 N N     . LEU B 2 106 ? -62.532 26.578  -34.038 1.00 46.65 106 B 1 
ATOM 4055 C CA    . LEU B 2 106 ? -62.252 27.283  -35.281 1.00 53.02 106 B 1 
ATOM 4056 C C     . LEU B 2 106 ? -63.183 28.491  -35.323 1.00 49.41 106 B 1 
ATOM 4057 O O     . LEU B 2 106 ? -64.380 28.336  -35.575 1.00 52.09 106 B 1 
ATOM 4058 C CB    . LEU B 2 106 ? -62.502 26.346  -36.478 1.00 52.71 106 B 1 
ATOM 4059 C CG    . LEU B 2 106 ? -61.334 25.385  -36.782 1.00 48.72 106 B 1 
ATOM 4060 C CD1   . LEU B 2 106 ? -61.798 24.233  -37.662 1.00 46.42 106 B 1 
ATOM 4061 C CD2   . LEU B 2 106 ? -60.202 26.121  -37.510 1.00 51.76 106 B 1 
ATOM 4062 N N     . GLN B 2 107 ? -62.652 29.688  -35.009 1.00 49.83 107 B 1 
ATOM 4063 C CA    . GLN B 2 107 ? -63.399 30.914  -35.289 1.00 54.20 107 B 1 
ATOM 4064 C C     . GLN B 2 107 ? -63.552 31.052  -36.810 1.00 51.09 107 B 1 
ATOM 4065 O O     . GLN B 2 107 ? -62.583 30.807  -37.529 1.00 51.45 107 B 1 
ATOM 4066 C CB    . GLN B 2 107 ? -62.717 32.151  -34.692 1.00 51.29 107 B 1 
ATOM 4067 C CG    . GLN B 2 107 ? -63.068 32.315  -33.211 1.00 48.31 107 B 1 
ATOM 4068 C CD    . GLN B 2 107 ? -62.607 33.660  -32.628 1.00 44.28 107 B 1 
ATOM 4069 O OE1   . GLN B 2 107 ? -61.768 34.365  -33.149 1.00 44.02 107 B 1 
ATOM 4070 N NE2   . GLN B 2 107 ? -63.162 34.063  -31.505 1.00 40.17 107 B 1 
ATOM 4071 N N     . PRO B 2 108 ? -64.749 31.406  -37.290 1.00 45.86 108 B 1 
ATOM 4072 C CA    . PRO B 2 108 ? -65.030 31.650  -38.703 1.00 50.26 108 B 1 
ATOM 4073 C C     . PRO B 2 108 ? -64.372 32.938  -39.205 1.00 47.05 108 B 1 
ATOM 4074 O O     . PRO B 2 108 ? -64.167 33.866  -38.398 1.00 42.86 108 B 1 
ATOM 4075 C CB    . PRO B 2 108 ? -66.566 31.725  -38.804 1.00 46.32 108 B 1 
ATOM 4076 C CG    . PRO B 2 108 ? -66.964 32.300  -37.465 1.00 44.99 108 B 1 
ATOM 4077 C CD    . PRO B 2 108 ? -65.979 31.671  -36.507 1.00 48.92 108 B 1 
ATOM 4078 O OXT   . PRO B 2 108 ? -64.129 32.981  -40.401 1.00 44.83 108 B 1 
ATOM 4079 N N     . ARG C 3 1   ? 14.959  -20.172 -17.034 1.00 29.02 1   C 1 
ATOM 4080 C CA    . ARG C 3 1   ? 13.502  -20.299 -17.302 1.00 34.11 1   C 1 
ATOM 4081 C C     . ARG C 3 1   ? 12.612  -19.896 -16.126 1.00 35.31 1   C 1 
ATOM 4082 O O     . ARG C 3 1   ? 11.814  -18.998 -16.310 1.00 31.97 1   C 1 
ATOM 4083 C CB    . ARG C 3 1   ? 13.084  -21.673 -17.882 1.00 33.37 1   C 1 
ATOM 4084 C CG    . ARG C 3 1   ? 13.331  -21.721 -19.388 1.00 28.31 1   C 1 
ATOM 4085 C CD    . ARG C 3 1   ? 12.662  -22.937 -20.037 1.00 24.70 1   C 1 
ATOM 4086 N NE    . ARG C 3 1   ? 12.884  -22.966 -21.499 1.00 21.97 1   C 1 
ATOM 4087 C CZ    . ARG C 3 1   ? 12.413  -23.877 -22.352 1.00 20.24 1   C 1 
ATOM 4088 N NH1   . ARG C 3 1   ? 11.685  -24.869 -21.941 1.00 20.94 1   C 1 
ATOM 4089 N NH2   . ARG C 3 1   ? 12.678  -23.786 -23.609 1.00 20.94 1   C 1 
ATOM 4090 N N     . ARG C 3 2   ? 12.734  -20.498 -14.926 1.00 34.16 2   C 1 
ATOM 4091 C CA    . ARG C 3 2   ? 11.842  -20.130 -13.804 1.00 36.55 2   C 1 
ATOM 4092 C C     . ARG C 3 2   ? 12.091  -18.713 -13.269 1.00 36.31 2   C 1 
ATOM 4093 O O     . ARG C 3 2   ? 11.134  -18.031 -12.918 1.00 34.72 2   C 1 
ATOM 4094 C CB    . ARG C 3 2   ? 11.913  -21.193 -12.691 1.00 35.38 2   C 1 
ATOM 4095 C CG    . ARG C 3 2   ? 10.523  -21.530 -12.133 1.00 31.77 2   C 1 
ATOM 4096 C CD    . ARG C 3 2   ? 10.617  -22.609 -11.044 1.00 29.89 2   C 1 
ATOM 4097 N NE    . ARG C 3 2   ? 9.297   -23.144 -10.682 1.00 27.43 2   C 1 
ATOM 4098 C CZ    . ARG C 3 2   ? 9.058   -24.125 -9.819  1.00 25.60 2   C 1 
ATOM 4099 N NH1   . ARG C 3 2   ? 10.024  -24.684 -9.148  1.00 24.30 2   C 1 
ATOM 4100 N NH2   . ARG C 3 2   ? 7.852   -24.561 -9.631  1.00 23.99 2   C 1 
ATOM 4101 N N     . SER C 3 3   ? 13.340  -18.250 -13.270 1.00 39.71 3   C 1 
ATOM 4102 C CA    . SER C 3 3   ? 13.724  -16.882 -12.880 1.00 41.46 3   C 1 
ATOM 4103 C C     . SER C 3 3   ? 13.162  -15.798 -13.801 1.00 41.77 3   C 1 
ATOM 4104 O O     . SER C 3 3   ? 12.787  -14.731 -13.340 1.00 40.42 3   C 1 
ATOM 4105 C CB    . SER C 3 3   ? 15.254  -16.769 -12.877 1.00 40.68 3   C 1 
ATOM 4106 O OG    . SER C 3 3   ? 15.795  -17.198 -14.115 1.00 37.09 3   C 1 
ATOM 4107 N N     . GLU C 3 4   ? 13.046  -16.076 -15.092 1.00 37.22 4   C 1 
ATOM 4108 C CA    . GLU C 3 4   ? 12.446  -15.153 -16.065 1.00 38.05 4   C 1 
ATOM 4109 C C     . GLU C 3 4   ? 10.944  -14.963 -15.806 1.00 37.65 4   C 1 
ATOM 4110 O O     . GLU C 3 4   ? 10.425  -13.861 -15.970 1.00 36.63 4   C 1 
ATOM 4111 C CB    . GLU C 3 4   ? 12.650  -15.705 -17.487 1.00 37.20 4   C 1 
ATOM 4112 C CG    . GLU C 3 4   ? 14.115  -15.652 -17.938 1.00 33.79 4   C 1 
ATOM 4113 C CD    . GLU C 3 4   ? 14.372  -16.507 -19.197 1.00 32.26 4   C 1 
ATOM 4114 O OE1   . GLU C 3 4   ? 15.105  -16.044 -20.086 1.00 30.69 4   C 1 
ATOM 4115 O OE2   . GLU C 3 4   ? 13.872  -17.659 -19.216 1.00 31.98 4   C 1 
ATOM 4116 N N     . ILE C 3 5   ? 10.250  -16.008 -15.363 1.00 40.32 5   C 1 
ATOM 4117 C CA    . ILE C 3 5   ? 8.814   -15.941 -15.050 1.00 42.05 5   C 1 
ATOM 4118 C C     . ILE C 3 5   ? 8.569   -15.070 -13.815 1.00 43.34 5   C 1 
ATOM 4119 O O     . ILE C 3 5   ? 7.648   -14.259 -13.811 1.00 42.44 5   C 1 
ATOM 4120 C CB    . ILE C 3 5   ? 8.229   -17.355 -14.884 1.00 40.37 5   C 1 
ATOM 4121 C CG1   . ILE C 3 5   ? 8.408   -18.188 -16.180 1.00 37.06 5   C 1 
ATOM 4122 C CG2   . ILE C 3 5   ? 6.736   -17.271 -14.520 1.00 39.18 5   C 1 
ATOM 4123 C CD1   . ILE C 3 5   ? 8.033   -19.668 -16.035 1.00 37.21 5   C 1 
ATOM 4124 N N     . GLU C 3 6   ? 9.399   -15.185 -12.773 1.00 38.93 6   C 1 
ATOM 4125 C CA    . GLU C 3 6   ? 9.267   -14.352 -11.569 1.00 40.01 6   C 1 
ATOM 4126 C C     . GLU C 3 6   ? 9.508   -12.865 -11.875 1.00 39.53 6   C 1 
ATOM 4127 O O     . GLU C 3 6   ? 8.738   -12.016 -11.424 1.00 38.60 6   C 1 
ATOM 4128 C CB    . GLU C 3 6   ? 10.189  -14.867 -10.440 1.00 39.71 6   C 1 
ATOM 4129 C CG    . GLU C 3 6   ? 9.623   -16.138 -9.769  1.00 36.21 6   C 1 
ATOM 4130 C CD    . GLU C 3 6   ? 10.518  -16.731 -8.653  1.00 34.63 6   C 1 
ATOM 4131 O OE1   . GLU C 3 6   ? 10.042  -17.657 -7.930  1.00 33.46 6   C 1 
ATOM 4132 O OE2   . GLU C 3 6   ? 11.686  -16.318 -8.546  1.00 34.36 6   C 1 
ATOM 4133 N N     . GLN C 3 7   ? 10.478  -12.527 -12.716 1.00 40.39 7   C 1 
ATOM 4134 C CA    . GLN C 3 7   ? 10.667  -11.149 -13.184 1.00 40.80 7   C 1 
ATOM 4135 C C     . GLN C 3 7   ? 9.463   -10.642 -13.986 1.00 40.68 7   C 1 
ATOM 4136 O O     . GLN C 3 7   ? 9.072   -9.481  -13.826 1.00 38.98 7   C 1 
ATOM 4137 C CB    . GLN C 3 7   ? 11.944  -11.039 -14.017 1.00 39.27 7   C 1 
ATOM 4138 C CG    . GLN C 3 7   ? 13.202  -11.030 -13.123 1.00 35.30 7   C 1 
ATOM 4139 C CD    . GLN C 3 7   ? 14.486  -10.803 -13.914 1.00 32.12 7   C 1 
ATOM 4140 O OE1   . GLN C 3 7   ? 14.538  -10.866 -15.132 1.00 32.48 7   C 1 
ATOM 4141 N NE2   . GLN C 3 7   ? 15.578  -10.506 -13.246 1.00 30.10 7   C 1 
ATOM 4142 N N     . ALA C 3 8   ? 8.831   -11.484 -14.799 1.00 42.13 8   C 1 
ATOM 4143 C CA    . ALA C 3 8   ? 7.673   -11.103 -15.595 1.00 41.59 8   C 1 
ATOM 4144 C C     . ALA C 3 8   ? 6.455   -10.702 -14.737 1.00 41.05 8   C 1 
ATOM 4145 O O     . ALA C 3 8   ? 5.730   -9.778  -15.102 1.00 40.82 8   C 1 
ATOM 4146 C CB    . ALA C 3 8   ? 7.333   -12.248 -16.552 1.00 40.35 8   C 1 
ATOM 4147 N N     . THR C 3 9   ? 6.244   -11.340 -13.587 1.00 38.55 9   C 1 
ATOM 4148 C CA    . THR C 3 9   ? 5.085   -11.036 -12.725 1.00 39.52 9   C 1 
ATOM 4149 C C     . THR C 3 9   ? 5.136   -9.649  -12.090 1.00 39.32 9   C 1 
ATOM 4150 O O     . THR C 3 9   ? 4.095   -9.011  -11.898 1.00 36.86 9   C 1 
ATOM 4151 C CB    . THR C 3 9   ? 4.898   -12.067 -11.611 1.00 36.92 9   C 1 
ATOM 4152 O OG1   . THR C 3 9   ? 6.035   -12.177 -10.797 1.00 33.62 9   C 1 
ATOM 4153 C CG2   . THR C 3 9   ? 4.549   -13.449 -12.153 1.00 33.47 9   C 1 
ATOM 4154 N N     . VAL C 3 10  ? 6.333   -9.136  -11.771 1.00 39.78 10  C 1 
ATOM 4155 C CA    . VAL C 3 10  ? 6.517   -7.793  -11.201 1.00 40.14 10  C 1 
ATOM 4156 C C     . VAL C 3 10  ? 6.729   -6.728  -12.284 1.00 41.19 10  C 1 
ATOM 4157 O O     . VAL C 3 10  ? 7.083   -5.587  -11.974 1.00 39.90 10  C 1 
ATOM 4158 C CB    . VAL C 3 10  ? 7.555   -7.739  -10.067 1.00 38.05 10  C 1 
ATOM 4159 C CG1   . VAL C 3 10  ? 7.336   -6.523  -9.169  1.00 33.14 10  C 1 
ATOM 4160 C CG2   . VAL C 3 10  ? 7.479   -8.958  -9.158  1.00 35.02 10  C 1 
ATOM 4161 N N     . ILE C 3 11  ? 6.410   -7.034  -13.547 1.00 44.90 11  C 1 
ATOM 4162 C CA    . ILE C 3 11  ? 6.038   -6.011  -14.525 1.00 45.07 11  C 1 
ATOM 4163 C C     . ILE C 3 11  ? 4.620   -5.525  -14.167 1.00 47.47 11  C 1 
ATOM 4164 O O     . ILE C 3 11  ? 3.676   -5.595  -14.942 1.00 45.83 11  C 1 
ATOM 4165 C CB    . ILE C 3 11  ? 6.196   -6.467  -16.002 1.00 42.15 11  C 1 
ATOM 4166 C CG1   . ILE C 3 11  ? 7.567   -7.146  -16.261 1.00 38.48 11  C 1 
ATOM 4167 C CG2   . ILE C 3 11  ? 6.057   -5.261  -16.945 1.00 38.41 11  C 1 
ATOM 4168 C CD1   . ILE C 3 11  ? 7.685   -7.810  -17.629 1.00 35.24 11  C 1 
ATOM 4169 N N     . LYS C 3 12  ? 4.444   -5.021  -12.936 1.00 47.11 12  C 1 
ATOM 4170 C CA    . LYS C 3 12  ? 3.503   -3.945  -12.748 1.00 48.76 12  C 1 
ATOM 4171 C C     . LYS C 3 12  ? 3.984   -2.897  -13.725 1.00 52.01 12  C 1 
ATOM 4172 O O     . LYS C 3 12  ? 5.093   -2.396  -13.538 1.00 49.01 12  C 1 
ATOM 4173 C CB    . LYS C 3 12  ? 3.520   -3.390  -11.315 1.00 44.59 12  C 1 
ATOM 4174 C CG    . LYS C 3 12  ? 2.672   -4.239  -10.377 1.00 39.07 12  C 1 
ATOM 4175 C CD    . LYS C 3 12  ? 2.714   -3.674  -8.956  1.00 35.53 12  C 1 
ATOM 4176 C CE    . LYS C 3 12  ? 1.868   -4.556  -8.049  1.00 30.90 12  C 1 
ATOM 4177 N NZ    . LYS C 3 12  ? 2.053   -4.206  -6.625  1.00 27.60 12  C 1 
ATOM 4178 N N     . ASN C 3 13  ? 3.197   -2.600  -14.767 1.00 57.69 13  C 1 
ATOM 4179 C CA    . ASN C 3 13  ? 3.471   -1.583  -15.762 1.00 58.75 13  C 1 
ATOM 4180 C C     . ASN C 3 13  ? 3.684   -0.251  -15.038 1.00 61.99 13  C 1 
ATOM 4181 O O     . ASN C 3 13  ? 2.758   0.534   -14.827 1.00 58.22 13  C 1 
ATOM 4182 C CB    . ASN C 3 13  ? 2.318   -1.537  -16.780 1.00 53.14 13  C 1 
ATOM 4183 C CG    . ASN C 3 13  ? 2.336   -2.701  -17.759 1.00 46.80 13  C 1 
ATOM 4184 O OD1   . ASN C 3 13  ? 3.361   -3.278  -18.031 1.00 42.98 13  C 1 
ATOM 4185 N ND2   . ASN C 3 13  ? 1.198   -3.051  -18.328 1.00 41.58 13  C 1 
ATOM 4186 N N     . HIS C 3 14  ? 4.906   -0.041  -14.558 1.00 66.43 14  C 1 
ATOM 4187 C CA    . HIS C 3 14  ? 5.378   1.193   -13.983 1.00 69.37 14  C 1 
ATOM 4188 C C     . HIS C 3 14  ? 5.573   2.149   -15.145 1.00 73.44 14  C 1 
ATOM 4189 O O     . HIS C 3 14  ? 6.685   2.481   -15.529 1.00 68.05 14  C 1 
ATOM 4190 C CB    . HIS C 3 14  ? 6.649   0.969   -13.137 1.00 61.26 14  C 1 
ATOM 4191 C CG    . HIS C 3 14  ? 6.353   0.592   -11.713 1.00 53.03 14  C 1 
ATOM 4192 N ND1   . HIS C 3 14  ? 5.913   1.460   -10.742 1.00 47.47 14  C 1 
ATOM 4193 C CD2   . HIS C 3 14  ? 6.471   -0.631  -11.111 1.00 45.63 14  C 1 
ATOM 4194 C CE1   . HIS C 3 14  ? 5.776   0.762   -9.592  1.00 41.36 14  C 1 
ATOM 4195 N NE2   . HIS C 3 14  ? 6.103   -0.502  -9.782  1.00 42.97 14  C 1 
ATOM 4196 N N     . HIS C 3 15  ? 4.430   2.552   -15.730 1.00 68.15 15  C 1 
ATOM 4197 C CA    . HIS C 3 15  ? 4.448   3.654   -16.663 1.00 71.62 15  C 1 
ATOM 4198 C C     . HIS C 3 15  ? 5.042   4.843   -15.925 1.00 75.53 15  C 1 
ATOM 4199 O O     . HIS C 3 15  ? 4.474   5.313   -14.933 1.00 72.07 15  C 1 
ATOM 4200 C CB    . HIS C 3 15  ? 3.024   3.953   -17.165 1.00 65.74 15  C 1 
ATOM 4201 C CG    . HIS C 3 15  ? 2.360   2.792   -17.847 1.00 61.92 15  C 1 
ATOM 4202 N ND1   . HIS C 3 15  ? 1.449   1.936   -17.262 1.00 54.13 15  C 1 
ATOM 4203 C CD2   . HIS C 3 15  ? 2.524   2.376   -19.130 1.00 53.70 15  C 1 
ATOM 4204 C CE1   . HIS C 3 15  ? 1.081   1.022   -18.181 1.00 51.53 15  C 1 
ATOM 4205 N NE2   . HIS C 3 15  ? 1.715   1.263   -19.329 1.00 53.17 15  C 1 
ATOM 4206 N N     . HIS C 3 16  ? 6.175   5.351   -16.412 1.00 80.68 16  C 1 
ATOM 4207 C CA    . HIS C 3 16  ? 6.760   6.587   -15.900 1.00 82.48 16  C 1 
ATOM 4208 C C     . HIS C 3 16  ? 5.746   7.736   -15.956 1.00 84.06 16  C 1 
ATOM 4209 O O     . HIS C 3 16  ? 5.719   8.619   -15.101 1.00 80.24 16  C 1 
ATOM 4210 C CB    . HIS C 3 16  ? 8.016   6.915   -16.712 1.00 78.74 16  C 1 
ATOM 4211 C CG    . HIS C 3 16  ? 9.161   5.984   -16.416 1.00 75.54 16  C 1 
ATOM 4212 N ND1   . HIS C 3 16  ? 9.948   6.031   -15.283 1.00 66.64 16  C 1 
ATOM 4213 C CD2   . HIS C 3 16  ? 9.627   4.939   -17.163 1.00 64.75 16  C 1 
ATOM 4214 C CE1   . HIS C 3 16  ? 10.854  5.039   -15.360 1.00 63.62 16  C 1 
ATOM 4215 N NE2   . HIS C 3 16  ? 10.692  4.360   -16.483 1.00 64.98 16  C 1 
ATOM 4216 N N     . MET C 3 17  ? 4.836   7.670   -16.931 1.00 84.22 17  C 1 
ATOM 4217 C CA    . MET C 3 17  ? 3.746   8.619   -17.103 1.00 85.67 17  C 1 
ATOM 4218 C C     . MET C 3 17  ? 2.441   8.101   -16.504 1.00 86.46 17  C 1 
ATOM 4219 O O     . MET C 3 17  ? 2.012   6.972   -16.717 1.00 83.83 17  C 1 
ATOM 4220 C CB    . MET C 3 17  ? 3.598   8.958   -18.581 1.00 84.16 17  C 1 
ATOM 4221 C CG    . MET C 3 17  ? 4.839   9.651   -19.160 1.00 79.58 17  C 1 
ATOM 4222 S SD    . MET C 3 17  ? 5.205   11.238  -18.372 1.00 75.63 17  C 1 
ATOM 4223 C CE    . MET C 3 17  ? 6.573   11.759  -19.431 1.00 65.33 17  C 1 
ATOM 4224 N N     . HIS C 3 18  ? 1.727   8.975   -15.776 1.00 88.39 18  C 1 
ATOM 4225 C CA    . HIS C 3 18  ? 0.432   8.630   -15.186 1.00 88.72 18  C 1 
ATOM 4226 C C     . HIS C 3 18  ? -0.675  8.627   -16.247 1.00 90.22 18  C 1 
ATOM 4227 O O     . HIS C 3 18  ? -1.093  9.694   -16.705 1.00 89.22 18  C 1 
ATOM 4228 C CB    . HIS C 3 18  ? 0.085   9.630   -14.075 1.00 86.29 18  C 1 
ATOM 4229 C CG    . HIS C 3 18  ? 0.971   9.552   -12.874 1.00 82.10 18  C 1 
ATOM 4230 N ND1   . HIS C 3 18  ? 2.331   9.787   -12.830 1.00 72.41 18  C 1 
ATOM 4231 C CD2   . HIS C 3 18  ? 0.600   9.273   -11.587 1.00 71.11 18  C 1 
ATOM 4232 C CE1   . HIS C 3 18  ? 2.742   9.625   -11.562 1.00 69.26 18  C 1 
ATOM 4233 N NE2   . HIS C 3 18  ? 1.719   9.335   -10.775 1.00 69.28 18  C 1 
ATOM 4234 N N     . LEU C 3 19  ? -1.265  7.475   -16.526 1.00 89.01 19  C 1 
ATOM 4235 C CA    . LEU C 3 19  ? -2.305  7.297   -17.539 1.00 89.55 19  C 1 
ATOM 4236 C C     . LEU C 3 19  ? -3.499  8.252   -17.374 1.00 90.34 19  C 1 
ATOM 4237 O O     . LEU C 3 19  ? -4.046  8.755   -18.354 1.00 89.52 19  C 1 
ATOM 4238 C CB    . LEU C 3 19  ? -2.807  5.842   -17.511 1.00 89.18 19  C 1 
ATOM 4239 C CG    . LEU C 3 19  ? -1.744  4.757   -17.759 1.00 87.59 19  C 1 
ATOM 4240 C CD1   . LEU C 3 19  ? -2.402  3.385   -17.699 1.00 82.91 19  C 1 
ATOM 4241 C CD2   . LEU C 3 19  ? -1.043  4.930   -19.103 1.00 82.57 19  C 1 
ATOM 4242 N N     . LYS C 3 20  ? -3.897  8.574   -16.140 1.00 87.95 20  C 1 
ATOM 4243 C CA    . LYS C 3 20  ? -4.964  9.563   -15.886 1.00 87.05 20  C 1 
ATOM 4244 C C     . LYS C 3 20  ? -4.597  10.966  -16.362 1.00 87.96 20  C 1 
ATOM 4245 O O     . LYS C 3 20  ? -5.492  11.711  -16.761 1.00 86.34 20  C 1 
ATOM 4246 C CB    . LYS C 3 20  ? -5.342  9.609   -14.399 1.00 84.29 20  C 1 
ATOM 4247 C CG    . LYS C 3 20  ? -6.164  8.394   -13.937 1.00 75.72 20  C 1 
ATOM 4248 C CD    . LYS C 3 20  ? -6.734  8.626   -12.527 1.00 70.28 20  C 1 
ATOM 4249 C CE    . LYS C 3 20  ? -7.598  7.443   -12.076 1.00 62.53 20  C 1 
ATOM 4250 N NZ    . LYS C 3 20  ? -8.238  7.671   -10.756 1.00 56.85 20  C 1 
ATOM 4251 N N     . ARG C 3 21  ? -3.303  11.365  -16.276 1.00 89.33 21  C 1 
ATOM 4252 C CA    . ARG C 3 21  ? -2.847  12.671  -16.762 1.00 89.31 21  C 1 
ATOM 4253 C C     . ARG C 3 21  ? -2.826  12.697  -18.281 1.00 90.72 21  C 1 
ATOM 4254 O O     . ARG C 3 21  ? -3.349  13.654  -18.844 1.00 89.82 21  C 1 
ATOM 4255 C CB    . ARG C 3 21  ? -1.460  13.028  -16.209 1.00 88.19 21  C 1 
ATOM 4256 C CG    . ARG C 3 21  ? -1.460  13.263  -14.698 1.00 83.10 21  C 1 
ATOM 4257 C CD    . ARG C 3 21  ? -0.046  13.675  -14.255 1.00 79.62 21  C 1 
ATOM 4258 N NE    . ARG C 3 21  ? 0.043   13.875  -12.799 1.00 73.75 21  C 1 
ATOM 4259 C CZ    . ARG C 3 21  ? 1.166   14.014  -12.109 1.00 69.38 21  C 1 
ATOM 4260 N NH1   . ARG C 3 21  ? 2.334   14.002  -12.701 1.00 62.63 21  C 1 
ATOM 4261 N NH2   . ARG C 3 21  ? 1.142   14.165  -10.823 1.00 62.65 21  C 1 
ATOM 4262 N N     . ILE C 3 22  ? -2.342  11.642  -18.916 1.00 90.33 22  C 1 
ATOM 4263 C CA    . ILE C 3 22  ? -2.356  11.494  -20.375 1.00 91.07 22  C 1 
ATOM 4264 C C     . ILE C 3 22  ? -3.788  11.592  -20.892 1.00 91.34 22  C 1 
ATOM 4265 O O     . ILE C 3 22  ? -4.086  12.461  -21.698 1.00 90.49 22  C 1 
ATOM 4266 C CB    . ILE C 3 22  ? -1.670  10.183  -20.796 1.00 91.73 22  C 1 
ATOM 4267 C CG1   . ILE C 3 22  ? -0.182  10.232  -20.393 1.00 89.96 22  C 1 
ATOM 4268 C CG2   . ILE C 3 22  ? -1.835  9.939   -22.305 1.00 89.51 22  C 1 
ATOM 4269 C CD1   . ILE C 3 22  ? 0.551   8.919   -20.582 1.00 83.59 22  C 1 
ATOM 4270 N N     . ARG C 3 23  ? -4.718  10.812  -20.326 1.00 88.86 23  C 1 
ATOM 4271 C CA    . ARG C 3 23  ? -6.132  10.876  -20.697 1.00 87.76 23  C 1 
ATOM 4272 C C     . ARG C 3 23  ? -6.740  12.277  -20.509 1.00 87.74 23  C 1 
ATOM 4273 O O     . ARG C 3 23  ? -7.601  12.670  -21.283 1.00 86.24 23  C 1 
ATOM 4274 C CB    . ARG C 3 23  ? -6.917  9.808   -19.912 1.00 86.64 23  C 1 
ATOM 4275 C CG    . ARG C 3 23  ? -8.376  9.710   -20.388 1.00 80.30 23  C 1 
ATOM 4276 C CD    . ARG C 3 23  ? -9.163  8.619   -19.660 1.00 78.41 23  C 1 
ATOM 4277 N NE    . ARG C 3 23  ? -8.688  7.277   -20.031 1.00 73.16 23  C 1 
ATOM 4278 C CZ    . ARG C 3 23  ? -9.176  6.121   -19.605 1.00 68.16 23  C 1 
ATOM 4279 N NH1   . ARG C 3 23  ? -10.140 6.076   -18.721 1.00 61.31 23  C 1 
ATOM 4280 N NH2   . ARG C 3 23  ? -8.716  4.993   -20.064 1.00 61.97 23  C 1 
ATOM 4281 N N     . LYS C 3 24  ? -6.312  13.033  -19.483 1.00 89.06 24  C 1 
ATOM 4282 C CA    . LYS C 3 24  ? -6.756  14.417  -19.278 1.00 88.16 24  C 1 
ATOM 4283 C C     . LYS C 3 24  ? -6.236  15.340  -20.380 1.00 88.82 24  C 1 
ATOM 4284 O O     . LYS C 3 24  ? -6.993  16.202  -20.807 1.00 87.43 24  C 1 
ATOM 4285 C CB    . LYS C 3 24  ? -6.348  14.913  -17.886 1.00 86.29 24  C 1 
ATOM 4286 C CG    . LYS C 3 24  ? -6.940  16.311  -17.621 1.00 79.82 24  C 1 
ATOM 4287 C CD    . LYS C 3 24  ? -6.477  16.926  -16.295 1.00 74.05 24  C 1 
ATOM 4288 C CE    . LYS C 3 24  ? -7.049  18.330  -16.239 1.00 64.59 24  C 1 
ATOM 4289 N NZ    . LYS C 3 24  ? -6.528  19.155  -15.127 1.00 58.47 24  C 1 
ATOM 4290 N N     . ILE C 3 25  ? -4.968  15.189  -20.807 1.00 90.41 25  C 1 
ATOM 4291 C CA    . ILE C 3 25  ? -4.370  15.980  -21.885 1.00 90.62 25  C 1 
ATOM 4292 C C     . ILE C 3 25  ? -5.053  15.658  -23.215 1.00 90.82 25  C 1 
ATOM 4293 O O     . ILE C 3 25  ? -5.498  16.574  -23.883 1.00 89.45 25  C 1 
ATOM 4294 C CB    . ILE C 3 25  ? -2.844  15.757  -21.942 1.00 90.54 25  C 1 
ATOM 4295 C CG1   . ILE C 3 25  ? -2.169  16.297  -20.658 1.00 88.76 25  C 1 
ATOM 4296 C CG2   . ILE C 3 25  ? -2.232  16.439  -23.179 1.00 88.07 25  C 1 
ATOM 4297 C CD1   . ILE C 3 25  ? -0.742  15.782  -20.448 1.00 83.19 25  C 1 
ATOM 4298 N N     . MET C 3 26  ? -5.243  14.377  -23.536 1.00 89.99 26  C 1 
ATOM 4299 C CA    . MET C 3 26  ? -5.946  13.947  -24.745 1.00 89.66 26  C 1 
ATOM 4300 C C     . MET C 3 26  ? -7.346  14.580  -24.869 1.00 88.80 26  C 1 
ATOM 4301 O O     . MET C 3 26  ? -7.736  14.990  -25.949 1.00 87.04 26  C 1 
ATOM 4302 C CB    . MET C 3 26  ? -6.088  12.415  -24.753 1.00 90.38 26  C 1 
ATOM 4303 C CG    . MET C 3 26  ? -4.762  11.669  -24.875 1.00 89.49 26  C 1 
ATOM 4304 S SD    . MET C 3 26  ? -4.935  9.874   -24.691 1.00 88.49 26  C 1 
ATOM 4305 C CE    . MET C 3 26  ? -5.639  9.471   -26.292 1.00 82.38 26  C 1 
ATOM 4306 N N     . LYS C 3 27  ? -8.079  14.702  -23.753 1.00 88.07 27  C 1 
ATOM 4307 C CA    . LYS C 3 27  ? -9.417  15.304  -23.729 1.00 85.91 27  C 1 
ATOM 4308 C C     . LYS C 3 27  ? -9.428  16.832  -23.610 1.00 85.13 27  C 1 
ATOM 4309 O O     . LYS C 3 27  ? -10.507 17.405  -23.493 1.00 80.43 27  C 1 
ATOM 4310 C CB    . LYS C 3 27  ? -10.244 14.701  -22.590 1.00 83.15 27  C 1 
ATOM 4311 C CG    . LYS C 3 27  ? -10.655 13.261  -22.888 1.00 77.58 27  C 1 
ATOM 4312 C CD    . LYS C 3 27  ? -11.719 12.798  -21.902 1.00 72.76 27  C 1 
ATOM 4313 C CE    . LYS C 3 27  ? -12.293 11.474  -22.383 1.00 66.11 27  C 1 
ATOM 4314 N NZ    . LYS C 3 27  ? -13.761 11.407  -22.192 1.00 60.64 27  C 1 
ATOM 4315 N N     . ALA C 3 28  ? -8.272  17.488  -23.504 1.00 87.67 28  C 1 
ATOM 4316 C CA    . ALA C 3 28  ? -8.224  18.921  -23.241 1.00 85.14 28  C 1 
ATOM 4317 C C     . ALA C 3 28  ? -8.616  19.744  -24.463 1.00 83.34 28  C 1 
ATOM 4318 O O     . ALA C 3 28  ? -9.211  20.811  -24.281 1.00 77.74 28  C 1 
ATOM 4319 C CB    . ALA C 3 28  ? -6.833  19.297  -22.735 1.00 82.37 28  C 1 
ATOM 4320 N N     . ASP C 3 29  ? -8.317  19.256  -25.672 1.00 80.92 29  C 1 
ATOM 4321 C CA    . ASP C 3 29  ? -8.540  19.973  -26.927 1.00 77.08 29  C 1 
ATOM 4322 C C     . ASP C 3 29  ? -9.768  19.433  -27.683 1.00 76.46 29  C 1 
ATOM 4323 O O     . ASP C 3 29  ? -10.701 20.182  -27.978 1.00 69.23 29  C 1 
ATOM 4324 C CB    . ASP C 3 29  ? -7.254  19.887  -27.758 1.00 70.44 29  C 1 
ATOM 4325 C CG    . ASP C 3 29  ? -7.065  21.055  -28.727 1.00 61.66 29  C 1 
ATOM 4326 O OD1   . ASP C 3 29  ? -7.692  22.103  -28.493 1.00 56.59 29  C 1 
ATOM 4327 O OD2   . ASP C 3 29  ? -6.201  20.911  -29.613 1.00 56.37 29  C 1 
ATOM 4328 N N     . GLU C 3 30  ? -9.853  18.123  -27.858 1.00 70.80 30  C 1 
ATOM 4329 C CA    . GLU C 3 30  ? -10.935 17.440  -28.590 1.00 67.40 30  C 1 
ATOM 4330 C C     . GLU C 3 30  ? -12.307 17.477  -27.889 1.00 67.39 30  C 1 
ATOM 4331 O O     . GLU C 3 30  ? -13.322 17.016  -28.408 1.00 60.52 30  C 1 
ATOM 4332 C CB    . GLU C 3 30  ? -10.515 15.989  -28.836 1.00 61.18 30  C 1 
ATOM 4333 C CG    . GLU C 3 30  ? -9.323  15.846  -29.804 1.00 54.01 30  C 1 
ATOM 4334 C CD    . GLU C 3 30  ? -9.684  16.060  -31.279 1.00 49.56 30  C 1 
ATOM 4335 O OE1   . GLU C 3 30  ? -8.745  16.115  -32.088 1.00 45.00 30  C 1 
ATOM 4336 O OE2   . GLU C 3 30  ? -10.894 16.106  -31.582 1.00 45.16 30  C 1 
ATOM 4337 N N     . GLY C 3 31  ? -12.355 17.998  -26.674 1.00 69.27 31  C 1 
ATOM 4338 C CA    . GLY C 3 31  ? -13.584 18.169  -25.914 1.00 65.91 31  C 1 
ATOM 4339 C C     . GLY C 3 31  ? -14.017 16.933  -25.122 1.00 67.28 31  C 1 
ATOM 4340 O O     . GLY C 3 31  ? -13.355 15.901  -25.007 1.00 61.14 31  C 1 
ATOM 4341 N N     . ALA C 3 32  ? -15.173 17.081  -24.457 1.00 69.50 32  C 1 
ATOM 4342 C CA    . ALA C 3 32  ? -15.671 16.086  -23.509 1.00 68.22 32  C 1 
ATOM 4343 C C     . ALA C 3 32  ? -16.223 14.825  -24.180 1.00 70.80 32  C 1 
ATOM 4344 O O     . ALA C 3 32  ? -16.233 13.761  -23.546 1.00 65.58 32  C 1 
ATOM 4345 C CB    . ALA C 3 32  ? -16.725 16.756  -22.625 1.00 61.34 32  C 1 
ATOM 4346 N N     . ASP C 3 33  ? -16.639 14.939  -25.440 1.00 75.27 33  C 1 
ATOM 4347 C CA    . ASP C 3 33  ? -17.351 13.883  -26.161 1.00 77.02 33  C 1 
ATOM 4348 C C     . ASP C 3 33  ? -16.412 12.812  -26.728 1.00 79.65 33  C 1 
ATOM 4349 O O     . ASP C 3 33  ? -16.840 11.682  -26.978 1.00 76.75 33  C 1 
ATOM 4350 C CB    . ASP C 3 33  ? -18.224 14.516  -27.248 1.00 71.49 33  C 1 
ATOM 4351 C CG    . ASP C 3 33  ? -19.298 15.438  -26.653 1.00 61.88 33  C 1 
ATOM 4352 O OD1   . ASP C 3 33  ? -19.734 15.171  -25.511 1.00 57.02 33  C 1 
ATOM 4353 O OD2   . ASP C 3 33  ? -19.656 16.421  -27.333 1.00 57.13 33  C 1 
ATOM 4354 N N     . MET C 3 34  ? -15.114 13.112  -26.862 1.00 77.48 34  C 1 
ATOM 4355 C CA    . MET C 3 34  ? -14.140 12.129  -27.318 1.00 78.90 34  C 1 
ATOM 4356 C C     . MET C 3 34  ? -14.051 10.949  -26.350 1.00 78.75 34  C 1 
ATOM 4357 O O     . MET C 3 34  ? -13.607 11.054  -25.198 1.00 77.30 34  C 1 
ATOM 4358 C CB    . MET C 3 34  ? -12.768 12.775  -27.550 1.00 78.54 34  C 1 
ATOM 4359 C CG    . MET C 3 34  ? -11.791 11.762  -28.134 1.00 76.88 34  C 1 
ATOM 4360 S SD    . MET C 3 34  ? -10.098 12.345  -28.411 1.00 76.89 34  C 1 
ATOM 4361 C CE    . MET C 3 34  ? -9.569  12.739  -26.748 1.00 69.43 34  C 1 
ATOM 4362 N N     . MET C 3 35  ? -14.421 9.762   -26.845 1.00 81.81 35  C 1 
ATOM 4363 C CA    . MET C 3 35  ? -14.179 8.499   -26.152 1.00 82.41 35  C 1 
ATOM 4364 C C     . MET C 3 35  ? -12.748 8.034   -26.405 1.00 84.64 35  C 1 
ATOM 4365 O O     . MET C 3 35  ? -12.223 8.153   -27.502 1.00 82.77 35  C 1 
ATOM 4366 C CB    . MET C 3 35  ? -15.190 7.434   -26.570 1.00 78.72 35  C 1 
ATOM 4367 C CG    . MET C 3 35  ? -16.614 7.798   -26.136 1.00 72.59 35  C 1 
ATOM 4368 S SD    . MET C 3 35  ? -17.750 6.391   -26.217 1.00 68.19 35  C 1 
ATOM 4369 C CE    . MET C 3 35  ? -19.291 7.215   -25.827 1.00 60.55 35  C 1 
ATOM 4370 N N     . ILE C 3 36  ? -12.105 7.497   -25.370 1.00 83.22 36  C 1 
ATOM 4371 C CA    . ILE C 3 36  ? -10.716 7.047   -25.415 1.00 84.64 36  C 1 
ATOM 4372 C C     . ILE C 3 36  ? -10.664 5.581   -24.998 1.00 85.49 36  C 1 
ATOM 4373 O O     . ILE C 3 36  ? -10.988 5.255   -23.853 1.00 84.18 36  C 1 
ATOM 4374 C CB    . ILE C 3 36  ? -9.809  7.926   -24.535 1.00 84.30 36  C 1 
ATOM 4375 C CG1   . ILE C 3 36  ? -9.875  9.417   -24.953 1.00 82.45 36  C 1 
ATOM 4376 C CG2   . ILE C 3 36  ? -8.360  7.426   -24.592 1.00 81.62 36  C 1 
ATOM 4377 C CD1   . ILE C 3 36  ? -9.144  10.362  -23.998 1.00 78.80 36  C 1 
ATOM 4378 N N     . ALA C 3 37  ? -10.213 4.738   -25.918 1.00 86.67 37  C 1 
ATOM 4379 C CA    . ALA C 3 37  ? -9.967  3.324   -25.672 1.00 87.51 37  C 1 
ATOM 4380 C C     . ALA C 3 37  ? -8.931  3.118   -24.550 1.00 88.59 37  C 1 
ATOM 4381 O O     . ALA C 3 37  ? -8.141  4.007   -24.234 1.00 87.87 37  C 1 
ATOM 4382 C CB    . ALA C 3 37  ? -9.543  2.677   -26.990 1.00 86.41 37  C 1 
ATOM 4383 N N     . ALA C 3 38  ? -8.957  1.967   -23.902 1.00 87.13 38  C 1 
ATOM 4384 C CA    . ALA C 3 38  ? -8.115  1.707   -22.732 1.00 86.89 38  C 1 
ATOM 4385 C C     . ALA C 3 38  ? -6.616  1.646   -23.079 1.00 88.73 38  C 1 
ATOM 4386 O O     . ALA C 3 38  ? -5.784  2.090   -22.282 1.00 87.71 38  C 1 
ATOM 4387 C CB    . ALA C 3 38  ? -8.581  0.412   -22.072 1.00 84.31 38  C 1 
ATOM 4388 N N     . GLU C 3 39  ? -6.295  1.140   -24.257 1.00 90.12 39  C 1 
ATOM 4389 C CA    . GLU C 3 39  ? -4.946  0.984   -24.781 1.00 91.02 39  C 1 
ATOM 4390 C C     . GLU C 3 39  ? -4.325  2.301   -25.255 1.00 92.18 39  C 1 
ATOM 4391 O O     . GLU C 3 39  ? -3.109  2.478   -25.126 1.00 90.92 39  C 1 
ATOM 4392 C CB    . GLU C 3 39  ? -4.942  -0.077  -25.897 1.00 89.66 39  C 1 
ATOM 4393 C CG    . GLU C 3 39  ? -5.741  0.217   -27.186 1.00 83.97 39  C 1 
ATOM 4394 C CD    . GLU C 3 39  ? -7.266  0.099   -27.103 1.00 81.68 39  C 1 
ATOM 4395 O OE1   . GLU C 3 39  ? -7.917  0.377   -28.128 1.00 72.97 39  C 1 
ATOM 4396 O OE2   . GLU C 3 39  ? -7.800  -0.190  -26.015 1.00 74.75 39  C 1 
ATOM 4397 N N     . ALA C 3 40  ? -5.123  3.279   -25.713 1.00 92.07 40  C 1 
ATOM 4398 C CA    . ALA C 3 40  ? -4.598  4.534   -26.230 1.00 92.47 40  C 1 
ATOM 4399 C C     . ALA C 3 40  ? -3.718  5.305   -25.216 1.00 93.34 40  C 1 
ATOM 4400 O O     . ALA C 3 40  ? -2.590  5.665   -25.567 1.00 92.84 40  C 1 
ATOM 4401 C CB    . ALA C 3 40  ? -5.746  5.388   -26.807 1.00 91.72 40  C 1 
ATOM 4402 N N     . PRO C 3 41  ? -4.115  5.516   -23.944 1.00 92.20 41  C 1 
ATOM 4403 C CA    . PRO C 3 41  ? -3.231  6.147   -22.959 1.00 91.97 41  C 1 
ATOM 4404 C C     . PRO C 3 41  ? -1.967  5.344   -22.643 1.00 92.67 41  C 1 
ATOM 4405 O O     . PRO C 3 41  ? -0.985  5.935   -22.197 1.00 92.02 41  C 1 
ATOM 4406 C CB    . PRO C 3 41  ? -4.081  6.328   -21.695 1.00 90.50 41  C 1 
ATOM 4407 C CG    . PRO C 3 41  ? -5.508  6.284   -22.213 1.00 87.85 41  C 1 
ATOM 4408 C CD    . PRO C 3 41  ? -5.416  5.299   -23.368 1.00 90.27 41  C 1 
ATOM 4409 N N     . VAL C 3 42  ? -1.990  4.023   -22.810 1.00 93.96 42  C 1 
ATOM 4410 C CA    . VAL C 3 42  ? -0.815  3.160   -22.614 1.00 93.55 42  C 1 
ATOM 4411 C C     . VAL C 3 42  ? 0.185   3.389   -23.749 1.00 94.42 42  C 1 
ATOM 4412 O O     . VAL C 3 42  ? 1.364   3.621   -23.487 1.00 93.64 42  C 1 
ATOM 4413 C CB    . VAL C 3 42  ? -1.209  1.672   -22.515 1.00 91.91 42  C 1 
ATOM 4414 C CG1   . VAL C 3 42  ? 0.009   0.777   -22.300 1.00 87.29 42  C 1 
ATOM 4415 C CG2   . VAL C 3 42  ? -2.189  1.434   -21.364 1.00 86.61 42  C 1 
ATOM 4416 N N     . LEU C 3 43  ? -0.307  3.418   -24.991 1.00 94.22 43  C 1 
ATOM 4417 C CA    . LEU C 3 43  ? 0.512   3.722   -26.165 1.00 94.98 43  C 1 
ATOM 4418 C C     . LEU C 3 43  ? 1.122   5.122   -26.066 1.00 95.45 43  C 1 
ATOM 4419 O O     . LEU C 3 43  ? 2.333   5.275   -26.234 1.00 94.57 43  C 1 
ATOM 4420 C CB    . LEU C 3 43  ? -0.360  3.548   -27.422 1.00 94.68 43  C 1 
ATOM 4421 C CG    . LEU C 3 43  ? 0.413   3.741   -28.739 1.00 86.55 43  C 1 
ATOM 4422 C CD1   . LEU C 3 43  ? 1.511   2.703   -28.914 1.00 81.22 43  C 1 
ATOM 4423 C CD2   . LEU C 3 43  ? -0.563  3.626   -29.916 1.00 83.54 43  C 1 
ATOM 4424 N N     . PHE C 3 44  ? 0.330   6.131   -25.686 1.00 95.55 44  C 1 
ATOM 4425 C CA    . PHE C 3 44  ? 0.819   7.487   -25.447 1.00 95.55 44  C 1 
ATOM 4426 C C     . PHE C 3 44  ? 1.859   7.553   -24.327 1.00 95.65 44  C 1 
ATOM 4427 O O     . PHE C 3 44  ? 2.809   8.313   -24.437 1.00 94.82 44  C 1 
ATOM 4428 C CB    . PHE C 3 44  ? -0.361  8.423   -25.136 1.00 94.97 44  C 1 
ATOM 4429 C CG    . PHE C 3 44  ? -0.993  9.057   -26.357 1.00 94.37 44  C 1 
ATOM 4430 C CD1   . PHE C 3 44  ? -0.933  10.452  -26.529 1.00 88.49 44  C 1 
ATOM 4431 C CD2   . PHE C 3 44  ? -1.637  8.277   -27.318 1.00 87.89 44  C 1 
ATOM 4432 C CE1   . PHE C 3 44  ? -1.527  11.046  -27.649 1.00 86.74 44  C 1 
ATOM 4433 C CE2   . PHE C 3 44  ? -2.228  8.873   -28.449 1.00 86.59 44  C 1 
ATOM 4434 C CZ    . PHE C 3 44  ? -2.177  10.262  -28.611 1.00 89.08 44  C 1 
ATOM 4435 N N     . ALA C 3 45  ? 1.721   6.761   -23.260 1.00 95.39 45  C 1 
ATOM 4436 C CA    . ALA C 3 45  ? 2.730   6.704   -22.211 1.00 94.84 45  C 1 
ATOM 4437 C C     . ALA C 3 45  ? 4.075   6.224   -22.746 1.00 95.24 45  C 1 
ATOM 4438 O O     . ALA C 3 45  ? 5.107   6.817   -22.431 1.00 94.36 45  C 1 
ATOM 4439 C CB    . ALA C 3 45  ? 2.246   5.811   -21.054 1.00 94.01 45  C 1 
ATOM 4440 N N     . LYS C 3 46  ? 4.058   5.200   -23.613 1.00 93.33 46  C 1 
ATOM 4441 C CA    . LYS C 3 46  ? 5.268   4.680   -24.239 1.00 92.94 46  C 1 
ATOM 4442 C C     . LYS C 3 46  ? 5.837   5.651   -25.272 1.00 93.86 46  C 1 
ATOM 4443 O O     . LYS C 3 46  ? 7.046   5.878   -25.284 1.00 93.29 46  C 1 
ATOM 4444 C CB    . LYS C 3 46  ? 5.000   3.289   -24.827 1.00 91.99 46  C 1 
ATOM 4445 C CG    . LYS C 3 46  ? 6.292   2.542   -25.255 1.00 79.90 46  C 1 
ATOM 4446 C CD    . LYS C 3 46  ? 7.236   2.349   -24.077 1.00 74.52 46  C 1 
ATOM 4447 C CE    . LYS C 3 46  ? 8.551   1.681   -24.432 1.00 66.64 46  C 1 
ATOM 4448 N NZ    . LYS C 3 46  ? 9.476   1.714   -23.269 1.00 60.58 46  C 1 
ATOM 4449 N N     . ALA C 3 47  ? 4.997   6.297   -26.063 1.00 95.23 47  C 1 
ATOM 4450 C CA    . ALA C 3 47  ? 5.416   7.325   -27.008 1.00 95.47 47  C 1 
ATOM 4451 C C     . ALA C 3 47  ? 6.082   8.522   -26.306 1.00 95.87 47  C 1 
ATOM 4452 O O     . ALA C 3 47  ? 7.138   8.964   -26.724 1.00 95.15 47  C 1 
ATOM 4453 C CB    . ALA C 3 47  ? 4.199   7.751   -27.827 1.00 95.10 47  C 1 
ATOM 4454 N N     . CYS C 3 48  ? 5.534   9.001   -25.181 1.00 96.18 48  C 1 
ATOM 4455 C CA    . CYS C 3 48  ? 6.142   10.060  -24.375 1.00 95.73 48  C 1 
ATOM 4456 C C     . CYS C 3 48  ? 7.487   9.643   -23.769 1.00 95.87 48  C 1 
ATOM 4457 O O     . CYS C 3 48  ? 8.386   10.470  -23.661 1.00 95.07 48  C 1 
ATOM 4458 C CB    . CYS C 3 48  ? 5.187   10.471  -23.247 1.00 95.10 48  C 1 
ATOM 4459 S SG    . CYS C 3 48  ? 3.723   11.334  -23.889 1.00 89.70 48  C 1 
ATOM 4460 N N     . GLU C 3 49  ? 7.630   8.395   -23.366 1.00 95.20 49  C 1 
ATOM 4461 C CA    . GLU C 3 49  ? 8.906   7.854   -22.882 1.00 94.79 49  C 1 
ATOM 4462 C C     . GLU C 3 49  ? 9.959   7.870   -23.986 1.00 95.27 49  C 1 
ATOM 4463 O O     . GLU C 3 49  ? 11.046  8.416   -23.783 1.00 94.29 49  C 1 
ATOM 4464 C CB    . GLU C 3 49  ? 8.671   6.435   -22.335 1.00 93.52 49  C 1 
ATOM 4465 C CG    . GLU C 3 49  ? 9.895   5.804   -21.651 1.00 83.82 49  C 1 
ATOM 4466 C CD    . GLU C 3 49  ? 9.706   4.288   -21.439 1.00 79.33 49  C 1 
ATOM 4467 O OE1   . GLU C 3 49  ? 10.704  3.544   -21.472 1.00 74.66 49  C 1 
ATOM 4468 O OE2   . GLU C 3 49  ? 8.562   3.804   -21.359 1.00 74.63 49  C 1 
ATOM 4469 N N     . MET C 3 50  ? 9.634   7.365   -25.175 1.00 94.17 50  C 1 
ATOM 4470 C CA    . MET C 3 50  ? 10.536  7.354   -26.327 1.00 94.39 50  C 1 
ATOM 4471 C C     . MET C 3 50  ? 10.901  8.771   -26.779 1.00 95.10 50  C 1 
ATOM 4472 O O     . MET C 3 50  ? 12.073  9.049   -27.002 1.00 93.90 50  C 1 
ATOM 4473 C CB    . MET C 3 50  ? 9.909   6.574   -27.487 1.00 93.90 50  C 1 
ATOM 4474 C CG    . MET C 3 50  ? 9.830   5.079   -27.191 1.00 88.28 50  C 1 
ATOM 4475 S SD    . MET C 3 50  ? 9.126   4.069   -28.524 1.00 82.83 50  C 1 
ATOM 4476 C CE    . MET C 3 50  ? 10.419  4.239   -29.781 1.00 71.16 50  C 1 
ATOM 4477 N N     . LEU C 3 51  ? 9.935   9.693   -26.845 1.00 95.15 51  C 1 
ATOM 4478 C CA    . LEU C 3 51  ? 10.176  11.103  -27.149 1.00 95.09 51  C 1 
ATOM 4479 C C     . LEU C 3 51  ? 11.151  11.725  -26.150 1.00 95.52 51  C 1 
ATOM 4480 O O     . LEU C 3 51  ? 12.076  12.435  -26.538 1.00 94.79 51  C 1 
ATOM 4481 C CB    . LEU C 3 51  ? 8.830   11.844  -27.162 1.00 94.40 51  C 1 
ATOM 4482 C CG    . LEU C 3 51  ? 8.950   13.367  -27.413 1.00 92.15 51  C 1 
ATOM 4483 C CD1   . LEU C 3 51  ? 9.514   13.676  -28.795 1.00 86.66 51  C 1 
ATOM 4484 C CD2   . LEU C 3 51  ? 7.579   14.026  -27.293 1.00 86.81 51  C 1 
ATOM 4485 N N     . THR C 3 52  ? 10.974  11.448  -24.848 1.00 95.79 52  C 1 
ATOM 4486 C CA    . THR C 3 52  ? 11.872  11.965  -23.807 1.00 95.61 52  C 1 
ATOM 4487 C C     . THR C 3 52  ? 13.291  11.424  -23.977 1.00 96.23 52  C 1 
ATOM 4488 O O     . THR C 3 52  ? 14.243  12.185  -23.840 1.00 95.50 52  C 1 
ATOM 4489 C CB    . THR C 3 52  ? 11.346  11.625  -22.401 1.00 94.69 52  C 1 
ATOM 4490 O OG1   . THR C 3 52  ? 10.037  12.124  -22.219 1.00 90.89 52  C 1 
ATOM 4491 C CG2   . THR C 3 52  ? 12.205  12.241  -21.292 1.00 89.93 52  C 1 
ATOM 4492 N N     . LEU C 3 53  ? 13.447  10.142  -24.291 1.00 95.17 53  C 1 
ATOM 4493 C CA    . LEU C 3 53  ? 14.752  9.525   -24.539 1.00 95.07 53  C 1 
ATOM 4494 C C     . LEU C 3 53  ? 15.437  10.142  -25.758 1.00 95.67 53  C 1 
ATOM 4495 O O     . LEU C 3 53  ? 16.586  10.561  -25.652 1.00 95.07 53  C 1 
ATOM 4496 C CB    . LEU C 3 53  ? 14.585  8.002   -24.712 1.00 94.43 53  C 1 
ATOM 4497 C CG    . LEU C 3 53  ? 14.251  7.242   -23.413 1.00 84.53 53  C 1 
ATOM 4498 C CD1   . LEU C 3 53  ? 13.880  5.793   -23.744 1.00 78.51 53  C 1 
ATOM 4499 C CD2   . LEU C 3 53  ? 15.427  7.230   -22.444 1.00 83.12 53  C 1 
ATOM 4500 N N     . GLU C 3 54  ? 14.733  10.264  -26.871 1.00 96.00 54  C 1 
ATOM 4501 C CA    . GLU C 3 54  ? 15.271  10.806  -28.118 1.00 95.90 54  C 1 
ATOM 4502 C C     . GLU C 3 54  ? 15.658  12.281  -27.978 1.00 96.45 54  C 1 
ATOM 4503 O O     . GLU C 3 54  ? 16.776  12.681  -28.318 1.00 95.09 54  C 1 
ATOM 4504 C CB    . GLU C 3 54  ? 14.226  10.590  -29.223 1.00 95.10 54  C 1 
ATOM 4505 C CG    . GLU C 3 54  ? 14.693  11.025  -30.617 1.00 86.78 54  C 1 
ATOM 4506 C CD    . GLU C 3 54  ? 15.879  10.225  -31.189 1.00 85.40 54  C 1 
ATOM 4507 O OE1   . GLU C 3 54  ? 16.452  10.711  -32.187 1.00 79.92 54  C 1 
ATOM 4508 O OE2   . GLU C 3 54  ? 16.198  9.161   -30.637 1.00 78.12 54  C 1 
ATOM 4509 N N     . MET C 3 55  ? 14.788  13.121  -27.378 1.00 95.95 55  C 1 
ATOM 4510 C CA    . MET C 3 55  ? 15.105  14.520  -27.109 1.00 95.85 55  C 1 
ATOM 4511 C C     . MET C 3 55  ? 16.295  14.665  -26.166 1.00 96.41 55  C 1 
ATOM 4512 O O     . MET C 3 55  ? 17.142  15.537  -26.368 1.00 95.53 55  C 1 
ATOM 4513 C CB    . MET C 3 55  ? 13.904  15.253  -26.502 1.00 95.33 55  C 1 
ATOM 4514 C CG    . MET C 3 55  ? 12.789  15.511  -27.510 1.00 91.39 55  C 1 
ATOM 4515 S SD    . MET C 3 55  ? 11.467  16.558  -26.834 1.00 89.52 55  C 1 
ATOM 4516 C CE    . MET C 3 55  ? 12.294  18.162  -26.838 1.00 79.71 55  C 1 
ATOM 4517 N N     . THR C 3 56  ? 16.400  13.815  -25.143 1.00 96.66 56  C 1 
ATOM 4518 C CA    . THR C 3 56  ? 17.529  13.826  -24.214 1.00 96.69 56  C 1 
ATOM 4519 C C     . THR C 3 56  ? 18.826  13.459  -24.933 1.00 96.95 56  C 1 
ATOM 4520 O O     . THR C 3 56  ? 19.818  14.155  -24.749 1.00 95.96 56  C 1 
ATOM 4521 C CB    . THR C 3 56  ? 17.307  12.878  -23.028 1.00 96.16 56  C 1 
ATOM 4522 O OG1   . THR C 3 56  ? 16.162  13.276  -22.312 1.00 89.88 56  C 1 
ATOM 4523 C CG2   . THR C 3 56  ? 18.470  12.892  -22.037 1.00 89.07 56  C 1 
ATOM 4524 N N     . MET C 3 57  ? 18.814  12.430  -25.776 1.00 96.17 57  C 1 
ATOM 4525 C CA    . MET C 3 57  ? 19.983  12.004  -26.543 1.00 95.72 57  C 1 
ATOM 4526 C C     . MET C 3 57  ? 20.480  13.127  -27.462 1.00 95.80 57  C 1 
ATOM 4527 O O     . MET C 3 57  ? 21.649  13.495  -27.392 1.00 94.60 57  C 1 
ATOM 4528 C CB    . MET C 3 57  ? 19.624  10.739  -27.335 1.00 95.34 57  C 1 
ATOM 4529 C CG    . MET C 3 57  ? 20.816  10.191  -28.114 1.00 84.74 57  C 1 
ATOM 4530 S SD    . MET C 3 57  ? 20.437  8.733   -29.128 1.00 77.09 57  C 1 
ATOM 4531 C CE    . MET C 3 57  ? 19.362  9.487   -30.365 1.00 64.71 57  C 1 
ATOM 4532 N N     . ARG C 3 58  ? 19.583  13.744  -28.243 1.00 95.80 58  C 1 
ATOM 4533 C CA    . ARG C 3 58  ? 19.952  14.844  -29.143 1.00 95.29 58  C 1 
ATOM 4534 C C     . ARG C 3 58  ? 20.436  16.086  -28.391 1.00 95.45 58  C 1 
ATOM 4535 O O     . ARG C 3 58  ? 21.433  16.689  -28.777 1.00 94.01 58  C 1 
ATOM 4536 C CB    . ARG C 3 58  ? 18.763  15.205  -30.037 1.00 94.72 58  C 1 
ATOM 4537 C CG    . ARG C 3 58  ? 18.440  14.082  -31.036 1.00 91.61 58  C 1 
ATOM 4538 C CD    . ARG C 3 58  ? 17.238  14.468  -31.865 1.00 89.38 58  C 1 
ATOM 4539 N NE    . ARG C 3 58  ? 16.858  13.374  -32.761 1.00 84.89 58  C 1 
ATOM 4540 C CZ    . ARG C 3 58  ? 16.926  13.334  -34.085 1.00 83.03 58  C 1 
ATOM 4541 N NH1   . ARG C 3 58  ? 17.313  14.360  -34.797 1.00 73.32 58  C 1 
ATOM 4542 N NH2   . ARG C 3 58  ? 16.594  12.239  -34.679 1.00 77.14 58  C 1 
ATOM 4543 N N     . SER C 3 59  ? 19.807  16.439  -27.283 1.00 95.83 59  C 1 
ATOM 4544 C CA    . SER C 3 59  ? 20.246  17.560  -26.439 1.00 95.44 59  C 1 
ATOM 4545 C C     . SER C 3 59  ? 21.603  17.284  -25.781 1.00 95.69 59  C 1 
ATOM 4546 O O     . SER C 3 59  ? 22.416  18.186  -25.632 1.00 94.55 59  C 1 
ATOM 4547 C CB    . SER C 3 59  ? 19.210  17.861  -25.355 1.00 94.64 59  C 1 
ATOM 4548 O OG    . SER C 3 59  ? 17.932  18.066  -25.905 1.00 84.80 59  C 1 
ATOM 4549 N N     . TRP C 3 60  ? 21.849  16.033  -25.387 1.00 97.17 60  C 1 
ATOM 4550 C CA    . TRP C 3 60  ? 23.128  15.623  -24.805 1.00 97.47 60  C 1 
ATOM 4551 C C     . TRP C 3 60  ? 24.272  15.719  -25.806 1.00 97.38 60  C 1 
ATOM 4552 O O     . TRP C 3 60  ? 25.337  16.206  -25.436 1.00 95.77 60  C 1 
ATOM 4553 C CB    . TRP C 3 60  ? 23.017  14.214  -24.231 1.00 96.95 60  C 1 
ATOM 4554 C CG    . TRP C 3 60  ? 24.276  13.746  -23.571 1.00 96.67 60  C 1 
ATOM 4555 C CD1   . TRP C 3 60  ? 25.134  12.824  -24.062 1.00 93.80 60  C 1 
ATOM 4556 C CD2   . TRP C 3 60  ? 24.860  14.238  -22.329 1.00 95.21 60  C 1 
ATOM 4557 N NE1   . TRP C 3 60  ? 26.212  12.697  -23.196 1.00 93.11 60  C 1 
ATOM 4558 C CE2   . TRP C 3 60  ? 26.087  13.554  -22.129 1.00 94.65 60  C 1 
ATOM 4559 C CE3   . TRP C 3 60  ? 24.468  15.196  -21.370 1.00 94.29 60  C 1 
ATOM 4560 C CZ2   . TRP C 3 60  ? 26.913  13.821  -21.005 1.00 93.65 60  C 1 
ATOM 4561 C CZ3   . TRP C 3 60  ? 25.289  15.457  -20.251 1.00 90.07 60  C 1 
ATOM 4562 C CH2   . TRP C 3 60  ? 26.495  14.784  -20.079 1.00 89.79 60  C 1 
ATOM 4563 N N     . MET C 3 61  ? 24.065  15.384  -27.084 1.00 96.32 61  C 1 
ATOM 4564 C CA    . MET C 3 61  ? 25.059  15.594  -28.147 1.00 95.32 61  C 1 
ATOM 4565 C C     . MET C 3 61  ? 25.504  17.058  -28.207 1.00 95.21 61  C 1 
ATOM 4566 O O     . MET C 3 61  ? 26.694  17.338  -28.190 1.00 93.69 61  C 1 
ATOM 4567 C CB    . MET C 3 61  ? 24.502  15.149  -29.503 1.00 94.91 61  C 1 
ATOM 4568 C CG    . MET C 3 61  ? 24.311  13.635  -29.605 1.00 89.02 61  C 1 
ATOM 4569 S SD    . MET C 3 61  ? 23.501  13.082  -31.138 1.00 82.57 61  C 1 
ATOM 4570 C CE    . MET C 3 61  ? 24.753  13.550  -32.353 1.00 71.03 61  C 1 
ATOM 4571 N N     . VAL C 3 62  ? 24.565  18.005  -28.168 1.00 95.00 62  C 1 
ATOM 4572 C CA    . VAL C 3 62  ? 24.881  19.446  -28.125 1.00 94.30 62  C 1 
ATOM 4573 C C     . VAL C 3 62  ? 25.638  19.817  -26.849 1.00 94.95 62  C 1 
ATOM 4574 O O     . VAL C 3 62  ? 26.554  20.645  -26.867 1.00 93.82 62  C 1 
ATOM 4575 C CB    . VAL C 3 62  ? 23.603  20.298  -28.243 1.00 93.20 62  C 1 
ATOM 4576 C CG1   . VAL C 3 62  ? 23.918  21.794  -28.270 1.00 88.63 62  C 1 
ATOM 4577 C CG2   . VAL C 3 62  ? 22.816  19.962  -29.516 1.00 88.32 62  C 1 
ATOM 4578 N N     . THR C 3 63  ? 25.298  19.208  -25.721 1.00 94.71 63  C 1 
ATOM 4579 C CA    . THR C 3 63  ? 26.005  19.426  -24.450 1.00 94.71 63  C 1 
ATOM 4580 C C     . THR C 3 63  ? 27.471  18.981  -24.537 1.00 95.04 63  C 1 
ATOM 4581 O O     . THR C 3 63  ? 28.354  19.686  -24.047 1.00 93.82 63  C 1 
ATOM 4582 C CB    . THR C 3 63  ? 25.321  18.677  -23.293 1.00 94.33 63  C 1 
ATOM 4583 O OG1   . THR C 3 63  ? 23.945  18.963  -23.221 1.00 86.65 63  C 1 
ATOM 4584 C CG2   . THR C 3 63  ? 25.898  19.052  -21.931 1.00 87.27 63  C 1 
ATOM 4585 N N     . GLU C 3 64  ? 27.729  17.833  -25.153 1.00 95.38 64  C 1 
ATOM 4586 C CA    . GLU C 3 64  ? 29.073  17.285  -25.345 1.00 94.96 64  C 1 
ATOM 4587 C C     . GLU C 3 64  ? 29.893  18.084  -26.367 1.00 94.74 64  C 1 
ATOM 4588 O O     . GLU C 3 64  ? 31.065  18.349  -26.119 1.00 92.78 64  C 1 
ATOM 4589 C CB    . GLU C 3 64  ? 28.994  15.804  -25.753 1.00 94.14 64  C 1 
ATOM 4590 C CG    . GLU C 3 64  ? 28.547  14.918  -24.584 1.00 85.79 64  C 1 
ATOM 4591 C CD    . GLU C 3 64  ? 28.736  13.422  -24.858 1.00 84.49 64  C 1 
ATOM 4592 O OE1   . GLU C 3 64  ? 29.046  12.703  -23.867 1.00 79.64 64  C 1 
ATOM 4593 O OE2   . GLU C 3 64  ? 28.598  12.987  -26.015 1.00 80.05 64  C 1 
ATOM 4594 N N     . GLU C 3 65  ? 29.277  18.537  -27.468 1.00 95.35 65  C 1 
ATOM 4595 C CA    . GLU C 3 65  ? 29.900  19.455  -28.436 1.00 94.82 65  C 1 
ATOM 4596 C C     . GLU C 3 65  ? 30.422  20.723  -27.752 1.00 94.99 65  C 1 
ATOM 4597 O O     . GLU C 3 65  ? 31.542  21.169  -27.997 1.00 92.49 65  C 1 
ATOM 4598 C CB    . GLU C 3 65  ? 28.876  19.848  -29.519 1.00 93.59 65  C 1 
ATOM 4599 C CG    . GLU C 3 65  ? 28.590  18.757  -30.557 1.00 84.96 65  C 1 
ATOM 4600 C CD    . GLU C 3 65  ? 27.395  19.105  -31.481 1.00 83.45 65  C 1 
ATOM 4601 O OE1   . GLU C 3 65  ? 26.853  18.190  -32.127 1.00 78.96 65  C 1 
ATOM 4602 O OE2   . GLU C 3 65  ? 26.992  20.287  -31.550 1.00 79.12 65  C 1 
ATOM 4603 N N     . ASN C 3 66  ? 29.657  21.260  -26.801 1.00 93.43 66  C 1 
ATOM 4604 C CA    . ASN C 3 66  ? 30.029  22.415  -25.989 1.00 93.02 66  C 1 
ATOM 4605 C C     . ASN C 3 66  ? 30.938  22.066  -24.783 1.00 93.79 66  C 1 
ATOM 4606 O O     . ASN C 3 66  ? 31.134  22.901  -23.894 1.00 90.32 66  C 1 
ATOM 4607 C CB    . ASN C 3 66  ? 28.751  23.146  -25.565 1.00 91.76 66  C 1 
ATOM 4608 C CG    . ASN C 3 66  ? 28.094  23.827  -26.750 1.00 89.40 66  C 1 
ATOM 4609 O OD1   . ASN C 3 66  ? 28.647  24.738  -27.334 1.00 77.98 66  C 1 
ATOM 4610 N ND2   . ASN C 3 66  ? 26.911  23.425  -27.129 1.00 76.92 66  C 1 
ATOM 4611 N N     . LYS C 3 67  ? 31.474  20.842  -24.722 1.00 91.48 67  C 1 
ATOM 4612 C CA    . LYS C 3 67  ? 32.372  20.343  -23.662 1.00 92.81 67  C 1 
ATOM 4613 C C     . LYS C 3 67  ? 31.816  20.536  -22.239 1.00 92.92 67  C 1 
ATOM 4614 O O     . LYS C 3 67  ? 32.571  20.673  -21.275 1.00 87.29 67  C 1 
ATOM 4615 C CB    . LYS C 3 67  ? 33.780  20.929  -23.816 1.00 91.32 67  C 1 
ATOM 4616 C CG    . LYS C 3 67  ? 34.399  20.633  -25.184 1.00 84.47 67  C 1 
ATOM 4617 C CD    . LYS C 3 67  ? 35.799  21.255  -25.287 1.00 75.34 67  C 1 
ATOM 4618 C CE    . LYS C 3 67  ? 36.359  20.974  -26.667 1.00 67.09 67  C 1 
ATOM 4619 N NZ    . LYS C 3 67  ? 37.669  21.626  -26.879 1.00 59.85 67  C 1 
ATOM 4620 N N     . ARG C 3 68  ? 30.480  20.530  -22.097 1.00 89.32 68  C 1 
ATOM 4621 C CA    . ARG C 3 68  ? 29.792  20.607  -20.807 1.00 89.91 68  C 1 
ATOM 4622 C C     . ARG C 3 68  ? 29.371  19.222  -20.327 1.00 90.44 68  C 1 
ATOM 4623 O O     . ARG C 3 68  ? 29.281  18.269  -21.087 1.00 86.04 68  C 1 
ATOM 4624 C CB    . ARG C 3 68  ? 28.616  21.597  -20.892 1.00 87.60 68  C 1 
ATOM 4625 C CG    . ARG C 3 68  ? 29.111  23.047  -21.007 1.00 82.85 68  C 1 
ATOM 4626 C CD    . ARG C 3 68  ? 27.989  24.088  -20.958 1.00 82.97 68  C 1 
ATOM 4627 N NE    . ARG C 3 68  ? 27.275  24.187  -22.222 1.00 78.19 68  C 1 
ATOM 4628 C CZ    . ARG C 3 68  ? 26.110  23.656  -22.564 1.00 79.86 68  C 1 
ATOM 4629 N NH1   . ARG C 3 68  ? 25.408  22.915  -21.756 1.00 69.71 68  C 1 
ATOM 4630 N NH2   . ARG C 3 68  ? 25.614  23.868  -23.749 1.00 73.52 68  C 1 
ATOM 4631 N N     . ARG C 3 69  ? 29.103  19.118  -19.014 1.00 92.16 69  C 1 
ATOM 4632 C CA    . ARG C 3 69  ? 28.588  17.905  -18.350 1.00 93.06 69  C 1 
ATOM 4633 C C     . ARG C 3 69  ? 27.180  18.103  -17.786 1.00 93.97 69  C 1 
ATOM 4634 O O     . ARG C 3 69  ? 26.678  17.237  -17.069 1.00 88.57 69  C 1 
ATOM 4635 C CB    . ARG C 3 69  ? 29.565  17.468  -17.247 1.00 90.50 69  C 1 
ATOM 4636 C CG    . ARG C 3 69  ? 30.931  16.979  -17.757 1.00 83.17 69  C 1 
ATOM 4637 C CD    . ARG C 3 69  ? 30.821  15.639  -18.485 1.00 76.66 69  C 1 
ATOM 4638 N NE    . ARG C 3 69  ? 32.160  15.061  -18.741 1.00 68.08 69  C 1 
ATOM 4639 C CZ    . ARG C 3 69  ? 32.412  13.803  -19.052 1.00 60.52 69  C 1 
ATOM 4640 N NH1   . ARG C 3 69  ? 31.457  12.912  -19.171 1.00 55.68 69  C 1 
ATOM 4641 N NH2   . ARG C 3 69  ? 33.647  13.410  -19.245 1.00 53.34 69  C 1 
ATOM 4642 N N     . ILE C 3 70  ? 26.584  19.252  -18.045 1.00 89.89 70  C 1 
ATOM 4643 C CA    . ILE C 3 70  ? 25.256  19.620  -17.563 1.00 90.12 70  C 1 
ATOM 4644 C C     . ILE C 3 70  ? 24.415  19.988  -18.779 1.00 90.07 70  C 1 
ATOM 4645 O O     . ILE C 3 70  ? 24.735  20.976  -19.453 1.00 85.32 70  C 1 
ATOM 4646 C CB    . ILE C 3 70  ? 25.318  20.773  -16.540 1.00 86.28 70  C 1 
ATOM 4647 C CG1   . ILE C 3 70  ? 26.202  20.393  -15.330 1.00 77.69 70  C 1 
ATOM 4648 C CG2   . ILE C 3 70  ? 23.895  21.133  -16.077 1.00 77.43 70  C 1 
ATOM 4649 C CD1   . ILE C 3 70  ? 26.411  21.524  -14.315 1.00 71.27 70  C 1 
ATOM 4650 N N     . LEU C 3 71  ? 23.360  19.219  -19.030 1.00 90.68 71  C 1 
ATOM 4651 C CA    . LEU C 3 71  ? 22.382  19.507  -20.063 1.00 91.34 71  C 1 
ATOM 4652 C C     . LEU C 3 71  ? 21.582  20.747  -19.664 1.00 91.15 71  C 1 
ATOM 4653 O O     . LEU C 3 71  ? 20.988  20.784  -18.586 1.00 88.76 71  C 1 
ATOM 4654 C CB    . LEU C 3 71  ? 21.521  18.247  -20.294 1.00 91.52 71  C 1 
ATOM 4655 C CG    . LEU C 3 71  ? 20.563  18.321  -21.500 1.00 93.29 71  C 1 
ATOM 4656 C CD1   . LEU C 3 71  ? 20.207  16.901  -21.938 1.00 87.02 71  C 1 
ATOM 4657 C CD2   . LEU C 3 71  ? 19.243  19.039  -21.176 1.00 87.01 71  C 1 
ATOM 4658 N N     . LYS C 3 72  ? 21.577  21.769  -20.514 1.00 92.32 72  C 1 
ATOM 4659 C CA    . LYS C 3 72  ? 20.895  23.045  -20.298 1.00 91.77 72  C 1 
ATOM 4660 C C     . LYS C 3 72  ? 19.700  23.205  -21.238 1.00 92.46 72  C 1 
ATOM 4661 O O     . LYS C 3 72  ? 19.587  22.508  -22.245 1.00 91.74 72  C 1 
ATOM 4662 C CB    . LYS C 3 72  ? 21.882  24.210  -20.470 1.00 89.16 72  C 1 
ATOM 4663 C CG    . LYS C 3 72  ? 23.010  24.245  -19.427 1.00 81.61 72  C 1 
ATOM 4664 C CD    . LYS C 3 72  ? 23.848  25.516  -19.636 1.00 79.98 72  C 1 
ATOM 4665 C CE    . LYS C 3 72  ? 24.956  25.662  -18.606 1.00 69.86 72  C 1
[truncated: 118,797 more chars]
