# Supplementary material for: Vernalization regulatory network identifies potential novel functions for genes in the HvVRN2 locus
Source: New Phytol. 2026 Apr 12;250(6):4036–53. doi: 10.1111/nph.71162 (PMC13193379; doi:10.1111/nph.71162)
Supplement: Supplementary file 1 — Dataset S1. Protein models computed by Alphafold. [file NPH-250-4036-s002.xz › Alphafold_models0/Barley/fold_co1_prom1_1_nf_yb5_c_7hg0737680_recortes_summary_confidences_0.json]

{
 "chain_iptm": [
  0.45,
  0.04,
  0.25,
  0.36,
  0.37
 ],
 "chain_pair_iptm": [
  [
   0.24,
   0.07,
   0.32,
   0.7,
   0.7
  ],
  [
   0.07,
   0.15,
   0.03,
   0.02,
   0.02
  ],
  [
   0.32,
   0.03,
   0.65,
   0.32,
   0.33
  ],
  [
   0.7,
   0.02,
   0.32,
   0.22,
   0.41
  ],
  [
   0.7,
   0.02,
   0.33,
   0.41,
   0.22
  ]
 ],
 "chain_pair_pae_min": [
  [
   0.76,
   29.61,
   8.85,
   2.42,
   2.7
  ],
  [
   26.45,
   0.77,
   29.46,
   28.06,
   28.46
  ],
  [
   8.48,
   30.05,
   0.76,
   5.96,
   4.46
  ],
  [
   2.71,
   30.63,
   7.14,
   0.8,
   1.55
  ],
  [
   2.75,
   30.55,
   5.42,
   1.57,
   0.81
  ]
 ],
 "chain_ptm": [
  0.24,
  0.15,
  0.65,
  0.22,
  0.22
 ],
 "fraction_disordered": 0.77,
 "has_clash": 0.0,
 "iptm": 0.33,
 "num_recycles": 10.0,
 "ptm": 0.28,
 "ranking_score": 0.71
}
