# Supplementary material for: Vernalization regulatory network identifies potential novel functions for genes in the HvVRN2 locus
Source: New Phytol. 2026 Apr 12;250(6):4036–53. doi: 10.1111/nph.71162 (PMC13193379; doi:10.1111/nph.71162)
Supplement: Supplementary file 1 — Dataset S1. Protein models computed by Alphafold. [file NPH-250-4036-s002.xz › Alphafold_models0/Barley/fold_co1_prom1_1_nf_yb6_c_1hg0069390_recortes_model_0.cif]

# By using this file you agree to the legally binding terms of use found at alphafoldserver.com/output-terms
data_4b37a67bbfa105c2
#
_entry.id 4b37a67bbfa105c2
#
loop_
_atom_type.symbol
C 
N 
O 
P 
S 
#
loop_
_audit_author.name
_audit_author.pdbx_ordinal
"Google DeepMind" 1 
"Isomorphic Labs" 2 
#
_audit_conform.dict_location https://raw.githubusercontent.com/ihmwg/ModelCIF/master/dist/mmcif_ma.dic
_audit_conform.dict_name     mmcif_ma.dic
_audit_conform.dict_version  1.4.5
#
loop_
_chem_comp.formula
_chem_comp.formula_weight
_chem_comp.id
_chem_comp.mon_nstd_flag
_chem_comp.name
_chem_comp.pdbx_smiles
_chem_comp.pdbx_synonyms
_chem_comp.type
"C3 H7 N O2"      89.093  ALA y ALANINE                              C[C@H](N)C(O)=O                                             ? "L-PEPTIDE LINKING" 
"C6 H15 N4 O2"    175.209 ARG y ARGININE                             N[C@@H](CCCNC(N)=[NH2+])C(O)=O                              ? "L-PEPTIDE LINKING" 
"C4 H8 N2 O3"     132.118 ASN y ASPARAGINE                           N[C@@H](CC(N)=O)C(O)=O                                      ? "L-PEPTIDE LINKING" 
"C4 H7 N O4"      133.103 ASP y "ASPARTIC ACID"                      N[C@@H](CC(O)=O)C(O)=O                                      ? "L-PEPTIDE LINKING" 
"C3 H7 N O2 S"    121.158 CYS y CYSTEINE                             N[C@@H](CS)C(O)=O                                           ? "L-PEPTIDE LINKING" 
"C10 H14 N5 O6 P" 331.222 DA  y "2'-DEOXYADENOSINE-5'-MONOPHOSPHATE" Nc1ncnc2n(cnc12)[C@H]3C[C@H](O)[C@@H](CO[P](O)(O)=O)O3      ? "DNA LINKING"       
"C9 H14 N3 O7 P"  307.197 DC  y "2'-DEOXYCYTIDINE-5'-MONOPHOSPHATE"  NC1=NC(=O)N(C=C1)[C@H]2C[C@H](O)[C@@H](CO[P](O)(O)=O)O2     ? "DNA LINKING"       
"C10 H14 N5 O7 P" 347.221 DG  y "2'-DEOXYGUANOSINE-5'-MONOPHOSPHATE" NC1=Nc2n(cnc2C(=O)N1)[C@H]3C[C@H](O)[C@@H](CO[P](O)(O)=O)O3 ? "DNA LINKING"       
"C10 H15 N2 O8 P" 322.208 DT  y "THYMIDINE-5'-MONOPHOSPHATE"         CC1=CN([C@H]2C[C@H](O)[C@@H](CO[P](O)(O)=O)O2)C(=O)NC1=O    ? "DNA LINKING"       
"C5 H10 N2 O3"    146.144 GLN y GLUTAMINE                            N[C@@H](CCC(N)=O)C(O)=O                                     ? "L-PEPTIDE LINKING" 
"C5 H9 N O4"      147.129 GLU y "GLUTAMIC ACID"                      N[C@@H](CCC(O)=O)C(O)=O                                     ? "L-PEPTIDE LINKING" 
"C2 H5 N O2"      75.067  GLY y GLYCINE                              NCC(O)=O                                                    ? "PEPTIDE LINKING"   
"C6 H10 N3 O2"    156.162 HIS y HISTIDINE                            N[C@@H](Cc1c[nH]c[nH+]1)C(O)=O                              ? "L-PEPTIDE LINKING" 
"C6 H13 N O2"     131.173 ILE y ISOLEUCINE                           CC[C@H](C)[C@H](N)C(O)=O                                    ? "L-PEPTIDE LINKING" 
"C6 H13 N O2"     131.173 LEU y LEUCINE                              CC(C)C[C@H](N)C(O)=O                                        ? "L-PEPTIDE LINKING" 
"C6 H15 N2 O2"    147.195 LYS y LYSINE                               N[C@@H](CCCC[NH3+])C(O)=O                                   ? "L-PEPTIDE LINKING" 
"C5 H11 N O2 S"   149.211 MET y METHIONINE                           CSCC[C@H](N)C(O)=O                                          ? "L-PEPTIDE LINKING" 
"C9 H11 N O2"     165.189 PHE y PHENYLALANINE                        N[C@@H](Cc1ccccc1)C(O)=O                                    ? "L-PEPTIDE LINKING" 
"C5 H9 N O2"      115.130 PRO y PROLINE                              OC(=O)[C@@H]1CCCN1                                          ? "L-PEPTIDE LINKING" 
"C3 H7 N O3"      105.093 SER y SERINE                               N[C@@H](CO)C(O)=O                                           ? "L-PEPTIDE LINKING" 
"C4 H9 N O3"      119.119 THR y THREONINE                            C[C@@H](O)[C@H](N)C(O)=O                                    ? "L-PEPTIDE LINKING" 
"C11 H12 N2 O2"   204.225 TRP y TRYPTOPHAN                           N[C@@H](Cc1c[nH]c2ccccc12)C(O)=O                            ? "L-PEPTIDE LINKING" 
"C9 H11 N O3"     181.189 TYR y TYROSINE                             N[C@@H](Cc1ccc(O)cc1)C(O)=O                                 ? "L-PEPTIDE LINKING" 
"C5 H11 N O2"     117.146 VAL y VALINE                               CC(C)[C@H](N)C(O)=O                                         ? "L-PEPTIDE LINKING" 
#
_citation.book_publisher          ?
_citation.country                 UK
_citation.id                      primary
_citation.journal_full            Nature
_citation.journal_id_ASTM         NATUAS
_citation.journal_id_CSD          0006
_citation.journal_id_ISSN         0028-0836
_citation.journal_volume          ?
_citation.page_first              ?
_citation.page_last               ?
_citation.pdbx_database_id_DOI    ?
_citation.pdbx_database_id_PubMed ?
_citation.title                   "Accurate structure prediction of biomolecular interactions with AlphaFold 3"
_citation.year                    2024
#
loop_
_citation_author.citation_id
_citation_author.name
_citation_author.ordinal
primary "Google DeepMind" 1 
primary "Isomorphic Labs" 2 
#
loop_
_entity.id
_entity.pdbx_description
_entity.type
1 . polymer 
2 . polymer 
3 . polymer 
4 . polymer 
5 . polymer 
#
loop_
_entity_poly.entity_id
_entity_poly.pdbx_strand_id
_entity_poly.type
1 A polypeptide(L)          
2 B polypeptide(L)          
3 C polypeptide(L)          
4 D polydeoxyribonucleotide 
5 E polydeoxyribonucleotide 
#
loop_
_entity_poly_seq.entity_id
_entity_poly_seq.hetero
_entity_poly_seq.mon_id
_entity_poly_seq.num
1 n MET 1   
1 n PRO 2   
1 n ARG 3   
1 n CYS 4   
1 n ASN 5   
1 n LYS 6   
1 n CYS 7   
1 n LEU 8   
1 n SER 9   
1 n GLU 10  
1 n ASN 11  
1 n ASP 12  
1 n SER 13  
1 n ALA 14  
1 n SER 15  
1 n GLU 16  
1 n ASP 17  
1 n ARG 18  
1 n HIS 19  
1 n TRP 20  
1 n HIS 21  
1 n ARG 22  
1 n THR 23  
1 n ALA 24  
1 n THR 25  
1 n LEU 26  
1 n PHE 27  
1 n MET 28  
1 n ASN 29  
1 n CYS 30  
1 n VAL 31  
1 n SER 32  
1 n ASN 33  
1 n GLY 34  
1 n THR 35  
1 n VAL 36  
1 n TYR 37  
1 n GLU 38  
1 n GLU 39  
1 n ALA 40  
1 n VAL 41  
1 n GLY 42  
1 n ARG 43  
1 n GLU 44  
1 n GLY 45  
1 n CYS 46  
1 n TRP 47  
1 n ALA 48  
1 n ARG 49  
1 n LEU 50  
1 n CYS 51  
1 n ASP 52  
1 n GLY 53  
1 n CYS 54  
1 n CYS 55  
1 n THR 56  
1 n VAL 57  
1 n PRO 58  
1 n SER 59  
1 n VAL 60  
1 n VAL 61  
1 n TYR 62  
1 n CYS 63  
1 n ARG 64  
1 n ALA 65  
1 n ASP 66  
1 n SER 67  
1 n ALA 68  
1 n TYR 69  
1 n LEU 70  
1 n CYS 71  
1 n ALA 72  
1 n SER 73  
1 n CYS 74  
1 n ASP 75  
1 n ALA 76  
1 n GLN 77  
1 n ILE 78  
1 n HIS 79  
1 n ALA 80  
1 n ALA 81  
1 n ASN 82  
1 n ARG 83  
1 n VAL 84  
1 n ALA 85  
1 n SER 86  
1 n ARG 87  
1 n HIS 88  
1 n GLU 89  
1 n ARG 90  
1 n VAL 91  
1 n LEU 92  
1 n LEU 93  
1 n SER 94  
1 n GLU 95  
1 n ALA 96  
1 n TYR 97  
1 n LYS 98  
1 n HIS 99  
1 n ALA 100 
1 n PRO 101 
1 n VAL 102 
1 n MET 103 
1 n LEU 104 
1 n ASP 105 
1 n CYS 106 
1 n HIS 107 
1 n ALA 108 
1 n ASP 109 
1 n ALA 110 
1 n ALA 111 
1 n ALA 112 
1 n LEU 113 
1 n CYS 114 
1 n ALA 115 
1 n ALA 116 
1 n TYR 117 
1 n GLU 118 
1 n ALA 119 
1 n GLN 120 
1 n VAL 121 
1 n HIS 122 
1 n TYR 123 
1 n ALA 124 
1 n ASN 125 
1 n LEU 126 
1 n LEU 127 
1 n THR 128 
1 n VAL 129 
1 n MET 130 
1 n HIS 131 
1 n GLN 132 
1 n ARG 133 
1 n MET 134 
1 n PRO 135 
1 n VAL 136 
1 n VAL 137 
1 n SER 138 
1 n HIS 139 
1 n PRO 140 
1 n ALA 141 
1 n VAL 142 
1 n ALA 143 
1 n ILE 144 
1 n PRO 145 
1 n PRO 146 
1 n VAL 147 
1 n SER 148 
1 n LEU 149 
1 n PHE 150 
1 n ALA 151 
1 n GLU 152 
1 n ALA 153 
1 n GLU 154 
1 n ALA 155 
1 n THR 156 
1 n ALA 157 
1 n PRO 158 
1 n VAL 159 
1 n LEU 160 
1 n GLY 161 
1 n ARG 162 
1 n LYS 163 
1 n GLU 164 
1 n GLU 165 
1 n ASP 166 
1 n THR 167 
1 n SER 168 
1 n TRP 169 
1 n LEU 170 
1 n LEU 171 
1 n LEU 172 
1 n SER 173 
1 n LYS 174 
1 n ASP 175 
1 n SER 176 
1 n ASP 177 
1 n ASN 178 
1 n HIS 179 
1 n ASN 180 
1 n ARG 181 
1 n SER 182 
1 n GLY 183 
1 n ASN 184 
1 n ASN 185 
1 n SER 186 
1 n SER 187 
1 n THR 188 
1 n SER 189 
1 n SER 190 
1 n SER 191 
1 n SER 192 
1 n GLN 193 
1 n TYR 194 
1 n PHE 195 
1 n GLY 196 
1 n GLU 197 
1 n VAL 198 
1 n ASP 199 
1 n GLN 200 
1 n TYR 201 
1 n PHE 202 
1 n ASP 203 
1 n LEU 204 
1 n VAL 205 
1 n GLY 206 
1 n TYR 207 
1 n ASN 208 
1 n SER 209 
1 n TYR 210 
1 n TYR 211 
1 n ASP 212 
1 n SER 213 
1 n HIS 214 
1 n MET 215 
1 n SER 216 
1 n ASN 217 
1 n GLN 218 
1 n GLU 219 
1 n GLN 220 
1 n TYR 221 
1 n VAL 222 
1 n MET 223 
1 n GLN 224 
1 n GLU 225 
1 n GLN 226 
1 n GLN 227 
1 n HIS 228 
1 n LEU 229 
1 n GLN 230 
1 n GLN 231 
1 n MET 232 
1 n GLN 233 
1 n LYS 234 
1 n GLU 235 
1 n TYR 236 
1 n ALA 237 
1 n GLU 238 
1 n GLN 239 
1 n GLN 240 
1 n MET 241 
1 n GLN 242 
1 n LYS 243 
1 n GLU 244 
1 n TYR 245 
1 n VAL 246 
1 n GLU 247 
1 n ASN 248 
1 n GLU 249 
1 n GLY 250 
1 n SER 251 
1 n GLU 252 
1 n CYS 253 
1 n ILE 254 
1 n VAL 255 
1 n PRO 256 
1 n SER 257 
1 n GLN 258 
1 n SER 259 
1 n THR 260 
1 n ILE 261 
1 n VAL 262 
1 n ARG 263 
1 n ARG 264 
1 n PRO 265 
1 n HIS 266 
1 n GLN 267 
1 n SER 268 
1 n GLY 269 
1 n TYR 270 
1 n ALA 271 
1 n PRO 272 
1 n LEU 273 
1 n VAL 274 
1 n GLY 275 
1 n ALA 276 
1 n GLU 277 
1 n GLN 278 
1 n ALA 279 
1 n ALA 280 
1 n SER 281 
1 n ALA 282 
1 n THR 283 
1 n ALA 284 
1 n GLY 285 
1 n ALA 286 
1 n SER 287 
1 n ALA 288 
1 n TYR 289 
1 n THR 290 
1 n ASP 291 
1 n SER 292 
1 n VAL 293 
1 n ASN 294 
1 n ASN 295 
1 n SER 296 
1 n ILE 297 
1 n SER 298 
1 n PHE 299 
1 n SER 300 
1 n MET 301 
1 n GLU 302 
1 n ALA 303 
1 n GLY 304 
1 n ILE 305 
1 n VAL 306 
1 n PRO 307 
1 n ASP 308 
1 n ASN 309 
1 n THR 310 
1 n VAL 311 
1 n GLN 312 
1 n SER 313 
1 n SER 314 
1 n ILE 315 
1 n LEU 316 
1 n ARG 317 
1 n PRO 318 
1 n ALA 319 
1 n GLY 320 
1 n ALA 321 
1 n ILE 322 
1 n GLY 323 
1 n LEU 324 
1 n PHE 325 
1 n SER 326 
1 n SER 327 
1 n PRO 328 
1 n SER 329 
1 n LEU 330 
1 n GLN 331 
1 n THR 332 
1 n PRO 333 
1 n LEU 334 
1 n HIS 335 
1 n PHE 336 
1 n SER 337 
1 n SER 338 
1 n LYS 339 
1 n GLU 340 
1 n ARG 341 
1 n GLU 342 
1 n ALA 343 
1 n ARG 344 
1 n VAL 345 
1 n LEU 346 
1 n ARG 347 
1 n TYR 348 
1 n LYS 349 
1 n GLU 350 
1 n LYS 351 
1 n LYS 352 
1 n LYS 353 
1 n SER 354 
1 n ARG 355 
1 n LYS 356 
1 n PHE 357 
1 n GLU 358 
1 n LYS 359 
1 n THR 360 
1 n THR 361 
1 n ARG 362 
1 n TYR 363 
1 n ALA 364 
1 n THR 365 
1 n ARG 366 
1 n LYS 367 
1 n ALA 368 
1 n TYR 369 
1 n ALA 370 
1 n GLU 371 
1 n ALA 372 
1 n ARG 373 
1 n PRO 374 
1 n ARG 375 
1 n ILE 376 
1 n LYS 377 
1 n GLY 378 
1 n ARG 379 
1 n PHE 380 
1 n ALA 381 
1 n LYS 382 
1 n ARG 383 
1 n SER 384 
1 n ASP 385 
1 n ALA 386 
1 n GLU 387 
1 n MET 388 
1 n GLU 389 
1 n VAL 390 
1 n ASP 391 
1 n GLN 392 
1 n THR 393 
1 n PHE 394 
1 n SER 395 
1 n THR 396 
1 n ALA 397 
1 n ALA 398 
1 n LEU 399 
1 n SER 400 
1 n ASP 401 
1 n SER 402 
1 n SER 403 
1 n TYR 404 
1 n SER 405 
1 n THR 406 
1 n VAL 407 
1 n PRO 408 
1 n TRP 409 
1 n PHE 410 
2 n ASP 1   
2 n SER 2   
2 n PRO 3   
2 n ALA 4   
2 n LYS 5   
2 n GLU 6   
2 n GLN 7   
2 n ASP 8   
2 n ARG 9   
2 n PHE 10  
2 n LEU 11  
2 n PRO 12  
2 n ILE 13  
2 n ALA 14  
2 n ASN 15  
2 n VAL 16  
2 n SER 17  
2 n ARG 18  
2 n ILE 19  
2 n MET 20  
2 n LYS 21  
2 n ARG 22  
2 n SER 23  
2 n LEU 24  
2 n PRO 25  
2 n ALA 26  
2 n ASN 27  
2 n ALA 28  
2 n LYS 29  
2 n ILE 30  
2 n SER 31  
2 n LYS 32  
2 n GLU 33  
2 n ALA 34  
2 n LYS 35  
2 n GLU 36  
2 n THR 37  
2 n VAL 38  
2 n GLN 39  
2 n GLU 40  
2 n CYS 41  
2 n VAL 42  
2 n SER 43  
2 n GLU 44  
2 n PHE 45  
2 n ILE 46  
2 n SER 47  
2 n PHE 48  
2 n VAL 49  
2 n THR 50  
2 n GLY 51  
2 n GLU 52  
2 n ALA 53  
2 n SER 54  
2 n ASP 55  
2 n LYS 56  
2 n CYS 57  
2 n GLN 58  
2 n ARG 59  
2 n GLU 60  
2 n LYS 61  
2 n ARG 62  
2 n LYS 63  
2 n THR 64  
2 n ILE 65  
2 n ASN 66  
2 n GLY 67  
2 n ASP 68  
2 n ASP 69  
2 n LEU 70  
2 n LEU 71  
2 n TRP 72  
2 n ALA 73  
2 n MET 74  
2 n THR 75  
2 n THR 76  
2 n LEU 77  
2 n GLY 78  
2 n PHE 79  
2 n GLU 80  
2 n VAL 81  
2 n TYR 82  
2 n VAL 83  
2 n ALA 84  
2 n PRO 85  
2 n LEU 86  
2 n LYS 87  
2 n ALA 88  
2 n TYR 89  
2 n LEU 90  
2 n ASN 91  
2 n ARG 92  
2 n TYR 93  
2 n ARG 94  
2 n GLU 95  
3 n MET 1   
3 n ARG 2   
3 n LYS 3   
3 n LYS 4   
3 n LEU 5   
3 n ASP 6   
3 n THR 7   
3 n ARG 8   
3 n PHE 9   
3 n PRO 10  
3 n ALA 11  
3 n PRO 12  
3 n ARG 13  
3 n ILE 14  
3 n LYS 15  
3 n LYS 16  
3 n ILE 17  
3 n MET 18  
3 n GLN 19  
3 n ALA 20  
3 n ASP 21  
3 n GLU 22  
3 n ASP 23  
3 n VAL 24  
3 n GLY 25  
3 n LYS 26  
3 n ILE 27  
3 n ALA 28  
3 n LEU 29  
3 n ALA 30  
3 n VAL 31  
3 n PRO 32  
3 n VAL 33  
3 n LEU 34  
3 n VAL 35  
3 n SER 36  
3 n LYS 37  
3 n ALA 38  
3 n LEU 39  
3 n GLU 40  
3 n LEU 41  
3 n PHE 42  
3 n LEU 43  
3 n GLN 44  
3 n ASP 45  
3 n LEU 46  
3 n CYS 47  
3 n ASP 48  
3 n ARG 49  
3 n THR 50  
3 n TYR 51  
3 n ASN 52  
3 n ILE 53  
3 n THR 54  
3 n ILE 55  
3 n GLU 56  
3 n LYS 57  
3 n GLY 58  
3 n VAL 59  
3 n LYS 60  
3 n THR 61  
3 n VAL 62  
3 n SER 63  
3 n SER 64  
3 n SER 65  
3 n HIS 66  
3 n LEU 67  
3 n LYS 68  
3 n GLN 69  
3 n CYS 70  
3 n ILE 71  
3 n HIS 72  
3 n SER 73  
3 n TYR 74  
3 n ASP 75  
3 n VAL 76  
3 n TYR 77  
3 n ASP 78  
3 n PHE 79  
3 n LEU 80  
3 n LYS 81  
3 n ASN 82  
3 n VAL 83  
3 n ALA 84  
3 n SER 85  
3 n LYS 86  
3 n VAL 87  
3 n PRO 88  
3 n ASP 89  
3 n LEU 90  
3 n GLY 91  
3 n ALA 92  
3 n PRO 93  
3 n ASP 94  
3 n SER 95  
4 n DC  1   
4 n DA  2   
4 n DC  3   
4 n DG  4   
4 n DC  5   
4 n DA  6   
4 n DC  7   
4 n DC  8   
4 n DA  9   
4 n DG  10  
4 n DA  11  
4 n DC  12  
4 n DC  13  
4 n DA  14  
4 n DC  15  
4 n DA  16  
4 n DC  17  
4 n DC  18  
4 n DA  19  
4 n DG  20  
4 n DA  21  
4 n DA  22  
4 n DA  23  
4 n DC  24  
4 n DA  25  
4 n DA  26  
4 n DA  27  
4 n DC  28  
4 n DA  29  
4 n DA  30  
4 n DA  31  
5 n DT  1   
5 n DT  2   
5 n DT  3   
5 n DG  4   
5 n DT  5   
5 n DT  6   
5 n DT  7   
5 n DG  8   
5 n DT  9   
5 n DT  10  
5 n DT  11  
5 n DC  12  
5 n DT  13  
5 n DG  14  
5 n DG  15  
5 n DT  16  
5 n DG  17  
5 n DT  18  
5 n DG  19  
5 n DG  20  
5 n DT  21  
5 n DC  22  
5 n DT  23  
5 n DG  24  
5 n DG  25  
5 n DT  26  
5 n DG  27  
5 n DC  28  
5 n DG  29  
5 n DT  30  
5 n DG  31  
#
_ma_data.content_type "model coordinates"
_ma_data.id           1
_ma_data.name         Model
#
_ma_model_list.data_id          1
_ma_model_list.model_group_id   1
_ma_model_list.model_group_name "AlphaFold-beta-20231127 (927599d6-1efe-4fa9-85d2-a29f909d212e @ 2024-12-16 01:33:59)"
_ma_model_list.model_id         1
_ma_model_list.model_name       "Top ranked model"
_ma_model_list.model_type       "Ab initio model"
_ma_model_list.ordinal_id       1
#
loop_
_ma_protocol_step.method_type
_ma_protocol_step.ordinal_id
_ma_protocol_step.protocol_id
_ma_protocol_step.step_id
"coevolution MSA" 1 1 1 
"template search" 2 1 2 
modeling          3 1 3 
#
loop_
_ma_qa_metric.id
_ma_qa_metric.mode
_ma_qa_metric.name
_ma_qa_metric.software_group_id
_ma_qa_metric.type
1 global pLDDT 1 pLDDT 
2 local  pLDDT 1 pLDDT 
#
_ma_qa_metric_global.metric_id    1
_ma_qa_metric_global.metric_value 61.67
_ma_qa_metric_global.model_id     1
_ma_qa_metric_global.ordinal_id   1
#
_ma_software_group.group_id    1
_ma_software_group.ordinal_id  1
_ma_software_group.software_id 1
#
loop_
_ma_target_entity.data_id
_ma_target_entity.entity_id
_ma_target_entity.origin
1 1 . 
1 2 . 
1 3 . 
1 4 . 
1 5 . 
#
loop_
_ma_target_entity_instance.asym_id
_ma_target_entity_instance.details
_ma_target_entity_instance.entity_id
A . 1 
B . 2 
C . 3 
D . 4 
E . 5 
#
loop_
_pdbx_data_usage.details
_pdbx_data_usage.id
_pdbx_data_usage.type
_pdbx_data_usage.url
;NON-COMMERCIAL USE ONLY, BY USING THIS FILE YOU AGREE TO THE TERMS OF USE FOUND
AT alphafoldserver.com/output-terms.
;
1 license    ? 
;THE INFORMATION IS NOT INTENDED FOR, HAS NOT BEEN VALIDATED FOR, AND IS NOT
APPROVED FOR CLINICAL USE. IT SHOULD NOT BE USED FOR CLINICAL PURPOSE OR RELIED
ON FOR MEDICAL OR OTHER PROFESSIONAL ADVICE. IT IS THEORETICAL MODELLING ONLY
AND CAUTION SHOULD BE EXERCISED IN ITS USE. IT IS PROVIDED "AS-IS" WITHOUT ANY
WARRANTY OF ANY KIND, WHETHER EXPRESSED OR IMPLIED. NO WARRANTY IS GIVEN THAT
USE OF THE INFORMATION SHALL NOT INFRINGE THE RIGHTS OF ANY THIRD PARTY.
;
2 disclaimer ? 
#
loop_
_pdbx_poly_seq_scheme.asym_id
_pdbx_poly_seq_scheme.auth_seq_num
_pdbx_poly_seq_scheme.entity_id
_pdbx_poly_seq_scheme.hetero
_pdbx_poly_seq_scheme.mon_id
_pdbx_poly_seq_scheme.pdb_ins_code
_pdbx_poly_seq_scheme.pdb_seq_num
_pdbx_poly_seq_scheme.pdb_strand_id
_pdbx_poly_seq_scheme.seq_id
A 1   1 n MET . 1   A 1   
A 2   1 n PRO . 2   A 2   
A 3   1 n ARG . 3   A 3   
A 4   1 n CYS . 4   A 4   
A 5   1 n ASN . 5   A 5   
A 6   1 n LYS . 6   A 6   
A 7   1 n CYS . 7   A 7   
A 8   1 n LEU . 8   A 8   
A 9   1 n SER . 9   A 9   
A 10  1 n GLU . 10  A 10  
A 11  1 n ASN . 11  A 11  
A 12  1 n ASP . 12  A 12  
A 13  1 n SER . 13  A 13  
A 14  1 n ALA . 14  A 14  
A 15  1 n SER . 15  A 15  
A 16  1 n GLU . 16  A 16  
A 17  1 n ASP . 17  A 17  
A 18  1 n ARG . 18  A 18  
A 19  1 n HIS . 19  A 19  
A 20  1 n TRP . 20  A 20  
A 21  1 n HIS . 21  A 21  
A 22  1 n ARG . 22  A 22  
A 23  1 n THR . 23  A 23  
A 24  1 n ALA . 24  A 24  
A 25  1 n THR . 25  A 25  
A 26  1 n LEU . 26  A 26  
A 27  1 n PHE . 27  A 27  
A 28  1 n MET . 28  A 28  
A 29  1 n ASN . 29  A 29  
A 30  1 n CYS . 30  A 30  
A 31  1 n VAL . 31  A 31  
A 32  1 n SER . 32  A 32  
A 33  1 n ASN . 33  A 33  
A 34  1 n GLY . 34  A 34  
A 35  1 n THR . 35  A 35  
A 36  1 n VAL . 36  A 36  
A 37  1 n TYR . 37  A 37  
A 38  1 n GLU . 38  A 38  
A 39  1 n GLU . 39  A 39  
A 40  1 n ALA . 40  A 40  
A 41  1 n VAL . 41  A 41  
A 42  1 n GLY . 42  A 42  
A 43  1 n ARG . 43  A 43  
A 44  1 n GLU . 44  A 44  
A 45  1 n GLY . 45  A 45  
A 46  1 n CYS . 46  A 46  
A 47  1 n TRP . 47  A 47  
A 48  1 n ALA . 48  A 48  
A 49  1 n ARG . 49  A 49  
A 50  1 n LEU . 50  A 50  
A 51  1 n CYS . 51  A 51  
A 52  1 n ASP . 52  A 52  
A 53  1 n GLY . 53  A 53  
A 54  1 n CYS . 54  A 54  
A 55  1 n CYS . 55  A 55  
A 56  1 n THR . 56  A 56  
A 57  1 n VAL . 57  A 57  
A 58  1 n PRO . 58  A 58  
A 59  1 n SER . 59  A 59  
A 60  1 n VAL . 60  A 60  
A 61  1 n VAL . 61  A 61  
A 62  1 n TYR . 62  A 62  
A 63  1 n CYS . 63  A 63  
A 64  1 n ARG . 64  A 64  
A 65  1 n ALA . 65  A 65  
A 66  1 n ASP . 66  A 66  
A 67  1 n SER . 67  A 67  
A 68  1 n ALA . 68  A 68  
A 69  1 n TYR . 69  A 69  
A 70  1 n LEU . 70  A 70  
A 71  1 n CYS . 71  A 71  
A 72  1 n ALA . 72  A 72  
A 73  1 n SER . 73  A 73  
A 74  1 n CYS . 74  A 74  
A 75  1 n ASP . 75  A 75  
A 76  1 n ALA . 76  A 76  
A 77  1 n GLN . 77  A 77  
A 78  1 n ILE . 78  A 78  
A 79  1 n HIS . 79  A 79  
A 80  1 n ALA . 80  A 80  
A 81  1 n ALA . 81  A 81  
A 82  1 n ASN . 82  A 82  
A 83  1 n ARG . 83  A 83  
A 84  1 n VAL . 84  A 84  
A 85  1 n ALA . 85  A 85  
A 86  1 n SER . 86  A 86  
A 87  1 n ARG . 87  A 87  
A 88  1 n HIS . 88  A 88  
A 89  1 n GLU . 89  A 89  
A 90  1 n ARG . 90  A 90  
A 91  1 n VAL . 91  A 91  
A 92  1 n LEU . 92  A 92  
A 93  1 n LEU . 93  A 93  
A 94  1 n SER . 94  A 94  
A 95  1 n GLU . 95  A 95  
A 96  1 n ALA . 96  A 96  
A 97  1 n TYR . 97  A 97  
A 98  1 n LYS . 98  A 98  
A 99  1 n HIS . 99  A 99  
A 100 1 n ALA . 100 A 100 
A 101 1 n PRO . 101 A 101 
A 102 1 n VAL . 102 A 102 
A 103 1 n MET . 103 A 103 
A 104 1 n LEU . 104 A 104 
A 105 1 n ASP . 105 A 105 
A 106 1 n CYS . 106 A 106 
A 107 1 n HIS . 107 A 107 
A 108 1 n ALA . 108 A 108 
A 109 1 n ASP . 109 A 109 
A 110 1 n ALA . 110 A 110 
A 111 1 n ALA . 111 A 111 
A 112 1 n ALA . 112 A 112 
A 113 1 n LEU . 113 A 113 
A 114 1 n CYS . 114 A 114 
A 115 1 n ALA . 115 A 115 
A 116 1 n ALA . 116 A 116 
A 117 1 n TYR . 117 A 117 
A 118 1 n GLU . 118 A 118 
A 119 1 n ALA . 119 A 119 
A 120 1 n GLN . 120 A 120 
A 121 1 n VAL . 121 A 121 
A 122 1 n HIS . 122 A 122 
A 123 1 n TYR . 123 A 123 
A 124 1 n ALA . 124 A 124 
A 125 1 n ASN . 125 A 125 
A 126 1 n LEU . 126 A 126 
A 127 1 n LEU . 127 A 127 
A 128 1 n THR . 128 A 128 
A 129 1 n VAL . 129 A 129 
A 130 1 n MET . 130 A 130 
A 131 1 n HIS . 131 A 131 
A 132 1 n GLN . 132 A 132 
A 133 1 n ARG . 133 A 133 
A 134 1 n MET . 134 A 134 
A 135 1 n PRO . 135 A 135 
A 136 1 n VAL . 136 A 136 
A 137 1 n VAL . 137 A 137 
A 138 1 n SER . 138 A 138 
A 139 1 n HIS . 139 A 139 
A 140 1 n PRO . 140 A 140 
A 141 1 n ALA . 141 A 141 
A 142 1 n VAL . 142 A 142 
A 143 1 n ALA . 143 A 143 
A 144 1 n ILE . 144 A 144 
A 145 1 n PRO . 145 A 145 
A 146 1 n PRO . 146 A 146 
A 147 1 n VAL . 147 A 147 
A 148 1 n SER . 148 A 148 
A 149 1 n LEU . 149 A 149 
A 150 1 n PHE . 150 A 150 
A 151 1 n ALA . 151 A 151 
A 152 1 n GLU . 152 A 152 
A 153 1 n ALA . 153 A 153 
A 154 1 n GLU . 154 A 154 
A 155 1 n ALA . 155 A 155 
A 156 1 n THR . 156 A 156 
A 157 1 n ALA . 157 A 157 
A 158 1 n PRO . 158 A 158 
A 159 1 n VAL . 159 A 159 
A 160 1 n LEU . 160 A 160 
A 161 1 n GLY . 161 A 161 
A 162 1 n ARG . 162 A 162 
A 163 1 n LYS . 163 A 163 
A 164 1 n GLU . 164 A 164 
A 165 1 n GLU . 165 A 165 
A 166 1 n ASP . 166 A 166 
A 167 1 n THR . 167 A 167 
A 168 1 n SER . 168 A 168 
A 169 1 n TRP . 169 A 169 
A 170 1 n LEU . 170 A 170 
A 171 1 n LEU . 171 A 171 
A 172 1 n LEU . 172 A 172 
A 173 1 n SER . 173 A 173 
A 174 1 n LYS . 174 A 174 
A 175 1 n ASP . 175 A 175 
A 176 1 n SER . 176 A 176 
A 177 1 n ASP . 177 A 177 
A 178 1 n ASN . 178 A 178 
A 179 1 n HIS . 179 A 179 
A 180 1 n ASN . 180 A 180 
A 181 1 n ARG . 181 A 181 
A 182 1 n SER . 182 A 182 
A 183 1 n GLY . 183 A 183 
A 184 1 n ASN . 184 A 184 
A 185 1 n ASN . 185 A 185 
A 186 1 n SER . 186 A 186 
A 187 1 n SER . 187 A 187 
A 188 1 n THR . 188 A 188 
A 189 1 n SER . 189 A 189 
A 190 1 n SER . 190 A 190 
A 191 1 n SER . 191 A 191 
A 192 1 n SER . 192 A 192 
A 193 1 n GLN . 193 A 193 
A 194 1 n TYR . 194 A 194 
A 195 1 n PHE . 195 A 195 
A 196 1 n GLY . 196 A 196 
A 197 1 n GLU . 197 A 197 
A 198 1 n VAL . 198 A 198 
A 199 1 n ASP . 199 A 199 
A 200 1 n GLN . 200 A 200 
A 201 1 n TYR . 201 A 201 
A 202 1 n PHE . 202 A 202 
A 203 1 n ASP . 203 A 203 
A 204 1 n LEU . 204 A 204 
A 205 1 n VAL . 205 A 205 
A 206 1 n GLY . 206 A 206 
A 207 1 n TYR . 207 A 207 
A 208 1 n ASN . 208 A 208 
A 209 1 n SER . 209 A 209 
A 210 1 n TYR . 210 A 210 
A 211 1 n TYR . 211 A 211 
A 212 1 n ASP . 212 A 212 
A 213 1 n SER . 213 A 213 
A 214 1 n HIS . 214 A 214 
A 215 1 n MET . 215 A 215 
A 216 1 n SER . 216 A 216 
A 217 1 n ASN . 217 A 217 
A 218 1 n GLN . 218 A 218 
A 219 1 n GLU . 219 A 219 
A 220 1 n GLN . 220 A 220 
A 221 1 n TYR . 221 A 221 
A 222 1 n VAL . 222 A 222 
A 223 1 n MET . 223 A 223 
A 224 1 n GLN . 224 A 224 
A 225 1 n GLU . 225 A 225 
A 226 1 n GLN . 226 A 226 
A 227 1 n GLN . 227 A 227 
A 228 1 n HIS . 228 A 228 
A 229 1 n LEU . 229 A 229 
A 230 1 n GLN . 230 A 230 
A 231 1 n GLN . 231 A 231 
A 232 1 n MET . 232 A 232 
A 233 1 n GLN . 233 A 233 
A 234 1 n LYS . 234 A 234 
A 235 1 n GLU . 235 A 235 
A 236 1 n TYR . 236 A 236 
A 237 1 n ALA . 237 A 237 
A 238 1 n GLU . 238 A 238 
A 239 1 n GLN . 239 A 239 
A 240 1 n GLN . 240 A 240 
A 241 1 n MET . 241 A 241 
A 242 1 n GLN . 242 A 242 
A 243 1 n LYS . 243 A 243 
A 244 1 n GLU . 244 A 244 
A 245 1 n TYR . 245 A 245 
A 246 1 n VAL . 246 A 246 
A 247 1 n GLU . 247 A 247 
A 248 1 n ASN . 248 A 248 
A 249 1 n GLU . 249 A 249 
A 250 1 n GLY . 250 A 250 
A 251 1 n SER . 251 A 251 
A 252 1 n GLU . 252 A 252 
A 253 1 n CYS . 253 A 253 
A 254 1 n ILE . 254 A 254 
A 255 1 n VAL . 255 A 255 
A 256 1 n PRO . 256 A 256 
A 257 1 n SER . 257 A 257 
A 258 1 n GLN . 258 A 258 
A 259 1 n SER . 259 A 259 
A 260 1 n THR . 260 A 260 
A 261 1 n ILE . 261 A 261 
A 262 1 n VAL . 262 A 262 
A 263 1 n ARG . 263 A 263 
A 264 1 n ARG . 264 A 264 
A 265 1 n PRO . 265 A 265 
A 266 1 n HIS . 266 A 266 
A 267 1 n GLN . 267 A 267 
A 268 1 n SER . 268 A 268 
A 269 1 n GLY . 269 A 269 
A 270 1 n TYR . 270 A 270 
A 271 1 n ALA . 271 A 271 
A 272 1 n PRO . 272 A 272 
A 273 1 n LEU . 273 A 273 
A 274 1 n VAL . 274 A 274 
A 275 1 n GLY . 275 A 275 
A 276 1 n ALA . 276 A 276 
A 277 1 n GLU . 277 A 277 
A 278 1 n GLN . 278 A 278 
A 279 1 n ALA . 279 A 279 
A 280 1 n ALA . 280 A 280 
A 281 1 n SER . 281 A 281 
A 282 1 n ALA . 282 A 282 
A 283 1 n THR . 283 A 283 
A 284 1 n ALA . 284 A 284 
A 285 1 n GLY . 285 A 285 
A 286 1 n ALA . 286 A 286 
A 287 1 n SER . 287 A 287 
A 288 1 n ALA . 288 A 288 
A 289 1 n TYR . 289 A 289 
A 290 1 n THR . 290 A 290 
A 291 1 n ASP . 291 A 291 
A 292 1 n SER . 292 A 292 
A 293 1 n VAL . 293 A 293 
A 294 1 n ASN . 294 A 294 
A 295 1 n ASN . 295 A 295 
A 296 1 n SER . 296 A 296 
A 297 1 n ILE . 297 A 297 
A 298 1 n SER . 298 A 298 
A 299 1 n PHE . 299 A 299 
A 300 1 n SER . 300 A 300 
A 301 1 n MET . 301 A 301 
A 302 1 n GLU . 302 A 302 
A 303 1 n ALA . 303 A 303 
A 304 1 n GLY . 304 A 304 
A 305 1 n ILE . 305 A 305 
A 306 1 n VAL . 306 A 306 
A 307 1 n PRO . 307 A 307 
A 308 1 n ASP . 308 A 308 
A 309 1 n ASN . 309 A 309 
A 310 1 n THR . 310 A 310 
A 311 1 n VAL . 311 A 311 
A 312 1 n GLN . 312 A 312 
A 313 1 n SER . 313 A 313 
A 314 1 n SER . 314 A 314 
A 315 1 n ILE . 315 A 315 
A 316 1 n LEU . 316 A 316 
A 317 1 n ARG . 317 A 317 
A 318 1 n PRO . 318 A 318 
A 319 1 n ALA . 319 A 319 
A 320 1 n GLY . 320 A 320 
A 321 1 n ALA . 321 A 321 
A 322 1 n ILE . 322 A 322 
A 323 1 n GLY . 323 A 323 
A 324 1 n LEU . 324 A 324 
A 325 1 n PHE . 325 A 325 
A 326 1 n SER . 326 A 326 
A 327 1 n SER . 327 A 327 
A 328 1 n PRO . 328 A 328 
A 329 1 n SER . 329 A 329 
A 330 1 n LEU . 330 A 330 
A 331 1 n GLN . 331 A 331 
A 332 1 n THR . 332 A 332 
A 333 1 n PRO . 333 A 333 
A 334 1 n LEU . 334 A 334 
A 335 1 n HIS . 335 A 335 
A 336 1 n PHE . 336 A 336 
A 337 1 n SER . 337 A 337 
A 338 1 n SER . 338 A 338 
A 339 1 n LYS . 339 A 339 
A 340 1 n GLU . 340 A 340 
A 341 1 n ARG . 341 A 341 
A 342 1 n GLU . 342 A 342 
A 343 1 n ALA . 343 A 343 
A 344 1 n ARG . 344 A 344 
A 345 1 n VAL . 345 A 345 
A 346 1 n LEU . 346 A 346 
A 347 1 n ARG . 347 A 347 
A 348 1 n TYR . 348 A 348 
A 349 1 n LYS . 349 A 349 
A 350 1 n GLU . 350 A 350 
A 351 1 n LYS . 351 A 351 
A 352 1 n LYS . 352 A 352 
A 353 1 n LYS . 353 A 353 
A 354 1 n SER . 354 A 354 
A 355 1 n ARG . 355 A 355 
A 356 1 n LYS . 356 A 356 
A 357 1 n PHE . 357 A 357 
A 358 1 n GLU . 358 A 358 
A 359 1 n LYS . 359 A 359 
A 360 1 n THR . 360 A 360 
A 361 1 n THR . 361 A 361 
A 362 1 n ARG . 362 A 362 
A 363 1 n TYR . 363 A 363 
A 364 1 n ALA . 364 A 364 
A 365 1 n THR . 365 A 365 
A 366 1 n ARG . 366 A 366 
A 367 1 n LYS . 367 A 367 
A 368 1 n ALA . 368 A 368 
A 369 1 n TYR . 369 A 369 
A 370 1 n ALA . 370 A 370 
A 371 1 n GLU . 371 A 371 
A 372 1 n ALA . 372 A 372 
A 373 1 n ARG . 373 A 373 
A 374 1 n PRO . 374 A 374 
A 375 1 n ARG . 375 A 375 
A 376 1 n ILE . 376 A 376 
A 377 1 n LYS . 377 A 377 
A 378 1 n GLY . 378 A 378 
A 379 1 n ARG . 379 A 379 
A 380 1 n PHE . 380 A 380 
A 381 1 n ALA . 381 A 381 
A 382 1 n LYS . 382 A 382 
A 383 1 n ARG . 383 A 383 
A 384 1 n SER . 384 A 384 
A 385 1 n ASP . 385 A 385 
A 386 1 n ALA . 386 A 386 
A 387 1 n GLU . 387 A 387 
A 388 1 n MET . 388 A 388 
A 389 1 n GLU . 389 A 389 
A 390 1 n VAL . 390 A 390 
A 391 1 n ASP . 391 A 391 
A 392 1 n GLN . 392 A 392 
A 393 1 n THR . 393 A 393 
A 394 1 n PHE . 394 A 394 
A 395 1 n SER . 395 A 395 
A 396 1 n THR . 396 A 396 
A 397 1 n ALA . 397 A 397 
A 398 1 n ALA . 398 A 398 
A 399 1 n LEU . 399 A 399 
A 400 1 n SER . 400 A 400 
A 401 1 n ASP . 401 A 401 
A 402 1 n SER . 402 A 402 
A 403 1 n SER . 403 A 403 
A 404 1 n TYR . 404 A 404 
A 405 1 n SER . 405 A 405 
A 406 1 n THR . 406 A 406 
A 407 1 n VAL . 407 A 407 
A 408 1 n PRO . 408 A 408 
A 409 1 n TRP . 409 A 409 
A 410 1 n PHE . 410 A 410 
B 1   2 n ASP . 1   B 1   
B 2   2 n SER . 2   B 2   
B 3   2 n PRO . 3   B 3   
B 4   2 n ALA . 4   B 4   
B 5   2 n LYS . 5   B 5   
B 6   2 n GLU . 6   B 6   
B 7   2 n GLN . 7   B 7   
B 8   2 n ASP . 8   B 8   
B 9   2 n ARG . 9   B 9   
B 10  2 n PHE . 10  B 10  
B 11  2 n LEU . 11  B 11  
B 12  2 n PRO . 12  B 12  
B 13  2 n ILE . 13  B 13  
B 14  2 n ALA . 14  B 14  
B 15  2 n ASN . 15  B 15  
B 16  2 n VAL . 16  B 16  
B 17  2 n SER . 17  B 17  
B 18  2 n ARG . 18  B 18  
B 19  2 n ILE . 19  B 19  
B 20  2 n MET . 20  B 20  
B 21  2 n LYS . 21  B 21  
B 22  2 n ARG . 22  B 22  
B 23  2 n SER . 23  B 23  
B 24  2 n LEU . 24  B 24  
B 25  2 n PRO . 25  B 25  
B 26  2 n ALA . 26  B 26  
B 27  2 n ASN . 27  B 27  
B 28  2 n ALA . 28  B 28  
B 29  2 n LYS . 29  B 29  
B 30  2 n ILE . 30  B 30  
B 31  2 n SER . 31  B 31  
B 32  2 n LYS . 32  B 32  
B 33  2 n GLU . 33  B 33  
B 34  2 n ALA . 34  B 34  
B 35  2 n LYS . 35  B 35  
B 36  2 n GLU . 36  B 36  
B 37  2 n THR . 37  B 37  
B 38  2 n VAL . 38  B 38  
B 39  2 n GLN . 39  B 39  
B 40  2 n GLU . 40  B 40  
B 41  2 n CYS . 41  B 41  
B 42  2 n VAL . 42  B 42  
B 43  2 n SER . 43  B 43  
B 44  2 n GLU . 44  B 44  
B 45  2 n PHE . 45  B 45  
B 46  2 n ILE . 46  B 46  
B 47  2 n SER . 47  B 47  
B 48  2 n PHE . 48  B 48  
B 49  2 n VAL . 49  B 49  
B 50  2 n THR . 50  B 50  
B 51  2 n GLY . 51  B 51  
B 52  2 n GLU . 52  B 52  
B 53  2 n ALA . 53  B 53  
B 54  2 n SER . 54  B 54  
B 55  2 n ASP . 55  B 55  
B 56  2 n LYS . 56  B 56  
B 57  2 n CYS . 57  B 57  
B 58  2 n GLN . 58  B 58  
B 59  2 n ARG . 59  B 59  
B 60  2 n GLU . 60  B 60  
B 61  2 n LYS . 61  B 61  
B 62  2 n ARG . 62  B 62  
B 63  2 n LYS . 63  B 63  
B 64  2 n THR . 64  B 64  
B 65  2 n ILE . 65  B 65  
B 66  2 n ASN . 66  B 66  
B 67  2 n GLY . 67  B 67  
B 68  2 n ASP . 68  B 68  
B 69  2 n ASP . 69  B 69  
B 70  2 n LEU . 70  B 70  
B 71  2 n LEU . 71  B 71  
B 72  2 n TRP . 72  B 72  
B 73  2 n ALA . 73  B 73  
B 74  2 n MET . 74  B 74  
B 75  2 n THR . 75  B 75  
B 76  2 n THR . 76  B 76  
B 77  2 n LEU . 77  B 77  
B 78  2 n GLY . 78  B 78  
B 79  2 n PHE . 79  B 79  
B 80  2 n GLU . 80  B 80  
B 81  2 n VAL . 81  B 81  
B 82  2 n TYR . 82  B 82  
B 83  2 n VAL . 83  B 83  
B 84  2 n ALA . 84  B 84  
B 85  2 n PRO . 85  B 85  
B 86  2 n LEU . 86  B 86  
B 87  2 n LYS . 87  B 87  
B 88  2 n ALA . 88  B 88  
B 89  2 n TYR . 89  B 89  
B 90  2 n LEU . 90  B 90  
B 91  2 n ASN . 91  B 91  
B 92  2 n ARG . 92  B 92  
B 93  2 n TYR . 93  B 93  
B 94  2 n ARG . 94  B 94  
B 95  2 n GLU . 95  B 95  
C 1   3 n MET . 1   C 1   
C 2   3 n ARG . 2   C 2   
C 3   3 n LYS . 3   C 3   
C 4   3 n LYS . 4   C 4   
C 5   3 n LEU . 5   C 5   
C 6   3 n ASP . 6   C 6   
C 7   3 n THR . 7   C 7   
C 8   3 n ARG . 8   C 8   
C 9   3 n PHE . 9   C 9   
C 10  3 n PRO . 10  C 10  
C 11  3 n ALA . 11  C 11  
C 12  3 n PRO . 12  C 12  
C 13  3 n ARG . 13  C 13  
C 14  3 n ILE . 14  C 14  
C 15  3 n LYS . 15  C 15  
C 16  3 n LYS . 16  C 16  
C 17  3 n ILE . 17  C 17  
C 18  3 n MET . 18  C 18  
C 19  3 n GLN . 19  C 19  
C 20  3 n ALA . 20  C 20  
C 21  3 n ASP . 21  C 21  
C 22  3 n GLU . 22  C 22  
C 23  3 n ASP . 23  C 23  
C 24  3 n VAL . 24  C 24  
C 25  3 n GLY . 25  C 25  
C 26  3 n LYS . 26  C 26  
C 27  3 n ILE . 27  C 27  
C 28  3 n ALA . 28  C 28  
C 29  3 n LEU . 29  C 29  
C 30  3 n ALA . 30  C 30  
C 31  3 n VAL . 31  C 31  
C 32  3 n PRO . 32  C 32  
C 33  3 n VAL . 33  C 33  
C 34  3 n LEU . 34  C 34  
C 35  3 n VAL . 35  C 35  
C 36  3 n SER . 36  C 36  
C 37  3 n LYS . 37  C 37  
C 38  3 n ALA . 38  C 38  
C 39  3 n LEU . 39  C 39  
C 40  3 n GLU . 40  C 40  
C 41  3 n LEU . 41  C 41  
C 42  3 n PHE . 42  C 42  
C 43  3 n LEU . 43  C 43  
C 44  3 n GLN . 44  C 44  
C 45  3 n ASP . 45  C 45  
C 46  3 n LEU . 46  C 46  
C 47  3 n CYS . 47  C 47  
C 48  3 n ASP . 48  C 48  
C 49  3 n ARG . 49  C 49  
C 50  3 n THR . 50  C 50  
C 51  3 n TYR . 51  C 51  
C 52  3 n ASN . 52  C 52  
C 53  3 n ILE . 53  C 53  
C 54  3 n THR . 54  C 54  
C 55  3 n ILE . 55  C 55  
C 56  3 n GLU . 56  C 56  
C 57  3 n LYS . 57  C 57  
C 58  3 n GLY . 58  C 58  
C 59  3 n VAL . 59  C 59  
C 60  3 n LYS . 60  C 60  
C 61  3 n THR . 61  C 61  
C 62  3 n VAL . 62  C 62  
C 63  3 n SER . 63  C 63  
C 64  3 n SER . 64  C 64  
C 65  3 n SER . 65  C 65  
C 66  3 n HIS . 66  C 66  
C 67  3 n LEU . 67  C 67  
C 68  3 n LYS . 68  C 68  
C 69  3 n GLN . 69  C 69  
C 70  3 n CYS . 70  C 70  
C 71  3 n ILE . 71  C 71  
C 72  3 n HIS . 72  C 72  
C 73  3 n SER . 73  C 73  
C 74  3 n TYR . 74  C 74  
C 75  3 n ASP . 75  C 75  
C 76  3 n VAL . 76  C 76  
C 77  3 n TYR . 77  C 77  
C 78  3 n ASP . 78  C 78  
C 79  3 n PHE . 79  C 79  
C 80  3 n LEU . 80  C 80  
C 81  3 n LYS . 81  C 81  
C 82  3 n ASN . 82  C 82  
C 83  3 n VAL . 83  C 83  
C 84  3 n ALA . 84  C 84  
C 85  3 n SER . 85  C 85  
C 86  3 n LYS . 86  C 86  
C 87  3 n VAL . 87  C 87  
C 88  3 n PRO . 88  C 88  
C 89  3 n ASP . 89  C 89  
C 90  3 n LEU . 90  C 90  
C 91  3 n GLY . 91  C 91  
C 92  3 n ALA . 92  C 92  
C 93  3 n PRO . 93  C 93  
C 94  3 n ASP . 94  C 94  
C 95  3 n SER . 95  C 95  
D 1   4 n DC  . 1   D 1   
D 2   4 n DA  . 2   D 2   
D 3   4 n DC  . 3   D 3   
D 4   4 n DG  . 4   D 4   
D 5   4 n DC  . 5   D 5   
D 6   4 n DA  . 6   D 6   
D 7   4 n DC  . 7   D 7   
D 8   4 n DC  . 8   D 8   
D 9   4 n DA  . 9   D 9   
D 10  4 n DG  . 10  D 10  
D 11  4 n DA  . 11  D 11  
D 12  4 n DC  . 12  D 12  
D 13  4 n DC  . 13  D 13  
D 14  4 n DA  . 14  D 14  
D 15  4 n DC  . 15  D 15  
D 16  4 n DA  . 16  D 16  
D 17  4 n DC  . 17  D 17  
D 18  4 n DC  . 18  D 18  
D 19  4 n DA  . 19  D 19  
D 20  4 n DG  . 20  D 20  
D 21  4 n DA  . 21  D 21  
D 22  4 n DA  . 22  D 22  
D 23  4 n DA  . 23  D 23  
D 24  4 n DC  . 24  D 24  
D 25  4 n DA  . 25  D 25  
D 26  4 n DA  . 26  D 26  
D 27  4 n DA  . 27  D 27  
D 28  4 n DC  . 28  D 28  
D 29  4 n DA  . 29  D 29  
D 30  4 n DA  . 30  D 30  
D 31  4 n DA  . 31  D 31  
E 1   5 n DT  . 1   E 1   
E 2   5 n DT  . 2   E 2   
E 3   5 n DT  . 3   E 3   
E 4   5 n DG  . 4   E 4   
E 5   5 n DT  . 5   E 5   
E 6   5 n DT  . 6   E 6   
E 7   5 n DT  . 7   E 7   
E 8   5 n DG  . 8   E 8   
E 9   5 n DT  . 9   E 9   
E 10  5 n DT  . 10  E 10  
E 11  5 n DT  . 11  E 11  
E 12  5 n DC  . 12  E 12  
E 13  5 n DT  . 13  E 13  
E 14  5 n DG  . 14  E 14  
E 15  5 n DG  . 15  E 15  
E 16  5 n DT  . 16  E 16  
E 17  5 n DG  . 17  E 17  
E 18  5 n DT  . 18  E 18  
E 19  5 n DG  . 19  E 19  
E 20  5 n DG  . 20  E 20  
E 21  5 n DT  . 21  E 21  
E 22  5 n DC  . 22  E 22  
E 23  5 n DT  . 23  E 23  
E 24  5 n DG  . 24  E 24  
E 25  5 n DG  . 25  E 25  
E 26  5 n DT  . 26  E 26  
E 27  5 n DG  . 27  E 27  
E 28  5 n DC  . 28  E 28  
E 29  5 n DG  . 29  E 29  
E 30  5 n DT  . 30  E 30  
E 31  5 n DG  . 31  E 31  
#
_software.classification other
_software.date           ?
_software.description    "Structure prediction"
_software.name           AlphaFold
_software.pdbx_ordinal   1
_software.type           package
_software.version        "AlphaFold-beta-20231127 (927599d6-1efe-4fa9-85d2-a29f909d212e @ 2024-12-16 01:33:59)"
#
loop_
_struct_asym.entity_id
_struct_asym.id
1 A 
2 B 
3 C 
4 D 
5 E 
#
loop_
_atom_site.group_PDB
_atom_site.id
_atom_site.type_symbol
_atom_site.label_atom_id
_atom_site.label_alt_id
_atom_site.label_comp_id
_atom_site.label_asym_id
_atom_site.label_entity_id
_atom_site.label_seq_id
_atom_site.pdbx_PDB_ins_code
_atom_site.Cartn_x
_atom_site.Cartn_y
_atom_site.Cartn_z
_atom_site.occupancy
_atom_site.B_iso_or_equiv
_atom_site.auth_seq_id
_atom_site.auth_asym_id
_atom_site.pdbx_PDB_model_num
ATOM 1    N N     . MET A 1 1   ? -44.149 -36.566 4.135   1.00 20.63 1   A 1 
ATOM 2    C CA    . MET A 1 1   ? -42.892 -36.058 4.718   1.00 21.94 1   A 1 
ATOM 3    C C     . MET A 1 1   ? -42.495 -34.780 3.977   1.00 24.05 1   A 1 
ATOM 4    O O     . MET A 1 1   ? -42.290 -34.876 2.772   1.00 19.21 1   A 1 
ATOM 5    C CB    . MET A 1 1   ? -41.769 -37.093 4.605   1.00 19.12 1   A 1 
ATOM 6    C CG    . MET A 1 1   ? -41.952 -38.259 5.586   1.00 15.19 1   A 1 
ATOM 7    S SD    . MET A 1 1   ? -40.625 -39.480 5.450   1.00 13.06 1   A 1 
ATOM 8    C CE    . MET A 1 1   ? -40.920 -40.462 6.936   1.00 12.39 1   A 1 
ATOM 9    N N     . PRO A 1 2   ? -42.448 -33.574 4.625   1.00 24.24 2   A 1 
ATOM 10   C CA    . PRO A 1 2   ? -42.131 -32.329 3.932   1.00 26.19 2   A 1 
ATOM 11   C C     . PRO A 1 2   ? -40.649 -32.314 3.550   1.00 27.21 2   A 1 
ATOM 12   O O     . PRO A 1 2   ? -39.783 -32.573 4.391   1.00 23.95 2   A 1 
ATOM 13   C CB    . PRO A 1 2   ? -42.505 -31.219 4.928   1.00 23.56 2   A 1 
ATOM 14   C CG    . PRO A 1 2   ? -42.302 -31.878 6.292   1.00 22.08 2   A 1 
ATOM 15   C CD    . PRO A 1 2   ? -42.674 -33.352 6.038   1.00 23.70 2   A 1 
ATOM 16   N N     . ARG A 1 3   ? -40.319 -32.040 2.264   1.00 25.92 3   A 1 
ATOM 17   C CA    . ARG A 1 3   ? -38.926 -31.908 1.812   1.00 27.12 3   A 1 
ATOM 18   C C     . ARG A 1 3   ? -38.327 -30.640 2.433   1.00 26.54 3   A 1 
ATOM 19   O O     . ARG A 1 3   ? -38.912 -29.566 2.337   1.00 24.13 3   A 1 
ATOM 20   C CB    . ARG A 1 3   ? -38.829 -31.886 0.278   1.00 25.94 3   A 1 
ATOM 21   C CG    . ARG A 1 3   ? -38.963 -33.286 -0.342  1.00 22.86 3   A 1 
ATOM 22   C CD    . ARG A 1 3   ? -38.781 -33.226 -1.868  1.00 21.38 3   A 1 
ATOM 23   N NE    . ARG A 1 3   ? -38.776 -34.563 -2.488  1.00 20.07 3   A 1 
ATOM 24   C CZ    . ARG A 1 3   ? -38.656 -34.837 -3.790  1.00 18.63 3   A 1 
ATOM 25   N NH1   . ARG A 1 3   ? -38.563 -33.882 -4.673  1.00 17.54 3   A 1 
ATOM 26   N NH2   . ARG A 1 3   ? -38.633 -36.062 -4.213  1.00 16.32 3   A 1 
ATOM 27   N N     . CYS A 1 4   ? -37.181 -30.762 3.088   1.00 28.30 4   A 1 
ATOM 28   C CA    . CYS A 1 4   ? -36.508 -29.665 3.766   1.00 35.01 4   A 1 
ATOM 29   C C     . CYS A 1 4   ? -35.928 -28.681 2.739   1.00 34.93 4   A 1 
ATOM 30   O O     . CYS A 1 4   ? -34.973 -29.015 2.042   1.00 32.14 4   A 1 
ATOM 31   C CB    . CYS A 1 4   ? -35.426 -30.245 4.690   1.00 32.94 4   A 1 
ATOM 32   S SG    . CYS A 1 4   ? -34.779 -28.950 5.801   1.00 27.41 4   A 1 
ATOM 33   N N     . ASN A 1 5   ? -36.476 -27.480 2.668   1.00 27.10 5   A 1 
ATOM 34   C CA    . ASN A 1 5   ? -36.077 -26.430 1.711   1.00 29.28 5   A 1 
ATOM 35   C C     . ASN A 1 5   ? -34.682 -25.819 1.970   1.00 28.68 5   A 1 
ATOM 36   O O     . ASN A 1 5   ? -34.367 -24.770 1.407   1.00 26.45 5   A 1 
ATOM 37   C CB    . ASN A 1 5   ? -37.171 -25.340 1.663   1.00 28.12 5   A 1 
ATOM 38   C CG    . ASN A 1 5   ? -38.312 -25.634 0.711   1.00 24.27 5   A 1 
ATOM 39   O OD1   . ASN A 1 5   ? -38.306 -26.570 -0.067  1.00 23.64 5   A 1 
ATOM 40   N ND2   . ASN A 1 5   ? -39.349 -24.824 0.736   1.00 24.25 5   A 1 
ATOM 41   N N     . LYS A 1 6   ? -33.832 -26.417 2.816   1.00 25.36 6   A 1 
ATOM 42   C CA    . LYS A 1 6   ? -32.517 -25.850 3.158   1.00 29.47 6   A 1 
ATOM 43   C C     . LYS A 1 6   ? -31.564 -25.748 1.965   1.00 28.86 6   A 1 
ATOM 44   O O     . LYS A 1 6   ? -30.702 -24.868 1.973   1.00 25.60 6   A 1 
ATOM 45   C CB    . LYS A 1 6   ? -31.855 -26.656 4.280   1.00 28.07 6   A 1 
ATOM 46   C CG    . LYS A 1 6   ? -32.319 -26.217 5.675   1.00 25.50 6   A 1 
ATOM 47   C CD    . LYS A 1 6   ? -31.465 -26.891 6.743   1.00 23.23 6   A 1 
ATOM 48   C CE    . LYS A 1 6   ? -31.796 -26.357 8.131   1.00 21.15 6   A 1 
ATOM 49   N NZ    . LYS A 1 6   ? -30.897 -26.920 9.169   1.00 18.62 6   A 1 
ATOM 50   N N     . CYS A 1 7   ? -31.694 -26.594 0.960   1.00 28.78 7   A 1 
ATOM 51   C CA    . CYS A 1 7   ? -30.672 -26.739 -0.080  1.00 31.75 7   A 1 
ATOM 52   C C     . CYS A 1 7   ? -30.553 -25.552 -1.048  1.00 30.10 7   A 1 
ATOM 53   O O     . CYS A 1 7   ? -29.613 -25.522 -1.830  1.00 28.32 7   A 1 
ATOM 54   C CB    . CYS A 1 7   ? -30.925 -28.042 -0.860  1.00 30.79 7   A 1 
ATOM 55   S SG    . CYS A 1 7   ? -30.980 -29.473 0.267   1.00 28.45 7   A 1 
ATOM 56   N N     . LEU A 1 8   ? -31.487 -24.599 -1.027  1.00 26.42 8   A 1 
ATOM 57   C CA    . LEU A 1 8   ? -31.482 -23.507 -2.013  1.00 29.23 8   A 1 
ATOM 58   C C     . LEU A 1 8   ? -30.462 -22.400 -1.700  1.00 27.33 8   A 1 
ATOM 59   O O     . LEU A 1 8   ? -29.991 -21.754 -2.631  1.00 25.11 8   A 1 
ATOM 60   C CB    . LEU A 1 8   ? -32.899 -22.929 -2.162  1.00 27.89 8   A 1 
ATOM 61   C CG    . LEU A 1 8   ? -33.832 -23.791 -3.026  1.00 25.63 8   A 1 
ATOM 62   C CD1   . LEU A 1 8   ? -35.281 -23.320 -2.873  1.00 26.49 8   A 1 
ATOM 63   C CD2   . LEU A 1 8   ? -33.469 -23.736 -4.512  1.00 28.74 8   A 1 
ATOM 64   N N     . SER A 1 9   ? -30.091 -22.176 -0.427  1.00 25.43 9   A 1 
ATOM 65   C CA    . SER A 1 9   ? -29.252 -21.027 -0.050  1.00 29.14 9   A 1 
ATOM 66   C C     . SER A 1 9   ? -27.770 -21.161 -0.421  1.00 27.95 9   A 1 
ATOM 67   O O     . SER A 1 9   ? -27.067 -20.155 -0.467  1.00 25.94 9   A 1 
ATOM 68   C CB    . SER A 1 9   ? -29.371 -20.752 1.446   1.00 28.11 9   A 1 
ATOM 69   O OG    . SER A 1 9   ? -28.941 -21.861 2.209   1.00 26.58 9   A 1 
ATOM 70   N N     . GLU A 1 10  ? -27.280 -22.378 -0.684  1.00 26.03 10  A 1 
ATOM 71   C CA    . GLU A 1 10  ? -25.854 -22.607 -0.974  1.00 27.38 10  A 1 
ATOM 72   C C     . GLU A 1 10  ? -25.438 -22.098 -2.367  1.00 26.06 10  A 1 
ATOM 73   O O     . GLU A 1 10  ? -24.278 -21.747 -2.570  1.00 23.42 10  A 1 
ATOM 74   C CB    . GLU A 1 10  ? -25.516 -24.100 -0.831  1.00 25.78 10  A 1 
ATOM 75   C CG    . GLU A 1 10  ? -25.536 -24.565 0.639   1.00 23.67 10  A 1 
ATOM 76   C CD    . GLU A 1 10  ? -25.126 -26.029 0.816   1.00 23.22 10  A 1 
ATOM 77   O OE1   . GLU A 1 10  ? -24.626 -26.356 1.910   1.00 23.17 10  A 1 
ATOM 78   O OE2   . GLU A 1 10  ? -25.364 -26.834 -0.122  1.00 26.36 10  A 1 
ATOM 79   N N     . ASN A 1 11  ? -26.363 -22.035 -3.305  1.00 29.19 11  A 1 
ATOM 80   C CA    . ASN A 1 11  ? -26.010 -21.765 -4.700  1.00 32.21 11  A 1 
ATOM 81   C C     . ASN A 1 11  ? -25.587 -20.317 -4.975  1.00 30.21 11  A 1 
ATOM 82   O O     . ASN A 1 11  ? -24.747 -20.104 -5.853  1.00 27.68 11  A 1 
ATOM 83   C CB    . ASN A 1 11  ? -27.181 -22.173 -5.606  1.00 30.21 11  A 1 
ATOM 84   C CG    . ASN A 1 11  ? -27.181 -23.650 -5.966  1.00 26.20 11  A 1 
ATOM 85   O OD1   . ASN A 1 11  ? -26.177 -24.350 -5.960  1.00 26.83 11  A 1 
ATOM 86   N ND2   . ASN A 1 11  ? -28.319 -24.170 -6.363  1.00 28.15 11  A 1 
ATOM 87   N N     . ASP A 1 12  ? -26.137 -19.329 -4.262  1.00 34.07 12  A 1 
ATOM 88   C CA    . ASP A 1 12  ? -25.890 -17.927 -4.599  1.00 37.40 12  A 1 
ATOM 89   C C     . ASP A 1 12  ? -24.472 -17.465 -4.228  1.00 34.92 12  A 1 
ATOM 90   O O     . ASP A 1 12  ? -23.824 -16.773 -5.006  1.00 32.43 12  A 1 
ATOM 91   C CB    . ASP A 1 12  ? -26.974 -17.025 -3.987  1.00 34.88 12  A 1 
ATOM 92   C CG    . ASP A 1 12  ? -28.320 -17.126 -4.712  1.00 30.48 12  A 1 
ATOM 93   O OD1   . ASP A 1 12  ? -28.328 -17.513 -5.902  1.00 30.06 12  A 1 
ATOM 94   O OD2   . ASP A 1 12  ? -29.341 -16.822 -4.056  1.00 30.06 12  A 1 
ATOM 95   N N     . SER A 1 13  ? -23.929 -17.943 -3.104  1.00 26.48 13  A 1 
ATOM 96   C CA    . SER A 1 13  ? -22.539 -17.655 -2.717  1.00 29.88 13  A 1 
ATOM 97   C C     . SER A 1 13  ? -21.521 -18.159 -3.746  1.00 28.36 13  A 1 
ATOM 98   O O     . SER A 1 13  ? -20.535 -17.488 -4.059  1.00 26.21 13  A 1 
ATOM 99   C CB    . SER A 1 13  ? -22.235 -18.246 -1.340  1.00 28.90 13  A 1 
ATOM 100  O OG    . SER A 1 13  ? -22.344 -19.652 -1.334  1.00 27.05 13  A 1 
ATOM 101  N N     . ALA A 1 14  ? -21.811 -19.318 -4.356  1.00 27.12 14  A 1 
ATOM 102  C CA    . ALA A 1 14  ? -20.978 -19.891 -5.403  1.00 29.57 14  A 1 
ATOM 103  C C     . ALA A 1 14  ? -20.969 -19.065 -6.703  1.00 28.50 14  A 1 
ATOM 104  O O     . ALA A 1 14  ? -20.068 -19.229 -7.526  1.00 26.68 14  A 1 
ATOM 105  C CB    . ALA A 1 14  ? -21.452 -21.330 -5.654  1.00 28.16 14  A 1 
ATOM 106  N N     . SER A 1 15  ? -21.952 -18.193 -6.905  1.00 29.02 15  A 1 
ATOM 107  C CA    . SER A 1 15  ? -22.020 -17.344 -8.095  1.00 31.98 15  A 1 
ATOM 108  C C     . SER A 1 15  ? -21.030 -16.177 -8.042  1.00 31.00 15  A 1 
ATOM 109  O O     . SER A 1 15  ? -20.326 -15.918 -9.024  1.00 29.58 15  A 1 
ATOM 110  C CB    . SER A 1 15  ? -23.460 -16.875 -8.346  1.00 31.38 15  A 1 
ATOM 111  O OG    . SER A 1 15  ? -23.851 -15.829 -7.474  1.00 28.97 15  A 1 
ATOM 112  N N     . GLU A 1 16  ? -20.903 -15.540 -6.877  1.00 28.92 16  A 1 
ATOM 113  C CA    . GLU A 1 16  ? -19.934 -14.457 -6.671  1.00 31.15 16  A 1 
ATOM 114  C C     . GLU A 1 16  ? -18.493 -14.971 -6.691  1.00 29.73 16  A 1 
ATOM 115  O O     . GLU A 1 16  ? -17.648 -14.399 -7.386  1.00 27.42 16  A 1 
ATOM 116  C CB    . GLU A 1 16  ? -20.220 -13.704 -5.373  1.00 30.55 16  A 1 
ATOM 117  C CG    . GLU A 1 16  ? -21.464 -12.804 -5.484  1.00 27.55 16  A 1 
ATOM 118  C CD    . GLU A 1 16  ? -21.528 -11.825 -4.309  1.00 26.80 16  A 1 
ATOM 119  O OE1   . GLU A 1 16  ? -21.814 -10.631 -4.557  1.00 26.09 16  A 1 
ATOM 120  O OE2   . GLU A 1 16  ? -21.193 -12.239 -3.174  1.00 29.69 16  A 1 
ATOM 121  N N     . ASP A 1 17  ? -18.232 -16.103 -6.048  1.00 29.74 17  A 1 
ATOM 122  C CA    . ASP A 1 17  ? -16.922 -16.754 -6.131  1.00 33.03 17  A 1 
ATOM 123  C C     . ASP A 1 17  ? -16.546 -17.114 -7.574  1.00 31.40 17  A 1 
ATOM 124  O O     . ASP A 1 17  ? -15.394 -16.946 -7.985  1.00 29.53 17  A 1 
ATOM 125  C CB    . ASP A 1 17  ? -16.884 -18.009 -5.247  1.00 32.34 17  A 1 
ATOM 126  C CG    . ASP A 1 17  ? -16.433 -17.743 -3.808  1.00 28.69 17  A 1 
ATOM 127  O OD1   . ASP A 1 17  ? -15.809 -16.685 -3.559  1.00 29.39 17  A 1 
ATOM 128  O OD2   . ASP A 1 17  ? -16.643 -18.653 -2.979  1.00 30.61 17  A 1 
ATOM 129  N N     . ARG A 1 18  ? -17.520 -17.530 -8.403  1.00 28.51 18  A 1 
ATOM 130  C CA    . ARG A 1 18  ? -17.274 -17.749 -9.836  1.00 31.17 18  A 1 
ATOM 131  C C     . ARG A 1 18  ? -16.916 -16.460 -10.569 1.00 30.01 18  A 1 
ATOM 132  O O     . ARG A 1 18  ? -16.113 -16.522 -11.495 1.00 27.71 18  A 1 
ATOM 133  C CB    . ARG A 1 18  ? -18.479 -18.416 -10.518 1.00 30.19 18  A 1 
ATOM 134  C CG    . ARG A 1 18  ? -18.520 -19.921 -10.233 1.00 27.58 18  A 1 
ATOM 135  C CD    . ARG A 1 18  ? -19.753 -20.513 -10.900 1.00 26.23 18  A 1 
ATOM 136  N NE    . ARG A 1 18  ? -20.013 -21.866 -10.416 1.00 25.42 18  A 1 
ATOM 137  C CZ    . ARG A 1 18  ? -20.835 -22.755 -10.960 1.00 23.39 18  A 1 
ATOM 138  N NH1   . ARG A 1 18  ? -21.463 -22.511 -12.085 1.00 22.03 18  A 1 
ATOM 139  N NH2   . ARG A 1 18  ? -21.040 -23.890 -10.378 1.00 21.00 18  A 1 
ATOM 140  N N     . HIS A 1 19  ? -17.491 -15.314 -10.189 1.00 31.14 19  A 1 
ATOM 141  C CA    . HIS A 1 19  ? -17.117 -14.036 -10.794 1.00 34.25 19  A 1 
ATOM 142  C C     . HIS A 1 19  ? -15.675 -13.650 -10.459 1.00 33.32 19  A 1 
ATOM 143  O O     . HIS A 1 19  ? -14.920 -13.292 -11.361 1.00 31.38 19  A 1 
ATOM 144  C CB    . HIS A 1 19  ? -18.112 -12.929 -10.418 1.00 33.50 19  A 1 
ATOM 145  C CG    . HIS A 1 19  ? -19.027 -12.620 -11.571 1.00 30.11 19  A 1 
ATOM 146  N ND1   . HIS A 1 19  ? -18.665 -11.946 -12.716 1.00 28.80 19  A 1 
ATOM 147  C CD2   . HIS A 1 19  ? -20.333 -12.966 -11.722 1.00 28.80 19  A 1 
ATOM 148  C CE1   . HIS A 1 19  ? -19.719 -11.886 -13.528 1.00 27.93 19  A 1 
ATOM 149  N NE2   . HIS A 1 19  ? -20.767 -12.503 -12.973 1.00 27.62 19  A 1 
ATOM 150  N N     . TRP A 1 20  ? -15.271 -13.812 -9.198  1.00 33.37 20  A 1 
ATOM 151  C CA    . TRP A 1 20  ? -13.892 -13.556 -8.771  1.00 31.27 20  A 1 
ATOM 152  C C     . TRP A 1 20  ? -12.903 -14.544 -9.389  1.00 29.91 20  A 1 
ATOM 153  O O     . TRP A 1 20  ? -11.859 -14.129 -9.902  1.00 27.42 20  A 1 
ATOM 154  C CB    . TRP A 1 20  ? -13.809 -13.535 -7.244  1.00 29.96 20  A 1 
ATOM 155  C CG    . TRP A 1 20  ? -14.306 -12.252 -6.676  1.00 27.09 20  A 1 
ATOM 156  C CD1   . TRP A 1 20  ? -15.567 -12.011 -6.263  1.00 24.13 20  A 1 
ATOM 157  C CD2   . TRP A 1 20  ? -13.578 -10.987 -6.541  1.00 25.30 20  A 1 
ATOM 158  N NE1   . TRP A 1 20  ? -15.698 -10.675 -5.898  1.00 22.55 20  A 1 
ATOM 159  C CE2   . TRP A 1 20  ? -14.494 -10.013 -6.067  1.00 22.58 20  A 1 
ATOM 160  C CE3   . TRP A 1 20  ? -12.250 -10.594 -6.795  1.00 25.64 20  A 1 
ATOM 161  C CZ2   . TRP A 1 20  ? -14.099 -8.659  -5.868  1.00 25.68 20  A 1 
ATOM 162  C CZ3   . TRP A 1 20  ? -11.858 -9.244  -6.587  1.00 26.05 20  A 1 
ATOM 163  C CH2   . TRP A 1 20  ? -12.776 -8.303  -6.142  1.00 26.76 20  A 1 
ATOM 164  N N     . HIS A 1 21  ? -13.231 -15.817 -9.441  1.00 31.93 21  A 1 
ATOM 165  C CA    . HIS A 1 21  ? -12.434 -16.788 -10.177 1.00 34.28 21  A 1 
ATOM 166  C C     . HIS A 1 21  ? -12.321 -16.437 -11.659 1.00 33.42 21  A 1 
ATOM 167  O O     . HIS A 1 21  ? -11.236 -16.554 -12.225 1.00 31.43 21  A 1 
ATOM 168  C CB    . HIS A 1 21  ? -12.973 -18.209 -9.977  1.00 33.19 21  A 1 
ATOM 169  C CG    . HIS A 1 21  ? -12.325 -18.904 -8.811  1.00 29.73 21  A 1 
ATOM 170  N ND1   . HIS A 1 21  ? -11.017 -19.320 -8.751  1.00 28.47 21  A 1 
ATOM 171  C CD2   . HIS A 1 21  ? -12.900 -19.242 -7.623  1.00 28.84 21  A 1 
ATOM 172  C CE1   . HIS A 1 21  ? -10.809 -19.886 -7.564  1.00 27.37 21  A 1 
ATOM 173  N NE2   . HIS A 1 21  ? -11.930 -19.866 -6.838  1.00 26.44 21  A 1 
ATOM 174  N N     . ARG A 1 22  ? -13.405 -15.964 -12.290 1.00 27.23 22  A 1 
ATOM 175  C CA    . ARG A 1 22  ? -13.359 -15.562 -13.696 1.00 29.01 22  A 1 
ATOM 176  C C     . ARG A 1 22  ? -12.424 -14.373 -13.925 1.00 28.13 22  A 1 
ATOM 177  O O     . ARG A 1 22  ? -11.647 -14.415 -14.871 1.00 26.41 22  A 1 
ATOM 178  C CB    . ARG A 1 22  ? -14.777 -15.280 -14.231 1.00 28.41 22  A 1 
ATOM 179  C CG    . ARG A 1 22  ? -15.067 -16.120 -15.471 1.00 25.64 22  A 1 
ATOM 180  C CD    . ARG A 1 22  ? -16.482 -15.845 -15.967 1.00 23.28 22  A 1 
ATOM 181  N NE    . ARG A 1 22  ? -16.825 -16.707 -17.099 1.00 22.14 22  A 1 
ATOM 182  C CZ    . ARG A 1 22  ? -17.978 -16.689 -17.773 1.00 19.33 22  A 1 
ATOM 183  N NH1   . ARG A 1 22  ? -18.935 -15.855 -17.468 1.00 18.23 22  A 1 
ATOM 184  N NH2   . ARG A 1 22  ? -18.176 -17.508 -18.750 1.00 17.10 22  A 1 
ATOM 185  N N     . THR A 1 23  ? -12.454 -13.355 -13.060 1.00 29.61 23  A 1 
ATOM 186  C CA    . THR A 1 23  ? -11.543 -12.213 -13.172 1.00 30.37 23  A 1 
ATOM 187  C C     . THR A 1 23  ? -10.091 -12.615 -12.896 1.00 28.96 23  A 1 
ATOM 188  O O     . THR A 1 23  ? -9.210  -12.208 -13.653 1.00 27.01 23  A 1 
ATOM 189  C CB    . THR A 1 23  ? -11.948 -11.040 -12.269 1.00 29.40 23  A 1 
ATOM 190  O OG1   . THR A 1 23  ? -12.236 -11.458 -10.963 1.00 27.73 23  A 1 
ATOM 191  C CG2   . THR A 1 23  ? -13.199 -10.338 -12.804 1.00 29.33 23  A 1 
ATOM 192  N N     . ALA A 1 24  ? -9.833  -13.474 -11.912 1.00 28.92 24  A 1 
ATOM 193  C CA    . ALA A 1 24  ? -8.495  -14.004 -11.652 1.00 29.66 24  A 1 
ATOM 194  C C     . ALA A 1 24  ? -7.965  -14.869 -12.814 1.00 28.93 24  A 1 
ATOM 195  O O     . ALA A 1 24  ? -6.807  -14.748 -13.209 1.00 27.57 24  A 1 
ATOM 196  C CB    . ALA A 1 24  ? -8.534  -14.791 -10.337 1.00 28.71 24  A 1 
ATOM 197  N N     . THR A 1 25  ? -8.830  -15.685 -13.423 1.00 28.50 25  A 1 
ATOM 198  C CA    . THR A 1 25  ? -8.450  -16.515 -14.579 1.00 28.10 25  A 1 
ATOM 199  C C     . THR A 1 25  ? -8.204  -15.661 -15.828 1.00 27.79 25  A 1 
ATOM 200  O O     . THR A 1 25  ? -7.285  -15.947 -16.595 1.00 25.63 25  A 1 
ATOM 201  C CB    . THR A 1 25  ? -9.509  -17.584 -14.892 1.00 26.98 25  A 1 
ATOM 202  O OG1   . THR A 1 25  ? -9.932  -18.256 -13.740 1.00 24.12 25  A 1 
ATOM 203  C CG2   . THR A 1 25  ? -8.961  -18.666 -15.820 1.00 24.72 25  A 1 
ATOM 204  N N     . LEU A 1 26  ? -8.977  -14.594 -16.024 1.00 27.92 26  A 1 
ATOM 205  C CA    . LEU A 1 26  ? -8.721  -13.628 -17.091 1.00 29.88 26  A 1 
ATOM 206  C C     . LEU A 1 26  ? -7.356  -12.946 -16.926 1.00 29.39 26  A 1 
ATOM 207  O O     . LEU A 1 26  ? -6.651  -12.774 -17.916 1.00 27.21 26  A 1 
ATOM 208  C CB    . LEU A 1 26  ? -9.856  -12.590 -17.147 1.00 27.89 26  A 1 
ATOM 209  C CG    . LEU A 1 26  ? -11.104 -13.092 -17.887 1.00 24.19 26  A 1 
ATOM 210  C CD1   . LEU A 1 26  ? -12.296 -12.178 -17.588 1.00 23.13 26  A 1 
ATOM 211  C CD2   . LEU A 1 26  ? -10.896 -13.114 -19.399 1.00 24.41 26  A 1 
ATOM 212  N N     . PHE A 1 27  ? -6.953  -12.651 -15.689 1.00 29.40 27  A 1 
ATOM 213  C CA    . PHE A 1 27  ? -5.612  -12.131 -15.387 1.00 30.31 27  A 1 
ATOM 214  C C     . PHE A 1 27  ? -4.507  -13.075 -15.867 1.00 30.30 27  A 1 
ATOM 215  O O     . PHE A 1 27  ? -3.580  -12.627 -16.540 1.00 27.74 27  A 1 
ATOM 216  C CB    . PHE A 1 27  ? -5.473  -11.869 -13.885 1.00 28.02 27  A 1 
ATOM 217  C CG    . PHE A 1 27  ? -5.473  -10.411 -13.516 1.00 23.80 27  A 1 
ATOM 218  C CD1   . PHE A 1 27  ? -4.260  -9.729  -13.362 1.00 21.93 27  A 1 
ATOM 219  C CD2   . PHE A 1 27  ? -6.684  -9.742  -13.300 1.00 21.35 27  A 1 
ATOM 220  C CE1   . PHE A 1 27  ? -4.250  -8.387  -12.970 1.00 20.48 27  A 1 
ATOM 221  C CE2   . PHE A 1 27  ? -6.675  -8.387  -12.913 1.00 20.10 27  A 1 
ATOM 222  C CZ    . PHE A 1 27  ? -5.459  -7.710  -12.743 1.00 20.30 27  A 1 
ATOM 223  N N     . MET A 1 28  ? -4.624  -14.367 -15.584 1.00 31.72 28  A 1 
ATOM 224  C CA    . MET A 1 28  ? -3.653  -15.373 -16.031 1.00 32.59 28  A 1 
ATOM 225  C C     . MET A 1 28  ? -3.593  -15.484 -17.562 1.00 33.49 28  A 1 
ATOM 226  O O     . MET A 1 28  ? -2.512  -15.477 -18.141 1.00 31.04 28  A 1 
ATOM 227  C CB    . MET A 1 28  ? -4.011  -16.732 -15.405 1.00 30.40 28  A 1 
ATOM 228  C CG    . MET A 1 28  ? -3.625  -16.846 -13.924 1.00 26.54 28  A 1 
ATOM 229  S SD    . MET A 1 28  ? -1.920  -17.385 -13.679 1.00 23.77 28  A 1 
ATOM 230  C CE    . MET A 1 28  ? -1.935  -17.612 -11.882 1.00 22.41 28  A 1 
ATOM 231  N N     . ASN A 1 29  ? -4.742  -15.553 -18.227 1.00 29.13 29  A 1 
ATOM 232  C CA    . ASN A 1 29  ? -4.788  -15.801 -19.668 1.00 29.94 29  A 1 
ATOM 233  C C     . ASN A 1 29  ? -4.279  -14.634 -20.523 1.00 29.16 29  A 1 
ATOM 234  O O     . ASN A 1 29  ? -3.798  -14.865 -21.635 1.00 26.95 29  A 1 
ATOM 235  C CB    . ASN A 1 29  ? -6.214  -16.192 -20.070 1.00 28.24 29  A 1 
ATOM 236  C CG    . ASN A 1 29  ? -6.545  -17.638 -19.750 1.00 24.39 29  A 1 
ATOM 237  O OD1   . ASN A 1 29  ? -5.707  -18.469 -19.477 1.00 23.73 29  A 1 
ATOM 238  N ND2   . ASN A 1 29  ? -7.812  -17.999 -19.817 1.00 23.76 29  A 1 
ATOM 239  N N     . CYS A 1 30  ? -4.360  -13.387 -20.023 1.00 29.98 30  A 1 
ATOM 240  C CA    . CYS A 1 30  ? -3.923  -12.228 -20.799 1.00 31.43 30  A 1 
ATOM 241  C C     . CYS A 1 30  ? -2.416  -12.227 -21.118 1.00 30.47 30  A 1 
ATOM 242  O O     . CYS A 1 30  ? -2.008  -11.558 -22.053 1.00 27.64 30  A 1 
ATOM 243  C CB    . CYS A 1 30  ? -4.332  -10.944 -20.082 1.00 29.48 30  A 1 
ATOM 244  S SG    . CYS A 1 30  ? -6.120  -10.639 -20.263 1.00 26.21 30  A 1 
ATOM 245  N N     . VAL A 1 31  ? -1.608  -12.997 -20.388 1.00 28.33 31  A 1 
ATOM 246  C CA    . VAL A 1 31  ? -0.173  -13.152 -20.697 1.00 30.24 31  A 1 
ATOM 247  C C     . VAL A 1 31  ? 0.028   -13.937 -22.000 1.00 28.95 31  A 1 
ATOM 248  O O     . VAL A 1 31  ? 0.963   -13.655 -22.748 1.00 26.80 31  A 1 
ATOM 249  C CB    . VAL A 1 31  ? 0.574   -13.821 -19.536 1.00 28.63 31  A 1 
ATOM 250  C CG1   . VAL A 1 31  ? 2.092   -13.864 -19.774 1.00 26.00 31  A 1 
ATOM 251  C CG2   . VAL A 1 31  ? 0.343   -13.084 -18.211 1.00 27.51 31  A 1 
ATOM 252  N N     . SER A 1 32  ? -0.847  -14.893 -22.315 1.00 27.45 32  A 1 
ATOM 253  C CA    . SER A 1 32  ? -0.655  -15.829 -23.426 1.00 28.96 32  A 1 
ATOM 254  C C     . SER A 1 32  ? -0.939  -15.247 -24.815 1.00 27.88 32  A 1 
ATOM 255  O O     . SER A 1 32  ? -0.291  -15.643 -25.779 1.00 25.48 32  A 1 
ATOM 256  C CB    . SER A 1 32  ? -1.485  -17.093 -23.211 1.00 27.04 32  A 1 
ATOM 257  O OG    . SER A 1 32  ? -2.870  -16.839 -23.242 1.00 25.23 32  A 1 
ATOM 258  N N     . ASN A 1 33  ? -1.866  -14.310 -24.923 1.00 23.33 33  A 1 
ATOM 259  C CA    . ASN A 1 33  ? -2.240  -13.722 -26.213 1.00 24.38 33  A 1 
ATOM 260  C C     . ASN A 1 33  ? -1.221  -12.679 -26.712 1.00 23.91 33  A 1 
ATOM 261  O O     . ASN A 1 33  ? -1.588  -11.577 -27.111 1.00 21.86 33  A 1 
ATOM 262  C CB    . ASN A 1 33  ? -3.684  -13.192 -26.144 1.00 22.88 33  A 1 
ATOM 263  C CG    . ASN A 1 33  ? -4.740  -14.281 -26.204 1.00 19.61 33  A 1 
ATOM 264  O OD1   . ASN A 1 33  ? -4.490  -15.439 -26.470 1.00 19.04 33  A 1 
ATOM 265  N ND2   . ASN A 1 33  ? -5.981  -13.928 -25.983 1.00 20.27 33  A 1 
ATOM 266  N N     . GLY A 1 34  ? 0.061   -13.028 -26.644 1.00 29.94 34  A 1 
ATOM 267  C CA    . GLY A 1 34  ? 1.154   -12.169 -27.080 1.00 30.01 34  A 1 
ATOM 268  C C     . GLY A 1 34  ? 1.229   -11.921 -28.583 1.00 29.24 34  A 1 
ATOM 269  O O     . GLY A 1 34  ? 1.915   -10.990 -28.996 1.00 26.95 34  A 1 
ATOM 270  N N     . THR A 1 35  ? 0.549   -12.714 -29.401 1.00 26.45 35  A 1 
ATOM 271  C CA    . THR A 1 35  ? 0.781   -12.755 -30.856 1.00 27.00 35  A 1 
ATOM 272  C C     . THR A 1 35  ? 0.442   -11.466 -31.603 1.00 26.22 35  A 1 
ATOM 273  O O     . THR A 1 35  ? 1.207   -11.055 -32.464 1.00 23.83 35  A 1 
ATOM 274  C CB    . THR A 1 35  ? -0.009  -13.903 -31.492 1.00 25.08 35  A 1 
ATOM 275  O OG1   . THR A 1 35  ? -1.358  -13.874 -31.067 1.00 22.55 35  A 1 
ATOM 276  C CG2   . THR A 1 35  ? 0.554   -15.265 -31.108 1.00 23.09 35  A 1 
ATOM 277  N N     . VAL A 1 36  ? -0.688  -10.831 -31.315 1.00 24.38 36  A 1 
ATOM 278  C CA    . VAL A 1 36  ? -1.237  -9.798  -32.218 1.00 26.05 36  A 1 
ATOM 279  C C     . VAL A 1 36  ? -0.482  -8.468  -32.154 1.00 25.32 36  A 1 
ATOM 280  O O     . VAL A 1 36  ? -0.543  -7.678  -33.087 1.00 23.72 36  A 1 
ATOM 281  C CB    . VAL A 1 36  ? -2.746  -9.593  -31.964 1.00 24.79 36  A 1 
ATOM 282  C CG1   . VAL A 1 36  ? -3.403  -8.733  -33.051 1.00 22.65 36  A 1 
ATOM 283  C CG2   . VAL A 1 36  ? -3.514  -10.916 -31.923 1.00 24.72 36  A 1 
ATOM 284  N N     . TYR A 1 37  ? 0.228   -8.202  -31.044 1.00 26.79 37  A 1 
ATOM 285  C CA    . TYR A 1 37  ? 0.862   -6.897  -30.842 1.00 27.00 37  A 1 
ATOM 286  C C     . TYR A 1 37  ? 2.243   -6.749  -31.508 1.00 26.02 37  A 1 
ATOM 287  O O     . TYR A 1 37  ? 2.789   -5.648  -31.472 1.00 24.33 37  A 1 
ATOM 288  C CB    . TYR A 1 37  ? 0.868   -6.533  -29.354 1.00 26.51 37  A 1 
ATOM 289  C CG    . TYR A 1 37  ? -0.436  -5.923  -28.889 1.00 26.21 37  A 1 
ATOM 290  C CD1   . TYR A 1 37  ? -0.662  -4.536  -29.055 1.00 25.96 37  A 1 
ATOM 291  C CD2   . TYR A 1 37  ? -1.449  -6.724  -28.343 1.00 27.64 37  A 1 
ATOM 292  C CE1   . TYR A 1 37  ? -1.900  -3.967  -28.710 1.00 25.27 37  A 1 
ATOM 293  C CE2   . TYR A 1 37  ? -2.692  -6.167  -28.003 1.00 24.23 37  A 1 
ATOM 294  C CZ    . TYR A 1 37  ? -2.926  -4.790  -28.189 1.00 23.49 37  A 1 
ATOM 295  O OH    . TYR A 1 37  ? -4.158  -4.251  -27.898 1.00 22.92 37  A 1 
ATOM 296  N N     . GLU A 1 38  ? 2.796   -7.799  -32.123 1.00 25.36 38  A 1 
ATOM 297  C CA    . GLU A 1 38  ? 4.108   -7.706  -32.777 1.00 27.12 38  A 1 
ATOM 298  C C     . GLU A 1 38  ? 4.114   -6.746  -33.979 1.00 26.15 38  A 1 
ATOM 299  O O     . GLU A 1 38  ? 5.033   -5.940  -34.105 1.00 24.56 38  A 1 
ATOM 300  C CB    . GLU A 1 38  ? 4.612   -9.084  -33.238 1.00 26.94 38  A 1 
ATOM 301  C CG    . GLU A 1 38  ? 5.155   -9.940  -32.073 1.00 24.33 38  A 1 
ATOM 302  C CD    . GLU A 1 38  ? 5.913   -11.183 -32.560 1.00 22.65 38  A 1 
ATOM 303  O OE1   . GLU A 1 38  ? 6.846   -11.601 -31.832 1.00 21.15 38  A 1 
ATOM 304  O OE2   . GLU A 1 38  ? 5.571   -11.725 -33.632 1.00 23.20 38  A 1 
ATOM 305  N N     . GLU A 1 39  ? 3.097   -6.799  -34.845 1.00 24.06 39  A 1 
ATOM 306  C CA    . GLU A 1 39  ? 3.164   -6.101  -36.143 1.00 25.05 39  A 1 
ATOM 307  C C     . GLU A 1 39  ? 3.147   -4.574  -36.053 1.00 24.22 39  A 1 
ATOM 308  O O     . GLU A 1 39  ? 3.749   -3.893  -36.884 1.00 22.22 39  A 1 
ATOM 309  C CB    . GLU A 1 39  ? 2.019   -6.549  -37.058 1.00 24.48 39  A 1 
ATOM 310  C CG    . GLU A 1 39  ? 2.215   -7.944  -37.647 1.00 22.18 39  A 1 
ATOM 311  C CD    . GLU A 1 39  ? 1.197   -8.263  -38.761 1.00 20.54 39  A 1 
ATOM 312  O OE1   . GLU A 1 39  ? 1.560   -9.062  -39.650 1.00 19.77 39  A 1 
ATOM 313  O OE2   . GLU A 1 39  ? 0.077   -7.703  -38.716 1.00 21.09 39  A 1 
ATOM 314  N N     . ALA A 1 40  ? 2.449   -4.016  -35.063 1.00 27.19 40  A 1 
ATOM 315  C CA    . ALA A 1 40  ? 2.236   -2.572  -34.998 1.00 28.03 40  A 1 
ATOM 316  C C     . ALA A 1 40  ? 3.472   -1.769  -34.547 1.00 27.10 40  A 1 
ATOM 317  O O     . ALA A 1 40  ? 3.404   -0.540  -34.470 1.00 25.50 40  A 1 
ATOM 318  C CB    . ALA A 1 40  ? 1.005   -2.286  -34.131 1.00 26.85 40  A 1 
ATOM 319  N N     . VAL A 1 41  ? 4.587   -2.438  -34.251 1.00 28.74 41  A 1 
ATOM 320  C CA    . VAL A 1 41  ? 5.869   -1.769  -33.979 1.00 30.77 41  A 1 
ATOM 321  C C     . VAL A 1 41  ? 6.493   -1.350  -35.311 1.00 29.23 41  A 1 
ATOM 322  O O     . VAL A 1 41  ? 7.435   -1.964  -35.812 1.00 27.44 41  A 1 
ATOM 323  C CB    . VAL A 1 41  ? 6.814   -2.611  -33.101 1.00 29.29 41  A 1 
ATOM 324  C CG1   . VAL A 1 41  ? 8.025   -1.783  -32.662 1.00 27.20 41  A 1 
ATOM 325  C CG2   . VAL A 1 41  ? 6.114   -3.098  -31.826 1.00 28.96 41  A 1 
ATOM 326  N N     . GLY A 1 42  ? 5.946   -0.300  -35.904 1.00 32.93 42  A 1 
ATOM 327  C CA    . GLY A 1 42  ? 6.531   0.340   -37.069 1.00 33.85 42  A 1 
ATOM 328  C C     . GLY A 1 42  ? 7.977   0.751   -36.809 1.00 33.37 42  A 1 
ATOM 329  O O     . GLY A 1 42  ? 8.327   1.171   -35.706 1.00 31.32 42  A 1 
ATOM 330  N N     . ARG A 1 43  ? 8.832   0.644   -37.826 1.00 26.62 43  A 1 
ATOM 331  C CA    . ARG A 1 43  ? 10.284  0.905   -37.752 1.00 30.02 43  A 1 
ATOM 332  C C     . ARG A 1 43  ? 10.680  2.336   -37.372 1.00 29.26 43  A 1 
ATOM 333  O O     . ARG A 1 43  ? 11.869  2.573   -37.178 1.00 26.94 43  A 1 
ATOM 334  C CB    . ARG A 1 43  ? 10.931  0.600   -39.109 1.00 28.27 43  A 1 
ATOM 335  C CG    . ARG A 1 43  ? 11.430  -0.840  -39.248 1.00 25.81 43  A 1 
ATOM 336  C CD    . ARG A 1 43  ? 12.190  -0.941  -40.568 1.00 23.05 43  A 1 
ATOM 337  N NE    . ARG A 1 43  ? 12.780  -2.267  -40.745 1.00 21.83 43  A 1 
ATOM 338  C CZ    . ARG A 1 43  ? 13.526  -2.650  -41.780 1.00 19.75 43  A 1 
ATOM 339  N NH1   . ARG A 1 43  ? 13.795  -1.841  -42.766 1.00 19.37 43  A 1 
ATOM 340  N NH2   . ARG A 1 43  ? 14.007  -3.857  -41.831 1.00 19.35 43  A 1 
ATOM 341  N N     . GLU A 1 44  ? 9.752   3.278   -37.385 1.00 33.92 44  A 1 
ATOM 342  C CA    . GLU A 1 44  ? 10.111  4.653   -37.064 1.00 36.69 44  A 1 
ATOM 343  C C     . GLU A 1 44  ? 10.568  4.752   -35.608 1.00 36.45 44  A 1 
ATOM 344  O O     . GLU A 1 44  ? 10.079  4.051   -34.728 1.00 34.50 44  A 1 
ATOM 345  C CB    . GLU A 1 44  ? 8.985   5.633   -37.408 1.00 34.55 44  A 1 
ATOM 346  C CG    . GLU A 1 44  ? 8.826   5.781   -38.926 1.00 31.92 44  A 1 
ATOM 347  C CD    . GLU A 1 44  ? 7.919   6.947   -39.332 1.00 28.37 44  A 1 
ATOM 348  O OE1   . GLU A 1 44  ? 8.032   7.352   -40.512 1.00 26.53 44  A 1 
ATOM 349  O OE2   . GLU A 1 44  ? 7.150   7.426   -38.471 1.00 27.03 44  A 1 
ATOM 350  N N     . GLY A 1 45  ? 11.549  5.605   -35.357 1.00 38.31 45  A 1 
ATOM 351  C CA    . GLY A 1 45  ? 12.281  5.696   -34.092 1.00 38.75 45  A 1 
ATOM 352  C C     . GLY A 1 45  ? 11.486  6.231   -32.896 1.00 38.55 45  A 1 
ATOM 353  O O     . GLY A 1 45  ? 12.078  6.781   -31.968 1.00 36.30 45  A 1 
ATOM 354  N N     . CYS A 1 46  ? 10.157  6.075   -32.895 1.00 42.44 46  A 1 
ATOM 355  C CA    . CYS A 1 46  ? 9.327   6.268   -31.728 1.00 43.11 46  A 1 
ATOM 356  C C     . CYS A 1 46  ? 9.676   5.184   -30.714 1.00 43.07 46  A 1 
ATOM 357  O O     . CYS A 1 46  ? 9.109   4.092   -30.720 1.00 40.67 46  A 1 
ATOM 358  C CB    . CYS A 1 46  ? 7.847   6.253   -32.123 1.00 40.49 46  A 1 
ATOM 359  S SG    . CYS A 1 46  ? 7.424   7.792   -33.005 1.00 36.39 46  A 1 
ATOM 360  N N     . TRP A 1 47  ? 10.624  5.481   -29.828 1.00 48.17 47  A 1 
ATOM 361  C CA    . TRP A 1 47  ? 10.993  4.637   -28.704 1.00 46.75 47  A 1 
ATOM 362  C C     . TRP A 1 47  ? 9.772   4.514   -27.777 1.00 46.61 47  A 1 
ATOM 363  O O     . TRP A 1 47  ? 9.577   5.297   -26.850 1.00 44.78 47  A 1 
ATOM 364  C CB    . TRP A 1 47  ? 12.196  5.228   -27.987 1.00 44.13 47  A 1 
ATOM 365  C CG    . TRP A 1 47  ? 13.497  5.257   -28.720 1.00 40.73 47  A 1 
ATOM 366  C CD1   . TRP A 1 47  ? 13.863  6.134   -29.675 1.00 37.27 47  A 1 
ATOM 367  C CD2   . TRP A 1 47  ? 14.666  4.408   -28.486 1.00 39.55 47  A 1 
ATOM 368  N NE1   . TRP A 1 47  ? 15.187  5.924   -30.034 1.00 33.80 47  A 1 
ATOM 369  C CE2   . TRP A 1 47  ? 15.713  4.888   -29.306 1.00 35.86 47  A 1 
ATOM 370  C CE3   . TRP A 1 47  ? 14.927  3.322   -27.630 1.00 37.46 47  A 1 
ATOM 371  C CZ2   . TRP A 1 47  ? 17.014  4.324   -29.245 1.00 36.47 47  A 1 
ATOM 372  C CZ3   . TRP A 1 47  ? 16.221  2.751   -27.582 1.00 36.84 47  A 1 
ATOM 373  C CH2   . TRP A 1 47  ? 17.239  3.256   -28.371 1.00 38.02 47  A 1 
ATOM 374  N N     . ALA A 1 48  ? 8.912   3.537   -28.073 1.00 57.03 48  A 1 
ATOM 375  C CA    . ALA A 1 48  ? 7.709   3.301   -27.304 1.00 58.04 48  A 1 
ATOM 376  C C     . ALA A 1 48  ? 8.100   2.939   -25.870 1.00 59.97 48  A 1 
ATOM 377  O O     . ALA A 1 48  ? 8.809   1.958   -25.632 1.00 56.23 48  A 1 
ATOM 378  C CB    . ALA A 1 48  ? 6.878   2.225   -27.989 1.00 52.45 48  A 1 
ATOM 379  N N     . ARG A 1 49  ? 7.652   3.733   -24.893 1.00 65.55 49  A 1 
ATOM 380  C CA    . ARG A 1 49  ? 7.913   3.468   -23.483 1.00 68.37 49  A 1 
ATOM 381  C C     . ARG A 1 49  ? 7.352   2.098   -23.118 1.00 70.66 49  A 1 
ATOM 382  O O     . ARG A 1 49  ? 6.193   1.810   -23.422 1.00 67.26 49  A 1 
ATOM 383  C CB    . ARG A 1 49  ? 7.331   4.587   -22.623 1.00 63.97 49  A 1 
ATOM 384  C CG    . ARG A 1 49  ? 7.623   4.400   -21.136 1.00 56.89 49  A 1 
ATOM 385  C CD    . ARG A 1 49  ? 7.144   5.600   -20.336 1.00 58.16 49  A 1 
ATOM 386  N NE    . ARG A 1 49  ? 7.360   5.419   -18.891 1.00 52.39 49  A 1 
ATOM 387  C CZ    . ARG A 1 49  ? 7.529   6.366   -17.991 1.00 46.93 49  A 1 
ATOM 388  N NH1   . ARG A 1 49  ? 7.501   7.627   -18.306 1.00 45.58 49  A 1 
ATOM 389  N NH2   . ARG A 1 49  ? 7.725   6.068   -16.761 1.00 45.31 49  A 1 
ATOM 390  N N     . LEU A 1 50  ? 8.154   1.267   -22.459 1.00 70.26 50  A 1 
ATOM 391  C CA    . LEU A 1 50  ? 7.704   -0.045  -22.001 1.00 71.78 50  A 1 
ATOM 392  C C     . LEU A 1 50  ? 6.576   0.093   -20.979 1.00 74.04 50  A 1 
ATOM 393  O O     . LEU A 1 50  ? 6.481   1.074   -20.235 1.00 71.12 50  A 1 
ATOM 394  C CB    . LEU A 1 50  ? 8.886   -0.858  -21.447 1.00 67.12 50  A 1 
ATOM 395  C CG    . LEU A 1 50  ? 9.916   -1.288  -22.511 1.00 63.78 50  A 1 
ATOM 396  C CD1   . LEU A 1 50  ? 11.097  -1.968  -21.835 1.00 59.39 50  A 1 
ATOM 397  C CD2   . LEU A 1 50  ? 9.322   -2.261  -23.529 1.00 61.67 50  A 1 
ATOM 398  N N     . CYS A 1 51  ? 5.703   -0.905  -20.945 1.00 78.39 51  A 1 
ATOM 399  C CA    . CYS A 1 51  ? 4.617   -0.985  -19.987 1.00 77.94 51  A 1 
ATOM 400  C C     . CYS A 1 51  ? 5.160   -1.020  -18.548 1.00 77.09 51  A 1 
ATOM 401  O O     . CYS A 1 51  ? 5.900   -1.926  -18.189 1.00 72.74 51  A 1 
ATOM 402  C CB    . CYS A 1 51  ? 3.799   -2.240  -20.304 1.00 76.51 51  A 1 
ATOM 403  S SG    . CYS A 1 51  ? 2.515   -2.526  -19.050 1.00 74.80 51  A 1 
ATOM 404  N N     . ASP A 1 52  ? 4.696   -0.102  -17.710 1.00 79.02 52  A 1 
ATOM 405  C CA    . ASP A 1 52  ? 5.063   -0.067  -16.292 1.00 76.35 52  A 1 
ATOM 406  C C     . ASP A 1 52  ? 4.604   -1.316  -15.510 1.00 75.86 52  A 1 
ATOM 407  O O     . ASP A 1 52  ? 5.105   -1.594  -14.424 1.00 70.56 52  A 1 
ATOM 408  C CB    . ASP A 1 52  ? 4.444   1.182   -15.638 1.00 72.73 52  A 1 
ATOM 409  C CG    . ASP A 1 52  ? 4.959   2.530   -16.166 1.00 71.02 52  A 1 
ATOM 410  O OD1   . ASP A 1 52  ? 6.159   2.651   -16.459 1.00 65.08 52  A 1 
ATOM 411  O OD2   . ASP A 1 52  ? 4.140   3.478   -16.210 1.00 67.00 52  A 1 
ATOM 412  N N     . GLY A 1 53  ? 3.633   -2.051  -16.030 1.00 76.32 53  A 1 
ATOM 413  C CA    . GLY A 1 53  ? 3.097   -3.270  -15.416 1.00 73.37 53  A 1 
ATOM 414  C C     . GLY A 1 53  ? 3.960   -4.509  -15.655 1.00 73.06 53  A 1 
ATOM 415  O O     . GLY A 1 53  ? 4.384   -5.154  -14.695 1.00 68.56 53  A 1 
ATOM 416  N N     . CYS A 1 54  ? 4.216   -4.854  -16.930 1.00 74.72 54  A 1 
ATOM 417  C CA    . CYS A 1 54  ? 4.967   -6.053  -17.298 1.00 75.61 54  A 1 
ATOM 418  C C     . CYS A 1 54  ? 6.433   -5.788  -17.656 1.00 76.20 54  A 1 
ATOM 419  O O     . CYS A 1 54  ? 7.229   -6.721  -17.617 1.00 70.21 54  A 1 
ATOM 420  C CB    . CYS A 1 54  ? 4.247   -6.790  -18.426 1.00 71.58 54  A 1 
ATOM 421  S SG    . CYS A 1 54  ? 4.139   -5.748  -19.912 1.00 72.00 54  A 1 
ATOM 422  N N     . CYS A 1 55  ? 6.795   -4.550  -17.999 1.00 72.36 55  A 1 
ATOM 423  C CA    . CYS A 1 55  ? 8.139   -4.143  -18.425 1.00 69.75 55  A 1 
ATOM 424  C C     . CYS A 1 55  ? 8.680   -4.913  -19.653 1.00 70.86 55  A 1 
ATOM 425  O O     . CYS A 1 55  ? 9.881   -4.887  -19.890 1.00 64.39 55  A 1 
ATOM 426  C CB    . CYS A 1 55  ? 9.098   -4.175  -17.228 1.00 64.78 55  A 1 
ATOM 427  S SG    . CYS A 1 55  ? 8.492   -3.138  -15.851 1.00 59.12 55  A 1 
ATOM 428  N N     . THR A 1 56  ? 7.828   -5.573  -20.425 1.00 74.91 56  A 1 
ATOM 429  C CA    . THR A 1 56  ? 8.253   -6.399  -21.567 1.00 76.39 56  A 1 
ATOM 430  C C     . THR A 1 56  ? 7.719   -5.891  -22.903 1.00 79.17 56  A 1 
ATOM 431  O O     . THR A 1 56  ? 8.408   -5.972  -23.908 1.00 75.02 56  A 1 
ATOM 432  C CB    . THR A 1 56  ? 7.823   -7.858  -21.382 1.00 71.55 56  A 1 
ATOM 433  O OG1   . THR A 1 56  ? 6.433   -7.937  -21.143 1.00 66.70 56  A 1 
ATOM 434  C CG2   . THR A 1 56  ? 8.527   -8.526  -20.210 1.00 67.49 56  A 1 
ATOM 435  N N     . VAL A 1 57  ? 6.499   -5.377  -22.923 1.00 76.90 57  A 1 
ATOM 436  C CA    . VAL A 1 57  ? 5.819   -4.916  -24.135 1.00 77.30 57  A 1 
ATOM 437  C C     . VAL A 1 57  ? 5.664   -3.395  -24.156 1.00 78.99 57  A 1 
ATOM 438  O O     . VAL A 1 57  ? 5.515   -2.780  -23.096 1.00 76.59 57  A 1 
ATOM 439  C CB    . VAL A 1 57  ? 4.460   -5.616  -24.350 1.00 73.37 57  A 1 
ATOM 440  C CG1   . VAL A 1 57  ? 4.655   -6.963  -25.055 1.00 66.46 57  A 1 
ATOM 441  C CG2   . VAL A 1 57  ? 3.715   -5.881  -23.049 1.00 70.42 57  A 1 
ATOM 442  N N     . PRO A 1 58  ? 5.669   -2.768  -25.362 1.00 76.55 58  A 1 
ATOM 443  C CA    . PRO A 1 58  ? 5.396   -1.345  -25.494 1.00 76.00 58  A 1 
ATOM 444  C C     . PRO A 1 58  ? 4.033   -0.961  -24.910 1.00 76.73 58  A 1 
ATOM 445  O O     . PRO A 1 58  ? 3.043   -1.686  -25.048 1.00 76.05 58  A 1 
ATOM 446  C CB    . PRO A 1 58  ? 5.472   -1.046  -26.991 1.00 74.51 58  A 1 
ATOM 447  C CG    . PRO A 1 58  ? 6.384   -2.139  -27.527 1.00 70.80 58  A 1 
ATOM 448  C CD    . PRO A 1 58  ? 6.014   -3.333  -26.648 1.00 77.22 58  A 1 
ATOM 449  N N     . SER A 1 59  ? 3.977   0.202   -24.251 1.00 77.17 59  A 1 
ATOM 450  C CA    . SER A 1 59  ? 2.733   0.764   -23.751 1.00 76.36 59  A 1 
ATOM 451  C C     . SER A 1 59  ? 1.884   1.330   -24.895 1.00 75.34 59  A 1 
ATOM 452  O O     . SER A 1 59  ? 2.404   1.918   -25.837 1.00 73.33 59  A 1 
ATOM 453  C CB    . SER A 1 59  ? 3.006   1.808   -22.675 1.00 75.00 59  A 1 
ATOM 454  O OG    . SER A 1 59  ? 3.945   2.772   -23.102 1.00 67.12 59  A 1 
ATOM 455  N N     . VAL A 1 60  ? 0.567   1.160   -24.789 1.00 76.63 60  A 1 
ATOM 456  C CA    . VAL A 1 60  ? -0.404  1.681   -25.763 1.00 75.53 60  A 1 
ATOM 457  C C     . VAL A 1 60  ? -1.325  2.746   -25.169 1.00 75.55 60  A 1 
ATOM 458  O O     . VAL A 1 60  ? -1.830  3.603   -25.894 1.00 72.99 60  A 1 
ATOM 459  C CB    . VAL A 1 60  ? -1.226  0.557   -26.422 1.00 73.47 60  A 1 
ATOM 460  C CG1   . VAL A 1 60  ? -0.311  -0.388  -27.215 1.00 65.37 60  A 1 
ATOM 461  C CG2   . VAL A 1 60  ? -2.030  -0.266  -25.412 1.00 69.75 60  A 1 
ATOM 462  N N     . VAL A 1 61  ? -1.519  2.727   -23.855 1.00 78.51 61  A 1 
ATOM 463  C CA    . VAL A 1 61  ? -2.342  3.706   -23.130 1.00 78.62 61  A 1 
ATOM 464  C C     . VAL A 1 61  ? -1.575  4.325   -21.969 1.00 78.91 61  A 1 
ATOM 465  O O     . VAL A 1 61  ? -0.694  3.717   -21.378 1.00 77.69 61  A 1 
ATOM 466  C CB    . VAL A 1 61  ? -3.675  3.112   -22.630 1.00 76.88 61  A 1 
ATOM 467  C CG1   . VAL A 1 61  ? -4.539  2.617   -23.794 1.00 65.79 61  A 1 
ATOM 468  C CG2   . VAL A 1 61  ? -3.493  1.975   -21.626 1.00 70.05 61  A 1 
ATOM 469  N N     . TYR A 1 62  ? -1.960  5.562   -21.612 1.00 74.53 62  A 1 
ATOM 470  C CA    . TYR A 1 62  ? -1.554  6.224   -20.381 1.00 72.60 62  A 1 
ATOM 471  C C     . TYR A 1 62  ? -2.761  6.379   -19.457 1.00 72.88 62  A 1 
ATOM 472  O O     . TYR A 1 62  ? -3.737  7.040   -19.801 1.00 70.15 62  A 1 
ATOM 473  C CB    . TYR A 1 62  ? -0.907  7.564   -20.713 1.00 70.21 62  A 1 
ATOM 474  C CG    . TYR A 1 62  ? -0.503  8.350   -19.486 1.00 67.49 62  A 1 
ATOM 475  C CD1   . TYR A 1 62  ? -1.218  9.506   -19.092 1.00 63.96 62  A 1 
ATOM 476  C CD2   . TYR A 1 62  ? 0.597   7.941   -18.716 1.00 65.24 62  A 1 
ATOM 477  C CE1   . TYR A 1 62  ? -0.830  10.242  -17.976 1.00 60.57 62  A 1 
ATOM 478  C CE2   . TYR A 1 62  ? 0.997   8.670   -17.594 1.00 62.36 62  A 1 
ATOM 479  C CZ    . TYR A 1 62  ? 0.285   9.831   -17.227 1.00 66.42 62  A 1 
ATOM 480  O OH    . TYR A 1 62  ? 0.695   10.568  -16.130 1.00 64.87 62  A 1 
ATOM 481  N N     . CYS A 1 63  ? -2.699  5.777   -18.269 1.00 73.75 63  A 1 
ATOM 482  C CA    . CYS A 1 63  ? -3.709  5.963   -17.233 1.00 73.74 63  A 1 
ATOM 483  C C     . CYS A 1 63  ? -3.361  7.200   -16.391 1.00 72.49 63  A 1 
ATOM 484  O O     . CYS A 1 63  ? -2.367  7.203   -15.672 1.00 71.22 63  A 1 
ATOM 485  C CB    . CYS A 1 63  ? -3.812  4.697   -16.383 1.00 73.03 63  A 1 
ATOM 486  S SG    . CYS A 1 63  ? -5.034  4.952   -15.059 1.00 70.28 63  A 1 
ATOM 487  N N     . ARG A 1 64  ? -4.212  8.245   -16.433 1.00 70.96 64  A 1 
ATOM 488  C CA    . ARG A 1 64  ? -3.975  9.479   -15.678 1.00 67.92 64  A 1 
ATOM 489  C C     . ARG A 1 64  ? -4.073  9.273   -14.164 1.00 65.43 64  A 1 
ATOM 490  O O     . ARG A 1 64  ? -3.273  9.829   -13.418 1.00 60.85 64  A 1 
ATOM 491  C CB    . ARG A 1 64  ? -4.951  10.576  -16.124 1.00 63.73 64  A 1 
ATOM 492  C CG    . ARG A 1 64  ? -4.619  11.117  -17.524 1.00 59.18 64  A 1 
ATOM 493  C CD    . ARG A 1 64  ? -5.597  12.220  -17.929 1.00 58.00 64  A 1 
ATOM 494  N NE    . ARG A 1 64  ? -5.228  12.839  -19.202 1.00 50.62 64  A 1 
ATOM 495  C CZ    . ARG A 1 64  ? -5.944  13.729  -19.868 1.00 46.54 64  A 1 
ATOM 496  N NH1   . ARG A 1 64  ? -7.106  14.133  -19.448 1.00 44.24 64  A 1 
ATOM 497  N NH2   . ARG A 1 64  ? -5.504  14.230  -20.985 1.00 43.73 64  A 1 
ATOM 498  N N     . ALA A 1 65  ? -5.032  8.468   -13.703 1.00 73.55 65  A 1 
ATOM 499  C CA    . ALA A 1 65  ? -5.252  8.243   -12.273 1.00 71.20 65  A 1 
ATOM 500  C C     . ALA A 1 65  ? -4.102  7.468   -11.601 1.00 71.09 65  A 1 
ATOM 501  O O     . ALA A 1 65  ? -3.686  7.809   -10.490 1.00 68.14 65  A 1 
ATOM 502  C CB    . ALA A 1 65  ? -6.580  7.518   -12.092 1.00 69.82 65  A 1 
ATOM 503  N N     . ASP A 1 66  ? -3.577  6.459   -12.300 1.00 67.98 66  A 1 
ATOM 504  C CA    . ASP A 1 66  ? -2.405  5.714   -11.864 1.00 67.01 66  A 1 
ATOM 505  C C     . ASP A 1 66  ? -1.102  6.360   -12.338 1.00 68.25 66  A 1 
ATOM 506  O O     . ASP A 1 66  ? -0.028  5.993   -11.867 1.00 64.74 66  A 1 
ATOM 507  C CB    . ASP A 1 66  ? -2.527  4.245   -12.302 1.00 63.24 66  A 1 
ATOM 508  C CG    . ASP A 1 66  ? -3.699  3.575   -11.581 1.00 61.12 66  A 1 
ATOM 509  O OD1   . ASP A 1 66  ? -3.845  3.818   -10.358 1.00 56.84 66  A 1 
ATOM 510  O OD2   . ASP A 1 66  ? -4.474  2.845   -12.229 1.00 56.47 66  A 1 
ATOM 511  N N     . SER A 1 67  ? -1.190  7.344   -13.207 1.00 69.16 67  A 1 
ATOM 512  C CA    . SER A 1 67  ? -0.117  7.975   -13.981 1.00 68.48 67  A 1 
ATOM 513  C C     . SER A 1 67  ? 0.767   6.952   -14.714 1.00 70.15 67  A 1 
ATOM 514  O O     . SER A 1 67  ? 1.966   7.166   -14.805 1.00 67.01 67  A 1 
ATOM 515  C CB    . SER A 1 67  ? 0.668   9.004   -13.154 1.00 64.50 67  A 1 
ATOM 516  O OG    . SER A 1 67  ? -0.102  9.818   -12.309 1.00 59.89 67  A 1 
ATOM 517  N N     . ALA A 1 68  ? 0.207   5.825   -15.168 1.00 73.14 68  A 1 
ATOM 518  C CA    . ALA A 1 68  ? 0.957   4.665   -15.674 1.00 73.94 68  A 1 
ATOM 519  C C     . ALA A 1 68  ? 0.859   4.498   -17.188 1.00 74.99 68  A 1 
ATOM 520  O O     . ALA A 1 68  ? -0.222  4.621   -17.749 1.00 73.98 68  A 1 
ATOM 521  C CB    . ALA A 1 68  ? 0.511   3.380   -14.956 1.00 70.72 68  A 1 
ATOM 522  N N     . TYR A 1 69  ? 1.993   4.181   -17.822 1.00 74.48 69  A 1 
ATOM 523  C CA    . TYR A 1 69  ? 2.043   3.709   -19.194 1.00 73.11 69  A 1 
ATOM 524  C C     . TYR A 1 69  ? 1.809   2.203   -19.201 1.00 74.25 69  A 1 
ATOM 525  O O     . TYR A 1 69  ? 2.534   1.458   -18.559 1.00 72.22 69  A 1 
ATOM 526  C CB    . TYR A 1 69  ? 3.389   4.081   -19.823 1.00 71.78 69  A 1 
ATOM 527  C CG    . TYR A 1 69  ? 3.619   5.564   -19.929 1.00 69.39 69  A 1 
ATOM 528  C CD1   . TYR A 1 69  ? 3.197   6.272   -21.065 1.00 63.31 69  A 1 
ATOM 529  C CD2   . TYR A 1 69  ? 4.262   6.267   -18.888 1.00 64.91 69  A 1 
ATOM 530  C CE1   . TYR A 1 69  ? 3.422   7.653   -21.178 1.00 61.73 69  A 1 
ATOM 531  C CE2   . TYR A 1 69  ? 4.480   7.655   -18.982 1.00 61.86 69  A 1 
ATOM 532  C CZ    . TYR A 1 69  ? 4.061   8.336   -20.135 1.00 68.27 69  A 1 
ATOM 533  O OH    . TYR A 1 69  ? 4.281   9.699   -20.245 1.00 66.04 69  A 1 
ATOM 534  N N     . LEU A 1 70  ? 0.758   1.748   -19.889 1.00 78.24 70  A 1 
ATOM 535  C CA    . LEU A 1 70  ? 0.328   0.356   -19.861 1.00 77.31 70  A 1 
ATOM 536  C C     . LEU A 1 70  ? 0.203   -0.208  -21.282 1.00 76.78 70  A 1 
ATOM 537  O O     . LEU A 1 70  ? -0.281  0.464   -22.193 1.00 76.31 70  A 1 
ATOM 538  C CB    . LEU A 1 70  ? -0.987  0.226   -19.079 1.00 75.84 70  A 1 
ATOM 539  C CG    . LEU A 1 70  ? -0.940  0.718   -17.611 1.00 76.61 70  A 1 
ATOM 540  C CD1   . LEU A 1 70  ? -2.332  0.646   -16.988 1.00 71.68 70  A 1 
ATOM 541  C CD2   . LEU A 1 70  ? 0.022   -0.110  -16.754 1.00 71.85 70  A 1 
ATOM 542  N N     . CYS A 1 71  ? 0.611   -1.477  -21.471 1.00 81.28 71  A 1 
ATOM 543  C CA    . CYS A 1 71  ? 0.228   -2.245  -22.643 1.00 80.75 71  A 1 
ATOM 544  C C     . CYS A 1 71  ? -1.264  -2.621  -22.560 1.00 80.82 71  A 1 
ATOM 545  O O     . CYS A 1 71  ? -1.844  -2.609  -21.478 1.00 77.92 71  A 1 
ATOM 546  C CB    . CYS A 1 71  ? 1.120   -3.477  -22.786 1.00 78.23 71  A 1 
ATOM 547  S SG    . CYS A 1 71  ? 0.787   -4.722  -21.494 1.00 76.06 71  A 1 
ATOM 548  N N     . ALA A 1 72  ? -1.859  -3.030  -23.675 1.00 79.94 72  A 1 
ATOM 549  C CA    . ALA A 1 72  ? -3.276  -3.393  -23.710 1.00 78.04 72  A 1 
ATOM 550  C C     . ALA A 1 72  ? -3.638  -4.537  -22.736 1.00 78.34 72  A 1 
ATOM 551  O O     . ALA A 1 72  ? -4.686  -4.483  -22.098 1.00 76.30 72  A 1 
ATOM 552  C CB    . ALA A 1 72  ? -3.639  -3.771  -25.136 1.00 76.12 72  A 1 
ATOM 553  N N     . SER A 1 73  ? -2.753  -5.522  -22.582 1.00 78.96 73  A 1 
ATOM 554  C CA    . SER A 1 73  ? -2.943  -6.618  -21.628 1.00 78.08 73  A 1 
ATOM 555  C C     . SER A 1 73  ? -2.949  -6.121  -20.179 1.00 78.30 73  A 1 
ATOM 556  O O     . SER A 1 73  ? -3.909  -6.357  -19.441 1.00 76.75 73  A 1 
ATOM 557  C CB    . SER A 1 73  ? -1.860  -7.678  -21.851 1.00 75.94 73  A 1 
ATOM 558  O OG    . SER A 1 73  ? -1.933  -8.691  -20.868 1.00 66.52 73  A 1 
ATOM 559  N N     . CYS A 1 74  ? -1.929  -5.361  -19.766 1.00 74.28 74  A 1 
ATOM 560  C CA    . CYS A 1 74  ? -1.853  -4.811  -18.413 1.00 73.46 74  A 1 
ATOM 561  C C     . CYS A 1 74  ? -2.943  -3.773  -18.132 1.00 72.88 74  A 1 
ATOM 562  O O     . CYS A 1 74  ? -3.444  -3.708  -17.015 1.00 71.19 74  A 1 
ATOM 563  C CB    . CYS A 1 74  ? -0.464  -4.224  -18.164 1.00 72.42 74  A 1 
ATOM 564  S SG    . CYS A 1 74  ? 0.798   -5.541  -18.080 1.00 70.49 74  A 1 
ATOM 565  N N     . ASP A 1 75  ? -3.348  -2.985  -19.137 1.00 78.44 75  A 1 
ATOM 566  C CA    . ASP A 1 75  ? -4.476  -2.058  -19.031 1.00 76.21 75  A 1 
ATOM 567  C C     . ASP A 1 75  ? -5.773  -2.809  -18.735 1.00 75.49 75  A 1 
ATOM 568  O O     . ASP A 1 75  ? -6.462  -2.505  -17.754 1.00 73.23 75  A 1 
ATOM 569  C CB    . ASP A 1 75  ? -4.604  -1.231  -20.317 1.00 75.09 75  A 1 
ATOM 570  C CG    . ASP A 1 75  ? -5.815  -0.298  -20.251 1.00 73.98 75  A 1 
ATOM 571  O OD1   . ASP A 1 75  ? -5.843  0.568   -19.361 1.00 67.42 75  A 1 
ATOM 572  O OD2   . ASP A 1 75  ? -6.770  -0.449  -21.046 1.00 69.10 75  A 1 
ATOM 573  N N     . ALA A 1 76  ? -6.071  -3.834  -19.534 1.00 78.68 76  A 1 
ATOM 574  C CA    . ALA A 1 76  ? -7.254  -4.656  -19.335 1.00 76.74 76  A 1 
ATOM 575  C C     . ALA A 1 76  ? -7.256  -5.311  -17.948 1.00 76.84 76  A 1 
ATOM 576  O O     . ALA A 1 76  ? -8.259  -5.234  -17.234 1.00 74.98 76  A 1 
ATOM 577  C CB    . ALA A 1 76  ? -7.328  -5.694  -20.453 1.00 75.11 76  A 1 
ATOM 578  N N     . GLN A 1 77  ? -6.136  -5.893  -17.534 1.00 77.64 77  A 1 
ATOM 579  C CA    . GLN A 1 77  ? -5.981  -6.519  -16.220 1.00 75.60 77  A 1 
ATOM 580  C C     . GLN A 1 77  ? -6.201  -5.526  -15.073 1.00 76.16 77  A 1 
ATOM 581  O O     . GLN A 1 77  ? -7.081  -5.713  -14.231 1.00 74.00 77  A 1 
ATOM 582  C CB    . GLN A 1 77  ? -4.586  -7.148  -16.133 1.00 73.10 77  A 1 
ATOM 583  C CG    . GLN A 1 77  ? -4.441  -8.448  -16.938 1.00 66.87 77  A 1 
ATOM 584  C CD    . GLN A 1 77  ? -3.036  -9.041  -16.813 1.00 63.53 77  A 1 
ATOM 585  O OE1   . GLN A 1 77  ? -2.151  -8.521  -16.161 1.00 55.57 77  A 1 
ATOM 586  N NE2   . GLN A 1 77  ? -2.783  -10.176 -17.420 1.00 53.93 77  A 1 
ATOM 587  N N     . ILE A 1 78  ? -5.430  -4.441  -15.043 1.00 73.25 78  A 1 
ATOM 588  C CA    . ILE A 1 78  ? -5.436  -3.465  -13.944 1.00 72.87 78  A 1 
ATOM 589  C C     . ILE A 1 78  ? -6.802  -2.787  -13.817 1.00 72.58 78  A 1 
ATOM 590  O O     . ILE A 1 78  ? -7.309  -2.600  -12.711 1.00 71.12 78  A 1 
ATOM 591  C CB    . ILE A 1 78  ? -4.291  -2.447  -14.141 1.00 71.06 78  A 1 
ATOM 592  C CG1   . ILE A 1 78  ? -2.933  -3.139  -13.871 1.00 69.05 78  A 1 
ATOM 593  C CG2   . ILE A 1 78  ? -4.450  -1.214  -13.239 1.00 70.24 78  A 1 
ATOM 594  C CD1   . ILE A 1 78  ? -1.722  -2.327  -14.323 1.00 63.77 78  A 1 
ATOM 595  N N     . HIS A 1 79  ? -7.429  -2.453  -14.949 1.00 77.62 79  A 1 
ATOM 596  C CA    . HIS A 1 79  ? -8.704  -1.749  -14.964 1.00 77.34 79  A 1 
ATOM 597  C C     . HIS A 1 79  ? -9.926  -2.675  -14.873 1.00 75.86 79  A 1 
ATOM 598  O O     . HIS A 1 79  ? -11.017 -2.193  -14.577 1.00 70.39 79  A 1 
ATOM 599  C CB    . HIS A 1 79  ? -8.745  -0.792  -16.153 1.00 76.31 79  A 1 
ATOM 600  C CG    . HIS A 1 79  ? -7.692  0.282   -16.052 1.00 78.91 79  A 1 
ATOM 601  N ND1   . HIS A 1 79  ? -6.573  0.408   -16.836 1.00 69.81 79  A 1 
ATOM 602  C CD2   . HIS A 1 79  ? -7.642  1.293   -15.132 1.00 72.90 79  A 1 
ATOM 603  C CE1   . HIS A 1 79  ? -5.861  1.459   -16.405 1.00 75.04 79  A 1 
ATOM 604  N NE2   . HIS A 1 79  ? -6.484  2.030   -15.362 1.00 75.88 79  A 1 
ATOM 605  N N     . ALA A 1 80  ? -9.747  -3.981  -15.035 1.00 75.48 80  A 1 
ATOM 606  C CA    . ALA A 1 80  ? -10.777 -4.960  -14.688 1.00 72.80 80  A 1 
ATOM 607  C C     . ALA A 1 80  ? -10.760 -5.363  -13.204 1.00 70.95 80  A 1 
ATOM 608  O O     . ALA A 1 80  ? -11.738 -5.924  -12.725 1.00 65.96 80  A 1 
ATOM 609  C CB    . ALA A 1 80  ? -10.638 -6.180  -15.594 1.00 70.00 80  A 1 
ATOM 610  N N     . ALA A 1 81  ? -9.681  -5.047  -12.452 1.00 67.31 81  A 1 
ATOM 611  C CA    . ALA A 1 81  ? -9.503  -5.510  -11.077 1.00 64.96 81  A 1 
ATOM 612  C C     . ALA A 1 81  ? -10.613 -5.051  -10.111 1.00 65.46 81  A 1 
ATOM 613  O O     . ALA A 1 81  ? -10.973 -5.769  -9.187  1.00 61.20 81  A 1 
ATOM 614  C CB    . ALA A 1 81  ? -8.141  -5.034  -10.578 1.00 60.54 81  A 1 
ATOM 615  N N     . ASN A 1 82  ? -11.137 -3.834  -10.300 1.00 64.20 82  A 1 
ATOM 616  C CA    . ASN A 1 82  ? -12.246 -3.309  -9.508  1.00 64.10 82  A 1 
ATOM 617  C C     . ASN A 1 82  ? -12.957 -2.137  -10.210 1.00 66.24 82  A 1 
ATOM 618  O O     . ASN A 1 82  ? -12.488 -1.565  -11.191 1.00 62.79 82  A 1 
ATOM 619  C CB    . ASN A 1 82  ? -11.739 -2.929  -8.108  1.00 58.89 82  A 1 
ATOM 620  C CG    . ASN A 1 82  ? -10.739 -1.800  -8.134  1.00 54.29 82  A 1 
ATOM 621  O OD1   . ASN A 1 82  ? -11.017 -0.689  -8.562  1.00 50.49 82  A 1 
ATOM 622  N ND2   . ASN A 1 82  ? -9.537  -2.051  -7.675  1.00 52.69 82  A 1 
ATOM 623  N N     . ARG A 1 83  ? -14.090 -1.725  -9.641  1.00 64.27 83  A 1 
ATOM 624  C CA    . ARG A 1 83  ? -14.956 -0.687  -10.207 1.00 63.87 83  A 1 
ATOM 625  C C     . ARG A 1 83  ? -14.367 0.735   -10.188 1.00 63.83 83  A 1 
ATOM 626  O O     . ARG A 1 83  ? -14.825 1.583   -10.949 1.00 60.37 83  A 1 
ATOM 627  C CB    . ARG A 1 83  ? -16.294 -0.759  -9.467  1.00 59.02 83  A 1 
ATOM 628  C CG    . ARG A 1 83  ? -17.416 -0.009  -10.160 1.00 54.42 83  A 1 
ATOM 629  C CD    . ARG A 1 83  ? -18.680 -0.210  -9.336  1.00 50.50 83  A 1 
ATOM 630  N NE    . ARG A 1 83  ? -19.860 0.386   -9.953  1.00 43.22 83  A 1 
ATOM 631  C CZ    . ARG A 1 83  ? -21.073 0.299   -9.461  1.00 37.03 83  A 1 
ATOM 632  N NH1   . ARG A 1 83  ? -21.302 -0.283  -8.318  1.00 33.98 83  A 1 
ATOM 633  N NH2   . ARG A 1 83  ? -22.098 0.798   -10.108 1.00 34.33 83  A 1 
ATOM 634  N N     . VAL A 1 84  ? -13.390 1.040   -9.324  1.00 62.73 84  A 1 
ATOM 635  C CA    . VAL A 1 84  ? -12.680 2.335   -9.395  1.00 63.61 84  A 1 
ATOM 636  C C     . VAL A 1 84  ? -11.645 2.316   -10.501 1.00 66.14 84  A 1 
ATOM 637  O O     . VAL A 1 84  ? -11.591 3.268   -11.275 1.00 63.24 84  A 1 
ATOM 638  C CB    . VAL A 1 84  ? -12.028 2.776   -8.082  1.00 59.28 84  A 1 
ATOM 639  C CG1   . VAL A 1 84  ? -10.883 3.780   -8.217  1.00 53.88 84  A 1 
ATOM 640  C CG2   . VAL A 1 84  ? -13.091 3.489   -7.246  1.00 56.86 84  A 1 
ATOM 641  N N     . ALA A 1 85  ? -10.880 1.226   -10.615 1.00 65.85 85  A 1 
ATOM 642  C CA    . ALA A 1 85  ? -9.913  1.057   -11.682 1.00 66.90 85  A 1 
ATOM 643  C C     . ALA A 1 85  ? -10.603 1.158   -13.055 1.00 68.11 85  A 1 
ATOM 644  O O     . ALA A 1 85  ? -10.147 1.935   -13.887 1.00 69.29 85  A 1 
ATOM 645  C CB    . ALA A 1 85  ? -9.176  -0.268  -11.477 1.00 66.18 85  A 1 
ATOM 646  N N     . SER A 1 86  ? -11.762 0.539   -13.251 1.00 73.27 86  A 1 
ATOM 647  C CA    . SER A 1 86  ? -12.516 0.617   -14.513 1.00 73.32 86  A 1 
ATOM 648  C C     . SER A 1 86  ? -12.976 2.032   -14.901 1.00 75.00 86  A 1 
ATOM 649  O O     . SER A 1 86  ? -13.279 2.287   -16.065 1.00 72.80 86  A 1 
ATOM 650  C CB    . SER A 1 86  ? -13.717 -0.319  -14.466 1.00 70.62 86  A 1 
ATOM 651  O OG    . SER A 1 86  ? -14.710 0.134   -13.560 1.00 64.89 86  A 1 
ATOM 652  N N     . ARG A 1 87  ? -13.027 2.970   -13.939 1.00 71.10 87  A 1 
ATOM 653  C CA    . ARG A 1 87  ? -13.384 4.384   -14.156 1.00 70.63 87  A 1 
ATOM 654  C C     . ARG A 1 87  ? -12.162 5.290   -14.365 1.00 72.53 87  A 1 
ATOM 655  O O     . ARG A 1 87  ? -12.341 6.502   -14.485 1.00 67.94 87  A 1 
ATOM 656  C CB    . ARG A 1 87  ? -14.214 4.896   -12.970 1.00 65.47 87  A 1 
ATOM 657  C CG    . ARG A 1 87  ? -15.583 4.228   -12.880 1.00 61.86 87  A 1 
ATOM 658  C CD    . ARG A 1 87  ? -16.250 4.681   -11.585 1.00 60.00 87  A 1 
ATOM 659  N NE    . ARG A 1 87  ? -17.554 4.052   -11.384 1.00 52.51 87  A 1 
ATOM 660  C CZ    . ARG A 1 87  ? -18.394 4.317   -10.396 1.00 47.73 87  A 1 
ATOM 661  N NH1   . ARG A 1 87  ? -18.110 5.203   -9.478  1.00 44.33 87  A 1 
ATOM 662  N NH2   . ARG A 1 87  ? -19.525 3.697   -10.318 1.00 44.38 87  A 1 
ATOM 663  N N     . HIS A 1 88  ? -10.960 4.755   -14.348 1.00 69.99 88  A 1 
ATOM 664  C CA    . HIS A 1 88  ? -9.776  5.561   -14.592 1.00 71.99 88  A 1 
ATOM 665  C C     . HIS A 1 88  ? -9.773  6.070   -16.031 1.00 72.23 88  A 1 
ATOM 666  O O     . HIS A 1 88  ? -9.969  5.317   -16.983 1.00 71.55 88  A 1 
ATOM 667  C CB    . HIS A 1 88  ? -8.493  4.789   -14.276 1.00 70.40 88  A 1 
ATOM 668  C CG    . HIS A 1 88  ? -8.255  4.547   -12.810 1.00 70.71 88  A 1 
ATOM 669  N ND1   . HIS A 1 88  ? -7.188  3.832   -12.285 1.00 64.08 88  A 1 
ATOM 670  C CD2   . HIS A 1 88  ? -8.990  4.985   -11.748 1.00 68.08 88  A 1 
ATOM 671  C CE1   . HIS A 1 88  ? -7.291  3.854   -10.952 1.00 67.25 88  A 1 
ATOM 672  N NE2   . HIS A 1 88  ? -8.377  4.543   -10.583 1.00 69.16 88  A 1 
ATOM 673  N N     . GLU A 1 89  ? -9.544  7.382   -16.180 1.00 69.64 89  A 1 
ATOM 674  C CA    . GLU A 1 89  ? -9.363  7.993   -17.478 1.00 69.95 89  A 1 
ATOM 675  C C     . GLU A 1 89  ? -8.059  7.489   -18.097 1.00 70.42 89  A 1 
ATOM 676  O O     . GLU A 1 89  ? -6.986  7.632   -17.510 1.00 67.34 89  A 1 
ATOM 677  C CB    . GLU A 1 89  ? -9.367  9.517   -17.331 1.00 66.28 89  A 1 
ATOM 678  C CG    . GLU A 1 89  ? -9.436  10.241  -18.677 1.00 58.70 89  A 1 
ATOM 679  C CD    . GLU A 1 89  ? -9.252  11.758  -18.539 1.00 54.81 89  A 1 
ATOM 680  O OE1   . GLU A 1 89  ? -9.070  12.418  -19.562 1.00 47.70 89  A 1 
ATOM 681  O OE2   . GLU A 1 89  ? -9.176  12.265  -17.396 1.00 48.88 89  A 1 
ATOM 682  N N     . ARG A 1 90  ? -8.176  6.892   -19.279 1.00 71.42 90  A 1 
ATOM 683  C CA    . ARG A 1 90  ? -7.055  6.398   -20.071 1.00 70.41 90  A 1 
ATOM 684  C C     . ARG A 1 90  ? -6.995  7.160   -21.381 1.00 69.58 90  A 1 
ATOM 685  O O     . ARG A 1 90  ? -8.032  7.422   -21.984 1.00 66.30 90  A 1 
ATOM 686  C CB    . ARG A 1 90  ? -7.199  4.892   -20.298 1.00 68.47 90  A 1 
ATOM 687  C CG    . ARG A 1 90  ? -6.969  4.107   -19.005 1.00 69.01 90  A 1 
ATOM 688  C CD    . ARG A 1 90  ? -7.515  2.685   -19.111 1.00 68.07 90  A 1 
ATOM 689  N NE    . ARG A 1 90  ? -8.975  2.657   -18.969 1.00 67.10 90  A 1 
ATOM 690  C CZ    . ARG A 1 90  ? -9.736  1.583   -19.125 1.00 65.68 90  A 1 
ATOM 691  N NH1   . ARG A 1 90  ? -9.230  0.437   -19.490 1.00 58.62 90  A 1 
ATOM 692  N NH2   . ARG A 1 90  ? -11.018 1.641   -18.905 1.00 64.74 90  A 1 
ATOM 693  N N     . VAL A 1 91  ? -5.793  7.523   -21.790 1.00 73.41 91  A 1 
ATOM 694  C CA    . VAL A 1 91  ? -5.537  8.241   -23.037 1.00 72.38 91  A 1 
ATOM 695  C C     . VAL A 1 91  ? -4.706  7.333   -23.932 1.00 72.72 91  A 1 
ATOM 696  O O     . VAL A 1 91  ? -3.727  6.761   -23.461 1.00 71.47 91  A 1 
ATOM 697  C CB    . VAL A 1 91  ? -4.839  9.580   -22.773 1.00 68.97 91  A 1 
ATOM 698  C CG1   . VAL A 1 91  ? -4.682  10.393  -24.061 1.00 60.31 91  A 1 
ATOM 699  C CG2   . VAL A 1 91  ? -5.636  10.438  -21.783 1.00 63.08 91  A 1 
ATOM 700  N N     . LEU A 1 92  ? -5.084  7.201   -25.205 1.00 70.33 92  A 1 
ATOM 701  C CA    . LEU A 1 92  ? -4.258  6.491   -26.170 1.00 68.94 92  A 1 
ATOM 702  C C     . LEU A 1 92  ? -2.948  7.259   -26.365 1.00 67.15 92  A 1 
ATOM 703  O O     . LEU A 1 92  ? -2.951  8.477   -26.526 1.00 64.87 92  A 1 
ATOM 704  C CB    . LEU A 1 92  ? -5.009  6.334   -27.504 1.00 65.82 92  A 1 
ATOM 705  C CG    . LEU A 1 92  ? -6.157  5.310   -27.462 1.00 60.66 92  A 1 
ATOM 706  C CD1   . LEU A 1 92  ? -7.010  5.422   -28.720 1.00 54.36 92  A 1 
ATOM 707  C CD2   . LEU A 1 92  ? -5.632  3.868   -27.369 1.00 55.95 92  A 1 
ATOM 708  N N     . LEU A 1 93  ? -1.820  6.554   -26.387 1.00 66.94 93  A 1 
ATOM 709  C CA    . LEU A 1 93  ? -0.517  7.204   -26.531 1.00 63.49 93  A 1 
ATOM 710  C C     . LEU A 1 93  ? -0.385  7.889   -27.884 1.00 60.91 93  A 1 
ATOM 711  O O     . LEU A 1 93  ? 0.154   8.984   -27.947 1.00 57.14 93  A 1 
ATOM 712  C CB    . LEU A 1 93  ? 0.606   6.191   -26.289 1.00 60.54 93  A 1 
ATOM 713  C CG    . LEU A 1 93  ? 0.684   5.718   -24.827 1.00 57.02 93  A 1 
ATOM 714  C CD1   . LEU A 1 93  ? 1.711   4.602   -24.711 1.00 53.97 93  A 1 
ATOM 715  C CD2   . LEU A 1 93  ? 1.085   6.840   -23.862 1.00 56.54 93  A 1 
ATOM 716  N N     . SER A 1 94  ? -0.976  7.317   -28.930 1.00 62.14 94  A 1 
ATOM 717  C CA    . SER A 1 94  ? -1.026  7.963   -30.242 1.00 60.63 94  A 1 
ATOM 718  C C     . SER A 1 94  ? -1.688  9.344   -30.224 1.00 60.07 94  A 1 
ATOM 719  O O     . SER A 1 94  ? -1.300  10.223  -30.991 1.00 55.19 94  A 1 
ATOM 720  C CB    . SER A 1 94  ? -1.789  7.060   -31.218 1.00 54.41 94  A 1 
ATOM 721  O OG    . SER A 1 94  ? -3.077  6.757   -30.704 1.00 47.99 94  A 1 
ATOM 722  N N     . GLU A 1 95  ? -2.651  9.563   -29.348 1.00 58.17 95  A 1 
ATOM 723  C CA    . GLU A 1 95  ? -3.302  10.858  -29.134 1.00 55.93 95  A 1 
ATOM 724  C C     . GLU A 1 95  ? -2.483  11.735  -28.187 1.00 52.90 95  A 1 
ATOM 725  O O     . GLU A 1 95  ? -2.334  12.938  -28.421 1.00 49.55 95  A 1 
ATOM 726  C CB    . GLU A 1 95  ? -4.708  10.650  -28.563 1.00 51.92 95  A 1 
ATOM 727  C CG    . GLU A 1 95  ? -5.636  9.913   -29.525 1.00 48.09 95  A 1 
ATOM 728  C CD    . GLU A 1 95  ? -7.008  9.600   -28.917 1.00 43.22 95  A 1 
ATOM 729  O OE1   . GLU A 1 95  ? -7.891  9.182   -29.698 1.00 39.40 95  A 1 
ATOM 730  O OE2   . GLU A 1 95  ? -7.159  9.743   -27.679 1.00 40.43 95  A 1 
ATOM 731  N N     . ALA A 1 96  ? -1.913  11.155  -27.133 1.00 51.83 96  A 1 
ATOM 732  C CA    . ALA A 1 96  ? -1.083  11.878  -26.184 1.00 49.25 96  A 1 
ATOM 733  C C     . ALA A 1 96  ? 0.175   12.467  -26.845 1.00 47.74 96  A 1 
ATOM 734  O O     . ALA A 1 96  ? 0.508   13.622  -26.598 1.00 46.09 96  A 1 
ATOM 735  C CB    . ALA A 1 96  ? -0.731  10.954  -25.013 1.00 46.55 96  A 1 
ATOM 736  N N     . TYR A 1 97  ? 0.829   11.707  -27.742 1.00 51.71 97  A 1 
ATOM 737  C CA    . TYR A 1 97  ? 2.009   12.183  -28.479 1.00 49.75 97  A 1 
ATOM 738  C C     . TYR A 1 97  ? 1.688   13.320  -29.461 1.00 48.40 97  A 1 
ATOM 739  O O     . TYR A 1 97  ? 2.562   14.141  -29.721 1.00 47.00 97  A 1 
ATOM 740  C CB    . TYR A 1 97  ? 2.680   11.011  -29.216 1.00 45.95 97  A 1 
ATOM 741  C CG    . TYR A 1 97  ? 3.497   10.092  -28.337 1.00 43.44 97  A 1 
ATOM 742  C CD1   . TYR A 1 97  ? 4.621   10.583  -27.629 1.00 40.65 97  A 1 
ATOM 743  C CD2   . TYR A 1 97  ? 3.163   8.730   -28.209 1.00 39.83 97  A 1 
ATOM 744  C CE1   . TYR A 1 97  ? 5.373   9.738   -26.797 1.00 34.84 97  A 1 
ATOM 745  C CE2   . TYR A 1 97  ? 3.915   7.869   -27.378 1.00 35.72 97  A 1 
ATOM 746  C CZ    . TYR A 1 97  ? 5.014   8.387   -26.671 1.00 34.59 97  A 1 
ATOM 747  O OH    . TYR A 1 97  ? 5.746   7.555   -25.846 1.00 31.53 97  A 1 
ATOM 748  N N     . LYS A 1 98  ? 0.452   13.434  -29.942 1.00 46.73 98  A 1 
ATOM 749  C CA    . LYS A 1 98  ? 0.046   14.564  -30.799 1.00 46.27 98  A 1 
ATOM 750  C C     . LYS A 1 98  ? -0.037  15.888  -30.029 1.00 44.28 98  A 1 
ATOM 751  O O     . LYS A 1 98  ? 0.161   16.941  -30.622 1.00 40.72 98  A 1 
ATOM 752  C CB    . LYS A 1 98  ? -1.296  14.275  -31.472 1.00 42.75 98  A 1 
ATOM 753  C CG    . LYS A 1 98  ? -1.189  13.224  -32.592 1.00 39.85 98  A 1 
ATOM 754  C CD    . LYS A 1 98  ? -2.568  12.933  -33.169 1.00 36.89 98  A 1 
ATOM 755  C CE    . LYS A 1 98  ? -2.479  11.872  -34.255 1.00 32.83 98  A 1 
ATOM 756  N NZ    . LYS A 1 98  ? -3.799  11.604  -34.884 1.00 28.78 98  A 1 
ATOM 757  N N     . HIS A 1 99  ? -0.373  15.843  -28.749 1.00 50.15 99  A 1 
ATOM 758  C CA    . HIS A 1 99  ? -0.632  17.036  -27.932 1.00 49.76 99  A 1 
ATOM 759  C C     . HIS A 1 99  ? 0.451   17.351  -26.891 1.00 47.03 99  A 1 
ATOM 760  O O     . HIS A 1 99  ? 0.545   18.494  -26.435 1.00 43.11 99  A 1 
ATOM 761  C CB    . HIS A 1 99  ? -2.002  16.892  -27.274 1.00 45.81 99  A 1 
ATOM 762  C CG    . HIS A 1 99  ? -3.139  16.922  -28.255 1.00 43.47 99  A 1 
ATOM 763  N ND1   . HIS A 1 99  ? -3.436  17.949  -29.121 1.00 39.05 99  A 1 
ATOM 764  C CD2   . HIS A 1 99  ? -4.075  15.942  -28.475 1.00 39.00 99  A 1 
ATOM 765  C CE1   . HIS A 1 99  ? -4.507  17.600  -29.843 1.00 35.99 99  A 1 
ATOM 766  N NE2   . HIS A 1 99  ? -4.931  16.388  -29.471 1.00 37.09 99  A 1 
ATOM 767  N N     . ALA A 1 100 ? 1.236   16.369  -26.490 1.00 45.92 100 A 1 
ATOM 768  C CA    . ALA A 1 100 ? 2.336   16.582  -25.559 1.00 45.65 100 A 1 
ATOM 769  C C     . ALA A 1 100 ? 3.630   16.862  -26.339 1.00 43.94 100 A 1 
ATOM 770  O O     . ALA A 1 100 ? 3.936   16.141  -27.281 1.00 41.80 100 A 1 
ATOM 771  C CB    . ALA A 1 100 ? 2.474   15.379  -24.636 1.00 42.40 100 A 1 
ATOM 772  N N     . PRO A 1 101 ? 4.430   17.888  -25.950 1.00 37.20 101 A 1 
ATOM 773  C CA    . PRO A 1 101 ? 5.780   18.003  -26.466 1.00 38.09 101 A 1 
ATOM 774  C C     . PRO A 1 101 ? 6.533   16.701  -26.156 1.00 38.39 101 A 1 
ATOM 775  O O     . PRO A 1 101 ? 6.392   16.152  -25.064 1.00 37.02 101 A 1 
ATOM 776  C CB    . PRO A 1 101 ? 6.390   19.222  -25.774 1.00 35.51 101 A 1 
ATOM 777  C CG    . PRO A 1 101 ? 5.606   19.323  -24.466 1.00 34.34 101 A 1 
ATOM 778  C CD    . PRO A 1 101 ? 4.219   18.798  -24.846 1.00 37.98 101 A 1 
ATOM 779  N N     . VAL A 1 102 ? 7.308   16.224  -27.139 1.00 33.05 102 A 1 
ATOM 780  C CA    . VAL A 1 102 ? 8.128   15.017  -26.994 1.00 34.44 102 A 1 
ATOM 781  C C     . VAL A 1 102 ? 9.221   15.292  -25.963 1.00 33.47 102 A 1 
ATOM 782  O O     . VAL A 1 102 ? 10.329  15.708  -26.292 1.00 31.89 102 A 1 
ATOM 783  C CB    . VAL A 1 102 ? 8.705   14.556  -28.347 1.00 32.48 102 A 1 
ATOM 784  C CG1   . VAL A 1 102 ? 9.442   13.221  -28.211 1.00 30.53 102 A 1 
ATOM 785  C CG2   . VAL A 1 102 ? 7.600   14.372  -29.401 1.00 33.66 102 A 1 
ATOM 786  N N     . MET A 1 103 ? 8.886   15.139  -24.691 1.00 35.38 103 A 1 
ATOM 787  C CA    . MET A 1 103 ? 9.883   15.084  -23.633 1.00 37.32 103 A 1 
ATOM 788  C C     . MET A 1 103 ? 10.667  13.797  -23.849 1.00 37.34 103 A 1 
ATOM 789  O O     . MET A 1 103 ? 10.119  12.709  -23.716 1.00 36.06 103 A 1 
ATOM 790  C CB    . MET A 1 103 ? 9.214   15.150  -22.251 1.00 35.76 103 A 1 
ATOM 791  C CG    . MET A 1 103 ? 8.661   16.545  -21.930 1.00 32.88 103 A 1 
ATOM 792  S SD    . MET A 1 103 ? 9.889   17.766  -21.326 1.00 30.50 103 A 1 
ATOM 793  C CE    . MET A 1 103 ? 9.880   17.367  -19.569 1.00 28.21 103 A 1 
ATOM 794  N N     . LEU A 1 104 ? 11.930  13.959  -24.221 1.00 33.67 104 A 1 
ATOM 795  C CA    . LEU A 1 104 ? 12.900  12.874  -24.342 1.00 34.90 104 A 1 
ATOM 796  C C     . LEU A 1 104 ? 13.146  12.263  -22.957 1.00 33.91 104 A 1 
ATOM 797  O O     . LEU A 1 104 ? 14.121  12.584  -22.288 1.00 32.27 104 A 1 
ATOM 798  C CB    . LEU A 1 104 ? 14.205  13.425  -24.957 1.00 32.97 104 A 1 
ATOM 799  C CG    . LEU A 1 104 ? 14.152  13.708  -26.470 1.00 30.17 104 A 1 
ATOM 800  C CD1   . LEU A 1 104 ? 15.280  14.663  -26.875 1.00 28.67 104 A 1 
ATOM 801  C CD2   . LEU A 1 104 ? 14.313  12.422  -27.281 1.00 31.81 104 A 1 
ATOM 802  N N     . ASP A 1 105 ? 12.229  11.411  -22.508 1.00 41.75 105 A 1 
ATOM 803  C CA    . ASP A 1 105 ? 12.481  10.568  -21.338 1.00 43.01 105 A 1 
ATOM 804  C C     . ASP A 1 105 ? 13.610  9.591   -21.692 1.00 41.35 105 A 1 
ATOM 805  O O     . ASP A 1 105 ? 13.557  8.903   -22.716 1.00 40.23 105 A 1 
ATOM 806  C CB    . ASP A 1 105 ? 11.188  9.880   -20.851 1.00 40.82 105 A 1 
ATOM 807  C CG    . ASP A 1 105 ? 10.338  10.691  -19.849 1.00 37.29 105 A 1 
ATOM 808  O OD1   . ASP A 1 105 ? 10.865  11.659  -19.253 1.00 35.62 105 A 1 
ATOM 809  O OD2   . ASP A 1 105 ? 9.175   10.289  -19.584 1.00 34.73 105 A 1 
ATOM 810  N N     . CYS A 1 106 ? 14.663  9.555   -20.873 1.00 39.92 106 A 1 
ATOM 811  C CA    . CYS A 1 106 ? 15.866  8.784   -21.148 1.00 41.09 106 A 1 
ATOM 812  C C     . CYS A 1 106 ? 15.565  7.277   -21.199 1.00 39.32 106 A 1 
ATOM 813  O O     . CYS A 1 106 ? 15.336  6.634   -20.185 1.00 37.37 106 A 1 
ATOM 814  C CB    . CYS A 1 106 ? 16.937  9.098   -20.092 1.00 38.11 106 A 1 
ATOM 815  S SG    . CYS A 1 106 ? 17.626  10.766  -20.336 1.00 32.72 106 A 1 
ATOM 816  N N     . HIS A 1 107 ? 15.642  6.709   -22.397 1.00 27.37 107 A 1 
ATOM 817  C CA    . HIS A 1 107 ? 15.396  5.283   -22.657 1.00 28.14 107 A 1 
ATOM 818  C C     . HIS A 1 107 ? 16.300  4.304   -21.906 1.00 26.73 107 A 1 
ATOM 819  O O     . HIS A 1 107 ? 15.898  3.170   -21.671 1.00 25.32 107 A 1 
ATOM 820  C CB    . HIS A 1 107 ? 15.561  5.040   -24.159 1.00 26.76 107 A 1 
ATOM 821  C CG    . HIS A 1 107 ? 14.415  5.581   -24.931 1.00 24.93 107 A 1 
ATOM 822  N ND1   . HIS A 1 107 ? 13.155  5.025   -24.946 1.00 23.67 107 A 1 
ATOM 823  C CD2   . HIS A 1 107 ? 14.369  6.742   -25.660 1.00 23.28 107 A 1 
ATOM 824  C CE1   . HIS A 1 107 ? 12.361  5.847   -25.650 1.00 21.89 107 A 1 
ATOM 825  N NE2   . HIS A 1 107 ? 13.058  6.899   -26.096 1.00 22.27 107 A 1 
ATOM 826  N N     . ALA A 1 108 ? 17.526  4.711   -21.581 1.00 30.13 108 A 1 
ATOM 827  C CA    . ALA A 1 108 ? 18.550  3.801   -21.092 1.00 30.57 108 A 1 
ATOM 828  C C     . ALA A 1 108 ? 18.173  3.105   -19.768 1.00 30.43 108 A 1 
ATOM 829  O O     . ALA A 1 108 ? 18.345  1.894   -19.629 1.00 27.62 108 A 1 
ATOM 830  C CB    . ALA A 1 108 ? 19.863  4.583   -20.969 1.00 27.98 108 A 1 
ATOM 831  N N     . ASP A 1 109 ? 17.597  3.856   -18.830 1.00 29.79 109 A 1 
ATOM 832  C CA    . ASP A 1 109 ? 17.302  3.324   -17.496 1.00 29.24 109 A 1 
ATOM 833  C C     . ASP A 1 109 ? 16.120  2.345   -17.491 1.00 28.30 109 A 1 
ATOM 834  O O     . ASP A 1 109 ? 16.082  1.404   -16.695 1.00 25.63 109 A 1 
ATOM 835  C CB    . ASP A 1 109 ? 17.053  4.487   -16.526 1.00 27.37 109 A 1 
ATOM 836  C CG    . ASP A 1 109 ? 18.315  5.308   -16.195 1.00 23.70 109 A 1 
ATOM 837  O OD1   . ASP A 1 109 ? 19.419  4.761   -16.345 1.00 24.05 109 A 1 
ATOM 838  O OD2   . ASP A 1 109 ? 18.142  6.472   -15.771 1.00 24.94 109 A 1 
ATOM 839  N N     . ALA A 1 110 ? 15.162  2.520   -18.406 1.00 30.78 110 A 1 
ATOM 840  C CA    . ALA A 1 110 ? 13.985  1.659   -18.486 1.00 31.08 110 A 1 
ATOM 841  C C     . ALA A 1 110 ? 14.345  0.211   -18.869 1.00 30.53 110 A 1 
ATOM 842  O O     . ALA A 1 110 ? 13.842  -0.736  -18.267 1.00 28.70 110 A 1 
ATOM 843  C CB    . ALA A 1 110 ? 12.989  2.282   -19.464 1.00 29.23 110 A 1 
ATOM 844  N N     . ALA A 1 111 ? 15.269  0.040   -19.830 1.00 32.82 111 A 1 
ATOM 845  C CA    . ALA A 1 111 ? 15.724  -1.286  -20.259 1.00 33.74 111 A 1 
ATOM 846  C C     . ALA A 1 111 ? 16.490  -2.036  -19.155 1.00 32.81 111 A 1 
ATOM 847  O O     . ALA A 1 111 ? 16.280  -3.225  -18.939 1.00 31.98 111 A 1 
ATOM 848  C CB    . ALA A 1 111 ? 16.558  -1.121  -21.530 1.00 32.40 111 A 1 
ATOM 849  N N     . ALA A 1 112 ? 17.337  -1.316  -18.405 1.00 32.55 112 A 1 
ATOM 850  C CA    . ALA A 1 112 ? 18.097  -1.890  -17.294 1.00 33.13 112 A 1 
ATOM 851  C C     . ALA A 1 112 ? 17.190  -2.405  -16.166 1.00 32.78 112 A 1 
ATOM 852  O O     . ALA A 1 112 ? 17.436  -3.470  -15.604 1.00 31.64 112 A 1 
ATOM 853  C CB    . ALA A 1 112 ? 19.086  -0.829  -16.794 1.00 32.53 112 A 1 
ATOM 854  N N     . LEU A 1 113 ? 16.115  -1.678  -15.867 1.00 28.61 113 A 1 
ATOM 855  C CA    . LEU A 1 113 ? 15.134  -2.081  -14.855 1.00 29.17 113 A 1 
ATOM 856  C C     . LEU A 1 113 ? 14.398  -3.370  -15.233 1.00 28.07 113 A 1 
ATOM 857  O O     . LEU A 1 113 ? 14.146  -4.199  -14.354 1.00 25.96 113 A 1 
ATOM 858  C CB    . LEU A 1 113 ? 14.143  -0.922  -14.619 1.00 27.46 113 A 1 
ATOM 859  C CG    . LEU A 1 113 ? 14.694  0.191   -13.713 1.00 25.16 113 A 1 
ATOM 860  C CD1   . LEU A 1 113 ? 13.809  1.442   -13.814 1.00 25.65 113 A 1 
ATOM 861  C CD2   . LEU A 1 113 ? 14.726  -0.241  -12.247 1.00 28.99 113 A 1 
ATOM 862  N N     . CYS A 1 114 ? 14.106  -3.576  -16.508 1.00 34.97 114 A 1 
ATOM 863  C CA    . CYS A 1 114 ? 13.425  -4.788  -16.971 1.00 35.96 114 A 1 
ATOM 864  C C     . CYS A 1 114 ? 14.294  -6.042  -16.789 1.00 34.50 114 A 1 
ATOM 865  O O     . CYS A 1 114 ? 13.836  -7.023  -16.214 1.00 34.58 114 A 1 
ATOM 866  C CB    . CYS A 1 114 ? 13.006  -4.593  -18.428 1.00 35.89 114 A 1 
ATOM 867  S SG    . CYS A 1 114 ? 11.811  -3.221  -18.556 1.00 34.60 114 A 1 
ATOM 868  N N     . ALA A 1 115 ? 15.570  -5.970  -17.179 1.00 32.80 115 A 1 
ATOM 869  C CA    . ALA A 1 115 ? 16.508  -7.083  -17.024 1.00 33.78 115 A 1 
ATOM 870  C C     . ALA A 1 115 ? 16.738  -7.443  -15.544 1.00 32.93 115 A 1 
ATOM 871  O O     . ALA A 1 115 ? 16.767  -8.623  -15.168 1.00 31.26 115 A 1 
ATOM 872  C CB    . ALA A 1 115 ? 17.816  -6.700  -17.722 1.00 32.55 115 A 1 
ATOM 873  N N     . ALA A 1 116 ? 16.855  -6.435  -14.683 1.00 37.88 116 A 1 
ATOM 874  C CA    . ALA A 1 116 ? 16.993  -6.647  -13.249 1.00 38.31 116 A 1 
ATOM 875  C C     . ALA A 1 116 ? 15.758  -7.339  -12.641 1.00 37.50 116 A 1 
ATOM 876  O O     . ALA A 1 116 ? 15.894  -8.173  -11.742 1.00 35.76 116 A 1 
ATOM 877  C CB    . ALA A 1 116 ? 17.253  -5.294  -12.577 1.00 36.62 116 A 1 
ATOM 878  N N     . TYR A 1 117 ? 14.573  -7.020  -13.164 1.00 31.89 117 A 1 
ATOM 879  C CA    . TYR A 1 117 ? 13.333  -7.601  -12.656 1.00 33.45 117 A 1 
ATOM 880  C C     . TYR A 1 117 ? 13.196  -9.087  -13.016 1.00 32.99 117 A 1 
ATOM 881  O O     . TYR A 1 117 ? 12.876  -9.899  -12.135 1.00 31.07 117 A 1 
ATOM 882  C CB    . TYR A 1 117 ? 12.138  -6.766  -13.154 1.00 32.05 117 A 1 
ATOM 883  C CG    . TYR A 1 117 ? 10.896  -7.079  -12.356 1.00 29.89 117 A 1 
ATOM 884  C CD1   . TYR A 1 117 ? 10.067  -8.153  -12.708 1.00 29.17 117 A 1 
ATOM 885  C CD2   . TYR A 1 117 ? 10.657  -6.389  -11.143 1.00 31.17 117 A 1 
ATOM 886  C CE1   . TYR A 1 117 ? 9.019   -8.553  -11.864 1.00 29.10 117 A 1 
ATOM 887  C CE2   . TYR A 1 117 ? 9.617   -6.780  -10.292 1.00 29.21 117 A 1 
ATOM 888  C CZ    . TYR A 1 117 ? 8.811   -7.875  -10.653 1.00 28.45 117 A 1 
ATOM 889  O OH    . TYR A 1 117 ? 7.812   -8.302  -9.794  1.00 27.74 117 A 1 
ATOM 890  N N     . GLU A 1 118 ? 13.503  -9.488  -14.249 1.00 39.79 118 A 1 
ATOM 891  C CA    . GLU A 1 118 ? 13.513  -10.909 -14.632 1.00 39.82 118 A 1 
ATOM 892  C C     . GLU A 1 118 ? 14.498  -11.718 -13.779 1.00 38.91 118 A 1 
ATOM 893  O O     . GLU A 1 118 ? 14.138  -12.768 -13.231 1.00 37.52 118 A 1 
ATOM 894  C CB    . GLU A 1 118 ? 13.884  -11.072 -16.114 1.00 37.75 118 A 1 
ATOM 895  C CG    . GLU A 1 118 ? 12.694  -10.801 -17.037 1.00 33.45 118 A 1 
ATOM 896  C CD    . GLU A 1 118 ? 12.965  -11.251 -18.476 1.00 30.99 118 A 1 
ATOM 897  O OE1   . GLU A 1 118 ? 11.983  -11.662 -19.136 1.00 29.52 118 A 1 
ATOM 898  O OE2   . GLU A 1 118 ? 14.141  -11.200 -18.891 1.00 31.44 118 A 1 
ATOM 899  N N     . ALA A 1 119 ? 15.701  -11.195 -13.580 1.00 37.86 119 A 1 
ATOM 900  C CA    . ALA A 1 119 ? 16.700  -11.842 -12.734 1.00 37.62 119 A 1 
ATOM 901  C C     . ALA A 1 119 ? 16.202  -12.037 -11.294 1.00 36.28 119 A 1 
ATOM 902  O O     . ALA A 1 119 ? 16.411  -13.089 -10.691 1.00 34.58 119 A 1 
ATOM 903  C CB    . ALA A 1 119 ? 17.987  -11.011 -12.784 1.00 35.87 119 A 1 
ATOM 904  N N     . GLN A 1 120 ? 15.501  -11.060 -10.738 1.00 37.14 120 A 1 
ATOM 905  C CA    . GLN A 1 120 ? 15.005  -11.116 -9.363  1.00 37.44 120 A 1 
ATOM 906  C C     . GLN A 1 120 ? 13.873  -12.142 -9.187  1.00 36.29 120 A 1 
ATOM 907  O O     . GLN A 1 120 ? 13.822  -12.838 -8.165  1.00 34.20 120 A 1 
ATOM 908  C CB    . GLN A 1 120 ? 14.584  -9.700  -8.931  1.00 36.29 120 A 1 
ATOM 909  C CG    . GLN A 1 120 ? 14.635  -9.509  -7.407  1.00 33.08 120 A 1 
ATOM 910  C CD    . GLN A 1 120 ? 14.371  -8.063  -6.974  1.00 29.42 120 A 1 
ATOM 911  O OE1   . GLN A 1 120 ? 13.864  -7.231  -7.705  1.00 28.88 120 A 1 
ATOM 912  N NE2   . GLN A 1 120 ? 14.682  -7.717  -5.744  1.00 25.88 120 A 1 
ATOM 913  N N     . VAL A 1 121 ? 12.999  -12.272 -10.181 1.00 37.22 121 A 1 
ATOM 914  C CA    . VAL A 1 121 ? 11.946  -13.300 -10.184 1.00 36.72 121 A 1 
ATOM 915  C C     . VAL A 1 121 ? 12.561  -14.700 -10.249 1.00 34.50 121 A 1 
ATOM 916  O O     . VAL A 1 121 ? 12.194  -15.564 -9.450  1.00 33.21 121 A 1 
ATOM 917  C CB    . VAL A 1 121 ? 10.944  -13.077 -11.331 1.00 35.38 121 A 1 
ATOM 918  C CG1   . VAL A 1 121 ? 9.909   -14.206 -11.444 1.00 34.76 121 A 1 
ATOM 919  C CG2   . VAL A 1 121 ? 10.152  -11.779 -11.113 1.00 40.07 121 A 1 
ATOM 920  N N     . HIS A 1 122 ? 13.557  -14.904 -11.104 1.00 35.54 122 A 1 
ATOM 921  C CA    . HIS A 1 122 ? 14.264  -16.189 -11.185 1.00 35.79 122 A 1 
ATOM 922  C C     . HIS A 1 122 ? 14.972  -16.558 -9.879  1.00 33.10 122 A 1 
ATOM 923  O O     . HIS A 1 122 ? 14.901  -17.697 -9.437  1.00 31.46 122 A 1 
ATOM 924  C CB    . HIS A 1 122 ? 15.242  -16.174 -12.363 1.00 34.71 122 A 1 
ATOM 925  C CG    . HIS A 1 122 ? 14.594  -16.632 -13.639 1.00 32.72 122 A 1 
ATOM 926  N ND1   . HIS A 1 122 ? 14.222  -17.926 -13.921 1.00 32.82 122 A 1 
ATOM 927  C CD2   . HIS A 1 122 ? 14.227  -15.883 -14.726 1.00 32.72 122 A 1 
ATOM 928  C CE1   . HIS A 1 122 ? 13.661  -17.953 -15.145 1.00 33.63 122 A 1 
ATOM 929  N NE2   . HIS A 1 122 ? 13.638  -16.725 -15.658 1.00 33.04 122 A 1 
ATOM 930  N N     . TYR A 1 123 ? 15.607  -15.589 -9.221  1.00 37.79 123 A 1 
ATOM 931  C CA    . TYR A 1 123 ? 16.326  -15.856 -7.970  1.00 37.13 123 A 1 
ATOM 932  C C     . TYR A 1 123 ? 15.384  -16.200 -6.802  1.00 35.63 123 A 1 
ATOM 933  O O     . TYR A 1 123 ? 15.700  -17.067 -5.981  1.00 33.68 123 A 1 
ATOM 934  C CB    . TYR A 1 123 ? 17.229  -14.661 -7.635  1.00 34.83 123 A 1 
ATOM 935  C CG    . TYR A 1 123 ? 18.475  -15.062 -6.865  1.00 33.32 123 A 1 
ATOM 936  C CD1   . TYR A 1 123 ? 18.495  -15.038 -5.456  1.00 30.53 123 A 1 
ATOM 937  C CD2   . TYR A 1 123 ? 19.620  -15.489 -7.563  1.00 31.22 123 A 1 
ATOM 938  C CE1   . TYR A 1 123 ? 19.642  -15.431 -4.762  1.00 26.11 123 A 1 
ATOM 939  C CE2   . TYR A 1 123 ? 20.775  -15.882 -6.886  1.00 26.36 123 A 1 
ATOM 940  C CZ    . TYR A 1 123 ? 20.794  -15.855 -5.475  1.00 26.40 123 A 1 
ATOM 941  O OH    . TYR A 1 123 ? 21.928  -16.237 -4.789  1.00 25.55 123 A 1 
ATOM 942  N N     . ALA A 1 124 ? 14.216  -15.575 -6.756  1.00 35.11 124 A 1 
ATOM 943  C CA    . ALA A 1 124 ? 13.218  -15.872 -5.737  1.00 34.35 124 A 1 
ATOM 944  C C     . ALA A 1 124 ? 12.704  -17.326 -5.837  1.00 32.89 124 A 1 
ATOM 945  O O     . ALA A 1 124 ? 12.494  -17.976 -4.806  1.00 31.19 124 A 1 
ATOM 946  C CB    . ALA A 1 124 ? 12.072  -14.866 -5.844  1.00 32.38 124 A 1 
ATOM 947  N N     . ASN A 1 125 ? 12.589  -17.863 -7.052  1.00 31.36 125 A 1 
ATOM 948  C CA    . ASN A 1 125 ? 12.152  -19.245 -7.274  1.00 30.16 125 A 1 
ATOM 949  C C     . ASN A 1 125 ? 13.159  -20.275 -6.736  1.00 29.26 125 A 1 
ATOM 950  O O     . ASN A 1 125 ? 12.765  -21.266 -6.133  1.00 26.89 125 A 1 
ATOM 951  C CB    . ASN A 1 125 ? 11.884  -19.466 -8.780  1.00 28.68 125 A 1 
ATOM 952  C CG    . ASN A 1 125 ? 10.678  -18.702 -9.309  1.00 25.18 125 A 1 
ATOM 953  O OD1   . ASN A 1 125 ? 10.036  -17.914 -8.641  1.00 23.98 125 A 1 
ATOM 954  N ND2   . ASN A 1 125 ? 10.317  -18.932 -10.550 1.00 25.19 125 A 1 
ATOM 955  N N     . LEU A 1 126 ? 14.452  -20.023 -6.899  1.00 31.68 126 A 1 
ATOM 956  C CA    . LEU A 1 126 ? 15.506  -20.950 -6.462  1.00 32.51 126 A 1 
ATOM 957  C C     . LEU A 1 126 ? 15.564  -21.141 -4.940  1.00 31.73 126 A 1 
ATOM 958  O O     . LEU A 1 126 ? 15.799  -22.253 -4.463  1.00 29.11 126 A 1 
ATOM 959  C CB    . LEU A 1 126 ? 16.854  -20.444 -7.018  1.00 29.55 126 A 1 
ATOM 960  C CG    . LEU A 1 126 ? 17.238  -21.139 -8.332  1.00 25.85 126 A 1 
ATOM 961  C CD1   . LEU A 1 126 ? 18.145  -20.243 -9.168  1.00 22.58 126 A 1 
ATOM 962  C CD2   . LEU A 1 126 ? 17.968  -22.452 -8.058  1.00 24.21 126 A 1 
ATOM 963  N N     . LEU A 1 127 ? 15.329  -20.074 -4.177  1.00 31.07 127 A 1 
ATOM 964  C CA    . LEU A 1 127 ? 15.419  -20.154 -2.707  1.00 32.10 127 A 1 
ATOM 965  C C     . LEU A 1 127 ? 14.302  -20.994 -2.072  1.00 31.91 127 A 1 
ATOM 966  O O     . LEU A 1 127 ? 14.515  -21.567 -1.003  1.00 29.55 127 A 1 
ATOM 967  C CB    . LEU A 1 127 ? 15.438  -18.731 -2.123  1.00 29.70 127 A 1 
ATOM 968  C CG    . LEU A 1 127 ? 16.809  -18.036 -2.229  1.00 25.79 127 A 1 
ATOM 969  C CD1   . LEU A 1 127 ? 16.656  -16.552 -1.921  1.00 24.41 127 A 1 
ATOM 970  C CD2   . LEU A 1 127 ? 17.816  -18.630 -1.242  1.00 27.38 127 A 1 
ATOM 971  N N     . THR A 1 128 ? 13.132  -21.069 -2.708  1.00 34.29 128 A 1 
ATOM 972  C CA    . THR A 1 128 ? 12.020  -21.859 -2.145  1.00 34.69 128 A 1 
ATOM 973  C C     . THR A 1 128 ? 12.257  -23.363 -2.202  1.00 33.20 128 A 1 
ATOM 974  O O     . THR A 1 128 ? 11.784  -24.082 -1.322  1.00 30.35 128 A 1 
ATOM 975  C CB    . THR A 1 128 ? 10.676  -21.522 -2.810  1.00 32.23 128 A 1 
ATOM 976  O OG1   . THR A 1 128 ? 10.734  -21.613 -4.211  1.00 30.97 128 A 1 
ATOM 977  C CG2   . THR A 1 128 ? 10.197  -20.115 -2.446  1.00 31.53 128 A 1 
ATOM 978  N N     . VAL A 1 129 ? 13.027  -23.859 -3.176  1.00 35.42 129 A 1 
ATOM 979  C CA    . VAL A 1 129 ? 13.304  -25.295 -3.353  1.00 35.21 129 A 1 
ATOM 980  C C     . VAL A 1 129 ? 14.145  -25.868 -2.203  1.00 33.37 129 A 1 
ATOM 981  O O     . VAL A 1 129 ? 13.920  -26.998 -1.767  1.00 30.23 129 A 1 
ATOM 982  C CB    . VAL A 1 129 ? 13.985  -25.558 -4.711  1.00 32.34 129 A 1 
ATOM 983  C CG1   . VAL A 1 129 ? 14.235  -27.050 -4.958  1.00 29.01 129 A 1 
ATOM 984  C CG2   . VAL A 1 129 ? 13.138  -25.035 -5.876  1.00 30.33 129 A 1 
ATOM 985  N N     . MET A 1 130 ? 15.092  -25.085 -1.672  1.00 37.72 130 A 1 
ATOM 986  C CA    . MET A 1 130 ? 16.053  -25.554 -0.671  1.00 37.47 130 A 1 
ATOM 987  C C     . MET A 1 130 ? 15.475  -25.799 0.725   1.00 36.02 130 A 1 
ATOM 988  O O     . MET A 1 130 ? 16.155  -26.364 1.588   1.00 33.51 130 A 1 
ATOM 989  C CB    . MET A 1 130 ? 17.236  -24.570 -0.599  1.00 35.05 130 A 1 
ATOM 990  C CG    . MET A 1 130 ? 18.214  -24.730 -1.761  1.00 31.22 130 A 1 
ATOM 991  S SD    . MET A 1 130 ? 19.239  -26.231 -1.666  1.00 27.81 130 A 1 
ATOM 992  C CE    . MET A 1 130 ? 20.475  -25.838 -2.922  1.00 25.36 130 A 1 
ATOM 993  N N     . HIS A 1 131 ? 14.236  -25.372 1.007   1.00 32.66 131 A 1 
ATOM 994  C CA    . HIS A 1 131 ? 13.612  -25.639 2.305   1.00 34.07 131 A 1 
ATOM 995  C C     . HIS A 1 131 ? 13.102  -27.083 2.395   1.00 31.73 131 A 1 
ATOM 996  O O     . HIS A 1 131 ? 11.901  -27.346 2.357   1.00 29.20 131 A 1 
ATOM 997  C CB    . HIS A 1 131 ? 12.557  -24.571 2.639   1.00 32.75 131 A 1 
ATOM 998  C CG    . HIS A 1 131 ? 13.165  -23.281 3.115   1.00 29.62 131 A 1 
ATOM 999  N ND1   . HIS A 1 131 ? 13.904  -23.114 4.261   1.00 28.72 131 A 1 
ATOM 1000 C CD2   . HIS A 1 131 ? 13.100  -22.057 2.502   1.00 28.37 131 A 1 
ATOM 1001 C CE1   . HIS A 1 131 ? 14.286  -21.820 4.344   1.00 29.16 131 A 1 
ATOM 1002 N NE2   . HIS A 1 131 ? 13.810  -21.151 3.289   1.00 28.36 131 A 1 
ATOM 1003 N N     . GLN A 1 132 ? 14.024  -28.046 2.573   1.00 27.85 132 A 1 
ATOM 1004 C CA    . GLN A 1 132 ? 13.680  -29.397 2.999   1.00 28.46 132 A 1 
ATOM 1005 C C     . GLN A 1 132 ? 12.895  -29.327 4.317   1.00 27.30 132 A 1 
ATOM 1006 O O     . GLN A 1 132 ? 13.386  -28.857 5.340   1.00 25.82 132 A 1 
ATOM 1007 C CB    . GLN A 1 132 ? 14.934  -30.275 3.180   1.00 28.14 132 A 1 
ATOM 1008 C CG    . GLN A 1 132 ? 15.432  -30.870 1.855   1.00 26.27 132 A 1 
ATOM 1009 C CD    . GLN A 1 132 ? 16.631  -31.796 2.045   1.00 23.55 132 A 1 
ATOM 1010 O OE1   . GLN A 1 132 ? 17.307  -31.797 3.051   1.00 23.22 132 A 1 
ATOM 1011 N NE2   . GLN A 1 132 ? 16.934  -32.622 1.070   1.00 20.73 132 A 1 
ATOM 1012 N N     . ARG A 1 133 ? 11.645  -29.820 4.285   1.00 35.93 133 A 1 
ATOM 1013 C CA    . ARG A 1 133 ? 10.830  -30.045 5.478   1.00 36.52 133 A 1 
ATOM 1014 C C     . ARG A 1 133 ? 11.463  -31.202 6.257   1.00 33.60 133 A 1 
ATOM 1015 O O     . ARG A 1 133 ? 11.164  -32.357 5.993   1.00 32.27 133 A 1 
ATOM 1016 C CB    . ARG A 1 133 ? 9.370   -30.366 5.115   1.00 36.63 133 A 1 
ATOM 1017 C CG    . ARG A 1 133 ? 8.578   -29.146 4.612   1.00 34.43 133 A 1 
ATOM 1018 C CD    . ARG A 1 133 ? 7.129   -29.562 4.300   1.00 33.82 133 A 1 
ATOM 1019 N NE    . ARG A 1 133 ? 6.304   -28.414 3.887   1.00 29.06 133 A 1 
ATOM 1020 C CZ    . ARG A 1 133 ? 5.031   -28.456 3.529   1.00 26.19 133 A 1 
ATOM 1021 N NH1   . ARG A 1 133 ? 4.364   -29.585 3.489   1.00 25.60 133 A 1 
ATOM 1022 N NH2   . ARG A 1 133 ? 4.393   -27.365 3.207   1.00 23.56 133 A 1 
ATOM 1023 N N     . MET A 1 134 ? 12.345  -30.902 7.221   1.00 29.07 134 A 1 
ATOM 1024 C CA    . MET A 1 134 ? 12.752  -31.888 8.211   1.00 30.22 134 A 1 
ATOM 1025 C C     . MET A 1 134 ? 11.504  -32.352 8.963   1.00 28.16 134 A 1 
ATOM 1026 O O     . MET A 1 134 ? 10.796  -31.510 9.528   1.00 26.93 134 A 1 
ATOM 1027 C CB    . MET A 1 134 ? 13.785  -31.288 9.177   1.00 30.56 134 A 1 
ATOM 1028 C CG    . MET A 1 134 ? 15.210  -31.252 8.593   1.00 29.04 134 A 1 
ATOM 1029 S SD    . MET A 1 134 ? 16.037  -32.865 8.583   1.00 27.01 134 A 1 
ATOM 1030 C CE    . MET A 1 134 ? 17.543  -32.445 9.480   1.00 25.91 134 A 1 
ATOM 1031 N N     . PRO A 1 135 ? 11.181  -33.646 8.965   1.00 30.11 135 A 1 
ATOM 1032 C CA    . PRO A 1 135 ? 10.065  -34.154 9.739   1.00 30.59 135 A 1 
ATOM 1033 C C     . PRO A 1 135 ? 10.382  -33.945 11.220  1.00 29.78 135 A 1 
ATOM 1034 O O     . PRO A 1 135 ? 11.387  -34.425 11.730  1.00 28.39 135 A 1 
ATOM 1035 C CB    . PRO A 1 135 ? 9.939   -35.633 9.359   1.00 29.73 135 A 1 
ATOM 1036 C CG    . PRO A 1 135 ? 11.355  -36.017 8.923   1.00 29.87 135 A 1 
ATOM 1037 C CD    . PRO A 1 135 ? 11.905  -34.726 8.307   1.00 35.39 135 A 1 
ATOM 1038 N N     . VAL A 1 136 ? 9.523   -33.202 11.913  1.00 28.38 136 A 1 
ATOM 1039 C CA    . VAL A 1 136 ? 9.624   -33.052 13.366  1.00 30.27 136 A 1 
ATOM 1040 C C     . VAL A 1 136 ? 9.272   -34.400 13.985  1.00 28.68 136 A 1 
ATOM 1041 O O     . VAL A 1 136 ? 8.100   -34.758 14.067  1.00 27.02 136 A 1 
ATOM 1042 C CB    . VAL A 1 136 ? 8.719   -31.923 13.900  1.00 28.80 136 A 1 
ATOM 1043 C CG1   . VAL A 1 136 ? 8.834   -31.786 15.425  1.00 26.83 136 A 1 
ATOM 1044 C CG2   . VAL A 1 136 ? 9.102   -30.574 13.271  1.00 32.88 136 A 1 
ATOM 1045 N N     . VAL A 1 137 ? 10.301  -35.173 14.375  1.00 30.93 137 A 1 
ATOM 1046 C CA    . VAL A 1 137 ? 10.115  -36.428 15.097  1.00 34.92 137 A 1 
ATOM 1047 C C     . VAL A 1 137 ? 9.446   -36.085 16.425  1.00 32.65 137 A 1 
ATOM 1048 O O     . VAL A 1 137 ? 9.995   -35.325 17.229  1.00 31.55 137 A 1 
ATOM 1049 C CB    . VAL A 1 137 ? 11.440  -37.178 15.311  1.00 32.93 137 A 1 
ATOM 1050 C CG1   . VAL A 1 137 ? 11.207  -38.516 16.029  1.00 30.93 137 A 1 
ATOM 1051 C CG2   . VAL A 1 137 ? 12.129  -37.476 13.971  1.00 35.29 137 A 1 
ATOM 1052 N N     . SER A 1 138 ? 8.246   -36.612 16.634  1.00 32.67 138 A 1 
ATOM 1053 C CA    . SER A 1 138 ? 7.500   -36.449 17.880  1.00 35.67 138 A 1 
ATOM 1054 C C     . SER A 1 138 ? 8.243   -37.182 19.001  1.00 34.69 138 A 1 
ATOM 1055 O O     . SER A 1 138 ? 8.110   -38.393 19.132  1.00 33.23 138 A 1 
ATOM 1056 C CB    . SER A 1 138 ? 6.081   -36.986 17.719  1.00 33.45 138 A 1 
ATOM 1057 O OG    . SER A 1 138 ? 6.103   -38.322 17.264  1.00 32.83 138 A 1 
ATOM 1058 N N     . HIS A 1 139 ? 9.038   -36.462 19.780  1.00 28.07 139 A 1 
ATOM 1059 C CA    . HIS A 1 139 ? 9.647   -37.038 20.973  1.00 33.77 139 A 1 
ATOM 1060 C C     . HIS A 1 139 ? 8.540   -37.529 21.918  1.00 31.62 139 A 1 
ATOM 1061 O O     . HIS A 1 139 ? 7.566   -36.801 22.132  1.00 30.44 139 A 1 
ATOM 1062 C CB    . HIS A 1 139 ? 10.585  -36.036 21.655  1.00 31.26 139 A 1 
ATOM 1063 C CG    . HIS A 1 139 ? 11.957  -36.049 21.054  1.00 29.64 139 A 1 
ATOM 1064 N ND1   . HIS A 1 139 ? 12.936  -37.003 21.271  1.00 29.17 139 A 1 
ATOM 1065 C CD2   . HIS A 1 139 ? 12.492  -35.145 20.169  1.00 30.09 139 A 1 
ATOM 1066 C CE1   . HIS A 1 139 ? 14.006  -36.679 20.546  1.00 27.76 139 A 1 
ATOM 1067 N NE2   . HIS A 1 139 ? 13.786  -35.555 19.856  1.00 28.63 139 A 1 
ATOM 1068 N N     . PRO A 1 140 ? 8.653   -38.753 22.457  1.00 31.27 140 A 1 
ATOM 1069 C CA    . PRO A 1 140 ? 7.640   -39.308 23.342  1.00 34.91 140 A 1 
ATOM 1070 C C     . PRO A 1 140 ? 7.527   -38.444 24.600  1.00 33.68 140 A 1 
ATOM 1071 O O     . PRO A 1 140 ? 8.530   -37.963 25.138  1.00 32.37 140 A 1 
ATOM 1072 C CB    . PRO A 1 140 ? 8.089   -40.743 23.648  1.00 32.32 140 A 1 
ATOM 1073 C CG    . PRO A 1 140 ? 9.606   -40.692 23.464  1.00 32.93 140 A 1 
ATOM 1074 C CD    . PRO A 1 140 ? 9.777   -39.673 22.326  1.00 40.46 140 A 1 
ATOM 1075 N N     . ALA A 1 141 ? 6.309   -38.254 25.067  1.00 30.62 141 A 1 
ATOM 1076 C CA    . ALA A 1 141 ? 6.017   -37.496 26.273  1.00 32.35 141 A 1 
ATOM 1077 C C     . ALA A 1 141 ? 6.587   -38.238 27.499  1.00 30.11 141 A 1 
ATOM 1078 O O     . ALA A 1 141 ? 5.963   -39.156 28.022  1.00 29.28 141 A 1 
ATOM 1079 C CB    . ALA A 1 141 ? 4.506   -37.285 26.375  1.00 30.65 141 A 1 
ATOM 1080 N N     . VAL A 1 142 ? 7.793   -37.862 27.935  1.00 27.41 142 A 1 
ATOM 1081 C CA    . VAL A 1 142 ? 8.382   -38.387 29.166  1.00 32.24 142 A 1 
ATOM 1082 C C     . VAL A 1 142 ? 7.506   -37.921 30.331  1.00 29.65 142 A 1 
ATOM 1083 O O     . VAL A 1 142 ? 7.311   -36.717 30.521  1.00 29.09 142 A 1 
ATOM 1084 C CB    . VAL A 1 142 ? 9.850   -37.959 29.338  1.00 30.66 142 A 1 
ATOM 1085 C CG1   . VAL A 1 142 ? 10.446  -38.569 30.605  1.00 29.30 142 A 1 
ATOM 1086 C CG2   . VAL A 1 142 ? 10.699  -38.423 28.149  1.00 36.35 142 A 1 
ATOM 1087 N N     . ALA A 1 143 ? 6.957   -38.881 31.071  1.00 33.97 143 A 1 
ATOM 1088 C CA    . ALA A 1 143 ? 6.107   -38.626 32.222  1.00 38.72 143 A 1 
ATOM 1089 C C     . ALA A 1 143 ? 6.943   -37.954 33.326  1.00 36.90 143 A 1 
ATOM 1090 O O     . ALA A 1 143 ? 7.745   -38.612 33.989  1.00 36.75 143 A 1 
ATOM 1091 C CB    . ALA A 1 143 ? 5.477   -39.942 32.681  1.00 35.98 143 A 1 
ATOM 1092 N N     . ILE A 1 144 ? 6.763   -36.653 33.525  1.00 31.81 144 A 1 
ATOM 1093 C CA    . ILE A 1 144 ? 7.414   -35.913 34.609  1.00 35.07 144 A 1 
ATOM 1094 C C     . ILE A 1 144 ? 6.776   -36.390 35.925  1.00 33.28 144 A 1 
ATOM 1095 O O     . ILE A 1 144 ? 5.557   -36.268 36.076  1.00 31.64 144 A 1 
ATOM 1096 C CB    . ILE A 1 144 ? 7.291   -34.387 34.421  1.00 33.38 144 A 1 
ATOM 1097 C CG1   . ILE A 1 144 ? 7.911   -33.962 33.069  1.00 33.04 144 A 1 
ATOM 1098 C CG2   . ILE A 1 144 ? 7.978   -33.649 35.570  1.00 37.10 144 A 1 
ATOM 1099 C CD1   . ILE A 1 144 ? 7.720   -32.485 32.718  1.00 35.91 144 A 1 
ATOM 1100 N N     . PRO A 1 145 ? 7.544   -36.963 36.876  1.00 33.57 145 A 1 
ATOM 1101 C CA    . PRO A 1 145 ? 6.988   -37.469 38.120  1.00 37.79 145 A 1 
ATOM 1102 C C     . PRO A 1 145 ? 6.462   -36.316 38.993  1.00 36.63 145 A 1 
ATOM 1103 O O     . PRO A 1 145 ? 7.000   -35.207 38.939  1.00 35.29 145 A 1 
ATOM 1104 C CB    . PRO A 1 145 ? 8.127   -38.245 38.788  1.00 34.68 145 A 1 
ATOM 1105 C CG    . PRO A 1 145 ? 9.382   -37.557 38.265  1.00 34.78 145 A 1 
ATOM 1106 C CD    . PRO A 1 145 ? 8.982   -37.159 36.839  1.00 41.39 145 A 1 
ATOM 1107 N N     . PRO A 1 146 ? 5.430   -36.544 39.816  1.00 35.28 146 A 1 
ATOM 1108 C CA    . PRO A 1 146 ? 4.832   -35.517 40.657  1.00 38.31 146 A 1 
ATOM 1109 C C     . PRO A 1 146 ? 5.786   -35.151 41.804  1.00 36.54 146 A 1 
ATOM 1110 O O     . PRO A 1 146 ? 5.873   -35.856 42.807  1.00 35.44 146 A 1 
ATOM 1111 C CB    . PRO A 1 146 ? 3.501   -36.122 41.145  1.00 35.91 146 A 1 
ATOM 1112 C CG    . PRO A 1 146 ? 3.786   -37.612 41.190  1.00 36.27 146 A 1 
ATOM 1113 C CD    . PRO A 1 146 ? 4.741   -37.818 40.001  1.00 44.06 146 A 1 
ATOM 1114 N N     . VAL A 1 147 ? 6.540   -34.068 41.639  1.00 31.86 147 A 1 
ATOM 1115 C CA    . VAL A 1 147 ? 7.457   -33.592 42.683  1.00 35.00 147 A 1 
ATOM 1116 C C     . VAL A 1 147 ? 6.640   -33.060 43.867  1.00 32.57 147 A 1 
ATOM 1117 O O     . VAL A 1 147 ? 5.696   -32.284 43.695  1.00 31.39 147 A 1 
ATOM 1118 C CB    . VAL A 1 147 ? 8.459   -32.556 42.158  1.00 32.10 147 A 1 
ATOM 1119 C CG1   . VAL A 1 147 ? 9.488   -32.205 43.245  1.00 31.35 147 A 1 
ATOM 1120 C CG2   . VAL A 1 147 ? 9.236   -33.088 40.950  1.00 37.72 147 A 1 
ATOM 1121 N N     . SER A 1 148 ? 7.008   -33.521 45.083  1.00 35.64 148 A 1 
ATOM 1122 C CA    . SER A 1 148 ? 6.263   -33.268 46.317  1.00 37.83 148 A 1 
ATOM 1123 C C     . SER A 1 148 ? 6.329   -31.803 46.763  1.00 35.58 148 A 1 
ATOM 1124 O O     . SER A 1 148 ? 7.386   -31.175 46.747  1.00 34.43 148 A 1 
ATOM 1125 C CB    . SER A 1 148 ? 6.781   -34.200 47.420  1.00 35.71 148 A 1 
ATOM 1126 O OG    . SER A 1 148 ? 5.966   -34.125 48.563  1.00 32.87 148 A 1 
ATOM 1127 N N     . LEU A 1 149 ? 5.201   -31.291 47.219  1.00 26.30 149 A 1 
ATOM 1128 C CA    . LEU A 1 149 ? 4.947   -29.917 47.684  1.00 28.87 149 A 1 
ATOM 1129 C C     . LEU A 1 149 ? 5.512   -29.644 49.103  1.00 26.99 149 A 1 
ATOM 1130 O O     . LEU A 1 149 ? 4.751   -29.213 49.976  1.00 25.26 149 A 1 
ATOM 1131 C CB    . LEU A 1 149 ? 3.431   -29.671 47.622  1.00 26.54 149 A 1 
ATOM 1132 C CG    . LEU A 1 149 ? 2.938   -29.017 46.338  1.00 24.86 149 A 1 
ATOM 1133 C CD1   . LEU A 1 149 ? 1.434   -29.220 46.192  1.00 25.96 149 A 1 
ATOM 1134 C CD2   . LEU A 1 149 ? 3.214   -27.507 46.351  1.00 29.00 149 A 1 
ATOM 1135 N N     . PHE A 1 150 ? 6.779   -29.925 49.386  1.00 28.38 150 A 1 
ATOM 1136 C CA    . PHE A 1 150 ? 7.302   -29.707 50.745  1.00 30.29 150 A 1 
ATOM 1137 C C     . PHE A 1 150 ? 7.219   -28.229 51.172  1.00 27.77 150 A 1 
ATOM 1138 O O     . PHE A 1 150 ? 7.494   -27.322 50.388  1.00 27.46 150 A 1 
ATOM 1139 C CB    . PHE A 1 150 ? 8.698   -30.309 50.913  1.00 28.50 150 A 1 
ATOM 1140 C CG    . PHE A 1 150 ? 8.663   -31.700 51.497  1.00 29.97 150 A 1 
ATOM 1141 C CD1   . PHE A 1 150 ? 8.618   -31.880 52.894  1.00 33.14 150 A 1 
ATOM 1142 C CD2   . PHE A 1 150 ? 8.622   -32.828 50.654  1.00 35.02 150 A 1 
ATOM 1143 C CE1   . PHE A 1 150 ? 8.547   -33.173 53.438  1.00 31.14 150 A 1 
ATOM 1144 C CE2   . PHE A 1 150 ? 8.547   -34.128 51.201  1.00 30.01 150 A 1 
ATOM 1145 C CZ    . PHE A 1 150 ? 8.512   -34.299 52.594  1.00 29.98 150 A 1 
ATOM 1146 N N     . ALA A 1 151 ? 6.810   -28.017 52.416  1.00 27.50 151 A 1 
ATOM 1147 C CA    . ALA A 1 151 ? 6.198   -26.780 52.901  1.00 30.35 151 A 1 
ATOM 1148 C C     . ALA A 1 151 ? 7.094   -25.938 53.842  1.00 28.19 151 A 1 
ATOM 1149 O O     . ALA A 1 151 ? 6.558   -25.342 54.773  1.00 26.73 151 A 1 
ATOM 1150 C CB    . ALA A 1 151 ? 4.873   -27.175 53.579  1.00 28.31 151 A 1 
ATOM 1151 N N     . GLU A 1 152 ? 8.399   -25.949 53.665  1.00 29.03 152 A 1 
ATOM 1152 C CA    . GLU A 1 152 ? 9.325   -25.419 54.687  1.00 31.13 152 A 1 
ATOM 1153 C C     . GLU A 1 152 ? 9.066   -23.948 55.058  1.00 28.88 152 A 1 
ATOM 1154 O O     . GLU A 1 152 ? 8.752   -23.106 54.216  1.00 27.74 152 A 1 
ATOM 1155 C CB    . GLU A 1 152 ? 10.792  -25.680 54.304  1.00 29.75 152 A 1 
ATOM 1156 C CG    . GLU A 1 152 ? 11.211  -27.107 54.684  1.00 28.49 152 A 1 
ATOM 1157 C CD    . GLU A 1 152 ? 12.697  -27.411 54.426  1.00 29.17 152 A 1 
ATOM 1158 O OE1   . GLU A 1 152 ? 13.202  -28.330 55.101  1.00 28.55 152 A 1 
ATOM 1159 O OE2   . GLU A 1 152 ? 13.282  -26.774 53.513  1.00 29.82 152 A 1 
ATOM 1160 N N     . ALA A 1 153 ? 9.183   -23.690 56.384  1.00 27.83 153 A 1 
ATOM 1161 C CA    . ALA A 1 153 ? 8.501   -22.587 57.076  1.00 30.33 153 A 1 
ATOM 1162 C C     . ALA A 1 153 ? 9.434   -21.575 57.776  1.00 27.89 153 A 1 
ATOM 1163 O O     . ALA A 1 153 ? 8.962   -20.790 58.598  1.00 26.95 153 A 1 
ATOM 1164 C CB    . ALA A 1 153 ? 7.525   -23.230 58.074  1.00 28.83 153 A 1 
ATOM 1165 N N     . GLU A 1 154 ? 10.714  -21.615 57.525  1.00 30.81 154 A 1 
ATOM 1166 C CA    . GLU A 1 154 ? 11.741  -20.797 58.204  1.00 33.13 154 A 1 
ATOM 1167 C C     . GLU A 1 154 ? 11.603  -19.283 57.926  1.00 30.68 154 A 1 
ATOM 1168 O O     . GLU A 1 154 ? 10.915  -18.880 57.004  1.00 29.55 154 A 1 
ATOM 1169 C CB    . GLU A 1 154 ? 13.119  -21.287 57.738  1.00 31.92 154 A 1 
ATOM 1170 C CG    . GLU A 1 154 ? 13.529  -22.667 58.277  1.00 30.03 154 A 1 
ATOM 1171 C CD    . GLU A 1 154 ? 15.045  -22.913 58.158  1.00 30.00 154 A 1 
ATOM 1172 O OE1   . GLU A 1 154 ? 15.544  -23.750 58.932  1.00 27.90 154 A 1 
ATOM 1173 O OE2   . GLU A 1 154 ? 15.704  -22.188 57.365  1.00 31.02 154 A 1 
ATOM 1174 N N     . ALA A 1 155 ? 12.283  -18.362 58.609  1.00 27.14 155 A 1 
ATOM 1175 C CA    . ALA A 1 155 ? 12.811  -18.205 59.969  1.00 29.45 155 A 1 
ATOM 1176 C C     . ALA A 1 155 ? 12.923  -16.685 60.258  1.00 27.46 155 A 1 
ATOM 1177 O O     . ALA A 1 155 ? 12.629  -15.849 59.410  1.00 26.29 155 A 1 
ATOM 1178 C CB    . ALA A 1 155 ? 14.174  -18.908 60.112  1.00 28.25 155 A 1 
ATOM 1179 N N     . THR A 1 156 ? 13.347  -16.305 61.470  1.00 32.54 156 A 1 
ATOM 1180 C CA    . THR A 1 156 ? 12.924  -15.075 62.177  1.00 35.28 156 A 1 
ATOM 1181 C C     . THR A 1 156 ? 13.834  -13.835 62.139  1.00 32.50 156 A 1 
ATOM 1182 O O     . THR A 1 156 ? 13.428  -12.804 62.679  1.00 31.10 156 A 1 
ATOM 1183 C CB    . THR A 1 156 ? 12.760  -15.441 63.657  1.00 32.13 156 A 1 
ATOM 1184 O OG1   . THR A 1 156 ? 13.874  -16.176 64.107  1.00 30.52 156 A 1 
ATOM 1185 C CG2   . THR A 1 156 ? 11.517  -16.293 63.920  1.00 34.33 156 A 1 
ATOM 1186 N N     . ALA A 1 157 ? 15.067  -13.921 61.717  1.00 28.07 157 A 1 
ATOM 1187 C CA    . ALA A 1 157 ? 16.211  -13.280 62.384  1.00 28.67 157 A 1 
ATOM 1188 C C     . ALA A 1 157 ? 16.295  -11.711 62.388  1.00 26.36 157 A 1 
ATOM 1189 O O     . ALA A 1 157 ? 15.606  -11.031 61.638  1.00 25.14 157 A 1 
ATOM 1190 C CB    . ALA A 1 157 ? 17.483  -13.944 61.863  1.00 27.52 157 A 1 
ATOM 1191 N N     . PRO A 1 158 ? 17.146  -11.163 63.278  1.00 26.60 158 A 1 
ATOM 1192 C CA    . PRO A 1 158 ? 17.002  -9.864  63.959  1.00 29.05 158 A 1 
ATOM 1193 C C     . PRO A 1 158 ? 17.952  -8.745  63.414  1.00 27.69 158 A 1 
ATOM 1194 O O     . PRO A 1 158 ? 17.923  -8.537  62.212  1.00 26.26 158 A 1 
ATOM 1195 C CB    . PRO A 1 158 ? 17.165  -10.302 65.422  1.00 26.81 158 A 1 
ATOM 1196 C CG    . PRO A 1 158 ? 18.302  -11.338 65.347  1.00 27.12 158 A 1 
ATOM 1197 C CD    . PRO A 1 158 ? 18.099  -11.959 63.973  1.00 33.66 158 A 1 
ATOM 1198 N N     . VAL A 1 159 ? 18.856  -7.998  64.008  1.00 23.98 159 A 1 
ATOM 1199 C CA    . VAL A 1 159 ? 18.896  -7.116  65.205  1.00 27.57 159 A 1 
ATOM 1200 C C     . VAL A 1 159 ? 19.526  -5.730  64.898  1.00 25.94 159 A 1 
ATOM 1201 O O     . VAL A 1 159 ? 18.848  -4.715  65.016  1.00 24.19 159 A 1 
ATOM 1202 C CB    . VAL A 1 159 ? 19.740  -7.695  66.379  1.00 25.77 159 A 1 
ATOM 1203 C CG1   . VAL A 1 159 ? 19.698  -6.765  67.613  1.00 24.11 159 A 1 
ATOM 1204 C CG2   . VAL A 1 159 ? 19.355  -9.061  66.900  1.00 28.42 159 A 1 
ATOM 1205 N N     . LEU A 1 160 ? 20.870  -5.647  64.661  1.00 27.30 160 A 1 
ATOM 1206 C CA    . LEU A 1 160 ? 21.758  -4.663  65.332  1.00 30.15 160 A 1 
ATOM 1207 C C     . LEU A 1 160 ? 22.141  -3.392  64.527  1.00 27.72 160 A 1 
ATOM 1208 O O     . LEU A 1 160 ? 22.255  -3.417  63.313  1.00 26.52 160 A 1 
ATOM 1209 C CB    . LEU A 1 160 ? 23.041  -5.390  65.793  1.00 28.75 160 A 1 
ATOM 1210 C CG    . LEU A 1 160 ? 22.970  -5.934  67.231  1.00 28.07 160 A 1 
ATOM 1211 C CD1   . LEU A 1 160 ? 24.023  -7.024  67.446  1.00 29.88 160 A 1 
ATOM 1212 C CD2   . LEU A 1 160 ? 23.197  -4.831  68.268  1.00 34.53 160 A 1 
ATOM 1213 N N     . GLY A 1 161 ? 22.439  -2.298  65.229  1.00 29.53 161 A 1 
ATOM 1214 C CA    . GLY A 1 161 ? 22.617  -0.942  64.705  1.00 31.66 161 A 1 
ATOM 1215 C C     . GLY A 1 161 ? 23.911  -0.182  65.064  1.00 29.94 161 A 1 
ATOM 1216 O O     . GLY A 1 161 ? 23.821  0.914   65.612  1.00 27.93 161 A 1 
ATOM 1217 N N     . ARG A 1 162 ? 25.093  -0.719  64.817  1.00 24.25 162 A 1 
ATOM 1218 C CA    . ARG A 1 162 ? 26.401  -0.085  65.136  1.00 28.81 162 A 1 
ATOM 1219 C C     . ARG A 1 162 ? 26.829  0.954   64.060  1.00 26.97 162 A 1 
ATOM 1220 O O     . ARG A 1 162 ? 26.374  0.820   62.937  1.00 25.06 162 A 1 
ATOM 1221 C CB    . ARG A 1 162 ? 27.448  -1.219  65.247  1.00 27.17 162 A 1 
ATOM 1222 C CG    . ARG A 1 162 ? 28.470  -0.994  66.368  1.00 26.39 162 A 1 
ATOM 1223 C CD    . ARG A 1 162 ? 29.584  -2.037  66.356  1.00 26.21 162 A 1 
ATOM 1224 N NE    . ARG A 1 162 ? 30.640  -1.650  67.320  1.00 26.86 162 A 1 
ATOM 1225 C CZ    . ARG A 1 162 ? 31.767  -2.293  67.578  1.00 25.37 162 A 1 
ATOM 1226 N NH1   . ARG A 1 162 ? 32.054  -3.421  66.999  1.00 24.52 162 A 1 
ATOM 1227 N NH2   . ARG A 1 162 ? 32.620  -1.796  68.407  1.00 23.02 162 A 1 
ATOM 1228 N N     . LYS A 1 163 ? 27.727  1.939   64.274  1.00 21.74 163 A 1 
ATOM 1229 C CA    . LYS A 1 163 ? 28.095  2.839   65.403  1.00 27.12 163 A 1 
ATOM 1230 C C     . LYS A 1 163 ? 28.809  4.136   64.912  1.00 25.86 163 A 1 
ATOM 1231 O O     . LYS A 1 163 ? 28.118  5.143   64.827  1.00 24.33 163 A 1 
ATOM 1232 C CB    . LYS A 1 163 ? 28.955  2.125   66.473  1.00 25.68 163 A 1 
ATOM 1233 C CG    . LYS A 1 163 ? 28.970  2.820   67.858  1.00 24.14 163 A 1 
ATOM 1234 C CD    . LYS A 1 163 ? 30.113  2.280   68.725  1.00 23.20 163 A 1 
ATOM 1235 C CE    . LYS A 1 163 ? 30.184  2.939   70.102  1.00 22.17 163 A 1 
ATOM 1236 N NZ    . LYS A 1 163 ? 31.526  2.764   70.705  1.00 21.75 163 A 1 
ATOM 1237 N N     . GLU A 1 164 ? 30.129  4.149   64.694  1.00 26.23 164 A 1 
ATOM 1238 C CA    . GLU A 1 164 ? 30.988  5.279   65.147  1.00 28.69 164 A 1 
ATOM 1239 C C     . GLU A 1 164 ? 31.514  6.357   64.161  1.00 27.33 164 A 1 
ATOM 1240 O O     . GLU A 1 164 ? 30.905  7.418   64.040  1.00 26.69 164 A 1 
ATOM 1241 C CB    . GLU A 1 164 ? 32.179  4.713   65.963  1.00 27.95 164 A 1 
ATOM 1242 C CG    . GLU A 1 164 ? 31.815  4.326   67.394  1.00 27.03 164 A 1 
ATOM 1243 C CD    . GLU A 1 164 ? 32.843  3.440   68.110  1.00 27.55 164 A 1 
ATOM 1244 O OE1   . GLU A 1 164 ? 32.871  3.506   69.360  1.00 27.22 164 A 1 
ATOM 1245 O OE2   . GLU A 1 164 ? 33.445  2.561   67.453  1.00 29.41 164 A 1 
ATOM 1246 N N     . GLU A 1 165 ? 32.719  6.158   63.654  1.00 28.80 165 A 1 
ATOM 1247 C CA    . GLU A 1 165 ? 33.858  7.122   63.622  1.00 31.19 165 A 1 
ATOM 1248 C C     . GLU A 1 165 ? 33.942  8.067   62.388  1.00 30.02 165 A 1 
ATOM 1249 O O     . GLU A 1 165 ? 33.248  7.850   61.410  1.00 29.03 165 A 1 
ATOM 1250 C CB    . GLU A 1 165 ? 35.137  6.263   63.699  1.00 30.60 165 A 1 
ATOM 1251 C CG    . GLU A 1 165 ? 35.605  5.915   65.112  1.00 29.23 165 A 1 
ATOM 1252 C CD    . GLU A 1 165 ? 36.767  4.904   65.154  1.00 30.34 165 A 1 
ATOM 1253 O OE1   . GLU A 1 165 ? 36.987  4.335   66.245  1.00 30.42 165 A 1 
ATOM 1254 O OE2   . GLU A 1 165 ? 37.411  4.683   64.115  1.00 31.80 165 A 1 
ATOM 1255 N N     . ASP A 1 166 ? 34.868  9.059   62.276  1.00 29.32 166 A 1 
ATOM 1256 C CA    . ASP A 1 166 ? 35.356  10.123  63.183  1.00 32.28 166 A 1 
ATOM 1257 C C     . ASP A 1 166 ? 36.004  11.302  62.399  1.00 30.45 166 A 1 
ATOM 1258 O O     . ASP A 1 166 ? 35.697  12.461  62.647  1.00 29.50 166 A 1 
ATOM 1259 C CB    . ASP A 1 166 ? 36.406  9.567   64.174  1.00 30.61 166 A 1 
ATOM 1260 C CG    . ASP A 1 166 ? 36.886  10.576  65.236  1.00 27.62 166 A 1 
ATOM 1261 O OD1   . ASP A 1 166 ? 36.075  11.399  65.683  1.00 28.40 166 A 1 
ATOM 1262 O OD2   . ASP A 1 166 ? 38.083  10.506  65.604  1.00 29.22 166 A 1 
ATOM 1263 N N     . THR A 1 167 ? 36.956  11.058  61.519  1.00 26.91 167 A 1 
ATOM 1264 C CA    . THR A 1 167 ? 38.170  11.889  61.338  1.00 28.68 167 A 1 
ATOM 1265 C C     . THR A 1 167 ? 38.076  13.182  60.483  1.00 26.95 167 A 1 
ATOM 1266 O O     . THR A 1 167 ? 37.070  13.490  59.872  1.00 25.45 167 A 1 
ATOM 1267 C CB    . THR A 1 167 ? 39.365  11.047  60.848  1.00 26.76 167 A 1 
ATOM 1268 O OG1   . THR A 1 167 ? 39.024  10.338  59.680  1.00 25.66 167 A 1 
ATOM 1269 C CG2   . THR A 1 167 ? 39.841  10.050  61.889  1.00 28.17 167 A 1 
ATOM 1270 N N     . SER A 1 168 ? 39.179  13.941  60.488  1.00 29.38 168 A 1 
ATOM 1271 C CA    . SER A 1 168 ? 39.232  15.380  60.814  1.00 30.21 168 A 1 
ATOM 1272 C C     . SER A 1 168 ? 39.555  16.425  59.720  1.00 28.60 168 A 1 
ATOM 1273 O O     . SER A 1 168 ? 38.731  17.297  59.457  1.00 28.46 168 A 1 
ATOM 1274 C CB    . SER A 1 168 ? 40.269  15.532  61.929  1.00 29.86 168 A 1 
ATOM 1275 O OG    . SER A 1 168 ? 41.520  14.992  61.543  1.00 28.74 168 A 1 
ATOM 1276 N N     . TRP A 1 169 ? 40.806  16.483  59.267  1.00 29.45 169 A 1 
ATOM 1277 C CA    . TRP A 1 169 ? 41.633  17.698  58.996  1.00 27.34 169 A 1 
ATOM 1278 C C     . TRP A 1 169 ? 41.302  18.435  57.671  1.00 26.25 169 A 1 
ATOM 1279 O O     . TRP A 1 169 ? 40.380  18.026  56.980  1.00 24.29 169 A 1 
ATOM 1280 C CB    . TRP A 1 169 ? 43.096  17.234  59.046  1.00 25.85 169 A 1 
ATOM 1281 C CG    . TRP A 1 169 ? 43.615  16.692  60.344  1.00 23.10 169 A 1 
ATOM 1282 C CD1   . TRP A 1 169 ? 43.439  15.437  60.787  1.00 20.04 169 A 1 
ATOM 1283 C CD2   . TRP A 1 169 ? 44.409  17.384  61.366  1.00 21.42 169 A 1 
ATOM 1284 N NE1   . TRP A 1 169 ? 44.061  15.283  62.034  1.00 19.03 169 A 1 
ATOM 1285 C CE2   . TRP A 1 169 ? 44.662  16.467  62.410  1.00 19.42 169 A 1 
ATOM 1286 C CE3   . TRP A 1 169 ? 44.923  18.687  61.494  1.00 22.23 169 A 1 
ATOM 1287 C CZ2   . TRP A 1 169 ? 45.397  16.840  63.555  1.00 21.38 169 A 1 
ATOM 1288 C CZ3   . TRP A 1 169 ? 45.657  19.062  62.629  1.00 22.04 169 A 1 
ATOM 1289 C CH2   . TRP A 1 169 ? 45.885  18.146  63.644  1.00 22.21 169 A 1 
ATOM 1290 N N     . LEU A 1 170 ? 41.957  19.466  57.160  1.00 27.31 170 A 1 
ATOM 1291 C CA    . LEU A 1 170 ? 42.886  20.612  57.338  1.00 29.73 170 A 1 
ATOM 1292 C C     . LEU A 1 170 ? 42.500  21.639  56.221  1.00 28.25 170 A 1 
ATOM 1293 O O     . LEU A 1 170 ? 41.738  21.265  55.333  1.00 27.19 170 A 1 
ATOM 1294 C CB    . LEU A 1 170 ? 44.328  20.118  57.048  1.00 28.29 170 A 1 
ATOM 1295 C CG    . LEU A 1 170 ? 45.257  19.891  58.248  1.00 26.82 170 A 1 
ATOM 1296 C CD1   . LEU A 1 170 ? 46.511  19.119  57.797  1.00 28.61 170 A 1 
ATOM 1297 C CD2   . LEU A 1 170 ? 45.727  21.191  58.885  1.00 31.30 170 A 1 
ATOM 1298 N N     . LEU A 1 171 ? 42.982  22.864  55.999  1.00 26.56 171 A 1 
ATOM 1299 C CA    . LEU A 1 171 ? 43.345  23.999  56.864  1.00 29.04 171 A 1 
ATOM 1300 C C     . LEU A 1 171 ? 43.175  25.372  56.141  1.00 27.38 171 A 1 
ATOM 1301 O O     . LEU A 1 171 ? 42.312  26.157  56.498  1.00 25.62 171 A 1 
ATOM 1302 C CB    . LEU A 1 171 ? 44.821  23.883  57.308  1.00 27.60 171 A 1 
ATOM 1303 C CG    . LEU A 1 171 ? 45.103  24.155  58.808  1.00 26.30 171 A 1 
ATOM 1304 C CD1   . LEU A 1 171 ? 46.579  23.920  59.113  1.00 26.73 171 A 1 
ATOM 1305 C CD2   . LEU A 1 171 ? 44.727  25.541  59.272  1.00 28.90 171 A 1 
ATOM 1306 N N     . LEU A 1 172 ? 44.044  25.707  55.214  1.00 26.71 172 A 1 
ATOM 1307 C CA    . LEU A 1 172 ? 44.502  27.066  54.807  1.00 29.77 172 A 1 
ATOM 1308 C C     . LEU A 1 172 ? 43.783  27.656  53.555  1.00 27.92 172 A 1 
ATOM 1309 O O     . LEU A 1 172 ? 43.194  26.897  52.815  1.00 26.37 172 A 1 
ATOM 1310 C CB    . LEU A 1 172 ? 46.013  26.936  54.520  1.00 28.20 172 A 1 
ATOM 1311 C CG    . LEU A 1 172 ? 46.930  26.894  55.758  1.00 27.16 172 A 1 
ATOM 1312 C CD1   . LEU A 1 172 ? 48.278  26.260  55.393  1.00 28.51 172 A 1 
ATOM 1313 C CD2   . LEU A 1 172 ? 47.192  28.274  56.329  1.00 31.25 172 A 1 
ATOM 1314 N N     . SER A 1 173 ? 43.870  28.952  53.153  1.00 28.60 173 A 1 
ATOM 1315 C CA    . SER A 1 173 ? 44.115  30.216  53.890  1.00 31.32 173 A 1 
ATOM 1316 C C     . SER A 1 173 ? 43.698  31.504  53.142  1.00 28.93 173 A 1 
ATOM 1317 O O     . SER A 1 173 ? 42.839  32.232  53.631  1.00 27.49 173 A 1 
ATOM 1318 C CB    . SER A 1 173 ? 45.591  30.389  54.269  1.00 30.05 173 A 1 
ATOM 1319 O OG    . SER A 1 173 ? 46.444  30.270  53.140  1.00 30.12 173 A 1 
ATOM 1320 N N     . LYS A 1 174 ? 44.391  31.870  52.066  1.00 26.69 174 A 1 
ATOM 1321 C CA    . LYS A 1 174 ? 44.687  33.263  51.618  1.00 31.87 174 A 1 
ATOM 1322 C C     . LYS A 1 174 ? 43.848  33.715  50.403  1.00 29.60 174 A 1 
ATOM 1323 O O     . LYS A 1 174 ? 43.068  32.903  49.913  1.00 27.03 174 A 1 
ATOM 1324 C CB    . LYS A 1 174 ? 46.187  33.280  51.266  1.00 29.18 174 A 1 
ATOM 1325 C CG    . LYS A 1 174 ? 47.126  33.384  52.473  1.00 28.80 174 A 1 
ATOM 1326 C CD    . LYS A 1 174 ? 48.545  33.632  51.958  1.00 27.35 174 A 1 
ATOM 1327 C CE    . LYS A 1 174 ? 49.430  34.217  53.050  1.00 25.54 174 A 1 
ATOM 1328 N NZ    . LYS A 1 174 ? 50.252  35.314  52.501  1.00 25.16 174 A 1 
ATOM 1329 N N     . ASP A 1 175 ? 44.003  34.858  49.765  1.00 34.43 175 A 1 
ATOM 1330 C CA    . ASP A 1 175 ? 44.323  36.299  49.929  1.00 36.31 175 A 1 
ATOM 1331 C C     . ASP A 1 175 ? 43.772  36.937  48.610  1.00 32.36 175 A 1 
ATOM 1332 O O     . ASP A 1 175 ? 43.480  36.196  47.673  1.00 30.06 175 A 1 
ATOM 1333 C CB    . ASP A 1 175 ? 45.846  36.557  49.980  1.00 33.00 175 A 1 
ATOM 1334 C CG    . ASP A 1 175 ? 46.500  36.601  51.368  1.00 30.32 175 A 1 
ATOM 1335 O OD1   . ASP A 1 175 ? 45.785  36.678  52.380  1.00 30.75 175 A 1 
ATOM 1336 O OD2   . ASP A 1 175 ? 47.752  36.499  51.400  1.00 32.36 175 A 1 
ATOM 1337 N N     . SER A 1 176 ? 43.690  38.208  48.317  1.00 27.80 176 A 1 
ATOM 1338 C CA    . SER A 1 176 ? 43.226  39.426  48.998  1.00 30.52 176 A 1 
ATOM 1339 C C     . SER A 1 176 ? 42.704  40.480  47.985  1.00 28.62 176 A 1 
ATOM 1340 O O     . SER A 1 176 ? 41.534  40.829  48.015  1.00 26.52 176 A 1 
ATOM 1341 C CB    . SER A 1 176 ? 44.354  40.076  49.828  1.00 27.88 176 A 1 
ATOM 1342 O OG    . SER A 1 176 ? 45.552  40.220  49.068  1.00 27.71 176 A 1 
ATOM 1343 N N     . ASP A 1 177 ? 43.567  41.033  47.140  1.00 37.64 177 A 1 
ATOM 1344 C CA    . ASP A 1 177 ? 43.492  42.391  46.542  1.00 39.70 177 A 1 
ATOM 1345 C C     . ASP A 1 177 ? 42.897  42.476  45.104  1.00 36.44 177 A 1 
ATOM 1346 O O     . ASP A 1 177 ? 42.771  41.470  44.439  1.00 34.05 177 A 1 
ATOM 1347 C CB    . ASP A 1 177 ? 44.933  42.924  46.539  1.00 36.00 177 A 1 
ATOM 1348 C CG    . ASP A 1 177 ? 45.518  43.204  47.926  1.00 32.40 177 A 1 
ATOM 1349 O OD1   . ASP A 1 177 ? 44.734  43.604  48.806  1.00 32.62 177 A 1 
ATOM 1350 O OD2   . ASP A 1 177 ? 46.743  43.029  48.067  1.00 34.08 177 A 1 
ATOM 1351 N N     . ASN A 1 178 ? 42.623  43.643  44.472  1.00 34.23 178 A 1 
ATOM 1352 C CA    . ASN A 1 178 ? 42.249  44.986  44.975  1.00 35.37 178 A 1 
ATOM 1353 C C     . ASN A 1 178 ? 41.573  45.890  43.892  1.00 32.06 178 A 1 
ATOM 1354 O O     . ASN A 1 178 ? 40.454  46.363  44.073  1.00 29.24 178 A 1 
ATOM 1355 C CB    . ASN A 1 178 ? 43.493  45.736  45.503  1.00 32.18 178 A 1 
ATOM 1356 C CG    . ASN A 1 178 ? 43.203  46.800  46.549  1.00 29.40 178 A 1 
ATOM 1357 O OD1   . ASN A 1 178 ? 42.092  47.211  46.805  1.00 31.80 178 A 1 
ATOM 1358 N ND2   . ASN A 1 178 ? 44.236  47.278  47.215  1.00 34.36 178 A 1 
ATOM 1359 N N     . HIS A 1 179 ? 42.284  46.247  42.834  1.00 37.80 179 A 1 
ATOM 1360 C CA    . HIS A 1 179 ? 42.141  47.524  42.080  1.00 40.86 179 A 1 
ATOM 1361 C C     . HIS A 1 179 ? 41.222  47.480  40.823  1.00 38.71 179 A 1 
ATOM 1362 O O     . HIS A 1 179 ? 40.952  46.418  40.318  1.00 35.62 179 A 1 
ATOM 1363 C CB    . HIS A 1 179 ? 43.555  47.960  41.668  1.00 36.63 179 A 1 
ATOM 1364 C CG    . HIS A 1 179 ? 44.411  48.556  42.760  1.00 35.40 179 A 1 
ATOM 1365 N ND1   . HIS A 1 179 ? 44.016  49.080  43.969  1.00 34.90 179 A 1 
ATOM 1366 C CD2   . HIS A 1 179 ? 45.768  48.766  42.659  1.00 35.75 179 A 1 
ATOM 1367 C CE1   . HIS A 1 179 ? 45.090  49.557  44.581  1.00 33.42 179 A 1 
ATOM 1368 N NE2   . HIS A 1 179 ? 46.181  49.398  43.827  1.00 34.76 179 A 1 
ATOM 1369 N N     . ASN A 1 180 ? 40.824  48.573  40.163  1.00 36.54 180 A 1 
ATOM 1370 C CA    . ASN A 1 180 ? 40.407  49.938  40.577  1.00 38.75 180 A 1 
ATOM 1371 C C     . ASN A 1 180 ? 39.668  50.724  39.439  1.00 35.76 180 A 1 
ATOM 1372 O O     . ASN A 1 180 ? 38.550  51.188  39.620  1.00 33.07 180 A 1 
ATOM 1373 C CB    . ASN A 1 180 ? 41.635  50.780  41.002  1.00 35.36 180 A 1 
ATOM 1374 C CG    . ASN A 1 180 ? 41.291  52.083  41.714  1.00 32.07 180 A 1 
ATOM 1375 O OD1   . ASN A 1 180 ? 40.164  52.454  41.930  1.00 34.00 180 A 1 
ATOM 1376 N ND2   . ASN A 1 180 ? 42.300  52.821  42.128  1.00 35.96 180 A 1 
ATOM 1377 N N     . ARG A 1 181 ? 40.322  50.971  38.327  1.00 30.96 181 A 1 
ATOM 1378 C CA    . ARG A 1 181 ? 40.040  52.060  37.334  1.00 35.34 181 A 1 
ATOM 1379 C C     . ARG A 1 181 ? 38.978  51.701  36.268  1.00 32.76 181 A 1 
ATOM 1380 O O     . ARG A 1 181 ? 38.689  50.530  36.113  1.00 29.53 181 A 1 
ATOM 1381 C CB    . ARG A 1 181 ? 41.372  52.390  36.630  1.00 32.29 181 A 1 
ATOM 1382 C CG    . ARG A 1 181 ? 42.218  53.446  37.348  1.00 30.49 181 A 1 
ATOM 1383 C CD    . ARG A 1 181 ? 43.473  53.724  36.516  1.00 29.05 181 A 1 
ATOM 1384 N NE    . ARG A 1 181 ? 44.249  54.858  37.045  1.00 28.72 181 A 1 
ATOM 1385 C CZ    . ARG A 1 181 ? 45.422  55.287  36.594  1.00 26.05 181 A 1 
ATOM 1386 N NH1   . ARG A 1 181 ? 46.028  54.669  35.612  1.00 25.54 181 A 1 
ATOM 1387 N NH2   . ARG A 1 181 ? 45.988  56.323  37.117  1.00 26.07 181 A 1 
ATOM 1388 N N     . SER A 1 182 ? 38.479  52.585  35.419  1.00 38.95 182 A 1 
ATOM 1389 C CA    . SER A 1 182 ? 38.126  54.024  35.355  1.00 41.29 182 A 1 
ATOM 1390 C C     . SER A 1 182 ? 37.278  54.251  34.076  1.00 40.00 182 A 1 
ATOM 1391 O O     . SER A 1 182 ? 36.620  53.305  33.646  1.00 36.84 182 A 1 
ATOM 1392 C CB    . SER A 1 182 ? 39.352  54.961  35.379  1.00 37.04 182 A 1 
ATOM 1393 O OG    . SER A 1 182 ? 38.948  56.316  35.371  1.00 34.22 182 A 1 
ATOM 1394 N N     . GLY A 1 183 ? 37.193  55.299  33.401  1.00 41.45 183 A 1 
ATOM 1395 C CA    . GLY A 1 183 ? 36.142  56.272  33.171  1.00 42.09 183 A 1 
ATOM 1396 C C     . GLY A 1 183 ? 35.765  56.700  31.709  1.00 39.65 183 A 1 
ATOM 1397 O O     . GLY A 1 183 ? 34.605  56.570  31.316  1.00 36.69 183 A 1 
ATOM 1398 N N     . ASN A 1 184 ? 36.674  57.338  30.986  1.00 40.31 184 A 1 
ATOM 1399 C CA    . ASN A 1 184 ? 36.394  58.286  29.878  1.00 41.48 184 A 1 
ATOM 1400 C C     . ASN A 1 184 ? 35.942  57.630  28.549  1.00 38.60 184 A 1 
ATOM 1401 O O     . ASN A 1 184 ? 36.047  56.422  28.430  1.00 34.21 184 A 1 
ATOM 1402 C CB    . ASN A 1 184 ? 37.694  59.080  29.686  1.00 36.47 184 A 1 
ATOM 1403 C CG    . ASN A 1 184 ? 38.002  60.078  30.795  1.00 32.56 184 A 1 
ATOM 1404 O OD1   . ASN A 1 184 ? 37.236  60.307  31.711  1.00 34.29 184 A 1 
ATOM 1405 N ND2   . ASN A 1 184 ? 39.147  60.708  30.723  1.00 36.86 184 A 1 
ATOM 1406 N N     . ASN A 1 185 ? 35.594  58.294  27.457  1.00 39.03 185 A 1 
ATOM 1407 C CA    . ASN A 1 185 ? 35.047  59.583  26.971  1.00 40.71 185 A 1 
ATOM 1408 C C     . ASN A 1 185 ? 34.815  59.347  25.442  1.00 38.07 185 A 1 
ATOM 1409 O O     . ASN A 1 185 ? 35.243  58.320  24.944  1.00 33.82 185 A 1 
ATOM 1410 C CB    . ASN A 1 185 ? 36.076  60.717  27.191  1.00 35.86 185 A 1 
ATOM 1411 C CG    . ASN A 1 185 ? 35.687  61.740  28.257  1.00 31.29 185 A 1 
ATOM 1412 O OD1   . ASN A 1 185 ? 34.635  61.702  28.864  1.00 32.45 185 A 1 
ATOM 1413 N ND2   . ASN A 1 185 ? 36.556  62.703  28.493  1.00 33.87 185 A 1 
ATOM 1414 N N     . SER A 1 186 ? 34.277  60.134  24.543  1.00 39.84 186 A 1 
ATOM 1415 C CA    . SER A 1 186 ? 33.330  61.259  24.541  1.00 41.12 186 A 1 
ATOM 1416 C C     . SER A 1 186 ? 32.676  61.480  23.156  1.00 39.68 186 A 1 
ATOM 1417 O O     . SER A 1 186 ? 31.457  61.516  23.064  1.00 36.29 186 A 1 
ATOM 1418 C CB    . SER A 1 186 ? 34.039  62.579  24.903  1.00 36.64 186 A 1 
ATOM 1419 O OG    . SER A 1 186 ? 35.211  62.765  24.129  1.00 34.72 186 A 1 
ATOM 1420 N N     . SER A 1 187 ? 33.426  61.761  22.098  1.00 43.54 187 A 1 
ATOM 1421 C CA    . SER A 1 187 ? 33.052  62.632  20.956  1.00 45.07 187 A 1 
ATOM 1422 C C     . SER A 1 187 ? 32.886  61.877  19.613  1.00 43.88 187 A 1 
ATOM 1423 O O     . SER A 1 187 ? 33.044  60.675  19.588  1.00 40.84 187 A 1 
ATOM 1424 C CB    . SER A 1 187 ? 34.177  63.678  20.878  1.00 40.67 187 A 1 
ATOM 1425 O OG    . SER A 1 187 ? 35.424  63.077  20.576  1.00 37.64 187 A 1 
ATOM 1426 N N     . THR A 1 188 ? 32.595  62.446  18.441  1.00 40.20 188 A 1 
ATOM 1427 C CA    . THR A 1 188 ? 31.836  63.652  18.003  1.00 42.72 188 A 1 
ATOM 1428 C C     . THR A 1 188 ? 31.274  63.503  16.571  1.00 41.40 188 A 1 
ATOM 1429 O O     . THR A 1 188 ? 30.069  63.577  16.386  1.00 37.57 188 A 1 
ATOM 1430 C CB    . THR A 1 188 ? 32.671  64.961  17.921  1.00 37.22 188 A 1 
ATOM 1431 O OG1   . THR A 1 188 ? 34.041  64.695  17.715  1.00 34.56 188 A 1 
ATOM 1432 C CG2   . THR A 1 188 ? 32.508  65.876  19.121  1.00 38.88 188 A 1 
ATOM 1433 N N     . SER A 1 189 ? 32.123  63.496  15.559  1.00 40.56 189 A 1 
ATOM 1434 C CA    . SER A 1 189 ? 31.872  64.086  14.217  1.00 41.45 189 A 1 
ATOM 1435 C C     . SER A 1 189 ? 31.748  63.037  13.088  1.00 40.90 189 A 1 
ATOM 1436 O O     . SER A 1 189 ? 31.969  61.873  13.322  1.00 38.44 189 A 1 
ATOM 1437 C CB    . SER A 1 189 ? 33.045  65.036  13.940  1.00 37.18 189 A 1 
ATOM 1438 O OG    . SER A 1 189 ? 34.280  64.342  13.888  1.00 34.13 189 A 1 
ATOM 1439 N N     . SER A 1 190 ? 31.446  63.356  11.827  1.00 38.34 190 A 1 
ATOM 1440 C CA    . SER A 1 190 ? 30.693  64.462  11.205  1.00 39.45 190 A 1 
ATOM 1441 C C     . SER A 1 190 ? 30.112  64.101  9.818   1.00 38.57 190 A 1 
ATOM 1442 O O     . SER A 1 190 ? 28.897  63.973  9.724   1.00 36.10 190 A 1 
ATOM 1443 C CB    . SER A 1 190 ? 31.516  65.759  11.087  1.00 35.68 190 A 1 
ATOM 1444 O OG    . SER A 1 190 ? 32.731  65.546  10.403  1.00 33.61 190 A 1 
ATOM 1445 N N     . SER A 1 191 ? 30.895  64.089  8.720   1.00 37.71 191 A 1 
ATOM 1446 C CA    . SER A 1 191 ? 30.438  64.890  7.567   1.00 39.59 191 A 1 
ATOM 1447 C C     . SER A 1 191 ? 30.008  64.226  6.248   1.00 38.65 191 A 1 
ATOM 1448 O O     . SER A 1 191 ? 28.841  64.364  5.876   1.00 36.84 191 A 1 
ATOM 1449 C CB    . SER A 1 191 ? 31.480  65.973  7.271   1.00 35.68 191 A 1 
ATOM 1450 O OG    . SER A 1 191 ? 32.753  65.408  7.006   1.00 34.00 191 A 1 
ATOM 1451 N N     . SER A 1 192 ? 30.908  63.764  5.433   1.00 36.44 192 A 1 
ATOM 1452 C CA    . SER A 1 192 ? 30.903  64.177  4.009   1.00 37.76 192 A 1 
ATOM 1453 C C     . SER A 1 192 ? 30.281  63.191  3.001   1.00 36.70 192 A 1 
ATOM 1454 O O     . SER A 1 192 ? 29.713  62.186  3.369   1.00 35.49 192 A 1 
ATOM 1455 C CB    . SER A 1 192 ? 32.340  64.557  3.616   1.00 34.96 192 A 1 
ATOM 1456 O OG    . SER A 1 192 ? 33.198  63.424  3.660   1.00 33.18 192 A 1 
ATOM 1457 N N     . GLN A 1 193 ? 30.421  63.406  1.712   1.00 33.47 193 A 1 
ATOM 1458 C CA    . GLN A 1 193 ? 29.532  64.092  0.768   1.00 34.72 193 A 1 
ATOM 1459 C C     . GLN A 1 193 ? 29.250  63.231  -0.481  1.00 33.71 193 A 1 
ATOM 1460 O O     . GLN A 1 193 ? 28.200  63.380  -1.058  1.00 32.16 193 A 1 
ATOM 1461 C CB    . GLN A 1 193 ? 30.201  65.370  0.234   1.00 31.80 193 A 1 
ATOM 1462 C CG    . GLN A 1 193 ? 29.786  66.676  0.907   1.00 30.52 193 A 1 
ATOM 1463 C CD    . GLN A 1 193 ? 30.471  67.890  0.263   1.00 28.91 193 A 1 
ATOM 1464 O OE1   . GLN A 1 193 ? 31.460  67.806  -0.453  1.00 29.71 193 A 1 
ATOM 1465 N NE2   . GLN A 1 193 ? 29.978  69.092  0.519   1.00 28.57 193 A 1 
ATOM 1466 N N     . TYR A 1 194 ? 30.206  62.495  -0.982  1.00 32.09 194 A 1 
ATOM 1467 C CA    . TYR A 1 194 ? 30.457  62.370  -2.425  1.00 32.40 194 A 1 
ATOM 1468 C C     . TYR A 1 194 ? 29.325  61.740  -3.263  1.00 29.91 194 A 1 
ATOM 1469 O O     . TYR A 1 194 ? 28.707  60.746  -2.893  1.00 28.39 194 A 1 
ATOM 1470 C CB    . TYR A 1 194 ? 31.825  61.725  -2.692  1.00 29.66 194 A 1 
ATOM 1471 C CG    . TYR A 1 194 ? 32.886  62.769  -2.968  1.00 28.76 194 A 1 
ATOM 1472 C CD1   . TYR A 1 194 ? 33.125  63.207  -4.291  1.00 28.28 194 A 1 
ATOM 1473 C CD2   . TYR A 1 194 ? 33.612  63.350  -1.913  1.00 28.57 194 A 1 
ATOM 1474 C CE1   . TYR A 1 194 ? 34.073  64.214  -4.557  1.00 27.46 194 A 1 
ATOM 1475 C CE2   . TYR A 1 194 ? 34.569  64.362  -2.170  1.00 27.05 194 A 1 
ATOM 1476 C CZ    . TYR A 1 194 ? 34.795  64.787  -3.494  1.00 28.93 194 A 1 
ATOM 1477 O OH    . TYR A 1 194 ? 35.712  65.773  -3.747  1.00 28.04 194 A 1 
ATOM 1478 N N     . PHE A 1 195 ? 29.066  62.392  -4.421  1.00 32.21 195 A 1 
ATOM 1479 C CA    . PHE A 1 195 ? 27.778  62.408  -5.155  1.00 31.84 195 A 1 
ATOM 1480 C C     . PHE A 1 195 ? 27.771  61.661  -6.513  1.00 30.46 195 A 1 
ATOM 1481 O O     . PHE A 1 195 ? 26.754  61.654  -7.179  1.00 30.10 195 A 1 
ATOM 1482 C CB    . PHE A 1 195 ? 27.443  63.890  -5.368  1.00 30.37 195 A 1 
ATOM 1483 C CG    . PHE A 1 195 ? 25.983  64.273  -5.349  1.00 31.11 195 A 1 
ATOM 1484 C CD1   . PHE A 1 195 ? 25.236  64.312  -6.538  1.00 33.28 195 A 1 
ATOM 1485 C CD2   . PHE A 1 195 ? 25.374  64.629  -4.135  1.00 34.23 195 A 1 
ATOM 1486 C CE1   . PHE A 1 195 ? 23.892  64.707  -6.519  1.00 31.94 195 A 1 
ATOM 1487 C CE2   . PHE A 1 195 ? 24.025  65.024  -4.107  1.00 29.69 195 A 1 
ATOM 1488 C CZ    . PHE A 1 195 ? 23.277  65.069  -5.306  1.00 30.58 195 A 1 
ATOM 1489 N N     . GLY A 1 196 ? 28.880  61.119  -6.966  1.00 32.71 196 A 1 
ATOM 1490 C CA    . GLY A 1 196 ? 29.331  60.966  -8.358  1.00 33.38 196 A 1 
ATOM 1491 C C     . GLY A 1 196 ? 28.365  60.413  -9.425  1.00 31.67 196 A 1 
ATOM 1492 O O     . GLY A 1 196 ? 27.392  59.711  -9.139  1.00 29.28 196 A 1 
ATOM 1493 N N     . GLU A 1 197 ? 28.663  60.750  -10.664 1.00 30.86 197 A 1 
ATOM 1494 C CA    . GLU A 1 197 ? 27.789  60.815  -11.837 1.00 32.78 197 A 1 
ATOM 1495 C C     . GLU A 1 197 ? 27.304  59.467  -12.403 1.00 31.52 197 A 1 
ATOM 1496 O O     . GLU A 1 197 ? 27.999  58.462  -12.434 1.00 29.43 197 A 1 
ATOM 1497 C CB    . GLU A 1 197 ? 28.513  61.606  -12.942 1.00 30.09 197 A 1 
ATOM 1498 C CG    . GLU A 1 197 ? 28.665  63.090  -12.591 1.00 27.34 197 A 1 
ATOM 1499 C CD    . GLU A 1 197 ? 29.551  63.859  -13.580 1.00 25.53 197 A 1 
ATOM 1500 O OE1   . GLU A 1 197 ? 29.123  64.961  -13.998 1.00 23.60 197 A 1 
ATOM 1501 O OE2   . GLU A 1 197 ? 30.663  63.366  -13.841 1.00 25.22 197 A 1 
ATOM 1502 N N     . VAL A 1 198 ? 26.050  59.509  -12.913 1.00 26.01 198 A 1 
ATOM 1503 C CA    . VAL A 1 198 ? 25.336  58.373  -13.509 1.00 27.75 198 A 1 
ATOM 1504 C C     . VAL A 1 198 ? 25.431  58.455  -15.041 1.00 26.19 198 A 1 
ATOM 1505 O O     . VAL A 1 198 ? 24.594  59.105  -15.668 1.00 25.05 198 A 1 
ATOM 1506 C CB    . VAL A 1 198 ? 23.864  58.360  -13.048 1.00 27.00 198 A 1 
ATOM 1507 C CG1   . VAL A 1 198 ? 23.145  57.078  -13.474 1.00 26.22 198 A 1 
ATOM 1508 C CG2   . VAL A 1 198 ? 23.718  58.474  -11.529 1.00 29.27 198 A 1 
ATOM 1509 N N     . ASP A 1 199 ? 26.437  57.848  -15.650 1.00 31.45 199 A 1 
ATOM 1510 C CA    . ASP A 1 199 ? 26.698  58.042  -17.086 1.00 32.74 199 A 1 
ATOM 1511 C C     . ASP A 1 199 ? 25.659  57.356  -18.008 1.00 31.02 199 A 1 
ATOM 1512 O O     . ASP A 1 199 ? 24.998  56.376  -17.646 1.00 29.34 199 A 1 
ATOM 1513 C CB    . ASP A 1 199 ? 28.154  57.666  -17.410 1.00 31.60 199 A 1 
ATOM 1514 C CG    . ASP A 1 199 ? 28.758  58.523  -18.531 1.00 27.78 199 A 1 
ATOM 1515 O OD1   . ASP A 1 199 ? 28.000  59.313  -19.157 1.00 27.44 199 A 1 
ATOM 1516 O OD2   . ASP A 1 199 ? 29.975  58.369  -18.784 1.00 28.72 199 A 1 
ATOM 1517 N N     . GLN A 1 200 ? 25.476  57.930  -19.210 1.00 23.46 200 A 1 
ATOM 1518 C CA    . GLN A 1 200 ? 24.213  57.960  -19.963 1.00 23.68 200 A 1 
ATOM 1519 C C     . GLN A 1 200 ? 23.978  56.882  -21.044 1.00 22.56 200 A 1 
ATOM 1520 O O     . GLN A 1 200 ? 22.939  56.959  -21.711 1.00 20.16 200 A 1 
ATOM 1521 C CB    . GLN A 1 200 ? 24.100  59.326  -20.657 1.00 22.49 200 A 1 
ATOM 1522 C CG    . GLN A 1 200 ? 23.608  60.464  -19.781 1.00 21.34 200 A 1 
ATOM 1523 C CD    . GLN A 1 200 ? 23.401  61.748  -20.591 1.00 19.07 200 A 1 
ATOM 1524 O OE1   . GLN A 1 200 ? 23.755  61.881  -21.747 1.00 19.61 200 A 1 
ATOM 1525 N NE2   . GLN A 1 200 ? 22.809  62.762  -19.996 1.00 18.39 200 A 1 
ATOM 1526 N N     . TYR A 1 201 ? 24.880  55.961  -21.306 1.00 25.96 201 A 1 
ATOM 1527 C CA    . TYR A 1 201 ? 24.901  55.225  -22.587 1.00 27.64 201 A 1 
ATOM 1528 C C     . TYR A 1 201 ? 23.681  54.316  -22.842 1.00 25.94 201 A 1 
ATOM 1529 O O     . TYR A 1 201 ? 23.716  53.098  -22.661 1.00 24.77 201 A 1 
ATOM 1530 C CB    . TYR A 1 201 ? 26.240  54.489  -22.747 1.00 27.18 201 A 1 
ATOM 1531 C CG    . TYR A 1 201 ? 27.223  55.241  -23.625 1.00 27.11 201 A 1 
ATOM 1532 C CD1   . TYR A 1 201 ? 27.260  54.987  -25.011 1.00 24.97 201 A 1 
ATOM 1533 C CD2   . TYR A 1 201 ? 28.093  56.190  -23.068 1.00 25.72 201 A 1 
ATOM 1534 C CE1   . TYR A 1 201 ? 28.171  55.670  -25.836 1.00 23.29 201 A 1 
ATOM 1535 C CE2   . TYR A 1 201 ? 29.009  56.880  -23.887 1.00 22.73 201 A 1 
ATOM 1536 C CZ    . TYR A 1 201 ? 29.047  56.618  -25.271 1.00 23.53 201 A 1 
ATOM 1537 O OH    . TYR A 1 201 ? 29.944  57.279  -26.075 1.00 24.39 201 A 1 
ATOM 1538 N N     . PHE A 1 202 ? 22.562  54.932  -23.290 1.00 23.47 202 A 1 
ATOM 1539 C CA    . PHE A 1 202 ? 21.239  54.333  -23.498 1.00 22.79 202 A 1 
ATOM 1540 C C     . PHE A 1 202 ? 20.966  53.948  -24.968 1.00 22.22 202 A 1 
ATOM 1541 O O     . PHE A 1 202 ? 19.851  54.130  -25.454 1.00 20.69 202 A 1 
ATOM 1542 C CB    . PHE A 1 202 ? 20.183  55.288  -22.918 1.00 22.05 202 A 1 
ATOM 1543 C CG    . PHE A 1 202 ? 19.052  54.607  -22.189 1.00 20.83 202 A 1 
ATOM 1544 C CD1   . PHE A 1 202 ? 17.900  54.179  -22.877 1.00 20.15 202 A 1 
ATOM 1545 C CD2   . PHE A 1 202 ? 19.148  54.391  -20.805 1.00 21.71 202 A 1 
ATOM 1546 C CE1   . PHE A 1 202 ? 16.851  53.555  -22.195 1.00 19.65 202 A 1 
ATOM 1547 C CE2   . PHE A 1 202 ? 18.108  53.766  -20.108 1.00 19.14 202 A 1 
ATOM 1548 C CZ    . PHE A 1 202 ? 16.959  53.346  -20.808 1.00 19.57 202 A 1 
ATOM 1549 N N     . ASP A 1 203 ? 21.952  53.505  -25.716 1.00 28.93 203 A 1 
ATOM 1550 C CA    . ASP A 1 203 ? 21.861  53.509  -27.184 1.00 29.08 203 A 1 
ATOM 1551 C C     . ASP A 1 203 ? 20.784  52.546  -27.736 1.00 27.51 203 A 1 
ATOM 1552 O O     . ASP A 1 203 ? 20.669  51.377  -27.363 1.00 25.39 203 A 1 
ATOM 1553 C CB    . ASP A 1 203 ? 23.244  53.313  -27.812 1.00 27.83 203 A 1 
ATOM 1554 C CG    . ASP A 1 203 ? 23.461  54.177  -29.062 1.00 25.09 203 A 1 
ATOM 1555 O OD1   . ASP A 1 203 ? 22.468  54.791  -29.542 1.00 23.38 203 A 1 
ATOM 1556 O OD2   . ASP A 1 203 ? 24.609  54.211  -29.538 1.00 24.25 203 A 1 
ATOM 1557 N N     . LEU A 1 204 ? 19.938  53.095  -28.614 1.00 21.26 204 A 1 
ATOM 1558 C CA    . LEU A 1 204 ? 18.566  52.657  -28.926 1.00 21.94 204 A 1 
ATOM 1559 C C     . LEU A 1 204 ? 18.460  51.705  -30.139 1.00 21.35 204 A 1 
ATOM 1560 O O     . LEU A 1 204 ? 17.614  51.915  -31.009 1.00 19.43 204 A 1 
ATOM 1561 C CB    . LEU A 1 204 ? 17.708  53.926  -29.101 1.00 20.63 204 A 1 
ATOM 1562 C CG    . LEU A 1 204 ? 16.812  54.272  -27.914 1.00 19.32 204 A 1 
ATOM 1563 C CD1   . LEU A 1 204 ? 16.329  55.719  -28.047 1.00 18.88 204 A 1 
ATOM 1564 C CD2   . LEU A 1 204 ? 15.589  53.375  -27.830 1.00 21.83 204 A 1 
ATOM 1565 N N     . VAL A 1 205 ? 19.300  50.701  -30.277 1.00 23.40 205 A 1 
ATOM 1566 C CA    . VAL A 1 205 ? 19.466  49.982  -31.555 1.00 25.17 205 A 1 
ATOM 1567 C C     . VAL A 1 205 ? 18.154  49.362  -32.067 1.00 23.86 205 A 1 
ATOM 1568 O O     . VAL A 1 205 ? 17.469  48.611  -31.376 1.00 22.45 205 A 1 
ATOM 1569 C CB    . VAL A 1 205 ? 20.600  48.950  -31.496 1.00 24.36 205 A 1 
ATOM 1570 C CG1   . VAL A 1 205 ? 20.842  48.328  -32.881 1.00 22.74 205 A 1 
ATOM 1571 C CG2   . VAL A 1 205 ? 21.922  49.583  -31.048 1.00 24.59 205 A 1 
ATOM 1572 N N     . GLY A 1 206 ? 17.811  49.697  -33.318 1.00 30.92 206 A 1 
ATOM 1573 C CA    . GLY A 1 206 ? 16.502  49.437  -33.920 1.00 30.62 206 A 1 
ATOM 1574 C C     . GLY A 1 206 ? 16.267  47.998  -34.384 1.00 29.96 206 A 1 
ATOM 1575 O O     . GLY A 1 206 ? 16.669  47.617  -35.476 1.00 27.51 206 A 1 
ATOM 1576 N N     . TYR A 1 207 ? 15.513  47.245  -33.621 1.00 25.16 207 A 1 
ATOM 1577 C CA    . TYR A 1 207 ? 15.232  45.818  -33.861 1.00 24.50 207 A 1 
ATOM 1578 C C     . TYR A 1 207 ? 14.171  45.506  -34.946 1.00 23.45 207 A 1 
ATOM 1579 O O     . TYR A 1 207 ? 13.872  44.343  -35.190 1.00 21.42 207 A 1 
ATOM 1580 C CB    . TYR A 1 207 ? 14.878  45.160  -32.515 1.00 23.31 207 A 1 
ATOM 1581 C CG    . TYR A 1 207 ? 15.876  44.136  -32.033 1.00 22.67 207 A 1 
ATOM 1582 C CD1   . TYR A 1 207 ? 15.707  42.770  -32.352 1.00 21.04 207 A 1 
ATOM 1583 C CD2   . TYR A 1 207 ? 16.986  44.520  -31.260 1.00 22.85 207 A 1 
ATOM 1584 C CE1   . TYR A 1 207 ? 16.624  41.804  -31.901 1.00 20.55 207 A 1 
ATOM 1585 C CE2   . TYR A 1 207 ? 17.917  43.570  -30.804 1.00 20.14 207 A 1 
ATOM 1586 C CZ    . TYR A 1 207 ? 17.720  42.208  -31.124 1.00 21.10 207 A 1 
ATOM 1587 O OH    . TYR A 1 207 ? 18.632  41.262  -30.675 1.00 22.86 207 A 1 
ATOM 1588 N N     . ASN A 1 208 ? 13.551  46.492  -35.599 1.00 27.27 208 A 1 
ATOM 1589 C CA    . ASN A 1 208 ? 12.200  46.393  -36.170 1.00 26.84 208 A 1 
ATOM 1590 C C     . ASN A 1 208 ? 11.920  45.349  -37.279 1.00 25.44 208 A 1 
ATOM 1591 O O     . ASN A 1 208 ? 10.862  44.722  -37.257 1.00 23.57 208 A 1 
ATOM 1592 C CB    . ASN A 1 208 ? 11.782  47.780  -36.698 1.00 25.67 208 A 1 
ATOM 1593 C CG    . ASN A 1 208 ? 11.198  48.700  -35.647 1.00 22.77 208 A 1 
ATOM 1594 O OD1   . ASN A 1 208 ? 10.875  48.324  -34.543 1.00 23.65 208 A 1 
ATOM 1595 N ND2   . ASN A 1 208 ? 11.013  49.967  -35.978 1.00 26.07 208 A 1 
ATOM 1596 N N     . SER A 1 209 ? 12.739  45.234  -38.332 1.00 31.86 209 A 1 
ATOM 1597 C CA    . SER A 1 209 ? 12.137  45.197  -39.685 1.00 32.43 209 A 1 
ATOM 1598 C C     . SER A 1 209 ? 11.555  43.860  -40.198 1.00 31.76 209 A 1 
ATOM 1599 O O     . SER A 1 209 ? 10.593  43.871  -40.957 1.00 29.35 209 A 1 
ATOM 1600 C CB    . SER A 1 209 ? 13.174  45.710  -40.688 1.00 29.71 209 A 1 
ATOM 1601 O OG    . SER A 1 209 ? 12.666  45.766  -41.990 1.00 27.60 209 A 1 
ATOM 1602 N N     . TYR A 1 210 ? 12.164  42.724  -39.873 1.00 25.48 210 A 1 
ATOM 1603 C CA    . TYR A 1 210 ? 12.150  41.562  -40.783 1.00 24.74 210 A 1 
ATOM 1604 C C     . TYR A 1 210 ? 10.868  40.688  -40.802 1.00 24.05 210 A 1 
ATOM 1605 O O     . TYR A 1 210 ? 10.924  39.516  -41.159 1.00 22.15 210 A 1 
ATOM 1606 C CB    . TYR A 1 210 ? 13.445  40.745  -40.602 1.00 23.15 210 A 1 
ATOM 1607 C CG    . TYR A 1 210 ? 14.396  40.859  -41.776 1.00 22.47 210 A 1 
ATOM 1608 C CD1   . TYR A 1 210 ? 14.246  40.007  -42.892 1.00 20.69 210 A 1 
ATOM 1609 C CD2   . TYR A 1 210 ? 15.431  41.804  -41.758 1.00 22.05 210 A 1 
ATOM 1610 C CE1   . TYR A 1 210 ? 15.127  40.096  -43.977 1.00 19.79 210 A 1 
ATOM 1611 C CE2   . TYR A 1 210 ? 16.323  41.907  -42.845 1.00 19.82 210 A 1 
ATOM 1612 C CZ    . TYR A 1 210 ? 16.171  41.049  -43.953 1.00 21.53 210 A 1 
ATOM 1613 O OH    . TYR A 1 210 ? 17.045  41.141  -45.014 1.00 22.96 210 A 1 
ATOM 1614 N N     . TYR A 1 211 ? 9.707   41.242  -40.397 1.00 27.10 211 A 1 
ATOM 1615 C CA    . TYR A 1 211 ? 8.488   40.448  -40.178 1.00 25.72 211 A 1 
ATOM 1616 C C     . TYR A 1 211 ? 7.736   39.979  -41.443 1.00 24.01 211 A 1 
ATOM 1617 O O     . TYR A 1 211 ? 6.894   39.089  -41.337 1.00 22.06 211 A 1 
ATOM 1618 C CB    . TYR A 1 211 ? 7.546   41.229  -39.241 1.00 24.73 211 A 1 
ATOM 1619 C CG    . TYR A 1 211 ? 7.595   40.765  -37.796 1.00 24.46 211 A 1 
ATOM 1620 C CD1   . TYR A 1 211 ? 6.797   39.681  -37.375 1.00 23.78 211 A 1 
ATOM 1621 C CD2   . TYR A 1 211 ? 8.441   41.400  -36.869 1.00 25.32 211 A 1 
ATOM 1622 C CE1   . TYR A 1 211 ? 6.834   39.243  -36.046 1.00 23.75 211 A 1 
ATOM 1623 C CE2   . TYR A 1 211 ? 8.493   40.973  -35.526 1.00 23.59 211 A 1 
ATOM 1624 C CZ    . TYR A 1 211 ? 7.678   39.890  -35.116 1.00 24.81 211 A 1 
ATOM 1625 O OH    . TYR A 1 211 ? 7.723   39.464  -33.807 1.00 25.16 211 A 1 
ATOM 1626 N N     . ASP A 1 212 ? 7.981   40.547  -42.622 1.00 34.65 212 A 1 
ATOM 1627 C CA    . ASP A 1 212 ? 6.945   40.601  -43.672 1.00 35.24 212 A 1 
ATOM 1628 C C     . ASP A 1 212 ? 6.466   39.278  -44.322 1.00 32.63 212 A 1 
ATOM 1629 O O     . ASP A 1 212 ? 5.291   38.945  -44.264 1.00 30.81 212 A 1 
ATOM 1630 C CB    . ASP A 1 212 ? 7.402   41.557  -44.798 1.00 33.13 212 A 1 
ATOM 1631 C CG    . ASP A 1 212 ? 7.172   43.038  -44.511 1.00 30.26 212 A 1 
ATOM 1632 O OD1   . ASP A 1 212 ? 6.298   43.362  -43.683 1.00 29.71 212 A 1 
ATOM 1633 O OD2   . ASP A 1 212 ? 7.863   43.839  -45.170 1.00 31.22 212 A 1 
ATOM 1634 N N     . SER A 1 213 ? 7.329   38.594  -45.093 1.00 35.77 213 A 1 
ATOM 1635 C CA    . SER A 1 213 ? 6.793   38.156  -46.395 1.00 37.46 213 A 1 
ATOM 1636 C C     . SER A 1 213 ? 6.141   36.762  -46.485 1.00 36.92 213 A 1 
ATOM 1637 O O     . SER A 1 213 ? 5.321   36.531  -47.370 1.00 34.36 213 A 1 
ATOM 1638 C CB    . SER A 1 213 ? 7.844   38.303  -47.494 1.00 33.45 213 A 1 
ATOM 1639 O OG    . SER A 1 213 ? 8.772   37.249  -47.494 1.00 31.73 213 A 1 
ATOM 1640 N N     . HIS A 1 214 ? 6.543   35.806  -45.668 1.00 28.49 214 A 1 
ATOM 1641 C CA    . HIS A 1 214 ? 6.379   34.390  -46.031 1.00 31.32 214 A 1 
ATOM 1642 C C     . HIS A 1 214 ? 4.977   33.769  -45.808 1.00 30.26 214 A 1 
ATOM 1643 O O     . HIS A 1 214 ? 4.852   32.549  -45.715 1.00 28.43 214 A 1 
ATOM 1644 C CB    . HIS A 1 214 ? 7.541   33.551  -45.472 1.00 29.11 214 A 1 
ATOM 1645 C CG    . HIS A 1 214 ? 8.605   33.277  -46.497 1.00 28.34 214 A 1 
ATOM 1646 N ND1   . HIS A 1 214 ? 8.466   32.466  -47.604 1.00 26.56 214 A 1 
ATOM 1647 C CD2   . HIS A 1 214 ? 9.883   33.754  -46.540 1.00 27.46 214 A 1 
ATOM 1648 C CE1   . HIS A 1 214 ? 9.622   32.475  -48.279 1.00 26.24 214 A 1 
ATOM 1649 N NE2   . HIS A 1 214 ? 10.517  33.251  -47.665 1.00 26.25 214 A 1 
ATOM 1650 N N     . MET A 1 215 ? 3.904   34.588  -45.752 1.00 30.51 215 A 1 
ATOM 1651 C CA    . MET A 1 215 ? 2.542   34.079  -45.471 1.00 30.31 215 A 1 
ATOM 1652 C C     . MET A 1 215 ? 1.959   33.131  -46.537 1.00 29.78 215 A 1 
ATOM 1653 O O     . MET A 1 215 ? 1.171   32.261  -46.201 1.00 27.42 215 A 1 
ATOM 1654 C CB    . MET A 1 215 ? 1.568   35.258  -45.288 1.00 28.81 215 A 1 
ATOM 1655 C CG    . MET A 1 215 ? 1.504   35.783  -43.842 1.00 26.81 215 A 1 
ATOM 1656 S SD    . MET A 1 215 ? 0.042   36.817  -43.541 1.00 25.51 215 A 1 
ATOM 1657 C CE    . MET A 1 215 ? 0.159   37.028  -41.743 1.00 24.60 215 A 1 
ATOM 1658 N N     . SER A 1 216 ? 2.265   33.315  -47.827 1.00 37.59 216 A 1 
ATOM 1659 C CA    . SER A 1 216 ? 1.276   32.980  -48.864 1.00 38.42 216 A 1 
ATOM 1660 C C     . SER A 1 216 ? 0.996   31.490  -49.115 1.00 37.09 216 A 1 
ATOM 1661 O O     . SER A 1 216 ? -0.143  31.112  -49.366 1.00 33.97 216 A 1 
ATOM 1662 C CB    . SER A 1 216 ? 1.647   33.653  -50.184 1.00 34.41 216 A 1 
ATOM 1663 O OG    . SER A 1 216 ? 2.859   33.136  -50.703 1.00 31.21 216 A 1 
ATOM 1664 N N     . ASN A 1 217 ? 2.019   30.657  -49.146 1.00 38.74 217 A 1 
ATOM 1665 C CA    . ASN A 1 217 ? 1.900   29.389  -49.882 1.00 38.60 217 A 1 
ATOM 1666 C C     . ASN A 1 217 ? 1.114   28.279  -49.173 1.00 35.71 217 A 1 
ATOM 1667 O O     . ASN A 1 217 ? 0.784   27.280  -49.815 1.00 33.86 217 A 1 
ATOM 1668 C CB    . ASN A 1 217 ? 3.301   28.905  -50.288 1.00 36.19 217 A 1 
ATOM 1669 C CG    . ASN A 1 217 ? 3.806   29.507  -51.595 1.00 32.50 217 A 1 
ATOM 1670 O OD1   . ASN A 1 217 ? 3.120   30.207  -52.311 1.00 34.15 217 A 1 
ATOM 1671 N ND2   . ASN A 1 217 ? 5.028   29.220  -51.962 1.00 36.06 217 A 1 
ATOM 1672 N N     . GLN A 1 218 ? 0.852   28.398  -47.854 1.00 37.73 218 A 1 
ATOM 1673 C CA    . GLN A 1 218 ? 0.308   27.269  -47.093 1.00 37.50 218 A 1 
ATOM 1674 C C     . GLN A 1 218 ? -1.178  26.983  -47.370 1.00 37.06 218 A 1 
ATOM 1675 O O     . GLN A 1 218 ? -1.626  25.864  -47.118 1.00 35.49 218 A 1 
ATOM 1676 C CB    . GLN A 1 218 ? 0.580   27.466  -45.591 1.00 34.86 218 A 1 
ATOM 1677 C CG    . GLN A 1 218 ? 1.649   26.485  -45.093 1.00 31.45 218 A 1 
ATOM 1678 C CD    . GLN A 1 218 ? 1.940   26.593  -43.595 1.00 28.26 218 A 1 
ATOM 1679 O OE1   . GLN A 1 218 ? 1.477   27.467  -42.894 1.00 31.14 218 A 1 
ATOM 1680 N NE2   . GLN A 1 218 ? 2.720   25.684  -43.044 1.00 29.34 218 A 1 
ATOM 1681 N N     . GLU A 1 219 ? -1.928  27.963  -47.894 1.00 38.98 219 A 1 
ATOM 1682 C CA    . GLU A 1 219 ? -3.384  27.818  -48.049 1.00 41.31 219 A 1 
ATOM 1683 C C     . GLU A 1 219 ? -3.791  26.718  -49.038 1.00 38.60 219 A 1 
ATOM 1684 O O     . GLU A 1 219 ? -4.803  26.045  -48.832 1.00 38.49 219 A 1 
ATOM 1685 C CB    . GLU A 1 219 ? -4.010  29.148  -48.481 1.00 40.55 219 A 1 
ATOM 1686 C CG    . GLU A 1 219 ? -3.995  30.214  -47.381 1.00 37.95 219 A 1 
ATOM 1687 C CD    . GLU A 1 219 ? -4.823  31.453  -47.757 1.00 35.94 219 A 1 
ATOM 1688 O OE1   . GLU A 1 219 ? -5.451  32.031  -46.839 1.00 34.31 219 A 1 
ATOM 1689 O OE2   . GLU A 1 219 ? -4.837  31.797  -48.957 1.00 35.09 219 A 1 
ATOM 1690 N N     . GLN A 1 220 ? -3.022  26.547  -50.131 1.00 40.36 220 A 1 
ATOM 1691 C CA    . GLN A 1 220 ? -3.471  25.696  -51.233 1.00 39.95 220 A 1 
ATOM 1692 C C     . GLN A 1 220 ? -3.601  24.216  -50.851 1.00 37.52 220 A 1 
ATOM 1693 O O     . GLN A 1 220 ? -4.519  23.543  -51.326 1.00 37.32 220 A 1 
ATOM 1694 C CB    . GLN A 1 220 ? -2.536  25.834  -52.437 1.00 39.05 220 A 1 
ATOM 1695 C CG    . GLN A 1 220 ? -2.901  27.034  -53.310 1.00 37.03 220 A 1 
ATOM 1696 C CD    . GLN A 1 220 ? -2.082  27.099  -54.609 1.00 34.54 220 A 1 
ATOM 1697 O OE1   . GLN A 1 220 ? -1.021  26.521  -54.752 1.00 35.96 220 A 1 
ATOM 1698 N NE2   . GLN A 1 220 ? -2.564  27.802  -55.610 1.00 32.78 220 A 1 
ATOM 1699 N N     . TYR A 1 221 ? -2.694  23.697  -50.016 1.00 39.44 221 A 1 
ATOM 1700 C CA    . TYR A 1 221 ? -2.609  22.250  -49.810 1.00 37.85 221 A 1 
ATOM 1701 C C     . TYR A 1 221 ? -3.791  21.677  -49.018 1.00 35.21 221 A 1 
ATOM 1702 O O     . TYR A 1 221 ? -4.187  20.530  -49.227 1.00 33.66 221 A 1 
ATOM 1703 C CB    . TYR A 1 221 ? -1.258  21.895  -49.168 1.00 36.42 221 A 1 
ATOM 1704 C CG    . TYR A 1 221 ? -0.499  20.852  -49.950 1.00 33.60 221 A 1 
ATOM 1705 C CD1   . TYR A 1 221 ? -0.681  19.487  -49.696 1.00 32.32 221 A 1 
ATOM 1706 C CD2   . TYR A 1 221 ? 0.390   21.248  -50.986 1.00 33.87 221 A 1 
ATOM 1707 C CE1   . TYR A 1 221 ? -0.000  18.520  -50.448 1.00 28.92 221 A 1 
ATOM 1708 C CE2   . TYR A 1 221 ? 1.075   20.298  -51.745 1.00 29.12 221 A 1 
ATOM 1709 C CZ    . TYR A 1 221 ? 0.884   18.925  -51.471 1.00 32.06 221 A 1 
ATOM 1710 O OH    . TYR A 1 221 ? 1.554   17.988  -52.208 1.00 31.93 221 A 1 
ATOM 1711 N N     . VAL A 1 222 ? -4.388  22.505  -48.121 1.00 42.86 222 A 1 
ATOM 1712 C CA    . VAL A 1 222 ? -5.452  22.038  -47.207 1.00 44.33 222 A 1 
ATOM 1713 C C     . VAL A 1 222 ? -6.730  21.647  -47.960 1.00 41.10 222 A 1 
ATOM 1714 O O     . VAL A 1 222 ? -7.478  20.776  -47.519 1.00 41.10 222 A 1 
ATOM 1715 C CB    . VAL A 1 222 ? -5.734  23.095  -46.122 1.00 41.59 222 A 1 
ATOM 1716 C CG1   . VAL A 1 222 ? -6.744  22.604  -45.082 1.00 38.47 222 A 1 
ATOM 1717 C CG2   . VAL A 1 222 ? -4.457  23.485  -45.359 1.00 44.83 222 A 1 
ATOM 1718 N N     . MET A 1 223 ? -6.981  22.291  -49.104 1.00 51.35 223 A 1 
ATOM 1719 C CA    . MET A 1 223 ? -8.242  22.113  -49.822 1.00 51.82 223 A 1 
ATOM 1720 C C     . MET A 1 223 ? -8.403  20.717  -50.443 1.00 49.98 223 A 1 
ATOM 1721 O O     . MET A 1 223 ? -9.515  20.206  -50.517 1.00 52.17 223 A 1 
ATOM 1722 C CB    . MET A 1 223 ? -8.388  23.215  -50.883 1.00 51.38 223 A 1 
ATOM 1723 C CG    . MET A 1 223 ? -9.771  23.866  -50.837 1.00 49.26 223 A 1 
ATOM 1724 S SD    . MET A 1 223 ? -10.068 25.064  -52.163 1.00 47.25 223 A 1 
ATOM 1725 C CE    . MET A 1 223 ? -11.429 26.025  -51.426 1.00 43.08 223 A 1 
ATOM 1726 N N     . GLN A 1 224 ? -7.306  20.109  -50.897 1.00 43.97 224 A 1 
ATOM 1727 C CA    . GLN A 1 224 ? -7.381  18.832  -51.611 1.00 43.81 224 A 1 
ATOM 1728 C C     . GLN A 1 224 ? -7.731  17.646  -50.701 1.00 41.45 224 A 1 
ATOM 1729 O O     . GLN A 1 224 ? -8.537  16.801  -51.094 1.00 42.70 224 A 1 
ATOM 1730 C CB    . GLN A 1 224 ? -6.077  18.567  -52.380 1.00 43.26 224 A 1 
ATOM 1731 C CG    . GLN A 1 224 ? -6.089  19.200  -53.776 1.00 42.01 224 A 1 
ATOM 1732 C CD    . GLN A 1 224 ? -4.867  18.835  -54.615 1.00 38.41 224 A 1 
ATOM 1733 O OE1   . GLN A 1 224 ? -3.837  18.407  -54.128 1.00 39.55 224 A 1 
ATOM 1734 N NE2   . GLN A 1 224 ? -4.927  19.000  -55.920 1.00 38.10 224 A 1 
ATOM 1735 N N     . GLU A 1 225 ? -7.166  17.581  -49.477 1.00 45.18 225 A 1 
ATOM 1736 C CA    . GLU A 1 225 ? -7.399  16.415  -48.603 1.00 45.21 225 A 1 
ATOM 1737 C C     . GLU A 1 225 ? -8.856  16.290  -48.136 1.00 42.73 225 A 1 
ATOM 1738 O O     . GLU A 1 225 ? -9.360  15.183  -47.942 1.00 43.25 225 A 1 
ATOM 1739 C CB    . GLU A 1 225 ? -6.469  16.439  -47.383 1.00 43.60 225 A 1 
ATOM 1740 C CG    . GLU A 1 225 ? -5.078  15.841  -47.675 1.00 40.44 225 A 1 
ATOM 1741 C CD    . GLU A 1 225 ? -4.295  15.541  -46.376 1.00 37.82 225 A 1 
ATOM 1742 O OE1   . GLU A 1 225 ? -3.618  14.491  -46.341 1.00 35.78 225 A 1 
ATOM 1743 O OE2   . GLU A 1 225 ? -4.408  16.343  -45.431 1.00 37.28 225 A 1 
ATOM 1744 N N     . GLN A 1 226 ? -9.572  17.426  -47.976 1.00 53.39 226 A 1 
ATOM 1745 C CA    . GLN A 1 226 ? -10.968 17.391  -47.531 1.00 52.12 226 A 1 
ATOM 1746 C C     . GLN A 1 226 ? -11.889 16.665  -48.511 1.00 49.24 226 A 1 
ATOM 1747 O O     . GLN A 1 226 ? -12.846 16.014  -48.081 1.00 52.04 226 A 1 
ATOM 1748 C CB    . GLN A 1 226 ? -11.496 18.807  -47.276 1.00 51.57 226 A 1 
ATOM 1749 C CG    . GLN A 1 226 ? -11.047 19.347  -45.913 1.00 49.44 226 A 1 
ATOM 1750 C CD    . GLN A 1 226 ? -11.776 20.647  -45.530 1.00 43.78 226 A 1 
ATOM 1751 O OE1   . GLN A 1 226 ? -12.460 21.271  -46.318 1.00 44.99 226 A 1 
ATOM 1752 N NE2   . GLN A 1 226 ? -11.664 21.084  -44.295 1.00 40.25 226 A 1 
ATOM 1753 N N     . GLN A 1 227 ? -11.622 16.768  -49.817 1.00 57.90 227 A 1 
ATOM 1754 C CA    . GLN A 1 227 ? -12.484 16.122  -50.814 1.00 57.62 227 A 1 
ATOM 1755 C C     . GLN A 1 227 ? -12.435 14.594  -50.720 1.00 55.65 227 A 1 
ATOM 1756 O O     . GLN A 1 227 ? -13.466 13.933  -50.853 1.00 57.89 227 A 1 
ATOM 1757 C CB    . GLN A 1 227 ? -12.124 16.595  -52.227 1.00 57.42 227 A 1 
ATOM 1758 C CG    . GLN A 1 227 ? -12.644 18.009  -52.507 1.00 54.79 227 A 1 
ATOM 1759 C CD    . GLN A 1 227 ? -12.452 18.432  -53.972 1.00 49.44 227 A 1 
ATOM 1760 O OE1   . GLN A 1 227 ? -11.690 17.854  -54.721 1.00 49.05 227 A 1 
ATOM 1761 N NE2   . GLN A 1 227 ? -13.154 19.445  -54.415 1.00 45.07 227 A 1 
ATOM 1762 N N     . HIS A 1 228 ? -11.253 14.046  -50.450 1.00 43.43 228 A 1 
ATOM 1763 C CA    . HIS A 1 228 ? -11.083 12.592  -50.486 1.00 42.37 228 A 1 
ATOM 1764 C C     . HIS A 1 228 ? -11.800 11.879  -49.332 1.00 38.59 228 A 1 
ATOM 1765 O O     . HIS A 1 228 ? -12.341 10.785  -49.502 1.00 40.54 228 A 1 
ATOM 1766 C CB    . HIS A 1 228 ? -9.583  12.261  -50.542 1.00 43.36 228 A 1 
ATOM 1767 C CG    . HIS A 1 228 ? -9.309  11.051  -51.398 1.00 43.12 228 A 1 
ATOM 1768 N ND1   . HIS A 1 228 ? -9.883  9.822   -51.289 1.00 40.22 228 A 1 
ATOM 1769 C CD2   . HIS A 1 228 ? -8.498  10.994  -52.506 1.00 44.66 228 A 1 
ATOM 1770 C CE1   . HIS A 1 228 ? -9.448  9.039   -52.287 1.00 40.60 228 A 1 
ATOM 1771 N NE2   . HIS A 1 228 ? -8.599  9.723   -53.052 1.00 40.32 228 A 1 
ATOM 1772 N N     . LEU A 1 229 ? -11.860 12.523  -48.159 1.00 41.28 229 A 1 
ATOM 1773 C CA    . LEU A 1 229 ? -12.531 11.969  -46.975 1.00 38.53 229 A 1 
ATOM 1774 C C     . LEU A 1 229 ? -14.048 11.848  -47.149 1.00 35.80 229 A 1 
ATOM 1775 O O     . LEU A 1 229 ? -14.654 10.889  -46.654 1.00 36.78 229 A 1 
ATOM 1776 C CB    . LEU A 1 229 ? -12.157 12.827  -45.747 1.00 38.56 229 A 1 
ATOM 1777 C CG    . LEU A 1 229 ? -11.050 12.183  -44.903 1.00 38.64 229 A 1 
ATOM 1778 C CD1   . LEU A 1 229 ? -10.296 13.235  -44.099 1.00 35.87 229 A 1 
ATOM 1779 C CD2   . LEU A 1 229 ? -11.619 11.147  -43.931 1.00 46.92 229 A 1 
ATOM 1780 N N     . GLN A 1 230 ? -14.680 12.791  -47.864 1.00 58.88 230 A 1 
ATOM 1781 C CA    . GLN A 1 230 ? -16.120 12.723  -48.109 1.00 58.17 230 A 1 
ATOM 1782 C C     . GLN A 1 230 ? -16.520 11.530  -48.981 1.00 56.23 230 A 1 
ATOM 1783 O O     . GLN A 1 230 ? -17.620 10.994  -48.817 1.00 60.11 230 A 1 
ATOM 1784 C CB    . GLN A 1 230 ? -16.625 14.020  -48.752 1.00 59.84 230 A 1 
ATOM 1785 C CG    . GLN A 1 230 ? -16.735 15.167  -47.735 1.00 57.69 230 A 1 
ATOM 1786 C CD    . GLN A 1 230 ? -17.422 16.405  -48.329 1.00 50.49 230 A 1 
ATOM 1787 O OE1   . GLN A 1 230 ? -17.705 16.506  -49.514 1.00 49.44 230 A 1 
ATOM 1788 N NE2   . GLN A 1 230 ? -17.733 17.390  -47.508 1.00 45.74 230 A 1 
ATOM 1789 N N     . GLN A 1 231 ? -15.637 11.119  -49.876 1.00 58.30 231 A 1 
ATOM 1790 C CA    . GLN A 1 231 ? -15.950 10.044  -50.808 1.00 57.50 231 A 1 
ATOM 1791 C C     . GLN A 1 231 ? -16.017 8.679   -50.110 1.00 55.02 231 A 1 
ATOM 1792 O O     . GLN A 1 231 ? -16.994 7.946   -50.290 1.00 58.07 231 A 1 
ATOM 1793 C CB    . GLN A 1 231 ? -14.960 10.088  -51.979 1.00 57.70 231 A 1 
ATOM 1794 C CG    . GLN A 1 231 ? -15.681 9.946   -53.330 1.00 54.31 231 A 1 
ATOM 1795 C CD    . GLN A 1 231 ? -14.775 10.236  -54.537 1.00 48.71 231 A 1 
ATOM 1796 O OE1   . GLN A 1 231 ? -13.598 10.510  -54.429 1.00 48.46 231 A 1 
ATOM 1797 N NE2   . GLN A 1 231 ? -15.319 10.180  -55.727 1.00 44.38 231 A 1 
ATOM 1798 N N     . MET A 1 232 ? -15.053 8.374   -49.227 1.00 57.78 232 A 1 
ATOM 1799 C CA    . MET A 1 232 ? -15.051 7.099   -48.496 1.00 53.71 232 A 1 
ATOM 1800 C C     . MET A 1 232 ? -16.272 6.919   -47.583 1.00 51.58 232 A 1 
ATOM 1801 O O     . MET A 1 232 ? -16.762 5.804   -47.417 1.00 55.54 232 A 1 
ATOM 1802 C CB    . MET A 1 232 ? -13.781 6.949   -47.652 1.00 52.96 232 A 1 
ATOM 1803 C CG    . MET A 1 232 ? -12.579 6.449   -48.463 1.00 49.82 232 A 1 
ATOM 1804 S SD    . MET A 1 232 ? -11.258 5.780   -47.398 1.00 48.38 232 A 1 
ATOM 1805 C CE    . MET A 1 232 ? -9.957  5.547   -48.623 1.00 42.49 232 A 1 
ATOM 1806 N N     . GLN A 1 233 ? -16.780 7.994   -46.964 1.00 54.87 233 A 1 
ATOM 1807 C CA    . GLN A 1 233 ? -17.946 7.876   -46.081 1.00 52.21 233 A 1 
ATOM 1808 C C     . GLN A 1 233 ? -19.217 7.458   -46.822 1.00 48.59 233 A 1 
ATOM 1809 O O     . GLN A 1 233 ? -20.052 6.761   -46.247 1.00 52.03 233 A 1 
ATOM 1810 C CB    . GLN A 1 233 ? -18.194 9.191   -45.324 1.00 52.89 233 A 1 
ATOM 1811 C CG    . GLN A 1 233 ? -17.228 9.345   -44.138 1.00 51.15 233 A 1 
ATOM 1812 C CD    . GLN A 1 233 ? -17.567 10.562  -43.264 1.00 46.12 233 A 1 
ATOM 1813 O OE1   . GLN A 1 233 ? -18.310 11.465  -43.620 1.00 46.85 233 A 1 
ATOM 1814 N NE2   . GLN A 1 233 ? -17.030 10.632  -42.068 1.00 43.37 233 A 1 
ATOM 1815 N N     . LYS A 1 234 ? -19.363 7.854   -48.092 1.00 63.77 234 A 1 
ATOM 1816 C CA    . LYS A 1 234 ? -20.529 7.463   -48.882 1.00 63.50 234 A 1 
ATOM 1817 C C     . LYS A 1 234 ? -20.571 5.964   -49.173 1.00 61.44 234 A 1 
ATOM 1818 O O     . LYS A 1 234 ? -21.622 5.353   -48.995 1.00 63.67 234 A 1 
ATOM 1819 C CB    . LYS A 1 234 ? -20.603 8.270   -50.191 1.00 63.40 234 A 1 
ATOM 1820 C CG    . LYS A 1 234 ? -21.436 9.548   -50.015 1.00 58.76 234 A 1 
ATOM 1821 C CD    . LYS A 1 234 ? -21.614 10.232  -51.378 1.00 56.56 234 A 1 
ATOM 1822 C CE    . LYS A 1 234 ? -22.588 11.399  -51.262 1.00 50.55 234 A 1 
ATOM 1823 N NZ    . LYS A 1 234 ? -22.841 12.023  -52.587 1.00 44.76 234 A 1 
ATOM 1824 N N     . GLU A 1 235 ? -19.453 5.384   -49.575 1.00 51.80 235 A 1 
ATOM 1825 C CA    . GLU A 1 235 ? -19.433 3.961   -49.959 1.00 50.68 235 A 1 
ATOM 1826 C C     . GLU A 1 235 ? -19.822 3.032   -48.802 1.00 46.03 235 A 1 
ATOM 1827 O O     . GLU A 1 235 ? -20.540 2.055   -48.990 1.00 48.21 235 A 1 
ATOM 1828 C CB    . GLU A 1 235 ? -18.046 3.575   -50.498 1.00 50.46 235 A 1 
ATOM 1829 C CG    . GLU A 1 235 ? -17.784 4.143   -51.896 1.00 47.41 235 A 1 
ATOM 1830 C CD    . GLU A 1 235 ? -16.465 3.633   -52.510 1.00 45.99 235 A 1 
ATOM 1831 O OE1   . GLU A 1 235 ? -16.396 3.577   -53.757 1.00 41.33 235 A 1 
ATOM 1832 O OE2   . GLU A 1 235 ? -15.538 3.317   -51.737 1.00 43.19 235 A 1 
ATOM 1833 N N     . TYR A 1 236 ? -19.391 3.361   -47.574 1.00 50.82 236 A 1 
ATOM 1834 C CA    . TYR A 1 236 ? -19.680 2.506   -46.418 1.00 45.74 236 A 1 
ATOM 1835 C C     . TYR A 1 236 ? -21.172 2.492   -46.054 1.00 41.23 236 A 1 
ATOM 1836 O O     . TYR A 1 236 ? -21.684 1.474   -45.575 1.00 39.35 236 A 1 
ATOM 1837 C CB    . TYR A 1 236 ? -18.799 2.935   -45.234 1.00 43.48 236 A 1 
ATOM 1838 C CG    . TYR A 1 236 ? -18.416 1.779   -44.343 1.00 39.57 236 A 1 
ATOM 1839 C CD1   . TYR A 1 236 ? -19.226 1.397   -43.247 1.00 38.71 236 A 1 
ATOM 1840 C CD2   . TYR A 1 236 ? -17.259 1.028   -44.626 1.00 40.45 236 A 1 
ATOM 1841 C CE1   . TYR A 1 236 ? -18.876 0.294   -42.454 1.00 34.23 236 A 1 
ATOM 1842 C CE2   . TYR A 1 236 ? -16.898 -0.073  -43.842 1.00 35.10 236 A 1 
ATOM 1843 C CZ    . TYR A 1 236 ? -17.712 -0.441  -42.750 1.00 39.09 236 A 1 
ATOM 1844 O OH    . TYR A 1 236 ? -17.369 -1.526  -41.972 1.00 38.83 236 A 1 
ATOM 1845 N N     . ALA A 1 237 ? -21.876 3.616   -46.286 1.00 59.58 237 A 1 
ATOM 1846 C CA    . ALA A 1 237 ? -23.305 3.706   -45.995 1.00 58.00 237 A 1 
ATOM 1847 C C     . ALA A 1 237 ? -24.153 2.839   -46.939 1.00 54.33 237 A 1 
ATOM 1848 O O     . ALA A 1 237 ? -25.121 2.211   -46.499 1.00 57.48 237 A 1 
ATOM 1849 C CB    . ALA A 1 237 ? -23.717 5.183   -46.037 1.00 58.68 237 A 1 
ATOM 1850 N N     . GLU A 1 238 ? -23.782 2.755   -48.216 1.00 58.18 238 A 1 
ATOM 1851 C CA    . GLU A 1 238 ? -24.547 1.981   -49.198 1.00 58.56 238 A 1 
ATOM 1852 C C     . GLU A 1 238 ? -24.502 0.475   -48.920 1.00 54.19 238 A 1 
ATOM 1853 O O     . GLU A 1 238 ? -25.524 -0.211  -49.039 1.00 56.33 238 A 1 
ATOM 1854 C CB    . GLU A 1 238 ? -24.076 2.294   -50.627 1.00 58.74 238 A 1 
ATOM 1855 C CG    . GLU A 1 238 ? -24.544 3.680   -51.102 1.00 53.66 238 A 1 
ATOM 1856 C CD    . GLU A 1 238 ? -24.233 3.981   -52.576 1.00 48.59 238 A 1 
ATOM 1857 O OE1   . GLU A 1 238 ? -24.935 4.856   -53.141 1.00 45.63 238 A 1 
ATOM 1858 O OE2   . GLU A 1 238 ? -23.308 3.359   -53.124 1.00 45.46 238 A 1 
ATOM 1859 N N     . GLN A 1 239 ? -23.349 -0.046  -48.488 1.00 51.08 239 A 1 
ATOM 1860 C CA    . GLN A 1 239 ? -23.225 -1.487  -48.235 1.00 49.32 239 A 1 
ATOM 1861 C C     . GLN A 1 239 ? -24.095 -1.977  -47.075 1.00 46.11 239 A 1 
ATOM 1862 O O     . GLN A 1 239 ? -24.540 -3.125  -47.094 1.00 47.42 239 A 1 
ATOM 1863 C CB    . GLN A 1 239 ? -21.766 -1.875  -47.990 1.00 49.34 239 A 1 
ATOM 1864 C CG    . GLN A 1 239 ? -20.955 -1.931  -49.297 1.00 47.46 239 A 1 
ATOM 1865 C CD    . GLN A 1 239 ? -19.560 -2.556  -49.100 1.00 43.26 239 A 1 
ATOM 1866 O OE1   . GLN A 1 239 ? -19.133 -2.908  -48.010 1.00 43.48 239 A 1 
ATOM 1867 N NE2   . GLN A 1 239 ? -18.814 -2.738  -50.164 1.00 40.15 239 A 1 
ATOM 1868 N N     . GLN A 1 240 ? -24.328 -1.139  -46.040 1.00 54.11 240 A 1 
ATOM 1869 C CA    . GLN A 1 240 ? -25.151 -1.561  -44.913 1.00 55.40 240 A 1 
ATOM 1870 C C     . GLN A 1 240 ? -26.631 -1.695  -45.287 1.00 52.62 240 A 1 
ATOM 1871 O O     . GLN A 1 240 ? -27.274 -2.655  -44.862 1.00 53.93 240 A 1 
ATOM 1872 C CB    . GLN A 1 240 ? -24.967 -0.631  -43.698 1.00 54.71 240 A 1 
ATOM 1873 C CG    . GLN A 1 240 ? -23.697 -0.989  -42.924 1.00 51.67 240 A 1 
ATOM 1874 C CD    . GLN A 1 240 ? -23.589 -0.267  -41.569 1.00 46.28 240 A 1 
ATOM 1875 O OE1   . GLN A 1 240 ? -24.190 0.759   -41.308 1.00 46.22 240 A 1 
ATOM 1876 N NE2   . GLN A 1 240 ? -22.817 -0.790  -40.641 1.00 42.68 240 A 1 
ATOM 1877 N N     . MET A 1 241 ? -27.171 -0.787  -46.130 1.00 59.99 241 A 1 
ATOM 1878 C CA    . MET A 1 241 ? -28.591 -0.847  -46.510 1.00 59.62 241 A 1 
ATOM 1879 C C     . MET A 1 241 ? -28.961 -2.126  -47.261 1.00 56.75 241 A 1 
ATOM 1880 O O     . MET A 1 241 ? -30.074 -2.633  -47.089 1.00 59.33 241 A 1 
ATOM 1881 C CB    . MET A 1 241 ? -28.982 0.362   -47.378 1.00 59.57 241 A 1 
ATOM 1882 C CG    . MET A 1 241 ? -29.312 1.607   -46.544 1.00 53.82 241 A 1 
ATOM 1883 S SD    . MET A 1 241 ? -30.229 2.854   -47.494 1.00 49.77 241 A 1 
ATOM 1884 C CE    . MET A 1 241 ? -30.321 4.180   -46.260 1.00 44.81 241 A 1 
ATOM 1885 N N     . GLN A 1 242 ? -28.050 -2.662  -48.079 1.00 58.49 242 A 1 
ATOM 1886 C CA    . GLN A 1 242 ? -28.416 -3.829  -48.889 1.00 57.82 242 A 1 
ATOM 1887 C C     . GLN A 1 242 ? -28.675 -5.094  -48.063 1.00 53.98 242 A 1 
ATOM 1888 O O     . GLN A 1 242 ? -29.508 -5.906  -48.458 1.00 56.40 242 A 1 
ATOM 1889 C CB    . GLN A 1 242 ? -27.350 -4.112  -49.951 1.00 57.70 242 A 1 
ATOM 1890 C CG    . GLN A 1 242 ? -27.516 -3.219  -51.188 1.00 53.65 242 A 1 
ATOM 1891 C CD    . GLN A 1 242 ? -26.590 -3.634  -52.349 1.00 49.22 242 A 1 
ATOM 1892 O OE1   . GLN A 1 242 ? -25.687 -4.443  -52.214 1.00 47.81 242 A 1 
ATOM 1893 N NE2   . GLN A 1 242 ? -26.803 -3.094  -53.522 1.00 43.41 242 A 1 
ATOM 1894 N N     . LYS A 1 243 ? -27.974 -5.273  -46.920 1.00 45.69 243 A 1 
ATOM 1895 C CA    . LYS A 1 243 ? -28.105 -6.524  -46.160 1.00 46.81 243 A 1 
ATOM 1896 C C     . LYS A 1 243 ? -29.446 -6.666  -45.442 1.00 42.61 243 A 1 
ATOM 1897 O O     . LYS A 1 243 ? -29.914 -7.794  -45.297 1.00 42.25 243 A 1 
ATOM 1898 C CB    . LYS A 1 243 ? -26.933 -6.708  -45.189 1.00 46.10 243 A 1 
ATOM 1899 C CG    . LYS A 1 243 ? -25.777 -7.456  -45.859 1.00 44.36 243 A 1 
ATOM 1900 C CD    . LYS A 1 243 ? -24.695 -7.798  -44.822 1.00 42.93 243 A 1 
ATOM 1901 C CE    . LYS A 1 243 ? -23.600 -8.646  -45.462 1.00 38.64 243 A 1 
ATOM 1902 N NZ    . LYS A 1 243 ? -22.573 -9.037  -44.475 1.00 34.98 243 A 1 
ATOM 1903 N N     . GLU A 1 244 ? -30.073 -5.557  -45.009 1.00 48.54 244 A 1 
ATOM 1904 C CA    . GLU A 1 244 ? -31.322 -5.652  -44.239 1.00 49.87 244 A 1 
ATOM 1905 C C     . GLU A 1 244 ? -32.510 -6.179  -45.060 1.00 45.21 244 A 1 
ATOM 1906 O O     . GLU A 1 244 ? -33.420 -6.798  -44.505 1.00 44.66 244 A 1 
ATOM 1907 C CB    . GLU A 1 244 ? -31.686 -4.288  -43.625 1.00 48.46 244 A 1 
ATOM 1908 C CG    . GLU A 1 244 ? -30.842 -3.942  -42.395 1.00 44.89 244 A 1 
ATOM 1909 C CD    . GLU A 1 244 ? -31.350 -2.693  -41.651 1.00 42.26 244 A 1 
ATOM 1910 O OE1   . GLU A 1 244 ? -31.219 -2.669  -40.404 1.00 38.74 244 A 1 
ATOM 1911 O OE2   . GLU A 1 244 ? -31.855 -1.765  -42.313 1.00 38.61 244 A 1 
ATOM 1912 N N     . TYR A 1 245 ? -32.513 -5.944  -46.375 1.00 50.79 245 A 1 
ATOM 1913 C CA    . TYR A 1 245 ? -33.692 -6.263  -47.185 1.00 49.39 245 A 1 
ATOM 1914 C C     . TYR A 1 245 ? -33.996 -7.756  -47.312 1.00 43.33 245 A 1 
ATOM 1915 O O     . TYR A 1 245 ? -35.158 -8.133  -47.441 1.00 42.57 245 A 1 
ATOM 1916 C CB    . TYR A 1 245 ? -33.562 -5.605  -48.571 1.00 47.36 245 A 1 
ATOM 1917 C CG    . TYR A 1 245 ? -34.283 -4.288  -48.678 1.00 44.21 245 A 1 
ATOM 1918 C CD1   . TYR A 1 245 ? -35.667 -4.264  -49.000 1.00 42.74 245 A 1 
ATOM 1919 C CD2   . TYR A 1 245 ? -33.608 -3.076  -48.436 1.00 42.31 245 A 1 
ATOM 1920 C CE1   . TYR A 1 245 ? -36.353 -3.041  -49.085 1.00 35.78 245 A 1 
ATOM 1921 C CE2   . TYR A 1 245 ? -34.284 -1.856  -48.515 1.00 36.75 245 A 1 
ATOM 1922 C CZ    . TYR A 1 245 ? -35.663 -1.831  -48.846 1.00 38.04 245 A 1 
ATOM 1923 O OH    . TYR A 1 245 ? -36.337 -0.636  -48.930 1.00 36.70 245 A 1 
ATOM 1924 N N     . VAL A 1 246 ? -32.954 -8.606  -47.290 1.00 44.54 246 A 1 
ATOM 1925 C CA    . VAL A 1 246 ? -33.143 -9.982  -47.797 1.00 46.31 246 A 1 
ATOM 1926 C C     . VAL A 1 246 ? -33.879 -10.899 -46.809 1.00 42.17 246 A 1 
ATOM 1927 O O     . VAL A 1 246 ? -34.665 -11.731 -47.231 1.00 41.09 246 A 1 
ATOM 1928 C CB    . VAL A 1 246 ? -31.800 -10.588 -48.243 1.00 43.97 246 A 1 
ATOM 1929 C CG1   . VAL A 1 246 ? -31.981 -11.979 -48.876 1.00 40.68 246 A 1 
ATOM 1930 C CG2   . VAL A 1 246 ? -31.087 -9.715  -49.279 1.00 45.66 246 A 1 
ATOM 1931 N N     . GLU A 1 247 ? -33.622 -10.770 -45.501 1.00 38.73 247 A 1 
ATOM 1932 C CA    . GLU A 1 247 ? -34.083 -11.808 -44.552 1.00 39.77 247 A 1 
ATOM 1933 C C     . GLU A 1 247 ? -35.600 -11.831 -44.304 1.00 35.98 247 A 1 
ATOM 1934 O O     . GLU A 1 247 ? -36.120 -12.814 -43.771 1.00 34.47 247 A 1 
ATOM 1935 C CB    . GLU A 1 247 ? -33.311 -11.712 -43.225 1.00 38.58 247 A 1 
ATOM 1936 C CG    . GLU A 1 247 ? -31.964 -12.449 -43.277 1.00 36.75 247 A 1 
ATOM 1937 C CD    . GLU A 1 247 ? -31.254 -12.563 -41.914 1.00 34.88 247 A 1 
ATOM 1938 O OE1   . GLU A 1 247 ? -30.451 -13.510 -41.768 1.00 33.50 247 A 1 
ATOM 1939 O OE2   . GLU A 1 247 ? -31.487 -11.692 -41.047 1.00 34.53 247 A 1 
ATOM 1940 N N     . ASN A 1 248 ? -36.325 -10.776 -44.682 1.00 46.13 248 A 1 
ATOM 1941 C CA    . ASN A 1 248 ? -37.715 -10.626 -44.237 1.00 47.13 248 A 1 
ATOM 1942 C C     . ASN A 1 248 ? -38.756 -11.537 -44.924 1.00 42.91 248 A 1 
ATOM 1943 O O     . ASN A 1 248 ? -39.867 -11.647 -44.409 1.00 40.03 248 A 1 
ATOM 1944 C CB    . ASN A 1 248 ? -38.116 -9.142  -44.361 1.00 43.93 248 A 1 
ATOM 1945 C CG    . ASN A 1 248 ? -38.047 -8.365  -43.053 1.00 40.30 248 A 1 
ATOM 1946 O OD1   . ASN A 1 248 ? -38.098 -8.888  -41.952 1.00 38.86 248 A 1 
ATOM 1947 N ND2   . ASN A 1 248 ? -37.972 -7.056  -43.132 1.00 40.48 248 A 1 
ATOM 1948 N N     . GLU A 1 249 ? -38.451 -12.144 -46.069 1.00 48.12 249 A 1 
ATOM 1949 C CA    . GLU A 1 249 ? -39.527 -12.732 -46.890 1.00 49.23 249 A 1 
ATOM 1950 C C     . GLU A 1 249 ? -40.228 -13.966 -46.278 1.00 46.58 249 A 1 
ATOM 1951 O O     . GLU A 1 249 ? -41.449 -14.066 -46.297 1.00 43.56 249 A 1 
ATOM 1952 C CB    . GLU A 1 249 ? -39.013 -13.107 -48.288 1.00 45.30 249 A 1 
ATOM 1953 C CG    . GLU A 1 249 ? -38.796 -11.911 -49.226 1.00 41.44 249 A 1 
ATOM 1954 C CD    . GLU A 1 249 ? -38.585 -12.343 -50.697 1.00 38.95 249 A 1 
ATOM 1955 O OE1   . GLU A 1 249 ? -39.053 -11.597 -51.584 1.00 35.33 249 A 1 
ATOM 1956 O OE2   . GLU A 1 249 ? -37.972 -13.406 -50.913 1.00 35.97 249 A 1 
ATOM 1957 N N     . GLY A 1 250 ? -39.441 -14.941 -45.801 1.00 34.08 250 A 1 
ATOM 1958 C CA    . GLY A 1 250 ? -39.881 -16.328 -45.978 1.00 35.29 250 A 1 
ATOM 1959 C C     . GLY A 1 250 ? -40.904 -16.923 -45.014 1.00 33.56 250 A 1 
ATOM 1960 O O     . GLY A 1 250 ? -41.358 -18.040 -45.253 1.00 31.67 250 A 1 
ATOM 1961 N N     . SER A 1 251 ? -41.225 -16.291 -43.883 1.00 34.32 251 A 1 
ATOM 1962 C CA    . SER A 1 251 ? -41.932 -17.012 -42.810 1.00 36.90 251 A 1 
ATOM 1963 C C     . SER A 1 251 ? -43.417 -17.238 -43.124 1.00 34.32 251 A 1 
ATOM 1964 O O     . SER A 1 251 ? -44.250 -16.353 -42.919 1.00 33.21 251 A 1 
ATOM 1965 C CB    . SER A 1 251 ? -41.746 -16.330 -41.460 1.00 35.95 251 A 1 
ATOM 1966 O OG    . SER A 1 251 ? -42.257 -17.161 -40.439 1.00 35.05 251 A 1 
ATOM 1967 N N     . GLU A 1 252 ? -43.745 -18.424 -43.578 1.00 31.71 252 A 1 
ATOM 1968 C CA    . GLU A 1 252 ? -45.090 -18.819 -44.001 1.00 34.08 252 A 1 
ATOM 1969 C C     . GLU A 1 252 ? -46.135 -18.864 -42.870 1.00 31.21 252 A 1 
ATOM 1970 O O     . GLU A 1 252 ? -45.863 -19.097 -41.694 1.00 29.93 252 A 1 
ATOM 1971 C CB    . GLU A 1 252 ? -45.071 -20.180 -44.718 1.00 33.25 252 A 1 
ATOM 1972 C CG    . GLU A 1 252 ? -44.468 -20.142 -46.134 1.00 32.78 252 A 1 
ATOM 1973 C CD    . GLU A 1 252 ? -44.686 -21.477 -46.868 1.00 32.37 252 A 1 
ATOM 1974 O OE1   . GLU A 1 252 ? -44.946 -21.438 -48.093 1.00 30.44 252 A 1 
ATOM 1975 O OE2   . GLU A 1 252 ? -44.615 -22.529 -46.190 1.00 31.35 252 A 1 
ATOM 1976 N N     . CYS A 1 253 ? -47.401 -18.702 -43.283 1.00 31.84 253 A 1 
ATOM 1977 C CA    . CYS A 1 253 ? -48.568 -18.393 -42.456 1.00 34.78 253 A 1 
ATOM 1978 C C     . CYS A 1 253 ? -49.279 -19.594 -41.805 1.00 30.82 253 A 1 
ATOM 1979 O O     . CYS A 1 253 ? -50.507 -19.558 -41.703 1.00 30.17 253 A 1 
ATOM 1980 C CB    . CYS A 1 253 ? -49.576 -17.627 -43.332 1.00 34.27 253 A 1 
ATOM 1981 S SG    . CYS A 1 253 ? -48.883 -16.117 -44.037 1.00 34.49 253 A 1 
ATOM 1982 N N     . ILE A 1 254 ? -48.615 -20.673 -41.424 1.00 30.72 254 A 1 
ATOM 1983 C CA    . ILE A 1 254 ? -49.346 -21.923 -41.127 1.00 35.18 254 A 1 
ATOM 1984 C C     . ILE A 1 254 ? -50.431 -21.708 -40.056 1.00 33.31 254 A 1 
ATOM 1985 O O     . ILE A 1 254 ? -50.155 -21.294 -38.928 1.00 32.08 254 A 1 
ATOM 1986 C CB    . ILE A 1 254 ? -48.395 -23.101 -40.811 1.00 33.44 254 A 1 
ATOM 1987 C CG1   . ILE A 1 254 ? -47.430 -23.347 -41.989 1.00 32.11 254 A 1 
ATOM 1988 C CG2   . ILE A 1 254 ? -49.209 -24.382 -40.525 1.00 34.44 254 A 1 
ATOM 1989 C CD1   . ILE A 1 254 ? -46.415 -24.473 -41.774 1.00 32.59 254 A 1 
ATOM 1990 N N     . VAL A 1 255 ? -51.685 -22.053 -40.424 1.00 35.93 255 A 1 
ATOM 1991 C CA    . VAL A 1 255 ? -52.946 -21.545 -39.813 1.00 40.62 255 A 1 
ATOM 1992 C C     . VAL A 1 255 ? -53.559 -22.412 -38.676 1.00 37.63 255 A 1 
ATOM 1993 O O     . VAL A 1 255 ? -54.731 -22.195 -38.370 1.00 36.02 255 A 1 
ATOM 1994 C CB    . VAL A 1 255 ? -53.981 -21.315 -40.943 1.00 38.80 255 A 1 
ATOM 1995 C CG1   . VAL A 1 255 ? -55.237 -20.526 -40.539 1.00 35.94 255 A 1 
ATOM 1996 C CG2   . VAL A 1 255 ? -53.410 -20.550 -42.142 1.00 39.35 255 A 1 
ATOM 1997 N N     . PRO A 1 256 ? -52.940 -23.384 -38.055 1.00 35.05 256 A 1 
ATOM 1998 C CA    . PRO A 1 256 ? -53.625 -24.581 -37.551 1.00 38.54 256 A 1 
ATOM 1999 C C     . PRO A 1 256 ? -54.841 -24.335 -36.629 1.00 37.00 256 A 1 
ATOM 2000 O O     . PRO A 1 256 ? -54.985 -23.301 -35.980 1.00 35.16 256 A 1 
ATOM 2001 C CB    . PRO A 1 256 ? -52.544 -25.444 -36.897 1.00 35.69 256 A 1 
ATOM 2002 C CG    . PRO A 1 256 ? -51.483 -24.431 -36.504 1.00 36.30 256 A 1 
ATOM 2003 C CD    . PRO A 1 256 ? -51.544 -23.432 -37.669 1.00 41.77 256 A 1 
ATOM 2004 N N     . SER A 1 257 ? -55.733 -25.321 -36.655 1.00 37.63 257 A 1 
ATOM 2005 C CA    . SER A 1 257 ? -57.185 -25.174 -36.532 1.00 43.00 257 A 1 
ATOM 2006 C C     . SER A 1 257 ? -57.782 -25.166 -35.108 1.00 41.68 257 A 1 
ATOM 2007 O O     . SER A 1 257 ? -57.116 -25.102 -34.097 1.00 40.08 257 A 1 
ATOM 2008 C CB    . SER A 1 257 ? -57.828 -26.255 -37.410 1.00 40.06 257 A 1 
ATOM 2009 O OG    . SER A 1 257 ? -57.527 -27.544 -36.896 1.00 38.58 257 A 1 
ATOM 2010 N N     . GLN A 1 258 ? -59.101 -25.249 -35.065 1.00 36.30 258 A 1 
ATOM 2011 C CA    . GLN A 1 258 ? -60.041 -24.632 -34.120 1.00 40.63 258 A 1 
ATOM 2012 C C     . GLN A 1 258 ? -60.293 -25.280 -32.739 1.00 37.76 258 A 1 
ATOM 2013 O O     . GLN A 1 258 ? -60.933 -24.631 -31.920 1.00 36.08 258 A 1 
ATOM 2014 C CB    . GLN A 1 258 ? -61.411 -24.621 -34.818 1.00 38.50 258 A 1 
ATOM 2015 C CG    . GLN A 1 258 ? -61.522 -23.765 -36.081 1.00 37.15 258 A 1 
ATOM 2016 C CD    . GLN A 1 258 ? -62.908 -23.894 -36.736 1.00 35.92 258 A 1 
ATOM 2017 O OE1   . GLN A 1 258 ? -63.696 -24.786 -36.470 1.00 36.24 258 A 1 
ATOM 2018 N NE2   . GLN A 1 258 ? -63.247 -22.996 -37.640 1.00 35.76 258 A 1 
ATOM 2019 N N     . SER A 1 259 ? -60.041 -26.537 -32.498 1.00 34.97 259 A 1 
ATOM 2020 C CA    . SER A 1 259 ? -61.031 -27.419 -31.850 1.00 38.64 259 A 1 
ATOM 2021 C C     . SER A 1 259 ? -61.541 -26.988 -30.458 1.00 36.09 259 A 1 
ATOM 2022 O O     . SER A 1 259 ? -60.818 -26.491 -29.611 1.00 35.47 259 A 1 
ATOM 2023 C CB    . SER A 1 259 ? -60.564 -28.878 -31.844 1.00 37.38 259 A 1 
ATOM 2024 O OG    . SER A 1 259 ? -59.454 -29.061 -30.998 1.00 36.57 259 A 1 
ATOM 2025 N N     . THR A 1 260 ? -62.877 -27.250 -30.243 1.00 37.87 260 A 1 
ATOM 2026 C CA    . THR A 1 260 ? -63.758 -26.453 -29.365 1.00 42.74 260 A 1 
ATOM 2027 C C     . THR A 1 260 ? -64.062 -26.995 -27.962 1.00 39.01 260 A 1 
ATOM 2028 O O     . THR A 1 260 ? -64.890 -26.400 -27.280 1.00 37.07 260 A 1 
ATOM 2029 C CB    . THR A 1 260 ? -65.112 -26.311 -30.072 1.00 39.35 260 A 1 
ATOM 2030 O OG1   . THR A 1 260 ? -65.506 -27.557 -30.628 1.00 36.98 260 A 1 
ATOM 2031 C CG2   . THR A 1 260 ? -65.082 -25.311 -31.224 1.00 39.28 260 A 1 
ATOM 2032 N N     . ILE A 1 261 ? -63.539 -28.120 -27.545 1.00 31.40 261 A 1 
ATOM 2033 C CA    . ILE A 1 261 ? -64.297 -29.030 -26.666 1.00 35.92 261 A 1 
ATOM 2034 C C     . ILE A 1 261 ? -64.691 -28.405 -25.309 1.00 33.34 261 A 1 
ATOM 2035 O O     . ILE A 1 261 ? -63.856 -27.993 -24.508 1.00 32.19 261 A 1 
ATOM 2036 C CB    . ILE A 1 261 ? -63.616 -30.408 -26.521 1.00 34.30 261 A 1 
ATOM 2037 C CG1   . ILE A 1 261 ? -63.497 -31.090 -27.913 1.00 33.76 261 A 1 
ATOM 2038 C CG2   . ILE A 1 261 ? -64.409 -31.315 -25.558 1.00 36.80 261 A 1 
ATOM 2039 C CD1   . ILE A 1 261 ? -62.778 -32.441 -27.917 1.00 35.55 261 A 1 
ATOM 2040 N N     . VAL A 1 262 ? -66.019 -28.486 -25.035 1.00 35.14 262 A 1 
ATOM 2041 C CA    . VAL A 1 262 ? -66.764 -27.643 -24.065 1.00 40.80 262 A 1 
ATOM 2042 C C     . VAL A 1 262 ? -66.844 -28.184 -22.617 1.00 37.22 262 A 1 
ATOM 2043 O O     . VAL A 1 262 ? -67.454 -27.538 -21.769 1.00 36.07 262 A 1 
ATOM 2044 C CB    . VAL A 1 262 ? -68.201 -27.451 -24.613 1.00 38.21 262 A 1 
ATOM 2045 C CG1   . VAL A 1 262 ? -69.072 -26.466 -23.832 1.00 36.25 262 A 1 
ATOM 2046 C CG2   . VAL A 1 262 ? -68.207 -26.962 -26.064 1.00 41.10 262 A 1 
ATOM 2047 N N     . ARG A 1 263 ? -66.338 -29.348 -22.310 1.00 35.99 263 A 1 
ATOM 2048 C CA    . ARG A 1 263 ? -66.959 -30.233 -21.302 1.00 42.20 263 A 1 
ATOM 2049 C C     . ARG A 1 263 ? -67.151 -29.642 -19.888 1.00 38.53 263 A 1 
ATOM 2050 O O     . ARG A 1 263 ? -66.349 -28.867 -19.384 1.00 37.03 263 A 1 
ATOM 2051 C CB    . ARG A 1 263 ? -66.259 -31.600 -21.229 1.00 39.49 263 A 1 
ATOM 2052 C CG    . ARG A 1 263 ? -66.892 -32.596 -22.221 1.00 38.16 263 A 1 
ATOM 2053 C CD    . ARG A 1 263 ? -66.376 -34.025 -21.975 1.00 35.27 263 A 1 
ATOM 2054 N NE    . ARG A 1 263 ? -67.022 -34.992 -22.871 1.00 33.33 263 A 1 
ATOM 2055 C CZ    . ARG A 1 263 ? -66.863 -36.309 -22.857 1.00 29.82 263 A 1 
ATOM 2056 N NH1   . ARG A 1 263 ? -66.066 -36.887 -21.997 1.00 28.13 263 A 1 
ATOM 2057 N NH2   . ARG A 1 263 ? -67.498 -37.060 -23.697 1.00 27.02 263 A 1 
ATOM 2058 N N     . ARG A 1 264 ? -68.267 -30.082 -19.282 1.00 34.27 264 A 1 
ATOM 2059 C CA    . ARG A 1 264 ? -69.114 -29.332 -18.333 1.00 39.76 264 A 1 
ATOM 2060 C C     . ARG A 1 264 ? -68.826 -29.504 -16.804 1.00 35.84 264 A 1 
ATOM 2061 O O     . ARG A 1 264 ? -68.170 -28.624 -16.264 1.00 33.81 264 A 1 
ATOM 2062 C CB    . ARG A 1 264 ? -70.581 -29.635 -18.698 1.00 36.87 264 A 1 
ATOM 2063 C CG    . ARG A 1 264 ? -71.479 -28.472 -19.144 1.00 35.41 264 A 1 
ATOM 2064 C CD    . ARG A 1 264 ? -72.909 -29.001 -19.203 1.00 33.52 264 A 1 
ATOM 2065 N NE    . ARG A 1 264 ? -73.877 -28.026 -19.710 1.00 31.72 264 A 1 
ATOM 2066 C CZ    . ARG A 1 264 ? -75.169 -28.241 -19.872 1.00 28.67 264 A 1 
ATOM 2067 N NH1   . ARG A 1 264 ? -75.721 -29.391 -19.570 1.00 27.29 264 A 1 
ATOM 2068 N NH2   . ARG A 1 264 ? -75.952 -27.305 -20.337 1.00 26.42 264 A 1 
ATOM 2069 N N     . PRO A 1 265 ? -69.427 -30.470 -16.078 1.00 34.67 265 A 1 
ATOM 2070 C CA    . PRO A 1 265 ? -70.302 -29.961 -15.001 1.00 39.84 265 A 1 
ATOM 2071 C C     . PRO A 1 265 ? -69.999 -30.292 -13.516 1.00 37.76 265 A 1 
ATOM 2072 O O     . PRO A 1 265 ? -70.471 -29.534 -12.667 1.00 35.52 265 A 1 
ATOM 2073 C CB    . PRO A 1 265 ? -71.665 -30.563 -15.374 1.00 35.92 265 A 1 
ATOM 2074 C CG    . PRO A 1 265 ? -71.326 -31.943 -15.918 1.00 36.59 265 A 1 
ATOM 2075 C CD    . PRO A 1 265 ? -69.883 -31.780 -16.442 1.00 42.42 265 A 1 
ATOM 2076 N N     . HIS A 1 266 ? -69.470 -31.441 -13.156 1.00 36.21 266 A 1 
ATOM 2077 C CA    . HIS A 1 266 ? -70.022 -32.156 -11.990 1.00 42.22 266 A 1 
ATOM 2078 C C     . HIS A 1 266 ? -69.670 -31.609 -10.592 1.00 40.06 266 A 1 
ATOM 2079 O O     . HIS A 1 266 ? -68.575 -31.145 -10.333 1.00 38.77 266 A 1 
ATOM 2080 C CB    . HIS A 1 266 ? -69.777 -33.667 -12.097 1.00 39.24 266 A 1 
ATOM 2081 C CG    . HIS A 1 266 ? -71.024 -34.410 -12.510 1.00 37.50 266 A 1 
ATOM 2082 N ND1   . HIS A 1 266 ? -72.127 -34.675 -11.732 1.00 35.38 266 A 1 
ATOM 2083 C CD2   . HIS A 1 266 ? -71.301 -34.922 -13.748 1.00 35.76 266 A 1 
ATOM 2084 C CE1   . HIS A 1 266 ? -73.026 -35.313 -12.492 1.00 32.31 266 A 1 
ATOM 2085 N NE2   . HIS A 1 266 ? -72.560 -35.478 -13.727 1.00 32.56 266 A 1 
ATOM 2086 N N     . GLN A 1 267 ? -70.657 -31.736 -9.680  1.00 35.75 267 A 1 
ATOM 2087 C CA    . GLN A 1 267 ? -70.792 -31.009 -8.398  1.00 40.11 267 A 1 
ATOM 2088 C C     . GLN A 1 267 ? -70.218 -31.658 -7.118  1.00 38.21 267 A 1 
ATOM 2089 O O     . GLN A 1 267 ? -70.236 -30.983 -6.090  1.00 36.55 267 A 1 
ATOM 2090 C CB    . GLN A 1 267 ? -72.299 -30.860 -8.122  1.00 37.49 267 A 1 
ATOM 2091 C CG    . GLN A 1 267 ? -73.052 -29.812 -8.924  1.00 35.52 267 A 1 
ATOM 2092 C CD    . GLN A 1 267 ? -74.554 -29.853 -8.592  1.00 33.67 267 A 1 
ATOM 2093 O OE1   . GLN A 1 267 ? -75.123 -30.885 -8.303  1.00 34.76 267 A 1 
ATOM 2094 N NE2   . GLN A 1 267 ? -75.232 -28.735 -8.632  1.00 33.19 267 A 1 
ATOM 2095 N N     . SER A 1 268 ? -69.923 -32.907 -7.073  1.00 37.13 268 A 1 
ATOM 2096 C CA    . SER A 1 268 ? -70.165 -33.777 -5.912  1.00 39.67 268 A 1 
ATOM 2097 C C     . SER A 1 268 ? -69.570 -33.301 -4.572  1.00 37.49 268 A 1 
ATOM 2098 O O     . SER A 1 268 ? -68.411 -32.897 -4.519  1.00 35.57 268 A 1 
ATOM 2099 C CB    . SER A 1 268 ? -69.690 -35.197 -6.201  1.00 36.78 268 A 1 
ATOM 2100 O OG    . SER A 1 268 ? -70.121 -36.071 -5.188  1.00 34.31 268 A 1 
ATOM 2101 N N     . GLY A 1 269 ? -70.346 -33.363 -3.488  1.00 37.93 269 A 1 
ATOM 2102 C CA    . GLY A 1 269 ? -70.101 -32.619 -2.254  1.00 39.98 269 A 1 
ATOM 2103 C C     . GLY A 1 269 ? -70.263 -33.330 -0.898  1.00 37.75 269 A 1 
ATOM 2104 O O     . GLY A 1 269 ? -70.452 -32.627 0.087   1.00 35.68 269 A 1 
ATOM 2105 N N     . TYR A 1 270 ? -70.246 -34.647 -0.790  1.00 29.53 270 A 1 
ATOM 2106 C CA    . TYR A 1 270 ? -70.424 -35.374 0.483   1.00 31.94 270 A 1 
ATOM 2107 C C     . TYR A 1 270 ? -69.147 -35.364 1.359   1.00 28.54 270 A 1 
ATOM 2108 O O     . TYR A 1 270 ? -68.066 -35.175 0.816   1.00 27.48 270 A 1 
ATOM 2109 C CB    . TYR A 1 270 ? -70.795 -36.818 0.156   1.00 30.42 270 A 1 
ATOM 2110 C CG    . TYR A 1 270 ? -72.241 -37.063 -0.246  1.00 30.65 270 A 1 
ATOM 2111 C CD1   . TYR A 1 270 ? -73.213 -37.277 0.746   1.00 32.63 270 A 1 
ATOM 2112 C CD2   . TYR A 1 270 ? -72.598 -37.126 -1.602  1.00 33.35 270 A 1 
ATOM 2113 C CE1   . TYR A 1 270 ? -74.541 -37.553 0.377   1.00 30.74 270 A 1 
ATOM 2114 C CE2   . TYR A 1 270 ? -73.921 -37.394 -1.973  1.00 30.13 270 A 1 
ATOM 2115 C CZ    . TYR A 1 270 ? -74.893 -37.617 -0.980  1.00 31.40 270 A 1 
ATOM 2116 O OH    . TYR A 1 270 ? -76.184 -37.891 -1.335  1.00 32.69 270 A 1 
ATOM 2117 N N     . ALA A 1 271 ? -69.109 -35.659 2.659   1.00 32.32 271 A 1 
ATOM 2118 C CA    . ALA A 1 271 ? -70.000 -35.545 3.832   1.00 34.42 271 A 1 
ATOM 2119 C C     . ALA A 1 271 ? -69.145 -35.751 5.131   1.00 31.76 271 A 1 
ATOM 2120 O O     . ALA A 1 271 ? -68.069 -35.170 5.182   1.00 30.40 271 A 1 
ATOM 2121 C CB    . ALA A 1 271 ? -71.213 -36.475 3.685   1.00 32.43 271 A 1 
ATOM 2122 N N     . PRO A 1 272 ? -69.513 -36.486 6.207   1.00 34.47 272 A 1 
ATOM 2123 C CA    . PRO A 1 272 ? -69.590 -35.825 7.525   1.00 38.68 272 A 1 
ATOM 2124 C C     . PRO A 1 272 ? -68.698 -36.326 8.704   1.00 37.56 272 A 1 
ATOM 2125 O O     . PRO A 1 272 ? -68.818 -35.762 9.779   1.00 36.63 272 A 1 
ATOM 2126 C CB    . PRO A 1 272 ? -71.057 -36.075 7.881   1.00 35.45 272 A 1 
ATOM 2127 C CG    . PRO A 1 272 ? -71.298 -37.507 7.418   1.00 36.49 272 A 1 
ATOM 2128 C CD    . PRO A 1 272 ? -70.348 -37.643 6.223   1.00 43.40 272 A 1 
ATOM 2129 N N     . LEU A 1 273 ? -68.006 -37.449 8.612   1.00 33.17 273 A 1 
ATOM 2130 C CA    . LEU A 1 273 ? -67.881 -38.420 9.736   1.00 37.37 273 A 1 
ATOM 2131 C C     . LEU A 1 273 ? -67.125 -37.964 11.014  1.00 34.59 273 A 1 
ATOM 2132 O O     . LEU A 1 273 ? -66.276 -37.095 10.984  1.00 34.03 273 A 1 
ATOM 2133 C CB    . LEU A 1 273 ? -67.372 -39.780 9.205   1.00 34.68 273 A 1 
ATOM 2134 C CG    . LEU A 1 273 ? -68.505 -40.800 8.988   1.00 33.85 273 A 1 
ATOM 2135 C CD1   . LEU A 1 273 ? -68.012 -41.943 8.104   1.00 34.97 273 A 1 
ATOM 2136 C CD2   . LEU A 1 273 ? -69.011 -41.400 10.294  1.00 38.33 273 A 1 
ATOM 2137 N N     . VAL A 1 274 ? -67.497 -38.616 12.133  1.00 28.50 274 A 1 
ATOM 2138 C CA    . VAL A 1 274 ? -67.632 -37.989 13.467  1.00 33.99 274 A 1 
ATOM 2139 C C     . VAL A 1 274 ? -66.569 -38.311 14.546  1.00 31.06 274 A 1 
ATOM 2140 O O     . VAL A 1 274 ? -66.087 -37.402 15.229  1.00 29.47 274 A 1 
ATOM 2141 C CB    . VAL A 1 274 ? -68.997 -38.392 14.070  1.00 31.36 274 A 1 
ATOM 2142 C CG1   . VAL A 1 274 ? -69.402 -37.532 15.264  1.00 30.11 274 A 1 
ATOM 2143 C CG2   . VAL A 1 274 ? -70.157 -38.327 13.071  1.00 34.59 274 A 1 
ATOM 2144 N N     . GLY A 1 275 ? -66.409 -39.565 14.871  1.00 33.94 275 A 1 
ATOM 2145 C CA    . GLY A 1 275 ? -66.057 -40.004 16.246  1.00 35.61 275 A 1 
ATOM 2146 C C     . GLY A 1 275 ? -64.557 -40.168 16.581  1.00 33.35 275 A 1 
ATOM 2147 O O     . GLY A 1 275 ? -63.712 -39.855 15.758  1.00 31.61 275 A 1 
ATOM 2148 N N     . ALA A 1 276 ? -64.104 -40.676 17.738  1.00 32.92 276 A 1 
ATOM 2149 C CA    . ALA A 1 276 ? -64.724 -40.735 19.068  1.00 36.24 276 A 1 
ATOM 2150 C C     . ALA A 1 276 ? -63.683 -40.866 20.217  1.00 34.07 276 A 1 
ATOM 2151 O O     . ALA A 1 276 ? -63.367 -39.854 20.836  1.00 32.59 276 A 1 
ATOM 2152 C CB    . ALA A 1 276 ? -65.788 -41.843 19.153  1.00 33.41 276 A 1 
ATOM 2153 N N     . GLU A 1 277 ? -63.189 -42.052 20.533  1.00 35.45 277 A 1 
ATOM 2154 C CA    . GLU A 1 277 ? -63.069 -42.433 21.953  1.00 40.47 277 A 1 
ATOM 2155 C C     . GLU A 1 277 ? -61.712 -42.394 22.727  1.00 38.65 277 A 1 
ATOM 2156 O O     . GLU A 1 277 ? -61.335 -41.374 23.301  1.00 37.28 277 A 1 
ATOM 2157 C CB    . GLU A 1 277 ? -63.705 -43.830 22.134  1.00 36.47 277 A 1 
ATOM 2158 C CG    . GLU A 1 277 ? -65.204 -43.876 22.367  1.00 35.09 277 A 1 
ATOM 2159 C CD    . GLU A 1 277 ? -65.606 -45.283 22.822  1.00 35.70 277 A 1 
ATOM 2160 O OE1   . GLU A 1 277 ? -66.225 -45.398 23.900  1.00 32.96 277 A 1 
ATOM 2161 O OE2   . GLU A 1 277 ? -65.258 -46.255 22.108  1.00 35.36 277 A 1 
ATOM 2162 N N     . GLN A 1 278 ? -61.125 -43.549 22.937  1.00 31.56 278 A 1 
ATOM 2163 C CA    . GLN A 1 278 ? -60.512 -44.023 24.209  1.00 35.11 278 A 1 
ATOM 2164 C C     . GLN A 1 278 ? -58.960 -44.188 24.159  1.00 32.69 278 A 1 
ATOM 2165 O O     . GLN A 1 278 ? -58.374 -43.974 23.117  1.00 30.76 278 A 1 
ATOM 2166 C CB    . GLN A 1 278 ? -61.155 -45.381 24.537  1.00 32.74 278 A 1 
ATOM 2167 C CG    . GLN A 1 278 ? -62.595 -45.368 25.016  1.00 30.08 278 A 1 
ATOM 2168 C CD    . GLN A 1 278 ? -63.077 -46.760 25.455  1.00 29.04 278 A 1 
ATOM 2169 O OE1   . GLN A 1 278 ? -62.319 -47.703 25.626  1.00 30.61 278 A 1 
ATOM 2170 N NE2   . GLN A 1 278 ? -64.359 -46.931 25.672  1.00 29.09 278 A 1 
ATOM 2171 N N     . ALA A 1 279 ? -58.203 -44.674 25.149  1.00 33.25 279 A 1 
ATOM 2172 C CA    . ALA A 1 279 ? -58.176 -44.585 26.625  1.00 34.07 279 A 1 
ATOM 2173 C C     . ALA A 1 279 ? -56.832 -45.066 27.242  1.00 31.21 279 A 1 
ATOM 2174 O O     . ALA A 1 279 ? -56.206 -44.336 27.994  1.00 30.46 279 A 1 
ATOM 2175 C CB    . ALA A 1 279 ? -59.305 -45.421 27.268  1.00 32.30 279 A 1 
ATOM 2176 N N     . ALA A 1 280 ? -56.443 -46.322 27.066  1.00 32.69 280 A 1 
ATOM 2177 C CA    . ALA A 1 280 ? -55.617 -47.153 27.983  1.00 34.39 280 A 1 
ATOM 2178 C C     . ALA A 1 280 ? -54.076 -47.130 27.747  1.00 31.41 280 A 1 
ATOM 2179 O O     . ALA A 1 280 ? -53.619 -46.474 26.842  1.00 30.10 280 A 1 
ATOM 2180 C CB    . ALA A 1 280 ? -56.195 -48.575 27.852  1.00 32.56 280 A 1 
ATOM 2181 N N     . SER A 1 281 ? -53.175 -47.878 28.422  1.00 42.48 281 A 1 
ATOM 2182 C CA    . SER A 1 281 ? -52.830 -47.997 29.856  1.00 43.43 281 A 1 
ATOM 2183 C C     . SER A 1 281 ? -51.437 -48.624 30.135  1.00 40.76 281 A 1 
ATOM 2184 O O     . SER A 1 281 ? -50.658 -48.056 30.896  1.00 38.88 281 A 1 
ATOM 2185 C CB    . SER A 1 281 ? -53.855 -48.855 30.617  1.00 40.44 281 A 1 
ATOM 2186 O OG    . SER A 1 281 ? -53.936 -50.160 30.069  1.00 36.20 281 A 1 
ATOM 2187 N N     . ALA A 1 282 ? -51.139 -49.808 29.669  1.00 35.08 282 A 1 
ATOM 2188 C CA    . ALA A 1 282 ? -50.223 -50.819 30.261  1.00 36.52 282 A 1 
ATOM 2189 C C     . ALA A 1 282 ? -48.769 -50.853 29.690  1.00 33.20 282 A 1 
ATOM 2190 O O     . ALA A 1 282 ? -48.503 -50.149 28.741  1.00 32.17 282 A 1 
ATOM 2191 C CB    . ALA A 1 282 ? -50.953 -52.154 30.042  1.00 34.32 282 A 1 
ATOM 2192 N N     . THR A 1 283 ? -47.782 -51.689 30.092  1.00 46.50 283 A 1 
ATOM 2193 C CA    . THR A 1 283 ? -47.252 -52.220 31.381  1.00 48.16 283 A 1 
ATOM 2194 C C     . THR A 1 283 ? -45.719 -52.464 31.367  1.00 45.53 283 A 1 
ATOM 2195 O O     . THR A 1 283 ? -44.990 -51.514 31.635  1.00 42.79 283 A 1 
ATOM 2196 C CB    . THR A 1 283 ? -47.910 -53.533 31.891  1.00 42.35 283 A 1 
ATOM 2197 O OG1   . THR A 1 283 ? -48.286 -54.365 30.817  1.00 39.14 283 A 1 
ATOM 2198 C CG2   . THR A 1 283 ? -49.093 -53.330 32.807  1.00 42.48 283 A 1 
ATOM 2199 N N     . ALA A 1 284 ? -45.188 -53.705 31.170  1.00 33.34 284 A 1 
ATOM 2200 C CA    . ALA A 1 284 ? -44.125 -54.200 32.072  1.00 35.08 284 A 1 
ATOM 2201 C C     . ALA A 1 284 ? -42.732 -54.682 31.553  1.00 32.57 284 A 1 
ATOM 2202 O O     . ALA A 1 284 ? -41.721 -54.240 32.084  1.00 31.09 284 A 1 
ATOM 2203 C CB    . ALA A 1 284 ? -44.750 -55.340 32.902  1.00 32.77 284 A 1 
ATOM 2204 N N     . GLY A 1 285 ? -42.672 -55.722 30.699  1.00 39.88 285 A 1 
ATOM 2205 C CA    . GLY A 1 285 ? -41.749 -56.876 30.886  1.00 40.73 285 A 1 
ATOM 2206 C C     . GLY A 1 285 ? -40.229 -56.818 30.557  1.00 38.09 285 A 1 
ATOM 2207 O O     . GLY A 1 285 ? -39.693 -55.787 30.183  1.00 36.74 285 A 1 
ATOM 2208 N N     . ALA A 1 286 ? -39.529 -57.949 30.743  1.00 31.04 286 A 1 
ATOM 2209 C CA    . ALA A 1 286 ? -38.207 -58.044 31.394  1.00 33.07 286 A 1 
ATOM 2210 C C     . ALA A 1 286 ? -36.990 -58.713 30.680  1.00 30.67 286 A 1 
ATOM 2211 O O     . ALA A 1 286 ? -35.863 -58.342 30.983  1.00 29.18 286 A 1 
ATOM 2212 C CB    . ALA A 1 286 ? -38.456 -58.810 32.700  1.00 30.98 286 A 1 
ATOM 2213 N N     . SER A 1 287 ? -37.123 -59.776 29.930  1.00 40.79 287 A 1 
ATOM 2214 C CA    . SER A 1 287 ? -36.133 -60.879 29.729  1.00 42.33 287 A 1 
ATOM 2215 C C     . SER A 1 287 ? -34.988 -60.620 28.722  1.00 39.77 287 A 1 
ATOM 2216 O O     . SER A 1 287 ? -35.047 -59.641 28.003  1.00 38.19 287 A 1 
ATOM 2217 C CB    . SER A 1 287 ? -36.937 -62.113 29.288  1.00 39.45 287 A 1 
ATOM 2218 O OG    . SER A 1 287 ? -37.561 -61.905 28.038  1.00 35.01 287 A 1 
ATOM 2219 N N     . ALA A 1 288 ? -33.911 -61.479 28.495  1.00 36.22 288 A 1 
ATOM 2220 C CA    . ALA A 1 288 ? -33.118 -62.362 29.372  1.00 38.44 288 A 1 
ATOM 2221 C C     . ALA A 1 288 ? -31.788 -62.895 28.740  1.00 36.39 288 A 1 
ATOM 2222 O O     . ALA A 1 288 ? -30.719 -62.565 29.228  1.00 33.98 288 A 1 
ATOM 2223 C CB    . ALA A 1 288 ? -33.948 -63.573 29.833  1.00 35.63 288 A 1 
ATOM 2224 N N     . TYR A 1 289 ? -31.811 -63.773 27.731  1.00 33.69 289 A 1 
ATOM 2225 C CA    . TYR A 1 289 ? -30.810 -64.824 27.360  1.00 36.59 289 A 1 
ATOM 2226 C C     . TYR A 1 289 ? -29.940 -64.472 26.111  1.00 33.32 289 A 1 
ATOM 2227 O O     . TYR A 1 289 ? -30.146 -63.403 25.557  1.00 32.09 289 A 1 
ATOM 2228 C CB    . TYR A 1 289 ? -31.642 -66.096 27.095  1.00 34.27 289 A 1 
ATOM 2229 C CG    . TYR A 1 289 ? -32.149 -66.871 28.289  1.00 34.61 289 A 1 
ATOM 2230 C CD1   . TYR A 1 289 ? -31.295 -67.744 28.986  1.00 36.51 289 A 1 
ATOM 2231 C CD2   . TYR A 1 289 ? -33.505 -66.794 28.662  1.00 37.31 289 A 1 
ATOM 2232 C CE1   . TYR A 1 289 ? -31.785 -68.526 30.053  1.00 34.19 289 A 1 
ATOM 2233 C CE2   . TYR A 1 289 ? -33.998 -67.569 29.731  1.00 34.09 289 A 1 
ATOM 2234 C CZ    . TYR A 1 289 ? -33.135 -68.441 30.423  1.00 34.58 289 A 1 
ATOM 2235 O OH    . TYR A 1 289 ? -33.606 -69.193 31.456  1.00 34.24 289 A 1 
ATOM 2236 N N     . THR A 1 290 ? -28.946 -65.231 25.526  1.00 44.16 290 A 1 
ATOM 2237 C CA    . THR A 1 290 ? -27.987 -66.322 25.879  1.00 46.96 290 A 1 
ATOM 2238 C C     . THR A 1 290 ? -26.702 -66.275 25.000  1.00 44.82 290 A 1 
ATOM 2239 O O     . THR A 1 290 ? -26.050 -65.262 25.010  1.00 41.84 290 A 1 
ATOM 2240 C CB    . THR A 1 290 ? -28.565 -67.762 25.755  1.00 42.26 290 A 1 
ATOM 2241 O OG1   . THR A 1 290 ? -29.479 -67.853 24.674  1.00 41.12 290 A 1 
ATOM 2242 C CG2   . THR A 1 290 ? -29.212 -68.290 27.008  1.00 46.07 290 A 1 
ATOM 2243 N N     . ASP A 1 291 ? -26.326 -67.273 24.204  1.00 42.20 291 A 1 
ATOM 2244 C CA    . ASP A 1 291 ? -25.186 -68.212 24.260  1.00 46.98 291 A 1 
ATOM 2245 C C     . ASP A 1 291 ? -23.896 -68.025 23.401  1.00 45.00 291 A 1 
ATOM 2246 O O     . ASP A 1 291 ? -22.853 -67.723 23.956  1.00 43.31 291 A 1 
ATOM 2247 C CB    . ASP A 1 291 ? -25.720 -69.633 23.966  1.00 42.24 291 A 1 
ATOM 2248 C CG    . ASP A 1 291 ? -26.347 -70.351 25.145  1.00 37.85 291 A 1 
ATOM 2249 O OD1   . ASP A 1 291 ? -25.808 -70.232 26.263  1.00 37.24 291 A 1 
ATOM 2250 O OD2   . ASP A 1 291 ? -27.366 -71.025 24.908  1.00 37.11 291 A 1 
ATOM 2251 N N     . SER A 1 292 ? -23.904 -68.415 22.091  1.00 35.42 292 A 1 
ATOM 2252 C CA    . SER A 1 292 ? -23.106 -69.579 21.624  1.00 38.60 292 A 1 
ATOM 2253 C C     . SER A 1 292 ? -21.797 -69.354 20.796  1.00 36.00 292 A 1 
ATOM 2254 O O     . SER A 1 292 ? -21.319 -68.241 20.664  1.00 34.59 292 A 1 
ATOM 2255 C CB    . SER A 1 292 ? -24.063 -70.560 20.914  1.00 36.45 292 A 1 
ATOM 2256 O OG    . SER A 1 292 ? -23.472 -71.815 20.713  1.00 33.84 292 A 1 
ATOM 2257 N N     . VAL A 1 293 ? -21.198 -70.456 20.247  1.00 34.19 293 A 1 
ATOM 2258 C CA    . VAL A 1 293 ? -19.778 -70.880 20.357  1.00 39.07 293 A 1 
ATOM 2259 C C     . VAL A 1 293 ? -18.850 -70.846 19.104  1.00 36.71 293 A 1 
ATOM 2260 O O     . VAL A 1 293 ? -17.688 -70.465 19.236  1.00 35.23 293 A 1 
ATOM 2261 C CB    . VAL A 1 293 ? -19.749 -72.353 20.849  1.00 36.32 293 A 1 
ATOM 2262 C CG1   . VAL A 1 293 ? -18.354 -72.831 21.270  1.00 34.75 293 A 1 
ATOM 2263 C CG2   . VAL A 1 293 ? -20.663 -72.621 22.056  1.00 39.91 293 A 1 
ATOM 2264 N N     . ASN A 1 294 ? -19.217 -71.429 17.978  1.00 37.45 294 A 1 
ATOM 2265 C CA    . ASN A 1 294 ? -18.390 -72.238 17.028  1.00 39.97 294 A 1 
ATOM 2266 C C     . ASN A 1 294 ? -17.441 -71.494 16.037  1.00 36.79 294 A 1 
ATOM 2267 O O     . ASN A 1 294 ? -17.555 -70.302 15.879  1.00 34.37 294 A 1 
ATOM 2268 C CB    . ASN A 1 294 ? -19.382 -73.110 16.229  1.00 38.15 294 A 1 
ATOM 2269 C CG    . ASN A 1 294 ? -19.883 -74.349 16.954  1.00 34.54 294 A 1 
ATOM 2270 O OD1   . ASN A 1 294 ? -19.285 -74.843 17.887  1.00 35.60 294 A 1 
ATOM 2271 N ND2   . ASN A 1 294 ? -20.983 -74.901 16.513  1.00 37.34 294 A 1 
ATOM 2272 N N     . ASN A 1 295 ? -16.548 -72.124 15.189  1.00 38.81 295 A 1 
ATOM 2273 C CA    . ASN A 1 295 ? -15.506 -73.165 15.382  1.00 40.61 295 A 1 
ATOM 2274 C C     . ASN A 1 295 ? -14.424 -73.212 14.245  1.00 38.39 295 A 1 
ATOM 2275 O O     . ASN A 1 295 ? -13.254 -73.334 14.545  1.00 35.66 295 A 1 
ATOM 2276 C CB    . ASN A 1 295 ? -16.145 -74.568 15.479  1.00 37.73 295 A 1 
ATOM 2277 C CG    . ASN A 1 295 ? -15.266 -75.621 16.148  1.00 33.67 295 A 1 
ATOM 2278 O OD1   . ASN A 1 295 ? -14.260 -75.352 16.762  1.00 34.32 295 A 1 
ATOM 2279 N ND2   . ASN A 1 295 ? -15.662 -76.877 16.072  1.00 34.93 295 A 1 
ATOM 2280 N N     . SER A 1 296 ? -14.768 -73.233 12.944  1.00 31.44 296 A 1 
ATOM 2281 C CA    . SER A 1 296 ? -14.161 -74.138 11.926  1.00 34.45 296 A 1 
ATOM 2282 C C     . SER A 1 296 ? -12.864 -73.728 11.158  1.00 32.49 296 A 1 
ATOM 2283 O O     . SER A 1 296 ? -12.427 -72.589 11.220  1.00 31.03 296 A 1 
ATOM 2284 C CB    . SER A 1 296 ? -15.244 -74.579 10.933  1.00 32.83 296 A 1 
ATOM 2285 O OG    . SER A 1 296 ? -14.871 -75.755 10.267  1.00 31.08 296 A 1 
ATOM 2286 N N     . ILE A 1 297 ? -12.256 -74.706 10.404  1.00 26.72 297 A 1 
ATOM 2287 C CA    . ILE A 1 297 ? -10.799 -74.996 10.282  1.00 29.78 297 A 1 
ATOM 2288 C C     . ILE A 1 297 ? -10.084 -74.700 8.916   1.00 28.78 297 A 1 
ATOM 2289 O O     . ILE A 1 297 ? -8.932  -74.277 8.920   1.00 27.15 297 A 1 
ATOM 2290 C CB    . ILE A 1 297 ? -10.626 -76.516 10.588  1.00 27.72 297 A 1 
ATOM 2291 C CG1   . ILE A 1 297 ? -11.173 -76.907 11.980  1.00 26.38 297 A 1 
ATOM 2292 C CG2   . ILE A 1 297 ? -9.162  -76.987 10.464  1.00 30.38 297 A 1 
ATOM 2293 C CD1   . ILE A 1 297 ? -11.297 -78.419 12.206  1.00 29.76 297 A 1 
ATOM 2294 N N     . SER A 1 298 ? -10.615 -75.089 7.786   1.00 33.10 298 A 1 
ATOM 2295 C CA    . SER A 1 298 ? -9.990  -75.710 6.566   1.00 34.42 298 A 1 
ATOM 2296 C C     . SER A 1 298 ? -9.100  -74.846 5.613   1.00 32.54 298 A 1 
ATOM 2297 O O     . SER A 1 298 ? -9.183  -73.636 5.695   1.00 31.23 298 A 1 
ATOM 2298 C CB    . SER A 1 298 ? -11.182 -76.266 5.782   1.00 33.08 298 A 1 
ATOM 2299 O OG    . SER A 1 298 ? -10.831 -77.268 4.874   1.00 30.52 298 A 1 
ATOM 2300 N N     . PHE A 1 299 ? -8.269  -75.312 4.583   1.00 33.26 299 A 1 
ATOM 2301 C CA    . PHE A 1 299 ? -7.201  -76.344 4.500   1.00 34.53 299 A 1 
ATOM 2302 C C     . PHE A 1 299 ? -6.162  -76.144 3.329   1.00 33.38 299 A 1 
ATOM 2303 O O     . PHE A 1 299 ? -4.990  -75.951 3.612   1.00 31.74 299 A 1 
ATOM 2304 C CB    . PHE A 1 299 ? -7.813  -77.747 4.345   1.00 31.98 299 A 1 
ATOM 2305 C CG    . PHE A 1 299 ? -7.044  -78.877 5.011   1.00 31.04 299 A 1 
ATOM 2306 C CD1   . PHE A 1 299 ? -5.916  -79.442 4.402   1.00 31.80 299 A 1 
ATOM 2307 C CD2   . PHE A 1 299 ? -7.484  -79.377 6.252   1.00 31.91 299 A 1 
ATOM 2308 C CE1   . PHE A 1 299 ? -5.223  -80.490 5.024   1.00 29.70 299 A 1 
ATOM 2309 C CE2   . PHE A 1 299 ? -6.798  -80.425 6.879   1.00 28.05 299 A 1 
ATOM 2310 C CZ    . PHE A 1 299 ? -5.664  -80.979 6.266   1.00 29.21 299 A 1 
ATOM 2311 N N     . SER A 1 300 ? -6.519  -76.286 2.051   1.00 33.94 300 A 1 
ATOM 2312 C CA    . SER A 1 300 ? -5.700  -76.758 0.876   1.00 37.01 300 A 1 
ATOM 2313 C C     . SER A 1 300 ? -5.235  -75.640 -0.104  1.00 35.18 300 A 1 
ATOM 2314 O O     . SER A 1 300 ? -5.573  -74.499 0.162   1.00 33.91 300 A 1 
ATOM 2315 C CB    . SER A 1 300 ? -6.628  -77.795 0.209   1.00 35.31 300 A 1 
ATOM 2316 O OG    . SER A 1 300 ? -6.059  -78.542 -0.800  1.00 32.53 300 A 1 
ATOM 2317 N N     . MET A 1 301 ? -4.540  -75.740 -1.302  1.00 32.46 301 A 1 
ATOM 2318 C CA    . MET A 1 301 ? -3.516  -76.520 -2.042  1.00 36.01 301 A 1 
ATOM 2319 C C     . MET A 1 301 ? -2.928  -75.547 -3.134  1.00 35.27 301 A 1 
ATOM 2320 O O     . MET A 1 301 ? -3.251  -74.360 -3.046  1.00 32.93 301 A 1 
ATOM 2321 C CB    . MET A 1 301 ? -4.200  -77.749 -2.689  1.00 33.93 301 A 1 
ATOM 2322 C CG    . MET A 1 301 ? -3.567  -79.087 -2.277  1.00 31.95 301 A 1 
ATOM 2323 S SD    . MET A 1 301 ? -4.283  -80.491 -3.164  1.00 32.32 301 A 1 
ATOM 2324 C CE    . MET A 1 301 ? -3.249  -81.821 -2.540  1.00 30.47 301 A 1 
ATOM 2325 N N     . GLU A 1 302 ? -2.131  -75.729 -4.216  1.00 30.45 302 A 1 
ATOM 2326 C CA    . GLU A 1 302 ? -1.164  -76.726 -4.690  1.00 34.64 302 A 1 
ATOM 2327 C C     . GLU A 1 302 ? -0.021  -76.144 -5.603  1.00 33.15 302 A 1 
ATOM 2328 O O     . GLU A 1 302 ? 1.117   -76.094 -5.169  1.00 30.65 302 A 1 
ATOM 2329 C CB    . GLU A 1 302 ? -1.899  -77.798 -5.531  1.00 32.13 302 A 1 
ATOM 2330 C CG    . GLU A 1 302 ? -1.022  -79.009 -5.898  1.00 29.96 302 A 1 
ATOM 2331 C CD    . GLU A 1 302 ? -1.785  -80.061 -6.724  1.00 29.21 302 A 1 
ATOM 2332 O OE1   . GLU A 1 302 ? -1.447  -81.248 -6.576  1.00 27.86 302 A 1 
ATOM 2333 O OE2   . GLU A 1 302 ? -2.690  -79.667 -7.484  1.00 28.88 302 A 1 
ATOM 2334 N N     . ALA A 1 303 ? -0.253  -75.799 -6.883  1.00 31.47 303 A 1 
ATOM 2335 C CA    . ALA A 1 303 ? 0.700   -75.764 -8.031  1.00 33.52 303 A 1 
ATOM 2336 C C     . ALA A 1 303 ? 1.423   -74.411 -8.272  1.00 31.37 303 A 1 
ATOM 2337 O O     . ALA A 1 303 ? 1.059   -73.416 -7.669  1.00 30.13 303 A 1 
ATOM 2338 C CB    . ALA A 1 303 ? -0.112  -76.181 -9.269  1.00 31.85 303 A 1 
ATOM 2339 N N     . GLY A 1 304 ? 2.408   -74.220 -9.194  1.00 32.88 304 A 1 
ATOM 2340 C CA    . GLY A 1 304 ? 3.290   -74.992 -10.081 1.00 34.68 304 A 1 
ATOM 2341 C C     . GLY A 1 304 ? 4.121   -74.021 -10.956 1.00 32.79 304 A 1 
ATOM 2342 O O     . GLY A 1 304 ? 3.939   -72.822 -10.843 1.00 30.99 304 A 1 
ATOM 2343 N N     . ILE A 1 305 ? 4.993   -74.320 -11.942 1.00 28.86 305 A 1 
ATOM 2344 C CA    . ILE A 1 305 ? 6.453   -74.558 -11.850 1.00 33.15 305 A 1 
ATOM 2345 C C     . ILE A 1 305 ? 7.333   -73.534 -12.627 1.00 31.36 305 A 1 
ATOM 2346 O O     . ILE A 1 305 ? 8.321   -73.075 -12.085 1.00 29.37 305 A 1 
ATOM 2347 C CB    . ILE A 1 305 ? 6.790   -75.983 -12.405 1.00 31.17 305 A 1 
ATOM 2348 C CG1   . ILE A 1 305 ? 6.037   -77.112 -11.662 1.00 29.58 305 A 1 
ATOM 2349 C CG2   . ILE A 1 305 ? 8.314   -76.265 -12.361 1.00 32.10 305 A 1 
ATOM 2350 C CD1   . ILE A 1 305 ? 6.189   -78.498 -12.304 1.00 31.08 305 A 1 
ATOM 2351 N N     . VAL A 1 306 ? 7.115   -73.276 -13.936 1.00 30.34 306 A 1 
ATOM 2352 C CA    . VAL A 1 306 ? 8.163   -73.240 -14.992 1.00 34.33 306 A 1 
ATOM 2353 C C     . VAL A 1 306 ? 9.041   -71.968 -15.051 1.00 31.43 306 A 1 
ATOM 2354 O O     . VAL A 1 306 ? 8.532   -70.862 -14.922 1.00 29.81 306 A 1 
ATOM 2355 C CB    . VAL A 1 306 ? 7.567   -73.551 -16.381 1.00 32.77 306 A 1 
ATOM 2356 C CG1   . VAL A 1 306 ? 8.635   -73.792 -17.449 1.00 30.29 306 A 1 
ATOM 2357 C CG2   . VAL A 1 306 ? 6.692   -74.810 -16.375 1.00 35.17 306 A 1 
ATOM 2358 N N     . PRO A 1 307 ? 10.382  -72.104 -15.300 1.00 33.11 307 A 1 
ATOM 2359 C CA    . PRO A 1 307 ? 11.411  -71.103 -14.973 1.00 36.49 307 A 1 
ATOM 2360 C C     . PRO A 1 307 ? 11.948  -70.222 -16.125 1.00 35.20 307 A 1 
ATOM 2361 O O     . PRO A 1 307 ? 13.027  -69.658 -15.943 1.00 32.90 307 A 1 
ATOM 2362 C CB    . PRO A 1 307 ? 12.539  -71.969 -14.412 1.00 33.58 307 A 1 
ATOM 2363 C CG    . PRO A 1 307 ? 12.530  -73.178 -15.347 1.00 33.23 307 A 1 
ATOM 2364 C CD    . PRO A 1 307 ? 11.035  -73.373 -15.584 1.00 38.26 307 A 1 
ATOM 2365 N N     . ASP A 1 308 ? 11.369  -70.209 -17.310 1.00 44.38 308 A 1 
ATOM 2366 C CA    . ASP A 1 308 ? 12.102  -70.057 -18.581 1.00 47.48 308 A 1 
ATOM 2367 C C     . ASP A 1 308 ? 13.016  -68.801 -18.709 1.00 44.97 308 A 1 
ATOM 2368 O O     . ASP A 1 308 ? 12.696  -67.694 -18.282 1.00 41.77 308 A 1 
ATOM 2369 C CB    . ASP A 1 308 ? 11.161  -70.218 -19.781 1.00 43.11 308 A 1 
ATOM 2370 C CG    . ASP A 1 308 ? 11.844  -70.837 -21.005 1.00 38.08 308 A 1 
ATOM 2371 O OD1   . ASP A 1 308 ? 13.085  -71.048 -20.969 1.00 37.20 308 A 1 
ATOM 2372 O OD2   . ASP A 1 308 ? 11.121  -71.106 -21.976 1.00 38.25 308 A 1 
ATOM 2373 N N     . ASN A 1 309 ? 14.215  -69.018 -19.325 1.00 41.71 309 A 1 
ATOM 2374 C CA    . ASN A 1 309 ? 15.477  -68.306 -19.030 1.00 44.41 309 A 1 
ATOM 2375 C C     . ASN A 1 309 ? 15.832  -67.113 -19.936 1.00 40.70 309 A 1 
ATOM 2376 O O     . ASN A 1 309 ? 16.957  -66.618 -19.844 1.00 37.81 309 A 1 
ATOM 2377 C CB    . ASN A 1 309 ? 16.606  -69.352 -19.114 1.00 40.82 309 A 1 
ATOM 2378 C CG    . ASN A 1 309 ? 17.167  -69.819 -17.783 1.00 36.75 309 A 1 
ATOM 2379 O OD1   . ASN A 1 309 ? 17.175  -69.141 -16.783 1.00 36.63 309 A 1 
ATOM 2380 N ND2   . ASN A 1 309 ? 17.730  -71.008 -17.769 1.00 37.65 309 A 1 
ATOM 2381 N N     . THR A 1 310 ? 15.020  -66.708 -20.910 1.00 40.25 310 A 1 
ATOM 2382 C CA    . THR A 1 310 ? 15.520  -66.138 -22.179 1.00 43.32 310 A 1 
ATOM 2383 C C     . THR A 1 310 ? 16.353  -64.859 -21.997 1.00 40.88 310 A 1 
ATOM 2384 O O     . THR A 1 310 ? 15.852  -63.801 -21.596 1.00 38.57 310 A 1 
ATOM 2385 C CB    . THR A 1 310 ? 14.414  -65.914 -23.217 1.00 38.82 310 A 1 
ATOM 2386 O OG1   . THR A 1 310 ? 13.302  -66.742 -22.998 1.00 35.25 310 A 1 
ATOM 2387 C CG2   . THR A 1 310 ? 14.926  -66.227 -24.618 1.00 38.17 310 A 1 
ATOM 2388 N N     . VAL A 1 311 ? 17.651  -64.970 -22.400 1.00 30.19 311 A 1 
ATOM 2389 C CA    . VAL A 1 311 ? 18.775  -64.053 -22.053 1.00 34.89 311 A 1 
ATOM 2390 C C     . VAL A 1 311 ? 18.845  -62.785 -22.933 1.00 33.18 311 A 1 
ATOM 2391 O O     . VAL A 1 311 ? 19.930  -62.374 -23.334 1.00 30.84 311 A 1 
ATOM 2392 C CB    . VAL A 1 311 ? 20.109  -64.833 -22.082 1.00 31.87 311 A 1 
ATOM 2393 C CG1   . VAL A 1 311 ? 21.272  -64.099 -21.411 1.00 29.96 311 A 1 
ATOM 2394 C CG2   . VAL A 1 311 ? 20.020  -66.189 -21.378 1.00 34.23 311 A 1 
ATOM 2395 N N     . GLN A 1 312 ? 17.735  -62.172 -23.323 1.00 42.47 312 A 1 
ATOM 2396 C CA    . GLN A 1 312 ? 17.800  -61.165 -24.388 1.00 44.74 312 A 1 
ATOM 2397 C C     . GLN A 1 312 ? 18.764  -60.008 -24.093 1.00 43.31 312 A 1 
ATOM 2398 O O     . GLN A 1 312 ? 18.833  -59.460 -22.989 1.00 41.65 312 A 1 
ATOM 2399 C CB    . GLN A 1 312 ? 16.408  -60.643 -24.793 1.00 40.99 312 A 1 
ATOM 2400 C CG    . GLN A 1 312 ? 15.805  -61.493 -25.917 1.00 38.75 312 A 1 
ATOM 2401 C CD    . GLN A 1 312 ? 14.592  -60.849 -26.582 1.00 36.96 312 A 1 
ATOM 2402 O OE1   . GLN A 1 312 ? 14.087  -59.815 -26.194 1.00 37.23 312 A 1 
ATOM 2403 N NE2   . GLN A 1 312 ? 14.095  -61.434 -27.651 1.00 35.47 312 A 1 
ATOM 2404 N N     . SER A 1 313 ? 19.521  -59.648 -25.149 1.00 38.89 313 A 1 
ATOM 2405 C CA    . SER A 1 313 ? 20.660  -58.733 -25.104 1.00 41.02 313 A 1 
ATOM 2406 C C     . SER A 1 313 ? 20.260  -57.332 -24.637 1.00 38.84 313 A 1 
ATOM 2407 O O     . SER A 1 313 ? 19.578  -56.596 -25.346 1.00 36.80 313 A 1 
ATOM 2408 C CB    . SER A 1 313 ? 21.303  -58.656 -26.481 1.00 38.09 313 A 1 
ATOM 2409 O OG    . SER A 1 313 ? 20.354  -58.322 -27.470 1.00 37.12 313 A 1 
ATOM 2410 N N     . SER A 1 314 ? 20.760  -56.962 -23.469 1.00 39.67 314 A 1 
ATOM 2411 C CA    . SER A 1 314 ? 20.619  -55.616 -22.919 1.00 42.46 314 A 1 
ATOM 2412 C C     . SER A 1 314 ? 21.460  -54.621 -23.716 1.00 39.22 314 A 1 
ATOM 2413 O O     . SER A 1 314 ? 22.608  -54.354 -23.379 1.00 37.60 314 A 1 
ATOM 2414 C CB    . SER A 1 314 ? 21.006  -55.607 -21.438 1.00 38.94 314 A 1 
ATOM 2415 O OG    . SER A 1 314 ? 22.324  -56.083 -21.248 1.00 38.02 314 A 1 
ATOM 2416 N N     . ILE A 1 315 ? 20.895  -54.087 -24.803 1.00 37.15 315 A 1 
ATOM 2417 C CA    . ILE A 1 315 ? 21.526  -52.968 -25.505 1.00 39.64 315 A 1 
ATOM 2418 C C     . ILE A 1 315 ? 21.599  -51.808 -24.514 1.00 37.20 315 A 1 
ATOM 2419 O O     . ILE A 1 315 ? 20.576  -51.226 -24.139 1.00 35.23 315 A 1 
ATOM 2420 C CB    . ILE A 1 315 ? 20.784  -52.603 -26.808 1.00 36.08 315 A 1 
ATOM 2421 C CG1   . ILE A 1 315 ? 20.810  -53.791 -27.796 1.00 35.38 315 A 1 
ATOM 2422 C CG2   . ILE A 1 315 ? 21.424  -51.353 -27.453 1.00 38.47 315 A 1 
ATOM 2423 C CD1   . ILE A 1 315 ? 20.015  -53.577 -29.078 1.00 35.94 315 A 1 
ATOM 2424 N N     . LEU A 1 316 ? 22.832  -51.514 -24.091 1.00 35.93 316 A 1 
ATOM 2425 C CA    . LEU A 1 316 ? 23.173  -50.347 -23.276 1.00 39.21 316 A 1 
ATOM 2426 C C     . LEU A 1 316 ? 22.861  -49.072 -24.064 1.00 36.24 316 A 1 
ATOM 2427 O O     . LEU A 1 316 ? 23.745  -48.483 -24.694 1.00 34.37 316 A 1 
ATOM 2428 C CB    . LEU A 1 316 ? 24.669  -50.410 -22.888 1.00 35.73 316 A 1 
ATOM 2429 C CG    . LEU A 1 316 ? 25.005  -51.365 -21.742 1.00 33.84 316 A 1 
ATOM 2430 C CD1   . LEU A 1 316 ? 26.509  -51.641 -21.708 1.00 35.51 316 A 1 
ATOM 2431 C CD2   . LEU A 1 316 ? 24.603  -50.765 -20.387 1.00 39.32 316 A 1 
ATOM 2432 N N     . ARG A 1 317 ? 21.602  -48.631 -24.048 1.00 40.50 317 A 1 
ATOM 2433 C CA    . ARG A 1 317 ? 21.283  -47.278 -24.511 1.00 42.70 317 A 1 
ATOM 2434 C C     . ARG A 1 317 ? 22.066  -46.308 -23.632 1.00 39.69 317 A 1 
ATOM 2435 O O     . ARG A 1 317 ? 21.941  -46.401 -22.409 1.00 37.14 317 A 1 
ATOM 2436 C CB    . ARG A 1 317 ? 19.774  -46.986 -24.463 1.00 39.23 317 A 1 
ATOM 2437 C CG    . ARG A 1 317 ? 19.140  -47.146 -25.852 1.00 36.01 317 A 1 
ATOM 2438 C CD    . ARG A 1 317 ? 17.668  -46.706 -25.849 1.00 33.78 317 A 1 
ATOM 2439 N NE    . ARG A 1 317 ? 17.106  -46.707 -27.200 1.00 30.71 317 A 1 
ATOM 2440 C CZ    . ARG A 1 317 ? 15.863  -46.399 -27.545 1.00 28.57 317 A 1 
ATOM 2441 N NH1   . ARG A 1 317 ? 14.972  -46.063 -26.645 1.00 27.24 317 A 1 
ATOM 2442 N NH2   . ARG A 1 317 ? 15.494  -46.410 -28.787 1.00 26.44 317 A 1 
ATOM 2443 N N     . PRO A 1 318 ? 22.891  -45.410 -24.210 1.00 31.94 318 A 1 
ATOM 2444 C CA    . PRO A 1 318 ? 23.664  -44.477 -23.429 1.00 35.57 318 A 1 
ATOM 2445 C C     . PRO A 1 318 ? 22.708  -43.650 -22.575 1.00 34.21 318 A 1 
ATOM 2446 O O     . PRO A 1 318 ? 21.643  -43.235 -23.052 1.00 32.47 318 A 1 
ATOM 2447 C CB    . PRO A 1 318 ? 24.462  -43.633 -24.425 1.00 32.16 318 A 1 
ATOM 2448 C CG    . PRO A 1 318 ? 23.627  -43.699 -25.702 1.00 31.75 318 A 1 
ATOM 2449 C CD    . PRO A 1 318 ? 23.023  -45.115 -25.623 1.00 36.99 318 A 1 
ATOM 2450 N N     . ALA A 1 319 ? 23.072  -43.449 -21.318 1.00 34.79 319 A 1 
ATOM 2451 C CA    . ALA A 1 319 ? 22.282  -42.647 -20.388 1.00 37.21 319 A 1 
ATOM 2452 C C     . ALA A 1 319 ? 22.134  -41.234 -20.971 1.00 35.26 319 A 1 
ATOM 2453 O O     . ALA A 1 319 ? 23.098  -40.470 -21.022 1.00 33.66 319 A 1 
ATOM 2454 C CB    . ALA A 1 319 ? 22.961  -42.649 -19.020 1.00 33.86 319 A 1 
ATOM 2455 N N     . GLY A 1 320 ? 20.962  -40.946 -21.501 1.00 35.08 320 A 1 
ATOM 2456 C CA    . GLY A 1 320 ? 20.667  -39.661 -22.127 1.00 37.43 320 A 1 
ATOM 2457 C C     . GLY A 1 320 ? 20.894  -38.536 -21.127 1.00 37.08 320 A 1 
ATOM 2458 O O     . GLY A 1 320 ? 20.634  -38.692 -19.936 1.00 34.57 320 A 1 
ATOM 2459 N N     . ALA A 1 321 ? 21.393  -37.405 -21.627 1.00 34.03 321 A 1 
ATOM 2460 C CA    . ALA A 1 321 ? 21.624  -36.224 -20.810 1.00 36.22 321 A 1 
ATOM 2461 C C     . ALA A 1 321 ? 20.333  -35.887 -20.063 1.00 34.65 321 A 1 
ATOM 2462 O O     . ALA A 1 321 ? 19.318  -35.578 -20.691 1.00 33.70 321 A 1 
ATOM 2463 C CB    . ALA A 1 321 ? 22.078  -35.071 -21.706 1.00 33.54 321 A 1 
ATOM 2464 N N     . ILE A 1 322 ? 20.372  -35.986 -18.728 1.00 31.57 322 A 1 
ATOM 2465 C CA    . ILE A 1 322 ? 19.273  -35.530 -17.889 1.00 33.76 322 A 1 
ATOM 2466 C C     . ILE A 1 322 ? 19.139  -34.044 -18.181 1.00 33.45 322 A 1 
ATOM 2467 O O     . ILE A 1 322 ? 20.019  -33.267 -17.807 1.00 32.00 322 A 1 
ATOM 2468 C CB    . ILE A 1 322 ? 19.527  -35.821 -16.397 1.00 31.08 322 A 1 
ATOM 2469 C CG1   . ILE A 1 322 ? 19.668  -37.344 -16.167 1.00 29.37 322 A 1 
ATOM 2470 C CG2   . ILE A 1 322 ? 18.388  -35.254 -15.537 1.00 32.39 322 A 1 
ATOM 2471 C CD1   . ILE A 1 322 ? 20.094  -37.733 -14.749 1.00 30.97 322 A 1 
ATOM 2472 N N     . GLY A 1 323 ? 18.090  -33.668 -18.896 1.00 35.37 323 A 1 
ATOM 2473 C CA    . GLY A 1 323 ? 17.771  -32.278 -19.166 1.00 36.72 323 A 1 
ATOM 2474 C C     . GLY A 1 323 ? 17.454  -31.595 -17.843 1.00 35.54 323 A 1 
ATOM 2475 O O     . GLY A 1 323 ? 16.302  -31.582 -17.421 1.00 34.52 323 A 1 
ATOM 2476 N N     . LEU A 1 324 ? 18.493  -31.057 -17.211 1.00 34.01 324 A 1 
ATOM 2477 C CA    . LEU A 1 324 ? 18.420  -30.241 -15.986 1.00 35.59 324 A 1 
ATOM 2478 C C     . LEU A 1 324 ? 17.600  -28.954 -16.181 1.00 34.97 324 A 1 
ATOM 2479 O O     . LEU A 1 324 ? 17.352  -28.246 -15.207 1.00 32.62 324 A 1 
ATOM 2480 C CB    . LEU A 1 324 ? 19.837  -29.892 -15.515 1.00 30.82 324 A 1 
ATOM 2481 C CG    . LEU A 1 324 ? 20.480  -30.954 -14.620 1.00 28.40 324 A 1 
ATOM 2482 C CD1   . LEU A 1 324 ? 21.967  -30.662 -14.457 1.00 30.01 324 A 1 
ATOM 2483 C CD2   . LEU A 1 324 ? 19.841  -30.959 -13.219 1.00 33.07 324 A 1 
ATOM 2484 N N     . PHE A 1 325 ? 17.137  -28.674 -17.375 1.00 34.44 325 A 1 
ATOM 2485 C CA    . PHE A 1 325 ? 16.082  -27.715 -17.658 1.00 35.72 325 A 1 
ATOM 2486 C C     . PHE A 1 325 ? 14.718  -28.274 -17.222 1.00 35.63 325 A 1 
ATOM 2487 O O     . PHE A 1 325 ? 13.767  -28.292 -18.000 1.00 32.79 325 A 1 
ATOM 2488 C CB    . PHE A 1 325 ? 16.100  -27.319 -19.135 1.00 31.44 325 A 1 
ATOM 2489 C CG    . PHE A 1 325 ? 17.396  -26.694 -19.591 1.00 28.70 325 A 1 
ATOM 2490 C CD1   . PHE A 1 325 ? 17.669  -25.348 -19.306 1.00 28.28 325 A 1 
ATOM 2491 C CD2   . PHE A 1 325 ? 18.343  -27.463 -20.303 1.00 28.55 325 A 1 
ATOM 2492 C CE1   . PHE A 1 325 ? 18.869  -24.773 -19.735 1.00 27.10 325 A 1 
ATOM 2493 C CE2   . PHE A 1 325 ? 19.546  -26.885 -20.730 1.00 26.05 325 A 1 
ATOM 2494 C CZ    . PHE A 1 325 ? 19.803  -25.541 -20.450 1.00 28.08 325 A 1 
ATOM 2495 N N     . SER A 1 326 ? 14.605  -28.715 -15.977 1.00 30.80 326 A 1 
ATOM 2496 C CA    . SER A 1 326 ? 13.340  -28.644 -15.273 1.00 33.67 326 A 1 
ATOM 2497 C C     . SER A 1 326 ? 12.967  -27.176 -15.280 1.00 33.74 326 A 1 
ATOM 2498 O O     . SER A 1 326 ? 13.540  -26.389 -14.517 1.00 31.87 326 A 1 
ATOM 2499 C CB    . SER A 1 326 ? 13.447  -29.195 -13.850 1.00 30.83 326 A 1 
ATOM 2500 O OG    . SER A 1 326 ? 14.482  -28.572 -13.123 1.00 28.68 326 A 1 
ATOM 2501 N N     . SER A 1 327 ? 12.118  -26.789 -16.231 1.00 32.16 327 A 1 
ATOM 2502 C CA    . SER A 1 327 ? 11.642  -25.416 -16.363 1.00 32.94 327 A 1 
ATOM 2503 C C     . SER A 1 327 ? 11.203  -24.983 -14.973 1.00 32.63 327 A 1 
ATOM 2504 O O     . SER A 1 327 ? 10.437  -25.721 -14.356 1.00 30.40 327 A 1 
ATOM 2505 C CB    . SER A 1 327 ? 10.471  -25.308 -17.347 1.00 30.07 327 A 1 
ATOM 2506 O OG    . SER A 1 327 ? 10.062  -26.532 -17.884 1.00 28.44 327 A 1 
ATOM 2507 N N     . PRO A 1 328 ? 11.730  -23.871 -14.436 1.00 30.90 328 A 1 
ATOM 2508 C CA    . PRO A 1 328 ? 11.393  -23.445 -13.097 1.00 31.53 328 A 1 
ATOM 2509 C C     . PRO A 1 328 ? 9.873   -23.398 -13.044 1.00 31.37 328 A 1 
ATOM 2510 O O     . PRO A 1 328 ? 9.261   -22.663 -13.814 1.00 29.71 328 A 1 
ATOM 2511 C CB    . PRO A 1 328 ? 12.042  -22.069 -12.909 1.00 28.70 328 A 1 
ATOM 2512 C CG    . PRO A 1 328 ? 12.264  -21.570 -14.328 1.00 28.46 328 A 1 
ATOM 2513 C CD    . PRO A 1 328 ? 12.506  -22.856 -15.116 1.00 32.12 328 A 1 
ATOM 2514 N N     . SER A 1 329 ? 9.292   -24.304 -12.260 1.00 31.06 329 A 1 
ATOM 2515 C CA    . SER A 1 329 ? 7.848   -24.481 -12.210 1.00 32.16 329 A 1 
ATOM 2516 C C     . SER A 1 329 ? 7.270   -23.097 -11.973 1.00 32.18 329 A 1 
ATOM 2517 O O     . SER A 1 329 ? 7.704   -22.444 -11.026 1.00 30.72 329 A 1 
ATOM 2518 C CB    . SER A 1 329 ? 7.437   -25.435 -11.089 1.00 29.90 329 A 1 
ATOM 2519 O OG    . SER A 1 329 ? 7.993   -25.024 -9.855  1.00 27.66 329 A 1 
ATOM 2520 N N     . LEU A 1 330 ? 6.369   -22.659 -12.868 1.00 35.24 330 A 1 
ATOM 2521 C CA    . LEU A 1 330 ? 5.641   -21.410 -12.675 1.00 34.45 330 A 1 
ATOM 2522 C C     . LEU A 1 330 ? 5.276   -21.367 -11.197 1.00 34.81 330 A 1 
ATOM 2523 O O     . LEU A 1 330 ? 4.572   -22.265 -10.742 1.00 32.51 330 A 1 
ATOM 2524 C CB    . LEU A 1 330 ? 4.368   -21.418 -13.529 1.00 30.52 330 A 1 
ATOM 2525 C CG    . LEU A 1 330 ? 4.591   -20.970 -14.986 1.00 27.02 330 A 1 
ATOM 2526 C CD1   . LEU A 1 330 ? 3.411   -21.382 -15.849 1.00 27.78 330 A 1 
ATOM 2527 C CD2   . LEU A 1 330 ? 4.752   -19.448 -15.061 1.00 29.88 330 A 1 
ATOM 2528 N N     . GLN A 1 331 ? 5.838   -20.406 -10.443 1.00 37.89 331 A 1 
ATOM 2529 C CA    . GLN A 1 331 ? 5.516   -20.282 -9.023  1.00 39.18 331 A 1 
ATOM 2530 C C     . GLN A 1 331 ? 4.025   -19.986 -8.997  1.00 39.62 331 A 1 
ATOM 2531 O O     . GLN A 1 331 ? 3.605   -18.849 -9.215  1.00 37.16 331 A 1 
ATOM 2532 C CB    . GLN A 1 331 ? 6.316   -19.176 -8.317  1.00 36.04 331 A 1 
ATOM 2533 C CG    . GLN A 1 331 ? 7.607   -19.685 -7.686  1.00 31.55 331 A 1 
ATOM 2534 C CD    . GLN A 1 331 ? 8.297   -18.654 -6.811  1.00 28.74 331 A 1 
ATOM 2535 O OE1   . GLN A 1 331 ? 8.092   -17.449 -6.894  1.00 26.30 331 A 1 
ATOM 2536 N NE2   . GLN A 1 331 ? 9.162   -19.066 -5.901  1.00 26.18 331 A 1 
ATOM 2537 N N     . THR A 1 332 ? 3.241   -21.045 -8.849  1.00 38.33 332 A 1 
ATOM 2538 C CA    . THR A 1 332 ? 1.837   -20.921 -8.506  1.00 40.23 332 A 1 
ATOM 2539 C C     . THR A 1 332 ? 1.821   -19.930 -7.363  1.00 41.19 332 A 1 
ATOM 2540 O O     . THR A 1 332 ? 2.604   -20.132 -6.421  1.00 38.71 332 A 1 
ATOM 2541 C CB    . THR A 1 332 ? 1.235   -22.262 -8.064  1.00 36.46 332 A 1 
ATOM 2542 O OG1   . THR A 1 332 ? 2.133   -22.972 -7.237  1.00 33.03 332 A 1 
ATOM 2543 C CG2   . THR A 1 332 ? 0.931   -23.144 -9.267  1.00 33.29 332 A 1 
ATOM 2544 N N     . PRO A 1 333 ? 1.084   -18.821 -7.477  1.00 46.41 333 A 1 
ATOM 2545 C CA    . PRO A 1 333 ? 1.067   -17.816 -6.434  1.00 45.25 333 A 1 
ATOM 2546 C C     . PRO A 1 333 ? 0.877   -18.571 -5.126  1.00 46.23 333 A 1 
ATOM 2547 O O     . PRO A 1 333 ? -0.041  -19.387 -5.028  1.00 44.87 333 A 1 
ATOM 2548 C CB    . PRO A 1 333 ? -0.095  -16.874 -6.767  1.00 41.87 333 A 1 
ATOM 2549 C CG    . PRO A 1 333 ? -0.948  -17.671 -7.744  1.00 40.32 333 A 1 
ATOM 2550 C CD    . PRO A 1 333 ? 0.066   -18.558 -8.455  1.00 42.34 333 A 1 
ATOM 2551 N N     . LEU A 1 334 ? 1.816   -18.392 -4.183  1.00 57.51 334 A 1 
ATOM 2552 C CA    . LEU A 1 334 ? 1.831   -19.100 -2.895  1.00 56.90 334 A 1 
ATOM 2553 C C     . LEU A 1 334 ? 0.628   -18.639 -2.080  1.00 59.48 334 A 1 
ATOM 2554 O O     . LEU A 1 334 ? 0.753   -17.901 -1.094  1.00 55.08 334 A 1 
ATOM 2555 C CB    . LEU A 1 334 ? 3.170   -18.860 -2.164  1.00 50.42 334 A 1 
ATOM 2556 C CG    . LEU A 1 334 ? 4.373   -19.642 -2.708  1.00 45.03 334 A 1 
ATOM 2557 C CD1   . LEU A 1 334 ? 5.672   -19.087 -2.114  1.00 42.54 334 A 1 
ATOM 2558 C CD2   . LEU A 1 334 ? 4.291   -21.131 -2.335  1.00 41.84 334 A 1 
ATOM 2559 N N     . HIS A 1 335 ? -0.542  -18.996 -2.558  1.00 59.66 335 A 1 
ATOM 2560 C CA    . HIS A 1 335 ? -1.793  -18.826 -1.872  1.00 59.86 335 A 1 
ATOM 2561 C C     . HIS A 1 335 ? -1.728  -19.812 -0.726  1.00 61.86 335 A 1 
ATOM 2562 O O     . HIS A 1 335 ? -1.726  -21.026 -0.941  1.00 56.17 335 A 1 
ATOM 2563 C CB    . HIS A 1 335 ? -2.968  -19.056 -2.823  1.00 52.30 335 A 1 
ATOM 2564 C CG    . HIS A 1 335 ? -4.173  -18.261 -2.396  1.00 45.89 335 A 1 
ATOM 2565 N ND1   . HIS A 1 335 ? -4.389  -16.939 -2.701  1.00 41.50 335 A 1 
ATOM 2566 C CD2   . HIS A 1 335 ? -5.217  -18.682 -1.634  1.00 39.81 335 A 1 
ATOM 2567 C CE1   . HIS A 1 335 ? -5.549  -16.577 -2.127  1.00 37.04 335 A 1 
ATOM 2568 N NE2   . HIS A 1 335 ? -6.084  -17.600 -1.470  1.00 38.04 335 A 1 
ATOM 2569 N N     . PHE A 1 336 ? -1.548  -19.278 0.476   1.00 55.76 336 A 1 
ATOM 2570 C CA    . PHE A 1 336 ? -1.535  -20.125 1.649   1.00 54.48 336 A 1 
ATOM 2571 C C     . PHE A 1 336 ? -2.806  -20.964 1.641   1.00 57.46 336 A 1 
ATOM 2572 O O     . PHE A 1 336 ? -3.903  -20.466 1.355   1.00 53.97 336 A 1 
ATOM 2573 C CB    . PHE A 1 336 ? -1.399  -19.295 2.930   1.00 47.67 336 A 1 
ATOM 2574 C CG    . PHE A 1 336 ? 0.046   -19.030 3.295   1.00 46.75 336 A 1 
ATOM 2575 C CD1   . PHE A 1 336 ? 0.737   -19.952 4.083   1.00 45.51 336 A 1 
ATOM 2576 C CD2   . PHE A 1 336 ? 0.715   -17.914 2.799   1.00 43.35 336 A 1 
ATOM 2577 C CE1   . PHE A 1 336 ? 2.100   -19.763 4.372   1.00 39.79 336 A 1 
ATOM 2578 C CE2   . PHE A 1 336 ? 2.079   -17.726 3.088   1.00 40.27 336 A 1 
ATOM 2579 C CZ    . PHE A 1 336 ? 2.783   -18.653 3.868   1.00 41.53 336 A 1 
ATOM 2580 N N     . SER A 1 337 ? -2.663  -22.249 1.966   1.00 71.02 337 A 1 
ATOM 2581 C CA    . SER A 1 337 ? -3.826  -23.096 2.196   1.00 73.78 337 A 1 
ATOM 2582 C C     . SER A 1 337 ? -4.759  -22.410 3.198   1.00 76.93 337 A 1 
ATOM 2583 O O     . SER A 1 337 ? -4.299  -21.658 4.068   1.00 70.85 337 A 1 
ATOM 2584 C CB    . SER A 1 337 ? -3.385  -24.470 2.702   1.00 64.76 337 A 1 
ATOM 2585 O OG    . SER A 1 337 ? -2.787  -24.385 3.976   1.00 54.38 337 A 1 
ATOM 2586 N N     . SER A 1 338 ? -6.061  -22.657 3.114   1.00 76.71 338 A 1 
ATOM 2587 C CA    . SER A 1 338 ? -7.037  -22.050 4.026   1.00 78.98 338 A 1 
ATOM 2588 C C     . SER A 1 338 ? -6.611  -22.170 5.502   1.00 81.57 338 A 1 
ATOM 2589 O O     . SER A 1 338 ? -6.686  -21.198 6.249   1.00 77.42 338 A 1 
ATOM 2590 C CB    . SER A 1 338 ? -8.409  -22.692 3.802   1.00 71.12 338 A 1 
ATOM 2591 O OG    . SER A 1 338 ? -9.352  -22.137 4.691   1.00 60.49 338 A 1 
ATOM 2592 N N     . LYS A 1 339 ? -6.015  -23.323 5.878   1.00 83.00 339 A 1 
ATOM 2593 C CA    . LYS A 1 339 ? -5.474  -23.565 7.220   1.00 84.59 339 A 1 
ATOM 2594 C C     . LYS A 1 339 ? -4.269  -22.667 7.555   1.00 86.45 339 A 1 
ATOM 2595 O O     . LYS A 1 339 ? -4.162  -22.154 8.670   1.00 83.21 339 A 1 
ATOM 2596 C CB    . LYS A 1 339 ? -5.057  -25.031 7.365   1.00 80.50 339 A 1 
ATOM 2597 C CG    . LYS A 1 339 ? -6.252  -25.986 7.330   1.00 69.83 339 A 1 
ATOM 2598 C CD    . LYS A 1 339 ? -5.802  -27.427 7.593   1.00 64.37 339 A 1 
ATOM 2599 C CE    . LYS A 1 339 ? -7.010  -28.358 7.608   1.00 54.57 339 A 1 
ATOM 2600 N NZ    . LYS A 1 339 ? -6.635  -29.771 7.888   1.00 47.48 339 A 1 
ATOM 2601 N N     . GLU A 1 340 ? -3.341  -22.455 6.611   1.00 82.91 340 A 1 
ATOM 2602 C CA    . GLU A 1 340 ? -2.191  -21.576 6.827   1.00 83.91 340 A 1 
ATOM 2603 C C     . GLU A 1 340 ? -2.645  -20.121 6.943   1.00 85.79 340 A 1 
ATOM 2604 O O     . GLU A 1 340 ? -2.205  -19.415 7.850   1.00 82.95 340 A 1 
ATOM 2605 C CB    . GLU A 1 340 ? -1.167  -21.730 5.711   1.00 79.46 340 A 1 
ATOM 2606 C CG    . GLU A 1 340 ? -0.372  -23.041 5.814   1.00 68.92 340 A 1 
ATOM 2607 C CD    . GLU A 1 340 ? 0.435   -23.329 4.549   1.00 62.71 340 A 1 
ATOM 2608 O OE1   . GLU A 1 340 ? 1.584   -23.809 4.690   1.00 56.76 340 A 1 
ATOM 2609 O OE2   . GLU A 1 340 ? -0.109  -23.112 3.444   1.00 56.69 340 A 1 
ATOM 2610 N N     . ARG A 1 341 ? -3.582  -19.677 6.087   1.00 84.71 341 A 1 
ATOM 2611 C CA    . ARG A 1 341 ? -4.170  -18.337 6.168   1.00 86.48 341 A 1 
ATOM 2612 C C     . ARG A 1 341 ? -4.862  -18.121 7.516   1.00 87.94 341 A 1 
ATOM 2613 O O     . ARG A 1 341 ? -4.641  -17.093 8.147   1.00 86.18 341 A 1 
ATOM 2614 C CB    . ARG A 1 341 ? -5.116  -18.115 4.989   1.00 84.38 341 A 1 
ATOM 2615 C CG    . ARG A 1 341 ? -5.615  -16.667 4.926   1.00 79.75 341 A 1 
ATOM 2616 C CD    . ARG A 1 341 ? -6.495  -16.431 3.678   1.00 78.37 341 A 1 
ATOM 2617 N NE    . ARG A 1 341 ? -7.062  -15.075 3.683   1.00 77.11 341 A 1 
ATOM 2618 C CZ    . ARG A 1 341 ? -8.085  -14.687 4.435   1.00 76.94 341 A 1 
ATOM 2619 N NH1   . ARG A 1 341 ? -8.740  -15.525 5.177   1.00 68.15 341 A 1 
ATOM 2620 N NH2   . ARG A 1 341 ? -8.455  -13.443 4.470   1.00 71.82 341 A 1 
ATOM 2621 N N     . GLU A 1 342 ? -5.620  -19.086 7.994   1.00 87.43 342 A 1 
ATOM 2622 C CA    . GLU A 1 342 ? -6.261  -19.038 9.312   1.00 88.25 342 A 1 
ATOM 2623 C C     . GLU A 1 342 ? -5.230  -18.887 10.444  1.00 89.59 342 A 1 
ATOM 2624 O O     . GLU A 1 342 ? -5.386  -18.026 11.321  1.00 88.11 342 A 1 
ATOM 2625 C CB    . GLU A 1 342 ? -7.116  -20.293 9.493   1.00 85.93 342 A 1 
ATOM 2626 C CG    . GLU A 1 342 ? -7.982  -20.222 10.754  1.00 72.98 342 A 1 
ATOM 2627 C CD    . GLU A 1 342 ? -8.880  -21.453 10.957  1.00 67.16 342 A 1 
ATOM 2628 O OE1   . GLU A 1 342 ? -9.768  -21.365 11.831  1.00 59.93 342 A 1 
ATOM 2629 O OE2   . GLU A 1 342 ? -8.654  -22.469 10.273  1.00 59.69 342 A 1 
ATOM 2630 N N     . ALA A 1 343 ? -4.103  -19.621 10.379  1.00 89.50 343 A 1 
ATOM 2631 C CA    . ALA A 1 343 ? -3.002  -19.466 11.332  1.00 88.90 343 A 1 
ATOM 2632 C C     . ALA A 1 343 ? -2.391  -18.052 11.299  1.00 89.65 343 A 1 
ATOM 2633 O O     . ALA A 1 343 ? -2.067  -17.482 12.344  1.00 87.94 343 A 1 
ATOM 2634 C CB    . ALA A 1 343 ? -1.956  -20.553 11.051  1.00 86.80 343 A 1 
ATOM 2635 N N     . ARG A 1 344 ? -2.278  -17.418 10.113  1.00 91.59 344 A 1 
ATOM 2636 C CA    . ARG A 1 344 ? -1.811  -16.026 9.983   1.00 91.40 344 A 1 
ATOM 2637 C C     . ARG A 1 344 ? -2.809  -15.035 10.577  1.00 92.42 344 A 1 
ATOM 2638 O O     . ARG A 1 344 ? -2.411  -14.095 11.266  1.00 90.49 344 A 1 
ATOM 2639 C CB    . ARG A 1 344 ? -1.537  -15.659 8.511   1.00 89.93 344 A 1 
ATOM 2640 C CG    . ARG A 1 344 ? -0.504  -16.542 7.797   1.00 85.73 344 A 1 
ATOM 2641 C CD    . ARG A 1 344 ? 0.840   -16.557 8.499   1.00 81.51 344 A 1 
ATOM 2642 N NE    . ARG A 1 344 ? 1.743   -17.510 7.843   1.00 76.43 344 A 1 
ATOM 2643 C CZ    . ARG A 1 344 ? 3.049   -17.362 7.722   1.00 71.61 344 A 1 
ATOM 2644 N NH1   . ARG A 1 344 ? 3.672   -16.306 8.184   1.00 64.21 344 A 1 
ATOM 2645 N NH2   . ARG A 1 344 ? 3.750   -18.293 7.146   1.00 64.65 344 A 1 
ATOM 2646 N N     . VAL A 1 345 ? -4.103  -15.243 10.365  1.00 92.32 345 A 1 
ATOM 2647 C CA    . VAL A 1 345 ? -5.160  -14.419 10.957  1.00 92.77 345 A 1 
ATOM 2648 C C     . VAL A 1 345 ? -5.161  -14.541 12.484  1.00 93.30 345 A 1 
ATOM 2649 O O     . VAL A 1 345 ? -5.296  -13.533 13.177  1.00 92.14 345 A 1 
ATOM 2650 C CB    . VAL A 1 345 ? -6.534  -14.774 10.371  1.00 91.84 345 A 1 
ATOM 2651 C CG1   . VAL A 1 345 ? -7.675  -14.031 11.086  1.00 86.98 345 A 1 
ATOM 2652 C CG2   . VAL A 1 345 ? -6.596  -14.399 8.890   1.00 87.04 345 A 1 
ATOM 2653 N N     . LEU A 1 346 ? -4.947  -15.747 13.023  1.00 92.73 346 A 1 
ATOM 2654 C CA    . LEU A 1 346 ? -4.836  -15.955 14.466  1.00 92.56 346 A 1 
ATOM 2655 C C     . LEU A 1 346 ? -3.627  -15.202 15.040  1.00 93.01 346 A 1 
ATOM 2656 O O     . LEU A 1 346 ? -3.790  -14.399 15.972  1.00 91.84 346 A 1 
ATOM 2657 C CB    . LEU A 1 346 ? -4.768  -17.464 14.759  1.00 91.21 346 A 1 
ATOM 2658 C CG    . LEU A 1 346 ? -4.748  -17.802 16.253  1.00 79.79 346 A 1 
ATOM 2659 C CD1   . LEU A 1 346 ? -6.011  -17.318 16.975  1.00 74.24 346 A 1 
ATOM 2660 C CD2   . LEU A 1 346 ? -4.629  -19.317 16.433  1.00 75.92 346 A 1 
ATOM 2661 N N     . ARG A 1 347 ? -2.442  -15.333 14.420  1.00 92.55 347 A 1 
ATOM 2662 C CA    . ARG A 1 347 ? -1.223  -14.623 14.835  1.00 92.33 347 A 1 
ATOM 2663 C C     . ARG A 1 347 ? -1.383  -13.103 14.764  1.00 92.91 347 A 1 
ATOM 2664 O O     . ARG A 1 347 ? -0.925  -12.383 15.657  1.00 91.15 347 A 1 
ATOM 2665 C CB    . ARG A 1 347 ? -0.057  -15.108 13.970  1.00 90.72 347 A 1 
ATOM 2666 C CG    . ARG A 1 347 ? 1.285   -14.615 14.523  1.00 81.65 347 A 1 
ATOM 2667 C CD    . ARG A 1 347 ? 2.429   -15.181 13.691  1.00 77.48 347 A 1 
ATOM 2668 N NE    . ARG A 1 347 ? 3.735   -14.829 14.287  1.00 70.48 347 A 1 
ATOM 2669 C CZ    . ARG A 1 347 ? 4.901   -14.879 13.677  1.00 64.74 347 A 1 
ATOM 2670 N NH1   . ARG A 1 347 ? 5.017   -15.311 12.459  1.00 58.42 347 A 1 
ATOM 2671 N NH2   . ARG A 1 347 ? 5.970   -14.490 14.283  1.00 56.73 347 A 1 
ATOM 2672 N N     . TYR A 1 348 ? -2.069  -12.600 13.749  1.00 92.77 348 A 1 
ATOM 2673 C CA    . TYR A 1 348 ? -2.422  -11.181 13.660  1.00 93.09 348 A 1 
ATOM 2674 C C     . TYR A 1 348 ? -3.335  -10.734 14.813  1.00 93.53 348 A 1 
ATOM 2675 O O     . TYR A 1 348 ? -3.101  -9.675  15.402  1.00 92.60 348 A 1 
ATOM 2676 C CB    . TYR A 1 348 ? -3.045  -10.903 12.286  1.00 92.80 348 A 1 
ATOM 2677 C CG    . TYR A 1 348 ? -4.044  -9.772  12.280  1.00 92.71 348 A 1 
ATOM 2678 C CD1   . TYR A 1 348 ? -5.418  -10.073 12.377  1.00 90.52 348 A 1 
ATOM 2679 C CD2   . TYR A 1 348 ? -3.626  -8.427  12.252  1.00 91.03 348 A 1 
ATOM 2680 C CE1   . TYR A 1 348 ? -6.365  -9.051  12.441  1.00 90.06 348 A 1 
ATOM 2681 C CE2   . TYR A 1 348 ? -4.574  -7.393  12.319  1.00 89.91 348 A 1 
ATOM 2682 C CZ    . TYR A 1 348 ? -5.942  -7.710  12.413  1.00 90.34 348 A 1 
ATOM 2683 O OH    . TYR A 1 348 ? -6.884  -6.727  12.496  1.00 88.71 348 A 1 
ATOM 2684 N N     . LYS A 1 349 ? -4.346  -11.542 15.184  1.00 93.39 349 A 1 
ATOM 2685 C CA    . LYS A 1 349 ? -5.239  -11.243 16.316  1.00 93.05 349 A 1 
ATOM 2686 C C     . LYS A 1 349 ? -4.477  -11.197 17.645  1.00 93.49 349 A 1 
ATOM 2687 O O     . LYS A 1 349 ? -4.772  -10.342 18.487  1.00 91.70 349 A 1 
ATOM 2688 C CB    . LYS A 1 349 ? -6.380  -12.270 16.388  1.00 91.95 349 A 1 
ATOM 2689 C CG    . LYS A 1 349 ? -7.441  -12.095 15.294  1.00 85.66 349 A 1 
ATOM 2690 C CD    . LYS A 1 349 ? -8.414  -13.287 15.285  1.00 82.31 349 A 1 
ATOM 2691 C CE    . LYS A 1 349 ? -9.458  -13.158 14.177  1.00 74.89 349 A 1 
ATOM 2692 N NZ    . LYS A 1 349 ? -10.308 -14.368 14.056  1.00 66.64 349 A 1 
ATOM 2693 N N     . GLU A 1 350 ? -3.480  -12.047 17.836  1.00 94.20 350 A 1 
ATOM 2694 C CA    . GLU A 1 350 ? -2.592  -12.025 19.002  1.00 93.52 350 A 1 
ATOM 2695 C C     . GLU A 1 350 ? -1.722  -10.769 19.022  1.00 93.83 350 A 1 
ATOM 2696 O O     . GLU A 1 350 ? -1.760  -10.000 19.989  1.00 91.74 350 A 1 
ATOM 2697 C CB    . GLU A 1 350 ? -1.735  -13.289 19.028  1.00 91.92 350 A 1 
ATOM 2698 C CG    . GLU A 1 350 ? -2.569  -14.521 19.368  1.00 78.69 350 A 1 
ATOM 2699 C CD    . GLU A 1 350 ? -1.771  -15.830 19.292  1.00 70.76 350 A 1 
ATOM 2700 O OE1   . GLU A 1 350 ? -2.340  -16.850 19.723  1.00 63.63 350 A 1 
ATOM 2701 O OE2   . GLU A 1 350 ? -0.619  -15.797 18.808  1.00 63.72 350 A 1 
ATOM 2702 N N     . LYS A 1 351 ? -1.024  -10.464 17.908  1.00 93.49 351 A 1 
ATOM 2703 C CA    . LYS A 1 351 ? -0.216  -9.246  17.759  1.00 92.93 351 A 1 
ATOM 2704 C C     . LYS A 1 351 ? -1.017  -7.957  17.951  1.00 93.48 351 A 1 
ATOM 2705 O O     . LYS A 1 351 ? -0.480  -6.968  18.434  1.00 91.01 351 A 1 
ATOM 2706 C CB    . LYS A 1 351 ? 0.462   -9.214  16.387  1.00 90.87 351 A 1 
ATOM 2707 C CG    . LYS A 1 351 ? 1.751   -10.042 16.323  1.00 84.85 351 A 1 
ATOM 2708 C CD    . LYS A 1 351 ? 2.504   -9.689  15.038  1.00 83.06 351 A 1 
ATOM 2709 C CE    . LYS A 1 351 ? 3.925   -10.217 15.052  1.00 77.41 351 A 1 
ATOM 2710 N NZ    . LYS A 1 351 ? 4.782   -9.442  14.120  1.00 72.11 351 A 1 
ATOM 2711 N N     . LYS A 1 352 ? -2.311  -7.950  17.611  1.00 92.84 352 A 1 
ATOM 2712 C CA    . LYS A 1 352 ? -3.176  -6.780  17.823  1.00 93.09 352 A 1 
ATOM 2713 C C     . LYS A 1 352 ? -3.187  -6.310  19.283  1.00 93.17 352 A 1 
ATOM 2714 O O     . LYS A 1 352 ? -3.301  -5.114  19.530  1.00 90.76 352 A 1 
ATOM 2715 C CB    . LYS A 1 352 ? -4.588  -7.078  17.292  1.00 91.88 352 A 1 
ATOM 2716 C CG    . LYS A 1 352 ? -5.561  -5.897  17.474  1.00 88.26 352 A 1 
ATOM 2717 C CD    . LYS A 1 352 ? -6.869  -6.078  16.697  1.00 86.08 352 A 1 
ATOM 2718 C CE    . LYS A 1 352 ? -7.761  -4.845  16.900  1.00 78.98 352 A 1 
ATOM 2719 N NZ    . LYS A 1 352 ? -8.889  -4.779  15.921  1.00 71.01 352 A 1 
ATOM 2720 N N     . LYS A 1 353 ? -3.041  -7.227  20.249  1.00 93.64 353 A 1 
ATOM 2721 C CA    . LYS A 1 353 ? -3.044  -6.916  21.686  1.00 92.64 353 A 1 
ATOM 2722 C C     . LYS A 1 353 ? -1.760  -6.220  22.154  1.00 92.58 353 A 1 
ATOM 2723 O O     . LYS A 1 353 ? -1.821  -5.437  23.088  1.00 89.27 353 A 1 
ATOM 2724 C CB    . LYS A 1 353 ? -3.270  -8.212  22.497  1.00 90.77 353 A 1 
ATOM 2725 C CG    . LYS A 1 353 ? -4.580  -8.943  22.159  1.00 83.81 353 A 1 
ATOM 2726 C CD    . LYS A 1 353 ? -4.643  -10.282 22.900  1.00 79.15 353 A 1 
ATOM 2727 C CE    . LYS A 1 353 ? -5.884  -11.097 22.517  1.00 70.58 353 A 1 
ATOM 2728 N NZ    . LYS A 1 353 ? -5.883  -12.451 23.142  1.00 62.51 353 A 1 
ATOM 2729 N N     . SER A 1 354 ? -0.625  -6.468  21.482  1.00 93.53 354 A 1 
ATOM 2730 C CA    . SER A 1 354 ? 0.687   -5.937  21.860  1.00 93.06 354 A 1 
ATOM 2731 C C     . SER A 1 354 ? 1.105   -4.671  21.102  1.00 93.57 354 A 1 
ATOM 2732 O O     . SER A 1 354 ? 2.236   -4.203  21.262  1.00 90.12 354 A 1 
ATOM 2733 C CB    . SER A 1 354 ? 1.748   -7.036  21.727  1.00 90.34 354 A 1 
ATOM 2734 O OG    . SER A 1 354 ? 1.848   -7.472  20.393  1.00 79.45 354 A 1 
ATOM 2735 N N     . ARG A 1 355 ? 0.232   -4.074  20.281  1.00 92.63 355 A 1 
ATOM 2736 C CA    . ARG A 1 355 ? 0.569   -2.868  19.507  1.00 92.46 355 A 1 
ATOM 2737 C C     . ARG A 1 355 ? 0.831   -1.668  20.420  1.00 92.26 355 A 1 
ATOM 2738 O O     . ARG A 1 355 ? 0.007   -1.318  21.254  1.00 89.68 355 A 1 
ATOM 2739 C CB    . ARG A 1 355 ? -0.548  -2.522  18.514  1.00 91.38 355 A 1 
ATOM 2740 C CG    . ARG A 1 355 ? -0.664  -3.529  17.376  1.00 87.47 355 A 1 
ATOM 2741 C CD    . ARG A 1 355 ? -1.803  -3.115  16.446  1.00 87.54 355 A 1 
ATOM 2742 N NE    . ARG A 1 355 ? -2.140  -4.182  15.492  1.00 84.92 355 A 1 
ATOM 2743 C CZ    . ARG A 1 355 ? -3.271  -4.261  14.803  1.00 85.29 355 A 1 
ATOM 2744 N NH1   . ARG A 1 355 ? -4.174  -3.326  14.835  1.00 77.29 355 A 1 
ATOM 2745 N NH2   . ARG A 1 355 ? -3.525  -5.304  14.071  1.00 77.83 355 A 1 
ATOM 2746 N N     . LYS A 1 356 ? 1.959   -0.967  20.173  1.00 92.85 356 A 1 
ATOM 2747 C CA    . LYS A 1 356 ? 2.348   0.239   20.904  1.00 92.38 356 A 1 
ATOM 2748 C C     . LYS A 1 356 ? 2.399   1.438   19.956  1.00 92.56 356 A 1 
ATOM 2749 O O     . LYS A 1 356 ? 3.275   1.551   19.105  1.00 89.08 356 A 1 
ATOM 2750 C CB    . LYS A 1 356 ? 3.676   0.014   21.635  1.00 89.99 356 A 1 
ATOM 2751 C CG    . LYS A 1 356 ? 3.531   -1.029  22.759  1.00 82.07 356 A 1 
ATOM 2752 C CD    . LYS A 1 356 ? 4.841   -1.195  23.531  1.00 75.34 356 A 1 
ATOM 2753 C CE    . LYS A 1 356 ? 4.745   -2.376  24.495  1.00 67.60 356 A 1 
ATOM 2754 N NZ    . LYS A 1 356 ? 6.080   -2.882  24.879  1.00 57.97 356 A 1 
ATOM 2755 N N     . PHE A 1 357 ? 1.456   2.372   20.132  1.00 91.76 357 A 1 
ATOM 2756 C CA    . PHE A 1 357 ? 1.377   3.607   19.341  1.00 91.34 357 A 1 
ATOM 2757 C C     . PHE A 1 357 ? 2.208   4.754   19.923  1.00 90.99 357 A 1 
ATOM 2758 O O     . PHE A 1 357 ? 2.328   5.826   19.323  1.00 87.08 357 A 1 
ATOM 2759 C CB    . PHE A 1 357 ? -0.090  3.999   19.160  1.00 90.35 357 A 1 
ATOM 2760 C CG    . PHE A 1 357 ? -0.831  3.065   18.231  1.00 90.27 357 A 1 
ATOM 2761 C CD1   . PHE A 1 357 ? -0.841  3.314   16.846  1.00 85.84 357 A 1 
ATOM 2762 C CD2   . PHE A 1 357 ? -1.489  1.931   18.725  1.00 85.53 357 A 1 
ATOM 2763 C CE1   . PHE A 1 357 ? -1.500  2.450   15.969  1.00 83.50 357 A 1 
ATOM 2764 C CE2   . PHE A 1 357 ? -2.154  1.048   17.858  1.00 83.51 357 A 1 
ATOM 2765 C CZ    . PHE A 1 357 ? -2.159  1.313   16.480  1.00 85.13 357 A 1 
ATOM 2766 N N     . GLU A 1 358 ? 2.826   4.560   21.085  1.00 91.92 358 A 1 
ATOM 2767 C CA    . GLU A 1 358 ? 3.708   5.539   21.691  1.00 91.52 358 A 1 
ATOM 2768 C C     . GLU A 1 358 ? 5.003   5.706   20.891  1.00 91.80 358 A 1 
ATOM 2769 O O     . GLU A 1 358 ? 5.523   4.787   20.257  1.00 89.50 358 A 1 
ATOM 2770 C CB    . GLU A 1 358 ? 4.007   5.186   23.154  1.00 89.79 358 A 1 
ATOM 2771 C CG    . GLU A 1 358 ? 2.722   5.135   23.992  1.00 78.60 358 A 1 
ATOM 2772 C CD    . GLU A 1 358 ? 2.981   5.214   25.490  1.00 70.06 358 A 1 
ATOM 2773 O OE1   . GLU A 1 358 ? 2.047   5.649   26.185  1.00 62.64 358 A 1 
ATOM 2774 O OE2   . GLU A 1 358 ? 4.130   4.935   25.909  1.00 61.01 358 A 1 
ATOM 2775 N N     . LYS A 1 359 ? 5.554   6.936   20.895  1.00 88.74 359 A 1 
ATOM 2776 C CA    . LYS A 1 359 ? 6.782   7.223   20.170  1.00 88.72 359 A 1 
ATOM 2777 C C     . LYS A 1 359 ? 7.968   6.551   20.860  1.00 89.77 359 A 1 
ATOM 2778 O O     . LYS A 1 359 ? 8.520   7.082   21.811  1.00 87.48 359 A 1 
ATOM 2779 C CB    . LYS A 1 359 ? 6.970   8.734   20.019  1.00 85.95 359 A 1 
ATOM 2780 C CG    . LYS A 1 359 ? 8.199   9.065   19.154  1.00 77.95 359 A 1 
ATOM 2781 C CD    . LYS A 1 359 ? 8.418   10.572  19.074  1.00 71.12 359 A 1 
ATOM 2782 C CE    . LYS A 1 359 ? 9.691   10.871  18.281  1.00 59.80 359 A 1 
ATOM 2783 N NZ    . LYS A 1 359 ? 10.042  12.310  18.294  1.00 53.87 359 A 1 
ATOM 2784 N N     . THR A 1 360 ? 8.437   5.451   20.292  1.00 90.93 360 A 1 
ATOM 2785 C CA    . THR A 1 360 ? 9.665   4.776   20.713  1.00 90.47 360 A 1 
ATOM 2786 C C     . THR A 1 360 ? 10.867  5.250   19.894  1.00 91.78 360 A 1 
ATOM 2787 O O     . THR A 1 360 ? 10.799  5.439   18.681  1.00 88.75 360 A 1 
ATOM 2788 C CB    . THR A 1 360 ? 9.500   3.244   20.665  1.00 86.73 360 A 1 
ATOM 2789 O OG1   . THR A 1 360 ? 9.117   2.838   19.382  1.00 74.65 360 A 1 
ATOM 2790 C CG2   . THR A 1 360 ? 8.429   2.759   21.646  1.00 72.82 360 A 1 
ATOM 2791 N N     . THR A 1 361 ? 12.008  5.495   20.555  1.00 89.50 361 A 1 
ATOM 2792 C CA    . THR A 1 361 ? 13.276  5.803   19.884  1.00 90.39 361 A 1 
ATOM 2793 C C     . THR A 1 361 ? 14.020  4.493   19.631  1.00 90.87 361 A 1 
ATOM 2794 O O     . THR A 1 361 ? 14.522  3.870   20.556  1.00 88.37 361 A 1 
ATOM 2795 C CB    . THR A 1 361 ? 14.140  6.775   20.697  1.00 88.99 361 A 1 
ATOM 2796 O OG1   . THR A 1 361 ? 13.433  7.981   20.886  1.00 80.39 361 A 1 
ATOM 2797 C CG2   . THR A 1 361 ? 15.436  7.127   19.961  1.00 80.13 361 A 1 
ATOM 2798 N N     . ARG A 1 362 ? 14.144  4.108   18.369  1.00 90.72 362 A 1 
ATOM 2799 C CA    . ARG A 1 362 ? 14.787  2.840   17.983  1.00 90.29 362 A 1 
ATOM 2800 C C     . ARG A 1 362 ? 16.314  2.866   18.063  1.00 91.10 362 A 1 
ATOM 2801 O O     . ARG A 1 362 ? 16.947  1.821   18.169  1.00 88.36 362 A 1 
ATOM 2802 C CB    . ARG A 1 362 ? 14.350  2.472   16.555  1.00 88.37 362 A 1 
ATOM 2803 C CG    . ARG A 1 362 ? 12.840  2.230   16.455  1.00 82.24 362 A 1 
ATOM 2804 C CD    . ARG A 1 362 ? 12.443  1.951   15.002  1.00 79.05 362 A 1 
ATOM 2805 N NE    . ARG A 1 362 ? 10.999  1.698   14.893  1.00 72.66 362 A 1 
ATOM 2806 C CZ    . ARG A 1 362 ? 10.436  0.547   14.556  1.00 68.09 362 A 1 
ATOM 2807 N NH1   . ARG A 1 362 ? 11.148  -0.492  14.210  1.00 61.12 362 A 1 
ATOM 2808 N NH2   . ARG A 1 362 ? 9.153   0.411   14.564  1.00 61.86 362 A 1 
ATOM 2809 N N     . TYR A 1 363 ? 16.915  4.052   17.955  1.00 89.48 363 A 1 
ATOM 2810 C CA    . TYR A 1 363 ? 18.365  4.226   17.913  1.00 89.73 363 A 1 
ATOM 2811 C C     . TYR A 1 363 ? 18.768  5.419   18.797  1.00 90.45 363 A 1 
ATOM 2812 O O     . TYR A 1 363 ? 18.755  6.563   18.340  1.00 89.17 363 A 1 
ATOM 2813 C CB    . TYR A 1 363 ? 18.825  4.427   16.460  1.00 88.83 363 A 1 
ATOM 2814 C CG    . TYR A 1 363 ? 18.485  3.290   15.516  1.00 87.41 363 A 1 
ATOM 2815 C CD1   . TYR A 1 363 ? 19.244  2.111   15.514  1.00 83.32 363 A 1 
ATOM 2816 C CD2   . TYR A 1 363 ? 17.395  3.398   14.637  1.00 83.21 363 A 1 
ATOM 2817 C CE1   . TYR A 1 363 ? 18.922  1.044   14.655  1.00 82.20 363 A 1 
ATOM 2818 C CE2   . TYR A 1 363 ? 17.059  2.346   13.770  1.00 80.91 363 A 1 
ATOM 2819 C CZ    . TYR A 1 363 ? 17.830  1.163   13.789  1.00 83.75 363 A 1 
ATOM 2820 O OH    . TYR A 1 363 ? 17.498  0.114   12.958  1.00 81.78 363 A 1 
ATOM 2821 N N     . ALA A 1 364 ? 19.178  5.143   20.029  1.00 92.51 364 A 1 
ATOM 2822 C CA    . ALA A 1 364 ? 19.612  6.160   20.982  1.00 92.40 364 A 1 
ATOM 2823 C C     . ALA A 1 364 ? 20.784  7.004   20.459  1.00 93.15 364 A 1 
ATOM 2824 O O     . ALA A 1 364 ? 20.759  8.228   20.569  1.00 91.16 364 A 1 
ATOM 2825 C CB    . ALA A 1 364 ? 19.981  5.462   22.302  1.00 90.94 364 A 1 
ATOM 2826 N N     . THR A 1 365 ? 21.759  6.392   19.775  1.00 92.63 365 A 1 
ATOM 2827 C CA    . THR A 1 365 ? 22.905  7.099   19.171  1.00 91.69 365 A 1 
ATOM 2828 C C     . THR A 1 365 ? 22.473  8.122   18.113  1.00 92.40 365 A 1 
ATOM 2829 O O     . THR A 1 365 ? 22.999  9.234   18.066  1.00 90.87 365 A 1 
ATOM 2830 C CB    . THR A 1 365 ? 23.878  6.107   18.531  1.00 89.46 365 A 1 
ATOM 2831 O OG1   . THR A 1 365 ? 23.192  5.253   17.632  1.00 79.21 365 A 1 
ATOM 2832 C CG2   . THR A 1 365 ? 24.548  5.204   19.577  1.00 75.44 365 A 1 
ATOM 2833 N N     . ARG A 1 366 ? 21.470  7.800   17.293  1.00 93.16 366 A 1 
ATOM 2834 C CA    . ARG A 1 366 ? 20.923  8.738   16.301  1.00 92.87 366 A 1 
ATOM 2835 C C     . ARG A 1 366 ? 20.129  9.869   16.940  1.00 93.21 366 A 1 
ATOM 2836 O O     . ARG A 1 366 ? 20.123  10.969  16.384  1.00 91.67 366 A 1 
ATOM 2837 C CB    . ARG A 1 366 ? 20.028  8.021   15.292  1.00 91.82 366 A 1 
ATOM 2838 C CG    . ARG A 1 366 ? 20.804  7.064   14.385  1.00 85.94 366 A 1 
ATOM 2839 C CD    . ARG A 1 366 ? 19.879  6.567   13.279  1.00 84.72 366 A 1 
ATOM 2840 N NE    . ARG A 1 366 ? 20.565  5.626   12.383  1.00 81.41 366 A 1 
ATOM 2841 C CZ    . ARG A 1 366 ? 20.100  5.146   11.249  1.00 80.57 366 A 1 
ATOM 2842 N NH1   . ARG A 1 366 ? 18.920  5.468   10.789  1.00 70.51 366 A 1 
ATOM 2843 N NH2   . ARG A 1 366 ? 20.824  4.325   10.543  1.00 74.03 366 A 1 
ATOM 2844 N N     . LYS A 1 367 ? 19.463  9.606   18.067  1.00 92.85 367 A 1 
ATOM 2845 C CA    . LYS A 1 367 ? 18.774  10.632  18.837  1.00 93.38 367 A 1 
ATOM 2846 C C     . LYS A 1 367 ? 19.785  11.630  19.406  1.00 93.20 367 A 1 
ATOM 2847 O O     . LYS A 1 367 ? 19.667  12.812  19.105  1.00 92.29 367 A 1 
ATOM 2848 C CB    . LYS A 1 367 ? 17.906  9.981   19.924  1.00 93.11 367 A 1 
ATOM 2849 C CG    . LYS A 1 367 ? 17.166  11.039  20.758  1.00 91.80 367 A 1 
ATOM 2850 C CD    . LYS A 1 367 ? 16.401  10.447  21.940  1.00 89.21 367 A 1 
ATOM 2851 C CE    . LYS A 1 367 ? 15.946  11.622  22.803  1.00 82.41 367 A 1 
ATOM 2852 N NZ    . LYS A 1 367 ? 15.411  11.235  24.115  1.00 76.67 367 A 1 
ATOM 2853 N N     . ALA A 1 368 ? 20.808  11.154  20.104  1.00 93.85 368 A 1 
ATOM 2854 C CA    . ALA A 1 368 ? 21.855  11.991  20.691  1.00 93.14 368 A 1 
ATOM 2855 C C     . ALA A 1 368 ? 22.548  12.868  19.634  1.00 93.55 368 A 1 
ATOM 2856 O O     . ALA A 1 368 ? 22.662  14.078  19.801  1.00 91.98 368 A 1 
ATOM 2857 C CB    . ALA A 1 368 ? 22.851  11.073  21.407  1.00 92.20 368 A 1 
ATOM 2858 N N     . TYR A 1 369 ? 22.918  12.288  18.476  1.00 93.97 369 A 1 
ATOM 2859 C CA    . TYR A 1 369 ? 23.498  13.058  17.377  1.00 93.17 369 A 1 
ATOM 2860 C C     . TYR A 1 369 ? 22.529  14.109  16.796  1.00 93.23 369 A 1 
ATOM 2861 O O     . TYR A 1 369 ? 22.948  15.214  16.450  1.00 92.29 369 A 1 
ATOM 2862 C CB    . TYR A 1 369 ? 23.962  12.100  16.281  1.00 92.47 369 A 1 
ATOM 2863 C CG    . TYR A 1 369 ? 24.671  12.805  15.144  1.00 89.24 369 A 1 
ATOM 2864 C CD1   . TYR A 1 369 ? 23.988  13.137  13.952  1.00 83.85 369 A 1 
ATOM 2865 C CD2   . TYR A 1 369 ? 26.022  13.184  15.285  1.00 81.01 369 A 1 
ATOM 2866 C CE1   . TYR A 1 369 ? 24.634  13.832  12.930  1.00 79.90 369 A 1 
ATOM 2867 C CE2   . TYR A 1 369 ? 26.679  13.881  14.271  1.00 77.73 369 A 1 
ATOM 2868 C CZ    . TYR A 1 369 ? 25.980  14.215  13.087  1.00 80.63 369 A 1 
ATOM 2869 O OH    . TYR A 1 369 ? 26.622  14.907  12.082  1.00 79.52 369 A 1 
ATOM 2870 N N     . ALA A 1 370 ? 21.246  13.800  16.686  1.00 92.96 370 A 1 
ATOM 2871 C CA    . ALA A 1 370 ? 20.249  14.742  16.179  1.00 92.02 370 A 1 
ATOM 2872 C C     . ALA A 1 370 ? 19.953  15.889  17.160  1.00 91.73 370 A 1 
ATOM 2873 O O     . ALA A 1 370 ? 19.528  16.959  16.709  1.00 89.52 370 A 1 
ATOM 2874 C CB    . ALA A 1 370 ? 18.964  13.982  15.831  1.00 90.70 370 A 1 
ATOM 2875 N N     . GLU A 1 371 ? 20.131  15.678  18.456  1.00 93.92 371 A 1 
ATOM 2876 C CA    . GLU A 1 371 ? 20.007  16.695  19.506  1.00 93.12 371 A 1 
ATOM 2877 C C     . GLU A 1 371 ? 21.219  17.633  19.523  1.00 92.99 371 A 1 
ATOM 2878 O O     . GLU A 1 371 ? 21.033  18.845  19.585  1.00 90.83 371 A 1 
ATOM 2879 C CB    . GLU A 1 371 ? 19.791  16.007  20.865  1.00 91.95 371 A 1 
ATOM 2880 C CG    . GLU A 1 371 ? 18.377  15.402  20.976  1.00 84.60 371 A 1 
ATOM 2881 C CD    . GLU A 1 371 ? 18.135  14.468  22.176  1.00 81.17 371 A 1 
ATOM 2882 O OE1   . GLU A 1 371 ? 16.948  14.167  22.434  1.00 74.27 371 A 1 
ATOM 2883 O OE2   . GLU A 1 371 ? 19.100  13.971  22.783  1.00 74.63 371 A 1 
ATOM 2884 N N     . ALA A 1 372 ? 22.426  17.099  19.367  1.00 93.62 372 A 1 
ATOM 2885 C CA    . ALA A 1 372 ? 23.660  17.880  19.355  1.00 92.53 372 A 1 
ATOM 2886 C C     . ALA A 1 372 ? 23.947  18.606  18.025  1.00 92.67 372 A 1 
ATOM 2887 O O     . ALA A 1 372 ? 24.816  19.473  17.964  1.00 89.81 372 A 1 
ATOM 2888 C CB    . ALA A 1 372 ? 24.818  16.934  19.717  1.00 90.55 372 A 1 
ATOM 2889 N N     . ARG A 1 373 ? 23.257  18.251  16.931  1.00 92.34 373 A 1 
ATOM 2890 C CA    . ARG A 1 373 ? 23.565  18.792  15.600  1.00 91.99 373 A 1 
ATOM 2891 C C     . ARG A 1 373 ? 23.093  20.242  15.436  1.00 92.04 373 A 1 
ATOM 2892 O O     . ARG A 1 373 ? 21.924  20.510  15.713  1.00 90.59 373 A 1 
ATOM 2893 C CB    . ARG A 1 373 ? 22.977  17.872  14.523  1.00 90.15 373 A 1 
ATOM 2894 C CG    . ARG A 1 373 ? 23.461  18.286  13.138  1.00 83.13 373 A 1 
ATOM 2895 C CD    . ARG A 1 373 ? 22.984  17.287  12.095  1.00 83.50 373 A 1 
ATOM 2896 N NE    . ARG A 1 373 ? 23.505  17.661  10.768  1.00 80.60 373 A 1 
ATOM 2897 C CZ    . ARG A 1 373 ? 23.364  16.987  9.640   1.00 80.56 373 A 1 
ATOM 2898 N NH1   . ARG A 1 373 ? 22.689  15.880  9.612   1.00 72.63 373 A 1 
ATOM 2899 N NH2   . ARG A 1 373 ? 23.896  17.437  8.544   1.00 73.57 373 A 1 
ATOM 2900 N N     . PRO A 1 374 ? 23.934  21.156  14.859  1.00 92.17 374 A 1 
ATOM 2901 C CA    . PRO A 1 374 ? 23.537  22.519  14.539  1.00 91.81 374 A 1 
ATOM 2902 C C     . PRO A 1 374 ? 22.288  22.590  13.666  1.00 92.82 374 A 1 
ATOM 2903 O O     . PRO A 1 374 ? 22.052  21.734  12.796  1.00 91.27 374 A 1 
ATOM 2904 C CB    . PRO A 1 374 ? 24.749  23.161  13.841  1.00 89.54 374 A 1 
ATOM 2905 C CG    . PRO A 1 374 ? 25.922  22.380  14.419  1.00 85.32 374 A 1 
ATOM 2906 C CD    . PRO A 1 374 ? 25.355  20.974  14.593  1.00 88.63 374 A 1 
ATOM 2907 N N     . ARG A 1 375 ? 21.431  23.613  13.919  1.00 91.23 375 A 1 
ATOM 2908 C CA    . ARG A 1 375 ? 20.149  23.797  13.233  1.00 90.67 375 A 1 
ATOM 2909 C C     . ARG A 1 375 ? 19.923  25.263  12.868  1.00 90.44 375 A 1 
ATOM 2910 O O     . ARG A 1 375 ? 19.945  26.112  13.744  1.00 88.21 375 A 1 
ATOM 2911 C CB    . ARG A 1 375 ? 18.980  23.322  14.097  1.00 88.55 375 A 1 
ATOM 2912 C CG    . ARG A 1 375 ? 19.022  21.831  14.432  1.00 85.02 375 A 1 
ATOM 2913 C CD    . ARG A 1 375 ? 17.865  21.502  15.363  1.00 87.43 375 A 1 
ATOM 2914 N NE    . ARG A 1 375 ? 17.919  20.108  15.825  1.00 85.97 375 A 1 
ATOM 2915 C CZ    . ARG A 1 375 ? 17.052  19.136  15.563  1.00 87.61 375 A 1 
ATOM 2916 N NH1   . ARG A 1 375 ? 16.021  19.318  14.786  1.00 76.58 375 A 1 
ATOM 2917 N NH2   . ARG A 1 375 ? 17.223  17.973  16.091  1.00 81.26 375 A 1 
ATOM 2918 N N     . ILE A 1 376 ? 19.550  25.516  11.618  1.00 90.78 376 A 1 
ATOM 2919 C CA    . ILE A 1 376 ? 19.093  26.819  11.132  1.00 90.01 376 A 1 
ATOM 2920 C C     . ILE A 1 376 ? 17.571  26.755  10.960  1.00 90.38 376 A 1 
ATOM 2921 O O     . ILE A 1 376 ? 17.054  25.943  10.186  1.00 87.55 376 A 1 
ATOM 2922 C CB    . ILE A 1 376 ? 19.833  27.207  9.834   1.00 88.00 376 A 1 
ATOM 2923 C CG1   . ILE A 1 376 ? 21.355  27.283  10.062  1.00 82.00 376 A 1 
ATOM 2924 C CG2   . ILE A 1 376 ? 19.290  28.538  9.300   1.00 80.89 376 A 1 
ATOM 2925 C CD1   . ILE A 1 376 ? 22.169  27.363  8.775   1.00 75.18 376 A 1 
ATOM 2926 N N     . LYS A 1 377 ? 16.822  27.563  11.728  1.00 89.60 377 A 1 
ATOM 2927 C CA    . LYS A 1 377 ? 15.349  27.590  11.719  1.00 89.76 377 A 1 
ATOM 2928 C C     . LYS A 1 377 ? 14.725  26.185  11.836  1.00 90.64 377 A 1 
ATOM 2929 O O     . LYS A 1 377 ? 13.795  25.829  11.113  1.00 87.72 377 A 1 
ATOM 2930 C CB    . LYS A 1 377 ? 14.836  28.386  10.504  1.00 88.35 377 A 1 
ATOM 2931 C CG    . LYS A 1 377 ? 15.314  29.847  10.502  1.00 84.49 377 A 1 
ATOM 2932 C CD    . LYS A 1 377 ? 14.878  30.597  9.229   1.00 76.85 377 A 1 
ATOM 2933 C CE    . LYS A 1 377 ? 15.411  32.030  9.286   1.00 69.75 377 A 1 
ATOM 2934 N NZ    . LYS A 1 377 ? 15.164  32.800  8.046   1.00 62.21 377 A 1 
ATOM 2935 N N     . GLY A 1 378 ? 15.266  25.363  12.723  1.00 89.86 378 A 1 
ATOM 2936 C CA    . GLY A 1 378 ? 14.811  23.997  13.010  1.00 88.95 378 A 1 
ATOM 2937 C C     . GLY A 1 378 ? 15.287  22.919  12.027  1.00 90.47 378 A 1 
ATOM 2938 O O     . GLY A 1 378 ? 15.180  21.735  12.345  1.00 87.60 378 A 1 
ATOM 2939 N N     . ARG A 1 379 ? 15.848  23.299  10.862  1.00 91.36 379 A 1 
ATOM 2940 C CA    . ARG A 1 379 ? 16.452  22.364  9.911   1.00 91.94 379 A 1 
ATOM 2941 C C     . ARG A 1 379 ? 17.899  22.071  10.302  1.00 92.53 379 A 1 
ATOM 2942 O O     . ARG A 1 379 ? 18.563  22.933  10.846  1.00 90.52 379 A 1 
ATOM 2943 C CB    . ARG A 1 379 ? 16.390  22.914  8.489   1.00 90.61 379 A 1 
ATOM 2944 C CG    . ARG A 1 379 ? 14.952  23.162  8.027   1.00 83.59 379 A 1 
ATOM 2945 C CD    . ARG A 1 379 ? 14.943  23.629  6.570   1.00 84.67 379 A 1 
ATOM 2946 N NE    . ARG A 1 379 ? 13.581  23.883  6.104   1.00 78.56 379 A 1 
ATOM 2947 C CZ    . ARG A 1 379 ? 13.231  24.222  4.877   1.00 75.54 379 A 1 
ATOM 2948 N NH1   . ARG A 1 379 ? 14.120  24.362  3.925   1.00 66.62 379 A 1 
ATOM 2949 N NH2   . ARG A 1 379 ? 11.985  24.435  4.583   1.00 65.94 379 A 1 
ATOM 2950 N N     . PHE A 1 380 ? 18.384  20.894  9.952   1.00 91.53 380 A 1 
ATOM 2951 C CA    . PHE A 1 380 ? 19.805  20.605  10.121  1.00 91.31 380 A 1 
ATOM 2952 C C     . PHE A 1 380 ? 20.640  21.511  9.203   1.00 90.42 380 A 1 
ATOM 2953 O O     . PHE A 1 380 ? 20.399  21.527  7.994   1.00 87.97 380 A 1 
ATOM 2954 C CB    . PHE A 1 380 ? 20.096  19.131  9.821   1.00 90.97 380 A 1 
ATOM 2955 C CG    . PHE A 1 380 ? 19.461  18.155  10.796  1.00 91.51 380 A 1 
ATOM 2956 C CD1   . PHE A 1 380 ? 19.768  18.229  12.152  1.00 88.40 380 A 1 
ATOM 2957 C CD2   . PHE A 1 380 ? 18.594  17.156  10.329  1.00 87.69 380 A 1 
ATOM 2958 C CE1   . PHE A 1 380 ? 19.206  17.315  13.057  1.00 86.91 380 A 1 
ATOM 2959 C CE2   . PHE A 1 380 ? 18.028  16.237  11.227  1.00 85.63 380 A 1 
ATOM 2960 C CZ    . PHE A 1 380 ? 18.330  16.312  12.601  1.00 88.68 380 A 1 
ATOM 2961 N N     . ALA A 1 381 ? 21.609  22.219  9.775   1.00 91.09 381 A 1 
ATOM 2962 C CA    . ALA A 1 381 ? 22.573  22.993  9.021   1.00 89.73 381 A 1 
ATOM 2963 C C     . ALA A 1 381 ? 23.555  22.070  8.286   1.00 88.84 381 A 1 
ATOM 2964 O O     . ALA A 1 381 ? 23.831  20.944  8.731   1.00 84.82 381 A 1 
ATOM 2965 C CB    . ALA A 1 381 ? 23.295  23.958  9.974   1.00 86.84 381 A 1 
ATOM 2966 N N     . LYS A 1 382 ? 24.093  22.544  7.142   1.00 88.74 382 A 1 
ATOM 2967 C CA    . LYS A 1 382 ? 25.286  21.937  6.551   1.00 86.15 382 A 1 
ATOM 2968 C C     . LYS A 1 382 ? 26.497  22.321  7.394   1.00 83.86 382 A 1 
ATOM 2969 O O     . LYS A 1 382 ? 26.486  23.360  8.032   1.00 77.79 382 A 1 
ATOM 2970 C CB    . LYS A 1 382 ? 25.482  22.395  5.114   1.00 81.35 382 A 1 
ATOM 2971 C CG    . LYS A 1 382 ? 24.419  21.877  4.146   1.00 72.36 382 A 1 
ATOM 2972 C CD    . LYS A 1 382 ? 24.771  22.416  2.765   1.00 68.68 382 A 1 
ATOM 2973 C CE    . LYS A 1 382 ? 23.780  22.024  1.685   1.00 59.53 382 A 1 
ATOM 2974 N NZ    . LYS A 1 382 ? 24.135  22.712  0.427   1.00 53.96 382 A 1 
ATOM 2975 N N     . ARG A 1 383 ? 27.579  21.515  7.342   1.00 84.24 383 A 1 
ATOM 2976 C CA    . ARG A 1 383 ? 28.844  21.878  7.984   1.00 81.15 383 A 1 
ATOM 2977 C C     . ARG A 1 383 ? 29.378  23.207  7.457   1.00 80.24 383 A 1 
ATOM 2978 O O     . ARG A 1 383 ? 29.690  24.065  8.269   1.00 72.11 383 A 1 
ATOM 2979 C CB    . ARG A 1 383 ? 29.902  20.778  7.816   1.00 75.09 383 A 1 
ATOM 2980 C CG    . ARG A 1 383 ? 29.907  19.828  9.003   1.00 64.95 383 A 1 
ATOM 2981 C CD    . ARG A 1 383 ? 31.081  18.857  8.862   1.00 62.37 383 A 1 
ATOM 2982 N NE    . ARG A 1 383 ? 31.269  18.036  10.069  1.00 54.10 383 A 1 
ATOM 2983 C CZ    . ARG A 1 383 ? 32.227  17.143  10.255  1.00 49.57 383 A 1 
ATOM 2984 N NH1   . ARG A 1 383 ? 33.097  16.884  9.315   1.00 47.21 383 A 1 
ATOM 2985 N NH2   . ARG A 1 383 ? 32.338  16.515  11.392  1.00 44.88 383 A 1 
ATOM 2986 N N     . SER A 1 384 ? 29.390  23.407  6.135   1.00 82.27 384 A 1 
ATOM 2987 C CA    . SER A 1 384 ? 29.809  24.670  5.508   1.00 81.00 384 A 1 
ATOM 2988 C C     . SER A 1 384 ? 29.018  25.862  6.007   1.00 81.14 384 A 1 
ATOM 2989 O O     . SER A 1 384 ? 29.584  26.905  6.304   1.00 72.86 384 A 1 
ATOM 2990 C CB    . SER A 1 384 ? 29.603  24.578  3.993   1.00 75.03 384 A 1 
ATOM 2991 O OG    . SER A 1 384 ? 28.272  24.230  3.669   1.00 66.32 384 A 1 
ATOM 2992 N N     . ASP A 1 385 ? 27.695  25.699  6.129   1.00 75.70 385 A 1 
ATOM 2993 C CA    . ASP A 1 385 ? 26.808  26.796  6.506   1.00 73.23 385 A 1 
ATOM 2994 C C     . ASP A 1 385 ? 26.932  27.081  8.014   1.00 72.87 385 A 1 
ATOM 2995 O O     . ASP A 1 385 ? 26.779  28.216  8.441   1.00 67.04 385 A 1 
ATOM 2996 C CB    . ASP A 1 385 ? 25.352  26.470  6.119   1.00 67.09 385 A 1 
ATOM 2997 C CG    . ASP A 1 385 ? 25.110  25.981  4.673   1.00 60.02 385 A 1 
ATOM 2998 O OD1   . ASP A 1 385 ? 26.020  26.014  3.825   1.00 55.03 385 A 1 
ATOM 2999 O OD2   . ASP A 1 385 ? 24.001  25.437  4.422   1.00 53.80 385 A 1 
ATOM 3000 N N     . ALA A 1 386 ? 27.219  26.070  8.815   1.00 71.84 386 A 1 
ATOM 3001 C CA    . ALA A 1 386 ? 27.503  26.228  10.239  1.00 67.40 386 A 1 
ATOM 3002 C C     . ALA A 1 386 ? 28.873  26.862  10.478  1.00 68.23 386 A 1 
ATOM 3003 O O     . ALA A 1 386 ? 28.987  27.726  11.342  1.00 62.94 386 A 1 
ATOM 3004 C CB    . ALA A 1 386 ? 27.386  24.866  10.931  1.00 61.82 386 A 1 
ATOM 3005 N N     . GLU A 1 387 ? 29.912  26.490  9.711   1.00 71.54 387 A 1 
ATOM 3006 C CA    . GLU A 1 387 ? 31.231  27.140  9.742   1.00 69.50 387 A 1 
ATOM 3007 C C     . GLU A 1 387 ? 31.117  28.596  9.262   1.00 69.67 387 A 1 
ATOM 3008 O O     . GLU A 1 387 ? 31.585  29.489  9.963   1.00 64.17 387 A 1 
ATOM 3009 C CB    . GLU A 1 387 ? 32.238  26.316  8.918   1.00 62.33 387 A 1 
ATOM 3010 C CG    . GLU A 1 387 ? 32.680  25.045  9.669   1.00 54.36 387 A 1 
ATOM 3011 C CD    . GLU A 1 387 ? 33.426  23.982  8.820   1.00 48.63 387 A 1 
ATOM 3012 O OE1   . GLU A 1 387 ? 33.670  22.878  9.370   1.00 44.91 387 A 1 
ATOM 3013 O OE2   . GLU A 1 387 ? 33.664  24.220  7.614   1.00 44.49 387 A 1 
ATOM 3014 N N     . MET A 1 388 ? 30.378  28.886  8.192   1.00 75.78 388 A 1 
ATOM 3015 C CA    . MET A 1 388 ? 30.131  30.258  7.754   1.00 73.37 388 A 1 
ATOM 3016 C C     . MET A 1 388 ? 29.282  31.071  8.739   1.00 72.54 388 A 1 
ATOM 3017 O O     . MET A 1 388 ? 29.544  32.259  8.891   1.00 65.51 388 A 1 
ATOM 3018 C CB    . MET A 1 388 ? 29.468  30.304  6.373   1.00 67.61 388 A 1 
ATOM 3019 C CG    . MET A 1 388 ? 30.441  30.016  5.244   1.00 59.69 388 A 1 
ATOM 3020 S SD    . MET A 1 388 ? 29.935  30.651  3.613   1.00 52.31 388 A 1 
ATOM 3021 C CE    . MET A 1 388 ? 30.220  32.402  3.876   1.00 47.77 388 A 1 
ATOM 3022 N N     . GLU A 1 389 ? 28.271  30.525  9.397   1.00 65.33 389 A 1 
ATOM 3023 C CA    . GLU A 1 389 ? 27.535  31.251  10.446  1.00 62.43 389 A 1 
ATOM 3024 C C     . GLU A 1 389 ? 28.430  31.523  11.666  1.00 60.77 389 A 1 
ATOM 3025 O O     . GLU A 1 389 ? 28.354  32.611  12.234  1.00 57.47 389 A 1 
ATOM 3026 C CB    . GLU A 1 389 ? 26.244  30.529  10.892  1.00 57.10 389 A 1 
ATOM 3027 C CG    . GLU A 1 389 ? 25.007  30.912  10.064  1.00 50.64 389 A 1 
ATOM 3028 C CD    . GLU A 1 389 ? 23.654  30.474  10.684  1.00 48.11 389 A 1 
ATOM 3029 O OE1   . GLU A 1 389 ? 22.594  30.945  10.193  1.00 44.26 389 A 1 
ATOM 3030 O OE2   . GLU A 1 389 ? 23.634  29.649  11.628  1.00 44.44 389 A 1 
ATOM 3031 N N     . VAL A 1 390 ? 29.261  30.565  12.047  1.00 66.12 390 A 1 
ATOM 3032 C CA    . VAL A 1 390 ? 30.238  30.780  13.119  1.00 64.15 390 A 1 
ATOM 3033 C C     . VAL A 1 390 ? 31.251  31.845  12.689  1.00 64.07 390 A 1 
ATOM 3034 O O     . VAL A 1 390 ? 31.436  32.802  13.432  1.00 59.90 390 A 1 
ATOM 3035 C CB    . VAL A 1 390 ? 30.910  29.474  13.551  1.00 59.29 390 A 1 
ATOM 3036 C CG1   . VAL A 1 390 ? 32.052  29.693  14.543  1.00 50.99 390 A 1 
ATOM 3037 C CG2   . VAL A 1 390 ? 29.901  28.560  14.265  1.00 53.88 390 A 1 
ATOM 3038 N N     . ASP A 1 391 ? 31.822  31.787  11.484  1.00 63.59 391 A 1 
ATOM 3039 C CA    . ASP A 1 391 ? 32.741  32.811  10.960  1.00 60.32 391 A 1 
ATOM 3040 C C     . ASP A 1 391 ? 32.066  34.170  10.797  1.00 59.14 391 A 1 
ATOM 3041 O O     . ASP A 1 391 ? 32.678  35.199  11.079  1.00 56.31 391 A 1 
ATOM 3042 C CB    . ASP A 1 391 ? 33.344  32.374  9.619   1.00 55.53 391 A 1 
ATOM 3043 C CG    . ASP A 1 391 ? 34.522  31.391  9.741   1.00 48.63 391 A 1 
ATOM 3044 O OD1   . ASP A 1 391 ? 35.059  31.246  10.858  1.00 46.36 391 A 1 
ATOM 3045 O OD2   . ASP A 1 391 ? 34.893  30.834  8.689   1.00 45.71 391 A 1 
ATOM 3046 N N     . GLN A 1 392 ? 30.786  34.250  10.383  1.00 60.97 392 A 1 
ATOM 3047 C CA    . GLN A 1 392 ? 30.055  35.511  10.341  1.00 60.93 392 A 1 
ATOM 3048 C C     . GLN A 1 392 ? 29.782  36.060  11.747  1.00 61.36 392 A 1 
ATOM 3049 O O     . GLN A 1 392 ? 29.914  37.262  11.950  1.00 57.87 392 A 1 
ATOM 3050 C CB    . GLN A 1 392 ? 28.742  35.383  9.565   1.00 56.15 392 A 1 
ATOM 3051 C CG    . GLN A 1 392 ? 28.977  35.436  8.054   1.00 51.04 392 A 1 
ATOM 3052 C CD    . GLN A 1 392 ? 27.680  35.421  7.246   1.00 47.70 392 A 1 
ATOM 3053 O OE1   . GLN A 1 392 ? 26.558  35.357  7.742   1.00 46.27 392 A 1 
ATOM 3054 N NE2   . GLN A 1 392 ? 27.777  35.503  5.939   1.00 41.96 392 A 1 
ATOM 3055 N N     . THR A 1 393 ? 29.404  35.224  12.704  1.00 60.38 393 A 1 
ATOM 3056 C CA    . THR A 1 393 ? 29.226  35.684  14.093  1.00 59.51 393 A 1 
ATOM 3057 C C     . THR A 1 393 ? 30.548  36.091  14.734  1.00 59.05 393 A 1 
ATOM 3058 O O     . THR A 1 393 ? 30.590  37.129  15.394  1.00 54.37 393 A 1 
ATOM 3059 C CB    . THR A 1 393 ? 28.480  34.688  14.987  1.00 54.98 393 A 1 
ATOM 3060 O OG1   . THR A 1 393 ? 28.907  33.364  14.825  1.00 48.48 393 A 1 
ATOM 3061 C CG2   . THR A 1 393 ? 26.977  34.712  14.728  1.00 49.41 393 A 1 
ATOM 3062 N N     . PHE A 1 394 ? 31.642  35.364  14.481  1.00 58.97 394 A 1 
ATOM 3063 C CA    . PHE A 1 394 ? 32.975  35.772  14.908  1.00 56.58 394 A 1 
ATOM 3064 C C     . PHE A 1 394 ? 33.469  37.021  14.168  1.00 55.54 394 A 1 
ATOM 3065 O O     . PHE A 1 394 ? 34.044  37.905  14.801  1.00 51.43 394 A 1 
ATOM 3066 C CB    . PHE A 1 394 ? 33.967  34.616  14.765  1.00 52.00 394 A 1 
ATOM 3067 C CG    . PHE A 1 394 ? 34.092  33.782  16.020  1.00 48.87 394 A 1 
ATOM 3068 C CD1   . PHE A 1 394 ? 34.990  34.167  17.027  1.00 47.09 394 A 1 
ATOM 3069 C CD2   . PHE A 1 394 ? 33.291  32.646  16.210  1.00 45.79 394 A 1 
ATOM 3070 C CE1   . PHE A 1 394 ? 35.101  33.421  18.201  1.00 41.61 394 A 1 
ATOM 3071 C CE2   . PHE A 1 394 ? 33.398  31.890  17.395  1.00 41.90 394 A 1 
ATOM 3072 C CZ    . PHE A 1 394 ? 34.306  32.275  18.388  1.00 44.16 394 A 1 
ATOM 3073 N N     . SER A 1 395 ? 33.201  37.187  12.867  1.00 56.33 395 A 1 
ATOM 3074 C CA    . SER A 1 395 ? 33.587  38.384  12.103  1.00 55.20 395 A 1 
ATOM 3075 C C     . SER A 1 395 ? 32.803  39.612  12.549  1.00 54.78 395 A 1 
ATOM 3076 O O     . SER A 1 395 ? 33.377  40.692  12.669  1.00 51.90 395 A 1 
ATOM 3077 C CB    . SER A 1 395 ? 33.385  38.179  10.607  1.00 51.46 395 A 1 
ATOM 3078 O OG    . SER A 1 395 ? 34.171  37.111  10.128  1.00 44.71 395 A 1 
ATOM 3079 N N     . THR A 1 396 ? 31.502  39.477  12.829  1.00 58.99 396 A 1 
ATOM 3080 C CA    . THR A 1 396 ? 30.715  40.585  13.397  1.00 58.83 396 A 1 
ATOM 3081 C C     . THR A 1 396 ? 31.123  40.919  14.825  1.00 58.54 396 A 1 
ATOM 3082 O O     . THR A 1 396 ? 31.204  42.102  15.160  1.00 54.29 396 A 1 
ATOM 3083 C CB    . THR A 1 396 ? 29.199  40.342  13.334  1.00 52.59 396 A 1 
ATOM 3084 O OG1   . THR A 1 396 ? 28.850  39.035  13.709  1.00 47.01 396 A 1 
ATOM 3085 C CG2   . THR A 1 396 ? 28.643  40.578  11.941  1.00 48.60 396 A 1 
ATOM 3086 N N     . ALA A 1 397 ? 31.466  39.935  15.640  1.00 50.46 397 A 1 
ATOM 3087 C CA    . ALA A 1 397 ? 32.022  40.175  16.975  1.00 50.19 397 A 1 
ATOM 3088 C C     . ALA A 1 397 ? 33.393  40.869  16.891  1.00 48.82 397 A 1 
ATOM 3089 O O     . ALA A 1 397 ? 33.591  41.888  17.551  1.00 47.73 397 A 1 
ATOM 3090 C CB    . ALA A 1 397 ? 32.080  38.853  17.745  1.00 46.78 397 A 1 
ATOM 3091 N N     . ALA A 1 398 ? 34.283  40.408  16.023  1.00 49.97 398 A 1 
ATOM 3092 C CA    . ALA A 1 398 ? 35.610  41.008  15.835  1.00 49.94 398 A 1 
ATOM 3093 C C     . ALA A 1 398 ? 35.533  42.441  15.289  1.00 49.08 398 A 1 
ATOM 3094 O O     . ALA A 1 398 ? 36.273  43.317  15.731  1.00 47.02 398 A 1 
ATOM 3095 C CB    . ALA A 1 398 ? 36.428  40.104  14.905  1.00 46.77 398 A 1 
ATOM 3096 N N     . LEU A 1 399 ? 34.621  42.744  14.364  1.00 53.27 399 A 1 
ATOM 3097 C CA    . LEU A 1 399 ? 34.375  44.111  13.882  1.00 51.62 399 A 1 
ATOM 3098 C C     . LEU A 1 399 ? 33.832  45.026  14.995  1.00 50.40 399 A 1 
ATOM 3099 O O     . LEU A 1 399 ? 34.156  46.211  14.996  1.00 47.52 399 A 1 
ATOM 3100 C CB    . LEU A 1 399 ? 33.415  44.083  12.683  1.00 46.58 399 A 1 
ATOM 3101 C CG    . LEU A 1 399 ? 34.078  43.665  11.365  1.00 43.30 399 A 1 
ATOM 3102 C CD1   . LEU A 1 399 ? 32.999  43.396  10.310  1.00 43.00 399 A 1 
ATOM 3103 C CD2   . LEU A 1 399 ? 35.011  44.754  10.818  1.00 45.69 399 A 1 
ATOM 3104 N N     . SER A 1 400 ? 33.033  44.512  15.924  1.00 55.71 400 A 1 
ATOM 3105 C CA    . SER A 1 400 ? 32.556  45.314  17.057  1.00 56.29 400 A 1 
ATOM 3106 C C     . SER A 1 400 ? 33.666  45.647  18.060  1.00 56.35 400 A 1 
ATOM 3107 O O     . SER A 1 400 ? 33.710  46.772  18.553  1.00 50.95 400 A 1 
ATOM 3108 C CB    . SER A 1 400 ? 31.366  44.651  17.743  1.00 51.14 400 A 1 
ATOM 3109 O OG    . SER A 1 400 ? 31.682  43.449  18.418  1.00 45.86 400 A 1 
ATOM 3110 N N     . ASP A 1 401 ? 34.584  44.727  18.287  1.00 49.81 401 A 1 
ATOM 3111 C CA    . ASP A 1 401 ? 35.668  44.911  19.270  1.00 52.68 401 A 1 
ATOM 3112 C C     . ASP A 1 401 ? 36.824  45.785  18.739  1.00 52.76 401 A 1 
ATOM 3113 O O     . ASP A 1 401 ? 37.624  46.315  19.503  1.00 49.53 401 A 1 
ATOM 3114 C CB    . ASP A 1 401 ? 36.132  43.527  19.749  1.00 46.40 401 A 1 
ATOM 3115 C CG    . ASP A 1 401 ? 36.764  43.533  21.158  1.00 40.76 401 A 1 
ATOM 3116 O OD1   . ASP A 1 401 ? 36.434  44.433  21.950  1.00 39.03 401 A 1 
ATOM 3117 O OD2   . ASP A 1 401 ? 37.531  42.589  21.433  1.00 38.83 401 A 1 
ATOM 3118 N N     . SER A 1 402 ? 36.867  46.013  17.411  1.00 47.83 402 A 1 
ATOM 3119 C CA    . SER A 1 402 ? 37.868  46.908  16.807  1.00 49.71 402 A 1 
ATOM 3120 C C     . SER A 1 402 ? 37.701  48.390  17.179  1.00 49.85 402 A 1 
ATOM 3121 O O     . SER A 1 402 ? 38.562  49.207  16.833  1.00 45.32 402 A 1 
ATOM 3122 C CB    . SER A 1 402 ? 37.914  46.714  15.292  1.00 44.36 402 A 1 
ATOM 3123 O OG    . SER A 1 402 ? 36.772  47.224  14.642  1.00 40.69 402 A 1 
ATOM 3124 N N     . SER A 1 403 ? 36.651  48.762  17.902  1.00 42.47 403 A 1 
ATOM 3125 C CA    . SER A 1 403 ? 36.469  50.099  18.487  1.00 45.53 403 A 1 
ATOM 3126 C C     . SER A 1 403 ? 37.377  50.366  19.696  1.00 45.85 403 A 1 
ATOM 3127 O O     . SER A 1 403 ? 37.046  51.174  20.560  1.00 42.51 403 A 1 
ATOM 3128 C CB    . SER A 1 403 ? 34.987  50.364  18.779  1.00 41.33 403 A 1 
ATOM 3129 O OG    . SER A 1 403 ? 34.510  49.592  19.868  1.00 37.34 403 A 1 
ATOM 3130 N N     . TYR A 1 404 ? 38.528  49.702  19.775  1.00 43.78 404 A 1 
ATOM 3131 C CA    . TYR A 1 404 ? 39.573  50.087  20.713  1.00 44.01 404 A 1 
ATOM 3132 C C     . TYR A 1 404 ? 40.017  51.513  20.379  1.00 40.30 404 A 1 
ATOM 3133 O O     . TYR A 1 404 ? 40.706  51.766  19.383  1.00 38.38 404 A 1 
ATOM 3134 C CB    . TYR A 1 404 ? 40.745  49.098  20.699  1.00 41.97 404 A 1 
ATOM 3135 C CG    . TYR A 1 404 ? 40.502  47.891  21.585  1.00 40.39 404 A 1 
ATOM 3136 C CD1   . TYR A 1 404 ? 40.725  47.967  22.974  1.00 40.92 404 A 1 
ATOM 3137 C CD2   . TYR A 1 404 ? 40.007  46.703  21.026  1.00 40.08 404 A 1 
ATOM 3138 C CE1   . TYR A 1 404 ? 40.434  46.871  23.811  1.00 36.14 404 A 1 
ATOM 3139 C CE2   . TYR A 1 404 ? 39.705  45.602  21.849  1.00 35.79 404 A 1 
ATOM 3140 C CZ    . TYR A 1 404 ? 39.921  45.694  23.244  1.00 38.06 404 A 1 
ATOM 3141 O OH    . TYR A 1 404 ? 39.590  44.627  24.037  1.00 37.54 404 A 1 
ATOM 3142 N N     . SER A 1 405 ? 39.576  52.439  21.196  1.00 41.99 405 A 1 
ATOM 3143 C CA    . SER A 1 405 ? 39.969  53.842  21.138  1.00 45.19 405 A 1 
ATOM 3144 C C     . SER A 1 405 ? 41.490  53.936  21.202  1.00 44.58 405 A 1 
ATOM 3145 O O     . SER A 1 405 ? 42.091  53.557  22.199  1.00 42.14 405 A 1 
ATOM 3146 C CB    . SER A 1 405 ? 39.326  54.608  22.295  1.00 40.70 405 A 1 
ATOM 3147 O OG    . SER A 1 405 ? 39.610  53.991  23.529  1.00 37.28 405 A 1 
ATOM 3148 N N     . THR A 1 406 ? 42.088  54.450  20.127  1.00 40.63 406 A 1 
ATOM 3149 C CA    . THR A 1 406 ? 43.493  54.861  20.157  1.00 44.82 406 A 1 
ATOM 3150 C C     . THR A 1 406 ? 43.636  55.971  21.198  1.00 41.79 406 A 1 
ATOM 3151 O O     . THR A 1 406 ? 43.287  57.120  20.930  1.00 40.00 406 A 1 
ATOM 3152 C CB    . THR A 1 406 ? 43.961  55.347  18.781  1.00 41.49 406 A 1 
ATOM 3153 O OG1   . THR A 1 406 ? 42.965  56.147  18.166  1.00 37.33 406 A 1 
ATOM 3154 C CG2   . THR A 1 406 ? 44.240  54.182  17.846  1.00 38.60 406 A 1 
ATOM 3155 N N     . VAL A 1 407 ? 44.060  55.592  22.386  1.00 43.40 407 A 1 
ATOM 3156 C CA    . VAL A 1 407 ? 44.357  56.553  23.448  1.00 46.90 407 A 1 
ATOM 3157 C C     . VAL A 1 407 ? 45.481  57.453  22.921  1.00 42.59 407 A 1 
ATOM 3158 O O     . VAL A 1 407 ? 46.543  56.917  22.584  1.00 41.09 407 A 1 
ATOM 3159 C CB    . VAL A 1 407 ? 44.787  55.867  24.751  1.00 44.79 407 A 1 
ATOM 3160 C CG1   . VAL A 1 407 ? 45.027  56.890  25.864  1.00 40.66 407 A 1 
ATOM 3161 C CG2   . VAL A 1 407 ? 43.711  54.888  25.244  1.00 43.52 407 A 1 
ATOM 3162 N N     . PRO A 1 408 ? 45.269  58.769  22.767  1.00 38.55 408 A 1 
ATOM 3163 C CA    . PRO A 1 408 ? 46.341  59.647  22.338  1.00 41.78 408 A 1 
ATOM 3164 C C     . PRO A 1 408 ? 47.430  59.617  23.424  1.00 40.58 408 A 1 
ATOM 3165 O O     . PRO A 1 408 ? 47.166  59.935  24.584  1.00 39.74 408 A 1 
ATOM 3166 C CB    . PRO A 1 408 ? 45.699  61.024  22.156  1.00 38.63 408 A 1 
ATOM 3167 C CG    . PRO A 1 408 ? 44.515  60.993  23.109  1.00 37.51 408 A 1 
ATOM 3168 C CD    . PRO A 1 408 ? 44.087  59.530  23.103  1.00 42.23 408 A 1 
ATOM 3169 N N     . TRP A 1 409 ? 48.618  59.206  23.019  1.00 44.09 409 A 1 
ATOM 3170 C CA    . TRP A 1 409 ? 49.811  59.423  23.844  1.00 43.82 409 A 1 
ATOM 3171 C C     . TRP A 1 409 ? 50.083  60.930  23.873  1.00 40.36 409 A 1 
ATOM 3172 O O     . TRP A 1 409 ? 50.608  61.485  22.904  1.00 37.99 409 A 1 
ATOM 3173 C CB    . TRP A 1 409 ? 51.008  58.630  23.296  1.00 40.28 409 A 1 
ATOM 3174 C CG    . TRP A 1 409 ? 51.002  57.172  23.618  1.00 37.37 409 A 1 
ATOM 3175 C CD1   . TRP A 1 409 ? 50.108  56.266  23.207  1.00 31.93 409 A 1 
ATOM 3176 C CD2   . TRP A 1 409 ? 51.975  56.450  24.439  1.00 33.76 409 A 1 
ATOM 3177 N NE1   . TRP A 1 409 ? 50.428  55.012  23.711  1.00 29.91 409 A 1 
ATOM 3178 C CE2   . TRP A 1 409 ? 51.566  55.083  24.465  1.00 34.45 409 A 1 
ATOM 3179 C CE3   . TRP A 1 409 ? 53.127  56.811  25.147  1.00 37.73 409 A 1 
ATOM 3180 C CZ2   . TRP A 1 409 ? 52.291  54.119  25.179  1.00 38.00 409 A 1 
ATOM 3181 C CZ3   . TRP A 1 409 ? 53.859  55.854  25.855  1.00 35.04 409 A 1 
ATOM 3182 C CH2   . TRP A 1 409 ? 53.450  54.518  25.884  1.00 34.47 409 A 1 
ATOM 3183 N N     . PHE A 1 410 ? 49.649  61.591  24.954  1.00 44.94 410 A 1 
ATOM 3184 C CA    . PHE A 1 410 ? 50.144  62.888  25.396  1.00 42.51 410 A 1 
ATOM 3185 C C     . PHE A 1 410 ? 51.414  62.708  26.243  1.00 39.11 410 A 1 
ATOM 3186 O O     . PHE A 1 410 ? 51.475  61.719  26.996  1.00 33.77 410 A 1 
ATOM 3187 C CB    . PHE A 1 410 ? 49.072  63.664  26.170  1.00 39.76 410 A 1 
ATOM 3188 C CG    . PHE A 1 410 ? 48.170  64.512  25.300  1.00 38.34 410 A 1 
ATOM 3189 C CD1   . PHE A 1 410 ? 48.618  65.753  24.832  1.00 33.48 410 A 1 
ATOM 3190 C CD2   . PHE A 1 410 ? 46.882  64.066  24.947  1.00 32.76 410 A 1 
ATOM 3191 C CE1   . PHE A 1 410 ? 47.783  66.547  24.028  1.00 30.83 410 A 1 
ATOM 3192 C CE2   . PHE A 1 410 ? 46.051  64.865  24.137  1.00 34.94 410 A 1 
ATOM 3193 C CZ    . PHE A 1 410 ? 46.507  66.098  23.678  1.00 38.34 410 A 1 
ATOM 3194 O OXT   . PHE A 1 410 ? 52.270  63.614  26.102  1.00 42.45 410 A 1 
ATOM 3195 N N     . ASP B 2 1   ? -5.312  7.429   27.541  1.00 41.60 1   B 1 
ATOM 3196 C CA    . ASP B 2 1   ? -4.897  8.103   26.299  1.00 48.44 1   B 1 
ATOM 3197 C C     . ASP B 2 1   ? -5.836  9.272   25.986  1.00 52.43 1   B 1 
ATOM 3198 O O     . ASP B 2 1   ? -7.044  9.120   26.123  1.00 50.84 1   B 1 
ATOM 3199 C CB    . ASP B 2 1   ? -4.881  7.120   25.124  1.00 44.40 1   B 1 
ATOM 3200 C CG    . ASP B 2 1   ? -3.539  6.410   25.076  1.00 37.51 1   B 1 
ATOM 3201 O OD1   . ASP B 2 1   ? -2.551  7.083   25.452  1.00 34.75 1   B 1 
ATOM 3202 O OD2   . ASP B 2 1   ? -3.526  5.233   24.672  1.00 35.23 1   B 1 
ATOM 3203 N N     . SER B 2 2   ? -5.305  10.416  25.600  1.00 57.24 2   B 1 
ATOM 3204 C CA    . SER B 2 2   ? -6.187  11.510  25.183  1.00 60.34 2   B 1 
ATOM 3205 C C     . SER B 2 2   ? -6.895  11.131  23.882  1.00 63.69 2   B 1 
ATOM 3206 O O     . SER B 2 2   ? -6.305  10.407  23.068  1.00 59.60 2   B 1 
ATOM 3207 C CB    . SER B 2 2   ? -5.422  12.836  25.046  1.00 53.68 2   B 1 
ATOM 3208 O OG    . SER B 2 2   ? -4.635  12.884  23.879  1.00 45.50 2   B 1 
ATOM 3209 N N     . PRO B 2 3   ? -8.112  11.648  23.630  1.00 58.05 3   B 1 
ATOM 3210 C CA    . PRO B 2 3   ? -8.831  11.321  22.397  1.00 58.57 3   B 1 
ATOM 3211 C C     . PRO B 2 3   ? -8.030  11.666  21.136  1.00 61.37 3   B 1 
ATOM 3212 O O     . PRO B 2 3   ? -8.127  10.968  20.127  1.00 60.00 3   B 1 
ATOM 3213 C CB    . PRO B 2 3   ? -10.160 12.104  22.492  1.00 53.64 3   B 1 
ATOM 3214 C CG    . PRO B 2 3   ? -9.870  13.214  23.501  1.00 51.91 3   B 1 
ATOM 3215 C CD    . PRO B 2 3   ? -8.864  12.579  24.441  1.00 53.70 3   B 1 
ATOM 3216 N N     . ALA B 2 4   ? -7.151  12.671  21.197  1.00 56.98 4   B 1 
ATOM 3217 C CA    . ALA B 2 4   ? -6.206  12.987  20.132  1.00 55.46 4   B 1 
ATOM 3218 C C     . ALA B 2 4   ? -5.193  11.857  19.859  1.00 58.41 4   B 1 
ATOM 3219 O O     . ALA B 2 4   ? -4.910  11.545  18.696  1.00 56.42 4   B 1 
ATOM 3220 C CB    . ALA B 2 4   ? -5.503  14.310  20.483  1.00 50.16 4   B 1 
ATOM 3221 N N     . LYS B 2 5   ? -4.652  11.203  20.908  1.00 58.47 5   B 1 
ATOM 3222 C CA    . LYS B 2 5   ? -3.781  10.025  20.750  1.00 59.61 5   B 1 
ATOM 3223 C C     . LYS B 2 5   ? -4.552  8.822   20.199  1.00 64.87 5   B 1 
ATOM 3224 O O     . LYS B 2 5   ? -3.984  8.038   19.441  1.00 60.44 5   B 1 
ATOM 3225 C CB    . LYS B 2 5   ? -3.128  9.629   22.076  1.00 50.87 5   B 1 
ATOM 3226 C CG    . LYS B 2 5   ? -1.961  10.516  22.546  1.00 43.32 5   B 1 
ATOM 3227 C CD    . LYS B 2 5   ? -1.390  9.881   23.818  1.00 39.23 5   B 1 
ATOM 3228 C CE    . LYS B 2 5   ? -0.175  10.592  24.406  1.00 32.54 5   B 1 
ATOM 3229 N NZ    . LYS B 2 5   ? 0.353   9.825   25.567  1.00 28.96 5   B 1 
ATOM 3230 N N     . GLU B 2 6   ? -5.821  8.678   20.534  1.00 70.13 6   B 1 
ATOM 3231 C CA    . GLU B 2 6   ? -6.662  7.610   19.998  1.00 72.36 6   B 1 
ATOM 3232 C C     . GLU B 2 6   ? -6.916  7.799   18.497  1.00 75.97 6   B 1 
ATOM 3233 O O     . GLU B 2 6   ? -6.780  6.855   17.708  1.00 70.84 6   B 1 
ATOM 3234 C CB    . GLU B 2 6   ? -7.945  7.536   20.823  1.00 64.43 6   B 1 
ATOM 3235 C CG    . GLU B 2 6   ? -8.674  6.213   20.593  1.00 54.76 6   B 1 
ATOM 3236 C CD    . GLU B 2 6   ? -9.596  5.881   21.778  1.00 48.85 6   B 1 
ATOM 3237 O OE1   . GLU B 2 6   ? -9.522  4.713   22.221  1.00 45.79 6   B 1 
ATOM 3238 O OE2   . GLU B 2 6   ? -10.281 6.811   22.247  1.00 45.68 6   B 1 
ATOM 3239 N N     . GLN B 2 7   ? -7.114  9.049   18.053  1.00 71.81 7   B 1 
ATOM 3240 C CA    . GLN B 2 7   ? -7.122  9.406   16.633  1.00 75.10 7   B 1 
ATOM 3241 C C     . GLN B 2 7   ? -5.784  9.133   15.929  1.00 79.91 7   B 1 
ATOM 3242 O O     . GLN B 2 7   ? -5.746  8.996   14.706  1.00 75.51 7   B 1 
ATOM 3243 C CB    . GLN B 2 7   ? -7.508  10.889  16.482  1.00 68.83 7   B 1 
ATOM 3244 C CG    . GLN B 2 7   ? -8.995  11.161  16.797  1.00 61.01 7   B 1 
ATOM 3245 C CD    . GLN B 2 7   ? -9.932  10.593  15.735  1.00 52.30 7   B 1 
ATOM 3246 O OE1   . GLN B 2 7   ? -9.580  10.424  14.581  1.00 50.50 7   B 1 
ATOM 3247 N NE2   . GLN B 2 7   ? -11.171 10.305  16.100  1.00 45.41 7   B 1 
ATOM 3248 N N     . ASP B 2 8   ? -4.665  9.016   16.654  1.00 79.14 8   B 1 
ATOM 3249 C CA    . ASP B 2 8   ? -3.365  8.645   16.079  1.00 79.64 8   B 1 
ATOM 3250 C C     . ASP B 2 8   ? -3.278  7.169   15.646  1.00 82.80 8   B 1 
ATOM 3251 O O     . ASP B 2 8   ? -2.436  6.842   14.809  1.00 78.60 8   B 1 
ATOM 3252 C CB    . ASP B 2 8   ? -2.207  9.028   17.031  1.00 73.69 8   B 1 
ATOM 3253 C CG    . ASP B 2 8   ? -1.561  10.387  16.781  1.00 67.07 8   B 1 
ATOM 3254 O OD1   . ASP B 2 8   ? -1.848  11.042  15.757  1.00 59.94 8   B 1 
ATOM 3255 O OD2   . ASP B 2 8   ? -0.591  10.717  17.499  1.00 59.66 8   B 1 
ATOM 3256 N N     . ARG B 2 9   ? -4.160  6.295   16.160  1.00 89.96 9   B 1 
ATOM 3257 C CA    . ARG B 2 9   ? -4.235  4.870   15.799  1.00 90.74 9   B 1 
ATOM 3258 C C     . ARG B 2 9   ? -4.869  4.629   14.429  1.00 92.07 9   B 1 
ATOM 3259 O O     . ARG B 2 9   ? -4.617  3.587   13.819  1.00 88.93 9   B 1 
ATOM 3260 C CB    . ARG B 2 9   ? -5.033  4.103   16.867  1.00 87.83 9   B 1 
ATOM 3261 C CG    . ARG B 2 9   ? -4.403  4.205   18.264  1.00 80.00 9   B 1 
ATOM 3262 C CD    . ARG B 2 9   ? -5.242  3.441   19.292  1.00 76.22 9   B 1 
ATOM 3263 N NE    . ARG B 2 9   ? -4.680  3.566   20.642  1.00 68.90 9   B 1 
ATOM 3264 C CZ    . ARG B 2 9   ? -5.291  3.252   21.776  1.00 62.04 9   B 1 
ATOM 3265 N NH1   . ARG B 2 9   ? -6.477  2.717   21.789  1.00 58.38 9   B 1 
ATOM 3266 N NH2   . ARG B 2 9   ? -4.724  3.508   22.910  1.00 54.83 9   B 1 
ATOM 3267 N N     . PHE B 2 10  ? -5.659  5.592   13.954  1.00 92.71 10  B 1 
ATOM 3268 C CA    . PHE B 2 10  ? -6.416  5.471   12.720  1.00 93.57 10  B 1 
ATOM 3269 C C     . PHE B 2 10  ? -5.960  6.481   11.661  1.00 93.98 10  B 1 
ATOM 3270 O O     . PHE B 2 10  ? -5.346  7.513   11.955  1.00 91.53 10  B 1 
ATOM 3271 C CB    . PHE B 2 10  ? -7.911  5.606   13.034  1.00 92.41 10  B 1 
ATOM 3272 C CG    . PHE B 2 10  ? -8.409  4.612   14.070  1.00 92.61 10  B 1 
ATOM 3273 C CD1   . PHE B 2 10  ? -8.339  3.234   13.824  1.00 86.02 10  B 1 
ATOM 3274 C CD2   . PHE B 2 10  ? -8.917  5.067   15.296  1.00 84.69 10  B 1 
ATOM 3275 C CE1   . PHE B 2 10  ? -8.764  2.303   14.788  1.00 81.87 10  B 1 
ATOM 3276 C CE2   . PHE B 2 10  ? -9.353  4.151   16.265  1.00 82.54 10  B 1 
ATOM 3277 C CZ    . PHE B 2 10  ? -9.275  2.770   16.009  1.00 83.16 10  B 1 
ATOM 3278 N N     . LEU B 2 11  ? -6.260  6.196   10.395  1.00 93.60 11  B 1 
ATOM 3279 C CA    . LEU B 2 11  ? -6.124  7.181   9.329   1.00 93.88 11  B 1 
ATOM 3280 C C     . LEU B 2 11  ? -7.210  8.260   9.447   1.00 93.69 11  B 1 
ATOM 3281 O O     . LEU B 2 11  ? -8.281  7.994   9.984   1.00 91.02 11  B 1 
ATOM 3282 C CB    . LEU B 2 11  ? -6.143  6.497   7.956   1.00 93.35 11  B 1 
ATOM 3283 C CG    . LEU B 2 11  ? -4.921  5.600   7.686   1.00 92.40 11  B 1 
ATOM 3284 C CD1   . LEU B 2 11  ? -5.028  5.025   6.284   1.00 88.25 11  B 1 
ATOM 3285 C CD2   . LEU B 2 11  ? -3.602  6.375   7.774   1.00 87.33 11  B 1 
ATOM 3286 N N     . PRO B 2 12  ? -6.977  9.498   8.951   1.00 92.54 12  B 1 
ATOM 3287 C CA    . PRO B 2 12  ? -7.959  10.569  9.106   1.00 92.29 12  B 1 
ATOM 3288 C C     . PRO B 2 12  ? -9.303  10.228  8.457   1.00 92.92 12  B 1 
ATOM 3289 O O     . PRO B 2 12  ? -9.368  9.958   7.249   1.00 91.91 12  B 1 
ATOM 3290 C CB    . PRO B 2 12  ? -7.318  11.809  8.470   1.00 90.59 12  B 1 
ATOM 3291 C CG    . PRO B 2 12  ? -5.817  11.520  8.540   1.00 87.84 12  B 1 
ATOM 3292 C CD    . PRO B 2 12  ? -5.747  10.006  8.367   1.00 90.36 12  B 1 
ATOM 3293 N N     . ILE B 2 13  ? -10.397 10.339  9.221   1.00 91.42 13  B 1 
ATOM 3294 C CA    . ILE B 2 13  ? -11.761 10.014  8.766   1.00 92.18 13  B 1 
ATOM 3295 C C     . ILE B 2 13  ? -12.170 10.795  7.511   1.00 92.76 13  B 1 
ATOM 3296 O O     . ILE B 2 13  ? -12.904 10.284  6.663   1.00 91.63 13  B 1 
ATOM 3297 C CB    . ILE B 2 13  ? -12.758 10.249  9.925   1.00 91.32 13  B 1 
ATOM 3298 C CG1   . ILE B 2 13  ? -14.170 9.692   9.658   1.00 86.80 13  B 1 
ATOM 3299 C CG2   . ILE B 2 13  ? -12.877 11.750  10.281  1.00 85.30 13  B 1 
ATOM 3300 C CD1   . ILE B 2 13  ? -14.217 8.175   9.563   1.00 79.17 13  B 1 
ATOM 3301 N N     . ALA B 2 14  ? -11.650 12.015  7.323   1.00 91.48 14  B 1 
ATOM 3302 C CA    . ALA B 2 14  ? -11.902 12.810  6.131   1.00 90.73 14  B 1 
ATOM 3303 C C     . ALA B 2 14  ? -11.318 12.176  4.856   1.00 91.69 14  B 1 
ATOM 3304 O O     . ALA B 2 14  ? -11.925 12.286  3.789   1.00 90.31 14  B 1 
ATOM 3305 C CB    . ALA B 2 14  ? -11.330 14.214  6.353   1.00 88.83 14  B 1 
ATOM 3306 N N     . ASN B 2 15  ? -10.148 11.515  4.956   1.00 92.51 15  B 1 
ATOM 3307 C CA    . ASN B 2 15  ? -9.540  10.810  3.829   1.00 92.59 15  B 1 
ATOM 3308 C C     . ASN B 2 15  ? -10.334 9.538   3.517   1.00 93.37 15  B 1 
ATOM 3309 O O     . ASN B 2 15  ? -10.692 9.324   2.356   1.00 92.06 15  B 1 
ATOM 3310 C CB    . ASN B 2 15  ? -8.065  10.498  4.120   1.00 91.55 15  B 1 
ATOM 3311 C CG    . ASN B 2 15  ? -7.176  11.728  4.196   1.00 89.24 15  B 1 
ATOM 3312 O OD1   . ASN B 2 15  ? -7.439  12.691  4.884   1.00 78.53 15  B 1 
ATOM 3313 N ND2   . ASN B 2 15  ? -6.077  11.727  3.476   1.00 79.68 15  B 1 
ATOM 3314 N N     . VAL B 2 16  ? -10.687 8.759   4.537   1.00 93.64 16  B 1 
ATOM 3315 C CA    . VAL B 2 16  ? -11.544 7.572   4.391   1.00 94.11 16  B 1 
ATOM 3316 C C     . VAL B 2 16  ? -12.873 7.941   3.730   1.00 94.50 16  B 1 
ATOM 3317 O O     . VAL B 2 16  ? -13.219 7.404   2.684   1.00 93.57 16  B 1 
ATOM 3318 C CB    . VAL B 2 16  ? -11.781 6.902   5.765   1.00 93.89 16  B 1 
ATOM 3319 C CG1   . VAL B 2 16  ? -12.709 5.683   5.658   1.00 90.93 16  B 1 
ATOM 3320 C CG2   . VAL B 2 16  ? -10.463 6.451   6.393   1.00 90.99 16  B 1 
ATOM 3321 N N     . SER B 2 17  ? -13.567 8.957   4.258   1.00 94.39 17  B 1 
ATOM 3322 C CA    . SER B 2 17  ? -14.845 9.426   3.716   1.00 93.98 17  B 1 
ATOM 3323 C C     . SER B 2 17  ? -14.751 9.897   2.258   1.00 94.22 17  B 1 
ATOM 3324 O O     . SER B 2 17  ? -15.701 9.726   1.496   1.00 93.26 17  B 1 
ATOM 3325 C CB    . SER B 2 17  ? -15.391 10.592  4.541   1.00 92.74 17  B 1 
ATOM 3326 O OG    . SER B 2 17  ? -15.594 10.239  5.888   1.00 80.47 17  B 1 
ATOM 3327 N N     . ARG B 2 18  ? -13.627 10.516  1.858   1.00 93.40 18  B 1 
ATOM 3328 C CA    . ARG B 2 18  ? -13.396 10.954  0.482   1.00 93.03 18  B 1 
ATOM 3329 C C     . ARG B 2 18  ? -13.262 9.763   -0.474  1.00 93.75 18  B 1 
ATOM 3330 O O     . ARG B 2 18  ? -13.860 9.798   -1.547  1.00 92.33 18  B 1 
ATOM 3331 C CB    . ARG B 2 18  ? -12.164 11.864  0.425   1.00 91.91 18  B 1 
ATOM 3332 C CG    . ARG B 2 18  ? -12.006 12.560  -0.937  1.00 84.15 18  B 1 
ATOM 3333 C CD    . ARG B 2 18  ? -10.691 13.346  -1.028  1.00 82.69 18  B 1 
ATOM 3334 N NE    . ARG B 2 18  ? -10.571 14.379  0.019   1.00 74.92 18  B 1 
ATOM 3335 C CZ    . ARG B 2 18  ? -9.564  14.554  0.863   1.00 69.70 18  B 1 
ATOM 3336 N NH1   . ARG B 2 18  ? -8.495  13.803  0.831   1.00 61.51 18  B 1 
ATOM 3337 N NH2   . ARG B 2 18  ? -9.609  15.489  1.766   1.00 62.25 18  B 1 
ATOM 3338 N N     . ILE B 2 19  ? -12.518 8.735   -0.079  1.00 94.31 19  B 1 
ATOM 3339 C CA    . ILE B 2 19  ? -12.368 7.528   -0.901  1.00 94.04 19  B 1 
ATOM 3340 C C     . ILE B 2 19  ? -13.690 6.764   -0.983  1.00 94.58 19  B 1 
ATOM 3341 O O     . ILE B 2 19  ? -14.118 6.458   -2.084  1.00 93.36 19  B 1 
ATOM 3342 C CB    . ILE B 2 19  ? -11.201 6.643   -0.419  1.00 93.16 19  B 1 
ATOM 3343 C CG1   . ILE B 2 19  ? -9.843  7.390   -0.382  1.00 89.69 19  B 1 
ATOM 3344 C CG2   . ILE B 2 19  ? -11.064 5.405   -1.322  1.00 89.25 19  B 1 
ATOM 3345 C CD1   . ILE B 2 19  ? -9.396  8.029   -1.709  1.00 79.30 19  B 1 
ATOM 3346 N N     . MET B 2 20  ? -14.402 6.574   0.124   1.00 94.17 20  B 1 
ATOM 3347 C CA    . MET B 2 20  ? -15.729 5.944   0.115   1.00 94.65 20  B 1 
ATOM 3348 C C     . MET B 2 20  ? -16.712 6.655   -0.823  1.00 94.84 20  B 1 
ATOM 3349 O O     . MET B 2 20  ? -17.396 6.008   -1.609  1.00 93.25 20  B 1 
ATOM 3350 C CB    . MET B 2 20  ? -16.320 5.917   1.527   1.00 94.65 20  B 1 
ATOM 3351 C CG    . MET B 2 20  ? -15.585 4.991   2.497   1.00 92.79 20  B 1 
ATOM 3352 S SD    . MET B 2 20  ? -16.297 5.045   4.162   1.00 91.18 20  B 1 
ATOM 3353 C CE    . MET B 2 20  ? -17.747 3.995   3.924   1.00 81.41 20  B 1 
ATOM 3354 N N     . LYS B 2 21  ? -16.762 7.998   -0.813  1.00 94.17 21  B 1 
ATOM 3355 C CA    . LYS B 2 21  ? -17.615 8.771   -1.736  1.00 93.78 21  B 1 
ATOM 3356 C C     . LYS B 2 21  ? -17.207 8.611   -3.201  1.00 93.91 21  B 1 
ATOM 3357 O O     . LYS B 2 21  ? -18.063 8.683   -4.068  1.00 92.15 21  B 1 
ATOM 3358 C CB    . LYS B 2 21  ? -17.600 10.256  -1.369  1.00 92.59 21  B 1 
ATOM 3359 C CG    . LYS B 2 21  ? -18.485 10.576  -0.155  1.00 85.02 21  B 1 
ATOM 3360 C CD    . LYS B 2 21  ? -18.479 12.080  0.100   1.00 75.65 21  B 1 
ATOM 3361 C CE    . LYS B 2 21  ? -19.398 12.429  1.258   1.00 67.51 21  B 1 
ATOM 3362 N NZ    . LYS B 2 21  ? -19.699 13.880  1.306   1.00 59.77 21  B 1 
ATOM 3363 N N     . ARG B 2 22  ? -15.912 8.423   -3.483  1.00 94.40 22  B 1 
ATOM 3364 C CA    . ARG B 2 22  ? -15.415 8.158   -4.833  1.00 93.65 22  B 1 
ATOM 3365 C C     . ARG B 2 22  ? -15.761 6.732   -5.293  1.00 94.12 22  B 1 
ATOM 3366 O O     . ARG B 2 22  ? -16.016 6.531   -6.476  1.00 92.05 22  B 1 
ATOM 3367 C CB    . ARG B 2 22  ? -13.895 8.419   -4.875  1.00 92.08 22  B 1 
ATOM 3368 C CG    . ARG B 2 22  ? -13.273 8.177   -6.262  1.00 82.48 22  B 1 
ATOM 3369 C CD    . ARG B 2 22  ? -11.765 8.398   -6.241  1.00 78.40 22  B 1 
ATOM 3370 N NE    . ARG B 2 22  ? -11.124 7.923   -7.485  1.00 70.32 22  B 1 
ATOM 3371 C CZ    . ARG B 2 22  ? -9.842  7.657   -7.667  1.00 62.81 22  B 1 
ATOM 3372 N NH1   . ARG B 2 22  ? -8.950  7.905   -6.753  1.00 57.51 22  B 1 
ATOM 3373 N NH2   . ARG B 2 22  ? -9.429  7.112   -8.765  1.00 54.93 22  B 1 
ATOM 3374 N N     . SER B 2 23  ? -15.770 5.788   -4.370  1.00 93.85 23  B 1 
ATOM 3375 C CA    . SER B 2 23  ? -16.040 4.375   -4.627  1.00 92.99 23  B 1 
ATOM 3376 C C     . SER B 2 23  ? -17.522 4.070   -4.834  1.00 93.54 23  B 1 
ATOM 3377 O O     . SER B 2 23  ? -17.863 3.158   -5.579  1.00 90.95 23  B 1 
ATOM 3378 C CB    . SER B 2 23  ? -15.494 3.550   -3.462  1.00 91.02 23  B 1 
ATOM 3379 O OG    . SER B 2 23  ? -14.105 3.745   -3.344  1.00 82.15 23  B 1 
ATOM 3380 N N     . LEU B 2 24  ? -18.384 4.845   -4.208  1.00 93.34 24  B 1 
ATOM 3381 C CA    . LEU B 2 24  ? -19.831 4.652   -4.253  1.00 94.08 24  B 1 
ATOM 3382 C C     . LEU B 2 24  ? -20.498 5.532   -5.329  1.00 94.58 24  B 1 
ATOM 3383 O O     . LEU B 2 24  ? -19.967 6.584   -5.692  1.00 92.39 24  B 1 
ATOM 3384 C CB    . LEU B 2 24  ? -20.408 4.923   -2.861  1.00 93.28 24  B 1 
ATOM 3385 C CG    . LEU B 2 24  ? -20.003 3.886   -1.803  1.00 92.59 24  B 1 
ATOM 3386 C CD1   . LEU B 2 24  ? -20.399 4.379   -0.417  1.00 88.26 24  B 1 
ATOM 3387 C CD2   . LEU B 2 24  ? -20.681 2.531   -2.030  1.00 87.93 24  B 1 
ATOM 3388 N N     . PRO B 2 25  ? -21.702 5.140   -5.818  1.00 95.09 25  B 1 
ATOM 3389 C CA    . PRO B 2 25  ? -22.509 5.983   -6.703  1.00 94.36 25  B 1 
ATOM 3390 C C     . PRO B 2 25  ? -22.861 7.337   -6.083  1.00 94.32 25  B 1 
ATOM 3391 O O     . PRO B 2 25  ? -23.017 7.463   -4.872  1.00 92.03 25  B 1 
ATOM 3392 C CB    . PRO B 2 25  ? -23.761 5.160   -7.009  1.00 92.74 25  B 1 
ATOM 3393 C CG    . PRO B 2 25  ? -23.306 3.725   -6.807  1.00 90.00 25  B 1 
ATOM 3394 C CD    . PRO B 2 25  ? -22.322 3.841   -5.657  1.00 93.37 25  B 1 
ATOM 3395 N N     . ALA B 2 26  ? -23.056 8.363   -6.929  1.00 93.91 26  B 1 
ATOM 3396 C CA    . ALA B 2 26  ? -23.318 9.729   -6.467  1.00 93.22 26  B 1 
ATOM 3397 C C     . ALA B 2 26  ? -24.607 9.880   -5.629  1.00 93.03 26  B 1 
ATOM 3398 O O     . ALA B 2 26  ? -24.689 10.750  -4.758  1.00 89.02 26  B 1 
ATOM 3399 C CB    . ALA B 2 26  ? -23.359 10.638  -7.698  1.00 91.16 26  B 1 
ATOM 3400 N N     . ASN B 2 27  ? -25.616 9.033   -5.871  1.00 92.69 27  B 1 
ATOM 3401 C CA    . ASN B 2 27  ? -26.880 9.010   -5.132  1.00 91.72 27  B 1 
ATOM 3402 C C     . ASN B 2 27  ? -26.800 8.271   -3.787  1.00 91.82 27  B 1 
ATOM 3403 O O     . ASN B 2 27  ? -27.738 8.360   -2.987  1.00 88.30 27  B 1 
ATOM 3404 C CB    . ASN B 2 27  ? -27.975 8.412   -6.032  1.00 89.49 27  B 1 
ATOM 3405 C CG    . ASN B 2 27  ? -27.723 6.949   -6.390  1.00 83.15 27  B 1 
ATOM 3406 O OD1   . ASN B 2 27  ? -26.608 6.494   -6.472  1.00 70.97 27  B 1 
ATOM 3407 N ND2   . ASN B 2 27  ? -28.761 6.176   -6.611  1.00 74.77 27  B 1 
ATOM 3408 N N     . ALA B 2 28  ? -25.700 7.531   -3.521  1.00 92.18 28  B 1 
ATOM 3409 C CA    . ALA B 2 28  ? -25.521 6.801   -2.280  1.00 92.09 28  B 1 
ATOM 3410 C C     . ALA B 2 28  ? -25.177 7.746   -1.121  1.00 92.44 28  B 1 
ATOM 3411 O O     . ALA B 2 28  ? -24.339 8.640   -1.228  1.00 89.89 28  B 1 
ATOM 3412 C CB    . ALA B 2 28  ? -24.466 5.716   -2.461  1.00 90.57 28  B 1 
ATOM 3413 N N     . LYS B 2 29  ? -25.811 7.499   0.038   1.00 92.57 29  B 1 
ATOM 3414 C CA    . LYS B 2 29  ? -25.462 8.142   1.309   1.00 92.04 29  B 1 
ATOM 3415 C C     . LYS B 2 29  ? -24.644 7.185   2.156   1.00 92.72 29  B 1 
ATOM 3416 O O     . LYS B 2 29  ? -24.758 5.970   2.018   1.00 91.25 29  B 1 
ATOM 3417 C CB    . LYS B 2 29  ? -26.725 8.620   2.031   1.00 90.39 29  B 1 
ATOM 3418 C CG    . LYS B 2 29  ? -27.480 9.699   1.243   1.00 84.75 29  B 1 
ATOM 3419 C CD    . LYS B 2 29  ? -28.685 10.200  2.035   1.00 78.81 29  B 1 
ATOM 3420 C CE    . LYS B 2 29  ? -29.440 11.271  1.247   1.00 72.27 29  B 1 
ATOM 3421 N NZ    . LYS B 2 29  ? -30.593 11.798  2.008   1.00 63.34 29  B 1 
ATOM 3422 N N     . ILE B 2 30  ? -23.816 7.720   3.060   1.00 92.06 30  B 1 
ATOM 3423 C CA    . ILE B 2 30  ? -22.968 6.937   3.960   1.00 92.78 30  B 1 
ATOM 3424 C C     . ILE B 2 30  ? -23.244 7.387   5.388   1.00 92.73 30  B 1 
ATOM 3425 O O     . ILE B 2 30  ? -23.079 8.580   5.688   1.00 91.42 30  B 1 
ATOM 3426 C CB    . ILE B 2 30  ? -21.475 7.067   3.606   1.00 92.71 30  B 1 
ATOM 3427 C CG1   . ILE B 2 30  ? -21.183 6.868   2.099   1.00 90.08 30  B 1 
ATOM 3428 C CG2   . ILE B 2 30  ? -20.668 6.063   4.433   1.00 89.54 30  B 1 
ATOM 3429 C CD1   . ILE B 2 30  ? -19.753 7.259   1.698   1.00 86.67 30  B 1 
ATOM 3430 N N     . SER B 2 31  ? -23.633 6.458   6.268   1.00 94.07 31  B 1 
ATOM 3431 C CA    . SER B 2 31  ? -23.835 6.755   7.684   1.00 93.78 31  B 1 
ATOM 3432 C C     . SER B 2 31  ? -22.521 7.160   8.356   1.00 93.95 31  B 1 
ATOM 3433 O O     . SER B 2 31  ? -21.425 6.924   7.835   1.00 92.99 31  B 1 
ATOM 3434 C CB    . SER B 2 31  ? -24.519 5.593   8.412   1.00 92.41 31  B 1 
ATOM 3435 O OG    . SER B 2 31  ? -23.577 4.670   8.903   1.00 82.85 31  B 1 
ATOM 3436 N N     . LYS B 2 32  ? -22.622 7.834   9.510   1.00 92.00 32  B 1 
ATOM 3437 C CA    . LYS B 2 32  ? -21.438 8.216   10.297  1.00 91.99 32  B 1 
ATOM 3438 C C     . LYS B 2 32  ? -20.721 6.967   10.818  1.00 92.67 32  B 1 
ATOM 3439 O O     . LYS B 2 32  ? -19.518 6.844   10.631  1.00 92.10 32  B 1 
ATOM 3440 C CB    . LYS B 2 32  ? -21.872 9.155   11.428  1.00 90.65 32  B 1 
ATOM 3441 C CG    . LYS B 2 32  ? -20.670 9.648   12.237  1.00 83.48 32  B 1 
ATOM 3442 C CD    . LYS B 2 32  ? -21.119 10.395  13.498  1.00 77.09 32  B 1 
ATOM 3443 C CE    . LYS B 2 32  ? -19.897 10.590  14.383  1.00 65.62 32  B 1 
ATOM 3444 N NZ    . LYS B 2 32  ? -20.227 10.749  15.811  1.00 56.87 32  B 1 
ATOM 3445 N N     . GLU B 2 33  ? -21.460 6.026   11.344  1.00 93.88 33  B 1 
ATOM 3446 C CA    . GLU B 2 33  ? -20.989 4.776   11.921  1.00 93.94 33  B 1 
ATOM 3447 C C     . GLU B 2 33  ? -20.301 3.915   10.858  1.00 94.58 33  B 1 
ATOM 3448 O O     . GLU B 2 33  ? -19.235 3.356   11.109  1.00 93.52 33  B 1 
ATOM 3449 C CB    . GLU B 2 33  ? -22.162 3.995   12.545  1.00 92.91 33  B 1 
ATOM 3450 C CG    . GLU B 2 33  ? -23.012 4.755   13.592  1.00 82.64 33  B 1 
ATOM 3451 C CD    . GLU B 2 33  ? -23.810 5.921   12.990  1.00 73.50 33  B 1 
ATOM 3452 O OE1   . GLU B 2 33  ? -23.949 6.960   13.675  1.00 66.21 33  B 1 
ATOM 3453 O OE2   . GLU B 2 33  ? -24.154 5.857   11.787  1.00 66.07 33  B 1 
ATOM 3454 N N     . ALA B 2 34  ? -20.817 3.872   9.626   1.00 94.80 34  B 1 
ATOM 3455 C CA    . ALA B 2 34  ? -20.165 3.181   8.527   1.00 94.75 34  B 1 
ATOM 3456 C C     . ALA B 2 34  ? -18.786 3.772   8.196   1.00 95.07 34  B 1 
ATOM 3457 O O     . ALA B 2 34  ? -17.844 3.022   7.946   1.00 93.96 34  B 1 
ATOM 3458 C CB    . ALA B 2 34  ? -21.082 3.187   7.298   1.00 94.27 34  B 1 
ATOM 3459 N N     . LYS B 2 35  ? -18.618 5.114   8.244   1.00 94.88 35  B 1 
ATOM 3460 C CA    . LYS B 2 35  ? -17.308 5.747   8.036   1.00 94.83 35  B 1 
ATOM 3461 C C     . LYS B 2 35  ? -16.321 5.398   9.143   1.00 95.08 35  B 1 
ATOM 3462 O O     . LYS B 2 35  ? -15.154 5.154   8.855   1.00 93.95 35  B 1 
ATOM 3463 C CB    . LYS B 2 35  ? -17.438 7.270   7.940   1.00 93.91 35  B 1 
ATOM 3464 C CG    . LYS B 2 35  ? -18.206 7.728   6.705   1.00 91.19 35  B 1 
ATOM 3465 C CD    . LYS B 2 35  ? -18.596 9.199   6.858   1.00 89.21 35  B 1 
ATOM 3466 C CE    . LYS B 2 35  ? -19.526 9.601   5.730   1.00 84.13 35  B 1 
ATOM 3467 N NZ    . LYS B 2 35  ? -20.284 10.825  6.060   1.00 77.60 35  B 1 
ATOM 3468 N N     . GLU B 2 36  ? -16.777 5.377   10.397  1.00 94.73 36  B 1 
ATOM 3469 C CA    . GLU B 2 36  ? -15.962 5.031   11.562  1.00 94.51 36  B 1 
ATOM 3470 C C     . GLU B 2 36  ? -15.556 3.549   11.534  1.00 94.88 36  B 1 
ATOM 3471 O O     . GLU B 2 36  ? -14.381 3.227   11.703  1.00 93.96 36  B 1 
ATOM 3472 C CB    . GLU B 2 36  ? -16.734 5.398   12.838  1.00 93.91 36  B 1 
ATOM 3473 C CG    . GLU B 2 36  ? -16.850 6.921   12.999  1.00 90.96 36  B 1 
ATOM 3474 C CD    . GLU B 2 36  ? -17.778 7.400   14.130  1.00 88.41 36  B 1 
ATOM 3475 O OE1   . GLU B 2 36  ? -17.756 8.618   14.414  1.00 84.22 36  B 1 
ATOM 3476 O OE2   . GLU B 2 36  ? -18.557 6.597   14.673  1.00 82.82 36  B 1 
ATOM 3477 N N     . THR B 2 37  ? -16.473 2.656   11.180  1.00 95.33 37  B 1 
ATOM 3478 C CA    . THR B 2 37  ? -16.171 1.228   11.011  1.00 95.22 37  B 1 
ATOM 3479 C C     . THR B 2 37  ? -15.168 0.994   9.879   1.00 95.66 37  B 1 
ATOM 3480 O O     . THR B 2 37  ? -14.189 0.278   10.057  1.00 94.51 37  B 1 
ATOM 3481 C CB    . THR B 2 37  ? -17.451 0.417   10.773  1.00 94.67 37  B 1 
ATOM 3482 O OG1   . THR B 2 37  ? -18.411 0.681   11.763  1.00 88.67 37  B 1 
ATOM 3483 C CG2   . THR B 2 37  ? -17.185 -1.086  10.818  1.00 87.32 37  B 1 
ATOM 3484 N N     . VAL B 2 38  ? -15.335 1.649   8.730   1.00 96.17 38  B 1 
ATOM 3485 C CA    . VAL B 2 38  ? -14.364 1.558   7.620   1.00 96.17 38  B 1 
ATOM 3486 C C     . VAL B 2 38  ? -12.997 2.145   8.007   1.00 96.15 38  B 1 
ATOM 3487 O O     . VAL B 2 38  ? -11.972 1.607   7.605   1.00 94.95 38  B 1 
ATOM 3488 C CB    . VAL B 2 38  ? -14.922 2.203   6.341   1.00 95.56 38  B 1 
ATOM 3489 C CG1   . VAL B 2 38  ? -13.884 2.298   5.222   1.00 92.73 38  B 1 
ATOM 3490 C CG2   . VAL B 2 38  ? -16.078 1.375   5.783   1.00 92.49 38  B 1 
ATOM 3491 N N     . GLN B 2 39  ? -12.958 3.213   8.817   1.00 95.39 39  B 1 
ATOM 3492 C CA    . GLN B 2 39  ? -11.702 3.774   9.329   1.00 95.14 39  B 1 
ATOM 3493 C C     . GLN B 2 39  ? -10.914 2.754   10.162  1.00 95.17 39  B 1 
ATOM 3494 O O     . GLN B 2 39  ? -9.691  2.662   10.036  1.00 93.90 39  B 1 
ATOM 3495 C CB    . GLN B 2 39  ? -12.028 5.032   10.154  1.00 94.24 39  B 1 
ATOM 3496 C CG    . GLN B 2 39  ? -10.780 5.810   10.582  1.00 91.87 39  B 1 
ATOM 3497 C CD    . GLN B 2 39  ? -11.099 6.935   11.571  1.00 91.42 39  B 1 
ATOM 3498 O OE1   . GLN B 2 39  ? -12.109 6.953   12.256  1.00 85.57 39  B 1 
ATOM 3499 N NE2   . GLN B 2 39  ? -10.236 7.916   11.692  1.00 83.77 39  B 1 
ATOM 3500 N N     . GLU B 2 40  ? -11.611 1.966   10.988  1.00 95.53 40  B 1 
ATOM 3501 C CA    . GLU B 2 40  ? -11.000 0.875   11.728  1.00 95.37 40  B 1 
ATOM 3502 C C     . GLU B 2 40  ? -10.543 -0.248  10.781  1.00 95.56 40  B 1 
ATOM 3503 O O     . GLU B 2 40  ? -9.377  -0.637  10.833  1.00 94.20 40  B 1 
ATOM 3504 C CB    . GLU B 2 40  ? -11.944 0.377   12.848  1.00 94.29 40  B 1 
ATOM 3505 C CG    . GLU B 2 40  ? -11.214 -0.604  13.772  1.00 85.69 40  B 1 
ATOM 3506 C CD    . GLU B 2 40  ? -11.981 -1.062  15.024  1.00 82.01 40  B 1 
ATOM 3507 O OE1   . GLU B 2 40  ? -11.388 -1.827  15.828  1.00 77.40 40  B 1 
ATOM 3508 O OE2   . GLU B 2 40  ? -13.143 -0.692  15.245  1.00 76.84 40  B 1 
ATOM 3509 N N     . CYS B 2 41  ? -11.386 -0.688  9.833   1.00 95.39 41  B 1 
ATOM 3510 C CA    . CYS B 2 41  ? -11.040 -1.719  8.845   1.00 95.24 41  B 1 
ATOM 3511 C C     . CYS B 2 41  ? -9.760  -1.389  8.063   1.00 95.33 41  B 1 
ATOM 3512 O O     . CYS B 2 41  ? -8.894  -2.240  7.898   1.00 94.04 41  B 1 
ATOM 3513 C CB    . CYS B 2 41  ? -12.202 -1.895  7.855   1.00 94.87 41  B 1 
ATOM 3514 S SG    . CYS B 2 41  ? -13.669 -2.591  8.680   1.00 92.31 41  B 1 
ATOM 3515 N N     . VAL B 2 42  ? -9.609  -0.141  7.632   1.00 95.62 42  B 1 
ATOM 3516 C CA    . VAL B 2 42  ? -8.423  0.354   6.930   1.00 95.50 42  B 1 
ATOM 3517 C C     . VAL B 2 42  ? -7.160  0.232   7.791   1.00 95.79 42  B 1 
ATOM 3518 O O     . VAL B 2 42  ? -6.104  -0.175  7.304   1.00 94.34 42  B 1 
ATOM 3519 C CB    . VAL B 2 42  ? -8.677  1.817   6.520   1.00 93.87 42  B 1 
ATOM 3520 C CG1   . VAL B 2 42  ? -7.423  2.601   6.171   1.00 86.49 42  B 1 
ATOM 3521 C CG2   . VAL B 2 42  ? -9.598  1.865   5.310   1.00 85.60 42  B 1 
ATOM 3522 N N     . SER B 2 43  ? -7.244  0.571   9.075   1.00 95.47 43  B 1 
ATOM 3523 C CA    . SER B 2 43  ? -6.098  0.497   9.988   1.00 95.23 43  B 1 
ATOM 3524 C C     . SER B 2 43  ? -5.727  -0.941  10.334  1.00 95.59 43  B 1 
ATOM 3525 O O     . SER B 2 43  ? -4.540  -1.263  10.493  1.00 94.23 43  B 1 
ATOM 3526 C CB    . SER B 2 43  ? -6.402  1.297   11.252  1.00 93.93 43  B 1 
ATOM 3527 O OG    . SER B 2 43  ? -6.687  2.637   10.892  1.00 80.61 43  B 1 
ATOM 3528 N N     . GLU B 2 44  ? -6.703  -1.824  10.384  1.00 95.46 44  B 1 
ATOM 3529 C CA    . GLU B 2 44  ? -6.498  -3.250  10.563  1.00 95.42 44  B 1 
ATOM 3530 C C     . GLU B 2 44  ? -5.879  -3.900  9.332   1.00 95.76 44  B 1 
ATOM 3531 O O     . GLU B 2 44  ? -4.929  -4.672  9.481   1.00 94.36 44  B 1 
ATOM 3532 C CB    . GLU B 2 44  ? -7.804  -3.937  10.983  1.00 94.71 44  B 1 
ATOM 3533 C CG    . GLU B 2 44  ? -8.276  -3.536  12.393  1.00 89.73 44  B 1 
ATOM 3534 C CD    . GLU B 2 44  ? -7.190  -3.726  13.476  1.00 90.07 44  B 1 
ATOM 3535 O OE1   . GLU B 2 44  ? -7.139  -2.952  14.453  1.00 84.39 44  B 1 
ATOM 3536 O OE2   . GLU B 2 44  ? -6.354  -4.641  13.371  1.00 85.35 44  B 1 
ATOM 3537 N N     . PHE B 2 45  ? -6.292  -3.519  8.120   1.00 95.98 45  B 1 
ATOM 3538 C CA    . PHE B 2 45  ? -5.675  -3.974  6.879   1.00 96.19 45  B 1 
ATOM 3539 C C     . PHE B 2 45  ? -4.180  -3.625  6.824   1.00 96.10 45  B 1 
ATOM 3540 O O     . PHE B 2 45  ? -3.350  -4.496  6.559   1.00 94.90 45  B 1 
ATOM 3541 C CB    . PHE B 2 45  ? -6.411  -3.382  5.681   1.00 95.85 45  B 1 
ATOM 3542 C CG    . PHE B 2 45  ? -5.792  -3.734  4.342   1.00 95.54 45  B 1 
ATOM 3543 C CD1   . PHE B 2 45  ? -4.884  -2.862  3.734   1.00 93.21 45  B 1 
ATOM 3544 C CD2   . PHE B 2 45  ? -6.114  -4.950  3.721   1.00 93.34 45  B 1 
ATOM 3545 C CE1   . PHE B 2 45  ? -4.304  -3.195  2.489   1.00 92.16 45  B 1 
ATOM 3546 C CE2   . PHE B 2 45  ? -5.536  -5.284  2.485   1.00 92.36 45  B 1 
ATOM 3547 C CZ    . PHE B 2 45  ? -4.634  -4.401  1.871   1.00 92.75 45  B 1 
ATOM 3548 N N     . ILE B 2 46  ? -3.801  -2.385  7.164   1.00 96.43 46  B 1 
ATOM 3549 C CA    . ILE B 2 46  ? -2.389  -1.989  7.234   1.00 96.34 46  B 1 
ATOM 3550 C C     . ILE B 2 46  ? -1.625  -2.903  8.189   1.00 96.31 46  B 1 
ATOM 3551 O O     . ILE B 2 46  ? -0.543  -3.385  7.856   1.00 95.06 46  B 1 
ATOM 3552 C CB    . ILE B 2 46  ? -2.225  -0.519  7.678   1.00 95.98 46  B 1 
ATOM 3553 C CG1   . ILE B 2 46  ? -2.811  0.454   6.639   1.00 93.99 46  B 1 
ATOM 3554 C CG2   . ILE B 2 46  ? -0.743  -0.164  7.907   1.00 93.20 46  B 1 
ATOM 3555 C CD1   . ILE B 2 46  ? -3.023  1.864   7.180   1.00 90.44 46  B 1 
ATOM 3556 N N     . SER B 2 47  ? -2.156  -3.129  9.371   1.00 96.03 47  B 1 
ATOM 3557 C CA    . SER B 2 47  ? -1.477  -3.913  10.404  1.00 95.70 47  B 1 
ATOM 3558 C C     . SER B 2 47  ? -1.382  -5.390  10.049  1.00 95.62 47  B 1 
ATOM 3559 O O     . SER B 2 47  ? -0.368  -6.022  10.348  1.00 94.07 47  B 1 
ATOM 3560 C CB    . SER B 2 47  ? -2.191  -3.744  11.732  1.00 94.97 47  B 1 
ATOM 3561 O OG    . SER B 2 47  ? -2.258  -2.385  12.110  1.00 87.10 47  B 1 
ATOM 3562 N N     . PHE B 2 48  ? -2.406  -5.945  9.392   1.00 95.96 48  B 1 
ATOM 3563 C CA    . PHE B 2 48  ? -2.445  -7.318  8.932   1.00 95.70 48  B 1 
ATOM 3564 C C     . PHE B 2 48  ? -1.376  -7.594  7.876   1.00 95.73 48  B 1 
ATOM 3565 O O     . PHE B 2 48  ? -0.498  -8.439  8.086   1.00 94.22 48  B 1 
ATOM 3566 C CB    . PHE B 2 48  ? -3.862  -7.616  8.411   1.00 95.12 48  B 1 
ATOM 3567 C CG    . PHE B 2 48  ? -4.090  -9.043  7.946   1.00 94.88 48  B 1 
ATOM 3568 C CD1   . PHE B 2 48  ? -4.734  -9.285  6.721   1.00 92.42 48  B 1 
ATOM 3569 C CD2   . PHE B 2 48  ? -3.703  -10.119 8.753   1.00 92.48 48  B 1 
ATOM 3570 C CE1   . PHE B 2 48  ? -5.000  -10.596 6.317   1.00 91.55 48  B 1 
ATOM 3571 C CE2   . PHE B 2 48  ? -3.956  -11.433 8.353   1.00 91.35 48  B 1 
ATOM 3572 C CZ    . PHE B 2 48  ? -4.609  -11.676 7.134   1.00 91.97 48  B 1 
ATOM 3573 N N     . VAL B 2 49  ? -1.345  -6.795  6.813   1.00 95.86 49  B 1 
ATOM 3574 C CA    . VAL B 2 49  ? -0.357  -6.939  5.736   1.00 95.69 49  B 1 
ATOM 3575 C C     . VAL B 2 49  ? 1.065   -6.630  6.238   1.00 95.68 49  B 1 
ATOM 3576 O O     . VAL B 2 49  ? 2.019   -7.307  5.873   1.00 94.23 49  B 1 
ATOM 3577 C CB    . VAL B 2 49  ? -0.736  -6.045  4.535   1.00 94.73 49  B 1 
ATOM 3578 C CG1   . VAL B 2 49  ? 0.279   -6.176  3.400   1.00 89.11 49  B 1 
ATOM 3579 C CG2   . VAL B 2 49  ? -2.100  -6.440  3.955   1.00 88.47 49  B 1 
ATOM 3580 N N     . THR B 2 50  ? 1.226   -5.629  7.110   1.00 95.94 50  B 1 
ATOM 3581 C CA    . THR B 2 50  ? 2.533   -5.302  7.693   1.00 95.86 50  B 1 
ATOM 3582 C C     . THR B 2 50  ? 3.081   -6.436  8.556   1.00 95.83 50  B 1 
ATOM 3583 O O     . THR B 2 50  ? 4.282   -6.669  8.522   1.00 94.54 50  B 1 
ATOM 3584 C CB    . THR B 2 50  ? 2.474   -4.021  8.537   1.00 94.96 50  B 1 
ATOM 3585 O OG1   . THR B 2 50  ? 2.051   -2.928  7.766   1.00 87.33 50  B 1 
ATOM 3586 C CG2   . THR B 2 50  ? 3.841   -3.620  9.107   1.00 85.77 50  B 1 
ATOM 3587 N N     . GLY B 2 51  ? 2.238   -7.118  9.311   1.00 95.21 51  B 1 
ATOM 3588 C CA    . GLY B 2 51  ? 2.637   -8.265  10.126  1.00 95.05 51  B 1 
ATOM 3589 C C     . GLY B 2 51  ? 3.270   -9.369  9.284   1.00 95.25 51  B 1 
ATOM 3590 O O     . GLY B 2 51  ? 4.397   -9.765  9.559   1.00 93.92 51  B 1 
ATOM 3591 N N     . GLU B 2 52  ? 2.624   -9.773  8.190   1.00 94.85 52  B 1 
ATOM 3592 C CA    . GLU B 2 52  ? 3.172   -10.791 7.290   1.00 94.30 52  B 1 
ATOM 3593 C C     . GLU B 2 52  ? 4.450   -10.345 6.571   1.00 94.60 52  B 1 
ATOM 3594 O O     . GLU B 2 52  ? 5.407   -11.111 6.451   1.00 93.12 52  B 1 
ATOM 3595 C CB    . GLU B 2 52  ? 2.112   -11.211 6.261   1.00 92.94 52  B 1 
ATOM 3596 C CG    . GLU B 2 52  ? 1.016   -12.083 6.866   1.00 86.10 52  B 1 
ATOM 3597 C CD    . GLU B 2 52  ? 1.581   -13.344 7.542   1.00 87.56 52  B 1 
ATOM 3598 O OE1   . GLU B 2 52  ? 1.126   -13.667 8.655   1.00 81.69 52  B 1 
ATOM 3599 O OE2   . GLU B 2 52  ? 2.497   -13.984 6.997   1.00 81.75 52  B 1 
ATOM 3600 N N     . ALA B 2 53  ? 4.515   -9.081  6.139   1.00 95.01 53  B 1 
ATOM 3601 C CA    . ALA B 2 53  ? 5.740   -8.542  5.545   1.00 94.97 53  B 1 
ATOM 3602 C C     . ALA B 2 53  ? 6.908   -8.524  6.553   1.00 95.18 53  B 1 
ATOM 3603 O O     . ALA B 2 53  ? 8.048   -8.812  6.188   1.00 93.87 53  B 1 
ATOM 3604 C CB    . ALA B 2 53  ? 5.436   -7.144  4.998   1.00 94.61 53  B 1 
ATOM 3605 N N     . SER B 2 54  ? 6.634   -8.218  7.820   1.00 95.73 54  B 1 
ATOM 3606 C CA    . SER B 2 54  ? 7.612   -8.264  8.908   1.00 95.50 54  B 1 
ATOM 3607 C C     . SER B 2 54  ? 8.082   -9.689  9.183   1.00 95.48 54  B 1 
ATOM 3608 O O     . SER B 2 54  ? 9.291   -9.924  9.273   1.00 94.14 54  B 1 
ATOM 3609 C CB    . SER B 2 54  ? 7.013   -7.656  10.176  1.00 94.85 54  B 1 
ATOM 3610 O OG    . SER B 2 54  ? 8.001   -7.580  11.206  1.00 86.98 54  B 1 
ATOM 3611 N N     . ASP B 2 55  ? 7.166   -10.641 9.227   1.00 94.55 55  B 1 
ATOM 3612 C CA    . ASP B 2 55  ? 7.485   -12.052 9.436   1.00 93.82 55  B 1 
ATOM 3613 C C     . ASP B 2 55  ? 8.370   -12.609 8.316   1.00 94.13 55  B 1 
ATOM 3614 O O     . ASP B 2 55  ? 9.329   -13.336 8.587   1.00 92.31 55  B 1 
ATOM 3615 C CB    . ASP B 2 55  ? 6.192   -12.864 9.514   1.00 92.22 55  B 1 
ATOM 3616 C CG    . ASP B 2 55  ? 5.426   -12.697 10.821  1.00 85.73 55  B 1 
ATOM 3617 O OD1   . ASP B 2 55  ? 6.008   -12.216 11.822  1.00 79.19 55  B 1 
ATOM 3618 O OD2   . ASP B 2 55  ? 4.287   -13.203 10.889  1.00 79.57 55  B 1 
ATOM 3619 N N     . LYS B 2 56  ? 8.106   -12.236 7.064   1.00 93.63 56  B 1 
ATOM 3620 C CA    . LYS B 2 56  ? 8.974   -12.563 5.935   1.00 93.42 56  B 1 
ATOM 3621 C C     . LYS B 2 56  ? 10.373  -11.976 6.130   1.00 93.71 56  B 1 
ATOM 3622 O O     . LYS B 2 56  ? 11.360  -12.698 6.008   1.00 92.19 56  B 1 
ATOM 3623 C CB    . LYS B 2 56  ? 8.351   -12.087 4.617   1.00 92.46 56  B 1 
ATOM 3624 C CG    . LYS B 2 56  ? 9.219   -12.514 3.418   1.00 88.81 56  B 1 
ATOM 3625 C CD    . LYS B 2 56  ? 8.718   -11.939 2.098   1.00 83.28 56  B 1 
ATOM 3626 C CE    . LYS B 2 56  ? 9.714   -12.314 1.010   1.00 78.88 56  B 1 
ATOM 3627 N NZ    . LYS B 2 56  ? 9.454   -11.622 -0.280  1.00 71.37 56  B 1 
ATOM 3628 N N     . CYS B 2 57  ? 10.468  -10.695 6.486   1.00 93.74 57  B 1 
ATOM 3629 C CA    . CYS B 2 57  ? 11.762  -10.059 6.747   1.00 93.41 57  B 1 
ATOM 3630 C C     . CYS B 2 57  ? 12.546  -10.773 7.857   1.00 93.72 57  B 1 
ATOM 3631 O O     . CYS B 2 57  ? 13.755  -10.944 7.726   1.00 92.19 57  B 1 
ATOM 3632 C CB    . CYS B 2 57  ? 11.551  -8.587  7.126   1.00 92.45 57  B 1 
ATOM 3633 S SG    . CYS B 2 57  ? 11.062  -7.618  5.683   1.00 87.21 57  B 1 
ATOM 3634 N N     . GLN B 2 58  ? 11.886  -11.203 8.928   1.00 94.29 58  B 1 
ATOM 3635 C CA    . GLN B 2 58  ? 12.523  -11.932 10.024  1.00 93.84 58  B 1 
ATOM 3636 C C     . GLN B 2 58  ? 12.998  -13.319 9.588   1.00 94.43 58  B 1 
ATOM 3637 O O     . GLN B 2 58  ? 14.145  -13.673 9.873   1.00 93.16 58  B 1 
ATOM 3638 C CB    . GLN B 2 58  ? 11.555  -12.053 11.202  1.00 92.67 58  B 1 
ATOM 3639 C CG    . GLN B 2 58  ? 11.335  -10.711 11.933  1.00 85.50 58  B 1 
ATOM 3640 C CD    . GLN B 2 58  ? 10.397  -10.859 13.132  1.00 81.66 58  B 1 
ATOM 3641 O OE1   . GLN B 2 58  ? 9.969   -11.941 13.494  1.00 73.50 58  B 1 
ATOM 3642 N NE2   . GLN B 2 58  ? 10.079  -9.781  13.799  1.00 69.19 58  B 1 
ATOM 3643 N N     . ARG B 2 59  ? 12.198  -14.080 8.835   1.00 94.10 59  B 1 
ATOM 3644 C CA    . ARG B 2 59  ? 12.599  -15.387 8.279   1.00 93.76 59  B 1 
ATOM 3645 C C     . ARG B 2 59  ? 13.826  -15.269 7.373   1.00 94.25 59  B 1 
ATOM 3646 O O     . ARG B 2 59  ? 14.737  -16.084 7.472   1.00 92.50 59  B 1 
ATOM 3647 C CB    . ARG B 2 59  ? 11.432  -16.028 7.514   1.00 92.38 59  B 1 
ATOM 3648 C CG    . ARG B 2 59  ? 10.326  -16.565 8.448   1.00 84.66 59  B 1 
ATOM 3649 C CD    . ARG B 2 59  ? 9.250   -17.344 7.688   1.00 83.22 59  B 1 
ATOM 3650 N NE    . ARG B 2 59  ? 8.523   -16.509 6.722   1.00 75.59 59  B 1 
ATOM 3651 C CZ    . ARG B 2 59  ? 7.240   -16.172 6.739   1.00 69.45 59  B 1 
ATOM 3652 N NH1   . ARG B 2 59  ? 6.439   -16.555 7.688   1.00 62.07 59  B 1 
ATOM 3653 N NH2   . ARG B 2 59  ? 6.725   -15.440 5.792   1.00 61.62 59  B 1 
ATOM 3654 N N     . GLU B 2 60  ? 13.889  -14.219 6.573   1.00 93.58 60  B 1 
ATOM 3655 C CA    . GLU B 2 60  ? 15.021  -13.934 5.679   1.00 93.12 60  B 1 
ATOM 3656 C C     . GLU B 2 60  ? 16.175  -13.159 6.366   1.00 93.04 60  B 1 
ATOM 3657 O O     . GLU B 2 60  ? 17.102  -12.693 5.704   1.00 90.58 60  B 1 
ATOM 3658 C CB    . GLU B 2 60  ? 14.505  -13.187 4.447   1.00 92.52 60  B 1 
ATOM 3659 C CG    . GLU B 2 60  ? 13.558  -14.035 3.572   1.00 90.19 60  B 1 
ATOM 3660 C CD    . GLU B 2 60  ? 12.949  -13.235 2.408   1.00 88.45 60  B 1 
ATOM 3661 O OE1   . GLU B 2 60  ? 12.010  -13.736 1.771   1.00 84.25 60  B 1 
ATOM 3662 O OE2   . GLU B 2 60  ? 13.380  -12.084 2.178   1.00 82.75 60  B 1 
ATOM 3663 N N     . LYS B 2 61  ? 16.132  -12.981 7.700   1.00 92.16 61  B 1 
ATOM 3664 C CA    . LYS B 2 61  ? 17.123  -12.241 8.509   1.00 91.85 61  B 1 
ATOM 3665 C C     . LYS B 2 61  ? 17.379  -10.799 8.024   1.00 92.23 61  B 1 
ATOM 3666 O O     . LYS B 2 61  ? 18.448  -10.234 8.258   1.00 89.41 61  B 1 
ATOM 3667 C CB    . LYS B 2 61  ? 18.414  -13.059 8.670   1.00 90.59 61  B 1 
ATOM 3668 C CG    . LYS B 2 61  ? 18.176  -14.451 9.289   1.00 85.28 61  B 1 
ATOM 3669 C CD    . LYS B 2 61  ? 19.492  -15.238 9.372   1.00 75.76 61  B 1 
ATOM 3670 C CE    . LYS B 2 61  ? 19.242  -16.629 9.944   1.00 67.45 61  B 1 
ATOM 3671 N NZ    . LYS B 2 61  ? 20.454  -17.480 9.936   1.00 57.08 61  B 1 
ATOM 3672 N N     . ARG B 2 62  ? 16.389  -10.166 7.370   1.00 91.44 62  B 1 
ATOM 3673 C CA    . ARG B 2 62  ? 16.432  -8.774  6.912   1.00 91.63 62  B 1 
ATOM 3674 C C     . ARG B 2 62  ? 15.791  -7.838  7.937   1.00 91.72 62  B 1 
ATOM 3675 O O     . ARG B 2 62  ? 14.859  -8.203  8.639   1.00 89.49 62  B 1 
ATOM 3676 C CB    . ARG B 2 62  ? 15.788  -8.638  5.532   1.00 90.75 62  B 1 
ATOM 3677 C CG    . ARG B 2 62  ? 16.617  -9.350  4.451   1.00 88.00 62  B 1 
ATOM 3678 C CD    . ARG B 2 62  ? 16.097  -9.116  3.026   1.00 87.60 62  B 1 
ATOM 3679 N NE    . ARG B 2 62  ? 14.783  -9.732  2.829   1.00 84.50 62  B 1 
ATOM 3680 C CZ    . ARG B 2 62  ? 13.591  -9.135  2.783   1.00 85.15 62  B 1 
ATOM 3681 N NH1   . ARG B 2 62  ? 13.425  -7.837  2.891   1.00 76.92 62  B 1 
ATOM 3682 N NH2   . ARG B 2 62  ? 12.532  -9.854  2.630   1.00 79.47 62  B 1 
ATOM 3683 N N     . LYS B 2 63  ? 16.270  -6.583  7.998   1.00 91.67 63  B 1 
ATOM 3684 C CA    . LYS B 2 63  ? 15.786  -5.575  8.966   1.00 91.01 63  B 1 
ATOM 3685 C C     . LYS B 2 63  ? 14.930  -4.470  8.346   1.00 91.49 63  B 1 
ATOM 3686 O O     . LYS B 2 63  ? 14.467  -3.583  9.054   1.00 88.58 63  B 1 
ATOM 3687 C CB    . LYS B 2 63  ? 16.972  -4.982  9.738   1.00 89.61 63  B 1 
ATOM 3688 C CG    . LYS B 2 63  ? 17.709  -6.049  10.568  1.00 85.26 63  B 1 
ATOM 3689 C CD    . LYS B 2 63  ? 18.752  -5.421  11.494  1.00 77.63 63  B 1 
ATOM 3690 C CE    . LYS B 2 63  ? 19.410  -6.540  12.303  1.00 71.79 63  B 1 
ATOM 3691 N NZ    . LYS B 2 63  ? 20.333  -6.041  13.344  1.00 62.50 63  B 1 
ATOM 3692 N N     . THR B 2 64  ? 14.762  -4.480  7.024   1.00 92.96 64  B 1 
ATOM 3693 C CA    . THR B 2 64  ? 14.037  -3.435  6.301   1.00 92.90 64  B 1 
ATOM 3694 C C     . THR B 2 64  ? 12.924  -4.067  5.472   1.00 93.11 64  B 1 
ATOM 3695 O O     . THR B 2 64  ? 13.226  -4.852  4.578   1.00 91.33 64  B 1 
ATOM 3696 C CB    . THR B 2 64  ? 14.980  -2.630  5.386   1.00 91.54 64  B 1 
ATOM 3697 O OG1   . THR B 2 64  ? 16.064  -2.116  6.133   1.00 86.63 64  B 1 
ATOM 3698 C CG2   . THR B 2 64  ? 14.281  -1.429  4.735   1.00 87.00 64  B 1 
ATOM 3699 N N     . ILE B 2 65  ? 11.687  -3.672  5.746   1.00 93.92 65  B 1 
ATOM 3700 C CA    . ILE B 2 65  ? 10.536  -4.001  4.899   1.00 94.18 65  B 1 
ATOM 3701 C C     . ILE B 2 65  ? 10.640  -3.160  3.617   1.00 94.10 65  B 1 
ATOM 3702 O O     . ILE B 2 65  ? 10.714  -1.931  3.682   1.00 92.81 65  B 1 
ATOM 3703 C CB    . ILE B 2 65  ? 9.200   -3.757  5.640   1.00 94.25 65  B 1 
ATOM 3704 C CG1   . ILE B 2 65  ? 9.125   -4.595  6.938   1.00 92.37 65  B 1 
ATOM 3705 C CG2   . ILE B 2 65  ? 8.012   -4.076  4.718   1.00 92.25 65  B 1 
ATOM 3706 C CD1   . ILE B 2 65  ? 7.889   -4.314  7.798   1.00 89.01 65  B 1 
ATOM 3707 N N     . ASN B 2 66  ? 10.660  -3.824  2.461   1.00 93.04 66  B 1 
ATOM 3708 C CA    . ASN B 2 66  ? 10.664  -3.208  1.137   1.00 92.48 66  B 1 
ATOM 3709 C C     . ASN B 2 66  ? 9.305   -3.374  0.431   1.00 93.26 66  B 1 
ATOM 3710 O O     . ASN B 2 66  ? 8.342   -3.873  1.013   1.00 92.17 66  B 1 
ATOM 3711 C CB    . ASN B 2 66  ? 11.893  -3.740  0.348   1.00 90.35 66  B 1 
ATOM 3712 C CG    . ASN B 2 66  ? 11.778  -5.204  -0.024  1.00 86.79 66  B 1 
ATOM 3713 O OD1   . ASN B 2 66  ? 10.720  -5.786  0.040   1.00 72.88 66  B 1 
ATOM 3714 N ND2   . ASN B 2 66  ? 12.847  -5.830  -0.447  1.00 78.07 66  B 1 
ATOM 3715 N N     . GLY B 2 67  ? 9.200   -2.881  -0.809  1.00 92.95 67  B 1 
ATOM 3716 C CA    . GLY B 2 67  ? 7.970   -3.013  -1.600  1.00 92.74 67  B 1 
ATOM 3717 C C     . GLY B 2 67  ? 7.635   -4.456  -1.943  1.00 93.44 67  B 1 
ATOM 3718 O O     . GLY B 2 67  ? 6.470   -4.842  -1.851  1.00 92.50 67  B 1 
ATOM 3719 N N     . ASP B 2 68  ? 8.649   -5.258  -2.253  1.00 93.17 68  B 1 
ATOM 3720 C CA    . ASP B 2 68  ? 8.481   -6.649  -2.669  1.00 92.78 68  B 1 
ATOM 3721 C C     . ASP B 2 68  ? 8.007   -7.535  -1.505  1.00 93.47 68  B 1 
ATOM 3722 O O     . ASP B 2 68  ? 7.181   -8.418  -1.696  1.00 92.33 68  B 1 
ATOM 3723 C CB    . ASP B 2 68  ? 9.791   -7.150  -3.299  1.00 91.18 68  B 1 
ATOM 3724 C CG    . ASP B 2 68  ? 10.307  -6.176  -4.359  1.00 85.65 68  B 1 
ATOM 3725 O OD1   . ASP B 2 68  ? 9.526   -5.765  -5.249  1.00 78.17 68  B 1 
ATOM 3726 O OD2   . ASP B 2 68  ? 11.460  -5.695  -4.219  1.00 77.43 68  B 1 
ATOM 3727 N N     . ASP B 2 69  ? 8.418   -7.219  -0.269  1.00 93.40 69  B 1 
ATOM 3728 C CA    . ASP B 2 69  ? 7.893   -7.868  0.939   1.00 93.66 69  B 1 
ATOM 3729 C C     . ASP B 2 69  ? 6.396   -7.594  1.121   1.00 94.27 69  B 1 
ATOM 3730 O O     . ASP B 2 69  ? 5.646   -8.477  1.528   1.00 93.03 69  B 1 
ATOM 3731 C CB    . ASP B 2 69  ? 8.620   -7.358  2.196   1.00 93.18 69  B 1 
ATOM 3732 C CG    . ASP B 2 69  ? 10.104  -7.656  2.208   1.00 91.61 69  B 1 
ATOM 3733 O OD1   . ASP B 2 69  ? 10.522  -8.732  1.741   1.00 87.49 69  B 1 
ATOM 3734 O OD2   . ASP B 2 69  ? 10.891  -6.819  2.719   1.00 87.93 69  B 1 
ATOM 3735 N N     . LEU B 2 70  ? 5.977   -6.361  0.826   1.00 94.17 70  B 1 
ATOM 3736 C CA    . LEU B 2 70  ? 4.581   -5.961  0.915   1.00 94.53 70  B 1 
ATOM 3737 C C     . LEU B 2 70  ? 3.723   -6.661  -0.151  1.00 94.80 70  B 1 
ATOM 3738 O O     . LEU B 2 70  ? 2.643   -7.157  0.165   1.00 93.26 70  B 1 
ATOM 3739 C CB    . LEU B 2 70  ? 4.493   -4.432  0.799   1.00 93.77 70  B 1 
ATOM 3740 C CG    . LEU B 2 70  ? 3.092   -3.875  1.077   1.00 90.23 70  B 1 
ATOM 3741 C CD1   . LEU B 2 70  ? 2.800   -3.842  2.577   1.00 84.59 70  B 1 
ATOM 3742 C CD2   . LEU B 2 70  ? 2.975   -2.453  0.529   1.00 83.84 70  B 1 
ATOM 3743 N N     . LEU B 2 71  ? 4.208   -6.723  -1.395  1.00 94.56 71  B 1 
ATOM 3744 C CA    . LEU B 2 71  ? 3.525   -7.412  -2.495  1.00 94.31 71  B 1 
ATOM 3745 C C     . LEU B 2 71  ? 3.412   -8.913  -2.214  1.00 94.44 71  B 1 
ATOM 3746 O O     . LEU B 2 71  ? 2.322   -9.478  -2.346  1.00 92.94 71  B 1 
ATOM 3747 C CB    . LEU B 2 71  ? 4.271   -7.151  -3.817  1.00 93.62 71  B 1 
ATOM 3748 C CG    . LEU B 2 71  ? 4.278   -5.685  -4.287  1.00 91.85 71  B 1 
ATOM 3749 C CD1   . LEU B 2 71  ? 5.065   -5.566  -5.599  1.00 87.71 71  B 1 
ATOM 3750 C CD2   . LEU B 2 71  ? 2.871   -5.131  -4.513  1.00 87.51 71  B 1 
ATOM 3751 N N     . TRP B 2 72  ? 4.487   -9.533  -1.745  1.00 93.89 72  B 1 
ATOM 3752 C CA    . TRP B 2 72  ? 4.472   -10.932 -1.324  1.00 93.78 72  B 1 
ATOM 3753 C C     . TRP B 2 72  ? 3.463   -11.185 -0.196  1.00 93.73 72  B 1 
ATOM 3754 O O     . TRP B 2 72  ? 2.708   -12.154 -0.257  1.00 92.38 72  B 1 
ATOM 3755 C CB    . TRP B 2 72  ? 5.885   -11.340 -0.906  1.00 92.98 72  B 1 
ATOM 3756 C CG    . TRP B 2 72  ? 5.980   -12.758 -0.436  1.00 91.92 72  B 1 
ATOM 3757 C CD1   . TRP B 2 72  ? 6.260   -13.822 -1.228  1.00 88.06 72  B 1 
ATOM 3758 C CD2   . TRP B 2 72  ? 5.756   -13.284 0.898   1.00 88.93 72  B 1 
ATOM 3759 N NE1   . TRP B 2 72  ? 6.231   -14.986 -0.465  1.00 85.85 72  B 1 
ATOM 3760 C CE2   . TRP B 2 72  ? 5.913   -14.694 0.842   1.00 87.66 72  B 1 
ATOM 3761 C CE3   . TRP B 2 72  ? 5.421   -12.704 2.134   1.00 84.22 72  B 1 
ATOM 3762 C CZ2   . TRP B 2 72  ? 5.740   -15.518 1.985   1.00 85.48 72  B 1 
ATOM 3763 C CZ3   . TRP B 2 72  ? 5.245   -13.520 3.274   1.00 79.77 72  B 1 
ATOM 3764 C CH2   . TRP B 2 72  ? 5.396   -14.903 3.192   1.00 81.18 72  B 1 
ATOM 3765 N N     . ALA B 2 73  ? 3.407   -10.314 0.811   1.00 93.76 73  B 1 
ATOM 3766 C CA    . ALA B 2 73  ? 2.433   -10.423 1.891   1.00 93.70 73  B 1 
ATOM 3767 C C     . ALA B 2 73  ? 0.992   -10.306 1.384   1.00 93.71 73  B 1 
ATOM 3768 O O     . ALA B 2 73  ? 0.120   -11.043 1.842   1.00 92.46 73  B 1 
ATOM 3769 C CB    . ALA B 2 73  ? 2.742   -9.359  2.952   1.00 93.50 73  B 1 
ATOM 3770 N N     . MET B 2 74  ? 0.723   -9.435  0.416   1.00 93.78 74  B 1 
ATOM 3771 C CA    . MET B 2 74  ? -0.612  -9.312  -0.189  1.00 93.63 74  B 1 
ATOM 3772 C C     . MET B 2 74  ? -1.020  -10.566 -0.956  1.00 93.61 74  B 1 
ATOM 3773 O O     . MET B 2 74  ? -2.124  -11.065 -0.735  1.00 91.73 74  B 1 
ATOM 3774 C CB    . MET B 2 74  ? -0.681  -8.088  -1.104  1.00 93.06 74  B 1 
ATOM 3775 C CG    . MET B 2 74  ? -0.700  -6.802  -0.282  1.00 89.67 74  B 1 
ATOM 3776 S SD    . MET B 2 74  ? -0.849  -5.298  -1.276  1.00 85.33 74  B 1 
ATOM 3777 C CE    . MET B 2 74  ? -0.581  -4.105  0.039   1.00 76.96 74  B 1 
ATOM 3778 N N     . THR B 2 75  ? -0.133  -11.127 -1.783  1.00 92.72 75  B 1 
ATOM 3779 C CA    . THR B 2 75  ? -0.379  -12.406 -2.465  1.00 92.10 75  B 1 
ATOM 3780 C C     . THR B 2 75  ? -0.698  -13.508 -1.458  1.00 92.01 75  B 1 
ATOM 3781 O O     . THR B 2 75  ? -1.713  -14.181 -1.551  1.00 90.15 75  B 1 
ATOM 3782 C CB    . THR B 2 75  ? 0.840   -12.818 -3.303  1.00 91.01 75  B 1 
ATOM 3783 O OG1   . THR B 2 75  ? 1.223   -11.784 -4.179  1.00 81.09 75  B 1 
ATOM 3784 C CG2   . THR B 2 75  ? 0.565   -14.047 -4.171  1.00 78.82 75  B 1 
ATOM 3785 N N     . THR B 2 76  ? 0.148   -13.633 -0.439  1.00 92.00 76  B 1 
ATOM 3786 C CA    . THR B 2 76  ? 0.031   -14.641 0.629   1.00 91.30 76  B 1 
ATOM 3787 C C     . THR B 2 76  ? -1.298  -14.574 1.379   1.00 91.48 76  B 1 
ATOM 3788 O O     . THR B 2 76  ? -1.867  -15.605 1.740   1.00 88.75 76  B 1 
ATOM 3789 C CB    . THR B 2 76  ? 1.199   -14.419 1.592   1.00 89.18 76  B 1 
ATOM 3790 O OG1   . THR B 2 76  ? 2.419   -14.759 0.955   1.00 78.39 76  B 1 
ATOM 3791 C CG2   . THR B 2 76  ? 1.117   -15.214 2.875   1.00 76.47 76  B 1 
ATOM 3792 N N     . LEU B 2 77  ? -1.816  -13.364 1.619   1.00 91.63 77  B 1 
ATOM 3793 C CA    . LEU B 2 77  ? -3.021  -13.125 2.417   1.00 91.65 77  B 1 
ATOM 3794 C C     . LEU B 2 77  ? -4.320  -13.101 1.597   1.00 91.10 77  B 1 
ATOM 3795 O O     . LEU B 2 77  ? -5.373  -12.790 2.157   1.00 87.59 77  B 1 
ATOM 3796 C CB    . LEU B 2 77  ? -2.824  -11.844 3.232   1.00 91.52 77  B 1 
ATOM 3797 C CG    . LEU B 2 77  ? -1.710  -11.917 4.298   1.00 90.74 77  B 1 
ATOM 3798 C CD1   . LEU B 2 77  ? -1.557  -10.538 4.938   1.00 87.71 77  B 1 
ATOM 3799 C CD2   . LEU B 2 77  ? -2.002  -12.949 5.381   1.00 87.59 77  B 1 
ATOM 3800 N N     . GLY B 2 78  ? -4.269  -13.406 0.291   1.00 90.63 78  B 1 
ATOM 3801 C CA    . GLY B 2 78  ? -5.443  -13.444 -0.592  1.00 90.03 78  B 1 
ATOM 3802 C C     . GLY B 2 78  ? -5.797  -12.104 -1.240  1.00 91.01 78  B 1 
ATOM 3803 O O     . GLY B 2 78  ? -6.897  -11.937 -1.758  1.00 87.73 78  B 1 
ATOM 3804 N N     . PHE B 2 79  ? -4.864  -11.141 -1.246  1.00 92.16 79  B 1 
ATOM 3805 C CA    . PHE B 2 79  ? -4.994  -9.863  -1.945  1.00 92.51 79  B 1 
ATOM 3806 C C     . PHE B 2 79  ? -4.181  -9.834  -3.250  1.00 92.91 79  B 1 
ATOM 3807 O O     . PHE B 2 79  ? -3.713  -8.771  -3.671  1.00 90.99 79  B 1 
ATOM 3808 C CB    . PHE B 2 79  ? -4.641  -8.706  -1.005  1.00 92.12 79  B 1 
ATOM 3809 C CG    . PHE B 2 79  ? -5.450  -8.659  0.264   1.00 91.99 79  B 1 
ATOM 3810 C CD1   . PHE B 2 79  ? -6.815  -8.340  0.222   1.00 89.09 79  B 1 
ATOM 3811 C CD2   . PHE B 2 79  ? -4.848  -8.962  1.492   1.00 89.40 79  B 1 
ATOM 3812 C CE1   . PHE B 2 79  ? -7.582  -8.319  1.395   1.00 88.50 79  B 1 
ATOM 3813 C CE2   . PHE B 2 79  ? -5.604  -8.948  2.676   1.00 88.44 79  B 1 
ATOM 3814 C CZ    . PHE B 2 79  ? -6.972  -8.632  2.628   1.00 88.94 79  B 1 
ATOM 3815 N N     . GLU B 2 80  ? -3.995  -10.974 -3.896  1.00 92.82 80  B 1 
ATOM 3816 C CA    . GLU B 2 80  ? -3.175  -11.099 -5.105  1.00 92.74 80  B 1 
ATOM 3817 C C     . GLU B 2 80  ? -3.668  -10.216 -6.262  1.00 93.62 80  B 1 
ATOM 3818 O O     . GLU B 2 80  ? -2.863  -9.671  -7.010  1.00 91.77 80  B 1 
ATOM 3819 C CB    . GLU B 2 80  ? -3.048  -12.578 -5.501  1.00 90.08 80  B 1 
ATOM 3820 C CG    . GLU B 2 80  ? -4.025  -13.094 -6.555  1.00 79.33 80  B 1 
ATOM 3821 C CD    . GLU B 2 80  ? -3.771  -14.552 -6.920  1.00 75.32 80  B 1 
ATOM 3822 O OE1   . GLU B 2 80  ? -3.900  -14.874 -8.122  1.00 65.53 80  B 1 
ATOM 3823 O OE2   . GLU B 2 80  ? -3.414  -15.326 -6.011  1.00 64.98 80  B 1 
ATOM 3824 N N     . VAL B 2 81  ? -4.991  -9.982  -6.341  1.00 94.23 81  B 1 
ATOM 3825 C CA    . VAL B 2 81  ? -5.620  -9.108  -7.341  1.00 94.18 81  B 1 
ATOM 3826 C C     . VAL B 2 81  ? -5.104  -7.666  -7.289  1.00 94.69 81  B 1 
ATOM 3827 O O     . VAL B 2 81  ? -5.168  -6.948  -8.279  1.00 92.65 81  B 1 
ATOM 3828 C CB    . VAL B 2 81  ? -7.155  -9.124  -7.222  1.00 92.19 81  B 1 
ATOM 3829 C CG1   . VAL B 2 81  ? -7.705  -10.538 -7.468  1.00 83.97 81  B 1 
ATOM 3830 C CG2   . VAL B 2 81  ? -7.652  -8.625  -5.861  1.00 83.55 81  B 1 
ATOM 3831 N N     . TYR B 2 82  ? -4.533  -7.223  -6.155  1.00 94.00 82  B 1 
ATOM 3832 C CA    . TYR B 2 82  ? -3.938  -5.895  -6.034  1.00 94.22 82  B 1 
ATOM 3833 C C     . TYR B 2 82  ? -2.473  -5.845  -6.493  1.00 94.06 82  B 1 
ATOM 3834 O O     . TYR B 2 82  ? -1.932  -4.755  -6.684  1.00 91.89 82  B 1 
ATOM 3835 C CB    . TYR B 2 82  ? -4.064  -5.382  -4.589  1.00 93.72 82  B 1 
ATOM 3836 C CG    . TYR B 2 82  ? -5.450  -5.389  -3.967  1.00 93.90 82  B 1 
ATOM 3837 C CD1   . TYR B 2 82  ? -6.621  -5.389  -4.747  1.00 90.20 82  B 1 
ATOM 3838 C CD2   . TYR B 2 82  ? -5.567  -5.399  -2.561  1.00 90.47 82  B 1 
ATOM 3839 C CE1   . TYR B 2 82  ? -7.886  -5.430  -4.148  1.00 89.79 82  B 1 
ATOM 3840 C CE2   . TYR B 2 82  ? -6.829  -5.442  -1.955  1.00 89.66 82  B 1 
ATOM 3841 C CZ    . TYR B 2 82  ? -7.994  -5.468  -2.748  1.00 91.01 82  B 1 
ATOM 3842 O OH    . TYR B 2 82  ? -9.221  -5.543  -2.150  1.00 89.36 82  B 1 
ATOM 3843 N N     . VAL B 2 83  ? -1.813  -6.995  -6.672  1.00 94.78 83  B 1 
ATOM 3844 C CA    . VAL B 2 83  ? -0.363  -7.038  -6.908  1.00 94.59 83  B 1 
ATOM 3845 C C     . VAL B 2 83  ? 0.009   -6.443  -8.262  1.00 94.79 83  B 1 
ATOM 3846 O O     . VAL B 2 83  ? 0.940   -5.636  -8.310  1.00 93.37 83  B 1 
ATOM 3847 C CB    . VAL B 2 83  ? 0.181   -8.466  -6.739  1.00 93.05 83  B 1 
ATOM 3848 C CG1   . VAL B 2 83  ? 1.663   -8.578  -7.113  1.00 88.10 83  B 1 
ATOM 3849 C CG2   . VAL B 2 83  ? 0.042   -8.880  -5.274  1.00 88.29 83  B 1 
ATOM 3850 N N     . ALA B 2 84  ? -0.719  -6.760  -9.332  1.00 93.98 84  B 1 
ATOM 3851 C CA    . ALA B 2 84  ? -0.445  -6.215  -10.663 1.00 93.59 84  B 1 
ATOM 3852 C C     . ALA B 2 84  ? -0.502  -4.666  -10.694 1.00 93.46 84  B 1 
ATOM 3853 O O     . ALA B 2 84  ? 0.515   -4.046  -11.025 1.00 91.41 84  B 1 
ATOM 3854 C CB    . ALA B 2 84  ? -1.362  -6.884  -11.686 1.00 92.41 84  B 1 
ATOM 3855 N N     . PRO B 2 85  ? -1.601  -3.990  -10.263 1.00 94.15 85  B 1 
ATOM 3856 C CA    . PRO B 2 85  ? -1.629  -2.525  -10.239 1.00 93.36 85  B 1 
ATOM 3857 C C     . PRO B 2 85  ? -0.608  -1.917  -9.270  1.00 93.18 85  B 1 
ATOM 3858 O O     . PRO B 2 85  ? -0.042  -0.859  -9.550  1.00 91.05 85  B 1 
ATOM 3859 C CB    . PRO B 2 85  ? -3.071  -2.161  -9.857  1.00 91.77 85  B 1 
ATOM 3860 C CG    . PRO B 2 85  ? -3.622  -3.398  -9.171  1.00 88.74 85  B 1 
ATOM 3861 C CD    . PRO B 2 85  ? -2.894  -4.529  -9.881  1.00 92.54 85  B 1 
ATOM 3862 N N     . LEU B 2 86  ? -0.308  -2.575  -8.139  1.00 93.59 86  B 1 
ATOM 3863 C CA    . LEU B 2 86  ? 0.698   -2.090  -7.188  1.00 93.43 86  B 1 
ATOM 3864 C C     . LEU B 2 86  ? 2.124   -2.212  -7.720  1.00 93.48 86  B 1 
ATOM 3865 O O     . LEU B 2 86  ? 2.953   -1.346  -7.426  1.00 91.72 86  B 1 
ATOM 3866 C CB    . LEU B 2 86  ? 0.568   -2.841  -5.859  1.00 93.21 86  B 1 
ATOM 3867 C CG    . LEU B 2 86  ? -0.674  -2.453  -5.048  1.00 91.91 86  B 1 
ATOM 3868 C CD1   . LEU B 2 86  ? -0.781  -3.385  -3.842  1.00 88.58 86  B 1 
ATOM 3869 C CD2   . LEU B 2 86  ? -0.613  -1.008  -4.546  1.00 88.48 86  B 1 
ATOM 3870 N N     . LYS B 2 87  ? 2.413   -3.243  -8.509  1.00 93.24 87  B 1 
ATOM 3871 C CA    . LYS B 2 87  ? 3.709   -3.423  -9.159  1.00 92.89 87  B 1 
ATOM 3872 C C     . LYS B 2 87  ? 3.940   -2.342  -10.222 1.00 92.52 87  B 1 
ATOM 3873 O O     . LYS B 2 87  ? 4.988   -1.693  -10.186 1.00 90.35 87  B 1 
ATOM 3874 C CB    . LYS B 2 87  ? 3.786   -4.843  -9.731  1.00 91.72 87  B 1 
ATOM 3875 C CG    . LYS B 2 87  ? 5.147   -5.152  -10.354 1.00 83.56 87  B 1 
ATOM 3876 C CD    . LYS B 2 87  ? 5.151   -6.583  -10.908 1.00 80.76 87  B 1 
ATOM 3877 C CE    . LYS B 2 87  ? 6.360   -6.760  -11.813 1.00 73.69 87  B 1 
ATOM 3878 N NZ    . LYS B 2 87  ? 6.398   -8.082  -12.472 1.00 66.39 87  B 1 
ATOM 3879 N N     . ALA B 2 88  ? 2.957   -2.065  -11.068 1.00 92.58 88  B 1 
ATOM 3880 C CA    . ALA B 2 88  ? 3.007   -0.953  -12.009 1.00 91.54 88  B 1 
ATOM 3881 C C     . ALA B 2 88  ? 3.240   0.390   -11.296 1.00 91.07 88  B 1 
ATOM 3882 O O     . ALA B 2 88  ? 4.118   1.176   -11.658 1.00 88.30 88  B 1 
ATOM 3883 C CB    . ALA B 2 88  ? 1.690   -0.935  -12.798 1.00 90.09 88  B 1 
ATOM 3884 N N     . TYR B 2 89  ? 2.526   0.624   -10.180 1.00 90.69 89  B 1 
ATOM 3885 C CA    . TYR B 2 89  ? 2.710   1.822   -9.358  1.00 90.23 89  B 1 
ATOM 3886 C C     . TYR B 2 89  ? 4.098   1.905   -8.709  1.00 90.07 89  B 1 
ATOM 3887 O O     . TYR B 2 89  ? 4.663   3.002   -8.597  1.00 87.82 89  B 1 
ATOM 3888 C CB    . TYR B 2 89  ? 1.605   1.850   -8.300  1.00 89.28 89  B 1 
ATOM 3889 C CG    . TYR B 2 89  ? 1.532   3.154   -7.545  1.00 88.71 89  B 1 
ATOM 3890 C CD1   . TYR B 2 89  ? 2.062   3.261   -6.241  1.00 84.87 89  B 1 
ATOM 3891 C CD2   . TYR B 2 89  ? 0.921   4.278   -8.137  1.00 84.76 89  B 1 
ATOM 3892 C CE1   . TYR B 2 89  ? 1.964   4.457   -5.537  1.00 82.95 89  B 1 
ATOM 3893 C CE2   . TYR B 2 89  ? 0.821   5.476   -7.438  1.00 82.45 89  B 1 
ATOM 3894 C CZ    . TYR B 2 89  ? 1.336   5.571   -6.132  1.00 83.31 89  B 1 
ATOM 3895 O OH    . TYR B 2 89  ? 1.216   6.742   -5.436  1.00 81.85 89  B 1 
ATOM 3896 N N     . LEU B 2 90  ? 4.672   0.779   -8.278  1.00 89.65 90  B 1 
ATOM 3897 C CA    . LEU B 2 90  ? 6.018   0.725   -7.694  1.00 88.83 90  B 1 
ATOM 3898 C C     . LEU B 2 90  ? 7.093   1.058   -8.724  1.00 88.14 90  B 1 
ATOM 3899 O O     . LEU B 2 90  ? 7.992   1.843   -8.402  1.00 85.32 90  B 1 
ATOM 3900 C CB    . LEU B 2 90  ? 6.252   -0.661  -7.074  1.00 87.97 90  B 1 
ATOM 3901 C CG    . LEU B 2 90  ? 7.667   -0.875  -6.472  1.00 85.98 90  B 1 
ATOM 3902 C CD1   . LEU B 2 90  ? 7.992   0.113   -5.354  1.00 79.54 90  B 1 
ATOM 3903 C CD2   . LEU B 2 90  ? 7.780   -2.292  -5.904  1.00 79.10 90  B 1 
ATOM 3904 N N     . ASN B 2 91  ? 7.010   0.516   -9.932  1.00 89.53 91  B 1 
ATOM 3905 C CA    . ASN B 2 91  ? 7.974   0.779   -11.004 1.00 88.19 91  B 1 
ATOM 3906 C C     . ASN B 2 91  ? 8.033   2.277   -11.312 1.00 87.34 91  B 1 
ATOM 3907 O O     . ASN B 2 91  ? 9.097   2.882   -11.242 1.00 83.98 91  B 1 
ATOM 3908 C CB    . ASN B 2 91  ? 7.601   -0.070  -12.230 1.00 86.42 91  B 1 
ATOM 3909 C CG    . ASN B 2 91  ? 7.846   -1.559  -12.014 1.00 80.41 91  B 1 
ATOM 3910 O OD1   . ASN B 2 91  ? 8.504   -1.983  -11.070 1.00 71.24 91  B 1 
ATOM 3911 N ND2   . ASN B 2 91  ? 7.327   -2.377  -12.900 1.00 70.77 91  B 1 
ATOM 3912 N N     . ARG B 2 92  ? 6.874   2.913   -11.472 1.00 86.83 92  B 1 
ATOM 3913 C CA    . ARG B 2 92  ? 6.788   4.360   -11.697 1.00 84.81 92  B 1 
ATOM 3914 C C     . ARG B 2 92  ? 7.217   5.238   -10.514 1.00 84.12 92  B 1 
ATOM 3915 O O     . ARG B 2 92  ? 7.514   6.423   -10.694 1.00 79.57 92  B 1 
ATOM 3916 C CB    . ARG B 2 92  ? 5.353   4.695   -12.054 1.00 82.59 92  B 1 
ATOM 3917 C CG    . ARG B 2 92  ? 5.029   4.079   -13.413 1.00 73.09 92  B 1 
ATOM 3918 C CD    . ARG B 2 92  ? 3.650   4.463   -13.869 1.00 69.84 92  B 1 
ATOM 3919 N NE    . ARG B 2 92  ? 3.546   5.916   -13.888 1.00 64.06 92  B 1 
ATOM 3920 C CZ    . ARG B 2 92  ? 2.753   6.608   -13.101 1.00 57.39 92  B 1 
ATOM 3921 N NH1   . ARG B 2 92  ? 1.818   6.014   -12.429 1.00 53.38 92  B 1 
ATOM 3922 N NH2   . ARG B 2 92  ? 2.933   7.874   -12.977 1.00 51.27 92  B 1 
ATOM 3923 N N     . TYR B 2 93  ? 7.177   4.710   -9.304  1.00 83.05 93  B 1 
ATOM 3924 C CA    . TYR B 2 93  ? 7.693   5.437   -8.141  1.00 80.62 93  B 1 
ATOM 3925 C C     . TYR B 2 93  ? 9.229   5.390   -8.055  1.00 79.19 93  B 1 
ATOM 3926 O O     . TYR B 2 93  ? 9.834   6.242   -7.397  1.00 72.54 93  B 1 
ATOM 3927 C CB    . TYR B 2 93  ? 7.042   4.873   -6.873  1.00 78.48 93  B 1 
ATOM 3928 C CG    . TYR B 2 93  ? 7.466   5.590   -5.615  1.00 78.28 93  B 1 
ATOM 3929 C CD1   . TYR B 2 93  ? 8.547   5.107   -4.850  1.00 74.31 93  B 1 
ATOM 3930 C CD2   . TYR B 2 93  ? 6.833   6.783   -5.231  1.00 73.58 93  B 1 
ATOM 3931 C CE1   . TYR B 2 93  ? 8.985   5.804   -3.720  1.00 71.35 93  B 1 
ATOM 3932 C CE2   . TYR B 2 93  ? 7.261   7.493   -4.104  1.00 71.20 93  B 1 
ATOM 3933 C CZ    . TYR B 2 93  ? 8.343   6.999   -3.348  1.00 70.07 93  B 1 
ATOM 3934 O OH    . TYR B 2 93  ? 8.780   7.702   -2.247  1.00 70.47 93  B 1 
ATOM 3935 N N     . ARG B 2 94  ? 9.858   4.379   -8.682  1.00 79.98 94  B 1 
ATOM 3936 C CA    . ARG B 2 94  ? 11.314  4.217   -8.748  1.00 76.55 94  B 1 
ATOM 3937 C C     . ARG B 2 94  ? 11.947  5.017   -9.890  1.00 74.25 94  B 1 
ATOM 3938 O O     . ARG B 2 94  ? 13.104  5.387   -9.756  1.00 67.48 94  B 1 
ATOM 3939 C CB    . ARG B 2 94  ? 11.669  2.722   -8.872  1.00 72.75 94  B 1 
ATOM 3940 C CG    . ARG B 2 94  ? 11.397  1.902   -7.591  1.00 68.01 94  B 1 
ATOM 3941 C CD    . ARG B 2 94  ? 11.650  0.408   -7.833  1.00 64.18 94  B 1 
ATOM 3942 N NE    . ARG B 2 94  ? 11.512  -0.399  -6.605  1.00 57.82 94  B 1 
ATOM 3943 C CZ    . ARG B 2 94  ? 11.546  -1.734  -6.528  1.00 54.00 94  B 1 
ATOM 3944 N NH1   . ARG B 2 94  ? 11.723  -2.490  -7.573  1.00 51.39 94  B 1 
ATOM 3945 N NH2   . ARG B 2 94  ? 11.402  -2.348  -5.388  1.00 49.37 94  B 1 
ATOM 3946 N N     . GLU B 2 95  ? 11.206  5.287   -10.944 1.00 72.78 95  B 1 
ATOM 3947 C CA    . GLU B 2 95  ? 11.616  6.160   -12.043 1.00 71.65 95  B 1 
ATOM 3948 C C     . GLU B 2 95  ? 11.778  7.640   -11.611 1.00 67.11 95  B 1 
ATOM 3949 O O     . GLU B 2 95  ? 11.085  8.096   -10.678 1.00 59.75 95  B 1 
ATOM 3950 C CB    . GLU B 2 95  ? 10.609  6.049   -13.214 1.00 64.20 95  B 1 
ATOM 3951 C CG    . GLU B 2 95  ? 10.609  4.663   -13.881 1.00 59.05 95  B 1 
ATOM 3952 C CD    . GLU B 2 95  ? 9.560   4.532   -15.009 1.00 49.82 95  B 1 
ATOM 3953 O OE1   . GLU B 2 95  ? 9.607   3.532   -15.752 1.00 47.16 95  B 1 
ATOM 3954 O OE2   . GLU B 2 95  ? 8.690   5.419   -15.150 1.00 49.60 95  B 1 
ATOM 3955 O OXT   . GLU B 2 95  ? 12.638  8.325   -12.211 1.00 52.78 95  B 1 
ATOM 3956 N N     . MET C 3 1   ? 13.648  15.578  -9.541  1.00 34.73 1   C 1 
ATOM 3957 C CA    . MET C 3 1   ? 12.741  15.623  -8.384  1.00 35.53 1   C 1 
ATOM 3958 C C     . MET C 3 1   ? 11.837  14.409  -8.449  1.00 39.11 1   C 1 
ATOM 3959 O O     . MET C 3 1   ? 11.190  14.239  -9.461  1.00 36.93 1   C 1 
ATOM 3960 C CB    . MET C 3 1   ? 11.864  16.883  -8.384  1.00 35.59 1   C 1 
ATOM 3961 C CG    . MET C 3 1   ? 12.573  18.155  -7.901  1.00 31.22 1   C 1 
ATOM 3962 S SD    . MET C 3 1   ? 11.440  19.554  -7.845  1.00 27.85 1   C 1 
ATOM 3963 C CE    . MET C 3 1   ? 12.510  20.824  -7.178  1.00 23.22 1   C 1 
ATOM 3964 N N     . ARG C 3 2   ? 11.766  13.591  -7.400  1.00 43.57 2   C 1 
ATOM 3965 C CA    . ARG C 3 2   ? 10.802  12.481  -7.381  1.00 44.27 2   C 1 
ATOM 3966 C C     . ARG C 3 2   ? 9.401   13.081  -7.509  1.00 44.94 2   C 1 
ATOM 3967 O O     . ARG C 3 2   ? 9.033   13.908  -6.680  1.00 42.12 2   C 1 
ATOM 3968 C CB    . ARG C 3 2   ? 10.923  11.646  -6.094  1.00 42.45 2   C 1 
ATOM 3969 C CG    . ARG C 3 2   ? 12.155  10.738  -6.123  1.00 37.21 2   C 1 
ATOM 3970 C CD    . ARG C 3 2   ? 12.208  9.834   -4.879  1.00 35.04 2   C 1 
ATOM 3971 N NE    . ARG C 3 2   ? 13.376  8.945   -4.934  1.00 31.28 2   C 1 
ATOM 3972 C CZ    . ARG C 3 2   ? 13.763  8.074   -4.006  1.00 28.60 2   C 1 
ATOM 3973 N NH1   . ARG C 3 2   ? 13.114  7.943   -2.880  1.00 26.90 2   C 1 
ATOM 3974 N NH2   . ARG C 3 2   ? 14.806  7.324   -4.208  1.00 25.99 2   C 1 
ATOM 3975 N N     . LYS C 3 3   ? 8.651   12.703  -8.567  1.00 51.48 3   C 1 
ATOM 3976 C CA    . LYS C 3 3   ? 7.287   13.181  -8.792  1.00 50.18 3   C 1 
ATOM 3977 C C     . LYS C 3 3   ? 6.484   12.893  -7.510  1.00 50.94 3   C 1 
ATOM 3978 O O     . LYS C 3 3   ? 6.474   11.760  -7.033  1.00 46.60 3   C 1 
ATOM 3979 C CB    . LYS C 3 3   ? 6.652   12.512  -10.034 1.00 44.54 3   C 1 
ATOM 3980 C CG    . LYS C 3 3   ? 7.135   13.106  -11.380 1.00 38.28 3   C 1 
ATOM 3981 C CD    . LYS C 3 3   ? 6.556   12.367  -12.601 1.00 36.05 3   C 1 
ATOM 3982 C CE    . LYS C 3 3   ? 7.040   12.972  -13.938 1.00 29.99 3   C 1 
ATOM 3983 N NZ    . LYS C 3 3   ? 6.733   12.137  -15.128 1.00 27.20 3   C 1 
ATOM 3984 N N     . LYS C 3 4   ? 5.877   13.930  -6.909  1.00 57.72 4   C 1 
ATOM 3985 C CA    . LYS C 3 4   ? 5.004   13.772  -5.748  1.00 57.01 4   C 1 
ATOM 3986 C C     . LYS C 3 4   ? 3.761   13.024  -6.229  1.00 58.20 4   C 1 
ATOM 3987 O O     . LYS C 3 4   ? 2.829   13.636  -6.725  1.00 53.83 4   C 1 
ATOM 3988 C CB    . LYS C 3 4   ? 4.615   15.114  -5.124  1.00 50.72 4   C 1 
ATOM 3989 C CG    . LYS C 3 4   ? 5.699   15.731  -4.230  1.00 43.16 4   C 1 
ATOM 3990 C CD    . LYS C 3 4   ? 5.167   17.044  -3.642  1.00 40.01 4   C 1 
ATOM 3991 C CE    . LYS C 3 4   ? 6.166   17.712  -2.719  1.00 33.39 4   C 1 
ATOM 3992 N NZ    . LYS C 3 4   ? 5.669   19.028  -2.241  1.00 29.46 4   C 1 
ATOM 3993 N N     . LEU C 3 5   ? 3.784   11.695  -6.117  1.00 60.36 5   C 1 
ATOM 3994 C CA    . LEU C 3 5   ? 2.600   10.889  -6.343  1.00 59.08 5   C 1 
ATOM 3995 C C     . LEU C 3 5   ? 1.564   11.310  -5.302  1.00 61.17 5   C 1 
ATOM 3996 O O     . LEU C 3 5   ? 1.864   11.329  -4.107  1.00 55.88 5   C 1 
ATOM 3997 C CB    . LEU C 3 5   ? 2.979   9.397   -6.246  1.00 52.37 5   C 1 
ATOM 3998 C CG    . LEU C 3 5   ? 3.730   8.907   -7.494  1.00 46.44 5   C 1 
ATOM 3999 C CD1   . LEU C 3 5   ? 4.594   7.698   -7.182  1.00 42.86 5   C 1 
ATOM 4000 C CD2   . LEU C 3 5   ? 2.743   8.520   -8.616  1.00 42.19 5   C 1 
ATOM 4001 N N     . ASP C 3 6   ? 0.365   11.711  -5.767  1.00 65.52 6   C 1 
ATOM 4002 C CA    . ASP C 3 6   ? -0.729  12.173  -4.913  1.00 68.10 6   C 1 
ATOM 4003 C C     . ASP C 3 6   ? -1.231  11.014  -4.050  1.00 71.61 6   C 1 
ATOM 4004 O O     . ASP C 3 6   ? -2.137  10.258  -4.404  1.00 65.66 6   C 1 
ATOM 4005 C CB    . ASP C 3 6   ? -1.861  12.787  -5.755  1.00 60.52 6   C 1 
ATOM 4006 C CG    . ASP C 3 6   ? -1.853  14.321  -5.783  1.00 52.65 6   C 1 
ATOM 4007 O OD1   . ASP C 3 6   ? -1.292  14.921  -4.845  1.00 47.78 6   C 1 
ATOM 4008 O OD2   . ASP C 3 6   ? -2.487  14.864  -6.707  1.00 47.67 6   C 1 
ATOM 4009 N N     . THR C 3 7   ? -0.613  10.856  -2.880  1.00 72.83 7   C 1 
ATOM 4010 C CA    . THR C 3 7   ? -1.034  9.845   -1.925  1.00 74.39 7   C 1 
ATOM 4011 C C     . THR C 3 7   ? -2.357  10.272  -1.312  1.00 78.30 7   C 1 
ATOM 4012 O O     . THR C 3 7   ? -2.449  11.299  -0.644  1.00 73.17 7   C 1 
ATOM 4013 C CB    . THR C 3 7   ? 0.026   9.566   -0.847  1.00 66.89 7   C 1 
ATOM 4014 O OG1   . THR C 3 7   ? 0.368   10.724  -0.123  1.00 61.26 7   C 1 
ATOM 4015 C CG2   . THR C 3 7   ? 1.303   9.005   -1.447  1.00 58.71 7   C 1 
ATOM 4016 N N     . ARG C 3 8   ? -3.420  9.442   -1.498  1.00 83.12 8   C 1 
ATOM 4017 C CA    . ARG C 3 8   ? -4.746  9.711   -0.926  1.00 84.60 8   C 1 
ATOM 4018 C C     . ARG C 3 8   ? -4.761  9.673   0.598   1.00 87.21 8   C 1 
ATOM 4019 O O     . ARG C 3 8   ? -5.598  10.326  1.225   1.00 83.49 8   C 1 
ATOM 4020 C CB    . ARG C 3 8   ? -5.755  8.713   -1.492  1.00 80.81 8   C 1 
ATOM 4021 C CG    . ARG C 3 8   ? -5.897  8.785   -3.018  1.00 77.76 8   C 1 
ATOM 4022 C CD    . ARG C 3 8   ? -6.464  10.121  -3.487  1.00 71.52 8   C 1 
ATOM 4023 N NE    . ARG C 3 8   ? -6.635  10.118  -4.936  1.00 64.84 8   C 1 
ATOM 4024 C CZ    . ARG C 3 8   ? -7.353  10.973  -5.653  1.00 58.90 8   C 1 
ATOM 4025 N NH1   . ARG C 3 8   ? -8.024  11.941  -5.090  1.00 53.47 8   C 1 
ATOM 4026 N NH2   . ARG C 3 8   ? -7.406  10.853  -6.946  1.00 52.77 8   C 1 
ATOM 4027 N N     . PHE C 3 9   ? -3.812  8.952   1.192   1.00 91.39 9   C 1 
ATOM 4028 C CA    . PHE C 3 9   ? -3.604  8.868   2.633   1.00 91.94 9   C 1 
ATOM 4029 C C     . PHE C 3 9   ? -2.236  9.431   3.033   1.00 92.07 9   C 1 
ATOM 4030 O O     . PHE C 3 9   ? -1.257  9.269   2.303   1.00 89.66 9   C 1 
ATOM 4031 C CB    . PHE C 3 9   ? -3.764  7.419   3.084   1.00 91.54 9   C 1 
ATOM 4032 C CG    . PHE C 3 9   ? -5.167  6.899   2.917   1.00 92.18 9   C 1 
ATOM 4033 C CD1   . PHE C 3 9   ? -6.175  7.278   3.820   1.00 89.05 9   C 1 
ATOM 4034 C CD2   . PHE C 3 9   ? -5.483  6.038   1.856   1.00 89.16 9   C 1 
ATOM 4035 C CE1   . PHE C 3 9   ? -7.471  6.794   3.679   1.00 88.15 9   C 1 
ATOM 4036 C CE2   . PHE C 3 9   ? -6.784  5.544   1.711   1.00 87.72 9   C 1 
ATOM 4037 C CZ    . PHE C 3 9   ? -7.779  5.918   2.627   1.00 88.99 9   C 1 
ATOM 4038 N N     . PRO C 3 10  ? -2.115  10.068  4.213   1.00 91.96 10  C 1 
ATOM 4039 C CA    . PRO C 3 10  ? -0.848  10.641  4.659   1.00 91.63 10  C 1 
ATOM 4040 C C     . PRO C 3 10  ? 0.162   9.541   5.003   1.00 92.68 10  C 1 
ATOM 4041 O O     . PRO C 3 10  ? 0.047   8.861   6.023   1.00 91.61 10  C 1 
ATOM 4042 C CB    . PRO C 3 10  ? -1.216  11.528  5.848   1.00 89.84 10  C 1 
ATOM 4043 C CG    . PRO C 3 10  ? -2.489  10.904  6.407   1.00 86.61 10  C 1 
ATOM 4044 C CD    . PRO C 3 10  ? -3.176  10.347  5.169   1.00 89.84 10  C 1 
ATOM 4045 N N     . ALA C 3 11  ? 1.236   9.415   4.194   1.00 91.69 11  C 1 
ATOM 4046 C CA    . ALA C 3 11  ? 2.281   8.421   4.375   1.00 91.99 11  C 1 
ATOM 4047 C C     . ALA C 3 11  ? 2.915   8.388   5.790   1.00 92.98 11  C 1 
ATOM 4048 O O     . ALA C 3 11  ? 3.125   7.294   6.325   1.00 91.89 11  C 1 
ATOM 4049 C CB    . ALA C 3 11  ? 3.346   8.602   3.275   1.00 90.55 11  C 1 
ATOM 4050 N N     . PRO C 3 12  ? 3.171   9.528   6.481   1.00 91.94 12  C 1 
ATOM 4051 C CA    . PRO C 3 12  ? 3.676   9.487   7.862   1.00 91.54 12  C 1 
ATOM 4052 C C     . PRO C 3 12  ? 2.718   8.812   8.843   1.00 92.49 12  C 1 
ATOM 4053 O O     . PRO C 3 12  ? 3.162   8.197   9.812   1.00 91.74 12  C 1 
ATOM 4054 C CB    . PRO C 3 12  ? 3.911   10.959  8.250   1.00 89.97 12  C 1 
ATOM 4055 C CG    . PRO C 3 12  ? 4.116   11.654  6.913   1.00 86.23 12  C 1 
ATOM 4056 C CD    . PRO C 3 12  ? 3.162   10.901  5.991   1.00 89.54 12  C 1 
ATOM 4057 N N     . ARG C 3 13  ? 1.396   8.907   8.597   1.00 92.53 13  C 1 
ATOM 4058 C CA    . ARG C 3 13  ? 0.379   8.283   9.433   1.00 92.56 13  C 1 
ATOM 4059 C C     . ARG C 3 13  ? 0.315   6.772   9.217   1.00 93.54 13  C 1 
ATOM 4060 O O     . ARG C 3 13  ? 0.292   6.028   10.186  1.00 92.42 13  C 1 
ATOM 4061 C CB    . ARG C 3 13  ? -0.964  8.973   9.167   1.00 91.26 13  C 1 
ATOM 4062 C CG    . ARG C 3 13  ? -2.048  8.603   10.179  1.00 83.04 13  C 1 
ATOM 4063 C CD    . ARG C 3 13  ? -1.641  9.048   11.587  1.00 80.11 13  C 1 
ATOM 4064 N NE    . ARG C 3 13  ? -2.806  9.027   12.460  1.00 76.98 13  C 1 
ATOM 4065 C CZ    . ARG C 3 13  ? -2.958  9.710   13.575  1.00 74.01 13  C 1 
ATOM 4066 N NH1   . ARG C 3 13  ? -2.003  10.420  14.096  1.00 66.34 13  C 1 
ATOM 4067 N NH2   . ARG C 3 13  ? -4.101  9.681   14.170  1.00 67.79 13  C 1 
ATOM 4068 N N     . ILE C 3 14  ? 0.392   6.331   7.955   1.00 94.37 14  C 1 
ATOM 4069 C CA    . ILE C 3 14  ? 0.541   4.912   7.606   1.00 95.03 14  C 1 
ATOM 4070 C C     . ILE C 3 14  ? 1.777   4.339   8.297   1.00 95.56 14  C 1 
ATOM 4071 O O     . ILE C 3 14  ? 1.696   3.334   8.993   1.00 94.83 14  C 1 
ATOM 4072 C CB    . ILE C 3 14  ? 0.609   4.736   6.074   1.00 94.97 14  C 1 
ATOM 4073 C CG1   . ILE C 3 14  ? -0.722  5.171   5.423   1.00 93.49 14  C 1 
ATOM 4074 C CG2   . ILE C 3 14  ? 0.961   3.289   5.703   1.00 93.42 14  C 1 
ATOM 4075 C CD1   . ILE C 3 14  ? -0.690  5.232   3.900   1.00 89.49 14  C 1 
ATOM 4076 N N     . LYS C 3 15  ? 2.924   5.036   8.203   1.00 93.96 15  C 1 
ATOM 4077 C CA    . LYS C 3 15  ? 4.162   4.607   8.849   1.00 93.95 15  C 1 
ATOM 4078 C C     . LYS C 3 15  ? 4.041   4.493   10.368  1.00 94.04 15  C 1 
ATOM 4079 O O     . LYS C 3 15  ? 4.618   3.565   10.937  1.00 93.24 15  C 1 
ATOM 4080 C CB    . LYS C 3 15  ? 5.311   5.533   8.429   1.00 93.22 15  C 1 
ATOM 4081 C CG    . LYS C 3 15  ? 6.661   5.015   8.931   1.00 90.25 15  C 1 
ATOM 4082 C CD    . LYS C 3 15  ? 7.824   5.844   8.398   1.00 86.27 15  C 1 
ATOM 4083 C CE    . LYS C 3 15  ? 9.122   5.246   8.932   1.00 79.79 15  C 1 
ATOM 4084 N NZ    . LYS C 3 15  ? 10.323  5.894   8.359   1.00 72.68 15  C 1 
ATOM 4085 N N     . LYS C 3 16  ? 3.304   5.387   11.044  1.00 93.98 16  C 1 
ATOM 4086 C CA    . LYS C 3 16  ? 3.019   5.256   12.484  1.00 93.72 16  C 1 
ATOM 4087 C C     . LYS C 3 16  ? 2.262   3.967   12.791  1.00 94.21 16  C 1 
ATOM 4088 O O     . LYS C 3 16  ? 2.666   3.257   13.704  1.00 93.27 16  C 1 
ATOM 4089 C CB    . LYS C 3 16  ? 2.210   6.446   13.021  1.00 92.70 16  C 1 
ATOM 4090 C CG    . LYS C 3 16  ? 3.023   7.690   13.396  1.00 85.93 16  C 1 
ATOM 4091 C CD    . LYS C 3 16  ? 2.067   8.699   14.046  1.00 77.91 16  C 1 
ATOM 4092 C CE    . LYS C 3 16  ? 2.730   9.920   14.670  1.00 70.13 16  C 1 
ATOM 4093 N NZ    . LYS C 3 16  ? 1.742   10.702  15.476  1.00 60.42 16  C 1 
ATOM 4094 N N     . ILE C 3 17  ? 1.206   3.646   12.026  1.00 95.20 17  C 1 
ATOM 4095 C CA    . ILE C 3 17  ? 0.408   2.432   12.216  1.00 95.51 17  C 1 
ATOM 4096 C C     . ILE C 3 17  ? 1.272   1.182   12.013  1.00 95.82 17  C 1 
ATOM 4097 O O     . ILE C 3 17  ? 1.288   0.301   12.867  1.00 94.84 17  C 1 
ATOM 4098 C CB    . ILE C 3 17  ? -0.835  2.442   11.299  1.00 95.44 17  C 1 
ATOM 4099 C CG1   . ILE C 3 17  ? -1.778  3.607   11.685  1.00 93.89 17  C 1 
ATOM 4100 C CG2   . ILE C 3 17  ? -1.594  1.102   11.378  1.00 93.86 17  C 1 
ATOM 4101 C CD1   . ILE C 3 17  ? -2.842  3.918   10.636  1.00 88.35 17  C 1 
ATOM 4102 N N     . MET C 3 18  ? 2.078   1.141   10.945  1.00 96.16 18  C 1 
ATOM 4103 C CA    . MET C 3 18  ? 3.022   0.047   10.689  1.00 96.21 18  C 1 
ATOM 4104 C C     . MET C 3 18  ? 4.032   -0.131  11.833  1.00 96.04 18  C 1 
ATOM 4105 O O     . MET C 3 18  ? 4.397   -1.245  12.185  1.00 94.68 18  C 1 
ATOM 4106 C CB    . MET C 3 18  ? 3.785   0.309   9.385   1.00 96.23 18  C 1 
ATOM 4107 C CG    . MET C 3 18  ? 2.915   0.321   8.129   1.00 95.12 18  C 1 
ATOM 4108 S SD    . MET C 3 18  ? 3.869   0.687   6.629   1.00 93.10 18  C 1 
ATOM 4109 C CE    . MET C 3 18  ? 4.647   -0.918  6.385   1.00 84.00 18  C 1 
ATOM 4110 N N     . GLN C 3 19  ? 4.510   0.973   12.414  1.00 94.92 19  C 1 
ATOM 4111 C CA    . GLN C 3 19  ? 5.509   0.969   13.482  1.00 94.44 19  C 1 
ATOM 4112 C C     . GLN C 3 19  ? 4.946   0.695   14.886  1.00 94.25 19  C 1 
ATOM 4113 O O     . GLN C 3 19  ? 5.748   0.622   15.819  1.00 92.64 19  C 1 
ATOM 4114 C CB    . GLN C 3 19  ? 6.302   2.281   13.464  1.00 93.44 19  C 1 
ATOM 4115 C CG    . GLN C 3 19  ? 7.315   2.295   12.318  1.00 89.54 19  C 1 
ATOM 4116 C CD    . GLN C 3 19  ? 8.229   3.520   12.326  1.00 87.37 19  C 1 
ATOM 4117 O OE1   . GLN C 3 19  ? 7.908   4.604   12.786  1.00 79.60 19  C 1 
ATOM 4118 N NE2   . GLN C 3 19  ? 9.441   3.381   11.822  1.00 76.44 19  C 1 
ATOM 4119 N N     . ALA C 3 20  ? 3.630   0.563   15.024  1.00 95.02 20  C 1 
ATOM 4120 C CA    . ALA C 3 20  ? 3.014   0.127   16.278  1.00 94.50 20  C 1 
ATOM 4121 C C     . ALA C 3 20  ? 3.272   -1.364  16.569  1.00 94.33 20  C 1 
ATOM 4122 O O     . ALA C 3 20  ? 3.253   -1.754  17.737  1.00 92.15 20  C 1 
ATOM 4123 C CB    . ALA C 3 20  ? 1.519   0.436   16.209  1.00 93.68 20  C 1 
ATOM 4124 N N     . ASP C 3 21  ? 3.545   -2.156  15.538  1.00 94.44 21  C 1 
ATOM 4125 C CA    . ASP C 3 21  ? 4.071   -3.510  15.680  1.00 94.15 21  C 1 
ATOM 4126 C C     . ASP C 3 21  ? 5.555   -3.437  16.076  1.00 94.08 21  C 1 
ATOM 4127 O O     . ASP C 3 21  ? 6.375   -2.842  15.365  1.00 91.52 21  C 1 
ATOM 4128 C CB    . ASP C 3 21  ? 3.830   -4.280  14.371  1.00 92.76 21  C 1 
ATOM 4129 C CG    . ASP C 3 21  ? 4.237   -5.755  14.400  1.00 90.18 21  C 1 
ATOM 4130 O OD1   . ASP C 3 21  ? 5.001   -6.162  15.293  1.00 83.89 21  C 1 
ATOM 4131 O OD2   . ASP C 3 21  ? 3.795   -6.493  13.496  1.00 83.94 21  C 1 
ATOM 4132 N N     . GLU C 3 22  ? 5.921   -4.003  17.227  1.00 94.46 22  C 1 
ATOM 4133 C CA    . GLU C 3 22  ? 7.284   -3.958  17.773  1.00 93.63 22  C 1 
ATOM 4134 C C     . GLU C 3 22  ? 8.285   -4.735  16.926  1.00 93.78 22  C 1 
ATOM 4135 O O     . GLU C 3 22  ? 9.452   -4.346  16.835  1.00 90.64 22  C 1 
ATOM 4136 C CB    . GLU C 3 22  ? 7.301   -4.472  19.219  1.00 91.45 22  C 1 
ATOM 4137 C CG    . GLU C 3 22  ? 6.429   -3.615  20.141  1.00 80.45 22  C 1 
ATOM 4138 C CD    . GLU C 3 22  ? 6.728   -3.840  21.632  1.00 73.79 22  C 1 
ATOM 4139 O OE1   . GLU C 3 22  ? 6.783   -2.834  22.371  1.00 66.02 22  C 1 
ATOM 4140 O OE2   . GLU C 3 22  ? 6.898   -4.986  22.076  1.00 64.96 22  C 1 
ATOM 4141 N N     . ASP C 3 23  ? 7.831   -5.772  16.220  1.00 93.70 23  C 1 
ATOM 4142 C CA    . ASP C 3 23  ? 8.675   -6.569  15.333  1.00 93.29 23  C 1 
ATOM 4143 C C     . ASP C 3 23  ? 9.053   -5.814  14.048  1.00 93.53 23  C 1 
ATOM 4144 O O     . ASP C 3 23  ? 10.021  -6.168  13.362  1.00 90.53 23  C 1 
ATOM 4145 C CB    . ASP C 3 23  ? 7.950   -7.868  14.957  1.00 91.50 23  C 1 
ATOM 4146 C CG    . ASP C 3 23  ? 7.750   -8.839  16.119  1.00 86.88 23  C 1 
ATOM 4147 O OD1   . ASP C 3 23  ? 8.579   -8.835  17.043  1.00 81.17 23  C 1 
ATOM 4148 O OD2   . ASP C 3 23  ? 6.803   -9.644  16.015  1.00 80.62 23  C 1 
ATOM 4149 N N     . VAL C 3 24  ? 8.341   -4.735  13.714  1.00 93.60 24  C 1 
ATOM 4150 C CA    . VAL C 3 24  ? 8.616   -3.930  12.524  1.00 93.69 24  C 1 
ATOM 4151 C C     . VAL C 3 24  ? 9.883   -3.113  12.727  1.00 92.97 24  C 1 
ATOM 4152 O O     . VAL C 3 24  ? 9.899   -2.109  13.439  1.00 88.71 24  C 1 
ATOM 4153 C CB    . VAL C 3 24  ? 7.424   -3.053  12.132  1.00 92.80 24  C 1 
ATOM 4154 C CG1   . VAL C 3 24  ? 7.756   -2.149  10.940  1.00 88.80 24  C 1 
ATOM 4155 C CG2   . VAL C 3 24  ? 6.239   -3.928  11.730  1.00 89.48 24  C 1 
ATOM 4156 N N     . GLY C 3 25  ? 10.948  -3.485  12.013  1.00 90.15 25  C 1 
ATOM 4157 C CA    . GLY C 3 25  ? 12.221  -2.773  12.020  1.00 89.40 25  C 1 
ATOM 4158 C C     . GLY C 3 25  ? 12.203  -1.469  11.214  1.00 90.77 25  C 1 
ATOM 4159 O O     . GLY C 3 25  ? 11.532  -0.490  11.547  1.00 86.27 25  C 1 
ATOM 4160 N N     . LYS C 3 26  ? 12.988  -1.429  10.131  1.00 92.06 26  C 1 
ATOM 4161 C CA    . LYS C 3 26  ? 13.026  -0.302  9.198   1.00 92.38 26  C 1 
ATOM 4162 C C     . LYS C 3 26  ? 11.957  -0.464  8.121   1.00 92.78 26  C 1 
ATOM 4163 O O     . LYS C 3 26  ? 11.581  -1.581  7.783   1.00 91.12 26  C 1 
ATOM 4164 C CB    . LYS C 3 26  ? 14.422  -0.165  8.579   1.00 90.73 26  C 1 
ATOM 4165 C CG    . LYS C 3 26  ? 15.502  0.205   9.607   1.00 84.22 26  C 1 
ATOM 4166 C CD    . LYS C 3 26  ? 16.854  0.328   8.917   1.00 82.31 26  C 1 
ATOM 4167 C CE    . LYS C 3 26  ? 17.943  0.682   9.929   1.00 74.54 26  C 1 
ATOM 4168 N NZ    . LYS C 3 26  ? 19.283  0.699   9.286   1.00 67.40 26  C 1 
ATOM 4169 N N     . ILE C 3 27  ? 11.516  0.656   7.547   1.00 93.35 27  C 1 
ATOM 4170 C CA    . ILE C 3 27  ? 10.526  0.682   6.468   1.00 93.65 27  C 1 
ATOM 4171 C C     . ILE C 3 27  ? 11.080  1.532   5.323   1.00 93.26 27  C 1 
ATOM 4172 O O     . ILE C 3 27  ? 11.402  2.703   5.538   1.00 91.52 27  C 1 
ATOM 4173 C CB    . ILE C 3 27  ? 9.168   1.215   6.973   1.00 93.54 27  C 1 
ATOM 4174 C CG1   . ILE C 3 27  ? 8.633   0.404   8.179   1.00 91.46 27  C 1 
ATOM 4175 C CG2   . ILE C 3 27  ? 8.144   1.198   5.835   1.00 91.10 27  C 1 
ATOM 4176 C CD1   . ILE C 3 27  ? 7.403   1.026   8.840   1.00 88.02 27  C 1 
ATOM 4177 N N     . ALA C 3 28  ? 11.179  0.942   4.129   1.00 93.65 28  C 1 
ATOM 4178 C CA    . ALA C 3 28  ? 11.604  1.650   2.927   1.00 93.26 28  C 1 
ATOM 4179 C C     . ALA C 3 28  ? 10.625  2.787   2.585   1.00 93.59 28  C 1 
ATOM 4180 O O     . ALA C 3 28  ? 9.427   2.684   2.833   1.00 92.50 28  C 1 
ATOM 4181 C CB    . ALA C 3 28  ? 11.748  0.656   1.774   1.00 92.03 28  C 1 
ATOM 4182 N N     . LEU C 3 29  ? 11.122  3.878   1.996   1.00 91.81 29  C 1 
ATOM 4183 C CA    . LEU C 3 29  ? 10.299  5.064   1.703   1.00 90.73 29  C 1 
ATOM 4184 C C     . LEU C 3 29  ? 9.125   4.787   0.761   1.00 91.63 29  C 1 
ATOM 4185 O O     . LEU C 3 29  ? 8.089   5.434   0.894   1.00 90.82 29  C 1 
ATOM 4186 C CB    . LEU C 3 29  ? 11.191  6.166   1.098   1.00 88.54 29  C 1 
ATOM 4187 C CG    . LEU C 3 29  ? 12.113  6.875   2.117   1.00 81.82 29  C 1 
ATOM 4188 C CD1   . LEU C 3 29  ? 13.109  7.750   1.377   1.00 75.24 29  C 1 
ATOM 4189 C CD2   . LEU C 3 29  ? 11.329  7.748   3.091   1.00 73.93 29  C 1 
ATOM 4190 N N     . ALA C 3 30  ? 9.270   3.836   -0.168  1.00 92.57 30  C 1 
ATOM 4191 C CA    . ALA C 3 30  ? 8.212   3.450   -1.099  1.00 92.89 30  C 1 
ATOM 4192 C C     . ALA C 3 30  ? 7.034   2.739   -0.412  1.00 93.87 30  C 1 
ATOM 4193 O O     . ALA C 3 30  ? 5.896   2.860   -0.867  1.00 92.64 30  C 1 
ATOM 4194 C CB    . ALA C 3 30  ? 8.835   2.566   -2.178  1.00 91.21 30  C 1 
ATOM 4195 N N     . VAL C 3 31  ? 7.283   2.028   0.692   1.00 94.50 31  C 1 
ATOM 4196 C CA    . VAL C 3 31  ? 6.284   1.151   1.314   1.00 94.83 31  C 1 
ATOM 4197 C C     . VAL C 3 31  ? 5.022   1.898   1.781   1.00 95.13 31  C 1 
ATOM 4198 O O     . VAL C 3 31  ? 3.938   1.488   1.385   1.00 94.44 31  C 1 
ATOM 4199 C CB    . VAL C 3 31  ? 6.900   0.288   2.430   1.00 94.45 31  C 1 
ATOM 4200 C CG1   . VAL C 3 31  ? 5.857   -0.538  3.186   1.00 91.99 31  C 1 
ATOM 4201 C CG2   . VAL C 3 31  ? 7.918   -0.679  1.841   1.00 91.46 31  C 1 
ATOM 4202 N N     . PRO C 3 32  ? 5.095   3.020   2.540   1.00 94.72 32  C 1 
ATOM 4203 C CA    . PRO C 3 32  ? 3.881   3.757   2.916   1.00 94.78 32  C 1 
ATOM 4204 C C     . PRO C 3 32  ? 3.092   4.311   1.725   1.00 94.86 32  C 1 
ATOM 4205 O O     . PRO C 3 32  ? 1.881   4.482   1.829   1.00 93.71 32  C 1 
ATOM 4206 C CB    . PRO C 3 32  ? 4.367   4.887   3.830   1.00 94.16 32  C 1 
ATOM 4207 C CG    . PRO C 3 32  ? 5.681   4.369   4.382   1.00 92.27 32  C 1 
ATOM 4208 C CD    . PRO C 3 32  ? 6.248   3.593   3.204   1.00 94.04 32  C 1 
ATOM 4209 N N     . VAL C 3 33  ? 3.761   4.593   0.602   1.00 94.19 33  C 1 
ATOM 4210 C CA    . VAL C 3 33  ? 3.131   5.071   -0.633  1.00 93.78 33  C 1 
ATOM 4211 C C     . VAL C 3 33  ? 2.395   3.923   -1.327  1.00 94.12 33  C 1 
ATOM 4212 O O     . VAL C 3 33  ? 1.229   4.078   -1.697  1.00 92.86 33  C 1 
ATOM 4213 C CB    . VAL C 3 33  ? 4.181   5.719   -1.564  1.00 92.14 33  C 1 
ATOM 4214 C CG1   . VAL C 3 33  ? 3.527   6.308   -2.810  1.00 87.79 33  C 1 
ATOM 4215 C CG2   . VAL C 3 33  ? 4.924   6.861   -0.855  1.00 86.43 33  C 1 
ATOM 4216 N N     . LEU C 3 34  ? 3.022   2.740   -1.415  1.00 94.30 34  C 1 
ATOM 4217 C CA    . LEU C 3 34  ? 2.370   1.520   -1.893  1.00 94.54 34  C 1 
ATOM 4218 C C     . LEU C 3 34  ? 1.167   1.131   -1.027  1.00 95.12 34  C 1 
ATOM 4219 O O     . LEU C 3 34  ? 0.110   0.828   -1.567  1.00 94.05 34  C 1 
ATOM 4220 C CB    . LEU C 3 34  ? 3.375   0.361   -1.908  1.00 93.55 34  C 1 
ATOM 4221 C CG    . LEU C 3 34  ? 4.352   0.372   -3.083  1.00 89.31 34  C 1 
ATOM 4222 C CD1   . LEU C 3 34  ? 5.363   -0.750  -2.855  1.00 85.27 34  C 1 
ATOM 4223 C CD2   . LEU C 3 34  ? 3.629   0.131   -4.410  1.00 84.60 34  C 1 
ATOM 4224 N N     . VAL C 3 35  ? 1.309   1.198   0.295   1.00 95.63 35  C 1 
ATOM 4225 C CA    . VAL C 3 35  ? 0.192   0.946   1.211   1.00 95.73 35  C 1 
ATOM 4226 C C     . VAL C 3 35  ? -0.950  1.928   0.958   1.00 95.77 35  C 1 
ATOM 4227 O O     . VAL C 3 35  ? -2.095  1.508   0.913   1.00 94.69 35  C 1 
ATOM 4228 C CB    . VAL C 3 35  ? 0.639   0.982   2.682   1.00 95.33 35  C 1 
ATOM 4229 C CG1   . VAL C 3 35  ? -0.546  0.872   3.651   1.00 92.90 35  C 1 
ATOM 4230 C CG2   . VAL C 3 35  ? 1.579   -0.174  3.016   1.00 92.43 35  C 1 
ATOM 4231 N N     . SER C 3 36  ? -0.668  3.216   0.719   1.00 95.42 36  C 1 
ATOM 4232 C CA    . SER C 3 36  ? -1.725  4.182   0.378   1.00 95.04 36  C 1 
ATOM 4233 C C     . SER C 3 36  ? -2.494  3.786   -0.876  1.00 94.91 36  C 1 
ATOM 4234 O O     . SER C 3 36  ? -3.714  3.945   -0.903  1.00 93.69 36  C 1 
ATOM 4235 C CB    . SER C 3 36  ? -1.142  5.585   0.188   1.00 94.33 36  C 1 
ATOM 4236 O OG    . SER C 3 36  ? -2.185  6.519   -0.060  1.00 87.06 36  C 1 
ATOM 4237 N N     . LYS C 3 37  ? -1.810  3.258   -1.903  1.00 93.71 37  C 1 
ATOM 4238 C CA    . LYS C 3 37  ? -2.457  2.797   -3.124  1.00 93.35 37  C 1 
ATOM 4239 C C     . LYS C 3 37  ? -3.231  1.496   -2.907  1.00 93.84 37  C 1 
ATOM 4240 O O     . LYS C 3 37  ? -4.364  1.378   -3.367  1.00 92.83 37  C 1 
ATOM 4241 C CB    . LYS C 3 37  ? -1.418  2.685   -4.251  1.00 92.26 37  C 1 
ATOM 4242 C CG    . LYS C 3 37  ? -2.033  2.392   -5.633  1.00 85.31 37  C 1 
ATOM 4243 C CD    . LYS C 3 37  ? -2.974  3.496   -6.105  1.00 80.59 37  C 1 
ATOM 4244 C CE    . LYS C 3 37  ? -3.561  3.146   -7.471  1.00 76.09 37  C 1 
ATOM 4245 N NZ    . LYS C 3 37  ? -4.462  4.207   -7.993  1.00 68.87 37  C 1 
ATOM 4246 N N     . ALA C 3 38  ? -2.679  0.563   -2.143  1.00 94.90 38  C 1 
ATOM 4247 C CA    . ALA C 3 38  ? -3.371  -0.668  -1.763  1.00 95.20 38  C 1 
ATOM 4248 C C     . ALA C 3 38  ? -4.674  -0.389  -1.002  1.00 95.54 38  C 1 
ATOM 4249 O O     . ALA C 3 38  ? -5.685  -1.036  -1.241  1.00 94.66 38  C 1 
ATOM 4250 C CB    . ALA C 3 38  ? -2.421  -1.511  -0.911  1.00 94.78 38  C 1 
ATOM 4251 N N     . LEU C 3 39  ? -4.686  0.634   -0.135  1.00 95.47 39  C 1 
ATOM 4252 C CA    . LEU C 3 39  ? -5.877  1.061   0.585   1.00 95.26 39  C 1 
ATOM 4253 C C     . LEU C 3 39  ? -6.965  1.630   -0.330  1.00 95.30 39  C 1 
ATOM 4254 O O     . LEU C 3 39  ? -8.138  1.467   -0.017  1.00 94.06 39  C 1 
ATOM 4255 C CB    . LEU C 3 39  ? -5.497  2.104   1.636   1.00 94.62 39  C 1 
ATOM 4256 C CG    . LEU C 3 39  ? -4.752  1.552   2.853   1.00 92.64 39  C 1 
ATOM 4257 C CD1   . LEU C 3 39  ? -4.343  2.735   3.736   1.00 88.24 39  C 1 
ATOM 4258 C CD2   . LEU C 3 39  ? -5.599  0.581   3.661   1.00 88.44 39  C 1 
ATOM 4259 N N     . GLU C 3 40  ? -6.621  2.267   -1.451  1.00 95.03 40  C 1 
ATOM 4260 C CA    . GLU C 3 40  ? -7.624  2.704   -2.434  1.00 94.54 40  C 1 
ATOM 4261 C C     . GLU C 3 40  ? -8.323  1.506   -3.081  1.00 94.70 40  C 1 
ATOM 4262 O O     . GLU C 3 40  ? -9.545  1.518   -3.214  1.00 93.25 40  C 1 
ATOM 4263 C CB    . GLU C 3 40  ? -7.003  3.590   -3.523  1.00 93.12 40  C 1 
ATOM 4264 C CG    . GLU C 3 40  ? -6.540  4.951   -3.010  1.00 86.47 40  C 1 
ATOM 4265 C CD    . GLU C 3 40  ? -5.933  5.836   -4.107  1.00 83.11 40  C 1 
ATOM 4266 O OE1   . GLU C 3 40  ? -4.996  6.594   -3.801  1.00 78.24 40  C 1 
ATOM 4267 O OE2   . GLU C 3 40  ? -6.418  5.823   -5.266  1.00 79.27 40  C 1 
ATOM 4268 N N     . LEU C 3 41  ? -7.554  0.471   -3.429  1.00 94.78 41  C 1 
ATOM 4269 C CA    . LEU C 3 41  ? -8.079  -0.758  -4.020  1.00 94.41 41  C 1 
ATOM 4270 C C     . LEU C 3 41  ? -8.950  -1.534  -3.018  1.00 94.88 41  C 1 
ATOM 4271 O O     . LEU C 3 41  ? -10.090 -1.890  -3.328  1.00 93.52 41  C 1 
ATOM 4272 C CB    . LEU C 3 41  ? -6.910  -1.629  -4.526  1.00 93.78 41  C 1 
ATOM 4273 C CG    . LEU C 3 41  ? -6.000  -0.962  -5.582  1.00 92.10 41  C 1 
ATOM 4274 C CD1   . LEU C 3 41  ? -4.819  -1.874  -5.892  1.00 87.64 41  C 1 
ATOM 4275 C CD2   . LEU C 3 41  ? -6.740  -0.660  -6.880  1.00 87.56 41  C 1 
ATOM 4276 N N     . PHE C 3 42  ? -8.450  -1.700  -1.789  1.00 95.11 42  C 1 
ATOM 4277 C CA    . PHE C 3 42  ? -9.172  -2.367  -0.711  1.00 95.39 42  C 1 
ATOM 4278 C C     . PHE C 3 42  ? -10.483 -1.666  -0.355  1.00 95.45 42  C 1 
ATOM 4279 O O     . PHE C 3 42  ? -11.521 -2.307  -0.208  1.00 94.33 42  C 1 
ATOM 4280 C CB    . PHE C 3 42  ? -8.248  -2.433  0.515   1.00 95.25 42  C 1 
ATOM 4281 C CG    . PHE C 3 42  ? -8.928  -2.983  1.750   1.00 95.01 42  C 1 
ATOM 4282 C CD1   . PHE C 3 42  ? -9.286  -2.120  2.804   1.00 92.50 42  C 1 
ATOM 4283 C CD2   . PHE C 3 42  ? -9.240  -4.344  1.834   1.00 92.98 42  C 1 
ATOM 4284 C CE1   . PHE C 3 42  ? -9.940  -2.623  3.933   1.00 91.91 42  C 1 
ATOM 4285 C CE2   . PHE C 3 42  ? -9.896  -4.850  2.957   1.00 92.14 42  C 1 
ATOM 4286 C CZ    . PHE C 3 42  ? -10.254 -3.994  4.012   1.00 92.48 42  C 1 
ATOM 4287 N N     . LEU C 3 43  ? -10.473 -0.329  -0.250  1.00 95.38 43  C 1 
ATOM 4288 C CA    . LEU C 3 43  ? -11.683 0.445   0.019   1.00 95.21 43  C 1 
ATOM 4289 C C     . LEU C 3 43  ? -12.679 0.374   -1.124  1.00 95.40 43  C 1 
ATOM 4290 O O     . LEU C 3 43  ? -13.880 0.379   -0.865  1.00 93.88 43  C 1 
ATOM 4291 C CB    . LEU C 3 43  ? -11.324 1.909   0.272   1.00 94.13 43  C 1 
ATOM 4292 C CG    . LEU C 3 43  ? -10.877 2.193   1.710   1.00 90.29 43  C 1 
ATOM 4293 C CD1   . LEU C 3 43  ? -10.465 3.658   1.816   1.00 85.13 43  C 1 
ATOM 4294 C CD2   . LEU C 3 43  ? -12.024 1.957   2.702   1.00 85.39 43  C 1 
ATOM 4295 N N     . GLN C 3 44  ? -12.213 0.341   -2.371  1.00 94.70 44  C 1 
ATOM 4296 C CA    . GLN C 3 44  ? -13.100 0.192   -3.512  1.00 94.56 44  C 1 
ATOM 4297 C C     . GLN C 3 44  ? -13.830 -1.141  -3.469  1.00 94.99 44  C 1 
ATOM 4298 O O     . GLN C 3 44  ? -15.051 -1.155  -3.601  1.00 93.61 44  C 1 
ATOM 4299 C CB    . GLN C 3 44  ? -12.321 0.330   -4.823  1.00 93.62 44  C 1 
ATOM 4300 C CG    . GLN C 3 44  ? -13.259 0.201   -6.030  1.00 86.20 44  C 1 
ATOM 4301 C CD    . GLN C 3 44  ? -14.365 1.261   -6.006  1.00 83.41 44  C 1 
ATOM 4302 O OE1   . GLN C 3 44  ? -14.137 2.399   -5.634  1.00 74.09 44  C 1 
ATOM 4303 N NE2   . GLN C 3 44  ? -15.571 0.958   -6.399  1.00 70.74 44  C 1 
ATOM 4304 N N     . ASP C 3 45  ? -13.095 -2.224  -3.256  1.00 94.98 45  C 1 
ATOM 4305 C CA    . ASP C 3 45  ? -13.644 -3.569  -3.189  1.00 94.48 45  C 1 
ATOM 4306 C C     . ASP C 3 45  ? -14.653 -3.704  -2.035  1.00 95.11 45  C 1 
ATOM 4307 O O     . ASP C 3 45  ? -15.819 -4.047  -2.240  1.00 93.70 45  C 1 
ATOM 4308 C CB    . ASP C 3 45  ? -12.460 -4.543  -3.057  1.00 92.39 45  C 1 
ATOM 4309 C CG    . ASP C 3 45  ? -12.911 -5.996  -3.118  1.00 84.57 45  C 1 
ATOM 4310 O OD1   . ASP C 3 45  ? -13.824 -6.291  -3.903  1.00 78.41 45  C 1 
ATOM 4311 O OD2   . ASP C 3 45  ? -12.345 -6.812  -2.368  1.00 78.68 45  C 1 
ATOM 4312 N N     . LEU C 3 46  ? -14.251 -3.287  -0.826  1.00 95.19 46  C 1 
ATOM 4313 C CA    . LEU C 3 46  ? -15.118 -3.310  0.352   1.00 95.39 46  C 1 
ATOM 4314 C C     . LEU C 3 46  ? -16.391 -2.465  0.159   1.00 95.61 46  C 1 
ATOM 4315 O O     . LEU C 3 46  ? -17.484 -2.888  0.547   1.00 94.14 46  C 1 
ATOM 4316 C CB    . LEU C 3 46  ? -14.296 -2.823  1.559   1.00 94.95 46  C 1 
ATOM 4317 C CG    . LEU C 3 46  ? -15.049 -2.870  2.903   1.00 93.85 46  C 1 
ATOM 4318 C CD1   . LEU C 3 46  ? -15.378 -4.305  3.335   1.00 89.58 46  C 1 
ATOM 4319 C CD2   . LEU C 3 46  ? -14.182 -2.229  3.996   1.00 89.07 46  C 1 
ATOM 4320 N N     . CYS C 3 47  ? -16.279 -1.275  -0.438  1.00 95.47 47  C 1 
ATOM 4321 C CA    . CYS C 3 47  ? -17.432 -0.417  -0.704  1.00 95.21 47  C 1 
ATOM 4322 C C     . CYS C 3 47  ? -18.357 -1.002  -1.778  1.00 95.47 47  C 1 
ATOM 4323 O O     . CYS C 3 47  ? -19.563 -0.855  -1.633  1.00 93.79 47  C 1 
ATOM 4324 C CB    . CYS C 3 47  ? -16.983 0.988   -1.111  1.00 94.03 47  C 1 
ATOM 4325 S SG    . CYS C 3 47  ? -16.372 1.909   0.340   1.00 89.52 47  C 1 
ATOM 4326 N N     . ASP C 3 48  ? -17.823 -1.629  -2.819  1.00 95.57 48  C 1 
ATOM 4327 C CA    . ASP C 3 48  ? -18.631 -2.206  -3.896  1.00 95.26 48  C 1 
ATOM 4328 C C     . ASP C 3 48  ? -19.463 -3.384  -3.375  1.00 95.60 48  C 1 
ATOM 4329 O O     . ASP C 3 48  ? -20.693 -3.373  -3.476  1.00 94.20 48  C 1 
ATOM 4330 C CB    . ASP C 3 48  ? -17.727 -2.587  -5.078  1.00 93.83 48  C 1 
ATOM 4331 C CG    . ASP C 3 48  ? -18.472 -2.647  -6.410  1.00 85.68 48  C 1 
ATOM 4332 O OD1   . ASP C 3 48  ? -19.299 -1.743  -6.682  1.00 78.98 48  C 1 
ATOM 4333 O OD2   . ASP C 3 48  ? -18.146 -3.518  -7.238  1.00 79.35 48  C 1 
ATOM 4334 N N     . ARG C 3 49  ? -18.831 -4.326  -2.659  1.00 95.14 49  C 1 
ATOM 4335 C CA    . ARG C 3 49  ? -19.523 -5.465  -2.036  1.00 95.19 49  C 1 
ATOM 4336 C C     . ARG C 3 49  ? -20.549 -5.022  -0.985  1.00 95.46 49  C 1 
ATOM 4337 O O     . ARG C 3 49  ? -21.678 -5.515  -0.956  1.00 93.83 49  C 1 
ATOM 4338 C CB    . ARG C 3 49  ? -18.491 -6.415  -1.399  1.00 94.36 49  C 1 
ATOM 4339 C CG    . ARG C 3 49  ? -17.545 -7.059  -2.425  1.00 91.52 49  C 1 
ATOM 4340 C CD    . ARG C 3 49  ? -16.589 -8.009  -1.706  1.00 89.60 49  C 1 
ATOM 4341 N NE    . ARG C 3 49  ? -15.463 -8.390  -2.555  1.00 85.41 49  C 1 
ATOM 4342 C CZ    . ARG C 3 49  ? -14.823 -9.550  -2.579  1.00 80.83 49  C 1 
ATOM 4343 N NH1   . ARG C 3 49  ? -15.180 -10.575 -1.864  1.00 75.33 49  C 1 
ATOM 4344 N NH2   . ARG C 3 49  ? -13.782 -9.666  -3.334  1.00 75.80 49  C 1 
ATOM 4345 N N     . THR C 3 50  ? -20.208 -4.046  -0.150  1.00 96.41 50  C 1 
ATOM 4346 C CA    . THR C 3 50  ? -21.160 -3.501  0.833   1.00 96.25 50  C 1 
ATOM 4347 C C     . THR C 3 50  ? -22.336 -2.791  0.160   1.00 96.36 50  C 1 
ATOM 4348 O O     . THR C 3 50  ? -23.468 -2.851  0.647   1.00 94.87 50  C 1 
ATOM 4349 C CB    . THR C 3 50  ? -20.477 -2.521  1.797   1.00 95.35 50  C 1 
ATOM 4350 O OG1   . THR C 3 50  ? -19.374 -3.113  2.441   1.00 86.97 50  C 1 
ATOM 4351 C CG2   . THR C 3 50  ? -21.411 -2.054  2.921   1.00 86.22 50  C 1 
ATOM 4352 N N     . TYR C 3 51  ? -22.088 -2.096  -0.951  1.00 96.03 51  C 1 
ATOM 4353 C CA    . TYR C 3 51  ? -23.143 -1.394  -1.674  1.00 96.04 51  C 1 
ATOM 4354 C C     . TYR C 3 51  ? -24.122 -2.351  -2.344  1.00 96.09 51  C 1 
ATOM 4355 O O     . TYR C 3 51  ? -25.319 -2.067  -2.327  1.00 94.75 51  C 1 
ATOM 4356 C CB    . TYR C 3 51  ? -22.529 -0.421  -2.679  1.00 95.49 51  C 1 
ATOM 4357 C CG    . TYR C 3 51  ? -23.565 0.463   -3.342  1.00 95.19 51  C 1 
ATOM 4358 C CD1   . TYR C 3 51  ? -23.893 0.292   -4.703  1.00 92.09 51  C 1 
ATOM 4359 C CD2   . TYR C 3 51  ? -24.240 1.443   -2.585  1.00 92.19 51  C 1 
ATOM 4360 C CE1   . TYR C 3 51  ? -24.862 1.096   -5.299  1.00 91.20 51  C 1 
ATOM 4361 C CE2   . TYR C 3 51  ? -25.216 2.248   -3.178  1.00 91.19 51  C 1 
ATOM 4362 C CZ    . TYR C 3 51  ? -25.522 2.078   -4.540  1.00 92.09 51  C 1 
ATOM 4363 O OH    . TYR C 3 51  ? -26.484 2.868   -5.124  1.00 89.95 51  C 1 
ATOM 4364 N N     . ASN C 3 52  ? -23.676 -3.504  -2.845  1.00 95.87 52  C 1 
ATOM 4365 C CA    . ASN C 3 52  ? -24.566 -4.541  -3.372  1.00 95.67 52  C 1 
ATOM 4366 C C     . ASN C 3 52  ? -25.573 -4.989  -2.300  1.00 95.83 52  C 1 
ATOM 4367 O O     . ASN C 3 52  ? -26.776 -4.904  -2.528  1.00 93.92 52  C 1 
ATOM 4368 C CB    . ASN C 3 52  ? -23.727 -5.701  -3.933  1.00 94.47 52  C 1 
ATOM 4369 C CG    . ASN C 3 52  ? -22.919 -5.309  -5.160  1.00 89.79 52  C 1 
ATOM 4370 O OD1   . ASN C 3 52  ? -23.158 -4.304  -5.818  1.00 79.61 52  C 1 
ATOM 4371 N ND2   . ASN C 3 52  ? -21.922 -6.107  -5.496  1.00 78.42 52  C 1 
ATOM 4372 N N     . ILE C 3 53  ? -25.106 -5.265  -1.070  1.00 95.55 53  C 1 
ATOM 4373 C CA    . ILE C 3 53  ? -25.971 -5.587  0.078   1.00 95.10 53  C 1 
ATOM 4374 C C     . ILE C 3 53  ? -26.933 -4.432  0.408   1.00 95.32 53  C 1 
ATOM 4375 O O     . ILE C 3 53  ? -28.082 -4.634  0.796   1.00 93.45 53  C 1 
ATOM 4376 C CB    . ILE C 3 53  ? -25.096 -5.939  1.302   1.00 94.37 53  C 1 
ATOM 4377 C CG1   . ILE C 3 53  ? -24.245 -7.201  1.016   1.00 91.92 53  C 1 
ATOM 4378 C CG2   . ILE C 3 53  ? -25.940 -6.146  2.573   1.00 91.97 53  C 1 
ATOM 4379 C CD1   . ILE C 3 53  ? -23.126 -7.446  2.029   1.00 83.81 53  C 1 
ATOM 4380 N N     . THR C 3 54  ? -26.476 -3.181  0.269   1.00 95.39 54  C 1 
ATOM 4381 C CA    . THR C 3 54  ? -27.327 -1.995  0.502   1.00 94.88 54  C 1 
ATOM 4382 C C     . THR C 3 54  ? -28.468 -1.908  -0.506  1.00 95.06 54  C 1 
ATOM 4383 O O     . THR C 3 54  ? -29.588 -1.569  -0.126  1.00 93.25 54  C 1 
ATOM 4384 C CB    . THR C 3 54  ? -26.487 -0.705  0.464   1.00 94.00 54  C 1 
ATOM 4385 O OG1   . THR C 3 54  ? -25.428 -0.750  1.403   1.00 87.26 54  C 1 
ATOM 4386 C CG2   . THR C 3 54  ? -27.298 0.543   0.800   1.00 86.70 54  C 1 
ATOM 4387 N N     . ILE C 3 55  ? -28.183 -2.211  -1.787  1.00 95.50 55  C 1 
ATOM 4388 C CA    . ILE C 3 55  ? -29.179 -2.222  -2.859  1.00 95.06 55  C 1 
ATOM 4389 C C     . ILE C 3 55  ? -30.166 -3.381  -2.691  1.00 95.54 55  C 1 
ATOM 4390 O O     . ILE C 3 55  ? -31.369 -3.152  -2.798  1.00 93.61 55  C 1 
ATOM 4391 C CB    . ILE C 3 55  ? -28.476 -2.253  -4.234  1.00 93.13 55  C 1 
ATOM 4392 C CG1   . ILE C 3 55  ? -27.683 -0.951  -4.516  1.00 84.17 55  C 1 
ATOM 4393 C CG2   . ILE C 3 55  ? -29.461 -2.511  -5.383  1.00 81.15 55  C 1 
ATOM 4394 C CD1   . ILE C 3 55  ? -28.503 0.338   -4.521  1.00 73.82 55  C 1 
ATOM 4395 N N     . GLU C 3 56  ? -29.682 -4.575  -2.355  1.00 95.43 56  C 1 
ATOM 4396 C CA    . GLU C 3 56  ? -30.532 -5.743  -2.075  1.00 95.18 56  C 1 
ATOM 4397 C C     . GLU C 3 56  ? -31.549 -5.466  -0.961  1.00 95.35 56  C 1 
ATOM 4398 O O     . GLU C 3 56  ? -32.707 -5.860  -1.045  1.00 92.47 56  C 1 
ATOM 4399 C CB    . GLU C 3 56  ? -29.652 -6.922  -1.659  1.00 93.58 56  C 1 
ATOM 4400 C CG    . GLU C 3 56  ? -28.889 -7.544  -2.827  1.00 82.09 56  C 1 
ATOM 4401 C CD    . GLU C 3 56  ? -27.784 -8.504  -2.362  1.00 75.55 56  C 1 
ATOM 4402 O OE1   . GLU C 3 56  ? -26.978 -8.889  -3.235  1.00 68.03 56  C 1 
ATOM 4403 O OE2   . GLU C 3 56  ? -27.718 -8.781  -1.143  1.00 66.19 56  C 1 
ATOM 4404 N N     . LYS C 3 57  ? -31.146 -4.700  0.059   1.00 93.82 57  C 1 
ATOM 4405 C CA    . LYS C 3 57  ? -32.038 -4.259  1.143   1.00 93.06 57  C 1 
ATOM 4406 C C     . LYS C 3 57  ? -32.984 -3.115  0.757   1.00 93.35 57  C 1 
ATOM 4407 O O     . LYS C 3 57  ? -33.744 -2.648  1.610   1.00 88.21 57  C 1 
ATOM 4408 C CB    . LYS C 3 57  ? -31.214 -3.942  2.391   1.00 91.20 57  C 1 
ATOM 4409 C CG    . LYS C 3 57  ? -30.610 -5.227  2.982   1.00 86.72 57  C 1 
ATOM 4410 C CD    . LYS C 3 57  ? -29.881 -4.965  4.299   1.00 79.00 57  C 1 
ATOM 4411 C CE    . LYS C 3 57  ? -29.352 -6.296  4.792   1.00 74.15 57  C 1 
ATOM 4412 N NZ    . LYS C 3 57  ? -28.839 -6.251  6.186   1.00 65.21 57  C 1 
ATOM 4413 N N     . GLY C 3 58  ? -32.909 -2.606  -0.466  1.00 93.01 58  C 1 
ATOM 4414 C CA    . GLY C 3 58  ? -33.784 -1.540  -0.967  1.00 93.05 58  C 1 
ATOM 4415 C C     . GLY C 3 58  ? -33.577 -0.167  -0.313  1.00 93.38 58  C 1 
ATOM 4416 O O     . GLY C 3 58  ? -34.445 0.701   -0.416  1.00 89.58 58  C 1 
ATOM 4417 N N     . VAL C 3 59  ? -32.418 0.079   0.355   1.00 93.37 59  C 1 
ATOM 4418 C CA    . VAL C 3 59  ? -32.128 1.356   1.028   1.00 92.80 59  C 1 
ATOM 4419 C C     . VAL C 3 59  ? -31.074 2.181   0.275   1.00 92.62 59  C 1 
ATOM 4420 O O     . VAL C 3 59  ? -30.291 1.672   -0.513  1.00 90.41 59  C 1 
ATOM 4421 C CB    . VAL C 3 59  ? -31.770 1.181   2.512   1.00 90.59 59  C 1 
ATOM 4422 C CG1   . VAL C 3 59  ? -32.939 0.565   3.300   1.00 82.07 59  C 1 
ATOM 4423 C CG2   . VAL C 3 59  ? -30.526 0.329   2.724   1.00 82.53 59  C 1 
ATOM 4424 N N     . LYS C 3 60  ? -31.054 3.511   0.518   1.00 91.57 60  C 1 
ATOM 4425 C CA    . LYS C 3 60  ? -30.116 4.435   -0.140  1.00 90.70 60  C 1 
ATOM 4426 C C     . LYS C 3 60  ? -28.874 4.757   0.697   1.00 91.33 60  C 1 
ATOM 4427 O O     . LYS C 3 60  ? -27.936 5.365   0.189   1.00 88.71 60  C 1 
ATOM 4428 C CB    . LYS C 3 60  ? -30.842 5.728   -0.543  1.00 88.34 60  C 1 
ATOM 4429 C CG    . LYS C 3 60  ? -31.927 5.467   -1.603  1.00 80.27 60  C 1 
ATOM 4430 C CD    . LYS C 3 60  ? -32.604 6.762   -2.060  1.00 70.48 60  C 1 
ATOM 4431 C CE    . LYS C 3 60  ? -33.676 6.396   -3.086  1.00 62.39 60  C 1 
ATOM 4432 N NZ    . LYS C 3 60  ? -34.429 7.570   -3.603  1.00 52.82 60  C 1 
ATOM 4433 N N     . THR C 3 61  ? -28.883 4.418   1.981   1.00 92.86 61  C 1 
ATOM 4434 C CA    . THR C 3 61  ? -27.821 4.759   2.927   1.00 93.08 61  C 1 
ATOM 4435 C C     . THR C 3 61  ? -27.031 3.520   3.301   1.00 93.69 61  C 1 
ATOM 4436 O O     . THR C 3 61  ? -27.578 2.629   3.952   1.00 92.27 61  C 1 
ATOM 4437 C CB    . THR C 3 61  ? -28.375 5.451   4.179   1.00 91.59 61  C 1 
ATOM 4438 O OG1   . THR C 3 61  ? -29.126 6.589   3.804   1.00 84.65 61  C 1 
ATOM 4439 C CG2   . THR C 3 61  ? -27.274 5.934   5.114   1.00 84.51 61  C 1 
ATOM 4440 N N     . VAL C 3 62  ? -25.755 3.499   2.958   1.00 93.95 62  C 1 
ATOM 4441 C CA    . VAL C 3 62  ? -24.809 2.483   3.425   1.00 93.82 62  C 1 
ATOM 4442 C C     . VAL C 3 62  ? -24.653 2.626   4.936   1.00 93.99 62  C 1 
ATOM 4443 O O     . VAL C 3 62  ? -24.218 3.670   5.426   1.00 92.35 62  C 1 
ATOM 4444 C CB    . VAL C 3 62  ? -23.447 2.608   2.725   1.00 93.27 62  C 1 
ATOM 4445 C CG1   . VAL C 3 62  ? -22.460 1.554   3.214   1.00 89.35 62  C 1 
ATOM 4446 C CG2   . VAL C 3 62  ? -23.580 2.458   1.210   1.00 89.13 62  C 1 
ATOM 4447 N N     . SER C 3 63  ? -25.016 1.575   5.671   1.00 94.79 63  C 1 
ATOM 4448 C CA    . SER C 3 63  ? -24.930 1.518   7.125   1.00 94.36 63  C 1 
ATOM 4449 C C     . SER C 3 63  ? -23.795 0.608   7.593   1.00 94.72 63  C 1 
ATOM 4450 O O     . SER C 3 63  ? -23.243 -0.185  6.830   1.00 93.77 63  C 1 
ATOM 4451 C CB    . SER C 3 63  ? -26.272 1.058   7.708   1.00 92.84 63  C 1 
ATOM 4452 O OG    . SER C 3 63  ? -26.502 -0.295  7.402   1.00 82.77 63  C 1 
ATOM 4453 N N     . SER C 3 64  ? -23.436 0.710   8.881   1.00 94.51 64  C 1 
ATOM 4454 C CA    . SER C 3 64  ? -22.482 -0.198  9.520   1.00 94.58 64  C 1 
ATOM 4455 C C     . SER C 3 64  ? -22.971 -1.647  9.542   1.00 94.98 64  C 1 
ATOM 4456 O O     . SER C 3 64  ? -22.149 -2.551  9.400   1.00 93.02 64  C 1 
ATOM 4457 C CB    . SER C 3 64  ? -22.204 0.287   10.941  1.00 92.81 64  C 1 
ATOM 4458 O OG    . SER C 3 64  ? -23.422 0.517   11.622  1.00 82.36 64  C 1 
ATOM 4459 N N     . SER C 3 65  ? -24.277 -1.898  9.611   1.00 95.35 65  C 1 
ATOM 4460 C CA    . SER C 3 65  ? -24.836 -3.251  9.545   1.00 95.08 65  C 1 
ATOM 4461 C C     . SER C 3 65  ? -24.659 -3.899  8.169   1.00 95.41 65  C 1 
ATOM 4462 O O     . SER C 3 65  ? -24.397 -5.097  8.089   1.00 93.94 65  C 1 
ATOM 4463 C CB    . SER C 3 65  ? -26.314 -3.246  9.928   1.00 93.60 65  C 1 
ATOM 4464 O OG    . SER C 3 65  ? -27.047 -2.451  9.025   1.00 81.52 65  C 1 
ATOM 4465 N N     . HIS C 3 66  ? -24.710 -3.128  7.080   1.00 95.64 66  C 1 
ATOM 4466 C CA    . HIS C 3 66  ? -24.401 -3.645  5.741   1.00 95.48 66  C 1 
ATOM 4467 C C     . HIS C 3 66  ? -22.924 -4.014  5.636   1.00 95.44 66  C 1 
ATOM 4468 O O     . HIS C 3 66  ? -22.584 -5.042  5.061   1.00 94.13 66  C 1 
ATOM 4469 C CB    . HIS C 3 66  ? -24.748 -2.610  4.657   1.00 95.10 66  C 1 
ATOM 4470 C CG    . HIS C 3 66  ? -26.165 -2.124  4.666   1.00 94.80 66  C 1 
ATOM 4471 N ND1   . HIS C 3 66  ? -26.617 -0.947  4.089   1.00 85.97 66  C 1 
ATOM 4472 C CD2   . HIS C 3 66  ? -27.262 -2.709  5.245   1.00 87.32 66  C 1 
ATOM 4473 C CE1   . HIS C 3 66  ? -27.922 -0.835  4.323   1.00 88.29 66  C 1 
ATOM 4474 N NE2   . HIS C 3 66  ? -28.351 -1.881  5.029   1.00 89.30 66  C 1 
ATOM 4475 N N     . LEU C 3 67  ? -22.051 -3.216  6.245   1.00 95.13 67  C 1 
ATOM 4476 C CA    . LEU C 3 67  ? -20.627 -3.514  6.308   1.00 95.06 67  C 1 
ATOM 4477 C C     . LEU C 3 67  ? -20.346 -4.767  7.155   1.00 95.44 67  C 1 
ATOM 4478 O O     . LEU C 3 67  ? -19.539 -5.596  6.755   1.00 93.86 67  C 1 
ATOM 4479 C CB    . LEU C 3 67  ? -19.904 -2.269  6.858   1.00 93.94 67  C 1 
ATOM 4480 C CG    . LEU C 3 67  ? -18.369 -2.362  6.724   1.00 89.89 67  C 1 
ATOM 4481 C CD1   . LEU C 3 67  ? -17.909 -2.231  5.279   1.00 85.24 67  C 1 
ATOM 4482 C CD2   . LEU C 3 67  ? -17.749 -1.220  7.514   1.00 84.71 67  C 1 
ATOM 4483 N N     . LYS C 3 68  ? -21.036 -4.929  8.293   1.00 94.86 68  C 1 
ATOM 4484 C CA    . LYS C 3 68  ? -20.987 -6.143  9.119   1.00 95.12 68  C 1 
ATOM 4485 C C     . LYS C 3 68  ? -21.363 -7.377  8.303   1.00 95.36 68  C 1 
ATOM 4486 O O     . LYS C 3 68  ? -20.617 -8.352  8.306   1.00 93.97 68  C 1 
ATOM 4487 C CB    . LYS C 3 68  ? -21.893 -5.971  10.348  1.00 94.24 68  C 1 
ATOM 4488 C CG    . LYS C 3 68  ? -21.955 -7.232  11.235  1.00 92.93 68  C 1 
ATOM 4489 C CD    . LYS C 3 68  ? -22.745 -6.964  12.525  1.00 91.37 68  C 1 
ATOM 4490 C CE    . LYS C 3 68  ? -22.778 -8.204  13.413  1.00 85.85 68  C 1 
ATOM 4491 N NZ    . LYS C 3 68  ? -23.445 -7.943  14.703  1.00 80.00 68  C 1 
ATOM 4492 N N     . GLN C 3 69  ? -22.479 -7.320  7.578   1.00 95.30 69  C 1 
ATOM 4493 C CA    . GLN C 3 69  ? -22.911 -8.415  6.716   1.00 95.23 69  C 1 
ATOM 4494 C C     . GLN C 3 69  ? -21.872 -8.716  5.633   1.00 95.58 69  C 1 
ATOM 4495 O O     . GLN C 3 69  ? -21.505 -9.873  5.466   1.00 94.00 69  C 1 
ATOM 4496 C CB    . GLN C 3 69  ? -24.298 -8.101  6.133   1.00 94.50 69  C 1 
ATOM 4497 C CG    . GLN C 3 69  ? -24.839 -9.273  5.294   1.00 88.89 69  C 1 
ATOM 4498 C CD    . GLN C 3 69  ? -26.255 -9.033  4.770   1.00 85.25 69  C 1 
ATOM 4499 O OE1   . GLN C 3 69  ? -26.978 -8.150  5.212   1.00 79.69 69  C 1 
ATOM 4500 N NE2   . GLN C 3 69  ? -26.694 -9.810  3.813   1.00 74.13 69  C 1 
ATOM 4501 N N     . CYS C 3 70  ? -21.318 -7.701  4.967   1.00 95.60 70  C 1 
ATOM 4502 C CA    . CYS C 3 70  ? -20.260 -7.867  3.969   1.00 95.50 70  C 1 
ATOM 4503 C C     . CYS C 3 70  ? -19.038 -8.608  4.541   1.00 95.54 70  C 1 
ATOM 4504 O O     . CYS C 3 70  ? -18.582 -9.588  3.963   1.00 94.06 70  C 1 
ATOM 4505 C CB    . CYS C 3 70  ? -19.874 -6.488  3.427   1.00 95.00 70  C 1 
ATOM 4506 S SG    . CYS C 3 70  ? -18.604 -6.617  2.131   1.00 93.41 70  C 1 
ATOM 4507 N N     . ILE C 3 71  ? -18.540 -8.202  5.707   1.00 95.25 71  C 1 
ATOM 4508 C CA    . ILE C 3 71  ? -17.380 -8.823  6.362   1.00 94.94 71  C 1 
ATOM 4509 C C     . ILE C 3 71  ? -17.642 -10.298 6.726   1.00 94.73 71  C 1 
ATOM 4510 O O     . ILE C 3 71  ? -16.718 -11.111 6.705   1.00 92.96 71  C 1 
ATOM 4511 C CB    . ILE C 3 71  ? -16.980 -7.993  7.607   1.00 94.51 71  C 1 
ATOM 4512 C CG1   . ILE C 3 71  ? -16.387 -6.632  7.176   1.00 92.28 71  C 1 
ATOM 4513 C CG2   . ILE C 3 71  ? -15.973 -8.741  8.502   1.00 92.38 71  C 1 
ATOM 4514 C CD1   . ILE C 3 71  ? -16.312 -5.604  8.310   1.00 88.40 71  C 1 
ATOM 4515 N N     . HIS C 3 72  ? -18.893 -10.656 7.061   1.00 95.20 72  C 1 
ATOM 4516 C CA    . HIS C 3 72  ? -19.261 -12.042 7.340   1.00 94.64 72  C 1 
ATOM 4517 C C     . HIS C 3 72  ? -19.484 -12.884 6.084   1.00 94.67 72  C 1 
ATOM 4518 O O     . HIS C 3 72  ? -19.297 -14.091 6.168   1.00 92.33 72  C 1 
ATOM 4519 C CB    . HIS C 3 72  ? -20.462 -12.071 8.287   1.00 93.45 72  C 1 
ATOM 4520 C CG    . HIS C 3 72  ? -20.088 -11.761 9.710   1.00 91.04 72  C 1 
ATOM 4521 N ND1   . HIS C 3 72  ? -19.225 -12.503 10.485  1.00 78.21 72  C 1 
ATOM 4522 C CD2   . HIS C 3 72  ? -20.510 -10.717 10.493  1.00 77.62 72  C 1 
ATOM 4523 C CE1   . HIS C 3 72  ? -19.130 -11.918 11.691  1.00 78.85 72  C 1 
ATOM 4524 N NE2   . HIS C 3 72  ? -19.901 -10.829 11.738  1.00 80.32 72  C 1 
ATOM 4525 N N     . SER C 3 73  ? -19.829 -12.270 4.956   1.00 94.31 73  C 1 
ATOM 4526 C CA    . SER C 3 73  ? -20.131 -12.974 3.709   1.00 94.13 73  C 1 
ATOM 4527 C C     . SER C 3 73  ? -18.898 -13.375 2.897   1.00 94.11 73  C 1 
ATOM 4528 O O     . SER C 3 73  ? -19.017 -14.234 2.031   1.00 91.00 73  C 1 
ATOM 4529 C CB    . SER C 3 73  ? -21.039 -12.124 2.822   1.00 92.50 73  C 1 
ATOM 4530 O OG    . SER C 3 73  ? -22.292 -11.906 3.435   1.00 82.29 73  C 1 
ATOM 4531 N N     . TYR C 3 74  ? -17.722 -12.769 3.150   1.00 94.38 74  C 1 
ATOM 4532 C CA    . TYR C 3 74  ? -16.512 -13.027 2.378   1.00 93.70 74  C 1 
ATOM 4533 C C     . TYR C 3 74  ? -15.332 -13.408 3.279   1.00 93.10 74  C 1 
ATOM 4534 O O     . TYR C 3 74  ? -14.895 -12.610 4.112   1.00 90.22 74  C 1 
ATOM 4535 C CB    . TYR C 3 74  ? -16.144 -11.807 1.530   1.00 92.92 74  C 1 
ATOM 4536 C CG    . TYR C 3 74  ? -17.202 -11.361 0.562   1.00 92.84 74  C 1 
ATOM 4537 C CD1   . TYR C 3 74  ? -17.332 -11.944 -0.721  1.00 89.29 74  C 1 
ATOM 4538 C CD2   . TYR C 3 74  ? -18.082 -10.319 0.917   1.00 89.25 74  C 1 
ATOM 4539 C CE1   . TYR C 3 74  ? -18.319 -11.507 -1.611  1.00 88.04 74  C 1 
ATOM 4540 C CE2   . TYR C 3 74  ? -19.074 -9.876  0.039   1.00 87.73 74  C 1 
ATOM 4541 C CZ    . TYR C 3 74  ? -19.191 -10.470 -1.223  1.00 89.11 74  C 1 
ATOM 4542 O OH    . TYR C 3 74  ? -20.181 -10.028 -2.067  1.00 87.06 74  C 1 
ATOM 4543 N N     . ASP C 3 75  ? -14.737 -14.568 3.029   1.00 92.77 75  C 1 
ATOM 4544 C CA    . ASP C 3 75  ? -13.616 -15.082 3.816   1.00 91.56 75  C 1 
ATOM 4545 C C     . ASP C 3 75  ? -12.363 -14.197 3.750   1.00 91.90 75  C 1 
ATOM 4546 O O     . ASP C 3 75  ? -11.599 -14.123 4.710   1.00 89.29 75  C 1 
ATOM 4547 C CB    . ASP C 3 75  ? -13.263 -16.501 3.362   1.00 88.60 75  C 1 
ATOM 4548 C CG    . ASP C 3 75  ? -14.292 -17.529 3.841   1.00 79.74 75  C 1 
ATOM 4549 O OD1   . ASP C 3 75  ? -14.849 -17.308 4.947   1.00 69.64 75  C 1 
ATOM 4550 O OD2   . ASP C 3 75  ? -14.450 -18.539 3.136   1.00 72.17 75  C 1 
ATOM 4551 N N     . VAL C 3 76  ? -12.168 -13.471 2.662   1.00 93.14 76  C 1 
ATOM 4552 C CA    . VAL C 3 76  ? -11.044 -12.525 2.531   1.00 92.86 76  C 1 
ATOM 4553 C C     . VAL C 3 76  ? -11.071 -11.428 3.612   1.00 93.28 76  C 1 
ATOM 4554 O O     . VAL C 3 76  ? -10.030 -10.867 3.940   1.00 91.66 76  C 1 
ATOM 4555 C CB    . VAL C 3 76  ? -11.007 -11.942 1.101   1.00 91.19 76  C 1 
ATOM 4556 C CG1   . VAL C 3 76  ? -12.123 -10.930 0.826   1.00 83.40 76  C 1 
ATOM 4557 C CG2   . VAL C 3 76  ? -9.653  -11.307 0.799   1.00 84.09 76  C 1 
ATOM 4558 N N     . TYR C 3 77  ? -12.230 -11.159 4.220   1.00 93.55 77  C 1 
ATOM 4559 C CA    . TYR C 3 77  ? -12.411 -10.180 5.286   1.00 93.75 77  C 1 
ATOM 4560 C C     . TYR C 3 77  ? -12.449 -10.775 6.705   1.00 93.76 77  C 1 
ATOM 4561 O O     . TYR C 3 77  ? -12.783 -10.071 7.659   1.00 91.63 77  C 1 
ATOM 4562 C CB    . TYR C 3 77  ? -13.656 -9.337  5.003   1.00 93.57 77  C 1 
ATOM 4563 C CG    . TYR C 3 77  ? -13.655 -8.587  3.691   1.00 93.72 77  C 1 
ATOM 4564 C CD1   . TYR C 3 77  ? -12.514 -7.895  3.229   1.00 90.51 77  C 1 
ATOM 4565 C CD2   . TYR C 3 77  ? -14.833 -8.544  2.910   1.00 90.58 77  C 1 
ATOM 4566 C CE1   . TYR C 3 77  ? -12.525 -7.192  2.025   1.00 89.86 77  C 1 
ATOM 4567 C CE2   . TYR C 3 77  ? -14.861 -7.838  1.707   1.00 89.83 77  C 1 
ATOM 4568 C CZ    . TYR C 3 77  ? -13.704 -7.161  1.262   1.00 91.47 77  C 1 
ATOM 4569 O OH    . TYR C 3 77  ? -13.728 -6.473  0.078   1.00 89.90 77  C 1 
ATOM 4570 N N     . ASP C 3 78  ? -12.092 -12.044 6.880   1.00 93.44 78  C 1 
ATOM 4571 C CA    . ASP C 3 78  ? -12.121 -12.722 8.188   1.00 92.77 78  C 1 
ATOM 4572 C C     . ASP C 3 78  ? -11.294 -12.015 9.277   1.00 93.50 78  C 1 
ATOM 4573 O O     . ASP C 3 78  ? -11.696 -11.990 10.452  1.00 90.72 78  C 1 
ATOM 4574 C CB    . ASP C 3 78  ? -11.657 -14.181 8.016   1.00 89.09 78  C 1 
ATOM 4575 C CG    . ASP C 3 78  ? -10.206 -14.319 7.559   1.00 82.46 78  C 1 
ATOM 4576 O OD1   . ASP C 3 78  ? -9.589  -13.321 7.124   1.00 72.74 78  C 1 
ATOM 4577 O OD2   . ASP C 3 78  ? -9.681  -15.440 7.650   1.00 77.11 78  C 1 
ATOM 4578 N N     . PHE C 3 79  ? -10.188 -11.344 8.915   1.00 94.32 79  C 1 
ATOM 4579 C CA    . PHE C 3 79  ? -9.390  -10.538 9.830   1.00 94.47 79  C 1 
ATOM 4580 C C     . PHE C 3 79  ? -10.159 -9.332  10.392  1.00 94.60 79  C 1 
ATOM 4581 O O     . PHE C 3 79  ? -9.796  -8.812  11.451  1.00 93.28 79  C 1 
ATOM 4582 C CB    . PHE C 3 79  ? -8.081  -10.119 9.141   1.00 94.19 79  C 1 
ATOM 4583 C CG    . PHE C 3 79  ? -8.227  -9.023  8.116   1.00 94.53 79  C 1 
ATOM 4584 C CD1   . PHE C 3 79  ? -8.648  -9.320  6.807   1.00 93.43 79  C 1 
ATOM 4585 C CD2   . PHE C 3 79  ? -7.936  -7.695  8.457   1.00 93.29 79  C 1 
ATOM 4586 C CE1   . PHE C 3 79  ? -8.792  -8.299  5.857   1.00 92.45 79  C 1 
ATOM 4587 C CE2   . PHE C 3 79  ? -8.074  -6.673  7.513   1.00 92.60 79  C 1 
ATOM 4588 C CZ    . PHE C 3 79  ? -8.503  -6.968  6.208   1.00 92.83 79  C 1 
ATOM 4589 N N     . LEU C 3 80  ? -11.253 -8.926  9.752   1.00 94.42 80  C 1 
ATOM 4590 C CA    . LEU C 3 80  ? -12.131 -7.832  10.180  1.00 94.54 80  C 1 
ATOM 4591 C C     . LEU C 3 80  ? -13.311 -8.299  11.044  1.00 94.41 80  C 1 
ATOM 4592 O O     . LEU C 3 80  ? -14.068 -7.453  11.525  1.00 92.45 80  C 1 
ATOM 4593 C CB    . LEU C 3 80  ? -12.636 -7.051  8.959   1.00 94.23 80  C 1 
ATOM 4594 C CG    . LEU C 3 80  ? -11.539 -6.430  8.076   1.00 93.37 80  C 1 
ATOM 4595 C CD1   . LEU C 3 80  ? -12.180 -5.764  6.856   1.00 90.78 80  C 1 
ATOM 4596 C CD2   . LEU C 3 80  ? -10.729 -5.373  8.838   1.00 90.15 80  C 1 
ATOM 4597 N N     . LYS C 3 81  ? -13.472 -9.604  11.308  1.00 94.01 81  C 1 
ATOM 4598 C CA    . LYS C 3 81  ? -14.593 -10.116 12.117  1.00 93.51 81  C 1 
ATOM 4599 C C     . LYS C 3 81  ? -14.665 -9.474  13.511  1.00 93.71 81  C 1 
ATOM 4600 O O     . LYS C 3 81  ? -15.758 -9.181  14.001  1.00 91.37 81  C 1 
ATOM 4601 C CB    . LYS C 3 81  ? -14.538 -11.663 12.187  1.00 91.93 81  C 1 
ATOM 4602 C CG    . LYS C 3 81  ? -14.976 -12.316 10.860  1.00 86.78 81  C 1 
ATOM 4603 C CD    . LYS C 3 81  ? -14.867 -13.851 10.837  1.00 80.30 81  C 1 
ATOM 4604 C CE    . LYS C 3 81  ? -15.337 -14.376 9.467   1.00 74.21 81  C 1 
ATOM 4605 N NZ    . LYS C 3 81  ? -15.135 -15.833 9.229   1.00 64.85 81  C 1 
ATOM 4606 N N     . ASN C 3 82  ? -13.518 -9.136  14.118  1.00 94.59 82  C 1 
ATOM 4607 C CA    . ASN C 3 82  ? -13.472 -8.419  15.396  1.00 93.93 82  C 1 
ATOM 4608 C C     . ASN C 3 82  ? -13.888 -6.937  15.307  1.00 94.49 82  C 1 
ATOM 4609 O O     . ASN C 3 82  ? -14.225 -6.338  16.326  1.00 91.97 82  C 1 
ATOM 4610 C CB    . ASN C 3 82  ? -12.055 -8.498  15.976  1.00 92.06 82  C 1 
ATOM 4611 C CG    . ASN C 3 82  ? -11.676 -9.863  16.527  1.00 83.99 82  C 1 
ATOM 4612 O OD1   . ASN C 3 82  ? -12.450 -10.792 16.595  1.00 72.05 82  C 1 
ATOM 4613 N ND2   . ASN C 3 82  ? -10.447 -10.000 16.969  1.00 73.60 82  C 1 
ATOM 4614 N N     . VAL C 3 83  ? -13.819 -6.328  14.123  1.00 93.67 83  C 1 
ATOM 4615 C CA    . VAL C 3 83  ? -14.350 -4.979  13.880  1.00 93.31 83  C 1 
ATOM 4616 C C     . VAL C 3 83  ? -15.861 -5.065  13.690  1.00 93.63 83  C 1 
ATOM 4617 O O     . VAL C 3 83  ? -16.607 -4.315  14.314  1.00 91.45 83  C 1 
ATOM 4618 C CB    . VAL C 3 83  ? -13.681 -4.305  12.671  1.00 92.53 83  C 1 
ATOM 4619 C CG1   . VAL C 3 83  ? -14.194 -2.877  12.469  1.00 87.76 83  C 1 
ATOM 4620 C CG2   . VAL C 3 83  ? -12.157 -4.247  12.840  1.00 88.04 83  C 1 
ATOM 4621 N N     . ALA C 3 84  ? -16.317 -6.038  12.896  1.00 93.18 84  C 1 
ATOM 4622 C CA    . ALA C 3 84  ? -17.727 -6.284  12.636  1.00 92.73 84  C 1 
ATOM 4623 C C     . ALA C 3 84  ? -18.520 -6.660  13.900  1.00 92.93 84  C 1 
ATOM 4624 O O     . ALA C 3 84  ? -19.662 -6.242  14.043  1.00 89.85 84  C 1 
ATOM 4625 C CB    . ALA C 3 84  ? -17.846 -7.371  11.570  1.00 91.05 84  C 1 
ATOM 4626 N N     . SER C 3 85  ? -17.913 -7.392  14.849  1.00 93.69 85  C 1 
ATOM 4627 C CA    . SER C 3 85  ? -18.587 -7.798  16.090  1.00 93.19 85  C 1 
ATOM 4628 C C     . SER C 3 85  ? -18.960 -6.630  17.007  1.00 93.29 85  C 1 
ATOM 4629 O O     . SER C 3 85  ? -19.875 -6.766  17.808  1.00 89.85 85  C 1 
ATOM 4630 C CB    . SER C 3 85  ? -17.724 -8.793  16.861  1.00 90.92 85  C 1 
ATOM 4631 O OG    . SER C 3 85  ? -16.533 -8.187  17.333  1.00 78.70 85  C 1 
ATOM 4632 N N     . LYS C 3 86  ? -18.288 -5.471  16.881  1.00 92.24 86  C 1 
ATOM 4633 C CA    . LYS C 3 86  ? -18.630 -4.248  17.629  1.00 91.13 86  C 1 
ATOM 4634 C C     . LYS C 3 86  ? -19.859 -3.527  17.065  1.00 91.42 86  C 1 
ATOM 4635 O O     . LYS C 3 86  ? -20.399 -2.655  17.729  1.00 86.89 86  C 1 
ATOM 4636 C CB    . LYS C 3 86  ? -17.451 -3.274  17.604  1.00 88.16 86  C 1 
ATOM 4637 C CG    . LYS C 3 86  ? -16.152 -3.814  18.214  1.00 80.03 86  C 1 
ATOM 4638 C CD    . LYS C 3 86  ? -15.063 -2.778  17.960  1.00 75.15 86  C 1 
ATOM 4639 C CE    . LYS C 3 86  ? -13.687 -3.248  18.383  1.00 67.57 86  C 1 
ATOM 4640 N NZ    . LYS C 3 86  ? -12.681 -2.237  17.960  1.00 60.18 86  C 1 
ATOM 4641 N N     . VAL C 3 87  ? -20.250 -3.835  15.829  1.00 89.71 87  C 1 
ATOM 4642 C CA    . VAL C 3 87  ? -21.408 -3.218  15.179  1.00 88.69 87  C 1 
ATOM 4643 C C     . VAL C 3 87  ? -22.678 -3.894  15.708  1.00 87.50 87  C 1 
ATOM 4644 O O     . VAL C 3 87  ? -22.785 -5.119  15.602  1.00 82.09 87  C 1 
ATOM 4645 C CB    . VAL C 3 87  ? -21.318 -3.329  13.650  1.00 86.36 87  C 1 
ATOM 4646 C CG1   . VAL C 3 87  ? -22.521 -2.689  12.967  1.00 78.52 87  C 1 
ATOM 4647 C CG2   . VAL C 3 87  ? -20.048 -2.638  13.133  1.00 81.58 87  C 1 
ATOM 4648 N N     . PRO C 3 88  ? -23.648 -3.132  16.269  1.00 90.02 88  C 1 
ATOM 4649 C CA    . PRO C 3 88  ? -24.911 -3.705  16.708  1.00 87.86 88  C 1 
ATOM 4650 C C     . PRO C 3 88  ? -25.696 -4.265  15.522  1.00 86.31 88  C 1 
ATOM 4651 O O     . PRO C 3 88  ? -25.660 -3.717  14.411  1.00 79.63 88  C 1 
ATOM 4652 C CB    . PRO C 3 88  ? -25.640 -2.578  17.434  1.00 84.43 88  C 1 
ATOM 4653 C CG    . PRO C 3 88  ? -25.086 -1.314  16.788  1.00 82.21 88  C 1 
ATOM 4654 C CD    . PRO C 3 88  ? -23.645 -1.691  16.470  1.00 86.63 88  C 1 
ATOM 4655 N N     . ASP C 3 89  ? -26.418 -5.366  15.740  1.00 81.71 89  C 1 
ATOM 4656 C CA    . ASP C 3 89  ? -27.372 -5.865  14.759  1.00 78.33 89  C 1 
ATOM 4657 C C     . ASP C 3 89  ? -28.617 -4.974  14.758  1.00 75.57 89  C 1 
ATOM 4658 O O     . ASP C 3 89  ? -29.165 -4.669  15.806  1.00 66.18 89  C 1 
ATOM 4659 C CB    . ASP C 3 89  ? -27.704 -7.346  15.014  1.00 70.97 89  C 1 
ATOM 4660 C CG    . ASP C 3 89  ? -26.510 -8.228  14.649  1.00 65.03 89  C 1 
ATOM 4661 O OD1   . ASP C 3 89  ? -25.977 -8.071  13.531  1.00 58.76 89  C 1 
ATOM 4662 O OD2   . ASP C 3 89  ? -26.015 -8.996  15.491  1.00 57.12 89  C 1 
ATOM 4663 N N     . LEU C 3 90  ? -29.086 -4.570  13.558  1.00 72.10 90  C 1 
ATOM 4664 C CA    . LEU C 3 90  ? -30.248 -3.670  13.405  1.00 66.42 90  C 1 
ATOM 4665 C C     . LEU C 3 90  ? -31.524 -4.141  14.117  1.00 64.22 90  C 1 
ATOM 4666 O O     . LEU C 3 90  ? -32.398 -3.321  14.406  1.00 55.66 90  C 1 
ATOM 4667 C CB    . LEU C 3 90  ? -30.575 -3.538  11.900  1.00 58.49 90  C 1 
ATOM 4668 C CG    . LEU C 3 90  ? -29.811 -2.435  11.161  1.00 53.28 90  C 1 
ATOM 4669 C CD1   . LEU C 3 90  ? -30.038 -2.605  9.660   1.00 48.53 90  C 1 
ATOM 4670 C CD2   . LEU C 3 90  ? -30.294 -1.044  11.569  1.00 47.69 90  C 1 
ATOM 4671 N N     . GLY C 3 91  ? -31.703 -5.456  14.312  1.00 55.05 91  C 1 
ATOM 4672 C CA    . GLY C 3 91  ? -32.934 -6.043  14.858  1.00 51.74 91  C 1 
ATOM 4673 C C     . GLY C 3 91  ? -32.884 -6.416  16.338  1.00 50.99 91  C 1 
ATOM 4674 O O     . GLY C 3 91  ? -33.873 -6.960  16.820  1.00 47.97 91  C 1 
ATOM 4675 N N     . ALA C 3 92  ? -31.783 -6.179  17.037  1.00 47.81 92  C 1 
ATOM 4676 C CA    . ALA C 3 92  ? -31.775 -6.306  18.495  1.00 46.18 92  C 1 
ATOM 4677 C C     . ALA C 3 92  ? -32.487 -5.065  19.079  1.00 46.06 92  C 1
[truncated: 101,169 more chars]
