# Supplementary material for: Vernalization regulatory network identifies potential novel functions for genes in the HvVRN2 locus
Source: New Phytol. 2026 Apr 12;250(6):4036–53. doi: 10.1111/nph.71162 (PMC13193379; doi:10.1111/nph.71162)
Supplement: Supplementary file 1 — Dataset S1. Protein models computed by Alphafold. [file NPH-250-4036-s002.xz › Alphafold_models0/Barley/fold_co1_prom1_1_nf_yb6_c_1hg0069390_recortes_summary_confidences_0.json]

{
 "chain_iptm": [
  0.78,
  0.69,
  0.69,
  0.57,
  0.57
 ],
 "chain_pair_iptm": [
  [
   0.24,
   0.84,
   0.82,
   0.72,
   0.73
  ],
  [
   0.84,
   0.76,
   0.84,
   0.54,
   0.54
  ],
  [
   0.82,
   0.84,
   0.71,
   0.56,
   0.55
  ],
  [
   0.72,
   0.54,
   0.56,
   0.25,
   0.46
  ],
  [
   0.73,
   0.54,
   0.55,
   0.46,
   0.25
  ]
 ],
 "chain_pair_pae_min": [
  [
   0.76,
   1.53,
   1.43,
   2.47,
   2.92
  ],
  [
   1.29,
   0.76,
   1.08,
   3.82,
   4.43
  ],
  [
   1.36,
   1.14,
   0.76,
   3.58,
   4.16
  ],
  [
   2.76,
   4.45,
   4.36,
   0.8,
   1.47
  ],
  [
   3.51,
   5.05,
   4.31,
   1.46,
   0.79
  ]
 ],
 "chain_ptm": [
  0.24,
  0.76,
  0.71,
  0.25,
  0.25
 ],
 "fraction_disordered": 0.61,
 "has_clash": 0.0,
 "iptm": 0.81,
 "num_recycles": 10.0,
 "ptm": 0.51,
 "ranking_score": 1.06
}
