# Supplementary material for: Vernalization regulatory network identifies potential novel functions for genes in the HvVRN2 locus
Source: New Phytol. 2026 Apr 12;250(6):4036–53. doi: 10.1111/nph.71162 (PMC13193379; doi:10.1111/nph.71162)
Supplement: Supplementary file 1 — Dataset S1. Protein models computed by Alphafold. [file NPH-250-4036-s002.xz › Alphafold_models0/Barley/fold_co1_prom1_1_nf_yb6_c_3hg0237950_recortes_model_0.cif]

# By using this file you agree to the legally binding terms of use found at alphafoldserver.com/output-terms
data_67645e1f10b84799
#
_entry.id 67645e1f10b84799
#
loop_
_atom_type.symbol
C 
N 
O 
P 
S 
#
loop_
_audit_author.name
_audit_author.pdbx_ordinal
"Google DeepMind" 1 
"Isomorphic Labs" 2 
#
_audit_conform.dict_location https://raw.githubusercontent.com/ihmwg/ModelCIF/master/dist/mmcif_ma.dic
_audit_conform.dict_name     mmcif_ma.dic
_audit_conform.dict_version  1.4.5
#
loop_
_chem_comp.formula
_chem_comp.formula_weight
_chem_comp.id
_chem_comp.mon_nstd_flag
_chem_comp.name
_chem_comp.pdbx_smiles
_chem_comp.pdbx_synonyms
_chem_comp.type
"C3 H7 N O2"      89.093  ALA y ALANINE                              C[C@H](N)C(O)=O                                             ? "L-PEPTIDE LINKING" 
"C6 H15 N4 O2"    175.209 ARG y ARGININE                             N[C@@H](CCCNC(N)=[NH2+])C(O)=O                              ? "L-PEPTIDE LINKING" 
"C4 H8 N2 O3"     132.118 ASN y ASPARAGINE                           N[C@@H](CC(N)=O)C(O)=O                                      ? "L-PEPTIDE LINKING" 
"C4 H7 N O4"      133.103 ASP y "ASPARTIC ACID"                      N[C@@H](CC(O)=O)C(O)=O                                      ? "L-PEPTIDE LINKING" 
"C3 H7 N O2 S"    121.158 CYS y CYSTEINE                             N[C@@H](CS)C(O)=O                                           ? "L-PEPTIDE LINKING" 
"C10 H14 N5 O6 P" 331.222 DA  y "2'-DEOXYADENOSINE-5'-MONOPHOSPHATE" Nc1ncnc2n(cnc12)[C@H]3C[C@H](O)[C@@H](CO[P](O)(O)=O)O3      ? "DNA LINKING"       
"C9 H14 N3 O7 P"  307.197 DC  y "2'-DEOXYCYTIDINE-5'-MONOPHOSPHATE"  NC1=NC(=O)N(C=C1)[C@H]2C[C@H](O)[C@@H](CO[P](O)(O)=O)O2     ? "DNA LINKING"       
"C10 H14 N5 O7 P" 347.221 DG  y "2'-DEOXYGUANOSINE-5'-MONOPHOSPHATE" NC1=Nc2n(cnc2C(=O)N1)[C@H]3C[C@H](O)[C@@H](CO[P](O)(O)=O)O3 ? "DNA LINKING"       
"C10 H15 N2 O8 P" 322.208 DT  y "THYMIDINE-5'-MONOPHOSPHATE"         CC1=CN([C@H]2C[C@H](O)[C@@H](CO[P](O)(O)=O)O2)C(=O)NC1=O    ? "DNA LINKING"       
"C5 H10 N2 O3"    146.144 GLN y GLUTAMINE                            N[C@@H](CCC(N)=O)C(O)=O                                     ? "L-PEPTIDE LINKING" 
"C5 H9 N O4"      147.129 GLU y "GLUTAMIC ACID"                      N[C@@H](CCC(O)=O)C(O)=O                                     ? "L-PEPTIDE LINKING" 
"C2 H5 N O2"      75.067  GLY y GLYCINE                              NCC(O)=O                                                    ? "PEPTIDE LINKING"   
"C6 H10 N3 O2"    156.162 HIS y HISTIDINE                            N[C@@H](Cc1c[nH]c[nH+]1)C(O)=O                              ? "L-PEPTIDE LINKING" 
"C6 H13 N O2"     131.173 ILE y ISOLEUCINE                           CC[C@H](C)[C@H](N)C(O)=O                                    ? "L-PEPTIDE LINKING" 
"C6 H13 N O2"     131.173 LEU y LEUCINE                              CC(C)C[C@H](N)C(O)=O                                        ? "L-PEPTIDE LINKING" 
"C6 H15 N2 O2"    147.195 LYS y LYSINE                               N[C@@H](CCCC[NH3+])C(O)=O                                   ? "L-PEPTIDE LINKING" 
"C5 H11 N O2 S"   149.211 MET y METHIONINE                           CSCC[C@H](N)C(O)=O                                          ? "L-PEPTIDE LINKING" 
"C9 H11 N O2"     165.189 PHE y PHENYLALANINE                        N[C@@H](Cc1ccccc1)C(O)=O                                    ? "L-PEPTIDE LINKING" 
"C5 H9 N O2"      115.130 PRO y PROLINE                              OC(=O)[C@@H]1CCCN1                                          ? "L-PEPTIDE LINKING" 
"C3 H7 N O3"      105.093 SER y SERINE                               N[C@@H](CO)C(O)=O                                           ? "L-PEPTIDE LINKING" 
"C4 H9 N O3"      119.119 THR y THREONINE                            C[C@@H](O)[C@H](N)C(O)=O                                    ? "L-PEPTIDE LINKING" 
"C11 H12 N2 O2"   204.225 TRP y TRYPTOPHAN                           N[C@@H](Cc1c[nH]c2ccccc12)C(O)=O                            ? "L-PEPTIDE LINKING" 
"C9 H11 N O3"     181.189 TYR y TYROSINE                             N[C@@H](Cc1ccc(O)cc1)C(O)=O                                 ? "L-PEPTIDE LINKING" 
"C5 H11 N O2"     117.146 VAL y VALINE                               CC(C)[C@H](N)C(O)=O                                         ? "L-PEPTIDE LINKING" 
#
_citation.book_publisher          ?
_citation.country                 UK
_citation.id                      primary
_citation.journal_full            Nature
_citation.journal_id_ASTM         NATUAS
_citation.journal_id_CSD          0006
_citation.journal_id_ISSN         0028-0836
_citation.journal_volume          ?
_citation.page_first              ?
_citation.page_last               ?
_citation.pdbx_database_id_DOI    ?
_citation.pdbx_database_id_PubMed ?
_citation.title                   "Accurate structure prediction of biomolecular interactions with AlphaFold 3"
_citation.year                    2024
#
loop_
_citation_author.citation_id
_citation_author.name
_citation_author.ordinal
primary "Google DeepMind" 1 
primary "Isomorphic Labs" 2 
#
loop_
_entity.id
_entity.pdbx_description
_entity.type
1 . polymer 
2 . polymer 
3 . polymer 
4 . polymer 
5 . polymer 
#
loop_
_entity_poly.entity_id
_entity_poly.pdbx_strand_id
_entity_poly.type
1 A polypeptide(L)          
2 B polypeptide(L)          
3 C polypeptide(L)          
4 D polydeoxyribonucleotide 
5 E polydeoxyribonucleotide 
#
loop_
_entity_poly_seq.entity_id
_entity_poly_seq.hetero
_entity_poly_seq.mon_id
_entity_poly_seq.num
1 n MET 1   
1 n PRO 2   
1 n ARG 3   
1 n CYS 4   
1 n ASN 5   
1 n LYS 6   
1 n CYS 7   
1 n LEU 8   
1 n SER 9   
1 n GLU 10  
1 n ASN 11  
1 n ASP 12  
1 n SER 13  
1 n ALA 14  
1 n SER 15  
1 n GLU 16  
1 n ASP 17  
1 n ARG 18  
1 n HIS 19  
1 n TRP 20  
1 n HIS 21  
1 n ARG 22  
1 n THR 23  
1 n ALA 24  
1 n THR 25  
1 n LEU 26  
1 n PHE 27  
1 n MET 28  
1 n ASN 29  
1 n CYS 30  
1 n VAL 31  
1 n SER 32  
1 n ASN 33  
1 n GLY 34  
1 n THR 35  
1 n VAL 36  
1 n TYR 37  
1 n GLU 38  
1 n GLU 39  
1 n ALA 40  
1 n VAL 41  
1 n GLY 42  
1 n ARG 43  
1 n GLU 44  
1 n GLY 45  
1 n CYS 46  
1 n TRP 47  
1 n ALA 48  
1 n ARG 49  
1 n LEU 50  
1 n CYS 51  
1 n ASP 52  
1 n GLY 53  
1 n CYS 54  
1 n CYS 55  
1 n THR 56  
1 n VAL 57  
1 n PRO 58  
1 n SER 59  
1 n VAL 60  
1 n VAL 61  
1 n TYR 62  
1 n CYS 63  
1 n ARG 64  
1 n ALA 65  
1 n ASP 66  
1 n SER 67  
1 n ALA 68  
1 n TYR 69  
1 n LEU 70  
1 n CYS 71  
1 n ALA 72  
1 n SER 73  
1 n CYS 74  
1 n ASP 75  
1 n ALA 76  
1 n GLN 77  
1 n ILE 78  
1 n HIS 79  
1 n ALA 80  
1 n ALA 81  
1 n ASN 82  
1 n ARG 83  
1 n VAL 84  
1 n ALA 85  
1 n SER 86  
1 n ARG 87  
1 n HIS 88  
1 n GLU 89  
1 n ARG 90  
1 n VAL 91  
1 n LEU 92  
1 n LEU 93  
1 n SER 94  
1 n GLU 95  
1 n ALA 96  
1 n TYR 97  
1 n LYS 98  
1 n HIS 99  
1 n ALA 100 
1 n PRO 101 
1 n VAL 102 
1 n MET 103 
1 n LEU 104 
1 n ASP 105 
1 n CYS 106 
1 n HIS 107 
1 n ALA 108 
1 n ASP 109 
1 n ALA 110 
1 n ALA 111 
1 n ALA 112 
1 n LEU 113 
1 n CYS 114 
1 n ALA 115 
1 n ALA 116 
1 n TYR 117 
1 n GLU 118 
1 n ALA 119 
1 n GLN 120 
1 n VAL 121 
1 n HIS 122 
1 n TYR 123 
1 n ALA 124 
1 n ASN 125 
1 n LEU 126 
1 n LEU 127 
1 n THR 128 
1 n VAL 129 
1 n MET 130 
1 n HIS 131 
1 n GLN 132 
1 n ARG 133 
1 n MET 134 
1 n PRO 135 
1 n VAL 136 
1 n VAL 137 
1 n SER 138 
1 n HIS 139 
1 n PRO 140 
1 n ALA 141 
1 n VAL 142 
1 n ALA 143 
1 n ILE 144 
1 n PRO 145 
1 n PRO 146 
1 n VAL 147 
1 n SER 148 
1 n LEU 149 
1 n PHE 150 
1 n ALA 151 
1 n GLU 152 
1 n ALA 153 
1 n GLU 154 
1 n ALA 155 
1 n THR 156 
1 n ALA 157 
1 n PRO 158 
1 n VAL 159 
1 n LEU 160 
1 n GLY 161 
1 n ARG 162 
1 n LYS 163 
1 n GLU 164 
1 n GLU 165 
1 n ASP 166 
1 n THR 167 
1 n SER 168 
1 n TRP 169 
1 n LEU 170 
1 n LEU 171 
1 n LEU 172 
1 n SER 173 
1 n LYS 174 
1 n ASP 175 
1 n SER 176 
1 n ASP 177 
1 n ASN 178 
1 n HIS 179 
1 n ASN 180 
1 n ARG 181 
1 n SER 182 
1 n GLY 183 
1 n ASN 184 
1 n ASN 185 
1 n SER 186 
1 n SER 187 
1 n THR 188 
1 n SER 189 
1 n SER 190 
1 n SER 191 
1 n SER 192 
1 n GLN 193 
1 n TYR 194 
1 n PHE 195 
1 n GLY 196 
1 n GLU 197 
1 n VAL 198 
1 n ASP 199 
1 n GLN 200 
1 n TYR 201 
1 n PHE 202 
1 n ASP 203 
1 n LEU 204 
1 n VAL 205 
1 n GLY 206 
1 n TYR 207 
1 n ASN 208 
1 n SER 209 
1 n TYR 210 
1 n TYR 211 
1 n ASP 212 
1 n SER 213 
1 n HIS 214 
1 n MET 215 
1 n SER 216 
1 n ASN 217 
1 n GLN 218 
1 n GLU 219 
1 n GLN 220 
1 n TYR 221 
1 n VAL 222 
1 n MET 223 
1 n GLN 224 
1 n GLU 225 
1 n GLN 226 
1 n GLN 227 
1 n HIS 228 
1 n LEU 229 
1 n GLN 230 
1 n GLN 231 
1 n MET 232 
1 n GLN 233 
1 n LYS 234 
1 n GLU 235 
1 n TYR 236 
1 n ALA 237 
1 n GLU 238 
1 n GLN 239 
1 n GLN 240 
1 n MET 241 
1 n GLN 242 
1 n LYS 243 
1 n GLU 244 
1 n TYR 245 
1 n VAL 246 
1 n GLU 247 
1 n ASN 248 
1 n GLU 249 
1 n GLY 250 
1 n SER 251 
1 n GLU 252 
1 n CYS 253 
1 n ILE 254 
1 n VAL 255 
1 n PRO 256 
1 n SER 257 
1 n GLN 258 
1 n SER 259 
1 n THR 260 
1 n ILE 261 
1 n VAL 262 
1 n ARG 263 
1 n ARG 264 
1 n PRO 265 
1 n HIS 266 
1 n GLN 267 
1 n SER 268 
1 n GLY 269 
1 n TYR 270 
1 n ALA 271 
1 n PRO 272 
1 n LEU 273 
1 n VAL 274 
1 n GLY 275 
1 n ALA 276 
1 n GLU 277 
1 n GLN 278 
1 n ALA 279 
1 n ALA 280 
1 n SER 281 
1 n ALA 282 
1 n THR 283 
1 n ALA 284 
1 n GLY 285 
1 n ALA 286 
1 n SER 287 
1 n ALA 288 
1 n TYR 289 
1 n THR 290 
1 n ASP 291 
1 n SER 292 
1 n VAL 293 
1 n ASN 294 
1 n ASN 295 
1 n SER 296 
1 n ILE 297 
1 n SER 298 
1 n PHE 299 
1 n SER 300 
1 n MET 301 
1 n GLU 302 
1 n ALA 303 
1 n GLY 304 
1 n ILE 305 
1 n VAL 306 
1 n PRO 307 
1 n ASP 308 
1 n ASN 309 
1 n THR 310 
1 n VAL 311 
1 n GLN 312 
1 n SER 313 
1 n SER 314 
1 n ILE 315 
1 n LEU 316 
1 n ARG 317 
1 n PRO 318 
1 n ALA 319 
1 n GLY 320 
1 n ALA 321 
1 n ILE 322 
1 n GLY 323 
1 n LEU 324 
1 n PHE 325 
1 n SER 326 
1 n SER 327 
1 n PRO 328 
1 n SER 329 
1 n LEU 330 
1 n GLN 331 
1 n THR 332 
1 n PRO 333 
1 n LEU 334 
1 n HIS 335 
1 n PHE 336 
1 n SER 337 
1 n SER 338 
1 n LYS 339 
1 n GLU 340 
1 n ARG 341 
1 n GLU 342 
1 n ALA 343 
1 n ARG 344 
1 n VAL 345 
1 n LEU 346 
1 n ARG 347 
1 n TYR 348 
1 n LYS 349 
1 n GLU 350 
1 n LYS 351 
1 n LYS 352 
1 n LYS 353 
1 n SER 354 
1 n ARG 355 
1 n LYS 356 
1 n PHE 357 
1 n GLU 358 
1 n LYS 359 
1 n THR 360 
1 n THR 361 
1 n ARG 362 
1 n TYR 363 
1 n ALA 364 
1 n THR 365 
1 n ARG 366 
1 n LYS 367 
1 n ALA 368 
1 n TYR 369 
1 n ALA 370 
1 n GLU 371 
1 n ALA 372 
1 n ARG 373 
1 n PRO 374 
1 n ARG 375 
1 n ILE 376 
1 n LYS 377 
1 n GLY 378 
1 n ARG 379 
1 n PHE 380 
1 n ALA 381 
1 n LYS 382 
1 n ARG 383 
1 n SER 384 
1 n ASP 385 
1 n ALA 386 
1 n GLU 387 
1 n MET 388 
1 n GLU 389 
1 n VAL 390 
1 n ASP 391 
1 n GLN 392 
1 n THR 393 
1 n PHE 394 
1 n SER 395 
1 n THR 396 
1 n ALA 397 
1 n ALA 398 
1 n LEU 399 
1 n SER 400 
1 n ASP 401 
1 n SER 402 
1 n SER 403 
1 n TYR 404 
1 n SER 405 
1 n THR 406 
1 n VAL 407 
1 n PRO 408 
1 n TRP 409 
1 n PHE 410 
2 n ASP 1   
2 n SER 2   
2 n PRO 3   
2 n ALA 4   
2 n LYS 5   
2 n GLU 6   
2 n GLN 7   
2 n ASP 8   
2 n ARG 9   
2 n PHE 10  
2 n LEU 11  
2 n PRO 12  
2 n ILE 13  
2 n ALA 14  
2 n ASN 15  
2 n VAL 16  
2 n SER 17  
2 n ARG 18  
2 n ILE 19  
2 n MET 20  
2 n LYS 21  
2 n ARG 22  
2 n SER 23  
2 n LEU 24  
2 n PRO 25  
2 n ALA 26  
2 n ASN 27  
2 n ALA 28  
2 n LYS 29  
2 n ILE 30  
2 n SER 31  
2 n LYS 32  
2 n GLU 33  
2 n ALA 34  
2 n LYS 35  
2 n GLU 36  
2 n THR 37  
2 n VAL 38  
2 n GLN 39  
2 n GLU 40  
2 n CYS 41  
2 n VAL 42  
2 n SER 43  
2 n GLU 44  
2 n PHE 45  
2 n ILE 46  
2 n SER 47  
2 n PHE 48  
2 n VAL 49  
2 n THR 50  
2 n GLY 51  
2 n GLU 52  
2 n ALA 53  
2 n SER 54  
2 n ASP 55  
2 n LYS 56  
2 n CYS 57  
2 n GLN 58  
2 n ARG 59  
2 n GLU 60  
2 n LYS 61  
2 n ARG 62  
2 n LYS 63  
2 n THR 64  
2 n ILE 65  
2 n ASN 66  
2 n GLY 67  
2 n ASP 68  
2 n ASP 69  
2 n LEU 70  
2 n LEU 71  
2 n TRP 72  
2 n ALA 73  
2 n MET 74  
2 n THR 75  
2 n THR 76  
2 n LEU 77  
2 n GLY 78  
2 n PHE 79  
2 n GLU 80  
2 n VAL 81  
2 n TYR 82  
2 n VAL 83  
2 n ALA 84  
2 n PRO 85  
2 n LEU 86  
2 n LYS 87  
2 n ALA 88  
2 n TYR 89  
2 n LEU 90  
2 n ASN 91  
2 n ARG 92  
2 n TYR 93  
2 n ARG 94  
2 n GLU 95  
3 n HIS 1   
3 n ALA 2   
3 n VAL 3   
3 n ALA 4   
3 n GLU 5   
3 n GLU 6   
3 n GLU 7   
3 n GLU 8   
3 n ALA 9   
3 n GLU 10  
3 n ALA 11  
3 n GLN 12  
3 n PRO 13  
3 n LEU 14  
3 n GLN 15  
3 n THR 16  
3 n ALA 17  
3 n LEU 18  
3 n PRO 19  
3 n LEU 20  
3 n GLY 21  
3 n ARG 22  
3 n VAL 23  
3 n LYS 24  
3 n ARG 25  
3 n ILE 26  
3 n MET 27  
3 n ARG 28  
3 n VAL 29  
3 n ASP 30  
3 n SER 31  
3 n GLU 32  
3 n VAL 33  
3 n LYS 34  
3 n LYS 35  
3 n VAL 36  
3 n THR 37  
3 n ALA 38  
3 n GLU 39  
3 n ALA 40  
3 n SER 41  
3 n LEU 42  
3 n LEU 43  
3 n ILE 44  
3 n ALA 45  
3 n ALA 46  
3 n ALA 47  
3 n THR 48  
3 n GLU 49  
3 n LEU 50  
3 n PHE 51  
3 n LEU 52  
3 n GLY 53  
3 n THR 54  
3 n LEU 55  
3 n ALA 56  
3 n ALA 57  
3 n GLY 58  
3 n ALA 59  
3 n HIS 60  
3 n THR 61  
3 n ALA 62  
3 n ALA 63  
3 n SER 64  
3 n GLN 65  
3 n GLY 66  
3 n GLY 67  
3 n ARG 68  
3 n ARG 69  
3 n THR 70  
3 n VAL 71  
3 n ARG 72  
3 n ALA 73  
3 n ALA 74  
3 n HIS 75  
3 n VAL 76  
3 n ARG 77  
3 n ALA 78  
3 n ALA 79  
3 n VAL 80  
3 n ARG 81  
3 n ALA 82  
3 n HIS 83  
3 n ARG 84  
3 n PRO 85  
3 n THR 86  
3 n ALA 87  
3 n ASP 88  
3 n PHE 89  
3 n LEU 90  
3 n LEU 91  
3 n ASP 92  
3 n CYS 93  
3 n LEU 94  
3 n PRO 95  
3 n ALA 96  
3 n ALA 97  
3 n ALA 98  
3 n GLU 99  
3 n ALA 100 
3 n ALA 101 
3 n PRO 102 
3 n ARG 103 
3 n VAL 104 
3 n ALA 105 
3 n ARG 106 
4 n DC  1   
4 n DA  2   
4 n DC  3   
4 n DG  4   
4 n DC  5   
4 n DA  6   
4 n DC  7   
4 n DC  8   
4 n DA  9   
4 n DG  10  
4 n DA  11  
4 n DC  12  
4 n DC  13  
4 n DA  14  
4 n DC  15  
4 n DA  16  
4 n DC  17  
4 n DC  18  
4 n DA  19  
4 n DG  20  
4 n DA  21  
4 n DA  22  
4 n DA  23  
4 n DC  24  
4 n DA  25  
4 n DA  26  
4 n DA  27  
4 n DC  28  
4 n DA  29  
4 n DA  30  
4 n DA  31  
5 n DT  1   
5 n DT  2   
5 n DT  3   
5 n DG  4   
5 n DT  5   
5 n DT  6   
5 n DT  7   
5 n DG  8   
5 n DT  9   
5 n DT  10  
5 n DT  11  
5 n DC  12  
5 n DT  13  
5 n DG  14  
5 n DG  15  
5 n DT  16  
5 n DG  17  
5 n DT  18  
5 n DG  19  
5 n DG  20  
5 n DT  21  
5 n DC  22  
5 n DT  23  
5 n DG  24  
5 n DG  25  
5 n DT  26  
5 n DG  27  
5 n DC  28  
5 n DG  29  
5 n DT  30  
5 n DG  31  
#
_ma_data.content_type "model coordinates"
_ma_data.id           1
_ma_data.name         Model
#
_ma_model_list.data_id          1
_ma_model_list.model_group_id   1
_ma_model_list.model_group_name "AlphaFold-beta-20231127 (927599d6-1efe-4fa9-85d2-a29f909d212e @ 2024-12-16 01:28:37)"
_ma_model_list.model_id         1
_ma_model_list.model_name       "Top ranked model"
_ma_model_list.model_type       "Ab initio model"
_ma_model_list.ordinal_id       1
#
loop_
_ma_protocol_step.method_type
_ma_protocol_step.ordinal_id
_ma_protocol_step.protocol_id
_ma_protocol_step.step_id
"coevolution MSA" 1 1 1 
"template search" 2 1 2 
modeling          3 1 3 
#
loop_
_ma_qa_metric.id
_ma_qa_metric.mode
_ma_qa_metric.name
_ma_qa_metric.software_group_id
_ma_qa_metric.type
1 global pLDDT 1 pLDDT 
2 local  pLDDT 1 pLDDT 
#
_ma_qa_metric_global.metric_id    1
_ma_qa_metric_global.metric_value 58.94
_ma_qa_metric_global.model_id     1
_ma_qa_metric_global.ordinal_id   1
#
_ma_software_group.group_id    1
_ma_software_group.ordinal_id  1
_ma_software_group.software_id 1
#
loop_
_ma_target_entity.data_id
_ma_target_entity.entity_id
_ma_target_entity.origin
1 1 . 
1 2 . 
1 3 . 
1 4 . 
1 5 . 
#
loop_
_ma_target_entity_instance.asym_id
_ma_target_entity_instance.details
_ma_target_entity_instance.entity_id
A . 1 
B . 2 
C . 3 
D . 4 
E . 5 
#
loop_
_pdbx_data_usage.details
_pdbx_data_usage.id
_pdbx_data_usage.type
_pdbx_data_usage.url
;NON-COMMERCIAL USE ONLY, BY USING THIS FILE YOU AGREE TO THE TERMS OF USE FOUND
AT alphafoldserver.com/output-terms.
;
1 license    ? 
;THE INFORMATION IS NOT INTENDED FOR, HAS NOT BEEN VALIDATED FOR, AND IS NOT
APPROVED FOR CLINICAL USE. IT SHOULD NOT BE USED FOR CLINICAL PURPOSE OR RELIED
ON FOR MEDICAL OR OTHER PROFESSIONAL ADVICE. IT IS THEORETICAL MODELLING ONLY
AND CAUTION SHOULD BE EXERCISED IN ITS USE. IT IS PROVIDED "AS-IS" WITHOUT ANY
WARRANTY OF ANY KIND, WHETHER EXPRESSED OR IMPLIED. NO WARRANTY IS GIVEN THAT
USE OF THE INFORMATION SHALL NOT INFRINGE THE RIGHTS OF ANY THIRD PARTY.
;
2 disclaimer ? 
#
loop_
_pdbx_poly_seq_scheme.asym_id
_pdbx_poly_seq_scheme.auth_seq_num
_pdbx_poly_seq_scheme.entity_id
_pdbx_poly_seq_scheme.hetero
_pdbx_poly_seq_scheme.mon_id
_pdbx_poly_seq_scheme.pdb_ins_code
_pdbx_poly_seq_scheme.pdb_seq_num
_pdbx_poly_seq_scheme.pdb_strand_id
_pdbx_poly_seq_scheme.seq_id
A 1   1 n MET . 1   A 1   
A 2   1 n PRO . 2   A 2   
A 3   1 n ARG . 3   A 3   
A 4   1 n CYS . 4   A 4   
A 5   1 n ASN . 5   A 5   
A 6   1 n LYS . 6   A 6   
A 7   1 n CYS . 7   A 7   
A 8   1 n LEU . 8   A 8   
A 9   1 n SER . 9   A 9   
A 10  1 n GLU . 10  A 10  
A 11  1 n ASN . 11  A 11  
A 12  1 n ASP . 12  A 12  
A 13  1 n SER . 13  A 13  
A 14  1 n ALA . 14  A 14  
A 15  1 n SER . 15  A 15  
A 16  1 n GLU . 16  A 16  
A 17  1 n ASP . 17  A 17  
A 18  1 n ARG . 18  A 18  
A 19  1 n HIS . 19  A 19  
A 20  1 n TRP . 20  A 20  
A 21  1 n HIS . 21  A 21  
A 22  1 n ARG . 22  A 22  
A 23  1 n THR . 23  A 23  
A 24  1 n ALA . 24  A 24  
A 25  1 n THR . 25  A 25  
A 26  1 n LEU . 26  A 26  
A 27  1 n PHE . 27  A 27  
A 28  1 n MET . 28  A 28  
A 29  1 n ASN . 29  A 29  
A 30  1 n CYS . 30  A 30  
A 31  1 n VAL . 31  A 31  
A 32  1 n SER . 32  A 32  
A 33  1 n ASN . 33  A 33  
A 34  1 n GLY . 34  A 34  
A 35  1 n THR . 35  A 35  
A 36  1 n VAL . 36  A 36  
A 37  1 n TYR . 37  A 37  
A 38  1 n GLU . 38  A 38  
A 39  1 n GLU . 39  A 39  
A 40  1 n ALA . 40  A 40  
A 41  1 n VAL . 41  A 41  
A 42  1 n GLY . 42  A 42  
A 43  1 n ARG . 43  A 43  
A 44  1 n GLU . 44  A 44  
A 45  1 n GLY . 45  A 45  
A 46  1 n CYS . 46  A 46  
A 47  1 n TRP . 47  A 47  
A 48  1 n ALA . 48  A 48  
A 49  1 n ARG . 49  A 49  
A 50  1 n LEU . 50  A 50  
A 51  1 n CYS . 51  A 51  
A 52  1 n ASP . 52  A 52  
A 53  1 n GLY . 53  A 53  
A 54  1 n CYS . 54  A 54  
A 55  1 n CYS . 55  A 55  
A 56  1 n THR . 56  A 56  
A 57  1 n VAL . 57  A 57  
A 58  1 n PRO . 58  A 58  
A 59  1 n SER . 59  A 59  
A 60  1 n VAL . 60  A 60  
A 61  1 n VAL . 61  A 61  
A 62  1 n TYR . 62  A 62  
A 63  1 n CYS . 63  A 63  
A 64  1 n ARG . 64  A 64  
A 65  1 n ALA . 65  A 65  
A 66  1 n ASP . 66  A 66  
A 67  1 n SER . 67  A 67  
A 68  1 n ALA . 68  A 68  
A 69  1 n TYR . 69  A 69  
A 70  1 n LEU . 70  A 70  
A 71  1 n CYS . 71  A 71  
A 72  1 n ALA . 72  A 72  
A 73  1 n SER . 73  A 73  
A 74  1 n CYS . 74  A 74  
A 75  1 n ASP . 75  A 75  
A 76  1 n ALA . 76  A 76  
A 77  1 n GLN . 77  A 77  
A 78  1 n ILE . 78  A 78  
A 79  1 n HIS . 79  A 79  
A 80  1 n ALA . 80  A 80  
A 81  1 n ALA . 81  A 81  
A 82  1 n ASN . 82  A 82  
A 83  1 n ARG . 83  A 83  
A 84  1 n VAL . 84  A 84  
A 85  1 n ALA . 85  A 85  
A 86  1 n SER . 86  A 86  
A 87  1 n ARG . 87  A 87  
A 88  1 n HIS . 88  A 88  
A 89  1 n GLU . 89  A 89  
A 90  1 n ARG . 90  A 90  
A 91  1 n VAL . 91  A 91  
A 92  1 n LEU . 92  A 92  
A 93  1 n LEU . 93  A 93  
A 94  1 n SER . 94  A 94  
A 95  1 n GLU . 95  A 95  
A 96  1 n ALA . 96  A 96  
A 97  1 n TYR . 97  A 97  
A 98  1 n LYS . 98  A 98  
A 99  1 n HIS . 99  A 99  
A 100 1 n ALA . 100 A 100 
A 101 1 n PRO . 101 A 101 
A 102 1 n VAL . 102 A 102 
A 103 1 n MET . 103 A 103 
A 104 1 n LEU . 104 A 104 
A 105 1 n ASP . 105 A 105 
A 106 1 n CYS . 106 A 106 
A 107 1 n HIS . 107 A 107 
A 108 1 n ALA . 108 A 108 
A 109 1 n ASP . 109 A 109 
A 110 1 n ALA . 110 A 110 
A 111 1 n ALA . 111 A 111 
A 112 1 n ALA . 112 A 112 
A 113 1 n LEU . 113 A 113 
A 114 1 n CYS . 114 A 114 
A 115 1 n ALA . 115 A 115 
A 116 1 n ALA . 116 A 116 
A 117 1 n TYR . 117 A 117 
A 118 1 n GLU . 118 A 118 
A 119 1 n ALA . 119 A 119 
A 120 1 n GLN . 120 A 120 
A 121 1 n VAL . 121 A 121 
A 122 1 n HIS . 122 A 122 
A 123 1 n TYR . 123 A 123 
A 124 1 n ALA . 124 A 124 
A 125 1 n ASN . 125 A 125 
A 126 1 n LEU . 126 A 126 
A 127 1 n LEU . 127 A 127 
A 128 1 n THR . 128 A 128 
A 129 1 n VAL . 129 A 129 
A 130 1 n MET . 130 A 130 
A 131 1 n HIS . 131 A 131 
A 132 1 n GLN . 132 A 132 
A 133 1 n ARG . 133 A 133 
A 134 1 n MET . 134 A 134 
A 135 1 n PRO . 135 A 135 
A 136 1 n VAL . 136 A 136 
A 137 1 n VAL . 137 A 137 
A 138 1 n SER . 138 A 138 
A 139 1 n HIS . 139 A 139 
A 140 1 n PRO . 140 A 140 
A 141 1 n ALA . 141 A 141 
A 142 1 n VAL . 142 A 142 
A 143 1 n ALA . 143 A 143 
A 144 1 n ILE . 144 A 144 
A 145 1 n PRO . 145 A 145 
A 146 1 n PRO . 146 A 146 
A 147 1 n VAL . 147 A 147 
A 148 1 n SER . 148 A 148 
A 149 1 n LEU . 149 A 149 
A 150 1 n PHE . 150 A 150 
A 151 1 n ALA . 151 A 151 
A 152 1 n GLU . 152 A 152 
A 153 1 n ALA . 153 A 153 
A 154 1 n GLU . 154 A 154 
A 155 1 n ALA . 155 A 155 
A 156 1 n THR . 156 A 156 
A 157 1 n ALA . 157 A 157 
A 158 1 n PRO . 158 A 158 
A 159 1 n VAL . 159 A 159 
A 160 1 n LEU . 160 A 160 
A 161 1 n GLY . 161 A 161 
A 162 1 n ARG . 162 A 162 
A 163 1 n LYS . 163 A 163 
A 164 1 n GLU . 164 A 164 
A 165 1 n GLU . 165 A 165 
A 166 1 n ASP . 166 A 166 
A 167 1 n THR . 167 A 167 
A 168 1 n SER . 168 A 168 
A 169 1 n TRP . 169 A 169 
A 170 1 n LEU . 170 A 170 
A 171 1 n LEU . 171 A 171 
A 172 1 n LEU . 172 A 172 
A 173 1 n SER . 173 A 173 
A 174 1 n LYS . 174 A 174 
A 175 1 n ASP . 175 A 175 
A 176 1 n SER . 176 A 176 
A 177 1 n ASP . 177 A 177 
A 178 1 n ASN . 178 A 178 
A 179 1 n HIS . 179 A 179 
A 180 1 n ASN . 180 A 180 
A 181 1 n ARG . 181 A 181 
A 182 1 n SER . 182 A 182 
A 183 1 n GLY . 183 A 183 
A 184 1 n ASN . 184 A 184 
A 185 1 n ASN . 185 A 185 
A 186 1 n SER . 186 A 186 
A 187 1 n SER . 187 A 187 
A 188 1 n THR . 188 A 188 
A 189 1 n SER . 189 A 189 
A 190 1 n SER . 190 A 190 
A 191 1 n SER . 191 A 191 
A 192 1 n SER . 192 A 192 
A 193 1 n GLN . 193 A 193 
A 194 1 n TYR . 194 A 194 
A 195 1 n PHE . 195 A 195 
A 196 1 n GLY . 196 A 196 
A 197 1 n GLU . 197 A 197 
A 198 1 n VAL . 198 A 198 
A 199 1 n ASP . 199 A 199 
A 200 1 n GLN . 200 A 200 
A 201 1 n TYR . 201 A 201 
A 202 1 n PHE . 202 A 202 
A 203 1 n ASP . 203 A 203 
A 204 1 n LEU . 204 A 204 
A 205 1 n VAL . 205 A 205 
A 206 1 n GLY . 206 A 206 
A 207 1 n TYR . 207 A 207 
A 208 1 n ASN . 208 A 208 
A 209 1 n SER . 209 A 209 
A 210 1 n TYR . 210 A 210 
A 211 1 n TYR . 211 A 211 
A 212 1 n ASP . 212 A 212 
A 213 1 n SER . 213 A 213 
A 214 1 n HIS . 214 A 214 
A 215 1 n MET . 215 A 215 
A 216 1 n SER . 216 A 216 
A 217 1 n ASN . 217 A 217 
A 218 1 n GLN . 218 A 218 
A 219 1 n GLU . 219 A 219 
A 220 1 n GLN . 220 A 220 
A 221 1 n TYR . 221 A 221 
A 222 1 n VAL . 222 A 222 
A 223 1 n MET . 223 A 223 
A 224 1 n GLN . 224 A 224 
A 225 1 n GLU . 225 A 225 
A 226 1 n GLN . 226 A 226 
A 227 1 n GLN . 227 A 227 
A 228 1 n HIS . 228 A 228 
A 229 1 n LEU . 229 A 229 
A 230 1 n GLN . 230 A 230 
A 231 1 n GLN . 231 A 231 
A 232 1 n MET . 232 A 232 
A 233 1 n GLN . 233 A 233 
A 234 1 n LYS . 234 A 234 
A 235 1 n GLU . 235 A 235 
A 236 1 n TYR . 236 A 236 
A 237 1 n ALA . 237 A 237 
A 238 1 n GLU . 238 A 238 
A 239 1 n GLN . 239 A 239 
A 240 1 n GLN . 240 A 240 
A 241 1 n MET . 241 A 241 
A 242 1 n GLN . 242 A 242 
A 243 1 n LYS . 243 A 243 
A 244 1 n GLU . 244 A 244 
A 245 1 n TYR . 245 A 245 
A 246 1 n VAL . 246 A 246 
A 247 1 n GLU . 247 A 247 
A 248 1 n ASN . 248 A 248 
A 249 1 n GLU . 249 A 249 
A 250 1 n GLY . 250 A 250 
A 251 1 n SER . 251 A 251 
A 252 1 n GLU . 252 A 252 
A 253 1 n CYS . 253 A 253 
A 254 1 n ILE . 254 A 254 
A 255 1 n VAL . 255 A 255 
A 256 1 n PRO . 256 A 256 
A 257 1 n SER . 257 A 257 
A 258 1 n GLN . 258 A 258 
A 259 1 n SER . 259 A 259 
A 260 1 n THR . 260 A 260 
A 261 1 n ILE . 261 A 261 
A 262 1 n VAL . 262 A 262 
A 263 1 n ARG . 263 A 263 
A 264 1 n ARG . 264 A 264 
A 265 1 n PRO . 265 A 265 
A 266 1 n HIS . 266 A 266 
A 267 1 n GLN . 267 A 267 
A 268 1 n SER . 268 A 268 
A 269 1 n GLY . 269 A 269 
A 270 1 n TYR . 270 A 270 
A 271 1 n ALA . 271 A 271 
A 272 1 n PRO . 272 A 272 
A 273 1 n LEU . 273 A 273 
A 274 1 n VAL . 274 A 274 
A 275 1 n GLY . 275 A 275 
A 276 1 n ALA . 276 A 276 
A 277 1 n GLU . 277 A 277 
A 278 1 n GLN . 278 A 278 
A 279 1 n ALA . 279 A 279 
A 280 1 n ALA . 280 A 280 
A 281 1 n SER . 281 A 281 
A 282 1 n ALA . 282 A 282 
A 283 1 n THR . 283 A 283 
A 284 1 n ALA . 284 A 284 
A 285 1 n GLY . 285 A 285 
A 286 1 n ALA . 286 A 286 
A 287 1 n SER . 287 A 287 
A 288 1 n ALA . 288 A 288 
A 289 1 n TYR . 289 A 289 
A 290 1 n THR . 290 A 290 
A 291 1 n ASP . 291 A 291 
A 292 1 n SER . 292 A 292 
A 293 1 n VAL . 293 A 293 
A 294 1 n ASN . 294 A 294 
A 295 1 n ASN . 295 A 295 
A 296 1 n SER . 296 A 296 
A 297 1 n ILE . 297 A 297 
A 298 1 n SER . 298 A 298 
A 299 1 n PHE . 299 A 299 
A 300 1 n SER . 300 A 300 
A 301 1 n MET . 301 A 301 
A 302 1 n GLU . 302 A 302 
A 303 1 n ALA . 303 A 303 
A 304 1 n GLY . 304 A 304 
A 305 1 n ILE . 305 A 305 
A 306 1 n VAL . 306 A 306 
A 307 1 n PRO . 307 A 307 
A 308 1 n ASP . 308 A 308 
A 309 1 n ASN . 309 A 309 
A 310 1 n THR . 310 A 310 
A 311 1 n VAL . 311 A 311 
A 312 1 n GLN . 312 A 312 
A 313 1 n SER . 313 A 313 
A 314 1 n SER . 314 A 314 
A 315 1 n ILE . 315 A 315 
A 316 1 n LEU . 316 A 316 
A 317 1 n ARG . 317 A 317 
A 318 1 n PRO . 318 A 318 
A 319 1 n ALA . 319 A 319 
A 320 1 n GLY . 320 A 320 
A 321 1 n ALA . 321 A 321 
A 322 1 n ILE . 322 A 322 
A 323 1 n GLY . 323 A 323 
A 324 1 n LEU . 324 A 324 
A 325 1 n PHE . 325 A 325 
A 326 1 n SER . 326 A 326 
A 327 1 n SER . 327 A 327 
A 328 1 n PRO . 328 A 328 
A 329 1 n SER . 329 A 329 
A 330 1 n LEU . 330 A 330 
A 331 1 n GLN . 331 A 331 
A 332 1 n THR . 332 A 332 
A 333 1 n PRO . 333 A 333 
A 334 1 n LEU . 334 A 334 
A 335 1 n HIS . 335 A 335 
A 336 1 n PHE . 336 A 336 
A 337 1 n SER . 337 A 337 
A 338 1 n SER . 338 A 338 
A 339 1 n LYS . 339 A 339 
A 340 1 n GLU . 340 A 340 
A 341 1 n ARG . 341 A 341 
A 342 1 n GLU . 342 A 342 
A 343 1 n ALA . 343 A 343 
A 344 1 n ARG . 344 A 344 
A 345 1 n VAL . 345 A 345 
A 346 1 n LEU . 346 A 346 
A 347 1 n ARG . 347 A 347 
A 348 1 n TYR . 348 A 348 
A 349 1 n LYS . 349 A 349 
A 350 1 n GLU . 350 A 350 
A 351 1 n LYS . 351 A 351 
A 352 1 n LYS . 352 A 352 
A 353 1 n LYS . 353 A 353 
A 354 1 n SER . 354 A 354 
A 355 1 n ARG . 355 A 355 
A 356 1 n LYS . 356 A 356 
A 357 1 n PHE . 357 A 357 
A 358 1 n GLU . 358 A 358 
A 359 1 n LYS . 359 A 359 
A 360 1 n THR . 360 A 360 
A 361 1 n THR . 361 A 361 
A 362 1 n ARG . 362 A 362 
A 363 1 n TYR . 363 A 363 
A 364 1 n ALA . 364 A 364 
A 365 1 n THR . 365 A 365 
A 366 1 n ARG . 366 A 366 
A 367 1 n LYS . 367 A 367 
A 368 1 n ALA . 368 A 368 
A 369 1 n TYR . 369 A 369 
A 370 1 n ALA . 370 A 370 
A 371 1 n GLU . 371 A 371 
A 372 1 n ALA . 372 A 372 
A 373 1 n ARG . 373 A 373 
A 374 1 n PRO . 374 A 374 
A 375 1 n ARG . 375 A 375 
A 376 1 n ILE . 376 A 376 
A 377 1 n LYS . 377 A 377 
A 378 1 n GLY . 378 A 378 
A 379 1 n ARG . 379 A 379 
A 380 1 n PHE . 380 A 380 
A 381 1 n ALA . 381 A 381 
A 382 1 n LYS . 382 A 382 
A 383 1 n ARG . 383 A 383 
A 384 1 n SER . 384 A 384 
A 385 1 n ASP . 385 A 385 
A 386 1 n ALA . 386 A 386 
A 387 1 n GLU . 387 A 387 
A 388 1 n MET . 388 A 388 
A 389 1 n GLU . 389 A 389 
A 390 1 n VAL . 390 A 390 
A 391 1 n ASP . 391 A 391 
A 392 1 n GLN . 392 A 392 
A 393 1 n THR . 393 A 393 
A 394 1 n PHE . 394 A 394 
A 395 1 n SER . 395 A 395 
A 396 1 n THR . 396 A 396 
A 397 1 n ALA . 397 A 397 
A 398 1 n ALA . 398 A 398 
A 399 1 n LEU . 399 A 399 
A 400 1 n SER . 400 A 400 
A 401 1 n ASP . 401 A 401 
A 402 1 n SER . 402 A 402 
A 403 1 n SER . 403 A 403 
A 404 1 n TYR . 404 A 404 
A 405 1 n SER . 405 A 405 
A 406 1 n THR . 406 A 406 
A 407 1 n VAL . 407 A 407 
A 408 1 n PRO . 408 A 408 
A 409 1 n TRP . 409 A 409 
A 410 1 n PHE . 410 A 410 
B 1   2 n ASP . 1   B 1   
B 2   2 n SER . 2   B 2   
B 3   2 n PRO . 3   B 3   
B 4   2 n ALA . 4   B 4   
B 5   2 n LYS . 5   B 5   
B 6   2 n GLU . 6   B 6   
B 7   2 n GLN . 7   B 7   
B 8   2 n ASP . 8   B 8   
B 9   2 n ARG . 9   B 9   
B 10  2 n PHE . 10  B 10  
B 11  2 n LEU . 11  B 11  
B 12  2 n PRO . 12  B 12  
B 13  2 n ILE . 13  B 13  
B 14  2 n ALA . 14  B 14  
B 15  2 n ASN . 15  B 15  
B 16  2 n VAL . 16  B 16  
B 17  2 n SER . 17  B 17  
B 18  2 n ARG . 18  B 18  
B 19  2 n ILE . 19  B 19  
B 20  2 n MET . 20  B 20  
B 21  2 n LYS . 21  B 21  
B 22  2 n ARG . 22  B 22  
B 23  2 n SER . 23  B 23  
B 24  2 n LEU . 24  B 24  
B 25  2 n PRO . 25  B 25  
B 26  2 n ALA . 26  B 26  
B 27  2 n ASN . 27  B 27  
B 28  2 n ALA . 28  B 28  
B 29  2 n LYS . 29  B 29  
B 30  2 n ILE . 30  B 30  
B 31  2 n SER . 31  B 31  
B 32  2 n LYS . 32  B 32  
B 33  2 n GLU . 33  B 33  
B 34  2 n ALA . 34  B 34  
B 35  2 n LYS . 35  B 35  
B 36  2 n GLU . 36  B 36  
B 37  2 n THR . 37  B 37  
B 38  2 n VAL . 38  B 38  
B 39  2 n GLN . 39  B 39  
B 40  2 n GLU . 40  B 40  
B 41  2 n CYS . 41  B 41  
B 42  2 n VAL . 42  B 42  
B 43  2 n SER . 43  B 43  
B 44  2 n GLU . 44  B 44  
B 45  2 n PHE . 45  B 45  
B 46  2 n ILE . 46  B 46  
B 47  2 n SER . 47  B 47  
B 48  2 n PHE . 48  B 48  
B 49  2 n VAL . 49  B 49  
B 50  2 n THR . 50  B 50  
B 51  2 n GLY . 51  B 51  
B 52  2 n GLU . 52  B 52  
B 53  2 n ALA . 53  B 53  
B 54  2 n SER . 54  B 54  
B 55  2 n ASP . 55  B 55  
B 56  2 n LYS . 56  B 56  
B 57  2 n CYS . 57  B 57  
B 58  2 n GLN . 58  B 58  
B 59  2 n ARG . 59  B 59  
B 60  2 n GLU . 60  B 60  
B 61  2 n LYS . 61  B 61  
B 62  2 n ARG . 62  B 62  
B 63  2 n LYS . 63  B 63  
B 64  2 n THR . 64  B 64  
B 65  2 n ILE . 65  B 65  
B 66  2 n ASN . 66  B 66  
B 67  2 n GLY . 67  B 67  
B 68  2 n ASP . 68  B 68  
B 69  2 n ASP . 69  B 69  
B 70  2 n LEU . 70  B 70  
B 71  2 n LEU . 71  B 71  
B 72  2 n TRP . 72  B 72  
B 73  2 n ALA . 73  B 73  
B 74  2 n MET . 74  B 74  
B 75  2 n THR . 75  B 75  
B 76  2 n THR . 76  B 76  
B 77  2 n LEU . 77  B 77  
B 78  2 n GLY . 78  B 78  
B 79  2 n PHE . 79  B 79  
B 80  2 n GLU . 80  B 80  
B 81  2 n VAL . 81  B 81  
B 82  2 n TYR . 82  B 82  
B 83  2 n VAL . 83  B 83  
B 84  2 n ALA . 84  B 84  
B 85  2 n PRO . 85  B 85  
B 86  2 n LEU . 86  B 86  
B 87  2 n LYS . 87  B 87  
B 88  2 n ALA . 88  B 88  
B 89  2 n TYR . 89  B 89  
B 90  2 n LEU . 90  B 90  
B 91  2 n ASN . 91  B 91  
B 92  2 n ARG . 92  B 92  
B 93  2 n TYR . 93  B 93  
B 94  2 n ARG . 94  B 94  
B 95  2 n GLU . 95  B 95  
C 1   3 n HIS . 1   C 1   
C 2   3 n ALA . 2   C 2   
C 3   3 n VAL . 3   C 3   
C 4   3 n ALA . 4   C 4   
C 5   3 n GLU . 5   C 5   
C 6   3 n GLU . 6   C 6   
C 7   3 n GLU . 7   C 7   
C 8   3 n GLU . 8   C 8   
C 9   3 n ALA . 9   C 9   
C 10  3 n GLU . 10  C 10  
C 11  3 n ALA . 11  C 11  
C 12  3 n GLN . 12  C 12  
C 13  3 n PRO . 13  C 13  
C 14  3 n LEU . 14  C 14  
C 15  3 n GLN . 15  C 15  
C 16  3 n THR . 16  C 16  
C 17  3 n ALA . 17  C 17  
C 18  3 n LEU . 18  C 18  
C 19  3 n PRO . 19  C 19  
C 20  3 n LEU . 20  C 20  
C 21  3 n GLY . 21  C 21  
C 22  3 n ARG . 22  C 22  
C 23  3 n VAL . 23  C 23  
C 24  3 n LYS . 24  C 24  
C 25  3 n ARG . 25  C 25  
C 26  3 n ILE . 26  C 26  
C 27  3 n MET . 27  C 27  
C 28  3 n ARG . 28  C 28  
C 29  3 n VAL . 29  C 29  
C 30  3 n ASP . 30  C 30  
C 31  3 n SER . 31  C 31  
C 32  3 n GLU . 32  C 32  
C 33  3 n VAL . 33  C 33  
C 34  3 n LYS . 34  C 34  
C 35  3 n LYS . 35  C 35  
C 36  3 n VAL . 36  C 36  
C 37  3 n THR . 37  C 37  
C 38  3 n ALA . 38  C 38  
C 39  3 n GLU . 39  C 39  
C 40  3 n ALA . 40  C 40  
C 41  3 n SER . 41  C 41  
C 42  3 n LEU . 42  C 42  
C 43  3 n LEU . 43  C 43  
C 44  3 n ILE . 44  C 44  
C 45  3 n ALA . 45  C 45  
C 46  3 n ALA . 46  C 46  
C 47  3 n ALA . 47  C 47  
C 48  3 n THR . 48  C 48  
C 49  3 n GLU . 49  C 49  
C 50  3 n LEU . 50  C 50  
C 51  3 n PHE . 51  C 51  
C 52  3 n LEU . 52  C 52  
C 53  3 n GLY . 53  C 53  
C 54  3 n THR . 54  C 54  
C 55  3 n LEU . 55  C 55  
C 56  3 n ALA . 56  C 56  
C 57  3 n ALA . 57  C 57  
C 58  3 n GLY . 58  C 58  
C 59  3 n ALA . 59  C 59  
C 60  3 n HIS . 60  C 60  
C 61  3 n THR . 61  C 61  
C 62  3 n ALA . 62  C 62  
C 63  3 n ALA . 63  C 63  
C 64  3 n SER . 64  C 64  
C 65  3 n GLN . 65  C 65  
C 66  3 n GLY . 66  C 66  
C 67  3 n GLY . 67  C 67  
C 68  3 n ARG . 68  C 68  
C 69  3 n ARG . 69  C 69  
C 70  3 n THR . 70  C 70  
C 71  3 n VAL . 71  C 71  
C 72  3 n ARG . 72  C 72  
C 73  3 n ALA . 73  C 73  
C 74  3 n ALA . 74  C 74  
C 75  3 n HIS . 75  C 75  
C 76  3 n VAL . 76  C 76  
C 77  3 n ARG . 77  C 77  
C 78  3 n ALA . 78  C 78  
C 79  3 n ALA . 79  C 79  
C 80  3 n VAL . 80  C 80  
C 81  3 n ARG . 81  C 81  
C 82  3 n ALA . 82  C 82  
C 83  3 n HIS . 83  C 83  
C 84  3 n ARG . 84  C 84  
C 85  3 n PRO . 85  C 85  
C 86  3 n THR . 86  C 86  
C 87  3 n ALA . 87  C 87  
C 88  3 n ASP . 88  C 88  
C 89  3 n PHE . 89  C 89  
C 90  3 n LEU . 90  C 90  
C 91  3 n LEU . 91  C 91  
C 92  3 n ASP . 92  C 92  
C 93  3 n CYS . 93  C 93  
C 94  3 n LEU . 94  C 94  
C 95  3 n PRO . 95  C 95  
C 96  3 n ALA . 96  C 96  
C 97  3 n ALA . 97  C 97  
C 98  3 n ALA . 98  C 98  
C 99  3 n GLU . 99  C 99  
C 100 3 n ALA . 100 C 100 
C 101 3 n ALA . 101 C 101 
C 102 3 n PRO . 102 C 102 
C 103 3 n ARG . 103 C 103 
C 104 3 n VAL . 104 C 104 
C 105 3 n ALA . 105 C 105 
C 106 3 n ARG . 106 C 106 
D 1   4 n DC  . 1   D 1   
D 2   4 n DA  . 2   D 2   
D 3   4 n DC  . 3   D 3   
D 4   4 n DG  . 4   D 4   
D 5   4 n DC  . 5   D 5   
D 6   4 n DA  . 6   D 6   
D 7   4 n DC  . 7   D 7   
D 8   4 n DC  . 8   D 8   
D 9   4 n DA  . 9   D 9   
D 10  4 n DG  . 10  D 10  
D 11  4 n DA  . 11  D 11  
D 12  4 n DC  . 12  D 12  
D 13  4 n DC  . 13  D 13  
D 14  4 n DA  . 14  D 14  
D 15  4 n DC  . 15  D 15  
D 16  4 n DA  . 16  D 16  
D 17  4 n DC  . 17  D 17  
D 18  4 n DC  . 18  D 18  
D 19  4 n DA  . 19  D 19  
D 20  4 n DG  . 20  D 20  
D 21  4 n DA  . 21  D 21  
D 22  4 n DA  . 22  D 22  
D 23  4 n DA  . 23  D 23  
D 24  4 n DC  . 24  D 24  
D 25  4 n DA  . 25  D 25  
D 26  4 n DA  . 26  D 26  
D 27  4 n DA  . 27  D 27  
D 28  4 n DC  . 28  D 28  
D 29  4 n DA  . 29  D 29  
D 30  4 n DA  . 30  D 30  
D 31  4 n DA  . 31  D 31  
E 1   5 n DT  . 1   E 1   
E 2   5 n DT  . 2   E 2   
E 3   5 n DT  . 3   E 3   
E 4   5 n DG  . 4   E 4   
E 5   5 n DT  . 5   E 5   
E 6   5 n DT  . 6   E 6   
E 7   5 n DT  . 7   E 7   
E 8   5 n DG  . 8   E 8   
E 9   5 n DT  . 9   E 9   
E 10  5 n DT  . 10  E 10  
E 11  5 n DT  . 11  E 11  
E 12  5 n DC  . 12  E 12  
E 13  5 n DT  . 13  E 13  
E 14  5 n DG  . 14  E 14  
E 15  5 n DG  . 15  E 15  
E 16  5 n DT  . 16  E 16  
E 17  5 n DG  . 17  E 17  
E 18  5 n DT  . 18  E 18  
E 19  5 n DG  . 19  E 19  
E 20  5 n DG  . 20  E 20  
E 21  5 n DT  . 21  E 21  
E 22  5 n DC  . 22  E 22  
E 23  5 n DT  . 23  E 23  
E 24  5 n DG  . 24  E 24  
E 25  5 n DG  . 25  E 25  
E 26  5 n DT  . 26  E 26  
E 27  5 n DG  . 27  E 27  
E 28  5 n DC  . 28  E 28  
E 29  5 n DG  . 29  E 29  
E 30  5 n DT  . 30  E 30  
E 31  5 n DG  . 31  E 31  
#
_software.classification other
_software.date           ?
_software.description    "Structure prediction"
_software.name           AlphaFold
_software.pdbx_ordinal   1
_software.type           package
_software.version        "AlphaFold-beta-20231127 (927599d6-1efe-4fa9-85d2-a29f909d212e @ 2024-12-16 01:28:37)"
#
loop_
_struct_asym.entity_id
_struct_asym.id
1 A 
2 B 
3 C 
4 D 
5 E 
#
loop_
_atom_site.group_PDB
_atom_site.id
_atom_site.type_symbol
_atom_site.label_atom_id
_atom_site.label_alt_id
_atom_site.label_comp_id
_atom_site.label_asym_id
_atom_site.label_entity_id
_atom_site.label_seq_id
_atom_site.pdbx_PDB_ins_code
_atom_site.Cartn_x
_atom_site.Cartn_y
_atom_site.Cartn_z
_atom_site.occupancy
_atom_site.B_iso_or_equiv
_atom_site.auth_seq_id
_atom_site.auth_asym_id
_atom_site.pdbx_PDB_model_num
ATOM 1    N N     . MET A 1 1   ? -35.214 52.037  -11.755 1.00 20.02 1   A 1 
ATOM 2    C CA    . MET A 1 1   ? -34.108 51.147  -12.167 1.00 20.31 1   A 1 
ATOM 3    C C     . MET A 1 1   ? -34.382 49.740  -11.618 1.00 22.39 1   A 1 
ATOM 4    O O     . MET A 1 1   ? -34.046 49.499  -10.459 1.00 18.16 1   A 1 
ATOM 5    C CB    . MET A 1 1   ? -32.758 51.662  -11.640 1.00 18.77 1   A 1 
ATOM 6    C CG    . MET A 1 1   ? -32.300 52.966  -12.309 1.00 15.37 1   A 1 
ATOM 7    S SD    . MET A 1 1   ? -30.738 53.550  -11.607 1.00 13.34 1   A 1 
ATOM 8    C CE    . MET A 1 1   ? -30.332 54.878  -12.762 1.00 12.24 1   A 1 
ATOM 9    N N     . PRO A 1 2   ? -35.053 48.802  -12.335 1.00 22.83 2   A 1 
ATOM 10   C CA    . PRO A 1 2   ? -35.500 47.534  -11.769 1.00 24.39 2   A 1 
ATOM 11   C C     . PRO A 1 2   ? -34.320 46.554  -11.686 1.00 25.14 2   A 1 
ATOM 12   O O     . PRO A 1 2   ? -33.712 46.216  -12.698 1.00 22.43 2   A 1 
ATOM 13   C CB    . PRO A 1 2   ? -36.626 47.064  -12.698 1.00 22.68 2   A 1 
ATOM 14   C CG    . PRO A 1 2   ? -36.230 47.645  -14.054 1.00 21.33 2   A 1 
ATOM 15   C CD    . PRO A 1 2   ? -35.518 48.965  -13.693 1.00 22.62 2   A 1 
ATOM 16   N N     . ARG A 1 3   ? -33.982 46.062  -10.455 1.00 24.10 3   A 1 
ATOM 17   C CA    . ARG A 1 3   ? -32.928 45.063  -10.243 1.00 24.60 3   A 1 
ATOM 18   C C     . ARG A 1 3   ? -33.448 43.690  -10.689 1.00 24.34 3   A 1 
ATOM 19   O O     . ARG A 1 3   ? -34.359 43.153  -10.075 1.00 22.25 3   A 1 
ATOM 20   C CB    . ARG A 1 3   ? -32.480 45.043  -8.771  1.00 23.86 3   A 1 
ATOM 21   C CG    . ARG A 1 3   ? -31.568 46.229  -8.402  1.00 20.99 3   A 1 
ATOM 22   C CD    . ARG A 1 3   ? -31.111 46.122  -6.934  1.00 19.57 3   A 1 
ATOM 23   N NE    . ARG A 1 3   ? -30.140 47.160  -6.575  1.00 17.99 3   A 1 
ATOM 24   C CZ    . ARG A 1 3   ? -29.578 47.341  -5.380  1.00 16.35 3   A 1 
ATOM 25   N NH1   . ARG A 1 3   ? -29.894 46.586  -4.357  1.00 15.45 3   A 1 
ATOM 26   N NH2   . ARG A 1 3   ? -28.709 48.279  -5.197  1.00 13.86 3   A 1 
ATOM 27   N N     . CYS A 1 4   ? -32.889 43.112  -11.749 1.00 27.32 4   A 1 
ATOM 28   C CA    . CYS A 1 4   ? -33.238 41.779  -12.238 1.00 30.40 4   A 1 
ATOM 29   C C     . CYS A 1 4   ? -32.653 40.709  -11.302 1.00 30.02 4   A 1 
ATOM 30   O O     . CYS A 1 4   ? -31.445 40.516  -11.266 1.00 28.42 4   A 1 
ATOM 31   C CB    . CYS A 1 4   ? -32.752 41.631  -13.678 1.00 29.69 4   A 1 
ATOM 32   S SG    . CYS A 1 4   ? -33.488 40.138  -14.432 1.00 26.14 4   A 1 
ATOM 33   N N     . ASN A 1 5   ? -33.522 40.022  -10.541 1.00 27.14 5   A 1 
ATOM 34   C CA    . ASN A 1 5   ? -33.145 39.100  -9.454  1.00 28.68 5   A 1 
ATOM 35   C C     . ASN A 1 5   ? -32.669 37.700  -9.892  1.00 27.95 5   A 1 
ATOM 36   O O     . ASN A 1 5   ? -32.414 36.871  -9.027  1.00 26.13 5   A 1 
ATOM 37   C CB    . ASN A 1 5   ? -34.353 38.970  -8.500  1.00 27.96 5   A 1 
ATOM 38   C CG    . ASN A 1 5   ? -34.336 39.899  -7.308  1.00 24.26 5   A 1 
ATOM 39   O OD1   . ASN A 1 5   ? -33.384 40.611  -7.019  1.00 23.98 5   A 1 
ATOM 40   N ND2   . ASN A 1 5   ? -35.404 39.926  -6.539  1.00 24.12 5   A 1 
ATOM 41   N N     . LYS A 1 6   ? -32.642 37.366  -11.194 1.00 25.06 6   A 1 
ATOM 42   C CA    . LYS A 1 6   ? -32.875 35.986  -11.649 1.00 27.05 6   A 1 
ATOM 43   C C     . LYS A 1 6   ? -31.717 34.992  -11.490 1.00 26.29 6   A 1 
ATOM 44   O O     . LYS A 1 6   ? -31.977 33.788  -11.582 1.00 23.95 6   A 1 
ATOM 45   C CB    . LYS A 1 6   ? -33.375 35.994  -13.103 1.00 26.26 6   A 1 
ATOM 46   C CG    . LYS A 1 6   ? -34.789 35.409  -13.199 1.00 23.95 6   A 1 
ATOM 47   C CD    . LYS A 1 6   ? -35.220 35.273  -14.661 1.00 22.53 6   A 1 
ATOM 48   C CE    . LYS A 1 6   ? -36.654 34.762  -14.751 1.00 20.14 6   A 1 
ATOM 49   N NZ    . LYS A 1 6   ? -37.079 34.487  -16.151 1.00 18.31 6   A 1 
ATOM 50   N N     . CYS A 1 7   ? -30.481 35.416  -11.319 1.00 28.55 7   A 1 
ATOM 51   C CA    . CYS A 1 7   ? -29.332 34.518  -11.369 1.00 29.98 7   A 1 
ATOM 52   C C     . CYS A 1 7   ? -29.195 33.697  -10.075 1.00 28.62 7   A 1 
ATOM 53   O O     . CYS A 1 7   ? -28.385 34.019  -9.211  1.00 27.05 7   A 1 
ATOM 54   C CB    . CYS A 1 7   ? -28.064 35.299  -11.729 1.00 29.68 7   A 1 
ATOM 55   S SG    . CYS A 1 7   ? -28.293 36.155  -13.330 1.00 28.23 7   A 1 
ATOM 56   N N     . LEU A 1 8   ? -30.026 32.638  -9.943  1.00 24.73 8   A 1 
ATOM 57   C CA    . LEU A 1 8   ? -29.863 31.620  -8.901  1.00 27.90 8   A 1 
ATOM 58   C C     . LEU A 1 8   ? -28.547 30.869  -9.140  1.00 27.02 8   A 1 
ATOM 59   O O     . LEU A 1 8   ? -28.282 30.415  -10.248 1.00 24.92 8   A 1 
ATOM 60   C CB    . LEU A 1 8   ? -31.065 30.664  -8.886  1.00 26.78 8   A 1 
ATOM 61   C CG    . LEU A 1 8   ? -32.300 31.229  -8.165  1.00 24.35 8   A 1 
ATOM 62   C CD1   . LEU A 1 8   ? -33.549 30.418  -8.533  1.00 25.84 8   A 1 
ATOM 63   C CD2   . LEU A 1 8   ? -32.137 31.194  -6.644  1.00 27.70 8   A 1 
ATOM 64   N N     . SER A 1 9   ? -27.769 30.734  -8.088  1.00 30.01 9   A 1 
ATOM 65   C CA    . SER A 1 9   ? -26.490 30.033  -8.075  1.00 34.71 9   A 1 
ATOM 66   C C     . SER A 1 9   ? -26.709 28.525  -8.183  1.00 34.45 9   A 1 
ATOM 67   O O     . SER A 1 9   ? -26.970 27.865  -7.174  1.00 32.33 9   A 1 
ATOM 68   C CB    . SER A 1 9   ? -25.744 30.388  -6.786  1.00 33.22 9   A 1 
ATOM 69   O OG    . SER A 1 9   ? -26.563 30.085  -5.664  1.00 31.52 9   A 1 
ATOM 70   N N     . GLU A 1 10  ? -26.620 27.957  -9.378  1.00 28.80 10  A 1 
ATOM 71   C CA    . GLU A 1 10  ? -26.516 26.509  -9.542  1.00 31.76 10  A 1 
ATOM 72   C C     . GLU A 1 10  ? -25.215 26.005  -8.899  1.00 30.36 10  A 1 
ATOM 73   O O     . GLU A 1 10  ? -24.158 26.628  -9.015  1.00 27.99 10  A 1 
ATOM 74   C CB    . GLU A 1 10  ? -26.638 26.095  -11.017 1.00 30.33 10  A 1 
ATOM 75   C CG    . GLU A 1 10  ? -28.083 26.245  -11.533 1.00 28.55 10  A 1 
ATOM 76   C CD    . GLU A 1 10  ? -28.279 25.690  -12.948 1.00 28.25 10  A 1 
ATOM 77   O OE1   . GLU A 1 10  ? -29.367 25.120  -13.186 1.00 27.80 10  A 1 
ATOM 78   O OE2   . GLU A 1 10  ? -27.365 25.848  -13.782 1.00 30.36 10  A 1 
ATOM 79   N N     . ASN A 1 11  ? -25.314 24.887  -8.172  1.00 34.75 11  A 1 
ATOM 80   C CA    . ASN A 1 11  ? -24.187 24.300  -7.452  1.00 38.10 11  A 1 
ATOM 81   C C     . ASN A 1 11  ? -23.189 23.657  -8.429  1.00 36.23 11  A 1 
ATOM 82   O O     . ASN A 1 11  ? -23.293 22.472  -8.756  1.00 33.42 11  A 1 
ATOM 83   C CB    . ASN A 1 11  ? -24.719 23.268  -6.433  1.00 35.27 11  A 1 
ATOM 84   C CG    . ASN A 1 11  ? -25.080 23.862  -5.079  1.00 30.65 11  A 1 
ATOM 85   O OD1   . ASN A 1 11  ? -24.440 24.753  -4.562  1.00 31.78 11  A 1 
ATOM 86   N ND2   . ASN A 1 11  ? -26.086 23.331  -4.428  1.00 32.38 11  A 1 
ATOM 87   N N     . ASP A 1 12  ? -22.171 24.388  -8.806  1.00 37.09 12  A 1 
ATOM 88   C CA    . ASP A 1 12  ? -21.100 23.988  -9.743  1.00 40.64 12  A 1 
ATOM 89   C C     . ASP A 1 12  ? -20.174 22.860  -9.247  1.00 38.61 12  A 1 
ATOM 90   O O     . ASP A 1 12  ? -19.238 22.469  -9.945  1.00 36.02 12  A 1 
ATOM 91   C CB    . ASP A 1 12  ? -20.274 25.238  -10.114 1.00 37.36 12  A 1 
ATOM 92   C CG    . ASP A 1 12  ? -20.663 25.881  -11.451 1.00 32.51 12  A 1 
ATOM 93   O OD1   . ASP A 1 12  ? -21.165 25.148  -12.329 1.00 32.22 12  A 1 
ATOM 94   O OD2   . ASP A 1 12  ? -20.381 27.093  -11.580 1.00 32.36 12  A 1 
ATOM 95   N N     . SER A 1 13  ? -20.435 22.282  -8.076  1.00 29.36 13  A 1 
ATOM 96   C CA    . SER A 1 13  ? -19.549 21.260  -7.477  1.00 33.07 13  A 1 
ATOM 97   C C     . SER A 1 13  ? -19.356 19.993  -8.329  1.00 32.48 13  A 1 
ATOM 98   O O     . SER A 1 13  ? -18.378 19.267  -8.145  1.00 29.92 13  A 1 
ATOM 99   C CB    . SER A 1 13  ? -20.086 20.863  -6.099  1.00 31.54 13  A 1 
ATOM 100  O OG    . SER A 1 13  ? -21.358 20.262  -6.199  1.00 29.30 13  A 1 
ATOM 101  N N     . ALA A 1 14  ? -20.277 19.724  -9.266  1.00 30.74 14  A 1 
ATOM 102  C CA    . ALA A 1 14  ? -20.192 18.586  -10.175 1.00 33.36 14  A 1 
ATOM 103  C C     . ALA A 1 14  ? -19.195 18.788  -11.338 1.00 33.12 14  A 1 
ATOM 104  O O     . ALA A 1 14  ? -18.879 17.825  -12.045 1.00 30.89 14  A 1 
ATOM 105  C CB    . ALA A 1 14  ? -21.605 18.275  -10.678 1.00 30.95 14  A 1 
ATOM 106  N N     . SER A 1 15  ? -18.716 20.006  -11.565 1.00 32.30 15  A 1 
ATOM 107  C CA    . SER A 1 15  ? -17.871 20.332  -12.719 1.00 35.46 15  A 1 
ATOM 108  C C     . SER A 1 15  ? -16.424 19.866  -12.557 1.00 35.31 15  A 1 
ATOM 109  O O     . SER A 1 15  ? -15.839 19.358  -13.523 1.00 33.83 15  A 1 
ATOM 110  C CB    . SER A 1 15  ? -17.942 21.836  -13.013 1.00 34.30 15  A 1 
ATOM 111  O OG    . SER A 1 15  ? -17.339 22.595  -11.985 1.00 31.80 15  A 1 
ATOM 112  N N     . GLU A 1 16  ? -15.865 19.940  -11.348 1.00 30.40 16  A 1 
ATOM 113  C CA    . GLU A 1 16  ? -14.451 19.619  -11.097 1.00 33.08 16  A 1 
ATOM 114  C C     . GLU A 1 16  ? -14.127 18.134  -11.359 1.00 32.10 16  A 1 
ATOM 115  O O     . GLU A 1 16  ? -13.119 17.831  -12.004 1.00 30.05 16  A 1 
ATOM 116  C CB    . GLU A 1 16  ? -14.050 19.981  -9.655  1.00 32.33 16  A 1 
ATOM 117  C CG    . GLU A 1 16  ? -13.912 21.499  -9.427  1.00 29.37 16  A 1 
ATOM 118  C CD    . GLU A 1 16  ? -13.245 21.801  -8.063  1.00 28.19 16  A 1 
ATOM 119  O OE1   . GLU A 1 16  ? -12.445 22.754  -7.999  1.00 27.27 16  A 1 
ATOM 120  O OE2   . GLU A 1 16  ? -13.501 21.044  -7.092  1.00 28.83 16  A 1 
ATOM 121  N N     . ASP A 1 17  ? -15.007 17.210  -10.939 1.00 32.74 17  A 1 
ATOM 122  C CA    . ASP A 1 17  ? -14.796 15.776  -11.184 1.00 36.34 17  A 1 
ATOM 123  C C     . ASP A 1 17  ? -14.833 15.429  -12.693 1.00 35.31 17  A 1 
ATOM 124  O O     . ASP A 1 17  ? -14.110 14.533  -13.146 1.00 32.97 17  A 1 
ATOM 125  C CB    . ASP A 1 17  ? -15.835 14.935  -10.402 1.00 34.96 17  A 1 
ATOM 126  C CG    . ASP A 1 17  ? -15.405 14.479  -8.989  1.00 30.27 17  A 1 
ATOM 127  O OD1   . ASP A 1 17  ? -14.196 14.487  -8.648  1.00 29.43 17  A 1 
ATOM 128  O OD2   . ASP A 1 17  ? -16.298 14.019  -8.244  1.00 29.08 17  A 1 
ATOM 129  N N     . ARG A 1 18  ? -15.621 16.157  -13.504 1.00 30.51 18  A 1 
ATOM 130  C CA    . ARG A 1 18  ? -15.640 15.967  -14.960 1.00 32.69 18  A 1 
ATOM 131  C C     . ARG A 1 18  ? -14.349 16.443  -15.630 1.00 32.22 18  A 1 
ATOM 132  O O     . ARG A 1 18  ? -13.952 15.860  -16.638 1.00 29.95 18  A 1 
ATOM 133  C CB    . ARG A 1 18  ? -16.852 16.662  -15.609 1.00 31.23 18  A 1 
ATOM 134  C CG    . ARG A 1 18  ? -18.158 15.913  -15.347 1.00 28.07 18  A 1 
ATOM 135  C CD    . ARG A 1 18  ? -19.292 16.542  -16.164 1.00 27.18 18  A 1 
ATOM 136  N NE    . ARG A 1 18  ? -20.581 15.908  -15.876 1.00 25.56 18  A 1 
ATOM 137  C CZ    . ARG A 1 18  ? -21.740 16.152  -16.488 1.00 23.46 18  A 1 
ATOM 138  N NH1   . ARG A 1 18  ? -21.822 17.004  -17.474 1.00 22.23 18  A 1 
ATOM 139  N NH2   . ARG A 1 18  ? -22.825 15.563  -16.110 1.00 20.81 18  A 1 
ATOM 140  N N     . HIS A 1 19  ? -13.697 17.462  -15.098 1.00 31.23 19  A 1 
ATOM 141  C CA    . HIS A 1 19  ? -12.474 18.001  -15.690 1.00 33.47 19  A 1 
ATOM 142  C C     . HIS A 1 19  ? -11.315 17.004  -15.626 1.00 32.50 19  A 1 
ATOM 143  O O     . HIS A 1 19  ? -10.652 16.775  -16.638 1.00 30.93 19  A 1 
ATOM 144  C CB    . HIS A 1 19  ? -12.113 19.360  -15.058 1.00 32.71 19  A 1 
ATOM 145  C CG    . HIS A 1 19  ? -12.165 20.462  -16.088 1.00 29.97 19  A 1 
ATOM 146  N ND1   . HIS A 1 19  ? -11.251 20.673  -17.084 1.00 29.89 19  A 1 
ATOM 147  C CD2   . HIS A 1 19  ? -13.140 21.399  -16.244 1.00 29.27 19  A 1 
ATOM 148  C CE1   . HIS A 1 19  ? -11.656 21.714  -17.829 1.00 28.48 19  A 1 
ATOM 149  N NE2   . HIS A 1 19  ? -12.819 22.180  -17.354 1.00 27.92 19  A 1 
ATOM 150  N N     . TRP A 1 20  ? -11.140 16.335  -14.472 1.00 32.96 20  A 1 
ATOM 151  C CA    . TRP A 1 20  ? -10.098 15.318  -14.310 1.00 31.06 20  A 1 
ATOM 152  C C     . TRP A 1 20  ? -10.302 14.102  -15.219 1.00 29.93 20  A 1 
ATOM 153  O O     . TRP A 1 20  ? -9.343  13.615  -15.811 1.00 27.61 20  A 1 
ATOM 154  C CB    . TRP A 1 20  ? -10.007 14.896  -12.840 1.00 29.65 20  A 1 
ATOM 155  C CG    . TRP A 1 20  ? -9.058  15.730  -12.048 1.00 26.88 20  A 1 
ATOM 156  C CD1   . TRP A 1 20  ? -9.376  16.828  -11.332 1.00 24.58 20  A 1 
ATOM 157  C CD2   . TRP A 1 20  ? -7.599  15.567  -11.927 1.00 24.54 20  A 1 
ATOM 158  N NE1   . TRP A 1 20  ? -8.223  17.376  -10.768 1.00 22.26 20  A 1 
ATOM 159  C CE2   . TRP A 1 20  ? -7.116  16.622  -11.119 1.00 22.69 20  A 1 
ATOM 160  C CE3   . TRP A 1 20  ? -6.689  14.631  -12.442 1.00 25.42 20  A 1 
ATOM 161  C CZ2   . TRP A 1 20  ? -5.728  16.753  -10.815 1.00 25.44 20  A 1 
ATOM 162  C CZ3   . TRP A 1 20  ? -5.301  14.766  -12.132 1.00 26.04 20  A 1 
ATOM 163  C CH2   . TRP A 1 20  ? -4.840  15.809  -11.342 1.00 26.71 20  A 1 
ATOM 164  N N     . HIS A 1 21  ? -11.543 13.636  -15.382 1.00 32.32 21  A 1 
ATOM 165  C CA    . HIS A 1 21  ? -11.832 12.561  -16.331 1.00 33.57 21  A 1 
ATOM 166  C C     . HIS A 1 21  ? -11.469 12.943  -17.765 1.00 32.51 21  A 1 
ATOM 167  O O     . HIS A 1 21  ? -10.911 12.127  -18.501 1.00 30.50 21  A 1 
ATOM 168  C CB    . HIS A 1 21  ? -13.298 12.127  -16.218 1.00 32.46 21  A 1 
ATOM 169  C CG    . HIS A 1 21  ? -13.463 10.915  -15.349 1.00 29.03 21  A 1 
ATOM 170  N ND1   . HIS A 1 21  ? -12.987 9.656   -15.632 1.00 28.77 21  A 1 
ATOM 171  C CD2   . HIS A 1 21  ? -14.095 10.842  -14.142 1.00 28.67 21  A 1 
ATOM 172  C CE1   . HIS A 1 21  ? -13.322 8.846   -14.616 1.00 27.59 21  A 1 
ATOM 173  N NE2   . HIS A 1 21  ? -14.001 9.519   -13.687 1.00 26.43 21  A 1 
ATOM 174  N N     . ARG A 1 22  ? -11.759 14.183  -18.163 1.00 28.23 22  A 1 
ATOM 175  C CA    . ARG A 1 22  ? -11.527 14.627  -19.537 1.00 29.20 22  A 1 
ATOM 176  C C     . ARG A 1 22  ? -10.038 14.733  -19.873 1.00 28.11 22  A 1 
ATOM 177  O O     . ARG A 1 22  ? -9.631  14.251  -20.924 1.00 26.19 22  A 1 
ATOM 178  C CB    . ARG A 1 22  ? -12.288 15.937  -19.787 1.00 28.68 22  A 1 
ATOM 179  C CG    . ARG A 1 22  ? -12.971 15.922  -21.162 1.00 25.79 22  A 1 
ATOM 180  C CD    . ARG A 1 22  ? -13.782 17.205  -21.372 1.00 23.64 22  A 1 
ATOM 181  N NE    . ARG A 1 22  ? -14.631 17.127  -22.553 1.00 22.20 22  A 1 
ATOM 182  C CZ    . ARG A 1 22  ? -15.405 18.097  -23.030 1.00 19.60 22  A 1 
ATOM 183  N NH1   . ARG A 1 22  ? -15.458 19.268  -22.469 1.00 18.71 22  A 1 
ATOM 184  N NH2   . ARG A 1 22  ? -16.147 17.904  -24.087 1.00 17.17 22  A 1 
ATOM 185  N N     . THR A 1 23  ? -9.223  15.278  -18.973 1.00 30.01 23  A 1 
ATOM 186  C CA    . THR A 1 23  ? -7.773  15.418  -19.182 1.00 29.77 23  A 1 
ATOM 187  C C     . THR A 1 23  ? -7.061  14.067  -19.215 1.00 28.16 23  A 1 
ATOM 188  O O     . THR A 1 23  ? -6.250  13.832  -20.103 1.00 26.57 23  A 1 
ATOM 189  C CB    . THR A 1 23  ? -7.124  16.316  -18.130 1.00 28.64 23  A 1 
ATOM 190  O OG1   . THR A 1 23  ? -7.579  15.988  -16.835 1.00 28.06 23  A 1 
ATOM 191  C CG2   . THR A 1 23  ? -7.448  17.788  -18.369 1.00 30.49 23  A 1 
ATOM 192  N N     . ALA A 1 24  ? -7.424  13.123  -18.324 1.00 30.41 24  A 1 
ATOM 193  C CA    . ALA A 1 24  ? -6.841  11.779  -18.321 1.00 29.27 24  A 1 
ATOM 194  C C     . ALA A 1 24  ? -7.181  10.982  -19.596 1.00 28.91 24  A 1 
ATOM 195  O O     . ALA A 1 24  ? -6.341  10.243  -20.107 1.00 26.90 24  A 1 
ATOM 196  C CB    . ALA A 1 24  ? -7.312  11.041  -17.069 1.00 28.08 24  A 1 
ATOM 197  N N     . THR A 1 25  ? -8.404  11.147  -20.130 1.00 30.72 25  A 1 
ATOM 198  C CA    . THR A 1 25  ? -8.826  10.444  -21.355 1.00 30.02 25  A 1 
ATOM 199  C C     . THR A 1 25  ? -8.145  11.026  -22.602 1.00 29.18 25  A 1 
ATOM 200  O O     . THR A 1 25  ? -7.751  10.269  -23.482 1.00 27.18 25  A 1 
ATOM 201  C CB    . THR A 1 25  ? -10.349 10.463  -21.538 1.00 29.19 25  A 1 
ATOM 202  O OG1   . THR A 1 25  ? -11.023 10.231  -20.329 1.00 26.85 25  A 1 
ATOM 203  C CG2   . THR A 1 25  ? -10.810 9.360   -22.482 1.00 28.33 25  A 1 
ATOM 204  N N     . LEU A 1 26  ? -7.973  12.348  -22.657 1.00 29.50 26  A 1 
ATOM 205  C CA    . LEU A 1 26  ? -7.284  13.009  -23.771 1.00 30.48 26  A 1 
ATOM 206  C C     . LEU A 1 26  ? -5.813  12.581  -23.872 1.00 29.69 26  A 1 
ATOM 207  O O     . LEU A 1 26  ? -5.341  12.316  -24.978 1.00 27.47 26  A 1 
ATOM 208  C CB    . LEU A 1 26  ? -7.413  14.528  -23.625 1.00 28.14 26  A 1 
ATOM 209  C CG    . LEU A 1 26  ? -8.765  15.084  -24.105 1.00 24.33 26  A 1 
ATOM 210  C CD1   . LEU A 1 26  ? -8.959  16.511  -23.608 1.00 24.00 26  A 1 
ATOM 211  C CD2   . LEU A 1 26  ? -8.864  15.090  -25.629 1.00 25.47 26  A 1 
ATOM 212  N N     . PHE A 1 27  ? -5.134  12.414  -22.741 1.00 29.44 27  A 1 
ATOM 213  C CA    . PHE A 1 27  ? -3.722  11.999  -22.713 1.00 28.64 27  A 1 
ATOM 214  C C     . PHE A 1 27  ? -3.498  10.613  -23.338 1.00 28.81 27  A 1 
ATOM 215  O O     . PHE A 1 27  ? -2.504  10.398  -24.015 1.00 25.99 27  A 1 
ATOM 216  C CB    . PHE A 1 27  ? -3.222  12.038  -21.263 1.00 26.44 27  A 1 
ATOM 217  C CG    . PHE A 1 27  ? -1.871  12.715  -21.120 1.00 22.48 27  A 1 
ATOM 218  C CD1   . PHE A 1 27  ? -0.690  11.985  -21.276 1.00 20.93 27  A 1 
ATOM 219  C CD2   . PHE A 1 27  ? -1.816  14.087  -20.844 1.00 20.61 27  A 1 
ATOM 220  C CE1   . PHE A 1 27  ? 0.552   12.614  -21.143 1.00 19.79 27  A 1 
ATOM 221  C CE2   . PHE A 1 27  ? -0.574  14.720  -20.703 1.00 19.58 27  A 1 
ATOM 222  C CZ    . PHE A 1 27  ? 0.612   13.984  -20.850 1.00 20.27 27  A 1 
ATOM 223  N N     . MET A 1 28  ? -4.435  9.660   -23.129 1.00 33.42 28  A 1 
ATOM 224  C CA    . MET A 1 28  ? -4.309  8.315   -23.714 1.00 33.48 28  A 1 
ATOM 225  C C     . MET A 1 28  ? -4.510  8.305   -25.233 1.00 34.56 28  A 1 
ATOM 226  O O     . MET A 1 28  ? -3.809  7.580   -25.922 1.00 32.00 28  A 1 
ATOM 227  C CB    . MET A 1 28  ? -5.287  7.330   -23.049 1.00 31.34 28  A 1 
ATOM 228  C CG    . MET A 1 28  ? -4.757  6.842   -21.693 1.00 27.62 28  A 1 
ATOM 229  S SD    . MET A 1 28  ? -5.239  5.130   -21.304 1.00 25.85 28  A 1 
ATOM 230  C CE    . MET A 1 28  ? -4.167  4.842   -19.884 1.00 24.52 28  A 1 
ATOM 231  N N     . ASN A 1 29  ? -5.455  9.074   -25.745 1.00 30.24 29  A 1 
ATOM 232  C CA    . ASN A 1 29  ? -5.773  9.027   -27.171 1.00 30.60 29  A 1 
ATOM 233  C C     . ASN A 1 29  ? -4.672  9.627   -28.055 1.00 29.67 29  A 1 
ATOM 234  O O     . ASN A 1 29  ? -4.373  9.056   -29.103 1.00 27.59 29  A 1 
ATOM 235  C CB    . ASN A 1 29  ? -7.129  9.688   -27.429 1.00 29.19 29  A 1 
ATOM 236  C CG    . ASN A 1 29  ? -8.312  8.788   -27.090 1.00 25.47 29  A 1 
ATOM 237  O OD1   . ASN A 1 29  ? -8.198  7.614   -26.808 1.00 25.80 29  A 1 
ATOM 238  N ND2   . ASN A 1 29  ? -9.504  9.329   -27.132 1.00 25.96 29  A 1 
ATOM 239  N N     . CYS A 1 30  ? -4.048  10.724  -27.635 1.00 37.69 30  A 1 
ATOM 240  C CA    . CYS A 1 30  ? -3.050  11.400  -28.474 1.00 38.41 30  A 1 
ATOM 241  C C     . CYS A 1 30  ? -1.777  10.568  -28.690 1.00 36.89 30  A 1 
ATOM 242  O O     . CYS A 1 30  ? -1.158  10.684  -29.739 1.00 34.38 30  A 1 
ATOM 243  C CB    . CYS A 1 30  ? -2.716  12.769  -27.876 1.00 36.22 30  A 1 
ATOM 244  S SG    . CYS A 1 30  ? -4.136  13.895  -28.037 1.00 32.38 30  A 1 
ATOM 245  N N     . VAL A 1 31  ? -1.388  9.717   -27.733 1.00 31.73 31  A 1 
ATOM 246  C CA    . VAL A 1 31  ? -0.165  8.904   -27.863 1.00 33.42 31  A 1 
ATOM 247  C C     . VAL A 1 31  ? -0.369  7.684   -28.774 1.00 32.39 31  A 1 
ATOM 248  O O     . VAL A 1 31  ? 0.582   7.222   -29.397 1.00 29.82 31  A 1 
ATOM 249  C CB    . VAL A 1 31  ? 0.375   8.496   -26.481 1.00 31.47 31  A 1 
ATOM 250  C CG1   . VAL A 1 31  ? 1.693   7.720   -26.569 1.00 29.13 31  A 1 
ATOM 251  C CG2   . VAL A 1 31  ? 0.635   9.712   -25.590 1.00 31.00 31  A 1 
ATOM 252  N N     . SER A 1 32  ? -1.598  7.144   -28.853 1.00 35.46 32  A 1 
ATOM 253  C CA    . SER A 1 32  ? -1.855  5.894   -29.583 1.00 36.89 32  A 1 
ATOM 254  C C     . SER A 1 32  ? -1.802  6.039   -31.100 1.00 35.15 32  A 1 
ATOM 255  O O     . SER A 1 32  ? -1.224  5.194   -31.780 1.00 31.75 32  A 1 
ATOM 256  C CB    . SER A 1 32  ? -3.193  5.289   -29.169 1.00 34.19 32  A 1 
ATOM 257  O OG    . SER A 1 32  ? -4.290  6.119   -29.475 1.00 32.25 32  A 1 
ATOM 258  N N     . ASN A 1 33  ? -2.403  7.091   -31.627 1.00 31.41 33  A 1 
ATOM 259  C CA    . ASN A 1 33  ? -2.401  7.334   -33.068 1.00 32.79 33  A 1 
ATOM 260  C C     . ASN A 1 33  ? -1.088  8.005   -33.451 1.00 31.34 33  A 1 
ATOM 261  O O     . ASN A 1 33  ? -0.965  9.225   -33.397 1.00 28.91 33  A 1 
ATOM 262  C CB    . ASN A 1 33  ? -3.650  8.119   -33.485 1.00 30.97 33  A 1 
ATOM 263  C CG    . ASN A 1 33  ? -4.898  7.255   -33.526 1.00 26.51 33  A 1 
ATOM 264  O OD1   . ASN A 1 33  ? -4.878  6.038   -33.455 1.00 26.23 33  A 1 
ATOM 265  N ND2   . ASN A 1 33  ? -6.052  7.864   -33.663 1.00 26.56 33  A 1 
ATOM 266  N N     . GLY A 1 34  ? -0.135  7.204   -33.856 1.00 38.32 34  A 1 
ATOM 267  C CA    . GLY A 1 34  ? 1.111   7.654   -34.474 1.00 38.50 34  A 1 
ATOM 268  C C     . GLY A 1 34  ? 0.934   8.331   -35.842 1.00 37.81 34  A 1 
ATOM 269  O O     . GLY A 1 34  ? 1.886   8.372   -36.620 1.00 35.72 34  A 1 
ATOM 270  N N     . THR A 1 35  ? -0.271  8.827   -36.156 1.00 34.15 35  A 1 
ATOM 271  C CA    . THR A 1 35  ? -0.483  9.702   -37.304 1.00 35.63 35  A 1 
ATOM 272  C C     . THR A 1 35  ? 0.313   10.975  -37.053 1.00 34.12 35  A 1 
ATOM 273  O O     . THR A 1 35  ? -0.064  11.811  -36.235 1.00 31.62 35  A 1 
ATOM 274  C CB    . THR A 1 35  ? -1.960  10.019  -37.544 1.00 33.15 35  A 1 
ATOM 275  O OG1   . THR A 1 35  ? -2.633  10.283  -36.329 1.00 30.37 35  A 1 
ATOM 276  C CG2   . THR A 1 35  ? -2.670  8.842   -38.207 1.00 31.56 35  A 1 
ATOM 277  N N     . VAL A 1 36  ? 1.419   11.083  -37.779 1.00 29.07 36  A 1 
ATOM 278  C CA    . VAL A 1 36  ? 2.167   12.324  -37.936 1.00 31.49 36  A 1 
ATOM 279  C C     . VAL A 1 36  ? 1.190   13.329  -38.523 1.00 30.44 36  A 1 
ATOM 280  O O     . VAL A 1 36  ? 0.815   13.216  -39.689 1.00 28.87 36  A 1 
ATOM 281  C CB    . VAL A 1 36  ? 3.383   12.111  -38.860 1.00 30.07 36  A 1 
ATOM 282  C CG1   . VAL A 1 36  ? 4.213   13.385  -38.992 1.00 27.99 36  A 1 
ATOM 283  C CG2   . VAL A 1 36  ? 4.298   11.009  -38.313 1.00 30.80 36  A 1 
ATOM 284  N N     . TYR A 1 37  ? 0.692   14.253  -37.712 1.00 30.65 37  A 1 
ATOM 285  C CA    . TYR A 1 37  ? -0.096  15.369  -38.212 1.00 31.83 37  A 1 
ATOM 286  C C     . TYR A 1 37  ? 0.840   16.266  -39.033 1.00 30.80 37  A 1 
ATOM 287  O O     . TYR A 1 37  ? 1.510   17.138  -38.489 1.00 29.35 37  A 1 
ATOM 288  C CB    . TYR A 1 37  ? -0.793  16.107  -37.055 1.00 30.87 37  A 1 
ATOM 289  C CG    . TYR A 1 37  ? -2.164  15.565  -36.690 1.00 30.26 37  A 1 
ATOM 290  C CD1   . TYR A 1 37  ? -3.323  16.121  -37.287 1.00 30.09 37  A 1 
ATOM 291  C CD2   . TYR A 1 37  ? -2.308  14.528  -35.757 1.00 30.64 37  A 1 
ATOM 292  C CE1   . TYR A 1 37  ? -4.602  15.642  -36.952 1.00 27.91 37  A 1 
ATOM 293  C CE2   . TYR A 1 37  ? -3.579  14.036  -35.412 1.00 26.96 37  A 1 
ATOM 294  C CZ    . TYR A 1 37  ? -4.727  14.604  -36.008 1.00 26.26 37  A 1 
ATOM 295  O OH    . TYR A 1 37  ? -5.982  14.127  -35.667 1.00 25.36 37  A 1 
ATOM 296  N N     . GLU A 1 38  ? 0.910   16.012  -40.343 1.00 29.16 38  A 1 
ATOM 297  C CA    . GLU A 1 38  ? 1.706   16.813  -41.283 1.00 32.23 38  A 1 
ATOM 298  C C     . GLU A 1 38  ? 1.250   18.274  -41.358 1.00 31.19 38  A 1 
ATOM 299  O O     . GLU A 1 38  ? 2.065   19.172  -41.480 1.00 29.83 38  A 1 
ATOM 300  C CB    . GLU A 1 38  ? 1.622   16.210  -42.706 1.00 31.71 38  A 1 
ATOM 301  C CG    . GLU A 1 38  ? 2.400   14.901  -42.886 1.00 28.67 38  A 1 
ATOM 302  C CD    . GLU A 1 38  ? 2.420   14.432  -44.350 1.00 26.79 38  A 1 
ATOM 303  O OE1   . GLU A 1 38  ? 3.468   13.871  -44.768 1.00 24.64 38  A 1 
ATOM 304  O OE2   . GLU A 1 38  ? 1.395   14.613  -45.047 1.00 26.74 38  A 1 
ATOM 305  N N     . GLU A 1 39  ? -0.080  18.503  -41.331 1.00 28.85 39  A 1 
ATOM 306  C CA    . GLU A 1 39  ? -0.646  19.713  -41.944 1.00 30.69 39  A 1 
ATOM 307  C C     . GLU A 1 39  ? -0.440  21.029  -41.198 1.00 29.04 39  A 1 
ATOM 308  O O     . GLU A 1 39  ? -0.569  22.089  -41.812 1.00 27.29 39  A 1 
ATOM 309  C CB    . GLU A 1 39  ? -2.145  19.540  -42.174 1.00 30.23 39  A 1 
ATOM 310  C CG    . GLU A 1 39  ? -2.488  18.648  -43.371 1.00 27.99 39  A 1 
ATOM 311  C CD    . GLU A 1 39  ? -3.975  18.744  -43.740 1.00 26.63 39  A 1 
ATOM 312  O OE1   . GLU A 1 39  ? -4.284  18.556  -44.936 1.00 25.20 39  A 1 
ATOM 313  O OE2   . GLU A 1 39  ? -4.803  19.018  -42.831 1.00 26.39 39  A 1 
ATOM 314  N N     . ALA A 1 40  ? -0.158  21.024  -39.901 1.00 32.37 40  A 1 
ATOM 315  C CA    . ALA A 1 40  ? -0.028  22.286  -39.166 1.00 33.81 40  A 1 
ATOM 316  C C     . ALA A 1 40  ? 1.312   22.998  -39.437 1.00 32.14 40  A 1 
ATOM 317  O O     . ALA A 1 40  ? 2.009   23.434  -38.516 1.00 30.58 40  A 1 
ATOM 318  C CB    . ALA A 1 40  ? -0.345  22.064  -37.686 1.00 32.25 40  A 1 
ATOM 319  N N     . VAL A 1 41  ? 1.664   23.130  -40.712 1.00 31.42 41  A 1 
ATOM 320  C CA    . VAL A 1 41  ? 2.756   23.966  -41.221 1.00 33.86 41  A 1 
ATOM 321  C C     . VAL A 1 41  ? 2.314   25.431  -41.159 1.00 32.10 41  A 1 
ATOM 322  O O     . VAL A 1 41  ? 1.970   26.056  -42.159 1.00 30.41 41  A 1 
ATOM 323  C CB    . VAL A 1 41  ? 3.206   23.538  -42.639 1.00 32.10 41  A 1 
ATOM 324  C CG1   . VAL A 1 41  ? 4.496   24.273  -43.030 1.00 30.19 41  A 1 
ATOM 325  C CG2   . VAL A 1 41  ? 3.482   22.040  -42.726 1.00 32.28 41  A 1 
ATOM 326  N N     . GLY A 1 42  ? 2.268   25.968  -39.961 1.00 36.94 42  A 1 
ATOM 327  C CA    . GLY A 1 42  ? 2.209   27.414  -39.780 1.00 38.57 42  A 1 
ATOM 328  C C     . GLY A 1 42  ? 3.441   28.070  -40.426 1.00 37.98 42  A 1 
ATOM 329  O O     . GLY A 1 42  ? 4.533   27.508  -40.385 1.00 36.37 42  A 1 
ATOM 330  N N     . ARG A 1 43  ? 3.268   29.261  -41.017 1.00 30.60 43  A 1 
ATOM 331  C CA    . ARG A 1 43  ? 4.285   29.934  -41.853 1.00 35.00 43  A 1 
ATOM 332  C C     . ARG A 1 43  ? 5.669   30.092  -41.208 1.00 33.77 43  A 1 
ATOM 333  O O     . ARG A 1 43  ? 6.670   29.982  -41.907 1.00 31.23 43  A 1 
ATOM 334  C CB    . ARG A 1 43  ? 3.812   31.346  -42.233 1.00 33.13 43  A 1 
ATOM 335  C CG    . ARG A 1 43  ? 2.890   31.373  -43.455 1.00 30.75 43  A 1 
ATOM 336  C CD    . ARG A 1 43  ? 2.592   32.836  -43.801 1.00 28.34 43  A 1 
ATOM 337  N NE    . ARG A 1 43  ? 1.850   32.950  -45.059 1.00 27.03 43  A 1 
ATOM 338  C CZ    . ARG A 1 43  ? 1.443   34.096  -45.616 1.00 24.92 43  A 1 
ATOM 339  N NH1   . ARG A 1 43  ? 1.649   35.251  -45.045 1.00 24.20 43  A 1 
ATOM 340  N NH2   . ARG A 1 43  ? 0.817   34.083  -46.756 1.00 23.82 43  A 1 
ATOM 341  N N     . GLU A 1 44  ? 5.714   30.453  -39.932 1.00 35.13 44  A 1 
ATOM 342  C CA    . GLU A 1 44  ? 6.981   30.575  -39.220 1.00 38.37 44  A 1 
ATOM 343  C C     . GLU A 1 44  ? 7.459   29.176  -38.855 1.00 37.85 44  A 1 
ATOM 344  O O     . GLU A 1 44  ? 6.800   28.482  -38.072 1.00 36.16 44  A 1 
ATOM 345  C CB    . GLU A 1 44  ? 6.846   31.503  -38.014 1.00 36.33 44  A 1 
ATOM 346  C CG    . GLU A 1 44  ? 6.626   32.961  -38.461 1.00 34.04 44  A 1 
ATOM 347  C CD    . GLU A 1 44  ? 6.548   33.963  -37.314 1.00 30.95 44  A 1 
ATOM 348  O OE1   . GLU A 1 44  ? 6.576   35.172  -37.624 1.00 28.97 44  A 1 
ATOM 349  O OE2   . GLU A 1 44  ? 6.418   33.529  -36.146 1.00 29.86 44  A 1 
ATOM 350  N N     . GLY A 1 45  ? 8.551   28.720  -39.444 1.00 40.70 45  A 1 
ATOM 351  C CA    . GLY A 1 45  ? 9.059   27.344  -39.402 1.00 41.25 45  A 1 
ATOM 352  C C     . GLY A 1 45  ? 9.500   26.829  -38.019 1.00 41.15 45  A 1 
ATOM 353  O O     . GLY A 1 45  ? 10.426  26.025  -37.932 1.00 39.16 45  A 1 
ATOM 354  N N     . CYS A 1 46  ? 8.880   27.299  -36.945 1.00 45.51 46  A 1 
ATOM 355  C CA    . CYS A 1 46  ? 9.109   26.861  -35.597 1.00 47.00 46  A 1 
ATOM 356  C C     . CYS A 1 46  ? 8.310   25.574  -35.358 1.00 46.87 46  A 1 
ATOM 357  O O     . CYS A 1 46  ? 7.165   25.626  -34.923 1.00 44.39 46  A 1 
ATOM 358  C CB    . CYS A 1 46  ? 8.764   28.009  -34.645 1.00 44.00 46  A 1 
ATOM 359  S SG    . CYS A 1 46  ? 9.732   27.841  -33.120 1.00 40.15 46  A 1 
ATOM 360  N N     . TRP A 1 47  ? 8.897   24.392  -35.629 1.00 55.39 47  A 1 
ATOM 361  C CA    . TRP A 1 47  ? 8.349   23.058  -35.347 1.00 53.06 47  A 1 
ATOM 362  C C     . TRP A 1 47  ? 8.285   22.789  -33.833 1.00 53.03 47  A 1 
ATOM 363  O O     . TRP A 1 47  ? 8.810   21.796  -33.312 1.00 49.07 47  A 1 
ATOM 364  C CB    . TRP A 1 47  ? 9.149   21.986  -36.084 1.00 48.79 47  A 1 
ATOM 365  C CG    . TRP A 1 47  ? 9.124   22.052  -37.583 1.00 44.61 47  A 1 
ATOM 366  C CD1   . TRP A 1 47  ? 9.908   22.827  -38.352 1.00 39.36 47  A 1 
ATOM 367  C CD2   . TRP A 1 47  ? 8.281   21.271  -38.503 1.00 42.46 47  A 1 
ATOM 368  N NE1   . TRP A 1 47  ? 9.619   22.600  -39.697 1.00 35.23 47  A 1 
ATOM 369  C CE2   . TRP A 1 47  ? 8.636   21.656  -39.818 1.00 39.15 47  A 1 
ATOM 370  C CE3   . TRP A 1 47  ? 7.287   20.298  -38.312 1.00 40.74 47  A 1 
ATOM 371  C CZ2   . TRP A 1 47  ? 8.008   21.060  -40.950 1.00 39.97 47  A 1 
ATOM 372  C CZ3   . TRP A 1 47  ? 6.669   19.708  -39.441 1.00 39.24 47  A 1 
ATOM 373  C CH2   . TRP A 1 47  ? 7.018   20.084  -40.734 1.00 40.41 47  A 1 
ATOM 374  N N     . ALA A 1 48  ? 7.677   23.714  -33.082 1.00 63.32 48  A 1 
ATOM 375  C CA    . ALA A 1 48  ? 7.518   23.569  -31.653 1.00 64.83 48  A 1 
ATOM 376  C C     . ALA A 1 48  ? 6.563   22.405  -31.376 1.00 67.36 48  A 1 
ATOM 377  O O     . ALA A 1 48  ? 5.399   22.440  -31.766 1.00 63.45 48  A 1 
ATOM 378  C CB    . ALA A 1 48  ? 7.015   24.889  -31.060 1.00 58.69 48  A 1 
ATOM 379  N N     . ARG A 1 49  ? 7.047   21.375  -30.675 1.00 68.16 49  A 1 
ATOM 380  C CA    . ARG A 1 49  ? 6.208   20.256  -30.240 1.00 70.58 49  A 1 
ATOM 381  C C     . ARG A 1 49  ? 5.012   20.794  -29.457 1.00 73.05 49  A 1 
ATOM 382  O O     . ARG A 1 49  ? 5.183   21.597  -28.539 1.00 69.30 49  A 1 
ATOM 383  C CB    . ARG A 1 49  ? 7.041   19.266  -29.420 1.00 66.44 49  A 1 
ATOM 384  C CG    . ARG A 1 49  ? 6.207   18.073  -28.935 1.00 59.01 49  A 1 
ATOM 385  C CD    . ARG A 1 49  ? 7.068   17.028  -28.229 1.00 60.17 49  A 1 
ATOM 386  N NE    . ARG A 1 49  ? 6.230   16.010  -27.601 1.00 54.60 49  A 1 
ATOM 387  C CZ    . ARG A 1 49  ? 6.555   14.774  -27.290 1.00 48.25 49  A 1 
ATOM 388  N NH1   . ARG A 1 49  ? 7.734   14.282  -27.551 1.00 46.90 49  A 1 
ATOM 389  N NH2   . ARG A 1 49  ? 5.689   14.011  -26.689 1.00 47.04 49  A 1 
ATOM 390  N N     . LEU A 1 50  ? 3.795   20.348  -29.819 1.00 75.08 50  A 1 
ATOM 391  C CA    . LEU A 1 50  ? 2.580   20.733  -29.114 1.00 76.76 50  A 1 
ATOM 392  C C     . LEU A 1 50  ? 2.598   20.223  -27.669 1.00 79.32 50  A 1 
ATOM 393  O O     . LEU A 1 50  ? 3.224   19.210  -27.350 1.00 76.47 50  A 1 
ATOM 394  C CB    . LEU A 1 50  ? 1.336   20.253  -29.872 1.00 72.46 50  A 1 
ATOM 395  C CG    . LEU A 1 50  ? 1.120   20.929  -31.238 1.00 68.41 50  A 1 
ATOM 396  C CD1   . LEU A 1 50  ? -0.079  20.312  -31.947 1.00 62.67 50  A 1 
ATOM 397  C CD2   . LEU A 1 50  ? 0.879   22.441  -31.108 1.00 64.79 50  A 1 
ATOM 398  N N     . CYS A 1 51  ? 1.911   20.935  -26.789 1.00 78.45 51  A 1 
ATOM 399  C CA    . CYS A 1 51  ? 1.746   20.557  -25.398 1.00 77.94 51  A 1 
ATOM 400  C C     . CYS A 1 51  ? 1.012   19.210  -25.297 1.00 76.86 51  A 1 
ATOM 401  O O     . CYS A 1 51  ? -0.122  19.097  -25.756 1.00 71.86 51  A 1 
ATOM 402  C CB    . CYS A 1 51  ? 0.970   21.672  -24.698 1.00 77.05 51  A 1 
ATOM 403  S SG    . CYS A 1 51  ? 0.546   21.239  -22.989 1.00 76.08 51  A 1 
ATOM 404  N N     . ASP A 1 52  ? 1.592   18.236  -24.609 1.00 81.01 52  A 1 
ATOM 405  C CA    . ASP A 1 52  ? 0.983   16.932  -24.378 1.00 77.99 52  A 1 
ATOM 406  C C     . ASP A 1 52  ? -0.306  17.023  -23.522 1.00 76.96 52  A 1 
ATOM 407  O O     . ASP A 1 52  ? -1.133  16.116  -23.546 1.00 72.17 52  A 1 
ATOM 408  C CB    . ASP A 1 52  ? 2.005   15.986  -23.714 1.00 75.16 52  A 1 
ATOM 409  C CG    . ASP A 1 52  ? 3.282   15.681  -24.532 1.00 72.74 52  A 1 
ATOM 410  O OD1   . ASP A 1 52  ? 3.214   15.483  -25.768 1.00 66.56 52  A 1 
ATOM 411  O OD2   . ASP A 1 52  ? 4.362   15.597  -23.919 1.00 68.30 52  A 1 
ATOM 412  N N     . GLY A 1 53  ? -0.503  18.102  -22.767 1.00 76.70 53  A 1 
ATOM 413  C CA    . GLY A 1 53  ? -1.685  18.324  -21.927 1.00 73.16 53  A 1 
ATOM 414  C C     . GLY A 1 53  ? -2.903  18.872  -22.678 1.00 72.48 53  A 1 
ATOM 415  O O     . GLY A 1 53  ? -4.016  18.403  -22.461 1.00 67.76 53  A 1 
ATOM 416  N N     . CYS A 1 54  ? -2.727  19.876  -23.549 1.00 75.53 54  A 1 
ATOM 417  C CA    . CYS A 1 54  ? -3.831  20.506  -24.275 1.00 75.34 54  A 1 
ATOM 418  C C     . CYS A 1 54  ? -3.837  20.227  -25.784 1.00 74.83 54  A 1 
ATOM 419  O O     . CYS A 1 54  ? -4.836  20.516  -26.437 1.00 67.65 54  A 1 
ATOM 420  C CB    . CYS A 1 54  ? -3.848  22.010  -23.988 1.00 71.82 54  A 1 
ATOM 421  S SG    . CYS A 1 54  ? -2.387  22.859  -24.678 1.00 72.75 54  A 1 
ATOM 422  N N     . CYS A 1 55  ? -2.750  19.720  -26.355 1.00 74.86 55  A 1 
ATOM 423  C CA    . CYS A 1 55  ? -2.568  19.393  -27.771 1.00 72.76 55  A 1 
ATOM 424  C C     . CYS A 1 55  ? -2.843  20.558  -28.744 1.00 74.47 55  A 1 
ATOM 425  O O     . CYS A 1 55  ? -3.064  20.328  -29.925 1.00 68.62 55  A 1 
ATOM 426  C CB    . CYS A 1 55  ? -3.354  18.115  -28.115 1.00 68.47 55  A 1 
ATOM 427  S SG    . CYS A 1 55  ? -2.882  16.745  -27.002 1.00 61.88 55  A 1 
ATOM 428  N N     . THR A 1 56  ? -2.837  21.793  -28.256 1.00 75.72 56  A 1 
ATOM 429  C CA    . THR A 1 56  ? -3.202  22.973  -29.043 1.00 76.86 56  A 1 
ATOM 430  C C     . THR A 1 56  ? -2.134  24.070  -29.046 1.00 79.79 56  A 1 
ATOM 431  O O     . THR A 1 56  ? -1.990  24.790  -30.029 1.00 74.89 56  A 1 
ATOM 432  C CB    . THR A 1 56  ? -4.520  23.585  -28.557 1.00 72.48 56  A 1 
ATOM 433  O OG1   . THR A 1 56  ? -4.472  23.829  -27.164 1.00 66.62 56  A 1 
ATOM 434  C CG2   . THR A 1 56  ? -5.719  22.682  -28.820 1.00 67.90 56  A 1 
ATOM 435  N N     . VAL A 1 57  ? -1.397  24.212  -27.954 1.00 78.63 57  A 1 
ATOM 436  C CA    . VAL A 1 57  ? -0.415  25.282  -27.755 1.00 78.73 57  A 1 
ATOM 437  C C     . VAL A 1 57  ? 1.002   24.699  -27.812 1.00 80.46 57  A 1 
ATOM 438  O O     . VAL A 1 57  ? 1.215   23.606  -27.268 1.00 77.14 57  A 1 
ATOM 439  C CB    . VAL A 1 57  ? -0.674  26.030  -26.434 1.00 74.91 57  A 1 
ATOM 440  C CG1   . VAL A 1 57  ? 0.266   27.228  -26.247 1.00 66.80 57  A 1 
ATOM 441  C CG2   . VAL A 1 57  ? -2.107  26.570  -26.373 1.00 70.98 57  A 1 
ATOM 442  N N     . PRO A 1 58  ? 1.990   25.392  -28.421 1.00 74.47 58  A 1 
ATOM 443  C CA    . PRO A 1 58  ? 3.387   24.973  -28.365 1.00 74.03 58  A 1 
ATOM 444  C C     . PRO A 1 58  ? 3.884   24.788  -26.926 1.00 74.81 58  A 1 
ATOM 445  O O     . PRO A 1 58  ? 3.600   25.599  -26.045 1.00 75.08 58  A 1 
ATOM 446  C CB    . PRO A 1 58  ? 4.175   26.052  -29.104 1.00 73.26 58  A 1 
ATOM 447  C CG    . PRO A 1 58  ? 3.154   26.639  -30.066 1.00 69.70 58  A 1 
ATOM 448  C CD    . PRO A 1 58  ? 1.847   26.561  -29.264 1.00 76.92 58  A 1 
ATOM 449  N N     . SER A 1 59  ? 4.643   23.700  -26.685 1.00 79.18 59  A 1 
ATOM 450  C CA    . SER A 1 59  ? 5.277   23.447  -25.396 1.00 78.78 59  A 1 
ATOM 451  C C     . SER A 1 59  ? 6.416   24.440  -25.136 1.00 78.10 59  A 1 
ATOM 452  O O     . SER A 1 59  ? 7.158   24.811  -26.038 1.00 76.34 59  A 1 
ATOM 453  C CB    . SER A 1 59  ? 5.774   22.006  -25.316 1.00 78.11 59  A 1 
ATOM 454  O OG    . SER A 1 59  ? 6.651   21.699  -26.384 1.00 69.00 59  A 1 
ATOM 455  N N     . VAL A 1 60  ? 6.551   24.842  -23.865 1.00 81.94 60  A 1 
ATOM 456  C CA    . VAL A 1 60  ? 7.630   25.732  -23.409 1.00 81.40 60  A 1 
ATOM 457  C C     . VAL A 1 60  ? 8.533   25.085  -22.359 1.00 82.26 60  A 1 
ATOM 458  O O     . VAL A 1 60  ? 9.668   25.520  -22.175 1.00 78.80 60  A 1 
ATOM 459  C CB    . VAL A 1 60  ? 7.093   27.081  -22.892 1.00 80.08 60  A 1 
ATOM 460  C CG1   . VAL A 1 60  ? 6.360   27.845  -24.005 1.00 70.11 60  A 1 
ATOM 461  C CG2   . VAL A 1 60  ? 6.142   26.929  -21.700 1.00 74.44 60  A 1 
ATOM 462  N N     . VAL A 1 61  ? 8.051   24.033  -21.700 1.00 83.01 61  A 1 
ATOM 463  C CA    . VAL A 1 61  ? 8.821   23.265  -20.715 1.00 83.03 61  A 1 
ATOM 464  C C     . VAL A 1 61  ? 8.694   21.768  -20.970 1.00 83.42 61  A 1 
ATOM 465  O O     . VAL A 1 61  ? 7.686   21.298  -21.490 1.00 81.81 61  A 1 
ATOM 466  C CB    . VAL A 1 61  ? 8.434   23.596  -19.258 1.00 81.46 61  A 1 
ATOM 467  C CG1   . VAL A 1 61  ? 8.684   25.071  -18.927 1.00 68.22 61  A 1 
ATOM 468  C CG2   . VAL A 1 61  ? 6.967   23.269  -18.928 1.00 72.23 61  A 1 
ATOM 469  N N     . TYR A 1 62  ? 9.712   21.001  -20.575 1.00 82.03 62  A 1 
ATOM 470  C CA    . TYR A 1 62  ? 9.661   19.554  -20.461 1.00 80.94 62  A 1 
ATOM 471  C C     . TYR A 1 62  ? 9.717   19.164  -18.988 1.00 81.59 62  A 1 
ATOM 472  O O     . TYR A 1 62  ? 10.674  19.505  -18.286 1.00 79.59 62  A 1 
ATOM 473  C CB    . TYR A 1 62  ? 10.800  18.930  -21.265 1.00 79.30 62  A 1 
ATOM 474  C CG    . TYR A 1 62  ? 10.879  17.418  -21.139 1.00 76.33 62  A 1 
ATOM 475  C CD1   . TYR A 1 62  ? 11.892  16.808  -20.376 1.00 69.53 62  A 1 
ATOM 476  C CD2   . TYR A 1 62  ? 9.922   16.614  -21.781 1.00 70.51 62  A 1 
ATOM 477  C CE1   . TYR A 1 62  ? 11.963  15.420  -20.273 1.00 66.83 62  A 1 
ATOM 478  C CE2   . TYR A 1 62  ? 9.978   15.218  -21.679 1.00 68.40 62  A 1 
ATOM 479  C CZ    . TYR A 1 62  ? 11.005  14.609  -20.928 1.00 73.21 62  A 1 
ATOM 480  O OH    . TYR A 1 62  ? 11.079  13.243  -20.841 1.00 72.14 62  A 1 
ATOM 481  N N     . CYS A 1 63  ? 8.691   18.449  -18.493 1.00 79.27 63  A 1 
ATOM 482  C CA    . CYS A 1 63  ? 8.690   17.857  -17.164 1.00 78.22 63  A 1 
ATOM 483  C C     . CYS A 1 63  ? 9.310   16.464  -17.232 1.00 77.18 63  A 1 
ATOM 484  O O     . CYS A 1 63  ? 8.760   15.558  -17.858 1.00 74.58 63  A 1 
ATOM 485  C CB    . CYS A 1 63  ? 7.272   17.829  -16.600 1.00 77.40 63  A 1 
ATOM 486  S SG    . CYS A 1 63  ? 7.304   17.102  -14.932 1.00 74.96 63  A 1 
ATOM 487  N N     . ARG A 1 64  ? 10.449  16.283  -16.568 1.00 76.58 64  A 1 
ATOM 488  C CA    . ARG A 1 64  ? 11.183  15.015  -16.587 1.00 73.20 64  A 1 
ATOM 489  C C     . ARG A 1 64  ? 10.423  13.903  -15.857 1.00 71.91 64  A 1 
ATOM 490  O O     . ARG A 1 64  ? 10.350  12.781  -16.366 1.00 66.93 64  A 1 
ATOM 491  C CB    . ARG A 1 64  ? 12.581  15.255  -16.008 1.00 68.33 64  A 1 
ATOM 492  C CG    . ARG A 1 64  ? 13.485  14.038  -16.214 1.00 61.39 64  A 1 
ATOM 493  C CD    . ARG A 1 64  ? 14.884  14.319  -15.672 1.00 59.22 64  A 1 
ATOM 494  N NE    . ARG A 1 64  ? 15.732  13.136  -15.831 1.00 51.91 64  A 1 
ATOM 495  C CZ    . ARG A 1 64  ? 17.016  13.063  -15.573 1.00 47.33 64  A 1 
ATOM 496  N NH1   . ARG A 1 64  ? 17.683  14.082  -15.119 1.00 44.89 64  A 1 
ATOM 497  N NH2   . ARG A 1 64  ? 17.648  11.949  -15.779 1.00 43.89 64  A 1 
ATOM 498  N N     . ALA A 1 65  ? 9.829   14.191  -14.703 1.00 75.39 65  A 1 
ATOM 499  C CA    . ALA A 1 65  ? 9.079   13.229  -13.893 1.00 73.64 65  A 1 
ATOM 500  C C     . ALA A 1 65  ? 7.835   12.685  -14.617 1.00 73.58 65  A 1 
ATOM 501  O O     . ALA A 1 65  ? 7.556   11.486  -14.563 1.00 68.29 65  A 1 
ATOM 502  C CB    . ALA A 1 65  ? 8.701   13.893  -12.574 1.00 70.17 65  A 1 
ATOM 503  N N     . ASP A 1 66  ? 7.111   13.549  -15.335 1.00 73.68 66  A 1 
ATOM 504  C CA    . ASP A 1 66  ? 5.928   13.171  -16.102 1.00 72.02 66  A 1 
ATOM 505  C C     . ASP A 1 66  ? 6.255   12.710  -17.533 1.00 72.47 66  A 1 
ATOM 506  O O     . ASP A 1 66  ? 5.413   12.126  -18.207 1.00 68.44 66  A 1 
ATOM 507  C CB    . ASP A 1 66  ? 4.924   14.344  -16.099 1.00 68.41 66  A 1 
ATOM 508  C CG    . ASP A 1 66  ? 4.423   14.681  -14.685 1.00 65.08 66  A 1 
ATOM 509  O OD1   . ASP A 1 66  ? 4.248   13.745  -13.870 1.00 60.00 66  A 1 
ATOM 510  O OD2   . ASP A 1 66  ? 4.226   15.885  -14.410 1.00 59.74 66  A 1 
ATOM 511  N N     . SER A 1 67  ? 7.490   12.917  -17.979 1.00 73.65 67  A 1 
ATOM 512  C CA    . SER A 1 67  ? 7.933   12.702  -19.364 1.00 73.15 67  A 1 
ATOM 513  C C     . SER A 1 67  ? 7.033   13.418  -20.379 1.00 74.89 67  A 1 
ATOM 514  O O     . SER A 1 67  ? 6.647   12.832  -21.390 1.00 70.03 67  A 1 
ATOM 515  C CB    . SER A 1 67  ? 8.090   11.210  -19.684 1.00 68.86 67  A 1 
ATOM 516  O OG    . SER A 1 67  ? 8.911   10.554  -18.735 1.00 62.38 67  A 1 
ATOM 517  N N     . ALA A 1 68  ? 6.648   14.660  -20.076 1.00 74.40 68  A 1 
ATOM 518  C CA    . ALA A 1 68  ? 5.657   15.423  -20.823 1.00 75.61 68  A 1 
ATOM 519  C C     . ALA A 1 68  ? 6.173   16.808  -21.232 1.00 76.98 68  A 1 
ATOM 520  O O     . ALA A 1 68  ? 6.780   17.526  -20.430 1.00 76.91 68  A 1 
ATOM 521  C CB    . ALA A 1 68  ? 4.375   15.523  -19.989 1.00 72.68 68  A 1 
ATOM 522  N N     . TYR A 1 69  ? 5.881   17.190  -22.471 1.00 83.27 69  A 1 
ATOM 523  C CA    . TYR A 1 69  ? 6.093   18.534  -22.988 1.00 82.13 69  A 1 
ATOM 524  C C     . TYR A 1 69  ? 4.861   19.382  -22.693 1.00 83.46 69  A 1 
ATOM 525  O O     . TYR A 1 69  ? 3.757   19.027  -23.098 1.00 81.13 69  A 1 
ATOM 526  C CB    . TYR A 1 69  ? 6.404   18.475  -24.482 1.00 80.91 69  A 1 
ATOM 527  C CG    . TYR A 1 69  ? 7.712   17.801  -24.824 1.00 78.16 69  A 1 
ATOM 528  C CD1   . TYR A 1 69  ? 8.874   18.562  -25.013 1.00 69.72 69  A 1 
ATOM 529  C CD2   . TYR A 1 69  ? 7.785   16.398  -24.948 1.00 71.09 69  A 1 
ATOM 530  C CE1   . TYR A 1 69  ? 10.092  17.953  -25.331 1.00 68.39 69  A 1 
ATOM 531  C CE2   . TYR A 1 69  ? 8.999   15.775  -25.260 1.00 68.83 69  A 1 
ATOM 532  C CZ    . TYR A 1 69  ? 10.152  16.558  -25.455 1.00 75.48 69  A 1 
ATOM 533  O OH    . TYR A 1 69  ? 11.355  15.946  -25.770 1.00 73.56 69  A 1 
ATOM 534  N N     . LEU A 1 70  ? 5.015   20.493  -21.981 1.00 82.44 70  A 1 
ATOM 535  C CA    . LEU A 1 70  ? 3.901   21.299  -21.486 1.00 81.52 70  A 1 
ATOM 536  C C     . LEU A 1 70  ? 4.021   22.761  -21.930 1.00 81.36 70  A 1 
ATOM 537  O O     . LEU A 1 70  ? 5.105   23.352  -21.942 1.00 80.16 70  A 1 
ATOM 538  C CB    . LEU A 1 70  ? 3.802   21.169  -19.951 1.00 80.28 70  A 1 
ATOM 539  C CG    . LEU A 1 70  ? 3.622   19.732  -19.410 1.00 80.53 70  A 1 
ATOM 540  C CD1   . LEU A 1 70  ? 3.653   19.739  -17.884 1.00 73.99 70  A 1 
ATOM 541  C CD2   . LEU A 1 70  ? 2.305   19.108  -19.863 1.00 74.36 70  A 1 
ATOM 542  N N     . CYS A 1 71  ? 2.869   23.372  -22.272 1.00 82.95 71  A 1 
ATOM 543  C CA    . CYS A 1 71  ? 2.775   24.822  -22.389 1.00 82.49 71  A 1 
ATOM 544  C C     . CYS A 1 71  ? 2.751   25.474  -21.000 1.00 82.64 71  A 1 
ATOM 545  O O     . CYS A 1 71  ? 2.466   24.816  -20.001 1.00 79.76 71  A 1 
ATOM 546  C CB    . CYS A 1 71  ? 1.552   25.206  -23.233 1.00 80.20 71  A 1 
ATOM 547  S SG    . CYS A 1 71  ? -0.016  24.914  -22.348 1.00 77.54 71  A 1 
ATOM 548  N N     . ALA A 1 72  ? 2.962   26.798  -20.929 1.00 83.11 72  A 1 
ATOM 549  C CA    . ALA A 1 72  ? 3.001   27.519  -19.661 1.00 81.34 72  A 1 
ATOM 550  C C     . ALA A 1 72  ? 1.714   27.355  -18.824 1.00 81.81 72  A 1 
ATOM 551  O O     . ALA A 1 72  ? 1.786   27.223  -17.602 1.00 79.30 72  A 1 
ATOM 552  C CB    . ALA A 1 72  ? 3.272   29.002  -19.960 1.00 79.48 72  A 1 
ATOM 553  N N     . SER A 1 73  ? 0.541   27.316  -19.471 1.00 82.95 73  A 1 
ATOM 554  C CA    . SER A 1 73  ? -0.740  27.123  -18.787 1.00 82.37 73  A 1 
ATOM 555  C C     . SER A 1 73  ? -0.888  25.710  -18.206 1.00 82.91 73  A 1 
ATOM 556  O O     . SER A 1 73  ? -1.239  25.565  -17.038 1.00 80.74 73  A 1 
ATOM 557  C CB    . SER A 1 73  ? -1.891  27.424  -19.750 1.00 80.36 73  A 1 
ATOM 558  O OG    . SER A 1 73  ? -3.136  27.329  -19.078 1.00 68.94 73  A 1 
ATOM 559  N N     . CYS A 1 74  ? -0.575  24.661  -18.985 1.00 75.35 74  A 1 
ATOM 560  C CA    . CYS A 1 74  ? -0.647  23.279  -18.522 1.00 74.29 74  A 1 
ATOM 561  C C     . CYS A 1 74  ? 0.414   22.973  -17.456 1.00 73.96 74  A 1 
ATOM 562  O O     . CYS A 1 74  ? 0.105   22.306  -16.475 1.00 72.08 74  A 1 
ATOM 563  C CB    . CYS A 1 74  ? -0.541  22.319  -19.714 1.00 73.75 74  A 1 
ATOM 564  S SG    . CYS A 1 74  ? -2.009  22.468  -20.780 1.00 71.10 74  A 1 
ATOM 565  N N     . ASP A 1 75  ? 1.628   23.506  -17.593 1.00 82.94 75  A 1 
ATOM 566  C CA    . ASP A 1 75  ? 2.677   23.409  -16.574 1.00 80.64 75  A 1 
ATOM 567  C C     . ASP A 1 75  ? 2.209   24.012  -15.242 1.00 80.25 75  A 1 
ATOM 568  O O     . ASP A 1 75  ? 2.287   23.362  -14.202 1.00 78.28 75  A 1 
ATOM 569  C CB    . ASP A 1 75  ? 3.954   24.105  -17.064 1.00 79.92 75  A 1 
ATOM 570  C CG    . ASP A 1 75  ? 5.053   24.116  -15.995 1.00 78.34 75  A 1 
ATOM 571  O OD1   . ASP A 1 75  ? 5.563   23.035  -15.641 1.00 69.93 75  A 1 
ATOM 572  O OD2   . ASP A 1 75  ? 5.391   25.198  -15.465 1.00 71.42 75  A 1 
ATOM 573  N N     . ALA A 1 76  ? 1.646   25.218  -15.285 1.00 81.35 76  A 1 
ATOM 574  C CA    . ALA A 1 76  ? 1.127   25.866  -14.092 1.00 79.40 76  A 1 
ATOM 575  C C     . ALA A 1 76  ? -0.003  25.059  -13.441 1.00 79.93 76  A 1 
ATOM 576  O O     . ALA A 1 76  ? 0.011   24.862  -12.228 1.00 77.91 76  A 1 
ATOM 577  C CB    . ALA A 1 76  ? 0.681   27.288  -14.437 1.00 78.48 76  A 1 
ATOM 578  N N     . GLN A 1 77  ? -0.967  24.542  -14.216 1.00 76.42 77  A 1 
ATOM 579  C CA    . GLN A 1 77  ? -2.088  23.753  -13.689 1.00 74.94 77  A 1 
ATOM 580  C C     . GLN A 1 77  ? -1.638  22.420  -13.079 1.00 75.47 77  A 1 
ATOM 581  O O     . GLN A 1 77  ? -2.013  22.100  -11.948 1.00 73.78 77  A 1 
ATOM 582  C CB    . GLN A 1 77  ? -3.107  23.505  -14.801 1.00 73.47 77  A 1 
ATOM 583  C CG    . GLN A 1 77  ? -3.907  24.773  -15.150 1.00 67.59 77  A 1 
ATOM 584  C CD    . GLN A 1 77  ? -4.875  24.550  -16.313 1.00 64.31 77  A 1 
ATOM 585  O OE1   . GLN A 1 77  ? -5.097  23.453  -16.788 1.00 56.25 77  A 1 
ATOM 586  N NE2   . GLN A 1 77  ? -5.512  25.601  -16.799 1.00 54.82 77  A 1 
ATOM 587  N N     . ILE A 1 78  ? -0.811  21.643  -13.791 1.00 75.07 78  A 1 
ATOM 588  C CA    . ILE A 1 78  ? -0.353  20.318  -13.350 1.00 73.57 78  A 1 
ATOM 589  C C     . ILE A 1 78  ? 0.541   20.445  -12.117 1.00 73.17 78  A 1 
ATOM 590  O O     . ILE A 1 78  ? 0.346   19.745  -11.127 1.00 70.59 78  A 1 
ATOM 591  C CB    . ILE A 1 78  ? 0.340   19.586  -14.519 1.00 71.45 78  A 1 
ATOM 592  C CG1   . ILE A 1 78  ? -0.702  19.216  -15.599 1.00 67.72 78  A 1 
ATOM 593  C CG2   . ILE A 1 78  ? 1.064   18.319  -14.029 1.00 67.69 78  A 1 
ATOM 594  C CD1   . ILE A 1 78  ? -0.096  18.737  -16.928 1.00 62.03 78  A 1 
ATOM 595  N N     . HIS A 1 79  ? 1.492   21.371  -12.136 1.00 79.43 79  A 1 
ATOM 596  C CA    . HIS A 1 79  ? 2.460   21.531  -11.057 1.00 79.13 79  A 1 
ATOM 597  C C     . HIS A 1 79  ? 1.955   22.386  -9.883  1.00 77.68 79  A 1 
ATOM 598  O O     . HIS A 1 79  ? 2.566   22.368  -8.820  1.00 71.53 79  A 1 
ATOM 599  C CB    . HIS A 1 79  ? 3.793   22.019  -11.633 1.00 77.69 79  A 1 
ATOM 600  C CG    . HIS A 1 79  ? 4.402   21.029  -12.590 1.00 79.51 79  A 1 
ATOM 601  N ND1   . HIS A 1 79  ? 4.510   21.157  -13.951 1.00 69.40 79  A 1 
ATOM 602  C CD2   . HIS A 1 79  ? 4.934   19.807  -12.263 1.00 71.47 79  A 1 
ATOM 603  C CE1   . HIS A 1 79  ? 5.084   20.047  -14.442 1.00 73.96 79  A 1 
ATOM 604  N NE2   . HIS A 1 79  ? 5.354   19.211  -13.445 1.00 74.78 79  A 1 
ATOM 605  N N     . ALA A 1 80  ? 0.817   23.063  -10.022 1.00 78.66 80  A 1 
ATOM 606  C CA    . ALA A 1 80  ? 0.119   23.668  -8.887  1.00 76.23 80  A 1 
ATOM 607  C C     . ALA A 1 80  ? -0.826  22.684  -8.163  1.00 74.45 80  A 1 
ATOM 608  O O     . ALA A 1 80  ? -1.250  22.976  -7.036  1.00 68.96 80  A 1 
ATOM 609  C CB    . ALA A 1 80  ? -0.635  24.909  -9.347  1.00 74.05 80  A 1 
ATOM 610  N N     . ALA A 1 81  ? -1.133  21.508  -8.756  1.00 73.03 81  A 1 
ATOM 611  C CA    . ALA A 1 81  ? -2.103  20.556  -8.212  1.00 70.18 81  A 1 
ATOM 612  C C     . ALA A 1 81  ? -1.729  20.042  -6.810  1.00 70.26 81  A 1 
ATOM 613  O O     . ALA A 1 81  ? -2.594  19.878  -5.942  1.00 64.20 81  A 1 
ATOM 614  C CB    . ALA A 1 81  ? -2.236  19.395  -9.198  1.00 65.06 81  A 1 
ATOM 615  N N     . ASN A 1 82  ? -0.441  19.799  -6.575  1.00 66.33 82  A 1 
ATOM 616  C CA    . ASN A 1 82  ? 0.063   19.364  -5.281  1.00 65.82 82  A 1 
ATOM 617  C C     . ASN A 1 82  ? 1.531   19.768  -5.055  1.00 67.81 82  A 1 
ATOM 618  O O     . ASN A 1 82  ? 2.274   20.155  -5.949  1.00 64.55 82  A 1 
ATOM 619  C CB    . ASN A 1 82  ? -0.164  17.860  -5.132  1.00 61.08 82  A 1 
ATOM 620  C CG    . ASN A 1 82  ? 0.746   17.036  -6.018  1.00 55.44 82  A 1 
ATOM 621  O OD1   . ASN A 1 82  ? 1.940   17.010  -5.833  1.00 51.19 82  A 1 
ATOM 622  N ND2   . ASN A 1 82  ? 0.221   16.337  -7.000  1.00 52.40 82  A 1 
ATOM 623  N N     . ARG A 1 83  ? 1.966   19.633  -3.786  1.00 70.26 83  A 1 
ATOM 624  C CA    . ARG A 1 83  ? 3.301   20.049  -3.361  1.00 68.49 83  A 1 
ATOM 625  C C     . ARG A 1 83  ? 4.436   19.129  -3.845  1.00 68.34 83  A 1 
ATOM 626  O O     . ARG A 1 83  ? 5.602   19.505  -3.754  1.00 64.19 83  A 1 
ATOM 627  C CB    . ARG A 1 83  ? 3.304   20.179  -1.842  1.00 63.43 83  A 1 
ATOM 628  C CG    . ARG A 1 83  ? 4.250   21.273  -1.399  1.00 58.61 83  A 1 
ATOM 629  C CD    . ARG A 1 83  ? 4.256   21.374  0.117   1.00 54.26 83  A 1 
ATOM 630  N NE    . ARG A 1 83  ? 4.695   22.698  0.522   1.00 47.56 83  A 1 
ATOM 631  C CZ    . ARG A 1 83  ? 4.677   23.176  1.731   1.00 41.58 83  A 1 
ATOM 632  N NH1   . ARG A 1 83  ? 4.374   22.428  2.742   1.00 38.46 83  A 1 
ATOM 633  N NH2   . ARG A 1 83  ? 4.960   24.434  1.952   1.00 39.12 83  A 1 
ATOM 634  N N     . VAL A 1 84  ? 4.103   17.915  -4.273  1.00 69.41 84  A 1 
ATOM 635  C CA    . VAL A 1 84  ? 5.062   16.983  -4.871  1.00 69.64 84  A 1 
ATOM 636  C C     . VAL A 1 84  ? 5.269   17.337  -6.336  1.00 72.31 84  A 1 
ATOM 637  O O     . VAL A 1 84  ? 6.409   17.567  -6.744  1.00 68.66 84  A 1 
ATOM 638  C CB    . VAL A 1 84  ? 4.603   15.530  -4.683  1.00 64.72 84  A 1 
ATOM 639  C CG1   . VAL A 1 84  ? 5.510   14.558  -5.420  1.00 58.82 84  A 1 
ATOM 640  C CG2   . VAL A 1 84  ? 4.592   15.164  -3.191  1.00 60.11 84  A 1 
ATOM 641  N N     . ALA A 1 85  ? 4.183   17.515  -7.090  1.00 67.85 85  A 1 
ATOM 642  C CA    . ALA A 1 85  ? 4.210   17.951  -8.481  1.00 69.50 85  A 1 
ATOM 643  C C     . ALA A 1 85  ? 4.925   19.299  -8.643  1.00 71.32 85  A 1 
ATOM 644  O O     . ALA A 1 85  ? 5.762   19.438  -9.521  1.00 71.44 85  A 1 
ATOM 645  C CB    . ALA A 1 85  ? 2.777   18.001  -9.004  1.00 67.91 85  A 1 
ATOM 646  N N     . SER A 1 86  ? 4.721   20.261  -7.739  1.00 77.95 86  A 1 
ATOM 647  C CA    . SER A 1 86  ? 5.398   21.571  -7.783  1.00 77.72 86  A 1 
ATOM 648  C C     . SER A 1 86  ? 6.925   21.510  -7.682  1.00 79.02 86  A 1 
ATOM 649  O O     . SER A 1 86  ? 7.610   22.503  -7.936  1.00 77.08 86  A 1 
ATOM 650  C CB    . SER A 1 86  ? 4.854   22.488  -6.690  1.00 75.60 86  A 1 
ATOM 651  O OG    . SER A 1 86  ? 5.280   22.088  -5.405  1.00 67.81 86  A 1 
ATOM 652  N N     . ARG A 1 87  ? 7.479   20.350  -7.269  1.00 74.40 87  A 1 
ATOM 653  C CA    . ARG A 1 87  ? 8.914   20.108  -7.122  1.00 73.71 87  A 1 
ATOM 654  C C     . ARG A 1 87  ? 9.502   19.273  -8.259  1.00 75.83 87  A 1 
ATOM 655  O O     . ARG A 1 87  ? 10.702  19.025  -8.225  1.00 71.07 87  A 1 
ATOM 656  C CB    . ARG A 1 87  ? 9.191   19.463  -5.761  1.00 68.60 87  A 1 
ATOM 657  C CG    . ARG A 1 87  ? 8.924   20.442  -4.613  1.00 63.60 87  A 1 
ATOM 658  C CD    . ARG A 1 87  ? 9.216   19.796  -3.257  1.00 60.72 87  A 1 
ATOM 659  N NE    . ARG A 1 87  ? 8.246   18.757  -2.951  1.00 53.37 87  A 1 
ATOM 660  C CZ    . ARG A 1 87  ? 8.428   17.731  -2.139  1.00 48.79 87  A 1 
ATOM 661  N NH1   . ARG A 1 87  ? 9.548   17.566  -1.508  1.00 45.30 87  A 1 
ATOM 662  N NH2   . ARG A 1 87  ? 7.487   16.861  -1.950  1.00 44.61 87  A 1 
ATOM 663  N N     . HIS A 1 88  ? 8.688   18.849  -9.233  1.00 72.77 88  A 1 
ATOM 664  C CA    . HIS A 1 88  ? 9.189   18.154  -10.407 1.00 74.26 88  A 1 
ATOM 665  C C     . HIS A 1 88  ? 10.198  19.025  -11.157 1.00 75.50 88  A 1 
ATOM 666  O O     . HIS A 1 88  ? 10.020  20.230  -11.317 1.00 73.30 88  A 1 
ATOM 667  C CB    . HIS A 1 88  ? 8.037   17.740  -11.331 1.00 71.80 88  A 1 
ATOM 668  C CG    . HIS A 1 88  ? 7.175   16.625  -10.808 1.00 69.67 88  A 1 
ATOM 669  N ND1   . HIS A 1 88  ? 6.044   16.139  -11.432 1.00 62.42 88  A 1 
ATOM 670  C CD2   . HIS A 1 88  ? 7.349   15.862  -9.681  1.00 63.66 88  A 1 
ATOM 671  C CE1   . HIS A 1 88  ? 5.563   15.118  -10.709 1.00 63.42 88  A 1 
ATOM 672  N NE2   . HIS A 1 88  ? 6.333   14.926  -9.633  1.00 65.13 88  A 1 
ATOM 673  N N     . GLU A 1 89  ? 11.291  18.394  -11.608 1.00 75.73 89  A 1 
ATOM 674  C CA    . GLU A 1 89  ? 12.304  19.062  -12.404 1.00 76.37 89  A 1 
ATOM 675  C C     . GLU A 1 89  ? 11.738  19.372  -13.793 1.00 78.83 89  A 1 
ATOM 676  O O     . GLU A 1 89  ? 11.288  18.477  -14.508 1.00 74.33 89  A 1 
ATOM 677  C CB    . GLU A 1 89  ? 13.578  18.208  -12.439 1.00 70.86 89  A 1 
ATOM 678  C CG    . GLU A 1 89  ? 14.770  18.908  -13.104 1.00 61.64 89  A 1 
ATOM 679  C CD    . GLU A 1 89  ? 16.122  18.220  -12.806 1.00 56.96 89  A 1 
ATOM 680  O OE1   . GLU A 1 89  ? 17.166  18.812  -13.125 1.00 49.66 89  A 1 
ATOM 681  O OE2   . GLU A 1 89  ? 16.161  17.155  -12.155 1.00 48.98 89  A 1 
ATOM 682  N N     . ARG A 1 90  ? 11.745  20.653  -14.161 1.00 75.24 90  A 1 
ATOM 683  C CA    . ARG A 1 90  ? 11.284  21.142  -15.458 1.00 75.52 90  A 1 
ATOM 684  C C     . ARG A 1 90  ? 12.427  21.826  -16.184 1.00 75.25 90  A 1 
ATOM 685  O O     . ARG A 1 90  ? 13.118  22.660  -15.605 1.00 72.65 90  A 1 
ATOM 686  C CB    . ARG A 1 90  ? 10.095  22.090  -15.267 1.00 73.48 90  A 1 
ATOM 687  C CG    . ARG A 1 90  ? 8.831   21.326  -14.860 1.00 72.43 90  A 1 
ATOM 688  C CD    . ARG A 1 90  ? 7.794   22.256  -14.256 1.00 71.57 90  A 1 
ATOM 689  N NE    . ARG A 1 90  ? 8.109   22.582  -12.866 1.00 70.25 90  A 1 
ATOM 690  C CZ    . ARG A 1 90  ? 7.445   23.437  -12.105 1.00 69.46 90  A 1 
ATOM 691  N NH1   . ARG A 1 90  ? 6.459   24.146  -12.577 1.00 61.43 90  A 1 
ATOM 692  N NH2   . ARG A 1 90  ? 7.748   23.585  -10.851 1.00 66.90 90  A 1 
ATOM 693  N N     . VAL A 1 91  ? 12.612  21.464  -17.449 1.00 78.24 91  A 1 
ATOM 694  C CA    . VAL A 1 91  ? 13.627  22.043  -18.325 1.00 77.58 91  A 1 
ATOM 695  C C     . VAL A 1 91  ? 12.941  23.010  -19.281 1.00 78.32 91  A 1 
ATOM 696  O O     . VAL A 1 91  ? 11.963  22.642  -19.923 1.00 76.53 91  A 1 
ATOM 697  C CB    . VAL A 1 91  ? 14.403  20.948  -19.068 1.00 73.86 91  A 1 
ATOM 698  C CG1   . VAL A 1 91  ? 15.537  21.550  -19.903 1.00 63.37 91  A 1 
ATOM 699  C CG2   . VAL A 1 91  ? 15.021  19.940  -18.089 1.00 65.47 91  A 1 
ATOM 700  N N     . LEU A 1 92  ? 13.428  24.245  -19.374 1.00 78.50 92  A 1 
ATOM 701  C CA    . LEU A 1 92  ? 12.936  25.201  -20.352 1.00 77.01 92  A 1 
ATOM 702  C C     . LEU A 1 92  ? 13.354  24.765  -21.756 1.00 75.76 92  A 1 
ATOM 703  O O     . LEU A 1 92  ? 14.526  24.526  -22.022 1.00 73.09 92  A 1 
ATOM 704  C CB    . LEU A 1 92  ? 13.458  26.616  -20.037 1.00 74.38 92  A 1 
ATOM 705  C CG    . LEU A 1 92  ? 12.775  27.283  -18.835 1.00 67.89 92  A 1 
ATOM 706  C CD1   . LEU A 1 92  ? 13.555  28.515  -18.394 1.00 60.96 92  A 1 
ATOM 707  C CD2   . LEU A 1 92  ? 11.346  27.723  -19.168 1.00 62.57 92  A 1 
ATOM 708  N N     . LEU A 1 93  ? 12.379  24.708  -22.668 1.00 72.44 93  A 1 
ATOM 709  C CA    . LEU A 1 93  ? 12.615  24.464  -24.081 1.00 69.58 93  A 1 
ATOM 710  C C     . LEU A 1 93  ? 13.003  25.796  -24.722 1.00 67.63 93  A 1 
ATOM 711  O O     . LEU A 1 93  ? 12.144  26.585  -25.120 1.00 62.77 93  A 1 
ATOM 712  C CB    . LEU A 1 93  ? 11.367  23.833  -24.716 1.00 66.80 93  A 1 
ATOM 713  C CG    . LEU A 1 93  ? 10.938  22.487  -24.089 1.00 63.79 93  A 1 
ATOM 714  C CD1   . LEU A 1 93  ? 9.606   22.053  -24.689 1.00 59.53 93  A 1 
ATOM 715  C CD2   . LEU A 1 93  ? 11.966  21.381  -24.323 1.00 61.70 93  A 1 
ATOM 716  N N     . SER A 1 94  ? 14.295  26.058  -24.793 1.00 63.51 94  A 1 
ATOM 717  C CA    . SER A 1 94  ? 14.783  27.226  -25.517 1.00 61.44 94  A 1 
ATOM 718  C C     . SER A 1 94  ? 14.432  27.126  -26.998 1.00 59.86 94  A 1 
ATOM 719  O O     . SER A 1 94  ? 14.351  26.033  -27.555 1.00 55.21 94  A 1 
ATOM 720  C CB    . SER A 1 94  ? 16.290  27.406  -25.317 1.00 55.54 94  A 1 
ATOM 721  O OG    . SER A 1 94  ? 17.009  26.334  -25.880 1.00 49.25 94  A 1 
ATOM 722  N N     . GLU A 1 95  ? 14.221  28.257  -27.661 1.00 58.96 95  A 1 
ATOM 723  C CA    . GLU A 1 95  ? 13.777  28.266  -29.054 1.00 56.71 95  A 1 
ATOM 724  C C     . GLU A 1 95  ? 14.722  27.525  -29.995 1.00 53.32 95  A 1 
ATOM 725  O O     . GLU A 1 95  ? 14.266  26.850  -30.905 1.00 49.36 95  A 1 
ATOM 726  C CB    . GLU A 1 95  ? 13.560  29.701  -29.545 1.00 52.34 95  A 1 
ATOM 727  C CG    . GLU A 1 95  ? 12.488  30.407  -28.717 1.00 47.81 95  A 1 
ATOM 728  C CD    . GLU A 1 95  ? 11.897  31.608  -29.443 1.00 42.95 95  A 1 
ATOM 729  O OE1   . GLU A 1 95  ? 10.647  31.624  -29.500 1.00 39.05 95  A 1 
ATOM 730  O OE2   . GLU A 1 95  ? 12.687  32.434  -29.936 1.00 40.01 95  A 1 
ATOM 731  N N     . ALA A 1 96  ? 16.027  27.568  -29.717 1.00 49.03 96  A 1 
ATOM 732  C CA    . ALA A 1 96  ? 17.031  26.826  -30.477 1.00 46.48 96  A 1 
ATOM 733  C C     . ALA A 1 96  ? 16.845  25.295  -30.401 1.00 45.20 96  A 1 
ATOM 734  O O     . ALA A 1 96  ? 17.123  24.597  -31.368 1.00 43.67 96  A 1 
ATOM 735  C CB    . ALA A 1 96  ? 18.408  27.239  -29.959 1.00 42.99 96  A 1 
ATOM 736  N N     . TYR A 1 97  ? 16.340  24.783  -29.277 1.00 49.60 97  A 1 
ATOM 737  C CA    . TYR A 1 97  ? 16.113  23.344  -29.086 1.00 48.87 97  A 1 
ATOM 738  C C     . TYR A 1 97  ? 14.758  22.866  -29.622 1.00 47.93 97  A 1 
ATOM 739  O O     . TYR A 1 97  ? 14.538  21.662  -29.689 1.00 46.64 97  A 1 
ATOM 740  C CB    . TYR A 1 97  ? 16.322  22.962  -27.613 1.00 45.67 97  A 1 
ATOM 741  C CG    . TYR A 1 97  ? 17.755  22.605  -27.288 1.00 42.46 97  A 1 
ATOM 742  C CD1   . TYR A 1 97  ? 18.187  21.258  -27.412 1.00 40.36 97  A 1 
ATOM 743  C CD2   . TYR A 1 97  ? 18.668  23.582  -26.874 1.00 39.73 97  A 1 
ATOM 744  C CE1   . TYR A 1 97  ? 19.518  20.918  -27.124 1.00 34.94 97  A 1 
ATOM 745  C CE2   . TYR A 1 97  ? 20.001  23.251  -26.591 1.00 36.28 97  A 1 
ATOM 746  C CZ    . TYR A 1 97  ? 20.432  21.914  -26.709 1.00 34.86 97  A 1 
ATOM 747  O OH    . TYR A 1 97  ? 21.731  21.576  -26.422 1.00 32.04 97  A 1 
ATOM 748  N N     . LYS A 1 98  ? 13.855  23.745  -30.044 1.00 48.62 98  A 1 
ATOM 749  C CA    . LYS A 1 98  ? 12.564  23.359  -30.635 1.00 48.66 98  A 1 
ATOM 750  C C     . LYS A 1 98  ? 12.733  22.501  -31.902 1.00 47.06 98  A 1 
ATOM 751  O O     . LYS A 1 98  ? 11.852  21.701  -32.209 1.00 43.67 98  A 1 
ATOM 752  C CB    . LYS A 1 98  ? 11.717  24.607  -30.946 1.00 45.31 98  A 1 
ATOM 753  C CG    . LYS A 1 98  ? 11.219  25.369  -29.702 1.00 42.59 98  A 1 
ATOM 754  C CD    . LYS A 1 98  ? 10.406  26.593  -30.120 1.00 39.75 98  A 1 
ATOM 755  C CE    . LYS A 1 98  ? 9.911   27.428  -28.937 1.00 35.93 98  A 1 
ATOM 756  N NZ    . LYS A 1 98  ? 9.350   28.742  -29.370 1.00 32.26 98  A 1 
ATOM 757  N N     . HIS A 1 99  ? 13.832  22.650  -32.616 1.00 42.59 99  A 1 
ATOM 758  C CA    . HIS A 1 99  ? 14.149  21.914  -33.844 1.00 42.78 99  A 1 
ATOM 759  C C     . HIS A 1 99  ? 14.992  20.651  -33.630 1.00 40.00 99  A 1 
ATOM 760  O O     . HIS A 1 99  ? 15.024  19.784  -34.503 1.00 37.64 99  A 1 
ATOM 761  C CB    . HIS A 1 99  ? 14.865  22.850  -34.814 1.00 40.30 99  A 1 
ATOM 762  C CG    . HIS A 1 99  ? 13.998  23.968  -35.281 1.00 38.50 99  A 1 
ATOM 763  N ND1   . HIS A 1 99  ? 12.960  23.861  -36.183 1.00 35.48 99  A 1 
ATOM 764  C CD2   . HIS A 1 99  ? 14.074  25.280  -34.906 1.00 35.93 99  A 1 
ATOM 765  C CE1   . HIS A 1 99  ? 12.444  25.086  -36.346 1.00 33.29 99  A 1 
ATOM 766  N NE2   . HIS A 1 99  ? 13.084  25.979  -35.588 1.00 34.33 99  A 1 
ATOM 767  N N     . ALA A 1 100 ? 15.713  20.548  -32.524 1.00 44.90 100 A 1 
ATOM 768  C CA    . ALA A 1 100 ? 16.575  19.398  -32.298 1.00 44.88 100 A 1 
ATOM 769  C C     . ALA A 1 100 ? 15.736  18.210  -31.794 1.00 43.21 100 A 1 
ATOM 770  O O     . ALA A 1 100 ? 15.023  18.348  -30.806 1.00 41.74 100 A 1 
ATOM 771  C CB    . ALA A 1 100 ? 17.701  19.782  -31.332 1.00 42.22 100 A 1 
ATOM 772  N N     . PRO A 1 101 ? 15.819  17.019  -32.433 1.00 42.60 101 A 1 
ATOM 773  C CA    . PRO A 1 101 ? 15.318  15.815  -31.800 1.00 43.59 101 A 1 
ATOM 774  C C     . PRO A 1 101 ? 16.095  15.650  -30.493 1.00 44.18 101 A 1 
ATOM 775  O O     . PRO A 1 101 ? 17.315  15.498  -30.502 1.00 43.17 101 A 1 
ATOM 776  C CB    . PRO A 1 101 ? 15.568  14.679  -32.802 1.00 40.93 101 A 1 
ATOM 777  C CG    . PRO A 1 101 ? 16.762  15.172  -33.625 1.00 39.62 101 A 1 
ATOM 778  C CD    . PRO A 1 101 ? 16.586  16.702  -33.625 1.00 41.66 101 A 1 
ATOM 779  N N     . VAL A 1 102 ? 15.388  15.749  -29.358 1.00 36.66 102 A 1 
ATOM 780  C CA    . VAL A 1 102 ? 16.003  15.670  -28.041 1.00 38.44 102 A 1 
ATOM 781  C C     . VAL A 1 102 ? 16.427  14.222  -27.803 1.00 37.59 102 A 1 
ATOM 782  O O     . VAL A 1 102 ? 15.720  13.446  -27.161 1.00 36.37 102 A 1 
ATOM 783  C CB    . VAL A 1 102 ? 15.094  16.230  -26.925 1.00 36.62 102 A 1 
ATOM 784  C CG1   . VAL A 1 102 ? 15.831  16.284  -25.583 1.00 34.83 102 A 1 
ATOM 785  C CG2   . VAL A 1 102 ? 14.619  17.649  -27.228 1.00 37.94 102 A 1 
ATOM 786  N N     . MET A 1 103 ? 17.576  13.826  -28.344 1.00 38.27 103 A 1 
ATOM 787  C CA    . MET A 1 103 ? 18.325  12.687  -27.842 1.00 40.23 103 A 1 
ATOM 788  C C     . MET A 1 103 ? 18.809  13.084  -26.455 1.00 40.41 103 A 1 
ATOM 789  O O     . MET A 1 103 ? 19.815  13.766  -26.294 1.00 39.42 103 A 1 
ATOM 790  C CB    . MET A 1 103 ? 19.461  12.280  -28.789 1.00 38.32 103 A 1 
ATOM 791  C CG    . MET A 1 103 ? 18.931  11.660  -30.092 1.00 34.93 103 A 1 
ATOM 792  S SD    . MET A 1 103 ? 19.678  10.078  -30.584 1.00 32.48 103 A 1 
ATOM 793  C CE    . MET A 1 103 ? 21.351  10.603  -31.010 1.00 29.68 103 A 1 
ATOM 794  N N     . LEU A 1 104 ? 18.025  12.725  -25.450 1.00 36.78 104 A 1 
ATOM 795  C CA    . LEU A 1 104 ? 18.421  12.829  -24.054 1.00 37.74 104 A 1 
ATOM 796  C C     . LEU A 1 104 ? 19.499  11.778  -23.786 1.00 36.54 104 A 1 
ATOM 797  O O     . LEU A 1 104 ? 19.233  10.743  -23.179 1.00 34.85 104 A 1 
ATOM 798  C CB    . LEU A 1 104 ? 17.190  12.665  -23.134 1.00 35.81 104 A 1 
ATOM 799  C CG    . LEU A 1 104 ? 16.334  13.932  -22.969 1.00 32.23 104 A 1 
ATOM 800  C CD1   . LEU A 1 104 ? 14.970  13.573  -22.385 1.00 31.06 104 A 1 
ATOM 801  C CD2   . LEU A 1 104 ? 16.989  14.945  -22.032 1.00 33.00 104 A 1 
ATOM 802  N N     . ASP A 1 105 ? 20.716  12.056  -24.226 1.00 44.98 105 A 1 
ATOM 803  C CA    . ASP A 1 105 ? 21.898  11.350  -23.756 1.00 47.11 105 A 1 
ATOM 804  C C     . ASP A 1 105 ? 22.043  11.625  -22.268 1.00 46.45 105 A 1 
ATOM 805  O O     . ASP A 1 105 ? 22.503  12.684  -21.820 1.00 45.61 105 A 1 
ATOM 806  C CB    . ASP A 1 105 ? 23.153  11.740  -24.558 1.00 44.29 105 A 1 
ATOM 807  C CG    . ASP A 1 105 ? 23.382  10.856  -25.796 1.00 39.92 105 A 1 
ATOM 808  O OD1   . ASP A 1 105 ? 22.886  9.705   -25.792 1.00 37.45 105 A 1 
ATOM 809  O OD2   . ASP A 1 105 ? 24.093  11.331  -26.707 1.00 36.17 105 A 1 
ATOM 810  N N     . CYS A 1 106 ? 21.566  10.663  -21.463 1.00 41.81 106 A 1 
ATOM 811  C CA    . CYS A 1 106 ? 21.802  10.659  -20.041 1.00 43.18 106 A 1 
ATOM 812  C C     . CYS A 1 106 ? 23.288  10.358  -19.802 1.00 42.12 106 A 1 
ATOM 813  O O     . CYS A 1 106 ? 23.659  9.215   -19.563 1.00 40.26 106 A 1 
ATOM 814  C CB    . CYS A 1 106 ? 20.879  9.634   -19.362 1.00 41.00 106 A 1 
ATOM 815  S SG    . CYS A 1 106 ? 19.161  10.213  -19.327 1.00 35.51 106 A 1 
ATOM 816  N N     . HIS A 1 107 ? 24.117  11.383  -19.816 1.00 30.39 107 A 1 
ATOM 817  C CA    . HIS A 1 107 ? 25.458  11.306  -19.255 1.00 31.50 107 A 1 
ATOM 818  C C     . HIS A 1 107 ? 25.349  11.014  -17.758 1.00 29.54 107 A 1 
ATOM 819  O O     . HIS A 1 107 ? 25.197  11.905  -16.927 1.00 27.98 107 A 1 
ATOM 820  C CB    . HIS A 1 107 ? 26.266  12.574  -19.569 1.00 30.36 107 A 1 
ATOM 821  C CG    . HIS A 1 107 ? 26.922  12.538  -20.916 1.00 28.71 107 A 1 
ATOM 822  N ND1   . HIS A 1 107 ? 27.997  11.754  -21.277 1.00 26.97 107 A 1 
ATOM 823  C CD2   . HIS A 1 107 ? 26.596  13.274  -22.028 1.00 26.49 107 A 1 
ATOM 824  C CE1   . HIS A 1 107 ? 28.298  12.011  -22.553 1.00 25.04 107 A 1 
ATOM 825  N NE2   . HIS A 1 107 ? 27.475  12.930  -23.050 1.00 24.93 107 A 1 
ATOM 826  N N     . ALA A 1 108 ? 25.359  9.720   -17.417 1.00 32.60 108 A 1 
ATOM 827  C CA    . ALA A 1 108 ? 25.478  9.262   -16.048 1.00 32.16 108 A 1 
ATOM 828  C C     . ALA A 1 108 ? 26.926  9.510   -15.590 1.00 31.64 108 A 1 
ATOM 829  O O     . ALA A 1 108 ? 27.818  8.752   -15.938 1.00 29.33 108 A 1 
ATOM 830  C CB    . ALA A 1 108 ? 25.067  7.789   -15.974 1.00 29.57 108 A 1 
ATOM 831  N N     . ASP A 1 109 ? 27.146  10.566  -14.812 1.00 38.97 109 A 1 
ATOM 832  C CA    . ASP A 1 109 ? 28.448  10.848  -14.201 1.00 38.41 109 A 1 
ATOM 833  C C     . ASP A 1 109 ? 28.865  9.687   -13.297 1.00 36.52 109 A 1 
ATOM 834  O O     . ASP A 1 109 ? 28.365  9.511   -12.184 1.00 33.73 109 A 1 
ATOM 835  C CB    . ASP A 1 109 ? 28.411  12.168  -13.413 1.00 36.16 109 A 1 
ATOM 836  C CG    . ASP A 1 109 ? 28.569  13.414  -14.283 1.00 32.00 109 A 1 
ATOM 837  O OD1   . ASP A 1 109 ? 29.311  13.329  -15.278 1.00 31.86 109 A 1 
ATOM 838  O OD2   . ASP A 1 109 ? 27.990  14.451  -13.893 1.00 31.58 109 A 1 
ATOM 839  N N     . ALA A 1 110 ? 29.780  8.866   -13.791 1.00 38.27 110 A 1 
ATOM 840  C CA    . ALA A 1 110 ? 30.187  7.609   -13.171 1.00 37.49 110 A 1 
ATOM 841  C C     . ALA A 1 110 ? 31.107  7.763   -11.946 1.00 36.23 110 A 1 
ATOM 842  O O     . ALA A 1 110 ? 31.358  6.789   -11.244 1.00 34.17 110 A 1 
ATOM 843  C CB    . ALA A 1 110 ? 30.855  6.768   -14.259 1.00 35.24 110 A 1 
ATOM 844  N N     . ALA A 1 111 ? 31.642  8.959   -11.682 1.00 33.22 111 A 1 
ATOM 845  C CA    . ALA A 1 111 ? 32.867  9.101   -10.893 1.00 33.81 111 A 1 
ATOM 846  C C     . ALA A 1 111 ? 32.730  8.846   -9.377  1.00 33.24 111 A 1 
ATOM 847  O O     . ALA A 1 111 ? 33.700  8.446   -8.734  1.00 31.67 111 A 1 
ATOM 848  C CB    . ALA A 1 111 ? 33.441  10.493  -11.176 1.00 31.52 111 A 1 
ATOM 849  N N     . ALA A 1 112 ? 31.547  9.099   -8.757  1.00 35.35 112 A 1 
ATOM 850  C CA    . ALA A 1 112 ? 31.458  9.259   -7.298  1.00 35.21 112 A 1 
ATOM 851  C C     . ALA A 1 112 ? 31.416  7.950   -6.469  1.00 34.67 112 A 1 
ATOM 852  O O     . ALA A 1 112 ? 31.030  7.982   -5.305  1.00 34.09 112 A 1 
ATOM 853  C CB    . ALA A 1 112 ? 30.302  10.208  -6.989  1.00 34.86 112 A 1 
ATOM 854  N N     . LEU A 1 113 ? 31.756  6.783   -7.049  1.00 38.73 113 A 1 
ATOM 855  C CA    . LEU A 1 113 ? 31.554  5.468   -6.421  1.00 38.59 113 A 1 
ATOM 856  C C     . LEU A 1 113 ? 32.438  5.182   -5.201  1.00 37.36 113 A 1 
ATOM 857  O O     . LEU A 1 113 ? 31.995  4.463   -4.311  1.00 35.14 113 A 1 
ATOM 858  C CB    . LEU A 1 113 ? 31.738  4.372   -7.490  1.00 36.10 113 A 1 
ATOM 859  C CG    . LEU A 1 113 ? 30.445  4.017   -8.242  1.00 32.12 113 A 1 
ATOM 860  C CD1   . LEU A 1 113 ? 30.771  3.305   -9.558  1.00 31.53 113 A 1 
ATOM 861  C CD2   . LEU A 1 113 ? 29.551  3.102   -7.418  1.00 33.12 113 A 1 
ATOM 862  N N     . CYS A 1 114 ? 33.674  5.686   -5.134  1.00 44.39 114 A 1 
ATOM 863  C CA    . CYS A 1 114 ? 34.685  5.103   -4.250  1.00 44.58 114 A 1 
ATOM 864  C C     . CYS A 1 114 ? 34.449  5.307   -2.743  1.00 42.92 114 A 1 
ATOM 865  O O     . CYS A 1 114 ? 34.623  4.384   -1.971  1.00 44.40 114 A 1 
ATOM 866  C CB    . CYS A 1 114 ? 36.070  5.624   -4.660  1.00 44.51 114 A 1 
ATOM 867  S SG    . CYS A 1 114 ? 36.470  5.074   -6.352  1.00 40.58 114 A 1 
ATOM 868  N N     . ALA A 1 115 ? 34.040  6.510   -2.312  1.00 41.12 115 A 1 
ATOM 869  C CA    . ALA A 1 115 ? 34.087  6.862   -0.884  1.00 41.98 115 A 1 
ATOM 870  C C     . ALA A 1 115 ? 32.939  6.271   -0.028  1.00 41.43 115 A 1 
ATOM 871  O O     . ALA A 1 115 ? 32.955  6.397   1.194   1.00 40.50 115 A 1 
ATOM 872  C CB    . ALA A 1 115 ? 34.139  8.380   -0.780  1.00 40.45 115 A 1 
ATOM 873  N N     . ALA A 1 116 ? 31.914  5.673   -0.653  1.00 44.08 116 A 1 
ATOM 874  C CA    . ALA A 1 116 ? 30.705  5.253   0.058   1.00 44.24 116 A 1 
ATOM 875  C C     . ALA A 1 116 ? 30.883  3.980   0.912   1.00 43.82 116 A 1 
ATOM 876  O O     . ALA A 1 116 ? 29.994  3.668   1.715   1.00 42.53 116 A 1 
ATOM 877  C CB    . ALA A 1 116 ? 29.582  5.093   -0.968  1.00 42.96 116 A 1 
ATOM 878  N N     . TYR A 1 117 ? 31.982  3.234   0.734   1.00 35.75 117 A 1 
ATOM 879  C CA    . TYR A 1 117 ? 32.133  1.899   1.319   1.00 37.29 117 A 1 
ATOM 880  C C     . TYR A 1 117 ? 32.252  1.921   2.849   1.00 37.39 117 A 1 
ATOM 881  O O     . TYR A 1 117 ? 31.593  1.132   3.530   1.00 35.42 117 A 1 
ATOM 882  C CB    . TYR A 1 117 ? 33.320  1.180   0.656   1.00 35.00 117 A 1 
ATOM 883  C CG    . TYR A 1 117 ? 33.083  -0.305  0.460   1.00 31.02 117 A 1 
ATOM 884  C CD1   . TYR A 1 117 ? 33.471  -1.244  1.434   1.00 29.64 117 A 1 
ATOM 885  C CD2   . TYR A 1 117 ? 32.466  -0.765  -0.726  1.00 30.87 117 A 1 
ATOM 886  C CE1   . TYR A 1 117 ? 33.239  -2.621  1.238   1.00 28.89 117 A 1 
ATOM 887  C CE2   . TYR A 1 117 ? 32.231  -2.132  -0.933  1.00 29.82 117 A 1 
ATOM 888  C CZ    . TYR A 1 117 ? 32.623  -3.061  0.052   1.00 29.06 117 A 1 
ATOM 889  O OH    . TYR A 1 117 ? 32.395  -4.409  -0.154  1.00 28.54 117 A 1 
ATOM 890  N N     . GLU A 1 118 ? 33.021  2.849   3.419   1.00 44.17 118 A 1 
ATOM 891  C CA    . GLU A 1 118 ? 33.239  2.893   4.879   1.00 44.63 118 A 1 
ATOM 892  C C     . GLU A 1 118 ? 31.960  3.209   5.675   1.00 44.23 118 A 1 
ATOM 893  O O     . GLU A 1 118 ? 31.719  2.636   6.743   1.00 42.85 118 A 1 
ATOM 894  C CB    . GLU A 1 118 ? 34.297  3.945   5.232   1.00 41.98 118 A 1 
ATOM 895  C CG    . GLU A 1 118 ? 35.721  3.502   4.883   1.00 36.51 118 A 1 
ATOM 896  C CD    . GLU A 1 118 ? 36.777  4.464   5.464   1.00 33.81 118 A 1 
ATOM 897  O OE1   . GLU A 1 118 ? 37.882  3.977   5.768   1.00 31.40 118 A 1 
ATOM 898  O OE2   . GLU A 1 118 ? 36.456  5.662   5.609   1.00 32.19 118 A 1 
ATOM 899  N N     . ALA A 1 119 ? 31.104  4.093   5.161   1.00 42.19 119 A 1 
ATOM 900  C CA    . ALA A 1 119 ? 29.903  4.514   5.876   1.00 41.60 119 A 1 
ATOM 901  C C     . ALA A 1 119 ? 28.850  3.399   6.023   1.00 40.58 119 A 1 
ATOM 902  O O     . ALA A 1 119 ? 27.947  3.513   6.852   1.00 39.51 119 A 1 
ATOM 903  C CB    . ALA A 1 119 ? 29.334  5.740   5.177   1.00 39.93 119 A 1 
ATOM 904  N N     . GLN A 1 120 ? 28.942  2.310   5.243   1.00 44.23 120 A 1 
ATOM 905  C CA    . GLN A 1 120 ? 28.011  1.184   5.340   1.00 44.90 120 A 1 
ATOM 906  C C     . GLN A 1 120 ? 28.098  0.447   6.684   1.00 44.56 120 A 1 
ATOM 907  O O     . GLN A 1 120 ? 27.100  -0.129  7.113   1.00 43.05 120 A 1 
ATOM 908  C CB    . GLN A 1 120 ? 28.226  0.193   4.185   1.00 42.84 120 A 1 
ATOM 909  C CG    . GLN A 1 120 ? 27.598  0.672   2.874   1.00 38.27 120 A 1 
ATOM 910  C CD    . GLN A 1 120 ? 27.669  -0.382  1.763   1.00 34.54 120 A 1 
ATOM 911  O OE1   . GLN A 1 120 ? 28.408  -1.334  1.818   1.00 33.10 120 A 1 
ATOM 912  N NE2   . GLN A 1 120 ? 26.882  -0.242  0.718   1.00 30.65 120 A 1 
ATOM 913  N N     . VAL A 1 121 ? 29.228  0.499   7.373   1.00 40.04 121 A 1 
ATOM 914  C CA    . VAL A 1 121 ? 29.417  -0.225  8.643   1.00 40.01 121 A 1 
ATOM 915  C C     . VAL A 1 121 ? 28.423  0.254   9.710   1.00 39.11 121 A 1 
ATOM 916  O O     . VAL A 1 121 ? 27.868  -0.554  10.455  1.00 37.54 121 A 1 
ATOM 917  C CB    . VAL A 1 121 ? 30.863  -0.089  9.138   1.00 38.59 121 A 1 
ATOM 918  C CG1   . VAL A 1 121 ? 31.103  -0.905  10.413  1.00 36.08 121 A 1 
ATOM 919  C CG2   . VAL A 1 121 ? 31.856  -0.582  8.081   1.00 38.53 121 A 1 
ATOM 920  N N     . HIS A 1 122 ? 28.082  1.552   9.747   1.00 43.81 122 A 1 
ATOM 921  C CA    . HIS A 1 122 ? 27.141  2.076   10.730  1.00 44.07 122 A 1 
ATOM 922  C C     . HIS A 1 122 ? 25.671  1.670   10.489  1.00 43.11 122 A 1 
ATOM 923  O O     . HIS A 1 122 ? 24.861  1.769   11.413  1.00 41.30 122 A 1 
ATOM 924  C CB    . HIS A 1 122 ? 27.300  3.590   10.863  1.00 41.39 122 A 1 
ATOM 925  C CG    . HIS A 1 122 ? 28.435  3.957   11.775  1.00 37.65 122 A 1 
ATOM 926  N ND1   . HIS A 1 122 ? 28.517  3.656   13.118  1.00 36.11 122 A 1 
ATOM 927  C CD2   . HIS A 1 122 ? 29.578  4.639   11.468  1.00 34.75 122 A 1 
ATOM 928  C CE1   . HIS A 1 122 ? 29.676  4.135   13.595  1.00 33.76 122 A 1 
ATOM 929  N NE2   . HIS A 1 122 ? 30.346  4.735   12.623  1.00 33.53 122 A 1 
ATOM 930  N N     . TYR A 1 123 ? 25.304  1.180   9.312   1.00 41.16 123 A 1 
ATOM 931  C CA    . TYR A 1 123 ? 23.962  0.624   9.077   1.00 41.94 123 A 1 
ATOM 932  C C     . TYR A 1 123 ? 23.684  -0.629  9.898   1.00 41.74 123 A 1 
ATOM 933  O O     . TYR A 1 123 ? 22.523  -0.915  10.187  1.00 40.15 123 A 1 
ATOM 934  C CB    . TYR A 1 123 ? 23.751  0.318   7.595   1.00 39.42 123 A 1 
ATOM 935  C CG    . TYR A 1 123 ? 23.288  1.522   6.827   1.00 36.35 123 A 1 
ATOM 936  C CD1   . TYR A 1 123 ? 21.914  1.819   6.756   1.00 33.87 123 A 1 
ATOM 937  C CD2   . TYR A 1 123 ? 24.227  2.375   6.240   1.00 33.61 123 A 1 
ATOM 938  C CE1   . TYR A 1 123 ? 21.494  2.962   6.086   1.00 29.78 123 A 1 
ATOM 939  C CE2   . TYR A 1 123 ? 23.822  3.524   5.578   1.00 29.99 123 A 1 
ATOM 940  C CZ    . TYR A 1 123 ? 22.447  3.826   5.491   1.00 29.61 123 A 1 
ATOM 941  O OH    . TYR A 1 123 ? 22.055  4.954   4.839   1.00 27.67 123 A 1 
ATOM 942  N N     . ALA A 1 124 ? 24.713  -1.337  10.307  1.00 41.12 124 A 1 
ATOM 943  C CA    . ALA A 1 124 ? 24.579  -2.470  11.206  1.00 40.48 124 A 1 
ATOM 944  C C     . ALA A 1 124 ? 23.758  -2.080  12.435  1.00 40.26 124 A 1 
ATOM 945  O O     . ALA A 1 124 ? 22.867  -2.829  12.816  1.00 38.12 124 A 1 
ATOM 946  C CB    . ALA A 1 124 ? 25.966  -2.997  11.568  1.00 37.81 124 A 1 
ATOM 947  N N     . ASN A 1 125 ? 23.923  -0.879  12.997  1.00 45.05 125 A 1 
ATOM 948  C CA    . ASN A 1 125 ? 23.228  -0.475  14.221  1.00 45.17 125 A 1 
ATOM 949  C C     . ASN A 1 125 ? 21.696  -0.480  14.124  1.00 45.05 125 A 1 
ATOM 950  O O     . ASN A 1 125 ? 21.041  -0.816  15.109  1.00 42.68 125 A 1 
ATOM 951  C CB    . ASN A 1 125 ? 23.729  0.905   14.670  1.00 43.23 125 A 1 
ATOM 952  C CG    . ASN A 1 125 ? 25.029  0.829   15.456  1.00 38.04 125 A 1 
ATOM 953  O OD1   . ASN A 1 125 ? 25.460  -0.213  15.912  1.00 35.83 125 A 1 
ATOM 954  N ND2   . ASN A 1 125 ? 25.677  1.949   15.665  1.00 35.04 125 A 1 
ATOM 955  N N     . LEU A 1 126 ? 21.080  -0.141  12.985  1.00 44.99 126 A 1 
ATOM 956  C CA    . LEU A 1 126 ? 19.617  -0.197  12.881  1.00 44.92 126 A 1 
ATOM 957  C C     . LEU A 1 126 ? 19.117  -1.653  12.920  1.00 44.93 126 A 1 
ATOM 958  O O     . LEU A 1 126 ? 18.115  -1.957  13.572  1.00 42.20 126 A 1 
ATOM 959  C CB    . LEU A 1 126 ? 19.131  0.518   11.604  1.00 41.73 126 A 1 
ATOM 960  C CG    . LEU A 1 126 ? 17.667  0.987   11.746  1.00 37.06 126 A 1 
ATOM 961  C CD1   . LEU A 1 126 ? 17.610  2.345   12.439  1.00 34.60 126 A 1 
ATOM 962  C CD2   . LEU A 1 126 ? 16.995  1.117   10.389  1.00 33.76 126 A 1 
ATOM 963  N N     . LEU A 1 127 ? 19.850  -2.550  12.265  1.00 41.38 127 A 1 
ATOM 964  C CA    . LEU A 1 127 ? 19.628  -3.991  12.379  1.00 41.13 127 A 1 
ATOM 965  C C     . LEU A 1 127 ? 19.995  -4.509  13.767  1.00 40.63 127 A 1 
ATOM 966  O O     . LEU A 1 127 ? 19.338  -5.418  14.253  1.00 37.97 127 A 1 
ATOM 967  C CB    . LEU A 1 127 ? 20.416  -4.722  11.284  1.00 38.20 127 A 1 
ATOM 968  C CG    . LEU A 1 127 ? 19.653  -4.734  9.949   1.00 34.09 127 A 1 
ATOM 969  C CD1   . LEU A 1 127 ? 20.572  -5.204  8.821   1.00 31.84 127 A 1 
ATOM 970  C CD2   . LEU A 1 127 ? 18.453  -5.678  10.051  1.00 32.56 127 A 1 
ATOM 971  N N     . THR A 1 128 ? 20.982  -3.919  14.444  1.00 48.45 128 A 1 
ATOM 972  C CA    . THR A 1 128 ? 21.357  -4.334  15.804  1.00 48.78 128 A 1 
ATOM 973  C C     . THR A 1 128 ? 20.225  -4.130  16.787  1.00 48.51 128 A 1 
ATOM 974  O O     . THR A 1 128 ? 20.043  -4.971  17.659  1.00 45.65 128 A 1 
ATOM 975  C CB    . THR A 1 128 ? 22.617  -3.617  16.339  1.00 44.79 128 A 1 
ATOM 976  O OG1   . THR A 1 128 ? 23.518  -3.290  15.328  1.00 41.19 128 A 1 
ATOM 977  C CG2   . THR A 1 128 ? 23.395  -4.496  17.312  1.00 40.58 128 A 1 
ATOM 978  N N     . VAL A 1 129 ? 19.370  -3.117  16.640  1.00 43.61 129 A 1 
ATOM 979  C CA    . VAL A 1 129 ? 18.171  -2.964  17.489  1.00 43.41 129 A 1 
ATOM 980  C C     . VAL A 1 129 ? 17.197  -4.125  17.288  1.00 42.88 129 A 1 
ATOM 981  O O     . VAL A 1 129 ? 16.612  -4.616  18.264  1.00 39.55 129 A 1 
ATOM 982  C CB    . VAL A 1 129 ? 17.463  -1.624  17.237  1.00 39.40 129 A 1 
ATOM 983  C CG1   . VAL A 1 129 ? 16.191  -1.469  18.088  1.00 35.40 129 A 1 
ATOM 984  C CG2   . VAL A 1 129 ? 18.375  -0.442  17.583  1.00 35.07 129 A 1 
ATOM 985  N N     . MET A 1 130 ? 17.034  -4.618  16.066  1.00 46.62 130 A 1 
ATOM 986  C CA    . MET A 1 130 ? 16.234  -5.814  15.786  1.00 46.97 130 A 1 
ATOM 987  C C     . MET A 1 130 ? 16.925  -7.095  16.263  1.00 46.50 130 A 1 
ATOM 988  O O     . MET A 1 130 ? 16.242  -8.027  16.674  1.00 44.49 130 A 1 
ATOM 989  C CB    . MET A 1 130 ? 15.906  -5.902  14.287  1.00 44.70 130 A 1 
ATOM 990  C CG    . MET A 1 130 ? 14.845  -4.888  13.838  1.00 40.84 130 A 1 
ATOM 991  S SD    . MET A 1 130 ? 13.142  -5.333  14.342  1.00 38.51 130 A 1 
ATOM 992  C CE    . MET A 1 130 ? 12.225  -3.972  13.578  1.00 35.74 130 A 1 
ATOM 993  N N     . HIS A 1 131 ? 18.265  -7.160  16.250  1.00 43.45 131 A 1 
ATOM 994  C CA    . HIS A 1 131 ? 19.036  -8.318  16.712  1.00 43.28 131 A 1 
ATOM 995  C C     . HIS A 1 131 ? 19.256  -8.348  18.228  1.00 41.42 131 A 1 
ATOM 996  O O     . HIS A 1 131 ? 19.302  -9.429  18.797  1.00 39.66 131 A 1 
ATOM 997  C CB    . HIS A 1 131 ? 20.374  -8.384  15.961  1.00 41.35 131 A 1 
ATOM 998  C CG    . HIS A 1 131 ? 20.279  -9.073  14.625  1.00 38.18 131 A 1 
ATOM 999  N ND1   . HIS A 1 131 ? 20.441  -10.432 14.416  1.00 36.25 131 A 1 
ATOM 1000 C CD2   . HIS A 1 131 ? 20.020  -8.519  13.413  1.00 34.93 131 A 1 
ATOM 1001 C CE1   . HIS A 1 131 ? 20.290  -10.673 13.099  1.00 34.65 131 A 1 
ATOM 1002 N NE2   . HIS A 1 131 ? 20.032  -9.540  12.460  1.00 34.17 131 A 1 
ATOM 1003 N N     . GLN A 1 132 ? 19.364  -7.196  18.909  1.00 39.35 132 A 1 
ATOM 1004 C CA    . GLN A 1 132 ? 19.670  -7.122  20.353  1.00 39.45 132 A 1 
ATOM 1005 C C     . GLN A 1 132 ? 18.620  -7.780  21.249  1.00 38.70 132 A 1 
ATOM 1006 O O     . GLN A 1 132 ? 18.945  -8.142  22.378  1.00 37.03 132 A 1 
ATOM 1007 C CB    . GLN A 1 132 ? 19.835  -5.662  20.783  1.00 37.80 132 A 1 
ATOM 1008 C CG    . GLN A 1 132 ? 21.287  -5.200  20.740  1.00 34.50 132 A 1 
ATOM 1009 C CD    . GLN A 1 132 ? 21.439  -3.735  21.150  1.00 30.65 132 A 1 
ATOM 1010 O OE1   . GLN A 1 132 ? 20.488  -3.000  21.352  1.00 29.19 132 A 1 
ATOM 1011 N NE2   . GLN A 1 132 ? 22.655  -3.265  21.297  1.00 26.33 132 A 1 
ATOM 1012 N N     . ARG A 1 133 ? 17.365  -7.938  20.790  1.00 40.90 133 A 1 
ATOM 1013 C CA    . ARG A 1 133 ? 16.350  -8.668  21.562  1.00 40.63 133 A 1 
ATOM 1014 C C     . ARG A 1 133 ? 16.455  -10.199 21.418  1.00 38.83 133 A 1 
ATOM 1015 O O     . ARG A 1 133 ? 15.619  -10.885 21.981  1.00 37.05 133 A 1 
ATOM 1016 C CB    . ARG A 1 133 ? 14.933  -8.165  21.261  1.00 39.01 133 A 1 
ATOM 1017 C CG    . ARG A 1 133 ? 14.628  -6.821  21.919  1.00 35.70 133 A 1 
ATOM 1018 C CD    . ARG A 1 133 ? 13.124  -6.571  21.847  1.00 35.19 133 A 1 
ATOM 1019 N NE    . ARG A 1 133 ? 12.743  -5.293  22.465  1.00 31.16 133 A 1 
ATOM 1020 C CZ    . ARG A 1 133 ? 11.491  -4.867  22.668  1.00 28.74 133 A 1 
ATOM 1021 N NH1   . ARG A 1 133 ? 10.467  -5.586  22.298  1.00 27.77 133 A 1 
ATOM 1022 N NH2   . ARG A 1 133 ? 11.269  -3.728  23.237  1.00 25.07 133 A 1 
ATOM 1023 N N     . MET A 1 134 ? 17.442  -10.729 20.707  1.00 38.08 134 A 1 
ATOM 1024 C CA    . MET A 1 134 ? 17.800  -12.131 20.891  1.00 39.94 134 A 1 
ATOM 1025 C C     . MET A 1 134 ? 18.402  -12.231 22.287  1.00 38.66 134 A 1 
ATOM 1026 O O     . MET A 1 134 ? 19.426  -11.587 22.528  1.00 37.16 134 A 1 
ATOM 1027 C CB    . MET A 1 134 ? 18.801  -12.599 19.821  1.00 38.80 134 A 1 
ATOM 1028 C CG    . MET A 1 134 ? 18.167  -12.682 18.431  1.00 34.91 134 A 1 
ATOM 1029 S SD    . MET A 1 134 ? 17.025  -14.082 18.156  1.00 31.37 134 A 1 
ATOM 1030 C CE    . MET A 1 134 ? 18.208  -15.418 17.908  1.00 28.92 134 A 1 
ATOM 1031 N N     . PRO A 1 135 ? 17.771  -12.965 23.236  1.00 42.20 135 A 1 
ATOM 1032 C CA    . PRO A 1 135 ? 18.385  -13.199 24.523  1.00 42.46 135 A 1 
ATOM 1033 C C     . PRO A 1 135 ? 19.719  -13.891 24.249  1.00 41.17 135 A 1 
ATOM 1034 O O     . PRO A 1 135 ? 19.767  -14.981 23.687  1.00 40.26 135 A 1 
ATOM 1035 C CB    . PRO A 1 135 ? 17.393  -14.067 25.312  1.00 40.77 135 A 1 
ATOM 1036 C CG    . PRO A 1 135 ? 16.593  -14.781 24.221  1.00 39.14 135 A 1 
ATOM 1037 C CD    . PRO A 1 135 ? 16.572  -13.763 23.076  1.00 42.04 135 A 1 
ATOM 1038 N N     . VAL A 1 136 ? 20.826  -13.214 24.591  1.00 40.57 136 A 1 
ATOM 1039 C CA    . VAL A 1 136 ? 22.129  -13.857 24.642  1.00 41.96 136 A 1 
ATOM 1040 C C     . VAL A 1 136 ? 21.974  -14.917 25.710  1.00 40.06 136 A 1 
ATOM 1041 O O     . VAL A 1 136 ? 21.855  -14.581 26.887  1.00 38.12 136 A 1 
ATOM 1042 C CB    . VAL A 1 136 ? 23.258  -12.866 24.977  1.00 39.77 136 A 1 
ATOM 1043 C CG1   . VAL A 1 136 ? 24.610  -13.580 25.081  1.00 36.41 136 A 1 
ATOM 1044 C CG2   . VAL A 1 136 ? 23.377  -11.785 23.898  1.00 40.38 136 A 1 
ATOM 1045 N N     . VAL A 1 137 ? 21.875  -16.191 25.290  1.00 38.52 137 A 1 
ATOM 1046 C CA    . VAL A 1 137 ? 21.881  -17.326 26.210  1.00 41.71 137 A 1 
ATOM 1047 C C     . VAL A 1 137 ? 23.194  -17.210 26.963  1.00 39.75 137 A 1 
ATOM 1048 O O     . VAL A 1 137 ? 24.263  -17.434 26.389  1.00 38.10 137 A 1 
ATOM 1049 C CB    . VAL A 1 137 ? 21.745  -18.679 25.485  1.00 39.11 137 A 1 
ATOM 1050 C CG1   . VAL A 1 137 ? 21.706  -19.828 26.491  1.00 36.13 137 A 1 
ATOM 1051 C CG2   . VAL A 1 137 ? 20.465  -18.727 24.640  1.00 37.63 137 A 1 
ATOM 1052 N N     . SER A 1 138 ? 23.129  -16.750 28.207  1.00 41.09 138 A 1 
ATOM 1053 C CA    . SER A 1 138 ? 24.289  -16.593 29.061  1.00 44.67 138 A 1 
ATOM 1054 C C     . SER A 1 138 ? 24.873  -17.974 29.240  1.00 44.37 138 A 1 
ATOM 1055 O O     . SER A 1 138 ? 24.272  -18.821 29.901  1.00 42.43 138 A 1 
ATOM 1056 C CB    . SER A 1 138 ? 23.903  -15.969 30.412  1.00 40.88 138 A 1 
ATOM 1057 O OG    . SER A 1 138 ? 22.827  -16.677 30.997  1.00 39.10 138 A 1 
ATOM 1058 N N     . HIS A 1 139 ? 26.022  -18.237 28.610  1.00 34.35 139 A 1 
ATOM 1059 C CA    . HIS A 1 139 ? 26.785  -19.438 28.900  1.00 38.37 139 A 1 
ATOM 1060 C C     . HIS A 1 139 ? 26.960  -19.491 30.420  1.00 35.80 139 A 1 
ATOM 1061 O O     . HIS A 1 139 ? 27.293  -18.459 31.012  1.00 34.92 139 A 1 
ATOM 1062 C CB    . HIS A 1 139 ? 28.146  -19.410 28.187  1.00 36.04 139 A 1 
ATOM 1063 C CG    . HIS A 1 139 ? 28.059  -19.928 26.778  1.00 34.39 139 A 1 
ATOM 1064 N ND1   . HIS A 1 139 ? 28.031  -21.255 26.403  1.00 34.87 139 A 1 
ATOM 1065 C CD2   . HIS A 1 139 ? 27.991  -19.199 25.627  1.00 34.70 139 A 1 
ATOM 1066 C CE1   . HIS A 1 139 ? 27.949  -21.313 25.063  1.00 32.92 139 A 1 
ATOM 1067 N NE2   . HIS A 1 139 ? 27.916  -20.084 24.557  1.00 32.70 139 A 1 
ATOM 1068 N N     . PRO A 1 140 ? 26.694  -20.631 31.053  1.00 38.09 140 A 1 
ATOM 1069 C CA    . PRO A 1 140 ? 26.807  -20.740 32.489  1.00 42.03 140 A 1 
ATOM 1070 C C     . PRO A 1 140 ? 28.246  -20.392 32.862  1.00 41.45 140 A 1 
ATOM 1071 O O     . PRO A 1 140 ? 29.180  -21.098 32.485  1.00 40.36 140 A 1 
ATOM 1072 C CB    . PRO A 1 140 ? 26.422  -22.186 32.831  1.00 38.59 140 A 1 
ATOM 1073 C CG    . PRO A 1 140 ? 26.693  -22.952 31.533  1.00 37.40 140 A 1 
ATOM 1074 C CD    . PRO A 1 140 ? 26.385  -21.913 30.454  1.00 41.09 140 A 1 
ATOM 1075 N N     . ALA A 1 141 ? 28.433  -19.257 33.518  1.00 36.94 141 A 1 
ATOM 1076 C CA    . ALA A 1 141 ? 29.727  -18.827 33.998  1.00 39.26 141 A 1 
ATOM 1077 C C     . ALA A 1 141 ? 30.206  -19.923 34.954  1.00 37.34 141 A 1 
ATOM 1078 O O     . ALA A 1 141 ? 29.559  -20.185 35.964  1.00 36.58 141 A 1 
ATOM 1079 C CB    . ALA A 1 141 ? 29.609  -17.462 34.673  1.00 36.57 141 A 1 
ATOM 1080 N N     . VAL A 1 142 ? 31.289  -20.576 34.577  1.00 35.84 142 A 1 
ATOM 1081 C CA    . VAL A 1 142 ? 31.915  -21.586 35.425  1.00 41.90 142 A 1 
ATOM 1082 C C     . VAL A 1 142 ? 32.252  -20.878 36.732  1.00 39.59 142 A 1 
ATOM 1083 O O     . VAL A 1 142 ? 33.067  -19.941 36.735  1.00 39.85 142 A 1 
ATOM 1084 C CB    . VAL A 1 142 ? 33.155  -22.207 34.767  1.00 39.66 142 A 1 
ATOM 1085 C CG1   . VAL A 1 142 ? 33.775  -23.282 35.664  1.00 37.27 142 A 1 
ATOM 1086 C CG2   . VAL A 1 142 ? 32.801  -22.855 33.430  1.00 42.27 142 A 1 
ATOM 1087 N N     . ALA A 1 143 ? 31.581  -21.265 37.805  1.00 40.47 143 A 1 
ATOM 1088 C CA    . ALA A 1 143 ? 31.757  -20.677 39.117  1.00 45.22 143 A 1 
ATOM 1089 C C     . ALA A 1 143 ? 33.165  -21.027 39.609  1.00 43.62 143 A 1 
ATOM 1090 O O     . ALA A 1 143 ? 33.380  -22.078 40.204  1.00 44.29 143 A 1 
ATOM 1091 C CB    . ALA A 1 143 ? 30.645  -21.184 40.048  1.00 42.75 143 A 1 
ATOM 1092 N N     . ILE A 1 144 ? 34.134  -20.150 39.313  1.00 40.91 144 A 1 
ATOM 1093 C CA    . ILE A 1 144 ? 35.449  -20.225 39.935  1.00 44.85 144 A 1 
ATOM 1094 C C     . ILE A 1 144 ? 35.188  -20.066 41.436  1.00 43.45 144 A 1 
ATOM 1095 O O     . ILE A 1 144 ? 34.616  -19.047 41.832  1.00 42.42 144 A 1 
ATOM 1096 C CB    . ILE A 1 144 ? 36.425  -19.171 39.390  1.00 42.55 144 A 1 
ATOM 1097 C CG1   . ILE A 1 144 ? 36.613  -19.354 37.865  1.00 40.62 144 A 1 
ATOM 1098 C CG2   . ILE A 1 144 ? 37.779  -19.275 40.106  1.00 43.47 144 A 1 
ATOM 1099 C CD1   . ILE A 1 144 ? 37.485  -18.285 37.196  1.00 41.76 144 A 1 
ATOM 1100 N N     . PRO A 1 145 ? 35.512  -21.059 42.264  1.00 40.39 145 A 1 
ATOM 1101 C CA    . PRO A 1 145 ? 35.193  -21.019 43.678  1.00 45.67 145 A 1 
ATOM 1102 C C     . PRO A 1 145 ? 35.901  -19.805 44.288  1.00 45.82 145 A 1 
ATOM 1103 O O     . PRO A 1 145 ? 37.115  -19.668 44.120  1.00 45.71 145 A 1 
ATOM 1104 C CB    . PRO A 1 145 ? 35.668  -22.356 44.256  1.00 42.62 145 A 1 
ATOM 1105 C CG    . PRO A 1 145 ? 36.752  -22.807 43.284  1.00 42.41 145 A 1 
ATOM 1106 C CD    . PRO A 1 145 ? 36.265  -22.261 41.942  1.00 47.66 145 A 1 
ATOM 1107 N N     . PRO A 1 146 ? 35.195  -18.911 44.979  1.00 40.26 146 A 1 
ATOM 1108 C CA    . PRO A 1 146 ? 35.808  -17.749 45.586  1.00 43.92 146 A 1 
ATOM 1109 C C     . PRO A 1 146 ? 36.755  -18.240 46.684  1.00 43.34 146 A 1 
ATOM 1110 O O     . PRO A 1 146 ? 36.319  -18.809 47.677  1.00 43.02 146 A 1 
ATOM 1111 C CB    . PRO A 1 146 ? 34.650  -16.887 46.113  1.00 41.41 146 A 1 
ATOM 1112 C CG    . PRO A 1 146 ? 33.536  -17.900 46.378  1.00 42.24 146 A 1 
ATOM 1113 C CD    . PRO A 1 146 ? 33.758  -18.960 45.289  1.00 48.05 146 A 1 
ATOM 1114 N N     . VAL A 1 147 ? 38.062  -18.049 46.474  1.00 38.69 147 A 1 
ATOM 1115 C CA    . VAL A 1 147 ? 39.068  -18.355 47.487  1.00 42.93 147 A 1 
ATOM 1116 C C     . VAL A 1 147 ? 38.785  -17.440 48.675  1.00 41.85 147 A 1 
ATOM 1117 O O     . VAL A 1 147 ? 38.870  -16.212 48.554  1.00 41.07 147 A 1 
ATOM 1118 C CB    . VAL A 1 147 ? 40.504  -18.195 46.963  1.00 39.42 147 A 1 
ATOM 1119 C CG1   . VAL A 1 147 ? 41.520  -18.621 48.022  1.00 37.73 147 A 1 
ATOM 1120 C CG2   . VAL A 1 147 ? 40.736  -19.049 45.715  1.00 42.52 147 A 1 
ATOM 1121 N N     . SER A 1 148 ? 38.404  -18.019 49.799  1.00 44.12 148 A 1 
ATOM 1122 C CA    . SER A 1 148 ? 38.022  -17.320 51.020  1.00 47.13 148 A 1 
ATOM 1123 C C     . SER A 1 148 ? 39.252  -16.719 51.712  1.00 46.69 148 A 1 
ATOM 1124 O O     . SER A 1 148 ? 39.728  -17.266 52.708  1.00 45.31 148 A 1 
ATOM 1125 C CB    . SER A 1 148 ? 37.260  -18.282 51.939  1.00 43.12 148 A 1 
ATOM 1126 O OG    . SER A 1 148 ? 38.070  -19.393 52.283  1.00 39.63 148 A 1 
ATOM 1127 N N     . LEU A 1 149 ? 39.771  -15.634 51.161  1.00 34.41 149 A 1 
ATOM 1128 C CA    . LEU A 1 149 ? 40.838  -14.892 51.834  1.00 38.27 149 A 1 
ATOM 1129 C C     . LEU A 1 149 ? 40.279  -14.308 53.136  1.00 36.78 149 A 1 
ATOM 1130 O O     . LEU A 1 149 ? 39.488  -13.366 53.136  1.00 34.95 149 A 1 
ATOM 1131 C CB    . LEU A 1 149 ? 41.457  -13.842 50.907  1.00 34.39 149 A 1 
ATOM 1132 C CG    . LEU A 1 149 ? 42.586  -14.403 50.023  1.00 31.87 149 A 1 
ATOM 1133 C CD1   . LEU A 1 149 ? 42.937  -13.407 48.915  1.00 32.66 149 A 1 
ATOM 1134 C CD2   . LEU A 1 149 ? 43.858  -14.685 50.828  1.00 35.32 149 A 1 
ATOM 1135 N N     . PHE A 1 150 ? 40.732  -14.899 54.241  1.00 32.79 150 A 1 
ATOM 1136 C CA    . PHE A 1 150 ? 40.448  -14.577 55.645  1.00 35.77 150 A 1 
ATOM 1137 C C     . PHE A 1 150 ? 41.125  -13.250 56.067  1.00 33.75 150 A 1 
ATOM 1138 O O     . PHE A 1 150 ? 42.001  -13.247 56.925  1.00 33.37 150 A 1 
ATOM 1139 C CB    . PHE A 1 150 ? 40.937  -15.751 56.516  1.00 32.86 150 A 1 
ATOM 1140 C CG    . PHE A 1 150 ? 39.898  -16.783 56.899  1.00 34.39 150 A 1 
ATOM 1141 C CD1   . PHE A 1 150 ? 39.267  -16.688 58.159  1.00 36.78 150 A 1 
ATOM 1142 C CD2   . PHE A 1 150 ? 39.610  -17.867 56.060  1.00 38.18 150 A 1 
ATOM 1143 C CE1   . PHE A 1 150 ? 38.356  -17.678 58.569  1.00 33.51 150 A 1 
ATOM 1144 C CE2   . PHE A 1 150 ? 38.698  -18.857 56.466  1.00 31.94 150 A 1 
ATOM 1145 C CZ    . PHE A 1 150 ? 38.071  -18.765 57.725  1.00 31.59 150 A 1 
ATOM 1146 N N     . ALA A 1 151 ? 40.774  -12.136 55.466  1.00 36.91 151 A 1 
ATOM 1147 C CA    . ALA A 1 151 ? 41.338  -10.866 55.898  1.00 41.16 151 A 1 
ATOM 1148 C C     . ALA A 1 151 ? 40.794  -10.482 57.288  1.00 39.87 151 A 1 
ATOM 1149 O O     . ALA A 1 151 ? 39.612  -10.151 57.428  1.00 38.21 151 A 1 
ATOM 1150 C CB    . ALA A 1 151 ? 41.077  -9.802  54.832  1.00 37.73 151 A 1 
ATOM 1151 N N     . GLU A 1 152 ? 41.660  -10.526 58.301  1.00 33.90 152 A 1 
ATOM 1152 C CA    . GLU A 1 152 ? 41.341  -10.413 59.751  1.00 37.60 152 A 1 
ATOM 1153 C C     . GLU A 1 152 ? 41.007  -8.996  60.279  1.00 35.79 152 A 1 
ATOM 1154 O O     . GLU A 1 152 ? 40.650  -8.878  61.452  1.00 34.93 152 A 1 
ATOM 1155 C CB    . GLU A 1 152 ? 42.567  -10.915 60.543  1.00 35.29 152 A 1 
ATOM 1156 C CG    . GLU A 1 152 ? 42.623  -12.424 60.755  1.00 34.13 152 A 1 
ATOM 1157 C CD    . GLU A 1 152 ? 43.843  -12.847 61.585  1.00 35.29 152 A 1 
ATOM 1158 O OE1   . GLU A 1 152 ? 43.685  -13.774 62.409  1.00 34.62 152 A 1 
ATOM 1159 O OE2   . GLU A 1 152 ? 44.938  -12.289 61.346  1.00 34.43 152 A 1 
ATOM 1160 N N     . ALA A 1 153 ? 41.189  -7.944  59.511  1.00 36.92 153 A 1 
ATOM 1161 C CA    . ALA A 1 153 ? 41.595  -6.641  60.068  1.00 39.92 153 A 1 
ATOM 1162 C C     . ALA A 1 153 ? 40.687  -6.105  61.207  1.00 37.97 153 A 1 
ATOM 1163 O O     . ALA A 1 153 ? 39.481  -5.929  61.046  1.00 37.22 153 A 1 
ATOM 1164 C CB    . ALA A 1 153 ? 41.754  -5.638  58.932  1.00 37.44 153 A 1 
ATOM 1165 N N     . GLU A 1 154 ? 41.330  -5.760  62.345  1.00 36.10 154 A 1 
ATOM 1166 C CA    . GLU A 1 154 ? 40.759  -5.583  63.696  1.00 40.02 154 A 1 
ATOM 1167 C C     . GLU A 1 154 ? 39.937  -4.301  63.981  1.00 37.98 154 A 1 
ATOM 1168 O O     . GLU A 1 154 ? 39.192  -4.274  64.956  1.00 37.07 154 A 1 
ATOM 1169 C CB    . GLU A 1 154 ? 41.927  -5.536  64.698  1.00 37.63 154 A 1 
ATOM 1170 C CG    . GLU A 1 154 ? 42.806  -6.792  64.800  1.00 35.88 154 A 1 
ATOM 1171 C CD    . GLU A 1 154 ? 43.939  -6.565  65.818  1.00 36.06 154 A 1 
ATOM 1172 O OE1   . GLU A 1 154 ? 44.074  -7.379  66.752  1.00 34.37 154 A 1 
ATOM 1173 O OE2   . GLU A 1 154 ? 44.654  -5.539  65.663  1.00 35.40 154 A 1 
ATOM 1174 N N     . ALA A 1 155 ? 40.188  -3.203  63.295  1.00 34.84 155 A 1 
ATOM 1175 C CA    . ALA A 1 155 ? 40.341  -1.905  63.979  1.00 37.37 155 A 1 
ATOM 1176 C C     . ALA A 1 155 ? 39.098  -1.351  64.730  1.00 34.98 155 A 1 
ATOM 1177 O O     . ALA A 1 155 ? 37.955  -1.501  64.323  1.00 34.21 155 A 1 
ATOM 1178 C CB    . ALA A 1 155 ? 40.933  -0.886  63.003  1.00 35.63 155 A 1 
ATOM 1179 N N     . THR A 1 156 ? 39.381  -0.657  65.869  1.00 39.10 156 A 1 
ATOM 1180 C CA    . THR A 1 156 ? 38.590  -0.574  67.121  1.00 42.57 156 A 1 
ATOM 1181 C C     . THR A 1 156 ? 37.611  0.589   67.329  1.00 40.30 156 A 1 
ATOM 1182 O O     . THR A 1 156 ? 36.742  0.480   68.192  1.00 39.35 156 A 1 
ATOM 1183 C CB    . THR A 1 156 ? 39.597  -0.487  68.285  1.00 38.52 156 A 1 
ATOM 1184 O OG1   . THR A 1 156 ? 40.604  0.464   67.992  1.00 37.47 156 A 1 
ATOM 1185 C CG2   . THR A 1 156 ? 40.317  -1.812  68.549  1.00 41.43 156 A 1 
ATOM 1186 N N     . ALA A 1 157 ? 37.822  1.734   66.717  1.00 35.35 157 A 1 
ATOM 1187 C CA    . ALA A 1 157 ? 37.629  3.023   67.420  1.00 36.89 157 A 1 
ATOM 1188 C C     . ALA A 1 157 ? 36.160  3.509   67.671  1.00 34.25 157 A 1 
ATOM 1189 O O     . ALA A 1 157 ? 35.226  3.017   67.068  1.00 33.81 157 A 1 
ATOM 1190 C CB    . ALA A 1 157 ? 38.505  4.074   66.726  1.00 35.51 157 A 1 
ATOM 1191 N N     . PRO A 1 158 ? 35.968  4.483   68.621  1.00 37.23 158 A 1 
ATOM 1192 C CA    . PRO A 1 158 ? 34.957  4.323   69.686  1.00 40.99 158 A 1 
ATOM 1193 C C     . PRO A 1 158 ? 33.723  5.262   69.761  1.00 40.17 158 A 1 
ATOM 1194 O O     . PRO A 1 158 ? 32.779  4.924   70.472  1.00 39.67 158 A 1 
ATOM 1195 C CB    . PRO A 1 158 ? 35.823  4.523   70.946  1.00 37.42 158 A 1 
ATOM 1196 C CG    . PRO A 1 158 ? 36.794  5.636   70.543  1.00 38.19 158 A 1 
ATOM 1197 C CD    . PRO A 1 158 ? 36.976  5.407   69.049  1.00 45.51 158 A 1 
ATOM 1198 N N     . VAL A 1 159 ? 33.773  6.488   69.250  1.00 33.18 159 A 1 
ATOM 1199 C CA    . VAL A 1 159 ? 33.202  7.688   69.945  1.00 37.48 159 A 1 
ATOM 1200 C C     . VAL A 1 159 ? 31.688  7.970   69.709  1.00 35.32 159 A 1 
ATOM 1201 O O     . VAL A 1 159 ? 31.088  7.468   68.783  1.00 34.10 159 A 1 
ATOM 1202 C CB    . VAL A 1 159 ? 34.056  8.955   69.654  1.00 34.65 159 A 1 
ATOM 1203 C CG1   . VAL A 1 159 ? 33.875  10.037  70.718  1.00 33.61 159 A 1 
ATOM 1204 C CG2   . VAL A 1 159 ? 35.560  8.705   69.593  1.00 39.95 159 A 1 
ATOM 1205 N N     . LEU A 1 160 ? 31.060  8.840   70.394  1.00 36.51 160 A 1 
ATOM 1206 C CA    . LEU A 1 160 ? 30.115  8.944   71.511  1.00 40.48 160 A 1 
ATOM 1207 C C     . LEU A 1 160 ? 28.762  9.612   71.168  1.00 38.80 160 A 1 
ATOM 1208 O O     . LEU A 1 160 ? 27.705  9.037   71.370  1.00 37.72 160 A 1 
ATOM 1209 C CB    . LEU A 1 160 ? 30.774  9.790   72.634  1.00 37.95 160 A 1 
ATOM 1210 C CG    . LEU A 1 160 ? 31.251  9.008   73.869  1.00 36.42 160 A 1 
ATOM 1211 C CD1   . LEU A 1 160 ? 32.220  9.871   74.698  1.00 37.30 160 A 1 
ATOM 1212 C CD2   . LEU A 1 160 ? 30.086  8.629   74.766  1.00 40.16 160 A 1 
ATOM 1213 N N     . GLY A 1 161 ? 28.768  10.898  70.819  1.00 38.53 161 A 1 
ATOM 1214 C CA    . GLY A 1 161 ? 27.769  11.863  71.315  1.00 41.97 161 A 1 
ATOM 1215 C C     . GLY A 1 161 ? 26.474  12.045  70.528  1.00 40.71 161 A 1 
ATOM 1216 O O     . GLY A 1 161 ? 26.375  12.921  69.676  1.00 39.83 161 A 1 
ATOM 1217 N N     . ARG A 1 162 ? 25.443  11.280  70.900  1.00 33.16 162 A 1 
ATOM 1218 C CA    . ARG A 1 162 ? 24.085  11.406  70.335  1.00 38.53 162 A 1 
ATOM 1219 C C     . ARG A 1 162 ? 23.256  12.419  71.138  1.00 36.86 162 A 1 
ATOM 1220 O O     . ARG A 1 162 ? 22.585  12.025  72.083  1.00 35.28 162 A 1 
ATOM 1221 C CB    . ARG A 1 162 ? 23.453  10.002  70.295  1.00 36.07 162 A 1 
ATOM 1222 C CG    . ARG A 1 162 ? 22.210  9.903   69.388  1.00 34.61 162 A 1 
ATOM 1223 C CD    . ARG A 1 162 ? 21.655  8.482   69.410  1.00 34.49 162 A 1 
ATOM 1224 N NE    . ARG A 1 162 ? 20.554  8.305   68.461  1.00 33.37 162 A 1 
ATOM 1225 C CZ    . ARG A 1 162 ? 19.872  7.193   68.243  1.00 30.40 162 A 1 
ATOM 1226 N NH1   . ARG A 1 162 ? 20.121  6.084   68.902  1.00 29.07 162 A 1 
ATOM 1227 N NH2   . ARG A 1 162 ? 18.921  7.153   67.367  1.00 27.91 162 A 1 
ATOM 1228 N N     . LYS A 1 163 ? 23.323  13.698  70.791  1.00 31.11 163 A 1 
ATOM 1229 C CA    . LYS A 1 163 ? 22.652  14.777  71.551  1.00 37.71 163 A 1 
ATOM 1230 C C     . LYS A 1 163 ? 21.127  14.881  71.305  1.00 36.58 163 A 1 
ATOM 1231 O O     . LYS A 1 163 ? 20.586  14.183  70.455  1.00 34.94 163 A 1 
ATOM 1232 C CB    . LYS A 1 163 ? 23.391  16.117  71.347  1.00 35.46 163 A 1 
ATOM 1233 C CG    . LYS A 1 163 ? 23.665  16.810  72.694  1.00 33.89 163 A 1 
ATOM 1234 C CD    . LYS A 1 163 ? 24.110  18.261  72.528  1.00 33.30 163 A 1 
ATOM 1235 C CE    . LYS A 1 163 ? 24.350  18.898  73.906  1.00 31.69 163 A 1 
ATOM 1236 N NZ    . LYS A 1 163 ? 24.457  20.355  73.830  1.00 30.18 163 A 1 
ATOM 1237 N N     . GLU A 1 164 ? 20.466  15.754  72.092  1.00 33.70 164 A 1 
ATOM 1238 C CA    . GLU A 1 164 ? 19.116  15.611  72.677  1.00 37.67 164 A 1 
ATOM 1239 C C     . GLU A 1 164 ? 17.871  16.053  71.862  1.00 36.04 164 A 1 
ATOM 1240 O O     . GLU A 1 164 ? 16.837  15.411  72.006  1.00 35.96 164 A 1 
ATOM 1241 C CB    . GLU A 1 164 ? 19.103  16.444  73.972  1.00 36.40 164 A 1 
ATOM 1242 C CG    . GLU A 1 164 ? 20.036  15.945  75.081  1.00 35.71 164 A 1 
ATOM 1243 C CD    . GLU A 1 164 ? 20.203  16.975  76.217  1.00 36.98 164 A 1 
ATOM 1244 O OE1   . GLU A 1 164 ? 19.952  16.608  77.386  1.00 35.94 164 A 1 
ATOM 1245 O OE2   . GLU A 1 164 ? 20.650  18.092  75.894  1.00 36.27 164 A 1 
ATOM 1246 N N     . GLU A 1 165 ? 17.878  17.191  71.220  1.00 35.33 165 A 1 
ATOM 1247 C CA    . GLU A 1 165 ? 16.827  18.217  71.410  1.00 37.87 165 A 1 
ATOM 1248 C C     . GLU A 1 165 ? 15.402  17.940  70.862  1.00 36.30 165 A 1 
ATOM 1249 O O     . GLU A 1 165 ? 15.150  17.091  70.026  1.00 35.47 165 A 1 
ATOM 1250 C CB    . GLU A 1 165 ? 17.329  19.601  70.946  1.00 36.90 165 A 1 
ATOM 1251 C CG    . GLU A 1 165 ? 18.062  20.361  72.063  1.00 35.87 165 A 1 
ATOM 1252 C CD    . GLU A 1 165 ? 18.517  21.773  71.650  1.00 37.58 165 A 1 
ATOM 1253 O OE1   . GLU A 1 165 ? 19.034  22.494  72.536  1.00 36.17 165 A 1 
ATOM 1254 O OE2   . GLU A 1 165 ? 18.398  22.135  70.455  1.00 36.48 165 A 1 
ATOM 1255 N N     . ASP A 1 166 ? 14.446  18.777  71.348  1.00 35.82 166 A 1 
ATOM 1256 C CA    . ASP A 1 166 ? 13.231  18.444  72.102  1.00 39.47 166 A 1 
ATOM 1257 C C     . ASP A 1 166 ? 11.880  18.707  71.385  1.00 37.17 166 A 1 
ATOM 1258 O O     . ASP A 1 166 ? 10.871  18.099  71.708  1.00 36.97 166 A 1 
ATOM 1259 C CB    . ASP A 1 166 ? 13.343  19.330  73.363  1.00 37.63 166 A 1 
ATOM 1260 C CG    . ASP A 1 166 ? 12.424  18.982  74.539  1.00 35.40 166 A 1 
ATOM 1261 O OD1   . ASP A 1 166 ? 12.085  17.799  74.706  1.00 37.22 166 A 1 
ATOM 1262 O OD2   . ASP A 1 166 ? 12.102  19.930  75.285  1.00 37.59 166 A 1 
ATOM 1263 N N     . THR A 1 167 ? 11.784  19.706  70.524  1.00 32.11 167 A 1 
ATOM 1264 C CA    . THR A 1 167 ? 10.672  20.671  70.568  1.00 33.99 167 A 1 
ATOM 1265 C C     . THR A 1 167 ? 9.279   20.180  70.099  1.00 31.87 167 A 1 
ATOM 1266 O O     . THR A 1 167 ? 9.118   19.348  69.226  1.00 30.41 167 A 1 
ATOM 1267 C CB    . THR A 1 167 ? 11.007  22.008  69.890  1.00 31.73 167 A 1 
ATOM 1268 O OG1   . THR A 1 167 ? 11.597  21.811  68.627  1.00 31.77 167 A 1 
ATOM 1269 C CG2   . THR A 1 167 ? 11.956  22.845  70.718  1.00 36.19 167 A 1 
ATOM 1270 N N     . SER A 1 168 ? 8.264   20.790  70.695  1.00 35.25 168 A 1 
ATOM 1271 C CA    . SER A 1 168 ? 6.988   20.216  71.178  1.00 36.22 168 A 1 
ATOM 1272 C C     . SER A 1 168 ? 5.700   20.502  70.374  1.00 34.72 168 A 1 
ATOM 1273 O O     . SER A 1 168 ? 4.705   19.788  70.541  1.00 34.43 168 A 1 
ATOM 1274 C CB    . SER A 1 168 ? 6.815   20.818  72.581  1.00 35.31 168 A 1 
ATOM 1275 O OG    . SER A 1 168 ? 5.536   20.652  73.141  1.00 34.96 168 A 1 
ATOM 1276 N N     . TRP A 1 169 ? 5.641   21.615  69.684  1.00 35.36 169 A 1 
ATOM 1277 C CA    . TRP A 1 169 ? 4.400   22.386  69.419  1.00 34.63 169 A 1 
ATOM 1278 C C     . TRP A 1 169 ? 3.415   21.735  68.404  1.00 33.19 169 A 1 
ATOM 1279 O O     . TRP A 1 169 ? 3.818   20.878  67.633  1.00 31.49 169 A 1 
ATOM 1280 C CB    . TRP A 1 169 ? 4.840   23.769  68.950  1.00 32.88 169 A 1 
ATOM 1281 C CG    . TRP A 1 169 ? 5.692   24.573  69.876  1.00 30.16 169 A 1 
ATOM 1282 C CD1   . TRP A 1 169 ? 7.010   24.423  70.050  1.00 27.73 169 A 1 
ATOM 1283 C CD2   . TRP A 1 169 ? 5.281   25.671  70.769  1.00 28.08 169 A 1 
ATOM 1284 N NE1   . TRP A 1 169 ? 7.472   25.344  70.996  1.00 24.80 169 A 1 
ATOM 1285 C CE2   . TRP A 1 169 ? 6.433   26.121  71.455  1.00 24.88 169 A 1 
ATOM 1286 C CE3   . TRP A 1 169 ? 4.071   26.298  71.049  1.00 28.47 169 A 1 
ATOM 1287 C CZ2   . TRP A 1 169 ? 6.363   27.156  72.397  1.00 27.12 169 A 1 
ATOM 1288 C CZ3   . TRP A 1 169 ? 3.995   27.339  71.995  1.00 27.79 169 A 1 
ATOM 1289 C CH2   . TRP A 1 169 ? 5.130   27.759  72.658  1.00 27.93 169 A 1 
ATOM 1290 N N     . LEU A 1 170 ? 2.129   22.063  68.215  1.00 34.11 170 A 1 
ATOM 1291 C CA    . LEU A 1 170 ? 1.113   22.870  68.923  1.00 37.22 170 A 1 
ATOM 1292 C C     . LEU A 1 170 ? -0.308  22.301  68.630  1.00 35.59 170 A 1 
ATOM 1293 O O     . LEU A 1 170 ? -0.500  21.554  67.674  1.00 34.68 170 A 1 
ATOM 1294 C CB    . LEU A 1 170 ? 1.185   24.345  68.461  1.00 35.01 170 A 1 
ATOM 1295 C CG    . LEU A 1 170 ? 1.310   25.383  69.598  1.00 33.64 170 A 1 
ATOM 1296 C CD1   . LEU A 1 170 ? 1.660   26.758  69.032  1.00 36.65 170 A 1 
ATOM 1297 C CD2   . LEU A 1 170 ? 0.040   25.526  70.417  1.00 38.67 170 A 1 
ATOM 1298 N N     . LEU A 1 171 ? -1.294  22.710  69.422  1.00 34.05 171 A 1 
ATOM 1299 C CA    . LEU A 1 171 ? -2.576  22.047  69.770  1.00 37.22 171 A 1 
ATOM 1300 C C     . LEU A 1 171 ? -3.772  22.027  68.786  1.00 35.18 171 A 1 
ATOM 1301 O O     . LEU A 1 171 ? -4.623  21.157  68.947  1.00 33.59 171 A 1 
ATOM 1302 C CB    . LEU A 1 171 ? -3.073  22.769  71.031  1.00 35.04 171 A 1 
ATOM 1303 C CG    . LEU A 1 171 ? -2.462  22.291  72.359  1.00 33.82 171 A 1 
ATOM 1304 C CD1   . LEU A 1 171 ? -2.579  23.390  73.408  1.00 35.42 171 A 1 
ATOM 1305 C CD2   . LEU A 1 171 ? -3.184  21.057  72.867  1.00 37.85 171 A 1 
ATOM 1306 N N     . LEU A 1 172 ? -4.010  23.024  67.987  1.00 35.50 172 A 1 
ATOM 1307 C CA    . LEU A 1 172 ? -5.306  23.743  67.895  1.00 38.68 172 A 1 
ATOM 1308 C C     . LEU A 1 172 ? -6.598  22.910  67.634  1.00 36.64 172 A 1 
ATOM 1309 O O     . LEU A 1 172 ? -6.613  21.978  66.836  1.00 34.75 172 A 1 
ATOM 1310 C CB    . LEU A 1 172 ? -5.186  24.920  66.907  1.00 35.63 172 A 1 
ATOM 1311 C CG    . LEU A 1 172 ? -4.719  26.225  67.576  1.00 33.86 172 A 1 
ATOM 1312 C CD1   . LEU A 1 172 ? -4.227  27.217  66.528  1.00 34.39 172 A 1 
ATOM 1313 C CD2   . LEU A 1 172 ? -5.843  26.888  68.367  1.00 36.19 172 A 1 
ATOM 1314 N N     . SER A 1 173 ? -7.698  23.329  68.292  1.00 37.22 173 A 1 
ATOM 1315 C CA    . SER A 1 173 ? -8.773  22.465  68.835  1.00 40.02 173 A 1 
ATOM 1316 C C     . SER A 1 173 ? -10.215 22.623  68.310  1.00 37.74 173 A 1 
ATOM 1317 O O     . SER A 1 173 ? -11.000 21.685  68.425  1.00 36.50 173 A 1 
ATOM 1318 C CB    . SER A 1 173 ? -8.838  22.789  70.322  1.00 38.05 173 A 1 
ATOM 1319 O OG    . SER A 1 173 ? -9.006  24.182  70.530  1.00 38.14 173 A 1 
ATOM 1320 N N     . LYS A 1 174 ? -10.615 23.805  67.916  1.00 32.86 174 A 1 
ATOM 1321 C CA    . LYS A 1 174 ? -11.993 24.355  68.039  1.00 38.25 174 A 1 
ATOM 1322 C C     . LYS A 1 174 ? -13.062 23.749  67.100  1.00 37.10 174 A 1 
ATOM 1323 O O     . LYS A 1 174 ? -12.700 23.064  66.153  1.00 34.03 174 A 1 
ATOM 1324 C CB    . LYS A 1 174 ? -11.889 25.866  67.781  1.00 34.63 174 A 1 
ATOM 1325 C CG    . LYS A 1 174 ? -11.306 26.640  68.963  1.00 33.71 174 A 1 
ATOM 1326 C CD    . LYS A 1 174 ? -11.463 28.140  68.710  1.00 31.96 174 A 1 
ATOM 1327 C CE    . LYS A 1 174 ? -11.039 28.909  69.949  1.00 29.61 174 A 1 
ATOM 1328 N NZ    . LYS A 1 174 ? -11.316 30.357  69.789  1.00 28.44 174 A 1 
ATOM 1329 N N     . ASP A 1 175 ? -14.340 24.083  67.185  1.00 36.03 175 A 1 
ATOM 1330 C CA    . ASP A 1 175 ? -15.513 24.236  68.074  1.00 39.33 175 A 1 
ATOM 1331 C C     . ASP A 1 175 ? -16.770 24.257  67.147  1.00 36.35 175 A 1 
ATOM 1332 O O     . ASP A 1 175 ? -16.640 24.019  65.955  1.00 34.07 175 A 1 
ATOM 1333 C CB    . ASP A 1 175 ? -15.460 25.525  68.933  1.00 36.09 175 A 1 
ATOM 1334 C CG    . ASP A 1 175 ? -14.839 25.370  70.326  1.00 33.78 175 A 1 
ATOM 1335 O OD1   . ASP A 1 175 ? -14.833 24.247  70.864  1.00 35.16 175 A 1 
ATOM 1336 O OD2   . ASP A 1 175 ? -14.365 26.413  70.835  1.00 35.97 175 A 1 
ATOM 1337 N N     . SER A 1 176 ? -17.944 24.599  67.513  1.00 38.64 176 A 1 
ATOM 1338 C CA    . SER A 1 176 ? -19.131 23.855  67.940  1.00 41.93 176 A 1 
ATOM 1339 C C     . SER A 1 176 ? -20.433 24.094  67.134  1.00 41.50 176 A 1 
ATOM 1340 O O     . SER A 1 176 ? -21.033 23.130  66.669  1.00 38.86 176 A 1 
ATOM 1341 C CB    . SER A 1 176 ? -19.415 24.230  69.399  1.00 38.07 176 A 1 
ATOM 1342 O OG    . SER A 1 176 ? -19.546 25.629  69.565  1.00 37.16 176 A 1 
ATOM 1343 N N     . ASP A 1 177 ? -20.957 25.324  67.117  1.00 41.24 177 A 1 
ATOM 1344 C CA    . ASP A 1 177 ? -22.409 25.667  67.193  1.00 44.12 177 A 1 
ATOM 1345 C C     . ASP A 1 177 ? -23.229 25.730  65.866  1.00 41.84 177 A 1 
ATOM 1346 O O     . ASP A 1 177 ? -22.672 25.597  64.800  1.00 39.79 177 A 1 
ATOM 1347 C CB    . ASP A 1 177 ? -22.463 27.025  67.914  1.00 40.36 177 A 1 
ATOM 1348 C CG    . ASP A 1 177 ? -22.255 26.956  69.426  1.00 37.39 177 A 1 
ATOM 1349 O OD1   . ASP A 1 177 ? -22.631 25.925  70.018  1.00 38.14 177 A 1 
ATOM 1350 O OD2   . ASP A 1 177 ? -21.767 27.960  69.960  1.00 38.58 177 A 1 
ATOM 1351 N N     . ASN A 1 178 ? -24.542 26.058  65.814  1.00 35.70 178 A 1 
ATOM 1352 C CA    . ASN A 1 178 ? -25.762 25.623  66.535  1.00 38.08 178 A 1 
ATOM 1353 C C     . ASN A 1 178 ? -27.077 25.923  65.742  1.00 35.17 178 A 1 
ATOM 1354 O O     . ASN A 1 178 ? -27.918 25.041  65.576  1.00 32.24 178 A 1 
ATOM 1355 C CB    . ASN A 1 178 ? -25.870 26.317  67.916  1.00 35.01 178 A 1 
ATOM 1356 C CG    . ASN A 1 178 ? -26.617 25.508  68.974  1.00 32.29 178 A 1 
ATOM 1357 O OD1   . ASN A 1 178 ? -27.233 24.491  68.736  1.00 34.28 178 A 1 
ATOM 1358 N ND2   . ASN A 1 178 ? -26.556 25.950  70.210  1.00 35.63 178 A 1 
ATOM 1359 N N     . HIS A 1 179 ? -27.338 27.164  65.351  1.00 39.54 179 A 1 
ATOM 1360 C CA    . HIS A 1 179 ? -28.708 27.764  65.204  1.00 42.08 179 A 1 
ATOM 1361 C C     . HIS A 1 179 ? -29.391 27.651  63.808  1.00 40.32 179 A 1 
ATOM 1362 O O     . HIS A 1 179 ? -28.727 27.353  62.840  1.00 37.54 179 A 1 
ATOM 1363 C CB    . HIS A 1 179 ? -28.581 29.238  65.597  1.00 38.56 179 A 1 
ATOM 1364 C CG    . HIS A 1 179 ? -28.565 29.512  67.082  1.00 37.87 179 A 1 
ATOM 1365 N ND1   . HIS A 1 179 ? -29.295 28.873  68.064  1.00 37.85 179 A 1 
ATOM 1366 C CD2   . HIS A 1 179 ? -27.903 30.539  67.689  1.00 37.52 179 A 1 
ATOM 1367 C CE1   . HIS A 1 179 ? -29.046 29.486  69.226  1.00 35.09 179 A 1 
ATOM 1368 N NE2   . HIS A 1 179 ? -28.208 30.512  69.042  1.00 35.19 179 A 1 
ATOM 1369 N N     . ASN A 1 180 ? -30.678 28.018  63.589  1.00 38.21 180 A 1 
ATOM 1370 C CA    . ASN A 1 180 ? -31.972 27.785  64.285  1.00 40.25 180 A 1 
ATOM 1371 C C     . ASN A 1 180 ? -33.230 28.062  63.388  1.00 37.37 180 A 1 
ATOM 1372 O O     . ASN A 1 180 ? -34.183 27.304  63.423  1.00 34.71 180 A 1 
ATOM 1373 C CB    . ASN A 1 180 ? -32.093 28.667  65.550  1.00 37.22 180 A 1 
ATOM 1374 C CG    . ASN A 1 180 ? -32.964 28.076  66.651  1.00 34.45 180 A 1 
ATOM 1375 O OD1   . ASN A 1 180 ? -33.519 27.004  66.561  1.00 36.81 180 A 1 
ATOM 1376 N ND2   . ASN A 1 180 ? -33.075 28.769  67.761  1.00 38.28 180 A 1 
ATOM 1377 N N     . ARG A 1 181 ? -33.323 29.208  62.714  1.00 31.88 181 A 1 
ATOM 1378 C CA    . ARG A 1 181 ? -34.602 29.908  62.342  1.00 35.62 181 A 1 
ATOM 1379 C C     . ARG A 1 181 ? -35.205 29.539  60.959  1.00 33.49 181 A 1 
ATOM 1380 O O     . ARG A 1 181 ? -34.471 29.068  60.120  1.00 30.46 181 A 1 
ATOM 1381 C CB    . ARG A 1 181 ? -34.311 31.421  62.370  1.00 32.59 181 A 1 
ATOM 1382 C CG    . ARG A 1 181 ? -34.541 32.077  63.731  1.00 31.10 181 A 1 
ATOM 1383 C CD    . ARG A 1 181 ? -34.388 33.594  63.595  1.00 30.04 181 A 1 
ATOM 1384 N NE    . ARG A 1 181 ? -34.745 34.302  64.835  1.00 29.88 181 A 1 
ATOM 1385 C CZ    . ARG A 1 181 ? -34.713 35.614  65.023  1.00 27.53 181 A 1 
ATOM 1386 N NH1   . ARG A 1 181 ? -34.336 36.436  64.069  1.00 26.78 181 A 1 
ATOM 1387 N NH2   . ARG A 1 181 ? -35.069 36.126  66.163  1.00 26.12 181 A 1 
ATOM 1388 N N     . SER A 1 182 ? -36.522 29.814  60.629  1.00 42.67 182 A 1 
ATOM 1389 C CA    . SER A 1 182 ? -37.783 30.018  61.377  1.00 44.28 182 A 1 
ATOM 1390 C C     . SER A 1 182 ? -39.100 29.885  60.558  1.00 43.23 182 A 1 
ATOM 1391 O O     . SER A 1 182 ? -39.899 29.015  60.899  1.00 40.24 182 A 1 
ATOM 1392 C CB    . SER A 1 182 ? -37.859 31.387  62.088  1.00 40.39 182 A 1 
ATOM 1393 O OG    . SER A 1 182 ? -37.734 32.471  61.177  1.00 38.50 182 A 1 
ATOM 1394 N N     . GLY A 1 183 ? -39.450 30.774  59.647  1.00 44.65 183 A 1 
ATOM 1395 C CA    . GLY A 1 183 ? -40.888 30.972  59.306  1.00 45.16 183 A 1 
ATOM 1396 C C     . GLY A 1 183 ? -41.267 30.807  57.813  1.00 43.47 183 A 1 
ATOM 1397 O O     . GLY A 1 183 ? -40.415 30.439  57.035  1.00 40.93 183 A 1 
ATOM 1398 N N     . ASN A 1 184 ? -42.511 31.078  57.307  1.00 45.20 184 A 1 
ATOM 1399 C CA    . ASN A 1 184 ? -43.802 31.246  58.015  1.00 46.49 184 A 1 
ATOM 1400 C C     . ASN A 1 184 ? -45.064 30.982  57.129  1.00 44.21 184 A 1 
ATOM 1401 O O     . ASN A 1 184 ? -45.798 30.028  57.380  1.00 39.83 184 A 1 
ATOM 1402 C CB    . ASN A 1 184 ? -43.899 32.659  58.625  1.00 41.75 184 A 1 
ATOM 1403 C CG    . ASN A 1 184 ? -44.697 32.722  59.914  1.00 38.45 184 A 1 
ATOM 1404 O OD1   . ASN A 1 184 ? -45.005 31.743  60.562  1.00 40.03 184 A 1 
ATOM 1405 N ND2   . ASN A 1 184 ? -45.019 33.916  60.352  1.00 41.73 184 A 1 
ATOM 1406 N N     . ASN A 1 185 ? -45.396 31.862  56.215  1.00 46.00 185 A 1 
ATOM 1407 C CA    . ASN A 1 185 ? -46.752 32.127  55.641  1.00 46.92 185 A 1 
ATOM 1408 C C     . ASN A 1 185 ? -46.984 31.469  54.254  1.00 44.39 185 A 1 
ATOM 1409 O O     . ASN A 1 185 ? -46.063 30.857  53.739  1.00 40.46 185 A 1 
ATOM 1410 C CB    . ASN A 1 185 ? -46.878 33.658  55.563  1.00 42.60 185 A 1 
ATOM 1411 C CG    . ASN A 1 185 ? -47.096 34.349  56.894  1.00 39.14 185 A 1 
ATOM 1412 O OD1   . ASN A 1 185 ? -47.452 33.766  57.893  1.00 41.09 185 A 1 
ATOM 1413 N ND2   . ASN A 1 185 ? -46.903 35.647  56.933  1.00 41.91 185 A 1 
ATOM 1414 N N     . SER A 1 186 ? -48.083 31.574  53.512  1.00 43.73 186 A 1 
ATOM 1415 C CA    . SER A 1 186 ? -49.555 31.755  53.581  1.00 44.32 186 A 1 
ATOM 1416 C C     . SER A 1 186 ? -50.074 31.448  52.145  1.00 43.15 186 A 1 
ATOM 1417 O O     . SER A 1 186 ? -49.245 31.229  51.278  1.00 39.87 186 A 1 
ATOM 1418 C CB    . SER A 1 186 ? -49.926 33.200  53.980  1.00 39.97 186 A 1 
ATOM 1419 O OG    . SER A 1 186 ? -49.430 34.150  53.052  1.00 38.76 186 A 1 
ATOM 1420 N N     . SER A 1 187 ? -51.351 31.426  51.714  1.00 47.74 187 A 1 
ATOM 1421 C CA    . SER A 1 187 ? -52.677 31.348  52.354  1.00 48.79 187 A 1 
ATOM 1422 C C     . SER A 1 187 ? -53.784 30.781  51.419  1.00 48.16 187 A 1 
ATOM 1423 O O     . SER A 1 187 ? -54.409 29.796  51.781  1.00 45.60 187 A 1 
ATOM 1424 C CB    . SER A 1 187 ? -53.141 32.747  52.802  1.00 44.45 187 A 1 
ATOM 1425 O OG    . SER A 1 187 ? -52.996 33.699  51.771  1.00 42.16 187 A 1 
ATOM 1426 N N     . THR A 1 188 ? -54.167 31.433  50.341  1.00 47.43 188 A 1 
ATOM 1427 C CA    . THR A 1 188 ? -55.529 31.430  49.716  1.00 49.23 188 A 1 
ATOM 1428 C C     . THR A 1 188 ? -55.656 30.583  48.423  1.00 48.64 188 A 1 
ATOM 1429 O O     . THR A 1 188 ? -54.644 30.205  47.877  1.00 45.81 188 A 1 
ATOM 1430 C CB    . THR A 1 188 ? -55.885 32.890  49.380  1.00 43.94 188 A 1 
ATOM 1431 O OG1   . THR A 1 188 ? -54.824 33.519  48.669  1.00 41.36 188 A 1 
ATOM 1432 C CG2   . THR A 1 188 ? -56.150 33.732  50.613  1.00 45.83 188 A 1 
ATOM 1433 N N     . SER A 1 189 ? -56.841 30.294  47.831  1.00 45.37 189 A 1 
ATOM 1434 C CA    . SER A 1 189 ? -58.220 30.050  48.322  1.00 46.47 189 A 1 
ATOM 1435 C C     . SER A 1 189 ? -59.155 29.355  47.300  1.00 46.81 189 A 1 
ATOM 1436 O O     . SER A 1 189 ? -59.707 28.312  47.615  1.00 44.12 189 A 1 
ATOM 1437 C CB    . SER A 1 189 ? -58.932 31.346  48.744  1.00 42.23 189 A 1 
ATOM 1438 O OG    . SER A 1 189 ? -58.969 32.279  47.680  1.00 39.26 189 A 1 
ATOM 1439 N N     . SER A 1 190 ? -59.474 29.946  46.189  1.00 44.94 190 A 1 
ATOM 1440 C CA    . SER A 1 190 ? -60.753 29.757  45.446  1.00 46.48 190 A 1 
ATOM 1441 C C     . SER A 1 190 ? -60.707 28.717  44.297  1.00 46.48 190 A 1 
ATOM 1442 O O     . SER A 1 190 ? -59.640 28.295  43.921  1.00 43.29 190 A 1 
ATOM 1443 C CB    . SER A 1 190 ? -61.146 31.132  44.884  1.00 42.11 190 A 1 
ATOM 1444 O OG    . SER A 1 190 ? -60.109 31.692  44.090  1.00 39.47 190 A 1 
ATOM 1445 N N     . SER A 1 191 ? -61.829 28.318  43.649  1.00 44.71 191 A 1 
ATOM 1446 C CA    . SER A 1 191 ? -63.208 27.976  44.068  1.00 46.78 191 A 1 
ATOM 1447 C C     . SER A 1 191 ? -63.983 27.165  43.008  1.00 47.06 191 A 1 
ATOM 1448 O O     . SER A 1 191 ? -64.426 26.061  43.299  1.00 45.02 191 A 1 
ATOM 1449 C CB    . SER A 1 191 ? -64.063 29.213  44.392  1.00 42.23 191 A 1 
ATOM 1450 O OG    . SER A 1 191 ? -64.106 30.105  43.291  1.00 40.48 191 A 1 
ATOM 1451 N N     . SER A 1 192 ? -64.274 27.719  41.858  1.00 38.92 192 A 1 
ATOM 1452 C CA    . SER A 1 192 ? -65.450 27.350  41.019  1.00 40.68 192 A 1 
ATOM 1453 C C     . SER A 1 192 ? -65.139 26.395  39.858  1.00 40.41 192 A 1 
ATOM 1454 O O     . SER A 1 192 ? -63.984 26.128  39.587  1.00 39.69 192 A 1 
ATOM 1455 C CB    . SER A 1 192 ? -66.030 28.663  40.480  1.00 37.34 192 A 1 
ATOM 1456 O OG    . SER A 1 192 ? -65.095 29.357  39.670  1.00 36.30 192 A 1 
ATOM 1457 N N     . GLN A 1 193 ? -66.080 25.927  39.057  1.00 32.69 193 A 1 
ATOM 1458 C CA    . GLN A 1 193 ? -67.423 25.326  39.250  1.00 34.52 193 A 1 
ATOM 1459 C C     . GLN A 1 193 ? -67.805 24.468  38.012  1.00 33.44 193 A 1 
ATOM 1460 O O     . GLN A 1 193 ? -68.192 23.332  38.184  1.00 31.76 193 A 1 
ATOM 1461 C CB    . GLN A 1 193 ? -68.539 26.381  39.429  1.00 31.95 193 A 1 
ATOM 1462 C CG    . GLN A 1 193 ? -69.323 26.254  40.732  1.00 31.19 193 A 1 
ATOM 1463 C CD    . GLN A 1 193 ? -70.561 27.158  40.787  1.00 30.51 193 A 1 
ATOM 1464 O OE1   . GLN A 1 193 ? -70.956 27.816  39.845  1.00 30.63 193 A 1 
ATOM 1465 N NE2   . GLN A 1 193 ? -71.240 27.205  41.909  1.00 29.74 193 A 1 
ATOM 1466 N N     . TYR A 1 194 ? -67.802 25.062  36.827  1.00 30.96 194 A 1 
ATOM 1467 C CA    . TYR A 1 194 ? -68.915 24.801  35.879  1.00 32.80 194 A 1 
ATOM 1468 C C     . TYR A 1 194 ? -68.831 23.564  34.946  1.00 30.82 194 A 1 
ATOM 1469 O O     . TYR A 1 194 ? -67.813 22.897  34.831  1.00 29.22 194 A 1 
ATOM 1470 C CB    . TYR A 1 194 ? -69.249 26.090  35.095  1.00 30.32 194 A 1 
ATOM 1471 C CG    . TYR A 1 194 ? -70.621 26.648  35.447  1.00 29.80 194 A 1 
ATOM 1472 C CD1   . TYR A 1 194 ? -71.771 26.226  34.742  1.00 30.13 194 A 1 
ATOM 1473 C CD2   . TYR A 1 194 ? -70.751 27.572  36.493  1.00 30.31 194 A 1 
ATOM 1474 C CE1   . TYR A 1 194 ? -73.039 26.734  35.084  1.00 29.01 194 A 1 
ATOM 1475 C CE2   . TYR A 1 194 ? -72.028 28.084  36.842  1.00 28.23 194 A 1 
ATOM 1476 C CZ    . TYR A 1 194 ? -73.174 27.658  36.134  1.00 28.94 194 A 1 
ATOM 1477 O OH    . TYR A 1 194 ? -74.411 28.147  36.468  1.00 28.17 194 A 1 
ATOM 1478 N N     . PHE A 1 195 ? -69.991 23.308  34.346  1.00 40.31 195 A 1 
ATOM 1479 C CA    . PHE A 1 195 ? -70.597 22.005  33.994  1.00 40.43 195 A 1 
ATOM 1480 C C     . PHE A 1 195 ? -70.255 21.319  32.655  1.00 39.48 195 A 1 
ATOM 1481 O O     . PHE A 1 195 ? -69.682 20.240  32.638  1.00 38.90 195 A 1 
ATOM 1482 C CB    . PHE A 1 195 ? -72.123 22.215  34.002  1.00 37.38 195 A 1 
ATOM 1483 C CG    . PHE A 1 195 ? -72.880 21.867  35.252  1.00 38.06 195 A 1 
ATOM 1484 C CD1   . PHE A 1 195 ? -73.596 20.654  35.303  1.00 38.32 195 A 1 
ATOM 1485 C CD2   . PHE A 1 195 ? -72.936 22.758  36.347  1.00 38.48 195 A 1 
ATOM 1486 C CE1   . PHE A 1 195 ? -74.374 20.330  36.429  1.00 34.54 195 A 1 
ATOM 1487 C CE2   . PHE A 1 195 ? -73.707 22.432  37.482  1.00 32.99 195 A 1 
ATOM 1488 C CZ    . PHE A 1 195 ? -74.434 21.219  37.518  1.00 34.10 195 A 1 
ATOM 1489 N N     . GLY A 1 196 ? -70.827 21.832  31.583  1.00 40.00 196 A 1 
ATOM 1490 C CA    . GLY A 1 196 ? -71.431 20.964  30.544  1.00 41.56 196 A 1 
ATOM 1491 C C     . GLY A 1 196 ? -70.537 20.569  29.347  1.00 40.47 196 A 1 
ATOM 1492 O O     . GLY A 1 196 ? -69.336 20.793  29.395  1.00 38.94 196 A 1 
ATOM 1493 N N     . GLU A 1 197 ? -70.997 19.973  28.252  1.00 38.18 197 A 1 
ATOM 1494 C CA    . GLU A 1 197 ? -72.305 19.350  27.961  1.00 40.79 197 A 1 
ATOM 1495 C C     . GLU A 1 197 ? -72.188 18.246  26.863  1.00 38.80 197 A 1 
ATOM 1496 O O     . GLU A 1 197 ? -72.091 17.068  27.202  1.00 36.93 197 A 1 
ATOM 1497 C CB    . GLU A 1 197 ? -73.335 20.432  27.534  1.00 38.08 197 A 1 
ATOM 1498 C CG    . GLU A 1 197 ? -74.801 19.997  27.673  1.00 35.60 197 A 1 
ATOM 1499 C CD    . GLU A 1 197 ? -75.785 21.086  27.189  1.00 34.55 197 A 1 
ATOM 1500 O OE1   . GLU A 1 197 ? -76.932 21.072  27.674  1.00 32.52 197 A 1 
ATOM 1501 O OE2   . GLU A 1 197 ? -75.387 21.906  26.338  1.00 32.77 197 A 1 
ATOM 1502 N N     . VAL A 1 198 ? -72.259 18.588  25.591  1.00 34.22 198 A 1 
ATOM 1503 C CA    . VAL A 1 198 ? -72.777 17.748  24.470  1.00 37.45 198 A 1 
ATOM 1504 C C     . VAL A 1 198 ? -71.687 17.017  23.652  1.00 35.49 198 A 1 
ATOM 1505 O O     . VAL A 1 198 ? -70.510 17.251  23.863  1.00 34.78 198 A 1 
ATOM 1506 C CB    . VAL A 1 198 ? -73.670 18.616  23.531  1.00 36.12 198 A 1 
ATOM 1507 C CG1   . VAL A 1 198 ? -74.934 17.898  23.121  1.00 35.96 198 A 1 
ATOM 1508 C CG2   . VAL A 1 198 ? -74.114 19.969  24.088  1.00 40.88 198 A 1 
ATOM 1509 N N     . ASP A 1 199 ? -71.959 16.263  22.615  1.00 43.25 199 A 1 
ATOM 1510 C CA    . ASP A 1 199 ? -72.615 14.950  22.416  1.00 44.83 199 A 1 
ATOM 1511 C C     . ASP A 1 199 ? -71.999 14.221  21.187  1.00 42.53 199 A 1 
ATOM 1512 O O     . ASP A 1 199 ? -71.978 13.007  21.115  1.00 41.43 199 A 1 
ATOM 1513 C CB    . ASP A 1 199 ? -74.121 15.133  22.151  1.00 42.90 199 A 1 
ATOM 1514 C CG    . ASP A 1 199 ? -75.034 13.982  22.586  1.00 39.28 199 A 1 
ATOM 1515 O OD1   . ASP A 1 199 ? -74.597 13.136  23.373  1.00 38.80 199 A 1 
ATOM 1516 O OD2   . ASP A 1 199 ? -76.204 13.992  22.131  1.00 38.56 199 A 1 
ATOM 1517 N N     . GLN A 1 200 ? -71.523 14.951  20.149  1.00 32.46 200 A 1 
ATOM 1518 C CA    . GLN A 1 200 ? -71.630 14.524  18.750  1.00 34.36 200 A 1 
ATOM 1519 C C     . GLN A 1 200 ? -70.799 13.296  18.333  1.00 32.26 200 A 1 
ATOM 1520 O O     . GLN A 1 200 ? -69.575 13.261  18.366  1.00 30.36 200 A 1 
ATOM 1521 C CB    . GLN A 1 200 ? -71.420 15.697  17.779  1.00 33.12 200 A 1 
ATOM 1522 C CG    . GLN A 1 200 ? -72.689 16.556  17.669  1.00 32.81 200 A 1 
ATOM 1523 C CD    . GLN A 1 200 ? -72.596 17.652  16.604  1.00 30.63 200 A 1 
ATOM 1524 O OE1   . GLN A 1 200 ? -71.595 17.881  15.966  1.00 30.17 200 A 1 
ATOM 1525 N NE2   . GLN A 1 200 ? -73.680 18.368  16.367  1.00 28.09 200 A 1 
ATOM 1526 N N     . TYR A 1 201 ? -71.548 12.307  17.808  1.00 34.29 201 A 1 
ATOM 1527 C CA    . TYR A 1 201 ? -71.227 10.940  17.364  1.00 36.13 201 A 1 
ATOM 1528 C C     . TYR A 1 201 ? -70.504 10.832  16.001  1.00 33.62 201 A 1 
ATOM 1529 O O     . TYR A 1 201 ? -70.963 10.086  15.139  1.00 32.39 201 A 1 
ATOM 1530 C CB    . TYR A 1 201 ? -72.556 10.172  17.289  1.00 35.14 201 A 1 
ATOM 1531 C CG    . TYR A 1 201 ? -72.891 9.297   18.473  1.00 34.96 201 A 1 
ATOM 1532 C CD1   . TYR A 1 201 ? -72.623 7.914   18.392  1.00 34.14 201 A 1 
ATOM 1533 C CD2   . TYR A 1 201 ? -73.525 9.828   19.607  1.00 33.82 201 A 1 
ATOM 1534 C CE1   . TYR A 1 201 ? -72.993 7.065   19.444  1.00 31.46 201 A 1 
ATOM 1535 C CE2   . TYR A 1 201 ? -73.889 8.979   20.668  1.00 29.95 201 A 1 
ATOM 1536 C CZ    . TYR A 1 201 ? -73.630 7.593   20.570  1.00 29.65 201 A 1 
ATOM 1537 O OH    . TYR A 1 201 ? -74.001 6.763   21.591  1.00 29.72 201 A 1 
ATOM 1538 N N     . PHE A 1 202 ? -69.429 11.561  15.716  1.00 30.09 202 A 1 
ATOM 1539 C CA    . PHE A 1 202 ? -68.918 11.589  14.341  1.00 31.45 202 A 1 
ATOM 1540 C C     . PHE A 1 202 ? -68.553 10.196  13.772  1.00 30.42 202 A 1 
ATOM 1541 O O     . PHE A 1 202 ? -67.684 9.486   14.286  1.00 29.66 202 A 1 
ATOM 1542 C CB    . PHE A 1 202 ? -67.779 12.599  14.193  1.00 30.96 202 A 1 
ATOM 1543 C CG    . PHE A 1 202 ? -68.216 13.859  13.477  1.00 31.38 202 A 1 
ATOM 1544 C CD1   . PHE A 1 202 ? -68.177 13.912  12.072  1.00 31.49 202 A 1 
ATOM 1545 C CD2   . PHE A 1 202 ? -68.706 14.951  14.202  1.00 32.45 202 A 1 
ATOM 1546 C CE1   . PHE A 1 202 ? -68.620 15.056  11.396  1.00 29.58 202 A 1 
ATOM 1547 C CE2   . PHE A 1 202 ? -69.144 16.105  13.536  1.00 27.79 202 A 1 
ATOM 1548 C CZ    . PHE A 1 202 ? -69.105 16.166  12.124  1.00 28.14 202 A 1 
ATOM 1549 N N     . ASP A 1 203 ? -69.254 9.830   12.686  1.00 41.61 203 A 1 
ATOM 1550 C CA    . ASP A 1 203 ? -69.212 8.537   12.001  1.00 43.45 203 A 1 
ATOM 1551 C C     . ASP A 1 203 ? -67.836 8.241   11.366  1.00 40.64 203 A 1 
ATOM 1552 O O     . ASP A 1 203 ? -67.365 8.941   10.469  1.00 39.99 203 A 1 
ATOM 1553 C CB    . ASP A 1 203 ? -70.299 8.508   10.919  1.00 41.96 203 A 1 
ATOM 1554 C CG    . ASP A 1 203 ? -71.505 7.617   11.237  1.00 38.83 203 A 1 
ATOM 1555 O OD1   . ASP A 1 203 ? -71.297 6.569   11.876  1.00 37.01 203 A 1 
ATOM 1556 O OD2   . ASP A 1 203 ? -72.608 7.971   10.767  1.00 36.89 203 A 1 
ATOM 1557 N N     . LEU A 1 204 ? -67.194 7.123   11.774  1.00 33.97 204 A 1 
ATOM 1558 C CA    . LEU A 1 204 ? -65.827 6.704   11.387  1.00 36.40 204 A 1 
ATOM 1559 C C     . LEU A 1 204 ? -65.727 5.892   10.071  1.00 34.28 204 A 1 
ATOM 1560 O O     . LEU A 1 204 ? -64.688 5.305   9.799   1.00 32.20 204 A 1 
ATOM 1561 C CB    . LEU A 1 204 ? -65.229 5.924   12.574  1.00 34.48 204 A 1 
ATOM 1562 C CG    . LEU A 1 204 ? -64.425 6.803   13.545  1.00 32.27 204 A 1 
ATOM 1563 C CD1   . LEU A 1 204 ? -64.221 6.064   14.874  1.00 33.39 204 A 1 
ATOM 1564 C CD2   . LEU A 1 204 ? -63.036 7.134   12.982  1.00 36.37 204 A 1 
ATOM 1565 N N     . VAL A 1 205 ? -66.772 5.834   9.253   1.00 32.74 205 A 1 
ATOM 1566 C CA    . VAL A 1 205 ? -66.976 4.707   8.308   1.00 37.37 205 A 1 
ATOM 1567 C C     . VAL A 1 205 ? -65.914 4.553   7.198   1.00 34.39 205 A 1 
ATOM 1568 O O     . VAL A 1 205 ? -65.511 3.435   6.890   1.00 33.79 205 A 1 
ATOM 1569 C CB    . VAL A 1 205 ? -68.378 4.782   7.668   1.00 36.29 205 A 1 
ATOM 1570 C CG1   . VAL A 1 205 ? -68.712 3.518   6.878   1.00 36.22 205 A 1 
ATOM 1571 C CG2   . VAL A 1 205 ? -69.494 4.955   8.711   1.00 41.01 205 A 1 
ATOM 1572 N N     . GLY A 1 206 ? -65.500 5.635   6.537   1.00 38.90 206 A 1 
ATOM 1573 C CA    . GLY A 1 206 ? -65.233 5.564   5.103   1.00 39.64 206 A 1 
ATOM 1574 C C     . GLY A 1 206 ? -63.925 4.960   4.566   1.00 38.37 206 A 1 
ATOM 1575 O O     . GLY A 1 206 ? -63.846 4.721   3.361   1.00 36.35 206 A 1 
ATOM 1576 N N     . TYR A 1 207 ? -62.887 4.757   5.371   1.00 36.06 207 A 1 
ATOM 1577 C CA    . TYR A 1 207 ? -61.507 4.803   4.837   1.00 36.94 207 A 1 
ATOM 1578 C C     . TYR A 1 207 ? -60.998 3.553   4.072   1.00 34.56 207 A 1 
ATOM 1579 O O     . TYR A 1 207 ? -59.920 3.598   3.492   1.00 32.44 207 A 1 
ATOM 1580 C CB    . TYR A 1 207 ? -60.539 5.245   5.943   1.00 35.40 207 A 1 
ATOM 1581 C CG    . TYR A 1 207 ? -59.863 6.563   5.647   1.00 35.96 207 A 1 
ATOM 1582 C CD1   . TYR A 1 207 ? -58.641 6.607   4.932   1.00 36.48 207 A 1 
ATOM 1583 C CD2   . TYR A 1 207 ? -60.455 7.782   6.048   1.00 36.70 207 A 1 
ATOM 1584 C CE1   . TYR A 1 207 ? -58.020 7.835   4.643   1.00 33.22 207 A 1 
ATOM 1585 C CE2   . TYR A 1 207 ? -59.839 9.016   5.763   1.00 31.56 207 A 1 
ATOM 1586 C CZ    . TYR A 1 207 ? -58.618 9.025   5.058   1.00 31.96 207 A 1 
ATOM 1587 O OH    . TYR A 1 207 ? -58.015 10.236  4.778   1.00 32.32 207 A 1 
ATOM 1588 N N     . ASN A 1 208 ? -61.743 2.448   4.049   1.00 38.59 208 A 1 
ATOM 1589 C CA    . ASN A 1 208 ? -61.204 1.150   3.603   1.00 38.70 208 A 1 
ATOM 1590 C C     . ASN A 1 208 ? -60.808 1.027   2.117   1.00 35.53 208 A 1 
ATOM 1591 O O     . ASN A 1 208 ? -60.030 0.137   1.779   1.00 33.79 208 A 1 
ATOM 1592 C CB    . ASN A 1 208 ? -62.205 0.044   3.974   1.00 37.53 208 A 1 
ATOM 1593 C CG    . ASN A 1 208 ? -61.988 -0.561  5.357   1.00 34.15 208 A 1 
ATOM 1594 O OD1   . ASN A 1 208 ? -60.983 -0.370  6.003   1.00 36.38 208 A 1 
ATOM 1595 N ND2   . ASN A 1 208 ? -62.931 -1.338  5.834   1.00 36.59 208 A 1 
ATOM 1596 N N     . SER A 1 209 ? -61.355 1.836   1.216   1.00 44.39 209 A 1 
ATOM 1597 C CA    . SER A 1 209 ? -61.431 1.439   -0.199  1.00 46.63 209 A 1 
ATOM 1598 C C     . SER A 1 209 ? -60.119 1.477   -1.006  1.00 46.76 209 A 1 
ATOM 1599 O O     . SER A 1 209 ? -60.032 0.823   -2.039  1.00 44.01 209 A 1 
ATOM 1600 C CB    . SER A 1 209 ? -62.476 2.306   -0.897  1.00 42.36 209 A 1 
ATOM 1601 O OG    . SER A 1 209 ? -62.663 1.920   -2.239  1.00 38.98 209 A 1 
ATOM 1602 N N     . TYR A 1 210 ? -59.122 2.266   -0.597  1.00 41.97 210 A 1 
ATOM 1603 C CA    . TYR A 1 210 ? -58.108 2.733   -1.552  1.00 43.42 210 A 1 
ATOM 1604 C C     . TYR A 1 210 ? -56.986 1.738   -1.900  1.00 41.45 210 A 1 
ATOM 1605 O O     . TYR A 1 210 ? -56.224 1.982   -2.839  1.00 39.27 210 A 1 
ATOM 1606 C CB    . TYR A 1 210 ? -57.542 4.088   -1.091  1.00 40.61 210 A 1 
ATOM 1607 C CG    . TYR A 1 210 ? -57.977 5.240   -1.968  1.00 39.29 210 A 1 
ATOM 1608 C CD1   . TYR A 1 210 ? -57.222 5.586   -3.117  1.00 38.95 210 A 1 
ATOM 1609 C CD2   . TYR A 1 210 ? -59.140 5.973   -1.670  1.00 39.15 210 A 1 
ATOM 1610 C CE1   . TYR A 1 210 ? -57.624 6.645   -3.944  1.00 34.75 210 A 1 
ATOM 1611 C CE2   . TYR A 1 210 ? -59.551 7.039   -2.491  1.00 34.74 210 A 1 
ATOM 1612 C CZ    . TYR A 1 210 ? -58.782 7.375   -3.627  1.00 36.46 210 A 1 
ATOM 1613 O OH    . TYR A 1 210 ? -59.180 8.419   -4.427  1.00 35.29 210 A 1 
ATOM 1614 N N     . TYR A 1 211 ? -56.849 0.623   -1.145  1.00 42.50 211 A 1 
ATOM 1615 C CA    . TYR A 1 211 ? -55.638 -0.216  -1.228  1.00 42.64 211 A 1 
ATOM 1616 C C     . TYR A 1 211 ? -55.470 -1.007  -2.537  1.00 39.60 211 A 1 
ATOM 1617 O O     . TYR A 1 211 ? -54.350 -1.385  -2.867  1.00 37.41 211 A 1 
ATOM 1618 C CB    . TYR A 1 211 ? -55.582 -1.141  -0.012  1.00 41.05 211 A 1 
ATOM 1619 C CG    . TYR A 1 211 ? -54.821 -0.550  1.158   1.00 39.85 211 A 1 
ATOM 1620 C CD1   . TYR A 1 211 ? -53.417 -0.693  1.218   1.00 40.22 211 A 1 
ATOM 1621 C CD2   . TYR A 1 211 ? -55.487 0.164   2.168   1.00 40.13 211 A 1 
ATOM 1622 C CE1   . TYR A 1 211 ? -52.687 -0.132  2.285   1.00 36.93 211 A 1 
ATOM 1623 C CE2   . TYR A 1 211 ? -54.773 0.728   3.237   1.00 36.77 211 A 1 
ATOM 1624 C CZ    . TYR A 1 211 ? -53.367 0.580   3.294   1.00 37.32 211 A 1 
ATOM 1625 O OH    . TYR A 1 211 ? -52.656 1.121   4.341   1.00 36.25 211 A 1 
ATOM 1626 N N     . ASP A 1 212 ? -56.558 -1.257  -3.280  1.00 47.05 212 A 1 
ATOM 1627 C CA    . ASP A 1 212 ? -56.582 -2.355  -4.264  1.00 48.21 212 A 1 
ATOM 1628 C C     . ASP A 1 212 ? -55.769 -2.095  -5.555  1.00 45.83 212 A 1 
ATOM 1629 O O     . ASP A 1 212 ? -55.198 -3.008  -6.143  1.00 44.38 212 A 1 
ATOM 1630 C CB    . ASP A 1 212 ? -58.055 -2.674  -4.582  1.00 44.63 212 A 1 
ATOM 1631 C CG    . ASP A 1 212 ? -58.451 -4.149  -4.496  1.00 41.04 212 A 1 
ATOM 1632 O OD1   . ASP A 1 212 ? -57.621 -4.970  -4.062  1.00 40.79 212 A 1 
ATOM 1633 O OD2   . ASP A 1 212 ? -59.616 -4.432  -4.844  1.00 40.52 212 A 1 
ATOM 1634 N N     . SER A 1 213 ? -55.713 -0.845  -6.010  1.00 51.09 213 A 1 
ATOM 1635 C CA    . SER A 1 213 ? -55.332 -0.574  -7.410  1.00 53.38 213 A 1 
ATOM 1636 C C     . SER A 1 213 ? -53.830 -0.690  -7.738  1.00 54.12 213 A 1 
ATOM 1637 O O     . SER A 1 213 ? -53.470 -0.777  -8.909  1.00 50.98 213 A 1 
ATOM 1638 C CB    . SER A 1 213 ? -55.855 0.799   -7.842  1.00 48.08 213 A 1 
ATOM 1639 O OG    . SER A 1 213 ? -55.190 1.841   -7.158  1.00 44.31 213 A 1 
ATOM 1640 N N     . HIS A 1 214 ? -52.953 -0.644  -6.725  1.00 45.77 214 A 1 
ATOM 1641 C CA    . HIS A 1 214 ? -51.522 -0.432  -6.983  1.00 48.23 214 A 1 
ATOM 1642 C C     . HIS A 1 214 ? -50.738 -1.681  -7.436  1.00 47.09 214 A 1 
ATOM 1643 O O     . HIS A 1 214 ? -49.597 -1.528  -7.885  1.00 45.44 214 A 1 
ATOM 1644 C CB    . HIS A 1 214 ? -50.863 0.281   -5.793  1.00 44.69 214 A 1 
ATOM 1645 C CG    . HIS A 1 214 ? -50.725 1.761   -6.018  1.00 42.95 214 A 1 
ATOM 1646 N ND1   . HIS A 1 214 ? -49.949 2.361   -6.980  1.00 39.78 214 A 1 
ATOM 1647 C CD2   . HIS A 1 214 ? -51.335 2.782   -5.335  1.00 39.16 214 A 1 
ATOM 1648 C CE1   . HIS A 1 214 ? -50.091 3.692   -6.874  1.00 35.93 214 A 1 
ATOM 1649 N NE2   . HIS A 1 214 ? -50.930 3.997   -5.877  1.00 35.69 214 A 1 
ATOM 1650 N N     . MET A 1 215 ? -51.328 -2.890  -7.350  1.00 45.73 215 A 1 
ATOM 1651 C CA    . MET A 1 215 ? -50.592 -4.118  -7.706  1.00 47.51 215 A 1 
ATOM 1652 C C     . MET A 1 215 ? -50.208 -4.202  -9.196  1.00 47.37 215 A 1 
ATOM 1653 O O     . MET A 1 215 ? -49.141 -4.728  -9.522  1.00 45.72 215 A 1 
ATOM 1654 C CB    . MET A 1 215 ? -51.399 -5.368  -7.304  1.00 45.05 215 A 1 
ATOM 1655 C CG    . MET A 1 215 ? -51.286 -5.709  -5.819  1.00 41.05 215 A 1 
ATOM 1656 S SD    . MET A 1 215 ? -50.933 -7.462  -5.496  1.00 39.30 215 A 1 
ATOM 1657 C CE    . MET A 1 215 ? -52.282 -7.891  -4.385  1.00 35.47 215 A 1 
ATOM 1658 N N     . SER A 1 216 ? -51.035 -3.689  -10.101 1.00 54.75 216 A 1 
ATOM 1659 C CA    . SER A 1 216 ? -50.889 -3.986  -11.538 1.00 56.42 216 A 1 
ATOM 1660 C C     . SER A 1 216 ? -49.592 -3.489  -12.180 1.00 56.77 216 A 1 
ATOM 1661 O O     . SER A 1 216 ? -49.049 -4.129  -13.079 1.00 53.16 216 A 1 
ATOM 1662 C CB    . SER A 1 216 ? -52.091 -3.432  -12.309 1.00 51.56 216 A 1 
ATOM 1663 O OG    . SER A 1 216 ? -52.104 -2.023  -12.284 1.00 45.95 216 A 1 
ATOM 1664 N N     . ASN A 1 217 ? -49.081 -2.351  -11.720 1.00 59.21 217 A 1 
ATOM 1665 C CA    . ASN A 1 217 ? -47.928 -1.728  -12.375 1.00 59.20 217 A 1 
ATOM 1666 C C     . ASN A 1 217 ? -46.621 -2.508  -12.177 1.00 56.52 217 A 1 
ATOM 1667 O O     . ASN A 1 217 ? -45.696 -2.370  -12.983 1.00 57.57 217 A 1 
ATOM 1668 C CB    . ASN A 1 217 ? -47.783 -0.275  -11.889 1.00 56.18 217 A 1 
ATOM 1669 C CG    . ASN A 1 217 ? -48.621 0.705   -12.693 1.00 52.48 217 A 1 
ATOM 1670 O OD1   . ASN A 1 217 ? -49.118 0.441   -13.771 1.00 51.18 217 A 1 
ATOM 1671 N ND2   . ASN A 1 217 ? -48.779 1.915   -12.208 1.00 50.59 217 A 1 
ATOM 1672 N N     . GLN A 1 218 ? -46.520 -3.301  -11.097 1.00 64.41 218 A 1 
ATOM 1673 C CA    . GLN A 1 218 ? -45.296 -4.050  -10.814 1.00 65.21 218 A 1 
ATOM 1674 C C     . GLN A 1 218 ? -45.123 -5.232  -11.774 1.00 67.37 218 A 1 
ATOM 1675 O O     . GLN A 1 218 ? -44.003 -5.496  -12.221 1.00 66.51 218 A 1 
ATOM 1676 C CB    . GLN A 1 218 ? -45.282 -4.468  -9.338  1.00 61.19 218 A 1 
ATOM 1677 C CG    . GLN A 1 218 ? -43.907 -4.178  -8.711  1.00 54.20 218 A 1 
ATOM 1678 C CD    . GLN A 1 218 ? -43.864 -4.467  -7.207  1.00 48.93 218 A 1 
ATOM 1679 O OE1   . GLN A 1 218 ? -44.737 -5.042  -6.600  1.00 47.23 218 A 1 
ATOM 1680 N NE2   . GLN A 1 218 ? -42.805 -4.080  -6.533  1.00 43.93 218 A 1 
ATOM 1681 N N     . GLU A 1 219 ? -46.231 -5.887  -12.159 1.00 66.79 219 A 1 
ATOM 1682 C CA    . GLU A 1 219 ? -46.198 -6.989  -13.127 1.00 67.12 219 A 1 
ATOM 1683 C C     . GLU A 1 219 ? -45.763 -6.527  -14.519 1.00 66.23 219 A 1 
ATOM 1684 O O     . GLU A 1 219 ? -44.960 -7.199  -15.169 1.00 67.95 219 A 1 
ATOM 1685 C CB    . GLU A 1 219 ? -47.564 -7.685  -13.200 1.00 64.82 219 A 1 
ATOM 1686 C CG    . GLU A 1 219 ? -47.883 -8.480  -11.929 1.00 57.72 219 A 1 
ATOM 1687 C CD    . GLU A 1 219 ? -49.139 -9.348  -12.090 1.00 52.94 219 A 1 
ATOM 1688 O OE1   . GLU A 1 219 ? -49.144 -10.456 -11.527 1.00 47.15 219 A 1 
ATOM 1689 O OE2   . GLU A 1 219 ? -50.066 -8.896  -12.801 1.00 47.09 219 A 1 
ATOM 1690 N N     . GLN A 1 220 ? -46.222 -5.339  -14.961 1.00 65.69 220 A 1 
ATOM 1691 C CA    . GLN A 1 220 ? -45.816 -4.801  -16.267 1.00 66.87 220 A 1 
ATOM 1692 C C     . GLN A 1 220 ? -44.309 -4.561  -16.358 1.00 67.40 220 A 1 
ATOM 1693 O O     . GLN A 1 220 ? -43.705 -4.839  -17.403 1.00 68.94 220 A 1 
ATOM 1694 C CB    . GLN A 1 220 ? -46.564 -3.495  -16.574 1.00 65.65 220 A 1 
ATOM 1695 C CG    . GLN A 1 220 ? -47.973 -3.760  -17.107 1.00 59.92 220 A 1 
ATOM 1696 C CD    . GLN A 1 220 ? -48.652 -2.485  -17.621 1.00 55.45 220 A 1 
ATOM 1697 O OE1   . GLN A 1 220 ? -48.252 -1.360  -17.369 1.00 53.16 220 A 1 
ATOM 1698 N NE2   . GLN A 1 220 ? -49.711 -2.612  -18.390 1.00 48.25 220 A 1 
ATOM 1699 N N     . TYR A 1 221 ? -43.669 -4.084  -15.267 1.00 61.62 221 A 1 
ATOM 1700 C CA    . TYR A 1 221 ? -42.235 -3.821  -15.262 1.00 60.75 221 A 1 
ATOM 1701 C C     . TYR A 1 221 ? -41.425 -5.114  -15.371 1.00 58.54 221 A 1 
ATOM 1702 O O     . TYR A 1 221 ? -40.469 -5.192  -16.144 1.00 59.16 221 A 1 
ATOM 1703 C CB    . TYR A 1 221 ? -41.861 -3.006  -14.015 1.00 59.00 221 A 1 
ATOM 1704 C CG    . TYR A 1 221 ? -40.769 -1.989  -14.303 1.00 55.01 221 A 1 
ATOM 1705 C CD1   . TYR A 1 221 ? -39.409 -2.346  -14.201 1.00 53.56 221 A 1 
ATOM 1706 C CD2   . TYR A 1 221 ? -41.116 -0.681  -14.703 1.00 53.97 221 A 1 
ATOM 1707 C CE1   . TYR A 1 221 ? -38.409 -1.412  -14.502 1.00 46.35 221 A 1 
ATOM 1708 C CE2   . TYR A 1 221 ? -40.127 0.261   -15.003 1.00 48.92 221 A 1 
ATOM 1709 C CZ    . TYR A 1 221 ? -38.768 -0.098  -14.899 1.00 51.52 221 A 1 
ATOM 1710 O OH    . TYR A 1 221 ? -37.788 0.823   -15.192 1.00 49.66 221 A 1 
ATOM 1711 N N     . VAL A 1 222 ? -41.861 -6.187  -14.656 1.00 71.46 222 A 1 
ATOM 1712 C CA    . VAL A 1 222 ? -41.217 -7.513  -14.735 1.00 70.71 222 A 1 
ATOM 1713 C C     . VAL A 1 222 ? -41.361 -8.115  -16.141 1.00 68.63 222 A 1 
ATOM 1714 O O     . VAL A 1 222 ? -40.408 -8.707  -16.654 1.00 74.24 222 A 1 
ATOM 1715 C CB    . VAL A 1 222 ? -41.781 -8.457  -13.658 1.00 71.33 222 A 1 
ATOM 1716 C CG1   . VAL A 1 222 ? -41.187 -9.862  -13.749 1.00 62.42 222 A 1 
ATOM 1717 C CG2   . VAL A 1 222 ? -41.465 -7.933  -12.249 1.00 66.44 222 A 1 
ATOM 1718 N N     . MET A 1 223 ? -42.518 -7.934  -16.787 1.00 75.29 223 A 1 
ATOM 1719 C CA    . MET A 1 223 ? -42.735 -8.417  -18.157 1.00 74.61 223 A 1 
ATOM 1720 C C     . MET A 1 223 ? -41.827 -7.723  -19.171 1.00 74.75 223 A 1 
ATOM 1721 O O     . MET A 1 223 ? -41.256 -8.380  -20.035 1.00 77.72 223 A 1 
ATOM 1722 C CB    . MET A 1 223 ? -44.214 -8.257  -18.540 1.00 74.42 223 A 1 
ATOM 1723 C CG    . MET A 1 223 ? -44.790 -9.556  -19.088 1.00 66.55 223 A 1 
ATOM 1724 S SD    . MET A 1 223 ? -46.445 -9.390  -19.786 1.00 60.91 223 A 1 
ATOM 1725 C CE    . MET A 1 223 ? -47.120 -11.039 -19.441 1.00 52.86 223 A 1 
ATOM 1726 N N     . GLN A 1 224 ? -41.643 -6.398  -19.050 1.00 72.19 224 A 1 
ATOM 1727 C CA    . GLN A 1 224 ? -40.723 -5.653  -19.921 1.00 72.71 224 A 1 
ATOM 1728 C C     . GLN A 1 224 ? -39.275 -6.096  -19.726 1.00 74.49 224 A 1 
ATOM 1729 O O     . GLN A 1 224 ? -38.548 -6.252  -20.709 1.00 76.39 224 A 1 
ATOM 1730 C CB    . GLN A 1 224 ? -40.840 -4.147  -19.672 1.00 71.53 224 A 1 
ATOM 1731 C CG    . GLN A 1 224 ? -41.853 -3.497  -20.623 1.00 64.25 224 A 1 
ATOM 1732 C CD    . GLN A 1 224 ? -41.888 -1.974  -20.505 1.00 58.83 224 A 1 
ATOM 1733 O OE1   . GLN A 1 224 ? -41.363 -1.361  -19.600 1.00 54.21 224 A 1 
ATOM 1734 N NE2   . GLN A 1 224 ? -42.505 -1.298  -21.446 1.00 50.60 224 A 1 
ATOM 1735 N N     . GLU A 1 225 ? -38.839 -6.351  -18.475 1.00 65.85 225 A 1 
ATOM 1736 C CA    . GLU A 1 225 ? -37.475 -6.793  -18.200 1.00 66.74 225 A 1 
ATOM 1737 C C     . GLU A 1 225 ? -37.226 -8.207  -18.765 1.00 66.43 225 A 1 
ATOM 1738 O O     . GLU A 1 225 ? -36.184 -8.456  -19.372 1.00 68.90 225 A 1 
ATOM 1739 C CB    . GLU A 1 225 ? -37.189 -6.701  -16.691 1.00 65.28 225 A 1 
ATOM 1740 C CG    . GLU A 1 225 ? -35.698 -6.436  -16.427 1.00 58.23 225 A 1 
ATOM 1741 C CD    . GLU A 1 225 ? -35.327 -6.312  -14.938 1.00 54.12 225 A 1 
ATOM 1742 O OE1   . GLU A 1 225 ? -34.205 -5.827  -14.669 1.00 48.75 225 A 1 
ATOM 1743 O OE2   . GLU A 1 225 ? -36.124 -6.723  -14.079 1.00 49.18 225 A 1 
ATOM 1744 N N     . GLN A 1 226 ? -38.225 -9.120  -18.674 1.00 71.57 226 A 1 
ATOM 1745 C CA    . GLN A 1 226 ? -38.158 -10.440 -19.300 1.00 70.71 226 A 1 
ATOM 1746 C C     . GLN A 1 226 ? -38.103 -10.358 -20.830 1.00 72.44 226 A 1 
ATOM 1747 O O     . GLN A 1 226 ? -37.318 -11.087 -21.441 1.00 75.21 226 A 1 
ATOM 1748 C CB    . GLN A 1 226 ? -39.338 -11.314 -18.881 1.00 70.15 226 A 1 
ATOM 1749 C CG    . GLN A 1 226 ? -39.110 -11.960 -17.505 1.00 63.23 226 A 1 
ATOM 1750 C CD    . GLN A 1 226 ? -40.179 -12.996 -17.170 1.00 56.53 226 A 1 
ATOM 1751 O OE1   . GLN A 1 226 ? -41.173 -13.164 -17.849 1.00 54.33 226 A 1 
ATOM 1752 N NE2   . GLN A 1 226 ? -39.993 -13.759 -16.110 1.00 49.37 226 A 1 
ATOM 1753 N N     . GLN A 1 227 ? -38.903 -9.483  -21.464 1.00 77.51 227 A 1 
ATOM 1754 C CA    . GLN A 1 227 ? -38.842 -9.289  -22.913 1.00 76.80 227 A 1 
ATOM 1755 C C     . GLN A 1 227 ? -37.474 -8.774  -23.350 1.00 78.87 227 A 1 
ATOM 1756 O O     . GLN A 1 227 ? -36.914 -9.294  -24.320 1.00 79.57 227 A 1 
ATOM 1757 C CB    . GLN A 1 227 ? -39.932 -8.319  -23.379 1.00 75.79 227 A 1 
ATOM 1758 C CG    . GLN A 1 227 ? -41.289 -9.038  -23.513 1.00 68.30 227 A 1 
ATOM 1759 C CD    . GLN A 1 227 ? -42.379 -8.112  -24.070 1.00 61.53 227 A 1 
ATOM 1760 O OE1   . GLN A 1 227 ? -42.220 -6.912  -24.209 1.00 58.49 227 A 1 
ATOM 1761 N NE2   . GLN A 1 227 ? -43.524 -8.661  -24.422 1.00 53.12 227 A 1 
ATOM 1762 N N     . HIS A 1 228 ? -36.875 -7.831  -22.595 1.00 67.60 228 A 1 
ATOM 1763 C CA    . HIS A 1 228 ? -35.554 -7.306  -22.924 1.00 67.97 228 A 1 
ATOM 1764 C C     . HIS A 1 228 ? -34.461 -8.368  -22.767 1.00 64.79 228 A 1 
ATOM 1765 O O     . HIS A 1 228 ? -33.547 -8.450  -23.592 1.00 69.29 228 A 1 
ATOM 1766 C CB    . HIS A 1 228 ? -35.267 -6.055  -22.087 1.00 68.65 228 A 1 
ATOM 1767 C CG    . HIS A 1 228 ? -34.210 -5.165  -22.693 1.00 65.21 228 A 1 
ATOM 1768 N ND1   . HIS A 1 228 ? -33.764 -5.212  -23.994 1.00 54.60 228 A 1 
ATOM 1769 C CD2   . HIS A 1 228 ? -33.516 -4.156  -22.073 1.00 58.25 228 A 1 
ATOM 1770 C CE1   . HIS A 1 228 ? -32.825 -4.245  -24.145 1.00 52.58 228 A 1 
ATOM 1771 N NE2   . HIS A 1 228 ? -32.662 -3.586  -23.011 1.00 54.48 228 A 1 
ATOM 1772 N N     . LEU A 1 229 ? -34.585 -9.251  -21.753 1.00 62.26 229 A 1 
ATOM 1773 C CA    . LEU A 1 229 ? -33.667 -10.377 -21.569 1.00 59.63 229 A 1 
ATOM 1774 C C     . LEU A 1 229 ? -33.766 -11.388 -22.729 1.00 58.72 229 A 1 
ATOM 1775 O O     . LEU A 1 229 ? -32.746 -11.861 -23.218 1.00 60.48 229 A 1 
ATOM 1776 C CB    . LEU A 1 229 ? -33.931 -11.061 -20.217 1.00 60.04 229 A 1 
ATOM 1777 C CG    . LEU A 1 229 ? -32.621 -11.505 -19.547 1.00 57.27 229 A 1 
ATOM 1778 C CD1   . LEU A 1 229 ? -32.085 -10.409 -18.642 1.00 51.34 229 A 1 
ATOM 1779 C CD2   . LEU A 1 229 ? -32.824 -12.770 -18.700 1.00 58.50 229 A 1 
ATOM 1780 N N     . GLN A 1 230 ? -35.002 -11.712 -23.182 1.00 77.15 230 A 1 
ATOM 1781 C CA    . GLN A 1 230 ? -35.218 -12.586 -24.336 1.00 76.55 230 A 1 
ATOM 1782 C C     . GLN A 1 230 ? -34.671 -11.980 -25.628 1.00 77.54 230 A 1 
ATOM 1783 O O     . GLN A 1 230 ? -34.123 -12.702 -26.460 1.00 79.54 230 A 1 
ATOM 1784 C CB    . GLN A 1 230 ? -36.707 -12.891 -24.515 1.00 77.14 230 A 1 
ATOM 1785 C CG    . GLN A 1 230 ? -37.206 -13.964 -23.531 1.00 69.24 230 A 1 
ATOM 1786 C CD    . GLN A 1 230 ? -38.661 -14.362 -23.792 1.00 62.52 230 A 1 
ATOM 1787 O OE1   . GLN A 1 230 ? -39.331 -13.856 -24.678 1.00 57.12 230 A 1 
ATOM 1788 N NE2   . GLN A 1 230 ? -39.186 -15.300 -23.039 1.00 53.53 230 A 1 
ATOM 1789 N N     . GLN A 1 231 ? -34.775 -10.666 -25.782 1.00 75.40 231 A 1 
ATOM 1790 C CA    . GLN A 1 231 ? -34.261 -9.973  -26.958 1.00 76.01 231 A 1 
ATOM 1791 C C     . GLN A 1 231 ? -32.733 -9.985  -26.995 1.00 77.30 231 A 1 
ATOM 1792 O O     . GLN A 1 231 ? -32.156 -10.363 -28.014 1.00 78.10 231 A 1 
ATOM 1793 C CB    . GLN A 1 231 ? -34.872 -8.577  -27.009 1.00 74.39 231 A 1 
ATOM 1794 C CG    . GLN A 1 231 ? -34.854 -7.989  -28.431 1.00 66.65 231 A 1 
ATOM 1795 C CD    . GLN A 1 231 ? -35.749 -6.757  -28.570 1.00 60.83 231 A 1 
ATOM 1796 O OE1   . GLN A 1 231 ? -36.318 -6.235  -27.628 1.00 57.69 231 A 1 
ATOM 1797 N NE2   . GLN A 1 231 ? -35.913 -6.246  -29.768 1.00 52.91 231 A 1 
ATOM 1798 N N     . MET A 1 232 ? -32.074 -9.745  -25.860 1.00 69.99 232 A 1 
ATOM 1799 C CA    . MET A 1 232 ? -30.616 -9.916  -25.761 1.00 68.22 232 A 1 
ATOM 1800 C C     . MET A 1 232 ? -30.172 -11.361 -26.011 1.00 68.97 232 A 1 
ATOM 1801 O O     . MET A 1 232 ? -29.142 -11.584 -26.638 1.00 72.38 232 A 1 
ATOM 1802 C CB    . MET A 1 232 ? -30.096 -9.465  -24.385 1.00 67.09 232 A 1 
ATOM 1803 C CG    . MET A 1 232 ? -29.745 -7.981  -24.345 1.00 60.91 232 A 1 
ATOM 1804 S SD    . MET A 1 232 ? -28.424 -7.574  -23.128 1.00 57.52 232 A 1 
ATOM 1805 C CE    . MET A 1 232 ? -29.296 -7.921  -21.590 1.00 48.71 232 A 1 
ATOM 1806 N N     . GLN A 1 233 ? -30.928 -12.372 -25.540 1.00 70.06 233 A 1 
ATOM 1807 C CA    . GLN A 1 233 ? -30.613 -13.774 -25.828 1.00 68.23 233 A 1 
ATOM 1808 C C     . GLN A 1 233 ? -30.742 -14.096 -27.320 1.00 67.69 233 A 1 
ATOM 1809 O O     . GLN A 1 233 ? -29.895 -14.821 -27.845 1.00 72.02 233 A 1 
ATOM 1810 C CB    . GLN A 1 233 ? -31.497 -14.716 -25.008 1.00 69.99 233 A 1 
ATOM 1811 C CG    . GLN A 1 233 ? -30.991 -14.842 -23.559 1.00 64.84 233 A 1 
ATOM 1812 C CD    . GLN A 1 233 ? -31.823 -15.828 -22.730 1.00 59.15 233 A 1 
ATOM 1813 O OE1   . GLN A 1 233 ? -32.870 -16.317 -23.124 1.00 56.17 233 A 1 
ATOM 1814 N NE2   . GLN A 1 233 ? -31.375 -16.166 -21.536 1.00 52.41 233 A 1 
ATOM 1815 N N     . LYS A 1 234 ? -31.762 -13.545 -28.004 1.00 79.17 234 A 1 
ATOM 1816 C CA    . LYS A 1 234 ? -31.901 -13.696 -29.459 1.00 77.44 234 A 1 
ATOM 1817 C C     . LYS A 1 234 ? -30.743 -13.060 -30.218 1.00 77.50 234 A 1 
ATOM 1818 O O     . LYS A 1 234 ? -30.160 -13.731 -31.064 1.00 77.75 234 A 1 
ATOM 1819 C CB    . LYS A 1 234 ? -33.234 -13.128 -29.955 1.00 76.81 234 A 1 
ATOM 1820 C CG    . LYS A 1 234 ? -34.349 -14.169 -29.886 1.00 66.96 234 A 1 
ATOM 1821 C CD    . LYS A 1 234 ? -35.620 -13.603 -30.537 1.00 63.20 234 A 1 
ATOM 1822 C CE    . LYS A 1 234 ? -36.700 -14.674 -30.625 1.00 55.66 234 A 1 
ATOM 1823 N NZ    . LYS A 1 234 ? -37.887 -14.166 -31.345 1.00 50.31 234 A 1 
ATOM 1824 N N     . GLU A 1 235 ? -30.363 -11.835 -29.889 1.00 71.60 235 A 1 
ATOM 1825 C CA    . GLU A 1 235 ? -29.222 -11.170 -30.531 1.00 70.18 235 A 1 
ATOM 1826 C C     . GLU A 1 235 ? -27.917 -11.950 -30.321 1.00 67.10 235 A 1 
ATOM 1827 O O     . GLU A 1 235 ? -27.108 -12.080 -31.245 1.00 69.32 235 A 1 
ATOM 1828 C CB    . GLU A 1 235 ? -29.053 -9.742  -29.987 1.00 70.12 235 A 1 
ATOM 1829 C CG    . GLU A 1 235 ? -30.087 -8.760  -30.557 1.00 63.01 235 A 1 
ATOM 1830 C CD    . GLU A 1 235 ? -29.883 -7.321  -30.054 1.00 59.75 235 A 1 
ATOM 1831 O OE1   . GLU A 1 235 ? -30.503 -6.416  -30.650 1.00 51.88 235 A 1 
ATOM 1832 O OE2   . GLU A 1 235 ? -29.125 -7.124  -29.077 1.00 52.86 235 A 1 
ATOM 1833 N N     . TYR A 1 236 ? -27.711 -12.541 -29.122 1.00 65.43 236 A 1 
ATOM 1834 C CA    . TYR A 1 236 ? -26.533 -13.356 -28.853 1.00 60.33 236 A 1 
ATOM 1835 C C     . TYR A 1 236 ? -26.552 -14.675 -29.652 1.00 57.84 236 A 1 
ATOM 1836 O O     . TYR A 1 236 ? -25.508 -15.096 -30.155 1.00 58.09 236 A 1 
ATOM 1837 C CB    . TYR A 1 236 ? -26.422 -13.617 -27.342 1.00 58.26 236 A 1 
ATOM 1838 C CG    . TYR A 1 236 ? -25.010 -13.911 -26.902 1.00 54.68 236 A 1 
ATOM 1839 C CD1   . TYR A 1 236 ? -24.511 -15.229 -26.873 1.00 52.44 236 A 1 
ATOM 1840 C CD2   . TYR A 1 236 ? -24.152 -12.842 -26.537 1.00 53.49 236 A 1 
ATOM 1841 C CE1   . TYR A 1 236 ? -23.193 -15.487 -26.487 1.00 45.86 236 A 1 
ATOM 1842 C CE2   . TYR A 1 236 ? -22.835 -13.086 -26.150 1.00 48.15 236 A 1 
ATOM 1843 C CZ    . TYR A 1 236 ? -22.348 -14.414 -26.124 1.00 51.46 236 A 1 
ATOM 1844 O OH    . TYR A 1 236 ? -21.044 -14.660 -25.747 1.00 49.75 236 A 1 
ATOM 1845 N N     . ALA A 1 237 ? -27.731 -15.299 -29.794 1.00 75.86 237 A 1 
ATOM 1846 C CA    . ALA A 1 237 ? -27.898 -16.502 -30.600 1.00 72.72 237 A 1 
ATOM 1847 C C     . ALA A 1 237 ? -27.691 -16.218 -32.101 1.00 70.84 237 A 1 
ATOM 1848 O O     . ALA A 1 237 ? -27.020 -17.006 -32.777 1.00 72.60 237 A 1 
ATOM 1849 C CB    . ALA A 1 237 ? -29.270 -17.112 -30.313 1.00 73.38 237 A 1 
ATOM 1850 N N     . GLU A 1 238 ? -28.185 -15.099 -32.617 1.00 77.37 238 A 1 
ATOM 1851 C CA    . GLU A 1 238 ? -27.940 -14.676 -34.005 1.00 75.27 238 A 1 
ATOM 1852 C C     . GLU A 1 238 ? -26.456 -14.397 -34.268 1.00 73.25 238 A 1 
ATOM 1853 O O     . GLU A 1 238 ? -25.920 -14.832 -35.283 1.00 73.40 238 A 1 
ATOM 1854 C CB    . GLU A 1 238 ? -28.780 -13.446 -34.363 1.00 74.61 238 A 1 
ATOM 1855 C CG    . GLU A 1 238 ? -30.229 -13.816 -34.703 1.00 65.64 238 A 1 
ATOM 1856 C CD    . GLU A 1 238 ? -31.072 -12.618 -35.167 1.00 58.97 238 A 1 
ATOM 1857 O OE1   . GLU A 1 238 ? -32.092 -12.879 -35.850 1.00 53.67 238 A 1 
ATOM 1858 O OE2   . GLU A 1 238 ? -30.718 -11.482 -34.816 1.00 52.75 238 A 1 
ATOM 1859 N N     . GLN A 1 239 ? -25.757 -13.756 -33.327 1.00 72.49 239 A 1 
ATOM 1860 C CA    . GLN A 1 239 ? -24.312 -13.556 -33.453 1.00 70.31 239 A 1 
ATOM 1861 C C     . GLN A 1 239 ? -23.527 -14.871 -33.423 1.00 70.01 239 A 1 
ATOM 1862 O O     . GLN A 1 239 ? -22.486 -14.962 -34.081 1.00 70.65 239 A 1 
ATOM 1863 C CB    . GLN A 1 239 ? -23.791 -12.634 -32.344 1.00 70.89 239 A 1 
ATOM 1864 C CG    . GLN A 1 239 ? -24.077 -11.151 -32.637 1.00 64.58 239 A 1 
ATOM 1865 C CD    . GLN A 1 239 ? -23.417 -10.213 -31.623 1.00 59.27 239 A 1 
ATOM 1866 O OE1   . GLN A 1 239 ? -22.615 -10.591 -30.771 1.00 55.64 239 A 1 
ATOM 1867 N NE2   . GLN A 1 239 ? -23.710 -8.944  -31.694 1.00 50.96 239 A 1 
ATOM 1868 N N     . GLN A 1 240 ? -23.986 -15.879 -32.656 1.00 69.52 240 A 1 
ATOM 1869 C CA    . GLN A 1 240 ? -23.356 -17.203 -32.689 1.00 69.33 240 A 1 
ATOM 1870 C C     . GLN A 1 240 ? -23.629 -17.920 -34.016 1.00 68.84 240 A 1 
ATOM 1871 O O     . GLN A 1 240 ? -22.681 -18.414 -34.612 1.00 69.74 240 A 1 
ATOM 1872 C CB    . GLN A 1 240 ? -23.776 -18.064 -31.492 1.00 68.95 240 A 1 
ATOM 1873 C CG    . GLN A 1 240 ? -23.009 -17.655 -30.227 1.00 63.76 240 A 1 
ATOM 1874 C CD    . GLN A 1 240 ? -22.908 -18.772 -29.190 1.00 58.21 240 A 1 
ATOM 1875 O OE1   . GLN A 1 240 ? -23.700 -19.682 -29.095 1.00 55.76 240 A 1 
ATOM 1876 N NE2   . GLN A 1 240 ? -21.892 -18.757 -28.359 1.00 51.40 240 A 1 
ATOM 1877 N N     . MET A 1 241 ? -24.867 -17.897 -34.533 1.00 75.36 241 A 1 
ATOM 1878 C CA    . MET A 1 241 ? -25.182 -18.498 -35.837 1.00 73.62 241 A 1 
ATOM 1879 C C     . MET A 1 241 ? -24.385 -17.854 -36.976 1.00 72.17 241 A 1 
ATOM 1880 O O     . MET A 1 241 ? -23.875 -18.560 -37.839 1.00 72.30 241 A 1 
ATOM 1881 C CB    . MET A 1 241 ? -26.685 -18.423 -36.130 1.00 73.27 241 A 1 
ATOM 1882 C CG    . MET A 1 241 ? -27.394 -19.740 -35.805 1.00 63.74 241 A 1 
ATOM 1883 S SD    . MET A 1 241 ? -29.066 -19.907 -36.504 1.00 58.22 241 A 1 
ATOM 1884 C CE    . MET A 1 241 ? -29.981 -18.800 -35.396 1.00 51.42 241 A 1 
ATOM 1885 N N     . GLN A 1 242 ? -24.218 -16.522 -36.961 1.00 70.35 242 A 1 
ATOM 1886 C CA    . GLN A 1 242 ? -23.390 -15.860 -37.973 1.00 69.43 242 A 1 
ATOM 1887 C C     . GLN A 1 242 ? -21.925 -16.285 -37.908 1.00 67.18 242 A 1 
ATOM 1888 O O     . GLN A 1 242 ? -21.288 -16.424 -38.950 1.00 68.05 242 A 1 
ATOM 1889 C CB    . GLN A 1 242 ? -23.490 -14.340 -37.850 1.00 69.20 242 A 1 
ATOM 1890 C CG    . GLN A 1 242 ? -24.743 -13.790 -38.545 1.00 62.11 242 A 1 
ATOM 1891 C CD    . GLN A 1 242 ? -24.785 -12.256 -38.564 1.00 56.77 242 A 1 
ATOM 1892 O OE1   . GLN A 1 242 ? -23.979 -11.566 -37.958 1.00 53.62 242 A 1 
ATOM 1893 N NE2   . GLN A 1 242 ? -25.720 -11.672 -39.279 1.00 48.72 242 A 1 
ATOM 1894 N N     . LYS A 1 243 ? -21.391 -16.544 -36.708 1.00 57.05 243 A 1 
ATOM 1895 C CA    . LYS A 1 243 ? -20.018 -17.049 -36.583 1.00 57.44 243 A 1 
ATOM 1896 C C     . LYS A 1 243 ? -19.869 -18.472 -37.112 1.00 54.12 243 A 1 
ATOM 1897 O O     . LYS A 1 243 ? -18.915 -18.733 -37.835 1.00 54.59 243 A 1 
ATOM 1898 C CB    . LYS A 1 243 ? -19.527 -16.954 -35.136 1.00 56.70 243 A 1 
ATOM 1899 C CG    . LYS A 1 243 ? -18.996 -15.550 -34.852 1.00 54.00 243 A 1 
ATOM 1900 C CD    . LYS A 1 243 ? -18.399 -15.525 -33.446 1.00 52.06 243 A 1 
ATOM 1901 C CE    . LYS A 1 243 ? -17.765 -14.162 -33.207 1.00 46.27 243 A 1 
ATOM 1902 N NZ    . LYS A 1 243 ? -17.098 -14.120 -31.886 1.00 42.76 243 A 1 
ATOM 1903 N N     . GLU A 1 244 ? -20.818 -19.376 -36.789 1.00 67.10 244 A 1 
ATOM 1904 C CA    . GLU A 1 244 ? -20.784 -20.750 -37.311 1.00 66.87 244 A 1 
ATOM 1905 C C     . GLU A 1 244 ? -20.907 -20.776 -38.841 1.00 64.53 244 A 1 
ATOM 1906 O O     . GLU A 1 244 ? -20.246 -21.579 -39.501 1.00 63.16 244 A 1 
ATOM 1907 C CB    . GLU A 1 244 ? -21.898 -21.594 -36.682 1.00 63.80 244 A 1 
ATOM 1908 C CG    . GLU A 1 244 ? -21.554 -22.055 -35.256 1.00 56.67 244 A 1 
ATOM 1909 C CD    . GLU A 1 244 ? -22.571 -23.032 -34.668 1.00 53.03 244 A 1 
ATOM 1910 O OE1   . GLU A 1 244 ? -22.170 -23.817 -33.782 1.00 47.50 244 A 1 
ATOM 1911 O OE2   . GLU A 1 244 ? -23.757 -22.985 -35.076 1.00 46.27 244 A 1 
ATOM 1912 N N     . TYR A 1 245 ? -21.723 -19.873 -39.439 1.00 62.76 245 A 1 
ATOM 1913 C CA    . TYR A 1 245 ? -21.868 -19.802 -40.894 1.00 60.65 245 A 1 
ATOM 1914 C C     . TYR A 1 245 ? -20.559 -19.393 -41.579 1.00 56.53 245 A 1 
ATOM 1915 O O     . TYR A 1 245 ? -20.155 -20.026 -42.558 1.00 56.82 245 A 1 
ATOM 1916 C CB    . TYR A 1 245 ? -23.031 -18.874 -41.250 1.00 58.46 245 A 1 
ATOM 1917 C CG    . TYR A 1 245 ? -23.671 -19.230 -42.575 1.00 52.93 245 A 1 
ATOM 1918 C CD1   . TYR A 1 245 ? -23.202 -18.673 -43.782 1.00 50.07 245 A 1 
ATOM 1919 C CD2   . TYR A 1 245 ? -24.730 -20.158 -42.615 1.00 49.81 245 A 1 
ATOM 1920 C CE1   . TYR A 1 245 ? -23.768 -19.044 -45.002 1.00 42.21 245 A 1 
ATOM 1921 C CE2   . TYR A 1 245 ? -25.313 -20.538 -43.833 1.00 43.82 245 A 1 
ATOM 1922 C CZ    . TYR A 1 245 ? -24.828 -19.980 -45.036 1.00 45.02 245 A 1 
ATOM 1923 O OH    . TYR A 1 245 ? -25.392 -20.346 -46.237 1.00 42.46 245 A 1 
ATOM 1924 N N     . VAL A 1 246 ? -19.838 -18.397 -41.002 1.00 61.63 246 A 1 
ATOM 1925 C CA    . VAL A 1 246 ? -18.559 -17.935 -41.570 1.00 61.52 246 A 1 
ATOM 1926 C C     . VAL A 1 246 ? -17.451 -18.991 -41.421 1.00 59.28 246 A 1 
ATOM 1927 O O     . VAL A 1 246 ? -16.629 -19.129 -42.331 1.00 58.32 246 A 1 
ATOM 1928 C CB    . VAL A 1 246 ? -18.143 -16.590 -40.955 1.00 58.38 246 A 1 
ATOM 1929 C CG1   . VAL A 1 246 ? -16.780 -16.101 -41.457 1.00 53.62 246 A 1 
ATOM 1930 C CG2   . VAL A 1 246 ? -19.145 -15.480 -41.299 1.00 56.53 246 A 1 
ATOM 1931 N N     . GLU A 1 247 ? -17.426 -19.759 -40.324 1.00 56.80 247 A 1 
ATOM 1932 C CA    . GLU A 1 247 ? -16.438 -20.839 -40.163 1.00 57.16 247 A 1 
ATOM 1933 C C     . GLU A 1 247 ? -16.669 -22.001 -41.144 1.00 54.08 247 A 1 
ATOM 1934 O O     . GLU A 1 247 ? -15.699 -22.598 -41.615 1.00 51.93 247 A 1 
ATOM 1935 C CB    . GLU A 1 247 ? -16.381 -21.341 -38.706 1.00 54.38 247 A 1 
ATOM 1936 C CG    . GLU A 1 247 ? -15.541 -20.404 -37.815 1.00 50.67 247 A 1 
ATOM 1937 C CD    . GLU A 1 247 ? -15.292 -20.924 -36.381 1.00 47.45 247 A 1 
ATOM 1938 O OE1   . GLU A 1 247 ? -14.339 -20.410 -35.750 1.00 43.49 247 A 1 
ATOM 1939 O OE2   . GLU A 1 247 ? -16.057 -21.785 -35.898 1.00 43.06 247 A 1 
ATOM 1940 N N     . ASN A 1 248 ? -17.936 -22.305 -41.499 1.00 58.94 248 A 1 
ATOM 1941 C CA    . ASN A 1 248 ? -18.238 -23.401 -42.426 1.00 59.43 248 A 1 
ATOM 1942 C C     . ASN A 1 248 ? -17.891 -23.095 -43.892 1.00 56.74 248 A 1 
ATOM 1943 O O     . ASN A 1 248 ? -17.434 -23.995 -44.587 1.00 53.25 248 A 1 
ATOM 1944 C CB    . ASN A 1 248 ? -19.709 -23.822 -42.268 1.00 54.93 248 A 1 
ATOM 1945 C CG    . ASN A 1 248 ? -19.911 -24.887 -41.203 1.00 51.10 248 A 1 
ATOM 1946 O OD1   . ASN A 1 248 ? -19.099 -25.762 -40.970 1.00 47.73 248 A 1 
ATOM 1947 N ND2   . ASN A 1 248 ? -21.047 -24.879 -40.547 1.00 48.52 248 A 1 
ATOM 1948 N N     . GLU A 1 249 ? -18.071 -21.871 -44.372 1.00 51.72 249 A 1 
ATOM 1949 C CA    . GLU A 1 249 ? -17.719 -21.546 -45.772 1.00 52.72 249 A 1 
ATOM 1950 C C     . GLU A 1 249 ? -16.207 -21.616 -46.044 1.00 51.16 249 A 1 
ATOM 1951 O O     . GLU A 1 249 ? -15.783 -21.955 -47.142 1.00 47.65 249 A 1 
ATOM 1952 C CB    . GLU A 1 249 ? -18.258 -20.159 -46.166 1.00 48.18 249 A 1 
ATOM 1953 C CG    . GLU A 1 249 ? -19.747 -20.185 -46.526 1.00 45.37 249 A 1 
ATOM 1954 C CD    . GLU A 1 249 ? -20.234 -18.877 -47.184 1.00 43.62 249 A 1 
ATOM 1955 O OE1   . GLU A 1 249 ? -21.216 -18.948 -47.945 1.00 39.86 249 A 1 
ATOM 1956 O OE2   . GLU A 1 249 ? -19.634 -17.810 -46.914 1.00 39.88 249 A 1 
ATOM 1957 N N     . GLY A 1 250 ? -15.387 -21.337 -45.022 1.00 44.59 250 A 1 
ATOM 1958 C CA    . GLY A 1 250 ? -13.934 -21.316 -45.186 1.00 44.69 250 A 1 
ATOM 1959 C C     . GLY A 1 250 ? -13.276 -22.670 -45.452 1.00 43.37 250 A 1 
ATOM 1960 O O     . GLY A 1 250 ? -12.090 -22.717 -45.791 1.00 41.97 250 A 1 
ATOM 1961 N N     . SER A 1 251 ? -14.014 -23.783 -45.297 1.00 52.20 251 A 1 
ATOM 1962 C CA    . SER A 1 251 ? -13.496 -25.141 -45.484 1.00 52.94 251 A 1 
ATOM 1963 C C     . SER A 1 251 ? -13.443 -25.576 -46.954 1.00 51.82 251 A 1 
ATOM 1964 O O     . SER A 1 251 ? -13.641 -26.762 -47.251 1.00 49.22 251 A 1 
ATOM 1965 C CB    . SER A 1 251 ? -14.275 -26.128 -44.622 1.00 49.35 251 A 1 
ATOM 1966 O OG    . SER A 1 251 ? -13.708 -27.426 -44.707 1.00 45.77 251 A 1 
ATOM 1967 N N     . GLU A 1 252 ? -13.223 -24.669 -47.878 1.00 41.13 252 A 1 
ATOM 1968 C CA    . GLU A 1 252 ? -13.008 -25.061 -49.274 1.00 43.08 252 A 1 
ATOM 1969 C C     . GLU A 1 252 ? -11.812 -26.004 -49.385 1.00 40.21 252 A 1 
ATOM 1970 O O     . GLU A 1 252 ? -10.721 -25.780 -48.849 1.00 38.39 252 A 1 
ATOM 1971 C CB    . GLU A 1 252 ? -12.874 -23.873 -50.223 1.00 40.49 252 A 1 
ATOM 1972 C CG    . GLU A 1 252 ? -14.227 -23.288 -50.639 1.00 40.03 252 A 1 
ATOM 1973 C CD    . GLU A 1 252 ? -14.127 -22.381 -51.882 1.00 39.71 252 A 1 
ATOM 1974 O OE1   . GLU A 1 252 ? -15.125 -22.297 -52.622 1.00 37.05 252 A 1 
ATOM 1975 O OE2   . GLU A 1 252 ? -13.035 -21.822 -52.110 1.00 36.35 252 A 1 
ATOM 1976 N N     . CYS A 1 253 ? -12.069 -27.114 -50.091 1.00 40.73 253 A 1 
ATOM 1977 C CA    . CYS A 1 253 ? -11.109 -28.179 -50.316 1.00 43.65 253 A 1 
ATOM 1978 C C     . CYS A 1 253 ? -9.931  -27.648 -51.145 1.00 40.22 253 A 1 
ATOM 1979 O O     . CYS A 1 253 ? -9.970  -27.688 -52.373 1.00 40.65 253 A 1 
ATOM 1980 C CB    . CYS A 1 253 ? -11.805 -29.344 -51.022 1.00 41.97 253 A 1 
ATOM 1981 S SG    . CYS A 1 253 ? -13.100 -30.088 -49.986 1.00 40.47 253 A 1 
ATOM 1982 N N     . ILE A 1 254 ? -8.863  -27.220 -50.457 1.00 33.82 254 A 1 
ATOM 1983 C CA    . ILE A 1 254 ? -7.577  -26.987 -51.127 1.00 38.47 254 A 1 
ATOM 1984 C C     . ILE A 1 254 ? -7.101  -28.344 -51.642 1.00 37.20 254 A 1 
ATOM 1985 O O     . ILE A 1 254 ? -6.477  -29.122 -50.921 1.00 36.17 254 A 1 
ATOM 1986 C CB    . ILE A 1 254 ? -6.554  -26.293 -50.216 1.00 36.35 254 A 1 
ATOM 1987 C CG1   . ILE A 1 254 ? -7.093  -24.937 -49.726 1.00 35.10 254 A 1 
ATOM 1988 C CG2   . ILE A 1 254 ? -5.227  -26.101 -50.973 1.00 37.82 254 A 1 
ATOM 1989 C CD1   . ILE A 1 254 ? -6.178  -24.207 -48.742 1.00 36.12 254 A 1 
ATOM 1990 N N     . VAL A 1 255 ? -7.458  -28.647 -52.895 1.00 40.64 255 A 1 
ATOM 1991 C CA    . VAL A 1 255 ? -7.008  -29.853 -53.586 1.00 44.41 255 A 1 
ATOM 1992 C C     . VAL A 1 255 ? -5.479  -29.792 -53.632 1.00 41.82 255 A 1 
ATOM 1993 O O     . VAL A 1 255 ? -4.936  -28.847 -54.204 1.00 40.53 255 A 1 
ATOM 1994 C CB    . VAL A 1 255 ? -7.599  -29.963 -55.003 1.00 42.32 255 A 1 
ATOM 1995 C CG1   . VAL A 1 255 ? -7.135  -31.247 -55.689 1.00 40.09 255 A 1 
ATOM 1996 C CG2   . VAL A 1 255 ? -9.126  -29.976 -54.963 1.00 44.13 255 A 1 
ATOM 1997 N N     . PRO A 1 256 ? -4.782  -30.756 -53.019 1.00 42.76 256 A 1 
ATOM 1998 C CA    . PRO A 1 256 ? -3.335  -30.725 -53.001 1.00 45.91 256 A 1 
ATOM 1999 C C     . PRO A 1 256 ? -2.829  -30.979 -54.423 1.00 45.64 256 A 1 
ATOM 2000 O O     . PRO A 1 256 ? -2.765  -32.117 -54.874 1.00 44.19 256 A 1 
ATOM 2001 C CB    . PRO A 1 256 ? -2.914  -31.805 -51.991 1.00 42.63 256 A 1 
ATOM 2002 C CG    . PRO A 1 256 ? -4.065  -32.806 -52.048 1.00 42.91 256 A 1 
ATOM 2003 C CD    . PRO A 1 256 ? -5.294  -31.917 -52.310 1.00 47.80 256 A 1 
ATOM 2004 N N     . SER A 1 257 ? -2.522  -29.920 -55.157 1.00 46.41 257 A 1 
ATOM 2005 C CA    . SER A 1 257 ? -1.964  -30.020 -56.498 1.00 50.64 257 A 1 
ATOM 2006 C C     . SER A 1 257 ? -0.642  -30.776 -56.405 1.00 50.16 257 A 1 
ATOM 2007 O O     . SER A 1 257 ? 0.332   -30.298 -55.823 1.00 48.90 257 A 1 
ATOM 2008 C CB    . SER A 1 257 ? -1.808  -28.644 -57.147 1.00 46.65 257 A 1 
ATOM 2009 O OG    . SER A 1 257 ? -1.078  -27.756 -56.327 1.00 44.29 257 A 1 
ATOM 2010 N N     . GLN A 1 258 ? -0.645  -31.992 -56.953 1.00 36.72 258 A 1 
ATOM 2011 C CA    . GLN A 1 258 ? 0.545   -32.834 -57.030 1.00 40.84 258 A 1 
ATOM 2012 C C     . GLN A 1 258 ? 1.557   -32.160 -57.953 1.00 38.78 258 A 1 
ATOM 2013 O O     . GLN A 1 258 ? 1.586   -32.405 -59.159 1.00 37.18 258 A 1 
ATOM 2014 C CB    . GLN A 1 258 ? 0.196   -34.240 -57.532 1.00 38.64 258 A 1 
ATOM 2015 C CG    . GLN A 1 258 ? -0.555  -35.107 -56.519 1.00 37.53 258 A 1 
ATOM 2016 C CD    . GLN A 1 258 ? -0.772  -36.537 -57.029 1.00 37.27 258 A 1 
ATOM 2017 O OE1   . GLN A 1 258 ? -0.513  -36.903 -58.159 1.00 36.57 258 A 1 
ATOM 2018 N NE2   . GLN A 1 258 ? -1.252  -37.432 -56.183 1.00 36.03 258 A 1 
ATOM 2019 N N     . SER A 1 259 ? 2.371   -31.284 -57.388 1.00 40.28 259 A 1 
ATOM 2020 C CA    . SER A 1 259 ? 3.484   -30.686 -58.121 1.00 43.50 259 A 1 
ATOM 2021 C C     . SER A 1 259 ? 4.492   -31.791 -58.437 1.00 41.68 259 A 1 
ATOM 2022 O O     . SER A 1 259 ? 5.328   -32.158 -57.619 1.00 41.51 259 A 1 
ATOM 2023 C CB    . SER A 1 259 ? 4.095   -29.527 -57.342 1.00 41.56 259 A 1 
ATOM 2024 O OG    . SER A 1 259 ? 4.482   -29.911 -56.039 1.00 41.02 259 A 1 
ATOM 2025 N N     . THR A 1 260 ? 4.353   -32.372 -59.657 1.00 44.79 260 A 1 
ATOM 2026 C CA    . THR A 1 260 ? 5.275   -33.368 -60.206 1.00 48.52 260 A 1 
ATOM 2027 C C     . THR A 1 260 ? 6.653   -32.732 -60.332 1.00 46.00 260 A 1 
ATOM 2028 O O     . THR A 1 260 ? 6.918   -31.955 -61.244 1.00 45.20 260 A 1 
ATOM 2029 C CB    . THR A 1 260 ? 4.776   -33.900 -61.553 1.00 44.43 260 A 1 
ATOM 2030 O OG1   . THR A 1 260 ? 4.188   -32.871 -62.320 1.00 42.59 260 A 1 
ATOM 2031 C CG2   . THR A 1 260 ? 3.704   -34.975 -61.367 1.00 45.26 260 A 1 
ATOM 2032 N N     . ILE A 1 261 ? 7.521   -33.066 -59.385 1.00 37.44 261 A 1 
ATOM 2033 C CA    . ILE A 1 261 ? 8.923   -32.630 -59.405 1.00 42.80 261 A 1 
ATOM 2034 C C     . ILE A 1 261 ? 9.603   -33.365 -60.569 1.00 40.93 261 A 1 
ATOM 2035 O O     . ILE A 1 261 ? 10.154  -34.451 -60.405 1.00 40.23 261 A 1 
ATOM 2036 C CB    . ILE A 1 261 ? 9.619   -32.860 -58.049 1.00 40.49 261 A 1 
ATOM 2037 C CG1   . ILE A 1 261 ? 8.876   -32.096 -56.926 1.00 39.48 261 A 1 
ATOM 2038 C CG2   . ILE A 1 261 ? 11.088  -32.412 -58.111 1.00 41.55 261 A 1 
ATOM 2039 C CD1   . ILE A 1 261 ? 9.402   -32.375 -55.514 1.00 39.61 261 A 1 
ATOM 2040 N N     . VAL A 1 262 ? 9.503   -32.782 -61.788 1.00 39.14 262 A 1 
ATOM 2041 C CA    . VAL A 1 262 ? 10.150  -33.331 -62.983 1.00 44.34 262 A 1 
ATOM 2042 C C     . VAL A 1 262 ? 11.660  -33.228 -62.792 1.00 41.50 262 A 1 
ATOM 2043 O O     . VAL A 1 262 ? 12.249  -32.140 -62.817 1.00 40.67 262 A 1 
ATOM 2044 C CB    . VAL A 1 262 ? 9.677   -32.653 -64.276 1.00 40.99 262 A 1 
ATOM 2045 C CG1   . VAL A 1 262 ? 10.360  -33.275 -65.497 1.00 38.97 262 A 1 
ATOM 2046 C CG2   . VAL A 1 262 ? 8.166   -32.822 -64.459 1.00 43.83 262 A 1 
ATOM 2047 N N     . ARG A 1 263 ? 12.259  -34.381 -62.601 1.00 37.05 263 A 1 
ATOM 2048 C CA    . ARG A 1 263 ? 13.691  -34.596 -62.348 1.00 42.91 263 A 1 
ATOM 2049 C C     . ARG A 1 263 ? 14.506  -34.314 -63.621 1.00 39.92 263 A 1 
ATOM 2050 O O     . ARG A 1 263 ? 14.932  -35.247 -64.292 1.00 39.11 263 A 1 
ATOM 2051 C CB    . ARG A 1 263 ? 13.844  -36.034 -61.825 1.00 40.08 263 A 1 
ATOM 2052 C CG    . ARG A 1 263 ? 15.142  -36.333 -61.073 1.00 39.50 263 A 1 
ATOM 2053 C CD    . ARG A 1 263 ? 15.168  -37.837 -60.697 1.00 37.72 263 A 1 
ATOM 2054 N NE    . ARG A 1 263 ? 16.178  -38.147 -59.681 1.00 35.51 263 A 1 
ATOM 2055 C CZ    . ARG A 1 263 ? 16.452  -39.349 -59.198 1.00 32.14 263 A 1 
ATOM 2056 N NH1   . ARG A 1 263 ? 15.872  -40.422 -59.659 1.00 29.88 263 A 1 
ATOM 2057 N NH2   . ARG A 1 263 ? 17.318  -39.499 -58.248 1.00 27.72 263 A 1 
ATOM 2058 N N     . ARG A 1 264 ? 14.673  -33.051 -64.000 1.00 35.85 264 A 1 
ATOM 2059 C CA    . ARG A 1 264 ? 15.346  -32.704 -65.263 1.00 39.67 264 A 1 
ATOM 2060 C C     . ARG A 1 264 ? 16.822  -33.166 -65.267 1.00 36.23 264 A 1 
ATOM 2061 O O     . ARG A 1 264 ? 17.447  -33.186 -64.207 1.00 34.48 264 A 1 
ATOM 2062 C CB    . ARG A 1 264 ? 15.186  -31.207 -65.592 1.00 36.75 264 A 1 
ATOM 2063 C CG    . ARG A 1 264 ? 14.593  -31.030 -67.010 1.00 35.74 264 A 1 
ATOM 2064 C CD    . ARG A 1 264 ? 14.548  -29.562 -67.445 1.00 34.87 264 A 1 
ATOM 2065 N NE    . ARG A 1 264 ? 13.900  -29.414 -68.760 1.00 33.72 264 A 1 
ATOM 2066 C CZ    . ARG A 1 264 ? 13.766  -28.293 -69.452 1.00 31.05 264 A 1 
ATOM 2067 N NH1   . ARG A 1 264 ? 14.249  -27.159 -69.017 1.00 29.14 264 A 1 
ATOM 2068 N NH2   . ARG A 1 264 ? 13.149  -28.296 -70.590 1.00 27.34 264 A 1 
ATOM 2069 N N     . PRO A 1 265 ? 17.345  -33.601 -66.451 1.00 38.29 265 A 1 
ATOM 2070 C CA    . PRO A 1 265 ? 18.521  -34.463 -66.535 1.00 43.04 265 A 1 
ATOM 2071 C C     . PRO A 1 265 ? 19.870  -33.718 -66.504 1.00 42.49 265 A 1 
ATOM 2072 O O     . PRO A 1 265 ? 19.965  -32.502 -66.470 1.00 40.58 265 A 1 
ATOM 2073 C CB    . PRO A 1 265 ? 18.307  -35.272 -67.819 1.00 38.58 265 A 1 
ATOM 2074 C CG    . PRO A 1 265 ? 17.590  -34.274 -68.729 1.00 39.08 265 A 1 
ATOM 2075 C CD    . PRO A 1 265 ? 16.664  -33.568 -67.740 1.00 45.04 265 A 1 
ATOM 2076 N N     . HIS A 1 266 ? 20.893  -34.527 -66.583 1.00 37.34 266 A 1 
ATOM 2077 C CA    . HIS A 1 266 ? 22.305  -34.341 -66.220 1.00 41.34 266 A 1 
ATOM 2078 C C     . HIS A 1 266 ? 23.210  -33.505 -67.163 1.00 39.25 266 A 1 
ATOM 2079 O O     . HIS A 1 266 ? 24.411  -33.739 -67.118 1.00 38.39 266 A 1 
ATOM 2080 C CB    . HIS A 1 266 ? 22.909  -35.746 -66.091 1.00 39.09 266 A 1 
ATOM 2081 C CG    . HIS A 1 266 ? 23.103  -36.212 -64.672 1.00 38.44 266 A 1 
ATOM 2082 N ND1   . HIS A 1 266 ? 24.134  -35.854 -63.838 1.00 38.37 266 A 1 
ATOM 2083 C CD2   . HIS A 1 266 ? 22.355  -37.134 -63.994 1.00 38.46 266 A 1 
ATOM 2084 C CE1   . HIS A 1 266 ? 24.000  -36.533 -62.691 1.00 35.30 266 A 1 
ATOM 2085 N NE2   . HIS A 1 266 ? 22.931  -37.324 -62.744 1.00 34.76 266 A 1 
ATOM 2086 N N     . GLN A 1 267 ? 22.729  -32.683 -68.056 1.00 35.96 267 A 1 
ATOM 2087 C CA    . GLN A 1 267 ? 23.509  -32.286 -69.243 1.00 39.44 267 A 1 
ATOM 2088 C C     . GLN A 1 267 ? 24.959  -31.829 -68.957 1.00 38.51 267 A 1 
ATOM 2089 O O     . GLN A 1 267 ? 25.235  -31.147 -67.983 1.00 36.69 267 A 1 
ATOM 2090 C CB    . GLN A 1 267 ? 22.762  -31.269 -70.121 1.00 36.45 267 A 1 
ATOM 2091 C CG    . GLN A 1 267 ? 21.964  -31.969 -71.231 1.00 34.32 267 A 1 
ATOM 2092 C CD    . GLN A 1 267 ? 21.380  -30.994 -72.261 1.00 32.65 267 A 1 
ATOM 2093 O OE1   . GLN A 1 267 ? 21.370  -29.798 -72.098 1.00 33.65 267 A 1 
ATOM 2094 N NE2   . GLN A 1 267 ? 20.872  -31.492 -73.368 1.00 31.63 267 A 1 
ATOM 2095 N N     . SER A 1 268 ? 25.859  -32.229 -69.888 1.00 43.20 268 A 1 
ATOM 2096 C CA    . SER A 1 268 ? 27.282  -32.500 -69.632 1.00 45.55 268 A 1 
ATOM 2097 C C     . SER A 1 268 ? 28.291  -31.451 -70.109 1.00 44.68 268 A 1 
ATOM 2098 O O     . SER A 1 268 ? 29.476  -31.777 -70.188 1.00 42.91 268 A 1 
ATOM 2099 C CB    . SER A 1 268 ? 27.618  -33.816 -70.340 1.00 41.79 268 A 1 
ATOM 2100 O OG    . SER A 1 268 ? 27.413  -33.688 -71.735 1.00 39.25 268 A 1 
ATOM 2101 N N     . GLY A 1 269 ? 27.879  -30.302 -70.544 1.00 38.20 269 A 1 
ATOM 2102 C CA    . GLY A 1 269 ? 28.574  -29.453 -71.521 1.00 40.68 269 A 1 
ATOM 2103 C C     . GLY A 1 269 ? 30.060  -29.113 -71.313 1.00 39.29 269 A 1 
ATOM 2104 O O     . GLY A 1 269 ? 30.649  -29.320 -70.263 1.00 37.57 269 A 1 
ATOM 2105 N N     . TYR A 1 270 ? 30.630  -28.534 -72.359 1.00 31.32 270 A 1 
ATOM 2106 C CA    . TYR A 1 270 ? 31.898  -28.882 -73.003 1.00 34.60 270 A 1 
ATOM 2107 C C     . TYR A 1 270 ? 33.209  -28.188 -72.526 1.00 31.70 270 A 1 
ATOM 2108 O O     . TYR A 1 270 ? 34.026  -28.850 -71.894 1.00 30.92 270 A 1 
ATOM 2109 C CB    . TYR A 1 270 ? 31.663  -28.668 -74.515 1.00 32.63 270 A 1 
ATOM 2110 C CG    . TYR A 1 270 ? 32.325  -29.624 -75.483 1.00 33.19 270 A 1 
ATOM 2111 C CD1   . TYR A 1 270 ? 33.565  -29.300 -76.081 1.00 36.32 270 A 1 
ATOM 2112 C CD2   . TYR A 1 270 ? 31.634  -30.790 -75.875 1.00 36.81 270 A 1 
ATOM 2113 C CE1   . TYR A 1 270 ? 34.109  -30.157 -77.060 1.00 34.16 270 A 1 
ATOM 2114 C CE2   . TYR A 1 270 ? 32.176  -31.644 -76.851 1.00 32.68 270 A 1 
ATOM 2115 C CZ    . TYR A 1 270 ? 33.412  -31.318 -77.447 1.00 33.38 270 A 1 
ATOM 2116 O OH    . TYR A 1 270 ? 33.936  -32.138 -78.411 1.00 33.35 270 A 1 
ATOM 2117 N N     . ALA A 1 271 ? 33.517  -26.996 -72.990 1.00 34.20 271 A 1 
ATOM 2118 C CA    . ALA A 1 271 ? 34.861  -26.750 -73.582 1.00 36.74 271 A 1 
ATOM 2119 C C     . ALA A 1 271 ? 35.831  -25.746 -72.863 1.00 35.18 271 A 1 
ATOM 2120 O O     . ALA A 1 271 ? 36.029  -25.911 -71.676 1.00 33.76 271 A 1 
ATOM 2121 C CB    . ALA A 1 271 ? 34.624  -26.565 -75.083 1.00 34.09 271 A 1 
ATOM 2122 N N     . PRO A 1 272 ? 36.529  -24.751 -73.518 1.00 38.46 272 A 1 
ATOM 2123 C CA    . PRO A 1 272 ? 37.909  -25.019 -73.967 1.00 42.36 272 A 1 
ATOM 2124 C C     . PRO A 1 272 ? 39.067  -24.066 -73.516 1.00 42.39 272 A 1 
ATOM 2125 O O     . PRO A 1 272 ? 40.206  -24.510 -73.452 1.00 41.96 272 A 1 
ATOM 2126 C CB    . PRO A 1 272 ? 37.758  -24.911 -75.487 1.00 38.54 272 A 1 
ATOM 2127 C CG    . PRO A 1 272 ? 36.702  -23.821 -75.687 1.00 39.03 272 A 1 
ATOM 2128 C CD    . PRO A 1 272 ? 35.987  -23.723 -74.337 1.00 45.80 272 A 1 
ATOM 2129 N N     . LEU A 1 273 ? 38.847  -22.791 -73.377 1.00 39.96 273 A 1 
ATOM 2130 C CA    . LEU A 1 273 ? 39.831  -21.695 -73.628 1.00 44.09 273 A 1 
ATOM 2131 C C     . LEU A 1 273 ? 40.749  -21.323 -72.431 1.00 43.09 273 A 1 
ATOM 2132 O O     . LEU A 1 273 ? 40.429  -21.671 -71.317 1.00 42.44 273 A 1 
ATOM 2133 C CB    . LEU A 1 273 ? 38.997  -20.451 -74.040 1.00 39.46 273 A 1 
ATOM 2134 C CG    . LEU A 1 273 ? 38.390  -20.465 -75.449 1.00 37.90 273 A 1 
ATOM 2135 C CD1   . LEU A 1 273 ? 37.374  -19.318 -75.570 1.00 38.11 273 A 1 
ATOM 2136 C CD2   . LEU A 1 273 ? 39.430  -20.283 -76.543 1.00 41.41 273 A 1 
ATOM 2137 N N     . VAL A 1 274 ? 41.792  -20.491 -72.515 1.00 32.34 274 A 1 
ATOM 2138 C CA    . VAL A 1 274 ? 42.970  -20.310 -73.403 1.00 37.85 274 A 1 
ATOM 2139 C C     . VAL A 1 274 ? 44.253  -20.082 -72.562 1.00 36.19 274 A 1 
ATOM 2140 O O     . VAL A 1 274 ? 44.941  -21.054 -72.261 1.00 34.31 274 A 1 
ATOM 2141 C CB    . VAL A 1 274 ? 42.826  -19.149 -74.438 1.00 34.35 274 A 1 
ATOM 2142 C CG1   . VAL A 1 274 ? 44.136  -18.882 -75.224 1.00 33.31 274 A 1 
ATOM 2143 C CG2   . VAL A 1 274 ? 41.770  -19.374 -75.497 1.00 38.39 274 A 1 
ATOM 2144 N N     . GLY A 1 275 ? 44.642  -18.829 -72.196 1.00 38.04 275 A 1 
ATOM 2145 C CA    . GLY A 1 275 ? 45.878  -18.261 -72.728 1.00 39.91 275 A 1 
ATOM 2146 C C     . GLY A 1 275 ? 47.078  -17.919 -71.826 1.00 38.36 275 A 1 
ATOM 2147 O O     . GLY A 1 275 ? 47.830  -18.791 -71.404 1.00 37.10 275 A 1 
ATOM 2148 N N     . ALA A 1 276 ? 47.315  -16.612 -71.694 1.00 39.82 276 A 1 
ATOM 2149 C CA    . ALA A 1 276 ? 48.621  -15.931 -71.548 1.00 43.04 276 A 1 
ATOM 2150 C C     . ALA A 1 276 ? 49.208  -15.852 -70.104 1.00 42.05 276 A 1 
ATOM 2151 O O     . ALA A 1 276 ? 48.543  -16.231 -69.168 1.00 40.51 276 A 1 
ATOM 2152 C CB    . ALA A 1 276 ? 48.369  -14.532 -72.129 1.00 39.09 276 A 1 
ATOM 2153 N N     . GLU A 1 277 ? 50.398  -15.306 -69.807 1.00 40.87 277 A 1 
ATOM 2154 C CA    . GLU A 1 277 ? 51.694  -15.183 -70.521 1.00 45.79 277 A 1 
ATOM 2155 C C     . GLU A 1 277 ? 52.891  -14.922 -69.553 1.00 45.69 277 A 1 
ATOM 2156 O O     . GLU A 1 277 ? 53.734  -15.792 -69.358 1.00 44.34 277 A 1 
ATOM 2157 C CB    . GLU A 1 277 ? 51.683  -14.020 -71.541 1.00 40.44 277 A 1 
ATOM 2158 C CG    . GLU A 1 277 ? 52.441  -14.319 -72.850 1.00 39.07 277 A 1 
ATOM 2159 C CD    . GLU A 1 277 ? 52.543  -13.093 -73.783 1.00 39.82 277 A 1 
ATOM 2160 O OE1   . GLU A 1 277 ? 53.097  -13.268 -74.894 1.00 38.27 277 A 1 
ATOM 2161 O OE2   . GLU A 1 277 ? 52.095  -11.991 -73.386 1.00 39.26 277 A 1 
ATOM 2162 N N     . GLN A 1 278 ? 53.035  -13.724 -69.075 1.00 34.26 278 A 1 
ATOM 2163 C CA    . GLN A 1 278 ? 54.305  -13.029 -68.729 1.00 37.23 278 A 1 
ATOM 2164 C C     . GLN A 1 278 ? 54.699  -13.078 -67.218 1.00 35.37 278 A 1 
ATOM 2165 O O     . GLN A 1 278 ? 53.890  -13.472 -66.402 1.00 33.67 278 A 1 
ATOM 2166 C CB    . GLN A 1 278 ? 54.151  -11.564 -69.182 1.00 34.05 278 A 1 
ATOM 2167 C CG    . GLN A 1 278 ? 54.076  -11.357 -70.694 1.00 31.32 278 A 1 
ATOM 2168 C CD    . GLN A 1 278 ? 54.024  -9.892  -71.099 1.00 30.82 278 A 1 
ATOM 2169 O OE1   . GLN A 1 278 ? 54.035  -8.969  -70.298 1.00 32.75 278 A 1 
ATOM 2170 N NE2   . GLN A 1 278 ? 53.971  -9.616  -72.389 1.00 31.20 278 A 1 
ATOM 2171 N N     . ALA A 1 279 ? 55.858  -12.597 -66.721 1.00 39.09 279 A 1 
ATOM 2172 C CA    . ALA A 1 279 ? 57.219  -12.347 -67.255 1.00 40.35 279 A 1 
ATOM 2173 C C     . ALA A 1 279 ? 58.334  -12.290 -66.168 1.00 38.00 279 A 1 
ATOM 2174 O O     . ALA A 1 279 ? 59.273  -13.066 -66.245 1.00 37.19 279 A 1 
ATOM 2175 C CB    . ALA A 1 279 ? 57.262  -11.027 -68.051 1.00 37.50 279 A 1 
ATOM 2176 N N     . ALA A 1 280 ? 58.356  -11.307 -65.259 1.00 37.18 280 A 1 
ATOM 2177 C CA    . ALA A 1 280 ? 59.602  -10.568 -64.964 1.00 38.55 280 A 1 
ATOM 2178 C C     . ALA A 1 280 ? 60.449  -10.940 -63.711 1.00 36.02 280 A 1 
ATOM 2179 O O     . ALA A 1 280 ? 60.175  -11.848 -62.960 1.00 34.82 280 A 1 
ATOM 2180 C CB    . ALA A 1 280 ? 59.267  -9.069  -64.989 1.00 35.88 280 A 1 
ATOM 2181 N N     . SER A 1 281 ? 61.541  -10.205 -63.565 1.00 49.29 281 A 1 
ATOM 2182 C CA    . SER A 1 281 ? 62.870  -10.396 -62.924 1.00 49.33 281 A 1 
ATOM 2183 C C     . SER A 1 281 ? 62.988  -9.884  -61.460 1.00 47.27 281 A 1 
ATOM 2184 O O     . SER A 1 281 ? 61.983  -9.568  -60.866 1.00 45.79 281 A 1 
ATOM 2185 C CB    . SER A 1 281 ? 63.820  -9.653  -63.868 1.00 45.95 281 A 1 
ATOM 2186 O OG    . SER A 1 281 ? 63.460  -8.276  -63.972 1.00 42.45 281 A 1 
ATOM 2187 N N     . ALA A 1 282 ? 64.135  -9.704  -60.752 1.00 38.69 282 A 1 
ATOM 2188 C CA    . ALA A 1 282 ? 65.563  -10.002 -60.979 1.00 40.54 282 A 1 
ATOM 2189 C C     . ALA A 1 282 ? 66.441  -10.164 -59.696 1.00 37.73 282 A 1 
ATOM 2190 O O     . ALA A 1 282 ? 67.147  -11.152 -59.597 1.00 36.84 282 A 1 
ATOM 2191 C CB    . ALA A 1 282 ? 66.193  -8.886  -61.844 1.00 37.40 282 A 1 
ATOM 2192 N N     . THR A 1 283 ? 66.598  -9.152  -58.790 1.00 49.73 283 A 1 
ATOM 2193 C CA    . THR A 1 283 ? 67.926  -8.729  -58.254 1.00 51.37 283 A 1 
ATOM 2194 C C     . THR A 1 283 ? 68.402  -9.219  -56.858 1.00 50.10 283 A 1 
ATOM 2195 O O     . THR A 1 283 ? 67.831  -10.095 -56.246 1.00 47.58 283 A 1 
ATOM 2196 C CB    . THR A 1 283 ? 68.065  -7.197  -58.327 1.00 44.99 283 A 1 
ATOM 2197 O OG1   . THR A 1 283 ? 66.924  -6.564  -57.763 1.00 42.98 283 A 1 
ATOM 2198 C CG2   . THR A 1 283 ? 68.213  -6.675  -59.744 1.00 46.45 283 A 1 
ATOM 2199 N N     . ALA A 1 284 ? 69.533  -8.648  -56.419 1.00 36.90 284 A 1 
ATOM 2200 C CA    . ALA A 1 284 ? 70.601  -9.010  -55.445 1.00 38.85 284 A 1 
ATOM 2201 C C     . ALA A 1 284 ? 70.232  -9.043  -53.922 1.00 36.96 284 A 1 
ATOM 2202 O O     . ALA A 1 284 ? 69.065  -8.987  -53.592 1.00 35.64 284 A 1 
ATOM 2203 C CB    . ALA A 1 284 ? 71.706  -7.981  -55.740 1.00 35.85 284 A 1 
ATOM 2204 N N     . GLY A 1 285 ? 71.161  -9.131  -52.912 1.00 42.26 285 A 1 
ATOM 2205 C CA    . GLY A 1 285 ? 72.635  -9.028  -52.889 1.00 43.22 285 A 1 
ATOM 2206 C C     . GLY A 1 285 ? 73.354  -9.552  -51.609 1.00 41.47 285 A 1 
ATOM 2207 O O     . GLY A 1 285 ? 73.613  -10.737 -51.504 1.00 40.84 285 A 1 
ATOM 2208 N N     . ALA A 1 286 ? 73.743  -8.682  -50.644 1.00 34.83 286 A 1 
ATOM 2209 C CA    . ALA A 1 286 ? 74.792  -8.853  -49.592 1.00 37.79 286 A 1 
ATOM 2210 C C     . ALA A 1 286 ? 74.337  -9.593  -48.291 1.00 36.39 286 A 1 
ATOM 2211 O O     . ALA A 1 286 ? 73.197  -9.988  -48.220 1.00 35.01 286 A 1 
ATOM 2212 C CB    . ALA A 1 286 ? 75.277  -7.428  -49.295 1.00 34.88 286 A 1 
ATOM 2213 N N     . SER A 1 287 ? 75.101  -9.735  -47.180 1.00 46.86 287 A 1 
ATOM 2214 C CA    . SER A 1 287 ? 76.474  -10.038 -46.687 1.00 48.44 287 A 1 
ATOM 2215 C C     . SER A 1 287 ? 76.326  -10.468 -45.196 1.00 47.38 287 A 1 
ATOM 2216 O O     . SER A 1 287 ? 75.190  -10.587 -44.765 1.00 45.80 287 A 1 
ATOM 2217 C CB    . SER A 1 287 ? 77.390  -8.803  -46.854 1.00 44.38 287 A 1 
ATOM 2218 O OG    . SER A 1 287 ? 77.029  -7.756  -45.975 1.00 39.97 287 A 1 
ATOM 2219 N N     . ALA A 1 288 ? 77.266  -10.717 -44.239 1.00 38.53 288 A 1 
ATOM 2220 C CA    . ALA A 1 288 ? 78.687  -11.066 -44.185 1.00 41.02 288 A 1 
ATOM 2221 C C     . ALA A 1 288 ? 79.105  -11.912 -42.925 1.00 40.06 288 A 1 
ATOM 2222 O O     . ALA A 1 288 ? 79.498  -13.056 -43.087 1.00 37.55 288 A 1 
ATOM 2223 C CB    . ALA A 1 288 ? 79.526  -9.785  -44.214 1.00 37.68 288 A 1 
ATOM 2224 N N     . TYR A 1 289 ? 79.142  -11.370 -41.676 1.00 37.75 289 A 1 
ATOM 2225 C CA    . TYR A 1 289 ? 80.065  -11.708 -40.543 1.00 41.35 289 A 1 
ATOM 2226 C C     . TYR A 1 289 ? 79.452  -12.579 -39.402 1.00 38.72 289 A 1 
ATOM 2227 O O     . TYR A 1 289 ? 78.251  -12.802 -39.429 1.00 38.00 289 A 1 
ATOM 2228 C CB    . TYR A 1 289 ? 80.542  -10.353 -39.980 1.00 38.65 289 A 1 
ATOM 2229 C CG    . TYR A 1 289 ? 81.595  -9.608  -40.770 1.00 39.79 289 A 1 
ATOM 2230 C CD1   . TYR A 1 289 ? 82.932  -10.056 -40.769 1.00 42.27 289 A 1 
ATOM 2231 C CD2   . TYR A 1 289 ? 81.266  -8.429  -41.465 1.00 42.50 289 A 1 
ATOM 2232 C CE1   . TYR A 1 289 ? 83.927  -9.345  -41.466 1.00 38.93 289 A 1 
ATOM 2233 C CE2   . TYR A 1 289 ? 82.261  -7.712  -42.167 1.00 38.21 289 A 1 
ATOM 2234 C CZ    . TYR A 1 289 ? 83.587  -8.176  -42.170 1.00 38.22 289 A 1 
ATOM 2235 O OH    . TYR A 1 289 ? 84.555  -7.494  -42.842 1.00 36.55 289 A 1 
ATOM 2236 N N     . THR A 1 290 ? 80.111  -13.042 -38.312 1.00 49.47 290 A 1 
ATOM 2237 C CA    . THR A 1 290 ? 81.411  -13.720 -38.021 1.00 52.05 290 A 1 
ATOM 2238 C C     . THR A 1 290 ? 81.365  -14.733 -36.836 1.00 52.13 290 A 1 
ATOM 2239 O O     . THR A 1 290 ? 81.306  -15.930 -37.080 1.00 50.04 290 A 1 
ATOM 2240 C CB    . THR A 1 290 ? 82.585  -12.767 -37.666 1.00 46.91 290 A 1 
ATOM 2241 O OG1   . THR A 1 290 ? 82.135  -11.644 -36.934 1.00 46.04 290 A 1 
ATOM 2242 C CG2   . THR A 1 290 ? 83.382  -12.292 -38.875 1.00 50.38 290 A 1 
ATOM 2243 N N     . ASP A 1 291 ? 81.523  -14.285 -35.576 1.00 47.81 291 A 1 
ATOM 2244 C CA    . ASP A 1 291 ? 82.218  -14.940 -34.420 1.00 52.36 291 A 1 
ATOM 2245 C C     . ASP A 1 291 ? 81.338  -15.746 -33.415 1.00 51.83 291 A 1 
ATOM 2246 O O     . ASP A 1 291 ? 80.130  -15.725 -33.535 1.00 50.37 291 A 1 
ATOM 2247 C CB    . ASP A 1 291 ? 82.944  -13.795 -33.682 1.00 47.02 291 A 1 
ATOM 2248 C CG    . ASP A 1 291 ? 84.269  -13.372 -34.304 1.00 43.24 291 A 1 
ATOM 2249 O OD1   . ASP A 1 291 ? 84.962  -14.252 -34.861 1.00 42.96 291 A 1 
ATOM 2250 O OD2   . ASP A 1 291 ? 84.597  -12.168 -34.189 1.00 42.58 291 A 1 
ATOM 2251 N N     . SER A 1 292 ? 81.814  -16.418 -32.337 1.00 40.60 292 A 1 
ATOM 2252 C CA    . SER A 1 292 ? 83.070  -17.122 -31.958 1.00 43.81 292 A 1 
ATOM 2253 C C     . SER A 1 292 ? 82.930  -18.204 -30.845 1.00 43.01 292 A 1 
ATOM 2254 O O     . SER A 1 292 ? 83.243  -19.363 -31.083 1.00 41.37 292 A 1 
ATOM 2255 C CB    . SER A 1 292 ? 84.163  -16.139 -31.494 1.00 40.21 292 A 1 
ATOM 2256 O OG    . SER A 1 292 ? 83.750  -15.403 -30.355 1.00 37.22 292 A 1 
ATOM 2257 N N     . VAL A 1 293 ? 82.617  -17.841 -29.574 1.00 39.66 293 A 1 
ATOM 2258 C CA    . VAL A 1 293 ? 82.963  -18.541 -28.299 1.00 44.68 293 A 1 
ATOM 2259 C C     . VAL A 1 293 ? 81.896  -19.559 -27.780 1.00 43.81 293 A 1 
ATOM 2260 O O     . VAL A 1 293 ? 80.805  -19.580 -28.320 1.00 42.64 293 A 1 
ATOM 2261 C CB    . VAL A 1 293 ? 83.235  -17.464 -27.221 1.00 41.07 293 A 1 
ATOM 2262 C CG1   . VAL A 1 293 ? 84.569  -16.798 -27.428 1.00 39.42 293 A 1 
ATOM 2263 C CG2   . VAL A 1 293 ? 82.162  -16.372 -27.134 1.00 44.33 293 A 1 
ATOM 2264 N N     . ASN A 1 294 ? 82.032  -20.393 -26.708 1.00 38.56 294 A 1 
ATOM 2265 C CA    . ASN A 1 294 ? 83.150  -21.028 -25.963 1.00 41.96 294 A 1 
ATOM 2266 C C     . ASN A 1 294 ? 82.672  -22.327 -25.211 1.00 39.86 294 A 1 
ATOM 2267 O O     . ASN A 1 294 ? 81.583  -22.828 -25.448 1.00 37.71 294 A 1 
ATOM 2268 C CB    . ASN A 1 294 ? 83.751  -20.006 -24.963 1.00 39.88 294 A 1 
ATOM 2269 C CG    . ASN A 1 294 ? 85.251  -20.159 -24.747 1.00 37.00 294 A 1 
ATOM 2270 O OD1   . ASN A 1 294 ? 85.901  -21.085 -25.205 1.00 38.67 294 A 1 
ATOM 2271 N ND2   . ASN A 1 294 ? 85.854  -19.225 -24.044 1.00 39.52 294 A 1 
ATOM 2272 N N     . ASN A 1 295 ? 83.492  -22.823 -24.278 1.00 39.73 295 A 1 
ATOM 2273 C CA    . ASN A 1 295 ? 83.565  -23.963 -23.306 1.00 41.91 295 A 1 
ATOM 2274 C C     . ASN A 1 295 ? 82.278  -24.595 -22.650 1.00 40.47 295 A 1 
ATOM 2275 O O     . ASN A 1 295 ? 81.209  -24.043 -22.748 1.00 37.90 295 A 1 
ATOM 2276 C CB    . ASN A 1 295 ? 84.446  -23.399 -22.182 1.00 38.85 295 A 1 
ATOM 2277 C CG    . ASN A 1 295 ? 85.914  -23.234 -22.551 1.00 35.32 295 A 1 
ATOM 2278 O OD1   . ASN A 1 295 ? 86.414  -23.836 -23.485 1.00 36.75 295 A 1 
ATOM 2279 N ND2   . ASN A 1 295 ? 86.644  -22.432 -21.810 1.00 37.14 295 A 1 
ATOM 2280 N N     . SER A 1 296 ? 82.291  -25.684 -21.805 1.00 35.91 296 A 1 
ATOM 2281 C CA    . SER A 1 296 ? 83.258  -26.782 -21.515 1.00 39.07 296 A 1 
ATOM 2282 C C     . SER A 1 296 ? 82.706  -28.012 -20.732 1.00 37.35 296 A 1 
ATOM 2283 O O     . SER A 1 296 ? 82.885  -29.130 -21.193 1.00 36.09 296 A 1 
ATOM 2284 C CB    . SER A 1 296 ? 84.472  -26.282 -20.714 1.00 36.98 296 A 1 
ATOM 2285 O OG    . SER A 1 296 ? 84.076  -25.606 -19.542 1.00 35.49 296 A 1 
ATOM 2286 N N     . ILE A 1 297 ? 82.199  -27.874 -19.480 1.00 30.12 297 A 1 
ATOM 2287 C CA    . ILE A 1 297 ? 82.349  -28.853 -18.350 1.00 33.95 297 A 1 
ATOM 2288 C C     . ILE A 1 297 ? 81.067  -29.698 -18.081 1.00 33.35 297 A 1 
ATOM 2289 O O     . ILE A 1 297 ? 80.000  -29.242 -18.452 1.00 32.17 297 A 1 
ATOM 2290 C CB    . ILE A 1 297 ? 82.731  -28.013 -17.088 1.00 31.68 297 A 1 
ATOM 2291 C CG1   . ILE A 1 297 ? 83.910  -27.045 -17.319 1.00 30.54 297 A 1 
ATOM 2292 C CG2   . ILE A 1 297 ? 83.083  -28.881 -15.864 1.00 35.12 297 A 1 
ATOM 2293 C CD1   . ILE A 1 297 ? 84.209  -26.103 -16.136 1.00 33.69 297 A 1 
ATOM 2294 N N     . SER A 1 298 ? 81.007  -30.860 -17.374 1.00 38.12 298 A 1 
ATOM 2295 C CA    . SER A 1 298 ? 81.735  -32.151 -17.295 1.00 40.02 298 A 1 
ATOM 2296 C C     . SER A 1 298 ? 80.903  -33.321 -16.687 1.00 39.01 298 A 1 
ATOM 2297 O O     . SER A 1 298 ? 80.188  -33.986 -17.424 1.00 37.40 298 A 1 
ATOM 2298 C CB    . SER A 1 298 ? 83.059  -32.028 -16.522 1.00 37.95 298 A 1 
ATOM 2299 O OG    . SER A 1 298 ? 82.818  -31.607 -15.181 1.00 35.70 298 A 1 
ATOM 2300 N N     . PHE A 1 299 ? 81.060  -33.642 -15.384 1.00 35.75 299 A 1 
ATOM 2301 C CA    . PHE A 1 299 ? 80.850  -34.942 -14.674 1.00 37.52 299 A 1 
ATOM 2302 C C     . PHE A 1 299 ? 79.384  -35.267 -14.239 1.00 37.55 299 A 1 
ATOM 2303 O O     . PHE A 1 299 ? 78.526  -34.409 -14.345 1.00 36.42 299 A 1 
ATOM 2304 C CB    . PHE A 1 299 ? 81.752  -34.887 -13.428 1.00 34.20 299 A 1 
ATOM 2305 C CG    . PHE A 1 299 ? 83.224  -35.164 -13.630 1.00 34.27 299 A 1 
ATOM 2306 C CD1   . PHE A 1 299 ? 83.697  -36.486 -13.638 1.00 36.35 299 A 1 
ATOM 2307 C CD2   . PHE A 1 299 ? 84.140  -34.102 -13.750 1.00 36.61 299 A 1 
ATOM 2308 C CE1   . PHE A 1 299 ? 85.069  -36.758 -13.764 1.00 33.12 299 A 1 
ATOM 2309 C CE2   . PHE A 1 299 ? 85.515  -34.363 -13.881 1.00 31.05 299 A 1 
ATOM 2310 C CZ    . PHE A 1 299 ? 85.978  -35.694 -13.886 1.00 32.02 299 A 1 
ATOM 2311 N N     . SER A 1 300 ? 79.018  -36.427 -13.629 1.00 40.31 300 A 1 
ATOM 2312 C CA    . SER A 1 300 ? 79.486  -37.836 -13.641 1.00 44.12 300 A 1 
ATOM 2313 C C     . SER A 1 300 ? 78.433  -38.890 -13.174 1.00 43.68 300 A 1 
ATOM 2314 O O     . SER A 1 300 ? 78.048  -39.743 -13.953 1.00 42.69 300 A 1 
ATOM 2315 C CB    . SER A 1 300 ? 80.723  -38.052 -12.750 1.00 41.08 300 A 1 
ATOM 2316 O OG    . SER A 1 300 ? 80.445  -37.777 -11.390 1.00 38.02 300 A 1 
ATOM 2317 N N     . MET A 1 301 ? 78.114  -38.941 -11.875 1.00 35.08 301 A 1 
ATOM 2318 C CA    . MET A 1 301 ? 77.647  -40.122 -11.078 1.00 39.10 301 A 1 
ATOM 2319 C C     . MET A 1 301 ? 76.107  -40.354 -11.083 1.00 39.67 301 A 1 
ATOM 2320 O O     . MET A 1 301 ? 75.377  -39.481 -11.518 1.00 37.22 301 A 1 
ATOM 2321 C CB    . MET A 1 301 ? 78.115  -39.875 -9.628  1.00 36.06 301 A 1 
ATOM 2322 C CG    . MET A 1 301 ? 79.575  -40.257 -9.366  1.00 34.12 301 A 1 
ATOM 2323 S SD    . MET A 1 301 ? 80.039  -39.969 -7.639  1.00 35.28 301 A 1 
ATOM 2324 C CE    . MET A 1 301 ? 81.540  -40.972 -7.553  1.00 32.96 301 A 1 
ATOM 2325 N N     . GLU A 1 302 ? 75.516  -41.432 -10.531 1.00 36.06 302 A 1 
ATOM 2326 C CA    . GLU A 1 302 ? 75.860  -42.860 -10.353 1.00 40.64 302 A 1 
ATOM 2327 C C     . GLU A 1 302 ? 74.579  -43.726 -10.107 1.00 40.29 302 A 1 
ATOM 2328 O O     . GLU A 1 302 ? 74.227  -44.545 -10.946 1.00 38.03 302 A 1 
ATOM 2329 C CB    . GLU A 1 302 ? 76.808  -43.067 -9.143  1.00 36.98 302 A 1 
ATOM 2330 C CG    . GLU A 1 302 ? 77.321  -44.510 -8.947  1.00 35.03 302 A 1 
ATOM 2331 C CD    . GLU A 1 302 ? 78.236  -44.664 -7.719  1.00 35.42 302 A 1 
ATOM 2332 O OE1   . GLU A 1 302 ? 78.816  -45.758 -7.571  1.00 33.97 302 A 1 
ATOM 2333 O OE2   . GLU A 1 302 ? 78.352  -43.697 -6.933  1.00 33.59 302 A 1 
ATOM 2334 N N     . ALA A 1 303 ? 73.951  -43.633 -8.946  1.00 36.06 303 A 1 
ATOM 2335 C CA    . ALA A 1 303 ? 73.334  -44.777 -8.249  1.00 39.40 303 A 1 
ATOM 2336 C C     . ALA A 1 303 ? 71.936  -45.217 -8.741  1.00 38.49 303 A 1 
ATOM 2337 O O     . ALA A 1 303 ? 71.097  -44.417 -9.132  1.00 37.51 303 A 1 
ATOM 2338 C CB    . ALA A 1 303 ? 73.332  -44.487 -6.745  1.00 37.18 303 A 1 
ATOM 2339 N N     . GLY A 1 304 ? 71.698  -46.550 -8.630  1.00 40.16 304 A 1 
ATOM 2340 C CA    . GLY A 1 304 ? 70.655  -47.283 -9.350  1.00 42.69 304 A 1 
ATOM 2341 C C     . GLY A 1 304 ? 69.644  -48.067 -8.509  1.00 41.18 304 A 1 
ATOM 2342 O O     . GLY A 1 304 ? 69.615  -49.289 -8.629  1.00 40.43 304 A 1 
ATOM 2343 N N     . ILE A 1 305 ? 68.835  -47.427 -7.643  1.00 35.77 305 A 1 
ATOM 2344 C CA    . ILE A 1 305 ? 67.977  -48.157 -6.681  1.00 40.49 305 A 1 
ATOM 2345 C C     . ILE A 1 305 ? 66.724  -48.816 -7.316  1.00 39.09 305 A 1 
ATOM 2346 O O     . ILE A 1 305 ? 66.365  -48.580 -8.468  1.00 37.17 305 A 1 
ATOM 2347 C CB    . ILE A 1 305 ? 67.670  -47.298 -5.424  1.00 37.65 305 A 1 
ATOM 2348 C CG1   . ILE A 1 305 ? 68.966  -46.774 -4.783  1.00 35.67 305 A 1 
ATOM 2349 C CG2   . ILE A 1 305 ? 66.880  -48.107 -4.357  1.00 37.93 305 A 1 
ATOM 2350 C CD1   . ILE A 1 305 ? 68.754  -45.875 -3.550  1.00 36.50 305 A 1 
ATOM 2351 N N     . VAL A 1 306 ? 66.077  -49.675 -6.553  1.00 39.52 306 A 1 
ATOM 2352 C CA    . VAL A 1 306 ? 65.486  -51.015 -6.780  1.00 44.03 306 A 1 
ATOM 2353 C C     . VAL A 1 306 ? 64.071  -50.990 -7.415  1.00 41.74 306 A 1 
ATOM 2354 O O     . VAL A 1 306 ? 63.353  -50.004 -7.307  1.00 40.48 306 A 1 
ATOM 2355 C CB    . VAL A 1 306 ? 65.495  -51.784 -5.435  1.00 41.07 306 A 1 
ATOM 2356 C CG1   . VAL A 1 306 ? 65.257  -53.287 -5.573  1.00 38.13 306 A 1 
ATOM 2357 C CG2   . VAL A 1 306 ? 66.820  -51.660 -4.672  1.00 42.78 306 A 1 
ATOM 2358 N N     . PRO A 1 307 ? 63.642  -52.077 -8.064  1.00 38.74 307 A 1 
ATOM 2359 C CA    . PRO A 1 307 ? 62.592  -52.075 -9.085  1.00 42.46 307 A 1 
ATOM 2360 C C     . PRO A 1 307 ? 61.156  -52.390 -8.609  1.00 42.10 307 A 1 
ATOM 2361 O O     . PRO A 1 307 ? 60.404  -52.955 -9.402  1.00 40.42 307 A 1 
ATOM 2362 C CB    . PRO A 1 307 ? 63.077  -53.153 -10.064 1.00 39.34 307 A 1 
ATOM 2363 C CG    . PRO A 1 307 ? 63.634  -54.221 -9.131  1.00 39.78 307 A 1 
ATOM 2364 C CD    . PRO A 1 307 ? 64.321  -53.364 -8.078  1.00 45.38 307 A 1 
ATOM 2365 N N     . ASP A 1 308 ? 60.772  -52.179 -7.353  1.00 50.05 308 A 1 
ATOM 2366 C CA    . ASP A 1 308 ? 59.696  -52.956 -6.716  1.00 52.67 308 A 1 
ATOM 2367 C C     . ASP A 1 308 ? 58.347  -52.973 -7.492  1.00 51.87 308 A 1 
ATOM 2368 O O     . ASP A 1 308 ? 57.797  -51.952 -7.889  1.00 49.18 308 A 1 
ATOM 2369 C CB    . ASP A 1 308 ? 59.533  -52.595 -5.236  1.00 47.91 308 A 1 
ATOM 2370 C CG    . ASP A 1 308 ? 58.912  -53.736 -4.413  1.00 44.17 308 A 1 
ATOM 2371 O OD1   . ASP A 1 308 ? 58.676  -54.828 -4.982  1.00 43.65 308 A 1 
ATOM 2372 O OD2   . ASP A 1 308 ? 58.679  -53.495 -3.213  1.00 43.47 308 A 1 
ATOM 2373 N N     . ASN A 1 309 ? 57.840  -54.201 -7.695  1.00 43.00 309 A 1 
ATOM 2374 C CA    . ASN A 1 309 ? 56.956  -54.597 -8.799  1.00 45.92 309 A 1 
ATOM 2375 C C     . ASN A 1 309 ? 55.445  -54.440 -8.528  1.00 43.33 309 A 1 
ATOM 2376 O O     . ASN A 1 309 ? 54.656  -55.160 -9.139  1.00 40.46 309 A 1 
ATOM 2377 C CB    . ASN A 1 309 ? 57.298  -56.057 -9.154  1.00 42.33 309 A 1 
ATOM 2378 C CG    . ASN A 1 309 ? 58.224  -56.233 -10.335 1.00 38.74 309 A 1 
ATOM 2379 O OD1   . ASN A 1 309 ? 58.174  -55.543 -11.330 1.00 39.27 309 A 1 
ATOM 2380 N ND2   . ASN A 1 309 ? 59.069  -57.239 -10.290 1.00 39.83 309 A 1 
ATOM 2381 N N     . THR A 1 310 ? 55.012  -53.640 -7.566  1.00 45.55 310 A 1 
ATOM 2382 C CA    . THR A 1 310 ? 53.682  -53.834 -6.955  1.00 48.43 310 A 1 
ATOM 2383 C C     . THR A 1 310 ? 52.536  -53.676 -7.963  1.00 47.09 310 A 1 
ATOM 2384 O O     . THR A 1 310 ? 52.099  -52.569 -8.285  1.00 44.65 310 A 1 
ATOM 2385 C CB    . THR A 1 310 ? 53.445  -52.955 -5.722  1.00 43.42 310 A 1 
ATOM 2386 O OG1   . THR A 1 310 ? 54.648  -52.689 -5.035  1.00 39.72 310 A 1 
ATOM 2387 C CG2   . THR A 1 310 ? 52.524  -53.655 -4.734  1.00 42.36 310 A 1 
ATOM 2388 N N     . VAL A 1 311 ? 52.035  -54.823 -8.422  1.00 38.66 311 A 1 
ATOM 2389 C CA    . VAL A 1 311 ? 51.050  -55.001 -9.516  1.00 43.16 311 A 1 
ATOM 2390 C C     . VAL A 1 311 ? 49.629  -54.635 -9.048  1.00 42.07 311 A 1 
ATOM 2391 O O     . VAL A 1 311 ? 48.734  -55.479 -9.042  1.00 40.30 311 A 1 
ATOM 2392 C CB    . VAL A 1 311 ? 51.114  -56.434 -10.086 1.00 39.48 311 A 1 
ATOM 2393 C CG1   . VAL A 1 311 ? 50.404  -56.557 -11.441 1.00 37.63 311 A 1 
ATOM 2394 C CG2   . VAL A 1 311 ? 52.549  -56.929 -10.305 1.00 43.15 311 A 1 
ATOM 2395 N N     . GLN A 1 312 ? 49.398  -53.409 -8.577  1.00 45.46 312 A 1 
ATOM 2396 C CA    . GLN A 1 312 ? 48.079  -53.068 -8.052  1.00 47.70 312 A 1 
ATOM 2397 C C     . GLN A 1 312 ? 47.005  -53.171 -9.144  1.00 47.40 312 A 1 
ATOM 2398 O O     . GLN A 1 312 ? 47.075  -52.534 -10.198 1.00 45.63 312 A 1 
ATOM 2399 C CB    . GLN A 1 312 ? 48.048  -51.710 -7.343  1.00 43.78 312 A 1 
ATOM 2400 C CG    . GLN A 1 312 ? 48.483  -51.841 -5.873  1.00 42.22 312 A 1 
ATOM 2401 C CD    . GLN A 1 312 ? 48.158  -50.602 -5.035  1.00 40.96 312 A 1 
ATOM 2402 O OE1   . GLN A 1 312 ? 47.761  -49.558 -5.515  1.00 40.06 312 A 1 
ATOM 2403 N NE2   . GLN A 1 312 ? 48.296  -50.696 -3.727  1.00 38.50 312 A 1 
ATOM 2404 N N     . SER A 1 313 ? 45.998  -53.993 -8.842  1.00 46.85 313 A 1 
ATOM 2405 C CA    . SER A 1 313 ? 44.912  -54.360 -9.754  1.00 48.80 313 A 1 
ATOM 2406 C C     . SER A 1 313 ? 44.075  -53.144 -10.129 1.00 48.53 313 A 1 
ATOM 2407 O O     . SER A 1 313 ? 43.326  -52.600 -9.316  1.00 46.09 313 A 1 
ATOM 2408 C CB    . SER A 1 313 ? 44.046  -55.429 -9.094  1.00 44.32 313 A 1 
ATOM 2409 O OG    . SER A 1 313 ? 43.633  -55.026 -7.799  1.00 43.20 313 A 1 
ATOM 2410 N N     . SER A 1 314 ? 44.162  -52.727 -11.378 1.00 47.28 314 A 1 
ATOM 2411 C CA    . SER A 1 314 ? 43.362  -51.656 -11.966 1.00 49.85 314 A 1 
ATOM 2412 C C     . SER A 1 314 ? 41.909  -52.101 -12.131 1.00 48.53 314 A 1 
ATOM 2413 O O     . SER A 1 314 ? 41.496  -52.545 -13.199 1.00 46.46 314 A 1 
ATOM 2414 C CB    . SER A 1 314 ? 43.973  -51.214 -13.295 1.00 44.76 314 A 1 
ATOM 2415 O OG    . SER A 1 314 ? 44.091  -52.310 -14.192 1.00 42.95 314 A 1 
ATOM 2416 N N     . ILE A 1 315 ? 41.113  -51.998 -11.048 1.00 48.87 315 A 1 
ATOM 2417 C CA    . ILE A 1 315 ? 39.665  -52.236 -11.134 1.00 50.84 315 A 1 
ATOM 2418 C C     . ILE A 1 315 ? 39.083  -51.162 -12.057 1.00 49.64 315 A 1 
ATOM 2419 O O     . ILE A 1 315 ? 38.928  -50.000 -11.665 1.00 47.22 315 A 1 
ATOM 2420 C CB    . ILE A 1 315 ? 38.994  -52.285 -9.752  1.00 45.42 315 A 1 
ATOM 2421 C CG1   . ILE A 1 315 ? 39.578  -53.435 -8.905  1.00 43.52 315 A 1 
ATOM 2422 C CG2   . ILE A 1 315 ? 37.467  -52.452 -9.905  1.00 44.16 315 A 1 
ATOM 2423 C CD1   . ILE A 1 315 ? 39.054  -53.507 -7.469  1.00 41.37 315 A 1 
ATOM 2424 N N     . LEU A 1 316 ? 38.763  -51.568 -13.279 1.00 48.12 316 A 1 
ATOM 2425 C CA    . LEU A 1 316 ? 38.048  -50.779 -14.279 1.00 49.20 316 A 1 
ATOM 2426 C C     . LEU A 1 316 ? 36.637  -50.457 -13.758 1.00 47.64 316 A 1 
ATOM 2427 O O     . LEU A 1 316 ? 35.677  -51.166 -14.056 1.00 45.72 316 A 1 
ATOM 2428 C CB    . LEU A 1 316 ? 37.991  -51.559 -15.606 1.00 44.46 316 A 1 
ATOM 2429 C CG    . LEU A 1 316 ? 39.280  -51.515 -16.440 1.00 42.46 316 A 1 
ATOM 2430 C CD1   . LEU A 1 316 ? 39.248  -52.609 -17.516 1.00 43.98 316 A 1 
ATOM 2431 C CD2   . LEU A 1 316 ? 39.422  -50.161 -17.149 1.00 46.43 316 A 1 
ATOM 2432 N N     . ARG A 1 317 ? 36.486  -49.392 -12.954 1.00 44.11 317 A 1 
ATOM 2433 C CA    . ARG A 1 317 ? 35.150  -48.875 -12.636 1.00 47.00 317 A 1 
ATOM 2434 C C     . ARG A 1 317 ? 34.504  -48.367 -13.930 1.00 45.18 317 A 1 
ATOM 2435 O O     . ARG A 1 317 ? 35.099  -47.497 -14.570 1.00 43.37 317 A 1 
ATOM 2436 C CB    . ARG A 1 317 ? 35.201  -47.763 -11.574 1.00 42.98 317 A 1 
ATOM 2437 C CG    . ARG A 1 317 ? 35.131  -48.342 -10.155 1.00 40.04 317 A 1 
ATOM 2438 C CD    . ARG A 1 317 ? 35.004  -47.213 -9.112  1.00 38.19 317 A 1 
ATOM 2439 N NE    . ARG A 1 317 ? 34.722  -47.752 -7.780  1.00 35.49 317 A 1 
ATOM 2440 C CZ    . ARG A 1 317 ? 34.532  -47.053 -6.658  1.00 32.43 317 A 1 
ATOM 2441 N NH1   . ARG A 1 317 ? 34.629  -45.745 -6.655  1.00 31.43 317 A 1 
ATOM 2442 N NH2   . ARG A 1 317 ? 34.256  -47.647 -5.544  1.00 29.72 317 A 1 
ATOM 2443 N N     . PRO A 1 318 ? 33.332  -48.874 -14.326 1.00 40.51 318 A 1 
ATOM 2444 C CA    . PRO A 1 318 ? 32.683  -48.437 -15.542 1.00 43.79 318 A 1 
ATOM 2445 C C     . PRO A 1 318 ? 32.277  -46.960 -15.398 1.00 43.23 318 A 1 
ATOM 2446 O O     . PRO A 1 318 ? 31.437  -46.615 -14.562 1.00 42.05 318 A 1 
ATOM 2447 C CB    . PRO A 1 318 ? 31.487  -49.386 -15.733 1.00 39.52 318 A 1 
ATOM 2448 C CG    . PRO A 1 318 ? 31.142  -49.838 -14.316 1.00 39.50 318 A 1 
ATOM 2449 C CD    . PRO A 1 318 ? 32.515  -49.853 -13.628 1.00 43.94 318 A 1 
ATOM 2450 N N     . ALA A 1 319 ? 32.864  -46.102 -16.206 1.00 42.07 319 A 1 
ATOM 2451 C CA    . ALA A 1 319 ? 32.705  -44.645 -16.118 1.00 44.73 319 A 1 
ATOM 2452 C C     . ALA A 1 319 ? 31.328  -44.129 -16.583 1.00 44.09 319 A 1 
ATOM 2453 O O     . ALA A 1 319 ? 31.079  -42.930 -16.553 1.00 42.25 319 A 1 
ATOM 2454 C CB    . ALA A 1 319 ? 33.839  -44.006 -16.922 1.00 40.35 319 A 1 
ATOM 2455 N N     . GLY A 1 320 ? 30.446  -45.001 -17.068 1.00 43.69 320 A 1 
ATOM 2456 C CA    . GLY A 1 320 ? 29.315  -44.645 -17.922 1.00 45.94 320 A 1 
ATOM 2457 C C     . GLY A 1 320 ? 28.135  -43.907 -17.300 1.00 46.65 320 A 1 
ATOM 2458 O O     . GLY A 1 320 ? 27.106  -43.789 -17.960 1.00 44.09 320 A 1 
ATOM 2459 N N     . ALA A 1 321 ? 28.213  -43.443 -16.057 1.00 43.80 321 A 1 
ATOM 2460 C CA    . ALA A 1 321 ? 27.134  -42.660 -15.460 1.00 45.82 321 A 1 
ATOM 2461 C C     . ALA A 1 321 ? 27.066  -41.286 -16.138 1.00 45.17 321 A 1 
ATOM 2462 O O     . ALA A 1 321 ? 27.673  -40.325 -15.677 1.00 44.62 321 A 1 
ATOM 2463 C CB    . ALA A 1 321 ? 27.324  -42.579 -13.944 1.00 41.67 321 A 1 
ATOM 2464 N N     . ILE A 1 322 ? 26.331  -41.218 -17.230 1.00 40.75 322 A 1 
ATOM 2465 C CA    . ILE A 1 322 ? 26.052  -39.974 -17.947 1.00 43.38 322 A 1 
ATOM 2466 C C     . ILE A 1 322 ? 25.256  -39.085 -16.989 1.00 43.65 322 A 1 
ATOM 2467 O O     . ILE A 1 322 ? 24.045  -39.238 -16.842 1.00 42.09 322 A 1 
ATOM 2468 C CB    . ILE A 1 322 ? 25.312  -40.225 -19.277 1.00 40.26 322 A 1 
ATOM 2469 C CG1   . ILE A 1 322 ? 26.108  -41.170 -20.197 1.00 38.72 322 A 1 
ATOM 2470 C CG2   . ILE A 1 322 ? 25.063  -38.889 -20.001 1.00 41.38 322 A 1 
ATOM 2471 C CD1   . ILE A 1 322 ? 25.368  -41.597 -21.470 1.00 38.92 322 A 1 
ATOM 2472 N N     . GLY A 1 323 ? 25.930  -38.150 -16.331 1.00 42.28 323 A 1 
ATOM 2473 C CA    . GLY A 1 323 ? 25.333  -37.097 -15.517 1.00 43.84 323 A 1 
ATOM 2474 C C     . GLY A 1 323 ? 24.587  -36.063 -16.367 1.00 43.13 323 A 1 
ATOM 2475 O O     . GLY A 1 323 ? 24.847  -34.876 -16.237 1.00 42.21 323 A 1 
ATOM 2476 N N     . LEU A 1 324 ? 23.680  -36.523 -17.252 1.00 46.62 324 A 1 
ATOM 2477 C CA    . LEU A 1 324 ? 22.923  -35.681 -18.188 1.00 47.36 324 A 1 
ATOM 2478 C C     . LEU A 1 324 ? 22.018  -34.669 -17.478 1.00 47.15 324 A 1 
ATOM 2479 O O     . LEU A 1 324 ? 21.824  -33.563 -17.969 1.00 44.09 324 A 1 
ATOM 2480 C CB    . LEU A 1 324 ? 22.055  -36.575 -19.100 1.00 41.73 324 A 1 
ATOM 2481 C CG    . LEU A 1 324 ? 22.676  -36.876 -20.462 1.00 39.13 324 A 1 
ATOM 2482 C CD1   . LEU A 1 324 ? 21.848  -37.949 -21.171 1.00 39.99 324 A 1 
ATOM 2483 C CD2   . LEU A 1 324 ? 22.712  -35.635 -21.361 1.00 41.56 324 A 1 
ATOM 2484 N N     . PHE A 1 325 ? 21.422  -35.042 -16.336 1.00 41.03 325 A 1 
ATOM 2485 C CA    . PHE A 1 325 ? 20.471  -34.199 -15.609 1.00 42.43 325 A 1 
ATOM 2486 C C     . PHE A 1 325 ? 21.137  -33.135 -14.728 1.00 42.71 325 A 1 
ATOM 2487 O O     . PHE A 1 325 ? 20.503  -32.639 -13.791 1.00 39.00 325 A 1 
ATOM 2488 C CB    . PHE A 1 325 ? 19.471  -35.054 -14.831 1.00 36.40 325 A 1 
ATOM 2489 C CG    . PHE A 1 325 ? 18.520  -35.815 -15.718 1.00 33.92 325 A 1 
ATOM 2490 C CD1   . PHE A 1 325 ? 17.425  -35.161 -16.310 1.00 33.79 325 A 1 
ATOM 2491 C CD2   . PHE A 1 325 ? 18.719  -37.194 -15.946 1.00 33.49 325 A 1 
ATOM 2492 C CE1   . PHE A 1 325 ? 16.533  -35.887 -17.111 1.00 31.70 325 A 1 
ATOM 2493 C CE2   . PHE A 1 325 ? 17.830  -37.914 -16.750 1.00 30.89 325 A 1 
ATOM 2494 C CZ    . PHE A 1 325 ? 16.731  -37.255 -17.328 1.00 33.15 325 A 1 
ATOM 2495 N N     . SER A 1 326 ? 22.352  -32.693 -15.047 1.00 38.90 326 A 1 
ATOM 2496 C CA    . SER A 1 326 ? 22.711  -31.312 -14.770 1.00 41.79 326 A 1 
ATOM 2497 C C     . SER A 1 326 ? 21.887  -30.431 -15.702 1.00 42.22 326 A 1 
ATOM 2498 O O     . SER A 1 326 ? 22.406  -29.859 -16.658 1.00 39.97 326 A 1 
ATOM 2499 C CB    . SER A 1 326 ? 24.217  -31.071 -14.908 1.00 38.14 326 A 1 
ATOM 2500 O OG    . SER A 1 326 ? 24.666  -31.300 -16.222 1.00 35.96 326 A 1 
ATOM 2501 N N     . SER A 1 327 ? 20.554  -30.373 -15.469 1.00 39.66 327 A 1 
ATOM 2502 C CA    . SER A 1 327 ? 19.755  -29.277 -16.006 1.00 41.02 327 A 1 
ATOM 2503 C C     . SER A 1 327 ? 20.549  -28.025 -15.651 1.00 41.60 327 A 1 
ATOM 2504 O O     . SER A 1 327 ? 20.825  -27.844 -14.462 1.00 38.59 327 A 1 
ATOM 2505 C CB    . SER A 1 327 ? 18.367  -29.223 -15.354 1.00 36.93 327 A 1 
ATOM 2506 O OG    . SER A 1 327 ? 18.453  -29.158 -13.945 1.00 34.76 327 A 1 
ATOM 2507 N N     . PRO A 1 328 ? 21.008  -27.234 -16.633 1.00 37.22 328 A 1 
ATOM 2508 C CA    . PRO A 1 328 ? 21.704  -26.014 -16.313 1.00 38.21 328 A 1 
ATOM 2509 C C     . PRO A 1 328 ? 20.725  -25.246 -15.432 1.00 38.97 328 A 1 
ATOM 2510 O O     . PRO A 1 328 ? 19.676  -24.808 -15.912 1.00 37.47 328 A 1 
ATOM 2511 C CB    . PRO A 1 328 ? 21.996  -25.329 -17.656 1.00 34.50 328 A 1 
ATOM 2512 C CG    . PRO A 1 328 ? 20.930  -25.888 -18.589 1.00 34.04 328 A 1 
ATOM 2513 C CD    . PRO A 1 328 ? 20.683  -27.297 -18.046 1.00 38.39 328 A 1 
ATOM 2514 N N     . SER A 1 329 ? 20.987  -25.232 -14.119 1.00 39.46 329 A 1 
ATOM 2515 C CA    . SER A 1 329 ? 20.286  -24.329 -13.243 1.00 41.19 329 A 1 
ATOM 2516 C C     . SER A 1 329 ? 20.602  -22.988 -13.875 1.00 42.05 329 A 1 
ATOM 2517 O O     . SER A 1 329 ? 21.754  -22.559 -13.849 1.00 40.13 329 A 1 
ATOM 2518 C CB    . SER A 1 329 ? 20.776  -24.432 -11.790 1.00 37.63 329 A 1 
ATOM 2519 O OG    . SER A 1 329 ? 22.171  -24.238 -11.691 1.00 34.68 329 A 1 
ATOM 2520 N N     . LEU A 1 330 ? 19.611  -22.422 -14.546 1.00 45.91 330 A 1 
ATOM 2521 C CA    . LEU A 1 330 ? 19.630  -21.027 -14.895 1.00 45.08 330 A 1 
ATOM 2522 C C     . LEU A 1 330 ? 19.747  -20.336 -13.541 1.00 45.14 330 A 1 
ATOM 2523 O O     . LEU A 1 330 ? 18.753  -20.020 -12.897 1.00 42.10 330 A 1 
ATOM 2524 C CB    . LEU A 1 330 ? 18.355  -20.640 -15.663 1.00 40.45 330 A 1 
ATOM 2525 C CG    . LEU A 1 330 ? 18.373  -21.012 -17.159 1.00 37.37 330 A 1 
ATOM 2526 C CD1   . LEU A 1 330 ? 16.962  -20.954 -17.747 1.00 38.29 330 A 1 
ATOM 2527 C CD2   . LEU A 1 330 ? 19.253  -20.039 -17.957 1.00 39.25 330 A 1 
ATOM 2528 N N     . GLN A 1 331 ? 20.983  -20.210 -13.061 1.00 42.75 331 A 1 
ATOM 2529 C CA    . GLN A 1 331 ? 21.378  -19.233 -12.087 1.00 43.16 331 A 1 
ATOM 2530 C C     . GLN A 1 331 ? 21.048  -17.905 -12.762 1.00 43.70 331 A 1 
ATOM 2531 O O     . GLN A 1 331 ? 21.884  -17.289 -13.405 1.00 42.07 331 A 1 
ATOM 2532 C CB    . GLN A 1 331 ? 22.867  -19.354 -11.720 1.00 39.81 331 A 1 
ATOM 2533 C CG    . GLN A 1 331 ? 23.188  -20.561 -10.843 1.00 35.34 331 A 1 
ATOM 2534 C CD    . GLN A 1 331 ? 24.647  -20.570 -10.352 1.00 33.01 331 A 1 
ATOM 2535 O OE1   . GLN A 1 331 ? 25.504  -19.841 -10.827 1.00 30.02 331 A 1 
ATOM 2536 N NE2   . GLN A 1 331 ? 24.983  -21.396 -9.387  1.00 29.69 331 A 1 
ATOM 2537 N N     . THR A 1 332 ? 19.764  -17.574 -12.734 1.00 50.71 332 A 1 
ATOM 2538 C CA    . THR A 1 332 ? 19.309  -16.229 -13.028 1.00 51.41 332 A 1 
ATOM 2539 C C     . THR A 1 332 ? 20.205  -15.348 -12.171 1.00 53.28 332 A 1 
ATOM 2540 O O     . THR A 1 332 ? 20.224  -15.552 -10.951 1.00 49.73 332 A 1 
ATOM 2541 C CB    . THR A 1 332 ? 17.835  -16.023 -12.640 1.00 46.34 332 A 1 
ATOM 2542 O OG1   . THR A 1 332 ? 17.509  -16.712 -11.450 1.00 41.33 332 A 1 
ATOM 2543 C CG2   . THR A 1 332 ? 16.910  -16.540 -13.729 1.00 40.31 332 A 1 
ATOM 2544 N N     . PRO A 1 333 ? 21.040  -14.514 -12.797 1.00 47.73 333 A 1 
ATOM 2545 C CA    . PRO A 1 333 ? 22.036  -13.758 -12.070 1.00 46.17 333 A 1 
ATOM 2546 C C     . PRO A 1 333 ? 21.327  -13.056 -10.910 1.00 48.71 333 A 1 
ATOM 2547 O O     . PRO A 1 333 ? 20.243  -12.503 -11.102 1.00 48.02 333 A 1 
ATOM 2548 C CB    . PRO A 1 333 ? 22.662  -12.799 -13.090 1.00 41.08 333 A 1 
ATOM 2549 C CG    . PRO A 1 333 ? 21.654  -12.759 -14.237 1.00 40.14 333 A 1 
ATOM 2550 C CD    . PRO A 1 333 ? 21.008  -14.136 -14.195 1.00 43.01 333 A 1 
ATOM 2551 N N     . LEU A 1 334 ? 21.896  -13.155 -9.698  1.00 63.53 334 A 1 
ATOM 2552 C CA    . LEU A 1 334 ? 21.253  -12.657 -8.477  1.00 64.02 334 A 1 
ATOM 2553 C C     . LEU A 1 334 ? 20.815  -11.199 -8.624  1.00 68.18 334 A 1 
ATOM 2554 O O     . LEU A 1 334 ? 19.777  -10.807 -8.096  1.00 62.64 334 A 1 
ATOM 2555 C CB    . LEU A 1 334 ? 22.231  -12.791 -7.295  1.00 56.17 334 A 1 
ATOM 2556 C CG    . LEU A 1 334 ? 22.384  -14.228 -6.764  1.00 49.29 334 A 1 
ATOM 2557 C CD1   . LEU A 1 334 ? 23.593  -14.315 -5.834  1.00 45.55 334 A 1 
ATOM 2558 C CD2   . LEU A 1 334 ? 21.143  -14.662 -5.966  1.00 45.40 334 A 1 
ATOM 2559 N N     . HIS A 1 335 ? 21.559  -10.446 -9.418  1.00 69.26 335 A 1 
ATOM 2560 C CA    . HIS A 1 335 ? 21.226  -9.097  -9.856  1.00 72.76 335 A 1 
ATOM 2561 C C     . HIS A 1 335 ? 20.879  -9.083  -11.339 1.00 75.78 335 A 1 
ATOM 2562 O O     . HIS A 1 335 ? 21.502  -9.774  -12.138 1.00 69.51 335 A 1 
ATOM 2563 C CB    . HIS A 1 335 ? 22.394  -8.159  -9.562  1.00 62.55 335 A 1 
ATOM 2564 C CG    . HIS A 1 335 ? 22.737  -8.134  -8.109  1.00 55.90 335 A 1 
ATOM 2565 N ND1   . HIS A 1 335 ? 22.173  -7.314  -7.156  1.00 50.62 335 A 1 
ATOM 2566 C CD2   . HIS A 1 335 ? 23.606  -8.966  -7.465  1.00 48.83 335 A 1 
ATOM 2567 C CE1   . HIS A 1 335 ? 22.703  -7.651  -5.965  1.00 45.53 335 A 1 
ATOM 2568 N NE2   . HIS A 1 335 ? 23.575  -8.649  -6.111  1.00 47.19 335 A 1 
ATOM 2569 N N     . PHE A 1 336 ? 19.917  -8.242  -11.729 1.00 67.77 336 A 1 
ATOM 2570 C CA    . PHE A 1 336 ? 19.742  -7.938  -13.139 1.00 69.95 336 A 1 
ATOM 2571 C C     . PHE A 1 336 ? 21.024  -7.335  -13.724 1.00 72.65 336 A 1 
ATOM 2572 O O     . PHE A 1 336 ? 21.689  -6.496  -13.106 1.00 67.92 336 A 1 
ATOM 2573 C CB    . PHE A 1 336 ? 18.541  -7.006  -13.345 1.00 62.76 336 A 1 
ATOM 2574 C CG    . PHE A 1 336 ? 17.194  -7.675  -13.176 1.00 62.65 336 A 1 
ATOM 2575 C CD1   . PHE A 1 336 ? 16.880  -8.837  -13.894 1.00 58.86 336 A 1 
ATOM 2576 C CD2   . PHE A 1 336 ? 16.230  -7.131  -12.307 1.00 56.70 336 A 1 
ATOM 2577 C CE1   . PHE A 1 336 ? 15.633  -9.459  -13.740 1.00 52.05 336 A 1 
ATOM 2578 C CE2   . PHE A 1 336 ? 14.980  -7.744  -12.154 1.00 55.24 336 A 1 
ATOM 2579 C CZ    . PHE A 1 336 ? 14.674  -8.915  -12.863 1.00 55.49 336 A 1 
ATOM 2580 N N     . SER A 1 337 ? 21.362  -7.728  -14.962 1.00 70.71 337 A 1 
ATOM 2581 C CA    . SER A 1 337 ? 22.365  -7.019  -15.753 1.00 72.38 337 A 1 
ATOM 2582 C C     . SER A 1 337 ? 21.965  -5.552  -15.956 1.00 74.52 337 A 1 
ATOM 2583 O O     . SER A 1 337 ? 20.789  -5.199  -15.833 1.00 69.72 337 A 1 
ATOM 2584 C CB    . SER A 1 337 ? 22.562  -7.728  -17.100 1.00 65.14 337 A 1 
ATOM 2585 O OG    . SER A 1 337 ? 21.398  -7.627  -17.881 1.00 57.19 337 A 1 
ATOM 2586 N N     . SER A 1 338 ? 22.913  -4.675  -16.292 1.00 76.64 338 A 1 
ATOM 2587 C CA    . SER A 1 338 ? 22.615  -3.250  -16.517 1.00 78.45 338 A 1 
ATOM 2588 C C     . SER A 1 338 ? 21.481  -3.048  -17.525 1.00 80.37 338 A 1 
ATOM 2589 O O     . SER A 1 338 ? 20.522  -2.332  -17.238 1.00 76.33 338 A 1 
ATOM 2590 C CB    . SER A 1 338 ? 23.855  -2.495  -17.006 1.00 71.51 338 A 1 
ATOM 2591 O OG    . SER A 1 338 ? 23.665  -1.106  -16.841 1.00 60.67 338 A 1 
ATOM 2592 N N     . LYS A 1 339 ? 21.524  -3.779  -18.653 1.00 78.93 339 A 1 
ATOM 2593 C CA    . LYS A 1 339 ? 20.493  -3.709  -19.704 1.00 80.59 339 A 1 
ATOM 2594 C C     . LYS A 1 339 ? 19.121  -4.199  -19.218 1.00 82.08 339 A 1 
ATOM 2595 O O     . LYS A 1 339 ? 18.097  -3.583  -19.511 1.00 78.77 339 A 1 
ATOM 2596 C CB    . LYS A 1 339 ? 20.931  -4.522  -20.928 1.00 76.98 339 A 1 
ATOM 2597 C CG    . LYS A 1 339 ? 22.149  -3.920  -21.646 1.00 66.49 339 A 1 
ATOM 2598 C CD    . LYS A 1 339 ? 22.468  -4.692  -22.929 1.00 61.68 339 A 1 
ATOM 2599 C CE    . LYS A 1 339 ? 23.644  -4.046  -23.661 1.00 52.83 339 A 1 
ATOM 2600 N NZ    . LYS A 1 339 ? 23.951  -4.718  -24.959 1.00 45.03 339 A 1 
ATOM 2601 N N     . GLU A 1 340 ? 19.067  -5.306  -18.464 1.00 83.64 340 A 1 
ATOM 2602 C CA    . GLU A 1 340 ? 17.816  -5.802  -17.894 1.00 84.34 340 A 1 
ATOM 2603 C C     . GLU A 1 340 ? 17.253  -4.826  -16.866 1.00 85.55 340 A 1 
ATOM 2604 O O     . GLU A 1 340 ? 16.058  -4.544  -16.877 1.00 81.99 340 A 1 
ATOM 2605 C CB    . GLU A 1 340 ? 18.026  -7.160  -17.233 1.00 80.31 340 A 1 
ATOM 2606 C CG    . GLU A 1 340 ? 18.241  -8.285  -18.248 1.00 68.84 340 A 1 
ATOM 2607 C CD    . GLU A 1 340 ? 18.743  -9.558  -17.557 1.00 63.11 340 A 1 
ATOM 2608 O OE1   . GLU A 1 340 ? 18.236  -10.642 -17.905 1.00 56.44 340 A 1 
ATOM 2609 O OE2   . GLU A 1 340 ? 19.633  -9.419  -16.688 1.00 56.70 340 A 1 
ATOM 2610 N N     . ARG A 1 341 ? 18.110  -4.259  -15.998 1.00 81.53 341 A 1 
ATOM 2611 C CA    . ARG A 1 341 ? 17.696  -3.267  -15.020 1.00 83.06 341 A 1 
ATOM 2612 C C     . ARG A 1 341 ? 17.117  -2.021  -15.686 1.00 84.62 341 A 1 
ATOM 2613 O O     . ARG A 1 341 ? 16.042  -1.581  -15.292 1.00 82.83 341 A 1 
ATOM 2614 C CB    . ARG A 1 341 ? 18.871  -2.934  -14.094 1.00 81.03 341 A 1 
ATOM 2615 C CG    . ARG A 1 341 ? 18.424  -1.953  -13.010 1.00 76.64 341 A 1 
ATOM 2616 C CD    . ARG A 1 341 ? 19.561  -1.628  -12.041 1.00 76.06 341 A 1 
ATOM 2617 N NE    . ARG A 1 341 ? 19.070  -0.682  -11.034 1.00 73.63 341 A 1 
ATOM 2618 C CZ    . ARG A 1 341 ? 18.531  -0.945  -9.853  1.00 72.43 341 A 1 
ATOM 2619 N NH1   . ARG A 1 341 ? 18.515  -2.147  -9.357  1.00 65.10 341 A 1 
ATOM 2620 N NH2   . ARG A 1 341 ? 17.982  0.004   -9.181  1.00 67.88 341 A 1 
ATOM 2621 N N     . GLU A 1 342 ? 17.762  -1.500  -16.719 1.00 84.00 342 A 1 
ATOM 2622 C CA    . GLU A 1 342 ? 17.254  -0.379  -17.517 1.00 84.47 342 A 1 
ATOM 2623 C C     . GLU A 1 342 ? 15.869  -0.682  -18.095 1.00 85.45 342 A 1 
ATOM 2624 O O     . GLU A 1 342 ? 14.949  0.118   -17.944 1.00 83.86 342 A 1 
ATOM 2625 C CB    . GLU A 1 342 ? 18.234  -0.065  -18.653 1.00 82.40 342 A 1 
ATOM 2626 C CG    . GLU A 1 342 ? 19.483  0.689   -18.182 1.00 70.27 342 A 1 
ATOM 2627 C CD    . GLU A 1 342 ? 20.641  0.602   -19.192 1.00 64.45 342 A 1 
ATOM 2628 O OE1   . GLU A 1 342 ? 21.798  0.618   -18.732 1.00 57.85 342 A 1 
ATOM 2629 O OE2   . GLU A 1 342 ? 20.362  0.435   -20.392 1.00 57.85 342 A 1 
ATOM 2630 N N     . ALA A 1 343 ? 15.658  -1.887  -18.650 1.00 87.21 343 A 1 
ATOM 2631 C CA    . ALA A 1 343 ? 14.352  -2.314  -19.143 1.00 86.70 343 A 1 
ATOM 2632 C C     . ALA A 1 343 ? 13.287  -2.376  -18.023 1.00 87.15 343 A 1 
ATOM 2633 O O     . ALA A 1 343 ? 12.135  -1.990  -18.237 1.00 85.20 343 A 1 
ATOM 2634 C CB    . ALA A 1 343 ? 14.515  -3.664  -19.850 1.00 84.99 343 A 1 
ATOM 2635 N N     . ARG A 1 344 ? 13.642  -2.833  -16.802 1.00 88.65 344 A 1 
ATOM 2636 C CA    . ARG A 1 344 ? 12.732  -2.842  -15.644 1.00 88.21 344 A 1 
ATOM 2637 C C     . ARG A 1 344 ? 12.386  -1.431  -15.169 1.00 89.22 344 A 1 
ATOM 2638 O O     . ARG A 1 344 ? 11.220  -1.150  -14.892 1.00 87.30 344 A 1 
ATOM 2639 C CB    . ARG A 1 344 ? 13.325  -3.633  -14.464 1.00 86.87 344 A 1 
ATOM 2640 C CG    . ARG A 1 344 ? 13.596  -5.124  -14.734 1.00 82.43 344 A 1 
ATOM 2641 C CD    . ARG A 1 344 ? 12.363  -5.902  -15.152 1.00 78.80 344 A 1 
ATOM 2642 N NE    . ARG A 1 344 ? 12.739  -7.269  -15.527 1.00 74.52 344 A 1 
ATOM 2643 C CZ    . ARG A 1 344 ? 12.062  -8.069  -16.321 1.00 69.82 344 A 1 
ATOM 2644 N NH1   . ARG A 1 344 ? 10.892  -7.724  -16.800 1.00 62.98 344 A 1 
ATOM 2645 N NH2   . ARG A 1 344 ? 12.561  -9.214  -16.664 1.00 62.96 344 A 1 
ATOM 2646 N N     . VAL A 1 345 ? 13.372  -0.537  -15.111 1.00 88.91 345 A 1 
ATOM 2647 C CA    . VAL A 1 345 ? 13.162  0.864   -14.736 1.00 89.27 345 A 1 
ATOM 2648 C C     . VAL A 1 345 ? 12.291  1.579   -15.776 1.00 89.72 345 A 1 
ATOM 2649 O O     . VAL A 1 345 ? 11.344  2.279   -15.396 1.00 88.63 345 A 1 
ATOM 2650 C CB    . VAL A 1 345 ? 14.499  1.591   -14.529 1.00 88.52 345 A 1 
ATOM 2651 C CG1   . VAL A 1 345 ? 14.318  3.094   -14.316 1.00 83.18 345 A 1 
ATOM 2652 C CG2   . VAL A 1 345 ? 15.212  1.033   -13.291 1.00 83.24 345 A 1 
ATOM 2653 N N     . LEU A 1 346 ? 12.516  1.356   -17.067 1.00 89.63 346 A 1 
ATOM 2654 C CA    . LEU A 1 346 ? 11.692  1.912   -18.129 1.00 89.45 346 A 1 
ATOM 2655 C C     . LEU A 1 346 ? 10.236  1.436   -18.015 1.00 89.82 346 A 1 
ATOM 2656 O O     . LEU A 1 346 ? 9.318   2.255   -17.987 1.00 88.53 346 A 1 
ATOM 2657 C CB    . LEU A 1 346 ? 12.305  1.547   -19.488 1.00 88.25 346 A 1 
ATOM 2658 C CG    . LEU A 1 346 ? 11.547  2.134   -20.698 1.00 79.54 346 A 1 
ATOM 2659 C CD1   . LEU A 1 346 ? 11.531  3.659   -20.680 1.00 73.22 346 A 1 
ATOM 2660 C CD2   . LEU A 1 346 ? 12.208  1.656   -21.994 1.00 74.42 346 A 1 
ATOM 2661 N N     . ARG A 1 347 ? 10.000  0.120   -17.823 1.00 90.47 347 A 1 
ATOM 2662 C CA    . ARG A 1 347 ? 8.658   -0.442  -17.614 1.00 90.32 347 A 1 
ATOM 2663 C C     . ARG A 1 347 ? 7.966   0.133   -16.380 1.00 90.70 347 A 1 
ATOM 2664 O O     . ARG A 1 347 ? 6.768   0.401   -16.411 1.00 88.82 347 A 1 
ATOM 2665 C CB    . ARG A 1 347 ? 8.757   -1.973  -17.549 1.00 89.03 347 A 1 
ATOM 2666 C CG    . ARG A 1 347 ? 7.378   -2.627  -17.407 1.00 80.83 347 A 1 
ATOM 2667 C CD    . ARG A 1 347 ? 7.490   -4.151  -17.481 1.00 77.18 347 A 1 
ATOM 2668 N NE    . ARG A 1 347 ? 6.166   -4.778  -17.300 1.00 72.43 347 A 1 
ATOM 2669 C CZ    . ARG A 1 347 ? 5.810   -5.985  -17.686 1.00 67.56 347 A 1 
ATOM 2670 N NH1   . ARG A 1 347 ? 6.614   -6.774  -18.324 1.00 61.18 347 A 1 
ATOM 2671 N NH2   . ARG A 1 347 ? 4.615   -6.427  -17.423 1.00 60.37 347 A 1 
ATOM 2672 N N     . TYR A 1 348 ? 8.699   0.348   -15.302 1.00 90.57 348 A 1 
ATOM 2673 C CA    . TYR A 1 348 ? 8.177   1.009   -14.113 1.00 90.67 348 A 1 
ATOM 2674 C C     . TYR A 1 348 ? 7.776   2.466   -14.396 1.00 90.80 348 A 1 
ATOM 2675 O O     . TYR A 1 348 ? 6.691   2.888   -13.969 1.00 89.87 348 A 1 
ATOM 2676 C CB    . TYR A 1 348 ? 9.208   0.904   -12.984 1.00 90.22 348 A 1 
ATOM 2677 C CG    . TYR A 1 348 ? 9.058   1.966   -11.924 1.00 89.60 348 A 1 
ATOM 2678 C CD1   . TYR A 1 348 ? 9.877   3.112   -11.983 1.00 87.01 348 A 1 
ATOM 2679 C CD2   . TYR A 1 348 ? 8.080   1.857   -10.915 1.00 87.60 348 A 1 
ATOM 2680 C CE1   . TYR A 1 348 ? 9.736   4.132   -11.035 1.00 86.40 348 A 1 
ATOM 2681 C CE2   . TYR A 1 348 ? 7.927   2.871   -9.965  1.00 86.66 348 A 1 
ATOM 2682 C CZ    . TYR A 1 348 ? 8.768   4.008   -10.023 1.00 86.49 348 A 1 
ATOM 2683 O OH    . TYR A 1 348 ? 8.651   5.001   -9.107  1.00 84.53 348 A 1 
ATOM 2684 N N     . LYS A 1 349 ? 8.581   3.234   -15.136 1.00 90.18 349 A 1 
ATOM 2685 C CA    . LYS A 1 349 ? 8.260   4.611   -15.524 1.00 89.65 349 A 1 
ATOM 2686 C C     . LYS A 1 349 ? 7.010   4.672   -16.403 1.00 90.06 349 A 1 
ATOM 2687 O O     . LYS A 1 349 ? 6.133   5.503   -16.156 1.00 88.30 349 A 1 
ATOM 2688 C CB    . LYS A 1 349 ? 9.463   5.281   -16.214 1.00 88.38 349 A 1 
ATOM 2689 C CG    . LYS A 1 349 ? 10.609  5.615   -15.240 1.00 83.10 349 A 1 
ATOM 2690 C CD    . LYS A 1 349 ? 11.802  6.260   -15.959 1.00 78.48 349 A 1 
ATOM 2691 C CE    . LYS A 1 349 ? 12.926  6.572   -14.975 1.00 73.03 349 A 1 
ATOM 2692 N NZ    . LYS A 1 349 ? 14.047  7.348   -15.585 1.00 65.83 349 A 1 
ATOM 2693 N N     . GLU A 1 350 ? 6.838   3.751   -17.351 1.00 90.92 350 A 1 
ATOM 2694 C CA    . GLU A 1 350 ? 5.620   3.642   -18.157 1.00 90.23 350 A 1 
ATOM 2695 C C     . GLU A 1 350 ? 4.387   3.293   -17.306 1.00 90.32 350 A 1 
ATOM 2696 O O     . GLU A 1 350 ? 3.352   3.967   -17.376 1.00 88.31 350 A 1 
ATOM 2697 C CB    . GLU A 1 350 ? 5.823   2.625   -19.288 1.00 88.75 350 A 1 
ATOM 2698 C CG    . GLU A 1 350 ? 6.737   3.141   -20.417 1.00 75.88 350 A 1 
ATOM 2699 C CD    . GLU A 1 350 ? 6.268   4.512   -20.943 1.00 68.01 350 A 1 
ATOM 2700 O OE1   . GLU A 1 350 ? 7.100   5.437   -21.049 1.00 60.21 350 A 1 
ATOM 2701 O OE2   . GLU A 1 350 ? 5.059   4.705   -21.118 1.00 60.70 350 A 1 
ATOM 2702 N N     . LYS A 1 351 ? 4.488   2.318   -16.386 1.00 90.85 351 A 1 
ATOM 2703 C CA    . LYS A 1 351 ? 3.400   2.015   -15.441 1.00 90.51 351 A 1 
ATOM 2704 C C     . LYS A 1 351 ? 3.058   3.200   -14.529 1.00 90.79 351 A 1 
ATOM 2705 O O     . LYS A 1 351 ? 1.900   3.356   -14.154 1.00 88.03 351 A 1 
ATOM 2706 C CB    . LYS A 1 351 ? 3.748   0.786   -14.581 1.00 88.91 351 A 1 
ATOM 2707 C CG    . LYS A 1 351 ? 3.515   -0.543  -15.303 1.00 83.11 351 A 1 
ATOM 2708 C CD    . LYS A 1 351 ? 3.719   -1.685  -14.304 1.00 81.16 351 A 1 
ATOM 2709 C CE    . LYS A 1 351 ? 3.260   -3.036  -14.850 1.00 74.98 351 A 1 
ATOM 2710 N NZ    . LYS A 1 351 ? 3.205   -4.041  -13.769 1.00 70.44 351 A 1 
ATOM 2711 N N     . LYS A 1 352 ? 4.029   4.033   -14.166 1.00 89.24 352 A 1 
ATOM 2712 C CA    . LYS A 1 352 ? 3.803   5.219   -13.331 1.00 89.37 352 A 1 
ATOM 2713 C C     . LYS A 1 352 ? 2.801   6.181   -13.979 1.00 89.49 352 A 1 
ATOM 2714 O O     . LYS A 1 352 ? 1.925   6.678   -13.273 1.00 87.25 352 A 1 
ATOM 2715 C CB    . LYS A 1 352 ? 5.144   5.891   -12.984 1.00 88.14 352 A 1 
ATOM 2716 C CG    . LYS A 1 352 ? 4.994   7.116   -12.059 1.00 84.22 352 A 1 
ATOM 2717 C CD    . LYS A 1 352 ? 6.357   7.659   -11.598 1.00 82.53 352 A 1 
ATOM 2718 C CE    . LYS A 1 352 ? 6.163   8.883   -10.710 1.00 75.48 352 A 1 
ATOM 2719 N NZ    . LYS A 1 352 ? 7.442   9.371   -10.117 1.00 69.62 352 A 1 
ATOM 2720 N N     . LYS A 1 353 ? 2.850   6.358   -15.293 1.00 89.12 353 A 1 
ATOM 2721 C CA    . LYS A 1 353 ? 1.919   7.207   -16.060 1.00 88.04 353 A 1 
ATOM 2722 C C     . LYS A 1 353 ? 0.475   6.677   -16.040 1.00 87.67 353 A 1 
ATOM 2723 O O     . LYS A 1 353 ? -0.472  7.451   -16.046 1.00 84.23 353 A 1 
ATOM 2724 C CB    . LYS A 1 353 ? 2.404   7.324   -17.516 1.00 85.97 353 A 1 
ATOM 2725 C CG    . LYS A 1 353 ? 3.801   7.965   -17.683 1.00 78.14 353 A 1 
ATOM 2726 C CD    . LYS A 1 353 ? 4.249   7.875   -19.152 1.00 74.00 353 A 1 
ATOM 2727 C CE    . LYS A 1 353 ? 5.686   8.346   -19.355 1.00 64.86 353 A 1 
ATOM 2728 N NZ    . LYS A 1 353 ? 6.170   8.057   -20.727 1.00 57.49 353 A 1 
ATOM 2729 N N     . SER A 1 354 ? 0.282   5.351   -15.967 1.00 88.92 354 A 1 
ATOM 2730 C CA    . SER A 1 354 ? -1.042  4.703   -16.005 1.00 87.97 354 A 1 
ATOM 2731 C C     . SER A 1 354 ? -1.696  4.501   -14.629 1.00 88.27 354 A 1 
ATOM 2732 O O     . SER A 1 354 ? -2.731  3.823   -14.524 1.00 83.42 354 A 1 
ATOM 2733 C CB    . SER A 1 354 ? -0.947  3.384   -16.781 1.00 84.68 354 A 1 
ATOM 2734 O OG    . SER A 1 354 ? -0.240  2.401   -16.053 1.00 72.47 354 A 1 
ATOM 2735 N N     . ARG A 1 355 ? -1.133  5.042   -13.543 1.00 88.21 355 A 1 
ATOM 2736 C CA    . ARG A 1 355 ? -1.653  4.836   -12.182 1.00 88.26 355 A 1 
ATOM 2737 C C     . ARG A 1 355 ? -3.027  5.485   -12.000 1.00 87.79 355 A 1 
ATOM 2738 O O     . ARG A 1 355 ? -3.216  6.662   -12.266 1.00 84.66 355 A 1 
ATOM 2739 C CB    . ARG A 1 355 ? -0.678  5.388   -11.135 1.00 87.39 355 A 1 
ATOM 2740 C CG    . ARG A 1 355 ? 0.600   4.543   -11.021 1.00 83.32 355 A 1 
ATOM 2741 C CD    . ARG A 1 355 ? 1.549   5.185   -10.016 1.00 83.56 355 A 1 
ATOM 2742 N NE    . ARG A 1 355 ? 2.839   4.476   -9.953  1.00 81.42 355 A 1 
ATOM 2743 C CZ    . ARG A 1 355 ? 3.899   4.908   -9.292  1.00 82.23 355 A 1 
ATOM 2744 N NH1   . ARG A 1 355 ? 3.878   6.003   -8.597  1.00 75.76 355 A 1 
ATOM 2745 N NH2   . ARG A 1 355 ? 5.011   4.248   -9.317  1.00 75.42 355 A 1 
ATOM 2746 N N     . LYS A 1 356 ? -3.974  4.709   -11.439 1.00 85.15 356 A 1 
ATOM 2747 C CA    . LYS A 1 356 ? -5.314  5.182   -11.096 1.00 84.07 356 A 1 
ATOM 2748 C C     . LYS A 1 356 ? -5.446  5.296   -9.570  1.00 84.75 356 A 1 
ATOM 2749 O O     . LYS A 1 356 ? -5.394  4.293   -8.859  1.00 79.39 356 A 1 
ATOM 2750 C CB    . LYS A 1 356 ? -6.381  4.260   -11.714 1.00 79.27 356 A 1 
ATOM 2751 C CG    . LYS A 1 356 ? -6.312  4.269   -13.256 1.00 70.28 356 A 1 
ATOM 2752 C CD    . LYS A 1 356 ? -7.445  3.469   -13.899 1.00 64.81 356 A 1 
ATOM 2753 C CE    . LYS A 1 356 ? -7.297  3.521   -15.418 1.00 57.37 356 A 1 
ATOM 2754 N NZ    . LYS A 1 356 ? -8.418  2.885   -16.154 1.00 49.80 356 A 1 
ATOM 2755 N N     . PHE A 1 357 ? -5.636  6.520   -9.089  1.00 85.85 357 A 1 
ATOM 2756 C CA    . PHE A 1 357 ? -5.733  6.816   -7.655  1.00 85.60 357 A 1 
ATOM 2757 C C     . PHE A 1 357 ? -7.176  6.811   -7.127  1.00 85.86 357 A 1 
ATOM 2758 O O     . PHE A 1 357 ? -7.404  6.758   -5.915  1.00 81.66 357 A 1 
ATOM 2759 C CB    . PHE A 1 357 ? -5.038  8.148   -7.383  1.00 83.99 357 A 1 
ATOM 2760 C CG    . PHE A 1 357 ? -3.557  8.118   -7.696  1.00 82.62 357 A 1 
ATOM 2761 C CD1   . PHE A 1 357 ? -2.658  7.511   -6.810  1.00 78.09 357 A 1 
ATOM 2762 C CD2   . PHE A 1 357 ? -3.070  8.672   -8.892  1.00 78.04 357 A 1 
ATOM 2763 C CE1   . PHE A 1 357 ? -1.292  7.459   -7.092  1.00 75.10 357 A 1 
ATOM 2764 C CE2   . PHE A 1 357 ? -1.697  8.624   -9.194  1.00 75.44 357 A 1 
ATOM 2765 C CZ    . PHE A 1 357 ? -0.802  8.019   -8.286  1.00 75.72 357 A 1 
ATOM 2766 N N     . GLU A 1 358 ? -8.163  6.814   -8.006  1.00 86.44 358 A 1 
ATOM 2767 C CA    . GLU A 1 358 ? -9.570  6.789   -7.640  1.00 85.72 358 A 1 
ATOM 2768 C C     . GLU A 1 358 ? -9.976  5.476   -6.955  1.00 85.71 358 A 1 
ATOM 2769 O O     . GLU A 1 358 ? -9.508  4.374   -7.276  1.00 81.97 358 A 1 
ATOM 2770 C CB    . GLU A 1 358 ? -10.443 7.031   -8.872  1.00 82.77 358 A 1 
ATOM 2771 C CG    . GLU A 1 358 ? -10.243 8.439   -9.443  1.00 71.79 358 A 1 
ATOM 2772 C CD    . GLU A 1 358 ? -11.120 8.710   -10.680 1.00 65.88 358 A 1 
ATOM 2773 O OE1   . GLU A 1 358 ? -10.947 9.789   -11.271 1.00 58.02 358 A 1 
ATOM 2774 O OE2   . GLU A 1 358 ? -11.927 7.821   -11.031 1.00 56.12 358 A 1 
ATOM 2775 N N     . LYS A 1 359 ? -10.892 5.581   -5.980  1.00 80.42 359 A 1 
ATOM 2776 C CA    . LYS A 1 359 ? -11.409 4.412   -5.275  1.00 80.70 359 A 1 
ATOM 2777 C C     . LYS A 1 359 ? -12.373 3.643   -6.179  1.00 81.87 359 A 1 
ATOM 2778 O O     . LYS A 1 359 ? -13.538 3.985   -6.298  1.00 78.97 359 A 1 
ATOM 2779 C CB    . LYS A 1 359 ? -12.059 4.842   -3.957  1.00 77.30 359 A 1 
ATOM 2780 C CG    . LYS A 1 359 ? -12.509 3.634   -3.118  1.00 68.82 359 A 1 
ATOM 2781 C CD    . LYS A 1 359 ? -13.220 4.109   -1.853  1.00 63.94 359 A 1 
ATOM 2782 C CE    . LYS A 1 359 ? -13.748 2.916   -1.048  1.00 55.23 359 A 1 
ATOM 2783 N NZ    . LYS A 1 359 ? -14.575 3.352   0.096   1.00 49.33 359 A 1 
ATOM 2784 N N     . THR A 1 360 ? -11.925 2.505   -6.690  1.00 83.93 360 A 1 
ATOM 2785 C CA    . THR A 1 360 ? -12.759 1.578   -7.449  1.00 82.95 360 A 1 
ATOM 2786 C C     . THR A 1 360 ? -13.315 0.456   -6.564  1.00 84.49 360 A 1 
ATOM 2787 O O     . THR A 1 360 ? -12.632 -0.092  -5.699  1.00 79.67 360 A 1 
ATOM 2788 C CB    . THR A 1 360 ? -12.009 1.029   -8.670  1.00 77.75 360 A 1 
ATOM 2789 O OG1   . THR A 1 360 ? -10.845 0.352   -8.273  1.00 66.89 360 A 1 
ATOM 2790 C CG2   . THR A 1 360 ? -11.590 2.145   -9.637  1.00 65.89 360 A 1 
ATOM 2791 N N     . THR A 1 361 ? -14.593 0.088   -6.752  1.00 83.01 361 A 1 
ATOM 2792 C CA    . THR A 1 361 ? -15.199 -1.082  -6.108  1.00 83.86 361 A 1 
ATOM 2793 C C     . THR A 1 361 ? -14.869 -2.324  -6.930  1.00 83.76 361 A 1 
ATOM 2794 O O     . THR A 1 361 ? -15.356 -2.486  -8.039  1.00 80.95 361 A 1 
ATOM 2795 C CB    . THR A 1 361 ? -16.716 -0.907  -5.937  1.00 83.13 361 A 1 
ATOM 2796 O OG1   . THR A 1 361 ? -16.963 0.223   -5.134  1.00 75.62 361 A 1 
ATOM 2797 C CG2   . THR A 1 361 ? -17.346 -2.109  -5.215  1.00 75.62 361 A 1 
ATOM 2798 N N     . ARG A 1 362 ? -14.058 -3.232  -6.386  1.00 79.44 362 A 1 
ATOM 2799 C CA    . ARG A 1 362 ? -13.652 -4.451  -7.098  1.00 78.55 362 A 1 
ATOM 2800 C C     . ARG A 1 362 ? -14.740 -5.528  -7.164  1.00 78.63 362 A 1 
ATOM 2801 O O     . ARG A 1 362 ? -14.719 -6.346  -8.071  1.00 74.98 362 A 1 
ATOM 2802 C CB    . ARG A 1 362 ? -12.380 -5.048  -6.458  1.00 75.14 362 A 1 
ATOM 2803 C CG    . ARG A 1 362 ? -11.135 -4.175  -6.653  1.00 68.87 362 A 1 
ATOM 2804 C CD    . ARG A 1 362 ? -9.899  -4.902  -6.131  1.00 67.44 362 A 1 
ATOM 2805 N NE    . ARG A 1 362 ? -8.665  -4.113  -6.348  1.00 60.56 362 A 1 
ATOM 2806 C CZ    . ARG A 1 362 ? -7.427  -4.584  -6.398  1.00 56.53 362 A 1 
ATOM 2807 N NH1   . ARG A 1 362 ? -7.151  -5.842  -6.174  1.00 52.89 362 A 1 
ATOM 2808 N NH2   . ARG A 1 362 ? -6.428  -3.793  -6.696  1.00 50.90 362 A 1 
ATOM 2809 N N     . TYR A 1 363 ? -15.631 -5.575  -6.166  1.00 79.45 363 A 1 
ATOM 2810 C CA    . TYR A 1 363 ? -16.669 -6.594  -6.043  1.00 79.44 363 A 1 
ATOM 2811 C C     . TYR A 1 363 ? -17.986 -5.942  -5.608  1.00 80.98 363 A 1 
ATOM 2812 O O     . TYR A 1 363 ? -18.172 -5.661  -4.423  1.00 79.57 363 A 1 
ATOM 2813 C CB    . TYR A 1 363 ? -16.233 -7.665  -5.028  1.00 77.05 363 A 1 
ATOM 2814 C CG    . TYR A 1 363 ? -14.942 -8.383  -5.357  1.00 74.42 363 A 1 
ATOM 2815 C CD1   . TYR A 1 363 ? -14.897 -9.399  -6.334  1.00 71.18 363 A 1 
ATOM 2816 C CD2   . TYR A 1 363 ? -13.747 -8.053  -4.673  1.00 70.07 363 A 1 
ATOM 2817 C CE1   . TYR A 1 363 ? -13.705 -10.059 -6.642  1.00 68.68 363 A 1 
ATOM 2818 C CE2   . TYR A 1 363 ? -12.546 -8.716  -4.971  1.00 68.07 363 A 1 
ATOM 2819 C CZ    . TYR A 1 363 ? -12.531 -9.725  -5.953  1.00 69.84 363 A 1 
ATOM 2820 O OH    . TYR A 1 363 ? -11.346 -10.379 -6.260  1.00 66.42 363 A 1 
ATOM 2821 N N     . ALA A 1 364 ? -18.915 -5.751  -6.535  1.00 82.70 364 A 1 
ATOM 2822 C CA    . ALA A 1 364 ? -20.232 -5.172  -6.276  1.00 83.83 364 A 1 
ATOM 2823 C C     . ALA A 1 364 ? -21.037 -5.984  -5.251  1.00 85.49 364 A 1 
ATOM 2824 O O     . ALA A 1 364 ? -21.599 -5.417  -4.313  1.00 83.99 364 A 1 
ATOM 2825 C CB    . ALA A 1 364 ? -20.976 -5.058  -7.610  1.00 82.11 364 A 1 
ATOM 2826 N N     . THR A 1 365 ? -21.001 -7.333  -5.324  1.00 81.13 365 A 1 
ATOM 2827 C CA    . THR A 1 365 ? -21.677 -8.225  -4.369  1.00 80.49 365 A 1 
ATOM 2828 C C     . THR A 1 365 ? -21.217 -8.026  -2.929  1.00 82.71 365 A 1 
ATOM 2829 O O     . THR A 1 365 ? -22.022 -8.020  -1.999  1.00 81.05 365 A 1 
ATOM 2830 C CB    . THR A 1 365 ? -21.458 -9.687  -4.759  1.00 76.90 365 A 1 
ATOM 2831 O OG1   . THR A 1 365 ? -20.077 -9.975  -4.891  1.00 67.93 365 A 1 
ATOM 2832 C CG2   . THR A 1 365 ? -22.111 -10.036 -6.104  1.00 66.39 365 A 1 
ATOM 2833 N N     . ARG A 1 366 ? -19.924 -7.789  -2.706  1.00 83.46 366 A 1 
ATOM 2834 C CA    . ARG A 1 366 ? -19.386 -7.508  -1.364  1.00 83.18 366 A 1 
ATOM 2835 C C     . ARG A 1 366 ? -19.769 -6.123  -0.851  1.00 84.90 366 A 1 
ATOM 2836 O O     . ARG A 1 366 ? -19.875 -5.961  0.361   1.00 83.86 366 A 1 
ATOM 2837 C CB    . ARG A 1 366 ? -17.860 -7.633  -1.333  1.00 81.03 366 A 1 
ATOM 2838 C CG    . ARG A 1 366 ? -17.390 -9.080  -1.513  1.00 75.28 366 A 1 
ATOM 2839 C CD    . ARG A 1 366 ? -15.888 -9.151  -1.242  1.00 75.36 366 A 1 
ATOM 2840 N NE    . ARG A 1 366 ? -15.387 -10.526 -1.391  1.00 69.72 366 A 1 
ATOM 2841 C CZ    . ARG A 1 366 ? -14.200 -10.965 -1.023  1.00 68.69 366 A 1 
ATOM 2842 N NH1   . ARG A 1 366 ? -13.307 -10.173 -0.489  1.00 59.79 366 A 1 
ATOM 2843 N NH2   . ARG A 1 366 ? -13.887 -12.214 -1.191  1.00 61.10 366 A 1 
ATOM 2844 N N     . LYS A 1 367 ? -19.941 -5.163  -1.742  1.00 82.97 367 A 1 
ATOM 2845 C CA    . LYS A 1 367 ? -20.428 -3.829  -1.391  1.00 84.47 367 A 1 
ATOM 2846 C C     . LYS A 1 367 ? -21.874 -3.924  -0.911  1.00 85.43 367 A 1 
ATOM 2847 O O     . LYS A 1 367 ? -22.140 -3.529  0.219   1.00 85.02 367 A 1 
ATOM 2848 C CB    . LYS A 1 367 ? -20.239 -2.862  -2.565  1.00 84.00 367 A 1 
ATOM 2849 C CG    . LYS A 1 367 ? -20.712 -1.454  -2.201  1.00 82.64 367 A 1 
ATOM 2850 C CD    . LYS A 1 367 ? -20.653 -0.473  -3.380  1.00 81.46 367 A 1 
ATOM 2851 C CE    . LYS A 1 367 ? -21.378 0.797   -2.949  1.00 74.55 367 A 1 
ATOM 2852 N NZ    . LYS A 1 367 ? -21.646 1.741   -4.046  1.00 70.24 367 A 1 
ATOM 2853 N N     . ALA A 1 368 ? -22.757 -4.537  -1.681  1.00 86.77 368 A 1 
ATOM 2854 C CA    . ALA A 1 368 ? -24.163 -4.730  -1.330  1.00 86.11 368 A 1 
ATOM 2855 C C     . ALA A 1 368 ? -24.334 -5.468  0.010   1.00 86.99 368 A 1 
ATOM 2856 O O     . ALA A 1 368 ? -25.039 -5.000  0.896   1.00 85.28 368 A 1 
ATOM 2857 C CB    . ALA A 1 368 ? -24.838 -5.491  -2.483  1.00 84.78 368 A 1 
ATOM 2858 N N     . TYR A 1 369 ? -23.595 -6.568  0.222   1.00 86.58 369 A 1 
ATOM 2859 C CA    . TYR A 1 369 ? -23.615 -7.279  1.506   1.00 85.56 369 A 1 
ATOM 2860 C C     . TYR A 1 369 ? -23.110 -6.426  2.682   1.00 86.41 369 A 1 
ATOM 2861 O O     . TYR A 1 369 ? -23.622 -6.533  3.794   1.00 85.22 369 A 1 
ATOM 2862 C CB    . TYR A 1 369 ? -22.790 -8.565  1.380   1.00 84.40 369 A 1 
ATOM 2863 C CG    . TYR A 1 369 ? -22.820 -9.410  2.632   1.00 82.31 369 A 1 
ATOM 2864 C CD1   . TYR A 1 369 ? -21.724 -9.415  3.529   1.00 77.19 369 A 1 
ATOM 2865 C CD2   . TYR A 1 369 ? -23.961 -10.169 2.950   1.00 73.26 369 A 1 
ATOM 2866 C CE1   . TYR A 1 369 ? -21.773 -10.162 4.713   1.00 71.94 369 A 1 
ATOM 2867 C CE2   . TYR A 1 369 ? -24.019 -10.924 4.128   1.00 70.74 369 A 1 
ATOM 2868 C CZ    . TYR A 1 369 ? -22.918 -10.921 5.015   1.00 72.51 369 A 1 
ATOM 2869 O OH    . TYR A 1 369 ? -22.973 -11.661 6.181   1.00 71.56 369 A 1 
ATOM 2870 N N     . ALA A 1 370 ? -22.091 -5.591  2.480   1.00 84.16 370 A 1 
ATOM 2871 C CA    . ALA A 1 370 ? -21.568 -4.719  3.537   1.00 82.73 370 A 1 
ATOM 2872 C C     . ALA A 1 370 ? -22.509 -3.556  3.883   1.00 82.54 370 A 1 
ATOM 2873 O O     . ALA A 1 370 ? -22.430 -3.048  5.012   1.00 80.77 370 A 1 
ATOM 2874 C CB    . ALA A 1 370 ? -20.191 -4.192  3.108   1.00 81.12 370 A 1 
ATOM 2875 N N     . GLU A 1 371 ? -23.343 -3.117  2.961   1.00 86.51 371 A 1 
ATOM 2876 C CA    . GLU A 1 371 ? -24.387 -2.104  3.165   1.00 85.44 371 A 1 
ATOM 2877 C C     . GLU A 1 371 ? -25.573 -2.681  3.948   1.00 85.49 371 A 1 
ATOM 2878 O O     . GLU A 1 371 ? -26.017 -2.063  4.914   1.00 83.37 371 A 1 
ATOM 2879 C CB    . GLU A 1 371 ? -24.811 -1.523  1.804   1.00 84.36 371 A 1 
ATOM 2880 C CG    . GLU A 1 371 ? -23.714 -0.613  1.219   1.00 77.15 371 A 1 
ATOM 2881 C CD    . GLU A 1 371 ? -23.880 -0.215  -0.260  1.00 72.65 371 A 1 
ATOM 2882 O OE1   . GLU A 1 371 ? -23.140 0.706   -0.700  1.00 66.14 371 A 1 
ATOM 2883 O OE2   . GLU A 1 371 ? -24.653 -0.856  -0.990  1.00 67.09 371 A 1 
ATOM 2884 N N     . ALA A 1 372 ? -26.019 -3.902  3.617   1.00 88.20 372 A 1 
ATOM 2885 C CA    . ALA A 1 372 ? -27.132 -4.570  4.285   1.00 86.94 372 A 1 
ATOM 2886 C C     . ALA A 1 372 ? -26.788 -5.173  5.660   1.00 87.26 372 A 1 
ATOM 2887 O O     . ALA A 1 372 ? -27.678 -5.546  6.420   1.00 84.19 372 A 1 
ATOM 2888 C CB    . ALA A 1 372 ? -27.662 -5.651  3.339   1.00 84.51 372 A 1 
ATOM 2889 N N     . ARG A 1 373 ? -25.511 -5.337  6.009   1.00 85.12 373 A 1 
ATOM 2890 C CA    . ARG A 1 373 ? -25.105 -6.035  7.239   1.00 84.78 373 A 1 
ATOM 2891 C C     . ARG A 1 373 ? -25.331 -5.187  8.493   1.00 84.93 373 A 1 
ATOM 2892 O O     . ARG A 1 373 ? -24.838 -4.059  8.530   1.00 83.16 373 A 1 
ATOM 2893 C CB    . ARG A 1 373 ? -23.653 -6.506  7.111   1.00 82.79 373 A 1 
ATOM 2894 C CG    . ARG A 1 373 ? -23.286 -7.427  8.272   1.00 76.04 373 A 1 
ATOM 2895 C CD    . ARG A 1 373 ? -21.883 -7.990  8.102   1.00 76.84 373 A 1 
ATOM 2896 N NE    . ARG A 1 373 ? -21.583 -8.902  9.211   1.00 72.56 373 A 1 
ATOM 2897 C CZ    . ARG A 1 373 ? -20.490 -9.626  9.379   1.00 72.16 373 A 1 
ATOM 2898 N NH1   . ARG A 1 373 ? -19.520 -9.565  8.524   1.00 65.80 373 A 1 
ATOM 2899 N NH2   . ARG A 1 373 ? -20.376 -10.403 10.406  1.00 66.11 373 A 1 
ATOM 2900 N N     . PRO A 1 374 ? -25.944 -5.754  9.584   1.00 84.75 374 A 1 
ATOM 2901 C CA    . PRO A 1 374 ? -26.083 -5.078  10.874  1.00 84.31 374 A 1 
ATOM 2902 C C     . PRO A 1 374 ? -24.753 -4.586  11.432  1.00 85.60 374 A 1 
ATOM 2903 O O     . PRO A 1 374 ? -23.690 -5.204  11.230  1.00 83.49 374 A 1 
ATOM 2904 C CB    . PRO A 1 374 ? -26.752 -6.090  11.813  1.00 81.43 374 A 1 
ATOM 2905 C CG    . PRO A 1 374 ? -27.529 -6.986  10.863  1.00 77.02 374 A 1 
ATOM 2906 C CD    . PRO A 1 374 ? -26.637 -7.033  9.625   1.00 79.94 374 A 1 
ATOM 2907 N N     . ARG A 1 375 ? -24.780 -3.432  12.139  1.00 82.01 375 A 1 
ATOM 2908 C CA    . ARG A 1 375 ? -23.584 -2.780  12.690  1.00 80.85 375 A 1 
ATOM 2909 C C     . ARG A 1 375 ? -23.834 -2.295  14.115  1.00 80.44 375 A 1 
ATOM 2910 O O     . ARG A 1 375 ? -24.750 -1.523  14.342  1.00 79.21 375 A 1 
ATOM 2911 C CB    . ARG A 1 375 ? -23.170 -1.584  11.826  1.00 78.96 375 A 1 
ATOM 2912 C CG    . ARG A 1 375 ? -22.769 -1.964  10.401  1.00 76.34 375 A 1 
ATOM 2913 C CD    . ARG A 1 375 ? -22.445 -0.701  9.625   1.00 80.22 375 A 1 
ATOM 2914 N NE    . ARG A 1 375 ? -22.121 -0.995  8.211   1.00 78.17 375 A 1 
ATOM 2915 C CZ    . ARG A 1 375 ? -20.977 -0.778  7.593   1.00 79.83 375 A 1 
ATOM 2916 N NH1   . ARG A 1 375 ? -19.938 -0.293  8.215   1.00 70.20 375 A 1 
ATOM 2917 N NH2   . ARG A 1 375 ? -20.876 -1.036  6.334   1.00 74.35 375 A 1 
ATOM 2918 N N     . ILE A 1 376 ? -22.921 -2.633  15.024  1.00 81.47 376 A 1 
ATOM 2919 C CA    . ILE A 1 376 ? -22.864 -2.101  16.384  1.00 81.04 376 A 1 
ATOM 2920 C C     . ILE A 1 376 ? -21.728 -1.074  16.454  1.00 81.89 376 A 1 
ATOM 2921 O O     . ILE A 1 376 ? -20.566 -1.397  16.185  1.00 78.12 376 A 1 
ATOM 2922 C CB    . ILE A 1 376 ? -22.702 -3.241  17.409  1.00 77.59 376 A 1 
ATOM 2923 C CG1   . ILE A 1 376 ? -23.908 -4.202  17.338  1.00 71.04 376 A 1 
ATOM 2924 C CG2   . ILE A 1 376 ? -22.536 -2.663  18.821  1.00 71.48 376 A 1 
ATOM 2925 C CD1   . ILE A 1 376 ? -23.730 -5.492  18.127  1.00 66.36 376 A 1 
ATOM 2926 N N     . LYS A 1 377 ? -22.047 0.200   16.748  1.00 74.00 377 A 1 
ATOM 2927 C CA    . LYS A 1 377 ? -21.078 1.316   16.786  1.00 74.07 377 A 1 
ATOM 2928 C C     . LYS A 1 377 ? -20.170 1.358   15.539  1.00 76.53 377 A 1 
ATOM 2929 O O     . LYS A 1 377 ? -18.961 1.575   15.632  1.00 73.25 377 A 1 
ATOM 2930 C CB    . LYS A 1 377 ? -20.303 1.291   18.120  1.00 70.11 377 A 1 
ATOM 2931 C CG    . LYS A 1 377 ? -21.217 1.442   19.345  1.00 65.52 377 A 1 
ATOM 2932 C CD    . LYS A 1 377 ? -20.439 1.322   20.665  1.00 59.90 377 A 1 
ATOM 2933 C CE    . LYS A 1 377 ? -21.425 1.442   21.828  1.00 54.02 377 A 1 
ATOM 2934 N NZ    . LYS A 1 377 ? -20.814 1.198   23.153  1.00 49.22 377 A 1 
ATOM 2935 N N     . GLY A 1 378 ? -20.751 1.103   14.364  1.00 74.59 378 A 1 
ATOM 2936 C CA    . GLY A 1 378 ? -20.092 1.119   13.062  1.00 72.88 378 A 1 
ATOM 2937 C C     . GLY A 1 378 ? -19.283 -0.137  12.701  1.00 75.77 378 A 1 
ATOM 2938 O O     . GLY A 1 378 ? -18.909 -0.295  11.540  1.00 74.17 378 A 1 
ATOM 2939 N N     . ARG A 1 379 ? -19.033 -1.056  13.666  1.00 78.16 379 A 1 
ATOM 2940 C CA    . ARG A 1 379 ? -18.422 -2.359  13.401  1.00 78.61 379 A 1 
ATOM 2941 C C     . ARG A 1 379 ? -19.480 -3.341  12.901  1.00 80.24 379 A 1 
ATOM 2942 O O     . ARG A 1 379 ? -20.632 -3.235  13.284  1.00 79.22 379 A 1 
ATOM 2943 C CB    . ARG A 1 379 ? -17.730 -2.914  14.652  1.00 75.54 379 A 1 
ATOM 2944 C CG    . ARG A 1 379 ? -16.624 -1.981  15.173  1.00 70.22 379 A 1 
ATOM 2945 C CD    . ARG A 1 379 ? -15.912 -2.629  16.365  1.00 73.10 379 A 1 
ATOM 2946 N NE    . ARG A 1 379 ? -14.861 -1.751  16.898  1.00 65.90 379 A 1 
ATOM 2947 C CZ    . ARG A 1 379 ? -14.024 -2.050  17.883  1.00 61.72 379 A 1 
ATOM 2948 N NH1   . ARG A 1 379 ? -14.082 -3.203  18.489  1.00 56.14 379 A 1 
ATOM 2949 N NH2   . ARG A 1 379 ? -13.142 -1.192  18.274  1.00 54.59 379 A 1 
ATOM 2950 N N     . PHE A 1 380 ? -19.085 -4.323  12.113  1.00 80.40 380 A 1 
ATOM 2951 C CA    . PHE A 1 380 ? -19.998 -5.399  11.748  1.00 80.50 380 A 1 
ATOM 2952 C C     . PHE A 1 380 ? -20.356 -6.216  12.994  1.00 79.70 380 A 1 
ATOM 2953 O O     . PHE A 1 380 ? -19.446 -6.726  13.662  1.00 77.28 380 A 1 
ATOM 2954 C CB    . PHE A 1 380 ? -19.377 -6.296  10.682  1.00 80.09 380 A 1 
ATOM 2955 C CG    . PHE A 1 380 ? -19.114 -5.601  9.358   1.00 80.21 380 A 1 
ATOM 2956 C CD1   . PHE A 1 380 ? -20.178 -5.078  8.617   1.00 76.80 380 A 1 
ATOM 2957 C CD2   . PHE A 1 380 ? -17.813 -5.508  8.847   1.00 76.33 380 A 1 
ATOM 2958 C CE1   . PHE A 1 380 ? -19.950 -4.453  7.382   1.00 75.69 380 A 1 
ATOM 2959 C CE2   . PHE A 1 380 ? -17.572 -4.893  7.610   1.00 74.82 380 A 1 
ATOM 2960 C CZ    . PHE A 1 380 ? -18.647 -4.352  6.869   1.00 78.16 380 A 1 
ATOM 2961 N N     . ALA A 1 381 ? -21.651 -6.362  13.286  1.00 82.07 381 A 1 
ATOM 2962 C CA    . ALA A 1 381 ? -22.137 -7.222  14.353  1.00 79.84 381 A 1 
ATOM 2963 C C     . ALA A 1 381 ? -21.947 -8.702  13.981  1.00 78.32 381 A 1 
ATOM 2964 O O     . ALA A 1 381 ? -21.981 -9.077  12.800  1.00 74.81 381 A 1 
ATOM 2965 C CB    . ALA A 1 381 ? -23.597 -6.877  14.627  1.00 77.17 381 A 1 
ATOM 2966 N N     . LYS A 1 382 ? -21.763 -9.563  15.013  1.00 78.60 382 A 1 
ATOM 2967 C CA    . LYS A 1 382 ? -21.988 -10.997 14.840  1.00 75.95 382 A 1 
ATOM 2968 C C     . LYS A 1 382 ? -23.486 -11.242 14.739  1.00 74.07 382 A 1 
ATOM 2969 O O     . LYS A 1 382 ? -24.277 -10.435 15.206  1.00 68.57 382 A 1 
ATOM 2970 C CB    . LYS A 1 382 ? -21.396 -11.790 16.012  1.00 70.10 382 A 1 
ATOM 2971 C CG    . LYS A 1 382 ? -19.867 -11.721 16.096  1.00 60.96 382 A 1 
ATOM 2972 C CD    . LYS A 1 382 ? -19.437 -12.535 17.320  1.00 58.71 382 A 1 
ATOM 2973 C CE    . LYS A 1 382 ? -17.950 -12.481 17.586  1.00 50.98 382 A 1 
ATOM 2974 N NZ    . LYS A 1 382 ? -17.657 -13.110 18.894  1.00 45.78 382 A 1 
ATOM 2975 N N     . ARG A 1 383 ? -23.901 -12.392 14.171  1.00 75.84 383 A 1 
ATOM 2976 C CA    . ARG A 1 383 ? -25.327 -12.755 14.117  1.00 72.69 383 A 1 
ATOM 2977 C C     . ARG A 1 383 ? -25.925 -12.849 15.517  1.00 72.12 383 A 1 
ATOM 2978 O O     . ARG A 1 383 ? -26.945 -12.234 15.751  1.00 65.54 383 A 1 
ATOM 2979 C CB    . ARG A 1 383 ? -25.541 -14.054 13.341  1.00 66.28 383 A 1 
ATOM 2980 C CG    . ARG A 1 383 ? -25.428 -13.839 11.831  1.00 57.57 383 A 1 
ATOM 2981 C CD    . ARG A 1 383 ? -25.811 -15.133 11.116  1.00 55.97 383 A 1 
ATOM 2982 N NE    . ARG A 1 383 ? -25.819 -14.975 9.651   1.00 49.46 383 A 1 
ATOM 2983 C CZ    . ARG A 1 383 ? -26.185 -15.902 8.777   1.00 45.29 383 A 1 
ATOM 2984 N NH1   . ARG A 1 383 ? -26.546 -17.100 9.167   1.00 44.14 383 A 1 
ATOM 2985 N NH2   . ARG A 1 383 ? -26.198 -15.643 7.502   1.00 42.33 383 A 1 
ATOM 2986 N N     . SER A 1 384 ? -25.241 -13.524 16.452  1.00 78.18 384 A 1 
ATOM 2987 C CA    . SER A 1 384 ? -25.638 -13.621 17.857  1.00 76.94 384 A 1 
ATOM 2988 C C     . SER A 1 384 ? -25.828 -12.257 18.516  1.00 77.02 384 A 1 
ATOM 2989 O O     . SER A 1 384 ? -26.798 -12.031 19.235  1.00 69.13 384 A 1 
ATOM 2990 C CB    . SER A 1 384 ? -24.555 -14.363 18.642  1.00 71.04 384 A 1 
ATOM 2991 O OG    . SER A 1 384 ? -23.274 -13.769 18.459  1.00 62.89 384 A 1 
ATOM 2992 N N     . ASP A 1 385 ? -24.905 -11.325 18.261  1.00 73.92 385 A 1 
ATOM 2993 C CA    . ASP A 1 385 ? -24.906 -10.022 18.912  1.00 71.83 385 A 1 
ATOM 2994 C C     . ASP A 1 385 ? -25.990 -9.122  18.292  1.00 71.38 385 A 1 
ATOM 2995 O O     . ASP A 1 385 ? -26.553 -8.275  18.976  1.00 65.77 385 A 1 
ATOM 2996 C CB    . ASP A 1 385 ? -23.515 -9.367  18.813  1.00 66.04 385 A 1 
ATOM 2997 C CG    . ASP A 1 385 ? -22.293 -10.232 19.204  1.00 58.10 385 A 1 
ATOM 2998 O OD1   . ASP A 1 385 ? -22.447 -11.344 19.745  1.00 53.64 385 A 1 
ATOM 2999 O OD2   . ASP A 1 385 ? -21.158 -9.831  18.843  1.00 52.74 385 A 1 
ATOM 3000 N N     . ALA A 1 386 ? -26.296 -9.302  17.028  1.00 71.90 386 A 1 
ATOM 3001 C CA    . ALA A 1 386 ? -27.374 -8.604  16.352  1.00 68.10 386 A 1 
ATOM 3002 C C     . ALA A 1 386 ? -28.755 -9.117  16.785  1.00 68.51 386 A 1 
ATOM 3003 O O     . ALA A 1 386 ? -29.659 -8.306  16.971  1.00 63.25 386 A 1 
ATOM 3004 C CB    . ALA A 1 386 ? -27.185 -8.735  14.832  1.00 63.01 386 A 1 
ATOM 3005 N N     . GLU A 1 387 ? -28.930 -10.430 16.973  1.00 72.61 387 A 1 
ATOM 3006 C CA    . GLU A 1 387 ? -30.154 -11.032 17.530  1.00 71.04 387 A 1 
ATOM 3007 C C     . GLU A 1 387 ? -30.381 -10.545 18.970  1.00 71.08 387 A 1 
ATOM 3008 O O     . GLU A 1 387 ? -31.465 -10.044 19.278  1.00 65.59 387 A 1 
ATOM 3009 C CB    . GLU A 1 387 ? -30.071 -12.567 17.422  1.00 64.39 387 A 1 
ATOM 3010 C CG    . GLU A 1 387 ? -30.288 -13.037 15.971  1.00 55.53 387 A 1 
ATOM 3011 C CD    . GLU A 1 387 ? -29.884 -14.498 15.676  1.00 50.36 387 A 1 
ATOM 3012 O OE1   . GLU A 1 387 ? -29.941 -14.879 14.486  1.00 46.71 387 A 1 
ATOM 3013 O OE2   . GLU A 1 387 ? -29.413 -15.209 16.595  1.00 45.63 387 A 1 
ATOM 3014 N N     . MET A 1 388 ? -29.353 -10.520 19.818  1.00 71.75 388 A 1 
ATOM 3015 C CA    . MET A 1 388 ? -29.450 -9.967  21.172  1.00 69.18 388 A 1 
ATOM 3016 C C     . MET A 1 388 ? -29.789 -8.468  21.206  1.00 68.81 388 A 1 
ATOM 3017 O O     . MET A 1 388 ? -30.570 -8.052  22.059  1.00 62.88 388 A 1 
ATOM 3018 C CB    . MET A 1 388 ? -28.139 -10.204 21.934  1.00 63.51 388 A 1 
ATOM 3019 C CG    . MET A 1 388 ? -28.040 -11.588 22.551  1.00 55.21 388 A 1 
ATOM 3020 S SD    . MET A 1 388 ? -27.986 -11.626 24.374  1.00 47.94 388 A 1 
ATOM 3021 C CE    . MET A 1 388 ? -26.435 -10.756 24.665  1.00 43.81 388 A 1 
ATOM 3022 N N     . GLU A 1 389 ? -29.234 -7.627  20.344  1.00 67.12 389 A 1 
ATOM 3023 C CA    . GLU A 1 389 ? -29.613 -6.205  20.296  1.00 65.32 389 A 1 
ATOM 3024 C C     . GLU A 1 389 ? -31.074 -6.026  19.847  1.00 64.88 389 A 1 
ATOM 3025 O O     . GLU A 1 389 ? -31.777 -5.201  20.423  1.00 61.16 389 A 1 
ATOM 3026 C CB    . GLU A 1 389 ? -28.674 -5.362  19.403  1.00 59.95 389 A 1 
ATOM 3027 C CG    . GLU A 1 389 ? -27.609 -4.593  20.201  1.00 51.72 389 A 1 
ATOM 3028 C CD    . GLU A 1 389 ? -26.870 -3.490  19.414  1.00 48.78 389 A 1 
ATOM 3029 O OE1   . GLU A 1 389 ? -26.127 -2.695  20.051  1.00 45.20 389 A 1 
ATOM 3030 O OE2   . GLU A 1 389 ? -26.978 -3.419  18.168  1.00 44.41 389 A 1 
ATOM 3031 N N     . VAL A 1 390 ? -31.528 -6.791  18.860  1.00 66.31 390 A 1 
ATOM 3032 C CA    . VAL A 1 390 ? -32.924 -6.726  18.405  1.00 65.78 390 A 1 
ATOM 3033 C C     . VAL A 1 390 ? -33.873 -7.179  19.517  1.00 66.37 390 A 1 
ATOM 3034 O O     . VAL A 1 390 ? -34.834 -6.469  19.798  1.00 62.23 390 A 1 
ATOM 3035 C CB    . VAL A 1 390 ? -33.136 -7.526  17.111  1.00 61.12 390 A 1 
ATOM 3036 C CG1   . VAL A 1 390 ? -34.612 -7.583  16.704  1.00 52.86 390 A 1 
ATOM 3037 C CG2   . VAL A 1 390 ? -32.393 -6.864  15.939  1.00 55.48 390 A 1 
ATOM 3038 N N     . ASP A 1 391 ? -33.583 -8.280  20.221  1.00 63.39 391 A 1 
ATOM 3039 C CA    . ASP A 1 391 ? -34.379 -8.772  21.354  1.00 61.03 391 A 1 
ATOM 3040 C C     . ASP A 1 391 ? -34.380 -7.795  22.538  1.00 60.53 391 A 1 
ATOM 3041 O O     . ASP A 1 391 ? -35.420 -7.586  23.167  1.00 57.75 391 A 1 
ATOM 3042 C CB    . ASP A 1 391 ? -33.865 -10.146 21.815  1.00 56.35 391 A 1 
ATOM 3043 C CG    . ASP A 1 391 ? -34.327 -11.318 20.937  1.00 48.81 391 A 1 
ATOM 3044 O OD1   . ASP A 1 391 ? -35.268 -11.130 20.141  1.00 46.46 391 A 1 
ATOM 3045 O OD2   . ASP A 1 391 ? -33.741 -12.410 21.122  1.00 45.33 391 A 1 
ATOM 3046 N N     . GLN A 1 392 ? -33.258 -7.137  22.852  1.00 57.68 392 A 1 
ATOM 3047 C CA    . GLN A 1 392 ? -33.232 -6.099  23.885  1.00 57.80 392 A 1 
ATOM 3048 C C     . GLN A 1 392 ? -34.045 -4.865  23.478  1.00 57.48 392 A 1 
ATOM 3049 O O     . GLN A 1 392 ? -34.725 -4.285  24.330  1.00 54.89 392 A 1 
ATOM 3050 C CB    . GLN A 1 392 ? -31.790 -5.684  24.216  1.00 54.22 392 A 1 
ATOM 3051 C CG    . GLN A 1 392 ? -31.123 -6.696  25.157  1.00 49.53 392 A 1 
ATOM 3052 C CD    . GLN A 1 392 ? -29.743 -6.244  25.616  1.00 45.91 392 A 1 
ATOM 3053 O OE1   . GLN A 1 392 ? -29.210 -5.196  25.282  1.00 44.52 392 A 1 
ATOM 3054 N NE2   . GLN A 1 392 ? -29.097 -7.033  26.456  1.00 41.09 392 A 1 
ATOM 3055 N N     . THR A 1 393 ? -34.009 -4.464  22.220  1.00 60.47 393 A 1 
ATOM 3056 C CA    . THR A 1 393 ? -34.816 -3.316  21.768  1.00 60.43 393 A 1 
ATOM 3057 C C     . THR A 1 393 ? -36.311 -3.657  21.782  1.00 60.06 393 A 1 
ATOM 3058 O O     . THR A 1 393 ? -37.122 -2.839  22.196  1.00 55.35 393 A 1 
ATOM 3059 C CB    . THR A 1 393 ? -34.416 -2.795  20.379  1.00 56.39 393 A 1 
ATOM 3060 O OG1   . THR A 1 393 ? -33.078 -3.041  20.043  1.00 49.77 393 A 1 
ATOM 3061 C CG2   . THR A 1 393 ? -34.566 -1.280  20.321  1.00 50.50 393 A 1 
ATOM 3062 N N     . PHE A 1 394 ? -36.682 -4.889  21.408  1.00 60.76 394 A 1 
ATOM 3063 C CA    . PHE A 1 394 ? -38.064 -5.367  21.465  1.00 59.35 394 A 1 
ATOM 3064 C C     . PHE A 1 394 ? -38.560 -5.576  22.899  1.00 59.21 394 A 1 
ATOM 3065 O O     . PHE A 1 394 ? -39.681 -5.169  23.222  1.00 54.47 394 A 1 
ATOM 3066 C CB    . PHE A 1 394 ? -38.213 -6.651  20.635  1.00 54.53 394 A 1 
ATOM 3067 C CG    . PHE A 1 394 ? -39.146 -6.471  19.464  1.00 50.50 394 A 1 
ATOM 3068 C CD1   . PHE A 1 394 ? -40.522 -6.732  19.606  1.00 48.93 394 A 1 
ATOM 3069 C CD2   . PHE A 1 394 ? -38.663 -6.006  18.232  1.00 47.05 394 A 1 
ATOM 3070 C CE1   . PHE A 1 394 ? -41.403 -6.540  18.538  1.00 43.00 394 A 1 
ATOM 3071 C CE2   . PHE A 1 394 ? -39.540 -5.808  17.147  1.00 43.84 394 A 1 
ATOM 3072 C CZ    . PHE A 1 394 ? -40.908 -6.080  17.306  1.00 44.50 394 A 1 
ATOM 3073 N N     . SER A 1 395 ? -37.755 -6.155  23.794  1.00 56.72 395 A 1 
ATOM 3074 C CA    . SER A 1 395 ? -38.144 -6.383  25.191  1.00 56.01 395 A 1 
ATOM 3075 C C     . SER A 1 395 ? -38.277 -5.073  25.978  1.00 55.29 395 A 1 
ATOM 3076 O O     . SER A 1 395 ? -39.204 -4.938  26.773  1.00 52.56 395 A 1 
ATOM 3077 C CB    . SER A 1 395 ? -37.185 -7.339  25.891  1.00 53.22 395 A 1 
ATOM 3078 O OG    . SER A 1 395 ? -35.857 -6.901  25.763  1.00 46.98 395 A 1 
ATOM 3079 N N     . THR A 1 396 ? -37.416 -4.084  25.746  1.00 59.47 396 A 1 
ATOM 3080 C CA    . THR A 1 396 ? -37.584 -2.751  26.347  1.00 59.42 396 A 1 
ATOM 3081 C C     . THR A 1 396 ? -38.812 -2.017  25.817  1.00 58.82 396 A 1 
ATOM 3082 O O     . THR A 1 396 ? -39.509 -1.379  26.612  1.00 54.67 396 A 1 
ATOM 3083 C CB    . THR A 1 396 ? -36.348 -1.853  26.187  1.00 53.98 396 A 1 
ATOM 3084 O OG1   . THR A 1 396 ? -35.777 -1.941  24.898  1.00 48.46 396 A 1 
ATOM 3085 C CG2   . THR A 1 396 ? -35.249 -2.201  27.188  1.00 50.00 396 A 1 
ATOM 3086 N N     . ALA A 1 397 ? -39.131 -2.140  24.538  1.00 53.59 397 A 1 
ATOM 3087 C CA    . ALA A 1 397 ? -40.367 -1.577  23.992  1.00 52.49 397 A 1 
ATOM 3088 C C     . ALA A 1 397 ? -41.607 -2.251  24.601  1.00 50.74 397 A 1 
ATOM 3089 O O     . ALA A 1 397 ? -42.502 -1.561  25.092  1.00 49.35 397 A 1 
ATOM 3090 C CB    . ALA A 1 397 ? -40.328 -1.679  22.471  1.00 49.32 397 A 1 
ATOM 3091 N N     . ALA A 1 398 ? -41.648 -3.582  24.682  1.00 54.06 398 A 1 
ATOM 3092 C CA    . ALA A 1 398 ? -42.766 -4.343  25.239  1.00 53.02 398 A 1 
ATOM 3093 C C     . ALA A 1 398 ? -42.994 -4.059  26.735  1.00 51.45 398 A 1 
ATOM 3094 O O     . ALA A 1 398 ? -44.137 -3.923  27.175  1.00 49.80 398 A 1 
ATOM 3095 C CB    . ALA A 1 398 ? -42.514 -5.833  24.986  1.00 50.49 398 A 1 
ATOM 3096 N N     . LEU A 1 399 ? -41.931 -3.924  27.543  1.00 60.09 399 A 1 
ATOM 3097 C CA    . LEU A 1 399 ? -42.060 -3.586  28.967  1.00 57.64 399 A 1 
ATOM 3098 C C     . LEU A 1 399 ? -42.608 -2.166  29.191  1.00 56.61 399 A 1 
ATOM 3099 O O     . LEU A 1 399 ? -43.318 -1.956  30.170  1.00 53.05 399 A 1 
ATOM 3100 C CB    . LEU A 1 399 ? -40.692 -3.743  29.664  1.00 52.82 399 A 1 
ATOM 3101 C CG    . LEU A 1 399 ? -40.325 -5.205  29.972  1.00 49.10 399 A 1 
ATOM 3102 C CD1   . LEU A 1 399 ? -38.866 -5.277  30.411  1.00 47.13 399 A 1 
ATOM 3103 C CD2   . LEU A 1 399 ? -41.195 -5.778  31.095  1.00 49.62 399 A 1 
ATOM 3104 N N     . SER A 1 400 ? -42.319 -1.219  28.318  1.00 57.61 400 A 1 
ATOM 3105 C CA    . SER A 1 400 ? -42.834 0.153   28.469  1.00 57.29 400 A 1 
ATOM 3106 C C     . SER A 1 400 ? -44.347 0.242   28.249  1.00 56.27 400 A 1 
ATOM 3107 O O     . SER A 1 400 ? -45.024 0.958   28.982  1.00 50.67 400 A 1 
ATOM 3108 C CB    . SER A 1 400 ? -42.082 1.122   27.557  1.00 52.69 400 A 1 
ATOM 3109 O OG    . SER A 1 400 ? -42.316 0.913   26.185  1.00 47.83 400 A 1 
ATOM 3110 N N     . ASP A 1 401 ? -44.887 -0.539  27.329  1.00 57.31 401 A 1 
ATOM 3111 C CA    . ASP A 1 401 ? -46.324 -0.515  27.000  1.00 58.68 401 A 1 
ATOM 3112 C C     . ASP A 1 401 ? -47.182 -1.302  28.024  1.00 59.68 401 A 1 
ATOM 3113 O O     . ASP A 1 401 ? -48.355 -1.012  28.228  1.00 56.09 401 A 1 
ATOM 3114 C CB    . ASP A 1 401 ? -46.499 -1.031  25.560  1.00 51.80 401 A 1 
ATOM 3115 C CG    . ASP A 1 401 ? -47.740 -0.477  24.838  1.00 46.03 401 A 1 
ATOM 3116 O OD1   . ASP A 1 401 ? -48.234 0.591   25.235  1.00 43.56 401 A 1 
ATOM 3117 O OD2   . ASP A 1 401 ? -48.131 -1.125  23.845  1.00 43.65 401 A 1 
ATOM 3118 N N     . SER A 1 402 ? -46.575 -2.255  28.733  1.00 52.54 402 A 1 
ATOM 3119 C CA    . SER A 1 402 ? -47.285 -3.054  29.756  1.00 54.41 402 A 1 
ATOM 3120 C C     . SER A 1 402 ? -47.683 -2.273  31.018  1.00 55.28 402 A 1 
ATOM 3121 O O     . SER A 1 402 ? -48.422 -2.802  31.850  1.00 50.19 402 A 1 
ATOM 3122 C CB    . SER A 1 402 ? -46.475 -4.295  30.119  1.00 48.69 402 A 1 
ATOM 3123 O OG    . SER A 1 402 ? -45.329 -3.980  30.880  1.00 44.63 402 A 1 
ATOM 3124 N N     . SER A 1 403 ? -47.242 -1.026  31.185  1.00 48.37 403 A 1 
ATOM 3125 C CA    . SER A 1 403 ? -47.696 -0.129  32.252  1.00 50.42 403 A 1 
ATOM 3126 C C     . SER A 1 403 ? -49.083 0.465   31.974  1.00 50.89 403 A 1 
ATOM 3127 O O     . SER A 1 403 ? -49.356 1.616   32.299  1.00 47.28 403 A 1 
ATOM 3128 C CB    . SER A 1 403 ? -46.635 0.930   32.588  1.00 46.30 403 A 1 
ATOM 3129 O OG    . SER A 1 403 ? -46.491 1.905   31.570  1.00 42.18 403 A 1 
ATOM 3130 N N     . TYR A 1 404 ? -49.987 -0.327  31.403  1.00 51.16 404 A 1 
ATOM 3131 C CA    . TYR A 1 404 ? -51.411 -0.059  31.485  1.00 50.63 404 A 1 
ATOM 3132 C C     . TYR A 1 404 ? -51.784 -0.062  32.965  1.00 46.74 404 A 1 
ATOM 3133 O O     . TYR A 1 404 ? -51.888 -1.112  33.610  1.00 44.79 404 A 1 
ATOM 3134 C CB    . TYR A 1 404 ? -52.223 -1.073  30.678  1.00 48.41 404 A 1 
ATOM 3135 C CG    . TYR A 1 404 ? -52.362 -0.691  29.215  1.00 47.39 404 A 1 
ATOM 3136 C CD1   . TYR A 1 404 ? -53.389 0.192   28.811  1.00 47.62 404 A 1 
ATOM 3137 C CD2   . TYR A 1 404 ? -51.447 -1.180  28.279  1.00 46.54 404 A 1 
ATOM 3138 C CE1   . TYR A 1 404 ? -53.495 0.579   27.460  1.00 41.62 404 A 1 
ATOM 3139 C CE2   . TYR A 1 404 ? -51.537 -0.779  26.926  1.00 41.19 404 A 1 
ATOM 3140 C CZ    . TYR A 1 404 ? -52.561 0.100   26.520  1.00 43.33 404 A 1 
ATOM 3141 O OH    . TYR A 1 404 ? -52.637 0.497   25.209  1.00 41.54 404 A 1 
ATOM 3142 N N     . SER A 1 405 ? -51.942 1.130   33.535  1.00 45.99 405 A 1 
ATOM 3143 C CA    . SER A 1 405 ? -52.463 1.338   34.878  1.00 48.39 405 A 1 
ATOM 3144 C C     . SER A 1 405 ? -53.800 0.616   34.972  1.00 47.37 405 A 1 
ATOM 3145 O O     . SER A 1 405 ? -54.745 0.969   34.263  1.00 44.84 405 A 1 
ATOM 3146 C CB    . SER A 1 405 ? -52.635 2.833   35.153  1.00 43.64 405 A 1 
ATOM 3147 O OG    . SER A 1 405 ? -53.431 3.448   34.161  1.00 40.50 405 A 1 
ATOM 3148 N N     . THR A 1 406 ? -53.864 -0.392  35.823  1.00 45.80 406 A 1 
ATOM 3149 C CA    . THR A 1 406 ? -55.126 -1.017  36.206  1.00 49.60 406 A 1 
ATOM 3150 C C     . THR A 1 406 ? -56.008 0.075   36.797  1.00 47.16 406 A 1 
ATOM 3151 O O     . THR A 1 406 ? -55.790 0.493   37.937  1.00 45.06 406 A 1 
ATOM 3152 C CB    . THR A 1 406 ? -54.911 -2.127  37.232  1.00 45.36 406 A 1 
ATOM 3153 O OG1   . THR A 1 406 ? -53.996 -1.715  38.231  1.00 40.62 406 A 1 
ATOM 3154 C CG2   . THR A 1 406 ? -54.330 -3.386  36.587  1.00 41.59 406 A 1 
ATOM 3155 N N     . VAL A 1 407 ? -56.934 0.598   36.016  1.00 46.63 407 A 1 
ATOM 3156 C CA    . VAL A 1 407 ? -57.934 1.555   36.489  1.00 49.83 407 A 1 
ATOM 3157 C C     . VAL A 1 407 ? -58.690 0.822   37.597  1.00 45.95 407 A 1 
ATOM 3158 O O     . VAL A 1 407 ? -59.251 -0.247  37.312  1.00 44.65 407 A 1 
ATOM 3159 C CB    . VAL A 1 407 ? -58.886 2.003   35.373  1.00 47.48 407 A 1 
ATOM 3160 C CG1   . VAL A 1 407 ? -59.791 3.128   35.867  1.00 43.33 407 A 1 
ATOM 3161 C CG2   . VAL A 1 407 ? -58.118 2.524   34.148  1.00 46.40 407 A 1 
ATOM 3162 N N     . PRO A 1 408 ? -58.645 1.288   38.852  1.00 42.99 408 A 1 
ATOM 3163 C CA    . PRO A 1 408 ? -59.385 0.618   39.908  1.00 45.86 408 A 1 
ATOM 3164 C C     . PRO A 1 408 ? -60.869 0.728   39.548  1.00 44.88 408 A 1 
ATOM 3165 O O     . PRO A 1 408 ? -61.405 1.835   39.442  1.00 43.95 408 A 1 
ATOM 3166 C CB    . PRO A 1 408 ? -58.998 1.337   41.201  1.00 42.82 408 A 1 
ATOM 3167 C CG    . PRO A 1 408 ? -58.608 2.731   40.731  1.00 41.49 408 A 1 
ATOM 3168 C CD    . PRO A 1 408 ? -58.021 2.492   39.341  1.00 45.95 408 A 1 
ATOM 3169 N N     . TRP A 1 409 ? -61.511 -0.413  39.349  1.00 46.98 409 A 1 
ATOM 3170 C CA    . TRP A 1 409 ? -62.968 -0.504  39.301  1.00 47.40 409 A 1 
ATOM 3171 C C     . TRP A 1 409 ? -63.489 -0.144  40.698  1.00 45.27 409 A 1 
ATOM 3172 O O     . TRP A 1 409 ? -63.484 -0.984  41.601  1.00 42.56 409 A 1 
ATOM 3173 C CB    . TRP A 1 409 ? -63.418 -1.900  38.856  1.00 42.85 409 A 1 
ATOM 3174 C CG    . TRP A 1 409 ? -63.238 -2.200  37.401  1.00 39.24 409 A 1 
ATOM 3175 C CD1   . TRP A 1 409 ? -62.078 -2.394  36.765  1.00 33.43 409 A 1 
ATOM 3176 C CD2   . TRP A 1 409 ? -64.291 -2.355  36.392  1.00 35.16 409 A 1 
ATOM 3177 N NE1   . TRP A 1 409 ? -62.298 -2.657  35.419  1.00 30.79 409 A 1 
ATOM 3178 C CE2   . TRP A 1 409 ? -63.635 -2.653  35.155  1.00 36.02 409 A 1 
ATOM 3179 C CE3   . TRP A 1 409 ? -65.681 -2.283  36.406  1.00 38.66 409 A 1 
ATOM 3180 C CZ2   . TRP A 1 409 ? -64.377 -2.854  33.974  1.00 38.08 409 A 1 
ATOM 3181 C CZ3   . TRP A 1 409 ? -66.428 -2.492  35.233  1.00 35.35 409 A 1 
ATOM 3182 C CH2   . TRP A 1 409 ? -65.786 -2.773  34.026  1.00 34.62 409 A 1 
ATOM 3183 N N     . PHE A 1 410 ? -63.843 1.121   40.884  1.00 49.42 410 A 1 
ATOM 3184 C CA    . PHE A 1 410 ? -64.711 1.580   41.963  1.00 49.00 410 A 1 
ATOM 3185 C C     . PHE A 1 410 ? -66.181 1.329   41.589  1.00 44.51 410 A 1 
ATOM 3186 O O     . PHE A 1 410 ? -66.517 1.485   40.400  1.00 39.85 410 A 1 
ATOM 3187 C CB    . PHE A 1 410 ? -64.465 3.057   42.283  1.00 45.04 410 A 1 
ATOM 3188 C CG    . PHE A 1 410 ? -63.341 3.288   43.273  1.00 43.40 410 A 1 
ATOM 3189 C CD1   . PHE A 1 410 ? -63.558 3.075   44.646  1.00 39.08 410 A 1 
ATOM 3190 C CD2   . PHE A 1 410 ? -62.072 3.705   42.833  1.00 37.90 410 A 1 
ATOM 3191 C CE1   . PHE A 1 410 ? -62.522 3.284   45.568  1.00 36.05 410 A 1 
ATOM 3192 C CE2   . PHE A 1 410 ? -61.035 3.913   43.757  1.00 40.81 410 A 1 
ATOM 3193 C CZ    . PHE A 1 410 ? -61.261 3.707   45.122  1.00 42.01 410 A 1 
ATOM 3194 O OXT   . PHE A 1 410 ? -66.909 1.012   42.564  1.00 44.91 410 A 1 
ATOM 3195 N N     . ASP B 2 1   ? -8.688  17.576  -7.564  1.00 43.84 1   B 1 
ATOM 3196 C CA    . ASP B 2 1   ? -8.537  16.712  -6.380  1.00 49.71 1   B 1 
ATOM 3197 C C     . ASP B 2 1   ? -8.183  17.536  -5.150  1.00 52.12 1   B 1 
ATOM 3198 O O     . ASP B 2 1   ? -7.271  18.362  -5.213  1.00 49.17 1   B 1 
ATOM 3199 C CB    . ASP B 2 1   ? -7.480  15.630  -6.603  1.00 46.15 1   B 1 
ATOM 3200 C CG    . ASP B 2 1   ? -8.127  14.350  -7.131  1.00 40.95 1   B 1 
ATOM 3201 O OD1   . ASP B 2 1   ? -9.286  14.115  -6.734  1.00 37.78 1   B 1 
ATOM 3202 O OD2   . ASP B 2 1   ? -7.452  13.621  -7.874  1.00 37.99 1   B 1 
ATOM 3203 N N     . SER B 2 2   ? -8.858  17.284  -4.044  1.00 56.91 2   B 1 
ATOM 3204 C CA    . SER B 2 2   ? -8.507  17.940  -2.782  1.00 58.44 2   B 1 
ATOM 3205 C C     . SER B 2 2   ? -7.082  17.555  -2.372  1.00 60.58 2   B 1 
ATOM 3206 O O     . SER B 2 2   ? -6.711  16.388  -2.527  1.00 55.91 2   B 1 
ATOM 3207 C CB    . SER B 2 2   ? -9.514  17.544  -1.694  1.00 52.16 2   B 1 
ATOM 3208 O OG    . SER B 2 2   ? -9.117  18.001  -0.426  1.00 44.14 2   B 1 
ATOM 3209 N N     . PRO B 2 3   ? -6.299  18.479  -1.778  1.00 55.38 3   B 1 
ATOM 3210 C CA    . PRO B 2 3   ? -4.952  18.165  -1.306  1.00 54.75 3   B 1 
ATOM 3211 C C     . PRO B 2 3   ? -4.911  16.983  -0.323  1.00 56.66 3   B 1 
ATOM 3212 O O     . PRO B 2 3   ? -3.893  16.292  -0.219  1.00 55.41 3   B 1 
ATOM 3213 C CB    . PRO B 2 3   ? -4.437  19.475  -0.680  1.00 50.23 3   B 1 
ATOM 3214 C CG    . PRO B 2 3   ? -5.711  20.258  -0.342  1.00 49.16 3   B 1 
ATOM 3215 C CD    . PRO B 2 3   ? -6.666  19.837  -1.448  1.00 50.92 3   B 1 
ATOM 3216 N N     . ALA B 2 4   ? -6.029  16.684  0.359   1.00 54.85 4   B 1 
ATOM 3217 C CA    . ALA B 2 4   ? -6.177  15.489  1.191   1.00 52.58 4   B 1 
ATOM 3218 C C     . ALA B 2 4   ? -6.170  14.183  0.368   1.00 54.04 4   B 1 
ATOM 3219 O O     . ALA B 2 4   ? -5.527  13.212  0.776   1.00 51.26 4   B 1 
ATOM 3220 C CB    . ALA B 2 4   ? -7.458  15.638  2.021   1.00 47.75 4   B 1 
ATOM 3221 N N     . LYS B 2 5   ? -6.860  14.141  -0.789  1.00 60.25 5   B 1 
ATOM 3222 C CA    . LYS B 2 5   ? -6.819  12.987  -1.710  1.00 60.00 5   B 1 
ATOM 3223 C C     . LYS B 2 5   ? -5.393  12.772  -2.252  1.00 63.98 5   B 1 
ATOM 3224 O O     . LYS B 2 5   ? -4.949  11.634  -2.359  1.00 58.47 5   B 1 
ATOM 3225 C CB    . LYS B 2 5   ? -7.809  13.154  -2.883  1.00 51.43 5   B 1 
ATOM 3226 C CG    . LYS B 2 5   ? -9.309  13.017  -2.564  1.00 43.76 5   B 1 
ATOM 3227 C CD    . LYS B 2 5   ? -10.112 13.125  -3.881  1.00 39.62 5   B 1 
ATOM 3228 C CE    . LYS B 2 5   ? -11.646 13.080  -3.769  1.00 33.14 5   B 1 
ATOM 3229 N NZ    . LYS B 2 5   ? -12.307 13.334  -5.083  1.00 29.07 5   B 1 
ATOM 3230 N N     . GLU B 2 6   ? -4.669  13.845  -2.521  1.00 65.52 6   B 1 
ATOM 3231 C CA    . GLU B 2 6   ? -3.273  13.790  -2.943  1.00 66.49 6   B 1 
ATOM 3232 C C     . GLU B 2 6   ? -2.370  13.118  -1.898  1.00 70.37 6   B 1 
ATOM 3233 O O     . GLU B 2 6   ? -1.579  12.229  -2.205  1.00 65.60 6   B 1 
ATOM 3234 C CB    . GLU B 2 6   ? -2.772  15.217  -3.196  1.00 58.72 6   B 1 
ATOM 3235 C CG    . GLU B 2 6   ? -1.671  15.282  -4.265  1.00 49.29 6   B 1 
ATOM 3236 C CD    . GLU B 2 6   ? -2.245  15.374  -5.691  1.00 44.13 6   B 1 
ATOM 3237 O OE1   . GLU B 2 6   ? -1.625  14.780  -6.597  1.00 40.26 6   B 1 
ATOM 3238 O OE2   . GLU B 2 6   ? -3.292  15.993  -5.878  1.00 40.90 6   B 1 
ATOM 3239 N N     . GLN B 2 7   ? -2.528  13.460  -0.612  1.00 65.41 7   B 1 
ATOM 3240 C CA    . GLN B 2 7   ? -1.788  12.831  0.485   1.00 68.02 7   B 1 
ATOM 3241 C C     . GLN B 2 7   ? -2.123  11.340  0.662   1.00 73.41 7   B 1 
ATOM 3242 O O     . GLN B 2 7   ? -1.338  10.592  1.259   1.00 68.77 7   B 1 
ATOM 3243 C CB    . GLN B 2 7   ? -2.049  13.568  1.800   1.00 62.16 7   B 1 
ATOM 3244 C CG    . GLN B 2 7   ? -1.356  14.936  1.846   1.00 55.40 7   B 1 
ATOM 3245 C CD    . GLN B 2 7   ? -1.520  15.622  3.204   1.00 46.72 7   B 1 
ATOM 3246 O OE1   . GLN B 2 7   ? -1.987  15.053  4.183   1.00 45.50 7   B 1 
ATOM 3247 N NE2   . GLN B 2 7   ? -1.097  16.862  3.319   1.00 40.83 7   B 1 
ATOM 3248 N N     . ASP B 2 8   ? -3.256  10.861  0.136   1.00 74.53 8   B 1 
ATOM 3249 C CA    . ASP B 2 8   ? -3.603  9.443   0.150   1.00 74.71 8   B 1 
ATOM 3250 C C     . ASP B 2 8   ? -2.797  8.595   -0.844  1.00 78.13 8   B 1 
ATOM 3251 O O     . ASP B 2 8   ? -2.759  7.367   -0.693  1.00 74.09 8   B 1 
ATOM 3252 C CB    . ASP B 2 8   ? -5.112  9.261   -0.062  1.00 68.75 8   B 1 
ATOM 3253 C CG    . ASP B 2 8   ? -5.936  9.332   1.224   1.00 61.04 8   B 1 
ATOM 3254 O OD1   . ASP B 2 8   ? -5.350  9.298   2.336   1.00 54.98 8   B 1 
ATOM 3255 O OD2   . ASP B 2 8   ? -7.169  9.179   1.115   1.00 53.68 8   B 1 
ATOM 3256 N N     . ARG B 2 9   ? -2.104  9.228   -1.815  1.00 85.68 9   B 1 
ATOM 3257 C CA    . ARG B 2 9   ? -1.186  8.569   -2.756  1.00 86.40 9   B 1 
ATOM 3258 C C     . ARG B 2 9   ? 0.107   8.101   -2.079  1.00 88.35 9   B 1 
ATOM 3259 O O     . ARG B 2 9   ? 0.743   7.157   -2.553  1.00 85.00 9   B 1 
ATOM 3260 C CB    . ARG B 2 9   ? -0.847  9.514   -3.919  1.00 82.63 9   B 1 
ATOM 3261 C CG    . ARG B 2 9   ? -2.091  9.979   -4.698  1.00 72.84 9   B 1 
ATOM 3262 C CD    . ARG B 2 9   ? -1.694  10.879  -5.866  1.00 69.47 9   B 1 
ATOM 3263 N NE    . ARG B 2 9   ? -2.872  11.366  -6.614  1.00 62.74 9   B 1 
ATOM 3264 C CZ    . ARG B 2 9   ? -2.872  12.261  -7.577  1.00 56.66 9   B 1 
ATOM 3265 N NH1   . ARG B 2 9   ? -1.770  12.760  -8.064  1.00 54.30 9   B 1 
ATOM 3266 N NH2   . ARG B 2 9   ? -3.986  12.708  -8.062  1.00 50.02 9   B 1 
ATOM 3267 N N     . PHE B 2 10  ? 0.473   8.745   -0.967  1.00 90.33 10  B 1 
ATOM 3268 C CA    . PHE B 2 10  ? 1.714   8.511   -0.251  1.00 91.06 10  B 1 
ATOM 3269 C C     . PHE B 2 10  ? 1.490   7.945   1.156   1.00 91.99 10  B 1 
ATOM 3270 O O     . PHE B 2 10  ? 0.374   7.912   1.694   1.00 90.13 10  B 1 
ATOM 3271 C CB    . PHE B 2 10  ? 2.517   9.817   -0.227  1.00 89.49 10  B 1 
ATOM 3272 C CG    . PHE B 2 10  ? 2.763   10.410  -1.598  1.00 89.48 10  B 1 
ATOM 3273 C CD1   . PHE B 2 10  ? 3.531   9.727   -2.550  1.00 82.61 10  B 1 
ATOM 3274 C CD2   . PHE B 2 10  ? 2.193   11.648  -1.943  1.00 81.38 10  B 1 
ATOM 3275 C CE1   . PHE B 2 10  ? 3.726   10.250  -3.837  1.00 78.51 10  B 1 
ATOM 3276 C CE2   . PHE B 2 10  ? 2.381   12.183  -3.224  1.00 79.30 10  B 1 
ATOM 3277 C CZ    . PHE B 2 10  ? 3.144   11.482  -4.180  1.00 79.18 10  B 1 
ATOM 3278 N N     . LEU B 2 11  ? 2.566   7.483   1.800   1.00 92.21 11  B 1 
ATOM 3279 C CA    . LEU B 2 11  ? 2.535   7.115   3.210   1.00 92.36 11  B 1 
ATOM 3280 C C     . LEU B 2 11  ? 2.297   8.358   4.094   1.00 92.07 11  B 1 
ATOM 3281 O O     . LEU B 2 11  ? 2.704   9.451   3.729   1.00 89.75 11  B 1 
ATOM 3282 C CB    . LEU B 2 11  ? 3.836   6.408   3.597   1.00 92.07 11  B 1 
ATOM 3283 C CG    . LEU B 2 11  ? 4.035   5.040   2.915   1.00 91.24 11  B 1 
ATOM 3284 C CD1   . LEU B 2 11  ? 5.408   4.499   3.278   1.00 87.43 11  B 1 
ATOM 3285 C CD2   . LEU B 2 11  ? 2.978   4.027   3.358   1.00 87.08 11  B 1 
ATOM 3286 N N     . PRO B 2 12  ? 1.658   8.212   5.286   1.00 91.23 12  B 1 
ATOM 3287 C CA    . PRO B 2 12  ? 1.396   9.365   6.142   1.00 90.66 12  B 1 
ATOM 3288 C C     . PRO B 2 12  ? 2.683   10.056  6.603   1.00 91.60 12  B 1 
ATOM 3289 O O     . PRO B 2 12  ? 3.545   9.423   7.226   1.00 90.67 12  B 1 
ATOM 3290 C CB    . PRO B 2 12  ? 0.577   8.828   7.322   1.00 88.87 12  B 1 
ATOM 3291 C CG    . PRO B 2 12  ? -0.037  7.537   6.781   1.00 86.25 12  B 1 
ATOM 3292 C CD    . PRO B 2 12  ? 1.025   7.022   5.817   1.00 88.70 12  B 1 
ATOM 3293 N N     . ILE B 2 13  ? 2.773   11.374  6.425   1.00 89.91 13  B 1 
ATOM 3294 C CA    . ILE B 2 13  ? 3.969   12.169  6.762   1.00 90.65 13  B 1 
ATOM 3295 C C     . ILE B 2 13  ? 4.375   12.050  8.241   1.00 91.49 13  B 1 
ATOM 3296 O O     . ILE B 2 13  ? 5.555   12.131  8.574   1.00 90.62 13  B 1 
ATOM 3297 C CB    . ILE B 2 13  ? 3.734   13.645  6.364   1.00 89.60 13  B 1 
ATOM 3298 C CG1   . ILE B 2 13  ? 5.018   14.497  6.371   1.00 83.91 13  B 1 
ATOM 3299 C CG2   . ILE B 2 13  ? 2.674   14.325  7.256   1.00 82.33 13  B 1 
ATOM 3300 C CD1   . ILE B 2 13  ? 6.059   14.026  5.351   1.00 74.57 13  B 1 
ATOM 3301 N N     . ALA B 2 14  ? 3.406   11.802  9.149   1.00 90.48 14  B 1 
ATOM 3302 C CA    . ALA B 2 14  ? 3.683   11.595  10.570  1.00 89.81 14  B 1 
ATOM 3303 C C     . ALA B 2 14  ? 4.464   10.299  10.834  1.00 91.16 14  B 1 
ATOM 3304 O O     . ALA B 2 14  ? 5.358   10.284  11.687  1.00 90.02 14  B 1 
ATOM 3305 C CB    . ALA B 2 14  ? 2.349   11.607  11.330  1.00 87.58 14  B 1 
ATOM 3306 N N     . ASN B 2 15  ? 4.160   9.207   10.101  1.00 91.61 15  B 1 
ATOM 3307 C CA    . ASN B 2 15  ? 4.884   7.935   10.195  1.00 91.97 15  B 1 
ATOM 3308 C C     . ASN B 2 15  ? 6.287   8.080   9.605   1.00 93.09 15  B 1 
ATOM 3309 O O     . ASN B 2 15  ? 7.255   7.749   10.282  1.00 92.29 15  B 1 
ATOM 3310 C CB    . ASN B 2 15  ? 4.085   6.823   9.498   1.00 91.12 15  B 1 
ATOM 3311 C CG    . ASN B 2 15  ? 2.786   6.506   10.218  1.00 89.23 15  B 1 
ATOM 3312 O OD1   . ASN B 2 15  ? 1.828   7.256   10.204  1.00 78.92 15  B 1 
ATOM 3313 N ND2   . ASN B 2 15  ? 2.723   5.381   10.892  1.00 79.61 15  B 1 
ATOM 3314 N N     . VAL B 2 16  ? 6.405   8.677   8.417   1.00 92.64 16  B 1 
ATOM 3315 C CA    . VAL B 2 16  ? 7.692   8.989   7.782   1.00 93.44 16  B 1 
ATOM 3316 C C     . VAL B 2 16  ? 8.573   9.816   8.721   1.00 94.11 16  B 1 
ATOM 3317 O O     . VAL B 2 16  ? 9.711   9.447   9.015   1.00 93.54 16  B 1 
ATOM 3318 C CB    . VAL B 2 16  ? 7.468   9.726   6.450   1.00 93.36 16  B 1 
ATOM 3319 C CG1   . VAL B 2 16  ? 8.787   10.164  5.791   1.00 91.29 16  B 1 
ATOM 3320 C CG2   . VAL B 2 16  ? 6.703   8.840   5.459   1.00 91.22 16  B 1 
ATOM 3321 N N     . SER B 2 17  ? 8.027   10.887  9.301   1.00 93.47 17  B 1 
ATOM 3322 C CA    . SER B 2 17  ? 8.762   11.751  10.230  1.00 93.19 17  B 1 
ATOM 3323 C C     . SER B 2 17  ? 9.239   11.018  11.494  1.00 93.62 17  B 1 
ATOM 3324 O O     . SER B 2 17  ? 10.291  11.367  12.020  1.00 92.87 17  B 1 
ATOM 3325 C CB    . SER B 2 17  ? 7.903   12.925  10.690  1.00 91.91 17  B 1 
ATOM 3326 O OG    . SER B 2 17  ? 7.522   13.748  9.609   1.00 79.64 17  B 1 
ATOM 3327 N N     . ARG B 2 18  ? 8.445   10.052  12.013  1.00 92.34 18  B 1 
ATOM 3328 C CA    . ARG B 2 18  ? 8.812   9.261   13.193  1.00 92.03 18  B 1 
ATOM 3329 C C     . ARG B 2 18  ? 9.998   8.347   12.894  1.00 93.09 18  B 1 
ATOM 3330 O O     . ARG B 2 18  ? 10.942  8.333   13.671  1.00 91.71 18  B 1 
ATOM 3331 C CB    . ARG B 2 18  ? 7.591   8.472   13.682  1.00 90.96 18  B 1 
ATOM 3332 C CG    . ARG B 2 18  ? 7.843   7.810   15.041  1.00 83.78 18  B 1 
ATOM 3333 C CD    . ARG B 2 18  ? 6.676   6.890   15.459  1.00 81.99 18  B 1 
ATOM 3334 N NE    . ARG B 2 18  ? 5.391   7.611   15.537  1.00 72.89 18  B 1 
ATOM 3335 C CZ    . ARG B 2 18  ? 4.269   7.321   14.885  1.00 67.37 18  B 1 
ATOM 3336 N NH1   . ARG B 2 18  ? 4.180   6.296   14.085  1.00 59.49 18  B 1 
ATOM 3337 N NH2   . ARG B 2 18  ? 3.222   8.065   15.023  1.00 59.48 18  B 1 
ATOM 3338 N N     . ILE B 2 19  ? 9.965   7.631   11.767  1.00 94.02 19  B 1 
ATOM 3339 C CA    . ILE B 2 19  ? 11.037  6.714   11.360  1.00 94.32 19  B 1 
ATOM 3340 C C     . ILE B 2 19  ? 12.318  7.501   11.063  1.00 95.06 19  B 1 
ATOM 3341 O O     . ILE B 2 19  ? 13.359  7.180   11.621  1.00 93.91 19  B 1 
ATOM 3342 C CB    . ILE B 2 19  ? 10.594  5.830   10.178  1.00 93.96 19  B 1 
ATOM 3343 C CG1   . ILE B 2 19  ? 9.358   4.971   10.546  1.00 91.98 19  B 1 
ATOM 3344 C CG2   . ILE B 2 19  ? 11.754  4.908   9.761   1.00 91.83 19  B 1 
ATOM 3345 C CD1   . ILE B 2 19  ? 8.605   4.450   9.326   1.00 84.92 19  B 1 
ATOM 3346 N N     . MET B 2 20  ? 12.242  8.603   10.312  1.00 95.19 20  B 1 
ATOM 3347 C CA    . MET B 2 20  ? 13.395  9.478   10.071  1.00 95.59 20  B 1 
ATOM 3348 C C     . MET B 2 20  ? 14.061  9.954   11.366  1.00 95.63 20  B 1 
ATOM 3349 O O     . MET B 2 20  ? 15.272  9.942   11.463  1.00 94.04 20  B 1 
ATOM 3350 C CB    . MET B 2 20  ? 12.993  10.718  9.259   1.00 95.29 20  B 1 
ATOM 3351 C CG    . MET B 2 20  ? 12.639  10.426  7.807   1.00 93.22 20  B 1 
ATOM 3352 S SD    . MET B 2 20  ? 12.185  11.923  6.879   1.00 91.45 20  B 1 
ATOM 3353 C CE    . MET B 2 20  ? 13.827  12.582  6.512   1.00 82.05 20  B 1 
ATOM 3354 N N     . LYS B 2 21  ? 13.272  10.349  12.388  1.00 94.65 21  B 1 
ATOM 3355 C CA    . LYS B 2 21  ? 13.815  10.779  13.681  1.00 94.45 21  B 1 
ATOM 3356 C C     . LYS B 2 21  ? 14.503  9.649   14.441  1.00 94.71 21  B 1 
ATOM 3357 O O     . LYS B 2 21  ? 15.462  9.915   15.139  1.00 93.20 21  B 1 
ATOM 3358 C CB    . LYS B 2 21  ? 12.727  11.385  14.563  1.00 93.21 21  B 1 
ATOM 3359 C CG    . LYS B 2 21  ? 12.373  12.821  14.160  1.00 86.64 21  B 1 
ATOM 3360 C CD    . LYS B 2 21  ? 11.280  13.326  15.095  1.00 77.73 21  B 1 
ATOM 3361 C CE    . LYS B 2 21  ? 10.932  14.778  14.811  1.00 68.82 21  B 1 
ATOM 3362 N NZ    . LYS B 2 21  ? 10.138  15.362  15.918  1.00 59.21 21  B 1 
ATOM 3363 N N     . ARG B 2 22  ? 14.013  8.398   14.316  1.00 94.00 22  B 1 
ATOM 3364 C CA    . ARG B 2 22  ? 14.648  7.224   14.929  1.00 93.46 22  B 1 
ATOM 3365 C C     . ARG B 2 22  ? 15.983  6.872   14.275  1.00 93.93 22  B 1 
ATOM 3366 O O     . ARG B 2 22  ? 16.871  6.407   14.967  1.00 91.39 22  B 1 
ATOM 3367 C CB    . ARG B 2 22  ? 13.711  6.008   14.855  1.00 91.65 22  B 1 
ATOM 3368 C CG    . ARG B 2 22  ? 12.605  6.054   15.911  1.00 82.14 22  B 1 
ATOM 3369 C CD    . ARG B 2 22  ? 11.706  4.832   15.753  1.00 80.45 22  B 1 
ATOM 3370 N NE    . ARG B 2 22  ? 10.805  4.648   16.903  1.00 73.63 22  B 1 
ATOM 3371 C CZ    . ARG B 2 22  ? 9.953   3.651   17.064  1.00 67.65 22  B 1 
ATOM 3372 N NH1   . ARG B 2 22  ? 9.779   2.750   16.132  1.00 62.86 22  B 1 
ATOM 3373 N NH2   . ARG B 2 22  ? 9.274   3.535   18.167  1.00 59.18 22  B 1 
ATOM 3374 N N     . SER B 2 23  ? 16.121  7.113   12.974  1.00 94.08 23  B 1 
ATOM 3375 C CA    . SER B 2 23  ? 17.342  6.825   12.214  1.00 93.18 23  B 1 
ATOM 3376 C C     . SER B 2 23  ? 18.420  7.914   12.320  1.00 93.50 23  B 1 
ATOM 3377 O O     . SER B 2 23  ? 19.476  7.781   11.711  1.00 90.47 23  B 1 
ATOM 3378 C CB    . SER B 2 23  ? 16.990  6.585   10.746  1.00 91.29 23  B 1 
ATOM 3379 O OG    . SER B 2 23  ? 15.986  5.603   10.631  1.00 81.96 23  B 1 
ATOM 3380 N N     . LEU B 2 24  ? 18.148  9.011   13.029  1.00 94.42 24  B 1 
ATOM 3381 C CA    . LEU B 2 24  ? 19.051  10.163  13.129  1.00 94.68 24  B 1 
ATOM 3382 C C     . LEU B 2 24  ? 19.415  10.479  14.585  1.00 95.15 24  B 1 
ATOM 3383 O O     . LEU B 2 24  ? 18.613  10.221  15.482  1.00 92.34 24  B 1 
ATOM 3384 C CB    . LEU B 2 24  ? 18.406  11.390  12.457  1.00 92.77 24  B 1 
ATOM 3385 C CG    . LEU B 2 24  ? 18.152  11.270  10.946  1.00 91.01 24  B 1 
ATOM 3386 C CD1   . LEU B 2 24  ? 17.581  12.587  10.420  1.00 82.75 24  B 1 
ATOM 3387 C CD2   . LEU B 2 24  ? 19.398  10.964  10.147  1.00 82.49 24  B 1 
ATOM 3388 N N     . PRO B 2 25  ? 20.593  11.122  14.826  1.00 94.07 25  B 1 
ATOM 3389 C CA    . PRO B 2 25  ? 20.960  11.631  16.143  1.00 93.76 25  B 1 
ATOM 3390 C C     . PRO B 2 25  ? 19.907  12.588  16.712  1.00 93.80 25  B 1 
ATOM 3391 O O     . PRO B 2 25  ? 19.297  13.372  15.978  1.00 91.83 25  B 1 
ATOM 3392 C CB    . PRO B 2 25  ? 22.307  12.336  15.950  1.00 92.23 25  B 1 
ATOM 3393 C CG    . PRO B 2 25  ? 22.891  11.670  14.716  1.00 89.45 25  B 1 
ATOM 3394 C CD    . PRO B 2 25  ? 21.661  11.357  13.874  1.00 92.72 25  B 1 
ATOM 3395 N N     . ALA B 2 26  ? 19.728  12.597  18.041  1.00 93.23 26  B 1 
ATOM 3396 C CA    . ALA B 2 26  ? 18.703  13.404  18.708  1.00 92.41 26  B 1 
ATOM 3397 C C     . ALA B 2 26  ? 18.825  14.923  18.447  1.00 92.30 26  B 1 
ATOM 3398 O O     . ALA B 2 26  ? 17.820  15.646  18.432  1.00 88.06 26  B 1 
ATOM 3399 C CB    . ALA B 2 26  ? 18.773  13.108  20.213  1.00 90.07 26  B 1 
ATOM 3400 N N     . ASN B 2 27  ? 20.037  15.417  18.188  1.00 92.06 27  B 1 
ATOM 3401 C CA    . ASN B 2 27  ? 20.310  16.822  17.887  1.00 91.10 27  B 1 
ATOM 3402 C C     . ASN B 2 27  ? 20.045  17.215  16.418  1.00 91.43 27  B 1 
ATOM 3403 O O     . ASN B 2 27  ? 20.096  18.404  16.082  1.00 87.48 27  B 1 
ATOM 3404 C CB    . ASN B 2 27  ? 21.753  17.146  18.320  1.00 88.36 27  B 1 
ATOM 3405 C CG    . ASN B 2 27  ? 22.812  16.437  17.483  1.00 81.30 27  B 1 
ATOM 3406 O OD1   . ASN B 2 27  ? 22.547  15.546  16.712  1.00 66.88 27  B 1 
ATOM 3407 N ND2   . ASN B 2 27  ? 24.062  16.838  17.602  1.00 73.12 27  B 1 
ATOM 3408 N N     . ALA B 2 28  ? 19.785  16.235  15.536  1.00 91.97 28  B 1 
ATOM 3409 C CA    . ALA B 2 28  ? 19.538  16.496  14.128  1.00 91.79 28  B 1 
ATOM 3410 C C     . ALA B 2 28  ? 18.142  17.101  13.907  1.00 92.23 28  B 1 
ATOM 3411 O O     . ALA B 2 28  ? 17.136  16.684  14.474  1.00 89.92 28  B 1 
ATOM 3412 C CB    . ALA B 2 28  ? 19.744  15.219  13.315  1.00 89.95 28  B 1 
ATOM 3413 N N     . LYS B 2 29  ? 18.069  18.092  12.998  1.00 92.99 29  B 1 
ATOM 3414 C CA    . LYS B 2 29  ? 16.814  18.694  12.561  1.00 92.74 29  B 1 
ATOM 3415 C C     . LYS B 2 29  ? 16.482  18.224  11.155  1.00 93.24 29  B 1 
ATOM 3416 O O     . LYS B 2 29  ? 17.368  17.975  10.348  1.00 91.15 29  B 1 
ATOM 3417 C CB    . LYS B 2 29  ? 16.887  20.219  12.679  1.00 90.91 29  B 1 
ATOM 3418 C CG    . LYS B 2 29  ? 17.042  20.692  14.144  1.00 83.99 29  B 1 
ATOM 3419 C CD    . LYS B 2 29  ? 17.054  22.215  14.261  1.00 78.41 29  B 1 
ATOM 3420 C CE    . LYS B 2 29  ? 17.232  22.613  15.729  1.00 70.10 29  B 1 
ATOM 3421 N NZ    . LYS B 2 29  ? 17.248  24.084  15.937  1.00 60.59 29  B 1 
ATOM 3422 N N     . ILE B 2 30  ? 15.191  18.113  10.837  1.00 92.78 30  B 1 
ATOM 3423 C CA    . ILE B 2 30  ? 14.706  17.685  9.522   1.00 92.86 30  B 1 
ATOM 3424 C C     . ILE B 2 30  ? 13.740  18.733  8.993   1.00 93.03 30  B 1 
ATOM 3425 O O     . ILE B 2 30  ? 12.728  19.022  9.638   1.00 91.49 30  B 1 
ATOM 3426 C CB    . ILE B 2 30  ? 14.056  16.284  9.568   1.00 92.21 30  B 1 
ATOM 3427 C CG1   . ILE B 2 30  ? 14.915  15.238  10.313  1.00 88.88 30  B 1 
ATOM 3428 C CG2   . ILE B 2 30  ? 13.785  15.819  8.134   1.00 88.86 30  B 1 
ATOM 3429 C CD1   . ILE B 2 30  ? 14.175  13.908  10.574  1.00 84.58 30  B 1 
ATOM 3430 N N     . SER B 2 31  ? 14.025  19.300  7.811   1.00 93.76 31  B 1 
ATOM 3431 C CA    . SER B 2 31  ? 13.139  20.254  7.162   1.00 93.55 31  B 1 
ATOM 3432 C C     . SER B 2 31  ? 11.821  19.600  6.740   1.00 93.45 31  B 1 
ATOM 3433 O O     . SER B 2 31  ? 11.728  18.381  6.582   1.00 92.54 31  B 1 
ATOM 3434 C CB    . SER B 2 31  ? 13.824  20.933  5.972   1.00 92.19 31  B 1 
ATOM 3435 O OG    . SER B 2 31  ? 13.829  20.094  4.841   1.00 82.68 31  B 1 
ATOM 3436 N N     . LYS B 2 32  ? 10.754  20.411  6.569   1.00 91.83 32  B 1 
ATOM 3437 C CA    . LYS B 2 32  ? 9.466   19.906  6.097   1.00 91.35 32  B 1 
ATOM 3438 C C     . LYS B 2 32  ? 9.590   19.310  4.693   1.00 91.56 32  B 1 
ATOM 3439 O O     . LYS B 2 32  ? 9.126   18.200  4.468   1.00 90.45 32  B 1 
ATOM 3440 C CB    . LYS B 2 32  ? 8.416   21.027  6.165   1.00 89.87 32  B 1 
ATOM 3441 C CG    . LYS B 2 32  ? 7.028   20.496  5.785   1.00 82.42 32  B 1 
ATOM 3442 C CD    . LYS B 2 32  ? 5.943   21.581  5.864   1.00 75.47 32  B 1 
ATOM 3443 C CE    . LYS B 2 32  ? 4.626   20.960  5.396   1.00 63.46 32  B 1 
ATOM 3444 N NZ    . LYS B 2 32  ? 3.512   21.949  5.283   1.00 55.03 32  B 1 
ATOM 3445 N N     . GLU B 2 33  ? 10.290  19.992  3.796   1.00 92.75 33  B 1 
ATOM 3446 C CA    . GLU B 2 33  ? 10.535  19.541  2.427   1.00 92.21 33  B 1 
ATOM 3447 C C     . GLU B 2 33  ? 11.299  18.218  2.373   1.00 92.68 33  B 1 
ATOM 3448 O O     . GLU B 2 33  ? 10.946  17.344  1.595   1.00 91.27 33  B 1 
ATOM 3449 C CB    . GLU B 2 33  ? 11.335  20.604  1.690   1.00 90.97 33  B 1 
ATOM 3450 C CG    . GLU B 2 33  ? 10.546  21.893  1.483   1.00 80.87 33  B 1 
ATOM 3451 C CD    . GLU B 2 33  ? 11.429  23.056  1.042   1.00 73.40 33  B 1 
ATOM 3452 O OE1   . GLU B 2 33  ? 10.865  24.158  0.938   1.00 65.80 33  B 1 
ATOM 3453 O OE2   . GLU B 2 33  ? 12.653  22.848  0.932   1.00 65.32 33  B 1 
ATOM 3454 N N     . ALA B 2 34  ? 12.293  18.006  3.242   1.00 93.91 34  B 1 
ATOM 3455 C CA    . ALA B 2 34  ? 13.012  16.741  3.309   1.00 93.98 34  B 1 
ATOM 3456 C C     . ALA B 2 34  ? 12.091  15.570  3.691   1.00 94.06 34  B 1 
ATOM 3457 O O     . ALA B 2 34  ? 12.212  14.491  3.124   1.00 93.04 34  B 1 
ATOM 3458 C CB    . ALA B 2 34  ? 14.181  16.868  4.290   1.00 93.49 34  B 1 
ATOM 3459 N N     . LYS B 2 35  ? 11.130  15.790  4.622   1.00 94.15 35  B 1 
ATOM 3460 C CA    . LYS B 2 35  ? 10.133  14.767  4.979   1.00 94.03 35  B 1 
ATOM 3461 C C     . LYS B 2 35  ? 9.203   14.452  3.815   1.00 94.18 35  B 1 
ATOM 3462 O O     . LYS B 2 35  ? 8.888   13.287  3.594   1.00 93.02 35  B 1 
ATOM 3463 C CB    . LYS B 2 35  ? 9.307   15.219  6.181   1.00 93.31 35  B 1 
ATOM 3464 C CG    . LYS B 2 35  ? 10.134  15.345  7.461   1.00 90.75 35  B 1 
ATOM 3465 C CD    . LYS B 2 35  ? 9.319   16.051  8.538   1.00 88.67 35  B 1 
ATOM 3466 C CE    . LYS B 2 35  ? 10.189  16.303  9.770   1.00 83.63 35  B 1 
ATOM 3467 N NZ    . LYS B 2 35  ? 9.522   17.205  10.725  1.00 76.98 35  B 1 
ATOM 3468 N N     . GLU B 2 36  ? 8.765   15.455  3.072   1.00 92.50 36  B 1 
ATOM 3469 C CA    . GLU B 2 36  ? 7.901   15.303  1.901   1.00 92.13 36  B 1 
ATOM 3470 C C     . GLU B 2 36  ? 8.635   14.609  0.741   1.00 92.45 36  B 1 
ATOM 3471 O O     . GLU B 2 36  ? 8.066   13.742  0.090   1.00 91.43 36  B 1 
ATOM 3472 C CB    . GLU B 2 36  ? 7.380   16.686  1.477   1.00 91.34 36  B 1 
ATOM 3473 C CG    . GLU B 2 36  ? 6.383   17.263  2.488   1.00 87.91 36  B 1 
ATOM 3474 C CD    . GLU B 2 36  ? 6.051   18.754  2.286   1.00 84.78 36  B 1 
ATOM 3475 O OE1   . GLU B 2 36  ? 5.083   19.236  2.915   1.00 80.95 36  B 1 
ATOM 3476 O OE2   . GLU B 2 36  ? 6.780   19.473  1.574   1.00 79.49 36  B 1 
ATOM 3477 N N     . THR B 2 37  ? 9.917   14.914  0.531   1.00 92.21 37  B 1 
ATOM 3478 C CA    . THR B 2 37  ? 10.749  14.214  -0.458  1.00 92.01 37  B 1 
ATOM 3479 C C     . THR B 2 37  ? 10.939  12.739  -0.085  1.00 92.57 37  B 1 
ATOM 3480 O O     . THR B 2 37  ? 10.724  11.868  -0.918  1.00 91.66 37  B 1 
ATOM 3481 C CB    . THR B 2 37  ? 12.109  14.903  -0.616  1.00 91.34 37  B 1 
ATOM 3482 O OG1   . THR B 2 37  ? 11.949  16.270  -0.923  1.00 84.19 37  B 1 
ATOM 3483 C CG2   . THR B 2 37  ? 12.934  14.306  -1.748  1.00 82.15 37  B 1 
ATOM 3484 N N     . VAL B 2 38  ? 11.263  12.425  1.176   1.00 93.26 38  B 1 
ATOM 3485 C CA    . VAL B 2 38  ? 11.373  11.027  1.623   1.00 93.46 38  B 1 
ATOM 3486 C C     . VAL B 2 38  ? 10.023  10.297  1.527   1.00 93.46 38  B 1 
ATOM 3487 O O     . VAL B 2 38  ? 9.989   9.140   1.136   1.00 92.50 38  B 1 
ATOM 3488 C CB    . VAL B 2 38  ? 11.966  10.933  3.039   1.00 93.41 38  B 1 
ATOM 3489 C CG1   . VAL B 2 38  ? 11.937  9.513   3.614   1.00 91.09 38  B 1 
ATOM 3490 C CG2   . VAL B 2 38  ? 13.435  11.363  3.021   1.00 90.59 38  B 1 
ATOM 3491 N N     . GLN B 2 39  ? 8.906   10.971  1.841   1.00 93.37 39  B 1 
ATOM 3492 C CA    . GLN B 2 39  ? 7.558   10.413  1.706   1.00 93.22 39  B 1 
ATOM 3493 C C     . GLN B 2 39  ? 7.253   9.949   0.277   1.00 93.46 39  B 1 
ATOM 3494 O O     . GLN B 2 39  ? 6.678   8.874   0.091   1.00 92.32 39  B 1 
ATOM 3495 C CB    . GLN B 2 39  ? 6.552   11.485  2.162   1.00 92.20 39  B 1 
ATOM 3496 C CG    . GLN B 2 39  ? 5.094   11.026  2.127   1.00 88.99 39  B 1 
ATOM 3497 C CD    . GLN B 2 39  ? 4.110   12.173  2.387   1.00 88.62 39  B 1 
ATOM 3498 O OE1   . GLN B 2 39  ? 4.379   13.338  2.141   1.00 81.91 39  B 1 
ATOM 3499 N NE2   . GLN B 2 39  ? 2.944   11.892  2.882   1.00 80.40 39  B 1 
ATOM 3500 N N     . GLU B 2 40  ? 7.649   10.733  -0.715  1.00 92.44 40  B 1 
ATOM 3501 C CA    . GLU B 2 40  ? 7.535   10.373  -2.121  1.00 92.15 40  B 1 
ATOM 3502 C C     . GLU B 2 40  ? 8.450   9.198   -2.469  1.00 92.69 40  B 1 
ATOM 3503 O O     . GLU B 2 40  ? 7.965   8.163   -2.928  1.00 91.44 40  B 1 
ATOM 3504 C CB    . GLU B 2 40  ? 7.834   11.615  -2.964  1.00 90.43 40  B 1 
ATOM 3505 C CG    . GLU B 2 40  ? 7.664   11.379  -4.463  1.00 80.51 40  B 1 
ATOM 3506 C CD    . GLU B 2 40  ? 7.857   12.667  -5.280  1.00 75.49 40  B 1 
ATOM 3507 O OE1   . GLU B 2 40  ? 7.474   12.662  -6.470  1.00 70.59 40  B 1 
ATOM 3508 O OE2   . GLU B 2 40  ? 8.343   13.670  -4.725  1.00 69.34 40  B 1 
ATOM 3509 N N     . CYS B 2 41  ? 9.744   9.271   -2.136  1.00 91.87 41  B 1 
ATOM 3510 C CA    . CYS B 2 41  ? 10.726  8.230   -2.411  1.00 91.73 41  B 1 
ATOM 3511 C C     . CYS B 2 41  ? 10.301  6.849   -1.884  1.00 92.32 41  B 1 
ATOM 3512 O O     . CYS B 2 41  ? 10.389  5.861   -2.605  1.00 91.60 41  B 1 
ATOM 3513 C CB    . CYS B 2 41  ? 12.077  8.616   -1.793  1.00 90.89 41  B 1 
ATOM 3514 S SG    . CYS B 2 41  ? 12.771  10.101  -2.573  1.00 86.62 41  B 1 
ATOM 3515 N N     . VAL B 2 42  ? 9.816   6.759   -0.641  1.00 92.84 42  B 1 
ATOM 3516 C CA    . VAL B 2 42  ? 9.407   5.465   -0.065  1.00 92.81 42  B 1 
ATOM 3517 C C     . VAL B 2 42  ? 8.125   4.925   -0.677  1.00 93.07 42  B 1 
ATOM 3518 O O     . VAL B 2 42  ? 7.938   3.718   -0.750  1.00 91.85 42  B 1 
ATOM 3519 C CB    . VAL B 2 42  ? 9.286   5.515   1.472   1.00 91.91 42  B 1 
ATOM 3520 C CG1   . VAL B 2 42  ? 10.635  5.854   2.117   1.00 86.04 42  B 1 
ATOM 3521 C CG2   . VAL B 2 42  ? 8.220   6.485   1.976   1.00 85.30 42  B 1 
ATOM 3522 N N     . SER B 2 43  ? 7.224   5.784   -1.152  1.00 92.57 43  B 1 
ATOM 3523 C CA    . SER B 2 43  ? 6.006   5.356   -1.845  1.00 92.21 43  B 1 
ATOM 3524 C C     . SER B 2 43  ? 6.308   4.837   -3.252  1.00 92.58 43  B 1 
ATOM 3525 O O     . SER B 2 43  ? 5.705   3.864   -3.700  1.00 91.25 43  B 1 
ATOM 3526 C CB    . SER B 2 43  ? 4.996   6.501   -1.883  1.00 90.99 43  B 1 
ATOM 3527 O OG    . SER B 2 43  ? 4.740   6.958   -0.559  1.00 77.53 43  B 1 
ATOM 3528 N N     . GLU B 2 44  ? 7.294   5.428   -3.912  1.00 91.97 44  B 1 
ATOM 3529 C CA    . GLU B 2 44  ? 7.817   4.946   -5.185  1.00 91.82 44  B 1 
ATOM 3530 C C     . GLU B 2 44  ? 8.599   3.640   -5.037  1.00 92.45 44  B 1 
ATOM 3531 O O     . GLU B 2 44  ? 8.407   2.734   -5.842  1.00 91.32 44  B 1 
ATOM 3532 C CB    . GLU B 2 44  ? 8.648   6.048   -5.862  1.00 90.86 44  B 1 
ATOM 3533 C CG    . GLU B 2 44  ? 7.799   7.246   -6.349  1.00 84.83 44  B 1 
ATOM 3534 C CD    . GLU B 2 44  ? 6.653   6.827   -7.289  1.00 84.23 44  B 1 
ATOM 3535 O OE1   . GLU B 2 44  ? 5.603   7.491   -7.335  1.00 79.16 44  B 1 
ATOM 3536 O OE2   . GLU B 2 44  ? 6.751   5.788   -7.967  1.00 79.27 44  B 1 
ATOM 3537 N N     . PHE B 2 45  ? 9.369   3.470   -3.955  1.00 93.18 45  B 1 
ATOM 3538 C CA    . PHE B 2 45  ? 10.025  2.203   -3.629  1.00 93.56 45  B 1 
ATOM 3539 C C     . PHE B 2 45  ? 9.018   1.050   -3.502  1.00 93.73 45  B 1 
ATOM 3540 O O     . PHE B 2 45  ? 9.203   -0.003  -4.122  1.00 93.02 45  B 1 
ATOM 3541 C CB    . PHE B 2 45  ? 10.827  2.368   -2.336  1.00 93.56 45  B 1 
ATOM 3542 C CG    . PHE B 2 45  ? 11.380  1.066   -1.795  1.00 93.46 45  B 1 
ATOM 3543 C CD1   . PHE B 2 45  ? 10.700  0.372   -0.766  1.00 91.98 45  B 1 
ATOM 3544 C CD2   . PHE B 2 45  ? 12.554  0.514   -2.320  1.00 92.18 45  B 1 
ATOM 3545 C CE1   . PHE B 2 45  ? 11.196  -0.839  -0.275  1.00 91.40 45  B 1 
ATOM 3546 C CE2   . PHE B 2 45  ? 13.062  -0.692  -1.824  1.00 91.76 45  B 1 
ATOM 3547 C CZ    . PHE B 2 45  ? 12.385  -1.375  -0.801  1.00 92.00 45  B 1 
ATOM 3548 N N     . ILE B 2 46  ? 7.901   1.246   -2.771  1.00 94.42 46  B 1 
ATOM 3549 C CA    . ILE B 2 46  ? 6.839   0.238   -2.681  1.00 94.43 46  B 1 
ATOM 3550 C C     . ILE B 2 46  ? 6.321   -0.133  -4.072  1.00 94.33 46  B 1 
ATOM 3551 O O     . ILE B 2 46  ? 6.156   -1.314  -4.379  1.00 93.13 46  B 1 
ATOM 3552 C CB    . ILE B 2 46  ? 5.677   0.732   -1.794  1.00 94.31 46  B 1 
ATOM 3553 C CG1   . ILE B 2 46  ? 6.098   0.856   -0.321  1.00 92.93 46  B 1 
ATOM 3554 C CG2   . ILE B 2 46  ? 4.454   -0.210  -1.881  1.00 92.21 46  B 1 
ATOM 3555 C CD1   . ILE B 2 46  ? 5.146   1.700   0.525   1.00 89.26 46  B 1 
ATOM 3556 N N     . SER B 2 47  ? 6.059   0.853   -4.921  1.00 93.61 47  B 1 
ATOM 3557 C CA    . SER B 2 47  ? 5.519   0.624   -6.264  1.00 93.34 47  B 1 
ATOM 3558 C C     . SER B 2 47  ? 6.518   -0.072  -7.187  1.00 93.31 47  B 1 
ATOM 3559 O O     . SER B 2 47  ? 6.120   -0.940  -7.958  1.00 92.13 47  B 1 
ATOM 3560 C CB    . SER B 2 47  ? 5.077   1.955   -6.873  1.00 92.45 47  B 1 
ATOM 3561 O OG    . SER B 2 47  ? 4.067   2.549   -6.088  1.00 81.64 47  B 1 
ATOM 3562 N N     . PHE B 2 48  ? 7.802   0.261   -7.095  1.00 92.75 48  B 1 
ATOM 3563 C CA    . PHE B 2 48  ? 8.871   -0.325  -7.890  1.00 92.63 48  B 1 
ATOM 3564 C C     . PHE B 2 48  ? 9.075   -1.807  -7.564  1.00 92.81 48  B 1 
ATOM 3565 O O     . PHE B 2 48  ? 8.933   -2.662  -8.446  1.00 91.76 48  B 1 
ATOM 3566 C CB    . PHE B 2 48  ? 10.151  0.489   -7.666  1.00 91.94 48  B 1 
ATOM 3567 C CG    . PHE B 2 48  ? 11.332  0.057   -8.514  1.00 91.44 48  B 1 
ATOM 3568 C CD1   . PHE B 2 48  ? 12.574  -0.200  -7.917  1.00 88.70 48  B 1 
ATOM 3569 C CD2   . PHE B 2 48  ? 11.201  -0.054  -9.906  1.00 88.62 48  B 1 
ATOM 3570 C CE1   . PHE B 2 48  ? 13.677  -0.558  -8.704  1.00 87.23 48  B 1 
ATOM 3571 C CE2   . PHE B 2 48  ? 12.298  -0.418  -10.702 1.00 87.35 48  B 1 
ATOM 3572 C CZ    . PHE B 2 48  ? 13.539  -0.665  -10.100 1.00 87.53 48  B 1 
ATOM 3573 N N     . VAL B 2 49  ? 9.278   -2.142  -6.283  1.00 93.88 49  B 1 
ATOM 3574 C CA    . VAL B 2 49  ? 9.472   -3.532  -5.830  1.00 93.79 49  B 1 
ATOM 3575 C C     . VAL B 2 49  ? 8.215   -4.376  -6.062  1.00 93.89 49  B 1 
ATOM 3576 O O     . VAL B 2 49  ? 8.299   -5.510  -6.533  1.00 92.75 49  B 1 
ATOM 3577 C CB    . VAL B 2 49  ? 9.891   -3.559  -4.349  1.00 93.33 49  B 1 
ATOM 3578 C CG1   . VAL B 2 49  ? 10.016  -4.986  -3.808  1.00 90.32 49  B 1 
ATOM 3579 C CG2   . VAL B 2 49  ? 11.252  -2.878  -4.146  1.00 90.00 49  B 1 
ATOM 3580 N N     . THR B 2 50  ? 7.023   -3.834  -5.770  1.00 95.22 50  B 1 
ATOM 3581 C CA    . THR B 2 50  ? 5.765   -4.552  -6.002  1.00 95.06 50  B 1 
ATOM 3582 C C     . THR B 2 50  ? 5.510   -4.795  -7.486  1.00 95.04 50  B 1 
ATOM 3583 O O     . THR B 2 50  ? 4.983   -5.848  -7.839  1.00 93.64 50  B 1 
ATOM 3584 C CB    . THR B 2 50  ? 4.565   -3.808  -5.403  1.00 94.18 50  B 1 
ATOM 3585 O OG1   . THR B 2 50  ? 4.743   -3.564  -4.030  1.00 85.44 50  B 1 
ATOM 3586 C CG2   . THR B 2 50  ? 3.264   -4.608  -5.516  1.00 82.55 50  B 1 
ATOM 3587 N N     . GLY B 2 51  ? 5.858   -3.852  -8.352  1.00 94.03 51  B 1 
ATOM 3588 C CA    . GLY B 2 51  ? 5.747   -4.001  -9.798  1.00 93.75 51  B 1 
ATOM 3589 C C     . GLY B 2 51  ? 6.593   -5.162  -10.316 1.00 94.16 51  B 1 
ATOM 3590 O O     . GLY B 2 51  ? 6.067   -6.021  -11.016 1.00 93.09 51  B 1 
ATOM 3591 N N     . GLU B 2 52  ? 7.845   -5.264  -9.889  1.00 93.55 52  B 1 
ATOM 3592 C CA    . GLU B 2 52  ? 8.721   -6.365  -10.296 1.00 93.32 52  B 1 
ATOM 3593 C C     . GLU B 2 52  ? 8.240   -7.728  -9.758  1.00 93.81 52  B 1 
ATOM 3594 O O     . GLU B 2 52  ? 8.205   -8.716  -10.488 1.00 92.52 52  B 1 
ATOM 3595 C CB    . GLU B 2 52  ? 10.163  -6.057  -9.853  1.00 92.12 52  B 1 
ATOM 3596 C CG    . GLU B 2 52  ? 11.196  -6.976  -10.533 1.00 84.80 52  B 1 
ATOM 3597 C CD    . GLU B 2 52  ? 11.137  -6.901  -12.078 1.00 86.40 52  B 1 
ATOM 3598 O OE1   . GLU B 2 52  ? 11.203  -7.954  -12.747 1.00 80.96 52  B 1 
ATOM 3599 O OE2   . GLU B 2 52  ? 10.968  -5.795  -12.627 1.00 80.55 52  B 1 
ATOM 3600 N N     . ALA B 2 53  ? 7.761   -7.779  -8.503  1.00 94.40 53  B 1 
ATOM 3601 C CA    . ALA B 2 53  ? 7.155   -8.988  -7.949  1.00 94.38 53  B 1 
ATOM 3602 C C     . ALA B 2 53  ? 5.874   -9.391  -8.707  1.00 94.49 53  B 1 
ATOM 3603 O O     . ALA B 2 53  ? 5.626   -10.580 -8.928  1.00 93.23 53  B 1 
ATOM 3604 C CB    . ALA B 2 53  ? 6.867   -8.745  -6.461  1.00 93.99 53  B 1 
ATOM 3605 N N     . SER B 2 54  ? 5.055   -8.427  -9.128  1.00 94.90 54  B 1 
ATOM 3606 C CA    . SER B 2 54  ? 3.872   -8.661  -9.954  1.00 94.70 54  B 1 
ATOM 3607 C C     . SER B 2 54  ? 4.238   -9.235  -11.319 1.00 94.66 54  B 1 
ATOM 3608 O O     . SER B 2 54  ? 3.618   -10.205 -11.763 1.00 93.39 54  B 1 
ATOM 3609 C CB    . SER B 2 54  ? 3.072   -7.368  -10.122 1.00 93.75 54  B 1 
ATOM 3610 O OG    . SER B 2 54  ? 1.858   -7.614  -10.833 1.00 85.13 54  B 1 
ATOM 3611 N N     . ASP B 2 55  ? 5.271   -8.706  -11.952 1.00 93.78 55  B 1 
ATOM 3612 C CA    . ASP B 2 55  ? 5.757   -9.184  -13.246 1.00 93.23 55  B 1 
ATOM 3613 C C     . ASP B 2 55  ? 6.278   -10.630 -13.158 1.00 93.62 55  B 1 
ATOM 3614 O O     . ASP B 2 55  ? 5.981   -11.448 -14.030 1.00 91.94 55  B 1 
ATOM 3615 C CB    . ASP B 2 55  ? 6.849   -8.248  -13.769 1.00 91.75 55  B 1 
ATOM 3616 C CG    . ASP B 2 55  ? 6.318   -6.908  -14.296 1.00 85.87 55  B 1 
ATOM 3617 O OD1   . ASP B 2 55  ? 5.086   -6.758  -14.464 1.00 78.97 55  B 1 
ATOM 3618 O OD2   . ASP B 2 55  ? 7.145   -6.076  -14.705 1.00 79.27 55  B 1 
ATOM 3619 N N     . LYS B 2 56  ? 6.978   -10.986 -12.069 1.00 93.51 56  B 1 
ATOM 3620 C CA    . LYS B 2 56  ? 7.359   -12.377 -11.788 1.00 93.44 56  B 1 
ATOM 3621 C C     . LYS B 2 56  ? 6.128   -13.276 -11.669 1.00 93.74 56  B 1 
ATOM 3622 O O     . LYS B 2 56  ? 6.057   -14.306 -12.327 1.00 92.06 56  B 1 
ATOM 3623 C CB    . LYS B 2 56  ? 8.224   -12.440 -10.525 1.00 92.48 56  B 1 
ATOM 3624 C CG    . LYS B 2 56  ? 8.711   -13.880 -10.255 1.00 88.92 56  B 1 
ATOM 3625 C CD    . LYS B 2 56  ? 9.378   -14.021 -8.895  1.00 83.34 56  B 1 
ATOM 3626 C CE    . LYS B 2 56  ? 9.670   -15.497 -8.642  1.00 78.91 56  B 1 
ATOM 3627 N NZ    . LYS B 2 56  ? 10.046  -15.775 -7.229  1.00 71.44 56  B 1 
ATOM 3628 N N     . CYS B 2 57  ? 5.125   -12.865 -10.884 1.00 93.54 57  B 1 
ATOM 3629 C CA    . CYS B 2 57  ? 3.881   -13.629 -10.741 1.00 93.22 57  B 1 
ATOM 3630 C C     . CYS B 2 57  ? 3.181   -13.857 -12.088 1.00 93.43 57  B 1 
ATOM 3631 O O     . CYS B 2 57  ? 2.674   -14.950 -12.332 1.00 91.72 57  B 1 
ATOM 3632 C CB    . CYS B 2 57  ? 2.932   -12.902 -9.783  1.00 92.27 57  B 1 
ATOM 3633 S SG    . CYS B 2 57  ? 3.531   -13.002 -8.076  1.00 86.17 57  B 1 
ATOM 3634 N N     . GLN B 2 58  ? 3.161   -12.862 -12.963 1.00 93.66 58  B 1 
ATOM 3635 C CA    . GLN B 2 58  ? 2.558   -12.983 -14.289 1.00 93.10 58  B 1 
ATOM 3636 C C     . GLN B 2 58  ? 3.340   -13.948 -15.189 1.00 93.41 58  B 1 
ATOM 3637 O O     . GLN B 2 58  ? 2.713   -14.791 -15.831 1.00 91.46 58  B 1 
ATOM 3638 C CB    . GLN B 2 58  ? 2.476   -11.615 -14.954 1.00 91.81 58  B 1 
ATOM 3639 C CG    . GLN B 2 58  ? 1.422   -10.711 -14.304 1.00 83.40 58  B 1 
ATOM 3640 C CD    . GLN B 2 58  ? 1.366   -9.349  -14.976 1.00 80.16 58  B 1 
ATOM 3641 O OE1   . GLN B 2 58  ? 1.810   -9.162  -16.097 1.00 71.43 58  B 1 
ATOM 3642 N NE2   . GLN B 2 58  ? 0.803   -8.367  -14.318 1.00 67.77 58  B 1 
ATOM 3643 N N     . ARG B 2 59  ? 4.674   -13.892 -15.203 1.00 92.81 59  B 1 
ATOM 3644 C CA    . ARG B 2 59  ? 5.512   -14.850 -15.943 1.00 92.45 59  B 1 
ATOM 3645 C C     . ARG B 2 59  ? 5.269   -16.287 -15.486 1.00 92.46 59  B 1 
ATOM 3646 O O     . ARG B 2 59  ? 5.176   -17.183 -16.319 1.00 89.94 59  B 1 
ATOM 3647 C CB    . ARG B 2 59  ? 7.000   -14.477 -15.794 1.00 91.29 59  B 1 
ATOM 3648 C CG    . ARG B 2 59  ? 7.388   -13.201 -16.577 1.00 83.48 59  B 1 
ATOM 3649 C CD    . ARG B 2 59  ? 8.909   -12.963 -16.585 1.00 82.82 59  B 1 
ATOM 3650 N NE    . ARG B 2 59  ? 9.475   -12.735 -15.249 1.00 75.88 59  B 1 
ATOM 3651 C CZ    . ARG B 2 59  ? 9.761   -11.575 -14.669 1.00 70.28 59  B 1 
ATOM 3652 N NH1   . ARG B 2 59  ? 9.509   -10.426 -15.248 1.00 63.18 59  B 1 
ATOM 3653 N NH2   . ARG B 2 59  ? 10.331  -11.518 -13.502 1.00 62.99 59  B 1 
ATOM 3654 N N     . GLU B 2 60  ? 5.067   -16.490 -14.183 1.00 91.59 60  B 1 
ATOM 3655 C CA    . GLU B 2 60  ? 4.764   -17.797 -13.583 1.00 90.93 60  B 1 
ATOM 3656 C C     . GLU B 2 60  ? 3.250   -18.149 -13.587 1.00 90.32 60  B 1 
ATOM 3657 O O     . GLU B 2 60  ? 2.826   -19.112 -12.944 1.00 86.92 60  B 1 
ATOM 3658 C CB    . GLU B 2 60  ? 5.340   -17.837 -12.165 1.00 90.36 60  B 1 
ATOM 3659 C CG    . GLU B 2 60  ? 6.879   -17.763 -12.126 1.00 87.48 60  B 1 
ATOM 3660 C CD    . GLU B 2 60  ? 7.434   -17.658 -10.694 1.00 85.89 60  B 1 
ATOM 3661 O OE1   . GLU B 2 60  ? 8.640   -17.402 -10.538 1.00 81.99 60  B 1 
ATOM 3662 O OE2   . GLU B 2 60  ? 6.651   -17.787 -9.729  1.00 80.82 60  B 1 
ATOM 3663 N N     . LYS B 2 61  ? 2.403   -17.380 -14.283 1.00 89.55 61  B 1 
ATOM 3664 C CA    . LYS B 2 61  ? 0.937   -17.551 -14.368 1.00 88.89 61  B 1 
ATOM 3665 C C     . LYS B 2 61  ? 0.220   -17.591 -13.001 1.00 88.84 61  B 1 
ATOM 3666 O O     . LYS B 2 61  ? -0.872  -18.144 -12.877 1.00 84.51 61  B 1 
ATOM 3667 C CB    . LYS B 2 61  ? 0.592   -18.749 -15.265 1.00 87.11 61  B 1 
ATOM 3668 C CG    . LYS B 2 61  ? 1.179   -18.654 -16.682 1.00 80.11 61  B 1 
ATOM 3669 C CD    . LYS B 2 61  ? 0.815   -19.895 -17.509 1.00 70.96 61  B 1 
ATOM 3670 C CE    . LYS B 2 61  ? 1.431   -19.802 -18.904 1.00 62.32 61  B 1 
ATOM 3671 N NZ    . LYS B 2 61  ? 1.171   -21.006 -19.722 1.00 52.41 61  B 1 
ATOM 3672 N N     . ARG B 2 62  ? 0.810   -16.964 -11.951 1.00 88.42 62  B 1 
ATOM 3673 C CA    . ARG B 2 62  ? 0.218   -16.831 -10.614 1.00 88.63 62  B 1 
ATOM 3674 C C     . ARG B 2 62  ? -0.512  -15.496 -10.468 1.00 88.51 62  B 1 
ATOM 3675 O O     . ARG B 2 62  ? -0.166  -14.504 -11.093 1.00 85.94 62  B 1 
ATOM 3676 C CB    . ARG B 2 62  ? 1.287   -17.028 -9.530  1.00 87.83 62  B 1 
ATOM 3677 C CG    . ARG B 2 62  ? 1.821   -18.479 -9.511  1.00 83.83 62  B 1 
ATOM 3678 C CD    . ARG B 2 62  ? 2.779   -18.760 -8.350  1.00 83.85 62  B 1 
ATOM 3679 N NE    . ARG B 2 62  ? 4.029   -18.002 -8.478  1.00 80.65 62  B 1 
ATOM 3680 C CZ    . ARG B 2 62  ? 4.411   -16.920 -7.799  1.00 80.68 62  B 1 
ATOM 3681 N NH1   . ARG B 2 62  ? 3.695   -16.368 -6.843  1.00 72.76 62  B 1 
ATOM 3682 N NH2   . ARG B 2 62  ? 5.548   -16.370 -8.081  1.00 74.38 62  B 1 
ATOM 3683 N N     . LYS B 2 63  ? -1.543  -15.450 -9.593  1.00 87.49 63  B 1 
ATOM 3684 C CA    . LYS B 2 63  ? -2.360  -14.244 -9.343  1.00 86.94 63  B 1 
ATOM 3685 C C     . LYS B 2 63  ? -2.147  -13.629 -7.961  1.00 87.86 63  B 1 
ATOM 3686 O O     . LYS B 2 63  ? -2.744  -12.598 -7.644  1.00 85.02 63  B 1 
ATOM 3687 C CB    . LYS B 2 63  ? -3.843  -14.552 -9.586  1.00 84.52 63  B 1 
ATOM 3688 C CG    . LYS B 2 63  ? -4.137  -14.933 -11.055 1.00 78.64 63  B 1 
ATOM 3689 C CD    . LYS B 2 63  ? -5.627  -15.152 -11.297 1.00 71.24 63  B 1 
ATOM 3690 C CE    . LYS B 2 63  ? -5.837  -15.552 -12.756 1.00 63.91 63  B 1 
ATOM 3691 N NZ    . LYS B 2 63  ? -7.260  -15.858 -13.078 1.00 55.39 63  B 1 
ATOM 3692 N N     . THR B 2 64  ? -1.353  -14.272 -7.108  1.00 89.98 64  B 1 
ATOM 3693 C CA    . THR B 2 64  ? -1.129  -13.847 -5.722  1.00 90.33 64  B 1 
ATOM 3694 C C     . THR B 2 64  ? 0.357   -13.601 -5.505  1.00 91.20 64  B 1 
ATOM 3695 O O     . THR B 2 64  ? 1.140   -14.542 -5.638  1.00 89.93 64  B 1 
ATOM 3696 C CB    . THR B 2 64  ? -1.647  -14.897 -4.730  1.00 88.62 64  B 1 
ATOM 3697 O OG1   . THR B 2 64  ? -3.002  -15.201 -4.998  1.00 83.59 64  B 1 
ATOM 3698 C CG2   . THR B 2 64  ? -1.580  -14.406 -3.278  1.00 83.40 64  B 1 
ATOM 3699 N N     . ILE B 2 65  ? 0.718   -12.375 -5.147  1.00 92.24 65  B 1 
ATOM 3700 C CA    . ILE B 2 65  ? 2.071   -12.007 -4.716  1.00 92.77 65  B 1 
ATOM 3701 C C     . ILE B 2 65  ? 2.277   -12.544 -3.297  1.00 93.10 65  B 1 
ATOM 3702 O O     . ILE B 2 65  ? 1.495   -12.216 -2.393  1.00 92.05 65  B 1 
ATOM 3703 C CB    . ILE B 2 65  ? 2.295   -10.483 -4.794  1.00 92.82 65  B 1 
ATOM 3704 C CG1   . ILE B 2 65  ? 2.063   -9.957  -6.231  1.00 90.91 65  B 1 
ATOM 3705 C CG2   . ILE B 2 65  ? 3.703   -10.119 -4.303  1.00 90.91 65  B 1 
ATOM 3706 C CD1   . ILE B 2 65  ? 2.113   -8.426  -6.358  1.00 87.46 65  B 1 
ATOM 3707 N N     . ASN B 2 66  ? 3.303   -13.372 -3.097  1.00 91.81 66  B 1 
ATOM 3708 C CA    . ASN B 2 66  ? 3.722   -13.906 -1.804  1.00 91.45 66  B 1 
ATOM 3709 C C     . ASN B 2 66  ? 5.000   -13.203 -1.296  1.00 92.45 66  B 1 
ATOM 3710 O O     . ASN B 2 66  ? 5.498   -12.254 -1.916  1.00 91.73 66  B 1 
ATOM 3711 C CB    . ASN B 2 66  ? 3.827   -15.449 -1.905  1.00 89.26 66  B 1 
ATOM 3712 C CG    . ASN B 2 66  ? 4.959   -15.925 -2.796  1.00 85.68 66  B 1 
ATOM 3713 O OD1   . ASN B 2 66  ? 5.832   -15.171 -3.164  1.00 72.03 66  B 1 
ATOM 3714 N ND2   . ASN B 2 66  ? 4.991   -17.186 -3.150  1.00 76.76 66  B 1 
ATOM 3715 N N     . GLY B 2 67  ? 5.504   -13.617 -0.123  1.00 93.26 67  B 1 
ATOM 3716 C CA    . GLY B 2 67  ? 6.733   -13.071 0.448   1.00 93.13 67  B 1 
ATOM 3717 C C     . GLY B 2 67  ? 7.960   -13.336 -0.412  1.00 93.91 67  B 1 
ATOM 3718 O O     . GLY B 2 67  ? 8.751   -12.419 -0.637  1.00 92.93 67  B 1 
ATOM 3719 N N     . ASP B 2 68  ? 8.075   -14.547 -0.968  1.00 93.47 68  B 1 
ATOM 3720 C CA    . ASP B 2 68  ? 9.227   -14.953 -1.776  1.00 93.27 68  B 1 
ATOM 3721 C C     . ASP B 2 68  ? 9.321   -14.179 -3.090  1.00 94.08 68  B 1 
ATOM 3722 O O     . ASP B 2 68  ? 10.412  -13.865 -3.546  1.00 92.90 68  B 1 
ATOM 3723 C CB    . ASP B 2 68  ? 9.174   -16.464 -2.046  1.00 91.64 68  B 1 
ATOM 3724 C CG    . ASP B 2 68  ? 9.151   -17.271 -0.754  1.00 85.35 68  B 1 
ATOM 3725 O OD1   . ASP B 2 68  ? 9.870   -16.886 0.195   1.00 76.97 68  B 1 
ATOM 3726 O OD2   . ASP B 2 68  ? 8.348   -18.229 -0.707  1.00 76.23 68  B 1 
ATOM 3727 N N     . ASP B 2 69  ? 8.180   -13.791 -3.664  1.00 93.90 69  B 1 
ATOM 3728 C CA    . ASP B 2 69  ? 8.152   -12.924 -4.846  1.00 94.07 69  B 1 
ATOM 3729 C C     . ASP B 2 69  ? 8.769   -11.549 -4.553  1.00 94.55 69  B 1 
ATOM 3730 O O     . ASP B 2 69  ? 9.497   -11.002 -5.382  1.00 93.42 69  B 1 
ATOM 3731 C CB    . ASP B 2 69  ? 6.715   -12.734 -5.350  1.00 93.49 69  B 1 
ATOM 3732 C CG    . ASP B 2 69  ? 6.042   -14.019 -5.809  1.00 91.81 69  B 1 
ATOM 3733 O OD1   . ASP B 2 69  ? 6.687   -14.855 -6.471  1.00 87.44 69  B 1 
ATOM 3734 O OD2   . ASP B 2 69  ? 4.823   -14.189 -5.559  1.00 87.77 69  B 1 
ATOM 3735 N N     . LEU B 2 70  ? 8.488   -10.992 -3.362  1.00 94.36 70  B 1 
ATOM 3736 C CA    . LEU B 2 70  ? 9.051   -9.718  -2.929  1.00 94.62 70  B 1 
ATOM 3737 C C     . LEU B 2 70  ? 10.537  -9.831  -2.578  1.00 94.94 70  B 1 
ATOM 3738 O O     . LEU B 2 70  ? 11.311  -8.944  -2.950  1.00 93.49 70  B 1 
ATOM 3739 C CB    . LEU B 2 70  ? 8.270   -9.178  -1.723  1.00 94.22 70  B 1 
ATOM 3740 C CG    . LEU B 2 70  ? 6.853   -8.686  -2.053  1.00 92.81 70  B 1 
ATOM 3741 C CD1   . LEU B 2 70  ? 6.120   -8.395  -0.751  1.00 89.06 70  B 1 
ATOM 3742 C CD2   . LEU B 2 70  ? 6.879   -7.387  -2.866  1.00 88.58 70  B 1 
ATOM 3743 N N     . LEU B 2 71  ? 10.949  -10.905 -1.903  1.00 94.47 71  B 1 
ATOM 3744 C CA    . LEU B 2 71  ? 12.364  -11.149 -1.593  1.00 94.51 71  B 1 
ATOM 3745 C C     . LEU B 2 71  ? 13.182  -11.328 -2.882  1.00 94.63 71  B 1 
ATOM 3746 O O     . LEU B 2 71  ? 14.244  -10.724 -3.015  1.00 93.44 71  B 1 
ATOM 3747 C CB    . LEU B 2 71  ? 12.491  -12.381 -0.680  1.00 94.03 71  B 1 
ATOM 3748 C CG    . LEU B 2 71  ? 11.908  -12.206 0.739   1.00 92.55 71  B 1 
ATOM 3749 C CD1   . LEU B 2 71  ? 11.985  -13.538 1.487   1.00 89.22 71  B 1 
ATOM 3750 C CD2   . LEU B 2 71  ? 12.654  -11.162 1.561   1.00 88.93 71  B 1 
ATOM 3751 N N     . TRP B 2 72  ? 12.661  -12.083 -3.844  1.00 94.15 72  B 1 
ATOM 3752 C CA    . TRP B 2 72  ? 13.266  -12.219 -5.163  1.00 94.18 72  B 1 
ATOM 3753 C C     . TRP B 2 72  ? 13.362  -10.869 -5.890  1.00 94.10 72  B 1 
ATOM 3754 O O     . TRP B 2 72  ? 14.427  -10.529 -6.394  1.00 92.77 72  B 1 
ATOM 3755 C CB    . TRP B 2 72  ? 12.471  -13.235 -5.986  1.00 93.30 72  B 1 
ATOM 3756 C CG    . TRP B 2 72  ? 12.982  -13.410 -7.385  1.00 92.42 72  B 1 
ATOM 3757 C CD1   . TRP B 2 72  ? 13.906  -14.321 -7.772  1.00 89.88 72  B 1 
ATOM 3758 C CD2   . TRP B 2 72  ? 12.638  -12.645 -8.576  1.00 90.66 72  B 1 
ATOM 3759 N NE1   . TRP B 2 72  ? 14.161  -14.168 -9.132  1.00 88.92 72  B 1 
ATOM 3760 C CE2   . TRP B 2 72  ? 13.409  -13.140 -9.659  1.00 90.13 72  B 1 
ATOM 3761 C CE3   . TRP B 2 72  ? 11.766  -11.565 -8.831  1.00 88.57 72  B 1 
ATOM 3762 C CZ2   . TRP B 2 72  ? 13.325  -12.588 -10.965 1.00 87.87 72  B 1 
ATOM 3763 C CZ3   . TRP B 2 72  ? 11.678  -11.012 -10.128 1.00 84.79 72  B 1 
ATOM 3764 C CH2   . TRP B 2 72  ? 12.453  -11.517 -11.170 1.00 85.05 72  B 1 
ATOM 3765 N N     . ALA B 2 73  ? 12.291  -10.080 -5.898  1.00 93.38 73  B 1 
ATOM 3766 C CA    . ALA B 2 73  ? 12.298  -8.761  -6.519  1.00 93.11 73  B 1 
ATOM 3767 C C     . ALA B 2 73  ? 13.328  -7.825  -5.862  1.00 93.14 73  B 1 
ATOM 3768 O O     . ALA B 2 73  ? 14.085  -7.160  -6.569  1.00 91.89 73  B 1 
ATOM 3769 C CB    . ALA B 2 73  ? 10.888  -8.169  -6.458  1.00 92.68 73  B 1 
ATOM 3770 N N     . MET B 2 74  ? 13.418  -7.805  -4.534  1.00 92.88 74  B 1 
ATOM 3771 C CA    . MET B 2 74  ? 14.423  -7.003  -3.833  1.00 92.82 74  B 1 
ATOM 3772 C C     . MET B 2 74  ? 15.850  -7.445  -4.155  1.00 92.73 74  B 1 
ATOM 3773 O O     . MET B 2 74  ? 16.699  -6.590  -4.398  1.00 91.05 74  B 1 
ATOM 3774 C CB    . MET B 2 74  ? 14.170  -7.033  -2.319  1.00 92.67 74  B 1 
ATOM 3775 C CG    . MET B 2 74  ? 12.982  -6.148  -1.946  1.00 90.37 74  B 1 
ATOM 3776 S SD    . MET B 2 74  ? 12.608  -6.049  -0.170  1.00 88.08 74  B 1 
ATOM 3777 C CE    . MET B 2 74  ? 11.876  -7.667  0.077   1.00 79.60 74  B 1 
ATOM 3778 N N     . THR B 2 75  ? 16.103  -8.749  -4.227  1.00 91.80 75  B 1 
ATOM 3779 C CA    . THR B 2 75  ? 17.422  -9.283  -4.600  1.00 91.31 75  B 1 
ATOM 3780 C C     . THR B 2 75  ? 17.807  -8.845  -6.011  1.00 91.22 75  B 1 
ATOM 3781 O O     . THR B 2 75  ? 18.859  -8.243  -6.204  1.00 89.62 75  B 1 
ATOM 3782 C CB    . THR B 2 75  ? 17.441  -10.810 -4.490  1.00 90.66 75  B 1 
ATOM 3783 O OG1   . THR B 2 75  ? 17.063  -11.223 -3.194  1.00 81.38 75  B 1 
ATOM 3784 C CG2   . THR B 2 75  ? 18.828  -11.396 -4.748  1.00 78.96 75  B 1 
ATOM 3785 N N     . THR B 2 76  ? 16.939  -9.072  -7.000  1.00 90.91 76  B 1 
ATOM 3786 C CA    . THR B 2 76  ? 17.237  -8.752  -8.408  1.00 89.82 76  B 1 
ATOM 3787 C C     . THR B 2 76  ? 17.362  -7.248  -8.674  1.00 89.46 76  B 1 
ATOM 3788 O O     . THR B 2 76  ? 18.117  -6.843  -9.563  1.00 86.30 76  B 1 
ATOM 3789 C CB    . THR B 2 76  ? 16.178  -9.343  -9.347  1.00 88.16 76  B 1 
ATOM 3790 O OG1   . THR B 2 76  ? 14.881  -8.935  -8.984  1.00 77.37 76  B 1 
ATOM 3791 C CG2   . THR B 2 76  ? 16.202  -10.872 -9.336  1.00 76.45 76  B 1 
ATOM 3792 N N     . LEU B 2 77  ? 16.697  -6.412  -7.885  1.00 89.70 77  B 1 
ATOM 3793 C CA    . LEU B 2 77  ? 16.748  -4.956  -7.985  1.00 89.35 77  B 1 
ATOM 3794 C C     . LEU B 2 77  ? 17.900  -4.313  -7.176  1.00 88.90 77  B 1 
ATOM 3795 O O     . LEU B 2 77  ? 18.007  -3.088  -7.179  1.00 85.67 77  B 1 
ATOM 3796 C CB    . LEU B 2 77  ? 15.384  -4.365  -7.599  1.00 88.89 77  B 1 
ATOM 3797 C CG    . LEU B 2 77  ? 14.225  -4.708  -8.561  1.00 87.53 77  B 1 
ATOM 3798 C CD1   . LEU B 2 77  ? 12.921  -4.144  -7.988  1.00 84.30 77  B 1 
ATOM 3799 C CD2   . LEU B 2 77  ? 14.436  -4.143  -9.970  1.00 84.23 77  B 1 
ATOM 3800 N N     . GLY B 2 78  ? 18.746  -5.102  -6.500  1.00 89.10 78  B 1 
ATOM 3801 C CA    . GLY B 2 78  ? 19.908  -4.602  -5.759  1.00 88.61 78  B 1 
ATOM 3802 C C     . GLY B 2 78  ? 19.618  -4.199  -4.309  1.00 89.40 78  B 1 
ATOM 3803 O O     . GLY B 2 78  ? 20.349  -3.397  -3.725  1.00 86.33 78  B 1 
ATOM 3804 N N     . PHE B 2 79  ? 18.544  -4.742  -3.713  1.00 90.78 79  B 1 
ATOM 3805 C CA    . PHE B 2 79  ? 18.180  -4.581  -2.307  1.00 90.94 79  B 1 
ATOM 3806 C C     . PHE B 2 79  ? 18.372  -5.876  -1.507  1.00 91.22 79  B 1 
ATOM 3807 O O     . PHE B 2 79  ? 17.686  -6.116  -0.508  1.00 89.30 79  B 1 
ATOM 3808 C CB    . PHE B 2 79  ? 16.753  -4.035  -2.198  1.00 90.36 79  B 1 
ATOM 3809 C CG    . PHE B 2 79  ? 16.516  -2.704  -2.873  1.00 90.17 79  B 1 
ATOM 3810 C CD1   . PHE B 2 79  ? 17.009  -1.524  -2.301  1.00 87.33 79  B 1 
ATOM 3811 C CD2   . PHE B 2 79  ? 15.804  -2.647  -4.078  1.00 87.50 79  B 1 
ATOM 3812 C CE1   . PHE B 2 79  ? 16.786  -0.292  -2.927  1.00 86.47 79  B 1 
ATOM 3813 C CE2   . PHE B 2 79  ? 15.573  -1.412  -4.717  1.00 86.74 79  B 1 
ATOM 3814 C CZ    . PHE B 2 79  ? 16.072  -0.229  -4.137  1.00 87.01 79  B 1 
ATOM 3815 N N     . GLU B 2 80  ? 19.308  -6.733  -1.917  1.00 91.92 80  B 1 
ATOM 3816 C CA    . GLU B 2 80  ? 19.621  -8.027  -1.301  1.00 91.71 80  B 1 
ATOM 3817 C C     . GLU B 2 80  ? 20.023  -7.905  0.175   1.00 92.51 80  B 1 
ATOM 3818 O O     . GLU B 2 80  ? 19.720  -8.783  0.974   1.00 90.73 80  B 1 
ATOM 3819 C CB    . GLU B 2 80  ? 20.714  -8.757  -2.100  1.00 89.43 80  B 1 
ATOM 3820 C CG    . GLU B 2 80  ? 22.130  -8.142  -2.092  1.00 78.95 80  B 1 
ATOM 3821 C CD    . GLU B 2 80  ? 22.284  -6.811  -2.850  1.00 75.06 80  B 1 
ATOM 3822 O OE1   . GLU B 2 80  ? 23.362  -6.194  -2.735  1.00 64.92 80  B 1 
ATOM 3823 O OE2   . GLU B 2 80  ? 21.325  -6.387  -3.536  1.00 64.98 80  B 1 
ATOM 3824 N N     . VAL B 2 81  ? 20.613  -6.756  0.564   1.00 92.53 81  B 1 
ATOM 3825 C CA    . VAL B 2 81  ? 20.979  -6.448  1.953   1.00 92.25 81  B 1 
ATOM 3826 C C     . VAL B 2 81  ? 19.774  -6.454  2.904   1.00 92.78 81  B 1 
ATOM 3827 O O     . VAL B 2 81  ? 19.941  -6.645  4.100   1.00 91.14 81  B 1 
ATOM 3828 C CB    . VAL B 2 81  ? 21.722  -5.100  2.056   1.00 90.50 81  B 1 
ATOM 3829 C CG1   . VAL B 2 81  ? 23.027  -5.132  1.239   1.00 83.13 81  B 1 
ATOM 3830 C CG2   . VAL B 2 81  ? 20.877  -3.912  1.587   1.00 82.63 81  B 1 
ATOM 3831 N N     . TYR B 2 82  ? 18.541  -6.289  2.393   1.00 93.30 82  B 1 
ATOM 3832 C CA    . TYR B 2 82  ? 17.321  -6.369  3.201   1.00 93.32 82  B 1 
ATOM 3833 C C     . TYR B 2 82  ? 16.799  -7.794  3.375   1.00 93.58 82  B 1 
ATOM 3834 O O     . TYR B 2 82  ? 15.983  -8.036  4.266   1.00 91.97 82  B 1 
ATOM 3835 C CB    . TYR B 2 82  ? 16.241  -5.448  2.611   1.00 92.60 82  B 1 
ATOM 3836 C CG    . TYR B 2 82  ? 16.605  -3.986  2.433   1.00 92.35 82  B 1 
ATOM 3837 C CD1   . TYR B 2 82  ? 17.588  -3.358  3.224   1.00 88.36 82  B 1 
ATOM 3838 C CD2   . TYR B 2 82  ? 15.934  -3.217  1.454   1.00 88.32 82  B 1 
ATOM 3839 C CE1   . TYR B 2 82  ? 17.923  -2.011  3.043   1.00 87.04 82  B 1 
ATOM 3840 C CE2   . TYR B 2 82  ? 16.263  -1.866  1.263   1.00 87.27 82  B 1 
ATOM 3841 C CZ    . TYR B 2 82  ? 17.262  -1.266  2.050   1.00 88.66 82  B 1 
ATOM 3842 O OH    . TYR B 2 82  ? 17.606  0.052   1.854   1.00 86.74 82  B 1 
ATOM 3843 N N     . VAL B 2 83  ? 17.230  -8.771  2.571   1.00 93.76 83  B 1 
ATOM 3844 C CA    . VAL B 2 83  ? 16.631  -10.113 2.552   1.00 93.87 83  B 1 
ATOM 3845 C C     . VAL B 2 83  ? 16.820  -10.849 3.880   1.00 94.15 83  B 1 
ATOM 3846 O O     . VAL B 2 83  ? 15.845  -11.377 4.424   1.00 92.95 83  B 1 
ATOM 3847 C CB    . VAL B 2 83  ? 17.163  -10.937 1.371   1.00 92.80 83  B 1 
ATOM 3848 C CG1   . VAL B 2 83  ? 16.664  -12.387 1.389   1.00 88.40 83  B 1 
ATOM 3849 C CG2   . VAL B 2 83  ? 16.702  -10.308 0.050   1.00 88.35 83  B 1 
ATOM 3850 N N     . ALA B 2 84  ? 18.049  -10.867 4.433   1.00 94.17 84  B 1 
ATOM 3851 C CA    . ALA B 2 84  ? 18.331  -11.532 5.702   1.00 93.96 84  B 1 
ATOM 3852 C C     . ALA B 2 84  ? 17.518  -10.939 6.877   1.00 93.95 84  B 1 
ATOM 3853 O O     . ALA B 2 84  ? 16.782  -11.687 7.527   1.00 92.33 84  B 1 
ATOM 3854 C CB    . ALA B 2 84  ? 19.843  -11.528 5.950   1.00 92.90 84  B 1 
ATOM 3855 N N     . PRO B 2 85  ? 17.530  -9.612  7.135   1.00 94.26 85  B 1 
ATOM 3856 C CA    . PRO B 2 85  ? 16.725  -9.032  8.210   1.00 93.66 85  B 1 
ATOM 3857 C C     . PRO B 2 85  ? 15.218  -9.201  7.994   1.00 93.65 85  B 1 
ATOM 3858 O O     . PRO B 2 85  ? 14.480  -9.388  8.964   1.00 91.65 85  B 1 
ATOM 3859 C CB    . PRO B 2 85  ? 17.119  -7.560  8.273   1.00 92.20 85  B 1 
ATOM 3860 C CG    . PRO B 2 85  ? 17.699  -7.266  6.892   1.00 89.19 85  B 1 
ATOM 3861 C CD    . PRO B 2 85  ? 18.355  -8.590  6.516   1.00 92.90 85  B 1 
ATOM 3862 N N     . LEU B 2 86  ? 14.733  -9.208  6.748   1.00 93.99 86  B 1 
ATOM 3863 C CA    . LEU B 2 86  ? 13.320  -9.421  6.453   1.00 93.72 86  B 1 
ATOM 3864 C C     . LEU B 2 86  ? 12.864  -10.862 6.701   1.00 93.58 86  B 1 
ATOM 3865 O O     . LEU B 2 86  ? 11.752  -11.061 7.192   1.00 91.83 86  B 1 
ATOM 3866 C CB    . LEU B 2 86  ? 13.029  -9.014  5.005   1.00 93.34 86  B 1 
ATOM 3867 C CG    . LEU B 2 86  ? 13.054  -7.495  4.776   1.00 92.02 86  B 1 
ATOM 3868 C CD1   . LEU B 2 86  ? 12.943  -7.224  3.277   1.00 88.71 86  B 1 
ATOM 3869 C CD2   . LEU B 2 86  ? 11.903  -6.780  5.483   1.00 88.43 86  B 1 
ATOM 3870 N N     . LYS B 2 87  ? 13.713  -11.865 6.425   1.00 93.52 87  B 1 
ATOM 3871 C CA    . LYS B 2 87  ? 13.439  -13.254 6.786   1.00 93.26 87  B 1 
ATOM 3872 C C     . LYS B 2 87  ? 13.377  -13.420 8.317   1.00 93.00 87  B 1 
ATOM 3873 O O     . LYS B 2 87  ? 12.429  -14.020 8.809   1.00 90.82 87  B 1 
ATOM 3874 C CB    . LYS B 2 87  ? 14.487  -14.192 6.177   1.00 92.24 87  B 1 
ATOM 3875 C CG    . LYS B 2 87  ? 14.264  -14.425 4.674   1.00 87.32 87  B 1 
ATOM 3876 C CD    . LYS B 2 87  ? 15.344  -15.354 4.112   1.00 83.10 87  B 1 
ATOM 3877 C CE    . LYS B 2 87  ? 15.098  -15.643 2.633   1.00 77.13 87  B 1 
ATOM 3878 N NZ    . LYS B 2 87  ? 16.073  -16.619 2.075   1.00 69.82 87  B 1 
ATOM 3879 N N     . ALA B 2 88  ? 14.325  -12.836 9.052   1.00 92.46 88  B 1 
ATOM 3880 C CA    . ALA B 2 88  ? 14.307  -12.856 10.517  1.00 91.62 88  B 1 
ATOM 3881 C C     . ALA B 2 88  ? 13.054  -12.165 11.090  1.00 91.36 88  B 1 
ATOM 3882 O O     . ALA B 2 88  ? 12.413  -12.683 12.003  1.00 88.58 88  B 1 
ATOM 3883 C CB    . ALA B 2 88  ? 15.595  -12.206 11.028  1.00 90.25 88  B 1 
ATOM 3884 N N     . TYR B 2 89  ? 12.655  -11.029 10.515  1.00 90.98 89  B 1 
ATOM 3885 C CA    . TYR B 2 89  ? 11.419  -10.332 10.877  1.00 90.50 89  B 1 
ATOM 3886 C C     . TYR B 2 89  ? 10.173  -11.194 10.642  1.00 90.56 89  B 1 
ATOM 3887 O O     . TYR B 2 89  ? 9.284   -11.250 11.496  1.00 88.25 89  B 1 
ATOM 3888 C CB    . TYR B 2 89  ? 11.330  -9.029  10.075  1.00 89.42 89  B 1 
ATOM 3889 C CG    . TYR B 2 89  ? 10.044  -8.258  10.286  1.00 89.14 89  B 1 
ATOM 3890 C CD1   . TYR B 2 89  ? 8.907   -8.526  9.486   1.00 84.77 89  B 1 
ATOM 3891 C CD2   . TYR B 2 89  ? 9.959   -7.290  11.297  1.00 84.47 89  B 1 
ATOM 3892 C CE1   . TYR B 2 89  ? 7.710   -7.840  9.703   1.00 82.68 89  B 1 
ATOM 3893 C CE2   . TYR B 2 89  ? 8.761   -6.592  11.522  1.00 82.43 89  B 1 
ATOM 3894 C CZ    . TYR B 2 89  ? 7.636   -6.874  10.724  1.00 82.85 89  B 1 
ATOM 3895 O OH    . TYR B 2 89  ? 6.457   -6.210  10.951  1.00 81.66 89  B 1 
ATOM 3896 N N     . LEU B 2 90  ? 10.094  -11.884 9.509   1.00 90.49 90  B 1 
ATOM 3897 C CA    . LEU B 2 90  ? 8.955   -12.727 9.178   1.00 89.41 90  B 1 
ATOM 3898 C C     . LEU B 2 90  ? 8.844   -13.933 10.112  1.00 89.30 90  B 1 
ATOM 3899 O O     . LEU B 2 90  ? 7.736   -14.253 10.540  1.00 86.23 90  B 1 
ATOM 3900 C CB    . LEU B 2 90  ? 9.052   -13.161 7.710   1.00 87.59 90  B 1 
ATOM 3901 C CG    . LEU B 2 90  ? 7.838   -13.995 7.225   1.00 80.99 90  B 1 
ATOM 3902 C CD1   . LEU B 2 90  ? 6.530   -13.194 7.283   1.00 75.03 90  B 1 
ATOM 3903 C CD2   . LEU B 2 90  ? 8.064   -14.440 5.782   1.00 74.82 90  B 1 
ATOM 3904 N N     . ASN B 2 91  ? 9.960   -14.565 10.463  1.00 89.64 91  B 1 
ATOM 3905 C CA    . ASN B 2 91  ? 9.967   -15.687 11.409  1.00 88.65 91  B 1 
ATOM 3906 C C     . ASN B 2 91  ? 9.450   -15.236 12.781  1.00 88.43 91  B 1 
ATOM 3907 O O     . ASN B 2 91  ? 8.513   -15.842 13.290  1.00 84.85 91  B 1 
ATOM 3908 C CB    . ASN B 2 91  ? 11.373  -16.284 11.482  1.00 86.56 91  B 1 
ATOM 3909 C CG    . ASN B 2 91  ? 11.772  -17.023 10.210  1.00 79.22 91  B 1 
ATOM 3910 O OD1   . ASN B 2 91  ? 11.007  -17.261 9.291   1.00 70.02 91  B 1 
ATOM 3911 N ND2   . ASN B 2 91  ? 13.028  -17.423 10.134  1.00 69.30 91  B 1 
ATOM 3912 N N     . ARG B 2 92  ? 9.943   -14.102 13.318  1.00 86.60 92  B 1 
ATOM 3913 C CA    . ARG B 2 92  ? 9.447   -13.536 14.584  1.00 84.51 92  B 1 
ATOM 3914 C C     . ARG B 2 92  ? 7.959   -13.149 14.555  1.00 83.81 92  B 1 
ATOM 3915 O O     . ARG B 2 92  ? 7.323   -13.080 15.598  1.00 78.78 92  B 1 
ATOM 3916 C CB    . ARG B 2 92  ? 10.314  -12.322 14.949  1.00 82.23 92  B 1 
ATOM 3917 C CG    . ARG B 2 92  ? 10.028  -11.817 16.375  1.00 71.98 92  B 1 
ATOM 3918 C CD    . ARG B 2 92  ? 10.822  -10.553 16.714  1.00 68.56 92  B 1 
ATOM 3919 N NE    . ARG B 2 92  ? 12.260  -10.809 16.644  1.00 62.24 92  B 1 
ATOM 3920 C CZ    . ARG B 2 92  ? 13.221  -9.906  16.724  1.00 55.45 92  B 1 
ATOM 3921 N NH1   . ARG B 2 92  ? 12.950  -8.639  16.922  1.00 52.77 92  B 1 
ATOM 3922 N NH2   . ARG B 2 92  ? 14.469  -10.270 16.626  1.00 50.39 92  B 1 
ATOM 3923 N N     . TYR B 2 93  ? 7.399   -12.846 13.387  1.00 82.26 93  B 1 
ATOM 3924 C CA    . TYR B 2 93  ? 5.975   -12.552 13.269  1.00 79.84 93  B 1 
ATOM 3925 C C     . TYR B 2 93  ? 5.099   -13.818 13.218  1.00 79.26 93  B 1 
ATOM 3926 O O     . TYR B 2 93  ? 3.904   -13.746 13.504  1.00 73.04 93  B 1 
ATOM 3927 C CB    . TYR B 2 93  ? 5.740   -11.686 12.029  1.00 76.60 93  B 1 
ATOM 3928 C CG    . TYR B 2 93  ? 4.295   -11.292 11.839  1.00 73.40 93  B 1 
ATOM 3929 C CD1   . TYR B 2 93  ? 3.429   -12.108 11.070  1.00 69.56 93  B 1 
ATOM 3930 C CD2   . TYR B 2 93  ? 3.766   -10.172 12.503  1.00 68.82 93  B 1 
ATOM 3931 C CE1   . TYR B 2 93  ? 2.065   -11.803 10.971  1.00 65.80 93  B 1 
ATOM 3932 C CE2   . TYR B 2 93  ? 2.401   -9.853  12.417  1.00 66.71 93  B 1 
ATOM 3933 C CZ    . TYR B 2 93  ? 1.554   -10.679 11.646  1.00 63.83 93  B 1 
ATOM 3934 O OH    . TYR B 2 93  ? 0.215   -10.389 11.560  1.00 65.09 93  B 1 
ATOM 3935 N N     . ARG B 2 94  ? 5.666   -14.954 12.816  1.00 80.15 94  B 1 
ATOM 3936 C CA    . ARG B 2 94  ? 4.959   -16.241 12.744  1.00 76.98 94  B 1 
ATOM 3937 C C     . ARG B 2 94  ? 4.975   -16.990 14.079  1.00 74.59 94  B 1 
ATOM 3938 O O     . ARG B 2 94  ? 4.062   -17.779 14.300  1.00 68.05 94  B 1 
ATOM 3939 C CB    . ARG B 2 94  ? 5.597   -17.114 11.660  1.00 73.74 94  B 1 
ATOM 3940 C CG    . ARG B 2 94  ? 5.284   -16.664 10.224  1.00 69.08 94  B 1 
ATOM 3941 C CD    . ARG B 2 94  ? 6.122   -17.517 9.276   1.00 66.87 94  B 1 
ATOM 3942 N NE    . ARG B 2 94  ? 5.793   -17.303 7.856   1.00 61.15 94  B 1 
ATOM 3943 C CZ    . ARG B 2 94  ? 6.414   -17.869 6.825   1.00 58.04 94  B 1 
ATOM 3944 N NH1   . ARG B 2 94  ? 7.436   -18.662 7.009   1.00 56.84 94  B 1 
ATOM 3945 N NH2   . ARG B 2 94  ? 6.018   -17.657 5.612   1.00 54.50 94  B 1 
ATOM 3946 N N     . GLU B 2 95  ? 6.000   -16.771 14.892  1.00 77.58 95  B 1 
ATOM 3947 C CA    . GLU B 2 95  ? 6.059   -17.201 16.296  1.00 76.52 95  B 1 
ATOM 3948 C C     . GLU B 2 95  ? 5.036   -16.424 17.132  1.00 72.37 95  B 1 
ATOM 3949 O O     . GLU B 2 95  ? 4.337   -17.066 17.935  1.00 64.82 95  B 1 
ATOM 3950 C CB    . GLU B 2 95  ? 7.498   -16.972 16.839  1.00 68.24 95  B 1 
ATOM 3951 C CG    . GLU B 2 95  ? 8.544   -17.900 16.203  1.00 61.13 95  B 1 
ATOM 3952 C CD    . GLU B 2 95  ? 10.020  -17.498 16.447  1.00 52.29 95  B 1 
ATOM 3953 O OE1   . GLU B 2 95  ? 10.886  -18.061 15.752  1.00 48.67 95  B 1 
ATOM 3954 O OE2   . GLU B 2 95  ? 10.281  -16.583 17.259  1.00 50.49 95  B 1 
ATOM 3955 O OXT   . GLU B 2 95  ? 4.944   -15.194 16.929  1.00 55.10 95  B 1 
ATOM 3956 N N     . HIS C 3 1   ? 6.700   -15.141 50.297  1.00 36.20 1   C 1 
ATOM 3957 C CA    . HIS C 3 1   ? 7.208   -15.429 48.957  1.00 43.21 1   C 1 
ATOM 3958 C C     . HIS C 3 1   ? 6.521   -14.451 48.005  1.00 44.90 1   C 1 
ATOM 3959 O O     . HIS C 3 1   ? 5.337   -14.618 47.739  1.00 41.92 1   C 1 
ATOM 3960 C CB    . HIS C 3 1   ? 6.943   -16.881 48.569  1.00 39.46 1   C 1 
ATOM 3961 C CG    . HIS C 3 1   ? 7.830   -17.836 49.320  1.00 33.43 1   C 1 
ATOM 3962 N ND1   . HIS C 3 1   ? 9.112   -18.197 48.967  1.00 30.09 1   C 1 
ATOM 3963 C CD2   . HIS C 3 1   ? 7.573   -18.474 50.506  1.00 30.15 1   C 1 
ATOM 3964 C CE1   . HIS C 3 1   ? 9.598   -19.031 49.899  1.00 28.37 1   C 1 
ATOM 3965 N NE2   . HIS C 3 1   ? 8.685   -19.206 50.870  1.00 30.58 1   C 1 
ATOM 3966 N N     . ALA C 3 2   ? 7.233   -13.393 47.594  1.00 35.03 2   C 1 
ATOM 3967 C CA    . ALA C 3 2   ? 6.736   -12.534 46.536  1.00 38.26 2   C 1 
ATOM 3968 C C     . ALA C 3 2   ? 6.769   -13.381 45.254  1.00 36.27 2   C 1 
ATOM 3969 O O     . ALA C 3 2   ? 7.847   -13.662 44.737  1.00 35.39 2   C 1 
ATOM 3970 C CB    . ALA C 3 2   ? 7.610   -11.278 46.442  1.00 36.92 2   C 1 
ATOM 3971 N N     . VAL C 3 3   ? 5.590   -13.869 44.851  1.00 36.00 3   C 1 
ATOM 3972 C CA    . VAL C 3 3   ? 5.429   -14.432 43.522  1.00 41.04 3   C 1 
ATOM 3973 C C     . VAL C 3 3   ? 5.711   -13.254 42.594  1.00 38.46 3   C 1 
ATOM 3974 O O     . VAL C 3 3   ? 4.909   -12.318 42.532  1.00 36.55 3   C 1 
ATOM 3975 C CB    . VAL C 3 3   ? 4.023   -15.019 43.309  1.00 38.06 3   C 1 
ATOM 3976 C CG1   . VAL C 3 3   ? 3.941   -15.752 41.969  1.00 33.20 3   C 1 
ATOM 3977 C CG2   . VAL C 3 3   ? 3.672   -16.030 44.413  1.00 37.98 3   C 1 
ATOM 3978 N N     . ALA C 3 4   ? 6.898   -13.238 42.010  1.00 33.70 4   C 1 
ATOM 3979 C CA    . ALA C 3 4   ? 7.142   -12.373 40.887  1.00 36.54 4   C 1 
ATOM 3980 C C     . ALA C 3 4   ? 6.129   -12.830 39.837  1.00 34.48 4   C 1 
ATOM 3981 O O     . ALA C 3 4   ? 6.276   -13.913 39.272  1.00 34.48 4   C 1 
ATOM 3982 C CB    . ALA C 3 4   ? 8.597   -12.515 40.439  1.00 35.92 4   C 1 
ATOM 3983 N N     . GLU C 3 5   ? 5.062   -12.054 39.663  1.00 38.40 5   C 1 
ATOM 3984 C CA    . GLU C 3 5   ? 4.335   -12.061 38.415  1.00 42.34 5   C 1 
ATOM 3985 C C     . GLU C 3 5   ? 5.378   -11.692 37.358  1.00 40.85 5   C 1 
ATOM 3986 O O     . GLU C 3 5   ? 5.702   -10.526 37.146  1.00 39.88 5   C 1 
ATOM 3987 C CB    . GLU C 3 5   ? 3.139   -11.093 38.446  1.00 38.98 5   C 1 
ATOM 3988 C CG    . GLU C 3 5   ? 1.986   -11.605 39.332  1.00 34.73 5   C 1 
ATOM 3989 C CD    . GLU C 3 5   ? 0.749   -10.685 39.363  1.00 34.02 5   C 1 
ATOM 3990 O OE1   . GLU C 3 5   ? -0.350  -11.211 39.661  1.00 31.91 5   C 1 
ATOM 3991 O OE2   . GLU C 3 5   ? 0.908   -9.453  39.166  1.00 34.79 5   C 1 
ATOM 3992 N N     . GLU C 3 6   ? 6.011   -12.712 36.797  1.00 36.50 6   C 1 
ATOM 3993 C CA    . GLU C 3 6   ? 6.503   -12.609 35.450  1.00 38.79 6   C 1 
ATOM 3994 C C     . GLU C 3 6   ? 5.265   -12.205 34.642  1.00 37.02 6   C 1 
ATOM 3995 O O     . GLU C 3 6   ? 4.455   -13.043 34.277  1.00 38.02 6   C 1 
ATOM 3996 C CB    . GLU C 3 6   ? 7.123   -13.931 34.958  1.00 36.91 6   C 1 
ATOM 3997 C CG    . GLU C 3 6   ? 8.486   -14.230 35.599  1.00 34.49 6   C 1 
ATOM 3998 C CD    . GLU C 3 6   ? 9.201   -15.454 35.032  1.00 35.74 6   C 1 
ATOM 3999 O OE1   . GLU C 3 6   ? 10.452  -15.489 35.123  1.00 33.63 6   C 1 
ATOM 4000 O OE2   . GLU C 3 6   ? 8.528   -16.389 34.528  1.00 33.78 6   C 1 
ATOM 4001 N N     . GLU C 3 7   ? 5.094   -10.900 34.469  1.00 33.53 7   C 1 
ATOM 4002 C CA    . GLU C 3 7   ? 4.358   -10.406 33.327  1.00 36.86 7   C 1 
ATOM 4003 C C     . GLU C 3 7   ? 4.997   -11.137 32.145  1.00 36.11 7   C 1 
ATOM 4004 O O     . GLU C 3 7   ? 6.119   -10.801 31.742  1.00 36.33 7   C 1 
ATOM 4005 C CB    . GLU C 3 7   ? 4.475   -8.887  33.145  1.00 34.35 7   C 1 
ATOM 4006 C CG    . GLU C 3 7   ? 3.545   -8.055  34.027  1.00 30.52 7   C 1 
ATOM 4007 C CD    . GLU C 3 7   ? 3.489   -6.570  33.608  1.00 30.17 7   C 1 
ATOM 4008 O OE1   . GLU C 3 7   ? 2.447   -5.926  33.810  1.00 27.82 7   C 1 
ATOM 4009 O OE2   . GLU C 3 7   ? 4.510   -6.048  33.047  1.00 30.61 7   C 1 
ATOM 4010 N N     . GLU C 3 8   ? 4.331   -12.205 31.699  1.00 31.17 8   C 1 
ATOM 4011 C CA    . GLU C 3 8   ? 4.606   -12.773 30.402  1.00 33.09 8   C 1 
ATOM 4012 C C     . GLU C 3 8   ? 4.659   -11.561 29.492  1.00 32.11 8   C 1 
ATOM 4013 O O     . GLU C 3 8   ? 3.684   -10.812 29.369  1.00 31.97 8   C 1 
ATOM 4014 C CB    . GLU C 3 8   ? 3.514   -13.750 29.941  1.00 31.52 8   C 1 
ATOM 4015 C CG    . GLU C 3 8   ? 3.607   -15.130 30.605  1.00 28.20 8   C 1 
ATOM 4016 C CD    . GLU C 3 8   ? 2.660   -16.165 29.971  1.00 28.55 8   C 1 
ATOM 4017 O OE1   . GLU C 3 8   ? 2.986   -17.374 30.025  1.00 25.53 8   C 1 
ATOM 4018 O OE2   . GLU C 3 8   ? 1.614   -15.748 29.415  1.00 28.16 8   C 1 
ATOM 4019 N N     . ALA C 3 9   ? 5.840   -11.300 28.966  1.00 35.03 9   C 1 
ATOM 4020 C CA    . ALA C 3 9   ? 6.028   -10.239 28.010  1.00 35.21 9   C 1 
ATOM 4021 C C     . ALA C 3 9   ? 5.277   -10.698 26.758  1.00 34.28 9   C 1 
ATOM 4022 O O     . ALA C 3 9   ? 5.886   -11.288 25.861  1.00 34.41 9   C 1 
ATOM 4023 C CB    . ALA C 3 9   ? 7.534   -10.004 27.792  1.00 33.45 9   C 1 
ATOM 4024 N N     . GLU C 3 10  ? 3.955   -10.530 26.779  1.00 41.43 10  C 1 
ATOM 4025 C CA    . GLU C 3 10  ? 3.042   -10.851 25.699  1.00 43.63 10  C 1 
ATOM 4026 C C     . GLU C 3 10  ? 3.721   -10.303 24.462  1.00 42.95 10  C 1 
ATOM 4027 O O     . GLU C 3 10  ? 3.985   -9.096  24.386  1.00 41.85 10  C 1 
ATOM 4028 C CB    . GLU C 3 10  ? 1.668   -10.193 25.843  1.00 40.12 10  C 1 
ATOM 4029 C CG    . GLU C 3 10  ? 0.643   -10.958 26.684  1.00 34.72 10  C 1 
ATOM 4030 C CD    . GLU C 3 10  ? -0.796  -10.503 26.387  1.00 33.65 10  C 1 
ATOM 4031 O OE1   . GLU C 3 10  ? -1.724  -11.309 26.561  1.00 29.82 10  C 1 
ATOM 4032 O OE2   . GLU C 3 10  ? -0.962  -9.349  25.902  1.00 32.38 10  C 1 
ATOM 4033 N N     . ALA C 3 11  ? 4.145   -11.210 23.598  1.00 43.88 11  C 1 
ATOM 4034 C CA    . ALA C 3 11  ? 5.027   -10.873 22.490  1.00 43.00 11  C 1 
ATOM 4035 C C     . ALA C 3 11  ? 4.314   -9.783  21.677  1.00 42.95 11  C 1 
ATOM 4036 O O     . ALA C 3 11  ? 3.401   -10.092 20.915  1.00 42.65 11  C 1 
ATOM 4037 C CB    . ALA C 3 11  ? 5.328   -12.126 21.685  1.00 40.78 11  C 1 
ATOM 4038 N N     . GLN C 3 12  ? 4.639   -8.509  21.934  1.00 57.72 12  C 1 
ATOM 4039 C CA    . GLN C 3 12  ? 3.829   -7.407  21.443  1.00 58.53 12  C 1 
ATOM 4040 C C     . GLN C 3 12  ? 3.750   -7.580  19.936  1.00 60.22 12  C 1 
ATOM 4041 O O     . GLN C 3 12  ? 4.809   -7.585  19.294  1.00 56.41 12  C 1 
ATOM 4042 C CB    . GLN C 3 12  ? 4.407   -6.028  21.762  1.00 53.14 12  C 1 
ATOM 4043 C CG    . GLN C 3 12  ? 4.005   -5.528  23.151  1.00 45.84 12  C 1 
ATOM 4044 C CD    . GLN C 3 12  ? 3.997   -3.997  23.263  1.00 39.57 12  C 1 
ATOM 4045 O OE1   . GLN C 3 12  ? 4.329   -3.240  22.360  1.00 37.88 12  C 1 
ATOM 4046 N NE2   . GLN C 3 12  ? 3.572   -3.484  24.410  1.00 36.72 12  C 1 
ATOM 4047 N N     . PRO C 3 13  ? 2.545   -7.828  19.405  1.00 50.43 13  C 1 
ATOM 4048 C CA    . PRO C 3 13  ? 2.404   -8.270  18.031  1.00 49.99 13  C 1 
ATOM 4049 C C     . PRO C 3 13  ? 3.159   -7.284  17.156  1.00 52.49 13  C 1 
ATOM 4050 O O     . PRO C 3 13  ? 2.905   -6.081  17.241  1.00 52.56 13  C 1 
ATOM 4051 C CB    . PRO C 3 13  ? 0.900   -8.298  17.741  1.00 46.31 13  C 1 
ATOM 4052 C CG    . PRO C 3 13  ? 0.301   -7.424  18.824  1.00 46.47 13  C 1 
ATOM 4053 C CD    . PRO C 3 13  ? 1.257   -7.618  20.003  1.00 48.38 13  C 1 
ATOM 4054 N N     . LEU C 3 14  ? 4.151   -7.767  16.413  1.00 63.38 14  C 1 
ATOM 4055 C CA    . LEU C 3 14  ? 5.215   -6.941  15.851  1.00 61.37 14  C 1 
ATOM 4056 C C     . LEU C 3 14  ? 4.614   -5.843  14.961  1.00 64.39 14  C 1 
ATOM 4057 O O     . LEU C 3 14  ? 4.351   -6.041  13.770  1.00 59.09 14  C 1 
ATOM 4058 C CB    . LEU C 3 14  ? 6.224   -7.852  15.131  1.00 54.42 14  C 1 
ATOM 4059 C CG    . LEU C 3 14  ? 7.552   -7.169  14.802  1.00 47.01 14  C 1 
ATOM 4060 C CD1   . LEU C 3 14  ? 8.419   -6.920  16.028  1.00 43.27 14  C 1 
ATOM 4061 C CD2   . LEU C 3 14  ? 8.374   -8.066  13.858  1.00 44.45 14  C 1 
ATOM 4062 N N     . GLN C 3 15  ? 4.293   -4.707  15.561  1.00 71.25 15  C 1 
ATOM 4063 C CA    . GLN C 3 15  ? 3.515   -3.676  14.911  1.00 73.46 15  C 1 
ATOM 4064 C C     . GLN C 3 15  ? 4.427   -2.914  13.966  1.00 75.72 15  C 1 
ATOM 4065 O O     . GLN C 3 15  ? 5.358   -2.222  14.377  1.00 70.40 15  C 1 
ATOM 4066 C CB    . GLN C 3 15  ? 2.826   -2.732  15.904  1.00 66.61 15  C 1 
ATOM 4067 C CG    . GLN C 3 15  ? 1.615   -3.383  16.589  1.00 58.36 15  C 1 
ATOM 4068 C CD    . GLN C 3 15  ? 0.760   -2.388  17.381  1.00 50.80 15  C 1 
ATOM 4069 O OE1   . GLN C 3 15  ? 0.893   -1.183  17.300  1.00 46.96 15  C 1 
ATOM 4070 N NE2   . GLN C 3 15  ? -0.181  -2.879  18.163  1.00 43.25 15  C 1 
ATOM 4071 N N     . THR C 3 16  ? 4.126   -3.012  12.682  1.00 80.54 16  C 1 
ATOM 4072 C CA    . THR C 3 16  ? 4.835   -2.229  11.671  1.00 81.21 16  C 1 
ATOM 4073 C C     . THR C 3 16  ? 4.702   -0.741  11.991  1.00 83.97 16  C 1 
ATOM 4074 O O     . THR C 3 16  ? 3.607   -0.240  12.255  1.00 79.03 16  C 1 
ATOM 4075 C CB    . THR C 3 16  ? 4.292   -2.500  10.263  1.00 75.93 16  C 1 
ATOM 4076 O OG1   . THR C 3 16  ? 2.931   -2.166  10.160  1.00 66.66 16  C 1 
ATOM 4077 C CG2   . THR C 3 16  ? 4.436   -3.968  9.875   1.00 65.16 16  C 1 
ATOM 4078 N N     . ALA C 3 17  ? 5.814   0.010   11.897  1.00 85.87 17  C 1 
ATOM 4079 C CA    . ALA C 3 17  ? 5.791   1.460   12.062  1.00 86.87 17  C 1 
ATOM 4080 C C     . ALA C 3 17  ? 4.942   2.179   10.998  1.00 89.02 17  C 1 
ATOM 4081 O O     . ALA C 3 17  ? 4.546   3.339   11.172  1.00 84.69 17  C 1 
ATOM 4082 C CB    . ALA C 3 17  ? 7.230   1.956   12.056  1.00 82.59 17  C 1 
ATOM 4083 N N     . LEU C 3 18  ? 4.628   1.489   9.901   1.00 91.28 18  C 1 
ATOM 4084 C CA    . LEU C 3 18  ? 3.831   1.975   8.783   1.00 91.84 18  C 1 
ATOM 4085 C C     . LEU C 3 18  ? 2.418   1.361   8.778   1.00 92.21 18  C 1 
ATOM 4086 O O     . LEU C 3 18  ? 2.242   0.173   9.020   1.00 90.56 18  C 1 
ATOM 4087 C CB    . LEU C 3 18  ? 4.573   1.679   7.467   1.00 91.67 18  C 1 
ATOM 4088 C CG    . LEU C 3 18  ? 5.920   2.408   7.322   1.00 91.30 18  C 1 
ATOM 4089 C CD1   . LEU C 3 18  ? 6.603   1.957   6.039   1.00 87.83 18  C 1 
ATOM 4090 C CD2   . LEU C 3 18  ? 5.747   3.932   7.270   1.00 87.11 18  C 1 
ATOM 4091 N N     . PRO C 3 19  ? 1.376   2.156   8.440   1.00 91.69 19  C 1 
ATOM 4092 C CA    . PRO C 3 19  ? 0.010   1.647   8.397   1.00 91.05 19  C 1 
ATOM 4093 C C     . PRO C 3 19  ? -0.189  0.704   7.202   1.00 91.78 19  C 1 
ATOM 4094 O O     . PRO C 3 19  ? -0.306  1.150   6.051   1.00 90.60 19  C 1 
ATOM 4095 C CB    . PRO C 3 19  ? -0.873  2.896   8.343   1.00 89.34 19  C 1 
ATOM 4096 C CG    . PRO C 3 19  ? 0.019   3.942   7.670   1.00 86.61 19  C 1 
ATOM 4097 C CD    . PRO C 3 19  ? 1.420   3.573   8.154   1.00 89.16 19  C 1 
ATOM 4098 N N     . LEU C 3 20  ? -0.363  -0.602  7.476   1.00 91.53 20  C 1 
ATOM 4099 C CA    . LEU C 3 20  ? -0.545  -1.642  6.450   1.00 91.45 20  C 1 
ATOM 4100 C C     . LEU C 3 20  ? -1.679  -1.344  5.454   1.00 92.06 20  C 1 
ATOM 4101 O O     . LEU C 3 20  ? -1.591  -1.709  4.279   1.00 90.78 20  C 1 
ATOM 4102 C CB    . LEU C 3 20  ? -0.844  -2.994  7.125   1.00 90.22 20  C 1 
ATOM 4103 C CG    . LEU C 3 20  ? 0.329   -3.635  7.894   1.00 86.62 20  C 1 
ATOM 4104 C CD1   . LEU C 3 20  ? -0.158  -4.922  8.549   1.00 79.78 20  C 1 
ATOM 4105 C CD2   . LEU C 3 20  ? 1.497   -3.966  6.960   1.00 78.81 20  C 1 
ATOM 4106 N N     . GLY C 3 21  ? -2.748  -0.683  5.898   1.00 89.50 21  C 1 
ATOM 4107 C CA    . GLY C 3 21  ? -3.840  -0.277  5.006   1.00 88.56 21  C 1 
ATOM 4108 C C     . GLY C 3 21  ? -3.391  0.685   3.906   1.00 89.50 21  C 1 
ATOM 4109 O O     . GLY C 3 21  ? -3.831  0.553   2.768   1.00 88.26 21  C 1 
ATOM 4110 N N     . ARG C 3 22  ? -2.491  1.617   4.231   1.00 92.15 22  C 1 
ATOM 4111 C CA    . ARG C 3 22  ? -1.936  2.571   3.269   1.00 91.84 22  C 1 
ATOM 4112 C C     . ARG C 3 22  ? -0.904  1.898   2.353   1.00 92.54 22  C 1 
ATOM 4113 O O     . ARG C 3 22  ? -0.987  2.082   1.152   1.00 91.27 22  C 1 
ATOM 4114 C CB    . ARG C 3 22  ? -1.378  3.799   4.013   1.00 90.51 22  C 1 
ATOM 4115 C CG    . ARG C 3 22  ? -0.940  4.957   3.095   1.00 82.64 22  C 1 
ATOM 4116 C CD    . ARG C 3 22  ? -2.076  5.614   2.311   1.00 80.32 22  C 1 
ATOM 4117 N NE    . ARG C 3 22  ? -2.972  6.406   3.205   1.00 77.38 22  C 1 
ATOM 4118 C CZ    . ARG C 3 22  ? -2.956  7.719   3.403   1.00 75.05 22  C 1 
ATOM 4119 N NH1   . ARG C 3 22  ? -2.072  8.494   2.849   1.00 67.41 22  C 1 
ATOM 4120 N NH2   . ARG C 3 22  ? -3.838  8.298   4.159   1.00 68.75 22  C 1 
ATOM 4121 N N     . VAL C 3 23  ? -0.034  1.050   2.907   1.00 93.28 23  C 1 
ATOM 4122 C CA    . VAL C 3 23  ? 0.911   0.241   2.120   1.00 93.62 23  C 1 
ATOM 4123 C C     . VAL C 3 23  ? 0.165   -0.593  1.070   1.00 93.98 23  C 1 
ATOM 4124 O O     . VAL C 3 23  ? 0.425   -0.481  -0.124  1.00 92.88 23  C 1 
ATOM 4125 C CB    . VAL C 3 23  ? 1.758   -0.661  3.046   1.00 93.44 23  C 1 
ATOM 4126 C CG1   . VAL C 3 23  ? 2.710   -1.559  2.250   1.00 91.54 23  C 1 
ATOM 4127 C CG2   . VAL C 3 23  ? 2.600   0.184   4.015   1.00 91.43 23  C 1 
ATOM 4128 N N     . LYS C 3 24  ? -0.886  -1.346  1.481   1.00 93.17 24  C 1 
ATOM 4129 C CA    . LYS C 3 24  ? -1.730  -2.123  0.561   1.00 92.77 24  C 1 
ATOM 4130 C C     . LYS C 3 24  ? -2.456  -1.273  -0.483  1.00 92.65 24  C 1 
ATOM 4131 O O     . LYS C 3 24  ? -2.791  -1.783  -1.548  1.00 91.42 24  C 1 
ATOM 4132 C CB    . LYS C 3 24  ? -2.774  -2.928  1.369   1.00 91.93 24  C 1 
ATOM 4133 C CG    . LYS C 3 24  ? -2.153  -4.103  2.138   1.00 87.93 24  C 1 
ATOM 4134 C CD    . LYS C 3 24  ? -3.207  -4.812  2.999   1.00 83.11 24  C 1 
ATOM 4135 C CE    . LYS C 3 24  ? -2.522  -5.933  3.764   1.00 75.80 24  C 1 
ATOM 4136 N NZ    . LYS C 3 24  ? -3.425  -6.739  4.627   1.00 67.86 24  C 1 
ATOM 4137 N N     . ARG C 3 25  ? -2.780  -0.019  -0.169  1.00 92.24 25  C 1 
ATOM 4138 C CA    . ARG C 3 25  ? -3.382  0.908   -1.136  1.00 91.83 25  C 1 
ATOM 4139 C C     . ARG C 3 25  ? -2.379  1.282   -2.224  1.00 91.91 25  C 1 
ATOM 4140 O O     . ARG C 3 25  ? -2.727  1.151   -3.390  1.00 90.49 25  C 1 
ATOM 4141 C CB    . ARG C 3 25  ? -3.948  2.151   -0.423  1.00 90.97 25  C 1 
ATOM 4142 C CG    . ARG C 3 25  ? -4.788  3.030   -1.372  1.00 83.41 25  C 1 
ATOM 4143 C CD    . ARG C 3 25  ? -5.212  4.345   -0.699  1.00 80.54 25  C 1 
ATOM 4144 N NE    . ARG C 3 25  ? -6.113  4.117   0.450   1.00 72.25 25  C 1 
ATOM 4145 C CZ    . ARG C 3 25  ? -6.404  5.023   1.374   1.00 65.89 25  C 1 
ATOM 4146 N NH1   . ARG C 3 25  ? -5.868  6.209   1.356   1.00 59.55 25  C 1 
ATOM 4147 N NH2   . ARG C 3 25  ? -7.240  4.769   2.335   1.00 58.15 25  C 1 
ATOM 4148 N N     . ILE C 3 26  ? -1.159  1.649   -1.834  1.00 93.41 26  C 1 
ATOM 4149 C CA    . ILE C 3 26  ? -0.076  2.004   -2.768  1.00 93.43 26  C 1 
ATOM 4150 C C     . ILE C 3 26  ? 0.256   0.821   -3.689  1.00 93.56 26  C 1 
ATOM 4151 O O     . ILE C 3 26  ? 0.251   0.980   -4.899  1.00 92.08 26  C 1 
ATOM 4152 C CB    . ILE C 3 26  ? 1.160   2.515   -1.988  1.00 93.22 26  C 1 
ATOM 4153 C CG1   . ILE C 3 26  ? 0.824   3.830   -1.253  1.00 91.13 26  C 1 
ATOM 4154 C CG2   . ILE C 3 26  ? 2.361   2.733   -2.938  1.00 90.64 26  C 1 
ATOM 4155 C CD1   . ILE C 3 26  ? 1.847   4.211   -0.175  1.00 82.55 26  C 1 
ATOM 4156 N N     . MET C 3 27  ? 0.403   -0.388  -3.136  1.00 93.99 27  C 1 
ATOM 4157 C CA    . MET C 3 27  ? 0.620   -1.606  -3.928  1.00 93.95 27  C 1 
ATOM 4158 C C     . MET C 3 27  ? -0.473  -1.836  -4.989  1.00 93.51 27  C 1 
ATOM 4159 O O     . MET C 3 27  ? -0.219  -2.399  -6.047  1.00 91.72 27  C 1 
ATOM 4160 C CB    . MET C 3 27  ? 0.644   -2.835  -3.007  1.00 93.95 27  C 1 
ATOM 4161 C CG    . MET C 3 27  ? 1.812   -2.865  -2.026  1.00 92.29 27  C 1 
ATOM 4162 S SD    . MET C 3 27  ? 1.736   -4.303  -0.922  1.00 89.64 27  C 1 
ATOM 4163 C CE    . MET C 3 27  ? 2.509   -5.545  -1.985  1.00 79.00 27  C 1 
ATOM 4164 N N     . ARG C 3 28  ? -1.726  -1.447  -4.708  1.00 92.41 28  C 1 
ATOM 4165 C CA    . ARG C 3 28  ? -2.892  -1.668  -5.573  1.00 91.59 28  C 1 
ATOM 4166 C C     . ARG C 3 28  ? -3.195  -0.529  -6.536  1.00 91.09 28  C 1 
ATOM 4167 O O     . ARG C 3 28  ? -4.215  -0.612  -7.228  1.00 87.91 28  C 1 
ATOM 4168 C CB    . ARG C 3 28  ? -4.122  -1.952  -4.711  1.00 90.21 28  C 1 
ATOM 4169 C CG    . ARG C 3 28  ? -4.058  -3.311  -4.014  1.00 84.62 28  C 1 
ATOM 4170 C CD    . ARG C 3 28  ? -5.243  -3.394  -3.070  1.00 79.11 28  C 1 
ATOM 4171 N NE    . ARG C 3 28  ? -5.233  -4.636  -2.283  1.00 72.72 28  C 1 
ATOM 4172 C CZ    . ARG C 3 28  ? -6.066  -4.922  -1.304  1.00 64.80 28  C 1 
ATOM 4173 N NH1   . ARG C 3 28  ? -7.021  -4.097  -0.954  1.00 58.18 28  C 1 
ATOM 4174 N NH2   . ARG C 3 28  ? -5.960  -6.046  -0.646  1.00 57.84 28  C 1 
ATOM 4175 N N     . VAL C 3 29  ? -2.380  0.523   -6.545  1.00 91.93 29  C 1 
ATOM 4176 C CA    . VAL C 3 29  ? -2.424  1.560   -7.583  1.00 91.20 29  C 1 
ATOM 4177 C C     . VAL C 3 29  ? -2.052  0.952   -8.937  1.00 90.98 29  C 1 
ATOM 4178 O O     . VAL C 3 29  ? -2.679  1.288   -9.939  1.00 87.83 29  C 1 
ATOM 4179 C CB    . VAL C 3 29  ? -1.499  2.732   -7.217  1.00 89.70 29  C 1 
ATOM 4180 C CG1   . VAL C 3 29  ? -1.362  3.743   -8.348  1.00 82.00 29  C 1 
ATOM 4181 C CG2   . VAL C 3 29  ? -2.045  3.494   -6.001  1.00 81.68 29  C 1 
ATOM 4182 N N     . ASP C 3 30  ? -1.128  -0.003  -8.951  1.00 91.04 30  C 1 
ATOM 4183 C CA    . ASP C 3 30  ? -0.874  -0.835  -10.123 1.00 90.50 30  C 1 
ATOM 4184 C C     . ASP C 3 30  ? -2.059  -1.798  -10.352 1.00 90.79 30  C 1 
ATOM 4185 O O     . ASP C 3 30  ? -2.391  -2.629  -9.503  1.00 88.12 30  C 1 
ATOM 4186 C CB    . ASP C 3 30  ? 0.467   -1.563  -9.943  1.00 88.74 30  C 1 
ATOM 4187 C CG    . ASP C 3 30  ? 0.914   -2.365  -11.172 1.00 85.51 30  C 1 
ATOM 4188 O OD1   . ASP C 3 30  ? 0.087   -2.602  -12.078 1.00 78.63 30  C 1 
ATOM 4189 O OD2   . ASP C 3 30  ? 2.095   -2.774  -11.216 1.00 78.43 30  C 1 
ATOM 4190 N N     . SER C 3 31  ? -2.735  -1.671  -11.499 1.00 90.75 31  C 1 
ATOM 4191 C CA    . SER C 3 31  ? -3.888  -2.492  -11.884 1.00 89.76 31  C 1 
ATOM 4192 C C     . SER C 3 31  ? -3.553  -3.977  -12.059 1.00 89.92 31  C 1 
ATOM 4193 O O     . SER C 3 31  ? -4.428  -4.832  -11.884 1.00 85.96 31  C 1 
ATOM 4194 C CB    . SER C 3 31  ? -4.497  -1.949  -13.173 1.00 87.20 31  C 1 
ATOM 4195 O OG    . SER C 3 31  ? -3.531  -1.882  -14.200 1.00 75.31 31  C 1 
ATOM 4196 N N     . GLU C 3 32  ? -2.301  -4.295  -12.329 1.00 91.57 32  C 1 
ATOM 4197 C CA    . GLU C 3 32  ? -1.797  -5.660  -12.482 1.00 90.95 32  C 1 
ATOM 4198 C C     . GLU C 3 32  ? -1.762  -6.413  -11.145 1.00 90.91 32  C 1 
ATOM 4199 O O     . GLU C 3 32  ? -1.896  -7.644  -11.095 1.00 87.82 32  C 1 
ATOM 4200 C CB    . GLU C 3 32  ? -0.393  -5.589  -13.102 1.00 89.41 32  C 1 
ATOM 4201 C CG    . GLU C 3 32  ? -0.361  -4.984  -14.522 1.00 82.68 32  C 1 
ATOM 4202 C CD    . GLU C 3 32  ? -1.155  -5.846  -15.491 1.00 77.99 32  C 1 
ATOM 4203 O OE1   . GLU C 3 32  ? -2.203  -5.402  -15.968 1.00 70.64 32  C 1 
ATOM 4204 O OE2   . GLU C 3 32  ? -0.746  -7.010  -15.680 1.00 70.18 32  C 1 
ATOM 4205 N N     . VAL C 3 33  ? -1.692  -5.697  -10.011 1.00 90.96 33  C 1 
ATOM 4206 C CA    . VAL C 3 33  ? -1.688  -6.275  -8.663  1.00 90.91 33  C 1 
ATOM 4207 C C     . VAL C 3 33  ? -3.102  -6.716  -8.264  1.00 90.27 33  C 1 
ATOM 4208 O O     . VAL C 3 33  ? -3.932  -5.938  -7.781  1.00 86.89 33  C 1 
ATOM 4209 C CB    . VAL C 3 33  ? -1.064  -5.326  -7.622  1.00 90.43 33  C 1 
ATOM 4210 C CG1   . VAL C 3 33  ? -1.034  -5.981  -6.242  1.00 86.73 33  C 1 
ATOM 4211 C CG2   . VAL C 3 33  ? 0.377   -4.981  -8.010  1.00 86.65 33  C 1 
ATOM 4212 N N     . LYS C 3 34  ? -3.379  -8.028  -8.392  1.00 87.62 34  C 1 
ATOM 4213 C CA    . LYS C 3 34  ? -4.686  -8.630  -8.084  1.00 86.09 34  C 1 
ATOM 4214 C C     . LYS C 3 34  ? -4.845  -8.984  -6.604  1.00 86.18 34  C 1 
ATOM 4215 O O     . LYS C 3 34  ? -5.760  -8.492  -5.941  1.00 79.73 34  C 1 
ATOM 4216 C CB    . LYS C 3 34  ? -4.940  -9.831  -9.011  1.00 82.40 34  C 1 
ATOM 4217 C CG    . LYS C 3 34  ? -5.022  -9.360  -10.479 1.00 75.66 34  C 1 
ATOM 4218 C CD    . LYS C 3 34  ? -5.260  -10.475 -11.500 1.00 66.05 34  C 1 
ATOM 4219 C CE    . LYS C 3 34  ? -5.248  -9.819  -12.874 1.00 58.53 34  C 1 
ATOM 4220 N NZ    . LYS C 3 34  ? -5.326  -10.744 -14.022 1.00 49.46 34  C 1 
ATOM 4221 N N     . LYS C 3 35  ? -3.948  -9.860  -6.085  1.00 88.64 35  C 1 
ATOM 4222 C CA    . LYS C 3 35  ? -3.972  -10.323 -4.695  1.00 88.91 35  C 1 
ATOM 4223 C C     . LYS C 3 35  ? -2.586  -10.227 -4.069  1.00 89.98 35  C 1 
ATOM 4224 O O     . LYS C 3 35  ? -1.580  -10.392 -4.757  1.00 88.65 35  C 1 
ATOM 4225 C CB    . LYS C 3 35  ? -4.483  -11.768 -4.603  1.00 87.06 35  C 1 
ATOM 4226 C CG    . LYS C 3 35  ? -5.968  -11.925 -4.991  1.00 80.38 35  C 1 
ATOM 4227 C CD    . LYS C 3 35  ? -6.417  -13.364 -4.771  1.00 77.46 35  C 1 
ATOM 4228 C CE    . LYS C 3 35  ? -7.895  -13.527 -5.108  1.00 68.62 35  C 1 
ATOM 4229 N NZ    . LYS C 3 35  ? -8.366  -14.910 -4.833  1.00 61.36 35  C 1 
ATOM 4230 N N     . VAL C 3 36  ? -2.548  -9.999  -2.745  1.00 91.53 36  C 1 
ATOM 4231 C CA    . VAL C 3 36  ? -1.314  -9.929  -1.955  1.00 92.06 36  C 1 
ATOM 4232 C C     . VAL C 3 36  ? -1.542  -10.691 -0.651  1.00 92.32 36  C 1 
ATOM 4233 O O     . VAL C 3 36  ? -2.555  -10.453 0.012   1.00 90.88 36  C 1 
ATOM 4234 C CB    . VAL C 3 36  ? -0.911  -8.468  -1.671  1.00 91.54 36  C 1 
ATOM 4235 C CG1   . VAL C 3 36  ? 0.464   -8.396  -1.007  1.00 87.96 36  C 1 
ATOM 4236 C CG2   . VAL C 3 36  ? -0.844  -7.608  -2.934  1.00 87.73 36  C 1 
ATOM 4237 N N     . THR C 3 37  ? -0.632  -11.596 -0.288  1.00 91.52 37  C 1 
ATOM 4238 C CA    . THR C 3 37  ? -0.710  -12.325 0.989   1.00 91.28 37  C 1 
ATOM 4239 C C     . THR C 3 37  ? -0.522  -11.384 2.192   1.00 91.58 37  C 1 
ATOM 4240 O O     . THR C 3 37  ? -0.084  -10.236 2.048   1.00 90.98 37  C 1 
ATOM 4241 C CB    . THR C 3 37  ? 0.302   -13.490 1.068   1.00 89.96 37  C 1 
ATOM 4242 O OG1   . THR C 3 37  ? 1.611   -12.994 1.097   1.00 83.04 37  C 1 
ATOM 4243 C CG2   . THR C 3 37  ? 0.168   -14.475 -0.086  1.00 82.49 37  C 1 
ATOM 4244 N N     . ALA C 3 38  ? -0.903  -11.839 3.396   1.00 90.70 38  C 1 
ATOM 4245 C CA    . ALA C 3 38  ? -0.684  -11.060 4.614   1.00 89.85 38  C 1 
ATOM 4246 C C     . ALA C 3 38  ? 0.816   -10.846 4.866   1.00 90.74 38  C 1 
ATOM 4247 O O     . ALA C 3 38  ? 1.246   -9.710  5.057   1.00 89.90 38  C 1 
ATOM 4248 C CB    . ALA C 3 38  ? -1.372  -11.762 5.784   1.00 87.82 38  C 1 
ATOM 4249 N N     . GLU C 3 39  ? 1.604   -11.915 4.747   1.00 92.74 39  C 1 
ATOM 4250 C CA    . GLU C 3 39  ? 3.053   -11.912 4.900   1.00 92.32 39  C 1 
ATOM 4251 C C     . GLU C 3 39  ? 3.747   -10.984 3.905   1.00 93.17 39  C 1 
ATOM 4252 O O     . GLU C 3 39  ? 4.568   -10.158 4.297   1.00 92.01 39  C 1 
ATOM 4253 C CB    . GLU C 3 39  ? 3.582   -13.330 4.696   1.00 90.32 39  C 1 
ATOM 4254 C CG    . GLU C 3 39  ? 3.024   -14.304 5.735   1.00 80.53 39  C 1 
ATOM 4255 C CD    . GLU C 3 39  ? 3.566   -15.720 5.530   1.00 77.99 39  C 1 
ATOM 4256 O OE1   . GLU C 3 39  ? 3.428   -16.528 6.462   1.00 71.78 39  C 1 
ATOM 4257 O OE2   . GLU C 3 39  ? 4.153   -15.989 4.457   1.00 73.12 39  C 1 
ATOM 4258 N N     . ALA C 3 40  ? 3.364   -11.026 2.634   1.00 93.54 40  C 1 
ATOM 4259 C CA    . ALA C 3 40  ? 3.899   -10.110 1.633   1.00 93.56 40  C 1 
ATOM 4260 C C     . ALA C 3 40  ? 3.648   -8.639  2.002   1.00 93.88 40  C 1 
ATOM 4261 O O     . ALA C 3 40  ? 4.496   -7.774  1.803   1.00 93.04 40  C 1 
ATOM 4262 C CB    . ALA C 3 40  ? 3.277   -10.457 0.278   1.00 92.95 40  C 1 
ATOM 4263 N N     . SER C 3 41  ? 2.467   -8.348  2.582   1.00 94.08 41  C 1 
ATOM 4264 C CA    . SER C 3 41  ? 2.151   -6.981  3.019   1.00 93.82 41  C 1 
ATOM 4265 C C     . SER C 3 41  ? 2.989   -6.528  4.223   1.00 94.24 41  C 1 
ATOM 4266 O O     . SER C 3 41  ? 3.278   -5.338  4.332   1.00 93.21 41  C 1 
ATOM 4267 C CB    . SER C 3 41  ? 0.676   -6.851  3.381   1.00 92.63 41  C 1 
ATOM 4268 O OG    . SER C 3 41  ? -0.168  -7.324  2.351   1.00 83.30 41  C 1 
ATOM 4269 N N     . LEU C 3 42  ? 3.342   -7.448  5.130   1.00 93.76 42  C 1 
ATOM 4270 C CA    . LEU C 3 42  ? 4.238   -7.178  6.254   1.00 93.51 42  C 1 
ATOM 4271 C C     . LEU C 3 42  ? 5.673   -6.993  5.768   1.00 94.25 42  C 1 
ATOM 4272 O O     . LEU C 3 42  ? 6.309   -6.003  6.135   1.00 93.18 42  C 1 
ATOM 4273 C CB    . LEU C 3 42  ? 4.151   -8.331  7.263   1.00 92.07 42  C 1 
ATOM 4274 C CG    . LEU C 3 42  ? 2.812   -8.391  8.008   1.00 85.42 42  C 1 
ATOM 4275 C CD1   . LEU C 3 42  ? 2.649   -9.766  8.637   1.00 81.61 42  C 1 
ATOM 4276 C CD2   . LEU C 3 42  ? 2.727   -7.321  9.091   1.00 80.41 42  C 1 
ATOM 4277 N N     . LEU C 3 43  ? 6.152   -7.882  4.889   1.00 94.61 43  C 1 
ATOM 4278 C CA    . LEU C 3 43  ? 7.476   -7.802  4.292   1.00 94.68 43  C 1 
ATOM 4279 C C     . LEU C 3 43  ? 7.709   -6.476  3.570   1.00 95.14 43  C 1 
ATOM 4280 O O     . LEU C 3 43  ? 8.714   -5.824  3.820   1.00 94.06 43  C 1 
ATOM 4281 C CB    . LEU C 3 43  ? 7.679   -8.968  3.318   1.00 93.44 43  C 1 
ATOM 4282 C CG    . LEU C 3 43  ? 8.103   -10.288 3.986   1.00 89.73 43  C 1 
ATOM 4283 C CD1   . LEU C 3 43  ? 8.102   -11.394 2.942   1.00 83.21 43  C 1 
ATOM 4284 C CD2   . LEU C 3 43  ? 9.507   -10.193 4.573   1.00 82.89 43  C 1 
ATOM 4285 N N     . ILE C 3 44  ? 6.778   -6.035  2.721   1.00 95.25 44  C 1 
ATOM 4286 C CA    . ILE C 3 44  ? 6.951   -4.764  2.012   1.00 95.34 44  C 1 
ATOM 4287 C C     . ILE C 3 44  ? 6.915   -3.566  2.975   1.00 95.70 44  C 1 
ATOM 4288 O O     . ILE C 3 44  ? 7.634   -2.594  2.761   1.00 94.71 44  C 1 
ATOM 4289 C CB    . ILE C 3 44  ? 5.949   -4.629  0.850   1.00 94.03 44  C 1 
ATOM 4290 C CG1   . ILE C 3 44  ? 6.318   -3.521  -0.157  1.00 89.95 44  C 1 
ATOM 4291 C CG2   . ILE C 3 44  ? 4.525   -4.381  1.353   1.00 90.08 44  C 1 
ATOM 4292 C CD1   . ILE C 3 44  ? 7.641   -3.774  -0.883  1.00 81.55 44  C 1 
ATOM 4293 N N     . ALA C 3 45  ? 6.126   -3.627  4.056   1.00 95.05 45  C 1 
ATOM 4294 C CA    . ALA C 3 45  ? 6.114   -2.567  5.055   1.00 94.81 45  C 1 
ATOM 4295 C C     . ALA C 3 45  ? 7.448   -2.493  5.826   1.00 95.18 45  C 1 
ATOM 4296 O O     . ALA C 3 45  ? 7.992   -1.405  5.981   1.00 94.32 45  C 1 
ATOM 4297 C CB    . ALA C 3 45  ? 4.922   -2.779  5.993   1.00 94.06 45  C 1 
ATOM 4298 N N     . ALA C 3 46  ? 7.996   -3.647  6.235   1.00 94.44 46  C 1 
ATOM 4299 C CA    . ALA C 3 46  ? 9.298   -3.722  6.893   1.00 94.23 46  C 1 
ATOM 4300 C C     . ALA C 3 46  ? 10.448  -3.308  5.956   1.00 94.70 46  C 1 
ATOM 4301 O O     . ALA C 3 46  ? 11.305  -2.516  6.342   1.00 93.81 46  C 1 
ATOM 4302 C CB    . ALA C 3 46  ? 9.475   -5.148  7.428   1.00 93.21 46  C 1 
ATOM 4303 N N     . ALA C 3 47  ? 10.426  -3.753  4.692   1.00 94.55 47  C 1 
ATOM 4304 C CA    . ALA C 3 47  ? 11.388  -3.329  3.680   1.00 94.49 47  C 1 
ATOM 4305 C C     . ALA C 3 47  ? 11.366  -1.812  3.464   1.00 94.70 47  C 1 
ATOM 4306 O O     . ALA C 3 47  ? 12.409  -1.171  3.370   1.00 93.86 47  C 1 
ATOM 4307 C CB    . ALA C 3 47  ? 11.076  -4.058  2.371   1.00 93.74 47  C 1 
ATOM 4308 N N     . THR C 3 48  ? 10.168  -1.220  3.442   1.00 95.13 48  C 1 
ATOM 4309 C CA    . THR C 3 48  ? 9.998   0.232   3.320   1.00 94.90 48  C 1 
ATOM 4310 C C     . THR C 3 48  ? 10.552  0.979   4.529   1.00 95.16 48  C 1 
ATOM 4311 O O     . THR C 3 48  ? 11.104  2.063   4.373   1.00 94.01 48  C 1 
ATOM 4312 C CB    . THR C 3 48  ? 8.520   0.583   3.115   1.00 94.11 48  C 1 
ATOM 4313 O OG1   . THR C 3 48  ? 7.982   -0.100  2.019   1.00 85.69 48  C 1 
ATOM 4314 C CG2   . THR C 3 48  ? 8.313   2.067   2.836   1.00 84.81 48  C 1 
ATOM 4315 N N     . GLU C 3 49  ? 10.426  0.419   5.734   1.00 95.43 49  C 1 
ATOM 4316 C CA    . GLU C 3 49  ? 11.016  0.997   6.941   1.00 95.07 49  C 1 
ATOM 4317 C C     . GLU C 3 49  ? 12.552  0.983   6.891   1.00 95.38 49  C 1 
ATOM 4318 O O     . GLU C 3 49  ? 13.183  2.011   7.160   1.00 94.01 49  C 1 
ATOM 4319 C CB    . GLU C 3 49  ? 10.462  0.271   8.176   1.00 93.59 49  C 1 
ATOM 4320 C CG    . GLU C 3 49  ? 10.950  0.889   9.487   1.00 84.79 49  C 1 
ATOM 4321 C CD    . GLU C 3 49  ? 10.235  0.355   10.740  1.00 81.32 49  C 1 
ATOM 4322 O OE1   . GLU C 3 49  ? 10.660  0.731   11.852  1.00 77.13 49  C 1 
ATOM 4323 O OE2   . GLU C 3 49  ? 9.213   -0.346  10.613  1.00 78.20 49  C 1 
ATOM 4324 N N     . LEU C 3 50  ? 13.156  -0.133  6.452   1.00 94.05 50  C 1 
ATOM 4325 C CA    . LEU C 3 50  ? 14.604  -0.241  6.241   1.00 93.64 50  C 1 
ATOM 4326 C C     . LEU C 3 50  ? 15.096  0.755   5.185   1.00 94.15 50  C 1 
ATOM 4327 O O     . LEU C 3 50  ? 16.038  1.508   5.431   1.00 93.11 50  C 1 
ATOM 4328 C CB    . LEU C 3 50  ? 14.965  -1.680  5.828   1.00 92.85 50  C 1 
ATOM 4329 C CG    . LEU C 3 50  ? 14.749  -2.760  6.911   1.00 90.36 50  C 1 
ATOM 4330 C CD1   . LEU C 3 50  ? 15.028  -4.134  6.307   1.00 86.70 50  C 1 
ATOM 4331 C CD2   . LEU C 3 50  ? 15.657  -2.555  8.120   1.00 86.51 50  C 1 
ATOM 4332 N N     . PHE C 3 51  ? 14.418  0.824   4.036   1.00 94.21 51  C 1 
ATOM 4333 C CA    . PHE C 3 51  ? 14.749  1.762   2.964   1.00 94.09 51  C 1 
ATOM 4334 C C     . PHE C 3 51  ? 14.644  3.225   3.414   1.00 94.15 51  C 1 
ATOM 4335 O O     . PHE C 3 51  ? 15.517  4.039   3.118   1.00 93.38 51  C 1 
ATOM 4336 C CB    . PHE C 3 51  ? 13.816  1.491   1.778   1.00 93.57 51  C 1 
ATOM 4337 C CG    . PHE C 3 51  ? 14.058  2.427   0.619   1.00 93.06 51  C 1 
ATOM 4338 C CD1   . PHE C 3 51  ? 13.129  3.439   0.318   1.00 90.64 51  C 1 
ATOM 4339 C CD2   . PHE C 3 51  ? 15.221  2.299   -0.150  1.00 91.01 51  C 1 
ATOM 4340 C CE1   . PHE C 3 51  ? 13.359  4.302   -0.751  1.00 89.75 51  C 1 
ATOM 4341 C CE2   . PHE C 3 51  ? 15.455  3.172   -1.227  1.00 90.02 51  C 1 
ATOM 4342 C CZ    . PHE C 3 51  ? 14.516  4.171   -1.529  1.00 90.24 51  C 1 
ATOM 4343 N N     . LEU C 3 52  ? 13.616  3.561   4.186   1.00 94.49 52  C 1 
ATOM 4344 C CA    . LEU C 3 52  ? 13.456  4.898   4.752   1.00 94.47 52  C 1 
ATOM 4345 C C     . LEU C 3 52  ? 14.594  5.243   5.715   1.00 94.30 52  C 1 
ATOM 4346 O O     . LEU C 3 52  ? 15.127  6.349   5.650   1.00 92.94 52  C 1 
ATOM 4347 C CB    . LEU C 3 52  ? 12.070  4.975   5.413   1.00 93.96 52  C 1 
ATOM 4348 C CG    . LEU C 3 52  ? 11.597  6.387   5.801   1.00 93.08 52  C 1 
ATOM 4349 C CD1   . LEU C 3 52  ? 10.094  6.344   6.068   1.00 86.28 52  C 1 
ATOM 4350 C CD2   . LEU C 3 52  ? 12.265  6.950   7.058   1.00 85.95 52  C 1 
ATOM 4351 N N     . GLY C 3 53  ? 14.997  4.302   6.577   1.00 93.91 53  C 1 
ATOM 4352 C CA    . GLY C 3 53  ? 16.156  4.449   7.442   1.00 93.67 53  C 1 
ATOM 4353 C C     . GLY C 3 53  ? 17.441  4.698   6.654   1.00 94.08 53  C 1 
ATOM 4354 O O     . GLY C 3 53  ? 18.191  5.617   6.975   1.00 92.93 53  C 1 
ATOM 4355 N N     . THR C 3 54  ? 17.632  3.954   5.558   1.00 93.48 54  C 1 
ATOM 4356 C CA    . THR C 3 54  ? 18.760  4.110   4.630   1.00 92.86 54  C 1 
ATOM 4357 C C     . THR C 3 54  ? 18.817  5.512   4.033   1.00 93.13 54  C 1 
ATOM 4358 O O     . THR C 3 54  ? 19.831  6.201   4.138   1.00 92.00 54  C 1 
ATOM 4359 C CB    . THR C 3 54  ? 18.697  3.040   3.517   1.00 91.62 54  C 1 
ATOM 4360 O OG1   . THR C 3 54  ? 18.685  1.757   4.092   1.00 82.63 54  C 1 
ATOM 4361 C CG2   . THR C 3 54  ? 19.883  3.089   2.557   1.00 78.96 54  C 1 
ATOM 4362 N N     . LEU C 3 55  ? 17.699  6.000   3.487   1.00 93.53 55  C 1 
ATOM 4363 C CA    . LEU C 3 55  ? 17.636  7.349   2.926   1.00 93.10 55  C 1 
ATOM 4364 C C     . LEU C 3 55  ? 17.852  8.442   3.979   1.00 93.55 55  C 1 
ATOM 4365 O O     . LEU C 3 55  ? 18.525  9.441   3.720   1.00 92.11 55  C 1 
ATOM 4366 C CB    . LEU C 3 55  ? 16.283  7.570   2.248   1.00 92.00 55  C 1 
ATOM 4367 C CG    . LEU C 3 55  ? 16.069  6.828   0.917   1.00 87.22 55  C 1 
ATOM 4368 C CD1   . LEU C 3 55  ? 14.709  7.263   0.364   1.00 83.40 55  C 1 
ATOM 4369 C CD2   . LEU C 3 55  ? 17.140  7.161   -0.123  1.00 82.85 55  C 1 
ATOM 4370 N N     . ALA C 3 56  ? 17.277  8.279   5.175   1.00 94.92 56  C 1 
ATOM 4371 C CA    . ALA C 3 56  ? 17.419  9.255   6.247   1.00 94.71 56  C 1 
ATOM 4372 C C     . ALA C 3 56  ? 18.878  9.377   6.714   1.00 94.92 56  C 1 
ATOM 4373 O O     . ALA C 3 56  ? 19.387  10.495  6.818   1.00 93.84 56  C 1 
ATOM 4374 C CB    . ALA C 3 56  ? 16.478  8.870   7.390   1.00 94.09 56  C 1 
ATOM 4375 N N     . ALA C 3 57  ? 19.557  8.245   6.929   1.00 94.73 57  C 1 
ATOM 4376 C CA    . ALA C 3 57  ? 20.948  8.235   7.349   1.00 94.64 57  C 1 
ATOM 4377 C C     . ALA C 3 57  ? 21.878  8.763   6.249   1.00 94.98 57  C 1 
ATOM 4378 O O     . ALA C 3 57  ? 22.707  9.631   6.527   1.00 93.75 57  C 1 
ATOM 4379 C CB    . ALA C 3 57  ? 21.313  6.826   7.816   1.00 93.70 57  C 1 
ATOM 4380 N N     . GLY C 3 58  ? 21.676  8.366   4.982   1.00 93.75 58  C 1 
ATOM 4381 C CA    . GLY C 3 58  ? 22.428  8.913   3.858   1.00 93.52 58  C 1 
ATOM 4382 C C     . GLY C 3 58  ? 22.254  10.434  3.697   1.00 94.09 58  C 1 
ATOM 4383 O O     . GLY C 3 58  ? 23.220  11.166  3.503   1.00 92.97 58  C 1 
ATOM 4384 N N     . ALA C 3 59  ? 21.023  10.930  3.863   1.00 94.40 59  C 1 
ATOM 4385 C CA    . ALA C 3 59  ? 20.752  12.366  3.834   1.00 94.17 59  C 1 
ATOM 4386 C C     . ALA C 3 59  ? 21.391  13.116  5.013   1.00 94.26 59  C 1 
ATOM 4387 O O     . ALA C 3 59  ? 21.844  14.255  4.853   1.00 93.06 59  C 1 
ATOM 4388 C CB    . ALA C 3 59  ? 19.236  12.572  3.807   1.00 93.26 59  C 1 
ATOM 4389 N N     . HIS C 3 60  ? 21.444  12.497  6.192   1.00 94.86 60  C 1 
ATOM 4390 C CA    . HIS C 3 60  ? 22.132  13.066  7.348   1.00 94.75 60  C 1 
ATOM 4391 C C     . HIS C 3 60  ? 23.651  13.114  7.135   1.00 94.90 60  C 1 
ATOM 4392 O O     . HIS C 3 60  ? 24.262  14.141  7.426   1.00 93.80 60  C 1 
ATOM 4393 C CB    . HIS C 3 60  ? 21.773  12.288  8.614   1.00 94.40 60  C 1 
ATOM 4394 C CG    . HIS C 3 60  ? 22.473  12.822  9.829   1.00 93.87 60  C 1 
ATOM 4395 N ND1   . HIS C 3 60  ? 23.588  12.269  10.421  1.00 82.95 60  C 1 
ATOM 4396 C CD2   . HIS C 3 60  ? 22.192  13.971  10.523  1.00 84.71 60  C 1 
ATOM 4397 C CE1   . HIS C 3 60  ? 23.962  13.051  11.449  1.00 85.85 60  C 1 
ATOM 4398 N NE2   . HIS C 3 60  ? 23.134  14.098  11.538  1.00 88.16 60  C 1 
ATOM 4399 N N     . THR C 3 61  ? 24.250  12.068  6.555   1.00 94.72 61  C 1 
ATOM 4400 C CA    . THR C 3 61  ? 25.670  12.056  6.177   1.00 94.66 61  C 1 
ATOM 4401 C C     . THR C 3 61  ? 25.993  13.189  5.202   1.00 94.99 61  C 1 
ATOM 4402 O O     . THR C 3 61  ? 26.904  13.975  5.467   1.00 93.81 61  C 1 
ATOM 4403 C CB    . THR C 3 61  ? 26.060  10.692  5.595   1.00 93.98 61  C 1 
ATOM 4404 O OG1   . THR C 3 61  ? 25.793  9.696   6.551   1.00 86.47 61  C 1 
ATOM 4405 C CG2   . THR C 3 61  ? 27.547  10.598  5.256   1.00 83.59 61  C 1 
ATOM 4406 N N     . ALA C 3 62  ? 25.183  13.366  4.157   1.00 94.85 62  C 1 
ATOM 4407 C CA    . ALA C 3 62  ? 25.341  14.482  3.224   1.00 94.06 62  C 1 
ATOM 4408 C C     . ALA C 3 62  ? 25.192  15.864  3.903   1.00 94.30 62  C 1 
ATOM 4409 O O     . ALA C 3 62  ? 25.894  16.815  3.557   1.00 92.21 62  C 1 
ATOM 4410 C CB    . ALA C 3 62  ? 24.317  14.309  2.092   1.00 92.54 62  C 1 
ATOM 4411 N N     . ALA C 3 63  ? 24.285  15.987  4.885   1.00 94.49 63  C 1 
ATOM 4412 C CA    . ALA C 3 63  ? 24.153  17.220  5.656   1.00 94.38 63  C 1 
ATOM 4413 C C     . ALA C 3 63  ? 25.387  17.494  6.535   1.00 94.60 63  C 1 
ATOM 4414 O O     . ALA C 3 63  ? 25.872  18.631  6.564   1.00 92.79 63  C 1 
ATOM 4415 C CB    . ALA C 3 63  ? 22.873  17.151  6.504   1.00 93.20 63  C 1 
ATOM 4416 N N     . SER C 3 64  ? 25.901  16.467  7.205   1.00 94.44 64  C 1 
ATOM 4417 C CA    . SER C 3 64  ? 27.065  16.551  8.091   1.00 94.00 64  C 1 
ATOM 4418 C C     . SER C 3 64  ? 28.354  16.879  7.335   1.00 94.32 64  C 1 
ATOM 4419 O O     . SER C 3 64  ? 29.114  17.726  7.792   1.00 92.05 64  C 1 
ATOM 4420 C CB    . SER C 3 64  ? 27.225  15.244  8.871   1.00 92.35 64  C 1 
ATOM 4421 O OG    . SER C 3 64  ? 26.089  15.043  9.694   1.00 78.90 64  C 1 
ATOM 4422 N N     . GLN C 3 65  ? 28.555  16.301  6.143   1.00 94.02 65  C 1 
ATOM 4423 C CA    . GLN C 3 65  ? 29.675  16.643  5.255   1.00 93.56 65  C 1 
ATOM 4424 C C     . GLN C 3 65  ? 29.658  18.132  4.858   1.00 93.97 65  C 1 
ATOM 4425 O O     . GLN C 3 65  ? 30.702  18.780  4.812   1.00 91.13 65  C 1 
ATOM 4426 C CB    . GLN C 3 65  ? 29.616  15.766  4.003   1.00 92.16 65  C 1 
ATOM 4427 C CG    . GLN C 3 65  ? 30.053  14.312  4.268   1.00 84.39 65  C 1 
ATOM 4428 C CD    . GLN C 3 65  ? 29.784  13.388  3.064   1.00 81.21 65  C 1 
ATOM 4429 O OE1   . GLN C 3 65  ? 29.078  13.745  2.136   1.00 74.98 65  C 1 
ATOM 4430 N NE2   . GLN C 3 65  ? 30.323  12.195  3.060   1.00 71.77 65  C 1 
ATOM 4431 N N     . GLY C 3 66  ? 28.469  18.690  4.639   1.00 92.47 66  C 1 
ATOM 4432 C CA    . GLY C 3 66  ? 28.289  20.135  4.408   1.00 91.59 66  C 1 
ATOM 4433 C C     . GLY C 3 66  ? 28.286  21.011  5.678   1.00 92.05 66  C 1 
ATOM 4434 O O     . GLY C 3 66  ? 27.816  22.152  5.606   1.00 87.42 66  C 1 
ATOM 4435 N N     . GLY C 3 67  ? 28.666  20.486  6.840   1.00 91.79 67  C 1 
ATOM 4436 C CA    . GLY C 3 67  ? 28.664  21.203  8.123   1.00 91.52 67  C 1 
ATOM 4437 C C     . GLY C 3 67  ? 27.266  21.618  8.616   1.00 91.85 67  C 1 
ATOM 4438 O O     . GLY C 3 67  ? 27.110  22.593  9.349   1.00 86.68 67  C 1 
ATOM 4439 N N     . ARG C 3 68  ? 26.193  20.905  8.199   1.00 90.85 68  C 1 
ATOM 4440 C CA    . ARG C 3 68  ? 24.799  21.255  8.524   1.00 91.24 68  C 1 
ATOM 4441 C C     . ARG C 3 68  ? 24.211  20.286  9.556   1.00 91.59 68  C 1 
ATOM 4442 O O     . ARG C 3 68  ? 24.296  19.081  9.416   1.00 88.20 68  C 1 
ATOM 4443 C CB    . ARG C 3 68  ? 23.933  21.284  7.255   1.00 88.71 68  C 1 
ATOM 4444 C CG    . ARG C 3 68  ? 24.444  22.214  6.136   1.00 84.15 68  C 1 
ATOM 4445 C CD    . ARG C 3 68  ? 24.509  23.679  6.540   1.00 79.42 68  C 1 
ATOM 4446 N NE    . ARG C 3 68  ? 24.941  24.519  5.411   1.00 72.69 68  C 1 
ATOM 4447 C CZ    . ARG C 3 68  ? 24.736  25.823  5.249   1.00 67.35 68  C 1 
ATOM 4448 N NH1   . ARG C 3 68  ? 24.076  26.528  6.133   1.00 60.21 68  C 1 
ATOM 4449 N NH2   . ARG C 3 68  ? 25.205  26.439  4.198   1.00 59.94 68  C 1 
ATOM 4450 N N     . ARG C 3 69  ? 23.471  20.819  10.550  1.00 91.80 69  C 1 
ATOM 4451 C CA    . ARG C 3 69  ? 22.649  20.018  11.476  1.00 91.34 69  C 1 
ATOM 4452 C C     . ARG C 3 69  ? 21.227  19.751  10.961  1.00 92.14 69  C 1 
ATOM 4453 O O     . ARG C 3 69  ? 20.516  18.921  11.522  1.00 89.00 69  C 1 
ATOM 4454 C CB    . ARG C 3 69  ? 22.593  20.692  12.858  1.00 88.63 69  C 1 
ATOM 4455 C CG    . ARG C 3 69  ? 23.953  20.707  13.556  1.00 79.06 69  C 1 
ATOM 4456 C CD    . ARG C 3 69  ? 23.822  21.249  14.980  1.00 72.68 69  C 1 
ATOM 4457 N NE    . ARG C 3 69  ? 25.116  21.278  15.669  1.00 64.62 69  C 1 
ATOM 4458 C CZ    . ARG C 3 69  ? 25.344  21.676  16.917  1.00 57.04 69  C 1 
ATOM 4459 N NH1   . ARG C 3 69  ? 24.382  22.096  17.689  1.00 53.25 69  C 1 
ATOM 4460 N NH2   . ARG C 3 69  ? 26.552  21.657  17.400  1.00 50.54 69  C 1 
ATOM 4461 N N     . THR C 3 70  ? 20.775  20.479  9.931   1.00 92.62 70  C 1 
ATOM 4462 C CA    . THR C 3 70  ? 19.427  20.351  9.376   1.00 92.90 70  C 1 
ATOM 4463 C C     . THR C 3 70  ? 19.470  19.609  8.050   1.00 93.12 70  C 1 
ATOM 4464 O O     . THR C 3 70  ? 20.034  20.119  7.082   1.00 91.77 70  C 1 
ATOM 4465 C CB    . THR C 3 70  ? 18.750  21.717  9.189   1.00 91.68 70  C 1 
ATOM 4466 O OG1   . THR C 3 70  ? 18.728  22.415  10.419  1.00 83.87 70  C 1 
ATOM 4467 C CG2   . THR C 3 70  ? 17.299  21.588  8.731   1.00 83.45 70  C 1 
ATOM 4468 N N     . VAL C 3 71  ? 18.821  18.452  7.996   1.00 94.56 71  C 1 
ATOM 4469 C CA    . VAL C 3 71  ? 18.601  17.704  6.757   1.00 94.28 71  C 1 
ATOM 4470 C C     . VAL C 3 71  ? 17.593  18.456  5.881   1.00 94.38 71  C 1 
ATOM 4471 O O     . VAL C 3 71  ? 16.474  18.750  6.314   1.00 92.83 71  C 1 
ATOM 4472 C CB    . VAL C 3 71  ? 18.110  16.272  7.048   1.00 93.38 71  C 1 
ATOM 4473 C CG1   . VAL C 3 71  ? 17.889  15.481  5.766   1.00 89.42 71  C 1 
ATOM 4474 C CG2   . VAL C 3 71  ? 19.126  15.513  7.909   1.00 89.39 71  C 1 
ATOM 4475 N N     . ARG C 3 72  ? 17.989  18.784  4.644   1.00 93.51 72  C 1 
ATOM 4476 C CA    . ARG C 3 72  ? 17.178  19.469  3.629   1.00 92.98 72  C 1 
ATOM 4477 C C     . ARG C 3 72  ? 16.873  18.531  2.460   1.00 93.02 72  C 1 
ATOM 4478 O O     . ARG C 3 72  ? 17.518  17.492  2.315   1.00 91.81 72  C 1 
ATOM 4479 C CB    . ARG C 3 72  ? 17.904  20.735  3.147   1.00 92.11 72  C 1 
ATOM 4480 C CG    . ARG C 3 72  ? 18.116  21.774  4.263   1.00 88.28 72  C 1 
ATOM 4481 C CD    . ARG C 3 72  ? 18.767  23.033  3.694   1.00 83.25 72  C 1 
ATOM 4482 N NE    . ARG C 3 72  ? 18.971  24.070  4.718   1.00 75.44 72  C 1 
ATOM 4483 C CZ    . ARG C 3 72  ? 19.468  25.280  4.526   1.00 68.10 72  C 1 
ATOM 4484 N NH1   . ARG C 3 72  ? 19.875  25.667  3.345   1.00 60.89 72  C 1 
ATOM 4485 N NH2   . ARG C 3 72  ? 19.571  26.123  5.507   1.00 59.42 72  C 1 
ATOM 4486 N N     . ALA C 3 73  ? 15.939  18.910  1.587   1.00 92.84 73  C 1 
ATOM 4487 C CA    . ALA C 3 73  ? 15.604  18.156  0.375   1.00 92.41 73  C 1 
ATOM 4488 C C     . ALA C 3 73  ? 16.833  17.884  -0.513  1.00 92.87 73  C 1 
ATOM 4489 O O     . ALA C 3 73  ? 17.021  16.750  -0.957  1.00 91.79 73  C 1 
ATOM 4490 C CB    . ALA C 3 73  ? 14.521  18.926  -0.381  1.00 91.26 73  C 1 
ATOM 4491 N N     . ALA C 3 74  ? 17.732  18.857  -0.665  1.00 92.57 74  C 1 
ATOM 4492 C CA    . ALA C 3 74  ? 18.995  18.680  -1.398  1.00 92.38 74  C 1 
ATOM 4493 C C     . ALA C 3 74  ? 19.889  17.555  -0.832  1.00 92.75 74  C 1 
ATOM 4494 O O     . ALA C 3 74  ? 20.532  16.841  -1.592  1.00 91.66 74  C 1 
ATOM 4495 C CB    . ALA C 3 74  ? 19.737  20.021  -1.397  1.00 91.33 74  C 1 
ATOM 4496 N N     . HIS C 3 75  ? 19.885  17.343  0.485   1.00 93.92 75  C 1 
ATOM 4497 C CA    . HIS C 3 75  ? 20.638  16.241  1.104   1.00 93.65 75  C 1 
ATOM 4498 C C     . HIS C 3 75  ? 19.981  14.884  0.841   1.00 93.57 75  C 1 
ATOM 4499 O O     . HIS C 3 75  ? 20.681  13.894  0.671   1.00 92.30 75  C 1 
ATOM 4500 C CB    . HIS C 3 75  ? 20.793  16.488  2.616   1.00 93.65 75  C 1 
ATOM 4501 C CG    . HIS C 3 75  ? 21.396  17.806  2.987   1.00 93.32 75  C 1 
ATOM 4502 N ND1   . HIS C 3 75  ? 21.058  18.571  4.094   1.00 85.86 75  C 1 
ATOM 4503 C CD2   . HIS C 3 75  ? 22.365  18.517  2.335   1.00 87.60 75  C 1 
ATOM 4504 C CE1   . HIS C 3 75  ? 21.797  19.684  4.099   1.00 87.51 75  C 1 
ATOM 4505 N NE2   . HIS C 3 75  ? 22.604  19.700  3.037   1.00 88.74 75  C 1 
ATOM 4506 N N     . VAL C 3 76  ? 18.647  14.824  0.765   1.00 92.49 76  C 1 
ATOM 4507 C CA    . VAL C 3 76  ? 17.927  13.612  0.353   1.00 92.52 76  C 1 
ATOM 4508 C C     . VAL C 3 76  ? 18.253  13.283  -1.102  1.00 92.62 76  C 1 
ATOM 4509 O O     . VAL C 3 76  ? 18.593  12.140  -1.400  1.00 91.60 76  C 1 
ATOM 4510 C CB    . VAL C 3 76  ? 16.407  13.739  0.558   1.00 92.29 76  C 1 
ATOM 4511 C CG1   . VAL C 3 76  ? 15.680  12.442  0.171   1.00 89.86 76  C 1 
ATOM 4512 C CG2   . VAL C 3 76  ? 16.055  14.053  2.017   1.00 89.50 76  C 1 
ATOM 4513 N N     . ARG C 3 77  ? 18.247  14.276  -2.002  1.00 92.24 77  C 1 
ATOM 4514 C CA    . ARG C 3 77  ? 18.649  14.099  -3.406  1.00 91.78 77  C 1 
ATOM 4515 C C     . ARG C 3 77  ? 20.092  13.601  -3.528  1.00 91.82 77  C 1 
ATOM 4516 O O     . ARG C 3 77  ? 20.349  12.687  -4.300  1.00 90.67 77  C 1 
ATOM 4517 C CB    . ARG C 3 77  ? 18.433  15.410  -4.188  1.00 90.53 77  C 1 
ATOM 4518 C CG    . ARG C 3 77  ? 18.570  15.206  -5.702  1.00 82.11 77  C 1 
ATOM 4519 C CD    . ARG C 3 77  ? 18.253  16.497  -6.481  1.00 78.96 77  C 1 
ATOM 4520 N NE    . ARG C 3 77  ? 18.117  16.276  -7.935  1.00 70.53 77  C 1 
ATOM 4521 C CZ    . ARG C 3 77  ? 18.863  16.766  -8.927  1.00 63.59 77  C 1 
ATOM 4522 N NH1   . ARG C 3 77  ? 19.920  17.482  -8.698  1.00 56.69 77  C 1 
ATOM 4523 N NH2   . ARG C 3 77  ? 18.555  16.546  -10.172 1.00 55.18 77  C 1 
ATOM 4524 N N     . ALA C 3 78  ? 21.021  14.148  -2.745  1.00 91.53 78  C 1 
ATOM 4525 C CA    . ALA C 3 78  ? 22.404  13.687  -2.705  1.00 91.22 78  C 1 
ATOM 4526 C C     . ALA C 3 78  ? 22.511  12.226  -2.236  1.00 91.55 78  C 1 
ATOM 4527 O O     . ALA C 3 78  ? 23.239  11.446  -2.851  1.00 90.22 78  C 1 
ATOM 4528 C CB    . ALA C 3 78  ? 23.224  14.634  -1.816  1.00 90.59 78  C 1 
ATOM 4529 N N     . ALA C 3 79  ? 21.748  11.821  -1.203  1.00 92.00 79  C 1 
ATOM 4530 C CA    . ALA C 3 79  ? 21.702  10.439  -0.732  1.00 91.51 79  C 1 
ATOM 4531 C C     . ALA C 3 79  ? 21.141  9.478   -1.789  1.00 91.65 79  C 1 
ATOM 4532 O O     . ALA C 3 79  ? 21.722  8.417   -2.019  1.00 90.23 79  C 1 
ATOM 4533 C CB    . ALA C 3 79  ? 20.877  10.385  0.560   1.00 90.90 79  C 1 
ATOM 4534 N N     . VAL C 3 80  ? 20.052  9.851   -2.480  1.00 91.88 80  C 1 
ATOM 4535 C CA    . VAL C 3 80  ? 19.478  9.070   -3.588  1.00 91.68 80  C 1 
ATOM 4536 C C     . VAL C 3 80  ? 20.492  8.899   -4.722  1.00 91.40 80  C 1 
ATOM 4537 O O     . VAL C 3 80  ? 20.690  7.790   -5.200  1.00 89.97 80  C 1 
ATOM 4538 C CB    . VAL C 3 80  ? 18.184  9.722   -4.097  1.00 90.93 80  C 1 
ATOM 4539 C CG1   . VAL C 3 80  ? 17.698  9.129   -5.420  1.00 86.75 80  C 1 
ATOM 4540 C CG2   . VAL C 3 80  ? 17.071  9.535   -3.068  1.00 87.11 80  C 1 
ATOM 4541 N N     . ARG C 3 81  ? 21.173  9.985   -5.122  1.00 90.43 81  C 1 
ATOM 4542 C CA    . ARG C 3 81  ? 22.193  9.946   -6.179  1.00 89.57 81  C 1 
ATOM 4543 C C     . ARG C 3 81  ? 23.379  9.056   -5.805  1.00 89.44 81  C 1 
ATOM 4544 O O     . ARG C 3 81  ? 23.898  8.357   -6.669  1.00 87.36 81  C 1 
ATOM 4545 C CB    . ARG C 3 81  ? 22.634  11.383  -6.500  1.00 87.91 81  C 1 
ATOM 4546 C CG    . ARG C 3 81  ? 23.581  11.438  -7.711  1.00 79.33 81  C 1 
ATOM 4547 C CD    . ARG C 3 81  ? 23.954  12.882  -8.084  1.00 76.79 81  C 1 
ATOM 4548 N NE    . ARG C 3 81  ? 24.688  13.535  -6.993  1.00 68.92 81  C 1 
ATOM 4549 C CZ    . ARG C 3 81  ? 25.145  14.778  -6.996  1.00 62.71 81  C 1 
ATOM 4550 N NH1   . ARG C 3 81  ? 24.947  15.578  -8.018  1.00 57.23 81  C 1 
ATOM 4551 N NH2   . ARG C 3 81  ? 25.818  15.243  -5.976  1.00 55.92 81  C 1 
ATOM 4552 N N     . ALA C 3 82  ? 23.791  9.051   -4.540  1.00 88.84 82  C 1 
ATOM 4553 C CA    . ALA C 3 82  ? 24.886  8.217   -4.055  1.00 88.27 82  C 1 
ATOM 4554 C C     . ALA C 3 82  ? 24.507  6.729   -3.921  1.00 88.23 82  C 1 
ATOM 4555 O O     . ALA C 3 82  ? 25.369  5.857   -4.021  1.00 85.34 82  C 1 
ATOM 4556 C CB    . ALA C 3 82  ? 25.363  8.788   -2.718  1.00 86.51 82  C 1 
ATOM 4557 N N     . HIS C 3 83  ? 23.219  6.404   -3.742  1.00 85.07 83  C 1 
ATOM 4558 C CA    . HIS C 3 83  ? 22.748  5.037   -3.573  1.00 83.61 83  C 1 
ATOM 4559 C C     . HIS C 3 83  ? 22.318  4.418   -4.911  1.00 83.22 83  C 1 
ATOM 4560 O O     . HIS C 3 83  ? 21.163  4.526   -5.329  1.00 78.80 83  C 1 
ATOM 4561 C CB    . HIS C 3 83  ? 21.638  5.015   -2.517  1.00 81.31 83  C 1 
ATOM 4562 C CG    . HIS C 3 83  ? 21.262  3.613   -2.105  1.00 77.30 83  C 1 
ATOM 4563 N ND1   . HIS C 3 83  ? 20.015  3.039   -2.230  1.00 69.32 83  C 1 
ATOM 4564 C CD2   . HIS C 3 83  ? 22.072  2.685   -1.517  1.00 68.98 83  C 1 
ATOM 4565 C CE1   . HIS C 3 83  ? 20.078  1.793   -1.730  1.00 71.03 83  C 1 
ATOM 4566 N NE2   . HIS C 3 83  ? 21.301  1.538   -1.282  1.00 72.19 83  C 1 
ATOM 4567 N N     . ARG C 3 84  ? 23.250  3.727   -5.571  1.00 85.09 84  C 1 
ATOM 4568 C CA    . ARG C 3 84  ? 23.071  3.143   -6.916  1.00 82.66 84  C 1 
ATOM 4569 C C     . ARG C 3 84  ? 21.741  2.392   -7.133  1.00 82.62 84  C 1 
ATOM 4570 O O     . ARG C 3 84  ? 21.091  2.670   -8.137  1.00 76.63 84  C 1 
ATOM 4571 C CB    . ARG C 3 84  ? 24.304  2.280   -7.263  1.00 77.95 84  C 1 
ATOM 4572 C CG    . ARG C 3 84  ? 24.248  1.734   -8.698  1.00 67.02 84  C 1 
ATOM 4573 C CD    . ARG C 3 84  ? 25.498  0.900   -9.013  1.00 61.44 84  C 1 
ATOM 4574 N NE    . ARG C 3 84  ? 25.443  0.358   -10.374 1.00 52.99 84  C 1 
ATOM 4575 C CZ    . ARG C 3 84  ? 26.301  -0.486  -10.931 1.00 45.24 84  C 1 
ATOM 4576 N NH1   . ARG C 3 84  ? 27.343  -0.939  -10.271 1.00 42.80 84  C 1 
ATOM 4577 N NH2   . ARG C 3 84  ? 26.141  -0.894  -12.150 1.00 40.90 84  C 1 
ATOM 4578 N N     . PRO C 3 85  ? 21.279  1.497   -6.224  1.00 77.00 85  C 1 
ATOM 4579 C CA    . PRO C 3 85  ? 20.012  0.784   -6.432  1.00 75.72 85  C 1 
ATOM 4580 C C     . PRO C 3 85  ? 18.765  1.679   -6.483  1.00 76.55 85  C 1 
ATOM 4581 O O     . PRO C 3 85  ? 17.698  1.218   -6.885  1.00 72.82 85  C 1 
ATOM 4582 C CB    . PRO C 3 85  ? 19.908  -0.216  -5.267  1.00 72.32 85  C 1 
ATOM 4583 C CG    . PRO C 3 85  ? 21.338  -0.410  -4.826  1.00 68.35 85  C 1 
ATOM 4584 C CD    . PRO C 3 85  ? 21.942  0.976   -5.049  1.00 72.47 85  C 1 
ATOM 4585 N N     . THR C 3 86  ? 18.855  2.936   -6.063  1.00 79.80 86  C 1 
ATOM 4586 C CA    . THR C 3 86  ? 17.724  3.873   -6.014  1.00 77.98 86  C 1 
ATOM 4587 C C     . THR C 3 86  ? 17.822  5.014   -7.007  1.00 79.93 86  C 1 
ATOM 4588 O O     . THR C 3 86  ? 16.794  5.575   -7.398  1.00 75.70 86  C 1 
ATOM 4589 C CB    . THR C 3 86  ? 17.538  4.444   -4.601  1.00 72.86 86  C 1 
ATOM 4590 O OG1   . THR C 3 86  ? 18.610  5.268   -4.207  1.00 66.19 86  C 1 
ATOM 4591 C CG2   . THR C 3 86  ? 17.393  3.355   -3.552  1.00 66.62 86  C 1 
ATOM 4592 N N     . ALA C 3 87  ? 19.021  5.364   -7.435  1.00 76.91 87  C 1 
ATOM 4593 C CA    . ALA C 3 87  ? 19.269  6.538   -8.251  1.00 73.67 87  C 1 
ATOM 4594 C C     . ALA C 3 87  ? 18.475  6.520   -9.570  1.00 75.85 87  C 1 
ATOM 4595 O O     . ALA C 3 87  ? 17.810  7.503   -9.904  1.00 73.01 87  C 1 
ATOM 4596 C CB    . ALA C 3 87  ? 20.780  6.648   -8.490  1.00 69.42 87  C 1 
ATOM 4597 N N     . ASP C 3 88  ? 18.483  5.398   -10.275 1.00 80.82 88  C 1 
ATOM 4598 C CA    . ASP C 3 88  ? 17.913  5.265   -11.615 1.00 78.87 88  C 1 
ATOM 4599 C C     . ASP C 3 88  ? 16.380  5.433   -11.678 1.00 80.30 88  C 1 
ATOM 4600 O O     . ASP C 3 88  ? 15.850  5.939   -12.672 1.00 74.51 88  C 1 
ATOM 4601 C CB    . ASP C 3 88  ? 18.348  3.923   -12.217 1.00 73.08 88  C 1 
ATOM 4602 C CG    . ASP C 3 88  ? 17.961  2.677   -11.400 1.00 69.43 88  C 1 
ATOM 4603 O OD1   . ASP C 3 88  ? 17.337  2.777   -10.323 1.00 60.73 88  C 1 
ATOM 4604 O OD2   . ASP C 3 88  ? 18.336  1.567   -11.832 1.00 65.92 88  C 1 
ATOM 4605 N N     . PHE C 3 89  ? 15.630  5.050   -10.624 1.00 85.44 89  C 1 
ATOM 4606 C CA    . PHE C 3 89  ? 14.172  5.174   -10.604 1.00 84.76 89  C 1 
ATOM 4607 C C     . PHE C 3 89  ? 13.645  6.372   -9.813  1.00 85.34 89  C 1 
ATOM 4608 O O     . PHE C 3 89  ? 12.495  6.764   -10.016 1.00 81.01 89  C 1 
ATOM 4609 C CB    . PHE C 3 89  ? 13.532  3.853   -10.159 1.00 82.25 89  C 1 
ATOM 4610 C CG    . PHE C 3 89  ? 13.538  3.597   -8.672  1.00 81.49 89  C 1 
ATOM 4611 C CD1   . PHE C 3 89  ? 14.643  2.983   -8.057  1.00 77.48 89  C 1 
ATOM 4612 C CD2   . PHE C 3 89  ? 12.429  3.939   -7.892  1.00 79.94 89  C 1 
ATOM 4613 C CE1   . PHE C 3 89  ? 14.631  2.720   -6.681  1.00 76.59 89  C 1 
ATOM 4614 C CE2   . PHE C 3 89  ? 12.413  3.681   -6.513  1.00 77.76 89  C 1 
ATOM 4615 C CZ    . PHE C 3 89  ? 13.521  3.076   -5.912  1.00 77.98 89  C 1 
ATOM 4616 N N     . LEU C 3 90  ? 14.438  6.973   -8.915  1.00 85.79 90  C 1 
ATOM 4617 C CA    . LEU C 3 90  ? 14.010  8.091   -8.070  1.00 85.05 90  C 1 
ATOM 4618 C C     . LEU C 3 90  ? 14.500  9.467   -8.501  1.00 84.25 90  C 1 
ATOM 4619 O O     . LEU C 3 90  ? 13.863  10.445  -8.126  1.00 78.69 90  C 1 
ATOM 4620 C CB    . LEU C 3 90  ? 14.402  7.856   -6.603  1.00 82.93 90  C 1 
ATOM 4621 C CG    . LEU C 3 90  ? 13.656  6.730   -5.880  1.00 79.91 90  C 1 
ATOM 4622 C CD1   . LEU C 3 90  ? 14.093  6.721   -4.414  1.00 75.53 90  C 1 
ATOM 4623 C CD2   . LEU C 3 90  ? 12.141  6.915   -5.911  1.00 75.29 90  C 1 
ATOM 4624 N N     . LEU C 3 91  ? 15.609  9.596   -9.237  1.00 81.53 91  C 1 
ATOM 4625 C CA    . LEU C 3 91  ? 16.158  10.925  -9.538  1.00 79.30 91  C 1 
ATOM 4626 C C     . LEU C 3 91  ? 15.163  11.831  -10.272 1.00 78.29 91  C 1 
ATOM 4627 O O     . LEU C 3 91  ? 15.109  13.025  -9.974  1.00 72.09 91  C 1 
ATOM 4628 C CB    . LEU C 3 91  ? 17.463  10.802  -10.336 1.00 75.47 91  C 1 
ATOM 4629 C CG    . LEU C 3 91  ? 18.685  10.453  -9.483  1.00 69.67 91  C 1 
ATOM 4630 C CD1   . LEU C 3 91  ? 19.899  10.231  -10.394 1.00 64.90 91  C 1 
ATOM 4631 C CD2   . LEU C 3 91  ? 19.053  11.543  -8.474  1.00 62.46 91  C 1 
ATOM 4632 N N     . ASP C 3 92  ? 14.329  11.263  -11.145 1.00 77.58 92  C 1 
ATOM 4633 C CA    . ASP C 3 92  ? 13.359  12.002  -11.952 1.00 74.31 92  C 1 
ATOM 4634 C C     . ASP C 3 92  ? 12.265  12.683  -11.115 1.00 73.98 92  C 1 
ATOM 4635 O O     . ASP C 3 92  ? 11.753  13.722  -11.515 1.00 67.52 92  C 1 
ATOM 4636 C CB    . ASP C 3 92  ? 12.701  11.059  -12.954 1.00 69.33 92  C 1 
ATOM 4637 C CG    . ASP C 3 92  ? 13.631  10.501  -14.026 1.00 63.72 92  C 1 
ATOM 4638 O OD1   . ASP C 3 92  ? 14.834  10.805  -14.044 1.00 57.25 92  C 1 
ATOM 4639 O OD2   . ASP C 3 92  ? 13.136  9.686   -14.838 1.00 55.84 92  C 1 
ATOM 4640 N N     . CYS C 3 93  ? 11.862  12.122  -9.943  1.00 72.99 93  C 1 
ATOM 4641 C CA    . CYS C 3 93  ? 10.824  12.714  -9.099  1.00 71.13 93  C 1 
ATOM 4642 C C     . CYS C 3 93  ? 11.359  13.667  -8.021  1.00 72.06 93  C 1 
ATOM 4643 O O     . CYS C 3 93  ? 10.589  14.221  -7.237  1.00 66.79 93  C 1 
ATOM 4644 C CB    . CYS C 3 93  ? 9.932   11.611  -8.521  1.00 65.37 93  C 1 
ATOM 4645 S SG    . CYS C 3 93  ? 10.813  10.560  -7.310  1.00 56.79 93  C 1 
ATOM 4646 N N     . LEU C 3 94  ? 12.678  13.856  -7.970  1.00 74.67 94  C 1 
ATOM 4647 C CA    . LEU C 3 94  ? 13.294  14.739  -6.984  1.00 71.54 94  C 1 
ATOM 4648 C C     . LEU C 3 94  ? 13.475  16.150  -7.546  1.00 69.83 94  C 1 
ATOM 4649 O O     . LEU C 3 94  ? 13.850  16.308  -8.704  1.00 63.00 94  C 1 
ATOM 4650 C CB    . LEU C 3 94  ? 14.625  14.157  -6.505  1.00 66.81 94  C 1 
ATOM 4651 C CG    . LEU C 3 94  ? 14.506  12.794  -5.807  1.00 62.66 94  C 1 
ATOM 4652 C CD1   . LEU C 3 94  ? 15.876  12.370  -5.304  1.00 58.34 94  C 1 
ATOM 4653 C CD2   . LEU C 3 94  ? 13.544  12.819  -4.624  1.00 56.45 94  C 1 
ATOM 4654 N N     . PRO C 3 95  ? 13.277  17.198  -6.720  1.00 69.38 95  C 1 
ATOM 4655 C CA    . PRO C 3 95  ? 13.552  18.556  -7.150  1.00 64.96 95  C 1 
ATOM 4656 C C     . PRO C 3 95  ? 15.025  18.684  -7.533  1.00 63.42 95  C 1 
ATOM 4657 O O     . PRO C 3 95  ? 15.899  18.154  -6.833  1.00 58.63 95  C 1 
ATOM 4658 C CB    . PRO C 3 95  ? 13.182  19.446  -5.963  1.00 59.26 95  C 1 
ATOM 4659 C CG    . PRO C 3 95  ? 13.327  18.522  -4.762  1.00 56.79 95  C 1 
ATOM 4660 C CD    . PRO C 3 95  ? 12.926  17.160  -5.314  1.00 58.16 95  C 1 
ATOM 4661 N N     . ALA C 3 96  ? 15.300  19.408  -8.605  1.00 59.55 96  C 1 
ATOM 4662 C CA    . ALA C 3 96  ? 16.664  19.757  -8.976  1.00 55.90 96  C 1 
ATOM 4663 C C     . ALA C 3 96  ? 17.406  20.306  -7.748  1.00 55.55 96  C 1 
ATOM 4664 O O     . ALA C 3 96  ? 16.830  20.997  -6.909  1.00 51.28 96  C 1 
ATOM 4665 C CB    . ALA C 3 96  ? 16.659  20.765  -10.129 1.00 49.11 96  C 1 
ATOM 4666 N N     . ALA C 3 97  ? 18.690  19.964  -7.616  1.00 54.93 97  C 1 
ATOM 4667 C CA    . ALA C 3 97  ? 19.512  20.607  -6.611  1.00 52.41 97  C 1 
ATOM 4668 C C     . ALA C 3 97  ? 19.499  22.107  -6.929  1.00 51.53 97  C 1 
ATOM 4669 O O     . ALA C 3 97  ? 20.103  22.506  -7.919  1.00 48.39 97  C 1 
ATOM 4670 C CB    . ALA C 3 97  ? 20.925  20.015  -6.622  1.00 47.17 97  C 1 
ATOM 4671 N N     . ALA C 3 98  ? 18.801  22.897  -6.119  1.00 48.04 98  C 1 
ATOM 4672 C CA    . ALA C 3 98  ? 19.059  24.320  -6.097  1.00 45.78 98  C 1
[truncated: 104,289 more chars]
