# Supplementary material for: Vernalization regulatory network identifies potential novel functions for genes in the HvVRN2 locus
Source: New Phytol. 2026 Apr 12;250(6):4036–53. doi: 10.1111/nph.71162 (PMC13193379; doi:10.1111/nph.71162)
Supplement: Supplementary file 1 — Dataset S1. Protein models computed by Alphafold. [file NPH-250-4036-s002.xz › Alphafold_models0/Barley/fold_co1_prom1_1_nf_yb6_c_4hg0391570_recortes_model_0.cif]

# By using this file you agree to the legally binding terms of use found at alphafoldserver.com/output-terms
data_774479d9a566d0d7
#
_entry.id 774479d9a566d0d7
#
loop_
_atom_type.symbol
C 
N 
O 
P 
S 
#
loop_
_audit_author.name
_audit_author.pdbx_ordinal
"Google DeepMind" 1 
"Isomorphic Labs" 2 
#
_audit_conform.dict_location https://raw.githubusercontent.com/ihmwg/ModelCIF/master/dist/mmcif_ma.dic
_audit_conform.dict_name     mmcif_ma.dic
_audit_conform.dict_version  1.4.5
#
loop_
_chem_comp.formula
_chem_comp.formula_weight
_chem_comp.id
_chem_comp.mon_nstd_flag
_chem_comp.name
_chem_comp.pdbx_smiles
_chem_comp.pdbx_synonyms
_chem_comp.type
"C3 H7 N O2"      89.093  ALA y ALANINE                              C[C@H](N)C(O)=O                                             ? "L-PEPTIDE LINKING" 
"C6 H15 N4 O2"    175.209 ARG y ARGININE                             N[C@@H](CCCNC(N)=[NH2+])C(O)=O                              ? "L-PEPTIDE LINKING" 
"C4 H8 N2 O3"     132.118 ASN y ASPARAGINE                           N[C@@H](CC(N)=O)C(O)=O                                      ? "L-PEPTIDE LINKING" 
"C4 H7 N O4"      133.103 ASP y "ASPARTIC ACID"                      N[C@@H](CC(O)=O)C(O)=O                                      ? "L-PEPTIDE LINKING" 
"C3 H7 N O2 S"    121.158 CYS y CYSTEINE                             N[C@@H](CS)C(O)=O                                           ? "L-PEPTIDE LINKING" 
"C10 H14 N5 O6 P" 331.222 DA  y "2'-DEOXYADENOSINE-5'-MONOPHOSPHATE" Nc1ncnc2n(cnc12)[C@H]3C[C@H](O)[C@@H](CO[P](O)(O)=O)O3      ? "DNA LINKING"       
"C9 H14 N3 O7 P"  307.197 DC  y "2'-DEOXYCYTIDINE-5'-MONOPHOSPHATE"  NC1=NC(=O)N(C=C1)[C@H]2C[C@H](O)[C@@H](CO[P](O)(O)=O)O2     ? "DNA LINKING"       
"C10 H14 N5 O7 P" 347.221 DG  y "2'-DEOXYGUANOSINE-5'-MONOPHOSPHATE" NC1=Nc2n(cnc2C(=O)N1)[C@H]3C[C@H](O)[C@@H](CO[P](O)(O)=O)O3 ? "DNA LINKING"       
"C10 H15 N2 O8 P" 322.208 DT  y "THYMIDINE-5'-MONOPHOSPHATE"         CC1=CN([C@H]2C[C@H](O)[C@@H](CO[P](O)(O)=O)O2)C(=O)NC1=O    ? "DNA LINKING"       
"C5 H10 N2 O3"    146.144 GLN y GLUTAMINE                            N[C@@H](CCC(N)=O)C(O)=O                                     ? "L-PEPTIDE LINKING" 
"C5 H9 N O4"      147.129 GLU y "GLUTAMIC ACID"                      N[C@@H](CCC(O)=O)C(O)=O                                     ? "L-PEPTIDE LINKING" 
"C2 H5 N O2"      75.067  GLY y GLYCINE                              NCC(O)=O                                                    ? "PEPTIDE LINKING"   
"C6 H10 N3 O2"    156.162 HIS y HISTIDINE                            N[C@@H](Cc1c[nH]c[nH+]1)C(O)=O                              ? "L-PEPTIDE LINKING" 
"C6 H13 N O2"     131.173 ILE y ISOLEUCINE                           CC[C@H](C)[C@H](N)C(O)=O                                    ? "L-PEPTIDE LINKING" 
"C6 H13 N O2"     131.173 LEU y LEUCINE                              CC(C)C[C@H](N)C(O)=O                                        ? "L-PEPTIDE LINKING" 
"C6 H15 N2 O2"    147.195 LYS y LYSINE                               N[C@@H](CCCC[NH3+])C(O)=O                                   ? "L-PEPTIDE LINKING" 
"C5 H11 N O2 S"   149.211 MET y METHIONINE                           CSCC[C@H](N)C(O)=O                                          ? "L-PEPTIDE LINKING" 
"C9 H11 N O2"     165.189 PHE y PHENYLALANINE                        N[C@@H](Cc1ccccc1)C(O)=O                                    ? "L-PEPTIDE LINKING" 
"C5 H9 N O2"      115.130 PRO y PROLINE                              OC(=O)[C@@H]1CCCN1                                          ? "L-PEPTIDE LINKING" 
"C3 H7 N O3"      105.093 SER y SERINE                               N[C@@H](CO)C(O)=O                                           ? "L-PEPTIDE LINKING" 
"C4 H9 N O3"      119.119 THR y THREONINE                            C[C@@H](O)[C@H](N)C(O)=O                                    ? "L-PEPTIDE LINKING" 
"C11 H12 N2 O2"   204.225 TRP y TRYPTOPHAN                           N[C@@H](Cc1c[nH]c2ccccc12)C(O)=O                            ? "L-PEPTIDE LINKING" 
"C9 H11 N O3"     181.189 TYR y TYROSINE                             N[C@@H](Cc1ccc(O)cc1)C(O)=O                                 ? "L-PEPTIDE LINKING" 
"C5 H11 N O2"     117.146 VAL y VALINE                               CC(C)[C@H](N)C(O)=O                                         ? "L-PEPTIDE LINKING" 
#
_citation.book_publisher          ?
_citation.country                 UK
_citation.id                      primary
_citation.journal_full            Nature
_citation.journal_id_ASTM         NATUAS
_citation.journal_id_CSD          0006
_citation.journal_id_ISSN         0028-0836
_citation.journal_volume          ?
_citation.page_first              ?
_citation.page_last               ?
_citation.pdbx_database_id_DOI    ?
_citation.pdbx_database_id_PubMed ?
_citation.title                   "Accurate structure prediction of biomolecular interactions with AlphaFold 3"
_citation.year                    2024
#
loop_
_citation_author.citation_id
_citation_author.name
_citation_author.ordinal
primary "Google DeepMind" 1 
primary "Isomorphic Labs" 2 
#
loop_
_entity.id
_entity.pdbx_description
_entity.type
1 . polymer 
2 . polymer 
3 . polymer 
4 . polymer 
5 . polymer 
#
loop_
_entity_poly.entity_id
_entity_poly.pdbx_strand_id
_entity_poly.type
1 A polypeptide(L)          
2 B polypeptide(L)          
3 C polypeptide(L)          
4 D polydeoxyribonucleotide 
5 E polydeoxyribonucleotide 
#
loop_
_entity_poly_seq.entity_id
_entity_poly_seq.hetero
_entity_poly_seq.mon_id
_entity_poly_seq.num
1 n MET 1   
1 n PRO 2   
1 n ARG 3   
1 n CYS 4   
1 n ASN 5   
1 n LYS 6   
1 n CYS 7   
1 n LEU 8   
1 n SER 9   
1 n GLU 10  
1 n ASN 11  
1 n ASP 12  
1 n SER 13  
1 n ALA 14  
1 n SER 15  
1 n GLU 16  
1 n ASP 17  
1 n ARG 18  
1 n HIS 19  
1 n TRP 20  
1 n HIS 21  
1 n ARG 22  
1 n THR 23  
1 n ALA 24  
1 n THR 25  
1 n LEU 26  
1 n PHE 27  
1 n MET 28  
1 n ASN 29  
1 n CYS 30  
1 n VAL 31  
1 n SER 32  
1 n ASN 33  
1 n GLY 34  
1 n THR 35  
1 n VAL 36  
1 n TYR 37  
1 n GLU 38  
1 n GLU 39  
1 n ALA 40  
1 n VAL 41  
1 n GLY 42  
1 n ARG 43  
1 n GLU 44  
1 n GLY 45  
1 n CYS 46  
1 n TRP 47  
1 n ALA 48  
1 n ARG 49  
1 n LEU 50  
1 n CYS 51  
1 n ASP 52  
1 n GLY 53  
1 n CYS 54  
1 n CYS 55  
1 n THR 56  
1 n VAL 57  
1 n PRO 58  
1 n SER 59  
1 n VAL 60  
1 n VAL 61  
1 n TYR 62  
1 n CYS 63  
1 n ARG 64  
1 n ALA 65  
1 n ASP 66  
1 n SER 67  
1 n ALA 68  
1 n TYR 69  
1 n LEU 70  
1 n CYS 71  
1 n ALA 72  
1 n SER 73  
1 n CYS 74  
1 n ASP 75  
1 n ALA 76  
1 n GLN 77  
1 n ILE 78  
1 n HIS 79  
1 n ALA 80  
1 n ALA 81  
1 n ASN 82  
1 n ARG 83  
1 n VAL 84  
1 n ALA 85  
1 n SER 86  
1 n ARG 87  
1 n HIS 88  
1 n GLU 89  
1 n ARG 90  
1 n VAL 91  
1 n LEU 92  
1 n LEU 93  
1 n SER 94  
1 n GLU 95  
1 n ALA 96  
1 n TYR 97  
1 n LYS 98  
1 n HIS 99  
1 n ALA 100 
1 n PRO 101 
1 n VAL 102 
1 n MET 103 
1 n LEU 104 
1 n ASP 105 
1 n CYS 106 
1 n HIS 107 
1 n ALA 108 
1 n ASP 109 
1 n ALA 110 
1 n ALA 111 
1 n ALA 112 
1 n LEU 113 
1 n CYS 114 
1 n ALA 115 
1 n ALA 116 
1 n TYR 117 
1 n GLU 118 
1 n ALA 119 
1 n GLN 120 
1 n VAL 121 
1 n HIS 122 
1 n TYR 123 
1 n ALA 124 
1 n ASN 125 
1 n LEU 126 
1 n LEU 127 
1 n THR 128 
1 n VAL 129 
1 n MET 130 
1 n HIS 131 
1 n GLN 132 
1 n ARG 133 
1 n MET 134 
1 n PRO 135 
1 n VAL 136 
1 n VAL 137 
1 n SER 138 
1 n HIS 139 
1 n PRO 140 
1 n ALA 141 
1 n VAL 142 
1 n ALA 143 
1 n ILE 144 
1 n PRO 145 
1 n PRO 146 
1 n VAL 147 
1 n SER 148 
1 n LEU 149 
1 n PHE 150 
1 n ALA 151 
1 n GLU 152 
1 n ALA 153 
1 n GLU 154 
1 n ALA 155 
1 n THR 156 
1 n ALA 157 
1 n PRO 158 
1 n VAL 159 
1 n LEU 160 
1 n GLY 161 
1 n ARG 162 
1 n LYS 163 
1 n GLU 164 
1 n GLU 165 
1 n ASP 166 
1 n THR 167 
1 n SER 168 
1 n TRP 169 
1 n LEU 170 
1 n LEU 171 
1 n LEU 172 
1 n SER 173 
1 n LYS 174 
1 n ASP 175 
1 n SER 176 
1 n ASP 177 
1 n ASN 178 
1 n HIS 179 
1 n ASN 180 
1 n ARG 181 
1 n SER 182 
1 n GLY 183 
1 n ASN 184 
1 n ASN 185 
1 n SER 186 
1 n SER 187 
1 n THR 188 
1 n SER 189 
1 n SER 190 
1 n SER 191 
1 n SER 192 
1 n GLN 193 
1 n TYR 194 
1 n PHE 195 
1 n GLY 196 
1 n GLU 197 
1 n VAL 198 
1 n ASP 199 
1 n GLN 200 
1 n TYR 201 
1 n PHE 202 
1 n ASP 203 
1 n LEU 204 
1 n VAL 205 
1 n GLY 206 
1 n TYR 207 
1 n ASN 208 
1 n SER 209 
1 n TYR 210 
1 n TYR 211 
1 n ASP 212 
1 n SER 213 
1 n HIS 214 
1 n MET 215 
1 n SER 216 
1 n ASN 217 
1 n GLN 218 
1 n GLU 219 
1 n GLN 220 
1 n TYR 221 
1 n VAL 222 
1 n MET 223 
1 n GLN 224 
1 n GLU 225 
1 n GLN 226 
1 n GLN 227 
1 n HIS 228 
1 n LEU 229 
1 n GLN 230 
1 n GLN 231 
1 n MET 232 
1 n GLN 233 
1 n LYS 234 
1 n GLU 235 
1 n TYR 236 
1 n ALA 237 
1 n GLU 238 
1 n GLN 239 
1 n GLN 240 
1 n MET 241 
1 n GLN 242 
1 n LYS 243 
1 n GLU 244 
1 n TYR 245 
1 n VAL 246 
1 n GLU 247 
1 n ASN 248 
1 n GLU 249 
1 n GLY 250 
1 n SER 251 
1 n GLU 252 
1 n CYS 253 
1 n ILE 254 
1 n VAL 255 
1 n PRO 256 
1 n SER 257 
1 n GLN 258 
1 n SER 259 
1 n THR 260 
1 n ILE 261 
1 n VAL 262 
1 n ARG 263 
1 n ARG 264 
1 n PRO 265 
1 n HIS 266 
1 n GLN 267 
1 n SER 268 
1 n GLY 269 
1 n TYR 270 
1 n ALA 271 
1 n PRO 272 
1 n LEU 273 
1 n VAL 274 
1 n GLY 275 
1 n ALA 276 
1 n GLU 277 
1 n GLN 278 
1 n ALA 279 
1 n ALA 280 
1 n SER 281 
1 n ALA 282 
1 n THR 283 
1 n ALA 284 
1 n GLY 285 
1 n ALA 286 
1 n SER 287 
1 n ALA 288 
1 n TYR 289 
1 n THR 290 
1 n ASP 291 
1 n SER 292 
1 n VAL 293 
1 n ASN 294 
1 n ASN 295 
1 n SER 296 
1 n ILE 297 
1 n SER 298 
1 n PHE 299 
1 n SER 300 
1 n MET 301 
1 n GLU 302 
1 n ALA 303 
1 n GLY 304 
1 n ILE 305 
1 n VAL 306 
1 n PRO 307 
1 n ASP 308 
1 n ASN 309 
1 n THR 310 
1 n VAL 311 
1 n GLN 312 
1 n SER 313 
1 n SER 314 
1 n ILE 315 
1 n LEU 316 
1 n ARG 317 
1 n PRO 318 
1 n ALA 319 
1 n GLY 320 
1 n ALA 321 
1 n ILE 322 
1 n GLY 323 
1 n LEU 324 
1 n PHE 325 
1 n SER 326 
1 n SER 327 
1 n PRO 328 
1 n SER 329 
1 n LEU 330 
1 n GLN 331 
1 n THR 332 
1 n PRO 333 
1 n LEU 334 
1 n HIS 335 
1 n PHE 336 
1 n SER 337 
1 n SER 338 
1 n LYS 339 
1 n GLU 340 
1 n ARG 341 
1 n GLU 342 
1 n ALA 343 
1 n ARG 344 
1 n VAL 345 
1 n LEU 346 
1 n ARG 347 
1 n TYR 348 
1 n LYS 349 
1 n GLU 350 
1 n LYS 351 
1 n LYS 352 
1 n LYS 353 
1 n SER 354 
1 n ARG 355 
1 n LYS 356 
1 n PHE 357 
1 n GLU 358 
1 n LYS 359 
1 n THR 360 
1 n THR 361 
1 n ARG 362 
1 n TYR 363 
1 n ALA 364 
1 n THR 365 
1 n ARG 366 
1 n LYS 367 
1 n ALA 368 
1 n TYR 369 
1 n ALA 370 
1 n GLU 371 
1 n ALA 372 
1 n ARG 373 
1 n PRO 374 
1 n ARG 375 
1 n ILE 376 
1 n LYS 377 
1 n GLY 378 
1 n ARG 379 
1 n PHE 380 
1 n ALA 381 
1 n LYS 382 
1 n ARG 383 
1 n SER 384 
1 n ASP 385 
1 n ALA 386 
1 n GLU 387 
1 n MET 388 
1 n GLU 389 
1 n VAL 390 
1 n ASP 391 
1 n GLN 392 
1 n THR 393 
1 n PHE 394 
1 n SER 395 
1 n THR 396 
1 n ALA 397 
1 n ALA 398 
1 n LEU 399 
1 n SER 400 
1 n ASP 401 
1 n SER 402 
1 n SER 403 
1 n TYR 404 
1 n SER 405 
1 n THR 406 
1 n VAL 407 
1 n PRO 408 
1 n TRP 409 
1 n PHE 410 
2 n ASP 1   
2 n SER 2   
2 n PRO 3   
2 n ALA 4   
2 n LYS 5   
2 n GLU 6   
2 n GLN 7   
2 n ASP 8   
2 n ARG 9   
2 n PHE 10  
2 n LEU 11  
2 n PRO 12  
2 n ILE 13  
2 n ALA 14  
2 n ASN 15  
2 n VAL 16  
2 n SER 17  
2 n ARG 18  
2 n ILE 19  
2 n MET 20  
2 n LYS 21  
2 n ARG 22  
2 n SER 23  
2 n LEU 24  
2 n PRO 25  
2 n ALA 26  
2 n ASN 27  
2 n ALA 28  
2 n LYS 29  
2 n ILE 30  
2 n SER 31  
2 n LYS 32  
2 n GLU 33  
2 n ALA 34  
2 n LYS 35  
2 n GLU 36  
2 n THR 37  
2 n VAL 38  
2 n GLN 39  
2 n GLU 40  
2 n CYS 41  
2 n VAL 42  
2 n SER 43  
2 n GLU 44  
2 n PHE 45  
2 n ILE 46  
2 n SER 47  
2 n PHE 48  
2 n VAL 49  
2 n THR 50  
2 n GLY 51  
2 n GLU 52  
2 n ALA 53  
2 n SER 54  
2 n ASP 55  
2 n LYS 56  
2 n CYS 57  
2 n GLN 58  
2 n ARG 59  
2 n GLU 60  
2 n LYS 61  
2 n ARG 62  
2 n LYS 63  
2 n THR 64  
2 n ILE 65  
2 n ASN 66  
2 n GLY 67  
2 n ASP 68  
2 n ASP 69  
2 n LEU 70  
2 n LEU 71  
2 n TRP 72  
2 n ALA 73  
2 n MET 74  
2 n THR 75  
2 n THR 76  
2 n LEU 77  
2 n GLY 78  
2 n PHE 79  
2 n GLU 80  
2 n VAL 81  
2 n TYR 82  
2 n VAL 83  
2 n ALA 84  
2 n PRO 85  
2 n LEU 86  
2 n LYS 87  
2 n ALA 88  
2 n TYR 89  
2 n LEU 90  
2 n ASN 91  
2 n ARG 92  
2 n TYR 93  
2 n ARG 94  
2 n GLU 95  
3 n GLN 1   
3 n ARG 2   
3 n GLN 3   
3 n GLU 4   
3 n ALA 5   
3 n GLU 6   
3 n ARG 7   
3 n ALA 8   
3 n SER 9   
3 n ALA 10  
3 n SER 11  
3 n ASP 12  
3 n PHE 13  
3 n LYS 14  
3 n ASN 15  
3 n HIS 16  
3 n GLN 17  
3 n LEU 18  
3 n PRO 19  
3 n LEU 20  
3 n ALA 21  
3 n ARG 22  
3 n ILE 23  
3 n LYS 24  
3 n LYS 25  
3 n ILE 26  
3 n MET 27  
3 n LYS 28  
3 n ALA 29  
3 n ASP 30  
3 n GLU 31  
3 n ASP 32  
3 n VAL 33  
3 n ARG 34  
3 n MET 35  
3 n ILE 36  
3 n SER 37  
3 n ALA 38  
3 n GLU 39  
3 n ALA 40  
3 n PRO 41  
3 n VAL 42  
3 n LEU 43  
3 n PHE 44  
3 n ALA 45  
3 n LYS 46  
3 n ALA 47  
3 n CYS 48  
3 n GLU 49  
3 n LEU 50  
3 n PHE 51  
3 n ILE 52  
3 n LEU 53  
3 n GLU 54  
3 n LEU 55  
3 n THR 56  
3 n ILE 57  
3 n ARG 58  
3 n SER 59  
3 n TRP 60  
3 n LEU 61  
3 n HIS 62  
3 n ALA 63  
3 n GLU 64  
3 n GLU 65  
3 n ASN 66  
3 n LYS 67  
3 n ARG 68  
3 n ARG 69  
3 n THR 70  
3 n LEU 71  
3 n GLN 72  
3 n ARG 73  
3 n ASN 74  
3 n ASP 75  
3 n VAL 76  
3 n ALA 77  
3 n ALA 78  
3 n ALA 79  
3 n ILE 80  
3 n ALA 81  
3 n ARG 82  
3 n THR 83  
3 n ASP 84  
3 n VAL 85  
3 n PHE 86  
3 n ASP 87  
3 n PHE 88  
3 n LEU 89  
3 n VAL 90  
3 n ASP 91  
3 n ILE 92  
3 n VAL 93  
3 n PRO 94  
3 n ARG 95  
3 n GLU 96  
3 n GLU 97  
3 n ALA 98  
3 n LYS 99  
3 n GLU 100 
3 n GLU 101 
3 n PRO 102 
3 n GLY 103 
3 n SER 104 
4 n DC  1   
4 n DA  2   
4 n DC  3   
4 n DG  4   
4 n DC  5   
4 n DA  6   
4 n DC  7   
4 n DC  8   
4 n DA  9   
4 n DG  10  
4 n DA  11  
4 n DC  12  
4 n DC  13  
4 n DA  14  
4 n DC  15  
4 n DA  16  
4 n DC  17  
4 n DC  18  
4 n DA  19  
4 n DG  20  
4 n DA  21  
4 n DA  22  
4 n DA  23  
4 n DC  24  
4 n DA  25  
4 n DA  26  
4 n DA  27  
4 n DC  28  
4 n DA  29  
4 n DA  30  
4 n DA  31  
5 n DT  1   
5 n DT  2   
5 n DT  3   
5 n DG  4   
5 n DT  5   
5 n DT  6   
5 n DT  7   
5 n DG  8   
5 n DT  9   
5 n DT  10  
5 n DT  11  
5 n DC  12  
5 n DT  13  
5 n DG  14  
5 n DG  15  
5 n DT  16  
5 n DG  17  
5 n DT  18  
5 n DG  19  
5 n DG  20  
5 n DT  21  
5 n DC  22  
5 n DT  23  
5 n DG  24  
5 n DG  25  
5 n DT  26  
5 n DG  27  
5 n DC  28  
5 n DG  29  
5 n DT  30  
5 n DG  31  
#
_ma_data.content_type "model coordinates"
_ma_data.id           1
_ma_data.name         Model
#
_ma_model_list.data_id          1
_ma_model_list.model_group_id   1
_ma_model_list.model_group_name "AlphaFold-beta-20231127 (927599d6-1efe-4fa9-85d2-a29f909d212e @ 2024-12-16 01:28:48)"
_ma_model_list.model_id         1
_ma_model_list.model_name       "Top ranked model"
_ma_model_list.model_type       "Ab initio model"
_ma_model_list.ordinal_id       1
#
loop_
_ma_protocol_step.method_type
_ma_protocol_step.ordinal_id
_ma_protocol_step.protocol_id
_ma_protocol_step.step_id
"coevolution MSA" 1 1 1 
"template search" 2 1 2 
modeling          3 1 3 
#
loop_
_ma_qa_metric.id
_ma_qa_metric.mode
_ma_qa_metric.name
_ma_qa_metric.software_group_id
_ma_qa_metric.type
1 global pLDDT 1 pLDDT 
2 local  pLDDT 1 pLDDT 
#
_ma_qa_metric_global.metric_id    1
_ma_qa_metric_global.metric_value 64.42
_ma_qa_metric_global.model_id     1
_ma_qa_metric_global.ordinal_id   1
#
_ma_software_group.group_id    1
_ma_software_group.ordinal_id  1
_ma_software_group.software_id 1
#
loop_
_ma_target_entity.data_id
_ma_target_entity.entity_id
_ma_target_entity.origin
1 1 . 
1 2 . 
1 3 . 
1 4 . 
1 5 . 
#
loop_
_ma_target_entity_instance.asym_id
_ma_target_entity_instance.details
_ma_target_entity_instance.entity_id
A . 1 
B . 2 
C . 3 
D . 4 
E . 5 
#
loop_
_pdbx_data_usage.details
_pdbx_data_usage.id
_pdbx_data_usage.type
_pdbx_data_usage.url
;NON-COMMERCIAL USE ONLY, BY USING THIS FILE YOU AGREE TO THE TERMS OF USE FOUND
AT alphafoldserver.com/output-terms.
;
1 license    ? 
;THE INFORMATION IS NOT INTENDED FOR, HAS NOT BEEN VALIDATED FOR, AND IS NOT
APPROVED FOR CLINICAL USE. IT SHOULD NOT BE USED FOR CLINICAL PURPOSE OR RELIED
ON FOR MEDICAL OR OTHER PROFESSIONAL ADVICE. IT IS THEORETICAL MODELLING ONLY
AND CAUTION SHOULD BE EXERCISED IN ITS USE. IT IS PROVIDED "AS-IS" WITHOUT ANY
WARRANTY OF ANY KIND, WHETHER EXPRESSED OR IMPLIED. NO WARRANTY IS GIVEN THAT
USE OF THE INFORMATION SHALL NOT INFRINGE THE RIGHTS OF ANY THIRD PARTY.
;
2 disclaimer ? 
#
loop_
_pdbx_poly_seq_scheme.asym_id
_pdbx_poly_seq_scheme.auth_seq_num
_pdbx_poly_seq_scheme.entity_id
_pdbx_poly_seq_scheme.hetero
_pdbx_poly_seq_scheme.mon_id
_pdbx_poly_seq_scheme.pdb_ins_code
_pdbx_poly_seq_scheme.pdb_seq_num
_pdbx_poly_seq_scheme.pdb_strand_id
_pdbx_poly_seq_scheme.seq_id
A 1   1 n MET . 1   A 1   
A 2   1 n PRO . 2   A 2   
A 3   1 n ARG . 3   A 3   
A 4   1 n CYS . 4   A 4   
A 5   1 n ASN . 5   A 5   
A 6   1 n LYS . 6   A 6   
A 7   1 n CYS . 7   A 7   
A 8   1 n LEU . 8   A 8   
A 9   1 n SER . 9   A 9   
A 10  1 n GLU . 10  A 10  
A 11  1 n ASN . 11  A 11  
A 12  1 n ASP . 12  A 12  
A 13  1 n SER . 13  A 13  
A 14  1 n ALA . 14  A 14  
A 15  1 n SER . 15  A 15  
A 16  1 n GLU . 16  A 16  
A 17  1 n ASP . 17  A 17  
A 18  1 n ARG . 18  A 18  
A 19  1 n HIS . 19  A 19  
A 20  1 n TRP . 20  A 20  
A 21  1 n HIS . 21  A 21  
A 22  1 n ARG . 22  A 22  
A 23  1 n THR . 23  A 23  
A 24  1 n ALA . 24  A 24  
A 25  1 n THR . 25  A 25  
A 26  1 n LEU . 26  A 26  
A 27  1 n PHE . 27  A 27  
A 28  1 n MET . 28  A 28  
A 29  1 n ASN . 29  A 29  
A 30  1 n CYS . 30  A 30  
A 31  1 n VAL . 31  A 31  
A 32  1 n SER . 32  A 32  
A 33  1 n ASN . 33  A 33  
A 34  1 n GLY . 34  A 34  
A 35  1 n THR . 35  A 35  
A 36  1 n VAL . 36  A 36  
A 37  1 n TYR . 37  A 37  
A 38  1 n GLU . 38  A 38  
A 39  1 n GLU . 39  A 39  
A 40  1 n ALA . 40  A 40  
A 41  1 n VAL . 41  A 41  
A 42  1 n GLY . 42  A 42  
A 43  1 n ARG . 43  A 43  
A 44  1 n GLU . 44  A 44  
A 45  1 n GLY . 45  A 45  
A 46  1 n CYS . 46  A 46  
A 47  1 n TRP . 47  A 47  
A 48  1 n ALA . 48  A 48  
A 49  1 n ARG . 49  A 49  
A 50  1 n LEU . 50  A 50  
A 51  1 n CYS . 51  A 51  
A 52  1 n ASP . 52  A 52  
A 53  1 n GLY . 53  A 53  
A 54  1 n CYS . 54  A 54  
A 55  1 n CYS . 55  A 55  
A 56  1 n THR . 56  A 56  
A 57  1 n VAL . 57  A 57  
A 58  1 n PRO . 58  A 58  
A 59  1 n SER . 59  A 59  
A 60  1 n VAL . 60  A 60  
A 61  1 n VAL . 61  A 61  
A 62  1 n TYR . 62  A 62  
A 63  1 n CYS . 63  A 63  
A 64  1 n ARG . 64  A 64  
A 65  1 n ALA . 65  A 65  
A 66  1 n ASP . 66  A 66  
A 67  1 n SER . 67  A 67  
A 68  1 n ALA . 68  A 68  
A 69  1 n TYR . 69  A 69  
A 70  1 n LEU . 70  A 70  
A 71  1 n CYS . 71  A 71  
A 72  1 n ALA . 72  A 72  
A 73  1 n SER . 73  A 73  
A 74  1 n CYS . 74  A 74  
A 75  1 n ASP . 75  A 75  
A 76  1 n ALA . 76  A 76  
A 77  1 n GLN . 77  A 77  
A 78  1 n ILE . 78  A 78  
A 79  1 n HIS . 79  A 79  
A 80  1 n ALA . 80  A 80  
A 81  1 n ALA . 81  A 81  
A 82  1 n ASN . 82  A 82  
A 83  1 n ARG . 83  A 83  
A 84  1 n VAL . 84  A 84  
A 85  1 n ALA . 85  A 85  
A 86  1 n SER . 86  A 86  
A 87  1 n ARG . 87  A 87  
A 88  1 n HIS . 88  A 88  
A 89  1 n GLU . 89  A 89  
A 90  1 n ARG . 90  A 90  
A 91  1 n VAL . 91  A 91  
A 92  1 n LEU . 92  A 92  
A 93  1 n LEU . 93  A 93  
A 94  1 n SER . 94  A 94  
A 95  1 n GLU . 95  A 95  
A 96  1 n ALA . 96  A 96  
A 97  1 n TYR . 97  A 97  
A 98  1 n LYS . 98  A 98  
A 99  1 n HIS . 99  A 99  
A 100 1 n ALA . 100 A 100 
A 101 1 n PRO . 101 A 101 
A 102 1 n VAL . 102 A 102 
A 103 1 n MET . 103 A 103 
A 104 1 n LEU . 104 A 104 
A 105 1 n ASP . 105 A 105 
A 106 1 n CYS . 106 A 106 
A 107 1 n HIS . 107 A 107 
A 108 1 n ALA . 108 A 108 
A 109 1 n ASP . 109 A 109 
A 110 1 n ALA . 110 A 110 
A 111 1 n ALA . 111 A 111 
A 112 1 n ALA . 112 A 112 
A 113 1 n LEU . 113 A 113 
A 114 1 n CYS . 114 A 114 
A 115 1 n ALA . 115 A 115 
A 116 1 n ALA . 116 A 116 
A 117 1 n TYR . 117 A 117 
A 118 1 n GLU . 118 A 118 
A 119 1 n ALA . 119 A 119 
A 120 1 n GLN . 120 A 120 
A 121 1 n VAL . 121 A 121 
A 122 1 n HIS . 122 A 122 
A 123 1 n TYR . 123 A 123 
A 124 1 n ALA . 124 A 124 
A 125 1 n ASN . 125 A 125 
A 126 1 n LEU . 126 A 126 
A 127 1 n LEU . 127 A 127 
A 128 1 n THR . 128 A 128 
A 129 1 n VAL . 129 A 129 
A 130 1 n MET . 130 A 130 
A 131 1 n HIS . 131 A 131 
A 132 1 n GLN . 132 A 132 
A 133 1 n ARG . 133 A 133 
A 134 1 n MET . 134 A 134 
A 135 1 n PRO . 135 A 135 
A 136 1 n VAL . 136 A 136 
A 137 1 n VAL . 137 A 137 
A 138 1 n SER . 138 A 138 
A 139 1 n HIS . 139 A 139 
A 140 1 n PRO . 140 A 140 
A 141 1 n ALA . 141 A 141 
A 142 1 n VAL . 142 A 142 
A 143 1 n ALA . 143 A 143 
A 144 1 n ILE . 144 A 144 
A 145 1 n PRO . 145 A 145 
A 146 1 n PRO . 146 A 146 
A 147 1 n VAL . 147 A 147 
A 148 1 n SER . 148 A 148 
A 149 1 n LEU . 149 A 149 
A 150 1 n PHE . 150 A 150 
A 151 1 n ALA . 151 A 151 
A 152 1 n GLU . 152 A 152 
A 153 1 n ALA . 153 A 153 
A 154 1 n GLU . 154 A 154 
A 155 1 n ALA . 155 A 155 
A 156 1 n THR . 156 A 156 
A 157 1 n ALA . 157 A 157 
A 158 1 n PRO . 158 A 158 
A 159 1 n VAL . 159 A 159 
A 160 1 n LEU . 160 A 160 
A 161 1 n GLY . 161 A 161 
A 162 1 n ARG . 162 A 162 
A 163 1 n LYS . 163 A 163 
A 164 1 n GLU . 164 A 164 
A 165 1 n GLU . 165 A 165 
A 166 1 n ASP . 166 A 166 
A 167 1 n THR . 167 A 167 
A 168 1 n SER . 168 A 168 
A 169 1 n TRP . 169 A 169 
A 170 1 n LEU . 170 A 170 
A 171 1 n LEU . 171 A 171 
A 172 1 n LEU . 172 A 172 
A 173 1 n SER . 173 A 173 
A 174 1 n LYS . 174 A 174 
A 175 1 n ASP . 175 A 175 
A 176 1 n SER . 176 A 176 
A 177 1 n ASP . 177 A 177 
A 178 1 n ASN . 178 A 178 
A 179 1 n HIS . 179 A 179 
A 180 1 n ASN . 180 A 180 
A 181 1 n ARG . 181 A 181 
A 182 1 n SER . 182 A 182 
A 183 1 n GLY . 183 A 183 
A 184 1 n ASN . 184 A 184 
A 185 1 n ASN . 185 A 185 
A 186 1 n SER . 186 A 186 
A 187 1 n SER . 187 A 187 
A 188 1 n THR . 188 A 188 
A 189 1 n SER . 189 A 189 
A 190 1 n SER . 190 A 190 
A 191 1 n SER . 191 A 191 
A 192 1 n SER . 192 A 192 
A 193 1 n GLN . 193 A 193 
A 194 1 n TYR . 194 A 194 
A 195 1 n PHE . 195 A 195 
A 196 1 n GLY . 196 A 196 
A 197 1 n GLU . 197 A 197 
A 198 1 n VAL . 198 A 198 
A 199 1 n ASP . 199 A 199 
A 200 1 n GLN . 200 A 200 
A 201 1 n TYR . 201 A 201 
A 202 1 n PHE . 202 A 202 
A 203 1 n ASP . 203 A 203 
A 204 1 n LEU . 204 A 204 
A 205 1 n VAL . 205 A 205 
A 206 1 n GLY . 206 A 206 
A 207 1 n TYR . 207 A 207 
A 208 1 n ASN . 208 A 208 
A 209 1 n SER . 209 A 209 
A 210 1 n TYR . 210 A 210 
A 211 1 n TYR . 211 A 211 
A 212 1 n ASP . 212 A 212 
A 213 1 n SER . 213 A 213 
A 214 1 n HIS . 214 A 214 
A 215 1 n MET . 215 A 215 
A 216 1 n SER . 216 A 216 
A 217 1 n ASN . 217 A 217 
A 218 1 n GLN . 218 A 218 
A 219 1 n GLU . 219 A 219 
A 220 1 n GLN . 220 A 220 
A 221 1 n TYR . 221 A 221 
A 222 1 n VAL . 222 A 222 
A 223 1 n MET . 223 A 223 
A 224 1 n GLN . 224 A 224 
A 225 1 n GLU . 225 A 225 
A 226 1 n GLN . 226 A 226 
A 227 1 n GLN . 227 A 227 
A 228 1 n HIS . 228 A 228 
A 229 1 n LEU . 229 A 229 
A 230 1 n GLN . 230 A 230 
A 231 1 n GLN . 231 A 231 
A 232 1 n MET . 232 A 232 
A 233 1 n GLN . 233 A 233 
A 234 1 n LYS . 234 A 234 
A 235 1 n GLU . 235 A 235 
A 236 1 n TYR . 236 A 236 
A 237 1 n ALA . 237 A 237 
A 238 1 n GLU . 238 A 238 
A 239 1 n GLN . 239 A 239 
A 240 1 n GLN . 240 A 240 
A 241 1 n MET . 241 A 241 
A 242 1 n GLN . 242 A 242 
A 243 1 n LYS . 243 A 243 
A 244 1 n GLU . 244 A 244 
A 245 1 n TYR . 245 A 245 
A 246 1 n VAL . 246 A 246 
A 247 1 n GLU . 247 A 247 
A 248 1 n ASN . 248 A 248 
A 249 1 n GLU . 249 A 249 
A 250 1 n GLY . 250 A 250 
A 251 1 n SER . 251 A 251 
A 252 1 n GLU . 252 A 252 
A 253 1 n CYS . 253 A 253 
A 254 1 n ILE . 254 A 254 
A 255 1 n VAL . 255 A 255 
A 256 1 n PRO . 256 A 256 
A 257 1 n SER . 257 A 257 
A 258 1 n GLN . 258 A 258 
A 259 1 n SER . 259 A 259 
A 260 1 n THR . 260 A 260 
A 261 1 n ILE . 261 A 261 
A 262 1 n VAL . 262 A 262 
A 263 1 n ARG . 263 A 263 
A 264 1 n ARG . 264 A 264 
A 265 1 n PRO . 265 A 265 
A 266 1 n HIS . 266 A 266 
A 267 1 n GLN . 267 A 267 
A 268 1 n SER . 268 A 268 
A 269 1 n GLY . 269 A 269 
A 270 1 n TYR . 270 A 270 
A 271 1 n ALA . 271 A 271 
A 272 1 n PRO . 272 A 272 
A 273 1 n LEU . 273 A 273 
A 274 1 n VAL . 274 A 274 
A 275 1 n GLY . 275 A 275 
A 276 1 n ALA . 276 A 276 
A 277 1 n GLU . 277 A 277 
A 278 1 n GLN . 278 A 278 
A 279 1 n ALA . 279 A 279 
A 280 1 n ALA . 280 A 280 
A 281 1 n SER . 281 A 281 
A 282 1 n ALA . 282 A 282 
A 283 1 n THR . 283 A 283 
A 284 1 n ALA . 284 A 284 
A 285 1 n GLY . 285 A 285 
A 286 1 n ALA . 286 A 286 
A 287 1 n SER . 287 A 287 
A 288 1 n ALA . 288 A 288 
A 289 1 n TYR . 289 A 289 
A 290 1 n THR . 290 A 290 
A 291 1 n ASP . 291 A 291 
A 292 1 n SER . 292 A 292 
A 293 1 n VAL . 293 A 293 
A 294 1 n ASN . 294 A 294 
A 295 1 n ASN . 295 A 295 
A 296 1 n SER . 296 A 296 
A 297 1 n ILE . 297 A 297 
A 298 1 n SER . 298 A 298 
A 299 1 n PHE . 299 A 299 
A 300 1 n SER . 300 A 300 
A 301 1 n MET . 301 A 301 
A 302 1 n GLU . 302 A 302 
A 303 1 n ALA . 303 A 303 
A 304 1 n GLY . 304 A 304 
A 305 1 n ILE . 305 A 305 
A 306 1 n VAL . 306 A 306 
A 307 1 n PRO . 307 A 307 
A 308 1 n ASP . 308 A 308 
A 309 1 n ASN . 309 A 309 
A 310 1 n THR . 310 A 310 
A 311 1 n VAL . 311 A 311 
A 312 1 n GLN . 312 A 312 
A 313 1 n SER . 313 A 313 
A 314 1 n SER . 314 A 314 
A 315 1 n ILE . 315 A 315 
A 316 1 n LEU . 316 A 316 
A 317 1 n ARG . 317 A 317 
A 318 1 n PRO . 318 A 318 
A 319 1 n ALA . 319 A 319 
A 320 1 n GLY . 320 A 320 
A 321 1 n ALA . 321 A 321 
A 322 1 n ILE . 322 A 322 
A 323 1 n GLY . 323 A 323 
A 324 1 n LEU . 324 A 324 
A 325 1 n PHE . 325 A 325 
A 326 1 n SER . 326 A 326 
A 327 1 n SER . 327 A 327 
A 328 1 n PRO . 328 A 328 
A 329 1 n SER . 329 A 329 
A 330 1 n LEU . 330 A 330 
A 331 1 n GLN . 331 A 331 
A 332 1 n THR . 332 A 332 
A 333 1 n PRO . 333 A 333 
A 334 1 n LEU . 334 A 334 
A 335 1 n HIS . 335 A 335 
A 336 1 n PHE . 336 A 336 
A 337 1 n SER . 337 A 337 
A 338 1 n SER . 338 A 338 
A 339 1 n LYS . 339 A 339 
A 340 1 n GLU . 340 A 340 
A 341 1 n ARG . 341 A 341 
A 342 1 n GLU . 342 A 342 
A 343 1 n ALA . 343 A 343 
A 344 1 n ARG . 344 A 344 
A 345 1 n VAL . 345 A 345 
A 346 1 n LEU . 346 A 346 
A 347 1 n ARG . 347 A 347 
A 348 1 n TYR . 348 A 348 
A 349 1 n LYS . 349 A 349 
A 350 1 n GLU . 350 A 350 
A 351 1 n LYS . 351 A 351 
A 352 1 n LYS . 352 A 352 
A 353 1 n LYS . 353 A 353 
A 354 1 n SER . 354 A 354 
A 355 1 n ARG . 355 A 355 
A 356 1 n LYS . 356 A 356 
A 357 1 n PHE . 357 A 357 
A 358 1 n GLU . 358 A 358 
A 359 1 n LYS . 359 A 359 
A 360 1 n THR . 360 A 360 
A 361 1 n THR . 361 A 361 
A 362 1 n ARG . 362 A 362 
A 363 1 n TYR . 363 A 363 
A 364 1 n ALA . 364 A 364 
A 365 1 n THR . 365 A 365 
A 366 1 n ARG . 366 A 366 
A 367 1 n LYS . 367 A 367 
A 368 1 n ALA . 368 A 368 
A 369 1 n TYR . 369 A 369 
A 370 1 n ALA . 370 A 370 
A 371 1 n GLU . 371 A 371 
A 372 1 n ALA . 372 A 372 
A 373 1 n ARG . 373 A 373 
A 374 1 n PRO . 374 A 374 
A 375 1 n ARG . 375 A 375 
A 376 1 n ILE . 376 A 376 
A 377 1 n LYS . 377 A 377 
A 378 1 n GLY . 378 A 378 
A 379 1 n ARG . 379 A 379 
A 380 1 n PHE . 380 A 380 
A 381 1 n ALA . 381 A 381 
A 382 1 n LYS . 382 A 382 
A 383 1 n ARG . 383 A 383 
A 384 1 n SER . 384 A 384 
A 385 1 n ASP . 385 A 385 
A 386 1 n ALA . 386 A 386 
A 387 1 n GLU . 387 A 387 
A 388 1 n MET . 388 A 388 
A 389 1 n GLU . 389 A 389 
A 390 1 n VAL . 390 A 390 
A 391 1 n ASP . 391 A 391 
A 392 1 n GLN . 392 A 392 
A 393 1 n THR . 393 A 393 
A 394 1 n PHE . 394 A 394 
A 395 1 n SER . 395 A 395 
A 396 1 n THR . 396 A 396 
A 397 1 n ALA . 397 A 397 
A 398 1 n ALA . 398 A 398 
A 399 1 n LEU . 399 A 399 
A 400 1 n SER . 400 A 400 
A 401 1 n ASP . 401 A 401 
A 402 1 n SER . 402 A 402 
A 403 1 n SER . 403 A 403 
A 404 1 n TYR . 404 A 404 
A 405 1 n SER . 405 A 405 
A 406 1 n THR . 406 A 406 
A 407 1 n VAL . 407 A 407 
A 408 1 n PRO . 408 A 408 
A 409 1 n TRP . 409 A 409 
A 410 1 n PHE . 410 A 410 
B 1   2 n ASP . 1   B 1   
B 2   2 n SER . 2   B 2   
B 3   2 n PRO . 3   B 3   
B 4   2 n ALA . 4   B 4   
B 5   2 n LYS . 5   B 5   
B 6   2 n GLU . 6   B 6   
B 7   2 n GLN . 7   B 7   
B 8   2 n ASP . 8   B 8   
B 9   2 n ARG . 9   B 9   
B 10  2 n PHE . 10  B 10  
B 11  2 n LEU . 11  B 11  
B 12  2 n PRO . 12  B 12  
B 13  2 n ILE . 13  B 13  
B 14  2 n ALA . 14  B 14  
B 15  2 n ASN . 15  B 15  
B 16  2 n VAL . 16  B 16  
B 17  2 n SER . 17  B 17  
B 18  2 n ARG . 18  B 18  
B 19  2 n ILE . 19  B 19  
B 20  2 n MET . 20  B 20  
B 21  2 n LYS . 21  B 21  
B 22  2 n ARG . 22  B 22  
B 23  2 n SER . 23  B 23  
B 24  2 n LEU . 24  B 24  
B 25  2 n PRO . 25  B 25  
B 26  2 n ALA . 26  B 26  
B 27  2 n ASN . 27  B 27  
B 28  2 n ALA . 28  B 28  
B 29  2 n LYS . 29  B 29  
B 30  2 n ILE . 30  B 30  
B 31  2 n SER . 31  B 31  
B 32  2 n LYS . 32  B 32  
B 33  2 n GLU . 33  B 33  
B 34  2 n ALA . 34  B 34  
B 35  2 n LYS . 35  B 35  
B 36  2 n GLU . 36  B 36  
B 37  2 n THR . 37  B 37  
B 38  2 n VAL . 38  B 38  
B 39  2 n GLN . 39  B 39  
B 40  2 n GLU . 40  B 40  
B 41  2 n CYS . 41  B 41  
B 42  2 n VAL . 42  B 42  
B 43  2 n SER . 43  B 43  
B 44  2 n GLU . 44  B 44  
B 45  2 n PHE . 45  B 45  
B 46  2 n ILE . 46  B 46  
B 47  2 n SER . 47  B 47  
B 48  2 n PHE . 48  B 48  
B 49  2 n VAL . 49  B 49  
B 50  2 n THR . 50  B 50  
B 51  2 n GLY . 51  B 51  
B 52  2 n GLU . 52  B 52  
B 53  2 n ALA . 53  B 53  
B 54  2 n SER . 54  B 54  
B 55  2 n ASP . 55  B 55  
B 56  2 n LYS . 56  B 56  
B 57  2 n CYS . 57  B 57  
B 58  2 n GLN . 58  B 58  
B 59  2 n ARG . 59  B 59  
B 60  2 n GLU . 60  B 60  
B 61  2 n LYS . 61  B 61  
B 62  2 n ARG . 62  B 62  
B 63  2 n LYS . 63  B 63  
B 64  2 n THR . 64  B 64  
B 65  2 n ILE . 65  B 65  
B 66  2 n ASN . 66  B 66  
B 67  2 n GLY . 67  B 67  
B 68  2 n ASP . 68  B 68  
B 69  2 n ASP . 69  B 69  
B 70  2 n LEU . 70  B 70  
B 71  2 n LEU . 71  B 71  
B 72  2 n TRP . 72  B 72  
B 73  2 n ALA . 73  B 73  
B 74  2 n MET . 74  B 74  
B 75  2 n THR . 75  B 75  
B 76  2 n THR . 76  B 76  
B 77  2 n LEU . 77  B 77  
B 78  2 n GLY . 78  B 78  
B 79  2 n PHE . 79  B 79  
B 80  2 n GLU . 80  B 80  
B 81  2 n VAL . 81  B 81  
B 82  2 n TYR . 82  B 82  
B 83  2 n VAL . 83  B 83  
B 84  2 n ALA . 84  B 84  
B 85  2 n PRO . 85  B 85  
B 86  2 n LEU . 86  B 86  
B 87  2 n LYS . 87  B 87  
B 88  2 n ALA . 88  B 88  
B 89  2 n TYR . 89  B 89  
B 90  2 n LEU . 90  B 90  
B 91  2 n ASN . 91  B 91  
B 92  2 n ARG . 92  B 92  
B 93  2 n TYR . 93  B 93  
B 94  2 n ARG . 94  B 94  
B 95  2 n GLU . 95  B 95  
C 1   3 n GLN . 1   C 1   
C 2   3 n ARG . 2   C 2   
C 3   3 n GLN . 3   C 3   
C 4   3 n GLU . 4   C 4   
C 5   3 n ALA . 5   C 5   
C 6   3 n GLU . 6   C 6   
C 7   3 n ARG . 7   C 7   
C 8   3 n ALA . 8   C 8   
C 9   3 n SER . 9   C 9   
C 10  3 n ALA . 10  C 10  
C 11  3 n SER . 11  C 11  
C 12  3 n ASP . 12  C 12  
C 13  3 n PHE . 13  C 13  
C 14  3 n LYS . 14  C 14  
C 15  3 n ASN . 15  C 15  
C 16  3 n HIS . 16  C 16  
C 17  3 n GLN . 17  C 17  
C 18  3 n LEU . 18  C 18  
C 19  3 n PRO . 19  C 19  
C 20  3 n LEU . 20  C 20  
C 21  3 n ALA . 21  C 21  
C 22  3 n ARG . 22  C 22  
C 23  3 n ILE . 23  C 23  
C 24  3 n LYS . 24  C 24  
C 25  3 n LYS . 25  C 25  
C 26  3 n ILE . 26  C 26  
C 27  3 n MET . 27  C 27  
C 28  3 n LYS . 28  C 28  
C 29  3 n ALA . 29  C 29  
C 30  3 n ASP . 30  C 30  
C 31  3 n GLU . 31  C 31  
C 32  3 n ASP . 32  C 32  
C 33  3 n VAL . 33  C 33  
C 34  3 n ARG . 34  C 34  
C 35  3 n MET . 35  C 35  
C 36  3 n ILE . 36  C 36  
C 37  3 n SER . 37  C 37  
C 38  3 n ALA . 38  C 38  
C 39  3 n GLU . 39  C 39  
C 40  3 n ALA . 40  C 40  
C 41  3 n PRO . 41  C 41  
C 42  3 n VAL . 42  C 42  
C 43  3 n LEU . 43  C 43  
C 44  3 n PHE . 44  C 44  
C 45  3 n ALA . 45  C 45  
C 46  3 n LYS . 46  C 46  
C 47  3 n ALA . 47  C 47  
C 48  3 n CYS . 48  C 48  
C 49  3 n GLU . 49  C 49  
C 50  3 n LEU . 50  C 50  
C 51  3 n PHE . 51  C 51  
C 52  3 n ILE . 52  C 52  
C 53  3 n LEU . 53  C 53  
C 54  3 n GLU . 54  C 54  
C 55  3 n LEU . 55  C 55  
C 56  3 n THR . 56  C 56  
C 57  3 n ILE . 57  C 57  
C 58  3 n ARG . 58  C 58  
C 59  3 n SER . 59  C 59  
C 60  3 n TRP . 60  C 60  
C 61  3 n LEU . 61  C 61  
C 62  3 n HIS . 62  C 62  
C 63  3 n ALA . 63  C 63  
C 64  3 n GLU . 64  C 64  
C 65  3 n GLU . 65  C 65  
C 66  3 n ASN . 66  C 66  
C 67  3 n LYS . 67  C 67  
C 68  3 n ARG . 68  C 68  
C 69  3 n ARG . 69  C 69  
C 70  3 n THR . 70  C 70  
C 71  3 n LEU . 71  C 71  
C 72  3 n GLN . 72  C 72  
C 73  3 n ARG . 73  C 73  
C 74  3 n ASN . 74  C 74  
C 75  3 n ASP . 75  C 75  
C 76  3 n VAL . 76  C 76  
C 77  3 n ALA . 77  C 77  
C 78  3 n ALA . 78  C 78  
C 79  3 n ALA . 79  C 79  
C 80  3 n ILE . 80  C 80  
C 81  3 n ALA . 81  C 81  
C 82  3 n ARG . 82  C 82  
C 83  3 n THR . 83  C 83  
C 84  3 n ASP . 84  C 84  
C 85  3 n VAL . 85  C 85  
C 86  3 n PHE . 86  C 86  
C 87  3 n ASP . 87  C 87  
C 88  3 n PHE . 88  C 88  
C 89  3 n LEU . 89  C 89  
C 90  3 n VAL . 90  C 90  
C 91  3 n ASP . 91  C 91  
C 92  3 n ILE . 92  C 92  
C 93  3 n VAL . 93  C 93  
C 94  3 n PRO . 94  C 94  
C 95  3 n ARG . 95  C 95  
C 96  3 n GLU . 96  C 96  
C 97  3 n GLU . 97  C 97  
C 98  3 n ALA . 98  C 98  
C 99  3 n LYS . 99  C 99  
C 100 3 n GLU . 100 C 100 
C 101 3 n GLU . 101 C 101 
C 102 3 n PRO . 102 C 102 
C 103 3 n GLY . 103 C 103 
C 104 3 n SER . 104 C 104 
D 1   4 n DC  . 1   D 1   
D 2   4 n DA  . 2   D 2   
D 3   4 n DC  . 3   D 3   
D 4   4 n DG  . 4   D 4   
D 5   4 n DC  . 5   D 5   
D 6   4 n DA  . 6   D 6   
D 7   4 n DC  . 7   D 7   
D 8   4 n DC  . 8   D 8   
D 9   4 n DA  . 9   D 9   
D 10  4 n DG  . 10  D 10  
D 11  4 n DA  . 11  D 11  
D 12  4 n DC  . 12  D 12  
D 13  4 n DC  . 13  D 13  
D 14  4 n DA  . 14  D 14  
D 15  4 n DC  . 15  D 15  
D 16  4 n DA  . 16  D 16  
D 17  4 n DC  . 17  D 17  
D 18  4 n DC  . 18  D 18  
D 19  4 n DA  . 19  D 19  
D 20  4 n DG  . 20  D 20  
D 21  4 n DA  . 21  D 21  
D 22  4 n DA  . 22  D 22  
D 23  4 n DA  . 23  D 23  
D 24  4 n DC  . 24  D 24  
D 25  4 n DA  . 25  D 25  
D 26  4 n DA  . 26  D 26  
D 27  4 n DA  . 27  D 27  
D 28  4 n DC  . 28  D 28  
D 29  4 n DA  . 29  D 29  
D 30  4 n DA  . 30  D 30  
D 31  4 n DA  . 31  D 31  
E 1   5 n DT  . 1   E 1   
E 2   5 n DT  . 2   E 2   
E 3   5 n DT  . 3   E 3   
E 4   5 n DG  . 4   E 4   
E 5   5 n DT  . 5   E 5   
E 6   5 n DT  . 6   E 6   
E 7   5 n DT  . 7   E 7   
E 8   5 n DG  . 8   E 8   
E 9   5 n DT  . 9   E 9   
E 10  5 n DT  . 10  E 10  
E 11  5 n DT  . 11  E 11  
E 12  5 n DC  . 12  E 12  
E 13  5 n DT  . 13  E 13  
E 14  5 n DG  . 14  E 14  
E 15  5 n DG  . 15  E 15  
E 16  5 n DT  . 16  E 16  
E 17  5 n DG  . 17  E 17  
E 18  5 n DT  . 18  E 18  
E 19  5 n DG  . 19  E 19  
E 20  5 n DG  . 20  E 20  
E 21  5 n DT  . 21  E 21  
E 22  5 n DC  . 22  E 22  
E 23  5 n DT  . 23  E 23  
E 24  5 n DG  . 24  E 24  
E 25  5 n DG  . 25  E 25  
E 26  5 n DT  . 26  E 26  
E 27  5 n DG  . 27  E 27  
E 28  5 n DC  . 28  E 28  
E 29  5 n DG  . 29  E 29  
E 30  5 n DT  . 30  E 30  
E 31  5 n DG  . 31  E 31  
#
_software.classification other
_software.date           ?
_software.description    "Structure prediction"
_software.name           AlphaFold
_software.pdbx_ordinal   1
_software.type           package
_software.version        "AlphaFold-beta-20231127 (927599d6-1efe-4fa9-85d2-a29f909d212e @ 2024-12-16 01:28:48)"
#
loop_
_struct_asym.entity_id
_struct_asym.id
1 A 
2 B 
3 C 
4 D 
5 E 
#
loop_
_atom_site.group_PDB
_atom_site.id
_atom_site.type_symbol
_atom_site.label_atom_id
_atom_site.label_alt_id
_atom_site.label_comp_id
_atom_site.label_asym_id
_atom_site.label_entity_id
_atom_site.label_seq_id
_atom_site.pdbx_PDB_ins_code
_atom_site.Cartn_x
_atom_site.Cartn_y
_atom_site.Cartn_z
_atom_site.occupancy
_atom_site.B_iso_or_equiv
_atom_site.auth_seq_id
_atom_site.auth_asym_id
_atom_site.pdbx_PDB_model_num
ATOM 1    N N     . MET A 1 1   ? 43.227  40.267  14.811  1.00 23.52 1   A 1 
ATOM 2    C CA    . MET A 1 1   ? 43.216  38.795  14.921  1.00 27.04 1   A 1 
ATOM 3    C C     . MET A 1 1   ? 42.262  38.245  13.865  1.00 29.07 1   A 1 
ATOM 4    O O     . MET A 1 1   ? 41.102  38.636  13.902  1.00 23.84 1   A 1 
ATOM 5    C CB    . MET A 1 1   ? 42.768  38.333  16.320  1.00 24.48 1   A 1 
ATOM 6    C CG    . MET A 1 1   ? 43.851  38.565  17.377  1.00 19.87 1   A 1 
ATOM 7    S SD    . MET A 1 1   ? 43.334  37.981  19.009  1.00 16.69 1   A 1 
ATOM 8    C CE    . MET A 1 1   ? 44.896  38.074  19.911  1.00 14.93 1   A 1 
ATOM 9    N N     . PRO A 1 2   ? 42.708  37.403  12.891  1.00 24.20 2   A 1 
ATOM 10   C CA    . PRO A 1 2   ? 41.833  36.897  11.842  1.00 27.48 2   A 1 
ATOM 11   C C     . PRO A 1 2   ? 40.863  35.877  12.444  1.00 28.14 2   A 1 
ATOM 12   O O     . PRO A 1 2   ? 41.291  34.867  13.001  1.00 25.41 2   A 1 
ATOM 13   C CB    . PRO A 1 2   ? 42.780  36.286  10.794  1.00 25.75 2   A 1 
ATOM 14   C CG    . PRO A 1 2   ? 43.989  35.850  11.614  1.00 25.46 2   A 1 
ATOM 15   C CD    . PRO A 1 2   ? 44.059  36.886  12.756  1.00 28.33 2   A 1 
ATOM 16   N N     . ARG A 1 3   ? 39.550  36.158  12.392  1.00 27.42 3   A 1 
ATOM 17   C CA    . ARG A 1 3   ? 38.537  35.192  12.828  1.00 28.41 3   A 1 
ATOM 18   C C     . ARG A 1 3   ? 38.574  34.002  11.868  1.00 27.60 3   A 1 
ATOM 19   O O     . ARG A 1 3   ? 38.389  34.170  10.668  1.00 25.44 3   A 1 
ATOM 20   C CB    . ARG A 1 3   ? 37.139  35.825  12.891  1.00 27.72 3   A 1 
ATOM 21   C CG    . ARG A 1 3   ? 36.919  36.646  14.168  1.00 24.93 3   A 1 
ATOM 22   C CD    . ARG A 1 3   ? 35.489  37.191  14.220  1.00 23.46 3   A 1 
ATOM 23   N NE    . ARG A 1 3   ? 35.192  37.880  15.486  1.00 21.55 3   A 1 
ATOM 24   C CZ    . ARG A 1 3   ? 34.044  38.470  15.829  1.00 19.43 3   A 1 
ATOM 25   N NH1   . ARG A 1 3   ? 33.029  38.508  15.009  1.00 18.21 3   A 1 
ATOM 26   N NH2   . ARG A 1 3   ? 33.907  39.026  16.990  1.00 17.09 3   A 1 
ATOM 27   N N     . CYS A 1 4   ? 38.832  32.807  12.393  1.00 33.30 4   A 1 
ATOM 28   C CA    . CYS A 1 4   ? 38.913  31.575  11.624  1.00 37.41 4   A 1 
ATOM 29   C C     . CYS A 1 4   ? 37.504  31.184  11.137  1.00 37.10 4   A 1 
ATOM 30   O O     . CYS A 1 4   ? 36.719  30.644  11.903  1.00 35.31 4   A 1 
ATOM 31   C CB    . CYS A 1 4   ? 39.560  30.488  12.486  1.00 36.32 4   A 1 
ATOM 32   S SG    . CYS A 1 4   ? 39.905  28.998  11.503  1.00 30.72 4   A 1 
ATOM 33   N N     . ASN A 1 5   ? 37.199  31.475  9.870   1.00 33.44 5   A 1 
ATOM 34   C CA    . ASN A 1 5   ? 35.894  31.159  9.265   1.00 36.68 5   A 1 
ATOM 35   C C     . ASN A 1 5   ? 35.583  29.651  9.195   1.00 35.78 5   A 1 
ATOM 36   O O     . ASN A 1 5   ? 34.432  29.296  8.964   1.00 33.85 5   A 1 
ATOM 37   C CB    . ASN A 1 5   ? 35.819  31.778  7.856   1.00 36.41 5   A 1 
ATOM 38   C CG    . ASN A 1 5   ? 35.368  33.233  7.837   1.00 31.67 5   A 1 
ATOM 39   O OD1   . ASN A 1 5   ? 34.945  33.813  8.822   1.00 30.45 5   A 1 
ATOM 40   N ND2   . ASN A 1 5   ? 35.426  33.884  6.690   1.00 30.16 5   A 1 
ATOM 41   N N     . LYS A 1 6   ? 36.571  28.763  9.399   1.00 30.75 6   A 1 
ATOM 42   C CA    . LYS A 1 6   ? 36.355  27.305  9.348   1.00 34.66 6   A 1 
ATOM 43   C C     . LYS A 1 6   ? 35.380  26.803  10.416  1.00 34.47 6   A 1 
ATOM 44   O O     . LYS A 1 6   ? 34.601  25.896  10.135  1.00 31.53 6   A 1 
ATOM 45   C CB    . LYS A 1 6   ? 37.691  26.555  9.466   1.00 33.76 6   A 1 
ATOM 46   C CG    . LYS A 1 6   ? 38.391  26.379  8.112   1.00 30.22 6   A 1 
ATOM 47   C CD    . LYS A 1 6   ? 39.596  25.452  8.271   1.00 27.32 6   A 1 
ATOM 48   C CE    . LYS A 1 6   ? 40.214  25.099  6.921   1.00 23.63 6   A 1 
ATOM 49   N NZ    . LYS A 1 6   ? 41.299  24.086  7.063   1.00 20.40 6   A 1 
ATOM 50   N N     . CYS A 1 7   ? 35.400  27.394  11.613  1.00 34.08 7   A 1 
ATOM 51   C CA    . CYS A 1 7   ? 34.626  26.866  12.737  1.00 35.95 7   A 1 
ATOM 52   C C     . CYS A 1 7   ? 33.112  27.034  12.584  1.00 34.20 7   A 1 
ATOM 53   O O     . CYS A 1 7   ? 32.364  26.316  13.239  1.00 32.87 7   A 1 
ATOM 54   C CB    . CYS A 1 7   ? 35.111  27.530  14.040  1.00 35.51 7   A 1 
ATOM 55   S SG    . CYS A 1 7   ? 36.905  27.258  14.283  1.00 32.43 7   A 1 
ATOM 56   N N     . LEU A 1 8   ? 32.657  27.974  11.750  1.00 32.80 8   A 1 
ATOM 57   C CA    . LEU A 1 8   ? 31.225  28.211  11.569  1.00 36.22 8   A 1 
ATOM 58   C C     . LEU A 1 8   ? 30.569  27.146  10.669  1.00 34.81 8   A 1 
ATOM 59   O O     . LEU A 1 8   ? 29.477  26.689  10.989  1.00 32.56 8   A 1 
ATOM 60   C CB    . LEU A 1 8   ? 30.994  29.635  11.016  1.00 34.53 8   A 1 
ATOM 61   C CG    . LEU A 1 8   ? 31.110  30.735  12.076  1.00 31.37 8   A 1 
ATOM 62   C CD1   . LEU A 1 8   ? 31.201  32.114  11.405  1.00 31.84 8   A 1 
ATOM 63   C CD2   . LEU A 1 8   ? 29.904  30.758  13.027  1.00 33.90 8   A 1 
ATOM 64   N N     . SER A 1 9   ? 31.228  26.720  9.587   1.00 37.22 9   A 1 
ATOM 65   C CA    . SER A 1 9   ? 30.629  25.777  8.623   1.00 41.13 9   A 1 
ATOM 66   C C     . SER A 1 9   ? 30.523  24.342  9.150   1.00 41.16 9   A 1 
ATOM 67   O O     . SER A 1 9   ? 29.586  23.633  8.790   1.00 38.94 9   A 1 
ATOM 68   C CB    . SER A 1 9   ? 31.413  25.791  7.311   1.00 39.51 9   A 1 
ATOM 69   O OG    . SER A 1 9   ? 32.770  25.425  7.507   1.00 35.73 9   A 1 
ATOM 70   N N     . GLU A 1 10  ? 31.464  23.909  9.989   1.00 36.03 10  A 1 
ATOM 71   C CA    . GLU A 1 10  ? 31.449  22.548  10.545  1.00 39.35 10  A 1 
ATOM 72   C C     . GLU A 1 10  ? 30.302  22.340  11.557  1.00 38.17 10  A 1 
ATOM 73   O O     . GLU A 1 10  ? 29.681  21.278  11.565  1.00 35.73 10  A 1 
ATOM 74   C CB    . GLU A 1 10  ? 32.812  22.219  11.174  1.00 37.50 10  A 1 
ATOM 75   C CG    . GLU A 1 10  ? 33.897  21.984  10.105  1.00 34.02 10  A 1 
ATOM 76   C CD    . GLU A 1 10  ? 35.269  21.612  10.674  1.00 32.04 10  A 1 
ATOM 77   O OE1   . GLU A 1 10  ? 36.097  21.120  9.867   1.00 29.77 10  A 1 
ATOM 78   O OE2   . GLU A 1 10  ? 35.525  21.879  11.867  1.00 31.38 10  A 1 
ATOM 79   N N     . ASN A 1 11  ? 29.992  23.361  12.347  1.00 47.18 11  A 1 
ATOM 80   C CA    . ASN A 1 11  ? 28.920  23.265  13.342  1.00 50.01 11  A 1 
ATOM 81   C C     . ASN A 1 11  ? 27.526  23.147  12.713  1.00 48.90 11  A 1 
ATOM 82   O O     . ASN A 1 11  ? 26.694  22.397  13.229  1.00 45.12 11  A 1 
ATOM 83   C CB    . ASN A 1 11  ? 28.999  24.465  14.296  1.00 46.12 11  A 1 
ATOM 84   C CG    . ASN A 1 11  ? 29.944  24.236  15.464  1.00 39.98 11  A 1 
ATOM 85   O OD1   . ASN A 1 11  ? 30.268  23.130  15.862  1.00 38.49 11  A 1 
ATOM 86   N ND2   . ASN A 1 11  ? 30.373  25.299  16.105  1.00 38.69 11  A 1 
ATOM 87   N N     . ASP A 1 12  ? 27.282  23.857  11.618  1.00 50.06 12  A 1 
ATOM 88   C CA    . ASP A 1 12  ? 25.966  23.866  10.969  1.00 52.51 12  A 1 
ATOM 89   C C     . ASP A 1 12  ? 25.660  22.502  10.314  1.00 51.33 12  A 1 
ATOM 90   O O     . ASP A 1 12  ? 24.627  21.889  10.576  1.00 48.98 12  A 1 
ATOM 91   C CB    . ASP A 1 12  ? 25.920  25.029  9.964   1.00 47.87 12  A 1 
ATOM 92   C CG    . ASP A 1 12  ? 24.588  25.781  9.927   1.00 41.77 12  A 1 
ATOM 93   O OD1   . ASP A 1 12  ? 23.716  25.513  10.783  1.00 39.87 12  A 1 
ATOM 94   O OD2   . ASP A 1 12  ? 24.493  26.699  9.079   1.00 39.28 12  A 1 
ATOM 95   N N     . SER A 1 13  ? 26.648  21.960  9.594   1.00 54.08 13  A 1 
ATOM 96   C CA    . SER A 1 13  ? 26.542  20.610  9.010   1.00 57.26 13  A 1 
ATOM 97   C C     . SER A 1 13  ? 26.356  19.523  10.069  1.00 58.49 13  A 1 
ATOM 98   O O     . SER A 1 13  ? 25.550  18.616  9.885   1.00 54.59 13  A 1 
ATOM 99   C CB    . SER A 1 13  ? 27.791  20.312  8.175   1.00 54.13 13  A 1 
ATOM 100  O OG    . SER A 1 13  ? 27.720  19.033  7.569   1.00 47.98 13  A 1 
ATOM 101  N N     . ALA A 1 14  ? 27.070  19.602  11.200  1.00 54.51 14  A 1 
ATOM 102  C CA    . ALA A 1 14  ? 26.927  18.623  12.276  1.00 56.47 14  A 1 
ATOM 103  C C     . ALA A 1 14  ? 25.605  18.754  13.054  1.00 56.73 14  A 1 
ATOM 104  O O     . ALA A 1 14  ? 25.180  17.803  13.719  1.00 54.92 14  A 1 
ATOM 105  C CB    . ALA A 1 14  ? 28.134  18.766  13.212  1.00 54.23 14  A 1 
ATOM 106  N N     . SER A 1 15  ? 24.976  19.926  13.005  1.00 58.12 15  A 1 
ATOM 107  C CA    . SER A 1 15  ? 23.633  20.143  13.537  1.00 61.05 15  A 1 
ATOM 108  C C     . SER A 1 15  ? 22.574  19.533  12.610  1.00 62.50 15  A 1 
ATOM 109  O O     . SER A 1 15  ? 21.726  18.780  13.071  1.00 59.95 15  A 1 
ATOM 110  C CB    . SER A 1 15  ? 23.366  21.633  13.743  1.00 58.17 15  A 1 
ATOM 111  O OG    . SER A 1 15  ? 22.182  21.801  14.488  1.00 50.38 15  A 1 
ATOM 112  N N     . GLU A 1 16  ? 22.676  19.788  11.288  1.00 55.13 16  A 1 
ATOM 113  C CA    . GLU A 1 16  ? 21.796  19.200  10.284  1.00 57.26 16  A 1 
ATOM 114  C C     . GLU A 1 16  ? 21.902  17.675  10.237  1.00 58.04 16  A 1 
ATOM 115  O O     . GLU A 1 16  ? 20.876  17.000  10.230  1.00 55.82 16  A 1 
ATOM 116  C CB    . GLU A 1 16  ? 22.105  19.765  8.886   1.00 53.71 16  A 1 
ATOM 117  C CG    . GLU A 1 16  ? 21.593  21.200  8.687   1.00 47.63 16  A 1 
ATOM 118  C CD    . GLU A 1 16  ? 21.704  21.649  7.214   1.00 44.51 16  A 1 
ATOM 119  O OE1   . GLU A 1 16  ? 20.933  22.550  6.824   1.00 41.30 16  A 1 
ATOM 120  O OE2   . GLU A 1 16  ? 22.513  21.067  6.458   1.00 41.36 16  A 1 
ATOM 121  N N     . ASP A 1 17  ? 23.120  17.118  10.299  1.00 58.14 17  A 1 
ATOM 122  C CA    . ASP A 1 17  ? 23.330  15.667  10.326  1.00 59.84 17  A 1 
ATOM 123  C C     . ASP A 1 17  ? 22.697  15.036  11.576  1.00 60.22 17  A 1 
ATOM 124  O O     . ASP A 1 17  ? 21.990  14.033  11.485  1.00 59.57 17  A 1 
ATOM 125  C CB    . ASP A 1 17  ? 24.836  15.332  10.242  1.00 55.91 17  A 1 
ATOM 126  C CG    . ASP A 1 17  ? 25.457  15.454  8.838   1.00 49.62 17  A 1 
ATOM 127  O OD1   . ASP A 1 17  ? 24.727  15.347  7.834   1.00 46.42 17  A 1 
ATOM 128  O OD2   . ASP A 1 17  ? 26.698  15.620  8.737   1.00 45.76 17  A 1 
ATOM 129  N N     . ARG A 1 18  ? 22.878  15.653  12.772  1.00 55.73 18  A 1 
ATOM 130  C CA    . ARG A 1 18  ? 22.233  15.168  14.010  1.00 59.06 18  A 1 
ATOM 131  C C     . ARG A 1 18  ? 20.714  15.268  13.950  1.00 61.02 18  A 1 
ATOM 132  O O     . ARG A 1 18  ? 20.020  14.365  14.425  1.00 58.40 18  A 1 
ATOM 133  C CB    . ARG A 1 18  ? 22.771  15.935  15.226  1.00 55.96 18  A 1 
ATOM 134  C CG    . ARG A 1 18  ? 24.086  15.312  15.707  1.00 50.29 18  A 1 
ATOM 135  C CD    . ARG A 1 18  ? 24.624  16.017  16.950  1.00 47.27 18  A 1 
ATOM 136  N NE    . ARG A 1 18  ? 25.311  17.265  16.609  1.00 42.67 18  A 1 
ATOM 137  C CZ    . ARG A 1 18  ? 25.953  18.057  17.457  1.00 36.85 18  A 1 
ATOM 138  N NH1   . ARG A 1 18  ? 25.971  17.805  18.738  1.00 35.74 18  A 1 
ATOM 139  N NH2   . ARG A 1 18  ? 26.599  19.108  17.025  1.00 35.03 18  A 1 
ATOM 140  N N     . HIS A 1 19  ? 20.210  16.348  13.379  1.00 57.40 19  A 1 
ATOM 141  C CA    . HIS A 1 19  ? 18.775  16.527  13.188  1.00 58.79 19  A 1 
ATOM 142  C C     . HIS A 1 19  ? 18.218  15.467  12.246  1.00 58.90 19  A 1 
ATOM 143  O O     . HIS A 1 19  ? 17.216  14.822  12.575  1.00 58.95 19  A 1 
ATOM 144  C CB    . HIS A 1 19  ? 18.510  17.936  12.672  1.00 56.04 19  A 1 
ATOM 145  C CG    . HIS A 1 19  ? 17.045  18.261  12.666  1.00 51.33 19  A 1 
ATOM 146  N ND1   . HIS A 1 19  ? 16.188  18.151  13.739  1.00 47.21 19  A 1 
ATOM 147  C CD2   . HIS A 1 19  ? 16.325  18.744  11.621  1.00 47.12 19  A 1 
ATOM 148  C CE1   . HIS A 1 19  ? 14.973  18.577  13.347  1.00 44.08 19  A 1 
ATOM 149  N NE2   . HIS A 1 19  ? 15.028  18.943  12.068  1.00 44.10 19  A 1 
ATOM 150  N N     . TRP A 1 20  ? 18.902  15.202  11.138  1.00 62.95 20  A 1 
ATOM 151  C CA    . TRP A 1 20  ? 18.532  14.154  10.204  1.00 62.07 20  A 1 
ATOM 152  C C     . TRP A 1 20  ? 18.562  12.771  10.857  1.00 61.53 20  A 1 
ATOM 153  O O     . TRP A 1 20  ? 17.578  12.048  10.738  1.00 56.87 20  A 1 
ATOM 154  C CB    . TRP A 1 20  ? 19.431  14.194  8.974   1.00 59.18 20  A 1 
ATOM 155  C CG    . TRP A 1 20  ? 19.070  13.136  7.977   1.00 55.59 20  A 1 
ATOM 156  C CD1   . TRP A 1 20  ? 18.115  13.267  7.022   1.00 49.18 20  A 1 
ATOM 157  C CD2   . TRP A 1 20  ? 19.552  11.763  7.902   1.00 56.51 20  A 1 
ATOM 158  N NE1   . TRP A 1 20  ? 17.976  12.059  6.354   1.00 47.21 20  A 1 
ATOM 159  C CE2   . TRP A 1 20  ? 18.824  11.113  6.881   1.00 53.15 20  A 1 
ATOM 160  C CE3   . TRP A 1 20  ? 20.515  11.025  8.619   1.00 53.72 20  A 1 
ATOM 161  C CZ2   . TRP A 1 20  ? 19.026  9.741   6.577   1.00 53.31 20  A 1 
ATOM 162  C CZ3   . TRP A 1 20  ? 20.724  9.652   8.310   1.00 50.49 20  A 1 
ATOM 163  C CH2   . TRP A 1 20  ? 19.983  9.028   7.315   1.00 52.04 20  A 1 
ATOM 164  N N     . HIS A 1 21  ? 19.627  12.403  11.575  1.00 63.81 21  A 1 
ATOM 165  C CA    . HIS A 1 21  ? 19.703  11.119  12.272  1.00 62.29 21  A 1 
ATOM 166  C C     . HIS A 1 21  ? 18.532  10.927  13.224  1.00 61.22 21  A 1 
ATOM 167  O O     . HIS A 1 21  ? 17.897  9.870   13.229  1.00 58.95 21  A 1 
ATOM 168  C CB    . HIS A 1 21  ? 21.016  10.981  13.041  1.00 58.81 21  A 1 
ATOM 169  C CG    . HIS A 1 21  ? 22.125  10.430  12.201  1.00 54.38 21  A 1 
ATOM 170  N ND1   . HIS A 1 21  ? 22.245  9.126   11.768  1.00 49.43 21  A 1 
ATOM 171  C CD2   . HIS A 1 21  ? 23.203  11.123  11.725  1.00 48.26 21  A 1 
ATOM 172  C CE1   . HIS A 1 21  ? 23.368  9.037   11.035  1.00 45.85 21  A 1 
ATOM 173  N NE2   . HIS A 1 21  ? 23.976  10.225  10.996  1.00 45.82 21  A 1 
ATOM 174  N N     . ARG A 1 22  ? 18.191  11.961  13.997  1.00 59.31 22  A 1 
ATOM 175  C CA    . ARG A 1 22  ? 17.041  11.916  14.895  1.00 59.51 22  A 1 
ATOM 176  C C     . ARG A 1 22  ? 15.741  11.745  14.115  1.00 59.91 22  A 1 
ATOM 177  O O     . ARG A 1 22  ? 14.931  10.889  14.468  1.00 57.82 22  A 1 
ATOM 178  C CB    . ARG A 1 22  ? 17.041  13.171  15.775  1.00 56.16 22  A 1 
ATOM 179  C CG    . ARG A 1 22  ? 16.044  13.021  16.942  1.00 49.33 22  A 1 
ATOM 180  C CD    . ARG A 1 22  ? 16.159  14.231  17.872  1.00 47.66 22  A 1 
ATOM 181  N NE    . ARG A 1 22  ? 15.341  14.050  19.077  1.00 42.72 22  A 1 
ATOM 182  C CZ    . ARG A 1 22  ? 15.314  14.854  20.139  1.00 38.14 22  A 1 
ATOM 183  N NH1   . ARG A 1 22  ? 16.006  15.948  20.169  1.00 35.78 22  A 1 
ATOM 184  N NH2   . ARG A 1 22  ? 14.599  14.553  21.169  1.00 34.72 22  A 1 
ATOM 185  N N     . THR A 1 23  ? 15.550  12.493  13.037  1.00 62.90 23  A 1 
ATOM 186  C CA    . THR A 1 23  ? 14.325  12.438  12.229  1.00 61.47 23  A 1 
ATOM 187  C C     . THR A 1 23  ? 14.198  11.121  11.471  1.00 60.07 23  A 1 
ATOM 188  O O     . THR A 1 23  ? 13.124  10.533  11.456  1.00 56.77 23  A 1 
ATOM 189  C CB    . THR A 1 23  ? 14.244  13.598  11.251  1.00 58.07 23  A 1 
ATOM 190  O OG1   . THR A 1 23  ? 14.503  14.809  11.915  1.00 52.05 23  A 1 
ATOM 191  C CG2   . THR A 1 23  ? 12.820  13.697  10.707  1.00 51.95 23  A 1 
ATOM 192  N N     . ALA A 1 24  ? 15.291  10.601  10.914  1.00 63.10 24  A 1 
ATOM 193  C CA    . ALA A 1 24  ? 15.322  9.294   10.278  1.00 61.08 24  A 1 
ATOM 194  C C     . ALA A 1 24  ? 15.035  8.171   11.279  1.00 59.52 24  A 1 
ATOM 195  O O     . ALA A 1 24  ? 14.241  7.288   11.000  1.00 58.26 24  A 1 
ATOM 196  C CB    . ALA A 1 24  ? 16.685  9.124   9.601   1.00 59.30 24  A 1 
ATOM 197  N N     . THR A 1 25  ? 15.609  8.250   12.497  1.00 62.31 25  A 1 
ATOM 198  C CA    . THR A 1 25  ? 15.308  7.324   13.602  1.00 61.40 25  A 1 
ATOM 199  C C     . THR A 1 25  ? 13.838  7.392   13.985  1.00 60.68 25  A 1 
ATOM 200  O O     . THR A 1 25  ? 13.191  6.361   14.140  1.00 59.22 25  A 1 
ATOM 201  C CB    . THR A 1 25  ? 16.145  7.643   14.853  1.00 58.41 25  A 1 
ATOM 202  O OG1   . THR A 1 25  ? 17.509  7.691   14.539  1.00 52.81 25  A 1 
ATOM 203  C CG2   . THR A 1 25  ? 15.974  6.582   15.942  1.00 52.04 25  A 1 
ATOM 204  N N     . LEU A 1 26  ? 13.295  8.595   14.112  1.00 62.03 26  A 1 
ATOM 205  C CA    . LEU A 1 26  ? 11.888  8.795   14.385  1.00 60.79 26  A 1 
ATOM 206  C C     . LEU A 1 26  ? 11.038  8.230   13.258  1.00 59.59 26  A 1 
ATOM 207  O O     . LEU A 1 26  ? 10.116  7.473   13.533  1.00 56.73 26  A 1 
ATOM 208  C CB    . LEU A 1 26  ? 11.605  10.289  14.624  1.00 56.82 26  A 1 
ATOM 209  C CG    . LEU A 1 26  ? 12.111  10.816  15.972  1.00 51.62 26  A 1 
ATOM 210  C CD1   . LEU A 1 26  ? 11.911  12.338  16.033  1.00 49.13 26  A 1 
ATOM 211  C CD2   . LEU A 1 26  ? 11.409  10.182  17.161  1.00 49.49 26  A 1 
ATOM 212  N N     . PHE A 1 27  ? 11.370  8.497   11.993  1.00 59.61 27  A 1 
ATOM 213  C CA    . PHE A 1 27  ? 10.620  7.962   10.862  1.00 57.41 27  A 1 
ATOM 214  C C     . PHE A 1 27  ? 10.653  6.432   10.828  1.00 56.50 27  A 1 
ATOM 215  O O     . PHE A 1 27  ? 9.596   5.813   10.696  1.00 53.77 27  A 1 
ATOM 216  C CB    . PHE A 1 27  ? 11.138  8.551   9.552   1.00 52.72 27  A 1 
ATOM 217  C CG    . PHE A 1 27  ? 10.249  8.134   8.391   1.00 49.86 27  A 1 
ATOM 218  C CD1   . PHE A 1 27  ? 10.401  6.864   7.813   1.00 47.09 27  A 1 
ATOM 219  C CD2   . PHE A 1 27  ? 9.212   8.970   7.962   1.00 46.06 27  A 1 
ATOM 220  C CE1   . PHE A 1 27  ? 9.524   6.423   6.808   1.00 43.64 27  A 1 
ATOM 221  C CE2   . PHE A 1 27  ? 8.327   8.540   6.948   1.00 43.19 27  A 1 
ATOM 222  C CZ    . PHE A 1 27  ? 8.487   7.261   6.373   1.00 45.69 27  A 1 
ATOM 223  N N     . MET A 1 28  ? 11.807  5.806   11.007  1.00 61.60 28  A 1 
ATOM 224  C CA    . MET A 1 28  ? 11.919  4.345   11.050  1.00 60.85 28  A 1 
ATOM 225  C C     . MET A 1 28  ? 11.151  3.760   12.239  1.00 60.98 28  A 1 
ATOM 226  O O     . MET A 1 28  ? 10.421  2.786   12.063  1.00 58.26 28  A 1 
ATOM 227  C CB    . MET A 1 28  ? 13.388  3.931   11.066  1.00 56.80 28  A 1 
ATOM 228  C CG    . MET A 1 28  ? 14.088  4.190   9.729   1.00 52.43 28  A 1 
ATOM 229  S SD    . MET A 1 28  ? 13.546  3.158   8.332   1.00 48.94 28  A 1 
ATOM 230  C CE    . MET A 1 28  ? 14.306  1.578   8.777   1.00 44.23 28  A 1 
ATOM 231  N N     . ASN A 1 29  ? 11.200  4.388   13.408  1.00 57.70 29  A 1 
ATOM 232  C CA    . ASN A 1 29  ? 10.348  4.040   14.545  1.00 58.01 29  A 1 
ATOM 233  C C     . ASN A 1 29  ? 8.861   4.151   14.197  1.00 56.07 29  A 1 
ATOM 234  O O     . ASN A 1 29  ? 8.056   3.338   14.622  1.00 53.24 29  A 1 
ATOM 235  C CB    . ASN A 1 29  ? 10.644  4.960   15.737  1.00 55.13 29  A 1 
ATOM 236  C CG    . ASN A 1 29  ? 11.813  4.513   16.582  1.00 49.72 29  A 1 
ATOM 237  O OD1   . ASN A 1 29  ? 11.997  3.352   16.837  1.00 46.60 29  A 1 
ATOM 238  N ND2   . ASN A 1 29  ? 12.604  5.434   17.106  1.00 45.98 29  A 1 
ATOM 239  N N     . CYS A 1 30  ? 8.479   5.153   13.411  1.00 57.96 30  A 1 
ATOM 240  C CA    . CYS A 1 30  ? 7.094   5.379   13.031  1.00 56.90 30  A 1 
ATOM 241  C C     . CYS A 1 30  ? 6.595   4.363   12.019  1.00 54.58 30  A 1 
ATOM 242  O O     . CYS A 1 30  ? 5.486   3.879   12.155  1.00 50.80 30  A 1 
ATOM 243  C CB    . CYS A 1 30  ? 6.960   6.776   12.463  1.00 54.04 30  A 1 
ATOM 244  S SG    . CYS A 1 30  ? 7.480   7.953   13.719  1.00 47.73 30  A 1 
ATOM 245  N N     . VAL A 1 31  ? 7.427   4.013   11.031  1.00 60.24 31  A 1 
ATOM 246  C CA    . VAL A 1 31  ? 7.142   2.918   10.106  1.00 58.32 31  A 1 
ATOM 247  C C     . VAL A 1 31  ? 6.992   1.614   10.890  1.00 55.35 31  A 1 
ATOM 248  O O     . VAL A 1 31  ? 6.054   0.870   10.634  1.00 51.07 31  A 1 
ATOM 249  C CB    . VAL A 1 31  ? 8.226   2.814   9.021   1.00 54.67 31  A 1 
ATOM 250  C CG1   . VAL A 1 31  ? 8.034   1.582   8.136   1.00 50.49 31  A 1 
ATOM 251  C CG2   . VAL A 1 31  ? 8.197   4.032   8.100   1.00 50.22 31  A 1 
ATOM 252  N N     . SER A 1 32  ? 7.842   1.385   11.890  1.00 56.97 32  A 1 
ATOM 253  C CA    . SER A 1 32  ? 7.762   0.217   12.767  1.00 55.96 32  A 1 
ATOM 254  C C     . SER A 1 32  ? 6.493   0.207   13.632  1.00 54.96 32  A 1 
ATOM 255  O O     . SER A 1 32  ? 5.828   -0.816  13.746  1.00 49.96 32  A 1 
ATOM 256  C CB    . SER A 1 32  ? 8.973   0.148   13.707  1.00 51.93 32  A 1 
ATOM 257  O OG    . SER A 1 32  ? 10.169  0.383   13.027  1.00 47.11 32  A 1 
ATOM 258  N N     . ASN A 1 33  ? 6.141   1.353   14.198  1.00 50.52 33  A 1 
ATOM 259  C CA    . ASN A 1 33  ? 4.996   1.508   15.103  1.00 50.26 33  A 1 
ATOM 260  C C     . ASN A 1 33  ? 3.671   1.801   14.371  1.00 47.83 33  A 1 
ATOM 261  O O     . ASN A 1 33  ? 2.641   2.004   15.008  1.00 44.08 33  A 1 
ATOM 262  C CB    . ASN A 1 33  ? 5.326   2.580   16.145  1.00 47.65 33  A 1 
ATOM 263  C CG    . ASN A 1 33  ? 6.471   2.186   17.062  1.00 42.10 33  A 1 
ATOM 264  O OD1   . ASN A 1 33  ? 6.882   1.047   17.160  1.00 40.00 33  A 1 
ATOM 265  N ND2   . ASN A 1 33  ? 7.013   3.134   17.790  1.00 38.25 33  A 1 
ATOM 266  N N     . GLY A 1 34  ? 3.690   1.849   13.032  1.00 47.14 34  A 1 
ATOM 267  C CA    . GLY A 1 34  ? 2.498   2.084   12.227  1.00 45.82 34  A 1 
ATOM 268  C C     . GLY A 1 34  ? 1.987   3.522   12.162  1.00 45.04 34  A 1 
ATOM 269  O O     . GLY A 1 34  ? 0.937   3.770   11.569  1.00 42.99 34  A 1 
ATOM 270  N N     . THR A 1 35  ? 2.729   4.484   12.745  1.00 43.79 35  A 1 
ATOM 271  C CA    . THR A 1 35  ? 2.360   5.899   12.683  1.00 44.12 35  A 1 
ATOM 272  C C     . THR A 1 35  ? 2.863   6.534   11.384  1.00 43.31 35  A 1 
ATOM 273  O O     . THR A 1 35  ? 4.043   6.509   11.067  1.00 40.36 35  A 1 
ATOM 274  C CB    . THR A 1 35  ? 2.841   6.653   13.932  1.00 41.18 35  A 1 
ATOM 275  O OG1   . THR A 1 35  ? 4.104   6.201   14.348  1.00 37.71 35  A 1 
ATOM 276  C CG2   . THR A 1 35  ? 1.899   6.417   15.109  1.00 37.16 35  A 1 
ATOM 277  N N     . VAL A 1 36  ? 1.946   7.098   10.603  1.00 43.37 36  A 1 
ATOM 278  C CA    . VAL A 1 36  ? 2.290   7.824   9.377   1.00 44.87 36  A 1 
ATOM 279  C C     . VAL A 1 36  ? 2.751   9.218   9.758   1.00 44.52 36  A 1 
ATOM 280  O O     . VAL A 1 36  ? 1.935   10.112  9.975   1.00 42.25 36  A 1 
ATOM 281  C CB    . VAL A 1 36  ? 1.121   7.881   8.370   1.00 42.17 36  A 1 
ATOM 282  C CG1   . VAL A 1 36  ? 1.544   8.578   7.076   1.00 38.31 36  A 1 
ATOM 283  C CG2   . VAL A 1 36  ? 0.645   6.483   7.991   1.00 37.91 36  A 1 
ATOM 284  N N     . TYR A 1 37  ? 4.071   9.428   9.817   1.00 42.06 37  A 1 
ATOM 285  C CA    . TYR A 1 37  ? 4.629   10.769  9.946   1.00 42.83 37  A 1 
ATOM 286  C C     . TYR A 1 37  ? 4.623   11.441  8.577   1.00 42.82 37  A 1 
ATOM 287  O O     . TYR A 1 37  ? 5.493   11.200  7.745   1.00 41.19 37  A 1 
ATOM 288  C CB    . TYR A 1 37  ? 6.027   10.735  10.577  1.00 40.13 37  A 1 
ATOM 289  C CG    . TYR A 1 37  ? 5.936   10.362  12.032  1.00 36.33 37  A 1 
ATOM 290  C CD1   . TYR A 1 37  ? 5.890   11.345  13.043  1.00 34.37 37  A 1 
ATOM 291  C CD2   . TYR A 1 37  ? 5.775   9.013   12.374  1.00 33.89 37  A 1 
ATOM 292  C CE1   . TYR A 1 37  ? 5.669   10.971  14.376  1.00 30.78 37  A 1 
ATOM 293  C CE2   . TYR A 1 37  ? 5.544   8.637   13.706  1.00 30.05 37  A 1 
ATOM 294  C CZ    . TYR A 1 37  ? 5.493   9.622   14.704  1.00 29.88 37  A 1 
ATOM 295  O OH    . TYR A 1 37  ? 5.241   9.222   15.986  1.00 28.31 37  A 1 
ATOM 296  N N     . GLU A 1 38  ? 3.644   12.300  8.358   1.00 39.56 38  A 1 
ATOM 297  C CA    . GLU A 1 38  ? 3.859   13.390  7.428   1.00 41.74 38  A 1 
ATOM 298  C C     . GLU A 1 38  ? 4.724   14.427  8.135   1.00 40.69 38  A 1 
ATOM 299  O O     . GLU A 1 38  ? 4.299   15.066  9.097   1.00 38.90 38  A 1 
ATOM 300  C CB    . GLU A 1 38  ? 2.554   13.980  6.913   1.00 40.17 38  A 1 
ATOM 301  C CG    . GLU A 1 38  ? 1.870   12.981  5.990   1.00 35.76 38  A 1 
ATOM 302  C CD    . GLU A 1 38  ? 0.842   13.648  5.076   1.00 33.07 38  A 1 
ATOM 303  O OE1   . GLU A 1 38  ? 0.718   13.147  3.940   1.00 31.23 38  A 1 
ATOM 304  O OE2   . GLU A 1 38  ? 0.205   14.639  5.497   1.00 31.10 38  A 1 
ATOM 305  N N     . GLU A 1 39  ? 5.950   14.581  7.669   1.00 37.46 39  A 1 
ATOM 306  C CA    . GLU A 1 39  ? 6.755   15.696  8.123   1.00 39.38 39  A 1 
ATOM 307  C C     . GLU A 1 39  ? 6.163   16.984  7.556   1.00 37.72 39  A 1 
ATOM 308  O O     . GLU A 1 39  ? 6.206   17.240  6.352   1.00 35.67 39  A 1 
ATOM 309  C CB    . GLU A 1 39  ? 8.210   15.525  7.703   1.00 37.82 39  A 1 
ATOM 310  C CG    . GLU A 1 39  ? 8.896   14.458  8.543   1.00 33.90 39  A 1 
ATOM 311  C CD    . GLU A 1 39  ? 10.350  14.258  8.133   1.00 31.07 39  A 1 
ATOM 312  O OE1   . GLU A 1 39  ? 11.117  13.787  8.995   1.00 29.20 39  A 1 
ATOM 313  O OE2   . GLU A 1 39  ? 10.681  14.574  6.965   1.00 29.05 39  A 1 
ATOM 314  N N     . ALA A 1 40  ? 5.636   17.816  8.436   1.00 36.18 40  A 1 
ATOM 315  C CA    . ALA A 1 40  ? 5.435   19.203  8.119   1.00 35.93 40  A 1 
ATOM 316  C C     . ALA A 1 40  ? 6.826   19.839  8.009   1.00 34.90 40  A 1 
ATOM 317  O O     . ALA A 1 40  ? 7.403   20.271  9.000   1.00 32.63 40  A 1 
ATOM 318  C CB    . ALA A 1 40  ? 4.553   19.846  9.190   1.00 33.91 40  A 1 
ATOM 319  N N     . VAL A 1 41  ? 7.371   19.890  6.786   1.00 34.02 41  A 1 
ATOM 320  C CA    . VAL A 1 41  ? 8.561   20.691  6.480   1.00 34.16 41  A 1 
ATOM 321  C C     . VAL A 1 41  ? 8.138   22.157  6.595   1.00 32.93 41  A 1 
ATOM 322  O O     . VAL A 1 41  ? 7.710   22.780  5.628   1.00 30.70 41  A 1 
ATOM 323  C CB    . VAL A 1 41  ? 9.157   20.346  5.107   1.00 32.21 41  A 1 
ATOM 324  C CG1   . VAL A 1 41  ? 10.452  21.133  4.869   1.00 29.43 41  A 1 
ATOM 325  C CG2   . VAL A 1 41  ? 9.497   18.862  4.995   1.00 30.22 41  A 1 
ATOM 326  N N     . GLY A 1 42  ? 8.198   22.682  7.818   1.00 32.82 42  A 1 
ATOM 327  C CA    . GLY A 1 42  ? 8.047   24.099  8.073   1.00 32.59 42  A 1 
ATOM 328  C C     . GLY A 1 42  ? 9.147   24.883  7.352   1.00 32.38 42  A 1 
ATOM 329  O O     . GLY A 1 42  ? 10.249  24.386  7.168   1.00 30.44 42  A 1 
ATOM 330  N N     . ARG A 1 43  ? 8.862   26.131  6.962   1.00 28.64 43  A 1 
ATOM 331  C CA    . ARG A 1 43  ? 9.817   27.006  6.244   1.00 30.94 43  A 1 
ATOM 332  C C     . ARG A 1 43  ? 11.171  27.170  6.951   1.00 30.75 43  A 1 
ATOM 333  O O     . ARG A 1 43  ? 12.169  27.357  6.273   1.00 27.96 43  A 1 
ATOM 334  C CB    . ARG A 1 43  ? 9.209   28.396  6.056   1.00 28.36 43  A 1 
ATOM 335  C CG    . ARG A 1 43  ? 8.339   28.516  4.799   1.00 25.53 43  A 1 
ATOM 336  C CD    . ARG A 1 43  ? 7.908   29.978  4.647   1.00 22.73 43  A 1 
ATOM 337  N NE    . ARG A 1 43  ? 7.183   30.200  3.387   1.00 20.76 43  A 1 
ATOM 338  C CZ    . ARG A 1 43  ? 6.678   31.360  2.985   1.00 19.12 43  A 1 
ATOM 339  N NH1   . ARG A 1 43  ? 6.765   32.432  3.726   1.00 18.34 43  A 1 
ATOM 340  N NH2   . ARG A 1 43  ? 6.078   31.452  1.844   1.00 17.77 43  A 1 
ATOM 341  N N     . GLU A 1 44  ? 11.176  27.156  8.273   1.00 31.62 44  A 1 
ATOM 342  C CA    . GLU A 1 44  ? 12.365  27.432  9.089   1.00 32.96 44  A 1 
ATOM 343  C C     . GLU A 1 44  ? 13.225  26.182  9.386   1.00 33.08 44  A 1 
ATOM 344  O O     . GLU A 1 44  ? 13.973  26.164  10.347  1.00 31.27 44  A 1 
ATOM 345  C CB    . GLU A 1 44  ? 11.969  28.171  10.376  1.00 30.52 44  A 1 
ATOM 346  C CG    . GLU A 1 44  ? 11.396  29.559  10.070  1.00 27.97 44  A 1 
ATOM 347  C CD    . GLU A 1 44  ? 11.134  30.398  11.322  1.00 24.84 44  A 1 
ATOM 348  O OE1   . GLU A 1 44  ? 10.947  31.624  11.145  1.00 23.15 44  A 1 
ATOM 349  O OE2   . GLU A 1 44  ? 11.087  29.816  12.431  1.00 23.66 44  A 1 
ATOM 350  N N     . GLY A 1 45  ? 13.116  25.123  8.570   1.00 33.50 45  A 1 
ATOM 351  C CA    . GLY A 1 45  ? 13.977  23.942  8.722   1.00 32.86 45  A 1 
ATOM 352  C C     . GLY A 1 45  ? 13.720  23.091  9.969   1.00 33.25 45  A 1 
ATOM 353  O O     . GLY A 1 45  ? 14.373  22.067  10.146  1.00 31.12 45  A 1 
ATOM 354  N N     . CYS A 1 46  ? 12.767  23.481  10.829  1.00 39.32 46  A 1 
ATOM 355  C CA    . CYS A 1 46  ? 12.349  22.661  11.951  1.00 39.73 46  A 1 
ATOM 356  C C     . CYS A 1 46  ? 11.515  21.491  11.437  1.00 40.45 46  A 1 
ATOM 357  O O     . CYS A 1 46  ? 10.344  21.651  11.094  1.00 37.87 46  A 1 
ATOM 358  C CB    . CYS A 1 46  ? 11.592  23.503  12.980  1.00 36.84 46  A 1 
ATOM 359  S SG    . CYS A 1 46  ? 12.752  24.635  13.828  1.00 32.75 46  A 1 
ATOM 360  N N     . TRP A 1 47  ? 12.121  20.314  11.378  1.00 47.07 47  A 1 
ATOM 361  C CA    . TRP A 1 47  ? 11.429  19.050  11.137  1.00 46.27 47  A 1 
ATOM 362  C C     . TRP A 1 47  ? 10.571  18.736  12.366  1.00 46.60 47  A 1 
ATOM 363  O O     . TRP A 1 47  ? 10.992  18.049  13.297  1.00 43.98 47  A 1 
ATOM 364  C CB    . TRP A 1 47  ? 12.435  17.940  10.824  1.00 42.99 47  A 1 
ATOM 365  C CG    . TRP A 1 47  ? 13.204  18.072  9.532   1.00 38.98 47  A 1 
ATOM 366  C CD1   . TRP A 1 47  ? 13.952  19.117  9.152   1.00 34.91 47  A 1 
ATOM 367  C CD2   . TRP A 1 47  ? 13.305  17.102  8.431   1.00 34.42 47  A 1 
ATOM 368  N NE1   . TRP A 1 47  ? 14.501  18.881  7.888   1.00 30.80 47  A 1 
ATOM 369  C CE2   . TRP A 1 47  ? 14.114  17.655  7.417   1.00 30.87 47  A 1 
ATOM 370  C CE3   . TRP A 1 47  ? 12.782  15.818  8.217   1.00 33.09 47  A 1 
ATOM 371  C CZ2   . TRP A 1 47  ? 14.372  16.976  6.204   1.00 31.47 47  A 1 
ATOM 372  C CZ3   . TRP A 1 47  ? 13.055  15.132  7.021   1.00 32.33 47  A 1 
ATOM 373  C CH2   . TRP A 1 47  ? 13.816  15.707  6.024   1.00 32.58 47  A 1 
ATOM 374  N N     . ALA A 1 48  ? 9.389   19.329  12.410  1.00 52.62 48  A 1 
ATOM 375  C CA    . ALA A 1 48  ? 8.457   19.092  13.491  1.00 53.61 48  A 1 
ATOM 376  C C     . ALA A 1 48  ? 7.711   17.780  13.224  1.00 55.35 48  A 1 
ATOM 377  O O     . ALA A 1 48  ? 6.915   17.687  12.295  1.00 52.82 48  A 1 
ATOM 378  C CB    . ALA A 1 48  ? 7.536   20.303  13.637  1.00 49.47 48  A 1 
ATOM 379  N N     . ARG A 1 49  ? 7.977   16.776  14.065  1.00 60.75 49  A 1 
ATOM 380  C CA    . ARG A 1 49  ? 7.215   15.524  14.076  1.00 63.79 49  A 1 
ATOM 381  C C     . ARG A 1 49  ? 5.740   15.845  14.271  1.00 65.97 49  A 1 
ATOM 382  O O     . ARG A 1 49  ? 5.398   16.606  15.178  1.00 63.81 49  A 1 
ATOM 383  C CB    . ARG A 1 49  ? 7.780   14.624  15.182  1.00 60.04 49  A 1 
ATOM 384  C CG    . ARG A 1 49  ? 7.123   13.245  15.249  1.00 51.84 49  A 1 
ATOM 385  C CD    . ARG A 1 49  ? 7.832   12.350  16.262  1.00 52.05 49  A 1 
ATOM 386  N NE    . ARG A 1 49  ? 7.137   11.062  16.433  1.00 46.16 49  A 1 
ATOM 387  C CZ    . ARG A 1 49  ? 7.628   9.920   16.890  1.00 41.22 49  A 1 
ATOM 388  N NH1   . ARG A 1 49  ? 8.863   9.803   17.267  1.00 41.08 49  A 1 
ATOM 389  N NH2   . ARG A 1 49  ? 6.891   8.867   16.993  1.00 40.53 49  A 1 
ATOM 390  N N     . LEU A 1 50  ? 4.873   15.293  13.428  1.00 67.15 50  A 1 
ATOM 391  C CA    . LEU A 1 50  ? 3.442   15.450  13.631  1.00 68.09 50  A 1 
ATOM 392  C C     . LEU A 1 50  ? 2.997   14.747  14.924  1.00 70.81 50  A 1 
ATOM 393  O O     . LEU A 1 50  ? 3.640   13.823  15.408  1.00 67.89 50  A 1 
ATOM 394  C CB    . LEU A 1 50  ? 2.640   14.967  12.417  1.00 62.53 50  A 1 
ATOM 395  C CG    . LEU A 1 50  ? 2.743   15.857  11.169  1.00 56.92 50  A 1 
ATOM 396  C CD1   . LEU A 1 50  ? 1.829   15.306  10.085  1.00 52.94 50  A 1 
ATOM 397  C CD2   . LEU A 1 50  ? 2.313   17.302  11.430  1.00 53.00 50  A 1 
ATOM 398  N N     . CYS A 1 51  ? 1.912   15.242  15.491  1.00 71.06 51  A 1 
ATOM 399  C CA    . CYS A 1 51  ? 1.305   14.672  16.684  1.00 71.70 51  A 1 
ATOM 400  C C     . CYS A 1 51  ? 0.851   13.230  16.426  1.00 70.37 51  A 1 
ATOM 401  O O     . CYS A 1 51  ? 0.060   12.995  15.515  1.00 66.49 51  A 1 
ATOM 402  C CB    . CYS A 1 51  ? 0.139   15.574  17.084  1.00 71.34 51  A 1 
ATOM 403  S SG    . CYS A 1 51  ? -0.838  14.864  18.437  1.00 69.98 51  A 1 
ATOM 404  N N     . ASP A 1 52  ? 1.277   12.305  17.278  1.00 74.84 52  A 1 
ATOM 405  C CA    . ASP A 1 52  ? 0.891   10.895  17.208  1.00 72.06 52  A 1 
ATOM 406  C C     . ASP A 1 52  ? -0.619  10.678  17.431  1.00 71.07 52  A 1 
ATOM 407  O O     . ASP A 1 52  ? -1.177  9.697   16.964  1.00 66.47 52  A 1 
ATOM 408  C CB    . ASP A 1 52  ? 1.713   10.094  18.241  1.00 68.69 52  A 1 
ATOM 409  C CG    . ASP A 1 52  ? 3.229   10.126  17.973  1.00 66.61 52  A 1 
ATOM 410  O OD1   . ASP A 1 52  ? 3.631   10.360  16.820  1.00 61.30 52  A 1 
ATOM 411  O OD2   . ASP A 1 52  ? 4.027   9.930   18.918  1.00 61.29 52  A 1 
ATOM 412  N N     . GLY A 1 53  ? -1.283  11.621  18.117  1.00 72.50 53  A 1 
ATOM 413  C CA    . GLY A 1 53  ? -2.722  11.562  18.371  1.00 69.07 53  A 1 
ATOM 414  C C     . GLY A 1 53  ? -3.588  11.997  17.190  1.00 67.98 53  A 1 
ATOM 415  O O     . GLY A 1 53  ? -4.559  11.322  16.860  1.00 63.71 53  A 1 
ATOM 416  N N     . CYS A 1 54  ? -3.271  13.143  16.555  1.00 68.32 54  A 1 
ATOM 417  C CA    . CYS A 1 54  ? -4.106  13.692  15.476  1.00 68.34 54  A 1 
ATOM 418  C C     . CYS A 1 54  ? -3.484  13.605  14.071  1.00 67.40 54  A 1 
ATOM 419  O O     . CYS A 1 54  ? -4.191  13.849  13.093  1.00 62.37 54  A 1 
ATOM 420  C CB    . CYS A 1 54  ? -4.516  15.125  15.819  1.00 65.57 54  A 1 
ATOM 421  S SG    . CYS A 1 54  ? -3.105  16.282  15.761  1.00 65.98 54  A 1 
ATOM 422  N N     . CYS A 1 55  ? -2.190  13.323  13.953  1.00 67.65 55  A 1 
ATOM 423  C CA    . CYS A 1 55  ? -1.438  13.204  12.694  1.00 64.98 55  A 1 
ATOM 424  C C     . CYS A 1 55  ? -1.581  14.405  11.735  1.00 64.37 55  A 1 
ATOM 425  O O     . CYS A 1 55  ? -1.413  14.266  10.521  1.00 59.08 55  A 1 
ATOM 426  C CB    . CYS A 1 55  ? -1.771  11.860  12.027  1.00 59.81 55  A 1 
ATOM 427  S SG    . CYS A 1 55  ? -1.431  10.460  13.146  1.00 53.60 55  A 1 
ATOM 428  N N     . THR A 1 56  ? -1.909  15.585  12.252  1.00 59.31 56  A 1 
ATOM 429  C CA    . THR A 1 56  ? -2.187  16.791  11.450  1.00 59.97 56  A 1 
ATOM 430  C C     . THR A 1 56  ? -1.447  18.038  11.934  1.00 61.06 56  A 1 
ATOM 431  O O     . THR A 1 56  ? -1.144  18.926  11.138  1.00 57.18 56  A 1 
ATOM 432  C CB    . THR A 1 56  ? -3.690  17.107  11.415  1.00 54.45 56  A 1 
ATOM 433  O OG1   . THR A 1 56  ? -4.220  17.179  12.720  1.00 49.42 56  A 1 
ATOM 434  C CG2   . THR A 1 56  ? -4.499  16.073  10.640  1.00 48.61 56  A 1 
ATOM 435  N N     . VAL A 1 57  ? -1.170  18.129  13.226  1.00 61.51 57  A 1 
ATOM 436  C CA    . VAL A 1 57  ? -0.556  19.302  13.859  1.00 63.61 57  A 1 
ATOM 437  C C     . VAL A 1 57  ? 0.850   18.934  14.336  1.00 66.19 57  A 1 
ATOM 438  O O     . VAL A 1 57  ? 1.023   17.841  14.867  1.00 63.89 57  A 1 
ATOM 439  C CB    . VAL A 1 57  ? -1.433  19.834  15.007  1.00 59.04 57  A 1 
ATOM 440  C CG1   . VAL A 1 57  ? -0.866  21.109  15.632  1.00 52.51 57  A 1 
ATOM 441  C CG2   . VAL A 1 57  ? -2.848  20.155  14.519  1.00 54.28 57  A 1 
ATOM 442  N N     . PRO A 1 58  ? 1.862   19.829  14.198  1.00 63.26 58  A 1 
ATOM 443  C CA    . PRO A 1 58  ? 3.181   19.607  14.779  1.00 64.13 58  A 1 
ATOM 444  C C     . PRO A 1 58  ? 3.107   19.329  16.283  1.00 65.83 58  A 1 
ATOM 445  O O     . PRO A 1 58  ? 2.382   20.004  17.017  1.00 65.24 58  A 1 
ATOM 446  C CB    . PRO A 1 58  ? 3.978   20.873  14.481  1.00 61.51 58  A 1 
ATOM 447  C CG    . PRO A 1 58  ? 3.309   21.423  13.225  1.00 58.38 58  A 1 
ATOM 448  C CD    . PRO A 1 58  ? 1.841   21.055  13.433  1.00 61.41 58  A 1 
ATOM 449  N N     . SER A 1 59  ? 3.873   18.326  16.736  1.00 71.28 59  A 1 
ATOM 450  C CA    . SER A 1 59  ? 3.997   18.010  18.153  1.00 71.78 59  A 1 
ATOM 451  C C     . SER A 1 59  ? 4.779   19.100  18.887  1.00 71.10 59  A 1 
ATOM 452  O O     . SER A 1 59  ? 5.739   19.666  18.363  1.00 68.62 59  A 1 
ATOM 453  C CB    . SER A 1 59  ? 4.636   16.634  18.345  1.00 69.77 59  A 1 
ATOM 454  O OG    . SER A 1 59  ? 5.863   16.534  17.659  1.00 63.57 59  A 1 
ATOM 455  N N     . VAL A 1 60  ? 4.365   19.384  20.112  1.00 72.80 60  A 1 
ATOM 456  C CA    . VAL A 1 60  ? 5.035   20.358  20.989  1.00 71.40 60  A 1 
ATOM 457  C C     . VAL A 1 60  ? 5.582   19.719  22.261  1.00 71.98 60  A 1 
ATOM 458  O O     . VAL A 1 60  ? 6.473   20.276  22.893  1.00 68.64 60  A 1 
ATOM 459  C CB    . VAL A 1 60  ? 4.118   21.544  21.330  1.00 67.97 60  A 1 
ATOM 460  C CG1   . VAL A 1 60  ? 3.728   22.318  20.058  1.00 60.08 60  A 1 
ATOM 461  C CG2   . VAL A 1 60  ? 2.838   21.125  22.057  1.00 62.93 60  A 1 
ATOM 462  N N     . VAL A 1 61  ? 5.072   18.543  22.617  1.00 75.92 61  A 1 
ATOM 463  C CA    . VAL A 1 61  ? 5.398   17.806  23.840  1.00 77.03 61  A 1 
ATOM 464  C C     . VAL A 1 61  ? 5.688   16.348  23.493  1.00 78.11 61  A 1 
ATOM 465  O O     . VAL A 1 61  ? 5.029   15.776  22.631  1.00 77.00 61  A 1 
ATOM 466  C CB    . VAL A 1 61  ? 4.232   17.927  24.843  1.00 74.75 61  A 1 
ATOM 467  C CG1   . VAL A 1 61  ? 4.409   17.038  26.067  1.00 63.25 61  A 1 
ATOM 468  C CG2   . VAL A 1 61  ? 4.088   19.365  25.358  1.00 67.27 61  A 1 
ATOM 469  N N     . TYR A 1 62  ? 6.663   15.742  24.197  1.00 74.00 62  A 1 
ATOM 470  C CA    . TYR A 1 62  ? 6.865   14.302  24.227  1.00 74.10 62  A 1 
ATOM 471  C C     . TYR A 1 62  ? 6.459   13.749  25.591  1.00 75.26 62  A 1 
ATOM 472  O O     . TYR A 1 62  ? 6.955   14.218  26.613  1.00 72.83 62  A 1 
ATOM 473  C CB    . TYR A 1 62  ? 8.327   13.985  23.902  1.00 72.03 62  A 1 
ATOM 474  C CG    . TYR A 1 62  ? 8.651   12.514  23.950  1.00 69.22 62  A 1 
ATOM 475  C CD1   . TYR A 1 62  ? 9.463   11.983  24.973  1.00 64.68 62  A 1 
ATOM 476  C CD2   . TYR A 1 62  ? 8.135   11.651  22.969  1.00 65.49 62  A 1 
ATOM 477  C CE1   . TYR A 1 62  ? 9.771   10.614  25.003  1.00 60.74 62  A 1 
ATOM 478  C CE2   . TYR A 1 62  ? 8.433   10.281  22.987  1.00 63.35 62  A 1 
ATOM 479  C CZ    . TYR A 1 62  ? 9.261   9.770   24.003  1.00 68.77 62  A 1 
ATOM 480  O OH    . TYR A 1 62  ? 9.565   8.430   24.019  1.00 67.74 62  A 1 
ATOM 481  N N     . CYS A 1 63  ? 5.565   12.769  25.610  1.00 75.86 63  A 1 
ATOM 482  C CA    . CYS A 1 63  ? 5.180   12.043  26.818  1.00 75.80 63  A 1 
ATOM 483  C C     . CYS A 1 63  ? 6.033   10.775  26.936  1.00 74.97 63  A 1 
ATOM 484  O O     . CYS A 1 63  ? 5.979   9.922   26.055  1.00 73.18 63  A 1 
ATOM 485  C CB    . CYS A 1 63  ? 3.685   11.724  26.771  1.00 75.60 63  A 1 
ATOM 486  S SG    . CYS A 1 63  ? 3.209   10.842  28.286  1.00 73.79 63  A 1 
ATOM 487  N N     . ARG A 1 64  ? 6.822   10.655  28.031  1.00 73.59 64  A 1 
ATOM 488  C CA    . ARG A 1 64  ? 7.683   9.484   28.247  1.00 71.41 64  A 1 
ATOM 489  C C     . ARG A 1 64  ? 6.883   8.214   28.515  1.00 69.42 64  A 1 
ATOM 490  O O     . ARG A 1 64  ? 7.234   7.171   27.984  1.00 64.94 64  A 1 
ATOM 491  C CB    . ARG A 1 64  ? 8.671   9.739   29.398  1.00 68.11 64  A 1 
ATOM 492  C CG    . ARG A 1 64  ? 9.827   10.679  28.999  1.00 62.71 64  A 1 
ATOM 493  C CD    . ARG A 1 64  ? 10.792  10.836  30.169  1.00 62.29 64  A 1 
ATOM 494  N NE    . ARG A 1 64  ? 11.995  11.593  29.802  1.00 53.18 64  A 1 
ATOM 495  C CZ    . ARG A 1 64  ? 12.931  11.995  30.632  1.00 48.24 64  A 1 
ATOM 496  N NH1   . ARG A 1 64  ? 12.852  11.788  31.917  1.00 44.90 64  A 1 
ATOM 497  N NH2   . ARG A 1 64  ? 13.986  12.611  30.193  1.00 44.68 64  A 1 
ATOM 498  N N     . ALA A 1 65  ? 5.832   8.307   29.325  1.00 76.68 65  A 1 
ATOM 499  C CA    . ALA A 1 65  ? 5.018   7.157   29.702  1.00 75.40 65  A 1 
ATOM 500  C C     . ALA A 1 65  ? 4.308   6.522   28.497  1.00 75.16 65  A 1 
ATOM 501  O O     . ALA A 1 65  ? 4.312   5.302   28.356  1.00 70.48 65  A 1 
ATOM 502  C CB    . ALA A 1 65  ? 4.019   7.598   30.775  1.00 74.55 65  A 1 
ATOM 503  N N     . ASP A 1 66  ? 3.769   7.349   27.600  1.00 74.78 66  A 1 
ATOM 504  C CA    . ASP A 1 66  ? 3.070   6.888   26.402  1.00 72.30 66  A 1 
ATOM 505  C C     . ASP A 1 66  ? 4.013   6.689   25.193  1.00 72.49 66  A 1 
ATOM 506  O O     . ASP A 1 66  ? 3.587   6.208   24.154  1.00 68.07 66  A 1 
ATOM 507  C CB    . ASP A 1 66  ? 1.952   7.876   26.049  1.00 69.86 66  A 1 
ATOM 508  C CG    . ASP A 1 66  ? 0.924   8.080   27.174  1.00 67.92 66  A 1 
ATOM 509  O OD1   . ASP A 1 66  ? 0.625   7.110   27.895  1.00 63.81 66  A 1 
ATOM 510  O OD2   . ASP A 1 66  ? 0.451   9.232   27.315  1.00 64.94 66  A 1 
ATOM 511  N N     . SER A 1 67  ? 5.287   7.087   25.325  1.00 71.68 67  A 1 
ATOM 512  C CA    . SER A 1 67  ? 6.255   7.148   24.213  1.00 71.46 67  A 1 
ATOM 513  C C     . SER A 1 67  ? 5.707   7.894   22.984  1.00 72.06 67  A 1 
ATOM 514  O O     . SER A 1 67  ? 5.976   7.519   21.840  1.00 68.51 67  A 1 
ATOM 515  C CB    . SER A 1 67  ? 6.792   5.756   23.867  1.00 69.07 67  A 1 
ATOM 516  O OG    . SER A 1 67  ? 7.459   5.202   24.990  1.00 63.37 67  A 1 
ATOM 517  N N     . ALA A 1 68  ? 4.919   8.956   23.218  1.00 72.44 68  A 1 
ATOM 518  C CA    . ALA A 1 68  ? 4.148   9.638   22.194  1.00 73.00 68  A 1 
ATOM 519  C C     . ALA A 1 68  ? 4.508   11.125  22.075  1.00 73.29 68  A 1 
ATOM 520  O O     . ALA A 1 68  ? 4.661   11.843  23.069  1.00 73.53 68  A 1 
ATOM 521  C CB    . ALA A 1 68  ? 2.656   9.431   22.474  1.00 70.91 68  A 1 
ATOM 522  N N     . TYR A 1 69  ? 4.585   11.606  20.839  1.00 78.78 69  A 1 
ATOM 523  C CA    . TYR A 1 69  ? 4.749   13.014  20.501  1.00 77.51 69  A 1 
ATOM 524  C C     . TYR A 1 69  ? 3.373   13.643  20.288  1.00 78.55 69  A 1 
ATOM 525  O O     . TYR A 1 69  ? 2.639   13.247  19.391  1.00 75.52 69  A 1 
ATOM 526  C CB    . TYR A 1 69  ? 5.629   13.162  19.259  1.00 75.11 69  A 1 
ATOM 527  C CG    . TYR A 1 69  ? 7.072   12.773  19.468  1.00 72.62 69  A 1 
ATOM 528  C CD1   . TYR A 1 69  ? 8.054   13.750  19.704  1.00 65.26 69  A 1 
ATOM 529  C CD2   . TYR A 1 69  ? 7.452   11.415  19.439  1.00 66.78 69  A 1 
ATOM 530  C CE1   . TYR A 1 69  ? 9.389   13.394  19.903  1.00 63.47 69  A 1 
ATOM 531  C CE2   . TYR A 1 69  ? 8.790   11.048  19.638  1.00 64.10 69  A 1 
ATOM 532  C CZ    . TYR A 1 69  ? 9.760   12.039  19.867  1.00 69.68 69  A 1 
ATOM 533  O OH    . TYR A 1 69  ? 11.080  11.682  20.069  1.00 67.48 69  A 1 
ATOM 534  N N     . LEU A 1 70  ? 3.029   14.648  21.097  1.00 75.30 70  A 1 
ATOM 535  C CA    . LEU A 1 70  ? 1.689   15.213  21.130  1.00 74.10 70  A 1 
ATOM 536  C C     . LEU A 1 70  ? 1.699   16.719  20.816  1.00 73.46 70  A 1 
ATOM 537  O O     . LEU A 1 70  ? 2.582   17.469  21.236  1.00 71.61 70  A 1 
ATOM 538  C CB    . LEU A 1 70  ? 1.030   14.898  22.485  1.00 72.08 70  A 1 
ATOM 539  C CG    . LEU A 1 70  ? 0.923   13.388  22.822  1.00 71.64 70  A 1 
ATOM 540  C CD1   . LEU A 1 70  ? 0.351   13.212  24.225  1.00 66.03 70  A 1 
ATOM 541  C CD2   . LEU A 1 70  ? 0.030   12.635  21.832  1.00 67.33 70  A 1 
ATOM 542  N N     . CYS A 1 71  ? 0.687   17.171  20.069  1.00 76.49 71  A 1 
ATOM 543  C CA    . CYS A 1 71  ? 0.381   18.590  19.976  1.00 75.95 71  A 1 
ATOM 544  C C     . CYS A 1 71  ? -0.292  19.070  21.271  1.00 75.74 71  A 1 
ATOM 545  O O     . CYS A 1 71  ? -0.851  18.273  22.020  1.00 72.55 71  A 1 
ATOM 546  C CB    . CYS A 1 71  ? -0.470  18.875  18.736  1.00 73.48 71  A 1 
ATOM 547  S SG    . CYS A 1 71  ? -2.192  18.294  18.916  1.00 71.49 71  A 1 
ATOM 548  N N     . ALA A 1 72  ? -0.316  20.394  21.494  1.00 72.94 72  A 1 
ATOM 549  C CA    . ALA A 1 72  ? -0.911  20.965  22.702  1.00 70.71 72  A 1 
ATOM 550  C C     . ALA A 1 72  ? -2.374  20.527  22.938  1.00 71.34 72  A 1 
ATOM 551  O O     . ALA A 1 72  ? -2.777  20.310  24.077  1.00 68.36 72  A 1 
ATOM 552  C CB    . ALA A 1 72  ? -0.810  22.487  22.608  1.00 67.57 72  A 1 
ATOM 553  N N     . SER A 1 73  ? -3.159  20.376  21.870  1.00 69.05 73  A 1 
ATOM 554  C CA    . SER A 1 73  ? -4.555  19.934  21.966  1.00 69.77 73  A 1 
ATOM 555  C C     . SER A 1 73  ? -4.676  18.462  22.368  1.00 71.70 73  A 1 
ATOM 556  O O     . SER A 1 73  ? -5.471  18.139  23.245  1.00 69.36 73  A 1 
ATOM 557  C CB    . SER A 1 73  ? -5.275  20.174  20.640  1.00 65.91 73  A 1 
ATOM 558  O OG    . SER A 1 73  ? -6.649  19.870  20.755  1.00 58.85 73  A 1 
ATOM 559  N N     . CYS A 1 74  ? -3.886  17.569  21.747  1.00 69.55 74  A 1 
ATOM 560  C CA    . CYS A 1 74  ? -3.911  16.147  22.067  1.00 70.27 74  A 1 
ATOM 561  C C     . CYS A 1 74  ? -3.304  15.862  23.446  1.00 71.38 74  A 1 
ATOM 562  O O     . CYS A 1 74  ? -3.858  15.071  24.191  1.00 68.64 74  A 1 
ATOM 563  C CB    . CYS A 1 74  ? -3.206  15.346  20.971  1.00 67.92 74  A 1 
ATOM 564  S SG    . CYS A 1 74  ? -4.154  15.431  19.410  1.00 64.37 74  A 1 
ATOM 565  N N     . ASP A 1 75  ? -2.222  16.578  23.817  1.00 75.12 75  A 1 
ATOM 566  C CA    . ASP A 1 75  ? -1.632  16.519  25.154  1.00 73.84 75  A 1 
ATOM 567  C C     . ASP A 1 75  ? -2.660  16.888  26.227  1.00 73.67 75  A 1 
ATOM 568  O O     . ASP A 1 75  ? -2.888  16.124  27.166  1.00 72.01 75  A 1 
ATOM 569  C CB    . ASP A 1 75  ? -0.412  17.452  25.226  1.00 72.91 75  A 1 
ATOM 570  C CG    . ASP A 1 75  ? 0.205   17.472  26.626  1.00 70.63 75  A 1 
ATOM 571  O OD1   . ASP A 1 75  ? 0.683   16.428  27.078  1.00 64.64 75  A 1 
ATOM 572  O OD2   . ASP A 1 75  ? 0.188   18.535  27.282  1.00 65.29 75  A 1 
ATOM 573  N N     . ALA A 1 76  ? -3.346  18.015  26.045  1.00 75.09 76  A 1 
ATOM 574  C CA    . ALA A 1 76  ? -4.392  18.429  26.965  1.00 73.31 76  A 1 
ATOM 575  C C     . ALA A 1 76  ? -5.527  17.401  27.048  1.00 74.32 76  A 1 
ATOM 576  O O     . ALA A 1 76  ? -5.982  17.084  28.145  1.00 72.06 76  A 1 
ATOM 577  C CB    . ALA A 1 76  ? -4.910  19.806  26.554  1.00 71.03 76  A 1 
ATOM 578  N N     . GLN A 1 77  ? -5.970  16.842  25.920  1.00 69.52 77  A 1 
ATOM 579  C CA    . GLN A 1 77  ? -7.079  15.883  25.888  1.00 69.83 77  A 1 
ATOM 580  C C     . GLN A 1 77  ? -6.713  14.539  26.532  1.00 71.37 77  A 1 
ATOM 581  O O     . GLN A 1 77  ? -7.502  14.013  27.318  1.00 70.12 77  A 1 
ATOM 582  C CB    . GLN A 1 77  ? -7.531  15.721  24.432  1.00 67.67 77  A 1 
ATOM 583  C CG    . GLN A 1 77  ? -8.825  14.900  24.328  1.00 62.09 77  A 1 
ATOM 584  C CD    . GLN A 1 77  ? -9.355  14.791  22.892  1.00 58.97 77  A 1 
ATOM 585  O OE1   . GLN A 1 77  ? -8.744  15.207  21.925  1.00 51.51 77  A 1 
ATOM 586  N NE2   . GLN A 1 77  ? -10.525 14.221  22.713  1.00 50.32 77  A 1 
ATOM 587  N N     . ILE A 1 78  ? -5.538  13.996  26.222  1.00 72.57 78  A 1 
ATOM 588  C CA    . ILE A 1 78  ? -5.077  12.701  26.738  1.00 71.66 78  A 1 
ATOM 589  C C     . ILE A 1 78  ? -4.772  12.805  28.233  1.00 71.35 78  A 1 
ATOM 590  O O     . ILE A 1 78  ? -5.250  11.996  29.028  1.00 69.17 78  A 1 
ATOM 591  C CB    . ILE A 1 78  ? -3.873  12.201  25.909  1.00 69.75 78  A 1 
ATOM 592  C CG1   . ILE A 1 78  ? -4.337  11.843  24.479  1.00 67.52 78  A 1 
ATOM 593  C CG2   . ILE A 1 78  ? -3.206  10.979  26.567  1.00 68.49 78  A 1 
ATOM 594  C CD1   . ILE A 1 78  ? -3.189  11.614  23.481  1.00 62.08 78  A 1 
ATOM 595  N N     . HIS A 1 79  ? -4.023  13.830  28.638  1.00 75.91 79  A 1 
ATOM 596  C CA    . HIS A 1 79  ? -3.582  13.979  30.023  1.00 75.62 79  A 1 
ATOM 597  C C     . HIS A 1 79  ? -4.636  14.602  30.951  1.00 73.75 79  A 1 
ATOM 598  O O     . HIS A 1 79  ? -4.487  14.523  32.169  1.00 67.74 79  A 1 
ATOM 599  C CB    . HIS A 1 79  ? -2.238  14.723  30.061  1.00 74.70 79  A 1 
ATOM 600  C CG    . HIS A 1 79  ? -1.146  13.963  29.367  1.00 78.18 79  A 1 
ATOM 601  N ND1   . HIS A 1 79  ? -0.524  14.309  28.184  1.00 68.31 79  A 1 
ATOM 602  C CD2   . HIS A 1 79  ? -0.592  12.785  29.769  1.00 70.77 79  A 1 
ATOM 603  C CE1   . HIS A 1 79  ? 0.367   13.372  27.886  1.00 72.70 79  A 1 
ATOM 604  N NE2   . HIS A 1 79  ? 0.358   12.418  28.819  1.00 73.80 79  A 1 
ATOM 605  N N     . ALA A 1 80  ? -5.714  15.156  30.409  1.00 76.16 80  A 1 
ATOM 606  C CA    . ALA A 1 80  ? -6.876  15.530  31.209  1.00 73.92 80  A 1 
ATOM 607  C C     . ALA A 1 80  ? -7.869  14.378  31.427  1.00 73.05 80  A 1 
ATOM 608  O O     . ALA A 1 80  ? -8.771  14.514  32.265  1.00 67.42 80  A 1 
ATOM 609  C CB    . ALA A 1 80  ? -7.565  16.740  30.580  1.00 71.50 80  A 1 
ATOM 610  N N     . ALA A 1 81  ? -7.707  13.243  30.717  1.00 72.03 81  A 1 
ATOM 611  C CA    . ALA A 1 81  ? -8.669  12.149  30.755  1.00 71.65 81  A 1 
ATOM 612  C C     . ALA A 1 81  ? -8.815  11.504  32.146  1.00 72.15 81  A 1 
ATOM 613  O O     . ALA A 1 81  ? -9.920  11.162  32.567  1.00 67.62 81  A 1 
ATOM 614  C CB    . ALA A 1 81  ? -8.261  11.101  29.711  1.00 68.21 81  A 1 
ATOM 615  N N     . ASN A 1 82  ? -7.693  11.341  32.870  1.00 68.73 82  A 1 
ATOM 616  C CA    . ASN A 1 82  ? -7.708  10.826  34.233  1.00 69.91 82  A 1 
ATOM 617  C C     . ASN A 1 82  ? -6.486  11.300  35.047  1.00 71.51 82  A 1 
ATOM 618  O O     . ASN A 1 82  ? -5.511  11.847  34.542  1.00 68.51 82  A 1 
ATOM 619  C CB    . ASN A 1 82  ? -7.863  9.292   34.193  1.00 65.21 82  A 1 
ATOM 620  C CG    . ASN A 1 82  ? -6.672  8.587   33.579  1.00 61.16 82  A 1 
ATOM 621  O OD1   . ASN A 1 82  ? -5.542  8.788   33.988  1.00 57.11 82  A 1 
ATOM 622  N ND2   . ASN A 1 82  ? -6.879  7.740   32.605  1.00 57.86 82  A 1 
ATOM 623  N N     . ARG A 1 83  ? -6.532  11.065  36.372  1.00 66.76 83  A 1 
ATOM 624  C CA    . ARG A 1 83  ? -5.490  11.507  37.312  1.00 66.55 83  A 1 
ATOM 625  C C     . ARG A 1 83  ? -4.167  10.747  37.159  1.00 67.11 83  A 1 
ATOM 626  O O     . ARG A 1 83  ? -3.141  11.234  37.650  1.00 63.41 83  A 1 
ATOM 627  C CB    . ARG A 1 83  ? -6.051  11.388  38.735  1.00 62.83 83  A 1 
ATOM 628  C CG    . ARG A 1 83  ? -5.259  12.241  39.739  1.00 58.12 83  A 1 
ATOM 629  C CD    . ARG A 1 83  ? -5.898  12.152  41.127  1.00 54.70 83  A 1 
ATOM 630  N NE    . ARG A 1 83  ? -5.249  13.052  42.083  1.00 46.53 83  A 1 
ATOM 631  C CZ    . ARG A 1 83  ? -5.529  13.151  43.376  1.00 38.89 83  A 1 
ATOM 632  N NH1   . ARG A 1 83  ? -6.436  12.401  43.941  1.00 36.06 83  A 1 
ATOM 633  N NH2   . ARG A 1 83  ? -4.912  14.024  44.114  1.00 36.15 83  A 1 
ATOM 634  N N     . VAL A 1 84  ? -4.172  9.570   36.545  1.00 70.41 84  A 1 
ATOM 635  C CA    . VAL A 1 84  ? -2.950  8.811   36.253  1.00 71.62 84  A 1 
ATOM 636  C C     . VAL A 1 84  ? -2.251  9.422   35.041  1.00 73.73 84  A 1 
ATOM 637  O O     . VAL A 1 84  ? -1.087  9.795   35.145  1.00 71.37 84  A 1 
ATOM 638  C CB    . VAL A 1 84  ? -3.233  7.314   36.044  1.00 67.78 84  A 1 
ATOM 639  C CG1   . VAL A 1 84  ? -1.946  6.535   35.761  1.00 60.28 84  A 1 
ATOM 640  C CG2   . VAL A 1 84  ? -3.901  6.705   37.282  1.00 64.14 84  A 1 
ATOM 641  N N     . ALA A 1 85  ? -2.984  9.642   33.947  1.00 70.09 85  A 1 
ATOM 642  C CA    . ALA A 1 85  ? -2.479  10.299  32.745  1.00 71.62 85  A 1 
ATOM 643  C C     . ALA A 1 85  ? -1.929  11.699  33.046  1.00 72.61 85  A 1 
ATOM 644  O O     . ALA A 1 85  ? -0.856  12.046  32.564  1.00 73.14 85  A 1 
ATOM 645  C CB    . ALA A 1 85  ? -3.605  10.330  31.706  1.00 71.70 85  A 1 
ATOM 646  N N     . SER A 1 86  ? -2.566  12.480  33.921  1.00 77.37 86  A 1 
ATOM 647  C CA    . SER A 1 86  ? -2.092  13.819  34.283  1.00 76.84 86  A 1 
ATOM 648  C C     . SER A 1 86  ? -0.726  13.854  34.993  1.00 77.92 86  A 1 
ATOM 649  O O     . SER A 1 86  ? -0.116  14.918  35.098  1.00 75.98 86  A 1 
ATOM 650  C CB    . SER A 1 86  ? -3.129  14.549  35.137  1.00 75.45 86  A 1 
ATOM 651  O OG    . SER A 1 86  ? -3.215  14.013  36.439  1.00 67.71 86  A 1 
ATOM 652  N N     . ARG A 1 87  ? -0.261  12.698  35.506  1.00 72.83 87  A 1 
ATOM 653  C CA    . ARG A 1 87  ? 1.047   12.552  36.165  1.00 73.21 87  A 1 
ATOM 654  C C     . ARG A 1 87  ? 2.159   12.130  35.203  1.00 75.31 87  A 1 
ATOM 655  O O     . ARG A 1 87  ? 3.306   12.043  35.648  1.00 70.40 87  A 1 
ATOM 656  C CB    . ARG A 1 87  ? 0.949   11.539  37.312  1.00 69.70 87  A 1 
ATOM 657  C CG    . ARG A 1 87  ? 0.039   12.019  38.450  1.00 66.31 87  A 1 
ATOM 658  C CD    . ARG A 1 87  ? -0.074  10.895  39.470  1.00 64.41 87  A 1 
ATOM 659  N NE    . ARG A 1 87  ? -0.900  11.283  40.626  1.00 56.07 87  A 1 
ATOM 660  C CZ    . ARG A 1 87  ? -1.096  10.539  41.710  1.00 49.39 87  A 1 
ATOM 661  N NH1   . ARG A 1 87  ? -0.580  9.351   41.796  1.00 45.72 87  A 1 
ATOM 662  N NH2   . ARG A 1 87  ? -1.793  10.990  42.686  1.00 45.26 87  A 1 
ATOM 663  N N     . HIS A 1 88  ? 1.836   11.841  33.952  1.00 75.39 88  A 1 
ATOM 664  C CA    . HIS A 1 88  ? 2.846   11.461  32.974  1.00 75.29 88  A 1 
ATOM 665  C C     . HIS A 1 88  ? 3.865   12.586  32.795  1.00 75.21 88  A 1 
ATOM 666  O O     . HIS A 1 88  ? 3.515   13.758  32.634  1.00 71.94 88  A 1 
ATOM 667  C CB    . HIS A 1 88  ? 2.199   11.085  31.634  1.00 74.33 88  A 1 
ATOM 668  C CG    . HIS A 1 88  ? 1.422   9.798   31.647  1.00 73.09 88  A 1 
ATOM 669  N ND1   . HIS A 1 88  ? 0.746   9.254   30.565  1.00 65.62 88  A 1 
ATOM 670  C CD2   . HIS A 1 88  ? 1.252   8.921   32.685  1.00 68.78 88  A 1 
ATOM 671  C CE1   . HIS A 1 88  ? 0.208   8.100   30.945  1.00 69.13 88  A 1 
ATOM 672  N NE2   . HIS A 1 88  ? 0.489   7.860   32.231  1.00 71.40 88  A 1 
ATOM 673  N N     . GLU A 1 89  ? 5.152   12.225  32.851  1.00 76.51 89  A 1 
ATOM 674  C CA    . GLU A 1 89  ? 6.236   13.166  32.621  1.00 77.15 89  A 1 
ATOM 675  C C     . GLU A 1 89  ? 6.246   13.563  31.142  1.00 79.23 89  A 1 
ATOM 676  O O     . GLU A 1 89  ? 6.307   12.715  30.251  1.00 74.39 89  A 1 
ATOM 677  C CB    . GLU A 1 89  ? 7.569   12.557  33.055  1.00 73.24 89  A 1 
ATOM 678  C CG    . GLU A 1 89  ? 8.673   13.621  33.136  1.00 62.35 89  A 1 
ATOM 679  C CD    . GLU A 1 89  ? 10.076  13.022  33.345  1.00 58.23 89  A 1 
ATOM 680  O OE1   . GLU A 1 89  ? 11.053  13.753  33.095  1.00 50.36 89  A 1 
ATOM 681  O OE2   . GLU A 1 89  ? 10.182  11.814  33.632  1.00 50.40 89  A 1 
ATOM 682  N N     . ARG A 1 90  ? 6.190   14.871  30.878  1.00 72.30 90  A 1 
ATOM 683  C CA    . ARG A 1 90  ? 6.165   15.440  29.535  1.00 70.52 90  A 1 
ATOM 684  C C     . ARG A 1 90  ? 7.320   16.417  29.360  1.00 69.25 90  A 1 
ATOM 685  O O     . ARG A 1 90  ? 7.559   17.257  30.211  1.00 65.83 90  A 1 
ATOM 686  C CB    . ARG A 1 90  ? 4.810   16.113  29.278  1.00 68.60 90  A 1 
ATOM 687  C CG    . ARG A 1 90  ? 3.689   15.077  29.141  1.00 69.48 90  A 1 
ATOM 688  C CD    . ARG A 1 90  ? 2.315   15.734  29.259  1.00 68.47 90  A 1 
ATOM 689  N NE    . ARG A 1 90  ? 2.003   16.074  30.641  1.00 68.03 90  A 1 
ATOM 690  C CZ    . ARG A 1 90  ? 0.982   16.803  31.039  1.00 65.95 90  A 1 
ATOM 691  N NH1   . ARG A 1 90  ? 0.166   17.365  30.191  1.00 59.59 90  A 1 
ATOM 692  N NH2   . ARG A 1 90  ? 0.743   16.961  32.307  1.00 64.95 90  A 1 
ATOM 693  N N     . VAL A 1 91  ? 8.005   16.310  28.236  1.00 73.32 91  A 1 
ATOM 694  C CA    . VAL A 1 91  ? 9.137   17.169  27.874  1.00 72.28 91  A 1 
ATOM 695  C C     . VAL A 1 91  ? 8.719   18.086  26.728  1.00 72.24 91  A 1 
ATOM 696  O O     . VAL A 1 91  ? 8.221   17.603  25.708  1.00 70.45 91  A 1 
ATOM 697  C CB    . VAL A 1 91  ? 10.380  16.339  27.521  1.00 69.38 91  A 1 
ATOM 698  C CG1   . VAL A 1 91  ? 11.587  17.238  27.254  1.00 60.39 91  A 1 
ATOM 699  C CG2   . VAL A 1 91  ? 10.754  15.383  28.662  1.00 62.82 91  A 1 
ATOM 700  N N     . LEU A 1 92  ? 8.922   19.406  26.890  1.00 69.10 92  A 1 
ATOM 701  C CA    . LEU A 1 92  ? 8.676   20.366  25.812  1.00 66.82 92  A 1 
ATOM 702  C C     . LEU A 1 92  ? 9.723   20.200  24.717  1.00 65.26 92  A 1 
ATOM 703  O O     . LEU A 1 92  ? 10.922  20.352  24.948  1.00 62.79 92  A 1 
ATOM 704  C CB    . LEU A 1 92  ? 8.664   21.793  26.370  1.00 63.37 92  A 1 
ATOM 705  C CG    . LEU A 1 92  ? 7.335   22.191  27.028  1.00 58.28 92  A 1 
ATOM 706  C CD1   . LEU A 1 92  ? 7.510   23.421  27.913  1.00 52.95 92  A 1 
ATOM 707  C CD2   . LEU A 1 92  ? 6.269   22.511  25.977  1.00 54.35 92  A 1 
ATOM 708  N N     . LEU A 1 93  ? 9.282   19.950  23.487  1.00 62.93 93  A 1 
ATOM 709  C CA    . LEU A 1 93  ? 10.159  19.717  22.346  1.00 60.26 93  A 1 
ATOM 710  C C     . LEU A 1 93  ? 10.909  20.986  21.929  1.00 57.71 93  A 1 
ATOM 711  O O     . LEU A 1 93  ? 12.059  20.909  21.503  1.00 54.39 93  A 1 
ATOM 712  C CB    . LEU A 1 93  ? 9.336   19.160  21.177  1.00 57.85 93  A 1 
ATOM 713  C CG    . LEU A 1 93  ? 8.749   17.762  21.430  1.00 54.47 93  A 1 
ATOM 714  C CD1   . LEU A 1 93  ? 7.785   17.397  20.310  1.00 52.37 93  A 1 
ATOM 715  C CD2   . LEU A 1 93  ? 9.831   16.686  21.498  1.00 54.48 93  A 1 
ATOM 716  N N     . SER A 1 94  ? 10.283  22.160  22.066  1.00 60.84 94  A 1 
ATOM 717  C CA    . SER A 1 94  ? 10.906  23.443  21.718  1.00 58.71 94  A 1 
ATOM 718  C C     . SER A 1 94  ? 12.071  23.818  22.634  1.00 58.26 94  A 1 
ATOM 719  O O     . SER A 1 94  ? 13.041  24.418  22.171  1.00 53.68 94  A 1 
ATOM 720  C CB    . SER A 1 94  ? 9.851   24.547  21.760  1.00 52.86 94  A 1 
ATOM 721  O OG    . SER A 1 94  ? 9.249   24.625  23.040  1.00 46.96 94  A 1 
ATOM 722  N N     . GLU A 1 95  ? 12.003  23.475  23.916  1.00 50.29 95  A 1 
ATOM 723  C CA    . GLU A 1 95  ? 13.068  23.734  24.882  1.00 48.70 95  A 1 
ATOM 724  C C     . GLU A 1 95  ? 14.199  22.721  24.758  1.00 46.63 95  A 1 
ATOM 725  O O     . GLU A 1 95  ? 15.368  23.096  24.800  1.00 43.22 95  A 1 
ATOM 726  C CB    . GLU A 1 95  ? 12.518  23.754  26.301  1.00 44.51 95  A 1 
ATOM 727  C CG    . GLU A 1 95  ? 11.621  24.976  26.522  1.00 40.30 95  A 1 
ATOM 728  C CD    . GLU A 1 95  ? 11.166  25.143  27.970  1.00 35.64 95  A 1 
ATOM 729  O OE1   . GLU A 1 95  ? 10.745  26.271  28.290  1.00 32.01 95  A 1 
ATOM 730  O OE2   . GLU A 1 95  ? 11.215  24.152  28.721  1.00 33.34 95  A 1 
ATOM 731  N N     . ALA A 1 96  ? 13.871  21.447  24.498  1.00 46.62 96  A 1 
ATOM 732  C CA    . ALA A 1 96  ? 14.859  20.387  24.282  1.00 44.97 96  A 1 
ATOM 733  C C     . ALA A 1 96  ? 15.790  20.654  23.075  1.00 44.14 96  A 1 
ATOM 734  O O     . ALA A 1 96  ? 16.906  20.151  23.042  1.00 42.65 96  A 1 
ATOM 735  C CB    . ALA A 1 96  ? 14.122  19.057  24.123  1.00 42.28 96  A 1 
ATOM 736  N N     . TYR A 1 97  ? 15.350  21.473  22.106  1.00 43.71 97  A 1 
ATOM 737  C CA    . TYR A 1 97  ? 16.202  21.932  21.007  1.00 42.89 97  A 1 
ATOM 738  C C     . TYR A 1 97  ? 17.113  23.103  21.388  1.00 41.92 97  A 1 
ATOM 739  O O     . TYR A 1 97  ? 18.202  23.224  20.836  1.00 40.23 97  A 1 
ATOM 740  C CB    . TYR A 1 97  ? 15.334  22.304  19.795  1.00 40.15 97  A 1 
ATOM 741  C CG    . TYR A 1 97  ? 15.353  21.246  18.725  1.00 38.05 97  A 1 
ATOM 742  C CD1   . TYR A 1 97  ? 16.384  21.223  17.757  1.00 35.39 97  A 1 
ATOM 743  C CD2   . TYR A 1 97  ? 14.367  20.240  18.707  1.00 35.21 97  A 1 
ATOM 744  C CE1   . TYR A 1 97  ? 16.430  20.205  16.801  1.00 30.40 97  A 1 
ATOM 745  C CE2   . TYR A 1 97  ? 14.405  19.208  17.749  1.00 31.08 97  A 1 
ATOM 746  C CZ    . TYR A 1 97  ? 15.444  19.189  16.794  1.00 30.53 97  A 1 
ATOM 747  O OH    . TYR A 1 97  ? 15.501  18.168  15.884  1.00 27.99 97  A 1 
ATOM 748  N N     . LYS A 1 98  ? 16.691  23.981  22.310  1.00 36.73 98  A 1 
ATOM 749  C CA    . LYS A 1 98  ? 17.480  25.146  22.721  1.00 36.56 98  A 1 
ATOM 750  C C     . LYS A 1 98  ? 18.609  24.767  23.667  1.00 34.76 98  A 1 
ATOM 751  O O     . LYS A 1 98  ? 19.730  25.228  23.484  1.00 31.48 98  A 1 
ATOM 752  C CB    . LYS A 1 98  ? 16.597  26.196  23.401  1.00 33.56 98  A 1 
ATOM 753  C CG    . LYS A 1 98  ? 15.746  26.983  22.403  1.00 31.08 98  A 1 
ATOM 754  C CD    . LYS A 1 98  ? 14.946  28.032  23.172  1.00 28.01 98  A 1 
ATOM 755  C CE    . LYS A 1 98  ? 14.089  28.863  22.226  1.00 24.33 98  A 1 
ATOM 756  N NZ    . LYS A 1 98  ? 13.293  29.860  22.964  1.00 21.18 98  A 1 
ATOM 757  N N     . HIS A 1 99  ? 18.296  23.993  24.674  1.00 36.85 99  A 1 
ATOM 758  C CA    . HIS A 1 99  ? 19.308  23.422  25.538  1.00 36.89 99  A 1 
ATOM 759  C C     . HIS A 1 99  ? 19.897  22.201  24.832  1.00 34.34 99  A 1 
ATOM 760  O O     . HIS A 1 99  ? 19.195  21.299  24.398  1.00 31.89 99  A 1 
ATOM 761  C CB    . HIS A 1 99  ? 18.754  23.180  26.943  1.00 34.39 99  A 1 
ATOM 762  C CG    . HIS A 1 99  ? 18.490  24.488  27.634  1.00 32.33 99  A 1 
ATOM 763  N ND1   . HIS A 1 99  ? 19.444  25.361  28.107  1.00 29.40 99  A 1 
ATOM 764  C CD2   . HIS A 1 99  ? 17.276  25.101  27.814  1.00 29.96 99  A 1 
ATOM 765  C CE1   . HIS A 1 99  ? 18.829  26.454  28.564  1.00 27.53 99  A 1 
ATOM 766  N NE2   . HIS A 1 99  ? 17.506  26.347  28.398  1.00 28.61 99  A 1 
ATOM 767  N N     . ALA A 1 100 ? 21.222  22.258  24.656  1.00 39.32 100 A 1 
ATOM 768  C CA    . ALA A 1 100 ? 22.057  21.227  24.057  1.00 38.49 100 A 1 
ATOM 769  C C     . ALA A 1 100 ? 22.002  19.917  24.891  1.00 36.92 100 A 1 
ATOM 770  O O     . ALA A 1 100 ? 21.084  19.783  25.688  1.00 35.42 100 A 1 
ATOM 771  C CB    . ALA A 1 100 ? 23.440  21.865  23.870  1.00 35.85 100 A 1 
ATOM 772  N N     . PRO A 1 101 ? 22.894  18.921  24.662  1.00 35.10 101 A 1 
ATOM 773  C CA    . PRO A 1 101 ? 22.549  17.510  24.877  1.00 35.36 101 A 1 
ATOM 774  C C     . PRO A 1 101 ? 22.021  17.291  26.295  1.00 36.46 101 A 1 
ATOM 775  O O     . PRO A 1 101 ? 22.804  17.243  27.243  1.00 35.11 101 A 1 
ATOM 776  C CB    . PRO A 1 101 ? 23.840  16.734  24.589  1.00 32.44 101 A 1 
ATOM 777  C CG    . PRO A 1 101 ? 24.936  17.748  24.853  1.00 31.17 101 A 1 
ATOM 778  C CD    . PRO A 1 101 ? 24.291  19.064  24.389  1.00 33.95 101 A 1 
ATOM 779  N N     . VAL A 1 102 ? 20.704  17.163  26.437  1.00 31.49 102 A 1 
ATOM 780  C CA    . VAL A 1 102 ? 20.119  16.551  27.614  1.00 32.24 102 A 1 
ATOM 781  C C     . VAL A 1 102 ? 20.668  15.132  27.602  1.00 31.86 102 A 1 
ATOM 782  O O     . VAL A 1 102 ? 20.303  14.339  26.733  1.00 30.40 102 A 1 
ATOM 783  C CB    . VAL A 1 102 ? 18.580  16.572  27.592  1.00 30.79 102 A 1 
ATOM 784  C CG1   . VAL A 1 102 ? 17.996  15.936  28.854  1.00 28.48 102 A 1 
ATOM 785  C CG2   . VAL A 1 102 ? 18.050  18.006  27.499  1.00 30.08 102 A 1 
ATOM 786  N N     . MET A 1 103 ? 21.637  14.867  28.491  1.00 32.49 103 A 1 
ATOM 787  C CA    . MET A 1 103 ? 22.036  13.509  28.796  1.00 34.64 103 A 1 
ATOM 788  C C     . MET A 1 103 ? 20.770  12.826  29.283  1.00 34.74 103 A 1 
ATOM 789  O O     . MET A 1 103 ? 20.279  13.118  30.373  1.00 33.74 103 A 1 
ATOM 790  C CB    . MET A 1 103 ? 23.157  13.457  29.836  1.00 33.91 103 A 1 
ATOM 791  C CG    . MET A 1 103 ? 24.475  14.042  29.295  1.00 30.75 103 A 1 
ATOM 792  S SD    . MET A 1 103 ? 26.008  13.231  29.849  1.00 28.04 103 A 1 
ATOM 793  C CE    . MET A 1 103 ? 25.912  13.459  31.630  1.00 25.71 103 A 1 
ATOM 794  N N     . LEU A 1 104 ? 20.191  12.012  28.419  1.00 32.66 104 A 1 
ATOM 795  C CA    . LEU A 1 104 ? 19.226  11.041  28.866  1.00 33.00 104 A 1 
ATOM 796  C C     . LEU A 1 104 ? 20.028  10.091  29.741  1.00 31.60 104 A 1 
ATOM 797  O O     . LEU A 1 104 ? 20.843  9.327   29.233  1.00 30.19 104 A 1 
ATOM 798  C CB    . LEU A 1 104 ? 18.556  10.359  27.657  1.00 31.78 104 A 1 
ATOM 799  C CG    . LEU A 1 104 ? 17.466  11.216  26.994  1.00 28.81 104 A 1 
ATOM 800  C CD1   . LEU A 1 104 ? 17.142  10.714  25.589  1.00 27.08 104 A 1 
ATOM 801  C CD2   . LEU A 1 104 ? 16.171  11.210  27.801  1.00 29.44 104 A 1 
ATOM 802  N N     . ASP A 1 105 ? 19.857  10.204  31.055  1.00 36.29 105 A 1 
ATOM 803  C CA    . ASP A 1 105 ? 20.357  9.208   31.986  1.00 37.93 105 A 1 
ATOM 804  C C     . ASP A 1 105 ? 19.628  7.901   31.690  1.00 36.49 105 A 1 
ATOM 805  O O     . ASP A 1 105 ? 18.554  7.610   32.224  1.00 35.25 105 A 1 
ATOM 806  C CB    . ASP A 1 105 ? 20.166  9.660   33.449  1.00 36.15 105 A 1 
ATOM 807  C CG    . ASP A 1 105 ? 21.296  10.538  33.988  1.00 32.94 105 A 1 
ATOM 808  O OD1   . ASP A 1 105 ? 22.449  10.368  33.527  1.00 30.91 105 A 1 
ATOM 809  O OD2   . ASP A 1 105 ? 21.011  11.341  34.901  1.00 30.18 105 A 1 
ATOM 810  N N     . CYS A 1 106 ? 20.200  7.136   30.767  1.00 37.90 106 A 1 
ATOM 811  C CA    . CYS A 1 106 ? 19.802  5.758   30.585  1.00 40.79 106 A 1 
ATOM 812  C C     . CYS A 1 106 ? 20.339  4.998   31.794  1.00 39.33 106 A 1 
ATOM 813  O O     . CYS A 1 106 ? 21.499  4.600   31.829  1.00 37.08 106 A 1 
ATOM 814  C CB    . CYS A 1 106 ? 20.304  5.231   29.236  1.00 38.12 106 A 1 
ATOM 815  S SG    . CYS A 1 106 ? 19.348  3.753   28.779  1.00 31.91 106 A 1 
ATOM 816  N N     . HIS A 1 107 ? 19.508  4.852   32.815  1.00 27.49 107 A 1 
ATOM 817  C CA    . HIS A 1 107 ? 19.880  4.276   34.111  1.00 28.10 107 A 1 
ATOM 818  C C     . HIS A 1 107 ? 20.464  2.860   34.044  1.00 26.64 107 A 1 
ATOM 819  O O     . HIS A 1 107 ? 21.060  2.414   35.027  1.00 25.13 107 A 1 
ATOM 820  C CB    . HIS A 1 107 ? 18.653  4.280   35.030  1.00 26.86 107 A 1 
ATOM 821  C CG    . HIS A 1 107 ? 18.703  5.321   36.110  1.00 25.24 107 A 1 
ATOM 822  N ND1   . HIS A 1 107 ? 19.669  5.430   37.078  1.00 23.77 107 A 1 
ATOM 823  C CD2   . HIS A 1 107 ? 17.781  6.301   36.372  1.00 23.70 107 A 1 
ATOM 824  C CE1   . HIS A 1 107 ? 19.338  6.457   37.884  1.00 22.63 107 A 1 
ATOM 825  N NE2   . HIS A 1 107 ? 18.197  7.002   37.494  1.00 22.71 107 A 1 
ATOM 826  N N     . ALA A 1 108 ? 20.254  2.139   32.944  1.00 33.42 108 A 1 
ATOM 827  C CA    . ALA A 1 108 ? 20.696  0.758   32.816  1.00 33.47 108 A 1 
ATOM 828  C C     . ALA A 1 108 ? 22.215  0.647   32.664  1.00 32.60 108 A 1 
ATOM 829  O O     . ALA A 1 108 ? 22.880  0.083   33.526  1.00 30.47 108 A 1 
ATOM 830  C CB    . ALA A 1 108 ? 19.935  0.102   31.666  1.00 31.36 108 A 1 
ATOM 831  N N     . ASP A 1 109 ? 22.781  1.227   31.611  1.00 32.97 109 A 1 
ATOM 832  C CA    . ASP A 1 109 ? 24.222  1.279   31.428  1.00 31.92 109 A 1 
ATOM 833  C C     . ASP A 1 109 ? 24.751  2.577   32.033  1.00 30.22 109 A 1 
ATOM 834  O O     . ASP A 1 109 ? 24.474  3.664   31.540  1.00 27.56 109 A 1 
ATOM 835  C CB    . ASP A 1 109 ? 24.590  1.114   29.948  1.00 30.06 109 A 1 
ATOM 836  C CG    . ASP A 1 109 ? 24.457  -0.326  29.454  1.00 26.67 109 A 1 
ATOM 837  O OD1   . ASP A 1 109 ? 24.673  -1.247  30.268  1.00 26.19 109 A 1 
ATOM 838  O OD2   . ASP A 1 109 ? 24.172  -0.498  28.251  1.00 26.47 109 A 1 
ATOM 839  N N     . ALA A 1 110 ? 25.543  2.458   33.115  1.00 29.59 110 A 1 
ATOM 840  C CA    . ALA A 1 110 ? 26.084  3.576   33.887  1.00 28.75 110 A 1 
ATOM 841  C C     . ALA A 1 110 ? 27.018  4.539   33.120  1.00 27.91 110 A 1 
ATOM 842  O O     . ALA A 1 110 ? 27.566  5.485   33.695  1.00 26.05 110 A 1 
ATOM 843  C CB    . ALA A 1 110 ? 26.808  2.982   35.099  1.00 26.66 110 A 1 
ATOM 844  N N     . ALA A 1 111 ? 27.240  4.296   31.838  1.00 30.34 111 A 1 
ATOM 845  C CA    . ALA A 1 111 ? 27.949  5.208   30.962  1.00 30.22 111 A 1 
ATOM 846  C C     . ALA A 1 111 ? 26.978  6.313   30.512  1.00 29.32 111 A 1 
ATOM 847  O O     . ALA A 1 111 ? 26.051  6.054   29.755  1.00 27.90 111 A 1 
ATOM 848  C CB    . ALA A 1 111 ? 28.548  4.417   29.800  1.00 28.77 111 A 1 
ATOM 849  N N     . ALA A 1 112 ? 27.256  7.545   30.940  1.00 30.59 112 A 1 
ATOM 850  C CA    . ALA A 1 112 ? 26.623  8.749   30.429  1.00 30.14 112 A 1 
ATOM 851  C C     . ALA A 1 112 ? 26.991  8.946   28.948  1.00 30.19 112 A 1 
ATOM 852  O O     . ALA A 1 112 ? 27.892  9.713   28.593  1.00 29.28 112 A 1 
ATOM 853  C CB    . ALA A 1 112 ? 27.040  9.925   31.317  1.00 29.36 112 A 1 
ATOM 854  N N     . LEU A 1 113 ? 26.329  8.186   28.075  1.00 32.11 113 A 1 
ATOM 855  C CA    . LEU A 1 113 ? 26.531  8.282   26.643  1.00 32.05 113 A 1 
ATOM 856  C C     . LEU A 1 113 ? 25.915  9.590   26.157  1.00 30.85 113 A 1 
ATOM 857  O O     . LEU A 1 113 ? 24.771  9.922   26.470  1.00 29.19 113 A 1 
ATOM 858  C CB    . LEU A 1 113 ? 25.973  7.034   25.937  1.00 30.72 113 A 1 
ATOM 859  C CG    . LEU A 1 113 ? 26.823  5.769   26.139  1.00 28.12 113 A 1 
ATOM 860  C CD1   . LEU A 1 113 ? 26.068  4.530   25.641  1.00 27.47 113 A 1 
ATOM 861  C CD2   . LEU A 1 113 ? 28.154  5.837   25.389  1.00 29.97 113 A 1 
ATOM 862  N N     . CYS A 1 114 ? 26.680  10.374  25.384  1.00 36.27 114 A 1 
ATOM 863  C CA    . CYS A 1 114 ? 26.148  11.573  24.762  1.00 37.06 114 A 1 
ATOM 864  C C     . CYS A 1 114 ? 24.921  11.219  23.910  1.00 35.71 114 A 1 
ATOM 865  O O     . CYS A 1 114 ? 24.971  10.264  23.150  1.00 36.00 114 A 1 
ATOM 866  C CB    . CYS A 1 114 ? 27.222  12.224  23.888  1.00 36.70 114 A 1 
ATOM 867  S SG    . CYS A 1 114 ? 28.574  12.905  24.922  1.00 32.42 114 A 1 
ATOM 868  N N     . ALA A 1 115 ? 23.882  12.056  23.935  1.00 36.33 115 A 1 
ATOM 869  C CA    . ALA A 1 115 ? 22.639  11.845  23.187  1.00 36.26 115 A 1 
ATOM 870  C C     . ALA A 1 115 ? 22.838  11.573  21.678  1.00 35.53 115 A 1 
ATOM 871  O O     . ALA A 1 115 ? 22.020  10.904  21.049  1.00 34.80 115 A 1 
ATOM 872  C CB    . ALA A 1 115 ? 21.762  13.083  23.389  1.00 35.35 115 A 1 
ATOM 873  N N     . ALA A 1 116 ? 23.936  12.073  21.088  1.00 39.09 116 A 1 
ATOM 874  C CA    . ALA A 1 116 ? 24.318  11.768  19.712  1.00 38.23 116 A 1 
ATOM 875  C C     . ALA A 1 116 ? 24.700  10.289  19.511  1.00 37.71 116 A 1 
ATOM 876  O O     . ALA A 1 116 ? 24.369  9.712   18.471  1.00 36.57 116 A 1 
ATOM 877  C CB    . ALA A 1 116 ? 25.474  12.690  19.321  1.00 36.63 116 A 1 
ATOM 878  N N     . TYR A 1 117 ? 25.402  9.682   20.488  1.00 35.25 117 A 1 
ATOM 879  C CA    . TYR A 1 117 ? 25.782  8.271   20.458  1.00 36.36 117 A 1 
ATOM 880  C C     . TYR A 1 117 ? 24.572  7.386   20.733  1.00 36.76 117 A 1 
ATOM 881  O O     . TYR A 1 117 ? 24.355  6.418   20.002  1.00 35.11 117 A 1 
ATOM 882  C CB    . TYR A 1 117 ? 26.918  8.029   21.454  1.00 34.22 117 A 1 
ATOM 883  C CG    . TYR A 1 117 ? 27.674  6.740   21.196  1.00 30.01 117 A 1 
ATOM 884  C CD1   . TYR A 1 117 ? 27.314  5.551   21.865  1.00 28.04 117 A 1 
ATOM 885  C CD2   . TYR A 1 117 ? 28.734  6.721   20.273  1.00 29.83 117 A 1 
ATOM 886  C CE1   . TYR A 1 117 ? 28.018  4.367   21.616  1.00 26.47 117 A 1 
ATOM 887  C CE2   . TYR A 1 117 ? 29.444  5.534   20.014  1.00 27.60 117 A 1 
ATOM 888  C CZ    . TYR A 1 117 ? 29.090  4.349   20.689  1.00 27.87 117 A 1 
ATOM 889  O OH    . TYR A 1 117 ? 29.775  3.184   20.450  1.00 27.23 117 A 1 
ATOM 890  N N     . GLU A 1 118 ? 23.696  7.769   21.670  1.00 41.46 118 A 1 
ATOM 891  C CA    . GLU A 1 118 ? 22.401  7.107   21.862  1.00 41.43 118 A 1 
ATOM 892  C C     . GLU A 1 118 ? 21.549  7.134   20.594  1.00 40.42 118 A 1 
ATOM 893  O O     . GLU A 1 118 ? 20.962  6.120   20.247  1.00 38.78 118 A 1 
ATOM 894  C CB    . GLU A 1 118 ? 21.593  7.763   22.978  1.00 39.12 118 A 1 
ATOM 895  C CG    . GLU A 1 118 ? 21.921  7.210   24.355  1.00 34.45 118 A 1 
ATOM 896  C CD    . GLU A 1 118 ? 20.836  7.603   25.363  1.00 31.71 118 A 1 
ATOM 897  O OE1   . GLU A 1 118 ? 20.570  6.788   26.262  1.00 29.49 118 A 1 
ATOM 898  O OE2   . GLU A 1 118 ? 20.256  8.695   25.172  1.00 29.68 118 A 1 
ATOM 899  N N     . ALA A 1 119 ? 21.499  8.252   19.876  1.00 41.58 119 A 1 
ATOM 900  C CA    . ALA A 1 119 ? 20.755  8.333   18.627  1.00 40.04 119 A 1 
ATOM 901  C C     . ALA A 1 119 ? 21.315  7.370   17.573  1.00 38.67 119 A 1 
ATOM 902  O O     . ALA A 1 119 ? 20.540  6.709   16.893  1.00 37.55 119 A 1 
ATOM 903  C CB    . ALA A 1 119 ? 20.745  9.778   18.136  1.00 38.48 119 A 1 
ATOM 904  N N     . GLN A 1 120 ? 22.645  7.245   17.446  1.00 39.02 120 A 1 
ATOM 905  C CA    . GLN A 1 120 ? 23.272  6.275   16.546  1.00 38.64 120 A 1 
ATOM 906  C C     . GLN A 1 120 ? 23.014  4.825   16.986  1.00 37.69 120 A 1 
ATOM 907  O O     . GLN A 1 120 ? 22.659  3.992   16.155  1.00 36.28 120 A 1 
ATOM 908  C CB    . GLN A 1 120 ? 24.781  6.528   16.438  1.00 37.52 120 A 1 
ATOM 909  C CG    . GLN A 1 120 ? 25.106  7.657   15.459  1.00 34.25 120 A 1 
ATOM 910  C CD    . GLN A 1 120 ? 26.615  7.871   15.273  1.00 30.98 120 A 1 
ATOM 911  O OE1   . GLN A 1 120 ? 27.424  7.565   16.132  1.00 30.79 120 A 1 
ATOM 912  N NE2   . GLN A 1 120 ? 27.030  8.398   14.150  1.00 28.51 120 A 1 
ATOM 913  N N     . VAL A 1 121 ? 23.154  4.532   18.283  1.00 40.14 121 A 1 
ATOM 914  C CA    . VAL A 1 121 ? 22.925  3.187   18.826  1.00 39.72 121 A 1 
ATOM 915  C C     . VAL A 1 121 ? 21.445  2.815   18.719  1.00 38.21 121 A 1 
ATOM 916  O O     . VAL A 1 121 ? 21.133  1.713   18.279  1.00 36.74 121 A 1 
ATOM 917  C CB    . VAL A 1 121 ? 23.437  3.074   20.275  1.00 38.30 121 A 1 
ATOM 918  C CG1   . VAL A 1 121 ? 23.061  1.735   20.915  1.00 35.63 121 A 1 
ATOM 919  C CG2   . VAL A 1 121 ? 24.967  3.172   20.311  1.00 38.77 121 A 1 
ATOM 920  N N     . HIS A 1 122 ? 20.524  3.734   19.027  1.00 40.51 122 A 1 
ATOM 921  C CA    . HIS A 1 122 ? 19.093  3.521   18.812  1.00 40.38 122 A 1 
ATOM 922  C C     . HIS A 1 122 ? 18.756  3.339   17.335  1.00 38.63 122 A 1 
ATOM 923  O O     . HIS A 1 122 ? 17.909  2.516   17.024  1.00 37.15 122 A 1 
ATOM 924  C CB    . HIS A 1 122 ? 18.256  4.661   19.408  1.00 38.64 122 A 1 
ATOM 925  C CG    . HIS A 1 122 ? 17.845  4.391   20.822  1.00 36.00 122 A 1 
ATOM 926  N ND1   . HIS A 1 122 ? 16.865  3.503   21.206  1.00 34.42 122 A 1 
ATOM 927  C CD2   . HIS A 1 122 ? 18.335  4.949   21.968  1.00 34.23 122 A 1 
ATOM 928  C CE1   . HIS A 1 122 ? 16.781  3.523   22.538  1.00 33.07 122 A 1 
ATOM 929  N NE2   . HIS A 1 122 ? 17.644  4.384   23.042  1.00 32.65 122 A 1 
ATOM 930  N N     . TYR A 1 123 ? 19.427  4.046   16.430  1.00 41.05 123 A 1 
ATOM 931  C CA    . TYR A 1 123 ? 19.195  3.877   14.999  1.00 41.13 123 A 1 
ATOM 932  C C     . TYR A 1 123 ? 19.671  2.506   14.506  1.00 40.34 123 A 1 
ATOM 933  O O     . TYR A 1 123 ? 18.938  1.806   13.805  1.00 38.61 123 A 1 
ATOM 934  C CB    . TYR A 1 123 ? 19.877  5.006   14.231  1.00 38.77 123 A 1 
ATOM 935  C CG    . TYR A 1 123 ? 19.329  5.147   12.837  1.00 35.92 123 A 1 
ATOM 936  C CD1   . TYR A 1 123 ? 19.958  4.532   11.749  1.00 33.20 123 A 1 
ATOM 937  C CD2   . TYR A 1 123 ? 18.144  5.868   12.643  1.00 33.32 123 A 1 
ATOM 938  C CE1   . TYR A 1 123 ? 19.393  4.637   10.471  1.00 28.54 123 A 1 
ATOM 939  C CE2   . TYR A 1 123 ? 17.572  5.969   11.381  1.00 28.77 123 A 1 
ATOM 940  C CZ    . TYR A 1 123 ? 18.196  5.351   10.287  1.00 28.88 123 A 1 
ATOM 941  O OH    . TYR A 1 123 ? 17.629  5.442   9.057   1.00 26.64 123 A 1 
ATOM 942  N N     . ALA A 1 124 ? 20.865  2.092   14.915  1.00 41.01 124 A 1 
ATOM 943  C CA    . ALA A 1 124 ? 21.392  0.768   14.616  1.00 40.18 124 A 1 
ATOM 944  C C     . ALA A 1 124 ? 20.520  -0.342  15.230  1.00 39.28 124 A 1 
ATOM 945  O O     . ALA A 1 124 ? 20.155  -1.291  14.542  1.00 37.14 124 A 1 
ATOM 946  C CB    . ALA A 1 124 ? 22.838  0.701   15.091  1.00 37.60 124 A 1 
ATOM 947  N N     . ASN A 1 125 ? 20.132  -0.176  16.494  1.00 43.26 125 A 1 
ATOM 948  C CA    . ASN A 1 125 ? 19.229  -1.107  17.169  1.00 43.29 125 A 1 
ATOM 949  C C     . ASN A 1 125 ? 17.841  -1.123  16.538  1.00 42.87 125 A 1 
ATOM 950  O O     . ASN A 1 125 ? 17.232  -2.178  16.471  1.00 40.65 125 A 1 
ATOM 951  C CB    . ASN A 1 125 ? 19.141  -0.777  18.665  1.00 41.00 125 A 1 
ATOM 952  C CG    . ASN A 1 125 ? 20.317  -1.327  19.460  1.00 36.67 125 A 1 
ATOM 953  O OD1   . ASN A 1 125 ? 21.036  -2.209  19.033  1.00 34.26 125 A 1 
ATOM 954  N ND2   . ASN A 1 125 ? 20.505  -0.846  20.663  1.00 33.76 125 A 1 
ATOM 955  N N     . LEU A 1 126 ? 17.333  0.001   16.040  1.00 42.67 126 A 1 
ATOM 956  C CA    . LEU A 1 126 ? 16.022  0.021   15.396  1.00 42.73 126 A 1 
ATOM 957  C C     . LEU A 1 126 ? 15.995  -0.847  14.144  1.00 42.52 126 A 1 
ATOM 958  O O     . LEU A 1 126 ? 15.055  -1.608  13.921  1.00 40.04 126 A 1 
ATOM 959  C CB    . LEU A 1 126 ? 15.642  1.455   15.039  1.00 39.67 126 A 1 
ATOM 960  C CG    . LEU A 1 126 ? 14.115  1.569   14.971  1.00 35.39 126 A 1 
ATOM 961  C CD1   . LEU A 1 126 ? 13.566  1.751   16.380  1.00 32.13 126 A 1 
ATOM 962  C CD2   . LEU A 1 126 ? 13.715  2.713   14.041  1.00 32.43 126 A 1 
ATOM 963  N N     . LEU A 1 127 ? 17.054  -0.766  13.342  1.00 44.67 127 A 1 
ATOM 964  C CA    . LEU A 1 127 ? 17.207  -1.600  12.157  1.00 44.62 127 A 1 
ATOM 965  C C     . LEU A 1 127 ? 17.334  -3.087  12.500  1.00 43.92 127 A 1 
ATOM 966  O O     . LEU A 1 127 ? 16.887  -3.919  11.716  1.00 41.67 127 A 1 
ATOM 967  C CB    . LEU A 1 127 ? 18.429  -1.112  11.370  1.00 42.16 127 A 1 
ATOM 968  C CG    . LEU A 1 127 ? 18.175  0.185   10.584  1.00 38.29 127 A 1 
ATOM 969  C CD1   . LEU A 1 127 ? 19.500  0.722   10.059  1.00 35.60 127 A 1 
ATOM 970  C CD2   . LEU A 1 127 ? 17.257  -0.045  9.382   1.00 37.15 127 A 1 
ATOM 971  N N     . THR A 1 128 ? 17.911  -3.430  13.645  1.00 42.16 128 A 1 
ATOM 972  C CA    . THR A 1 128 ? 17.986  -4.829  14.115  1.00 42.97 128 A 1 
ATOM 973  C C     . THR A 1 128 ? 16.704  -5.299  14.779  1.00 42.20 128 A 1 
ATOM 974  O O     . THR A 1 128 ? 16.273  -6.425  14.507  1.00 39.63 128 A 1 
ATOM 975  C CB    . THR A 1 128 ? 19.182  -5.054  15.046  1.00 40.01 128 A 1 
ATOM 976  O OG1   . THR A 1 128 ? 19.351  -4.009  15.963  1.00 37.54 128 A 1 
ATOM 977  C CG2   . THR A 1 128 ? 20.493  -5.161  14.275  1.00 37.49 128 A 1 
ATOM 978  N N     . VAL A 1 129 ? 16.043  -4.462  15.574  1.00 39.90 129 A 1 
ATOM 979  C CA    . VAL A 1 129 ? 14.760  -4.788  16.240  1.00 39.70 129 A 1 
ATOM 980  C C     . VAL A 1 129 ? 13.650  -5.066  15.219  1.00 37.96 129 A 1 
ATOM 981  O O     . VAL A 1 129 ? 12.801  -5.920  15.462  1.00 35.61 129 A 1 
ATOM 982  C CB    . VAL A 1 129 ? 14.345  -3.678  17.226  1.00 37.31 129 A 1 
ATOM 983  C CG1   . VAL A 1 129 ? 12.911  -3.829  17.748  1.00 34.52 129 A 1 
ATOM 984  C CG2   . VAL A 1 129 ? 15.260  -3.676  18.458  1.00 35.13 129 A 1 
ATOM 985  N N     . MET A 1 130 ? 13.695  -4.429  14.046  1.00 47.83 130 A 1 
ATOM 986  C CA    . MET A 1 130 ? 12.766  -4.732  12.941  1.00 47.98 130 A 1 
ATOM 987  C C     . MET A 1 130 ? 12.809  -6.202  12.482  1.00 47.40 130 A 1 
ATOM 988  O O     . MET A 1 130 ? 11.829  -6.686  11.924  1.00 45.32 130 A 1 
ATOM 989  C CB    . MET A 1 130 ? 13.091  -3.815  11.747  1.00 45.13 130 A 1 
ATOM 990  C CG    . MET A 1 130 ? 12.678  -2.360  11.988  1.00 40.85 130 A 1 
ATOM 991  S SD    . MET A 1 130 ? 10.951  -1.990  11.573  1.00 38.13 130 A 1 
ATOM 992  C CE    . MET A 1 130 ? 11.159  -1.595  9.815   1.00 35.11 130 A 1 
ATOM 993  N N     . HIS A 1 131 ? 13.917  -6.892  12.698  1.00 41.09 131 A 1 
ATOM 994  C CA    . HIS A 1 131 ? 14.069  -8.310  12.348  1.00 41.57 131 A 1 
ATOM 995  C C     . HIS A 1 131 ? 13.909  -9.232  13.557  1.00 39.22 131 A 1 
ATOM 996  O O     . HIS A 1 131 ? 13.193  -10.228 13.493  1.00 37.84 131 A 1 
ATOM 997  C CB    . HIS A 1 131 ? 15.416  -8.534  11.650  1.00 40.61 131 A 1 
ATOM 998  C CG    . HIS A 1 131 ? 15.426  -8.088  10.208  1.00 38.14 131 A 1 
ATOM 999  N ND1   . HIS A 1 131 ? 14.378  -7.534  9.501   1.00 37.04 131 A 1 
ATOM 1000 C CD2   . HIS A 1 131 ? 16.464  -8.217  9.324   1.00 36.08 131 A 1 
ATOM 1001 C CE1   . HIS A 1 131 ? 14.769  -7.336  8.250   1.00 35.85 131 A 1 
ATOM 1002 N NE2   . HIS A 1 131 ? 16.024  -7.736  8.100   1.00 34.93 131 A 1 
ATOM 1003 N N     . GLN A 1 132 ? 14.577  -8.916  14.654  1.00 37.47 132 A 1 
ATOM 1004 C CA    . GLN A 1 132 ? 14.496  -9.737  15.851  1.00 37.85 132 A 1 
ATOM 1005 C C     . GLN A 1 132 ? 13.353  -9.238  16.742  1.00 36.74 132 A 1 
ATOM 1006 O O     . GLN A 1 132 ? 13.531  -8.333  17.541  1.00 35.51 132 A 1 
ATOM 1007 C CB    . GLN A 1 132 ? 15.849  -9.777  16.584  1.00 37.28 132 A 1 
ATOM 1008 C CG    . GLN A 1 132 ? 16.886  -10.611 15.815  1.00 34.66 132 A 1 
ATOM 1009 C CD    . GLN A 1 132 ? 18.213  -10.743 16.566  1.00 31.21 132 A 1 
ATOM 1010 O OE1   . GLN A 1 132 ? 18.470  -10.118 17.574  1.00 29.70 132 A 1 
ATOM 1011 N NE2   . GLN A 1 132 ? 19.107  -11.580 16.083  1.00 26.73 132 A 1 
ATOM 1012 N N     . ARG A 1 133 ? 12.215  -9.900  16.650  1.00 38.92 133 A 1 
ATOM 1013 C CA    . ARG A 1 133 ? 11.184  -9.876  17.698  1.00 38.51 133 A 1 
ATOM 1014 C C     . ARG A 1 133 ? 11.737  -10.532 18.978  1.00 35.41 133 A 1 
ATOM 1015 O O     . ARG A 1 133 ? 11.262  -11.575 19.402  1.00 33.77 133 A 1 
ATOM 1016 C CB    . ARG A 1 133 ? 9.890   -10.586 17.237  1.00 38.01 133 A 1 
ATOM 1017 C CG    . ARG A 1 133 ? 9.080   -9.869  16.146  1.00 36.04 133 A 1 
ATOM 1018 C CD    . ARG A 1 133 ? 7.789   -10.664 15.919  1.00 35.67 133 A 1 
ATOM 1019 N NE    . ARG A 1 133 ? 6.927   -10.102 14.868  1.00 31.85 133 A 1 
ATOM 1020 C CZ    . ARG A 1 133 ? 5.701   -10.502 14.587  1.00 30.18 133 A 1 
ATOM 1021 N NH1   . ARG A 1 133 ? 5.106   -11.445 15.266  1.00 28.78 133 A 1 
ATOM 1022 N NH2   . ARG A 1 133 ? 5.035   -9.956  13.610  1.00 26.11 133 A 1 
ATOM 1023 N N     . MET A 1 134 ? 12.768  -9.961  19.571  1.00 33.37 134 A 1 
ATOM 1024 C CA    . MET A 1 134 ? 13.180  -10.343 20.909  1.00 34.03 134 A 1 
ATOM 1025 C C     . MET A 1 134 ? 12.069  -9.913  21.864  1.00 32.08 134 A 1 
ATOM 1026 O O     . MET A 1 134 ? 11.779  -8.715  21.929  1.00 30.49 134 A 1 
ATOM 1027 C CB    . MET A 1 134 ? 14.530  -9.710  21.272  1.00 33.83 134 A 1 
ATOM 1028 C CG    . MET A 1 134 ? 15.697  -10.403 20.559  1.00 31.16 134 A 1 
ATOM 1029 S SD    . MET A 1 134 ? 16.091  -12.077 21.156  1.00 28.40 134 A 1 
ATOM 1030 C CE    . MET A 1 134 ? 17.042  -11.668 22.634  1.00 27.05 134 A 1 
ATOM 1031 N N     . PRO A 1 135 ? 11.394  -10.842 22.560  1.00 36.44 135 A 1 
ATOM 1032 C CA    . PRO A 1 135 ? 10.454  -10.462 23.593  1.00 35.59 135 A 1 
ATOM 1033 C C     . PRO A 1 135 ? 11.247  -9.699  24.659  1.00 34.47 135 A 1 
ATOM 1034 O O     . PRO A 1 135 ? 12.083  -10.277 25.346  1.00 33.05 135 A 1 
ATOM 1035 C CB    . PRO A 1 135 ? 9.846   -11.769 24.099  1.00 33.79 135 A 1 
ATOM 1036 C CG    . PRO A 1 135 ? 10.919  -12.817 23.800  1.00 32.48 135 A 1 
ATOM 1037 C CD    . PRO A 1 135 ? 11.601  -12.276 22.543  1.00 35.48 135 A 1 
ATOM 1038 N N     . VAL A 1 136 ? 11.017  -8.392  24.751  1.00 29.26 136 A 1 
ATOM 1039 C CA    . VAL A 1 136 ? 11.579  -7.584  25.834  1.00 30.65 136 A 1 
ATOM 1040 C C     . VAL A 1 136 ? 10.908  -8.074  27.106  1.00 28.98 136 A 1 
ATOM 1041 O O     . VAL A 1 136 ? 9.781   -7.689  27.415  1.00 27.19 136 A 1 
ATOM 1042 C CB    . VAL A 1 136 ? 11.380  -6.071  25.608  1.00 29.54 136 A 1 
ATOM 1043 C CG1   . VAL A 1 136 ? 12.003  -5.268  26.756  1.00 27.43 136 A 1 
ATOM 1044 C CG2   . VAL A 1 136 ? 12.044  -5.622  24.299  1.00 31.37 136 A 1 
ATOM 1045 N N     . VAL A 1 137 ? 11.580  -8.983  27.818  1.00 31.70 137 A 1 
ATOM 1046 C CA    . VAL A 1 137 ? 11.162  -9.419  29.142  1.00 34.41 137 A 1 
ATOM 1047 C C     . VAL A 1 137 ? 11.243  -8.189  30.030  1.00 32.17 137 A 1 
ATOM 1048 O O     . VAL A 1 137 ? 12.337  -7.757  30.405  1.00 30.62 137 A 1 
ATOM 1049 C CB    . VAL A 1 137 ? 12.029  -10.569 29.683  1.00 32.44 137 A 1 
ATOM 1050 C CG1   . VAL A 1 137 ? 11.510  -11.033 31.050  1.00 30.34 137 A 1 
ATOM 1051 C CG2   . VAL A 1 137 ? 12.011  -11.771 28.725  1.00 32.74 137 A 1 
ATOM 1052 N N     . SER A 1 138 ? 10.094  -7.585  30.320  1.00 30.79 138 A 1 
ATOM 1053 C CA    . SER A 1 138 ? 10.012  -6.493  31.279  1.00 33.28 138 A 1 
ATOM 1054 C C     . SER A 1 138 ? 10.423  -7.048  32.639  1.00 32.48 138 A 1 
ATOM 1055 O O     . SER A 1 138 ? 9.631   -7.729  33.289  1.00 31.00 138 A 1 
ATOM 1056 C CB    . SER A 1 138 ? 8.600   -5.901  31.305  1.00 31.06 138 A 1 
ATOM 1057 O OG    . SER A 1 138 ? 7.624   -6.900  31.556  1.00 28.89 138 A 1 
ATOM 1058 N N     . HIS A 1 139 ? 11.647  -6.789  33.046  1.00 24.18 139 A 1 
ATOM 1059 C CA    . HIS A 1 139 ? 12.064  -7.097  34.403  1.00 28.66 139 A 1 
ATOM 1060 C C     . HIS A 1 139 ? 11.113  -6.383  35.374  1.00 26.50 139 A 1 
ATOM 1061 O O     . HIS A 1 139 ? 10.837  -5.198  35.176  1.00 25.09 139 A 1 
ATOM 1062 C CB    . HIS A 1 139 ? 13.527  -6.698  34.640  1.00 27.04 139 A 1 
ATOM 1063 C CG    . HIS A 1 139 ? 14.482  -7.786  34.243  1.00 25.31 139 A 1 
ATOM 1064 N ND1   . HIS A 1 139 ? 14.764  -8.929  34.971  1.00 25.30 139 A 1 
ATOM 1065 C CD2   . HIS A 1 139 ? 15.237  -7.858  33.103  1.00 26.27 139 A 1 
ATOM 1066 C CE1   . HIS A 1 139 ? 15.652  -9.654  34.285  1.00 24.41 139 A 1 
ATOM 1067 N NE2   . HIS A 1 139 ? 15.967  -9.049  33.133  1.00 24.95 139 A 1 
ATOM 1068 N N     . PRO A 1 140 ? 10.583  -7.083  36.377  1.00 31.49 140 A 1 
ATOM 1069 C CA    . PRO A 1 140 ? 9.684   -6.474  37.334  1.00 33.94 140 A 1 
ATOM 1070 C C     . PRO A 1 140 ? 10.425  -5.332  38.029  1.00 32.58 140 A 1 
ATOM 1071 O O     . PRO A 1 140 ? 11.490  -5.543  38.618  1.00 30.95 140 A 1 
ATOM 1072 C CB    . PRO A 1 140 ? 9.265   -7.593  38.285  1.00 31.36 140 A 1 
ATOM 1073 C CG    . PRO A 1 140 ? 10.416  -8.599  38.197  1.00 30.41 140 A 1 
ATOM 1074 C CD    . PRO A 1 140 ? 10.882  -8.452  36.747  1.00 34.59 140 A 1 
ATOM 1075 N N     . ALA A 1 141 ? 9.889   -4.121  37.927  1.00 24.40 141 A 1 
ATOM 1076 C CA    . ALA A 1 141 ? 10.440  -2.967  38.614  1.00 25.28 141 A 1 
ATOM 1077 C C     . ALA A 1 141 ? 10.450  -3.252  40.121  1.00 24.00 141 A 1 
ATOM 1078 O O     . ALA A 1 141 ? 9.391   -3.386  40.738  1.00 23.31 141 A 1 
ATOM 1079 C CB    . ALA A 1 141 ? 9.620   -1.726  38.255  1.00 24.24 141 A 1 
ATOM 1080 N N     . VAL A 1 142 ? 11.634  -3.381  40.700  1.00 25.61 142 A 1 
ATOM 1081 C CA    . VAL A 1 142 ? 11.791  -3.583  42.139  1.00 29.61 142 A 1 
ATOM 1082 C C     . VAL A 1 142 ? 11.204  -2.349  42.827  1.00 27.59 142 A 1 
ATOM 1083 O O     . VAL A 1 142 ? 11.644  -1.227  42.582  1.00 26.71 142 A 1 
ATOM 1084 C CB    . VAL A 1 142 ? 13.258  -3.816  42.527  1.00 28.15 142 A 1 
ATOM 1085 C CG1   . VAL A 1 142 ? 13.386  -4.085  44.034  1.00 26.23 142 A 1 
ATOM 1086 C CG2   . VAL A 1 142 ? 13.841  -5.038  41.796  1.00 31.64 142 A 1 
ATOM 1087 N N     . ALA A 1 143 ? 10.188  -2.573  43.662  1.00 33.19 143 A 1 
ATOM 1088 C CA    . ALA A 1 143 ? 9.515   -1.513  44.394  1.00 36.21 143 A 1 
ATOM 1089 C C     . ALA A 1 143 ? 10.499  -0.887  45.403  1.00 34.42 143 A 1 
ATOM 1090 O O     . ALA A 1 143 ? 10.690  -1.415  46.496  1.00 34.25 143 A 1 
ATOM 1091 C CB    . ALA A 1 143 ? 8.267   -2.093  45.059  1.00 34.61 143 A 1 
ATOM 1092 N N     . ILE A 1 144 ? 11.115  0.237   45.028  1.00 30.11 144 A 1 
ATOM 1093 C CA    . ILE A 1 144 ? 11.933  1.025   45.958  1.00 33.25 144 A 1 
ATOM 1094 C C     . ILE A 1 144 ? 10.985  1.546   47.045  1.00 32.05 144 A 1 
ATOM 1095 O O     . ILE A 1 144 ? 9.977   2.177   46.713  1.00 30.11 144 A 1 
ATOM 1096 C CB    . ILE A 1 144 ? 12.701  2.149   45.246  1.00 31.59 144 A 1 
ATOM 1097 C CG1   . ILE A 1 144 ? 13.618  1.566   44.155  1.00 30.31 144 A 1 
ATOM 1098 C CG2   . ILE A 1 144 ? 13.522  2.949   46.266  1.00 33.99 144 A 1 
ATOM 1099 C CD1   . ILE A 1 144 ? 14.350  2.614   43.307  1.00 33.16 144 A 1 
ATOM 1100 N N     . PRO A 1 145 ? 11.235  1.270   48.340  1.00 36.36 145 A 1 
ATOM 1101 C CA    . PRO A 1 145 ? 10.335  1.655   49.412  1.00 39.96 145 A 1 
ATOM 1102 C C     . PRO A 1 145 ? 10.221  3.185   49.487  1.00 38.83 145 A 1 
ATOM 1103 O O     . PRO A 1 145 ? 11.234  3.883   49.370  1.00 37.88 145 A 1 
ATOM 1104 C CB    . PRO A 1 145 ? 10.919  1.040   50.687  1.00 37.62 145 A 1 
ATOM 1105 C CG    . PRO A 1 145 ? 12.403  0.891   50.367  1.00 36.61 145 A 1 
ATOM 1106 C CD    . PRO A 1 145 ? 12.402  0.590   48.861  1.00 41.23 145 A 1 
ATOM 1107 N N     . PRO A 1 146 ? 9.024   3.740   49.702  1.00 36.09 146 A 1 
ATOM 1108 C CA    . PRO A 1 146 ? 8.812   5.174   49.749  1.00 37.81 146 A 1 
ATOM 1109 C C     . PRO A 1 146 ? 9.465   5.746   51.012  1.00 36.20 146 A 1 
ATOM 1110 O O     . PRO A 1 146 ? 8.930   5.622   52.111  1.00 35.11 146 A 1 
ATOM 1111 C CB    . PRO A 1 146 ? 7.294   5.369   49.710  1.00 35.66 146 A 1 
ATOM 1112 C CG    . PRO A 1 146 ? 6.753   4.095   50.359  1.00 35.72 146 A 1 
ATOM 1113 C CD    . PRO A 1 146 ? 7.767   3.028   49.924  1.00 41.55 146 A 1 
ATOM 1114 N N     . VAL A 1 147 ? 10.625  6.372   50.863  1.00 31.56 147 A 1 
ATOM 1115 C CA    . VAL A 1 147 ? 11.264  7.087   51.971  1.00 34.60 147 A 1 
ATOM 1116 C C     . VAL A 1 147 ? 10.400  8.300   52.314  1.00 32.49 147 A 1 
ATOM 1117 O O     . VAL A 1 147 ? 10.240  9.216   51.501  1.00 31.23 147 A 1 
ATOM 1118 C CB    . VAL A 1 147 ? 12.717  7.471   51.666  1.00 31.76 147 A 1 
ATOM 1119 C CG1   . VAL A 1 147 ? 13.381  8.069   52.909  1.00 30.27 147 A 1 
ATOM 1120 C CG2   . VAL A 1 147 ? 13.552  6.255   51.243  1.00 35.78 147 A 1 
ATOM 1121 N N     . SER A 1 148 ? 9.808   8.283   53.507  1.00 34.40 148 A 1 
ATOM 1122 C CA    . SER A 1 148 ? 8.877   9.288   54.005  1.00 36.80 148 A 1 
ATOM 1123 C C     . SER A 1 148 ? 9.600   10.567  54.455  1.00 34.78 148 A 1 
ATOM 1124 O O     . SER A 1 148 ? 9.776   10.797  55.649  1.00 33.76 148 A 1 
ATOM 1125 C CB    . SER A 1 148 ? 8.056   8.682   55.148  1.00 34.75 148 A 1 
ATOM 1126 O OG    . SER A 1 148 ? 8.898   8.266   56.208  1.00 31.63 148 A 1 
ATOM 1127 N N     . LEU A 1 149 ? 10.029  11.401  53.526  1.00 28.61 149 A 1 
ATOM 1128 C CA    . LEU A 1 149 ? 10.590  12.711  53.868  1.00 31.57 149 A 1 
ATOM 1129 C C     . LEU A 1 149 ? 9.478   13.628  54.393  1.00 29.49 149 A 1 
ATOM 1130 O O     . LEU A 1 149 ? 8.678   14.181  53.641  1.00 27.68 149 A 1 
ATOM 1131 C CB    . LEU A 1 149 ? 11.370  13.296  52.679  1.00 28.94 149 A 1 
ATOM 1132 C CG    . LEU A 1 149 ? 12.839  12.850  52.660  1.00 26.86 149 A 1 
ATOM 1133 C CD1   . LEU A 1 149 ? 13.471  13.168  51.302  1.00 27.45 149 A 1 
ATOM 1134 C CD2   . LEU A 1 149 ? 13.669  13.539  53.745  1.00 30.48 149 A 1 
ATOM 1135 N N     . PHE A 1 150 ? 9.478   13.786  55.712  1.00 30.28 150 A 1 
ATOM 1136 C CA    . PHE A 1 150 ? 8.548   14.556  56.561  1.00 31.96 150 A 1 
ATOM 1137 C C     . PHE A 1 150 ? 8.805   16.076  56.526  1.00 29.39 150 A 1 
ATOM 1138 O O     . PHE A 1 150 ? 8.968   16.696  57.571  1.00 28.80 150 A 1 
ATOM 1139 C CB    . PHE A 1 150 ? 8.646   13.994  57.997  1.00 30.19 150 A 1 
ATOM 1140 C CG    . PHE A 1 150 ? 7.566   13.037  58.418  1.00 31.56 150 A 1 
ATOM 1141 C CD1   . PHE A 1 150 ? 6.401   13.535  59.047  1.00 34.19 150 A 1 
ATOM 1142 C CD2   . PHE A 1 150 ? 7.729   11.653  58.254  1.00 35.41 150 A 1 
ATOM 1143 C CE1   . PHE A 1 150 ? 5.426   12.642  59.505  1.00 31.69 150 A 1 
ATOM 1144 C CE2   . PHE A 1 150 ? 6.748   10.760  58.715  1.00 30.60 150 A 1 
ATOM 1145 C CZ    . PHE A 1 150 ? 5.598   11.254  59.348  1.00 30.10 150 A 1 
ATOM 1146 N N     . ALA A 1 151 ? 8.908   16.712  55.378  1.00 31.54 151 A 1 
ATOM 1147 C CA    . ALA A 1 151 ? 9.223   18.145  55.336  1.00 34.35 151 A 1 
ATOM 1148 C C     . ALA A 1 151 ? 8.121   18.996  56.007  1.00 31.68 151 A 1 
ATOM 1149 O O     . ALA A 1 151 ? 6.972   19.005  55.570  1.00 30.23 151 A 1 
ATOM 1150 C CB    . ALA A 1 151 ? 9.507   18.552  53.894  1.00 32.12 151 A 1 
ATOM 1151 N N     . GLU A 1 152 ? 8.511   19.739  57.040  1.00 29.32 152 A 1 
ATOM 1152 C CA    . GLU A 1 152 ? 7.671   20.416  58.058  1.00 32.21 152 A 1 
ATOM 1153 C C     . GLU A 1 152 ? 7.050   21.780  57.665  1.00 29.59 152 A 1 
ATOM 1154 O O     . GLU A 1 152 ? 6.738   22.562  58.553  1.00 29.04 152 A 1 
ATOM 1155 C CB    . GLU A 1 152 ? 8.538   20.642  59.317  1.00 30.97 152 A 1 
ATOM 1156 C CG    . GLU A 1 152 ? 8.635   19.454  60.263  1.00 29.81 152 A 1 
ATOM 1157 C CD    . GLU A 1 152 ? 9.397   19.806  61.549  1.00 30.54 152 A 1 
ATOM 1158 O OE1   . GLU A 1 152 ? 9.007   19.289  62.616  1.00 29.72 152 A 1 
ATOM 1159 O OE2   . GLU A 1 152 ? 10.395  20.564  61.462  1.00 31.28 152 A 1 
ATOM 1160 N N     . ALA A 1 153 ? 6.941   22.141  56.410  1.00 26.62 153 A 1 
ATOM 1161 C CA    . ALA A 1 153 ? 6.788   23.548  55.988  1.00 28.84 153 A 1 
ATOM 1162 C C     . ALA A 1 153 ? 5.741   24.351  56.799  1.00 26.65 153 A 1 
ATOM 1163 O O     . ALA A 1 153 ? 4.548   24.042  56.780  1.00 25.96 153 A 1 
ATOM 1164 C CB    . ALA A 1 153 ? 6.513   23.595  54.493  1.00 27.66 153 A 1 
ATOM 1165 N N     . GLU A 1 154 ? 6.216   25.391  57.507  1.00 30.91 154 A 1 
ATOM 1166 C CA    . GLU A 1 154 ? 5.476   26.165  58.497  1.00 34.82 154 A 1 
ATOM 1167 C C     . GLU A 1 154 ? 4.315   26.981  57.907  1.00 32.37 154 A 1 
ATOM 1168 O O     . GLU A 1 154 ? 4.374   27.542  56.813  1.00 31.80 154 A 1 
ATOM 1169 C CB    . GLU A 1 154 ? 6.420   27.108  59.254  1.00 33.52 154 A 1 
ATOM 1170 C CG    . GLU A 1 154 ? 7.388   26.416  60.231  1.00 31.42 154 A 1 
ATOM 1171 C CD    . GLU A 1 154 ? 8.214   27.445  61.025  1.00 30.66 154 A 1 
ATOM 1172 O OE1   . GLU A 1 154 ? 8.348   27.270  62.253  1.00 27.96 154 A 1 
ATOM 1173 O OE2   . GLU A 1 154 ? 8.669   28.432  60.391  1.00 30.89 154 A 1 
ATOM 1174 N N     . ALA A 1 155 ? 3.269   27.095  58.723  1.00 26.60 155 A 1 
ATOM 1175 C CA    . ALA A 1 155 ? 1.958   27.641  58.366  1.00 28.97 155 A 1 
ATOM 1176 C C     . ALA A 1 155 ? 1.797   29.156  58.607  1.00 26.86 155 A 1 
ATOM 1177 O O     . ALA A 1 155 ? 0.826   29.563  59.243  1.00 26.17 155 A 1 
ATOM 1178 C CB    . ALA A 1 155 ? 0.910   26.818  59.124  1.00 28.02 155 A 1 
ATOM 1179 N N     . THR A 1 156 ? 2.722   30.024  58.215  1.00 32.02 156 A 1 
ATOM 1180 C CA    . THR A 1 156 ? 2.651   31.453  58.576  1.00 35.95 156 A 1 
ATOM 1181 C C     . THR A 1 156 ? 1.384   32.141  58.043  1.00 33.13 156 A 1 
ATOM 1182 O O     . THR A 1 156 ? 0.999   31.979  56.885  1.00 31.47 156 A 1 
ATOM 1183 C CB    . THR A 1 156 ? 3.913   32.234  58.188  1.00 32.69 156 A 1 
ATOM 1184 O OG1   . THR A 1 156 ? 4.317   31.941  56.872  1.00 30.61 156 A 1 
ATOM 1185 C CG2   . THR A 1 156 ? 5.077   31.915  59.111  1.00 33.62 156 A 1 
ATOM 1186 N N     . ALA A 1 157 ? 0.734   32.910  58.935  1.00 27.68 157 A 1 
ATOM 1187 C CA    . ALA A 1 157 ? -0.723  33.102  58.965  1.00 28.28 157 A 1 
ATOM 1188 C C     . ALA A 1 157 ? -1.300  34.485  58.560  1.00 25.97 157 A 1 
ATOM 1189 O O     . ALA A 1 157 ? -2.386  34.779  59.051  1.00 25.59 157 A 1 
ATOM 1190 C CB    . ALA A 1 157 ? -1.157  32.743  60.394  1.00 27.87 157 A 1 
ATOM 1191 N N     . PRO A 1 158 ? -0.664  35.407  57.824  1.00 27.62 158 A 1 
ATOM 1192 C CA    . PRO A 1 158 ? -0.963  36.837  57.948  1.00 31.28 158 A 1 
ATOM 1193 C C     . PRO A 1 158 ? -2.417  37.227  57.606  1.00 30.38 158 A 1 
ATOM 1194 O O     . PRO A 1 158 ? -3.058  36.655  56.724  1.00 29.47 158 A 1 
ATOM 1195 C CB    . PRO A 1 158 ? 0.084   37.566  57.106  1.00 28.92 158 A 1 
ATOM 1196 C CG    . PRO A 1 158 ? 0.491   36.528  56.063  1.00 29.74 158 A 1 
ATOM 1197 C CD    . PRO A 1 158 ? 0.416   35.214  56.856  1.00 35.88 158 A 1 
ATOM 1198 N N     . VAL A 1 159 ? -2.891  38.255  58.346  1.00 25.49 159 A 1 
ATOM 1199 C CA    . VAL A 1 159 ? -4.294  38.401  58.809  1.00 29.75 159 A 1 
ATOM 1200 C C     . VAL A 1 159 ? -5.228  39.265  57.941  1.00 27.81 159 A 1 
ATOM 1201 O O     . VAL A 1 159 ? -6.440  39.037  57.926  1.00 26.57 159 A 1 
ATOM 1202 C CB    . VAL A 1 159 ? -4.230  39.030  60.224  1.00 28.18 159 A 1 
ATOM 1203 C CG1   . VAL A 1 159 ? -5.589  39.317  60.861  1.00 26.94 159 A 1 
ATOM 1204 C CG2   . VAL A 1 159 ? -3.463  38.149  61.215  1.00 32.67 159 A 1 
ATOM 1205 N N     . LEU A 1 160 ? -4.732  40.360  57.382  1.00 28.92 160 A 1 
ATOM 1206 C CA    . LEU A 1 160 ? -5.505  41.558  57.001  1.00 34.16 160 A 1 
ATOM 1207 C C     . LEU A 1 160 ? -6.469  41.325  55.821  1.00 31.80 160 A 1 
ATOM 1208 O O     . LEU A 1 160 ? -6.221  40.452  55.001  1.00 31.00 160 A 1 
ATOM 1209 C CB    . LEU A 1 160 ? -4.490  42.675  56.667  1.00 32.56 160 A 1 
ATOM 1210 C CG    . LEU A 1 160 ? -3.705  43.231  57.869  1.00 31.35 160 A 1 
ATOM 1211 C CD1   . LEU A 1 160 ? -2.445  43.950  57.382  1.00 32.09 160 A 1 
ATOM 1212 C CD2   . LEU A 1 160 ? -4.542  44.217  58.678  1.00 36.58 160 A 1 
ATOM 1213 N N     . GLY A 1 161 ? -7.522  42.057  55.591  1.00 29.72 161 A 1 
ATOM 1214 C CA    . GLY A 1 161 ? -8.192  43.220  56.171  1.00 33.46 161 A 1 
ATOM 1215 C C     . GLY A 1 161 ? -9.600  43.387  55.551  1.00 32.04 161 A 1 
ATOM 1216 O O     . GLY A 1 161 ? -10.087 42.500  54.874  1.00 30.45 161 A 1 
ATOM 1217 N N     . ARG A 1 162 ? -10.272 44.512  55.814  1.00 25.57 162 A 1 
ATOM 1218 C CA    . ARG A 1 162 ? -11.677 44.569  56.259  1.00 31.92 162 A 1 
ATOM 1219 C C     . ARG A 1 162 ? -12.813 44.895  55.261  1.00 29.59 162 A 1 
ATOM 1220 O O     . ARG A 1 162 ? -13.924 44.455  55.538  1.00 27.97 162 A 1 
ATOM 1221 C CB    . ARG A 1 162 ? -11.691 45.624  57.374  1.00 30.42 162 A 1 
ATOM 1222 C CG    . ARG A 1 162 ? -12.781 45.454  58.461  1.00 29.88 162 A 1 
ATOM 1223 C CD    . ARG A 1 162 ? -12.700 46.653  59.405  1.00 29.57 162 A 1 
ATOM 1224 N NE    . ARG A 1 162 ? -13.561 46.484  60.594  1.00 29.54 162 A 1 
ATOM 1225 C CZ    . ARG A 1 162 ? -13.747 47.372  61.546  1.00 27.68 162 A 1 
ATOM 1226 N NH1   . ARG A 1 162 ? -13.187 48.548  61.509  1.00 26.75 162 A 1 
ATOM 1227 N NH2   . ARG A 1 162 ? -14.503 47.118  62.554  1.00 25.65 162 A 1 
ATOM 1228 N N     . LYS A 1 163 ? -12.615 45.794  54.315  1.00 22.13 163 A 1 
ATOM 1229 C CA    . LYS A 1 163 ? -13.608 46.840  53.973  1.00 30.02 163 A 1 
ATOM 1230 C C     . LYS A 1 163 ? -14.944 46.421  53.302  1.00 28.25 163 A 1 
ATOM 1231 O O     . LYS A 1 163 ? -15.087 45.315  52.828  1.00 26.91 163 A 1 
ATOM 1232 C CB    . LYS A 1 163 ? -12.944 47.998  53.206  1.00 28.47 163 A 1 
ATOM 1233 C CG    . LYS A 1 163 ? -12.468 49.101  54.141  1.00 27.04 163 A 1 
ATOM 1234 C CD    . LYS A 1 163 ? -12.119 50.364  53.340  1.00 25.80 163 A 1 
ATOM 1235 C CE    . LYS A 1 163 ? -11.771 51.531  54.264  1.00 24.13 163 A 1 
ATOM 1236 N NZ    . LYS A 1 163 ? -11.644 52.789  53.506  1.00 23.78 163 A 1 
ATOM 1237 N N     . GLU A 1 164 ? -15.868 47.396  53.317  1.00 27.04 164 A 1 
ATOM 1238 C CA    . GLU A 1 164 ? -17.304 47.267  53.640  1.00 31.09 164 A 1 
ATOM 1239 C C     . GLU A 1 164 ? -18.340 47.185  52.495  1.00 29.20 164 A 1 
ATOM 1240 O O     . GLU A 1 164 ? -19.276 46.391  52.580  1.00 29.10 164 A 1 
ATOM 1241 C CB    . GLU A 1 164 ? -17.690 48.541  54.435  1.00 30.11 164 A 1 
ATOM 1242 C CG    . GLU A 1 164 ? -17.081 48.668  55.832  1.00 29.48 164 A 1 
ATOM 1243 C CD    . GLU A 1 164 ? -17.362 50.033  56.477  1.00 29.78 164 A 1 
ATOM 1244 O OE1   . GLU A 1 164 ? -17.794 50.048  57.660  1.00 29.22 164 A 1 
ATOM 1245 O OE2   . GLU A 1 164 ? -17.067 51.053  55.830  1.00 31.61 164 A 1 
ATOM 1246 N N     . GLU A 1 165 ? -18.322 48.151  51.636  1.00 28.51 165 A 1 
ATOM 1247 C CA    . GLU A 1 165 ? -19.508 48.812  51.039  1.00 31.59 165 A 1 
ATOM 1248 C C     . GLU A 1 165 ? -20.217 48.030  49.890  1.00 29.82 165 A 1 
ATOM 1249 O O     . GLU A 1 165 ? -19.607 47.170  49.278  1.00 29.06 165 A 1 
ATOM 1250 C CB    . GLU A 1 165 ? -19.041 50.191  50.532  1.00 31.19 165 A 1 
ATOM 1251 C CG    . GLU A 1 165 ? -18.832 51.241  51.636  1.00 30.64 165 A 1 
ATOM 1252 C CD    . GLU A 1 165 ? -18.283 52.587  51.129  1.00 31.90 165 A 1 
ATOM 1253 O OE1   . GLU A 1 165 ? -18.081 53.483  51.974  1.00 31.81 165 A 1 
ATOM 1254 O OE2   . GLU A 1 165 ? -18.008 52.708  49.915  1.00 33.76 165 A 1 
ATOM 1255 N N     . ASP A 1 166 ? -21.461 48.283  49.463  1.00 29.00 166 A 1 
ATOM 1256 C CA    . ASP A 1 166 ? -22.602 49.018  50.046  1.00 32.29 166 A 1 
ATOM 1257 C C     . ASP A 1 166 ? -23.976 48.570  49.447  1.00 29.98 166 A 1 
ATOM 1258 O O     . ASP A 1 166 ? -24.652 47.695  49.977  1.00 29.26 166 A 1 
ATOM 1259 C CB    . ASP A 1 166 ? -22.403 50.541  49.858  1.00 30.61 166 A 1 
ATOM 1260 C CG    . ASP A 1 166 ? -23.486 51.412  50.524  1.00 28.22 166 A 1 
ATOM 1261 O OD1   . ASP A 1 166 ? -24.085 50.970  51.521  1.00 29.71 166 A 1 
ATOM 1262 O OD2   . ASP A 1 166 ? -23.733 52.510  49.991  1.00 30.86 166 A 1 
ATOM 1263 N N     . THR A 1 167 ? -24.427 49.227  48.421  1.00 26.41 167 A 1 
ATOM 1264 C CA    . THR A 1 167 ? -25.843 49.412  48.008  1.00 29.37 167 A 1 
ATOM 1265 C C     . THR A 1 167 ? -26.238 48.585  46.765  1.00 27.75 167 A 1 
ATOM 1266 O O     . THR A 1 167 ? -25.484 47.717  46.345  1.00 26.23 167 A 1 
ATOM 1267 C CB    . THR A 1 167 ? -26.074 50.921  47.819  1.00 27.26 167 A 1 
ATOM 1268 O OG1   . THR A 1 167 ? -25.133 51.469  46.923  1.00 26.58 167 A 1 
ATOM 1269 C CG2   . THR A 1 167 ? -25.991 51.712  49.110  1.00 29.44 167 A 1 
ATOM 1270 N N     . SER A 1 168 ? -27.340 48.699  46.053  1.00 30.09 168 A 1 
ATOM 1271 C CA    . SER A 1 168 ? -28.688 49.254  46.295  1.00 31.03 168 A 1 
ATOM 1272 C C     . SER A 1 168 ? -29.728 48.422  45.515  1.00 29.42 168 A 1 
ATOM 1273 O O     . SER A 1 168 ? -29.383 47.694  44.595  1.00 29.05 168 A 1 
ATOM 1274 C CB    . SER A 1 168 ? -28.759 50.744  45.896  1.00 30.63 168 A 1 
ATOM 1275 O OG    . SER A 1 168 ? -29.391 50.997  44.673  1.00 29.93 168 A 1 
ATOM 1276 N N     . TRP A 1 169 ? -30.984 48.581  45.917  1.00 33.35 169 A 1 
ATOM 1277 C CA    . TRP A 1 169 ? -32.094 47.612  45.799  1.00 31.73 169 A 1 
ATOM 1278 C C     . TRP A 1 169 ? -32.889 47.567  44.479  1.00 29.95 169 A 1 
ATOM 1279 O O     . TRP A 1 169 ? -33.695 46.648  44.332  1.00 28.30 169 A 1 
ATOM 1280 C CB    . TRP A 1 169 ? -33.087 47.965  46.894  1.00 30.50 169 A 1 
ATOM 1281 C CG    . TRP A 1 169 ? -32.757 47.671  48.319  1.00 28.56 169 A 1 
ATOM 1282 C CD1   . TRP A 1 169 ? -31.548 47.711  48.918  1.00 26.27 169 A 1 
ATOM 1283 C CD2   . TRP A 1 169 ? -33.711 47.300  49.366  1.00 27.19 169 A 1 
ATOM 1284 N NE1   . TRP A 1 169 ? -31.654 47.388  50.261  1.00 24.36 169 A 1 
ATOM 1285 C CE2   . TRP A 1 169 ? -32.981 47.127  50.564  1.00 24.12 169 A 1 
ATOM 1286 C CE3   . TRP A 1 169 ? -35.097 47.086  49.399  1.00 27.65 169 A 1 
ATOM 1287 C CZ2   . TRP A 1 169 ? -33.612 46.740  51.762  1.00 26.06 169 A 1 
ATOM 1288 C CZ3   . TRP A 1 169 ? -35.739 46.699  50.593  1.00 26.38 169 A 1 
ATOM 1289 C CH2   . TRP A 1 169 ? -34.995 46.532  51.747  1.00 26.78 169 A 1 
ATOM 1290 N N     . LEU A 1 170 ? -32.854 48.584  43.629  1.00 29.70 170 A 1 
ATOM 1291 C CA    . LEU A 1 170 ? -34.077 49.160  43.054  1.00 33.30 170 A 1 
ATOM 1292 C C     . LEU A 1 170 ? -34.960 48.203  42.208  1.00 31.48 170 A 1 
ATOM 1293 O O     . LEU A 1 170 ? -34.517 47.525  41.293  1.00 30.68 170 A 1 
ATOM 1294 C CB    . LEU A 1 170 ? -33.763 50.476  42.319  1.00 31.53 170 A 1 
ATOM 1295 C CG    . LEU A 1 170 ? -33.864 51.703  43.238  1.00 30.67 170 A 1 
ATOM 1296 C CD1   . LEU A 1 170 ? -33.190 52.911  42.599  1.00 33.24 170 A 1 
ATOM 1297 C CD2   . LEU A 1 170 ? -35.310 52.091  43.544  1.00 35.34 170 A 1 
ATOM 1298 N N     . LEU A 1 171 ? -36.247 48.260  42.534  1.00 29.58 171 A 1 
ATOM 1299 C CA    . LEU A 1 171 ? -37.322 47.273  42.302  1.00 33.21 171 A 1 
ATOM 1300 C C     . LEU A 1 171 ? -38.173 47.443  41.031  1.00 31.08 171 A 1 
ATOM 1301 O O     . LEU A 1 171 ? -39.066 46.622  40.826  1.00 29.56 171 A 1 
ATOM 1302 C CB    . LEU A 1 171 ? -38.272 47.412  43.516  1.00 31.45 171 A 1 
ATOM 1303 C CG    . LEU A 1 171 ? -38.101 46.357  44.624  1.00 30.48 171 A 1 
ATOM 1304 C CD1   . LEU A 1 171 ? -38.710 46.882  45.932  1.00 31.38 171 A 1 
ATOM 1305 C CD2   . LEU A 1 171 ? -38.794 45.058  44.264  1.00 33.99 171 A 1 
ATOM 1306 N N     . LEU A 1 172 ? -38.058 48.527  40.303  1.00 29.10 172 A 1 
ATOM 1307 C CA    . LEU A 1 172 ? -39.182 49.199  39.624  1.00 34.09 172 A 1 
ATOM 1308 C C     . LEU A 1 172 ? -40.026 48.359  38.630  1.00 31.71 172 A 1 
ATOM 1309 O O     . LEU A 1 172 ? -39.581 47.374  38.058  1.00 30.30 172 A 1 
ATOM 1310 C CB    . LEU A 1 172 ? -38.687 50.520  38.988  1.00 31.90 172 A 1 
ATOM 1311 C CG    . LEU A 1 172 ? -38.796 51.728  39.924  1.00 30.76 172 A 1 
ATOM 1312 C CD1   . LEU A 1 172 ? -37.935 52.883  39.399  1.00 31.31 172 A 1 
ATOM 1313 C CD2   . LEU A 1 172 ? -40.237 52.245  40.042  1.00 33.39 172 A 1 
ATOM 1314 N N     . SER A 1 173 ? -41.227 48.834  38.384  1.00 30.00 173 A 1 
ATOM 1315 C CA    . SER A 1 173 ? -42.509 48.138  38.543  1.00 33.94 173 A 1 
ATOM 1316 C C     . SER A 1 173 ? -43.396 47.960  37.299  1.00 31.11 173 A 1 
ATOM 1317 O O     . SER A 1 173 ? -44.279 47.109  37.324  1.00 29.85 173 A 1 
ATOM 1318 C CB    . SER A 1 173 ? -43.326 48.998  39.512  1.00 33.07 173 A 1 
ATOM 1319 O OG    . SER A 1 173 ? -43.423 50.331  39.038  1.00 33.04 173 A 1 
ATOM 1320 N N     . LYS A 1 174 ? -43.299 48.845  36.333  1.00 24.65 174 A 1 
ATOM 1321 C CA    . LYS A 1 174 ? -44.383 49.228  35.397  1.00 32.67 174 A 1 
ATOM 1322 C C     . LYS A 1 174 ? -44.827 48.141  34.401  1.00 30.54 174 A 1 
ATOM 1323 O O     . LYS A 1 174 ? -44.050 47.238  34.136  1.00 28.02 174 A 1 
ATOM 1324 C CB    . LYS A 1 174 ? -43.902 50.457  34.611  1.00 30.61 174 A 1 
ATOM 1325 C CG    . LYS A 1 174 ? -43.991 51.761  35.394  1.00 30.52 174 A 1 
ATOM 1326 C CD    . LYS A 1 174 ? -43.699 52.935  34.465  1.00 28.96 174 A 1 
ATOM 1327 C CE    . LYS A 1 174 ? -44.026 54.248  35.158  1.00 26.87 174 A 1 
ATOM 1328 N NZ    . LYS A 1 174 ? -43.962 55.382  34.206  1.00 26.64 174 A 1 
ATOM 1329 N N     . ASP A 1 175 ? -45.943 48.211  33.694  1.00 30.63 175 A 1 
ATOM 1330 C CA    . ASP A 1 175 ? -47.307 48.774  33.830  1.00 35.23 175 A 1 
ATOM 1331 C C     . ASP A 1 175 ? -48.289 47.976  32.937  1.00 31.48 175 A 1 
ATOM 1332 O O     . ASP A 1 175 ? -48.892 47.002  33.343  1.00 29.08 175 A 1 
ATOM 1333 C CB    . ASP A 1 175 ? -47.398 50.265  33.404  1.00 31.89 175 A 1 
ATOM 1334 C CG    . ASP A 1 175 ? -47.440 51.298  34.544  1.00 29.42 175 A 1 
ATOM 1335 O OD1   . ASP A 1 175 ? -47.795 50.940  35.677  1.00 29.23 175 A 1 
ATOM 1336 O OD2   . ASP A 1 175 ? -47.071 52.460  34.256  1.00 30.15 175 A 1 
ATOM 1337 N N     . SER A 1 176 ? -48.495 48.459  31.734  1.00 29.31 176 A 1 
ATOM 1338 C CA    . SER A 1 176 ? -49.729 48.363  30.931  1.00 33.92 176 A 1 
ATOM 1339 C C     . SER A 1 176 ? -49.683 47.312  29.790  1.00 31.93 176 A 1 
ATOM 1340 O O     . SER A 1 176 ? -48.663 46.672  29.609  1.00 29.94 176 A 1 
ATOM 1341 C CB    . SER A 1 176 ? -49.982 49.780  30.395  1.00 31.42 176 A 1 
ATOM 1342 O OG    . SER A 1 176 ? -48.973 50.190  29.470  1.00 31.14 176 A 1 
ATOM 1343 N N     . ASP A 1 177 ? -50.667 47.069  28.904  1.00 38.03 177 A 1 
ATOM 1344 C CA    . ASP A 1 177 ? -52.091 47.476  28.842  1.00 41.14 177 A 1 
ATOM 1345 C C     . ASP A 1 177 ? -52.956 46.500  27.995  1.00 37.53 177 A 1 
ATOM 1346 O O     . ASP A 1 177 ? -53.605 45.588  28.494  1.00 35.76 177 A 1 
ATOM 1347 C CB    . ASP A 1 177 ? -52.204 48.894  28.226  1.00 37.47 177 A 1 
ATOM 1348 C CG    . ASP A 1 177 ? -53.369 49.740  28.734  1.00 34.20 177 A 1 
ATOM 1349 O OD1   . ASP A 1 177 ? -54.075 49.315  29.664  1.00 34.72 177 A 1 
ATOM 1350 O OD2   . ASP A 1 177 ? -53.527 50.840  28.161  1.00 36.66 177 A 1 
ATOM 1351 N N     . ASN A 1 178 ? -53.013 46.753  26.715  1.00 37.02 178 A 1 
ATOM 1352 C CA    . ASN A 1 178 ? -54.124 46.482  25.772  1.00 39.46 178 A 1 
ATOM 1353 C C     . ASN A 1 178 ? -54.080 45.127  25.015  1.00 35.58 178 A 1 
ATOM 1354 O O     . ASN A 1 178 ? -53.061 44.475  24.978  1.00 32.89 178 A 1 
ATOM 1355 C CB    . ASN A 1 178 ? -54.086 47.670  24.784  1.00 35.99 178 A 1 
ATOM 1356 C CG    . ASN A 1 178 ? -54.905 48.866  25.211  1.00 33.20 178 A 1 
ATOM 1357 O OD1   . ASN A 1 178 ? -56.012 48.738  25.695  1.00 35.01 178 A 1 
ATOM 1358 N ND2   . ASN A 1 178 ? -54.419 50.064  24.996  1.00 37.53 178 A 1 
ATOM 1359 N N     . HIS A 1 179 ? -55.039 44.663  24.235  1.00 40.63 179 A 1 
ATOM 1360 C CA    . HIS A 1 179 ? -56.519 44.764  24.174  1.00 44.25 179 A 1 
ATOM 1361 C C     . HIS A 1 179 ? -57.180 43.559  23.438  1.00 42.22 179 A 1 
ATOM 1362 O O     . HIS A 1 179 ? -57.865 42.743  24.025  1.00 39.21 179 A 1 
ATOM 1363 C CB    . HIS A 1 179 ? -56.968 46.038  23.429  1.00 39.85 179 A 1 
ATOM 1364 C CG    . HIS A 1 179 ? -58.048 46.840  24.126  1.00 38.59 179 A 1 
ATOM 1365 N ND1   . HIS A 1 179 ? -59.032 46.405  24.970  1.00 37.48 179 A 1 
ATOM 1366 C CD2   . HIS A 1 179 ? -58.235 48.201  23.988  1.00 37.95 179 A 1 
ATOM 1367 C CE1   . HIS A 1 179 ? -59.760 47.465  25.341  1.00 35.23 179 A 1 
ATOM 1368 N NE2   . HIS A 1 179 ? -59.317 48.572  24.763  1.00 37.03 179 A 1 
ATOM 1369 N N     . ASN A 1 180 ? -57.088 43.588  22.119  1.00 39.73 180 A 1 
ATOM 1370 C CA    . ASN A 1 180 ? -58.030 42.986  21.139  1.00 42.45 180 A 1 
ATOM 1371 C C     . ASN A 1 180 ? -57.668 41.539  20.697  1.00 39.16 180 A 1 
ATOM 1372 O O     . ASN A 1 180 ? -56.601 41.073  21.053  1.00 36.30 180 A 1 
ATOM 1373 C CB    . ASN A 1 180 ? -58.025 43.964  19.936  1.00 38.73 180 A 1 
ATOM 1374 C CG    . ASN A 1 180 ? -59.141 44.990  19.935  1.00 35.44 180 A 1 
ATOM 1375 O OD1   . ASN A 1 180 ? -60.228 44.784  20.436  1.00 37.21 180 A 1 
ATOM 1376 N ND2   . ASN A 1 180 ? -58.922 46.124  19.310  1.00 38.96 180 A 1 
ATOM 1377 N N     . ARG A 1 181 ? -58.320 40.810  19.834  1.00 36.06 181 A 1 
ATOM 1378 C CA    . ARG A 1 181 ? -59.644 40.523  19.205  1.00 41.62 181 A 1 
ATOM 1379 C C     . ARG A 1 181 ? -59.466 39.126  18.522  1.00 38.97 181 A 1 
ATOM 1380 O O     . ARG A 1 181 ? -58.321 38.736  18.330  1.00 35.54 181 A 1 
ATOM 1381 C CB    . ARG A 1 181 ? -59.927 41.581  18.106  1.00 38.17 181 A 1 
ATOM 1382 C CG    . ARG A 1 181 ? -61.383 42.067  17.992  1.00 35.91 181 A 1 
ATOM 1383 C CD    . ARG A 1 181 ? -61.554 42.912  16.734  1.00 34.35 181 A 1 
ATOM 1384 N NE    . ARG A 1 181 ? -62.937 43.429  16.591  1.00 33.26 181 A 1 
ATOM 1385 C CZ    . ARG A 1 181 ? -63.388 44.172  15.597  1.00 29.69 181 A 1 
ATOM 1386 N NH1   . ARG A 1 181 ? -62.626 44.517  14.604  1.00 29.52 181 A 1 
ATOM 1387 N NH2   . ARG A 1 181 ? -64.631 44.568  15.584  1.00 30.01 181 A 1 
ATOM 1388 N N     . SER A 1 182 ? -60.358 38.327  18.045  1.00 43.89 182 A 1 
ATOM 1389 C CA    . SER A 1 182 ? -61.800 38.098  18.171  1.00 46.16 182 A 1 
ATOM 1390 C C     . SER A 1 182 ? -62.217 36.636  17.869  1.00 44.54 182 A 1 
ATOM 1391 O O     . SER A 1 182 ? -62.673 35.961  18.780  1.00 40.84 182 A 1 
ATOM 1392 C CB    . SER A 1 182 ? -62.616 38.984  17.209  1.00 41.59 182 A 1 
ATOM 1393 O OG    . SER A 1 182 ? -62.191 38.815  15.863  1.00 37.39 182 A 1 
ATOM 1394 N N     . GLY A 1 183 ? -62.186 36.193  16.615  1.00 42.28 183 A 1 
ATOM 1395 C CA    . GLY A 1 183 ? -62.927 35.000  16.143  1.00 43.15 183 A 1 
ATOM 1396 C C     . GLY A 1 183 ? -62.140 33.687  16.154  1.00 40.46 183 A 1 
ATOM 1397 O O     . GLY A 1 183 ? -61.123 33.608  16.802  1.00 37.45 183 A 1 
ATOM 1398 N N     . ASN A 1 184 ? -62.422 32.718  15.363  1.00 48.31 184 A 1 
ATOM 1399 C CA    . ASN A 1 184 ? -63.524 31.796  15.068  1.00 49.67 184 A 1 
ATOM 1400 C C     . ASN A 1 184 ? -62.801 30.420  15.042  1.00 46.71 184 A 1 
ATOM 1401 O O     . ASN A 1 184 ? -61.578 30.409  15.165  1.00 41.35 184 A 1 
ATOM 1402 C CB    . ASN A 1 184 ? -64.129 32.150  13.684  1.00 43.95 184 A 1 
ATOM 1403 C CG    . ASN A 1 184 ? -65.543 32.693  13.688  1.00 39.24 184 A 1 
ATOM 1404 O OD1   . ASN A 1 184 ? -66.199 32.821  14.694  1.00 39.81 184 A 1 
ATOM 1405 N ND2   . ASN A 1 184 ? -66.059 33.003  12.514  1.00 41.11 184 A 1 
ATOM 1406 N N     . ASN A 1 185 ? -63.261 29.251  14.855  1.00 45.10 185 A 1 
ATOM 1407 C CA    . ASN A 1 185 ? -64.513 28.526  14.742  1.00 46.83 185 A 1 
ATOM 1408 C C     . ASN A 1 185 ? -64.307 27.096  15.329  1.00 43.98 185 A 1 
ATOM 1409 O O     . ASN A 1 185 ? -63.444 26.912  16.176  1.00 39.08 185 A 1 
ATOM 1410 C CB    . ASN A 1 185 ? -64.958 28.521  13.254  1.00 42.13 185 A 1 
ATOM 1411 C CG    . ASN A 1 185 ? -66.435 28.833  13.047  1.00 37.21 185 A 1 
ATOM 1412 O OD1   . ASN A 1 185 ? -67.213 29.004  13.961  1.00 37.54 185 A 1 
ATOM 1413 N ND2   . ASN A 1 185 ? -66.858 28.942  11.810  1.00 38.19 185 A 1 
ATOM 1414 N N     . SER A 1 186 ? -64.998 26.097  14.894  1.00 42.84 186 A 1 
ATOM 1415 C CA    . SER A 1 186 ? -65.670 25.054  15.685  1.00 43.71 186 A 1 
ATOM 1416 C C     . SER A 1 186 ? -64.952 23.758  16.104  1.00 42.08 186 A 1 
ATOM 1417 O O     . SER A 1 186 ? -65.079 23.390  17.267  1.00 38.30 186 A 1 
ATOM 1418 C CB    . SER A 1 186 ? -66.931 24.667  14.920  1.00 39.15 186 A 1 
ATOM 1419 O OG    . SER A 1 186 ? -66.619 24.220  13.615  1.00 36.29 186 A 1 
ATOM 1420 N N     . SER A 1 187 ? -64.454 22.959  15.177  1.00 41.14 187 A 1 
ATOM 1421 C CA    . SER A 1 187 ? -64.942 21.562  15.172  1.00 42.86 187 A 1 
ATOM 1422 C C     . SER A 1 187 ? -64.314 20.581  16.187  1.00 40.97 187 A 1 
ATOM 1423 O O     . SER A 1 187 ? -63.289 20.848  16.779  1.00 38.36 187 A 1 
ATOM 1424 C CB    . SER A 1 187 ? -64.936 20.979  13.755  1.00 39.05 187 A 1 
ATOM 1425 O OG    . SER A 1 187 ? -63.627 21.008  13.221  1.00 36.73 187 A 1 
ATOM 1426 N N     . THR A 1 188 ? -64.991 19.440  16.360  1.00 45.32 188 A 1 
ATOM 1427 C CA    . THR A 1 188 ? -65.365 18.838  17.652  1.00 48.91 188 A 1 
ATOM 1428 C C     . THR A 1 188 ? -64.509 17.713  18.240  1.00 47.93 188 A 1 
ATOM 1429 O O     . THR A 1 188 ? -64.365 17.675  19.462  1.00 43.26 188 A 1 
ATOM 1430 C CB    . THR A 1 188 ? -66.777 18.263  17.518  1.00 42.74 188 A 1 
ATOM 1431 O OG1   . THR A 1 188 ? -66.895 17.530  16.305  1.00 38.57 188 A 1 
ATOM 1432 C CG2   . THR A 1 188 ? -67.859 19.343  17.486  1.00 41.72 188 A 1 
ATOM 1433 N N     . SER A 1 189 ? -64.168 16.718  17.484  1.00 40.15 189 A 1 
ATOM 1434 C CA    . SER A 1 189 ? -64.348 15.345  18.003  1.00 41.36 189 A 1 
ATOM 1435 C C     . SER A 1 189 ? -63.360 14.914  19.101  1.00 40.24 189 A 1 
ATOM 1436 O O     . SER A 1 189 ? -62.196 15.270  19.085  1.00 37.87 189 A 1 
ATOM 1437 C CB    . SER A 1 189 ? -64.401 14.317  16.876  1.00 37.79 189 A 1 
ATOM 1438 O OG    . SER A 1 189 ? -63.203 14.331  16.123  1.00 34.82 189 A 1 
ATOM 1439 N N     . SER A 1 190 ? -63.878 14.122  20.033  1.00 39.01 190 A 1 
ATOM 1440 C CA    . SER A 1 190 ? -63.530 14.156  21.461  1.00 41.66 190 A 1 
ATOM 1441 C C     . SER A 1 190 ? -62.641 13.041  22.017  1.00 40.78 190 A 1 
ATOM 1442 O O     . SER A 1 190 ? -62.158 13.197  23.134  1.00 38.16 190 A 1 
ATOM 1443 C CB    . SER A 1 190 ? -64.855 14.081  22.226  1.00 38.00 190 A 1 
ATOM 1444 O OG    . SER A 1 190 ? -65.578 12.925  21.837  1.00 34.97 190 A 1 
ATOM 1445 N N     . SER A 1 191 ? -62.549 11.887  21.387  1.00 39.32 191 A 1 
ATOM 1446 C CA    . SER A 1 191 ? -62.456 10.632  22.141  1.00 42.96 191 A 1 
ATOM 1447 C C     . SER A 1 191 ? -61.173 10.499  22.961  1.00 42.49 191 A 1 
ATOM 1448 O O     . SER A 1 191 ? -60.074 10.511  22.420  1.00 40.14 191 A 1 
ATOM 1449 C CB    . SER A 1 191 ? -62.658 9.417   21.242  1.00 38.51 191 A 1 
ATOM 1450 O OG    . SER A 1 191 ? -61.643 9.349   20.257  1.00 35.36 191 A 1 
ATOM 1451 N N     . SER A 1 192 ? -61.362 10.340  24.262  1.00 41.01 192 A 1 
ATOM 1452 C CA    . SER A 1 192 ? -60.401 10.666  25.323  1.00 43.59 192 A 1 
ATOM 1453 C C     . SER A 1 192 ? -59.632 9.489   25.925  1.00 43.10 192 A 1 
ATOM 1454 O O     . SER A 1 192 ? -59.146 9.640   27.039  1.00 41.59 192 A 1 
ATOM 1455 C CB    . SER A 1 192 ? -61.191 11.347  26.443  1.00 39.94 192 A 1 
ATOM 1456 O OG    . SER A 1 192 ? -62.168 10.466  26.963  1.00 37.07 192 A 1 
ATOM 1457 N N     . GLN A 1 193 ? -59.602 8.327   25.310  1.00 42.55 193 A 1 
ATOM 1458 C CA    . GLN A 1 193 ? -59.387 7.082   26.067  1.00 44.52 193 A 1 
ATOM 1459 C C     . GLN A 1 193 ? -58.096 7.081   26.891  1.00 43.94 193 A 1 
ATOM 1460 O O     . GLN A 1 193 ? -57.001 7.358   26.406  1.00 41.50 193 A 1 
ATOM 1461 C CB    . GLN A 1 193 ? -59.507 5.842   25.179  1.00 40.47 193 A 1 
ATOM 1462 C CG    . GLN A 1 193 ? -60.967 5.381   25.060  1.00 38.60 193 A 1 
ATOM 1463 C CD    . GLN A 1 193 ? -61.119 4.026   24.371  1.00 36.10 193 A 1 
ATOM 1464 O OE1   . GLN A 1 193 ? -60.212 3.462   23.796  1.00 34.88 193 A 1 
ATOM 1465 N NE2   . GLN A 1 193 ? -62.295 3.437   24.406  1.00 32.72 193 A 1 
ATOM 1466 N N     . TYR A 1 194 ? -58.303 6.748   28.164  1.00 32.97 194 A 1 
ATOM 1467 C CA    . TYR A 1 194 ? -57.504 7.107   29.331  1.00 34.70 194 A 1 
ATOM 1468 C C     . TYR A 1 194 ? -56.498 6.015   29.753  1.00 32.22 194 A 1 
ATOM 1469 O O     . TYR A 1 194 ? -56.377 5.740   30.935  1.00 30.64 194 A 1 
ATOM 1470 C CB    . TYR A 1 194 ? -58.510 7.421   30.445  1.00 31.76 194 A 1 
ATOM 1471 C CG    . TYR A 1 194 ? -58.083 8.407   31.512  1.00 31.21 194 A 1 
ATOM 1472 C CD1   . TYR A 1 194 ? -57.480 7.962   32.707  1.00 30.96 194 A 1 
ATOM 1473 C CD2   . TYR A 1 194 ? -58.340 9.777   31.329  1.00 30.34 194 A 1 
ATOM 1474 C CE1   . TYR A 1 194 ? -57.134 8.888   33.706  1.00 29.36 194 A 1 
ATOM 1475 C CE2   . TYR A 1 194 ? -58.002 10.702  32.323  1.00 29.36 194 A 1 
ATOM 1476 C CZ    . TYR A 1 194 ? -57.407 10.250  33.513  1.00 31.70 194 A 1 
ATOM 1477 O OH    . TYR A 1 194 ? -57.080 11.164  34.491  1.00 30.51 194 A 1 
ATOM 1478 N N     . PHE A 1 195 ? -55.845 5.293   28.834  1.00 39.51 195 A 1 
ATOM 1479 C CA    . PHE A 1 195 ? -55.138 4.063   29.213  1.00 39.44 195 A 1 
ATOM 1480 C C     . PHE A 1 195 ? -54.076 4.309   30.292  1.00 37.57 195 A 1 
ATOM 1481 O O     . PHE A 1 195 ? -53.313 5.264   30.224  1.00 36.65 195 A 1 
ATOM 1482 C CB    . PHE A 1 195 ? -54.595 3.333   27.976  1.00 37.30 195 A 1 
ATOM 1483 C CG    . PHE A 1 195 ? -55.385 2.088   27.643  1.00 36.63 195 A 1 
ATOM 1484 C CD1   . PHE A 1 195 ? -55.060 0.854   28.235  1.00 36.82 195 A 1 
ATOM 1485 C CD2   . PHE A 1 195 ? -56.496 2.160   26.775  1.00 35.72 195 A 1 
ATOM 1486 C CE1   . PHE A 1 195 ? -55.809 -0.291  27.955  1.00 33.15 195 A 1 
ATOM 1487 C CE2   . PHE A 1 195 ? -57.259 1.008   26.491  1.00 31.08 195 A 1 
ATOM 1488 C CZ    . PHE A 1 195 ? -56.913 -0.221  27.082  1.00 31.95 195 A 1 
ATOM 1489 N N     . GLY A 1 196 ? -54.124 3.485   31.319  1.00 38.43 196 A 1 
ATOM 1490 C CA    . GLY A 1 196 ? -53.699 3.829   32.675  1.00 39.36 196 A 1 
ATOM 1491 C C     . GLY A 1 196 ? -52.272 3.464   33.101  1.00 37.37 196 A 1 
ATOM 1492 O O     . GLY A 1 196 ? -51.333 3.454   32.308  1.00 35.52 196 A 1 
ATOM 1493 N N     . GLU A 1 197 ? -52.133 3.153   34.394  1.00 36.06 197 A 1 
ATOM 1494 C CA    . GLU A 1 197 ? -51.122 3.541   35.384  1.00 38.67 197 A 1 
ATOM 1495 C C     . GLU A 1 197 ? -49.735 2.875   35.403  1.00 36.50 197 A 1 
ATOM 1496 O O     . GLU A 1 197 ? -48.988 3.196   36.311  1.00 34.71 197 A 1 
ATOM 1497 C CB    . GLU A 1 197 ? -51.730 3.232   36.767  1.00 35.59 197 A 1 
ATOM 1498 C CG    . GLU A 1 197 ? -52.754 4.249   37.268  1.00 32.85 197 A 1 
ATOM 1499 C CD    . GLU A 1 197 ? -53.386 3.809   38.600  1.00 31.25 197 A 1 
ATOM 1500 O OE1   . GLU A 1 197 ? -53.576 4.697   39.460  1.00 28.81 197 A 1 
ATOM 1501 O OE2   . GLU A 1 197 ? -53.727 2.617   38.725  1.00 30.34 197 A 1 
ATOM 1502 N N     . VAL A 1 198 ? -49.407 1.889   34.617  1.00 31.01 198 A 1 
ATOM 1503 C CA    . VAL A 1 198 ? -48.531 0.789   35.077  1.00 35.08 198 A 1 
ATOM 1504 C C     . VAL A 1 198 ? -47.156 1.261   35.597  1.00 33.36 198 A 1 
ATOM 1505 O O     . VAL A 1 198 ? -46.211 1.455   34.838  1.00 32.77 198 A 1 
ATOM 1506 C CB    . VAL A 1 198 ? -48.386 -0.350  34.053  1.00 34.37 198 A 1 
ATOM 1507 C CG1   . VAL A 1 198 ? -47.727 -1.571  34.692  1.00 34.41 198 A 1 
ATOM 1508 C CG2   . VAL A 1 198 ? -49.738 -0.806  33.495  1.00 38.13 198 A 1 
ATOM 1509 N N     . ASP A 1 199 ? -47.073 1.350   36.930  1.00 41.57 199 A 1 
ATOM 1510 C CA    . ASP A 1 199 ? -46.079 2.062   37.737  1.00 43.62 199 A 1 
ATOM 1511 C C     . ASP A 1 199 ? -44.768 1.281   37.996  1.00 41.30 199 A 1 
ATOM 1512 O O     . ASP A 1 199 ? -43.996 1.638   38.881  1.00 40.15 199 A 1 
ATOM 1513 C CB    . ASP A 1 199 ? -46.778 2.383   39.070  1.00 41.35 199 A 1 
ATOM 1514 C CG    . ASP A 1 199 ? -46.672 3.829   39.560  1.00 36.83 199 A 1 
ATOM 1515 O OD1   . ASP A 1 199 ? -46.139 4.696   38.841  1.00 36.16 199 A 1 
ATOM 1516 O OD2   . ASP A 1 199 ? -47.147 4.068   40.704  1.00 36.29 199 A 1 
ATOM 1517 N N     . GLN A 1 200 ? -44.552 0.134   37.315  1.00 28.57 200 A 1 
ATOM 1518 C CA    . GLN A 1 200 ? -43.704 -0.917  37.867  1.00 30.49 200 A 1 
ATOM 1519 C C     . GLN A 1 200 ? -42.277 -0.437  38.167  1.00 28.38 200 A 1 
ATOM 1520 O O     . GLN A 1 200 ? -41.529 0.001   37.285  1.00 26.18 200 A 1 
ATOM 1521 C CB    . GLN A 1 200 ? -43.698 -2.178  37.000  1.00 29.52 200 A 1 
ATOM 1522 C CG    . GLN A 1 200 ? -44.901 -3.084  37.331  1.00 29.28 200 A 1 
ATOM 1523 C CD    . GLN A 1 200 ? -44.863 -4.440  36.611  1.00 26.67 200 A 1 
ATOM 1524 O OE1   . GLN A 1 200 ? -44.087 -4.696  35.711  1.00 26.51 200 A 1 
ATOM 1525 N NE2   . GLN A 1 200 ? -45.722 -5.359  36.987  1.00 24.74 200 A 1 
ATOM 1526 N N     . TYR A 1 201 ? -41.927 -0.616  39.458  1.00 32.98 201 A 1 
ATOM 1527 C CA    . TYR A 1 201 ? -40.613 -0.416  40.051  1.00 36.01 201 A 1 
ATOM 1528 C C     . TYR A 1 201 ? -39.555 -1.243  39.306  1.00 32.91 201 A 1 
ATOM 1529 O O     . TYR A 1 201 ? -39.365 -2.429  39.590  1.00 31.84 201 A 1 
ATOM 1530 C CB    . TYR A 1 201 ? -40.659 -0.838  41.526  1.00 35.06 201 A 1 
ATOM 1531 C CG    . TYR A 1 201 ? -41.085 0.233   42.498  1.00 34.95 201 A 1 
ATOM 1532 C CD1   . TYR A 1 201 ? -40.112 0.839   43.334  1.00 33.15 201 A 1 
ATOM 1533 C CD2   . TYR A 1 201 ? -42.427 0.635   42.618  1.00 32.89 201 A 1 
ATOM 1534 C CE1   . TYR A 1 201 ? -40.480 1.813   44.266  1.00 30.12 201 A 1 
ATOM 1535 C CE2   . TYR A 1 201 ? -42.801 1.614   43.545  1.00 29.47 201 A 1 
ATOM 1536 C CZ    . TYR A 1 201 ? -41.822 2.203   44.370  1.00 30.54 201 A 1 
ATOM 1537 O OH    . TYR A 1 201 ? -42.180 3.167   45.288  1.00 30.61 201 A 1 
ATOM 1538 N N     . PHE A 1 202 ? -38.861 -0.624  38.352  1.00 27.05 202 A 1 
ATOM 1539 C CA    . PHE A 1 202 ? -37.708 -1.254  37.727  1.00 27.75 202 A 1 
ATOM 1540 C C     . PHE A 1 202 ? -36.552 -1.282  38.728  1.00 26.62 202 A 1 
ATOM 1541 O O     . PHE A 1 202 ? -35.926 -0.252  39.006  1.00 25.55 202 A 1 
ATOM 1542 C CB    . PHE A 1 202 ? -37.372 -0.591  36.389  1.00 26.97 202 A 1 
ATOM 1543 C CG    . PHE A 1 202 ? -37.322 -1.582  35.243  1.00 27.11 202 A 1 
ATOM 1544 C CD1   . PHE A 1 202 ? -36.110 -2.187  34.881  1.00 26.50 202 A 1 
ATOM 1545 C CD2   . PHE A 1 202 ? -38.505 -1.933  34.574  1.00 28.51 202 A 1 
ATOM 1546 C CE1   . PHE A 1 202 ? -36.072 -3.136  33.845  1.00 25.62 202 A 1 
ATOM 1547 C CE2   . PHE A 1 202 ? -38.473 -2.878  33.532  1.00 24.33 202 A 1 
ATOM 1548 C CZ    . PHE A 1 202 ? -37.252 -3.477  33.165  1.00 24.67 202 A 1 
ATOM 1549 N N     . ASP A 1 203 ? -36.311 -2.443  39.308  1.00 34.53 203 A 1 
ATOM 1550 C CA    . ASP A 1 203 ? -35.359 -2.632  40.394  1.00 35.39 203 A 1 
ATOM 1551 C C     . ASP A 1 203 ? -33.912 -2.454  39.896  1.00 32.63 203 A 1 
ATOM 1552 O O     . ASP A 1 203 ? -33.464 -3.098  38.950  1.00 31.17 203 A 1 
ATOM 1553 C CB    . ASP A 1 203 ? -35.626 -3.993  41.048  1.00 34.08 203 A 1 
ATOM 1554 C CG    . ASP A 1 203 ? -35.202 -4.070  42.518  1.00 31.11 203 A 1 
ATOM 1555 O OD1   . ASP A 1 203 ? -34.602 -3.092  43.006  1.00 29.40 203 A 1 
ATOM 1556 O OD2   . ASP A 1 203 ? -35.478 -5.123  43.135  1.00 29.92 203 A 1 
ATOM 1557 N N     . LEU A 1 204 ? -33.184 -1.540  40.529  1.00 27.36 204 A 1 
ATOM 1558 C CA    . LEU A 1 204 ? -31.864 -1.040  40.117  1.00 29.42 204 A 1 
ATOM 1559 C C     . LEU A 1 204 ? -30.721 -2.054  40.300  1.00 27.36 204 A 1 
ATOM 1560 O O     . LEU A 1 204 ? -29.588 -1.768  39.905  1.00 25.75 204 A 1 
ATOM 1561 C CB    . LEU A 1 204 ? -31.582 0.259   40.901  1.00 28.40 204 A 1 
ATOM 1562 C CG    . LEU A 1 204 ? -31.896 1.543   40.108  1.00 27.28 204 A 1 
ATOM 1563 C CD1   . LEU A 1 204 ? -32.152 2.703   41.064  1.00 27.43 204 A 1 
ATOM 1564 C CD2   . LEU A 1 204 ? -30.729 1.923   39.201  1.00 30.14 204 A 1 
ATOM 1565 N N     . VAL A 1 205 ? -30.995 -3.200  40.909  1.00 29.31 205 A 1 
ATOM 1566 C CA    . VAL A 1 205 ? -29.957 -4.098  41.454  1.00 33.28 205 A 1 
ATOM 1567 C C     . VAL A 1 205 ? -29.018 -4.662  40.384  1.00 30.99 205 A 1 
ATOM 1568 O O     . VAL A 1 205 ? -27.828 -4.857  40.640  1.00 29.85 205 A 1 
ATOM 1569 C CB    . VAL A 1 205 ? -30.594 -5.241  42.266  1.00 32.21 205 A 1 
ATOM 1570 C CG1   . VAL A 1 205 ? -29.544 -6.058  43.015  1.00 30.88 205 A 1 
ATOM 1571 C CG2   . VAL A 1 205 ? -31.584 -4.726  43.319  1.00 34.24 205 A 1 
ATOM 1572 N N     . GLY A 1 206 ? -29.531 -4.916  39.187  1.00 35.11 206 A 1 
ATOM 1573 C CA    . GLY A 1 206 ? -28.822 -5.717  38.190  1.00 35.53 206 A 1 
ATOM 1574 C C     . GLY A 1 206 ? -27.534 -5.115  37.610  1.00 34.35 206 A 1 
ATOM 1575 O O     . GLY A 1 206 ? -26.755 -5.846  37.000  1.00 32.19 206 A 1 
ATOM 1576 N N     . TYR A 1 207 ? -27.299 -3.807  37.775  1.00 29.69 207 A 1 
ATOM 1577 C CA    . TYR A 1 207 ? -26.221 -3.119  37.056  1.00 30.73 207 A 1 
ATOM 1578 C C     . TYR A 1 207 ? -24.821 -3.469  37.567  1.00 29.26 207 A 1 
ATOM 1579 O O     . TYR A 1 207 ? -23.868 -3.473  36.783  1.00 27.12 207 A 1 
ATOM 1580 C CB    . TYR A 1 207 ? -26.485 -1.606  37.068  1.00 29.36 207 A 1 
ATOM 1581 C CG    . TYR A 1 207 ? -26.347 -0.958  35.704  1.00 29.19 207 A 1 
ATOM 1582 C CD1   . TYR A 1 207 ? -25.116 -0.441  35.273  1.00 27.10 207 A 1 
ATOM 1583 C CD2   . TYR A 1 207 ? -27.458 -0.913  34.845  1.00 28.24 207 A 1 
ATOM 1584 C CE1   . TYR A 1 207 ? -24.992 0.140   33.995  1.00 24.77 207 A 1 
ATOM 1585 C CE2   . TYR A 1 207 ? -27.345 -0.335  33.568  1.00 24.15 207 A 1 
ATOM 1586 C CZ    . TYR A 1 207 ? -26.109 0.195   33.148  1.00 25.55 207 A 1 
ATOM 1587 O OH    . TYR A 1 207 ? -26.001 0.757   31.898  1.00 26.77 207 A 1 
ATOM 1588 N N     . ASN A 1 208 ? -24.674 -3.784  38.864  1.00 33.58 208 A 1 
ATOM 1589 C CA    . ASN A 1 208 ? -23.357 -4.031  39.451  1.00 34.14 208 A 1 
ATOM 1590 C C     . ASN A 1 208 ? -22.692 -5.328  38.972  1.00 31.40 208 A 1 
ATOM 1591 O O     . ASN A 1 208 ? -21.466 -5.363  38.829  1.00 29.67 208 A 1 
ATOM 1592 C CB    . ASN A 1 208 ? -23.455 -3.997  40.984  1.00 33.21 208 A 1 
ATOM 1593 C CG    . ASN A 1 208 ? -23.315 -2.603  41.591  1.00 30.09 208 A 1 
ATOM 1594 O OD1   . ASN A 1 208 ? -22.974 -1.633  40.946  1.00 30.73 208 A 1 
ATOM 1595 N ND2   . ASN A 1 208 ? -23.555 -2.471  42.876  1.00 31.21 208 A 1 
ATOM 1596 N N     . SER A 1 209 ? -23.469 -6.379  38.692  1.00 40.58 209 A 1 
ATOM 1597 C CA    . SER A 1 209 ? -22.891 -7.692  38.348  1.00 43.41 209 A 1 
ATOM 1598 C C     . SER A 1 209 ? -22.127 -7.696  37.018  1.00 43.28 209 A 1 
ATOM 1599 O O     . SER A 1 209 ? -21.237 -8.517  36.817  1.00 40.32 209 A 1 
ATOM 1600 C CB    . SER A 1 209 ? -23.974 -8.765  38.323  1.00 39.89 209 A 1 
ATOM 1601 O OG    . SER A 1 209 ? -24.875 -8.561  37.250  1.00 36.24 209 A 1 
ATOM 1602 N N     . TYR A 1 210 ? -22.471 -6.772  36.110  1.00 42.79 210 A 1 
ATOM 1603 C CA    . TYR A 1 210 ? -21.829 -6.708  34.795  1.00 42.24 210 A 1 
ATOM 1604 C C     . TYR A 1 210 ? -20.377 -6.193  34.878  1.00 41.78 210 A 1 
ATOM 1605 O O     . TYR A 1 210 ? -19.531 -6.638  34.097  1.00 38.46 210 A 1 
ATOM 1606 C CB    . TYR A 1 210 ? -22.684 -5.847  33.857  1.00 38.64 210 A 1 
ATOM 1607 C CG    . TYR A 1 210 ? -22.584 -6.290  32.407  1.00 34.75 210 A 1 
ATOM 1608 C CD1   . TYR A 1 210 ? -21.611 -5.740  31.552  1.00 32.65 210 A 1 
ATOM 1609 C CD2   . TYR A 1 210 ? -23.460 -7.283  31.923  1.00 32.84 210 A 1 
ATOM 1610 C CE1   . TYR A 1 210 ? -21.515 -6.176  30.219  1.00 27.95 210 A 1 
ATOM 1611 C CE2   . TYR A 1 210 ? -23.368 -7.717  30.592  1.00 28.17 210 A 1 
ATOM 1612 C CZ    . TYR A 1 210 ? -22.390 -7.156  29.750  1.00 31.97 210 A 1 
ATOM 1613 O OH    . TYR A 1 210 ? -22.302 -7.588  28.438  1.00 32.10 210 A 1 
ATOM 1614 N N     . TYR A 1 211 ? -20.087 -5.303  35.858  1.00 35.04 211 A 1 
ATOM 1615 C CA    . TYR A 1 211 ? -18.736 -4.764  36.040  1.00 34.50 211 A 1 
ATOM 1616 C C     . TYR A 1 211 ? -17.767 -5.814  36.589  1.00 32.32 211 A 1 
ATOM 1617 O O     . TYR A 1 211 ? -16.647 -5.932  36.074  1.00 29.69 211 A 1 
ATOM 1618 C CB    . TYR A 1 211 ? -18.786 -3.513  36.928  1.00 32.78 211 A 1 
ATOM 1619 C CG    . TYR A 1 211 ? -18.763 -2.220  36.137  1.00 31.14 211 A 1 
ATOM 1620 C CD1   . TYR A 1 211 ? -17.531 -1.630  35.800  1.00 29.80 211 A 1 
ATOM 1621 C CD2   . TYR A 1 211 ? -19.958 -1.619  35.712  1.00 30.64 211 A 1 
ATOM 1622 C CE1   . TYR A 1 211 ? -17.484 -0.441  35.050  1.00 27.99 211 A 1 
ATOM 1623 C CE2   . TYR A 1 211 ? -19.932 -0.431  34.958  1.00 27.92 211 A 1 
ATOM 1624 C CZ    . TYR A 1 211 ? -18.691 0.151   34.637  1.00 29.92 211 A 1 
ATOM 1625 O OH    . TYR A 1 211 ? -18.652 1.320   33.907  1.00 29.98 211 A 1 
ATOM 1626 N N     . ASP A 1 212 ? -18.191 -6.629  37.558  1.00 41.35 212 A 1 
ATOM 1627 C CA    . ASP A 1 212 ? -17.322 -7.658  38.156  1.00 43.11 212 A 1 
ATOM 1628 C C     . ASP A 1 212 ? -16.923 -8.747  37.151  1.00 40.24 212 A 1 
ATOM 1629 O O     . ASP A 1 212 ? -15.769 -9.176  37.117  1.00 38.68 212 A 1 
ATOM 1630 C CB    . ASP A 1 212 ? -18.016 -8.287  39.381  1.00 40.71 212 A 1 
ATOM 1631 C CG    . ASP A 1 212 ? -17.915 -7.451  40.661  1.00 36.94 212 A 1 
ATOM 1632 O OD1   . ASP A 1 212 ? -16.991 -6.611  40.753  1.00 36.02 212 A 1 
ATOM 1633 O OD2   . ASP A 1 212 ? -18.757 -7.671  41.557  1.00 36.31 212 A 1 
ATOM 1634 N N     . SER A 1 213 ? -17.851 -9.160  36.277  1.00 46.96 213 A 1 
ATOM 1635 C CA    . SER A 1 213 ? -17.551 -10.183 35.264  1.00 50.05 213 A 1 
ATOM 1636 C C     . SER A 1 213 ? -16.532 -9.722  34.225  1.00 50.93 213 A 1 
ATOM 1637 O O     . SER A 1 213 ? -15.736 -10.520 33.735  1.00 47.86 213 A 1 
ATOM 1638 C CB    . SER A 1 213 ? -18.841 -10.654 34.595  1.00 45.12 213 A 1 
ATOM 1639 O OG    . SER A 1 213 ? -19.387 -9.659  33.747  1.00 40.86 213 A 1 
ATOM 1640 N N     . HIS A 1 214 ? -16.526 -8.425  33.898  1.00 37.65 214 A 1 
ATOM 1641 C CA    . HIS A 1 214 ? -15.575 -7.867  32.933  1.00 41.04 214 A 1 
ATOM 1642 C C     . HIS A 1 214 ? -14.151 -7.772  33.501  1.00 39.77 214 A 1 
ATOM 1643 O O     . HIS A 1 214 ? -13.191 -7.998  32.751  1.00 37.80 214 A 1 
ATOM 1644 C CB    . HIS A 1 214 ? -16.084 -6.521  32.407  1.00 38.34 214 A 1 
ATOM 1645 C CG    . HIS A 1 214 ? -16.218 -6.521  30.909  1.00 36.75 214 A 1 
ATOM 1646 N ND1   . HIS A 1 214 ? -15.188 -6.519  30.001  1.00 33.72 214 A 1 
ATOM 1647 C CD2   . HIS A 1 214 ? -17.371 -6.583  30.181  1.00 33.84 214 A 1 
ATOM 1648 C CE1   . HIS A 1 214 ? -15.708 -6.572  28.773  1.00 31.84 214 A 1 
ATOM 1649 N NE2   . HIS A 1 214 ? -17.040 -6.615  28.826  1.00 31.62 214 A 1 
ATOM 1650 N N     . MET A 1 215 ? -14.012 -7.486  34.805  1.00 42.14 215 A 1 
ATOM 1651 C CA    . MET A 1 215 ? -12.707 -7.495  35.490  1.00 43.34 215 A 1 
ATOM 1652 C C     . MET A 1 215 ? -12.092 -8.897  35.472  1.00 42.86 215 A 1 
ATOM 1653 O O     . MET A 1 215 ? -10.928 -9.054  35.108  1.00 40.84 215 A 1 
ATOM 1654 C CB    . MET A 1 215 ? -12.877 -6.972  36.925  1.00 41.45 215 A 1 
ATOM 1655 C CG    . MET A 1 215 ? -12.993 -5.439  36.983  1.00 37.45 215 A 1 
ATOM 1656 S SD    . MET A 1 215 ? -11.407 -4.543  37.049  1.00 35.53 215 A 1 
ATOM 1657 C CE    . MET A 1 215 ? -11.018 -4.760  38.805  1.00 32.55 215 A 1 
ATOM 1658 N N     . SER A 1 216 ? -12.894 -9.943  35.767  1.00 48.67 216 A 1 
ATOM 1659 C CA    . SER A 1 216 ? -12.382 -11.320 35.781  1.00 51.00 216 A 1 
ATOM 1660 C C     . SER A 1 216 ? -11.876 -11.798 34.416  1.00 51.68 216 A 1 
ATOM 1661 O O     . SER A 1 216 ? -10.878 -12.517 34.342  1.00 47.64 216 A 1 
ATOM 1662 C CB    . SER A 1 216 ? -13.439 -12.282 36.325  1.00 45.97 216 A 1 
ATOM 1663 O OG    . SER A 1 216 ? -14.469 -12.544 35.386  1.00 40.65 216 A 1 
ATOM 1664 N N     . ASN A 1 217 ? -12.522 -11.361 33.330  1.00 43.73 217 A 1 
ATOM 1665 C CA    . ASN A 1 217 ? -12.070 -11.705 31.983  1.00 45.13 217 A 1 
ATOM 1666 C C     . ASN A 1 217 ? -10.752 -11.007 31.607  1.00 42.41 217 A 1 
ATOM 1667 O O     . ASN A 1 217 ? -9.937  -11.613 30.921  1.00 40.85 217 A 1 
ATOM 1668 C CB    . ASN A 1 217 ? -13.176 -11.384 30.966  1.00 42.77 217 A 1 
ATOM 1669 C CG    . ASN A 1 217 ? -14.170 -12.522 30.784  1.00 38.31 217 A 1 
ATOM 1670 O OD1   . ASN A 1 217 ? -13.934 -13.682 31.067  1.00 39.41 217 A 1 
ATOM 1671 N ND2   . ASN A 1 217 ? -15.328 -12.229 30.234  1.00 39.94 217 A 1 
ATOM 1672 N N     . GLN A 1 218 ? -10.536 -9.758  32.046  1.00 49.32 218 A 1 
ATOM 1673 C CA    . GLN A 1 218 ? -9.251  -9.092  31.845  1.00 50.84 218 A 1 
ATOM 1674 C C     . GLN A 1 218 ? -8.136  -9.792  32.624  1.00 51.97 218 A 1 
ATOM 1675 O O     . GLN A 1 218 ? -7.067  -10.021 32.057  1.00 51.35 218 A 1 
ATOM 1676 C CB    . GLN A 1 218 ? -9.323  -7.613  32.227  1.00 47.91 218 A 1 
ATOM 1677 C CG    . GLN A 1 218 ? -9.556  -6.733  30.996  1.00 42.39 218 A 1 
ATOM 1678 C CD    . GLN A 1 218 ? -9.479  -5.233  31.310  1.00 37.63 218 A 1 
ATOM 1679 O OE1   . GLN A 1 218 ? -9.624  -4.778  32.428  1.00 38.33 218 A 1 
ATOM 1680 N NE2   . GLN A 1 218 ? -9.235  -4.405  30.318  1.00 35.45 218 A 1 
ATOM 1681 N N     . GLU A 1 219 ? -8.386  -10.184 33.869  1.00 49.49 219 A 1 
ATOM 1682 C CA    . GLU A 1 219 ? -7.403  -10.936 34.656  1.00 52.24 219 A 1 
ATOM 1683 C C     . GLU A 1 219 ? -7.083  -12.293 34.022  1.00 50.11 219 A 1 
ATOM 1684 O O     . GLU A 1 219 ? -5.910  -12.659 33.927  1.00 51.23 219 A 1 
ATOM 1685 C CB    . GLU A 1 219 ? -7.884  -11.121 36.098  1.00 50.93 219 A 1 
ATOM 1686 C CG    . GLU A 1 219 ? -7.784  -9.824  36.911  1.00 46.11 219 A 1 
ATOM 1687 C CD    . GLU A 1 219 ? -8.107  -10.029 38.398  1.00 43.87 219 A 1 
ATOM 1688 O OE1   . GLU A 1 219 ? -7.644  -9.190  39.201  1.00 40.69 219 A 1 
ATOM 1689 O OE2   . GLU A 1 219 ? -8.791  -11.018 38.728  1.00 40.60 219 A 1 
ATOM 1690 N N     . GLN A 1 220 ? -8.106  -13.008 33.514  1.00 52.78 220 A 1 
ATOM 1691 C CA    . GLN A 1 220 ? -7.881  -14.259 32.789  1.00 54.59 220 A 1 
ATOM 1692 C C     . GLN A 1 220 ? -7.056  -14.046 31.518  1.00 54.21 220 A 1 
ATOM 1693 O O     . GLN A 1 220 ? -6.152  -14.838 31.258  1.00 55.03 220 A 1 
ATOM 1694 C CB    . GLN A 1 220 ? -9.204  -14.949 32.436  1.00 53.59 220 A 1 
ATOM 1695 C CG    . GLN A 1 220 ? -9.742  -15.756 33.626  1.00 49.21 220 A 1 
ATOM 1696 C CD    . GLN A 1 220 ? -10.992 -16.576 33.271  1.00 45.87 220 A 1 
ATOM 1697 O OE1   . GLN A 1 220 ? -11.580 -16.484 32.211  1.00 44.92 220 A 1 
ATOM 1698 N NE2   . GLN A 1 220 ? -11.414 -17.451 34.158  1.00 40.71 220 A 1 
ATOM 1699 N N     . TYR A 1 221 ? -7.325  -12.988 30.750  1.00 44.01 221 A 1 
ATOM 1700 C CA    . TYR A 1 221 ? -6.573  -12.708 29.530  1.00 43.36 221 A 1 
ATOM 1701 C C     . TYR A 1 221 ? -5.106  -12.379 29.842  1.00 40.64 221 A 1 
ATOM 1702 O O     . TYR A 1 221 ? -4.213  -12.956 29.227  1.00 39.41 221 A 1 
ATOM 1703 C CB    . TYR A 1 221 ? -7.263  -11.576 28.755  1.00 41.85 221 A 1 
ATOM 1704 C CG    . TYR A 1 221 ? -6.869  -11.554 27.287  1.00 37.48 221 A 1 
ATOM 1705 C CD1   . TYR A 1 221 ? -5.765  -10.814 26.842  1.00 36.28 221 A 1 
ATOM 1706 C CD2   . TYR A 1 221 ? -7.612  -12.317 26.358  1.00 36.23 221 A 1 
ATOM 1707 C CE1   . TYR A 1 221 ? -5.394  -10.824 25.489  1.00 32.25 221 A 1 
ATOM 1708 C CE2   . TYR A 1 221 ? -7.257  -12.337 25.001  1.00 32.81 221 A 1 
ATOM 1709 C CZ    . TYR A 1 221 ? -6.145  -11.583 24.573  1.00 35.31 221 A 1 
ATOM 1710 O OH    . TYR A 1 221 ? -5.782  -11.597 23.243  1.00 34.08 221 A 1 
ATOM 1711 N N     . VAL A 1 222 ? -4.864  -11.534 30.857  1.00 53.96 222 A 1 
ATOM 1712 C CA    . VAL A 1 222 ? -3.506  -11.208 31.319  1.00 54.60 222 A 1 
ATOM 1713 C C     . VAL A 1 222 ? -2.785  -12.453 31.851  1.00 51.90 222 A 1 
ATOM 1714 O O     . VAL A 1 222 ? -1.608  -12.654 31.557  1.00 54.30 222 A 1 
ATOM 1715 C CB    . VAL A 1 222 ? -3.544  -10.098 32.386  1.00 53.49 222 A 1 
ATOM 1716 C CG1   . VAL A 1 222 ? -2.171  -9.833  33.016  1.00 48.76 222 A 1 
ATOM 1717 C CG2   . VAL A 1 222 ? -4.003  -8.764  31.777  1.00 54.25 222 A 1 
ATOM 1718 N N     . MET A 1 223 ? -3.489  -13.324 32.598  1.00 60.38 223 A 1 
ATOM 1719 C CA    . MET A 1 223 ? -2.903  -14.560 33.110  1.00 60.54 223 A 1 
ATOM 1720 C C     . MET A 1 223 ? -2.578  -15.550 31.980  1.00 59.19 223 A 1 
ATOM 1721 O O     . MET A 1 223 ? -1.541  -16.208 32.013  1.00 61.46 223 A 1 
ATOM 1722 C CB    . MET A 1 223 ? -3.844  -15.174 34.159  1.00 60.29 223 A 1 
ATOM 1723 C CG    . MET A 1 223 ? -3.135  -16.201 35.045  1.00 56.01 223 A 1 
ATOM 1724 S SD    . MET A 1 223 ? -4.165  -16.985 36.316  1.00 52.85 223 A 1 
ATOM 1725 C CE    . MET A 1 223 ? -4.281  -15.654 37.543  1.00 47.51 223 A 1 
ATOM 1726 N N     . GLN A 1 224 ? -3.420  -15.606 30.954  1.00 52.36 224 A 1 
ATOM 1727 C CA    . GLN A 1 224 ? -3.202  -16.456 29.783  1.00 52.40 224 A 1 
ATOM 1728 C C     . GLN A 1 224 ? -2.046  -15.935 28.917  1.00 51.37 224 A 1 
ATOM 1729 O O     . GLN A 1 224 ? -1.224  -16.722 28.447  1.00 53.13 224 A 1 
ATOM 1730 C CB    . GLN A 1 224 ? -4.527  -16.561 29.013  1.00 51.89 224 A 1 
ATOM 1731 C CG    . GLN A 1 224 ? -4.603  -17.840 28.164  1.00 48.18 224 A 1 
ATOM 1732 C CD    . GLN A 1 224 ? -6.008  -18.048 27.577  1.00 44.20 224 A 1 
ATOM 1733 O OE1   . GLN A 1 224 ? -6.754  -17.131 27.292  1.00 43.39 224 A 1 
ATOM 1734 N NE2   . GLN A 1 224 ? -6.421  -19.282 27.368  1.00 40.89 224 A 1 
ATOM 1735 N N     . GLU A 1 225 ? -1.926  -14.605 28.784  1.00 48.05 225 A 1 
ATOM 1736 C CA    . GLU A 1 225 ? -0.803  -13.966 28.094  1.00 49.80 225 A 1 
ATOM 1737 C C     . GLU A 1 225 ? 0.512   -14.169 28.863  1.00 49.01 225 A 1 
ATOM 1738 O O     . GLU A 1 225 ? 1.525   -14.526 28.271  1.00 49.67 225 A 1 
ATOM 1739 C CB    . GLU A 1 225 ? -1.134  -12.480 27.867  1.00 47.56 225 A 1 
ATOM 1740 C CG    . GLU A 1 225 ? -0.266  -11.864 26.761  1.00 41.88 225 A 1 
ATOM 1741 C CD    . GLU A 1 225 ? -0.636  -10.404 26.440  1.00 38.94 225 A 1 
ATOM 1742 O OE1   . GLU A 1 225 ? -0.265  -9.942  25.332  1.00 36.71 225 A 1 
ATOM 1743 O OE2   . GLU A 1 225 ? -1.277  -9.748  27.292  1.00 37.43 225 A 1 
ATOM 1744 N N     . GLN A 1 226 ? 0.483   -14.074 30.215  1.00 55.45 226 A 1 
ATOM 1745 C CA    . GLN A 1 226 ? 1.630   -14.405 31.055  1.00 54.70 226 A 1 
ATOM 1746 C C     . GLN A 1 226 ? 2.031   -15.877 30.954  1.00 53.10 226 A 1 
ATOM 1747 O O     . GLN A 1 226 ? 3.228   -16.172 30.877  1.00 56.12 226 A 1 
ATOM 1748 C CB    . GLN A 1 226 ? 1.354   -14.067 32.526  1.00 54.63 226 A 1 
ATOM 1749 C CG    . GLN A 1 226 ? 1.555   -12.577 32.822  1.00 51.54 226 A 1 
ATOM 1750 C CD    . GLN A 1 226 ? 1.421   -12.253 34.315  1.00 46.74 226 A 1 
ATOM 1751 O OE1   . GLN A 1 226 ? 1.122   -13.089 35.152  1.00 46.92 226 A 1 
ATOM 1752 N NE2   . GLN A 1 226 ? 1.666   -11.019 34.704  1.00 42.81 226 A 1 
ATOM 1753 N N     . GLN A 1 227 ? 1.068   -16.811 30.936  1.00 60.21 227 A 1 
ATOM 1754 C CA    . GLN A 1 227 ? 1.354   -18.236 30.728  1.00 60.33 227 A 1 
ATOM 1755 C C     . GLN A 1 227 ? 1.992   -18.474 29.360  1.00 60.06 227 A 1 
ATOM 1756 O O     . GLN A 1 227 ? 2.981   -19.201 29.276  1.00 61.87 227 A 1 
ATOM 1757 C CB    . GLN A 1 227 ? 0.092   -19.074 30.873  1.00 60.30 227 A 1 
ATOM 1758 C CG    . GLN A 1 227 ? -0.236  -19.341 32.355  1.00 56.61 227 A 1 
ATOM 1759 C CD    . GLN A 1 227 ? -1.481  -20.216 32.532  1.00 51.12 227 A 1 
ATOM 1760 O OE1   . GLN A 1 227 ? -2.166  -20.605 31.601  1.00 49.95 227 A 1 
ATOM 1761 N NE2   . GLN A 1 227 ? -1.804  -20.580 33.757  1.00 45.77 227 A 1 
ATOM 1762 N N     . HIS A 1 228 ? 1.471   -17.827 28.313  1.00 53.22 228 A 1 
ATOM 1763 C CA    . HIS A 1 228 ? 2.041   -17.953 26.972  1.00 53.38 228 A 1 
ATOM 1764 C C     . HIS A 1 228 ? 3.456   -17.365 26.902  1.00 49.86 228 A 1 
ATOM 1765 O O     . HIS A 1 228 ? 4.347   -17.967 26.295  1.00 52.95 228 A 1 
ATOM 1766 C CB    . HIS A 1 228 ? 1.093   -17.285 25.957  1.00 54.02 228 A 1 
ATOM 1767 C CG    . HIS A 1 228 ? 1.388   -17.696 24.544  1.00 50.27 228 A 1 
ATOM 1768 N ND1   . HIS A 1 228 ? 2.407   -17.242 23.748  1.00 45.47 228 A 1 
ATOM 1769 C CD2   . HIS A 1 228 ? 0.729   -18.643 23.805  1.00 47.38 228 A 1 
ATOM 1770 C CE1   . HIS A 1 228 ? 2.374   -17.886 22.574  1.00 42.85 228 A 1 
ATOM 1771 N NE2   . HIS A 1 228 ? 1.350   -18.753 22.564  1.00 43.01 228 A 1 
ATOM 1772 N N     . LEU A 1 229 ? 3.717   -16.245 27.596  1.00 46.56 229 A 1 
ATOM 1773 C CA    . LEU A 1 229 ? 5.046   -15.644 27.701  1.00 44.94 229 A 1 
ATOM 1774 C C     . LEU A 1 229 ? 6.017   -16.558 28.464  1.00 43.20 229 A 1 
ATOM 1775 O O     . LEU A 1 229 ? 7.149   -16.763 28.022  1.00 42.87 229 A 1 
ATOM 1776 C CB    . LEU A 1 229 ? 4.938   -14.254 28.369  1.00 44.03 229 A 1 
ATOM 1777 C CG    . LEU A 1 229 ? 6.038   -13.296 27.902  1.00 41.13 229 A 1 
ATOM 1778 C CD1   . LEU A 1 229 ? 5.653   -12.622 26.590  1.00 37.95 229 A 1 
ATOM 1779 C CD2   . LEU A 1 229 ? 6.309   -12.214 28.949  1.00 43.50 229 A 1 
ATOM 1780 N N     . GLN A 1 230 ? 5.576   -17.158 29.582  1.00 58.36 230 A 1 
ATOM 1781 C CA    . GLN A 1 230 ? 6.370   -18.136 30.333  1.00 58.66 230 A 1 
ATOM 1782 C C     . GLN A 1 230 ? 6.660   -19.391 29.521  1.00 56.70 230 A 1 
ATOM 1783 O O     . GLN A 1 230 ? 7.744   -19.960 29.642  1.00 60.20 230 A 1 
ATOM 1784 C CB    . GLN A 1 230 ? 5.651   -18.535 31.622  1.00 60.07 230 A 1 
ATOM 1785 C CG    . GLN A 1 230 ? 5.786   -17.478 32.728  1.00 57.50 230 A 1 
ATOM 1786 C CD    . GLN A 1 230 ? 5.122   -17.919 34.034  1.00 51.81 230 A 1 
ATOM 1787 O OE1   . GLN A 1 230 ? 4.670   -19.040 34.204  1.00 50.06 230 A 1 
ATOM 1788 N NE2   . GLN A 1 230 ? 5.075   -17.052 35.022  1.00 46.86 230 A 1 
ATOM 1789 N N     . GLN A 1 231 ? 5.708   -19.822 28.689  1.00 59.21 231 A 1 
ATOM 1790 C CA    . GLN A 1 231 ? 5.888   -20.986 27.828  1.00 60.50 231 A 1 
ATOM 1791 C C     . GLN A 1 231 ? 6.887   -20.696 26.707  1.00 59.90 231 A 1 
ATOM 1792 O O     . GLN A 1 231 ? 7.814   -21.484 26.523  1.00 61.53 231 A 1 
ATOM 1793 C CB    . GLN A 1 231 ? 4.522   -21.465 27.344  1.00 59.95 231 A 1 
ATOM 1794 C CG    . GLN A 1 231 ? 4.603   -22.866 26.729  1.00 55.05 231 A 1 
ATOM 1795 C CD    . GLN A 1 231 ? 3.226   -23.536 26.592  1.00 50.37 231 A 1 
ATOM 1796 O OE1   . GLN A 1 231 ? 2.180   -22.993 26.902  1.00 48.91 231 A 1 
ATOM 1797 N NE2   . GLN A 1 231 ? 3.199   -24.756 26.125  1.00 44.84 231 A 1 
ATOM 1798 N N     . MET A 1 232 ? 6.817   -19.522 26.078  1.00 61.17 232 A 1 
ATOM 1799 C CA    . MET A 1 232 ? 7.852   -19.077 25.140  1.00 59.74 232 A 1 
ATOM 1800 C C     . MET A 1 232 ? 9.229   -18.933 25.806  1.00 59.76 232 A 1 
ATOM 1801 O O     . MET A 1 232 ? 10.229  -19.308 25.214  1.00 61.88 232 A 1 
ATOM 1802 C CB    . MET A 1 232 ? 7.475   -17.743 24.478  1.00 57.21 232 A 1 
ATOM 1803 C CG    . MET A 1 232 ? 6.536   -17.923 23.281  1.00 51.45 232 A 1 
ATOM 1804 S SD    . MET A 1 232 ? 6.717   -16.624 22.013  1.00 48.10 232 A 1 
ATOM 1805 C CE    . MET A 1 232 ? 6.145   -15.169 22.927  1.00 42.89 232 A 1 
ATOM 1806 N N     . GLN A 1 233 ? 9.297   -18.420 27.049  1.00 55.88 233 A 1 
ATOM 1807 C CA    . GLN A 1 233 ? 10.561  -18.349 27.794  1.00 54.82 233 A 1 
ATOM 1808 C C     . GLN A 1 233 ? 11.128  -19.736 28.091  1.00 53.35 233 A 1 
ATOM 1809 O O     . GLN A 1 233 ? 12.337  -19.925 27.969  1.00 56.76 233 A 1 
ATOM 1810 C CB    . GLN A 1 233 ? 10.374  -17.586 29.103  1.00 55.00 233 A 1 
ATOM 1811 C CG    . GLN A 1 233 ? 10.343  -16.056 28.884  1.00 52.24 233 A 1 
ATOM 1812 C CD    . GLN A 1 233 ? 10.116  -15.303 30.198  1.00 47.51 233 A 1 
ATOM 1813 O OE1   . GLN A 1 233 ? 9.971   -15.860 31.271  1.00 47.63 233 A 1 
ATOM 1814 N NE2   . GLN A 1 233 ? 10.079  -14.000 30.160  1.00 44.31 233 A 1 
ATOM 1815 N N     . LYS A 1 234 ? 10.272  -20.711 28.448  1.00 60.79 234 A 1 
ATOM 1816 C CA    . LYS A 1 234 ? 10.706  -22.098 28.631  1.00 61.44 234 A 1 
ATOM 1817 C C     . LYS A 1 234 ? 11.228  -22.716 27.341  1.00 59.82 234 A 1 
ATOM 1818 O O     . LYS A 1 234 ? 12.310  -23.282 27.363  1.00 62.13 234 A 1 
ATOM 1819 C CB    . LYS A 1 234 ? 9.578   -22.960 29.207  1.00 61.55 234 A 1 
ATOM 1820 C CG    . LYS A 1 234 ? 9.542   -22.879 30.739  1.00 56.82 234 A 1 
ATOM 1821 C CD    . LYS A 1 234 ? 8.471   -23.846 31.259  1.00 55.03 234 A 1 
ATOM 1822 C CE    . LYS A 1 234 ? 8.491   -23.881 32.779  1.00 49.01 234 A 1 
ATOM 1823 N NZ    . LYS A 1 234 ? 7.507   -24.860 33.298  1.00 43.87 234 A 1 
ATOM 1824 N N     . GLU A 1 235 ? 10.502  -22.567 26.237  1.00 55.92 235 A 1 
ATOM 1825 C CA    . GLU A 1 235 ? 10.943  -23.083 24.935  1.00 55.79 235 A 1 
ATOM 1826 C C     . GLU A 1 235 ? 12.267  -22.446 24.497  1.00 52.80 235 A 1 
ATOM 1827 O O     . GLU A 1 235 ? 13.161  -23.136 24.008  1.00 54.79 235 A 1 
ATOM 1828 C CB    . GLU A 1 235 ? 9.860   -22.840 23.870  1.00 54.98 235 A 1 
ATOM 1829 C CG    . GLU A 1 235 ? 8.678   -23.808 24.005  1.00 49.92 235 A 1 
ATOM 1830 C CD    . GLU A 1 235 ? 7.570   -23.580 22.959  1.00 48.23 235 A 1 
ATOM 1831 O OE1   . GLU A 1 235 ? 6.608   -24.376 22.957  1.00 43.57 235 A 1 
ATOM 1832 O OE2   . GLU A 1 235 ? 7.662   -22.610 22.174  1.00 44.14 235 A 1 
ATOM 1833 N N     . TYR A 1 236 ? 12.452  -21.133 24.746  1.00 53.30 236 A 1 
ATOM 1834 C CA    . TYR A 1 236 ? 13.707  -20.444 24.453  1.00 49.54 236 A 1 
ATOM 1835 C C     . TYR A 1 236 ? 14.850  -20.933 25.360  1.00 45.73 236 A 1 
ATOM 1836 O O     . TYR A 1 236 ? 15.954  -21.169 24.872  1.00 44.92 236 A 1 
ATOM 1837 C CB    . TYR A 1 236 ? 13.496  -18.933 24.575  1.00 48.02 236 A 1 
ATOM 1838 C CG    . TYR A 1 236 ? 14.600  -18.134 23.915  1.00 43.27 236 A 1 
ATOM 1839 C CD1   . TYR A 1 236 ? 15.724  -17.697 24.650  1.00 42.34 236 A 1 
ATOM 1840 C CD2   . TYR A 1 236 ? 14.526  -17.840 22.533  1.00 42.82 236 A 1 
ATOM 1841 C CE1   . TYR A 1 236 ? 16.745  -16.982 24.022  1.00 37.41 236 A 1 
ATOM 1842 C CE2   . TYR A 1 236 ? 15.541  -17.122 21.895  1.00 37.99 236 A 1 
ATOM 1843 C CZ    . TYR A 1 236 ? 16.660  -16.692 22.640  1.00 42.09 236 A 1 
ATOM 1844 O OH    . TYR A 1 236 ? 17.673  -15.989 22.020  1.00 40.88 236 A 1 
ATOM 1845 N N     . ALA A 1 237 ? 14.580  -21.146 26.660  1.00 61.96 237 A 1 
ATOM 1846 C CA    . ALA A 1 237 ? 15.559  -21.692 27.601  1.00 60.41 237 A 1 
ATOM 1847 C C     . ALA A 1 237 ? 15.952  -23.139 27.252  1.00 57.30 237 A 1 
ATOM 1848 O O     . ALA A 1 237 ? 17.133  -23.476 27.308  1.00 60.17 237 A 1 
ATOM 1849 C CB    . ALA A 1 237 ? 15.008  -21.575 29.022  1.00 61.30 237 A 1 
ATOM 1850 N N     . GLU A 1 238 ? 14.991  -23.969 26.826  1.00 61.56 238 A 1 
ATOM 1851 C CA    . GLU A 1 238 ? 15.271  -25.325 26.346  1.00 61.49 238 A 1 
ATOM 1852 C C     . GLU A 1 238 ? 16.104  -25.319 25.059  1.00 58.49 238 A 1 
ATOM 1853 O O     . GLU A 1 238 ? 17.046  -26.104 24.933  1.00 59.98 238 A 1 
ATOM 1854 C CB    . GLU A 1 238 ? 13.966  -26.112 26.135  1.00 61.25 238 A 1 
ATOM 1855 C CG    . GLU A 1 238 ? 13.374  -26.622 27.455  1.00 55.93 238 A 1 
ATOM 1856 C CD    . GLU A 1 238 ? 12.099  -27.468 27.288  1.00 51.36 238 A 1 
ATOM 1857 O OE1   . GLU A 1 238 ? 11.678  -28.076 28.300  1.00 48.30 238 A 1 
ATOM 1858 O OE2   . GLU A 1 238 ? 11.543  -27.504 26.168  1.00 47.43 238 A 1 
ATOM 1859 N N     . GLN A 1 239 ? 15.828  -24.408 24.124  1.00 56.85 239 A 1 
ATOM 1860 C CA    . GLN A 1 239 ? 16.655  -24.254 22.918  1.00 56.12 239 A 1 
ATOM 1861 C C     . GLN A 1 239 ? 18.073  -23.765 23.234  1.00 54.73 239 A 1 
ATOM 1862 O O     . GLN A 1 239 ? 19.026  -24.203 22.574  1.00 56.30 239 A 1 
ATOM 1863 C CB    . GLN A 1 239 ? 15.989  -23.287 21.936  1.00 55.96 239 A 1 
ATOM 1864 C CG    . GLN A 1 239 ? 14.849  -23.952 21.148  1.00 51.84 239 A 1 
ATOM 1865 C CD    . GLN A 1 239 ? 14.253  -23.026 20.083  1.00 47.45 239 A 1 
ATOM 1866 O OE1   . GLN A 1 239 ? 14.730  -21.943 19.785  1.00 45.97 239 A 1 
ATOM 1867 N NE2   . GLN A 1 239 ? 13.187  -23.451 19.440  1.00 42.08 239 A 1 
ATOM 1868 N N     . GLN A 1 240 ? 18.238  -22.868 24.225  1.00 56.73 240 A 1 
ATOM 1869 C CA    . GLN A 1 240 ? 19.554  -22.434 24.694  1.00 57.72 240 A 1 
ATOM 1870 C C     . GLN A 1 240 ? 20.316  -23.590 25.344  1.00 56.12 240 A 1 
ATOM 1871 O O     . GLN A 1 240 ? 21.454  -23.860 24.966  1.00 57.53 240 A 1 
ATOM 1872 C CB    . GLN A 1 240 ? 19.396  -21.250 25.661  1.00 57.53 240 A 1 
ATOM 1873 C CG    . GLN A 1 240 ? 19.094  -19.908 24.950  1.00 54.23 240 A 1 
ATOM 1874 C CD    . GLN A 1 240 ? 20.333  -19.113 24.527  1.00 49.28 240 A 1 
ATOM 1875 O OE1   . GLN A 1 240 ? 21.447  -19.349 24.940  1.00 48.43 240 A 1 
ATOM 1876 N NE2   . GLN A 1 240 ? 20.166  -18.115 23.685  1.00 44.90 240 A 1 
ATOM 1877 N N     . MET A 1 241 ? 19.672  -24.365 26.251  1.00 67.65 241 A 1 
ATOM 1878 C CA    . MET A 1 241 ? 20.297  -25.548 26.859  1.00 66.64 241 A 1 
ATOM 1879 C C     . MET A 1 241 ? 20.698  -26.594 25.815  1.00 64.28 241 A 1 
ATOM 1880 O O     . MET A 1 241 ? 21.771  -27.184 25.923  1.00 65.39 241 A 1 
ATOM 1881 C CB    . MET A 1 241 ? 19.371  -26.205 27.884  1.00 66.50 241 A 1 
ATOM 1882 C CG    . MET A 1 241 ? 19.408  -25.522 29.255  1.00 59.73 241 A 1 
ATOM 1883 S SD    . MET A 1 241 ? 18.662  -26.549 30.554  1.00 55.81 241 A 1 
ATOM 1884 C CE    . MET A 1 241 ? 18.663  -25.347 31.912  1.00 49.75 241 A 1 
ATOM 1885 N N     . GLN A 1 242 ? 19.859  -26.828 24.793  1.00 66.38 242 A 1 
ATOM 1886 C CA    . GLN A 1 242 ? 20.221  -27.757 23.725  1.00 65.43 242 A 1 
ATOM 1887 C C     . GLN A 1 242 ? 21.435  -27.279 22.921  1.00 62.98 242 A 1 
ATOM 1888 O O     . GLN A 1 242 ? 22.260  -28.110 22.541  1.00 64.16 242 A 1 
ATOM 1889 C CB    . GLN A 1 242 ? 19.037  -27.996 22.785  1.00 64.91 242 A 1 
ATOM 1890 C CG    . GLN A 1 242 ? 18.056  -29.037 23.359  1.00 58.89 242 A 1 
ATOM 1891 C CD    . GLN A 1 242 ? 16.932  -29.390 22.386  1.00 54.36 242 A 1 
ATOM 1892 O OE1   . GLN A 1 242 ? 16.800  -28.873 21.293  1.00 51.67 242 A 1 
ATOM 1893 N NE2   . GLN A 1 242 ? 16.078  -30.319 22.759  1.00 46.84 242 A 1 
ATOM 1894 N N     . LYS A 1 243 ? 21.569  -25.962 22.696  1.00 53.96 243 A 1 
ATOM 1895 C CA    . LYS A 1 243 ? 22.765  -25.417 22.031  1.00 53.44 243 A 1 
ATOM 1896 C C     . LYS A 1 243 ? 24.020  -25.585 22.883  1.00 49.61 243 A 1 
ATOM 1897 O O     . LYS A 1 243 ? 25.031  -26.046 22.351  1.00 49.69 243 A 1 
ATOM 1898 C CB    . LYS A 1 243 ? 22.557  -23.953 21.648  1.00 52.53 243 A 1 
ATOM 1899 C CG    . LYS A 1 243 ? 21.790  -23.820 20.330  1.00 48.88 243 A 1 
ATOM 1900 C CD    . LYS A 1 243 ? 21.706  -22.340 19.954  1.00 47.46 243 A 1 
ATOM 1901 C CE    . LYS A 1 243 ? 21.044  -22.169 18.595  1.00 42.16 243 A 1 
ATOM 1902 N NZ    . LYS A 1 243 ? 21.027  -20.740 18.201  1.00 37.93 243 A 1 
ATOM 1903 N N     . GLU A 1 244 ? 23.958  -25.290 24.195  1.00 62.31 244 A 1 
ATOM 1904 C CA    . GLU A 1 244 ? 25.104  -25.484 25.095  1.00 61.69 244 A 1 
ATOM 1905 C C     . GLU A 1 244 ? 25.528  -26.961 25.191  1.00 57.50 244 A 1 
ATOM 1906 O O     . GLU A 1 244 ? 26.714  -27.264 25.255  1.00 57.09 244 A 1 
ATOM 1907 C CB    . GLU A 1 244 ? 24.786  -24.961 26.507  1.00 59.72 244 A 1 
ATOM 1908 C CG    . GLU A 1 244 ? 24.913  -23.437 26.623  1.00 53.55 244 A 1 
ATOM 1909 C CD    . GLU A 1 244 ? 24.814  -22.940 28.074  1.00 51.14 244 A 1 
ATOM 1910 O OE1   . GLU A 1 244 ? 25.391  -21.871 28.368  1.00 45.88 244 A 1 
ATOM 1911 O OE2   . GLU A 1 244 ? 24.145  -23.621 28.896  1.00 45.25 244 A 1 
ATOM 1912 N N     . TYR A 1 245 ? 24.551  -27.904 25.172  1.00 63.09 245 A 1 
ATOM 1913 C CA    . TYR A 1 245 ? 24.877  -29.327 25.176  1.00 59.98 245 A 1 
ATOM 1914 C C     . TYR A 1 245 ? 25.633  -29.768 23.920  1.00 54.83 245 A 1 
ATOM 1915 O O     . TYR A 1 245 ? 26.611  -30.511 24.022  1.00 53.91 245 A 1 
ATOM 1916 C CB    . TYR A 1 245 ? 23.589  -30.160 25.379  1.00 57.19 245 A 1 
ATOM 1917 C CG    . TYR A 1 245 ? 23.668  -31.042 26.598  1.00 50.77 245 A 1 
ATOM 1918 C CD1   . TYR A 1 245 ? 24.203  -32.341 26.505  1.00 49.12 245 A 1 
ATOM 1919 C CD2   . TYR A 1 245 ? 23.241  -30.560 27.854  1.00 48.03 245 A 1 
ATOM 1920 C CE1   . TYR A 1 245 ? 24.294  -33.153 27.643  1.00 40.44 245 A 1 
ATOM 1921 C CE2   . TYR A 1 245 ? 23.340  -31.351 28.998  1.00 42.47 245 A 1 
ATOM 1922 C CZ    . TYR A 1 245 ? 23.864  -32.658 28.894  1.00 44.09 245 A 1 
ATOM 1923 O OH    . TYR A 1 245 ? 23.961  -33.451 30.015  1.00 41.51 245 A 1 
ATOM 1924 N N     . VAL A 1 246 ? 25.224  -29.258 22.741  1.00 58.32 246 A 1 
ATOM 1925 C CA    . VAL A 1 246 ? 25.870  -29.632 21.467  1.00 57.23 246 A 1 
ATOM 1926 C C     . VAL A 1 246 ? 27.287  -29.049 21.352  1.00 53.07 246 A 1 
ATOM 1927 O O     . VAL A 1 246 ? 28.176  -29.712 20.821  1.00 52.96 246 A 1 
ATOM 1928 C CB    . VAL A 1 246 ? 24.992  -29.239 20.269  1.00 54.64 246 A 1 
ATOM 1929 C CG1   . VAL A 1 246 ? 25.672  -29.538 18.917  1.00 49.48 246 A 1 
ATOM 1930 C CG2   . VAL A 1 246 ? 23.678  -30.011 20.261  1.00 53.77 246 A 1 
ATOM 1931 N N     . GLU A 1 247 ? 27.536  -27.839 21.872  1.00 53.44 247 A 1 
ATOM 1932 C CA    . GLU A 1 247 ? 28.888  -27.243 21.848  1.00 53.37 247 A 1 
ATOM 1933 C C     . GLU A 1 247 ? 29.879  -27.986 22.761  1.00 48.58 247 A 1 
ATOM 1934 O O     . GLU A 1 247 ? 31.056  -28.102 22.417  1.00 47.04 247 A 1 
ATOM 1935 C CB    . GLU A 1 247 ? 28.842  -25.739 22.181  1.00 51.42 247 A 1 
ATOM 1936 C CG    . GLU A 1 247 ? 28.409  -24.900 20.973  1.00 47.01 247 A 1 
ATOM 1937 C CD    . GLU A 1 247 ? 28.545  -23.375 21.171  1.00 44.18 247 A 1 
ATOM 1938 O OE1   . GLU A 1 247 ? 28.625  -22.666 20.134  1.00 41.12 247 A 1 
ATOM 1939 O OE2   . GLU A 1 247 ? 28.548  -22.910 22.330  1.00 40.91 247 A 1 
ATOM 1940 N N     . ASN A 1 248 ? 29.419  -28.542 23.903  1.00 54.60 248 A 1 
ATOM 1941 C CA    . ASN A 1 248 ? 30.310  -29.226 24.842  1.00 54.23 248 A 1 
ATOM 1942 C C     . ASN A 1 248 ? 30.782  -30.617 24.375  1.00 48.91 248 A 1 
ATOM 1943 O O     . ASN A 1 248 ? 31.906  -30.995 24.691  1.00 45.88 248 A 1 
ATOM 1944 C CB    . ASN A 1 248 ? 29.634  -29.290 26.226  1.00 51.18 248 A 1 
ATOM 1945 C CG    . ASN A 1 248 ? 29.887  -28.050 27.061  1.00 47.26 248 A 1 
ATOM 1946 O OD1   . ASN A 1 248 ? 30.978  -27.489 27.109  1.00 45.01 248 A 1 
ATOM 1947 N ND2   . ASN A 1 248 ? 28.905  -27.600 27.798  1.00 45.91 248 A 1 
ATOM 1948 N N     . GLU A 1 249 ? 29.972  -31.366 23.629  1.00 54.73 249 A 1 
ATOM 1949 C CA    . GLU A 1 249 ? 30.391  -32.708 23.172  1.00 54.61 249 A 1 
ATOM 1950 C C     . GLU A 1 249 ? 31.500  -32.662 22.099  1.00 51.27 249 A 1 
ATOM 1951 O O     . GLU A 1 249 ? 32.278  -33.610 21.969  1.00 47.42 249 A 1 
ATOM 1952 C CB    . GLU A 1 249 ? 29.192  -33.523 22.670  1.00 50.07 249 A 1 
ATOM 1953 C CG    . GLU A 1 249 ? 28.371  -34.144 23.814  1.00 45.46 249 A 1 
ATOM 1954 C CD    . GLU A 1 249 ? 27.337  -35.187 23.327  1.00 42.83 249 A 1 
ATOM 1955 O OE1   . GLU A 1 249 ? 26.981  -36.062 24.142  1.00 38.49 249 A 1 
ATOM 1956 O OE2   . GLU A 1 249 ? 26.900  -35.102 22.151  1.00 38.94 249 A 1 
ATOM 1957 N N     . GLY A 1 250 ? 31.590  -31.573 21.344  1.00 44.45 250 A 1 
ATOM 1958 C CA    . GLY A 1 250 ? 32.509  -31.488 20.210  1.00 43.66 250 A 1 
ATOM 1959 C C     . GLY A 1 250 ? 34.004  -31.417 20.546  1.00 40.69 250 A 1 
ATOM 1960 O O     . GLY A 1 250 ? 34.833  -31.495 19.635  1.00 39.07 250 A 1 
ATOM 1961 N N     . SER A 1 251 ? 34.378  -31.236 21.820  1.00 46.83 251 A 1 
ATOM 1962 C CA    . SER A 1 251 ? 35.767  -30.991 22.238  1.00 45.61 251 A 1 
ATOM 1963 C C     . SER A 1 251 ? 36.627  -32.256 22.388  1.00 42.21 251 A 1 
ATOM 1964 O O     . SER A 1 251 ? 37.606  -32.239 23.143  1.00 40.33 251 A 1 
ATOM 1965 C CB    . SER A 1 251 ? 35.797  -30.133 23.504  1.00 43.85 251 A 1 
ATOM 1966 O OG    . SER A 1 251 ? 37.124  -29.721 23.809  1.00 41.05 251 A 1 
ATOM 1967 N N     . GLU A 1 252 ? 36.285  -33.372 21.745  1.00 44.94 252 A 1 
ATOM 1968 C CA    . GLU A 1 252 ? 37.131  -34.563 21.829  1.00 46.27 252 A 1 
ATOM 1969 C C     . GLU A 1 252 ? 38.530  -34.303 21.274  1.00 42.62 252 A 1 
ATOM 1970 O O     . GLU A 1 252 ? 38.749  -33.797 20.169  1.00 39.95 252 A 1 
ATOM 1971 C CB    . GLU A 1 252 ? 36.489  -35.806 21.192  1.00 43.34 252 A 1 
ATOM 1972 C CG    . GLU A 1 252 ? 35.467  -36.491 22.115  1.00 41.16 252 A 1 
ATOM 1973 C CD    . GLU A 1 252 ? 35.143  -37.935 21.683  1.00 39.38 252 A 1 
ATOM 1974 O OE1   . GLU A 1 252 ? 34.750  -38.722 22.571  1.00 35.71 252 A 1 
ATOM 1975 O OE2   . GLU A 1 252 ? 35.346  -38.259 20.493  1.00 35.47 252 A 1 
ATOM 1976 N N     . CYS A 1 253 ? 39.528  -34.680 22.097  1.00 44.24 253 A 1 
ATOM 1977 C CA    . CYS A 1 253 ? 40.950  -34.475 21.849  1.00 46.16 253 A 1 
ATOM 1978 C C     . CYS A 1 253 ? 41.411  -35.313 20.649  1.00 41.64 253 A 1 
ATOM 1979 O O     . CYS A 1 253 ? 41.762  -36.481 20.801  1.00 41.27 253 A 1 
ATOM 1980 C CB    . CYS A 1 253 ? 41.732  -34.852 23.114  1.00 44.61 253 A 1 
ATOM 1981 S SG    . CYS A 1 253 ? 41.345  -33.752 24.511  1.00 42.19 253 A 1 
ATOM 1982 N N     . ILE A 1 254 ? 41.487  -34.685 19.477  1.00 38.01 254 A 1 
ATOM 1983 C CA    . ILE A 1 254 ? 42.151  -35.296 18.319  1.00 42.36 254 A 1 
ATOM 1984 C C     . ILE A 1 254 ? 43.636  -35.472 18.646  1.00 40.61 254 A 1 
ATOM 1985 O O     . ILE A 1 254 ? 44.427  -34.533 18.525  1.00 39.38 254 A 1 
ATOM 1986 C CB    . ILE A 1 254 ? 41.916  -34.491 17.029  1.00 40.05 254 A 1 
ATOM 1987 C CG1   . ILE A 1 254 ? 40.405  -34.353 16.734  1.00 37.88 254 A 1 
ATOM 1988 C CG2   . ILE A 1 254 ? 42.627  -35.176 15.843  1.00 39.92 254 A 1 
ATOM 1989 C CD1   . ILE A 1 254 ? 40.070  -33.480 15.528  1.00 37.71 254 A 1 
ATOM 1990 N N     . VAL A 1 255 ? 44.024  -36.674 19.083  1.00 39.43 255 A 1 
ATOM 1991 C CA    . VAL A 1 255 ? 45.425  -37.017 19.355  1.00 43.91 255 A 1 
ATOM 1992 C C     . VAL A 1 255 ? 46.188  -36.999 18.029  1.00 41.02 255 A 1 
ATOM 1993 O O     . VAL A 1 255 ? 45.881  -37.805 17.150  1.00 39.17 255 A 1 
ATOM 1994 C CB    . VAL A 1 255 ? 45.553  -38.385 20.053  1.00 42.02 255 A 1 
ATOM 1995 C CG1   . VAL A 1 255 ? 47.016  -38.705 20.379  1.00 39.04 255 A 1 
ATOM 1996 C CG2   . VAL A 1 255 ? 44.762  -38.427 21.366  1.00 42.08 255 A 1 
ATOM 1997 N N     . PRO A 1 256 ? 47.191  -36.119 17.848  1.00 42.55 256 A 1 
ATOM 1998 C CA    . PRO A 1 256 ? 47.907  -36.002 16.589  1.00 45.20 256 A 1 
ATOM 1999 C C     . PRO A 1 256 ? 48.873  -37.183 16.433  1.00 44.32 256 A 1 
ATOM 2000 O O     . PRO A 1 256 ? 50.037  -37.105 16.827  1.00 42.52 256 A 1 
ATOM 2001 C CB    . PRO A 1 256 ? 48.591  -34.640 16.643  1.00 42.17 256 A 1 
ATOM 2002 C CG    . PRO A 1 256 ? 48.859  -34.429 18.132  1.00 42.27 256 A 1 
ATOM 2003 C CD    . PRO A 1 256 ? 47.647  -35.116 18.793  1.00 46.80 256 A 1 
ATOM 2004 N N     . SER A 1 257 ? 48.412  -38.299 15.875  1.00 45.70 257 A 1 
ATOM 2005 C CA    . SER A 1 257 ? 49.282  -39.442 15.594  1.00 50.43 257 A 1 
ATOM 2006 C C     . SER A 1 257 ? 50.324  -39.048 14.538  1.00 48.98 257 A 1 
ATOM 2007 O O     . SER A 1 257 ? 50.008  -38.815 13.373  1.00 47.90 257 A 1 
ATOM 2008 C CB    . SER A 1 257 ? 48.475  -40.676 15.199  1.00 47.47 257 A 1 
ATOM 2009 O OG    . SER A 1 257 ? 47.674  -40.459 14.060  1.00 43.65 257 A 1 
ATOM 2010 N N     . GLN A 1 258 ? 51.585  -38.985 14.960  1.00 39.73 258 A 1 
ATOM 2011 C CA    . GLN A 1 258 ? 52.748  -38.644 14.133  1.00 44.44 258 A 1 
ATOM 2012 C C     . GLN A 1 258 ? 53.104  -39.785 13.155  1.00 42.09 258 A 1 
ATOM 2013 O O     . GLN A 1 258 ? 54.176  -40.373 13.241  1.00 39.92 258 A 1 
ATOM 2014 C CB    . GLN A 1 258 ? 53.963  -38.313 15.013  1.00 42.01 258 A 1 
ATOM 2015 C CG    . GLN A 1 258 ? 53.863  -37.024 15.824  1.00 39.99 258 A 1 
ATOM 2016 C CD    . GLN A 1 258 ? 55.174  -36.725 16.572  1.00 38.17 258 A 1 
ATOM 2017 O OE1   . GLN A 1 258 ? 56.088  -37.524 16.671  1.00 37.29 258 A 1 
ATOM 2018 N NE2   . GLN A 1 258 ? 55.320  -35.538 17.124  1.00 36.28 258 A 1 
ATOM 2019 N N     . SER A 1 259 ? 52.200  -40.149 12.256  1.00 41.19 259 A 1 
ATOM 2020 C CA    . SER A 1 259 ? 52.523  -41.207 11.300  1.00 44.70 259 A 1 
ATOM 2021 C C     . SER A 1 259 ? 53.692  -40.785 10.402  1.00 42.69 259 A 1 
ATOM 2022 O O     . SER A 1 259 ? 53.632  -39.808 9.665   1.00 42.18 259 A 1 
ATOM 2023 C CB    . SER A 1 259 ? 51.295  -41.646 10.504  1.00 42.87 259 A 1 
ATOM 2024 O OG    . SER A 1 259 ? 50.716  -40.571 9.796   1.00 40.42 259 A 1 
ATOM 2025 N N     . THR A 1 260 ? 54.810  -41.553 10.512  1.00 40.65 260 A 1 
ATOM 2026 C CA    . THR A 1 260 ? 56.080  -41.302 9.835   1.00 47.03 260 A 1 
ATOM 2027 C C     . THR A 1 260 ? 55.927  -41.467 8.320   1.00 44.23 260 A 1 
ATOM 2028 O O     . THR A 1 260 ? 55.689  -42.557 7.812   1.00 42.93 260 A 1 
ATOM 2029 C CB    . THR A 1 260 ? 57.173  -42.237 10.366  1.00 43.14 260 A 1 
ATOM 2030 O OG1   . THR A 1 260 ? 56.652  -43.524 10.660  1.00 40.22 260 A 1 
ATOM 2031 C CG2   . THR A 1 260 ? 57.777  -41.714 11.665  1.00 42.03 260 A 1 
ATOM 2032 N N     . ILE A 1 261 ? 56.094  -40.354 7.587   1.00 37.40 261 A 1 
ATOM 2033 C CA    . ILE A 1 261 ? 56.021  -40.300 6.125   1.00 41.94 261 A 1 
ATOM 2034 C C     . ILE A 1 261 ? 57.249  -41.021 5.534   1.00 39.62 261 A 1 
ATOM 2035 O O     . ILE A 1 261 ? 58.308  -40.419 5.326   1.00 39.10 261 A 1 
ATOM 2036 C CB    . ILE A 1 261 ? 55.889  -38.837 5.629   1.00 39.97 261 A 1 
ATOM 2037 C CG1   . ILE A 1 261 ? 54.652  -38.155 6.252   1.00 38.33 261 A 1 
ATOM 2038 C CG2   . ILE A 1 261 ? 55.805  -38.785 4.093   1.00 40.82 261 A 1 
ATOM 2039 C CD1   . ILE A 1 261 ? 54.549  -36.647 5.984   1.00 38.90 261 A 1 
ATOM 2040 N N     . VAL A 1 262 ? 57.164  -42.364 5.282   1.00 38.51 262 A 1 
ATOM 2041 C CA    . VAL A 1 262 ? 58.243  -43.118 4.631   1.00 44.60 262 A 1 
ATOM 2042 C C     . VAL A 1 262 ? 58.343  -42.713 3.157   1.00 42.04 262 A 1 
ATOM 2043 O O     . VAL A 1 262 ? 57.377  -42.747 2.394   1.00 41.50 262 A 1 
ATOM 2044 C CB    . VAL A 1 262 ? 58.100  -44.639 4.802   1.00 41.71 262 A 1 
ATOM 2045 C CG1   . VAL A 1 262 ? 59.286  -45.370 4.167   1.00 38.42 262 A 1 
ATOM 2046 C CG2   . VAL A 1 262 ? 58.073  -45.029 6.276   1.00 42.84 262 A 1 
ATOM 2047 N N     . ARG A 1 263 ? 59.530  -42.370 2.736   1.00 42.38 263 A 1 
ATOM 2048 C CA    . ARG A 1 263 ? 59.910  -41.528 1.575   1.00 47.92 263 A 1 
ATOM 2049 C C     . ARG A 1 263 ? 59.940  -42.233 0.206   1.00 45.21 263 A 1 
ATOM 2050 O O     . ARG A 1 263 ? 60.636  -41.726 -0.675  1.00 44.58 263 A 1 
ATOM 2051 C CB    . ARG A 1 263 ? 61.282  -40.928 1.922   1.00 44.69 263 A 1 
ATOM 2052 C CG    . ARG A 1 263 ? 61.592  -39.551 1.329   1.00 41.29 263 A 1 
ATOM 2053 C CD    . ARG A 1 263 ? 63.035  -39.161 1.692   1.00 37.99 263 A 1 
ATOM 2054 N NE    . ARG A 1 263 ? 63.317  -37.742 1.421   1.00 35.19 263 A 1 
ATOM 2055 C CZ    . ARG A 1 263 ? 64.479  -37.146 1.572   1.00 30.58 263 A 1 
ATOM 2056 N NH1   . ARG A 1 263 ? 65.549  -37.798 1.934   1.00 29.50 263 A 1 
ATOM 2057 N NH2   . ARG A 1 263 ? 64.594  -35.872 1.355   1.00 28.42 263 A 1 
ATOM 2058 N N     . ARG A 1 264 ? 59.351  -43.397 0.005   1.00 38.78 264 A 1 
ATOM 2059 C CA    . ARG A 1 264 ? 59.783  -44.295 -1.081  1.00 44.67 264 A 1 
ATOM 2060 C C     . ARG A 1 264 ? 59.734  -43.659 -2.490  1.00 41.42 264 A 1 
ATOM 2061 O O     . ARG A 1 264 ? 58.754  -43.008 -2.824  1.00 39.18 264 A 1 
ATOM 2062 C CB    . ARG A 1 264 ? 59.049  -45.646 -1.041  1.00 41.22 264 A 1 
ATOM 2063 C CG    . ARG A 1 264 ? 60.013  -46.780 -0.625  1.00 37.74 264 A 1 
ATOM 2064 C CD    . ARG A 1 264 ? 59.365  -48.156 -0.737  1.00 35.20 264 A 1 
ATOM 2065 N NE    . ARG A 1 264 ? 60.280  -49.226 -0.305  1.00 32.77 264 A 1 
ATOM 2066 C CZ    . ARG A 1 264 ? 60.032  -50.535 -0.301  1.00 28.76 264 A 1 
ATOM 2067 N NH1   . ARG A 1 264 ? 58.881  -50.999 -0.725  1.00 28.03 264 A 1 
ATOM 2068 N NH2   . ARG A 1 264 ? 60.920  -51.378 0.123   1.00 27.79 264 A 1 
ATOM 2069 N N     . PRO A 1 265 ? 60.797  -43.898 -3.307  1.00 38.49 265 A 1 
ATOM 2070 C CA    . PRO A 1 265 ? 61.162  -42.948 -4.366  1.00 43.73 265 A 1 
ATOM 2071 C C     . PRO A 1 265 ? 60.725  -43.313 -5.791  1.00 42.75 265 A 1 
ATOM 2072 O O     . PRO A 1 265 ? 61.280  -42.730 -6.723  1.00 41.13 265 A 1 
ATOM 2073 C CB    . PRO A 1 265 ? 62.690  -42.904 -4.260  1.00 39.60 265 A 1 
ATOM 2074 C CG    . PRO A 1 265 ? 63.053  -44.366 -3.974  1.00 40.10 265 A 1 
ATOM 2075 C CD    . PRO A 1 265 ? 61.904  -44.787 -3.041  1.00 46.19 265 A 1 
ATOM 2076 N N     . HIS A 1 266 ? 59.894  -44.326 -6.010  1.00 43.51 266 A 1 
ATOM 2077 C CA    . HIS A 1 266 ? 59.929  -45.077 -7.270  1.00 48.13 266 A 1 
ATOM 2078 C C     . HIS A 1 266 ? 59.707  -44.237 -8.547  1.00 45.88 266 A 1 
ATOM 2079 O O     . HIS A 1 266 ? 58.807  -43.415 -8.637  1.00 45.02 266 A 1 
ATOM 2080 C CB    . HIS A 1 266 ? 59.021  -46.314 -7.215  1.00 45.28 266 A 1 
ATOM 2081 C CG    . HIS A 1 266 ? 59.819  -47.565 -6.923  1.00 42.47 266 A 1 
ATOM 2082 N ND1   . HIS A 1 266 ? 60.678  -48.216 -7.782  1.00 40.33 266 A 1 
ATOM 2083 C CD2   . HIS A 1 266 ? 59.864  -48.252 -5.748  1.00 39.66 266 A 1 
ATOM 2084 C CE1   . HIS A 1 266 ? 61.218  -49.250 -7.127  1.00 35.93 266 A 1 
ATOM 2085 N NE2   . HIS A 1 266 ? 60.757  -49.317 -5.883  1.00 36.79 266 A 1 
ATOM 2086 N N     . GLN A 1 267 ? 60.572  -44.530 -9.539  1.00 41.57 267 A 1 
ATOM 2087 C CA    . GLN A 1 267 ? 60.888  -43.655 -10.687 1.00 46.23 267 A 1 
ATOM 2088 C C     . GLN A 1 267 ? 59.992  -43.741 -11.938 1.00 44.92 267 A 1 
ATOM 2089 O O     . GLN A 1 267 ? 60.072  -42.823 -12.750 1.00 42.84 267 A 1 
ATOM 2090 C CB    . GLN A 1 267 ? 62.297  -44.033 -11.177 1.00 43.02 267 A 1 
ATOM 2091 C CG    . GLN A 1 267 ? 63.472  -43.567 -10.311 1.00 40.01 267 A 1 
ATOM 2092 C CD    . GLN A 1 267 ? 64.815  -44.046 -10.895 1.00 36.69 267 A 1 
ATOM 2093 O OE1   . GLN A 1 267 ? 64.908  -45.047 -11.584 1.00 36.36 267 A 1 
ATOM 2094 N NE2   . GLN A 1 267 ? 65.896  -43.354 -10.624 1.00 33.70 267 A 1 
ATOM 2095 N N     . SER A 1 268 ? 59.360  -44.868 -12.223 1.00 40.04 268 A 1 
ATOM 2096 C CA    . SER A 1 268 ? 59.290  -45.364 -13.609 1.00 43.59 268 A 1 
ATOM 2097 C C     . SER A 1 268 ? 58.512  -44.451 -14.572 1.00 41.88 268 A 1 
ATOM 2098 O O     . SER A 1 268 ? 57.427  -43.986 -14.255 1.00 39.62 268 A 1 
ATOM 2099 C CB    . SER A 1 268 ? 58.739  -46.789 -13.657 1.00 40.16 268 A 1 
ATOM 2100 O OG    . SER A 1 268 ? 57.444  -46.861 -13.112 1.00 36.13 268 A 1 
ATOM 2101 N N     . GLY A 1 269 ? 59.098  -44.271 -15.775 1.00 37.52 269 A 1 
ATOM 2102 C CA    . GLY A 1 269 ? 58.804  -43.136 -16.642 1.00 39.67 269 A 1 
ATOM 2103 C C     . GLY A 1 269 ? 58.253  -43.420 -18.047 1.00 37.35 269 A 1 
ATOM 2104 O O     . GLY A 1 269 ? 58.728  -42.769 -18.968 1.00 35.75 269 A 1 
ATOM 2105 N N     . TYR A 1 270 ? 57.345  -44.369 -18.253 1.00 34.93 270 A 1 
ATOM 2106 C CA    . TYR A 1 270 ? 56.987  -44.775 -19.618 1.00 37.50 270 A 1 
ATOM 2107 C C     . TYR A 1 270 ? 56.337  -43.650 -20.455 1.00 33.40 270 A 1 
ATOM 2108 O O     . TYR A 1 270 ? 55.509  -42.887 -19.967 1.00 32.36 270 A 1 
ATOM 2109 C CB    . TYR A 1 270 ? 56.143  -46.062 -19.618 1.00 35.45 270 A 1 
ATOM 2110 C CG    . TYR A 1 270 ? 56.973  -47.298 -19.903 1.00 34.86 270 A 1 
ATOM 2111 C CD1   . TYR A 1 270 ? 57.198  -47.713 -21.232 1.00 36.30 270 A 1 
ATOM 2112 C CD2   . TYR A 1 270 ? 57.551  -48.024 -18.845 1.00 35.74 270 A 1 
ATOM 2113 C CE1   . TYR A 1 270 ? 57.983  -48.844 -21.494 1.00 32.97 270 A 1 
ATOM 2114 C CE2   . TYR A 1 270 ? 58.336  -49.162 -19.104 1.00 32.92 270 A 1 
ATOM 2115 C CZ    . TYR A 1 270 ? 58.553  -49.578 -20.438 1.00 35.10 270 A 1 
ATOM 2116 O OH    . TYR A 1 270 ? 59.316  -50.684 -20.699 1.00 35.47 270 A 1 
ATOM 2117 N N     . ALA A 1 271 ? 56.738  -43.595 -21.720 1.00 35.70 271 A 1 
ATOM 2118 C CA    . ALA A 1 271 ? 56.801  -42.373 -22.534 1.00 37.14 271 A 1 
ATOM 2119 C C     . ALA A 1 271 ? 55.671  -42.050 -23.565 1.00 34.39 271 A 1 
ATOM 2120 O O     . ALA A 1 271 ? 55.491  -40.869 -23.831 1.00 33.16 271 A 1 
ATOM 2121 C CB    . ALA A 1 271 ? 58.160  -42.430 -23.253 1.00 34.77 271 A 1 
ATOM 2122 N N     . PRO A 1 272 ? 55.045  -42.992 -24.270 1.00 35.27 272 A 1 
ATOM 2123 C CA    . PRO A 1 272 ? 55.006  -42.877 -25.735 1.00 39.07 272 A 1 
ATOM 2124 C C     . PRO A 1 272 ? 53.945  -41.934 -26.369 1.00 38.18 272 A 1 
ATOM 2125 O O     . PRO A 1 272 ? 53.131  -41.324 -25.705 1.00 37.54 272 A 1 
ATOM 2126 C CB    . PRO A 1 272 ? 54.895  -44.328 -26.241 1.00 36.00 272 A 1 
ATOM 2127 C CG    . PRO A 1 272 ? 54.073  -44.998 -25.154 1.00 37.15 272 A 1 
ATOM 2128 C CD    . PRO A 1 272 ? 54.601  -44.320 -23.881 1.00 43.99 272 A 1 
ATOM 2129 N N     . LEU A 1 273 ? 53.971  -41.899 -27.694 1.00 34.35 273 A 1 
ATOM 2130 C CA    . LEU A 1 273 ? 54.033  -40.758 -28.632 1.00 38.48 273 A 1 
ATOM 2131 C C     . LEU A 1 273 ? 52.754  -40.246 -29.327 1.00 35.76 273 A 1 
ATOM 2132 O O     . LEU A 1 273 ? 52.560  -39.045 -29.448 1.00 35.79 273 A 1 
ATOM 2133 C CB    . LEU A 1 273 ? 54.979  -41.235 -29.769 1.00 35.86 273 A 1 
ATOM 2134 C CG    . LEU A 1 273 ? 56.407  -40.675 -29.747 1.00 35.10 273 A 1 
ATOM 2135 C CD1   . LEU A 1 273 ? 57.353  -41.647 -30.477 1.00 35.63 273 A 1 
ATOM 2136 C CD2   . LEU A 1 273 ? 56.481  -39.337 -30.463 1.00 39.25 273 A 1 
ATOM 2137 N N     . VAL A 1 274 ? 52.034  -41.130 -30.004 1.00 28.90 274 A 1 
ATOM 2138 C CA    . VAL A 1 274 ? 51.375  -40.886 -31.322 1.00 35.29 274 A 1 
ATOM 2139 C C     . VAL A 1 274 ? 50.023  -40.123 -31.233 1.00 32.86 274 A 1 
ATOM 2140 O O     . VAL A 1 274 ? 49.417  -40.114 -30.175 1.00 31.32 274 A 1 
ATOM 2141 C CB    . VAL A 1 274 ? 51.163  -42.221 -32.080 1.00 32.35 274 A 1 
ATOM 2142 C CG1   . VAL A 1 274 ? 51.791  -42.175 -33.451 1.00 30.91 274 A 1 
ATOM 2143 C CG2   . VAL A 1 274 ? 51.679  -43.472 -31.383 1.00 35.97 274 A 1 
ATOM 2144 N N     . GLY A 1 275 ? 49.380  -39.550 -32.209 1.00 31.23 275 A 1 
ATOM 2145 C CA    . GLY A 1 275 ? 49.550  -39.227 -33.633 1.00 32.92 275 A 1 
ATOM 2146 C C     . GLY A 1 275 ? 48.365  -38.339 -34.119 1.00 31.35 275 A 1 
ATOM 2147 O O     . GLY A 1 275 ? 47.619  -37.817 -33.297 1.00 29.98 275 A 1 
ATOM 2148 N N     . ALA A 1 276 ? 48.182  -38.134 -35.438 1.00 34.10 276 A 1 
ATOM 2149 C CA    . ALA A 1 276 ? 47.874  -36.798 -36.004 1.00 38.04 276 A 1 
ATOM 2150 C C     . ALA A 1 276 ? 46.434  -36.398 -36.467 1.00 36.68 276 A 1 
ATOM 2151 O O     . ALA A 1 276 ? 45.885  -35.420 -35.969 1.00 35.67 276 A 1 
ATOM 2152 C CB    . ALA A 1 276 ? 48.867  -36.617 -37.161 1.00 34.97 276 A 1 
ATOM 2153 N N     . GLU A 1 277 ? 45.933  -37.016 -37.522 1.00 33.95 277 A 1 
ATOM 2154 C CA    . GLU A 1 277 ? 45.193  -36.358 -38.638 1.00 40.78 277 A 1 
ATOM 2155 C C     . GLU A 1 277 ? 43.630  -36.471 -38.586 1.00 39.08 277 A 1 
ATOM 2156 O O     . GLU A 1 277 ? 43.117  -37.118 -37.684 1.00 38.40 277 A 1 
ATOM 2157 C CB    . GLU A 1 277 ? 45.728  -36.995 -39.941 1.00 36.77 277 A 1 
ATOM 2158 C CG    . GLU A 1 277 ? 47.181  -36.688 -40.306 1.00 35.60 277 A 1 
ATOM 2159 C CD    . GLU A 1 277 ? 47.508  -37.144 -41.736 1.00 35.84 277 A 1 
ATOM 2160 O OE1   . GLU A 1 277 ? 48.213  -36.381 -42.420 1.00 32.92 277 A 1 
ATOM 2161 O OE2   . GLU A 1 277 ? 47.016  -38.217 -42.155 1.00 35.64 277 A 1 
ATOM 2162 N N     . GLN A 1 278 ? 42.723  -35.981 -39.485 1.00 35.56 278 A 1 
ATOM 2163 C CA    . GLN A 1 278 ? 42.749  -34.939 -40.536 1.00 39.53 278 A 1 
ATOM 2164 C C     . GLN A 1 278 ? 41.337  -34.380 -40.881 1.00 37.66 278 A 1 
ATOM 2165 O O     . GLN A 1 278 ? 41.008  -33.268 -40.489 1.00 36.06 278 A 1 
ATOM 2166 C CB    . GLN A 1 278 ? 43.395  -35.480 -41.838 1.00 36.56 278 A 1 
ATOM 2167 C CG    . GLN A 1 278 ? 44.225  -34.454 -42.622 1.00 33.24 278 A 1 
ATOM 2168 C CD    . GLN A 1 278 ? 44.796  -35.040 -43.918 1.00 31.63 278 A 1 
ATOM 2169 O OE1   . GLN A 1 278 ? 44.133  -35.749 -44.649 1.00 33.23 278 A 1 
ATOM 2170 N NE2   . GLN A 1 278 ? 46.043  -34.765 -44.245 1.00 30.99 278 A 1 
ATOM 2171 N N     . ALA A 1 279 ? 40.559  -35.062 -41.730 1.00 30.88 279 A 1 
ATOM 2172 C CA    . ALA A 1 279 ? 39.575  -34.467 -42.671 1.00 31.36 279 A 1 
ATOM 2173 C C     . ALA A 1 279 ? 38.083  -34.784 -42.358 1.00 28.84 279 A 1 
ATOM 2174 O O     . ALA A 1 279 ? 37.807  -35.452 -41.388 1.00 28.48 279 A 1 
ATOM 2175 C CB    . ALA A 1 279 ? 39.998  -34.983 -44.061 1.00 30.16 279 A 1 
ATOM 2176 N N     . ALA A 1 280 ? 37.036  -34.464 -43.161 1.00 30.46 280 A 1 
ATOM 2177 C CA    . ALA A 1 280 ? 36.615  -33.244 -43.870 1.00 31.59 280 A 1 
ATOM 2178 C C     . ALA A 1 280 ? 35.102  -33.239 -44.229 1.00 29.04 280 A 1 
ATOM 2179 O O     . ALA A 1 280 ? 34.482  -32.187 -44.173 1.00 28.28 280 A 1 
ATOM 2180 C CB    . ALA A 1 280 ? 37.393  -33.062 -45.194 1.00 30.22 280 A 1 
ATOM 2181 N N     . SER A 1 281 ? 34.493  -34.341 -44.756 1.00 41.19 281 A 1 
ATOM 2182 C CA    . SER A 1 281 ? 33.484  -34.221 -45.832 1.00 42.01 281 A 1 
ATOM 2183 C C     . SER A 1 281 ? 31.998  -34.084 -45.431 1.00 39.75 281 A 1 
ATOM 2184 O O     . SER A 1 281 ? 31.624  -34.194 -44.279 1.00 38.15 281 A 1 
ATOM 2185 C CB    . SER A 1 281 ? 33.668  -35.335 -46.872 1.00 39.48 281 A 1 
ATOM 2186 O OG    . SER A 1 281 ? 33.165  -36.571 -46.400 1.00 34.83 281 A 1 
ATOM 2187 N N     . ALA A 1 282 ? 31.132  -33.797 -46.462 1.00 32.45 282 A 1 
ATOM 2188 C CA    . ALA A 1 282 ? 29.994  -32.875 -46.365 1.00 34.42 282 A 1 
ATOM 2189 C C     . ALA A 1 282 ? 28.546  -33.421 -46.466 1.00 31.74 282 A 1 
ATOM 2190 O O     . ALA A 1 282 ? 27.619  -32.659 -46.170 1.00 31.19 282 A 1 
ATOM 2191 C CB    . ALA A 1 282 ? 30.210  -31.870 -47.508 1.00 32.51 282 A 1 
ATOM 2192 N N     . THR A 1 283 ? 28.277  -34.582 -47.069 1.00 42.32 283 A 1 
ATOM 2193 C CA    . THR A 1 283 ? 27.119  -34.786 -47.982 1.00 46.38 283 A 1 
ATOM 2194 C C     . THR A 1 283 ? 25.706  -34.862 -47.367 1.00 43.93 283 A 1 
ATOM 2195 O O     . THR A 1 283 ? 25.521  -35.038 -46.179 1.00 41.03 283 A 1 
ATOM 2196 C CB    . THR A 1 283 ? 27.350  -35.974 -48.929 1.00 40.49 283 A 1 
ATOM 2197 O OG1   . THR A 1 283 ? 27.908  -37.066 -48.234 1.00 37.45 283 A 1 
ATOM 2198 C CG2   . THR A 1 283 ? 28.292  -35.630 -50.057 1.00 41.29 283 A 1 
ATOM 2199 N N     . ALA A 1 284 ? 24.667  -34.736 -48.253 1.00 30.44 284 A 1 
ATOM 2200 C CA    . ALA A 1 284 ? 23.399  -34.026 -48.017 1.00 31.87 284 A 1 
ATOM 2201 C C     . ALA A 1 284 ? 22.081  -34.836 -47.860 1.00 29.27 284 A 1 
ATOM 2202 O O     . ALA A 1 284 ? 21.024  -34.212 -47.739 1.00 28.52 284 A 1 
ATOM 2203 C CB    . ALA A 1 284 ? 23.254  -33.086 -49.229 1.00 30.51 284 A 1 
ATOM 2204 N N     . GLY A 1 285 ? 22.059  -36.162 -48.028 1.00 37.16 285 A 1 
ATOM 2205 C CA    . GLY A 1 285 ? 20.910  -36.932 -48.541 1.00 37.14 285 A 1 
ATOM 2206 C C     . GLY A 1 285 ? 19.540  -36.795 -47.842 1.00 34.57 285 A 1 
ATOM 2207 O O     . GLY A 1 285 ? 19.451  -36.573 -46.641 1.00 33.61 285 A 1 
ATOM 2208 N N     . ALA A 1 286 ? 18.436  -36.976 -48.617 1.00 26.90 286 A 1 
ATOM 2209 C CA    . ALA A 1 286 ? 17.110  -36.370 -48.403 1.00 29.09 286 A 1 
ATOM 2210 C C     . ALA A 1 286 ? 15.938  -37.275 -47.925 1.00 26.88 286 A 1 
ATOM 2211 O O     . ALA A 1 286 ? 14.880  -36.734 -47.623 1.00 26.16 286 A 1 
ATOM 2212 C CB    . ALA A 1 286 ? 16.723  -35.743 -49.755 1.00 27.81 286 A 1 
ATOM 2213 N N     . SER A 1 287 ? 16.000  -38.597 -48.016 1.00 41.66 287 A 1 
ATOM 2214 C CA    . SER A 1 287 ? 14.853  -39.457 -48.398 1.00 43.73 287 A 1 
ATOM 2215 C C     . SER A 1 287 ? 13.688  -39.570 -47.381 1.00 41.87 287 A 1 
ATOM 2216 O O     . SER A 1 287 ? 13.846  -39.353 -46.190 1.00 39.75 287 A 1 
ATOM 2217 C CB    . SER A 1 287 ? 15.347  -40.841 -48.806 1.00 40.48 287 A 1 
ATOM 2218 O OG    . SER A 1 287 ? 14.337  -41.533 -49.505 1.00 34.81 287 A 1 
ATOM 2219 N N     . ALA A 1 288 ? 12.484  -39.941 -47.911 1.00 34.44 288 A 1 
ATOM 2220 C CA    . ALA A 1 288 ? 11.165  -39.553 -47.411 1.00 36.32 288 A 1 
ATOM 2221 C C     . ALA A 1 288 ? 10.256  -40.660 -46.817 1.00 33.97 288 A 1 
ATOM 2222 O O     . ALA A 1 288 ? 9.057   -40.403 -46.681 1.00 32.33 288 A 1 
ATOM 2223 C CB    . ALA A 1 288 ? 10.447  -38.900 -48.605 1.00 34.48 288 A 1 
ATOM 2224 N N     . TYR A 1 289 ? 10.698  -41.893 -46.613 1.00 33.15 289 A 1 
ATOM 2225 C CA    . TYR A 1 289 ? 9.826   -43.074 -46.618 1.00 36.25 289 A 1 
ATOM 2226 C C     . TYR A 1 289 ? 8.691   -43.084 -45.562 1.00 33.20 289 A 1 
ATOM 2227 O O     . TYR A 1 289 ? 8.822   -42.562 -44.460 1.00 32.34 289 A 1 
ATOM 2228 C CB    . TYR A 1 289 ? 10.656  -44.364 -46.616 1.00 34.09 289 A 1 
ATOM 2229 C CG    . TYR A 1 289 ? 10.956  -44.860 -48.018 1.00 34.33 289 A 1 
ATOM 2230 C CD1   . TYR A 1 289 ? 10.035  -45.696 -48.695 1.00 36.51 289 A 1 
ATOM 2231 C CD2   . TYR A 1 289 ? 12.135  -44.463 -48.676 1.00 37.00 289 A 1 
ATOM 2232 C CE1   . TYR A 1 289 ? 10.299  -46.135 -50.006 1.00 34.37 289 A 1 
ATOM 2233 C CE2   . TYR A 1 289 ? 12.407  -44.901 -49.994 1.00 34.78 289 A 1 
ATOM 2234 C CZ    . TYR A 1 289 ? 11.483  -45.741 -50.658 1.00 35.78 289 A 1 
ATOM 2235 O OH    . TYR A 1 289 ? 11.738  -46.172 -51.934 1.00 34.90 289 A 1 
ATOM 2236 N N     . THR A 1 290 ? 7.571   -43.714 -45.937 1.00 43.79 290 A 1 
ATOM 2237 C CA    . THR A 1 290 ? 6.195   -43.452 -45.453 1.00 47.37 290 A 1 
ATOM 2238 C C     . THR A 1 290 ? 5.579   -44.474 -44.493 1.00 45.61 290 A 1 
ATOM 2239 O O     . THR A 1 290 ? 4.437   -44.259 -44.095 1.00 42.73 290 A 1 
ATOM 2240 C CB    . THR A 1 290 ? 5.263   -43.409 -46.680 1.00 42.33 290 A 1 
ATOM 2241 O OG1   . THR A 1 290 ? 5.467   -44.555 -47.497 1.00 40.90 290 A 1 
ATOM 2242 C CG2   . THR A 1 290 ? 5.487   -42.190 -47.556 1.00 45.75 290 A 1 
ATOM 2243 N N     . ASP A 1 291 ? 6.190   -45.612 -44.232 1.00 44.70 291 A 1 
ATOM 2244 C CA    . ASP A 1 291 ? 5.459   -46.870 -44.020 1.00 49.35 291 A 1 
ATOM 2245 C C     . ASP A 1 291 ? 4.528   -46.948 -42.788 1.00 47.71 291 A 1 
ATOM 2246 O O     . ASP A 1 291 ? 4.692   -46.270 -41.778 1.00 45.93 291 A 1 
ATOM 2247 C CB    . ASP A 1 291 ? 6.411   -48.077 -44.100 1.00 44.69 291 A 1 
ATOM 2248 C CG    . ASP A 1 291 ? 6.545   -48.643 -45.519 1.00 39.87 291 A 1 
ATOM 2249 O OD1   . ASP A 1 291 ? 5.629   -48.412 -46.338 1.00 39.02 291 A 1 
ATOM 2250 O OD2   . ASP A 1 291 ? 7.551   -49.336 -45.751 1.00 38.84 291 A 1 
ATOM 2251 N N     . SER A 1 292 ? 3.526   -47.846 -42.912 1.00 33.74 292 A 1 
ATOM 2252 C CA    . SER A 1 292 ? 2.179   -47.711 -42.335 1.00 37.71 292 A 1 
ATOM 2253 C C     . SER A 1 292 ? 1.831   -48.606 -41.133 1.00 35.43 292 A 1 
ATOM 2254 O O     . SER A 1 292 ? 0.643   -48.858 -40.918 1.00 34.28 292 A 1 
ATOM 2255 C CB    . SER A 1 292 ? 1.184   -48.032 -43.464 1.00 36.09 292 A 1 
ATOM 2256 O OG    . SER A 1 292 ? 1.281   -49.385 -43.853 1.00 33.06 292 A 1 
ATOM 2257 N N     . VAL A 1 293 ? 2.768   -49.217 -40.457 1.00 30.56 293 A 1 
ATOM 2258 C CA    . VAL A 1 293 ? 2.609   -50.557 -39.874 1.00 36.38 293 A 1 
ATOM 2259 C C     . VAL A 1 293 ? 1.458   -50.697 -38.847 1.00 34.54 293 A 1 
ATOM 2260 O O     . VAL A 1 293 ? 1.199   -49.840 -38.014 1.00 33.15 293 A 1 
ATOM 2261 C CB    . VAL A 1 293 ? 3.912   -51.163 -39.308 1.00 34.41 293 A 1 
ATOM 2262 C CG1   . VAL A 1 293 ? 3.931   -52.668 -39.584 1.00 33.48 293 A 1 
ATOM 2263 C CG2   . VAL A 1 293 ? 5.203   -50.579 -39.904 1.00 38.87 293 A 1 
ATOM 2264 N N     . ASN A 1 294 ? 0.782   -51.881 -38.939 1.00 38.87 294 A 1 
ATOM 2265 C CA    . ASN A 1 294 ? -0.419  -52.292 -38.212 1.00 41.95 294 A 1 
ATOM 2266 C C     . ASN A 1 294 ? -0.235  -52.353 -36.681 1.00 38.97 294 A 1 
ATOM 2267 O O     . ASN A 1 294 ? 0.348   -53.299 -36.155 1.00 36.68 294 A 1 
ATOM 2268 C CB    . ASN A 1 294 ? -0.819  -53.690 -38.719 1.00 40.48 294 A 1 
ATOM 2269 C CG    . ASN A 1 294 ? -1.558  -53.690 -40.050 1.00 36.24 294 A 1 
ATOM 2270 O OD1   . ASN A 1 294 ? -2.382  -52.839 -40.318 1.00 36.95 294 A 1 
ATOM 2271 N ND2   . ASN A 1 294 ? -1.310  -54.657 -40.896 1.00 38.35 294 A 1 
ATOM 2272 N N     . ASN A 1 295 ? -0.867  -51.425 -35.961 1.00 42.81 295 A 1 
ATOM 2273 C CA    . ASN A 1 295 ? -1.056  -51.495 -34.501 1.00 44.84 295 A 1 
ATOM 2274 C C     . ASN A 1 295 ? -2.108  -52.557 -34.137 1.00 42.69 295 A 1 
ATOM 2275 O O     . ASN A 1 295 ? -3.272  -52.234 -33.905 1.00 40.22 295 A 1 
ATOM 2276 C CB    . ASN A 1 295 ? -1.423  -50.099 -33.964 1.00 42.19 295 A 1 
ATOM 2277 C CG    . ASN A 1 295 ? -0.224  -49.203 -33.712 1.00 37.58 295 A 1 
ATOM 2278 O OD1   . ASN A 1 295 ? 0.857   -49.640 -33.360 1.00 38.02 295 A 1 
ATOM 2279 N ND2   . ASN A 1 295 ? -0.394  -47.901 -33.820 1.00 37.90 295 A 1 
ATOM 2280 N N     . SER A 1 296 ? -1.730  -53.864 -34.110 1.00 36.11 296 A 1 
ATOM 2281 C CA    . SER A 1 296 ? -2.628  -54.947 -33.699 1.00 38.87 296 A 1 
ATOM 2282 C C     . SER A 1 296 ? -2.962  -54.824 -32.214 1.00 36.75 296 A 1 
ATOM 2283 O O     . SER A 1 296 ? -2.133  -55.068 -31.342 1.00 35.80 296 A 1 
ATOM 2284 C CB    . SER A 1 296 ? -2.030  -56.319 -34.029 1.00 37.67 296 A 1 
ATOM 2285 O OG    . SER A 1 296 ? -0.807  -56.518 -33.347 1.00 35.22 296 A 1 
ATOM 2286 N N     . ILE A 1 297 ? -4.231  -54.469 -31.938 1.00 28.81 297 A 1 
ATOM 2287 C CA    . ILE A 1 297 ? -4.779  -54.233 -30.600 1.00 31.95 297 A 1 
ATOM 2288 C C     . ILE A 1 297 ? -5.084  -55.581 -29.935 1.00 31.29 297 A 1 
ATOM 2289 O O     . ILE A 1 297 ? -6.244  -55.985 -29.839 1.00 29.68 297 A 1 
ATOM 2290 C CB    . ILE A 1 297 ? -6.019  -53.304 -30.675 1.00 30.13 297 A 1 
ATOM 2291 C CG1   . ILE A 1 297 ? -5.777  -52.062 -31.559 1.00 28.76 297 A 1 
ATOM 2292 C CG2   . ILE A 1 297 ? -6.448  -52.855 -29.270 1.00 33.15 297 A 1 
ATOM 2293 C CD1   . ILE A 1 297 ? -7.040  -51.228 -31.838 1.00 32.01 297 A 1 
ATOM 2294 N N     . SER A 1 298 ? -4.069  -56.354 -29.537 1.00 36.84 298 A 1 
ATOM 2295 C CA    . SER A 1 298 ? -4.283  -57.648 -28.875 1.00 37.82 298 A 1 
ATOM 2296 C C     . SER A 1 298 ? -4.863  -57.442 -27.473 1.00 36.20 298 A 1 
ATOM 2297 O O     . SER A 1 298 ? -4.150  -57.197 -26.505 1.00 35.00 298 A 1 
ATOM 2298 C CB    . SER A 1 298 ? -2.997  -58.469 -28.846 1.00 36.82 298 A 1 
ATOM 2299 O OG    . SER A 1 298 ? -3.268  -59.763 -28.363 1.00 34.10 298 A 1 
ATOM 2300 N N     . PHE A 1 299 ? -6.205  -57.539 -27.384 1.00 35.05 299 A 1 
ATOM 2301 C CA    . PHE A 1 299 ? -7.024  -57.412 -26.175 1.00 35.92 299 A 1 
ATOM 2302 C C     . PHE A 1 299 ? -6.951  -58.660 -25.273 1.00 34.78 299 A 1 
ATOM 2303 O O     . PHE A 1 299 ? -7.988  -59.196 -24.894 1.00 33.01 299 A 1 
ATOM 2304 C CB    . PHE A 1 299 ? -8.477  -57.107 -26.583 1.00 33.34 299 A 1 
ATOM 2305 C CG    . PHE A 1 299 ? -8.854  -55.647 -26.659 1.00 32.27 299 A 1 
ATOM 2306 C CD1   . PHE A 1 299 ? -9.321  -54.986 -25.515 1.00 33.32 299 A 1 
ATOM 2307 C CD2   . PHE A 1 299 ? -8.795  -54.964 -27.883 1.00 33.10 299 A 1 
ATOM 2308 C CE1   . PHE A 1 299 ? -9.729  -53.651 -25.578 1.00 31.04 299 A 1 
ATOM 2309 C CE2   . PHE A 1 299 ? -9.197  -53.622 -27.958 1.00 29.33 299 A 1 
ATOM 2310 C CZ    . PHE A 1 299 ? -9.677  -52.957 -26.805 1.00 29.78 299 A 1 
ATOM 2311 N N     . SER A 1 300 ? -5.767  -59.196 -24.936 1.00 35.61 300 A 1 
ATOM 2312 C CA    . SER A 1 300 ? -5.670  -60.420 -24.139 1.00 38.80 300 A 1 
ATOM 2313 C C     . SER A 1 300 ? -6.373  -60.257 -22.791 1.00 37.65 300 A 1 
ATOM 2314 O O     . SER A 1 300 ? -5.934  -59.514 -21.920 1.00 36.62 300 A 1 
ATOM 2315 C CB    . SER A 1 300 ? -4.226  -60.874 -23.958 1.00 37.08 300 A 1 
ATOM 2316 O OG    . SER A 1 300 ? -4.216  -62.199 -23.491 1.00 33.79 300 A 1 
ATOM 2317 N N     . MET A 1 301 ? -7.523  -60.947 -22.638 1.00 37.96 301 A 1 
ATOM 2318 C CA    . MET A 1 301 ? -8.488  -60.873 -21.524 1.00 41.12 301 A 1 
ATOM 2319 C C     . MET A 1 301 ? -8.067  -61.704 -20.294 1.00 40.35 301 A 1 
ATOM 2320 O O     . MET A 1 301 ? -8.931  -62.292 -19.661 1.00 37.92 301 A 1 
ATOM 2321 C CB    . MET A 1 301 ? -9.869  -61.367 -22.014 1.00 38.82 301 A 1 
ATOM 2322 C CG    . MET A 1 301 ? -10.743 -60.321 -22.690 1.00 36.21 301 A 1 
ATOM 2323 S SD    . MET A 1 301 ? -12.451 -60.942 -22.838 1.00 36.44 301 A 1 
ATOM 2324 C CE    . MET A 1 301 ? -13.234 -59.535 -23.640 1.00 33.46 301 A 1 
ATOM 2325 N N     . GLU A 1 302 ? -6.792  -61.845 -19.986 1.00 32.55 302 A 1 
ATOM 2326 C CA    . GLU A 1 302 ? -6.371  -62.907 -19.071 1.00 37.82 302 A 1 
ATOM 2327 C C     . GLU A 1 302 ? -7.072  -62.812 -17.705 1.00 36.88 302 A 1 
ATOM 2328 O O     . GLU A 1 302 ? -7.064  -61.784 -17.028 1.00 34.74 302 A 1 
ATOM 2329 C CB    . GLU A 1 302 ? -4.840  -62.994 -18.987 1.00 35.04 302 A 1 
ATOM 2330 C CG    . GLU A 1 302 ? -4.383  -64.435 -18.733 1.00 33.13 302 A 1 
ATOM 2331 C CD    . GLU A 1 302 ? -2.858  -64.621 -18.859 1.00 32.61 302 A 1 
ATOM 2332 O OE1   . GLU A 1 302 ? -2.450  -65.794 -19.018 1.00 30.82 302 A 1 
ATOM 2333 O OE2   . GLU A 1 302 ? -2.134  -63.611 -18.805 1.00 31.65 302 A 1 
ATOM 2334 N N     . ALA A 1 303 ? -7.784  -63.917 -17.355 1.00 38.15 303 A 1 
ATOM 2335 C CA    . ALA A 1 303 ? -8.715  -63.996 -16.233 1.00 40.83 303 A 1 
ATOM 2336 C C     . ALA A 1 303 ? -7.945  -64.077 -14.908 1.00 39.09 303 A 1 
ATOM 2337 O O     . ALA A 1 303 ? -7.594  -65.154 -14.450 1.00 37.69 303 A 1 
ATOM 2338 C CB    . ALA A 1 303 ? -9.641  -65.198 -16.464 1.00 38.79 303 A 1 
ATOM 2339 N N     . GLY A 1 304 ? -7.703  -62.952 -14.299 1.00 35.58 304 A 1 
ATOM 2340 C CA    . GLY A 1 304 ? -7.021  -62.869 -13.004 1.00 37.39 304 A 1 
ATOM 2341 C C     . GLY A 1 304 ? -7.738  -63.694 -11.939 1.00 35.66 304 A 1 
ATOM 2342 O O     . GLY A 1 304 ? -8.935  -63.543 -11.715 1.00 34.17 304 A 1 
ATOM 2343 N N     . ILE A 1 305 ? -6.985  -64.594 -11.298 1.00 30.45 305 A 1 
ATOM 2344 C CA    . ILE A 1 305 ? -7.470  -65.563 -10.307 1.00 35.47 305 A 1 
ATOM 2345 C C     . ILE A 1 305 ? -8.098  -64.814 -9.131  1.00 34.06 305 A 1 
ATOM 2346 O O     . ILE A 1 305 ? -7.524  -63.855 -8.612  1.00 32.37 305 A 1 
ATOM 2347 C CB    . ILE A 1 305 ? -6.322  -66.499 -9.878  1.00 33.59 305 A 1 
ATOM 2348 C CG1   . ILE A 1 305 ? -5.820  -67.316 -11.085 1.00 32.08 305 A 1 
ATOM 2349 C CG2   . ILE A 1 305 ? -6.747  -67.443 -8.740  1.00 34.64 305 A 1 
ATOM 2350 C CD1   . ILE A 1 305 ? -4.502  -68.051 -10.850 1.00 33.03 305 A 1 
ATOM 2351 N N     . VAL A 1 306 ? -9.272  -65.285 -8.682  1.00 34.12 306 A 1 
ATOM 2352 C CA    . VAL A 1 306 ? -10.014 -64.758 -7.532  1.00 38.51 306 A 1 
ATOM 2353 C C     . VAL A 1 306 ? -9.284  -65.168 -6.244  1.00 35.74 306 A 1 
ATOM 2354 O O     . VAL A 1 306 ? -9.417  -66.321 -5.837  1.00 34.24 306 A 1 
ATOM 2355 C CB    . VAL A 1 306 ? -11.462 -65.296 -7.530  1.00 36.97 306 A 1 
ATOM 2356 C CG1   . VAL A 1 306 ? -12.292 -64.719 -6.386  1.00 34.28 306 A 1 
ATOM 2357 C CG2   . VAL A 1 306 ? -12.187 -64.983 -8.841  1.00 38.57 306 A 1 
ATOM 2358 N N     . PRO A 1 307 ? -8.489  -64.335 -5.592  1.00 35.54 307 A 1 
ATOM 2359 C CA    . PRO A 1 307 ? -7.834  -64.714 -4.358  1.00 38.58 307 A 1 
ATOM 2360 C C     . PRO A 1 307 ? -8.890  -64.828 -3.257  1.00 37.82 307 A 1 
ATOM 2361 O O     . PRO A 1 307 ? -9.752  -63.956 -3.107  1.00 35.23 307 A 1 
ATOM 2362 C CB    . PRO A 1 307 ? -6.787  -63.640 -4.081  1.00 35.59 307 A 1 
ATOM 2363 C CG    . PRO A 1 307 ? -7.384  -62.395 -4.727  1.00 35.28 307 A 1 
ATOM 2364 C CD    . PRO A 1 307 ? -8.164  -62.961 -5.926  1.00 39.81 307 A 1 
ATOM 2365 N N     . ASP A 1 308 ? -8.836  -65.949 -2.519  1.00 48.25 308 A 1 
ATOM 2366 C CA    . ASP A 1 308 ? -9.810  -66.322 -1.502  1.00 51.45 308 A 1 
ATOM 2367 C C     . ASP A 1 308 ? -9.788  -65.303 -0.352  1.00 50.16 308 A 1 
ATOM 2368 O O     . ASP A 1 308 ? -8.820  -65.180 0.398   1.00 46.67 308 A 1 
ATOM 2369 C CB    . ASP A 1 308 ? -9.528  -67.768 -1.054  1.00 46.95 308 A 1 
ATOM 2370 C CG    . ASP A 1 308 ? -10.767 -68.556 -0.655  1.00 41.25 308 A 1 
ATOM 2371 O OD1   . ASP A 1 308 ? -11.875 -67.978 -0.647  1.00 39.75 308 A 1 
ATOM 2372 O OD2   . ASP A 1 308 ? -10.593 -69.765 -0.373  1.00 40.05 308 A 1 
ATOM 2373 N N     . ASN A 1 309 ? -10.867 -64.517 -0.259  1.00 42.33 309 A 1 
ATOM 2374 C CA    . ASN A 1 309 ? -11.014 -63.441 0.716   1.00 44.74 309 A 1 
ATOM 2375 C C     . ASN A 1 309 ? -11.308 -64.011 2.109   1.00 41.61 309 A 1 
ATOM 2376 O O     . ASN A 1 309 ? -12.449 -63.971 2.581   1.00 38.81 309 A 1 
ATOM 2377 C CB    . ASN A 1 309 ? -12.108 -62.457 0.258   1.00 41.79 309 A 1 
ATOM 2378 C CG    . ASN A 1 309 ? -11.621 -61.345 -0.651  1.00 37.51 309 A 1 
ATOM 2379 O OD1   . ASN A 1 309 ? -10.562 -60.781 -0.481  1.00 37.71 309 A 1 
ATOM 2380 N ND2   . ASN A 1 309 ? -12.429 -60.939 -1.600  1.00 38.05 309 A 1 
ATOM 2381 N N     . THR A 1 310 ? -10.318 -64.595 2.800   1.00 45.79 310 A 1 
ATOM 2382 C CA    . THR A 1 310 ? -10.464 -64.998 4.202   1.00 48.63 310 A 1 
ATOM 2383 C C     . THR A 1 310 ? -10.748 -63.766 5.056   1.00 47.17 310 A 1 
ATOM 2384 O O     . THR A 1 310 ? -9.883  -62.920 5.300   1.00 44.21 310 A 1 
ATOM 2385 C CB    . THR A 1 310 ? -9.276  -65.794 4.758   1.00 43.97 310 A 1 
ATOM 2386 O OG1   . THR A 1 310 ? -8.179  -65.829 3.880   1.00 39.49 310 A 1 
ATOM 2387 C CG2   . THR A 1 310 ? -9.672  -67.232 5.045   1.00 41.19 310 A 1 
ATOM 2388 N N     . VAL A 1 311 ? -12.022 -63.701 5.491   1.00 36.57 311 A 1 
ATOM 2389 C CA    . VAL A 1 311 ? -12.637 -62.546 6.164   1.00 40.38 311 A 1 
ATOM 2390 C C     . VAL A 1 311 ? -12.165 -62.461 7.623   1.00 38.95 311 A 1 
ATOM 2391 O O     . VAL A 1 311 ? -12.957 -62.653 8.546   1.00 36.43 311 A 1 
ATOM 2392 C CB    . VAL A 1 311 ? -14.181 -62.608 6.062   1.00 37.33 311 A 1 
ATOM 2393 C CG1   . VAL A 1 311 ? -14.827 -61.262 6.393   1.00 34.73 311 A 1 
ATOM 2394 C CG2   . VAL A 1 311 ? -14.673 -63.004 4.666   1.00 38.88 311 A 1 
ATOM 2395 N N     . GLN A 1 312 ? -10.887 -62.228 7.891   1.00 49.49 312 A 1 
ATOM 2396 C CA    . GLN A 1 312 ? -10.476 -61.944 9.256   1.00 51.24 312 A 1 
ATOM 2397 C C     . GLN A 1 312 ? -11.152 -60.656 9.727   1.00 51.51 312 A 1 
ATOM 2398 O O     . GLN A 1 312 ? -10.918 -59.567 9.201   1.00 49.43 312 A 1 
ATOM 2399 C CB    . GLN A 1 312 ? -8.952  -61.913 9.444   1.00 46.53 312 A 1 
ATOM 2400 C CG    . GLN A 1 312 ? -8.406  -63.314 9.749   1.00 42.82 312 A 1 
ATOM 2401 C CD    . GLN A 1 312 ? -6.966  -63.317 10.256  1.00 40.34 312 A 1 
ATOM 2402 O OE1   . GLN A 1 312 ? -6.258  -62.330 10.251  1.00 39.03 312 A 1 
ATOM 2403 N NE2   . GLN A 1 312 ? -6.490  -64.442 10.747  1.00 36.54 312 A 1 
ATOM 2404 N N     . SER A 1 313 ? -12.017 -60.819 10.725  1.00 41.49 313 A 1 
ATOM 2405 C CA    . SER A 1 313 ? -12.869 -59.781 11.309  1.00 44.34 313 A 1 
ATOM 2406 C C     . SER A 1 313 ? -12.086 -58.803 12.185  1.00 43.10 313 A 1 
ATOM 2407 O O     . SER A 1 313 ? -12.389 -58.639 13.361  1.00 40.78 313 A 1 
ATOM 2408 C CB    . SER A 1 313 ? -13.992 -60.466 12.099  1.00 41.11 313 A 1 
ATOM 2409 O OG    . SER A 1 313 ? -13.456 -61.248 13.147  1.00 38.66 313 A 1 
ATOM 2410 N N     . SER A 1 314 ? -11.038 -58.198 11.656  1.00 41.37 314 A 1 
ATOM 2411 C CA    . SER A 1 314 ? -10.278 -57.198 12.401  1.00 44.47 314 A 1 
ATOM 2412 C C     . SER A 1 314 ? -11.222 -56.067 12.806  1.00 42.01 314 A 1 
ATOM 2413 O O     . SER A 1 314 ? -11.878 -55.455 11.969  1.00 40.61 314 A 1 
ATOM 2414 C CB    . SER A 1 314 ? -9.074  -56.680 11.616  1.00 41.03 314 A 1 
ATOM 2415 O OG    . SER A 1 314 ? -9.458  -56.134 10.371  1.00 39.62 314 A 1 
ATOM 2416 N N     . ILE A 1 315 ? -11.322 -55.874 14.128  1.00 41.49 315 A 1 
ATOM 2417 C CA    . ILE A 1 315 ? -12.229 -54.903 14.732  1.00 43.73 315 A 1 
ATOM 2418 C C     . ILE A 1 315 ? -11.873 -53.522 14.176  1.00 41.94 315 A 1 
ATOM 2419 O O     . ILE A 1 315 ? -10.852 -52.941 14.558  1.00 40.20 315 A 1 
ATOM 2420 C CB    . ILE A 1 315 ? -12.149 -54.970 16.270  1.00 40.19 315 A 1 
ATOM 2421 C CG1   . ILE A 1 315 ? -12.571 -56.377 16.780  1.00 39.12 315 A 1 
ATOM 2422 C CG2   . ILE A 1 315 ? -13.024 -53.888 16.921  1.00 41.13 315 A 1 
ATOM 2423 C CD1   . ILE A 1 315 ? -12.247 -56.633 18.250  1.00 38.13 315 A 1 
ATOM 2424 N N     . LEU A 1 316 ? -12.722 -53.027 13.276  1.00 46.00 316 A 1 
ATOM 2425 C CA    . LEU A 1 316 ? -12.650 -51.667 12.759  1.00 48.03 316 A 1 
ATOM 2426 C C     . LEU A 1 316 ? -12.846 -50.703 13.932  1.00 46.41 316 A 1 
ATOM 2427 O O     . LEU A 1 316 ? -13.977 -50.374 14.286  1.00 43.97 316 A 1 
ATOM 2428 C CB    . LEU A 1 316 ? -13.734 -51.463 11.677  1.00 43.65 316 A 1 
ATOM 2429 C CG    . LEU A 1 316 ? -13.384 -52.017 10.291  1.00 40.89 316 A 1 
ATOM 2430 C CD1   . LEU A 1 316 ? -14.636 -52.084 9.413   1.00 42.03 316 A 1 
ATOM 2431 C CD2   . LEU A 1 316 ? -12.357 -51.129 9.577   1.00 43.62 316 A 1 
ATOM 2432 N N     . ARG A 1 317 ? -11.762 -50.264 14.576  1.00 41.01 317 A 1 
ATOM 2433 C CA    . ARG A 1 317 ? -11.821 -49.135 15.508  1.00 42.62 317 A 1 
ATOM 2434 C C     . ARG A 1 317 ? -12.383 -47.952 14.728  1.00 39.87 317 A 1 
ATOM 2435 O O     . ARG A 1 317 ? -11.796 -47.608 13.696  1.00 37.21 317 A 1 
ATOM 2436 C CB    . ARG A 1 317 ? -10.437 -48.797 16.088  1.00 39.14 317 A 1 
ATOM 2437 C CG    . ARG A 1 317 ? -10.068 -49.713 17.268  1.00 36.01 317 A 1 
ATOM 2438 C CD    . ARG A 1 317 ? -8.747  -49.250 17.916  1.00 33.85 317 A 1 
ATOM 2439 N NE    . ARG A 1 317 ? -8.444  -50.022 19.132  1.00 30.85 317 A 1 
ATOM 2440 C CZ    . ARG A 1 317 ? -7.385  -49.858 19.924  1.00 28.40 317 A 1 
ATOM 2441 N NH1   . ARG A 1 317 ? -6.476  -48.961 19.661  1.00 27.36 317 A 1 
ATOM 2442 N NH2   . ARG A 1 317 ? -7.234  -50.591 20.990  1.00 26.16 317 A 1 
ATOM 2443 N N     . PRO A 1 318 ? -13.494 -47.356 15.172  1.00 38.32 318 A 1 
ATOM 2444 C CA    . PRO A 1 318 ? -14.084 -46.231 14.480  1.00 41.48 318 A 1 
ATOM 2445 C C     . PRO A 1 318 ? -13.168 -45.013 14.654  1.00 40.60 318 A 1 
ATOM 2446 O O     . PRO A 1 318 ? -13.337 -44.217 15.575  1.00 38.64 318 A 1 
ATOM 2447 C CB    . PRO A 1 318 ? -15.483 -46.066 15.098  1.00 37.58 318 A 1 
ATOM 2448 C CG    . PRO A 1 318 ? -15.309 -46.563 16.532  1.00 37.09 318 A 1 
ATOM 2449 C CD    . PRO A 1 318 ? -14.263 -47.686 16.363  1.00 41.82 318 A 1 
ATOM 2450 N N     . ALA A 1 319 ? -12.177 -44.897 13.788  1.00 38.78 319 A 1 
ATOM 2451 C CA    . ALA A 1 319 ? -11.215 -43.793 13.790  1.00 40.83 319 A 1 
ATOM 2452 C C     . ALA A 1 319 ? -11.844 -42.452 13.383  1.00 39.46 319 A 1 
ATOM 2453 O O     . ALA A 1 319 ? -11.188 -41.415 13.440  1.00 37.60 319 A 1 
ATOM 2454 C CB    . ALA A 1 319 ? -10.051 -44.173 12.868  1.00 37.25 319 A 1 
ATOM 2455 N N     . GLY A 1 320 ? -13.103 -42.475 12.949  1.00 38.96 320 A 1 
ATOM 2456 C CA    . GLY A 1 320 ? -13.770 -41.349 12.303  1.00 40.72 320 A 1 
ATOM 2457 C C     . GLY A 1 320 ? -14.199 -40.190 13.200  1.00 40.25 320 A 1 
ATOM 2458 O O     . GLY A 1 320 ? -15.077 -39.435 12.797  1.00 37.58 320 A 1 
ATOM 2459 N N     . ALA A 1 321 ? -13.625 -40.042 14.399  1.00 35.94 321 A 1 
ATOM 2460 C CA    . ALA A 1 321 ? -13.726 -38.784 15.129  1.00 38.52 321 A 1 
ATOM 2461 C C     . ALA A 1 321 ? -12.948 -37.715 14.359  1.00 37.47 321 A 1 
ATOM 2462 O O     . ALA A 1 321 ? -11.818 -37.365 14.716  1.00 36.46 321 A 1 
ATOM 2463 C CB    . ALA A 1 321 ? -13.247 -38.976 16.567  1.00 35.64 321 A 1 
ATOM 2464 N N     . ILE A 1 322 ? -13.540 -37.243 13.264  1.00 36.29 322 A 1 
ATOM 2465 C CA    . ILE A 1 322 ? -13.084 -36.059 12.553  1.00 39.47 322 A 1 
ATOM 2466 C C     . ILE A 1 322 ? -13.158 -34.944 13.581  1.00 39.39 322 A 1 
ATOM 2467 O O     . ILE A 1 322 ? -14.249 -34.493 13.931  1.00 37.74 322 A 1 
ATOM 2468 C CB    . ILE A 1 322 ? -13.938 -35.766 11.306  1.00 36.86 322 A 1 
ATOM 2469 C CG1   . ILE A 1 322 ? -13.927 -36.961 10.329  1.00 35.09 322 A 1 
ATOM 2470 C CG2   . ILE A 1 322 ? -13.418 -34.501 10.597  1.00 37.48 322 A 1 
ATOM 2471 C CD1   . ILE A 1 322 ? -14.884 -36.816 9.137   1.00 35.33 322 A 1 
ATOM 2472 N N     . GLY A 1 323 ? -12.008 -34.518 14.095  1.00 38.06 323 A 1 
ATOM 2473 C CA    . GLY A 1 323 ? -11.880 -33.334 14.918  1.00 39.02 323 A 1 
ATOM 2474 C C     . GLY A 1 323 ? -12.231 -32.102 14.094  1.00 38.02 323 A 1 
ATOM 2475 O O     . GLY A 1 323 ? -11.347 -31.387 13.652  1.00 36.82 323 A 1 
ATOM 2476 N N     . LEU A 1 324 ? -13.545 -31.915 13.862  1.00 40.92 324 A 1 
ATOM 2477 C CA    . LEU A 1 324 ? -14.109 -30.778 13.110  1.00 42.28 324 A 1 
ATOM 2478 C C     . LEU A 1 324 ? -13.790 -29.435 13.765  1.00 41.98 324 A 1 
ATOM 2479 O O     . LEU A 1 324 ? -13.759 -28.422 13.073  1.00 39.14 324 A 1 
ATOM 2480 C CB    . LEU A 1 324 ? -15.635 -30.949 13.019  1.00 37.48 324 A 1 
ATOM 2481 C CG    . LEU A 1 324 ? -16.110 -31.607 11.725  1.00 34.45 324 A 1 
ATOM 2482 C CD1   . LEU A 1 324 ? -17.576 -32.006 11.860  1.00 35.09 324 A 1 
ATOM 2483 C CD2   . LEU A 1 324 ? -15.980 -30.656 10.530  1.00 37.10 324 A 1 
ATOM 2484 N N     . PHE A 1 325 ? -13.549 -29.428 15.063  1.00 39.34 325 A 1 
ATOM 2485 C CA    . PHE A 1 325 ? -12.996 -28.284 15.774  1.00 40.51 325 A 1 
ATOM 2486 C C     . PHE A 1 325 ? -11.485 -28.170 15.550  1.00 40.63 325 A 1 
ATOM 2487 O O     . PHE A 1 325 ? -10.726 -27.951 16.495  1.00 37.29 325 A 1 
ATOM 2488 C CB    . PHE A 1 325 ? -13.371 -28.339 17.256  1.00 35.47 325 A 1 
ATOM 2489 C CG    . PHE A 1 325 ? -14.853 -28.246 17.518  1.00 32.64 325 A 1 
ATOM 2490 C CD1   . PHE A 1 325 ? -15.485 -26.991 17.529  1.00 32.07 325 A 1 
ATOM 2491 C CD2   . PHE A 1 325 ? -15.598 -29.411 17.748  1.00 31.66 325 A 1 
ATOM 2492 C CE1   . PHE A 1 325 ? -16.848 -26.907 17.784  1.00 30.19 325 A 1 
ATOM 2493 C CE2   . PHE A 1 325 ? -16.976 -29.324 18.006  1.00 29.21 325 A 1 
ATOM 2494 C CZ    . PHE A 1 325 ? -17.604 -28.072 18.027  1.00 31.80 325 A 1 
ATOM 2495 N N     . SER A 1 326 ? -11.025 -28.281 14.315  1.00 33.50 326 A 1 
ATOM 2496 C CA    . SER A 1 326 ? -9.926  -27.435 13.892  1.00 36.57 326 A 1 
ATOM 2497 C C     . SER A 1 326 ? -10.452 -26.016 14.056  1.00 36.63 326 A 1 
ATOM 2498 O O     . SER A 1 326 ? -11.087 -25.471 13.153  1.00 34.91 326 A 1 
ATOM 2499 C CB    . SER A 1 326 ? -9.490  -27.730 12.457  1.00 34.03 326 A 1 
ATOM 2500 O OG    . SER A 1 326 ? -10.554 -27.616 11.540  1.00 32.23 326 A 1 
ATOM 2501 N N     . SER A 1 327 ? -10.291 -25.455 15.270  1.00 33.16 327 A 1 
ATOM 2502 C CA    . SER A 1 327 ? -10.485 -24.039 15.517  1.00 34.20 327 A 1 
ATOM 2503 C C     . SER A 1 327 ? -9.803  -23.324 14.356  1.00 33.82 327 A 1 
ATOM 2504 O O     . SER A 1 327 ? -8.687  -23.736 14.016  1.00 31.42 327 A 1 
ATOM 2505 C CB    . SER A 1 327 ? -9.830  -23.621 16.840  1.00 31.46 327 A 1 
ATOM 2506 O OG    . SER A 1 327 ? -8.483  -24.036 16.903  1.00 29.90 327 A 1 
ATOM 2507 N N     . PRO A 1 328 ? -10.475 -22.364 13.682  1.00 32.01 328 A 1 
ATOM 2508 C CA    . PRO A 1 328 ? -9.827  -21.618 12.634  1.00 32.52 328 A 1 
ATOM 2509 C C     . PRO A 1 328 ? -8.526  -21.123 13.262  1.00 32.58 328 A 1 
ATOM 2510 O O     . PRO A 1 328 ? -8.575  -20.344 14.202  1.00 31.14 328 A 1 
ATOM 2511 C CB    . PRO A 1 328 ? -10.788 -20.480 12.270  1.00 29.84 328 A 1 
ATOM 2512 C CG    . PRO A 1 328 ? -11.654 -20.314 13.514  1.00 30.12 328 A 1 
ATOM 2513 C CD    . PRO A 1 328 ? -11.708 -21.733 14.089  1.00 34.29 328 A 1 
ATOM 2514 N N     . SER A 1 329 ? -7.414  -21.740 12.848  1.00 30.69 329 A 1 
ATOM 2515 C CA    . SER A 1 329 ? -6.110  -21.422 13.388  1.00 31.98 329 A 1 
ATOM 2516 C C     . SER A 1 329 ? -6.054  -19.915 13.267  1.00 31.89 329 A 1 
ATOM 2517 O O     . SER A 1 329 ? -6.242  -19.417 12.159  1.00 30.50 329 A 1 
ATOM 2518 C CB    . SER A 1 329 ? -4.995  -22.077 12.567  1.00 30.16 329 A 1 
ATOM 2519 O OG    . SER A 1 329 ? -3.740  -21.598 12.959  1.00 28.20 329 A 1 
ATOM 2520 N N     . LEU A 1 330 ? -5.954  -19.219 14.406  1.00 35.02 330 A 1 
ATOM 2521 C CA    . LEU A 1 330 ? -5.608  -17.812 14.401  1.00 34.05 330 A 1 
ATOM 2522 C C     . LEU A 1 330 ? -4.437  -17.767 13.448  1.00 34.44 330 A 1 
ATOM 2523 O O     . LEU A 1 330 ? -3.404  -18.366 13.752  1.00 32.09 330 A 1 
ATOM 2524 C CB    . LEU A 1 330 ? -5.193  -17.352 15.806  1.00 30.52 330 A 1 
ATOM 2525 C CG    . LEU A 1 330 ? -6.372  -16.868 16.655  1.00 27.21 330 A 1 
ATOM 2526 C CD1   . LEU A 1 330 ? -5.967  -16.780 18.117  1.00 27.62 330 A 1 
ATOM 2527 C CD2   . LEU A 1 330 ? -6.834  -15.474 16.199  1.00 29.49 330 A 1 
ATOM 2528 N N     . GLN A 1 331 ? -4.658  -17.223 12.243  1.00 36.46 331 A 1 
ATOM 2529 C CA    . GLN A 1 331 ? -3.609  -17.151 11.244  1.00 37.69 331 A 1 
ATOM 2530 C C     . GLN A 1 331 ? -2.581  -16.236 11.879  1.00 38.03 331 A 1 
ATOM 2531 O O     . GLN A 1 331 ? -2.715  -15.013 11.830  1.00 35.59 331 A 1 
ATOM 2532 C CB    . GLN A 1 331 ? -4.102  -16.622 9.884   1.00 34.94 331 A 1 
ATOM 2533 C CG    . GLN A 1 331 ? -4.870  -17.678 9.069   1.00 30.90 331 A 1 
ATOM 2534 C CD    . GLN A 1 331 ? -5.194  -17.206 7.657   1.00 27.93 331 A 1 
ATOM 2535 O OE1   . GLN A 1 331 ? -5.110  -16.052 7.269   1.00 25.74 331 A 1 
ATOM 2536 N NE2   . GLN A 1 331 ? -5.599  -18.108 6.778   1.00 25.40 331 A 1 
ATOM 2537 N N     . THR A 1 332 ? -1.668  -16.858 12.629  1.00 34.12 332 A 1 
ATOM 2538 C CA    . THR A 1 332 ? -0.438  -16.213 13.061  1.00 35.72 332 A 1 
ATOM 2539 C C     . THR A 1 332 ? 0.030   -15.498 11.815  1.00 36.19 332 A 1 
ATOM 2540 O O     . THR A 1 332 ? -0.020  -16.128 10.746  1.00 33.74 332 A 1 
ATOM 2541 C CB    . THR A 1 332 ? 0.616   -17.237 13.493  1.00 32.80 332 A 1 
ATOM 2542 O OG1   . THR A 1 332 ? 0.614   -18.367 12.652  1.00 30.01 332 A 1 
ATOM 2543 C CG2   . THR A 1 332 ? 0.354   -17.727 14.916  1.00 29.73 332 A 1 
ATOM 2544 N N     . PRO A 1 333 ? 0.310   -14.183 11.895  1.00 42.23 333 A 1 
ATOM 2545 C CA    . PRO A 1 333 ? 0.660   -13.403 10.725  1.00 41.26 333 A 1 
ATOM 2546 C C     . PRO A 1 333 ? 1.642   -14.268 9.947   1.00 41.60 333 A 1 
ATOM 2547 O O     . PRO A 1 333 ? 2.668   -14.644 10.510  1.00 40.23 333 A 1 
ATOM 2548 C CB    . PRO A 1 333 ? 1.283   -12.104 11.245  1.00 38.21 333 A 1 
ATOM 2549 C CG    . PRO A 1 333 ? 1.646   -12.420 12.689  1.00 37.38 333 A 1 
ATOM 2550 C CD    . PRO A 1 333 ? 0.601   -13.454 13.096  1.00 39.27 333 A 1 
ATOM 2551 N N     . LEU A 1 334 ? 1.207   -14.711 8.761   1.00 54.33 334 A 1 
ATOM 2552 C CA    . LEU A 1 334 ? 1.903   -15.730 7.990   1.00 53.74 334 A 1 
ATOM 2553 C C     . LEU A 1 334 ? 3.227   -15.111 7.545   1.00 55.85 334 A 1 
ATOM 2554 O O     . LEU A 1 334 ? 3.373   -14.685 6.395   1.00 51.94 334 A 1 
ATOM 2555 C CB    . LEU A 1 334 ? 1.043   -16.203 6.795   1.00 48.05 334 A 1 
ATOM 2556 C CG    . LEU A 1 334 ? -0.039  -17.255 7.110   1.00 42.34 334 A 1 
ATOM 2557 C CD1   . LEU A 1 334 ? -1.064  -17.321 5.985   1.00 40.12 334 A 1 
ATOM 2558 C CD2   . LEU A 1 334 ? 0.578   -18.656 7.262   1.00 39.32 334 A 1 
ATOM 2559 N N     . HIS A 1 335 ? 4.161   -15.022 8.473   1.00 52.76 335 A 1 
ATOM 2560 C CA    . HIS A 1 335 ? 5.571   -15.000 8.188   1.00 52.57 335 A 1 
ATOM 2561 C C     . HIS A 1 335 ? 5.780   -16.292 7.431   1.00 53.98 335 A 1 
ATOM 2562 O O     . HIS A 1 335 ? 5.769   -17.374 8.018   1.00 49.96 335 A 1 
ATOM 2563 C CB    . HIS A 1 335 ? 6.425   -14.920 9.449   1.00 47.71 335 A 1 
ATOM 2564 C CG    . HIS A 1 335 ? 7.006   -13.548 9.621   1.00 42.33 335 A 1 
ATOM 2565 N ND1   . HIS A 1 335 ? 8.083   -13.056 8.931   1.00 38.45 335 A 1 
ATOM 2566 C CD2   . HIS A 1 335 ? 6.529   -12.564 10.436  1.00 36.93 335 A 1 
ATOM 2567 C CE1   . HIS A 1 335 ? 8.258   -11.782 9.321   1.00 34.69 335 A 1 
ATOM 2568 N NE2   . HIS A 1 335 ? 7.337   -11.453 10.222  1.00 35.31 335 A 1 
ATOM 2569 N N     . PHE A 1 336 ? 5.828   -16.152 6.109   1.00 55.35 336 A 1 
ATOM 2570 C CA    . PHE A 1 336 ? 6.238   -17.259 5.283   1.00 54.36 336 A 1 
ATOM 2571 C C     . PHE A 1 336 ? 7.518   -17.790 5.916   1.00 57.45 336 A 1 
ATOM 2572 O O     . PHE A 1 336 ? 8.452   -17.027 6.184   1.00 53.20 336 A 1 
ATOM 2573 C CB    . PHE A 1 336 ? 6.430   -16.796 3.831   1.00 47.60 336 A 1 
ATOM 2574 C CG    . PHE A 1 336 ? 5.162   -16.908 3.010   1.00 45.08 336 A 1 
ATOM 2575 C CD1   . PHE A 1 336 ? 5.087   -17.833 1.962   1.00 43.60 336 A 1 
ATOM 2576 C CD2   . PHE A 1 336 ? 4.032   -16.155 3.343   1.00 42.07 336 A 1 
ATOM 2577 C CE1   . PHE A 1 336 ? 3.894   -18.020 1.249   1.00 38.30 336 A 1 
ATOM 2578 C CE2   . PHE A 1 336 ? 2.823   -16.345 2.642   1.00 38.79 336 A 1 
ATOM 2579 C CZ    . PHE A 1 336 ? 2.747   -17.283 1.597   1.00 39.31 336 A 1 
ATOM 2580 N N     . SER A 1 337 ? 7.527   -19.083 6.199   1.00 65.52 337 A 1 
ATOM 2581 C CA    . SER A 1 337 ? 8.757   -19.775 6.550   1.00 68.47 337 A 1 
ATOM 2582 C C     . SER A 1 337 ? 9.827   -19.345 5.548   1.00 72.43 337 A 1 
ATOM 2583 O O     . SER A 1 337 ? 9.495   -19.149 4.377   1.00 66.93 337 A 1 
ATOM 2584 C CB    . SER A 1 337 ? 8.530   -21.284 6.473   1.00 59.62 337 A 1 
ATOM 2585 O OG    . SER A 1 337 ? 9.744   -21.991 6.617   1.00 49.97 337 A 1 
ATOM 2586 N N     . SER A 1 338 ? 11.077  -19.207 5.971   1.00 75.71 338 A 1 
ATOM 2587 C CA    . SER A 1 338 ? 12.175  -18.816 5.071   1.00 78.45 338 A 1 
ATOM 2588 C C     . SER A 1 338 ? 12.100  -19.567 3.733   1.00 81.46 338 A 1 
ATOM 2589 O O     . SER A 1 338 ? 12.133  -18.947 2.674   1.00 77.60 338 A 1 
ATOM 2590 C CB    . SER A 1 338 ? 13.515  -19.086 5.754   1.00 70.45 338 A 1 
ATOM 2591 O OG    . SER A 1 338 ? 14.575  -18.708 4.903   1.00 59.01 338 A 1 
ATOM 2592 N N     . LYS A 1 339 ? 11.802  -20.867 3.784   1.00 82.94 339 A 1 
ATOM 2593 C CA    . LYS A 1 339 ? 11.602  -21.718 2.599   1.00 84.49 339 A 1 
ATOM 2594 C C     . LYS A 1 339 ? 10.416  -21.283 1.719   1.00 86.38 339 A 1 
ATOM 2595 O O     . LYS A 1 339 ? 10.505  -21.329 0.492   1.00 83.32 339 A 1 
ATOM 2596 C CB    . LYS A 1 339 ? 11.384  -23.165 3.032   1.00 80.80 339 A 1 
ATOM 2597 C CG    . LYS A 1 339 ? 12.640  -23.765 3.689   1.00 70.45 339 A 1 
ATOM 2598 C CD    . LYS A 1 339 ? 12.417  -25.243 4.005   1.00 66.37 339 A 1 
ATOM 2599 C CE    . LYS A 1 339 ? 13.692  -25.833 4.605   1.00 56.85 339 A 1 
ATOM 2600 N NZ    . LYS A 1 339 ? 13.558  -27.268 4.943   1.00 49.70 339 A 1 
ATOM 2601 N N     . GLU A 1 340 ? 9.286   -20.874 2.309   1.00 86.84 340 A 1 
ATOM 2602 C CA    . GLU A 1 340 ? 8.124   -20.414 1.548   1.00 87.71 340 A 1 
ATOM 2603 C C     . GLU A 1 340 ? 8.415   -19.068 0.885   1.00 89.58 340 A 1 
ATOM 2604 O O     . GLU A 1 340 ? 8.087   -18.874 -0.286  1.00 87.13 340 A 1 
ATOM 2605 C CB    . GLU A 1 340 ? 6.881   -20.309 2.432   1.00 83.71 340 A 1 
ATOM 2606 C CG    . GLU A 1 340 ? 6.357   -21.667 2.898   1.00 72.14 340 A 1 
ATOM 2607 C CD    . GLU A 1 340 ? 5.142   -21.505 3.813   1.00 67.16 340 A 1 
ATOM 2608 O OE1   . GLU A 1 340 ? 4.158   -22.246 3.603   1.00 60.26 340 A 1 
ATOM 2609 O OE2   . GLU A 1 340 ? 5.191   -20.635 4.700   1.00 60.18 340 A 1 
ATOM 2610 N N     . ARG A 1 341 ? 9.087   -18.152 1.603   1.00 86.80 341 A 1 
ATOM 2611 C CA    . ARG A 1 341 ? 9.516   -16.863 1.051   1.00 88.39 341 A 1 
ATOM 2612 C C     . ARG A 1 341 ? 10.497  -17.063 -0.106  1.00 89.84 341 A 1 
ATOM 2613 O O     . ARG A 1 341 ? 10.294  -16.474 -1.167  1.00 88.06 341 A 1 
ATOM 2614 C CB    . ARG A 1 341 ? 10.091  -15.981 2.166   1.00 86.36 341 A 1 
ATOM 2615 C CG    . ARG A 1 341 ? 10.376  -14.563 1.673   1.00 82.18 341 A 1 
ATOM 2616 C CD    . ARG A 1 341 ? 10.745  -13.635 2.854   1.00 80.02 341 A 1 
ATOM 2617 N NE    . ARG A 1 341 ? 11.123  -12.310 2.349   1.00 79.12 341 A 1 
ATOM 2618 C CZ    . ARG A 1 341 ? 12.309  -12.016 1.836   1.00 78.81 341 A 1 
ATOM 2619 N NH1   . ARG A 1 341 ? 13.291  -12.863 1.890   1.00 69.95 341 A 1 
ATOM 2620 N NH2   . ARG A 1 341 ? 12.519  -10.898 1.242   1.00 73.54 341 A 1 
ATOM 2621 N N     . GLU A 1 342 ? 11.483  -17.935 0.043   1.00 90.02 342 A 1 
ATOM 2622 C CA    . GLU A 1 342 ? 12.407  -18.320 -1.029  1.00 90.29 342 A 1 
ATOM 2623 C C     . GLU A 1 342 ? 11.658  -18.834 -2.271  1.00 91.48 342 A 1 
ATOM 2624 O O     . GLU A 1 342 ? 11.939  -18.405 -3.393  1.00 90.16 342 A 1 
ATOM 2625 C CB    . GLU A 1 342 ? 13.349  -19.420 -0.529  1.00 88.18 342 A 1 
ATOM 2626 C CG    . GLU A 1 342 ? 14.473  -18.910 0.387   1.00 75.08 342 A 1 
ATOM 2627 C CD    . GLU A 1 342 ? 15.158  -20.053 1.144   1.00 68.92 342 A 1 
ATOM 2628 O OE1   . GLU A 1 342 ? 15.650  -19.797 2.261   1.00 61.62 342 A 1 
ATOM 2629 O OE2   . GLU A 1 342 ? 15.146  -21.199 0.636   1.00 60.93 342 A 1 
ATOM 2630 N N     . ALA A 1 343 ? 10.627  -19.675 -2.092  1.00 91.42 343 A 1 
ATOM 2631 C CA    . ALA A 1 343 ? 9.795   -20.147 -3.198  1.00 91.42 343 A 1 
ATOM 2632 C C     . ALA A 1 343 ? 9.050   -18.990 -3.903  1.00 92.15 343 A 1 
ATOM 2633 O O     . ALA A 1 343 ? 8.918   -18.994 -5.133  1.00 90.61 343 A 1 
ATOM 2634 C CB    . ALA A 1 343 ? 8.830   -21.214 -2.674  1.00 89.69 343 A 1 
ATOM 2635 N N     . ARG A 1 344 ? 8.590   -17.960 -3.157  1.00 93.07 344 A 1 
ATOM 2636 C CA    . ARG A 1 344 ? 7.961   -16.759 -3.747  1.00 93.10 344 A 1 
ATOM 2637 C C     . ARG A 1 344 ? 8.968   -15.906 -4.510  1.00 94.01 344 A 1 
ATOM 2638 O O     . ARG A 1 344 ? 8.648   -15.415 -5.591  1.00 92.54 344 A 1 
ATOM 2639 C CB    . ARG A 1 344 ? 7.259   -15.905 -2.680  1.00 92.00 344 A 1 
ATOM 2640 C CG    . ARG A 1 344 ? 6.144   -16.627 -1.901  1.00 88.03 344 A 1 
ATOM 2641 C CD    . ARG A 1 344 ? 5.062   -17.197 -2.799  1.00 84.00 344 A 1 
ATOM 2642 N NE    . ARG A 1 344 ? 4.122   -17.999 -2.002  1.00 79.19 344 A 1 
ATOM 2643 C CZ    . ARG A 1 344 ? 2.891   -18.312 -2.340  1.00 75.04 344 A 1 
ATOM 2644 N NH1   . ARG A 1 344 ? 2.366   -17.927 -3.476  1.00 67.10 344 A 1 
ATOM 2645 N NH2   . ARG A 1 344 ? 2.174   -19.049 -1.554  1.00 68.80 344 A 1 
ATOM 2646 N N     . VAL A 1 345 ? 10.184  -15.753 -3.985  1.00 93.44 345 A 1 
ATOM 2647 C CA    . VAL A 1 345 ? 11.268  -15.032 -4.667  1.00 93.75 345 A 1 
ATOM 2648 C C     . VAL A 1 345 ? 11.660  -15.756 -5.959  1.00 94.14 345 A 1 
ATOM 2649 O O     . VAL A 1 345 ? 11.780  -15.109 -7.006  1.00 93.17 345 A 1 
ATOM 2650 C CB    . VAL A 1 345 ? 12.477  -14.846 -3.740  1.00 92.90 345 A 1 
ATOM 2651 C CG1   . VAL A 1 345 ? 13.668  -14.214 -4.483  1.00 88.83 345 A 1 
ATOM 2652 C CG2   . VAL A 1 345 ? 12.126  -13.921 -2.573  1.00 88.58 345 A 1 
ATOM 2653 N N     . LEU A 1 346 ? 11.772  -17.075 -5.932  1.00 93.91 346 A 1 
ATOM 2654 C CA    . LEU A 1 346 ? 12.061  -17.868 -7.125  1.00 93.77 346 A 1 
ATOM 2655 C C     . LEU A 1 346 ? 10.977  -17.681 -8.195  1.00 94.13 346 A 1 
ATOM 2656 O O     . LEU A 1 346 ? 11.284  -17.331 -9.338  1.00 93.01 346 A 1 
ATOM 2657 C CB    . LEU A 1 346 ? 12.224  -19.341 -6.729  1.00 92.63 346 A 1 
ATOM 2658 C CG    . LEU A 1 346 ? 12.615  -20.255 -7.905  1.00 82.39 346 A 1 
ATOM 2659 C CD1   . LEU A 1 346 ? 13.968  -19.876 -8.519  1.00 76.73 346 A 1 
ATOM 2660 C CD2   . LEU A 1 346 ? 12.677  -21.707 -7.424  1.00 77.67 346 A 1 
ATOM 2661 N N     . ARG A 1 347 ? 9.694   -17.798 -7.813  1.00 93.38 347 A 1 
ATOM 2662 C CA    . ARG A 1 347 ? 8.564   -17.569 -8.718  1.00 93.32 347 A 1 
ATOM 2663 C C     . ARG A 1 347 ? 8.550   -16.150 -9.287  1.00 94.02 347 A 1 
ATOM 2664 O O     . ARG A 1 347 ? 8.247   -15.958 -10.471 1.00 92.52 347 A 1 
ATOM 2665 C CB    . ARG A 1 347 ? 7.266   -17.901 -7.990  1.00 91.93 347 A 1 
ATOM 2666 C CG    . ARG A 1 347 ? 6.068   -17.818 -8.952  1.00 83.58 347 A 1 
ATOM 2667 C CD    . ARG A 1 347 ? 4.795   -18.276 -8.249  1.00 78.67 347 A 1 
ATOM 2668 N NE    . ARG A 1 347 ? 3.663   -18.201 -9.186  1.00 72.46 347 A 1 
ATOM 2669 C CZ    . ARG A 1 347 ? 2.406   -18.446 -8.907  1.00 67.12 347 A 1 
ATOM 2670 N NH1   . ARG A 1 347 ? 2.038   -18.880 -7.734  1.00 60.61 347 A 1 
ATOM 2671 N NH2   . ARG A 1 347 ? 1.487   -18.256 -9.794  1.00 60.04 347 A 1 
ATOM 2672 N N     . TYR A 1 348 ? 8.893   -15.147 -8.489  1.00 94.16 348 A 1 
ATOM 2673 C CA    . TYR A 1 348 ? 9.047   -13.775 -8.962  1.00 94.49 348 A 1 
ATOM 2674 C C     . TYR A 1 348 ? 10.160  -13.665 -10.018 1.00 94.60 348 A 1 
ATOM 2675 O O     . TYR A 1 348 ? 9.937   -13.044 -11.068 1.00 93.84 348 A 1 
ATOM 2676 C CB    . TYR A 1 348 ? 9.282   -12.846 -7.768  1.00 94.17 348 A 1 
ATOM 2677 C CG    . TYR A 1 348 ? 10.085  -11.613 -8.099  1.00 94.11 348 A 1 
ATOM 2678 C CD1   . TYR A 1 348 ? 11.464  -11.587 -7.813  1.00 92.35 348 A 1 
ATOM 2679 C CD2   . TYR A 1 348 ? 9.488   -10.512 -8.750  1.00 92.76 348 A 1 
ATOM 2680 C CE1   . TYR A 1 348 ? 12.245  -10.483 -8.165  1.00 91.85 348 A 1 
ATOM 2681 C CE2   . TYR A 1 348 ? 10.265  -9.394  -9.097  1.00 91.80 348 A 1 
ATOM 2682 C CZ    . TYR A 1 348 ? 11.649  -9.382  -8.807  1.00 92.14 348 A 1 
ATOM 2683 O OH    . TYR A 1 348 ? 12.421  -8.312  -9.146  1.00 90.55 348 A 1 
ATOM 2684 N N     . LYS A 1 349 ? 11.325  -14.291 -9.796  1.00 94.76 349 A 1 
ATOM 2685 C CA    . LYS A 1 349 ? 12.448  -14.293 -10.747 1.00 94.35 349 A 1 
ATOM 2686 C C     . LYS A 1 349 ? 12.062  -14.955 -12.075 1.00 94.68 349 A 1 
ATOM 2687 O O     . LYS A 1 349 ? 12.407  -14.449 -13.139 1.00 92.95 349 A 1 
ATOM 2688 C CB    . LYS A 1 349 ? 13.678  -14.983 -10.135 1.00 93.49 349 A 1 
ATOM 2689 C CG    . LYS A 1 349 ? 14.352  -14.160 -9.031  1.00 88.63 349 A 1 
ATOM 2690 C CD    . LYS A 1 349 ? 15.605  -14.872 -8.484  1.00 83.33 349 A 1 
ATOM 2691 C CE    . LYS A 1 349 ? 16.261  -14.056 -7.372  1.00 77.55 349 A 1 
ATOM 2692 N NZ    . LYS A 1 349 ? 17.678  -14.460 -7.111  1.00 68.96 349 A 1 
ATOM 2693 N N     . GLU A 1 350 ? 11.298  -16.040 -12.039 1.00 94.31 350 A 1 
ATOM 2694 C CA    . GLU A 1 350 ? 10.752  -16.678 -13.239 1.00 93.62 350 A 1 
ATOM 2695 C C     . GLU A 1 350 ? 9.767   -15.754 -13.966 1.00 93.73 350 A 1 
ATOM 2696 O O     . GLU A 1 350 ? 9.913   -15.496 -15.166 1.00 91.35 350 A 1 
ATOM 2697 C CB    . GLU A 1 350 ? 10.062  -17.992 -12.860 1.00 92.13 350 A 1 
ATOM 2698 C CG    . GLU A 1 350 ? 11.066  -19.074 -12.458 1.00 79.47 350 A 1 
ATOM 2699 C CD    . GLU A 1 350 ? 10.399  -20.381 -12.026 1.00 71.35 350 A 1 
ATOM 2700 O OE1   . GLU A 1 350 ? 11.146  -21.365 -11.846 1.00 64.11 350 A 1 
ATOM 2701 O OE2   . GLU A 1 350 ? 9.151   -20.395 -11.889 1.00 63.91 350 A 1 
ATOM 2702 N N     . LYS A 1 351 ? 8.819   -15.163 -13.233 1.00 93.79 351 A 1 
ATOM 2703 C CA    . LYS A 1 351 ? 7.787   -14.280 -13.781 1.00 93.34 351 A 1 
ATOM 2704 C C     . LYS A 1 351 ? 8.365   -12.980 -14.349 1.00 93.77 351 A 1 
ATOM 2705 O O     . LYS A 1 351 ? 7.806   -12.404 -15.284 1.00 91.38 351 A 1 
ATOM 2706 C CB    . LYS A 1 351 ? 6.737   -14.032 -12.696 1.00 91.46 351 A 1 
ATOM 2707 C CG    . LYS A 1 351 ? 5.386   -13.627 -13.292 1.00 85.71 351 A 1 
ATOM 2708 C CD    . LYS A 1 351 ? 4.310   -13.567 -12.205 1.00 83.80 351 A 1 
ATOM 2709 C CE    . LYS A 1 351 ? 2.953   -13.401 -12.876 1.00 78.48 351 A 1 
ATOM 2710 N NZ    . LYS A 1 351 ? 1.840   -13.358 -11.914 1.00 72.91 351 A 1 
ATOM 2711 N N     . LYS A 1 352 ? 9.520   -12.510 -13.845 1.00 93.63 352 A 1 
ATOM 2712 C CA    . LYS A 1 352 ? 10.243  -11.342 -14.383 1.00 93.99 352 A 1 
ATOM 2713 C C     . LYS A 1 352 ? 10.564  -11.501 -15.870 1.00 93.95 352 A 1 
ATOM 2714 O O     . LYS A 1 352 ? 10.487  -10.524 -16.610 1.00 91.65 352 A 1 
ATOM 2715 C CB    . LYS A 1 352 ? 11.507  -11.082 -13.538 1.00 92.75 352 A 1 
ATOM 2716 C CG    . LYS A 1 352 ? 12.300  -9.830  -13.978 1.00 89.07 352 A 1 
ATOM 2717 C CD    . LYS A 1 352 ? 13.428  -9.460  -12.995 1.00 87.09 352 A 1 
ATOM 2718 C CE    . LYS A 1 352 ? 14.174  -8.208  -13.471 1.00 80.23 352 A 1 
ATOM 2719 N NZ    . LYS A 1 352 ? 15.131  -7.666  -12.461 1.00 73.37 352 A 1 
ATOM 2720 N N     . LYS A 1 353 ? 10.849  -12.712 -16.328 1.00 94.24 353 A 1 
ATOM 2721 C CA    . LYS A 1 353 ? 11.189  -13.011 -17.732 1.00 93.52 353 A 1 
ATOM 2722 C C     . LYS A 1 353 ? 9.987   -12.897 -18.677 1.00 93.27 353 A 1 
ATOM 2723 O O     . LYS A 1 353 ? 10.174  -12.596 -19.850 1.00 89.49 353 A 1 
ATOM 2724 C CB    . LYS A 1 353 ? 11.804  -14.426 -17.827 1.00 91.82 353 A 1 
ATOM 2725 C CG    . LYS A 1 353 ? 13.070  -14.601 -16.984 1.00 84.75 353 A 1 
ATOM 2726 C CD    . LYS A 1 353 ? 13.564  -16.062 -17.009 1.00 80.21 353 A 1 
ATOM 2727 C CE    . LYS A 1 353 ? 14.765  -16.256 -16.087 1.00 71.33 353 A 1 
ATOM 2728 N NZ    . LYS A 1 353 ? 15.181  -17.675 -15.979 1.00 63.00 353 A 1 
ATOM 2729 N N     . SER A 1 354 ? 8.759   -13.097 -18.185 1.00 93.64 354 A 1 
ATOM 2730 C CA    . SER A 1 354 ? 7.530   -13.094 -18.990 1.00 92.88 354 A 1 
ATOM 2731 C C     . SER A 1 354 ? 6.784   -11.754 -19.007 1.00 93.15 354 A 1 
ATOM 2732 O O     . SER A 1 354 ? 5.706   -11.652 -19.590 1.00 88.88 354 A 1 
ATOM 2733 C CB    . SER A 1 354 ? 6.605   -14.227 -18.540 1.00 89.97 354 A 1 
ATOM 2734 O OG    . SER A 1 354 ? 6.140   -14.014 -17.230 1.00 78.56 354 A 1 
ATOM 2735 N N     . ARG A 1 355 ? 7.326   -10.694 -18.392 1.00 93.20 355 A 1 
ATOM 2736 C CA    . ARG A 1 355 ? 6.652   -9.388  -18.331 1.00 93.29 355 A 1 
ATOM 2737 C C     . ARG A 1 355 ? 6.512   -8.746  -19.705 1.00 93.28 355 A 1 
ATOM 2738 O O     . ARG A 1 355 ? 7.469   -8.635  -20.461 1.00 90.31 355 A 1 
ATOM 2739 C CB    . ARG A 1 355 ? 7.397   -8.430  -17.399 1.00 91.91 355 A 1 
ATOM 2740 C CG    . ARG A 1 355 ? 7.308   -8.848  -15.930 1.00 87.54 355 A 1 
ATOM 2741 C CD    . ARG A 1 355 ? 8.075   -7.828  -15.095 1.00 87.99 355 A 1 
ATOM 2742 N NE    . ARG A 1 355 ? 8.304   -8.304  -13.729 1.00 86.48 355 A 1 
ATOM 2743 C CZ    . ARG A 1 355 ? 9.232   -7.828  -12.913 1.00 87.59 355 A 1 
ATOM 2744 N NH1   . ARG A 1 355 ? 9.981   -6.823  -13.250 1.00 79.56 355 A 1 
ATOM 2745 N NH2   . ARG A 1 355 ? 9.435   -8.366  -11.759 1.00 80.71 355 A 1 
ATOM 2746 N N     . LYS A 1 356 ? 5.307   -8.207  -19.990 1.00 93.28 356 A 1 
ATOM 2747 C CA    . LYS A 1 356 ? 5.004   -7.496  -21.237 1.00 93.16 356 A 1 
ATOM 2748 C C     . LYS A 1 356 ? 4.589   -6.061  -20.935 1.00 93.68 356 A 1 
ATOM 2749 O O     . LYS A 1 356 ? 3.496   -5.792  -20.445 1.00 90.28 356 A 1 
ATOM 2750 C CB    . LYS A 1 356 ? 3.954   -8.260  -22.046 1.00 90.43 356 A 1 
ATOM 2751 C CG    . LYS A 1 356 ? 4.524   -9.587  -22.567 1.00 81.24 356 A 1 
ATOM 2752 C CD    . LYS A 1 356 ? 3.503   -10.322 -23.435 1.00 75.34 356 A 1 
ATOM 2753 C CE    . LYS A 1 356 ? 4.056   -11.707 -23.818 1.00 67.01 356 A 1 
ATOM 2754 N NZ    . LYS A 1 356 ? 2.975   -12.651 -24.150 1.00 57.63 356 A 1 
ATOM 2755 N N     . PHE A 1 357 ? 5.461   -5.101  -21.284 1.00 92.47 357 A 1 
ATOM 2756 C CA    . PHE A 1 357 ? 5.203   -3.665  -21.125 1.00 92.32 357 A 1 
ATOM 2757 C C     . PHE A 1 357 ? 4.446   -3.048  -22.305 1.00 92.26 357 A 1 
ATOM 2758 O O     . PHE A 1 357 ? 4.030   -1.881  -22.251 1.00 88.55 357 A 1 
ATOM 2759 C CB    . PHE A 1 357 ? 6.517   -2.946  -20.848 1.00 91.12 357 A 1 
ATOM 2760 C CG    . PHE A 1 357 ? 7.069   -3.257  -19.474 1.00 90.85 357 A 1 
ATOM 2761 C CD1   . PHE A 1 357 ? 6.653   -2.498  -18.365 1.00 86.09 357 A 1 
ATOM 2762 C CD2   . PHE A 1 357 ? 7.965   -4.315  -19.288 1.00 85.49 357 A 1 
ATOM 2763 C CE1   . PHE A 1 357 ? 7.141   -2.790  -17.083 1.00 83.05 357 A 1 
ATOM 2764 C CE2   . PHE A 1 357 ? 8.450   -4.616  -18.005 1.00 83.45 357 A 1 
ATOM 2765 C CZ    . PHE A 1 357 ? 8.038   -3.851  -16.900 1.00 84.86 357 A 1 
ATOM 2766 N N     . GLU A 1 358 ? 4.229   -3.798  -23.381 1.00 93.04 358 A 1 
ATOM 2767 C CA    . GLU A 1 358 ? 3.436   -3.363  -24.515 1.00 92.83 358 A 1 
ATOM 2768 C C     . GLU A 1 358 ? 1.967   -3.160  -24.129 1.00 93.33 358 A 1 
ATOM 2769 O O     . GLU A 1 358 ? 1.400   -3.821  -23.258 1.00 91.22 358 A 1 
ATOM 2770 C CB    . GLU A 1 358 ? 3.550   -4.350  -25.675 1.00 90.71 358 A 1 
ATOM 2771 C CG    . GLU A 1 358 ? 4.996   -4.438  -26.198 1.00 79.04 358 A 1 
ATOM 2772 C CD    . GLU A 1 358 ? 5.112   -5.224  -27.500 1.00 71.95 358 A 1 
ATOM 2773 O OE1   . GLU A 1 358 ? 6.218   -5.193  -28.068 1.00 64.13 358 A 1 
ATOM 2774 O OE2   . GLU A 1 358 ? 4.088   -5.787  -27.936 1.00 62.46 358 A 1 
ATOM 2775 N N     . LYS A 1 359 ? 1.311   -2.190  -24.791 1.00 91.42 359 A 1 
ATOM 2776 C CA    . LYS A 1 359 ? -0.081  -1.881  -24.494 1.00 91.52 359 A 1 
ATOM 2777 C C     . LYS A 1 359 ? -0.993  -3.006  -24.977 1.00 92.25 359 A 1 
ATOM 2778 O O     . LYS A 1 359 ? -1.407  -3.037  -26.125 1.00 89.79 359 A 1 
ATOM 2779 C CB    . LYS A 1 359 ? -0.458  -0.522  -25.090 1.00 89.27 359 A 1 
ATOM 2780 C CG    . LYS A 1 359 ? -1.874  -0.098  -24.676 1.00 82.38 359 A 1 
ATOM 2781 C CD    . LYS A 1 359 ? -2.219  1.258   -25.291 1.00 75.52 359 A 1 
ATOM 2782 C CE    . LYS A 1 359 ? -3.637  1.659   -24.920 1.00 65.06 359 A 1 
ATOM 2783 N NZ    . LYS A 1 359 ? -4.038  2.939   -25.567 1.00 57.84 359 A 1 
ATOM 2784 N N     . THR A 1 360 ? -1.407  -3.868  -24.057 1.00 93.04 360 A 1 
ATOM 2785 C CA    . THR A 1 360 ? -2.409  -4.893  -24.301 1.00 92.79 360 A 1 
ATOM 2786 C C     . THR A 1 360 ? -3.801  -4.409  -23.909 1.00 93.89 360 A 1 
ATOM 2787 O O     . THR A 1 360 ? -4.008  -3.746  -22.889 1.00 91.15 360 A 1 
ATOM 2788 C CB    . THR A 1 360 ? -2.035  -6.212  -23.596 1.00 89.51 360 A 1 
ATOM 2789 O OG1   . THR A 1 360 ? -1.883  -6.001  -22.220 1.00 76.77 360 A 1 
ATOM 2790 C CG2   . THR A 1 360 ? -0.729  -6.791  -24.128 1.00 73.91 360 A 1 
ATOM 2791 N N     . THR A 1 361 ? -4.813  -4.686  -24.749 1.00 93.71 361 A 1 
ATOM 2792 C CA    . THR A 1 361 ? -6.219  -4.397  -24.439 1.00 94.38 361 A 1 
ATOM 2793 C C     . THR A 1 361 ? -6.870  -5.654  -23.876 1.00 94.67 361 A 1 
ATOM 2794 O O     . THR A 1 361 ? -7.173  -6.581  -24.617 1.00 92.23 361 A 1 
ATOM 2795 C CB    . THR A 1 361 ? -6.978  -3.875  -25.671 1.00 93.08 361 A 1 
ATOM 2796 O OG1   . THR A 1 361 ? -6.363  -2.702  -26.147 1.00 83.38 361 A 1 
ATOM 2797 C CG2   . THR A 1 361 ? -8.426  -3.507  -25.326 1.00 82.71 361 A 1 
ATOM 2798 N N     . ARG A 1 362 ? -7.135  -5.676  -22.574 1.00 94.31 362 A 1 
ATOM 2799 C CA    . ARG A 1 362 ? -7.758  -6.835  -21.913 1.00 94.06 362 A 1 
ATOM 2800 C C     . ARG A 1 362 ? -9.272  -6.957  -22.167 1.00 94.82 362 A 1 
ATOM 2801 O O     . ARG A 1 362 ? -9.835  -8.043  -22.038 1.00 92.22 362 A 1 
ATOM 2802 C CB    . ARG A 1 362 ? -7.468  -6.785  -20.401 1.00 92.05 362 A 1 
ATOM 2803 C CG    . ARG A 1 362 ? -5.975  -6.991  -20.081 1.00 86.02 362 A 1 
ATOM 2804 C CD    . ARG A 1 362 ? -5.759  -7.139  -18.567 1.00 81.71 362 A 1 
ATOM 2805 N NE    . ARG A 1 362 ? -4.370  -7.510  -18.238 1.00 75.72 362 A 1 
ATOM 2806 C CZ    . ARG A 1 362 ? -3.406  -6.736  -17.776 1.00 70.51 362 A 1 
ATOM 2807 N NH1   . ARG A 1 362 ? -3.577  -5.476  -17.560 1.00 62.09 362 A 1 
ATOM 2808 N NH2   . ARG A 1 362 ? -2.230  -7.226  -17.506 1.00 64.53 362 A 1 
ATOM 2809 N N     . TYR A 1 363 ? -9.932  -5.850  -22.523 1.00 94.48 363 A 1 
ATOM 2810 C CA    . TYR A 1 363 ? -11.373 -5.792  -22.744 1.00 94.53 363 A 1 
ATOM 2811 C C     . TYR A 1 363 ? -11.680 -5.068  -24.070 1.00 94.76 363 A 1 
ATOM 2812 O O     . TYR A 1 363 ? -11.886 -3.850  -24.085 1.00 93.19 363 A 1 
ATOM 2813 C CB    . TYR A 1 363 ? -12.058 -5.106  -21.563 1.00 94.03 363 A 1 
ATOM 2814 C CG    . TYR A 1 363 ? -11.918 -5.847  -20.243 1.00 93.67 363 A 1 
ATOM 2815 C CD1   . TYR A 1 363 ? -12.805 -6.880  -19.906 1.00 90.19 363 A 1 
ATOM 2816 C CD2   . TYR A 1 363 ? -10.876 -5.527  -19.351 1.00 90.06 363 A 1 
ATOM 2817 C CE1   . TYR A 1 363 ? -12.670 -7.583  -18.703 1.00 89.45 363 A 1 
ATOM 2818 C CE2   . TYR A 1 363 ? -10.722 -6.226  -18.139 1.00 88.57 363 A 1 
ATOM 2819 C CZ    . TYR A 1 363 ? -11.631 -7.255  -17.829 1.00 90.57 363 A 1 
ATOM 2820 O OH    . TYR A 1 363 ? -11.485 -7.959  -16.648 1.00 89.21 363 A 1 
ATOM 2821 N N     . ALA A 1 364 ? -11.761 -5.807  -25.163 1.00 96.41 364 A 1 
ATOM 2822 C CA    . ALA A 1 364 ? -12.049 -5.280  -26.492 1.00 96.14 364 A 1 
ATOM 2823 C C     . ALA A 1 364 ? -13.385 -4.514  -26.556 1.00 96.38 364 A 1 
ATOM 2824 O O     . ALA A 1 364 ? -13.446 -3.431  -27.139 1.00 94.53 364 A 1 
ATOM 2825 C CB    . ALA A 1 364 ? -12.034 -6.443  -27.486 1.00 94.88 364 A 1 
ATOM 2826 N N     . THR A 1 365 ? -14.429 -4.987  -25.869 1.00 96.32 365 A 1 
ATOM 2827 C CA    . THR A 1 365 ? -15.729 -4.302  -25.794 1.00 95.87 365 A 1 
ATOM 2828 C C     . THR A 1 365 ? -15.607 -2.909  -25.170 1.00 96.02 365 A 1 
ATOM 2829 O O     . THR A 1 365 ? -16.133 -1.936  -25.710 1.00 94.31 365 A 1 
ATOM 2830 C CB    . THR A 1 365 ? -16.735 -5.126  -24.994 1.00 94.42 365 A 1 
ATOM 2831 O OG1   . THR A 1 365 ? -16.190 -5.489  -23.735 1.00 83.13 365 A 1 
ATOM 2832 C CG2   . THR A 1 365 ? -17.101 -6.432  -25.710 1.00 79.08 365 A 1 
ATOM 2833 N N     . ARG A 1 366 ? -14.854 -2.753  -24.094 1.00 96.06 366 A 1 
ATOM 2834 C CA    . ARG A 1 366 ? -14.618 -1.441  -23.470 1.00 95.87 366 A 1 
ATOM 2835 C C     . ARG A 1 366 ? -13.808 -0.496  -24.350 1.00 95.73 366 A 1 
ATOM 2836 O O     . ARG A 1 366 ? -14.028 0.708   -24.284 1.00 94.27 366 A 1 
ATOM 2837 C CB    . ARG A 1 366 ? -13.922 -1.587  -22.109 1.00 95.32 366 A 1 
ATOM 2838 C CG    . ARG A 1 366 ? -14.800 -2.290  -21.069 1.00 91.58 366 A 1 
ATOM 2839 C CD    . ARG A 1 366 ? -14.137 -2.181  -19.703 1.00 90.17 366 A 1 
ATOM 2840 N NE    . ARG A 1 366 ? -14.914 -2.870  -18.665 1.00 88.13 366 A 1 
ATOM 2841 C CZ    . ARG A 1 366 ? -14.701 -2.813  -17.343 1.00 87.54 366 A 1 
ATOM 2842 N NH1   . ARG A 1 366 ? -13.742 -2.090  -16.840 1.00 79.03 366 A 1 
ATOM 2843 N NH2   . ARG A 1 366 ? -15.456 -3.482  -16.534 1.00 82.67 366 A 1 
ATOM 2844 N N     . LYS A 1 367 ? -12.884 -1.032  -25.147 1.00 96.26 367 A 1 
ATOM 2845 C CA    . LYS A 1 367 ? -12.144 -0.256  -26.140 1.00 96.18 367 A 1 
ATOM 2846 C C     . LYS A 1 367 ? -13.100 0.287   -27.200 1.00 96.04 367 A 1 
ATOM 2847 O O     . LYS A 1 367 ? -13.127 1.498   -27.386 1.00 94.95 367 A 1 
ATOM 2848 C CB    . LYS A 1 367 ? -11.013 -1.102  -26.737 1.00 95.63 367 A 1 
ATOM 2849 C CG    . LYS A 1 367 ? -10.212 -0.319  -27.785 1.00 94.09 367 A 1 
ATOM 2850 C CD    . LYS A 1 367 ? -9.134  -1.160  -28.471 1.00 91.20 367 A 1 
ATOM 2851 C CE    . LYS A 1 367 ? -8.595  -0.337  -29.631 1.00 85.39 367 A 1 
ATOM 2852 N NZ    . LYS A 1 367 ? -7.716  -1.084  -30.538 1.00 78.95 367 A 1 
ATOM 2853 N N     . ALA A 1 368 ? -13.937 -0.551  -27.807 1.00 96.38 368 A 1 
ATOM 2854 C CA    . ALA A 1 368 ? -14.912 -0.151  -28.814 1.00 95.93 368 A 1 
ATOM 2855 C C     . ALA A 1 368 ? -15.863 0.944   -28.290 1.00 96.05 368 A 1 
ATOM 2856 O O     . ALA A 1 368 ? -16.041 1.974   -28.935 1.00 94.67 368 A 1 
ATOM 2857 C CB    . ALA A 1 368 ? -15.667 -1.401  -29.272 1.00 95.03 368 A 1 
ATOM 2858 N N     . TYR A 1 369 ? -16.404 0.796   -27.068 1.00 95.98 369 A 1 
ATOM 2859 C CA    . TYR A 1 369 ? -17.227 1.839   -26.447 1.00 95.58 369 A 1 
ATOM 2860 C C     . TYR A 1 369 ? -16.466 3.150   -26.191 1.00 95.50 369 A 1 
ATOM 2861 O O     . TYR A 1 369 ? -17.052 4.224   -26.304 1.00 94.43 369 A 1 
ATOM 2862 C CB    . TYR A 1 369 ? -17.814 1.331   -25.125 1.00 94.78 369 A 1 
ATOM 2863 C CG    . TYR A 1 369 ? -18.971 0.370   -25.281 1.00 91.76 369 A 1 
ATOM 2864 C CD1   . TYR A 1 369 ? -20.158 0.787   -25.915 1.00 86.72 369 A 1 
ATOM 2865 C CD2   . TYR A 1 369 ? -18.888 -0.936  -24.782 1.00 84.41 369 A 1 
ATOM 2866 C CE1   . TYR A 1 369 ? -21.231 -0.093  -26.072 1.00 82.25 369 A 1 
ATOM 2867 C CE2   . TYR A 1 369 ? -19.953 -1.835  -24.927 1.00 80.23 369 A 1 
ATOM 2868 C CZ    . TYR A 1 369 ? -21.131 -1.408  -25.582 1.00 82.49 369 A 1 
ATOM 2869 O OH    . TYR A 1 369 ? -22.184 -2.285  -25.744 1.00 80.50 369 A 1 
ATOM 2870 N N     . ALA A 1 370 ? -15.192 3.099   -25.833 1.00 95.69 370 A 1 
ATOM 2871 C CA    . ALA A 1 370 ? -14.389 4.295   -25.598 1.00 95.13 370 A 1 
ATOM 2872 C C     . ALA A 1 370 ? -14.027 5.033   -26.893 1.00 94.74 370 A 1 
ATOM 2873 O O     . ALA A 1 370 ? -13.831 6.250   -26.852 1.00 92.69 370 A 1 
ATOM 2874 C CB    . ALA A 1 370 ? -13.127 3.905   -24.822 1.00 94.18 370 A 1 
ATOM 2875 N N     . GLU A 1 371 ? -13.920 4.332   -28.015 1.00 95.94 371 A 1 
ATOM 2876 C CA    . GLU A 1 371 ? -13.668 4.893   -29.345 1.00 95.31 371 A 1 
ATOM 2877 C C     . GLU A 1 371 ? -14.924 5.552   -29.923 1.00 95.18 371 A 1 
ATOM 2878 O O     . GLU A 1 371 ? -14.836 6.673   -30.427 1.00 93.28 371 A 1 
ATOM 2879 C CB    . GLU A 1 371 ? -13.121 3.793   -30.275 1.00 94.28 371 A 1 
ATOM 2880 C CG    . GLU A 1 371 ? -11.679 3.421   -29.910 1.00 88.04 371 A 1 
ATOM 2881 C CD    . GLU A 1 371 ? -11.109 2.171   -30.612 1.00 84.15 371 A 1 
ATOM 2882 O OE1   . GLU A 1 371 ? -9.877  1.965   -30.519 1.00 78.99 371 A 1 
ATOM 2883 O OE2   . GLU A 1 371 ? -11.878 1.365   -31.166 1.00 77.53 371 A 1 
ATOM 2884 N N     . ALA A 1 372 ? -16.083 4.929   -29.765 1.00 94.70 372 A 1 
ATOM 2885 C CA    . ALA A 1 372 ? -17.356 5.450   -30.256 1.00 93.90 372 A 1 
ATOM 2886 C C     . ALA A 1 372 ? -17.970 6.559   -29.372 1.00 94.06 372 A 1 
ATOM 2887 O O     . ALA A 1 372 ? -18.985 7.155   -29.730 1.00 91.76 372 A 1 
ATOM 2888 C CB    . ALA A 1 372 ? -18.324 4.273   -30.402 1.00 92.13 372 A 1 
ATOM 2889 N N     . ARG A 1 373 ? -17.421 6.826   -28.189 1.00 93.51 373 A 1 
ATOM 2890 C CA    . ARG A 1 373 ? -18.036 7.746   -27.233 1.00 93.37 373 A 1 
ATOM 2891 C C     . ARG A 1 373 ? -17.786 9.209   -27.604 1.00 93.54 373 A 1 
ATOM 2892 O O     . ARG A 1 373 ? -16.634 9.559   -27.845 1.00 92.25 373 A 1 
ATOM 2893 C CB    . ARG A 1 373 ? -17.537 7.414   -25.825 1.00 91.68 373 A 1 
ATOM 2894 C CG    . ARG A 1 373 ? -18.411 8.069   -24.767 1.00 84.20 373 A 1 
ATOM 2895 C CD    . ARG A 1 373 ? -17.996 7.557   -23.396 1.00 84.04 373 A 1 
ATOM 2896 N NE    . ARG A 1 373 ? -18.931 8.040   -22.373 1.00 81.63 373 A 1 
ATOM 2897 C CZ    . ARG A 1 373 ? -18.942 7.692   -21.110 1.00 81.10 373 A 1 
ATOM 2898 N NH1   . ARG A 1 373 ? -18.070 6.850   -20.634 1.00 72.18 373 A 1 
ATOM 2899 N NH2   . ARG A 1 373 ? -19.836 8.185   -20.306 1.00 74.28 373 A 1 
ATOM 2900 N N     . PRO A 1 374 ? -18.832 10.095  -27.569 1.00 93.77 374 A 1 
ATOM 2901 C CA    . PRO A 1 374 ? -18.653 11.521  -27.806 1.00 93.43 374 A 1 
ATOM 2902 C C     . PRO A 1 374 ? -17.680 12.129  -26.795 1.00 94.40 374 A 1 
ATOM 2903 O O     . PRO A 1 374 ? -17.589 11.694  -25.628 1.00 93.51 374 A 1 
ATOM 2904 C CB    . PRO A 1 374 ? -20.056 12.141  -27.733 1.00 91.28 374 A 1 
ATOM 2905 C CG    . PRO A 1 374 ? -20.846 11.169  -26.874 1.00 87.26 374 A 1 
ATOM 2906 C CD    . PRO A 1 374 ? -20.232 9.820   -27.242 1.00 90.63 374 A 1 
ATOM 2907 N N     . ARG A 1 375 ? -16.883 13.114  -27.261 1.00 92.82 375 A 1 
ATOM 2908 C CA    . ARG A 1 375 ? -15.828 13.757  -26.470 1.00 92.85 375 A 1 
ATOM 2909 C C     . ARG A 1 375 ? -15.857 15.262  -26.673 1.00 92.53 375 A 1 
ATOM 2910 O O     . ARG A 1 375 ? -15.791 15.726  -27.809 1.00 90.66 375 A 1 
ATOM 2911 C CB    . ARG A 1 375 ? -14.440 13.226  -26.849 1.00 91.92 375 A 1 
ATOM 2912 C CG    . ARG A 1 375 ? -14.286 11.720  -26.622 1.00 88.67 375 A 1 
ATOM 2913 C CD    . ARG A 1 375 ? -12.864 11.291  -26.955 1.00 89.38 375 A 1 
ATOM 2914 N NE    . ARG A 1 375 ? -12.727 9.833   -26.905 1.00 88.35 375 A 1 
ATOM 2915 C CZ    . ARG A 1 375 ? -11.595 9.151   -26.821 1.00 89.93 375 A 1 
ATOM 2916 N NH1   . ARG A 1 375 ? -10.445 9.750   -26.723 1.00 80.29 375 A 1 
ATOM 2917 N NH2   . ARG A 1 375 ? -11.607 7.860   -26.847 1.00 84.56 375 A 1 
ATOM 2918 N N     . ILE A 1 376 ? -15.806 16.018  -25.587 1.00 93.46 376 A 1 
ATOM 2919 C CA    . ILE A 1 376 ? -15.602 17.463  -25.577 1.00 92.91 376 A 1 
ATOM 2920 C C     . ILE A 1 376 ? -14.168 17.736  -25.101 1.00 93.45 376 A 1 
ATOM 2921 O O     . ILE A 1 376 ? -13.790 17.321  -24.001 1.00 91.63 376 A 1 
ATOM 2922 C CB    . ILE A 1 376 ? -16.670 18.164  -24.716 1.00 91.39 376 A 1 
ATOM 2923 C CG1   . ILE A 1 376 ? -18.076 17.902  -25.290 1.00 85.65 376 A 1 
ATOM 2924 C CG2   . ILE A 1 376 ? -16.376 19.661  -24.623 1.00 84.13 376 A 1 
ATOM 2925 C CD1   . ILE A 1 376 ? -19.227 18.377  -24.398 1.00 77.05 376 A 1 
ATOM 2926 N N     . LYS A 1 377 ? -13.342 18.367  -25.959 1.00 91.94 377 A 1 
ATOM 2927 C CA    . LYS A 1 377 ? -11.924 18.649  -25.677 1.00 92.39 377 A 1 
ATOM 2928 C C     . LYS A 1 377 ? -11.166 17.406  -25.153 1.00 92.92 377 A 1 
ATOM 2929 O O     . LYS A 1 377 ? -10.381 17.485  -24.211 1.00 90.78 377 A 1 
ATOM 2930 C CB    . LYS A 1 377 ? -11.800 19.878  -24.751 1.00 91.22 377 A 1 
ATOM 2931 C CG    . LYS A 1 377 ? -12.395 21.148  -25.373 1.00 87.33 377 A 1 
ATOM 2932 C CD    . LYS A 1 377 ? -12.345 22.337  -24.404 1.00 80.86 377 A 1 
ATOM 2933 C CE    . LYS A 1 377 ? -12.986 23.554  -25.077 1.00 74.26 377 A 1 
ATOM 2934 N NZ    . LYS A 1 377 ? -13.108 24.728  -24.190 1.00 65.11 377 A 1 
ATOM 2935 N N     . GLY A 1 378 ? -11.450 16.253  -25.751 1.00 92.99 378 A 1 
ATOM 2936 C CA    . GLY A 1 378 ? -10.819 14.976  -25.439 1.00 92.67 378 A 1 
ATOM 2937 C C     . GLY A 1 378 ? -11.382 14.232  -24.222 1.00 93.48 378 A 1 
ATOM 2938 O O     . GLY A 1 378 ? -11.103 13.044  -24.075 1.00 91.39 378 A 1 
ATOM 2939 N N     . ARG A 1 379 ? -12.194 14.882  -23.378 1.00 94.48 379 A 1 
ATOM 2940 C CA    . ARG A 1 379 ? -12.880 14.230  -22.263 1.00 94.50 379 A 1 
ATOM 2941 C C     . ARG A 1 379 ? -14.168 13.561  -22.745 1.00 94.94 379 A 1 
ATOM 2942 O O     . ARG A 1 379 ? -14.796 14.052  -23.665 1.00 93.29 379 A 1 
ATOM 2943 C CB    . ARG A 1 379 ? -13.196 15.233  -21.149 1.00 93.28 379 A 1 
ATOM 2944 C CG    . ARG A 1 379 ? -11.934 15.876  -20.574 1.00 86.40 379 A 1 
ATOM 2945 C CD    . ARG A 1 379 ? -12.298 16.796  -19.410 1.00 86.47 379 A 1 
ATOM 2946 N NE    . ARG A 1 379 ? -11.108 17.443  -18.856 1.00 81.47 379 A 1 
ATOM 2947 C CZ    . ARG A 1 379 ? -11.085 18.255  -17.808 1.00 78.79 379 A 1 
ATOM 2948 N NH1   . ARG A 1 379 ? -12.172 18.557  -17.155 1.00 69.97 379 A 1 
ATOM 2949 N NH2   . ARG A 1 379 ? -9.961  18.776  -17.413 1.00 70.41 379 A 1 
ATOM 2950 N N     . PHE A 1 380 ? -14.570 12.493  -22.079 1.00 94.63 380 A 1 
ATOM 2951 C CA    . PHE A 1 380 ? -15.881 11.912  -22.356 1.00 94.50 380 A 1 
ATOM 2952 C C     . PHE A 1 380 ? -16.986 12.911  -21.997 1.00 93.53 380 A 1 
ATOM 2953 O O     . PHE A 1 380 ? -17.013 13.408  -20.865 1.00 91.54 380 A 1 
ATOM 2954 C CB    . PHE A 1 380 ? -16.064 10.604  -21.576 1.00 94.59 380 A 1 
ATOM 2955 C CG    . PHE A 1 380 ? -15.118 9.496   -21.981 1.00 95.05 380 A 1 
ATOM 2956 C CD1   . PHE A 1 380 ? -15.110 9.022   -23.296 1.00 93.85 380 A 1 
ATOM 2957 C CD2   . PHE A 1 380 ? -14.261 8.907   -21.037 1.00 93.63 380 A 1 
ATOM 2958 C CE1   . PHE A 1 380 ? -14.247 7.983   -23.680 1.00 93.10 380 A 1 
ATOM 2959 C CE2   . PHE A 1 380 ? -13.406 7.867   -21.407 1.00 92.66 380 A 1 
ATOM 2960 C CZ    . PHE A 1 380 ? -13.388 7.401   -22.733 1.00 93.88 380 A 1 
ATOM 2961 N N     . ALA A 1 381 ? -17.885 13.192  -22.945 1.00 93.87 381 A 1 
ATOM 2962 C CA    . ALA A 1 381 ? -19.060 14.023  -22.740 1.00 92.83 381 A 1 
ATOM 2963 C C     . ALA A 1 381 ? -20.245 13.173  -22.260 1.00 92.00 381 A 1 
ATOM 2964 O O     . ALA A 1 381 ? -20.315 11.961  -22.522 1.00 88.12 381 A 1 
ATOM 2965 C CB    . ALA A 1 381 ? -19.369 14.764  -24.034 1.00 90.34 381 A 1 
ATOM 2966 N N     . LYS A 1 382 ? -21.197 13.814  -21.573 1.00 91.03 382 A 1 
ATOM 2967 C CA    . LYS A 1 382 ? -22.525 13.233  -21.388 1.00 89.18 382 A 1 
ATOM 2968 C C     . LYS A 1 382 ? -23.275 13.288  -22.719 1.00 87.26 382 A 1 
ATOM 2969 O O     . LYS A 1 382 ? -22.994 14.148  -23.542 1.00 80.25 382 A 1 
ATOM 2970 C CB    . LYS A 1 382 ? -23.308 13.981  -20.306 1.00 85.60 382 A 1 
ATOM 2971 C CG    . LYS A 1 382 ? -22.715 13.824  -18.907 1.00 76.88 382 A 1 
ATOM 2972 C CD    . LYS A 1 382 ? -23.578 14.628  -17.936 1.00 73.09 382 A 1 
ATOM 2973 C CE    . LYS A 1 382 ? -23.049 14.592  -16.503 1.00 64.01 382 A 1 
ATOM 2974 N NZ    . LYS A 1 382 ? -23.833 15.502  -15.650 1.00 56.94 382 A 1 
ATOM 2975 N N     . ARG A 1 383 ? -24.272 12.407  -22.917 1.00 87.02 383 A 1 
ATOM 2976 C CA    . ARG A 1 383 ? -25.117 12.458  -24.123 1.00 83.59 383 A 1 
ATOM 2977 C C     . ARG A 1 383 ? -25.840 13.801  -24.241 1.00 82.20 383 A 1 
ATOM 2978 O O     . ARG A 1 383 ? -25.806 14.378  -25.317 1.00 74.09 383 A 1 
ATOM 2979 C CB    . ARG A 1 383 ? -26.129 11.300  -24.134 1.00 78.17 383 A 1 
ATOM 2980 C CG    . ARG A 1 383 ? -25.529 10.037  -24.758 1.00 68.16 383 A 1 
ATOM 2981 C CD    . ARG A 1 383 ? -26.620 8.971   -24.874 1.00 66.42 383 A 1 
ATOM 2982 N NE    . ARG A 1 383 ? -26.161 7.793   -25.625 1.00 57.61 383 A 1 
ATOM 2983 C CZ    . ARG A 1 383 ? -26.880 6.710   -25.875 1.00 53.48 383 A 1 
ATOM 2984 N NH1   . ARG A 1 383 ? -28.091 6.583   -25.418 1.00 50.42 383 A 1 
ATOM 2985 N NH2   . ARG A 1 383 ? -26.386 5.744   -26.598 1.00 49.52 383 A 1 
ATOM 2986 N N     . SER A 1 384 ? -26.387 14.336  -23.154 1.00 84.56 384 A 1 
ATOM 2987 C CA    . SER A 1 384 ? -27.043 15.648  -23.116 1.00 81.94 384 A 1 
ATOM 2988 C C     . SER A 1 384 ? -26.129 16.783  -23.558 1.00 81.14 384 A 1 
ATOM 2989 O O     . SER A 1 384 ? -26.544 17.678  -24.282 1.00 72.22 384 A 1 
ATOM 2990 C CB    . SER A 1 384 ? -27.496 15.945  -21.688 1.00 75.97 384 A 1 
ATOM 2991 O OG    . SER A 1 384 ? -26.417 15.854  -20.772 1.00 66.67 384 A 1 
ATOM 2992 N N     . ASP A 1 385 ? -24.869 16.749  -23.139 1.00 76.44 385 A 1 
ATOM 2993 C CA    . ASP A 1 385 ? -23.925 17.825  -23.405 1.00 73.44 385 A 1 
ATOM 2994 C C     . ASP A 1 385 ? -23.441 17.760  -24.861 1.00 73.88 385 A 1 
ATOM 2995 O O     . ASP A 1 385 ? -23.100 18.777  -25.455 1.00 68.64 385 A 1 
ATOM 2996 C CB    . ASP A 1 385 ? -22.737 17.747  -22.425 1.00 66.90 385 A 1 
ATOM 2997 C CG    . ASP A 1 385 ? -23.091 17.618  -20.928 1.00 60.04 385 A 1 
ATOM 2998 O OD1   . ASP A 1 385 ? -24.259 17.793  -20.525 1.00 55.43 385 A 1 
ATOM 2999 O OD2   . ASP A 1 385 ? -22.183 17.225  -20.151 1.00 53.99 385 A 1 
ATOM 3000 N N     . ALA A 1 386 ? -23.422 16.592  -25.451 1.00 72.12 386 A 1 
ATOM 3001 C CA    . ALA A 1 386 ? -23.101 16.395  -26.861 1.00 66.52 386 A 1 
ATOM 3002 C C     . ALA A 1 386 ? -24.254 16.854  -27.777 1.00 67.24 386 A 1 
ATOM 3003 O O     . ALA A 1 386 ? -23.989 17.442  -28.821 1.00 62.07 386 A 1 
ATOM 3004 C CB    . ALA A 1 386 ? -22.754 14.917  -27.095 1.00 60.94 386 A 1 
ATOM 3005 N N     . GLU A 1 387 ? -25.516 16.635  -27.392 1.00 69.60 387 A 1 
ATOM 3006 C CA    . GLU A 1 387 ? -26.688 17.155  -28.114 1.00 67.64 387 A 1 
ATOM 3007 C C     . GLU A 1 387 ? -26.719 18.693  -28.070 1.00 68.39 387 A 1 
ATOM 3008 O O     . GLU A 1 387 ? -26.902 19.321  -29.111 1.00 62.34 387 A 1 
ATOM 3009 C CB    . GLU A 1 387 ? -27.972 16.515  -27.549 1.00 59.92 387 A 1 
ATOM 3010 C CG    . GLU A 1 387 ? -28.113 15.045  -28.000 1.00 51.73 387 A 1 
ATOM 3011 C CD    . GLU A 1 387 ? -29.241 14.247  -27.319 1.00 47.35 387 A 1 
ATOM 3012 O OE1   . GLU A 1 387 ? -29.376 13.045  -27.658 1.00 44.15 387 A 1 
ATOM 3013 O OE2   . GLU A 1 387 ? -29.906 14.776  -26.403 1.00 42.46 387 A 1 
ATOM 3014 N N     . MET A 1 388 ? -26.404 19.330  -26.949 1.00 69.79 388 A 1 
ATOM 3015 C CA    . MET A 1 388 ? -26.306 20.785  -26.869 1.00 67.58 388 A 1 
ATOM 3016 C C     . MET A 1 388 ? -25.193 21.386  -27.747 1.00 67.31 388 A 1 
ATOM 3017 O O     . MET A 1 388 ? -25.401 22.450  -28.329 1.00 61.24 388 A 1 
ATOM 3018 C CB    . MET A 1 388 ? -26.089 21.247  -25.425 1.00 62.40 388 A 1 
ATOM 3019 C CG    . MET A 1 388 ? -27.367 21.272  -24.591 1.00 55.35 388 A 1 
ATOM 3020 S SD    . MET A 1 388 ? -27.532 22.734  -23.501 1.00 49.01 388 A 1 
ATOM 3021 C CE    . MET A 1 388 ? -25.913 22.750  -22.699 1.00 45.26 388 A 1 
ATOM 3022 N N     . GLU A 1 389 ? -24.019 20.782  -27.854 1.00 65.20 389 A 1 
ATOM 3023 C CA    . GLU A 1 389 ? -22.970 21.285  -28.756 1.00 61.81 389 A 1 
ATOM 3024 C C     . GLU A 1 389 ? -23.394 21.175  -30.235 1.00 60.08 389 A 1 
ATOM 3025 O O     . GLU A 1 389 ? -23.112 22.086  -31.021 1.00 56.79 389 A 1 
ATOM 3026 C CB    . GLU A 1 389 ? -21.611 20.582  -28.540 1.00 56.54 389 A 1 
ATOM 3027 C CG    . GLU A 1 389 ? -20.655 21.370  -27.631 1.00 49.45 389 A 1 
ATOM 3028 C CD    . GLU A 1 389 ? -19.184 20.875  -27.653 1.00 47.45 389 A 1 
ATOM 3029 O OE1   . GLU A 1 389 ? -18.306 21.582  -27.094 1.00 44.02 389 A 1 
ATOM 3030 O OE2   . GLU A 1 389 ? -18.899 19.785  -28.202 1.00 44.39 389 A 1 
ATOM 3031 N N     . VAL A 1 390 ? -24.076 20.111  -30.599 1.00 66.70 390 A 1 
ATOM 3032 C CA    . VAL A 1 390 ? -24.596 19.946  -31.965 1.00 65.29 390 A 1 
ATOM 3033 C C     . VAL A 1 390 ? -25.662 21.004  -32.262 1.00 65.48 390 A 1 
ATOM 3034 O O     . VAL A 1 390 ? -25.562 21.665  -33.294 1.00 60.70 390 A 1 
ATOM 3035 C CB    . VAL A 1 390 ? -25.101 18.523  -32.219 1.00 60.24 390 A 1 
ATOM 3036 C CG1   . VAL A 1 390 ? -25.706 18.373  -33.620 1.00 51.78 390 A 1 
ATOM 3037 C CG2   . VAL A 1 390 ? -23.959 17.509  -32.133 1.00 54.79 390 A 1 
ATOM 3038 N N     . ASP A 1 391 ? -26.609 21.265  -31.366 1.00 62.58 391 A 1 
ATOM 3039 C CA    . ASP A 1 391 ? -27.638 22.300  -31.529 1.00 60.22 391 A 1 
ATOM 3040 C C     . ASP A 1 391 ? -27.052 23.714  -31.610 1.00 59.41 391 A 1 
ATOM 3041 O O     . ASP A 1 391 ? -27.487 24.517  -32.433 1.00 56.47 391 A 1 
ATOM 3042 C CB    . ASP A 1 391 ? -28.660 22.228  -30.382 1.00 55.18 391 A 1 
ATOM 3043 C CG    . ASP A 1 391 ? -29.893 21.363  -30.682 1.00 47.55 391 A 1 
ATOM 3044 O OD1   . ASP A 1 391 ? -30.093 20.997  -31.859 1.00 45.38 391 A 1 
ATOM 3045 O OD2   . ASP A 1 391 ? -30.655 21.138  -29.725 1.00 44.09 391 A 1 
ATOM 3046 N N     . GLN A 1 392 ? -26.034 24.061  -30.814 1.00 59.09 392 A 1 
ATOM 3047 C CA    . GLN A 1 392 ? -25.367 25.359  -30.932 1.00 59.14 392 A 1 
ATOM 3048 C C     . GLN A 1 392 ? -24.651 25.515  -32.278 1.00 58.98 392 A 1 
ATOM 3049 O O     . GLN A 1 392 ? -24.700 26.597  -32.872 1.00 55.86 392 A 1 
ATOM 3050 C CB    . GLN A 1 392 ? -24.374 25.579  -29.786 1.00 55.08 392 A 1 
ATOM 3051 C CG    . GLN A 1 392 ? -25.092 26.002  -28.506 1.00 49.56 392 A 1 
ATOM 3052 C CD    . GLN A 1 392 ? -24.128 26.418  -27.392 1.00 46.22 392 A 1 
ATOM 3053 O OE1   . GLN A 1 392 ? -22.903 26.349  -27.479 1.00 44.46 392 A 1 
ATOM 3054 N NE2   . GLN A 1 392 ? -24.655 26.903  -26.292 1.00 40.87 392 A 1 
ATOM 3055 N N     . THR A 1 393 ? -24.012 24.465  -32.766 1.00 60.38 393 A 1 
ATOM 3056 C CA    . THR A 1 393 ? -23.330 24.516  -34.068 1.00 60.24 393 A 1 
ATOM 3057 C C     . THR A 1 393 ? -24.347 24.637  -35.204 1.00 60.29 393 A 1 
ATOM 3058 O O     . THR A 1 393 ? -24.146 25.432  -36.121 1.00 55.45 393 A 1 
ATOM 3059 C CB    . THR A 1 393 ? -22.417 23.300  -34.283 1.00 55.68 393 A 1 
ATOM 3060 O OG1   . THR A 1 393 ? -21.681 22.983  -33.118 1.00 48.85 393 A 1 
ATOM 3061 C CG2   . THR A 1 393 ? -21.371 23.587  -35.360 1.00 49.95 393 A 1 
ATOM 3062 N N     . PHE A 1 394 ? -25.475 23.923  -35.134 1.00 58.09 394 A 1 
ATOM 3063 C CA    . PHE A 1 394 ? -26.566 24.012  -36.102 1.00 55.69 394 A 1 
ATOM 3064 C C     . PHE A 1 394 ? -27.293 25.356  -36.054 1.00 54.74 394 A 1 
ATOM 3065 O O     . PHE A 1 394 ? -27.562 25.952  -37.100 1.00 50.42 394 A 1 
ATOM 3066 C CB    . PHE A 1 394 ? -27.546 22.844  -35.890 1.00 50.94 394 A 1 
ATOM 3067 C CG    . PHE A 1 394 ? -27.707 21.988  -37.125 1.00 47.24 394 A 1 
ATOM 3068 C CD1   . PHE A 1 394 ? -28.716 22.270  -38.059 1.00 45.74 394 A 1 
ATOM 3069 C CD2   . PHE A 1 394 ? -26.814 20.933  -37.368 1.00 44.04 394 A 1 
ATOM 3070 C CE1   . PHE A 1 394 ? -28.853 21.498  -39.216 1.00 40.04 394 A 1 
ATOM 3071 C CE2   . PHE A 1 394 ? -26.942 20.149  -38.533 1.00 40.51 394 A 1 
ATOM 3072 C CZ    . PHE A 1 394 ? -27.965 20.434  -39.452 1.00 42.74 394 A 1 
ATOM 3073 N N     . SER A 1 395 ? -27.563 25.925  -34.880 1.00 56.04 395 A 1 
ATOM 3074 C CA    . SER A 1 395 ? -28.218 27.237  -34.721 1.00 55.74 395 A 1 
ATOM 3075 C C     . SER A 1 395 ? -27.369 28.371  -35.283 1.00 55.45 395 A 1 
ATOM 3076 O O     . SER A 1 395 ? -27.898 29.298  -35.899 1.00 52.84 395 A 1 
ATOM 3077 C CB    . SER A 1 395 ? -28.520 27.514  -33.254 1.00 52.20 395 A 1 
ATOM 3078 O OG    . SER A 1 395 ? -29.390 26.537  -32.720 1.00 44.80 395 A 1 
ATOM 3079 N N     . THR A 1 396 ? -26.049 28.309  -35.124 1.00 53.77 396 A 1 
ATOM 3080 C CA    . THR A 1 396 ? -25.138 29.322  -35.681 1.00 54.82 396 A 1 
ATOM 3081 C C     . THR A 1 396 ? -25.061 29.220  -37.213 1.00 54.53 396 A 1 
ATOM 3082 O O     . THR A 1 396 ? -24.991 30.246  -37.888 1.00 50.41 396 A 1 
ATOM 3083 C CB    . THR A 1 396 ? -23.732 29.222  -35.086 1.00 48.87 396 A 1 
ATOM 3084 O OG1   . THR A 1 396 ? -23.766 29.033  -33.695 1.00 43.29 396 A 1 
ATOM 3085 C CG2   . THR A 1 396 ? -22.928 30.507  -35.307 1.00 45.48 396 A 1 
ATOM 3086 N N     . ALA A 1 397 ? -25.123 28.020  -37.762 1.00 47.65 397 A 1 
ATOM 3087 C CA    . ALA A 1 397 ? -25.171 27.820  -39.215 1.00 47.05 397 A 1 
ATOM 3088 C C     . ALA A 1 397 ? -26.501 28.318  -39.812 1.00 45.22 397 A 1 
ATOM 3089 O O     . ALA A 1 397 ? -26.490 29.037  -40.813 1.00 44.21 397 A 1 
ATOM 3090 C CB    . ALA A 1 397 ? -24.919 26.340  -39.519 1.00 43.71 397 A 1 
ATOM 3091 N N     . ALA A 1 398 ? -27.636 28.049  -39.183 1.00 48.76 398 A 1 
ATOM 3092 C CA    . ALA A 1 398 ? -28.963 28.441  -39.668 1.00 48.22 398 A 1 
ATOM 3093 C C     . ALA A 1 398 ? -29.157 29.969  -39.700 1.00 47.09 398 A 1 
ATOM 3094 O O     . ALA A 1 398 ? -29.802 30.492  -40.608 1.00 45.47 398 A 1 
ATOM 3095 C CB    . ALA A 1 398 ? -30.018 27.768  -38.788 1.00 45.27 398 A 1 
ATOM 3096 N N     . LEU A 1 399 ? -28.588 30.719  -38.760 1.00 53.69 399 A 1 
ATOM 3097 C CA    . LEU A 1 399 ? -28.660 32.188  -38.761 1.00 52.63 399 A 1 
ATOM 3098 C C     . LEU A 1 399 ? -27.864 32.822  -39.915 1.00 52.03 399 A 1 
ATOM 3099 O O     . LEU A 1 399 ? -28.232 33.910  -40.368 1.00 49.16 399 A 1 
ATOM 3100 C CB    . LEU A 1 399 ? -28.173 32.728  -37.405 1.00 47.40 399 A 1 
ATOM 3101 C CG    . LEU A 1 399 ? -29.241 32.671  -36.305 1.00 43.79 399 A 1 
ATOM 3102 C CD1   . LEU A 1 399 ? -28.600 32.952  -34.952 1.00 43.46 399 A 1 
ATOM 3103 C CD2   . LEU A 1 399 ? -30.351 33.708  -36.532 1.00 46.30 399 A 1 
ATOM 3104 N N     . SER A 1 400 ? -26.806 32.194  -40.404 1.00 49.33 400 A 1 
ATOM 3105 C CA    . SER A 1 400 ? -26.003 32.756  -41.499 1.00 51.06 400 A 1 
ATOM 3106 C C     . SER A 1 400 ? -26.720 32.705  -42.854 1.00 51.17 400 A 1 
ATOM 3107 O O     . SER A 1 400 ? -26.526 33.600  -43.678 1.00 46.80 400 A 1 
ATOM 3108 C CB    . SER A 1 400 ? -24.631 32.086  -41.568 1.00 46.54 400 A 1 
ATOM 3109 O OG    . SER A 1 400 ? -24.686 30.725  -41.932 1.00 42.33 400 A 1 
ATOM 3110 N N     . ASP A 1 401 ? -27.582 31.732  -43.069 1.00 45.12 401 A 1 
ATOM 3111 C CA    . ASP A 1 401 ? -28.250 31.531  -44.365 1.00 48.88 401 A 1 
ATOM 3112 C C     . ASP A 1 401 ? -29.465 32.464  -44.567 1.00 48.18 401 A 1 
ATOM 3113 O O     . ASP A 1 401 ? -29.931 32.673  -45.685 1.00 45.74 401 A 1 
ATOM 3114 C CB    . ASP A 1 401 ? -28.631 30.050  -44.501 1.00 43.32 401 A 1 
ATOM 3115 C CG    . ASP A 1 401 ? -28.750 29.560  -45.959 1.00 38.17 401 A 1 
ATOM 3116 O OD1   . ASP A 1 401 ? -28.070 30.134  -46.831 1.00 37.44 401 A 1 
ATOM 3117 O OD2   . ASP A 1 401 ? -29.487 28.574  -46.168 1.00 37.39 401 A 1 
ATOM 3118 N N     . SER A 1 402 ? -29.956 33.098  -43.488 1.00 45.30 402 A 1 
ATOM 3119 C CA    . SER A 1 402 ? -31.101 34.019  -43.581 1.00 48.34 402 A 1 
ATOM 3120 C C     . SER A 1 402 ? -30.797 35.349  -44.287 1.00 48.07 402 A 1 
ATOM 3121 O O     . SER A 1 402 ? -31.714 36.136  -44.529 1.00 44.19 402 A 1 
ATOM 3122 C CB    . SER A 1 402 ? -31.706 34.262  -42.199 1.00 43.60 402 A 1 
ATOM 3123 O OG    . SER A 1 402 ? -30.873 35.059  -41.381 1.00 40.15 402 A 1 
ATOM 3124 N N     . SER A 1 403 ? -29.552 35.630  -44.658 1.00 41.06 403 A 1 
ATOM 3125 C CA    . SER A 1 403 ? -29.156 36.814  -45.431 1.00 44.40 403 A 1 
ATOM 3126 C C     . SER A 1 403 ? -29.486 36.706  -46.924 1.00 44.59 403 A 1 
ATOM 3127 O O     . SER A 1 403 ? -28.868 37.395  -47.742 1.00 42.08 403 A 1 
ATOM 3128 C CB    . SER A 1 403 ? -27.692 37.174  -45.170 1.00 41.10 403 A 1 
ATOM 3129 O OG    . SER A 1 403 ? -26.805 36.271  -45.795 1.00 37.66 403 A 1 
ATOM 3130 N N     . TYR A 1 404 ? -30.454 35.881  -47.293 1.00 46.65 404 A 1 
ATOM 3131 C CA    . TYR A 1 404 ? -31.066 35.986  -48.611 1.00 46.43 404 A 1 
ATOM 3132 C C     . TYR A 1 404 ? -31.720 37.368  -48.721 1.00 42.22 404 A 1 
ATOM 3133 O O     . TYR A 1 404 ? -32.855 37.597  -48.294 1.00 40.19 404 A 1 
ATOM 3134 C CB    . TYR A 1 404 ? -32.052 34.840  -48.866 1.00 44.54 404 A 1 
ATOM 3135 C CG    . TYR A 1 404 ? -31.382 33.623  -49.487 1.00 42.97 404 A 1 
ATOM 3136 C CD1   . TYR A 1 404 ? -31.227 33.541  -50.891 1.00 43.75 404 A 1 
ATOM 3137 C CD2   . TYR A 1 404 ? -30.883 32.603  -48.673 1.00 42.40 404 A 1 
ATOM 3138 C CE1   . TYR A 1 404 ? -30.578 32.428  -51.477 1.00 38.41 404 A 1 
ATOM 3139 C CE2   . TYR A 1 404 ? -30.222 31.488  -49.245 1.00 38.17 404 A 1 
ATOM 3140 C CZ    . TYR A 1 404 ? -30.076 31.413  -50.650 1.00 40.94 404 A 1 
ATOM 3141 O OH    . TYR A 1 404 ? -29.430 30.339  -51.199 1.00 39.78 404 A 1 
ATOM 3142 N N     . SER A 1 405 ? -30.965 38.314  -49.278 1.00 43.57 405 A 1 
ATOM 3143 C CA    . SER A 1 405 ? -31.426 39.657  -49.608 1.00 45.88 405 A 1 
ATOM 3144 C C     . SER A 1 405 ? -32.636 39.526  -50.515 1.00 44.67 405 A 1 
ATOM 3145 O O     . SER A 1 405 ? -32.545 38.992  -51.620 1.00 42.60 405 A 1 
ATOM 3146 C CB    . SER A 1 405 ? -30.311 40.449  -50.285 1.00 41.88 405 A 1 
ATOM 3147 O OG    . SER A 1 405 ? -29.753 39.730  -51.366 1.00 38.55 405 A 1 
ATOM 3148 N N     . THR A 1 406 ? -33.774 40.014  -50.038 1.00 40.22 406 A 1 
ATOM 3149 C CA    . THR A 1 406 ? -34.968 40.183  -50.867 1.00 46.32 406 A 1 
ATOM 3150 C C     . THR A 1 406 ? -34.596 41.116  -52.022 1.00 44.05 406 A 1 
ATOM 3151 O O     . THR A 1 406 ? -34.467 42.322  -51.822 1.00 43.38 406 A 1 
ATOM 3152 C CB    . THR A 1 406 ? -36.123 40.775  -50.055 1.00 43.16 406 A 1 
ATOM 3153 O OG1   . THR A 1 406 ? -35.663 41.812  -49.208 1.00 38.99 406 A 1 
ATOM 3154 C CG2   . THR A 1 406 ? -36.779 39.730  -49.164 1.00 41.53 406 A 1 
ATOM 3155 N N     . VAL A 1 407 ? -34.383 40.551  -53.199 1.00 39.44 407 A 1 
ATOM 3156 C CA    . VAL A 1 407 ? -34.171 41.330  -54.427 1.00 43.82 407 A 1 
ATOM 3157 C C     . VAL A 1 407 ? -35.460 42.134  -54.624 1.00 39.97 407 A 1 
ATOM 3158 O O     . VAL A 1 407 ? -36.526 41.512  -54.756 1.00 39.17 407 A 1 
ATOM 3159 C CB    . VAL A 1 407 ? -33.896 40.435  -55.645 1.00 42.27 407 A 1 
ATOM 3160 C CG1   . VAL A 1 407 ? -33.636 41.277  -56.894 1.00 38.30 407 A 1 
ATOM 3161 C CG2   . VAL A 1 407 ? -32.670 39.545  -55.416 1.00 42.75 407 A 1 
ATOM 3162 N N     . PRO A 1 408 ? -35.436 43.484  -54.571 1.00 38.88 408 A 1 
ATOM 3163 C CA    . PRO A 1 408 ? -36.642 44.258  -54.790 1.00 41.67 408 A 1 
ATOM 3164 C C     . PRO A 1 408 ? -37.084 44.003  -56.234 1.00 40.56 408 A 1 
ATOM 3165 O O     . PRO A 1 408 ? -36.343 44.287  -57.183 1.00 40.72 408 A 1 
ATOM 3166 C CB    . PRO A 1 408 ? -36.258 45.718  -54.511 1.00 39.68 408 A 1 
ATOM 3167 C CG    . PRO A 1 408 ? -34.763 45.756  -54.787 1.00 39.77 408 A 1 
ATOM 3168 C CD    . PRO A 1 408 ? -34.282 44.351  -54.421 1.00 45.84 408 A 1 
ATOM 3169 N N     . TRP A 1 409 ? -38.266 43.428  -56.384 1.00 40.57 409 A 1 
ATOM 3170 C CA    . TRP A 1 409 ? -38.955 43.412  -57.676 1.00 40.74 409 A 1 
ATOM 3171 C C     . TRP A 1 409 ? -39.273 44.864  -58.043 1.00 38.29 409 A 1 
ATOM 3172 O O     . TRP A 1 409 ? -40.185 45.468  -57.478 1.00 36.07 409 A 1 
ATOM 3173 C CB    . TRP A 1 409 ? -40.221 42.536  -57.619 1.00 37.73 409 A 1 
ATOM 3174 C CG    . TRP A 1 409 ? -40.023 41.093  -57.942 1.00 34.68 409 A 1 
ATOM 3175 C CD1   . TRP A 1 409 ? -39.087 40.277  -57.446 1.00 29.33 409 A 1 
ATOM 3176 C CD2   . TRP A 1 409 ? -40.816 40.285  -58.869 1.00 30.87 409 A 1 
ATOM 3177 N NE1   . TRP A 1 409 ? -39.215 39.002  -57.980 1.00 27.31 409 A 1 
ATOM 3178 C CE2   . TRP A 1 409 ? -40.270 38.972  -58.857 1.00 31.40 409 A 1 
ATOM 3179 C CE3   . TRP A 1 409 ? -41.926 40.524  -59.681 1.00 35.13 409 A 1 
ATOM 3180 C CZ2   . TRP A 1 409 ? -40.806 37.944  -59.647 1.00 35.20 409 A 1 
ATOM 3181 C CZ3   . TRP A 1 409 ? -42.480 39.508  -60.473 1.00 32.73 409 A 1 
ATOM 3182 C CH2   . TRP A 1 409 ? -41.925 38.229  -60.458 1.00 32.49 409 A 1 
ATOM 3183 N N     . PHE A 1 410 ? -38.474 45.430  -58.957 1.00 46.34 410 A 1 
ATOM 3184 C CA    . PHE A 1 410 ? -38.830 46.567  -59.801 1.00 42.74 410 A 1 
ATOM 3185 C C     . PHE A 1 410 ? -39.595 46.076  -61.033 1.00 40.63 410 A 1 
ATOM 3186 O O     . PHE A 1 410 ? -39.259 44.986  -61.541 1.00 33.82 410 A 1 
ATOM 3187 C CB    . PHE A 1 410 ? -37.598 47.377  -60.196 1.00 41.08 410 A 1 
ATOM 3188 C CG    . PHE A 1 410 ? -37.337 48.566  -59.292 1.00 38.71 410 A 1 
ATOM 3189 C CD1   . PHE A 1 410 ? -38.064 49.749  -59.477 1.00 33.93 410 A 1 
ATOM 3190 C CD2   . PHE A 1 410 ? -36.383 48.486  -58.269 1.00 33.34 410 A 1 
ATOM 3191 C CE1   . PHE A 1 410 ? -37.827 50.852  -58.642 1.00 30.71 410 A 1 
ATOM 3192 C CE2   . PHE A 1 410 ? -36.157 49.589  -57.431 1.00 36.26 410 A 1 
ATOM 3193 C CZ    . PHE A 1 410 ? -36.874 50.777  -57.612 1.00 39.43 410 A 1 
ATOM 3194 O OXT   . PHE A 1 410 ? -40.500 46.866  -61.430 1.00 43.87 410 A 1 
ATOM 3195 N N     . ASP B 2 1   ? 15.116  -1.838  -28.613 1.00 42.94 1   B 1 
ATOM 3196 C CA    . ASP B 2 1   ? 14.209  -0.899  -27.928 1.00 48.83 1   B 1 
ATOM 3197 C C     . ASP B 2 1   ? 14.931  0.412   -27.615 1.00 51.12 1   B 1 
ATOM 3198 O O     . ASP B 2 1   ? 16.068  0.367   -27.169 1.00 48.25 1   B 1 
ATOM 3199 C CB    . ASP B 2 1   ? 13.632  -1.523  -26.652 1.00 44.55 1   B 1 
ATOM 3200 C CG    . ASP B 2 1   ? 12.377  -2.327  -27.001 1.00 38.60 1   B 1 
ATOM 3201 O OD1   . ASP B 2 1   ? 11.624  -1.809  -27.858 1.00 36.23 1   B 1 
ATOM 3202 O OD2   . ASP B 2 1   ? 12.214  -3.410  -26.435 1.00 36.86 1   B 1 
ATOM 3203 N N     . SER B 2 2   ? 14.308  1.550   -27.892 1.00 58.42 2   B 1 
ATOM 3204 C CA    . SER B 2 2   ? 14.960  2.826   -27.592 1.00 60.14 2   B 1 
ATOM 3205 C C     . SER B 2 2   ? 15.078  3.012   -26.078 1.00 62.46 2   B 1 
ATOM 3206 O O     . SER B 2 2   ? 14.164  2.584   -25.361 1.00 58.50 2   B 1 
ATOM 3207 C CB    . SER B 2 2   ? 14.210  4.002   -28.235 1.00 53.51 2   B 1 
ATOM 3208 O OG    . SER B 2 2   ? 12.913  4.134   -27.705 1.00 45.78 2   B 1 
ATOM 3209 N N     . PRO B 2 3   ? 16.128  3.697   -25.583 1.00 60.86 3   B 1 
ATOM 3210 C CA    . PRO B 2 3   ? 16.300  3.905   -24.149 1.00 60.35 3   B 1 
ATOM 3211 C C     . PRO B 2 3   ? 15.093  4.603   -23.508 1.00 62.16 3   B 1 
ATOM 3212 O O     . PRO B 2 3   ? 14.758  4.346   -22.350 1.00 59.77 3   B 1 
ATOM 3213 C CB    . PRO B 2 3   ? 17.599  4.713   -24.015 1.00 55.24 3   B 1 
ATOM 3214 C CG    . PRO B 2 3   ? 17.790  5.360   -25.387 1.00 53.68 3   B 1 
ATOM 3215 C CD    . PRO B 2 3   ? 17.188  4.339   -26.336 1.00 55.78 3   B 1 
ATOM 3216 N N     . ALA B 2 4   ? 14.357  5.420   -24.272 1.00 59.48 4   B 1 
ATOM 3217 C CA    . ALA B 2 4   ? 13.090  6.018   -23.842 1.00 56.76 4   B 1 
ATOM 3218 C C     . ALA B 2 4   ? 11.998  4.969   -23.509 1.00 58.10 4   B 1 
ATOM 3219 O O     . ALA B 2 4   ? 11.234  5.171   -22.561 1.00 55.63 4   B 1 
ATOM 3220 C CB    . ALA B 2 4   ? 12.630  6.987   -24.934 1.00 51.70 4   B 1 
ATOM 3221 N N     . LYS B 2 5   ? 11.907  3.868   -24.262 1.00 60.06 5   B 1 
ATOM 3222 C CA    . LYS B 2 5   ? 10.970  2.774   -23.955 1.00 59.61 5   B 1 
ATOM 3223 C C     . LYS B 2 5   ? 11.369  2.008   -22.688 1.00 64.25 5   B 1 
ATOM 3224 O O     . LYS B 2 5   ? 10.483  1.582   -21.955 1.00 58.91 5   B 1 
ATOM 3225 C CB    . LYS B 2 5   ? 10.844  1.789   -25.119 1.00 50.30 5   B 1 
ATOM 3226 C CG    . LYS B 2 5   ? 9.993   2.284   -26.294 1.00 43.15 5   B 1 
ATOM 3227 C CD    . LYS B 2 5   ? 9.922   1.136   -27.317 1.00 39.05 5   B 1 
ATOM 3228 C CE    . LYS B 2 5   ? 9.108   1.441   -28.559 1.00 32.43 5   B 1 
ATOM 3229 N NZ    . LYS B 2 5   ? 9.123   0.270   -29.465 1.00 28.87 5   B 1 
ATOM 3230 N N     . GLU B 2 6   ? 12.658  1.858   -22.410 1.00 70.34 6   B 1 
ATOM 3231 C CA    . GLU B 2 6   ? 13.114  1.244   -21.161 1.00 72.18 6   B 1 
ATOM 3232 C C     . GLU B 2 6   ? 12.765  2.094   -19.944 1.00 75.98 6   B 1 
ATOM 3233 O O     . GLU B 2 6   ? 12.226  1.583   -18.964 1.00 70.39 6   B 1 
ATOM 3234 C CB    . GLU B 2 6   ? 14.614  0.962   -21.180 1.00 63.66 6   B 1 
ATOM 3235 C CG    . GLU B 2 6   ? 14.916  -0.239  -22.077 1.00 54.42 6   B 1 
ATOM 3236 C CD    . GLU B 2 6   ? 16.267  -0.851  -21.777 1.00 49.17 6   B 1 
ATOM 3237 O OE1   . GLU B 2 6   ? 16.297  -2.096  -21.717 1.00 45.97 6   B 1 
ATOM 3238 O OE2   . GLU B 2 6   ? 17.227  -0.078  -21.588 1.00 45.64 6   B 1 
ATOM 3239 N N     . GLN B 2 7   ? 12.922  3.420   -20.028 1.00 72.04 7   B 1 
ATOM 3240 C CA    . GLN B 2 7   ? 12.495  4.341   -18.976 1.00 75.50 7   B 1 
ATOM 3241 C C     . GLN B 2 7   ? 10.982  4.298   -18.710 1.00 80.82 7   B 1 
ATOM 3242 O O     . GLN B 2 7   ? 10.515  4.649   -17.625 1.00 76.67 7   B 1 
ATOM 3243 C CB    . GLN B 2 7   ? 12.941  5.764   -19.343 1.00 68.97 7   B 1 
ATOM 3244 C CG    . GLN B 2 7   ? 14.471  5.945   -19.229 1.00 62.22 7   B 1 
ATOM 3245 C CD    . GLN B 2 7   ? 14.960  5.838   -17.786 1.00 54.04 7   B 1 
ATOM 3246 O OE1   . GLN B 2 7   ? 14.249  6.148   -16.840 1.00 52.20 7   B 1 
ATOM 3247 N NE2   . GLN B 2 7   ? 16.181  5.396   -17.572 1.00 46.62 7   B 1 
ATOM 3248 N N     . ASP B 2 8   ? 10.176  3.835   -19.667 1.00 80.82 8   B 1 
ATOM 3249 C CA    . ASP B 2 8   ? 8.744   3.631   -19.494 1.00 81.40 8   B 1 
ATOM 3250 C C     . ASP B 2 8   ? 8.379   2.407   -18.631 1.00 84.50 8   B 1 
ATOM 3251 O O     . ASP B 2 8   ? 7.231   2.307   -18.177 1.00 79.33 8   B 1 
ATOM 3252 C CB    . ASP B 2 8   ? 8.081   3.527   -20.871 1.00 74.92 8   B 1 
ATOM 3253 C CG    . ASP B 2 8   ? 7.373   4.787   -21.340 1.00 67.10 8   B 1 
ATOM 3254 O OD1   . ASP B 2 8   ? 7.492   5.852   -20.697 1.00 59.72 8   B 1 
ATOM 3255 O OD2   . ASP B 2 8   ? 6.544   4.620   -22.262 1.00 59.99 8   B 1 
ATOM 3256 N N     . ARG B 2 9   ? 9.337   1.479   -18.414 1.00 90.29 9   B 1 
ATOM 3257 C CA    . ARG B 2 9   ? 9.180   0.295   -17.561 1.00 91.03 9   B 1 
ATOM 3258 C C     . ARG B 2 9   ? 9.301   0.631   -16.078 1.00 92.47 9   B 1 
ATOM 3259 O O     . ARG B 2 9   ? 8.792   -0.116  -15.242 1.00 89.26 9   B 1 
ATOM 3260 C CB    . ARG B 2 9   ? 10.215  -0.776  -17.932 1.00 88.13 9   B 1 
ATOM 3261 C CG    . ARG B 2 9   ? 10.117  -1.241  -19.391 1.00 81.00 9   B 1 
ATOM 3262 C CD    . ARG B 2 9   ? 11.203  -2.273  -19.708 1.00 77.48 9   B 1 
ATOM 3263 N NE    . ARG B 2 9   ? 11.150  -2.731  -21.100 1.00 70.49 9   B 1 
ATOM 3264 C CZ    . ARG B 2 9   ? 12.113  -3.364  -21.756 1.00 63.56 9   B 1 
ATOM 3265 N NH1   . ARG B 2 9   ? 13.228  -3.713  -21.175 1.00 60.08 9   B 1 
ATOM 3266 N NH2   . ARG B 2 9   ? 11.983  -3.639  -23.010 1.00 56.38 9   B 1 
ATOM 3267 N N     . PHE B 2 10  ? 9.950   1.750   -15.767 1.00 94.12 10  B 1 
ATOM 3268 C CA    . PHE B 2 10  ? 10.248  2.167   -14.410 1.00 94.85 10  B 1 
ATOM 3269 C C     . PHE B 2 10  ? 9.448   3.397   -13.986 1.00 95.48 10  B 1 
ATOM 3270 O O     . PHE B 2 10  ? 8.838   4.111   -14.801 1.00 93.35 10  B 1 
ATOM 3271 C CB    . PHE B 2 10  ? 11.762  2.373   -14.278 1.00 93.80 10  B 1 
ATOM 3272 C CG    . PHE B 2 10  ? 12.598  1.181   -14.699 1.00 93.68 10  B 1 
ATOM 3273 C CD1   . PHE B 2 10  ? 12.291  -0.110  -14.248 1.00 87.63 10  B 1 
ATOM 3274 C CD2   . PHE B 2 10  ? 13.691  1.356   -15.558 1.00 86.27 10  B 1 
ATOM 3275 C CE1   . PHE B 2 10  ? 13.057  -1.224  -14.646 1.00 83.93 10  B 1 
ATOM 3276 C CE2   . PHE B 2 10  ? 14.469  0.259   -15.963 1.00 84.69 10  B 1 
ATOM 3277 C CZ    . PHE B 2 10  ? 14.150  -1.039  -15.507 1.00 85.72 10  B 1 
ATOM 3278 N N     . LEU B 2 11  ? 9.422   3.671   -12.684 1.00 95.10 11  B 1 
ATOM 3279 C CA    . LEU B 2 11  ? 8.921   4.943   -12.169 1.00 95.39 11  B 1 
ATOM 3280 C C     . LEU B 2 11  ? 9.819   6.094   -12.652 1.00 95.05 11  B 1 
ATOM 3281 O O     . LEU B 2 11  ? 11.007  5.897   -12.876 1.00 93.09 11  B 1 
ATOM 3282 C CB    . LEU B 2 11  ? 8.846   4.902   -10.638 1.00 95.25 11  B 1 
ATOM 3283 C CG    . LEU B 2 11  ? 7.780   3.934   -10.090 1.00 94.41 11  B 1 
ATOM 3284 C CD1   . LEU B 2 11  ? 7.813   3.975   -8.568  1.00 91.30 11  B 1 
ATOM 3285 C CD2   . LEU B 2 11  ? 6.369   4.311   -10.541 1.00 90.39 11  B 1 
ATOM 3286 N N     . PRO B 2 12  ? 9.285   7.328   -12.825 1.00 93.12 12  B 1 
ATOM 3287 C CA    . PRO B 2 12  ? 10.103  8.444   -13.300 1.00 92.56 12  B 1 
ATOM 3288 C C     . PRO B 2 12  ? 11.236  8.774   -12.325 1.00 93.11 12  B 1 
ATOM 3289 O O     . PRO B 2 12  ? 10.972  9.139   -11.178 1.00 92.26 12  B 1 
ATOM 3290 C CB    . PRO B 2 12  ? 9.137   9.614   -13.480 1.00 91.08 12  B 1 
ATOM 3291 C CG    . PRO B 2 12  ? 7.765   8.946   -13.608 1.00 88.79 12  B 1 
ATOM 3292 C CD    . PRO B 2 12  ? 7.898   7.710   -12.726 1.00 91.09 12  B 1 
ATOM 3293 N N     . ILE B 2 13  ? 12.483  8.763   -12.825 1.00 90.94 13  B 1 
ATOM 3294 C CA    . ILE B 2 13  ? 13.672  9.016   -11.996 1.00 91.59 13  B 1 
ATOM 3295 C C     . ILE B 2 13  ? 13.622  10.356  -11.256 1.00 92.07 13  B 1 
ATOM 3296 O O     . ILE B 2 13  ? 14.141  10.476  -10.146 1.00 91.39 13  B 1 
ATOM 3297 C CB    . ILE B 2 13  ? 14.947  8.886   -12.855 1.00 91.00 13  B 1 
ATOM 3298 C CG1   . ILE B 2 13  ? 16.194  8.807   -11.953 1.00 87.85 13  B 1 
ATOM 3299 C CG2   . ILE B 2 13  ? 15.061  10.020  -13.891 1.00 86.05 13  B 1 
ATOM 3300 C CD1   . ILE B 2 13  ? 17.463  8.366   -12.699 1.00 81.06 13  B 1 
ATOM 3301 N N     . ALA B 2 14  ? 12.960  11.382  -11.826 1.00 92.05 14  B 1 
ATOM 3302 C CA    . ALA B 2 14  ? 12.802  12.677  -11.167 1.00 91.13 14  B 1 
ATOM 3303 C C     . ALA B 2 14  ? 11.957  12.598  -9.885  1.00 92.07 14  B 1 
ATOM 3304 O O     . ALA B 2 14  ? 12.230  13.318  -8.930  1.00 90.78 14  B 1 
ATOM 3305 C CB    . ALA B 2 14  ? 12.190  13.655  -12.168 1.00 88.85 14  B 1 
ATOM 3306 N N     . ASN B 2 15  ? 10.936  11.721  -9.858  1.00 93.00 15  B 1 
ATOM 3307 C CA    . ASN B 2 15  ? 10.109  11.499  -8.676  1.00 93.39 15  B 1 
ATOM 3308 C C     . ASN B 2 15  ? 10.877  10.685  -7.636  1.00 94.36 15  B 1 
ATOM 3309 O O     . ASN B 2 15  ? 10.954  11.102  -6.484  1.00 93.66 15  B 1 
ATOM 3310 C CB    . ASN B 2 15  ? 8.802   10.797  -9.076  1.00 92.74 15  B 1 
ATOM 3311 C CG    . ASN B 2 15  ? 7.887   11.667  -9.916  1.00 91.10 15  B 1 
ATOM 3312 O OD1   . ASN B 2 15  ? 8.199   12.102  -11.008 1.00 80.94 15  B 1 
ATOM 3313 N ND2   . ASN B 2 15  ? 6.702   11.953  -9.428  1.00 81.75 15  B 1 
ATOM 3314 N N     . VAL B 2 16  ? 11.520  9.592   -8.061  1.00 94.71 16  B 1 
ATOM 3315 C CA    . VAL B 2 16  ? 12.361  8.760   -7.186  1.00 95.42 16  B 1 
ATOM 3316 C C     . VAL B 2 16  ? 13.476  9.599   -6.551  1.00 95.82 16  B 1 
ATOM 3317 O O     . VAL B 2 16  ? 13.604  9.634   -5.336  1.00 95.06 16  B 1 
ATOM 3318 C CB    . VAL B 2 16  ? 12.946  7.567   -7.965  1.00 95.36 16  B 1 
ATOM 3319 C CG1   . VAL B 2 16  ? 13.851  6.694   -7.089  1.00 93.17 16  B 1 
ATOM 3320 C CG2   . VAL B 2 16  ? 11.819  6.681   -8.524  1.00 93.11 16  B 1 
ATOM 3321 N N     . SER B 2 17  ? 14.200  10.393  -7.358  1.00 95.66 17  B 1 
ATOM 3322 C CA    . SER B 2 17  ? 15.265  11.272  -6.857  1.00 95.38 17  B 1 
ATOM 3323 C C     . SER B 2 17  ? 14.767  12.319  -5.862  1.00 95.64 17  B 1 
ATOM 3324 O O     . SER B 2 17  ? 15.535  12.740  -4.998  1.00 94.67 17  B 1 
ATOM 3325 C CB    . SER B 2 17  ? 15.937  12.033  -7.998  1.00 93.96 17  B 1 
ATOM 3326 O OG    . SER B 2 17  ? 16.488  11.175  -8.974  1.00 80.28 17  B 1 
ATOM 3327 N N     . ARG B 2 18  ? 13.518  12.804  -5.994  1.00 94.81 18  B 1 
ATOM 3328 C CA    . ARG B 2 18  ? 12.934  13.754  -5.046  1.00 94.53 18  B 1 
ATOM 3329 C C     . ARG B 2 18  ? 12.681  13.097  -3.691  1.00 95.17 18  B 1 
ATOM 3330 O O     . ARG B 2 18  ? 13.005  13.701  -2.684  1.00 93.54 18  B 1 
ATOM 3331 C CB    . ARG B 2 18  ? 11.645  14.355  -5.625  1.00 93.29 18  B 1 
ATOM 3332 C CG    . ARG B 2 18  ? 11.132  15.528  -4.772  1.00 85.64 18  B 1 
ATOM 3333 C CD    . ARG B 2 18  ? 9.748   16.007  -5.234  1.00 83.81 18  B 1 
ATOM 3334 N NE    . ARG B 2 18  ? 9.738   16.426  -6.652  1.00 75.02 18  B 1 
ATOM 3335 C CZ    . ARG B 2 18  ? 8.920   15.978  -7.603  1.00 69.34 18  B 1 
ATOM 3336 N NH1   . ARG B 2 18  ? 7.968   15.125  -7.347  1.00 61.05 18  B 1 
ATOM 3337 N NH2   . ARG B 2 18  ? 9.060   16.396  -8.823  1.00 61.58 18  B 1 
ATOM 3338 N N     . ILE B 2 19  ? 12.146  11.880  -3.697  1.00 95.24 19  B 1 
ATOM 3339 C CA    . ILE B 2 19  ? 11.900  11.106  -2.475  1.00 95.30 19  B 1 
ATOM 3340 C C     . ILE B 2 19  ? 13.237  10.785  -1.796  1.00 95.77 19  B 1 
ATOM 3341 O O     . ILE B 2 19  ? 13.424  11.159  -0.649  1.00 94.44 19  B 1 
ATOM 3342 C CB    . ILE B 2 19  ? 11.055  9.853   -2.770  1.00 95.27 19  B 1 
ATOM 3343 C CG1   . ILE B 2 19  ? 9.669   10.245  -3.336  1.00 93.58 19  B 1 
ATOM 3344 C CG2   . ILE B 2 19  ? 10.870  9.012   -1.484  1.00 93.61 19  B 1 
ATOM 3345 C CD1   . ILE B 2 19  ? 8.947   9.086   -4.039  1.00 88.88 19  B 1 
ATOM 3346 N N     . MET B 2 20  ? 14.212  10.247  -2.529  1.00 95.77 20  B 1 
ATOM 3347 C CA    . MET B 2 20  ? 15.552  9.971   -2.004  1.00 96.25 20  B 1 
ATOM 3348 C C     . MET B 2 20  ? 16.206  11.195  -1.346  1.00 96.01 20  B 1 
ATOM 3349 O O     . MET B 2 20  ? 16.792  11.085  -0.286  1.00 94.30 20  B 1 
ATOM 3350 C CB    . MET B 2 20  ? 16.477  9.479   -3.126  1.00 96.18 20  B 1 
ATOM 3351 C CG    . MET B 2 20  ? 16.108  8.117   -3.697  1.00 94.89 20  B 1 
ATOM 3352 S SD    . MET B 2 20  ? 17.192  7.638   -5.074  1.00 93.67 20  B 1 
ATOM 3353 C CE    . MET B 2 20  ? 18.671  7.157   -4.172  1.00 86.46 20  B 1 
ATOM 3354 N N     . LYS B 2 21  ? 16.114  12.391  -1.966  1.00 95.56 21  B 1 
ATOM 3355 C CA    . LYS B 2 21  ? 16.677  13.621  -1.404  1.00 95.25 21  B 1 
ATOM 3356 C C     . LYS B 2 21  ? 16.005  14.048  -0.102  1.00 95.00 21  B 1 
ATOM 3357 O O     . LYS B 2 21  ? 16.669  14.631  0.733   1.00 92.69 21  B 1 
ATOM 3358 C CB    . LYS B 2 21  ? 16.596  14.772  -2.407  1.00 94.02 21  B 1 
ATOM 3359 C CG    . LYS B 2 21  ? 17.709  14.701  -3.448  1.00 83.60 21  B 1 
ATOM 3360 C CD    . LYS B 2 21  ? 17.589  15.909  -4.374  1.00 74.72 21  B 1 
ATOM 3361 C CE    . LYS B 2 21  ? 18.748  15.939  -5.353  1.00 65.87 21  B 1 
ATOM 3362 N NZ    . LYS B 2 21  ? 18.897  17.284  -5.958  1.00 57.28 21  B 1 
ATOM 3363 N N     . ARG B 2 22  ? 14.703  13.792  0.042   1.00 94.71 22  B 1 
ATOM 3364 C CA    . ARG B 2 22  ? 13.975  14.065  1.282   1.00 93.68 22  B 1 
ATOM 3365 C C     . ARG B 2 22  ? 14.314  13.069  2.392   1.00 93.92 22  B 1 
ATOM 3366 O O     . ARG B 2 22  ? 14.175  13.405  3.553   1.00 91.19 22  B 1 
ATOM 3367 C CB    . ARG B 2 22  ? 12.466  14.039  1.024   1.00 91.90 22  B 1 
ATOM 3368 C CG    . ARG B 2 22  ? 11.996  15.278  0.268   1.00 82.96 22  B 1 
ATOM 3369 C CD    . ARG B 2 22  ? 10.497  15.143  -0.005  1.00 79.93 22  B 1 
ATOM 3370 N NE    . ARG B 2 22  ? 9.925   16.373  -0.569  1.00 73.98 22  B 1 
ATOM 3371 C CZ    . ARG B 2 22  ? 8.644   16.551  -0.843  1.00 68.11 22  B 1 
ATOM 3372 N NH1   . ARG B 2 22  ? 7.776   15.593  -0.711  1.00 63.03 22  B 1 
ATOM 3373 N NH2   . ARG B 2 22  ? 8.220   17.714  -1.247  1.00 60.04 22  B 1 
ATOM 3374 N N     . SER B 2 23  ? 14.766  11.891  2.020   1.00 93.58 23  B 1 
ATOM 3375 C CA    . SER B 2 23  ? 15.162  10.838  2.947   1.00 92.59 23  B 1 
ATOM 3376 C C     . SER B 2 23  ? 16.568  11.010  3.520   1.00 92.80 23  B 1 
ATOM 3377 O O     . SER B 2 23  ? 16.980  10.192  4.339   1.00 89.90 23  B 1 
ATOM 3378 C CB    . SER B 2 23  ? 15.090  9.477   2.247   1.00 90.62 23  B 1 
ATOM 3379 O OG    . SER B 2 23  ? 13.872  9.303   1.560   1.00 82.47 23  B 1 
ATOM 3380 N N     . LEU B 2 24  ? 17.325  11.990  3.054   1.00 93.24 24  B 1 
ATOM 3381 C CA    . LEU B 2 24  ? 18.739  12.152  3.381   1.00 93.75 24  B 1 
ATOM 3382 C C     . LEU B 2 24  ? 19.035  13.544  3.968   1.00 93.97 24  B 1 
ATOM 3383 O O     . LEU B 2 24  ? 18.266  14.477  3.711   1.00 91.29 24  B 1 
ATOM 3384 C CB    . LEU B 2 24  ? 19.581  11.908  2.126   1.00 92.84 24  B 1 
ATOM 3385 C CG    . LEU B 2 24  ? 19.607  10.453  1.625   1.00 92.10 24  B 1 
ATOM 3386 C CD1   . LEU B 2 24  ? 20.474  10.375  0.365   1.00 88.43 24  B 1 
ATOM 3387 C CD2   . LEU B 2 24  ? 20.190  9.481   2.647   1.00 88.22 24  B 1 
ATOM 3388 N N     . PRO B 2 25  ? 20.184  13.708  4.693   1.00 93.35 25  B 1 
ATOM 3389 C CA    . PRO B 2 25  ? 20.649  15.009  5.159   1.00 92.79 25  B 1 
ATOM 3390 C C     . PRO B 2 25  ? 20.802  16.017  4.021   1.00 92.90 25  B 1 
ATOM 3391 O O     . PRO B 2 25  ? 21.123  15.649  2.888   1.00 90.95 25  B 1 
ATOM 3392 C CB    . PRO B 2 25  ? 21.999  14.753  5.837   1.00 90.90 25  B 1 
ATOM 3393 C CG    . PRO B 2 25  ? 22.014  13.270  6.145   1.00 88.21 25  B 1 
ATOM 3394 C CD    . PRO B 2 25  ? 21.107  12.659  5.086   1.00 91.88 25  B 1 
ATOM 3395 N N     . ALA B 2 26  ? 20.650  17.313  4.312   1.00 92.64 26  B 1 
ATOM 3396 C CA    . ALA B 2 26  ? 20.744  18.370  3.308   1.00 92.12 26  B 1 
ATOM 3397 C C     . ALA B 2 26  ? 22.109  18.415  2.590   1.00 92.52 26  B 1 
ATOM 3398 O O     . ALA B 2 26  ? 22.184  18.724  1.393   1.00 88.52 26  B 1 
ATOM 3399 C CB    . ALA B 2 26  ? 20.437  19.705  3.991   1.00 89.33 26  B 1 
ATOM 3400 N N     . ASN B 2 27  ? 23.188  18.051  3.293   1.00 92.55 27  B 1 
ATOM 3401 C CA    . ASN B 2 27  ? 24.557  17.995  2.770   1.00 92.21 27  B 1 
ATOM 3402 C C     . ASN B 2 27  ? 24.859  16.736  1.933   1.00 93.12 27  B 1 
ATOM 3403 O O     . ASN B 2 27  ? 25.920  16.657  1.302   1.00 89.81 27  B 1 
ATOM 3404 C CB    . ASN B 2 27  ? 25.536  18.153  3.948   1.00 89.55 27  B 1 
ATOM 3405 C CG    . ASN B 2 27  ? 25.504  16.985  4.922   1.00 83.19 27  B 1 
ATOM 3406 O OD1   . ASN B 2 27  ? 24.709  16.077  4.821   1.00 70.25 27  B 1 
ATOM 3407 N ND2   . ASN B 2 27  ? 26.384  16.985  5.900   1.00 75.65 27  B 1 
ATOM 3408 N N     . ALA B 2 28  ? 23.949  15.747  1.906   1.00 92.48 28  B 1 
ATOM 3409 C CA    . ALA B 2 28  ? 24.140  14.504  1.189   1.00 92.68 28  B 1 
ATOM 3410 C C     . ALA B 2 28  ? 24.058  14.697  -0.326  1.00 93.34 28  B 1 
ATOM 3411 O O     . ALA B 2 28  ? 23.217  15.407  -0.881  1.00 90.98 28  B 1 
ATOM 3412 C CB    . ALA B 2 28  ? 23.142  13.456  1.673   1.00 91.08 28  B 1 
ATOM 3413 N N     . LYS B 2 29  ? 24.933  13.979  -1.043  1.00 94.88 29  B 1 
ATOM 3414 C CA    . LYS B 2 29  ? 24.894  13.887  -2.499  1.00 94.90 29  B 1 
ATOM 3415 C C     . LYS B 2 29  ? 24.469  12.489  -2.913  1.00 95.44 29  B 1 
ATOM 3416 O O     . LYS B 2 29  ? 24.768  11.510  -2.243  1.00 93.36 29  B 1 
ATOM 3417 C CB    . LYS B 2 29  ? 26.249  14.296  -3.091  1.00 93.34 29  B 1 
ATOM 3418 C CG    . LYS B 2 29  ? 26.585  15.769  -2.798  1.00 87.05 29  B 1 
ATOM 3419 C CD    . LYS B 2 29  ? 27.959  16.145  -3.337  1.00 81.47 29  B 1 
ATOM 3420 C CE    . LYS B 2 29  ? 28.292  17.571  -2.933  1.00 73.81 29  B 1 
ATOM 3421 N NZ    . LYS B 2 29  ? 29.680  17.955  -3.284  1.00 63.63 29  B 1 
ATOM 3422 N N     . ILE B 2 30  ? 23.778  12.376  -4.046  1.00 94.26 30  B 1 
ATOM 3423 C CA    . ILE B 2 30  ? 23.337  11.102  -4.600  1.00 94.77 30  B 1 
ATOM 3424 C C     . ILE B 2 30  ? 23.887  10.971  -6.015  1.00 94.84 30  B 1 
ATOM 3425 O O     . ILE B 2 30  ? 23.577  11.814  -6.870  1.00 92.85 30  B 1 
ATOM 3426 C CB    . ILE B 2 30  ? 21.804  10.948  -4.570  1.00 94.12 30  B 1 
ATOM 3427 C CG1   . ILE B 2 30  ? 21.191  11.319  -3.196  1.00 90.58 30  B 1 
ATOM 3428 C CG2   . ILE B 2 30  ? 21.437  9.504   -4.950  1.00 90.40 30  B 1 
ATOM 3429 C CD1   . ILE B 2 30  ? 19.658  11.345  -3.204  1.00 87.23 30  B 1 
ATOM 3430 N N     . SER B 2 31  ? 24.673  9.927   -6.265  1.00 96.18 31  B 1 
ATOM 3431 C CA    . SER B 2 31  ? 25.201  9.639   -7.596  1.00 95.78 31  B 1 
ATOM 3432 C C     . SER B 2 31  ? 24.072  9.352   -8.588  1.00 95.85 31  B 1 
ATOM 3433 O O     . SER B 2 31  ? 22.938  9.034   -8.214  1.00 94.57 31  B 1 
ATOM 3434 C CB    . SER B 2 31  ? 26.216  8.486   -7.541  1.00 94.12 31  B 1 
ATOM 3435 O OG    . SER B 2 31  ? 25.551  7.243   -7.520  1.00 83.67 31  B 1 
ATOM 3436 N N     . LYS B 2 32  ? 24.359  9.513   -9.890  1.00 94.22 32  B 1 
ATOM 3437 C CA    . LYS B 2 32  ? 23.372  9.204   -10.936 1.00 93.85 32  B 1 
ATOM 3438 C C     . LYS B 2 32  ? 23.022  7.720   -10.925 1.00 94.28 32  B 1 
ATOM 3439 O O     . LYS B 2 32  ? 21.843  7.383   -10.951 1.00 92.97 32  B 1 
ATOM 3440 C CB    . LYS B 2 32  ? 23.927  9.653   -12.296 1.00 92.06 32  B 1 
ATOM 3441 C CG    . LYS B 2 32  ? 22.889  9.471   -13.408 1.00 84.41 32  B 1 
ATOM 3442 C CD    . LYS B 2 32  ? 23.496  9.753   -14.790 1.00 75.99 32  B 1 
ATOM 3443 C CE    . LYS B 2 32  ? 22.497  9.315   -15.842 1.00 63.05 32  B 1 
ATOM 3444 N NZ    . LYS B 2 32  ? 23.115  8.970   -17.134 1.00 54.54 32  B 1 
ATOM 3445 N N     . GLU B 2 33  ? 24.025  6.863   -10.790 1.00 94.77 33  B 1 
ATOM 3446 C CA    . GLU B 2 33  ? 23.877  5.406   -10.747 1.00 94.53 33  B 1 
ATOM 3447 C C     . GLU B 2 33  ? 23.055  4.944   -9.549  1.00 95.18 33  B 1 
ATOM 3448 O O     . GLU B 2 33  ? 22.180  4.095   -9.697  1.00 93.75 33  B 1 
ATOM 3449 C CB    . GLU B 2 33  ? 25.262  4.780   -10.689 1.00 93.08 33  B 1 
ATOM 3450 C CG    . GLU B 2 33  ? 26.070  5.033   -11.966 1.00 84.36 33  B 1 
ATOM 3451 C CD    . GLU B 2 33  ? 27.542  4.676   -11.818 1.00 77.23 33  B 1 
ATOM 3452 O OE1   . GLU B 2 33  ? 28.251  4.873   -12.823 1.00 70.52 33  B 1 
ATOM 3453 O OE2   . GLU B 2 33  ? 27.936  4.308   -10.694 1.00 68.24 33  B 1 
ATOM 3454 N N     . ALA B 2 34  ? 23.235  5.542   -8.362  1.00 95.62 34  B 1 
ATOM 3455 C CA    . ALA B 2 34  ? 22.418  5.231   -7.199  1.00 95.85 34  B 1 
ATOM 3456 C C     . ALA B 2 34  ? 20.937  5.558   -7.428  1.00 96.28 34  B 1 
ATOM 3457 O O     . ALA B 2 34  ? 20.061  4.778   -7.059  1.00 95.35 34  B 1 
ATOM 3458 C CB    . ALA B 2 34  ? 22.969  5.980   -5.982  1.00 95.25 34  B 1 
ATOM 3459 N N     . LYS B 2 35  ? 20.621  6.687   -8.115  1.00 96.15 35  B 1 
ATOM 3460 C CA    . LYS B 2 35  ? 19.236  7.031   -8.473  1.00 96.12 35  B 1 
ATOM 3461 C C     . LYS B 2 35  ? 18.629  6.027   -9.455  1.00 96.28 35  B 1 
ATOM 3462 O O     . LYS B 2 35  ? 17.471  5.674   -9.305  1.00 95.36 35  B 1 
ATOM 3463 C CB    . LYS B 2 35  ? 19.163  8.433   -9.077  1.00 95.10 35  B 1 
ATOM 3464 C CG    . LYS B 2 35  ? 19.471  9.527   -8.062  1.00 92.24 35  B 1 
ATOM 3465 C CD    . LYS B 2 35  ? 19.697  10.849  -8.785  1.00 90.55 35  B 1 
ATOM 3466 C CE    . LYS B 2 35  ? 20.158  11.883  -7.771  1.00 85.06 35  B 1 
ATOM 3467 N NZ    . LYS B 2 35  ? 20.901  12.992  -8.414  1.00 78.61 35  B 1 
ATOM 3468 N N     . GLU B 2 36  ? 19.401  5.612   -10.457 1.00 95.40 36  B 1 
ATOM 3469 C CA    . GLU B 2 36  ? 18.981  4.631   -11.454 1.00 95.11 36  B 1 
ATOM 3470 C C     . GLU B 2 36  ? 18.764  3.258   -10.812 1.00 95.48 36  B 1 
ATOM 3471 O O     . GLU B 2 36  ? 17.738  2.617   -11.048 1.00 94.69 36  B 1 
ATOM 3472 C CB    . GLU B 2 36  ? 20.012  4.589   -12.598 1.00 94.20 36  B 1 
ATOM 3473 C CG    . GLU B 2 36  ? 19.940  5.867   -13.438 1.00 90.63 36  B 1 
ATOM 3474 C CD    . GLU B 2 36  ? 21.051  6.061   -14.487 1.00 88.55 36  B 1 
ATOM 3475 O OE1   . GLU B 2 36  ? 20.884  6.963   -15.348 1.00 85.19 36  B 1 
ATOM 3476 O OE2   . GLU B 2 36  ? 22.093  5.400   -14.417 1.00 83.03 36  B 1 
ATOM 3477 N N     . THR B 2 37  ? 19.643  2.858   -9.889  1.00 95.72 37  B 1 
ATOM 3478 C CA    . THR B 2 37  ? 19.516  1.614   -9.129  1.00 95.72 37  B 1 
ATOM 3479 C C     . THR B 2 37  ? 18.260  1.614   -8.258  1.00 96.18 37  B 1 
ATOM 3480 O O     . THR B 2 37  ? 17.452  0.695   -8.353  1.00 95.47 37  B 1 
ATOM 3481 C CB    . THR B 2 37  ? 20.762  1.383   -8.266  1.00 95.07 37  B 1 
ATOM 3482 O OG1   . THR B 2 37  ? 21.919  1.393   -9.062  1.00 88.89 37  B 1 
ATOM 3483 C CG2   . THR B 2 37  ? 20.721  0.031   -7.567  1.00 87.63 37  B 1 
ATOM 3484 N N     . VAL B 2 38  ? 18.026  2.657   -7.465  1.00 96.58 38  B 1 
ATOM 3485 C CA    . VAL B 2 38  ? 16.807  2.749   -6.638  1.00 96.87 38  B 1 
ATOM 3486 C C     . VAL B 2 38  ? 15.538  2.828   -7.504  1.00 96.98 38  B 1 
ATOM 3487 O O     . VAL B 2 38  ? 14.504  2.271   -7.146  1.00 96.09 38  B 1 
ATOM 3488 C CB    . VAL B 2 38  ? 16.898  3.909   -5.637  1.00 96.52 38  B 1 
ATOM 3489 C CG1   . VAL B 2 38  ? 15.608  4.114   -4.838  1.00 94.44 38  B 1 
ATOM 3490 C CG2   . VAL B 2 38  ? 18.017  3.652   -4.618  1.00 94.07 38  B 1 
ATOM 3491 N N     . GLN B 2 39  ? 15.608  3.491   -8.666  1.00 95.99 39  B 1 
ATOM 3492 C CA    . GLN B 2 39  ? 14.501  3.530   -9.632  1.00 95.83 39  B 1 
ATOM 3493 C C     . GLN B 2 39  ? 14.112  2.131   -10.116 1.00 95.87 39  B 1 
ATOM 3494 O O     . GLN B 2 39  ? 12.923  1.832   -10.229 1.00 94.70 39  B 1 
ATOM 3495 C CB    . GLN B 2 39  ? 14.903  4.419   -10.818 1.00 94.77 39  B 1 
ATOM 3496 C CG    . GLN B 2 39  ? 13.808  4.529   -11.881 1.00 92.24 39  B 1 
ATOM 3497 C CD    . GLN B 2 39  ? 14.283  5.178   -13.180 1.00 91.72 39  B 1 
ATOM 3498 O OE1   . GLN B 2 39  ? 15.455  5.299   -13.498 1.00 85.63 39  B 1 
ATOM 3499 N NE2   . GLN B 2 39  ? 13.369  5.619   -14.010 1.00 83.37 39  B 1 
ATOM 3500 N N     . GLU B 2 40  ? 15.099  1.283   -10.417 1.00 95.71 40  B 1 
ATOM 3501 C CA    . GLU B 2 40  ? 14.851  -0.096  -10.805 1.00 95.66 40  B 1 
ATOM 3502 C C     . GLU B 2 40  ? 14.303  -0.903  -9.624  1.00 96.07 40  B 1 
ATOM 3503 O O     . GLU B 2 40  ? 13.232  -1.504  -9.741  1.00 94.91 40  B 1 
ATOM 3504 C CB    . GLU B 2 40  ? 16.126  -0.697  -11.407 1.00 94.43 40  B 1 
ATOM 3505 C CG    . GLU B 2 40  ? 15.859  -2.098  -11.962 1.00 88.34 40  B 1 
ATOM 3506 C CD    . GLU B 2 40  ? 16.986  -2.671  -12.827 1.00 84.81 40  B 1 
ATOM 3507 O OE1   . GLU B 2 40  ? 16.759  -3.779  -13.382 1.00 81.41 40  B 1 
ATOM 3508 O OE2   . GLU B 2 40  ? 18.033  -2.021  -12.964 1.00 79.64 40  B 1 
ATOM 3509 N N     . CYS B 2 41  ? 14.930  -0.815  -8.439  1.00 96.47 41  B 1 
ATOM 3510 C CA    . CYS B 2 41  ? 14.524  -1.521  -7.234  1.00 96.50 41  B 1 
ATOM 3511 C C     . CYS B 2 41  ? 13.058  -1.252  -6.845  1.00 96.62 41  B 1 
ATOM 3512 O O     . CYS B 2 41  ? 12.309  -2.188  -6.606  1.00 95.77 41  B 1 
ATOM 3513 C CB    . CYS B 2 41  ? 15.459  -1.145  -6.081  1.00 96.31 41  B 1 
ATOM 3514 S SG    . CYS B 2 41  ? 17.146  -1.762  -6.391  1.00 94.53 41  B 1 
ATOM 3515 N N     . VAL B 2 42  ? 12.614  0.008   -6.845  1.00 96.54 42  B 1 
ATOM 3516 C CA    . VAL B 2 42  ? 11.218  0.331   -6.510  1.00 96.44 42  B 1 
ATOM 3517 C C     . VAL B 2 42  ? 10.230  -0.178  -7.563  1.00 96.46 42  B 1 
ATOM 3518 O O     . VAL B 2 42  ? 9.106   -0.551  -7.239  1.00 95.40 42  B 1 
ATOM 3519 C CB    . VAL B 2 42  ? 11.047  1.841   -6.241  1.00 95.56 42  B 1 
ATOM 3520 C CG1   . VAL B 2 42  ? 11.184  2.708   -7.489  1.00 91.27 42  B 1 
ATOM 3521 C CG2   . VAL B 2 42  ? 9.687   2.127   -5.596  1.00 89.86 42  B 1 
ATOM 3522 N N     . SER B 2 43  ? 10.629  -0.228  -8.833  1.00 95.99 43  B 1 
ATOM 3523 C CA    . SER B 2 43  ? 9.779   -0.763  -9.902  1.00 95.61 43  B 1 
ATOM 3524 C C     . SER B 2 43  ? 9.663   -2.285  -9.838  1.00 95.78 43  B 1 
ATOM 3525 O O     . SER B 2 43  ? 8.607   -2.853  -10.137 1.00 94.28 43  B 1 
ATOM 3526 C CB    . SER B 2 43  ? 10.315  -0.321  -11.258 1.00 94.62 43  B 1 
ATOM 3527 O OG    . SER B 2 43  ? 10.426  1.098   -11.279 1.00 83.72 43  B 1 
ATOM 3528 N N     . GLU B 2 44  ? 10.707  -2.944  -9.368  1.00 95.26 44  B 1 
ATOM 3529 C CA    . GLU B 2 44  ? 10.715  -4.371  -9.067  1.00 95.22 44  B 1 
ATOM 3530 C C     . GLU B 2 44  ? 9.899   -4.698  -7.819  1.00 95.66 44  B 1 
ATOM 3531 O O     . GLU B 2 44  ? 9.133   -5.654  -7.854  1.00 94.38 44  B 1 
ATOM 3532 C CB    . GLU B 2 44  ? 12.159  -4.867  -8.953  1.00 94.18 44  B 1 
ATOM 3533 C CG    . GLU B 2 44  ? 12.878  -4.912  -10.312 1.00 87.60 44  B 1 
ATOM 3534 C CD    . GLU B 2 44  ? 12.176  -5.826  -11.324 1.00 88.53 44  B 1 
ATOM 3535 O OE1   . GLU B 2 44  ? 12.224  -5.569  -12.539 1.00 84.05 44  B 1 
ATOM 3536 O OE2   . GLU B 2 44  ? 11.522  -6.801  -10.917 1.00 83.92 44  B 1 
ATOM 3537 N N     . PHE B 2 45  ? 9.939   -3.855  -6.790  1.00 96.49 45  B 1 
ATOM 3538 C CA    . PHE B 2 45  ? 9.078   -3.968  -5.616  1.00 96.79 45  B 1 
ATOM 3539 C C     . PHE B 2 45  ? 7.592   -3.973  -5.995  1.00 96.92 45  B 1 
ATOM 3540 O O     . PHE B 2 45  ? 6.849   -4.870  -5.590  1.00 95.93 45  B 1 
ATOM 3541 C CB    . PHE B 2 45  ? 9.394   -2.825  -4.641  1.00 96.56 45  B 1 
ATOM 3542 C CG    . PHE B 2 45  ? 8.410   -2.708  -3.496  1.00 96.40 45  B 1 
ATOM 3543 C CD1   . PHE B 2 45  ? 7.464   -1.662  -3.476  1.00 94.64 45  B 1 
ATOM 3544 C CD2   . PHE B 2 45  ? 8.426   -3.638  -2.454  1.00 94.82 45  B 1 
ATOM 3545 C CE1   . PHE B 2 45  ? 6.557   -1.552  -2.414  1.00 94.09 45  B 1 
ATOM 3546 C CE2   . PHE B 2 45  ? 7.518   -3.537  -1.394  1.00 94.20 45  B 1 
ATOM 3547 C CZ    . PHE B 2 45  ? 6.581   -2.485  -1.364  1.00 94.66 45  B 1 
ATOM 3548 N N     . ILE B 2 46  ? 7.153   -3.047  -6.868  1.00 96.91 46  B 1 
ATOM 3549 C CA    . ILE B 2 46  ? 5.780   -3.046  -7.382  1.00 96.92 46  B 1 
ATOM 3550 C C     . ILE B 2 46  ? 5.458   -4.382  -8.058  1.00 96.94 46  B 1 
ATOM 3551 O O     . ILE B 2 46  ? 4.384   -4.947  -7.847  1.00 96.02 46  B 1 
ATOM 3552 C CB    . ILE B 2 46  ? 5.541   -1.877  -8.361  1.00 96.74 46  B 1 
ATOM 3553 C CG1   . ILE B 2 46  ? 5.641   -0.513  -7.645  1.00 95.20 46  B 1 
ATOM 3554 C CG2   . ILE B 2 46  ? 4.166   -1.980  -9.047  1.00 94.78 46  B 1 
ATOM 3555 C CD1   . ILE B 2 46  ? 5.792   0.673   -8.601  1.00 91.84 46  B 1 
ATOM 3556 N N     . SER B 2 47  ? 6.358   -4.884  -8.884  1.00 96.60 47  B 1 
ATOM 3557 C CA    . SER B 2 47  ? 6.130   -6.118  -9.629  1.00 96.32 47  B 1 
ATOM 3558 C C     . SER B 2 47  ? 6.108   -7.354  -8.738  1.00 96.40 47  B 1 
ATOM 3559 O O     . SER B 2 47  ? 5.299   -8.250  -8.967  1.00 95.05 47  B 1 
ATOM 3560 C CB    . SER B 2 47  ? 7.200   -6.279  -10.699 1.00 95.57 47  B 1 
ATOM 3561 O OG    . SER B 2 47  ? 7.186   -5.188  -11.590 1.00 87.46 47  B 1 
ATOM 3562 N N     . PHE B 2 48  ? 6.952   -7.394  -7.701  1.00 96.48 48  B 1 
ATOM 3563 C CA    . PHE B 2 48  ? 7.028   -8.469  -6.718  1.00 96.23 48  B 1 
ATOM 3564 C C     . PHE B 2 48  ? 5.737   -8.579  -5.909  1.00 96.41 48  B 1 
ATOM 3565 O O     . PHE B 2 48  ? 5.067   -9.612  -5.954  1.00 95.24 48  B 1 
ATOM 3566 C CB    . PHE B 2 48  ? 8.261   -8.219  -5.828  1.00 95.69 48  B 1 
ATOM 3567 C CG    . PHE B 2 48  ? 8.535   -9.301  -4.798  1.00 95.27 48  B 1 
ATOM 3568 C CD1   . PHE B 2 48  ? 8.917   -8.946  -3.487  1.00 93.06 48  B 1 
ATOM 3569 C CD2   . PHE B 2 48  ? 8.481   -10.648 -5.150  1.00 92.95 48  B 1 
ATOM 3570 C CE1   . PHE B 2 48  ? 9.245   -9.926  -2.561  1.00 91.58 48  B 1 
ATOM 3571 C CE2   . PHE B 2 48  ? 8.797   -11.655 -4.218  1.00 91.61 48  B 1 
ATOM 3572 C CZ    . PHE B 2 48  ? 9.193   -11.288 -2.925  1.00 92.24 48  B 1 
ATOM 3573 N N     . VAL B 2 49  ? 5.304   -7.471  -5.301  1.00 96.68 49  B 1 
ATOM 3574 C CA    . VAL B 2 49  ? 4.057   -7.422  -4.526  1.00 96.65 49  B 1 
ATOM 3575 C C     . VAL B 2 49  ? 2.829   -7.661  -5.419  1.00 96.75 49  B 1 
ATOM 3576 O O     . VAL B 2 49  ? 1.905   -8.377  -5.031  1.00 95.71 49  B 1 
ATOM 3577 C CB    . VAL B 2 49  ? 3.943   -6.079  -3.777  1.00 96.14 49  B 1 
ATOM 3578 C CG1   . VAL B 2 49  ? 2.637   -5.950  -2.999  1.00 93.99 49  B 1 
ATOM 3579 C CG2   . VAL B 2 49  ? 5.085   -5.910  -2.764  1.00 93.79 49  B 1 
ATOM 3580 N N     . THR B 2 50  ? 2.812   -7.111  -6.643  1.00 97.01 50  B 1 
ATOM 3581 C CA    . THR B 2 50  ? 1.709   -7.350  -7.587  1.00 97.05 50  B 1 
ATOM 3582 C C     . THR B 2 50  ? 1.595   -8.820  -7.967  1.00 96.92 50  B 1 
ATOM 3583 O O     . THR B 2 50  ? 0.476   -9.307  -8.104  1.00 95.79 50  B 1 
ATOM 3584 C CB    . THR B 2 50  ? 1.863   -6.526  -8.879  1.00 96.56 50  B 1 
ATOM 3585 O OG1   . THR B 2 50  ? 1.838   -5.154  -8.605  1.00 90.56 50  B 1 
ATOM 3586 C CG2   . THR B 2 50  ? 0.715   -6.753  -9.870  1.00 88.59 50  B 1 
ATOM 3587 N N     . GLY B 2 51  ? 2.709   -9.510  -8.168  1.00 96.21 51  B 1 
ATOM 3588 C CA    . GLY B 2 51  ? 2.724   -10.934 -8.485  1.00 95.99 51  B 1 
ATOM 3589 C C     . GLY B 2 51  ? 2.041   -11.762 -7.403  1.00 96.15 51  B 1 
ATOM 3590 O O     . GLY B 2 51  ? 1.098   -12.492 -7.693  1.00 95.09 51  B 1 
ATOM 3591 N N     . GLU B 2 52  ? 2.424   -11.570 -6.149  1.00 95.88 52  B 1 
ATOM 3592 C CA    . GLU B 2 52  ? 1.840   -12.299 -5.023  1.00 95.44 52  B 1 
ATOM 3593 C C     . GLU B 2 52  ? 0.352   -11.956 -4.807  1.00 95.82 52  B 1 
ATOM 3594 O O     . GLU B 2 52  ? -0.482  -12.842 -4.614  1.00 94.51 52  B 1 
ATOM 3595 C CB    . GLU B 2 52  ? 2.680   -12.031 -3.767  1.00 94.26 52  B 1 
ATOM 3596 C CG    . GLU B 2 52  ? 2.322   -12.958 -2.594  1.00 87.91 52  B 1 
ATOM 3597 C CD    . GLU B 2 52  ? 2.447   -14.460 -2.946  1.00 89.07 52  B 1 
ATOM 3598 O OE1   . GLU B 2 52  ? 1.606   -15.261 -2.502  1.00 83.89 52  B 1 
ATOM 3599 O OE2   . GLU B 2 52  ? 3.363   -14.844 -3.700  1.00 83.31 52  B 1 
ATOM 3600 N N     . ALA B 2 53  ? -0.022  -10.670 -4.945  1.00 96.41 53  B 1 
ATOM 3601 C CA    . ALA B 2 53  ? -1.425  -10.260 -4.876  1.00 96.35 53  B 1 
ATOM 3602 C C     . ALA B 2 53  ? -2.263  -10.858 -6.018  1.00 96.38 53  B 1 
ATOM 3603 O O     . ALA B 2 53  ? -3.419  -11.243 -5.814  1.00 95.11 53  B 1 
ATOM 3604 C CB    . ALA B 2 53  ? -1.479  -8.729  -4.892  1.00 96.06 53  B 1 
ATOM 3605 N N     . SER B 2 54  ? -1.701  -10.957 -7.222  1.00 96.81 54  B 1 
ATOM 3606 C CA    . SER B 2 54  ? -2.341  -11.597 -8.369  1.00 96.63 54  B 1 
ATOM 3607 C C     . SER B 2 54  ? -2.565  -13.084 -8.126  1.00 96.57 54  B 1 
ATOM 3608 O O     . SER B 2 54  ? -3.671  -13.581 -8.373  1.00 95.25 54  B 1 
ATOM 3609 C CB    . SER B 2 54  ? -1.492  -11.386 -9.632  1.00 95.61 54  B 1 
ATOM 3610 O OG    . SER B 2 54  ? -2.141  -11.947 -10.763 1.00 86.46 54  B 1 
ATOM 3611 N N     . ASP B 2 55  ? -1.586  -13.778 -7.566  1.00 95.48 55  B 1 
ATOM 3612 C CA    . ASP B 2 55  ? -1.693  -15.196 -7.230  1.00 94.91 55  B 1 
ATOM 3613 C C     . ASP B 2 55  ? -2.782  -15.456 -6.183  1.00 95.34 55  B 1 
ATOM 3614 O O     . ASP B 2 55  ? -3.583  -16.379 -6.331  1.00 93.94 55  B 1 
ATOM 3615 C CB    . ASP B 2 55  ? -0.353  -15.702 -6.709  1.00 93.51 55  B 1 
ATOM 3616 C CG    . ASP B 2 55  ? 0.719   -15.821 -7.780  1.00 87.47 55  B 1 
ATOM 3617 O OD1   . ASP B 2 55  ? 0.378   -15.859 -8.987  1.00 81.52 55  B 1 
ATOM 3618 O OD2   . ASP B 2 55  ? 1.886   -16.051 -7.408  1.00 81.48 55  B 1 
ATOM 3619 N N     . LYS B 2 56  ? -2.875  -14.605 -5.158  1.00 94.73 56  B 1 
ATOM 3620 C CA    . LYS B 2 56  ? -3.968  -14.637 -4.189  1.00 94.81 56  B 1 
ATOM 3621 C C     . LYS B 2 56  ? -5.324  -14.473 -4.871  1.00 95.24 56  B 1 
ATOM 3622 O O     . LYS B 2 56  ? -6.225  -15.267 -4.644  1.00 94.01 56  B 1 
ATOM 3623 C CB    . LYS B 2 56  ? -3.747  -13.570 -3.115  1.00 94.02 56  B 1 
ATOM 3624 C CG    . LYS B 2 56  ? -4.879  -13.547 -2.070  1.00 91.09 56  B 1 
ATOM 3625 C CD    . LYS B 2 56  ? -4.584  -12.538 -0.958  1.00 85.98 56  B 1 
ATOM 3626 C CE    . LYS B 2 56  ? -5.675  -12.518 0.113   1.00 81.70 56  B 1 
ATOM 3627 N NZ    . LYS B 2 56  ? -6.834  -11.706 -0.286  1.00 74.10 56  B 1 
ATOM 3628 N N     . CYS B 2 57  ? -5.451  -13.464 -5.745  1.00 95.91 57  B 1 
ATOM 3629 C CA    . CYS B 2 57  ? -6.692  -13.238 -6.486  1.00 95.80 57  B 1 
ATOM 3630 C C     . CYS B 2 57  ? -7.078  -14.449 -7.353  1.00 95.80 57  B 1 
ATOM 3631 O O     . CYS B 2 57  ? -8.264  -14.791 -7.423  1.00 94.57 57  B 1 
ATOM 3632 C CB    . CYS B 2 57  ? -6.552  -11.985 -7.357  1.00 95.73 57  B 1 
ATOM 3633 S SG    . CYS B 2 57  ? -6.524  -10.490 -6.334  1.00 93.45 57  B 1 
ATOM 3634 N N     . GLN B 2 58  ? -6.120  -15.108 -7.986  1.00 95.69 58  B 1 
ATOM 3635 C CA    . GLN B 2 58  ? -6.370  -16.312 -8.774  1.00 95.14 58  B 1 
ATOM 3636 C C     . GLN B 2 58  ? -6.812  -17.492 -7.900  1.00 95.60 58  B 1 
ATOM 3637 O O     . GLN B 2 58  ? -7.797  -18.145 -8.248  1.00 94.02 58  B 1 
ATOM 3638 C CB    . GLN B 2 58  ? -5.124  -16.691 -9.571  1.00 93.84 58  B 1 
ATOM 3639 C CG    . GLN B 2 58  ? -4.841  -15.734 -10.737 1.00 86.05 58  B 1 
ATOM 3640 C CD    . GLN B 2 58  ? -3.642  -16.180 -11.564 1.00 82.57 58  B 1 
ATOM 3641 O OE1   . GLN B 2 58  ? -3.220  -17.320 -11.521 1.00 74.00 58  B 1 
ATOM 3642 N NE2   . GLN B 2 58  ? -3.082  -15.311 -12.371 1.00 69.69 58  B 1 
ATOM 3643 N N     . ARG B 2 59  ? -6.159  -17.725 -6.755  1.00 94.80 59  B 1 
ATOM 3644 C CA    . ARG B 2 59  ? -6.567  -18.771 -5.794  1.00 94.56 59  B 1 
ATOM 3645 C C     . ARG B 2 59  ? -7.999  -18.558 -5.302  1.00 95.07 59  B 1 
ATOM 3646 O O     . ARG B 2 59  ? -8.777  -19.503 -5.245  1.00 93.13 59  B 1 
ATOM 3647 C CB    . ARG B 2 59  ? -5.584  -18.811 -4.609  1.00 93.20 59  B 1 
ATOM 3648 C CG    . ARG B 2 59  ? -4.205  -19.400 -4.979  1.00 85.25 59  B 1 
ATOM 3649 C CD    . ARG B 2 59  ? -3.301  -19.614 -3.756  1.00 83.81 59  B 1 
ATOM 3650 N NE    . ARG B 2 59  ? -2.938  -18.366 -3.072  1.00 77.17 59  B 1 
ATOM 3651 C CZ    . ARG B 2 59  ? -1.780  -17.705 -3.147  1.00 71.88 59  B 1 
ATOM 3652 N NH1   . ARG B 2 59  ? -0.798  -18.088 -3.923  1.00 64.14 59  B 1 
ATOM 3653 N NH2   . ARG B 2 59  ? -1.567  -16.639 -2.433  1.00 64.33 59  B 1 
ATOM 3654 N N     . GLU B 2 60  ? -8.381  -17.311 -5.049  1.00 94.77 60  B 1 
ATOM 3655 C CA    . GLU B 2 60  ? -9.734  -16.923 -4.628  1.00 94.63 60  B 1 
ATOM 3656 C C     . GLU B 2 60  ? -10.734 -16.743 -5.797  1.00 94.83 60  B 1 
ATOM 3657 O O     . GLU B 2 60  ? -11.867 -16.300 -5.594  1.00 92.55 60  B 1 
ATOM 3658 C CB    . GLU B 2 60  ? -9.647  -15.653 -3.782  1.00 93.94 60  B 1 
ATOM 3659 C CG    . GLU B 2 60  ? -8.903  -15.845 -2.447  1.00 91.33 60  B 1 
ATOM 3660 C CD    . GLU B 2 60  ? -8.722  -14.527 -1.683  1.00 89.89 60  B 1 
ATOM 3661 O OE1   . GLU B 2 60  ? -7.948  -14.495 -0.713  1.00 86.20 60  B 1 
ATOM 3662 O OE2   . GLU B 2 60  ? -9.328  -13.499 -2.076  1.00 84.33 60  B 1 
ATOM 3663 N N     . LYS B 2 61  ? -10.337 -17.063 -7.034  1.00 93.87 61  B 1 
ATOM 3664 C CA    . LYS B 2 61  ? -11.140 -16.895 -8.266  1.00 93.95 61  B 1 
ATOM 3665 C C     . LYS B 2 61  ? -11.655 -15.461 -8.489  1.00 94.70 61  B 1 
ATOM 3666 O O     . LYS B 2 61  ? -12.667 -15.252 -9.158  1.00 92.06 61  B 1 
ATOM 3667 C CB    . LYS B 2 61  ? -12.260 -17.948 -8.338  1.00 92.61 61  B 1 
ATOM 3668 C CG    . LYS B 2 61  ? -11.745 -19.394 -8.253  1.00 87.31 61  B 1 
ATOM 3669 C CD    . LYS B 2 61  ? -12.918 -20.384 -8.266  1.00 78.76 61  B 1 
ATOM 3670 C CE    . LYS B 2 61  ? -12.395 -21.817 -8.135  1.00 70.81 61  B 1 
ATOM 3671 N NZ    . LYS B 2 61  ? -13.488 -22.802 -8.016  1.00 60.50 61  B 1 
ATOM 3672 N N     . ARG B 2 62  ? -10.946 -14.451 -7.971  1.00 93.82 62  B 1 
ATOM 3673 C CA    . ARG B 2 62  ? -11.239 -13.031 -8.167  1.00 94.31 62  B 1 
ATOM 3674 C C     . ARG B 2 62  ? -10.446 -12.462 -9.342  1.00 94.70 62  B 1 
ATOM 3675 O O     . ARG B 2 62  ? -9.381  -12.948 -9.696  1.00 92.73 62  B 1 
ATOM 3676 C CB    . ARG B 2 62  ? -10.993 -12.248 -6.863  1.00 93.73 62  B 1 
ATOM 3677 C CG    . ARG B 2 62  ? -12.009 -12.642 -5.775  1.00 91.31 62  B 1 
ATOM 3678 C CD    . ARG B 2 62  ? -11.918 -11.771 -4.522  1.00 91.34 62  B 1 
ATOM 3679 N NE    . ARG B 2 62  ? -10.629 -11.933 -3.845  1.00 88.33 62  B 1 
ATOM 3680 C CZ    . ARG B 2 62  ? -9.599  -11.082 -3.816  1.00 89.72 62  B 1 
ATOM 3681 N NH1   . ARG B 2 62  ? -9.620  -9.904  -4.387  1.00 81.34 62  B 1 
ATOM 3682 N NH2   . ARG B 2 62  ? -8.520  -11.422 -3.205  1.00 83.74 62  B 1 
ATOM 3683 N N     . LYS B 2 63  ? -10.975 -11.401 -9.967  1.00 95.18 63  B 1 
ATOM 3684 C CA    . LYS B 2 63  ? -10.357 -10.752 -11.145 1.00 94.94 63  B 1 
ATOM 3685 C C     . LYS B 2 63  ? -9.831  -9.353  -10.867 1.00 95.35 63  B 1 
ATOM 3686 O O     . LYS B 2 63  ? -9.191  -8.763  -11.737 1.00 92.83 63  B 1 
ATOM 3687 C CB    . LYS B 2 63  ? -11.362 -10.727 -12.310 1.00 93.78 63  B 1 
ATOM 3688 C CG    . LYS B 2 63  ? -11.736 -12.138 -12.781 1.00 90.31 63  B 1 
ATOM 3689 C CD    . LYS B 2 63  ? -12.697 -12.074 -13.977 1.00 84.29 63  B 1 
ATOM 3690 C CE    . LYS B 2 63  ? -13.096 -13.489 -14.371 1.00 80.06 63  B 1 
ATOM 3691 N NZ    . LYS B 2 63  ? -14.113 -13.495 -15.453 1.00 69.34 63  B 1 
ATOM 3692 N N     . THR B 2 64  ? -10.127 -8.795  -9.692  1.00 95.86 64  B 1 
ATOM 3693 C CA    . THR B 2 64  ? -9.759  -7.434  -9.323  1.00 95.80 64  B 1 
ATOM 3694 C C     . THR B 2 64  ? -8.797  -7.482  -8.142  1.00 95.72 64  B 1 
ATOM 3695 O O     . THR B 2 64  ? -9.181  -7.993  -7.086  1.00 93.96 64  B 1 
ATOM 3696 C CB    . THR B 2 64  ? -10.997 -6.597  -8.970  1.00 95.00 64  B 1 
ATOM 3697 O OG1   . THR B 2 64  ? -11.936 -6.652  -10.027 1.00 90.56 64  B 1 
ATOM 3698 C CG2   . THR B 2 64  ? -10.649 -5.119  -8.756  1.00 91.07 64  B 1 
ATOM 3699 N N     . ILE B 2 65  ? -7.600  -6.931  -8.332  1.00 96.80 65  B 1 
ATOM 3700 C CA    . ILE B 2 65  ? -6.664  -6.670  -7.240  1.00 96.75 65  B 1 
ATOM 3701 C C     . ILE B 2 65  ? -7.133  -5.400  -6.514  1.00 96.74 65  B 1 
ATOM 3702 O O     . ILE B 2 65  ? -7.303  -4.356  -7.151  1.00 95.68 65  B 1 
ATOM 3703 C CB    . ILE B 2 65  ? -5.215  -6.525  -7.758  1.00 96.20 65  B 1 
ATOM 3704 C CG1   . ILE B 2 65  ? -4.758  -7.818  -8.469  1.00 93.04 65  B 1 
ATOM 3705 C CG2   . ILE B 2 65  ? -4.259  -6.170  -6.609  1.00 92.86 65  B 1 
ATOM 3706 C CD1   . ILE B 2 65  ? -3.375  -7.718  -9.130  1.00 87.10 65  B 1 
ATOM 3707 N N     . ASN B 2 66  ? -7.367  -5.506  -5.213  1.00 95.54 66  B 1 
ATOM 3708 C CA    . ASN B 2 66  ? -7.741  -4.395  -4.338  1.00 94.98 66  B 1 
ATOM 3709 C C     . ASN B 2 66  ? -6.596  -4.032  -3.372  1.00 95.66 66  B 1 
ATOM 3710 O O     . ASN B 2 66  ? -5.521  -4.630  -3.422  1.00 94.58 66  B 1 
ATOM 3711 C CB    . ASN B 2 66  ? -9.084  -4.742  -3.642  1.00 93.15 66  B 1 
ATOM 3712 C CG    . ASN B 2 66  ? -8.979  -5.920  -2.684  1.00 90.12 66  B 1 
ATOM 3713 O OD1   . ASN B 2 66  ? -7.913  -6.362  -2.333  1.00 76.32 66  B 1 
ATOM 3714 N ND2   . ASN B 2 66  ? -10.088 -6.438  -2.230  1.00 79.72 66  B 1 
ATOM 3715 N N     . GLY B 2 67  ? -6.808  -3.021  -2.536  1.00 95.38 67  B 1 
ATOM 3716 C CA    . GLY B 2 67  ? -5.819  -2.609  -1.537  1.00 95.23 67  B 1 
ATOM 3717 C C     . GLY B 2 67  ? -5.511  -3.696  -0.514  1.00 95.70 67  B 1 
ATOM 3718 O O     . GLY B 2 67  ? -4.345  -3.916  -0.198  1.00 95.01 67  B 1 
ATOM 3719 N N     . ASP B 2 68  ? -6.529  -4.438  -0.073  1.00 95.39 68  B 1 
ATOM 3720 C CA    . ASP B 2 68  ? -6.373  -5.491  0.931   1.00 94.96 68  B 1 
ATOM 3721 C C     . ASP B 2 68  ? -5.558  -6.681  0.397   1.00 95.57 68  B 1 
ATOM 3722 O O     . ASP B 2 68  ? -4.782  -7.285  1.126   1.00 94.48 68  B 1 
ATOM 3723 C CB    . ASP B 2 68  ? -7.752  -5.941  1.431   1.00 93.56 68  B 1 
ATOM 3724 C CG    . ASP B 2 68  ? -8.596  -4.770  1.957   1.00 88.92 68  B 1 
ATOM 3725 O OD1   . ASP B 2 68  ? -8.074  -3.914  2.699   1.00 81.57 68  B 1 
ATOM 3726 O OD2   . ASP B 2 68  ? -9.773  -4.670  1.543   1.00 80.98 68  B 1 
ATOM 3727 N N     . ASP B 2 69  ? -5.643  -6.962  -0.908  1.00 95.62 69  B 1 
ATOM 3728 C CA    . ASP B 2 69  ? -4.789  -7.960  -1.554  1.00 95.88 69  B 1 
ATOM 3729 C C     . ASP B 2 69  ? -3.316  -7.548  -1.545  1.00 96.25 69  B 1 
ATOM 3730 O O     . ASP B 2 69  ? -2.440  -8.401  -1.385  1.00 95.35 69  B 1 
ATOM 3731 C CB    . ASP B 2 69  ? -5.219  -8.193  -3.013  1.00 95.67 69  B 1 
ATOM 3732 C CG    . ASP B 2 69  ? -6.626  -8.761  -3.161  1.00 94.55 69  B 1 
ATOM 3733 O OD1   . ASP B 2 69  ? -7.036  -9.614  -2.348  1.00 90.96 69  B 1 
ATOM 3734 O OD2   . ASP B 2 69  ? -7.322  -8.415  -4.142  1.00 91.20 69  B 1 
ATOM 3735 N N     . LEU B 2 70  ? -3.038  -6.248  -1.718  1.00 96.46 70  B 1 
ATOM 3736 C CA    . LEU B 2 70  ? -1.685  -5.715  -1.664  1.00 96.84 70  B 1 
ATOM 3737 C C     . LEU B 2 70  ? -1.127  -5.726  -0.233  1.00 96.80 70  B 1 
ATOM 3738 O O     . LEU B 2 70  ? 0.022   -6.101  -0.045  1.00 95.68 70  B 1 
ATOM 3739 C CB    . LEU B 2 70  ? -1.636  -4.287  -2.237  1.00 96.72 70  B 1 
ATOM 3740 C CG    . LEU B 2 70  ? -2.033  -4.160  -3.716  1.00 96.02 70  B 1 
ATOM 3741 C CD1   . LEU B 2 70  ? -1.964  -2.681  -4.127  1.00 93.80 70  B 1 
ATOM 3742 C CD2   . LEU B 2 70  ? -1.116  -4.957  -4.643  1.00 93.49 70  B 1 
ATOM 3743 N N     . LEU B 2 71  ? -1.939  -5.362  0.752   1.00 96.35 71  B 1 
ATOM 3744 C CA    . LEU B 2 71  ? -1.556  -5.427  2.163   1.00 96.14 71  B 1 
ATOM 3745 C C     . LEU B 2 71  ? -1.244  -6.870  2.582   1.00 96.11 71  B 1 
ATOM 3746 O O     . LEU B 2 71  ? -0.190  -7.125  3.161   1.00 94.90 71  B 1 
ATOM 3747 C CB    . LEU B 2 71  ? -2.670  -4.842  3.044   1.00 95.44 71  B 1 
ATOM 3748 C CG    . LEU B 2 71  ? -2.876  -3.318  2.902   1.00 94.12 71  B 1 
ATOM 3749 C CD1   . LEU B 2 71  ? -4.082  -2.882  3.724   1.00 91.05 71  B 1 
ATOM 3750 C CD2   . LEU B 2 71  ? -1.654  -2.529  3.384   1.00 90.79 71  B 1 
ATOM 3751 N N     . TRP B 2 72  ? -2.105  -7.812  2.208   1.00 95.99 72  B 1 
ATOM 3752 C CA    . TRP B 2 72  ? -1.860  -9.232  2.446   1.00 95.78 72  B 1 
ATOM 3753 C C     . TRP B 2 72  ? -0.559  -9.703  1.771   1.00 95.62 72  B 1 
ATOM 3754 O O     . TRP B 2 72  ? 0.252   -10.371 2.408   1.00 94.45 72  B 1 
ATOM 3755 C CB    . TRP B 2 72  ? -3.060  -10.042 1.959   1.00 95.08 72  B 1 
ATOM 3756 C CG    . TRP B 2 72  ? -2.888  -11.518 2.131   1.00 94.21 72  B 1 
ATOM 3757 C CD1   . TRP B 2 72  ? -3.237  -12.225 3.230   1.00 91.73 72  B 1 
ATOM 3758 C CD2   . TRP B 2 72  ? -2.262  -12.467 1.216   1.00 92.42 72  B 1 
ATOM 3759 N NE1   . TRP B 2 72  ? -2.871  -13.553 3.069   1.00 90.05 72  B 1 
ATOM 3760 C CE2   . TRP B 2 72  ? -2.252  -13.740 1.845   1.00 91.34 72  B 1 
ATOM 3761 C CE3   . TRP B 2 72  ? -1.683  -12.357 -0.071  1.00 89.52 72  B 1 
ATOM 3762 C CZ2   . TRP B 2 72  ? -1.674  -14.876 1.224   1.00 89.43 72  B 1 
ATOM 3763 C CZ3   . TRP B 2 72  ? -1.111  -13.487 -0.688  1.00 86.71 72  B 1 
ATOM 3764 C CH2   . TRP B 2 72  ? -1.102  -14.727 -0.043  1.00 86.75 72  B 1 
ATOM 3765 N N     . ALA B 2 73  ? -0.325  -9.327  0.511   1.00 95.37 73  B 1 
ATOM 3766 C CA    . ALA B 2 73  ? 0.899   -9.677  -0.195  1.00 95.24 73  B 1 
ATOM 3767 C C     . ALA B 2 73  ? 2.147   -9.079  0.475   1.00 95.20 73  B 1 
ATOM 3768 O O     . ALA B 2 73  ? 3.155   -9.768  0.588   1.00 94.01 73  B 1 
ATOM 3769 C CB    . ALA B 2 73  ? 0.779   -9.222  -1.656  1.00 94.90 73  B 1 
ATOM 3770 N N     . MET B 2 74  ? 2.088   -7.846  0.958   1.00 95.37 74  B 1 
ATOM 3771 C CA    . MET B 2 74  ? 3.198   -7.228  1.685   1.00 95.24 74  B 1 
ATOM 3772 C C     . MET B 2 74  ? 3.496   -7.947  3.003   1.00 94.80 74  B 1 
ATOM 3773 O O     . MET B 2 74  ? 4.655   -8.241  3.269   1.00 93.13 74  B 1 
ATOM 3774 C CB    . MET B 2 74  ? 2.931   -5.730  1.914   1.00 95.30 74  B 1 
ATOM 3775 C CG    . MET B 2 74  ? 3.194   -4.930  0.641   1.00 93.86 74  B 1 
ATOM 3776 S SD    . MET B 2 74  ? 2.970   -3.125  0.784   1.00 91.90 74  B 1 
ATOM 3777 C CE    . MET B 2 74  ? 1.182   -3.046  0.710   1.00 84.26 74  B 1 
ATOM 3778 N N     . THR B 2 75  ? 2.470   -8.314  3.784   1.00 94.21 75  B 1 
ATOM 3779 C CA    . THR B 2 75  ? 2.657   -9.137  4.991   1.00 93.40 75  B 1 
ATOM 3780 C C     . THR B 2 75  ? 3.328   -10.465 4.658   1.00 93.24 75  B 1 
ATOM 3781 O O     . THR B 2 75  ? 4.337   -10.825 5.251   1.00 91.52 75  B 1 
ATOM 3782 C CB    . THR B 2 75  ? 1.306   -9.427  5.672   1.00 92.40 75  B 1 
ATOM 3783 O OG1   . THR B 2 75  ? 0.583   -8.248  5.910   1.00 83.25 75  B 1 
ATOM 3784 C CG2   . THR B 2 75  ? 1.467   -10.116 7.026   1.00 81.08 75  B 1 
ATOM 3785 N N     . THR B 2 76  ? 2.801   -11.157 3.653   1.00 92.91 76  B 1 
ATOM 3786 C CA    . THR B 2 76  ? 3.315   -12.441 3.174   1.00 92.32 76  B 1 
ATOM 3787 C C     . THR B 2 76  ? 4.785   -12.394 2.759   1.00 92.56 76  B 1 
ATOM 3788 O O     . THR B 2 76  ? 5.538   -13.336 3.014   1.00 90.34 76  B 1 
ATOM 3789 C CB    . THR B 2 76  ? 2.428   -12.869 2.005   1.00 90.55 76  B 1 
ATOM 3790 O OG1   . THR B 2 76  ? 1.188   -13.335 2.500   1.00 79.88 76  B 1 
ATOM 3791 C CG2   . THR B 2 76  ? 2.999   -13.947 1.101   1.00 77.81 76  B 1 
ATOM 3792 N N     . LEU B 2 77  ? 5.212   -11.294 2.127   1.00 92.84 77  B 1 
ATOM 3793 C CA    . LEU B 2 77  ? 6.557   -11.126 1.582   1.00 92.88 77  B 1 
ATOM 3794 C C     . LEU B 2 77  ? 7.566   -10.507 2.568   1.00 92.41 77  B 1 
ATOM 3795 O O     . LEU B 2 77  ? 8.692   -10.227 2.172   1.00 89.35 77  B 1 
ATOM 3796 C CB    . LEU B 2 77  ? 6.464   -10.321 0.279   1.00 92.75 77  B 1 
ATOM 3797 C CG    . LEU B 2 77  ? 5.685   -11.023 -0.858  1.00 91.99 77  B 1 
ATOM 3798 C CD1   . LEU B 2 77  ? 5.550   -10.062 -2.036  1.00 89.03 77  B 1 
ATOM 3799 C CD2   . LEU B 2 77  ? 6.351   -12.310 -1.328  1.00 88.86 77  B 1 
ATOM 3800 N N     . GLY B 2 78  ? 7.167   -10.280 3.833   1.00 91.73 78  B 1 
ATOM 3801 C CA    . GLY B 2 78  ? 8.041   -9.739  4.882   1.00 91.10 78  B 1 
ATOM 3802 C C     . GLY B 2 78  ? 8.051   -8.211  4.998   1.00 91.92 78  B 1 
ATOM 3803 O O     . GLY B 2 78  ? 8.819   -7.660  5.784   1.00 88.63 78  B 1 
ATOM 3804 N N     . PHE B 2 79  ? 7.182   -7.513  4.261   1.00 93.56 79  B 1 
ATOM 3805 C CA    . PHE B 2 79  ? 6.991   -6.064  4.382   1.00 93.80 79  B 1 
ATOM 3806 C C     . PHE B 2 79  ? 5.890   -5.703  5.386   1.00 94.01 79  B 1 
ATOM 3807 O O     . PHE B 2 79  ? 5.176   -4.712  5.217   1.00 92.05 79  B 1 
ATOM 3808 C CB    . PHE B 2 79  ? 6.740   -5.447  3.001   1.00 93.61 79  B 1 
ATOM 3809 C CG    . PHE B 2 79  ? 7.839   -5.693  2.000   1.00 93.57 79  B 1 
ATOM 3810 C CD1   . PHE B 2 79  ? 9.050   -4.986  2.086   1.00 90.96 79  B 1 
ATOM 3811 C CD2   . PHE B 2 79  ? 7.671   -6.650  0.990   1.00 91.17 79  B 1 
ATOM 3812 C CE1   . PHE B 2 79  ? 10.083  -5.226  1.175   1.00 90.18 79  B 1 
ATOM 3813 C CE2   . PHE B 2 79  ? 8.702   -6.900  0.072   1.00 90.37 79  B 1 
ATOM 3814 C CZ    . PHE B 2 79  ? 9.913   -6.187  0.165   1.00 90.87 79  B 1 
ATOM 3815 N N     . GLU B 2 80  ? 5.695   -6.517  6.431   1.00 93.62 80  B 1 
ATOM 3816 C CA    . GLU B 2 80  ? 4.643   -6.318  7.434   1.00 93.40 80  B 1 
ATOM 3817 C C     . GLU B 2 80  ? 4.729   -4.962  8.141   1.00 94.21 80  B 1 
ATOM 3818 O O     . GLU B 2 80  ? 3.701   -4.360  8.454   1.00 92.35 80  B 1 
ATOM 3819 C CB    . GLU B 2 80  ? 4.644   -7.465  8.454   1.00 90.75 80  B 1 
ATOM 3820 C CG    . GLU B 2 80  ? 5.918   -7.609  9.291   1.00 81.09 80  B 1 
ATOM 3821 C CD    . GLU B 2 80  ? 5.775   -8.644  10.421  1.00 77.69 80  B 1 
ATOM 3822 O OE1   . GLU B 2 80  ? 6.435   -8.508  11.466  1.00 68.40 80  B 1 
ATOM 3823 O OE2   . GLU B 2 80  ? 4.931   -9.559  10.296  1.00 67.90 80  B 1 
ATOM 3824 N N     . VAL B 2 81  ? 5.945   -4.419  8.291   1.00 94.12 81  B 1 
ATOM 3825 C CA    . VAL B 2 81  ? 6.209   -3.116  8.911   1.00 94.19 81  B 1 
ATOM 3826 C C     . VAL B 2 81  ? 5.551   -1.961  8.153   1.00 94.87 81  B 1 
ATOM 3827 O O     . VAL B 2 81  ? 5.183   -0.961  8.758   1.00 92.92 81  B 1 
ATOM 3828 C CB    . VAL B 2 81  ? 7.723   -2.874  9.049   1.00 92.00 81  B 1 
ATOM 3829 C CG1   . VAL B 2 81  ? 8.335   -3.961  9.941   1.00 84.34 81  B 1 
ATOM 3830 C CG2   . VAL B 2 81  ? 8.440   -2.847  7.696   1.00 83.40 81  B 1 
ATOM 3831 N N     . TYR B 2 82  ? 5.321   -2.098  6.841   1.00 94.32 82  B 1 
ATOM 3832 C CA    . TYR B 2 82  ? 4.599   -1.098  6.063   1.00 94.70 82  B 1 
ATOM 3833 C C     . TYR B 2 82  ? 3.082   -1.223  6.209   1.00 94.69 82  B 1 
ATOM 3834 O O     . TYR B 2 82  ? 2.344   -0.295  5.883   1.00 92.63 82  B 1 
ATOM 3835 C CB    . TYR B 2 82  ? 4.988   -1.183  4.581   1.00 94.57 82  B 1 
ATOM 3836 C CG    . TYR B 2 82  ? 6.459   -1.069  4.224   1.00 94.94 82  B 1 
ATOM 3837 C CD1   . TYR B 2 82  ? 7.423   -0.549  5.118   1.00 91.74 82  B 1 
ATOM 3838 C CD2   . TYR B 2 82  ? 6.880   -1.491  2.947   1.00 91.84 82  B 1 
ATOM 3839 C CE1   . TYR B 2 82  ? 8.774   -0.472  4.755   1.00 91.19 82  B 1 
ATOM 3840 C CE2   . TYR B 2 82  ? 8.224   -1.417  2.577   1.00 91.26 82  B 1 
ATOM 3841 C CZ    . TYR B 2 82  ? 9.179   -0.916  3.483   1.00 92.73 82  B 1 
ATOM 3842 O OH    . TYR B 2 82  ? 10.498  -0.871  3.117   1.00 91.63 82  B 1 
ATOM 3843 N N     . VAL B 2 83  ? 2.569   -2.375  6.666   1.00 95.49 83  B 1 
ATOM 3844 C CA    . VAL B 2 83  ? 1.138   -2.679  6.600   1.00 95.05 83  B 1 
ATOM 3845 C C     . VAL B 2 83  ? 0.323   -1.789  7.533   1.00 95.16 83  B 1 
ATOM 3846 O O     . VAL B 2 83  ? -0.705  -1.263  7.097   1.00 93.67 83  B 1 
ATOM 3847 C CB    . VAL B 2 83  ? 0.867   -4.165  6.863   1.00 93.78 83  B 1 
ATOM 3848 C CG1   . VAL B 2 83  ? -0.625  -4.487  6.954   1.00 89.30 83  B 1 
ATOM 3849 C CG2   . VAL B 2 83  ? 1.456   -4.990  5.716   1.00 89.46 83  B 1 
ATOM 3850 N N     . ALA B 2 84  ? 0.770   -1.585  8.775   1.00 94.07 84  B 1 
ATOM 3851 C CA    . ALA B 2 84  ? 0.054   -0.742  9.727   1.00 93.87 84  B 1 
ATOM 3852 C C     . ALA B 2 84  ? -0.097  0.719   9.230   1.00 94.06 84  B 1 
ATOM 3853 O O     . ALA B 2 84  ? -1.244  1.167   9.099   1.00 92.31 84  B 1 
ATOM 3854 C CB    . ALA B 2 84  ? 0.723   -0.863  11.107  1.00 92.31 84  B 1 
ATOM 3855 N N     . PRO B 2 85  ? 0.981   1.442   8.826   1.00 94.08 85  B 1 
ATOM 3856 C CA    . PRO B 2 85  ? 0.838   2.792   8.283   1.00 93.69 85  B 1 
ATOM 3857 C C     . PRO B 2 85  ? 0.024   2.827   6.984   1.00 93.86 85  B 1 
ATOM 3858 O O     . PRO B 2 85  ? -0.793  3.733   6.780   1.00 91.94 85  B 1 
ATOM 3859 C CB    . PRO B 2 85  ? 2.266   3.306   8.074   1.00 92.31 85  B 1 
ATOM 3860 C CG    . PRO B 2 85  ? 3.130   2.053   8.000   1.00 89.09 85  B 1 
ATOM 3861 C CD    . PRO B 2 85  ? 2.391   1.088   8.908   1.00 92.88 85  B 1 
ATOM 3862 N N     . LEU B 2 86  ? 0.171   1.828   6.106   1.00 94.75 86  B 1 
ATOM 3863 C CA    . LEU B 2 86  ? -0.587  1.763   4.862   1.00 94.94 86  B 1 
ATOM 3864 C C     . LEU B 2 86  ? -2.072  1.480   5.082   1.00 94.86 86  B 1 
ATOM 3865 O O     . LEU B 2 86  ? -2.905  2.006   4.350   1.00 93.16 86  B 1 
ATOM 3866 C CB    . LEU B 2 86  ? 0.013   0.697   3.936   1.00 94.83 86  B 1 
ATOM 3867 C CG    . LEU B 2 86  ? 1.376   1.094   3.330   1.00 93.93 86  B 1 
ATOM 3868 C CD1   . LEU B 2 86  ? 1.933   -0.100  2.564   1.00 91.18 86  B 1 
ATOM 3869 C CD2   . LEU B 2 86  ? 1.257   2.281   2.377   1.00 90.97 86  B 1 
ATOM 3870 N N     . LYS B 2 87  ? -2.422  0.681   6.096   1.00 94.41 87  B 1 
ATOM 3871 C CA    . LYS B 2 87  ? -3.814  0.431   6.466   1.00 94.26 87  B 1 
ATOM 3872 C C     . LYS B 2 87  ? -4.465  1.697   7.017   1.00 94.11 87  B 1 
ATOM 3873 O O     . LYS B 2 87  ? -5.581  2.014   6.608   1.00 92.25 87  B 1 
ATOM 3874 C CB    . LYS B 2 87  ? -3.866  -0.746  7.449   1.00 93.09 87  B 1 
ATOM 3875 C CG    . LYS B 2 87  ? -5.310  -1.219  7.717   1.00 84.61 87  B 1 
ATOM 3876 C CD    . LYS B 2 87  ? -5.278  -2.460  8.612   1.00 81.20 87  B 1 
ATOM 3877 C CE    . LYS B 2 87  ? -6.693  -2.986  8.858   1.00 74.41 87  B 1 
ATOM 3878 N NZ    . LYS B 2 87  ? -6.684  -4.201  9.708   1.00 66.65 87  B 1 
ATOM 3879 N N     . ALA B 2 88  ? -3.773  2.435   7.870   1.00 93.17 88  B 1 
ATOM 3880 C CA    . ALA B 2 88  ? -4.244  3.735   8.349   1.00 92.53 88  B 1 
ATOM 3881 C C     . ALA B 2 88  ? -4.441  4.729   7.189   1.00 92.59 88  B 1 
ATOM 3882 O O     . ALA B 2 88  ? -5.489  5.366   7.080   1.00 90.06 88  B 1 
ATOM 3883 C CB    . ALA B 2 88  ? -3.248  4.270   9.386   1.00 91.13 88  B 1 
ATOM 3884 N N     . TYR B 2 89  ? -3.475  4.803   6.252   1.00 92.45 89  B 1 
ATOM 3885 C CA    . TYR B 2 89  ? -3.577  5.629   5.049   1.00 92.72 89  B 1 
ATOM 3886 C C     . TYR B 2 89  ? -4.754  5.224   4.152   1.00 92.86 89  B 1 
ATOM 3887 O O     . TYR B 2 89  ? -5.479  6.087   3.655   1.00 90.94 89  B 1 
ATOM 3888 C CB    . TYR B 2 89  ? -2.249  5.541   4.290   1.00 92.12 89  B 1 
ATOM 3889 C CG    . TYR B 2 89  ? -2.207  6.412   3.051   1.00 92.07 89  B 1 
ATOM 3890 C CD1   . TYR B 2 89  ? -2.393  5.849   1.770   1.00 88.97 89  B 1 
ATOM 3891 C CD2   . TYR B 2 89  ? -1.981  7.796   3.176   1.00 89.10 89  B 1 
ATOM 3892 C CE1   . TYR B 2 89  ? -2.348  6.663   0.634   1.00 87.91 89  B 1 
ATOM 3893 C CE2   . TYR B 2 89  ? -1.938  8.615   2.047   1.00 88.09 89  B 1 
ATOM 3894 C CZ    . TYR B 2 89  ? -2.115  8.047   0.766   1.00 89.15 89  B 1 
ATOM 3895 O OH    . TYR B 2 89  ? -2.062  8.846   -0.343  1.00 87.78 89  B 1 
ATOM 3896 N N     . LEU B 2 90  ? -4.975  3.926   3.955   1.00 92.58 90  B 1 
ATOM 3897 C CA    . LEU B 2 90  ? -6.075  3.417   3.147   1.00 92.11 90  B 1 
ATOM 3898 C C     . LEU B 2 90  ? -7.438  3.719   3.777   1.00 91.92 90  B 1 
ATOM 3899 O O     . LEU B 2 90  ? -8.371  4.067   3.048   1.00 89.63 90  B 1 
ATOM 3900 C CB    . LEU B 2 90  ? -5.881  1.910   2.931   1.00 91.02 90  B 1 
ATOM 3901 C CG    . LEU B 2 90  ? -6.947  1.252   2.020   1.00 87.96 90  B 1 
ATOM 3902 C CD1   . LEU B 2 90  ? -6.945  1.847   0.609   1.00 81.66 90  B 1 
ATOM 3903 C CD2   . LEU B 2 90  ? -6.664  -0.247  1.904   1.00 81.12 90  B 1 
ATOM 3904 N N     . ASN B 2 91  ? -7.567  3.634   5.091   1.00 91.61 91  B 1 
ATOM 3905 C CA    . ASN B 2 91  ? -8.799  3.989   5.791   1.00 91.08 91  B 1 
ATOM 3906 C C     . ASN B 2 91  ? -9.117  5.478   5.615   1.00 91.22 91  B 1 
ATOM 3907 O O     . ASN B 2 91  ? -10.224 5.811   5.196   1.00 88.83 91  B 1 
ATOM 3908 C CB    . ASN B 2 91  ? -8.697  3.581   7.262   1.00 89.14 91  B 1 
ATOM 3909 C CG    . ASN B 2 91  ? -8.752  2.073   7.469   1.00 82.57 91  B 1 
ATOM 3910 O OD1   . ASN B 2 91  ? -9.110  1.279   6.622   1.00 73.24 91  B 1 
ATOM 3911 N ND2   . ASN B 2 91  ? -8.408  1.636   8.672   1.00 72.25 91  B 1 
ATOM 3912 N N     . ARG B 2 92  ? -8.130  6.372   5.790   1.00 90.31 92  B 1 
ATOM 3913 C CA    . ARG B 2 92  ? -8.284  7.809   5.508   1.00 89.14 92  B 1 
ATOM 3914 C C     . ARG B 2 92  ? -8.656  8.106   4.046   1.00 89.00 92  B 1 
ATOM 3915 O O     . ARG B 2 92  ? -9.269  9.130   3.773   1.00 85.32 92  B 1 
ATOM 3916 C CB    . ARG B 2 92  ? -6.976  8.565   5.826   1.00 87.35 92  B 1 
ATOM 3917 C CG    . ARG B 2 92  ? -6.693  8.727   7.332   1.00 77.69 92  B 1 
ATOM 3918 C CD    . ARG B 2 92  ? -5.341  9.425   7.585   1.00 75.25 92  B 1 
ATOM 3919 N NE    . ARG B 2 92  ? -5.272  10.740  6.936   1.00 68.97 92  B 1 
ATOM 3920 C CZ    . ARG B 2 92  ? -4.161  11.429  6.627   1.00 63.15 92  B 1 
ATOM 3921 N NH1   . ARG B 2 92  ? -2.972  11.037  6.987   1.00 58.63 92  B 1 
ATOM 3922 N NH2   . ARG B 2 92  ? -4.227  12.534  5.933   1.00 56.85 92  B 1 
ATOM 3923 N N     . TYR B 2 93  ? -8.245  7.261   3.099   1.00 87.45 93  B 1 
ATOM 3924 C CA    . TYR B 2 93  ? -8.608  7.418   1.685   1.00 86.74 93  B 1 
ATOM 3925 C C     . TYR B 2 93  ? -10.055 6.980   1.391   1.00 86.27 93  B 1 
ATOM 3926 O O     . TYR B 2 93  ? -10.667 7.475   0.439   1.00 81.37 93  B 1 
ATOM 3927 C CB    . TYR B 2 93  ? -7.616  6.637   0.817   1.00 85.76 93  B 1 
ATOM 3928 C CG    . TYR B 2 93  ? -7.947  6.652   -0.666  1.00 86.79 93  B 1 
ATOM 3929 C CD1   . TYR B 2 93  ? -8.643  5.573   -1.249  1.00 83.56 93  B 1 
ATOM 3930 C CD2   . TYR B 2 93  ? -7.620  7.775   -1.450  1.00 83.79 93  B 1 
ATOM 3931 C CE1   . TYR B 2 93  ? -9.008  5.607   -2.599  1.00 82.37 93  B 1 
ATOM 3932 C CE2   . TYR B 2 93  ? -7.984  7.820   -2.804  1.00 82.58 93  B 1 
ATOM 3933 C CZ    . TYR B 2 93  ? -8.682  6.742   -3.375  1.00 82.57 93  B 1 
ATOM 3934 O OH    . TYR B 2 93  ? -9.046  6.786   -4.699  1.00 81.32 93  B 1 
ATOM 3935 N N     . ARG B 2 94  ? -10.578 6.034   2.159   1.00 86.57 94  B 1 
ATOM 3936 C CA    . ARG B 2 94  ? -11.942 5.504   1.997   1.00 82.27 94  B 1 
ATOM 3937 C C     . ARG B 2 94  ? -13.004 6.365   2.687   1.00 79.89 94  B 1 
ATOM 3938 O O     . ARG B 2 94  ? -14.149 6.325   2.258   1.00 74.05 94  B 1 
ATOM 3939 C CB    . ARG B 2 94  ? -11.993 4.071   2.537   1.00 79.81 94  B 1 
ATOM 3940 C CG    . ARG B 2 94  ? -11.265 3.031   1.651   1.00 76.37 94  B 1 
ATOM 3941 C CD    . ARG B 2 94  ? -11.192 1.692   2.394   1.00 74.24 94  B 1 
ATOM 3942 N NE    . ARG B 2 94  ? -10.608 0.607   1.576   1.00 69.99 94  B 1 
ATOM 3943 C CZ    . ARG B 2 94  ? -10.338 -0.621  1.985   1.00 67.78 94  B 1 
ATOM 3944 N NH1   . ARG B 2 94  ? -10.562 -0.995  3.221   1.00 64.76 94  B 1 
ATOM 3945 N NH2   . ARG B 2 94  ? -9.856  -1.511  1.171   1.00 63.77 94  B 1 
ATOM 3946 N N     . GLU B 2 95  ? -12.626 7.100   3.720   1.00 80.47 95  B 1 
ATOM 3947 C CA    . GLU B 2 95  ? -13.444 8.123   4.381   1.00 78.25 95  B 1 
ATOM 3948 C C     . GLU B 2 95  ? -13.591 9.376   3.496   1.00 73.86 95  B 1 
ATOM 3949 O O     . GLU B 2 95  ? -14.720 9.899   3.404   1.00 65.88 95  B 1 
ATOM 3950 C CB    . GLU B 2 95  ? -12.801 8.500   5.747   1.00 69.90 95  B 1 
ATOM 3951 C CG    . GLU B 2 95  ? -12.879 7.389   6.785   1.00 63.74 95  B 1 
ATOM 3952 C CD    . GLU B 2 95  ? -12.099 7.656   8.104   1.00 55.95 95  B 1 
ATOM 3953 O OE1   . GLU B 2 95  ? -12.024 6.724   8.927   1.00 52.77 95  B 1 
ATOM 3954 O OE2   . GLU B 2 95  ? -11.552 8.768   8.275   1.00 55.09 95  B 1 
ATOM 3955 O OXT   . GLU B 2 95  ? -12.569 9.778   2.874   1.00 59.36 95  B 1 
ATOM 3956 N N     . GLN C 3 1   ? -13.671 23.415  11.288  1.00 38.20 1   C 1 
ATOM 3957 C CA    . GLN C 3 1   ? -12.898 22.283  11.850  1.00 41.47 1   C 1 
ATOM 3958 C C     . GLN C 3 1   ? -13.176 20.957  11.133  1.00 44.11 1   C 1 
ATOM 3959 O O     . GLN C 3 1   ? -12.370 20.621  10.276  1.00 39.29 1   C 1 
ATOM 3960 C CB    . GLN C 3 1   ? -12.985 22.188  13.383  1.00 37.29 1   C 1 
ATOM 3961 C CG    . GLN C 3 1   ? -12.182 23.316  14.046  1.00 31.86 1   C 1 
ATOM 3962 C CD    . GLN C 3 1   ? -12.084 23.149  15.553  1.00 27.49 1   C 1 
ATOM 3963 O OE1   . GLN C 3 1   ? -12.726 22.310  16.135  1.00 30.21 1   C 1 
ATOM 3964 N NE2   . GLN C 3 1   ? -11.296 23.948  16.234  1.00 25.79 1   C 1 
ATOM 3965 N N     . ARG C 3 2   ? -14.285 20.236  11.361  1.00 47.45 2   C 1 
ATOM 3966 C CA    . ARG C 3 2   ? -14.525 18.958  10.642  1.00 50.01 2   C 1 
ATOM 3967 C C     . ARG C 3 2   ? -14.445 19.086  9.110   1.00 50.13 2   C 1 
ATOM 3968 O O     . ARG C 3 2   ? -13.723 18.316  8.483   1.00 49.24 2   C 1 
ATOM 3969 C CB    . ARG C 3 2   ? -15.866 18.314  11.043  1.00 46.24 2   C 1 
ATOM 3970 C CG    . ARG C 3 2   ? -15.716 17.351  12.219  1.00 39.78 2   C 1 
ATOM 3971 C CD    . ARG C 3 2   ? -17.027 16.604  12.476  1.00 39.82 2   C 1 
ATOM 3972 N NE    . ARG C 3 2   ? -16.895 15.637  13.573  1.00 34.96 2   C 1 
ATOM 3973 C CZ    . ARG C 3 2   ? -17.846 14.865  14.048  1.00 29.57 2   C 1 
ATOM 3974 N NH1   . ARG C 3 2   ? -19.068 14.894  13.569  1.00 29.38 2   C 1 
ATOM 3975 N NH2   . ARG C 3 2   ? -17.611 14.024  15.017  1.00 30.91 2   C 1 
ATOM 3976 N N     . GLN C 3 3   ? -15.092 20.086  8.509   1.00 47.06 3   C 1 
ATOM 3977 C CA    . GLN C 3 3   ? -15.020 20.319  7.057   1.00 48.67 3   C 1 
ATOM 3978 C C     . GLN C 3 3   ? -13.618 20.687  6.540   1.00 49.01 3   C 1 
ATOM 3979 O O     . GLN C 3 3   ? -13.309 20.425  5.374   1.00 46.77 3   C 1 
ATOM 3980 C CB    . GLN C 3 3   ? -15.976 21.445  6.648   1.00 44.33 3   C 1 
ATOM 3981 C CG    . GLN C 3 3   ? -17.434 21.004  6.590   1.00 39.79 3   C 1 
ATOM 3982 C CD    . GLN C 3 3   ? -18.342 22.109  6.056   1.00 36.45 3   C 1 
ATOM 3983 O OE1   . GLN C 3 3   ? -17.998 23.286  5.993   1.00 37.60 3   C 1 
ATOM 3984 N NE2   . GLN C 3 3   ? -19.543 21.781  5.635   1.00 34.21 3   C 1 
ATOM 3985 N N     . GLU C 3 4   ? -12.770 21.298  7.352   1.00 38.54 4   C 1 
ATOM 3986 C CA    . GLU C 3 4   ? -11.378 21.564  6.972   1.00 36.82 4   C 1 
ATOM 3987 C C     . GLU C 3 4   ? -10.554 20.280  6.999   1.00 34.88 4   C 1 
ATOM 3988 O O     . GLU C 3 4   ? -9.754  20.078  6.087   1.00 33.07 4   C 1 
ATOM 3989 C CB    . GLU C 3 4   ? -10.742 22.615  7.880   1.00 33.98 4   C 1 
ATOM 3990 C CG    . GLU C 3 4   ? -11.218 24.028  7.529   1.00 29.63 4   C 1 
ATOM 3991 C CD    . GLU C 3 4   ? -10.648 25.078  8.484   1.00 28.91 4   C 1 
ATOM 3992 O OE1   . GLU C 3 4   ? -10.209 26.128  7.991   1.00 25.51 4   C 1 
ATOM 3993 O OE2   . GLU C 3 4   ? -10.704 24.805  9.705   1.00 29.71 4   C 1 
ATOM 3994 N N     . ALA C 3 5   ? -10.783 19.405  7.956   1.00 50.03 5   C 1 
ATOM 3995 C CA    . ALA C 3 5   ? -10.123 18.107  8.019   1.00 47.80 5   C 1 
ATOM 3996 C C     . ALA C 3 5   ? -10.497 17.215  6.820   1.00 47.28 5   C 1 
ATOM 3997 O O     . ALA C 3 5   ? -9.611  16.644  6.193   1.00 46.87 5   C 1 
ATOM 3998 C CB    . ALA C 3 5   ? -10.463 17.448  9.358   1.00 45.63 5   C 1 
ATOM 3999 N N     . GLU C 3 6   ? -11.771 17.181  6.428   1.00 44.87 6   C 1 
ATOM 4000 C CA    . GLU C 3 6   ? -12.211 16.490  5.207   1.00 44.61 6   C 1 
ATOM 4001 C C     . GLU C 3 6   ? -11.563 17.074  3.944   1.00 43.52 6   C 1 
ATOM 4002 O O     . GLU C 3 6   ? -11.098 16.336  3.074   1.00 41.75 6   C 1 
ATOM 4003 C CB    . GLU C 3 6   ? -13.741 16.592  5.054   1.00 41.56 6   C 1 
ATOM 4004 C CG    . GLU C 3 6   ? -14.512 15.670  5.995   1.00 36.04 6   C 1 
ATOM 4005 C CD    . GLU C 3 6   ? -16.041 15.823  5.831   1.00 34.84 6   C 1 
ATOM 4006 O OE1   . GLU C 3 6   ? -16.777 14.894  6.221   1.00 31.93 6   C 1 
ATOM 4007 O OE2   . GLU C 3 6   ? -16.482 16.909  5.361   1.00 33.60 6   C 1 
ATOM 4008 N N     . ARG C 3 7   ? -11.480 18.429  3.814   1.00 47.26 7   C 1 
ATOM 4009 C CA    . ARG C 3 7   ? -10.825 19.058  2.673   1.00 46.51 7   C 1 
ATOM 4010 C C     . ARG C 3 7   ? -9.317  18.814  2.666   1.00 45.69 7   C 1 
ATOM 4011 O O     . ARG C 3 7   ? -8.770  18.610  1.580   1.00 43.60 7   C 1 
ATOM 4012 C CB    . ARG C 3 7   ? -11.102 20.570  2.646   1.00 42.50 7   C 1 
ATOM 4013 C CG    . ARG C 3 7   ? -12.485 20.858  2.062   1.00 37.15 7   C 1 
ATOM 4014 C CD    . ARG C 3 7   ? -12.698 22.365  2.009   1.00 36.54 7   C 1 
ATOM 4015 N NE    . ARG C 3 7   ? -14.024 22.691  1.460   1.00 33.17 7   C 1 
ATOM 4016 C CZ    . ARG C 3 7   ? -14.481 23.907  1.209   1.00 29.65 7   C 1 
ATOM 4017 N NH1   . ARG C 3 7   ? -13.743 24.967  1.395   1.00 29.83 7   C 1 
ATOM 4018 N NH2   . ARG C 3 7   ? -15.690 24.077  0.759   1.00 29.99 7   C 1 
ATOM 4019 N N     . ALA C 3 8   ? -8.657  18.828  3.810   1.00 48.60 8   C 1 
ATOM 4020 C CA    . ALA C 3 8   ? -7.232  18.553  3.938   1.00 46.16 8   C 1 
ATOM 4021 C C     . ALA C 3 8   ? -6.929  17.101  3.531   1.00 45.99 8   C 1 
ATOM 4022 O O     . ALA C 3 8   ? -6.081  16.881  2.663   1.00 44.24 8   C 1 
ATOM 4023 C CB    . ALA C 3 8   ? -6.783  18.869  5.370   1.00 42.17 8   C 1 
ATOM 4024 N N     . SER C 3 9   ? -7.696  16.141  4.038   1.00 53.38 9   C 1 
ATOM 4025 C CA    . SER C 3 9   ? -7.649  14.729  3.624   1.00 52.83 9   C 1 
ATOM 4026 C C     . SER C 3 9   ? -7.783  14.589  2.102   1.00 54.35 9   C 1 
ATOM 4027 O O     . SER C 3 9   ? -6.903  14.052  1.430   1.00 51.38 9   C 1 
ATOM 4028 C CB    . SER C 3 9   ? -8.746  13.959  4.371   1.00 48.52 9   C 1 
ATOM 4029 O OG    . SER C 3 9   ? -8.854  12.648  3.895   1.00 43.16 9   C 1 
ATOM 4030 N N     . ALA C 3 10  ? -8.821  15.186  1.510   1.00 51.14 10  C 1 
ATOM 4031 C CA    . ALA C 3 10  ? -9.050  15.135  0.067   1.00 49.66 10  C 1 
ATOM 4032 C C     . ALA C 3 10  ? -7.960  15.836  -0.775  1.00 51.21 10  C 1 
ATOM 4033 O O     . ALA C 3 10  ? -7.805  15.519  -1.967  1.00 49.40 10  C 1 
ATOM 4034 C CB    . ALA C 3 10  ? -10.428 15.741  -0.230  1.00 45.81 10  C 1 
ATOM 4035 N N     . SER C 3 11  ? -7.235  16.822  -0.217  1.00 55.50 11  C 1 
ATOM 4036 C CA    . SER C 3 11  ? -6.119  17.481  -0.900  1.00 55.80 11  C 1 
ATOM 4037 C C     . SER C 3 11  ? -4.842  16.649  -0.872  1.00 60.38 11  C 1 
ATOM 4038 O O     . SER C 3 11  ? -4.139  16.593  -1.886  1.00 55.15 11  C 1 
ATOM 4039 C CB    . SER C 3 11  ? -5.874  18.889  -0.338  1.00 48.73 11  C 1 
ATOM 4040 O OG    . SER C 3 11  ? -5.339  18.888  0.958   1.00 43.82 11  C 1 
ATOM 4041 N N     . ASP C 3 12  ? -4.597  15.971  0.225   1.00 62.96 12  C 1 
ATOM 4042 C CA    . ASP C 3 12  ? -3.407  15.147  0.430   1.00 64.91 12  C 1 
ATOM 4043 C C     . ASP C 3 12  ? -3.356  13.969  -0.563  1.00 69.47 12  C 1 
ATOM 4044 O O     . ASP C 3 12  ? -2.365  13.762  -1.276  1.00 65.58 12  C 1 
ATOM 4045 C CB    . ASP C 3 12  ? -3.416  14.686  1.892   1.00 57.27 12  C 1 
ATOM 4046 C CG    . ASP C 3 12  ? -2.130  13.991  2.298   1.00 49.71 12  C 1 
ATOM 4047 O OD1   . ASP C 3 12  ? -1.096  14.290  1.670   1.00 46.14 12  C 1 
ATOM 4048 O OD2   . ASP C 3 12  ? -2.224  13.151  3.216   1.00 46.12 12  C 1 
ATOM 4049 N N     . PHE C 3 13  ? -4.505  13.306  -0.781  1.00 67.45 13  C 1 
ATOM 4050 C CA    . PHE C 3 13  ? -4.625  12.236  -1.767  1.00 68.72 13  C 1 
ATOM 4051 C C     . PHE C 3 13  ? -4.494  12.678  -3.233  1.00 71.58 13  C 1 
ATOM 4052 O O     . PHE C 3 13  ? -4.348  11.836  -4.124  1.00 65.95 13  C 1 
ATOM 4053 C CB    . PHE C 3 13  ? -5.957  11.507  -1.574  1.00 63.37 13  C 1 
ATOM 4054 C CG    . PHE C 3 13  ? -6.071  10.818  -0.236  1.00 64.09 13  C 1 
ATOM 4055 C CD1   . PHE C 3 13  ? -5.227  9.750   0.080   1.00 60.78 13  C 1 
ATOM 4056 C CD2   . PHE C 3 13  ? -6.977  11.301  0.726   1.00 61.38 13  C 1 
ATOM 4057 C CE1   . PHE C 3 13  ? -5.253  9.183   1.362   1.00 54.84 13  C 1 
ATOM 4058 C CE2   . PHE C 3 13  ? -7.009  10.732  2.010   1.00 56.47 13  C 1 
ATOM 4059 C CZ    . PHE C 3 13  ? -6.139  9.681   2.328   1.00 56.55 13  C 1 
ATOM 4060 N N     . LYS C 3 14  ? -4.540  13.977  -3.546  1.00 66.57 14  C 1 
ATOM 4061 C CA    . LYS C 3 14  ? -4.293  14.490  -4.900  1.00 67.39 14  C 1 
ATOM 4062 C C     . LYS C 3 14  ? -2.802  14.697  -5.178  1.00 70.14 14  C 1 
ATOM 4063 O O     . LYS C 3 14  ? -2.384  14.582  -6.329  1.00 63.04 14  C 1 
ATOM 4064 C CB    . LYS C 3 14  ? -5.079  15.775  -5.149  1.00 58.54 14  C 1 
ATOM 4065 C CG    . LYS C 3 14  ? -6.576  15.486  -5.298  1.00 50.85 14  C 1 
ATOM 4066 C CD    . LYS C 3 14  ? -7.340  16.798  -5.470  1.00 44.86 14  C 1 
ATOM 4067 C CE    . LYS C 3 14  ? -8.826  16.502  -5.542  1.00 37.03 14  C 1 
ATOM 4068 N NZ    . LYS C 3 14  ? -9.629  17.752  -5.533  1.00 31.98 14  C 1 
ATOM 4069 N N     . ASN C 3 15  ? -1.998  14.957  -4.157  1.00 72.07 15  C 1 
ATOM 4070 C CA    . ASN C 3 15  ? -0.583  15.273  -4.292  1.00 73.36 15  C 1 
ATOM 4071 C C     . ASN C 3 15  ? 0.317   14.035  -4.173  1.00 76.75 15  C 1 
ATOM 4072 O O     . ASN C 3 15  ? 1.315   14.029  -3.452  1.00 70.63 15  C 1 
ATOM 4073 C CB    . ASN C 3 15  ? -0.222  16.409  -3.334  1.00 64.30 15  C 1 
ATOM 4074 C CG    . ASN C 3 15  ? -0.725  17.760  -3.812  1.00 56.77 15  C 1 
ATOM 4075 O OD1   . ASN C 3 15  ? -1.047  17.978  -4.971  1.00 51.11 15  C 1 
ATOM 4076 N ND2   . ASN C 3 15  ? -0.760  18.726  -2.919  1.00 50.89 15  C 1 
ATOM 4077 N N     . HIS C 3 16  ? -0.007  12.979  -4.927  1.00 80.04 16  C 1 
ATOM 4078 C CA    . HIS C 3 16  ? 0.842   11.791  -4.970  1.00 80.25 16  C 1 
ATOM 4079 C C     . HIS C 3 16  ? 2.247   12.135  -5.488  1.00 81.86 16  C 1 
ATOM 4080 O O     . HIS C 3 16  ? 2.409   12.678  -6.580  1.00 75.71 16  C 1 
ATOM 4081 C CB    . HIS C 3 16  ? 0.212   10.704  -5.849  1.00 75.78 16  C 1 
ATOM 4082 C CG    . HIS C 3 16  ? -1.163  10.298  -5.416  1.00 75.68 16  C 1 
ATOM 4083 N ND1   . HIS C 3 16  ? -2.339  10.651  -6.052  1.00 64.76 16  C 1 
ATOM 4084 C CD2   . HIS C 3 16  ? -1.497  9.553   -4.322  1.00 64.68 16  C 1 
ATOM 4085 C CE1   . HIS C 3 16  ? -3.350  10.141  -5.352  1.00 63.23 16  C 1 
ATOM 4086 N NE2   . HIS C 3 16  ? -2.887  9.459   -4.291  1.00 65.47 16  C 1 
ATOM 4087 N N     . GLN C 3 17  ? 3.283   11.723  -4.740  1.00 88.62 17  C 1 
ATOM 4088 C CA    . GLN C 3 17  ? 4.684   11.910  -5.135  1.00 89.42 17  C 1 
ATOM 4089 C C     . GLN C 3 17  ? 5.084   11.051  -6.337  1.00 91.30 17  C 1 
ATOM 4090 O O     . GLN C 3 17  ? 6.079   11.352  -7.020  1.00 87.76 17  C 1 
ATOM 4091 C CB    . GLN C 3 17  ? 5.596   11.606  -3.936  1.00 86.36 17  C 1 
ATOM 4092 C CG    . GLN C 3 17  ? 5.376   12.561  -2.750  1.00 80.57 17  C 1 
ATOM 4093 C CD    . GLN C 3 17  ? 5.569   14.031  -3.144  1.00 77.01 17  C 1 
ATOM 4094 O OE1   . GLN C 3 17  ? 6.507   14.409  -3.836  1.00 68.94 17  C 1 
ATOM 4095 N NE2   . GLN C 3 17  ? 4.671   14.897  -2.724  1.00 65.66 17  C 1 
ATOM 4096 N N     . LEU C 3 18  ? 4.309   10.000  -6.621  1.00 93.15 18  C 1 
ATOM 4097 C CA    . LEU C 3 18  ? 4.543   9.066   -7.721  1.00 93.98 18  C 1 
ATOM 4098 C C     . LEU C 3 18  ? 3.324   8.997   -8.661  1.00 94.20 18  C 1 
ATOM 4099 O O     . LEU C 3 18  ? 2.185   8.957   -8.209  1.00 92.36 18  C 1 
ATOM 4100 C CB    . LEU C 3 18  ? 4.886   7.681   -7.143  1.00 93.93 18  C 1 
ATOM 4101 C CG    . LEU C 3 18  ? 6.245   7.622   -6.404  1.00 93.68 18  C 1 
ATOM 4102 C CD1   . LEU C 3 18  ? 6.380   6.284   -5.693  1.00 90.46 18  C 1 
ATOM 4103 C CD2   . LEU C 3 18  ? 7.424   7.777   -7.368  1.00 89.93 18  C 1 
ATOM 4104 N N     . PRO C 3 19  ? 3.542   8.936   -9.995  1.00 93.69 19  C 1 
ATOM 4105 C CA    . PRO C 3 19  ? 2.430   8.944   -10.942 1.00 93.69 19  C 1 
ATOM 4106 C C     . PRO C 3 19  ? 1.675   7.613   -10.957 1.00 94.35 19  C 1 
ATOM 4107 O O     . PRO C 3 19  ? 2.169   6.604   -11.469 1.00 93.60 19  C 1 
ATOM 4108 C CB    . PRO C 3 19  ? 3.067   9.291   -12.289 1.00 92.10 19  C 1 
ATOM 4109 C CG    . PRO C 3 19  ? 4.496   8.768   -12.162 1.00 89.07 19  C 1 
ATOM 4110 C CD    . PRO C 3 19  ? 4.813   8.977   -10.677 1.00 91.73 19  C 1 
ATOM 4111 N N     . LEU C 3 20  ? 0.404   7.634   -10.536 1.00 93.88 20  C 1 
ATOM 4112 C CA    . LEU C 3 20  ? -0.476  6.457   -10.477 1.00 94.30 20  C 1 
ATOM 4113 C C     . LEU C 3 20  ? -0.614  5.732   -11.823 1.00 95.07 20  C 1 
ATOM 4114 O O     . LEU C 3 20  ? -0.743  4.506   -11.875 1.00 94.27 20  C 1 
ATOM 4115 C CB    . LEU C 3 20  ? -1.879  6.885   -10.003 1.00 94.01 20  C 1 
ATOM 4116 C CG    . LEU C 3 20  ? -1.965  7.614   -8.646  1.00 93.02 20  C 1 
ATOM 4117 C CD1   . LEU C 3 20  ? -3.431  7.857   -8.318  1.00 89.52 20  C 1 
ATOM 4118 C CD2   . LEU C 3 20  ? -1.320  6.813   -7.525  1.00 88.54 20  C 1 
ATOM 4119 N N     . ALA C 3 21  ? -0.575  6.464   -12.934 1.00 94.31 21  C 1 
ATOM 4120 C CA    . ALA C 3 21  ? -0.633  5.873   -14.270 1.00 94.07 21  C 1 
ATOM 4121 C C     . ALA C 3 21  ? 0.581   4.974   -14.567 1.00 94.52 21  C 1 
ATOM 4122 O O     . ALA C 3 21  ? 0.421   3.946   -15.217 1.00 93.60 21  C 1 
ATOM 4123 C CB    . ALA C 3 21  ? -0.755  7.000   -15.300 1.00 93.08 21  C 1 
ATOM 4124 N N     . ARG C 3 22  ? 1.770   5.350   -14.077 1.00 94.24 22  C 1 
ATOM 4125 C CA    . ARG C 3 22  ? 2.992   4.567   -14.254 1.00 94.18 22  C 1 
ATOM 4126 C C     . ARG C 3 22  ? 2.980   3.333   -13.348 1.00 94.93 22  C 1 
ATOM 4127 O O     . ARG C 3 22  ? 3.265   2.254   -13.837 1.00 94.18 22  C 1 
ATOM 4128 C CB    . ARG C 3 22  ? 4.225   5.467   -14.045 1.00 93.06 22  C 1 
ATOM 4129 C CG    . ARG C 3 22  ? 5.568   4.778   -14.382 1.00 85.67 22  C 1 
ATOM 4130 C CD    . ARG C 3 22  ? 5.715   4.368   -15.863 1.00 83.91 22  C 1 
ATOM 4131 N NE    . ARG C 3 22  ? 5.803   5.539   -16.767 1.00 80.79 22  C 1 
ATOM 4132 C CZ    . ARG C 3 22  ? 6.911   6.192   -17.134 1.00 79.16 22  C 1 
ATOM 4133 N NH1   . ARG C 3 22  ? 8.087   5.878   -16.672 1.00 69.71 22  C 1 
ATOM 4134 N NH2   . ARG C 3 22  ? 6.856   7.158   -17.992 1.00 72.49 22  C 1 
ATOM 4135 N N     . ILE C 3 23  ? 2.539   3.471   -12.099 1.00 95.88 23  C 1 
ATOM 4136 C CA    . ILE C 3 23  ? 2.321   2.327   -11.199 1.00 96.30 23  C 1 
ATOM 4137 C C     . ILE C 3 23  ? 1.371   1.318   -11.850 1.00 96.78 23  C 1 
ATOM 4138 O O     . ILE C 3 23  ? 1.712   0.151   -12.013 1.00 96.16 23  C 1 
ATOM 4139 C CB    . ILE C 3 23  ? 1.804   2.814   -9.824  1.00 96.29 23  C 1 
ATOM 4140 C CG1   . ILE C 3 23  ? 2.849   3.729   -9.140  1.00 95.02 23  C 1 
ATOM 4141 C CG2   . ILE C 3 23  ? 1.439   1.616   -8.931  1.00 95.21 23  C 1 
ATOM 4142 C CD1   . ILE C 3 23  ? 2.376   4.375   -7.846  1.00 90.95 23  C 1 
ATOM 4143 N N     . LYS C 3 24  ? 0.215   1.777   -12.371 1.00 95.56 24  C 1 
ATOM 4144 C CA    . LYS C 3 24  ? -0.729  0.937   -13.109 1.00 95.47 24  C 1 
ATOM 4145 C C     . LYS C 3 24  ? -0.127  0.283   -14.354 1.00 95.50 24  C 1 
ATOM 4146 O O     . LYS C 3 24  ? -0.585  -0.789  -14.732 1.00 94.62 24  C 1 
ATOM 4147 C CB    . LYS C 3 24  ? -1.983  1.741   -13.497 1.00 94.88 24  C 1 
ATOM 4148 C CG    . LYS C 3 24  ? -3.196  1.351   -12.657 1.00 89.12 24  C 1 
ATOM 4149 C CD    . LYS C 3 24  ? -4.433  2.185   -12.985 1.00 86.40 24  C 1 
ATOM 4150 C CE    . LYS C 3 24  ? -5.602  1.694   -12.140 1.00 78.95 24  C 1 
ATOM 4151 N NZ    . LYS C 3 24  ? -6.782  2.595   -12.140 1.00 72.20 24  C 1 
ATOM 4152 N N     . LYS C 3 25  ? 0.816   0.945   -15.045 1.00 95.38 25  C 1 
ATOM 4153 C CA    . LYS C 3 25  ? 1.524   0.379   -16.195 1.00 95.13 25  C 1 
ATOM 4154 C C     . LYS C 3 25  ? 2.399   -0.793  -15.763 1.00 95.43 25  C 1 
ATOM 4155 O O     . LYS C 3 25  ? 2.303   -1.847  -16.380 1.00 94.42 25  C 1 
ATOM 4156 C CB    . LYS C 3 25  ? 2.309   1.462   -16.951 1.00 94.20 25  C 1 
ATOM 4157 C CG    . LYS C 3 25  ? 2.933   0.940   -18.269 1.00 90.45 25  C 1 
ATOM 4158 C CD    . LYS C 3 25  ? 3.751   2.020   -19.012 1.00 84.22 25  C 1 
ATOM 4159 C CE    . LYS C 3 25  ? 4.357   1.441   -20.286 1.00 76.09 25  C 1 
ATOM 4160 N NZ    . LYS C 3 25  ? 5.184   2.409   -21.060 1.00 67.21 25  C 1 
ATOM 4161 N N     . ILE C 3 26  ? 3.181   -0.622  -14.688 1.00 96.30 26  C 1 
ATOM 4162 C CA    . ILE C 3 26  ? 4.057   -1.662  -14.130 1.00 96.42 26  C 1 
ATOM 4163 C C     . ILE C 3 26  ? 3.238   -2.858  -13.650 1.00 96.53 26  C 1 
ATOM 4164 O O     . ILE C 3 26  ? 3.481   -3.979  -14.091 1.00 95.64 26  C 1 
ATOM 4165 C CB    . ILE C 3 26  ? 4.960   -1.065  -13.020 1.00 96.35 26  C 1 
ATOM 4166 C CG1   . ILE C 3 26  ? 5.896   0.026   -13.594 1.00 95.13 26  C 1 
ATOM 4167 C CG2   . ILE C 3 26  ? 5.796   -2.177  -12.354 1.00 95.04 26  C 1 
ATOM 4168 C CD1   . ILE C 3 26  ? 6.552   0.905   -12.526 1.00 91.23 26  C 1 
ATOM 4169 N N     . MET C 3 27  ? 2.169   -2.629  -12.860 1.00 96.96 27  C 1 
ATOM 4170 C CA    . MET C 3 27  ? 1.253   -3.689  -12.433 1.00 96.96 27  C 1 
ATOM 4171 C C     . MET C 3 27  ? 0.666   -4.478  -13.615 1.00 96.64 27  C 1 
ATOM 4172 O O     . MET C 3 27  ? 0.481   -5.688  -13.551 1.00 95.27 27  C 1 
ATOM 4173 C CB    . MET C 3 27  ? 0.085   -3.095  -11.637 1.00 97.01 27  C 1 
ATOM 4174 C CG    . MET C 3 27  ? 0.470   -2.434  -10.314 1.00 96.27 27  C 1 
ATOM 4175 S SD    . MET C 3 27  ? -0.964  -1.700  -9.486  1.00 95.07 27  C 1 
ATOM 4176 C CE    . MET C 3 27  ? -1.707  -3.184  -8.763  1.00 89.51 27  C 1 
ATOM 4177 N N     . LYS C 3 28  ? 0.346   -3.789  -14.730 1.00 95.96 28  C 1 
ATOM 4178 C CA    . LYS C 3 28  ? -0.256  -4.404  -15.917 1.00 95.40 28  C 1 
ATOM 4179 C C     . LYS C 3 28  ? 0.750   -5.119  -16.825 1.00 95.11 28  C 1 
ATOM 4180 O O     . LYS C 3 28  ? 0.287   -5.761  -17.770 1.00 93.01 28  C 1 
ATOM 4181 C CB    . LYS C 3 28  ? -1.026  -3.364  -16.722 1.00 94.58 28  C 1 
ATOM 4182 C CG    . LYS C 3 28  ? -2.378  -3.043  -16.080 1.00 90.77 28  C 1 
ATOM 4183 C CD    . LYS C 3 28  ? -3.082  -1.995  -16.939 1.00 84.85 28  C 1 
ATOM 4184 C CE    . LYS C 3 28  ? -4.473  -1.703  -16.371 1.00 78.45 28  C 1 
ATOM 4185 N NZ    . LYS C 3 28  ? -5.263  -0.900  -17.322 1.00 69.50 28  C 1 
ATOM 4186 N N     . ALA C 3 29  ? 2.049   -4.983  -16.588 1.00 95.78 29  C 1 
ATOM 4187 C CA    . ALA C 3 29  ? 3.055   -5.757  -17.300 1.00 95.11 29  C 1 
ATOM 4188 C C     . ALA C 3 29  ? 2.986   -7.252  -16.935 1.00 94.82 29  C 1 
ATOM 4189 O O     . ALA C 3 29  ? 3.314   -8.093  -17.771 1.00 92.78 29  C 1 
ATOM 4190 C CB    . ALA C 3 29  ? 4.431   -5.169  -16.997 1.00 94.32 29  C 1 
ATOM 4191 N N     . ASP C 3 30  ? 2.466   -7.556  -15.743 1.00 95.02 30  C 1 
ATOM 4192 C CA    . ASP C 3 30  ? 2.078   -8.910  -15.368 1.00 94.87 30  C 1 
ATOM 4193 C C     . ASP C 3 30  ? 0.814   -9.333  -16.142 1.00 95.09 30  C 1 
ATOM 4194 O O     . ASP C 3 30  ? -0.231  -8.674  -16.091 1.00 93.01 30  C 1 
ATOM 4195 C CB    . ASP C 3 30  ? 1.889   -8.942  -13.854 1.00 93.69 30  C 1 
ATOM 4196 C CG    . ASP C 3 30  ? 1.609   -10.331 -13.299 1.00 91.35 30  C 1 
ATOM 4197 O OD1   . ASP C 3 30  ? 1.167   -11.229 -14.043 1.00 84.50 30  C 1 
ATOM 4198 O OD2   . ASP C 3 30  ? 1.829   -10.519 -12.093 1.00 83.78 30  C 1 
ATOM 4199 N N     . GLU C 3 31  ? 0.907   -10.417 -16.905 1.00 94.67 31  C 1 
ATOM 4200 C CA    . GLU C 3 31  ? -0.178  -10.911 -17.757 1.00 94.12 31  C 1 
ATOM 4201 C C     . GLU C 3 31  ? -1.382  -11.404 -16.958 1.00 94.58 31  C 1 
ATOM 4202 O O     . GLU C 3 31  ? -2.524  -11.263 -17.416 1.00 91.87 31  C 1 
ATOM 4203 C CB    . GLU C 3 31  ? 0.337   -12.020 -18.678 1.00 91.94 31  C 1 
ATOM 4204 C CG    . GLU C 3 31  ? 1.439   -11.526 -19.616 1.00 80.71 31  C 1 
ATOM 4205 C CD    . GLU C 3 31  ? 1.689   -12.476 -20.796 1.00 73.99 31  C 1 
ATOM 4206 O OE1   . GLU C 3 31  ? 2.083   -11.966 -21.857 1.00 65.93 31  C 1 
ATOM 4207 O OE2   . GLU C 3 31  ? 1.449   -13.685 -20.689 1.00 64.45 31  C 1 
ATOM 4208 N N     . ASP C 3 32  ? -1.165  -11.905 -15.742 1.00 94.94 32  C 1 
ATOM 4209 C CA    . ASP C 3 32  ? -2.218  -12.432 -14.886 1.00 94.66 32  C 1 
ATOM 4210 C C     . ASP C 3 32  ? -3.112  -11.328 -14.300 1.00 95.02 32  C 1 
ATOM 4211 O O     . ASP C 3 32  ? -4.260  -11.566 -13.905 1.00 92.54 32  C 1 
ATOM 4212 C CB    . ASP C 3 32  ? -1.592  -13.253 -13.759 1.00 93.05 32  C 1 
ATOM 4213 C CG    . ASP C 3 32  ? -0.845  -14.487 -14.250 1.00 88.70 32  C 1 
ATOM 4214 O OD1   . ASP C 3 32  ? -1.353  -15.135 -15.189 1.00 82.93 32  C 1 
ATOM 4215 O OD2   . ASP C 3 32  ? 0.183   -14.818 -13.622 1.00 82.28 32  C 1 
ATOM 4216 N N     . VAL C 3 33  ? -2.636  -10.074 -14.288 1.00 95.00 33  C 1 
ATOM 4217 C CA    . VAL C 3 33  ? -3.387  -8.931  -13.759 1.00 95.15 33  C 1 
ATOM 4218 C C     . VAL C 3 33  ? -4.523  -8.564  -14.711 1.00 95.29 33  C 1 
ATOM 4219 O O     . VAL C 3 33  ? -4.305  -7.982  -15.773 1.00 92.93 33  C 1 
ATOM 4220 C CB    . VAL C 3 33  ? -2.488  -7.719  -13.490 1.00 94.29 33  C 1 
ATOM 4221 C CG1   . VAL C 3 33  ? -3.292  -6.528  -12.983 1.00 90.62 33  C 1 
ATOM 4222 C CG2   . VAL C 3 33  ? -1.434  -8.061  -12.434 1.00 90.97 33  C 1 
ATOM 4223 N N     . ARG C 3 34  ? -5.786  -8.813  -14.324 1.00 95.15 34  C 1 
ATOM 4224 C CA    . ARG C 3 34  ? -6.965  -8.476  -15.138 1.00 94.77 34  C 1 
ATOM 4225 C C     . ARG C 3 34  ? -7.512  -7.078  -14.858 1.00 95.30 34  C 1 
ATOM 4226 O O     . ARG C 3 34  ? -7.587  -6.246  -15.752 1.00 92.14 34  C 1 
ATOM 4227 C CB    . ARG C 3 34  ? -8.056  -9.548  -14.993 1.00 93.01 34  C 1 
ATOM 4228 C CG    . ARG C 3 34  ? -7.560  -10.916 -15.480 1.00 86.93 34  C 1 
ATOM 4229 C CD    . ARG C 3 34  ? -8.704  -11.925 -15.525 1.00 81.15 34  C 1 
ATOM 4230 N NE    . ARG C 3 34  ? -8.219  -13.257 -15.903 1.00 73.66 34  C 1 
ATOM 4231 C CZ    . ARG C 3 34  ? -8.936  -14.300 -16.259 1.00 65.46 34  C 1 
ATOM 4232 N NH1   . ARG C 3 34  ? -10.235 -14.247 -16.338 1.00 58.78 34  C 1 
ATOM 4233 N NH2   . ARG C 3 34  ? -8.365  -15.439 -16.538 1.00 58.16 34  C 1 
ATOM 4234 N N     . MET C 3 35  ? -7.903  -6.825  -13.604 1.00 96.18 35  C 1 
ATOM 4235 C CA    . MET C 3 35  ? -8.459  -5.551  -13.156 1.00 96.35 35  C 1 
ATOM 4236 C C     . MET C 3 35  ? -7.721  -5.058  -11.920 1.00 96.41 35  C 1 
ATOM 4237 O O     . MET C 3 35  ? -7.209  -5.847  -11.135 1.00 94.81 35  C 1 
ATOM 4238 C CB    . MET C 3 35  ? -9.964  -5.680  -12.859 1.00 95.34 35  C 1 
ATOM 4239 C CG    . MET C 3 35  ? -10.808 -5.849  -14.114 1.00 90.59 35  C 1 
ATOM 4240 S SD    . MET C 3 35  ? -12.585 -5.802  -13.783 1.00 88.01 35  C 1 
ATOM 4241 C CE    . MET C 3 35  ? -13.232 -5.728  -15.442 1.00 78.21 35  C 1 
ATOM 4242 N N     . ILE C 3 36  ? -7.676  -3.730  -11.752 1.00 96.67 36  C 1 
ATOM 4243 C CA    . ILE C 3 36  ? -7.006  -3.071  -10.634 1.00 96.56 36  C 1 
ATOM 4244 C C     . ILE C 3 36  ? -7.986  -2.071  -10.021 1.00 96.48 36  C 1 
ATOM 4245 O O     . ILE C 3 36  ? -8.468  -1.180  -10.736 1.00 95.22 36  C 1 
ATOM 4246 C CB    . ILE C 3 36  ? -5.702  -2.395  -11.102 1.00 96.17 36  C 1 
ATOM 4247 C CG1   . ILE C 3 36  ? -4.740  -3.378  -11.808 1.00 94.30 36  C 1 
ATOM 4248 C CG2   . ILE C 3 36  ? -4.999  -1.742  -9.909  1.00 94.50 36  C 1 
ATOM 4249 C CD1   . ILE C 3 36  ? -3.556  -2.698  -12.509 1.00 91.73 36  C 1 
ATOM 4250 N N     . SER C 3 37  ? -8.268  -2.216  -8.731  1.00 96.65 37  C 1 
ATOM 4251 C CA    . SER C 3 37  ? -9.071  -1.267  -7.961  1.00 96.31 37  C 1 
ATOM 4252 C C     . SER C 3 37  ? -8.473  0.142   -8.014  1.00 96.39 37  C 1 
ATOM 4253 O O     . SER C 3 37  ? -7.272  0.311   -8.245  1.00 95.40 37  C 1 
ATOM 4254 C CB    . SER C 3 37  ? -9.187  -1.735  -6.502  1.00 95.26 37  C 1 
ATOM 4255 O OG    . SER C 3 37  ? -9.951  -0.783  -5.790  1.00 88.53 37  C 1 
ATOM 4256 N N     . ALA C 3 38  ? -9.307  1.173   -7.841  1.00 95.33 38  C 1 
ATOM 4257 C CA    . ALA C 3 38  ? -8.848  2.561   -7.834  1.00 94.96 38  C 1 
ATOM 4258 C C     . ALA C 3 38  ? -7.887  2.857   -6.671  1.00 95.25 38  C 1 
ATOM 4259 O O     . ALA C 3 38  ? -6.940  3.622   -6.856  1.00 93.89 38  C 1 
ATOM 4260 C CB    . ALA C 3 38  ? -10.065 3.484   -7.799  1.00 93.60 38  C 1 
ATOM 4261 N N     . GLU C 3 39  ? -8.111  2.225   -5.524  1.00 95.43 39  C 1 
ATOM 4262 C CA    . GLU C 3 39  ? -7.286  2.379   -4.325  1.00 95.11 39  C 1 
ATOM 4263 C C     . GLU C 3 39  ? -5.905  1.706   -4.443  1.00 95.69 39  C 1 
ATOM 4264 O O     . GLU C 3 39  ? -4.944  2.195   -3.866  1.00 94.45 39  C 1 
ATOM 4265 C CB    . GLU C 3 39  ? -8.056  1.825   -3.115  1.00 92.77 39  C 1 
ATOM 4266 C CG    . GLU C 3 39  ? -8.295  0.311   -3.194  1.00 84.98 39  C 1 
ATOM 4267 C CD    . GLU C 3 39  ? -9.200  -0.257  -2.106  1.00 85.21 39  C 1 
ATOM 4268 O OE1   . GLU C 3 39  ? -9.215  -1.500  -1.975  1.00 79.47 39  C 1 
ATOM 4269 O OE2   . GLU C 3 39  ? -9.870  0.522   -1.415  1.00 80.14 39  C 1 
ATOM 4270 N N     . ALA C 3 40  ? -5.782  0.630   -5.240  1.00 96.38 40  C 1 
ATOM 4271 C CA    . ALA C 3 40  ? -4.543  -0.139  -5.304  1.00 96.37 40  C 1 
ATOM 4272 C C     . ALA C 3 40  ? -3.315  0.698   -5.750  1.00 96.54 40  C 1 
ATOM 4273 O O     . ALA C 3 40  ? -2.282  0.624   -5.087  1.00 95.70 40  C 1 
ATOM 4274 C CB    . ALA C 3 40  ? -4.763  -1.396  -6.158  1.00 95.95 40  C 1 
ATOM 4275 N N     . PRO C 3 41  ? -3.389  1.545   -6.806  1.00 96.83 41  C 1 
ATOM 4276 C CA    . PRO C 3 41  ? -2.264  2.420   -7.146  1.00 96.65 41  C 1 
ATOM 4277 C C     . PRO C 3 41  ? -2.007  3.533   -6.137  1.00 96.46 41  C 1 
ATOM 4278 O O     . PRO C 3 41  ? -0.875  3.997   -6.061  1.00 95.63 41  C 1 
ATOM 4279 C CB    . PRO C 3 41  ? -2.601  3.010   -8.524  1.00 95.96 41  C 1 
ATOM 4280 C CG    . PRO C 3 41  ? -3.663  2.062   -9.061  1.00 94.14 41  C 1 
ATOM 4281 C CD    . PRO C 3 41  ? -4.405  1.649   -7.809  1.00 96.13 41  C 1 
ATOM 4282 N N     . VAL C 3 42  ? -3.034  3.988   -5.403  1.00 95.85 42  C 1 
ATOM 4283 C CA    . VAL C 3 42  ? -2.887  4.994   -4.342  1.00 95.55 42  C 1 
ATOM 4284 C C     . VAL C 3 42  ? -2.102  4.400   -3.173  1.00 95.81 42  C 1 
ATOM 4285 O O     . VAL C 3 42  ? -1.105  4.973   -2.750  1.00 94.59 42  C 1 
ATOM 4286 C CB    . VAL C 3 42  ? -4.261  5.524   -3.877  1.00 94.48 42  C 1 
ATOM 4287 C CG1   . VAL C 3 42  ? -4.126  6.552   -2.754  1.00 91.95 42  C 1 
ATOM 4288 C CG2   . VAL C 3 42  ? -5.012  6.190   -5.043  1.00 91.40 42  C 1 
ATOM 4289 N N     . LEU C 3 43  ? -2.504  3.198   -2.740  1.00 96.01 43  C 1 
ATOM 4290 C CA    . LEU C 3 43  ? -1.780  2.436   -1.733  1.00 96.27 43  C 1 
ATOM 4291 C C     . LEU C 3 43  ? -0.334  2.166   -2.165  1.00 96.49 43  C 1 
ATOM 4292 O O     . LEU C 3 43  ? 0.600   2.415   -1.409  1.00 95.36 43  C 1 
ATOM 4293 C CB    . LEU C 3 43  ? -2.534  1.118   -1.480  1.00 95.44 43  C 1 
ATOM 4294 C CG    . LEU C 3 43  ? -1.976  0.348   -0.276  1.00 93.53 43  C 1 
ATOM 4295 C CD1   . LEU C 3 43  ? -2.503  0.932   1.028   1.00 86.13 43  C 1 
ATOM 4296 C CD2   . LEU C 3 43  ? -2.384  -1.114  -0.353  1.00 86.20 43  C 1 
ATOM 4297 N N     . PHE C 3 44  ? -0.136  1.734   -3.413  1.00 96.16 44  C 1 
ATOM 4298 C CA    . PHE C 3 44  ? 1.201   1.495   -3.954  1.00 96.46 44  C 1 
ATOM 4299 C C     . PHE C 3 44  ? 2.060   2.753   -4.008  1.00 96.69 44  C 1 
ATOM 4300 O O     . PHE C 3 44  ? 3.265   2.653   -3.799  1.00 95.54 44  C 1 
ATOM 4301 C CB    . PHE C 3 44  ? 1.127   0.875   -5.350  1.00 95.78 44  C 1 
ATOM 4302 C CG    . PHE C 3 44  ? 1.528   -0.582  -5.419  1.00 95.58 44  C 1 
ATOM 4303 C CD1   . PHE C 3 44  ? 2.722   -1.027  -4.831  1.00 92.15 44  C 1 
ATOM 4304 C CD2   . PHE C 3 44  ? 0.718   -1.499  -6.099  1.00 91.70 44  C 1 
ATOM 4305 C CE1   . PHE C 3 44  ? 3.102   -2.378  -4.902  1.00 90.35 44  C 1 
ATOM 4306 C CE2   . PHE C 3 44  ? 1.092   -2.853  -6.180  1.00 89.08 44  C 1 
ATOM 4307 C CZ    . PHE C 3 44  ? 2.284   -3.296  -5.582  1.00 91.52 44  C 1 
ATOM 4308 N N     . ALA C 3 45  ? 1.493   3.929   -4.291  1.00 96.85 45  C 1 
ATOM 4309 C CA    . ALA C 3 45  ? 2.268   5.166   -4.295  1.00 96.50 45  C 1 
ATOM 4310 C C     . ALA C 3 45  ? 2.881   5.412   -2.917  1.00 96.42 45  C 1 
ATOM 4311 O O     . ALA C 3 45  ? 4.085   5.666   -2.836  1.00 95.32 45  C 1 
ATOM 4312 C CB    . ALA C 3 45  ? 1.384   6.328   -4.760  1.00 95.91 45  C 1 
ATOM 4313 N N     . LYS C 3 46  ? 2.099   5.229   -1.838  1.00 94.92 46  C 1 
ATOM 4314 C CA    . LYS C 3 46  ? 2.596   5.379   -0.474  1.00 94.60 46  C 1 
ATOM 4315 C C     . LYS C 3 46  ? 3.556   4.261   -0.074  1.00 95.06 46  C 1 
ATOM 4316 O O     . LYS C 3 46  ? 4.604   4.538   0.502   1.00 93.87 46  C 1 
ATOM 4317 C CB    . LYS C 3 46  ? 1.414   5.520   0.499   1.00 93.64 46  C 1 
ATOM 4318 C CG    . LYS C 3 46  ? 1.819   6.115   1.865   1.00 87.55 46  C 1 
ATOM 4319 C CD    . LYS C 3 46  ? 2.334   7.543   1.715   1.00 83.33 46  C 1 
ATOM 4320 C CE    . LYS C 3 46  ? 2.706   8.229   3.027   1.00 79.10 46  C 1 
ATOM 4321 N NZ    . LYS C 3 46  ? 3.231   9.600   2.774   1.00 71.75 46  C 1 
ATOM 4322 N N     . ALA C 3 47  ? 3.280   3.013   -0.443  1.00 95.61 47  C 1 
ATOM 4323 C CA    . ALA C 3 47  ? 4.192   1.897   -0.203  1.00 96.07 47  C 1 
ATOM 4324 C C     . ALA C 3 47  ? 5.566   2.100   -0.871  1.00 96.35 47  C 1 
ATOM 4325 O O     . ALA C 3 47  ? 6.595   1.817   -0.273  1.00 95.37 47  C 1 
ATOM 4326 C CB    . ALA C 3 47  ? 3.533   0.607   -0.692  1.00 95.74 47  C 1 
ATOM 4327 N N     . CYS C 3 48  ? 5.588   2.649   -2.090  1.00 96.88 48  C 1 
ATOM 4328 C CA    . CYS C 3 48  ? 6.828   2.975   -2.787  1.00 96.83 48  C 1 
ATOM 4329 C C     . CYS C 3 48  ? 7.598   4.104   -2.111  1.00 96.77 48  C 1 
ATOM 4330 O O     . CYS C 3 48  ? 8.823   4.080   -2.147  1.00 95.64 48  C 1 
ATOM 4331 C CB    . CYS C 3 48  ? 6.522   3.343   -4.236  1.00 96.44 48  C 1 
ATOM 4332 S SG    . CYS C 3 48  ? 5.949   1.902   -5.182  1.00 94.59 48  C 1 
ATOM 4333 N N     . GLU C 3 49  ? 6.936   5.090   -1.503  1.00 96.00 49  C 1 
ATOM 4334 C CA    . GLU C 3 49  ? 7.614   6.120   -0.712  1.00 95.55 49  C 1 
ATOM 4335 C C     . GLU C 3 49  ? 8.340   5.509   0.489   1.00 95.67 49  C 1 
ATOM 4336 O O     . GLU C 3 49  ? 9.518   5.782   0.677   1.00 94.47 49  C 1 
ATOM 4337 C CB    . GLU C 3 49  ? 6.635   7.202   -0.233  1.00 94.23 49  C 1 
ATOM 4338 C CG    . GLU C 3 49  ? 6.135   8.112   -1.353  1.00 87.86 49  C 1 
ATOM 4339 C CD    . GLU C 3 49  ? 5.020   9.076   -0.908  1.00 85.71 49  C 1 
ATOM 4340 O OE1   . GLU C 3 49  ? 4.295   9.565   -1.803  1.00 81.01 49  C 1 
ATOM 4341 O OE2   . GLU C 3 49  ? 4.869   9.335   0.312   1.00 80.55 49  C 1 
ATOM 4342 N N     . LEU C 3 50  ? 7.664   4.623   1.235   1.00 95.78 50  C 1 
ATOM 4343 C CA    . LEU C 3 50  ? 8.250   3.920   2.378   1.00 95.60 50  C 1 
ATOM 4344 C C     . LEU C 3 50  ? 9.427   3.035   1.959   1.00 96.05 50  C 1 
ATOM 4345 O O     . LEU C 3 50  ? 10.494  3.092   2.567   1.00 94.65 50  C 1 
ATOM 4346 C CB    . LEU C 3 50  ? 7.166   3.074   3.081   1.00 95.04 50  C 1 
ATOM 4347 C CG    . LEU C 3 50  ? 5.990   3.869   3.677   1.00 93.59 50  C 1 
ATOM 4348 C CD1   . LEU C 3 50  ? 4.964   2.895   4.270   1.00 89.53 50  C 1 
ATOM 4349 C CD2   . LEU C 3 50  ? 6.426   4.834   4.770   1.00 89.53 50  C 1 
ATOM 4350 N N     . PHE C 3 51  ? 9.270   2.293   0.864   1.00 95.93 51  C 1 
ATOM 4351 C CA    . PHE C 3 51  ? 10.331  1.437   0.326   1.00 96.24 51  C 1 
ATOM 4352 C C     . PHE C 3 51  ? 11.561  2.248   -0.123  1.00 96.39 51  C 1 
ATOM 4353 O O     . PHE C 3 51  ? 12.689  1.875   0.190   1.00 95.34 51  C 1 
ATOM 4354 C CB    . PHE C 3 51  ? 9.758   0.627   -0.837  1.00 96.16 51  C 1 
ATOM 4355 C CG    . PHE C 3 51  ? 10.784  -0.252  -1.506  1.00 95.97 51  C 1 
ATOM 4356 C CD1   . PHE C 3 51  ? 11.530  0.224   -2.593  1.00 93.67 51  C 1 
ATOM 4357 C CD2   . PHE C 3 51  ? 11.027  -1.543  -1.021  1.00 94.02 51  C 1 
ATOM 4358 C CE1   . PHE C 3 51  ? 12.509  -0.578  -3.187  1.00 92.95 51  C 1 
ATOM 4359 C CE2   . PHE C 3 51  ? 12.004  -2.356  -1.614  1.00 93.21 51  C 1 
ATOM 4360 C CZ    . PHE C 3 51  ? 12.751  -1.870  -2.698  1.00 93.61 51  C 1 
ATOM 4361 N N     . ILE C 3 52  ? 11.362  3.353   -0.852  1.00 96.16 52  C 1 
ATOM 4362 C CA    . ILE C 3 52  ? 12.468  4.226   -1.270  1.00 96.23 52  C 1 
ATOM 4363 C C     . ILE C 3 52  ? 13.167  4.821   -0.047  1.00 96.26 52  C 1 
ATOM 4364 O O     . ILE C 3 52  ? 14.393  4.877   -0.036  1.00 95.23 52  C 1 
ATOM 4365 C CB    . ILE C 3 52  ? 11.985  5.341   -2.222  1.00 96.12 52  C 1 
ATOM 4366 C CG1   . ILE C 3 52  ? 11.549  4.747   -3.583  1.00 94.81 52  C 1 
ATOM 4367 C CG2   . ILE C 3 52  ? 13.088  6.394   -2.468  1.00 94.59 52  C 1 
ATOM 4368 C CD1   . ILE C 3 52  ? 10.685  5.713   -4.408  1.00 92.41 52  C 1 
ATOM 4369 N N     . LEU C 3 53  ? 12.410  5.258   0.950   1.00 96.13 53  C 1 
ATOM 4370 C CA    . LEU C 3 53  ? 12.965  5.813   2.182   1.00 96.07 53  C 1 
ATOM 4371 C C     . LEU C 3 53  ? 13.836  4.783   2.895   1.00 96.20 53  C 1 
ATOM 4372 O O     . LEU C 3 53  ? 15.010  5.061   3.120   1.00 95.13 53  C 1 
ATOM 4373 C CB    . LEU C 3 53  ? 11.812  6.298   3.067   1.00 95.05 53  C 1 
ATOM 4374 C CG    . LEU C 3 53  ? 12.297  6.875   4.410   1.00 89.05 53  C 1 
ATOM 4375 C CD1   . LEU C 3 53  ? 13.079  8.161   4.244   1.00 81.74 53  C 1 
ATOM 4376 C CD2   . LEU C 3 53  ? 11.086  7.194   5.266   1.00 82.33 53  C 1 
ATOM 4377 N N     . GLU C 3 54  ? 13.316  3.578   3.168   1.00 95.53 54  C 1 
ATOM 4378 C CA    . GLU C 3 54  ? 14.064  2.537   3.864   1.00 95.10 54  C 1 
ATOM 4379 C C     . GLU C 3 54  ? 15.336  2.136   3.109   1.00 95.32 54  C 1 
ATOM 4380 O O     . GLU C 3 54  ? 16.430  2.133   3.679   1.00 93.97 54  C 1 
ATOM 4381 C CB    . GLU C 3 54  ? 13.170  1.315   4.099   1.00 94.03 54  C 1 
ATOM 4382 C CG    . GLU C 3 54  ? 13.891  0.273   4.959   1.00 90.25 54  C 1 
ATOM 4383 C CD    . GLU C 3 54  ? 13.084  -0.990  5.264   1.00 88.44 54  C 1 
ATOM 4384 O OE1   . GLU C 3 54  ? 13.622  -1.826  6.028   1.00 83.61 54  C 1 
ATOM 4385 O OE2   . GLU C 3 54  ? 11.975  -1.147  4.718   1.00 83.01 54  C 1 
ATOM 4386 N N     . LEU C 3 55  ? 15.226  1.876   1.794   1.00 95.70 55  C 1 
ATOM 4387 C CA    . LEU C 3 55  ? 16.378  1.506   0.978   1.00 95.83 55  C 1 
ATOM 4388 C C     . LEU C 3 55  ? 17.425  2.617   0.930   1.00 95.90 55  C 1 
ATOM 4389 O O     . LEU C 3 55  ? 18.628  2.353   1.007   1.00 94.54 55  C 1 
ATOM 4390 C CB    . LEU C 3 55  ? 15.882  1.115   -0.428  1.00 95.55 55  C 1 
ATOM 4391 C CG    . LEU C 3 55  ? 17.004  0.657   -1.384  1.00 94.85 55  C 1 
ATOM 4392 C CD1   . LEU C 3 55  ? 17.759  -0.570  -0.870  1.00 91.55 55  C 1 
ATOM 4393 C CD2   . LEU C 3 55  ? 16.410  0.301   -2.748  1.00 91.43 55  C 1 
ATOM 4394 N N     . THR C 3 56  ? 17.001  3.880   0.826   1.00 95.96 56  C 1 
ATOM 4395 C CA    . THR C 3 56  ? 17.904  5.036   0.790   1.00 95.80 56  C 1 
ATOM 4396 C C     . THR C 3 56  ? 18.622  5.223   2.120   1.00 95.89 56  C 1 
ATOM 4397 O O     . THR C 3 56  ? 19.827  5.446   2.119   1.00 94.27 56  C 1 
ATOM 4398 C CB    . THR C 3 56  ? 17.154  6.317   0.409   1.00 95.30 56  C 1 
ATOM 4399 O OG1   . THR C 3 56  ? 16.556  6.177   -0.859  1.00 89.98 56  C 1 
ATOM 4400 C CG2   . THR C 3 56  ? 18.084  7.518   0.290   1.00 89.47 56  C 1 
ATOM 4401 N N     . ILE C 3 57  ? 17.908  5.089   3.240   1.00 96.06 57  C 1 
ATOM 4402 C CA    . ILE C 3 57  ? 18.484  5.204   4.582   1.00 95.64 57  C 1 
ATOM 4403 C C     . ILE C 3 57  ? 19.511  4.093   4.827   1.00 95.99 57  C 1 
ATOM 4404 O O     . ILE C 3 57  ? 20.646  4.390   5.189   1.00 94.68 57  C 1 
ATOM 4405 C CB    . ILE C 3 57  ? 17.356  5.214   5.625   1.00 94.55 57  C 1 
ATOM 4406 C CG1   . ILE C 3 57  ? 16.631  6.578   5.604   1.00 90.25 57  C 1 
ATOM 4407 C CG2   . ILE C 3 57  ? 17.920  4.937   7.015   1.00 89.37 57  C 1 
ATOM 4408 C CD1   . ILE C 3 57  ? 15.378  6.624   6.486   1.00 82.54 57  C 1 
ATOM 4409 N N     . ARG C 3 58  ? 19.159  2.827   4.552   1.00 94.78 58  C 1 
ATOM 4410 C CA    . ARG C 3 58  ? 20.094  1.706   4.713   1.00 94.38 58  C 1 
ATOM 4411 C C     . ARG C 3 58  ? 21.332  1.849   3.824   1.00 94.69 58  C 1 
ATOM 4412 O O     . ARG C 3 58  ? 22.436  1.531   4.250   1.00 93.05 58  C 1 
ATOM 4413 C CB    . ARG C 3 58  ? 19.377  0.381   4.425   1.00 93.97 58  C 1 
ATOM 4414 C CG    . ARG C 3 58  ? 18.324  0.016   5.487   1.00 90.70 58  C 1 
ATOM 4415 C CD    . ARG C 3 58  ? 17.634  -1.296  5.089   1.00 87.81 58  C 1 
ATOM 4416 N NE    . ARG C 3 58  ? 16.534  -1.670  5.983   1.00 83.97 58  C 1 
ATOM 4417 C CZ    . ARG C 3 58  ? 16.583  -2.447  7.063   1.00 81.40 58  C 1 
ATOM 4418 N NH1   . ARG C 3 58  ? 17.692  -2.976  7.493   1.00 73.86 58  C 1 
ATOM 4419 N NH2   . ARG C 3 58  ? 15.492  -2.702  7.711   1.00 77.51 58  C 1 
ATOM 4420 N N     . SER C 3 59  ? 21.171  2.385   2.620   1.00 95.54 59  C 1 
ATOM 4421 C CA    . SER C 3 59  ? 22.294  2.693   1.723   1.00 95.11 59  C 1 
ATOM 4422 C C     . SER C 3 59  ? 23.168  3.835   2.257   1.00 95.18 59  C 1 
ATOM 4423 O O     . SER C 3 59  ? 24.384  3.794   2.114   1.00 93.67 59  C 1 
ATOM 4424 C CB    . SER C 3 59  ? 21.784  3.069   0.332   1.00 94.82 59  C 1 
ATOM 4425 O OG    . SER C 3 59  ? 20.942  2.073   -0.208  1.00 88.53 59  C 1 
ATOM 4426 N N     . TRP C 3 60  ? 22.543  4.839   2.875   1.00 95.59 60  C 1 
ATOM 4427 C CA    . TRP C 3 60  ? 23.261  5.975   3.467   1.00 95.70 60  C 1 
ATOM 4428 C C     . TRP C 3 60  ? 24.119  5.554   4.647   1.00 95.66 60  C 1 
ATOM 4429 O O     . TRP C 3 60  ? 25.267  5.984   4.721   1.00 93.66 60  C 1 
ATOM 4430 C CB    . TRP C 3 60  ? 22.282  7.068   3.873   1.00 95.29 60  C 1 
ATOM 4431 C CG    . TRP C 3 60  ? 22.958  8.250   4.491   1.00 94.71 60  C 1 
ATOM 4432 C CD1   . TRP C 3 60  ? 23.018  8.531   5.811   1.00 91.81 60  C 1 
ATOM 4433 C CD2   . TRP C 3 60  ? 23.740  9.276   3.820   1.00 92.82 60  C 1 
ATOM 4434 N NE1   . TRP C 3 60  ? 23.775  9.678   6.005   1.00 90.84 60  C 1 
ATOM 4435 C CE2   . TRP C 3 60  ? 24.237  10.160  4.811   1.00 92.05 60  C 1 
ATOM 4436 C CE3   . TRP C 3 60  ? 24.063  9.542   2.476   1.00 91.38 60  C 1 
ATOM 4437 C CZ2   . TRP C 3 60  ? 25.047  11.273  4.479   1.00 91.07 60  C 1 
ATOM 4438 C CZ3   . TRP C 3 60  ? 24.864  10.651  2.141   1.00 88.29 60  C 1 
ATOM 4439 C CH2   . TRP C 3 60  ? 25.351  11.498  3.131   1.00 88.33 60  C 1 
ATOM 4440 N N     . LEU C 3 61  ? 23.640  4.660   5.514   1.00 94.98 61  C 1 
ATOM 4441 C CA    . LEU C 3 61  ? 24.427  4.106   6.619   1.00 94.45 61  C 1 
ATOM 4442 C C     . LEU C 3 61  ? 25.722  3.468   6.111   1.00 94.75 61  C 1 
ATOM 4443 O O     . LEU C 3 61  ? 26.793  3.720   6.656   1.00 92.63 61  C 1 
ATOM 4444 C CB    . LEU C 3 61  ? 23.597  3.078   7.393   1.00 93.40 61  C 1 
ATOM 4445 C CG    . LEU C 3 61  ? 22.389  3.656   8.146   1.00 88.74 61  C 1 
ATOM 4446 C CD1   . LEU C 3 61  ? 21.610  2.492   8.763   1.00 82.64 61  C 1 
ATOM 4447 C CD2   . LEU C 3 61  ? 22.780  4.642   9.242   1.00 82.94 61  C 1 
ATOM 4448 N N     . HIS C 3 62  ? 25.660  2.725   5.010   1.00 93.97 62  C 1 
ATOM 4449 C CA    . HIS C 3 62  ? 26.861  2.155   4.398   1.00 93.54 62  C 1 
ATOM 4450 C C     . HIS C 3 62  ? 27.805  3.230   3.832   1.00 93.57 62  C 1 
ATOM 4451 O O     . HIS C 3 62  ? 29.026  3.104   3.925   1.00 91.99 62  C 1 
ATOM 4452 C CB    . HIS C 3 62  ? 26.467  1.159   3.313   1.00 92.87 62  C 1 
ATOM 4453 C CG    . HIS C 3 62  ? 27.644  0.414   2.777   1.00 91.23 62  C 1 
ATOM 4454 N ND1   . HIS C 3 62  ? 28.320  -0.603  3.432   1.00 78.90 62  C 1 
ATOM 4455 C CD2   . HIS C 3 62  ? 28.312  0.611   1.591   1.00 79.85 62  C 1 
ATOM 4456 C CE1   . HIS C 3 62  ? 29.341  -1.003  2.652   1.00 80.78 62  C 1 
ATOM 4457 N NE2   . HIS C 3 62  ? 29.360  -0.293  1.536   1.00 82.57 62  C 1 
ATOM 4458 N N     . ALA C 3 63  ? 27.271  4.306   3.258   1.00 94.32 63  C 1 
ATOM 4459 C CA    . ALA C 3 63  ? 28.097  5.424   2.795   1.00 94.46 63  C 1 
ATOM 4460 C C     . ALA C 3 63  ? 28.805  6.141   3.956   1.00 94.59 63  C 1 
ATOM 4461 O O     . ALA C 3 63  ? 29.973  6.501   3.836   1.00 92.98 63  C 1 
ATOM 4462 C CB    . ALA C 3 63  ? 27.224  6.392   1.979   1.00 93.94 63  C 1 
ATOM 4463 N N     . GLU C 3 64  ? 28.097  6.298   5.086   1.00 94.02 64  C 1 
ATOM 4464 C CA    . GLU C 3 64  ? 28.606  6.937   6.298   1.00 93.40 64  C 1 
ATOM 4465 C C     . GLU C 3 64  ? 29.679  6.087   6.991   1.00 93.98 64  C 1 
ATOM 4466 O O     . GLU C 3 64  ? 30.741  6.611   7.329   1.00 92.16 64  C 1 
ATOM 4467 C CB    . GLU C 3 64  ? 27.423  7.249   7.217   1.00 91.39 64  C 1 
ATOM 4468 C CG    . GLU C 3 64  ? 27.857  8.121   8.400   1.00 82.13 64  C 1 
ATOM 4469 C CD    . GLU C 3 64  ? 26.658  8.605   9.217   1.00 81.03 64  C 1 
ATOM 4470 O OE1   . GLU C 3 64  ? 26.680  9.779   9.640   1.00 74.85 64  C 1 
ATOM 4471 O OE2   . GLU C 3 64  ? 25.712  7.822   9.413   1.00 73.79 64  C 1 
ATOM 4472 N N     . GLU C 3 65  ? 29.479  4.767   7.102   1.00 93.76 65  C 1 
ATOM 4473 C CA    . GLU C 3 65  ? 30.494  3.808   7.562   1.00 93.51 65  C 1 
ATOM 4474 C C     . GLU C 3 65  ? 31.809  3.948   6.774   1.00 94.06 65  C 1 
ATOM 4475 O O     . GLU C 3 65  ? 32.899  3.903   7.335   1.00 91.88 65  C 1 
ATOM 4476 C CB    . GLU C 3 65  ? 29.979  2.367   7.394   1.00 91.80 65  C 1 
ATOM 4477 C CG    . GLU C 3 65  ? 28.943  1.906   8.428   1.00 80.09 65  C 1 
ATOM 4478 C CD    . GLU C 3 65  ? 28.313  0.533   8.057   1.00 77.00 65  C 1 
ATOM 4479 O OE1   . GLU C 3 65  ? 27.274  0.172   8.627   1.00 71.58 65  C 1 
ATOM 4480 O OE2   . GLU C 3 65  ? 28.837  -0.183  7.174   1.00 71.10 65  C 1 
ATOM 4481 N N     . ASN C 3 66  ? 31.698  4.193   5.473   1.00 93.40 66  C 1 
ATOM 4482 C CA    . ASN C 3 66  ? 32.837  4.425   4.572   1.00 93.74 66  C 1 
ATOM 4483 C C     . ASN C 3 66  ? 33.298  5.898   4.523   1.00 94.39 66  C 1 
ATOM 4484 O O     . ASN C 3 66  ? 34.059  6.272   3.621   1.00 91.31 66  C 1 
ATOM 4485 C CB    . ASN C 3 66  ? 32.498  3.853   3.196   1.00 92.89 66  C 1 
ATOM 4486 C CG    . ASN C 3 66  ? 32.481  2.331   3.218   1.00 91.03 66  C 1 
ATOM 4487 O OD1   . ASN C 3 66  ? 33.516  1.702   3.217   1.00 78.60 66  C 1 
ATOM 4488 N ND2   . ASN C 3 66  ? 31.320  1.734   3.243   1.00 77.90 66  C 1 
ATOM 4489 N N     . LYS C 3 67  ? 32.842  6.747   5.451   1.00 93.68 67  C 1 
ATOM 4490 C CA    . LYS C 3 67  ? 33.176  8.174   5.569   1.00 94.14 67  C 1 
ATOM 4491 C C     . LYS C 3 67  ? 32.939  8.973   4.281   1.00 94.34 67  C 1 
ATOM 4492 O O     . LYS C 3 67  ? 33.659  9.919   3.974   1.00 90.70 67  C 1 
ATOM 4493 C CB    . LYS C 3 67  ? 34.603  8.359   6.123   1.00 93.29 67  C 1 
ATOM 4494 C CG    . LYS C 3 67  ? 34.803  7.654   7.468   1.00 88.60 67  C 1 
ATOM 4495 C CD    . LYS C 3 67  ? 36.235  7.856   7.973   1.00 76.22 67  C 1 
ATOM 4496 C CE    . LYS C 3 67  ? 36.387  7.116   9.297   1.00 69.10 67  C 1 
ATOM 4497 N NZ    . LYS C 3 67  ? 37.766  7.220   9.841   1.00 56.78 67  C 1 
ATOM 4498 N N     . ARG C 3 68  ? 31.902  8.587   3.500   1.00 92.94 68  C 1 
ATOM 4499 C CA    . ARG C 3 68  ? 31.502  9.270   2.271   1.00 92.91 68  C 1 
ATOM 4500 C C     . ARG C 3 68  ? 30.208  10.038  2.476   1.00 93.22 68  C 1 
ATOM 4501 O O     . ARG C 3 68  ? 29.284  9.556   3.106   1.00 91.31 68  C 1 
ATOM 4502 C CB    . ARG C 3 68  ? 31.378  8.270   1.116   1.00 91.75 68  C 1 
ATOM 4503 C CG    . ARG C 3 68  ? 32.742  7.730   0.664   1.00 88.01 68  C 1 
ATOM 4504 C CD    . ARG C 3 68  ? 32.664  6.816   -0.565  1.00 88.19 68  C 1 
ATOM 4505 N NE    . ARG C 3 68  ? 32.085  5.509   -0.246  1.00 84.79 68  C 1 
ATOM 4506 C CZ    . ARG C 3 68  ? 30.830  5.099   -0.439  1.00 85.51 68  C 1 
ATOM 4507 N NH1   . ARG C 3 68  ? 29.911  5.850   -0.996  1.00 73.90 68  C 1 
ATOM 4508 N NH2   . ARG C 3 68  ? 30.480  3.913   -0.071  1.00 77.53 68  C 1 
ATOM 4509 N N     . ARG C 3 69  ? 30.096  11.216  1.836   1.00 93.82 69  C 1 
ATOM 4510 C CA    . ARG C 3 69  ? 28.865  12.025  1.784   1.00 93.83 69  C 1 
ATOM 4511 C C     . ARG C 3 69  ? 28.132  11.910  0.434   1.00 94.62 69  C 1 
ATOM 4512 O O     . ARG C 3 69  ? 27.253  12.705  0.123   1.00 91.41 69  C 1 
ATOM 4513 C CB    . ARG C 3 69  ? 29.173  13.482  2.155   1.00 92.26 69  C 1 
ATOM 4514 C CG    . ARG C 3 69  ? 29.600  13.617  3.627   1.00 86.64 69  C 1 
ATOM 4515 C CD    . ARG C 3 69  ? 29.724  15.086  4.011   1.00 76.71 69  C 1 
ATOM 4516 N NE    . ARG C 3 69  ? 29.950  15.239  5.453   1.00 69.30 69  C 1 
ATOM 4517 C CZ    . ARG C 3 69  ? 29.943  16.376  6.137   1.00 59.48 69  C 1 
ATOM 4518 N NH1   . ARG C 3 69  ? 29.841  17.529  5.546   1.00 54.49 69  C 1 
ATOM 4519 N NH2   . ARG C 3 69  ? 30.017  16.355  7.427   1.00 53.26 69  C 1 
ATOM 4520 N N     . THR C 3 70  ? 28.539  10.969  -0.386  1.00 95.20 70  C 1 
ATOM 4521 C CA    . THR C 3 70  ? 27.900  10.696  -1.677  1.00 95.41 70  C 1 
ATOM 4522 C C     . THR C 3 70  ? 27.415  9.259   -1.700  1.00 95.50 70  C 1 
ATOM 4523 O O     . THR C 3 70  ? 28.237  8.349   -1.654  1.00 93.88 70  C 1 
ATOM 4524 C CB    . THR C 3 70  ? 28.847  10.966  -2.848  1.00 94.08 70  C 1 
ATOM 4525 O OG1   . THR C 3 70  ? 29.294  12.310  -2.801  1.00 85.01 70  C 1 
ATOM 4526 C CG2   . THR C 3 70  ? 28.164  10.780  -4.202  1.00 84.47 70  C 1 
ATOM 4527 N N     . LEU C 3 71  ? 26.103  9.085   -1.810  1.00 95.83 71  C 1 
ATOM 4528 C CA    . LEU C 3 71  ? 25.480  7.783   -1.987  1.00 95.77 71  C 1 
ATOM 4529 C C     . LEU C 3 71  ? 25.843  7.229   -3.369  1.00 95.81 71  C 1 
ATOM 4530 O O     . LEU C 3 71  ? 25.577  7.875   -4.391  1.00 93.84 71  C 1 
ATOM 4531 C CB    . LEU C 3 71  ? 23.963  7.935   -1.817  1.00 94.96 71  C 1 
ATOM 4532 C CG    . LEU C 3 71  ? 23.223  6.591   -1.677  1.00 93.41 71  C 1 
ATOM 4533 C CD1   . LEU C 3 71  ? 23.390  6.048   -0.270  1.00 85.98 71  C 1 
ATOM 4534 C CD2   . LEU C 3 71  ? 21.736  6.767   -1.947  1.00 85.51 71  C 1 
ATOM 4535 N N     . GLN C 3 72  ? 26.435  6.045   -3.410  1.00 95.50 72  C 1 
ATOM 4536 C CA    . GLN C 3 72  ? 26.878  5.357   -4.614  1.00 95.13 72  C 1 
ATOM 4537 C C     . GLN C 3 72  ? 26.067  4.076   -4.859  1.00 95.47 72  C 1 
ATOM 4538 O O     . GLN C 3 72  ? 25.285  3.638   -4.017  1.00 94.43 72  C 1 
ATOM 4539 C CB    . GLN C 3 72  ? 28.379  5.056   -4.521  1.00 93.86 72  C 1 
ATOM 4540 C CG    . GLN C 3 72  ? 29.236  6.333   -4.453  1.00 89.01 72  C 1 
ATOM 4541 C CD    . GLN C 3 72  ? 30.743  6.036   -4.470  1.00 88.40 72  C 1 
ATOM 4542 O OE1   . GLN C 3 72  ? 31.182  4.915   -4.330  1.00 81.54 72  C 1 
ATOM 4543 N NE2   . GLN C 3 72  ? 31.579  7.033   -4.646  1.00 77.98 72  C 1 
ATOM 4544 N N     . ARG C 3 73  ? 26.233  3.471   -6.036  1.00 95.29 73  C 1 
ATOM 4545 C CA    . ARG C 3 73  ? 25.554  2.214   -6.387  1.00 95.17 73  C 1 
ATOM 4546 C C     . ARG C 3 73  ? 25.928  1.069   -5.445  1.00 95.27 73  C 1 
ATOM 4547 O O     . ARG C 3 73  ? 25.051  0.299   -5.065  1.00 94.08 73  C 1 
ATOM 4548 C CB    . ARG C 3 73  ? 25.895  1.860   -7.839  1.00 93.81 73  C 1 
ATOM 4549 C CG    . ARG C 3 73  ? 25.126  0.613   -8.309  1.00 90.13 73  C 1 
ATOM 4550 C CD    . ARG C 3 73  ? 25.496  0.256   -9.740  1.00 86.96 73  C 1 
ATOM 4551 N NE    . ARG C 3 73  ? 24.688  -0.883  -10.207 1.00 77.78 73  C 1 
ATOM 4552 C CZ    . ARG C 3 73  ? 24.621  -1.350  -11.441 1.00 71.17 73  C 1 
ATOM 4553 N NH1   . ARG C 3 73  ? 25.366  -0.860  -12.392 1.00 63.20 73  C 1 
ATOM 4554 N NH2   . ARG C 3 73  ? 23.798  -2.296  -11.720 1.00 61.39 73  C 1 
ATOM 4555 N N     . ASN C 3 74  ? 27.211  0.965   -5.069  1.00 95.30 74  C 1 
ATOM 4556 C CA    . ASN C 3 74  ? 27.713  -0.050  -4.136  1.00 94.86 74  C 1 
ATOM 4557 C C     . ASN C 3 74  ? 27.103  0.082   -2.734  1.00 95.38 74  C 1 
ATOM 4558 O O     . ASN C 3 74  ? 26.937  -0.930  -2.062  1.00 93.97 74  C 1 
ATOM 4559 C CB    . ASN C 3 74  ? 29.249  -0.012  -4.089  1.00 93.06 74  C 1 
ATOM 4560 C CG    . ASN C 3 74  ? 29.796  1.312   -3.579  1.00 84.68 74  C 1 
ATOM 4561 O OD1   . ASN C 3 74  ? 29.204  2.361   -3.748  1.00 68.85 74  C 1 
ATOM 4562 N ND2   . ASN C 3 74  ? 30.942  1.303   -2.947  1.00 72.11 74  C 1 
ATOM 4563 N N     . ASP C 3 75  ? 26.696  1.285   -2.307  1.00 95.18 75  C 1 
ATOM 4564 C CA    . ASP C 3 75  ? 25.981  1.471   -1.042  1.00 95.16 75  C 1 
ATOM 4565 C C     . ASP C 3 75  ? 24.591  0.845   -1.099  1.00 95.58 75  C 1 
ATOM 4566 O O     . ASP C 3 75  ? 24.160  0.194   -0.153  1.00 94.55 75  C 1 
ATOM 4567 C CB    . ASP C 3 75  ? 25.852  2.967   -0.706  1.00 94.86 75  C 1 
ATOM 4568 C CG    . ASP C 3 75  ? 27.197  3.657   -0.596  1.00 93.61 75  C 1 
ATOM 4569 O OD1   . ASP C 3 75  ? 28.108  3.105   0.057   1.00 88.93 75  C 1 
ATOM 4570 O OD2   . ASP C 3 75  ? 27.384  4.755   -1.170  1.00 89.68 75  C 1 
ATOM 4571 N N     . VAL C 3 76  ? 23.916  0.983   -2.238  1.00 95.43 76  C 1 
ATOM 4572 C CA    . VAL C 3 76  ? 22.623  0.332   -2.478  1.00 95.74 76  C 1 
ATOM 4573 C C     . VAL C 3 76  ? 22.795  -1.192  -2.533  1.00 95.96 76  C 1 
ATOM 4574 O O     . VAL C 3 76  ? 22.012  -1.919  -1.934  1.00 94.78 76  C 1 
ATOM 4575 C CB    . VAL C 3 76  ? 21.929  0.854   -3.746  1.00 95.38 76  C 1 
ATOM 4576 C CG1   . VAL C 3 76  ? 20.518  0.289   -3.883  1.00 93.16 76  C 1 
ATOM 4577 C CG2   . VAL C 3 76  ? 21.810  2.381   -3.756  1.00 92.60 76  C 1 
ATOM 4578 N N     . ALA C 3 77  ? 23.844  -1.672  -3.197  1.00 95.56 77  C 1 
ATOM 4579 C CA    . ALA C 3 77  ? 24.166  -3.094  -3.247  1.00 95.31 77  C 1 
ATOM 4580 C C     . ALA C 3 77  ? 24.442  -3.676  -1.849  1.00 95.39 77  C 1 
ATOM 4581 O O     . ALA C 3 77  ? 23.946  -4.752  -1.520  1.00 93.96 77  C 1 
ATOM 4582 C CB    . ALA C 3 77  ? 25.368  -3.304  -4.172  1.00 94.31 77  C 1 
ATOM 4583 N N     . ALA C 3 78  ? 25.190  -2.952  -1.013  1.00 95.24 78  C 1 
ATOM 4584 C CA    . ALA C 3 78  ? 25.473  -3.338  0.357   1.00 94.81 78  C 1 
ATOM 4585 C C     . ALA C 3 78  ? 24.203  -3.363  1.220   1.00 94.70 78  C 1 
ATOM 4586 O O     . ALA C 3 78  ? 23.988  -4.328  1.956   1.00 93.17 78  C 1 
ATOM 4587 C CB    . ALA C 3 78  ? 26.526  -2.392  0.933   1.00 93.87 78  C 1 
ATOM 4588 N N     . ALA C 3 79  ? 23.329  -2.358  1.086   1.00 95.17 79  C 1 
ATOM 4589 C CA    . ALA C 3 79  ? 22.050  -2.326  1.792   1.00 95.07 79  C 1 
ATOM 4590 C C     . ALA C 3 79  ? 21.147  -3.513  1.418   1.00 95.13 79  C 1 
ATOM 4591 O O     . ALA C 3 79  ? 20.556  -4.138  2.302   1.00 93.66 79  C 1 
ATOM 4592 C CB    . ALA C 3 79  ? 21.356  -1.000  1.494   1.00 94.45 79  C 1 
ATOM 4593 N N     . ILE C 3 80  ? 21.083  -3.864  0.132   1.00 95.39 80  C 1 
ATOM 4594 C CA    . ILE C 3 80  ? 20.335  -5.033  -0.355  1.00 95.20 80  C 1 
ATOM 4595 C C     . ILE C 3 80  ? 20.932  -6.322  0.220   1.00 94.85 80  C 1 
ATOM 4596 O O     . ILE C 3 80  ? 20.202  -7.151  0.755   1.00 93.31 80  C 1 
ATOM 4597 C CB    . ILE C 3 80  ? 20.305  -5.043  -1.895  1.00 94.99 80  C 1 
ATOM 4598 C CG1   . ILE C 3 80  ? 19.411  -3.896  -2.415  1.00 92.41 80  C 1 
ATOM 4599 C CG2   . ILE C 3 80  ? 19.794  -6.392  -2.442  1.00 92.47 80  C 1 
ATOM 4600 C CD1   . ILE C 3 80  ? 19.627  -3.574  -3.896  1.00 87.29 80  C 1 
ATOM 4601 N N     . ALA C 3 81  ? 22.241  -6.475  0.171   1.00 94.46 81  C 1 
ATOM 4602 C CA    . ALA C 3 81  ? 22.916  -7.671  0.658   1.00 93.65 81  C 1 
ATOM 4603 C C     . ALA C 3 81  ? 22.801  -7.883  2.181   1.00 93.33 81  C 1 
ATOM 4604 O O     . ALA C 3 81  ? 22.907  -9.015  2.640   1.00 90.69 81  C 1 
ATOM 4605 C CB    . ALA C 3 81  ? 24.386  -7.590  0.238   1.00 92.22 81  C 1 
ATOM 4606 N N     . ARG C 3 82  ? 22.620  -6.804  2.961   1.00 93.64 82  C 1 
ATOM 4607 C CA    . ARG C 3 82  ? 22.509  -6.837  4.429   1.00 92.91 82  C 1 
ATOM 4608 C C     . ARG C 3 82  ? 21.064  -6.973  4.932   1.00 93.06 82  C 1 
ATOM 4609 O O     . ARG C 3 82  ? 20.870  -7.104  6.135   1.00 90.43 82  C 1 
ATOM 4610 C CB    . ARG C 3 82  ? 23.157  -5.580  5.025   1.00 90.88 82  C 1 
ATOM 4611 C CG    . ARG C 3 82  ? 24.697  -5.546  4.917   1.00 83.37 82  C 1 
ATOM 4612 C CD    . ARG C 3 82  ? 25.201  -4.203  5.453   1.00 79.82 82  C 1 
ATOM 4613 N NE    . ARG C 3 82  ? 26.664  -4.051  5.388   1.00 72.16 82  C 1 
ATOM 4614 C CZ    . ARG C 3 82  ? 27.340  -3.026  5.908   1.00 67.11 82  C 1 
ATOM 4615 N NH1   . ARG C 3 82  ? 26.750  -2.038  6.517   1.00 63.29 82  C 1 
ATOM 4616 N NH2   . ARG C 3 82  ? 28.631  -2.956  5.840   1.00 58.73 82  C 1 
ATOM 4617 N N     . THR C 3 83  ? 20.073  -6.867  4.058   1.00 91.80 83  C 1 
ATOM 4618 C CA    . THR C 3 83  ? 18.668  -6.821  4.468   1.00 91.93 83  C 1 
ATOM 4619 C C     . THR C 3 83  ? 17.880  -7.952  3.816   1.00 92.10 83  C 1 
ATOM 4620 O O     . THR C 3 83  ? 17.610  -7.896  2.616   1.00 90.03 83  C 1 
ATOM 4621 C CB    . THR C 3 83  ? 18.015  -5.480  4.114   1.00 91.05 83  C 1 
ATOM 4622 O OG1   . THR C 3 83  ? 18.814  -4.395  4.527   1.00 84.84 83  C 1 
ATOM 4623 C CG2   . THR C 3 83  ? 16.655  -5.325  4.790   1.00 84.03 83  C 1 
ATOM 4624 N N     . ASP C 3 84  ? 17.428  -8.925  4.623   1.00 92.25 84  C 1 
ATOM 4625 C CA    . ASP C 3 84  ? 16.754  -10.131 4.128   1.00 91.21 84  C 1 
ATOM 4626 C C     . ASP C 3 84  ? 15.527  -9.822  3.260   1.00 92.11 84  C 1 
ATOM 4627 O O     . ASP C 3 84  ? 15.347  -10.405 2.198   1.00 89.99 84  C 1 
ATOM 4628 C CB    . ASP C 3 84  ? 16.334  -11.010 5.316   1.00 88.57 84  C 1 
ATOM 4629 C CG    . ASP C 3 84  ? 17.500  -11.448 6.181   1.00 79.89 84  C 1 
ATOM 4630 O OD1   . ASP C 3 84  ? 18.625  -11.534 5.643   1.00 71.45 84  C 1 
ATOM 4631 O OD2   . ASP C 3 84  ? 17.268  -11.637 7.396   1.00 71.94 84  C 1 
ATOM 4632 N N     . VAL C 3 85  ? 14.705  -8.828  3.645   1.00 92.87 85  C 1 
ATOM 4633 C CA    . VAL C 3 85  ? 13.505  -8.446  2.879   1.00 92.84 85  C 1 
ATOM 4634 C C     . VAL C 3 85  ? 13.815  -7.902  1.478   1.00 93.35 85  C 1 
ATOM 4635 O O     . VAL C 3 85  ? 12.916  -7.851  0.637   1.00 91.49 85  C 1 
ATOM 4636 C CB    . VAL C 3 85  ? 12.611  -7.452  3.644   1.00 90.87 85  C 1 
ATOM 4637 C CG1   . VAL C 3 85  ? 12.073  -8.087  4.926   1.00 83.30 85  C 1 
ATOM 4638 C CG2   . VAL C 3 85  ? 13.331  -6.153  3.993   1.00 83.41 85  C 1 
ATOM 4639 N N     . PHE C 3 86  ? 15.070  -7.535  1.191   1.00 93.71 86  C 1 
ATOM 4640 C CA    . PHE C 3 86  ? 15.522  -7.058  -0.111  1.00 94.24 86  C 1 
ATOM 4641 C C     . PHE C 3 86  ? 16.236  -8.122  -0.965  1.00 94.25 86  C 1 
ATOM 4642 O O     . PHE C 3 86  ? 16.739  -7.803  -2.039  1.00 91.79 86  C 1 
ATOM 4643 C CB    . PHE C 3 86  ? 16.392  -5.803  0.063   1.00 93.85 86  C 1 
ATOM 4644 C CG    . PHE C 3 86  ? 15.732  -4.603  0.724   1.00 93.78 86  C 1 
ATOM 4645 C CD1   . PHE C 3 86  ? 14.346  -4.375  0.633   1.00 90.14 86  C 1 
ATOM 4646 C CD2   . PHE C 3 86  ? 16.529  -3.675  1.415   1.00 90.00 86  C 1 
ATOM 4647 C CE1   . PHE C 3 86  ? 13.752  -3.245  1.239   1.00 88.82 86  C 1 
ATOM 4648 C CE2   . PHE C 3 86  ? 15.952  -2.547  2.018   1.00 88.78 86  C 1 
ATOM 4649 C CZ    . PHE C 3 86  ? 14.563  -2.338  1.933   1.00 89.93 86  C 1 
ATOM 4650 N N     . ASP C 3 87  ? 16.237  -9.382  -0.538  1.00 92.76 87  C 1 
ATOM 4651 C CA    . ASP C 3 87  ? 16.893  -10.481 -1.255  1.00 92.02 87  C 1 
ATOM 4652 C C     . ASP C 3 87  ? 16.420  -10.644 -2.712  1.00 93.01 87  C 1 
ATOM 4653 O O     . ASP C 3 87  ? 17.217  -10.975 -3.595  1.00 90.37 87  C 1 
ATOM 4654 C CB    . ASP C 3 87  ? 16.696  -11.791 -0.481  1.00 88.39 87  C 1 
ATOM 4655 C CG    . ASP C 3 87  ? 15.232  -12.268 -0.413  1.00 81.79 87  C 1 
ATOM 4656 O OD1   . ASP C 3 87  ? 14.314  -11.473 -0.716  1.00 73.51 87  C 1 
ATOM 4657 O OD2   . ASP C 3 87  ? 15.001  -13.427 -0.031  1.00 77.06 87  C 1 
ATOM 4658 N N     . PHE C 3 88  ? 15.160  -10.307 -3.012  1.00 93.93 88  C 1 
ATOM 4659 C CA    . PHE C 3 88  ? 14.616  -10.346 -4.374  1.00 94.19 88  C 1 
ATOM 4660 C C     . PHE C 3 88  ? 15.308  -9.364  -5.336  1.00 94.21 88  C 1 
ATOM 4661 O O     . PHE C 3 88  ? 15.162  -9.500  -6.552  1.00 92.70 88  C 1 
ATOM 4662 C CB    . PHE C 3 88  ? 13.098  -10.115 -4.329  1.00 94.10 88  C 1 
ATOM 4663 C CG    . PHE C 3 88  ? 12.672  -8.686  -4.091  1.00 94.53 88  C 1 
ATOM 4664 C CD1   . PHE C 3 88  ? 12.658  -8.140  -2.793  1.00 93.49 88  C 1 
ATOM 4665 C CD2   . PHE C 3 88  ? 12.269  -7.871  -5.164  1.00 93.36 88  C 1 
ATOM 4666 C CE1   . PHE C 3 88  ? 12.271  -6.813  -2.572  1.00 92.51 88  C 1 
ATOM 4667 C CE2   . PHE C 3 88  ? 11.871  -6.544  -4.952  1.00 92.74 88  C 1 
ATOM 4668 C CZ    . PHE C 3 88  ? 11.872  -6.018  -3.656  1.00 92.99 88  C 1 
ATOM 4669 N N     . LEU C 3 89  ? 16.061  -8.387  -4.809  1.00 94.45 89  C 1 
ATOM 4670 C CA    . LEU C 3 89  ? 16.776  -7.367  -5.577  1.00 94.31 89  C 1 
ATOM 4671 C C     . LEU C 3 89  ? 18.245  -7.722  -5.853  1.00 94.05 89  C 1 
ATOM 4672 O O     . LEU C 3 89  ? 18.892  -6.998  -6.605  1.00 91.47 89  C 1 
ATOM 4673 C CB    . LEU C 3 89  ? 16.703  -6.025  -4.833  1.00 94.29 89  C 1
[truncated: 108,579 more chars]
