# Supplementary material for: Vernalization regulatory network identifies potential novel functions for genes in the HvVRN2 locus
Source: New Phytol. 2026 Apr 12;250(6):4036–53. doi: 10.1111/nph.71162 (PMC13193379; doi:10.1111/nph.71162)
Supplement: Supplementary file 1 — Dataset S1. Protein models computed by Alphafold. [file NPH-250-4036-s002.xz › Alphafold_models0/Barley/fold_co1_prom1_1_nf_yb6_c_4hg0391570_recortes_summary_confidences_0.json]

{
 "chain_iptm": [
  0.78,
  0.71,
  0.7,
  0.59,
  0.59
 ],
 "chain_pair_iptm": [
  [
   0.24,
   0.84,
   0.76,
   0.76,
   0.76
  ],
  [
   0.84,
   0.76,
   0.86,
   0.56,
   0.57
  ],
  [
   0.76,
   0.86,
   0.68,
   0.58,
   0.59
  ],
  [
   0.76,
   0.56,
   0.58,
   0.24,
   0.45
  ],
  [
   0.76,
   0.57,
   0.59,
   0.45,
   0.25
  ]
 ],
 "chain_pair_pae_min": [
  [
   0.76,
   1.55,
   1.58,
   1.86,
   1.81
  ],
  [
   1.29,
   0.76,
   1.2,
   2.59,
   2.66
  ],
  [
   1.4,
   1.2,
   0.76,
   2.69,
   2.1
  ],
  [
   1.5,
   2.38,
   2.52,
   0.8,
   1.47
  ],
  [
   1.79,
   2.43,
   2.26,
   1.41,
   0.8
  ]
 ],
 "chain_ptm": [
  0.24,
  0.76,
  0.68,
  0.24,
  0.25
 ],
 "fraction_disordered": 0.55,
 "has_clash": 0.0,
 "iptm": 0.8,
 "num_recycles": 10.0,
 "ptm": 0.51,
 "ranking_score": 1.02
}
