# Supplementary material for: Vernalization regulatory network identifies potential novel functions for genes in the HvVRN2 locus
Source: New Phytol. 2026 Apr 12;250(6):4036–53. doi: 10.1111/nph.71162 (PMC13193379; doi:10.1111/nph.71162)
Supplement: Supplementary file 1 — Dataset S1. Protein models computed by Alphafold. [file NPH-250-4036-s002.xz › Alphafold_models0/Barley/fold_co1_prom1_1_nf_yb6_c_7hg0712620_recortes_model_0.cif]

# By using this file you agree to the legally binding terms of use found at alphafoldserver.com/output-terms
data_5d1d8481cfe696a2
#
_entry.id 5d1d8481cfe696a2
#
loop_
_atom_type.symbol
C 
N 
O 
P 
S 
#
loop_
_audit_author.name
_audit_author.pdbx_ordinal
"Google DeepMind" 1 
"Isomorphic Labs" 2 
#
_audit_conform.dict_location https://raw.githubusercontent.com/ihmwg/ModelCIF/master/dist/mmcif_ma.dic
_audit_conform.dict_name     mmcif_ma.dic
_audit_conform.dict_version  1.4.5
#
loop_
_chem_comp.formula
_chem_comp.formula_weight
_chem_comp.id
_chem_comp.mon_nstd_flag
_chem_comp.name
_chem_comp.pdbx_smiles
_chem_comp.pdbx_synonyms
_chem_comp.type
"C3 H7 N O2"      89.093  ALA y ALANINE                              C[C@H](N)C(O)=O                                             ? "L-PEPTIDE LINKING" 
"C6 H15 N4 O2"    175.209 ARG y ARGININE                             N[C@@H](CCCNC(N)=[NH2+])C(O)=O                              ? "L-PEPTIDE LINKING" 
"C4 H8 N2 O3"     132.118 ASN y ASPARAGINE                           N[C@@H](CC(N)=O)C(O)=O                                      ? "L-PEPTIDE LINKING" 
"C4 H7 N O4"      133.103 ASP y "ASPARTIC ACID"                      N[C@@H](CC(O)=O)C(O)=O                                      ? "L-PEPTIDE LINKING" 
"C3 H7 N O2 S"    121.158 CYS y CYSTEINE                             N[C@@H](CS)C(O)=O                                           ? "L-PEPTIDE LINKING" 
"C10 H14 N5 O6 P" 331.222 DA  y "2'-DEOXYADENOSINE-5'-MONOPHOSPHATE" Nc1ncnc2n(cnc12)[C@H]3C[C@H](O)[C@@H](CO[P](O)(O)=O)O3      ? "DNA LINKING"       
"C9 H14 N3 O7 P"  307.197 DC  y "2'-DEOXYCYTIDINE-5'-MONOPHOSPHATE"  NC1=NC(=O)N(C=C1)[C@H]2C[C@H](O)[C@@H](CO[P](O)(O)=O)O2     ? "DNA LINKING"       
"C10 H14 N5 O7 P" 347.221 DG  y "2'-DEOXYGUANOSINE-5'-MONOPHOSPHATE" NC1=Nc2n(cnc2C(=O)N1)[C@H]3C[C@H](O)[C@@H](CO[P](O)(O)=O)O3 ? "DNA LINKING"       
"C10 H15 N2 O8 P" 322.208 DT  y "THYMIDINE-5'-MONOPHOSPHATE"         CC1=CN([C@H]2C[C@H](O)[C@@H](CO[P](O)(O)=O)O2)C(=O)NC1=O    ? "DNA LINKING"       
"C5 H10 N2 O3"    146.144 GLN y GLUTAMINE                            N[C@@H](CCC(N)=O)C(O)=O                                     ? "L-PEPTIDE LINKING" 
"C5 H9 N O4"      147.129 GLU y "GLUTAMIC ACID"                      N[C@@H](CCC(O)=O)C(O)=O                                     ? "L-PEPTIDE LINKING" 
"C2 H5 N O2"      75.067  GLY y GLYCINE                              NCC(O)=O                                                    ? "PEPTIDE LINKING"   
"C6 H10 N3 O2"    156.162 HIS y HISTIDINE                            N[C@@H](Cc1c[nH]c[nH+]1)C(O)=O                              ? "L-PEPTIDE LINKING" 
"C6 H13 N O2"     131.173 ILE y ISOLEUCINE                           CC[C@H](C)[C@H](N)C(O)=O                                    ? "L-PEPTIDE LINKING" 
"C6 H13 N O2"     131.173 LEU y LEUCINE                              CC(C)C[C@H](N)C(O)=O                                        ? "L-PEPTIDE LINKING" 
"C6 H15 N2 O2"    147.195 LYS y LYSINE                               N[C@@H](CCCC[NH3+])C(O)=O                                   ? "L-PEPTIDE LINKING" 
"C5 H11 N O2 S"   149.211 MET y METHIONINE                           CSCC[C@H](N)C(O)=O                                          ? "L-PEPTIDE LINKING" 
"C9 H11 N O2"     165.189 PHE y PHENYLALANINE                        N[C@@H](Cc1ccccc1)C(O)=O                                    ? "L-PEPTIDE LINKING" 
"C5 H9 N O2"      115.130 PRO y PROLINE                              OC(=O)[C@@H]1CCCN1                                          ? "L-PEPTIDE LINKING" 
"C3 H7 N O3"      105.093 SER y SERINE                               N[C@@H](CO)C(O)=O                                           ? "L-PEPTIDE LINKING" 
"C4 H9 N O3"      119.119 THR y THREONINE                            C[C@@H](O)[C@H](N)C(O)=O                                    ? "L-PEPTIDE LINKING" 
"C11 H12 N2 O2"   204.225 TRP y TRYPTOPHAN                           N[C@@H](Cc1c[nH]c2ccccc12)C(O)=O                            ? "L-PEPTIDE LINKING" 
"C9 H11 N O3"     181.189 TYR y TYROSINE                             N[C@@H](Cc1ccc(O)cc1)C(O)=O                                 ? "L-PEPTIDE LINKING" 
"C5 H11 N O2"     117.146 VAL y VALINE                               CC(C)[C@H](N)C(O)=O                                         ? "L-PEPTIDE LINKING" 
#
_citation.book_publisher          ?
_citation.country                 UK
_citation.id                      primary
_citation.journal_full            Nature
_citation.journal_id_ASTM         NATUAS
_citation.journal_id_CSD          0006
_citation.journal_id_ISSN         0028-0836
_citation.journal_volume          ?
_citation.page_first              ?
_citation.page_last               ?
_citation.pdbx_database_id_DOI    ?
_citation.pdbx_database_id_PubMed ?
_citation.title                   "Accurate structure prediction of biomolecular interactions with AlphaFold 3"
_citation.year                    2024
#
loop_
_citation_author.citation_id
_citation_author.name
_citation_author.ordinal
primary "Google DeepMind" 1 
primary "Isomorphic Labs" 2 
#
loop_
_entity.id
_entity.pdbx_description
_entity.type
1 . polymer 
2 . polymer 
3 . polymer 
4 . polymer 
5 . polymer 
#
loop_
_entity_poly.entity_id
_entity_poly.pdbx_strand_id
_entity_poly.type
1 A polypeptide(L)          
2 B polypeptide(L)          
3 C polypeptide(L)          
4 D polydeoxyribonucleotide 
5 E polydeoxyribonucleotide 
#
loop_
_entity_poly_seq.entity_id
_entity_poly_seq.hetero
_entity_poly_seq.mon_id
_entity_poly_seq.num
1 n MET 1   
1 n PRO 2   
1 n ARG 3   
1 n CYS 4   
1 n ASN 5   
1 n LYS 6   
1 n CYS 7   
1 n LEU 8   
1 n SER 9   
1 n GLU 10  
1 n ASN 11  
1 n ASP 12  
1 n SER 13  
1 n ALA 14  
1 n SER 15  
1 n GLU 16  
1 n ASP 17  
1 n ARG 18  
1 n HIS 19  
1 n TRP 20  
1 n HIS 21  
1 n ARG 22  
1 n THR 23  
1 n ALA 24  
1 n THR 25  
1 n LEU 26  
1 n PHE 27  
1 n MET 28  
1 n ASN 29  
1 n CYS 30  
1 n VAL 31  
1 n SER 32  
1 n ASN 33  
1 n GLY 34  
1 n THR 35  
1 n VAL 36  
1 n TYR 37  
1 n GLU 38  
1 n GLU 39  
1 n ALA 40  
1 n VAL 41  
1 n GLY 42  
1 n ARG 43  
1 n GLU 44  
1 n GLY 45  
1 n CYS 46  
1 n TRP 47  
1 n ALA 48  
1 n ARG 49  
1 n LEU 50  
1 n CYS 51  
1 n ASP 52  
1 n GLY 53  
1 n CYS 54  
1 n CYS 55  
1 n THR 56  
1 n VAL 57  
1 n PRO 58  
1 n SER 59  
1 n VAL 60  
1 n VAL 61  
1 n TYR 62  
1 n CYS 63  
1 n ARG 64  
1 n ALA 65  
1 n ASP 66  
1 n SER 67  
1 n ALA 68  
1 n TYR 69  
1 n LEU 70  
1 n CYS 71  
1 n ALA 72  
1 n SER 73  
1 n CYS 74  
1 n ASP 75  
1 n ALA 76  
1 n GLN 77  
1 n ILE 78  
1 n HIS 79  
1 n ALA 80  
1 n ALA 81  
1 n ASN 82  
1 n ARG 83  
1 n VAL 84  
1 n ALA 85  
1 n SER 86  
1 n ARG 87  
1 n HIS 88  
1 n GLU 89  
1 n ARG 90  
1 n VAL 91  
1 n LEU 92  
1 n LEU 93  
1 n SER 94  
1 n GLU 95  
1 n ALA 96  
1 n TYR 97  
1 n LYS 98  
1 n HIS 99  
1 n ALA 100 
1 n PRO 101 
1 n VAL 102 
1 n MET 103 
1 n LEU 104 
1 n ASP 105 
1 n CYS 106 
1 n HIS 107 
1 n ALA 108 
1 n ASP 109 
1 n ALA 110 
1 n ALA 111 
1 n ALA 112 
1 n LEU 113 
1 n CYS 114 
1 n ALA 115 
1 n ALA 116 
1 n TYR 117 
1 n GLU 118 
1 n ALA 119 
1 n GLN 120 
1 n VAL 121 
1 n HIS 122 
1 n TYR 123 
1 n ALA 124 
1 n ASN 125 
1 n LEU 126 
1 n LEU 127 
1 n THR 128 
1 n VAL 129 
1 n MET 130 
1 n HIS 131 
1 n GLN 132 
1 n ARG 133 
1 n MET 134 
1 n PRO 135 
1 n VAL 136 
1 n VAL 137 
1 n SER 138 
1 n HIS 139 
1 n PRO 140 
1 n ALA 141 
1 n VAL 142 
1 n ALA 143 
1 n ILE 144 
1 n PRO 145 
1 n PRO 146 
1 n VAL 147 
1 n SER 148 
1 n LEU 149 
1 n PHE 150 
1 n ALA 151 
1 n GLU 152 
1 n ALA 153 
1 n GLU 154 
1 n ALA 155 
1 n THR 156 
1 n ALA 157 
1 n PRO 158 
1 n VAL 159 
1 n LEU 160 
1 n GLY 161 
1 n ARG 162 
1 n LYS 163 
1 n GLU 164 
1 n GLU 165 
1 n ASP 166 
1 n THR 167 
1 n SER 168 
1 n TRP 169 
1 n LEU 170 
1 n LEU 171 
1 n LEU 172 
1 n SER 173 
1 n LYS 174 
1 n ASP 175 
1 n SER 176 
1 n ASP 177 
1 n ASN 178 
1 n HIS 179 
1 n ASN 180 
1 n ARG 181 
1 n SER 182 
1 n GLY 183 
1 n ASN 184 
1 n ASN 185 
1 n SER 186 
1 n SER 187 
1 n THR 188 
1 n SER 189 
1 n SER 190 
1 n SER 191 
1 n SER 192 
1 n GLN 193 
1 n TYR 194 
1 n PHE 195 
1 n GLY 196 
1 n GLU 197 
1 n VAL 198 
1 n ASP 199 
1 n GLN 200 
1 n TYR 201 
1 n PHE 202 
1 n ASP 203 
1 n LEU 204 
1 n VAL 205 
1 n GLY 206 
1 n TYR 207 
1 n ASN 208 
1 n SER 209 
1 n TYR 210 
1 n TYR 211 
1 n ASP 212 
1 n SER 213 
1 n HIS 214 
1 n MET 215 
1 n SER 216 
1 n ASN 217 
1 n GLN 218 
1 n GLU 219 
1 n GLN 220 
1 n TYR 221 
1 n VAL 222 
1 n MET 223 
1 n GLN 224 
1 n GLU 225 
1 n GLN 226 
1 n GLN 227 
1 n HIS 228 
1 n LEU 229 
1 n GLN 230 
1 n GLN 231 
1 n MET 232 
1 n GLN 233 
1 n LYS 234 
1 n GLU 235 
1 n TYR 236 
1 n ALA 237 
1 n GLU 238 
1 n GLN 239 
1 n GLN 240 
1 n MET 241 
1 n GLN 242 
1 n LYS 243 
1 n GLU 244 
1 n TYR 245 
1 n VAL 246 
1 n GLU 247 
1 n ASN 248 
1 n GLU 249 
1 n GLY 250 
1 n SER 251 
1 n GLU 252 
1 n CYS 253 
1 n ILE 254 
1 n VAL 255 
1 n PRO 256 
1 n SER 257 
1 n GLN 258 
1 n SER 259 
1 n THR 260 
1 n ILE 261 
1 n VAL 262 
1 n ARG 263 
1 n ARG 264 
1 n PRO 265 
1 n HIS 266 
1 n GLN 267 
1 n SER 268 
1 n GLY 269 
1 n TYR 270 
1 n ALA 271 
1 n PRO 272 
1 n LEU 273 
1 n VAL 274 
1 n GLY 275 
1 n ALA 276 
1 n GLU 277 
1 n GLN 278 
1 n ALA 279 
1 n ALA 280 
1 n SER 281 
1 n ALA 282 
1 n THR 283 
1 n ALA 284 
1 n GLY 285 
1 n ALA 286 
1 n SER 287 
1 n ALA 288 
1 n TYR 289 
1 n THR 290 
1 n ASP 291 
1 n SER 292 
1 n VAL 293 
1 n ASN 294 
1 n ASN 295 
1 n SER 296 
1 n ILE 297 
1 n SER 298 
1 n PHE 299 
1 n SER 300 
1 n MET 301 
1 n GLU 302 
1 n ALA 303 
1 n GLY 304 
1 n ILE 305 
1 n VAL 306 
1 n PRO 307 
1 n ASP 308 
1 n ASN 309 
1 n THR 310 
1 n VAL 311 
1 n GLN 312 
1 n SER 313 
1 n SER 314 
1 n ILE 315 
1 n LEU 316 
1 n ARG 317 
1 n PRO 318 
1 n ALA 319 
1 n GLY 320 
1 n ALA 321 
1 n ILE 322 
1 n GLY 323 
1 n LEU 324 
1 n PHE 325 
1 n SER 326 
1 n SER 327 
1 n PRO 328 
1 n SER 329 
1 n LEU 330 
1 n GLN 331 
1 n THR 332 
1 n PRO 333 
1 n LEU 334 
1 n HIS 335 
1 n PHE 336 
1 n SER 337 
1 n SER 338 
1 n LYS 339 
1 n GLU 340 
1 n ARG 341 
1 n GLU 342 
1 n ALA 343 
1 n ARG 344 
1 n VAL 345 
1 n LEU 346 
1 n ARG 347 
1 n TYR 348 
1 n LYS 349 
1 n GLU 350 
1 n LYS 351 
1 n LYS 352 
1 n LYS 353 
1 n SER 354 
1 n ARG 355 
1 n LYS 356 
1 n PHE 357 
1 n GLU 358 
1 n LYS 359 
1 n THR 360 
1 n THR 361 
1 n ARG 362 
1 n TYR 363 
1 n ALA 364 
1 n THR 365 
1 n ARG 366 
1 n LYS 367 
1 n ALA 368 
1 n TYR 369 
1 n ALA 370 
1 n GLU 371 
1 n ALA 372 
1 n ARG 373 
1 n PRO 374 
1 n ARG 375 
1 n ILE 376 
1 n LYS 377 
1 n GLY 378 
1 n ARG 379 
1 n PHE 380 
1 n ALA 381 
1 n LYS 382 
1 n ARG 383 
1 n SER 384 
1 n ASP 385 
1 n ALA 386 
1 n GLU 387 
1 n MET 388 
1 n GLU 389 
1 n VAL 390 
1 n ASP 391 
1 n GLN 392 
1 n THR 393 
1 n PHE 394 
1 n SER 395 
1 n THR 396 
1 n ALA 397 
1 n ALA 398 
1 n LEU 399 
1 n SER 400 
1 n ASP 401 
1 n SER 402 
1 n SER 403 
1 n TYR 404 
1 n SER 405 
1 n THR 406 
1 n VAL 407 
1 n PRO 408 
1 n TRP 409 
1 n PHE 410 
2 n ASP 1   
2 n SER 2   
2 n PRO 3   
2 n ALA 4   
2 n LYS 5   
2 n GLU 6   
2 n GLN 7   
2 n ASP 8   
2 n ARG 9   
2 n PHE 10  
2 n LEU 11  
2 n PRO 12  
2 n ILE 13  
2 n ALA 14  
2 n ASN 15  
2 n VAL 16  
2 n SER 17  
2 n ARG 18  
2 n ILE 19  
2 n MET 20  
2 n LYS 21  
2 n ARG 22  
2 n SER 23  
2 n LEU 24  
2 n PRO 25  
2 n ALA 26  
2 n ASN 27  
2 n ALA 28  
2 n LYS 29  
2 n ILE 30  
2 n SER 31  
2 n LYS 32  
2 n GLU 33  
2 n ALA 34  
2 n LYS 35  
2 n GLU 36  
2 n THR 37  
2 n VAL 38  
2 n GLN 39  
2 n GLU 40  
2 n CYS 41  
2 n VAL 42  
2 n SER 43  
2 n GLU 44  
2 n PHE 45  
2 n ILE 46  
2 n SER 47  
2 n PHE 48  
2 n VAL 49  
2 n THR 50  
2 n GLY 51  
2 n GLU 52  
2 n ALA 53  
2 n SER 54  
2 n ASP 55  
2 n LYS 56  
2 n CYS 57  
2 n GLN 58  
2 n ARG 59  
2 n GLU 60  
2 n LYS 61  
2 n ARG 62  
2 n LYS 63  
2 n THR 64  
2 n ILE 65  
2 n ASN 66  
2 n GLY 67  
2 n ASP 68  
2 n ASP 69  
2 n LEU 70  
2 n LEU 71  
2 n TRP 72  
2 n ALA 73  
2 n MET 74  
2 n THR 75  
2 n THR 76  
2 n LEU 77  
2 n GLY 78  
2 n PHE 79  
2 n GLU 80  
2 n VAL 81  
2 n TYR 82  
2 n VAL 83  
2 n ALA 84  
2 n PRO 85  
2 n LEU 86  
2 n LYS 87  
2 n ALA 88  
2 n TYR 89  
2 n LEU 90  
2 n ASN 91  
2 n ARG 92  
2 n TYR 93  
2 n ARG 94  
2 n GLU 95  
3 n GLN 1   
3 n GLN 2   
3 n GLU 3   
3 n GLU 4   
3 n MET 5   
3 n GLU 6   
3 n ALA 7   
3 n THR 8   
3 n VAL 9   
3 n ASP 10  
3 n PHE 11  
3 n ASN 12  
3 n ASP 13  
3 n ARG 14  
3 n ILE 15  
3 n LEU 16  
3 n PRO 17  
3 n MET 18  
3 n ALA 19  
3 n ARG 20  
3 n LEU 21  
3 n LYS 22  
3 n ARG 23  
3 n VAL 24  
3 n ILE 25  
3 n ARG 26  
3 n ALA 27  
3 n GLU 28  
3 n GLU 29  
3 n ASP 30  
3 n GLY 31  
3 n MET 32  
3 n MET 33  
3 n ILE 34  
3 n ALA 35  
3 n ALA 36  
3 n ASP 37  
3 n THR 38  
3 n PRO 39  
3 n ALA 40  
3 n TYR 41  
3 n LEU 42  
3 n ALA 43  
3 n LYS 44  
3 n LEU 45  
3 n CYS 46  
3 n GLU 47  
3 n LEU 48  
3 n PHE 49  
3 n VAL 50  
3 n GLN 51  
3 n GLU 52  
3 n LEU 53  
3 n ALA 54  
3 n LEU 55  
3 n ARG 56  
3 n ALA 57  
3 n TRP 58  
3 n ALA 59  
3 n CYS 60  
3 n ALA 61  
3 n GLN 62  
3 n SER 63  
3 n HIS 64  
3 n HIS 65  
3 n ARG 66  
3 n ARG 67  
3 n ILE 68  
3 n ILE 69  
3 n LEU 70  
3 n ASP 71  
3 n SER 72  
3 n ASP 73  
3 n ILE 74  
3 n ALA 75  
3 n GLU 76  
3 n ALA 77  
3 n VAL 78  
3 n ALA 79  
3 n TYR 80  
3 n THR 81  
3 n GLU 82  
3 n SER 83  
3 n TYR 84  
3 n ASP 85  
3 n PHE 86  
3 n LEU 87  
3 n THR 88  
3 n THR 89  
3 n LEU 90  
3 n LEU 91  
3 n LEU 92  
3 n GLU 93  
3 n HIS 94  
3 n GLN 95  
3 n ARG 96  
3 n GLU 97  
3 n ALA 98  
3 n ARG 99  
3 n LEU 100 
3 n VAL 101 
3 n GLY 102 
3 n ARG 103 
4 n DC  1   
4 n DA  2   
4 n DC  3   
4 n DG  4   
4 n DC  5   
4 n DA  6   
4 n DC  7   
4 n DC  8   
4 n DA  9   
4 n DG  10  
4 n DA  11  
4 n DC  12  
4 n DC  13  
4 n DA  14  
4 n DC  15  
4 n DA  16  
4 n DC  17  
4 n DC  18  
4 n DA  19  
4 n DG  20  
4 n DA  21  
4 n DA  22  
4 n DA  23  
4 n DC  24  
4 n DA  25  
4 n DA  26  
4 n DA  27  
4 n DC  28  
4 n DA  29  
4 n DA  30  
4 n DA  31  
5 n DT  1   
5 n DT  2   
5 n DT  3   
5 n DG  4   
5 n DT  5   
5 n DT  6   
5 n DT  7   
5 n DG  8   
5 n DT  9   
5 n DT  10  
5 n DT  11  
5 n DC  12  
5 n DT  13  
5 n DG  14  
5 n DG  15  
5 n DT  16  
5 n DG  17  
5 n DT  18  
5 n DG  19  
5 n DG  20  
5 n DT  21  
5 n DC  22  
5 n DT  23  
5 n DG  24  
5 n DG  25  
5 n DT  26  
5 n DG  27  
5 n DC  28  
5 n DG  29  
5 n DT  30  
5 n DG  31  
#
_ma_data.content_type "model coordinates"
_ma_data.id           1
_ma_data.name         Model
#
_ma_model_list.data_id          1
_ma_model_list.model_group_id   1
_ma_model_list.model_group_name "AlphaFold-beta-20231127 (927599d6-1efe-4fa9-85d2-a29f909d212e @ 2024-12-16 01:31:44)"
_ma_model_list.model_id         1
_ma_model_list.model_name       "Top ranked model"
_ma_model_list.model_type       "Ab initio model"
_ma_model_list.ordinal_id       1
#
loop_
_ma_protocol_step.method_type
_ma_protocol_step.ordinal_id
_ma_protocol_step.protocol_id
_ma_protocol_step.step_id
"coevolution MSA" 1 1 1 
"template search" 2 1 2 
modeling          3 1 3 
#
loop_
_ma_qa_metric.id
_ma_qa_metric.mode
_ma_qa_metric.name
_ma_qa_metric.software_group_id
_ma_qa_metric.type
1 global pLDDT 1 pLDDT 
2 local  pLDDT 1 pLDDT 
#
_ma_qa_metric_global.metric_id    1
_ma_qa_metric_global.metric_value 62.99
_ma_qa_metric_global.model_id     1
_ma_qa_metric_global.ordinal_id   1
#
_ma_software_group.group_id    1
_ma_software_group.ordinal_id  1
_ma_software_group.software_id 1
#
loop_
_ma_target_entity.data_id
_ma_target_entity.entity_id
_ma_target_entity.origin
1 1 . 
1 2 . 
1 3 . 
1 4 . 
1 5 . 
#
loop_
_ma_target_entity_instance.asym_id
_ma_target_entity_instance.details
_ma_target_entity_instance.entity_id
A . 1 
B . 2 
C . 3 
D . 4 
E . 5 
#
loop_
_pdbx_data_usage.details
_pdbx_data_usage.id
_pdbx_data_usage.type
_pdbx_data_usage.url
;NON-COMMERCIAL USE ONLY, BY USING THIS FILE YOU AGREE TO THE TERMS OF USE FOUND
AT alphafoldserver.com/output-terms.
;
1 license    ? 
;THE INFORMATION IS NOT INTENDED FOR, HAS NOT BEEN VALIDATED FOR, AND IS NOT
APPROVED FOR CLINICAL USE. IT SHOULD NOT BE USED FOR CLINICAL PURPOSE OR RELIED
ON FOR MEDICAL OR OTHER PROFESSIONAL ADVICE. IT IS THEORETICAL MODELLING ONLY
AND CAUTION SHOULD BE EXERCISED IN ITS USE. IT IS PROVIDED "AS-IS" WITHOUT ANY
WARRANTY OF ANY KIND, WHETHER EXPRESSED OR IMPLIED. NO WARRANTY IS GIVEN THAT
USE OF THE INFORMATION SHALL NOT INFRINGE THE RIGHTS OF ANY THIRD PARTY.
;
2 disclaimer ? 
#
loop_
_pdbx_poly_seq_scheme.asym_id
_pdbx_poly_seq_scheme.auth_seq_num
_pdbx_poly_seq_scheme.entity_id
_pdbx_poly_seq_scheme.hetero
_pdbx_poly_seq_scheme.mon_id
_pdbx_poly_seq_scheme.pdb_ins_code
_pdbx_poly_seq_scheme.pdb_seq_num
_pdbx_poly_seq_scheme.pdb_strand_id
_pdbx_poly_seq_scheme.seq_id
A 1   1 n MET . 1   A 1   
A 2   1 n PRO . 2   A 2   
A 3   1 n ARG . 3   A 3   
A 4   1 n CYS . 4   A 4   
A 5   1 n ASN . 5   A 5   
A 6   1 n LYS . 6   A 6   
A 7   1 n CYS . 7   A 7   
A 8   1 n LEU . 8   A 8   
A 9   1 n SER . 9   A 9   
A 10  1 n GLU . 10  A 10  
A 11  1 n ASN . 11  A 11  
A 12  1 n ASP . 12  A 12  
A 13  1 n SER . 13  A 13  
A 14  1 n ALA . 14  A 14  
A 15  1 n SER . 15  A 15  
A 16  1 n GLU . 16  A 16  
A 17  1 n ASP . 17  A 17  
A 18  1 n ARG . 18  A 18  
A 19  1 n HIS . 19  A 19  
A 20  1 n TRP . 20  A 20  
A 21  1 n HIS . 21  A 21  
A 22  1 n ARG . 22  A 22  
A 23  1 n THR . 23  A 23  
A 24  1 n ALA . 24  A 24  
A 25  1 n THR . 25  A 25  
A 26  1 n LEU . 26  A 26  
A 27  1 n PHE . 27  A 27  
A 28  1 n MET . 28  A 28  
A 29  1 n ASN . 29  A 29  
A 30  1 n CYS . 30  A 30  
A 31  1 n VAL . 31  A 31  
A 32  1 n SER . 32  A 32  
A 33  1 n ASN . 33  A 33  
A 34  1 n GLY . 34  A 34  
A 35  1 n THR . 35  A 35  
A 36  1 n VAL . 36  A 36  
A 37  1 n TYR . 37  A 37  
A 38  1 n GLU . 38  A 38  
A 39  1 n GLU . 39  A 39  
A 40  1 n ALA . 40  A 40  
A 41  1 n VAL . 41  A 41  
A 42  1 n GLY . 42  A 42  
A 43  1 n ARG . 43  A 43  
A 44  1 n GLU . 44  A 44  
A 45  1 n GLY . 45  A 45  
A 46  1 n CYS . 46  A 46  
A 47  1 n TRP . 47  A 47  
A 48  1 n ALA . 48  A 48  
A 49  1 n ARG . 49  A 49  
A 50  1 n LEU . 50  A 50  
A 51  1 n CYS . 51  A 51  
A 52  1 n ASP . 52  A 52  
A 53  1 n GLY . 53  A 53  
A 54  1 n CYS . 54  A 54  
A 55  1 n CYS . 55  A 55  
A 56  1 n THR . 56  A 56  
A 57  1 n VAL . 57  A 57  
A 58  1 n PRO . 58  A 58  
A 59  1 n SER . 59  A 59  
A 60  1 n VAL . 60  A 60  
A 61  1 n VAL . 61  A 61  
A 62  1 n TYR . 62  A 62  
A 63  1 n CYS . 63  A 63  
A 64  1 n ARG . 64  A 64  
A 65  1 n ALA . 65  A 65  
A 66  1 n ASP . 66  A 66  
A 67  1 n SER . 67  A 67  
A 68  1 n ALA . 68  A 68  
A 69  1 n TYR . 69  A 69  
A 70  1 n LEU . 70  A 70  
A 71  1 n CYS . 71  A 71  
A 72  1 n ALA . 72  A 72  
A 73  1 n SER . 73  A 73  
A 74  1 n CYS . 74  A 74  
A 75  1 n ASP . 75  A 75  
A 76  1 n ALA . 76  A 76  
A 77  1 n GLN . 77  A 77  
A 78  1 n ILE . 78  A 78  
A 79  1 n HIS . 79  A 79  
A 80  1 n ALA . 80  A 80  
A 81  1 n ALA . 81  A 81  
A 82  1 n ASN . 82  A 82  
A 83  1 n ARG . 83  A 83  
A 84  1 n VAL . 84  A 84  
A 85  1 n ALA . 85  A 85  
A 86  1 n SER . 86  A 86  
A 87  1 n ARG . 87  A 87  
A 88  1 n HIS . 88  A 88  
A 89  1 n GLU . 89  A 89  
A 90  1 n ARG . 90  A 90  
A 91  1 n VAL . 91  A 91  
A 92  1 n LEU . 92  A 92  
A 93  1 n LEU . 93  A 93  
A 94  1 n SER . 94  A 94  
A 95  1 n GLU . 95  A 95  
A 96  1 n ALA . 96  A 96  
A 97  1 n TYR . 97  A 97  
A 98  1 n LYS . 98  A 98  
A 99  1 n HIS . 99  A 99  
A 100 1 n ALA . 100 A 100 
A 101 1 n PRO . 101 A 101 
A 102 1 n VAL . 102 A 102 
A 103 1 n MET . 103 A 103 
A 104 1 n LEU . 104 A 104 
A 105 1 n ASP . 105 A 105 
A 106 1 n CYS . 106 A 106 
A 107 1 n HIS . 107 A 107 
A 108 1 n ALA . 108 A 108 
A 109 1 n ASP . 109 A 109 
A 110 1 n ALA . 110 A 110 
A 111 1 n ALA . 111 A 111 
A 112 1 n ALA . 112 A 112 
A 113 1 n LEU . 113 A 113 
A 114 1 n CYS . 114 A 114 
A 115 1 n ALA . 115 A 115 
A 116 1 n ALA . 116 A 116 
A 117 1 n TYR . 117 A 117 
A 118 1 n GLU . 118 A 118 
A 119 1 n ALA . 119 A 119 
A 120 1 n GLN . 120 A 120 
A 121 1 n VAL . 121 A 121 
A 122 1 n HIS . 122 A 122 
A 123 1 n TYR . 123 A 123 
A 124 1 n ALA . 124 A 124 
A 125 1 n ASN . 125 A 125 
A 126 1 n LEU . 126 A 126 
A 127 1 n LEU . 127 A 127 
A 128 1 n THR . 128 A 128 
A 129 1 n VAL . 129 A 129 
A 130 1 n MET . 130 A 130 
A 131 1 n HIS . 131 A 131 
A 132 1 n GLN . 132 A 132 
A 133 1 n ARG . 133 A 133 
A 134 1 n MET . 134 A 134 
A 135 1 n PRO . 135 A 135 
A 136 1 n VAL . 136 A 136 
A 137 1 n VAL . 137 A 137 
A 138 1 n SER . 138 A 138 
A 139 1 n HIS . 139 A 139 
A 140 1 n PRO . 140 A 140 
A 141 1 n ALA . 141 A 141 
A 142 1 n VAL . 142 A 142 
A 143 1 n ALA . 143 A 143 
A 144 1 n ILE . 144 A 144 
A 145 1 n PRO . 145 A 145 
A 146 1 n PRO . 146 A 146 
A 147 1 n VAL . 147 A 147 
A 148 1 n SER . 148 A 148 
A 149 1 n LEU . 149 A 149 
A 150 1 n PHE . 150 A 150 
A 151 1 n ALA . 151 A 151 
A 152 1 n GLU . 152 A 152 
A 153 1 n ALA . 153 A 153 
A 154 1 n GLU . 154 A 154 
A 155 1 n ALA . 155 A 155 
A 156 1 n THR . 156 A 156 
A 157 1 n ALA . 157 A 157 
A 158 1 n PRO . 158 A 158 
A 159 1 n VAL . 159 A 159 
A 160 1 n LEU . 160 A 160 
A 161 1 n GLY . 161 A 161 
A 162 1 n ARG . 162 A 162 
A 163 1 n LYS . 163 A 163 
A 164 1 n GLU . 164 A 164 
A 165 1 n GLU . 165 A 165 
A 166 1 n ASP . 166 A 166 
A 167 1 n THR . 167 A 167 
A 168 1 n SER . 168 A 168 
A 169 1 n TRP . 169 A 169 
A 170 1 n LEU . 170 A 170 
A 171 1 n LEU . 171 A 171 
A 172 1 n LEU . 172 A 172 
A 173 1 n SER . 173 A 173 
A 174 1 n LYS . 174 A 174 
A 175 1 n ASP . 175 A 175 
A 176 1 n SER . 176 A 176 
A 177 1 n ASP . 177 A 177 
A 178 1 n ASN . 178 A 178 
A 179 1 n HIS . 179 A 179 
A 180 1 n ASN . 180 A 180 
A 181 1 n ARG . 181 A 181 
A 182 1 n SER . 182 A 182 
A 183 1 n GLY . 183 A 183 
A 184 1 n ASN . 184 A 184 
A 185 1 n ASN . 185 A 185 
A 186 1 n SER . 186 A 186 
A 187 1 n SER . 187 A 187 
A 188 1 n THR . 188 A 188 
A 189 1 n SER . 189 A 189 
A 190 1 n SER . 190 A 190 
A 191 1 n SER . 191 A 191 
A 192 1 n SER . 192 A 192 
A 193 1 n GLN . 193 A 193 
A 194 1 n TYR . 194 A 194 
A 195 1 n PHE . 195 A 195 
A 196 1 n GLY . 196 A 196 
A 197 1 n GLU . 197 A 197 
A 198 1 n VAL . 198 A 198 
A 199 1 n ASP . 199 A 199 
A 200 1 n GLN . 200 A 200 
A 201 1 n TYR . 201 A 201 
A 202 1 n PHE . 202 A 202 
A 203 1 n ASP . 203 A 203 
A 204 1 n LEU . 204 A 204 
A 205 1 n VAL . 205 A 205 
A 206 1 n GLY . 206 A 206 
A 207 1 n TYR . 207 A 207 
A 208 1 n ASN . 208 A 208 
A 209 1 n SER . 209 A 209 
A 210 1 n TYR . 210 A 210 
A 211 1 n TYR . 211 A 211 
A 212 1 n ASP . 212 A 212 
A 213 1 n SER . 213 A 213 
A 214 1 n HIS . 214 A 214 
A 215 1 n MET . 215 A 215 
A 216 1 n SER . 216 A 216 
A 217 1 n ASN . 217 A 217 
A 218 1 n GLN . 218 A 218 
A 219 1 n GLU . 219 A 219 
A 220 1 n GLN . 220 A 220 
A 221 1 n TYR . 221 A 221 
A 222 1 n VAL . 222 A 222 
A 223 1 n MET . 223 A 223 
A 224 1 n GLN . 224 A 224 
A 225 1 n GLU . 225 A 225 
A 226 1 n GLN . 226 A 226 
A 227 1 n GLN . 227 A 227 
A 228 1 n HIS . 228 A 228 
A 229 1 n LEU . 229 A 229 
A 230 1 n GLN . 230 A 230 
A 231 1 n GLN . 231 A 231 
A 232 1 n MET . 232 A 232 
A 233 1 n GLN . 233 A 233 
A 234 1 n LYS . 234 A 234 
A 235 1 n GLU . 235 A 235 
A 236 1 n TYR . 236 A 236 
A 237 1 n ALA . 237 A 237 
A 238 1 n GLU . 238 A 238 
A 239 1 n GLN . 239 A 239 
A 240 1 n GLN . 240 A 240 
A 241 1 n MET . 241 A 241 
A 242 1 n GLN . 242 A 242 
A 243 1 n LYS . 243 A 243 
A 244 1 n GLU . 244 A 244 
A 245 1 n TYR . 245 A 245 
A 246 1 n VAL . 246 A 246 
A 247 1 n GLU . 247 A 247 
A 248 1 n ASN . 248 A 248 
A 249 1 n GLU . 249 A 249 
A 250 1 n GLY . 250 A 250 
A 251 1 n SER . 251 A 251 
A 252 1 n GLU . 252 A 252 
A 253 1 n CYS . 253 A 253 
A 254 1 n ILE . 254 A 254 
A 255 1 n VAL . 255 A 255 
A 256 1 n PRO . 256 A 256 
A 257 1 n SER . 257 A 257 
A 258 1 n GLN . 258 A 258 
A 259 1 n SER . 259 A 259 
A 260 1 n THR . 260 A 260 
A 261 1 n ILE . 261 A 261 
A 262 1 n VAL . 262 A 262 
A 263 1 n ARG . 263 A 263 
A 264 1 n ARG . 264 A 264 
A 265 1 n PRO . 265 A 265 
A 266 1 n HIS . 266 A 266 
A 267 1 n GLN . 267 A 267 
A 268 1 n SER . 268 A 268 
A 269 1 n GLY . 269 A 269 
A 270 1 n TYR . 270 A 270 
A 271 1 n ALA . 271 A 271 
A 272 1 n PRO . 272 A 272 
A 273 1 n LEU . 273 A 273 
A 274 1 n VAL . 274 A 274 
A 275 1 n GLY . 275 A 275 
A 276 1 n ALA . 276 A 276 
A 277 1 n GLU . 277 A 277 
A 278 1 n GLN . 278 A 278 
A 279 1 n ALA . 279 A 279 
A 280 1 n ALA . 280 A 280 
A 281 1 n SER . 281 A 281 
A 282 1 n ALA . 282 A 282 
A 283 1 n THR . 283 A 283 
A 284 1 n ALA . 284 A 284 
A 285 1 n GLY . 285 A 285 
A 286 1 n ALA . 286 A 286 
A 287 1 n SER . 287 A 287 
A 288 1 n ALA . 288 A 288 
A 289 1 n TYR . 289 A 289 
A 290 1 n THR . 290 A 290 
A 291 1 n ASP . 291 A 291 
A 292 1 n SER . 292 A 292 
A 293 1 n VAL . 293 A 293 
A 294 1 n ASN . 294 A 294 
A 295 1 n ASN . 295 A 295 
A 296 1 n SER . 296 A 296 
A 297 1 n ILE . 297 A 297 
A 298 1 n SER . 298 A 298 
A 299 1 n PHE . 299 A 299 
A 300 1 n SER . 300 A 300 
A 301 1 n MET . 301 A 301 
A 302 1 n GLU . 302 A 302 
A 303 1 n ALA . 303 A 303 
A 304 1 n GLY . 304 A 304 
A 305 1 n ILE . 305 A 305 
A 306 1 n VAL . 306 A 306 
A 307 1 n PRO . 307 A 307 
A 308 1 n ASP . 308 A 308 
A 309 1 n ASN . 309 A 309 
A 310 1 n THR . 310 A 310 
A 311 1 n VAL . 311 A 311 
A 312 1 n GLN . 312 A 312 
A 313 1 n SER . 313 A 313 
A 314 1 n SER . 314 A 314 
A 315 1 n ILE . 315 A 315 
A 316 1 n LEU . 316 A 316 
A 317 1 n ARG . 317 A 317 
A 318 1 n PRO . 318 A 318 
A 319 1 n ALA . 319 A 319 
A 320 1 n GLY . 320 A 320 
A 321 1 n ALA . 321 A 321 
A 322 1 n ILE . 322 A 322 
A 323 1 n GLY . 323 A 323 
A 324 1 n LEU . 324 A 324 
A 325 1 n PHE . 325 A 325 
A 326 1 n SER . 326 A 326 
A 327 1 n SER . 327 A 327 
A 328 1 n PRO . 328 A 328 
A 329 1 n SER . 329 A 329 
A 330 1 n LEU . 330 A 330 
A 331 1 n GLN . 331 A 331 
A 332 1 n THR . 332 A 332 
A 333 1 n PRO . 333 A 333 
A 334 1 n LEU . 334 A 334 
A 335 1 n HIS . 335 A 335 
A 336 1 n PHE . 336 A 336 
A 337 1 n SER . 337 A 337 
A 338 1 n SER . 338 A 338 
A 339 1 n LYS . 339 A 339 
A 340 1 n GLU . 340 A 340 
A 341 1 n ARG . 341 A 341 
A 342 1 n GLU . 342 A 342 
A 343 1 n ALA . 343 A 343 
A 344 1 n ARG . 344 A 344 
A 345 1 n VAL . 345 A 345 
A 346 1 n LEU . 346 A 346 
A 347 1 n ARG . 347 A 347 
A 348 1 n TYR . 348 A 348 
A 349 1 n LYS . 349 A 349 
A 350 1 n GLU . 350 A 350 
A 351 1 n LYS . 351 A 351 
A 352 1 n LYS . 352 A 352 
A 353 1 n LYS . 353 A 353 
A 354 1 n SER . 354 A 354 
A 355 1 n ARG . 355 A 355 
A 356 1 n LYS . 356 A 356 
A 357 1 n PHE . 357 A 357 
A 358 1 n GLU . 358 A 358 
A 359 1 n LYS . 359 A 359 
A 360 1 n THR . 360 A 360 
A 361 1 n THR . 361 A 361 
A 362 1 n ARG . 362 A 362 
A 363 1 n TYR . 363 A 363 
A 364 1 n ALA . 364 A 364 
A 365 1 n THR . 365 A 365 
A 366 1 n ARG . 366 A 366 
A 367 1 n LYS . 367 A 367 
A 368 1 n ALA . 368 A 368 
A 369 1 n TYR . 369 A 369 
A 370 1 n ALA . 370 A 370 
A 371 1 n GLU . 371 A 371 
A 372 1 n ALA . 372 A 372 
A 373 1 n ARG . 373 A 373 
A 374 1 n PRO . 374 A 374 
A 375 1 n ARG . 375 A 375 
A 376 1 n ILE . 376 A 376 
A 377 1 n LYS . 377 A 377 
A 378 1 n GLY . 378 A 378 
A 379 1 n ARG . 379 A 379 
A 380 1 n PHE . 380 A 380 
A 381 1 n ALA . 381 A 381 
A 382 1 n LYS . 382 A 382 
A 383 1 n ARG . 383 A 383 
A 384 1 n SER . 384 A 384 
A 385 1 n ASP . 385 A 385 
A 386 1 n ALA . 386 A 386 
A 387 1 n GLU . 387 A 387 
A 388 1 n MET . 388 A 388 
A 389 1 n GLU . 389 A 389 
A 390 1 n VAL . 390 A 390 
A 391 1 n ASP . 391 A 391 
A 392 1 n GLN . 392 A 392 
A 393 1 n THR . 393 A 393 
A 394 1 n PHE . 394 A 394 
A 395 1 n SER . 395 A 395 
A 396 1 n THR . 396 A 396 
A 397 1 n ALA . 397 A 397 
A 398 1 n ALA . 398 A 398 
A 399 1 n LEU . 399 A 399 
A 400 1 n SER . 400 A 400 
A 401 1 n ASP . 401 A 401 
A 402 1 n SER . 402 A 402 
A 403 1 n SER . 403 A 403 
A 404 1 n TYR . 404 A 404 
A 405 1 n SER . 405 A 405 
A 406 1 n THR . 406 A 406 
A 407 1 n VAL . 407 A 407 
A 408 1 n PRO . 408 A 408 
A 409 1 n TRP . 409 A 409 
A 410 1 n PHE . 410 A 410 
B 1   2 n ASP . 1   B 1   
B 2   2 n SER . 2   B 2   
B 3   2 n PRO . 3   B 3   
B 4   2 n ALA . 4   B 4   
B 5   2 n LYS . 5   B 5   
B 6   2 n GLU . 6   B 6   
B 7   2 n GLN . 7   B 7   
B 8   2 n ASP . 8   B 8   
B 9   2 n ARG . 9   B 9   
B 10  2 n PHE . 10  B 10  
B 11  2 n LEU . 11  B 11  
B 12  2 n PRO . 12  B 12  
B 13  2 n ILE . 13  B 13  
B 14  2 n ALA . 14  B 14  
B 15  2 n ASN . 15  B 15  
B 16  2 n VAL . 16  B 16  
B 17  2 n SER . 17  B 17  
B 18  2 n ARG . 18  B 18  
B 19  2 n ILE . 19  B 19  
B 20  2 n MET . 20  B 20  
B 21  2 n LYS . 21  B 21  
B 22  2 n ARG . 22  B 22  
B 23  2 n SER . 23  B 23  
B 24  2 n LEU . 24  B 24  
B 25  2 n PRO . 25  B 25  
B 26  2 n ALA . 26  B 26  
B 27  2 n ASN . 27  B 27  
B 28  2 n ALA . 28  B 28  
B 29  2 n LYS . 29  B 29  
B 30  2 n ILE . 30  B 30  
B 31  2 n SER . 31  B 31  
B 32  2 n LYS . 32  B 32  
B 33  2 n GLU . 33  B 33  
B 34  2 n ALA . 34  B 34  
B 35  2 n LYS . 35  B 35  
B 36  2 n GLU . 36  B 36  
B 37  2 n THR . 37  B 37  
B 38  2 n VAL . 38  B 38  
B 39  2 n GLN . 39  B 39  
B 40  2 n GLU . 40  B 40  
B 41  2 n CYS . 41  B 41  
B 42  2 n VAL . 42  B 42  
B 43  2 n SER . 43  B 43  
B 44  2 n GLU . 44  B 44  
B 45  2 n PHE . 45  B 45  
B 46  2 n ILE . 46  B 46  
B 47  2 n SER . 47  B 47  
B 48  2 n PHE . 48  B 48  
B 49  2 n VAL . 49  B 49  
B 50  2 n THR . 50  B 50  
B 51  2 n GLY . 51  B 51  
B 52  2 n GLU . 52  B 52  
B 53  2 n ALA . 53  B 53  
B 54  2 n SER . 54  B 54  
B 55  2 n ASP . 55  B 55  
B 56  2 n LYS . 56  B 56  
B 57  2 n CYS . 57  B 57  
B 58  2 n GLN . 58  B 58  
B 59  2 n ARG . 59  B 59  
B 60  2 n GLU . 60  B 60  
B 61  2 n LYS . 61  B 61  
B 62  2 n ARG . 62  B 62  
B 63  2 n LYS . 63  B 63  
B 64  2 n THR . 64  B 64  
B 65  2 n ILE . 65  B 65  
B 66  2 n ASN . 66  B 66  
B 67  2 n GLY . 67  B 67  
B 68  2 n ASP . 68  B 68  
B 69  2 n ASP . 69  B 69  
B 70  2 n LEU . 70  B 70  
B 71  2 n LEU . 71  B 71  
B 72  2 n TRP . 72  B 72  
B 73  2 n ALA . 73  B 73  
B 74  2 n MET . 74  B 74  
B 75  2 n THR . 75  B 75  
B 76  2 n THR . 76  B 76  
B 77  2 n LEU . 77  B 77  
B 78  2 n GLY . 78  B 78  
B 79  2 n PHE . 79  B 79  
B 80  2 n GLU . 80  B 80  
B 81  2 n VAL . 81  B 81  
B 82  2 n TYR . 82  B 82  
B 83  2 n VAL . 83  B 83  
B 84  2 n ALA . 84  B 84  
B 85  2 n PRO . 85  B 85  
B 86  2 n LEU . 86  B 86  
B 87  2 n LYS . 87  B 87  
B 88  2 n ALA . 88  B 88  
B 89  2 n TYR . 89  B 89  
B 90  2 n LEU . 90  B 90  
B 91  2 n ASN . 91  B 91  
B 92  2 n ARG . 92  B 92  
B 93  2 n TYR . 93  B 93  
B 94  2 n ARG . 94  B 94  
B 95  2 n GLU . 95  B 95  
C 1   3 n GLN . 1   C 1   
C 2   3 n GLN . 2   C 2   
C 3   3 n GLU . 3   C 3   
C 4   3 n GLU . 4   C 4   
C 5   3 n MET . 5   C 5   
C 6   3 n GLU . 6   C 6   
C 7   3 n ALA . 7   C 7   
C 8   3 n THR . 8   C 8   
C 9   3 n VAL . 9   C 9   
C 10  3 n ASP . 10  C 10  
C 11  3 n PHE . 11  C 11  
C 12  3 n ASN . 12  C 12  
C 13  3 n ASP . 13  C 13  
C 14  3 n ARG . 14  C 14  
C 15  3 n ILE . 15  C 15  
C 16  3 n LEU . 16  C 16  
C 17  3 n PRO . 17  C 17  
C 18  3 n MET . 18  C 18  
C 19  3 n ALA . 19  C 19  
C 20  3 n ARG . 20  C 20  
C 21  3 n LEU . 21  C 21  
C 22  3 n LYS . 22  C 22  
C 23  3 n ARG . 23  C 23  
C 24  3 n VAL . 24  C 24  
C 25  3 n ILE . 25  C 25  
C 26  3 n ARG . 26  C 26  
C 27  3 n ALA . 27  C 27  
C 28  3 n GLU . 28  C 28  
C 29  3 n GLU . 29  C 29  
C 30  3 n ASP . 30  C 30  
C 31  3 n GLY . 31  C 31  
C 32  3 n MET . 32  C 32  
C 33  3 n MET . 33  C 33  
C 34  3 n ILE . 34  C 34  
C 35  3 n ALA . 35  C 35  
C 36  3 n ALA . 36  C 36  
C 37  3 n ASP . 37  C 37  
C 38  3 n THR . 38  C 38  
C 39  3 n PRO . 39  C 39  
C 40  3 n ALA . 40  C 40  
C 41  3 n TYR . 41  C 41  
C 42  3 n LEU . 42  C 42  
C 43  3 n ALA . 43  C 43  
C 44  3 n LYS . 44  C 44  
C 45  3 n LEU . 45  C 45  
C 46  3 n CYS . 46  C 46  
C 47  3 n GLU . 47  C 47  
C 48  3 n LEU . 48  C 48  
C 49  3 n PHE . 49  C 49  
C 50  3 n VAL . 50  C 50  
C 51  3 n GLN . 51  C 51  
C 52  3 n GLU . 52  C 52  
C 53  3 n LEU . 53  C 53  
C 54  3 n ALA . 54  C 54  
C 55  3 n LEU . 55  C 55  
C 56  3 n ARG . 56  C 56  
C 57  3 n ALA . 57  C 57  
C 58  3 n TRP . 58  C 58  
C 59  3 n ALA . 59  C 59  
C 60  3 n CYS . 60  C 60  
C 61  3 n ALA . 61  C 61  
C 62  3 n GLN . 62  C 62  
C 63  3 n SER . 63  C 63  
C 64  3 n HIS . 64  C 64  
C 65  3 n HIS . 65  C 65  
C 66  3 n ARG . 66  C 66  
C 67  3 n ARG . 67  C 67  
C 68  3 n ILE . 68  C 68  
C 69  3 n ILE . 69  C 69  
C 70  3 n LEU . 70  C 70  
C 71  3 n ASP . 71  C 71  
C 72  3 n SER . 72  C 72  
C 73  3 n ASP . 73  C 73  
C 74  3 n ILE . 74  C 74  
C 75  3 n ALA . 75  C 75  
C 76  3 n GLU . 76  C 76  
C 77  3 n ALA . 77  C 77  
C 78  3 n VAL . 78  C 78  
C 79  3 n ALA . 79  C 79  
C 80  3 n TYR . 80  C 80  
C 81  3 n THR . 81  C 81  
C 82  3 n GLU . 82  C 82  
C 83  3 n SER . 83  C 83  
C 84  3 n TYR . 84  C 84  
C 85  3 n ASP . 85  C 85  
C 86  3 n PHE . 86  C 86  
C 87  3 n LEU . 87  C 87  
C 88  3 n THR . 88  C 88  
C 89  3 n THR . 89  C 89  
C 90  3 n LEU . 90  C 90  
C 91  3 n LEU . 91  C 91  
C 92  3 n LEU . 92  C 92  
C 93  3 n GLU . 93  C 93  
C 94  3 n HIS . 94  C 94  
C 95  3 n GLN . 95  C 95  
C 96  3 n ARG . 96  C 96  
C 97  3 n GLU . 97  C 97  
C 98  3 n ALA . 98  C 98  
C 99  3 n ARG . 99  C 99  
C 100 3 n LEU . 100 C 100 
C 101 3 n VAL . 101 C 101 
C 102 3 n GLY . 102 C 102 
C 103 3 n ARG . 103 C 103 
D 1   4 n DC  . 1   D 1   
D 2   4 n DA  . 2   D 2   
D 3   4 n DC  . 3   D 3   
D 4   4 n DG  . 4   D 4   
D 5   4 n DC  . 5   D 5   
D 6   4 n DA  . 6   D 6   
D 7   4 n DC  . 7   D 7   
D 8   4 n DC  . 8   D 8   
D 9   4 n DA  . 9   D 9   
D 10  4 n DG  . 10  D 10  
D 11  4 n DA  . 11  D 11  
D 12  4 n DC  . 12  D 12  
D 13  4 n DC  . 13  D 13  
D 14  4 n DA  . 14  D 14  
D 15  4 n DC  . 15  D 15  
D 16  4 n DA  . 16  D 16  
D 17  4 n DC  . 17  D 17  
D 18  4 n DC  . 18  D 18  
D 19  4 n DA  . 19  D 19  
D 20  4 n DG  . 20  D 20  
D 21  4 n DA  . 21  D 21  
D 22  4 n DA  . 22  D 22  
D 23  4 n DA  . 23  D 23  
D 24  4 n DC  . 24  D 24  
D 25  4 n DA  . 25  D 25  
D 26  4 n DA  . 26  D 26  
D 27  4 n DA  . 27  D 27  
D 28  4 n DC  . 28  D 28  
D 29  4 n DA  . 29  D 29  
D 30  4 n DA  . 30  D 30  
D 31  4 n DA  . 31  D 31  
E 1   5 n DT  . 1   E 1   
E 2   5 n DT  . 2   E 2   
E 3   5 n DT  . 3   E 3   
E 4   5 n DG  . 4   E 4   
E 5   5 n DT  . 5   E 5   
E 6   5 n DT  . 6   E 6   
E 7   5 n DT  . 7   E 7   
E 8   5 n DG  . 8   E 8   
E 9   5 n DT  . 9   E 9   
E 10  5 n DT  . 10  E 10  
E 11  5 n DT  . 11  E 11  
E 12  5 n DC  . 12  E 12  
E 13  5 n DT  . 13  E 13  
E 14  5 n DG  . 14  E 14  
E 15  5 n DG  . 15  E 15  
E 16  5 n DT  . 16  E 16  
E 17  5 n DG  . 17  E 17  
E 18  5 n DT  . 18  E 18  
E 19  5 n DG  . 19  E 19  
E 20  5 n DG  . 20  E 20  
E 21  5 n DT  . 21  E 21  
E 22  5 n DC  . 22  E 22  
E 23  5 n DT  . 23  E 23  
E 24  5 n DG  . 24  E 24  
E 25  5 n DG  . 25  E 25  
E 26  5 n DT  . 26  E 26  
E 27  5 n DG  . 27  E 27  
E 28  5 n DC  . 28  E 28  
E 29  5 n DG  . 29  E 29  
E 30  5 n DT  . 30  E 30  
E 31  5 n DG  . 31  E 31  
#
_software.classification other
_software.date           ?
_software.description    "Structure prediction"
_software.name           AlphaFold
_software.pdbx_ordinal   1
_software.type           package
_software.version        "AlphaFold-beta-20231127 (927599d6-1efe-4fa9-85d2-a29f909d212e @ 2024-12-16 01:31:44)"
#
loop_
_struct_asym.entity_id
_struct_asym.id
1 A 
2 B 
3 C 
4 D 
5 E 
#
loop_
_atom_site.group_PDB
_atom_site.id
_atom_site.type_symbol
_atom_site.label_atom_id
_atom_site.label_alt_id
_atom_site.label_comp_id
_atom_site.label_asym_id
_atom_site.label_entity_id
_atom_site.label_seq_id
_atom_site.pdbx_PDB_ins_code
_atom_site.Cartn_x
_atom_site.Cartn_y
_atom_site.Cartn_z
_atom_site.occupancy
_atom_site.B_iso_or_equiv
_atom_site.auth_seq_id
_atom_site.auth_asym_id
_atom_site.pdbx_PDB_model_num
ATOM 1    N N     . MET A 1 1   ? 27.927  -24.923 45.240  1.00 19.91 1   A 1 
ATOM 2    C CA    . MET A 1 1   ? 28.252  -24.086 44.065  1.00 20.80 1   A 1 
ATOM 3    C C     . MET A 1 1   ? 27.190  -22.989 43.928  1.00 22.67 1   A 1 
ATOM 4    O O     . MET A 1 1   ? 26.021  -23.340 43.899  1.00 18.08 1   A 1 
ATOM 5    C CB    . MET A 1 1   ? 28.299  -24.934 42.786  1.00 19.14 1   A 1 
ATOM 6    C CG    . MET A 1 1   ? 29.564  -25.797 42.715  1.00 15.20 1   A 1 
ATOM 7    S SD    . MET A 1 1   ? 29.607  -26.821 41.221  1.00 13.08 1   A 1 
ATOM 8    C CE    . MET A 1 1   ? 31.324  -27.386 41.255  1.00 11.92 1   A 1 
ATOM 9    N N     . PRO A 1 2   ? 27.528  -21.678 43.904  1.00 25.50 2   A 1 
ATOM 10   C CA    . PRO A 1 2   ? 26.535  -20.605 43.909  1.00 29.66 2   A 1 
ATOM 11   C C     . PRO A 1 2   ? 25.876  -20.488 42.529  1.00 30.50 2   A 1 
ATOM 12   O O     . PRO A 1 2   ? 26.559  -20.365 41.516  1.00 27.39 2   A 1 
ATOM 13   C CB    . PRO A 1 2   ? 27.326  -19.349 44.313  1.00 27.53 2   A 1 
ATOM 14   C CG    . PRO A 1 2   ? 28.733  -19.621 43.790  1.00 26.82 2   A 1 
ATOM 15   C CD    . PRO A 1 2   ? 28.874  -21.144 43.933  1.00 29.61 2   A 1 
ATOM 16   N N     . ARG A 1 3   ? 24.527  -20.543 42.461  1.00 24.72 3   A 1 
ATOM 17   C CA    . ARG A 1 3   ? 23.777  -20.410 41.206  1.00 26.32 3   A 1 
ATOM 18   C C     . ARG A 1 3   ? 23.823  -18.951 40.729  1.00 25.31 3   A 1 
ATOM 19   O O     . ARG A 1 3   ? 23.483  -18.041 41.481  1.00 23.48 3   A 1 
ATOM 20   C CB    . ARG A 1 3   ? 22.334  -20.919 41.363  1.00 26.20 3   A 1 
ATOM 21   C CG    . ARG A 1 3   ? 22.240  -22.455 41.383  1.00 23.59 3   A 1 
ATOM 22   C CD    . ARG A 1 3   ? 20.777  -22.906 41.471  1.00 21.78 3   A 1 
ATOM 23   N NE    . ARG A 1 3   ? 20.631  -24.367 41.357  1.00 20.29 3   A 1 
ATOM 24   C CZ    . ARG A 1 3   ? 19.496  -25.056 41.408  1.00 18.75 3   A 1 
ATOM 25   N NH1   . ARG A 1 3   ? 18.340  -24.469 41.601  1.00 17.51 3   A 1 
ATOM 26   N NH2   . ARG A 1 3   ? 19.491  -26.346 41.262  1.00 16.46 3   A 1 
ATOM 27   N N     . CYS A 1 4   ? 24.235  -18.718 39.493  1.00 28.71 4   A 1 
ATOM 28   C CA    . CYS A 1 4   ? 24.394  -17.387 38.909  1.00 34.43 4   A 1 
ATOM 29   C C     . CYS A 1 4   ? 23.025  -16.785 38.526  1.00 34.31 4   A 1 
ATOM 30   O O     . CYS A 1 4   ? 22.352  -17.306 37.650  1.00 32.78 4   A 1 
ATOM 31   C CB    . CYS A 1 4   ? 25.344  -17.494 37.711  1.00 33.71 4   A 1 
ATOM 32   S SG    . CYS A 1 4   ? 25.868  -15.847 37.168  1.00 28.60 4   A 1 
ATOM 33   N N     . ASN A 1 5   ? 22.636  -15.677 39.149  1.00 31.24 5   A 1 
ATOM 34   C CA    . ASN A 1 5   ? 21.302  -15.060 39.038  1.00 35.49 5   A 1 
ATOM 35   C C     . ASN A 1 5   ? 21.086  -14.138 37.806  1.00 33.99 5   A 1 
ATOM 36   O O     . ASN A 1 5   ? 20.126  -13.368 37.801  1.00 32.44 5   A 1 
ATOM 37   C CB    . ASN A 1 5   ? 21.021  -14.287 40.346  1.00 34.79 5   A 1 
ATOM 38   C CG    . ASN A 1 5   ? 20.350  -15.096 41.440  1.00 30.61 5   A 1 
ATOM 39   O OD1   . ASN A 1 5   ? 19.926  -16.221 41.277  1.00 31.06 5   A 1 
ATOM 40   N ND2   . ASN A 1 5   ? 20.235  -14.534 42.629  1.00 32.45 5   A 1 
ATOM 41   N N     . LYS A 1 6   ? 21.938  -14.148 36.786  1.00 23.68 6   A 1 
ATOM 42   C CA    . LYS A 1 6   ? 22.090  -13.022 35.850  1.00 30.95 6   A 1 
ATOM 43   C C     . LYS A 1 6   ? 20.921  -12.753 34.886  1.00 30.98 6   A 1 
ATOM 44   O O     . LYS A 1 6   ? 20.763  -11.611 34.474  1.00 27.74 6   A 1 
ATOM 45   C CB    . LYS A 1 6   ? 23.398  -13.178 35.059  1.00 30.29 6   A 1 
ATOM 46   C CG    . LYS A 1 6   ? 24.513  -12.251 35.566  1.00 27.10 6   A 1 
ATOM 47   C CD    . LYS A 1 6   ? 25.733  -12.335 34.656  1.00 24.67 6   A 1 
ATOM 48   C CE    . LYS A 1 6   ? 26.816  -11.353 35.098  1.00 21.60 6   A 1 
ATOM 49   N NZ    . LYS A 1 6   ? 27.988  -11.356 34.177  1.00 19.28 6   A 1 
ATOM 50   N N     . CYS A 1 7   ? 20.154  -13.744 34.441  1.00 33.28 7   A 1 
ATOM 51   C CA    . CYS A 1 7   ? 19.490  -13.690 33.132  1.00 37.45 7   A 1 
ATOM 52   C C     . CYS A 1 7   ? 18.210  -12.834 33.019  1.00 35.61 7   A 1 
ATOM 53   O O     . CYS A 1 7   ? 17.657  -12.749 31.924  1.00 34.54 7   A 1 
ATOM 54   C CB    . CYS A 1 7   ? 19.227  -15.120 32.646  1.00 36.73 7   A 1 
ATOM 55   S SG    . CYS A 1 7   ? 20.784  -16.055 32.564  1.00 33.57 7   A 1 
ATOM 56   N N     . LEU A 1 8   ? 17.690  -12.229 34.084  1.00 30.43 8   A 1 
ATOM 57   C CA    . LEU A 1 8   ? 16.289  -11.773 34.131  1.00 36.33 8   A 1 
ATOM 58   C C     . LEU A 1 8   ? 15.957  -10.407 33.470  1.00 34.83 8   A 1 
ATOM 59   O O     . LEU A 1 8   ? 14.810  -9.975  33.557  1.00 33.02 8   A 1 
ATOM 60   C CB    . LEU A 1 8   ? 15.799  -11.823 35.584  1.00 34.48 8   A 1 
ATOM 61   C CG    . LEU A 1 8   ? 15.424  -13.234 36.075  1.00 31.54 8   A 1 
ATOM 62   C CD1   . LEU A 1 8   ? 15.264  -13.230 37.595  1.00 32.22 8   A 1 
ATOM 63   C CD2   . LEU A 1 8   ? 14.102  -13.723 35.463  1.00 34.75 8   A 1 
ATOM 64   N N     . SER A 1 9   ? 16.887  -9.708  32.820  1.00 27.34 9   A 1 
ATOM 65   C CA    . SER A 1 9   ? 16.761  -8.271  32.512  1.00 32.44 9   A 1 
ATOM 66   C C     . SER A 1 9   ? 15.976  -7.876  31.238  1.00 31.75 9   A 1 
ATOM 67   O O     . SER A 1 9   ? 16.247  -6.825  30.673  1.00 30.27 9   A 1 
ATOM 68   C CB    . SER A 1 9   ? 18.156  -7.647  32.511  1.00 31.43 9   A 1 
ATOM 69   O OG    . SER A 1 9   ? 18.890  -8.046  31.378  1.00 29.16 9   A 1 
ATOM 70   N N     . GLU A 1 10  ? 15.024  -8.683  30.728  1.00 26.80 10  A 1 
ATOM 71   C CA    . GLU A 1 10  ? 14.551  -8.582  29.326  1.00 31.55 10  A 1 
ATOM 72   C C     . GLU A 1 10  ? 13.486  -7.505  29.005  1.00 30.17 10  A 1 
ATOM 73   O O     . GLU A 1 10  ? 13.397  -7.049  27.864  1.00 28.07 10  A 1 
ATOM 74   C CB    . GLU A 1 10  ? 13.989  -9.947  28.903  1.00 30.35 10  A 1 
ATOM 75   C CG    . GLU A 1 10  ? 15.052  -11.054 28.780  1.00 27.99 10  A 1 
ATOM 76   C CD    . GLU A 1 10  ? 14.434  -12.396 28.383  1.00 26.18 10  A 1 
ATOM 77   O OE1   . GLU A 1 10  ? 15.101  -13.137 27.630  1.00 25.35 10  A 1 
ATOM 78   O OE2   . GLU A 1 10  ? 13.303  -12.691 28.852  1.00 26.91 10  A 1 
ATOM 79   N N     . ASN A 1 11  ? 12.622  -7.118  29.905  1.00 34.68 11  A 1 
ATOM 80   C CA    . ASN A 1 11  ? 11.189  -6.951  29.614  1.00 38.11 11  A 1 
ATOM 81   C C     . ASN A 1 11  ? 10.648  -5.532  29.260  1.00 35.92 11  A 1 
ATOM 82   O O     . ASN A 1 11  ? 9.440   -5.383  29.079  1.00 33.29 11  A 1 
ATOM 83   C CB    . ASN A 1 11  ? 10.454  -7.548  30.820  1.00 35.52 11  A 1 
ATOM 84   C CG    . ASN A 1 11  ? 9.657   -8.799  30.586  1.00 30.82 11  A 1 
ATOM 85   O OD1   . ASN A 1 11  ? 9.461   -9.311  29.511  1.00 31.45 11  A 1 
ATOM 86   N ND2   . ASN A 1 11  ? 9.096   -9.340  31.656  1.00 32.15 11  A 1 
ATOM 87   N N     . ASP A 1 12  ? 11.424  -4.463  29.241  1.00 35.96 12  A 1 
ATOM 88   C CA    . ASP A 1 12  ? 11.009  -3.102  29.647  1.00 40.72 12  A 1 
ATOM 89   C C     . ASP A 1 12  ? 10.146  -2.255  28.684  1.00 38.33 12  A 1 
ATOM 90   O O     . ASP A 1 12  ? 9.637   -1.202  29.079  1.00 36.39 12  A 1 
ATOM 91   C CB    . ASP A 1 12  ? 12.269  -2.321  30.044  1.00 37.70 12  A 1 
ATOM 92   C CG    . ASP A 1 12  ? 12.133  -1.546  31.354  1.00 32.34 12  A 1 
ATOM 93   O OD1   . ASP A 1 12  ? 11.160  -1.762  32.098  1.00 31.53 12  A 1 
ATOM 94   O OD2   . ASP A 1 12  ? 13.054  -0.768  31.645  1.00 31.62 12  A 1 
ATOM 95   N N     . SER A 1 13  ? 9.994   -2.612  27.430  1.00 24.35 13  A 1 
ATOM 96   C CA    . SER A 1 13  ? 9.665   -1.633  26.380  1.00 27.65 13  A 1 
ATOM 97   C C     . SER A 1 13  ? 8.168   -1.329  26.094  1.00 26.45 13  A 1 
ATOM 98   O O     . SER A 1 13  ? 7.870   -0.756  25.052  1.00 24.71 13  A 1 
ATOM 99   C CB    . SER A 1 13  ? 10.493  -1.943  25.141  1.00 27.11 13  A 1 
ATOM 100  O OG    . SER A 1 13  ? 10.433  -3.291  24.758  1.00 25.21 13  A 1 
ATOM 101  N N     . ALA A 1 14  ? 7.188   -1.655  26.953  1.00 24.82 14  A 1 
ATOM 102  C CA    . ALA A 1 14  ? 5.734   -1.657  26.648  1.00 26.96 14  A 1 
ATOM 103  C C     . ALA A 1 14  ? 4.883   -0.399  27.024  1.00 26.20 14  A 1 
ATOM 104  O O     . ALA A 1 14  ? 3.663   -0.529  27.141  1.00 24.87 14  A 1 
ATOM 105  C CB    . ALA A 1 14  ? 5.119   -2.947  27.196  1.00 26.02 14  A 1 
ATOM 106  N N     . SER A 1 15  ? 5.443   0.785   27.280  1.00 25.80 15  A 1 
ATOM 107  C CA    . SER A 1 15  ? 4.724   1.904   27.947  1.00 27.96 15  A 1 
ATOM 108  C C     . SER A 1 15  ? 4.195   3.052   27.070  1.00 27.13 15  A 1 
ATOM 109  O O     . SER A 1 15  ? 3.239   3.708   27.487  1.00 26.30 15  A 1 
ATOM 110  C CB    . SER A 1 15  ? 5.617   2.454   29.052  1.00 27.64 15  A 1 
ATOM 111  O OG    . SER A 1 15  ? 4.971   3.401   29.871  1.00 25.21 15  A 1 
ATOM 112  N N     . GLU A 1 16  ? 4.797   3.358   25.920  1.00 27.01 16  A 1 
ATOM 113  C CA    . GLU A 1 16  ? 4.441   4.576   25.152  1.00 28.75 16  A 1 
ATOM 114  C C     . GLU A 1 16  ? 3.023   4.546   24.549  1.00 27.72 16  A 1 
ATOM 115  O O     . GLU A 1 16  ? 2.384   5.588   24.459  1.00 25.98 16  A 1 
ATOM 116  C CB    . GLU A 1 16  ? 5.479   4.859   24.054  1.00 28.12 16  A 1 
ATOM 117  C CG    . GLU A 1 16  ? 6.617   5.767   24.540  1.00 25.00 16  A 1 
ATOM 118  C CD    . GLU A 1 16  ? 7.583   6.185   23.425  1.00 22.87 16  A 1 
ATOM 119  O OE1   . GLU A 1 16  ? 8.198   7.270   23.551  1.00 21.96 16  A 1 
ATOM 120  O OE2   . GLU A 1 16  ? 7.721   5.446   22.428  1.00 23.04 16  A 1 
ATOM 121  N N     . ASP A 1 17  ? 2.526   3.363   24.198  1.00 28.02 17  A 1 
ATOM 122  C CA    . ASP A 1 17  ? 1.269   3.198   23.444  1.00 30.71 17  A 1 
ATOM 123  C C     . ASP A 1 17  ? 0.012   3.781   24.122  1.00 29.72 17  A 1 
ATOM 124  O O     . ASP A 1 17  ? -0.962  4.116   23.446  1.00 27.85 17  A 1 
ATOM 125  C CB    . ASP A 1 17  ? 1.027   1.710   23.177  1.00 30.24 17  A 1 
ATOM 126  C CG    . ASP A 1 17  ? 1.589   1.183   21.857  1.00 26.44 17  A 1 
ATOM 127  O OD1   . ASP A 1 17  ? 1.793   2.000   20.942  1.00 25.42 17  A 1 
ATOM 128  O OD2   . ASP A 1 17  ? 1.746   -0.051  21.778  1.00 25.16 17  A 1 
ATOM 129  N N     . ARG A 1 18  ? -0.014  3.897   25.463  1.00 22.84 18  A 1 
ATOM 130  C CA    . ARG A 1 18  ? -1.248  4.278   26.176  1.00 23.16 18  A 1 
ATOM 131  C C     . ARG A 1 18  ? -1.712  5.703   25.908  1.00 22.61 18  A 1 
ATOM 132  O O     . ARG A 1 18  ? -2.896  5.983   26.093  1.00 20.83 18  A 1 
ATOM 133  C CB    . ARG A 1 18  ? -1.081  4.083   27.689  1.00 22.45 18  A 1 
ATOM 134  C CG    . ARG A 1 18  ? -1.102  2.605   28.080  1.00 20.36 18  A 1 
ATOM 135  C CD    . ARG A 1 18  ? -1.188  2.486   29.598  1.00 18.93 18  A 1 
ATOM 136  N NE    . ARG A 1 18  ? -1.037  1.100   30.033  1.00 17.47 18  A 1 
ATOM 137  C CZ    . ARG A 1 18  ? -1.170  0.644   31.263  1.00 16.21 18  A 1 
ATOM 138  N NH1   . ARG A 1 18  ? -1.509  1.425   32.254  1.00 15.77 18  A 1 
ATOM 139  N NH2   . ARG A 1 18  ? -0.955  -0.606  31.523  1.00 14.57 18  A 1 
ATOM 140  N N     . HIS A 1 19  ? -0.815  6.603   25.536  1.00 24.74 19  A 1 
ATOM 141  C CA    . HIS A 1 19  ? -1.167  8.016   25.493  1.00 25.69 19  A 1 
ATOM 142  C C     . HIS A 1 19  ? -2.028  8.379   24.282  1.00 25.20 19  A 1 
ATOM 143  O O     . HIS A 1 19  ? -2.900  9.244   24.388  1.00 23.53 19  A 1 
ATOM 144  C CB    . HIS A 1 19  ? 0.094   8.883   25.604  1.00 25.44 19  A 1 
ATOM 145  C CG    . HIS A 1 19  ? -0.152  10.114  26.433  1.00 23.21 19  A 1 
ATOM 146  N ND1   . HIS A 1 19  ? -1.168  11.021  26.278  1.00 21.73 19  A 1 
ATOM 147  C CD2   . HIS A 1 19  ? 0.557   10.507  27.537  1.00 21.41 19  A 1 
ATOM 148  C CE1   . HIS A 1 19  ? -1.085  11.931  27.241  1.00 20.55 19  A 1 
ATOM 149  N NE2   . HIS A 1 19  ? -0.043  11.645  28.044  1.00 20.49 19  A 1 
ATOM 150  N N     . TRP A 1 20  ? -1.840  7.674   23.160  1.00 26.78 20  A 1 
ATOM 151  C CA    . TRP A 1 20  ? -2.611  7.894   21.945  1.00 24.16 20  A 1 
ATOM 152  C C     . TRP A 1 20  ? -4.073  7.469   22.064  1.00 23.63 20  A 1 
ATOM 153  O O     . TRP A 1 20  ? -4.961  8.088   21.491  1.00 21.66 20  A 1 
ATOM 154  C CB    . TRP A 1 20  ? -1.922  7.163   20.805  1.00 22.89 20  A 1 
ATOM 155  C CG    . TRP A 1 20  ? -0.699  7.859   20.336  1.00 20.64 20  A 1 
ATOM 156  C CD1   . TRP A 1 20  ? 0.547   7.391   20.358  1.00 17.82 20  A 1 
ATOM 157  C CD2   . TRP A 1 20  ? -0.623  9.196   19.752  1.00 18.30 20  A 1 
ATOM 158  N NE1   . TRP A 1 20  ? 1.405   8.325   19.800  1.00 16.17 20  A 1 
ATOM 159  C CE2   . TRP A 1 20  ? 0.719   9.453   19.428  1.00 16.58 20  A 1 
ATOM 160  C CE3   . TRP A 1 20  ? -1.569  10.173  19.452  1.00 18.04 20  A 1 
ATOM 161  C CZ2   . TRP A 1 20  ? 1.118   10.655  18.809  1.00 18.73 20  A 1 
ATOM 162  C CZ3   . TRP A 1 20  ? -1.178  11.382  18.845  1.00 19.71 20  A 1 
ATOM 163  C CH2   . TRP A 1 20  ? 0.136   11.617  18.539  1.00 20.20 20  A 1 
ATOM 164  N N     . HIS A 1 21  ? -4.340  6.441   22.853  1.00 25.53 21  A 1 
ATOM 165  C CA    . HIS A 1 21  ? -5.696  5.964   23.063  1.00 26.86 21  A 1 
ATOM 166  C C     . HIS A 1 21  ? -6.638  7.035   23.617  1.00 26.52 21  A 1 
ATOM 167  O O     . HIS A 1 21  ? -7.838  6.989   23.347  1.00 24.92 21  A 1 
ATOM 168  C CB    . HIS A 1 21  ? -5.660  4.743   23.974  1.00 26.33 21  A 1 
ATOM 169  C CG    . HIS A 1 21  ? -5.474  3.459   23.226  1.00 23.45 21  A 1 
ATOM 170  N ND1   . HIS A 1 21  ? -6.170  3.083   22.110  1.00 21.60 21  A 1 
ATOM 171  C CD2   . HIS A 1 21  ? -4.626  2.440   23.526  1.00 21.74 21  A 1 
ATOM 172  C CE1   . HIS A 1 21  ? -5.750  1.873   21.738  1.00 20.07 21  A 1 
ATOM 173  N NE2   . HIS A 1 21  ? -4.816  1.432   22.577  1.00 19.70 21  A 1 
ATOM 174  N N     . ARG A 1 22  ? -6.133  7.973   24.402  1.00 20.72 22  A 1 
ATOM 175  C CA    . ARG A 1 22  ? -6.991  8.920   25.110  1.00 20.94 22  A 1 
ATOM 176  C C     . ARG A 1 22  ? -7.580  9.985   24.199  1.00 20.71 22  A 1 
ATOM 177  O O     . ARG A 1 22  ? -8.755  10.307  24.350  1.00 19.44 22  A 1 
ATOM 178  C CB    . ARG A 1 22  ? -6.231  9.517   26.302  1.00 20.66 22  A 1 
ATOM 179  C CG    . ARG A 1 22  ? -7.063  9.424   27.583  1.00 18.59 22  A 1 
ATOM 180  C CD    . ARG A 1 22  ? -6.309  10.020  28.770  1.00 16.52 22  A 1 
ATOM 181  N NE    . ARG A 1 22  ? -6.984  9.752   30.037  1.00 15.16 22  A 1 
ATOM 182  C CZ    . ARG A 1 22  ? -6.616  10.202  31.235  1.00 12.95 22  A 1 
ATOM 183  N NH1   . ARG A 1 22  ? -5.576  10.970  31.379  1.00 12.62 22  A 1 
ATOM 184  N NH2   . ARG A 1 22  ? -7.283  9.882   32.289  1.00 11.62 22  A 1 
ATOM 185  N N     . THR A 1 23  ? -6.795  10.507  23.259  1.00 26.23 23  A 1 
ATOM 186  C CA    . THR A 1 23  ? -7.233  11.547  22.320  1.00 26.09 23  A 1 
ATOM 187  C C     . THR A 1 23  ? -8.275  11.023  21.331  1.00 25.37 23  A 1 
ATOM 188  O O     . THR A 1 23  ? -9.332  11.634  21.193  1.00 23.69 23  A 1 
ATOM 189  C CB    . THR A 1 23  ? -6.036  12.163  21.578  1.00 25.72 23  A 1 
ATOM 190  O OG1   . THR A 1 23  ? -5.092  11.167  21.235  1.00 23.06 23  A 1 
ATOM 191  C CG2   . THR A 1 23  ? -5.318  13.175  22.465  1.00 23.55 23  A 1 
ATOM 192  N N     . ALA A 1 24  ? -8.057  9.839   20.753  1.00 23.44 24  A 1 
ATOM 193  C CA    . ALA A 1 24  ? -9.026  9.235   19.838  1.00 22.58 24  A 1 
ATOM 194  C C     . ALA A 1 24  ? -10.395 8.955   20.494  1.00 23.04 24  A 1 
ATOM 195  O O     . ALA A 1 24  ? -11.434 9.037   19.847  1.00 21.18 24  A 1 
ATOM 196  C CB    . ALA A 1 24  ? -8.412  7.959   19.266  1.00 21.38 24  A 1 
ATOM 197  N N     . THR A 1 25  ? -10.425 8.643   21.801  1.00 23.80 25  A 1 
ATOM 198  C CA    . THR A 1 25  ? -11.695 8.393   22.510  1.00 21.91 25  A 1 
ATOM 199  C C     . THR A 1 25  ? -12.554 9.650   22.635  1.00 22.18 25  A 1 
ATOM 200  O O     . THR A 1 25  ? -13.787 9.550   22.601  1.00 20.17 25  A 1 
ATOM 201  C CB    . THR A 1 25  ? -11.471 7.818   23.923  1.00 21.31 25  A 1 
ATOM 202  O OG1   . THR A 1 25  ? -10.428 6.878   23.970  1.00 18.72 25  A 1 
ATOM 203  C CG2   . THR A 1 25  ? -12.713 7.071   24.424  1.00 19.01 25  A 1 
ATOM 204  N N     . LEU A 1 26  ? -11.939 10.828  22.776  1.00 22.62 26  A 1 
ATOM 205  C CA    . LEU A 1 26  ? -12.675 12.090  22.868  1.00 22.26 26  A 1 
ATOM 206  C C     . LEU A 1 26  ? -13.427 12.383  21.567  1.00 22.16 26  A 1 
ATOM 207  O O     . LEU A 1 26  ? -14.564 12.852  21.622  1.00 20.50 26  A 1 
ATOM 208  C CB    . LEU A 1 26  ? -11.714 13.235  23.231  1.00 21.25 26  A 1 
ATOM 209  C CG    . LEU A 1 26  ? -11.369 13.284  24.731  1.00 18.61 26  A 1 
ATOM 210  C CD1   . LEU A 1 26  ? -10.134 14.148  24.972  1.00 17.53 26  A 1 
ATOM 211  C CD2   . LEU A 1 26  ? -12.529 13.864  25.546  1.00 18.02 26  A 1 
ATOM 212  N N     . PHE A 1 27  ? -12.853 11.995  20.415  1.00 24.54 27  A 1 
ATOM 213  C CA    . PHE A 1 27  ? -13.458 12.199  19.105  1.00 23.82 27  A 1 
ATOM 214  C C     . PHE A 1 27  ? -14.815 11.529  18.941  1.00 24.64 27  A 1 
ATOM 215  O O     . PHE A 1 27  ? -15.784 12.172  18.535  1.00 22.15 27  A 1 
ATOM 216  C CB    . PHE A 1 27  ? -12.479 11.747  17.998  1.00 22.20 27  A 1 
ATOM 217  C CG    . PHE A 1 27  ? -12.046 12.974  17.279  1.00 18.40 27  A 1 
ATOM 218  C CD1   . PHE A 1 27  ? -12.921 13.491  16.316  1.00 16.55 27  A 1 
ATOM 219  C CD2   . PHE A 1 27  ? -11.027 13.749  17.842  1.00 15.94 27  A 1 
ATOM 220  C CE1   . PHE A 1 27  ? -12.882 14.836  16.017  1.00 14.84 27  A 1 
ATOM 221  C CE2   . PHE A 1 27  ? -10.996 15.111  17.557  1.00 15.06 27  A 1 
ATOM 222  C CZ    . PHE A 1 27  ? -11.960 15.648  16.687  1.00 14.74 27  A 1 
ATOM 223  N N     . MET A 1 28  ? -14.907 10.240  19.280  1.00 26.90 28  A 1 
ATOM 224  C CA    . MET A 1 28  ? -16.167 9.508   19.138  1.00 26.37 28  A 1 
ATOM 225  C C     . MET A 1 28  ? -17.268 10.056  20.047  1.00 27.75 28  A 1 
ATOM 226  O O     . MET A 1 28  ? -18.427 10.082  19.650  1.00 25.61 28  A 1 
ATOM 227  C CB    . MET A 1 28  ? -15.968 8.018   19.421  1.00 24.67 28  A 1 
ATOM 228  C CG    . MET A 1 28  ? -15.365 7.261   18.235  1.00 20.87 28  A 1 
ATOM 229  S SD    . MET A 1 28  ? -15.995 5.556   18.141  1.00 18.12 28  A 1 
ATOM 230  C CE    . MET A 1 28  ? -14.887 4.874   16.895  1.00 16.49 28  A 1 
ATOM 231  N N     . ASN A 1 29  ? -16.927 10.492  21.250  1.00 26.21 29  A 1 
ATOM 232  C CA    . ASN A 1 29  ? -17.931 10.980  22.188  1.00 26.30 29  A 1 
ATOM 233  C C     . ASN A 1 29  ? -18.556 12.309  21.750  1.00 26.47 29  A 1 
ATOM 234  O O     . ASN A 1 29  ? -19.760 12.499  21.949  1.00 24.17 29  A 1 
ATOM 235  C CB    . ASN A 1 29  ? -17.333 11.075  23.595  1.00 24.84 29  A 1 
ATOM 236  C CG    . ASN A 1 29  ? -17.273 9.741   24.313  1.00 21.33 29  A 1 
ATOM 237  O OD1   . ASN A 1 29  ? -17.898 8.755   23.959  1.00 20.15 29  A 1 
ATOM 238  N ND2   . ASN A 1 29  ? -16.525 9.672   25.394  1.00 19.82 29  A 1 
ATOM 239  N N     . CYS A 1 30  ? -17.793 13.219  21.127  1.00 26.37 30  A 1 
ATOM 240  C CA    . CYS A 1 30  ? -18.304 14.536  20.741  1.00 28.12 30  A 1 
ATOM 241  C C     . CYS A 1 30  ? -19.421 14.460  19.686  1.00 27.96 30  A 1 
ATOM 242  O O     . CYS A 1 30  ? -20.312 15.300  19.702  1.00 25.74 30  A 1 
ATOM 243  C CB    . CYS A 1 30  ? -17.157 15.421  20.261  1.00 26.28 30  A 1 
ATOM 244  S SG    . CYS A 1 30  ? -16.111 15.905  21.681  1.00 23.06 30  A 1 
ATOM 245  N N     . VAL A 1 31  ? -19.421 13.452  18.822  1.00 26.71 31  A 1 
ATOM 246  C CA    . VAL A 1 31  ? -20.477 13.298  17.802  1.00 28.20 31  A 1 
ATOM 247  C C     . VAL A 1 31  ? -21.808 12.861  18.426  1.00 27.47 31  A 1 
ATOM 248  O O     . VAL A 1 31  ? -22.870 13.182  17.902  1.00 25.27 31  A 1 
ATOM 249  C CB    . VAL A 1 31  ? -20.040 12.318  16.694  1.00 27.14 31  A 1 
ATOM 250  C CG1   . VAL A 1 31  ? -21.064 12.253  15.550  1.00 24.18 31  A 1 
ATOM 251  C CG2   . VAL A 1 31  ? -18.694 12.715  16.079  1.00 25.30 31  A 1 
ATOM 252  N N     . SER A 1 32  ? -21.765 12.136  19.553  1.00 26.26 32  A 1 
ATOM 253  C CA    . SER A 1 32  ? -22.981 11.574  20.155  1.00 27.88 32  A 1 
ATOM 254  C C     . SER A 1 32  ? -23.852 12.610  20.862  1.00 26.79 32  A 1 
ATOM 255  O O     . SER A 1 32  ? -25.071 12.600  20.700  1.00 24.55 32  A 1 
ATOM 256  C CB    . SER A 1 32  ? -22.632 10.430  21.108  1.00 26.49 32  A 1 
ATOM 257  O OG    . SER A 1 32  ? -21.934 10.863  22.262  1.00 24.79 32  A 1 
ATOM 258  N N     . ASN A 1 33  ? -23.246 13.469  21.652  1.00 27.74 33  A 1 
ATOM 259  C CA    . ASN A 1 33  ? -23.987 14.484  22.377  1.00 29.06 33  A 1 
ATOM 260  C C     . ASN A 1 33  ? -24.247 15.669  21.448  1.00 28.11 33  A 1 
ATOM 261  O O     . ASN A 1 33  ? -23.443 16.589  21.369  1.00 25.83 33  A 1 
ATOM 262  C CB    . ASN A 1 33  ? -23.279 14.852  23.687  1.00 27.33 33  A 1 
ATOM 263  C CG    . ASN A 1 33  ? -23.449 13.796  24.772  1.00 23.35 33  A 1 
ATOM 264  O OD1   . ASN A 1 33  ? -24.244 12.875  24.698  1.00 22.69 33  A 1 
ATOM 265  N ND2   . ASN A 1 33  ? -22.709 13.913  25.843  1.00 23.03 33  A 1 
ATOM 266  N N     . GLY A 1 34  ? -25.388 15.636  20.793  1.00 33.50 34  A 1 
ATOM 267  C CA    . GLY A 1 34  ? -25.948 16.756  20.042  1.00 34.02 34  A 1 
ATOM 268  C C     . GLY A 1 34  ? -26.354 17.949  20.918  1.00 33.80 34  A 1 
ATOM 269  O O     . GLY A 1 34  ? -27.397 18.543  20.668  1.00 31.60 34  A 1 
ATOM 270  N N     . THR A 1 35  ? -25.568 18.272  21.944  1.00 33.76 35  A 1 
ATOM 271  C CA    . THR A 1 35  ? -25.704 19.527  22.667  1.00 35.20 35  A 1 
ATOM 272  C C     . THR A 1 35  ? -25.364 20.645  21.690  1.00 34.20 35  A 1 
ATOM 273  O O     . THR A 1 35  ? -24.195 20.950  21.454  1.00 31.53 35  A 1 
ATOM 274  C CB    . THR A 1 35  ? -24.813 19.598  23.922  1.00 32.77 35  A 1 
ATOM 275  O OG1   . THR A 1 35  ? -23.515 19.122  23.651  1.00 29.58 35  A 1 
ATOM 276  C CG2   . THR A 1 35  ? -25.380 18.750  25.056  1.00 30.38 35  A 1 
ATOM 277  N N     . VAL A 1 36  ? -26.423 21.213  21.122  1.00 31.76 36  A 1 
ATOM 278  C CA    . VAL A 1 36  ? -26.381 22.507  20.452  1.00 34.75 36  A 1 
ATOM 279  C C     . VAL A 1 36  ? -25.775 23.477  21.469  1.00 33.74 36  A 1 
ATOM 280  O O     . VAL A 1 36  ? -26.393 23.729  22.502  1.00 32.28 36  A 1 
ATOM 281  C CB    . VAL A 1 36  ? -27.791 22.953  20.021  1.00 33.29 36  A 1 
ATOM 282  C CG1   . VAL A 1 36  ? -27.750 24.301  19.290  1.00 30.55 36  A 1 
ATOM 283  C CG2   . VAL A 1 36  ? -28.429 21.924  19.077  1.00 32.72 36  A 1 
ATOM 284  N N     . TYR A 1 37  ? -24.542 23.913  21.238  1.00 33.28 37  A 1 
ATOM 285  C CA    . TYR A 1 37  ? -23.922 24.914  22.106  1.00 34.71 37  A 1 
ATOM 286  C C     . TYR A 1 37  ? -24.705 26.217  21.924  1.00 33.71 37  A 1 
ATOM 287  O O     . TYR A 1 37  ? -24.517 26.938  20.941  1.00 32.64 37  A 1 
ATOM 288  C CB    . TYR A 1 37  ? -22.417 25.042  21.807  1.00 33.43 37  A 1 
ATOM 289  C CG    . TYR A 1 37  ? -21.519 24.493  22.903  1.00 31.90 37  A 1 
ATOM 290  C CD1   . TYR A 1 37  ? -20.978 25.371  23.859  1.00 30.54 37  A 1 
ATOM 291  C CD2   . TYR A 1 37  ? -21.230 23.125  22.978  1.00 30.63 37  A 1 
ATOM 292  C CE1   . TYR A 1 37  ? -20.133 24.884  24.879  1.00 27.86 37  A 1 
ATOM 293  C CE2   . TYR A 1 37  ? -20.392 22.617  23.999  1.00 26.95 37  A 1 
ATOM 294  C CZ    . TYR A 1 37  ? -19.838 23.506  24.940  1.00 26.93 37  A 1 
ATOM 295  O OH    . TYR A 1 37  ? -19.010 23.021  25.941  1.00 26.06 37  A 1 
ATOM 296  N N     . GLU A 1 38  ? -25.605 26.507  22.866  1.00 27.35 38  A 1 
ATOM 297  C CA    . GLU A 1 38  ? -26.410 27.736  22.910  1.00 30.81 38  A 1 
ATOM 298  C C     . GLU A 1 38  ? -25.565 29.014  23.054  1.00 29.77 38  A 1 
ATOM 299  O O     . GLU A 1 38  ? -26.070 30.101  22.794  1.00 28.74 38  A 1 
ATOM 300  C CB    . GLU A 1 38  ? -27.385 27.681  24.107  1.00 30.95 38  A 1 
ATOM 301  C CG    . GLU A 1 38  ? -28.556 26.700  23.940  1.00 27.96 38  A 1 
ATOM 302  C CD    . GLU A 1 38  ? -29.574 26.823  25.088  1.00 25.51 38  A 1 
ATOM 303  O OE1   . GLU A 1 38  ? -30.788 26.663  24.814  1.00 23.76 38  A 1 
ATOM 304  O OE2   . GLU A 1 38  ? -29.137 27.052  26.239  1.00 25.14 38  A 1 
ATOM 305  N N     . GLU A 1 39  ? -24.308 28.927  23.473  1.00 28.56 39  A 1 
ATOM 306  C CA    . GLU A 1 39  ? -23.561 30.115  23.931  1.00 31.55 39  A 1 
ATOM 307  C C     . GLU A 1 39  ? -23.337 31.205  22.871  1.00 30.00 39  A 1 
ATOM 308  O O     . GLU A 1 39  ? -23.204 32.378  23.226  1.00 28.66 39  A 1 
ATOM 309  C CB    . GLU A 1 39  ? -22.196 29.724  24.507  1.00 31.33 39  A 1 
ATOM 310  C CG    . GLU A 1 39  ? -22.271 29.172  25.930  1.00 28.86 39  A 1 
ATOM 311  C CD    . GLU A 1 39  ? -20.888 29.108  26.606  1.00 26.63 39  A 1 
ATOM 312  O OE1   . GLU A 1 39  ? -20.855 29.124  27.856  1.00 25.10 39  A 1 
ATOM 313  O OE2   . GLU A 1 39  ? -19.866 29.062  25.881  1.00 25.89 39  A 1 
ATOM 314  N N     . ALA A 1 40  ? -23.323 30.860  21.584  1.00 31.16 40  A 1 
ATOM 315  C CA    . ALA A 1 40  ? -23.262 31.875  20.534  1.00 33.00 40  A 1 
ATOM 316  C C     . ALA A 1 40  ? -24.607 32.594  20.311  1.00 31.40 40  A 1 
ATOM 317  O O     . ALA A 1 40  ? -24.935 32.977  19.191  1.00 30.10 40  A 1 
ATOM 318  C CB    . ALA A 1 40  ? -22.637 31.279  19.266  1.00 32.22 40  A 1 
ATOM 319  N N     . VAL A 1 41  ? -25.379 32.804  21.388  1.00 31.01 41  A 1 
ATOM 320  C CA    . VAL A 1 41  ? -26.533 33.712  21.440  1.00 34.56 41  A 1 
ATOM 321  C C     . VAL A 1 41  ? -26.016 35.156  21.489  1.00 32.72 41  A 1 
ATOM 322  O O     . VAL A 1 41  ? -26.141 35.879  22.475  1.00 31.32 41  A 1 
ATOM 323  C CB    . VAL A 1 41  ? -27.500 33.376  22.601  1.00 33.42 41  A 1 
ATOM 324  C CG1   . VAL A 1 41  ? -28.788 34.207  22.501  1.00 30.90 41  A 1 
ATOM 325  C CG2   . VAL A 1 41  ? -27.933 31.917  22.582  1.00 32.82 41  A 1 
ATOM 326  N N     . GLY A 1 42  ? -25.392 35.577  20.402  1.00 37.71 42  A 1 
ATOM 327  C CA    . GLY A 1 42  ? -25.372 36.995  20.076  1.00 39.65 42  A 1 
ATOM 328  C C     . GLY A 1 42  ? -26.814 37.493  19.940  1.00 39.27 42  A 1 
ATOM 329  O O     . GLY A 1 42  ? -27.671 36.757  19.476  1.00 37.29 42  A 1 
ATOM 330  N N     . ARG A 1 43  ? -27.094 38.724  20.348  1.00 26.73 43  A 1 
ATOM 331  C CA    . ARG A 1 43  ? -28.457 39.287  20.469  1.00 31.12 43  A 1 
ATOM 332  C C     . ARG A 1 43  ? -29.367 39.111  19.243  1.00 29.96 43  A 1 
ATOM 333  O O     . ARG A 1 43  ? -30.576 38.971  19.407  1.00 27.76 43  A 1 
ATOM 334  C CB    . ARG A 1 43  ? -28.378 40.796  20.750  1.00 30.05 43  A 1 
ATOM 335  C CG    . ARG A 1 43  ? -28.073 41.143  22.202  1.00 27.80 43  A 1 
ATOM 336  C CD    . ARG A 1 43  ? -28.132 42.664  22.346  1.00 25.00 43  A 1 
ATOM 337  N NE    . ARG A 1 43  ? -27.969 43.087  23.744  1.00 23.35 43  A 1 
ATOM 338  C CZ    . ARG A 1 43  ? -27.973 44.326  24.181  1.00 21.57 43  A 1 
ATOM 339  N NH1   . ARG A 1 43  ? -28.098 45.341  23.364  1.00 21.01 43  A 1 
ATOM 340  N NH2   . ARG A 1 43  ? -27.848 44.594  25.442  1.00 21.48 43  A 1 
ATOM 341  N N     . GLU A 1 44  ? -28.801 39.210  18.059  1.00 36.63 44  A 1 
ATOM 342  C CA    . GLU A 1 44  ? -29.549 38.983  16.820  1.00 40.58 44  A 1 
ATOM 343  C C     . GLU A 1 44  ? -29.499 37.490  16.500  1.00 40.69 44  A 1 
ATOM 344  O O     . GLU A 1 44  ? -28.427 36.945  16.264  1.00 38.31 44  A 1 
ATOM 345  C CB    . GLU A 1 44  ? -28.990 39.862  15.696  1.00 38.55 44  A 1 
ATOM 346  C CG    . GLU A 1 44  ? -29.266 41.344  15.972  1.00 35.82 44  A 1 
ATOM 347  C CD    . GLU A 1 44  ? -28.783 42.298  14.875  1.00 31.95 44  A 1 
ATOM 348  O OE1   . GLU A 1 44  ? -29.154 43.489  14.971  1.00 29.43 44  A 1 
ATOM 349  O OE2   . GLU A 1 44  ? -28.036 41.850  13.991  1.00 29.46 44  A 1 
ATOM 350  N N     . GLY A 1 45  ? -30.642 36.801  16.567  1.00 45.71 45  A 1 
ATOM 351  C CA    . GLY A 1 45  ? -30.801 35.339  16.532  1.00 45.99 45  A 1 
ATOM 352  C C     . GLY A 1 45  ? -30.418 34.648  15.212  1.00 45.89 45  A 1 
ATOM 353  O O     . GLY A 1 45  ? -31.149 33.799  14.714  1.00 43.02 45  A 1 
ATOM 354  N N     . CYS A 1 46  ? -29.283 35.015  14.627  1.00 52.03 46  A 1 
ATOM 355  C CA    . CYS A 1 46  ? -28.732 34.418  13.435  1.00 52.41 46  A 1 
ATOM 356  C C     . CYS A 1 46  ? -28.015 33.113  13.783  1.00 52.36 46  A 1 
ATOM 357  O O     . CYS A 1 46  ? -26.824 33.120  14.101  1.00 48.54 46  A 1 
ATOM 358  C CB    . CYS A 1 46  ? -27.801 35.438  12.757  1.00 48.18 46  A 1 
ATOM 359  S SG    . CYS A 1 46  ? -28.758 36.812  12.050  1.00 42.72 46  A 1 
ATOM 360  N N     . TRP A 1 47  ? -28.719 31.966  13.698  1.00 63.05 47  A 1 
ATOM 361  C CA    . TRP A 1 47  ? -28.167 30.612  13.830  1.00 60.37 47  A 1 
ATOM 362  C C     . TRP A 1 47  ? -27.296 30.235  12.622  1.00 60.92 47  A 1 
ATOM 363  O O     . TRP A 1 47  ? -27.555 29.270  11.895  1.00 54.76 47  A 1 
ATOM 364  C CB    . TRP A 1 47  ? -29.289 29.597  14.079  1.00 54.24 47  A 1 
ATOM 365  C CG    . TRP A 1 47  ? -30.022 29.758  15.372  1.00 48.75 47  A 1 
ATOM 366  C CD1   . TRP A 1 47  ? -31.015 30.636  15.610  1.00 42.59 47  A 1 
ATOM 367  C CD2   . TRP A 1 47  ? -29.823 29.017  16.626  1.00 44.81 47  A 1 
ATOM 368  N NE1   . TRP A 1 47  ? -31.458 30.502  16.923  1.00 36.39 47  A 1 
ATOM 369  C CE2   . TRP A 1 47  ? -30.755 29.522  17.569  1.00 40.25 47  A 1 
ATOM 370  C CE3   . TRP A 1 47  ? -28.953 27.983  17.011  1.00 41.80 47  A 1 
ATOM 371  C CZ2   . TRP A 1 47  ? -30.830 28.986  18.877  1.00 40.57 47  A 1 
ATOM 372  C CZ3   . TRP A 1 47  ? -29.029 27.450  18.329  1.00 39.52 47  A 1 
ATOM 373  C CH2   . TRP A 1 47  ? -29.951 27.954  19.246  1.00 40.45 47  A 1 
ATOM 374  N N     . ALA A 1 48  ? -26.258 31.042  12.339  1.00 67.01 48  A 1 
ATOM 375  C CA    . ALA A 1 48  ? -25.333 30.761  11.261  1.00 67.61 48  A 1 
ATOM 376  C C     . ALA A 1 48  ? -24.387 29.627  11.669  1.00 69.85 48  A 1 
ATOM 377  O O     . ALA A 1 48  ? -23.668 29.734  12.655  1.00 65.63 48  A 1 
ATOM 378  C CB    . ALA A 1 48  ? -24.595 32.043  10.885  1.00 60.75 48  A 1 
ATOM 379  N N     . ARG A 1 49  ? -24.358 28.534  10.887  1.00 70.39 49  A 1 
ATOM 380  C CA    . ARG A 1 49  ? -23.399 27.439  11.097  1.00 71.65 49  A 1 
ATOM 381  C C     . ARG A 1 49  ? -21.973 27.986  11.044  1.00 74.38 49  A 1 
ATOM 382  O O     . ARG A 1 49  ? -21.620 28.693  10.107  1.00 70.53 49  A 1 
ATOM 383  C CB    . ARG A 1 49  ? -23.644 26.323  10.078  1.00 67.90 49  A 1 
ATOM 384  C CG    . ARG A 1 49  ? -22.699 25.141  10.276  1.00 61.28 49  A 1 
ATOM 385  C CD    . ARG A 1 49  ? -23.078 23.960  9.384   1.00 62.34 49  A 1 
ATOM 386  N NE    . ARG A 1 49  ? -22.064 22.914  9.445   1.00 57.35 49  A 1 
ATOM 387  C CZ    . ARG A 1 49  ? -22.206 21.619  9.198   1.00 50.27 49  A 1 
ATOM 388  N NH1   . ARG A 1 49  ? -23.361 21.105  8.895   1.00 48.55 49  A 1 
ATOM 389  N NH2   . ARG A 1 49  ? -21.174 20.831  9.251   1.00 49.51 49  A 1 
ATOM 390  N N     . LEU A 1 50  ? -21.151 27.641  12.039  1.00 76.05 50  A 1 
ATOM 391  C CA    . LEU A 1 50  ? -19.751 28.048  12.084  1.00 76.55 50  A 1 
ATOM 392  C C     . LEU A 1 50  ? -18.949 27.365  10.965  1.00 78.61 50  A 1 
ATOM 393  O O     . LEU A 1 50  ? -19.268 26.260  10.527  1.00 74.86 50  A 1 
ATOM 394  C CB    . LEU A 1 50  ? -19.147 27.762  13.466  1.00 72.17 50  A 1 
ATOM 395  C CG    . LEU A 1 50  ? -19.730 28.613  14.610  1.00 68.87 50  A 1 
ATOM 396  C CD1   . LEU A 1 50  ? -19.128 28.169  15.940  1.00 63.49 50  A 1 
ATOM 397  C CD2   . LEU A 1 50  ? -19.442 30.104  14.432  1.00 65.80 50  A 1 
ATOM 398  N N     . CYS A 1 51  ? -17.893 28.037  10.512  1.00 78.48 51  A 1 
ATOM 399  C CA    . CYS A 1 51  ? -16.957 27.521  9.517   1.00 77.84 51  A 1 
ATOM 400  C C     . CYS A 1 51  ? -16.295 26.230  10.017  1.00 77.49 51  A 1 
ATOM 401  O O     . CYS A 1 51  ? -15.664 26.227  11.073  1.00 72.99 51  A 1 
ATOM 402  C CB    . CYS A 1 51  ? -15.928 28.609  9.234   1.00 75.87 51  A 1 
ATOM 403  S SG    . CYS A 1 51  ? -14.570 28.015  8.184   1.00 74.74 51  A 1 
ATOM 404  N N     . ASP A 1 52  ? -16.354 25.160  9.227   1.00 82.62 52  A 1 
ATOM 405  C CA    . ASP A 1 52  ? -15.728 23.873  9.551   1.00 79.86 52  A 1 
ATOM 406  C C     . ASP A 1 52  ? -14.184 23.952  9.576   1.00 79.17 52  A 1 
ATOM 407  O O     . ASP A 1 52  ? -13.538 23.140  10.236  1.00 73.76 52  A 1 
ATOM 408  C CB    . ASP A 1 52  ? -16.226 22.803  8.555   1.00 77.00 52  A 1 
ATOM 409  C CG    . ASP A 1 52  ? -17.715 22.448  8.698   1.00 75.28 52  A 1 
ATOM 410  O OD1   . ASP A 1 52  ? -18.239 22.378  9.836   1.00 69.26 52  A 1 
ATOM 411  O OD2   . ASP A 1 52  ? -18.376 22.203  7.660   1.00 71.20 52  A 1 
ATOM 412  N N     . GLY A 1 53  ? -13.588 24.936  8.904   1.00 76.84 53  A 1 
ATOM 413  C CA    . GLY A 1 53  ? -12.144 25.184  8.923   1.00 73.16 53  A 1 
ATOM 414  C C     . GLY A 1 53  ? -11.661 25.918  10.177  1.00 72.75 53  A 1 
ATOM 415  O O     . GLY A 1 53  ? -10.736 25.468  10.837  1.00 67.64 53  A 1 
ATOM 416  N N     . CYS A 1 54  ? -12.263 27.080  10.527  1.00 74.43 54  A 1 
ATOM 417  C CA    . CYS A 1 54  ? -11.790 27.901  11.647  1.00 74.54 54  A 1 
ATOM 418  C C     . CYS A 1 54  ? -12.582 27.764  12.950  1.00 74.71 54  A 1 
ATOM 419  O O     . CYS A 1 54  ? -12.062 28.127  14.004  1.00 68.80 54  A 1 
ATOM 420  C CB    . CYS A 1 54  ? -11.664 29.371  11.215  1.00 70.78 54  A 1 
ATOM 421  S SG    . CYS A 1 54  ? -13.290 30.130  10.932  1.00 71.12 54  A 1 
ATOM 422  N N     . CYS A 1 55  ? -13.820 27.259  12.905  1.00 75.07 55  A 1 
ATOM 423  C CA    . CYS A 1 55  ? -14.743 27.108  14.031  1.00 72.45 55  A 1 
ATOM 424  C C     . CYS A 1 55  ? -14.996 28.405  14.832  1.00 73.98 55  A 1 
ATOM 425  O O     . CYS A 1 55  ? -15.412 28.354  15.987  1.00 67.61 55  A 1 
ATOM 426  C CB    . CYS A 1 55  ? -14.308 25.932  14.916  1.00 67.36 55  A 1 
ATOM 427  S SG    . CYS A 1 55  ? -14.194 24.417  13.920  1.00 60.94 55  A 1 
ATOM 428  N N     . THR A 1 56  ? -14.727 29.568  14.246  1.00 77.52 56  A 1 
ATOM 429  C CA    . THR A 1 56  ? -14.838 30.867  14.932  1.00 76.15 56  A 1 
ATOM 430  C C     . THR A 1 56  ? -15.757 31.857  14.225  1.00 78.18 56  A 1 
ATOM 431  O O     . THR A 1 56  ? -16.357 32.705  14.880  1.00 73.71 56  A 1 
ATOM 432  C CB    . THR A 1 56  ? -13.461 31.533  15.090  1.00 71.65 56  A 1 
ATOM 433  O OG1   . THR A 1 56  ? -12.826 31.696  13.842  1.00 65.97 56  A 1 
ATOM 434  C CG2   . THR A 1 56  ? -12.508 30.732  15.971  1.00 66.53 56  A 1 
ATOM 435  N N     . VAL A 1 57  ? -15.838 31.769  12.893  1.00 78.04 57  A 1 
ATOM 436  C CA    . VAL A 1 57  ? -16.568 32.718  12.045  1.00 77.32 57  A 1 
ATOM 437  C C     . VAL A 1 57  ? -17.743 31.993  11.392  1.00 79.46 57  A 1 
ATOM 438  O O     . VAL A 1 57  ? -17.582 30.821  11.032  1.00 76.25 57  A 1 
ATOM 439  C CB    . VAL A 1 57  ? -15.628 33.347  10.999  1.00 73.22 57  A 1 
ATOM 440  C CG1   . VAL A 1 57  ? -16.307 34.444  10.181  1.00 65.75 57  A 1 
ATOM 441  C CG2   . VAL A 1 57  ? -14.398 33.983  11.664  1.00 69.39 57  A 1 
ATOM 442  N N     . PRO A 1 58  ? -18.916 32.639  11.212  1.00 71.48 58  A 1 
ATOM 443  C CA    . PRO A 1 58  ? -20.008 32.067  10.436  1.00 71.11 58  A 1 
ATOM 444  C C     . PRO A 1 58  ? -19.572 31.675  9.020   1.00 72.13 58  A 1 
ATOM 445  O O     . PRO A 1 58  ? -18.820 32.413  8.366   1.00 72.10 58  A 1 
ATOM 446  C CB    . PRO A 1 58  ? -21.102 33.133  10.410  1.00 69.98 58  A 1 
ATOM 447  C CG    . PRO A 1 58  ? -20.838 33.936  11.681  1.00 66.90 58  A 1 
ATOM 448  C CD    . PRO A 1 58  ? -19.310 33.903  11.783  1.00 73.57 58  A 1 
ATOM 449  N N     . SER A 1 59  ? -20.043 30.508  8.538   1.00 79.49 59  A 1 
ATOM 450  C CA    . SER A 1 59  ? -19.812 30.060  7.166   1.00 78.69 59  A 1 
ATOM 451  C C     . SER A 1 59  ? -20.579 30.938  6.174   1.00 77.70 59  A 1 
ATOM 452  O O     . SER A 1 59  ? -21.702 31.363  6.443   1.00 75.85 59  A 1 
ATOM 453  C CB    . SER A 1 59  ? -20.181 28.586  7.009   1.00 77.86 59  A 1 
ATOM 454  O OG    . SER A 1 59  ? -21.498 28.337  7.452   1.00 70.17 59  A 1 
ATOM 455  N N     . VAL A 1 60  ? -19.967 31.179  5.012   1.00 80.92 60  A 1 
ATOM 456  C CA    . VAL A 1 60  ? -20.579 31.944  3.912   1.00 80.33 60  A 1 
ATOM 457  C C     . VAL A 1 60  ? -20.719 31.129  2.630   1.00 81.37 60  A 1 
ATOM 458  O O     . VAL A 1 60  ? -21.557 31.448  1.785   1.00 79.08 60  A 1 
ATOM 459  C CB    . VAL A 1 60  ? -19.834 33.262  3.628   1.00 79.02 60  A 1 
ATOM 460  C CG1   . VAL A 1 60  ? -19.881 34.192  4.856   1.00 69.08 60  A 1 
ATOM 461  C CG2   . VAL A 1 60  ? -18.367 33.040  3.248   1.00 74.11 60  A 1 
ATOM 462  N N     . VAL A 1 61  ? -19.936 30.050  2.489   1.00 84.10 61  A 1 
ATOM 463  C CA    . VAL A 1 61  ? -20.002 29.124  1.356   1.00 83.72 61  A 1 
ATOM 464  C C     . VAL A 1 61  ? -20.036 27.676  1.833   1.00 84.20 61  A 1 
ATOM 465  O O     . VAL A 1 61  ? -19.535 27.350  2.909   1.00 82.30 61  A 1 
ATOM 466  C CB    . VAL A 1 61  ? -18.854 29.325  0.349   1.00 82.38 61  A 1 
ATOM 467  C CG1   . VAL A 1 61  ? -18.883 30.725  -0.264  1.00 69.16 61  A 1 
ATOM 468  C CG2   . VAL A 1 61  ? -17.470 29.090  0.961   1.00 74.29 61  A 1 
ATOM 469  N N     . TYR A 1 62  ? -20.627 26.793  1.013   1.00 81.12 62  A 1 
ATOM 470  C CA    . TYR A 1 62  ? -20.531 25.342  1.139   1.00 78.73 62  A 1 
ATOM 471  C C     . TYR A 1 62  ? -19.741 24.783  -0.035  1.00 80.35 62  A 1 
ATOM 472  O O     . TYR A 1 62  ? -20.133 24.978  -1.190  1.00 77.54 62  A 1 
ATOM 473  C CB    . TYR A 1 62  ? -21.924 24.743  1.237   1.00 76.90 62  A 1 
ATOM 474  C CG    . TYR A 1 62  ? -21.930 23.227  1.316   1.00 73.55 62  A 1 
ATOM 475  C CD1   . TYR A 1 62  ? -22.347 22.455  0.222   1.00 68.69 62  A 1 
ATOM 476  C CD2   . TYR A 1 62  ? -21.501 22.591  2.493   1.00 70.77 62  A 1 
ATOM 477  C CE1   . TYR A 1 62  ? -22.358 21.056  0.308   1.00 66.06 62  A 1 
ATOM 478  C CE2   . TYR A 1 62  ? -21.504 21.197  2.590   1.00 68.02 62  A 1 
ATOM 479  C CZ    . TYR A 1 62  ? -21.939 20.420  1.497   1.00 72.00 62  A 1 
ATOM 480  O OH    . TYR A 1 62  ? -21.962 19.052  1.598   1.00 70.72 62  A 1 
ATOM 481  N N     . CYS A 1 63  ? -18.624 24.100  0.234   1.00 79.08 63  A 1 
ATOM 482  C CA    . CYS A 1 63  ? -17.853 23.379  -0.775  1.00 77.50 63  A 1 
ATOM 483  C C     . CYS A 1 63  ? -18.412 21.961  -0.918  1.00 76.18 63  A 1 
ATOM 484  O O     . CYS A 1 63  ? -18.363 21.160  0.013   1.00 73.41 63  A 1 
ATOM 485  C CB    . CYS A 1 63  ? -16.373 23.374  -0.397  1.00 76.80 63  A 1 
ATOM 486  S SG    . CYS A 1 63  ? -15.444 22.457  -1.667  1.00 75.37 63  A 1 
ATOM 487  N N     . ARG A 1 64  ? -18.929 21.641  -2.111  1.00 77.46 64  A 1 
ATOM 488  C CA    . ARG A 1 64  ? -19.527 20.337  -2.387  1.00 74.12 64  A 1 
ATOM 489  C C     . ARG A 1 64  ? -18.502 19.204  -2.382  1.00 72.60 64  A 1 
ATOM 490  O O     . ARG A 1 64  ? -18.752 18.151  -1.812  1.00 67.96 64  A 1 
ATOM 491  C CB    . ARG A 1 64  ? -20.257 20.407  -3.726  1.00 69.85 64  A 1 
ATOM 492  C CG    . ARG A 1 64  ? -21.647 19.785  -3.642  1.00 63.04 64  A 1 
ATOM 493  C CD    . ARG A 1 64  ? -22.344 19.922  -4.988  1.00 61.80 64  A 1 
ATOM 494  N NE    . ARG A 1 64  ? -23.726 19.466  -4.917  1.00 54.11 64  A 1 
ATOM 495  C CZ    . ARG A 1 64  ? -24.519 19.246  -5.940  1.00 49.08 64  A 1 
ATOM 496  N NH1   . ARG A 1 64  ? -24.116 19.417  -7.162  1.00 46.51 64  A 1 
ATOM 497  N NH2   . ARG A 1 64  ? -25.739 18.860  -5.744  1.00 45.43 64  A 1 
ATOM 498  N N     . ALA A 1 65  ? -17.338 19.428  -3.006  1.00 76.45 65  A 1 
ATOM 499  C CA    . ALA A 1 65  ? -16.278 18.434  -3.124  1.00 74.61 65  A 1 
ATOM 500  C C     . ALA A 1 65  ? -15.684 18.042  -1.764  1.00 74.99 65  A 1 
ATOM 501  O O     . ALA A 1 65  ? -15.383 16.870  -1.536  1.00 68.71 65  A 1 
ATOM 502  C CB    . ALA A 1 65  ? -15.209 18.981  -4.065  1.00 71.12 65  A 1 
ATOM 503  N N     . ASP A 1 66  ? -15.572 18.999  -0.835  1.00 75.28 66  A 1 
ATOM 504  C CA    . ASP A 1 66  ? -15.035 18.774  0.509   1.00 73.54 66  A 1 
ATOM 505  C C     . ASP A 1 66  ? -16.121 18.501  1.568   1.00 73.86 66  A 1 
ATOM 506  O O     . ASP A 1 66  ? -15.799 18.100  2.679   1.00 68.36 66  A 1 
ATOM 507  C CB    . ASP A 1 66  ? -14.123 19.943  0.899   1.00 69.74 66  A 1 
ATOM 508  C CG    . ASP A 1 66  ? -12.902 20.027  -0.027  1.00 67.53 66  A 1 
ATOM 509  O OD1   . ASP A 1 66  ? -12.390 18.946  -0.419  1.00 62.53 66  A 1 
ATOM 510  O OD2   . ASP A 1 66  ? -12.506 21.159  -0.360  1.00 63.20 66  A 1 
ATOM 511  N N     . SER A 1 67  ? -17.397 18.651  1.206   1.00 76.29 67  A 1 
ATOM 512  C CA    . SER A 1 67  ? -18.537 18.563  2.124   1.00 75.77 67  A 1 
ATOM 513  C C     . SER A 1 67  ? -18.386 19.480  3.346   1.00 77.06 67  A 1 
ATOM 514  O O     . SER A 1 67  ? -18.729 19.095  4.464   1.00 71.98 67  A 1 
ATOM 515  C CB    . SER A 1 67  ? -18.835 17.103  2.512   1.00 71.84 67  A 1 
ATOM 516  O OG    . SER A 1 67  ? -19.063 16.310  1.361   1.00 65.56 67  A 1 
ATOM 517  N N     . ALA A 1 68  ? -17.826 20.679  3.148   1.00 77.24 68  A 1 
ATOM 518  C CA    . ALA A 1 68  ? -17.436 21.591  4.212   1.00 77.93 68  A 1 
ATOM 519  C C     . ALA A 1 68  ? -18.104 22.970  4.094   1.00 78.85 68  A 1 
ATOM 520  O O     . ALA A 1 68  ? -18.160 23.566  3.017   1.00 77.67 68  A 1 
ATOM 521  C CB    . ALA A 1 68  ? -15.905 21.707  4.239   1.00 75.28 68  A 1 
ATOM 522  N N     . TYR A 1 69  ? -18.579 23.500  5.223   1.00 81.56 69  A 1 
ATOM 523  C CA    . TYR A 1 69  ? -19.067 24.863  5.371   1.00 78.11 69  A 1 
ATOM 524  C C     . TYR A 1 69  ? -17.897 25.782  5.725   1.00 80.15 69  A 1 
ATOM 525  O O     . TYR A 1 69  ? -17.247 25.585  6.744   1.00 77.12 69  A 1 
ATOM 526  C CB    . TYR A 1 69  ? -20.152 24.919  6.446   1.00 77.51 69  A 1 
ATOM 527  C CG    . TYR A 1 69  ? -21.415 24.178  6.096   1.00 74.90 69  A 1 
ATOM 528  C CD1   . TYR A 1 69  ? -22.525 24.870  5.597   1.00 68.20 69  A 1 
ATOM 529  C CD2   . TYR A 1 69  ? -21.509 22.776  6.284   1.00 70.68 69  A 1 
ATOM 530  C CE1   . TYR A 1 69  ? -23.714 24.189  5.296   1.00 67.57 69  A 1 
ATOM 531  C CE2   . TYR A 1 69  ? -22.681 22.092  5.973   1.00 67.95 69  A 1 
ATOM 532  C CZ    . TYR A 1 69  ? -23.792 22.799  5.487   1.00 74.16 69  A 1 
ATOM 533  O OH    . TYR A 1 69  ? -24.958 22.126  5.196   1.00 72.29 69  A 1 
ATOM 534  N N     . LEU A 1 70  ? -17.609 26.788  4.897   1.00 79.23 70  A 1 
ATOM 535  C CA    . LEU A 1 70  ? -16.426 27.629  5.023   1.00 78.14 70  A 1 
ATOM 536  C C     . LEU A 1 70  ? -16.783 29.116  5.138   1.00 77.58 70  A 1 
ATOM 537  O O     . LEU A 1 70  ? -17.704 29.611  4.485   1.00 77.37 70  A 1 
ATOM 538  C CB    . LEU A 1 70  ? -15.467 27.347  3.848   1.00 77.11 70  A 1 
ATOM 539  C CG    . LEU A 1 70  ? -15.010 25.883  3.712   1.00 78.29 70  A 1 
ATOM 540  C CD1   . LEU A 1 70  ? -14.164 25.715  2.450   1.00 72.93 70  A 1 
ATOM 541  C CD2   . LEU A 1 70  ? -14.186 25.420  4.915   1.00 72.18 70  A 1 
ATOM 542  N N     . CYS A 1 71  ? -16.039 29.858  5.979   1.00 83.19 71  A 1 
ATOM 543  C CA    . CYS A 1 71  ? -16.032 31.310  5.945   1.00 82.26 71  A 1 
ATOM 544  C C     . CYS A 1 71  ? -15.202 31.818  4.760   1.00 82.22 71  A 1 
ATOM 545  O O     . CYS A 1 71  ? -14.393 31.075  4.203   1.00 78.75 71  A 1 
ATOM 546  C CB    . CYS A 1 71  ? -15.531 31.876  7.284   1.00 79.34 71  A 1 
ATOM 547  S SG    . CYS A 1 71  ? -13.766 31.534  7.548   1.00 77.52 71  A 1 
ATOM 548  N N     . ALA A 1 72  ? -15.346 33.101  4.401   1.00 80.12 72  A 1 
ATOM 549  C CA    . ALA A 1 72  ? -14.657 33.681  3.253   1.00 78.31 72  A 1 
ATOM 550  C C     . ALA A 1 72  ? -13.119 33.536  3.315   1.00 79.24 72  A 1 
ATOM 551  O O     . ALA A 1 72  ? -12.488 33.259  2.306   1.00 77.06 72  A 1 
ATOM 552  C CB    . ALA A 1 72  ? -15.054 35.162  3.160   1.00 76.50 72  A 1 
ATOM 553  N N     . SER A 1 73  ? -12.522 33.666  4.497   1.00 78.69 73  A 1 
ATOM 554  C CA    . SER A 1 73  ? -11.070 33.508  4.672   1.00 77.39 73  A 1 
ATOM 555  C C     . SER A 1 73  ? -10.608 32.059  4.512   1.00 78.13 73  A 1 
ATOM 556  O O     . SER A 1 73  ? -9.611  31.809  3.842   1.00 76.11 73  A 1 
ATOM 557  C CB    . SER A 1 73  ? -10.624 34.059  6.030   1.00 75.28 73  A 1 
ATOM 558  O OG    . SER A 1 73  ? -11.344 33.468  7.088   1.00 65.84 73  A 1 
ATOM 559  N N     . CYS A 1 74  ? -11.334 31.084  5.092   1.00 74.15 74  A 1 
ATOM 560  C CA    . CYS A 1 74  ? -11.008 29.669  4.952   1.00 73.18 74  A 1 
ATOM 561  C C     . CYS A 1 74  ? -11.256 29.167  3.523   1.00 73.08 74  A 1 
ATOM 562  O O     . CYS A 1 74  ? -10.433 28.429  3.000   1.00 70.86 74  A 1 
ATOM 563  C CB    . CYS A 1 74  ? -11.784 28.835  5.973   1.00 71.97 74  A 1 
ATOM 564  S SG    . CYS A 1 74  ? -11.190 29.176  7.661   1.00 70.37 74  A 1 
ATOM 565  N N     . ASP A 1 75  ? -12.338 29.615  2.873   1.00 81.41 75  A 1 
ATOM 566  C CA    . ASP A 1 75  ? -12.621 29.326  1.467   1.00 79.62 75  A 1 
ATOM 567  C C     . ASP A 1 75  ? -11.481 29.803  0.561   1.00 79.35 75  A 1 
ATOM 568  O O     . ASP A 1 75  ? -10.942 29.021  -0.222  1.00 77.04 75  A 1 
ATOM 569  C CB    . ASP A 1 75  ? -13.950 29.986  1.070   1.00 79.02 75  A 1 
ATOM 570  C CG    . ASP A 1 75  ? -14.267 29.794  -0.415  1.00 78.66 75  A 1 
ATOM 571  O OD1   . ASP A 1 75  ? -14.425 28.640  -0.838  1.00 70.48 75  A 1 
ATOM 572  O OD2   . ASP A 1 75  ? -14.341 30.790  -1.165  1.00 72.06 75  A 1 
ATOM 573  N N     . ALA A 1 76  ? -11.058 31.054  0.728   1.00 79.05 76  A 1 
ATOM 574  C CA    . ALA A 1 76  ? -9.948  31.604  -0.036  1.00 76.83 76  A 1 
ATOM 575  C C     . ALA A 1 76  ? -8.647  30.818  0.193   1.00 77.61 76  A 1 
ATOM 576  O O     . ALA A 1 76  ? -7.967  30.474  -0.768  1.00 75.76 76  A 1 
ATOM 577  C CB    . ALA A 1 76  ? -9.784  33.089  0.316   1.00 75.49 76  A 1 
ATOM 578  N N     . GLN A 1 77  ? -8.310  30.477  1.439   1.00 75.84 77  A 1 
ATOM 579  C CA    . GLN A 1 77  ? -7.081  29.752  1.779   1.00 73.54 77  A 1 
ATOM 580  C C     . GLN A 1 77  ? -7.074  28.320  1.221   1.00 74.66 77  A 1 
ATOM 581  O O     . GLN A 1 77  ? -6.081  27.896  0.635   1.00 71.99 77  A 1 
ATOM 582  C CB    . GLN A 1 77  ? -6.897  29.773  3.297   1.00 70.97 77  A 1 
ATOM 583  C CG    . GLN A 1 77  ? -5.547  29.183  3.716   1.00 65.11 77  A 1 
ATOM 584  C CD    . GLN A 1 77  ? -5.325  29.201  5.234   1.00 61.20 77  A 1 
ATOM 585  O OE1   . GLN A 1 77  ? -6.193  29.523  6.037   1.00 54.29 77  A 1 
ATOM 586  N NE2   . GLN A 1 77  ? -4.139  28.836  5.678   1.00 52.32 77  A 1 
ATOM 587  N N     . ILE A 1 78  ? -8.162  27.572  1.386   1.00 74.77 78  A 1 
ATOM 588  C CA    . ILE A 1 78  ? -8.259  26.170  0.962   1.00 73.38 78  A 1 
ATOM 589  C C     . ILE A 1 78  ? -8.293  26.061  -0.559  1.00 73.09 78  A 1 
ATOM 590  O O     . ILE A 1 78  ? -7.589  25.244  -1.137  1.00 70.61 78  A 1 
ATOM 591  C CB    . ILE A 1 78  ? -9.497  25.512  1.616   1.00 71.08 78  A 1 
ATOM 592  C CG1   . ILE A 1 78  ? -9.286  25.397  3.143   1.00 68.58 78  A 1 
ATOM 593  C CG2   . ILE A 1 78  ? -9.791  24.125  1.020   1.00 68.32 78  A 1 
ATOM 594  C CD1   . ILE A 1 78  ? -10.601 25.204  3.900   1.00 62.51 78  A 1 
ATOM 595  N N     . HIS A 1 79  ? -9.081  26.900  -1.220  1.00 77.90 79  A 1 
ATOM 596  C CA    . HIS A 1 79  ? -9.255  26.837  -2.669  1.00 77.22 79  A 1 
ATOM 597  C C     . HIS A 1 79  ? -8.177  27.587  -3.461  1.00 75.26 79  A 1 
ATOM 598  O O     . HIS A 1 79  ? -8.085  27.405  -4.673  1.00 69.78 79  A 1 
ATOM 599  C CB    . HIS A 1 79  ? -10.681 27.271  -3.037  1.00 76.50 79  A 1 
ATOM 600  C CG    . HIS A 1 79  ? -11.730 26.382  -2.437  1.00 79.29 79  A 1 
ATOM 601  N ND1   . HIS A 1 79  ? -12.574 26.702  -1.401  1.00 69.88 79  A 1 
ATOM 602  C CD2   . HIS A 1 79  ? -12.017 25.095  -2.794  1.00 72.80 79  A 1 
ATOM 603  C CE1   . HIS A 1 79  ? -13.342 25.636  -1.136  1.00 74.74 79  A 1 
ATOM 604  N NE2   . HIS A 1 79  ? -13.042 24.639  -1.964  1.00 75.70 79  A 1 
ATOM 605  N N     . ALA A 1 80  ? -7.323  28.353  -2.795  1.00 75.78 80  A 1 
ATOM 606  C CA    . ALA A 1 80  ? -6.092  28.869  -3.397  1.00 72.43 80  A 1 
ATOM 607  C C     . ALA A 1 80  ? -4.911  27.881  -3.289  1.00 70.87 80  A 1 
ATOM 608  O O     . ALA A 1 80  ? -3.902  28.080  -3.966  1.00 65.63 80  A 1 
ATOM 609  C CB    . ALA A 1 80  ? -5.745  30.211  -2.765  1.00 69.40 80  A 1 
ATOM 610  N N     . ALA A 1 81  ? -5.037  26.803  -2.480  1.00 69.54 81  A 1 
ATOM 611  C CA    . ALA A 1 81  ? -3.937  25.895  -2.171  1.00 67.07 81  A 1 
ATOM 612  C C     . ALA A 1 81  ? -3.351  25.180  -3.400  1.00 67.86 81  A 1 
ATOM 613  O O     . ALA A 1 81  ? -2.137  25.033  -3.524  1.00 63.07 81  A 1 
ATOM 614  C CB    . ALA A 1 81  ? -4.451  24.881  -1.151  1.00 62.35 81  A 1 
ATOM 615  N N     . ASN A 1 82  ? -4.217  24.721  -4.317  1.00 71.24 82  A 1 
ATOM 616  C CA    . ASN A 1 82  ? -3.794  24.099  -5.565  1.00 70.63 82  A 1 
ATOM 617  C C     . ASN A 1 82  ? -4.855  24.228  -6.671  1.00 72.33 82  A 1 
ATOM 618  O O     . ASN A 1 82  ? -5.993  24.649  -6.466  1.00 68.20 82  A 1 
ATOM 619  C CB    . ASN A 1 82  ? -3.384  22.640  -5.286  1.00 65.02 82  A 1 
ATOM 620  C CG    . ASN A 1 82  ? -4.543  21.759  -4.856  1.00 60.77 82  A 1 
ATOM 621  O OD1   . ASN A 1 82  ? -5.557  21.671  -5.518  1.00 55.38 82  A 1 
ATOM 622  N ND2   . ASN A 1 82  ? -4.408  21.089  -3.736  1.00 57.13 82  A 1 
ATOM 623  N N     . ARG A 1 83  ? -4.474  23.842  -7.892  1.00 71.48 83  A 1 
ATOM 624  C CA    . ARG A 1 83  ? -5.335  23.955  -9.075  1.00 70.16 83  A 1 
ATOM 625  C C     . ARG A 1 83  ? -6.578  23.059  -9.028  1.00 70.22 83  A 1 
ATOM 626  O O     . ARG A 1 83  ? -7.576  23.376  -9.671  1.00 66.17 83  A 1 
ATOM 627  C CB    . ARG A 1 83  ? -4.490  23.668  -10.317 1.00 65.57 83  A 1 
ATOM 628  C CG    . ARG A 1 83  ? -5.220  24.024  -11.615 1.00 60.80 83  A 1 
ATOM 629  C CD    . ARG A 1 83  ? -4.327  23.724  -12.809 1.00 57.40 83  A 1 
ATOM 630  N NE    . ARG A 1 83  ? -4.967  24.115  -14.075 1.00 50.46 83  A 1 
ATOM 631  C CZ    . ARG A 1 83  ? -4.482  23.906  -15.282 1.00 43.89 83  A 1 
ATOM 632  N NH1   . ARG A 1 83  ? -3.359  23.280  -15.466 1.00 40.75 83  A 1 
ATOM 633  N NH2   . ARG A 1 83  ? -5.121  24.337  -16.336 1.00 40.90 83  A 1 
ATOM 634  N N     . VAL A 1 84  ? -6.515  21.927  -8.328  1.00 68.03 84  A 1 
ATOM 635  C CA    . VAL A 1 84  ? -7.664  21.024  -8.183  1.00 68.31 84  A 1 
ATOM 636  C C     . VAL A 1 84  ? -8.678  21.628  -7.218  1.00 70.94 84  A 1 
ATOM 637  O O     . VAL A 1 84  ? -9.845  21.782  -7.579  1.00 67.25 84  A 1 
ATOM 638  C CB    . VAL A 1 84  ? -7.235  19.609  -7.750  1.00 63.33 84  A 1 
ATOM 639  C CG1   . VAL A 1 84  ? -8.441  18.683  -7.601  1.00 57.03 84  A 1 
ATOM 640  C CG2   . VAL A 1 84  ? -6.279  19.000  -8.780  1.00 59.36 84  A 1 
ATOM 641  N N     . ALA A 1 85  ? -8.226  22.073  -6.044  1.00 69.09 85  A 1 
ATOM 642  C CA    . ALA A 1 85  ? -9.053  22.749  -5.055  1.00 69.81 85  A 1 
ATOM 643  C C     . ALA A 1 85  ? -9.729  24.006  -5.624  1.00 71.11 85  A 1 
ATOM 644  O O     . ALA A 1 85  ? -10.920 24.215  -5.404  1.00 71.75 85  A 1 
ATOM 645  C CB    . ALA A 1 85  ? -8.186  23.075  -3.832  1.00 68.96 85  A 1 
ATOM 646  N N     . SER A 1 86  ? -9.041  24.792  -6.449  1.00 76.76 86  A 1 
ATOM 647  C CA    . SER A 1 86  ? -9.608  26.008  -7.048  1.00 76.01 86  A 1 
ATOM 648  C C     . SER A 1 86  ? -10.809 25.773  -7.974  1.00 77.64 86  A 1 
ATOM 649  O O     . SER A 1 86  ? -11.565 26.704  -8.255  1.00 75.17 86  A 1 
ATOM 650  C CB    . SER A 1 86  ? -8.527  26.787  -7.802  1.00 73.56 86  A 1 
ATOM 651  O OG    . SER A 1 86  ? -8.124  26.135  -8.995  1.00 67.16 86  A 1 
ATOM 652  N N     . ARG A 1 87  ? -11.002 24.526  -8.450  1.00 74.70 87  A 1 
ATOM 653  C CA    . ARG A 1 87  ? -12.119 24.128  -9.325  1.00 74.44 87  A 1 
ATOM 654  C C     . ARG A 1 87  ? -13.320 23.565  -8.562  1.00 76.44 87  A 1 
ATOM 655  O O     . ARG A 1 87  ? -14.318 23.249  -9.203  1.00 72.03 87  A 1 
ATOM 656  C CB    . ARG A 1 87  ? -11.631 23.086  -10.339 1.00 69.92 87  A 1 
ATOM 657  C CG    . ARG A 1 87  ? -10.577 23.648  -11.286 1.00 66.13 87  A 1 
ATOM 658  C CD    . ARG A 1 87  ? -10.077 22.490  -12.147 1.00 64.32 87  A 1 
ATOM 659  N NE    . ARG A 1 87  ? -8.991  22.923  -13.039 1.00 55.70 87  A 1 
ATOM 660  C CZ    . ARG A 1 87  ? -8.334  22.129  -13.857 1.00 50.91 87  A 1 
ATOM 661  N NH1   . ARG A 1 87  ? -8.639  20.865  -13.963 1.00 46.83 87  A 1 
ATOM 662  N NH2   . ARG A 1 87  ? -7.352  22.598  -14.573 1.00 46.54 87  A 1 
ATOM 663  N N     . HIS A 1 88  ? -13.222 23.416  -7.251  1.00 73.57 88  A 1 
ATOM 664  C CA    . HIS A 1 88  ? -14.330 22.901  -6.457  1.00 75.06 88  A 1 
ATOM 665  C C     . HIS A 1 88  ? -15.547 23.824  -6.572  1.00 74.92 88  A 1 
ATOM 666  O O     . HIS A 1 88  ? -15.451 25.044  -6.420  1.00 73.57 88  A 1 
ATOM 667  C CB    . HIS A 1 88  ? -13.921 22.713  -4.992  1.00 73.58 88  A 1 
ATOM 668  C CG    . HIS A 1 88  ? -12.947 21.591  -4.745  1.00 73.36 88  A 1 
ATOM 669  N ND1   . HIS A 1 88  ? -12.369 21.296  -3.524  1.00 66.35 88  A 1 
ATOM 670  C CD2   . HIS A 1 88  ? -12.487 20.654  -5.633  1.00 70.09 88  A 1 
ATOM 671  C CE1   . HIS A 1 88  ? -11.589 20.223  -3.676  1.00 69.17 88  A 1 
ATOM 672  N NE2   . HIS A 1 88  ? -11.638 19.795  -4.947  1.00 71.02 88  A 1 
ATOM 673  N N     . GLU A 1 89  ? -16.711 23.227  -6.844  1.00 76.92 89  A 1 
ATOM 674  C CA    . GLU A 1 89  ? -17.972 23.958  -6.863  1.00 76.95 89  A 1 
ATOM 675  C C     . GLU A 1 89  ? -18.322 24.414  -5.452  1.00 78.74 89  A 1 
ATOM 676  O O     . GLU A 1 89  ? -18.406 23.606  -4.520  1.00 73.82 89  A 1 
ATOM 677  C CB    . GLU A 1 89  ? -19.077 23.088  -7.483  1.00 72.04 89  A 1 
ATOM 678  C CG    . GLU A 1 89  ? -20.366 23.874  -7.750  1.00 62.85 89  A 1 
ATOM 679  C CD    . GLU A 1 89  ? -21.527 23.010  -8.305  1.00 58.63 89  A 1 
ATOM 680  O OE1   . GLU A 1 89  ? -22.605 23.577  -8.552  1.00 51.57 89  A 1 
ATOM 681  O OE2   . GLU A 1 89  ? -21.356 21.778  -8.427  1.00 51.09 89  A 1 
ATOM 682  N N     . ARG A 1 90  ? -18.531 25.724  -5.279  1.00 76.74 90  A 1 
ATOM 683  C CA    . ARG A 1 90  ? -18.899 26.345  -4.010  1.00 75.74 90  A 1 
ATOM 684  C C     . ARG A 1 90  ? -20.250 27.031  -4.146  1.00 75.48 90  A 1 
ATOM 685  O O     . ARG A 1 90  ? -20.457 27.825  -5.060  1.00 71.73 90  A 1 
ATOM 686  C CB    . ARG A 1 90  ? -17.814 27.333  -3.563  1.00 74.31 90  A 1 
ATOM 687  C CG    . ARG A 1 90  ? -16.527 26.601  -3.154  1.00 75.34 90  A 1 
ATOM 688  C CD    . ARG A 1 90  ? -15.329 27.540  -3.153  1.00 74.98 90  A 1 
ATOM 689  N NE    . ARG A 1 90  ? -14.872 27.831  -4.511  1.00 73.70 90  A 1 
ATOM 690  C CZ    . ARG A 1 90  ? -13.907 28.669  -4.840  1.00 72.59 90  A 1 
ATOM 691  N NH1   . ARG A 1 90  ? -13.305 29.401  -3.934  1.00 63.09 90  A 1 
ATOM 692  N NH2   . ARG A 1 90  ? -13.517 28.791  -6.070  1.00 69.71 90  A 1 
ATOM 693  N N     . VAL A 1 91  ? -21.160 26.731  -3.227  1.00 80.60 91  A 1 
ATOM 694  C CA    . VAL A 1 91  ? -22.497 27.324  -3.169  1.00 79.37 91  A 1 
ATOM 695  C C     . VAL A 1 91  ? -22.507 28.402  -2.095  1.00 80.22 91  A 1 
ATOM 696  O O     . VAL A 1 91  ? -22.121 28.141  -0.960  1.00 78.09 91  A 1 
ATOM 697  C CB    . VAL A 1 91  ? -23.573 26.254  -2.926  1.00 76.26 91  A 1 
ATOM 698  C CG1   . VAL A 1 91  ? -24.977 26.861  -2.979  1.00 65.61 91  A 1 
ATOM 699  C CG2   . VAL A 1 91  ? -23.502 25.139  -3.976  1.00 69.11 91  A 1 
ATOM 700  N N     . LEU A 1 92  ? -22.939 29.621  -2.443  1.00 80.24 92  A 1 
ATOM 701  C CA    . LEU A 1 92  ? -23.122 30.691  -1.459  1.00 77.73 92  A 1 
ATOM 702  C C     . LEU A 1 92  ? -24.275 30.340  -0.517  1.00 76.89 92  A 1 
ATOM 703  O O     . LEU A 1 92  ? -25.378 30.023  -0.957  1.00 74.08 92  A 1 
ATOM 704  C CB    . LEU A 1 92  ? -23.378 32.032  -2.165  1.00 74.93 92  A 1 
ATOM 705  C CG    . LEU A 1 92  ? -22.103 32.683  -2.728  1.00 67.93 92  A 1 
ATOM 706  C CD1   . LEU A 1 92  ? -22.455 33.767  -3.741  1.00 61.19 92  A 1 
ATOM 707  C CD2   . LEU A 1 92  ? -21.267 33.328  -1.622  1.00 63.53 92  A 1 
ATOM 708  N N     . LEU A 1 93  ? -24.016 30.423  0.780   1.00 76.10 93  A 1 
ATOM 709  C CA    . LEU A 1 93  ? -25.020 30.285  1.818   1.00 71.87 93  A 1 
ATOM 710  C C     . LEU A 1 93  ? -25.779 31.604  1.900   1.00 70.53 93  A 1 
ATOM 711  O O     . LEU A 1 93  ? -25.278 32.597  2.433   1.00 64.63 93  A 1 
ATOM 712  C CB    . LEU A 1 93  ? -24.356 29.901  3.150   1.00 69.45 93  A 1 
ATOM 713  C CG    . LEU A 1 93  ? -23.564 28.577  3.094   1.00 66.90 93  A 1 
ATOM 714  C CD1   . LEU A 1 93  ? -22.824 28.363  4.417   1.00 62.01 93  A 1 
ATOM 715  C CD2   . LEU A 1 93  ? -24.467 27.372  2.848   1.00 65.81 93  A 1 
ATOM 716  N N     . SER A 1 94  ? -26.973 31.618  1.326   1.00 70.53 94  A 1 
ATOM 717  C CA    . SER A 1 94  ? -27.791 32.823  1.327   1.00 67.52 94  A 1 
ATOM 718  C C     . SER A 1 94  ? -28.200 33.221  2.743   1.00 66.17 94  A 1 
ATOM 719  O O     . SER A 1 94  ? -28.410 32.381  3.610   1.00 60.13 94  A 1 
ATOM 720  C CB    . SER A 1 94  ? -29.017 32.648  0.429   1.00 61.03 94  A 1 
ATOM 721  O OG    . SER A 1 94  ? -29.882 31.656  0.930   1.00 53.09 94  A 1 
ATOM 722  N N     . GLU A 1 95  ? -28.386 34.515  2.970   1.00 63.69 95  A 1 
ATOM 723  C CA    . GLU A 1 95  ? -28.842 35.038  4.266   1.00 60.61 95  A 1 
ATOM 724  C C     . GLU A 1 95  ? -30.217 34.508  4.689   1.00 57.30 95  A 1 
ATOM 725  O O     . GLU A 1 95  ? -30.549 34.562  5.866   1.00 51.81 95  A 1 
ATOM 726  C CB    . GLU A 1 95  ? -28.871 36.563  4.261   1.00 55.15 95  A 1 
ATOM 727  C CG    . GLU A 1 95  ? -27.488 37.175  4.047   1.00 49.43 95  A 1 
ATOM 728  C CD    . GLU A 1 95  ? -27.414 38.597  4.594   1.00 43.91 95  A 1 
ATOM 729  O OE1   . GLU A 1 95  ? -26.471 38.822  5.393   1.00 38.50 95  A 1 
ATOM 730  O OE2   . GLU A 1 95  ? -28.302 39.408  4.263   1.00 38.83 95  A 1 
ATOM 731  N N     . ALA A 1 96  ? -30.978 33.911  3.761   1.00 59.81 96  A 1 
ATOM 732  C CA    . ALA A 1 96  ? -32.230 33.232  4.081   1.00 55.56 96  A 1 
ATOM 733  C C     . ALA A 1 96  ? -32.060 32.150  5.154   1.00 53.70 96  A 1 
ATOM 734  O O     . ALA A 1 96  ? -32.990 31.914  5.928   1.00 51.62 96  A 1 
ATOM 735  C CB    . ALA A 1 96  ? -32.797 32.639  2.794   1.00 51.75 96  A 1 
ATOM 736  N N     . TYR A 1 97  ? -30.877 31.548  5.251   1.00 60.63 97  A 1 
ATOM 737  C CA    . TYR A 1 97  ? -30.578 30.608  6.331   1.00 56.87 97  A 1 
ATOM 738  C C     . TYR A 1 97  ? -30.513 31.290  7.710   1.00 54.70 97  A 1 
ATOM 739  O O     . TYR A 1 97  ? -30.856 30.670  8.709   1.00 52.16 97  A 1 
ATOM 740  C CB    . TYR A 1 97  ? -29.267 29.869  6.028   1.00 52.49 97  A 1 
ATOM 741  C CG    . TYR A 1 97  ? -29.352 28.409  6.382   1.00 48.10 97  A 1 
ATOM 742  C CD1   . TYR A 1 97  ? -28.919 27.921  7.640   1.00 43.97 97  A 1 
ATOM 743  C CD2   . TYR A 1 97  ? -29.920 27.509  5.465   1.00 42.42 97  A 1 
ATOM 744  C CE1   . TYR A 1 97  ? -29.040 26.568  7.962   1.00 37.07 97  A 1 
ATOM 745  C CE2   . TYR A 1 97  ? -30.053 26.148  5.785   1.00 38.44 97  A 1 
ATOM 746  C CZ    . TYR A 1 97  ? -29.611 25.674  7.030   1.00 37.95 97  A 1 
ATOM 747  O OH    . TYR A 1 97  ? -29.743 24.346  7.328   1.00 34.54 97  A 1 
ATOM 748  N N     . LYS A 1 98  ? -30.103 32.553  7.767   1.00 51.12 98  A 1 
ATOM 749  C CA    . LYS A 1 98  ? -30.099 33.344  9.012   1.00 50.26 98  A 1 
ATOM 750  C C     . LYS A 1 98  ? -31.513 33.670  9.489   1.00 49.38 98  A 1 
ATOM 751  O O     . LYS A 1 98  ? -31.746 33.793  10.685  1.00 44.89 98  A 1 
ATOM 752  C CB    . LYS A 1 98  ? -29.335 34.658  8.823   1.00 46.52 98  A 1 
ATOM 753  C CG    . LYS A 1 98  ? -27.844 34.531  8.467   1.00 42.68 98  A 1 
ATOM 754  C CD    . LYS A 1 98  ? -27.262 35.937  8.329   1.00 39.05 98  A 1 
ATOM 755  C CE    . LYS A 1 98  ? -25.798 35.968  7.924   1.00 34.34 98  A 1 
ATOM 756  N NZ    . LYS A 1 98  ? -25.392 37.346  7.568   1.00 29.44 98  A 1 
ATOM 757  N N     . HIS A 1 99  ? -32.450 33.842  8.567   1.00 44.86 99  A 1 
ATOM 758  C CA    . HIS A 1 99  ? -33.817 34.286  8.833   1.00 43.95 99  A 1 
ATOM 759  C C     . HIS A 1 99  ? -34.857 33.159  8.837   1.00 40.51 99  A 1 
ATOM 760  O O     . HIS A 1 99  ? -36.048 33.446  8.964   1.00 37.47 99  A 1 
ATOM 761  C CB    . HIS A 1 99  ? -34.185 35.385  7.844   1.00 41.32 99  A 1 
ATOM 762  C CG    . HIS A 1 99  ? -33.427 36.660  8.076   1.00 39.46 99  A 1 
ATOM 763  N ND1   . HIS A 1 99  ? -33.507 37.457  9.197   1.00 36.09 99  A 1 
ATOM 764  C CD2   . HIS A 1 99  ? -32.528 37.251  7.231   1.00 36.94 99  A 1 
ATOM 765  C CE1   . HIS A 1 99  ? -32.677 38.491  9.027   1.00 33.77 99  A 1 
ATOM 766  N NE2   . HIS A 1 99  ? -32.067 38.408  7.849   1.00 34.86 99  A 1 
ATOM 767  N N     . ALA A 1 100 ? -34.444 31.884  8.690   1.00 50.54 100 A 1 
ATOM 768  C CA    . ALA A 1 100 ? -35.375 30.773  8.822   1.00 49.15 100 A 1 
ATOM 769  C C     . ALA A 1 100 ? -35.987 30.811  10.232  1.00 46.64 100 A 1 
ATOM 770  O O     . ALA A 1 100 ? -35.240 30.687  11.202  1.00 44.90 100 A 1 
ATOM 771  C CB    . ALA A 1 100 ? -34.653 29.458  8.537   1.00 46.42 100 A 1 
ATOM 772  N N     . PRO A 1 101 ? -37.297 31.032  10.384  1.00 41.91 101 A 1 
ATOM 773  C CA    . PRO A 1 101 ? -37.895 31.187  11.692  1.00 42.15 101 A 1 
ATOM 774  C C     . PRO A 1 101 ? -37.765 29.872  12.465  1.00 43.48 101 A 1 
ATOM 775  O O     . PRO A 1 101 ? -38.133 28.813  11.961  1.00 42.31 101 A 1 
ATOM 776  C CB    . PRO A 1 101 ? -39.350 31.598  11.443  1.00 38.87 101 A 1 
ATOM 777  C CG    . PRO A 1 101 ? -39.642 31.053  10.048  1.00 38.23 101 A 1 
ATOM 778  C CD    . PRO A 1 101 ? -38.287 31.162  9.337   1.00 42.34 101 A 1 
ATOM 779  N N     . VAL A 1 102 ? -37.317 29.979  13.712  1.00 32.85 102 A 1 
ATOM 780  C CA    . VAL A 1 102 ? -37.097 28.873  14.666  1.00 34.50 102 A 1 
ATOM 781  C C     . VAL A 1 102 ? -38.410 28.151  15.059  1.00 33.35 102 A 1 
ATOM 782  O O     . VAL A 1 102 ? -38.431 27.336  15.972  1.00 32.52 102 A 1 
ATOM 783  C CB    . VAL A 1 102 ? -36.347 29.400  15.916  1.00 33.39 102 A 1 
ATOM 784  C CG1   . VAL A 1 102 ? -35.812 28.301  16.833  1.00 31.92 102 A 1 
ATOM 785  C CG2   . VAL A 1 102 ? -35.142 30.272  15.540  1.00 35.15 102 A 1 
ATOM 786  N N     . MET A 1 103 ? -39.519 28.443  14.384  1.00 31.48 103 A 1 
ATOM 787  C CA    . MET A 1 103 ? -40.871 28.082  14.831  1.00 32.40 103 A 1 
ATOM 788  C C     . MET A 1 103 ? -41.099 26.597  15.068  1.00 32.12 103 A 1 
ATOM 789  O O     . MET A 1 103 ? -41.830 26.257  15.995  1.00 31.44 103 A 1 
ATOM 790  C CB    . MET A 1 103 ? -41.912 28.560  13.810  1.00 31.91 103 A 1 
ATOM 791  C CG    . MET A 1 103 ? -42.518 29.918  14.185  1.00 29.42 103 A 1 
ATOM 792  S SD    . MET A 1 103 ? -44.269 30.026  13.771  1.00 27.30 103 A 1 
ATOM 793  C CE    . MET A 1 103 ? -44.652 31.646  14.436  1.00 24.98 103 A 1 
ATOM 794  N N     . LEU A 1 104 ? -40.580 25.728  14.223  1.00 36.66 104 A 1 
ATOM 795  C CA    . LEU A 1 104 ? -40.844 24.303  14.387  1.00 37.21 104 A 1 
ATOM 796  C C     . LEU A 1 104 ? -39.928 23.718  15.463  1.00 35.74 104 A 1 
ATOM 797  O O     . LEU A 1 104 ? -38.929 23.061  15.176  1.00 34.84 104 A 1 
ATOM 798  C CB    . LEU A 1 104 ? -40.818 23.562  13.041  1.00 36.03 104 A 1 
ATOM 799  C CG    . LEU A 1 104 ? -42.094 23.779  12.213  1.00 32.87 104 A 1 
ATOM 800  C CD1   . LEU A 1 104 ? -41.879 23.323  10.776  1.00 31.75 104 A 1 
ATOM 801  C CD2   . LEU A 1 104 ? -43.298 23.018  12.772  1.00 35.53 104 A 1 
ATOM 802  N N     . ASP A 1 105 ? -40.343 23.930  16.697  1.00 40.67 105 A 1 
ATOM 803  C CA    . ASP A 1 105 ? -39.819 23.374  17.962  1.00 42.92 105 A 1 
ATOM 804  C C     . ASP A 1 105 ? -40.003 21.844  18.073  1.00 41.29 105 A 1 
ATOM 805  O O     . ASP A 1 105 ? -40.066 21.266  19.158  1.00 40.29 105 A 1 
ATOM 806  C CB    . ASP A 1 105 ? -40.529 24.111  19.116  1.00 40.48 105 A 1 
ATOM 807  C CG    . ASP A 1 105 ? -39.616 24.817  20.121  1.00 36.67 105 A 1 
ATOM 808  O OD1   . ASP A 1 105 ? -38.385 24.782  19.934  1.00 34.55 105 A 1 
ATOM 809  O OD2   . ASP A 1 105 ? -40.189 25.401  21.069  1.00 33.63 105 A 1 
ATOM 810  N N     . CYS A 1 106 ? -40.165 21.141  16.959  1.00 41.10 106 A 1 
ATOM 811  C CA    . CYS A 1 106 ? -40.261 19.694  16.931  1.00 45.36 106 A 1 
ATOM 812  C C     . CYS A 1 106 ? -38.891 19.095  17.295  1.00 43.54 106 A 1 
ATOM 813  O O     . CYS A 1 106 ? -38.035 18.913  16.433  1.00 41.91 106 A 1 
ATOM 814  C CB    . CYS A 1 106 ? -40.787 19.219  15.582  1.00 42.38 106 A 1 
ATOM 815  S SG    . CYS A 1 106 ? -42.568 19.566  15.456  1.00 35.96 106 A 1 
ATOM 816  N N     . HIS A 1 107 ? -38.718 18.736  18.560  1.00 27.36 107 A 1 
ATOM 817  C CA    . HIS A 1 107 ? -37.518 18.132  19.163  1.00 29.24 107 A 1 
ATOM 818  C C     . HIS A 1 107 ? -36.840 16.994  18.382  1.00 27.54 107 A 1 
ATOM 819  O O     . HIS A 1 107 ? -35.640 16.775  18.560  1.00 26.01 107 A 1 
ATOM 820  C CB    . HIS A 1 107 ? -37.910 17.577  20.536  1.00 28.04 107 A 1 
ATOM 821  C CG    . HIS A 1 107 ? -37.845 18.561  21.668  1.00 26.00 107 A 1 
ATOM 822  N ND1   . HIS A 1 107 ? -36.693 19.140  22.159  1.00 24.41 107 A 1 
ATOM 823  C CD2   . HIS A 1 107 ? -38.865 18.990  22.464  1.00 23.80 107 A 1 
ATOM 824  C CE1   . HIS A 1 107 ? -37.036 19.904  23.212  1.00 22.36 107 A 1 
ATOM 825  N NE2   . HIS A 1 107 ? -38.341 19.831  23.435  1.00 22.76 107 A 1 
ATOM 826  N N     . ALA A 1 108 ? -37.579 16.229  17.598  1.00 29.94 108 A 1 
ATOM 827  C CA    . ALA A 1 108 ? -37.086 14.995  16.997  1.00 31.06 108 A 1 
ATOM 828  C C     . ALA A 1 108 ? -36.102 15.219  15.824  1.00 30.52 108 A 1 
ATOM 829  O O     . ALA A 1 108 ? -35.145 14.473  15.680  1.00 27.88 108 A 1 
ATOM 830  C CB    . ALA A 1 108 ? -38.300 14.171  16.563  1.00 28.98 108 A 1 
ATOM 831  N N     . ASP A 1 109 ? -36.341 16.231  14.988  1.00 39.06 109 A 1 
ATOM 832  C CA    . ASP A 1 109 ? -35.830 16.248  13.621  1.00 39.71 109 A 1 
ATOM 833  C C     . ASP A 1 109 ? -34.513 17.009  13.423  1.00 38.14 109 A 1 
ATOM 834  O O     . ASP A 1 109 ? -34.312 17.680  12.408  1.00 36.79 109 A 1 
ATOM 835  C CB    . ASP A 1 109 ? -36.940 16.685  12.652  1.00 38.09 109 A 1 
ATOM 836  C CG    . ASP A 1 109 ? -37.951 15.583  12.324  1.00 34.55 109 A 1 
ATOM 837  O OD1   . ASP A 1 109 ? -37.622 14.403  12.526  1.00 35.69 109 A 1 
ATOM 838  O OD2   . ASP A 1 109 ? -39.029 15.954  11.814  1.00 36.49 109 A 1 
ATOM 839  N N     . ALA A 1 110 ? -33.544 16.857  14.324  1.00 30.65 110 A 1 
ATOM 840  C CA    . ALA A 1 110 ? -32.174 17.293  14.042  1.00 30.96 110 A 1 
ATOM 841  C C     . ALA A 1 110 ? -31.608 16.618  12.779  1.00 30.04 110 A 1 
ATOM 842  O O     . ALA A 1 110 ? -30.875 17.236  12.003  1.00 28.72 110 A 1 
ATOM 843  C CB    . ALA A 1 110 ? -31.304 16.997  15.273  1.00 29.64 110 A 1 
ATOM 844  N N     . ALA A 1 111 ? -32.016 15.363  12.536  1.00 32.64 111 A 1 
ATOM 845  C CA    . ALA A 1 111 ? -31.708 14.662  11.291  1.00 33.23 111 A 1 
ATOM 846  C C     . ALA A 1 111 ? -32.463 15.249  10.079  1.00 32.81 111 A 1 
ATOM 847  O O     . ALA A 1 111 ? -31.910 15.302  8.982   1.00 31.82 111 A 1 
ATOM 848  C CB    . ALA A 1 111 ? -32.022 13.179  11.486  1.00 31.85 111 A 1 
ATOM 849  N N     . ALA A 1 112 ? -33.695 15.718  10.273  1.00 35.96 112 A 1 
ATOM 850  C CA    . ALA A 1 112 ? -34.510 16.281  9.205   1.00 35.70 112 A 1 
ATOM 851  C C     . ALA A 1 112 ? -33.975 17.627  8.703   1.00 36.06 112 A 1 
ATOM 852  O O     . ALA A 1 112 ? -34.076 17.901  7.504   1.00 35.65 112 A 1 
ATOM 853  C CB    . ALA A 1 112 ? -35.961 16.394  9.669   1.00 35.03 112 A 1 
ATOM 854  N N     . LEU A 1 113 ? -33.340 18.440  9.552   1.00 38.10 113 A 1 
ATOM 855  C CA    . LEU A 1 113 ? -32.673 19.673  9.120   1.00 39.86 113 A 1 
ATOM 856  C C     . LEU A 1 113 ? -31.524 19.399  8.153   1.00 39.17 113 A 1 
ATOM 857  O O     . LEU A 1 113 ? -31.392 20.108  7.152   1.00 38.59 113 A 1 
ATOM 858  C CB    . LEU A 1 113 ? -32.200 20.463  10.354  1.00 37.62 113 A 1 
ATOM 859  C CG    . LEU A 1 113 ? -33.289 21.379  10.945  1.00 34.84 113 A 1 
ATOM 860  C CD1   . LEU A 1 113 ? -32.894 21.824  12.348  1.00 35.66 113 A 1 
ATOM 861  C CD2   . LEU A 1 113 ? -33.499 22.620  10.083  1.00 38.03 113 A 1 
ATOM 862  N N     . CYS A 1 114 ? -30.733 18.342  8.373   1.00 41.75 114 A 1 
ATOM 863  C CA    . CYS A 1 114 ? -29.723 17.919  7.397   1.00 43.95 114 A 1 
ATOM 864  C C     . CYS A 1 114 ? -30.356 17.463  6.077   1.00 42.51 114 A 1 
ATOM 865  O O     . CYS A 1 114 ? -29.899 17.871  5.019   1.00 43.34 114 A 1 
ATOM 866  C CB    . CYS A 1 114 ? -28.847 16.821  8.004   1.00 43.51 114 A 1 
ATOM 867  S SG    . CYS A 1 114 ? -27.678 17.544  9.211   1.00 39.10 114 A 1 
ATOM 868  N N     . ALA A 1 115 ? -31.441 16.683  6.137   1.00 35.92 115 A 1 
ATOM 869  C CA    . ALA A 1 115 ? -32.142 16.218  4.944   1.00 36.07 115 A 1 
ATOM 870  C C     . ALA A 1 115 ? -32.805 17.369  4.158   1.00 34.71 115 A 1 
ATOM 871  O O     . ALA A 1 115 ? -32.739 17.401  2.924   1.00 33.37 115 A 1 
ATOM 872  C CB    . ALA A 1 115 ? -33.169 15.163  5.366   1.00 34.85 115 A 1 
ATOM 873  N N     . ALA A 1 116 ? -33.398 18.337  4.856   1.00 43.27 116 A 1 
ATOM 874  C CA    . ALA A 1 116 ? -33.990 19.517  4.235   1.00 43.04 116 A 1 
ATOM 875  C C     . ALA A 1 116 ? -32.930 20.398  3.552   1.00 42.40 116 A 1 
ATOM 876  O O     . ALA A 1 116 ? -33.178 20.931  2.467   1.00 41.34 116 A 1 
ATOM 877  C CB    . ALA A 1 116 ? -34.769 20.302  5.293   1.00 41.57 116 A 1 
ATOM 878  N N     . TYR A 1 117 ? -31.747 20.509  4.142   1.00 38.75 117 A 1 
ATOM 879  C CA    . TYR A 1 117 ? -30.644 21.248  3.536   1.00 39.97 117 A 1 
ATOM 880  C C     . TYR A 1 117 ? -30.043 20.515  2.337   1.00 40.36 117 A 1 
ATOM 881  O O     . TYR A 1 117 ? -29.830 21.141  1.301   1.00 38.98 117 A 1 
ATOM 882  C CB    . TYR A 1 117 ? -29.584 21.566  4.578   1.00 38.14 117 A 1 
ATOM 883  C CG    . TYR A 1 117 ? -28.629 22.629  4.080   1.00 34.75 117 A 1 
ATOM 884  C CD1   . TYR A 1 117 ? -27.369 22.291  3.573   1.00 33.07 117 A 1 
ATOM 885  C CD2   . TYR A 1 117 ? -29.027 23.984  4.087   1.00 34.62 117 A 1 
ATOM 886  C CE1   . TYR A 1 117 ? -26.501 23.296  3.122   1.00 30.72 117 A 1 
ATOM 887  C CE2   . TYR A 1 117 ? -28.170 24.994  3.643   1.00 31.53 117 A 1 
ATOM 888  C CZ    . TYR A 1 117 ? -26.890 24.652  3.167   1.00 32.37 117 A 1 
ATOM 889  O OH    . TYR A 1 117 ? -26.037 25.643  2.773   1.00 31.24 117 A 1 
ATOM 890  N N     . GLU A 1 118 ? -29.845 19.188  2.405   1.00 39.49 118 A 1 
ATOM 891  C CA    . GLU A 1 118 ? -29.487 18.394  1.228   1.00 40.44 118 A 1 
ATOM 892  C C     . GLU A 1 118 ? -30.523 18.576  0.110   1.00 39.70 118 A 1 
ATOM 893  O O     . GLU A 1 118 ? -30.145 18.787  -1.042  1.00 37.83 118 A 1 
ATOM 894  C CB    . GLU A 1 118 ? -29.363 16.898  1.561   1.00 39.36 118 A 1 
ATOM 895  C CG    . GLU A 1 118 ? -27.989 16.538  2.144   1.00 35.83 118 A 1 
ATOM 896  C CD    . GLU A 1 118 ? -27.766 15.024  2.226   1.00 33.33 118 A 1 
ATOM 897  O OE1   . GLU A 1 118 ? -26.587 14.615  2.141   1.00 31.37 118 A 1 
ATOM 898  O OE2   . GLU A 1 118 ? -28.761 14.283  2.354   1.00 31.40 118 A 1 
ATOM 899  N N     . ALA A 1 119 ? -31.813 18.576  0.439   1.00 44.28 119 A 1 
ATOM 900  C CA    . ALA A 1 119 ? -32.880 18.823  -0.525  1.00 43.02 119 A 1 
ATOM 901  C C     . ALA A 1 119 ? -32.788 20.229  -1.144  1.00 41.57 119 A 1 
ATOM 902  O O     . ALA A 1 119 ? -32.904 20.355  -2.353  1.00 40.42 119 A 1 
ATOM 903  C CB    . ALA A 1 119 ? -34.231 18.566  0.140   1.00 41.68 119 A 1 
ATOM 904  N N     . GLN A 1 120 ? -32.514 21.281  -0.359  1.00 42.62 120 A 1 
ATOM 905  C CA    . GLN A 1 120 ? -32.335 22.636  -0.886  1.00 43.04 120 A 1 
ATOM 906  C C     . GLN A 1 120 ? -31.089 22.770  -1.768  1.00 42.28 120 A 1 
ATOM 907  O O     . GLN A 1 120 ? -31.161 23.380  -2.837  1.00 41.58 120 A 1 
ATOM 908  C CB    . GLN A 1 120 ? -32.273 23.664  0.251   1.00 42.40 120 A 1 
ATOM 909  C CG    . GLN A 1 120 ? -33.676 24.118  0.696   1.00 39.01 120 A 1 
ATOM 910  C CD    . GLN A 1 120 ? -33.628 25.281  1.701   1.00 35.54 120 A 1 
ATOM 911  O OE1   . GLN A 1 120 ? -32.592 25.622  2.249   1.00 34.83 120 A 1 
ATOM 912  N NE2   . GLN A 1 120 ? -34.732 25.936  1.957   1.00 32.71 120 A 1 
ATOM 913  N N     . VAL A 1 121 ? -29.962 22.166  -1.370  1.00 45.83 121 A 1 
ATOM 914  C CA    . VAL A 1 121 ? -28.733 22.162  -2.185  1.00 46.10 121 A 1 
ATOM 915  C C     . VAL A 1 121 ? -28.956 21.365  -3.483  1.00 43.94 121 A 1 
ATOM 916  O O     . VAL A 1 121 ? -28.497 21.782  -4.545  1.00 42.04 121 A 1 
ATOM 917  C CB    . VAL A 1 121 ? -27.552 21.614  -1.366  1.00 44.84 121 A 1 
ATOM 918  C CG1   . VAL A 1 121 ? -26.281 21.432  -2.218  1.00 43.00 121 A 1 
ATOM 919  C CG2   . VAL A 1 121 ? -27.173 22.581  -0.234  1.00 47.93 121 A 1 
ATOM 920  N N     . HIS A 1 122 ? -29.722 20.276  -3.431  1.00 41.33 122 A 1 
ATOM 921  C CA    . HIS A 1 122 ? -30.158 19.564  -4.631  1.00 43.17 122 A 1 
ATOM 922  C C     . HIS A 1 122 ? -31.064 20.429  -5.516  1.00 40.40 122 A 1 
ATOM 923  O O     . HIS A 1 122 ? -30.874 20.453  -6.727  1.00 38.26 122 A 1 
ATOM 924  C CB    . HIS A 1 122 ? -30.837 18.236  -4.260  1.00 41.23 122 A 1 
ATOM 925  C CG    . HIS A 1 122 ? -29.867 17.099  -4.200  1.00 38.42 122 A 1 
ATOM 926  N ND1   . HIS A 1 122 ? -29.302 16.479  -5.297  1.00 37.20 122 A 1 
ATOM 927  C CD2   . HIS A 1 122 ? -29.334 16.479  -3.107  1.00 36.67 122 A 1 
ATOM 928  C CE1   . HIS A 1 122 ? -28.466 15.519  -4.863  1.00 35.39 122 A 1 
ATOM 929  N NE2   . HIS A 1 122 ? -28.460 15.489  -3.538  1.00 35.37 122 A 1 
ATOM 930  N N     . TYR A 1 123 ? -32.008 21.183  -4.937  1.00 41.07 123 A 1 
ATOM 931  C CA    . TYR A 1 123 ? -32.929 22.045  -5.683  1.00 37.52 123 A 1 
ATOM 932  C C     . TYR A 1 123 ? -32.216 23.225  -6.355  1.00 37.40 123 A 1 
ATOM 933  O O     . TYR A 1 123 ? -32.453 23.505  -7.534  1.00 35.02 123 A 1 
ATOM 934  C CB    . TYR A 1 123 ? -34.053 22.513  -4.746  1.00 35.41 123 A 1 
ATOM 935  C CG    . TYR A 1 123 ? -35.380 22.676  -5.457  1.00 32.14 123 A 1 
ATOM 936  C CD1   . TYR A 1 123 ? -35.751 23.896  -6.029  1.00 28.87 123 A 1 
ATOM 937  C CD2   . TYR A 1 123 ? -36.256 21.571  -5.551  1.00 29.65 123 A 1 
ATOM 938  C CE1   . TYR A 1 123 ? -36.981 24.022  -6.686  1.00 23.32 123 A 1 
ATOM 939  C CE2   . TYR A 1 123 ? -37.485 21.683  -6.200  1.00 23.49 123 A 1 
ATOM 940  C CZ    . TYR A 1 123 ? -37.858 22.914  -6.772  1.00 25.77 123 A 1 
ATOM 941  O OH    . TYR A 1 123 ? -39.063 23.035  -7.411  1.00 25.72 123 A 1 
ATOM 942  N N     . ALA A 1 124 ? -31.255 23.854  -5.650  1.00 41.22 124 A 1 
ATOM 943  C CA    . ALA A 1 124 ? -30.447 24.936  -6.204  1.00 40.86 124 A 1 
ATOM 944  C C     . ALA A 1 124 ? -29.613 24.478  -7.415  1.00 39.39 124 A 1 
ATOM 945  O O     . ALA A 1 124 ? -29.549 25.178  -8.425  1.00 37.97 124 A 1 
ATOM 946  C CB    . ALA A 1 124 ? -29.558 25.502  -5.088  1.00 38.88 124 A 1 
ATOM 947  N N     . ASN A 1 125 ? -29.065 23.271  -7.359  1.00 35.09 125 A 1 
ATOM 948  C CA    . ASN A 1 125 ? -28.349 22.693  -8.500  1.00 34.17 125 A 1 
ATOM 949  C C     . ASN A 1 125 ? -29.269 22.336  -9.677  1.00 32.56 125 A 1 
ATOM 950  O O     . ASN A 1 125 ? -28.842 22.393  -10.827 1.00 30.74 125 A 1 
ATOM 951  C CB    . ASN A 1 125 ? -27.568 21.462  -8.043  1.00 33.56 125 A 1 
ATOM 952  C CG    . ASN A 1 125 ? -26.287 21.875  -7.342  1.00 31.13 125 A 1 
ATOM 953  O OD1   . ASN A 1 125 ? -25.400 22.439  -7.922  1.00 32.75 125 A 1 
ATOM 954  N ND2   . ASN A 1 125 ? -26.152 21.573  -6.079  1.00 34.42 125 A 1 
ATOM 955  N N     . LEU A 1 126 ? -30.515 21.971  -9.412  1.00 37.16 126 A 1 
ATOM 956  C CA    . LEU A 1 126 ? -31.479 21.721  -10.478 1.00 37.42 126 A 1 
ATOM 957  C C     . LEU A 1 126 ? -31.770 23.007  -11.280 1.00 36.50 126 A 1 
ATOM 958  O O     . LEU A 1 126 ? -31.907 22.958  -12.504 1.00 34.51 126 A 1 
ATOM 959  C CB    . LEU A 1 126 ? -32.780 21.125  -9.901  1.00 35.58 126 A 1 
ATOM 960  C CG    . LEU A 1 126 ? -33.323 19.979  -10.778 1.00 32.40 126 A 1 
ATOM 961  C CD1   . LEU A 1 126 ? -32.751 18.640  -10.336 1.00 29.36 126 A 1 
ATOM 962  C CD2   . LEU A 1 126 ? -34.850 19.904  -10.716 1.00 31.70 126 A 1 
ATOM 963  N N     . LEU A 1 127 ? -31.827 24.148  -10.597 1.00 33.45 127 A 1 
ATOM 964  C CA    . LEU A 1 127 ? -32.087 25.452  -11.226 1.00 33.52 127 A 1 
ATOM 965  C C     . LEU A 1 127 ? -30.946 25.909  -12.142 1.00 32.53 127 A 1 
ATOM 966  O O     . LEU A 1 127 ? -31.219 26.407  -13.232 1.00 31.26 127 A 1 
ATOM 967  C CB    . LEU A 1 127 ? -32.378 26.493  -10.127 1.00 31.81 127 A 1 
ATOM 968  C CG    . LEU A 1 127 ? -33.820 26.426  -9.599  1.00 28.31 127 A 1 
ATOM 969  C CD1   . LEU A 1 127 ? -33.940 27.209  -8.288  1.00 26.85 127 A 1 
ATOM 970  C CD2   . LEU A 1 127 ? -34.810 27.029  -10.600 1.00 31.62 127 A 1 
ATOM 971  N N     . THR A 1 128 ? -29.680 25.684  -11.759 1.00 34.49 128 A 1 
ATOM 972  C CA    . THR A 1 128 ? -28.549 26.063  -12.629 1.00 35.28 128 A 1 
ATOM 973  C C     . THR A 1 128 ? -28.478 25.230  -13.912 1.00 33.33 128 A 1 
ATOM 974  O O     . THR A 1 128 ? -28.183 25.783  -14.975 1.00 30.99 128 A 1 
ATOM 975  C CB    . THR A 1 128 ? -27.204 25.998  -11.893 1.00 33.18 128 A 1 
ATOM 976  O OG1   . THR A 1 128 ? -27.116 24.840  -11.100 1.00 31.17 128 A 1 
ATOM 977  C CG2   . THR A 1 128 ? -27.011 27.192  -10.972 1.00 32.22 128 A 1 
ATOM 978  N N     . VAL A 1 129 ? -28.824 23.947  -13.857 1.00 31.30 129 A 1 
ATOM 979  C CA    . VAL A 1 129 ? -28.887 23.089  -15.061 1.00 33.31 129 A 1 
ATOM 980  C C     . VAL A 1 129 ? -30.013 23.527  -16.013 1.00 30.89 129 A 1 
ATOM 981  O O     . VAL A 1 129 ? -29.852 23.454  -17.234 1.00 28.54 129 A 1 
ATOM 982  C CB    . VAL A 1 129 ? -29.033 21.608  -14.672 1.00 30.84 129 A 1 
ATOM 983  C CG1   . VAL A 1 129 ? -29.141 20.685  -15.902 1.00 27.99 129 A 1 
ATOM 984  C CG2   . VAL A 1 129 ? -27.819 21.122  -13.876 1.00 29.48 129 A 1 
ATOM 985  N N     . MET A 1 130 ? -31.138 24.012  -15.494 1.00 34.80 130 A 1 
ATOM 986  C CA    . MET A 1 130 ? -32.266 24.474  -16.316 1.00 33.46 130 A 1 
ATOM 987  C C     . MET A 1 130 ? -31.916 25.684  -17.194 1.00 32.43 130 A 1 
ATOM 988  O O     . MET A 1 130 ? -32.440 25.793  -18.299 1.00 30.32 130 A 1 
ATOM 989  C CB    . MET A 1 130 ? -33.465 24.818  -15.415 1.00 31.71 130 A 1 
ATOM 990  C CG    . MET A 1 130 ? -34.248 23.588  -14.944 1.00 28.02 130 A 1 
ATOM 991  S SD    . MET A 1 130 ? -35.668 23.162  -15.994 1.00 24.81 130 A 1 
ATOM 992  C CE    . MET A 1 130 ? -36.751 22.435  -14.717 1.00 22.36 130 A 1 
ATOM 993  N N     . HIS A 1 131 ? -31.029 26.573  -16.748 1.00 32.25 131 A 1 
ATOM 994  C CA    . HIS A 1 131 ? -30.777 27.833  -17.455 1.00 33.78 131 A 1 
ATOM 995  C C     . HIS A 1 131 ? -30.056 27.704  -18.802 1.00 31.31 131 A 1 
ATOM 996  O O     . HIS A 1 131 ? -30.200 28.586  -19.649 1.00 29.18 131 A 1 
ATOM 997  C CB    . HIS A 1 131 ? -30.062 28.828  -16.533 1.00 32.82 131 A 1 
ATOM 998  C CG    . HIS A 1 131 ? -31.022 29.641  -15.711 1.00 30.13 131 A 1 
ATOM 999  N ND1   . HIS A 1 131 ? -31.882 30.597  -16.207 1.00 29.86 131 A 1 
ATOM 1000 C CD2   . HIS A 1 131 ? -31.225 29.593  -14.365 1.00 29.46 131 A 1 
ATOM 1001 C CE1   . HIS A 1 131 ? -32.587 31.106  -15.172 1.00 29.66 131 A 1 
ATOM 1002 N NE2   . HIS A 1 131 ? -32.215 30.528  -14.049 1.00 28.69 131 A 1 
ATOM 1003 N N     . GLN A 1 132 ? -29.293 26.631  -19.037 1.00 28.68 132 A 1 
ATOM 1004 C CA    . GLN A 1 132 ? -28.580 26.465  -20.316 1.00 29.88 132 A 1 
ATOM 1005 C C     . GLN A 1 132 ? -29.441 25.900  -21.462 1.00 28.90 132 A 1 
ATOM 1006 O O     . GLN A 1 132 ? -28.931 25.735  -22.574 1.00 27.23 132 A 1 
ATOM 1007 C CB    . GLN A 1 132 ? -27.287 25.665  -20.144 1.00 29.87 132 A 1 
ATOM 1008 C CG    . GLN A 1 132 ? -26.154 26.545  -19.593 1.00 28.13 132 A 1 
ATOM 1009 C CD    . GLN A 1 132 ? -24.790 25.855  -19.678 1.00 24.54 132 A 1 
ATOM 1010 O OE1   . GLN A 1 132 ? -24.645 24.709  -20.065 1.00 23.37 132 A 1 
ATOM 1011 N NE2   . GLN A 1 132 ? -23.731 26.544  -19.319 1.00 21.53 132 A 1 
ATOM 1012 N N     . ARG A 1 133 ? -30.726 25.598  -21.246 1.00 29.02 133 A 1 
ATOM 1013 C CA    . ARG A 1 133 ? -31.598 25.201  -22.352 1.00 30.20 133 A 1 
ATOM 1014 C C     . ARG A 1 133 ? -31.917 26.432  -23.208 1.00 28.04 133 A 1 
ATOM 1015 O O     . ARG A 1 133 ? -32.807 27.196  -22.890 1.00 26.83 133 A 1 
ATOM 1016 C CB    . ARG A 1 133 ? -32.857 24.469  -21.867 1.00 30.58 133 A 1 
ATOM 1017 C CG    . ARG A 1 133 ? -32.520 23.040  -21.421 1.00 29.71 133 A 1 
ATOM 1018 C CD    . ARG A 1 133 ? -33.799 22.245  -21.134 1.00 30.21 133 A 1 
ATOM 1019 N NE    . ARG A 1 133 ? -33.488 20.857  -20.732 1.00 26.28 133 A 1 
ATOM 1020 C CZ    . ARG A 1 133 ? -34.373 19.909  -20.476 1.00 25.50 133 A 1 
ATOM 1021 N NH1   . ARG A 1 133 ? -35.657 20.128  -20.575 1.00 23.20 133 A 1 
ATOM 1022 N NH2   . ARG A 1 133 ? -33.983 18.727  -20.119 1.00 20.81 133 A 1 
ATOM 1023 N N     . MET A 1 134 ? -31.189 26.571  -24.318 1.00 25.69 134 A 1 
ATOM 1024 C CA    . MET A 1 134 ? -31.499 27.523  -25.387 1.00 25.84 134 A 1 
ATOM 1025 C C     . MET A 1 134 ? -32.987 27.436  -25.754 1.00 24.58 134 A 1 
ATOM 1026 O O     . MET A 1 134 ? -33.503 26.319  -25.887 1.00 22.87 134 A 1 
ATOM 1027 C CB    . MET A 1 134 ? -30.645 27.209  -26.625 1.00 26.24 134 A 1 
ATOM 1028 C CG    . MET A 1 134 ? -29.186 27.649  -26.468 1.00 24.27 134 A 1 
ATOM 1029 S SD    . MET A 1 134 ? -28.875 29.344  -27.036 1.00 21.73 134 A 1 
ATOM 1030 C CE    . MET A 1 134 ? -28.452 28.994  -28.752 1.00 20.59 134 A 1 
ATOM 1031 N N     . PRO A 1 135 ? -33.680 28.555  -25.920 1.00 30.50 135 A 1 
ATOM 1032 C CA    . PRO A 1 135 ? -35.081 28.563  -26.295 1.00 31.78 135 A 1 
ATOM 1033 C C     . PRO A 1 135 ? -35.224 28.040  -27.727 1.00 31.18 135 A 1 
ATOM 1034 O O     . PRO A 1 135 ? -35.006 28.770  -28.690 1.00 30.37 135 A 1 
ATOM 1035 C CB    . PRO A 1 135 ? -35.540 30.015  -26.116 1.00 31.38 135 A 1 
ATOM 1036 C CG    . PRO A 1 135 ? -34.260 30.829  -26.347 1.00 31.32 135 A 1 
ATOM 1037 C CD    . PRO A 1 135 ? -33.165 29.911  -25.785 1.00 35.41 135 A 1 
ATOM 1038 N N     . VAL A 1 136 ? -35.576 26.760  -27.880 1.00 30.98 136 A 1 
ATOM 1039 C CA    . VAL A 1 136 ? -35.947 26.217  -29.183 1.00 34.28 136 A 1 
ATOM 1040 C C     . VAL A 1 136 ? -37.223 26.928  -29.625 1.00 32.67 136 A 1 
ATOM 1041 O O     . VAL A 1 136 ? -38.215 26.927  -28.899 1.00 31.92 136 A 1 
ATOM 1042 C CB    . VAL A 1 136 ? -36.119 24.689  -29.152 1.00 33.03 136 A 1 
ATOM 1043 C CG1   . VAL A 1 136 ? -36.505 24.146  -30.525 1.00 30.59 136 A 1 
ATOM 1044 C CG2   . VAL A 1 136 ? -34.810 24.000  -28.725 1.00 36.60 136 A 1 
ATOM 1045 N N     . VAL A 1 137 ? -37.165 27.529  -30.791 1.00 29.63 137 A 1 
ATOM 1046 C CA    . VAL A 1 137 ? -38.258 28.323  -31.363 1.00 33.72 137 A 1 
ATOM 1047 C C     . VAL A 1 137 ? -39.507 27.449  -31.461 1.00 31.46 137 A 1 
ATOM 1048 O O     . VAL A 1 137 ? -39.495 26.396  -32.100 1.00 30.83 137 A 1 
ATOM 1049 C CB    . VAL A 1 137 ? -37.880 28.897  -32.736 1.00 32.18 137 A 1 
ATOM 1050 C CG1   . VAL A 1 137 ? -38.989 29.780  -33.305 1.00 30.28 137 A 1 
ATOM 1051 C CG2   . VAL A 1 137 ? -36.603 29.749  -32.643 1.00 34.42 137 A 1 
ATOM 1052 N N     . SER A 1 138 ? -40.593 27.866  -30.823 1.00 37.46 138 A 1 
ATOM 1053 C CA    . SER A 1 138 ? -41.875 27.172  -30.808 1.00 41.37 138 A 1 
ATOM 1054 C C     . SER A 1 138 ? -42.548 27.257  -32.179 1.00 40.06 138 A 1 
ATOM 1055 O O     . SER A 1 138 ? -43.333 28.166  -32.439 1.00 39.32 138 A 1 
ATOM 1056 C CB    . SER A 1 138 ? -42.767 27.765  -29.716 1.00 38.81 138 A 1 
ATOM 1057 O OG    . SER A 1 138 ? -42.970 29.152  -29.934 1.00 37.27 138 A 1 
ATOM 1058 N N     . HIS A 1 139 ? -42.239 26.314  -33.067 1.00 26.88 139 A 1 
ATOM 1059 C CA    . HIS A 1 139 ? -43.052 26.147  -34.267 1.00 31.66 139 A 1 
ATOM 1060 C C     . HIS A 1 139 ? -44.488 25.768  -33.874 1.00 29.62 139 A 1 
ATOM 1061 O O     . HIS A 1 139 ? -44.675 25.030  -32.891 1.00 28.81 139 A 1 
ATOM 1062 C CB    . HIS A 1 139 ? -42.414 25.142  -35.234 1.00 29.77 139 A 1 
ATOM 1063 C CG    . HIS A 1 139 ? -41.456 25.819  -36.176 1.00 28.31 139 A 1 
ATOM 1064 N ND1   . HIS A 1 139 ? -41.794 26.656  -37.220 1.00 28.42 139 A 1 
ATOM 1065 C CD2   . HIS A 1 139 ? -40.091 25.743  -36.167 1.00 29.63 139 A 1 
ATOM 1066 C CE1   . HIS A 1 139 ? -40.658 27.067  -37.797 1.00 27.45 139 A 1 
ATOM 1067 N NE2   . HIS A 1 139 ? -39.596 26.545  -37.187 1.00 28.10 139 A 1 
ATOM 1068 N N     . PRO A 1 140 ? -45.504 26.285  -34.573 1.00 33.17 140 A 1 
ATOM 1069 C CA    . PRO A 1 140 ? -46.891 26.175  -34.159 1.00 37.10 140 A 1 
ATOM 1070 C C     . PRO A 1 140 ? -47.331 24.709  -34.142 1.00 36.35 140 A 1 
ATOM 1071 O O     . PRO A 1 140 ? -47.285 24.021  -35.162 1.00 35.19 140 A 1 
ATOM 1072 C CB    . PRO A 1 140 ? -47.691 27.023  -35.149 1.00 34.02 140 A 1 
ATOM 1073 C CG    . PRO A 1 140 ? -46.818 27.049  -36.401 1.00 33.69 140 A 1 
ATOM 1074 C CD    . PRO A 1 140 ? -45.399 27.031  -35.818 1.00 39.02 140 A 1 
ATOM 1075 N N     . ALA A 1 141 ? -47.755 24.246  -32.978 1.00 34.34 141 A 1 
ATOM 1076 C CA    . ALA A 1 141 ? -48.248 22.892  -32.785 1.00 35.57 141 A 1 
ATOM 1077 C C     . ALA A 1 141 ? -49.553 22.712  -33.570 1.00 33.10 141 A 1 
ATOM 1078 O O     . ALA A 1 141 ? -50.591 23.265  -33.202 1.00 32.53 141 A 1 
ATOM 1079 C CB    . ALA A 1 141 ? -48.423 22.638  -31.290 1.00 33.84 141 A 1 
ATOM 1080 N N     . VAL A 1 142 ? -49.525 21.935  -34.656 1.00 29.10 142 A 1 
ATOM 1081 C CA    . VAL A 1 142 ? -50.731 21.538  -35.386 1.00 33.93 142 A 1 
ATOM 1082 C C     . VAL A 1 142 ? -51.565 20.656  -34.454 1.00 31.69 142 A 1 
ATOM 1083 O O     . VAL A 1 142 ? -51.086 19.633  -33.953 1.00 31.28 142 A 1 
ATOM 1084 C CB    . VAL A 1 142 ? -50.397 20.832  -36.707 1.00 32.26 142 A 1 
ATOM 1085 C CG1   . VAL A 1 142 ? -51.662 20.419  -37.457 1.00 30.05 142 A 1 
ATOM 1086 C CG2   . VAL A 1 142 ? -49.586 21.752  -37.624 1.00 35.90 142 A 1 
ATOM 1087 N N     . ALA A 1 143 ? -52.801 21.073  -34.209 1.00 36.27 143 A 1 
ATOM 1088 C CA    . ALA A 1 143 ? -53.726 20.424  -33.290 1.00 40.70 143 A 1 
ATOM 1089 C C     . ALA A 1 143 ? -54.248 19.098  -33.872 1.00 38.93 143 A 1 
ATOM 1090 O O     . ALA A 1 143 ? -55.312 19.054  -34.481 1.00 38.60 143 A 1 
ATOM 1091 C CB    . ALA A 1 143 ? -54.854 21.408  -32.960 1.00 38.57 143 A 1 
ATOM 1092 N N     . ILE A 1 144 ? -53.505 18.012  -33.700 1.00 33.20 144 A 1 
ATOM 1093 C CA    . ILE A 1 144 ? -53.995 16.673  -34.060 1.00 36.88 144 A 1 
ATOM 1094 C C     . ILE A 1 144 ? -55.136 16.318  -33.098 1.00 35.49 144 A 1 
ATOM 1095 O O     . ILE A 1 144 ? -54.961 16.438  -31.880 1.00 33.89 144 A 1 
ATOM 1096 C CB    . ILE A 1 144 ? -52.858 15.631  -34.074 1.00 34.84 144 A 1 
ATOM 1097 C CG1   . ILE A 1 144 ? -51.765 16.051  -35.086 1.00 33.75 144 A 1 
ATOM 1098 C CG2   . ILE A 1 144 ? -53.414 14.248  -34.446 1.00 37.35 144 A 1 
ATOM 1099 C CD1   . ILE A 1 144 ? -50.558 15.121  -35.147 1.00 35.67 144 A 1 
ATOM 1100 N N     . PRO A 1 145 ? -56.327 15.928  -33.606 1.00 33.79 145 A 1 
ATOM 1101 C CA    . PRO A 1 145 ? -57.527 15.787  -32.796 1.00 37.58 145 A 1 
ATOM 1102 C C     . PRO A 1 145 ? -57.433 14.606  -31.821 1.00 36.83 145 A 1 
ATOM 1103 O O     . PRO A 1 145 ? -56.803 13.586  -32.133 1.00 35.67 145 A 1 
ATOM 1104 C CB    . PRO A 1 145 ? -58.681 15.626  -33.796 1.00 34.60 145 A 1 
ATOM 1105 C CG    . PRO A 1 145 ? -58.005 15.016  -35.015 1.00 34.35 145 A 1 
ATOM 1106 C CD    . PRO A 1 145 ? -56.621 15.667  -35.010 1.00 39.89 145 A 1 
ATOM 1107 N N     . PRO A 1 146 ? -58.101 14.693  -30.653 1.00 34.39 146 A 1 
ATOM 1108 C CA    . PRO A 1 146 ? -58.052 13.656  -29.627 1.00 37.20 146 A 1 
ATOM 1109 C C     . PRO A 1 146 ? -58.891 12.446  -30.072 1.00 36.54 146 A 1 
ATOM 1110 O O     . PRO A 1 146 ? -60.120 12.462  -29.976 1.00 35.50 146 A 1 
ATOM 1111 C CB    . PRO A 1 146 ? -58.580 14.321  -28.362 1.00 34.89 146 A 1 
ATOM 1112 C CG    . PRO A 1 146 ? -59.561 15.358  -28.892 1.00 34.68 146 A 1 
ATOM 1113 C CD    . PRO A 1 146 ? -58.922 15.808  -30.210 1.00 40.52 146 A 1 
ATOM 1114 N N     . VAL A 1 147 ? -58.254 11.383  -30.546 1.00 29.89 147 A 1 
ATOM 1115 C CA    . VAL A 1 147 ? -58.964 10.153  -30.903 1.00 34.30 147 A 1 
ATOM 1116 C C     . VAL A 1 147 ? -59.454 9.469   -29.626 1.00 32.86 147 A 1 
ATOM 1117 O O     . VAL A 1 147 ? -58.671 9.119   -28.740 1.00 31.89 147 A 1 
ATOM 1118 C CB    . VAL A 1 147 ? -58.115 9.212   -31.776 1.00 31.57 147 A 1 
ATOM 1119 C CG1   . VAL A 1 147 ? -58.945 8.012   -32.236 1.00 29.91 147 A 1 
ATOM 1120 C CG2   . VAL A 1 147 ? -57.589 9.926   -33.023 1.00 35.42 147 A 1 
ATOM 1121 N N     . SER A 1 148 ? -60.778 9.305   -29.538 1.00 34.34 148 A 1 
ATOM 1122 C CA    . SER A 1 148 ? -61.522 8.845   -28.358 1.00 36.32 148 A 1 
ATOM 1123 C C     . SER A 1 148 ? -61.481 7.325   -28.172 1.00 34.65 148 A 1 
ATOM 1124 O O     . SER A 1 148 ? -62.502 6.657   -28.327 1.00 34.32 148 A 1 
ATOM 1125 C CB    . SER A 1 148 ? -62.965 9.345   -28.469 1.00 34.40 148 A 1 
ATOM 1126 O OG    . SER A 1 148 ? -63.593 8.800   -29.614 1.00 31.90 148 A 1 
ATOM 1127 N N     . LEU A 1 149 ? -60.330 6.754   -27.894 1.00 32.71 149 A 1 
ATOM 1128 C CA    . LEU A 1 149 ? -60.230 5.296   -27.749 1.00 36.56 149 A 1 
ATOM 1129 C C     . LEU A 1 149 ? -61.132 4.775   -26.626 1.00 35.05 149 A 1 
ATOM 1130 O O     . LEU A 1 149 ? -61.051 5.215   -25.479 1.00 33.43 149 A 1 
ATOM 1131 C CB    . LEU A 1 149 ? -58.754 4.876   -27.595 1.00 32.80 149 A 1 
ATOM 1132 C CG    . LEU A 1 149 ? -58.127 4.461   -28.932 1.00 30.40 149 A 1 
ATOM 1133 C CD1   . LEU A 1 149 ? -56.608 4.450   -28.836 1.00 31.39 149 A 1 
ATOM 1134 C CD2   . LEU A 1 149 ? -58.589 3.076   -29.378 1.00 34.27 149 A 1 
ATOM 1135 N N     . PHE A 1 150 ? -62.031 3.863   -27.029 1.00 35.25 150 A 1 
ATOM 1136 C CA    . PHE A 1 150 ? -63.112 3.322   -26.218 1.00 38.76 150 A 1 
ATOM 1137 C C     . PHE A 1 150 ? -62.587 2.439   -25.074 1.00 36.66 150 A 1 
ATOM 1138 O O     . PHE A 1 150 ? -61.691 1.628   -25.252 1.00 35.92 150 A 1 
ATOM 1139 C CB    . PHE A 1 150 ? -64.073 2.527   -27.114 1.00 34.67 150 A 1 
ATOM 1140 C CG    . PHE A 1 150 ? -65.211 3.332   -27.707 1.00 35.17 150 A 1 
ATOM 1141 C CD1   . PHE A 1 150 ? -66.503 3.211   -27.169 1.00 36.27 150 A 1 
ATOM 1142 C CD2   . PHE A 1 150 ? -64.992 4.193   -28.795 1.00 37.09 150 A 1 
ATOM 1143 C CE1   . PHE A 1 150 ? -67.576 3.942   -27.721 1.00 33.47 150 A 1 
ATOM 1144 C CE2   . PHE A 1 150 ? -66.066 4.931   -29.345 1.00 33.14 150 A 1 
ATOM 1145 C CZ    . PHE A 1 150 ? -67.358 4.798   -28.810 1.00 33.12 150 A 1 
ATOM 1146 N N     . ALA A 1 151 ? -63.206 2.572   -23.903 1.00 32.80 151 A 1 
ATOM 1147 C CA    . ALA A 1 151 ? -62.869 1.892   -22.655 1.00 37.38 151 A 1 
ATOM 1148 C C     . ALA A 1 151 ? -63.711 0.620   -22.419 1.00 35.47 151 A 1 
ATOM 1149 O O     . ALA A 1 151 ? -64.319 0.502   -21.355 1.00 34.20 151 A 1 
ATOM 1150 C CB    . ALA A 1 151 ? -62.999 2.917   -21.518 1.00 34.77 151 A 1 
ATOM 1151 N N     . GLU A 1 152 ? -63.845 -0.269  -23.393 1.00 30.60 152 A 1 
ATOM 1152 C CA    . GLU A 1 152 ? -64.734 -1.428  -23.233 1.00 34.70 152 A 1 
ATOM 1153 C C     . GLU A 1 152 ? -64.347 -2.325  -22.046 1.00 32.88 152 A 1 
ATOM 1154 O O     . GLU A 1 152 ? -63.170 -2.542  -21.744 1.00 32.08 152 A 1 
ATOM 1155 C CB    . GLU A 1 152 ? -64.899 -2.227  -24.537 1.00 32.77 152 A 1 
ATOM 1156 C CG    . GLU A 1 152 ? -65.906 -1.542  -25.476 1.00 30.53 152 A 1 
ATOM 1157 C CD    . GLU A 1 152 ? -66.305 -2.406  -26.682 1.00 30.92 152 A 1 
ATOM 1158 O OE1   . GLU A 1 152 ? -67.416 -2.160  -27.219 1.00 29.88 152 A 1 
ATOM 1159 O OE2   . GLU A 1 152 ? -65.498 -3.280  -27.085 1.00 31.20 152 A 1 
ATOM 1160 N N     . ALA A 1 153 ? -65.400 -2.818  -21.349 1.00 30.03 153 A 1 
ATOM 1161 C CA    . ALA A 1 153 ? -65.363 -3.147  -19.923 1.00 34.72 153 A 1 
ATOM 1162 C C     . ALA A 1 153 ? -65.505 -4.646  -19.592 1.00 32.67 153 A 1 
ATOM 1163 O O     . ALA A 1 153 ? -65.926 -4.947  -18.475 1.00 32.08 153 A 1 
ATOM 1164 C CB    . ALA A 1 153 ? -66.474 -2.322  -19.258 1.00 32.81 153 A 1 
ATOM 1165 N N     . GLU A 1 154 ? -65.290 -5.557  -20.510 1.00 31.74 154 A 1 
ATOM 1166 C CA    . GLU A 1 154 ? -65.848 -6.909  -20.406 1.00 37.14 154 A 1 
ATOM 1167 C C     . GLU A 1 154 ? -65.461 -7.672  -19.128 1.00 35.45 154 A 1 
ATOM 1168 O O     . GLU A 1 154 ? -64.351 -7.603  -18.616 1.00 34.31 154 A 1 
ATOM 1169 C CB    . GLU A 1 154 ? -65.581 -7.744  -21.659 1.00 35.36 154 A 1 
ATOM 1170 C CG    . GLU A 1 154 ? -66.506 -7.374  -22.825 1.00 32.32 154 A 1 
ATOM 1171 C CD    . GLU A 1 154 ? -66.586 -8.502  -23.872 1.00 31.24 154 A 1 
ATOM 1172 O OE1   . GLU A 1 154 ? -67.669 -8.632  -24.490 1.00 29.77 154 A 1 
ATOM 1173 O OE2   . GLU A 1 154 ? -65.610 -9.279  -23.995 1.00 31.62 154 A 1 
ATOM 1174 N N     . ALA A 1 155 ? -66.466 -8.432  -18.648 1.00 28.80 155 A 1 
ATOM 1175 C CA    . ALA A 1 155 ? -66.631 -8.708  -17.221 1.00 32.75 155 A 1 
ATOM 1176 C C     . ALA A 1 155 ? -66.381 -10.163 -16.761 1.00 30.98 155 A 1 
ATOM 1177 O O     . ALA A 1 155 ? -66.340 -10.390 -15.547 1.00 30.26 155 A 1 
ATOM 1178 C CB    . ALA A 1 155 ? -68.075 -8.301  -16.895 1.00 31.58 155 A 1 
ATOM 1179 N N     . THR A 1 156 ? -66.401 -11.131 -17.645 1.00 35.22 156 A 1 
ATOM 1180 C CA    . THR A 1 156 ? -66.975 -12.449 -17.331 1.00 38.68 156 A 1 
ATOM 1181 C C     . THR A 1 156 ? -66.160 -13.365 -16.403 1.00 35.83 156 A 1 
ATOM 1182 O O     . THR A 1 156 ? -64.968 -13.215 -16.219 1.00 34.30 156 A 1 
ATOM 1183 C CB    . THR A 1 156 ? -67.400 -13.203 -18.602 1.00 35.27 156 A 1 
ATOM 1184 O OG1   . THR A 1 156 ? -66.346 -13.231 -19.534 1.00 32.79 156 A 1 
ATOM 1185 C CG2   . THR A 1 156 ? -68.615 -12.580 -19.269 1.00 36.75 156 A 1 
ATOM 1186 N N     . ALA A 1 157 ? -66.919 -14.329 -15.811 1.00 28.96 157 A 1 
ATOM 1187 C CA    . ALA A 1 157 ? -66.702 -14.779 -14.431 1.00 31.05 157 A 1 
ATOM 1188 C C     . ALA A 1 157 ? -65.931 -16.114 -14.166 1.00 28.77 157 A 1 
ATOM 1189 O O     . ALA A 1 157 ? -64.862 -16.039 -13.573 1.00 28.47 157 A 1 
ATOM 1190 C CB    . ALA A 1 157 ? -68.070 -14.702 -13.741 1.00 30.61 157 A 1 
ATOM 1191 N N     . PRO A 1 158 ? -66.501 -17.341 -14.415 1.00 29.70 158 A 1 
ATOM 1192 C CA    . PRO A 1 158 ? -66.861 -18.121 -13.219 1.00 33.16 158 A 1 
ATOM 1193 C C     . PRO A 1 158 ? -66.051 -19.374 -12.793 1.00 32.37 158 A 1 
ATOM 1194 O O     . PRO A 1 158 ? -65.698 -19.471 -11.612 1.00 31.41 158 A 1 
ATOM 1195 C CB    . PRO A 1 158 ? -68.333 -18.481 -13.484 1.00 30.49 158 A 1 
ATOM 1196 C CG    . PRO A 1 158 ? -68.464 -18.587 -14.996 1.00 31.73 158 A 1 
ATOM 1197 C CD    . PRO A 1 158 ? -67.247 -17.845 -15.534 1.00 38.60 158 A 1 
ATOM 1198 N N     . VAL A 1 159 ? -65.952 -20.392 -13.625 1.00 28.46 159 A 1 
ATOM 1199 C CA    . VAL A 1 159 ? -65.977 -21.830 -13.191 1.00 33.76 159 A 1 
ATOM 1200 C C     . VAL A 1 159 ? -64.624 -22.587 -13.337 1.00 32.01 159 A 1 
ATOM 1201 O O     . VAL A 1 159 ? -63.721 -22.060 -13.950 1.00 30.92 159 A 1 
ATOM 1202 C CB    . VAL A 1 159 ? -67.084 -22.574 -13.985 1.00 31.66 159 A 1 
ATOM 1203 C CG1   . VAL A 1 159 ? -68.286 -22.876 -13.113 1.00 29.69 159 A 1 
ATOM 1204 C CG2   . VAL A 1 159 ? -67.586 -21.911 -15.257 1.00 35.52 159 A 1 
ATOM 1205 N N     . LEU A 1 160 ? -64.350 -23.808 -12.886 1.00 31.80 160 A 1 
ATOM 1206 C CA    . LEU A 1 160 ? -65.003 -24.752 -11.963 1.00 36.68 160 A 1 
ATOM 1207 C C     . LEU A 1 160 ? -63.985 -25.685 -11.244 1.00 34.24 160 A 1 
ATOM 1208 O O     . LEU A 1 160 ? -63.688 -25.439 -10.088 1.00 33.67 160 A 1 
ATOM 1209 C CB    . LEU A 1 160 ? -66.067 -25.622 -12.699 1.00 34.90 160 A 1 
ATOM 1210 C CG    . LEU A 1 160 ? -67.377 -25.834 -11.910 1.00 33.32 160 A 1 
ATOM 1211 C CD1   . LEU A 1 160 ? -68.467 -26.393 -12.835 1.00 34.25 160 A 1 
ATOM 1212 C CD2   . LEU A 1 160 ? -67.250 -26.760 -10.724 1.00 38.54 160 A 1 
ATOM 1213 N N     . GLY A 1 161 ? -63.559 -26.792 -11.817 1.00 30.92 161 A 1 
ATOM 1214 C CA    . GLY A 1 161 ? -63.437 -27.929 -10.888 1.00 34.89 161 A 1 
ATOM 1215 C C     . GLY A 1 161 ? -62.235 -28.877 -10.809 1.00 33.12 161 A 1 
ATOM 1216 O O     . GLY A 1 161 ? -61.400 -28.785 -9.917  1.00 31.83 161 A 1 
ATOM 1217 N N     . ARG A 1 162 ? -62.298 -29.871 -11.655 1.00 29.17 162 A 1 
ATOM 1218 C CA    . ARG A 1 162 ? -61.873 -31.288 -11.446 1.00 35.03 162 A 1 
ATOM 1219 C C     . ARG A 1 162 ? -60.372 -31.550 -11.655 1.00 32.77 162 A 1 
ATOM 1220 O O     . ARG A 1 162 ? -59.679 -30.629 -12.028 1.00 31.18 162 A 1 
ATOM 1221 C CB    . ARG A 1 162 ? -62.710 -32.111 -12.449 1.00 32.94 162 A 1 
ATOM 1222 C CG    . ARG A 1 162 ? -63.859 -32.896 -11.818 1.00 31.00 162 A 1 
ATOM 1223 C CD    . ARG A 1 162 ? -64.514 -33.761 -12.903 1.00 30.46 162 A 1 
ATOM 1224 N NE    . ARG A 1 162 ? -65.415 -34.767 -12.322 1.00 29.46 162 A 1 
ATOM 1225 C CZ    . ARG A 1 162 ? -66.255 -35.543 -12.996 1.00 27.75 162 A 1 
ATOM 1226 N NH1   . ARG A 1 162 ? -66.392 -35.425 -14.294 1.00 26.88 162 A 1 
ATOM 1227 N NH2   . ARG A 1 162 ? -66.956 -36.441 -12.392 1.00 26.39 162 A 1 
ATOM 1228 N N     . LYS A 1 163 ? -59.805 -32.739 -11.555 1.00 23.73 163 A 1 
ATOM 1229 C CA    . LYS A 1 163 ? -59.931 -34.077 -10.908 1.00 32.32 163 A 1 
ATOM 1230 C C     . LYS A 1 163 ? -58.500 -34.701 -10.964 1.00 30.89 163 A 1 
ATOM 1231 O O     . LYS A 1 163 ? -57.566 -33.945 -11.195 1.00 29.67 163 A 1 
ATOM 1232 C CB    . LYS A 1 163 ? -60.982 -34.946 -11.654 1.00 30.61 163 A 1 
ATOM 1233 C CG    . LYS A 1 163 ? -61.985 -35.685 -10.745 1.00 28.24 163 A 1 
ATOM 1234 C CD    . LYS A 1 163 ? -62.687 -36.832 -11.487 1.00 26.71 163 A 1 
ATOM 1235 C CE    . LYS A 1 163 ? -63.642 -37.614 -10.580 1.00 24.53 163 A 1 
ATOM 1236 N NZ    . LYS A 1 163 ? -63.674 -39.055 -10.921 1.00 24.17 163 A 1 
ATOM 1237 N N     . GLU A 1 164 ? -58.167 -35.924 -10.928 1.00 31.10 164 A 1 
ATOM 1238 C CA    . GLU A 1 164 ? -58.153 -37.025 -9.957  1.00 35.78 164 A 1 
ATOM 1239 C C     . GLU A 1 164 ? -56.885 -37.898 -10.135 1.00 35.11 164 A 1 
ATOM 1240 O O     . GLU A 1 164 ? -56.137 -38.100 -9.202  1.00 35.22 164 A 1 
ATOM 1241 C CB    . GLU A 1 164 ? -59.351 -37.964 -10.207 1.00 34.08 164 A 1 
ATOM 1242 C CG    . GLU A 1 164 ? -60.159 -38.353 -8.957  1.00 31.48 164 A 1 
ATOM 1243 C CD    . GLU A 1 164 ? -61.513 -39.013 -9.338  1.00 30.76 164 A 1 
ATOM 1244 O OE1   . GLU A 1 164 ? -62.434 -38.982 -8.497  1.00 29.75 164 A 1 
ATOM 1245 O OE2   . GLU A 1 164 ? -61.697 -39.416 -10.507 1.00 30.60 164 A 1 
ATOM 1246 N N     . GLU A 1 165 ? -56.704 -38.456 -11.308 1.00 31.21 165 A 1 
ATOM 1247 C CA    . GLU A 1 165 ? -56.098 -39.779 -11.602 1.00 35.65 165 A 1 
ATOM 1248 C C     . GLU A 1 165 ? -54.552 -39.796 -11.736 1.00 34.93 165 A 1 
ATOM 1249 O O     . GLU A 1 165 ? -53.935 -38.760 -11.912 1.00 34.12 165 A 1 
ATOM 1250 C CB    . GLU A 1 165 ? -56.756 -40.261 -12.908 1.00 34.93 165 A 1 
ATOM 1251 C CG    . GLU A 1 165 ? -58.219 -40.710 -12.746 1.00 33.08 165 A 1 
ATOM 1252 C CD    . GLU A 1 165 ? -58.940 -41.031 -14.059 1.00 33.62 165 A 1 
ATOM 1253 O OE1   . GLU A 1 165 ? -60.148 -41.350 -13.966 1.00 32.54 165 A 1 
ATOM 1254 O OE2   . GLU A 1 165 ? -58.329 -40.914 -15.132 1.00 33.40 165 A 1 
ATOM 1255 N N     . ASP A 1 166 ? -53.817 -40.915 -11.720 1.00 31.10 166 A 1 
ATOM 1256 C CA    . ASP A 1 166 ? -54.049 -42.275 -11.202 1.00 35.19 166 A 1 
ATOM 1257 C C     . ASP A 1 166 ? -52.709 -43.053 -11.007 1.00 33.17 166 A 1 
ATOM 1258 O O     . ASP A 1 166 ? -51.967 -42.746 -10.078 1.00 32.57 166 A 1 
ATOM 1259 C CB    . ASP A 1 166 ? -55.044 -43.048 -12.112 1.00 33.60 166 A 1 
ATOM 1260 C CG    . ASP A 1 166 ? -55.580 -44.358 -11.510 1.00 30.14 166 A 1 
ATOM 1261 O OD1   . ASP A 1 166 ? -55.398 -44.588 -10.306 1.00 30.60 166 A 1 
ATOM 1262 O OD2   . ASP A 1 166 ? -56.144 -45.158 -12.291 1.00 31.00 166 A 1 
ATOM 1263 N N     . THR A 1 167 ? -52.381 -44.028 -11.779 1.00 29.01 167 A 1 
ATOM 1264 C CA    . THR A 1 167 ? -51.897 -45.340 -11.295 1.00 32.59 167 A 1 
ATOM 1265 C C     . THR A 1 167 ? -50.404 -45.731 -11.327 1.00 30.79 167 A 1 
ATOM 1266 O O     . THR A 1 167 ? -49.889 -46.129 -10.286 1.00 29.59 167 A 1 
ATOM 1267 C CB    . THR A 1 167 ? -52.660 -46.464 -12.017 1.00 30.98 167 A 1 
ATOM 1268 O OG1   . THR A 1 167 ? -52.751 -46.211 -13.401 1.00 30.71 167 A 1 
ATOM 1269 C CG2   . THR A 1 167 ? -54.073 -46.654 -11.491 1.00 34.68 167 A 1 
ATOM 1270 N N     . SER A 1 168 ? -49.762 -45.888 -12.476 1.00 29.58 168 A 1 
ATOM 1271 C CA    . SER A 1 168 ? -49.255 -47.248 -12.769 1.00 30.42 168 A 1 
ATOM 1272 C C     . SER A 1 168 ? -47.846 -47.658 -12.269 1.00 28.81 168 A 1 
ATOM 1273 O O     . SER A 1 168 ? -47.042 -46.865 -11.822 1.00 28.92 168 A 1 
ATOM 1274 C CB    . SER A 1 168 ? -49.448 -47.601 -14.243 1.00 30.40 168 A 1 
ATOM 1275 O OG    . SER A 1 168 ? -48.392 -47.110 -15.049 1.00 30.44 168 A 1 
ATOM 1276 N N     . TRP A 1 169 ? -47.603 -48.980 -12.348 1.00 31.39 169 A 1 
ATOM 1277 C CA    . TRP A 1 169 ? -46.897 -49.840 -11.367 1.00 30.62 169 A 1 
ATOM 1278 C C     . TRP A 1 169 ? -45.435 -50.282 -11.630 1.00 29.99 169 A 1 
ATOM 1279 O O     . TRP A 1 169 ? -44.697 -50.537 -10.680 1.00 28.17 169 A 1 
ATOM 1280 C CB    . TRP A 1 169 ? -47.691 -51.150 -11.325 1.00 28.95 169 A 1 
ATOM 1281 C CG    . TRP A 1 169 ? -48.950 -51.249 -10.555 1.00 26.20 169 A 1 
ATOM 1282 C CD1   . TRP A 1 169 ? -49.899 -50.296 -10.385 1.00 22.82 169 A 1 
ATOM 1283 C CD2   . TRP A 1 169 ? -49.430 -52.430 -9.835  1.00 23.52 169 A 1 
ATOM 1284 N NE1   . TRP A 1 169 ? -50.942 -50.785 -9.608  1.00 20.75 169 A 1 
ATOM 1285 C CE2   . TRP A 1 169 ? -50.678 -52.096 -9.254  1.00 21.56 169 A 1 
ATOM 1286 C CE3   . TRP A 1 169 ? -48.918 -53.721 -9.617  1.00 24.86 169 A 1 
ATOM 1287 C CZ2   . TRP A 1 169 ? -51.401 -53.022 -8.468  1.00 23.64 169 A 1 
ATOM 1288 C CZ3   . TRP A 1 169 ? -49.636 -54.648 -8.830  1.00 23.70 169 A 1 
ATOM 1289 C CH2   . TRP A 1 169 ? -50.852 -54.293 -8.270  1.00 23.67 169 A 1 
ATOM 1290 N N     . LEU A 1 170 ? -45.087 -50.623 -12.844 1.00 34.51 170 A 1 
ATOM 1291 C CA    . LEU A 1 170 ? -44.293 -51.834 -13.178 1.00 39.13 170 A 1 
ATOM 1292 C C     . LEU A 1 170 ? -42.751 -51.740 -12.959 1.00 38.26 170 A 1 
ATOM 1293 O O     . LEU A 1 170 ? -42.218 -50.651 -12.934 1.00 38.15 170 A 1 
ATOM 1294 C CB    . LEU A 1 170 ? -44.592 -52.158 -14.661 1.00 36.88 170 A 1 
ATOM 1295 C CG    . LEU A 1 170 ? -45.968 -52.757 -14.935 1.00 34.79 170 A 1 
ATOM 1296 C CD1   . LEU A 1 170 ? -46.290 -52.672 -16.427 1.00 36.65 170 A 1 
ATOM 1297 C CD2   . LEU A 1 170 ? -46.071 -54.217 -14.523 1.00 38.71 170 A 1 
ATOM 1298 N N     . LEU A 1 171 ? -41.925 -52.804 -12.914 1.00 35.39 171 A 1 
ATOM 1299 C CA    . LEU A 1 171 ? -41.956 -54.134 -12.241 1.00 40.00 171 A 1 
ATOM 1300 C C     . LEU A 1 171 ? -40.555 -54.822 -12.193 1.00 38.56 171 A 1 
ATOM 1301 O O     . LEU A 1 171 ? -40.082 -55.148 -11.109 1.00 37.16 171 A 1 
ATOM 1302 C CB    . LEU A 1 171 ? -42.944 -55.096 -12.953 1.00 37.32 171 A 1 
ATOM 1303 C CG    . LEU A 1 171 ? -43.842 -55.931 -12.008 1.00 34.56 171 A 1 
ATOM 1304 C CD1   . LEU A 1 171 ? -44.918 -56.655 -12.811 1.00 34.35 171 A 1 
ATOM 1305 C CD2   . LEU A 1 171 ? -43.090 -56.964 -11.195 1.00 36.27 171 A 1 
ATOM 1306 N N     . LEU A 1 172 ? -39.941 -55.134 -13.297 1.00 33.23 172 A 1 
ATOM 1307 C CA    . LEU A 1 172 ? -39.053 -56.303 -13.522 1.00 38.36 172 A 1 
ATOM 1308 C C     . LEU A 1 172 ? -37.524 -56.031 -13.404 1.00 36.23 172 A 1 
ATOM 1309 O O     . LEU A 1 172 ? -37.116 -54.896 -13.497 1.00 35.08 172 A 1 
ATOM 1310 C CB    . LEU A 1 172 ? -39.371 -56.810 -14.951 1.00 35.76 172 A 1 
ATOM 1311 C CG    . LEU A 1 172 ? -40.693 -57.561 -15.108 1.00 34.20 172 A 1 
ATOM 1312 C CD1   . LEU A 1 172 ? -41.126 -57.586 -16.582 1.00 34.99 172 A 1 
ATOM 1313 C CD2   . LEU A 1 172 ? -40.599 -58.997 -14.616 1.00 36.73 172 A 1 
ATOM 1314 N N     . SER A 1 173 ? -36.582 -56.994 -13.294 1.00 33.72 173 A 1 
ATOM 1315 C CA    . SER A 1 173 ? -36.440 -58.233 -12.479 1.00 37.30 173 A 1 
ATOM 1316 C C     . SER A 1 173 ? -35.003 -58.819 -12.396 1.00 34.80 173 A 1 
ATOM 1317 O O     . SER A 1 173 ? -34.524 -59.018 -11.286 1.00 33.71 173 A 1 
ATOM 1318 C CB    . SER A 1 173 ? -37.350 -59.360 -12.982 1.00 35.88 173 A 1 
ATOM 1319 O OG    . SER A 1 173 ? -37.098 -59.659 -14.346 1.00 35.14 173 A 1 
ATOM 1320 N N     . LYS A 1 174 ? -34.332 -59.217 -13.495 1.00 31.75 174 A 1 
ATOM 1321 C CA    . LYS A 1 174 ? -33.352 -60.344 -13.594 1.00 39.07 174 A 1 
ATOM 1322 C C     . LYS A 1 174 ? -31.886 -59.886 -13.840 1.00 37.61 174 A 1 
ATOM 1323 O O     . LYS A 1 174 ? -31.679 -58.679 -13.855 1.00 34.49 174 A 1 
ATOM 1324 C CB    . LYS A 1 174 ? -33.849 -61.244 -14.736 1.00 35.50 174 A 1 
ATOM 1325 C CG    . LYS A 1 174 ? -35.177 -61.977 -14.533 1.00 33.88 174 A 1 
ATOM 1326 C CD    . LYS A 1 174 ? -35.387 -62.850 -15.762 1.00 32.17 174 A 1 
ATOM 1327 C CE    . LYS A 1 174 ? -36.401 -63.973 -15.566 1.00 29.02 174 A 1 
ATOM 1328 N NZ    . LYS A 1 174 ? -36.069 -65.087 -16.486 1.00 27.97 174 A 1 
ATOM 1329 N N     . ASP A 1 175 ? -30.813 -60.654 -14.049 1.00 35.00 175 A 1 
ATOM 1330 C CA    . ASP A 1 175 ? -30.423 -62.081 -13.967 1.00 38.84 175 A 1 
ATOM 1331 C C     . ASP A 1 175 ? -28.883 -62.205 -13.680 1.00 35.08 175 A 1 
ATOM 1332 O O     . ASP A 1 175 ? -28.253 -61.235 -13.295 1.00 32.76 175 A 1 
ATOM 1333 C CB    . ASP A 1 175 ? -30.804 -62.830 -15.269 1.00 35.44 175 A 1 
ATOM 1334 C CG    . ASP A 1 175 ? -32.021 -63.761 -15.161 1.00 32.05 175 A 1 
ATOM 1335 O OD1   . ASP A 1 175 ? -32.399 -64.155 -14.036 1.00 32.08 175 A 1 
ATOM 1336 O OD2   . ASP A 1 175 ? -32.639 -64.047 -16.204 1.00 32.67 175 A 1 
ATOM 1337 N N     . SER A 1 176 ? -28.256 -63.333 -13.877 1.00 35.34 176 A 1 
ATOM 1338 C CA    . SER A 1 176 ? -27.332 -64.062 -12.974 1.00 38.21 176 A 1 
ATOM 1339 C C     . SER A 1 176 ? -25.792 -64.114 -13.168 1.00 37.14 176 A 1 
ATOM 1340 O O     . SER A 1 176 ? -25.066 -64.011 -12.177 1.00 35.13 176 A 1 
ATOM 1341 C CB    . SER A 1 176 ? -27.802 -65.508 -13.004 1.00 34.65 176 A 1 
ATOM 1342 O OG    . SER A 1 176 ? -27.833 -66.025 -14.321 1.00 33.82 176 A 1 
ATOM 1343 N N     . ASP A 1 177 ? -25.284 -64.495 -14.314 1.00 39.02 177 A 1 
ATOM 1344 C CA    . ASP A 1 177 ? -24.125 -65.415 -14.495 1.00 42.34 177 A 1 
ATOM 1345 C C     . ASP A 1 177 ? -22.670 -64.880 -14.270 1.00 39.71 177 A 1 
ATOM 1346 O O     . ASP A 1 177 ? -22.457 -63.690 -14.215 1.00 37.57 177 A 1 
ATOM 1347 C CB    . ASP A 1 177 ? -24.239 -65.981 -15.925 1.00 38.49 177 A 1 
ATOM 1348 C CG    . ASP A 1 177 ? -25.366 -66.987 -16.134 1.00 34.31 177 A 1 
ATOM 1349 O OD1   . ASP A 1 177 ? -25.840 -67.566 -15.133 1.00 34.40 177 A 1 
ATOM 1350 O OD2   . ASP A 1 177 ? -25.717 -67.197 -17.312 1.00 35.19 177 A 1 
ATOM 1351 N N     . ASN A 1 178 ? -21.581 -65.677 -14.272 1.00 35.60 178 A 1 
ATOM 1352 C CA    . ASN A 1 178 ? -21.181 -66.929 -13.569 1.00 36.77 178 A 1 
ATOM 1353 C C     . ASN A 1 178 ? -19.635 -67.168 -13.535 1.00 33.05 178 A 1 
ATOM 1354 O O     . ASN A 1 178 ? -19.067 -67.392 -12.466 1.00 30.88 178 A 1 
ATOM 1355 C CB    . ASN A 1 178 ? -21.846 -68.159 -14.221 1.00 34.21 178 A 1 
ATOM 1356 C CG    . ASN A 1 178 ? -22.009 -69.361 -13.313 1.00 31.95 178 A 1 
ATOM 1357 O OD1   . ASN A 1 178 ? -21.583 -69.410 -12.175 1.00 34.37 178 A 1 
ATOM 1358 N ND2   . ASN A 1 178 ? -22.664 -70.391 -13.794 1.00 36.61 178 A 1 
ATOM 1359 N N     . HIS A 1 179 ? -18.938 -67.240 -14.665 1.00 40.53 179 A 1 
ATOM 1360 C CA    . HIS A 1 179 ? -17.677 -68.004 -14.877 1.00 43.78 179 A 1 
ATOM 1361 C C     . HIS A 1 179 ? -16.334 -67.285 -14.541 1.00 41.62 179 A 1 
ATOM 1362 O O     . HIS A 1 179 ? -16.307 -66.076 -14.456 1.00 38.96 179 A 1 
ATOM 1363 C CB    . HIS A 1 179 ? -17.659 -68.443 -16.348 1.00 40.10 179 A 1 
ATOM 1364 C CG    . HIS A 1 179 ? -18.516 -69.634 -16.683 1.00 38.92 179 A 1 
ATOM 1365 N ND1   . HIS A 1 179 ? -18.637 -70.810 -15.968 1.00 38.02 179 A 1 
ATOM 1366 C CD2   . HIS A 1 179 ? -19.234 -69.797 -17.839 1.00 38.17 179 A 1 
ATOM 1367 C CE1   . HIS A 1 179 ? -19.422 -71.632 -16.667 1.00 35.01 179 A 1 
ATOM 1368 N NE2   . HIS A 1 179 ? -19.803 -71.067 -17.815 1.00 36.56 179 A 1 
ATOM 1369 N N     . ASN A 1 180 ? -15.125 -67.893 -14.477 1.00 37.61 180 A 1 
ATOM 1370 C CA    . ASN A 1 180 ? -14.630 -69.184 -13.909 1.00 40.08 180 A 1 
ATOM 1371 C C     . ASN A 1 180 ? -13.088 -69.216 -13.639 1.00 36.95 180 A 1 
ATOM 1372 O O     . ASN A 1 180 ? -12.677 -69.768 -12.627 1.00 34.34 180 A 1 
ATOM 1373 C CB    . ASN A 1 180 ? -14.969 -70.366 -14.859 1.00 37.14 180 A 1 
ATOM 1374 C CG    . ASN A 1 180 ? -15.169 -71.707 -14.157 1.00 33.66 180 A 1 
ATOM 1375 O OD1   . ASN A 1 180 ? -15.005 -71.859 -12.971 1.00 35.59 180 A 1 
ATOM 1376 N ND2   . ASN A 1 180 ? -15.558 -72.724 -14.889 1.00 36.64 180 A 1 
ATOM 1377 N N     . ARG A 1 181 ? -12.188 -68.808 -14.544 1.00 35.89 181 A 1 
ATOM 1378 C CA    . ARG A 1 181 ? -10.960 -69.596 -14.859 1.00 39.70 181 A 1 
ATOM 1379 C C     . ARG A 1 181 ? -9.610  -69.218 -14.188 1.00 37.07 181 A 1 
ATOM 1380 O O     . ARG A 1 181 ? -9.488  -68.224 -13.505 1.00 33.83 181 A 1 
ATOM 1381 C CB    . ARG A 1 181 ? -10.832 -69.736 -16.395 1.00 36.57 181 A 1 
ATOM 1382 C CG    . ARG A 1 181 ? -10.657 -71.197 -16.832 1.00 33.91 181 A 1 
ATOM 1383 C CD    . ARG A 1 181 ? -10.483 -71.284 -18.357 1.00 32.42 181 A 1 
ATOM 1384 N NE    . ARG A 1 181 ? -10.485 -72.688 -18.830 1.00 30.95 181 A 1 
ATOM 1385 C CZ    . ARG A 1 181 ? -10.328 -73.102 -20.088 1.00 27.96 181 A 1 
ATOM 1386 N NH1   . ARG A 1 181 ? -10.103 -72.251 -21.043 1.00 27.41 181 A 1 
ATOM 1387 N NH2   . ARG A 1 181 ? -10.400 -74.359 -20.378 1.00 27.87 181 A 1 
ATOM 1388 N N     . SER A 1 182 ? -8.612  -70.088 -14.391 1.00 42.46 182 A 1 
ATOM 1389 C CA    . SER A 1 182 ? -7.304  -70.397 -13.740 1.00 44.38 182 A 1 
ATOM 1390 C C     . SER A 1 182 ? -6.128  -69.438 -14.055 1.00 43.00 182 A 1 
ATOM 1391 O O     . SER A 1 182 ? -6.363  -68.385 -14.624 1.00 40.26 182 A 1 
ATOM 1392 C CB    . SER A 1 182 ? -6.991  -71.826 -14.216 1.00 40.26 182 A 1 
ATOM 1393 O OG    . SER A 1 182 ? -6.876  -71.876 -15.639 1.00 37.12 182 A 1 
ATOM 1394 N N     . GLY A 1 183 ? -4.800  -69.673 -13.736 1.00 38.29 183 A 1 
ATOM 1395 C CA    . GLY A 1 183 ? -4.126  -70.884 -13.220 1.00 39.38 183 A 1 
ATOM 1396 C C     . GLY A 1 183 ? -2.637  -70.704 -12.765 1.00 37.27 183 A 1 
ATOM 1397 O O     . GLY A 1 183 ? -2.379  -70.641 -11.573 1.00 34.77 183 A 1 
ATOM 1398 N N     . ASN A 1 184 ? -1.615  -70.724 -13.666 1.00 46.52 184 A 1 
ATOM 1399 C CA    . ASN A 1 184 ? -0.172  -71.059 -13.439 1.00 47.65 184 A 1 
ATOM 1400 C C     . ASN A 1 184 ? 0.760   -69.839 -13.216 1.00 44.70 184 A 1 
ATOM 1401 O O     . ASN A 1 184 ? 0.255   -68.733 -13.174 1.00 39.98 184 A 1 
ATOM 1402 C CB    . ASN A 1 184 ? 0.225   -71.868 -14.688 1.00 42.80 184 A 1 
ATOM 1403 C CG    . ASN A 1 184 ? -0.144  -73.344 -14.643 1.00 38.49 184 A 1 
ATOM 1404 O OD1   . ASN A 1 184 ? -0.567  -73.892 -13.650 1.00 39.64 184 A 1 
ATOM 1405 N ND2   . ASN A 1 184 ? 0.043   -74.041 -15.741 1.00 41.14 184 A 1 
ATOM 1406 N N     . ASN A 1 185 ? 2.077   -69.865 -13.180 1.00 44.32 185 A 1 
ATOM 1407 C CA    . ASN A 1 185 ? 3.316   -70.590 -12.829 1.00 45.42 185 A 1 
ATOM 1408 C C     . ASN A 1 185 ? 4.418   -69.483 -12.677 1.00 42.36 185 A 1 
ATOM 1409 O O     . ASN A 1 185 ? 4.128   -68.337 -12.989 1.00 37.84 185 A 1 
ATOM 1410 C CB    . ASN A 1 185 ? 3.705   -71.534 -13.989 1.00 40.97 185 A 1 
ATOM 1411 C CG    . ASN A 1 185 ? 3.504   -73.011 -13.736 1.00 36.22 185 A 1 
ATOM 1412 O OD1   . ASN A 1 185 ? 3.157   -73.469 -12.666 1.00 38.09 185 A 1 
ATOM 1413 N ND2   . ASN A 1 185 ? 3.746   -73.825 -14.742 1.00 38.70 185 A 1 
ATOM 1414 N N     . SER A 1 186 ? 5.700   -69.592 -12.350 1.00 41.63 186 A 1 
ATOM 1415 C CA    . SER A 1 186 ? 6.476   -70.354 -11.356 1.00 42.20 186 A 1 
ATOM 1416 C C     . SER A 1 186 ? 7.781   -69.659 -10.891 1.00 40.49 186 A 1 
ATOM 1417 O O     . SER A 1 186 ? 7.978   -69.517 -9.694  1.00 37.11 186 A 1 
ATOM 1418 C CB    . SER A 1 186 ? 6.870   -71.731 -11.903 1.00 37.98 186 A 1 
ATOM 1419 O OG    . SER A 1 186 ? 7.675   -71.612 -13.062 1.00 35.95 186 A 1 
ATOM 1420 N N     . SER A 1 187 ? 8.768   -69.339 -11.758 1.00 40.33 187 A 1 
ATOM 1421 C CA    . SER A 1 187 ? 10.221  -69.368 -11.450 1.00 42.07 187 A 1 
ATOM 1422 C C     . SER A 1 187 ? 10.915  -67.992 -11.322 1.00 40.46 187 A 1 
ATOM 1423 O O     . SER A 1 187 ? 10.264  -66.984 -11.474 1.00 37.94 187 A 1 
ATOM 1424 C CB    . SER A 1 187 ? 10.875  -70.211 -12.554 1.00 38.16 187 A 1 
ATOM 1425 O OG    . SER A 1 187 ? 10.735  -69.588 -13.822 1.00 35.66 187 A 1 
ATOM 1426 N N     . THR A 1 188 ? 12.226  -67.811 -11.102 1.00 45.53 188 A 1 
ATOM 1427 C CA    . THR A 1 188 ? 13.196  -68.225 -10.044 1.00 48.34 188 A 1 
ATOM 1428 C C     . THR A 1 188 ? 14.358  -67.231 -9.882  1.00 47.30 188 A 1 
ATOM 1429 O O     . THR A 1 188 ? 14.841  -67.091 -8.775  1.00 43.32 188 A 1 
ATOM 1430 C CB    . THR A 1 188 ? 13.916  -69.564 -10.328 1.00 42.32 188 A 1 
ATOM 1431 O OG1   . THR A 1 188 ? 14.112  -69.766 -11.700 1.00 38.63 188 A 1 
ATOM 1432 C CG2   . THR A 1 188 ? 13.230  -70.778 -9.730  1.00 42.61 188 A 1 
ATOM 1433 N N     . SER A 1 189 ? 14.945  -66.670 -10.945 1.00 40.19 189 A 1 
ATOM 1434 C CA    . SER A 1 189 ? 16.406  -66.471 -11.014 1.00 41.48 189 A 1 
ATOM 1435 C C     . SER A 1 189 ? 16.984  -65.285 -10.215 1.00 40.60 189 A 1 
ATOM 1436 O O     . SER A 1 189 ? 16.300  -64.339 -9.869  1.00 38.28 189 A 1 
ATOM 1437 C CB    . SER A 1 189 ? 16.892  -66.453 -12.465 1.00 37.90 189 A 1 
ATOM 1438 O OG    . SER A 1 189 ? 16.378  -65.326 -13.152 1.00 34.97 189 A 1 
ATOM 1439 N N     . SER A 1 190 ? 18.293  -65.378 -9.936  1.00 37.82 190 A 1 
ATOM 1440 C CA    . SER A 1 190 ? 18.935  -64.953 -8.684  1.00 39.86 190 A 1 
ATOM 1441 C C     . SER A 1 190 ? 19.966  -63.812 -8.737  1.00 39.25 190 A 1 
ATOM 1442 O O     . SER A 1 190 ? 20.522  -63.494 -7.689  1.00 36.97 190 A 1 
ATOM 1443 C CB    . SER A 1 190 ? 19.685  -66.177 -8.163  1.00 36.35 190 A 1 
ATOM 1444 O OG    . SER A 1 190 ? 20.594  -66.656 -9.137  1.00 34.06 190 A 1 
ATOM 1445 N N     . SER A 1 191 ? 20.375  -63.306 -9.873  1.00 40.94 191 A 1 
ATOM 1446 C CA    . SER A 1 191 ? 21.750  -62.835 -10.076 1.00 43.49 191 A 1 
ATOM 1447 C C     . SER A 1 191 ? 22.178  -61.653 -9.190  1.00 43.17 191 A 1 
ATOM 1448 O O     . SER A 1 191 ? 21.436  -60.690 -9.009  1.00 41.44 191 A 1 
ATOM 1449 C CB    . SER A 1 191 ? 22.035  -62.540 -11.544 1.00 39.40 191 A 1 
ATOM 1450 O OG    . SER A 1 191 ? 21.205  -61.502 -12.015 1.00 37.35 191 A 1 
ATOM 1451 N N     . SER A 1 192 ? 23.419  -61.736 -8.679  1.00 37.30 192 A 1 
ATOM 1452 C CA    . SER A 1 192 ? 23.883  -61.116 -7.427  1.00 39.65 192 A 1 
ATOM 1453 C C     . SER A 1 192 ? 24.779  -59.872 -7.544  1.00 38.80 192 A 1 
ATOM 1454 O O     . SER A 1 192 ? 25.405  -59.529 -6.547  1.00 38.27 192 A 1 
ATOM 1455 C CB    . SER A 1 192 ? 24.683  -62.186 -6.700  1.00 36.87 192 A 1 
ATOM 1456 O OG    . SER A 1 192 ? 25.787  -62.594 -7.486  1.00 35.26 192 A 1 
ATOM 1457 N N     . GLN A 1 193 ? 24.979  -59.296 -8.704  1.00 40.56 193 A 1 
ATOM 1458 C CA    . GLN A 1 193 ? 26.227  -58.571 -8.983  1.00 42.52 193 A 1 
ATOM 1459 C C     . GLN A 1 193 ? 26.520  -57.388 -8.041  1.00 41.80 193 A 1 
ATOM 1460 O O     . GLN A 1 193 ? 25.637  -56.687 -7.564  1.00 40.43 193 A 1 
ATOM 1461 C CB    . GLN A 1 193 ? 26.339  -58.177 -10.457 1.00 39.07 193 A 1 
ATOM 1462 C CG    . GLN A 1 193 ? 26.904  -59.344 -11.290 1.00 37.92 193 A 1 
ATOM 1463 C CD    . GLN A 1 193 ? 27.205  -58.950 -12.731 1.00 35.77 193 A 1 
ATOM 1464 O OE1   . GLN A 1 193 ? 26.830  -57.917 -13.233 1.00 34.47 193 A 1 
ATOM 1465 N NE2   . GLN A 1 193 ? 27.904  -59.789 -13.471 1.00 33.13 193 A 1 
ATOM 1466 N N     . TYR A 1 194 ? 27.839  -57.264 -7.799  1.00 32.47 194 A 1 
ATOM 1467 C CA    . TYR A 1 194 ? 28.475  -56.686 -6.604  1.00 34.80 194 A 1 
ATOM 1468 C C     . TYR A 1 194 ? 28.829  -55.183 -6.774  1.00 32.80 194 A 1 
ATOM 1469 O O     . TYR A 1 194 ? 28.046  -54.429 -7.336  1.00 30.89 194 A 1 
ATOM 1470 C CB    . TYR A 1 194 ? 29.645  -57.661 -6.287  1.00 31.83 194 A 1 
ATOM 1471 C CG    . TYR A 1 194 ? 30.161  -57.763 -4.874  1.00 30.49 194 A 1 
ATOM 1472 C CD1   . TYR A 1 194 ? 31.489  -57.375 -4.575  1.00 29.01 194 A 1 
ATOM 1473 C CD2   . TYR A 1 194 ? 29.382  -58.383 -3.876  1.00 28.68 194 A 1 
ATOM 1474 C CE1   . TYR A 1 194 ? 32.019  -57.606 -3.297  1.00 27.27 194 A 1 
ATOM 1475 C CE2   . TYR A 1 194 ? 29.917  -58.605 -2.590  1.00 27.28 194 A 1 
ATOM 1476 C CZ    . TYR A 1 194 ? 31.236  -58.226 -2.313  1.00 29.77 194 A 1 
ATOM 1477 O OH    . TYR A 1 194 ? 31.755  -58.456 -1.069  1.00 29.04 194 A 1 
ATOM 1478 N N     . PHE A 1 195 ? 29.913  -54.608 -6.434  1.00 38.94 195 A 1 
ATOM 1479 C CA    . PHE A 1 195 ? 30.363  -53.782 -5.309  1.00 39.01 195 A 1 
ATOM 1480 C C     . PHE A 1 195 ? 30.671  -52.300 -5.598  1.00 38.48 195 A 1 
ATOM 1481 O O     . PHE A 1 195 ? 30.646  -51.508 -4.676  1.00 37.26 195 A 1 
ATOM 1482 C CB    . PHE A 1 195 ? 31.672  -54.391 -4.763  1.00 35.74 195 A 1 
ATOM 1483 C CG    . PHE A 1 195 ? 31.619  -54.922 -3.348  1.00 35.06 195 A 1 
ATOM 1484 C CD1   . PHE A 1 195 ? 31.596  -54.035 -2.267  1.00 34.58 195 A 1 
ATOM 1485 C CD2   . PHE A 1 195 ? 31.613  -56.299 -3.107  1.00 34.84 195 A 1 
ATOM 1486 C CE1   . PHE A 1 195 ? 31.530  -54.509 -0.943  1.00 31.80 195 A 1 
ATOM 1487 C CE2   . PHE A 1 195 ? 31.553  -56.789 -1.790  1.00 30.27 195 A 1 
ATOM 1488 C CZ    . PHE A 1 195 ? 31.509  -55.897 -0.701  1.00 31.37 195 A 1 
ATOM 1489 N N     . GLY A 1 196 ? 31.106  -51.907 -6.814  1.00 37.82 196 A 1 
ATOM 1490 C CA    . GLY A 1 196 ? 32.089  -50.838 -7.056  1.00 40.68 196 A 1 
ATOM 1491 C C     . GLY A 1 196 ? 31.864  -49.490 -6.347  1.00 39.36 196 A 1 
ATOM 1492 O O     . GLY A 1 196 ? 30.977  -48.725 -6.701  1.00 37.90 196 A 1 
ATOM 1493 N N     . GLU A 1 197 ? 32.732  -49.211 -5.379  1.00 32.96 197 A 1 
ATOM 1494 C CA    . GLU A 1 197 ? 32.722  -48.097 -4.415  1.00 36.77 197 A 1 
ATOM 1495 C C     . GLU A 1 197 ? 33.357  -46.819 -5.024  1.00 35.41 197 A 1 
ATOM 1496 O O     . GLU A 1 197 ? 34.441  -46.413 -4.647  1.00 33.87 197 A 1 
ATOM 1497 C CB    . GLU A 1 197 ? 33.465  -48.625 -3.176  1.00 34.37 197 A 1 
ATOM 1498 C CG    . GLU A 1 197 ? 33.249  -47.855 -1.874  1.00 31.44 197 A 1 
ATOM 1499 C CD    . GLU A 1 197 ? 33.943  -48.564 -0.695  1.00 29.50 197 A 1 
ATOM 1500 O OE1   . GLU A 1 197 ? 33.388  -48.499 0.418   1.00 27.43 197 A 1 
ATOM 1501 O OE2   . GLU A 1 197 ? 34.992  -49.201 -0.918  1.00 28.99 197 A 1 
ATOM 1502 N N     . VAL A 1 198 ? 32.762  -46.221 -6.034  1.00 37.64 198 A 1 
ATOM 1503 C CA    . VAL A 1 198 ? 33.379  -45.073 -6.718  1.00 43.48 198 A 1 
ATOM 1504 C C     . VAL A 1 198 ? 33.254  -43.811 -5.858  1.00 42.98 198 A 1 
ATOM 1505 O O     . VAL A 1 198 ? 32.257  -43.093 -5.897  1.00 41.90 198 A 1 
ATOM 1506 C CB    . VAL A 1 198 ? 32.842  -44.859 -8.146  1.00 40.83 198 A 1 
ATOM 1507 C CG1   . VAL A 1 198 ? 33.666  -43.793 -8.867  1.00 38.80 198 A 1 
ATOM 1508 C CG2   . VAL A 1 198 ? 32.928  -46.139 -8.983  1.00 42.20 198 A 1 
ATOM 1509 N N     . ASP A 1 199 ? 34.322  -43.540 -5.115  1.00 39.18 199 A 1 
ATOM 1510 C CA    . ASP A 1 199 ? 34.492  -42.469 -4.139  1.00 40.61 199 A 1 
ATOM 1511 C C     . ASP A 1 199 ? 34.769  -41.106 -4.816  1.00 37.93 199 A 1 
ATOM 1512 O O     . ASP A 1 199 ? 35.809  -40.482 -4.633  1.00 36.57 199 A 1 
ATOM 1513 C CB    . ASP A 1 199 ? 35.603  -42.927 -3.174  1.00 39.20 199 A 1 
ATOM 1514 C CG    . ASP A 1 199 ? 35.465  -42.415 -1.736  1.00 34.93 199 A 1 
ATOM 1515 O OD1   . ASP A 1 199 ? 34.371  -41.946 -1.366  1.00 34.21 199 A 1 
ATOM 1516 O OD2   . ASP A 1 199 ? 36.473  -42.538 -0.995  1.00 33.82 199 A 1 
ATOM 1517 N N     . GLN A 1 200 ? 33.888  -40.655 -5.705  1.00 28.35 200 A 1 
ATOM 1518 C CA    . GLN A 1 200 ? 34.107  -39.410 -6.443  1.00 31.46 200 A 1 
ATOM 1519 C C     . GLN A 1 200 ? 34.061  -38.203 -5.497  1.00 29.46 200 A 1 
ATOM 1520 O O     . GLN A 1 200 ? 33.006  -37.777 -5.027  1.00 27.15 200 A 1 
ATOM 1521 C CB    . GLN A 1 200 ? 33.152  -39.253 -7.628  1.00 30.35 200 A 1 
ATOM 1522 C CG    . GLN A 1 200 ? 33.644  -40.040 -8.845  1.00 29.66 200 A 1 
ATOM 1523 C CD    . GLN A 1 200 ? 32.869  -39.743 -10.126 1.00 26.35 200 A 1 
ATOM 1524 O OE1   . GLN A 1 200 ? 31.831  -39.108 -10.159 1.00 25.62 200 A 1 
ATOM 1525 N NE2   . GLN A 1 200 ? 33.347  -40.209 -11.265 1.00 24.82 200 A 1 
ATOM 1526 N N     . TYR A 1 201 ? 35.246  -37.647 -5.277  1.00 30.77 201 A 1 
ATOM 1527 C CA    . TYR A 1 201 ? 35.508  -36.440 -4.493  1.00 33.32 201 A 1 
ATOM 1528 C C     . TYR A 1 201 ? 34.842  -35.231 -5.165  1.00 31.32 201 A 1 
ATOM 1529 O O     . TYR A 1 201 ? 35.396  -34.636 -6.087  1.00 30.30 201 A 1 
ATOM 1530 C CB    . TYR A 1 201 ? 37.036  -36.292 -4.374  1.00 32.25 201 A 1 
ATOM 1531 C CG    . TYR A 1 201 ? 37.520  -35.715 -3.062  1.00 32.27 201 A 1 
ATOM 1532 C CD1   . TYR A 1 201 ? 37.785  -34.340 -2.934  1.00 29.99 201 A 1 
ATOM 1533 C CD2   . TYR A 1 201 ? 37.753  -36.577 -1.969  1.00 30.18 201 A 1 
ATOM 1534 C CE1   . TYR A 1 201 ? 38.284  -33.829 -1.729  1.00 28.06 201 A 1 
ATOM 1535 C CE2   . TYR A 1 201 ? 38.249  -36.065 -0.764  1.00 27.59 201 A 1 
ATOM 1536 C CZ    . TYR A 1 201 ? 38.522  -34.690 -0.646  1.00 28.72 201 A 1 
ATOM 1537 O OH    . TYR A 1 201 ? 39.025  -34.195 0.534   1.00 28.79 201 A 1 
ATOM 1538 N N     . PHE A 1 202 ? 33.625  -34.882 -4.756  1.00 33.58 202 A 1 
ATOM 1539 C CA    . PHE A 1 202 ? 32.920  -33.724 -5.274  1.00 34.37 202 A 1 
ATOM 1540 C C     . PHE A 1 202 ? 33.619  -32.434 -4.826  1.00 34.73 202 A 1 
ATOM 1541 O O     . PHE A 1 202 ? 33.660  -32.114 -3.635  1.00 32.82 202 A 1 
ATOM 1542 C CB    . PHE A 1 202 ? 31.439  -33.757 -4.876  1.00 32.18 202 A 1 
ATOM 1543 C CG    . PHE A 1 202 ? 30.501  -34.065 -6.028  1.00 30.18 202 A 1 
ATOM 1544 C CD1   . PHE A 1 202 ? 29.934  -33.009 -6.761  1.00 27.58 202 A 1 
ATOM 1545 C CD2   . PHE A 1 202 ? 30.226  -35.392 -6.382  1.00 29.04 202 A 1 
ATOM 1546 C CE1   . PHE A 1 202 ? 29.086  -33.274 -7.842  1.00 24.58 202 A 1 
ATOM 1547 C CE2   . PHE A 1 202 ? 29.375  -35.662 -7.468  1.00 23.81 202 A 1 
ATOM 1548 C CZ    . PHE A 1 202 ? 28.801  -34.607 -8.196  1.00 26.10 202 A 1 
ATOM 1549 N N     . ASP A 1 203 ? 34.169  -31.693 -5.784  1.00 36.32 203 A 1 
ATOM 1550 C CA    . ASP A 1 203 ? 34.913  -30.462 -5.547  1.00 39.07 203 A 1 
ATOM 1551 C C     . ASP A 1 203 ? 33.952  -29.309 -5.180  1.00 36.50 203 A 1 
ATOM 1552 O O     . ASP A 1 203 ? 33.230  -28.770 -6.024  1.00 35.43 203 A 1 
ATOM 1553 C CB    . ASP A 1 203 ? 35.800  -30.182 -6.764  1.00 37.76 203 A 1 
ATOM 1554 C CG    . ASP A 1 203 ? 36.965  -29.225 -6.482  1.00 34.17 203 A 1 
ATOM 1555 O OD1   . ASP A 1 203 ? 37.100  -28.799 -5.316  1.00 31.99 203 A 1 
ATOM 1556 O OD2   . ASP A 1 203 ? 37.701  -28.926 -7.441  1.00 32.20 203 A 1 
ATOM 1557 N N     . LEU A 1 204 ? 33.936  -28.950 -3.905  1.00 33.49 204 A 1 
ATOM 1558 C CA    . LEU A 1 204 ? 32.998  -27.998 -3.286  1.00 36.20 204 A 1 
ATOM 1559 C C     . LEU A 1 204 ? 33.315  -26.510 -3.565  1.00 34.87 204 A 1 
ATOM 1560 O O     . LEU A 1 204 ? 32.707  -25.633 -2.953  1.00 33.14 204 A 1 
ATOM 1561 C CB    . LEU A 1 204 ? 32.919  -28.301 -1.776  1.00 33.72 204 A 1 
ATOM 1562 C CG    . LEU A 1 204 ? 31.711  -29.174 -1.382  1.00 31.44 204 A 1 
ATOM 1563 C CD1   . LEU A 1 204 ? 31.948  -29.807 -0.016  1.00 30.82 204 A 1 
ATOM 1564 C CD2   . LEU A 1 204 ? 30.436  -28.350 -1.299  1.00 33.75 204 A 1 
ATOM 1565 N N     . VAL A 1 205 ? 34.241  -26.214 -4.463  1.00 29.71 205 A 1 
ATOM 1566 C CA    . VAL A 1 205 ? 34.843  -24.868 -4.567  1.00 37.56 205 A 1 
ATOM 1567 C C     . VAL A 1 205 ? 33.858  -23.769 -4.989  1.00 35.86 205 A 1 
ATOM 1568 O O     . VAL A 1 205 ? 33.930  -22.646 -4.497  1.00 33.91 205 A 1 
ATOM 1569 C CB    . VAL A 1 205 ? 36.051  -24.896 -5.526  1.00 36.45 205 A 1 
ATOM 1570 C CG1   . VAL A 1 205 ? 36.787  -23.550 -5.559  1.00 33.82 205 A 1 
ATOM 1571 C CG2   . VAL A 1 205 ? 37.086  -25.952 -5.116  1.00 36.68 205 A 1 
ATOM 1572 N N     . GLY A 1 206 ? 32.939  -24.079 -5.913  1.00 29.90 206 A 1 
ATOM 1573 C CA    . GLY A 1 206 ? 32.255  -23.037 -6.689  1.00 31.61 206 A 1 
ATOM 1574 C C     . GLY A 1 206 ? 31.236  -22.153 -5.965  1.00 30.39 206 A 1 
ATOM 1575 O O     . GLY A 1 206 ? 30.840  -21.125 -6.530  1.00 28.05 206 A 1 
ATOM 1576 N N     . TYR A 1 207 ? 30.785  -22.523 -4.749  1.00 27.77 207 A 1 
ATOM 1577 C CA    . TYR A 1 207 ? 29.577  -21.916 -4.179  1.00 27.63 207 A 1 
ATOM 1578 C C     . TYR A 1 207 ? 29.784  -20.498 -3.600  1.00 26.78 207 A 1 
ATOM 1579 O O     . TYR A 1 207 ? 28.839  -19.703 -3.577  1.00 24.46 207 A 1 
ATOM 1580 C CB    . TYR A 1 207 ? 28.970  -22.873 -3.146  1.00 25.91 207 A 1 
ATOM 1581 C CG    . TYR A 1 207 ? 27.460  -22.766 -3.029  1.00 25.00 207 A 1 
ATOM 1582 C CD1   . TYR A 1 207 ? 26.873  -21.951 -2.040  1.00 22.37 207 A 1 
ATOM 1583 C CD2   . TYR A 1 207 ? 26.636  -23.473 -3.927  1.00 23.71 207 A 1 
ATOM 1584 C CE1   . TYR A 1 207 ? 25.479  -21.849 -1.943  1.00 20.76 207 A 1 
ATOM 1585 C CE2   . TYR A 1 207 ? 25.238  -23.371 -3.839  1.00 20.17 207 A 1 
ATOM 1586 C CZ    . TYR A 1 207 ? 24.662  -22.556 -2.847  1.00 21.35 207 A 1 
ATOM 1587 O OH    . TYR A 1 207 ? 23.286  -22.462 -2.753  1.00 23.11 207 A 1 
ATOM 1588 N N     . ASN A 1 208 ? 30.998  -20.152 -3.169  1.00 35.05 208 A 1 
ATOM 1589 C CA    . ASN A 1 208 ? 31.247  -18.889 -2.465  1.00 34.72 208 A 1 
ATOM 1590 C C     . ASN A 1 208 ? 31.035  -17.622 -3.314  1.00 32.40 208 A 1 
ATOM 1591 O O     . ASN A 1 208 ? 30.663  -16.583 -2.774  1.00 30.41 208 A 1 
ATOM 1592 C CB    . ASN A 1 208 ? 32.660  -18.911 -1.864  1.00 33.36 208 A 1 
ATOM 1593 C CG    . ASN A 1 208 ? 32.748  -19.604 -0.515  1.00 29.43 208 A 1 
ATOM 1594 O OD1   . ASN A 1 208 ? 31.769  -19.921 0.129   1.00 30.04 208 A 1 
ATOM 1595 N ND2   . ASN A 1 208 ? 33.943  -19.858 -0.033  1.00 30.25 208 A 1 
ATOM 1596 N N     . SER A 1 209 ? 31.246  -17.695 -4.633  1.00 40.65 209 A 1 
ATOM 1597 C CA    . SER A 1 209 ? 31.186  -16.493 -5.489  1.00 44.92 209 A 1 
ATOM 1598 C C     . SER A 1 209 ? 29.802  -15.841 -5.569  1.00 45.06 209 A 1 
ATOM 1599 O O     . SER A 1 209 ? 29.701  -14.650 -5.865  1.00 41.87 209 A 1 
ATOM 1600 C CB    . SER A 1 209 ? 31.665  -16.848 -6.886  1.00 41.73 209 A 1 
ATOM 1601 O OG    . SER A 1 209 ? 31.689  -15.712 -7.728  1.00 37.43 209 A 1 
ATOM 1602 N N     . TYR A 1 210 ? 28.731  -16.615 -5.321  1.00 35.17 210 A 1 
ATOM 1603 C CA    . TYR A 1 210 ? 27.370  -16.098 -5.483  1.00 34.72 210 A 1 
ATOM 1604 C C     . TYR A 1 210 ? 26.964  -15.156 -4.335  1.00 33.89 210 A 1 
ATOM 1605 O O     . TYR A 1 210 ? 26.209  -14.203 -4.558  1.00 31.63 210 A 1 
ATOM 1606 C CB    . TYR A 1 210 ? 26.395  -17.278 -5.634  1.00 32.65 210 A 1 
ATOM 1607 C CG    . TYR A 1 210 ? 25.178  -16.944 -6.466  1.00 30.79 210 A 1 
ATOM 1608 C CD1   . TYR A 1 210 ? 23.992  -16.468 -5.864  1.00 28.90 210 A 1 
ATOM 1609 C CD2   . TYR A 1 210 ? 25.228  -17.080 -7.872  1.00 29.24 210 A 1 
ATOM 1610 C CE1   . TYR A 1 210 ? 22.871  -16.144 -6.639  1.00 25.64 210 A 1 
ATOM 1611 C CE2   . TYR A 1 210 ? 24.112  -16.760 -8.660  1.00 25.52 210 A 1 
ATOM 1612 C CZ    . TYR A 1 210 ? 22.934  -16.290 -8.042  1.00 27.85 210 A 1 
ATOM 1613 O OH    . TYR A 1 210 ? 21.840  -15.971 -8.818  1.00 27.81 210 A 1 
ATOM 1614 N N     . TYR A 1 211 ? 27.489  -15.390 -3.110  1.00 39.64 211 A 1 
ATOM 1615 C CA    . TYR A 1 211 ? 27.128  -14.599 -1.932  1.00 37.92 211 A 1 
ATOM 1616 C C     . TYR A 1 211 ? 27.728  -13.185 -1.946  1.00 35.64 211 A 1 
ATOM 1617 O O     . TYR A 1 211 ? 27.016  -12.223 -1.632  1.00 33.02 211 A 1 
ATOM 1618 C CB    . TYR A 1 211 ? 27.510  -15.359 -0.654  1.00 36.12 211 A 1 
ATOM 1619 C CG    . TYR A 1 211 ? 26.391  -16.225 -0.118  1.00 33.91 211 A 1 
ATOM 1620 C CD1   . TYR A 1 211 ? 25.454  -15.691 0.792   1.00 31.97 211 A 1 
ATOM 1621 C CD2   . TYR A 1 211 ? 26.254  -17.565 -0.537  1.00 32.27 211 A 1 
ATOM 1622 C CE1   . TYR A 1 211 ? 24.404  -16.470 1.288   1.00 28.81 211 A 1 
ATOM 1623 C CE2   . TYR A 1 211 ? 25.200  -18.366 -0.044  1.00 28.66 211 A 1 
ATOM 1624 C CZ    . TYR A 1 211 ? 24.279  -17.812 0.875   1.00 30.56 211 A 1 
ATOM 1625 O OH    . TYR A 1 211 ? 23.256  -18.588 1.361   1.00 30.18 211 A 1 
ATOM 1626 N N     . ASP A 1 212 ? 28.974  -13.023 -2.398  1.00 45.15 212 A 1 
ATOM 1627 C CA    . ASP A 1 212 ? 29.618  -11.702 -2.501  1.00 46.34 212 A 1 
ATOM 1628 C C     . ASP A 1 212 ? 28.870  -10.756 -3.454  1.00 44.04 212 A 1 
ATOM 1629 O O     . ASP A 1 212 ? 28.719  -9.565  -3.191  1.00 42.34 212 A 1 
ATOM 1630 C CB    . ASP A 1 212 ? 31.081  -11.867 -2.964  1.00 43.68 212 A 1 
ATOM 1631 C CG    . ASP A 1 212 ? 32.112  -11.988 -1.828  1.00 39.10 212 A 1 
ATOM 1632 O OD1   . ASP A 1 212 ? 31.773  -11.656 -0.674  1.00 37.88 212 A 1 
ATOM 1633 O OD2   . ASP A 1 212 ? 33.243  -12.382 -2.153  1.00 37.22 212 A 1 
ATOM 1634 N N     . SER A 1 213 ? 28.339  -11.308 -4.555  1.00 50.58 213 A 1 
ATOM 1635 C CA    . SER A 1 213 ? 27.537  -10.523 -5.510  1.00 52.49 213 A 1 
ATOM 1636 C C     . SER A 1 213 ? 26.260  -9.961  -4.872  1.00 53.91 213 A 1 
ATOM 1637 O O     . SER A 1 213 ? 25.845  -8.844  -5.187  1.00 50.35 213 A 1 
ATOM 1638 C CB    . SER A 1 213 ? 27.190  -11.397 -6.715  1.00 46.94 213 A 1 
ATOM 1639 O OG    . SER A 1 213 ? 26.511  -10.626 -7.698  1.00 41.71 213 A 1 
ATOM 1640 N N     . HIS A 1 214 ? 25.667  -10.714 -3.940  1.00 46.46 214 A 1 
ATOM 1641 C CA    . HIS A 1 214 ? 24.425  -10.303 -3.293  1.00 49.52 214 A 1 
ATOM 1642 C C     . HIS A 1 214 ? 24.628  -9.172  -2.270  1.00 49.09 214 A 1 
ATOM 1643 O O     . HIS A 1 214 ? 23.815  -8.248  -2.213  1.00 47.16 214 A 1 
ATOM 1644 C CB    . HIS A 1 214 ? 23.723  -11.527 -2.685  1.00 45.99 214 A 1 
ATOM 1645 C CG    . HIS A 1 214 ? 22.273  -11.583 -3.080  1.00 42.32 214 A 1 
ATOM 1646 N ND1   . HIS A 1 214 ? 21.255  -10.787 -2.605  1.00 38.87 214 A 1 
ATOM 1647 C CD2   . HIS A 1 214 ? 21.713  -12.406 -4.033  1.00 37.68 214 A 1 
ATOM 1648 C CE1   . HIS A 1 214 ? 20.120  -11.122 -3.249  1.00 34.93 214 A 1 
ATOM 1649 N NE2   . HIS A 1 214 ? 20.356  -12.102 -4.129  1.00 34.85 214 A 1 
ATOM 1650 N N     . MET A 1 215 ? 25.734  -9.195  -1.501  1.00 48.32 215 A 1 
ATOM 1651 C CA    . MET A 1 215 ? 26.095  -8.082  -0.609  1.00 49.50 215 A 1 
ATOM 1652 C C     . MET A 1 215 ? 26.362  -6.795  -1.397  1.00 49.77 215 A 1 
ATOM 1653 O O     . MET A 1 215 ? 25.813  -5.748  -1.064  1.00 47.44 215 A 1 
ATOM 1654 C CB    . MET A 1 215 ? 27.310  -8.438  0.257   1.00 46.61 215 A 1 
ATOM 1655 C CG    . MET A 1 215 ? 26.891  -9.056  1.599   1.00 41.23 215 A 1 
ATOM 1656 S SD    . MET A 1 215 ? 28.219  -9.236  2.828   1.00 38.54 215 A 1 
ATOM 1657 C CE    . MET A 1 215 ? 28.712  -7.512  3.089   1.00 34.86 215 A 1 
ATOM 1658 N N     . SER A 1 216 ? 27.132  -6.893  -2.480  1.00 56.76 216 A 1 
ATOM 1659 C CA    . SER A 1 216 ? 27.398  -5.743  -3.353  1.00 58.14 216 A 1 
ATOM 1660 C C     . SER A 1 216 ? 26.111  -5.110  -3.887  1.00 59.35 216 A 1 
ATOM 1661 O O     . SER A 1 216 ? 25.948  -3.890  -3.859  1.00 54.99 216 A 1 
ATOM 1662 C CB    . SER A 1 216 ? 28.297  -6.182  -4.505  1.00 52.55 216 A 1 
ATOM 1663 O OG    . SER A 1 216 ? 28.586  -5.073  -5.353  1.00 45.80 216 A 1 
ATOM 1664 N N     . ASN A 1 217 ? 25.140  -5.947  -4.298  1.00 57.30 217 A 1 
ATOM 1665 C CA    . ASN A 1 217 ? 23.847  -5.452  -4.771  1.00 57.70 217 A 1 
ATOM 1666 C C     . ASN A 1 217 ? 23.042  -4.729  -3.681  1.00 56.43 217 A 1 
ATOM 1667 O O     . ASN A 1 217 ? 22.281  -3.808  -3.990  1.00 55.28 217 A 1 
ATOM 1668 C CB    . ASN A 1 217 ? 23.048  -6.632  -5.353  1.00 54.28 217 A 1 
ATOM 1669 C CG    . ASN A 1 217 ? 23.406  -6.927  -6.799  1.00 47.51 217 A 1 
ATOM 1670 O OD1   . ASN A 1 217 ? 23.850  -6.071  -7.556  1.00 46.40 217 A 1 
ATOM 1671 N ND2   . ASN A 1 217 ? 23.162  -8.137  -7.256  1.00 45.57 217 A 1 
ATOM 1672 N N     . GLN A 1 218 ? 23.196  -5.141  -2.418  1.00 61.22 218 A 1 
ATOM 1673 C CA    . GLN A 1 218 ? 22.500  -4.495  -1.320  1.00 61.63 218 A 1 
ATOM 1674 C C     . GLN A 1 218 ? 23.140  -3.158  -0.932  1.00 63.75 218 A 1 
ATOM 1675 O O     . GLN A 1 218 ? 22.418  -2.176  -0.720  1.00 62.70 218 A 1 
ATOM 1676 C CB    . GLN A 1 218 ? 22.450  -5.443  -0.129  1.00 57.29 218 A 1 
ATOM 1677 C CG    . GLN A 1 218 ? 21.467  -4.886  0.904   1.00 49.84 218 A 1 
ATOM 1678 C CD    . GLN A 1 218 ? 21.387  -5.750  2.149   1.00 45.13 218 A 1 
ATOM 1679 O OE1   . GLN A 1 218 ? 21.975  -6.807  2.254   1.00 43.28 218 A 1 
ATOM 1680 N NE2   . GLN A 1 218 ? 20.652  -5.277  3.135   1.00 40.95 218 A 1 
ATOM 1681 N N     . GLU A 1 219 ? 24.459  -3.075  -0.901  1.00 61.06 219 A 1 
ATOM 1682 C CA    . GLU A 1 219 ? 25.164  -1.807  -0.708  1.00 62.22 219 A 1 
ATOM 1683 C C     . GLU A 1 219 ? 24.857  -0.826  -1.849  1.00 62.43 219 A 1 
ATOM 1684 O O     . GLU A 1 219 ? 24.534  0.333   -1.601  1.00 62.44 219 A 1 
ATOM 1685 C CB    . GLU A 1 219 ? 26.671  -2.038  -0.605  1.00 58.76 219 A 1 
ATOM 1686 C CG    . GLU A 1 219 ? 27.063  -2.708  0.713   1.00 51.43 219 A 1 
ATOM 1687 C CD    . GLU A 1 219 ? 28.586  -2.757  0.917   1.00 48.07 219 A 1 
ATOM 1688 O OE1   . GLU A 1 219 ? 28.999  -2.901  2.088   1.00 44.30 219 A 1 
ATOM 1689 O OE2   . GLU A 1 219 ? 29.316  -2.598  -0.089  1.00 43.57 219 A 1 
ATOM 1690 N N     . GLN A 1 220 ? 24.858  -1.321  -3.088  1.00 65.85 220 A 1 
ATOM 1691 C CA    . GLN A 1 220 ? 24.415  -0.532  -4.232  1.00 66.77 220 A 1 
ATOM 1692 C C     . GLN A 1 220 ? 22.959  -0.078  -4.086  1.00 68.22 220 A 1 
ATOM 1693 O O     . GLN A 1 220 ? 22.631  1.045   -4.486  1.00 68.08 220 A 1 
ATOM 1694 C CB    . GLN A 1 220 ? 24.559  -1.333  -5.527  1.00 63.62 220 A 1 
ATOM 1695 C CG    . GLN A 1 220 ? 26.018  -1.445  -6.001  1.00 57.00 220 A 1 
ATOM 1696 C CD    . GLN A 1 220 ? 26.141  -2.248  -7.299  1.00 52.82 220 A 1 
ATOM 1697 O OE1   . GLN A 1 220 ? 25.173  -2.538  -7.987  1.00 50.13 220 A 1 
ATOM 1698 N NE2   . GLN A 1 220 ? 27.343  -2.600  -7.692  1.00 46.34 220 A 1 
ATOM 1699 N N     . TYR A 1 221 ? 22.079  -0.901  -3.499  1.00 64.91 221 A 1 
ATOM 1700 C CA    . TYR A 1 221 ? 20.689  -0.504  -3.259  1.00 63.58 221 A 1 
ATOM 1701 C C     . TYR A 1 221 ? 20.589  0.637   -2.249  1.00 63.00 221 A 1 
ATOM 1702 O O     . TYR A 1 221 ? 19.921  1.631   -2.523  1.00 61.04 221 A 1 
ATOM 1703 C CB    . TYR A 1 221 ? 19.840  -1.677  -2.779  1.00 59.62 221 A 1 
ATOM 1704 C CG    . TYR A 1 221 ? 18.386  -1.300  -2.582  1.00 52.02 221 A 1 
ATOM 1705 C CD1   . TYR A 1 221 ? 17.851  -1.086  -1.294  1.00 50.00 221 A 1 
ATOM 1706 C CD2   . TYR A 1 221 ? 17.582  -1.076  -3.705  1.00 49.09 221 A 1 
ATOM 1707 C CE1   . TYR A 1 221 ? 16.527  -0.661  -1.145  1.00 42.84 221 A 1 
ATOM 1708 C CE2   . TYR A 1 221 ? 16.260  -0.640  -3.568  1.00 44.99 221 A 1 
ATOM 1709 C CZ    . TYR A 1 221 ? 15.730  -0.426  -2.285  1.00 46.73 221 A 1 
ATOM 1710 O OH    . TYR A 1 221 ? 14.449  0.030   -2.169  1.00 43.07 221 A 1 
ATOM 1711 N N     . VAL A 1 222 ? 21.284  0.506   -1.104  1.00 67.48 222 A 1 
ATOM 1712 C CA    . VAL A 1 222 ? 21.323  1.548   -0.075  1.00 67.11 222 A 1 
ATOM 1713 C C     . VAL A 1 222 ? 21.904  2.839   -0.647  1.00 66.93 222 A 1 
ATOM 1714 O O     . VAL A 1 222 ? 21.345  3.908   -0.428  1.00 68.65 222 A 1 
ATOM 1715 C CB    . VAL A 1 222 ? 22.114  1.071   1.155   1.00 64.91 222 A 1 
ATOM 1716 C CG1   . VAL A 1 222 ? 22.306  2.193   2.189   1.00 58.70 222 A 1 
ATOM 1717 C CG2   . VAL A 1 222 ? 21.377  -0.073  1.866   1.00 61.89 222 A 1 
ATOM 1718 N N     . MET A 1 223 ? 22.961  2.735   -1.453  1.00 69.35 223 A 1 
ATOM 1719 C CA    . MET A 1 223 ? 23.552  3.889   -2.118  1.00 69.43 223 A 1 
ATOM 1720 C C     . MET A 1 223 ? 22.590  4.525   -3.137  1.00 69.96 223 A 1 
ATOM 1721 O O     . MET A 1 223 ? 22.471  5.744   -3.184  1.00 71.08 223 A 1 
ATOM 1722 C CB    . MET A 1 223 ? 24.877  3.470   -2.762  1.00 68.06 223 A 1 
ATOM 1723 C CG    . MET A 1 223 ? 25.709  4.680   -3.188  1.00 62.32 223 A 1 
ATOM 1724 S SD    . MET A 1 223 ? 27.360  4.309   -3.842  1.00 58.24 223 A 1 
ATOM 1725 C CE    . MET A 1 223 ? 26.924  3.467   -5.391  1.00 51.38 223 A 1 
ATOM 1726 N N     . GLN A 1 224 ? 21.850  3.710   -3.896  1.00 69.55 224 A 1 
ATOM 1727 C CA    . GLN A 1 224 ? 20.856  4.210   -4.849  1.00 69.54 224 A 1 
ATOM 1728 C C     . GLN A 1 224 ? 19.631  4.813   -4.153  1.00 71.16 224 A 1 
ATOM 1729 O O     . GLN A 1 224 ? 19.112  5.836   -4.605  1.00 71.60 224 A 1 
ATOM 1730 C CB    . GLN A 1 224 ? 20.477  3.090   -5.819  1.00 66.59 224 A 1 
ATOM 1731 C CG    . GLN A 1 224 ? 19.660  3.622   -7.015  1.00 59.64 224 A 1 
ATOM 1732 C CD    . GLN A 1 224 ? 19.349  2.541   -8.058  1.00 54.98 224 A 1 
ATOM 1733 O OE1   . GLN A 1 224 ? 19.411  1.348   -7.830  1.00 51.15 224 A 1 
ATOM 1734 N NE2   . GLN A 1 224 ? 18.979  2.932   -9.259  1.00 48.31 224 A 1 
ATOM 1735 N N     . GLU A 1 225 ? 19.190  4.250   -3.019  1.00 69.77 225 A 1 
ATOM 1736 C CA    . GLU A 1 225 ? 18.158  4.880   -2.178  1.00 69.44 225 A 1 
ATOM 1737 C C     . GLU A 1 225 ? 18.638  6.208   -1.593  1.00 70.43 225 A 1 
ATOM 1738 O O     . GLU A 1 225 ? 17.882  7.175   -1.592  1.00 69.87 225 A 1 
ATOM 1739 C CB    . GLU A 1 225 ? 17.713  3.975   -1.020  1.00 65.23 225 A 1 
ATOM 1740 C CG    . GLU A 1 225 ? 16.571  3.037   -1.403  1.00 58.10 225 A 1 
ATOM 1741 C CD    . GLU A 1 225 ? 15.723  2.615   -0.190  1.00 54.00 225 A 1 
ATOM 1742 O OE1   . GLU A 1 225 ? 14.487  2.576   -0.350  1.00 50.38 225 A 1 
ATOM 1743 O OE2   . GLU A 1 225 ? 16.271  2.341   0.888   1.00 49.26 225 A 1 
ATOM 1744 N N     . GLN A 1 226 ? 19.886  6.288   -1.137  1.00 69.88 226 A 1 
ATOM 1745 C CA    . GLN A 1 226 ? 20.473  7.533   -0.661  1.00 69.30 226 A 1 
ATOM 1746 C C     . GLN A 1 226 ? 20.583  8.573   -1.786  1.00 70.41 226 A 1 
ATOM 1747 O O     . GLN A 1 226 ? 20.257  9.738   -1.562  1.00 72.15 226 A 1 
ATOM 1748 C CB    . GLN A 1 226 ? 21.854  7.290   -0.054  1.00 67.23 226 A 1 
ATOM 1749 C CG    . GLN A 1 226 ? 21.759  6.663   1.350   1.00 61.19 226 A 1 
ATOM 1750 C CD    . GLN A 1 226 ? 23.142  6.414   1.956   1.00 54.80 226 A 1 
ATOM 1751 O OE1   . GLN A 1 226 ? 24.183  6.724   1.397   1.00 52.90 226 A 1 
ATOM 1752 N NE2   . GLN A 1 226 ? 23.207  5.868   3.145   1.00 48.71 226 A 1 
ATOM 1753 N N     . GLN A 1 227 ? 20.986  8.162   -2.990  1.00 75.34 227 A 1 
ATOM 1754 C CA    . GLN A 1 227 ? 21.011  9.033   -4.161  1.00 74.71 227 A 1 
ATOM 1755 C C     . GLN A 1 227 ? 19.604  9.527   -4.512  1.00 76.69 227 A 1 
ATOM 1756 O O     . GLN A 1 227 ? 19.427  10.721  -4.747  1.00 76.73 227 A 1 
ATOM 1757 C CB    . GLN A 1 227 ? 21.617  8.307   -5.356  1.00 73.00 227 A 1 
ATOM 1758 C CG    . GLN A 1 227 ? 23.154  8.217   -5.255  1.00 67.01 227 A 1 
ATOM 1759 C CD    . GLN A 1 227 ? 23.756  7.378   -6.380  1.00 60.53 227 A 1 
ATOM 1760 O OE1   . GLN A 1 227 ? 23.089  6.842   -7.261  1.00 57.81 227 A 1 
ATOM 1761 N NE2   . GLN A 1 227 ? 25.065  7.239   -6.403  1.00 52.75 227 A 1 
ATOM 1762 N N     . HIS A 1 228 ? 18.604  8.639   -4.489  1.00 75.41 228 A 1 
ATOM 1763 C CA    . HIS A 1 228 ? 17.220  9.023   -4.746  1.00 74.27 228 A 1 
ATOM 1764 C C     . HIS A 1 228 ? 16.676  9.969   -3.672  1.00 73.08 228 A 1 
ATOM 1765 O O     . HIS A 1 228 ? 15.999  10.947  -3.988  1.00 75.28 228 A 1 
ATOM 1766 C CB    . HIS A 1 228 ? 16.353  7.761   -4.869  1.00 72.30 228 A 1 
ATOM 1767 C CG    . HIS A 1 228 ? 14.942  8.069   -5.291  1.00 65.70 228 A 1 
ATOM 1768 N ND1   . HIS A 1 228 ? 14.573  8.726   -6.446  1.00 56.25 228 A 1 
ATOM 1769 C CD2   . HIS A 1 228 ? 13.787  7.806   -4.610  1.00 58.30 228 A 1 
ATOM 1770 C CE1   . HIS A 1 228 ? 13.241  8.861   -6.442  1.00 52.83 228 A 1 
ATOM 1771 N NE2   . HIS A 1 228 ? 12.724  8.310   -5.357  1.00 54.12 228 A 1 
ATOM 1772 N N     . LEU A 1 229 ? 17.019  9.729   -2.396  1.00 71.35 229 A 1 
ATOM 1773 C CA    . LEU A 1 229 ? 16.684  10.621  -1.287  1.00 68.53 229 A 1 
ATOM 1774 C C     . LEU A 1 229 ? 17.327  12.003  -1.469  1.00 68.70 229 A 1 
ATOM 1775 O O     . LEU A 1 229 ? 16.657  13.021  -1.311  1.00 68.38 229 A 1 
ATOM 1776 C CB    . LEU A 1 229 ? 17.133  9.963   0.031   1.00 66.16 229 A 1 
ATOM 1777 C CG    . LEU A 1 229 ? 16.754  10.774  1.284   1.00 61.27 229 A 1 
ATOM 1778 C CD1   . LEU A 1 229 ? 15.258  10.758  1.540   1.00 55.38 229 A 1 
ATOM 1779 C CD2   . LEU A 1 229 ? 17.437  10.183  2.518   1.00 59.26 229 A 1 
ATOM 1780 N N     . GLN A 1 230 ? 18.608  12.047  -1.829  1.00 75.08 230 A 1 
ATOM 1781 C CA    . GLN A 1 230 ? 19.313  13.288  -2.122  1.00 74.55 230 A 1 
ATOM 1782 C C     . GLN A 1 230 ? 18.718  14.014  -3.327  1.00 75.92 230 A 1 
ATOM 1783 O O     . GLN A 1 230 ? 18.581  15.234  -3.295  1.00 76.85 230 A 1 
ATOM 1784 C CB    . GLN A 1 230 ? 20.798  13.006  -2.385  1.00 73.46 230 A 1 
ATOM 1785 C CG    . GLN A 1 230 ? 21.569  12.693  -1.098  1.00 67.38 230 A 1 
ATOM 1786 C CD    . GLN A 1 230 ? 23.035  12.324  -1.380  1.00 60.98 230 A 1 
ATOM 1787 O OE1   . GLN A 1 230 ? 23.551  12.444  -2.479  1.00 56.79 230 A 1 
ATOM 1788 N NE2   . GLN A 1 230 ? 23.760  11.884  -0.385  1.00 52.98 230 A 1 
ATOM 1789 N N     . GLN A 1 231 ? 18.327  13.262  -4.361  1.00 76.51 231 A 1 
ATOM 1790 C CA    . GLN A 1 231 ? 17.666  13.834  -5.531  1.00 76.71 231 A 1 
ATOM 1791 C C     . GLN A 1 231 ? 16.309  14.432  -5.163  1.00 78.32 231 A 1 
ATOM 1792 O O     . GLN A 1 231 ? 16.069  15.592  -5.497  1.00 78.17 231 A 1 
ATOM 1793 C CB    . GLN A 1 231 ? 17.572  12.786  -6.635  1.00 74.29 231 A 1 
ATOM 1794 C CG    . GLN A 1 231 ? 16.990  13.416  -7.911  1.00 67.12 231 A 1 
ATOM 1795 C CD    . GLN A 1 231 ? 16.939  12.466  -9.100  1.00 61.56 231 A 1 
ATOM 1796 O OE1   . GLN A 1 231 ? 17.461  11.370  -9.103  1.00 58.11 231 A 1 
ATOM 1797 N NE2   . GLN A 1 231 ? 16.293  12.908  -10.165 1.00 53.28 231 A 1 
ATOM 1798 N N     . MET A 1 232 ? 15.467  13.725  -4.401  1.00 74.57 232 A 1 
ATOM 1799 C CA    . MET A 1 232 ? 14.205  14.283  -3.908  1.00 72.33 232 A 1 
ATOM 1800 C C     . MET A 1 232 ? 14.415  15.517  -3.027  1.00 73.07 232 A 1 
ATOM 1801 O O     . MET A 1 232 ? 13.681  16.495  -3.151  1.00 73.31 232 A 1 
ATOM 1802 C CB    . MET A 1 232 ? 13.400  13.241  -3.117  1.00 68.62 232 A 1 
ATOM 1803 C CG    . MET A 1 232 ? 12.288  12.610  -3.946  1.00 60.71 232 A 1 
ATOM 1804 S SD    . MET A 1 232 ? 10.925  11.912  -2.956  1.00 56.66 232 A 1 
ATOM 1805 C CE    . MET A 1 232 ? 11.722  10.431  -2.348  1.00 48.49 232 A 1 
ATOM 1806 N N     . GLN A 1 233 ? 15.411  15.498  -2.136  1.00 74.16 233 A 1 
ATOM 1807 C CA    . GLN A 1 233 ? 15.759  16.666  -1.322  1.00 72.51 233 A 1 
ATOM 1808 C C     . GLN A 1 233 ? 16.184  17.854  -2.186  1.00 73.05 233 A 1 
ATOM 1809 O O     . GLN A 1 233 ? 15.789  18.987  -1.910  1.00 75.09 233 A 1 
ATOM 1810 C CB    . GLN A 1 233 ? 16.891  16.312  -0.344  1.00 71.50 233 A 1 
ATOM 1811 C CG    . GLN A 1 233 ? 16.388  15.490  0.848   1.00 65.74 233 A 1 
ATOM 1812 C CD    . GLN A 1 233 ? 17.523  15.041  1.772   1.00 59.78 233 A 1 
ATOM 1813 O OE1   . GLN A 1 233 ? 18.700  15.201  1.515   1.00 56.83 233 A 1 
ATOM 1814 N NE2   . GLN A 1 233 ? 17.197  14.460  2.903   1.00 53.65 233 A 1 
ATOM 1815 N N     . LYS A 1 234 ? 16.975  17.591  -3.241  1.00 74.88 234 A 1 
ATOM 1816 C CA    . LYS A 1 234 ? 17.431  18.615  -4.165  1.00 73.93 234 A 1 
ATOM 1817 C C     . LYS A 1 234 ? 16.282  19.188  -4.998  1.00 74.64 234 A 1 
ATOM 1818 O O     . LYS A 1 234 ? 16.138  20.401  -5.039  1.00 73.96 234 A 1 
ATOM 1819 C CB    . LYS A 1 234 ? 18.553  18.037  -5.039  1.00 71.90 234 A 1 
ATOM 1820 C CG    . LYS A 1 234 ? 19.233  19.151  -5.832  1.00 64.83 234 A 1 
ATOM 1821 C CD    . LYS A 1 234 ? 20.296  18.581  -6.781  1.00 62.09 234 A 1 
ATOM 1822 C CE    . LYS A 1 234 ? 20.826  19.748  -7.596  1.00 55.02 234 A 1 
ATOM 1823 N NZ    . LYS A 1 234 ? 21.604  19.311  -8.752  1.00 49.39 234 A 1 
ATOM 1824 N N     . GLU A 1 235 ? 15.448  18.332  -5.577  1.00 72.33 235 A 1 
ATOM 1825 C CA    . GLU A 1 235 ? 14.264  18.746  -6.343  1.00 71.36 235 A 1 
ATOM 1826 C C     . GLU A 1 235 ? 13.305  19.568  -5.480  1.00 70.71 235 A 1 
ATOM 1827 O O     . GLU A 1 235 ? 12.776  20.587  -5.920  1.00 70.24 235 A 1 
ATOM 1828 C CB    . GLU A 1 235 ? 13.537  17.503  -6.891  1.00 68.54 235 A 1 
ATOM 1829 C CG    . GLU A 1 235 ? 14.265  16.853  -8.077  1.00 61.01 235 A 1 
ATOM 1830 C CD    . GLU A 1 235 ? 13.631  15.530  -8.543  1.00 58.22 235 A 1 
ATOM 1831 O OE1   . GLU A 1 235 ? 14.268  14.845  -9.382  1.00 51.63 235 A 1 
ATOM 1832 O OE2   . GLU A 1 235 ? 12.534  15.173  -8.062  1.00 51.71 235 A 1 
ATOM 1833 N N     . TYR A 1 236 ? 13.112  19.171  -4.215  1.00 76.00 236 A 1 
ATOM 1834 C CA    . TYR A 1 236 ? 12.276  19.938  -3.296  1.00 69.63 236 A 1 
ATOM 1835 C C     . TYR A 1 236 ? 12.906  21.284  -2.909  1.00 69.91 236 A 1 
ATOM 1836 O O     . TYR A 1 236 ? 12.205  22.296  -2.853  1.00 66.43 236 A 1 
ATOM 1837 C CB    . TYR A 1 236 ? 11.954  19.089  -2.068  1.00 66.04 236 A 1 
ATOM 1838 C CG    . TYR A 1 236 ? 10.756  19.649  -1.339  1.00 57.56 236 A 1 
ATOM 1839 C CD1   . TYR A 1 236 ? 10.905  20.680  -0.403  1.00 54.89 236 A 1 
ATOM 1840 C CD2   . TYR A 1 236 ? 9.458   19.221  -1.697  1.00 54.58 236 A 1 
ATOM 1841 C CE1   . TYR A 1 236 ? 9.781   21.273  0.189   1.00 47.07 236 A 1 
ATOM 1842 C CE2   . TYR A 1 236 ? 8.325   19.803  -1.108  1.00 48.96 236 A 1 
ATOM 1843 C CZ    . TYR A 1 236 ? 8.496   20.834  -0.164  1.00 51.68 236 A 1 
ATOM 1844 O OH    . TYR A 1 236 ? 7.394   21.409  0.419   1.00 48.69 236 A 1 
ATOM 1845 N N     . ALA A 1 237 ? 14.222  21.321  -2.672  1.00 72.75 237 A 1 
ATOM 1846 C CA    . ALA A 1 237 ? 14.935  22.570  -2.407  1.00 70.91 237 A 1 
ATOM 1847 C C     . ALA A 1 237 ? 14.883  23.516  -3.618  1.00 69.70 237 A 1 
ATOM 1848 O O     . ALA A 1 237 ? 14.672  24.715  -3.451  1.00 71.20 237 A 1 
ATOM 1849 C CB    . ALA A 1 237 ? 16.370  22.252  -1.993  1.00 70.40 237 A 1 
ATOM 1850 N N     . GLU A 1 238 ? 15.001  22.977  -4.836  1.00 70.85 238 A 1 
ATOM 1851 C CA    . GLU A 1 238 ? 14.849  23.735  -6.074  1.00 70.28 238 A 1 
ATOM 1852 C C     . GLU A 1 238 ? 13.417  24.280  -6.223  1.00 69.68 238 A 1 
ATOM 1853 O O     . GLU A 1 238 ? 13.249  25.457  -6.523  1.00 68.75 238 A 1 
ATOM 1854 C CB    . GLU A 1 238 ? 15.251  22.869  -7.283  1.00 67.69 238 A 1 
ATOM 1855 C CG    . GLU A 1 238 ? 16.777  22.708  -7.395  1.00 61.07 238 A 1 
ATOM 1856 C CD    . GLU A 1 238 ? 17.248  21.738  -8.498  1.00 55.76 238 A 1 
ATOM 1857 O OE1   . GLU A 1 238 ? 18.496  21.522  -8.601  1.00 51.91 238 A 1 
ATOM 1858 O OE2   . GLU A 1 238 ? 16.403  21.192  -9.234  1.00 50.61 238 A 1 
ATOM 1859 N N     . GLN A 1 239 ? 12.393  23.470  -5.923  1.00 72.19 239 A 1 
ATOM 1860 C CA    . GLN A 1 239 ? 11.000  23.936  -5.916  1.00 70.71 239 A 1 
ATOM 1861 C C     . GLN A 1 239 ? 10.752  25.045  -4.876  1.00 71.54 239 A 1 
ATOM 1862 O O     . GLN A 1 239 ? 10.035  25.995  -5.180  1.00 71.36 239 A 1 
ATOM 1863 C CB    . GLN A 1 239 ? 10.044  22.768  -5.646  1.00 68.54 239 A 1 
ATOM 1864 C CG    . GLN A 1 239 ? 9.849   21.880  -6.882  1.00 61.91 239 A 1 
ATOM 1865 C CD    . GLN A 1 239 ? 8.976   20.650  -6.613  1.00 56.66 239 A 1 
ATOM 1866 O OE1   . GLN A 1 239 ? 8.309   20.505  -5.599  1.00 53.16 239 A 1 
ATOM 1867 N NE2   . GLN A 1 239 ? 8.935   19.725  -7.545  1.00 49.09 239 A 1 
ATOM 1868 N N     . GLN A 1 240 ? 11.342  24.928  -3.679  1.00 70.42 240 A 1 
ATOM 1869 C CA    . GLN A 1 240 ? 11.224  25.970  -2.653  1.00 70.84 240 A 1 
ATOM 1870 C C     . GLN A 1 240 ? 11.929  27.263  -3.078  1.00 71.24 240 A 1 
ATOM 1871 O O     . GLN A 1 240 ? 11.314  28.329  -3.020  1.00 71.52 240 A 1 
ATOM 1872 C CB    . GLN A 1 240 ? 11.767  25.473  -1.300  1.00 68.73 240 A 1 
ATOM 1873 C CG    . GLN A 1 240 ? 10.806  24.514  -0.580  1.00 63.80 240 A 1 
ATOM 1874 C CD    . GLN A 1 240 ? 9.528   25.188  -0.052  1.00 58.60 240 A 1 
ATOM 1875 O OE1   . GLN A 1 240 ? 9.311   26.375  -0.151  1.00 55.98 240 A 1 
ATOM 1876 N NE2   . GLN A 1 240 ? 8.611   24.435  0.527   1.00 51.84 240 A 1 
ATOM 1877 N N     . MET A 1 241 ? 13.144  27.177  -3.606  1.00 75.09 241 A 1 
ATOM 1878 C CA    . MET A 1 241 ? 13.830  28.361  -4.140  1.00 73.61 241 A 1 
ATOM 1879 C C     . MET A 1 241 ? 13.043  29.008  -5.289  1.00 72.06 241 A 1 
ATOM 1880 O O     . MET A 1 241 ? 12.956  30.226  -5.364  1.00 71.68 241 A 1 
ATOM 1881 C CB    . MET A 1 241 ? 15.233  28.014  -4.643  1.00 72.30 241 A 1 
ATOM 1882 C CG    . MET A 1 241 ? 16.249  27.814  -3.504  1.00 65.02 241 A 1 
ATOM 1883 S SD    . MET A 1 241 ? 17.982  28.114  -3.983  1.00 60.52 241 A 1 
ATOM 1884 C CE    . MET A 1 241 ? 18.147  26.969  -5.379  1.00 53.04 241 A 1 
ATOM 1885 N N     . GLN A 1 242 ? 12.450  28.180  -6.164  1.00 73.28 242 A 1 
ATOM 1886 C CA    . GLN A 1 242 ? 11.654  28.702  -7.270  1.00 71.72 242 A 1 
ATOM 1887 C C     . GLN A 1 242 ? 10.372  29.370  -6.775  1.00 70.68 242 A 1 
ATOM 1888 O O     . GLN A 1 242 ? 9.955   30.382  -7.337  1.00 70.11 242 A 1 
ATOM 1889 C CB    . GLN A 1 242 ? 11.402  27.562  -8.261  1.00 69.97 242 A 1 
ATOM 1890 C CG    . GLN A 1 242 ? 10.925  28.089  -9.624  1.00 62.70 242 A 1 
ATOM 1891 C CD    . GLN A 1 242 ? 10.962  26.998  -10.711 1.00 57.47 242 A 1 
ATOM 1892 O OE1   . GLN A 1 242 ? 10.896  25.805  -10.470 1.00 54.34 242 A 1 
ATOM 1893 N NE2   . GLN A 1 242 ? 11.059  27.382  -11.961 1.00 49.73 242 A 1 
ATOM 1894 N N     . LYS A 1 243 ? 9.789   28.859  -5.703  1.00 68.99 243 A 1 
ATOM 1895 C CA    . LYS A 1 243 ? 8.630   29.472  -5.058  1.00 67.32 243 A 1 
ATOM 1896 C C     . LYS A 1 243 ? 8.995   30.798  -4.393  1.00 65.31 243 A 1 
ATOM 1897 O O     . LYS A 1 243 ? 8.289   31.784  -4.617  1.00 63.04 243 A 1 
ATOM 1898 C CB    . LYS A 1 243 ? 8.022   28.474  -4.067  1.00 64.28 243 A 1 
ATOM 1899 C CG    . LYS A 1 243 ? 6.654   28.945  -3.572  1.00 58.52 243 A 1 
ATOM 1900 C CD    . LYS A 1 243 ? 6.125   27.986  -2.500  1.00 56.22 243 A 1 
ATOM 1901 C CE    . LYS A 1 243 ? 4.872   28.589  -1.883  1.00 49.66 243 A 1 
ATOM 1902 N NZ    . LYS A 1 243 ? 4.553   27.946  -0.590  1.00 45.23 243 A 1 
ATOM 1903 N N     . GLU A 1 244 ? 10.102  30.862  -3.653  1.00 69.62 244 A 1 
ATOM 1904 C CA    . GLU A 1 244 ? 10.608  32.130  -3.098  1.00 68.07 244 A 1 
ATOM 1905 C C     . GLU A 1 244 ? 10.926  33.152  -4.197  1.00 65.63 244 A 1 
ATOM 1906 O O     . GLU A 1 244 ? 10.654  34.341  -4.036  1.00 63.99 244 A 1 
ATOM 1907 C CB    . GLU A 1 244 ? 11.883  31.881  -2.265  1.00 64.73 244 A 1 
ATOM 1908 C CG    . GLU A 1 244 ? 11.607  31.287  -0.879  1.00 57.59 244 A 1 
ATOM 1909 C CD    . GLU A 1 244 ? 12.872  31.185  -0.003  1.00 54.96 244 A 1 
ATOM 1910 O OE1   . GLU A 1 244 ? 12.716  31.044  1.233   1.00 48.70 244 A 1 
ATOM 1911 O OE2   . GLU A 1 244 ? 13.998  31.240  -0.548  1.00 48.17 244 A 1 
ATOM 1912 N N     . TYR A 1 245 ? 11.465  32.691  -5.342  1.00 73.25 245 A 1 
ATOM 1913 C CA    . TYR A 1 245 ? 11.728  33.566  -6.478  1.00 69.68 245 A 1 
ATOM 1914 C C     . TYR A 1 245 ? 10.434  34.135  -7.078  1.00 67.43 245 A 1 
ATOM 1915 O O     . TYR A 1 245 ? 10.339  35.344  -7.285  1.00 64.47 245 A 1 
ATOM 1916 C CB    . TYR A 1 245 ? 12.566  32.821  -7.526  1.00 65.46 245 A 1 
ATOM 1917 C CG    . TYR A 1 245 ? 13.551  33.723  -8.239  1.00 56.18 245 A 1 
ATOM 1918 C CD1   . TYR A 1 245 ? 13.156  34.438  -9.391  1.00 52.59 245 A 1 
ATOM 1919 C CD2   . TYR A 1 245 ? 14.851  33.876  -7.736  1.00 51.67 245 A 1 
ATOM 1920 C CE1   . TYR A 1 245 ? 14.061  35.296  -10.030 1.00 42.65 245 A 1 
ATOM 1921 C CE2   . TYR A 1 245 ? 15.764  34.729  -8.367  1.00 45.96 245 A 1 
ATOM 1922 C CZ    . TYR A 1 245 ? 15.376  35.446  -9.522  1.00 46.97 245 A 1 
ATOM 1923 O OH    . TYR A 1 245 ? 16.267  36.284  -10.147 1.00 43.50 245 A 1 
ATOM 1924 N N     . VAL A 1 246 ? 9.401   33.273  -7.256  1.00 72.71 246 A 1 
ATOM 1925 C CA    . VAL A 1 246 ? 8.098   33.705  -7.793  1.00 69.03 246 A 1 
ATOM 1926 C C     . VAL A 1 246 ? 7.340   34.609  -6.810  1.00 66.38 246 A 1 
ATOM 1927 O O     . VAL A 1 246 ? 6.698   35.557  -7.237  1.00 64.11 246 A 1 
ATOM 1928 C CB    . VAL A 1 246 ? 7.251   32.487  -8.210  1.00 65.42 246 A 1 
ATOM 1929 C CG1   . VAL A 1 246 ? 5.811   32.858  -8.605  1.00 59.08 246 A 1 
ATOM 1930 C CG2   . VAL A 1 246 ? 7.868   31.782  -9.419  1.00 60.61 246 A 1 
ATOM 1931 N N     . GLU A 1 247 ? 7.420   34.351  -5.505  1.00 64.13 247 A 1 
ATOM 1932 C CA    . GLU A 1 247 ? 6.817   35.232  -4.488  1.00 62.16 247 A 1 
ATOM 1933 C C     . GLU A 1 247 ? 7.522   36.592  -4.431  1.00 58.68 247 A 1 
ATOM 1934 O O     . GLU A 1 247 ? 6.853   37.616  -4.297  1.00 55.65 247 A 1 
ATOM 1935 C CB    . GLU A 1 247 ? 6.790   34.544  -3.106  1.00 58.39 247 A 1 
ATOM 1936 C CG    . GLU A 1 247 ? 5.641   33.521  -2.995  1.00 53.23 247 A 1 
ATOM 1937 C CD    . GLU A 1 247 ? 5.502   32.840  -1.612  1.00 50.12 247 A 1 
ATOM 1938 O OE1   . GLU A 1 247 ? 4.534   32.051  -1.456  1.00 45.65 247 A 1 
ATOM 1939 O OE2   . GLU A 1 247 ? 6.341   33.073  -0.722  1.00 44.87 247 A 1 
ATOM 1940 N N     . ASN A 1 248 ? 8.842   36.619  -4.610  1.00 65.31 248 A 1 
ATOM 1941 C CA    . ASN A 1 248 ? 9.600   37.876  -4.669  1.00 62.52 248 A 1 
ATOM 1942 C C     . ASN A 1 248 ? 9.360   38.651  -5.977  1.00 58.13 248 A 1 
ATOM 1943 O O     . ASN A 1 248 ? 9.140   39.859  -5.920  1.00 54.21 248 A 1 
ATOM 1944 C CB    . ASN A 1 248 ? 11.093  37.592  -4.427  1.00 58.35 248 A 1 
ATOM 1945 C CG    . ASN A 1 248 ? 11.431  37.407  -2.954  1.00 53.84 248 A 1 
ATOM 1946 O OD1   . ASN A 1 248 ? 10.981  38.129  -2.073  1.00 50.17 248 A 1 
ATOM 1947 N ND2   . ASN A 1 248 ? 12.275  36.461  -2.636  1.00 50.43 248 A 1 
ATOM 1948 N N     . GLU A 1 249 ? 9.348   37.980  -7.137  1.00 61.22 249 A 1 
ATOM 1949 C CA    . GLU A 1 249 ? 9.020   38.649  -8.413  1.00 59.73 249 A 1 
ATOM 1950 C C     . GLU A 1 249 ? 7.553   39.107  -8.459  1.00 57.18 249 A 1 
ATOM 1951 O O     . GLU A 1 249 ? 7.251   40.201  -8.941  1.00 52.16 249 A 1 
ATOM 1952 C CB    . GLU A 1 249 ? 9.310   37.731  -9.609  1.00 54.46 249 A 1 
ATOM 1953 C CG    . GLU A 1 249 ? 10.798  37.673  -9.992  1.00 49.31 249 A 1 
ATOM 1954 C CD    . GLU A 1 249 ? 11.055  36.960  -11.336 1.00 46.33 249 A 1 
ATOM 1955 O OE1   . GLU A 1 249 ? 12.134  37.197  -11.919 1.00 41.86 249 A 1 
ATOM 1956 O OE2   . GLU A 1 249 ? 10.198  36.158  -11.778 1.00 41.35 249 A 1 
ATOM 1957 N N     . GLY A 1 250 ? 6.634   38.299  -7.914  1.00 55.96 250 A 1 
ATOM 1958 C CA    . GLY A 1 250 ? 5.214   38.664  -7.854  1.00 55.18 250 A 1 
ATOM 1959 C C     . GLY A 1 250 ? 4.913   39.855  -6.947  1.00 52.65 250 A 1 
ATOM 1960 O O     . GLY A 1 250 ? 3.868   40.495  -7.088  1.00 49.12 250 A 1 
ATOM 1961 N N     . SER A 1 251 ? 5.826   40.187  -6.044  1.00 60.90 251 A 1 
ATOM 1962 C CA    . SER A 1 251 ? 5.766   41.396  -5.211  1.00 59.62 251 A 1 
ATOM 1963 C C     . SER A 1 251 ? 6.302   42.656  -5.903  1.00 57.82 251 A 1 
ATOM 1964 O O     . SER A 1 251 ? 6.379   43.704  -5.246  1.00 53.71 251 A 1 
ATOM 1965 C CB    . SER A 1 251 ? 6.444   41.161  -3.862  1.00 55.19 251 A 1 
ATOM 1966 O OG    . SER A 1 251 ? 6.154   42.238  -2.977  1.00 48.74 251 A 1 
ATOM 1967 N N     . GLU A 1 252 ? 6.635   42.617  -7.193  1.00 48.80 252 A 1 
ATOM 1968 C CA    . GLU A 1 252 ? 6.744   43.856  -7.966  1.00 50.46 252 A 1 
ATOM 1969 C C     . GLU A 1 252 ? 5.364   44.517  -8.036  1.00 48.23 252 A 1 
ATOM 1970 O O     . GLU A 1 252 ? 4.558   44.330  -8.950  1.00 44.54 252 A 1 
ATOM 1971 C CB    . GLU A 1 252 ? 7.366   43.664  -9.360  1.00 46.48 252 A 1 
ATOM 1972 C CG    . GLU A 1 252 ? 8.893   43.544  -9.313  1.00 42.68 252 A 1 
ATOM 1973 C CD    . GLU A 1 252 ? 9.579   43.817  -10.674 1.00 39.97 252 A 1 
ATOM 1974 O OE1   . GLU A 1 252 ? 10.769  44.195  -10.651 1.00 36.61 252 A 1 
ATOM 1975 O OE2   . GLU A 1 252 ? 8.897   43.708  -11.716 1.00 35.26 252 A 1 
ATOM 1976 N N     . CYS A 1 253 ? 5.090   45.288  -7.001  1.00 56.53 253 A 1 
ATOM 1977 C CA    . CYS A 1 253 ? 3.963   46.190  -6.944  1.00 55.96 253 A 1 
ATOM 1978 C C     . CYS A 1 253 ? 3.992   47.044  -8.212  1.00 51.50 253 A 1 
ATOM 1979 O O     . CYS A 1 253 ? 4.875   47.889  -8.370  1.00 49.90 253 A 1 
ATOM 1980 C CB    . CYS A 1 253 ? 4.071   47.067  -5.690  1.00 52.35 253 A 1 
ATOM 1981 S SG    . CYS A 1 253 ? 3.773   46.082  -4.182  1.00 46.58 253 A 1 
ATOM 1982 N N     . ILE A 1 254 ? 2.988   46.849  -9.070  1.00 43.90 254 A 1 
ATOM 1983 C CA    . ILE A 1 254 ? 2.657   47.814  -10.118 1.00 47.65 254 A 1 
ATOM 1984 C C     . ILE A 1 254 ? 2.285   49.112  -9.402  1.00 45.12 254 A 1 
ATOM 1985 O O     . ILE A 1 254 ? 1.130   49.321  -9.030  1.00 43.56 254 A 1 
ATOM 1986 C CB    . ILE A 1 254 ? 1.529   47.295  -11.033 1.00 44.53 254 A 1 
ATOM 1987 C CG1   . ILE A 1 254 ? 1.924   45.957  -11.697 1.00 41.55 254 A 1 
ATOM 1988 C CG2   . ILE A 1 254 ? 1.191   48.346  -12.107 1.00 42.89 254 A 1 
ATOM 1989 C CD1   . ILE A 1 254 ? 0.804   45.305  -12.500 1.00 40.07 254 A 1 
ATOM 1990 N N     . VAL A 1 255 ? 3.277   49.935  -9.125  1.00 45.42 255 A 1 
ATOM 1991 C CA    . VAL A 1 255 ? 3.063   51.247  -8.521  1.00 48.93 255 A 1 
ATOM 1992 C C     . VAL A 1 255 ? 2.254   52.037  -9.537  1.00 45.54 255 A 1 
ATOM 1993 O O     . VAL A 1 255 ? 2.763   52.314  -10.620 1.00 43.01 255 A 1 
ATOM 1994 C CB    . VAL A 1 255 ? 4.382   51.962  -8.173  1.00 46.38 255 A 1 
ATOM 1995 C CG1   . VAL A 1 255 ? 4.112   53.330  -7.539  1.00 42.51 255 A 1 
ATOM 1996 C CG2   . VAL A 1 255 ? 5.219   51.145  -7.182  1.00 44.89 255 A 1 
ATOM 1997 N N     . PRO A 1 256 ? 0.976   52.351  -9.252  1.00 47.59 256 A 1 
ATOM 1998 C CA    . PRO A 1 256 ? 0.185   53.106  -10.198 1.00 49.72 256 A 1 
ATOM 1999 C C     . PRO A 1 256 ? 0.860   54.471  -10.361 1.00 48.80 256 A 1 
ATOM 2000 O O     . PRO A 1 256 ? 1.026   55.205  -9.384  1.00 46.43 256 A 1 
ATOM 2001 C CB    . PRO A 1 256 ? -1.218  53.183  -9.601  1.00 46.08 256 A 1 
ATOM 2002 C CG    . PRO A 1 256 ? -0.978  53.024  -8.103  1.00 45.28 256 A 1 
ATOM 2003 C CD    . PRO A 1 256 ? 0.245   52.098  -8.035  1.00 48.45 256 A 1 
ATOM 2004 N N     . SER A 1 257 ? 1.267   54.790  -11.587 1.00 47.13 257 A 1 
ATOM 2005 C CA    . SER A 1 257 ? 1.915   56.062  -11.917 1.00 50.43 257 A 1 
ATOM 2006 C C     . SER A 1 257 ? 0.923   57.215  -11.759 1.00 48.78 257 A 1 
ATOM 2007 O O     . SER A 1 257 ? 0.286   57.649  -12.721 1.00 46.65 257 A 1 
ATOM 2008 C CB    . SER A 1 257 ? 2.506   55.992  -13.327 1.00 46.44 257 A 1 
ATOM 2009 O OG    . SER A 1 257 ? 1.526   55.619  -14.277 1.00 42.93 257 A 1 
ATOM 2010 N N     . GLN A 1 258 ? 0.749   57.691  -10.534 1.00 44.12 258 A 1 
ATOM 2011 C CA    . GLN A 1 258 ? -0.056  58.876  -10.271 1.00 47.90 258 A 1 
ATOM 2012 C C     . GLN A 1 258 ? 0.617   60.071  -10.948 1.00 45.38 258 A 1 
ATOM 2013 O O     . GLN A 1 258 ? 1.707   60.498  -10.578 1.00 42.78 258 A 1 
ATOM 2014 C CB    . GLN A 1 258 ? -0.260  59.111  -8.774  1.00 44.84 258 A 1 
ATOM 2015 C CG    . GLN A 1 258 ? -1.298  58.162  -8.166  1.00 42.37 258 A 1 
ATOM 2016 C CD    . GLN A 1 258 ? -1.765  58.589  -6.774  1.00 40.74 258 A 1 
ATOM 2017 O OE1   . GLN A 1 258 ? -1.282  59.523  -6.167  1.00 38.77 258 A 1 
ATOM 2018 N NE2   . GLN A 1 258 ? -2.760  57.922  -6.232  1.00 38.21 258 A 1 
ATOM 2019 N N     . SER A 1 259 ? -0.066  60.595  -11.931 1.00 43.65 259 A 1 
ATOM 2020 C CA    . SER A 1 259 ? 0.344   61.781  -12.685 1.00 46.92 259 A 1 
ATOM 2021 C C     . SER A 1 259 ? 0.189   63.054  -11.840 1.00 44.37 259 A 1 
ATOM 2022 O O     . SER A 1 259 ? -0.707  63.860  -12.066 1.00 43.57 259 A 1 
ATOM 2023 C CB    . SER A 1 259 ? -0.461  61.847  -13.985 1.00 44.67 259 A 1 
ATOM 2024 O OG    . SER A 1 259 ? -1.852  61.838  -13.717 1.00 41.96 259 A 1 
ATOM 2025 N N     . THR A 1 260 ? 1.016   63.220  -10.823 1.00 48.45 260 A 1 
ATOM 2026 C CA    . THR A 1 260 ? 0.971   64.416  -9.977  1.00 52.43 260 A 1 
ATOM 2027 C C     . THR A 1 260 ? 1.460   65.641  -10.745 1.00 49.61 260 A 1 
ATOM 2028 O O     . THR A 1 260 ? 2.609   65.719  -11.169 1.00 47.56 260 A 1 
ATOM 2029 C CB    . THR A 1 260 ? 1.733   64.224  -8.655  1.00 47.83 260 A 1 
ATOM 2030 O OG1   . THR A 1 260 ? 2.957   63.570  -8.849  1.00 43.25 260 A 1 
ATOM 2031 C CG2   . THR A 1 260 ? 0.927   63.382  -7.676  1.00 43.92 260 A 1 
ATOM 2032 N N     . ILE A 1 261 ? 0.572   66.628  -10.894 1.00 41.31 261 A 1 
ATOM 2033 C CA    . ILE A 1 261 ? 0.762   67.904  -11.616 1.00 45.22 261 A 1 
ATOM 2034 C C     . ILE A 1 261 ? 1.591   68.879  -10.750 1.00 42.33 261 A 1 
ATOM 2035 O O     . ILE A 1 261 ? 1.141   69.968  -10.409 1.00 41.33 261 A 1 
ATOM 2036 C CB    . ILE A 1 261 ? -0.609  68.493  -12.052 1.00 42.83 261 A 1 
ATOM 2037 C CG1   . ILE A 1 261 ? -1.501  67.443  -12.763 1.00 40.72 261 A 1 
ATOM 2038 C CG2   . ILE A 1 261 ? -0.451  69.715  -12.967 1.00 42.19 261 A 1 
ATOM 2039 C CD1   . ILE A 1 261 ? -2.956  67.894  -12.981 1.00 39.58 261 A 1 
ATOM 2040 N N     . VAL A 1 262 ? 2.791   68.477  -10.290 1.00 42.10 262 A 1 
ATOM 2041 C CA    . VAL A 1 262 ? 3.504   69.296  -9.300  1.00 47.61 262 A 1 
ATOM 2042 C C     . VAL A 1 262 ? 3.999   70.617  -9.911  1.00 44.30 262 A 1 
ATOM 2043 O O     . VAL A 1 262 ? 4.544   70.666  -11.017 1.00 43.28 262 A 1 
ATOM 2044 C CB    . VAL A 1 262 ? 4.609   68.524  -8.565  1.00 44.19 262 A 1 
ATOM 2045 C CG1   . VAL A 1 262 ? 5.271   69.384  -7.479  1.00 40.87 262 A 1 
ATOM 2046 C CG2   . VAL A 1 262 ? 4.027   67.301  -7.847  1.00 44.35 262 A 1 
ATOM 2047 N N     . ARG A 1 263 ? 3.789   71.708  -9.172  1.00 41.97 263 A 1 
ATOM 2048 C CA    . ARG A 1 263 ? 4.114   73.106  -9.508  1.00 46.60 263 A 1 
ATOM 2049 C C     . ARG A 1 263 ? 5.625   73.394  -9.604  1.00 43.62 263 A 1 
ATOM 2050 O O     . ARG A 1 263 ? 6.459   72.656  -9.093  1.00 42.26 263 A 1 
ATOM 2051 C CB    . ARG A 1 263 ? 3.486   74.044  -8.454  1.00 43.26 263 A 1 
ATOM 2052 C CG    . ARG A 1 263 ? 2.092   74.564  -8.815  1.00 40.53 263 A 1 
ATOM 2053 C CD    . ARG A 1 263 ? 1.609   75.518  -7.709  1.00 37.67 263 A 1 
ATOM 2054 N NE    . ARG A 1 263 ? 0.377   76.226  -8.074  1.00 34.72 263 A 1 
ATOM 2055 C CZ    . ARG A 1 263 ? -0.325  77.036  -7.300  1.00 30.93 263 A 1 
ATOM 2056 N NH1   . ARG A 1 263 ? 0.039   77.263  -6.065  1.00 29.24 263 A 1 
ATOM 2057 N NH2   . ARG A 1 263 ? -1.380  77.639  -7.743  1.00 27.84 263 A 1 
ATOM 2058 N N     . ARG A 1 264 ? 5.928   74.525  -10.159 1.00 41.15 264 A 1 
ATOM 2059 C CA    . ARG A 1 264 ? 7.197   74.998  -10.740 1.00 44.95 264 A 1 
ATOM 2060 C C     . ARG A 1 264 ? 8.316   75.574  -9.828  1.00 41.00 264 A 1 
ATOM 2061 O O     . ARG A 1 264 ? 9.295   75.990  -10.426 1.00 38.45 264 A 1 
ATOM 2062 C CB    . ARG A 1 264 ? 6.796   76.086  -11.757 1.00 41.66 264 A 1 
ATOM 2063 C CG    . ARG A 1 264 ? 7.557   76.071  -13.093 1.00 38.38 264 A 1 
ATOM 2064 C CD    . ARG A 1 264 ? 7.135   77.269  -13.940 1.00 35.72 264 A 1 
ATOM 2065 N NE    . ARG A 1 264 ? 7.639   77.177  -15.317 1.00 33.11 264 A 1 
ATOM 2066 C CZ    . ARG A 1 264 ? 7.483   78.081  -16.279 1.00 29.46 264 A 1 
ATOM 2067 N NH1   . ARG A 1 264 ? 6.861   79.213  -16.059 1.00 28.28 264 A 1 
ATOM 2068 N NH2   . ARG A 1 264 ? 7.946   77.860  -17.464 1.00 27.78 264 A 1 
ATOM 2069 N N     . PRO A 1 265 ? 8.221   75.796  -8.547  1.00 40.88 265 A 1 
ATOM 2070 C CA    . PRO A 1 265 ? 8.868   76.930  -7.872  1.00 44.61 265 A 1 
ATOM 2071 C C     . PRO A 1 265 ? 10.415  76.944  -7.817  1.00 43.18 265 A 1 
ATOM 2072 O O     . PRO A 1 265 ? 11.092  76.033  -8.260  1.00 40.95 265 A 1 
ATOM 2073 C CB    . PRO A 1 265 ? 8.215   77.008  -6.493  1.00 40.35 265 A 1 
ATOM 2074 C CG    . PRO A 1 265 ? 7.900   75.545  -6.188  1.00 39.92 265 A 1 
ATOM 2075 C CD    . PRO A 1 265 ? 7.463   75.034  -7.581  1.00 44.23 265 A 1 
ATOM 2076 N N     . HIS A 1 266 ? 10.960  77.965  -7.237  1.00 47.74 266 A 1 
ATOM 2077 C CA    . HIS A 1 266 ? 12.028  78.839  -7.750  1.00 51.54 266 A 1 
ATOM 2078 C C     . HIS A 1 266 ? 13.496  78.593  -7.308  1.00 49.75 266 A 1 
ATOM 2079 O O     . HIS A 1 266 ? 14.408  78.835  -8.084  1.00 48.09 266 A 1 
ATOM 2080 C CB    . HIS A 1 266 ? 11.654  80.260  -7.286  1.00 47.35 266 A 1 
ATOM 2081 C CG    . HIS A 1 266 ? 11.628  81.301  -8.371  1.00 43.26 266 A 1 
ATOM 2082 N ND1   . HIS A 1 266 ? 12.695  81.833  -9.046  1.00 40.11 266 A 1 
ATOM 2083 C CD2   . HIS A 1 266 ? 10.513  81.988  -8.803  1.00 39.38 266 A 1 
ATOM 2084 C CE1   . HIS A 1 266 ? 12.238  82.788  -9.856  1.00 35.36 266 A 1 
ATOM 2085 N NE2   . HIS A 1 266 ? 10.917  82.922  -9.739  1.00 35.84 266 A 1 
ATOM 2086 N N     . GLN A 1 267 ? 13.686  78.376  -6.032  1.00 49.05 267 A 1 
ATOM 2087 C CA    . GLN A 1 267 ? 14.915  78.732  -5.280  1.00 51.94 267 A 1 
ATOM 2088 C C     . GLN A 1 267 ? 16.094  77.747  -5.467  1.00 51.23 267 A 1 
ATOM 2089 O O     . GLN A 1 267 ? 15.891  76.693  -6.049  1.00 48.28 267 A 1 
ATOM 2090 C CB    . GLN A 1 267 ? 14.529  78.823  -3.788  1.00 47.56 267 A 1 
ATOM 2091 C CG    . GLN A 1 267 ? 13.755  80.094  -3.417  1.00 43.56 267 A 1 
ATOM 2092 C CD    . GLN A 1 267 ? 13.516  80.195  -1.903  1.00 39.95 267 A 1 
ATOM 2093 O OE1   . GLN A 1 267 ? 13.748  79.284  -1.133  1.00 38.36 267 A 1 
ATOM 2094 N NE2   . GLN A 1 267 ? 13.046  81.324  -1.412  1.00 35.66 267 A 1 
ATOM 2095 N N     . SER A 1 268 ? 17.306  77.956  -4.946  1.00 43.02 268 A 1 
ATOM 2096 C CA    . SER A 1 268 ? 18.183  79.086  -4.612  1.00 45.18 268 A 1 
ATOM 2097 C C     . SER A 1 268 ? 19.639  78.565  -4.639  1.00 43.49 268 A 1 
ATOM 2098 O O     . SER A 1 268 ? 20.002  77.979  -5.649  1.00 41.16 268 A 1 
ATOM 2099 C CB    . SER A 1 268 ? 17.838  79.742  -3.265  1.00 41.79 268 A 1 
ATOM 2100 O OG    . SER A 1 268 ? 18.767  80.737  -2.915  1.00 38.19 268 A 1 
ATOM 2101 N N     . GLY A 1 269 ? 20.456  78.748  -3.621  1.00 41.02 269 A 1 
ATOM 2102 C CA    . GLY A 1 269 ? 21.855  79.039  -3.867  1.00 43.27 269 A 1 
ATOM 2103 C C     . GLY A 1 269 ? 23.013  78.216  -3.307  1.00 41.18 269 A 1 
ATOM 2104 O O     . GLY A 1 269 ? 24.075  78.321  -3.916  1.00 38.84 269 A 1 
ATOM 2105 N N     . TYR A 1 270 ? 22.918  77.562  -2.154  1.00 40.62 270 A 1 
ATOM 2106 C CA    . TYR A 1 270 ? 24.090  77.445  -1.263  1.00 42.93 270 A 1 
ATOM 2107 C C     . TYR A 1 270 ? 25.274  76.608  -1.802  1.00 38.84 270 A 1 
ATOM 2108 O O     . TYR A 1 270 ? 25.097  75.580  -2.440  1.00 37.41 270 A 1 
ATOM 2109 C CB    . TYR A 1 270 ? 23.656  77.044  0.139   1.00 39.99 270 A 1 
ATOM 2110 C CG    . TYR A 1 270 ? 23.338  78.243  1.010   1.00 38.77 270 A 1 
ATOM 2111 C CD1   . TYR A 1 270 ? 24.374  78.879  1.722   1.00 39.80 270 A 1 
ATOM 2112 C CD2   . TYR A 1 270 ? 22.031  78.749  1.070   1.00 39.52 270 A 1 
ATOM 2113 C CE1   . TYR A 1 270 ? 24.094  80.012  2.498   1.00 35.94 270 A 1 
ATOM 2114 C CE2   . TYR A 1 270 ? 21.743  79.886  1.846   1.00 35.13 270 A 1 
ATOM 2115 C CZ    . TYR A 1 270 ? 22.785  80.520  2.568   1.00 36.45 270 A 1 
ATOM 2116 O OH    . TYR A 1 270 ? 22.516  81.626  3.317   1.00 36.62 270 A 1 
ATOM 2117 N N     . ALA A 1 271 ? 26.470  77.056  -1.469  1.00 43.33 271 A 1 
ATOM 2118 C CA    . ALA A 1 271 ? 27.723  76.862  -2.224  1.00 44.43 271 A 1 
ATOM 2119 C C     . ALA A 1 271 ? 28.852  75.961  -1.640  1.00 41.99 271 A 1 
ATOM 2120 O O     . ALA A 1 271 ? 29.765  75.667  -2.410  1.00 40.27 271 A 1 
ATOM 2121 C CB    . ALA A 1 271 ? 28.280  78.271  -2.440  1.00 41.25 271 A 1 
ATOM 2122 N N     . PRO A 1 272 ? 28.978  75.685  -0.367  1.00 39.59 272 A 1 
ATOM 2123 C CA    . PRO A 1 272 ? 30.267  75.583  0.345   1.00 42.96 272 A 1 
ATOM 2124 C C     . PRO A 1 272 ? 31.090  74.291  0.069   1.00 42.08 272 A 1 
ATOM 2125 O O     . PRO A 1 272 ? 30.562  73.370  -0.549  1.00 41.50 272 A 1 
ATOM 2126 C CB    . PRO A 1 272 ? 29.865  75.711  1.815   1.00 39.73 272 A 1 
ATOM 2127 C CG    . PRO A 1 272 ? 28.535  74.979  1.875   1.00 40.46 272 A 1 
ATOM 2128 C CD    . PRO A 1 272 ? 27.896  75.405  0.556   1.00 46.83 272 A 1 
ATOM 2129 N N     . LEU A 1 273 ? 32.322  74.067  0.558   1.00 43.58 273 A 1 
ATOM 2130 C CA    . LEU A 1 273 ? 33.525  74.912  0.715   1.00 47.89 273 A 1 
ATOM 2131 C C     . LEU A 1 273 ? 34.811  74.041  0.829   1.00 46.06 273 A 1 
ATOM 2132 O O     . LEU A 1 273 ? 35.807  74.339  0.180   1.00 45.54 273 A 1 
ATOM 2133 C CB    . LEU A 1 273 ? 33.405  75.818  1.972   1.00 43.62 273 A 1 
ATOM 2134 C CG    . LEU A 1 273 ? 34.434  76.978  2.043   1.00 41.04 273 A 1 
ATOM 2135 C CD1   . LEU A 1 273 ? 33.814  78.206  2.718   1.00 40.16 273 A 1 
ATOM 2136 C CD2   . LEU A 1 273 ? 35.676  76.613  2.843   1.00 42.88 273 A 1 
ATOM 2137 N N     . VAL A 1 274 ? 34.834  73.029  1.694   1.00 33.54 274 A 1 
ATOM 2138 C CA    . VAL A 1 274 ? 36.040  72.439  2.337   1.00 40.89 274 A 1 
ATOM 2139 C C     . VAL A 1 274 ? 36.769  71.406  1.441   1.00 38.05 274 A 1 
ATOM 2140 O O     . VAL A 1 274 ? 36.099  70.723  0.670   1.00 36.55 274 A 1 
ATOM 2141 C CB    . VAL A 1 274 ? 35.644  71.777  3.679   1.00 37.85 274 A 1 
ATOM 2142 C CG1   . VAL A 1 274 ? 36.791  71.786  4.683   1.00 36.28 274 A 1 
ATOM 2143 C CG2   . VAL A 1 274 ? 34.458  72.417  4.385   1.00 41.50 274 A 1 
ATOM 2144 N N     . GLY A 1 275 ? 38.113  71.156  1.460   1.00 35.63 275 A 1 
ATOM 2145 C CA    . GLY A 1 275 ? 39.263  71.770  2.144   1.00 37.23 275 A 1 
ATOM 2146 C C     . GLY A 1 275 ? 40.609  71.035  1.957   1.00 34.97 275 A 1 
ATOM 2147 O O     . GLY A 1 275 ? 41.397  71.410  1.096   1.00 33.32 275 A 1 
ATOM 2148 N N     . ALA A 1 276 ? 40.915  70.071  2.794   1.00 41.63 276 A 1 
ATOM 2149 C CA    . ALA A 1 276 ? 42.277  69.619  3.158   1.00 45.23 276 A 1 
ATOM 2150 C C     . ALA A 1 276 ? 42.938  68.531  2.252   1.00 43.37 276 A 1 
ATOM 2151 O O     . ALA A 1 276 ? 42.265  67.959  1.415   1.00 41.76 276 A 1 
ATOM 2152 C CB    . ALA A 1 276 ? 42.153  69.123  4.611   1.00 41.32 276 A 1 
ATOM 2153 N N     . GLU A 1 277 ? 44.189  68.064  2.418   1.00 40.85 277 A 1 
ATOM 2154 C CA    . GLU A 1 277 ? 45.528  68.699  2.518   1.00 47.18 277 A 1 
ATOM 2155 C C     . GLU A 1 277 ? 46.686  67.707  2.144   1.00 46.49 277 A 1 
ATOM 2156 O O     . GLU A 1 277 ? 47.352  67.899  1.142   1.00 44.72 277 A 1 
ATOM 2157 C CB    . GLU A 1 277 ? 45.841  69.224  3.946   1.00 41.71 277 A 1 
ATOM 2158 C CG    . GLU A 1 277 ? 46.446  70.637  3.957   1.00 39.04 277 A 1 
ATOM 2159 C CD    . GLU A 1 277 ? 46.986  71.065  5.327   1.00 38.66 277 A 1 
ATOM 2160 O OE1   . GLU A 1 277 ? 47.519  72.196  5.409   1.00 36.75 277 A 1 
ATOM 2161 O OE2   . GLU A 1 277 ? 46.890  70.266  6.295   1.00 36.65 277 A 1 
ATOM 2162 N N     . GLN A 1 278 ? 47.003  66.750  2.996   1.00 43.06 278 A 1 
ATOM 2163 C CA    . GLN A 1 278 ? 48.348  66.149  3.194   1.00 46.92 278 A 1 
ATOM 2164 C C     . GLN A 1 278 ? 48.624  64.814  2.424   1.00 45.39 278 A 1 
ATOM 2165 O O     . GLN A 1 278 ? 47.685  64.231  1.905   1.00 43.50 278 A 1 
ATOM 2166 C CB    . GLN A 1 278 ? 48.504  65.904  4.708   1.00 43.01 278 A 1 
ATOM 2167 C CG    . GLN A 1 278 ? 48.551  67.165  5.565   1.00 39.23 278 A 1 
ATOM 2168 C CD    . GLN A 1 278 ? 48.852  66.876  7.035   1.00 37.95 278 A 1 
ATOM 2169 O OE1   . GLN A 1 278 ? 49.038  65.753  7.479   1.00 38.48 278 A 1 
ATOM 2170 N NE2   . GLN A 1 278 ? 48.928  67.896  7.862   1.00 36.62 278 A 1 
ATOM 2171 N N     . ALA A 1 279 ? 49.837  64.183  2.385   1.00 35.65 279 A 1 
ATOM 2172 C CA    . ALA A 1 279 ? 51.255  64.602  2.428   1.00 38.29 279 A 1 
ATOM 2173 C C     . ALA A 1 279 ? 52.250  63.529  1.872   1.00 35.03 279 A 1 
ATOM 2174 O O     . ALA A 1 279 ? 52.881  63.757  0.852   1.00 34.58 279 A 1 
ATOM 2175 C CB    . ALA A 1 279 ? 51.692  64.947  3.868   1.00 36.83 279 A 1 
ATOM 2176 N N     . ALA A 1 280 ? 52.523  62.431  2.569   1.00 34.59 280 A 1 
ATOM 2177 C CA    . ALA A 1 280 ? 53.802  61.674  2.568   1.00 37.57 280 A 1 
ATOM 2178 C C     . ALA A 1 280 ? 53.900  60.448  1.603   1.00 34.30 280 A 1 
ATOM 2179 O O     . ALA A 1 280 ? 52.886  60.050  1.054   1.00 33.17 280 A 1 
ATOM 2180 C CB    . ALA A 1 280 ? 53.989  61.231  4.035   1.00 35.94 280 A 1 
ATOM 2181 N N     . SER A 1 281 ? 55.016  59.692  1.390   1.00 44.67 281 A 1 
ATOM 2182 C CA    . SER A 1 281 ? 56.474  59.977  1.359   1.00 45.43 281 A 1 
ATOM 2183 C C     . SER A 1 281 ? 57.325  58.903  0.616   1.00 42.68 281 A 1 
ATOM 2184 O O     . SER A 1 281 ? 57.882  59.195  -0.431  1.00 41.22 281 A 1 
ATOM 2185 C CB    . SER A 1 281 ? 57.046  60.103  2.784   1.00 42.52 281 A 1 
ATOM 2186 O OG    . SER A 1 281 ? 58.452  60.227  2.790   1.00 38.91 281 A 1 
ATOM 2187 N N     . ALA A 1 282 ? 57.576  57.746  1.201   1.00 38.66 282 A 1 
ATOM 2188 C CA    . ALA A 1 282 ? 58.789  56.894  1.031   1.00 42.21 282 A 1 
ATOM 2189 C C     . ALA A 1 282 ? 58.677  55.690  0.037   1.00 39.41 282 A 1 
ATOM 2190 O O     . ALA A 1 282 ? 57.573  55.392  -0.390  1.00 38.25 282 A 1 
ATOM 2191 C CB    . ALA A 1 282 ? 59.097  56.392  2.453   1.00 39.39 282 A 1 
ATOM 2192 N N     . THR A 1 283 ? 59.709  54.877  -0.324  1.00 48.11 283 A 1 
ATOM 2193 C CA    . THR A 1 283 ? 61.160  55.015  -0.618  1.00 50.68 283 A 1 
ATOM 2194 C C     . THR A 1 283 ? 61.693  53.977  -1.641  1.00 48.34 283 A 1 
ATOM 2195 O O     . THR A 1 283 ? 61.905  54.330  -2.792  1.00 45.07 283 A 1 
ATOM 2196 C CB    . THR A 1 283 ? 62.108  54.874  0.605   1.00 44.26 283 A 1 
ATOM 2197 O OG1   . THR A 1 283 ? 61.478  54.267  1.707   1.00 40.91 283 A 1 
ATOM 2198 C CG2   . THR A 1 283 ? 62.715  56.184  1.060   1.00 44.50 283 A 1 
ATOM 2199 N N     . ALA A 1 284 ? 62.076  52.772  -1.210  1.00 34.51 284 A 1 
ATOM 2200 C CA    . ALA A 1 284 ? 63.142  51.917  -1.797  1.00 38.19 284 A 1 
ATOM 2201 C C     . ALA A 1 284 ? 62.684  50.889  -2.890  1.00 35.97 284 A 1 
ATOM 2202 O O     . ALA A 1 284 ? 61.491  50.745  -3.105  1.00 34.59 284 A 1 
ATOM 2203 C CB    . ALA A 1 284 ? 63.813  51.206  -0.608  1.00 36.10 284 A 1 
ATOM 2204 N N     . GLY A 1 285 ? 63.553  50.112  -3.597  1.00 41.59 285 A 1 
ATOM 2205 C CA    . GLY A 1 285 ? 65.017  50.075  -3.812  1.00 42.83 285 A 1 
ATOM 2206 C C     . GLY A 1 285 ? 65.522  49.002  -4.801  1.00 40.45 285 A 1 
ATOM 2207 O O     . GLY A 1 285 ? 65.876  49.329  -5.930  1.00 38.73 285 A 1 
ATOM 2208 N N     . ALA A 1 286 ? 65.642  47.748  -4.377  1.00 35.84 286 A 1 
ATOM 2209 C CA    . ALA A 1 286 ? 66.549  46.704  -4.924  1.00 39.76 286 A 1 
ATOM 2210 C C     . ALA A 1 286 ? 66.103  45.991  -6.231  1.00 37.79 286 A 1 
ATOM 2211 O O     . ALA A 1 286 ? 65.053  46.297  -6.766  1.00 36.30 286 A 1 
ATOM 2212 C CB    . ALA A 1 286 ? 66.744  45.706  -3.770  1.00 37.08 286 A 1 
ATOM 2213 N N     . SER A 1 287 ? 66.776  44.952  -6.701  1.00 43.46 287 A 1 
ATOM 2214 C CA    . SER A 1 287 ? 68.030  44.601  -7.389  1.00 45.43 287 A 1 
ATOM 2215 C C     . SER A 1 287 ? 67.690  43.467  -8.398  1.00 43.19 287 A 1 
ATOM 2216 O O     . SER A 1 287 ? 66.510  43.240  -8.619  1.00 41.36 287 A 1 
ATOM 2217 C CB    . SER A 1 287 ? 69.107  44.187  -6.365  1.00 42.30 287 A 1 
ATOM 2218 O OG    . SER A 1 287 ? 68.842  42.892  -5.826  1.00 37.37 287 A 1 
ATOM 2219 N N     . ALA A 1 288 ? 68.574  42.640  -9.019  1.00 40.23 288 A 1 
ATOM 2220 C CA    . ALA A 1 288 ? 69.575  42.918  -10.049 1.00 43.70 288 A 1 
ATOM 2221 C C     . ALA A 1 288 ? 69.612  41.836  -11.167 1.00 41.75 288 A 1 
ATOM 2222 O O     . ALA A 1 288 ? 69.951  42.163  -12.286 1.00 39.35 288 A 1 
ATOM 2223 C CB    . ALA A 1 288 ? 70.952  42.966  -9.386  1.00 41.15 288 A 1 
ATOM 2224 N N     . TYR A 1 289 ? 69.353  40.534  -10.873 1.00 41.78 289 A 1 
ATOM 2225 C CA    . TYR A 1 289 ? 70.036  39.394  -11.534 1.00 44.58 289 A 1 
ATOM 2226 C C     . TYR A 1 289 ? 69.716  39.120  -13.037 1.00 41.22 289 A 1 
ATOM 2227 O O     . TYR A 1 289 ? 68.738  39.587  -13.585 1.00 40.54 289 A 1 
ATOM 2228 C CB    . TYR A 1 289 ? 69.890  38.122  -10.677 1.00 41.74 289 A 1 
ATOM 2229 C CG    . TYR A 1 289 ? 71.094  37.871  -9.788  1.00 41.51 289 A 1 
ATOM 2230 C CD1   . TYR A 1 289 ? 72.217  37.167  -10.284 1.00 42.57 289 A 1 
ATOM 2231 C CD2   . TYR A 1 289 ? 71.115  38.357  -8.471  1.00 42.87 289 A 1 
ATOM 2232 C CE1   . TYR A 1 289 ? 73.342  36.956  -9.473  1.00 38.63 289 A 1 
ATOM 2233 C CE2   . TYR A 1 289 ? 72.248  38.153  -7.653  1.00 39.00 289 A 1 
ATOM 2234 C CZ    . TYR A 1 289 ? 73.363  37.447  -8.156  1.00 40.37 289 A 1 
ATOM 2235 O OH    . TYR A 1 289 ? 74.463  37.250  -7.369  1.00 38.90 289 A 1 
ATOM 2236 N N     . THR A 1 290 ? 70.596  38.317  -13.642 1.00 52.49 290 A 1 
ATOM 2237 C CA    . THR A 1 290 ? 71.259  38.495  -14.957 1.00 55.36 290 A 1 
ATOM 2238 C C     . THR A 1 290 ? 70.734  37.734  -16.188 1.00 54.30 290 A 1 
ATOM 2239 O O     . THR A 1 290 ? 70.141  38.343  -17.080 1.00 51.54 290 A 1 
ATOM 2240 C CB    . THR A 1 290 ? 72.745  38.124  -14.786 1.00 50.25 290 A 1 
ATOM 2241 O OG1   . THR A 1 290 ? 72.859  36.889  -14.085 1.00 48.08 290 A 1 
ATOM 2242 C CG2   . THR A 1 290 ? 73.523  39.162  -13.973 1.00 51.44 290 A 1 
ATOM 2243 N N     . ASP A 1 291 ? 71.100  36.482  -16.314 1.00 49.34 291 A 1 
ATOM 2244 C CA    . ASP A 1 291 ? 71.597  35.811  -17.550 1.00 53.96 291 A 1 
ATOM 2245 C C     . ASP A 1 291 ? 70.530  35.147  -18.478 1.00 53.14 291 A 1 
ATOM 2246 O O     . ASP A 1 291 ? 69.375  35.068  -18.106 1.00 51.26 291 A 1 
ATOM 2247 C CB    . ASP A 1 291 ? 72.607  34.753  -17.057 1.00 48.84 291 A 1 
ATOM 2248 C CG    . ASP A 1 291 ? 74.072  35.194  -17.108 1.00 43.51 291 A 1 
ATOM 2249 O OD1   . ASP A 1 291 ? 74.387  36.136  -17.871 1.00 42.43 291 A 1 
ATOM 2250 O OD2   . ASP A 1 291 ? 74.878  34.551  -16.397 1.00 41.80 291 A 1 
ATOM 2251 N N     . SER A 1 292 ? 70.780  34.501  -19.627 1.00 41.00 292 A 1 
ATOM 2252 C CA    . SER A 1 292 ? 71.710  34.685  -20.767 1.00 44.74 292 A 1 
ATOM 2253 C C     . SER A 1 292 ? 71.216  34.010  -22.080 1.00 42.94 292 A 1 
ATOM 2254 O O     . SER A 1 292 ? 71.013  34.684  -23.077 1.00 42.01 292 A 1 
ATOM 2255 C CB    . SER A 1 292 ? 73.092  34.068  -20.446 1.00 42.04 292 A 1 
ATOM 2256 O OG    . SER A 1 292 ? 73.923  33.950  -21.588 1.00 38.43 292 A 1 
ATOM 2257 N N     . VAL A 1 293 ? 71.174  32.683  -22.119 1.00 40.66 293 A 1 
ATOM 2258 C CA    . VAL A 1 293 ? 71.422  31.812  -23.315 1.00 47.25 293 A 1 
ATOM 2259 C C     . VAL A 1 293 ? 70.135  31.413  -24.095 1.00 45.92 293 A 1 
ATOM 2260 O O     . VAL A 1 293 ? 69.072  31.441  -23.515 1.00 45.07 293 A 1 
ATOM 2261 C CB    . VAL A 1 293 ? 72.156  30.531  -22.830 1.00 44.09 293 A 1 
ATOM 2262 C CG1   . VAL A 1 293 ? 73.021  29.862  -23.875 1.00 41.71 293 A 1 
ATOM 2263 C CG2   . VAL A 1 293 ? 73.080  30.731  -21.630 1.00 45.88 293 A 1 
ATOM 2264 N N     . ASN A 1 294 ? 70.039  30.912  -25.334 1.00 44.39 294 A 1 
ATOM 2265 C CA    . ASN A 1 294 ? 70.815  31.064  -26.578 1.00 46.67 294 A 1 
ATOM 2266 C C     . ASN A 1 294 ? 69.950  30.803  -27.855 1.00 43.69 294 A 1 
ATOM 2267 O O     . ASN A 1 294 ? 69.463  31.727  -28.484 1.00 40.92 294 A 1 
ATOM 2268 C CB    . ASN A 1 294 ? 72.032  30.098  -26.602 1.00 44.24 294 A 1 
ATOM 2269 C CG    . ASN A 1 294 ? 73.363  30.745  -26.993 1.00 39.98 294 A 1 
ATOM 2270 O OD1   . ASN A 1 294 ? 73.448  31.876  -27.421 1.00 40.89 294 A 1 
ATOM 2271 N ND2   . ASN A 1 294 ? 74.436  30.010  -26.845 1.00 41.23 294 A 1 
ATOM 2272 N N     . ASN A 1 295 ? 69.863  29.544  -28.294 1.00 43.83 295 A 1 
ATOM 2273 C CA    . ASN A 1 295 ? 69.753  29.073  -29.702 1.00 46.12 295 A 1 
ATOM 2274 C C     . ASN A 1 295 ? 68.373  28.459  -30.087 1.00 43.95 295 A 1 
ATOM 2275 O O     . ASN A 1 295 ? 67.561  28.234  -29.210 1.00 41.26 295 A 1 
ATOM 2276 C CB    . ASN A 1 295 ? 70.877  28.030  -29.891 1.00 42.89 295 A 1 
ATOM 2277 C CG    . ASN A 1 295 ? 72.254  28.599  -30.147 1.00 38.42 295 A 1 
ATOM 2278 O OD1   . ASN A 1 295 ? 72.432  29.724  -30.572 1.00 39.42 295 A 1 
ATOM 2279 N ND2   . ASN A 1 295 ? 73.299  27.820  -29.923 1.00 38.97 295 A 1 
ATOM 2280 N N     . SER A 1 296 ? 68.013  27.982  -31.316 1.00 36.21 296 A 1 
ATOM 2281 C CA    . SER A 1 296 ? 68.379  28.339  -32.697 1.00 39.45 296 A 1 
ATOM 2282 C C     . SER A 1 296 ? 67.357  27.844  -33.743 1.00 37.09 296 A 1 
ATOM 2283 O O     . SER A 1 296 ? 66.883  28.650  -34.527 1.00 36.52 296 A 1 
ATOM 2284 C CB    . SER A 1 296 ? 69.744  27.719  -33.086 1.00 37.89 296 A 1 
ATOM 2285 O OG    . SER A 1 296 ? 70.054  27.863  -34.453 1.00 35.88 296 A 1 
ATOM 2286 N N     . ILE A 1 297 ? 67.115  26.514  -33.855 1.00 36.14 297 A 1 
ATOM 2287 C CA    . ILE A 1 297 ? 66.989  25.852  -35.180 1.00 40.89 297 A 1 
ATOM 2288 C C     . ILE A 1 297 ? 65.576  25.900  -35.828 1.00 39.99 297 A 1 
ATOM 2289 O O     . ILE A 1 297 ? 64.561  26.010  -35.154 1.00 39.04 297 A 1 
ATOM 2290 C CB    . ILE A 1 297 ? 67.592  24.418  -35.147 1.00 38.25 297 A 1 
ATOM 2291 C CG1   . ILE A 1 297 ? 69.031  24.430  -34.565 1.00 37.03 297 A 1 
ATOM 2292 C CG2   . ILE A 1 297 ? 67.638  23.779  -36.548 1.00 40.80 297 A 1 
ATOM 2293 C CD1   . ILE A 1 297 ? 69.694  23.060  -34.418 1.00 38.45 297 A 1 
ATOM 2294 N N     . SER A 1 298 ? 65.541  25.754  -37.161 1.00 39.03 298 A 1 
ATOM 2295 C CA    . SER A 1 298 ? 64.663  26.411  -38.137 1.00 40.12 298 A 1 
ATOM 2296 C C     . SER A 1 298 ? 63.630  25.565  -38.907 1.00 38.10 298 A 1 
ATOM 2297 O O     . SER A 1 298 ? 62.917  26.160  -39.714 1.00 36.64 298 A 1 
ATOM 2298 C CB    . SER A 1 298 ? 65.592  26.991  -39.201 1.00 38.43 298 A 1 
ATOM 2299 O OG    . SER A 1 298 ? 66.379  25.971  -39.804 1.00 35.56 298 A 1 
ATOM 2300 N N     . PHE A 1 299 ? 63.625  24.241  -38.844 1.00 41.97 299 A 1 
ATOM 2301 C CA    . PHE A 1 299 ? 63.355  23.395  -40.026 1.00 43.63 299 A 1 
ATOM 2302 C C     . PHE A 1 299 ? 62.011  23.601  -40.765 1.00 43.06 299 A 1 
ATOM 2303 O O     . PHE A 1 299 ? 60.992  23.943  -40.183 1.00 40.91 299 A 1 
ATOM 2304 C CB    . PHE A 1 299 ? 63.608  21.916  -39.709 1.00 39.37 299 A 1 
ATOM 2305 C CG    . PHE A 1 299 ? 64.996  21.460  -40.092 1.00 38.12 299 A 1 
ATOM 2306 C CD1   . PHE A 1 299 ? 65.280  21.083  -41.414 1.00 38.49 299 A 1 
ATOM 2307 C CD2   . PHE A 1 299 ? 66.031  21.437  -39.133 1.00 37.96 299 A 1 
ATOM 2308 C CE1   . PHE A 1 299 ? 66.577  20.678  -41.786 1.00 34.54 299 A 1 
ATOM 2309 C CE2   . PHE A 1 299 ? 67.325  21.030  -39.496 1.00 33.08 299 A 1 
ATOM 2310 C CZ    . PHE A 1 299 ? 67.595  20.650  -40.820 1.00 34.25 299 A 1 
ATOM 2311 N N     . SER A 1 300 ? 62.048  23.333  -42.082 1.00 37.83 300 A 1 
ATOM 2312 C CA    . SER A 1 300 ? 61.357  24.062  -43.151 1.00 41.23 300 A 1 
ATOM 2313 C C     . SER A 1 300 ? 60.171  23.373  -43.862 1.00 39.67 300 A 1 
ATOM 2314 O O     . SER A 1 300 ? 59.339  24.076  -44.422 1.00 38.87 300 A 1 
ATOM 2315 C CB    . SER A 1 300 ? 62.432  24.319  -44.215 1.00 39.25 300 A 1 
ATOM 2316 O OG    . SER A 1 300 ? 61.949  24.886  -45.413 1.00 36.06 300 A 1 
ATOM 2317 N N     . MET A 1 301 ? 60.164  22.056  -44.003 1.00 42.67 301 A 1 
ATOM 2318 C CA    . MET A 1 301 ? 59.811  21.367  -45.268 1.00 45.34 301 A 1 
ATOM 2319 C C     . MET A 1 301 ? 58.347  21.468  -45.774 1.00 44.96 301 A 1 
ATOM 2320 O O     . MET A 1 301 ? 57.429  21.806  -45.063 1.00 42.61 301 A 1 
ATOM 2321 C CB    . MET A 1 301 ? 60.266  19.901  -45.231 1.00 42.32 301 A 1 
ATOM 2322 C CG    . MET A 1 301 ? 61.632  19.723  -45.923 1.00 39.30 301 A 1 
ATOM 2323 S SD    . MET A 1 301 ? 62.068  17.976  -46.190 1.00 39.19 301 A 1 
ATOM 2324 C CE    . MET A 1 301 ? 63.613  18.189  -47.108 1.00 35.42 301 A 1 
ATOM 2325 N N     . GLU A 1 302 ? 58.172  21.090  -47.032 1.00 32.06 302 A 1 
ATOM 2326 C CA    . GLU A 1 302 ? 57.581  21.812  -48.165 1.00 37.33 302 A 1 
ATOM 2327 C C     . GLU A 1 302 ? 56.250  21.245  -48.749 1.00 36.69 302 A 1 
ATOM 2328 O O     . GLU A 1 302 ? 55.331  22.004  -49.031 1.00 34.62 302 A 1 
ATOM 2329 C CB    . GLU A 1 302 ? 58.645  21.700  -49.284 1.00 34.56 302 A 1 
ATOM 2330 C CG    . GLU A 1 302 ? 58.566  22.674  -50.445 1.00 32.30 302 A 1 
ATOM 2331 C CD    . GLU A 1 302 ? 59.678  22.402  -51.479 1.00 31.57 302 A 1 
ATOM 2332 O OE1   . GLU A 1 302 ? 59.963  23.329  -52.263 1.00 30.34 302 A 1 
ATOM 2333 O OE2   . GLU A 1 302 ? 60.230  21.284  -51.479 1.00 30.48 302 A 1 
ATOM 2334 N N     . ALA A 1 303 ? 56.210  19.957  -49.055 1.00 41.58 303 A 1 
ATOM 2335 C CA    . ALA A 1 303 ? 55.429  19.360  -50.164 1.00 44.84 303 A 1 
ATOM 2336 C C     . ALA A 1 303 ? 53.911  19.154  -49.888 1.00 43.97 303 A 1 
ATOM 2337 O O     . ALA A 1 303 ? 53.462  19.319  -48.769 1.00 42.26 303 A 1 
ATOM 2338 C CB    . ALA A 1 303 ? 56.131  18.045  -50.520 1.00 42.26 303 A 1 
ATOM 2339 N N     . GLY A 1 304 ? 53.063  18.725  -50.776 1.00 39.37 304 A 1 
ATOM 2340 C CA    . GLY A 1 304 ? 52.981  18.495  -52.209 1.00 42.09 304 A 1 
ATOM 2341 C C     . GLY A 1 304 ? 51.513  18.313  -52.659 1.00 40.47 304 A 1 
ATOM 2342 O O     . GLY A 1 304 ? 50.591  18.469  -51.862 1.00 39.58 304 A 1 
ATOM 2343 N N     . ILE A 1 305 ? 51.266  17.983  -53.912 1.00 37.58 305 A 1 
ATOM 2344 C CA    . ILE A 1 305 ? 50.205  18.557  -54.779 1.00 43.78 305 A 1 
ATOM 2345 C C     . ILE A 1 305 ? 48.858  17.800  -54.863 1.00 41.95 305 A 1 
ATOM 2346 O O     . ILE A 1 305 ? 47.835  18.426  -55.115 1.00 40.36 305 A 1 
ATOM 2347 C CB    . ILE A 1 305 ? 50.828  18.703  -56.207 1.00 41.23 305 A 1 
ATOM 2348 C CG1   . ILE A 1 305 ? 52.069  19.636  -56.198 1.00 39.25 305 A 1 
ATOM 2349 C CG2   . ILE A 1 305 ? 49.832  19.191  -57.266 1.00 41.14 305 A 1 
ATOM 2350 C CD1   . ILE A 1 305 ? 52.924  19.564  -57.470 1.00 38.61 305 A 1 
ATOM 2351 N N     . VAL A 1 306 ? 48.813  16.469  -54.784 1.00 38.13 306 A 1 
ATOM 2352 C CA    . VAL A 1 306 ? 48.130  15.579  -55.763 1.00 43.03 306 A 1 
ATOM 2353 C C     . VAL A 1 306 ? 46.573  15.689  -55.842 1.00 39.41 306 A 1 
ATOM 2354 O O     . VAL A 1 306 ? 45.914  15.915  -54.830 1.00 38.13 306 A 1 
ATOM 2355 C CB    . VAL A 1 306 ? 48.593  14.112  -55.595 1.00 40.74 306 A 1 
ATOM 2356 C CG1   . VAL A 1 306 ? 48.266  13.239  -56.803 1.00 37.85 306 A 1 
ATOM 2357 C CG2   . VAL A 1 306 ? 50.113  13.986  -55.407 1.00 41.71 306 A 1 
ATOM 2358 N N     . PRO A 1 307 ? 45.974  15.540  -57.040 1.00 39.10 307 A 1 
ATOM 2359 C CA    . PRO A 1 307 ? 44.605  15.887  -57.478 1.00 41.97 307 A 1 
ATOM 2360 C C     . PRO A 1 307 ? 43.594  14.725  -57.260 1.00 40.72 307 A 1 
ATOM 2361 O O     . PRO A 1 307 ? 43.801  13.940  -56.338 1.00 38.42 307 A 1 
ATOM 2362 C CB    . PRO A 1 307 ? 44.858  16.290  -58.935 1.00 38.37 307 A 1 
ATOM 2363 C CG    . PRO A 1 307 ? 45.864  15.243  -59.426 1.00 38.47 307 A 1 
ATOM 2364 C CD    . PRO A 1 307 ? 46.718  15.045  -58.176 1.00 43.70 307 A 1 
ATOM 2365 N N     . ASP A 1 308 ? 42.514  14.377  -57.942 1.00 53.09 308 A 1 
ATOM 2366 C CA    . ASP A 1 308 ? 41.623  15.040  -58.914 1.00 54.85 308 A 1 
ATOM 2367 C C     . ASP A 1 308 ? 40.192  14.420  -58.871 1.00 53.48 308 A 1 
ATOM 2368 O O     . ASP A 1 308 ? 39.203  15.110  -58.936 1.00 50.52 308 A 1 
ATOM 2369 C CB    . ASP A 1 308 ? 42.186  14.802  -60.347 1.00 49.78 308 A 1 
ATOM 2370 C CG    . ASP A 1 308 ? 41.497  15.584  -61.475 1.00 44.21 308 A 1 
ATOM 2371 O OD1   . ASP A 1 308 ? 40.921  16.649  -61.204 1.00 43.12 308 A 1 
ATOM 2372 O OD2   . ASP A 1 308 ? 41.608  15.107  -62.625 1.00 42.69 308 A 1 
ATOM 2373 N N     . ASN A 1 309 ? 40.049  13.066  -58.852 1.00 45.90 309 A 1 
ATOM 2374 C CA    . ASN A 1 309 ? 39.023  12.354  -59.627 1.00 48.22 309 A 1 
ATOM 2375 C C     . ASN A 1 309 ? 37.564  12.471  -59.124 1.00 44.72 309 A 1 
ATOM 2376 O O     . ASN A 1 309 ? 37.240  12.267  -57.964 1.00 41.61 309 A 1 
ATOM 2377 C CB    . ASN A 1 309 ? 39.446  10.890  -59.851 1.00 44.05 309 A 1 
ATOM 2378 C CG    . ASN A 1 309 ? 40.247  10.724  -61.136 1.00 39.69 309 A 1 
ATOM 2379 O OD1   . ASN A 1 309 ? 39.932  11.271  -62.169 1.00 39.80 309 A 1 
ATOM 2380 N ND2   . ASN A 1 309 ? 41.296  9.938   -61.113 1.00 40.04 309 A 1 
ATOM 2381 N N     . THR A 1 310 ? 36.665  12.656  -60.086 1.00 47.85 310 A 1 
ATOM 2382 C CA    . THR A 1 310 ? 35.294  13.202  -59.983 1.00 50.04 310 A 1 
ATOM 2383 C C     . THR A 1 310 ? 34.127  12.211  -59.898 1.00 47.85 310 A 1 
ATOM 2384 O O     . THR A 1 310 ? 32.979  12.658  -59.988 1.00 45.48 310 A 1 
ATOM 2385 C CB    . THR A 1 310 ? 35.022  14.076  -61.223 1.00 44.90 310 A 1 
ATOM 2386 O OG1   . THR A 1 310 ? 35.731  13.604  -62.350 1.00 40.46 310 A 1 
ATOM 2387 C CG2   . THR A 1 310 ? 35.424  15.522  -61.016 1.00 42.90 310 A 1 
ATOM 2388 N N     . VAL A 1 311 ? 34.327  10.897  -59.844 1.00 35.87 311 A 1 
ATOM 2389 C CA    . VAL A 1 311 ? 33.400  9.895   -60.412 1.00 41.17 311 A 1 
ATOM 2390 C C     . VAL A 1 311 ? 31.959  10.025  -59.885 1.00 38.95 311 A 1 
ATOM 2391 O O     . VAL A 1 311 ? 31.680  9.884   -58.691 1.00 37.52 311 A 1 
ATOM 2392 C CB    . VAL A 1 311 ? 33.917  8.456   -60.276 1.00 38.11 311 A 1 
ATOM 2393 C CG1   . VAL A 1 311 ? 33.038  7.483   -61.064 1.00 36.32 311 A 1 
ATOM 2394 C CG2   . VAL A 1 311 ? 35.344  8.309   -60.827 1.00 41.17 311 A 1 
ATOM 2395 N N     . GLN A 1 312 ? 31.034  10.211  -60.806 1.00 54.57 312 A 1 
ATOM 2396 C CA    . GLN A 1 312 ? 29.647  10.672  -60.639 1.00 55.42 312 A 1 
ATOM 2397 C C     . GLN A 1 312 ? 28.596  9.643   -60.164 1.00 55.81 312 A 1 
ATOM 2398 O O     . GLN A 1 312 ? 27.408  9.955   -60.268 1.00 53.24 312 A 1 
ATOM 2399 C CB    . GLN A 1 312 ? 29.176  11.199  -62.006 1.00 49.71 312 A 1 
ATOM 2400 C CG    . GLN A 1 312 ? 29.546  12.639  -62.329 1.00 46.23 312 A 1 
ATOM 2401 C CD    . GLN A 1 312 ? 28.949  13.089  -63.669 1.00 43.47 312 A 1 
ATOM 2402 O OE1   . GLN A 1 312 ? 28.487  12.322  -64.491 1.00 41.36 312 A 1 
ATOM 2403 N NE2   . GLN A 1 312 ? 28.937  14.377  -63.930 1.00 38.99 312 A 1 
ATOM 2404 N N     . SER A 1 313 ? 28.922  8.423   -59.763 1.00 44.39 313 A 1 
ATOM 2405 C CA    . SER A 1 313 ? 28.029  7.261   -59.923 1.00 46.12 313 A 1 
ATOM 2406 C C     . SER A 1 313 ? 26.619  7.483   -59.362 1.00 44.64 313 A 1 
ATOM 2407 O O     . SER A 1 313 ? 26.397  7.560   -58.153 1.00 42.50 313 A 1 
ATOM 2408 C CB    . SER A 1 313 ? 28.652  5.989   -59.361 1.00 42.17 313 A 1 
ATOM 2409 O OG    . SER A 1 313 ? 28.902  6.103   -57.974 1.00 40.46 313 A 1 
ATOM 2410 N N     . SER A 1 314 ? 25.658  7.546   -60.285 1.00 37.47 314 A 1 
ATOM 2411 C CA    . SER A 1 314 ? 24.256  7.908   -60.077 1.00 40.78 314 A 1 
ATOM 2412 C C     . SER A 1 314 ? 23.415  6.737   -59.554 1.00 37.92 314 A 1 
ATOM 2413 O O     . SER A 1 314 ? 22.464  6.312   -60.213 1.00 37.28 314 A 1 
ATOM 2414 C CB    . SER A 1 314 ? 23.685  8.438   -61.393 1.00 37.68 314 A 1 
ATOM 2415 O OG    . SER A 1 314 ? 23.795  7.467   -62.417 1.00 36.58 314 A 1 
ATOM 2416 N N     . ILE A 1 315 ? 23.770  6.155   -58.407 1.00 45.88 315 A 1 
ATOM 2417 C CA    . ILE A 1 315 ? 23.052  4.971   -57.911 1.00 48.22 315 A 1 
ATOM 2418 C C     . ILE A 1 315 ? 21.586  5.339   -57.686 1.00 46.33 315 A 1 
ATOM 2419 O O     . ILE A 1 315 ? 21.248  6.119   -56.789 1.00 45.26 315 A 1 
ATOM 2420 C CB    . ILE A 1 315 ? 23.737  4.342   -56.685 1.00 44.11 315 A 1 
ATOM 2421 C CG1   . ILE A 1 315 ? 25.164  3.868   -57.061 1.00 42.57 315 A 1 
ATOM 2422 C CG2   . ILE A 1 315 ? 22.910  3.152   -56.150 1.00 44.15 315 A 1 
ATOM 2423 C CD1   . ILE A 1 315 ? 25.986  3.307   -55.900 1.00 41.18 315 A 1 
ATOM 2424 N N     . LEU A 1 316 ? 20.733  4.756   -58.545 1.00 50.62 316 A 1 
ATOM 2425 C CA    . LEU A 1 316 ? 19.280  4.881   -58.508 1.00 52.01 316 A 1 
ATOM 2426 C C     . LEU A 1 316 ? 18.774  4.434   -57.129 1.00 50.04 316 A 1 
ATOM 2427 O O     . LEU A 1 316 ? 18.797  3.246   -56.797 1.00 48.42 316 A 1 
ATOM 2428 C CB    . LEU A 1 316 ? 18.670  4.008   -59.616 1.00 47.56 316 A 1 
ATOM 2429 C CG    . LEU A 1 316 ? 18.751  4.619   -61.021 1.00 44.41 316 A 1 
ATOM 2430 C CD1   . LEU A 1 316 ? 18.517  3.542   -62.077 1.00 43.92 316 A 1 
ATOM 2431 C CD2   . LEU A 1 316 ? 17.699  5.722   -61.204 1.00 47.92 316 A 1 
ATOM 2432 N N     . ARG A 1 317 ? 18.294  5.378   -56.319 1.00 49.50 317 A 1 
ATOM 2433 C CA    . ARG A 1 317 ? 17.737  5.128   -54.982 1.00 50.61 317 A 1 
ATOM 2434 C C     . ARG A 1 317 ? 16.327  4.545   -55.155 1.00 48.36 317 A 1 
ATOM 2435 O O     . ARG A 1 317 ? 15.432  5.318   -55.472 1.00 46.43 317 A 1 
ATOM 2436 C CB    . ARG A 1 317 ? 17.756  6.452   -54.196 1.00 46.09 317 A 1 
ATOM 2437 C CG    . ARG A 1 317 ? 17.543  6.270   -52.684 1.00 41.54 317 A 1 
ATOM 2438 C CD    . ARG A 1 317 ? 17.629  7.648   -51.995 1.00 39.77 317 A 1 
ATOM 2439 N NE    . ARG A 1 317 ? 17.712  7.523   -50.537 1.00 35.79 317 A 1 
ATOM 2440 C CZ    . ARG A 1 317 ? 17.850  8.512   -49.661 1.00 32.37 317 A 1 
ATOM 2441 N NH1   . ARG A 1 317 ? 17.881  9.765   -50.046 1.00 31.02 317 A 1 
ATOM 2442 N NH2   . ARG A 1 317 ? 17.967  8.272   -48.390 1.00 29.47 317 A 1 
ATOM 2443 N N     . PRO A 1 318 ? 16.091  3.231   -54.978 1.00 34.80 318 A 1 
ATOM 2444 C CA    . PRO A 1 318 ? 14.769  2.661   -55.184 1.00 37.85 318 A 1 
ATOM 2445 C C     . PRO A 1 318 ? 13.814  3.236   -54.135 1.00 37.02 318 A 1 
ATOM 2446 O O     . PRO A 1 318 ? 14.048  3.109   -52.934 1.00 35.36 318 A 1 
ATOM 2447 C CB    . PRO A 1 318 ? 14.945  1.146   -55.093 1.00 34.14 318 A 1 
ATOM 2448 C CG    . PRO A 1 318 ? 16.170  0.968   -54.198 1.00 33.78 318 A 1 
ATOM 2449 C CD    . PRO A 1 318 ? 17.017  2.206   -54.538 1.00 38.93 318 A 1 
ATOM 2450 N N     . ALA A 1 319 ? 12.740  3.885   -54.585 1.00 37.45 319 A 1 
ATOM 2451 C CA    . ALA A 1 319 ? 11.909  4.740   -53.731 1.00 40.51 319 A 1 
ATOM 2452 C C     . ALA A 1 319 ? 10.964  3.992   -52.778 1.00 39.05 319 A 1 
ATOM 2453 O O     . ALA A 1 319 ? 10.479  4.568   -51.815 1.00 37.57 319 A 1 
ATOM 2454 C CB    . ALA A 1 319 ? 11.118  5.667   -54.653 1.00 36.89 319 A 1 
ATOM 2455 N N     . GLY A 1 320 ? 10.634  2.735   -53.096 1.00 37.49 320 A 1 
ATOM 2456 C CA    . GLY A 1 320 ? 9.365   2.141   -52.670 1.00 39.42 320 A 1 
ATOM 2457 C C     . GLY A 1 320 ? 9.251   1.571   -51.262 1.00 38.76 320 A 1 
ATOM 2458 O O     . GLY A 1 320 ? 8.204   1.001   -50.966 1.00 36.65 320 A 1 
ATOM 2459 N N     . ALA A 1 321 ? 10.275  1.647   -50.425 1.00 36.82 321 A 1 
ATOM 2460 C CA    . ALA A 1 321 ? 10.182  1.109   -49.070 1.00 38.91 321 A 1 
ATOM 2461 C C     . ALA A 1 321 ? 9.256   1.992   -48.224 1.00 37.98 321 A 1 
ATOM 2462 O O     . ALA A 1 321 ? 9.715   2.883   -47.511 1.00 37.22 321 A 1 
ATOM 2463 C CB    . ALA A 1 321 ? 11.587  0.947   -48.470 1.00 36.00 321 A 1 
ATOM 2464 N N     . ILE A 1 322 ? 7.949   1.738   -48.324 1.00 36.07 322 A 1 
ATOM 2465 C CA    . ILE A 1 322 ? 6.945   2.302   -47.419 1.00 39.49 322 A 1 
ATOM 2466 C C     . ILE A 1 322 ? 7.290   1.772   -46.031 1.00 39.28 322 A 1 
ATOM 2467 O O     . ILE A 1 322 ? 6.947   0.644   -45.684 1.00 38.20 322 A 1 
ATOM 2468 C CB    . ILE A 1 322 ? 5.506   1.939   -47.842 1.00 36.87 322 A 1 
ATOM 2469 C CG1   . ILE A 1 322 ? 5.216   2.454   -49.262 1.00 35.52 322 A 1 
ATOM 2470 C CG2   . ILE A 1 322 ? 4.494   2.525   -46.841 1.00 38.60 322 A 1 
ATOM 2471 C CD1   . ILE A 1 322 ? 3.857   2.023   -49.826 1.00 35.79 322 A 1 
ATOM 2472 N N     . GLY A 1 323 ? 8.007   2.568   -45.249 1.00 39.16 323 A 1 
ATOM 2473 C CA    . GLY A 1 323 ? 8.315   2.301   -43.862 1.00 40.63 323 A 1 
ATOM 2474 C C     . GLY A 1 323 ? 7.046   2.365   -43.030 1.00 39.62 323 A 1 
ATOM 2475 O O     . GLY A 1 323 ? 6.825   3.353   -42.333 1.00 39.09 323 A 1 
ATOM 2476 N N     . LEU A 1 324 ? 6.241   1.306   -43.104 1.00 38.83 324 A 1 
ATOM 2477 C CA    . LEU A 1 324 ? 5.107   1.014   -42.217 1.00 40.95 324 A 1 
ATOM 2478 C C     . LEU A 1 324 ? 5.559   0.688   -40.782 1.00 40.58 324 A 1 
ATOM 2479 O O     . LEU A 1 324 ? 4.787   0.129   -40.010 1.00 38.00 324 A 1 
ATOM 2480 C CB    . LEU A 1 324 ? 4.241   -0.111  -42.812 1.00 36.20 324 A 1 
ATOM 2481 C CG    . LEU A 1 324 ? 3.174   0.366   -43.800 1.00 33.52 324 A 1 
ATOM 2482 C CD1   . LEU A 1 324 ? 2.551   -0.842  -44.490 1.00 34.58 324 A 1 
ATOM 2483 C CD2   . LEU A 1 324 ? 2.050   1.131   -43.090 1.00 37.25 324 A 1 
ATOM 2484 N N     . PHE A 1 325 ? 6.773   1.050   -40.377 1.00 42.02 325 A 1 
ATOM 2485 C CA    . PHE A 1 325 ? 7.074   1.317   -38.989 1.00 44.51 325 A 1 
ATOM 2486 C C     . PHE A 1 325 ? 6.321   2.587   -38.592 1.00 44.82 325 A 1 
ATOM 2487 O O     . PHE A 1 325 ? 6.914   3.644   -38.367 1.00 40.29 325 A 1 
ATOM 2488 C CB    . PHE A 1 325 ? 8.584   1.410   -38.749 1.00 38.40 325 A 1 
ATOM 2489 C CG    . PHE A 1 325 ? 9.277   0.069   -38.803 1.00 35.80 325 A 1 
ATOM 2490 C CD1   . PHE A 1 325 ? 9.245   -0.788  -37.700 1.00 34.58 325 A 1 
ATOM 2491 C CD2   . PHE A 1 325 ? 9.935   -0.341  -39.982 1.00 33.24 325 A 1 
ATOM 2492 C CE1   . PHE A 1 325 ? 9.875   -2.039  -37.757 1.00 30.97 325 A 1 
ATOM 2493 C CE2   . PHE A 1 325 ? 10.564  -1.591  -40.043 1.00 31.37 325 A 1 
ATOM 2494 C CZ    . PHE A 1 325 ? 10.540  -2.440  -38.933 1.00 34.76 325 A 1 
ATOM 2495 N N     . SER A 1 326 ? 4.997   2.489   -38.519 1.00 38.12 326 A 1 
ATOM 2496 C CA    . SER A 1 326 ? 4.229   3.264   -37.564 1.00 42.68 326 A 1 
ATOM 2497 C C     . SER A 1 326 ? 4.877   2.962   -36.221 1.00 42.40 326 A 1 
ATOM 2498 O O     . SER A 1 326 ? 4.629   1.906   -35.640 1.00 40.23 326 A 1 
ATOM 2499 C CB    . SER A 1 326 ? 2.759   2.850   -37.576 1.00 39.32 326 A 1 
ATOM 2500 O OG    . SER A 1 326 ? 2.601   1.457   -37.395 1.00 37.52 326 A 1 
ATOM 2501 N N     . SER A 1 327 ? 5.811   3.813   -35.809 1.00 40.28 327 A 1 
ATOM 2502 C CA    . SER A 1 327 ? 6.390   3.765   -34.477 1.00 42.52 327 A 1 
ATOM 2503 C C     . SER A 1 327 ? 5.203   3.627   -33.547 1.00 42.00 327 A 1 
ATOM 2504 O O     . SER A 1 327 ? 4.293   4.457   -33.673 1.00 39.24 327 A 1 
ATOM 2505 C CB    . SER A 1 327 ? 7.165   5.049   -34.163 1.00 38.41 327 A 1 
ATOM 2506 O OG    . SER A 1 327 ? 6.382   6.197   -34.421 1.00 37.07 327 A 1 
ATOM 2507 N N     . PRO A 1 328 ? 5.115   2.549   -32.713 1.00 37.63 328 A 1 
ATOM 2508 C CA    . PRO A 1 328 ? 4.018   2.415   -31.793 1.00 39.81 328 A 1 
ATOM 2509 C C     . PRO A 1 328 ? 3.949   3.759   -31.094 1.00 40.57 328 A 1 
ATOM 2510 O O     . PRO A 1 328 ? 4.986   4.221   -30.614 1.00 39.17 328 A 1 
ATOM 2511 C CB    . PRO A 1 328 ? 4.384   1.271   -30.844 1.00 35.84 328 A 1 
ATOM 2512 C CG    . PRO A 1 328 ? 5.904   1.198   -30.935 1.00 35.96 328 A 1 
ATOM 2513 C CD    . PRO A 1 328 ? 6.184   1.621   -32.377 1.00 41.30 328 A 1 
ATOM 2514 N N     . SER A 1 329 ? 2.813   4.440   -31.214 1.00 38.69 329 A 1 
ATOM 2515 C CA    . SER A 1 329 ? 2.668   5.802   -30.718 1.00 40.98 329 A 1 
ATOM 2516 C C     . SER A 1 329 ? 3.223   5.762   -29.314 1.00 40.67 329 A 1 
ATOM 2517 O O     . SER A 1 329 ? 2.739   4.954   -28.524 1.00 39.36 329 A 1 
ATOM 2518 C CB    . SER A 1 329 ? 1.197   6.237   -30.686 1.00 38.14 329 A 1 
ATOM 2519 O OG    . SER A 1 329 ? 0.416   5.321   -29.928 1.00 36.05 329 A 1 
ATOM 2520 N N     . LEU A 1 330 ? 4.299   6.514   -29.052 1.00 50.03 330 A 1 
ATOM 2521 C CA    . LEU A 1 330 ? 4.793   6.703   -27.701 1.00 49.15 330 A 1 
ATOM 2522 C C     . LEU A 1 330 ? 3.528   6.935   -26.905 1.00 49.41 330 A 1 
ATOM 2523 O O     . LEU A 1 330 ? 2.818   7.892   -27.218 1.00 46.32 330 A 1 
ATOM 2524 C CB    . LEU A 1 330 ? 5.710   7.933   -27.623 1.00 43.79 330 A 1 
ATOM 2525 C CG    . LEU A 1 330 ? 7.182   7.642   -27.935 1.00 39.82 330 A 1 
ATOM 2526 C CD1   . LEU A 1 330 ? 7.935   8.933   -28.203 1.00 40.13 330 A 1 
ATOM 2527 C CD2   . LEU A 1 330 ? 7.851   6.923   -26.751 1.00 40.94 330 A 1 
ATOM 2528 N N     . GLN A 1 331 ? 3.175   5.980   -26.026 1.00 46.25 331 A 1 
ATOM 2529 C CA    . GLN A 1 331 ? 1.982   6.143   -25.216 1.00 47.95 331 A 1 
ATOM 2530 C C     . GLN A 1 331 ? 2.245   7.449   -24.495 1.00 48.92 331 A 1 
ATOM 2531 O O     . GLN A 1 331 ? 3.135   7.499   -23.643 1.00 46.97 331 A 1 
ATOM 2532 C CB    . GLN A 1 331 ? 1.787   4.985   -24.220 1.00 44.20 331 A 1 
ATOM 2533 C CG    . GLN A 1 331 ? 1.154   3.742   -24.852 1.00 39.63 331 A 1 
ATOM 2534 C CD    . GLN A 1 331 ? 0.836   2.649   -23.832 1.00 36.77 331 A 1 
ATOM 2535 O OE1   . GLN A 1 331 ? 1.363   2.580   -22.735 1.00 33.73 331 A 1 
ATOM 2536 N NE2   . GLN A 1 331 ? -0.048  1.729   -24.151 1.00 33.06 331 A 1 
ATOM 2537 N N     . THR A 1 332 ? 1.636   8.501   -24.976 1.00 42.41 332 A 1 
ATOM 2538 C CA    . THR A 1 332 ? 1.717   9.816   -24.350 1.00 45.23 332 A 1 
ATOM 2539 C C     . THR A 1 332 ? 1.420   9.502   -22.912 1.00 46.36 332 A 1 
ATOM 2540 O O     . THR A 1 332 ? 0.386   8.857   -22.691 1.00 44.08 332 A 1 
ATOM 2541 C CB    . THR A 1 332 ? 0.645   10.774  -24.893 1.00 40.75 332 A 1 
ATOM 2542 O OG1   . THR A 1 332 ? -0.573  10.096  -25.102 1.00 36.74 332 A 1 
ATOM 2543 C CG2   . THR A 1 332 ? 1.062   11.387  -26.226 1.00 37.78 332 A 1 
ATOM 2544 N N     . PRO A 1 333 ? 2.394   9.748   -21.990 1.00 48.01 333 A 1 
ATOM 2545 C CA    . PRO A 1 333 ? 2.245   9.351   -20.606 1.00 47.66 333 A 1 
ATOM 2546 C C     . PRO A 1 333 ? 0.828   9.759   -20.262 1.00 48.40 333 A 1 
ATOM 2547 O O     . PRO A 1 333 ? 0.498   10.924  -20.499 1.00 47.67 333 A 1 
ATOM 2548 C CB    . PRO A 1 333 ? 3.288   10.148  -19.819 1.00 43.97 333 A 1 
ATOM 2549 C CG    . PRO A 1 333 ? 3.659   11.294  -20.748 1.00 42.64 333 A 1 
ATOM 2550 C CD    . PRO A 1 333 ? 3.480   10.683  -22.139 1.00 44.24 333 A 1 
ATOM 2551 N N     . LEU A 1 334 ? -0.014  8.755   -19.924 1.00 57.41 334 A 1 
ATOM 2552 C CA    . LEU A 1 334 ? -1.454  8.970   -19.881 1.00 56.01 334 A 1 
ATOM 2553 C C     . LEU A 1 334 ? -1.664  10.070  -18.844 1.00 57.39 334 A 1 
ATOM 2554 O O     . LEU A 1 334 ? -1.779  9.797   -17.650 1.00 52.80 334 A 1 
ATOM 2555 C CB    . LEU A 1 334 ? -2.209  7.670   -19.525 1.00 49.71 334 A 1 
ATOM 2556 C CG    . LEU A 1 334 ? -2.497  6.728   -20.709 1.00 44.10 334 A 1 
ATOM 2557 C CD1   . LEU A 1 334 ? -2.892  5.334   -20.209 1.00 41.49 334 A 1 
ATOM 2558 C CD2   . LEU A 1 334 ? -3.657  7.254   -21.569 1.00 40.42 334 A 1 
ATOM 2559 N N     . HIS A 1 335 ? -1.572  11.295  -19.300 1.00 55.67 335 A 1 
ATOM 2560 C CA    . HIS A 1 335 ? -1.904  12.495  -18.577 1.00 54.98 335 A 1 
ATOM 2561 C C     . HIS A 1 335 ? -3.411  12.409  -18.511 1.00 56.05 335 A 1 
ATOM 2562 O O     . HIS A 1 335 ? -4.129  12.967  -19.336 1.00 51.42 335 A 1 
ATOM 2563 C CB    . HIS A 1 335 ? -1.377  13.757  -19.273 1.00 49.25 335 A 1 
ATOM 2564 C CG    . HIS A 1 335 ? -0.390  14.514  -18.430 1.00 43.13 335 A 1 
ATOM 2565 N ND1   . HIS A 1 335 ? -0.680  15.336  -17.364 1.00 38.94 335 A 1 
ATOM 2566 C CD2   . HIS A 1 335 ? 0.974   14.536  -18.581 1.00 36.97 335 A 1 
ATOM 2567 C CE1   . HIS A 1 335 ? 0.476   15.830  -16.897 1.00 34.53 335 A 1 
ATOM 2568 N NE2   . HIS A 1 335 ? 1.502   15.366  -17.599 1.00 35.65 335 A 1 
ATOM 2569 N N     . PHE A 1 336 ? -3.833  11.523  -17.602 1.00 60.57 336 A 1 
ATOM 2570 C CA    . PHE A 1 336 ? -5.218  11.386  -17.243 1.00 59.55 336 A 1 
ATOM 2571 C C     . PHE A 1 336 ? -5.657  12.815  -17.002 1.00 62.36 336 A 1 
ATOM 2572 O O     . PHE A 1 336 ? -5.053  13.531  -16.204 1.00 57.42 336 A 1 
ATOM 2573 C CB    . PHE A 1 336 ? -5.367  10.487  -16.013 1.00 52.76 336 A 1 
ATOM 2574 C CG    . PHE A 1 336 ? -5.257  9.024   -16.368 1.00 49.01 336 A 1 
ATOM 2575 C CD1   . PHE A 1 336 ? -6.348  8.353   -16.944 1.00 46.24 336 A 1 
ATOM 2576 C CD2   . PHE A 1 336 ? -4.041  8.339   -16.207 1.00 44.15 336 A 1 
ATOM 2577 C CE1   . PHE A 1 336 ? -6.239  7.006   -17.330 1.00 39.71 336 A 1 
ATOM 2578 C CE2   . PHE A 1 336 ? -3.927  6.985   -16.596 1.00 40.62 336 A 1 
ATOM 2579 C CZ    . PHE A 1 336 ? -5.028  6.327   -17.157 1.00 41.24 336 A 1 
ATOM 2580 N N     . SER A 1 337 ? -6.614  13.232  -17.808 1.00 69.92 337 A 1 
ATOM 2581 C CA    . SER A 1 337 ? -7.061  14.618  -17.812 1.00 72.99 337 A 1 
ATOM 2582 C C     . SER A 1 337 ? -7.310  15.023  -16.368 1.00 76.41 337 A 1 
ATOM 2583 O O     . SER A 1 337 ? -7.858  14.220  -15.600 1.00 71.20 337 A 1 
ATOM 2584 C CB    . SER A 1 337 ? -8.342  14.750  -18.638 1.00 63.59 337 A 1 
ATOM 2585 O OG    . SER A 1 337 ? -8.865  16.068  -18.546 1.00 52.40 337 A 1 
ATOM 2586 N N     . SER A 1 338 ? -6.932  16.228  -15.972 1.00 78.03 338 A 1 
ATOM 2587 C CA    . SER A 1 338 ? -7.173  16.722  -14.606 1.00 80.48 338 A 1 
ATOM 2588 C C     . SER A 1 338 ? -8.617  16.451  -14.146 1.00 83.15 338 A 1 
ATOM 2589 O O     . SER A 1 338 ? -8.840  16.069  -13.007 1.00 80.14 338 A 1 
ATOM 2590 C CB    . SER A 1 338 ? -6.835  18.208  -14.558 1.00 73.59 338 A 1 
ATOM 2591 O OG    . SER A 1 338 ? -7.194  18.805  -13.345 1.00 61.66 338 A 1 
ATOM 2592 N N     . LYS A 1 339 ? -9.571  16.495  -15.088 1.00 85.01 339 A 1 
ATOM 2593 C CA    . LYS A 1 339 ? -10.976 16.109  -14.866 1.00 86.35 339 A 1 
ATOM 2594 C C     . LYS A 1 339 ? -11.162 14.616  -14.536 1.00 88.06 339 A 1 
ATOM 2595 O O     . LYS A 1 339 ? -11.994 14.271  -13.709 1.00 85.48 339 A 1 
ATOM 2596 C CB    . LYS A 1 339 ? -11.809 16.444  -16.106 1.00 83.19 339 A 1 
ATOM 2597 C CG    . LYS A 1 339 ? -11.888 17.946  -16.389 1.00 72.55 339 A 1 
ATOM 2598 C CD    . LYS A 1 339 ? -12.855 18.226  -17.546 1.00 67.93 339 A 1 
ATOM 2599 C CE    . LYS A 1 339 ? -13.008 19.726  -17.767 1.00 58.39 339 A 1 
ATOM 2600 N NZ    . LYS A 1 339 ? -14.022 20.045  -18.807 1.00 51.28 339 A 1 
ATOM 2601 N N     . GLU A 1 340 ? -10.412 13.700  -15.179 1.00 85.62 340 A 1 
ATOM 2602 C CA    . GLU A 1 340 ? -10.515 12.267  -14.896 1.00 86.21 340 A 1 
ATOM 2603 C C     . GLU A 1 340 ? -9.929  11.919  -13.520 1.00 87.59 340 A 1 
ATOM 2604 O O     . GLU A 1 340 ? -10.478 11.082  -12.813 1.00 84.99 340 A 1 
ATOM 2605 C CB    . GLU A 1 340 ? -9.789  11.437  -15.949 1.00 82.75 340 A 1 
ATOM 2606 C CG    . GLU A 1 340 ? -10.447 11.472  -17.326 1.00 71.87 340 A 1 
ATOM 2607 C CD    . GLU A 1 340 ? -9.650  10.622  -18.317 1.00 66.52 340 A 1 
ATOM 2608 O OE1   . GLU A 1 340 ? -10.286 9.909   -19.111 1.00 59.95 340 A 1 
ATOM 2609 O OE2   . GLU A 1 340 ? -8.401  10.660  -18.252 1.00 59.98 340 A 1 
ATOM 2610 N N     . ARG A 1 341 ? -8.827  12.574  -13.126 1.00 85.81 341 A 1 
ATOM 2611 C CA    . ARG A 1 341 ? -8.257  12.441  -11.778 1.00 86.75 341 A 1 
ATOM 2612 C C     . ARG A 1 341 ? -9.222  12.978  -10.726 1.00 88.10 341 A 1 
ATOM 2613 O O     . ARG A 1 341 ? -9.498  12.277  -9.763  1.00 86.38 341 A 1 
ATOM 2614 C CB    . ARG A 1 341 ? -6.886  13.137  -11.724 1.00 84.57 341 A 1 
ATOM 2615 C CG    . ARG A 1 341 ? -6.198  12.899  -10.372 1.00 79.82 341 A 1 
ATOM 2616 C CD    . ARG A 1 341 ? -4.794  13.510  -10.334 1.00 77.66 341 A 1 
ATOM 2617 N NE    . ARG A 1 341 ? -4.216  13.366  -8.991  1.00 75.91 341 A 1 
ATOM 2618 C CZ    . ARG A 1 341 ? -4.516  14.143  -7.955  1.00 74.91 341 A 1 
ATOM 2619 N NH1   . ARG A 1 341 ? -5.243  15.210  -8.080  1.00 66.03 341 A 1 
ATOM 2620 N NH2   . ARG A 1 341 ? -4.108  13.844  -6.762  1.00 69.89 341 A 1 
ATOM 2621 N N     . GLU A 1 342 ? -9.807  14.150  -10.949 1.00 88.61 342 A 1 
ATOM 2622 C CA    . GLU A 1 342 ? -10.819 14.741  -10.065 1.00 88.86 342 A 1 
ATOM 2623 C C     . GLU A 1 342 ? -12.028 13.806  -9.868  1.00 89.99 342 A 1 
ATOM 2624 O O     . GLU A 1 342 ? -12.441 13.548  -8.731  1.00 88.51 342 A 1 
ATOM 2625 C CB    . GLU A 1 342 ? -11.239 16.091  -10.673 1.00 86.60 342 A 1 
ATOM 2626 C CG    . GLU A 1 342 ? -12.174 16.905  -9.797  1.00 73.91 342 A 1 
ATOM 2627 C CD    . GLU A 1 342 ? -12.544 18.263  -10.448 1.00 67.70 342 A 1 
ATOM 2628 O OE1   . GLU A 1 342 ? -13.228 19.059  -9.782  1.00 60.49 342 A 1 
ATOM 2629 O OE2   . GLU A 1 342 ? -12.144 18.496  -11.615 1.00 59.75 342 A 1 
ATOM 2630 N N     . ALA A 1 343 ? -12.527 13.173  -10.938 1.00 90.54 343 A 1 
ATOM 2631 C CA    . ALA A 1 343 ? -13.604 12.181  -10.848 1.00 90.22 343 A 1 
ATOM 2632 C C     . ALA A 1 343 ? -13.201 10.937  -10.024 1.00 90.89 343 A 1 
ATOM 2633 O O     . ALA A 1 343 ? -14.045 10.348  -9.338  1.00 89.05 343 A 1 
ATOM 2634 C CB    . ALA A 1 343 ? -14.026 11.796  -12.272 1.00 88.63 343 A 1 
ATOM 2635 N N     . ARG A 1 344 ? -11.923 10.509  -10.058 1.00 90.69 344 A 1 
ATOM 2636 C CA    . ARG A 1 344 ? -11.405 9.416   -9.230  1.00 90.12 344 A 1 
ATOM 2637 C C     . ARG A 1 344 ? -11.308 9.806   -7.756  1.00 91.01 344 A 1 
ATOM 2638 O O     . ARG A 1 344 ? -11.699 9.017   -6.898  1.00 89.83 344 A 1 
ATOM 2639 C CB    . ARG A 1 344 ? -10.043 8.948   -9.758  1.00 88.93 344 A 1 
ATOM 2640 C CG    . ARG A 1 344 ? -10.160 8.213   -11.099 1.00 84.55 344 A 1 
ATOM 2641 C CD    . ARG A 1 344 ? -8.768  7.870   -11.630 1.00 81.90 344 A 1 
ATOM 2642 N NE    . ARG A 1 344 ? -8.830  7.074   -12.858 1.00 77.64 344 A 1 
ATOM 2643 C CZ    . ARG A 1 344 ? -8.781  7.529   -14.099 1.00 73.68 344 A 1 
ATOM 2644 N NH1   . ARG A 1 344 ? -8.682  8.795   -14.385 1.00 64.80 344 A 1 
ATOM 2645 N NH2   . ARG A 1 344 ? -8.823  6.707   -15.096 1.00 67.61 344 A 1 
ATOM 2646 N N     . VAL A 1 345 ? -10.860 11.025  -7.457  1.00 91.61 345 A 1 
ATOM 2647 C CA    . VAL A 1 345 ? -10.836 11.568  -6.089  1.00 91.86 345 A 1 
ATOM 2648 C C     . VAL A 1 345 ? -12.257 11.644  -5.516  1.00 92.32 345 A 1 
ATOM 2649 O O     . VAL A 1 345 ? -12.481 11.205  -4.381  1.00 91.21 345 A 1 
ATOM 2650 C CB    . VAL A 1 345 ? -10.153 12.946  -6.034  1.00 90.90 345 A 1 
ATOM 2651 C CG1   . VAL A 1 345 ? -10.233 13.573  -4.641  1.00 85.89 345 A 1 
ATOM 2652 C CG2   . VAL A 1 345 ? -8.670  12.825  -6.412  1.00 85.85 345 A 1 
ATOM 2653 N N     . LEU A 1 346 ? -13.234 12.091  -6.301  1.00 92.44 346 A 1 
ATOM 2654 C CA    . LEU A 1 346 ? -14.633 12.135  -5.868  1.00 92.15 346 A 1 
ATOM 2655 C C     . LEU A 1 346 ? -15.183 10.733  -5.569  1.00 92.42 346 A 1 
ATOM 2656 O O     . LEU A 1 346 ? -15.764 10.517  -4.503  1.00 91.23 346 A 1 
ATOM 2657 C CB    . LEU A 1 346 ? -15.459 12.859  -6.940  1.00 91.06 346 A 1 
ATOM 2658 C CG    . LEU A 1 346 ? -16.929 13.090  -6.530  1.00 80.96 346 A 1 
ATOM 2659 C CD1   . LEU A 1 346 ? -17.065 13.990  -5.303  1.00 75.14 346 A 1 
ATOM 2660 C CD2   . LEU A 1 346 ? -17.678 13.739  -7.703  1.00 76.93 346 A 1 
ATOM 2661 N N     . ARG A 1 347 ? -14.932 9.723   -6.436  1.00 91.67 347 A 1 
ATOM 2662 C CA    . ARG A 1 347 ? -15.320 8.326   -6.186  1.00 90.91 347 A 1 
ATOM 2663 C C     . ARG A 1 347 ? -14.676 7.766   -4.912  1.00 91.32 347 A 1 
ATOM 2664 O O     . ARG A 1 347 ? -15.340 7.050   -4.169  1.00 89.53 347 A 1 
ATOM 2665 C CB    . ARG A 1 347 ? -14.966 7.427   -7.377  1.00 89.32 347 A 1 
ATOM 2666 C CG    . ARG A 1 347 ? -15.922 7.618   -8.562  1.00 78.78 347 A 1 
ATOM 2667 C CD    . ARG A 1 347 ? -15.685 6.582   -9.675  1.00 75.74 347 A 1 
ATOM 2668 N NE    . ARG A 1 347 ? -14.334 6.667   -10.250 1.00 68.07 347 A 1 
ATOM 2669 C CZ    . ARG A 1 347 ? -13.503 5.660   -10.507 1.00 61.28 347 A 1 
ATOM 2670 N NH1   . ARG A 1 347 ? -13.855 4.416   -10.369 1.00 56.17 347 A 1 
ATOM 2671 N NH2   . ARG A 1 347 ? -12.287 5.881   -10.899 1.00 54.86 347 A 1 
ATOM 2672 N N     . TYR A 1 348 ? -13.419 8.082   -4.650  1.00 91.38 348 A 1 
ATOM 2673 C CA    . TYR A 1 348 ? -12.746 7.703   -3.408  1.00 91.37 348 A 1 
ATOM 2674 C C     . TYR A 1 348 ? -13.419 8.349   -2.185  1.00 91.54 348 A 1 
ATOM 2675 O O     . TYR A 1 348 ? -13.692 7.637   -1.216  1.00 90.73 348 A 1 
ATOM 2676 C CB    . TYR A 1 348 ? -11.258 8.068   -3.507  1.00 91.14 348 A 1 
ATOM 2677 C CG    . TYR A 1 348 ? -10.602 8.302   -2.166  1.00 90.86 348 A 1 
ATOM 2678 C CD1   . TYR A 1 348 ? -10.388 9.616   -1.723  1.00 88.90 348 A 1 
ATOM 2679 C CD2   . TYR A 1 348 ? -10.259 7.217   -1.324  1.00 89.51 348 A 1 
ATOM 2680 C CE1   . TYR A 1 348 ? -9.832  9.862   -0.464  1.00 88.62 348 A 1 
ATOM 2681 C CE2   . TYR A 1 348 ? -9.703  7.457   -0.061  1.00 88.64 348 A 1 
ATOM 2682 C CZ    . TYR A 1 348 ? -9.493  8.780   0.368   1.00 88.83 348 A 1 
ATOM 2683 O OH    . TYR A 1 348 ? -8.954  9.033   1.589   1.00 87.05 348 A 1 
ATOM 2684 N N     . LYS A 1 349 ? -13.756 9.647   -2.224  1.00 91.58 349 A 1 
ATOM 2685 C CA    . LYS A 1 349 ? -14.452 10.346  -1.129  1.00 90.96 349 A 1 
ATOM 2686 C C     . LYS A 1 349 ? -15.815 9.718   -0.838  1.00 91.15 349 A 1 
ATOM 2687 O O     . LYS A 1 349 ? -16.154 9.505   0.325   1.00 89.37 349 A 1 
ATOM 2688 C CB    . LYS A 1 349 ? -14.581 11.854  -1.432  1.00 90.02 349 A 1 
ATOM 2689 C CG    . LYS A 1 349 ? -13.264 12.633  -1.300  1.00 84.90 349 A 1 
ATOM 2690 C CD    . LYS A 1 349 ? -13.450 14.142  -1.590  1.00 79.76 349 A 1 
ATOM 2691 C CE    . LYS A 1 349 ? -12.157 14.940  -1.388  1.00 74.32 349 A 1 
ATOM 2692 N NZ    . LYS A 1 349 ? -12.330 16.412  -1.600  1.00 66.32 349 A 1 
ATOM 2693 N N     . GLU A 1 350 ? -16.573 9.324   -1.856  1.00 91.01 350 A 1 
ATOM 2694 C CA    . GLU A 1 350 ? -17.835 8.599   -1.676  1.00 90.14 350 A 1 
ATOM 2695 C C     . GLU A 1 350 ? -17.622 7.190   -1.100  1.00 89.81 350 A 1 
ATOM 2696 O O     . GLU A 1 350 ? -18.294 6.789   -0.143  1.00 87.47 350 A 1 
ATOM 2697 C CB    . GLU A 1 350 ? -18.610 8.535   -3.001  1.00 89.00 350 A 1 
ATOM 2698 C CG    . GLU A 1 350 ? -19.223 9.898   -3.421  1.00 77.43 350 A 1 
ATOM 2699 C CD    . GLU A 1 350 ? -20.087 10.512  -2.297  1.00 70.12 350 A 1 
ATOM 2700 O OE1   . GLU A 1 350 ? -19.964 11.721  -2.046  1.00 63.95 350 A 1 
ATOM 2701 O OE2   . GLU A 1 350 ? -20.798 9.778   -1.588  1.00 63.61 350 A 1 
ATOM 2702 N N     . LYS A 1 351 ? -16.633 6.438   -1.603  1.00 89.77 351 A 1 
ATOM 2703 C CA    . LYS A 1 351 ? -16.317 5.093   -1.119  1.00 88.80 351 A 1 
ATOM 2704 C C     . LYS A 1 351 ? -15.856 5.102   0.348   1.00 88.99 351 A 1 
ATOM 2705 O O     . LYS A 1 351 ? -16.202 4.195   1.102   1.00 86.45 351 A 1 
ATOM 2706 C CB    . LYS A 1 351 ? -15.294 4.458   -2.056  1.00 86.85 351 A 1 
ATOM 2707 C CG    . LYS A 1 351 ? -15.199 2.938   -1.881  1.00 78.88 351 A 1 
ATOM 2708 C CD    . LYS A 1 351 ? -14.327 2.343   -2.995  1.00 75.77 351 A 1 
ATOM 2709 C CE    . LYS A 1 351 ? -14.354 0.827   -2.959  1.00 68.70 351 A 1 
ATOM 2710 N NZ    . LYS A 1 351 ? -13.655 0.259   -4.125  1.00 62.85 351 A 1 
ATOM 2711 N N     . LYS A 1 352 ? -15.150 6.144   0.791   1.00 88.21 352 A 1 
ATOM 2712 C CA    . LYS A 1 352 ? -14.725 6.339   2.180   1.00 88.15 352 A 1 
ATOM 2713 C C     . LYS A 1 352 ? -15.902 6.275   3.168   1.00 87.87 352 A 1 
ATOM 2714 O O     . LYS A 1 352 ? -15.756 5.690   4.236   1.00 85.30 352 A 1 
ATOM 2715 C CB    . LYS A 1 352 ? -13.935 7.656   2.305   1.00 86.84 352 A 1 
ATOM 2716 C CG    . LYS A 1 352 ? -13.424 7.940   3.737   1.00 82.27 352 A 1 
ATOM 2717 C CD    . LYS A 1 352 ? -12.475 9.140   3.817   1.00 80.28 352 A 1 
ATOM 2718 C CE    . LYS A 1 352 ? -12.023 9.357   5.261   1.00 73.07 352 A 1 
ATOM 2719 N NZ    . LYS A 1 352 ? -10.949 10.388  5.399   1.00 66.15 352 A 1 
ATOM 2720 N N     . LYS A 1 353 ? -17.070 6.791   2.794   1.00 88.53 353 A 1 
ATOM 2721 C CA    . LYS A 1 353 ? -18.283 6.776   3.633   1.00 87.33 353 A 1 
ATOM 2722 C C     . LYS A 1 353 ? -18.832 5.363   3.874   1.00 86.47 353 A 1 
ATOM 2723 O O     . LYS A 1 353 ? -19.470 5.116   4.892   1.00 82.62 353 A 1 
ATOM 2724 C CB    . LYS A 1 353 ? -19.372 7.656   2.986   1.00 86.05 353 A 1 
ATOM 2725 C CG    . LYS A 1 353 ? -18.977 9.131   2.777   1.00 80.39 353 A 1 
ATOM 2726 C CD    . LYS A 1 353 ? -20.052 9.875   1.969   1.00 76.61 353 A 1 
ATOM 2727 C CE    . LYS A 1 353 ? -19.627 11.294  1.594   1.00 69.23 353 A 1 
ATOM 2728 N NZ    . LYS A 1 353 ? -20.535 11.905  0.599   1.00 61.13 353 A 1 
ATOM 2729 N N     . SER A 1 354 ? -18.567 4.414   2.958   1.00 86.31 354 A 1 
ATOM 2730 C CA    . SER A 1 354 ? -19.096 3.045   3.003   1.00 84.88 354 A 1 
ATOM 2731 C C     . SER A 1 354 ? -18.117 1.994   3.555   1.00 84.76 354 A 1 
ATOM 2732 O O     . SER A 1 354 ? -18.405 0.801   3.487   1.00 79.68 354 A 1 
ATOM 2733 C CB    . SER A 1 354 ? -19.626 2.653   1.617   1.00 81.43 354 A 1 
ATOM 2734 O OG    . SER A 1 354 ? -18.586 2.491   0.684   1.00 71.09 354 A 1 
ATOM 2735 N N     . ARG A 1 355 ? -16.966 2.412   4.108   1.00 84.30 355 A 1 
ATOM 2736 C CA    . ARG A 1 355 ? -15.941 1.496   4.621   1.00 84.08 355 A 1 
ATOM 2737 C C     . ARG A 1 355 ? -16.459 0.636   5.774   1.00 83.95 355 A 1 
ATOM 2738 O O     . ARG A 1 355 ? -17.110 1.122   6.695   1.00 81.40 355 A 1 
ATOM 2739 C CB    . ARG A 1 355 ? -14.699 2.260   5.085   1.00 82.53 355 A 1 
ATOM 2740 C CG    . ARG A 1 355 ? -13.899 2.812   3.913   1.00 77.84 355 A 1 
ATOM 2741 C CD    . ARG A 1 355 ? -12.682 3.573   4.425   1.00 77.00 355 A 1 
ATOM 2742 N NE    . ARG A 1 355 ? -11.954 4.183   3.309   1.00 74.85 355 A 1 
ATOM 2743 C CZ    . ARG A 1 355 ? -10.999 5.079   3.407   1.00 74.05 355 A 1 
ATOM 2744 N NH1   . ARG A 1 355 ? -10.563 5.492   4.560   1.00 67.20 355 A 1 
ATOM 2745 N NH2   . ARG A 1 355 ? -10.468 5.587   2.337   1.00 68.26 355 A 1 
ATOM 2746 N N     . LYS A 1 356 ? -16.091 -0.663  5.763   1.00 82.69 356 A 1 
ATOM 2747 C CA    . LYS A 1 356 ? -16.434 -1.624  6.804   1.00 81.19 356 A 1 
ATOM 2748 C C     . LYS A 1 356 ? -15.165 -2.234  7.389   1.00 81.06 356 A 1 
ATOM 2749 O O     . LYS A 1 356 ? -14.555 -3.120  6.801   1.00 75.03 356 A 1 
ATOM 2750 C CB    . LYS A 1 356 ? -17.400 -2.687  6.260   1.00 76.22 356 A 1 
ATOM 2751 C CG    . LYS A 1 356 ? -18.751 -2.073  5.855   1.00 68.38 356 A 1 
ATOM 2752 C CD    . LYS A 1 356 ? -19.726 -3.133  5.353   1.00 63.99 356 A 1 
ATOM 2753 C CE    . LYS A 1 356 ? -21.013 -2.462  4.910   1.00 56.72 356 A 1 
ATOM 2754 N NZ    . LYS A 1 356 ? -22.017 -3.417  4.383   1.00 49.28 356 A 1 
ATOM 2755 N N     . PHE A 1 357 ? -14.783 -1.784  8.579   1.00 82.18 357 A 1 
ATOM 2756 C CA    . PHE A 1 357 ? -13.616 -2.304  9.300   1.00 81.42 357 A 1 
ATOM 2757 C C     . PHE A 1 357 ? -13.921 -3.557  10.123  1.00 82.27 357 A 1 
ATOM 2758 O O     . PHE A 1 357 ? -13.018 -4.196  10.673  1.00 78.72 357 A 1 
ATOM 2759 C CB    . PHE A 1 357 ? -13.010 -1.191  10.157  1.00 78.63 357 A 1 
ATOM 2760 C CG    . PHE A 1 357 ? -12.398 -0.087  9.325   1.00 75.53 357 A 1 
ATOM 2761 C CD1   . PHE A 1 357 ? -11.093 -0.235  8.815   1.00 71.99 357 A 1 
ATOM 2762 C CD2   . PHE A 1 357 ? -13.125 1.077   9.025   1.00 71.02 357 A 1 
ATOM 2763 C CE1   . PHE A 1 357 ? -10.524 0.762   8.014   1.00 67.49 357 A 1 
ATOM 2764 C CE2   . PHE A 1 357 ? -12.561 2.083   8.220   1.00 67.05 357 A 1 
ATOM 2765 C CZ    . PHE A 1 357 ? -11.258 1.929   7.713   1.00 66.94 357 A 1 
ATOM 2766 N N     . GLU A 1 358 ? -15.179 -3.971  10.216  1.00 81.81 358 A 1 
ATOM 2767 C CA    . GLU A 1 358 ? -15.566 -5.213  10.852  1.00 82.14 358 A 1 
ATOM 2768 C C     . GLU A 1 358 ? -15.040 -6.431  10.080  1.00 82.34 358 A 1 
ATOM 2769 O O     . GLU A 1 358 ? -14.910 -6.454  8.860   1.00 79.29 358 A 1 
ATOM 2770 C CB    . GLU A 1 358 ? -17.084 -5.310  11.028  1.00 80.17 358 A 1 
ATOM 2771 C CG    . GLU A 1 358 ? -17.610 -4.238  11.989  1.00 71.13 358 A 1 
ATOM 2772 C CD    . GLU A 1 358 ? -19.075 -4.481  12.415  1.00 65.17 358 A 1 
ATOM 2773 O OE1   . GLU A 1 358 ? -19.505 -3.792  13.353  1.00 59.30 358 A 1 
ATOM 2774 O OE2   . GLU A 1 358 ? -19.705 -5.397  11.833  1.00 57.09 358 A 1 
ATOM 2775 N N     . LYS A 1 359 ? -14.708 -7.504  10.827  1.00 79.32 359 A 1 
ATOM 2776 C CA    . LYS A 1 359 ? -14.177 -8.714  10.218  1.00 79.64 359 A 1 
ATOM 2777 C C     . LYS A 1 359 ? -15.272 -9.472  9.479   1.00 81.49 359 A 1 
ATOM 2778 O O     . LYS A 1 359 ? -15.976 -10.287 10.069  1.00 78.94 359 A 1 
ATOM 2779 C CB    . LYS A 1 359 ? -13.482 -9.562  11.293  1.00 76.04 359 A 1 
ATOM 2780 C CG    . LYS A 1 359 ? -12.784 -10.789 10.687  1.00 68.61 359 A 1 
ATOM 2781 C CD    . LYS A 1 359 ? -12.150 -11.619 11.791  1.00 64.03 359 A 1 
ATOM 2782 C CE    . LYS A 1 359 ? -11.503 -12.863 11.216  1.00 56.62 359 A 1 
ATOM 2783 N NZ    . LYS A 1 359 ? -10.964 -13.745 12.279  1.00 50.25 359 A 1 
ATOM 2784 N N     . THR A 1 360 ? -15.333 -9.307  8.165   1.00 83.21 360 A 1 
ATOM 2785 C CA    . THR A 1 360 ? -16.183 -10.111 7.289   1.00 82.55 360 A 1 
ATOM 2786 C C     . THR A 1 360 ? -15.497 -11.431 6.898   1.00 84.08 360 A 1 
ATOM 2787 O O     . THR A 1 360 ? -14.276 -11.532 6.769   1.00 80.59 360 A 1 
ATOM 2788 C CB    . THR A 1 360 ? -16.639 -9.317  6.047   1.00 78.42 360 A 1 
ATOM 2789 O OG1   . THR A 1 360 ? -15.523 -8.968  5.278   1.00 69.62 360 A 1 
ATOM 2790 C CG2   . THR A 1 360 ? -17.401 -8.046  6.420   1.00 68.68 360 A 1 
ATOM 2791 N N     . THR A 1 361 ? -16.281 -12.516 6.761   1.00 85.12 361 A 1 
ATOM 2792 C CA    . THR A 1 361 ? -15.791 -13.804 6.251   1.00 85.75 361 A 1 
ATOM 2793 C C     . THR A 1 361 ? -16.030 -13.846 4.742   1.00 86.19 361 A 1 
ATOM 2794 O O     . THR A 1 361 ? -17.103 -14.218 4.289   1.00 83.80 361 A 1 
ATOM 2795 C CB    . THR A 1 361 ? -16.438 -15.000 6.961   1.00 85.30 361 A 1 
ATOM 2796 O OG1   . THR A 1 361 ? -16.195 -14.932 8.345   1.00 78.19 361 A 1 
ATOM 2797 C CG2   . THR A 1 361 ? -15.848 -16.323 6.465   1.00 77.13 361 A 1 
ATOM 2798 N N     . ARG A 1 362 ? -14.999 -13.510 3.961   1.00 81.42 362 A 1 
ATOM 2799 C CA    . ARG A 1 362 ? -15.105 -13.447 2.492   1.00 80.89 362 A 1 
ATOM 2800 C C     . ARG A 1 362 ? -15.355 -14.798 1.813   1.00 81.93 362 A 1 
ATOM 2801 O O     . ARG A 1 362 ? -16.021 -14.875 0.793   1.00 79.62 362 A 1 
ATOM 2802 C CB    . ARG A 1 362 ? -13.830 -12.834 1.905   1.00 78.62 362 A 1 
ATOM 2803 C CG    . ARG A 1 362 ? -13.626 -11.375 2.355   1.00 72.72 362 A 1 
ATOM 2804 C CD    . ARG A 1 362 ? -12.432 -10.765 1.639   1.00 71.13 362 A 1 
ATOM 2805 N NE    . ARG A 1 362 ? -12.293 -9.352  2.009   1.00 65.38 362 A 1 
ATOM 2806 C CZ    . ARG A 1 362 ? -11.618 -8.421  1.354   1.00 61.65 362 A 1 
ATOM 2807 N NH1   . ARG A 1 362 ? -10.877 -8.697  0.321   1.00 56.21 362 A 1 
ATOM 2808 N NH2   . ARG A 1 362 ? -11.699 -7.185  1.727   1.00 56.44 362 A 1 
ATOM 2809 N N     . TYR A 1 363 ? -14.779 -15.873 2.367   1.00 82.89 363 A 1 
ATOM 2810 C CA    . TYR A 1 363 ? -14.836 -17.211 1.782   1.00 84.22 363 A 1 
ATOM 2811 C C     . TYR A 1 363 ? -15.270 -18.239 2.829   1.00 86.89 363 A 1 
ATOM 2812 O O     . TYR A 1 363 ? -14.427 -18.857 3.488   1.00 86.65 363 A 1 
ATOM 2813 C CB    . TYR A 1 363 ? -13.472 -17.568 1.168   1.00 83.09 363 A 1 
ATOM 2814 C CG    . TYR A 1 363 ? -13.017 -16.651 0.057   1.00 81.60 363 A 1 
ATOM 2815 C CD1   . TYR A 1 363 ? -13.559 -16.761 -1.233  1.00 78.63 363 A 1 
ATOM 2816 C CD2   . TYR A 1 363 ? -12.052 -15.652 0.306   1.00 78.61 363 A 1 
ATOM 2817 C CE1   . TYR A 1 363 ? -13.160 -15.894 -2.263  1.00 76.93 363 A 1 
ATOM 2818 C CE2   . TYR A 1 363 ? -11.642 -14.781 -0.708  1.00 75.85 363 A 1 
ATOM 2819 C CZ    . TYR A 1 363 ? -12.200 -14.902 -1.990  1.00 78.06 363 A 1 
ATOM 2820 O OH    . TYR A 1 363 ? -11.824 -14.030 -2.994  1.00 75.24 363 A 1 
ATOM 2821 N N     . ALA A 1 364 ? -16.563 -18.473 2.948   1.00 88.71 364 A 1 
ATOM 2822 C CA    . ALA A 1 364 ? -17.142 -19.428 3.887   1.00 90.62 364 A 1 
ATOM 2823 C C     . ALA A 1 364 ? -16.568 -20.853 3.727   1.00 92.69 364 A 1 
ATOM 2824 O O     . ALA A 1 364 ? -16.213 -21.484 4.717   1.00 91.68 364 A 1 
ATOM 2825 C CB    . ALA A 1 364 ? -18.660 -19.425 3.702   1.00 89.20 364 A 1 
ATOM 2826 N N     . THR A 1 365 ? -16.360 -21.324 2.495   1.00 90.81 365 A 1 
ATOM 2827 C CA    . THR A 1 365 ? -15.761 -22.641 2.221   1.00 91.46 365 A 1 
ATOM 2828 C C     . THR A 1 365 ? -14.327 -22.770 2.730   1.00 92.94 365 A 1 
ATOM 2829 O O     . THR A 1 365 ? -13.958 -23.776 3.324   1.00 91.69 365 A 1 
ATOM 2830 C CB    . THR A 1 365 ? -15.784 -22.940 0.711   1.00 89.39 365 A 1 
ATOM 2831 O OG1   . THR A 1 365 ? -15.181 -21.881 -0.001  1.00 78.50 365 A 1 
ATOM 2832 C CG2   . THR A 1 365 ? -17.213 -23.097 0.177   1.00 75.09 365 A 1 
ATOM 2833 N N     . ARG A 1 366 ? -13.502 -21.722 2.579   1.00 90.76 366 A 1 
ATOM 2834 C CA    . ARG A 1 366 ? -12.124 -21.708 3.093   1.00 91.16 366 A 1 
ATOM 2835 C C     . ARG A 1 366 ? -12.083 -21.607 4.615   1.00 92.12 366 A 1 
ATOM 2836 O O     . ARG A 1 366 ? -11.171 -22.167 5.223   1.00 91.30 366 A 1 
ATOM 2837 C CB    . ARG A 1 366 ? -11.314 -20.562 2.487   1.00 90.14 366 A 1 
ATOM 2838 C CG    . ARG A 1 366 ? -11.082 -20.737 0.981   1.00 85.64 366 A 1 
ATOM 2839 C CD    . ARG A 1 366 ? -10.076 -19.701 0.492   1.00 84.04 366 A 1 
ATOM 2840 N NE    . ARG A 1 366 ? -9.852  -19.786 -0.967  1.00 80.80 366 A 1 
ATOM 2841 C CZ    . ARG A 1 366 ? -8.922  -19.140 -1.664  1.00 79.67 366 A 1 
ATOM 2842 N NH1   . ARG A 1 366 ? -8.060  -18.359 -1.083  1.00 70.17 366 A 1 
ATOM 2843 N NH2   . ARG A 1 366 ? -8.852  -19.280 -2.950  1.00 74.26 366 A 1 
ATOM 2844 N N     . LYS A 1 367 ? -13.051 -20.914 5.229   1.00 89.97 367 A 1 
ATOM 2845 C CA    . LYS A 1 367 ? -13.199 -20.848 6.682   1.00 91.18 367 A 1 
ATOM 2846 C C     . LYS A 1 367 ? -13.532 -22.226 7.241   1.00 91.94 367 A 1 
ATOM 2847 O O     . LYS A 1 367 ? -12.790 -22.701 8.094   1.00 91.12 367 A 1 
ATOM 2848 C CB    . LYS A 1 367 ? -14.246 -19.785 7.057   1.00 90.69 367 A 1 
ATOM 2849 C CG    . LYS A 1 367 ? -14.415 -19.694 8.580   1.00 89.65 367 A 1 
ATOM 2850 C CD    . LYS A 1 367 ? -15.504 -18.697 8.991   1.00 87.04 367 A 1 
ATOM 2851 C CE    . LYS A 1 367 ? -15.717 -18.845 10.499  1.00 80.64 367 A 1 
ATOM 2852 N NZ    . LYS A 1 367 ? -16.860 -18.079 10.999  1.00 75.13 367 A 1 
ATOM 2853 N N     . ALA A 1 368 ? -14.542 -22.897 6.711   1.00 94.08 368 A 1 
ATOM 2854 C CA    . ALA A 1 368 ? -14.943 -24.235 7.142   1.00 94.03 368 A 1 
ATOM 2855 C C     . ALA A 1 368 ? -13.787 -25.244 7.032   1.00 94.78 368 A 1 
ATOM 2856 O O     . ALA A 1 368 ? -13.500 -25.974 7.977   1.00 93.49 368 A 1 
ATOM 2857 C CB    . ALA A 1 368 ? -16.155 -24.667 6.300   1.00 93.34 368 A 1 
ATOM 2858 N N     . TYR A 1 369 ? -13.035 -25.233 5.925   1.00 94.15 369 A 1 
ATOM 2859 C CA    . TYR A 1 369 ? -11.844 -26.071 5.769   1.00 93.75 369 A 1 
ATOM 2860 C C     . TYR A 1 369 ? -10.739 -25.743 6.790   1.00 93.81 369 A 1 
ATOM 2861 O O     . TYR A 1 369 ? -10.096 -26.643 7.320   1.00 92.67 369 A 1 
ATOM 2862 C CB    . TYR A 1 369 ? -11.312 -25.934 4.344   1.00 93.17 369 A 1 
ATOM 2863 C CG    . TYR A 1 369 ? -10.094 -26.791 4.085   1.00 90.38 369 A 1 
ATOM 2864 C CD1   . TYR A 1 369 ? -8.806  -26.217 4.066   1.00 85.05 369 A 1 
ATOM 2865 C CD2   . TYR A 1 369 ? -10.230 -28.173 3.918   1.00 83.25 369 A 1 
ATOM 2866 C CE1   . TYR A 1 369 ? -7.671  -27.021 3.870   1.00 81.90 369 A 1 
ATOM 2867 C CE2   . TYR A 1 369 ? -9.102  -28.992 3.720   1.00 80.13 369 A 1 
ATOM 2868 C CZ    . TYR A 1 369 ? -7.817  -28.407 3.698   1.00 82.50 369 A 1 
ATOM 2869 O OH    . TYR A 1 369 ? -6.710  -29.206 3.514   1.00 80.66 369 A 1 
ATOM 2870 N N     . ALA A 1 370 ? -10.504 -24.460 7.086   1.00 93.26 370 A 1 
ATOM 2871 C CA    . ALA A 1 370 ? -9.494  -24.049 8.056   1.00 92.61 370 A 1 
ATOM 2872 C C     . ALA A 1 370 ? -9.873  -24.405 9.508   1.00 92.64 370 A 1 
ATOM 2873 O O     . ALA A 1 370 ? -8.967  -24.585 10.330  1.00 90.81 370 A 1 
ATOM 2874 C CB    . ALA A 1 370 ? -9.251  -22.542 7.918   1.00 91.74 370 A 1 
ATOM 2875 N N     . GLU A 1 371 ? -11.150 -24.478 9.829   1.00 94.00 371 A 1 
ATOM 2876 C CA    . GLU A 1 371 ? -11.677 -24.902 11.134  1.00 93.10 371 A 1 
ATOM 2877 C C     . GLU A 1 371 ? -11.565 -26.421 11.315  1.00 93.05 371 A 1 
ATOM 2878 O O     . GLU A 1 371 ? -11.138 -26.871 12.374  1.00 90.90 371 A 1 
ATOM 2879 C CB    . GLU A 1 371 ? -13.130 -24.415 11.287  1.00 92.20 371 A 1 
ATOM 2880 C CG    . GLU A 1 371 ? -13.196 -22.893 11.513  1.00 85.07 371 A 1 
ATOM 2881 C CD    . GLU A 1 371 ? -14.607 -22.276 11.446  1.00 81.50 371 A 1 
ATOM 2882 O OE1   . GLU A 1 371 ? -14.740 -21.081 11.842  1.00 74.21 371 A 1 
ATOM 2883 O OE2   . GLU A 1 371 ? -15.540 -22.917 10.945  1.00 74.80 371 A 1 
ATOM 2884 N N     . ALA A 1 372 ? -11.854 -27.201 10.273  1.00 94.82 372 A 1 
ATOM 2885 C CA    . ALA A 1 372 ? -11.772 -28.660 10.303  1.00 93.80 372 A 1 
ATOM 2886 C C     . ALA A 1 372 ? -10.341 -29.217 10.167  1.00 93.75 372 A 1 
ATOM 2887 O O     . ALA A 1 372 ? -10.111 -30.411 10.389  1.00 90.99 372 A 1 
ATOM 2888 C CB    . ALA A 1 372 ? -12.673 -29.206 9.192   1.00 92.36 372 A 1 
ATOM 2889 N N     . ARG A 1 373 ? -9.361  -28.396 9.772   1.00 93.53 373 A 1 
ATOM 2890 C CA    . ARG A 1 373 ? -7.993  -28.869 9.504   1.00 92.97 373 A 1 
ATOM 2891 C C     . ARG A 1 373 ? -7.217  -29.146 10.789  1.00 92.90 373 A 1 
ATOM 2892 O O     . ARG A 1 373 ? -7.188  -28.274 11.660  1.00 91.42 373 A 1 
ATOM 2893 C CB    . ARG A 1 373 ? -7.281  -27.859 8.598   1.00 91.22 373 A 1 
ATOM 2894 C CG    . ARG A 1 373 ? -5.967  -28.431 8.092   1.00 83.83 373 A 1 
ATOM 2895 C CD    . ARG A 1 373 ? -5.324  -27.475 7.103   1.00 83.49 373 A 1 
ATOM 2896 N NE    . ARG A 1 373 ? -4.067  -28.056 6.607   1.00 80.38 373 A 1 
ATOM 2897 C CZ    . ARG A 1 373 ? -3.316  -27.583 5.638   1.00 80.02 373 A 1 
ATOM 2898 N NH1   . ARG A 1 373 ? -3.632  -26.480 5.016   1.00 71.64 373 A 1 
ATOM 2899 N NH2   . ARG A 1 373 ? -2.240  -28.206 5.285   1.00 72.49 373 A 1 
ATOM 2900 N N     . PRO A 1 374 ? -6.492  -30.301 10.907  1.00 93.45 374 A 1 
ATOM 2901 C CA    . PRO A 1 374 ? -5.642  -30.587 12.054  1.00 92.90 374 A 1 
ATOM 2902 C C     . PRO A 1 374 ? -4.551  -29.522 12.209  1.00 93.81 374 A 1 
ATOM 2903 O O     . PRO A 1 374 ? -4.061  -28.929 11.229  1.00 92.40 374 A 1 
ATOM 2904 C CB    . PRO A 1 374 ? -5.077  -31.990 11.821  1.00 90.47 374 A 1 
ATOM 2905 C CG    . PRO A 1 374 ? -5.142  -32.167 10.311  1.00 86.31 374 A 1 
ATOM 2906 C CD    . PRO A 1 374 ? -6.404  -31.380 9.937   1.00 89.59 374 A 1 
ATOM 2907 N N     . ARG A 1 375 ? -4.181  -29.232 13.483  1.00 91.82 375 A 1 
ATOM 2908 C CA    . ARG A 1 375 ? -3.227  -28.181 13.842  1.00 91.65 375 A 1 
ATOM 2909 C C     . ARG A 1 375 ? -2.254  -28.675 14.898  1.00 91.43 375 A 1 
ATOM 2910 O O     . ARG A 1 375 ? -2.676  -29.155 15.942  1.00 89.40 375 A 1 
ATOM 2911 C CB    . ARG A 1 375 ? -3.949  -26.934 14.369  1.00 90.25 375 A 1 
ATOM 2912 C CG    . ARG A 1 375 ? -4.909  -26.307 13.362  1.00 87.18 375 A 1 
ATOM 2913 C CD    . ARG A 1 375 ? -5.543  -25.065 13.970  1.00 88.92 375 A 1 
ATOM 2914 N NE    . ARG A 1 375 ? -6.586  -24.501 13.095  1.00 87.62 375 A 1 
ATOM 2915 C CZ    . ARG A 1 375 ? -6.873  -23.222 12.909  1.00 89.67 375 A 1 
ATOM 2916 N NH1   . ARG A 1 375 ? -6.198  -22.277 13.503  1.00 78.77 375 A 1 
ATOM 2917 N NH2   . ARG A 1 375 ? -7.853  -22.882 12.132  1.00 83.13 375 A 1 
ATOM 2918 N N     . ILE A 1 376 ? -0.962  -28.420 14.694  1.00 93.57 376 A 1 
ATOM 2919 C CA    . ILE A 1 376 ? 0.105   -28.629 15.682  1.00 92.94 376 A 1 
ATOM 2920 C C     . ILE A 1 376 ? 0.516   -27.254 16.226  1.00 93.46 376 A 1 
ATOM 2921 O O     . ILE A 1 376 ? 0.947   -26.384 15.460  1.00 91.20 376 A 1 
ATOM 2922 C CB    . ILE A 1 376 ? 1.279   -29.413 15.066  1.00 91.36 376 A 1 
ATOM 2923 C CG1   . ILE A 1 376 ? 0.810   -30.788 14.568  1.00 84.79 376 A 1 
ATOM 2924 C CG2   . ILE A 1 376 ? 2.410   -29.542 16.087  1.00 83.60 376 A 1 
ATOM 2925 C CD1   . ILE A 1 376 ? 1.850   -31.549 13.736  1.00 76.44 376 A 1 
ATOM 2926 N N     . LYS A 1 377 ? 0.319   -27.005 17.534  1.00 91.00 377 A 1 
ATOM 2927 C CA    . LYS A 1 377 ? 0.604   -25.715 18.183  1.00 91.27 377 A 1 
ATOM 2928 C C     . LYS A 1 377 ? 0.014   -24.514 17.417  1.00 92.00 377 A 1 
ATOM 2929 O O     . LYS A 1 377 ? 0.667   -23.483 17.224  1.00 89.10 377 A 1 
ATOM 2930 C CB    . LYS A 1 377 ? 2.115   -25.572 18.464  1.00 89.69 377 A 1 
ATOM 2931 C CG    . LYS A 1 377 ? 2.651   -26.670 19.389  1.00 85.36 377 A 1 
ATOM 2932 C CD    . LYS A 1 377 ? 4.168   -26.542 19.586  1.00 77.71 377 A 1 
ATOM 2933 C CE    . LYS A 1 377 ? 4.663   -27.668 20.494  1.00 70.33 377 A 1 
ATOM 2934 N NZ    . LYS A 1 377 ? 6.136   -27.680 20.666  1.00 62.58 377 A 1 
ATOM 2935 N N     . GLY A 1 378 ? -1.214  -24.673 16.921  1.00 91.36 378 A 1 
ATOM 2936 C CA    . GLY A 1 378 ? -1.943  -23.648 16.179  1.00 90.98 378 A 1 
ATOM 2937 C C     . GLY A 1 378 ? -1.583  -23.513 14.685  1.00 92.09 378 A 1 
ATOM 2938 O O     . GLY A 1 378 ? -2.355  -22.906 13.943  1.00 89.63 378 A 1 
ATOM 2939 N N     . ARG A 1 379 ? -0.457  -24.107 14.231  1.00 93.17 379 A 1 
ATOM 2940 C CA    . ARG A 1 379 ? -0.101  -24.143 12.806  1.00 93.21 379 A 1 
ATOM 2941 C C     . ARG A 1 379 ? -0.841  -25.283 12.113  1.00 93.61 379 A 1 
ATOM 2942 O O     . ARG A 1 379 ? -1.104  -26.308 12.727  1.00 91.56 379 A 1 
ATOM 2943 C CB    . ARG A 1 379 ? 1.410   -24.304 12.622  1.00 91.97 379 A 1 
ATOM 2944 C CG    . ARG A 1 379 ? 2.205   -23.143 13.233  1.00 85.43 379 A 1 
ATOM 2945 C CD    . ARG A 1 379 ? 3.696   -23.311 12.939  1.00 85.72 379 A 1 
ATOM 2946 N NE    . ARG A 1 379 ? 4.486   -22.212 13.516  1.00 79.95 379 A 1 
ATOM 2947 C CZ    . ARG A 1 379 ? 5.787   -22.018 13.353  1.00 77.17 379 A 1 
ATOM 2948 N NH1   . ARG A 1 379 ? 6.518   -22.832 12.637  1.00 67.96 379 A 1 
ATOM 2949 N NH2   . ARG A 1 379 ? 6.374   -21.006 13.916  1.00 67.94 379 A 1 
ATOM 2950 N N     . PHE A 1 380 ? -1.123  -25.137 10.832  1.00 93.70 380 A 1 
ATOM 2951 C CA    . PHE A 1 380 ? -1.685  -26.237 10.053  1.00 93.62 380 A 1 
ATOM 2952 C C     . PHE A 1 380 ? -0.670  -27.385 9.946   1.00 92.90 380 A 1 
ATOM 2953 O O     . PHE A 1 380 ? 0.449   -27.155 9.478   1.00 91.01 380 A 1 
ATOM 2954 C CB    . PHE A 1 380 ? -2.096  -25.750 8.657   1.00 93.58 380 A 1 
ATOM 2955 C CG    . PHE A 1 380 ? -3.215  -24.730 8.656   1.00 94.19 380 A 1 
ATOM 2956 C CD1   . PHE A 1 380 ? -4.463  -25.059 9.195   1.00 92.26 380 A 1 
ATOM 2957 C CD2   . PHE A 1 380 ? -3.024  -23.467 8.080   1.00 91.94 380 A 1 
ATOM 2958 C CE1   . PHE A 1 380 ? -5.518  -24.127 9.179   1.00 91.44 380 A 1 
ATOM 2959 C CE2   . PHE A 1 380 ? -4.070  -22.530 8.048   1.00 90.80 380 A 1 
ATOM 2960 C CZ    . PHE A 1 380 ? -5.323  -22.860 8.602   1.00 92.52 380 A 1 
ATOM 2961 N N     . ALA A 1 381 ? -1.073  -28.578 10.347  1.00 93.09 381 A 1 
ATOM 2962 C CA    . ALA A 1 381 ? -0.265  -29.781 10.187  1.00 91.64 381 A 1 
ATOM 2963 C C     . ALA A 1 381 ? -0.310  -30.273 8.733   1.00 90.51 381 A 1 
ATOM 2964 O O     . ALA A 1 381 ? -1.294  -30.064 8.013   1.00 86.05 381 A 1 
ATOM 2965 C CB    . ALA A 1 381 ? -0.768  -30.840 11.174  1.00 89.29 381 A 1 
ATOM 2966 N N     . LYS A 1 382 ? 0.776   -30.965 8.302   1.00 89.83 382 A 1 
ATOM 2967 C CA    . LYS A 1 382 ? 0.708   -31.776 7.091   1.00 87.58 382 A 1 
ATOM 2968 C C     . LYS A 1 382 ? -0.150  -33.000 7.349   1.00 85.77 382 A 1 
ATOM 2969 O O     . LYS A 1 382 ? -0.275  -33.446 8.488   1.00 79.63 382 A 1 
ATOM 2970 C CB    . LYS A 1 382 ? 2.107   -32.208 6.622   1.00 83.31 382 A 1 
ATOM 2971 C CG    . LYS A 1 382 ? 2.957   -31.048 6.121   1.00 74.19 382 A 1 
ATOM 2972 C CD    . LYS A 1 382 ? 4.305   -31.617 5.676   1.00 69.61 382 A 1 
ATOM 2973 C CE    . LYS A 1 382 ? 5.281   -30.545 5.223   1.00 60.54 382 A 1 
ATOM 2974 N NZ    . LYS A 1 382 ? 6.614   -31.135 4.989   1.00 54.14 382 A 1 
ATOM 2975 N N     . ARG A 1 383 ? -0.711  -33.592 6.296   1.00 87.22 383 A 1 
ATOM 2976 C CA    . ARG A 1 383 ? -1.527  -34.804 6.423   1.00 83.78 383 A 1 
ATOM 2977 C C     . ARG A 1 383 ? -0.702  -35.979 6.960   1.00 82.32 383 A 1 
ATOM 2978 O O     . ARG A 1 383 ? -1.175  -36.670 7.847   1.00 74.11 383 A 1 
ATOM 2979 C CB    . ARG A 1 383 ? -2.197  -35.104 5.078   1.00 78.63 383 A 1 
ATOM 2980 C CG    . ARG A 1 383 ? -3.306  -36.152 5.235   1.00 68.12 383 A 1 
ATOM 2981 C CD    . ARG A 1 383 ? -4.044  -36.330 3.919   1.00 65.58 383 A 1 
ATOM 2982 N NE    . ARG A 1 383 ? -5.151  -37.285 4.058   1.00 56.67 383 A 1 
ATOM 2983 C CZ    . ARG A 1 383 ? -6.104  -37.538 3.177   1.00 52.46 383 A 1 
ATOM 2984 N NH1   . ARG A 1 383 ? -6.137  -36.940 2.021   1.00 49.72 383 A 1 
ATOM 2985 N NH2   . ARG A 1 383 ? -7.023  -38.409 3.447   1.00 48.17 383 A 1 
ATOM 2986 N N     . SER A 1 384 ? 0.552   -36.135 6.498   1.00 83.39 384 A 1 
ATOM 2987 C CA    . SER A 1 384 ? 1.518   -37.111 7.019   1.00 81.00 384 A 1 
ATOM 2988 C C     . SER A 1 384 ? 1.820   -36.902 8.498   1.00 80.40 384 A 1 
ATOM 2989 O O     . SER A 1 384 ? 1.887   -37.858 9.267   1.00 71.80 384 A 1 
ATOM 2990 C CB    . SER A 1 384 ? 2.838   -36.984 6.250   1.00 75.17 384 A 1 
ATOM 2991 O OG    . SER A 1 384 ? 3.316   -35.649 6.271   1.00 66.68 384 A 1 
ATOM 2992 N N     . ASP A 1 385 ? 2.004   -35.658 8.900   1.00 75.72 385 A 1 
ATOM 2993 C CA    . ASP A 1 385 ? 2.412   -35.319 10.262  1.00 72.54 385 A 1 
ATOM 2994 C C     . ASP A 1 385 ? 1.231   -35.505 11.226  1.00 72.05 385 A 1 
ATOM 2995 O O     . ASP A 1 385 ? 1.424   -35.873 12.375  1.00 66.77 385 A 1 
ATOM 2996 C CB    . ASP A 1 385 ? 2.951   -33.879 10.330  1.00 66.63 385 A 1 
ATOM 2997 C CG    . ASP A 1 385 ? 4.034   -33.505 9.291   1.00 59.71 385 A 1 
ATOM 2998 O OD1   . ASP A 1 385 ? 4.550   -34.394 8.576   1.00 54.28 385 A 1 
ATOM 2999 O OD2   . ASP A 1 385 ? 4.273   -32.283 9.102   1.00 53.76 385 A 1 
ATOM 3000 N N     . ALA A 1 386 ? 0.015   -35.304 10.766  1.00 75.31 386 A 1 
ATOM 3001 C CA    . ALA A 1 386 ? -1.195  -35.591 11.523  1.00 69.03 386 A 1 
ATOM 3002 C C     . ALA A 1 386 ? -1.409  -37.096 11.724  1.00 69.53 386 A 1 
ATOM 3003 O O     . ALA A 1 386 ? -1.826  -37.506 12.807  1.00 63.77 386 A 1 
ATOM 3004 C CB    . ALA A 1 386 ? -2.399  -34.951 10.813  1.00 63.11 386 A 1 
ATOM 3005 N N     . GLU A 1 387 ? -1.106  -37.939 10.727  1.00 70.92 387 A 1 
ATOM 3006 C CA    . GLU A 1 387 ? -1.140  -39.400 10.853  1.00 68.53 387 A 1 
ATOM 3007 C C     . GLU A 1 387 ? -0.053  -39.888 11.835  1.00 68.78 387 A 1 
ATOM 3008 O O     . GLU A 1 387 ? -0.354  -40.675 12.727  1.00 63.44 387 A 1 
ATOM 3009 C CB    . GLU A 1 387 ? -1.033  -40.049 9.457   1.00 61.43 387 A 1 
ATOM 3010 C CG    . GLU A 1 387 ? -2.344  -39.896 8.652   1.00 53.36 387 A 1 
ATOM 3011 C CD    . GLU A 1 387 ? -2.260  -40.268 7.154   1.00 48.21 387 A 1 
ATOM 3012 O OE1   . GLU A 1 387 ? -3.254  -39.986 6.428   1.00 44.56 387 A 1 
ATOM 3013 O OE2   . GLU A 1 387 ? -1.206  -40.764 6.701   1.00 43.43 387 A 1 
ATOM 3014 N N     . MET A 1 388 ? 1.165   -39.330 11.787  1.00 71.08 388 A 1 
ATOM 3015 C CA    . MET A 1 388 ? 2.218   -39.645 12.755  1.00 68.17 388 A 1 
ATOM 3016 C C     . MET A 1 388 ? 1.902   -39.163 14.178  1.00 68.10 388 A 1 
ATOM 3017 O O     . MET A 1 388 ? 2.235   -39.856 15.135  1.00 61.97 388 A 1 
ATOM 3018 C CB    . MET A 1 388 ? 3.555   -39.049 12.320  1.00 62.23 388 A 1 
ATOM 3019 C CG    . MET A 1 388 ? 4.236   -39.839 11.211  1.00 54.94 388 A 1 
ATOM 3020 S SD    . MET A 1 388 ? 5.983   -40.256 11.525  1.00 48.80 388 A 1 
ATOM 3021 C CE    . MET A 1 388 ? 6.669   -38.621 11.851  1.00 44.73 388 A 1 
ATOM 3022 N N     . GLU A 1 389 ? 1.304   -38.000 14.380  1.00 66.64 389 A 1 
ATOM 3023 C CA    . GLU A 1 389 ? 0.976   -37.492 15.719  1.00 64.22 389 A 1 
ATOM 3024 C C     . GLU A 1 389 ? -0.153  -38.327 16.356  1.00 63.38 389 A 1 
ATOM 3025 O O     . GLU A 1 389 ? -0.105  -38.610 17.555  1.00 60.41 389 A 1 
ATOM 3026 C CB    . GLU A 1 389 ? 0.649   -35.986 15.665  1.00 59.28 389 A 1 
ATOM 3027 C CG    . GLU A 1 389 ? 0.948   -35.255 16.991  1.00 51.49 389 A 1 
ATOM 3028 C CD    . GLU A 1 389 ? 0.662   -33.741 16.963  1.00 48.78 389 A 1 
ATOM 3029 O OE1   . GLU A 1 389 ? 1.319   -32.992 17.736  1.00 44.84 389 A 1 
ATOM 3030 O OE2   . GLU A 1 389 ? -0.212  -33.290 16.191  1.00 44.85 389 A 1 
ATOM 3031 N N     . VAL A 1 390 ? -1.112  -38.775 15.567  1.00 68.24 390 A 1 
ATOM 3032 C CA    . VAL A 1 390 ? -2.134  -39.731 16.022  1.00 66.78 390 A 1 
ATOM 3033 C C     . VAL A 1 390 ? -1.478  -41.051 16.424  1.00 67.15 390 A 1 
ATOM 3034 O O     . VAL A 1 390 ? -1.775  -41.560 17.503  1.00 63.04 390 A 1 
ATOM 3035 C CB    . VAL A 1 390 ? -3.229  -39.936 14.959  1.00 62.00 390 A 1 
ATOM 3036 C CG1   . VAL A 1 390 ? -4.201  -41.053 15.327  1.00 53.29 390 A 1 
ATOM 3037 C CG2   . VAL A 1 390 ? -4.073  -38.666 14.810  1.00 56.02 390 A 1 
ATOM 3038 N N     . ASP A 1 391 ? -0.544  -41.574 15.660  1.00 61.36 391 A 1 
ATOM 3039 C CA    . ASP A 1 391 ? 0.148   -42.838 15.964  1.00 59.01 391 A 1 
ATOM 3040 C C     . ASP A 1 391 ? 1.034   -42.717 17.215  1.00 57.81 391 A 1 
ATOM 3041 O O     . ASP A 1 391 ? 1.036   -43.592 18.090  1.00 55.78 391 A 1 
ATOM 3042 C CB    . ASP A 1 391 ? 0.934   -43.273 14.719  1.00 54.81 391 A 1 
ATOM 3043 C CG    . ASP A 1 391 ? 1.068   -44.792 14.555  1.00 47.42 391 A 1 
ATOM 3044 O OD1   . ASP A 1 391 ? 0.263   -45.526 15.160  1.00 45.15 391 A 1 
ATOM 3045 O OD2   . ASP A 1 391 ? 1.951   -45.193 13.772  1.00 44.26 391 A 1 
ATOM 3046 N N     . GLN A 1 392 ? 1.733   -41.584 17.425  1.00 61.26 392 A 1 
ATOM 3047 C CA    . GLN A 1 392 ? 2.490   -41.318 18.656  1.00 61.30 392 A 1 
ATOM 3048 C C     . GLN A 1 392 ? 1.576   -41.167 19.888  1.00 61.68 392 A 1 
ATOM 3049 O O     . GLN A 1 392 ? 1.928   -41.660 20.965  1.00 58.22 392 A 1 
ATOM 3050 C CB    . GLN A 1 392 ? 3.355   -40.069 18.507  1.00 57.06 392 A 1 
ATOM 3051 C CG    . GLN A 1 392 ? 4.620   -40.352 17.684  1.00 51.38 392 A 1 
ATOM 3052 C CD    . GLN A 1 392 ? 5.581   -39.167 17.644  1.00 47.31 392 A 1 
ATOM 3053 O OE1   . GLN A 1 392 ? 5.363   -38.086 18.175  1.00 45.97 392 A 1 
ATOM 3054 N NE2   . GLN A 1 392 ? 6.730   -39.338 17.015  1.00 41.73 392 A 1 
ATOM 3055 N N     . THR A 1 393 ? 0.433   -40.506 19.766  1.00 63.15 393 A 1 
ATOM 3056 C CA    . THR A 1 393 ? -0.517  -40.404 20.886  1.00 62.61 393 A 1 
ATOM 3057 C C     . THR A 1 393 ? -1.156  -41.755 21.216  1.00 62.67 393 A 1 
ATOM 3058 O O     . THR A 1 393 ? -1.288  -42.073 22.397  1.00 57.83 393 A 1 
ATOM 3059 C CB    . THR A 1 393 ? -1.603  -39.347 20.678  1.00 57.87 393 A 1 
ATOM 3060 O OG1   . THR A 1 393 ? -2.133  -39.330 19.388  1.00 50.16 393 A 1 
ATOM 3061 C CG2   . THR A 1 393 ? -1.083  -37.940 20.966  1.00 50.99 393 A 1 
ATOM 3062 N N     . PHE A 1 394 ? -1.454  -42.582 20.220  1.00 57.98 394 A 1 
ATOM 3063 C CA    . PHE A 1 394 ? -1.898  -43.955 20.451  1.00 55.66 394 A 1 
ATOM 3064 C C     . PHE A 1 394 ? -0.802  -44.832 21.071  1.00 55.02 394 A 1 
ATOM 3065 O O     . PHE A 1 394 ? -1.081  -45.576 22.016  1.00 50.68 394 A 1 
ATOM 3066 C CB    . PHE A 1 394 ? -2.435  -44.567 19.154  1.00 51.00 394 A 1 
ATOM 3067 C CG    . PHE A 1 394 ? -3.939  -44.462 19.020  1.00 46.43 394 A 1 
ATOM 3068 C CD1   . PHE A 1 394 ? -4.759  -45.466 19.565  1.00 45.25 394 A 1 
ATOM 3069 C CD2   . PHE A 1 394 ? -4.531  -43.362 18.393  1.00 43.39 394 A 1 
ATOM 3070 C CE1   . PHE A 1 394 ? -6.155  -45.383 19.482  1.00 39.08 394 A 1 
ATOM 3071 C CE2   . PHE A 1 394 ? -5.939  -43.268 18.302  1.00 40.02 394 A 1 
ATOM 3072 C CZ    . PHE A 1 394 ? -6.744  -44.274 18.842  1.00 42.02 394 A 1 
ATOM 3073 N N     . SER A 1 395 ? 0.457   -44.727 20.634  1.00 59.30 395 A 1 
ATOM 3074 C CA    . SER A 1 395 ? 1.585   -45.488 21.190  1.00 58.13 395 A 1 
ATOM 3075 C C     . SER A 1 395 ? 1.869   -45.120 22.650  1.00 57.37 395 A 1 
ATOM 3076 O O     . SER A 1 395 ? 2.098   -46.003 23.483  1.00 54.51 395 A 1 
ATOM 3077 C CB    . SER A 1 395 ? 2.821   -45.255 20.322  1.00 54.81 395 A 1 
ATOM 3078 O OG    . SER A 1 395 ? 3.897   -46.045 20.778  1.00 47.04 395 A 1 
ATOM 3079 N N     . THR A 1 396 ? 1.803   -43.824 23.013  1.00 60.29 396 A 1 
ATOM 3080 C CA    . THR A 1 396 ? 1.956   -43.391 24.418  1.00 59.71 396 A 1 
ATOM 3081 C C     . THR A 1 396 ? 0.773   -43.808 25.298  1.00 59.32 396 A 1 
ATOM 3082 O O     . THR A 1 396 ? 0.995   -44.180 26.454  1.00 55.14 396 A 1 
ATOM 3083 C CB    . THR A 1 396 ? 2.202   -41.886 24.562  1.00 53.86 396 A 1 
ATOM 3084 O OG1   . THR A 1 396 ? 1.442   -41.121 23.658  1.00 47.48 396 A 1 
ATOM 3085 C CG2   . THR A 1 396 ? 3.663   -41.529 24.331  1.00 49.27 396 A 1 
ATOM 3086 N N     . ALA A 1 397 ? -0.436  -43.800 24.781  1.00 55.45 397 A 1 
ATOM 3087 C CA    . ALA A 1 397 ? -1.603  -44.283 25.521  1.00 54.69 397 A 1 
ATOM 3088 C C     . ALA A 1 397 ? -1.510  -45.797 25.800  1.00 54.30 397 A 1 
ATOM 3089 O O     . ALA A 1 397 ? -1.714  -46.229 26.937  1.00 52.37 397 A 1 
ATOM 3090 C CB    . ALA A 1 397 ? -2.874  -43.908 24.756  1.00 50.60 397 A 1 
ATOM 3091 N N     . ALA A 1 398 ? -1.108  -46.585 24.814  1.00 55.27 398 A 1 
ATOM 3092 C CA    . ALA A 1 398 ? -1.004  -48.045 24.948  1.00 55.03 398 A 1 
ATOM 3093 C C     . ALA A 1 398 ? 0.041   -48.486 25.991  1.00 54.49 398 A 1 
ATOM 3094 O O     . ALA A 1 398 ? -0.169  -49.474 26.695  1.00 52.30 398 A 1 
ATOM 3095 C CB    . ALA A 1 398 ? -0.687  -48.631 23.566  1.00 51.59 398 A 1 
ATOM 3096 N N     . LEU A 1 399 ? 1.158   -47.774 26.147  1.00 57.48 399 A 1 
ATOM 3097 C CA    . LEU A 1 399 ? 2.175   -48.085 27.165  1.00 56.12 399 A 1 
ATOM 3098 C C     . LEU A 1 399 ? 1.703   -47.808 28.603  1.00 56.20 399 A 1 
ATOM 3099 O O     . LEU A 1 399 ? 2.187   -48.467 29.522  1.00 52.53 399 A 1 
ATOM 3100 C CB    . LEU A 1 399 ? 3.462   -47.304 26.856  1.00 50.92 399 A 1 
ATOM 3101 C CG    . LEU A 1 399 ? 4.342   -47.969 25.785  1.00 46.43 399 A 1 
ATOM 3102 C CD1   . LEU A 1 399 ? 5.419   -46.989 25.314  1.00 45.17 399 A 1 
ATOM 3103 C CD2   . LEU A 1 399 ? 5.045   -49.219 26.331  1.00 46.90 399 A 1 
ATOM 3104 N N     . SER A 1 400 ? 0.794   -46.853 28.814  1.00 58.90 400 A 1 
ATOM 3105 C CA    . SER A 1 400 ? 0.340   -46.518 30.170  1.00 58.87 400 A 1 
ATOM 3106 C C     . SER A 1 400 ? -0.593  -47.567 30.785  1.00 59.35 400 A 1 
ATOM 3107 O O     . SER A 1 400 ? -0.557  -47.771 31.996  1.00 53.89 400 A 1 
ATOM 3108 C CB    . SER A 1 400 ? -0.303  -45.131 30.200  1.00 53.74 400 A 1 
ATOM 3109 O OG    . SER A 1 400 ? -1.492  -45.041 29.444  1.00 47.75 400 A 1 
ATOM 3110 N N     . ASP A 1 401 ? -1.356  -48.253 29.974  1.00 52.00 401 A 1 
ATOM 3111 C CA    . ASP A 1 401 ? -2.395  -49.184 30.448  1.00 54.68 401 A 1 
ATOM 3112 C C     . ASP A 1 401 ? -1.835  -50.559 30.888  1.00 54.38 401 A 1 
ATOM 3113 O O     . ASP A 1 401 ? -2.505  -51.333 31.568  1.00 50.86 401 A 1 
ATOM 3114 C CB    . ASP A 1 401 ? -3.473  -49.315 29.356  1.00 48.70 401 A 1 
ATOM 3115 C CG    . ASP A 1 401 ? -4.869  -49.677 29.887  1.00 42.83 401 A 1 
ATOM 3116 O OD1   . ASP A 1 401 ? -5.158  -49.372 31.058  1.00 41.12 401 A 1 
ATOM 3117 O OD2   . ASP A 1 401 ? -5.647  -50.223 29.082  1.00 40.16 401 A 1 
ATOM 3118 N N     . SER A 1 402 ? -0.563  -50.853 30.569  1.00 50.70 402 A 1 
ATOM 3119 C CA    . SER A 1 402 ? 0.047   -52.147 30.917  1.00 52.84 402 A 1 
ATOM 3120 C C     . SER A 1 402 ? 0.329   -52.347 32.414  1.00 53.38 402 A 1 
ATOM 3121 O O     . SER A 1 402 ? 0.634   -53.464 32.836  1.00 48.32 402 A 1 
ATOM 3122 C CB    . SER A 1 402 ? 1.309   -52.382 30.096  1.00 47.03 402 A 1 
ATOM 3123 O OG    . SER A 1 402 ? 2.349   -51.497 30.448  1.00 42.66 402 A 1 
ATOM 3124 N N     . SER A 1 403 ? 0.244   -51.298 33.241  1.00 44.78 403 A 1 
ATOM 3125 C CA    . SER A 1 403 ? 0.430   -51.397 34.698  1.00 46.80 403 A 1 
ATOM 3126 C C     . SER A 1 403 ? -0.811  -51.942 35.424  1.00 46.77 403 A 1 
ATOM 3127 O O     . SER A 1 403 ? -1.177  -51.453 36.494  1.00 43.60 403 A 1 
ATOM 3128 C CB    . SER A 1 403 ? 0.956   -50.086 35.283  1.00 43.14 403 A 1 
ATOM 3129 O OG    . SER A 1 403 ? -0.016  -49.059 35.277  1.00 39.46 403 A 1 
ATOM 3130 N N     . TYR A 1 404 ? -1.445  -52.955 34.866  1.00 48.38 404 A 1 
ATOM 3131 C CA    . TYR A 1 404 ? -2.395  -53.772 35.603  1.00 47.84 404 A 1 
ATOM 3132 C C     . TYR A 1 404 ? -1.643  -54.462 36.748  1.00 44.04 404 A 1 
ATOM 3133 O O     . TYR A 1 404 ? -0.959  -55.473 36.557  1.00 41.57 404 A 1 
ATOM 3134 C CB    . TYR A 1 404 ? -3.121  -54.763 34.686  1.00 45.62 404 A 1 
ATOM 3135 C CG    . TYR A 1 404 ? -4.426  -54.207 34.133  1.00 43.11 404 A 1 
ATOM 3136 C CD1   . TYR A 1 404 ? -5.628  -54.368 34.851  1.00 43.25 404 A 1 
ATOM 3137 C CD2   . TYR A 1 404 ? -4.433  -53.505 32.920  1.00 41.55 404 A 1 
ATOM 3138 C CE1   . TYR A 1 404 ? -6.842  -53.826 34.358  1.00 37.86 404 A 1 
ATOM 3139 C CE2   . TYR A 1 404 ? -5.628  -52.948 32.426  1.00 37.43 404 A 1 
ATOM 3140 C CZ    . TYR A 1 404 ? -6.833  -53.119 33.145  1.00 39.51 404 A 1 
ATOM 3141 O OH    . TYR A 1 404 ? -7.995  -52.577 32.666  1.00 38.53 404 A 1 
ATOM 3142 N N     . SER A 1 405 ? -1.736  -53.862 37.945  1.00 46.28 405 A 1 
ATOM 3143 C CA    . SER A 1 405 ? -1.239  -54.457 39.177  1.00 48.98 405 A 1 
ATOM 3144 C C     . SER A 1 405 ? -1.898  -55.817 39.369  1.00 48.08 405 A 1 
ATOM 3145 O O     . SER A 1 405 ? -3.118  -55.905 39.508  1.00 45.63 405 A 1 
ATOM 3146 C CB    . SER A 1 405 ? -1.529  -53.540 40.368  1.00 44.72 405 A 1 
ATOM 3147 O OG    . SER A 1 405 ? -2.901  -53.211 40.436  1.00 40.83 405 A 1 
ATOM 3148 N N     . THR A 1 406 ? -1.086  -56.865 39.379  1.00 45.20 406 A 1 
ATOM 3149 C CA    . THR A 1 406 ? -1.535  -58.204 39.772  1.00 50.03 406 A 1 
ATOM 3150 C C     . THR A 1 406 ? -2.011  -58.133 41.220  1.00 47.78 406 A 1 
ATOM 3151 O O     . THR A 1 406 ? -1.195  -58.119 42.139  1.00 46.01 406 A 1 
ATOM 3152 C CB    . THR A 1 406 ? -0.406  -59.222 39.628  1.00 46.18 406 A 1 
ATOM 3153 O OG1   . THR A 1 406 ? 0.806   -58.703 40.151  1.00 41.24 406 A 1 
ATOM 3154 C CG2   . THR A 1 406 ? -0.135  -59.588 38.172  1.00 42.66 406 A 1 
ATOM 3155 N N     . VAL A 1 407 ? -3.319  -58.025 41.424  1.00 44.81 407 A 1 
ATOM 3156 C CA    . VAL A 1 407 ? -3.934  -58.118 42.754  1.00 48.73 407 A 1 
ATOM 3157 C C     . VAL A 1 407 ? -3.575  -59.516 43.280  1.00 45.27 407 A 1 
ATOM 3158 O O     . VAL A 1 407 ? -3.948  -60.500 42.629  1.00 44.01 407 A 1 
ATOM 3159 C CB    . VAL A 1 407 ? -5.452  -57.926 42.705  1.00 46.56 407 A 1 
ATOM 3160 C CG1   . VAL A 1 407 ? -6.048  -57.952 44.116  1.00 41.91 407 A 1 
ATOM 3161 C CG2   . VAL A 1 407 ? -5.821  -56.577 42.079  1.00 44.79 407 A 1 
ATOM 3162 N N     . PRO A 1 408 ? -2.795  -59.642 44.398  1.00 43.07 408 A 1 
ATOM 3163 C CA    . PRO A 1 408 ? -2.476  -60.952 44.944  1.00 46.67 408 A 1 
ATOM 3164 C C     . PRO A 1 408 ? -3.785  -61.609 45.382  1.00 46.08 408 A 1 
ATOM 3165 O O     . PRO A 1 408 ? -4.527  -61.055 46.198  1.00 45.17 408 A 1 
ATOM 3166 C CB    . PRO A 1 408 ? -1.503  -60.701 46.092  1.00 43.74 408 A 1 
ATOM 3167 C CG    . PRO A 1 408 ? -1.844  -59.278 46.545  1.00 42.25 408 A 1 
ATOM 3168 C CD    . PRO A 1 408 ? -2.290  -58.589 45.262  1.00 46.90 408 A 1 
ATOM 3169 N N     . TRP A 1 409 ? -4.052  -62.778 44.806  1.00 41.27 409 A 1 
ATOM 3170 C CA    . TRP A 1 409 ? -5.208  -63.590 45.178  1.00 41.71 409 A 1 
ATOM 3171 C C     . TRP A 1 409 ? -4.916  -64.215 46.546  1.00 39.25 409 A 1 
ATOM 3172 O O     . TRP A 1 409 ? -4.210  -65.228 46.621  1.00 36.51 409 A 1 
ATOM 3173 C CB    . TRP A 1 409 ? -5.502  -64.619 44.087  1.00 38.77 409 A 1 
ATOM 3174 C CG    . TRP A 1 409 ? -6.934  -65.035 43.959  1.00 35.54 409 A 1 
ATOM 3175 C CD1   . TRP A 1 409 ? -7.951  -64.235 43.606  1.00 30.15 409 A 1 
ATOM 3176 C CD2   . TRP A 1 409 ? -7.506  -66.381 44.077  1.00 31.33 409 A 1 
ATOM 3177 N NE1   . TRP A 1 409 ? -9.122  -64.966 43.516  1.00 27.72 409 A 1 
ATOM 3178 C CE2   . TRP A 1 409 ? -8.892  -66.288 43.782  1.00 30.46 409 A 1 
ATOM 3179 C CE3   . TRP A 1 409 ? -6.979  -67.642 44.396  1.00 33.83 409 A 1 
ATOM 3180 C CZ2   . TRP A 1 409 ? -9.732  -67.415 43.813  1.00 33.98 409 A 1 
ATOM 3181 C CZ3   . TRP A 1 409 ? -7.816  -68.782 44.427  1.00 31.78 409 A 1 
ATOM 3182 C CH2   . TRP A 1 409 ? -9.186  -68.667 44.141  1.00 31.60 409 A 1 
ATOM 3183 N N     . PHE A 1 410 ? -5.343  -63.544 47.632  1.00 48.11 410 A 1 
ATOM 3184 C CA    . PHE A 1 410 ? -5.423  -64.083 48.993  1.00 45.41 410 A 1 
ATOM 3185 C C     . PHE A 1 410 ? -6.747  -64.835 49.189  1.00 42.34 410 A 1 
ATOM 3186 O O     . PHE A 1 410 ? -7.766  -64.392 48.628  1.00 35.93 410 A 1 
ATOM 3187 C CB    . PHE A 1 410 ? -5.249  -62.972 50.044  1.00 42.87 410 A 1 
ATOM 3188 C CG    . PHE A 1 410 ? -3.845  -62.843 50.576  1.00 40.39 410 A 1 
ATOM 3189 C CD1   . PHE A 1 410 ? -3.360  -63.754 51.540  1.00 35.69 410 A 1 
ATOM 3190 C CD2   . PHE A 1 410 ? -2.994  -61.813 50.123  1.00 35.33 410 A 1 
ATOM 3191 C CE1   . PHE A 1 410 ? -2.053  -63.633 52.036  1.00 32.94 410 A 1 
ATOM 3192 C CE2   . PHE A 1 410 ? -1.686  -61.699 50.618  1.00 37.92 410 A 1 
ATOM 3193 C CZ    . PHE A 1 410 ? -1.218  -62.609 51.572  1.00 40.29 410 A 1 
ATOM 3194 O OXT   . PHE A 1 410 ? -6.655  -65.839 49.952  1.00 44.41 410 A 1 
ATOM 3195 N N     . ASP B 2 1   ? -16.818 1.679   20.342  1.00 41.93 1   B 1 
ATOM 3196 C CA    . ASP B 2 1   ? -15.660 0.875   19.913  1.00 48.01 1   B 1 
ATOM 3197 C C     . ASP B 2 1   ? -14.396 1.306   20.660  1.00 50.93 1   B 1 
ATOM 3198 O O     . ASP B 2 1   ? -14.232 2.489   20.934  1.00 48.48 1   B 1 
ATOM 3199 C CB    . ASP B 2 1   ? -15.455 0.919   18.407  1.00 44.27 1   B 1 
ATOM 3200 C CG    . ASP B 2 1   ? -16.350 -0.139  17.771  1.00 37.67 1   B 1 
ATOM 3201 O OD1   . ASP B 2 1   ? -16.274 -1.297  18.260  1.00 34.95 1   B 1 
ATOM 3202 O OD2   . ASP B 2 1   ? -17.132 0.223   16.883  1.00 35.22 1   B 1 
ATOM 3203 N N     . SER B 2 2   ? -13.545 0.354   21.037  1.00 53.21 2   B 1 
ATOM 3204 C CA    . SER B 2 2   ? -12.325 0.703   21.766  1.00 54.61 2   B 1 
ATOM 3205 C C     . SER B 2 2   ? -11.376 1.463   20.841  1.00 57.09 2   B 1 
ATOM 3206 O O     . SER B 2 2   ? -11.240 1.070   19.684  1.00 52.68 2   B 1 
ATOM 3207 C CB    . SER B 2 2   ? -11.653 -0.566  22.303  1.00 48.89 2   B 1 
ATOM 3208 O OG    . SER B 2 2   ? -10.439 -0.274  22.956  1.00 41.15 2   B 1 
ATOM 3209 N N     . PRO B 2 3   ? -10.643 2.472   21.358  1.00 54.88 3   B 1 
ATOM 3210 C CA    . PRO B 2 3   ? -9.648  3.179   20.554  1.00 54.36 3   B 1 
ATOM 3211 C C     . PRO B 2 3   ? -8.574  2.243   19.971  1.00 56.28 3   B 1 
ATOM 3212 O O     . PRO B 2 3   ? -8.010  2.532   18.921  1.00 54.98 3   B 1 
ATOM 3213 C CB    . PRO B 2 3   ? -9.070  4.233   21.506  1.00 49.89 3   B 1 
ATOM 3214 C CG    . PRO B 2 3   ? -9.374  3.702   22.907  1.00 48.05 3   B 1 
ATOM 3215 C CD    . PRO B 2 3   ? -10.686 2.963   22.712  1.00 50.05 3   B 1 
ATOM 3216 N N     . ALA B 2 4   ? -8.362  1.058   20.571  1.00 58.95 4   B 1 
ATOM 3217 C CA    . ALA B 2 4   ? -7.532  -0.001  19.987  1.00 56.55 4   B 1 
ATOM 3218 C C     . ALA B 2 4   ? -8.070  -0.514  18.637  1.00 57.74 4   B 1 
ATOM 3219 O O     . ALA B 2 4   ? -7.286  -0.767  17.718  1.00 54.88 4   B 1 
ATOM 3220 C CB    . ALA B 2 4   ? -7.426  -1.158  21.000  1.00 51.51 4   B 1 
ATOM 3221 N N     . LYS B 2 5   ? -9.400  -0.670  18.496  1.00 60.76 5   B 1 
ATOM 3222 C CA    . LYS B 2 5   ? -10.007 -1.025  17.200  1.00 60.34 5   B 1 
ATOM 3223 C C     . LYS B 2 5   ? -9.845  0.098   16.182  1.00 64.25 5   B 1 
ATOM 3224 O O     . LYS B 2 5   ? -9.734  -0.176  14.989  1.00 59.11 5   B 1 
ATOM 3225 C CB    . LYS B 2 5   ? -11.500 -1.322  17.340  1.00 51.45 5   B 1 
ATOM 3226 C CG    . LYS B 2 5   ? -11.867 -2.658  18.000  1.00 43.14 5   B 1 
ATOM 3227 C CD    . LYS B 2 5   ? -13.390 -2.760  17.889  1.00 38.95 5   B 1 
ATOM 3228 C CE    . LYS B 2 5   ? -14.053 -4.005  18.471  1.00 31.68 5   B 1 
ATOM 3229 N NZ    . LYS B 2 5   ? -15.515 -3.879  18.285  1.00 27.70 5   B 1 
ATOM 3230 N N     . GLU B 2 6   ? -9.825  1.343   16.619  1.00 68.73 6   B 1 
ATOM 3231 C CA    . GLU B 2 6   ? -9.621  2.491   15.749  1.00 69.77 6   B 1 
ATOM 3232 C C     . GLU B 2 6   ? -8.185  2.534   15.207  1.00 73.18 6   B 1 
ATOM 3233 O O     . GLU B 2 6   ? -7.977  2.635   13.994  1.00 67.70 6   B 1 
ATOM 3234 C CB    . GLU B 2 6   ? -10.013 3.756   16.506  1.00 62.07 6   B 1 
ATOM 3235 C CG    . GLU B 2 6   ? -10.170 4.942   15.575  1.00 52.23 6   B 1 
ATOM 3236 C CD    . GLU B 2 6   ? -11.129 5.985   16.152  1.00 46.63 6   B 1 
ATOM 3237 O OE1   . GLU B 2 6   ? -11.856 6.583   15.330  1.00 43.11 6   B 1 
ATOM 3238 O OE2   . GLU B 2 6   ? -11.219 6.073   17.381  1.00 43.35 6   B 1 
ATOM 3239 N N     . GLN B 2 7   ? -7.176  2.280   16.056  1.00 67.50 7   B 1 
ATOM 3240 C CA    . GLN B 2 7   ? -5.786  2.099   15.621  1.00 70.31 7   B 1 
ATOM 3241 C C     . GLN B 2 7   ? -5.601  0.911   14.665  1.00 75.52 7   B 1 
ATOM 3242 O O     . GLN B 2 7   ? -4.663  0.888   13.860  1.00 70.81 7   B 1 
ATOM 3243 C CB    . GLN B 2 7   ? -4.872  1.881   16.823  1.00 64.31 7   B 1 
ATOM 3244 C CG    . GLN B 2 7   ? -4.615  3.167   17.611  1.00 58.29 7   B 1 
ATOM 3245 C CD    . GLN B 2 7   ? -3.521  2.970   18.658  1.00 49.38 7   B 1 
ATOM 3246 O OE1   . GLN B 2 7   ? -3.012  1.881   18.878  1.00 48.26 7   B 1 
ATOM 3247 N NE2   . GLN B 2 7   ? -3.104  4.028   19.321  1.00 42.98 7   B 1 
ATOM 3248 N N     . ASP B 2 8   ? -6.483  -0.089  14.693  1.00 76.63 8   B 1 
ATOM 3249 C CA    . ASP B 2 8   ? -6.454  -1.210  13.766  1.00 76.50 8   B 1 
ATOM 3250 C C     . ASP B 2 8   ? -6.816  -0.840  12.319  1.00 79.53 8   B 1 
ATOM 3251 O O     . ASP B 2 8   ? -6.528  -1.627  11.405  1.00 75.48 8   B 1 
ATOM 3252 C CB    . ASP B 2 8   ? -7.380  -2.310  14.298  1.00 71.38 8   B 1 
ATOM 3253 C CG    . ASP B 2 8   ? -6.717  -3.337  15.207  1.00 65.58 8   B 1 
ATOM 3254 O OD1   . ASP B 2 8   ? -5.470  -3.472  15.171  1.00 58.76 8   B 1 
ATOM 3255 O OD2   . ASP B 2 8   ? -7.461  -4.196  15.735  1.00 58.96 8   B 1 
ATOM 3256 N N     . ARG B 2 9   ? -7.409  0.363   12.086  1.00 84.39 9   B 1 
ATOM 3257 C CA    . ARG B 2 9   ? -7.689  0.925   10.759  1.00 85.00 9   B 1 
ATOM 3258 C C     . ARG B 2 9   ? -6.435  1.475   10.087  1.00 87.15 9   B 1 
ATOM 3259 O O     . ARG B 2 9   ? -6.378  1.529   8.864   1.00 84.01 9   B 1 
ATOM 3260 C CB    . ARG B 2 9   ? -8.752  2.031   10.871  1.00 81.32 9   B 1 
ATOM 3261 C CG    . ARG B 2 9   ? -10.069 1.522   11.481  1.00 73.56 9   B 1 
ATOM 3262 C CD    . ARG B 2 9   ? -11.169 2.590   11.482  1.00 69.25 9   B 1 
ATOM 3263 N NE    . ARG B 2 9   ? -10.901 3.677   12.425  1.00 62.78 9   B 1 
ATOM 3264 C CZ    . ARG B 2 9   ? -11.547 4.838   12.502  1.00 56.65 9   B 1 
ATOM 3265 N NH1   . ARG B 2 9   ? -12.534 5.134   11.710  1.00 53.93 9   B 1 
ATOM 3266 N NH2   . ARG B 2 9   ? -11.220 5.723   13.377  1.00 50.37 9   B 1 
ATOM 3267 N N     . PHE B 2 10  ? -5.430  1.847   10.895  1.00 89.64 10  B 1 
ATOM 3268 C CA    . PHE B 2 10  ? -4.221  2.509   10.441  1.00 90.65 10  B 1 
ATOM 3269 C C     . PHE B 2 10  ? -2.992  1.596   10.504  1.00 91.56 10  B 1 
ATOM 3270 O O     . PHE B 2 10  ? -2.963  0.560   11.192  1.00 89.67 10  B 1 
ATOM 3271 C CB    . PHE B 2 10  ? -4.020  3.798   11.247  1.00 89.34 10  B 1 
ATOM 3272 C CG    . PHE B 2 10  ? -5.230  4.713   11.263  1.00 89.44 10  B 1 
ATOM 3273 C CD1   . PHE B 2 10  ? -5.853  5.100   10.065  1.00 83.88 10  B 1 
ATOM 3274 C CD2   . PHE B 2 10  ? -5.751  5.163   12.477  1.00 82.84 10  B 1 
ATOM 3275 C CE1   . PHE B 2 10  ? -6.985  5.931   10.075  1.00 80.21 10  B 1 
ATOM 3276 C CE2   . PHE B 2 10  ? -6.879  6.006   12.503  1.00 80.48 10  B 1 
ATOM 3277 C CZ    . PHE B 2 10  ? -7.497  6.388   11.304  1.00 80.91 10  B 1 
ATOM 3278 N N     . LEU B 2 11  ? -1.925  1.965   9.793   1.00 92.11 11  B 1 
ATOM 3279 C CA    . LEU B 2 11  ? -0.618  1.355   9.994   1.00 92.57 11  B 1 
ATOM 3280 C C     . LEU B 2 11  ? -0.090  1.684   11.406  1.00 92.68 11  B 1 
ATOM 3281 O O     . LEU B 2 11  ? -0.431  2.722   11.954  1.00 90.52 11  B 1 
ATOM 3282 C CB    . LEU B 2 11  ? 0.363   1.822   8.911   1.00 92.05 11  B 1 
ATOM 3283 C CG    . LEU B 2 11  ? 0.016   1.342   7.491   1.00 90.98 11  B 1 
ATOM 3284 C CD1   . LEU B 2 11  ? 1.062   1.871   6.524   1.00 86.99 11  B 1 
ATOM 3285 C CD2   . LEU B 2 11  ? -0.016  -0.185  7.380   1.00 86.24 11  B 1 
ATOM 3286 N N     . PRO B 2 12  ? 0.753   0.818   12.024  1.00 91.93 12  B 1 
ATOM 3287 C CA    . PRO B 2 12  ? 1.263   1.100   13.364  1.00 91.56 12  B 1 
ATOM 3288 C C     . PRO B 2 12  ? 2.128   2.359   13.380  1.00 92.53 12  B 1 
ATOM 3289 O O     . PRO B 2 12  ? 3.126   2.427   12.665  1.00 91.56 12  B 1 
ATOM 3290 C CB    . PRO B 2 12  ? 2.053   -0.142  13.788  1.00 89.90 12  B 1 
ATOM 3291 C CG    . PRO B 2 12  ? 1.532   -1.247  12.867  1.00 87.10 12  B 1 
ATOM 3292 C CD    . PRO B 2 12  ? 1.165   -0.504  11.587  1.00 89.49 12  B 1 
ATOM 3293 N N     . ILE B 2 13  ? 1.806   3.315   14.276  1.00 90.14 13  B 1 
ATOM 3294 C CA    . ILE B 2 13  ? 2.509   4.603   14.355  1.00 91.15 13  B 1 
ATOM 3295 C C     . ILE B 2 13  ? 4.018   4.462   14.584  1.00 91.98 13  B 1 
ATOM 3296 O O     . ILE B 2 13  ? 4.806   5.258   14.071  1.00 91.22 13  B 1 
ATOM 3297 C CB    . ILE B 2 13  ? 1.859   5.497   15.427  1.00 90.36 13  B 1 
ATOM 3298 C CG1   . ILE B 2 13  ? 2.384   6.936   15.296  1.00 85.81 13  B 1 
ATOM 3299 C CG2   . ILE B 2 13  ? 2.071   4.940   16.850  1.00 84.17 13  B 1 
ATOM 3300 C CD1   . ILE B 2 13  ? 1.525   7.952   16.022  1.00 77.95 13  B 1 
ATOM 3301 N N     . ALA B 2 14  ? 4.466   3.411   15.299  1.00 91.37 14  B 1 
ATOM 3302 C CA    . ALA B 2 14  ? 5.886   3.142   15.505  1.00 90.70 14  B 1 
ATOM 3303 C C     . ALA B 2 14  ? 6.625   2.857   14.180  1.00 91.87 14  B 1 
ATOM 3304 O O     . ALA B 2 14  ? 7.782   3.259   14.017  1.00 90.73 14  B 1 
ATOM 3305 C CB    . ALA B 2 14  ? 6.022   1.968   16.477  1.00 88.65 14  B 1 
ATOM 3306 N N     . ASN B 2 15  ? 5.960   2.181   13.225  1.00 92.20 15  B 1 
ATOM 3307 C CA    . ASN B 2 15  ? 6.518   1.899   11.904  1.00 92.59 15  B 1 
ATOM 3308 C C     . ASN B 2 15  ? 6.543   3.165   11.046  1.00 93.75 15  B 1 
ATOM 3309 O O     . ASN B 2 15  ? 7.578   3.485   10.473  1.00 93.06 15  B 1 
ATOM 3310 C CB    . ASN B 2 15  ? 5.708   0.776   11.233  1.00 91.46 15  B 1 
ATOM 3311 C CG    . ASN B 2 15  ? 5.809   -0.549  11.973  1.00 89.45 15  B 1 
ATOM 3312 O OD1   . ASN B 2 15  ? 5.229   -0.773  13.016  1.00 79.03 15  B 1 
ATOM 3313 N ND2   . ASN B 2 15  ? 6.566   -1.485  11.445  1.00 80.12 15  B 1 
ATOM 3314 N N     . VAL B 2 16  ? 5.451   3.931   11.028  1.00 93.14 16  B 1 
ATOM 3315 C CA    . VAL B 2 16  ? 5.376   5.214   10.314  1.00 94.01 16  B 1 
ATOM 3316 C C     . VAL B 2 16  ? 6.441   6.189   10.842  1.00 94.72 16  B 1 
ATOM 3317 O O     . VAL B 2 16  ? 7.237   6.719   10.074  1.00 94.22 16  B 1 
ATOM 3318 C CB    . VAL B 2 16  ? 3.960   5.824   10.424  1.00 93.80 16  B 1 
ATOM 3319 C CG1   . VAL B 2 16  ? 3.864   7.171   9.716   1.00 91.25 16  B 1 
ATOM 3320 C CG2   . VAL B 2 16  ? 2.915   4.876   9.808   1.00 91.28 16  B 1 
ATOM 3321 N N     . SER B 2 17  ? 6.549   6.328   12.165  1.00 94.57 17  B 1 
ATOM 3322 C CA    . SER B 2 17  ? 7.568   7.168   12.809  1.00 94.29 17  B 1 
ATOM 3323 C C     . SER B 2 17  ? 9.000   6.751   12.464  1.00 94.72 17  B 1 
ATOM 3324 O O     . SER B 2 17  ? 9.884   7.603   12.397  1.00 93.96 17  B 1 
ATOM 3325 C CB    . SER B 2 17  ? 7.438   7.125   14.330  1.00 93.09 17  B 1 
ATOM 3326 O OG    . SER B 2 17  ? 6.183   7.569   14.784  1.00 79.27 17  B 1 
ATOM 3327 N N     . ARG B 2 18  ? 9.256   5.435   12.290  1.00 93.60 18  B 1 
ATOM 3328 C CA    . ARG B 2 18  ? 10.572  4.937   11.873  1.00 93.30 18  B 1 
ATOM 3329 C C     . ARG B 2 18  ? 10.898  5.367   10.440  1.00 94.28 18  B 1 
ATOM 3330 O O     . ARG B 2 18  ? 12.009  5.818   10.210  1.00 92.92 18  B 1 
ATOM 3331 C CB    . ARG B 2 18  ? 10.629  3.410   12.043  1.00 91.94 18  B 1 
ATOM 3332 C CG    . ARG B 2 18  ? 12.058  2.872   11.888  1.00 84.66 18  B 1 
ATOM 3333 C CD    . ARG B 2 18  ? 12.099  1.338   11.920  1.00 82.34 18  B 1 
ATOM 3334 N NE    . ARG B 2 18  ? 11.577  0.785   13.186  1.00 73.65 18  B 1 
ATOM 3335 C CZ    . ARG B 2 18  ? 10.702  -0.196  13.326  1.00 68.24 18  B 1 
ATOM 3336 N NH1   . ARG B 2 18  ? 10.193  -0.814  12.297  1.00 60.39 18  B 1 
ATOM 3337 N NH2   . ARG B 2 18  ? 10.320  -0.586  14.503  1.00 61.32 18  B 1 
ATOM 3338 N N     . ILE B 2 19  ? 9.945   5.256   9.525   1.00 94.50 19  B 1 
ATOM 3339 C CA    . ILE B 2 19  ? 10.119  5.693   8.128   1.00 94.82 19  B 1 
ATOM 3340 C C     . ILE B 2 19  ? 10.369  7.207   8.078   1.00 95.47 19  B 1 
ATOM 3341 O O     . ILE B 2 19  ? 11.359  7.625   7.485   1.00 94.70 19  B 1 
ATOM 3342 C CB    . ILE B 2 19  ? 8.913   5.290   7.247   1.00 94.54 19  B 1 
ATOM 3343 C CG1   . ILE B 2 19  ? 8.707   3.756   7.217   1.00 92.59 19  B 1 
ATOM 3344 C CG2   . ILE B 2 19  ? 9.121   5.791   5.813   1.00 92.27 19  B 1 
ATOM 3345 C CD1   . ILE B 2 19  ? 7.317   3.339   6.739   1.00 87.54 19  B 1 
ATOM 3346 N N     . MET B 2 20  ? 9.560   8.018   8.773   1.00 95.86 20  B 1 
ATOM 3347 C CA    . MET B 2 20  ? 9.770   9.469   8.837   1.00 96.17 20  B 1 
ATOM 3348 C C     . MET B 2 20  ? 11.177  9.827   9.343   1.00 96.10 20  B 1 
ATOM 3349 O O     . MET B 2 20  ? 11.872  10.616  8.717   1.00 94.87 20  B 1 
ATOM 3350 C CB    . MET B 2 20  ? 8.722   10.126  9.743   1.00 95.91 20  B 1 
ATOM 3351 C CG    . MET B 2 20  ? 7.299   10.032  9.211   1.00 94.21 20  B 1 
ATOM 3352 S SD    . MET B 2 20  ? 6.068   10.726  10.354  1.00 92.35 20  B 1 
ATOM 3353 C CE    . MET B 2 20  ? 6.274   12.488  10.016  1.00 82.25 20  B 1 
ATOM 3354 N N     . LYS B 2 21  ? 11.631  9.212   10.444  1.00 95.95 21  B 1 
ATOM 3355 C CA    . LYS B 2 21  ? 12.940  9.504   11.037  1.00 95.68 21  B 1 
ATOM 3356 C C     . LYS B 2 21  ? 14.106  9.150   10.127  1.00 95.71 21  B 1 
ATOM 3357 O O     . LYS B 2 21  ? 15.084  9.887   10.114  1.00 94.02 21  B 1 
ATOM 3358 C CB    . LYS B 2 21  ? 13.104  8.780   12.377  1.00 94.53 21  B 1 
ATOM 3359 C CG    . LYS B 2 21  ? 12.336  9.475   13.509  1.00 87.59 21  B 1 
ATOM 3360 C CD    . LYS B 2 21  ? 12.496  8.672   14.798  1.00 78.44 21  B 1 
ATOM 3361 C CE    . LYS B 2 21  ? 11.769  9.353   15.944  1.00 69.73 21  B 1 
ATOM 3362 N NZ    . LYS B 2 21  ? 12.077  8.696   17.237  1.00 60.94 21  B 1 
ATOM 3363 N N     . ARG B 2 22  ? 14.043  8.036   9.382   1.00 95.10 22  B 1 
ATOM 3364 C CA    . ARG B 2 22  ? 15.114  7.654   8.446   1.00 94.28 22  B 1 
ATOM 3365 C C     . ARG B 2 22  ? 15.133  8.516   7.181   1.00 94.83 22  B 1 
ATOM 3366 O O     . ARG B 2 22  ? 16.169  8.600   6.538   1.00 92.54 22  B 1 
ATOM 3367 C CB    . ARG B 2 22  ? 15.044  6.151   8.120   1.00 91.97 22  B 1 
ATOM 3368 C CG    . ARG B 2 22  ? 13.913  5.802   7.138   1.00 81.67 22  B 1 
ATOM 3369 C CD    . ARG B 2 22  ? 13.857  4.313   6.824   1.00 79.28 22  B 1 
ATOM 3370 N NE    . ARG B 2 22  ? 12.813  4.057   5.822   1.00 71.76 22  B 1 
ATOM 3371 C CZ    . ARG B 2 22  ? 12.599  2.953   5.158   1.00 65.67 22  B 1 
ATOM 3372 N NH1   . ARG B 2 22  ? 13.269  1.852   5.374   1.00 61.65 22  B 1 
ATOM 3373 N NH2   . ARG B 2 22  ? 11.693  2.926   4.247   1.00 57.35 22  B 1 
ATOM 3374 N N     . SER B 2 23  ? 14.006  9.137   6.828   1.00 94.98 23  B 1 
ATOM 3375 C CA    . SER B 2 23  ? 13.889  10.018  5.669   1.00 94.29 23  B 1 
ATOM 3376 C C     . SER B 2 23  ? 14.360  11.448  5.936   1.00 94.91 23  B 1 
ATOM 3377 O O     . SER B 2 23  ? 14.535  12.221  4.997   1.00 92.76 23  B 1 
ATOM 3378 C CB    . SER B 2 23  ? 12.433  10.045  5.190   1.00 92.50 23  B 1 
ATOM 3379 O OG    . SER B 2 23  ? 11.956  8.735   4.938   1.00 84.76 23  B 1 
ATOM 3380 N N     . LEU B 2 24  ? 14.556  11.806  7.194   1.00 94.93 24  B 1 
ATOM 3381 C CA    . LEU B 2 24  ? 14.853  13.165  7.622   1.00 95.48 24  B 1 
ATOM 3382 C C     . LEU B 2 24  ? 16.290  13.306  8.151   1.00 95.86 24  B 1 
ATOM 3383 O O     . LEU B 2 24  ? 16.867  12.335  8.643   1.00 93.82 24  B 1 
ATOM 3384 C CB    . LEU B 2 24  ? 13.830  13.594  8.683   1.00 94.68 24  B 1 
ATOM 3385 C CG    . LEU B 2 24  ? 12.390  13.743  8.167   1.00 94.17 24  B 1 
ATOM 3386 C CD1   . LEU B 2 24  ? 11.454  13.993  9.341   1.00 90.26 24  B 1 
ATOM 3387 C CD2   . LEU B 2 24  ? 12.248  14.897  7.170   1.00 89.80 24  B 1 
ATOM 3388 N N     . PRO B 2 25  ? 16.864  14.541  8.137   1.00 95.99 25  B 1 
ATOM 3389 C CA    . PRO B 2 25  ? 18.147  14.822  8.777   1.00 95.45 25  B 1 
ATOM 3390 C C     . PRO B 2 25  ? 18.138  14.502  10.277  1.00 95.44 25  B 1 
ATOM 3391 O O     . PRO B 2 25  ? 17.131  14.649  10.959  1.00 93.81 25  B 1 
ATOM 3392 C CB    . PRO B 2 25  ? 18.407  16.314  8.523   1.00 94.25 25  B 1 
ATOM 3393 C CG    . PRO B 2 25  ? 17.577  16.622  7.289   1.00 91.79 25  B 1 
ATOM 3394 C CD    . PRO B 2 25  ? 16.370  15.714  7.448   1.00 94.91 25  B 1 
ATOM 3395 N N     . ALA B 2 26  ? 19.303  14.134  10.830  1.00 95.33 26  B 1 
ATOM 3396 C CA    . ALA B 2 26  ? 19.424  13.744  12.240  1.00 95.12 26  B 1 
ATOM 3397 C C     . ALA B 2 26  ? 19.009  14.846  13.248  1.00 95.14 26  B 1 
ATOM 3398 O O     . ALA B 2 26  ? 18.629  14.543  14.383  1.00 91.36 26  B 1 
ATOM 3399 C CB    . ALA B 2 26  ? 20.872  13.306  12.483  1.00 93.36 26  B 1 
ATOM 3400 N N     . ASN B 2 27  ? 19.077  16.124  12.854  1.00 93.76 27  B 1 
ATOM 3401 C CA    . ASN B 2 27  ? 18.671  17.266  13.678  1.00 93.14 27  B 1 
ATOM 3402 C C     . ASN B 2 27  ? 17.156  17.542  13.647  1.00 93.71 27  B 1 
ATOM 3403 O O     . ASN B 2 27  ? 16.690  18.367  14.443  1.00 90.21 27  B 1 
ATOM 3404 C CB    . ASN B 2 27  ? 19.471  18.514  13.251  1.00 91.01 27  B 1 
ATOM 3405 C CG    . ASN B 2 27  ? 19.135  18.965  11.836  1.00 86.96 27  B 1 
ATOM 3406 O OD1   . ASN B 2 27  ? 18.934  18.181  10.946  1.00 74.63 27  B 1 
ATOM 3407 N ND2   . ASN B 2 27  ? 19.067  20.257  11.585  1.00 78.86 27  B 1 
ATOM 3408 N N     . ALA B 2 28  ? 16.397  16.881  12.760  1.00 93.68 28  B 1 
ATOM 3409 C CA    . ALA B 2 28  ? 14.958  17.044  12.660  1.00 93.85 28  B 1 
ATOM 3410 C C     . ALA B 2 28  ? 14.233  16.350  13.823  1.00 94.42 28  B 1 
ATOM 3411 O O     . ALA B 2 28  ? 14.556  15.231  14.225  1.00 92.21 28  B 1 
ATOM 3412 C CB    . ALA B 2 28  ? 14.465  16.533  11.307  1.00 92.76 28  B 1 
ATOM 3413 N N     . LYS B 2 29  ? 13.200  17.015  14.347  1.00 94.88 29  B 1 
ATOM 3414 C CA    . LYS B 2 29  ? 12.282  16.458  15.339  1.00 94.74 29  B 1 
ATOM 3415 C C     . LYS B 2 29  ? 10.874  16.413  14.753  1.00 95.30 29  B 1 
ATOM 3416 O O     . LYS B 2 29  ? 10.541  17.201  13.874  1.00 92.90 29  B 1 
ATOM 3417 C CB    . LYS B 2 29  ? 12.342  17.262  16.639  1.00 93.17 29  B 1 
ATOM 3418 C CG    . LYS B 2 29  ? 13.723  17.200  17.307  1.00 87.90 29  B 1 
ATOM 3419 C CD    . LYS B 2 29  ? 13.734  17.979  18.616  1.00 82.84 29  B 1 
ATOM 3420 C CE    . LYS B 2 29  ? 15.132  17.940  19.237  1.00 76.06 29  B 1 
ATOM 3421 N NZ    . LYS B 2 29  ? 15.193  18.703  20.514  1.00 65.82 29  B 1 
ATOM 3422 N N     . ILE B 2 30  ? 10.060  15.489  15.244  1.00 92.19 30  B 1 
ATOM 3423 C CA    . ILE B 2 30  ? 8.686   15.295  14.768  1.00 93.09 30  B 1 
ATOM 3424 C C     . ILE B 2 30  ? 7.762   15.334  15.971  1.00 92.81 30  B 1 
ATOM 3425 O O     . ILE B 2 30  ? 7.981   14.577  16.924  1.00 90.42 30  B 1 
ATOM 3426 C CB    . ILE B 2 30  ? 8.542   13.976  13.980  1.00 92.92 30  B 1 
ATOM 3427 C CG1   . ILE B 2 30  ? 9.652   13.761  12.925  1.00 90.03 30  B 1 
ATOM 3428 C CG2   . ILE B 2 30  ? 7.167   13.937  13.307  1.00 89.61 30  B 1 
ATOM 3429 C CD1   . ILE B 2 30  ? 9.680   12.338  12.347  1.00 86.79 30  B 1 
ATOM 3430 N N     . SER B 2 31  ? 6.754   16.204  15.937  1.00 95.07 31  B 1 
ATOM 3431 C CA    . SER B 2 31  ? 5.747   16.281  16.991  1.00 94.36 31  B 1 
ATOM 3432 C C     . SER B 2 31  ? 4.939   14.981  17.085  1.00 94.18 31  B 1 
ATOM 3433 O O     . SER B 2 31  ? 5.054   14.081  16.246  1.00 92.78 31  B 1 
ATOM 3434 C CB    . SER B 2 31  ? 4.820   17.493  16.788  1.00 92.59 31  B 1 
ATOM 3435 O OG    . SER B 2 31  ? 3.883   17.218  15.778  1.00 82.91 31  B 1 
ATOM 3436 N N     . LYS B 2 32  ? 4.181   14.846  18.168  1.00 91.84 32  B 1 
ATOM 3437 C CA    . LYS B 2 32  ? 3.326   13.687  18.384  1.00 91.05 32  B 1 
ATOM 3438 C C     . LYS B 2 32  ? 2.171   13.691  17.374  1.00 91.46 32  B 1 
ATOM 3439 O O     . LYS B 2 32  ? 1.962   12.702  16.682  1.00 89.97 32  B 1 
ATOM 3440 C CB    . LYS B 2 32  ? 2.885   13.709  19.853  1.00 88.91 32  B 1 
ATOM 3441 C CG    . LYS B 2 32  ? 2.115   12.449  20.250  1.00 80.46 32  B 1 
ATOM 3442 C CD    . LYS B 2 32  ? 1.448   12.629  21.617  1.00 73.07 32  B 1 
ATOM 3443 C CE    . LYS B 2 32  ? 0.482   11.484  21.855  1.00 60.34 32  B 1 
ATOM 3444 N NZ    . LYS B 2 32  ? -0.644  11.844  22.752  1.00 53.32 32  B 1 
ATOM 3445 N N     . GLU B 2 33  ? 1.549   14.829  17.234  1.00 92.58 33  B 1 
ATOM 3446 C CA    . GLU B 2 33  ? 0.410   15.130  16.383  1.00 92.33 33  B 1 
ATOM 3447 C C     . GLU B 2 33  ? 0.771   14.915  14.912  1.00 93.18 33  B 1 
ATOM 3448 O O     . GLU B 2 33  ? 0.104   14.158  14.209  1.00 92.11 33  B 1 
ATOM 3449 C CB    . GLU B 2 33  ? -0.051  16.576  16.663  1.00 91.05 33  B 1 
ATOM 3450 C CG    . GLU B 2 33  ? -0.472  16.882  18.123  1.00 82.46 33  B 1 
ATOM 3451 C CD    . GLU B 2 33  ? 0.666   16.820  19.167  1.00 74.27 33  B 1 
ATOM 3452 O OE1   . GLU B 2 33  ? 0.394   16.438  20.322  1.00 65.21 33  B 1 
ATOM 3453 O OE2   . GLU B 2 33  ? 1.849   17.020  18.801  1.00 65.00 33  B 1 
ATOM 3454 N N     . ALA B 2 34  ? 1.927   15.404  14.449  1.00 94.20 34  B 1 
ATOM 3455 C CA    . ALA B 2 34  ? 2.400   15.182  13.093  1.00 94.27 34  B 1 
ATOM 3456 C C     . ALA B 2 34  ? 2.579   13.693  12.732  1.00 94.55 34  B 1 
ATOM 3457 O O     . ALA B 2 34  ? 2.355   13.293  11.592  1.00 93.73 34  B 1 
ATOM 3458 C CB    . ALA B 2 34  ? 3.720   15.941  12.894  1.00 93.88 34  B 1 
ATOM 3459 N N     . LYS B 2 35  ? 2.978   12.827  13.704  1.00 94.98 35  B 1 
ATOM 3460 C CA    . LYS B 2 35  ? 3.062   11.379  13.457  1.00 94.80 35  B 1 
ATOM 3461 C C     . LYS B 2 35  ? 1.687   10.745  13.286  1.00 94.89 35  B 1 
ATOM 3462 O O     . LYS B 2 35  ? 1.560   9.835   12.467  1.00 93.75 35  B 1 
ATOM 3463 C CB    . LYS B 2 35  ? 3.796   10.663  14.590  1.00 93.92 35  B 1 
ATOM 3464 C CG    . LYS B 2 35  ? 5.278   11.018  14.679  1.00 91.23 35  B 1 
ATOM 3465 C CD    . LYS B 2 35  ? 5.813   10.509  16.013  1.00 89.22 35  B 1 
ATOM 3466 C CE    . LYS B 2 35  ? 7.196   11.063  16.270  1.00 84.35 35  B 1 
ATOM 3467 N NZ    . LYS B 2 35  ? 7.509   11.005  17.717  1.00 77.81 35  B 1 
ATOM 3468 N N     . GLU B 2 36  ? 0.687   11.179  14.043  1.00 93.03 36  B 1 
ATOM 3469 C CA    . GLU B 2 36  ? -0.693  10.711  13.897  1.00 92.71 36  B 1 
ATOM 3470 C C     . GLU B 2 36  ? -1.285  11.169  12.569  1.00 93.39 36  B 1 
ATOM 3471 O O     . GLU B 2 36  ? -1.798  10.341  11.817  1.00 92.40 36  B 1 
ATOM 3472 C CB    . GLU B 2 36  ? -1.577  11.176  15.061  1.00 91.79 36  B 1 
ATOM 3473 C CG    . GLU B 2 36  ? -1.318  10.314  16.285  1.00 88.31 36  B 1 
ATOM 3474 C CD    . GLU B 2 36  ? -2.167  10.647  17.518  1.00 85.95 36  B 1 
ATOM 3475 O OE1   . GLU B 2 36  ? -2.273  9.750   18.401  1.00 80.69 36  B 1 
ATOM 3476 O OE2   . GLU B 2 36  ? -2.604  11.794  17.706  1.00 80.01 36  B 1 
ATOM 3477 N N     . THR B 2 37  ? -1.102  12.433  12.203  1.00 94.03 37  B 1 
ATOM 3478 C CA    . THR B 2 37  ? -1.554  12.947  10.907  1.00 94.03 37  B 1 
ATOM 3479 C C     . THR B 2 37  ? -0.936  12.159  9.744   1.00 94.56 37  B 1 
ATOM 3480 O O     . THR B 2 37  ? -1.658  11.708  8.857   1.00 93.85 37  B 1 
ATOM 3481 C CB    . THR B 2 37  ? -1.225  14.441  10.783  1.00 93.21 37  B 1 
ATOM 3482 O OG1   . THR B 2 37  ? -1.723  15.142  11.887  1.00 87.45 37  B 1 
ATOM 3483 C CG2   . THR B 2 37  ? -1.850  15.057  9.537   1.00 85.99 37  B 1 
ATOM 3484 N N     . VAL B 2 38  ? 0.366   11.881  9.763   1.00 95.35 38  B 1 
ATOM 3485 C CA    . VAL B 2 38  ? 0.999   11.062  8.714   1.00 95.59 38  B 1 
ATOM 3486 C C     . VAL B 2 38  ? 0.519   9.604   8.750   1.00 95.56 38  B 1 
ATOM 3487 O O     . VAL B 2 38  ? 0.395   8.968   7.700   1.00 94.54 38  B 1 
ATOM 3488 C CB    . VAL B 2 38  ? 2.539   11.166  8.771   1.00 95.36 38  B 1 
ATOM 3489 C CG1   . VAL B 2 38  ? 3.240   10.243  7.760   1.00 93.17 38  B 1 
ATOM 3490 C CG2   . VAL B 2 38  ? 2.986   12.589  8.435   1.00 92.76 38  B 1 
ATOM 3491 N N     . GLN B 2 39  ? 0.229   9.039   9.944   1.00 94.26 39  B 1 
ATOM 3492 C CA    . GLN B 2 39  ? -0.338  7.688   10.076  1.00 94.14 39  B 1 
ATOM 3493 C C     . GLN B 2 39  ? -1.702  7.565   9.389   1.00 94.19 39  B 1 
ATOM 3494 O O     . GLN B 2 39  ? -1.964  6.563   8.721   1.00 92.98 39  B 1 
ATOM 3495 C CB    . GLN B 2 39  ? -0.438  7.331   11.569  1.00 92.96 39  B 1 
ATOM 3496 C CG    . GLN B 2 39  ? -0.974  5.923   11.821  1.00 90.33 39  B 1 
ATOM 3497 C CD    . GLN B 2 39  ? -1.344  5.665   13.286  1.00 89.59 39  B 1 
ATOM 3498 O OE1   . GLN B 2 39  ? -1.583  6.552   14.084  1.00 83.97 39  B 1 
ATOM 3499 N NE2   . GLN B 2 39  ? -1.422  4.424   13.688  1.00 81.78 39  B 1 
ATOM 3500 N N     . GLU B 2 40  ? -2.544  8.581   9.524   1.00 94.03 40  B 1 
ATOM 3501 C CA    . GLU B 2 40  ? -3.833  8.640   8.844   1.00 93.67 40  B 1 
ATOM 3502 C C     . GLU B 2 40  ? -3.658  8.860   7.341   1.00 94.05 40  B 1 
ATOM 3503 O O     . GLU B 2 40  ? -4.173  8.075   6.543   1.00 92.73 40  B 1 
ATOM 3504 C CB    . GLU B 2 40  ? -4.721  9.719   9.472   1.00 92.09 40  B 1 
ATOM 3505 C CG    . GLU B 2 40  ? -5.114  9.342   10.899  1.00 81.54 40  B 1 
ATOM 3506 C CD    . GLU B 2 40  ? -6.164  10.260  11.522  1.00 79.54 40  B 1 
ATOM 3507 O OE1   . GLU B 2 40  ? -6.364  10.136  12.742  1.00 75.16 40  B 1 
ATOM 3508 O OE2   . GLU B 2 40  ? -6.800  11.027  10.765  1.00 75.02 40  B 1 
ATOM 3509 N N     . CYS B 2 41  ? -2.828  9.825   6.931   1.00 94.46 41  B 1 
ATOM 3510 C CA    . CYS B 2 41  ? -2.532  10.123  5.534   1.00 94.44 41  B 1 
ATOM 3511 C C     . CYS B 2 41  ? -2.058  8.889   4.751   1.00 94.70 41  B 1 
ATOM 3512 O O     . CYS B 2 41  ? -2.563  8.613   3.667   1.00 93.72 41  B 1 
ATOM 3513 C CB    . CYS B 2 41  ? -1.477  11.235  5.457   1.00 94.00 41  B 1 
ATOM 3514 S SG    . CYS B 2 41  ? -2.168  12.833  5.979   1.00 91.68 41  B 1 
ATOM 3515 N N     . VAL B 2 42  ? -1.124  8.096   5.299   1.00 94.81 42  B 1 
ATOM 3516 C CA    . VAL B 2 42  ? -0.634  6.893   4.609   1.00 94.83 42  B 1 
ATOM 3517 C C     . VAL B 2 42  ? -1.704  5.791   4.529   1.00 94.67 42  B 1 
ATOM 3518 O O     . VAL B 2 42  ? -1.736  5.031   3.565   1.00 93.56 42  B 1 
ATOM 3519 C CB    . VAL B 2 42  ? 0.676   6.376   5.238   1.00 93.96 42  B 1 
ATOM 3520 C CG1   . VAL B 2 42  ? 0.505   5.758   6.617   1.00 89.92 42  B 1 
ATOM 3521 C CG2   . VAL B 2 42  ? 1.351   5.341   4.327   1.00 88.58 42  B 1 
ATOM 3522 N N     . SER B 2 43  ? -2.602  5.707   5.503   1.00 93.35 43  B 1 
ATOM 3523 C CA    . SER B 2 43  ? -3.698  4.731   5.478   1.00 92.64 43  B 1 
ATOM 3524 C C     . SER B 2 43  ? -4.780  5.110   4.460   1.00 92.76 43  B 1 
ATOM 3525 O O     . SER B 2 43  ? -5.304  4.237   3.762   1.00 91.15 43  B 1 
ATOM 3526 C CB    . SER B 2 43  ? -4.288  4.570   6.878   1.00 91.06 43  B 1 
ATOM 3527 O OG    . SER B 2 43  ? -3.259  4.158   7.763   1.00 78.78 43  B 1 
ATOM 3528 N N     . GLU B 2 44  ? -5.033  6.394   4.290   1.00 92.99 44  B 1 
ATOM 3529 C CA    . GLU B 2 44  ? -5.877  6.939   3.233   1.00 92.92 44  B 1 
ATOM 3530 C C     . GLU B 2 44  ? -5.242  6.763   1.855   1.00 93.59 44  B 1 
ATOM 3531 O O     . GLU B 2 44  ? -5.927  6.352   0.915   1.00 92.39 44  B 1 
ATOM 3532 C CB    . GLU B 2 44  ? -6.190  8.419   3.519   1.00 92.00 44  B 1 
ATOM 3533 C CG    . GLU B 2 44  ? -7.145  8.618   4.709   1.00 85.47 44  B 1 
ATOM 3534 C CD    . GLU B 2 44  ? -8.469  7.846   4.542   1.00 86.34 44  B 1 
ATOM 3535 O OE1   . GLU B 2 44  ? -9.057  7.386   5.537   1.00 80.69 44  B 1 
ATOM 3536 O OE2   . GLU B 2 44  ? -8.919  7.651   3.399   1.00 80.98 44  B 1 
ATOM 3537 N N     . PHE B 2 45  ? -3.922  6.951   1.731   1.00 94.26 45  B 1 
ATOM 3538 C CA    . PHE B 2 45  ? -3.184  6.687   0.501   1.00 94.66 45  B 1 
ATOM 3539 C C     . PHE B 2 45  ? -3.323  5.224   0.040   1.00 94.51 45  B 1 
ATOM 3540 O O     . PHE B 2 45  ? -3.629  4.974   -1.125  1.00 93.50 45  B 1 
ATOM 3541 C CB    . PHE B 2 45  ? -1.719  7.063   0.704   1.00 94.64 45  B 1 
ATOM 3542 C CG    . PHE B 2 45  ? -0.820  6.681   -0.454  1.00 94.60 45  B 1 
ATOM 3543 C CD1   . PHE B 2 45  ? 0.035   5.568   -0.351  1.00 93.07 45  B 1 
ATOM 3544 C CD2   . PHE B 2 45  ? -0.857  7.417   -1.645  1.00 93.22 45  B 1 
ATOM 3545 C CE1   . PHE B 2 45  ? 0.861   5.210   -1.418  1.00 92.46 45  B 1 
ATOM 3546 C CE2   . PHE B 2 45  ? -0.030  7.063   -2.720  1.00 92.52 45  B 1 
ATOM 3547 C CZ    . PHE B 2 45  ? 0.837   5.957   -2.608  1.00 92.87 45  B 1 
ATOM 3548 N N     . ILE B 2 46  ? -3.187  4.249   0.953   1.00 93.80 46  B 1 
ATOM 3549 C CA    . ILE B 2 46  ? -3.417  2.832   0.629   1.00 93.24 46  B 1 
ATOM 3550 C C     . ILE B 2 46  ? -4.835  2.635   0.088   1.00 93.20 46  B 1 
ATOM 3551 O O     . ILE B 2 46  ? -5.013  1.972   -0.931  1.00 92.02 46  B 1 
ATOM 3552 C CB    . ILE B 2 46  ? -3.186  1.930   1.861   1.00 92.41 46  B 1 
ATOM 3553 C CG1   . ILE B 2 46  ? -1.719  1.923   2.304   1.00 88.84 46  B 1 
ATOM 3554 C CG2   . ILE B 2 46  ? -3.612  0.472   1.565   1.00 88.16 46  B 1 
ATOM 3555 C CD1   . ILE B 2 46  ? -1.549  1.494   3.767   1.00 82.70 46  B 1 
ATOM 3556 N N     . SER B 2 47  ? -5.833  3.186   0.760   1.00 93.00 47  B 1 
ATOM 3557 C CA    . SER B 2 47  ? -7.234  3.038   0.369   1.00 92.40 47  B 1 
ATOM 3558 C C     . SER B 2 47  ? -7.531  3.690   -0.984  1.00 92.64 47  B 1 
ATOM 3559 O O     . SER B 2 47  ? -8.232  3.100   -1.808  1.00 91.34 47  B 1 
ATOM 3560 C CB    . SER B 2 47  ? -8.125  3.636   1.447   1.00 90.98 47  B 1 
ATOM 3561 O OG    . SER B 2 47  ? -8.000  2.897   2.645   1.00 79.75 47  B 1 
ATOM 3562 N N     . PHE B 2 48  ? -6.949  4.855   -1.260  1.00 93.08 48  B 1 
ATOM 3563 C CA    . PHE B 2 48  ? -7.081  5.569   -2.525  1.00 93.00 48  B 1 
ATOM 3564 C C     . PHE B 2 48  ? -6.493  4.779   -3.703  1.00 93.14 48  B 1 
ATOM 3565 O O     . PHE B 2 48  ? -7.187  4.500   -4.677  1.00 91.95 48  B 1 
ATOM 3566 C CB    . PHE B 2 48  ? -6.411  6.945   -2.371  1.00 92.68 48  B 1 
ATOM 3567 C CG    . PHE B 2 48  ? -6.538  7.854   -3.574  1.00 92.57 48  B 1 
ATOM 3568 C CD1   . PHE B 2 48  ? -5.419  8.572   -4.031  1.00 90.21 48  B 1 
ATOM 3569 C CD2   . PHE B 2 48  ? -7.773  8.028   -4.212  1.00 90.33 48  B 1 
ATOM 3570 C CE1   . PHE B 2 48  ? -5.543  9.468   -5.105  1.00 89.65 48  B 1 
ATOM 3571 C CE2   . PHE B 2 48  ? -7.907  8.911   -5.295  1.00 89.43 48  B 1 
ATOM 3572 C CZ    . PHE B 2 48  ? -6.790  9.637   -5.736  1.00 89.98 48  B 1 
ATOM 3573 N N     . VAL B 2 49  ? -5.241  4.310   -3.563  1.00 93.99 49  B 1 
ATOM 3574 C CA    . VAL B 2 49  ? -4.547  3.552   -4.611  1.00 93.75 49  B 1 
ATOM 3575 C C     . VAL B 2 49  ? -5.187  2.177   -4.834  1.00 93.59 49  B 1 
ATOM 3576 O O     . VAL B 2 49  ? -5.392  1.758   -5.981  1.00 92.28 49  B 1 
ATOM 3577 C CB    . VAL B 2 49  ? -3.049  3.424   -4.260  1.00 93.07 49  B 1 
ATOM 3578 C CG1   . VAL B 2 49  ? -2.293  2.518   -5.246  1.00 88.53 49  B 1 
ATOM 3579 C CG2   . VAL B 2 49  ? -2.370  4.790   -4.291  1.00 88.03 49  B 1 
ATOM 3580 N N     . THR B 2 50  ? -5.514  1.445   -3.755  1.00 93.62 50  B 1 
ATOM 3581 C CA    . THR B 2 50  ? -6.125  0.118   -3.892  1.00 93.16 50  B 1 
ATOM 3582 C C     . THR B 2 50  ? -7.564  0.178   -4.402  1.00 92.94 50  B 1 
ATOM 3583 O O     . THR B 2 50  ? -7.961  -0.743  -5.110  1.00 91.23 50  B 1 
ATOM 3584 C CB    . THR B 2 50  ? -6.080  -0.705  -2.592  1.00 91.63 50  B 1 
ATOM 3585 O OG1   . THR B 2 50  ? -6.679  -0.056  -1.507  1.00 80.11 50  B 1 
ATOM 3586 C CG2   . THR B 2 50  ? -4.647  -1.057  -2.203  1.00 77.27 50  B 1 
ATOM 3587 N N     . GLY B 2 51  ? -8.299  1.231   -4.101  1.00 92.43 51  B 1 
ATOM 3588 C CA    . GLY B 2 51  ? -9.620  1.485   -4.660  1.00 92.07 51  B 1 
ATOM 3589 C C     . GLY B 2 51  ? -9.591  1.634   -6.176  1.00 92.47 51  B 1 
ATOM 3590 O O     . GLY B 2 51  ? -10.324 0.940   -6.875  1.00 91.44 51  B 1 
ATOM 3591 N N     . GLU B 2 52  ? -8.668  2.433   -6.704  1.00 92.76 52  B 1 
ATOM 3592 C CA    . GLU B 2 52  ? -8.526  2.604   -8.152  1.00 92.54 52  B 1 
ATOM 3593 C C     . GLU B 2 52  ? -8.035  1.323   -8.858  1.00 92.81 52  B 1 
ATOM 3594 O O     . GLU B 2 52  ? -8.541  0.949   -9.914  1.00 91.49 52  B 1 
ATOM 3595 C CB    . GLU B 2 52  ? -7.602  3.803   -8.435  1.00 91.53 52  B 1 
ATOM 3596 C CG    . GLU B 2 52  ? -7.582  4.223   -9.915  1.00 84.84 52  B 1 
ATOM 3597 C CD    . GLU B 2 52  ? -8.956  4.672   -10.468 1.00 86.86 52  B 1 
ATOM 3598 O OE1   . GLU B 2 52  ? -9.245  4.419   -11.655 1.00 81.11 52  B 1 
ATOM 3599 O OE2   . GLU B 2 52  ? -9.748  5.286   -9.738  1.00 81.31 52  B 1 
ATOM 3600 N N     . ALA B 2 53  ? -7.089  0.590   -8.240  1.00 93.04 53  B 1 
ATOM 3601 C CA    . ALA B 2 53  ? -6.637  -0.698  -8.760  1.00 92.85 53  B 1 
ATOM 3602 C C     . ALA B 2 53  ? -7.768  -1.746  -8.790  1.00 92.87 53  B 1 
ATOM 3603 O O     . ALA B 2 53  ? -7.885  -2.516  -9.744  1.00 91.58 53  B 1 
ATOM 3604 C CB    . ALA B 2 53  ? -5.459  -1.177  -7.902  1.00 92.37 53  B 1 
ATOM 3605 N N     . SER B 2 54  ? -8.621  -1.769  -7.762  1.00 92.70 54  B 1 
ATOM 3606 C CA    . SER B 2 54  ? -9.796  -2.637  -7.684  1.00 92.41 54  B 1 
ATOM 3607 C C     . SER B 2 54  ? -10.829 -2.289  -8.754  1.00 92.56 54  B 1 
ATOM 3608 O O     . SER B 2 54  ? -11.313 -3.189  -9.448  1.00 91.49 54  B 1 
ATOM 3609 C CB    . SER B 2 54  ? -10.416 -2.530  -6.303  1.00 91.07 54  B 1 
ATOM 3610 O OG    . SER B 2 54  ? -11.575 -3.336  -6.196  1.00 81.88 54  B 1 
ATOM 3611 N N     . ASP B 2 55  ? -11.101 -1.008  -8.974  1.00 92.09 55  B 1 
ATOM 3612 C CA    . ASP B 2 55  ? -12.014 -0.552  -10.022 1.00 91.43 55  B 1 
ATOM 3613 C C     . ASP B 2 55  ? -11.532 -0.988  -11.416 1.00 92.23 55  B 1 
ATOM 3614 O O     . ASP B 2 55  ? -12.327 -1.450  -12.236 1.00 91.02 55  B 1 
ATOM 3615 C CB    . ASP B 2 55  ? -12.135 0.977   -9.988  1.00 89.69 55  B 1 
ATOM 3616 C CG    . ASP B 2 55  ? -13.051 1.531   -8.893  1.00 83.78 55  B 1 
ATOM 3617 O OD1   . ASP B 2 55  ? -13.672 0.743   -8.152  1.00 77.51 55  B 1 
ATOM 3618 O OD2   . ASP B 2 55  ? -13.194 2.776   -8.883  1.00 77.10 55  B 1 
ATOM 3619 N N     . LYS B 2 56  ? -10.223 -0.926  -11.682 1.00 91.92 56  B 1 
ATOM 3620 C CA    . LYS B 2 56  ? -9.628  -1.480  -12.904 1.00 92.03 56  B 1 
ATOM 3621 C C     . LYS B 2 56  ? -9.870  -2.988  -13.006 1.00 92.51 56  B 1 
ATOM 3622 O O     . LYS B 2 56  ? -10.339 -3.457  -14.038 1.00 91.37 56  B 1 
ATOM 3623 C CB    . LYS B 2 56  ? -8.130  -1.150  -12.965 1.00 91.12 56  B 1 
ATOM 3624 C CG    . LYS B 2 56  ? -7.491  -1.689  -14.257 1.00 87.67 56  B 1 
ATOM 3625 C CD    . LYS B 2 56  ? -5.975  -1.558  -14.230 1.00 82.39 56  B 1 
ATOM 3626 C CE    . LYS B 2 56  ? -5.385  -2.242  -15.464 1.00 78.38 56  B 1 
ATOM 3627 N NZ    . LYS B 2 56  ? -3.916  -2.290  -15.424 1.00 71.20 56  B 1 
ATOM 3628 N N     . CYS B 2 57  ? -9.590  -3.739  -11.932 1.00 92.60 57  B 1 
ATOM 3629 C CA    . CYS B 2 57  ? -9.818  -5.185  -11.921 1.00 92.40 57  B 1 
ATOM 3630 C C     . CYS B 2 57  ? -11.283 -5.539  -12.215 1.00 92.62 57  B 1 
ATOM 3631 O O     . CYS B 2 57  ? -11.554 -6.464  -12.975 1.00 91.41 57  B 1 
ATOM 3632 C CB    . CYS B 2 57  ? -9.397  -5.766  -10.565 1.00 91.81 57  B 1 
ATOM 3633 S SG    . CYS B 2 57  ? -7.596  -5.686  -10.354 1.00 88.14 57  B 1 
ATOM 3634 N N     . GLN B 2 58  ? -12.232 -4.802  -11.653 1.00 92.17 58  B 1 
ATOM 3635 C CA    . GLN B 2 58  ? -13.661 -5.003  -11.879 1.00 91.64 58  B 1 
ATOM 3636 C C     . GLN B 2 58  ? -14.063 -4.684  -13.327 1.00 92.44 58  B 1 
ATOM 3637 O O     . GLN B 2 58  ? -14.780 -5.483  -13.935 1.00 91.14 58  B 1 
ATOM 3638 C CB    . GLN B 2 58  ? -14.463 -4.154  -10.891 1.00 89.82 58  B 1 
ATOM 3639 C CG    . GLN B 2 58  ? -14.336 -4.648  -9.439  1.00 82.78 58  B 1 
ATOM 3640 C CD    . GLN B 2 58  ? -15.119 -3.772  -8.457  1.00 79.45 58  B 1 
ATOM 3641 O OE1   . GLN B 2 58  ? -16.106 -3.158  -8.808  1.00 70.91 58  B 1 
ATOM 3642 N NE2   . GLN B 2 58  ? -14.724 -3.713  -7.204  1.00 67.64 58  B 1 
ATOM 3643 N N     . ARG B 2 59  ? -13.559 -3.595  -13.916 1.00 92.31 59  B 1 
ATOM 3644 C CA    . ARG B 2 59  ? -13.781 -3.271  -15.339 1.00 92.08 59  B 1 
ATOM 3645 C C     . ARG B 2 59  ? -13.260 -4.373  -16.267 1.00 92.66 59  B 1 
ATOM 3646 O O     . ARG B 2 59  ? -13.927 -4.721  -17.238 1.00 90.77 59  B 1 
ATOM 3647 C CB    . ARG B 2 59  ? -13.128 -1.916  -15.685 1.00 90.88 59  B 1 
ATOM 3648 C CG    . ARG B 2 59  ? -13.885 -0.704  -15.101 1.00 83.12 59  B 1 
ATOM 3649 C CD    . ARG B 2 59  ? -13.325 0.639   -15.598 1.00 82.17 59  B 1 
ATOM 3650 N NE    . ARG B 2 59  ? -11.928 0.881   -15.195 1.00 75.57 59  B 1 
ATOM 3651 C CZ    . ARG B 2 59  ? -11.494 1.614   -14.164 1.00 70.12 59  B 1 
ATOM 3652 N NH1   . ARG B 2 59  ? -12.310 2.197   -13.323 1.00 62.80 59  B 1 
ATOM 3653 N NH2   . ARG B 2 59  ? -10.222 1.796   -13.959 1.00 63.22 59  B 1 
ATOM 3654 N N     . GLU B 2 60  ? -12.119 -4.980  -15.923 1.00 93.16 60  B 1 
ATOM 3655 C CA    . GLU B 2 60  ? -11.506 -6.092  -16.662 1.00 93.01 60  B 1 
ATOM 3656 C C     . GLU B 2 60  ? -12.065 -7.484  -16.264 1.00 93.01 60  B 1 
ATOM 3657 O O     . GLU B 2 60  ? -11.557 -8.513  -16.706 1.00 90.41 60  B 1 
ATOM 3658 C CB    . GLU B 2 60  ? -9.988  -6.033  -16.485 1.00 92.51 60  B 1 
ATOM 3659 C CG    . GLU B 2 60  ? -9.352  -4.788  -17.145 1.00 89.81 60  B 1 
ATOM 3660 C CD    . GLU B 2 60  ? -7.841  -4.665  -16.863 1.00 88.67 60  B 1 
ATOM 3661 O OE1   . GLU B 2 60  ? -7.260  -3.623  -17.214 1.00 84.09 60  B 1 
ATOM 3662 O OE2   . GLU B 2 60  ? -7.250  -5.596  -16.266 1.00 83.33 60  B 1 
ATOM 3663 N N     . LYS B 2 61  ? -13.106 -7.550  -15.418 1.00 92.38 61  B 1 
ATOM 3664 C CA    . LYS B 2 61  ? -13.726 -8.782  -14.903 1.00 92.28 61  B 1 
ATOM 3665 C C     . LYS B 2 61  ? -12.742 -9.728  -14.181 1.00 92.71 61  B 1 
ATOM 3666 O O     . LYS B 2 61  ? -12.954 -10.945 -14.136 1.00 89.44 61  B 1 
ATOM 3667 C CB    . LYS B 2 61  ? -14.537 -9.497  -15.999 1.00 90.95 61  B 1 
ATOM 3668 C CG    . LYS B 2 61  ? -15.603 -8.602  -16.642 1.00 85.42 61  B 1 
ATOM 3669 C CD    . LYS B 2 61  ? -16.345 -9.372  -17.742 1.00 76.22 61  B 1 
ATOM 3670 C CE    . LYS B 2 61  ? -17.381 -8.461  -18.398 1.00 67.59 61  B 1 
ATOM 3671 N NZ    . LYS B 2 61  ? -18.080 -9.127  -19.532 1.00 57.31 61  B 1 
ATOM 3672 N N     . ARG B 2 62  ? -11.670 -9.180  -13.583 1.00 90.92 62  B 1 
ATOM 3673 C CA    . ARG B 2 62  ? -10.698 -9.913  -12.761 1.00 91.61 62  B 1 
ATOM 3674 C C     . ARG B 2 62  ? -11.062 -9.823  -11.280 1.00 91.81 62  B 1 
ATOM 3675 O O     . ARG B 2 62  ? -11.678 -8.866  -10.837 1.00 89.71 62  B 1 
ATOM 3676 C CB    . ARG B 2 62  ? -9.279  -9.407  -13.036 1.00 90.82 62  B 1 
ATOM 3677 C CG    . ARG B 2 62  ? -8.817  -9.737  -14.459 1.00 88.06 62  B 1 
ATOM 3678 C CD    . ARG B 2 62  ? -7.353  -9.380  -14.725 1.00 88.20 62  B 1 
ATOM 3679 N NE    . ARG B 2 62  ? -7.132  -7.934  -14.707 1.00 85.23 62  B 1 
ATOM 3680 C CZ    . ARG B 2 62  ? -6.511  -7.203  -13.771 1.00 86.59 62  B 1 
ATOM 3681 N NH1   . ARG B 2 62  ? -5.971  -7.719  -12.689 1.00 77.70 62  B 1 
ATOM 3682 N NH2   . ARG B 2 62  ? -6.418  -5.929  -13.923 1.00 80.37 62  B 1 
ATOM 3683 N N     . LYS B 2 63  ? -10.651 -10.836 -10.489 1.00 90.58 63  B 1 
ATOM 3684 C CA    . LYS B 2 63  ? -10.939 -10.919 -9.046  1.00 89.90 63  B 1 
ATOM 3685 C C     . LYS B 2 63  ? -9.699  -10.782 -8.158  1.00 90.48 63  B 1 
ATOM 3686 O O     . LYS B 2 63  ? -9.808  -10.861 -6.938  1.00 87.65 63  B 1 
ATOM 3687 C CB    . LYS B 2 63  ? -11.684 -12.219 -8.722  1.00 88.24 63  B 1 
ATOM 3688 C CG    . LYS B 2 63  ? -13.052 -12.273 -9.407  1.00 83.60 63  B 1 
ATOM 3689 C CD    . LYS B 2 63  ? -13.884 -13.439 -8.870  1.00 76.66 63  B 1 
ATOM 3690 C CE    . LYS B 2 63  ? -15.257 -13.409 -9.528  1.00 71.31 63  B 1 
ATOM 3691 N NZ    . LYS B 2 63  ? -16.203 -14.371 -8.905  1.00 62.36 63  B 1 
ATOM 3692 N N     . THR B 2 64  ? -8.527  -10.621 -8.751  1.00 92.39 64  B 1 
ATOM 3693 C CA    . THR B 2 64  ? -7.257  -10.547 -8.024  1.00 92.40 64  B 1 
ATOM 3694 C C     . THR B 2 64  ? -6.542  -9.253  -8.379  1.00 92.72 64  B 1 
ATOM 3695 O O     . THR B 2 64  ? -6.234  -9.037  -9.552  1.00 90.95 64  B 1 
ATOM 3696 C CB    . THR B 2 64  ? -6.360  -11.756 -8.342  1.00 91.20 64  B 1 
ATOM 3697 O OG1   . THR B 2 64  ? -7.076  -12.964 -8.139  1.00 84.93 64  B 1 
ATOM 3698 C CG2   . THR B 2 64  ? -5.128  -11.816 -7.444  1.00 84.94 64  B 1 
ATOM 3699 N N     . ILE B 2 65  ? -6.263  -8.424  -7.362  1.00 92.84 65  B 1 
ATOM 3700 C CA    . ILE B 2 65  ? -5.417  -7.236  -7.481  1.00 92.87 65  B 1 
ATOM 3701 C C     . ILE B 2 65  ? -3.952  -7.701  -7.474  1.00 93.04 65  B 1 
ATOM 3702 O O     . ILE B 2 65  ? -3.540  -8.396  -6.539  1.00 91.61 65  B 1 
ATOM 3703 C CB    . ILE B 2 65  ? -5.698  -6.229  -6.340  1.00 92.25 65  B 1 
ATOM 3704 C CG1   . ILE B 2 65  ? -7.198  -5.836  -6.264  1.00 88.60 65  B 1 
ATOM 3705 C CG2   . ILE B 2 65  ? -4.831  -4.975  -6.517  1.00 87.90 65  B 1 
ATOM 3706 C CD1   . ILE B 2 65  ? -7.573  -5.023  -5.018  1.00 83.04 65  B 1 
ATOM 3707 N N     . ASN B 2 66  ? -3.193  -7.341  -8.497  1.00 91.84 66  B 1 
ATOM 3708 C CA    . ASN B 2 66  ? -1.761  -7.644  -8.630  1.00 91.17 66  B 1 
ATOM 3709 C C     . ASN B 2 66  ? -0.905  -6.364  -8.566  1.00 91.65 66  B 1 
ATOM 3710 O O     . ASN B 2 66  ? -1.423  -5.257  -8.435  1.00 90.42 66  B 1 
ATOM 3711 C CB    . ASN B 2 66  ? -1.549  -8.506  -9.896  1.00 89.12 66  B 1 
ATOM 3712 C CG    . ASN B 2 66  ? -1.823  -7.765  -11.192 1.00 86.34 66  B 1 
ATOM 3713 O OD1   . ASN B 2 66  ? -1.841  -6.553  -11.252 1.00 74.36 66  B 1 
ATOM 3714 N ND2   . ASN B 2 66  ? -2.021  -8.464  -12.281 1.00 77.59 66  B 1 
ATOM 3715 N N     . GLY B 2 67  ? 0.419   -6.523  -8.620  1.00 91.28 67  B 1 
ATOM 3716 C CA    . GLY B 2 67  ? 1.350   -5.392  -8.600  1.00 90.84 67  B 1 
ATOM 3717 C C     . GLY B 2 67  ? 1.203   -4.454  -9.800  1.00 91.53 67  B 1 
ATOM 3718 O O     . GLY B 2 67  ? 1.294   -3.238  -9.632  1.00 90.38 67  B 1 
ATOM 3719 N N     . ASP B 2 68  ? 0.898   -4.992  -10.992 1.00 91.46 68  B 1 
ATOM 3720 C CA    . ASP B 2 68  ? 0.736   -4.182  -12.203 1.00 91.07 68  B 1 
ATOM 3721 C C     . ASP B 2 68  ? -0.525  -3.308  -12.155 1.00 91.98 68  B 1 
ATOM 3722 O O     . ASP B 2 68  ? -0.530  -2.190  -12.662 1.00 90.76 68  B 1 
ATOM 3723 C CB    . ASP B 2 68  ? 0.716   -5.090  -13.446 1.00 89.10 68  B 1 
ATOM 3724 C CG    . ASP B 2 68  ? 1.994   -5.908  -13.608 1.00 84.06 68  B 1 
ATOM 3725 O OD1   . ASP B 2 68  ? 3.087   -5.384  -13.294 1.00 77.58 68  B 1 
ATOM 3726 O OD2   . ASP B 2 68  ? 1.865   -7.088  -14.005 1.00 76.11 68  B 1 
ATOM 3727 N N     . ASP B 2 69  ? -1.576  -3.774  -11.467 1.00 92.11 69  B 1 
ATOM 3728 C CA    . ASP B 2 69  ? -2.768  -2.966  -11.211 1.00 92.38 69  B 1 
ATOM 3729 C C     . ASP B 2 69  ? -2.450  -1.770  -10.305 1.00 92.97 69  B 1 
ATOM 3730 O O     . ASP B 2 69  ? -2.973  -0.672  -10.530 1.00 91.92 69  B 1 
ATOM 3731 C CB    . ASP B 2 69  ? -3.876  -3.810  -10.569 1.00 91.99 69  B 1 
ATOM 3732 C CG    . ASP B 2 69  ? -4.366  -4.945  -11.450 1.00 90.66 69  B 1 
ATOM 3733 O OD1   . ASP B 2 69  ? -4.531  -4.751  -12.672 1.00 86.72 69  B 1 
ATOM 3734 O OD2   . ASP B 2 69  ? -4.656  -6.045  -10.934 1.00 87.11 69  B 1 
ATOM 3735 N N     . LEU B 2 70  ? -1.568  -1.965  -9.307  1.00 92.68 70  B 1 
ATOM 3736 C CA    . LEU B 2 70  ? -1.094  -0.881  -8.454  1.00 92.84 70  B 1 
ATOM 3737 C C     . LEU B 2 70  ? -0.229  0.107   -9.237  1.00 93.03 70  B 1 
ATOM 3738 O O     . LEU B 2 70  ? -0.458  1.309   -9.133  1.00 91.70 70  B 1 
ATOM 3739 C CB    . LEU B 2 70  ? -0.310  -1.434  -7.257  1.00 92.41 70  B 1 
ATOM 3740 C CG    . LEU B 2 70  ? -1.144  -2.236  -6.251  1.00 90.95 70  B 1 
ATOM 3741 C CD1   . LEU B 2 70  ? -0.207  -2.834  -5.206  1.00 87.95 70  B 1 
ATOM 3742 C CD2   . LEU B 2 70  ? -2.167  -1.363  -5.521  1.00 87.38 70  B 1 
ATOM 3743 N N     . LEU B 2 71  ? 0.713   -0.368  -10.055 1.00 92.67 71  B 1 
ATOM 3744 C CA    . LEU B 2 71  ? 1.536   0.505   -10.896 1.00 92.30 71  B 1 
ATOM 3745 C C     . LEU B 2 71  ? 0.679   1.353   -11.842 1.00 92.84 71  B 1 
ATOM 3746 O O     . LEU B 2 71  ? 0.907   2.559   -11.970 1.00 91.42 71  B 1 
ATOM 3747 C CB    . LEU B 2 71  ? 2.536   -0.331  -11.708 1.00 91.05 71  B 1 
ATOM 3748 C CG    . LEU B 2 71  ? 3.666   -0.966  -10.883 1.00 87.51 71  B 1 
ATOM 3749 C CD1   . LEU B 2 71  ? 4.541   -1.828  -11.792 1.00 81.85 71  B 1 
ATOM 3750 C CD2   . LEU B 2 71  ? 4.560   0.093   -10.233 1.00 81.91 71  B 1 
ATOM 3751 N N     . TRP B 2 72  ? -0.323  0.744   -12.461 1.00 92.57 72  B 1 
ATOM 3752 C CA    . TRP B 2 72  ? -1.276  1.472   -13.295 1.00 92.76 72  B 1 
ATOM 3753 C C     . TRP B 2 72  ? -2.059  2.523   -12.492 1.00 92.84 72  B 1 
ATOM 3754 O O     . TRP B 2 72  ? -2.230  3.648   -12.966 1.00 91.52 72  B 1 
ATOM 3755 C CB    . TRP B 2 72  ? -2.216  0.477   -13.968 1.00 92.10 72  B 1 
ATOM 3756 C CG    . TRP B 2 72  ? -3.255  1.124   -14.823 1.00 91.58 72  B 1 
ATOM 3757 C CD1   . TRP B 2 72  ? -3.125  1.398   -16.140 1.00 89.35 72  B 1 
ATOM 3758 C CD2   . TRP B 2 72  ? -4.559  1.618   -14.430 1.00 90.11 72  B 1 
ATOM 3759 N NE1   . TRP B 2 72  ? -4.270  2.036   -16.599 1.00 88.39 72  B 1 
ATOM 3760 C CE2   . TRP B 2 72  ? -5.173  2.195   -15.573 1.00 89.43 72  B 1 
ATOM 3761 C CE3   . TRP B 2 72  ? -5.277  1.649   -13.211 1.00 87.84 72  B 1 
ATOM 3762 C CZ2   . TRP B 2 72  ? -6.463  2.787   -15.514 1.00 87.53 72  B 1 
ATOM 3763 C CZ3   . TRP B 2 72  ? -6.561  2.240   -13.152 1.00 84.46 72  B 1 
ATOM 3764 C CH2   . TRP B 2 72  ? -7.135  2.799   -14.286 1.00 84.65 72  B 1 
ATOM 3765 N N     . ALA B 2 73  ? -2.509  2.182   -11.280 1.00 92.79 73  B 1 
ATOM 3766 C CA    . ALA B 2 73  ? -3.178  3.127   -10.402 1.00 92.42 73  B 1 
ATOM 3767 C C     . ALA B 2 73  ? -2.263  4.296   -10.003 1.00 92.42 73  B 1 
ATOM 3768 O O     . ALA B 2 73  ? -2.714  5.437   -10.013 1.00 90.97 73  B 1 
ATOM 3769 C CB    . ALA B 2 73  ? -3.729  2.385   -9.180  1.00 91.94 73  B 1 
ATOM 3770 N N     . MET B 2 74  ? -0.979  4.044   -9.733  1.00 92.37 74  B 1 
ATOM 3771 C CA    . MET B 2 74  ? -0.009  5.101   -9.420  1.00 91.83 74  B 1 
ATOM 3772 C C     . MET B 2 74  ? 0.110   6.112   -10.564 1.00 91.53 74  B 1 
ATOM 3773 O O     . MET B 2 74  ? -0.045  7.306   -10.339 1.00 88.85 74  B 1 
ATOM 3774 C CB    . MET B 2 74  ? 1.379   4.504   -9.104  1.00 91.16 74  B 1 
ATOM 3775 C CG    . MET B 2 74  ? 1.395   3.678   -7.818  1.00 87.72 74  B 1 
ATOM 3776 S SD    . MET B 2 74  ? 0.692   4.468   -6.361  1.00 83.10 74  B 1 
ATOM 3777 C CE    . MET B 2 74  ? 1.865   5.812   -6.167  1.00 73.88 74  B 1 
ATOM 3778 N N     . THR B 2 75  ? 0.308   5.639   -11.791 1.00 91.30 75  B 1 
ATOM 3779 C CA    . THR B 2 75  ? 0.356   6.527   -12.968 1.00 90.60 75  B 1 
ATOM 3780 C C     . THR B 2 75  ? -0.960  7.286   -13.151 1.00 90.73 75  B 1 
ATOM 3781 O O     . THR B 2 75  ? -0.968  8.485   -13.392 1.00 88.86 75  B 1 
ATOM 3782 C CB    . THR B 2 75  ? 0.682   5.716   -14.230 1.00 89.20 75  B 1 
ATOM 3783 O OG1   . THR B 2 75  ? 1.857   4.955   -14.039 1.00 79.84 75  B 1 
ATOM 3784 C CG2   . THR B 2 75  ? 0.921   6.597   -15.449 1.00 76.71 75  B 1 
ATOM 3785 N N     . THR B 2 76  ? -2.092  6.596   -12.976 1.00 91.44 76  B 1 
ATOM 3786 C CA    . THR B 2 76  ? -3.435  7.179   -13.155 1.00 90.91 76  B 1 
ATOM 3787 C C     . THR B 2 76  ? -3.759  8.280   -12.136 1.00 90.97 76  B 1 
ATOM 3788 O O     . THR B 2 76  ? -4.467  9.236   -12.461 1.00 88.30 76  B 1 
ATOM 3789 C CB    . THR B 2 76  ? -4.485  6.061   -13.047 1.00 89.47 76  B 1 
ATOM 3790 O OG1   . THR B 2 76  ? -4.271  5.092   -14.060 1.00 79.98 76  B 1 
ATOM 3791 C CG2   . THR B 2 76  ? -5.920  6.548   -13.219 1.00 78.05 76  B 1 
ATOM 3792 N N     . LEU B 2 77  ? -3.261  8.152   -10.900 1.00 91.43 77  B 1 
ATOM 3793 C CA    . LEU B 2 77  ? -3.556  9.050   -9.783  1.00 91.27 77  B 1 
ATOM 3794 C C     . LEU B 2 77  ? -2.517  10.171  -9.600  1.00 90.53 77  B 1 
ATOM 3795 O O     . LEU B 2 77  ? -2.629  10.939  -8.645  1.00 86.62 77  B 1 
ATOM 3796 C CB    . LEU B 2 77  ? -3.750  8.217   -8.509  1.00 91.03 77  B 1 
ATOM 3797 C CG    . LEU B 2 77  ? -4.933  7.231   -8.551  1.00 90.29 77  B 1 
ATOM 3798 C CD1   . LEU B 2 77  ? -4.950  6.399   -7.274  1.00 86.94 77  B 1 
ATOM 3799 C CD2   . LEU B 2 77  ? -6.288  7.941   -8.699  1.00 86.86 77  B 1 
ATOM 3800 N N     . GLY B 2 78  ? -1.531  10.276  -10.504 1.00 89.83 78  B 1 
ATOM 3801 C CA    . GLY B 2 78  ? -0.517  11.340  -10.464 1.00 89.24 78  B 1 
ATOM 3802 C C     . GLY B 2 78  ? 0.688   11.036  -9.575  1.00 90.31 78  B 1 
ATOM 3803 O O     . GLY B 2 78  ? 1.429   11.950  -9.219  1.00 87.31 78  B 1 
ATOM 3804 N N     . PHE B 2 79  ? 0.911   9.766   -9.231  1.00 91.45 79  B 1 
ATOM 3805 C CA    . PHE B 2 79  ? 2.071   9.293   -8.476  1.00 92.01 79  B 1 
ATOM 3806 C C     . PHE B 2 79  ? 3.101   8.577   -9.373  1.00 92.32 79  B 1 
ATOM 3807 O O     . PHE B 2 79  ? 3.771   7.644   -8.951  1.00 90.26 79  B 1 
ATOM 3808 C CB    . PHE B 2 79  ? 1.616   8.418   -7.306  1.00 91.47 79  B 1 
ATOM 3809 C CG    . PHE B 2 79  ? 0.696   9.101   -6.328  1.00 91.58 79  B 1 
ATOM 3810 C CD1   . PHE B 2 79  ? 1.194   10.044  -5.421  1.00 88.91 79  B 1 
ATOM 3811 C CD2   . PHE B 2 79  ? -0.674  8.793   -6.319  1.00 88.99 79  B 1 
ATOM 3812 C CE1   . PHE B 2 79  ? 0.342   10.681  -4.515  1.00 87.97 79  B 1 
ATOM 3813 C CE2   . PHE B 2 79  ? -1.536  9.429   -5.417  1.00 87.84 79  B 1 
ATOM 3814 C CZ    . PHE B 2 79  ? -1.032  10.377  -4.512  1.00 88.06 79  B 1 
ATOM 3815 N N     . GLU B 2 80  ? 3.215   8.995   -10.623 1.00 92.12 80  B 1 
ATOM 3816 C CA    . GLU B 2 80  ? 4.140   8.391   -11.592 1.00 91.82 80  B 1 
ATOM 3817 C C     . GLU B 2 80  ? 5.594   8.395   -11.117 1.00 92.62 80  B 1 
ATOM 3818 O O     . GLU B 2 80  ? 6.333   7.443   -11.362 1.00 90.57 80  B 1 
ATOM 3819 C CB    . GLU B 2 80  ? 3.991   9.118   -12.937 1.00 89.31 80  B 1 
ATOM 3820 C CG    . GLU B 2 80  ? 4.843   8.479   -14.033 1.00 78.57 80  B 1 
ATOM 3821 C CD    . GLU B 2 80  ? 4.533   9.003   -15.438 1.00 73.75 80  B 1 
ATOM 3822 O OE1   . GLU B 2 80  ? 5.106   8.418   -16.387 1.00 63.78 80  B 1 
ATOM 3823 O OE2   . GLU B 2 80  ? 3.711   9.920   -15.563 1.00 63.32 80  B 1 
ATOM 3824 N N     . VAL B 2 81  ? 5.990   9.412   -10.333 1.00 92.54 81  B 1 
ATOM 3825 C CA    . VAL B 2 81  ? 7.330   9.541   -9.731  1.00 92.36 81  B 1 
ATOM 3826 C C     . VAL B 2 81  ? 7.725   8.333   -8.878  1.00 92.85 81  B 1 
ATOM 3827 O O     . VAL B 2 81  ? 8.908   8.012   -8.773  1.00 91.01 81  B 1 
ATOM 3828 C CB    . VAL B 2 81  ? 7.447   10.834  -8.903  1.00 90.31 81  B 1 
ATOM 3829 C CG1   . VAL B 2 81  ? 7.225   12.067  -9.795  1.00 82.48 81  B 1 
ATOM 3830 C CG2   . VAL B 2 81  ? 6.455   10.896  -7.739  1.00 82.36 81  B 1 
ATOM 3831 N N     . TYR B 2 82  ? 6.763   7.583   -8.309  1.00 92.82 82  B 1 
ATOM 3832 C CA    . TYR B 2 82  ? 7.044   6.380   -7.528  1.00 92.94 82  B 1 
ATOM 3833 C C     . TYR B 2 82  ? 7.225   5.120   -8.383  1.00 92.75 82  B 1 
ATOM 3834 O O     . TYR B 2 82  ? 7.730   4.105   -7.895  1.00 90.69 82  B 1 
ATOM 3835 C CB    . TYR B 2 82  ? 5.939   6.158   -6.482  1.00 92.55 82  B 1 
ATOM 3836 C CG    . TYR B 2 82  ? 5.659   7.291   -5.508  1.00 92.82 82  B 1 
ATOM 3837 C CD1   . TYR B 2 82  ? 6.622   8.271   -5.199  1.00 88.82 82  B 1 
ATOM 3838 C CD2   . TYR B 2 82  ? 4.405   7.350   -4.882  1.00 88.86 82  B 1 
ATOM 3839 C CE1   . TYR B 2 82  ? 6.333   9.304   -4.290  1.00 87.59 82  B 1 
ATOM 3840 C CE2   . TYR B 2 82  ? 4.099   8.373   -3.972  1.00 87.77 82  B 1 
ATOM 3841 C CZ    . TYR B 2 82  ? 5.060   9.357   -3.684  1.00 89.22 82  B 1 
ATOM 3842 O OH    . TYR B 2 82  ? 4.752   10.366  -2.813  1.00 87.80 82  B 1 
ATOM 3843 N N     . VAL B 2 83  ? 6.820   5.124   -9.662  1.00 92.88 83  B 1 
ATOM 3844 C CA    . VAL B 2 83  ? 6.807   3.922   -10.500 1.00 92.55 83  B 1 
ATOM 3845 C C     . VAL B 2 83  ? 8.220   3.418   -10.799 1.00 92.85 83  B 1 
ATOM 3846 O O     . VAL B 2 83  ? 8.461   2.210   -10.697 1.00 91.57 83  B 1 
ATOM 3847 C CB    . VAL B 2 83  ? 6.016   4.175   -11.804 1.00 91.02 83  B 1 
ATOM 3848 C CG1   . VAL B 2 83  ? 6.090   2.985   -12.776 1.00 86.02 83  B 1 
ATOM 3849 C CG2   . VAL B 2 83  ? 4.540   4.424   -11.491 1.00 86.26 83  B 1 
ATOM 3850 N N     . ALA B 2 84  ? 9.157   4.297   -11.148 1.00 91.56 84  B 1 
ATOM 3851 C CA    . ALA B 2 84  ? 10.530  3.911   -11.452 1.00 91.18 84  B 1 
ATOM 3852 C C     . ALA B 2 84  ? 11.274  3.344   -10.215 1.00 91.16 84  B 1 
ATOM 3853 O O     . ALA B 2 84  ? 11.756  2.211   -10.300 1.00 89.43 84  B 1 
ATOM 3854 C CB    . ALA B 2 84  ? 11.258  5.069   -12.141 1.00 89.63 84  B 1 
ATOM 3855 N N     . PRO B 2 85  ? 11.292  4.014   -9.041  1.00 91.77 85  B 1 
ATOM 3856 C CA    . PRO B 2 85  ? 11.869  3.451   -7.817  1.00 91.08 85  B 1 
ATOM 3857 C C     . PRO B 2 85  ? 11.230  2.124   -7.407  1.00 91.05 85  B 1 
ATOM 3858 O O     . PRO B 2 85  ? 11.917  1.188   -6.996  1.00 89.02 85  B 1 
ATOM 3859 C CB    . PRO B 2 85  ? 11.646  4.510   -6.729  1.00 89.55 85  B 1 
ATOM 3860 C CG    . PRO B 2 85  ? 11.502  5.810   -7.502  1.00 86.55 85  B 1 
ATOM 3861 C CD    . PRO B 2 85  ? 10.846  5.375   -8.805  1.00 89.88 85  B 1 
ATOM 3862 N N     . LEU B 2 86  ? 9.904   1.998   -7.561  1.00 91.47 86  B 1 
ATOM 3863 C CA    . LEU B 2 86  ? 9.189   0.774   -7.222  1.00 91.13 86  B 1 
ATOM 3864 C C     . LEU B 2 86  ? 9.570   -0.399  -8.135  1.00 90.86 86  B 1 
ATOM 3865 O O     . LEU B 2 86  ? 9.828   -1.493  -7.641  1.00 88.62 86  B 1 
ATOM 3866 C CB    . LEU B 2 86  ? 7.676   1.050   -7.258  1.00 89.93 86  B 1 
ATOM 3867 C CG    . LEU B 2 86  ? 6.822   -0.152  -6.818  1.00 87.09 86  B 1 
ATOM 3868 C CD1   . LEU B 2 86  ? 7.077   -0.552  -5.373  1.00 81.25 86  B 1 
ATOM 3869 C CD2   . LEU B 2 86  ? 5.344   0.210   -6.956  1.00 80.44 86  B 1 
ATOM 3870 N N     . LYS B 2 87  ? 9.659   -0.195  -9.453  1.00 90.71 87  B 1 
ATOM 3871 C CA    . LYS B 2 87  ? 10.118  -1.224  -10.402 1.00 89.95 87  B 1 
ATOM 3872 C C     . LYS B 2 87  ? 11.553  -1.666  -10.100 1.00 89.84 87  B 1 
ATOM 3873 O O     . LYS B 2 87  ? 11.815  -2.861  -10.075 1.00 87.33 87  B 1 
ATOM 3874 C CB    . LYS B 2 87  ? 9.997   -0.721  -11.842 1.00 88.34 87  B 1 
ATOM 3875 C CG    . LYS B 2 87  ? 8.547   -0.733  -12.359 1.00 82.18 87  B 1 
ATOM 3876 C CD    . LYS B 2 87  ? 8.481   -0.161  -13.774 1.00 78.19 87  B 1 
ATOM 3877 C CE    . LYS B 2 87  ? 7.056   -0.203  -14.318 1.00 71.45 87  B 1 
ATOM 3878 N NZ    . LYS B 2 87  ? 6.957   0.385   -15.679 1.00 64.65 87  B 1 
ATOM 3879 N N     . ALA B 2 88  ? 12.451  -0.721  -9.819  1.00 88.08 88  B 1 
ATOM 3880 C CA    . ALA B 2 88  ? 13.832  -1.033  -9.458  1.00 86.74 88  B 1 
ATOM 3881 C C     . ALA B 2 88  ? 13.921  -1.885  -8.178  1.00 86.78 88  B 1 
ATOM 3882 O O     . ALA B 2 88  ? 14.633  -2.888  -8.150  1.00 84.15 88  B 1 
ATOM 3883 C CB    . ALA B 2 88  ? 14.612  0.282   -9.314  1.00 85.15 88  B 1 
ATOM 3884 N N     . TYR B 2 89  ? 13.141  -1.548  -7.136  1.00 87.08 89  B 1 
ATOM 3885 C CA    . TYR B 2 89  ? 13.057  -2.328  -5.901  1.00 86.12 89  B 1 
ATOM 3886 C C     . TYR B 2 89  ? 12.560  -3.757  -6.146  1.00 86.16 89  B 1 
ATOM 3887 O O     . TYR B 2 89  ? 13.101  -4.713  -5.603  1.00 83.67 89  B 1 
ATOM 3888 C CB    . TYR B 2 89  ? 12.121  -1.608  -4.924  1.00 84.33 89  B 1 
ATOM 3889 C CG    . TYR B 2 89  ? 11.821  -2.399  -3.667  1.00 83.62 89  B 1 
ATOM 3890 C CD1   . TYR B 2 89  ? 10.580  -3.042  -3.504  1.00 79.99 89  B 1 
ATOM 3891 C CD2   . TYR B 2 89  ? 12.804  -2.529  -2.671  1.00 79.40 89  B 1 
ATOM 3892 C CE1   . TYR B 2 89  ? 10.319  -3.795  -2.350  1.00 77.19 89  B 1 
ATOM 3893 C CE2   . TYR B 2 89  ? 12.552  -3.287  -1.517  1.00 76.56 89  B 1 
ATOM 3894 C CZ    . TYR B 2 89  ? 11.306  -3.924  -1.354  1.00 76.28 89  B 1 
ATOM 3895 O OH    . TYR B 2 89  ? 11.055  -4.656  -0.226  1.00 74.97 89  B 1 
ATOM 3896 N N     . LEU B 2 90  ? 11.536  -3.925  -6.973  1.00 84.65 90  B 1 
ATOM 3897 C CA    . LEU B 2 90  ? 10.873  -5.209  -7.156  1.00 82.24 90  B 1 
ATOM 3898 C C     . LEU B 2 90  ? 11.629  -6.169  -8.058  1.00 82.13 90  B 1 
ATOM 3899 O O     . LEU B 2 90  ? 11.542  -7.374  -7.839  1.00 78.93 90  B 1 
ATOM 3900 C CB    . LEU B 2 90  ? 9.478   -4.973  -7.711  1.00 80.05 90  B 1 
ATOM 3901 C CG    . LEU B 2 90  ? 8.571   -4.325  -6.658  1.00 74.75 90  B 1 
ATOM 3902 C CD1   . LEU B 2 90  ? 7.398   -3.718  -7.383  1.00 70.10 90  B 1 
ATOM 3903 C CD2   . LEU B 2 90  ? 8.087   -5.340  -5.610  1.00 70.14 90  B 1 
ATOM 3904 N N     . ASN B 2 91  ? 12.391  -5.665  -9.024  1.00 82.63 91  B 1 
ATOM 3905 C CA    . ASN B 2 91  ? 13.293  -6.504  -9.799  1.00 81.06 91  B 1 
ATOM 3906 C C     . ASN B 2 91  ? 14.310  -7.166  -8.871  1.00 80.33 91  B 1 
ATOM 3907 O O     . ASN B 2 91  ? 14.442  -8.382  -8.896  1.00 76.15 91  B 1 
ATOM 3908 C CB    . ASN B 2 91  ? 13.942  -5.656  -10.904 1.00 77.90 91  B 1 
ATOM 3909 C CG    . ASN B 2 91  ? 12.966  -5.302  -12.016 1.00 71.35 91  B 1 
ATOM 3910 O OD1   . ASN B 2 91  ? 11.848  -5.774  -12.131 1.00 62.88 91  B 1 
ATOM 3911 N ND2   . ASN B 2 91  ? 13.401  -4.434  -12.913 1.00 63.41 91  B 1 
ATOM 3912 N N     . ARG B 2 92  ? 14.912  -6.415  -7.923  1.00 76.32 92  B 1 
ATOM 3913 C CA    . ARG B 2 92  ? 15.835  -6.957  -6.921  1.00 72.82 92  B 1 
ATOM 3914 C C     . ARG B 2 92  ? 15.162  -7.873  -5.888  1.00 71.31 92  B 1 
ATOM 3915 O O     . ARG B 2 92  ? 15.821  -8.726  -5.316  1.00 66.28 92  B 1 
ATOM 3916 C CB    . ARG B 2 92  ? 16.518  -5.808  -6.174  1.00 68.79 92  B 1 
ATOM 3917 C CG    . ARG B 2 92  ? 17.362  -4.949  -7.122  1.00 61.41 92  B 1 
ATOM 3918 C CD    . ARG B 2 92  ? 17.984  -3.820  -6.317  1.00 58.15 92  B 1 
ATOM 3919 N NE    . ARG B 2 92  ? 18.651  -2.854  -7.204  1.00 53.67 92  B 1 
ATOM 3920 C CZ    . ARG B 2 92  ? 19.419  -1.861  -6.788  1.00 47.21 92  B 1 
ATOM 3921 N NH1   . ARG B 2 92  ? 19.655  -1.675  -5.533  1.00 45.76 92  B 1 
ATOM 3922 N NH2   . ARG B 2 92  ? 19.960  -1.043  -7.625  1.00 44.25 92  B 1 
ATOM 3923 N N     . TYR B 2 93  ? 13.885  -7.690  -5.616  1.00 75.76 93  B 1 
ATOM 3924 C CA    . TYR B 2 93  ? 13.147  -8.572  -4.701  1.00 71.94 93  B 1 
ATOM 3925 C C     . TYR B 2 93  ? 12.763  -9.917  -5.345  1.00 70.28 93  B 1 
ATOM 3926 O O     . TYR B 2 93  ? 12.482  -10.885 -4.642  1.00 64.09 93  B 1 
ATOM 3927 C CB    . TYR B 2 93  ? 11.902  -7.828  -4.193  1.00 67.97 93  B 1 
ATOM 3928 C CG    . TYR B 2 93  ? 11.125  -8.581  -3.144  1.00 64.13 93  B 1 
ATOM 3929 C CD1   . TYR B 2 93  ? 10.044  -9.424  -3.503  1.00 60.95 93  B 1 
ATOM 3930 C CD2   . TYR B 2 93  ? 11.497  -8.491  -1.787  1.00 60.16 93  B 1 
ATOM 3931 C CE1   . TYR B 2 93  ? 9.371   -10.161 -2.537  1.00 56.98 93  B 1 
ATOM 3932 C CE2   . TYR B 2 93  ? 10.820  -9.237  -0.803  1.00 57.42 93  B 1 
ATOM 3933 C CZ    . TYR B 2 93  ? 9.755   -10.073 -1.186  1.00 56.19 93  B 1 
ATOM 3934 O OH    . TYR B 2 93  ? 9.099   -10.818 -0.240  1.00 56.34 93  B 1 
ATOM 3935 N N     . ARG B 2 94  ? 12.691  -9.982  -6.677  1.00 70.96 94  B 1 
ATOM 3936 C CA    . ARG B 2 94  ? 12.352  -11.196 -7.438  1.00 67.59 94  B 1 
ATOM 3937 C C     . ARG B 2 94  ? 13.588  -12.009 -7.834  1.00 65.36 94  B 1 
ATOM 3938 O O     . ARG B 2 94  ? 13.444  -13.206 -8.033  1.00 59.36 94  B 1 
ATOM 3939 C CB    . ARG B 2 94  ? 11.564  -10.823 -8.696  1.00 62.53 94  B 1 
ATOM 3940 C CG    . ARG B 2 94  ? 10.114  -10.395 -8.411  1.00 56.98 94  B 1 
ATOM 3941 C CD    . ARG B 2 94  ? 9.438   -10.002 -9.720  1.00 54.58 94  B 1 
ATOM 3942 N NE    . ARG B 2 94  ? 8.033   -9.607  -9.528  1.00 49.37 94  B 1 
ATOM 3943 C CZ    . ARG B 2 94  ? 7.164   -9.276  -10.487 1.00 46.33 94  B 1 
ATOM 3944 N NH1   . ARG B 2 94  ? 7.509   -9.284  -11.744 1.00 44.69 94  B 1 
ATOM 3945 N NH2   . ARG B 2 94  ? 5.943   -8.925  -10.189 1.00 43.89 94  B 1 
ATOM 3946 N N     . GLU B 2 95  ? 14.726  -11.365 -7.979  1.00 65.79 95  B 1 
ATOM 3947 C CA    . GLU B 2 95  ? 16.037  -11.995 -8.137  1.00 64.35 95  B 1 
ATOM 3948 C C     . GLU B 2 95  ? 16.502  -12.591 -6.799  1.00 59.48 95  B 1 
ATOM 3949 O O     . GLU B 2 95  ? 17.008  -13.727 -6.813  1.00 52.66 95  B 1 
ATOM 3950 C CB    . GLU B 2 95  ? 17.059  -10.959 -8.669  1.00 58.25 95  B 1 
ATOM 3951 C CG    . GLU B 2 95  ? 16.786  -10.545 -10.118 1.00 52.49 95  B 1 
ATOM 3952 C CD    . GLU B 2 95  ? 17.635  -9.369  -10.636 1.00 44.43 95  B 1 
ATOM 3953 O OE1   . GLU B 2 95  ? 17.367  -8.926  -11.778 1.00 42.25 95  B 1 
ATOM 3954 O OE2   . GLU B 2 95  ? 18.535  -8.872  -9.909  1.00 43.72 95  B 1 
ATOM 3955 O OXT   . GLU B 2 95  ? 16.324  -11.903 -5.758  1.00 46.82 95  B 1 
ATOM 3956 N N     . GLN C 3 1   ? 32.655  -15.805 11.230  1.00 38.59 1   C 1 
ATOM 3957 C CA    . GLN C 3 1   ? 32.584  -16.233 9.812   1.00 43.11 1   C 1 
ATOM 3958 C C     . GLN C 3 1   ? 31.275  -16.933 9.482   1.00 46.63 1   C 1 
ATOM 3959 O O     . GLN C 3 1   ? 30.472  -16.301 8.809   1.00 44.15 1   C 1 
ATOM 3960 C CB    . GLN C 3 1   ? 33.815  -17.014 9.335   1.00 40.44 1   C 1 
ATOM 3961 C CG    . GLN C 3 1   ? 34.931  -16.042 8.954   1.00 34.01 1   C 1 
ATOM 3962 C CD    . GLN C 3 1   ? 36.115  -16.731 8.274   1.00 29.55 1   C 1 
ATOM 3963 O OE1   . GLN C 3 1   ? 36.270  -17.926 8.301   1.00 31.84 1   C 1 
ATOM 3964 N NE2   . GLN C 3 1   ? 36.997  -15.990 7.660   1.00 27.16 1   C 1 
ATOM 3965 N N     . GLN C 3 2   ? 30.995  -18.152 9.970   1.00 43.37 2   C 1 
ATOM 3966 C CA    . GLN C 3 2   ? 29.696  -18.779 9.692   1.00 45.15 2   C 1 
ATOM 3967 C C     . GLN C 3 2   ? 28.499  -17.984 10.237  1.00 45.61 2   C 1 
ATOM 3968 O O     . GLN C 3 2   ? 27.509  -17.839 9.534   1.00 45.42 2   C 1 
ATOM 3969 C CB    . GLN C 3 2   ? 29.657  -20.210 10.234  1.00 44.01 2   C 1 
ATOM 3970 C CG    . GLN C 3 2   ? 30.060  -21.225 9.180   1.00 38.07 2   C 1 
ATOM 3971 C CD    . GLN C 3 2   ? 30.005  -22.659 9.689   1.00 34.35 2   C 1 
ATOM 3972 O OE1   . GLN C 3 2   ? 30.136  -22.941 10.860  1.00 35.86 2   C 1 
ATOM 3973 N NE2   . GLN C 3 2   ? 29.821  -23.628 8.816   1.00 32.75 2   C 1 
ATOM 3974 N N     . GLU C 3 3   ? 28.613  -17.400 11.439  1.00 34.33 3   C 1 
ATOM 3975 C CA    . GLU C 3 3   ? 27.557  -16.552 12.014  1.00 39.34 3   C 1 
ATOM 3976 C C     . GLU C 3 3   ? 27.265  -15.305 11.160  1.00 39.23 3   C 1 
ATOM 3977 O O     . GLU C 3 3   ? 26.122  -14.868 11.071  1.00 39.57 3   C 1 
ATOM 3978 C CB    . GLU C 3 3   ? 27.937  -16.115 13.435  1.00 38.79 3   C 1 
ATOM 3979 C CG    . GLU C 3 3   ? 27.905  -17.262 14.454  1.00 34.18 3   C 1 
ATOM 3980 C CD    . GLU C 3 3   ? 28.264  -16.817 15.877  1.00 32.65 3   C 1 
ATOM 3981 O OE1   . GLU C 3 3   ? 27.724  -17.415 16.831  1.00 28.87 3   C 1 
ATOM 3982 O OE2   . GLU C 3 3   ? 29.101  -15.895 16.021  1.00 31.56 3   C 1 
ATOM 3983 N N     . GLU C 3 4   ? 28.269  -14.733 10.487  1.00 31.65 4   C 1 
ATOM 3984 C CA    . GLU C 3 4   ? 28.078  -13.594 9.582   1.00 33.23 4   C 1 
ATOM 3985 C C     . GLU C 3 4   ? 27.338  -13.992 8.294   1.00 31.91 4   C 1 
ATOM 3986 O O     . GLU C 3 4   ? 26.581  -13.182 7.754   1.00 32.59 4   C 1 
ATOM 3987 C CB    . GLU C 3 4   ? 29.432  -12.969 9.221   1.00 33.85 4   C 1 
ATOM 3988 C CG    . GLU C 3 4   ? 30.079  -12.211 10.386  1.00 29.80 4   C 1 
ATOM 3989 C CD    . GLU C 3 4   ? 31.482  -11.677 10.046  1.00 29.10 4   C 1 
ATOM 3990 O OE1   . GLU C 3 4   ? 31.826  -10.591 10.552  1.00 26.38 4   C 1 
ATOM 3991 O OE2   . GLU C 3 4   ? 32.210  -12.395 9.327   1.00 27.38 4   C 1 
ATOM 3992 N N     . MET C 3 5   ? 27.506  -15.227 7.802   1.00 35.95 5   C 1 
ATOM 3993 C CA    . MET C 3 5   ? 26.790  -15.722 6.620   1.00 34.39 5   C 1 
ATOM 3994 C C     . MET C 3 5   ? 25.293  -15.912 6.863   1.00 35.21 5   C 1 
ATOM 3995 O O     . MET C 3 5   ? 24.499  -15.706 5.952   1.00 36.35 5   C 1 
ATOM 3996 C CB    . MET C 3 5   ? 27.381  -17.050 6.136   1.00 35.55 5   C 1 
ATOM 3997 C CG    . MET C 3 5   ? 28.589  -16.875 5.222   1.00 28.62 5   C 1 
ATOM 3998 S SD    . MET C 3 5   ? 29.272  -18.439 4.578   1.00 26.99 5   C 1 
ATOM 3999 C CE    . MET C 3 5   ? 27.855  -19.085 3.657   1.00 24.82 5   C 1 
ATOM 4000 N N     . GLU C 3 6   ? 24.886  -16.319 8.065   1.00 30.65 6   C 1 
ATOM 4001 C CA    . GLU C 3 6   ? 23.461  -16.433 8.430   1.00 30.51 6   C 1 
ATOM 4002 C C     . GLU C 3 6   ? 22.762  -15.079 8.607   1.00 29.98 6   C 1 
ATOM 4003 O O     . GLU C 3 6   ? 21.533  -15.024 8.641   1.00 29.42 6   C 1 
ATOM 4004 C CB    . GLU C 3 6   ? 23.262  -17.303 9.673   1.00 30.85 6   C 1 
ATOM 4005 C CG    . GLU C 3 6   ? 23.348  -18.796 9.366   1.00 27.31 6   C 1 
ATOM 4006 C CD    . GLU C 3 6   ? 22.811  -19.684 10.507  1.00 25.99 6   C 1 
ATOM 4007 O OE1   . GLU C 3 6   ? 22.546  -20.877 10.237  1.00 23.26 6   C 1 
ATOM 4008 O OE2   . GLU C 3 6   ? 22.627  -19.176 11.634  1.00 24.12 6   C 1 
ATOM 4009 N N     . ALA C 3 7   ? 23.516  -13.967 8.609   1.00 35.10 7   C 1 
ATOM 4010 C CA    . ALA C 3 7   ? 22.984  -12.656 8.308   1.00 34.19 7   C 1 
ATOM 4011 C C     . ALA C 3 7   ? 22.610  -12.533 6.815   1.00 34.18 7   C 1 
ATOM 4012 O O     . ALA C 3 7   ? 22.945  -11.562 6.140   1.00 33.54 7   C 1 
ATOM 4013 C CB    . ALA C 3 7   ? 23.933  -11.560 8.804   1.00 31.61 7   C 1 
ATOM 4014 N N     . THR C 3 8   ? 21.879  -13.541 6.277   1.00 36.08 8   C 1 
ATOM 4015 C CA    . THR C 3 8   ? 20.946  -13.329 5.180   1.00 36.90 8   C 1 
ATOM 4016 C C     . THR C 3 8   ? 20.132  -12.130 5.592   1.00 37.43 8   C 1 
ATOM 4017 O O     . THR C 3 8   ? 19.371  -12.204 6.557   1.00 36.40 8   C 1 
ATOM 4018 C CB    . THR C 3 8   ? 19.992  -14.505 4.957   1.00 34.52 8   C 1 
ATOM 4019 O OG1   . THR C 3 8   ? 19.382  -14.954 6.151   1.00 30.97 8   C 1 
ATOM 4020 C CG2   . THR C 3 8   ? 20.689  -15.698 4.313   1.00 32.14 8   C 1 
ATOM 4021 N N     . VAL C 3 9   ? 20.382  -11.012 4.937   1.00 37.20 9   C 1 
ATOM 4022 C CA    . VAL C 3 9   ? 19.694  -9.766  5.238   1.00 37.70 9   C 1 
ATOM 4023 C C     . VAL C 3 9   ? 18.228  -10.080 5.129   1.00 38.45 9   C 1 
ATOM 4024 O O     . VAL C 3 9   ? 17.714  -10.321 4.037   1.00 36.41 9   C 1 
ATOM 4025 C CB    . VAL C 3 9   ? 20.099  -8.658  4.287   1.00 34.79 9   C 1 
ATOM 4026 C CG1   . VAL C 3 9   ? 19.242  -7.410  4.542   1.00 30.97 9   C 1 
ATOM 4027 C CG2   . VAL C 3 9   ? 21.578  -8.344  4.520   1.00 31.20 9   C 1 
ATOM 4028 N N     . ASP C 3 10  ? 17.622  -10.184 6.295   1.00 40.80 10  C 1 
ATOM 4029 C CA    . ASP C 3 10  ? 16.258  -10.606 6.379   1.00 40.85 10  C 1 
ATOM 4030 C C     . ASP C 3 10  ? 15.492  -9.459  5.737   1.00 41.99 10  C 1 
ATOM 4031 O O     . ASP C 3 10  ? 15.272  -8.412  6.342   1.00 39.66 10  C 1 
ATOM 4032 C CB    . ASP C 3 10  ? 15.916  -10.943 7.847   1.00 37.57 10  C 1 
ATOM 4033 C CG    . ASP C 3 10  ? 14.652  -11.791 8.023   1.00 32.95 10  C 1 
ATOM 4034 O OD1   . ASP C 3 10  ? 14.081  -12.259 7.014   1.00 30.71 10  C 1 
ATOM 4035 O OD2   . ASP C 3 10  ? 14.198  -11.948 9.178   1.00 29.11 10  C 1 
ATOM 4036 N N     . PHE C 3 11  ? 15.115  -9.625  4.467   1.00 49.40 11  C 1 
ATOM 4037 C CA    . PHE C 3 11  ? 14.188  -8.728  3.779   1.00 49.02 11  C 1 
ATOM 4038 C C     . PHE C 3 11  ? 12.870  -8.636  4.538   1.00 52.84 11  C 1 
ATOM 4039 O O     . PHE C 3 11  ? 12.047  -7.739  4.307   1.00 48.85 11  C 1 
ATOM 4040 C CB    . PHE C 3 11  ? 13.976  -9.198  2.334   1.00 43.02 11  C 1 
ATOM 4041 C CG    . PHE C 3 11  ? 14.728  -8.418  1.283   1.00 38.61 11  C 1 
ATOM 4042 C CD1   . PHE C 3 11  ? 14.144  -7.292  0.683   1.00 35.73 11  C 1 
ATOM 4043 C CD2   . PHE C 3 11  ? 16.005  -8.830  0.868   1.00 34.91 11  C 1 
ATOM 4044 C CE1   . PHE C 3 11  ? 14.803  -6.594  -0.330  1.00 31.58 11  C 1 
ATOM 4045 C CE2   . PHE C 3 11  ? 16.676  -8.134  -0.152  1.00 31.78 11  C 1 
ATOM 4046 C CZ    . PHE C 3 11  ? 16.072  -7.023  -0.754  1.00 32.93 11  C 1 
ATOM 4047 N N     . ASN C 3 12  ? 12.673  -9.512  5.539   1.00 53.10 12  C 1 
ATOM 4048 C CA    . ASN C 3 12  ? 11.737  -9.341  6.630   1.00 53.32 12  C 1 
ATOM 4049 C C     . ASN C 3 12  ? 12.139  -8.254  7.639   1.00 56.32 12  C 1 
ATOM 4050 O O     . ASN C 3 12  ? 11.495  -8.195  8.692   1.00 51.93 12  C 1 
ATOM 4051 C CB    . ASN C 3 12  ? 11.503  -10.661 7.382   1.00 47.94 12  C 1 
ATOM 4052 C CG    . ASN C 3 12  ? 10.876  -11.761 6.583   1.00 42.14 12  C 1 
ATOM 4053 O OD1   . ASN C 3 12  ? 9.844   -11.603 5.937   1.00 39.31 12  C 1 
ATOM 4054 N ND2   . ASN C 3 12  ? 11.417  -12.950 6.706   1.00 37.87 12  C 1 
ATOM 4055 N N     . ASP C 3 13  ? 13.058  -7.341  7.319   1.00 62.75 13  C 1 
ATOM 4056 C CA    . ASP C 3 13  ? 13.054  -6.019  7.936   1.00 62.02 13  C 1 
ATOM 4057 C C     . ASP C 3 13  ? 11.752  -5.302  7.513   1.00 64.52 13  C 1 
ATOM 4058 O O     . ASP C 3 13  ? 11.704  -4.306  6.806   1.00 58.81 13  C 1 
ATOM 4059 C CB    . ASP C 3 13  ? 14.361  -5.247  7.655   1.00 55.36 13  C 1 
ATOM 4060 C CG    . ASP C 3 13  ? 14.956  -4.591  8.908   1.00 48.52 13  C 1 
ATOM 4061 O OD1   . ASP C 3 13  ? 14.438  -4.821  10.023  1.00 45.29 13  C 1 
ATOM 4062 O OD2   . ASP C 3 13  ? 15.904  -3.797  8.740   1.00 45.89 13  C 1 
ATOM 4063 N N     . ARG C 3 14  ? 10.640  -5.941  7.893   1.00 66.47 14  C 1 
ATOM 4064 C CA    . ARG C 3 14  ? 9.269   -5.590  7.556   1.00 66.28 14  C 1 
ATOM 4065 C C     . ARG C 3 14  ? 8.967   -4.296  8.280   1.00 70.17 14  C 1 
ATOM 4066 O O     . ARG C 3 14  ? 8.283   -4.276  9.294   1.00 65.75 14  C 1 
ATOM 4067 C CB    . ARG C 3 14  ? 8.271   -6.691  7.926   1.00 58.15 14  C 1 
ATOM 4068 C CG    . ARG C 3 14  ? 8.307   -7.872  6.959   1.00 52.69 14  C 1 
ATOM 4069 C CD    . ARG C 3 14  ? 7.252   -8.900  7.360   1.00 49.61 14  C 1 
ATOM 4070 N NE    . ARG C 3 14  ? 7.401   -10.137 6.567   1.00 44.07 14  C 1 
ATOM 4071 C CZ    . ARG C 3 14  ? 6.623   -11.195 6.609   1.00 39.47 14  C 1 
ATOM 4072 N NH1   . ARG C 3 14  ? 5.550   -11.220 7.355   1.00 38.87 14  C 1 
ATOM 4073 N NH2   . ARG C 3 14  ? 6.919   -12.250 5.918   1.00 37.12 14  C 1 
ATOM 4074 N N     . ILE C 3 15  ? 9.446   -3.220  7.669   1.00 76.79 15  C 1 
ATOM 4075 C CA    . ILE C 3 15  ? 9.201   -1.855  8.091   1.00 79.11 15  C 1 
ATOM 4076 C C     . ILE C 3 15  ? 7.699   -1.644  8.263   1.00 83.49 15  C 1 
ATOM 4077 O O     . ILE C 3 15  ? 7.284   -0.942  9.186   1.00 80.68 15  C 1 
ATOM 4078 C CB    . ILE C 3 15  ? 9.813   -0.889  7.069   1.00 71.90 15  C 1 
ATOM 4079 C CG1   . ILE C 3 15  ? 11.353  -1.087  6.990   1.00 64.02 15  C 1 
ATOM 4080 C CG2   . ILE C 3 15  ? 9.504   0.562   7.460   1.00 63.52 15  C 1 
ATOM 4081 C CD1   . ILE C 3 15  ? 12.001  -0.386  5.802   1.00 57.86 15  C 1 
ATOM 4082 N N     . LEU C 3 16  ? 6.891   -2.333  7.457   1.00 88.11 16  C 1 
ATOM 4083 C CA    . LEU C 3 16  ? 5.436   -2.333  7.583   1.00 89.72 16  C 1 
ATOM 4084 C C     . LEU C 3 16  ? 4.868   -3.753  7.769   1.00 90.67 16  C 1 
ATOM 4085 O O     . LEU C 3 16  ? 5.167   -4.656  6.992   1.00 88.69 16  C 1 
ATOM 4086 C CB    . LEU C 3 16  ? 4.823   -1.627  6.368   1.00 89.13 16  C 1 
ATOM 4087 C CG    . LEU C 3 16  ? 5.177   -0.128  6.281   1.00 88.67 16  C 1 
ATOM 4088 C CD1   . LEU C 3 16  ? 4.644   0.441   4.980   1.00 84.29 16  C 1 
ATOM 4089 C CD2   . LEU C 3 16  ? 4.577   0.679   7.440   1.00 83.19 16  C 1 
ATOM 4090 N N     . PRO C 3 17  ? 3.985   -3.981  8.776   1.00 91.25 17  C 1 
ATOM 4091 C CA    . PRO C 3 17  ? 3.375   -5.291  8.983   1.00 90.70 17  C 1 
ATOM 4092 C C     . PRO C 3 17  ? 2.424   -5.662  7.842   1.00 91.47 17  C 1 
ATOM 4093 O O     . PRO C 3 17  ? 1.335   -5.094  7.718   1.00 90.17 17  C 1 
ATOM 4094 C CB    . PRO C 3 17  ? 2.658   -5.215  10.335  1.00 89.02 17  C 1 
ATOM 4095 C CG    . PRO C 3 17  ? 3.226   -3.969  11.019  1.00 85.76 17  C 1 
ATOM 4096 C CD    . PRO C 3 17  ? 3.618   -3.080  9.850   1.00 88.39 17  C 1 
ATOM 4097 N N     . MET C 3 18  ? 2.760   -6.709  7.070   1.00 90.69 18  C 1 
ATOM 4098 C CA    . MET C 3 18  ? 1.937   -7.196  5.954   1.00 90.45 18  C 1 
ATOM 4099 C C     . MET C 3 18  ? 0.489   -7.511  6.349   1.00 91.31 18  C 1 
ATOM 4100 O O     . MET C 3 18  ? -0.435  -7.347  5.555   1.00 89.96 18  C 1 
ATOM 4101 C CB    . MET C 3 18  ? 2.564   -8.473  5.377   1.00 88.91 18  C 1 
ATOM 4102 C CG    . MET C 3 18  ? 3.923   -8.249  4.720   1.00 84.09 18  C 1 
ATOM 4103 S SD    . MET C 3 18  ? 3.834   -7.096  3.331   1.00 79.91 18  C 1 
ATOM 4104 C CE    . MET C 3 18  ? 4.717   -5.704  4.045   1.00 70.15 18  C 1 
ATOM 4105 N N     . ALA C 3 19  ? 0.258   -7.971  7.589   1.00 90.34 19  C 1 
ATOM 4106 C CA    . ALA C 3 19  ? -1.084  -8.233  8.093   1.00 89.68 19  C 1 
ATOM 4107 C C     . ALA C 3 19  ? -1.932  -6.957  8.212   1.00 90.09 19  C 1 
ATOM 4108 O O     . ALA C 3 19  ? -3.125  -7.001  7.918   1.00 88.39 19  C 1 
ATOM 4109 C CB    . ALA C 3 19  ? -0.979  -8.962  9.437   1.00 88.57 19  C 1 
ATOM 4110 N N     . ARG C 3 20  ? -1.333  -5.831  8.623   1.00 90.85 20  C 1 
ATOM 4111 C CA    . ARG C 3 20  ? -2.023  -4.535  8.740   1.00 90.36 20  C 1 
ATOM 4112 C C     . ARG C 3 20  ? -2.327  -3.959  7.367   1.00 90.79 20  C 1 
ATOM 4113 O O     . ARG C 3 20  ? -3.486  -3.633  7.121   1.00 89.27 20  C 1 
ATOM 4114 C CB    . ARG C 3 20  ? -1.215  -3.559  9.612   1.00 89.11 20  C 1 
ATOM 4115 C CG    . ARG C 3 20  ? -1.187  -3.955  11.102  1.00 81.13 20  C 1 
ATOM 4116 C CD    . ARG C 3 20  ? -2.523  -3.722  11.841  1.00 79.22 20  C 1 
ATOM 4117 N NE    . ARG C 3 20  ? -2.773  -2.284  12.065  1.00 76.86 20  C 1 
ATOM 4118 C CZ    . ARG C 3 20  ? -2.545  -1.567  13.166  1.00 75.16 20  C 1 
ATOM 4119 N NH1   . ARG C 3 20  ? -2.032  -2.102  14.240  1.00 66.95 20  C 1 
ATOM 4120 N NH2   . ARG C 3 20  ? -2.824  -0.305  13.214  1.00 68.04 20  C 1 
ATOM 4121 N N     . LEU C 3 21  ? -1.373  -3.968  6.435   1.00 91.85 21  C 1 
ATOM 4122 C CA    . LEU C 3 21  ? -1.612  -3.594  5.039   1.00 92.09 21  C 1 
ATOM 4123 C C     . LEU C 3 21  ? -2.799  -4.369  4.444   1.00 92.05 21  C 1 
ATOM 4124 O O     . LEU C 3 21  ? -3.762  -3.780  3.953   1.00 90.38 21  C 1 
ATOM 4125 C CB    . LEU C 3 21  ? -0.336  -3.864  4.222   1.00 91.41 21  C 1 
ATOM 4126 C CG    . LEU C 3 21  ? 0.702   -2.736  4.325   1.00 88.00 21  C 1 
ATOM 4127 C CD1   . LEU C 3 21  ? 2.061   -3.239  3.897   1.00 84.06 21  C 1 
ATOM 4128 C CD2   . LEU C 3 21  ? 0.312   -1.584  3.404   1.00 83.14 21  C 1 
ATOM 4129 N N     . LYS C 3 22  ? -2.799  -5.721  4.588   1.00 90.79 22  C 1 
ATOM 4130 C CA    . LYS C 3 22  ? -3.909  -6.560  4.119   1.00 90.39 22  C 1 
ATOM 4131 C C     . LYS C 3 22  ? -5.236  -6.259  4.811   1.00 90.27 22  C 1 
ATOM 4132 O O     . LYS C 3 22  ? -6.270  -6.553  4.225   1.00 88.79 22  C 1 
ATOM 4133 C CB    . LYS C 3 22  ? -3.557  -8.048  4.282   1.00 89.68 22  C 1 
ATOM 4134 C CG    . LYS C 3 22  ? -2.516  -8.506  3.259   1.00 86.23 22  C 1 
ATOM 4135 C CD    . LYS C 3 22  ? -2.150  -9.980  3.459   1.00 81.78 22  C 1 
ATOM 4136 C CE    . LYS C 3 22  ? -1.103  -10.358 2.428   1.00 76.20 22  C 1 
ATOM 4137 N NZ    . LYS C 3 22  ? -0.701  -11.789 2.469   1.00 69.43 22  C 1 
ATOM 4138 N N     . ARG C 3 23  ? -5.247  -5.764  6.050   1.00 89.84 23  C 1 
ATOM 4139 C CA    . ARG C 3 23  ? -6.474  -5.358  6.744   1.00 89.09 23  C 1 
ATOM 4140 C C     . ARG C 3 23  ? -7.057  -4.074  6.164   1.00 89.29 23  C 1 
ATOM 4141 O O     . ARG C 3 23  ? -8.251  -4.067  5.916   1.00 87.39 23  C 1 
ATOM 4142 C CB    . ARG C 3 23  ? -6.247  -5.203  8.247   1.00 87.86 23  C 1 
ATOM 4143 C CG    . ARG C 3 23  ? -6.265  -6.555  8.981   1.00 79.92 23  C 1 
ATOM 4144 C CD    . ARG C 3 23  ? -5.951  -6.379  10.466  1.00 77.33 23  C 1 
ATOM 4145 N NE    . ARG C 3 23  ? -6.971  -5.538  11.095  1.00 70.79 23  C 1 
ATOM 4146 C CZ    . ARG C 3 23  ? -6.948  -5.032  12.313  1.00 64.67 23  C 1 
ATOM 4147 N NH1   . ARG C 3 23  ? -6.010  -5.302  13.168  1.00 58.73 23  C 1 
ATOM 4148 N NH2   . ARG C 3 23  ? -7.885  -4.220  12.679  1.00 57.22 23  C 1 
ATOM 4149 N N     . VAL C 3 24  ? -6.220  -3.066  5.920   1.00 90.17 24  C 1 
ATOM 4150 C CA    . VAL C 3 24  ? -6.647  -1.794  5.311   1.00 89.36 24  C 1 
ATOM 4151 C C     . VAL C 3 24  ? -7.266  -2.052  3.934   1.00 89.34 24  C 1 
ATOM 4152 O O     . VAL C 3 24  ? -8.428  -1.722  3.721   1.00 87.65 24  C 1 
ATOM 4153 C CB    . VAL C 3 24  ? -5.494  -0.774  5.239   1.00 88.69 24  C 1 
ATOM 4154 C CG1   . VAL C 3 24  ? -5.950  0.544   4.624   1.00 84.79 24  C 1 
ATOM 4155 C CG2   . VAL C 3 24  ? -4.953  -0.463  6.641   1.00 84.44 24  C 1 
ATOM 4156 N N     . ILE C 3 25  ? -6.564  -2.794  3.055   1.00 89.31 25  C 1 
ATOM 4157 C CA    . ILE C 3 25  ? -7.106  -3.179  1.736   1.00 88.78 25  C 1 
ATOM 4158 C C     . ILE C 3 25  ? -8.449  -3.899  1.874   1.00 88.75 25  C 1 
ATOM 4159 O O     . ILE C 3 25  ? -9.387  -3.652  1.126   1.00 87.18 25  C 1 
ATOM 4160 C CB    . ILE C 3 25  ? -6.134  -4.114  0.977   1.00 88.13 25  C 1 
ATOM 4161 C CG1   . ILE C 3 25  ? -4.733  -3.511  0.787   1.00 84.39 25  C 1 
ATOM 4162 C CG2   . ILE C 3 25  ? -6.713  -4.484  -0.396  1.00 83.17 25  C 1 
ATOM 4163 C CD1   . ILE C 3 25  ? -3.679  -4.598  0.519   1.00 78.68 25  C 1 
ATOM 4164 N N     . ARG C 3 26  ? -8.566  -4.847  2.811   1.00 88.43 26  C 1 
ATOM 4165 C CA    . ARG C 3 26  ? -9.758  -5.677  2.972   1.00 87.41 26  C 1 
ATOM 4166 C C     . ARG C 3 26  ? -10.948 -4.942  3.571   1.00 87.04 26  C 1 
ATOM 4167 O O     . ARG C 3 26  ? -12.055 -5.438  3.412   1.00 84.30 26  C 1 
ATOM 4168 C CB    . ARG C 3 26  ? -9.447  -6.897  3.842   1.00 86.47 26  C 1 
ATOM 4169 C CG    . ARG C 3 26  ? -8.674  -7.965  3.076   1.00 81.88 26  C 1 
ATOM 4170 C CD    . ARG C 3 26  ? -8.272  -9.048  4.061   1.00 78.38 26  C 1 
ATOM 4171 N NE    . ARG C 3 26  ? -7.451  -10.075 3.415   1.00 73.27 26  C 1 
ATOM 4172 C CZ    . ARG C 3 26  ? -6.935  -11.132 4.015   1.00 67.95 26  C 1 
ATOM 4173 N NH1   . ARG C 3 26  ? -7.147  -11.373 5.284   1.00 60.66 26  C 1 
ATOM 4174 N NH2   . ARG C 3 26  ? -6.199  -11.977 3.340   1.00 62.36 26  C 1 
ATOM 4175 N N     . ALA C 3 27  ? -10.729 -3.859  4.282   1.00 87.33 27  C 1 
ATOM 4176 C CA    . ALA C 3 27  ? -11.795 -2.999  4.772   1.00 85.28 27  C 1 
ATOM 4177 C C     . ALA C 3 27  ? -12.397 -2.166  3.634   1.00 84.61 27  C 1 
ATOM 4178 O O     . ALA C 3 27  ? -13.608 -1.954  3.607   1.00 80.57 27  C 1 
ATOM 4179 C CB    . ALA C 3 27  ? -11.232 -2.130  5.891   1.00 83.13 27  C 1 
ATOM 4180 N N     . GLU C 3 28  ? -11.538 -1.755  2.688   1.00 83.82 28  C 1 
ATOM 4181 C CA    . GLU C 3 28  ? -11.951 -0.972  1.518   1.00 80.32 28  C 1 
ATOM 4182 C C     . GLU C 3 28  ? -12.544 -1.830  0.405   1.00 80.57 28  C 1 
ATOM 4183 O O     . GLU C 3 28  ? -13.625 -1.550  -0.125  1.00 74.80 28  C 1 
ATOM 4184 C CB    . GLU C 3 28  ? -10.721 -0.207  0.994   1.00 76.13 28  C 1 
ATOM 4185 C CG    . GLU C 3 28  ? -11.118 0.957   0.074   1.00 69.33 28  C 1 
ATOM 4186 C CD    . GLU C 3 28  ? -11.803 2.089   0.854   1.00 68.08 28  C 1 
ATOM 4187 O OE1   . GLU C 3 28  ? -12.316 3.022   0.224   1.00 60.90 28  C 1 
ATOM 4188 O OE2   . GLU C 3 28  ? -11.778 2.046   2.106   1.00 62.67 28  C 1 
ATOM 4189 N N     . GLU C 3 29  ? -11.822 -2.903  0.038   1.00 80.00 29  C 1 
ATOM 4190 C CA    . GLU C 3 29  ? -12.125 -3.738  -1.120  1.00 76.18 29  C 1 
ATOM 4191 C C     . GLU C 3 29  ? -12.609 -5.127  -0.692  1.00 76.83 29  C 1 
ATOM 4192 O O     . GLU C 3 29  ? -11.858 -6.111  -0.731  1.00 69.93 29  C 1 
ATOM 4193 C CB    . GLU C 3 29  ? -10.911 -3.831  -2.050  1.00 70.14 29  C 1 
ATOM 4194 C CG    . GLU C 3 29  ? -10.472 -2.481  -2.629  1.00 64.87 29  C 1 
ATOM 4195 C CD    . GLU C 3 29  ? -11.608 -1.763  -3.377  1.00 62.68 29  C 1 
ATOM 4196 O OE1   . GLU C 3 29  ? -11.547 -0.525  -3.452  1.00 54.66 29  C 1 
ATOM 4197 O OE2   . GLU C 3 29  ? -12.550 -2.417  -3.870  1.00 58.17 29  C 1 
ATOM 4198 N N     . ASP C 3 30  ? -13.861 -5.220  -0.264  1.00 76.80 30  C 1 
ATOM 4199 C CA    . ASP C 3 30  ? -14.429 -6.509  0.077   1.00 73.56 30  C 1 
ATOM 4200 C C     . ASP C 3 30  ? -14.635 -7.403  -1.169  1.00 75.29 30  C 1 
ATOM 4201 O O     . ASP C 3 30  ? -14.896 -6.940  -2.272  1.00 67.53 30  C 1 
ATOM 4202 C CB    . ASP C 3 30  ? -15.685 -6.380  0.953   1.00 66.55 30  C 1 
ATOM 4203 C CG    . ASP C 3 30  ? -15.955 -7.694  1.708   1.00 59.68 30  C 1 
ATOM 4204 O OD1   . ASP C 3 30  ? -14.980 -8.436  1.985   1.00 54.60 30  C 1 
ATOM 4205 O OD2   . ASP C 3 30  ? -17.131 -7.960  2.011   1.00 55.14 30  C 1 
ATOM 4206 N N     . GLY C 3 31  ? -14.447 -8.718  -0.987  1.00 80.80 31  C 1 
ATOM 4207 C CA    . GLY C 3 31  ? -14.580 -9.692  -2.070  1.00 79.75 31  C 1 
ATOM 4208 C C     . GLY C 3 31  ? -13.382 -9.852  -3.017  1.00 82.39 31  C 1 
ATOM 4209 O O     . GLY C 3 31  ? -13.276 -10.905 -3.664  1.00 77.74 31  C 1 
ATOM 4210 N N     . MET C 3 32  ? -12.436 -8.904  -3.070  1.00 85.96 32  C 1 
ATOM 4211 C CA    . MET C 3 32  ? -11.245 -9.031  -3.918  1.00 87.43 32  C 1 
ATOM 4212 C C     . MET C 3 32  ? -10.176 -9.956  -3.323  1.00 88.78 32  C 1 
ATOM 4213 O O     . MET C 3 32  ? -9.928  -9.971  -2.115  1.00 86.74 32  C 1 
ATOM 4214 C CB    . MET C 3 32  ? -10.659 -7.647  -4.248  1.00 86.32 32  C 1 
ATOM 4215 C CG    . MET C 3 32  ? -11.627 -6.786  -5.076  1.00 83.09 32  C 1 
ATOM 4216 S SD    . MET C 3 32  ? -12.090 -7.509  -6.686  1.00 81.33 32  C 1 
ATOM 4217 C CE    . MET C 3 32  ? -10.589 -7.171  -7.618  1.00 72.89 32  C 1 
ATOM 4218 N N     . MET C 3 33  ? -9.512  -10.743 -4.184  1.00 89.84 33  C 1 
ATOM 4219 C CA    . MET C 3 33  ? -8.293  -11.471 -3.845  1.00 90.50 33  C 1 
ATOM 4220 C C     . MET C 3 33  ? -7.084  -10.548 -3.993  1.00 91.44 33  C 1 
ATOM 4221 O O     . MET C 3 33  ? -7.077  -9.622  -4.787  1.00 89.73 33  C 1 
ATOM 4222 C CB    . MET C 3 33  ? -8.123  -12.730 -4.708  1.00 89.20 33  C 1 
ATOM 4223 C CG    . MET C 3 33  ? -9.216  -13.768 -4.466  1.00 85.24 33  C 1 
ATOM 4224 S SD    . MET C 3 33  ? -8.835  -15.400 -5.168  1.00 82.23 33  C 1 
ATOM 4225 C CE    . MET C 3 33  ? -10.346 -16.262 -4.834  1.00 74.16 33  C 1 
ATOM 4226 N N     . ILE C 3 34  ? -6.023  -10.831 -3.204  1.00 91.64 34  C 1 
ATOM 4227 C CA    . ILE C 3 34  ? -4.782  -10.056 -3.194  1.00 91.52 34  C 1 
ATOM 4228 C C     . ILE C 3 34  ? -3.642  -10.993 -3.610  1.00 91.88 34  C 1 
ATOM 4229 O O     . ILE C 3 34  ? -3.422  -12.001 -2.935  1.00 90.59 34  C 1 
ATOM 4230 C CB    . ILE C 3 34  ? -4.548  -9.421  -1.805  1.00 90.12 34  C 1 
ATOM 4231 C CG1   . ILE C 3 34  ? -5.757  -8.579  -1.325  1.00 85.89 34  C 1 
ATOM 4232 C CG2   . ILE C 3 34  ? -3.281  -8.554  -1.825  1.00 84.85 34  C 1 
ATOM 4233 C CD1   . ILE C 3 34  ? -5.661  -8.159  0.151   1.00 80.65 34  C 1 
ATOM 4234 N N     . ALA C 3 35  ? -2.943  -10.667 -4.689  1.00 92.05 35  C 1 
ATOM 4235 C CA    . ALA C 3 35  ? -1.797  -11.433 -5.162  1.00 91.80 35  C 1 
ATOM 4236 C C     . ALA C 3 35  ? -0.659  -11.458 -4.127  1.00 91.97 35  C 1 
ATOM 4237 O O     . ALA C 3 35  ? -0.636  -10.668 -3.182  1.00 90.79 35  C 1 
ATOM 4238 C CB    . ALA C 3 35  ? -1.341  -10.871 -6.513  1.00 90.88 35  C 1 
ATOM 4239 N N     . ALA C 3 36  ? 0.266   -12.423 -4.257  1.00 90.77 36  C 1 
ATOM 4240 C CA    . ALA C 3 36  ? 1.333   -12.622 -3.271  1.00 89.47 36  C 1 
ATOM 4241 C C     . ALA C 3 36  ? 2.324   -11.450 -3.207  1.00 89.52 36  C 1 
ATOM 4242 O O     . ALA C 3 36  ? 2.833   -11.137 -2.128  1.00 86.97 36  C 1 
ATOM 4243 C CB    . ALA C 3 36  ? 2.045   -13.934 -3.602  1.00 87.36 36  C 1 
ATOM 4244 N N     . ASP C 3 37  ? 2.568   -10.801 -4.351  1.00 89.81 37  C 1 
ATOM 4245 C CA    . ASP C 3 37  ? 3.450   -9.648  -4.534  1.00 88.97 37  C 1 
ATOM 4246 C C     . ASP C 3 37  ? 2.794   -8.323  -4.111  1.00 90.15 37  C 1 
ATOM 4247 O O     . ASP C 3 37  ? 3.476   -7.465  -3.539  1.00 88.09 37  C 1 
ATOM 4248 C CB    . ASP C 3 37  ? 3.904   -9.617  -6.007  1.00 85.24 37  C 1 
ATOM 4249 C CG    . ASP C 3 37  ? 2.765   -9.503  -7.035  1.00 81.34 37  C 1 
ATOM 4250 O OD1   . ASP C 3 37  ? 1.614   -9.857  -6.691  1.00 72.71 37  C 1 
ATOM 4251 O OD2   . ASP C 3 37  ? 3.051   -9.074  -8.164  1.00 74.61 37  C 1 
ATOM 4252 N N     . THR C 3 38  ? 1.481   -8.176  -4.256  1.00 92.27 38  C 1 
ATOM 4253 C CA    . THR C 3 38  ? 0.741   -6.928  -3.962  1.00 92.11 38  C 1 
ATOM 4254 C C     . THR C 3 38  ? 1.075   -6.294  -2.597  1.00 92.59 38  C 1 
ATOM 4255 O O     . THR C 3 38  ? 1.250   -5.078  -2.551  1.00 91.40 38  C 1 
ATOM 4256 C CB    . THR C 3 38  ? -0.774  -7.166  -4.069  1.00 91.30 38  C 1 
ATOM 4257 O OG1   . THR C 3 38  ? -1.097  -7.673  -5.330  1.00 85.03 38  C 1 
ATOM 4258 C CG2   . THR C 3 38  ? -1.611  -5.914  -3.863  1.00 83.65 38  C 1 
ATOM 4259 N N     . PRO C 3 39  ? 1.197   -7.046  -1.477  1.00 92.49 39  C 1 
ATOM 4260 C CA    . PRO C 3 39  ? 1.591   -6.440  -0.202  1.00 92.18 39  C 1 
ATOM 4261 C C     . PRO C 3 39  ? 3.016   -5.878  -0.189  1.00 92.63 39  C 1 
ATOM 4262 O O     . PRO C 3 39  ? 3.253   -4.926  0.539   1.00 91.61 39  C 1 
ATOM 4263 C CB    . PRO C 3 39  ? 1.418   -7.535  0.850   1.00 90.90 39  C 1 
ATOM 4264 C CG    . PRO C 3 39  ? 0.431   -8.492  0.207   1.00 88.07 39  C 1 
ATOM 4265 C CD    . PRO C 3 39  ? 0.818   -8.420  -1.262  1.00 90.50 39  C 1 
ATOM 4266 N N     . ALA C 3 40  ? 3.958   -6.442  -0.958  1.00 91.62 40  C 1 
ATOM 4267 C CA    . ALA C 3 40  ? 5.319   -5.930  -1.055  1.00 91.15 40  C 1 
ATOM 4268 C C     . ALA C 3 40  ? 5.356   -4.624  -1.870  1.00 92.08 40  C 1 
ATOM 4269 O O     . ALA C 3 40  ? 5.971   -3.650  -1.442  1.00 90.64 40  C 1 
ATOM 4270 C CB    . ALA C 3 40  ? 6.225   -7.012  -1.645  1.00 89.00 40  C 1 
ATOM 4271 N N     . TYR C 3 41  ? 4.603   -4.585  -2.990  1.00 92.36 41  C 1 
ATOM 4272 C CA    . TYR C 3 41  ? 4.399   -3.353  -3.754  1.00 92.31 41  C 1 
ATOM 4273 C C     . TYR C 3 41  ? 3.830   -2.234  -2.872  1.00 93.18 41  C 1 
ATOM 4274 O O     . TYR C 3 41  ? 4.403   -1.149  -2.806  1.00 92.44 41  C 1 
ATOM 4275 C CB    . TYR C 3 41  ? 3.438   -3.612  -4.934  1.00 90.82 41  C 1 
ATOM 4276 C CG    . TYR C 3 41  ? 4.055   -4.239  -6.160  1.00 88.19 41  C 1 
ATOM 4277 C CD1   . TYR C 3 41  ? 4.178   -3.491  -7.351  1.00 83.29 41  C 1 
ATOM 4278 C CD2   . TYR C 3 41  ? 4.472   -5.573  -6.163  1.00 81.90 41  C 1 
ATOM 4279 C CE1   . TYR C 3 41  ? 4.722   -4.066  -8.513  1.00 77.97 41  C 1 
ATOM 4280 C CE2   . TYR C 3 41  ? 5.028   -6.164  -7.312  1.00 76.49 41  C 1 
ATOM 4281 C CZ    . TYR C 3 41  ? 5.162   -5.404  -8.494  1.00 75.02 41  C 1 
ATOM 4282 O OH    . TYR C 3 41  ? 5.713   -5.970  -9.612  1.00 73.76 41  C 1 
ATOM 4283 N N     . LEU C 3 42  ? 2.760   -2.522  -2.134  1.00 93.12 42  C 1 
ATOM 4284 C CA    . LEU C 3 42  ? 2.139   -1.540  -1.245  1.00 93.16 42  C 1 
ATOM 4285 C C     . LEU C 3 42  ? 3.053   -1.096  -0.108  1.00 93.65 42  C 1 
ATOM 4286 O O     . LEU C 3 42  ? 3.044   0.077   0.237   1.00 92.72 42  C 1 
ATOM 4287 C CB    . LEU C 3 42  ? 0.838   -2.104  -0.671  1.00 92.11 42  C 1 
ATOM 4288 C CG    . LEU C 3 42  ? -0.334  -1.954  -1.635  1.00 88.35 42  C 1 
ATOM 4289 C CD1   . LEU C 3 42  ? -1.475  -2.827  -1.158  1.00 83.40 42  C 1 
ATOM 4290 C CD2   . LEU C 3 42  ? -0.828  -0.504  -1.698  1.00 82.15 42  C 1 
ATOM 4291 N N     . ALA C 3 43  ? 3.839   -2.001  0.486   1.00 94.01 43  C 1 
ATOM 4292 C CA    . ALA C 3 43  ? 4.782   -1.629  1.528   1.00 93.63 43  C 1 
ATOM 4293 C C     . ALA C 3 43  ? 5.789   -0.596  1.008   1.00 93.98 43  C 1 
ATOM 4294 O O     . ALA C 3 43  ? 5.972   0.441   1.646   1.00 92.99 43  C 1 
ATOM 4295 C CB    . ALA C 3 43  ? 5.476   -2.881  2.063   1.00 92.67 43  C 1 
ATOM 4296 N N     . LYS C 3 44  ? 6.368   -0.830  -0.187  1.00 92.48 44  C 1 
ATOM 4297 C CA    . LYS C 3 44  ? 7.311   0.113   -0.785  1.00 92.45 44  C 1 
ATOM 4298 C C     . LYS C 3 44  ? 6.656   1.425   -1.187  1.00 93.15 44  C 1 
ATOM 4299 O O     . LYS C 3 44  ? 7.233   2.487   -0.953  1.00 92.43 44  C 1 
ATOM 4300 C CB    . LYS C 3 44  ? 8.040   -0.552  -1.957  1.00 91.49 44  C 1 
ATOM 4301 C CG    . LYS C 3 44  ? 9.242   0.276   -2.462  1.00 87.32 44  C 1 
ATOM 4302 C CD    . LYS C 3 44  ? 10.273  0.502   -1.353  1.00 82.90 44  C 1 
ATOM 4303 C CE    . LYS C 3 44  ? 11.505  1.258   -1.812  1.00 78.64 44  C 1 
ATOM 4304 N NZ    . LYS C 3 44  ? 12.458  1.437   -0.682  1.00 71.56 44  C 1 
ATOM 4305 N N     . LEU C 3 45  ? 5.433   1.403   -1.719  1.00 94.21 45  C 1 
ATOM 4306 C CA    . LEU C 3 45  ? 4.670   2.615   -2.011  1.00 94.30 45  C 1 
ATOM 4307 C C     . LEU C 3 45  ? 4.421   3.457   -0.759  1.00 94.99 45  C 1 
ATOM 4308 O O     . LEU C 3 45  ? 4.603   4.666   -0.792  1.00 94.21 45  C 1 
ATOM 4309 C CB    . LEU C 3 45  ? 3.329   2.245   -2.663  1.00 93.35 45  C 1 
ATOM 4310 C CG    . LEU C 3 45  ? 3.445   1.837   -4.141  1.00 88.94 45  C 1 
ATOM 4311 C CD1   . LEU C 3 45  ? 2.093   1.340   -4.644  1.00 85.59 45  C 1 
ATOM 4312 C CD2   . LEU C 3 45  ? 3.909   3.010   -5.003  1.00 85.04 45  C 1 
ATOM 4313 N N     . CYS C 3 46  ? 4.063   2.823   0.372   1.00 94.97 46  C 1 
ATOM 4314 C CA    . CYS C 3 46  ? 3.876   3.521   1.634   1.00 94.79 46  C 1 
ATOM 4315 C C     . CYS C 3 46  ? 5.182   4.148   2.142   1.00 94.96 46  C 1 
ATOM 4316 O O     . CYS C 3 46  ? 5.145   5.238   2.698   1.00 94.13 46  C 1 
ATOM 4317 C CB    . CYS C 3 46  ? 3.323   2.557   2.685   1.00 94.12 46  C 1 
ATOM 4318 S SG    . CYS C 3 46  ? 1.654   2.000   2.240   1.00 90.58 46  C 1 
ATOM 4319 N N     . GLU C 3 47  ? 6.319   3.487   1.971   1.00 94.44 47  C 1 
ATOM 4320 C CA    . GLU C 3 47  ? 7.614   4.059   2.338   1.00 94.05 47  C 1 
ATOM 4321 C C     . GLU C 3 47  ? 7.930   5.307   1.522   1.00 94.55 47  C 1 
ATOM 4322 O O     . GLU C 3 47  ? 8.269   6.331   2.109   1.00 93.40 47  C 1 
ATOM 4323 C CB    . GLU C 3 47  ? 8.733   3.033   2.157   1.00 92.39 47  C 1 
ATOM 4324 C CG    . GLU C 3 47  ? 8.703   1.929   3.203   1.00 83.86 47  C 1 
ATOM 4325 C CD    . GLU C 3 47  ? 9.823   0.903   3.008   1.00 81.51 47  C 1 
ATOM 4326 O OE1   . GLU C 3 47  ? 9.648   -0.250  3.437   1.00 76.66 47  C 1 
ATOM 4327 O OE2   . GLU C 3 47  ? 10.901  1.285   2.498   1.00 76.99 47  C 1 
ATOM 4328 N N     . LEU C 3 48  ? 7.750   5.250   0.189   1.00 93.96 48  C 1 
ATOM 4329 C CA    . LEU C 3 48  ? 7.994   6.382   -0.703  1.00 94.03 48  C 1 
ATOM 4330 C C     . LEU C 3 48  ? 7.054   7.556   -0.397  1.00 94.79 48  C 1 
ATOM 4331 O O     . LEU C 3 48  ? 7.502   8.697   -0.300  1.00 93.98 48  C 1 
ATOM 4332 C CB    . LEU C 3 48  ? 7.827   5.924   -2.157  1.00 93.26 48  C 1 
ATOM 4333 C CG    . LEU C 3 48  ? 8.903   4.916   -2.650  1.00 91.45 48  C 1 
ATOM 4334 C CD1   . LEU C 3 48  ? 8.498   4.368   -4.016  1.00 87.76 48  C 1 
ATOM 4335 C CD2   . LEU C 3 48  ? 10.279  5.563   -2.761  1.00 87.57 48  C 1 
ATOM 4336 N N     . PHE C 3 49  ? 5.773   7.274   -0.148  1.00 94.99 49  C 1 
ATOM 4337 C CA    . PHE C 3 49  ? 4.783   8.294   0.209   1.00 95.21 49  C 1 
ATOM 4338 C C     . PHE C 3 49  ? 5.120   8.980   1.538   1.00 95.42 49  C 1 
ATOM 4339 O O     . PHE C 3 49  ? 5.119   10.203  1.626   1.00 94.70 49  C 1 
ATOM 4340 C CB    . PHE C 3 49  ? 3.396   7.649   0.254   1.00 95.18 49  C 1 
ATOM 4341 C CG    . PHE C 3 49  ? 2.324   8.601   0.732   1.00 94.91 49  C 1 
ATOM 4342 C CD1   . PHE C 3 49  ? 1.918   8.588   2.081   1.00 92.89 49  C 1 
ATOM 4343 C CD2   . PHE C 3 49  ? 1.757   9.533   -0.149  1.00 93.22 49  C 1 
ATOM 4344 C CE1   . PHE C 3 49  ? 0.958   9.504   2.535   1.00 92.29 49  C 1 
ATOM 4345 C CE2   . PHE C 3 49  ? 0.799   10.445  0.296   1.00 92.38 49  C 1 
ATOM 4346 C CZ    . PHE C 3 49  ? 0.398   10.440  1.640   1.00 92.73 49  C 1 
ATOM 4347 N N     . VAL C 3 50  ? 5.430   8.203   2.585   1.00 95.35 50  C 1 
ATOM 4348 C CA    . VAL C 3 50  ? 5.797   8.766   3.894   1.00 95.45 50  C 1 
ATOM 4349 C C     . VAL C 3 50  ? 7.108   9.549   3.811   1.00 95.85 50  C 1 
ATOM 4350 O O     . VAL C 3 50  ? 7.236   10.583  4.465   1.00 94.69 50  C 1 
ATOM 4351 C CB    . VAL C 3 50  ? 5.879   7.665   4.974   1.00 94.79 50  C 1 
ATOM 4352 C CG1   . VAL C 3 50  ? 6.440   8.177   6.308   1.00 92.13 50  C 1 
ATOM 4353 C CG2   . VAL C 3 50  ? 4.493   7.096   5.277   1.00 91.78 50  C 1 
ATOM 4354 N N     . GLN C 3 51  ? 8.064   9.081   3.020   1.00 95.48 51  C 1 
ATOM 4355 C CA    . GLN C 3 51  ? 9.325   9.769   2.777   1.00 95.22 51  C 1 
ATOM 4356 C C     . GLN C 3 51  ? 9.095   11.125  2.116   1.00 95.75 51  C 1 
ATOM 4357 O O     . GLN C 3 51  ? 9.585   12.131  2.627   1.00 94.83 51  C 1 
ATOM 4358 C CB    . GLN C 3 51  ? 10.223  8.850   1.934   1.00 93.87 51  C 1 
ATOM 4359 C CG    . GLN C 3 51  ? 11.545  9.506   1.516   1.00 88.05 51  C 1 
ATOM 4360 C CD    . GLN C 3 51  ? 12.439  8.552   0.716   1.00 85.33 51  C 1 
ATOM 4361 O OE1   . GLN C 3 51  ? 12.263  7.350   0.674   1.00 78.07 51  C 1 
ATOM 4362 N NE2   . GLN C 3 51  ? 13.437  9.051   0.043   1.00 74.29 51  C 1 
ATOM 4363 N N     . GLU C 3 52  ? 8.338   11.169  1.021   1.00 95.57 52  C 1 
ATOM 4364 C CA    . GLU C 3 52  ? 8.070   12.431  0.316   1.00 95.32 52  C 1 
ATOM 4365 C C     . GLU C 3 52  ? 7.294   13.418  1.198   1.00 95.92 52  C 1 
ATOM 4366 O O     . GLU C 3 52  ? 7.686   14.578  1.328   1.00 94.90 52  C 1 
ATOM 4367 C CB    . GLU C 3 52  ? 7.318   12.156  -0.992  1.00 94.22 52  C 1 
ATOM 4368 C CG    . GLU C 3 52  ? 7.260   13.417  -1.862  1.00 89.97 52  C 1 
ATOM 4369 C CD    . GLU C 3 52  ? 6.408   13.298  -3.137  1.00 87.76 52  C 1 
ATOM 4370 O OE1   . GLU C 3 52  ? 6.422   14.269  -3.919  1.00 81.93 52  C 1 
ATOM 4371 O OE2   . GLU C 3 52  ? 5.685   12.303  -3.300  1.00 81.93 52  C 1 
ATOM 4372 N N     . LEU C 3 53  ? 6.235   12.957  1.879   1.00 95.82 53  C 1 
ATOM 4373 C CA    . LEU C 3 53  ? 5.440   13.806  2.762   1.00 96.04 53  C 1 
ATOM 4374 C C     . LEU C 3 53  ? 6.275   14.352  3.931   1.00 96.32 53  C 1 
ATOM 4375 O O     . LEU C 3 53  ? 6.161   15.525  4.277   1.00 95.12 53  C 1 
ATOM 4376 C CB    . LEU C 3 53  ? 4.214   13.012  3.240   1.00 95.47 53  C 1 
ATOM 4377 C CG    . LEU C 3 53  ? 3.258   13.816  4.149   1.00 94.63 53  C 1 
ATOM 4378 C CD1   . LEU C 3 53  ? 2.719   15.086  3.482   1.00 91.01 53  C 1 
ATOM 4379 C CD2   . LEU C 3 53  ? 2.056   12.943  4.523   1.00 90.70 53  C 1 
ATOM 4380 N N     . ALA C 3 54  ? 7.141   13.523  4.527   1.00 96.40 54  C 1 
ATOM 4381 C CA    . ALA C 3 54  ? 8.033   13.966  5.599   1.00 96.32 54  C 1 
ATOM 4382 C C     . ALA C 3 54  ? 9.049   15.013  5.118   1.00 96.55 54  C 1 
ATOM 4383 O O     . ALA C 3 54  ? 9.301   15.976  5.837   1.00 95.46 54  C 1 
ATOM 4384 C CB    . ALA C 3 54  ? 8.739   12.747  6.208   1.00 95.47 54  C 1 
ATOM 4385 N N     . LEU C 3 55  ? 9.609   14.865  3.909   1.00 96.00 55  C 1 
ATOM 4386 C CA    . LEU C 3 55  ? 10.541  15.827  3.331   1.00 96.39 55  C 1 
ATOM 4387 C C     . LEU C 3 55  ? 9.858   17.154  2.999   1.00 96.77 55  C 1 
ATOM 4388 O O     . LEU C 3 55  ? 10.396  18.213  3.327   1.00 95.32 55  C 1 
ATOM 4389 C CB    . LEU C 3 55  ? 11.192  15.233  2.069   1.00 95.62 55  C 1 
ATOM 4390 C CG    . LEU C 3 55  ? 12.234  14.144  2.355   1.00 92.24 55  C 1 
ATOM 4391 C CD1   . LEU C 3 55  ? 12.635  13.475  1.039   1.00 87.96 55  C 1 
ATOM 4392 C CD2   . LEU C 3 55  ? 13.494  14.717  3.016   1.00 87.51 55  C 1 
ATOM 4393 N N     . ARG C 3 56  ? 8.648   17.106  2.432   1.00 96.20 56  C 1 
ATOM 4394 C CA    . ARG C 3 56  ? 7.860   18.309  2.148   1.00 95.84 56  C 1 
ATOM 4395 C C     . ARG C 3 56  ? 7.508   19.065  3.432   1.00 95.90 56  C 1 
ATOM 4396 O O     . ARG C 3 56  ? 7.765   20.263  3.525   1.00 94.30 56  C 1 
ATOM 4397 C CB    . ARG C 3 56  ? 6.602   17.939  1.346   1.00 95.08 56  C 1 
ATOM 4398 C CG    . ARG C 3 56  ? 6.919   17.526  -0.100  1.00 92.16 56  C 1 
ATOM 4399 C CD    . ARG C 3 56  ? 5.649   17.093  -0.841  1.00 88.91 56  C 1 
ATOM 4400 N NE    . ARG C 3 56  ? 5.941   16.616  -2.210  1.00 84.97 56  C 1 
ATOM 4401 C CZ    . ARG C 3 56  ? 5.985   17.323  -3.328  1.00 82.36 56  C 1 
ATOM 4402 N NH1   . ARG C 3 56  ? 5.714   18.594  -3.383  1.00 74.55 56  C 1 
ATOM 4403 N NH2   . ARG C 3 56  ? 6.307   16.729  -4.441  1.00 79.02 56  C 1 
ATOM 4404 N N     . ALA C 3 57  ? 7.031   18.361  4.460   1.00 96.24 57  C 1 
ATOM 4405 C CA    . ALA C 3 57  ? 6.745   18.965  5.759   1.00 95.66 57  C 1 
ATOM 4406 C C     . ALA C 3 57  ? 8.003   19.499  6.467   1.00 95.93 57  C 1 
ATOM 4407 O O     . ALA C 3 57  ? 7.942   20.509  7.169   1.00 94.73 57  C 1 
ATOM 4408 C CB    . ALA C 3 57  ? 6.037   17.924  6.617   1.00 94.72 57  C 1 
ATOM 4409 N N     . TRP C 3 58  ? 9.153   18.839  6.280   1.00 96.64 58  C 1 
ATOM 4410 C CA    . TRP C 3 58  ? 10.422  19.335  6.815   1.00 96.93 58  C 1 
ATOM 4411 C C     . TRP C 3 58  ? 10.842  20.654  6.182   1.00 97.13 58  C 1 
ATOM 4412 O O     . TRP C 3 58  ? 11.249  21.567  6.906   1.00 95.89 58  C 1 
ATOM 4413 C CB    . TRP C 3 58  ? 11.517  18.279  6.638   1.00 96.58 58  C 1 
ATOM 4414 C CG    . TRP C 3 58  ? 12.880  18.734  7.069   1.00 96.23 58  C 1 
ATOM 4415 C CD1   . TRP C 3 58  ? 13.962  18.841  6.262   1.00 93.68 58  C 1 
ATOM 4416 C CD2   . TRP C 3 58  ? 13.314  19.160  8.392   1.00 94.89 58  C 1 
ATOM 4417 N NE1   . TRP C 3 58  ? 15.040  19.294  6.997   1.00 93.18 58  C 1 
ATOM 4418 C CE2   . TRP C 3 58  ? 14.682  19.510  8.306   1.00 94.22 58  C 1 
ATOM 4419 C CE3   . TRP C 3 58  ? 12.670  19.280  9.642   1.00 93.97 58  C 1 
ATOM 4420 C CZ2   . TRP C 3 58  ? 15.415  19.973  9.438   1.00 93.52 58  C 1 
ATOM 4421 C CZ3   . TRP C 3 58  ? 13.394  19.742  10.770  1.00 91.12 58  C 1 
ATOM 4422 C CH2   . TRP C 3 58  ? 14.746  20.082  10.658  1.00 91.03 58  C 1 
ATOM 4423 N N     . ALA C 3 59  ? 10.700  20.811  4.871   1.00 96.60 59  C 1 
ATOM 4424 C CA    . ALA C 3 59  ? 10.986  22.073  4.201   1.00 96.38 59  C 1 
ATOM 4425 C C     . ALA C 3 59  ? 10.031  23.192  4.642   1.00 96.51 59  C 1 
ATOM 4426 O O     . ALA C 3 59  ? 10.488  24.311  4.873   1.00 94.96 59  C 1 
ATOM 4427 C CB    . ALA C 3 59  ? 10.981  21.837  2.702   1.00 95.38 59  C 1 
ATOM 4428 N N     . CYS C 3 60  ? 8.746   22.892  4.897   1.00 95.85 60  C 1 
ATOM 4429 C CA    . CYS C 3 60  ? 7.820   23.842  5.521   1.00 95.24 60  C 1 
ATOM 4430 C C     . CYS C 3 60  ? 8.279   24.243  6.934   1.00 95.39 60  C 1 
ATOM 4431 O O     . CYS C 3 60  ? 8.339   25.418  7.269   1.00 93.89 60  C 1 
ATOM 4432 C CB    . CYS C 3 60  ? 6.401   23.253  5.559   1.00 94.04 60  C 1 
ATOM 4433 S SG    . CYS C 3 60  ? 5.779   22.907  3.882   1.00 90.72 60  C 1 
ATOM 4434 N N     . ALA C 3 61  ? 8.698   23.274  7.758   1.00 95.52 61  C 1 
ATOM 4435 C CA    . ALA C 3 61  ? 9.230   23.583  9.084   1.00 95.40 61  C 1 
ATOM 4436 C C     . ALA C 3 61  ? 10.493  24.467  9.028   1.00 96.07 61  C 1 
ATOM 4437 O O     . ALA C 3 61  ? 10.667  25.345  9.871   1.00 94.93 61  C 1 
ATOM 4438 C CB    . ALA C 3 61  ? 9.499   22.270  9.832   1.00 94.56 61  C 1 
ATOM 4439 N N     . GLN C 3 62  ? 11.357  24.254  8.029   1.00 96.37 62  C 1 
ATOM 4440 C CA    . GLN C 3 62  ? 12.569  25.051  7.818   1.00 96.16 62  C 1 
ATOM 4441 C C     . GLN C 3 62  ? 12.257  26.468  7.316   1.00 96.51 62  C 1 
ATOM 4442 O O     . GLN C 3 62  ? 12.913  27.393  7.792   1.00 95.14 62  C 1 
ATOM 4443 C CB    . GLN C 3 62  ? 13.517  24.346  6.845   1.00 95.19 62  C 1 
ATOM 4444 C CG    . GLN C 3 62  ? 14.202  23.122  7.482   1.00 90.78 62  C 1 
ATOM 4445 C CD    . GLN C 3 62  ? 15.270  22.554  6.556   1.00 89.15 62  C 1 
ATOM 4446 O OE1   . GLN C 3 62  ? 15.035  22.112  5.455   1.00 80.82 62  C 1 
ATOM 4447 N NE2   . GLN C 3 62  ? 16.523  22.554  6.976   1.00 77.80 62  C 1 
ATOM 4448 N N     . SER C 3 63  ? 11.277  26.652  6.434   1.00 95.70 63  C 1 
ATOM 4449 C CA    . SER C 3 63  ? 10.876  27.991  5.981   1.00 95.54 63  C 1 
ATOM 4450 C C     . SER C 3 63  ? 10.334  28.851  7.133   1.00 96.02 63  C 1 
ATOM 4451 O O     . SER C 3 63  ? 10.578  30.050  7.186   1.00 93.84 63  C 1 
ATOM 4452 C CB    . SER C 3 63  ? 9.850   27.916  4.841   1.00 94.22 63  C 1 
ATOM 4453 O OG    . SER C 3 63  ? 8.604   27.425  5.304   1.00 84.13 63  C 1 
ATOM 4454 N N     . HIS C 3 64  ? 9.722   28.201  8.137   1.00 95.63 64  C 1 
ATOM 4455 C CA    . HIS C 3 64  ? 9.318   28.842  9.398   1.00 95.53 64  C 1 
ATOM 4456 C C     . HIS C 3 64  ? 10.423  28.873  10.474  1.00 95.85 64  C 1 
ATOM 4457 O O     . HIS C 3 64  ? 10.118  29.056  11.663  1.00 92.75 64  C 1 
ATOM 4458 C CB    . HIS C 3 64  ? 8.046   28.166  9.912   1.00 94.48 64  C 1 
ATOM 4459 C CG    . HIS C 3 64  ? 6.882   28.307  8.984   1.00 93.50 64  C 1 
ATOM 4460 N ND1   . HIS C 3 64  ? 6.294   29.511  8.606   1.00 81.01 64  C 1 
ATOM 4461 C CD2   . HIS C 3 64  ? 6.233   27.295  8.330   1.00 82.00 64  C 1 
ATOM 4462 C CE1   . HIS C 3 64  ? 5.329   29.217  7.724   1.00 84.42 64  C 1 
ATOM 4463 N NE2   . HIS C 3 64  ? 5.259   27.886  7.552   1.00 86.14 64  C 1 
ATOM 4464 N N     . HIS C 3 65  ? 11.680  28.632  10.111  1.00 95.59 65  C 1 
ATOM 4465 C CA    . HIS C 3 65  ? 12.837  28.594  11.016  1.00 95.58 65  C 1 
ATOM 4466 C C     . HIS C 3 65  ? 12.687  27.631  12.210  1.00 95.58 65  C 1 
ATOM 4467 O O     . HIS C 3 65  ? 13.286  27.823  13.277  1.00 91.53 65  C 1 
ATOM 4468 C CB    . HIS C 3 65  ? 13.230  30.017  11.437  1.00 94.22 65  C 1 
ATOM 4469 C CG    . HIS C 3 65  ? 13.512  30.922  10.270  1.00 91.29 65  C 1 
ATOM 4470 N ND1   . HIS C 3 65  ? 14.459  30.717  9.287   1.00 79.40 65  C 1 
ATOM 4471 C CD2   . HIS C 3 65  ? 12.894  32.109  9.975   1.00 78.99 65  C 1 
ATOM 4472 C CE1   . HIS C 3 65  ? 14.409  31.745  8.415   1.00 80.16 65  C 1 
ATOM 4473 N NE2   . HIS C 3 65  ? 13.476  32.614  8.816   1.00 81.61 65  C 1 
ATOM 4474 N N     . ARG C 3 66  ? 11.916  26.529  12.051  1.00 94.00 66  C 1 
ATOM 4475 C CA    . ARG C 3 66  ? 11.713  25.495  13.065  1.00 93.63 66  C 1 
ATOM 4476 C C     . ARG C 3 66  ? 12.500  24.230  12.741  1.00 94.00 66  C 1 
ATOM 4477 O O     . ARG C 3 66  ? 12.737  23.879  11.598  1.00 91.71 66  C 1 
ATOM 4478 C CB    . ARG C 3 66  ? 10.213  25.207  13.248  1.00 92.30 66  C 1 
ATOM 4479 C CG    . ARG C 3 66  ? 9.479   26.378  13.936  1.00 87.85 66  C 1 
ATOM 4480 C CD    . ARG C 3 66  ? 7.996   26.099  14.220  1.00 88.39 66  C 1 
ATOM 4481 N NE    . ARG C 3 66  ? 7.168   26.154  13.003  1.00 84.49 66  C 1 
ATOM 4482 C CZ    . ARG C 3 66  ? 6.734   25.148  12.264  1.00 85.54 66  C 1 
ATOM 4483 N NH1   . ARG C 3 66  ? 6.992   23.905  12.546  1.00 74.07 66  C 1 
ATOM 4484 N NH2   . ARG C 3 66  ? 6.010   25.380  11.198  1.00 78.37 66  C 1 
ATOM 4485 N N     . ARG C 3 67  ? 12.858  23.467  13.803  1.00 94.75 67  C 1 
ATOM 4486 C CA    . ARG C 3 67  ? 13.459  22.119  13.705  1.00 94.27 67  C 1 
ATOM 4487 C C     . ARG C 3 67  ? 12.494  21.011  14.153  1.00 94.57 67  C 1 
ATOM 4488 O O     . ARG C 3 67  ? 12.905  19.863  14.291  1.00 90.20 67  C 1 
ATOM 4489 C CB    . ARG C 3 67  ? 14.760  22.061  14.509  1.00 92.26 67  C 1 
ATOM 4490 C CG    . ARG C 3 67  ? 15.838  23.005  13.950  1.00 86.60 67  C 1 
ATOM 4491 C CD    . ARG C 3 67  ? 17.143  22.813  14.721  1.00 82.54 67  C 1 
ATOM 4492 N NE    . ARG C 3 67  ? 18.185  23.728  14.243  1.00 74.61 67  C 1 
ATOM 4493 C CZ    . ARG C 3 67  ? 19.423  23.812  14.694  1.00 67.34 67  C 1 
ATOM 4494 N NH1   . ARG C 3 67  ? 19.849  23.038  15.652  1.00 61.56 67  C 1 
ATOM 4495 N NH2   . ARG C 3 67  ? 20.243  24.690  14.185  1.00 59.25 67  C 1 
ATOM 4496 N N     . ILE C 3 68  ? 11.248  21.369  14.417  1.00 94.56 68  C 1 
ATOM 4497 C CA    . ILE C 3 68  ? 10.192  20.454  14.837  1.00 94.33 68  C 1 
ATOM 4498 C C     . ILE C 3 68  ? 9.097   20.523  13.778  1.00 94.68 68  C 1 
ATOM 4499 O O     . ILE C 3 68  ? 8.549   21.601  13.558  1.00 92.39 68  C 1 
ATOM 4500 C CB    . ILE C 3 68  ? 9.646   20.795  16.238  1.00 92.25 68  C 1 
ATOM 4501 C CG1   . ILE C 3 68  ? 10.781  20.847  17.290  1.00 83.85 68  C 1 
ATOM 4502 C CG2   . ILE C 3 68  ? 8.583   19.753  16.644  1.00 83.83 68  C 1 
ATOM 4503 C CD1   . ILE C 3 68  ? 10.325  21.285  18.694  1.00 77.31 68  C 1 
ATOM 4504 N N     . ILE C 3 69  ? 8.807   19.378  13.149  1.00 94.79 69  C 1 
ATOM 4505 C CA    . ILE C 3 69  ? 7.671   19.237  12.245  1.00 94.86 69  C 1 
ATOM 4506 C C     . ILE C 3 69  ? 6.404   19.193  13.097  1.00 95.00 69  C 1 
ATOM 4507 O O     . ILE C 3 69  ? 6.281   18.342  13.986  1.00 93.10 69  C 1 
ATOM 4508 C CB    . ILE C 3 69  ? 7.816   17.978  11.367  1.00 94.53 69  C 1 
ATOM 4509 C CG1   . ILE C 3 69  ? 9.097   18.058  10.502  1.00 92.46 69  C 1 
ATOM 4510 C CG2   . ILE C 3 69  ? 6.574   17.790  10.483  1.00 92.71 69  C 1 
ATOM 4511 C CD1   . ILE C 3 69  ? 9.392   16.783  9.722   1.00 89.66 69  C 1 
ATOM 4512 N N     . LEU C 3 70  ? 5.483   20.097  12.822  1.00 94.83 70  C 1 
ATOM 4513 C CA    . LEU C 3 70  ? 4.156   20.180  13.402  1.00 94.34 70  C 1 
ATOM 4514 C C     . LEU C 3 70  ? 3.111   19.610  12.427  1.00 94.11 70  C 1 
ATOM 4515 O O     . LEU C 3 70  ? 3.382   19.378  11.250  1.00 92.96 70  C 1 
ATOM 4516 C CB    . LEU C 3 70  ? 3.845   21.641  13.774  1.00 93.53 70  C 1 
ATOM 4517 C CG    . LEU C 3 70  ? 4.864   22.315  14.714  1.00 90.99 70  C 1 
ATOM 4518 C CD1   . LEU C 3 70  ? 4.423   23.754  15.013  1.00 86.40 70  C 1 
ATOM 4519 C CD2   . LEU C 3 70  ? 5.008   21.580  16.058  1.00 86.28 70  C 1 
ATOM 4520 N N     . ASP C 3 71  ? 1.912   19.366  12.940  1.00 93.69 71  C 1 
ATOM 4521 C CA    . ASP C 3 71  ? 0.732   19.040  12.139  1.00 92.98 71  C 1 
ATOM 4522 C C     . ASP C 3 71  ? 0.416   20.114  11.089  1.00 93.40 71  C 1 
ATOM 4523 O O     . ASP C 3 71  ? 0.078   19.781  9.952   1.00 92.19 71  C 1 
ATOM 4524 C CB    . ASP C 3 71  ? -0.456  18.838  13.089  1.00 90.90 71  C 1 
ATOM 4525 C CG    . ASP C 3 71  ? -0.757  20.033  14.022  1.00 85.78 71  C 1 
ATOM 4526 O OD1   . ASP C 3 71  ? 0.131   20.913  14.200  1.00 76.48 71  C 1 
ATOM 4527 O OD2   . ASP C 3 71  ? -1.871  20.057  14.577  1.00 76.00 71  C 1 
ATOM 4528 N N     . SER C 3 72  ? 0.626   21.397  11.415  1.00 93.41 72  C 1 
ATOM 4529 C CA    . SER C 3 72  ? 0.482   22.506  10.477  1.00 93.12 72  C 1 
ATOM 4530 C C     . SER C 3 72  ? 1.450   22.418  9.293   1.00 93.54 72  C 1 
ATOM 4531 O O     . SER C 3 72  ? 1.077   22.787  8.188   1.00 92.50 72  C 1 
ATOM 4532 C CB    . SER C 3 72  ? 0.666   23.845  11.199  1.00 92.13 72  C 1 
ATOM 4533 O OG    . SER C 3 72  ? 1.927   23.925  11.830  1.00 85.94 72  C 1 
ATOM 4534 N N     . ASP C 3 73  ? 2.661   21.864  9.475   1.00 94.67 73  C 1 
ATOM 4535 C CA    . ASP C 3 73  ? 3.613   21.673  8.380   1.00 94.40 73  C 1 
ATOM 4536 C C     . ASP C 3 73  ? 3.162   20.555  7.440   1.00 94.79 73  C 1 
ATOM 4537 O O     . ASP C 3 73  ? 3.383   20.624  6.234   1.00 93.62 73  C 1 
ATOM 4538 C CB    . ASP C 3 73  ? 5.007   21.332  8.919   1.00 94.50 73  C 1 
ATOM 4539 C CG    . ASP C 3 73  ? 5.587   22.378  9.855   1.00 93.51 73  C 1 
ATOM 4540 O OD1   . ASP C 3 73  ? 5.552   23.586  9.554   1.00 88.95 73  C 1 
ATOM 4541 O OD2   . ASP C 3 73  ? 6.112   22.001  10.931  1.00 89.75 73  C 1 
ATOM 4542 N N     . ILE C 3 74  ? 2.516   19.505  7.976   1.00 94.38 74  C 1 
ATOM 4543 C CA    . ILE C 3 74  ? 1.906   18.453  7.158   1.00 94.17 74  C 1 
ATOM 4544 C C     . ILE C 3 74  ? 0.760   19.037  6.331   1.00 94.32 74  C 1 
ATOM 4545 O O     . ILE C 3 74  ? 0.672   18.771  5.138   1.00 93.03 74  C 1 
ATOM 4546 C CB    . ILE C 3 74  ? 1.405   17.267  8.023   1.00 93.48 74  C 1 
ATOM 4547 C CG1   . ILE C 3 74  ? 2.466   16.685  8.990   1.00 91.11 74  C 1 
ATOM 4548 C CG2   . ILE C 3 74  ? 0.838   16.147  7.132   1.00 91.10 74  C 1 
ATOM 4549 C CD1   . ILE C 3 74  ? 3.691   16.067  8.332   1.00 81.71 74  C 1 
ATOM 4550 N N     . ALA C 3 75  ? -0.095  19.855  6.946   1.00 94.00 75  C 1 
ATOM 4551 C CA    . ALA C 3 75  ? -1.210  20.499  6.268   1.00 93.76 75  C 1 
ATOM 4552 C C     . ALA C 3 75  ? -0.734  21.443  5.146   1.00 94.08 75  C 1 
ATOM 4553 O O     . ALA C 3 75  ? -1.259  21.377  4.028   1.00 92.97 75  C 1 
ATOM 4554 C CB    . ALA C 3 75  ? -2.055  21.241  7.312   1.00 92.56 75  C 1 
ATOM 4555 N N     . GLU C 3 76  ? 0.293   22.242  5.405   1.00 94.51 76  C 1 
ATOM 4556 C CA    . GLU C 3 76  ? 0.906   23.120  4.410   1.00 94.54 76  C 1 
ATOM 4557 C C     . GLU C 3 76  ? 1.525   22.318  3.254   1.00 94.59 76  C 1 
ATOM 4558 O O     . GLU C 3 76  ? 1.234   22.571  2.087   1.00 93.31 76  C 1 
ATOM 4559 C CB    . GLU C 3 76  ? 1.947   24.008  5.111   1.00 94.16 76  C 1 
ATOM 4560 C CG    . GLU C 3 76  ? 2.487   25.103  4.192   1.00 90.56 76  C 1 
ATOM 4561 C CD    . GLU C 3 76  ? 3.576   25.981  4.834   1.00 88.46 76  C 1 
ATOM 4562 O OE1   . GLU C 3 76  ? 4.248   26.717  4.085   1.00 83.11 76  C 1 
ATOM 4563 O OE2   . GLU C 3 76  ? 3.769   25.920  6.071   1.00 81.88 76  C 1 
ATOM 4564 N N     . ALA C 3 77  ? 2.293   21.255  3.566   1.00 94.79 77  C 1 
ATOM 4565 C CA    . ALA C 3 77  ? 2.900   20.403  2.553   1.00 94.34 77  C 1 
ATOM 4566 C C     . ALA C 3 77  ? 1.859   19.738  1.633   1.00 94.33 77  C 1 
ATOM 4567 O O     . ALA C 3 77  ? 2.073   19.638  0.421   1.00 92.77 77  C 1 
ATOM 4568 C CB    . ALA C 3 77  ? 3.762   19.347  3.244   1.00 93.85 77  C 1 
ATOM 4569 N N     . VAL C 3 78  ? 0.725   19.290  2.184   1.00 93.91 78  C 1 
ATOM 4570 C CA    . VAL C 3 78  ? -0.385  18.735  1.398   1.00 93.40 78  C 1 
ATOM 4571 C C     . VAL C 3 78  ? -1.049  19.812  0.538   1.00 93.38 78  C 1 
ATOM 4572 O O     . VAL C 3 78  ? -1.293  19.564  -0.637  1.00 91.75 78  C 1 
ATOM 4573 C CB    . VAL C 3 78  ? -1.411  18.027  2.300   1.00 92.50 78  C 1 
ATOM 4574 C CG1   . VAL C 3 78  ? -2.697  17.673  1.538   1.00 89.03 78  C 1 
ATOM 4575 C CG2   . VAL C 3 78  ? -0.815  16.731  2.858   1.00 89.35 78  C 1 
ATOM 4576 N N     . ALA C 3 79  ? -1.291  21.014  1.084   1.00 93.35 79  C 1 
ATOM 4577 C CA    . ALA C 3 79  ? -1.924  22.110  0.357   1.00 92.95 79  C 1 
ATOM 4578 C C     . ALA C 3 79  ? -1.128  22.526  -0.894  1.00 93.10 79  C 1 
ATOM 4579 O O     . ALA C 3 79  ? -1.718  22.812  -1.936  1.00 91.19 79  C 1 
ATOM 4580 C CB    . ALA C 3 79  ? -2.126  23.282  1.320   1.00 91.26 79  C 1 
ATOM 4581 N N     . TYR C 3 80  ? 0.204   22.486  -0.831  1.00 93.87 80  C 1 
ATOM 4582 C CA    . TYR C 3 80  ? 1.073   22.816  -1.964  1.00 93.57 80  C 1 
ATOM 4583 C C     . TYR C 3 80  ? 1.303   21.673  -2.964  1.00 93.72 80  C 1 
ATOM 4584 O O     . TYR C 3 80  ? 1.884   21.890  -4.018  1.00 91.11 80  C 1 
ATOM 4585 C CB    . TYR C 3 80  ? 2.403   23.382  -1.450  1.00 91.68 80  C 1 
ATOM 4586 C CG    . TYR C 3 80  ? 2.257   24.768  -0.859  1.00 87.98 80  C 1 
ATOM 4587 C CD1   . TYR C 3 80  ? 1.752   25.823  -1.639  1.00 80.67 80  C 1 
ATOM 4588 C CD2   . TYR C 3 80  ? 2.606   25.004  0.483   1.00 78.36 80  C 1 
ATOM 4589 C CE1   . TYR C 3 80  ? 1.592   27.104  -1.090  1.00 74.39 80  C 1 
ATOM 4590 C CE2   . TYR C 3 80  ? 2.450   26.281  1.041   1.00 73.03 80  C 1 
ATOM 4591 C CZ    . TYR C 3 80  ? 1.937   27.324  0.252   1.00 72.65 80  C 1 
ATOM 4592 O OH    . TYR C 3 80  ? 1.776   28.573  0.802   1.00 69.33 80  C 1 
ATOM 4593 N N     . THR C 3 81  ? 0.863   20.435  -2.667  1.00 92.56 81  C 1 
ATOM 4594 C CA    . THR C 3 81  ? 1.115   19.278  -3.533  1.00 91.97 81  C 1 
ATOM 4595 C C     . THR C 3 81  ? -0.172  18.809  -4.207  1.00 91.67 81  C 1 
ATOM 4596 O O     . THR C 3 81  ? -1.005  18.155  -3.591  1.00 89.53 81  C 1 
ATOM 4597 C CB    . THR C 3 81  ? 1.776   18.126  -2.755  1.00 91.02 81  C 1 
ATOM 4598 O OG1   . THR C 3 81  ? 2.909   18.587  -2.055  1.00 85.10 81  C 1 
ATOM 4599 C CG2   . THR C 3 81  ? 2.251   17.017  -3.696  1.00 84.40 81  C 1 
ATOM 4600 N N     . GLU C 3 82  ? -0.299  19.071  -5.518  1.00 91.70 82  C 1 
ATOM 4601 C CA    . GLU C 3 82  ? -1.514  18.743  -6.291  1.00 90.37 82  C 1 
ATOM 4602 C C     . GLU C 3 82  ? -1.918  17.253  -6.182  1.00 90.68 82  C 1 
ATOM 4603 O O     . GLU C 3 82  ? -3.104  16.936  -6.064  1.00 88.27 82  C 1 
ATOM 4604 C CB    . GLU C 3 82  ? -1.311  19.160  -7.766  1.00 87.51 82  C 1 
ATOM 4605 C CG    . GLU C 3 82  ? -2.582  18.987  -8.611  1.00 77.25 82  C 1 
ATOM 4606 C CD    . GLU C 3 82  ? -2.469  19.509  -10.066 1.00 70.16 82  C 1 
ATOM 4607 O OE1   . GLU C 3 82  ? -3.504  19.495  -10.780 1.00 62.76 82  C 1 
ATOM 4608 O OE2   . GLU C 3 82  ? -1.374  19.946  -10.475 1.00 62.14 82  C 1 
ATOM 4609 N N     . SER C 3 83  ? -0.956  16.320  -6.160  1.00 91.71 83  C 1 
ATOM 4610 C CA    . SER C 3 83  ? -1.233  14.889  -6.029  1.00 91.24 83  C 1 
ATOM 4611 C C     . SER C 3 83  ? -1.789  14.477  -4.657  1.00 91.71 83  C 1 
ATOM 4612 O O     . SER C 3 83  ? -2.307  13.368  -4.522  1.00 89.36 83  C 1 
ATOM 4613 C CB    . SER C 3 83  ? 0.017   14.068  -6.359  1.00 89.22 83  C 1 
ATOM 4614 O OG    . SER C 3 83  ? 1.097   14.444  -5.539  1.00 80.27 83  C 1 
ATOM 4615 N N     . TYR C 3 84  ? -1.737  15.342  -3.643  1.00 92.97 84  C 1 
ATOM 4616 C CA    . TYR C 3 84  ? -2.222  15.080  -2.280  1.00 93.04 84  C 1 
ATOM 4617 C C     . TYR C 3 84  ? -3.620  15.651  -1.994  1.00 92.72 84  C 1 
ATOM 4618 O O     . TYR C 3 84  ? -4.095  15.545  -0.857  1.00 90.42 84  C 1 
ATOM 4619 C CB    . TYR C 3 84  ? -1.192  15.590  -1.269  1.00 92.68 84  C 1 
ATOM 4620 C CG    . TYR C 3 84  ? 0.173   14.920  -1.245  1.00 92.36 84  C 1 
ATOM 4621 C CD1   . TYR C 3 84  ? 0.491   13.781  -2.021  1.00 88.30 84  C 1 
ATOM 4622 C CD2   . TYR C 3 84  ? 1.147   15.438  -0.373  1.00 88.68 84  C 1 
ATOM 4623 C CE1   . TYR C 3 84  ? 1.755   13.178  -1.946  1.00 87.36 84  C 1 
ATOM 4624 C CE2   . TYR C 3 84  ? 2.412   14.846  -0.287  1.00 87.20 84  C 1 
ATOM 4625 C CZ    . TYR C 3 84  ? 2.716   13.722  -1.072  1.00 88.32 84  C 1 
ATOM 4626 O OH    . TYR C 3 84  ? 3.959   13.145  -0.977  1.00 86.79 84  C 1 
ATOM 4627 N N     . ASP C 3 85  ? -4.312  16.188  -2.995  1.00 91.72 85  C 1 
ATOM 4628 C CA    . ASP C 3 85  ? -5.649  16.784  -2.847  1.00 90.88 85  C 1 
ATOM 4629 C C     . ASP C 3 85  ? -6.704  15.842  -2.219  1.00 91.70 85  C 1 
ATOM 4630 O O     . ASP C 3 85  ? -7.630  16.298  -1.543  1.00 89.28 85  C 1 
ATOM 4631 C CB    . ASP C 3 85  ? -6.139  17.272  -4.217  1.00 86.90 85  C 1 
ATOM 4632 C CG    . ASP C 3 85  ? -6.355  16.156  -5.247  1.00 80.78 85  C 1 
ATOM 4633 O OD1   . ASP C 3 85  ? -5.859  15.015  -5.074  1.00 72.02 85  C 1 
ATOM 4634 O OD2   . ASP C 3 85  ? -6.988  16.428  -6.277  1.00 75.88 85  C 1 
ATOM 4635 N N     . PHE C 3 86  ? -6.546  14.512  -2.357  1.00 92.32 86  C 1 
ATOM 4636 C CA    . PHE C 3 86  ? -7.421  13.526  -1.717  1.00 92.49 86  C 1 
ATOM 4637 C C     . PHE C 3 86  ? -7.356  13.564  -0.181  1.00 92.50 86  C 1 
ATOM 4638 O O     . PHE C 3 86  ? -8.259  13.031  0.474   1.00 91.02 86  C 1 
ATOM 4639 C CB    . PHE C 3 86  ? -7.102  12.121  -2.265  1.00 92.21 86  C 1 
ATOM 4640 C CG    . PHE C 3 86  ? -5.824  11.517  -1.726  1.00 92.71 86  C 1 
ATOM 4641 C CD1   . PHE C 3 86  ? -4.584  11.863  -2.275  1.00 91.48 86  C 1 
ATOM 4642 C CD2   . PHE C 3 86  ? -5.868  10.617  -0.650  1.00 91.49 86  C 1 
ATOM 4643 C CE1   . PHE C 3 86  ? -3.396  11.326  -1.752  1.00 90.55 86  C 1 
ATOM 4644 C CE2   . PHE C 3 86  ? -4.690  10.084  -0.121  1.00 90.77 86  C 1 
ATOM 4645 C CZ    . PHE C 3 86  ? -3.449  10.433  -0.670  1.00 91.03 86  C 1 
ATOM 4646 N N     . LEU C 3 87  ? -6.332  14.193  0.400   1.00 92.80 87  C 1 
ATOM 4647 C CA    . LEU C 3 87  ? -6.146  14.348  1.852   1.00 92.71 87  C 1 
ATOM 4648 C C     . LEU C 3 87  ? -6.761  15.645  2.398   1.00 92.43 87  C 1 
ATOM 4649 O O     . LEU C 3 87  ? -6.803  15.813  3.615   1.00 90.24 87  C 1 
ATOM 4650 C CB    . LEU C 3 87  ? -4.649  14.297  2.185   1.00 92.73 87  C 1 
ATOM 4651 C CG    . LEU C 3 87  ? -3.945  12.979  1.815   1.00 92.13 87  C 1 
ATOM 4652 C CD1   . LEU C 3 87  ? -2.443  13.121  2.034   1.00 89.65 87  C 1 
ATOM 4653 C CD2   . LEU C 3 87  ? -4.453  11.811  2.669   1.00 89.06 87  C 1 
ATOM 4654 N N     . THR C 3 88  ? -7.244  16.552  1.546   1.00 92.13 88  C 1 
ATOM 4655 C CA    . THR C 3 88  ? -7.726  17.887  1.962   1.00 91.14 88  C 1 
ATOM 4656 C C     . THR C 3 88  ? -8.809  17.795  3.040   1.00 91.09 88  C 1 
ATOM 4657 O O     . THR C 3 88  ? -8.678  18.421  4.084   1.00 88.61 88  C 1 
ATOM 4658 C CB    . THR C 3 88  ? -8.239  18.684  0.752   1.00 89.06 88  C 1 
ATOM 4659 O OG1   . THR C 3 88  ? -7.219  18.768  -0.209  1.00 78.88 88  C 1 
ATOM 4660 C CG2   . THR C 3 88  ? -8.630  20.109  1.116   1.00 77.23 88  C 1 
ATOM 4661 N N     . THR C 3 89  ? -9.823  16.948  2.843   1.00 90.41 89  C 1 
ATOM 4662 C CA    . THR C 3 89  ? -10.903 16.774  3.831   1.00 89.72 89  C 1 
ATOM 4663 C C     . THR C 3 89  ? -10.389 16.236  5.172   1.00 90.55 89  C 1 
ATOM 4664 O O     . THR C 3 89  ? -10.808 16.709  6.219   1.00 88.68 89  C 1 
ATOM 4665 C CB    . THR C 3 89  ? -11.989 15.830  3.288   1.00 87.57 89  C 1 
ATOM 4666 O OG1   . THR C 3 89  ? -12.415 16.241  2.018   1.00 78.68 89  C 1 
ATOM 4667 C CG2   . THR C 3 89  ? -13.230 15.785  4.182   1.00 74.81 89  C 1 
ATOM 4668 N N     . LEU C 3 90  ? -9.441  15.275  5.156   1.00 90.82 90  C 1 
ATOM 4669 C CA    . LEU C 3 90  ? -8.837  14.722  6.373   1.00 90.93 90  C 1 
ATOM 4670 C C     . LEU C 3 90  ? -8.119  15.813  7.186   1.00 91.19 90  C 1 
ATOM 4671 O O     . LEU C 3 90  ? -8.268  15.879  8.399   1.00 88.82 90  C 1 
ATOM 4672 C CB    . LEU C 3 90  ? -7.844  13.613  5.977   1.00 90.00 90  C 1 
ATOM 4673 C CG    . LEU C 3 90  ? -7.129  12.963  7.175   1.00 88.15 90  C 1
[truncated: 108,111 more chars]
