# Supplementary material for: Vernalization regulatory network identifies potential novel functions for genes in the HvVRN2 locus
Source: New Phytol. 2026 Apr 12;250(6):4036–53. doi: 10.1111/nph.71162 (PMC13193379; doi:10.1111/nph.71162)
Supplement: Supplementary file 1 — Dataset S1. Protein models computed by Alphafold. [file NPH-250-4036-s002.xz › Alphafold_models0/Barley/fold_co1_prom1_1_nf_yb6_c_7hg0712620_recortes_summary_confidences_0.json]

{
 "chain_iptm": [
  0.7,
  0.62,
  0.62,
  0.5,
  0.5
 ],
 "chain_pair_iptm": [
  [
   0.24,
   0.78,
   0.72,
   0.66,
   0.66
  ],
  [
   0.78,
   0.72,
   0.83,
   0.44,
   0.43
  ],
  [
   0.72,
   0.83,
   0.67,
   0.46,
   0.46
  ],
  [
   0.66,
   0.44,
   0.46,
   0.26,
   0.46
  ],
  [
   0.66,
   0.43,
   0.46,
   0.46,
   0.25
  ]
 ],
 "chain_pair_pae_min": [
  [
   0.76,
   1.95,
   1.94,
   4.17,
   3.72
  ],
  [
   1.6,
   0.76,
   1.21,
   5.96,
   6.45
  ],
  [
   1.8,
   1.21,
   0.76,
   5.21,
   5.91
  ],
  [
   3.01,
   6.34,
   6.74,
   0.79,
   1.43
  ],
  [
   3.56,
   6.7,
   6.41,
   1.46,
   0.8
  ]
 ],
 "chain_ptm": [
  0.24,
  0.72,
  0.67,
  0.26,
  0.25
 ],
 "fraction_disordered": 0.62,
 "has_clash": 0.0,
 "iptm": 0.72,
 "num_recycles": 10.0,
 "ptm": 0.5,
 "ranking_score": 0.99
}
