# Supplementary material for: Vernalization regulatory network identifies potential novel functions for genes in the HvVRN2 locus
Source: New Phytol. 2026 Apr 12;250(6):4036–53. doi: 10.1111/nph.71162 (PMC13193379; doi:10.1111/nph.71162)
Supplement: Supplementary file 1 — Dataset S1. Protein models computed by Alphafold. [file NPH-250-4036-s002.xz › Alphafold_models0/Barley/fold_co1_prom1_1_nf_yb6_c_7hg0737680_recortes_model_0.cif]

# By using this file you agree to the legally binding terms of use found at alphafoldserver.com/output-terms
data_486dd6649f27744a
#
_entry.id 486dd6649f27744a
#
loop_
_atom_type.symbol
C 
N 
O 
P 
S 
#
loop_
_audit_author.name
_audit_author.pdbx_ordinal
"Google DeepMind" 1 
"Isomorphic Labs" 2 
#
_audit_conform.dict_location https://raw.githubusercontent.com/ihmwg/ModelCIF/master/dist/mmcif_ma.dic
_audit_conform.dict_name     mmcif_ma.dic
_audit_conform.dict_version  1.4.5
#
loop_
_chem_comp.formula
_chem_comp.formula_weight
_chem_comp.id
_chem_comp.mon_nstd_flag
_chem_comp.name
_chem_comp.pdbx_smiles
_chem_comp.pdbx_synonyms
_chem_comp.type
"C3 H7 N O2"      89.093  ALA y ALANINE                              C[C@H](N)C(O)=O                                             ? "L-PEPTIDE LINKING" 
"C6 H15 N4 O2"    175.209 ARG y ARGININE                             N[C@@H](CCCNC(N)=[NH2+])C(O)=O                              ? "L-PEPTIDE LINKING" 
"C4 H8 N2 O3"     132.118 ASN y ASPARAGINE                           N[C@@H](CC(N)=O)C(O)=O                                      ? "L-PEPTIDE LINKING" 
"C4 H7 N O4"      133.103 ASP y "ASPARTIC ACID"                      N[C@@H](CC(O)=O)C(O)=O                                      ? "L-PEPTIDE LINKING" 
"C3 H7 N O2 S"    121.158 CYS y CYSTEINE                             N[C@@H](CS)C(O)=O                                           ? "L-PEPTIDE LINKING" 
"C10 H14 N5 O6 P" 331.222 DA  y "2'-DEOXYADENOSINE-5'-MONOPHOSPHATE" Nc1ncnc2n(cnc12)[C@H]3C[C@H](O)[C@@H](CO[P](O)(O)=O)O3      ? "DNA LINKING"       
"C9 H14 N3 O7 P"  307.197 DC  y "2'-DEOXYCYTIDINE-5'-MONOPHOSPHATE"  NC1=NC(=O)N(C=C1)[C@H]2C[C@H](O)[C@@H](CO[P](O)(O)=O)O2     ? "DNA LINKING"       
"C10 H14 N5 O7 P" 347.221 DG  y "2'-DEOXYGUANOSINE-5'-MONOPHOSPHATE" NC1=Nc2n(cnc2C(=O)N1)[C@H]3C[C@H](O)[C@@H](CO[P](O)(O)=O)O3 ? "DNA LINKING"       
"C10 H15 N2 O8 P" 322.208 DT  y "THYMIDINE-5'-MONOPHOSPHATE"         CC1=CN([C@H]2C[C@H](O)[C@@H](CO[P](O)(O)=O)O2)C(=O)NC1=O    ? "DNA LINKING"       
"C5 H10 N2 O3"    146.144 GLN y GLUTAMINE                            N[C@@H](CCC(N)=O)C(O)=O                                     ? "L-PEPTIDE LINKING" 
"C5 H9 N O4"      147.129 GLU y "GLUTAMIC ACID"                      N[C@@H](CCC(O)=O)C(O)=O                                     ? "L-PEPTIDE LINKING" 
"C2 H5 N O2"      75.067  GLY y GLYCINE                              NCC(O)=O                                                    ? "PEPTIDE LINKING"   
"C6 H10 N3 O2"    156.162 HIS y HISTIDINE                            N[C@@H](Cc1c[nH]c[nH+]1)C(O)=O                              ? "L-PEPTIDE LINKING" 
"C6 H13 N O2"     131.173 ILE y ISOLEUCINE                           CC[C@H](C)[C@H](N)C(O)=O                                    ? "L-PEPTIDE LINKING" 
"C6 H13 N O2"     131.173 LEU y LEUCINE                              CC(C)C[C@H](N)C(O)=O                                        ? "L-PEPTIDE LINKING" 
"C6 H15 N2 O2"    147.195 LYS y LYSINE                               N[C@@H](CCCC[NH3+])C(O)=O                                   ? "L-PEPTIDE LINKING" 
"C5 H11 N O2 S"   149.211 MET y METHIONINE                           CSCC[C@H](N)C(O)=O                                          ? "L-PEPTIDE LINKING" 
"C9 H11 N O2"     165.189 PHE y PHENYLALANINE                        N[C@@H](Cc1ccccc1)C(O)=O                                    ? "L-PEPTIDE LINKING" 
"C5 H9 N O2"      115.130 PRO y PROLINE                              OC(=O)[C@@H]1CCCN1                                          ? "L-PEPTIDE LINKING" 
"C3 H7 N O3"      105.093 SER y SERINE                               N[C@@H](CO)C(O)=O                                           ? "L-PEPTIDE LINKING" 
"C4 H9 N O3"      119.119 THR y THREONINE                            C[C@@H](O)[C@H](N)C(O)=O                                    ? "L-PEPTIDE LINKING" 
"C11 H12 N2 O2"   204.225 TRP y TRYPTOPHAN                           N[C@@H](Cc1c[nH]c2ccccc12)C(O)=O                            ? "L-PEPTIDE LINKING" 
"C9 H11 N O3"     181.189 TYR y TYROSINE                             N[C@@H](Cc1ccc(O)cc1)C(O)=O                                 ? "L-PEPTIDE LINKING" 
"C5 H11 N O2"     117.146 VAL y VALINE                               CC(C)[C@H](N)C(O)=O                                         ? "L-PEPTIDE LINKING" 
#
_citation.book_publisher          ?
_citation.country                 UK
_citation.id                      primary
_citation.journal_full            Nature
_citation.journal_id_ASTM         NATUAS
_citation.journal_id_CSD          0006
_citation.journal_id_ISSN         0028-0836
_citation.journal_volume          ?
_citation.page_first              ?
_citation.page_last               ?
_citation.pdbx_database_id_DOI    ?
_citation.pdbx_database_id_PubMed ?
_citation.title                   "Accurate structure prediction of biomolecular interactions with AlphaFold 3"
_citation.year                    2024
#
loop_
_citation_author.citation_id
_citation_author.name
_citation_author.ordinal
primary "Google DeepMind" 1 
primary "Isomorphic Labs" 2 
#
loop_
_entity.id
_entity.pdbx_description
_entity.type
1 . polymer 
2 . polymer 
3 . polymer 
4 . polymer 
5 . polymer 
#
loop_
_entity_poly.entity_id
_entity_poly.pdbx_strand_id
_entity_poly.type
1 A polypeptide(L)          
2 B polypeptide(L)          
3 C polypeptide(L)          
4 D polydeoxyribonucleotide 
5 E polydeoxyribonucleotide 
#
loop_
_entity_poly_seq.entity_id
_entity_poly_seq.hetero
_entity_poly_seq.mon_id
_entity_poly_seq.num
1 n MET 1   
1 n PRO 2   
1 n ARG 3   
1 n CYS 4   
1 n ASN 5   
1 n LYS 6   
1 n CYS 7   
1 n LEU 8   
1 n SER 9   
1 n GLU 10  
1 n ASN 11  
1 n ASP 12  
1 n SER 13  
1 n ALA 14  
1 n SER 15  
1 n GLU 16  
1 n ASP 17  
1 n ARG 18  
1 n HIS 19  
1 n TRP 20  
1 n HIS 21  
1 n ARG 22  
1 n THR 23  
1 n ALA 24  
1 n THR 25  
1 n LEU 26  
1 n PHE 27  
1 n MET 28  
1 n ASN 29  
1 n CYS 30  
1 n VAL 31  
1 n SER 32  
1 n ASN 33  
1 n GLY 34  
1 n THR 35  
1 n VAL 36  
1 n TYR 37  
1 n GLU 38  
1 n GLU 39  
1 n ALA 40  
1 n VAL 41  
1 n GLY 42  
1 n ARG 43  
1 n GLU 44  
1 n GLY 45  
1 n CYS 46  
1 n TRP 47  
1 n ALA 48  
1 n ARG 49  
1 n LEU 50  
1 n CYS 51  
1 n ASP 52  
1 n GLY 53  
1 n CYS 54  
1 n CYS 55  
1 n THR 56  
1 n VAL 57  
1 n PRO 58  
1 n SER 59  
1 n VAL 60  
1 n VAL 61  
1 n TYR 62  
1 n CYS 63  
1 n ARG 64  
1 n ALA 65  
1 n ASP 66  
1 n SER 67  
1 n ALA 68  
1 n TYR 69  
1 n LEU 70  
1 n CYS 71  
1 n ALA 72  
1 n SER 73  
1 n CYS 74  
1 n ASP 75  
1 n ALA 76  
1 n GLN 77  
1 n ILE 78  
1 n HIS 79  
1 n ALA 80  
1 n ALA 81  
1 n ASN 82  
1 n ARG 83  
1 n VAL 84  
1 n ALA 85  
1 n SER 86  
1 n ARG 87  
1 n HIS 88  
1 n GLU 89  
1 n ARG 90  
1 n VAL 91  
1 n LEU 92  
1 n LEU 93  
1 n SER 94  
1 n GLU 95  
1 n ALA 96  
1 n TYR 97  
1 n LYS 98  
1 n HIS 99  
1 n ALA 100 
1 n PRO 101 
1 n VAL 102 
1 n MET 103 
1 n LEU 104 
1 n ASP 105 
1 n CYS 106 
1 n HIS 107 
1 n ALA 108 
1 n ASP 109 
1 n ALA 110 
1 n ALA 111 
1 n ALA 112 
1 n LEU 113 
1 n CYS 114 
1 n ALA 115 
1 n ALA 116 
1 n TYR 117 
1 n GLU 118 
1 n ALA 119 
1 n GLN 120 
1 n VAL 121 
1 n HIS 122 
1 n TYR 123 
1 n ALA 124 
1 n ASN 125 
1 n LEU 126 
1 n LEU 127 
1 n THR 128 
1 n VAL 129 
1 n MET 130 
1 n HIS 131 
1 n GLN 132 
1 n ARG 133 
1 n MET 134 
1 n PRO 135 
1 n VAL 136 
1 n VAL 137 
1 n SER 138 
1 n HIS 139 
1 n PRO 140 
1 n ALA 141 
1 n VAL 142 
1 n ALA 143 
1 n ILE 144 
1 n PRO 145 
1 n PRO 146 
1 n VAL 147 
1 n SER 148 
1 n LEU 149 
1 n PHE 150 
1 n ALA 151 
1 n GLU 152 
1 n ALA 153 
1 n GLU 154 
1 n ALA 155 
1 n THR 156 
1 n ALA 157 
1 n PRO 158 
1 n VAL 159 
1 n LEU 160 
1 n GLY 161 
1 n ARG 162 
1 n LYS 163 
1 n GLU 164 
1 n GLU 165 
1 n ASP 166 
1 n THR 167 
1 n SER 168 
1 n TRP 169 
1 n LEU 170 
1 n LEU 171 
1 n LEU 172 
1 n SER 173 
1 n LYS 174 
1 n ASP 175 
1 n SER 176 
1 n ASP 177 
1 n ASN 178 
1 n HIS 179 
1 n ASN 180 
1 n ARG 181 
1 n SER 182 
1 n GLY 183 
1 n ASN 184 
1 n ASN 185 
1 n SER 186 
1 n SER 187 
1 n THR 188 
1 n SER 189 
1 n SER 190 
1 n SER 191 
1 n SER 192 
1 n GLN 193 
1 n TYR 194 
1 n PHE 195 
1 n GLY 196 
1 n GLU 197 
1 n VAL 198 
1 n ASP 199 
1 n GLN 200 
1 n TYR 201 
1 n PHE 202 
1 n ASP 203 
1 n LEU 204 
1 n VAL 205 
1 n GLY 206 
1 n TYR 207 
1 n ASN 208 
1 n SER 209 
1 n TYR 210 
1 n TYR 211 
1 n ASP 212 
1 n SER 213 
1 n HIS 214 
1 n MET 215 
1 n SER 216 
1 n ASN 217 
1 n GLN 218 
1 n GLU 219 
1 n GLN 220 
1 n TYR 221 
1 n VAL 222 
1 n MET 223 
1 n GLN 224 
1 n GLU 225 
1 n GLN 226 
1 n GLN 227 
1 n HIS 228 
1 n LEU 229 
1 n GLN 230 
1 n GLN 231 
1 n MET 232 
1 n GLN 233 
1 n LYS 234 
1 n GLU 235 
1 n TYR 236 
1 n ALA 237 
1 n GLU 238 
1 n GLN 239 
1 n GLN 240 
1 n MET 241 
1 n GLN 242 
1 n LYS 243 
1 n GLU 244 
1 n TYR 245 
1 n VAL 246 
1 n GLU 247 
1 n ASN 248 
1 n GLU 249 
1 n GLY 250 
1 n SER 251 
1 n GLU 252 
1 n CYS 253 
1 n ILE 254 
1 n VAL 255 
1 n PRO 256 
1 n SER 257 
1 n GLN 258 
1 n SER 259 
1 n THR 260 
1 n ILE 261 
1 n VAL 262 
1 n ARG 263 
1 n ARG 264 
1 n PRO 265 
1 n HIS 266 
1 n GLN 267 
1 n SER 268 
1 n GLY 269 
1 n TYR 270 
1 n ALA 271 
1 n PRO 272 
1 n LEU 273 
1 n VAL 274 
1 n GLY 275 
1 n ALA 276 
1 n GLU 277 
1 n GLN 278 
1 n ALA 279 
1 n ALA 280 
1 n SER 281 
1 n ALA 282 
1 n THR 283 
1 n ALA 284 
1 n GLY 285 
1 n ALA 286 
1 n SER 287 
1 n ALA 288 
1 n TYR 289 
1 n THR 290 
1 n ASP 291 
1 n SER 292 
1 n VAL 293 
1 n ASN 294 
1 n ASN 295 
1 n SER 296 
1 n ILE 297 
1 n SER 298 
1 n PHE 299 
1 n SER 300 
1 n MET 301 
1 n GLU 302 
1 n ALA 303 
1 n GLY 304 
1 n ILE 305 
1 n VAL 306 
1 n PRO 307 
1 n ASP 308 
1 n ASN 309 
1 n THR 310 
1 n VAL 311 
1 n GLN 312 
1 n SER 313 
1 n SER 314 
1 n ILE 315 
1 n LEU 316 
1 n ARG 317 
1 n PRO 318 
1 n ALA 319 
1 n GLY 320 
1 n ALA 321 
1 n ILE 322 
1 n GLY 323 
1 n LEU 324 
1 n PHE 325 
1 n SER 326 
1 n SER 327 
1 n PRO 328 
1 n SER 329 
1 n LEU 330 
1 n GLN 331 
1 n THR 332 
1 n PRO 333 
1 n LEU 334 
1 n HIS 335 
1 n PHE 336 
1 n SER 337 
1 n SER 338 
1 n LYS 339 
1 n GLU 340 
1 n ARG 341 
1 n GLU 342 
1 n ALA 343 
1 n ARG 344 
1 n VAL 345 
1 n LEU 346 
1 n ARG 347 
1 n TYR 348 
1 n LYS 349 
1 n GLU 350 
1 n LYS 351 
1 n LYS 352 
1 n LYS 353 
1 n SER 354 
1 n ARG 355 
1 n LYS 356 
1 n PHE 357 
1 n GLU 358 
1 n LYS 359 
1 n THR 360 
1 n THR 361 
1 n ARG 362 
1 n TYR 363 
1 n ALA 364 
1 n THR 365 
1 n ARG 366 
1 n LYS 367 
1 n ALA 368 
1 n TYR 369 
1 n ALA 370 
1 n GLU 371 
1 n ALA 372 
1 n ARG 373 
1 n PRO 374 
1 n ARG 375 
1 n ILE 376 
1 n LYS 377 
1 n GLY 378 
1 n ARG 379 
1 n PHE 380 
1 n ALA 381 
1 n LYS 382 
1 n ARG 383 
1 n SER 384 
1 n ASP 385 
1 n ALA 386 
1 n GLU 387 
1 n MET 388 
1 n GLU 389 
1 n VAL 390 
1 n ASP 391 
1 n GLN 392 
1 n THR 393 
1 n PHE 394 
1 n SER 395 
1 n THR 396 
1 n ALA 397 
1 n ALA 398 
1 n LEU 399 
1 n SER 400 
1 n ASP 401 
1 n SER 402 
1 n SER 403 
1 n TYR 404 
1 n SER 405 
1 n THR 406 
1 n VAL 407 
1 n PRO 408 
1 n TRP 409 
1 n PHE 410 
2 n ASP 1   
2 n SER 2   
2 n PRO 3   
2 n ALA 4   
2 n LYS 5   
2 n GLU 6   
2 n GLN 7   
2 n ASP 8   
2 n ARG 9   
2 n PHE 10  
2 n LEU 11  
2 n PRO 12  
2 n ILE 13  
2 n ALA 14  
2 n ASN 15  
2 n VAL 16  
2 n SER 17  
2 n ARG 18  
2 n ILE 19  
2 n MET 20  
2 n LYS 21  
2 n ARG 22  
2 n SER 23  
2 n LEU 24  
2 n PRO 25  
2 n ALA 26  
2 n ASN 27  
2 n ALA 28  
2 n LYS 29  
2 n ILE 30  
2 n SER 31  
2 n LYS 32  
2 n GLU 33  
2 n ALA 34  
2 n LYS 35  
2 n GLU 36  
2 n THR 37  
2 n VAL 38  
2 n GLN 39  
2 n GLU 40  
2 n CYS 41  
2 n VAL 42  
2 n SER 43  
2 n GLU 44  
2 n PHE 45  
2 n ILE 46  
2 n SER 47  
2 n PHE 48  
2 n VAL 49  
2 n THR 50  
2 n GLY 51  
2 n GLU 52  
2 n ALA 53  
2 n SER 54  
2 n ASP 55  
2 n LYS 56  
2 n CYS 57  
2 n GLN 58  
2 n ARG 59  
2 n GLU 60  
2 n LYS 61  
2 n ARG 62  
2 n LYS 63  
2 n THR 64  
2 n ILE 65  
2 n ASN 66  
2 n GLY 67  
2 n ASP 68  
2 n ASP 69  
2 n LEU 70  
2 n LEU 71  
2 n TRP 72  
2 n ALA 73  
2 n MET 74  
2 n THR 75  
2 n THR 76  
2 n LEU 77  
2 n GLY 78  
2 n PHE 79  
2 n GLU 80  
2 n VAL 81  
2 n TYR 82  
2 n VAL 83  
2 n ALA 84  
2 n PRO 85  
2 n LEU 86  
2 n LYS 87  
2 n ALA 88  
2 n TYR 89  
2 n LEU 90  
2 n ASN 91  
2 n ARG 92  
2 n TYR 93  
2 n ARG 94  
2 n GLU 95  
3 n ARG 1   
3 n ARG 2   
3 n SER 3   
3 n GLU 4   
3 n ILE 5   
3 n GLU 6   
3 n GLN 7   
3 n ALA 8   
3 n THR 9   
3 n VAL 10  
3 n ILE 11  
3 n LYS 12  
3 n ASN 13  
3 n HIS 14  
3 n HIS 15  
3 n HIS 16  
3 n MET 17  
3 n HIS 18  
3 n LEU 19  
3 n LYS 20  
3 n ARG 21  
3 n ILE 22  
3 n ARG 23  
3 n LYS 24  
3 n ILE 25  
3 n MET 26  
3 n LYS 27  
3 n ALA 28  
3 n ASP 29  
3 n GLU 30  
3 n GLY 31  
3 n ALA 32  
3 n ASP 33  
3 n MET 34  
3 n MET 35  
3 n ILE 36  
3 n ALA 37  
3 n ALA 38  
3 n GLU 39  
3 n ALA 40  
3 n PRO 41  
3 n VAL 42  
3 n LEU 43  
3 n PHE 44  
3 n ALA 45  
3 n LYS 46  
3 n ALA 47  
3 n CYS 48  
3 n GLU 49  
3 n MET 50  
3 n LEU 51  
3 n THR 52  
3 n LEU 53  
3 n GLU 54  
3 n MET 55  
3 n THR 56  
3 n MET 57  
3 n ARG 58  
3 n SER 59  
3 n TRP 60  
3 n MET 61  
3 n VAL 62  
3 n THR 63  
3 n GLU 64  
3 n GLU 65  
3 n ASN 66  
3 n LYS 67  
3 n ARG 68  
3 n ARG 69  
3 n ILE 70  
3 n LEU 71  
3 n LYS 72  
3 n LYS 73  
3 n SER 74  
3 n ASP 75  
3 n VAL 76  
3 n ALA 77  
3 n ALA 78  
3 n ALA 79  
3 n VAL 80  
3 n ALA 81  
3 n ARG 82  
3 n THR 83  
3 n ASP 84  
3 n VAL 85  
3 n TYR 86  
3 n ASP 87  
3 n PHE 88  
3 n LEU 89  
3 n VAL 90  
3 n ASP 91  
3 n ILE 92  
3 n ILE 93  
3 n PRO 94  
3 n MET 95  
3 n ASP 96  
3 n GLU 97  
3 n MET 98  
3 n GLU 99  
3 n GLU 100 
3 n GLU 101 
3 n GLY 102 
3 n ALA 103 
3 n GLY 104 
3 n ILE 105 
4 n DC  1   
4 n DA  2   
4 n DC  3   
4 n DG  4   
4 n DC  5   
4 n DA  6   
4 n DC  7   
4 n DC  8   
4 n DA  9   
4 n DG  10  
4 n DA  11  
4 n DC  12  
4 n DC  13  
4 n DA  14  
4 n DC  15  
4 n DA  16  
4 n DC  17  
4 n DC  18  
4 n DA  19  
4 n DG  20  
4 n DA  21  
4 n DA  22  
4 n DA  23  
4 n DC  24  
4 n DA  25  
4 n DA  26  
4 n DA  27  
4 n DC  28  
4 n DA  29  
4 n DA  30  
4 n DA  31  
5 n DT  1   
5 n DT  2   
5 n DT  3   
5 n DG  4   
5 n DT  5   
5 n DT  6   
5 n DT  7   
5 n DG  8   
5 n DT  9   
5 n DT  10  
5 n DT  11  
5 n DC  12  
5 n DT  13  
5 n DG  14  
5 n DG  15  
5 n DT  16  
5 n DG  17  
5 n DT  18  
5 n DG  19  
5 n DG  20  
5 n DT  21  
5 n DC  22  
5 n DT  23  
5 n DG  24  
5 n DG  25  
5 n DT  26  
5 n DG  27  
5 n DC  28  
5 n DG  29  
5 n DT  30  
5 n DG  31  
#
_ma_data.content_type "model coordinates"
_ma_data.id           1
_ma_data.name         Model
#
_ma_model_list.data_id          1
_ma_model_list.model_group_id   1
_ma_model_list.model_group_name "AlphaFold-beta-20231127 (927599d6-1efe-4fa9-85d2-a29f909d212e @ 2024-12-16 01:29:23)"
_ma_model_list.model_id         1
_ma_model_list.model_name       "Top ranked model"
_ma_model_list.model_type       "Ab initio model"
_ma_model_list.ordinal_id       1
#
loop_
_ma_protocol_step.method_type
_ma_protocol_step.ordinal_id
_ma_protocol_step.protocol_id
_ma_protocol_step.step_id
"coevolution MSA" 1 1 1 
"template search" 2 1 2 
modeling          3 1 3 
#
loop_
_ma_qa_metric.id
_ma_qa_metric.mode
_ma_qa_metric.name
_ma_qa_metric.software_group_id
_ma_qa_metric.type
1 global pLDDT 1 pLDDT 
2 local  pLDDT 1 pLDDT 
#
_ma_qa_metric_global.metric_id    1
_ma_qa_metric_global.metric_value 61.60
_ma_qa_metric_global.model_id     1
_ma_qa_metric_global.ordinal_id   1
#
_ma_software_group.group_id    1
_ma_software_group.ordinal_id  1
_ma_software_group.software_id 1
#
loop_
_ma_target_entity.data_id
_ma_target_entity.entity_id
_ma_target_entity.origin
1 1 . 
1 2 . 
1 3 . 
1 4 . 
1 5 . 
#
loop_
_ma_target_entity_instance.asym_id
_ma_target_entity_instance.details
_ma_target_entity_instance.entity_id
A . 1 
B . 2 
C . 3 
D . 4 
E . 5 
#
loop_
_pdbx_data_usage.details
_pdbx_data_usage.id
_pdbx_data_usage.type
_pdbx_data_usage.url
;NON-COMMERCIAL USE ONLY, BY USING THIS FILE YOU AGREE TO THE TERMS OF USE FOUND
AT alphafoldserver.com/output-terms.
;
1 license    ? 
;THE INFORMATION IS NOT INTENDED FOR, HAS NOT BEEN VALIDATED FOR, AND IS NOT
APPROVED FOR CLINICAL USE. IT SHOULD NOT BE USED FOR CLINICAL PURPOSE OR RELIED
ON FOR MEDICAL OR OTHER PROFESSIONAL ADVICE. IT IS THEORETICAL MODELLING ONLY
AND CAUTION SHOULD BE EXERCISED IN ITS USE. IT IS PROVIDED "AS-IS" WITHOUT ANY
WARRANTY OF ANY KIND, WHETHER EXPRESSED OR IMPLIED. NO WARRANTY IS GIVEN THAT
USE OF THE INFORMATION SHALL NOT INFRINGE THE RIGHTS OF ANY THIRD PARTY.
;
2 disclaimer ? 
#
loop_
_pdbx_poly_seq_scheme.asym_id
_pdbx_poly_seq_scheme.auth_seq_num
_pdbx_poly_seq_scheme.entity_id
_pdbx_poly_seq_scheme.hetero
_pdbx_poly_seq_scheme.mon_id
_pdbx_poly_seq_scheme.pdb_ins_code
_pdbx_poly_seq_scheme.pdb_seq_num
_pdbx_poly_seq_scheme.pdb_strand_id
_pdbx_poly_seq_scheme.seq_id
A 1   1 n MET . 1   A 1   
A 2   1 n PRO . 2   A 2   
A 3   1 n ARG . 3   A 3   
A 4   1 n CYS . 4   A 4   
A 5   1 n ASN . 5   A 5   
A 6   1 n LYS . 6   A 6   
A 7   1 n CYS . 7   A 7   
A 8   1 n LEU . 8   A 8   
A 9   1 n SER . 9   A 9   
A 10  1 n GLU . 10  A 10  
A 11  1 n ASN . 11  A 11  
A 12  1 n ASP . 12  A 12  
A 13  1 n SER . 13  A 13  
A 14  1 n ALA . 14  A 14  
A 15  1 n SER . 15  A 15  
A 16  1 n GLU . 16  A 16  
A 17  1 n ASP . 17  A 17  
A 18  1 n ARG . 18  A 18  
A 19  1 n HIS . 19  A 19  
A 20  1 n TRP . 20  A 20  
A 21  1 n HIS . 21  A 21  
A 22  1 n ARG . 22  A 22  
A 23  1 n THR . 23  A 23  
A 24  1 n ALA . 24  A 24  
A 25  1 n THR . 25  A 25  
A 26  1 n LEU . 26  A 26  
A 27  1 n PHE . 27  A 27  
A 28  1 n MET . 28  A 28  
A 29  1 n ASN . 29  A 29  
A 30  1 n CYS . 30  A 30  
A 31  1 n VAL . 31  A 31  
A 32  1 n SER . 32  A 32  
A 33  1 n ASN . 33  A 33  
A 34  1 n GLY . 34  A 34  
A 35  1 n THR . 35  A 35  
A 36  1 n VAL . 36  A 36  
A 37  1 n TYR . 37  A 37  
A 38  1 n GLU . 38  A 38  
A 39  1 n GLU . 39  A 39  
A 40  1 n ALA . 40  A 40  
A 41  1 n VAL . 41  A 41  
A 42  1 n GLY . 42  A 42  
A 43  1 n ARG . 43  A 43  
A 44  1 n GLU . 44  A 44  
A 45  1 n GLY . 45  A 45  
A 46  1 n CYS . 46  A 46  
A 47  1 n TRP . 47  A 47  
A 48  1 n ALA . 48  A 48  
A 49  1 n ARG . 49  A 49  
A 50  1 n LEU . 50  A 50  
A 51  1 n CYS . 51  A 51  
A 52  1 n ASP . 52  A 52  
A 53  1 n GLY . 53  A 53  
A 54  1 n CYS . 54  A 54  
A 55  1 n CYS . 55  A 55  
A 56  1 n THR . 56  A 56  
A 57  1 n VAL . 57  A 57  
A 58  1 n PRO . 58  A 58  
A 59  1 n SER . 59  A 59  
A 60  1 n VAL . 60  A 60  
A 61  1 n VAL . 61  A 61  
A 62  1 n TYR . 62  A 62  
A 63  1 n CYS . 63  A 63  
A 64  1 n ARG . 64  A 64  
A 65  1 n ALA . 65  A 65  
A 66  1 n ASP . 66  A 66  
A 67  1 n SER . 67  A 67  
A 68  1 n ALA . 68  A 68  
A 69  1 n TYR . 69  A 69  
A 70  1 n LEU . 70  A 70  
A 71  1 n CYS . 71  A 71  
A 72  1 n ALA . 72  A 72  
A 73  1 n SER . 73  A 73  
A 74  1 n CYS . 74  A 74  
A 75  1 n ASP . 75  A 75  
A 76  1 n ALA . 76  A 76  
A 77  1 n GLN . 77  A 77  
A 78  1 n ILE . 78  A 78  
A 79  1 n HIS . 79  A 79  
A 80  1 n ALA . 80  A 80  
A 81  1 n ALA . 81  A 81  
A 82  1 n ASN . 82  A 82  
A 83  1 n ARG . 83  A 83  
A 84  1 n VAL . 84  A 84  
A 85  1 n ALA . 85  A 85  
A 86  1 n SER . 86  A 86  
A 87  1 n ARG . 87  A 87  
A 88  1 n HIS . 88  A 88  
A 89  1 n GLU . 89  A 89  
A 90  1 n ARG . 90  A 90  
A 91  1 n VAL . 91  A 91  
A 92  1 n LEU . 92  A 92  
A 93  1 n LEU . 93  A 93  
A 94  1 n SER . 94  A 94  
A 95  1 n GLU . 95  A 95  
A 96  1 n ALA . 96  A 96  
A 97  1 n TYR . 97  A 97  
A 98  1 n LYS . 98  A 98  
A 99  1 n HIS . 99  A 99  
A 100 1 n ALA . 100 A 100 
A 101 1 n PRO . 101 A 101 
A 102 1 n VAL . 102 A 102 
A 103 1 n MET . 103 A 103 
A 104 1 n LEU . 104 A 104 
A 105 1 n ASP . 105 A 105 
A 106 1 n CYS . 106 A 106 
A 107 1 n HIS . 107 A 107 
A 108 1 n ALA . 108 A 108 
A 109 1 n ASP . 109 A 109 
A 110 1 n ALA . 110 A 110 
A 111 1 n ALA . 111 A 111 
A 112 1 n ALA . 112 A 112 
A 113 1 n LEU . 113 A 113 
A 114 1 n CYS . 114 A 114 
A 115 1 n ALA . 115 A 115 
A 116 1 n ALA . 116 A 116 
A 117 1 n TYR . 117 A 117 
A 118 1 n GLU . 118 A 118 
A 119 1 n ALA . 119 A 119 
A 120 1 n GLN . 120 A 120 
A 121 1 n VAL . 121 A 121 
A 122 1 n HIS . 122 A 122 
A 123 1 n TYR . 123 A 123 
A 124 1 n ALA . 124 A 124 
A 125 1 n ASN . 125 A 125 
A 126 1 n LEU . 126 A 126 
A 127 1 n LEU . 127 A 127 
A 128 1 n THR . 128 A 128 
A 129 1 n VAL . 129 A 129 
A 130 1 n MET . 130 A 130 
A 131 1 n HIS . 131 A 131 
A 132 1 n GLN . 132 A 132 
A 133 1 n ARG . 133 A 133 
A 134 1 n MET . 134 A 134 
A 135 1 n PRO . 135 A 135 
A 136 1 n VAL . 136 A 136 
A 137 1 n VAL . 137 A 137 
A 138 1 n SER . 138 A 138 
A 139 1 n HIS . 139 A 139 
A 140 1 n PRO . 140 A 140 
A 141 1 n ALA . 141 A 141 
A 142 1 n VAL . 142 A 142 
A 143 1 n ALA . 143 A 143 
A 144 1 n ILE . 144 A 144 
A 145 1 n PRO . 145 A 145 
A 146 1 n PRO . 146 A 146 
A 147 1 n VAL . 147 A 147 
A 148 1 n SER . 148 A 148 
A 149 1 n LEU . 149 A 149 
A 150 1 n PHE . 150 A 150 
A 151 1 n ALA . 151 A 151 
A 152 1 n GLU . 152 A 152 
A 153 1 n ALA . 153 A 153 
A 154 1 n GLU . 154 A 154 
A 155 1 n ALA . 155 A 155 
A 156 1 n THR . 156 A 156 
A 157 1 n ALA . 157 A 157 
A 158 1 n PRO . 158 A 158 
A 159 1 n VAL . 159 A 159 
A 160 1 n LEU . 160 A 160 
A 161 1 n GLY . 161 A 161 
A 162 1 n ARG . 162 A 162 
A 163 1 n LYS . 163 A 163 
A 164 1 n GLU . 164 A 164 
A 165 1 n GLU . 165 A 165 
A 166 1 n ASP . 166 A 166 
A 167 1 n THR . 167 A 167 
A 168 1 n SER . 168 A 168 
A 169 1 n TRP . 169 A 169 
A 170 1 n LEU . 170 A 170 
A 171 1 n LEU . 171 A 171 
A 172 1 n LEU . 172 A 172 
A 173 1 n SER . 173 A 173 
A 174 1 n LYS . 174 A 174 
A 175 1 n ASP . 175 A 175 
A 176 1 n SER . 176 A 176 
A 177 1 n ASP . 177 A 177 
A 178 1 n ASN . 178 A 178 
A 179 1 n HIS . 179 A 179 
A 180 1 n ASN . 180 A 180 
A 181 1 n ARG . 181 A 181 
A 182 1 n SER . 182 A 182 
A 183 1 n GLY . 183 A 183 
A 184 1 n ASN . 184 A 184 
A 185 1 n ASN . 185 A 185 
A 186 1 n SER . 186 A 186 
A 187 1 n SER . 187 A 187 
A 188 1 n THR . 188 A 188 
A 189 1 n SER . 189 A 189 
A 190 1 n SER . 190 A 190 
A 191 1 n SER . 191 A 191 
A 192 1 n SER . 192 A 192 
A 193 1 n GLN . 193 A 193 
A 194 1 n TYR . 194 A 194 
A 195 1 n PHE . 195 A 195 
A 196 1 n GLY . 196 A 196 
A 197 1 n GLU . 197 A 197 
A 198 1 n VAL . 198 A 198 
A 199 1 n ASP . 199 A 199 
A 200 1 n GLN . 200 A 200 
A 201 1 n TYR . 201 A 201 
A 202 1 n PHE . 202 A 202 
A 203 1 n ASP . 203 A 203 
A 204 1 n LEU . 204 A 204 
A 205 1 n VAL . 205 A 205 
A 206 1 n GLY . 206 A 206 
A 207 1 n TYR . 207 A 207 
A 208 1 n ASN . 208 A 208 
A 209 1 n SER . 209 A 209 
A 210 1 n TYR . 210 A 210 
A 211 1 n TYR . 211 A 211 
A 212 1 n ASP . 212 A 212 
A 213 1 n SER . 213 A 213 
A 214 1 n HIS . 214 A 214 
A 215 1 n MET . 215 A 215 
A 216 1 n SER . 216 A 216 
A 217 1 n ASN . 217 A 217 
A 218 1 n GLN . 218 A 218 
A 219 1 n GLU . 219 A 219 
A 220 1 n GLN . 220 A 220 
A 221 1 n TYR . 221 A 221 
A 222 1 n VAL . 222 A 222 
A 223 1 n MET . 223 A 223 
A 224 1 n GLN . 224 A 224 
A 225 1 n GLU . 225 A 225 
A 226 1 n GLN . 226 A 226 
A 227 1 n GLN . 227 A 227 
A 228 1 n HIS . 228 A 228 
A 229 1 n LEU . 229 A 229 
A 230 1 n GLN . 230 A 230 
A 231 1 n GLN . 231 A 231 
A 232 1 n MET . 232 A 232 
A 233 1 n GLN . 233 A 233 
A 234 1 n LYS . 234 A 234 
A 235 1 n GLU . 235 A 235 
A 236 1 n TYR . 236 A 236 
A 237 1 n ALA . 237 A 237 
A 238 1 n GLU . 238 A 238 
A 239 1 n GLN . 239 A 239 
A 240 1 n GLN . 240 A 240 
A 241 1 n MET . 241 A 241 
A 242 1 n GLN . 242 A 242 
A 243 1 n LYS . 243 A 243 
A 244 1 n GLU . 244 A 244 
A 245 1 n TYR . 245 A 245 
A 246 1 n VAL . 246 A 246 
A 247 1 n GLU . 247 A 247 
A 248 1 n ASN . 248 A 248 
A 249 1 n GLU . 249 A 249 
A 250 1 n GLY . 250 A 250 
A 251 1 n SER . 251 A 251 
A 252 1 n GLU . 252 A 252 
A 253 1 n CYS . 253 A 253 
A 254 1 n ILE . 254 A 254 
A 255 1 n VAL . 255 A 255 
A 256 1 n PRO . 256 A 256 
A 257 1 n SER . 257 A 257 
A 258 1 n GLN . 258 A 258 
A 259 1 n SER . 259 A 259 
A 260 1 n THR . 260 A 260 
A 261 1 n ILE . 261 A 261 
A 262 1 n VAL . 262 A 262 
A 263 1 n ARG . 263 A 263 
A 264 1 n ARG . 264 A 264 
A 265 1 n PRO . 265 A 265 
A 266 1 n HIS . 266 A 266 
A 267 1 n GLN . 267 A 267 
A 268 1 n SER . 268 A 268 
A 269 1 n GLY . 269 A 269 
A 270 1 n TYR . 270 A 270 
A 271 1 n ALA . 271 A 271 
A 272 1 n PRO . 272 A 272 
A 273 1 n LEU . 273 A 273 
A 274 1 n VAL . 274 A 274 
A 275 1 n GLY . 275 A 275 
A 276 1 n ALA . 276 A 276 
A 277 1 n GLU . 277 A 277 
A 278 1 n GLN . 278 A 278 
A 279 1 n ALA . 279 A 279 
A 280 1 n ALA . 280 A 280 
A 281 1 n SER . 281 A 281 
A 282 1 n ALA . 282 A 282 
A 283 1 n THR . 283 A 283 
A 284 1 n ALA . 284 A 284 
A 285 1 n GLY . 285 A 285 
A 286 1 n ALA . 286 A 286 
A 287 1 n SER . 287 A 287 
A 288 1 n ALA . 288 A 288 
A 289 1 n TYR . 289 A 289 
A 290 1 n THR . 290 A 290 
A 291 1 n ASP . 291 A 291 
A 292 1 n SER . 292 A 292 
A 293 1 n VAL . 293 A 293 
A 294 1 n ASN . 294 A 294 
A 295 1 n ASN . 295 A 295 
A 296 1 n SER . 296 A 296 
A 297 1 n ILE . 297 A 297 
A 298 1 n SER . 298 A 298 
A 299 1 n PHE . 299 A 299 
A 300 1 n SER . 300 A 300 
A 301 1 n MET . 301 A 301 
A 302 1 n GLU . 302 A 302 
A 303 1 n ALA . 303 A 303 
A 304 1 n GLY . 304 A 304 
A 305 1 n ILE . 305 A 305 
A 306 1 n VAL . 306 A 306 
A 307 1 n PRO . 307 A 307 
A 308 1 n ASP . 308 A 308 
A 309 1 n ASN . 309 A 309 
A 310 1 n THR . 310 A 310 
A 311 1 n VAL . 311 A 311 
A 312 1 n GLN . 312 A 312 
A 313 1 n SER . 313 A 313 
A 314 1 n SER . 314 A 314 
A 315 1 n ILE . 315 A 315 
A 316 1 n LEU . 316 A 316 
A 317 1 n ARG . 317 A 317 
A 318 1 n PRO . 318 A 318 
A 319 1 n ALA . 319 A 319 
A 320 1 n GLY . 320 A 320 
A 321 1 n ALA . 321 A 321 
A 322 1 n ILE . 322 A 322 
A 323 1 n GLY . 323 A 323 
A 324 1 n LEU . 324 A 324 
A 325 1 n PHE . 325 A 325 
A 326 1 n SER . 326 A 326 
A 327 1 n SER . 327 A 327 
A 328 1 n PRO . 328 A 328 
A 329 1 n SER . 329 A 329 
A 330 1 n LEU . 330 A 330 
A 331 1 n GLN . 331 A 331 
A 332 1 n THR . 332 A 332 
A 333 1 n PRO . 333 A 333 
A 334 1 n LEU . 334 A 334 
A 335 1 n HIS . 335 A 335 
A 336 1 n PHE . 336 A 336 
A 337 1 n SER . 337 A 337 
A 338 1 n SER . 338 A 338 
A 339 1 n LYS . 339 A 339 
A 340 1 n GLU . 340 A 340 
A 341 1 n ARG . 341 A 341 
A 342 1 n GLU . 342 A 342 
A 343 1 n ALA . 343 A 343 
A 344 1 n ARG . 344 A 344 
A 345 1 n VAL . 345 A 345 
A 346 1 n LEU . 346 A 346 
A 347 1 n ARG . 347 A 347 
A 348 1 n TYR . 348 A 348 
A 349 1 n LYS . 349 A 349 
A 350 1 n GLU . 350 A 350 
A 351 1 n LYS . 351 A 351 
A 352 1 n LYS . 352 A 352 
A 353 1 n LYS . 353 A 353 
A 354 1 n SER . 354 A 354 
A 355 1 n ARG . 355 A 355 
A 356 1 n LYS . 356 A 356 
A 357 1 n PHE . 357 A 357 
A 358 1 n GLU . 358 A 358 
A 359 1 n LYS . 359 A 359 
A 360 1 n THR . 360 A 360 
A 361 1 n THR . 361 A 361 
A 362 1 n ARG . 362 A 362 
A 363 1 n TYR . 363 A 363 
A 364 1 n ALA . 364 A 364 
A 365 1 n THR . 365 A 365 
A 366 1 n ARG . 366 A 366 
A 367 1 n LYS . 367 A 367 
A 368 1 n ALA . 368 A 368 
A 369 1 n TYR . 369 A 369 
A 370 1 n ALA . 370 A 370 
A 371 1 n GLU . 371 A 371 
A 372 1 n ALA . 372 A 372 
A 373 1 n ARG . 373 A 373 
A 374 1 n PRO . 374 A 374 
A 375 1 n ARG . 375 A 375 
A 376 1 n ILE . 376 A 376 
A 377 1 n LYS . 377 A 377 
A 378 1 n GLY . 378 A 378 
A 379 1 n ARG . 379 A 379 
A 380 1 n PHE . 380 A 380 
A 381 1 n ALA . 381 A 381 
A 382 1 n LYS . 382 A 382 
A 383 1 n ARG . 383 A 383 
A 384 1 n SER . 384 A 384 
A 385 1 n ASP . 385 A 385 
A 386 1 n ALA . 386 A 386 
A 387 1 n GLU . 387 A 387 
A 388 1 n MET . 388 A 388 
A 389 1 n GLU . 389 A 389 
A 390 1 n VAL . 390 A 390 
A 391 1 n ASP . 391 A 391 
A 392 1 n GLN . 392 A 392 
A 393 1 n THR . 393 A 393 
A 394 1 n PHE . 394 A 394 
A 395 1 n SER . 395 A 395 
A 396 1 n THR . 396 A 396 
A 397 1 n ALA . 397 A 397 
A 398 1 n ALA . 398 A 398 
A 399 1 n LEU . 399 A 399 
A 400 1 n SER . 400 A 400 
A 401 1 n ASP . 401 A 401 
A 402 1 n SER . 402 A 402 
A 403 1 n SER . 403 A 403 
A 404 1 n TYR . 404 A 404 
A 405 1 n SER . 405 A 405 
A 406 1 n THR . 406 A 406 
A 407 1 n VAL . 407 A 407 
A 408 1 n PRO . 408 A 408 
A 409 1 n TRP . 409 A 409 
A 410 1 n PHE . 410 A 410 
B 1   2 n ASP . 1   B 1   
B 2   2 n SER . 2   B 2   
B 3   2 n PRO . 3   B 3   
B 4   2 n ALA . 4   B 4   
B 5   2 n LYS . 5   B 5   
B 6   2 n GLU . 6   B 6   
B 7   2 n GLN . 7   B 7   
B 8   2 n ASP . 8   B 8   
B 9   2 n ARG . 9   B 9   
B 10  2 n PHE . 10  B 10  
B 11  2 n LEU . 11  B 11  
B 12  2 n PRO . 12  B 12  
B 13  2 n ILE . 13  B 13  
B 14  2 n ALA . 14  B 14  
B 15  2 n ASN . 15  B 15  
B 16  2 n VAL . 16  B 16  
B 17  2 n SER . 17  B 17  
B 18  2 n ARG . 18  B 18  
B 19  2 n ILE . 19  B 19  
B 20  2 n MET . 20  B 20  
B 21  2 n LYS . 21  B 21  
B 22  2 n ARG . 22  B 22  
B 23  2 n SER . 23  B 23  
B 24  2 n LEU . 24  B 24  
B 25  2 n PRO . 25  B 25  
B 26  2 n ALA . 26  B 26  
B 27  2 n ASN . 27  B 27  
B 28  2 n ALA . 28  B 28  
B 29  2 n LYS . 29  B 29  
B 30  2 n ILE . 30  B 30  
B 31  2 n SER . 31  B 31  
B 32  2 n LYS . 32  B 32  
B 33  2 n GLU . 33  B 33  
B 34  2 n ALA . 34  B 34  
B 35  2 n LYS . 35  B 35  
B 36  2 n GLU . 36  B 36  
B 37  2 n THR . 37  B 37  
B 38  2 n VAL . 38  B 38  
B 39  2 n GLN . 39  B 39  
B 40  2 n GLU . 40  B 40  
B 41  2 n CYS . 41  B 41  
B 42  2 n VAL . 42  B 42  
B 43  2 n SER . 43  B 43  
B 44  2 n GLU . 44  B 44  
B 45  2 n PHE . 45  B 45  
B 46  2 n ILE . 46  B 46  
B 47  2 n SER . 47  B 47  
B 48  2 n PHE . 48  B 48  
B 49  2 n VAL . 49  B 49  
B 50  2 n THR . 50  B 50  
B 51  2 n GLY . 51  B 51  
B 52  2 n GLU . 52  B 52  
B 53  2 n ALA . 53  B 53  
B 54  2 n SER . 54  B 54  
B 55  2 n ASP . 55  B 55  
B 56  2 n LYS . 56  B 56  
B 57  2 n CYS . 57  B 57  
B 58  2 n GLN . 58  B 58  
B 59  2 n ARG . 59  B 59  
B 60  2 n GLU . 60  B 60  
B 61  2 n LYS . 61  B 61  
B 62  2 n ARG . 62  B 62  
B 63  2 n LYS . 63  B 63  
B 64  2 n THR . 64  B 64  
B 65  2 n ILE . 65  B 65  
B 66  2 n ASN . 66  B 66  
B 67  2 n GLY . 67  B 67  
B 68  2 n ASP . 68  B 68  
B 69  2 n ASP . 69  B 69  
B 70  2 n LEU . 70  B 70  
B 71  2 n LEU . 71  B 71  
B 72  2 n TRP . 72  B 72  
B 73  2 n ALA . 73  B 73  
B 74  2 n MET . 74  B 74  
B 75  2 n THR . 75  B 75  
B 76  2 n THR . 76  B 76  
B 77  2 n LEU . 77  B 77  
B 78  2 n GLY . 78  B 78  
B 79  2 n PHE . 79  B 79  
B 80  2 n GLU . 80  B 80  
B 81  2 n VAL . 81  B 81  
B 82  2 n TYR . 82  B 82  
B 83  2 n VAL . 83  B 83  
B 84  2 n ALA . 84  B 84  
B 85  2 n PRO . 85  B 85  
B 86  2 n LEU . 86  B 86  
B 87  2 n LYS . 87  B 87  
B 88  2 n ALA . 88  B 88  
B 89  2 n TYR . 89  B 89  
B 90  2 n LEU . 90  B 90  
B 91  2 n ASN . 91  B 91  
B 92  2 n ARG . 92  B 92  
B 93  2 n TYR . 93  B 93  
B 94  2 n ARG . 94  B 94  
B 95  2 n GLU . 95  B 95  
C 1   3 n ARG . 1   C 1   
C 2   3 n ARG . 2   C 2   
C 3   3 n SER . 3   C 3   
C 4   3 n GLU . 4   C 4   
C 5   3 n ILE . 5   C 5   
C 6   3 n GLU . 6   C 6   
C 7   3 n GLN . 7   C 7   
C 8   3 n ALA . 8   C 8   
C 9   3 n THR . 9   C 9   
C 10  3 n VAL . 10  C 10  
C 11  3 n ILE . 11  C 11  
C 12  3 n LYS . 12  C 12  
C 13  3 n ASN . 13  C 13  
C 14  3 n HIS . 14  C 14  
C 15  3 n HIS . 15  C 15  
C 16  3 n HIS . 16  C 16  
C 17  3 n MET . 17  C 17  
C 18  3 n HIS . 18  C 18  
C 19  3 n LEU . 19  C 19  
C 20  3 n LYS . 20  C 20  
C 21  3 n ARG . 21  C 21  
C 22  3 n ILE . 22  C 22  
C 23  3 n ARG . 23  C 23  
C 24  3 n LYS . 24  C 24  
C 25  3 n ILE . 25  C 25  
C 26  3 n MET . 26  C 26  
C 27  3 n LYS . 27  C 27  
C 28  3 n ALA . 28  C 28  
C 29  3 n ASP . 29  C 29  
C 30  3 n GLU . 30  C 30  
C 31  3 n GLY . 31  C 31  
C 32  3 n ALA . 32  C 32  
C 33  3 n ASP . 33  C 33  
C 34  3 n MET . 34  C 34  
C 35  3 n MET . 35  C 35  
C 36  3 n ILE . 36  C 36  
C 37  3 n ALA . 37  C 37  
C 38  3 n ALA . 38  C 38  
C 39  3 n GLU . 39  C 39  
C 40  3 n ALA . 40  C 40  
C 41  3 n PRO . 41  C 41  
C 42  3 n VAL . 42  C 42  
C 43  3 n LEU . 43  C 43  
C 44  3 n PHE . 44  C 44  
C 45  3 n ALA . 45  C 45  
C 46  3 n LYS . 46  C 46  
C 47  3 n ALA . 47  C 47  
C 48  3 n CYS . 48  C 48  
C 49  3 n GLU . 49  C 49  
C 50  3 n MET . 50  C 50  
C 51  3 n LEU . 51  C 51  
C 52  3 n THR . 52  C 52  
C 53  3 n LEU . 53  C 53  
C 54  3 n GLU . 54  C 54  
C 55  3 n MET . 55  C 55  
C 56  3 n THR . 56  C 56  
C 57  3 n MET . 57  C 57  
C 58  3 n ARG . 58  C 58  
C 59  3 n SER . 59  C 59  
C 60  3 n TRP . 60  C 60  
C 61  3 n MET . 61  C 61  
C 62  3 n VAL . 62  C 62  
C 63  3 n THR . 63  C 63  
C 64  3 n GLU . 64  C 64  
C 65  3 n GLU . 65  C 65  
C 66  3 n ASN . 66  C 66  
C 67  3 n LYS . 67  C 67  
C 68  3 n ARG . 68  C 68  
C 69  3 n ARG . 69  C 69  
C 70  3 n ILE . 70  C 70  
C 71  3 n LEU . 71  C 71  
C 72  3 n LYS . 72  C 72  
C 73  3 n LYS . 73  C 73  
C 74  3 n SER . 74  C 74  
C 75  3 n ASP . 75  C 75  
C 76  3 n VAL . 76  C 76  
C 77  3 n ALA . 77  C 77  
C 78  3 n ALA . 78  C 78  
C 79  3 n ALA . 79  C 79  
C 80  3 n VAL . 80  C 80  
C 81  3 n ALA . 81  C 81  
C 82  3 n ARG . 82  C 82  
C 83  3 n THR . 83  C 83  
C 84  3 n ASP . 84  C 84  
C 85  3 n VAL . 85  C 85  
C 86  3 n TYR . 86  C 86  
C 87  3 n ASP . 87  C 87  
C 88  3 n PHE . 88  C 88  
C 89  3 n LEU . 89  C 89  
C 90  3 n VAL . 90  C 90  
C 91  3 n ASP . 91  C 91  
C 92  3 n ILE . 92  C 92  
C 93  3 n ILE . 93  C 93  
C 94  3 n PRO . 94  C 94  
C 95  3 n MET . 95  C 95  
C 96  3 n ASP . 96  C 96  
C 97  3 n GLU . 97  C 97  
C 98  3 n MET . 98  C 98  
C 99  3 n GLU . 99  C 99  
C 100 3 n GLU . 100 C 100 
C 101 3 n GLU . 101 C 101 
C 102 3 n GLY . 102 C 102 
C 103 3 n ALA . 103 C 103 
C 104 3 n GLY . 104 C 104 
C 105 3 n ILE . 105 C 105 
D 1   4 n DC  . 1   D 1   
D 2   4 n DA  . 2   D 2   
D 3   4 n DC  . 3   D 3   
D 4   4 n DG  . 4   D 4   
D 5   4 n DC  . 5   D 5   
D 6   4 n DA  . 6   D 6   
D 7   4 n DC  . 7   D 7   
D 8   4 n DC  . 8   D 8   
D 9   4 n DA  . 9   D 9   
D 10  4 n DG  . 10  D 10  
D 11  4 n DA  . 11  D 11  
D 12  4 n DC  . 12  D 12  
D 13  4 n DC  . 13  D 13  
D 14  4 n DA  . 14  D 14  
D 15  4 n DC  . 15  D 15  
D 16  4 n DA  . 16  D 16  
D 17  4 n DC  . 17  D 17  
D 18  4 n DC  . 18  D 18  
D 19  4 n DA  . 19  D 19  
D 20  4 n DG  . 20  D 20  
D 21  4 n DA  . 21  D 21  
D 22  4 n DA  . 22  D 22  
D 23  4 n DA  . 23  D 23  
D 24  4 n DC  . 24  D 24  
D 25  4 n DA  . 25  D 25  
D 26  4 n DA  . 26  D 26  
D 27  4 n DA  . 27  D 27  
D 28  4 n DC  . 28  D 28  
D 29  4 n DA  . 29  D 29  
D 30  4 n DA  . 30  D 30  
D 31  4 n DA  . 31  D 31  
E 1   5 n DT  . 1   E 1   
E 2   5 n DT  . 2   E 2   
E 3   5 n DT  . 3   E 3   
E 4   5 n DG  . 4   E 4   
E 5   5 n DT  . 5   E 5   
E 6   5 n DT  . 6   E 6   
E 7   5 n DT  . 7   E 7   
E 8   5 n DG  . 8   E 8   
E 9   5 n DT  . 9   E 9   
E 10  5 n DT  . 10  E 10  
E 11  5 n DT  . 11  E 11  
E 12  5 n DC  . 12  E 12  
E 13  5 n DT  . 13  E 13  
E 14  5 n DG  . 14  E 14  
E 15  5 n DG  . 15  E 15  
E 16  5 n DT  . 16  E 16  
E 17  5 n DG  . 17  E 17  
E 18  5 n DT  . 18  E 18  
E 19  5 n DG  . 19  E 19  
E 20  5 n DG  . 20  E 20  
E 21  5 n DT  . 21  E 21  
E 22  5 n DC  . 22  E 22  
E 23  5 n DT  . 23  E 23  
E 24  5 n DG  . 24  E 24  
E 25  5 n DG  . 25  E 25  
E 26  5 n DT  . 26  E 26  
E 27  5 n DG  . 27  E 27  
E 28  5 n DC  . 28  E 28  
E 29  5 n DG  . 29  E 29  
E 30  5 n DT  . 30  E 30  
E 31  5 n DG  . 31  E 31  
#
_software.classification other
_software.date           ?
_software.description    "Structure prediction"
_software.name           AlphaFold
_software.pdbx_ordinal   1
_software.type           package
_software.version        "AlphaFold-beta-20231127 (927599d6-1efe-4fa9-85d2-a29f909d212e @ 2024-12-16 01:29:23)"
#
loop_
_struct_asym.entity_id
_struct_asym.id
1 A 
2 B 
3 C 
4 D 
5 E 
#
loop_
_atom_site.group_PDB
_atom_site.id
_atom_site.type_symbol
_atom_site.label_atom_id
_atom_site.label_alt_id
_atom_site.label_comp_id
_atom_site.label_asym_id
_atom_site.label_entity_id
_atom_site.label_seq_id
_atom_site.pdbx_PDB_ins_code
_atom_site.Cartn_x
_atom_site.Cartn_y
_atom_site.Cartn_z
_atom_site.occupancy
_atom_site.B_iso_or_equiv
_atom_site.auth_seq_id
_atom_site.auth_asym_id
_atom_site.pdbx_PDB_model_num
ATOM 1    N N     . MET A 1 1   ? 32.717  -24.571 -31.386 1.00 18.02 1   A 1 
ATOM 2    C CA    . MET A 1 1   ? 32.196  -23.250 -31.806 1.00 18.04 1   A 1 
ATOM 3    C C     . MET A 1 1   ? 33.130  -22.163 -31.286 1.00 19.96 1   A 1 
ATOM 4    O O     . MET A 1 1   ? 33.638  -22.342 -30.180 1.00 15.37 1   A 1 
ATOM 5    C CB    . MET A 1 1   ? 30.766  -23.043 -31.313 1.00 16.11 1   A 1 
ATOM 6    C CG    . MET A 1 1   ? 29.764  -23.929 -32.080 1.00 12.48 1   A 1 
ATOM 7    S SD    . MET A 1 1   ? 28.063  -23.653 -31.542 1.00 10.70 1   A 1 
ATOM 8    C CE    . MET A 1 1   ? 27.161  -24.606 -32.781 1.00 9.86  1   A 1 
ATOM 9    N N     . PRO A 1 2   ? 33.460  -21.093 -32.048 1.00 22.30 2   A 1 
ATOM 10   C CA    . PRO A 1 2   ? 34.575  -20.196 -31.729 1.00 24.95 2   A 1 
ATOM 11   C C     . PRO A 1 2   ? 34.259  -19.332 -30.496 1.00 25.64 2   A 1 
ATOM 12   O O     . PRO A 1 2   ? 33.222  -18.679 -30.431 1.00 22.72 2   A 1 
ATOM 13   C CB    . PRO A 1 2   ? 34.800  -19.370 -33.002 1.00 22.88 2   A 1 
ATOM 14   C CG    . PRO A 1 2   ? 33.431  -19.355 -33.661 1.00 21.66 2   A 1 
ATOM 15   C CD    . PRO A 1 2   ? 32.836  -20.722 -33.300 1.00 23.38 2   A 1 
ATOM 16   N N     . ARG A 1 3   ? 35.174  -19.326 -29.521 1.00 24.22 3   A 1 
ATOM 17   C CA    . ARG A 1 3   ? 35.098  -18.455 -28.341 1.00 25.71 3   A 1 
ATOM 18   C C     . ARG A 1 3   ? 35.317  -17.011 -28.789 1.00 25.00 3   A 1 
ATOM 19   O O     . ARG A 1 3   ? 36.386  -16.682 -29.288 1.00 23.07 3   A 1 
ATOM 20   C CB    . ARG A 1 3   ? 36.153  -18.861 -27.297 1.00 24.94 3   A 1 
ATOM 21   C CG    . ARG A 1 3   ? 35.797  -20.147 -26.533 1.00 22.09 3   A 1 
ATOM 22   C CD    . ARG A 1 3   ? 36.891  -20.478 -25.507 1.00 20.57 3   A 1 
ATOM 23   N NE    . ARG A 1 3   ? 36.539  -21.641 -24.672 1.00 18.96 3   A 1 
ATOM 24   C CZ    . ARG A 1 3   ? 37.291  -22.187 -23.719 1.00 17.68 3   A 1 
ATOM 25   N NH1   . ARG A 1 3   ? 38.486  -21.734 -23.452 1.00 16.42 3   A 1 
ATOM 26   N NH2   . ARG A 1 3   ? 36.851  -23.196 -23.029 1.00 15.43 3   A 1 
ATOM 27   N N     . CYS A 1 4   ? 34.345  -16.127 -28.605 1.00 28.90 4   A 1 
ATOM 28   C CA    . CYS A 1 4   ? 34.507  -14.700 -28.879 1.00 35.21 4   A 1 
ATOM 29   C C     . CYS A 1 4   ? 35.422  -14.082 -27.806 1.00 34.70 4   A 1 
ATOM 30   O O     . CYS A 1 4   ? 34.988  -13.846 -26.684 1.00 32.61 4   A 1 
ATOM 31   C CB    . CYS A 1 4   ? 33.140  -14.026 -28.968 1.00 34.18 4   A 1 
ATOM 32   S SG    . CYS A 1 4   ? 33.329  -12.360 -29.687 1.00 28.76 4   A 1 
ATOM 33   N N     . ASN A 1 5   ? 36.697  -13.860 -28.141 1.00 27.54 5   A 1 
ATOM 34   C CA    . ASN A 1 5   ? 37.763  -13.466 -27.213 1.00 30.46 5   A 1 
ATOM 35   C C     . ASN A 1 5   ? 37.717  -12.006 -26.725 1.00 29.57 5   A 1 
ATOM 36   O O     . ASN A 1 5   ? 38.456  -11.680 -25.805 1.00 27.52 5   A 1 
ATOM 37   C CB    . ASN A 1 5   ? 39.121  -13.709 -27.902 1.00 29.56 5   A 1 
ATOM 38   C CG    . ASN A 1 5   ? 39.743  -15.067 -27.644 1.00 25.53 5   A 1 
ATOM 39   O OD1   . ASN A 1 5   ? 39.316  -15.855 -26.820 1.00 25.17 5   A 1 
ATOM 40   N ND2   . ASN A 1 5   ? 40.820  -15.391 -28.340 1.00 26.51 5   A 1 
ATOM 41   N N     . LYS A 1 6   ? 36.970  -11.088 -27.382 1.00 22.58 6   A 1 
ATOM 42   C CA    . LYS A 1 6   ? 37.358  -9.669  -27.394 1.00 28.45 6   A 1 
ATOM 43   C C     . LYS A 1 6   ? 37.149  -8.887  -26.094 1.00 28.38 6   A 1 
ATOM 44   O O     . LYS A 1 6   ? 37.896  -7.944  -25.861 1.00 24.94 6   A 1 
ATOM 45   C CB    . LYS A 1 6   ? 36.692  -8.937  -28.571 1.00 27.78 6   A 1 
ATOM 46   C CG    . LYS A 1 6   ? 37.692  -8.679  -29.704 1.00 25.24 6   A 1 
ATOM 47   C CD    . LYS A 1 6   ? 37.070  -7.789  -30.778 1.00 22.52 6   A 1 
ATOM 48   C CE    . LYS A 1 6   ? 38.092  -7.481  -31.871 1.00 20.46 6   A 1 
ATOM 49   N NZ    . LYS A 1 6   ? 37.563  -6.545  -32.882 1.00 17.46 6   A 1 
ATOM 50   N N     . CYS A 1 7   ? 36.159  -9.211  -25.287 1.00 32.37 7   A 1 
ATOM 51   C CA    . CYS A 1 7   ? 35.736  -8.330  -24.188 1.00 35.38 7   A 1 
ATOM 52   C C     . CYS A 1 7   ? 36.595  -8.443  -22.911 1.00 32.90 7   A 1 
ATOM 53   O O     . CYS A 1 7   ? 36.060  -8.401  -21.814 1.00 31.73 7   A 1 
ATOM 54   C CB    . CYS A 1 7   ? 34.236  -8.525  -23.925 1.00 35.28 7   A 1 
ATOM 55   S SG    . CYS A 1 7   ? 33.274  -8.170  -25.426 1.00 33.18 7   A 1 
ATOM 56   N N     . LEU A 1 8   ? 37.936  -8.617  -23.066 1.00 26.30 8   A 1 
ATOM 57   C CA    . LEU A 1 8   ? 38.826  -8.852  -21.919 1.00 31.12 8   A 1 
ATOM 58   C C     . LEU A 1 8   ? 39.191  -7.599  -21.102 1.00 29.11 8   A 1 
ATOM 59   O O     . LEU A 1 8   ? 39.344  -7.726  -19.894 1.00 27.29 8   A 1 
ATOM 60   C CB    . LEU A 1 8   ? 40.128  -9.517  -22.415 1.00 30.05 8   A 1 
ATOM 61   C CG    . LEU A 1 8   ? 40.056  -11.049 -22.537 1.00 28.21 8   A 1 
ATOM 62   C CD1   . LEU A 1 8   ? 41.271  -11.556 -23.315 1.00 30.56 8   A 1 
ATOM 63   C CD2   . LEU A 1 8   ? 40.050  -11.731 -21.172 1.00 33.82 8   A 1 
ATOM 64   N N     . SER A 1 9   ? 39.476  -6.459  -21.750 1.00 25.32 9   A 1 
ATOM 65   C CA    . SER A 1 9   ? 40.604  -5.666  -21.248 1.00 29.83 9   A 1 
ATOM 66   C C     . SER A 1 9   ? 40.342  -4.678  -20.102 1.00 28.97 9   A 1 
ATOM 67   O O     . SER A 1 9   ? 41.136  -4.629  -19.180 1.00 26.97 9   A 1 
ATOM 68   C CB    . SER A 1 9   ? 41.288  -4.919  -22.387 1.00 28.52 9   A 1 
ATOM 69   O OG    . SER A 1 9   ? 40.393  -4.054  -23.050 1.00 26.58 9   A 1 
ATOM 70   N N     . GLU A 1 10  ? 39.370  -3.808  -20.214 1.00 26.43 10  A 1 
ATOM 71   C CA    . GLU A 1 10  ? 39.377  -2.576  -19.408 1.00 29.66 10  A 1 
ATOM 72   C C     . GLU A 1 10  ? 38.850  -2.810  -17.981 1.00 27.79 10  A 1 
ATOM 73   O O     . GLU A 1 10  ? 37.653  -2.955  -17.756 1.00 25.84 10  A 1 
ATOM 74   C CB    . GLU A 1 10  ? 38.703  -1.421  -20.152 1.00 28.49 10  A 1 
ATOM 75   C CG    . GLU A 1 10  ? 39.570  -0.934  -21.328 1.00 27.05 10  A 1 
ATOM 76   C CD    . GLU A 1 10  ? 38.969  0.221   -22.138 1.00 26.45 10  A 1 
ATOM 77   O OE1   . GLU A 1 10  ? 39.750  0.871   -22.861 1.00 25.75 10  A 1 
ATOM 78   O OE2   . GLU A 1 10  ? 37.726  0.396   -22.102 1.00 28.59 10  A 1 
ATOM 79   N N     . ASN A 1 11  ? 39.791  -2.851  -17.056 1.00 27.16 11  A 1 
ATOM 80   C CA    . ASN A 1 11  ? 39.644  -3.198  -15.638 1.00 31.71 11  A 1 
ATOM 81   C C     . ASN A 1 11  ? 39.076  -2.087  -14.731 1.00 29.20 11  A 1 
ATOM 82   O O     . ASN A 1 11  ? 39.101  -2.271  -13.512 1.00 27.43 11  A 1 
ATOM 83   C CB    . ASN A 1 11  ? 41.034  -3.613  -15.114 1.00 30.34 11  A 1 
ATOM 84   C CG    . ASN A 1 11  ? 41.279  -5.100  -14.994 1.00 27.19 11  A 1 
ATOM 85   O OD1   . ASN A 1 11  ? 40.425  -5.951  -15.150 1.00 29.10 11  A 1 
ATOM 86   N ND2   . ASN A 1 11  ? 42.490  -5.471  -14.661 1.00 31.01 11  A 1 
ATOM 87   N N     . ASP A 1 12  ? 38.687  -0.933  -15.247 1.00 32.28 12  A 1 
ATOM 88   C CA    . ASP A 1 12  ? 38.465  0.230   -14.389 1.00 37.61 12  A 1 
ATOM 89   C C     . ASP A 1 12  ? 37.288  0.034   -13.417 1.00 34.83 12  A 1 
ATOM 90   O O     . ASP A 1 12  ? 36.153  -0.233  -13.813 1.00 32.94 12  A 1 
ATOM 91   C CB    . ASP A 1 12  ? 38.328  1.520   -15.208 1.00 35.10 12  A 1 
ATOM 92   C CG    . ASP A 1 12  ? 39.677  2.179   -15.540 1.00 30.78 12  A 1 
ATOM 93   O OD1   . ASP A 1 12  ? 40.648  1.910   -14.808 1.00 30.50 12  A 1 
ATOM 94   O OD2   . ASP A 1 12  ? 39.679  2.995   -16.485 1.00 31.00 12  A 1 
ATOM 95   N N     . SER A 1 13  ? 37.585  0.238   -12.137 1.00 24.15 13  A 1 
ATOM 96   C CA    . SER A 1 13  ? 36.745  -0.061  -10.967 1.00 27.37 13  A 1 
ATOM 97   C C     . SER A 1 13  ? 35.415  0.690   -10.896 1.00 26.09 13  A 1 
ATOM 98   O O     . SER A 1 13  ? 34.493  0.253   -10.205 1.00 24.08 13  A 1 
ATOM 99   C CB    . SER A 1 13  ? 37.546  0.263   -9.706  1.00 26.45 13  A 1 
ATOM 100  O OG    . SER A 1 13  ? 37.978  1.615   -9.740  1.00 24.89 13  A 1 
ATOM 101  N N     . ALA A 1 14  ? 35.294  1.821   -11.592 1.00 24.11 14  A 1 
ATOM 102  C CA    . ALA A 1 14  ? 34.064  2.610   -11.633 1.00 27.05 14  A 1 
ATOM 103  C C     . ALA A 1 14  ? 32.931  1.928   -12.441 1.00 26.13 14  A 1 
ATOM 104  O O     . ALA A 1 14  ? 31.863  2.513   -12.627 1.00 24.58 14  A 1 
ATOM 105  C CB    . ALA A 1 14  ? 34.410  3.994   -12.179 1.00 26.06 14  A 1 
ATOM 106  N N     . SER A 1 15  ? 33.183  0.734   -12.962 1.00 24.72 15  A 1 
ATOM 107  C CA    . SER A 1 15  ? 32.306  0.065   -13.908 1.00 27.66 15  A 1 
ATOM 108  C C     . SER A 1 15  ? 31.152  -0.724  -13.294 1.00 26.80 15  A 1 
ATOM 109  O O     . SER A 1 15  ? 30.220  -1.031  -14.024 1.00 25.72 15  A 1 
ATOM 110  C CB    . SER A 1 15  ? 33.126  -0.825  -14.845 1.00 27.21 15  A 1 
ATOM 111  O OG    . SER A 1 15  ? 33.663  -1.945  -14.161 1.00 25.13 15  A 1 
ATOM 112  N N     . GLU A 1 16  ? 31.175  -1.032  -11.990 1.00 24.03 16  A 1 
ATOM 113  C CA    . GLU A 1 16  ? 30.172  -1.925  -11.391 1.00 26.48 16  A 1 
ATOM 114  C C     . GLU A 1 16  ? 28.737  -1.389  -11.544 1.00 25.04 16  A 1 
ATOM 115  O O     . GLU A 1 16  ? 27.877  -2.097  -12.074 1.00 23.48 16  A 1 
ATOM 116  C CB    . GLU A 1 16  ? 30.489  -2.216  -9.915  1.00 26.31 16  A 1 
ATOM 117  C CG    . GLU A 1 16  ? 31.664  -3.202  -9.758  1.00 24.65 16  A 1 
ATOM 118  C CD    . GLU A 1 16  ? 31.852  -3.682  -8.311  1.00 23.64 16  A 1 
ATOM 119  O OE1   . GLU A 1 16  ? 32.314  -4.834  -8.146  1.00 22.91 16  A 1 
ATOM 120  O OE2   . GLU A 1 16  ? 31.523  -2.922  -7.377  1.00 26.06 16  A 1 
ATOM 121  N N     . ASP A 1 17  ? 28.509  -0.120  -11.202 1.00 24.64 17  A 1 
ATOM 122  C CA    . ASP A 1 17  ? 27.191  0.513   -11.373 1.00 27.54 17  A 1 
ATOM 123  C C     . ASP A 1 17  ? 26.755  0.579   -12.849 1.00 26.12 17  A 1 
ATOM 124  O O     . ASP A 1 17  ? 25.585  0.384   -13.185 1.00 24.76 17  A 1 
ATOM 125  C CB    . ASP A 1 17  ? 27.216  1.942   -10.794 1.00 27.37 17  A 1 
ATOM 126  C CG    . ASP A 1 17  ? 26.797  2.050   -9.325  1.00 25.00 17  A 1 
ATOM 127  O OD1   . ASP A 1 17  ? 26.211  1.083   -8.796  1.00 25.46 17  A 1 
ATOM 128  O OD2   . ASP A 1 17  ? 27.012  3.152   -8.770  1.00 26.18 17  A 1 
ATOM 129  N N     . ARG A 1 18  ? 27.709  0.846   -13.766 1.00 25.23 18  A 1 
ATOM 130  C CA    . ARG A 1 18  ? 27.424  0.861   -15.206 1.00 27.09 18  A 1 
ATOM 131  C C     . ARG A 1 18  ? 27.139  -0.532  -15.742 1.00 25.82 18  A 1 
ATOM 132  O O     . ARG A 1 18  ? 26.394  -0.651  -16.711 1.00 24.05 18  A 1 
ATOM 133  C CB    . ARG A 1 18  ? 28.567  1.499   -15.996 1.00 26.29 18  A 1 
ATOM 134  C CG    . ARG A 1 18  ? 28.564  3.020   -15.880 1.00 24.28 18  A 1 
ATOM 135  C CD    . ARG A 1 18  ? 29.611  3.611   -16.833 1.00 23.17 18  A 1 
ATOM 136  N NE    . ARG A 1 18  ? 29.676  5.074   -16.732 1.00 21.87 18  A 1 
ATOM 137  C CZ    . ARG A 1 18  ? 30.455  5.873   -17.438 1.00 20.60 18  A 1 
ATOM 138  N NH1   . ARG A 1 18  ? 31.252  5.406   -18.358 1.00 19.58 18  A 1 
ATOM 139  N NH2   . ARG A 1 18  ? 30.451  7.155   -17.228 1.00 18.54 18  A 1 
ATOM 140  N N     . HIS A 1 19  ? 27.727  -1.554  -15.149 1.00 23.60 19  A 1 
ATOM 141  C CA    . HIS A 1 19  ? 27.537  -2.929  -15.594 1.00 25.77 19  A 1 
ATOM 142  C C     . HIS A 1 19  ? 26.102  -3.391  -15.366 1.00 25.10 19  A 1 
ATOM 143  O O     . HIS A 1 19  ? 25.499  -3.965  -16.272 1.00 23.59 19  A 1 
ATOM 144  C CB    . HIS A 1 19  ? 28.573  -3.856  -14.946 1.00 25.35 19  A 1 
ATOM 145  C CG    . HIS A 1 19  ? 29.193  -4.768  -15.979 1.00 23.13 19  A 1 
ATOM 146  N ND1   . HIS A 1 19  ? 28.579  -5.803  -16.618 1.00 22.29 19  A 1 
ATOM 147  C CD2   . HIS A 1 19  ? 30.453  -4.673  -16.500 1.00 22.05 19  A 1 
ATOM 148  C CE1   . HIS A 1 19  ? 29.435  -6.337  -17.507 1.00 21.49 19  A 1 
ATOM 149  N NE2   . HIS A 1 19  ? 30.592  -5.660  -17.470 1.00 21.55 19  A 1 
ATOM 150  N N     . TRP A 1 20  ? 25.524  -3.047  -14.214 1.00 26.96 20  A 1 
ATOM 151  C CA    . TRP A 1 20  ? 24.134  -3.401  -13.910 1.00 24.49 20  A 1 
ATOM 152  C C     . TRP A 1 20  ? 23.144  -2.686  -14.829 1.00 23.93 20  A 1 
ATOM 153  O O     . TRP A 1 20  ? 22.261  -3.326  -15.406 1.00 21.80 20  A 1 
ATOM 154  C CB    . TRP A 1 20  ? 23.834  -3.120  -12.433 1.00 23.17 20  A 1 
ATOM 155  C CG    . TRP A 1 20  ? 23.007  -4.203  -11.830 1.00 20.66 20  A 1 
ATOM 156  C CD1   . TRP A 1 20  ? 23.500  -5.346  -11.296 1.00 17.91 20  A 1 
ATOM 157  C CD2   . TRP A 1 20  ? 21.546  -4.314  -11.735 1.00 19.21 20  A 1 
ATOM 158  N NE1   . TRP A 1 20  ? 22.463  -6.158  -10.874 1.00 16.76 20  A 1 
ATOM 159  C CE2   . TRP A 1 20  ? 21.245  -5.563  -11.129 1.00 17.64 20  A 1 
ATOM 160  C CE3   . TRP A 1 20  ? 20.481  -3.473  -12.104 1.00 20.31 20  A 1 
ATOM 161  C CZ2   . TRP A 1 20  ? 19.907  -5.981  -10.888 1.00 20.81 20  A 1 
ATOM 162  C CZ3   . TRP A 1 20  ? 19.135  -3.896  -11.860 1.00 21.32 20  A 1 
ATOM 163  C CH2   . TRP A 1 20  ? 18.869  -5.131  -11.269 1.00 21.96 20  A 1 
ATOM 164  N N     . HIS A 1 21  ? 23.350  -1.392  -15.086 1.00 26.11 21  A 1 
ATOM 165  C CA    . HIS A 1 21  ? 22.567  -0.680  -16.093 1.00 27.48 21  A 1 
ATOM 166  C C     . HIS A 1 21  ? 22.671  -1.325  -17.468 1.00 26.92 21  A 1 
ATOM 167  O O     . HIS A 1 21  ? 21.667  -1.445  -18.173 1.00 25.25 21  A 1 
ATOM 168  C CB    . HIS A 1 21  ? 22.971  0.801   -16.140 1.00 26.79 21  A 1 
ATOM 169  C CG    . HIS A 1 21  ? 22.037  1.669   -15.340 1.00 23.78 21  A 1 
ATOM 170  N ND1   . HIS A 1 21  ? 20.729  1.941   -15.652 1.00 22.44 21  A 1 
ATOM 171  C CD2   . HIS A 1 21  ? 22.307  2.327   -14.177 1.00 22.91 21  A 1 
ATOM 172  C CE1   . HIS A 1 21  ? 20.215  2.733   -14.707 1.00 21.51 21  A 1 
ATOM 173  N NE2   . HIS A 1 21  ? 21.149  3.000   -13.781 1.00 21.23 21  A 1 
ATOM 174  N N     . ARG A 1 22  ? 23.855  -1.770  -17.848 1.00 23.21 22  A 1 
ATOM 175  C CA    . ARG A 1 22  ? 24.081  -2.360  -19.168 1.00 24.71 22  A 1 
ATOM 176  C C     . ARG A 1 22  ? 23.464  -3.757  -19.304 1.00 24.21 22  A 1 
ATOM 177  O O     . ARG A 1 22  ? 22.922  -4.065  -20.363 1.00 22.89 22  A 1 
ATOM 178  C CB    . ARG A 1 22  ? 25.583  -2.351  -19.476 1.00 24.25 22  A 1 
ATOM 179  C CG    . ARG A 1 22  ? 25.857  -1.990  -20.936 1.00 21.82 22  A 1 
ATOM 180  C CD    . ARG A 1 22  ? 27.363  -1.932  -21.182 1.00 19.73 22  A 1 
ATOM 181  N NE    . ARG A 1 22  ? 27.694  -1.257  -22.438 1.00 18.32 22  A 1 
ATOM 182  C CZ    . ARG A 1 22  ? 28.917  -1.051  -22.916 1.00 15.92 22  A 1 
ATOM 183  N NH1   . ARG A 1 22  ? 29.968  -1.511  -22.302 1.00 15.16 22  A 1 
ATOM 184  N NH2   . ARG A 1 22  ? 29.092  -0.388  -24.014 1.00 14.26 22  A 1 
ATOM 185  N N     . THR A 1 23  ? 23.507  -4.571  -18.263 1.00 25.50 23  A 1 
ATOM 186  C CA    . THR A 1 23  ? 22.832  -5.875  -18.251 1.00 26.08 23  A 1 
ATOM 187  C C     . THR A 1 23  ? 21.317  -5.733  -18.257 1.00 25.58 23  A 1 
ATOM 188  O O     . THR A 1 23  ? 20.669  -6.412  -19.045 1.00 24.08 23  A 1 
ATOM 189  C CB    . THR A 1 23  ? 23.275  -6.768  -17.082 1.00 24.75 23  A 1 
ATOM 190  O OG1   . THR A 1 23  ? 23.487  -6.024  -15.908 1.00 24.52 23  A 1 
ATOM 191  C CG2   . THR A 1 23  ? 24.580  -7.488  -17.400 1.00 27.71 23  A 1 
ATOM 192  N N     . ALA A 1 24  ? 20.766  -4.778  -17.518 1.00 24.40 24  A 1 
ATOM 193  C CA    . ALA A 1 24  ? 19.336  -4.476  -17.569 1.00 25.26 24  A 1 
ATOM 194  C C     . ALA A 1 24  ? 18.894  -3.990  -18.964 1.00 25.22 24  A 1 
ATOM 195  O O     . ALA A 1 24  ? 17.854  -4.409  -19.472 1.00 23.91 24  A 1 
ATOM 196  C CB    . ALA A 1 24  ? 19.018  -3.438  -16.484 1.00 24.67 24  A 1 
ATOM 197  N N     . THR A 1 25  ? 19.707  -3.170  -19.650 1.00 25.01 25  A 1 
ATOM 198  C CA    . THR A 1 25  ? 19.420  -2.768  -21.036 1.00 24.10 25  A 1 
ATOM 199  C C     . THR A 1 25  ? 19.551  -3.905  -22.043 1.00 24.49 25  A 1 
ATOM 200  O O     . THR A 1 25  ? 18.785  -3.942  -23.009 1.00 22.27 25  A 1 
ATOM 201  C CB    . THR A 1 25  ? 20.277  -1.583  -21.535 1.00 22.92 25  A 1 
ATOM 202  O OG1   . THR A 1 25  ? 21.404  -1.327  -20.746 1.00 20.24 25  A 1 
ATOM 203  C CG2   . THR A 1 25  ? 19.478  -0.290  -21.591 1.00 20.48 25  A 1 
ATOM 204  N N     . LEU A 1 26  ? 20.476  -4.845  -21.840 1.00 24.53 26  A 1 
ATOM 205  C CA    . LEU A 1 26  ? 20.593  -6.026  -22.702 1.00 26.26 26  A 1 
ATOM 206  C C     . LEU A 1 26  ? 19.361  -6.937  -22.586 1.00 25.97 26  A 1 
ATOM 207  O O     . LEU A 1 26  ? 18.875  -7.402  -23.616 1.00 24.32 26  A 1 
ATOM 208  C CB    . LEU A 1 26  ? 21.888  -6.786  -22.373 1.00 24.54 26  A 1 
ATOM 209  C CG    . LEU A 1 26  ? 23.126  -6.204  -23.077 1.00 21.46 26  A 1 
ATOM 210  C CD1   . LEU A 1 26  ? 24.406  -6.712  -22.417 1.00 20.40 26  A 1 
ATOM 211  C CD2   . LEU A 1 26  ? 23.162  -6.612  -24.558 1.00 21.81 26  A 1 
ATOM 212  N N     . PHE A 1 27  ? 18.838  -7.102  -21.373 1.00 25.21 27  A 1 
ATOM 213  C CA    . PHE A 1 27  ? 17.592  -7.835  -21.146 1.00 24.81 27  A 1 
ATOM 214  C C     . PHE A 1 27  ? 16.413  -7.242  -21.912 1.00 25.10 27  A 1 
ATOM 215  O O     . PHE A 1 27  ? 15.711  -7.960  -22.629 1.00 22.71 27  A 1 
ATOM 216  C CB    . PHE A 1 27  ? 17.281  -7.868  -19.643 1.00 23.17 27  A 1 
ATOM 217  C CG    . PHE A 1 27  ? 17.603  -9.206  -19.047 1.00 19.48 27  A 1 
ATOM 218  C CD1   . PHE A 1 27  ? 16.590  -10.170 -18.918 1.00 17.61 27  A 1 
ATOM 219  C CD2   . PHE A 1 27  ? 18.919  -9.510  -18.703 1.00 17.22 27  A 1 
ATOM 220  C CE1   . PHE A 1 27  ? 16.896  -11.447 -18.446 1.00 16.20 27  A 1 
ATOM 221  C CE2   . PHE A 1 27  ? 19.238  -10.794 -18.233 1.00 16.31 27  A 1 
ATOM 222  C CZ    . PHE A 1 27  ? 18.224  -11.758 -18.121 1.00 16.87 27  A 1 
ATOM 223  N N     . MET A 1 28  ? 16.236  -5.917  -21.827 1.00 27.60 28  A 1 
ATOM 224  C CA    . MET A 1 28  ? 15.157  -5.208  -22.517 1.00 27.65 28  A 1 
ATOM 225  C C     . MET A 1 28  ? 15.208  -5.390  -24.038 1.00 28.77 28  A 1 
ATOM 226  O O     . MET A 1 28  ? 14.175  -5.546  -24.678 1.00 26.39 28  A 1 
ATOM 227  C CB    . MET A 1 28  ? 15.238  -3.710  -22.170 1.00 25.46 28  A 1 
ATOM 228  C CG    . MET A 1 28  ? 14.669  -3.387  -20.783 1.00 22.13 28  A 1 
ATOM 229  S SD    . MET A 1 28  ? 12.875  -3.193  -20.769 1.00 19.18 28  A 1 
ATOM 230  C CE    . MET A 1 28  ? 12.661  -2.385  -19.163 1.00 17.95 28  A 1 
ATOM 231  N N     . ASN A 1 29  ? 16.392  -5.394  -24.637 1.00 24.80 29  A 1 
ATOM 232  C CA    . ASN A 1 29  ? 16.528  -5.498  -26.088 1.00 24.91 29  A 1 
ATOM 233  C C     . ASN A 1 29  ? 16.172  -6.885  -26.648 1.00 24.68 29  A 1 
ATOM 234  O O     . ASN A 1 29  ? 15.606  -6.964  -27.737 1.00 22.62 29  A 1 
ATOM 235  C CB    . ASN A 1 29  ? 17.937  -5.073  -26.504 1.00 23.25 29  A 1 
ATOM 236  C CG    . ASN A 1 29  ? 18.107  -3.566  -26.588 1.00 19.99 29  A 1 
ATOM 237  O OD1   . ASN A 1 29  ? 17.181  -2.795  -26.734 1.00 19.04 29  A 1 
ATOM 238  N ND2   . ASN A 1 29  ? 19.336  -3.091  -26.547 1.00 19.07 29  A 1 
ATOM 239  N N     . CYS A 1 30  ? 16.483  -7.972  -25.933 1.00 27.29 30  A 1 
ATOM 240  C CA    . CYS A 1 30  ? 16.203  -9.321  -26.433 1.00 28.40 30  A 1 
ATOM 241  C C     . CYS A 1 30  ? 14.704  -9.619  -26.555 1.00 27.45 30  A 1 
ATOM 242  O O     . CYS A 1 30  ? 14.312  -10.351 -27.450 1.00 25.31 30  A 1 
ATOM 243  C CB    . CYS A 1 30  ? 16.903  -10.359 -25.557 1.00 26.61 30  A 1 
ATOM 244  S SG    . CYS A 1 30  ? 18.689  -10.400 -25.939 1.00 24.05 30  A 1 
ATOM 245  N N     . VAL A 1 31  ? 13.880  -9.014  -25.717 1.00 24.24 31  A 1 
ATOM 246  C CA    . VAL A 1 31  ? 12.416  -9.225  -25.763 1.00 25.52 31  A 1 
ATOM 247  C C     . VAL A 1 31  ? 11.779  -8.642  -27.035 1.00 25.06 31  A 1 
ATOM 248  O O     . VAL A 1 31  ? 10.748  -9.129  -27.486 1.00 22.99 31  A 1 
ATOM 249  C CB    . VAL A 1 31  ? 11.742  -8.646  -24.499 1.00 24.09 31  A 1 
ATOM 250  C CG1   . VAL A 1 31  ? 10.246  -8.966  -24.441 1.00 21.57 31  A 1 
ATOM 251  C CG2   . VAL A 1 31  ? 12.377  -9.192  -23.209 1.00 22.87 31  A 1 
ATOM 252  N N     . SER A 1 32  ? 12.401  -7.618  -27.645 1.00 25.56 32  A 1 
ATOM 253  C CA    . SER A 1 32  ? 11.817  -6.906  -28.790 1.00 26.26 32  A 1 
ATOM 254  C C     . SER A 1 32  ? 11.768  -7.721  -30.082 1.00 25.15 32  A 1 
ATOM 255  O O     . SER A 1 32  ? 10.812  -7.603  -30.856 1.00 22.97 32  A 1 
ATOM 256  C CB    . SER A 1 32  ? 12.559  -5.591  -29.027 1.00 24.48 32  A 1 
ATOM 257  O OG    . SER A 1 32  ? 13.876  -5.787  -29.479 1.00 22.82 32  A 1 
ATOM 258  N N     . ASN A 1 33  ? 12.775  -8.541  -30.337 1.00 24.12 33  A 1 
ATOM 259  C CA    . ASN A 1 33  ? 12.811  -9.367  -31.540 1.00 25.66 33  A 1 
ATOM 260  C C     . ASN A 1 33  ? 11.973  -10.627 -31.331 1.00 24.63 33  A 1 
ATOM 261  O O     . ASN A 1 33  ? 12.479  -11.650 -30.879 1.00 22.76 33  A 1 
ATOM 262  C CB    . ASN A 1 33  ? 14.260  -9.645  -31.953 1.00 24.12 33  A 1 
ATOM 263  C CG    . ASN A 1 33  ? 14.904  -8.477  -32.692 1.00 20.94 33  A 1 
ATOM 264  O OD1   . ASN A 1 33  ? 14.260  -7.592  -33.214 1.00 20.72 33  A 1 
ATOM 265  N ND2   . ASN A 1 33  ? 16.210  -8.473  -32.791 1.00 21.96 33  A 1 
ATOM 266  N N     . GLY A 1 34  ? 10.706  -10.534 -31.669 1.00 31.64 34  A 1 
ATOM 267  C CA    . GLY A 1 34  ? 9.722   -11.603 -31.585 1.00 31.12 34  A 1 
ATOM 268  C C     . GLY A 1 34  ? 9.959   -12.822 -32.485 1.00 30.54 34  A 1 
ATOM 269  O O     . GLY A 1 34  ? 8.999   -13.497 -32.845 1.00 28.75 34  A 1 
ATOM 270  N N     . THR A 1 35  ? 11.196  -13.111 -32.897 1.00 30.37 35  A 1 
ATOM 271  C CA    . THR A 1 35  ? 11.518  -14.365 -33.565 1.00 30.42 35  A 1 
ATOM 272  C C     . THR A 1 35  ? 11.395  -15.496 -32.556 1.00 29.71 35  A 1 
ATOM 273  O O     . THR A 1 35  ? 12.317  -15.784 -31.800 1.00 27.36 35  A 1 
ATOM 274  C CB    . THR A 1 35  ? 12.903  -14.347 -34.232 1.00 27.56 35  A 1 
ATOM 275  O OG1   . THR A 1 35  ? 13.866  -13.774 -33.371 1.00 25.17 35  A 1 
ATOM 276  C CG2   . THR A 1 35  ? 12.883  -13.524 -35.514 1.00 26.13 35  A 1 
ATOM 277  N N     . VAL A 1 36  ? 10.229  -16.121 -32.578 1.00 23.46 36  A 1 
ATOM 278  C CA    . VAL A 1 36  ? 9.973   -17.386 -31.890 1.00 24.65 36  A 1 
ATOM 279  C C     . VAL A 1 36  ? 10.922  -18.417 -32.505 1.00 24.02 36  A 1 
ATOM 280  O O     . VAL A 1 36  ? 10.673  -18.899 -33.607 1.00 22.48 36  A 1 
ATOM 281  C CB    . VAL A 1 36  ? 8.500   -17.806 -32.045 1.00 23.63 36  A 1 
ATOM 282  C CG1   . VAL A 1 36  ? 8.206   -19.099 -31.272 1.00 21.82 36  A 1 
ATOM 283  C CG2   . VAL A 1 36  ? 7.552   -16.720 -31.521 1.00 24.24 36  A 1 
ATOM 284  N N     . TYR A 1 37  ? 12.028  -18.703 -31.829 1.00 24.56 37  A 1 
ATOM 285  C CA    . TYR A 1 37  ? 12.882  -19.813 -32.225 1.00 24.83 37  A 1 
ATOM 286  C C     . TYR A 1 37  ? 12.140  -21.119 -31.927 1.00 23.72 37  A 1 
ATOM 287  O O     . TYR A 1 37  ? 12.095  -21.568 -30.786 1.00 22.48 37  A 1 
ATOM 288  C CB    . TYR A 1 37  ? 14.261  -19.720 -31.548 1.00 24.62 37  A 1 
ATOM 289  C CG    . TYR A 1 37  ? 15.326  -19.080 -32.407 1.00 25.22 37  A 1 
ATOM 290  C CD1   . TYR A 1 37  ? 16.160  -19.893 -33.213 1.00 25.53 37  A 1 
ATOM 291  C CD2   . TYR A 1 37  ? 15.498  -17.692 -32.433 1.00 27.54 37  A 1 
ATOM 292  C CE1   . TYR A 1 37  ? 17.154  -19.316 -34.026 1.00 25.25 37  A 1 
ATOM 293  C CE2   . TYR A 1 37  ? 16.491  -17.099 -33.245 1.00 24.21 37  A 1 
ATOM 294  C CZ    . TYR A 1 37  ? 17.319  -17.921 -34.038 1.00 23.56 37  A 1 
ATOM 295  O OH    . TYR A 1 37  ? 18.299  -17.349 -34.831 1.00 22.69 37  A 1 
ATOM 296  N N     . GLU A 1 38  ? 11.538  -21.710 -32.963 1.00 24.96 38  A 1 
ATOM 297  C CA    . GLU A 1 38  ? 10.822  -22.999 -32.892 1.00 26.24 38  A 1 
ATOM 298  C C     . GLU A 1 38  ? 11.723  -24.183 -32.493 1.00 24.95 38  A 1 
ATOM 299  O O     . GLU A 1 38  ? 11.246  -25.138 -31.895 1.00 23.62 38  A 1 
ATOM 300  C CB    . GLU A 1 38  ? 10.191  -23.329 -34.254 1.00 26.19 38  A 1 
ATOM 301  C CG    . GLU A 1 38  ? 8.954   -22.492 -34.614 1.00 23.85 38  A 1 
ATOM 302  C CD    . GLU A 1 38  ? 8.282   -22.977 -35.913 1.00 22.07 38  A 1 
ATOM 303  O OE1   . GLU A 1 38  ? 7.033   -22.941 -35.967 1.00 19.98 38  A 1 
ATOM 304  O OE2   . GLU A 1 38  ? 9.015   -23.375 -36.843 1.00 22.03 38  A 1 
ATOM 305  N N     . GLU A 1 39  ? 13.009  -24.161 -32.881 1.00 24.48 39  A 1 
ATOM 306  C CA    . GLU A 1 39  ? 13.759  -25.398 -33.122 1.00 24.97 39  A 1 
ATOM 307  C C     . GLU A 1 39  ? 14.193  -26.222 -31.905 1.00 23.62 39  A 1 
ATOM 308  O O     . GLU A 1 39  ? 14.561  -27.382 -32.084 1.00 22.01 39  A 1 
ATOM 309  C CB    . GLU A 1 39  ? 15.014  -25.115 -33.962 1.00 24.52 39  A 1 
ATOM 310  C CG    . GLU A 1 39  ? 14.727  -24.974 -35.454 1.00 22.58 39  A 1 
ATOM 311  C CD    . GLU A 1 39  ? 16.017  -25.030 -36.292 1.00 21.10 39  A 1 
ATOM 312  O OE1   . GLU A 1 39  ? 15.926  -25.424 -37.479 1.00 19.47 39  A 1 
ATOM 313  O OE2   . GLU A 1 39  ? 17.094  -24.694 -35.753 1.00 20.79 39  A 1 
ATOM 314  N N     . ALA A 1 40  ? 14.213  -25.694 -30.700 1.00 25.06 40  A 1 
ATOM 315  C CA    . ALA A 1 40  ? 14.735  -26.458 -29.561 1.00 25.63 40  A 1 
ATOM 316  C C     . ALA A 1 40  ? 13.755  -27.540 -29.063 1.00 24.60 40  A 1 
ATOM 317  O O     . ALA A 1 40  ? 13.417  -27.605 -27.875 1.00 23.40 40  A 1 
ATOM 318  C CB    . ALA A 1 40  ? 15.241  -25.510 -28.470 1.00 24.59 40  A 1 
ATOM 319  N N     . VAL A 1 41  ? 13.315  -28.406 -29.977 1.00 25.92 41  A 1 
ATOM 320  C CA    . VAL A 1 41  ? 12.540  -29.618 -29.696 1.00 27.29 41  A 1 
ATOM 321  C C     . VAL A 1 41  ? 13.487  -30.687 -29.140 1.00 25.73 41  A 1 
ATOM 322  O O     . VAL A 1 41  ? 13.899  -31.619 -29.826 1.00 24.09 41  A 1 
ATOM 323  C CB    . VAL A 1 41  ? 11.744  -30.103 -30.929 1.00 26.21 41  A 1 
ATOM 324  C CG1   . VAL A 1 41  ? 10.756  -31.207 -30.534 1.00 25.16 41  A 1 
ATOM 325  C CG2   . VAL A 1 41  ? 10.945  -28.984 -31.575 1.00 28.33 41  A 1 
ATOM 326  N N     . GLY A 1 42  ? 13.873  -30.541 -27.891 1.00 28.32 42  A 1 
ATOM 327  C CA    . GLY A 1 42  ? 14.462  -31.640 -27.143 1.00 28.88 42  A 1 
ATOM 328  C C     . GLY A 1 42  ? 13.449  -32.781 -26.968 1.00 28.25 42  A 1 
ATOM 329  O O     . GLY A 1 42  ? 12.257  -32.535 -26.871 1.00 26.70 42  A 1 
ATOM 330  N N     . ARG A 1 43  ? 13.918  -34.032 -26.927 1.00 23.04 43  A 1 
ATOM 331  C CA    . ARG A 1 43  ? 13.075  -35.244 -26.955 1.00 25.84 43  A 1 
ATOM 332  C C     . ARG A 1 43  ? 11.968  -35.313 -25.905 1.00 24.28 43  A 1 
ATOM 333  O O     . ARG A 1 43  ? 10.890  -35.813 -26.205 1.00 22.14 43  A 1 
ATOM 334  C CB    . ARG A 1 43  ? 13.944  -36.496 -26.773 1.00 24.74 43  A 1 
ATOM 335  C CG    . ARG A 1 43  ? 14.431  -37.114 -28.073 1.00 23.04 43  A 1 
ATOM 336  C CD    . ARG A 1 43  ? 15.150  -38.419 -27.748 1.00 20.26 43  A 1 
ATOM 337  N NE    . ARG A 1 43  ? 15.525  -39.147 -28.959 1.00 18.64 43  A 1 
ATOM 338  C CZ    . ARG A 1 43  ? 16.161  -40.322 -28.998 1.00 17.45 43  A 1 
ATOM 339  N NH1   . ARG A 1 43  ? 16.532  -40.931 -27.901 1.00 16.81 43  A 1 
ATOM 340  N NH2   . ARG A 1 43  ? 16.425  -40.885 -30.128 1.00 17.20 43  A 1 
ATOM 341  N N     . GLU A 1 44  ? 12.288  -34.978 -24.682 1.00 28.02 44  A 1 
ATOM 342  C CA    . GLU A 1 44  ? 11.301  -35.020 -23.609 1.00 29.36 44  A 1 
ATOM 343  C C     . GLU A 1 44  ? 10.418  -33.776 -23.725 1.00 28.25 44  A 1 
ATOM 344  O O     . GLU A 1 44  ? 10.928  -32.660 -23.693 1.00 27.06 44  A 1 
ATOM 345  C CB    . GLU A 1 44  ? 11.966  -35.166 -22.239 1.00 28.43 44  A 1 
ATOM 346  C CG    . GLU A 1 44  ? 12.575  -36.573 -22.083 1.00 27.34 44  A 1 
ATOM 347  C CD    . GLU A 1 44  ? 13.150  -36.856 -20.687 1.00 25.00 44  A 1 
ATOM 348  O OE1   . GLU A 1 44  ? 13.421  -38.055 -20.431 1.00 22.63 44  A 1 
ATOM 349  O OE2   . GLU A 1 44  ? 13.341  -35.906 -19.907 1.00 23.71 44  A 1 
ATOM 350  N N     . GLY A 1 45  ? 9.132   -33.970 -23.945 1.00 36.10 45  A 1 
ATOM 351  C CA    . GLY A 1 45  ? 8.168   -32.953 -24.384 1.00 35.68 45  A 1 
ATOM 352  C C     . GLY A 1 45  ? 7.890   -31.789 -23.422 1.00 34.75 45  A 1 
ATOM 353  O O     . GLY A 1 45  ? 6.842   -31.145 -23.548 1.00 33.22 45  A 1 
ATOM 354  N N     . CYS A 1 46  ? 8.794   -31.495 -22.490 1.00 40.22 46  A 1 
ATOM 355  C CA    . CYS A 1 46  ? 8.749   -30.261 -21.739 1.00 41.43 46  A 1 
ATOM 356  C C     . CYS A 1 46  ? 9.144   -29.121 -22.678 1.00 40.79 46  A 1 
ATOM 357  O O     . CYS A 1 46  ? 10.316  -28.958 -23.006 1.00 38.50 46  A 1 
ATOM 358  C CB    . CYS A 1 46  ? 9.667   -30.353 -20.512 1.00 39.08 46  A 1 
ATOM 359  S SG    . CYS A 1 46  ? 8.910   -31.441 -19.254 1.00 35.39 46  A 1 
ATOM 360  N N     . TRP A 1 47  ? 8.164   -28.309 -23.107 1.00 42.06 47  A 1 
ATOM 361  C CA    . TRP A 1 47  ? 8.376   -27.039 -23.796 1.00 39.39 47  A 1 
ATOM 362  C C     . TRP A 1 47  ? 9.088   -26.067 -22.852 1.00 38.50 47  A 1 
ATOM 363  O O     . TRP A 1 47  ? 8.470   -25.197 -22.230 1.00 37.81 47  A 1 
ATOM 364  C CB    . TRP A 1 47  ? 7.040   -26.484 -24.286 1.00 38.14 47  A 1 
ATOM 365  C CG    . TRP A 1 47  ? 6.441   -27.168 -25.477 1.00 35.82 47  A 1 
ATOM 366  C CD1   . TRP A 1 47  ? 6.015   -28.446 -25.535 1.00 32.80 47  A 1 
ATOM 367  C CD2   . TRP A 1 47  ? 6.183   -26.595 -26.801 1.00 37.20 47  A 1 
ATOM 368  N NE1   . TRP A 1 47  ? 5.514   -28.723 -26.803 1.00 30.54 47  A 1 
ATOM 369  C CE2   . TRP A 1 47  ? 5.596   -27.609 -27.600 1.00 33.18 47  A 1 
ATOM 370  C CE3   . TRP A 1 47  ? 6.391   -25.318 -27.364 1.00 36.14 47  A 1 
ATOM 371  C CZ2   . TRP A 1 47  ? 5.221   -27.356 -28.947 1.00 34.88 47  A 1 
ATOM 372  C CZ3   . TRP A 1 47  ? 6.015   -25.074 -28.706 1.00 34.24 47  A 1 
ATOM 373  C CH2   . TRP A 1 47  ? 5.443   -26.079 -29.478 1.00 36.02 47  A 1 
ATOM 374  N N     . ALA A 1 48  ? 10.396  -26.267 -22.669 1.00 50.42 48  A 1 
ATOM 375  C CA    . ALA A 1 48  ? 11.189  -25.418 -21.803 1.00 51.41 48  A 1 
ATOM 376  C C     . ALA A 1 48  ? 11.352  -24.058 -22.476 1.00 52.87 48  A 1 
ATOM 377  O O     . ALA A 1 48  ? 11.990  -23.945 -23.518 1.00 52.24 48  A 1 
ATOM 378  C CB    . ALA A 1 48  ? 12.512  -26.118 -21.491 1.00 48.49 48  A 1 
ATOM 379  N N     . ARG A 1 49  ? 10.779  -23.008 -21.890 1.00 51.25 49  A 1 
ATOM 380  C CA    . ARG A 1 49  ? 10.988  -21.633 -22.351 1.00 50.99 49  A 1 
ATOM 381  C C     . ARG A 1 49  ? 12.484  -21.327 -22.356 1.00 53.97 49  A 1 
ATOM 382  O O     . ARG A 1 49  ? 13.187  -21.654 -21.399 1.00 50.32 49  A 1 
ATOM 383  C CB    . ARG A 1 49  ? 10.181  -20.671 -21.465 1.00 50.29 49  A 1 
ATOM 384  C CG    . ARG A 1 49  ? 10.326  -19.213 -21.900 1.00 42.78 49  A 1 
ATOM 385  C CD    . ARG A 1 49  ? 9.384   -18.306 -21.120 1.00 43.83 49  A 1 
ATOM 386  N NE    . ARG A 1 49  ? 9.688   -16.903 -21.365 1.00 37.98 49  A 1 
ATOM 387  C CZ    . ARG A 1 49  ? 8.893   -15.860 -21.225 1.00 30.97 49  A 1 
ATOM 388  N NH1   . ARG A 1 49  ? 7.651   -15.980 -20.871 1.00 30.20 49  A 1 
ATOM 389  N NH2   . ARG A 1 49  ? 9.356   -14.661 -21.419 1.00 31.61 49  A 1 
ATOM 390  N N     . LEU A 1 50  ? 12.975  -20.700 -23.426 1.00 60.16 50  A 1 
ATOM 391  C CA    . LEU A 1 50  ? 14.368  -20.285 -23.502 1.00 61.45 50  A 1 
ATOM 392  C C     . LEU A 1 50  ? 14.676  -19.218 -22.448 1.00 63.41 50  A 1 
ATOM 393  O O     . LEU A 1 50  ? 13.796  -18.465 -22.018 1.00 62.58 50  A 1 
ATOM 394  C CB    . LEU A 1 50  ? 14.709  -19.801 -24.918 1.00 57.74 50  A 1 
ATOM 395  C CG    . LEU A 1 50  ? 14.709  -20.916 -25.983 1.00 54.02 50  A 1 
ATOM 396  C CD1   . LEU A 1 50  ? 14.911  -20.316 -27.374 1.00 52.57 50  A 1 
ATOM 397  C CD2   . LEU A 1 50  ? 15.825  -21.937 -25.748 1.00 56.47 50  A 1 
ATOM 398  N N     . CYS A 1 51  ? 15.932  -19.174 -22.027 1.00 65.17 51  A 1 
ATOM 399  C CA    . CYS A 1 51  ? 16.428  -18.159 -21.108 1.00 61.70 51  A 1 
ATOM 400  C C     . CYS A 1 51  ? 16.274  -16.769 -21.725 1.00 59.57 51  A 1 
ATOM 401  O O     . CYS A 1 51  ? 16.805  -16.517 -22.801 1.00 55.81 51  A 1 
ATOM 402  C CB    . CYS A 1 51  ? 17.890  -18.480 -20.809 1.00 62.32 51  A 1 
ATOM 403  S SG    . CYS A 1 51  ? 18.688  -17.179 -19.828 1.00 59.69 51  A 1 
ATOM 404  N N     . ASP A 1 52  ? 15.624  -15.853 -21.027 1.00 72.64 52  A 1 
ATOM 405  C CA    . ASP A 1 52  ? 15.437  -14.474 -21.463 1.00 67.97 52  A 1 
ATOM 406  C C     . ASP A 1 52  ? 16.767  -13.688 -21.511 1.00 67.38 52  A 1 
ATOM 407  O O     . ASP A 1 52  ? 16.866  -12.678 -22.192 1.00 62.11 52  A 1 
ATOM 408  C CB    . ASP A 1 52  ? 14.406  -13.777 -20.553 1.00 65.63 52  A 1 
ATOM 409  C CG    . ASP A 1 52  ? 12.989  -14.389 -20.590 1.00 65.27 52  A 1 
ATOM 410  O OD1   . ASP A 1 52  ? 12.478  -14.750 -21.679 1.00 61.32 52  A 1 
ATOM 411  O OD2   . ASP A 1 52  ? 12.358  -14.491 -19.520 1.00 65.17 52  A 1 
ATOM 412  N N     . GLY A 1 53  ? 17.813  -14.165 -20.831 1.00 69.20 53  A 1 
ATOM 413  C CA    . GLY A 1 53  ? 19.141  -13.551 -20.828 1.00 61.66 53  A 1 
ATOM 414  C C     . GLY A 1 53  ? 19.997  -13.919 -22.037 1.00 61.39 53  A 1 
ATOM 415  O O     . GLY A 1 53  ? 20.557  -13.041 -22.697 1.00 56.47 53  A 1 
ATOM 416  N N     . CYS A 1 54  ? 20.137  -15.219 -22.340 1.00 64.52 54  A 1 
ATOM 417  C CA    . CYS A 1 54  ? 20.985  -15.683 -23.437 1.00 64.04 54  A 1 
ATOM 418  C C     . CYS A 1 54  ? 20.210  -16.130 -24.683 1.00 63.90 54  A 1 
ATOM 419  O O     . CYS A 1 54  ? 20.831  -16.351 -25.720 1.00 56.04 54  A 1 
ATOM 420  C CB    . CYS A 1 54  ? 21.923  -16.786 -22.936 1.00 60.77 54  A 1 
ATOM 421  S SG    . CYS A 1 54  ? 21.008  -18.302 -22.505 1.00 60.73 54  A 1 
ATOM 422  N N     . CYS A 1 55  ? 18.903  -16.307 -24.596 1.00 52.35 55  A 1 
ATOM 423  C CA    . CYS A 1 55  ? 17.997  -16.726 -25.668 1.00 43.97 55  A 1 
ATOM 424  C C     . CYS A 1 55  ? 18.425  -18.020 -26.399 1.00 47.16 55  A 1 
ATOM 425  O O     . CYS A 1 55  ? 17.999  -18.259 -27.522 1.00 40.04 55  A 1 
ATOM 426  C CB    . CYS A 1 55  ? 17.740  -15.548 -26.612 1.00 42.58 55  A 1 
ATOM 427  S SG    . CYS A 1 55  ? 17.042  -14.136 -25.695 1.00 37.71 55  A 1 
ATOM 428  N N     . THR A 1 56  ? 19.273  -18.834 -25.777 1.00 56.21 56  A 1 
ATOM 429  C CA    . THR A 1 56  ? 19.872  -20.013 -26.422 1.00 55.97 56  A 1 
ATOM 430  C C     . THR A 1 56  ? 19.725  -21.303 -25.617 1.00 59.49 56  A 1 
ATOM 431  O O     . THR A 1 56  ? 19.700  -22.388 -26.191 1.00 53.49 56  A 1 
ATOM 432  C CB    . THR A 1 56  ? 21.367  -19.795 -26.696 1.00 51.67 56  A 1 
ATOM 433  O OG1   . THR A 1 56  ? 22.027  -19.333 -25.537 1.00 48.41 56  A 1 
ATOM 434  C CG2   . THR A 1 56  ? 21.620  -18.786 -27.808 1.00 50.45 56  A 1 
ATOM 435  N N     . VAL A 1 57  ? 19.648  -21.187 -24.303 1.00 58.81 57  A 1 
ATOM 436  C CA    . VAL A 1 57  ? 19.586  -22.335 -23.391 1.00 61.01 57  A 1 
ATOM 437  C C     . VAL A 1 57  ? 18.206  -22.378 -22.732 1.00 64.68 57  A 1 
ATOM 438  O O     . VAL A 1 57  ? 17.678  -21.318 -22.386 1.00 61.68 57  A 1 
ATOM 439  C CB    . VAL A 1 57  ? 20.713  -22.271 -22.348 1.00 57.13 57  A 1 
ATOM 440  C CG1   . VAL A 1 57  ? 20.761  -23.518 -21.465 1.00 51.30 57  A 1 
ATOM 441  C CG2   . VAL A 1 57  ? 22.085  -22.143 -23.020 1.00 56.45 57  A 1 
ATOM 442  N N     . PRO A 1 58  ? 17.606  -23.571 -22.526 1.00 56.18 58  A 1 
ATOM 443  C CA    . PRO A 1 58  ? 16.385  -23.689 -21.746 1.00 56.43 58  A 1 
ATOM 444  C C     . PRO A 1 58  ? 16.525  -23.065 -20.354 1.00 58.83 58  A 1 
ATOM 445  O O     . PRO A 1 58  ? 17.534  -23.262 -19.669 1.00 60.47 58  A 1 
ATOM 446  C CB    . PRO A 1 58  ? 16.098  -25.189 -21.663 1.00 56.97 58  A 1 
ATOM 447  C CG    . PRO A 1 58  ? 16.756  -25.742 -22.909 1.00 56.62 58  A 1 
ATOM 448  C CD    . PRO A 1 58  ? 18.000  -24.853 -23.054 1.00 64.15 58  A 1 
ATOM 449  N N     . SER A 1 59  ? 15.508  -22.305 -19.944 1.00 62.38 59  A 1 
ATOM 450  C CA    . SER A 1 59  ? 15.448  -21.736 -18.601 1.00 60.67 59  A 1 
ATOM 451  C C     . SER A 1 59  ? 15.241  -22.828 -17.555 1.00 58.60 59  A 1 
ATOM 452  O O     . SER A 1 59  ? 14.526  -23.803 -17.774 1.00 60.13 59  A 1 
ATOM 453  C CB    . SER A 1 59  ? 14.357  -20.661 -18.527 1.00 61.46 59  A 1 
ATOM 454  O OG    . SER A 1 59  ? 13.117  -21.149 -18.984 1.00 58.91 59  A 1 
ATOM 455  N N     . VAL A 1 60  ? 15.872  -22.642 -16.396 1.00 68.60 60  A 1 
ATOM 456  C CA    . VAL A 1 60  ? 15.746  -23.560 -15.249 1.00 67.90 60  A 1 
ATOM 457  C C     . VAL A 1 60  ? 15.118  -22.900 -14.031 1.00 68.85 60  A 1 
ATOM 458  O O     . VAL A 1 60  ? 14.533  -23.592 -13.205 1.00 67.42 60  A 1 
ATOM 459  C CB    . VAL A 1 60  ? 17.088  -24.212 -14.882 1.00 66.18 60  A 1 
ATOM 460  C CG1   . VAL A 1 60  ? 17.603  -25.088 -16.030 1.00 58.40 60  A 1 
ATOM 461  C CG2   . VAL A 1 60  ? 18.171  -23.195 -14.509 1.00 63.71 60  A 1 
ATOM 462  N N     . VAL A 1 61  ? 15.212  -21.581 -13.951 1.00 75.12 61  A 1 
ATOM 463  C CA    . VAL A 1 61  ? 14.621  -20.789 -12.864 1.00 74.83 61  A 1 
ATOM 464  C C     . VAL A 1 61  ? 13.801  -19.628 -13.424 1.00 74.91 61  A 1 
ATOM 465  O O     . VAL A 1 61  ? 14.076  -19.139 -14.518 1.00 74.65 61  A 1 
ATOM 466  C CB    . VAL A 1 61  ? 15.671  -20.275 -11.856 1.00 73.05 61  A 1 
ATOM 467  C CG1   . VAL A 1 61  ? 16.406  -21.426 -11.175 1.00 61.72 61  A 1 
ATOM 468  C CG2   . VAL A 1 61  ? 16.703  -19.335 -12.493 1.00 66.47 61  A 1 
ATOM 469  N N     . TYR A 1 62  ? 12.815  -19.195 -12.673 1.00 70.30 62  A 1 
ATOM 470  C CA    . TYR A 1 62  ? 12.118  -17.933 -12.885 1.00 68.40 62  A 1 
ATOM 471  C C     . TYR A 1 62  ? 12.449  -16.978 -11.750 1.00 68.17 62  A 1 
ATOM 472  O O     . TYR A 1 62  ? 12.186  -17.291 -10.578 1.00 68.31 62  A 1 
ATOM 473  C CB    . TYR A 1 62  ? 10.612  -18.192 -12.999 1.00 68.17 62  A 1 
ATOM 474  C CG    . TYR A 1 62  ? 9.797   -16.930 -13.157 1.00 65.57 62  A 1 
ATOM 475  C CD1   . TYR A 1 62  ? 9.001   -16.444 -12.101 1.00 64.22 62  A 1 
ATOM 476  C CD2   . TYR A 1 62  ? 9.825   -16.223 -14.371 1.00 65.30 62  A 1 
ATOM 477  C CE1   . TYR A 1 62  ? 8.244   -15.274 -12.259 1.00 60.65 62  A 1 
ATOM 478  C CE2   . TYR A 1 62  ? 9.077   -15.055 -14.538 1.00 62.14 62  A 1 
ATOM 479  C CZ    . TYR A 1 62  ? 8.279   -14.588 -13.481 1.00 68.42 62  A 1 
ATOM 480  O OH    . TYR A 1 62  ? 7.516   -13.441 -13.651 1.00 69.24 62  A 1 
ATOM 481  N N     . CYS A 1 63  ? 13.037  -15.831 -12.072 1.00 71.09 63  A 1 
ATOM 482  C CA    . CYS A 1 63  ? 13.245  -14.740 -11.126 1.00 70.60 63  A 1 
ATOM 483  C C     . CYS A 1 63  ? 12.029  -13.823 -11.163 1.00 68.99 63  A 1 
ATOM 484  O O     . CYS A 1 63  ? 11.695  -13.253 -12.201 1.00 66.89 63  A 1 
ATOM 485  C CB    . CYS A 1 63  ? 14.526  -13.975 -11.453 1.00 70.05 63  A 1 
ATOM 486  S SG    . CYS A 1 63  ? 14.714  -12.642 -10.232 1.00 66.83 63  A 1 
ATOM 487  N N     . ARG A 1 64  ? 11.385  -13.685 -10.029 1.00 63.38 64  A 1 
ATOM 488  C CA    . ARG A 1 64  ? 10.167  -12.896 -9.942  1.00 61.21 64  A 1 
ATOM 489  C C     . ARG A 1 64  ? 10.430  -11.394 -9.939  1.00 58.62 64  A 1 
ATOM 490  O O     . ARG A 1 64  ? 9.655   -10.659 -10.539 1.00 55.73 64  A 1 
ATOM 491  C CB    . ARG A 1 64  ? 9.393   -13.360 -8.703  1.00 57.15 64  A 1 
ATOM 492  C CG    . ARG A 1 64  ? 8.032   -12.689 -8.655  1.00 52.11 64  A 1 
ATOM 493  C CD    . ARG A 1 64  ? 7.177   -13.322 -7.559  1.00 51.03 64  A 1 
ATOM 494  N NE    . ARG A 1 64  ? 6.213   -12.329 -7.154  1.00 43.82 64  A 1 
ATOM 495  C CZ    . ARG A 1 64  ? 5.606   -12.275 -6.011  1.00 39.83 64  A 1 
ATOM 496  N NH1   . ARG A 1 64  ? 5.509   -13.313 -5.221  1.00 37.73 64  A 1 
ATOM 497  N NH2   . ARG A 1 64  ? 5.113   -11.140 -5.620  1.00 36.63 64  A 1 
ATOM 498  N N     . ALA A 1 65  ? 11.473  -10.955 -9.271  1.00 67.08 65  A 1 
ATOM 499  C CA    . ALA A 1 65  ? 11.853  -9.548  -9.217  1.00 65.00 65  A 1 
ATOM 500  C C     . ALA A 1 65  ? 12.207  -9.001  -10.610 1.00 64.89 65  A 1 
ATOM 501  O O     . ALA A 1 65  ? 11.730  -7.937  -10.984 1.00 61.14 65  A 1 
ATOM 502  C CB    . ALA A 1 65  ? 13.013  -9.409  -8.230  1.00 62.22 65  A 1 
ATOM 503  N N     . ASP A 1 66  ? 12.933  -9.790  -11.417 1.00 66.48 66  A 1 
ATOM 504  C CA    . ASP A 1 66  ? 13.301  -9.417  -12.783 1.00 64.40 66  A 1 
ATOM 505  C C     . ASP A 1 66  ? 12.234  -9.813  -13.829 1.00 64.96 66  A 1 
ATOM 506  O O     . ASP A 1 66  ? 12.366  -9.467  -15.000 1.00 61.06 66  A 1 
ATOM 507  C CB    . ASP A 1 66  ? 14.651  -10.060 -13.142 1.00 60.36 66  A 1 
ATOM 508  C CG    . ASP A 1 66  ? 15.785  -9.649  -12.194 1.00 58.03 66  A 1 
ATOM 509  O OD1   . ASP A 1 66  ? 15.845  -8.457  -11.817 1.00 55.67 66  A 1 
ATOM 510  O OD2   . ASP A 1 66  ? 16.579  -10.544 -11.836 1.00 56.47 66  A 1 
ATOM 511  N N     . SER A 1 67  ? 11.213  -10.549 -13.414 1.00 64.18 67  A 1 
ATOM 512  C CA    . SER A 1 67  ? 10.195  -11.141 -14.301 1.00 64.17 67  A 1 
ATOM 513  C C     . SER A 1 67  ? 10.801  -11.954 -15.460 1.00 65.89 67  A 1 
ATOM 514  O O     . SER A 1 67  ? 10.277  -11.956 -16.573 1.00 62.14 67  A 1 
ATOM 515  C CB    . SER A 1 67  ? 9.209   -10.071 -14.780 1.00 60.16 67  A 1 
ATOM 516  O OG    . SER A 1 67  ? 8.619   -9.455  -13.655 1.00 55.57 67  A 1 
ATOM 517  N N     . ALA A 1 68  ? 11.920  -12.643 -15.203 1.00 68.84 68  A 1 
ATOM 518  C CA    . ALA A 1 68  ? 12.746  -13.260 -16.219 1.00 69.50 68  A 1 
ATOM 519  C C     . ALA A 1 68  ? 12.929  -14.769 -15.998 1.00 68.55 68  A 1 
ATOM 520  O O     . ALA A 1 68  ? 13.187  -15.232 -14.888 1.00 71.01 68  A 1 
ATOM 521  C CB    . ALA A 1 68  ? 14.090  -12.527 -16.281 1.00 70.40 68  A 1 
ATOM 522  N N     . TYR A 1 69  ? 12.837  -15.523 -17.092 1.00 67.18 69  A 1 
ATOM 523  C CA    . TYR A 1 69  ? 13.163  -16.943 -17.140 1.00 62.81 69  A 1 
ATOM 524  C C     . TYR A 1 69  ? 14.650  -17.103 -17.458 1.00 65.36 69  A 1 
ATOM 525  O O     . TYR A 1 69  ? 15.101  -16.700 -18.524 1.00 63.15 69  A 1 
ATOM 526  C CB    . TYR A 1 69  ? 12.295  -17.643 -18.176 1.00 63.03 69  A 1 
ATOM 527  C CG    . TYR A 1 69  ? 10.823  -17.690 -17.822 1.00 60.63 69  A 1 
ATOM 528  C CD1   . TYR A 1 69  ? 10.290  -18.812 -17.181 1.00 56.42 69  A 1 
ATOM 529  C CD2   . TYR A 1 69  ? 9.978   -16.599 -18.128 1.00 59.57 69  A 1 
ATOM 530  C CE1   . TYR A 1 69  ? 8.934   -18.866 -16.846 1.00 54.37 69  A 1 
ATOM 531  C CE2   . TYR A 1 69  ? 8.624   -16.638 -17.790 1.00 55.00 69  A 1 
ATOM 532  C CZ    . TYR A 1 69  ? 8.093   -17.780 -17.149 1.00 64.03 69  A 1 
ATOM 533  O OH    . TYR A 1 69  ? 6.756   -17.825 -16.809 1.00 63.10 69  A 1 
ATOM 534  N N     . LEU A 1 70  ? 15.406  -17.710 -16.542 1.00 69.30 70  A 1 
ATOM 535  C CA    . LEU A 1 70  ? 16.857  -17.767 -16.632 1.00 68.90 70  A 1 
ATOM 536  C C     . LEU A 1 70  ? 17.379  -19.208 -16.674 1.00 67.67 70  A 1 
ATOM 537  O O     . LEU A 1 70  ? 16.904  -20.088 -15.961 1.00 72.83 70  A 1 
ATOM 538  C CB    . LEU A 1 70  ? 17.492  -16.950 -15.487 1.00 70.70 70  A 1 
ATOM 539  C CG    . LEU A 1 70  ? 17.051  -15.470 -15.425 1.00 74.67 70  A 1 
ATOM 540  C CD1   . LEU A 1 70  ? 17.702  -14.779 -14.229 1.00 73.24 70  A 1 
ATOM 541  C CD2   . LEU A 1 70  ? 17.425  -14.723 -16.701 1.00 73.71 70  A 1 
ATOM 542  N N     . CYS A 1 71  ? 18.408  -19.447 -17.523 1.00 73.58 71  A 1 
ATOM 543  C CA    . CYS A 1 71  ? 19.216  -20.653 -17.403 1.00 71.15 71  A 1 
ATOM 544  C C     . CYS A 1 71  ? 20.158  -20.541 -16.203 1.00 70.74 71  A 1 
ATOM 545  O O     . CYS A 1 71  ? 20.451  -19.442 -15.733 1.00 66.57 71  A 1 
ATOM 546  C CB    . CYS A 1 71  ? 19.963  -20.915 -18.714 1.00 70.09 71  A 1 
ATOM 547  S SG    . CYS A 1 71  ? 21.253  -19.668 -19.039 1.00 68.23 71  A 1 
ATOM 548  N N     . ALA A 1 72  ? 20.718  -21.670 -15.747 1.00 73.04 72  A 1 
ATOM 549  C CA    . ALA A 1 72  ? 21.599  -21.699 -14.590 1.00 70.41 72  A 1 
ATOM 550  C C     . ALA A 1 72  ? 22.805  -20.749 -14.695 1.00 71.24 72  A 1 
ATOM 551  O O     . ALA A 1 72  ? 23.205  -20.137 -13.706 1.00 68.70 72  A 1 
ATOM 552  C CB    . ALA A 1 72  ? 22.068  -23.146 -14.386 1.00 68.75 72  A 1 
ATOM 553  N N     . SER A 1 73  ? 23.376  -20.591 -15.896 1.00 71.35 73  A 1 
ATOM 554  C CA    . SER A 1 73  ? 24.508  -19.684 -16.108 1.00 69.97 73  A 1 
ATOM 555  C C     . SER A 1 73  ? 24.108  -18.206 -16.062 1.00 72.00 73  A 1 
ATOM 556  O O     . SER A 1 73  ? 24.838  -17.415 -15.468 1.00 69.64 73  A 1 
ATOM 557  C CB    . SER A 1 73  ? 25.197  -19.990 -17.439 1.00 67.32 73  A 1 
ATOM 558  O OG    . SER A 1 73  ? 24.281  -19.983 -18.514 1.00 61.18 73  A 1 
ATOM 559  N N     . CYS A 1 74  ? 22.971  -17.826 -16.654 1.00 64.68 74  A 1 
ATOM 560  C CA    . CYS A 1 74  ? 22.480  -16.453 -16.608 1.00 64.26 74  A 1 
ATOM 561  C C     . CYS A 1 74  ? 21.982  -16.079 -15.209 1.00 64.67 74  A 1 
ATOM 562  O O     . CYS A 1 74  ? 22.300  -15.002 -14.736 1.00 62.93 74  A 1 
ATOM 563  C CB    . CYS A 1 74  ? 21.393  -16.246 -17.662 1.00 63.87 74  A 1 
ATOM 564  S SG    . CYS A 1 74  ? 22.106  -16.337 -19.340 1.00 62.17 74  A 1 
ATOM 565  N N     . ASP A 1 75  ? 21.292  -16.993 -14.536 1.00 72.82 75  A 1 
ATOM 566  C CA    . ASP A 1 75  ? 20.882  -16.841 -13.143 1.00 70.24 75  A 1 
ATOM 567  C C     . ASP A 1 75  ? 22.079  -16.548 -12.238 1.00 69.05 75  A 1 
ATOM 568  O O     . ASP A 1 75  ? 22.104  -15.545 -11.519 1.00 68.09 75  A 1 
ATOM 569  C CB    . ASP A 1 75  ? 20.157  -18.116 -12.697 1.00 70.17 75  A 1 
ATOM 570  C CG    . ASP A 1 75  ? 19.745  -18.055 -11.223 1.00 68.79 75  A 1 
ATOM 571  O OD1   . ASP A 1 75  ? 18.941  -17.184 -10.877 1.00 63.60 75  A 1 
ATOM 572  O OD2   . ASP A 1 75  ? 20.248  -18.861 -10.424 1.00 65.21 75  A 1 
ATOM 573  N N     . ALA A 1 76  ? 23.131  -17.362 -12.344 1.00 74.08 76  A 1 
ATOM 574  C CA    . ALA A 1 76  ? 24.344  -17.155 -11.564 1.00 71.31 76  A 1 
ATOM 575  C C     . ALA A 1 76  ? 25.023  -15.817 -11.873 1.00 71.82 76  A 1 
ATOM 576  O O     . ALA A 1 76  ? 25.488  -15.155 -10.956 1.00 70.07 76  A 1 
ATOM 577  C CB    . ALA A 1 76  ? 25.290  -18.335 -11.802 1.00 70.18 76  A 1 
ATOM 578  N N     . GLN A 1 77  ? 25.083  -15.397 -13.149 1.00 66.92 77  A 1 
ATOM 579  C CA    . GLN A 1 77  ? 25.713  -14.131 -13.532 1.00 65.73 77  A 1 
ATOM 580  C C     . GLN A 1 77  ? 24.925  -12.904 -13.053 1.00 67.35 77  A 1 
ATOM 581  O O     . GLN A 1 77  ? 25.512  -11.974 -12.519 1.00 66.28 77  A 1 
ATOM 582  C CB    . GLN A 1 77  ? 25.891  -14.066 -15.050 1.00 64.51 77  A 1 
ATOM 583  C CG    . GLN A 1 77  ? 27.063  -14.942 -15.514 1.00 60.51 77  A 1 
ATOM 584  C CD    . GLN A 1 77  ? 27.218  -14.959 -17.038 1.00 56.84 77  A 1 
ATOM 585  O OE1   . GLN A 1 77  ? 26.500  -14.336 -17.796 1.00 50.88 77  A 1 
ATOM 586  N NE2   . GLN A 1 77  ? 28.191  -15.684 -17.545 1.00 49.35 77  A 1 
ATOM 587  N N     . ILE A 1 78  ? 23.605  -12.913 -13.229 1.00 65.78 78  A 1 
ATOM 588  C CA    . ILE A 1 78  ? 22.749  -11.775 -12.887 1.00 64.35 78  A 1 
ATOM 589  C C     . ILE A 1 78  ? 22.639  -11.612 -11.378 1.00 63.35 78  A 1 
ATOM 590  O O     . ILE A 1 78  ? 22.852  -10.521 -10.853 1.00 61.78 78  A 1 
ATOM 591  C CB    . ILE A 1 78  ? 21.369  -11.961 -13.551 1.00 63.07 78  A 1 
ATOM 592  C CG1   . ILE A 1 78  ? 21.522  -11.854 -15.082 1.00 62.48 78  A 1 
ATOM 593  C CG2   . ILE A 1 78  ? 20.349  -10.925 -13.049 1.00 64.99 78  A 1 
ATOM 594  C CD1   . ILE A 1 78  ? 20.335  -12.456 -15.807 1.00 59.48 78  A 1 
ATOM 595  N N     . HIS A 1 79  ? 22.393  -12.702 -10.671 1.00 71.01 79  A 1 
ATOM 596  C CA    . HIS A 1 79  ? 22.209  -12.672 -9.220  1.00 70.02 79  A 1 
ATOM 597  C C     . HIS A 1 79  ? 23.524  -12.641 -8.438  1.00 67.35 79  A 1 
ATOM 598  O O     . HIS A 1 79  ? 23.504  -12.379 -7.241  1.00 63.12 79  A 1 
ATOM 599  C CB    . HIS A 1 79  ? 21.279  -13.818 -8.809  1.00 69.92 79  A 1 
ATOM 600  C CG    . HIS A 1 79  ? 19.915  -13.697 -9.417  1.00 72.62 79  A 1 
ATOM 601  N ND1   . HIS A 1 79  ? 19.333  -14.561 -10.305 1.00 64.88 79  A 1 
ATOM 602  C CD2   . HIS A 1 79  ? 19.016  -12.680 -9.210  1.00 67.79 79  A 1 
ATOM 603  C CE1   . HIS A 1 79  ? 18.123  -14.084 -10.639 1.00 70.14 79  A 1 
ATOM 604  N NE2   . HIS A 1 79  ? 17.905  -12.947 -9.990  1.00 70.88 79  A 1 
ATOM 605  N N     . ALA A 1 80  ? 24.664  -12.826 -9.095  1.00 75.49 80  A 1 
ATOM 606  C CA    . ALA A 1 80  ? 25.963  -12.535 -8.490  1.00 72.82 80  A 1 
ATOM 607  C C     . ALA A 1 80  ? 26.402  -11.068 -8.663  1.00 71.55 80  A 1 
ATOM 608  O O     . ALA A 1 80  ? 27.378  -10.657 -8.040  1.00 66.01 80  A 1 
ATOM 609  C CB    . ALA A 1 80  ? 27.012  -13.491 -9.047  1.00 70.06 80  A 1 
ATOM 610  N N     . ALA A 1 81  ? 25.677  -10.270 -9.487  1.00 64.63 81  A 1 
ATOM 611  C CA    . ALA A 1 81  ? 26.100  -8.922  -9.842  1.00 62.95 81  A 1 
ATOM 612  C C     . ALA A 1 81  ? 26.116  -7.953  -8.644  1.00 63.36 81  A 1 
ATOM 613  O O     . ALA A 1 81  ? 27.005  -7.103  -8.538  1.00 58.44 81  A 1 
ATOM 614  C CB    . ALA A 1 81  ? 25.191  -8.410  -10.955 1.00 58.25 81  A 1 
ATOM 615  N N     . ASN A 1 82  ? 25.134  -8.064  -7.751  1.00 59.33 82  A 1 
ATOM 616  C CA    . ASN A 1 82  ? 25.116  -7.297  -6.508  1.00 59.21 82  A 1 
ATOM 617  C C     . ASN A 1 82  ? 24.315  -8.005  -5.402  1.00 60.71 82  A 1 
ATOM 618  O O     . ASN A 1 82  ? 23.645  -9.013  -5.612  1.00 57.28 82  A 1 
ATOM 619  C CB    . ASN A 1 82  ? 24.626  -5.861  -6.798  1.00 54.51 82  A 1 
ATOM 620  C CG    . ASN A 1 82  ? 23.173  -5.779  -7.220  1.00 48.97 82  A 1 
ATOM 621  O OD1   . ASN A 1 82  ? 22.312  -6.471  -6.707  1.00 46.45 82  A 1 
ATOM 622  N ND2   . ASN A 1 82  ? 22.844  -4.894  -8.132  1.00 47.40 82  A 1 
ATOM 623  N N     . ARG A 1 83  ? 24.385  -7.457  -4.181  1.00 61.59 83  A 1 
ATOM 624  C CA    . ARG A 1 83  ? 23.680  -8.031  -3.018  1.00 61.38 83  A 1 
ATOM 625  C C     . ARG A 1 83  ? 22.155  -7.951  -3.132  1.00 60.71 83  A 1 
ATOM 626  O O     . ARG A 1 83  ? 21.486  -8.775  -2.519  1.00 57.13 83  A 1 
ATOM 627  C CB    . ARG A 1 83  ? 24.119  -7.357  -1.713  1.00 56.92 83  A 1 
ATOM 628  C CG    . ARG A 1 83  ? 25.522  -7.789  -1.268  1.00 52.59 83  A 1 
ATOM 629  C CD    . ARG A 1 83  ? 25.808  -7.233  0.129   1.00 48.67 83  A 1 
ATOM 630  N NE    . ARG A 1 83  ? 27.124  -7.636  0.632   1.00 42.35 83  A 1 
ATOM 631  C CZ    . ARG A 1 83  ? 27.606  -7.406  1.835   1.00 36.34 83  A 1 
ATOM 632  N NH1   . ARG A 1 83  ? 26.915  -6.757  2.739   1.00 33.89 83  A 1 
ATOM 633  N NH2   . ARG A 1 83  ? 28.790  -7.825  2.168   1.00 34.00 83  A 1 
ATOM 634  N N     . VAL A 1 84  ? 21.626  -6.966  -3.834  1.00 61.61 84  A 1 
ATOM 635  C CA    . VAL A 1 84  ? 20.171  -6.837  -4.019  1.00 62.72 84  A 1 
ATOM 636  C C     . VAL A 1 84  ? 19.689  -7.935  -4.962  1.00 65.03 84  A 1 
ATOM 637  O O     . VAL A 1 84  ? 18.817  -8.717  -4.586  1.00 61.25 84  A 1 
ATOM 638  C CB    . VAL A 1 84  ? 19.786  -5.437  -4.528  1.00 56.94 84  A 1 
ATOM 639  C CG1   . VAL A 1 84  ? 18.280  -5.312  -4.748  1.00 50.34 84  A 1 
ATOM 640  C CG2   . VAL A 1 84  ? 20.212  -4.368  -3.514  1.00 51.14 84  A 1 
ATOM 641  N N     . ALA A 1 85  ? 20.351  -8.080  -6.116  1.00 61.67 85  A 1 
ATOM 642  C CA    . ALA A 1 85  ? 20.063  -9.144  -7.067  1.00 63.22 85  A 1 
ATOM 643  C C     . ALA A 1 85  ? 20.226  -10.538 -6.443  1.00 64.01 85  A 1 
ATOM 644  O O     . ALA A 1 85  ? 19.391  -11.410 -6.661  1.00 66.56 85  A 1 
ATOM 645  C CB    . ALA A 1 85  ? 20.973  -8.955  -8.287  1.00 63.57 85  A 1 
ATOM 646  N N     . SER A 1 86  ? 21.229  -10.748 -5.589  1.00 70.96 86  A 1 
ATOM 647  C CA    . SER A 1 86  ? 21.429  -12.043 -4.929  1.00 70.84 86  A 1 
ATOM 648  C C     . SER A 1 86  ? 20.288  -12.459 -3.998  1.00 72.12 86  A 1 
ATOM 649  O O     . SER A 1 86  ? 20.148  -13.649 -3.684  1.00 69.68 86  A 1 
ATOM 650  C CB    . SER A 1 86  ? 22.753  -12.065 -4.162  1.00 67.86 86  A 1 
ATOM 651  O OG    . SER A 1 86  ? 22.717  -11.269 -2.992  1.00 62.01 86  A 1 
ATOM 652  N N     . ARG A 1 87  ? 19.469  -11.491 -3.561  1.00 68.53 87  A 1 
ATOM 653  C CA    . ARG A 1 87  ? 18.305  -11.709 -2.689  1.00 68.31 87  A 1 
ATOM 654  C C     . ARG A 1 87  ? 17.012  -11.976 -3.463  1.00 70.21 87  A 1 
ATOM 655  O O     . ARG A 1 87  ? 16.013  -12.316 -2.834  1.00 65.82 87  A 1 
ATOM 656  C CB    . ARG A 1 87  ? 18.119  -10.500 -1.771  1.00 63.28 87  A 1 
ATOM 657  C CG    . ARG A 1 87  ? 19.259  -10.351 -0.765  1.00 59.48 87  A 1 
ATOM 658  C CD    . ARG A 1 87  ? 19.107  -9.012  -0.042  1.00 57.86 87  A 1 
ATOM 659  N NE    . ARG A 1 87  ? 20.210  -8.767  0.885   1.00 50.34 87  A 1 
ATOM 660  C CZ    . ARG A 1 87  ? 20.277  -7.758  1.734   1.00 45.93 87  A 1 
ATOM 661  N NH1   . ARG A 1 87  ? 19.323  -6.870  1.795   1.00 42.41 87  A 1 
ATOM 662  N NH2   . ARG A 1 87  ? 21.296  -7.641  2.528   1.00 41.98 87  A 1 
ATOM 663  N N     . HIS A 1 88  ? 17.034  -11.830 -4.778  1.00 64.97 88  A 1 
ATOM 664  C CA    . HIS A 1 88  ? 15.862  -12.097 -5.597  1.00 66.25 88  A 1 
ATOM 665  C C     . HIS A 1 88  ? 15.414  -13.551 -5.445  1.00 66.81 88  A 1 
ATOM 666  O O     . HIS A 1 88  ? 16.194  -14.495 -5.575  1.00 64.85 88  A 1 
ATOM 667  C CB    . HIS A 1 88  ? 16.138  -11.777 -7.067  1.00 63.31 88  A 1 
ATOM 668  C CG    . HIS A 1 88  ? 16.271  -10.311 -7.378  1.00 61.32 88  A 1 
ATOM 669  N ND1   . HIS A 1 88  ? 16.599  -9.788  -8.620  1.00 55.16 88  A 1 
ATOM 670  C CD2   . HIS A 1 88  ? 16.077  -9.239  -6.547  1.00 54.82 88  A 1 
ATOM 671  C CE1   . HIS A 1 88  ? 16.585  -8.453  -8.532  1.00 54.20 88  A 1 
ATOM 672  N NE2   . HIS A 1 88  ? 16.279  -8.084  -7.285  1.00 55.06 88  A 1 
ATOM 673  N N     . GLU A 1 89  ? 14.128  -13.715 -5.165  1.00 61.41 89  A 1 
ATOM 674  C CA    . GLU A 1 89  ? 13.531  -15.036 -5.049  1.00 62.47 89  A 1 
ATOM 675  C C     . GLU A 1 89  ? 13.441  -15.692 -6.432  1.00 64.63 89  A 1 
ATOM 676  O O     . GLU A 1 89  ? 12.871  -15.131 -7.368  1.00 61.72 89  A 1 
ATOM 677  C CB    . GLU A 1 89  ? 12.180  -14.921 -4.348  1.00 57.50 89  A 1 
ATOM 678  C CG    . GLU A 1 89  ? 11.606  -16.282 -3.957  1.00 50.46 89  A 1 
ATOM 679  C CD    . GLU A 1 89  ? 10.292  -16.172 -3.153  1.00 46.34 89  A 1 
ATOM 680  O OE1   . GLU A 1 89  ? 9.772   -17.232 -2.752  1.00 40.56 89  A 1 
ATOM 681  O OE2   . GLU A 1 89  ? 9.794   -15.042 -2.920  1.00 40.27 89  A 1 
ATOM 682  N N     . ARG A 1 90  ? 13.988  -16.892 -6.548  1.00 67.60 90  A 1 
ATOM 683  C CA    . ARG A 1 90  ? 13.992  -17.684 -7.777  1.00 66.32 90  A 1 
ATOM 684  C C     . ARG A 1 90  ? 13.238  -18.979 -7.558  1.00 64.97 90  A 1 
ATOM 685  O O     . ARG A 1 90  ? 13.519  -19.701 -6.607  1.00 62.20 90  A 1 
ATOM 686  C CB    . ARG A 1 90  ? 15.434  -17.936 -8.225  1.00 64.45 90  A 1 
ATOM 687  C CG    . ARG A 1 90  ? 16.091  -16.650 -8.724  1.00 65.52 90  A 1 
ATOM 688  C CD    . ARG A 1 90  ? 17.620  -16.764 -8.699  1.00 64.89 90  A 1 
ATOM 689  N NE    . ARG A 1 90  ? 18.134  -16.618 -7.336  1.00 63.78 90  A 1 
ATOM 690  C CZ    . ARG A 1 90  ? 19.404  -16.744 -6.980  1.00 61.51 90  A 1 
ATOM 691  N NH1   . ARG A 1 90  ? 20.316  -17.117 -7.836  1.00 55.26 90  A 1 
ATOM 692  N NH2   . ARG A 1 90  ? 19.776  -16.491 -5.769  1.00 62.51 90  A 1 
ATOM 693  N N     . VAL A 1 91  ? 12.312  -19.281 -8.457  1.00 72.62 91  A 1 
ATOM 694  C CA    . VAL A 1 91  ? 11.511  -20.499 -8.421  1.00 71.97 91  A 1 
ATOM 695  C C     . VAL A 1 91  ? 12.053  -21.475 -9.460  1.00 72.24 91  A 1 
ATOM 696  O O     . VAL A 1 91  ? 12.229  -21.105 -10.619 1.00 71.79 91  A 1 
ATOM 697  C CB    . VAL A 1 91  ? 10.022  -20.197 -8.644  1.00 68.86 91  A 1 
ATOM 698  C CG1   . VAL A 1 91  ? 9.176   -21.467 -8.508  1.00 59.60 91  A 1 
ATOM 699  C CG2   . VAL A 1 91  ? 9.502   -19.177 -7.624  1.00 63.75 91  A 1 
ATOM 700  N N     . LEU A 1 92  ? 12.319  -22.723 -9.068  1.00 66.50 92  A 1 
ATOM 701  C CA    . LEU A 1 92  ? 12.710  -23.769 -10.008 1.00 65.42 92  A 1 
ATOM 702  C C     . LEU A 1 92  ? 11.536  -24.092 -10.939 1.00 64.55 92  A 1 
ATOM 703  O O     . LEU A 1 92  ? 10.466  -24.491 -10.490 1.00 62.96 92  A 1 
ATOM 704  C CB    . LEU A 1 92  ? 13.180  -25.018 -9.247  1.00 62.07 92  A 1 
ATOM 705  C CG    . LEU A 1 92  ? 14.595  -24.899 -8.671  1.00 56.89 92  A 1 
ATOM 706  C CD1   . LEU A 1 92  ? 14.845  -26.014 -7.655  1.00 51.84 92  A 1 
ATOM 707  C CD2   . LEU A 1 92  ? 15.658  -25.012 -9.768  1.00 53.06 92  A 1 
ATOM 708  N N     . LEU A 1 93  ? 11.765  -24.005 -12.255 1.00 61.43 93  A 1 
ATOM 709  C CA    . LEU A 1 93  ? 10.725  -24.257 -13.245 1.00 57.88 93  A 1 
ATOM 710  C C     . LEU A 1 93  ? 10.266  -25.708 -13.234 1.00 56.11 93  A 1 
ATOM 711  O O     . LEU A 1 93  ? 9.087   -25.972 -13.457 1.00 53.89 93  A 1 
ATOM 712  C CB    . LEU A 1 93  ? 11.229  -23.855 -14.633 1.00 56.29 93  A 1 
ATOM 713  C CG    . LEU A 1 93  ? 11.454  -22.345 -14.781 1.00 53.17 93  A 1 
ATOM 714  C CD1   . LEU A 1 93  ? 12.124  -22.072 -16.113 1.00 51.59 93  A 1 
ATOM 715  C CD2   . LEU A 1 93  ? 10.146  -21.541 -14.732 1.00 54.39 93  A 1 
ATOM 716  N N     . SER A 1 94  ? 11.151  -26.646 -12.917 1.00 61.84 94  A 1 
ATOM 717  C CA    . SER A 1 94  ? 10.788  -28.056 -12.811 1.00 60.21 94  A 1 
ATOM 718  C C     . SER A 1 94  ? 9.759   -28.333 -11.716 1.00 59.45 94  A 1 
ATOM 719  O O     . SER A 1 94  ? 8.927   -29.230 -11.865 1.00 55.27 94  A 1 
ATOM 720  C CB    . SER A 1 94  ? 12.034  -28.890 -12.549 1.00 54.99 94  A 1 
ATOM 721  O OG    . SER A 1 94  ? 12.680  -28.491 -11.348 1.00 48.24 94  A 1 
ATOM 722  N N     . GLU A 1 95  ? 9.786   -27.567 -10.631 1.00 58.58 95  A 1 
ATOM 723  C CA    . GLU A 1 95  ? 8.799   -27.647 -9.560  1.00 57.40 95  A 1 
ATOM 724  C C     . GLU A 1 95  ? 7.531   -26.895 -9.949  1.00 55.73 95  A 1 
ATOM 725  O O     . GLU A 1 95  ? 6.440   -27.449 -9.808  1.00 52.32 95  A 1 
ATOM 726  C CB    . GLU A 1 95  ? 9.384   -27.110 -8.251  1.00 53.11 95  A 1 
ATOM 727  C CG    . GLU A 1 95  ? 10.500  -28.018 -7.732  1.00 48.03 95  A 1 
ATOM 728  C CD    . GLU A 1 95  ? 11.040  -27.600 -6.357  1.00 43.18 95  A 1 
ATOM 729  O OE1   . GLU A 1 95  ? 11.654  -28.486 -5.710  1.00 38.36 95  A 1 
ATOM 730  O OE2   . GLU A 1 95  ? 10.868  -26.428 -5.984  1.00 38.84 95  A 1 
ATOM 731  N N     . ALA A 1 96  ? 7.660   -25.715 -10.529 1.00 54.32 96  A 1 
ATOM 732  C CA    . ALA A 1 96  ? 6.519   -24.948 -11.013 1.00 51.79 96  A 1 
ATOM 733  C C     . ALA A 1 96  ? 5.702   -25.717 -12.064 1.00 49.94 96  A 1 
ATOM 734  O O     . ALA A 1 96  ? 4.475   -25.696 -12.019 1.00 49.93 96  A 1 
ATOM 735  C CB    . ALA A 1 96  ? 7.021   -23.608 -11.563 1.00 49.86 96  A 1 
ATOM 736  N N     . TYR A 1 97  ? 6.363   -26.452 -12.981 1.00 48.21 97  A 1 
ATOM 737  C CA    . TYR A 1 97  ? 5.683   -27.311 -13.956 1.00 46.06 97  A 1 
ATOM 738  C C     . TYR A 1 97  ? 5.015   -28.533 -13.318 1.00 43.62 97  A 1 
ATOM 739  O O     . TYR A 1 97  ? 3.925   -28.898 -13.725 1.00 42.09 97  A 1 
ATOM 740  C CB    . TYR A 1 97  ? 6.665   -27.752 -15.050 1.00 44.37 97  A 1 
ATOM 741  C CG    . TYR A 1 97  ? 6.601   -26.892 -16.289 1.00 42.75 97  A 1 
ATOM 742  C CD1   . TYR A 1 97  ? 5.597   -27.125 -17.262 1.00 39.90 97  A 1 
ATOM 743  C CD2   . TYR A 1 97  ? 7.524   -25.853 -16.502 1.00 39.42 97  A 1 
ATOM 744  C CE1   . TYR A 1 97  ? 5.519   -26.330 -18.406 1.00 34.04 97  A 1 
ATOM 745  C CE2   . TYR A 1 97  ? 7.452   -25.046 -17.649 1.00 34.99 97  A 1 
ATOM 746  C CZ    . TYR A 1 97  ? 6.452   -25.293 -18.604 1.00 34.78 97  A 1 
ATOM 747  O OH    . TYR A 1 97  ? 6.386   -24.510 -19.728 1.00 32.82 97  A 1 
ATOM 748  N N     . LYS A 1 98  ? 5.630   -29.150 -12.319 1.00 48.93 98  A 1 
ATOM 749  C CA    . LYS A 1 98  ? 5.020   -30.292 -11.610 1.00 47.99 98  A 1 
ATOM 750  C C     . LYS A 1 98  ? 3.774   -29.893 -10.842 1.00 45.98 98  A 1 
ATOM 751  O O     . LYS A 1 98  ? 2.859   -30.700 -10.716 1.00 42.52 98  A 1 
ATOM 752  C CB    . LYS A 1 98  ? 6.027   -30.907 -10.635 1.00 45.02 98  A 1 
ATOM 753  C CG    . LYS A 1 98  ? 7.051   -31.795 -11.339 1.00 41.95 98  A 1 
ATOM 754  C CD    . LYS A 1 98  ? 8.089   -32.256 -10.317 1.00 38.37 98  A 1 
ATOM 755  C CE    . LYS A 1 98  ? 9.165   -33.084 -10.994 1.00 33.69 98  A 1 
ATOM 756  N NZ    . LYS A 1 98  ? 10.189  -33.497 -10.009 1.00 28.60 98  A 1 
ATOM 757  N N     . HIS A 1 99  ? 3.770   -28.673 -10.331 1.00 50.89 99  A 1 
ATOM 758  C CA    . HIS A 1 99  ? 2.665   -28.118 -9.556  1.00 49.69 99  A 1 
ATOM 759  C C     . HIS A 1 99  ? 1.748   -27.210 -10.373 1.00 46.44 99  A 1 
ATOM 760  O O     . HIS A 1 99  ? 0.849   -26.601 -9.800  1.00 43.19 99  A 1 
ATOM 761  C CB    . HIS A 1 99  ? 3.236   -27.433 -8.324  1.00 46.96 99  A 1 
ATOM 762  C CG    . HIS A 1 99  ? 3.884   -28.392 -7.377  1.00 44.05 99  A 1 
ATOM 763  N ND1   . HIS A 1 99  ? 3.236   -29.379 -6.670  1.00 39.94 99  A 1 
ATOM 764  C CD2   . HIS A 1 99  ? 5.207   -28.458 -7.021  1.00 40.49 99  A 1 
ATOM 765  C CE1   . HIS A 1 99  ? 4.140   -30.010 -5.910  1.00 36.63 99  A 1 
ATOM 766  N NE2   . HIS A 1 99  ? 5.353   -29.484 -6.097  1.00 37.28 99  A 1 
ATOM 767  N N     . ALA A 1 100 ? 1.965   -27.114 -11.690 1.00 50.02 100 A 1 
ATOM 768  C CA    . ALA A 1 100 ? 0.992   -26.489 -12.573 1.00 48.56 100 A 1 
ATOM 769  C C     . ALA A 1 100 ? -0.335  -27.228 -12.380 1.00 45.72 100 A 1 
ATOM 770  O O     . ALA A 1 100 ? -0.365  -28.451 -12.539 1.00 44.89 100 A 1 
ATOM 771  C CB    . ALA A 1 100 ? 1.478   -26.548 -14.023 1.00 46.16 100 A 1 
ATOM 772  N N     . PRO A 1 101 ? -1.420  -26.528 -11.984 1.00 46.00 101 A 1 
ATOM 773  C CA    . PRO A 1 101 ? -2.686  -27.174 -11.728 1.00 46.56 101 A 1 
ATOM 774  C C     . PRO A 1 101 ? -3.153  -27.813 -13.038 1.00 46.76 101 A 1 
ATOM 775  O O     . PRO A 1 101 ? -3.487  -27.124 -13.995 1.00 46.80 101 A 1 
ATOM 776  C CB    . PRO A 1 101 ? -3.617  -26.072 -11.211 1.00 44.43 101 A 1 
ATOM 777  C CG    . PRO A 1 101 ? -3.024  -24.786 -11.779 1.00 43.20 101 A 1 
ATOM 778  C CD    . PRO A 1 101 ? -1.528  -25.093 -11.831 1.00 48.71 101 A 1 
ATOM 779  N N     . VAL A 1 102 ? -3.146  -29.145 -13.087 1.00 34.39 102 A 1 
ATOM 780  C CA    . VAL A 1 102 ? -3.945  -29.859 -14.062 1.00 34.74 102 A 1 
ATOM 781  C C     . VAL A 1 102 ? -5.383  -29.469 -13.741 1.00 32.67 102 A 1 
ATOM 782  O O     . VAL A 1 102 ? -5.784  -29.599 -12.593 1.00 32.65 102 A 1 
ATOM 783  C CB    . VAL A 1 102 ? -3.729  -31.383 -13.989 1.00 34.26 102 A 1 
ATOM 784  C CG1   . VAL A 1 102 ? -4.410  -32.074 -15.171 1.00 33.44 102 A 1 
ATOM 785  C CG2   . VAL A 1 102 ? -2.242  -31.759 -14.021 1.00 39.94 102 A 1 
ATOM 786  N N     . MET A 1 103 ? -6.144  -28.988 -14.722 1.00 37.16 103 A 1 
ATOM 787  C CA    . MET A 1 103 ? -7.562  -28.591 -14.591 1.00 37.74 103 A 1 
ATOM 788  C C     . MET A 1 103 ? -8.514  -29.757 -14.227 1.00 37.74 103 A 1 
ATOM 789  O O     . MET A 1 103 ? -9.680  -29.756 -14.634 1.00 36.82 103 A 1 
ATOM 790  C CB    . MET A 1 103 ? -8.049  -27.938 -15.890 1.00 37.36 103 A 1 
ATOM 791  C CG    . MET A 1 103 ? -7.500  -26.537 -16.181 1.00 34.70 103 A 1 
ATOM 792  S SD    . MET A 1 103 ? -8.668  -25.504 -17.122 1.00 31.54 103 A 1 
ATOM 793  C CE    . MET A 1 103 ? -8.872  -26.441 -18.647 1.00 28.47 103 A 1 
ATOM 794  N N     . LEU A 1 104 ? -8.045  -30.764 -13.533 1.00 39.99 104 A 1 
ATOM 795  C CA    . LEU A 1 104 ? -8.898  -31.860 -13.123 1.00 39.50 104 A 1 
ATOM 796  C C     . LEU A 1 104 ? -9.870  -31.373 -12.039 1.00 36.70 104 A 1 
ATOM 797  O O     . LEU A 1 104 ? -9.477  -30.648 -11.128 1.00 36.57 104 A 1 
ATOM 798  C CB    . LEU A 1 104 ? -8.058  -33.058 -12.652 1.00 39.36 104 A 1 
ATOM 799  C CG    . LEU A 1 104 ? -7.573  -33.948 -13.807 1.00 36.47 104 A 1 
ATOM 800  C CD1   . LEU A 1 104 ? -6.450  -34.878 -13.340 1.00 35.80 104 A 1 
ATOM 801  C CD2   . LEU A 1 104 ? -8.696  -34.821 -14.371 1.00 40.24 104 A 1 
ATOM 802  N N     . ASP A 1 105 ? -11.101 -31.857 -12.140 1.00 45.07 105 A 1 
ATOM 803  C CA    . ASP A 1 105 ? -12.192 -31.716 -11.166 1.00 47.23 105 A 1 
ATOM 804  C C     . ASP A 1 105 ? -11.790 -32.300 -9.795  1.00 45.25 105 A 1 
ATOM 805  O O     . ASP A 1 105 ? -12.110 -33.443 -9.452  1.00 44.97 105 A 1 
ATOM 806  C CB    . ASP A 1 105 ? -13.448 -32.446 -11.688 1.00 45.46 105 A 1 
ATOM 807  C CG    . ASP A 1 105 ? -14.164 -31.745 -12.848 1.00 41.06 105 A 1 
ATOM 808  O OD1   . ASP A 1 105 ? -14.275 -30.506 -12.784 1.00 39.66 105 A 1 
ATOM 809  O OD2   . ASP A 1 105 ? -14.626 -32.475 -13.749 1.00 38.82 105 A 1 
ATOM 810  N N     . CYS A 1 106 ? -11.023 -31.551 -9.011  1.00 49.90 106 A 1 
ATOM 811  C CA    . CYS A 1 106 ? -10.575 -32.022 -7.712  1.00 52.06 106 A 1 
ATOM 812  C C     . CYS A 1 106 ? -11.710 -31.889 -6.686  1.00 45.93 106 A 1 
ATOM 813  O O     . CYS A 1 106 ? -12.150 -30.794 -6.355  1.00 47.74 106 A 1 
ATOM 814  C CB    . CYS A 1 106 ? -9.276  -31.306 -7.308  1.00 53.94 106 A 1 
ATOM 815  S SG    . CYS A 1 106 ? -8.313  -32.389 -6.212  1.00 46.97 106 A 1 
ATOM 816  N N     . HIS A 1 107 ? -12.183 -33.022 -6.195  1.00 25.65 107 A 1 
ATOM 817  C CA    . HIS A 1 107 ? -13.207 -33.112 -5.145  1.00 26.20 107 A 1 
ATOM 818  C C     . HIS A 1 107 ? -12.779 -32.419 -3.836  1.00 24.94 107 A 1 
ATOM 819  O O     . HIS A 1 107 ? -11.607 -32.223 -3.557  1.00 23.21 107 A 1 
ATOM 820  C CB    . HIS A 1 107 ? -13.592 -34.582 -4.910  1.00 25.20 107 A 1 
ATOM 821  C CG    . HIS A 1 107 ? -14.867 -34.996 -5.594  1.00 23.67 107 A 1 
ATOM 822  N ND1   . HIS A 1 107 ? -16.150 -34.683 -5.176  1.00 22.70 107 A 1 
ATOM 823  C CD2   . HIS A 1 107 ? -15.014 -35.796 -6.692  1.00 22.98 107 A 1 
ATOM 824  C CE1   . HIS A 1 107 ? -17.025 -35.279 -6.023  1.00 20.87 107 A 1 
ATOM 825  N NE2   . HIS A 1 107 ? -16.366 -35.957 -6.947  1.00 20.54 107 A 1 
ATOM 826  N N     . ALA A 1 108 ? -13.777 -32.122 -2.995  1.00 38.52 108 A 1 
ATOM 827  C CA    . ALA A 1 108 ? -13.716 -31.176 -1.877  1.00 39.47 108 A 1 
ATOM 828  C C     . ALA A 1 108 ? -12.575 -31.352 -0.847  1.00 38.50 108 A 1 
ATOM 829  O O     . ALA A 1 108 ? -12.023 -30.353 -0.398  1.00 37.29 108 A 1 
ATOM 830  C CB    . ALA A 1 108 ? -15.074 -31.237 -1.164  1.00 38.96 108 A 1 
ATOM 831  N N     . ASP A 1 109 ? -12.241 -32.590 -0.444  1.00 37.59 109 A 1 
ATOM 832  C CA    . ASP A 1 109 ? -11.315 -32.799 0.686   1.00 36.92 109 A 1 
ATOM 833  C C     . ASP A 1 109 ? -9.850  -32.507 0.333   1.00 35.12 109 A 1 
ATOM 834  O O     . ASP A 1 109 ? -9.089  -32.005 1.165   1.00 34.73 109 A 1 
ATOM 835  C CB    . ASP A 1 109 ? -11.460 -34.235 1.217   1.00 37.16 109 A 1 
ATOM 836  C CG    . ASP A 1 109 ? -12.793 -34.490 1.924   1.00 34.57 109 A 1 
ATOM 837  O OD1   . ASP A 1 109 ? -13.368 -33.532 2.467   1.00 37.21 109 A 1 
ATOM 838  O OD2   . ASP A 1 109 ? -13.216 -35.668 1.926   1.00 39.43 109 A 1 
ATOM 839  N N     . ALA A 1 110 ? -9.447  -32.771 -0.906  1.00 33.55 110 A 1 
ATOM 840  C CA    . ALA A 1 110 ? -8.131  -32.390 -1.406  1.00 33.88 110 A 1 
ATOM 841  C C     . ALA A 1 110 ? -7.983  -30.862 -1.521  1.00 33.71 110 A 1 
ATOM 842  O O     . ALA A 1 110 ? -6.865  -30.357 -1.521  1.00 32.05 110 A 1 
ATOM 843  C CB    . ALA A 1 110 ? -7.883  -33.093 -2.733  1.00 32.53 110 A 1 
ATOM 844  N N     . ALA A 1 111 ? -9.100  -30.147 -1.557  1.00 33.64 111 A 1 
ATOM 845  C CA    . ALA A 1 111 ? -9.122  -28.700 -1.680  1.00 35.42 111 A 1 
ATOM 846  C C     . ALA A 1 111 ? -8.463  -27.967 -0.511  1.00 34.42 111 A 1 
ATOM 847  O O     . ALA A 1 111 ? -7.971  -26.867 -0.724  1.00 34.85 111 A 1 
ATOM 848  C CB    . ALA A 1 111 ? -10.565 -28.226 -1.871  1.00 35.19 111 A 1 
ATOM 849  N N     . ALA A 1 112 ? -8.381  -28.525 0.705   1.00 38.47 112 A 1 
ATOM 850  C CA    . ALA A 1 112 ? -7.759  -27.831 1.830   1.00 39.24 112 A 1 
ATOM 851  C C     . ALA A 1 112 ? -6.225  -27.764 1.713   1.00 39.15 112 A 1 
ATOM 852  O O     . ALA A 1 112 ? -5.632  -26.703 1.936   1.00 40.02 112 A 1 
ATOM 853  C CB    . ALA A 1 112 ? -8.193  -28.503 3.135   1.00 39.91 112 A 1 
ATOM 854  N N     . LEU A 1 113 ? -5.578  -28.879 1.356   1.00 33.11 113 A 1 
ATOM 855  C CA    . LEU A 1 113 ? -4.140  -28.907 1.064   1.00 34.36 113 A 1 
ATOM 856  C C     . LEU A 1 113 ? -3.840  -28.169 -0.238  1.00 32.35 113 A 1 
ATOM 857  O O     . LEU A 1 113 ? -2.894  -27.383 -0.275  1.00 31.99 113 A 1 
ATOM 858  C CB    . LEU A 1 113 ? -3.638  -30.359 1.011   1.00 34.23 113 A 1 
ATOM 859  C CG    . LEU A 1 113 ? -3.248  -30.908 2.390   1.00 33.33 113 A 1 
ATOM 860  C CD1   . LEU A 1 113 ? -3.180  -32.435 2.356   1.00 35.70 113 A 1 
ATOM 861  C CD2   . LEU A 1 113 ? -1.890  -30.385 2.843   1.00 39.08 113 A 1 
ATOM 862  N N     . CYS A 1 114 ? -4.663  -28.382 -1.262  1.00 53.57 114 A 1 
ATOM 863  C CA    . CYS A 1 114 ? -4.617  -27.584 -2.465  1.00 53.36 114 A 1 
ATOM 864  C C     . CYS A 1 114 ? -4.846  -26.111 -2.154  1.00 49.61 114 A 1 
ATOM 865  O O     . CYS A 1 114 ? -4.145  -25.320 -2.718  1.00 57.74 114 A 1 
ATOM 866  C CB    . CYS A 1 114 ? -5.563  -28.096 -3.550  1.00 56.62 114 A 1 
ATOM 867  S SG    . CYS A 1 114 ? -4.610  -28.946 -4.853  1.00 49.95 114 A 1 
ATOM 868  N N     . ALA A 1 115 ? -5.710  -25.702 -1.230  1.00 43.53 115 A 1 
ATOM 869  C CA    . ALA A 1 115 ? -5.945  -24.294 -0.935  1.00 43.35 115 A 1 
ATOM 870  C C     . ALA A 1 115 ? -4.753  -23.614 -0.258  1.00 42.03 115 A 1 
ATOM 871  O O     . ALA A 1 115 ? -4.539  -22.421 -0.469  1.00 41.75 115 A 1 
ATOM 872  C CB    . ALA A 1 115 ? -7.199  -24.132 -0.083  1.00 43.28 115 A 1 
ATOM 873  N N     . ALA A 1 116 ? -3.959  -24.314 0.543   1.00 46.75 116 A 1 
ATOM 874  C CA    . ALA A 1 116 ? -2.729  -23.751 1.097   1.00 45.03 116 A 1 
ATOM 875  C C     . ALA A 1 116 ? -1.650  -23.599 0.018   1.00 43.81 116 A 1 
ATOM 876  O O     . ALA A 1 116 ? -0.977  -22.574 -0.048  1.00 43.05 116 A 1 
ATOM 877  C CB    . ALA A 1 116 ? -2.260  -24.622 2.262   1.00 44.32 116 A 1 
ATOM 878  N N     . TYR A 1 117 ? -1.513  -24.624 -0.854  1.00 40.06 117 A 1 
ATOM 879  C CA    . TYR A 1 117 ? -0.585  -24.582 -1.982  1.00 40.36 117 A 1 
ATOM 880  C C     . TYR A 1 117 ? -1.111  -23.695 -3.113  1.00 40.05 117 A 1 
ATOM 881  O O     . TYR A 1 117 ? -0.344  -22.918 -3.667  1.00 38.45 117 A 1 
ATOM 882  C CB    . TYR A 1 117 ? -0.284  -26.004 -2.447  1.00 38.95 117 A 1 
ATOM 883  C CG    . TYR A 1 117 ? 1.045   -26.096 -3.163  1.00 35.39 117 A 1 
ATOM 884  C CD1   . TYR A 1 117 ? 1.126   -25.941 -4.553  1.00 33.90 117 A 1 
ATOM 885  C CD2   . TYR A 1 117 ? 2.237   -26.273 -2.415  1.00 35.72 117 A 1 
ATOM 886  C CE1   . TYR A 1 117 ? 2.380   -25.966 -5.192  1.00 31.64 117 A 1 
ATOM 887  C CE2   . TYR A 1 117 ? 3.488   -26.295 -3.040  1.00 31.86 117 A 1 
ATOM 888  C CZ    . TYR A 1 117 ? 3.561   -26.136 -4.433  1.00 32.60 117 A 1 
ATOM 889  O OH    . TYR A 1 117 ? 4.783   -26.142 -5.056  1.00 32.43 117 A 1 
ATOM 890  N N     . GLU A 1 118 ? -2.404  -23.689 -3.421  1.00 47.98 118 A 1 
ATOM 891  C CA    . GLU A 1 118 ? -3.082  -22.714 -4.264  1.00 47.23 118 A 1 
ATOM 892  C C     . GLU A 1 118 ? -3.039  -21.343 -3.626  1.00 46.02 118 A 1 
ATOM 893  O O     . GLU A 1 118 ? -2.940  -20.402 -4.373  1.00 44.45 118 A 1 
ATOM 894  C CB    . GLU A 1 118 ? -4.567  -22.989 -4.545  1.00 45.03 118 A 1 
ATOM 895  C CG    . GLU A 1 118 ? -4.874  -23.999 -5.643  1.00 40.19 118 A 1 
ATOM 896  C CD    . GLU A 1 118 ? -6.376  -24.032 -5.937  1.00 38.03 118 A 1 
ATOM 897  O OE1   . GLU A 1 118 ? -6.720  -24.173 -7.131  1.00 35.73 118 A 1 
ATOM 898  O OE2   . GLU A 1 118 ? -7.159  -23.877 -4.971  1.00 35.66 118 A 1 
ATOM 899  N N     . ALA A 1 119 ? -3.065  -21.158 -2.329  1.00 46.37 119 A 1 
ATOM 900  C CA    . ALA A 1 119 ? -2.821  -19.835 -1.775  1.00 44.54 119 A 1 
ATOM 901  C C     . ALA A 1 119 ? -1.387  -19.397 -2.081  1.00 42.89 119 A 1 
ATOM 902  O O     . ALA A 1 119 ? -1.191  -18.260 -2.481  1.00 42.16 119 A 1 
ATOM 903  C CB    . ALA A 1 119 ? -3.130  -19.788 -0.287  1.00 43.32 119 A 1 
ATOM 904  N N     . GLN A 1 120 ? -0.394  -20.298 -1.991  1.00 43.42 120 A 1 
ATOM 905  C CA    . GLN A 1 120 ? 0.970   -19.999 -2.425  1.00 43.54 120 A 1 
ATOM 906  C C     . GLN A 1 120 ? 1.046   -19.762 -3.936  1.00 43.09 120 A 1 
ATOM 907  O O     . GLN A 1 120 ? 1.622   -18.767 -4.377  1.00 42.35 120 A 1 
ATOM 908  C CB    . GLN A 1 120 ? 1.933   -21.121 -2.027  1.00 42.19 120 A 1 
ATOM 909  C CG    . GLN A 1 120 ? 2.307   -21.087 -0.540  1.00 38.58 120 A 1 
ATOM 910  C CD    . GLN A 1 120 ? 3.265   -22.220 -0.157  1.00 34.94 120 A 1 
ATOM 911  O OE1   . GLN A 1 120 ? 3.408   -23.215 -0.842  1.00 33.93 120 A 1 
ATOM 912  N NE2   . GLN A 1 120 ? 3.969   -22.107 0.955   1.00 31.00 120 A 1 
ATOM 913  N N     . VAL A 1 121 ? 0.436   -20.653 -4.739  1.00 44.04 121 A 1 
ATOM 914  C CA    . VAL A 1 121 ? 0.465   -20.594 -6.199  1.00 43.92 121 A 1 
ATOM 915  C C     . VAL A 1 121 ? -0.478  -19.513 -6.727  1.00 41.71 121 A 1 
ATOM 916  O O     . VAL A 1 121 ? -0.123  -18.870 -7.704  1.00 40.43 121 A 1 
ATOM 917  C CB    . VAL A 1 121 ? 0.174   -21.968 -6.827  1.00 43.04 121 A 1 
ATOM 918  C CG1   . VAL A 1 121 ? 0.097   -21.939 -8.348  1.00 40.86 121 A 1 
ATOM 919  C CG2   . VAL A 1 121 ? 1.287   -22.972 -6.484  1.00 44.34 121 A 1 
ATOM 920  N N     . HIS A 1 122 ? -1.631  -19.237 -6.135  1.00 41.81 122 A 1 
ATOM 921  C CA    . HIS A 1 122 ? -2.484  -18.089 -6.429  1.00 41.59 122 A 1 
ATOM 922  C C     . HIS A 1 122 ? -1.837  -16.814 -5.944  1.00 39.23 122 A 1 
ATOM 923  O O     . HIS A 1 122 ? -1.997  -15.813 -6.606  1.00 38.05 122 A 1 
ATOM 924  C CB    . HIS A 1 122 ? -3.894  -18.142 -5.811  1.00 40.54 122 A 1 
ATOM 925  C CG    . HIS A 1 122 ? -4.994  -18.479 -6.761  1.00 38.53 122 A 1 
ATOM 926  N ND1   . HIS A 1 122 ? -5.597  -17.576 -7.608  1.00 38.07 122 A 1 
ATOM 927  C CD2   . HIS A 1 122 ? -5.641  -19.668 -6.933  1.00 38.00 122 A 1 
ATOM 928  C CE1   . HIS A 1 122 ? -6.579  -18.207 -8.271  1.00 37.25 122 A 1 
ATOM 929  N NE2   . HIS A 1 122 ? -6.630  -19.478 -7.885  1.00 36.33 122 A 1 
ATOM 930  N N     . TYR A 1 123 ? -1.113  -16.814 -4.851  1.00 45.25 123 A 1 
ATOM 931  C CA    . TYR A 1 123 ? -0.368  -15.617 -4.485  1.00 44.23 123 A 1 
ATOM 932  C C     . TYR A 1 123 ? 0.796   -15.419 -5.461  1.00 43.64 123 A 1 
ATOM 933  O O     . TYR A 1 123 ? 0.976   -14.314 -5.965  1.00 41.55 123 A 1 
ATOM 934  C CB    . TYR A 1 123 ? 0.066   -15.682 -3.029  1.00 42.14 123 A 1 
ATOM 935  C CG    . TYR A 1 123 ? 0.447   -14.322 -2.495  1.00 38.94 123 A 1 
ATOM 936  C CD1   . TYR A 1 123 ? 1.774   -13.901 -2.498  1.00 35.93 123 A 1 
ATOM 937  C CD2   . TYR A 1 123 ? -0.560  -13.437 -2.042  1.00 36.13 123 A 1 
ATOM 938  C CE1   . TYR A 1 123 ? 2.109   -12.606 -2.085  1.00 30.65 123 A 1 
ATOM 939  C CE2   . TYR A 1 123 ? -0.239  -12.145 -1.634  1.00 30.10 123 A 1 
ATOM 940  C CZ    . TYR A 1 123 ? 1.100   -11.720 -1.664  1.00 31.32 123 A 1 
ATOM 941  O OH    . TYR A 1 123 ? 1.420   -10.437 -1.309  1.00 29.09 123 A 1 
ATOM 942  N N     . ALA A 1 124 ? 1.496   -16.468 -5.831  1.00 43.11 124 A 1 
ATOM 943  C CA    . ALA A 1 124 ? 2.489   -16.420 -6.909  1.00 42.39 124 A 1 
ATOM 944  C C     . ALA A 1 124 ? 1.854   -16.065 -8.261  1.00 41.07 124 A 1 
ATOM 945  O O     . ALA A 1 124 ? 2.396   -15.226 -8.974  1.00 39.24 124 A 1 
ATOM 946  C CB    . ALA A 1 124 ? 3.250   -17.750 -6.963  1.00 39.94 124 A 1 
ATOM 947  N N     . ASN A 1 125 ? 0.680   -16.609 -8.595  1.00 44.67 125 A 1 
ATOM 948  C CA    . ASN A 1 125 ? -0.079  -16.294 -9.800  1.00 44.16 125 A 1 
ATOM 949  C C     . ASN A 1 125 ? -0.767  -14.939 -9.717  1.00 42.79 125 A 1 
ATOM 950  O O     . ASN A 1 125 ? -0.867  -14.306 -10.749 1.00 40.88 125 A 1 
ATOM 951  C CB    . ASN A 1 125 ? -1.114  -17.381 -10.139 1.00 42.36 125 A 1 
ATOM 952  C CG    . ASN A 1 125 ? -0.539  -18.590 -10.843 1.00 37.90 125 A 1 
ATOM 953  O OD1   . ASN A 1 125 ? 0.515   -18.560 -11.443 1.00 36.09 125 A 1 
ATOM 954  N ND2   . ASN A 1 125 ? -1.271  -19.694 -10.837 1.00 35.68 125 A 1 
ATOM 955  N N     . LEU A 1 126 ? -1.222  -14.468 -8.567  1.00 41.77 126 A 1 
ATOM 956  C CA    . LEU A 1 126 ? -1.743  -13.098 -8.434  1.00 41.63 126 A 1 
ATOM 957  C C     . LEU A 1 126 ? -0.646  -12.102 -8.814  1.00 40.72 126 A 1 
ATOM 958  O O     . LEU A 1 126 ? -0.889  -11.102 -9.478  1.00 37.99 126 A 1 
ATOM 959  C CB    . LEU A 1 126 ? -2.224  -12.850 -6.989  1.00 38.89 126 A 1 
ATOM 960  C CG    . LEU A 1 126 ? -3.240  -11.694 -6.883  1.00 34.88 126 A 1 
ATOM 961  C CD1   . LEU A 1 126 ? -4.655  -12.185 -7.168  1.00 31.46 126 A 1 
ATOM 962  C CD2   . LEU A 1 126 ? -3.215  -11.075 -5.485  1.00 32.23 126 A 1 
ATOM 963  N N     . LEU A 1 127 ? 0.571   -12.456 -8.463  1.00 39.26 127 A 1 
ATOM 964  C CA    . LEU A 1 127 ? 1.775   -11.722 -8.820  1.00 38.92 127 A 1 
ATOM 965  C C     . LEU A 1 127 ? 2.187   -11.898 -10.282 1.00 38.02 127 A 1 
ATOM 966  O O     . LEU A 1 127 ? 2.673   -10.943 -10.884 1.00 35.57 127 A 1 
ATOM 967  C CB    . LEU A 1 127 ? 2.848   -12.190 -7.849  1.00 36.43 127 A 1 
ATOM 968  C CG    . LEU A 1 127 ? 2.592   -11.581 -6.461  1.00 32.16 127 A 1 
ATOM 969  C CD1   . LEU A 1 127 ? 3.154   -12.457 -5.341  1.00 29.58 127 A 1 
ATOM 970  C CD2   . LEU A 1 127 ? 3.148   -10.152 -6.432  1.00 31.72 127 A 1 
ATOM 971  N N     . THR A 1 128 ? 1.964   -13.065 -10.887 1.00 45.45 128 A 1 
ATOM 972  C CA    . THR A 1 128 ? 2.207   -13.262 -12.325 1.00 46.07 128 A 1 
ATOM 973  C C     . THR A 1 128 ? 1.073   -12.737 -13.207 1.00 44.80 128 A 1 
ATOM 974  O O     . THR A 1 128 ? 1.345   -12.295 -14.319 1.00 43.90 128 A 1 
ATOM 975  C CB    . THR A 1 128 ? 2.492   -14.723 -12.706 1.00 43.34 128 A 1 
ATOM 976  O OG1   . THR A 1 128 ? 1.551   -15.599 -12.158 1.00 42.02 128 A 1 
ATOM 977  C CG2   . THR A 1 128 ? 3.869   -15.191 -12.243 1.00 43.61 128 A 1 
ATOM 978  N N     . VAL A 1 129 ? -0.166  -12.742 -12.746 1.00 35.80 129 A 1 
ATOM 979  C CA    . VAL A 1 129 ? -1.338  -12.171 -13.446 1.00 35.20 129 A 1 
ATOM 980  C C     . VAL A 1 129 ? -1.213  -10.647 -13.552 1.00 33.18 129 A 1 
ATOM 981  O O     . VAL A 1 129 ? -1.644  -10.071 -14.545 1.00 30.33 129 A 1 
ATOM 982  C CB    . VAL A 1 129 ? -2.653  -12.587 -12.758 1.00 33.52 129 A 1 
ATOM 983  C CG1   . VAL A 1 129 ? -3.882  -11.835 -13.289 1.00 30.68 129 A 1 
ATOM 984  C CG2   . VAL A 1 129 ? -2.944  -14.078 -12.975 1.00 30.83 129 A 1 
ATOM 985  N N     . MET A 1 130 ? -0.541  -10.010 -12.606 1.00 41.43 130 A 1 
ATOM 986  C CA    . MET A 1 130 ? -0.195  -8.587  -12.717 1.00 40.47 130 A 1 
ATOM 987  C C     . MET A 1 130 ? 0.724   -8.290  -13.907 1.00 39.50 130 A 1 
ATOM 988  O O     . MET A 1 130 ? 0.692   -7.184  -14.442 1.00 36.89 130 A 1 
ATOM 989  C CB    . MET A 1 130 ? 0.450   -8.099  -11.407 1.00 38.09 130 A 1 
ATOM 990  C CG    . MET A 1 130 ? -0.542  -8.043  -10.240 1.00 33.30 130 A 1 
ATOM 991  S SD    . MET A 1 130 ? -1.707  -6.636  -10.262 1.00 28.66 130 A 1 
ATOM 992  C CE    . MET A 1 130 ? -0.603  -5.313  -9.759  1.00 25.94 130 A 1 
ATOM 993  N N     . HIS A 1 131 ? 1.501   -9.270  -14.372 1.00 33.47 131 A 1 
ATOM 994  C CA    . HIS A 1 131 ? 2.191   -9.166  -15.648 1.00 34.05 131 A 1 
ATOM 995  C C     . HIS A 1 131 ? 1.226   -9.541  -16.771 1.00 31.52 131 A 1 
ATOM 996  O O     . HIS A 1 131 ? 1.034   -10.711 -17.087 1.00 29.60 131 A 1 
ATOM 997  C CB    . HIS A 1 131 ? 3.483   -9.994  -15.655 1.00 33.30 131 A 1 
ATOM 998  C CG    . HIS A 1 131 ? 4.590   -9.296  -14.897 1.00 30.51 131 A 1 
ATOM 999  N ND1   . HIS A 1 131 ? 5.381   -8.283  -15.384 1.00 29.48 131 A 1 
ATOM 1000 C CD2   . HIS A 1 131 ? 4.960   -9.514  -13.604 1.00 29.68 131 A 1 
ATOM 1001 C CE1   . HIS A 1 131 ? 6.202   -7.891  -14.409 1.00 29.65 131 A 1 
ATOM 1002 N NE2   . HIS A 1 131 ? 5.979   -8.608  -13.307 1.00 28.24 131 A 1 
ATOM 1003 N N     . GLN A 1 132 ? 0.633   -8.526  -17.391 1.00 29.58 132 A 1 
ATOM 1004 C CA    . GLN A 1 132 ? -0.166  -8.673  -18.600 1.00 29.45 132 A 1 
ATOM 1005 C C     . GLN A 1 132 ? 0.626   -9.456  -19.652 1.00 27.84 132 A 1 
ATOM 1006 O O     . GLN A 1 132 ? 1.477   -8.903  -20.355 1.00 26.71 132 A 1 
ATOM 1007 C CB    . GLN A 1 132 ? -0.565  -7.291  -19.167 1.00 29.92 132 A 1 
ATOM 1008 C CG    . GLN A 1 132 ? -1.690  -6.589  -18.392 1.00 29.15 132 A 1 
ATOM 1009 C CD    . GLN A 1 132 ? -2.065  -5.248  -19.017 1.00 26.34 132 A 1 
ATOM 1010 O OE1   . GLN A 1 132 ? -1.349  -4.660  -19.813 1.00 26.29 132 A 1 
ATOM 1011 N NE2   . GLN A 1 132 ? -3.205  -4.692  -18.672 1.00 23.78 132 A 1 
ATOM 1012 N N     . ARG A 1 133 ? 0.333   -10.746 -19.802 1.00 32.22 133 A 1 
ATOM 1013 C CA    . ARG A 1 133 ? 0.655   -11.450 -21.040 1.00 32.51 133 A 1 
ATOM 1014 C C     . ARG A 1 133 ? -0.231  -10.832 -22.109 1.00 29.41 133 A 1 
ATOM 1015 O O     . ARG A 1 133 ? -1.423  -11.089 -22.141 1.00 28.52 133 A 1 
ATOM 1016 C CB    . ARG A 1 133 ? 0.440   -12.966 -20.918 1.00 32.92 133 A 1 
ATOM 1017 C CG    . ARG A 1 133 ? 1.559   -13.643 -20.116 1.00 32.47 133 A 1 
ATOM 1018 C CD    . ARG A 1 133 ? 1.387   -15.165 -20.151 1.00 33.29 133 A 1 
ATOM 1019 N NE    . ARG A 1 133 ? 2.447   -15.846 -19.397 1.00 29.72 133 A 1 
ATOM 1020 C CZ    . ARG A 1 133 ? 2.585   -17.155 -19.254 1.00 28.23 133 A 1 
ATOM 1021 N NH1   . ARG A 1 133 ? 1.764   -17.997 -19.834 1.00 26.54 133 A 1 
ATOM 1022 N NH2   . ARG A 1 133 ? 3.545   -17.642 -18.535 1.00 25.33 133 A 1 
ATOM 1023 N N     . MET A 1 134 ? 0.352   -10.031 -22.987 1.00 28.99 134 A 1 
ATOM 1024 C CA    . MET A 1 134 ? -0.289  -9.661  -24.234 1.00 29.63 134 A 1 
ATOM 1025 C C     . MET A 1 134 ? -0.728  -10.960 -24.919 1.00 27.77 134 A 1 
ATOM 1026 O O     . MET A 1 134 ? 0.133   -11.821 -25.150 1.00 25.87 134 A 1 
ATOM 1027 C CB    . MET A 1 134 ? 0.690   -8.886  -25.127 1.00 29.68 134 A 1 
ATOM 1028 C CG    . MET A 1 134 ? 0.861   -7.430  -24.672 1.00 27.88 134 A 1 
ATOM 1029 S SD    . MET A 1 134 ? -0.435  -6.298  -25.268 1.00 24.74 134 A 1 
ATOM 1030 C CE    . MET A 1 134 ? 0.183   -5.967  -26.927 1.00 24.37 134 A 1 
ATOM 1031 N N     . PRO A 1 135 ? -2.015  -11.153 -25.189 1.00 36.04 135 A 1 
ATOM 1032 C CA    . PRO A 1 135 ? -2.453  -12.321 -25.920 1.00 36.25 135 A 1 
ATOM 1033 C C     . PRO A 1 135 ? -1.796  -12.253 -27.298 1.00 34.78 135 A 1 
ATOM 1034 O O     . PRO A 1 135 ? -2.046  -11.322 -28.062 1.00 34.60 135 A 1 
ATOM 1035 C CB    . PRO A 1 135 ? -3.981  -12.243 -25.959 1.00 35.78 135 A 1 
ATOM 1036 C CG    . PRO A 1 135 ? -4.273  -10.752 -25.801 1.00 35.96 135 A 1 
ATOM 1037 C CD    . PRO A 1 135 ? -3.111  -10.245 -24.936 1.00 42.96 135 A 1 
ATOM 1038 N N     . VAL A 1 136 ? -0.924  -13.213 -27.598 1.00 31.27 136 A 1 
ATOM 1039 C CA    . VAL A 1 136 ? -0.441  -13.402 -28.961 1.00 34.47 136 A 1 
ATOM 1040 C C     . VAL A 1 136 ? -1.679  -13.758 -29.769 1.00 31.47 136 A 1 
ATOM 1041 O O     . VAL A 1 136 ? -2.230  -14.845 -29.607 1.00 32.11 136 A 1 
ATOM 1042 C CB    . VAL A 1 136 ? 0.646   -14.484 -29.059 1.00 34.44 136 A 1 
ATOM 1043 C CG1   . VAL A 1 136 ? 1.112   -14.661 -30.507 1.00 34.00 136 A 1 
ATOM 1044 C CG2   . VAL A 1 136 ? 1.869   -14.108 -28.205 1.00 46.38 136 A 1 
ATOM 1045 N N     . VAL A 1 137 ? -2.155  -12.805 -30.577 1.00 34.10 137 A 1 
ATOM 1046 C CA    . VAL A 1 137 ? -3.273  -13.025 -31.490 1.00 38.41 137 A 1 
ATOM 1047 C C     . VAL A 1 137 ? -2.797  -14.082 -32.482 1.00 34.88 137 A 1 
ATOM 1048 O O     . VAL A 1 137 ? -2.033  -13.779 -33.398 1.00 34.06 137 A 1 
ATOM 1049 C CB    . VAL A 1 137 ? -3.699  -11.723 -32.201 1.00 36.85 137 A 1 
ATOM 1050 C CG1   . VAL A 1 137 ? -4.921  -11.967 -33.092 1.00 34.96 137 A 1 
ATOM 1051 C CG2   . VAL A 1 137 ? -4.064  -10.630 -31.186 1.00 39.50 137 A 1 
ATOM 1052 N N     . SER A 1 138 ? -3.168  -15.330 -32.243 1.00 35.88 138 A 1 
ATOM 1053 C CA    . SER A 1 138 ? -2.905  -16.413 -33.184 1.00 37.46 138 A 1 
ATOM 1054 C C     . SER A 1 138 ? -3.599  -16.049 -34.490 1.00 35.95 138 A 1 
ATOM 1055 O O     . SER A 1 138 ? -4.818  -15.892 -34.524 1.00 35.29 138 A 1 
ATOM 1056 C CB    . SER A 1 138 ? -3.408  -17.752 -32.634 1.00 35.13 138 A 1 
ATOM 1057 O OG    . SER A 1 138 ? -4.760  -17.663 -32.235 1.00 35.04 138 A 1 
ATOM 1058 N N     . HIS A 1 139 ? -2.821  -15.868 -35.541 1.00 27.09 139 A 1 
ATOM 1059 C CA    . HIS A 1 139 ? -3.372  -15.646 -36.869 1.00 32.59 139 A 1 
ATOM 1060 C C     . HIS A 1 139 ? -4.340  -16.792 -37.198 1.00 29.90 139 A 1 
ATOM 1061 O O     . HIS A 1 139 ? -4.026  -17.949 -36.897 1.00 28.76 139 A 1 
ATOM 1062 C CB    . HIS A 1 139 ? -2.254  -15.547 -37.910 1.00 30.54 139 A 1 
ATOM 1063 C CG    . HIS A 1 139 ? -1.717  -14.146 -38.036 1.00 28.92 139 A 1 
ATOM 1064 N ND1   . HIS A 1 139 ? -2.294  -13.120 -38.758 1.00 28.32 139 A 1 
ATOM 1065 C CD2   . HIS A 1 139 ? -0.571  -13.640 -37.495 1.00 28.95 139 A 1 
ATOM 1066 C CE1   . HIS A 1 139 ? -1.523  -12.041 -38.638 1.00 25.94 139 A 1 
ATOM 1067 N NE2   . HIS A 1 139 ? -0.463  -12.303 -37.868 1.00 26.55 139 A 1 
ATOM 1068 N N     . PRO A 1 140 ? -5.503  -16.500 -37.782 1.00 35.36 140 A 1 
ATOM 1069 C CA    . PRO A 1 140 ? -6.464  -17.526 -38.122 1.00 39.44 140 A 1 
ATOM 1070 C C     . PRO A 1 140 ? -5.819  -18.477 -39.131 1.00 38.38 140 A 1 
ATOM 1071 O O     . PRO A 1 140 ? -5.530  -18.093 -40.264 1.00 37.60 140 A 1 
ATOM 1072 C CB    . PRO A 1 140 ? -7.684  -16.782 -38.682 1.00 36.46 140 A 1 
ATOM 1073 C CG    . PRO A 1 140 ? -7.100  -15.472 -39.209 1.00 35.96 140 A 1 
ATOM 1074 C CD    . PRO A 1 140 ? -5.941  -15.200 -38.245 1.00 42.26 140 A 1 
ATOM 1075 N N     . ALA A 1 141 ? -5.537  -19.698 -38.689 1.00 27.10 141 A 1 
ATOM 1076 C CA    . ALA A 1 141 ? -5.044  -20.737 -39.571 1.00 28.07 141 A 1 
ATOM 1077 C C     . ALA A 1 141 ? -6.079  -20.928 -40.691 1.00 26.00 141 A 1 
ATOM 1078 O O     . ALA A 1 141 ? -7.261  -21.148 -40.427 1.00 26.43 141 A 1 
ATOM 1079 C CB    . ALA A 1 141 ? -4.792  -22.015 -38.775 1.00 27.71 141 A 1 
ATOM 1080 N N     . VAL A 1 142 ? -5.628  -20.800 -41.935 1.00 27.11 142 A 1 
ATOM 1081 C CA    . VAL A 1 142 ? -6.463  -20.972 -43.120 1.00 32.21 142 A 1 
ATOM 1082 C C     . VAL A 1 142 ? -7.021  -22.391 -43.084 1.00 29.19 142 A 1 
ATOM 1083 O O     . VAL A 1 142 ? -6.260  -23.359 -43.081 1.00 29.18 142 A 1 
ATOM 1084 C CB    . VAL A 1 142 ? -5.673  -20.696 -44.413 1.00 31.40 142 A 1 
ATOM 1085 C CG1   . VAL A 1 142 ? -6.556  -20.861 -45.654 1.00 30.70 142 A 1 
ATOM 1086 C CG2   . VAL A 1 142 ? -5.115  -19.267 -44.415 1.00 38.73 142 A 1 
ATOM 1087 N N     . ALA A 1 143 ? -8.338  -22.505 -43.030 1.00 31.77 143 A 1 
ATOM 1088 C CA    . ALA A 1 143 ? -9.032  -23.783 -43.011 1.00 35.61 143 A 1 
ATOM 1089 C C     . ALA A 1 143 ? -8.780  -24.510 -44.338 1.00 33.72 143 A 1 
ATOM 1090 O O     . ALA A 1 143 ? -9.410  -24.218 -45.345 1.00 34.06 143 A 1 
ATOM 1091 C CB    . ALA A 1 143 ? -10.519 -23.536 -42.750 1.00 33.85 143 A 1 
ATOM 1092 N N     . ILE A 1 144 ? -7.826  -25.453 -44.335 1.00 31.81 144 A 1 
ATOM 1093 C CA    . ILE A 1 144 ? -7.631  -26.361 -45.461 1.00 35.16 144 A 1 
ATOM 1094 C C     . ILE A 1 144 ? -8.899  -27.216 -45.548 1.00 32.75 144 A 1 
ATOM 1095 O O     . ILE A 1 144 ? -9.258  -27.841 -44.553 1.00 31.39 144 A 1 
ATOM 1096 C CB    . ILE A 1 144 ? -6.349  -27.202 -45.311 1.00 33.91 144 A 1 
ATOM 1097 C CG1   . ILE A 1 144 ? -5.113  -26.284 -45.209 1.00 33.95 144 A 1 
ATOM 1098 C CG2   . ILE A 1 144 ? -6.203  -28.162 -46.497 1.00 37.97 144 A 1 
ATOM 1099 C CD1   . ILE A 1 144 ? -3.798  -27.006 -44.931 1.00 37.34 144 A 1 
ATOM 1100 N N     . PRO A 1 145 ? -9.608  -27.225 -46.695 1.00 34.79 145 A 1 
ATOM 1101 C CA    . PRO A 1 145 ? -10.874 -27.933 -46.810 1.00 38.29 145 A 1 
ATOM 1102 C C     . PRO A 1 145 ? -10.635 -29.441 -46.645 1.00 36.93 145 A 1 
ATOM 1103 O O     . PRO A 1 145 ? -9.761  -29.995 -47.321 1.00 36.37 145 A 1 
ATOM 1104 C CB    . PRO A 1 145 ? -11.425 -27.563 -48.193 1.00 35.92 145 A 1 
ATOM 1105 C CG    . PRO A 1 145 ? -10.178 -27.208 -48.992 1.00 36.26 145 A 1 
ATOM 1106 C CD    . PRO A 1 145 ? -9.248  -26.586 -47.942 1.00 43.68 145 A 1 
ATOM 1107 N N     . PRO A 1 146 ? -11.361 -30.130 -45.760 1.00 33.66 146 A 1 
ATOM 1108 C CA    . PRO A 1 146 ? -11.164 -31.546 -45.546 1.00 35.71 146 A 1 
ATOM 1109 C C     . PRO A 1 146 ? -11.571 -32.329 -46.808 1.00 34.30 146 A 1 
ATOM 1110 O O     . PRO A 1 146 ? -12.651 -32.121 -47.362 1.00 33.68 146 A 1 
ATOM 1111 C CB    . PRO A 1 146 ? -12.016 -31.900 -44.327 1.00 33.97 146 A 1 
ATOM 1112 C CG    . PRO A 1 146 ? -13.134 -30.867 -44.353 1.00 34.62 146 A 1 
ATOM 1113 C CD    . PRO A 1 146 ? -12.446 -29.621 -44.933 1.00 42.49 146 A 1 
ATOM 1114 N N     . VAL A 1 147 ? -10.681 -33.209 -47.265 1.00 31.79 147 A 1 
ATOM 1115 C CA    . VAL A 1 147 ? -10.911 -34.060 -48.433 1.00 35.00 147 A 1 
ATOM 1116 C C     . VAL A 1 147 ? -12.056 -35.043 -48.146 1.00 32.28 147 A 1 
ATOM 1117 O O     . VAL A 1 147 ? -12.150 -35.608 -47.059 1.00 31.49 147 A 1 
ATOM 1118 C CB    . VAL A 1 147 ? -9.621  -34.783 -48.859 1.00 32.56 147 A 1 
ATOM 1119 C CG1   . VAL A 1 147 ? -9.808  -35.565 -50.160 1.00 32.24 147 A 1 
ATOM 1120 C CG2   . VAL A 1 147 ? -8.469  -33.798 -49.089 1.00 38.87 147 A 1 
ATOM 1121 N N     . SER A 1 148 ? -12.922 -35.260 -49.142 1.00 37.40 148 A 1 
ATOM 1122 C CA    . SER A 1 148 ? -14.268 -35.837 -49.055 1.00 38.50 148 A 1 
ATOM 1123 C C     . SER A 1 148 ? -14.366 -37.370 -49.017 1.00 36.79 148 A 1 
ATOM 1124 O O     . SER A 1 148 ? -15.312 -37.906 -49.592 1.00 35.93 148 A 1 
ATOM 1125 C CB    . SER A 1 148 ? -15.072 -35.306 -50.239 1.00 35.91 148 A 1 
ATOM 1126 O OG    . SER A 1 148 ? -14.556 -35.814 -51.456 1.00 32.70 148 A 1 
ATOM 1127 N N     . LEU A 1 149 ? -13.418 -38.107 -48.497 1.00 25.81 149 A 1 
ATOM 1128 C CA    . LEU A 1 149 ? -13.331 -39.555 -48.729 1.00 29.06 149 A 1 
ATOM 1129 C C     . LEU A 1 149 ? -14.659 -40.303 -48.451 1.00 26.69 149 A 1 
ATOM 1130 O O     . LEU A 1 149 ? -15.337 -40.072 -47.461 1.00 25.43 149 A 1 
ATOM 1131 C CB    . LEU A 1 149 ? -12.128 -40.163 -47.981 1.00 27.09 149 A 1 
ATOM 1132 C CG    . LEU A 1 149 ? -10.862 -40.211 -48.843 1.00 26.10 149 A 1 
ATOM 1133 C CD1   . LEU A 1 149 ? -9.636  -40.484 -47.970 1.00 27.87 149 A 1 
ATOM 1134 C CD2   . LEU A 1 149 ? -10.922 -41.314 -49.921 1.00 31.64 149 A 1 
ATOM 1135 N N     . PHE A 1 150 ? -14.945 -41.247 -49.398 1.00 28.08 150 A 1 
ATOM 1136 C CA    . PHE A 1 150 ? -16.296 -41.715 -49.764 1.00 30.45 150 A 1 
ATOM 1137 C C     . PHE A 1 150 ? -16.999 -42.754 -48.869 1.00 27.78 150 A 1 
ATOM 1138 O O     . PHE A 1 150 ? -18.178 -42.616 -48.576 1.00 27.27 150 A 1 
ATOM 1139 C CB    . PHE A 1 150 ? -16.177 -42.354 -51.159 1.00 28.68 150 A 1 
ATOM 1140 C CG    . PHE A 1 150 ? -16.477 -41.464 -52.343 1.00 30.96 150 A 1 
ATOM 1141 C CD1   . PHE A 1 150 ? -17.755 -41.509 -52.934 1.00 34.29 150 A 1 
ATOM 1142 C CD2   . PHE A 1 150 ? -15.483 -40.638 -52.892 1.00 36.43 150 A 1 
ATOM 1143 C CE1   . PHE A 1 150 ? -18.032 -40.733 -54.073 1.00 32.93 150 A 1 
ATOM 1144 C CE2   . PHE A 1 150 ? -15.761 -39.855 -54.034 1.00 31.51 150 A 1 
ATOM 1145 C CZ    . PHE A 1 150 ? -17.035 -39.906 -54.633 1.00 31.29 150 A 1 
ATOM 1146 N N     . ALA A 1 151 ? -16.351 -43.879 -48.681 1.00 28.04 151 A 1 
ATOM 1147 C CA    . ALA A 1 151 ? -16.995 -45.209 -48.701 1.00 31.26 151 A 1 
ATOM 1148 C C     . ALA A 1 151 ? -17.750 -45.613 -47.404 1.00 28.59 151 A 1 
ATOM 1149 O O     . ALA A 1 151 ? -17.505 -45.040 -46.357 1.00 27.38 151 A 1 
ATOM 1150 C CB    . ALA A 1 151 ? -15.878 -46.210 -49.038 1.00 29.49 151 A 1 
ATOM 1151 N N     . GLU A 1 152 ? -18.564 -46.655 -47.334 1.00 31.42 152 A 1 
ATOM 1152 C CA    . GLU A 1 152 ? -19.582 -47.259 -48.231 1.00 34.21 152 A 1 
ATOM 1153 C C     . GLU A 1 152 ? -20.593 -48.102 -47.397 1.00 31.75 152 A 1 
ATOM 1154 O O     . GLU A 1 152 ? -21.777 -47.814 -47.391 1.00 30.93 152 A 1 
ATOM 1155 C CB    . GLU A 1 152 ? -18.934 -48.183 -49.287 1.00 32.09 152 A 1 
ATOM 1156 C CG    . GLU A 1 152 ? -19.830 -48.487 -50.502 1.00 30.41 152 A 1 
ATOM 1157 C CD    . GLU A 1 152 ? -19.143 -49.388 -51.549 1.00 30.96 152 A 1 
ATOM 1158 O OE1   . GLU A 1 152 ? -19.527 -49.289 -52.737 1.00 30.60 152 A 1 
ATOM 1159 O OE2   . GLU A 1 152 ? -18.230 -50.160 -51.168 1.00 30.63 152 A 1 
ATOM 1160 N N     . ALA A 1 153 ? -20.133 -49.155 -46.776 1.00 25.62 153 A 1 
ATOM 1161 C CA    . ALA A 1 153 ? -20.899 -50.361 -46.382 1.00 28.94 153 A 1 
ATOM 1162 C C     . ALA A 1 153 ? -21.708 -50.262 -45.058 1.00 26.27 153 A 1 
ATOM 1163 O O     . ALA A 1 153 ? -21.486 -49.371 -44.268 1.00 26.03 153 A 1 
ATOM 1164 C CB    . ALA A 1 153 ? -19.865 -51.489 -46.293 1.00 28.03 153 A 1 
ATOM 1165 N N     . GLU A 1 154 ? -22.564 -51.176 -44.669 1.00 34.11 154 A 1 
ATOM 1166 C CA    . GLU A 1 154 ? -23.693 -51.889 -45.288 1.00 37.72 154 A 1 
ATOM 1167 C C     . GLU A 1 154 ? -24.800 -52.132 -44.218 1.00 35.36 154 A 1 
ATOM 1168 O O     . GLU A 1 154 ? -25.626 -51.245 -44.006 1.00 34.58 154 A 1 
ATOM 1169 C CB    . GLU A 1 154 ? -23.260 -53.210 -45.978 1.00 35.46 154 A 1 
ATOM 1170 C CG    . GLU A 1 154 ? -23.959 -53.482 -47.313 1.00 32.88 154 A 1 
ATOM 1171 C CD    . GLU A 1 154 ? -23.719 -54.910 -47.848 1.00 31.99 154 A 1 
ATOM 1172 O OE1   . GLU A 1 154 ? -23.987 -55.132 -49.042 1.00 29.97 154 A 1 
ATOM 1173 O OE2   . GLU A 1 154 ? -23.326 -55.782 -47.032 1.00 31.00 154 A 1 
ATOM 1174 N N     . ALA A 1 155 ? -24.846 -53.325 -43.576 1.00 25.40 155 A 1 
ATOM 1175 C CA    . ALA A 1 155 ? -26.168 -53.981 -43.543 1.00 27.35 155 A 1 
ATOM 1176 C C     . ALA A 1 155 ? -26.963 -54.124 -42.213 1.00 25.08 155 A 1 
ATOM 1177 O O     . ALA A 1 155 ? -27.676 -53.218 -41.792 1.00 24.68 155 A 1 
ATOM 1178 C CB    . ALA A 1 155 ? -26.011 -55.307 -44.313 1.00 26.90 155 A 1 
ATOM 1179 N N     . THR A 1 156 ? -27.012 -55.350 -41.709 1.00 39.32 156 A 1 
ATOM 1180 C CA    . THR A 1 156 ? -28.215 -56.037 -41.146 1.00 41.88 156 A 1 
ATOM 1181 C C     . THR A 1 156 ? -28.310 -56.053 -39.597 1.00 38.73 156 A 1 
ATOM 1182 O O     . THR A 1 156 ? -27.382 -55.637 -38.941 1.00 38.12 156 A 1 
ATOM 1183 C CB    . THR A 1 156 ? -28.180 -57.481 -41.670 1.00 37.95 156 A 1 
ATOM 1184 O OG1   . THR A 1 156 ? -26.936 -58.094 -41.351 1.00 36.14 156 A 1 
ATOM 1185 C CG2   . THR A 1 156 ? -28.360 -57.611 -43.179 1.00 40.37 156 A 1 
ATOM 1186 N N     . ALA A 1 157 ? -29.286 -56.584 -38.882 1.00 26.35 157 A 1 
ATOM 1187 C CA    . ALA A 1 157 ? -30.757 -56.659 -38.992 1.00 27.38 157 A 1 
ATOM 1188 C C     . ALA A 1 157 ? -31.492 -56.760 -37.610 1.00 24.88 157 A 1 
ATOM 1189 O O     . ALA A 1 157 ? -32.196 -55.815 -37.281 1.00 24.63 157 A 1 
ATOM 1190 C CB    . ALA A 1 157 ? -31.176 -57.840 -39.892 1.00 27.13 157 A 1 
ATOM 1191 N N     . PRO A 1 158 ? -31.496 -57.897 -36.860 1.00 28.52 158 A 1 
ATOM 1192 C CA    . PRO A 1 158 ? -32.720 -58.366 -36.172 1.00 32.15 158 A 1 
ATOM 1193 C C     . PRO A 1 158 ? -32.768 -58.187 -34.625 1.00 30.98 158 A 1 
ATOM 1194 O O     . PRO A 1 158 ? -31.856 -57.619 -34.058 1.00 30.96 158 A 1 
ATOM 1195 C CB    . PRO A 1 158 ? -32.755 -59.842 -36.601 1.00 30.36 158 A 1 
ATOM 1196 C CG    . PRO A 1 158 ? -31.305 -60.277 -36.436 1.00 32.40 158 A 1 
ATOM 1197 C CD    . PRO A 1 158 ? -30.532 -59.008 -36.845 1.00 42.53 158 A 1 
ATOM 1198 N N     . VAL A 1 159 ? -33.667 -58.690 -33.799 1.00 24.29 159 A 1 
ATOM 1199 C CA    . VAL A 1 159 ? -35.141 -58.559 -33.643 1.00 28.26 159 A 1 
ATOM 1200 C C     . VAL A 1 159 ? -35.576 -58.557 -32.148 1.00 26.11 159 A 1 
ATOM 1201 O O     . VAL A 1 159 ? -36.180 -57.595 -31.686 1.00 24.80 159 A 1 
ATOM 1202 C CB    . VAL A 1 159 ? -35.940 -59.719 -34.299 1.00 26.91 159 A 1 
ATOM 1203 C CG1   . VAL A 1 159 ? -37.454 -59.635 -34.026 1.00 26.26 159 A 1 
ATOM 1204 C CG2   . VAL A 1 159 ? -35.830 -59.794 -35.820 1.00 32.78 159 A 1 
ATOM 1205 N N     . LEU A 1 160 ? -35.401 -59.678 -31.436 1.00 26.72 160 A 1 
ATOM 1206 C CA    . LEU A 1 160 ? -36.238 -60.161 -30.300 1.00 31.26 160 A 1 
ATOM 1207 C C     . LEU A 1 160 ? -35.799 -59.645 -28.897 1.00 28.10 160 A 1 
ATOM 1208 O O     . LEU A 1 160 ? -34.693 -59.157 -28.761 1.00 27.59 160 A 1 
ATOM 1209 C CB    . LEU A 1 160 ? -36.198 -61.713 -30.350 1.00 30.41 160 A 1 
ATOM 1210 C CG    . LEU A 1 160 ? -36.964 -62.359 -31.511 1.00 30.60 160 A 1 
ATOM 1211 C CD1   . LEU A 1 160 ? -36.427 -63.768 -31.791 1.00 33.07 160 A 1 
ATOM 1212 C CD2   . LEU A 1 160 ? -38.450 -62.459 -31.215 1.00 38.10 160 A 1 
ATOM 1213 N N     . GLY A 1 161 ? -36.533 -59.746 -27.793 1.00 28.22 161 A 1 
ATOM 1214 C CA    . GLY A 1 161 ? -37.881 -60.274 -27.502 1.00 30.76 161 A 1 
ATOM 1215 C C     . GLY A 1 161 ? -38.346 -60.118 -26.040 1.00 28.64 161 A 1 
ATOM 1216 O O     . GLY A 1 161 ? -39.153 -59.236 -25.745 1.00 27.07 161 A 1 
ATOM 1217 N N     . ARG A 1 162 ? -37.934 -60.989 -25.120 1.00 23.07 162 A 1 
ATOM 1218 C CA    . ARG A 1 162 ? -38.790 -61.460 -23.986 1.00 28.22 162 A 1 
ATOM 1219 C C     . ARG A 1 162 ? -38.383 -60.980 -22.562 1.00 26.15 162 A 1 
ATOM 1220 O O     . ARG A 1 162 ? -37.551 -60.104 -22.435 1.00 24.46 162 A 1 
ATOM 1221 C CB    . ARG A 1 162 ? -38.880 -62.997 -24.102 1.00 26.75 162 A 1 
ATOM 1222 C CG    . ARG A 1 162 ? -40.335 -63.532 -24.110 1.00 26.65 162 A 1 
ATOM 1223 C CD    . ARG A 1 162 ? -40.338 -65.066 -23.999 1.00 26.62 162 A 1 
ATOM 1224 N NE    . ARG A 1 162 ? -41.696 -65.625 -24.100 1.00 27.74 162 A 1 
ATOM 1225 C CZ    . ARG A 1 162 ? -42.028 -66.892 -23.942 1.00 26.43 162 A 1 
ATOM 1226 N NH1   . ARG A 1 162 ? -41.139 -67.804 -23.646 1.00 25.21 162 A 1 
ATOM 1227 N NH2   . ARG A 1 162 ? -43.259 -67.287 -24.074 1.00 23.73 162 A 1 
ATOM 1228 N N     . LYS A 1 163 ? -38.954 -61.524 -21.495 1.00 22.83 163 A 1 
ATOM 1229 C CA    . LYS A 1 163 ? -40.011 -61.055 -20.584 1.00 29.62 163 A 1 
ATOM 1230 C C     . LYS A 1 163 ? -39.684 -61.119 -19.063 1.00 27.89 163 A 1 
ATOM 1231 O O     . LYS A 1 163 ? -39.956 -60.160 -18.367 1.00 26.52 163 A 1 
ATOM 1232 C CB    . LYS A 1 163 ? -41.240 -61.962 -20.806 1.00 28.26 163 A 1 
ATOM 1233 C CG    . LYS A 1 163 ? -42.610 -61.346 -20.466 1.00 27.25 163 A 1 
ATOM 1234 C CD    . LYS A 1 163 ? -43.694 -62.428 -20.445 1.00 26.36 163 A 1 
ATOM 1235 C CE    . LYS A 1 163 ? -45.084 -61.828 -20.239 1.00 25.18 163 A 1 
ATOM 1236 N NZ    . LYS A 1 163 ? -46.102 -62.878 -19.965 1.00 24.75 163 A 1 
ATOM 1237 N N     . GLU A 1 164 ? -39.283 -62.245 -18.589 1.00 31.24 164 A 1 
ATOM 1238 C CA    . GLU A 1 164 ? -39.512 -62.791 -17.222 1.00 35.29 164 A 1 
ATOM 1239 C C     . GLU A 1 164 ? -38.530 -62.289 -16.137 1.00 34.30 164 A 1 
ATOM 1240 O O     . GLU A 1 164 ? -37.536 -61.646 -16.462 1.00 33.80 164 A 1 
ATOM 1241 C CB    . GLU A 1 164 ? -39.424 -64.331 -17.360 1.00 33.49 164 A 1 
ATOM 1242 C CG    . GLU A 1 164 ? -40.659 -64.967 -18.027 1.00 31.88 164 A 1 
ATOM 1243 C CD    . GLU A 1 164 ? -40.447 -66.389 -18.562 1.00 31.17 164 A 1 
ATOM 1244 O OE1   . GLU A 1 164 ? -41.345 -66.834 -19.313 1.00 30.55 164 A 1 
ATOM 1245 O OE2   . GLU A 1 164 ? -39.380 -66.977 -18.334 1.00 30.66 164 A 1 
ATOM 1246 N N     . GLU A 1 165 ? -38.644 -62.563 -14.834 1.00 28.51 165 A 1 
ATOM 1247 C CA    . GLU A 1 165 ? -39.775 -62.541 -13.863 1.00 31.09 165 A 1 
ATOM 1248 C C     . GLU A 1 165 ? -39.229 -62.372 -12.417 1.00 29.32 165 A 1 
ATOM 1249 O O     . GLU A 1 165 ? -39.699 -61.520 -11.687 1.00 28.78 165 A 1 
ATOM 1250 C CB    . GLU A 1 165 ? -40.617 -63.846 -13.909 1.00 30.92 165 A 1 
ATOM 1251 C CG    . GLU A 1 165 ? -42.123 -63.621 -13.611 1.00 30.69 165 A 1 
ATOM 1252 C CD    . GLU A 1 165 ? -42.984 -64.906 -13.693 1.00 32.06 165 A 1 
ATOM 1253 O OE1   . GLU A 1 165 ? -44.207 -64.750 -13.944 1.00 32.31 165 A 1 
ATOM 1254 O OE2   . GLU A 1 165 ? -42.435 -66.004 -13.535 1.00 33.65 165 A 1 
ATOM 1255 N N     . ASP A 1 166 ? -38.301 -63.198 -12.002 1.00 31.70 166 A 1 
ATOM 1256 C CA    . ASP A 1 166 ? -38.365 -63.928 -10.718 1.00 35.67 166 A 1 
ATOM 1257 C C     . ASP A 1 166 ? -37.793 -63.264 -9.422  1.00 33.45 166 A 1 
ATOM 1258 O O     . ASP A 1 166 ? -37.251 -62.172 -9.416  1.00 33.17 166 A 1 
ATOM 1259 C CB    . ASP A 1 166 ? -37.779 -65.344 -10.944 1.00 33.90 166 A 1 
ATOM 1260 C CG    . ASP A 1 166 ? -38.793 -66.487 -10.791 1.00 31.23 166 A 1 
ATOM 1261 O OD1   . ASP A 1 166 ? -39.831 -66.279 -10.121 1.00 32.05 166 A 1 
ATOM 1262 O OD2   . ASP A 1 166 ? -38.470 -67.584 -11.293 1.00 32.77 166 A 1 
ATOM 1263 N N     . THR A 1 167 ? -37.926 -63.952 -8.320  1.00 25.81 167 A 1 
ATOM 1264 C CA    . THR A 1 167 ? -38.535 -63.592 -7.021  1.00 28.16 167 A 1 
ATOM 1265 C C     . THR A 1 167 ? -37.652 -63.246 -5.804  1.00 26.27 167 A 1 
ATOM 1266 O O     . THR A 1 167 ? -38.047 -62.376 -5.025  1.00 25.03 167 A 1 
ATOM 1267 C CB    . THR A 1 167 ? -39.392 -64.782 -6.568  1.00 26.59 167 A 1 
ATOM 1268 O OG1   . THR A 1 167 ? -38.719 -66.004 -6.803  1.00 27.27 167 A 1 
ATOM 1269 C CG2   . THR A 1 167 ? -40.732 -64.872 -7.306  1.00 31.18 167 A 1 
ATOM 1270 N N     . SER A 1 168 ? -36.650 -64.015 -5.481  1.00 28.25 168 A 1 
ATOM 1271 C CA    . SER A 1 168 ? -36.517 -64.579 -4.119  1.00 28.43 168 A 1 
ATOM 1272 C C     . SER A 1 168 ? -36.127 -63.634 -2.955  1.00 26.82 168 A 1 
ATOM 1273 O O     . SER A 1 168 ? -35.290 -62.757 -3.075  1.00 26.68 168 A 1 
ATOM 1274 C CB    . SER A 1 168 ? -35.598 -65.800 -4.152  1.00 28.23 168 A 1 
ATOM 1275 O OG    . SER A 1 168 ? -35.662 -66.508 -2.933  1.00 27.93 168 A 1 
ATOM 1276 N N     . TRP A 1 169 ? -36.767 -63.881 -1.788  1.00 29.27 169 A 1 
ATOM 1277 C CA    . TRP A 1 169 ? -36.951 -62.961 -0.647  1.00 27.33 169 A 1 
ATOM 1278 C C     . TRP A 1 169 ? -35.907 -62.966 0.507   1.00 26.18 169 A 1 
ATOM 1279 O O     . TRP A 1 169 ? -35.594 -61.907 1.034   1.00 24.54 169 A 1 
ATOM 1280 C CB    . TRP A 1 169 ? -38.305 -63.321 -0.011  1.00 26.47 169 A 1 
ATOM 1281 C CG    . TRP A 1 169 ? -39.560 -62.757 -0.568  1.00 24.35 169 A 1 
ATOM 1282 C CD1   . TRP A 1 169 ? -39.987 -62.819 -1.851  1.00 22.52 169 A 1 
ATOM 1283 C CD2   . TRP A 1 169 ? -40.625 -62.069 0.181   1.00 24.90 169 A 1 
ATOM 1284 N NE1   . TRP A 1 169 ? -41.240 -62.219 -1.968  1.00 22.67 169 A 1 
ATOM 1285 C CE2   . TRP A 1 169 ? -41.655 -61.756 -0.736  1.00 22.68 169 A 1 
ATOM 1286 C CE3   . TRP A 1 169 ? -40.788 -61.701 1.524   1.00 26.60 169 A 1 
ATOM 1287 C CZ2   . TRP A 1 169 ? -42.831 -61.078 -0.320  1.00 24.48 169 A 1 
ATOM 1288 C CZ3   . TRP A 1 169 ? -41.957 -61.019 1.937   1.00 24.42 169 A 1 
ATOM 1289 C CH2   . TRP A 1 169 ? -42.955 -60.715 1.022   1.00 24.84 169 A 1 
ATOM 1290 N N     . LEU A 1 170 ? -35.499 -64.100 1.075   1.00 25.70 170 A 1 
ATOM 1291 C CA    . LEU A 1 170 ? -35.988 -64.387 2.440   1.00 30.40 170 A 1 
ATOM 1292 C C     . LEU A 1 170 ? -35.067 -64.133 3.660   1.00 28.58 170 A 1 
ATOM 1293 O O     . LEU A 1 170 ? -35.363 -63.297 4.509   1.00 28.19 170 A 1 
ATOM 1294 C CB    . LEU A 1 170 ? -36.504 -65.843 2.488   1.00 29.37 170 A 1 
ATOM 1295 C CG    . LEU A 1 170 ? -38.039 -66.014 2.511   1.00 29.51 170 A 1 
ATOM 1296 C CD1   . LEU A 1 170 ? -38.390 -67.489 2.269   1.00 33.58 170 A 1 
ATOM 1297 C CD2   . LEU A 1 170 ? -38.672 -65.590 3.818   1.00 36.78 170 A 1 
ATOM 1298 N N     . LEU A 1 171 ? -34.081 -64.985 3.866   1.00 28.06 171 A 1 
ATOM 1299 C CA    . LEU A 1 171 ? -33.681 -65.501 5.206   1.00 32.41 171 A 1 
ATOM 1300 C C     . LEU A 1 171 ? -32.496 -64.753 5.892   1.00 30.08 171 A 1 
ATOM 1301 O O     . LEU A 1 171 ? -31.743 -64.091 5.217   1.00 28.88 171 A 1 
ATOM 1302 C CB    . LEU A 1 171 ? -33.300 -66.982 4.983   1.00 31.28 171 A 1 
ATOM 1303 C CG    . LEU A 1 171 ? -34.457 -67.950 4.677   1.00 30.77 171 A 1 
ATOM 1304 C CD1   . LEU A 1 171 ? -33.902 -69.255 4.112   1.00 32.20 171 A 1 
ATOM 1305 C CD2   . LEU A 1 171 ? -35.277 -68.289 5.907   1.00 34.79 171 A 1 
ATOM 1306 N N     . LEU A 1 172 ? -32.148 -64.861 7.183   1.00 26.40 172 A 1 
ATOM 1307 C CA    . LEU A 1 172 ? -32.858 -65.092 8.464   1.00 30.68 172 A 1 
ATOM 1308 C C     . LEU A 1 172 ? -32.066 -64.553 9.689   1.00 28.31 172 A 1 
ATOM 1309 O O     . LEU A 1 172 ? -32.410 -63.474 10.163  1.00 27.01 172 A 1 
ATOM 1310 C CB    . LEU A 1 172 ? -33.209 -66.592 8.671   1.00 29.15 172 A 1 
ATOM 1311 C CG    . LEU A 1 172 ? -34.685 -66.880 9.054   1.00 28.49 172 A 1 
ATOM 1312 C CD1   . LEU A 1 172 ? -34.943 -68.387 9.050   1.00 29.36 172 A 1 
ATOM 1313 C CD2   . LEU A 1 172 ? -35.073 -66.342 10.426  1.00 31.97 172 A 1 
ATOM 1314 N N     . SER A 1 173 ? -31.080 -65.270 10.292  1.00 30.10 173 A 1 
ATOM 1315 C CA    . SER A 1 173 ? -31.206 -65.447 11.753  1.00 32.94 173 A 1 
ATOM 1316 C C     . SER A 1 173 ? -30.115 -65.035 12.763  1.00 30.41 173 A 1 
ATOM 1317 O O     . SER A 1 173 ? -30.479 -64.415 13.759  1.00 28.84 173 A 1 
ATOM 1318 C CB    . SER A 1 173 ? -31.536 -66.915 12.021  1.00 31.77 173 A 1 
ATOM 1319 O OG    . SER A 1 173 ? -30.522 -67.781 11.538  1.00 32.34 173 A 1 
ATOM 1320 N N     . LYS A 1 174 ? -28.883 -65.472 12.686  1.00 25.85 174 A 1 
ATOM 1321 C CA    . LYS A 1 174 ? -28.193 -66.107 13.849  1.00 32.06 174 A 1 
ATOM 1322 C C     . LYS A 1 174 ? -27.600 -65.210 14.973  1.00 30.04 174 A 1 
ATOM 1323 O O     . LYS A 1 174 ? -27.400 -64.037 14.801  1.00 27.60 174 A 1 
ATOM 1324 C CB    . LYS A 1 174 ? -27.136 -67.105 13.347  1.00 30.09 174 A 1 
ATOM 1325 C CG    . LYS A 1 174 ? -27.714 -68.514 13.157  1.00 30.28 174 A 1 
ATOM 1326 C CD    . LYS A 1 174 ? -26.599 -69.510 12.813  1.00 28.80 174 A 1 
ATOM 1327 C CE    . LYS A 1 174 ? -27.182 -70.919 12.685  1.00 27.37 174 A 1 
ATOM 1328 N NZ    . LYS A 1 174 ? -26.130 -71.911 12.349  1.00 27.03 174 A 1 
ATOM 1329 N N     . ASP A 1 175 ? -27.277 -65.895 16.110  1.00 37.53 175 A 1 
ATOM 1330 C CA    . ASP A 1 175 ? -27.427 -65.450 17.517  1.00 40.23 175 A 1 
ATOM 1331 C C     . ASP A 1 175 ? -26.230 -64.855 18.321  1.00 36.25 175 A 1 
ATOM 1332 O O     . ASP A 1 175 ? -26.307 -63.729 18.802  1.00 33.59 175 A 1 
ATOM 1333 C CB    . ASP A 1 175 ? -27.903 -66.671 18.331  1.00 36.24 175 A 1 
ATOM 1334 C CG    . ASP A 1 175 ? -29.163 -67.355 17.800  1.00 33.28 175 A 1 
ATOM 1335 O OD1   . ASP A 1 175 ? -30.226 -66.717 17.873  1.00 32.75 175 A 1 
ATOM 1336 O OD2   . ASP A 1 175 ? -29.021 -68.495 17.320  1.00 33.72 175 A 1 
ATOM 1337 N N     . SER A 1 176 ? -25.244 -65.676 18.666  1.00 32.01 176 A 1 
ATOM 1338 C CA    . SER A 1 176 ? -24.666 -65.806 20.034  1.00 35.12 176 A 1 
ATOM 1339 C C     . SER A 1 176 ? -23.331 -65.046 20.295  1.00 33.13 176 A 1 
ATOM 1340 O O     . SER A 1 176 ? -22.780 -64.484 19.372  1.00 30.46 176 A 1 
ATOM 1341 C CB    . SER A 1 176 ? -24.476 -67.311 20.266  1.00 32.20 176 A 1 
ATOM 1342 O OG    . SER A 1 176 ? -23.533 -67.865 19.361  1.00 31.94 176 A 1 
ATOM 1343 N N     . ASP A 1 177 ? -22.622 -65.005 21.435  1.00 44.23 177 A 1 
ATOM 1344 C CA    . ASP A 1 177 ? -22.882 -65.112 22.894  1.00 46.34 177 A 1 
ATOM 1345 C C     . ASP A 1 177 ? -21.777 -64.406 23.748  1.00 43.33 177 A 1 
ATOM 1346 O O     . ASP A 1 177 ? -22.027 -63.449 24.466  1.00 40.29 177 A 1 
ATOM 1347 C CB    . ASP A 1 177 ? -22.874 -66.591 23.356  1.00 41.76 177 A 1 
ATOM 1348 C CG    . ASP A 1 177 ? -24.196 -67.126 23.919  1.00 37.36 177 A 1 
ATOM 1349 O OD1   . ASP A 1 177 ? -25.114 -66.326 24.160  1.00 36.31 177 A 1 
ATOM 1350 O OD2   . ASP A 1 177 ? -24.232 -68.358 24.130  1.00 36.73 177 A 1 
ATOM 1351 N N     . ASN A 1 178 ? -20.566 -64.959 23.797  1.00 35.12 178 A 1 
ATOM 1352 C CA    . ASN A 1 178 ? -19.607 -64.999 24.936  1.00 36.25 178 A 1 
ATOM 1353 C C     . ASN A 1 178 ? -18.543 -63.863 25.007  1.00 32.16 178 A 1 
ATOM 1354 O O     . ASN A 1 178 ? -18.445 -63.060 24.107  1.00 29.62 178 A 1 
ATOM 1355 C CB    . ASN A 1 178 ? -18.945 -66.385 24.849  1.00 33.71 178 A 1 
ATOM 1356 C CG    . ASN A 1 178 ? -19.709 -67.494 25.556  1.00 31.91 178 A 1 
ATOM 1357 O OD1   . ASN A 1 178 ? -20.166 -67.334 26.673  1.00 34.73 178 A 1 
ATOM 1358 N ND2   . ASN A 1 178 ? -19.818 -68.647 24.964  1.00 37.63 178 A 1 
ATOM 1359 N N     . HIS A 1 179 ? -17.588 -63.709 25.933  1.00 42.93 179 A 1 
ATOM 1360 C CA    . HIS A 1 179 ? -17.469 -63.947 27.390  1.00 45.15 179 A 1 
ATOM 1361 C C     . HIS A 1 179 ? -16.557 -62.904 28.092  1.00 42.72 179 A 1 
ATOM 1362 O O     . HIS A 1 179 ? -17.008 -62.194 28.978  1.00 39.27 179 A 1 
ATOM 1363 C CB    . HIS A 1 179 ? -16.883 -65.349 27.690  1.00 40.85 179 A 1 
ATOM 1364 C CG    . HIS A 1 179 ? -17.653 -66.176 28.688  1.00 39.29 179 A 1 
ATOM 1365 N ND1   . HIS A 1 179 ? -18.497 -65.760 29.683  1.00 38.53 179 A 1 
ATOM 1366 C CD2   . HIS A 1 179 ? -17.606 -67.556 28.773  1.00 38.67 179 A 1 
ATOM 1367 C CE1   . HIS A 1 179 ? -18.957 -66.835 30.326  1.00 35.79 179 A 1 
ATOM 1368 N NE2   . HIS A 1 179 ? -18.438 -67.954 29.815  1.00 36.59 179 A 1 
ATOM 1369 N N     . ASN A 1 180 ? -15.222 -62.897 27.857  1.00 37.73 180 A 1 
ATOM 1370 C CA    . ASN A 1 180 ? -14.266 -62.853 28.988  1.00 39.97 180 A 1 
ATOM 1371 C C     . ASN A 1 180 ? -13.493 -61.523 29.276  1.00 36.07 180 A 1 
ATOM 1372 O O     . ASN A 1 180 ? -13.624 -60.539 28.590  1.00 33.29 180 A 1 
ATOM 1373 C CB    . ASN A 1 180 ? -13.322 -64.082 28.877  1.00 37.28 180 A 1 
ATOM 1374 C CG    . ASN A 1 180 ? -13.250 -64.921 30.141  1.00 34.65 180 A 1 
ATOM 1375 O OD1   . ASN A 1 180 ? -13.758 -64.593 31.199  1.00 37.01 180 A 1 
ATOM 1376 N ND2   . ASN A 1 180 ? -12.604 -66.054 30.071  1.00 38.81 180 A 1 
ATOM 1377 N N     . ARG A 1 181 ? -12.643 -61.519 30.322  1.00 37.09 181 A 1 
ATOM 1378 C CA    . ARG A 1 181 ? -12.554 -60.553 31.446  1.00 40.92 181 A 1 
ATOM 1379 C C     . ARG A 1 181 ? -11.369 -59.561 31.500  1.00 38.09 181 A 1 
ATOM 1380 O O     . ARG A 1 181 ? -11.532 -58.520 32.131  1.00 33.99 181 A 1 
ATOM 1381 C CB    . ARG A 1 181 ? -12.510 -61.444 32.702  1.00 36.83 181 A 1 
ATOM 1382 C CG    . ARG A 1 181 ? -12.720 -60.779 34.064  1.00 34.40 181 A 1 
ATOM 1383 C CD    . ARG A 1 181 ? -12.559 -61.853 35.162  1.00 32.85 181 A 1 
ATOM 1384 N NE    . ARG A 1 181 ? -12.908 -61.342 36.488  1.00 31.89 181 A 1 
ATOM 1385 C CZ    . ARG A 1 181 ? -12.824 -62.018 37.625  1.00 29.01 181 A 1 
ATOM 1386 N NH1   . ARG A 1 181 ? -12.369 -63.239 37.673  1.00 28.33 181 A 1 
ATOM 1387 N NH2   . ARG A 1 181 ? -13.196 -61.486 38.741  1.00 29.22 181 A 1 
ATOM 1388 N N     . SER A 1 182 ? -10.179 -59.935 31.090  1.00 40.88 182 A 1 
ATOM 1389 C CA    . SER A 1 182 ? -8.930  -59.572 31.797  1.00 42.65 182 A 1 
ATOM 1390 C C     . SER A 1 182 ? -8.522  -58.079 31.777  1.00 41.64 182 A 1 
ATOM 1391 O O     . SER A 1 182 ? -8.824  -57.352 30.839  1.00 37.79 182 A 1 
ATOM 1392 C CB    . SER A 1 182 ? -7.765  -60.434 31.323  1.00 38.02 182 A 1 
ATOM 1393 O OG    . SER A 1 182 ? -6.697  -60.355 32.250  1.00 34.58 182 A 1 
ATOM 1394 N N     . GLY A 1 183 ? -7.815  -57.639 32.847  1.00 41.98 183 A 1 
ATOM 1395 C CA    . GLY A 1 183 ? -7.822  -56.265 33.348  1.00 42.17 183 A 1 
ATOM 1396 C C     . GLY A 1 183 ? -6.521  -55.461 33.387  1.00 39.65 183 A 1 
ATOM 1397 O O     . GLY A 1 183 ? -6.317  -54.802 34.398  1.00 36.31 183 A 1 
ATOM 1398 N N     . ASN A 1 184 ? -5.609  -55.524 32.425  1.00 46.21 184 A 1 
ATOM 1399 C CA    . ASN A 1 184 ? -4.273  -54.952 32.638  1.00 46.76 184 A 1 
ATOM 1400 C C     . ASN A 1 184 ? -4.255  -53.414 32.788  1.00 43.21 184 A 1 
ATOM 1401 O O     . ASN A 1 184 ? -4.917  -52.673 32.080  1.00 38.25 184 A 1 
ATOM 1402 C CB    . ASN A 1 184 ? -3.271  -55.472 31.588  1.00 41.68 184 A 1 
ATOM 1403 C CG    . ASN A 1 184 ? -2.350  -56.544 32.143  1.00 37.55 184 A 1 
ATOM 1404 O OD1   . ASN A 1 184 ? -2.391  -56.919 33.301  1.00 38.77 184 A 1 
ATOM 1405 N ND2   . ASN A 1 184 ? -1.461  -57.059 31.325  1.00 40.80 184 A 1 
ATOM 1406 N N     . ASN A 1 185 ? -3.401  -52.968 33.713  1.00 43.60 185 A 1 
ATOM 1407 C CA    . ASN A 1 185 ? -3.492  -51.702 34.459  1.00 44.33 185 A 1 
ATOM 1408 C C     . ASN A 1 185 ? -2.886  -50.446 33.800  1.00 40.48 185 A 1 
ATOM 1409 O O     . ASN A 1 185 ? -2.918  -49.402 34.438  1.00 35.88 185 A 1 
ATOM 1410 C CB    . ASN A 1 185 ? -2.752  -51.930 35.798  1.00 39.99 185 A 1 
ATOM 1411 C CG    . ASN A 1 185 ? -3.655  -52.101 37.006  1.00 35.71 185 A 1 
ATOM 1412 O OD1   . ASN A 1 185 ? -4.855  -51.900 36.997  1.00 37.28 185 A 1 
ATOM 1413 N ND2   . ASN A 1 185 ? -3.075  -52.464 38.128  1.00 38.69 185 A 1 
ATOM 1414 N N     . SER A 1 186 ? -2.181  -50.527 32.671  1.00 37.24 186 A 1 
ATOM 1415 C CA    . SER A 1 186 ? -1.086  -49.594 32.382  1.00 38.11 186 A 1 
ATOM 1416 C C     . SER A 1 186 ? -1.533  -48.132 32.367  1.00 36.27 186 A 1 
ATOM 1417 O O     . SER A 1 186 ? -2.397  -47.723 31.591  1.00 32.84 186 A 1 
ATOM 1418 C CB    . SER A 1 186 ? -0.342  -49.954 31.098  1.00 34.33 186 A 1 
ATOM 1419 O OG    . SER A 1 186 ? -1.194  -49.862 29.970  1.00 32.31 186 A 1 
ATOM 1420 N N     . SER A 1 187 ? -0.920  -47.355 33.240  1.00 36.64 187 A 1 
ATOM 1421 C CA    . SER A 1 187 ? -1.215  -45.957 33.576  1.00 37.28 187 A 1 
ATOM 1422 C C     . SER A 1 187 ? -0.759  -44.970 32.501  1.00 35.59 187 A 1 
ATOM 1423 O O     . SER A 1 187 ? 0.012   -44.050 32.796  1.00 32.84 187 A 1 
ATOM 1424 C CB    . SER A 1 187 ? -0.547  -45.640 34.914  1.00 33.89 187 A 1 
ATOM 1425 O OG    . SER A 1 187 ? 0.859   -45.789 34.793  1.00 31.93 187 A 1 
ATOM 1426 N N     . THR A 1 188 ? -1.140  -45.145 31.259  1.00 42.12 188 A 1 
ATOM 1427 C CA    . THR A 1 188 ? -0.734  -44.229 30.186  1.00 44.51 188 A 1 
ATOM 1428 C C     . THR A 1 188 ? -1.265  -42.835 30.495  1.00 42.73 188 A 1 
ATOM 1429 O O     . THR A 1 188 ? -2.470  -42.593 30.459  1.00 38.26 188 A 1 
ATOM 1430 C CB    . THR A 1 188 ? -1.201  -44.699 28.814  1.00 39.05 188 A 1 
ATOM 1431 O OG1   . THR A 1 188 ? -2.556  -45.099 28.847  1.00 35.91 188 A 1 
ATOM 1432 C CG2   . THR A 1 188 ? -0.374  -45.885 28.328  1.00 39.23 188 A 1 
ATOM 1433 N N     . SER A 1 189 ? -0.349  -41.947 30.853  1.00 37.07 189 A 1 
ATOM 1434 C CA    . SER A 1 189 ? -0.626  -40.543 31.134  1.00 37.16 189 A 1 
ATOM 1435 C C     . SER A 1 189 ? -1.289  -39.911 29.916  1.00 35.84 189 A 1 
ATOM 1436 O O     . SER A 1 189 ? -0.628  -39.631 28.917  1.00 33.25 189 A 1 
ATOM 1437 C CB    . SER A 1 189 ? 0.677   -39.819 31.479  1.00 33.70 189 A 1 
ATOM 1438 O OG    . SER A 1 189 ? 1.630   -39.968 30.442  1.00 30.57 189 A 1 
ATOM 1439 N N     . SER A 1 190 ? -2.589  -39.718 30.000  1.00 34.91 190 A 1 
ATOM 1440 C CA    . SER A 1 190 ? -3.370  -39.029 28.984  1.00 35.76 190 A 1 
ATOM 1441 C C     . SER A 1 190 ? -2.962  -37.554 28.976  1.00 34.39 190 A 1 
ATOM 1442 O O     . SER A 1 190 ? -3.579  -36.737 29.649  1.00 31.75 190 A 1 
ATOM 1443 C CB    . SER A 1 190 ? -4.864  -39.210 29.246  1.00 32.46 190 A 1 
ATOM 1444 O OG    . SER A 1 190 ? -5.228  -38.693 30.515  1.00 30.04 190 A 1 
ATOM 1445 N N     . SER A 1 191 ? -1.894  -37.200 28.238  1.00 36.32 191 A 1 
ATOM 1446 C CA    . SER A 1 191 ? -1.592  -35.815 27.899  1.00 37.99 191 A 1 
ATOM 1447 C C     . SER A 1 191 ? -2.766  -35.314 27.060  1.00 36.89 191 A 1 
ATOM 1448 O O     . SER A 1 191 ? -2.839  -35.586 25.865  1.00 34.10 191 A 1 
ATOM 1449 C CB    . SER A 1 191 ? -0.260  -35.705 27.161  1.00 33.87 191 A 1 
ATOM 1450 O OG    . SER A 1 191 ? -0.274  -36.430 25.950  1.00 31.09 191 A 1 
ATOM 1451 N N     . SER A 1 192 ? -3.710  -34.677 27.750  1.00 36.61 192 A 1 
ATOM 1452 C CA    . SER A 1 192 ? -4.871  -34.056 27.135  1.00 37.57 192 A 1 
ATOM 1453 C C     . SER A 1 192 ? -4.354  -33.010 26.148  1.00 36.60 192 A 1 
ATOM 1454 O O     . SER A 1 192 ? -4.021  -31.890 26.522  1.00 34.93 192 A 1 
ATOM 1455 C CB    . SER A 1 192 ? -5.760  -33.431 28.209  1.00 34.41 192 A 1 
ATOM 1456 O OG    . SER A 1 192 ? -6.866  -32.793 27.636  1.00 32.01 192 A 1 
ATOM 1457 N N     . GLN A 1 193 ? -4.232  -33.415 24.892  1.00 36.17 193 A 1 
ATOM 1458 C CA    . GLN A 1 193 ? -4.013  -32.495 23.798  1.00 37.82 193 A 1 
ATOM 1459 C C     . GLN A 1 193 ? -5.264  -31.626 23.718  1.00 37.04 193 A 1 
ATOM 1460 O O     . GLN A 1 193 ? -6.260  -32.014 23.106  1.00 34.71 193 A 1 
ATOM 1461 C CB    . GLN A 1 193 ? -3.752  -33.245 22.485  1.00 34.49 193 A 1 
ATOM 1462 C CG    . GLN A 1 193 ? -2.357  -33.876 22.415  1.00 33.16 193 A 1 
ATOM 1463 C CD    . GLN A 1 193 ? -2.081  -34.538 21.069  1.00 30.92 193 A 1 
ATOM 1464 O OE1   . GLN A 1 193 ? -2.938  -34.735 20.229  1.00 30.21 193 A 1 
ATOM 1465 N NE2   . GLN A 1 193 ? -0.851  -34.922 20.800  1.00 28.56 193 A 1 
ATOM 1466 N N     . TYR A 1 194 ? -5.212  -30.480 24.386  1.00 29.09 194 A 1 
ATOM 1467 C CA    . TYR A 1 194 ? -6.120  -29.384 24.132  1.00 29.80 194 A 1 
ATOM 1468 C C     . TYR A 1 194 ? -5.894  -28.920 22.691  1.00 27.42 194 A 1 
ATOM 1469 O O     . TYR A 1 194 ? -5.167  -27.970 22.421  1.00 25.81 194 A 1 
ATOM 1470 C CB    . TYR A 1 194 ? -5.919  -28.264 25.166  1.00 27.77 194 A 1 
ATOM 1471 C CG    . TYR A 1 194 ? -7.010  -28.176 26.213  1.00 27.05 194 A 1 
ATOM 1472 C CD1   . TYR A 1 194 ? -8.080  -27.275 26.042  1.00 25.64 194 A 1 
ATOM 1473 C CD2   . TYR A 1 194 ? -6.963  -28.980 27.373  1.00 25.60 194 A 1 
ATOM 1474 C CE1   . TYR A 1 194 ? -9.083  -27.166 27.013  1.00 24.66 194 A 1 
ATOM 1475 C CE2   . TYR A 1 194 ? -7.972  -28.870 28.346  1.00 24.08 194 A 1 
ATOM 1476 C CZ    . TYR A 1 194 ? -9.034  -27.961 28.172  1.00 25.79 194 A 1 
ATOM 1477 O OH    . TYR A 1 194 ? -10.010 -27.849 29.126  1.00 25.69 194 A 1 
ATOM 1478 N N     . PHE A 1 195 ? -6.496  -29.648 21.746  1.00 34.21 195 A 1 
ATOM 1479 C CA    . PHE A 1 195 ? -6.831  -29.123 20.439  1.00 33.64 195 A 1 
ATOM 1480 C C     . PHE A 1 195 ? -7.828  -27.992 20.687  1.00 31.47 195 A 1 
ATOM 1481 O O     . PHE A 1 195 ? -9.035  -28.211 20.758  1.00 30.02 195 A 1 
ATOM 1482 C CB    . PHE A 1 195 ? -7.402  -30.230 19.544  1.00 31.62 195 A 1 
ATOM 1483 C CG    . PHE A 1 195 ? -6.368  -30.909 18.666  1.00 30.54 195 A 1 
ATOM 1484 C CD1   . PHE A 1 195 ? -6.148  -30.437 17.366  1.00 30.88 195 A 1 
ATOM 1485 C CD2   . PHE A 1 195 ? -5.633  -31.995 19.153  1.00 31.44 195 A 1 
ATOM 1486 C CE1   . PHE A 1 195 ? -5.204  -31.057 16.539  1.00 29.24 195 A 1 
ATOM 1487 C CE2   . PHE A 1 195 ? -4.670  -32.624 18.326  1.00 27.25 195 A 1 
ATOM 1488 C CZ    . PHE A 1 195 ? -4.463  -32.153 17.015  1.00 27.92 195 A 1 
ATOM 1489 N N     . GLY A 1 196 ? -7.301  -26.804 20.953  1.00 35.83 196 A 1 
ATOM 1490 C CA    . GLY A 1 196 ? -8.124  -25.618 21.058  1.00 36.07 196 A 1 
ATOM 1491 C C     . GLY A 1 196 ? -8.922  -25.479 19.771  1.00 33.87 196 A 1 
ATOM 1492 O O     . GLY A 1 196 ? -8.331  -25.442 18.698  1.00 31.40 196 A 1 
ATOM 1493 N N     . GLU A 1 197 ? -10.239 -25.441 19.901  1.00 37.05 197 A 1 
ATOM 1494 C CA    . GLU A 1 197 ? -11.148 -25.189 18.792  1.00 38.68 197 A 1 
ATOM 1495 C C     . GLU A 1 197 ? -10.680 -23.932 18.064  1.00 37.30 197 A 1 
ATOM 1496 O O     . GLU A 1 197 ? -10.649 -22.826 18.615  1.00 34.47 197 A 1 
ATOM 1497 C CB    . GLU A 1 197 ? -12.588 -25.029 19.290  1.00 35.35 197 A 1 
ATOM 1498 C CG    . GLU A 1 197 ? -13.223 -26.364 19.697  1.00 31.54 197 A 1 
ATOM 1499 C CD    . GLU A 1 197 ? -14.653 -26.203 20.221  1.00 28.80 197 A 1 
ATOM 1500 O OE1   . GLU A 1 197 ? -15.474 -27.106 19.955  1.00 26.87 197 A 1 
ATOM 1501 O OE2   . GLU A 1 197 ? -14.895 -25.191 20.917  1.00 26.49 197 A 1 
ATOM 1502 N N     . VAL A 1 198 ? -10.213 -24.132 16.848  1.00 27.91 198 A 1 
ATOM 1503 C CA    . VAL A 1 198 ? -9.943  -23.027 15.946  1.00 29.09 198 A 1 
ATOM 1504 C C     . VAL A 1 198 ? -11.302 -22.427 15.643  1.00 27.09 198 A 1 
ATOM 1505 O O     . VAL A 1 198 ? -12.096 -23.047 14.949  1.00 25.79 198 A 1 
ATOM 1506 C CB    . VAL A 1 198 ? -9.211  -23.485 14.675  1.00 28.61 198 A 1 
ATOM 1507 C CG1   . VAL A 1 198 ? -8.916  -22.294 13.756  1.00 27.91 198 A 1 
ATOM 1508 C CG2   . VAL A 1 198 ? -7.868  -24.149 15.020  1.00 30.76 198 A 1 
ATOM 1509 N N     . ASP A 1 199 ? -11.590 -21.292 16.256  1.00 39.57 199 A 1 
ATOM 1510 C CA    . ASP A 1 199 ? -12.856 -20.591 16.152  1.00 39.62 199 A 1 
ATOM 1511 C C     . ASP A 1 199 ? -13.228 -20.447 14.661  1.00 37.40 199 A 1 
ATOM 1512 O O     . ASP A 1 199 ? -12.582 -19.702 13.923  1.00 35.91 199 A 1 
ATOM 1513 C CB    . ASP A 1 199 ? -12.692 -19.257 16.892  1.00 38.27 199 A 1 
ATOM 1514 C CG    . ASP A 1 199 ? -13.992 -18.558 17.281  1.00 33.69 199 A 1 
ATOM 1515 O OD1   . ASP A 1 199 ? -15.068 -19.150 17.074  1.00 32.36 199 A 1 
ATOM 1516 O OD2   . ASP A 1 199 ? -13.868 -17.420 17.791  1.00 32.32 199 A 1 
ATOM 1517 N N     . GLN A 1 200 ? -14.226 -21.230 14.233  1.00 28.78 200 A 1 
ATOM 1518 C CA    . GLN A 1 200 ? -14.646 -21.403 12.834  1.00 28.18 200 A 1 
ATOM 1519 C C     . GLN A 1 200 ? -15.077 -20.086 12.170  1.00 26.69 200 A 1 
ATOM 1520 O O     . GLN A 1 200 ? -15.227 -20.033 10.956  1.00 24.03 200 A 1 
ATOM 1521 C CB    . GLN A 1 200 ? -15.816 -22.385 12.766  1.00 26.90 200 A 1 
ATOM 1522 C CG    . GLN A 1 200 ? -15.435 -23.861 12.941  1.00 25.86 200 A 1 
ATOM 1523 C CD    . GLN A 1 200 ? -16.652 -24.772 12.824  1.00 23.30 200 A 1 
ATOM 1524 O OE1   . GLN A 1 200 ? -17.795 -24.374 12.984  1.00 23.29 200 A 1 
ATOM 1525 N NE2   . GLN A 1 200 ? -16.461 -26.051 12.554  1.00 21.81 200 A 1 
ATOM 1526 N N     . TYR A 1 201 ? -15.270 -19.037 12.960  1.00 29.65 201 A 1 
ATOM 1527 C CA    . TYR A 1 201 ? -15.808 -17.765 12.485  1.00 29.81 201 A 1 
ATOM 1528 C C     . TYR A 1 201 ? -14.974 -17.083 11.405  1.00 28.31 201 A 1 
ATOM 1529 O O     . TYR A 1 201 ? -15.501 -16.272 10.648  1.00 26.54 201 A 1 
ATOM 1530 C CB    . TYR A 1 201 ? -15.970 -16.817 13.678  1.00 28.69 201 A 1 
ATOM 1531 C CG    . TYR A 1 201 ? -17.400 -16.658 14.082  1.00 27.78 201 A 1 
ATOM 1532 C CD1   . TYR A 1 201 ? -18.203 -15.674 13.466  1.00 25.15 201 A 1 
ATOM 1533 C CD2   . TYR A 1 201 ? -17.971 -17.509 15.049  1.00 25.65 201 A 1 
ATOM 1534 C CE1   . TYR A 1 201 ? -19.543 -15.536 13.799  1.00 23.54 201 A 1 
ATOM 1535 C CE2   . TYR A 1 201 ? -19.324 -17.370 15.393  1.00 22.52 201 A 1 
ATOM 1536 C CZ    . TYR A 1 201 ? -20.109 -16.381 14.771  1.00 22.43 201 A 1 
ATOM 1537 O OH    . TYR A 1 201 ? -21.437 -16.244 15.110  1.00 22.91 201 A 1 
ATOM 1538 N N     . PHE A 1 202 ? -13.692 -17.387 11.341  1.00 30.58 202 A 1 
ATOM 1539 C CA    . PHE A 1 202 ? -12.857 -16.902 10.250  1.00 29.99 202 A 1 
ATOM 1540 C C     . PHE A 1 202 ? -12.961 -17.828 9.032   1.00 28.92 202 A 1 
ATOM 1541 O O     . PHE A 1 202 ? -11.941 -18.200 8.445   1.00 27.21 202 A 1 
ATOM 1542 C CB    . PHE A 1 202 ? -11.434 -16.636 10.739  1.00 28.97 202 A 1 
ATOM 1543 C CG    . PHE A 1 202 ? -11.151 -15.165 10.957  1.00 27.31 202 A 1 
ATOM 1544 C CD1   . PHE A 1 202 ? -10.797 -14.349 9.869   1.00 26.05 202 A 1 
ATOM 1545 C CD2   . PHE A 1 202 ? -11.208 -14.618 12.247  1.00 27.50 202 A 1 
ATOM 1546 C CE1   . PHE A 1 202 ? -10.461 -13.001 10.064  1.00 25.16 202 A 1 
ATOM 1547 C CE2   . PHE A 1 202 ? -10.874 -13.270 12.449  1.00 23.47 202 A 1 
ATOM 1548 C CZ    . PHE A 1 202 ? -10.498 -12.462 11.359  1.00 22.97 202 A 1 
ATOM 1549 N N     . ASP A 1 203 ? -14.182 -18.198 8.681   1.00 40.23 203 A 1 
ATOM 1550 C CA    . ASP A 1 203 ? -14.470 -18.924 7.454   1.00 40.46 203 A 1 
ATOM 1551 C C     . ASP A 1 203 ? -14.253 -17.979 6.267   1.00 38.43 203 A 1 
ATOM 1552 O O     . ASP A 1 203 ? -15.150 -17.327 5.742   1.00 36.63 203 A 1 
ATOM 1553 C CB    . ASP A 1 203 ? -15.858 -19.574 7.539   1.00 38.69 203 A 1 
ATOM 1554 C CG    . ASP A 1 203 ? -15.948 -20.896 6.778   1.00 34.97 203 A 1 
ATOM 1555 O OD1   . ASP A 1 203 ? -14.899 -21.355 6.283   1.00 31.73 203 A 1 
ATOM 1556 O OD2   . ASP A 1 203 ? -17.070 -21.444 6.724   1.00 31.26 203 A 1 
ATOM 1557 N N     . LEU A 1 204 ? -12.994 -17.856 5.903   1.00 28.76 204 A 1 
ATOM 1558 C CA    . LEU A 1 204 ? -12.538 -17.142 4.719   1.00 29.02 204 A 1 
ATOM 1559 C C     . LEU A 1 204 ? -12.941 -17.870 3.426   1.00 27.79 204 A 1 
ATOM 1560 O O     . LEU A 1 204 ? -12.618 -17.382 2.353   1.00 25.13 204 A 1 
ATOM 1561 C CB    . LEU A 1 204 ? -11.015 -16.952 4.788   1.00 27.43 204 A 1 
ATOM 1562 C CG    . LEU A 1 204 ? -10.568 -15.635 5.454   1.00 25.00 204 A 1 
ATOM 1563 C CD1   . LEU A 1 204 ? -9.066  -15.699 5.717   1.00 23.91 204 A 1 
ATOM 1564 C CD2   . LEU A 1 204 ? -10.808 -14.417 4.563   1.00 26.31 204 A 1 
ATOM 1565 N N     . VAL A 1 205 ? -13.653 -18.981 3.508   1.00 32.21 205 A 1 
ATOM 1566 C CA    . VAL A 1 205 ? -14.188 -19.701 2.347   1.00 33.67 205 A 1 
ATOM 1567 C C     . VAL A 1 205 ? -14.951 -18.742 1.434   1.00 31.85 205 A 1 
ATOM 1568 O O     . VAL A 1 205 ? -14.748 -18.755 0.217   1.00 29.36 205 A 1 
ATOM 1569 C CB    . VAL A 1 205 ? -15.098 -20.863 2.793   1.00 31.95 205 A 1 
ATOM 1570 C CG1   . VAL A 1 205 ? -15.721 -21.592 1.595   1.00 29.23 205 A 1 
ATOM 1571 C CG2   . VAL A 1 205 ? -14.308 -21.909 3.589   1.00 29.42 205 A 1 
ATOM 1572 N N     . GLY A 1 206 ? -15.729 -17.824 2.011   1.00 37.91 206 A 1 
ATOM 1573 C CA    . GLY A 1 206 ? -16.421 -16.790 1.251   1.00 37.63 206 A 1 
ATOM 1574 C C     . GLY A 1 206 ? -15.516 -15.773 0.551   1.00 36.76 206 A 1 
ATOM 1575 O O     . GLY A 1 206 ? -15.979 -15.077 -0.343  1.00 34.00 206 A 1 
ATOM 1576 N N     . TYR A 1 207 ? -14.244 -15.680 0.958   1.00 35.08 207 A 1 
ATOM 1577 C CA    . TYR A 1 207 ? -13.280 -14.815 0.270   1.00 35.33 207 A 1 
ATOM 1578 C C     . TYR A 1 207 ? -12.700 -15.511 -0.968  1.00 34.09 207 A 1 
ATOM 1579 O O     . TYR A 1 207 ? -12.555 -14.859 -2.001  1.00 31.72 207 A 1 
ATOM 1580 C CB    . TYR A 1 207 ? -12.185 -14.363 1.241   1.00 33.32 207 A 1 
ATOM 1581 C CG    . TYR A 1 207 ? -11.508 -13.071 0.831   1.00 31.24 207 A 1 
ATOM 1582 C CD1   . TYR A 1 207 ? -10.341 -13.074 0.045   1.00 29.00 207 A 1 
ATOM 1583 C CD2   . TYR A 1 207 ? -12.082 -11.840 1.208   1.00 29.60 207 A 1 
ATOM 1584 C CE1   . TYR A 1 207 ? -9.739  -11.871 -0.352  1.00 27.09 207 A 1 
ATOM 1585 C CE2   . TYR A 1 207 ? -11.489 -10.626 0.819   1.00 25.89 207 A 1 
ATOM 1586 C CZ    . TYR A 1 207 ? -10.314 -10.650 0.036   1.00 25.30 207 A 1 
ATOM 1587 O OH    . TYR A 1 207 ? -9.733  -9.458  -0.343  1.00 26.56 207 A 1 
ATOM 1588 N N     . ASN A 1 208 ? -12.444 -16.818 -0.879  1.00 37.18 208 A 1 
ATOM 1589 C CA    . ASN A 1 208 ? -11.935 -17.576 -2.016  1.00 36.94 208 A 1 
ATOM 1590 C C     . ASN A 1 208 ? -13.004 -17.783 -3.096  1.00 34.90 208 A 1 
ATOM 1591 O O     . ASN A 1 208 ? -12.727 -17.536 -4.270  1.00 32.29 208 A 1 
ATOM 1592 C CB    . ASN A 1 208 ? -11.353 -18.916 -1.539  1.00 35.25 208 A 1 
ATOM 1593 C CG    . ASN A 1 208 ? -9.959  -18.803 -0.925  1.00 31.52 208 A 1 
ATOM 1594 O OD1   . ASN A 1 208 ? -9.335  -17.750 -0.884  1.00 30.65 208 A 1 
ATOM 1595 N ND2   . ASN A 1 208 ? -9.419  -19.891 -0.449  1.00 30.68 208 A 1 
ATOM 1596 N N     . SER A 1 209 ? -14.227 -18.152 -2.733  1.00 38.19 209 A 1 
ATOM 1597 C CA    . SER A 1 209 ? -15.287 -18.371 -3.728  1.00 38.81 209 A 1 
ATOM 1598 C C     . SER A 1 209 ? -15.679 -17.095 -4.485  1.00 38.78 209 A 1 
ATOM 1599 O O     . SER A 1 209 ? -16.087 -17.154 -5.636  1.00 35.41 209 A 1 
ATOM 1600 C CB    . SER A 1 209 ? -16.526 -18.996 -3.088  1.00 35.50 209 A 1 
ATOM 1601 O OG    . SER A 1 209 ? -17.270 -18.052 -2.350  1.00 31.78 209 A 1 
ATOM 1602 N N     . TYR A 1 210 ? -15.524 -15.928 -3.839  1.00 37.98 210 A 1 
ATOM 1603 C CA    . TYR A 1 210 ? -15.771 -14.652 -4.502  1.00 37.94 210 A 1 
ATOM 1604 C C     . TYR A 1 210 ? -14.714 -14.346 -5.573  1.00 37.17 210 A 1 
ATOM 1605 O O     . TYR A 1 210 ? -15.043 -13.732 -6.592  1.00 34.43 210 A 1 
ATOM 1606 C CB    . TYR A 1 210 ? -15.833 -13.529 -3.459  1.00 35.21 210 A 1 
ATOM 1607 C CG    . TYR A 1 210 ? -16.445 -12.256 -3.997  1.00 32.33 210 A 1 
ATOM 1608 C CD1   . TYR A 1 210 ? -15.650 -11.248 -4.572  1.00 29.46 210 A 1 
ATOM 1609 C CD2   . TYR A 1 210 ? -17.844 -12.089 -3.960  1.00 29.61 210 A 1 
ATOM 1610 C CE1   . TYR A 1 210 ? -16.225 -10.089 -5.106  1.00 27.27 210 A 1 
ATOM 1611 C CE2   . TYR A 1 210 ? -18.436 -10.927 -4.487  1.00 26.47 210 A 1 
ATOM 1612 C CZ    . TYR A 1 210 ? -17.623 -9.933  -5.059  1.00 26.87 210 A 1 
ATOM 1613 O OH    . TYR A 1 210 ? -18.204 -8.808  -5.585  1.00 27.23 210 A 1 
ATOM 1614 N N     . TYR A 1 211 ? -13.466 -14.789 -5.360  1.00 39.04 211 A 1 
ATOM 1615 C CA    . TYR A 1 211 ? -12.416 -14.626 -6.365  1.00 38.90 211 A 1 
ATOM 1616 C C     . TYR A 1 211 ? -12.705 -15.454 -7.614  1.00 36.62 211 A 1 
ATOM 1617 O O     . TYR A 1 211 ? -12.519 -14.946 -8.715  1.00 34.08 211 A 1 
ATOM 1618 C CB    . TYR A 1 211 ? -11.047 -14.970 -5.762  1.00 37.15 211 A 1 
ATOM 1619 C CG    . TYR A 1 211 ? -10.209 -13.741 -5.456  1.00 34.55 211 A 1 
ATOM 1620 C CD1   . TYR A 1 211 ? -9.375  -13.189 -6.449  1.00 32.60 211 A 1 
ATOM 1621 C CD2   . TYR A 1 211 ? -10.282 -13.128 -4.192  1.00 32.47 211 A 1 
ATOM 1622 C CE1   . TYR A 1 211 ? -8.615  -12.045 -6.192  1.00 30.59 211 A 1 
ATOM 1623 C CE2   . TYR A 1 211 ? -9.523  -11.978 -3.920  1.00 29.76 211 A 1 
ATOM 1624 C CZ    . TYR A 1 211 ? -8.688  -11.435 -4.923  1.00 30.84 211 A 1 
ATOM 1625 O OH    . TYR A 1 211 ? -7.945  -10.304 -4.650  1.00 30.56 211 A 1 
ATOM 1626 N N     . ASP A 1 212 ? -13.211 -16.668 -7.453  1.00 43.86 212 A 1 
ATOM 1627 C CA    . ASP A 1 212 ? -13.389 -17.603 -8.557  1.00 44.31 212 A 1 
ATOM 1628 C C     . ASP A 1 212 ? -14.551 -17.206 -9.493  1.00 42.14 212 A 1 
ATOM 1629 O O     . ASP A 1 212 ? -14.370 -17.030 -10.692 1.00 39.03 212 A 1 
ATOM 1630 C CB    . ASP A 1 212 ? -13.575 -19.012 -7.946  1.00 40.87 212 A 1 
ATOM 1631 C CG    . ASP A 1 212 ? -13.093 -20.152 -8.840  1.00 36.15 212 A 1 
ATOM 1632 O OD1   . ASP A 1 212 ? -12.280 -19.896 -9.740  1.00 33.40 212 A 1 
ATOM 1633 O OD2   . ASP A 1 212 ? -13.544 -21.292 -8.572  1.00 33.12 212 A 1 
ATOM 1634 N N     . SER A 1 213 ? -15.731 -16.955 -8.930  1.00 39.85 213 A 1 
ATOM 1635 C CA    . SER A 1 213 ? -16.921 -16.669 -9.750  1.00 39.85 213 A 1 
ATOM 1636 C C     . SER A 1 213 ? -16.900 -15.296 -10.437 1.00 39.23 213 A 1 
ATOM 1637 O O     . SER A 1 213 ? -17.474 -15.132 -11.505 1.00 35.60 213 A 1 
ATOM 1638 C CB    . SER A 1 213 ? -18.193 -16.813 -8.920  1.00 35.56 213 A 1 
ATOM 1639 O OG    . SER A 1 213 ? -18.279 -15.805 -7.933  1.00 32.37 213 A 1 
ATOM 1640 N N     . HIS A 1 214 ? -16.268 -14.306 -9.793  1.00 40.38 214 A 1 
ATOM 1641 C CA    . HIS A 1 214 ? -16.208 -12.959 -10.348 1.00 41.54 214 A 1 
ATOM 1642 C C     . HIS A 1 214 ? -15.016 -12.715 -11.279 1.00 40.86 214 A 1 
ATOM 1643 O O     . HIS A 1 214 ? -14.948 -11.618 -11.833 1.00 37.17 214 A 1 
ATOM 1644 C CB    . HIS A 1 214 ? -16.344 -11.894 -9.251  1.00 38.52 214 A 1 
ATOM 1645 C CG    . HIS A 1 214 ? -17.769 -11.540 -8.973  1.00 35.21 214 A 1 
ATOM 1646 N ND1   . HIS A 1 214 ? -18.625 -10.900 -9.840  1.00 31.69 214 A 1 
ATOM 1647 C CD2   . HIS A 1 214 ? -18.495 -11.775 -7.840  1.00 30.89 214 A 1 
ATOM 1648 C CE1   . HIS A 1 214 ? -19.819 -10.757 -9.250  1.00 28.97 214 A 1 
ATOM 1649 N NE2   . HIS A 1 214 ? -19.783 -11.276 -8.024  1.00 28.03 214 A 1 
ATOM 1650 N N     . MET A 1 215 ? -14.132 -13.700 -11.492 1.00 38.34 215 A 1 
ATOM 1651 C CA    . MET A 1 215 ? -12.972 -13.530 -12.382 1.00 38.74 215 A 1 
ATOM 1652 C C     . MET A 1 215 ? -13.353 -12.909 -13.733 1.00 38.48 215 A 1 
ATOM 1653 O O     . MET A 1 215 ? -12.734 -11.937 -14.143 1.00 35.89 215 A 1 
ATOM 1654 C CB    . MET A 1 215 ? -12.257 -14.872 -12.615 1.00 36.60 215 A 1 
ATOM 1655 C CG    . MET A 1 215 ? -11.163 -15.154 -11.576 1.00 32.74 215 A 1 
ATOM 1656 S SD    . MET A 1 215 ? -9.611  -15.735 -12.300 1.00 30.74 215 A 1 
ATOM 1657 C CE    . MET A 1 215 ? -8.598  -15.934 -10.805 1.00 29.06 215 A 1 
ATOM 1658 N N     . SER A 1 216 ? -14.417 -13.395 -14.386 1.00 44.46 216 A 1 
ATOM 1659 C CA    . SER A 1 216 ? -14.790 -12.946 -15.733 1.00 45.40 216 A 1 
ATOM 1660 C C     . SER A 1 216 ? -15.126 -11.451 -15.827 1.00 46.29 216 A 1 
ATOM 1661 O O     . SER A 1 216 ? -14.565 -10.732 -16.651 1.00 41.87 216 A 1 
ATOM 1662 C CB    . SER A 1 216 ? -15.968 -13.780 -16.250 1.00 40.24 216 A 1 
ATOM 1663 O OG    . SER A 1 216 ? -17.107 -13.614 -15.429 1.00 35.00 216 A 1 
ATOM 1664 N N     . ASN A 1 217 ? -16.020 -10.967 -14.965 1.00 41.73 217 A 1 
ATOM 1665 C CA    . ASN A 1 217 ? -16.367 -9.543  -14.941 1.00 42.13 217 A 1 
ATOM 1666 C C     . ASN A 1 217 ? -15.280 -8.690  -14.278 1.00 40.11 217 A 1 
ATOM 1667 O O     . ASN A 1 217 ? -15.188 -7.487  -14.530 1.00 37.15 217 A 1 
ATOM 1668 C CB    . ASN A 1 217 ? -17.712 -9.356  -14.231 1.00 39.72 217 A 1 
ATOM 1669 C CG    . ASN A 1 217 ? -18.916 -9.593  -15.136 1.00 34.27 217 A 1 
ATOM 1670 O OD1   . ASN A 1 217 ? -18.832 -9.686  -16.343 1.00 33.70 217 A 1 
ATOM 1671 N ND2   . ASN A 1 217 ? -20.089 -9.660  -14.569 1.00 34.02 217 A 1 
ATOM 1672 N N     . GLN A 1 218 ? -14.484 -9.310  -13.405 1.00 50.62 218 A 1 
ATOM 1673 C CA    . GLN A 1 218 ? -13.430 -8.615  -12.671 1.00 50.74 218 A 1 
ATOM 1674 C C     . GLN A 1 218 ? -12.240 -8.311  -13.573 1.00 51.86 218 A 1 
ATOM 1675 O O     . GLN A 1 218 ? -11.609 -7.274  -13.363 1.00 50.02 218 A 1 
ATOM 1676 C CB    . GLN A 1 218 ? -13.053 -9.416  -11.436 1.00 46.80 218 A 1 
ATOM 1677 C CG    . GLN A 1 218 ? -12.303 -8.584  -10.391 1.00 39.67 218 A 1 
ATOM 1678 C CD    . GLN A 1 218 ? -12.108 -9.347  -9.073  1.00 35.21 218 A 1 
ATOM 1679 O OE1   . GLN A 1 218 ? -12.277 -10.538 -8.964  1.00 34.46 218 A 1 
ATOM 1680 N NE2   . GLN A 1 218 ? -11.738 -8.667  -8.015  1.00 31.74 218 A 1 
ATOM 1681 N N     . GLU A 1 219 ? -11.971 -9.090  -14.618 1.00 45.98 219 A 1 
ATOM 1682 C CA    . GLU A 1 219 ? -10.956 -8.753  -15.621 1.00 47.84 219 A 1 
ATOM 1683 C C     . GLU A 1 219 ? -11.246 -7.407  -16.289 1.00 46.61 219 A 1 
ATOM 1684 O O     . GLU A 1 219 ? -10.358 -6.564  -16.375 1.00 45.82 219 A 1 
ATOM 1685 C CB    . GLU A 1 219 ? -10.866 -9.849  -16.690 1.00 45.84 219 A 1 
ATOM 1686 C CG    . GLU A 1 219 ? -10.024 -11.035 -16.228 1.00 40.48 219 A 1 
ATOM 1687 C CD    . GLU A 1 219 ? -9.850  -12.103 -17.321 1.00 37.62 219 A 1 
ATOM 1688 O OE1   . GLU A 1 219 ? -8.924  -12.933 -17.170 1.00 35.49 219 A 1 
ATOM 1689 O OE2   . GLU A 1 219 ? -10.628 -12.072 -18.301 1.00 35.46 219 A 1 
ATOM 1690 N N     . GLN A 1 220 ? -12.508 -7.163  -16.698 1.00 48.89 220 A 1 
ATOM 1691 C CA    . GLN A 1 220 ? -12.891 -5.872  -17.268 1.00 49.66 220 A 1 
ATOM 1692 C C     . GLN A 1 220 ? -12.757 -4.734  -16.247 1.00 49.21 220 A 1 
ATOM 1693 O O     . GLN A 1 220 ? -12.209 -3.678  -16.571 1.00 48.97 220 A 1 
ATOM 1694 C CB    . GLN A 1 220 ? -14.320 -5.908  -17.817 1.00 47.84 220 A 1 
ATOM 1695 C CG    . GLN A 1 220 ? -14.377 -6.569  -19.192 1.00 43.02 220 A 1 
ATOM 1696 C CD    . GLN A 1 220 ? -15.772 -6.473  -19.836 1.00 39.74 220 A 1 
ATOM 1697 O OE1   . GLN A 1 220 ? -16.782 -6.210  -19.200 1.00 39.35 220 A 1 
ATOM 1698 N NE2   . GLN A 1 220 ? -15.863 -6.664  -21.126 1.00 35.55 220 A 1 
ATOM 1699 N N     . TYR A 1 221 ? -13.232 -4.949  -15.013 1.00 45.91 221 A 1 
ATOM 1700 C CA    . TYR A 1 221 ? -13.141 -3.930  -13.973 1.00 46.45 221 A 1 
ATOM 1701 C C     . TYR A 1 221 ? -11.695 -3.654  -13.563 1.00 44.54 221 A 1 
ATOM 1702 O O     . TYR A 1 221 ? -11.317 -2.498  -13.410 1.00 42.70 221 A 1 
ATOM 1703 C CB    . TYR A 1 221 ? -13.984 -4.343  -12.756 1.00 44.49 221 A 1 
ATOM 1704 C CG    . TYR A 1 221 ? -15.129 -3.399  -12.517 1.00 38.81 221 A 1 
ATOM 1705 C CD1   . TYR A 1 221 ? -14.943 -2.250  -11.715 1.00 36.44 221 A 1 
ATOM 1706 C CD2   . TYR A 1 221 ? -16.386 -3.629  -13.107 1.00 35.82 221 A 1 
ATOM 1707 C CE1   . TYR A 1 221 ? -15.994 -1.354  -11.502 1.00 32.17 221 A 1 
ATOM 1708 C CE2   . TYR A 1 221 ? -17.449 -2.738  -12.900 1.00 32.43 221 A 1 
ATOM 1709 C CZ    . TYR A 1 221 ? -17.257 -1.595  -12.096 1.00 34.59 221 A 1 
ATOM 1710 O OH    . TYR A 1 221 ? -18.290 -0.719  -11.880 1.00 33.40 221 A 1 
ATOM 1711 N N     . VAL A 1 222 ? -10.861 -4.711  -13.422 1.00 49.68 222 A 1 
ATOM 1712 C CA    . VAL A 1 222 ? -9.434  -4.580  -13.101 1.00 50.50 222 A 1 
ATOM 1713 C C     . VAL A 1 222 ? -8.696  -3.871  -14.232 1.00 48.70 222 A 1 
ATOM 1714 O O     . VAL A 1 222 ? -7.876  -3.010  -13.949 1.00 47.57 222 A 1 
ATOM 1715 C CB    . VAL A 1 222 ? -8.799  -5.950  -12.794 1.00 48.26 222 A 1 
ATOM 1716 C CG1   . VAL A 1 222 ? -7.265  -5.895  -12.712 1.00 43.98 222 A 1 
ATOM 1717 C CG2   . VAL A 1 222 ? -9.279  -6.478  -11.437 1.00 45.46 222 A 1 
ATOM 1718 N N     . MET A 1 223 ? -9.040  -4.157  -15.498 1.00 53.66 223 A 1 
ATOM 1719 C CA    . MET A 1 223 ? -8.450  -3.457  -16.633 1.00 53.94 223 A 1 
ATOM 1720 C C     . MET A 1 223 ? -8.826  -1.968  -16.635 1.00 52.97 223 A 1 
ATOM 1721 O O     . MET A 1 223 ? -7.966  -1.106  -16.809 1.00 52.92 223 A 1 
ATOM 1722 C CB    . MET A 1 223 ? -8.886  -4.147  -17.934 1.00 52.66 223 A 1 
ATOM 1723 C CG    . MET A 1 223 ? -7.999  -3.750  -19.114 1.00 48.09 223 A 1 
ATOM 1724 S SD    . MET A 1 223 ? -8.484  -4.462  -20.718 1.00 45.98 223 A 1 
ATOM 1725 C CE    . MET A 1 223 ? -8.399  -6.231  -20.356 1.00 42.99 223 A 1 
ATOM 1726 N N     . GLN A 1 224 ? -10.091 -1.654  -16.354 1.00 49.45 224 A 1 
ATOM 1727 C CA    . GLN A 1 224 ? -10.563 -0.273  -16.268 1.00 49.10 224 A 1 
ATOM 1728 C C     . GLN A 1 224 ? -9.970  0.460   -15.055 1.00 48.06 224 A 1 
ATOM 1729 O O     . GLN A 1 224 ? -9.575  1.624   -15.145 1.00 47.52 224 A 1 
ATOM 1730 C CB    . GLN A 1 224 ? -12.098 -0.294  -16.254 1.00 47.08 224 A 1 
ATOM 1731 C CG    . GLN A 1 224 ? -12.694 1.069   -16.613 1.00 41.46 224 A 1 
ATOM 1732 C CD    . GLN A 1 224 ? -14.218 1.019   -16.760 1.00 37.48 224 A 1 
ATOM 1733 O OE1   . GLN A 1 224 ? -14.911 0.186   -16.208 1.00 36.75 224 A 1 
ATOM 1734 N NE2   . GLN A 1 224 ? -14.792 1.930   -17.502 1.00 34.27 224 A 1 
ATOM 1735 N N     . GLU A 1 225 ? -9.858  -0.225  -13.926 1.00 47.05 225 A 1 
ATOM 1736 C CA    . GLU A 1 225 ? -9.214  0.319   -12.723 1.00 47.30 225 A 1 
ATOM 1737 C C     . GLU A 1 225 ? -7.701  0.479   -12.892 1.00 46.61 225 A 1 
ATOM 1738 O O     . GLU A 1 225 ? -7.149  1.466   -12.405 1.00 45.30 225 A 1 
ATOM 1739 C CB    . GLU A 1 225 ? -9.514  -0.571  -11.516 1.00 44.28 225 A 1 
ATOM 1740 C CG    . GLU A 1 225 ? -10.938 -0.389  -10.961 1.00 37.59 225 A 1 
ATOM 1741 C CD    . GLU A 1 225 ? -10.929 -0.095  -9.461  1.00 33.94 225 A 1 
ATOM 1742 O OE1   . GLU A 1 225 ? -11.542 0.920   -9.064  1.00 31.26 225 A 1 
ATOM 1743 O OE2   . GLU A 1 225 ? -10.225 -0.775  -8.694  1.00 30.59 225 A 1 
ATOM 1744 N N     . GLN A 1 226 ? -7.024  -0.444  -13.597 1.00 50.87 226 A 1 
ATOM 1745 C CA    . GLN A 1 226 ? -5.616  -0.295  -13.964 1.00 50.30 226 A 1 
ATOM 1746 C C     . GLN A 1 226 ? -5.430  0.886   -14.909 1.00 49.40 226 A 1 
ATOM 1747 O O     . GLN A 1 226 ? -4.518  1.674   -14.688 1.00 49.15 226 A 1 
ATOM 1748 C CB    . GLN A 1 226 ? -5.070  -1.562  -14.619 1.00 48.02 226 A 1 
ATOM 1749 C CG    . GLN A 1 226 ? -4.627  -2.612  -13.584 1.00 42.91 226 A 1 
ATOM 1750 C CD    . GLN A 1 226 ? -4.027  -3.847  -14.252 1.00 38.85 226 A 1 
ATOM 1751 O OE1   . GLN A 1 226 ? -4.094  -4.041  -15.449 1.00 38.59 226 A 1 
ATOM 1752 N NE2   . GLN A 1 226 ? -3.395  -4.716  -13.495 1.00 34.85 226 A 1 
ATOM 1753 N N     . GLN A 1 227 ? -6.303  1.060   -15.902 1.00 55.61 227 A 1 
ATOM 1754 C CA    . GLN A 1 227 ? -6.267  2.238   -16.766 1.00 55.63 227 A 1 
ATOM 1755 C C     . GLN A 1 227 ? -6.448  3.522   -15.951 1.00 54.96 227 A 1 
ATOM 1756 O O     . GLN A 1 227 ? -5.682  4.469   -16.132 1.00 55.11 227 A 1 
ATOM 1757 C CB    . GLN A 1 227 ? -7.358  2.153   -17.840 1.00 53.92 227 A 1 
ATOM 1758 C CG    . GLN A 1 227 ? -6.944  1.227   -18.993 1.00 49.62 227 A 1 
ATOM 1759 C CD    . GLN A 1 227 ? -8.027  1.107   -20.064 1.00 44.60 227 A 1 
ATOM 1760 O OE1   . GLN A 1 227 ? -9.128  1.617   -19.958 1.00 43.56 227 A 1 
ATOM 1761 N NE2   . GLN A 1 227 ? -7.737  0.429   -21.151 1.00 40.28 227 A 1 
ATOM 1762 N N     . HIS A 1 228 ? -7.385  3.530   -15.021 1.00 51.62 228 A 1 
ATOM 1763 C CA    . HIS A 1 228 ? -7.592  4.707   -14.172 1.00 51.26 228 A 1 
ATOM 1764 C C     . HIS A 1 228 ? -6.402  4.963   -13.243 1.00 49.39 228 A 1 
ATOM 1765 O O     . HIS A 1 228 ? -6.019  6.121   -13.023 1.00 50.04 228 A 1 
ATOM 1766 C CB    . HIS A 1 228 ? -8.903  4.543   -13.390 1.00 50.24 228 A 1 
ATOM 1767 C CG    . HIS A 1 228 ? -9.399  5.838   -12.819 1.00 44.74 228 A 1 
ATOM 1768 N ND1   . HIS A 1 228 ? -8.749  6.642   -11.913 1.00 40.07 228 A 1 
ATOM 1769 C CD2   . HIS A 1 228 ? -10.573 6.490   -13.132 1.00 40.91 228 A 1 
ATOM 1770 C CE1   . HIS A 1 228 ? -9.478  7.735   -11.698 1.00 36.99 228 A 1 
ATOM 1771 N NE2   . HIS A 1 228 ? -10.609 7.681   -12.416 1.00 37.06 228 A 1 
ATOM 1772 N N     . LEU A 1 229 ? -5.783  3.910   -12.705 1.00 45.36 229 A 1 
ATOM 1773 C CA    . LEU A 1 229 ? -4.586  4.040   -11.873 1.00 44.74 229 A 1 
ATOM 1774 C C     . LEU A 1 229 ? -3.391  4.522   -12.706 1.00 43.50 229 A 1 
ATOM 1775 O O     . LEU A 1 229 ? -2.658  5.402   -12.275 1.00 41.83 229 A 1 
ATOM 1776 C CB    . LEU A 1 229 ? -4.274  2.696   -11.183 1.00 42.68 229 A 1 
ATOM 1777 C CG    . LEU A 1 229 ? -3.529  2.888   -9.849  1.00 38.30 229 A 1 
ATOM 1778 C CD1   . LEU A 1 229 ? -4.510  3.115   -8.708  1.00 35.67 229 A 1 
ATOM 1779 C CD2   . LEU A 1 229 ? -2.668  1.672   -9.524  1.00 37.58 229 A 1 
ATOM 1780 N N     . GLN A 1 230 ? -3.233  3.991   -13.911 1.00 52.79 230 A 1 
ATOM 1781 C CA    . GLN A 1 230 ? -2.222  4.428   -14.869 1.00 53.37 230 A 1 
ATOM 1782 C C     . GLN A 1 230 ? -2.422  5.886   -15.273 1.00 52.10 230 A 1 
ATOM 1783 O O     . GLN A 1 230 ? -1.455  6.627   -15.398 1.00 52.57 230 A 1 
ATOM 1784 C CB    . GLN A 1 230 ? -2.287  3.559   -16.120 1.00 52.30 230 A 1 
ATOM 1785 C CG    . GLN A 1 230 ? -1.618  2.185   -15.943 1.00 48.37 230 A 1 
ATOM 1786 C CD    . GLN A 1 230 ? -1.677  1.359   -17.220 1.00 43.01 230 A 1 
ATOM 1787 O OE1   . GLN A 1 230 ? -2.203  1.754   -18.241 1.00 42.18 230 A 1 
ATOM 1788 N NE2   . GLN A 1 230 ? -1.089  0.174   -17.217 1.00 39.65 230 A 1 
ATOM 1789 N N     . GLN A 1 231 ? -3.674  6.304   -15.446 1.00 53.91 231 A 1 
ATOM 1790 C CA    . GLN A 1 231 ? -3.988  7.687   -15.774 1.00 54.90 231 A 1 
ATOM 1791 C C     . GLN A 1 231 ? -3.682  8.623   -14.609 1.00 53.90 231 A 1 
ATOM 1792 O O     . GLN A 1 231 ? -3.038  9.654   -14.803 1.00 54.71 231 A 1 
ATOM 1793 C CB    . GLN A 1 231 ? -5.440  7.750   -16.261 1.00 53.54 231 A 1 
ATOM 1794 C CG    . GLN A 1 231 ? -5.755  9.080   -16.952 1.00 48.15 231 A 1 
ATOM 1795 C CD    . GLN A 1 231 ? -6.921  8.973   -17.931 1.00 44.02 231 A 1 
ATOM 1796 O OE1   . GLN A 1 231 ? -7.592  7.971   -18.071 1.00 42.93 231 A 1 
ATOM 1797 N NE2   . GLN A 1 231 ? -7.181  10.025  -18.676 1.00 39.50 231 A 1 
ATOM 1798 N N     . MET A 1 232 ? -4.005  8.211   -13.387 1.00 57.38 232 A 1 
ATOM 1799 C CA    . MET A 1 232 ? -3.639  8.950   -12.181 1.00 56.14 232 A 1 
ATOM 1800 C C     . MET A 1 232 ? -2.112  8.994   -11.966 1.00 55.75 232 A 1 
ATOM 1801 O O     . MET A 1 232 ? -1.569  10.003  -11.535 1.00 55.53 232 A 1 
ATOM 1802 C CB    . MET A 1 232 ? -4.348  8.308   -10.979 1.00 52.25 232 A 1 
ATOM 1803 C CG    . MET A 1 232 ? -4.377  9.214   -9.747  1.00 44.29 232 A 1 
ATOM 1804 S SD    . MET A 1 232 ? -5.092  8.443   -8.258  1.00 40.63 232 A 1 
ATOM 1805 C CE    . MET A 1 232 ? -6.742  7.995   -8.863  1.00 36.58 232 A 1 
ATOM 1806 N N     . GLN A 1 233 ? -1.405  7.900   -12.286 1.00 52.59 233 A 1 
ATOM 1807 C CA    . GLN A 1 233 ? 0.058   7.863   -12.279 1.00 51.92 233 A 1 
ATOM 1808 C C     . GLN A 1 233 ? 0.661   8.783   -13.348 1.00 50.77 233 A 1 
ATOM 1809 O O     . GLN A 1 233 ? 1.627   9.483   -13.050 1.00 50.89 233 A 1 
ATOM 1810 C CB    . GLN A 1 233 ? 0.568   6.435   -12.488 1.00 50.08 233 A 1 
ATOM 1811 C CG    . GLN A 1 233 ? 0.499   5.581   -11.210 1.00 44.89 233 A 1 
ATOM 1812 C CD    . GLN A 1 233 ? 0.979   4.150   -11.449 1.00 40.52 233 A 1 
ATOM 1813 O OE1   . GLN A 1 233 ? 1.188   3.705   -12.561 1.00 40.36 233 A 1 
ATOM 1814 N NE2   . GLN A 1 233 ? 1.191   3.382   -10.404 1.00 37.47 233 A 1 
ATOM 1815 N N     . LYS A 1 234 ? 0.070   8.830   -14.541 1.00 58.15 234 A 1 
ATOM 1816 C CA    . LYS A 1 234 ? 0.470   9.770   -15.586 1.00 58.44 234 A 1 
ATOM 1817 C C     . LYS A 1 234 ? 0.288   11.218  -15.144 1.00 57.62 234 A 1 
ATOM 1818 O O     . LYS A 1 234 ? 1.233   11.986  -15.235 1.00 58.52 234 A 1 
ATOM 1819 C CB    . LYS A 1 234 ? -0.316  9.532   -16.884 1.00 56.75 234 A 1 
ATOM 1820 C CG    . LYS A 1 234 ? 0.538   8.810   -17.923 1.00 51.38 234 A 1 
ATOM 1821 C CD    . LYS A 1 234 ? -0.233  8.706   -19.232 1.00 49.29 234 A 1 
ATOM 1822 C CE    . LYS A 1 234 ? 0.670   8.139   -20.319 1.00 44.31 234 A 1 
ATOM 1823 N NZ    . LYS A 1 234 ? -0.029  8.047   -21.613 1.00 39.67 234 A 1 
ATOM 1824 N N     . GLU A 1 235 ? -0.881  11.560  -14.627 1.00 51.42 235 A 1 
ATOM 1825 C CA    . GLU A 1 235 ? -1.145  12.917  -14.135 1.00 51.16 235 A 1 
ATOM 1826 C C     . GLU A 1 235 ? -0.178  13.307  -13.014 1.00 49.40 235 A 1 
ATOM 1827 O O     . GLU A 1 235 ? 0.325   14.424  -12.978 1.00 49.31 235 A 1 
ATOM 1828 C CB    . GLU A 1 235 ? -2.592  13.013  -13.621 1.00 48.98 235 A 1 
ATOM 1829 C CG    . GLU A 1 235 ? -3.620  13.090  -14.748 1.00 43.46 235 A 1 
ATOM 1830 C CD    . GLU A 1 235 ? -5.077  13.116  -14.246 1.00 40.41 235 A 1 
ATOM 1831 O OE1   . GLU A 1 235 ? -5.977  13.153  -15.099 1.00 37.29 235 A 1 
ATOM 1832 O OE2   . GLU A 1 235 ? -5.289  13.093  -13.015 1.00 37.59 235 A 1 
ATOM 1833 N N     . TYR A 1 236 ? 0.140   12.365  -12.120 1.00 51.30 236 A 1 
ATOM 1834 C CA    . TYR A 1 236 ? 1.111   12.609  -11.060 1.00 49.84 236 A 1 
ATOM 1835 C C     . TYR A 1 236 ? 2.537   12.751  -11.610 1.00 46.33 236 A 1 
ATOM 1836 O O     . TYR A 1 236 ? 3.267   13.645  -11.171 1.00 44.35 236 A 1 
ATOM 1837 C CB    . TYR A 1 236 ? 1.028   11.496  -10.011 1.00 47.92 236 A 1 
ATOM 1838 C CG    . TYR A 1 236 ? 1.780   11.824  -8.741  1.00 41.50 236 A 1 
ATOM 1839 C CD1   . TYR A 1 236 ? 3.117   11.433  -8.567  1.00 39.38 236 A 1 
ATOM 1840 C CD2   . TYR A 1 236 ? 1.148   12.592  -7.736  1.00 39.42 236 A 1 
ATOM 1841 C CE1   . TYR A 1 236 ? 3.815   11.783  -7.412  1.00 34.79 236 A 1 
ATOM 1842 C CE2   . TYR A 1 236 ? 1.834   12.952  -6.572  1.00 35.55 236 A 1 
ATOM 1843 C CZ    . TYR A 1 236 ? 3.176   12.545  -6.407  1.00 39.11 236 A 1 
ATOM 1844 O OH    . TYR A 1 236 ? 3.865   12.895  -5.272  1.00 37.72 236 A 1 
ATOM 1845 N N     . ALA A 1 237 ? 2.935   11.911  -12.568 1.00 57.86 237 A 1 
ATOM 1846 C CA    . ALA A 1 237 ? 4.233   11.998  -13.222 1.00 56.71 237 A 1 
ATOM 1847 C C     . ALA A 1 237 ? 4.380   13.311  -14.013 1.00 54.10 237 A 1 
ATOM 1848 O O     . ALA A 1 237 ? 5.411   13.962  -13.911 1.00 54.67 237 A 1 
ATOM 1849 C CB    . ALA A 1 237 ? 4.435   10.770  -14.116 1.00 55.86 237 A 1 
ATOM 1850 N N     . GLU A 1 238 ? 3.335   13.740  -14.719 1.00 56.75 238 A 1 
ATOM 1851 C CA    . GLU A 1 238 ? 3.302   15.024  -15.422 1.00 56.98 238 A 1 
ATOM 1852 C C     . GLU A 1 238 ? 3.402   16.206  -14.447 1.00 54.18 238 A 1 
ATOM 1853 O O     . GLU A 1 238 ? 4.157   17.139  -14.687 1.00 54.58 238 A 1 
ATOM 1854 C CB    . GLU A 1 238 ? 2.032   15.134  -16.274 1.00 55.83 238 A 1 
ATOM 1855 C CG    . GLU A 1 238 ? 2.124   14.302  -17.555 1.00 50.77 238 A 1 
ATOM 1856 C CD    . GLU A 1 238 ? 0.843   14.324  -18.417 1.00 46.86 238 A 1 
ATOM 1857 O OE1   . GLU A 1 238 ? 0.856   13.653  -19.473 1.00 44.50 238 A 1 
ATOM 1858 O OE2   . GLU A 1 238 ? -0.123  14.999  -18.017 1.00 43.59 238 A 1 
ATOM 1859 N N     . GLN A 1 239 ? 2.712   16.149  -13.305 1.00 55.06 239 A 1 
ATOM 1860 C CA    . GLN A 1 239 ? 2.828   17.174  -12.266 1.00 53.42 239 A 1 
ATOM 1861 C C     . GLN A 1 239 ? 4.223   17.201  -11.623 1.00 51.43 239 A 1 
ATOM 1862 O O     . GLN A 1 239 ? 4.698   18.283  -11.248 1.00 51.75 239 A 1 
ATOM 1863 C CB    . GLN A 1 239 ? 1.789   16.957  -11.173 1.00 51.62 239 A 1 
ATOM 1864 C CG    . GLN A 1 239 ? 0.401   17.458  -11.588 1.00 46.85 239 A 1 
ATOM 1865 C CD    . GLN A 1 239 ? -0.640  17.284  -10.470 1.00 42.51 239 A 1 
ATOM 1866 O OE1   . GLN A 1 239 ? -0.348  16.983  -9.323  1.00 41.15 239 A 1 
ATOM 1867 N NE2   . GLN A 1 239 ? -1.896  17.510  -10.773 1.00 38.10 239 A 1 
ATOM 1868 N N     . GLN A 1 240 ? 4.860   16.042  -11.442 1.00 52.53 240 A 1 
ATOM 1869 C CA    . GLN A 1 240 ? 6.233   15.964  -10.938 1.00 53.12 240 A 1 
ATOM 1870 C C     . GLN A 1 240 ? 7.215   16.533  -11.964 1.00 51.42 240 A 1 
ATOM 1871 O O     . GLN A 1 240 ? 8.038   17.372  -11.611 1.00 51.94 240 A 1 
ATOM 1872 C CB    . GLN A 1 240 ? 6.599   14.512  -10.586 1.00 51.49 240 A 1 
ATOM 1873 C CG    . GLN A 1 240 ? 6.000   14.035  -9.253  1.00 47.17 240 A 1 
ATOM 1874 C CD    . GLN A 1 240 ? 6.719   14.578  -8.011  1.00 42.66 240 A 1 
ATOM 1875 O OE1   . GLN A 1 240 ? 7.904   14.810  -7.960  1.00 41.56 240 A 1 
ATOM 1876 N NE2   . GLN A 1 240 ? 6.012   14.788  -6.928  1.00 39.23 240 A 1 
ATOM 1877 N N     . MET A 1 241 ? 7.063   16.159  -13.228 1.00 64.08 241 A 1 
ATOM 1878 C CA    . MET A 1 241 ? 7.926   16.625  -14.306 1.00 63.84 241 A 1 
ATOM 1879 C C     . MET A 1 241 ? 7.788   18.141  -14.520 1.00 61.68 241 A 1 
ATOM 1880 O O     . MET A 1 241 ? 8.791   18.831  -14.676 1.00 61.90 241 A 1 
ATOM 1881 C CB    . MET A 1 241 ? 7.602   15.829  -15.572 1.00 62.84 241 A 1 
ATOM 1882 C CG    . MET A 1 241 ? 8.721   15.900  -16.606 1.00 56.34 241 A 1 
ATOM 1883 S SD    . MET A 1 241 ? 8.389   14.997  -18.160 1.00 53.10 241 A 1 
ATOM 1884 C CE    . MET A 1 241 ? 8.279   13.293  -17.560 1.00 47.68 241 A 1 
ATOM 1885 N N     . GLN A 1 242 ? 6.563   18.676  -14.429 1.00 57.96 242 A 1 
ATOM 1886 C CA    . GLN A 1 242 ? 6.356   20.126  -14.456 1.00 56.93 242 A 1 
ATOM 1887 C C     . GLN A 1 242 ? 7.014   20.837  -13.267 1.00 53.49 242 A 1 
ATOM 1888 O O     . GLN A 1 242 ? 7.565   21.922  -13.447 1.00 54.71 242 A 1 
ATOM 1889 C CB    . GLN A 1 242 ? 4.865   20.465  -14.479 1.00 56.61 242 A 1 
ATOM 1890 C CG    . GLN A 1 242 ? 4.281   20.384  -15.894 1.00 52.28 242 A 1 
ATOM 1891 C CD    . GLN A 1 242 ? 2.807   20.802  -15.950 1.00 48.25 242 A 1 
ATOM 1892 O OE1   . GLN A 1 242 ? 2.142   21.040  -14.957 1.00 46.86 242 A 1 
ATOM 1893 N NE2   . GLN A 1 242 ? 2.250   20.920  -17.137 1.00 42.75 242 A 1 
ATOM 1894 N N     . LYS A 1 243 ? 6.979   20.234  -12.075 1.00 47.69 243 A 1 
ATOM 1895 C CA    . LYS A 1 243 ? 7.656   20.825  -10.917 1.00 46.64 243 A 1 
ATOM 1896 C C     . LYS A 1 243 ? 9.173   20.797  -11.056 1.00 42.91 243 A 1 
ATOM 1897 O O     . LYS A 1 243 ? 9.800   21.817  -10.776 1.00 42.13 243 A 1 
ATOM 1898 C CB    . LYS A 1 243 ? 7.238   20.134  -9.622  1.00 45.70 243 A 1 
ATOM 1899 C CG    . LYS A 1 243 ? 5.912   20.697  -9.097  1.00 42.87 243 A 1 
ATOM 1900 C CD    . LYS A 1 243 ? 5.571   19.967  -7.807  1.00 41.00 243 A 1 
ATOM 1901 C CE    . LYS A 1 243 ? 4.279   20.526  -7.227  1.00 37.33 243 A 1 
ATOM 1902 N NZ    . LYS A 1 243 ? 3.924   19.784  -6.002  1.00 33.81 243 A 1 
ATOM 1903 N N     . GLU A 1 244 ? 9.749   19.690  -11.520 1.00 54.71 244 A 1 
ATOM 1904 C CA    . GLU A 1 244 ? 11.190  19.618  -11.786 1.00 53.98 244 A 1 
ATOM 1905 C C     . GLU A 1 244 ? 11.618  20.605  -12.878 1.00 49.60 244 A 1 
ATOM 1906 O O     . GLU A 1 244 ? 12.679  21.208  -12.769 1.00 48.71 244 A 1 
ATOM 1907 C CB    . GLU A 1 244 ? 11.605  18.197  -12.195 1.00 51.94 244 A 1 
ATOM 1908 C CG    . GLU A 1 244 ? 11.822  17.281  -10.984 1.00 47.46 244 A 1 
ATOM 1909 C CD    . GLU A 1 244 ? 12.432  15.921  -11.370 1.00 45.26 244 A 1 
ATOM 1910 O OE1   . GLU A 1 244 ? 13.076  15.310  -10.485 1.00 41.17 244 A 1 
ATOM 1911 O OE2   . GLU A 1 244 ? 12.236  15.484  -12.522 1.00 40.63 244 A 1 
ATOM 1912 N N     . TYR A 1 245 ? 10.781  20.816  -13.908 1.00 58.69 245 A 1 
ATOM 1913 C CA    . TYR A 1 245 ? 11.070  21.797  -14.944 1.00 56.27 245 A 1 
ATOM 1914 C C     . TYR A 1 245 ? 11.072  23.226  -14.385 1.00 51.63 245 A 1 
ATOM 1915 O O     . TYR A 1 245 ? 12.002  23.986  -14.651 1.00 49.43 245 A 1 
ATOM 1916 C CB    . TYR A 1 245 ? 10.080  21.641  -16.105 1.00 53.29 245 A 1 
ATOM 1917 C CG    . TYR A 1 245 ? 10.733  21.857  -17.449 1.00 47.23 245 A 1 
ATOM 1918 C CD1   . TYR A 1 245 ? 10.817  23.144  -18.019 1.00 45.18 245 A 1 
ATOM 1919 C CD2   . TYR A 1 245 ? 11.310  20.761  -18.135 1.00 44.32 245 A 1 
ATOM 1920 C CE1   . TYR A 1 245 ? 11.450  23.338  -19.251 1.00 37.25 245 A 1 
ATOM 1921 C CE2   . TYR A 1 245 ? 11.940  20.943  -19.370 1.00 38.93 245 A 1 
ATOM 1922 C CZ    . TYR A 1 245 ? 12.011  22.236  -19.937 1.00 40.71 245 A 1 
ATOM 1923 O OH    . TYR A 1 245 ? 12.636  22.423  -21.158 1.00 39.23 245 A 1 
ATOM 1924 N N     . VAL A 1 246 ? 10.085  23.560  -13.539 1.00 56.32 246 A 1 
ATOM 1925 C CA    . VAL A 1 246 ? 10.008  24.894  -12.917 1.00 54.53 246 A 1 
ATOM 1926 C C     . VAL A 1 246 ? 11.139  25.117  -11.899 1.00 49.58 246 A 1 
ATOM 1927 O O     . VAL A 1 246 ? 11.677  26.219  -11.829 1.00 48.18 246 A 1 
ATOM 1928 C CB    . VAL A 1 246 ? 8.622   25.115  -12.279 1.00 52.22 246 A 1 
ATOM 1929 C CG1   . VAL A 1 246 ? 8.534   26.438  -11.508 1.00 47.46 246 A 1 
ATOM 1930 C CG2   . VAL A 1 246 ? 7.529   25.158  -13.338 1.00 51.40 246 A 1 
ATOM 1931 N N     . GLU A 1 247 ? 11.540  24.100  -11.142 1.00 49.74 247 A 1 
ATOM 1932 C CA    . GLU A 1 247 ? 12.687  24.211  -10.221 1.00 48.47 247 A 1 
ATOM 1933 C C     . GLU A 1 247 ? 14.025  24.330  -10.985 1.00 43.48 247 A 1 
ATOM 1934 O O     . GLU A 1 247 ? 14.890  25.099  -10.562 1.00 41.59 247 A 1 
ATOM 1935 C CB    . GLU A 1 247 ? 12.728  23.043  -9.217  1.00 46.64 247 A 1 
ATOM 1936 C CG    . GLU A 1 247 ? 11.772  23.281  -8.038  1.00 43.68 247 A 1 
ATOM 1937 C CD    . GLU A 1 247 ? 11.848  22.219  -6.916  1.00 41.38 247 A 1 
ATOM 1938 O OE1   . GLU A 1 247 ? 11.367  22.538  -5.795  1.00 38.83 247 A 1 
ATOM 1939 O OE2   . GLU A 1 247 ? 12.329  21.091  -7.160  1.00 38.65 247 A 1 
ATOM 1940 N N     . ASN A 1 248 ? 14.175  23.633  -12.113 1.00 51.40 248 A 1 
ATOM 1941 C CA    . ASN A 1 248 ? 15.393  23.721  -12.918 1.00 49.83 248 A 1 
ATOM 1942 C C     . ASN A 1 248 ? 15.505  25.040  -13.698 1.00 43.71 248 A 1 
ATOM 1943 O O     . ASN A 1 248 ? 16.611  25.567  -13.801 1.00 40.42 248 A 1 
ATOM 1944 C CB    . ASN A 1 248 ? 15.492  22.509  -13.856 1.00 47.16 248 A 1 
ATOM 1945 C CG    . ASN A 1 248 ? 16.082  21.277  -13.179 1.00 43.50 248 A 1 
ATOM 1946 O OD1   . ASN A 1 248 ? 17.006  21.335  -12.377 1.00 42.21 248 A 1 
ATOM 1947 N ND2   . ASN A 1 248 ? 15.586  20.110  -13.522 1.00 43.66 248 A 1 
ATOM 1948 N N     . GLU A 1 249 ? 14.413  25.603  -14.210 1.00 47.93 249 A 1 
ATOM 1949 C CA    . GLU A 1 249 ? 14.466  26.936  -14.844 1.00 47.21 249 A 1 
ATOM 1950 C C     . GLU A 1 249 ? 14.812  28.039  -13.832 1.00 43.49 249 A 1 
ATOM 1951 O O     . GLU A 1 249 ? 15.541  28.978  -14.156 1.00 40.07 249 A 1 
ATOM 1952 C CB    . GLU A 1 249 ? 13.138  27.277  -15.536 1.00 43.22 249 A 1 
ATOM 1953 C CG    . GLU A 1 249 ? 13.032  26.675  -16.951 1.00 39.50 249 A 1 
ATOM 1954 C CD    . GLU A 1 249 ? 11.845  27.246  -17.753 1.00 36.99 249 A 1 
ATOM 1955 O OE1   . GLU A 1 249 ? 11.942  27.232  -18.997 1.00 33.68 249 A 1 
ATOM 1956 O OE2   . GLU A 1 249 ? 10.843  27.675  -17.132 1.00 33.75 249 A 1 
ATOM 1957 N N     . GLY A 1 250 ? 14.342  27.914  -12.601 1.00 45.95 250 A 1 
ATOM 1958 C CA    . GLY A 1 250 ? 14.671  28.881  -11.550 1.00 43.39 250 A 1 
ATOM 1959 C C     . GLY A 1 250 ? 16.134  28.854  -11.105 1.00 39.65 250 A 1 
ATOM 1960 O O     . GLY A 1 250 ? 16.634  29.850  -10.578 1.00 38.10 250 A 1 
ATOM 1961 N N     . SER A 1 251 ? 16.834  27.746  -11.324 1.00 48.03 251 A 1 
ATOM 1962 C CA    . SER A 1 251 ? 18.271  27.635  -11.096 1.00 45.41 251 A 1 
ATOM 1963 C C     . SER A 1 251 ? 19.068  28.168  -12.291 1.00 40.61 251 A 1 
ATOM 1964 O O     . SER A 1 251 ? 19.971  27.491  -12.785 1.00 39.14 251 A 1 
ATOM 1965 C CB    . SER A 1 251 ? 18.665  26.207  -10.719 1.00 44.03 251 A 1 
ATOM 1966 O OG    . SER A 1 251 ? 20.035  26.157  -10.331 1.00 41.72 251 A 1 
ATOM 1967 N N     . GLU A 1 252 ? 18.746  29.363  -12.747 1.00 45.74 252 A 1 
ATOM 1968 C CA    . GLU A 1 252 ? 19.713  30.120  -13.535 1.00 45.86 252 A 1 
ATOM 1969 C C     . GLU A 1 252 ? 20.998  30.189  -12.716 1.00 42.02 252 A 1 
ATOM 1970 O O     . GLU A 1 252 ? 21.058  30.769  -11.627 1.00 38.99 252 A 1 
ATOM 1971 C CB    . GLU A 1 252 ? 19.229  31.529  -13.915 1.00 42.29 252 A 1 
ATOM 1972 C CG    . GLU A 1 252 ? 18.331  31.531  -15.157 1.00 39.70 252 A 1 
ATOM 1973 C CD    . GLU A 1 252 ? 18.099  32.949  -15.720 1.00 37.62 252 A 1 
ATOM 1974 O OE1   . GLU A 1 252 ? 17.789  33.053  -16.927 1.00 34.26 252 A 1 
ATOM 1975 O OE2   . GLU A 1 252 ? 18.263  33.932  -14.954 1.00 32.83 252 A 1 
ATOM 1976 N N     . CYS A 1 253 ? 22.025  29.533  -13.249 1.00 48.84 253 A 1 
ATOM 1977 C CA    . CYS A 1 253 ? 23.363  29.586  -12.708 1.00 47.96 253 A 1 
ATOM 1978 C C     . CYS A 1 253 ? 23.807  31.044  -12.750 1.00 40.74 253 A 1 
ATOM 1979 O O     . CYS A 1 253 ? 24.334  31.510  -13.763 1.00 42.32 253 A 1 
ATOM 1980 C CB    . CYS A 1 253 ? 24.294  28.694  -13.541 1.00 47.38 253 A 1 
ATOM 1981 S SG    . CYS A 1 253 ? 23.970  26.928  -13.239 1.00 45.04 253 A 1 
ATOM 1982 N N     . ILE A 1 254 ? 23.625  31.747  -11.633 1.00 33.71 254 A 1 
ATOM 1983 C CA    . ILE A 1 254 ? 24.405  32.951  -11.363 1.00 37.87 254 A 1 
ATOM 1984 C C     . ILE A 1 254 ? 25.848  32.473  -11.363 1.00 35.31 254 A 1 
ATOM 1985 O O     . ILE A 1 254 ? 26.339  31.968  -10.356 1.00 33.89 254 A 1 
ATOM 1986 C CB    . ILE A 1 254 ? 24.002  33.622  -10.036 1.00 36.36 254 A 1 
ATOM 1987 C CG1   . ILE A 1 254 ? 22.521  34.025  -10.048 1.00 34.70 254 A 1 
ATOM 1988 C CG2   . ILE A 1 254 ? 24.896  34.854  -9.788  1.00 37.07 254 A 1 
ATOM 1989 C CD1   . ILE A 1 254 ? 22.008  34.588  -8.726  1.00 35.05 254 A 1 
ATOM 1990 N N     . VAL A 1 255 ? 26.480  32.532  -12.542 1.00 38.03 255 A 1 
ATOM 1991 C CA    . VAL A 1 255 ? 27.900  32.241  -12.681 1.00 41.61 255 A 1 
ATOM 1992 C C     . VAL A 1 255 ? 28.583  33.241  -11.753 1.00 37.32 255 A 1 
ATOM 1993 O O     . VAL A 1 255 ? 28.544  34.436  -12.060 1.00 35.48 255 A 1 
ATOM 1994 C CB    . VAL A 1 255 ? 28.385  32.398  -14.128 1.00 40.54 255 A 1 
ATOM 1995 C CG1   . VAL A 1 255 ? 29.889  32.111  -14.228 1.00 38.09 255 A 1 
ATOM 1996 C CG2   . VAL A 1 255 ? 27.663  31.427  -15.061 1.00 43.13 255 A 1 
ATOM 1997 N N     . PRO A 1 256 ? 29.099  32.802  -10.602 1.00 40.88 256 A 1 
ATOM 1998 C CA    . PRO A 1 256 ? 29.740  33.742  -9.725  1.00 41.90 256 A 1 
ATOM 1999 C C     . PRO A 1 256 ? 30.942  34.246  -10.514 1.00 40.12 256 A 1 
ATOM 2000 O O     . PRO A 1 256 ? 31.851  33.472  -10.823 1.00 38.25 256 A 1 
ATOM 2001 C CB    . PRO A 1 256 ? 30.107  32.956  -8.459  1.00 39.15 256 A 1 
ATOM 2002 C CG    . PRO A 1 256 ? 30.217  31.511  -8.944  1.00 39.05 256 A 1 
ATOM 2003 C CD    . PRO A 1 256 ? 29.202  31.447  -10.109 1.00 43.76 256 A 1 
ATOM 2004 N N     . SER A 1 257 ? 30.919  35.521  -10.889 1.00 39.90 257 A 1 
ATOM 2005 C CA    . SER A 1 257 ? 32.047  36.189  -11.518 1.00 42.43 257 A 1 
ATOM 2006 C C     . SER A 1 257 ? 33.207  36.020  -10.550 1.00 40.39 257 A 1 
ATOM 2007 O O     . SER A 1 257 ? 33.279  36.708  -9.533  1.00 38.99 257 A 1 
ATOM 2008 C CB    . SER A 1 257 ? 31.743  37.666  -11.754 1.00 39.96 257 A 1 
ATOM 2009 O OG    . SER A 1 257 ? 30.574  37.808  -12.519 1.00 38.58 257 A 1 
ATOM 2010 N N     . GLN A 1 258 ? 34.069  35.047  -10.826 1.00 33.63 258 A 1 
ATOM 2011 C CA    . GLN A 1 258 ? 35.293  34.850  -10.071 1.00 36.94 258 A 1 
ATOM 2012 C C     . GLN A 1 258 ? 36.159  36.070  -10.340 1.00 33.59 258 A 1 
ATOM 2013 O O     . GLN A 1 258 ? 36.974  36.089  -11.255 1.00 31.93 258 A 1 
ATOM 2014 C CB    . GLN A 1 258 ? 36.009  33.547  -10.452 1.00 35.77 258 A 1 
ATOM 2015 C CG    . GLN A 1 258 ? 35.374  32.291  -9.852  1.00 34.97 258 A 1 
ATOM 2016 C CD    . GLN A 1 258 ? 36.251  31.047  -10.040 1.00 35.42 258 A 1 
ATOM 2017 O OE1   . GLN A 1 258 ? 37.259  31.031  -10.720 1.00 35.72 258 A 1 
ATOM 2018 N NE2   . GLN A 1 258 ? 35.894  29.936  -9.420  1.00 35.35 258 A 1 
ATOM 2019 N N     . SER A 1 259 ? 35.911  37.112  -9.573  1.00 38.75 259 A 1 
ATOM 2020 C CA    . SER A 1 259 ? 36.840  38.222  -9.493  1.00 41.20 259 A 1 
ATOM 2021 C C     . SER A 1 259 ? 38.154  37.620  -9.016  1.00 38.89 259 A 1 
ATOM 2022 O O     . SER A 1 259 ? 38.302  37.225  -7.858  1.00 38.09 259 A 1 
ATOM 2023 C CB    . SER A 1 259 ? 36.315  39.317  -8.565  1.00 39.25 259 A 1 
ATOM 2024 O OG    . SER A 1 259 ? 35.991  38.816  -7.281  1.00 37.42 259 A 1 
ATOM 2025 N N     . THR A 1 260 ? 39.087  37.465  -9.971  1.00 41.67 260 A 1 
ATOM 2026 C CA    . THR A 1 260 ? 40.458  37.029  -9.712  1.00 45.43 260 A 1 
ATOM 2027 C C     . THR A 1 260 ? 41.131  38.120  -8.891  1.00 42.33 260 A 1 
ATOM 2028 O O     . THR A 1 260 ? 41.803  39.002  -9.419  1.00 40.07 260 A 1 
ATOM 2029 C CB    . THR A 1 260 ? 41.215  36.755  -11.014 1.00 41.48 260 A 1 
ATOM 2030 O OG1   . THR A 1 260 ? 40.943  37.744  -11.979 1.00 37.87 260 A 1 
ATOM 2031 C CG2   . THR A 1 260 ? 40.811  35.419  -11.631 1.00 39.37 260 A 1 
ATOM 2032 N N     . ILE A 1 261 ? 40.871  38.070  -7.576  1.00 33.90 261 A 1 
ATOM 2033 C CA    . ILE A 1 261 ? 41.601  38.904  -6.627  1.00 37.24 261 A 1 
ATOM 2034 C C     . ILE A 1 261 ? 43.045  38.427  -6.707  1.00 34.22 261 A 1 
ATOM 2035 O O     . ILE A 1 261 ? 43.414  37.437  -6.092  1.00 32.82 261 A 1 
ATOM 2036 C CB    . ILE A 1 261 ? 41.015  38.834  -5.203  1.00 35.74 261 A 1 
ATOM 2037 C CG1   . ILE A 1 261 ? 39.550  39.340  -5.200  1.00 34.79 261 A 1 
ATOM 2038 C CG2   . ILE A 1 261 ? 41.875  39.672  -4.242  1.00 37.74 261 A 1 
ATOM 2039 C CD1   . ILE A 1 261 ? 38.834  39.197  -3.851  1.00 36.38 261 A 1 
ATOM 2040 N N     . VAL A 1 262 ? 43.817  39.115  -7.547  1.00 33.71 262 A 1 
ATOM 2041 C CA    . VAL A 1 262 ? 45.256  38.915  -7.662  1.00 38.50 262 A 1 
ATOM 2042 C C     . VAL A 1 262 ? 45.828  39.229  -6.287  1.00 34.84 262 A 1 
ATOM 2043 O O     . VAL A 1 262 ? 45.981  40.387  -5.906  1.00 33.47 262 A 1 
ATOM 2044 C CB    . VAL A 1 262 ? 45.873  39.799  -8.756  1.00 36.57 262 A 1 
ATOM 2045 C CG1   . VAL A 1 262 ? 47.377  39.555  -8.863  1.00 34.54 262 A 1 
ATOM 2046 C CG2   . VAL A 1 262 ? 45.249  39.493  -10.121 1.00 40.05 262 A 1 
ATOM 2047 N N     . ARG A 1 263 ? 46.057  38.161  -5.536  1.00 34.28 263 A 1 
ATOM 2048 C CA    . ARG A 1 263 ? 46.596  38.229  -4.178  1.00 38.62 263 A 1 
ATOM 2049 C C     . ARG A 1 263 ? 48.040  38.722  -4.285  1.00 34.91 263 A 1 
ATOM 2050 O O     . ARG A 1 263 ? 48.951  37.926  -4.446  1.00 33.24 263 A 1 
ATOM 2051 C CB    . ARG A 1 263 ? 46.454  36.854  -3.491  1.00 36.19 263 A 1 
ATOM 2052 C CG    . ARG A 1 263 ? 46.051  36.955  -2.013  1.00 34.76 263 A 1 
ATOM 2053 C CD    . ARG A 1 263 ? 45.925  35.547  -1.408  1.00 32.36 263 A 1 
ATOM 2054 N NE    . ARG A 1 263 ? 45.204  35.552  -0.129  1.00 30.48 263 A 1 
ATOM 2055 C CZ    . ARG A 1 263 ? 44.960  34.505  0.654   1.00 27.37 263 A 1 
ATOM 2056 N NH1   . ARG A 1 263 ? 45.413  33.323  0.341   1.00 25.58 263 A 1 
ATOM 2057 N NH2   . ARG A 1 263 ? 44.262  34.632  1.723   1.00 24.18 263 A 1 
ATOM 2058 N N     . ARG A 1 264 ? 48.217  40.036  -4.276  1.00 32.49 264 A 1 
ATOM 2059 C CA    . ARG A 1 264 ? 49.544  40.653  -4.313  1.00 35.97 264 A 1 
ATOM 2060 C C     . ARG A 1 264 ? 50.330  40.129  -3.113  1.00 31.92 264 A 1 
ATOM 2061 O O     . ARG A 1 264 ? 49.804  40.193  -2.005  1.00 29.96 264 A 1 
ATOM 2062 C CB    . ARG A 1 264 ? 49.423  42.188  -4.299  1.00 33.79 264 A 1 
ATOM 2063 C CG    . ARG A 1 264 ? 50.318  42.845  -5.363  1.00 32.30 264 A 1 
ATOM 2064 C CD    . ARG A 1 264 ? 50.175  44.372  -5.347  1.00 30.75 264 A 1 
ATOM 2065 N NE    . ARG A 1 264 ? 50.864  44.999  -6.479  1.00 29.00 264 A 1 
ATOM 2066 C CZ    . ARG A 1 264 ? 50.889  46.294  -6.769  1.00 26.31 264 A 1 
ATOM 2067 N NH1   . ARG A 1 264 ? 50.293  47.176  -6.002  1.00 24.78 264 A 1 
ATOM 2068 N NH2   . ARG A 1 264 ? 51.501  46.725  -7.822  1.00 23.64 264 A 1 
ATOM 2069 N N     . PRO A 1 265 ? 51.527  39.573  -3.310  1.00 32.95 265 A 1 
ATOM 2070 C CA    . PRO A 1 265 ? 52.304  39.015  -2.217  1.00 36.33 265 A 1 
ATOM 2071 C C     . PRO A 1 265 ? 52.686  40.158  -1.280  1.00 34.18 265 A 1 
ATOM 2072 O O     . PRO A 1 265 ? 53.447  41.049  -1.648  1.00 31.46 265 A 1 
ATOM 2073 C CB    . PRO A 1 265 ? 53.505  38.326  -2.873  1.00 32.91 265 A 1 
ATOM 2074 C CG    . PRO A 1 265 ? 53.692  39.084  -4.188  1.00 32.92 265 A 1 
ATOM 2075 C CD    . PRO A 1 265 ? 52.250  39.474  -4.568  1.00 38.21 265 A 1 
ATOM 2076 N N     . HIS A 1 266 ? 52.083  40.150  -0.118  1.00 38.41 266 A 1 
ATOM 2077 C CA    . HIS A 1 266 ? 52.361  41.159  0.891   1.00 42.33 266 A 1 
ATOM 2078 C C     . HIS A 1 266 ? 53.769  40.898  1.442   1.00 39.99 266 A 1 
ATOM 2079 O O     . HIS A 1 266 ? 53.950  40.000  2.261   1.00 38.52 266 A 1 
ATOM 2080 C CB    . HIS A 1 266 ? 51.259  41.152  1.962   1.00 39.27 266 A 1 
ATOM 2081 C CG    . HIS A 1 266 ? 50.883  42.534  2.417   1.00 37.45 266 A 1 
ATOM 2082 N ND1   . HIS A 1 266 ? 51.572  43.371  3.253   1.00 36.02 266 A 1 
ATOM 2083 C CD2   . HIS A 1 266 ? 49.751  43.227  2.031   1.00 35.73 266 A 1 
ATOM 2084 C CE1   . HIS A 1 266 ? 50.890  44.519  3.368   1.00 32.42 266 A 1 
ATOM 2085 N NE2   . HIS A 1 266 ? 49.773  44.469  2.643   1.00 32.27 266 A 1 
ATOM 2086 N N     . GLN A 1 267 ? 54.757  41.631  0.947   1.00 38.58 267 A 1 
ATOM 2087 C CA    . GLN A 1 267 ? 56.115  41.572  1.493   1.00 41.43 267 A 1 
ATOM 2088 C C     . GLN A 1 267 ? 56.103  41.987  2.970   1.00 39.22 267 A 1 
ATOM 2089 O O     . GLN A 1 267 ? 55.400  42.911  3.363   1.00 37.32 267 A 1 
ATOM 2090 C CB    . GLN A 1 267 ? 57.083  42.446  0.685   1.00 38.72 267 A 1 
ATOM 2091 C CG    . GLN A 1 267 ? 57.640  41.730  -0.552  1.00 36.19 267 A 1 
ATOM 2092 C CD    . GLN A 1 267 ? 58.701  42.563  -1.290  1.00 34.11 267 A 1 
ATOM 2093 O OE1   . GLN A 1 267 ? 58.812  43.757  -1.125  1.00 34.09 267 A 1 
ATOM 2094 N NE2   . GLN A 1 267 ? 59.498  41.957  -2.133  1.00 32.21 267 A 1 
ATOM 2095 N N     . SER A 1 268 ? 56.912  41.294  3.746   1.00 43.54 268 A 1 
ATOM 2096 C CA    . SER A 1 268 ? 56.902  41.318  5.215   1.00 44.07 268 A 1 
ATOM 2097 C C     . SER A 1 268 ? 57.639  42.500  5.866   1.00 42.45 268 A 1 
ATOM 2098 O O     . SER A 1 268 ? 58.115  42.352  6.985   1.00 39.61 268 A 1 
ATOM 2099 C CB    . SER A 1 268 ? 57.518  39.995  5.697   1.00 40.00 268 A 1 
ATOM 2100 O OG    . SER A 1 268 ? 58.871  39.912  5.294   1.00 35.84 268 A 1 
ATOM 2101 N N     . GLY A 1 269 ? 57.811  43.604  5.161   1.00 35.72 269 A 1 
ATOM 2102 C CA    . GLY A 1 269 ? 58.742  44.662  5.576   1.00 37.05 269 A 1 
ATOM 2103 C C     . GLY A 1 269 ? 58.577  45.103  7.038   1.00 34.47 269 A 1 
ATOM 2104 O O     . GLY A 1 269 ? 57.467  45.320  7.513   1.00 32.77 269 A 1 
ATOM 2105 N N     . TYR A 1 270 ? 59.733  45.263  7.709   1.00 32.73 270 A 1 
ATOM 2106 C CA    . TYR A 1 270 ? 59.875  45.314  9.171   1.00 34.80 270 A 1 
ATOM 2107 C C     . TYR A 1 270 ? 59.245  46.494  9.935   1.00 30.70 270 A 1 
ATOM 2108 O O     . TYR A 1 270 ? 58.495  46.274  10.869  1.00 29.54 270 A 1 
ATOM 2109 C CB    . TYR A 1 270 ? 61.390  45.325  9.477   1.00 33.00 270 A 1 
ATOM 2110 C CG    . TYR A 1 270 ? 62.019  44.017  9.910   1.00 33.24 270 A 1 
ATOM 2111 C CD1   . TYR A 1 270 ? 62.220  43.770  11.284  1.00 35.50 270 A 1 
ATOM 2112 C CD2   . TYR A 1 270 ? 62.475  43.098  8.957   1.00 36.22 270 A 1 
ATOM 2113 C CE1   . TYR A 1 270 ? 62.880  42.597  11.687  1.00 33.27 270 A 1 
ATOM 2114 C CE2   . TYR A 1 270 ? 63.126  41.917  9.354   1.00 32.79 270 A 1 
ATOM 2115 C CZ    . TYR A 1 270 ? 63.334  41.670  10.735  1.00 34.45 270 A 1 
ATOM 2116 O OH    . TYR A 1 270 ? 63.984  40.527  11.134  1.00 35.19 270 A 1 
ATOM 2117 N N     . ALA A 1 271 ? 59.738  47.716  9.676   1.00 35.20 271 A 1 
ATOM 2118 C CA    . ALA A 1 271 ? 60.332  48.353  10.852  1.00 35.74 271 A 1 
ATOM 2119 C C     . ALA A 1 271 ? 59.493  49.411  11.619  1.00 32.38 271 A 1 
ATOM 2120 O O     . ALA A 1 271 ? 58.691  49.015  12.448  1.00 31.37 271 A 1 
ATOM 2121 C CB    . ALA A 1 271 ? 61.801  48.685  10.533  1.00 34.23 271 A 1 
ATOM 2122 N N     . PRO A 1 272 ? 59.765  50.717  11.517  1.00 38.35 272 A 1 
ATOM 2123 C CA    . PRO A 1 272 ? 60.027  51.370  12.800  1.00 40.98 272 A 1 
ATOM 2124 C C     . PRO A 1 272 ? 58.960  52.371  13.305  1.00 39.76 272 A 1 
ATOM 2125 O O     . PRO A 1 272 ? 57.813  52.379  12.900  1.00 39.14 272 A 1 
ATOM 2126 C CB    . PRO A 1 272 ? 61.415  51.996  12.566  1.00 37.87 272 A 1 
ATOM 2127 C CG    . PRO A 1 272 ? 61.308  52.524  11.140  1.00 38.40 272 A 1 
ATOM 2128 C CD    . PRO A 1 272 ? 60.329  51.547  10.474  1.00 44.98 272 A 1 
ATOM 2129 N N     . LEU A 1 273 ? 59.379  53.187  14.158  1.00 34.17 273 A 1 
ATOM 2130 C CA    . LEU A 1 273 ? 58.912  53.801  15.394  1.00 37.89 273 A 1 
ATOM 2131 C C     . LEU A 1 273 ? 57.947  54.999  15.312  1.00 34.96 273 A 1 
ATOM 2132 O O     . LEU A 1 273 ? 57.082  55.113  16.168  1.00 34.54 273 A 1 
ATOM 2133 C CB    . LEU A 1 273 ? 60.200  54.261  16.112  1.00 35.17 273 A 1 
ATOM 2134 C CG    . LEU A 1 273 ? 60.543  53.522  17.427  1.00 34.84 273 A 1 
ATOM 2135 C CD1   . LEU A 1 273 ? 62.051  53.410  17.599  1.00 36.07 273 A 1 
ATOM 2136 C CD2   . LEU A 1 273 ? 59.987  54.288  18.612  1.00 39.86 273 A 1 
ATOM 2137 N N     . VAL A 1 274 ? 58.250  55.990  14.486  1.00 29.20 274 A 1 
ATOM 2138 C CA    . VAL A 1 274 ? 58.220  57.395  14.922  1.00 34.98 274 A 1 
ATOM 2139 C C     . VAL A 1 274 ? 56.796  57.977  15.092  1.00 31.55 274 A 1 
ATOM 2140 O O     . VAL A 1 274 ? 55.892  57.648  14.331  1.00 30.06 274 A 1 
ATOM 2141 C CB    . VAL A 1 274 ? 59.077  58.291  14.016  1.00 32.45 274 A 1 
ATOM 2142 C CG1   . VAL A 1 274 ? 59.348  59.647  14.674  1.00 31.53 274 A 1 
ATOM 2143 C CG2   . VAL A 1 274 ? 60.451  57.674  13.714  1.00 37.81 274 A 1 
ATOM 2144 N N     . GLY A 1 275 ? 56.628  58.863  16.057  1.00 36.23 275 A 1 
ATOM 2145 C CA    . GLY A 1 275 ? 55.341  59.220  16.649  1.00 35.92 275 A 1 
ATOM 2146 C C     . GLY A 1 275 ? 54.740  60.626  16.488  1.00 33.58 275 A 1 
ATOM 2147 O O     . GLY A 1 275 ? 53.798  60.903  17.221  1.00 32.06 275 A 1 
ATOM 2148 N N     . ALA A 1 276 ? 55.256  61.515  15.677  1.00 35.90 276 A 1 
ATOM 2149 C CA    . ALA A 1 276 ? 54.820  62.925  15.623  1.00 38.64 276 A 1 
ATOM 2150 C C     . ALA A 1 276 ? 53.407  63.127  15.011  1.00 36.18 276 A 1 
ATOM 2151 O O     . ALA A 1 276 ? 52.908  62.238  14.356  1.00 35.38 276 A 1 
ATOM 2152 C CB    . ALA A 1 276 ? 55.882  63.676  14.810  1.00 35.99 276 A 1 
ATOM 2153 N N     . GLU A 1 277 ? 52.709  64.225  15.035  1.00 34.76 277 A 1 
ATOM 2154 C CA    . GLU A 1 277 ? 52.431  65.283  16.018  1.00 39.77 277 A 1 
ATOM 2155 C C     . GLU A 1 277 ? 51.048  65.917  15.703  1.00 38.16 277 A 1 
ATOM 2156 O O     . GLU A 1 277 ? 50.030  65.261  15.903  1.00 36.78 277 A 1 
ATOM 2157 C CB    . GLU A 1 277 ? 53.554  66.351  16.085  1.00 35.38 277 A 1 
ATOM 2158 C CG    . GLU A 1 277 ? 53.829  66.857  17.512  1.00 33.88 277 A 1 
ATOM 2159 C CD    . GLU A 1 277 ? 54.787  68.055  17.554  1.00 34.19 277 A 1 
ATOM 2160 O OE1   . GLU A 1 277 ? 55.236  68.383  18.675  1.00 32.47 277 A 1 
ATOM 2161 O OE2   . GLU A 1 277 ? 55.035  68.678  16.489  1.00 33.23 277 A 1 
ATOM 2162 N N     . GLN A 1 278 ? 50.980  67.159  15.264  1.00 38.78 278 A 1 
ATOM 2163 C CA    . GLN A 1 278 ? 49.862  68.049  15.618  1.00 40.53 278 A 1 
ATOM 2164 C C     . GLN A 1 278 ? 48.746  68.387  14.597  1.00 37.58 278 A 1 
ATOM 2165 O O     . GLN A 1 278 ? 47.578  68.374  14.974  1.00 36.69 278 A 1 
ATOM 2166 C CB    . GLN A 1 278 ? 50.444  69.402  16.057  1.00 37.80 278 A 1 
ATOM 2167 C CG    . GLN A 1 278 ? 51.262  69.391  17.348  1.00 34.69 278 A 1 
ATOM 2168 C CD    . GLN A 1 278 ? 51.747  70.793  17.726  1.00 34.10 278 A 1 
ATOM 2169 O OE1   . GLN A 1 278 ? 51.571  71.781  17.033  1.00 35.31 278 A 1 
ATOM 2170 N NE2   . GLN A 1 278 ? 52.390  70.930  18.866  1.00 32.84 278 A 1 
ATOM 2171 N N     . ALA A 1 279 ? 49.093  68.933  13.443  1.00 34.96 279 A 1 
ATOM 2172 C CA    . ALA A 1 279 ? 48.562  70.270  13.099  1.00 34.59 279 A 1 
ATOM 2173 C C     . ALA A 1 279 ? 47.144  70.385  12.461  1.00 31.34 279 A 1 
ATOM 2174 O O     . ALA A 1 279 ? 46.489  69.421  12.137  1.00 31.33 279 A 1 
ATOM 2175 C CB    . ALA A 1 279 ? 49.616  71.015  12.271  1.00 33.45 279 A 1 
ATOM 2176 N N     . ALA A 1 280 ? 46.717  71.632  12.255  1.00 34.59 280 A 1 
ATOM 2177 C CA    . ALA A 1 280 ? 45.380  72.138  12.581  1.00 34.46 280 A 1 
ATOM 2178 C C     . ALA A 1 280 ? 44.399  72.508  11.433  1.00 31.44 280 A 1 
ATOM 2179 O O     . ALA A 1 280 ? 43.197  72.308  11.574  1.00 30.63 280 A 1 
ATOM 2180 C CB    . ALA A 1 280 ? 45.619  73.387  13.428  1.00 32.81 280 A 1 
ATOM 2181 N N     . SER A 1 281 ? 44.852  73.258  10.457  1.00 48.45 281 A 1 
ATOM 2182 C CA    . SER A 1 281 ? 44.087  74.306  9.729   1.00 47.81 281 A 1 
ATOM 2183 C C     . SER A 1 281 ? 43.227  73.793  8.548   1.00 45.99 281 A 1 
ATOM 2184 O O     . SER A 1 281 ? 43.305  72.634  8.210   1.00 44.27 281 A 1 
ATOM 2185 C CB    . SER A 1 281 ? 45.123  75.324  9.253   1.00 44.35 281 A 1 
ATOM 2186 O OG    . SER A 1 281 ? 46.047  74.751  8.341   1.00 38.67 281 A 1 
ATOM 2187 N N     . ALA A 1 282 ? 42.422  74.562  7.777   1.00 40.06 282 A 1 
ATOM 2188 C CA    . ALA A 1 282 ? 41.670  75.809  7.992   1.00 40.82 282 A 1 
ATOM 2189 C C     . ALA A 1 282 ? 40.510  75.983  6.970   1.00 37.64 282 A 1 
ATOM 2190 O O     . ALA A 1 282 ? 39.352  75.878  7.324   1.00 37.14 282 A 1 
ATOM 2191 C CB    . ALA A 1 282 ? 42.602  77.042  7.895   1.00 38.47 282 A 1 
ATOM 2192 N N     . THR A 1 283 ? 40.824  76.391  5.732   1.00 47.22 283 A 1 
ATOM 2193 C CA    . THR A 1 283 ? 39.991  77.185  4.782   1.00 49.17 283 A 1 
ATOM 2194 C C     . THR A 1 283 ? 39.395  76.357  3.618   1.00 46.73 283 A 1 
ATOM 2195 O O     . THR A 1 283 ? 39.669  75.177  3.554   1.00 43.67 283 A 1 
ATOM 2196 C CB    . THR A 1 283 ? 40.890  78.297  4.211   1.00 43.03 283 A 1 
ATOM 2197 O OG1   . THR A 1 283 ? 42.081  77.745  3.672   1.00 39.98 283 A 1 
ATOM 2198 C CG2   . THR A 1 283 ? 41.315  79.333  5.247   1.00 43.49 283 A 1 
ATOM 2199 N N     . ALA A 1 284 ? 38.676  76.840  2.593   1.00 37.04 284 A 1 
ATOM 2200 C CA    . ALA A 1 284 ? 37.779  77.972  2.301   1.00 37.35 284 A 1 
ATOM 2201 C C     . ALA A 1 284 ? 36.775  77.543  1.194   1.00 33.97 284 A 1 
ATOM 2202 O O     . ALA A 1 284 ? 36.224  76.461  1.302   1.00 33.21 284 A 1 
ATOM 2203 C CB    . ALA A 1 284 ? 38.582  79.211  1.895   1.00 35.47 284 A 1 
ATOM 2204 N N     . GLY A 1 285 ? 36.509  78.361  0.158   1.00 42.29 285 A 1 
ATOM 2205 C CA    . GLY A 1 285 ? 35.200  78.318  -0.477  1.00 40.94 285 A 1 
ATOM 2206 C C     . GLY A 1 285 ? 34.905  78.223  -1.988  1.00 38.08 285 A 1 
ATOM 2207 O O     . GLY A 1 285 ? 33.712  78.183  -2.280  1.00 37.32 285 A 1 
ATOM 2208 N N     . ALA A 1 286 ? 35.823  78.292  -2.917  1.00 34.70 286 A 1 
ATOM 2209 C CA    . ALA A 1 286 ? 35.552  78.700  -4.320  1.00 35.69 286 A 1 
ATOM 2210 C C     . ALA A 1 286 ? 34.733  77.701  -5.191  1.00 32.47 286 A 1 
ATOM 2211 O O     . ALA A 1 286 ? 34.585  76.553  -4.845  1.00 31.93 286 A 1 
ATOM 2212 C CB    . ALA A 1 286 ? 36.901  79.002  -4.960  1.00 33.96 286 A 1 
ATOM 2213 N N     . SER A 1 287 ? 34.297  78.032  -6.424  1.00 47.86 287 A 1 
ATOM 2214 C CA    . SER A 1 287 ? 33.084  78.733  -6.860  1.00 47.83 287 A 1 
ATOM 2215 C C     . SER A 1 287 ? 32.596  78.340  -8.275  1.00 46.47 287 A 1 
ATOM 2216 O O     . SER A 1 287 ? 31.412  78.063  -8.436  1.00 44.54 287 A 1 
ATOM 2217 C CB    . SER A 1 287 ? 33.307  80.250  -6.878  1.00 43.60 287 A 1 
ATOM 2218 O OG    . SER A 1 287 ? 34.245  80.621  -7.868  1.00 36.96 287 A 1 
ATOM 2219 N N     . ALA A 1 288 ? 33.431  78.425  -9.306  1.00 38.14 288 A 1 
ATOM 2220 C CA    . ALA A 1 288 ? 33.053  78.719  -10.705 1.00 39.12 288 A 1 
ATOM 2221 C C     . ALA A 1 288 ? 32.849  77.461  -11.596 1.00 36.59 288 A 1 
ATOM 2222 O O     . ALA A 1 288 ? 32.840  76.367  -11.070 1.00 34.77 288 A 1 
ATOM 2223 C CB    . ALA A 1 288 ? 34.169  79.652  -11.194 1.00 36.80 288 A 1 
ATOM 2224 N N     . TYR A 1 289 ? 32.724  77.424  -12.929 1.00 33.69 289 A 1 
ATOM 2225 C CA    . TYR A 1 289 ? 32.345  78.305  -14.054 1.00 36.07 289 A 1 
ATOM 2226 C C     . TYR A 1 289 ? 31.753  77.350  -15.155 1.00 32.30 289 A 1 
ATOM 2227 O O     . TYR A 1 289 ? 31.325  76.258  -14.799 1.00 31.43 289 A 1 
ATOM 2228 C CB    . TYR A 1 289 ? 33.579  79.088  -14.541 1.00 34.15 289 A 1 
ATOM 2229 C CG    . TYR A 1 289 ? 33.539  80.606  -14.431 1.00 34.73 289 A 1 
ATOM 2230 C CD1   . TYR A 1 289 ? 32.498  81.359  -15.009 1.00 37.13 289 A 1 
ATOM 2231 C CD2   . TYR A 1 289 ? 34.595  81.278  -13.782 1.00 38.05 289 A 1 
ATOM 2232 C CE1   . TYR A 1 289 ? 32.506  82.769  -14.907 1.00 35.02 289 A 1 
ATOM 2233 C CE2   . TYR A 1 289 ? 34.607  82.679  -13.678 1.00 35.26 289 A 1 
ATOM 2234 C CZ    . TYR A 1 289 ? 33.557  83.433  -14.232 1.00 36.79 289 A 1 
ATOM 2235 O OH    . TYR A 1 289 ? 33.554  84.796  -14.126 1.00 36.03 289 A 1 
ATOM 2236 N N     . THR A 1 290 ? 31.718  77.406  -16.461 1.00 49.18 290 A 1 
ATOM 2237 C CA    . THR A 1 290 ? 30.904  78.145  -17.438 1.00 51.05 290 A 1 
ATOM 2238 C C     . THR A 1 290 ? 30.385  77.307  -18.627 1.00 48.91 290 A 1 
ATOM 2239 O O     . THR A 1 290 ? 29.178  77.177  -18.781 1.00 45.44 290 A 1 
ATOM 2240 C CB    . THR A 1 290 ? 31.716  79.273  -18.105 1.00 45.93 290 A 1 
ATOM 2241 O OG1   . THR A 1 290 ? 33.042  78.851  -18.344 1.00 44.56 290 A 1 
ATOM 2242 C CG2   . THR A 1 290 ? 31.759  80.557  -17.299 1.00 49.39 290 A 1 
ATOM 2243 N N     . ASP A 1 291 ? 31.263  76.875  -19.537 1.00 49.60 291 A 1 
ATOM 2244 C CA    . ASP A 1 291 ? 31.050  76.896  -21.010 1.00 53.79 291 A 1 
ATOM 2245 C C     . ASP A 1 291 ? 30.498  75.594  -21.662 1.00 52.41 291 A 1 
ATOM 2246 O O     . ASP A 1 291 ? 30.415  74.575  -21.013 1.00 49.80 291 A 1 
ATOM 2247 C CB    . ASP A 1 291 ? 32.416  77.262  -21.634 1.00 47.62 291 A 1 
ATOM 2248 C CG    . ASP A 1 291 ? 32.766  78.746  -21.556 1.00 41.65 291 A 1 
ATOM 2249 O OD1   . ASP A 1 291 ? 31.834  79.570  -21.509 1.00 40.03 291 A 1 
ATOM 2250 O OD2   . ASP A 1 291 ? 33.974  79.037  -21.559 1.00 39.37 291 A 1 
ATOM 2251 N N     . SER A 1 292 ? 30.219  75.440  -22.983 1.00 40.34 292 A 1 
ATOM 2252 C CA    . SER A 1 292 ? 29.541  76.249  -24.024 1.00 41.61 292 A 1 
ATOM 2253 C C     . SER A 1 292 ? 29.151  75.429  -25.281 1.00 39.23 292 A 1 
ATOM 2254 O O     . SER A 1 292 ? 27.973  75.284  -25.577 1.00 37.87 292 A 1 
ATOM 2255 C CB    . SER A 1 292 ? 30.420  77.419  -24.501 1.00 38.66 292 A 1 
ATOM 2256 O OG    . SER A 1 292 ? 29.932  78.030  -25.683 1.00 34.67 292 A 1 
ATOM 2257 N N     . VAL A 1 293 ? 30.134  75.022  -26.098 1.00 31.87 293 A 1 
ATOM 2258 C CA    . VAL A 1 293 ? 30.049  74.819  -27.583 1.00 37.05 293 A 1 
ATOM 2259 C C     . VAL A 1 293 ? 29.527  73.447  -28.074 1.00 33.94 293 A 1 
ATOM 2260 O O     . VAL A 1 293 ? 29.482  72.511  -27.304 1.00 32.78 293 A 1 
ATOM 2261 C CB    . VAL A 1 293 ? 31.446  75.071  -28.193 1.00 35.11 293 A 1 
ATOM 2262 C CG1   . VAL A 1 293 ? 31.651  76.527  -28.533 1.00 34.63 293 A 1 
ATOM 2263 C CG2   . VAL A 1 293 ? 32.628  74.611  -27.325 1.00 41.34 293 A 1 
ATOM 2264 N N     . ASN A 1 294 ? 29.220  73.136  -29.345 1.00 39.69 294 A 1 
ATOM 2265 C CA    . ASN A 1 294 ? 28.635  73.856  -30.499 1.00 40.85 294 A 1 
ATOM 2266 C C     . ASN A 1 294 ? 28.035  72.901  -31.575 1.00 36.09 294 A 1 
ATOM 2267 O O     . ASN A 1 294 ? 26.849  72.944  -31.831 1.00 34.17 294 A 1 
ATOM 2268 C CB    . ASN A 1 294 ? 29.691  74.761  -31.203 1.00 39.36 294 A 1 
ATOM 2269 C CG    . ASN A 1 294 ? 29.200  76.137  -31.604 1.00 36.68 294 A 1 
ATOM 2270 O OD1   . ASN A 1 294 ? 28.057  76.519  -31.460 1.00 38.78 294 A 1 
ATOM 2271 N ND2   . ASN A 1 294 ? 30.091  76.970  -32.103 1.00 40.64 294 A 1 
ATOM 2272 N N     . ASN A 1 295 ? 28.855  72.124  -32.330 1.00 41.71 295 A 1 
ATOM 2273 C CA    . ASN A 1 295 ? 28.709  71.935  -33.801 1.00 41.84 295 A 1 
ATOM 2274 C C     . ASN A 1 295 ? 27.897  70.711  -34.329 1.00 38.35 295 A 1 
ATOM 2275 O O     . ASN A 1 295 ? 27.444  69.873  -33.580 1.00 36.11 295 A 1 
ATOM 2276 C CB    . ASN A 1 295 ? 30.110  72.005  -34.440 1.00 39.10 295 A 1 
ATOM 2277 C CG    . ASN A 1 295 ? 30.543  73.405  -34.851 1.00 35.21 295 A 1 
ATOM 2278 O OD1   . ASN A 1 295 ? 29.764  74.329  -34.938 1.00 36.39 295 A 1 
ATOM 2279 N ND2   . ASN A 1 295 ? 31.813  73.581  -35.131 1.00 37.08 295 A 1 
ATOM 2280 N N     . SER A 1 296 ? 27.785  70.603  -35.698 1.00 32.31 296 A 1 
ATOM 2281 C CA    . SER A 1 296 ? 26.538  70.553  -36.485 1.00 33.75 296 A 1 
ATOM 2282 C C     . SER A 1 296 ? 26.290  69.420  -37.514 1.00 30.89 296 A 1 
ATOM 2283 O O     . SER A 1 296 ? 25.135  69.277  -37.910 1.00 29.70 296 A 1 
ATOM 2284 C CB    . SER A 1 296 ? 26.501  71.852  -37.303 1.00 32.36 296 A 1 
ATOM 2285 O OG    . SER A 1 296 ? 27.599  71.947  -38.188 1.00 30.75 296 A 1 
ATOM 2286 N N     . ILE A 1 297 ? 27.261  68.740  -38.124 1.00 25.11 297 A 1 
ATOM 2287 C CA    . ILE A 1 297 ? 27.230  68.374  -39.575 1.00 28.05 297 A 1 
ATOM 2288 C C     . ILE A 1 297 ? 26.406  67.114  -39.963 1.00 26.98 297 A 1 
ATOM 2289 O O     . ILE A 1 297 ? 26.030  66.305  -39.135 1.00 25.45 297 A 1 
ATOM 2290 C CB    . ILE A 1 297 ? 28.661  68.354  -40.184 1.00 26.63 297 A 1 
ATOM 2291 C CG1   . ILE A 1 297 ? 29.552  69.497  -39.648 1.00 26.14 297 A 1 
ATOM 2292 C CG2   . ILE A 1 297 ? 28.612  68.452  -41.716 1.00 30.74 297 A 1 
ATOM 2293 C CD1   . ILE A 1 297 ? 30.995  69.515  -40.172 1.00 30.33 297 A 1 
ATOM 2294 N N     . SER A 1 298 ? 26.153  66.956  -41.292 1.00 34.44 298 A 1 
ATOM 2295 C CA    . SER A 1 298 ? 24.906  66.558  -41.979 1.00 33.62 298 A 1 
ATOM 2296 C C     . SER A 1 298 ? 24.804  65.220  -42.755 1.00 30.90 298 A 1 
ATOM 2297 O O     . SER A 1 298 ? 23.715  64.970  -43.276 1.00 30.18 298 A 1 
ATOM 2298 C CB    . SER A 1 298 ? 24.669  67.638  -43.038 1.00 32.95 298 A 1 
ATOM 2299 O OG    . SER A 1 298 ? 25.748  67.707  -43.945 1.00 30.75 298 A 1 
ATOM 2300 N N     . PHE A 1 299 ? 25.841  64.463  -43.044 1.00 33.29 299 A 1 
ATOM 2301 C CA    . PHE A 1 299 ? 26.017  63.751  -44.339 1.00 33.52 299 A 1 
ATOM 2302 C C     . PHE A 1 299 ? 24.985  62.655  -44.733 1.00 31.95 299 A 1 
ATOM 2303 O O     . PHE A 1 299 ? 24.340  62.042  -43.896 1.00 30.47 299 A 1 
ATOM 2304 C CB    . PHE A 1 299 ? 27.455  63.241  -44.472 1.00 31.18 299 A 1 
ATOM 2305 C CG    . PHE A 1 299 ? 28.324  64.142  -45.318 1.00 30.45 299 A 1 
ATOM 2306 C CD1   . PHE A 1 299 ? 28.401  63.947  -46.710 1.00 32.31 299 A 1 
ATOM 2307 C CD2   . PHE A 1 299 ? 29.044  65.194  -44.727 1.00 33.03 299 A 1 
ATOM 2308 C CE1   . PHE A 1 299 ? 29.195  64.789  -47.511 1.00 30.65 299 A 1 
ATOM 2309 C CE2   . PHE A 1 299 ? 29.838  66.044  -45.516 1.00 29.06 299 A 1 
ATOM 2310 C CZ    . PHE A 1 299 ? 29.913  65.841  -46.912 1.00 30.32 299 A 1 
ATOM 2311 N N     . SER A 1 300 ? 24.873  62.390  -46.069 1.00 37.61 300 A 1 
ATOM 2312 C CA    . SER A 1 300 ? 23.617  62.025  -46.780 1.00 39.10 300 A 1 
ATOM 2313 C C     . SER A 1 300 ? 23.450  60.651  -47.482 1.00 36.95 300 A 1 
ATOM 2314 O O     . SER A 1 300 ? 22.319  60.232  -47.683 1.00 36.38 300 A 1 
ATOM 2315 C CB    . SER A 1 300 ? 23.443  63.059  -47.888 1.00 37.09 300 A 1 
ATOM 2316 O OG    . SER A 1 300 ? 24.500  62.970  -48.831 1.00 33.84 300 A 1 
ATOM 2317 N N     . MET A 1 301 ? 24.482  60.041  -48.036 1.00 33.15 301 A 1 
ATOM 2318 C CA    . MET A 1 301 ? 24.461  59.099  -49.200 1.00 35.32 301 A 1 
ATOM 2319 C C     . MET A 1 301 ? 24.048  57.645  -48.841 1.00 34.08 301 A 1 
ATOM 2320 O O     . MET A 1 301 ? 23.888  57.343  -47.668 1.00 31.36 301 A 1 
ATOM 2321 C CB    . MET A 1 301 ? 25.871  59.111  -49.815 1.00 33.40 301 A 1 
ATOM 2322 C CG    . MET A 1 301 ? 26.202  60.362  -50.628 1.00 31.59 301 A 1 
ATOM 2323 S SD    . MET A 1 301 ? 27.817  60.204  -51.442 1.00 32.21 301 A 1 
ATOM 2324 C CE    . MET A 1 301 ? 27.757  61.608  -52.567 1.00 30.76 301 A 1 
ATOM 2325 N N     . GLU A 1 302 ? 23.889  56.613  -49.725 1.00 34.35 302 A 1 
ATOM 2326 C CA    . GLU A 1 302 ? 23.641  56.424  -51.166 1.00 38.42 302 A 1 
ATOM 2327 C C     . GLU A 1 302 ? 22.965  55.036  -51.358 1.00 37.49 302 A 1 
ATOM 2328 O O     . GLU A 1 302 ? 23.000  54.199  -50.459 1.00 35.35 302 A 1 
ATOM 2329 C CB    . GLU A 1 302 ? 24.958  56.465  -51.971 1.00 34.73 302 A 1 
ATOM 2330 C CG    . GLU A 1 302 ? 24.770  56.557  -53.496 1.00 32.19 302 A 1 
ATOM 2331 C CD    . GLU A 1 302 ? 26.079  56.643  -54.289 1.00 31.65 302 A 1 
ATOM 2332 O OE1   . GLU A 1 302 ? 25.979  56.658  -55.537 1.00 29.80 302 A 1 
ATOM 2333 O OE2   . GLU A 1 302 ? 27.165  56.695  -53.662 1.00 29.38 302 A 1 
ATOM 2334 N N     . ALA A 1 303 ? 22.314  54.745  -52.491 1.00 34.28 303 A 1 
ATOM 2335 C CA    . ALA A 1 303 ? 21.215  53.777  -52.714 1.00 35.93 303 A 1 
ATOM 2336 C C     . ALA A 1 303 ? 21.574  52.424  -53.378 1.00 33.16 303 A 1 
ATOM 2337 O O     . ALA A 1 303 ? 20.799  51.946  -54.196 1.00 32.48 303 A 1 
ATOM 2338 C CB    . ALA A 1 303 ? 20.140  54.526  -53.520 1.00 34.77 303 A 1 
ATOM 2339 N N     . GLY A 1 304 ? 22.705  51.806  -53.159 1.00 34.05 304 A 1 
ATOM 2340 C CA    . GLY A 1 304 ? 23.263  50.708  -53.976 1.00 34.67 304 A 1 
ATOM 2341 C C     . GLY A 1 304 ? 22.308  49.557  -54.356 1.00 32.26 304 A 1 
ATOM 2342 O O     . GLY A 1 304 ? 21.620  48.997  -53.511 1.00 31.32 304 A 1 
ATOM 2343 N N     . ILE A 1 305 ? 22.337  49.151  -55.664 1.00 28.77 305 A 1 
ATOM 2344 C CA    . ILE A 1 305 ? 21.274  48.464  -56.453 1.00 32.58 305 A 1 
ATOM 2345 C C     . ILE A 1 305 ? 21.329  46.908  -56.454 1.00 30.47 305 A 1 
ATOM 2346 O O     . ILE A 1 305 ? 20.424  46.268  -56.975 1.00 28.60 305 A 1 
ATOM 2347 C CB    . ILE A 1 305 ? 21.376  49.008  -57.912 1.00 31.02 305 A 1 
ATOM 2348 C CG1   . ILE A 1 305 ? 21.152  50.533  -57.954 1.00 29.56 305 A 1 
ATOM 2349 C CG2   . ILE A 1 305 ? 20.443  48.335  -58.930 1.00 32.27 305 A 1 
ATOM 2350 C CD1   . ILE A 1 305 ? 21.519  51.193  -59.295 1.00 30.95 305 A 1 
ATOM 2351 N N     . VAL A 1 306 ? 22.361  46.253  -55.970 1.00 27.22 306 A 1 
ATOM 2352 C CA    . VAL A 1 306 ? 22.973  44.975  -56.428 1.00 30.51 306 A 1 
ATOM 2353 C C     . VAL A 1 306 ? 22.000  43.771  -56.683 1.00 27.54 306 A 1 
ATOM 2354 O O     . VAL A 1 306 ? 20.925  43.727  -56.093 1.00 26.05 306 A 1 
ATOM 2355 C CB    . VAL A 1 306 ? 24.168  44.591  -55.526 1.00 29.63 306 A 1 
ATOM 2356 C CG1   . VAL A 1 306 ? 25.249  43.808  -56.281 1.00 28.16 306 A 1 
ATOM 2357 C CG2   . VAL A 1 306 ? 24.922  45.777  -54.901 1.00 34.24 306 A 1 
ATOM 2358 N N     . PRO A 1 307 ? 22.322  42.829  -57.610 1.00 34.84 307 A 1 
ATOM 2359 C CA    . PRO A 1 307 ? 21.460  42.354  -58.701 1.00 36.45 307 A 1 
ATOM 2360 C C     . PRO A 1 307 ? 20.781  40.987  -58.495 1.00 35.12 307 A 1 
ATOM 2361 O O     . PRO A 1 307 ? 20.919  40.307  -57.492 1.00 33.16 307 A 1 
ATOM 2362 C CB    . PRO A 1 307 ? 22.414  42.331  -59.904 1.00 33.73 307 A 1 
ATOM 2363 C CG    . PRO A 1 307 ? 23.710  41.818  -59.289 1.00 33.67 307 A 1 
ATOM 2364 C CD    . PRO A 1 307 ? 23.685  42.447  -57.900 1.00 39.56 307 A 1 
ATOM 2365 N N     . ASP A 1 308 ? 20.121  40.554  -59.579 1.00 52.18 308 A 1 
ATOM 2366 C CA    . ASP A 1 308 ? 19.030  39.578  -59.749 1.00 53.69 308 A 1 
ATOM 2367 C C     . ASP A 1 308 ? 19.366  38.068  -59.690 1.00 52.18 308 A 1 
ATOM 2368 O O     . ASP A 1 308 ? 18.640  37.264  -60.272 1.00 48.90 308 A 1 
ATOM 2369 C CB    . ASP A 1 308 ? 18.417  39.900  -61.126 1.00 48.41 308 A 1 
ATOM 2370 C CG    . ASP A 1 308 ? 16.929  40.205  -61.153 1.00 42.23 308 A 1 
ATOM 2371 O OD1   . ASP A 1 308 ? 16.288  40.189  -60.097 1.00 40.83 308 A 1 
ATOM 2372 O OD2   . ASP A 1 308 ? 16.466  40.495  -62.282 1.00 40.86 308 A 1 
ATOM 2373 N N     . ASN A 1 309 ? 20.469  37.603  -59.148 1.00 43.23 309 A 1 
ATOM 2374 C CA    . ASN A 1 309 ? 21.068  36.316  -59.527 1.00 44.84 309 A 1 
ATOM 2375 C C     . ASN A 1 309 ? 20.129  35.097  -59.397 1.00 41.21 309 A 1 
ATOM 2376 O O     . ASN A 1 309 ? 19.618  34.765  -58.331 1.00 38.42 309 A 1 
ATOM 2377 C CB    . ASN A 1 309 ? 22.418  36.117  -58.824 1.00 41.39 309 A 1 
ATOM 2378 C CG    . ASN A 1 309 ? 23.601  36.503  -59.693 1.00 36.89 309 A 1 
ATOM 2379 O OD1   . ASN A 1 309 ? 23.569  36.446  -60.909 1.00 36.67 309 A 1 
ATOM 2380 N ND2   . ASN A 1 309 ? 24.713  36.863  -59.089 1.00 37.31 309 A 1 
ATOM 2381 N N     . THR A 1 310 ? 19.983  34.392  -60.535 1.00 42.67 310 A 1 
ATOM 2382 C CA    . THR A 1 310 ? 18.988  33.344  -60.882 1.00 44.83 310 A 1 
ATOM 2383 C C     . THR A 1 310 ? 19.260  31.945  -60.305 1.00 42.75 310 A 1 
ATOM 2384 O O     . THR A 1 310 ? 19.145  30.967  -61.032 1.00 40.33 310 A 1 
ATOM 2385 C CB    . THR A 1 310 ? 18.904  33.232  -62.413 1.00 40.26 310 A 1 
ATOM 2386 O OG1   . THR A 1 310 ? 20.198  33.134  -62.967 1.00 36.12 310 A 1 
ATOM 2387 C CG2   . THR A 1 310 ? 18.222  34.428  -63.046 1.00 38.05 310 A 1 
ATOM 2388 N N     . VAL A 1 311 ? 19.687  31.803  -59.054 1.00 28.09 311 A 1 
ATOM 2389 C CA    . VAL A 1 311 ? 20.229  30.527  -58.546 1.00 31.57 311 A 1 
ATOM 2390 C C     . VAL A 1 311 ? 19.249  29.365  -58.753 1.00 29.85 311 A 1 
ATOM 2391 O O     . VAL A 1 311 ? 18.072  29.446  -58.410 1.00 27.58 311 A 1 
ATOM 2392 C CB    . VAL A 1 311 ? 20.708  30.614  -57.092 1.00 29.42 311 A 1 
ATOM 2393 C CG1   . VAL A 1 311 ? 21.413  29.320  -56.670 1.00 27.42 311 A 1 
ATOM 2394 C CG2   . VAL A 1 311 ? 21.710  31.754  -56.896 1.00 31.78 311 A 1 
ATOM 2395 N N     . GLN A 1 312 ? 19.766  28.287  -59.357 1.00 41.99 312 A 1 
ATOM 2396 C CA    . GLN A 1 312 ? 19.021  27.126  -59.833 1.00 42.24 312 A 1 
ATOM 2397 C C     . GLN A 1 312 ? 18.193  26.467  -58.728 1.00 39.81 312 A 1 
ATOM 2398 O O     . GLN A 1 312 ? 18.650  26.234  -57.614 1.00 39.64 312 A 1 
ATOM 2399 C CB    . GLN A 1 312 ? 19.984  26.094  -60.428 1.00 39.39 312 A 1 
ATOM 2400 C CG    . GLN A 1 312 ? 20.519  26.488  -61.807 1.00 37.49 312 A 1 
ATOM 2401 C CD    . GLN A 1 312 ? 21.493  25.449  -62.367 1.00 36.22 312 A 1 
ATOM 2402 O OE1   . GLN A 1 312 ? 22.076  24.636  -61.676 1.00 35.61 312 A 1 
ATOM 2403 N NE2   . GLN A 1 312 ? 21.716  25.444  -63.667 1.00 34.15 312 A 1 
ATOM 2404 N N     . SER A 1 313 ? 16.995  26.070  -59.118 1.00 40.77 313 A 1 
ATOM 2405 C CA    . SER A 1 313 ? 16.011  25.320  -58.327 1.00 41.44 313 A 1 
ATOM 2406 C C     . SER A 1 313 ? 16.435  23.864  -58.103 1.00 39.60 313 A 1 
ATOM 2407 O O     . SER A 1 313 ? 15.781  22.946  -58.591 1.00 37.37 313 A 1 
ATOM 2408 C CB    . SER A 1 313 ? 14.660  25.385  -59.042 1.00 37.91 313 A 1 
ATOM 2409 O OG    . SER A 1 313 ? 14.747  24.798  -60.326 1.00 34.98 313 A 1 
ATOM 2410 N N     . SER A 1 314 ? 17.561  23.620  -57.451 1.00 35.69 314 A 1 
ATOM 2411 C CA    . SER A 1 314 ? 17.961  22.251  -57.138 1.00 37.66 314 A 1 
ATOM 2412 C C     . SER A 1 314 ? 16.849  21.591  -56.333 1.00 34.91 314 A 1 
ATOM 2413 O O     . SER A 1 314 ? 16.521  22.021  -55.226 1.00 33.35 314 A 1 
ATOM 2414 C CB    . SER A 1 314 ? 19.305  22.200  -56.405 1.00 35.04 314 A 1 
ATOM 2415 O OG    . SER A 1 314 ? 19.293  22.968  -55.227 1.00 33.70 314 A 1 
ATOM 2416 N N     . ILE A 1 315 ? 16.256  20.563  -56.961 1.00 34.87 315 A 1 
ATOM 2417 C CA    . ILE A 1 315 ? 15.163  19.768  -56.417 1.00 36.83 315 A 1 
ATOM 2418 C C     . ILE A 1 315 ? 15.730  18.988  -55.227 1.00 34.74 315 A 1 
ATOM 2419 O O     . ILE A 1 315 ? 16.151  17.839  -55.379 1.00 32.93 315 A 1 
ATOM 2420 C CB    . ILE A 1 315 ? 14.556  18.852  -57.503 1.00 33.91 315 A 1 
ATOM 2421 C CG1   . ILE A 1 315 ? 14.089  19.670  -58.731 1.00 33.27 315 A 1 
ATOM 2422 C CG2   . ILE A 1 315 ? 13.382  18.024  -56.948 1.00 36.26 315 A 1 
ATOM 2423 C CD1   . ILE A 1 315 ? 13.721  18.820  -59.955 1.00 34.14 315 A 1 
ATOM 2424 N N     . LEU A 1 316 ? 15.809  19.620  -54.061 1.00 37.50 316 A 1 
ATOM 2425 C CA    . LEU A 1 316 ? 16.173  18.942  -52.829 1.00 40.23 316 A 1 
ATOM 2426 C C     . LEU A 1 316 ? 15.116  17.869  -52.589 1.00 37.71 316 A 1 
ATOM 2427 O O     . LEU A 1 316 ? 13.951  18.160  -52.327 1.00 36.16 316 A 1 
ATOM 2428 C CB    . LEU A 1 316 ? 16.319  19.925  -51.663 1.00 37.00 316 A 1 
ATOM 2429 C CG    . LEU A 1 316 ? 17.724  20.547  -51.569 1.00 34.95 316 A 1 
ATOM 2430 C CD1   . LEU A 1 316 ? 17.722  21.703  -50.573 1.00 36.82 316 A 1 
ATOM 2431 C CD2   . LEU A 1 316 ? 18.776  19.522  -51.119 1.00 40.20 316 A 1 
ATOM 2432 N N     . ARG A 1 317 ? 15.540  16.637  -52.778 1.00 42.91 317 A 1 
ATOM 2433 C CA    . ARG A 1 317 ? 14.742  15.422  -52.585 1.00 43.32 317 A 1 
ATOM 2434 C C     . ARG A 1 317 ? 14.109  15.506  -51.197 1.00 40.25 317 A 1 
ATOM 2435 O O     . ARG A 1 317 ? 14.855  15.743  -50.247 1.00 38.35 317 A 1 
ATOM 2436 C CB    . ARG A 1 317 ? 15.675  14.217  -52.739 1.00 39.61 317 A 1 
ATOM 2437 C CG    . ARG A 1 317 ? 14.950  12.878  -52.920 1.00 35.90 317 A 1 
ATOM 2438 C CD    . ARG A 1 317 ? 15.994  11.764  -53.145 1.00 34.26 317 A 1 
ATOM 2439 N NE    . ARG A 1 317 ? 15.382  10.484  -53.469 1.00 30.85 317 A 1 
ATOM 2440 C CZ    . ARG A 1 317 ? 16.020  9.373   -53.799 1.00 28.10 317 A 1 
ATOM 2441 N NH1   . ARG A 1 317 ? 17.328  9.315   -53.836 1.00 26.70 317 A 1 
ATOM 2442 N NH2   . ARG A 1 317 ? 15.362  8.283   -54.091 1.00 25.42 317 A 1 
ATOM 2443 N N     . PRO A 1 318 ? 12.790  15.330  -51.062 1.00 32.52 318 A 1 
ATOM 2444 C CA    . PRO A 1 318 ? 12.141  15.434  -49.768 1.00 34.45 318 A 1 
ATOM 2445 C C     . PRO A 1 318 ? 12.791  14.416  -48.842 1.00 33.20 318 A 1 
ATOM 2446 O O     . PRO A 1 318 ? 12.731  13.214  -49.110 1.00 31.16 318 A 1 
ATOM 2447 C CB    . PRO A 1 318 ? 10.648  15.173  -50.010 1.00 31.16 318 A 1 
ATOM 2448 C CG    . PRO A 1 318 ? 10.629  14.337  -51.285 1.00 30.17 318 A 1 
ATOM 2449 C CD    . PRO A 1 318 ? 11.846  14.878  -52.064 1.00 35.07 318 A 1 
ATOM 2450 N N     . ALA A 1 319 ? 13.497  14.887  -47.835 1.00 35.36 319 A 1 
ATOM 2451 C CA    . ALA A 1 319 ? 14.106  14.025  -46.840 1.00 36.83 319 A 1 
ATOM 2452 C C     . ALA A 1 319 ? 12.980  13.184  -46.242 1.00 34.95 319 A 1 
ATOM 2453 O O     . ALA A 1 319 ? 11.963  13.725  -45.802 1.00 33.52 319 A 1 
ATOM 2454 C CB    . ALA A 1 319 ? 14.841  14.857  -45.799 1.00 33.82 319 A 1 
ATOM 2455 N N     . GLY A 1 320 ? 13.129  11.860  -46.342 1.00 36.38 320 A 1 
ATOM 2456 C CA    . GLY A 1 320 ? 12.115  10.925  -45.888 1.00 37.62 320 A 1 
ATOM 2457 C C     . GLY A 1 320 ? 11.737  11.283  -44.464 1.00 37.17 320 A 1 
ATOM 2458 O O     . GLY A 1 320 ? 12.611  11.509  -43.631 1.00 34.67 320 A 1 
ATOM 2459 N N     . ALA A 1 321 ? 10.432  11.334  -44.222 1.00 37.34 321 A 1 
ATOM 2460 C CA    . ALA A 1 321 ? 9.912   11.489  -42.884 1.00 38.72 321 A 1 
ATOM 2461 C C     . ALA A 1 321 ? 10.437  10.307  -42.065 1.00 37.49 321 A 1 
ATOM 2462 O O     . ALA A 1 321 ? 9.889   9.214   -42.136 1.00 36.59 321 A 1 
ATOM 2463 C CB    . ALA A 1 321 ? 8.381   11.537  -42.935 1.00 35.64 321 A 1 
ATOM 2464 N N     . ILE A 1 322 ? 11.545  10.526  -41.361 1.00 32.26 322 A 1 
ATOM 2465 C CA    . ILE A 1 322 ? 11.925  9.662   -40.256 1.00 33.55 322 A 1 
ATOM 2466 C C     . ILE A 1 322 ? 10.762  9.832   -39.290 1.00 33.25 322 A 1 
ATOM 2467 O O     . ILE A 1 322 ? 10.694  10.833  -38.581 1.00 31.97 322 A 1 
ATOM 2468 C CB    . ILE A 1 322 ? 13.285  10.038  -39.637 1.00 31.12 322 A 1 
ATOM 2469 C CG1   . ILE A 1 322 ? 14.394  9.942   -40.706 1.00 29.38 322 A 1 
ATOM 2470 C CG2   . ILE A 1 322 ? 13.591  9.119   -38.449 1.00 32.44 322 A 1 
ATOM 2471 C CD1   . ILE A 1 322 ? 15.759  10.447  -40.236 1.00 31.32 322 A 1 
ATOM 2472 N N     . GLY A 1 323 ? 9.797   8.916   -39.402 1.00 37.95 323 A 1 
ATOM 2473 C CA    . GLY A 1 323 ? 8.783   8.756   -38.400 1.00 38.62 323 A 1 
ATOM 2474 C C     . GLY A 1 323 ? 9.552   8.565   -37.107 1.00 37.62 323 A 1 
ATOM 2475 O O     . GLY A 1 323 ? 10.114  7.496   -36.890 1.00 36.73 323 A 1 
ATOM 2476 N N     . LEU A 1 324 ? 9.645   9.639   -36.341 1.00 37.42 324 A 1 
ATOM 2477 C CA    . LEU A 1 324 ? 9.983   9.545   -34.946 1.00 38.67 324 A 1 
ATOM 2478 C C     . LEU A 1 324 ? 8.920   8.602   -34.405 1.00 38.29 324 A 1 
ATOM 2479 O O     . LEU A 1 324 ? 7.798   9.013   -34.135 1.00 36.14 324 A 1 
ATOM 2480 C CB    . LEU A 1 324 ? 9.938   10.932  -34.275 1.00 34.40 324 A 1 
ATOM 2481 C CG    . LEU A 1 324 ? 11.213  11.762  -34.477 1.00 31.91 324 A 1 
ATOM 2482 C CD1   . LEU A 1 324 ? 10.959  13.232  -34.138 1.00 33.69 324 A 1 
ATOM 2483 C CD2   . LEU A 1 324 ? 12.346  11.266  -33.568 1.00 36.70 324 A 1 
ATOM 2484 N N     . PHE A 1 325 ? 9.284   7.310   -34.360 1.00 37.44 325 A 1 
ATOM 2485 C CA    . PHE A 1 325 ? 8.693   6.390   -33.433 1.00 37.31 325 A 1 
ATOM 2486 C C     . PHE A 1 325 ? 8.927   7.049   -32.090 1.00 37.03 325 A 1 
ATOM 2487 O O     . PHE A 1 325 ? 9.991   6.891   -31.484 1.00 34.12 325 A 1 
ATOM 2488 C CB    . PHE A 1 325 ? 9.345   5.006   -33.532 1.00 32.50 325 A 1 
ATOM 2489 C CG    . PHE A 1 325 ? 8.768   4.129   -34.615 1.00 30.64 325 A 1 
ATOM 2490 C CD1   . PHE A 1 325 ? 7.701   3.274   -34.328 1.00 30.83 325 A 1 
ATOM 2491 C CD2   . PHE A 1 325 ? 9.293   4.178   -35.918 1.00 32.73 325 A 1 
ATOM 2492 C CE1   . PHE A 1 325 ? 7.167   2.450   -35.335 1.00 30.73 325 A 1 
ATOM 2493 C CE2   . PHE A 1 325 ? 8.761   3.357   -36.926 1.00 30.39 325 A 1 
ATOM 2494 C CZ    . PHE A 1 325 ? 7.701   2.489   -36.624 1.00 33.69 325 A 1 
ATOM 2495 N N     . SER A 1 326 ? 7.976   7.875   -31.694 1.00 30.60 326 A 1 
ATOM 2496 C CA    . SER A 1 326 ? 7.726   8.175   -30.306 1.00 32.76 326 A 1 
ATOM 2497 C C     . SER A 1 326 ? 7.507   6.800   -29.697 1.00 32.63 326 A 1 
ATOM 2498 O O     . SER A 1 326 ? 6.401   6.277   -29.725 1.00 30.58 326 A 1 
ATOM 2499 C CB    . SER A 1 326 ? 6.500   9.074   -30.151 1.00 30.05 326 A 1 
ATOM 2500 O OG    . SER A 1 326 ? 5.399   8.579   -30.872 1.00 27.74 326 A 1 
ATOM 2501 N N     . SER A 1 327 ? 8.626   6.156   -29.331 1.00 31.58 327 A 1 
ATOM 2502 C CA    . SER A 1 327 ? 8.604   4.940   -28.547 1.00 31.80 327 A 1 
ATOM 2503 C C     . SER A 1 327 ? 7.639   5.283   -27.432 1.00 31.12 327 A 1 
ATOM 2504 O O     . SER A 1 327 ? 7.915   6.253   -26.718 1.00 28.78 327 A 1 
ATOM 2505 C CB    . SER A 1 327 ? 9.987   4.620   -27.989 1.00 29.10 327 A 1 
ATOM 2506 O OG    . SER A 1 327 ? 10.570  5.753   -27.361 1.00 27.42 327 A 1 
ATOM 2507 N N     . PRO A 1 328 ? 6.440   4.652   -27.386 1.00 28.91 328 A 1 
ATOM 2508 C CA    . PRO A 1 328 ? 5.545   4.915   -26.300 1.00 29.42 328 A 1 
ATOM 2509 C C     . PRO A 1 328 ? 6.435   4.762   -25.078 1.00 29.59 328 A 1 
ATOM 2510 O O     . PRO A 1 328 ? 7.116   3.746   -24.972 1.00 27.98 328 A 1 
ATOM 2511 C CB    . PRO A 1 328 ? 4.452   3.851   -26.374 1.00 26.64 328 A 1 
ATOM 2512 C CG    . PRO A 1 328 ? 5.094   2.719   -27.174 1.00 26.22 328 A 1 
ATOM 2513 C CD    . PRO A 1 328 ? 6.064   3.456   -28.102 1.00 29.75 328 A 1 
ATOM 2514 N N     . SER A 1 329 ? 6.574   5.838   -24.308 1.00 29.45 329 A 1 
ATOM 2515 C CA    . SER A 1 329 ? 7.367   5.783   -23.093 1.00 30.05 329 A 1 
ATOM 2516 C C     . SER A 1 329 ? 6.807   4.586   -22.354 1.00 30.09 329 A 1 
ATOM 2517 O O     . SER A 1 329 ? 5.658   4.649   -21.917 1.00 28.64 329 A 1 
ATOM 2518 C CB    . SER A 1 329 ? 7.213   7.069   -22.269 1.00 27.90 329 A 1 
ATOM 2519 O OG    . SER A 1 329 ? 5.841   7.348   -22.037 1.00 25.73 329 A 1 
ATOM 2520 N N     . LEU A 1 330 ? 7.540   3.467   -22.422 1.00 33.02 330 A 1 
ATOM 2521 C CA    . LEU A 1 330 ? 7.182   2.294   -21.660 1.00 32.19 330 A 1 
ATOM 2522 C C     . LEU A 1 330 ? 6.907   2.888   -20.302 1.00 32.24 330 A 1 
ATOM 2523 O O     . LEU A 1 330 ? 7.767   3.606   -19.780 1.00 30.28 330 A 1 
ATOM 2524 C CB    . LEU A 1 330 ? 8.345   1.295   -21.622 1.00 28.56 330 A 1 
ATOM 2525 C CG    . LEU A 1 330 ? 8.349   0.319   -22.814 1.00 25.72 330 A 1 
ATOM 2526 C CD1   . LEU A 1 330 ? 9.704   -0.358  -22.954 1.00 26.41 330 A 1 
ATOM 2527 C CD2   . LEU A 1 330 ? 7.282   -0.772  -22.635 1.00 28.89 330 A 1 
ATOM 2528 N N     . GLN A 1 331 ? 5.687   2.725   -19.822 1.00 29.79 331 A 1 
ATOM 2529 C CA    . GLN A 1 331 ? 5.393   3.043   -18.437 1.00 30.08 331 A 1 
ATOM 2530 C C     . GLN A 1 331 ? 6.345   2.143   -17.657 1.00 30.03 331 A 1 
ATOM 2531 O O     . GLN A 1 331 ? 6.035   0.990   -17.381 1.00 28.13 331 A 1 
ATOM 2532 C CB    . GLN A 1 331 ? 3.926   2.761   -18.100 1.00 28.07 331 A 1 
ATOM 2533 C CG    . GLN A 1 331 ? 2.969   3.825   -18.628 1.00 24.85 331 A 1 
ATOM 2534 C CD    . GLN A 1 331 ? 1.514   3.504   -18.301 1.00 23.19 331 A 1 
ATOM 2535 O OE1   . GLN A 1 331 ? 1.130   2.375   -18.075 1.00 21.43 331 A 1 
ATOM 2536 N NE2   . GLN A 1 331 ? 0.638   4.483   -18.283 1.00 21.44 331 A 1 
ATOM 2537 N N     . THR A 1 332 ? 7.556   2.625   -17.482 1.00 31.52 332 A 1 
ATOM 2538 C CA    . THR A 1 332 ? 8.445   2.080   -16.490 1.00 32.82 332 A 1 
ATOM 2539 C C     . THR A 1 332 ? 7.536   2.049   -15.277 1.00 33.57 332 A 1 
ATOM 2540 O O     . THR A 1 332 ? 6.987   3.111   -14.947 1.00 31.37 332 A 1 
ATOM 2541 C CB    . THR A 1 332 ? 9.668   2.979   -16.246 1.00 30.14 332 A 1 
ATOM 2542 O OG1   . THR A 1 332 ? 9.314   4.346   -16.224 1.00 27.67 332 A 1 
ATOM 2543 C CG2   . THR A 1 332 ? 10.703  2.804   -17.360 1.00 28.60 332 A 1 
ATOM 2544 N N     . PRO A 1 333 ? 7.211   0.858   -14.751 1.00 42.93 333 A 1 
ATOM 2545 C CA    . PRO A 1 333 ? 6.557   0.806   -13.465 1.00 42.27 333 A 1 
ATOM 2546 C C     . PRO A 1 333 ? 7.280   1.856   -12.642 1.00 42.90 333 A 1 
ATOM 2547 O O     . PRO A 1 333 ? 8.480   2.016   -12.860 1.00 41.84 333 A 1 
ATOM 2548 C CB    . PRO A 1 333 ? 6.770   -0.611  -12.933 1.00 38.83 333 A 1 
ATOM 2549 C CG    . PRO A 1 333 ? 7.953   -1.140  -13.731 1.00 37.43 333 A 1 
ATOM 2550 C CD    . PRO A 1 333 ? 7.840   -0.408  -15.064 1.00 39.58 333 A 1 
ATOM 2551 N N     . LEU A 1 334 ? 6.556   2.634   -11.841 1.00 53.63 334 A 1 
ATOM 2552 C CA    . LEU A 1 334 ? 7.178   3.685   -11.032 1.00 53.04 334 A 1 
ATOM 2553 C C     . LEU A 1 334 ? 8.256   3.031   -10.139 1.00 54.88 334 A 1 
ATOM 2554 O O     . LEU A 1 334 ? 8.067   2.810   -8.944  1.00 51.15 334 A 1 
ATOM 2555 C CB    . LEU A 1 334 ? 6.116   4.443   -10.215 1.00 47.32 334 A 1 
ATOM 2556 C CG    . LEU A 1 334 ? 5.325   5.509   -10.975 1.00 41.96 334 A 1 
ATOM 2557 C CD1   . LEU A 1 334 ? 4.103   5.932   -10.162 1.00 39.61 334 A 1 
ATOM 2558 C CD2   . LEU A 1 334 ? 6.165   6.775   -11.215 1.00 38.93 334 A 1 
ATOM 2559 N N     . HIS A 1 335 ? 9.344   2.638   -10.757 1.00 52.05 335 A 1 
ATOM 2560 C CA    . HIS A 1 335 ? 10.628  2.338   -10.194 1.00 51.76 335 A 1 
ATOM 2561 C C     . HIS A 1 335 ? 11.119  3.711   -9.775  1.00 53.55 335 A 1 
ATOM 2562 O O     . HIS A 1 335 ? 11.940  4.334   -10.425 1.00 49.47 335 A 1 
ATOM 2563 C CB    . HIS A 1 335 ? 11.561  1.622   -11.171 1.00 46.90 335 A 1 
ATOM 2564 C CG    . HIS A 1 335 ? 11.661  0.139   -10.915 1.00 41.39 335 A 1 
ATOM 2565 N ND1   . HIS A 1 335 ? 12.366  -0.445  -9.895  1.00 36.45 335 A 1 
ATOM 2566 C CD2   . HIS A 1 335 ? 11.102  -0.873  -11.639 1.00 34.78 335 A 1 
ATOM 2567 C CE1   . HIS A 1 335 ? 12.224  -1.779  -10.002 1.00 32.31 335 A 1 
ATOM 2568 N NE2   . HIS A 1 335 ? 11.467  -2.075  -11.045 1.00 33.03 335 A 1 
ATOM 2569 N N     . PHE A 1 336 ? 10.473  4.164   -8.711  1.00 58.66 336 A 1 
ATOM 2570 C CA    . PHE A 1 336 ? 11.070  5.138   -7.846  1.00 57.87 336 A 1 
ATOM 2571 C C     . PHE A 1 336 ? 12.509  4.688   -7.715  1.00 60.77 336 A 1 
ATOM 2572 O O     . PHE A 1 336 ? 12.775  3.548   -7.331  1.00 56.82 336 A 1 
ATOM 2573 C CB    . PHE A 1 336 ? 10.332  5.137   -6.506  1.00 51.69 336 A 1 
ATOM 2574 C CG    . PHE A 1 336 ? 9.009   5.835   -6.597  1.00 48.55 336 A 1 
ATOM 2575 C CD1   . PHE A 1 336 ? 8.967   7.236   -6.698  1.00 46.23 336 A 1 
ATOM 2576 C CD2   . PHE A 1 336 ? 7.810   5.105   -6.683  1.00 43.78 336 A 1 
ATOM 2577 C CE1   . PHE A 1 336 ? 7.744   7.903   -6.873  1.00 40.24 336 A 1 
ATOM 2578 C CE2   . PHE A 1 336 ? 6.584   5.777   -6.856  1.00 40.53 336 A 1 
ATOM 2579 C CZ    . PHE A 1 336 ? 6.552   7.179   -6.950  1.00 41.37 336 A 1 
ATOM 2580 N N     . SER A 1 337 ? 13.410  5.551   -8.151  1.00 70.12 337 A 1 
ATOM 2581 C CA    . SER A 1 337 ? 14.820  5.212   -8.182  1.00 73.25 337 A 1 
ATOM 2582 C C     . SER A 1 337 ? 15.215  4.666   -6.810  1.00 76.83 337 A 1 
ATOM 2583 O O     . SER A 1 337 ? 14.648  5.085   -5.799  1.00 71.28 337 A 1 
ATOM 2584 C CB    . SER A 1 337 ? 15.649  6.441   -8.565  1.00 63.31 337 A 1 
ATOM 2585 O OG    . SER A 1 337 ? 15.596  7.439   -7.562  1.00 51.79 337 A 1 
ATOM 2586 N N     . SER A 1 338 ? 16.163  3.734   -6.755  1.00 80.11 338 A 1 
ATOM 2587 C CA    . SER A 1 338 ? 16.632  3.203   -5.462  1.00 82.99 338 A 1 
ATOM 2588 C C     . SER A 1 338 ? 16.879  4.332   -4.448  1.00 85.58 338 A 1 
ATOM 2589 O O     . SER A 1 338 ? 16.454  4.250   -3.301  1.00 82.41 338 A 1 
ATOM 2590 C CB    . SER A 1 338 ? 17.907  2.389   -5.675  1.00 75.26 338 A 1 
ATOM 2591 O OG    . SER A 1 338 ? 18.300  1.802   -4.455  1.00 62.34 338 A 1 
ATOM 2592 N N     . LYS A 1 339 ? 17.402  5.460   -4.935  1.00 88.24 339 A 1 
ATOM 2593 C CA    . LYS A 1 339 ? 17.611  6.677   -4.143  1.00 89.38 339 A 1 
ATOM 2594 C C     . LYS A 1 339 ? 16.318  7.289   -3.590  1.00 91.08 339 A 1 
ATOM 2595 O O     . LYS A 1 339 ? 16.276  7.729   -2.447  1.00 88.75 339 A 1 
ATOM 2596 C CB    . LYS A 1 339 ? 18.337  7.723   -4.996  1.00 86.39 339 A 1 
ATOM 2597 C CG    . LYS A 1 339 ? 19.751  7.274   -5.391  1.00 74.43 339 A 1 
ATOM 2598 C CD    . LYS A 1 339 ? 20.476  8.375   -6.164  1.00 69.12 339 A 1 
ATOM 2599 C CE    . LYS A 1 339 ? 21.881  7.915   -6.505  1.00 59.03 339 A 1 
ATOM 2600 N NZ    . LYS A 1 339 ? 22.638  8.941   -7.263  1.00 51.76 339 A 1 
ATOM 2601 N N     . GLU A 1 340 ? 15.236  7.341   -4.371  1.00 89.84 340 A 1 
ATOM 2602 C CA    . GLU A 1 340 ? 13.957  7.874   -3.891  1.00 90.21 340 A 1 
ATOM 2603 C C     . GLU A 1 340 ? 13.311  6.952   -2.853  1.00 91.55 340 A 1 
ATOM 2604 O O     . GLU A 1 340 ? 12.723  7.434   -1.880  1.00 89.69 340 A 1 
ATOM 2605 C CB    . GLU A 1 340 ? 12.970  8.044   -5.036  1.00 87.22 340 A 1 
ATOM 2606 C CG    . GLU A 1 340 ? 13.294  9.211   -5.968  1.00 75.29 340 A 1 
ATOM 2607 C CD    . GLU A 1 340 ? 12.274  9.221   -7.106  1.00 70.71 340 A 1 
ATOM 2608 O OE1   . GLU A 1 340 ? 11.743  10.306  -7.399  1.00 62.58 340 A 1 
ATOM 2609 O OE2   . GLU A 1 340 ? 11.984  8.120   -7.619  1.00 63.12 340 A 1 
ATOM 2610 N N     . ARG A 1 341 ? 13.441  5.633   -3.032  1.00 89.80 341 A 1 
ATOM 2611 C CA    . ARG A 1 341 ? 12.991  4.662   -2.037  1.00 91.19 341 A 1 
ATOM 2612 C C     . ARG A 1 341 ? 13.791  4.807   -0.742  1.00 92.54 341 A 1 
ATOM 2613 O O     . ARG A 1 341 ? 13.190  4.951   0.317   1.00 91.16 341 A 1 
ATOM 2614 C CB    . ARG A 1 341 ? 13.070  3.242   -2.612  1.00 89.40 341 A 1 
ATOM 2615 C CG    . ARG A 1 341 ? 12.528  2.230   -1.601  1.00 86.00 341 A 1 
ATOM 2616 C CD    . ARG A 1 341 ? 12.579  0.807   -2.137  1.00 83.50 341 A 1 
ATOM 2617 N NE    . ARG A 1 341 ? 12.047  -0.116  -1.125  1.00 82.79 341 A 1 
ATOM 2618 C CZ    . ARG A 1 341 ? 10.786  -0.455  -0.949  1.00 83.27 341 A 1 
ATOM 2619 N NH1   . ARG A 1 341 ? 9.848   -0.116  -1.786  1.00 74.20 341 A 1 
ATOM 2620 N NH2   . ARG A 1 341 ? 10.457  -1.114  0.101   1.00 77.73 341 A 1 
ATOM 2621 N N     . GLU A 1 342 ? 15.099  4.867   -0.828  1.00 91.82 342 A 1 
ATOM 2622 C CA    . GLU A 1 342 ? 15.981  5.118   0.314   1.00 92.07 342 A 1 
ATOM 2623 C C     . GLU A 1 342 ? 15.612  6.414   1.047   1.00 92.95 342 A 1 
ATOM 2624 O O     . GLU A 1 342 ? 15.499  6.419   2.273   1.00 91.65 342 A 1 
ATOM 2625 C CB    . GLU A 1 342 ? 17.434  5.220   -0.164  1.00 90.15 342 A 1 
ATOM 2626 C CG    . GLU A 1 342 ? 18.062  3.856   -0.489  1.00 76.86 342 A 1 
ATOM 2627 C CD    . GLU A 1 342 ? 19.415  3.989   -1.220  1.00 70.25 342 A 1 
ATOM 2628 O OE1   . GLU A 1 342 ? 19.825  3.003   -1.845  1.00 63.08 342 A 1 
ATOM 2629 O OE2   . GLU A 1 342 ? 19.996  5.085   -1.162  1.00 62.71 342 A 1 
ATOM 2630 N N     . ALA A 1 343 ? 15.318  7.498   0.320   1.00 93.22 343 A 1 
ATOM 2631 C CA    . ALA A 1 343 ? 14.886  8.760   0.920   1.00 93.12 343 A 1 
ATOM 2632 C C     . ALA A 1 343 ? 13.542  8.637   1.668   1.00 93.65 343 A 1 
ATOM 2633 O O     . ALA A 1 343 ? 13.351  9.275   2.711   1.00 92.13 343 A 1 
ATOM 2634 C CB    . ALA A 1 343 ? 14.818  9.822   -0.176  1.00 91.64 343 A 1 
ATOM 2635 N N     . ARG A 1 344 ? 12.600  7.814   1.168   1.00 93.89 344 A 1 
ATOM 2636 C CA    . ARG A 1 344 ? 11.329  7.531   1.859   1.00 93.50 344 A 1 
ATOM 2637 C C     . ARG A 1 344 ? 11.542  6.688   3.110   1.00 94.21 344 A 1 
ATOM 2638 O O     . ARG A 1 344 ? 11.009  7.018   4.172   1.00 93.21 344 A 1 
ATOM 2639 C CB    . ARG A 1 344 ? 10.355  6.831   0.898   1.00 92.80 344 A 1 
ATOM 2640 C CG    . ARG A 1 344 ? 9.841   7.782   -0.194  1.00 89.61 344 A 1 
ATOM 2641 C CD    . ARG A 1 344 ? 8.883   7.045   -1.134  1.00 87.83 344 A 1 
ATOM 2642 N NE    . ARG A 1 344 ? 8.386   7.941   -2.193  1.00 84.25 344 A 1 
ATOM 2643 C CZ    . ARG A 1 344 ? 8.981   8.171   -3.354  1.00 82.37 344 A 1 
ATOM 2644 N NH1   . ARG A 1 344 ? 10.070  7.552   -3.714  1.00 72.17 344 A 1 
ATOM 2645 N NH2   . ARG A 1 344 ? 8.485   9.033   -4.185  1.00 76.74 344 A 1 
ATOM 2646 N N     . VAL A 1 345 ? 12.372  5.655   3.033   1.00 94.64 345 A 1 
ATOM 2647 C CA    . VAL A 1 345 ? 12.739  4.819   4.182   1.00 94.77 345 A 1 
ATOM 2648 C C     . VAL A 1 345 ? 13.456  5.660   5.248   1.00 94.94 345 A 1 
ATOM 2649 O O     . VAL A 1 345 ? 13.134  5.559   6.435   1.00 93.92 345 A 1 
ATOM 2650 C CB    . VAL A 1 345 ? 13.592  3.615   3.750   1.00 93.82 345 A 1 
ATOM 2651 C CG1   . VAL A 1 345 ? 14.078  2.802   4.957   1.00 89.63 345 A 1 
ATOM 2652 C CG2   . VAL A 1 345 ? 12.779  2.675   2.858   1.00 89.33 345 A 1 
ATOM 2653 N N     . LEU A 1 346 ? 14.351  6.547   4.841   1.00 94.91 346 A 1 
ATOM 2654 C CA    . LEU A 1 346 ? 15.037  7.449   5.763   1.00 94.85 346 A 1 
ATOM 2655 C C     . LEU A 1 346 ? 14.064  8.390   6.472   1.00 95.03 346 A 1 
ATOM 2656 O O     . LEU A 1 346 ? 14.109  8.498   7.698   1.00 94.02 346 A 1 
ATOM 2657 C CB    . LEU A 1 346 ? 16.122  8.216   4.994   1.00 93.82 346 A 1 
ATOM 2658 C CG    . LEU A 1 346 ? 17.001  9.117   5.897   1.00 84.66 346 A 1 
ATOM 2659 C CD1   . LEU A 1 346 ? 17.787  8.299   6.928   1.00 78.60 346 A 1 
ATOM 2660 C CD2   . LEU A 1 346 ? 17.984  9.900   5.038   1.00 79.40 346 A 1 
ATOM 2661 N N     . ARG A 1 347 ? 13.103  9.013   5.752   1.00 94.86 347 A 1 
ATOM 2662 C CA    . ARG A 1 347 ? 12.058  9.852   6.358   1.00 94.22 347 A 1 
ATOM 2663 C C     . ARG A 1 347 ? 11.210  9.081   7.366   1.00 94.52 347 A 1 
ATOM 2664 O O     . ARG A 1 347 ? 10.917  9.598   8.447   1.00 93.03 347 A 1 
ATOM 2665 C CB    . ARG A 1 347 ? 11.167  10.469  5.272   1.00 92.76 347 A 1 
ATOM 2666 C CG    . ARG A 1 347 ? 11.800  11.725  4.669   1.00 83.21 347 A 1 
ATOM 2667 C CD    . ARG A 1 347 ? 10.864  12.404  3.657   1.00 80.93 347 A 1 
ATOM 2668 N NE    . ARG A 1 347 ? 10.933  11.774  2.336   1.00 72.99 347 A 1 
ATOM 2669 C CZ    . ARG A 1 347 ? 10.029  11.878  1.377   1.00 68.07 347 A 1 
ATOM 2670 N NH1   . ARG A 1 347 ? 8.912   12.531  1.539   1.00 61.04 347 A 1 
ATOM 2671 N NH2   . ARG A 1 347 ? 10.234  11.341  0.205   1.00 59.92 347 A 1 
ATOM 2672 N N     . TYR A 1 348 ? 10.851  7.849   7.057   1.00 95.06 348 A 1 
ATOM 2673 C CA    . TYR A 1 348 ? 10.156  6.981   7.998   1.00 95.05 348 A 1 
ATOM 2674 C C     . TYR A 1 348 ? 11.002  6.714   9.254   1.00 95.20 348 A 1 
ATOM 2675 O O     . TYR A 1 348 ? 10.484  6.841   10.371  1.00 94.52 348 A 1 
ATOM 2676 C CB    . TYR A 1 348 ? 9.756   5.690   7.293   1.00 94.63 348 A 1 
ATOM 2677 C CG    . TYR A 1 348 ? 9.584   4.510   8.222   1.00 94.35 348 A 1 
ATOM 2678 C CD1   . TYR A 1 348 ? 10.564  3.500   8.249   1.00 92.61 348 A 1 
ATOM 2679 C CD2   . TYR A 1 348 ? 8.489   4.447   9.107   1.00 92.97 348 A 1 
ATOM 2680 C CE1   . TYR A 1 348 ? 10.447  2.418   9.133   1.00 92.21 348 A 1 
ATOM 2681 C CE2   . TYR A 1 348 ? 8.366   3.364   10.001  1.00 91.94 348 A 1 
ATOM 2682 C CZ    . TYR A 1 348 ? 9.348   2.356   10.006  1.00 92.34 348 A 1 
ATOM 2683 O OH    . TYR A 1 348 ? 9.249   1.299   10.861  1.00 90.72 348 A 1 
ATOM 2684 N N     . LYS A 1 349 ? 12.290  6.410   9.109   1.00 95.06 349 A 1 
ATOM 2685 C CA    . LYS A 1 349 ? 13.193  6.189   10.249  1.00 94.89 349 A 1 
ATOM 2686 C C     . LYS A 1 349 ? 13.313  7.438   11.132  1.00 95.15 349 A 1 
ATOM 2687 O O     . LYS A 1 349 ? 13.303  7.318   12.354  1.00 93.84 349 A 1 
ATOM 2688 C CB    . LYS A 1 349 ? 14.577  5.720   9.764   1.00 94.09 349 A 1 
ATOM 2689 C CG    . LYS A 1 349 ? 14.561  4.279   9.226   1.00 89.59 349 A 1 
ATOM 2690 C CD    . LYS A 1 349 ? 15.958  3.824   8.795   1.00 84.70 349 A 1 
ATOM 2691 C CE    . LYS A 1 349 ? 15.900  2.407   8.218   1.00 78.86 349 A 1 
ATOM 2692 N NZ    . LYS A 1 349 ? 17.234  1.741   8.154   1.00 70.18 349 A 1 
ATOM 2693 N N     . GLU A 1 350 ? 13.347  8.634   10.545  1.00 95.21 350 A 1 
ATOM 2694 C CA    . GLU A 1 350 ? 13.340  9.886   11.306  1.00 94.82 350 A 1 
ATOM 2695 C C     . GLU A 1 350 ? 12.021  10.099  12.063  1.00 94.83 350 A 1 
ATOM 2696 O O     . GLU A 1 350 ? 12.037  10.396  13.269  1.00 93.25 350 A 1 
ATOM 2697 C CB    . GLU A 1 350 ? 13.652  11.079  10.389  1.00 93.77 350 A 1 
ATOM 2698 C CG    . GLU A 1 350 ? 15.120  11.132  9.901   1.00 81.64 350 A 1 
ATOM 2699 C CD    . GLU A 1 350 ? 16.133  11.043  11.049  1.00 75.49 350 A 1 
ATOM 2700 O OE1   . GLU A 1 350 ? 17.130  10.299  10.914  1.00 69.11 350 A 1 
ATOM 2701 O OE2   . GLU A 1 350 ? 15.913  11.624  12.124  1.00 68.94 350 A 1 
ATOM 2702 N N     . LYS A 1 351 ? 10.848  9.857   11.430  1.00 94.85 351 A 1 
ATOM 2703 C CA    . LYS A 1 351 ? 9.556   9.914   12.117  1.00 94.24 351 A 1 
ATOM 2704 C C     . LYS A 1 351 ? 9.489   8.915   13.279  1.00 94.45 351 A 1 
ATOM 2705 O O     . LYS A 1 351 ? 9.040   9.264   14.371  1.00 92.73 351 A 1 
ATOM 2706 C CB    . LYS A 1 351 ? 8.402   9.680   11.136  1.00 92.97 351 A 1 
ATOM 2707 C CG    . LYS A 1 351 ? 8.134   10.881  10.212  1.00 88.25 351 A 1 
ATOM 2708 C CD    . LYS A 1 351 ? 6.923   10.600  9.308   1.00 85.97 351 A 1 
ATOM 2709 C CE    . LYS A 1 351 ? 6.563   11.805  8.443   1.00 80.42 351 A 1 
ATOM 2710 N NZ    . LYS A 1 351 ? 5.305   11.584  7.688   1.00 75.12 351 A 1 
ATOM 2711 N N     . LYS A 1 352 ? 9.994   7.692   13.095  1.00 94.23 352 A 1 
ATOM 2712 C CA    . LYS A 1 352 ? 10.038  6.650   14.123  1.00 94.39 352 A 1 
ATOM 2713 C C     . LYS A 1 352 ? 10.787  7.100   15.384  1.00 94.47 352 A 1 
ATOM 2714 O O     . LYS A 1 352 ? 10.354  6.764   16.489  1.00 92.62 352 A 1 
ATOM 2715 C CB    . LYS A 1 352 ? 10.621  5.358   13.528  1.00 93.24 352 A 1 
ATOM 2716 C CG    . LYS A 1 352 ? 10.643  4.184   14.524  1.00 90.35 352 A 1 
ATOM 2717 C CD    . LYS A 1 352 ? 11.050  2.861   13.845  1.00 88.36 352 A 1 
ATOM 2718 C CE    . LYS A 1 352 ? 11.049  1.715   14.868  1.00 81.14 352 A 1 
ATOM 2719 N NZ    . LYS A 1 352 ? 11.235  0.382   14.243  1.00 74.81 352 A 1 
ATOM 2720 N N     . LYS A 1 353 ? 11.853  7.889   15.269  1.00 94.74 353 A 1 
ATOM 2721 C CA    . LYS A 1 353 ? 12.594  8.421   16.426  1.00 94.22 353 A 1 
ATOM 2722 C C     . LYS A 1 353 ? 11.746  9.352   17.295  1.00 93.95 353 A 1 
ATOM 2723 O O     . LYS A 1 353 ? 11.917  9.385   18.510  1.00 91.16 353 A 1 
ATOM 2724 C CB    . LYS A 1 353 ? 13.844  9.188   15.955  1.00 93.18 353 A 1 
ATOM 2725 C CG    . LYS A 1 353 ? 14.935  8.308   15.327  1.00 85.91 353 A 1 
ATOM 2726 C CD    . LYS A 1 353 ? 16.023  9.199   14.718  1.00 83.20 353 A 1 
ATOM 2727 C CE    . LYS A 1 353 ? 17.037  8.406   13.900  1.00 74.18 353 A 1 
ATOM 2728 N NZ    . LYS A 1 353 ? 17.936  9.311   13.146  1.00 66.38 353 A 1 
ATOM 2729 N N     . SER A 1 354 ? 10.812  10.109  16.689  1.00 94.14 354 A 1 
ATOM 2730 C CA    . SER A 1 354 ? 9.934   11.054  17.383  1.00 93.39 354 A 1 
ATOM 2731 C C     . SER A 1 354 ? 8.565   10.466  17.770  1.00 93.58 354 A 1 
ATOM 2732 O O     . SER A 1 354 ? 7.673   11.203  18.204  1.00 89.78 354 A 1 
ATOM 2733 C CB    . SER A 1 354 ? 9.798   12.336  16.555  1.00 90.98 354 A 1 
ATOM 2734 O OG    . SER A 1 354 ? 9.082   12.113  15.365  1.00 78.99 354 A 1 
ATOM 2735 N N     . ARG A 1 355 ? 8.385   9.152   17.631  1.00 93.70 355 A 1 
ATOM 2736 C CA    . ARG A 1 355 ? 7.109   8.454   17.828  1.00 93.56 355 A 1 
ATOM 2737 C C     . ARG A 1 355 ? 6.566   8.620   19.254  1.00 93.38 355 A 1 
ATOM 2738 O O     . ARG A 1 355 ? 7.258   8.345   20.231  1.00 90.99 355 A 1 
ATOM 2739 C CB    . ARG A 1 355 ? 7.287   6.976   17.452  1.00 92.57 355 A 1 
ATOM 2740 C CG    . ARG A 1 355 ? 5.991   6.172   17.565  1.00 88.38 355 A 1 
ATOM 2741 C CD    . ARG A 1 355 ? 6.192   4.732   17.096  1.00 89.21 355 A 1 
ATOM 2742 N NE    . ARG A 1 355 ? 6.423   4.680   15.654  1.00 89.19 355 A 1 
ATOM 2743 C CZ    . ARG A 1 355 ? 6.827   3.648   14.934  1.00 90.56 355 A 1 
ATOM 2744 N NH1   . ARG A 1 355 ? 7.083   2.494   15.469  1.00 83.64 355 A 1 
ATOM 2745 N NH2   . ARG A 1 355 ? 6.986   3.773   13.651  1.00 84.67 355 A 1 
ATOM 2746 N N     . LYS A 1 356 ? 5.281   9.014   19.365  1.00 93.07 356 A 1 
ATOM 2747 C CA    . LYS A 1 356 ? 4.593   9.202   20.646  1.00 92.66 356 A 1 
ATOM 2748 C C     . LYS A 1 356 ? 3.241   8.483   20.644  1.00 92.96 356 A 1 
ATOM 2749 O O     . LYS A 1 356 ? 2.305   8.875   19.947  1.00 89.49 356 A 1 
ATOM 2750 C CB    . LYS A 1 356 ? 4.441   10.696  20.960  1.00 90.06 356 A 1 
ATOM 2751 C CG    . LYS A 1 356 ? 5.806   11.370  21.215  1.00 80.97 356 A 1 
ATOM 2752 C CD    . LYS A 1 356 ? 5.658   12.871  21.521  1.00 75.26 356 A 1 
ATOM 2753 C CE    . LYS A 1 356 ? 7.041   13.477  21.656  1.00 65.91 356 A 1 
ATOM 2754 N NZ    . LYS A 1 356 ? 7.006   14.935  21.909  1.00 56.64 356 A 1 
ATOM 2755 N N     . PHE A 1 357 ? 3.113   7.467   21.501  1.00 92.15 357 A 1 
ATOM 2756 C CA    . PHE A 1 357 ? 1.861   6.724   21.680  1.00 91.62 357 A 1 
ATOM 2757 C C     . PHE A 1 357 ? 0.889   7.373   22.679  1.00 91.27 357 A 1 
ATOM 2758 O O     . PHE A 1 357 ? -0.227  6.870   22.900  1.00 87.54 357 A 1 
ATOM 2759 C CB    . PHE A 1 357 ? 2.174   5.283   22.073  1.00 90.39 357 A 1 
ATOM 2760 C CG    . PHE A 1 357 ? 2.716   4.483   20.911  1.00 89.69 357 A 1 
ATOM 2761 C CD1   . PHE A 1 357 ? 1.833   3.904   19.989  1.00 85.29 357 A 1 
ATOM 2762 C CD2   . PHE A 1 357 ? 4.102   4.340   20.729  1.00 84.79 357 A 1 
ATOM 2763 C CE1   . PHE A 1 357 ? 2.323   3.167   18.898  1.00 82.30 357 A 1 
ATOM 2764 C CE2   . PHE A 1 357 ? 4.601   3.613   19.637  1.00 82.48 357 A 1 
ATOM 2765 C CZ    . PHE A 1 357 ? 3.703   3.025   18.716  1.00 83.67 357 A 1 
ATOM 2766 N N     . GLU A 1 358 ? 1.274   8.476   23.308  1.00 91.84 358 A 1 
ATOM 2767 C CA    . GLU A 1 358 ? 0.417   9.229   24.209  1.00 91.33 358 A 1 
ATOM 2768 C C     . GLU A 1 358 ? -0.789  9.812   23.472  1.00 91.63 358 A 1 
ATOM 2769 O O     . GLU A 1 358 ? -0.746  10.187  22.305  1.00 89.13 358 A 1 
ATOM 2770 C CB    . GLU A 1 358 ? 1.208   10.329  24.919  1.00 89.29 358 A 1 
ATOM 2771 C CG    . GLU A 1 358 ? 2.268   9.734   25.852  1.00 77.57 358 A 1 
ATOM 2772 C CD    . GLU A 1 358 ? 3.027   10.791  26.666  1.00 69.61 358 A 1 
ATOM 2773 O OE1   . GLU A 1 358 ? 3.900   10.365  27.443  1.00 61.62 358 A 1 
ATOM 2774 O OE2   . GLU A 1 358 ? 2.713   11.988  26.499  1.00 60.13 358 A 1 
ATOM 2775 N N     . LYS A 1 359 ? -1.928  9.857   24.171  1.00 89.92 359 A 1 
ATOM 2776 C CA    . LYS A 1 359 ? -3.157  10.355  23.568  1.00 89.62 359 A 1 
ATOM 2777 C C     . LYS A 1 359 ? -3.067  11.862  23.362  1.00 90.69 359 A 1 
ATOM 2778 O O     . LYS A 1 359 ? -3.212  12.627  24.305  1.00 87.88 359 A 1 
ATOM 2779 C CB    . LYS A 1 359 ? -4.366  9.949   24.410  1.00 86.65 359 A 1 
ATOM 2780 C CG    . LYS A 1 359 ? -5.682  10.340  23.725  1.00 78.38 359 A 1 
ATOM 2781 C CD    . LYS A 1 359 ? -6.872  9.974   24.611  1.00 71.72 359 A 1 
ATOM 2782 C CE    . LYS A 1 359 ? -8.164  10.446  23.953  1.00 61.14 359 A 1 
ATOM 2783 N NZ    . LYS A 1 359 ? -9.324  10.285  24.853  1.00 54.92 359 A 1 
ATOM 2784 N N     . THR A 1 360 ? -2.970  12.278  22.118  1.00 91.64 360 A 1 
ATOM 2785 C CA    . THR A 1 360 ? -3.065  13.681  21.719  1.00 90.98 360 A 1 
ATOM 2786 C C     . THR A 1 360 ? -4.511  14.060  21.392  1.00 91.77 360 A 1 
ATOM 2787 O O     . THR A 1 360 ? -5.314  13.250  20.917  1.00 88.66 360 A 1 
ATOM 2788 C CB    . THR A 1 360 ? -2.107  13.979  20.557  1.00 87.78 360 A 1 
ATOM 2789 O OG1   . THR A 1 360 ? -2.417  13.152  19.464  1.00 77.16 360 A 1 
ATOM 2790 C CG2   . THR A 1 360 ? -0.647  13.717  20.935  1.00 75.81 360 A 1 
ATOM 2791 N N     . THR A 1 361 ? -4.899  15.309  21.712  1.00 91.51 361 A 1 
ATOM 2792 C CA    . THR A 1 361 ? -6.210  15.876  21.372  1.00 92.16 361 A 1 
ATOM 2793 C C     . THR A 1 361 ? -6.009  16.940  20.309  1.00 92.36 361 A 1 
ATOM 2794 O O     . THR A 1 361 ? -5.353  17.944  20.558  1.00 89.75 361 A 1 
ATOM 2795 C CB    . THR A 1 361 ? -6.909  16.455  22.605  1.00 90.84 361 A 1 
ATOM 2796 O OG1   . THR A 1 361 ? -7.063  15.447  23.586  1.00 80.34 361 A 1 
ATOM 2797 C CG2   . THR A 1 361 ? -8.317  16.964  22.271  1.00 80.03 361 A 1 
ATOM 2798 N N     . ARG A 1 362 ? -6.603  16.733  19.134  1.00 91.81 362 A 1 
ATOM 2799 C CA    . ARG A 1 362 ? -6.458  17.682  18.030  1.00 91.68 362 A 1 
ATOM 2800 C C     . ARG A 1 362 ? -7.223  18.990  18.243  1.00 92.02 362 A 1 
ATOM 2801 O O     . ARG A 1 362 ? -6.774  20.057  17.847  1.00 89.72 362 A 1 
ATOM 2802 C CB    . ARG A 1 362 ? -6.914  16.994  16.738  1.00 90.57 362 A 1 
ATOM 2803 C CG    . ARG A 1 362 ? -6.643  17.910  15.542  1.00 86.07 362 A 1 
ATOM 2804 C CD    . ARG A 1 362 ? -6.950  17.212  14.241  1.00 83.84 362 A 1 
ATOM 2805 N NE    . ARG A 1 362 ? -6.506  18.065  13.135  1.00 80.17 362 A 1 
ATOM 2806 C CZ    . ARG A 1 362 ? -6.514  17.747  11.865  1.00 77.87 362 A 1 
ATOM 2807 N NH1   . ARG A 1 362 ? -7.036  16.639  11.452  1.00 68.08 362 A 1 
ATOM 2808 N NH2   . ARG A 1 362 ? -5.970  18.524  10.989  1.00 71.78 362 A 1 
ATOM 2809 N N     . TYR A 1 363 ? -8.417  18.879  18.849  1.00 92.35 363 A 1 
ATOM 2810 C CA    . TYR A 1 363 ? -9.299  20.017  19.057  1.00 92.03 363 A 1 
ATOM 2811 C C     . TYR A 1 363 ? -9.657  20.139  20.539  1.00 92.28 363 A 1 
ATOM 2812 O O     . TYR A 1 363 ? -10.560 19.445  21.019  1.00 91.04 363 A 1 
ATOM 2813 C CB    . TYR A 1 363 ? -10.555 19.856  18.204  1.00 91.25 363 A 1 
ATOM 2814 C CG    . TYR A 1 363 ? -10.313 19.826  16.709  1.00 90.45 363 A 1 
ATOM 2815 C CD1   . TYR A 1 363 ? -9.861  20.975  16.047  1.00 87.31 363 A 1 
ATOM 2816 C CD2   . TYR A 1 363 ? -10.563 18.665  15.971  1.00 87.44 363 A 1 
ATOM 2817 C CE1   . TYR A 1 363 ? -9.684  20.980  14.660  1.00 85.94 363 A 1 
ATOM 2818 C CE2   . TYR A 1 363 ? -10.404 18.653  14.576  1.00 85.06 363 A 1 
ATOM 2819 C CZ    . TYR A 1 363 ? -9.971  19.823  13.918  1.00 87.10 363 A 1 
ATOM 2820 O OH    . TYR A 1 363 ? -9.829  19.847  12.557  1.00 85.10 363 A 1 
ATOM 2821 N N     . ALA A 1 364 ? -9.014  21.053  21.240  1.00 93.81 364 A 1 
ATOM 2822 C CA    . ALA A 1 364 ? -9.313  21.364  22.634  1.00 93.74 364 A 1 
ATOM 2823 C C     . ALA A 1 364 ? -10.778 21.794  22.824  1.00 94.27 364 A 1 
ATOM 2824 O O     . ALA A 1 364 ? -11.447 21.307  23.731  1.00 92.71 364 A 1 
ATOM 2825 C CB    . ALA A 1 364 ? -8.342  22.444  23.103  1.00 92.55 364 A 1 
ATOM 2826 N N     . THR A 1 365 ? -11.328 22.593  21.902  1.00 93.72 365 A 1 
ATOM 2827 C CA    . THR A 1 365 ? -12.735 23.024  21.919  1.00 93.27 365 A 1 
ATOM 2828 C C     . THR A 1 365 ? -13.712 21.846  21.859  1.00 93.72 365 A 1 
ATOM 2829 O O     . THR A 1 365 ? -14.665 21.783  22.631  1.00 92.23 365 A 1 
ATOM 2830 C CB    . THR A 1 365 ? -13.020 23.970  20.745  1.00 91.59 365 A 1 
ATOM 2831 O OG1   . THR A 1 365 ? -12.606 23.375  19.531  1.00 80.77 365 A 1 
ATOM 2832 C CG2   . THR A 1 365 ? -12.261 25.293  20.881  1.00 77.75 365 A 1 
ATOM 2833 N N     . ARG A 1 366 ? -13.446 20.838  21.016  1.00 93.46 366 A 1 
ATOM 2834 C CA    . ARG A 1 366 ? -14.278 19.621  20.942  1.00 93.18 366 A 1 
ATOM 2835 C C     . ARG A 1 366 ? -14.166 18.758  22.191  1.00 93.33 366 A 1 
ATOM 2836 O O     . ARG A 1 366 ? -15.130 18.076  22.531  1.00 92.04 366 A 1 
ATOM 2837 C CB    . ARG A 1 366 ? -13.922 18.776  19.718  1.00 92.63 366 A 1 
ATOM 2838 C CG    . ARG A 1 366 ? -14.315 19.435  18.401  1.00 88.58 366 A 1 
ATOM 2839 C CD    . ARG A 1 366 ? -14.132 18.435  17.261  1.00 87.21 366 A 1 
ATOM 2840 N NE    . ARG A 1 366 ? -14.459 19.026  15.959  1.00 84.17 366 A 1 
ATOM 2841 C CZ    . ARG A 1 366 ? -14.547 18.388  14.796  1.00 82.96 366 A 1 
ATOM 2842 N NH1   . ARG A 1 366 ? -14.355 17.102  14.699  1.00 74.67 366 A 1 
ATOM 2843 N NH2   . ARG A 1 366 ? -14.831 19.045  13.712  1.00 77.73 366 A 1 
ATOM 2844 N N     . LYS A 1 367 ? -13.015 18.751  22.845  1.00 93.28 367 A 1 
ATOM 2845 C CA    . LYS A 1 367 ? -12.815 18.054  24.107  1.00 93.67 367 A 1 
ATOM 2846 C C     . LYS A 1 367 ? -13.640 18.720  25.207  1.00 93.74 367 A 1 
ATOM 2847 O O     . LYS A 1 367 ? -14.465 18.036  25.812  1.00 92.76 367 A 1 
ATOM 2848 C CB    . LYS A 1 367 ? -11.320 17.983  24.448  1.00 93.30 367 A 1 
ATOM 2849 C CG    . LYS A 1 367 ? -11.085 17.245  25.765  1.00 91.71 367 A 1 
ATOM 2850 C CD    . LYS A 1 367 ? -9.607  17.268  26.185  1.00 88.96 367 A 1 
ATOM 2851 C CE    . LYS A 1 367 ? -9.519  16.729  27.602  1.00 83.05 367 A 1 
ATOM 2852 N NZ    . LYS A 1 367 ? -8.198  16.944  28.218  1.00 77.32 367 A 1 
ATOM 2853 N N     . ALA A 1 368 ? -13.509 20.027  25.393  1.00 94.08 368 A 1 
ATOM 2854 C CA    . ALA A 1 368 ? -14.257 20.798  26.382  1.00 93.43 368 A 1 
ATOM 2855 C C     . ALA A 1 368 ? -15.774 20.643  26.186  1.00 93.68 368 A 1 
ATOM 2856 O O     . ALA A 1 368 ? -16.497 20.317  27.123  1.00 92.11 368 A 1 
ATOM 2857 C CB    . ALA A 1 368 ? -13.821 22.261  26.277  1.00 92.35 368 A 1 
ATOM 2858 N N     . TYR A 1 369 ? -16.255 20.747  24.942  1.00 93.69 369 A 1 
ATOM 2859 C CA    . TYR A 1 369 ? -17.664 20.517  24.616  1.00 93.15 369 A 1 
ATOM 2860 C C     . TYR A 1 369 ? -18.132 19.093  24.958  1.00 93.30 369 A 1 
ATOM 2861 O O     . TYR A 1 369 ? -19.229 18.905  25.505  1.00 92.35 369 A 1 
ATOM 2862 C CB    . TYR A 1 369 ? -17.874 20.804  23.135  1.00 92.15 369 A 1 
ATOM 2863 C CG    . TYR A 1 369 ? -19.311 20.656  22.722  1.00 89.16 369 A 1 
ATOM 2864 C CD1   . TYR A 1 369 ? -19.786 19.466  22.124  1.00 84.39 369 A 1 
ATOM 2865 C CD2   . TYR A 1 369 ? -20.216 21.698  22.968  1.00 82.11 369 A 1 
ATOM 2866 C CE1   . TYR A 1 369 ? -21.135 19.316  21.781  1.00 80.04 369 A 1 
ATOM 2867 C CE2   . TYR A 1 369 ? -21.562 21.572  22.629  1.00 77.97 369 A 1 
ATOM 2868 C CZ    . TYR A 1 369 ? -22.020 20.374  22.035  1.00 79.82 369 A 1 
ATOM 2869 O OH    . TYR A 1 369 ? -23.353 20.240  21.699  1.00 77.25 369 A 1 
ATOM 2870 N N     . ALA A 1 370 ? -17.335 18.071  24.676  1.00 93.28 370 A 1 
ATOM 2871 C CA    . ALA A 1 370 ? -17.686 16.686  24.983  1.00 92.83 370 A 1 
ATOM 2872 C C     . ALA A 1 370 ? -17.682 16.385  26.489  1.00 92.74 370 A 1 
ATOM 2873 O O     . ALA A 1 370 ? -18.371 15.454  26.914  1.00 90.96 370 A 1 
ATOM 2874 C CB    . ALA A 1 370 ? -16.723 15.755  24.245  1.00 92.06 370 A 1 
ATOM 2875 N N     . GLU A 1 371 ? -16.916 17.105  27.277  1.00 93.34 371 A 1 
ATOM 2876 C CA    . GLU A 1 371 ? -16.875 17.009  28.739  1.00 92.81 371 A 1 
ATOM 2877 C C     . GLU A 1 371 ? -18.103 17.679  29.369  1.00 92.86 371 A 1 
ATOM 2878 O O     . GLU A 1 371 ? -18.756 17.058  30.209  1.00 91.16 371 A 1 
ATOM 2879 C CB    . GLU A 1 371 ? -15.547 17.599  29.264  1.00 92.14 371 A 1 
ATOM 2880 C CG    . GLU A 1 371 ? -14.370 16.664  28.962  1.00 85.79 371 A 1 
ATOM 2881 C CD    . GLU A 1 371 ? -12.962 17.260  29.203  1.00 82.19 371 A 1 
ATOM 2882 O OE1   . GLU A 1 371 ? -11.983 16.469  29.110  1.00 76.36 371 A 1 
ATOM 2883 O OE2   . GLU A 1 371 ? -12.839 18.470  29.406  1.00 76.31 371 A 1 
ATOM 2884 N N     . ALA A 1 372 ? -18.484 18.868  28.903  1.00 92.20 372 A 1 
ATOM 2885 C CA    . ALA A 1 372 ? -19.631 19.618  29.406  1.00 91.30 372 A 1 
ATOM 2886 C C     . ALA A 1 372 ? -20.998 19.071  28.942  1.00 91.57 372 A 1 
ATOM 2887 O O     . ALA A 1 372 ? -22.031 19.365  29.549  1.00 89.20 372 A 1 
ATOM 2888 C CB    . ALA A 1 372 ? -19.454 21.076  28.979  1.00 89.24 372 A 1 
ATOM 2889 N N     . ARG A 1 373 ? -21.039 18.290  27.865  1.00 91.31 373 A 1 
ATOM 2890 C CA    . ARG A 1 373 ? -22.305 17.840  27.270  1.00 91.06 373 A 1 
ATOM 2891 C C     . ARG A 1 373 ? -23.059 16.860  28.175  1.00 91.34 373 A 1 
ATOM 2892 O O     . ARG A 1 373 ? -22.470 15.864  28.604  1.00 90.08 373 A 1 
ATOM 2893 C CB    . ARG A 1 373 ? -22.035 17.252  25.886  1.00 89.79 373 A 1 
ATOM 2894 C CG    . ARG A 1 373 ? -23.334 16.985  25.141  1.00 82.64 373 A 1 
ATOM 2895 C CD    . ARG A 1 373 ? -23.038 16.553  23.719  1.00 81.18 373 A 1 
ATOM 2896 N NE    . ARG A 1 373 ? -24.293 16.397  22.965  1.00 78.24 373 A 1 
ATOM 2897 C CZ    . ARG A 1 373 ? -24.412 16.353  21.661  1.00 76.84 373 A 1 
ATOM 2898 N NH1   . ARG A 1 373 ? -23.371 16.381  20.875  1.00 69.28 373 A 1 
ATOM 2899 N NH2   . ARG A 1 373 ? -25.588 16.278  21.112  1.00 70.42 373 A 1 
ATOM 2900 N N     . PRO A 1 374 ? -24.402 17.040  28.386  1.00 90.36 374 A 1 
ATOM 2901 C CA    . PRO A 1 374 ? -25.209 16.114  29.168  1.00 90.03 374 A 1 
ATOM 2902 C C     . PRO A 1 374 ? -25.203 14.713  28.550  1.00 91.40 374 A 1 
ATOM 2903 O O     . PRO A 1 374 ? -25.134 14.521  27.322  1.00 90.56 374 A 1 
ATOM 2904 C CB    . PRO A 1 374 ? -26.609 16.732  29.244  1.00 87.47 374 A 1 
ATOM 2905 C CG    . PRO A 1 374 ? -26.674 17.641  28.027  1.00 83.34 374 A 1 
ATOM 2906 C CD    . PRO A 1 374 ? -25.232 18.129  27.888  1.00 85.86 374 A 1 
ATOM 2907 N N     . ARG A 1 375 ? -25.241 13.687  29.417  1.00 91.22 375 A 1 
ATOM 2908 C CA    . ARG A 1 375 ? -25.150 12.280  29.019  1.00 91.29 375 A 1 
ATOM 2909 C C     . ARG A 1 375 ? -26.214 11.439  29.727  1.00 91.03 375 A 1 
ATOM 2910 O O     . ARG A 1 375 ? -26.362 11.505  30.935  1.00 89.20 375 A 1 
ATOM 2911 C CB    . ARG A 1 375 ? -23.762 11.719  29.307  1.00 90.60 375 A 1 
ATOM 2912 C CG    . ARG A 1 375 ? -22.667 12.406  28.479  1.00 87.66 375 A 1 
ATOM 2913 C CD    . ARG A 1 375 ? -21.305 11.810  28.814  1.00 88.20 375 A 1 
ATOM 2914 N NE    . ARG A 1 375 ? -20.239 12.466  28.029  1.00 87.11 375 A 1 
ATOM 2915 C CZ    . ARG A 1 375 ? -18.940 12.359  28.226  1.00 88.74 375 A 1 
ATOM 2916 N NH1   . ARG A 1 375 ? -18.462 11.600  29.164  1.00 79.81 375 A 1 
ATOM 2917 N NH2   . ARG A 1 375 ? -18.107 13.024  27.501  1.00 83.57 375 A 1 
ATOM 2918 N N     . ILE A 1 376 ? -26.875 10.554  28.995  1.00 90.86 376 A 1 
ATOM 2919 C CA    . ILE A 1 376 ? -27.779 9.529   29.527  1.00 90.51 376 A 1 
ATOM 2920 C C     . ILE A 1 376 ? -27.088 8.169   29.355  1.00 91.29 376 A 1 
ATOM 2921 O O     . ILE A 1 376 ? -26.808 7.747   28.233  1.00 89.15 376 A 1 
ATOM 2922 C CB    . ILE A 1 376 ? -29.157 9.595   28.843  1.00 88.21 376 A 1 
ATOM 2923 C CG1   . ILE A 1 376 ? -29.821 10.976  29.064  1.00 81.48 376 A 1 
ATOM 2924 C CG2   . ILE A 1 376 ? -30.058 8.464   29.381  1.00 80.22 376 A 1 
ATOM 2925 C CD1   . ILE A 1 376 ? -31.121 11.177  28.279  1.00 74.76 376 A 1 
ATOM 2926 N N     . LYS A 1 377 ? -26.784 7.503   30.476  1.00 90.94 377 A 1 
ATOM 2927 C CA    . LYS A 1 377 ? -26.064 6.215   30.485  1.00 91.27 377 A 1 
ATOM 2928 C C     . LYS A 1 377 ? -24.793 6.244   29.609  1.00 91.72 377 A 1 
ATOM 2929 O O     . LYS A 1 377 ? -24.529 5.311   28.853  1.00 88.96 377 A 1 
ATOM 2930 C CB    . LYS A 1 377 ? -27.017 5.059   30.121  1.00 90.12 377 A 1 
ATOM 2931 C CG    . LYS A 1 377 ? -28.201 4.898   31.086  1.00 85.64 377 A 1 
ATOM 2932 C CD    . LYS A 1 377 ? -29.105 3.725   30.653  1.00 78.31 377 A 1 
ATOM 2933 C CE    . LYS A 1 377 ? -30.272 3.559   31.623  1.00 71.08 377 A 1 
ATOM 2934 N NZ    . LYS A 1 377 ? -31.182 2.443   31.256  1.00 62.36 377 A 1 
ATOM 2935 N N     . GLY A 1 378 ? -24.041 7.325   29.690  1.00 90.98 378 A 1 
ATOM 2936 C CA    . GLY A 1 378 ? -22.786 7.519   28.965  1.00 90.88 378 A 1 
ATOM 2937 C C     . GLY A 1 378 ? -22.923 7.970   27.504  1.00 91.87 378 A 1 
ATOM 2938 O O     . GLY A 1 378 ? -21.942 8.437   26.930  1.00 89.52 378 A 1 
ATOM 2939 N N     . ARG A 1 379 ? -24.115 7.895   26.909  1.00 93.35 379 A 1 
ATOM 2940 C CA    . ARG A 1 379 ? -24.379 8.436   25.570  1.00 93.60 379 A 1 
ATOM 2941 C C     . ARG A 1 379 ? -24.674 9.932   25.662  1.00 93.94 379 A 1 
ATOM 2942 O O     . ARG A 1 379 ? -25.302 10.356  26.627  1.00 91.99 379 A 1 
ATOM 2943 C CB    . ARG A 1 379 ? -25.547 7.707   24.900  1.00 92.47 379 A 1 
ATOM 2944 C CG    . ARG A 1 379 ? -25.265 6.211   24.712  1.00 85.71 379 A 1 
ATOM 2945 C CD    . ARG A 1 379 ? -26.423 5.551   23.966  1.00 86.09 379 A 1 
ATOM 2946 N NE    . ARG A 1 379 ? -26.176 4.118   23.766  1.00 80.75 379 A 1 
ATOM 2947 C CZ    . ARG A 1 379 ? -26.941 3.278   23.076  1.00 78.39 379 A 1 
ATOM 2948 N NH1   . ARG A 1 379 ? -28.038 3.678   22.500  1.00 69.69 379 A 1 
ATOM 2949 N NH2   . ARG A 1 379 ? -26.607 2.030   22.961  1.00 69.59 379 A 1 
ATOM 2950 N N     . PHE A 1 380 ? -24.315 10.677  24.642  1.00 92.23 380 A 1 
ATOM 2951 C CA    . PHE A 1 380 ? -24.710 12.075  24.570  1.00 91.80 380 A 1 
ATOM 2952 C C     . PHE A 1 380 ? -26.237 12.198  24.506  1.00 91.03 380 A 1 
ATOM 2953 O O     . PHE A 1 380 ? -26.871 11.563  23.657  1.00 89.37 380 A 1 
ATOM 2954 C CB    . PHE A 1 380 ? -24.059 12.753  23.358  1.00 92.00 380 A 1 
ATOM 2955 C CG    . PHE A 1 380 ? -22.546 12.840  23.437  1.00 92.41 380 A 1 
ATOM 2956 C CD1   . PHE A 1 380 ? -21.940 13.549  24.486  1.00 90.81 380 A 1 
ATOM 2957 C CD2   . PHE A 1 380 ? -21.743 12.245  22.458  1.00 90.71 380 A 1 
ATOM 2958 C CE1   . PHE A 1 380 ? -20.545 13.649  24.561  1.00 90.14 380 A 1 
ATOM 2959 C CE2   . PHE A 1 380 ? -20.348 12.347  22.520  1.00 89.87 380 A 1 
ATOM 2960 C CZ    . PHE A 1 380 ? -19.741 13.053  23.581  1.00 91.10 380 A 1 
ATOM 2961 N N     . ALA A 1 381 ? -26.822 12.993  25.397  1.00 91.75 381 A 1 
ATOM 2962 C CA    . ALA A 1 381 ? -28.238 13.311  25.363  1.00 90.63 381 A 1 
ATOM 2963 C C     . ALA A 1 381 ? -28.528 14.289  24.221  1.00 89.90 381 A 1 
ATOM 2964 O O     . ALA A 1 381 ? -27.650 15.042  23.783  1.00 86.25 381 A 1 
ATOM 2965 C CB    . ALA A 1 381 ? -28.664 13.855  26.724  1.00 88.05 381 A 1 
ATOM 2966 N N     . LYS A 1 382 ? -29.770 14.259  23.705  1.00 88.43 382 A 1 
ATOM 2967 C CA    . LYS A 1 382 ? -30.255 15.309  22.817  1.00 86.09 382 A 1 
ATOM 2968 C C     . LYS A 1 382 ? -30.424 16.571  23.651  1.00 83.66 382 A 1 
ATOM 2969 O O     . LYS A 1 382 ? -30.930 16.482  24.767  1.00 75.72 382 A 1 
ATOM 2970 C CB    . LYS A 1 382 ? -31.562 14.877  22.125  1.00 81.44 382 A 1 
ATOM 2971 C CG    . LYS A 1 382 ? -31.933 15.801  20.960  1.00 72.17 382 A 1 
ATOM 2972 C CD    . LYS A 1 382 ? -33.259 15.395  20.287  1.00 68.04 382 A 1 
ATOM 2973 C CE    . LYS A 1 382 ? -33.594 16.382  19.182  1.00 58.92 382 A 1 
ATOM 2974 N NZ    . LYS A 1 382 ? -34.965 16.221  18.632  1.00 52.17 382 A 1 
ATOM 2975 N N     . ARG A 1 383 ? -29.990 17.712  23.146  1.00 83.12 383 A 1 
ATOM 2976 C CA    . ARG A 1 383 ? -30.285 18.980  23.804  1.00 79.18 383 A 1 
ATOM 2977 C C     . ARG A 1 383 ? -31.780 19.235  23.728  1.00 76.80 383 A 1 
ATOM 2978 O O     . ARG A 1 383 ? -32.390 19.021  22.683  1.00 68.37 383 A 1 
ATOM 2979 C CB    . ARG A 1 383 ? -29.497 20.134  23.171  1.00 73.42 383 A 1 
ATOM 2980 C CG    . ARG A 1 383 ? -28.150 20.289  23.883  1.00 63.24 383 A 1 
ATOM 2981 C CD    . ARG A 1 383 ? -27.420 21.487  23.301  1.00 60.96 383 A 1 
ATOM 2982 N NE    . ARG A 1 383 ? -26.210 21.808  24.088  1.00 53.10 383 A 1 
ATOM 2983 C CZ    . ARG A 1 383 ? -25.342 22.726  23.755  1.00 47.90 383 A 1 
ATOM 2984 N NH1   . ARG A 1 383 ? -25.462 23.399  22.650  1.00 46.65 383 A 1 
ATOM 2985 N NH2   . ARG A 1 383 ? -24.334 23.014  24.530  1.00 44.01 383 A 1 
ATOM 2986 N N     . SER A 1 384 ? -32.364 19.657  24.846  1.00 75.17 384 A 1 
ATOM 2987 C CA    . SER A 1 384 ? -33.681 20.281  24.842  1.00 72.94 384 A 1 
ATOM 2988 C C     . SER A 1 384 ? -33.561 21.682  24.239  1.00 72.84 384 A 1 
ATOM 2989 O O     . SER A 1 384 ? -32.509 22.313  24.345  1.00 64.78 384 A 1 
ATOM 2990 C CB    . SER A 1 384 ? -34.241 20.329  26.267  1.00 66.08 384 A 1 
ATOM 2991 O OG    . SER A 1 384 ? -33.335 20.941  27.136  1.00 57.23 384 A 1 
ATOM 2992 N N     . ASP A 1 385 ? -34.642 22.180  23.631  1.00 52.24 385 A 1 
ATOM 2993 C CA    . ASP A 1 385 ? -34.620 23.495  22.981  1.00 49.84 385 A 1 
ATOM 2994 C C     . ASP A 1 385 ? -34.222 24.628  23.946  1.00 49.77 385 A 1 
ATOM 2995 O O     . ASP A 1 385 ? -33.533 25.564  23.552  1.00 47.09 385 A 1 
ATOM 2996 C CB    . ASP A 1 385 ? -35.987 23.756  22.329  1.00 43.41 385 A 1 
ATOM 2997 C CG    . ASP A 1 385 ? -36.354 22.708  21.253  1.00 37.21 385 A 1 
ATOM 2998 O OD1   . ASP A 1 385 ? -35.437 22.240  20.540  1.00 35.05 385 A 1 
ATOM 2999 O OD2   . ASP A 1 385 ? -37.536 22.321  21.200  1.00 34.48 385 A 1 
ATOM 3000 N N     . ALA A 1 386 ? -34.557 24.481  25.244  1.00 47.62 386 A 1 
ATOM 3001 C CA    . ALA A 1 386 ? -34.175 25.428  26.294  1.00 43.72 386 A 1 
ATOM 3002 C C     . ALA A 1 386 ? -32.656 25.511  26.561  1.00 44.64 386 A 1 
ATOM 3003 O O     . ALA A 1 386 ? -32.164 26.539  27.028  1.00 43.15 386 A 1 
ATOM 3004 C CB    . ALA A 1 386 ? -34.936 25.045  27.569  1.00 38.43 386 A 1 
ATOM 3005 N N     . GLU A 1 387 ? -31.897 24.439  26.291  1.00 60.20 387 A 1 
ATOM 3006 C CA    . GLU A 1 387 ? -30.434 24.424  26.508  1.00 58.44 387 A 1 
ATOM 3007 C C     . GLU A 1 387 ? -29.640 25.027  25.323  1.00 58.07 387 A 1 
ATOM 3008 O O     . GLU A 1 387 ? -28.410 25.075  25.378  1.00 53.65 387 A 1 
ATOM 3009 C CB    . GLU A 1 387 ? -29.950 22.999  26.807  1.00 52.98 387 A 1 
ATOM 3010 C CG    . GLU A 1 387 ? -30.380 22.459  28.176  1.00 46.12 387 A 1 
ATOM 3011 C CD    . GLU A 1 387 ? -29.894 21.017  28.408  1.00 43.84 387 A 1 
ATOM 3012 O OE1   . GLU A 1 387 ? -29.731 20.625  29.584  1.00 40.11 387 A 1 
ATOM 3013 O OE2   . GLU A 1 387 ? -29.726 20.272  27.399  1.00 39.18 387 A 1 
ATOM 3014 N N     . MET A 1 388 ? -30.313 25.467  24.266  1.00 56.68 388 A 1 
ATOM 3015 C CA    . MET A 1 388 ? -29.636 26.086  23.123  1.00 54.19 388 A 1 
ATOM 3016 C C     . MET A 1 388 ? -29.004 27.439  23.464  1.00 53.81 388 A 1 
ATOM 3017 O O     . MET A 1 388 ? -27.944 27.754  22.922  1.00 50.08 388 A 1 
ATOM 3018 C CB    . MET A 1 388 ? -30.605 26.225  21.939  1.00 49.14 388 A 1 
ATOM 3019 C CG    . MET A 1 388 ? -30.300 25.219  20.837  1.00 43.04 388 A 1 
ATOM 3020 S SD    . MET A 1 388 ? -31.291 25.336  19.308  1.00 39.41 388 A 1 
ATOM 3021 C CE    . MET A 1 388 ? -31.047 27.068  18.875  1.00 36.36 388 A 1 
ATOM 3022 N N     . GLU A 1 389 ? -29.635 28.225  24.376  1.00 42.20 389 A 1 
ATOM 3023 C CA    . GLU A 1 389 ? -29.105 29.550  24.749  1.00 40.01 389 A 1 
ATOM 3024 C C     . GLU A 1 389 ? -27.727 29.485  25.410  1.00 39.58 389 A 1 
ATOM 3025 O O     . GLU A 1 389 ? -26.863 30.327  25.156  1.00 37.62 389 A 1 
ATOM 3026 C CB    . GLU A 1 389 ? -30.088 30.260  25.687  1.00 36.38 389 A 1 
ATOM 3027 C CG    . GLU A 1 389 ? -31.344 30.771  24.969  1.00 31.27 389 A 1 
ATOM 3028 C CD    . GLU A 1 389 ? -32.208 31.671  25.867  1.00 29.95 389 A 1 
ATOM 3029 O OE1   . GLU A 1 389 ? -32.921 32.531  25.305  1.00 25.67 389 A 1 
ATOM 3030 O OE2   . GLU A 1 389 ? -32.161 31.489  27.103  1.00 26.91 389 A 1 
ATOM 3031 N N     . VAL A 1 390 ? -27.477 28.444  26.217  1.00 54.20 390 A 1 
ATOM 3032 C CA    . VAL A 1 390 ? -26.224 28.318  26.983  1.00 53.99 390 A 1 
ATOM 3033 C C     . VAL A 1 390 ? -25.012 28.144  26.066  1.00 54.16 390 A 1 
ATOM 3034 O O     . VAL A 1 390 ? -23.893 28.535  26.427  1.00 51.21 390 A 1 
ATOM 3035 C CB    . VAL A 1 390 ? -26.322 27.174  28.004  1.00 50.80 390 A 1 
ATOM 3036 C CG1   . VAL A 1 390 ? -25.125 27.169  28.972  1.00 44.66 390 A 1 
ATOM 3037 C CG2   . VAL A 1 390 ? -27.586 27.258  28.861  1.00 46.00 390 A 1 
ATOM 3038 N N     . ASP A 1 391 ? -25.188 27.576  24.888  1.00 56.19 391 A 1 
ATOM 3039 C CA    . ASP A 1 391 ? -24.054 27.326  23.973  1.00 55.42 391 A 1 
ATOM 3040 C C     . ASP A 1 391 ? -23.563 28.606  23.277  1.00 55.11 391 A 1 
ATOM 3041 O O     . ASP A 1 391 ? -22.375 28.732  22.979  1.00 52.39 391 A 1 
ATOM 3042 C CB    . ASP A 1 391 ? -24.449 26.302  22.916  1.00 51.52 391 A 1 
ATOM 3043 C CG    . ASP A 1 391 ? -23.415 25.193  22.674  1.00 45.20 391 A 1 
ATOM 3044 O OD1   . ASP A 1 391 ? -22.652 24.827  23.593  1.00 42.57 391 A 1 
ATOM 3045 O OD2   . ASP A 1 391 ? -23.542 24.500  21.631  1.00 40.57 391 A 1 
ATOM 3046 N N     . GLN A 1 392 ? -24.491 29.542  23.016  1.00 51.28 392 A 1 
ATOM 3047 C CA    . GLN A 1 392 ? -24.106 30.823  22.443  1.00 51.04 392 A 1 
ATOM 3048 C C     . GLN A 1 392 ? -23.206 31.594  23.403  1.00 50.89 392 A 1 
ATOM 3049 O O     . GLN A 1 392 ? -22.148 32.067  22.987  1.00 48.60 392 A 1 
ATOM 3050 C CB    . GLN A 1 392 ? -25.346 31.646  22.063  1.00 47.98 392 A 1 
ATOM 3051 C CG    . GLN A 1 392 ? -26.000 31.122  20.784  1.00 42.71 392 A 1 
ATOM 3052 C CD    . GLN A 1 392 ? -27.098 32.056  20.270  1.00 39.55 392 A 1 
ATOM 3053 O OE1   . GLN A 1 392 ? -27.524 33.007  20.903  1.00 37.34 392 A 1 
ATOM 3054 N NE2   . GLN A 1 392 ? -27.601 31.825  19.080  1.00 34.88 392 A 1 
ATOM 3055 N N     . THR A 1 393 ? -23.557 31.629  24.686  1.00 54.39 393 A 1 
ATOM 3056 C CA    . THR A 1 393 ? -22.747 32.307  25.713  1.00 54.24 393 A 1 
ATOM 3057 C C     . THR A 1 393 ? -21.345 31.725  25.835  1.00 54.29 393 A 1 
ATOM 3058 O O     . THR A 1 393 ? -20.381 32.485  25.941  1.00 50.71 393 A 1 
ATOM 3059 C CB    . THR A 1 393 ? -23.429 32.294  27.093  1.00 51.02 393 A 1 
ATOM 3060 O OG1   . THR A 1 393 ? -24.550 31.441  27.143  1.00 45.12 393 A 1 
ATOM 3061 C CG2   . THR A 1 393 ? -23.913 33.679  27.489  1.00 44.96 393 A 1 
ATOM 3062 N N     . PHE A 1 394 ? -21.186 30.399  25.775  1.00 57.86 394 A 1 
ATOM 3063 C CA    . PHE A 1 394 ? -19.859 29.781  25.867  1.00 56.75 394 A 1 
ATOM 3064 C C     . PHE A 1 394 ? -18.989 30.074  24.630  1.00 56.34 394 A 1 
ATOM 3065 O O     . PHE A 1 394 ? -17.778 30.284  24.761  1.00 52.89 394 A 1 
ATOM 3066 C CB    . PHE A 1 394 ? -19.998 28.270  26.107  1.00 53.54 394 A 1 
ATOM 3067 C CG    . PHE A 1 394 ? -18.766 27.655  26.734  1.00 50.01 394 A 1 
ATOM 3068 C CD1   . PHE A 1 394 ? -17.768 27.072  25.938  1.00 47.90 394 A 1 
ATOM 3069 C CD2   . PHE A 1 394 ? -18.606 27.706  28.127  1.00 45.52 394 A 1 
ATOM 3070 C CE1   . PHE A 1 394 ? -16.615 26.526  26.518  1.00 43.14 394 A 1 
ATOM 3071 C CE2   . PHE A 1 394 ? -17.448 27.162  28.722  1.00 42.81 394 A 1 
ATOM 3072 C CZ    . PHE A 1 394 ? -16.458 26.571  27.921  1.00 43.50 394 A 1 
ATOM 3073 N N     . SER A 1 395 ? -19.595 30.145  23.445  1.00 53.24 395 A 1 
ATOM 3074 C CA    . SER A 1 395 ? -18.851 30.487  22.225  1.00 52.64 395 A 1 
ATOM 3075 C C     . SER A 1 395 ? -18.329 31.927  22.232  1.00 52.46 395 A 1 
ATOM 3076 O O     . SER A 1 395 ? -17.232 32.182  21.747  1.00 49.92 395 A 1 
ATOM 3077 C CB    . SER A 1 395 ? -19.704 30.219  20.991  1.00 49.56 395 A 1 
ATOM 3078 O OG    . SER A 1 395 ? -20.750 31.144  20.829  1.00 43.73 395 A 1 
ATOM 3079 N N     . THR A 1 396 ? -19.087 32.837  22.826  1.00 58.15 396 A 1 
ATOM 3080 C CA    . THR A 1 396 ? -18.665 34.238  22.979  1.00 57.92 396 A 1 
ATOM 3081 C C     . THR A 1 396 ? -17.578 34.388  24.034  1.00 58.33 396 A 1 
ATOM 3082 O O     . THR A 1 396 ? -16.599 35.100  23.786  1.00 54.12 396 A 1 
ATOM 3083 C CB    . THR A 1 396 ? -19.837 35.179  23.315  1.00 52.81 396 A 1 
ATOM 3084 O OG1   . THR A 1 396 ? -21.093 34.553  23.242  1.00 46.16 396 A 1 
ATOM 3085 C CG2   . THR A 1 396 ? -19.886 36.366  22.357  1.00 46.87 396 A 1 
ATOM 3086 N N     . ALA A 1 397 ? -17.684 33.679  25.158  1.00 51.56 397 A 1 
ATOM 3087 C CA    . ALA A 1 397 ? -16.681 33.740  26.224  1.00 51.06 397 A 1 
ATOM 3088 C C     . ALA A 1 397 ? -15.305 33.214  25.776  1.00 49.42 397 A 1 
ATOM 3089 O O     . ALA A 1 397 ? -14.278 33.813  26.108  1.00 47.45 397 A 1 
ATOM 3090 C CB    . ALA A 1 397 ? -17.211 32.962  27.435  1.00 48.16 397 A 1 
ATOM 3091 N N     . ALA A 1 398 ? -15.266 32.141  24.977  1.00 52.99 398 A 1 
ATOM 3092 C CA    . ALA A 1 398 ? -14.003 31.584  24.477  1.00 52.12 398 A 1 
ATOM 3093 C C     . ALA A 1 398 ? -13.262 32.522  23.504  1.00 50.85 398 A 1 
ATOM 3094 O O     . ALA A 1 398 ? -12.045 32.402  23.347  1.00 48.43 398 A 1 
ATOM 3095 C CB    . ALA A 1 398 ? -14.302 30.232  23.827  1.00 49.69 398 A 1 
ATOM 3096 N N     . LEU A 1 399 ? -13.975 33.430  22.843  1.00 55.55 399 A 1 
ATOM 3097 C CA    . LEU A 1 399 ? -13.352 34.456  22.007  1.00 54.53 399 A 1 
ATOM 3098 C C     . LEU A 1 399 ? -12.757 35.601  22.840  1.00 53.83 399 A 1 
ATOM 3099 O O     . LEU A 1 399 ? -11.716 36.136  22.454  1.00 50.63 399 A 1 
ATOM 3100 C CB    . LEU A 1 399 ? -14.383 34.985  20.997  1.00 49.84 399 A 1 
ATOM 3101 C CG    . LEU A 1 399 ? -14.555 34.082  19.769  1.00 46.02 399 A 1 
ATOM 3102 C CD1   . LEU A 1 399 ? -15.813 34.482  18.996  1.00 45.79 399 A 1 
ATOM 3103 C CD2   . LEU A 1 399 ? -13.356 34.204  18.812  1.00 46.63 399 A 1 
ATOM 3104 N N     . SER A 1 400 ? -13.385 35.961  23.948  1.00 55.33 400 A 1 
ATOM 3105 C CA    . SER A 1 400 ? -12.914 37.085  24.769  1.00 55.48 400 A 1 
ATOM 3106 C C     . SER A 1 400 ? -11.618 36.790  25.526  1.00 56.18 400 A 1 
ATOM 3107 O O     . SER A 1 400 ? -10.768 37.670  25.636  1.00 51.00 400 A 1 
ATOM 3108 C CB    . SER A 1 400 ? -13.998 37.543  25.743  1.00 50.74 400 A 1 
ATOM 3109 O OG    . SER A 1 400 ? -14.375 36.528  26.648  1.00 45.19 400 A 1 
ATOM 3110 N N     . ASP A 1 401 ? -11.443 35.550  25.986  1.00 49.12 401 A 1 
ATOM 3111 C CA    . ASP A 1 401 ? -10.287 35.181  26.827  1.00 50.98 401 A 1 
ATOM 3112 C C     . ASP A 1 401 ? -8.966  35.050  26.032  1.00 49.67 401 A 1 
ATOM 3113 O O     . ASP A 1 401 ? -7.900  34.826  26.595  1.00 46.87 401 A 1 
ATOM 3114 C CB    . ASP A 1 401 ? -10.630 33.911  27.619  1.00 46.09 401 A 1 
ATOM 3115 C CG    . ASP A 1 401 ? -9.827  33.753  28.925  1.00 40.65 401 A 1 
ATOM 3116 O OD1   . ASP A 1 401 ? -9.410  34.783  29.487  1.00 39.94 401 A 1 
ATOM 3117 O OD2   . ASP A 1 401 ? -9.698  32.591  29.356  1.00 39.56 401 A 1 
ATOM 3118 N N     . SER A 1 402 ? -9.024  35.230  24.724  1.00 46.90 402 A 1 
ATOM 3119 C CA    . SER A 1 402 ? -7.817  35.328  23.892  1.00 48.14 402 A 1 
ATOM 3120 C C     . SER A 1 402 ? -7.045  36.645  24.058  1.00 48.19 402 A 1 
ATOM 3121 O O     . SER A 1 402 ? -6.068  36.869  23.344  1.00 44.02 402 A 1 
ATOM 3122 C CB    . SER A 1 402 ? -8.136  35.042  22.430  1.00 43.24 402 A 1 
ATOM 3123 O OG    . SER A 1 402 ? -8.884  36.077  21.825  1.00 39.50 402 A 1 
ATOM 3124 N N     . SER A 1 403 ? -7.447  37.506  24.993  1.00 42.05 403 A 1 
ATOM 3125 C CA    . SER A 1 403 ? -6.623  38.623  25.449  1.00 43.30 403 A 1 
ATOM 3126 C C     . SER A 1 403 ? -5.434  38.092  26.260  1.00 43.49 403 A 1 
ATOM 3127 O O     . SER A 1 403 ? -5.358  38.237  27.470  1.00 40.45 403 A 1 
ATOM 3128 C CB    . SER A 1 403 ? -7.459  39.661  26.209  1.00 39.40 403 A 1 
ATOM 3129 O OG    . SER A 1 403 ? -8.015  39.145  27.395  1.00 36.16 403 A 1 
ATOM 3130 N N     . TYR A 1 404 ? -4.511  37.438  25.567  1.00 41.97 404 A 1 
ATOM 3131 C CA    . TYR A 1 404 ? -3.188  37.158  26.084  1.00 41.53 404 A 1 
ATOM 3132 C C     . TYR A 1 404 ? -2.544  38.500  26.424  1.00 37.82 404 A 1 
ATOM 3133 O O     . TYR A 1 404 ? -2.049  39.211  25.541  1.00 36.33 404 A 1 
ATOM 3134 C CB    . TYR A 1 404 ? -2.355  36.366  25.067  1.00 39.97 404 A 1 
ATOM 3135 C CG    . TYR A 1 404 ? -2.509  34.863  25.187  1.00 38.60 404 A 1 
ATOM 3136 C CD1   . TYR A 1 404 ? -1.635  34.132  26.004  1.00 39.92 404 A 1 
ATOM 3137 C CD2   . TYR A 1 404 ? -3.535  34.205  24.496  1.00 39.46 404 A 1 
ATOM 3138 C CE1   . TYR A 1 404 ? -1.768  32.737  26.133  1.00 36.23 404 A 1 
ATOM 3139 C CE2   . TYR A 1 404 ? -3.689  32.806  24.622  1.00 35.60 404 A 1 
ATOM 3140 C CZ    . TYR A 1 404 ? -2.799  32.072  25.441  1.00 37.66 404 A 1 
ATOM 3141 O OH    . TYR A 1 404 ? -2.951  30.715  25.559  1.00 37.13 404 A 1 
ATOM 3142 N N     . SER A 1 405 ? -2.584  38.850  27.702  1.00 39.86 405 A 1 
ATOM 3143 C CA    . SER A 1 405 ? -1.772  39.922  28.244  1.00 41.87 405 A 1 
ATOM 3144 C C     . SER A 1 405 ? -0.315  39.564  27.967  1.00 40.55 405 A 1 
ATOM 3145 O O     . SER A 1 405 ? 0.256   38.683  28.612  1.00 38.76 405 A 1 
ATOM 3146 C CB    . SER A 1 405 ? -2.044  40.101  29.739  1.00 38.19 405 A 1 
ATOM 3147 O OG    . SER A 1 405 ? -1.905  38.883  30.444  1.00 35.27 405 A 1 
ATOM 3148 N N     . THR A 1 406 ? 0.263   40.203  26.980  1.00 34.92 406 A 1 
ATOM 3149 C CA    . THR A 1 406 ? 1.704   40.176  26.755  1.00 40.02 406 A 1 
ATOM 3150 C C     . THR A 1 406 ? 2.351   40.840  27.964  1.00 38.37 406 A 1 
ATOM 3151 O O     . THR A 1 406 ? 2.432   42.062  28.024  1.00 36.65 406 A 1 
ATOM 3152 C CB    . THR A 1 406 ? 2.081   40.912  25.467  1.00 36.89 406 A 1 
ATOM 3153 O OG1   . THR A 1 406 ? 1.389   42.146  25.367  1.00 32.97 406 A 1 
ATOM 3154 C CG2   . THR A 1 406 ? 1.740   40.095  24.231  1.00 34.24 406 A 1 
ATOM 3155 N N     . VAL A 1 407 ? 2.712   40.022  28.967  1.00 36.94 407 A 1 
ATOM 3156 C CA    . VAL A 1 407 ? 3.522   40.499  30.090  1.00 40.52 407 A 1 
ATOM 3157 C C     . VAL A 1 407 ? 4.834   40.988  29.472  1.00 36.86 407 A 1 
ATOM 3158 O O     . VAL A 1 407 ? 5.539   40.164  28.868  1.00 35.94 407 A 1 
ATOM 3159 C CB    . VAL A 1 407 ? 3.774   39.404  31.137  1.00 38.85 407 A 1 
ATOM 3160 C CG1   . VAL A 1 407 ? 4.540   39.971  32.339  1.00 35.42 407 A 1 
ATOM 3161 C CG2   . VAL A 1 407 ? 2.460   38.814  31.659  1.00 39.48 407 A 1 
ATOM 3162 N N     . PRO A 1 408 ? 5.131   42.284  29.527  1.00 33.57 408 A 1 
ATOM 3163 C CA    . PRO A 1 408 ? 6.407   42.754  29.027  1.00 37.08 408 A 1 
ATOM 3164 C C     . PRO A 1 408 ? 7.475   42.151  29.940  1.00 36.39 408 A 1 
ATOM 3165 O O     . PRO A 1 408 ? 7.498   42.405  31.140  1.00 35.77 408 A 1 
ATOM 3166 C CB    . PRO A 1 408 ? 6.340   44.288  29.089  1.00 34.20 408 A 1 
ATOM 3167 C CG    . PRO A 1 408 ? 5.345   44.563  30.209  1.00 33.25 408 A 1 
ATOM 3168 C CD    . PRO A 1 408 ? 4.391   43.364  30.164  1.00 38.05 408 A 1 
ATOM 3169 N N     . TRP A 1 409 ? 8.312   41.317  29.377  1.00 32.98 409 A 1 
ATOM 3170 C CA    . TRP A 1 409 ? 9.562   40.936  30.025  1.00 33.34 409 A 1 
ATOM 3171 C C     . TRP A 1 409 ? 10.426  42.209  30.117  1.00 30.98 409 A 1 
ATOM 3172 O O     . TRP A 1 409 ? 10.944  42.674  29.102  1.00 29.45 409 A 1 
ATOM 3173 C CB    . TRP A 1 409 ? 10.268  39.805  29.270  1.00 31.37 409 A 1 
ATOM 3174 C CG    . TRP A 1 409 ? 9.839   38.427  29.658  1.00 29.03 409 A 1 
ATOM 3175 C CD1   . TRP A 1 409 ? 8.606   37.922  29.544  1.00 24.17 409 A 1 
ATOM 3176 C CD2   . TRP A 1 409 ? 10.663  37.379  30.252  1.00 25.71 409 A 1 
ATOM 3177 N NE1   . TRP A 1 409 ? 8.576   36.612  30.030  1.00 22.74 409 A 1 
ATOM 3178 C CE2   . TRP A 1 409 ? 9.819   36.241  30.463  1.00 25.29 409 A 1 
ATOM 3179 C CE3   . TRP A 1 409 ? 12.006  37.278  30.620  1.00 28.72 409 A 1 
ATOM 3180 C CZ2   . TRP A 1 409 ? 10.324  35.052  31.031  1.00 29.68 409 A 1 
ATOM 3181 C CZ3   . TRP A 1 409 ? 12.504  36.095  31.174  1.00 27.66 409 A 1 
ATOM 3182 C CH2   . TRP A 1 409 ? 11.676  34.987  31.390  1.00 27.45 409 A 1 
ATOM 3183 N N     . PHE A 1 410 ? 10.458  42.772  31.313  1.00 38.24 410 A 1 
ATOM 3184 C CA    . PHE A 1 410 ? 11.512  43.689  31.733  1.00 37.94 410 A 1 
ATOM 3185 C C     . PHE A 1 410 ? 12.789  42.902  32.054  1.00 34.43 410 A 1 
ATOM 3186 O O     . PHE A 1 410 ? 12.669  41.763  32.558  1.00 30.12 410 A 1 
ATOM 3187 C CB    . PHE A 1 410 ? 11.064  44.533  32.938  1.00 35.83 410 A 1 
ATOM 3188 C CG    . PHE A 1 410 ? 10.439  45.860  32.552  1.00 34.48 410 A 1 
ATOM 3189 C CD1   . PHE A 1 410 ? 11.261  46.954  32.235  1.00 30.09 410 A 1 
ATOM 3190 C CD2   . PHE A 1 410 ? 9.045   46.000  32.511  1.00 29.76 410 A 1 
ATOM 3191 C CE1   . PHE A 1 410 ? 10.677  48.189  31.881  1.00 28.39 410 A 1 
ATOM 3192 C CE2   . PHE A 1 410 ? 8.466   47.233  32.152  1.00 32.42 410 A 1 
ATOM 3193 C CZ    . PHE A 1 410 ? 9.283   48.321  31.843  1.00 35.80 410 A 1 
ATOM 3194 O OXT   . PHE A 1 410 ? 13.873  43.487  31.785  1.00 41.26 410 A 1 
ATOM 3195 N N     . ASP B 2 1   ? 7.945   1.593   31.887  1.00 48.34 1   B 1 
ATOM 3196 C CA    . ASP B 2 1   ? 6.642   1.297   31.272  1.00 54.83 1   B 1 
ATOM 3197 C C     . ASP B 2 1   ? 6.345   -0.204  31.374  1.00 57.62 1   B 1 
ATOM 3198 O O     . ASP B 2 1   ? 7.255   -1.000  31.149  1.00 54.62 1   B 1 
ATOM 3199 C CB    . ASP B 2 1   ? 6.585   1.774   29.835  1.00 49.85 1   B 1 
ATOM 3200 C CG    . ASP B 2 1   ? 6.345   3.271   29.829  1.00 43.96 1   B 1 
ATOM 3201 O OD1   . ASP B 2 1   ? 5.483   3.680   30.637  1.00 41.25 1   B 1 
ATOM 3202 O OD2   . ASP B 2 1   ? 7.057   3.970   29.093  1.00 42.69 1   B 1 
ATOM 3203 N N     . SER B 2 2   ? 5.150   -0.590  31.764  1.00 58.32 2   B 1 
ATOM 3204 C CA    . SER B 2 2   ? 4.839   -2.006  31.907  1.00 60.04 2   B 1 
ATOM 3205 C C     . SER B 2 2   ? 4.843   -2.682  30.537  1.00 62.16 2   B 1 
ATOM 3206 O O     . SER B 2 2   ? 4.362   -2.073  29.572  1.00 57.75 2   B 1 
ATOM 3207 C CB    . SER B 2 2   ? 3.498   -2.218  32.626  1.00 53.60 2   B 1 
ATOM 3208 O OG    . SER B 2 2   ? 2.429   -1.677  31.897  1.00 45.80 2   B 1 
ATOM 3209 N N     . PRO B 2 3   ? 5.294   -3.949  30.447  1.00 58.18 3   B 1 
ATOM 3210 C CA    . PRO B 2 3   ? 5.334   -4.656  29.166  1.00 57.06 3   B 1 
ATOM 3211 C C     . PRO B 2 3   ? 3.961   -4.734  28.492  1.00 59.05 3   B 1 
ATOM 3212 O O     . PRO B 2 3   ? 3.858   -4.730  27.266  1.00 57.04 3   B 1 
ATOM 3213 C CB    . PRO B 2 3   ? 5.919   -6.038  29.498  1.00 51.94 3   B 1 
ATOM 3214 C CG    . PRO B 2 3   ? 5.678   -6.205  30.997  1.00 50.24 3   B 1 
ATOM 3215 C CD    . PRO B 2 3   ? 5.767   -4.782  31.523  1.00 52.03 3   B 1 
ATOM 3216 N N     . ALA B 2 4   ? 2.880   -4.705  29.276  1.00 60.16 4   B 1 
ATOM 3217 C CA    . ALA B 2 4   ? 1.514   -4.607  28.774  1.00 57.36 4   B 1 
ATOM 3218 C C     . ALA B 2 4   ? 1.245   -3.307  27.978  1.00 58.60 4   B 1 
ATOM 3219 O O     . ALA B 2 4   ? 0.501   -3.339  26.995  1.00 55.10 4   B 1 
ATOM 3220 C CB    . ALA B 2 4   ? 0.555   -4.740  29.967  1.00 51.74 4   B 1 
ATOM 3221 N N     . LYS B 2 5   ? 1.829   -2.169  28.380  1.00 62.68 5   B 1 
ATOM 3222 C CA    . LYS B 2 5   ? 1.726   -0.919  27.606  1.00 62.21 5   B 1 
ATOM 3223 C C     . LYS B 2 5   ? 2.507   -0.982  26.293  1.00 66.08 5   B 1 
ATOM 3224 O O     . LYS B 2 5   ? 2.063   -0.392  25.314  1.00 60.36 5   B 1 
ATOM 3225 C CB    . LYS B 2 5   ? 2.210   0.285   28.416  1.00 52.91 5   B 1 
ATOM 3226 C CG    . LYS B 2 5   ? 1.189   0.823   29.429  1.00 44.99 5   B 1 
ATOM 3227 C CD    . LYS B 2 5   ? 1.796   2.066   30.070  1.00 41.07 5   B 1 
ATOM 3228 C CE    . LYS B 2 5   ? 0.896   2.741   31.089  1.00 34.48 5   B 1 
ATOM 3229 N NZ    . LYS B 2 5   ? 1.580   3.908   31.689  1.00 30.33 5   B 1 
ATOM 3230 N N     . GLU B 2 6   ? 3.630   -1.694  26.242  1.00 72.04 6   B 1 
ATOM 3231 C CA    . GLU B 2 6   ? 4.365   -1.903  24.992  1.00 73.35 6   B 1 
ATOM 3232 C C     . GLU B 2 6   ? 3.570   -2.741  24.004  1.00 76.56 6   B 1 
ATOM 3233 O O     . GLU B 2 6   ? 3.469   -2.392  22.826  1.00 70.65 6   B 1 
ATOM 3234 C CB    . GLU B 2 6   ? 5.728   -2.542  25.245  1.00 65.16 6   B 1 
ATOM 3235 C CG    . GLU B 2 6   ? 6.652   -1.586  25.983  1.00 55.60 6   B 1 
ATOM 3236 C CD    . GLU B 2 6   ? 8.113   -1.818  25.614  1.00 50.19 6   B 1 
ATOM 3237 O OE1   . GLU B 2 6   ? 8.748   -0.794  25.290  1.00 46.59 6   B 1 
ATOM 3238 O OE2   . GLU B 2 6   ? 8.528   -2.996  25.598  1.00 46.76 6   B 1 
ATOM 3239 N N     . GLN B 2 7   ? 2.877   -3.776  24.483  1.00 73.54 7   B 1 
ATOM 3240 C CA    . GLN B 2 7   ? 1.959   -4.559  23.658  1.00 76.50 7   B 1 
ATOM 3241 C C     . GLN B 2 7   ? 0.806   -3.726  23.081  1.00 81.02 7   B 1 
ATOM 3242 O O     . GLN B 2 7   ? 0.221   -4.101  22.071  1.00 76.60 7   B 1 
ATOM 3243 C CB    . GLN B 2 7   ? 1.427   -5.738  24.485  1.00 70.26 7   B 1 
ATOM 3244 C CG    . GLN B 2 7   ? 2.496   -6.836  24.684  1.00 62.80 7   B 1 
ATOM 3245 C CD    . GLN B 2 7   ? 2.841   -7.559  23.388  1.00 53.99 7   B 1 
ATOM 3246 O OE1   . GLN B 2 7   ? 2.056   -7.622  22.461  1.00 52.27 7   B 1 
ATOM 3247 N NE2   . GLN B 2 7   ? 4.023   -8.130  23.283  1.00 46.97 7   B 1 
ATOM 3248 N N     . ASP B 2 8   ? 0.479   -2.563  23.663  1.00 80.02 8   B 1 
ATOM 3249 C CA    . ASP B 2 8   ? -0.508  -1.629  23.120  1.00 80.10 8   B 1 
ATOM 3250 C C     . ASP B 2 8   ? -0.019  -0.823  21.903  1.00 82.80 8   B 1 
ATOM 3251 O O     . ASP B 2 8   ? -0.834  -0.154  21.248  1.00 78.10 8   B 1 
ATOM 3252 C CB    . ASP B 2 8   ? -0.987  -0.674  24.223  1.00 74.75 8   B 1 
ATOM 3253 C CG    . ASP B 2 8   ? -2.314  -1.051  24.874  1.00 67.61 8   B 1 
ATOM 3254 O OD1   . ASP B 2 8   ? -2.935  -2.059  24.479  1.00 60.57 8   B 1 
ATOM 3255 O OD2   . ASP B 2 8   ? -2.767  -0.211  25.690  1.00 60.72 8   B 1 
ATOM 3256 N N     . ARG B 2 9   ? 1.286   -0.861  21.612  1.00 89.38 9   B 1 
ATOM 3257 C CA    . ARG B 2 9   ? 1.907   -0.200  20.466  1.00 89.93 9   B 1 
ATOM 3258 C C     . ARG B 2 9   ? 1.734   -0.990  19.171  1.00 91.38 9   B 1 
ATOM 3259 O O     . ARG B 2 9   ? 1.771   -0.398  18.098  1.00 87.79 9   B 1 
ATOM 3260 C CB    . ARG B 2 9   ? 3.398   0.040   20.733  1.00 87.05 9   B 1 
ATOM 3261 C CG    . ARG B 2 9   ? 3.653   0.920   21.963  1.00 80.15 9   B 1 
ATOM 3262 C CD    . ARG B 2 9   ? 5.152   1.082   22.200  1.00 75.93 9   B 1 
ATOM 3263 N NE    . ARG B 2 9   ? 5.440   1.967   23.341  1.00 69.12 9   B 1 
ATOM 3264 C CZ    . ARG B 2 9   ? 6.617   2.117   23.932  1.00 62.44 9   B 1 
ATOM 3265 N NH1   . ARG B 2 9   ? 7.685   1.489   23.514  1.00 58.96 9   B 1 
ATOM 3266 N NH2   . ARG B 2 9   ? 6.737   2.888   24.961  1.00 55.92 9   B 1 
ATOM 3267 N N     . PHE B 2 10  ? 1.514   -2.299  19.292  1.00 91.52 10  B 1 
ATOM 3268 C CA    . PHE B 2 10  ? 1.418   -3.208  18.162  1.00 92.29 10  B 1 
ATOM 3269 C C     . PHE B 2 10  ? -0.003  -3.749  17.969  1.00 92.35 10  B 1 
ATOM 3270 O O     . PHE B 2 10  ? -0.859  -3.650  18.856  1.00 89.27 10  B 1 
ATOM 3271 C CB    . PHE B 2 10  ? 2.443   -4.334  18.354  1.00 91.40 10  B 1 
ATOM 3272 C CG    . PHE B 2 10  ? 3.851   -3.855  18.610  1.00 91.66 10  B 1 
ATOM 3273 C CD1   . PHE B 2 10  ? 4.449   -2.899  17.778  1.00 85.34 10  B 1 
ATOM 3274 C CD2   . PHE B 2 10  ? 4.574   -4.357  19.700  1.00 84.53 10  B 1 
ATOM 3275 C CE1   . PHE B 2 10  ? 5.749   -2.437  18.023  1.00 82.00 10  B 1 
ATOM 3276 C CE2   . PHE B 2 10  ? 5.879   -3.910  19.955  1.00 82.72 10  B 1 
ATOM 3277 C CZ    . PHE B 2 10  ? 6.472   -2.943  19.116  1.00 83.52 10  B 1 
ATOM 3278 N N     . LEU B 2 11  ? -0.266  -4.350  16.820  1.00 92.50 11  B 1 
ATOM 3279 C CA    . LEU B 2 11  ? -1.493  -5.128  16.634  1.00 92.26 11  B 1 
ATOM 3280 C C     . LEU B 2 11  ? -1.569  -6.269  17.658  1.00 91.87 11  B 1 
ATOM 3281 O O     . LEU B 2 11  ? -0.537  -6.771  18.094  1.00 89.02 11  B 1 
ATOM 3282 C CB    . LEU B 2 11  ? -1.560  -5.683  15.198  1.00 91.33 11  B 1 
ATOM 3283 C CG    . LEU B 2 11  ? -1.789  -4.612  14.117  1.00 88.89 11  B 1 
ATOM 3284 C CD1   . LEU B 2 11  ? -1.810  -5.299  12.751  1.00 83.57 11  B 1 
ATOM 3285 C CD2   . LEU B 2 11  ? -3.117  -3.879  14.307  1.00 82.69 11  B 1 
ATOM 3286 N N     . PRO B 2 12  ? -2.778  -6.719  18.075  1.00 90.12 12  B 1 
ATOM 3287 C CA    . PRO B 2 12  ? -2.882  -7.792  19.049  1.00 89.59 12  B 1 
ATOM 3288 C C     . PRO B 2 12  ? -2.244  -9.091  18.552  1.00 90.51 12  B 1 
ATOM 3289 O O     . PRO B 2 12  ? -2.659  -9.629  17.527  1.00 89.51 12  B 1 
ATOM 3290 C CB    . PRO B 2 12  ? -4.386  -7.959  19.316  1.00 87.39 12  B 1 
ATOM 3291 C CG    . PRO B 2 12  ? -4.976  -6.605  18.920  1.00 84.76 12  B 1 
ATOM 3292 C CD    . PRO B 2 12  ? -4.084  -6.165  17.765  1.00 87.01 12  B 1 
ATOM 3293 N N     . ILE B 2 13  ? -1.308  -9.641  19.334  1.00 87.64 13  B 1 
ATOM 3294 C CA    . ILE B 2 13  ? -0.575  -10.860 18.974  1.00 88.95 13  B 1 
ATOM 3295 C C     . ILE B 2 13  ? -1.496  -12.045 18.680  1.00 89.57 13  B 1 
ATOM 3296 O O     . ILE B 2 13  ? -1.195  -12.871 17.824  1.00 88.70 13  B 1 
ATOM 3297 C CB    . ILE B 2 13  ? 0.443   -11.201 20.092  1.00 88.49 13  B 1 
ATOM 3298 C CG1   . ILE B 2 13  ? 1.432   -12.314 19.710  1.00 84.15 13  B 1 
ATOM 3299 C CG2   . ILE B 2 13  ? -0.260  -11.597 21.414  1.00 82.69 13  B 1 
ATOM 3300 C CD1   . ILE B 2 13  ? 2.337   -11.950 18.542  1.00 77.15 13  B 1 
ATOM 3301 N N     . ALA B 2 14  ? -2.659  -12.121 19.345  1.00 87.47 14  B 1 
ATOM 3302 C CA    . ALA B 2 14  ? -3.645  -13.171 19.108  1.00 86.03 14  B 1 
ATOM 3303 C C     . ALA B 2 14  ? -4.183  -13.145 17.667  1.00 87.16 14  B 1 
ATOM 3304 O O     . ALA B 2 14  ? -4.401  -14.205 17.082  1.00 85.74 14  B 1 
ATOM 3305 C CB    . ALA B 2 14  ? -4.780  -13.015 20.125  1.00 83.21 14  B 1 
ATOM 3306 N N     . ASN B 2 15  ? -4.360  -11.954 17.085  1.00 88.70 15  B 1 
ATOM 3307 C CA    . ASN B 2 15  ? -4.829  -11.817 15.712  1.00 88.79 15  B 1 
ATOM 3308 C C     . ASN B 2 15  ? -3.739  -12.167 14.714  1.00 90.27 15  B 1 
ATOM 3309 O O     . ASN B 2 15  ? -3.981  -12.971 13.820  1.00 89.13 15  B 1 
ATOM 3310 C CB    . ASN B 2 15  ? -5.339  -10.398 15.485  1.00 86.49 15  B 1 
ATOM 3311 C CG    . ASN B 2 15  ? -6.736  -10.264 16.023  1.00 81.00 15  B 1 
ATOM 3312 O OD1   . ASN B 2 15  ? -7.090  -10.736 17.089  1.00 70.33 15  B 1 
ATOM 3313 N ND2   . ASN B 2 15  ? -7.599  -9.653  15.239  1.00 70.86 15  B 1 
ATOM 3314 N N     . VAL B 2 16  ? -2.548  -11.623 14.905  1.00 90.81 16  B 1 
ATOM 3315 C CA    . VAL B 2 16  ? -1.393  -11.953 14.073  1.00 91.92 16  B 1 
ATOM 3316 C C     . VAL B 2 16  ? -1.150  -13.466 14.095  1.00 92.72 16  B 1 
ATOM 3317 O O     . VAL B 2 16  ? -1.113  -14.098 13.048  1.00 92.25 16  B 1 
ATOM 3318 C CB    . VAL B 2 16  ? -0.144  -11.174 14.530  1.00 91.97 16  B 1 
ATOM 3319 C CG1   . VAL B 2 16  ? 1.078   -11.511 13.681  1.00 89.23 16  B 1 
ATOM 3320 C CG2   . VAL B 2 16  ? -0.399  -9.664  14.446  1.00 89.34 16  B 1 
ATOM 3321 N N     . SER B 2 17  ? -1.140  -14.079 15.288  1.00 92.17 17  B 1 
ATOM 3322 C CA    . SER B 2 17  ? -0.970  -15.527 15.427  1.00 92.08 17  B 1 
ATOM 3323 C C     . SER B 2 17  ? -2.057  -16.341 14.717  1.00 92.64 17  B 1 
ATOM 3324 O O     . SER B 2 17  ? -1.770  -17.423 14.210  1.00 91.90 17  B 1 
ATOM 3325 C CB    . SER B 2 17  ? -0.989  -15.943 16.902  1.00 90.71 17  B 1 
ATOM 3326 O OG    . SER B 2 17  ? 0.031   -15.320 17.644  1.00 77.94 17  B 1 
ATOM 3327 N N     . ARG B 2 18  ? -3.311  -15.847 14.696  1.00 90.51 18  B 1 
ATOM 3328 C CA    . ARG B 2 18  ? -4.412  -16.521 14.007  1.00 90.13 18  B 1 
ATOM 3329 C C     . ARG B 2 18  ? -4.218  -16.479 12.490  1.00 91.37 18  B 1 
ATOM 3330 O O     . ARG B 2 18  ? -4.390  -17.508 11.848  1.00 89.99 18  B 1 
ATOM 3331 C CB    . ARG B 2 18  ? -5.741  -15.889 14.428  1.00 88.07 18  B 1 
ATOM 3332 C CG    . ARG B 2 18  ? -6.949  -16.685 13.914  1.00 79.90 18  B 1 
ATOM 3333 C CD    . ARG B 2 18  ? -8.270  -15.957 14.209  1.00 76.19 18  B 1 
ATOM 3334 N NE    . ARG B 2 18  ? -8.501  -15.776 15.651  1.00 68.02 18  B 1 
ATOM 3335 C CZ    . ARG B 2 18  ? -9.300  -14.881 16.216  1.00 62.24 18  B 1 
ATOM 3336 N NH1   . ARG B 2 18  ? -9.976  -14.025 15.509  1.00 57.00 18  B 1 
ATOM 3337 N NH2   . ARG B 2 18  ? -9.440  -14.836 17.514  1.00 56.06 18  B 1 
ATOM 3338 N N     . ILE B 2 19  ? -3.835  -15.338 11.951  1.00 92.84 19  B 1 
ATOM 3339 C CA    . ILE B 2 19  ? -3.562  -15.177 10.518  1.00 92.90 19  B 1 
ATOM 3340 C C     . ILE B 2 19  ? -2.376  -16.053 10.112  1.00 93.86 19  B 1 
ATOM 3341 O O     . ILE B 2 19  ? -2.514  -16.858 9.193   1.00 93.08 19  B 1 
ATOM 3342 C CB    . ILE B 2 19  ? -3.349  -13.691 10.168  1.00 92.34 19  B 1 
ATOM 3343 C CG1   . ILE B 2 19  ? -4.618  -12.851 10.456  1.00 90.03 19  B 1 
ATOM 3344 C CG2   . ILE B 2 19  ? -2.970  -13.547 8.683   1.00 89.89 19  B 1 
ATOM 3345 C CD1   . ILE B 2 19  ? -4.336  -11.355 10.579  1.00 83.50 19  B 1 
ATOM 3346 N N     . MET B 2 20  ? -1.270  -16.001 10.853  1.00 93.96 20  B 1 
ATOM 3347 C CA    . MET B 2 20  ? -0.095  -16.833 10.601  1.00 94.65 20  B 1 
ATOM 3348 C C     . MET B 2 20  ? -0.427  -18.322 10.573  1.00 94.81 20  B 1 
ATOM 3349 O O     . MET B 2 20  ? -0.025  -19.030 9.665   1.00 93.33 20  B 1 
ATOM 3350 C CB    . MET B 2 20  ? 0.975   -16.576 11.672  1.00 94.75 20  B 1 
ATOM 3351 C CG    . MET B 2 20  ? 1.596   -15.182 11.600  1.00 93.60 20  B 1 
ATOM 3352 S SD    . MET B 2 20  ? 2.830   -14.900 12.908  1.00 92.41 20  B 1 
ATOM 3353 C CE    . MET B 2 20  ? 4.248   -15.766 12.197  1.00 86.18 20  B 1 
ATOM 3354 N N     . LYS B 2 21  ? -1.214  -18.817 11.539  1.00 94.28 21  B 1 
ATOM 3355 C CA    . LYS B 2 21  ? -1.612  -20.231 11.580  1.00 94.08 21  B 1 
ATOM 3356 C C     . LYS B 2 21  ? -2.451  -20.645 10.375  1.00 93.90 21  B 1 
ATOM 3357 O O     . LYS B 2 21  ? -2.318  -21.777 9.937   1.00 91.60 21  B 1 
ATOM 3358 C CB    . LYS B 2 21  ? -2.382  -20.533 12.863  1.00 92.62 21  B 1 
ATOM 3359 C CG    . LYS B 2 21  ? -1.461  -20.693 14.075  1.00 83.48 21  B 1 
ATOM 3360 C CD    . LYS B 2 21  ? -2.315  -20.996 15.299  1.00 73.27 21  B 1 
ATOM 3361 C CE    . LYS B 2 21  ? -1.453  -21.252 16.524  1.00 63.99 21  B 1 
ATOM 3362 N NZ    . LYS B 2 21  ? -2.264  -21.851 17.621  1.00 55.72 21  B 1 
ATOM 3363 N N     . ARG B 2 22  ? -3.309  -19.764 9.863   1.00 93.81 22  B 1 
ATOM 3364 C CA    . ARG B 2 22  ? -4.114  -20.052 8.667   1.00 92.49 22  B 1 
ATOM 3365 C C     . ARG B 2 22  ? -3.275  -20.118 7.393   1.00 92.72 22  B 1 
ATOM 3366 O O     . ARG B 2 22  ? -3.671  -20.792 6.459   1.00 89.89 22  B 1 
ATOM 3367 C CB    . ARG B 2 22  ? -5.205  -19.002 8.484   1.00 90.00 22  B 1 
ATOM 3368 C CG    . ARG B 2 22  ? -6.296  -19.089 9.560   1.00 79.81 22  B 1 
ATOM 3369 C CD    . ARG B 2 22  ? -7.429  -18.097 9.298   1.00 76.54 22  B 1 
ATOM 3370 N NE    . ARG B 2 22  ? -6.912  -16.746 9.059   1.00 71.39 22  B 1 
ATOM 3371 C CZ    . ARG B 2 22  ? -7.646  -15.672 8.782   1.00 65.69 22  B 1 
ATOM 3372 N NH1   . ARG B 2 22  ? -8.942  -15.720 8.813   1.00 61.47 22  B 1 
ATOM 3373 N NH2   . ARG B 2 22  ? -7.089  -14.543 8.455   1.00 58.26 22  B 1 
ATOM 3374 N N     . SER B 2 23  ? -2.149  -19.421 7.355   1.00 93.46 23  B 1 
ATOM 3375 C CA    . SER B 2 23  ? -1.252  -19.398 6.199   1.00 92.35 23  B 1 
ATOM 3376 C C     . SER B 2 23  ? -0.417  -20.668 6.058   1.00 92.70 23  B 1 
ATOM 3377 O O     . SER B 2 23  ? 0.239   -20.853 5.041   1.00 89.89 23  B 1 
ATOM 3378 C CB    . SER B 2 23  ? -0.288  -18.218 6.293   1.00 89.88 23  B 1 
ATOM 3379 O OG    . SER B 2 23  ? -0.915  -17.056 6.767   1.00 79.70 23  B 1 
ATOM 3380 N N     . LEU B 2 24  ? -0.372  -21.497 7.087   1.00 94.44 24  B 1 
ATOM 3381 C CA    . LEU B 2 24  ? 0.550   -22.615 7.183   1.00 94.89 24  B 1 
ATOM 3382 C C     . LEU B 2 24  ? -0.169  -23.966 7.211   1.00 95.37 24  B 1 
ATOM 3383 O O     . LEU B 2 24  ? -1.317  -24.044 7.644   1.00 92.86 24  B 1 
ATOM 3384 C CB    . LEU B 2 24  ? 1.433   -22.436 8.429   1.00 93.62 24  B 1 
ATOM 3385 C CG    . LEU B 2 24  ? 2.370   -21.204 8.392   1.00 92.44 24  B 1 
ATOM 3386 C CD1   . LEU B 2 24  ? 3.234   -21.211 9.647   1.00 88.07 24  B 1 
ATOM 3387 C CD2   . LEU B 2 24  ? 3.285   -21.186 7.174   1.00 88.05 24  B 1 
ATOM 3388 N N     . PRO B 2 25  ? 0.536   -25.064 6.823   1.00 94.27 25  B 1 
ATOM 3389 C CA    . PRO B 2 25  ? 0.024   -26.423 6.974   1.00 93.79 25  B 1 
ATOM 3390 C C     . PRO B 2 25  ? -0.373  -26.746 8.418   1.00 94.00 25  B 1 
ATOM 3391 O O     . PRO B 2 25  ? 0.231   -26.246 9.372   1.00 92.26 25  B 1 
ATOM 3392 C CB    . PRO B 2 25  ? 1.151   -27.336 6.487   1.00 92.09 25  B 1 
ATOM 3393 C CG    . PRO B 2 25  ? 1.956   -26.452 5.547   1.00 89.25 25  B 1 
ATOM 3394 C CD    . PRO B 2 25  ? 1.834   -25.074 6.181   1.00 92.76 25  B 1 
ATOM 3395 N N     . ALA B 2 26  ? -1.339  -27.653 8.598   1.00 93.84 26  B 1 
ATOM 3396 C CA    . ALA B 2 26  ? -1.856  -28.003 9.924   1.00 93.32 26  B 1 
ATOM 3397 C C     . ALA B 2 26  ? -0.786  -28.549 10.892  1.00 93.62 26  B 1 
ATOM 3398 O O     . ALA B 2 26  ? -0.894  -28.376 12.106  1.00 89.17 26  B 1 
ATOM 3399 C CB    . ALA B 2 26  ? -2.987  -29.019 9.731   1.00 90.74 26  B 1 
ATOM 3400 N N     . ASN B 2 27  ? 0.260   -29.196 10.365  1.00 93.48 27  B 1 
ATOM 3401 C CA    . ASN B 2 27  ? 1.372   -29.736 11.137  1.00 92.91 27  B 1 
ATOM 3402 C C     . ASN B 2 27  ? 2.470   -28.709 11.461  1.00 93.42 27  B 1 
ATOM 3403 O O     . ASN B 2 27  ? 3.412   -29.035 12.189  1.00 89.40 27  B 1 
ATOM 3404 C CB    . ASN B 2 27  ? 1.932   -30.961 10.400  1.00 90.16 27  B 1 
ATOM 3405 C CG    . ASN B 2 27  ? 2.581   -30.615 9.062   1.00 83.32 27  B 1 
ATOM 3406 O OD1   . ASN B 2 27  ? 2.370   -29.586 8.471   1.00 69.14 27  B 1 
ATOM 3407 N ND2   . ASN B 2 27  ? 3.400   -31.507 8.544   1.00 75.42 27  B 1 
ATOM 3408 N N     . ALA B 2 28  ? 2.369   -27.490 10.927  1.00 93.48 28  B 1 
ATOM 3409 C CA    . ALA B 2 28  ? 3.340   -26.435 11.176  1.00 93.27 28  B 1 
ATOM 3410 C C     . ALA B 2 28  ? 3.202   -25.863 12.592  1.00 93.84 28  B 1 
ATOM 3411 O O     . ALA B 2 28  ? 2.114   -25.678 13.135  1.00 91.24 28  B 1 
ATOM 3412 C CB    . ALA B 2 28  ? 3.198   -25.352 10.112  1.00 91.43 28  B 1 
ATOM 3413 N N     . LYS B 2 29  ? 4.350   -25.511 13.185  1.00 94.86 29  B 1 
ATOM 3414 C CA    . LYS B 2 29  ? 4.411   -24.800 14.458  1.00 94.80 29  B 1 
ATOM 3415 C C     . LYS B 2 29  ? 5.067   -23.440 14.242  1.00 95.14 29  B 1 
ATOM 3416 O O     . LYS B 2 29  ? 5.887   -23.270 13.349  1.00 92.70 29  B 1 
ATOM 3417 C CB    . LYS B 2 29  ? 5.136   -25.637 15.514  1.00 93.32 29  B 1 
ATOM 3418 C CG    . LYS B 2 29  ? 4.366   -26.929 15.856  1.00 87.53 29  B 1 
ATOM 3419 C CD    . LYS B 2 29  ? 5.100   -27.742 16.923  1.00 82.06 29  B 1 
ATOM 3420 C CE    . LYS B 2 29  ? 4.348   -29.037 17.197  1.00 75.03 29  B 1 
ATOM 3421 N NZ    . LYS B 2 29  ? 5.058   -29.905 18.178  1.00 64.39 29  B 1 
ATOM 3422 N N     . ILE B 2 30  ? 4.721   -22.467 15.079  1.00 93.98 30  B 1 
ATOM 3423 C CA    . ILE B 2 30  ? 5.274   -21.117 15.016  1.00 94.38 30  B 1 
ATOM 3424 C C     . ILE B 2 30  ? 5.849   -20.768 16.385  1.00 94.34 30  B 1 
ATOM 3425 O O     . ILE B 2 30  ? 5.122   -20.837 17.384  1.00 92.09 30  B 1 
ATOM 3426 C CB    . ILE B 2 30  ? 4.228   -20.082 14.566  1.00 93.68 30  B 1 
ATOM 3427 C CG1   . ILE B 2 30  ? 3.433   -20.525 13.311  1.00 89.92 30  B 1 
ATOM 3428 C CG2   . ILE B 2 30  ? 4.925   -18.738 14.299  1.00 90.03 30  B 1 
ATOM 3429 C CD1   . ILE B 2 30  ? 2.265   -19.602 12.957  1.00 86.89 30  B 1 
ATOM 3430 N N     . SER B 2 31  ? 7.122   -20.401 16.433  1.00 95.37 31  B 1 
ATOM 3431 C CA    . SER B 2 31  ? 7.760   -19.958 17.669  1.00 94.95 31  B 1 
ATOM 3432 C C     . SER B 2 31  ? 7.100   -18.689 18.204  1.00 95.08 31  B 1 
ATOM 3433 O O     . SER B 2 31  ? 6.420   -17.949 17.482  1.00 93.69 31  B 1 
ATOM 3434 C CB    . SER B 2 31  ? 9.272   -19.772 17.479  1.00 93.14 31  B 1 
ATOM 3435 O OG    . SER B 2 31  ? 9.543   -18.533 16.864  1.00 82.36 31  B 1 
ATOM 3436 N N     . LYS B 2 32  ? 7.239   -18.438 19.516  1.00 93.12 32  B 1 
ATOM 3437 C CA    . LYS B 2 32  ? 6.702   -17.227 20.131  1.00 92.78 32  B 1 
ATOM 3438 C C     . LYS B 2 32  ? 7.367   -15.982 19.557  1.00 93.28 32  B 1 
ATOM 3439 O O     . LYS B 2 32  ? 6.677   -15.049 19.171  1.00 91.93 32  B 1 
ATOM 3440 C CB    . LYS B 2 32  ? 6.855   -17.320 21.651  1.00 90.96 32  B 1 
ATOM 3441 C CG    . LYS B 2 32  ? 6.239   -16.109 22.358  1.00 82.71 32  B 1 
ATOM 3442 C CD    . LYS B 2 32  ? 6.514   -16.146 23.864  1.00 74.54 32  B 1 
ATOM 3443 C CE    . LYS B 2 32  ? 6.128   -14.784 24.434  1.00 61.26 32  B 1 
ATOM 3444 N NZ    . LYS B 2 32  ? 6.699   -14.547 25.770  1.00 52.86 32  B 1 
ATOM 3445 N N     . GLU B 2 33  ? 8.688   -16.018 19.429  1.00 93.39 33  B 1 
ATOM 3446 C CA    . GLU B 2 33  ? 9.498   -14.927 18.888  1.00 93.33 33  B 1 
ATOM 3447 C C     . GLU B 2 33  ? 9.137   -14.602 17.441  1.00 93.88 33  B 1 
ATOM 3448 O O     . GLU B 2 33  ? 8.966   -13.440 17.101  1.00 92.45 33  B 1 
ATOM 3449 C CB    . GLU B 2 33  ? 10.961  -15.328 18.974  1.00 92.13 33  B 1 
ATOM 3450 C CG    . GLU B 2 33  ? 11.456  -15.414 20.413  1.00 84.45 33  B 1 
ATOM 3451 C CD    . GLU B 2 33  ? 12.625  -16.378 20.600  1.00 77.71 33  B 1 
ATOM 3452 O OE1   . GLU B 2 33  ? 12.929  -16.623 21.778  1.00 70.49 33  B 1 
ATOM 3453 O OE2   . GLU B 2 33  ? 13.055  -16.962 19.586  1.00 68.73 33  B 1 
ATOM 3454 N N     . ALA B 2 34  ? 8.903   -15.608 16.591  1.00 94.52 34  B 1 
ATOM 3455 C CA    . ALA B 2 34  ? 8.463   -15.372 15.220  1.00 94.46 34  B 1 
ATOM 3456 C C     . ALA B 2 34  ? 7.120   -14.628 15.156  1.00 94.98 34  B 1 
ATOM 3457 O O     . ALA B 2 34  ? 6.941   -13.735 14.332  1.00 93.95 34  B 1 
ATOM 3458 C CB    . ALA B 2 34  ? 8.379   -16.715 14.487  1.00 93.70 34  B 1 
ATOM 3459 N N     . LYS B 2 35  ? 6.167   -14.942 16.059  1.00 95.18 35  B 1 
ATOM 3460 C CA    . LYS B 2 35  ? 4.890   -14.211 16.139  1.00 95.22 35  B 1 
ATOM 3461 C C     . LYS B 2 35  ? 5.087   -12.769 16.580  1.00 95.58 35  B 1 
ATOM 3462 O O     . LYS B 2 35  ? 4.423   -11.884 16.045  1.00 94.57 35  B 1 
ATOM 3463 C CB    . LYS B 2 35  ? 3.931   -14.902 17.107  1.00 94.17 35  B 1 
ATOM 3464 C CG    . LYS B 2 35  ? 3.460   -16.265 16.609  1.00 90.92 35  B 1 
ATOM 3465 C CD    . LYS B 2 35  ? 2.770   -17.009 17.745  1.00 89.14 35  B 1 
ATOM 3466 C CE    . LYS B 2 35  ? 2.450   -18.430 17.288  1.00 83.05 35  B 1 
ATOM 3467 N NZ    . LYS B 2 35  ? 2.291   -19.337 18.435  1.00 76.47 35  B 1 
ATOM 3468 N N     . GLU B 2 36  ? 5.954   -12.533 17.551  1.00 94.00 36  B 1 
ATOM 3469 C CA    . GLU B 2 36  ? 6.272   -11.203 18.060  1.00 93.91 36  B 1 
ATOM 3470 C C     . GLU B 2 36  ? 6.987   -10.367 16.998  1.00 94.38 36  B 1 
ATOM 3471 O O     . GLU B 2 36  ? 6.607   -9.221  16.766  1.00 93.47 36  B 1 
ATOM 3472 C CB    . GLU B 2 36  ? 7.086   -11.336 19.364  1.00 93.04 36  B 1 
ATOM 3473 C CG    . GLU B 2 36  ? 6.198   -11.863 20.502  1.00 89.59 36  B 1 
ATOM 3474 C CD    . GLU B 2 36  ? 6.928   -12.224 21.819  1.00 87.22 36  B 1 
ATOM 3475 O OE1   . GLU B 2 36  ? 6.217   -12.400 22.841  1.00 83.36 36  B 1 
ATOM 3476 O OE2   . GLU B 2 36  ? 8.150   -12.411 21.827  1.00 81.89 36  B 1 
ATOM 3477 N N     . THR B 2 37  ? 7.920   -10.966 16.260  1.00 95.02 37  B 1 
ATOM 3478 C CA    . THR B 2 37  ? 8.608   -10.316 15.137  1.00 95.12 37  B 1 
ATOM 3479 C C     . THR B 2 37  ? 7.637   -9.918  14.027  1.00 95.58 37  B 1 
ATOM 3480 O O     . THR B 2 37  ? 7.615   -8.764  13.612  1.00 94.76 37  B 1 
ATOM 3481 C CB    . THR B 2 37  ? 9.703   -11.228 14.582  1.00 94.36 37  B 1 
ATOM 3482 O OG1   . THR B 2 37  ? 10.582  -11.627 15.610  1.00 87.78 37  B 1 
ATOM 3483 C CG2   . THR B 2 37  ? 10.552  -10.523 13.537  1.00 86.35 37  B 1 
ATOM 3484 N N     . VAL B 2 38  ? 6.772   -10.829 13.570  1.00 95.69 38  B 1 
ATOM 3485 C CA    . VAL B 2 38  ? 5.761   -10.497 12.550  1.00 95.96 38  B 1 
ATOM 3486 C C     . VAL B 2 38  ? 4.766   -9.451  13.072  1.00 96.07 38  B 1 
ATOM 3487 O O     . VAL B 2 38  ? 4.371   -8.553  12.322  1.00 95.04 38  B 1 
ATOM 3488 C CB    . VAL B 2 38  ? 5.038   -11.762 12.044  1.00 95.58 38  B 1 
ATOM 3489 C CG1   . VAL B 2 38  ? 3.886   -11.440 11.085  1.00 93.35 38  B 1 
ATOM 3490 C CG2   . VAL B 2 38  ? 6.009   -12.660 11.282  1.00 93.02 38  B 1 
ATOM 3491 N N     . GLN B 2 39  ? 4.377   -9.504  14.342  1.00 95.09 39  B 1 
ATOM 3492 C CA    . GLN B 2 39  ? 3.521   -8.491  14.968  1.00 94.83 39  B 1 
ATOM 3493 C C     . GLN B 2 39  ? 4.135   -7.094  14.884  1.00 95.07 39  B 1 
ATOM 3494 O O     . GLN B 2 39  ? 3.427   -6.133  14.558  1.00 93.88 39  B 1 
ATOM 3495 C CB    . GLN B 2 39  ? 3.277   -8.880  16.435  1.00 93.66 39  B 1 
ATOM 3496 C CG    . GLN B 2 39  ? 2.438   -7.866  17.206  1.00 90.76 39  B 1 
ATOM 3497 C CD    . GLN B 2 39  ? 2.444   -8.097  18.724  1.00 90.01 39  B 1 
ATOM 3498 O OE1   . GLN B 2 39  ? 3.309   -8.727  19.305  1.00 84.15 39  B 1 
ATOM 3499 N NE2   . GLN B 2 39  ? 1.475   -7.575  19.429  1.00 81.93 39  B 1 
ATOM 3500 N N     . GLU B 2 40  ? 5.424   -6.979  15.181  1.00 95.31 40  B 1 
ATOM 3501 C CA    . GLU B 2 40  ? 6.147   -5.725  15.093  1.00 95.36 40  B 1 
ATOM 3502 C C     . GLU B 2 40  ? 6.262   -5.250  13.645  1.00 95.65 40  B 1 
ATOM 3503 O O     . GLU B 2 40  ? 5.841   -4.131  13.348  1.00 94.39 40  B 1 
ATOM 3504 C CB    . GLU B 2 40  ? 7.511   -5.871  15.789  1.00 94.24 40  B 1 
ATOM 3505 C CG    . GLU B 2 40  ? 8.241   -4.524  15.844  1.00 87.86 40  B 1 
ATOM 3506 C CD    . GLU B 2 40  ? 9.465   -4.494  16.771  1.00 84.44 40  B 1 
ATOM 3507 O OE1   . GLU B 2 40  ? 9.990   -3.380  16.969  1.00 80.65 40  B 1 
ATOM 3508 O OE2   . GLU B 2 40  ? 9.830   -5.554  17.302  1.00 79.49 40  B 1 
ATOM 3509 N N     . CYS B 2 41  ? 6.682   -6.118  12.719  1.00 95.68 41  B 1 
ATOM 3510 C CA    . CYS B 2 41  ? 6.793   -5.807  11.297  1.00 95.50 41  B 1 
ATOM 3511 C C     . CYS B 2 41  ? 5.481   -5.261  10.704  1.00 95.52 41  B 1 
ATOM 3512 O O     . CYS B 2 41  ? 5.474   -4.237  10.037  1.00 94.44 41  B 1 
ATOM 3513 C CB    . CYS B 2 41  ? 7.210   -7.071  10.547  1.00 95.09 41  B 1 
ATOM 3514 S SG    . CYS B 2 41  ? 8.908   -7.552  10.986  1.00 92.59 41  B 1 
ATOM 3515 N N     . VAL B 2 42  ? 4.359   -5.909  10.990  1.00 95.74 42  B 1 
ATOM 3516 C CA    . VAL B 2 42  ? 3.046   -5.479  10.492  1.00 95.54 42  B 1 
ATOM 3517 C C     . VAL B 2 42  ? 2.614   -4.147  11.114  1.00 95.58 42  B 1 
ATOM 3518 O O     . VAL B 2 42  ? 1.954   -3.333  10.467  1.00 94.36 42  B 1 
ATOM 3519 C CB    . VAL B 2 42  ? 2.004   -6.584  10.731  1.00 94.52 42  B 1 
ATOM 3520 C CG1   . VAL B 2 42  ? 0.601   -6.170  10.309  1.00 89.98 42  B 1 
ATOM 3521 C CG2   . VAL B 2 42  ? 2.351   -7.837  9.923   1.00 89.35 42  B 1 
ATOM 3522 N N     . SER B 2 43  ? 2.992   -3.879  12.358  1.00 95.06 43  B 1 
ATOM 3523 C CA    . SER B 2 43  ? 2.712   -2.596  13.007  1.00 94.71 43  B 1 
ATOM 3524 C C     . SER B 2 43  ? 3.562   -1.469  12.430  1.00 94.86 43  B 1 
ATOM 3525 O O     . SER B 2 43  ? 3.067   -0.357  12.247  1.00 93.46 43  B 1 
ATOM 3526 C CB    . SER B 2 43  ? 2.903   -2.708  14.514  1.00 93.67 43  B 1 
ATOM 3527 O OG    . SER B 2 43  ? 2.093   -3.759  15.019  1.00 82.78 43  B 1 
ATOM 3528 N N     . GLU B 2 44  ? 4.805   -1.757  12.076  1.00 95.39 44  B 1 
ATOM 3529 C CA    . GLU B 2 44  ? 5.689   -0.816  11.397  1.00 95.22 44  B 1 
ATOM 3530 C C     . GLU B 2 44  ? 5.248   -0.533  9.962   1.00 95.79 44  B 1 
ATOM 3531 O O     . GLU B 2 44  ? 5.334   0.614   9.524   1.00 94.31 44  B 1 
ATOM 3532 C CB    . GLU B 2 44  ? 7.133   -1.322  11.429  1.00 94.23 44  B 1 
ATOM 3533 C CG    . GLU B 2 44  ? 7.758   -1.278  12.834  1.00 87.62 44  B 1 
ATOM 3534 C CD    . GLU B 2 44  ? 7.795   0.116   13.463  1.00 88.76 44  B 1 
ATOM 3535 O OE1   . GLU B 2 44  ? 7.832   0.217   14.704  1.00 83.81 44  B 1 
ATOM 3536 O OE2   . GLU B 2 44  ? 7.773   1.131   12.739  1.00 84.37 44  B 1 
ATOM 3537 N N     . PHE B 2 45  ? 4.691   -1.520  9.275   1.00 95.75 45  B 1 
ATOM 3538 C CA    . PHE B 2 45  ? 4.077   -1.313  7.965   1.00 96.05 45  B 1 
ATOM 3539 C C     . PHE B 2 45  ? 2.974   -0.249  8.011   1.00 96.12 45  B 1 
ATOM 3540 O O     . PHE B 2 45  ? 2.931   0.636   7.159   1.00 95.07 45  B 1 
ATOM 3541 C CB    . PHE B 2 45  ? 3.538   -2.641  7.445   1.00 95.99 45  B 1 
ATOM 3542 C CG    . PHE B 2 45  ? 2.663   -2.514  6.220   1.00 95.86 45  B 1 
ATOM 3543 C CD1   . PHE B 2 45  ? 1.259   -2.604  6.334   1.00 93.78 45  B 1 
ATOM 3544 C CD2   . PHE B 2 45  ? 3.237   -2.316  4.960   1.00 94.12 45  B 1 
ATOM 3545 C CE1   . PHE B 2 45  ? 0.454   -2.519  5.192   1.00 93.18 45  B 1 
ATOM 3546 C CE2   . PHE B 2 45  ? 2.437   -2.230  3.817   1.00 93.45 45  B 1 
ATOM 3547 C CZ    . PHE B 2 45  ? 1.040   -2.336  3.926   1.00 93.97 45  B 1 
ATOM 3548 N N     . ILE B 2 46  ? 2.111   -0.261  9.038   1.00 96.21 46  B 1 
ATOM 3549 C CA    . ILE B 2 46  ? 1.085   0.776   9.214   1.00 96.22 46  B 1 
ATOM 3550 C C     . ILE B 2 46  ? 1.749   2.152   9.342   1.00 96.34 46  B 1 
ATOM 3551 O O     . ILE B 2 46  ? 1.306   3.098   8.684   1.00 95.31 46  B 1 
ATOM 3552 C CB    . ILE B 2 46  ? 0.184   0.489   10.438  1.00 95.81 46  B 1 
ATOM 3553 C CG1   . ILE B 2 46  ? -0.615  -0.813  10.261  1.00 94.16 46  B 1 
ATOM 3554 C CG2   . ILE B 2 46  ? -0.788  1.655   10.695  1.00 93.67 46  B 1 
ATOM 3555 C CD1   . ILE B 2 46  ? -1.220  -1.337  11.574  1.00 90.38 46  B 1 
ATOM 3556 N N     . SER B 2 47  ? 2.774   2.278   10.157  1.00 96.20 47  B 1 
ATOM 3557 C CA    . SER B 2 47  ? 3.485   3.541   10.355  1.00 95.92 47  B 1 
ATOM 3558 C C     . SER B 2 47  ? 4.191   4.014   9.079   1.00 95.90 47  B 1 
ATOM 3559 O O     . SER B 2 47  ? 4.097   5.187   8.733   1.00 94.64 47  B 1 
ATOM 3560 C CB    . SER B 2 47  ? 4.503   3.406   11.488  1.00 95.03 47  B 1 
ATOM 3561 O OG    . SER B 2 47  ? 3.846   3.177   12.715  1.00 86.54 47  B 1 
ATOM 3562 N N     . PHE B 2 48  ? 4.842   3.100   8.342   1.00 96.08 48  B 1 
ATOM 3563 C CA    . PHE B 2 48  ? 5.556   3.389   7.107   1.00 96.03 48  B 1 
ATOM 3564 C C     . PHE B 2 48  ? 4.627   3.936   6.017   1.00 96.11 48  B 1 
ATOM 3565 O O     . PHE B 2 48  ? 4.835   5.049   5.523   1.00 94.81 48  B 1 
ATOM 3566 C CB    . PHE B 2 48  ? 6.275   2.111   6.653   1.00 95.68 48  B 1 
ATOM 3567 C CG    . PHE B 2 48  ? 7.133   2.276   5.411   1.00 95.46 48  B 1 
ATOM 3568 C CD1   . PHE B 2 48  ? 7.083   1.305   4.394   1.00 93.27 48  B 1 
ATOM 3569 C CD2   . PHE B 2 48  ? 8.009   3.359   5.289   1.00 93.33 48  B 1 
ATOM 3570 C CE1   . PHE B 2 48  ? 7.919   1.407   3.277   1.00 92.29 48  B 1 
ATOM 3571 C CE2   . PHE B 2 48  ? 8.846   3.477   4.166   1.00 92.19 48  B 1 
ATOM 3572 C CZ    . PHE B 2 48  ? 8.806   2.500   3.159   1.00 92.85 48  B 1 
ATOM 3573 N N     . VAL B 2 49  ? 3.533   3.219   5.730   1.00 96.35 49  B 1 
ATOM 3574 C CA    . VAL B 2 49  ? 2.543   3.639   4.731   1.00 96.35 49  B 1 
ATOM 3575 C C     . VAL B 2 49  ? 1.813   4.913   5.170   1.00 96.35 49  B 1 
ATOM 3576 O O     . VAL B 2 49  ? 1.573   5.802   4.350   1.00 95.11 49  B 1 
ATOM 3577 C CB    . VAL B 2 49  ? 1.548   2.497   4.448   1.00 95.89 49  B 1 
ATOM 3578 C CG1   . VAL B 2 49  ? 0.435   2.910   3.489   1.00 93.64 49  B 1 
ATOM 3579 C CG2   . VAL B 2 49  ? 2.255   1.287   3.824   1.00 93.49 49  B 1 
ATOM 3580 N N     . THR B 2 50  ? 1.477   5.046   6.456   1.00 96.61 50  B 1 
ATOM 3581 C CA    . THR B 2 50  ? 0.831   6.264   6.964   1.00 96.49 50  B 1 
ATOM 3582 C C     . THR B 2 50  ? 1.733   7.481   6.807   1.00 96.32 50  B 1 
ATOM 3583 O O     . THR B 2 50  ? 1.243   8.542   6.439   1.00 95.04 50  B 1 
ATOM 3584 C CB    . THR B 2 50  ? 0.441   6.135   8.443   1.00 95.66 50  B 1 
ATOM 3585 O OG1   . THR B 2 50  ? -0.453  5.071   8.625   1.00 88.87 50  B 1 
ATOM 3586 C CG2   . THR B 2 50  ? -0.294  7.374   8.976   1.00 87.05 50  B 1 
ATOM 3587 N N     . GLY B 2 51  ? 3.026   7.342   7.078   1.00 96.01 51  B 1 
ATOM 3588 C CA    . GLY B 2 51  ? 3.998   8.418   6.939   1.00 95.75 51  B 1 
ATOM 3589 C C     . GLY B 2 51  ? 4.076   8.951   5.514   1.00 95.99 51  B 1 
ATOM 3590 O O     . GLY B 2 51  ? 3.981   10.163  5.310   1.00 94.98 51  B 1 
ATOM 3591 N N     . GLU B 2 52  ? 4.147   8.068   4.528   1.00 95.58 52  B 1 
ATOM 3592 C CA    . GLU B 2 52  ? 4.188   8.468   3.116   1.00 95.44 52  B 1 
ATOM 3593 C C     . GLU B 2 52  ? 2.865   9.111   2.657   1.00 95.72 52  B 1 
ATOM 3594 O O     . GLU B 2 52  ? 2.862   10.148  1.992   1.00 94.36 52  B 1 
ATOM 3595 C CB    . GLU B 2 52  ? 4.553   7.246   2.257   1.00 94.45 52  B 1 
ATOM 3596 C CG    . GLU B 2 52  ? 4.933   7.609   0.809   1.00 89.11 52  B 1 
ATOM 3597 C CD    . GLU B 2 52  ? 6.202   8.485   0.697   1.00 90.63 52  B 1 
ATOM 3598 O OE1   . GLU B 2 52  ? 6.286   9.304   -0.245  1.00 85.20 52  B 1 
ATOM 3599 O OE2   . GLU B 2 52  ? 7.121   8.353   1.531   1.00 85.33 52  B 1 
ATOM 3600 N N     . ALA B 2 53  ? 1.721   8.557   3.083   1.00 96.01 53  B 1 
ATOM 3601 C CA    . ALA B 2 53  ? 0.413   9.144   2.794   1.00 95.87 53  B 1 
ATOM 3602 C C     . ALA B 2 53  ? 0.242   10.534  3.433   1.00 95.87 53  B 1 
ATOM 3603 O O     . ALA B 2 53  ? -0.330  11.437  2.825   1.00 94.63 53  B 1 
ATOM 3604 C CB    . ALA B 2 53  ? -0.673  8.181   3.287   1.00 95.49 53  B 1 
ATOM 3605 N N     . SER B 2 54  ? 0.752   10.717  4.647   1.00 96.21 54  B 1 
ATOM 3606 C CA    . SER B 2 54  ? 0.756   11.998  5.351   1.00 95.93 54  B 1 
ATOM 3607 C C     . SER B 2 54  ? 1.603   13.036  4.615   1.00 95.98 54  B 1 
ATOM 3608 O O     . SER B 2 54  ? 1.122   14.146  4.379   1.00 94.77 54  B 1 
ATOM 3609 C CB    . SER B 2 54  ? 1.268   11.803  6.775   1.00 95.10 54  B 1 
ATOM 3610 O OG    . SER B 2 54  ? 1.224   13.020  7.496   1.00 88.56 54  B 1 
ATOM 3611 N N     . ASP B 2 55  ? 2.796   12.664  4.165   1.00 95.26 55  B 1 
ATOM 3612 C CA    . ASP B 2 55  ? 3.677   13.560  3.407   1.00 94.71 55  B 1 
ATOM 3613 C C     . ASP B 2 55  ? 3.032   14.002  2.082   1.00 95.24 55  B 1 
ATOM 3614 O O     . ASP B 2 55  ? 3.112   15.173  1.703   1.00 93.96 55  B 1 
ATOM 3615 C CB    . ASP B 2 55  ? 5.024   12.868  3.135   1.00 93.49 55  B 1 
ATOM 3616 C CG    . ASP B 2 55  ? 5.891   12.667  4.389   1.00 88.32 55  B 1 
ATOM 3617 O OD1   . ASP B 2 55  ? 5.578   13.254  5.453   1.00 82.32 55  B 1 
ATOM 3618 O OD2   . ASP B 2 55  ? 6.893   11.941  4.300   1.00 82.34 55  B 1 
ATOM 3619 N N     . LYS B 2 56  ? 2.326   13.099  1.405   1.00 94.73 56  B 1 
ATOM 3620 C CA    . LYS B 2 56  ? 1.505   13.448  0.239   1.00 94.81 56  B 1 
ATOM 3621 C C     . LYS B 2 56  ? 0.412   14.446  0.609   1.00 95.34 56  B 1 
ATOM 3622 O O     . LYS B 2 56  ? 0.278   15.481  -0.033  1.00 94.21 56  B 1 
ATOM 3623 C CB    . LYS B 2 56  ? 0.906   12.179  -0.392  1.00 93.88 56  B 1 
ATOM 3624 C CG    . LYS B 2 56  ? 0.090   12.512  -1.648  1.00 90.56 56  B 1 
ATOM 3625 C CD    . LYS B 2 56  ? -0.744  11.321  -2.131  1.00 85.28 56  B 1 
ATOM 3626 C CE    . LYS B 2 56  ? -1.626  11.752  -3.298  1.00 80.30 56  B 1 
ATOM 3627 N NZ    . LYS B 2 56  ? -2.616  10.716  -3.658  1.00 72.98 56  B 1 
ATOM 3628 N N     . CYS B 2 57  ? -0.363  14.155  1.662   1.00 95.21 57  B 1 
ATOM 3629 C CA    . CYS B 2 57  ? -1.440  15.040  2.105   1.00 95.00 57  B 1 
ATOM 3630 C C     . CYS B 2 57  ? -0.920  16.441  2.463   1.00 95.00 57  B 1 
ATOM 3631 O O     . CYS B 2 57  ? -1.562  17.433  2.114   1.00 93.91 57  B 1 
ATOM 3632 C CB    . CYS B 2 57  ? -2.152  14.414  3.309   1.00 94.71 57  B 1 
ATOM 3633 S SG    . CYS B 2 57  ? -3.134  12.968  2.806   1.00 92.21 57  B 1 
ATOM 3634 N N     . GLN B 2 58  ? 0.226   16.531  3.109   1.00 94.88 58  B 1 
ATOM 3635 C CA    . GLN B 2 58  ? 0.847   17.806  3.459   1.00 94.34 58  B 1 
ATOM 3636 C C     . GLN B 2 58  ? 1.306   18.578  2.219   1.00 94.60 58  B 1 
ATOM 3637 O O     . GLN B 2 58  ? 1.019   19.774  2.120   1.00 93.11 58  B 1 
ATOM 3638 C CB    . GLN B 2 58  ? 2.031   17.557  4.412   1.00 93.17 58  B 1 
ATOM 3639 C CG    . GLN B 2 58  ? 1.571   17.109  5.806   1.00 86.70 58  B 1 
ATOM 3640 C CD    . GLN B 2 58  ? 2.753   16.840  6.734   1.00 84.00 58  B 1 
ATOM 3641 O OE1   . GLN B 2 58  ? 3.824   17.411  6.593   1.00 74.94 58  B 1 
ATOM 3642 N NE2   . GLN B 2 58  ? 2.603   15.991  7.727   1.00 71.01 58  B 1 
ATOM 3643 N N     . ARG B 2 59  ? 1.931   17.918  1.235   1.00 94.60 59  B 1 
ATOM 3644 C CA    . ARG B 2 59  ? 2.301   18.538  -0.048  1.00 94.59 59  B 1 
ATOM 3645 C C     . ARG B 2 59  ? 1.083   19.086  -0.799  1.00 94.67 59  B 1 
ATOM 3646 O O     . ARG B 2 59  ? 1.147   20.173  -1.366  1.00 92.77 59  B 1 
ATOM 3647 C CB    . ARG B 2 59  ? 3.068   17.530  -0.927  1.00 93.56 59  B 1 
ATOM 3648 C CG    . ARG B 2 59  ? 4.513   17.324  -0.446  1.00 86.48 59  B 1 
ATOM 3649 C CD    . ARG B 2 59  ? 5.300   16.375  -1.373  1.00 86.23 59  B 1 
ATOM 3650 N NE    . ARG B 2 59  ? 4.850   14.990  -1.251  1.00 79.56 59  B 1 
ATOM 3651 C CZ    . ARG B 2 59  ? 4.747   14.092  -2.230  1.00 74.25 59  B 1 
ATOM 3652 N NH1   . ARG B 2 59  ? 4.976   14.391  -3.478  1.00 65.73 59  B 1 
ATOM 3653 N NH2   . ARG B 2 59  ? 4.426   12.851  -1.975  1.00 66.44 59  B 1 
ATOM 3654 N N     . GLU B 2 60  ? -0.042  18.381  -0.736  1.00 94.37 60  B 1 
ATOM 3655 C CA    . GLU B 2 60  ? -1.322  18.801  -1.324  1.00 94.23 60  B 1 
ATOM 3656 C C     . GLU B 2 60  ? -2.148  19.747  -0.422  1.00 94.03 60  B 1 
ATOM 3657 O O     . GLU B 2 60  ? -3.294  20.068  -0.727  1.00 91.44 60  B 1 
ATOM 3658 C CB    . GLU B 2 60  ? -2.134  17.551  -1.685  1.00 93.76 60  B 1 
ATOM 3659 C CG    . GLU B 2 60  ? -1.492  16.714  -2.807  1.00 91.37 60  B 1 
ATOM 3660 C CD    . GLU B 2 60  ? -2.233  15.388  -3.048  1.00 90.40 60  B 1 
ATOM 3661 O OE1   . GLU B 2 60  ? -1.729  14.561  -3.823  1.00 86.66 60  B 1 
ATOM 3662 O OE2   . GLU B 2 60  ? -3.296  15.165  -2.422  1.00 85.18 60  B 1 
ATOM 3663 N N     . LYS B 2 61  ? -1.585  20.206  0.711   1.00 92.79 61  B 1 
ATOM 3664 C CA    . LYS B 2 61  ? -2.238  21.070  1.704   1.00 92.38 61  B 1 
ATOM 3665 C C     . LYS B 2 61  ? -3.554  20.499  2.264   1.00 92.80 61  B 1 
ATOM 3666 O O     . LYS B 2 61  ? -4.425  21.247  2.721   1.00 89.65 61  B 1 
ATOM 3667 C CB    . LYS B 2 61  ? -2.386  22.510  1.166   1.00 90.73 61  B 1 
ATOM 3668 C CG    . LYS B 2 61  ? -1.048  23.132  0.729   1.00 84.87 61  B 1 
ATOM 3669 C CD    . LYS B 2 61  ? -1.257  24.542  0.146   1.00 76.03 61  B 1 
ATOM 3670 C CE    . LYS B 2 61  ? 0.082   25.102  -0.314  1.00 67.11 61  B 1 
ATOM 3671 N NZ    . LYS B 2 61  ? -0.041  26.407  -1.013  1.00 57.28 61  B 1 
ATOM 3672 N N     . ARG B 2 62  ? -3.707  19.169  2.264   1.00 92.42 62  B 1 
ATOM 3673 C CA    . ARG B 2 62  ? -4.836  18.455  2.854   1.00 93.11 62  B 1 
ATOM 3674 C C     . ARG B 2 62  ? -4.536  18.043  4.293   1.00 93.50 62  B 1 
ATOM 3675 O O     . ARG B 2 62  ? -3.392  17.835  4.665   1.00 91.38 62  B 1 
ATOM 3676 C CB    . ARG B 2 62  ? -5.236  17.261  1.980   1.00 92.39 62  B 1 
ATOM 3677 C CG    . ARG B 2 62  ? -5.780  17.719  0.615   1.00 88.54 62  B 1 
ATOM 3678 C CD    . ARG B 2 62  ? -6.368  16.572  -0.215  1.00 88.76 62  B 1 
ATOM 3679 N NE    . ARG B 2 62  ? -5.346  15.614  -0.614  1.00 85.92 62  B 1 
ATOM 3680 C CZ    . ARG B 2 62  ? -5.177  14.358  -0.178  1.00 86.51 62  B 1 
ATOM 3681 N NH1   . ARG B 2 62  ? -5.972  13.786  0.696   1.00 77.34 62  B 1 
ATOM 3682 N NH2   . ARG B 2 62  ? -4.197  13.654  -0.641  1.00 79.64 62  B 1 
ATOM 3683 N N     . LYS B 2 63  ? -5.588  17.910  5.111   1.00 93.06 63  B 1 
ATOM 3684 C CA    . LYS B 2 63  ? -5.466  17.576  6.543   1.00 92.74 63  B 1 
ATOM 3685 C C     . LYS B 2 63  ? -6.082  16.228  6.916   1.00 93.29 63  B 1 
ATOM 3686 O O     . LYS B 2 63  ? -6.110  15.878  8.093   1.00 90.36 63  B 1 
ATOM 3687 C CB    . LYS B 2 63  ? -6.044  18.699  7.409   1.00 91.28 63  B 1 
ATOM 3688 C CG    . LYS B 2 63  ? -5.263  20.017  7.232   1.00 87.03 63  B 1 
ATOM 3689 C CD    . LYS B 2 63  ? -5.620  21.038  8.311   1.00 80.08 63  B 1 
ATOM 3690 C CE    . LYS B 2 63  ? -4.752  22.275  8.115   1.00 75.11 63  B 1 
ATOM 3691 N NZ    . LYS B 2 63  ? -4.812  23.232  9.246   1.00 64.44 63  B 1 
ATOM 3692 N N     . THR B 2 64  ? -6.592  15.491  5.940   1.00 94.38 64  B 1 
ATOM 3693 C CA    . THR B 2 64  ? -7.242  14.200  6.166   1.00 94.50 64  B 1 
ATOM 3694 C C     . THR B 2 64  ? -6.602  13.153  5.272   1.00 94.72 64  B 1 
ATOM 3695 O O     . THR B 2 64  ? -6.577  13.344  4.056   1.00 93.10 64  B 1 
ATOM 3696 C CB    . THR B 2 64  ? -8.749  14.280  5.888   1.00 93.42 64  B 1 
ATOM 3697 O OG1   . THR B 2 64  ? -9.331  15.346  6.611   1.00 87.75 64  B 1 
ATOM 3698 C CG2   . THR B 2 64  ? -9.486  13.002  6.312   1.00 88.25 64  B 1 
ATOM 3699 N N     . ILE B 2 65  ? -6.127  12.067  5.877   1.00 95.20 65  B 1 
ATOM 3700 C CA    . ILE B 2 65  ? -5.639  10.880  5.174   1.00 95.28 65  B 1 
ATOM 3701 C C     . ILE B 2 65  ? -6.851  10.022  4.821   1.00 95.44 65  B 1 
ATOM 3702 O O     . ILE B 2 65  ? -7.575  9.575   5.721   1.00 94.34 65  B 1 
ATOM 3703 C CB    . ILE B 2 65  ? -4.617  10.105  6.023   1.00 94.95 65  B 1 
ATOM 3704 C CG1   . ILE B 2 65  ? -3.407  10.990  6.411   1.00 92.72 65  B 1 
ATOM 3705 C CG2   . ILE B 2 65  ? -4.142  8.853   5.268   1.00 92.68 65  B 1 
ATOM 3706 C CD1   . ILE B 2 65  ? -2.464  10.347  7.452   1.00 88.25 65  B 1 
ATOM 3707 N N     . ASN B 2 66  ? -7.072  9.791   3.535   1.00 94.54 66  B 1 
ATOM 3708 C CA    . ASN B 2 66  ? -8.153  8.983   2.986   1.00 94.18 66  B 1 
ATOM 3709 C C     . ASN B 2 66  ? -7.640  7.605   2.541   1.00 94.95 66  B 1 
ATOM 3710 O O     . ASN B 2 66  ? -6.434  7.367   2.499   1.00 93.97 66  B 1 
ATOM 3711 C CB    . ASN B 2 66  ? -8.806  9.742   1.824   1.00 92.20 66  B 1 
ATOM 3712 C CG    . ASN B 2 66  ? -9.445  11.056  2.239   1.00 88.89 66  B 1 
ATOM 3713 O OD1   . ASN B 2 66  ? -9.831  11.278  3.375   1.00 73.72 66  B 1 
ATOM 3714 N ND2   . ASN B 2 66  ? -9.580  11.971  1.308   1.00 78.89 66  B 1 
ATOM 3715 N N     . GLY B 2 67  ? -8.552  6.702   2.189   1.00 94.49 67  B 1 
ATOM 3716 C CA    . GLY B 2 67  ? -8.191  5.395   1.629   1.00 94.43 67  B 1 
ATOM 3717 C C     . GLY B 2 67  ? -7.336  5.505   0.364   1.00 95.10 67  B 1 
ATOM 3718 O O     . GLY B 2 67  ? -6.324  4.816   0.264   1.00 94.40 67  B 1 
ATOM 3719 N N     . ASP B 2 68  ? -7.671  6.434   -0.522  1.00 94.86 68  B 1 
ATOM 3720 C CA    . ASP B 2 68  ? -6.946  6.636   -1.778  1.00 94.78 68  B 1 
ATOM 3721 C C     . ASP B 2 68  ? -5.508  7.147   -1.552  1.00 95.45 68  B 1 
ATOM 3722 O O     . ASP B 2 68  ? -4.594  6.792   -2.288  1.00 94.42 68  B 1 
ATOM 3723 C CB    . ASP B 2 68  ? -7.734  7.604   -2.680  1.00 93.42 68  B 1 
ATOM 3724 C CG    . ASP B 2 68  ? -9.194  7.161   -2.865  1.00 89.31 68  B 1 
ATOM 3725 O OD1   . ASP B 2 68  ? -9.457  5.956   -3.037  1.00 82.28 68  B 1 
ATOM 3726 O OD2   . ASP B 2 68  ? -10.089 8.021   -2.703  1.00 81.91 68  B 1 
ATOM 3727 N N     . ASP B 2 69  ? -5.274  7.909   -0.475  1.00 95.72 69  B 1 
ATOM 3728 C CA    . ASP B 2 69  ? -3.925  8.333   -0.094  1.00 95.86 69  B 1 
ATOM 3729 C C     . ASP B 2 69  ? -3.076  7.144   0.367   1.00 96.26 69  B 1 
ATOM 3730 O O     . ASP B 2 69  ? -1.877  7.094   0.087   1.00 95.30 69  B 1 
ATOM 3731 C CB    . ASP B 2 69  ? -3.978  9.375   1.034   1.00 95.39 69  B 1 
ATOM 3732 C CG    . ASP B 2 69  ? -4.718  10.645  0.649   1.00 94.06 69  B 1 
ATOM 3733 O OD1   . ASP B 2 69  ? -4.494  11.168  -0.459  1.00 90.44 69  B 1 
ATOM 3734 O OD2   . ASP B 2 69  ? -5.496  11.178  1.479   1.00 90.64 69  B 1 
ATOM 3735 N N     . LEU B 2 70  ? -3.692  6.188   1.067   1.00 95.85 70  B 1 
ATOM 3736 C CA    . LEU B 2 70  ? -3.024  4.972   1.501   1.00 96.14 70  B 1 
ATOM 3737 C C     . LEU B 2 70  ? -2.715  4.049   0.324   1.00 96.30 70  B 1 
ATOM 3738 O O     . LEU B 2 70  ? -1.616  3.502   0.262   1.00 95.21 70  B 1 
ATOM 3739 C CB    . LEU B 2 70  ? -3.876  4.228   2.542   1.00 95.91 70  B 1 
ATOM 3740 C CG    . LEU B 2 70  ? -4.154  5.006   3.838   1.00 95.17 70  B 1 
ATOM 3741 C CD1   . LEU B 2 70  ? -5.031  4.152   4.755   1.00 92.80 70  B 1 
ATOM 3742 C CD2   . LEU B 2 70  ? -2.870  5.357   4.593   1.00 92.59 70  B 1 
ATOM 3743 N N     . LEU B 2 71  ? -3.639  3.901   -0.622  1.00 96.09 71  B 1 
ATOM 3744 C CA    . LEU B 2 71  ? -3.414  3.113   -1.837  1.00 96.04 71  B 1 
ATOM 3745 C C     . LEU B 2 71  ? -2.283  3.702   -2.683  1.00 96.21 71  B 1 
ATOM 3746 O O     . LEU B 2 71  ? -1.375  2.978   -3.085  1.00 95.12 71  B 1 
ATOM 3747 C CB    . LEU B 2 71  ? -4.718  3.030   -2.653  1.00 95.48 71  B 1 
ATOM 3748 C CG    . LEU B 2 71  ? -5.846  2.227   -1.984  1.00 94.28 71  B 1 
ATOM 3749 C CD1   . LEU B 2 71  ? -7.106  2.289   -2.848  1.00 91.13 71  B 1 
ATOM 3750 C CD2   . LEU B 2 71  ? -5.470  0.757   -1.787  1.00 90.84 71  B 1 
ATOM 3751 N N     . TRP B 2 72  ? -2.287  5.013   -2.865  1.00 96.27 72  B 1 
ATOM 3752 C CA    . TRP B 2 72  ? -1.183  5.703   -3.532  1.00 96.25 72  B 1 
ATOM 3753 C C     . TRP B 2 72  ? 0.155   5.483   -2.807  1.00 96.12 72  B 1 
ATOM 3754 O O     . TRP B 2 72  ? 1.162   5.194   -3.450  1.00 94.98 72  B 1 
ATOM 3755 C CB    . TRP B 2 72  ? -1.501  7.196   -3.632  1.00 95.72 72  B 1 
ATOM 3756 C CG    . TRP B 2 72  ? -0.383  8.001   -4.221  1.00 95.08 72  B 1 
ATOM 3757 C CD1   . TRP B 2 72  ? -0.198  8.242   -5.537  1.00 93.58 72  B 1 
ATOM 3758 C CD2   . TRP B 2 72  ? 0.758   8.587   -3.535  1.00 94.36 72  B 1 
ATOM 3759 N NE1   . TRP B 2 72  ? 0.989   8.933   -5.727  1.00 92.81 72  B 1 
ATOM 3760 C CE2   . TRP B 2 72  ? 1.612   9.157   -4.515  1.00 93.64 72  B 1 
ATOM 3761 C CE3   . TRP B 2 72  ? 1.152   8.665   -2.184  1.00 93.12 72  B 1 
ATOM 3762 C CZ2   . TRP B 2 72  ? 2.842   9.769   -4.177  1.00 92.18 72  B 1 
ATOM 3763 C CZ3   . TRP B 2 72  ? 2.371   9.289   -1.840  1.00 91.07 72  B 1 
ATOM 3764 C CH2   . TRP B 2 72  ? 3.211   9.818   -2.823  1.00 90.63 72  B 1 
ATOM 3765 N N     . ALA B 2 73  ? 0.176   5.583   -1.477  1.00 95.67 73  B 1 
ATOM 3766 C CA    . ALA B 2 73  ? 1.380   5.331   -0.696  1.00 95.44 73  B 1 
ATOM 3767 C C     . ALA B 2 73  ? 1.856   3.873   -0.830  1.00 95.60 73  B 1 
ATOM 3768 O O     . ALA B 2 73  ? 3.048   3.643   -0.986  1.00 94.34 73  B 1 
ATOM 3769 C CB    . ALA B 2 73  ? 1.118   5.710   0.768   1.00 94.93 73  B 1 
ATOM 3770 N N     . MET B 2 74  ? 0.951   2.901   -0.831  1.00 95.79 74  B 1 
ATOM 3771 C CA    . MET B 2 74  ? 1.297   1.494   -1.046  1.00 95.64 74  B 1 
ATOM 3772 C C     . MET B 2 74  ? 1.932   1.264   -2.422  1.00 95.50 74  B 1 
ATOM 3773 O O     . MET B 2 74  ? 2.973   0.632   -2.495  1.00 93.78 74  B 1 
ATOM 3774 C CB    . MET B 2 74  ? 0.061   0.588   -0.870  1.00 95.37 74  B 1 
ATOM 3775 C CG    . MET B 2 74  ? -0.357  0.472   0.592   1.00 93.37 74  B 1 
ATOM 3776 S SD    . MET B 2 74  ? -1.868  -0.521  0.847   1.00 91.36 74  B 1 
ATOM 3777 C CE    . MET B 2 74  ? -2.254  -0.012  2.527   1.00 83.99 74  B 1 
ATOM 3778 N N     . THR B 2 75  ? 1.357   1.836   -3.482  1.00 94.81 75  B 1 
ATOM 3779 C CA    . THR B 2 75  ? 1.963   1.785   -4.823  1.00 94.40 75  B 1 
ATOM 3780 C C     . THR B 2 75  ? 3.357   2.400   -4.822  1.00 94.44 75  B 1 
ATOM 3781 O O     . THR B 2 75  ? 4.317   1.782   -5.272  1.00 92.93 75  B 1 
ATOM 3782 C CB    . THR B 2 75  ? 1.090   2.534   -5.842  1.00 93.61 75  B 1 
ATOM 3783 O OG1   . THR B 2 75  ? -0.233  2.063   -5.811  1.00 85.32 75  B 1 
ATOM 3784 C CG2   . THR B 2 75  ? 1.588   2.354   -7.274  1.00 83.28 75  B 1 
ATOM 3785 N N     . THR B 2 76  ? 3.498   3.592   -4.237  1.00 94.41 76  B 1 
ATOM 3786 C CA    . THR B 2 76  ? 4.771   4.319   -4.158  1.00 94.12 76  B 1 
ATOM 3787 C C     . THR B 2 76  ? 5.860   3.543   -3.404  1.00 94.28 76  B 1 
ATOM 3788 O O     . THR B 2 76  ? 7.041   3.648   -3.729  1.00 92.19 76  B 1 
ATOM 3789 C CB    . THR B 2 76  ? 4.530   5.670   -3.477  1.00 92.89 76  B 1 
ATOM 3790 O OG1   . THR B 2 76  ? 3.608   6.429   -4.225  1.00 84.60 76  B 1 
ATOM 3791 C CG2   . THR B 2 76  ? 5.779   6.531   -3.339  1.00 82.42 76  B 1 
ATOM 3792 N N     . LEU B 2 77  ? 5.466   2.746   -2.401  1.00 94.44 77  B 1 
ATOM 3793 C CA    . LEU B 2 77  ? 6.376   1.988   -1.550  1.00 94.47 77  B 1 
ATOM 3794 C C     . LEU B 2 77  ? 6.599   0.537   -2.020  1.00 94.21 77  B 1 
ATOM 3795 O O     . LEU B 2 77  ? 7.239   -0.229  -1.307  1.00 91.55 77  B 1 
ATOM 3796 C CB    . LEU B 2 77  ? 5.874   2.068   -0.100  1.00 94.25 77  B 1 
ATOM 3797 C CG    . LEU B 2 77  ? 5.865   3.492   0.495   1.00 93.49 77  B 1 
ATOM 3798 C CD1   . LEU B 2 77  ? 5.239   3.439   1.888   1.00 90.41 77  B 1 
ATOM 3799 C CD2   . LEU B 2 77  ? 7.259   4.108   0.592   1.00 90.24 77  B 1 
ATOM 3800 N N     . GLY B 2 78  ? 6.096   0.165   -3.207  1.00 93.23 78  B 1 
ATOM 3801 C CA    . GLY B 2 78  ? 6.306   -1.158  -3.804  1.00 92.70 78  B 1 
ATOM 3802 C C     . GLY B 2 78  ? 5.305   -2.236  -3.366  1.00 93.42 78  B 1 
ATOM 3803 O O     . GLY B 2 78  ? 5.511   -3.409  -3.656  1.00 90.91 78  B 1 
ATOM 3804 N N     . PHE B 2 79  ? 4.210   -1.843  -2.696  1.00 94.35 79  B 1 
ATOM 3805 C CA    . PHE B 2 79  ? 3.114   -2.739  -2.329  1.00 94.50 79  B 1 
ATOM 3806 C C     . PHE B 2 79  ? 1.953   -2.691  -3.339  1.00 94.71 79  B 1 
ATOM 3807 O O     . PHE B 2 79  ? 0.794   -2.888  -2.976  1.00 92.60 79  B 1 
ATOM 3808 C CB    . PHE B 2 79  ? 2.659   -2.448  -0.898  1.00 94.04 79  B 1 
ATOM 3809 C CG    . PHE B 2 79  ? 3.729   -2.635  0.142   1.00 93.87 79  B 1 
ATOM 3810 C CD1   . PHE B 2 79  ? 4.102   -3.920  0.557   1.00 90.96 79  B 1 
ATOM 3811 C CD2   . PHE B 2 79  ? 4.387   -1.517  0.688   1.00 91.17 79  B 1 
ATOM 3812 C CE1   . PHE B 2 79  ? 5.111   -4.093  1.503   1.00 90.17 79  B 1 
ATOM 3813 C CE2   . PHE B 2 79  ? 5.407   -1.680  1.634   1.00 90.31 79  B 1 
ATOM 3814 C CZ    . PHE B 2 79  ? 5.769   -2.974  2.043   1.00 90.75 79  B 1 
ATOM 3815 N N     . GLU B 2 80  ? 2.251   -2.415  -4.597  1.00 94.32 80  B 1 
ATOM 3816 C CA    . GLU B 2 80  ? 1.261   -2.286  -5.674  1.00 94.00 80  B 1 
ATOM 3817 C C     . GLU B 2 80  ? 0.393   -3.536  -5.856  1.00 94.71 80  B 1 
ATOM 3818 O O     . GLU B 2 80  ? -0.794  -3.424  -6.159  1.00 92.76 80  B 1 
ATOM 3819 C CB    . GLU B 2 80  ? 1.976   -1.925  -6.983  1.00 91.38 80  B 1 
ATOM 3820 C CG    . GLU B 2 80  ? 2.971   -2.987  -7.456  1.00 81.14 80  B 1 
ATOM 3821 C CD    . GLU B 2 80  ? 3.764   -2.569  -8.706  1.00 77.53 80  B 1 
ATOM 3822 O OE1   . GLU B 2 80  ? 4.417   -3.460  -9.284  1.00 68.04 80  B 1 
ATOM 3823 O OE2   . GLU B 2 80  ? 3.711   -1.373  -9.054  1.00 67.62 80  B 1 
ATOM 3824 N N     . VAL B 2 81  ? 0.942   -4.715  -5.557  1.00 95.12 81  B 1 
ATOM 3825 C CA    . VAL B 2 81  ? 0.228   -6.002  -5.616  1.00 94.99 81  B 1 
ATOM 3826 C C     . VAL B 2 81  ? -0.979  -6.060  -4.677  1.00 95.49 81  B 1 
ATOM 3827 O O     . VAL B 2 81  ? -1.919  -6.802  -4.928  1.00 93.35 81  B 1 
ATOM 3828 C CB    . VAL B 2 81  ? 1.172   -7.169  -5.315  1.00 93.17 81  B 1 
ATOM 3829 C CG1   . VAL B 2 81  ? 2.308   -7.206  -6.352  1.00 85.30 81  B 1 
ATOM 3830 C CG2   . VAL B 2 81  ? 1.777   -7.114  -3.912  1.00 85.00 81  B 1 
ATOM 3831 N N     . TYR B 2 82  ? -0.995  -5.255  -3.611  1.00 95.32 82  B 1 
ATOM 3832 C CA    . TYR B 2 82  ? -2.135  -5.167  -2.705  1.00 95.40 82  B 1 
ATOM 3833 C C     . TYR B 2 82  ? -3.208  -4.196  -3.190  1.00 95.46 82  B 1 
ATOM 3834 O O     . TYR B 2 82  ? -4.343  -4.256  -2.722  1.00 93.54 82  B 1 
ATOM 3835 C CB    . TYR B 2 82  ? -1.658  -4.776  -1.301  1.00 94.89 82  B 1 
ATOM 3836 C CG    . TYR B 2 82  ? -0.635  -5.676  -0.637  1.00 94.84 82  B 1 
ATOM 3837 C CD1   . TYR B 2 82  ? -0.439  -7.014  -1.031  1.00 91.05 82  B 1 
ATOM 3838 C CD2   . TYR B 2 82  ? 0.126   -5.160  0.427   1.00 90.95 82  B 1 
ATOM 3839 C CE1   . TYR B 2 82  ? 0.502   -7.823  -0.393  1.00 89.92 82  B 1 
ATOM 3840 C CE2   . TYR B 2 82  ? 1.069   -5.955  1.079   1.00 89.92 82  B 1 
ATOM 3841 C CZ    . TYR B 2 82  ? 1.264   -7.282  0.672   1.00 91.50 82  B 1 
ATOM 3842 O OH    . TYR B 2 82  ? 2.199   -8.046  1.304   1.00 89.87 82  B 1 
ATOM 3843 N N     . VAL B 2 83  ? -2.878  -3.279  -4.105  1.00 95.47 83  B 1 
ATOM 3844 C CA    . VAL B 2 83  ? -3.732  -2.138  -4.429  1.00 95.37 83  B 1 
ATOM 3845 C C     . VAL B 2 83  ? -5.025  -2.571  -5.111  1.00 95.46 83  B 1 
ATOM 3846 O O     . VAL B 2 83  ? -6.092  -2.153  -4.661  1.00 93.99 83  B 1 
ATOM 3847 C CB    . VAL B 2 83  ? -2.969  -1.090  -5.250  1.00 94.10 83  B 1 
ATOM 3848 C CG1   . VAL B 2 83  ? -3.876  0.033   -5.736  1.00 89.57 83  B 1 
ATOM 3849 C CG2   . VAL B 2 83  ? -1.875  -0.471  -4.378  1.00 89.72 83  B 1 
ATOM 3850 N N     . ALA B 2 84  ? -4.964  -3.425  -6.124  1.00 95.08 84  B 1 
ATOM 3851 C CA    . ALA B 2 84  ? -6.151  -3.900  -6.828  1.00 94.89 84  B 1 
ATOM 3852 C C     . ALA B 2 84  ? -7.189  -4.577  -5.883  1.00 94.96 84  B 1 
ATOM 3853 O O     . ALA B 2 84  ? -8.317  -4.096  -5.807  1.00 93.19 84  B 1 
ATOM 3854 C CB    . ALA B 2 84  ? -5.726  -4.795  -8.005  1.00 93.71 84  B 1 
ATOM 3855 N N     . PRO B 2 85  ? -6.817  -5.607  -5.078  1.00 94.55 85  B 1 
ATOM 3856 C CA    . PRO B 2 85  ? -7.775  -6.220  -4.155  1.00 94.19 85  B 1 
ATOM 3857 C C     . PRO B 2 85  ? -8.230  -5.265  -3.042  1.00 94.16 85  B 1 
ATOM 3858 O O     . PRO B 2 85  ? -9.389  -5.310  -2.624  1.00 92.28 85  B 1 
ATOM 3859 C CB    . PRO B 2 85  ? -7.063  -7.458  -3.597  1.00 92.99 85  B 1 
ATOM 3860 C CG    . PRO B 2 85  ? -5.580  -7.154  -3.778  1.00 90.27 85  B 1 
ATOM 3861 C CD    . PRO B 2 85  ? -5.549  -6.322  -5.050  1.00 93.49 85  B 1 
ATOM 3862 N N     . LEU B 2 86  ? -7.362  -4.359  -2.567  1.00 94.57 86  B 1 
ATOM 3863 C CA    . LEU B 2 86  ? -7.737  -3.365  -1.559  1.00 94.44 86  B 1 
ATOM 3864 C C     . LEU B 2 86  ? -8.697  -2.310  -2.106  1.00 94.49 86  B 1 
ATOM 3865 O O     . LEU B 2 86  ? -9.584  -1.872  -1.374  1.00 92.90 86  B 1 
ATOM 3866 C CB    . LEU B 2 86  ? -6.486  -2.689  -0.992  1.00 94.26 86  B 1 
ATOM 3867 C CG    . LEU B 2 86  ? -5.669  -3.559  -0.026  1.00 93.06 86  B 1 
ATOM 3868 C CD1   . LEU B 2 86  ? -4.404  -2.810  0.378   1.00 90.19 86  B 1 
ATOM 3869 C CD2   . LEU B 2 86  ? -6.451  -3.897  1.251   1.00 90.24 86  B 1 
ATOM 3870 N N     . LYS B 2 87  ? -8.559  -1.919  -3.371  1.00 94.31 87  B 1 
ATOM 3871 C CA    . LYS B 2 87  ? -9.456  -0.969  -4.014  1.00 94.07 87  B 1 
ATOM 3872 C C     . LYS B 2 87  ? -10.844 -1.570  -4.210  1.00 93.91 87  B 1 
ATOM 3873 O O     . LYS B 2 87  ? -11.831 -0.948  -3.825  1.00 92.04 87  B 1 
ATOM 3874 C CB    . LYS B 2 87  ? -8.819  -0.491  -5.321  1.00 92.82 87  B 1 
ATOM 3875 C CG    . LYS B 2 87  ? -9.519  0.753   -5.875  1.00 84.09 87  B 1 
ATOM 3876 C CD    . LYS B 2 87  ? -8.719  1.276   -7.068  1.00 80.60 87  B 1 
ATOM 3877 C CE    . LYS B 2 87  ? -9.396  2.490   -7.702  1.00 72.98 87  B 1 
ATOM 3878 N NZ    . LYS B 2 87  ? -9.001  2.634   -9.126  1.00 65.49 87  B 1 
ATOM 3879 N N     . ALA B 2 88  ? -10.918 -2.823  -4.668  1.00 93.45 88  B 1 
ATOM 3880 C CA    . ALA B 2 88  ? -12.180 -3.558  -4.717  1.00 92.73 88  B 1 
ATOM 3881 C C     . ALA B 2 88  ? -12.830 -3.683  -3.323  1.00 92.56 88  B 1 
ATOM 3882 O O     . ALA B 2 88  ? -14.033 -3.455  -3.162  1.00 90.14 88  B 1 
ATOM 3883 C CB    . ALA B 2 88  ? -11.904 -4.934  -5.335  1.00 91.52 88  B 1 
ATOM 3884 N N     . TYR B 2 89  ? -12.030 -3.984  -2.297  1.00 91.98 89  B 1 
ATOM 3885 C CA    . TYR B 2 89  ? -12.500 -4.035  -0.912  1.00 91.42 89  B 1 
ATOM 3886 C C     . TYR B 2 89  ? -13.010 -2.673  -0.407  1.00 91.57 89  B 1 
ATOM 3887 O O     . TYR B 2 89  ? -14.040 -2.606  0.267   1.00 89.66 89  B 1 
ATOM 3888 C CB    . TYR B 2 89  ? -11.380 -4.572  -0.025  1.00 90.26 89  B 1 
ATOM 3889 C CG    . TYR B 2 89  ? -11.763 -4.715  1.423   1.00 89.55 89  B 1 
ATOM 3890 C CD1   . TYR B 2 89  ? -11.452 -3.703  2.360   1.00 86.06 89  B 1 
ATOM 3891 C CD2   . TYR B 2 89  ? -12.459 -5.860  1.858   1.00 86.11 89  B 1 
ATOM 3892 C CE1   . TYR B 2 89  ? -11.815 -3.837  3.709   1.00 84.26 89  B 1 
ATOM 3893 C CE2   . TYR B 2 89  ? -12.829 -6.005  3.205   1.00 84.19 89  B 1 
ATOM 3894 C CZ    . TYR B 2 89  ? -12.501 -4.994  4.132   1.00 84.82 89  B 1 
ATOM 3895 O OH    . TYR B 2 89  ? -12.849 -5.133  5.445   1.00 82.81 89  B 1 
ATOM 3896 N N     . LEU B 2 90  ? -12.315 -1.598  -0.736  1.00 91.56 90  B 1 
ATOM 3897 C CA    . LEU B 2 90  ? -12.695 -0.240  -0.353  1.00 91.01 90  B 1 
ATOM 3898 C C     . LEU B 2 90  ? -14.000 0.194   -1.023  1.00 90.82 90  B 1 
ATOM 3899 O O     . LEU B 2 90  ? -14.853 0.761   -0.342  1.00 88.63 90  B 1 
ATOM 3900 C CB    . LEU B 2 90  ? -11.539 0.713   -0.692  1.00 89.92 90  B 1 
ATOM 3901 C CG    . LEU B 2 90  ? -11.789 2.183   -0.300  1.00 86.32 90  B 1 
ATOM 3902 C CD1   . LEU B 2 90  ? -11.997 2.348   1.210   1.00 80.33 90  B 1 
ATOM 3903 C CD2   . LEU B 2 90  ? -10.589 3.043   -0.724  1.00 79.82 90  B 1 
ATOM 3904 N N     . ASN B 2 91  ? -14.191 -0.112  -2.302  1.00 90.81 91  B 1 
ATOM 3905 C CA    . ASN B 2 91  ? -15.419 0.194   -3.022  1.00 90.06 91  B 1 
ATOM 3906 C C     . ASN B 2 91  ? -16.619 -0.519  -2.392  1.00 90.02 91  B 1 
ATOM 3907 O O     . ASN B 2 91  ? -17.613 0.132   -2.062  1.00 87.58 91  B 1 
ATOM 3908 C CB    . ASN B 2 91  ? -15.225 -0.135  -4.507  1.00 88.32 91  B 1 
ATOM 3909 C CG    . ASN B 2 91  ? -14.259 0.823   -5.197  1.00 81.91 91  B 1 
ATOM 3910 O OD1   . ASN B 2 91  ? -13.965 1.907   -4.721  1.00 73.30 91  B 1 
ATOM 3911 N ND2   . ASN B 2 91  ? -13.750 0.430   -6.353  1.00 72.75 91  B 1 
ATOM 3912 N N     . ARG B 2 92  ? -16.484 -1.817  -2.063  1.00 89.11 92  B 1 
ATOM 3913 C CA    . ARG B 2 92  ? -17.522 -2.564  -1.325  1.00 87.34 92  B 1 
ATOM 3914 C C     . ARG B 2 92  ? -17.805 -2.019  0.082   1.00 86.60 92  B 1 
ATOM 3915 O O     . ARG B 2 92  ? -18.871 -2.262  0.639   1.00 82.79 92  B 1 
ATOM 3916 C CB    . ARG B 2 92  ? -17.110 -4.033  -1.198  1.00 85.76 92  B 1 
ATOM 3917 C CG    . ARG B 2 92  ? -17.155 -4.778  -2.545  1.00 76.64 92  B 1 
ATOM 3918 C CD    . ARG B 2 92  ? -16.712 -6.235  -2.368  1.00 73.61 92  B 1 
ATOM 3919 N NE    . ARG B 2 92  ? -17.661 -6.987  -1.531  1.00 67.61 92  B 1 
ATOM 3920 C CZ    . ARG B 2 92  ? -17.455 -8.157  -0.965  1.00 61.42 92  B 1 
ATOM 3921 N NH1   . ARG B 2 92  ? -16.327 -8.804  -1.087  1.00 56.87 92  B 1 
ATOM 3922 N NH2   . ARG B 2 92  ? -18.400 -8.721  -0.258  1.00 55.66 92  B 1 
ATOM 3923 N N     . TYR B 2 93  ? -16.849 -1.360  0.705   1.00 87.27 93  B 1 
ATOM 3924 C CA    . TYR B 2 93  ? -17.055 -0.742  2.011   1.00 85.84 93  B 1 
ATOM 3925 C C     . TYR B 2 93  ? -17.789 0.609   1.908   1.00 85.09 93  B 1 
ATOM 3926 O O     . TYR B 2 93  ? -18.512 0.990   2.836   1.00 80.16 93  B 1 
ATOM 3927 C CB    . TYR B 2 93  ? -15.708 -0.587  2.721   1.00 84.60 93  B 1 
ATOM 3928 C CG    . TYR B 2 93  ? -15.802 0.150   4.045   1.00 84.59 93  B 1 
ATOM 3929 C CD1   . TYR B 2 93  ? -15.558 1.538   4.102   1.00 81.54 93  B 1 
ATOM 3930 C CD2   . TYR B 2 93  ? -16.209 -0.525  5.213   1.00 81.48 93  B 1 
ATOM 3931 C CE1   . TYR B 2 93  ? -15.718 2.242   5.303   1.00 79.79 93  B 1 
ATOM 3932 C CE2   . TYR B 2 93  ? -16.372 0.164   6.422   1.00 79.65 93  B 1 
ATOM 3933 C CZ    . TYR B 2 93  ? -16.122 1.555   6.465   1.00 79.62 93  B 1 
ATOM 3934 O OH    . TYR B 2 93  ? -16.293 2.246   7.642   1.00 78.66 93  B 1 
ATOM 3935 N N     . ARG B 2 94  ? -17.591 1.327   0.806   1.00 86.27 94  B 1 
ATOM 3936 C CA    . ARG B 2 94  ? -18.221 2.623   0.535   1.00 83.05 94  B 1 
ATOM 3937 C C     . ARG B 2 94  ? -19.673 2.485   0.066   1.00 80.86 94  B 1 
ATOM 3938 O O     . ARG B 2 94  ? -20.460 3.382   0.346   1.00 75.27 94  B 1 
ATOM 3939 C CB    . ARG B 2 94  ? -17.394 3.383   -0.514  1.00 81.05 94  B 1 
ATOM 3940 C CG    . ARG B 2 94  ? -16.057 3.933   0.007   1.00 77.58 94  B 1 
ATOM 3941 C CD    . ARG B 2 94  ? -15.238 4.512   -1.155  1.00 75.78 94  B 1 
ATOM 3942 N NE    . ARG B 2 94  ? -13.995 5.187   -0.711  1.00 72.03 94  B 1 
ATOM 3943 C CZ    . ARG B 2 94  ? -13.047 5.688   -1.497  1.00 70.50 94  B 1 
ATOM 3944 N NH1   . ARG B 2 94  ? -13.121 5.587   -2.803  1.00 67.26 94  B 1 
ATOM 3945 N NH2   . ARG B 2 94  ? -12.010 6.303   -1.007  1.00 66.14 94  B 1 
ATOM 3946 N N     . GLU B 2 95  ? -20.009 1.394   -0.611  1.00 78.32 95  B 1 
ATOM 3947 C CA    . GLU B 2 95  ? -21.376 1.006   -0.964  1.00 76.77 95  B 1 
ATOM 3948 C C     . GLU B 2 95  ? -22.172 0.575   0.287   1.00 72.37 95  B 1 
ATOM 3949 O O     . GLU B 2 95  ? -23.330 1.019   0.429   1.00 64.84 95  B 1 
ATOM 3950 C CB    . GLU B 2 95  ? -21.340 -0.140  -2.001  1.00 68.34 95  B 1 
ATOM 3951 C CG    . GLU B 2 95  ? -20.813 0.298   -3.365  1.00 62.12 95  B 1 
ATOM 3952 C CD    . GLU B 2 95  ? -20.586 -0.852  -4.381  1.00 53.66 95  B 1 
ATOM 3953 O OE1   . GLU B 2 95  ? -20.073 -0.555  -5.478  1.00 50.79 95  B 1 
ATOM 3954 O OE2   . GLU B 2 95  ? -20.891 -2.025  -4.050  1.00 53.47 95  B 1 
ATOM 3955 O OXT   . GLU B 2 95  ? -21.608 -0.195  1.125   1.00 58.10 95  B 1 
ATOM 3956 N N     . ARG C 3 1   ? -27.652 -11.052 -2.970  1.00 39.30 1   C 1 
ATOM 3957 C CA    . ARG C 3 1   ? -28.393 -10.096 -2.105  1.00 47.53 1   C 1 
ATOM 3958 C C     . ARG C 3 1   ? -28.270 -10.406 -0.620  1.00 49.05 1   C 1 
ATOM 3959 O O     . ARG C 3 1   ? -27.601 -9.647  0.061   1.00 45.82 1   C 1 
ATOM 3960 C CB    . ARG C 3 1   ? -29.861 -9.855  -2.520  1.00 46.63 1   C 1 
ATOM 3961 C CG    . ARG C 3 1   ? -29.942 -8.866  -3.678  1.00 40.21 1   C 1 
ATOM 3962 C CD    . ARG C 3 1   ? -31.361 -8.323  -3.865  1.00 37.41 1   C 1 
ATOM 3963 N NE    . ARG C 3 1   ? -31.440 -7.374  -4.987  1.00 33.76 1   C 1 
ATOM 3964 C CZ    . ARG C 3 1   ? -32.508 -6.662  -5.338  1.00 29.78 1   C 1 
ATOM 3965 N NH1   . ARG C 3 1   ? -33.629 -6.748  -4.687  1.00 30.62 1   C 1 
ATOM 3966 N NH2   . ARG C 3 1   ? -32.450 -5.853  -6.353  1.00 32.51 1   C 1 
ATOM 3967 N N     . ARG C 3 2   ? -28.903 -11.480 -0.084  1.00 46.26 2   C 1 
ATOM 3968 C CA    . ARG C 3 2   ? -28.814 -11.736 1.373   1.00 48.67 2   C 1 
ATOM 3969 C C     . ARG C 3 2   ? -27.391 -12.075 1.804   1.00 47.23 2   C 1 
ATOM 3970 O O     . ARG C 3 2   ? -26.901 -11.487 2.767   1.00 46.07 2   C 1 
ATOM 3971 C CB    . ARG C 3 2   ? -29.831 -12.809 1.781   1.00 46.43 2   C 1 
ATOM 3972 C CG    . ARG C 3 2   ? -30.194 -12.691 3.270   1.00 39.48 2   C 1 
ATOM 3973 C CD    . ARG C 3 2   ? -31.242 -13.740 3.639   1.00 39.47 2   C 1 
ATOM 3974 N NE    . ARG C 3 2   ? -31.818 -13.493 4.966   1.00 34.68 2   C 1 
ATOM 3975 C CZ    . ARG C 3 2   ? -32.817 -14.165 5.525   1.00 31.85 2   C 1 
ATOM 3976 N NH1   . ARG C 3 2   ? -33.378 -15.187 4.928   1.00 30.11 2   C 1 
ATOM 3977 N NH2   . ARG C 3 2   ? -33.268 -13.827 6.684   1.00 31.47 2   C 1 
ATOM 3978 N N     . SER C 3 3   ? -26.704 -12.925 1.043   1.00 48.13 3   C 1 
ATOM 3979 C CA    . SER C 3 3   ? -25.293 -13.260 1.240   1.00 49.27 3   C 1 
ATOM 3980 C C     . SER C 3 3   ? -24.351 -12.055 1.132   1.00 50.78 3   C 1 
ATOM 3981 O O     . SER C 3 3   ? -23.425 -11.925 1.925   1.00 49.48 3   C 1 
ATOM 3982 C CB    . SER C 3 3   ? -24.873 -14.303 0.207   1.00 47.01 3   C 1 
ATOM 3983 O OG    . SER C 3 3   ? -25.192 -13.864 -1.110  1.00 41.24 3   C 1 
ATOM 3984 N N     . GLU C 3 4   ? -24.614 -11.150 0.205   1.00 41.04 4   C 1 
ATOM 3985 C CA    . GLU C 3 4   ? -23.814 -9.927  0.050   1.00 41.68 4   C 1 
ATOM 3986 C C     . GLU C 3 4   ? -23.983 -8.976  1.238   1.00 40.78 4   C 1 
ATOM 3987 O O     . GLU C 3 4   ? -23.010 -8.407  1.724   1.00 40.30 4   C 1 
ATOM 3988 C CB    . GLU C 3 4   ? -24.250 -9.195  -1.232  1.00 40.76 4   C 1 
ATOM 3989 C CG    . GLU C 3 4   ? -23.866 -9.941  -2.514  1.00 35.39 4   C 1 
ATOM 3990 C CD    . GLU C 3 4   ? -24.730 -9.511  -3.720  1.00 34.52 4   C 1 
ATOM 3991 O OE1   . GLU C 3 4   ? -24.213 -9.508  -4.844  1.00 31.24 4   C 1 
ATOM 3992 O OE2   . GLU C 3 4   ? -25.943 -9.277  -3.486  1.00 33.57 4   C 1 
ATOM 3993 N N     . ILE C 3 5   ? -25.219 -8.825  1.739   1.00 47.63 5   C 1 
ATOM 3994 C CA    . ILE C 3 5   ? -25.498 -8.022  2.935   1.00 48.47 5   C 1 
ATOM 3995 C C     . ILE C 3 5   ? -24.833 -8.655  4.163   1.00 48.72 5   C 1 
ATOM 3996 O O     . ILE C 3 5   ? -24.231 -7.938  4.968   1.00 47.13 5   C 1 
ATOM 3997 C CB    . ILE C 3 5   ? -27.016 -7.847  3.129   1.00 46.57 5   C 1 
ATOM 3998 C CG1   . ILE C 3 5   ? -27.626 -7.017  1.971   1.00 42.10 5   C 1 
ATOM 3999 C CG2   . ILE C 3 5   ? -27.326 -7.160  4.465   1.00 43.81 5   C 1 
ATOM 4000 C CD1   . ILE C 3 5   ? -29.156 -7.059  1.913   1.00 40.55 5   C 1 
ATOM 4001 N N     . GLU C 3 6   ? -24.897 -9.987  4.291   1.00 42.80 6   C 1 
ATOM 4002 C CA    . GLU C 3 6   ? -24.204 -10.718 5.360   1.00 42.01 6   C 1 
ATOM 4003 C C     . GLU C 3 6   ? -22.695 -10.537 5.258   1.00 40.22 6   C 1 
ATOM 4004 O O     . GLU C 3 6   ? -22.076 -10.156 6.247   1.00 39.62 6   C 1 
ATOM 4005 C CB    . GLU C 3 6   ? -24.612 -12.197 5.346   1.00 40.85 6   C 1 
ATOM 4006 C CG    . GLU C 3 6   ? -25.979 -12.397 6.017   1.00 35.53 6   C 1 
ATOM 4007 C CD    . GLU C 3 6   ? -26.565 -13.812 5.878   1.00 34.40 6   C 1 
ATOM 4008 O OE1   . GLU C 3 6   ? -27.669 -14.027 6.429   1.00 30.98 6   C 1 
ATOM 4009 O OE2   . GLU C 3 6   ? -25.957 -14.637 5.170   1.00 33.27 6   C 1 
ATOM 4010 N N     . GLN C 3 7   ? -22.087 -10.667 4.086   1.00 50.56 7   C 1 
ATOM 4011 C CA    . GLN C 3 7   ? -20.661 -10.399 3.912   1.00 50.21 7   C 1 
ATOM 4012 C C     . GLN C 3 7   ? -20.296 -8.953  4.273   1.00 49.79 7   C 1 
ATOM 4013 O O     . GLN C 3 7   ? -19.311 -8.725  4.984   1.00 48.41 7   C 1 
ATOM 4014 C CB    . GLN C 3 7   ? -20.223 -10.704 2.481   1.00 47.49 7   C 1 
ATOM 4015 C CG    . GLN C 3 7   ? -20.029 -12.208 2.236   1.00 42.76 7   C 1 
ATOM 4016 C CD    . GLN C 3 7   ? -19.480 -12.497 0.840   1.00 40.82 7   C 1 
ATOM 4017 O OE1   . GLN C 3 7   ? -19.256 -11.607 0.034   1.00 39.25 7   C 1 
ATOM 4018 N NE2   . GLN C 3 7   ? -19.196 -13.742 0.523   1.00 37.41 7   C 1 
ATOM 4019 N N     . ALA C 3 8   ? -21.089 -7.975  3.853   1.00 49.80 8   C 1 
ATOM 4020 C CA    . ALA C 3 8   ? -20.843 -6.577  4.203   1.00 49.09 8   C 1 
ATOM 4021 C C     . ALA C 3 8   ? -20.968 -6.318  5.718   1.00 50.15 8   C 1 
ATOM 4022 O O     . ALA C 3 8   ? -20.200 -5.544  6.286   1.00 49.02 8   C 1 
ATOM 4023 C CB    . ALA C 3 8   ? -21.805 -5.702  3.403   1.00 45.81 8   C 1 
ATOM 4024 N N     . THR C 3 9   ? -21.931 -6.990  6.381   1.00 48.77 9   C 1 
ATOM 4025 C CA    . THR C 3 9   ? -22.067 -6.904  7.843   1.00 50.13 9   C 1 
ATOM 4026 C C     . THR C 3 9   ? -20.954 -7.633  8.582   1.00 52.10 9   C 1 
ATOM 4027 O O     . THR C 3 9   ? -20.455 -7.105  9.582   1.00 49.15 9   C 1 
ATOM 4028 C CB    . THR C 3 9   ? -23.436 -7.384  8.344   1.00 45.28 9   C 1 
ATOM 4029 O OG1   . THR C 3 9   ? -23.829 -8.595  7.759   1.00 39.85 9   C 1 
ATOM 4030 C CG2   . THR C 3 9   ? -24.535 -6.367  8.072   1.00 38.13 9   C 1 
ATOM 4031 N N     . VAL C 3 10  ? -20.506 -8.794  8.091   1.00 49.18 10  C 1 
ATOM 4032 C CA    . VAL C 3 10  ? -19.357 -9.527  8.637   1.00 48.92 10  C 1 
ATOM 4033 C C     . VAL C 3 10  ? -18.086 -8.681  8.541   1.00 50.48 10  C 1 
ATOM 4034 O O     . VAL C 3 10  ? -17.382 -8.519  9.546   1.00 48.53 10  C 1 
ATOM 4035 C CB    . VAL C 3 10  ? -19.212 -10.887 7.939   1.00 44.99 10  C 1 
ATOM 4036 C CG1   . VAL C 3 10  ? -17.884 -11.581 8.254   1.00 39.86 10  C 1 
ATOM 4037 C CG2   . VAL C 3 10  ? -20.324 -11.839 8.387   1.00 40.13 10  C 1 
ATOM 4038 N N     . ILE C 3 11  ? -17.824 -8.057  7.393   1.00 53.40 11  C 1 
ATOM 4039 C CA    . ILE C 3 11  ? -16.693 -7.132  7.211   1.00 52.87 11  C 1 
ATOM 4040 C C     . ILE C 3 11  ? -16.734 -6.011  8.242   1.00 54.47 11  C 1 
ATOM 4041 O O     . ILE C 3 11  ? -15.732 -5.740  8.922   1.00 51.28 11  C 1 
ATOM 4042 C CB    . ILE C 3 11  ? -16.685 -6.585  5.772   1.00 48.51 11  C 1 
ATOM 4043 C CG1   . ILE C 3 11  ? -16.324 -7.701  4.763   1.00 44.07 11  C 1 
ATOM 4044 C CG2   . ILE C 3 11  ? -15.699 -5.414  5.615   1.00 42.76 11  C 1 
ATOM 4045 C CD1   . ILE C 3 11  ? -16.641 -7.350  3.313   1.00 39.93 11  C 1 
ATOM 4046 N N     . LYS C 3 12  ? -17.906 -5.373  8.423   1.00 55.52 12  C 1 
ATOM 4047 C CA    . LYS C 3 12  ? -18.075 -4.306  9.419   1.00 55.15 12  C 1 
ATOM 4048 C C     . LYS C 3 12  ? -17.842 -4.830  10.840  1.00 57.03 12  C 1 
ATOM 4049 O O     . LYS C 3 12  ? -17.083 -4.211  11.575  1.00 53.34 12  C 1 
ATOM 4050 C CB    . LYS C 3 12  ? -19.429 -3.605  9.241   1.00 49.44 12  C 1 
ATOM 4051 C CG    . LYS C 3 12  ? -19.409 -2.676  8.008   1.00 43.38 12  C 1 
ATOM 4052 C CD    . LYS C 3 12  ? -20.766 -2.038  7.715   1.00 41.01 12  C 1 
ATOM 4053 C CE    . LYS C 3 12  ? -20.639 -1.197  6.450   1.00 36.07 12  C 1 
ATOM 4054 N NZ    . LYS C 3 12  ? -21.940 -0.666  5.926   1.00 32.48 12  C 1 
ATOM 4055 N N     . ASN C 3 13  ? -18.412 -5.961  11.222  1.00 55.87 13  C 1 
ATOM 4056 C CA    . ASN C 3 13  ? -18.349 -6.458  12.596  1.00 54.29 13  C 1 
ATOM 4057 C C     . ASN C 3 13  ? -16.965 -6.989  13.001  1.00 55.95 13  C 1 
ATOM 4058 O O     . ASN C 3 13  ? -16.462 -6.628  14.071  1.00 50.99 13  C 1 
ATOM 4059 C CB    . ASN C 3 13  ? -19.447 -7.503  12.818  1.00 47.13 13  C 1 
ATOM 4060 C CG    . ASN C 3 13  ? -20.823 -6.871  12.970  1.00 40.65 13  C 1 
ATOM 4061 O OD1   . ASN C 3 13  ? -20.985 -5.707  13.299  1.00 38.06 13  C 1 
ATOM 4062 N ND2   . ASN C 3 13  ? -21.866 -7.656  12.774  1.00 36.60 13  C 1 
ATOM 4063 N N     . HIS C 3 14  ? -16.308 -7.801  12.168  1.00 58.91 14  C 1 
ATOM 4064 C CA    . HIS C 3 14  ? -15.042 -8.443  12.553  1.00 58.16 14  C 1 
ATOM 4065 C C     . HIS C 3 14  ? -13.885 -7.470  12.715  1.00 61.04 14  C 1 
ATOM 4066 O O     . HIS C 3 14  ? -13.072 -7.606  13.635  1.00 56.02 14  C 1 
ATOM 4067 C CB    . HIS C 3 14  ? -14.686 -9.535  11.552  1.00 50.86 14  C 1 
ATOM 4068 C CG    . HIS C 3 14  ? -15.460 -10.799 11.794  1.00 45.00 14  C 1 
ATOM 4069 N ND1   . HIS C 3 14  ? -15.250 -11.678 12.834  1.00 40.70 14  C 1 
ATOM 4070 C CD2   . HIS C 3 14  ? -16.507 -11.278 11.078  1.00 39.48 14  C 1 
ATOM 4071 C CE1   . HIS C 3 14  ? -16.166 -12.668 12.732  1.00 37.50 14  C 1 
ATOM 4072 N NE2   . HIS C 3 14  ? -16.936 -12.454 11.682  1.00 38.50 14  C 1 
ATOM 4073 N N     . HIS C 3 15  ? -13.800 -6.459  11.865  1.00 61.46 15  C 1 
ATOM 4074 C CA    . HIS C 3 15  ? -12.659 -5.554  11.885  1.00 61.20 15  C 1 
ATOM 4075 C C     . HIS C 3 15  ? -12.727 -4.494  12.991  1.00 64.13 15  C 1 
ATOM 4076 O O     . HIS C 3 15  ? -11.708 -3.889  13.317  1.00 59.24 15  C 1 
ATOM 4077 C CB    . HIS C 3 15  ? -12.421 -4.980  10.487  1.00 54.48 15  C 1 
ATOM 4078 C CG    . HIS C 3 15  ? -12.011 -6.041  9.506   1.00 49.69 15  C 1 
ATOM 4079 N ND1   . HIS C 3 15  ? -10.939 -6.896  9.624   1.00 45.39 15  C 1 
ATOM 4080 C CD2   . HIS C 3 15  ? -12.656 -6.376  8.347   1.00 44.63 15  C 1 
ATOM 4081 C CE1   . HIS C 3 15  ? -10.945 -7.733  8.570   1.00 42.98 15  C 1 
ATOM 4082 N NE2   . HIS C 3 15  ? -11.966 -7.438  7.776   1.00 44.54 15  C 1 
ATOM 4083 N N     . HIS C 3 16  ? -13.873 -4.290  13.621  1.00 60.88 16  C 1 
ATOM 4084 C CA    . HIS C 3 16  ? -14.064 -3.211  14.599  1.00 59.85 16  C 1 
ATOM 4085 C C     . HIS C 3 16  ? -13.078 -3.231  15.773  1.00 62.86 16  C 1 
ATOM 4086 O O     . HIS C 3 16  ? -12.646 -2.158  16.222  1.00 57.22 16  C 1 
ATOM 4087 C CB    . HIS C 3 16  ? -15.497 -3.215  15.132  1.00 51.94 16  C 1 
ATOM 4088 C CG    . HIS C 3 16  ? -16.491 -2.575  14.204  1.00 46.40 16  C 1 
ATOM 4089 N ND1   . HIS C 3 16  ? -16.422 -1.294  13.709  1.00 41.51 16  C 1 
ATOM 4090 C CD2   . HIS C 3 16  ? -17.631 -3.132  13.691  1.00 41.16 16  C 1 
ATOM 4091 C CE1   . HIS C 3 16  ? -17.485 -1.103  12.898  1.00 38.38 16  C 1 
ATOM 4092 N NE2   . HIS C 3 16  ? -18.239 -2.186  12.881  1.00 40.43 16  C 1 
ATOM 4093 N N     . MET C 3 17  ? -12.693 -4.408  16.277  1.00 65.22 17  C 1 
ATOM 4094 C CA    . MET C 3 17  ? -11.811 -4.510  17.436  1.00 64.88 17  C 1 
ATOM 4095 C C     . MET C 3 17  ? -10.428 -3.918  17.178  1.00 68.07 17  C 1 
ATOM 4096 O O     . MET C 3 17  ? -9.867  -3.254  18.062  1.00 60.65 17  C 1 
ATOM 4097 C CB    . MET C 3 17  ? -11.678 -5.964  17.894  1.00 55.24 17  C 1 
ATOM 4098 C CG    . MET C 3 17  ? -12.937 -6.448  18.623  1.00 49.30 17  C 1 
ATOM 4099 S SD    . MET C 3 17  ? -12.785 -8.087  19.385  1.00 41.98 17  C 1 
ATOM 4100 C CE    . MET C 3 17  ? -11.620 -7.747  20.713  1.00 36.42 17  C 1 
ATOM 4101 N N     . HIS C 3 18  ? -9.888  -4.098  15.967  1.00 76.09 18  C 1 
ATOM 4102 C CA    . HIS C 3 18  ? -8.523  -3.659  15.649  1.00 78.82 18  C 1 
ATOM 4103 C C     . HIS C 3 18  ? -8.446  -2.224  15.137  1.00 82.40 18  C 1 
ATOM 4104 O O     . HIS C 3 18  ? -7.406  -1.586  15.271  1.00 81.08 18  C 1 
ATOM 4105 C CB    . HIS C 3 18  ? -7.865  -4.663  14.695  1.00 72.98 18  C 1 
ATOM 4106 C CG    . HIS C 3 18  ? -7.904  -6.026  15.314  1.00 69.06 18  C 1 
ATOM 4107 N ND1   . HIS C 3 18  ? -7.352  -6.349  16.543  1.00 61.28 18  C 1 
ATOM 4108 C CD2   . HIS C 3 18  ? -8.799  -7.027  15.006  1.00 59.13 18  C 1 
ATOM 4109 C CE1   . HIS C 3 18  ? -7.911  -7.500  16.949  1.00 58.68 18  C 1 
ATOM 4110 N NE2   . HIS C 3 18  ? -8.784  -7.936  16.050  1.00 58.54 18  C 1 
ATOM 4111 N N     . LEU C 3 19  ? -9.553  -1.674  14.645  1.00 88.83 19  C 1 
ATOM 4112 C CA    . LEU C 3 19  ? -9.575  -0.328  14.065  1.00 89.57 19  C 1 
ATOM 4113 C C     . LEU C 3 19  ? -9.097  0.749   15.044  1.00 90.34 19  C 1 
ATOM 4114 O O     . LEU C 3 19  ? -8.422  1.702   14.657  1.00 89.07 19  C 1 
ATOM 4115 C CB    . LEU C 3 19  ? -10.993 0.020   13.583  1.00 88.79 19  C 1 
ATOM 4116 C CG    . LEU C 3 19  ? -11.599 -0.934  12.540  1.00 87.42 19  C 1 
ATOM 4117 C CD1   . LEU C 3 19  ? -12.971 -0.415  12.114  1.00 83.14 19  C 1 
ATOM 4118 C CD2   . LEU C 3 19  ? -10.718 -1.090  11.301  1.00 82.71 19  C 1 
ATOM 4119 N N     . LYS C 3 20  ? -9.432  0.601   16.341  1.00 89.35 20  C 1 
ATOM 4120 C CA    . LYS C 3 20  ? -8.992  1.548   17.362  1.00 89.27 20  C 1 
ATOM 4121 C C     . LYS C 3 20  ? -7.479  1.517   17.556  1.00 90.38 20  C 1 
ATOM 4122 O O     . LYS C 3 20  ? -6.866  2.564   17.775  1.00 88.93 20  C 1 
ATOM 4123 C CB    . LYS C 3 20  ? -9.739  1.266   18.672  1.00 87.07 20  C 1 
ATOM 4124 C CG    . LYS C 3 20  ? -9.623  2.424   19.670  1.00 78.77 20  C 1 
ATOM 4125 C CD    . LYS C 3 20  ? -10.468 2.124   20.905  1.00 71.71 20  C 1 
ATOM 4126 C CE    . LYS C 3 20  ? -10.472 3.294   21.886  1.00 63.70 20  C 1 
ATOM 4127 N NZ    . LYS C 3 20  ? -11.317 2.992   23.080  1.00 55.74 20  C 1 
ATOM 4128 N N     . ARG C 3 21  ? -6.871  0.315   17.478  1.00 91.01 21  C 1 
ATOM 4129 C CA    . ARG C 3 21  ? -5.428  0.134   17.643  1.00 91.34 21  C 1 
ATOM 4130 C C     . ARG C 3 21  ? -4.659  0.563   16.396  1.00 92.52 21  C 1 
ATOM 4131 O O     . ARG C 3 21  ? -3.695  1.294   16.533  1.00 91.70 21  C 1 
ATOM 4132 C CB    . ARG C 3 21  ? -5.149  -1.311  18.049  1.00 90.17 21  C 1 
ATOM 4133 C CG    . ARG C 3 21  ? -3.809  -1.426  18.792  1.00 82.24 21  C 1 
ATOM 4134 C CD    . ARG C 3 21  ? -3.713  -2.830  19.392  1.00 80.19 21  C 1 
ATOM 4135 N NE    . ARG C 3 21  ? -2.764  -2.927  20.514  1.00 77.70 21  C 1 
ATOM 4136 C CZ    . ARG C 3 21  ? -2.759  -3.872  21.435  1.00 75.51 21  C 1 
ATOM 4137 N NH1   . ARG C 3 21  ? -3.561  -4.876  21.412  1.00 67.51 21  C 1 
ATOM 4138 N NH2   . ARG C 3 21  ? -1.935  -3.824  22.424  1.00 69.18 21  C 1 
ATOM 4139 N N     . ILE C 3 22  ? -5.162  0.235   15.218  1.00 92.84 22  C 1 
ATOM 4140 C CA    . ILE C 3 22  ? -4.634  0.738   13.944  1.00 93.56 22  C 1 
ATOM 4141 C C     . ILE C 3 22  ? -4.611  2.269   13.967  1.00 94.03 22  C 1 
ATOM 4142 O O     . ILE C 3 22  ? -3.568  2.879   13.761  1.00 93.54 22  C 1 
ATOM 4143 C CB    . ILE C 3 22  ? -5.456  0.194   12.754  1.00 93.43 22  C 1 
ATOM 4144 C CG1   . ILE C 3 22  ? -5.264  -1.332  12.633  1.00 91.74 22  C 1 
ATOM 4145 C CG2   . ILE C 3 22  ? -5.055  0.895   11.447  1.00 91.69 22  C 1 
ATOM 4146 C CD1   . ILE C 3 22  ? -6.247  -2.011  11.674  1.00 86.75 22  C 1 
ATOM 4147 N N     . ARG C 3 23  ? -5.723  2.915   14.330  1.00 92.66 23  C 1 
ATOM 4148 C CA    . ARG C 3 23  ? -5.782  4.377   14.441  1.00 92.77 23  C 1 
ATOM 4149 C C     . ARG C 3 23  ? -4.799  4.951   15.473  1.00 93.11 23  C 1 
ATOM 4150 O O     . ARG C 3 23  ? -4.323  6.061   15.292  1.00 91.99 23  C 1 
ATOM 4151 C CB    . ARG C 3 23  ? -7.228  4.794   14.752  1.00 92.14 23  C 1 
ATOM 4152 C CG    . ARG C 3 23  ? -7.432  6.318   14.680  1.00 85.09 23  C 1 
ATOM 4153 C CD    . ARG C 3 23  ? -8.867  6.707   15.060  1.00 83.92 23  C 1 
ATOM 4154 N NE    . ARG C 3 23  ? -9.842  6.219   14.068  1.00 79.09 23  C 1 
ATOM 4155 C CZ    . ARG C 3 23  ? -10.476 6.941   13.150  1.00 74.91 23  C 1 
ATOM 4156 N NH1   . ARG C 3 23  ? -10.324 8.234   13.063  1.00 64.43 23  C 1 
ATOM 4157 N NH2   . ARG C 3 23  ? -11.284 6.381   12.303  1.00 67.64 23  C 1 
ATOM 4158 N N     . LYS C 3 24  ? -4.515  4.217   16.568  1.00 92.68 24  C 1 
ATOM 4159 C CA    . LYS C 3 24  ? -3.502  4.605   17.559  1.00 92.59 24  C 1 
ATOM 4160 C C     . LYS C 3 24  ? -2.102  4.567   16.945  1.00 93.10 24  C 1 
ATOM 4161 O O     . LYS C 3 24  ? -1.363  5.530   17.132  1.00 92.01 24  C 1 
ATOM 4162 C CB    . LYS C 3 24  ? -3.603  3.735   18.820  1.00 91.39 24  C 1 
ATOM 4163 C CG    . LYS C 3 24  ? -2.659  4.183   19.954  1.00 85.57 24  C 1 
ATOM 4164 C CD    . LYS C 3 24  ? -2.678  3.216   21.151  1.00 79.72 24  C 1 
ATOM 4165 C CE    . LYS C 3 24  ? -1.661  3.634   22.217  1.00 72.08 24  C 1 
ATOM 4166 N NZ    . LYS C 3 24  ? -1.487  2.641   23.307  1.00 64.17 24  C 1 
ATOM 4167 N N     . ILE C 3 25  ? -1.769  3.508   16.208  1.00 94.51 25  C 1 
ATOM 4168 C CA    . ILE C 3 25  ? -0.477  3.346   15.517  1.00 94.73 25  C 1 
ATOM 4169 C C     . ILE C 3 25  ? -0.305  4.437   14.457  1.00 95.03 25  C 1 
ATOM 4170 O O     . ILE C 3 25  ? 0.683   5.163   14.504  1.00 94.20 25  C 1 
ATOM 4171 C CB    . ILE C 3 25  ? -0.350  1.926   14.925  1.00 94.65 25  C 1 
ATOM 4172 C CG1   . ILE C 3 25  ? -0.338  0.857   16.053  1.00 93.14 25  C 1 
ATOM 4173 C CG2   . ILE C 3 25  ? 0.930   1.793   14.084  1.00 93.06 25  C 1 
ATOM 4174 C CD1   . ILE C 3 25  ? -0.616  -0.563  15.557  1.00 88.26 25  C 1 
ATOM 4175 N N     . MET C 3 26  ? -1.311  4.656   13.596  1.00 95.06 26  C 1 
ATOM 4176 C CA    . MET C 3 26  ? -1.293  5.725   12.582  1.00 95.06 26  C 1 
ATOM 4177 C C     . MET C 3 26  ? -1.013  7.106   13.189  1.00 94.83 26  C 1 
ATOM 4178 O O     . MET C 3 26  ? -0.302  7.915   12.606  1.00 93.14 26  C 1 
ATOM 4179 C CB    . MET C 3 26  ? -2.645  5.788   11.865  1.00 94.85 26  C 1 
ATOM 4180 C CG    . MET C 3 26  ? -2.972  4.584   10.988  1.00 93.22 26  C 1 
ATOM 4181 S SD    . MET C 3 26  ? -4.608  4.719   10.207  1.00 91.70 26  C 1 
ATOM 4182 C CE    . MET C 3 26  ? -4.219  5.905   8.912   1.00 84.18 26  C 1 
ATOM 4183 N N     . LYS C 3 27  ? -1.579  7.393   14.370  1.00 94.56 27  C 1 
ATOM 4184 C CA    . LYS C 3 27  ? -1.401  8.682   15.037  1.00 93.93 27  C 1 
ATOM 4185 C C     . LYS C 3 27  ? -0.094  8.824   15.798  1.00 93.84 27  C 1 
ATOM 4186 O O     . LYS C 3 27  ? 0.205   9.941   16.219  1.00 91.39 27  C 1 
ATOM 4187 C CB    . LYS C 3 27  ? -2.572  8.966   15.972  1.00 92.78 27  C 1 
ATOM 4188 C CG    . LYS C 3 27  ? -3.801  9.397   15.181  1.00 87.57 27  C 1 
ATOM 4189 C CD    . LYS C 3 27  ? -4.849  9.965   16.131  1.00 79.31 27  C 1 
ATOM 4190 C CE    . LYS C 3 27  ? -5.943  10.622  15.314  1.00 73.73 27  C 1 
ATOM 4191 N NZ    . LYS C 3 27  ? -6.463  11.833  15.990  1.00 65.00 27  C 1 
ATOM 4192 N N     . ALA C 3 28  ? 0.636   7.730   16.048  1.00 94.28 28  C 1 
ATOM 4193 C CA    . ALA C 3 28  ? 1.843   7.785   16.868  1.00 93.60 28  C 1 
ATOM 4194 C C     . ALA C 3 28  ? 2.958   8.590   16.190  1.00 93.11 28  C 1 
ATOM 4195 O O     . ALA C 3 28  ? 3.625   9.372   16.872  1.00 89.61 28  C 1 
ATOM 4196 C CB    . ALA C 3 28  ? 2.266   6.355   17.200  1.00 92.34 28  C 1 
ATOM 4197 N N     . ASP C 3 29  ? 3.095   8.457   14.873  1.00 93.13 29  C 1 
ATOM 4198 C CA    . ASP C 3 29  ? 4.110   9.169   14.095  1.00 92.07 29  C 1 
ATOM 4199 C C     . ASP C 3 29  ? 3.603   10.526  13.568  1.00 91.59 29  C 1 
ATOM 4200 O O     . ASP C 3 29  ? 4.353   11.490  13.520  1.00 85.85 29  C 1 
ATOM 4201 C CB    . ASP C 3 29  ? 4.621   8.272   12.951  1.00 89.77 29  C 1 
ATOM 4202 C CG    . ASP C 3 29  ? 5.407   7.040   13.439  1.00 86.56 29  C 1 
ATOM 4203 O OD1   . ASP C 3 29  ? 5.652   6.906   14.658  1.00 79.05 29  C 1 
ATOM 4204 O OD2   . ASP C 3 29  ? 5.749   6.169   12.617  1.00 80.66 29  C 1 
ATOM 4205 N N     . GLU C 3 30  ? 2.289   10.626  13.258  1.00 91.12 30  C 1 
ATOM 4206 C CA    . GLU C 3 30  ? 1.712   11.841  12.656  1.00 89.00 30  C 1 
ATOM 4207 C C     . GLU C 3 30  ? 1.172   12.860  13.675  1.00 88.28 30  C 1 
ATOM 4208 O O     . GLU C 3 30  ? 0.782   13.977  13.325  1.00 81.69 30  C 1 
ATOM 4209 C CB    . GLU C 3 30  ? 0.616   11.434  11.672  1.00 86.35 30  C 1 
ATOM 4210 C CG    . GLU C 3 30  ? 1.097   10.474  10.571  1.00 80.50 30  C 1 
ATOM 4211 C CD    . GLU C 3 30  ? 2.304   11.023  9.792   1.00 81.07 30  C 1 
ATOM 4212 O OE1   . GLU C 3 30  ? 3.200   10.238  9.448   1.00 72.42 30  C 1 
ATOM 4213 O OE2   . GLU C 3 30  ? 2.333   12.242  9.528   1.00 76.04 30  C 1 
ATOM 4214 N N     . GLY C 3 31  ? 1.087   12.473  14.943  1.00 87.96 31  C 1 
ATOM 4215 C CA    . GLY C 3 31  ? 0.582   13.319  16.003  1.00 86.22 31  C 1 
ATOM 4216 C C     . GLY C 3 31  ? -0.908  13.684  15.867  1.00 87.98 31  C 1 
ATOM 4217 O O     . GLY C 3 31  ? -1.756  12.914  15.403  1.00 80.98 31  C 1 
ATOM 4218 N N     . ALA C 3 32  ? -1.252  14.880  16.360  1.00 87.14 32  C 1 
ATOM 4219 C CA    . ALA C 3 32  ? -2.628  15.377  16.359  1.00 85.63 32  C 1 
ATOM 4220 C C     . ALA C 3 32  ? -3.010  16.137  15.083  1.00 86.62 32  C 1 
ATOM 4221 O O     . ALA C 3 32  ? -4.204  16.372  14.853  1.00 81.11 32  C 1 
ATOM 4222 C CB    . ALA C 3 32  ? -2.838  16.242  17.608  1.00 81.26 32  C 1 
ATOM 4223 N N     . ASP C 3 33  ? -2.034  16.513  14.270  1.00 87.85 33  C 1 
ATOM 4224 C CA    . ASP C 3 33  ? -2.246  17.446  13.157  1.00 88.34 33  C 1 
ATOM 4225 C C     . ASP C 3 33  ? -2.929  16.822  11.949  1.00 90.25 33  C 1 
ATOM 4226 O O     . ASP C 3 33  ? -3.640  17.515  11.217  1.00 87.81 33  C 1 
ATOM 4227 C CB    . ASP C 3 33  ? -0.919  18.093  12.764  1.00 83.52 33  C 1 
ATOM 4228 C CG    . ASP C 3 33  ? -0.445  19.075  13.832  1.00 75.28 33  C 1 
ATOM 4229 O OD1   . ASP C 3 33  ? -1.320  19.610  14.560  1.00 68.99 33  C 1 
ATOM 4230 O OD2   . ASP C 3 33  ? 0.777   19.287  13.902  1.00 67.86 33  C 1 
ATOM 4231 N N     . MET C 3 34  ? -2.805  15.495  11.780  1.00 89.68 34  C 1 
ATOM 4232 C CA    . MET C 3 34  ? -3.504  14.779  10.726  1.00 91.04 34  C 1 
ATOM 4233 C C     . MET C 3 34  ? -4.825  14.168  11.198  1.00 91.98 34  C 1 
ATOM 4234 O O     . MET C 3 34  ? -4.918  13.530  12.254  1.00 89.48 34  C 1 
ATOM 4235 C CB    . MET C 3 34  ? -2.574  13.764  10.053  1.00 88.52 34  C 1 
ATOM 4236 C CG    . MET C 3 34  ? -1.437  14.454  9.278   1.00 83.30 34  C 1 
ATOM 4237 S SD    . MET C 3 34  ? -1.996  15.661  8.024   1.00 82.30 34  C 1 
ATOM 4238 C CE    . MET C 3 34  ? -2.658  14.552  6.789   1.00 71.66 34  C 1 
ATOM 4239 N N     . MET C 3 35  ? -5.885  14.371  10.391  1.00 93.84 35  C 1 
ATOM 4240 C CA    . MET C 3 35  ? -7.146  13.638  10.520  1.00 94.04 35  C 1 
ATOM 4241 C C     . MET C 3 35  ? -7.059  12.318  9.767   1.00 94.61 35  C 1 
ATOM 4242 O O     . MET C 3 35  ? -6.357  12.206  8.769   1.00 92.76 35  C 1 
ATOM 4243 C CB    . MET C 3 35  ? -8.337  14.448  10.005  1.00 92.52 35  C 1 
ATOM 4244 C CG    . MET C 3 35  ? -8.645  15.666  10.864  1.00 87.84 35  C 1 
ATOM 4245 S SD    . MET C 3 35  ? -10.209 16.473  10.424  1.00 85.31 35  C 1 
ATOM 4246 C CE    . MET C 3 35  ? -10.220 17.836  11.559  1.00 76.81 35  C 1 
ATOM 4247 N N     . ILE C 3 36  ? -7.832  11.329  10.235  1.00 94.34 36  C 1 
ATOM 4248 C CA    . ILE C 3 36  ? -7.882  10.000  9.639   1.00 94.24 36  C 1 
ATOM 4249 C C     . ILE C 3 36  ? -9.329  9.708   9.243   1.00 94.59 36  C 1 
ATOM 4250 O O     . ILE C 3 36  ? -10.201 9.669   10.121  1.00 93.34 36  C 1 
ATOM 4251 C CB    . ILE C 3 36  ? -7.299  8.952   10.605  1.00 93.46 36  C 1 
ATOM 4252 C CG1   . ILE C 3 36  ? -5.834  9.286   11.008  1.00 90.87 36  C 1 
ATOM 4253 C CG2   . ILE C 3 36  ? -7.376  7.560   9.979   1.00 91.13 36  C 1 
ATOM 4254 C CD1   . ILE C 3 36  ? -5.298  8.430   12.153  1.00 86.11 36  C 1 
ATOM 4255 N N     . ALA C 3 37  ? -9.569  9.500   7.955   1.00 94.49 37  C 1 
ATOM 4256 C CA    . ALA C 3 37  ? -10.866 9.099   7.438   1.00 94.41 37  C 1 
ATOM 4257 C C     . ALA C 3 37  ? -11.320 7.764   8.043   1.00 94.55 37  C 1 
ATOM 4258 O O     . ALA C 3 37  ? -10.508 6.965   8.498   1.00 93.62 37  C 1 
ATOM 4259 C CB    . ALA C 3 37  ? -10.796 9.041   5.908   1.00 93.68 37  C 1 
ATOM 4260 N N     . ALA C 3 38  ? -12.637 7.525   8.095   1.00 93.43 38  C 1 
ATOM 4261 C CA    . ALA C 3 38  ? -13.185 6.312   8.705   1.00 92.77 38  C 1 
ATOM 4262 C C     . ALA C 3 38  ? -12.756 5.033   7.977   1.00 93.04 38  C 1 
ATOM 4263 O O     . ALA C 3 38  ? -12.544 4.006   8.622   1.00 91.53 38  C 1 
ATOM 4264 C CB    . ALA C 3 38  ? -14.704 6.443   8.768   1.00 91.31 38  C 1 
ATOM 4265 N N     . GLU C 3 39  ? -12.593 5.117   6.663   1.00 93.53 39  C 1 
ATOM 4266 C CA    . GLU C 3 39  ? -12.185 4.011   5.800   1.00 93.41 39  C 1 
ATOM 4267 C C     . GLU C 3 39  ? -10.703 3.630   5.948   1.00 94.06 39  C 1 
ATOM 4268 O O     . GLU C 3 39  ? -10.360 2.471   5.778   1.00 92.78 39  C 1 
ATOM 4269 C CB    . GLU C 3 39  ? -12.504 4.390   4.345   1.00 91.29 39  C 1 
ATOM 4270 C CG    . GLU C 3 39  ? -11.752 5.643   3.885   1.00 85.32 39  C 1 
ATOM 4271 C CD    . GLU C 3 39  ? -12.167 6.146   2.500   1.00 86.30 39  C 1 
ATOM 4272 O OE1   . GLU C 3 39  ? -11.412 6.981   1.945   1.00 80.47 39  C 1 
ATOM 4273 O OE2   . GLU C 3 39  ? -13.222 5.716   1.998   1.00 83.09 39  C 1 
ATOM 4274 N N     . ALA C 3 40  ? -9.831  4.571   6.339   1.00 94.85 40  C 1 
ATOM 4275 C CA    . ALA C 3 40  ? -8.392  4.313   6.393   1.00 94.85 40  C 1 
ATOM 4276 C C     . ALA C 3 40  ? -8.003  3.150   7.341   1.00 95.04 40  C 1 
ATOM 4277 O O     . ALA C 3 40  ? -7.278  2.252   6.909   1.00 94.20 40  C 1 
ATOM 4278 C CB    . ALA C 3 40  ? -7.655  5.623   6.692   1.00 94.40 40  C 1 
ATOM 4279 N N     . PRO C 3 41  ? -8.514  3.065   8.589   1.00 94.43 41  C 1 
ATOM 4280 C CA    . PRO C 3 41  ? -8.250  1.899   9.437   1.00 94.25 41  C 1 
ATOM 4281 C C     . PRO C 3 41  ? -8.865  0.602   8.914   1.00 94.19 41  C 1 
ATOM 4282 O O     . PRO C 3 41  ? -8.354  -0.463  9.224   1.00 93.23 41  C 1 
ATOM 4283 C CB    . PRO C 3 41  ? -8.808  2.258   10.818  1.00 93.41 41  C 1 
ATOM 4284 C CG    . PRO C 3 41  ? -8.883  3.778   10.801  1.00 91.27 41  C 1 
ATOM 4285 C CD    . PRO C 3 41  ? -9.213  4.069   9.347   1.00 93.27 41  C 1 
ATOM 4286 N N     . VAL C 3 42  ? -9.976  0.669   8.170   1.00 93.35 42  C 1 
ATOM 4287 C CA    . VAL C 3 42  ? -10.628 -0.509  7.573   1.00 93.17 42  C 1 
ATOM 4288 C C     . VAL C 3 42  ? -9.758  -1.068  6.450   1.00 93.51 42  C 1 
ATOM 4289 O O     . VAL C 3 42  ? -9.487  -2.272  6.426   1.00 92.52 42  C 1 
ATOM 4290 C CB    . VAL C 3 42  ? -12.037 -0.164  7.059   1.00 91.80 42  C 1 
ATOM 4291 C CG1   . VAL C 3 42  ? -12.735 -1.388  6.446   1.00 89.07 42  C 1 
ATOM 4292 C CG2   . VAL C 3 42  ? -12.927 0.368   8.185   1.00 88.57 42  C 1 
ATOM 4293 N N     . LEU C 3 43  ? -9.258  -0.187  5.593   1.00 94.01 43  C 1 
ATOM 4294 C CA    . LEU C 3 43  ? -8.309  -0.542  4.553   1.00 94.26 43  C 1 
ATOM 4295 C C     . LEU C 3 43  ? -7.036  -1.165  5.144   1.00 94.69 43  C 1 
ATOM 4296 O O     . LEU C 3 43  ? -6.627  -2.240  4.728   1.00 93.52 43  C 1 
ATOM 4297 C CB    . LEU C 3 43  ? -7.982  0.722   3.742   1.00 93.46 43  C 1 
ATOM 4298 C CG    . LEU C 3 43  ? -7.147  0.444   2.480   1.00 91.22 43  C 1 
ATOM 4299 C CD1   . LEU C 3 43  ? -8.005  -0.228  1.407   1.00 83.88 43  C 1 
ATOM 4300 C CD2   . LEU C 3 43  ? -6.599  1.741   1.924   1.00 83.65 43  C 1 
ATOM 4301 N N     . PHE C 3 44  ? -6.470  -0.539  6.180   1.00 94.85 44  C 1 
ATOM 4302 C CA    . PHE C 3 44  ? -5.300  -1.081  6.869   1.00 95.07 44  C 1 
ATOM 4303 C C     . PHE C 3 44  ? -5.549  -2.438  7.516   1.00 95.17 44  C 1 
ATOM 4304 O O     . PHE C 3 44  ? -4.644  -3.260  7.509   1.00 94.11 44  C 1 
ATOM 4305 C CB    . PHE C 3 44  ? -4.792  -0.103  7.925   1.00 94.85 44  C 1 
ATOM 4306 C CG    . PHE C 3 44  ? -3.688  0.808   7.449   1.00 94.85 44  C 1 
ATOM 4307 C CD1   . PHE C 3 44  ? -2.543  0.275   6.834   1.00 92.25 44  C 1 
ATOM 4308 C CD2   . PHE C 3 44  ? -3.783  2.187   7.658   1.00 92.13 44  C 1 
ATOM 4309 C CE1   . PHE C 3 44  ? -1.500  1.115   6.422   1.00 91.15 44  C 1 
ATOM 4310 C CE2   . PHE C 3 44  ? -2.741  3.033   7.249   1.00 90.69 44  C 1 
ATOM 4311 C CZ    . PHE C 3 44  ? -1.597  2.496   6.631   1.00 92.60 44  C 1 
ATOM 4312 N N     . ALA C 3 45  ? -6.734  -2.696  8.065   1.00 94.38 45  C 1 
ATOM 4313 C CA    . ALA C 3 45  ? -7.024  -4.004  8.645   1.00 93.70 45  C 1 
ATOM 4314 C C     . ALA C 3 45  ? -6.867  -5.115  7.597   1.00 93.72 45  C 1 
ATOM 4315 O O     . ALA C 3 45  ? -6.259  -6.145  7.893   1.00 92.50 45  C 1 
ATOM 4316 C CB    . ALA C 3 45  ? -8.425  -3.989  9.261   1.00 92.60 45  C 1 
ATOM 4317 N N     . LYS C 3 46  ? -7.338  -4.881  6.362   1.00 93.02 46  C 1 
ATOM 4318 C CA    . LYS C 3 46  ? -7.188  -5.829  5.263   1.00 93.00 46  C 1 
ATOM 4319 C C     . LYS C 3 46  ? -5.762  -5.881  4.729   1.00 93.55 46  C 1 
ATOM 4320 O O     . LYS C 3 46  ? -5.240  -6.975  4.531   1.00 92.80 46  C 1 
ATOM 4321 C CB    . LYS C 3 46  ? -8.220  -5.525  4.172   1.00 92.17 46  C 1 
ATOM 4322 C CG    . LYS C 3 46  ? -8.328  -6.647  3.113   1.00 87.97 46  C 1 
ATOM 4323 C CD    . LYS C 3 46  ? -8.770  -7.967  3.744   1.00 83.58 46  C 1 
ATOM 4324 C CE    . LYS C 3 46  ? -8.818  -9.116  2.757   1.00 78.88 46  C 1 
ATOM 4325 N NZ    . LYS C 3 46  ? -9.104  -10.404 3.451   1.00 71.84 46  C 1 
ATOM 4326 N N     . ALA C 3 47  ? -5.097  -4.753  4.569   1.00 94.21 47  C 1 
ATOM 4327 C CA    . ALA C 3 47  ? -3.705  -4.708  4.134   1.00 94.47 47  C 1 
ATOM 4328 C C     . ALA C 3 47  ? -2.763  -5.438  5.101   1.00 94.77 47  C 1 
ATOM 4329 O O     . ALA C 3 47  ? -1.896  -6.194  4.688   1.00 94.04 47  C 1 
ATOM 4330 C CB    . ALA C 3 47  ? -3.297  -3.243  3.966   1.00 94.16 47  C 1 
ATOM 4331 N N     . CYS C 3 48  ? -2.978  -5.291  6.414   1.00 94.77 48  C 1 
ATOM 4332 C CA    . CYS C 3 48  ? -2.210  -5.994  7.440   1.00 94.63 48  C 1 
ATOM 4333 C C     . CYS C 3 48  ? -2.454  -7.510  7.418   1.00 94.67 48  C 1 
ATOM 4334 O O     . CYS C 3 48  ? -1.538  -8.269  7.705   1.00 93.69 48  C 1 
ATOM 4335 C CB    . CYS C 3 48  ? -2.572  -5.440  8.818   1.00 94.06 48  C 1 
ATOM 4336 S SG    . CYS C 3 48  ? -1.982  -3.734  8.996   1.00 90.14 48  C 1 
ATOM 4337 N N     . GLU C 3 49  ? -3.667  -7.946  7.103   1.00 94.20 49  C 1 
ATOM 4338 C CA    . GLU C 3 49  ? -3.948  -9.361  6.908   1.00 93.89 49  C 1 
ATOM 4339 C C     . GLU C 3 49  ? -3.147  -9.919  5.732   1.00 94.45 49  C 1 
ATOM 4340 O O     . GLU C 3 49  ? -2.443  -10.914 5.896   1.00 93.51 49  C 1 
ATOM 4341 C CB    . GLU C 3 49  ? -5.463  -9.552  6.716   1.00 92.44 49  C 1 
ATOM 4342 C CG    . GLU C 3 49  ? -5.870  -11.021 6.613   1.00 87.20 49  C 1 
ATOM 4343 C CD    . GLU C 3 49  ? -7.372  -11.218 6.350   1.00 83.52 49  C 1 
ATOM 4344 O OE1   . GLU C 3 49  ? -7.804  -12.381 6.297   1.00 78.52 49  C 1 
ATOM 4345 O OE2   . GLU C 3 49  ? -8.104  -10.225 6.148   1.00 77.98 49  C 1 
ATOM 4346 N N     . MET C 3 50  ? -3.169  -9.244  4.577   1.00 94.85 50  C 1 
ATOM 4347 C CA    . MET C 3 50  ? -2.430  -9.637  3.378   1.00 95.17 50  C 1 
ATOM 4348 C C     . MET C 3 50  ? -0.920  -9.674  3.625   1.00 95.71 50  C 1 
ATOM 4349 O O     . MET C 3 50  ? -0.274  -10.668 3.304   1.00 94.84 50  C 1 
ATOM 4350 C CB    . MET C 3 50  ? -2.752  -8.674  2.233   1.00 94.40 50  C 1 
ATOM 4351 C CG    . MET C 3 50  ? -4.213  -8.752  1.800   1.00 91.79 50  C 1 
ATOM 4352 S SD    . MET C 3 50  ? -4.693  -7.526  0.558   1.00 88.52 50  C 1 
ATOM 4353 C CE    . MET C 3 50  ? -3.811  -8.202  -0.865  1.00 77.60 50  C 1 
ATOM 4354 N N     . LEU C 3 51  ? -0.364  -8.646  4.273   1.00 95.86 51  C 1 
ATOM 4355 C CA    . LEU C 3 51  ? 1.049   -8.620  4.614   1.00 96.07 51  C 1 
ATOM 4356 C C     . LEU C 3 51  ? 1.428   -9.760  5.573   1.00 96.20 51  C 1 
ATOM 4357 O O     . LEU C 3 51  ? 2.464   -10.388 5.409   1.00 95.18 51  C 1 
ATOM 4358 C CB    . LEU C 3 51  ? 1.403   -7.254  5.224   1.00 95.79 51  C 1 
ATOM 4359 C CG    . LEU C 3 51  ? 2.906   -7.123  5.565   1.00 94.98 51  C 1 
ATOM 4360 C CD1   . LEU C 3 51  ? 3.778   -7.065  4.316   1.00 89.99 51  C 1 
ATOM 4361 C CD2   . LEU C 3 51  ? 3.148   -5.849  6.365   1.00 90.01 51  C 1 
ATOM 4362 N N     . THR C 3 52  ? 0.594   -10.040 6.578   1.00 95.15 52  C 1 
ATOM 4363 C CA    . THR C 3 52  ? 0.857   -11.138 7.515   1.00 95.03 52  C 1 
ATOM 4364 C C     . THR C 3 52  ? 0.869   -12.487 6.801   1.00 95.41 52  C 1 
ATOM 4365 O O     . THR C 3 52  ? 1.731   -13.314 7.093   1.00 94.31 52  C 1 
ATOM 4366 C CB    . THR C 3 52  ? -0.164  -11.178 8.653   1.00 94.27 52  C 1 
ATOM 4367 O OG1   . THR C 3 52  ? -0.236  -9.955  9.348   1.00 89.15 52  C 1 
ATOM 4368 C CG2   . THR C 3 52  ? 0.183   -12.236 9.708   1.00 88.53 52  C 1 
ATOM 4369 N N     . LEU C 3 53  ? -0.057  -12.708 5.865   1.00 95.37 53  C 1 
ATOM 4370 C CA    . LEU C 3 53  ? -0.077  -13.914 5.038   1.00 95.38 53  C 1 
ATOM 4371 C C     . LEU C 3 53  ? 1.208   -14.028 4.215   1.00 95.86 53  C 1 
ATOM 4372 O O     . LEU C 3 53  ? 1.888   -15.047 4.305   1.00 94.81 53  C 1 
ATOM 4373 C CB    . LEU C 3 53  ? -1.316  -13.902 4.114   1.00 94.33 53  C 1 
ATOM 4374 C CG    . LEU C 3 53  ? -2.668  -14.094 4.820   1.00 86.74 53  C 1 
ATOM 4375 C CD1   . LEU C 3 53  ? -3.815  -13.763 3.872   1.00 81.39 53  C 1 
ATOM 4376 C CD2   . LEU C 3 53  ? -2.864  -15.528 5.292   1.00 81.96 53  C 1 
ATOM 4377 N N     . GLU C 3 54  ? 1.589   -12.975 3.500   1.00 96.13 54  C 1 
ATOM 4378 C CA    . GLU C 3 54  ? 2.786   -12.970 2.668   1.00 95.80 54  C 1 
ATOM 4379 C C     . GLU C 3 54  ? 4.063   -13.226 3.470   1.00 96.28 54  C 1 
ATOM 4380 O O     . GLU C 3 54  ? 4.834   -14.132 3.147   1.00 94.90 54  C 1 
ATOM 4381 C CB    . GLU C 3 54  ? 2.907   -11.634 1.918   1.00 94.60 54  C 1 
ATOM 4382 C CG    . GLU C 3 54  ? 4.063   -11.660 0.926   1.00 89.29 54  C 1 
ATOM 4383 C CD    . GLU C 3 54  ? 4.320   -10.349 0.175   1.00 87.15 54  C 1 
ATOM 4384 O OE1   . GLU C 3 54  ? 5.235   -10.349 -0.669  1.00 82.04 54  C 1 
ATOM 4385 O OE2   . GLU C 3 54  ? 3.621   -9.352  0.437   1.00 81.66 54  C 1 
ATOM 4386 N N     . MET C 3 55  ? 4.280   -12.471 4.552   1.00 95.96 55  C 1 
ATOM 4387 C CA    . MET C 3 55  ? 5.455   -12.636 5.403   1.00 95.85 55  C 1 
ATOM 4388 C C     . MET C 3 55  ? 5.535   -14.043 5.984   1.00 96.20 55  C 1 
ATOM 4389 O O     . MET C 3 55  ? 6.617   -14.614 6.077   1.00 94.79 55  C 1 
ATOM 4390 C CB    . MET C 3 55  ? 5.432   -11.625 6.552   1.00 95.04 55  C 1 
ATOM 4391 C CG    . MET C 3 55  ? 5.726   -10.199 6.105   1.00 91.11 55  C 1 
ATOM 4392 S SD    . MET C 3 55  ? 5.926   -9.047  7.509   1.00 88.67 55  C 1 
ATOM 4393 C CE    . MET C 3 55  ? 7.562   -9.560  8.063   1.00 78.65 55  C 1 
ATOM 4394 N N     . THR C 3 56  ? 4.401   -14.609 6.381   1.00 96.26 56  C 1 
ATOM 4395 C CA    . THR C 3 56  ? 4.364   -15.962 6.938   1.00 96.28 56  C 1 
ATOM 4396 C C     . THR C 3 56  ? 4.714   -17.005 5.879   1.00 96.59 56  C 1 
ATOM 4397 O O     . THR C 3 56  ? 5.508   -17.889 6.174   1.00 95.21 56  C 1 
ATOM 4398 C CB    . THR C 3 56  ? 3.005   -16.274 7.563   1.00 95.42 56  C 1 
ATOM 4399 O OG1   . THR C 3 56  ? 2.695   -15.323 8.558   1.00 90.39 56  C 1 
ATOM 4400 C CG2   . THR C 3 56  ? 2.999   -17.633 8.263   1.00 89.77 56  C 1 
ATOM 4401 N N     . MET C 3 57  ? 4.190   -16.884 4.658   1.00 96.18 57  C 1 
ATOM 4402 C CA    . MET C 3 57  ? 4.500   -17.807 3.561   1.00 95.94 57  C 1 
ATOM 4403 C C     . MET C 3 57  ? 5.976   -17.726 3.164   1.00 96.30 57  C 1 
ATOM 4404 O O     . MET C 3 57  ? 6.638   -18.760 3.110   1.00 94.91 57  C 1 
ATOM 4405 C CB    . MET C 3 57  ? 3.595   -17.528 2.358   1.00 94.72 57  C 1 
ATOM 4406 C CG    . MET C 3 57  ? 2.150   -17.940 2.628   1.00 86.20 57  C 1 
ATOM 4407 S SD    . MET C 3 57  ? 1.010   -17.765 1.226   1.00 77.79 57  C 1 
ATOM 4408 C CE    . MET C 3 57  ? 1.057   -15.986 0.952   1.00 64.81 57  C 1 
ATOM 4409 N N     . ARG C 3 58  ? 6.524   -16.527 2.999   1.00 96.11 58  C 1 
ATOM 4410 C CA    . ARG C 3 58  ? 7.954   -16.341 2.697   1.00 95.95 58  C 1 
ATOM 4411 C C     . ARG C 3 58  ? 8.854   -16.900 3.798   1.00 95.98 58  C 1 
ATOM 4412 O O     . ARG C 3 58  ? 9.844   -17.573 3.514   1.00 94.44 58  C 1 
ATOM 4413 C CB    . ARG C 3 58  ? 8.261   -14.855 2.472   1.00 95.65 58  C 1 
ATOM 4414 C CG    . ARG C 3 58  ? 7.651   -14.296 1.178   1.00 93.29 58  C 1 
ATOM 4415 C CD    . ARG C 3 58  ? 7.993   -12.815 1.066   1.00 90.85 58  C 1 
ATOM 4416 N NE    . ARG C 3 58  ? 7.425   -12.188 -0.150  1.00 86.51 58  C 1 
ATOM 4417 C CZ    . ARG C 3 58  ? 7.979   -12.159 -1.346  1.00 84.16 58  C 1 
ATOM 4418 N NH1   . ARG C 3 58  ? 9.129   -12.710 -1.622  1.00 75.92 58  C 1 
ATOM 4419 N NH2   . ARG C 3 58  ? 7.367   -11.531 -2.302  1.00 79.97 58  C 1 
ATOM 4420 N N     . SER C 3 59  ? 8.489   -16.697 5.053   1.00 95.84 59  C 1 
ATOM 4421 C CA    . SER C 3 59  ? 9.236   -17.262 6.182   1.00 95.21 59  C 1 
ATOM 4422 C C     . SER C 3 59  ? 9.139   -18.792 6.234   1.00 95.46 59  C 1 
ATOM 4423 O O     . SER C 3 59  ? 10.098  -19.463 6.600   1.00 94.14 59  C 1 
ATOM 4424 C CB    . SER C 3 59  ? 8.719   -16.697 7.510   1.00 94.27 59  C 1 
ATOM 4425 O OG    . SER C 3 59  ? 8.723   -15.293 7.509   1.00 86.62 59  C 1 
ATOM 4426 N N     . TRP C 3 60  ? 7.989   -19.339 5.848   1.00 95.98 60  C 1 
ATOM 4427 C CA    . TRP C 3 60  ? 7.784   -20.785 5.810   1.00 96.35 60  C 1 
ATOM 4428 C C     . TRP C 3 60  ? 8.621   -21.459 4.734   1.00 96.45 60  C 1 
ATOM 4429 O O     . TRP C 3 60  ? 9.183   -22.518 5.012   1.00 94.83 60  C 1 
ATOM 4430 C CB    . TRP C 3 60  ? 6.305   -21.099 5.629   1.00 96.00 60  C 1 
ATOM 4431 C CG    . TRP C 3 60  ? 6.013   -22.566 5.679   1.00 95.66 60  C 1 
ATOM 4432 C CD1   . TRP C 3 60  ? 5.697   -23.352 4.617   1.00 93.40 60  C 1 
ATOM 4433 C CD2   . TRP C 3 60  ? 6.083   -23.459 6.829   1.00 94.40 60  C 1 
ATOM 4434 N NE1   . TRP C 3 60  ? 5.543   -24.654 5.033   1.00 92.72 60  C 1 
ATOM 4435 C CE2   . TRP C 3 60  ? 5.780   -24.769 6.383   1.00 93.77 60  C 1 
ATOM 4436 C CE3   . TRP C 3 60  ? 6.374   -23.267 8.195   1.00 93.51 60  C 1 
ATOM 4437 C CZ2   . TRP C 3 60  ? 5.784   -25.878 7.277   1.00 93.01 60  C 1 
ATOM 4438 C CZ3   . TRP C 3 60  ? 6.373   -24.367 9.078   1.00 90.91 60  C 1 
ATOM 4439 C CH2   . TRP C 3 60  ? 6.086   -25.654 8.613   1.00 90.71 60  C 1 
ATOM 4440 N N     . MET C 3 61  ? 8.813   -20.855 3.563   1.00 95.90 61  C 1 
ATOM 4441 C CA    . MET C 3 61  ? 9.729   -21.349 2.534   1.00 95.43 61  C 1 
ATOM 4442 C C     . MET C 3 61  ? 11.144  -21.527 3.091   1.00 95.81 61  C 1 
ATOM 4443 O O     . MET C 3 61  ? 11.729  -22.596 2.947   1.00 94.30 61  C 1 
ATOM 4444 C CB    . MET C 3 61  ? 9.742   -20.405 1.324   1.00 94.43 61  C 1 
ATOM 4445 C CG    . MET C 3 61  ? 8.421   -20.400 0.566   1.00 88.27 61  C 1 
ATOM 4446 S SD    . MET C 3 61  ? 8.310   -19.171 -0.778  1.00 80.82 61  C 1 
ATOM 4447 C CE    . MET C 3 61  ? 9.510   -19.849 -1.934  1.00 68.51 61  C 1 
ATOM 4448 N N     . VAL C 3 62  ? 11.642  -20.557 3.846   1.00 95.22 62  C 1 
ATOM 4449 C CA    . VAL C 3 62  ? 12.947  -20.667 4.527   1.00 94.84 62  C 1 
ATOM 4450 C C     . VAL C 3 62  ? 12.947  -21.791 5.567   1.00 95.29 62  C 1 
ATOM 4451 O O     . VAL C 3 62  ? 13.927  -22.513 5.732   1.00 93.78 62  C 1 
ATOM 4452 C CB    . VAL C 3 62  ? 13.338  -19.334 5.193   1.00 93.70 62  C 1 
ATOM 4453 C CG1   . VAL C 3 62  ? 14.736  -19.403 5.822   1.00 90.12 62  C 1 
ATOM 4454 C CG2   . VAL C 3 62  ? 13.330  -18.178 4.188   1.00 89.73 62  C 1 
ATOM 4455 N N     . THR C 3 63  ? 11.841  -21.969 6.291   1.00 95.32 63  C 1 
ATOM 4456 C CA    . THR C 3 63  ? 11.700  -23.063 7.263   1.00 95.10 63  C 1 
ATOM 4457 C C     . THR C 3 63  ? 11.784  -24.434 6.591   1.00 95.51 63  C 1 
ATOM 4458 O O     . THR C 3 63  ? 12.424  -25.338 7.133   1.00 94.14 63  C 1 
ATOM 4459 C CB    . THR C 3 63  ? 10.360  -22.959 8.026   1.00 94.49 63  C 1 
ATOM 4460 O OG1   . THR C 3 63  ? 10.152  -21.678 8.573   1.00 88.38 63  C 1 
ATOM 4461 C CG2   . THR C 3 63  ? 10.280  -23.936 9.196   1.00 88.28 63  C 1 
ATOM 4462 N N     . GLU C 3 64  ? 11.169  -24.584 5.417   1.00 95.76 64  C 1 
ATOM 4463 C CA    . GLU C 3 64  ? 11.174  -25.825 4.635   1.00 95.47 64  C 1 
ATOM 4464 C C     . GLU C 3 64  ? 12.531  -26.099 3.969   1.00 95.70 64  C 1 
ATOM 4465 O O     . GLU C 3 64  ? 12.994  -27.241 4.014   1.00 93.97 64  C 1 
ATOM 4466 C CB    . GLU C 3 64  ? 10.049  -25.819 3.597   1.00 94.35 64  C 1 
ATOM 4467 C CG    . GLU C 3 64  ? 8.675   -25.920 4.269   1.00 86.39 64  C 1 
ATOM 4468 C CD    . GLU C 3 64  ? 7.565   -26.374 3.308   1.00 84.94 64  C 1 
ATOM 4469 O OE1   . GLU C 3 64  ? 6.820   -27.292 3.727   1.00 79.01 64  C 1 
ATOM 4470 O OE2   . GLU C 3 64  ? 7.479   -25.834 2.194   1.00 78.25 64  C 1 
ATOM 4471 N N     . GLU C 3 65  ? 13.211  -25.077 3.457   1.00 95.59 65  C 1 
ATOM 4472 C CA    . GLU C 3 65  ? 14.595  -25.174 2.963   1.00 95.21 65  C 1 
ATOM 4473 C C     . GLU C 3 65  ? 15.534  -25.755 4.029   1.00 95.49 65  C 1 
ATOM 4474 O O     . GLU C 3 65  ? 16.356  -26.620 3.746   1.00 93.33 65  C 1 
ATOM 4475 C CB    . GLU C 3 65  ? 15.112  -23.779 2.549   1.00 93.81 65  C 1 
ATOM 4476 C CG    . GLU C 3 65  ? 14.544  -23.229 1.238   1.00 83.90 65  C 1 
ATOM 4477 C CD    . GLU C 3 65  ? 14.941  -21.753 0.995   1.00 83.49 65  C 1 
ATOM 4478 O OE1   . GLU C 3 65  ? 14.292  -21.066 0.200   1.00 78.88 65  C 1 
ATOM 4479 O OE2   . GLU C 3 65  ? 15.909  -21.263 1.622   1.00 78.86 65  C 1 
ATOM 4480 N N     . ASN C 3 66  ? 15.338  -25.351 5.281   1.00 94.10 66  C 1 
ATOM 4481 C CA    . ASN C 3 66  ? 16.084  -25.850 6.434   1.00 93.94 66  C 1 
ATOM 4482 C C     . ASN C 3 66  ? 15.520  -27.163 7.019   1.00 94.26 66  C 1 
ATOM 4483 O O     . ASN C 3 66  ? 15.904  -27.571 8.122   1.00 90.98 66  C 1 
ATOM 4484 C CB    . ASN C 3 66  ? 16.179  -24.739 7.477   1.00 92.68 66  C 1 
ATOM 4485 C CG    . ASN C 3 66  ? 17.086  -23.614 7.007   1.00 89.91 66  C 1 
ATOM 4486 O OD1   . ASN C 3 66  ? 18.274  -23.795 6.850   1.00 76.71 66  C 1 
ATOM 4487 N ND2   . ASN C 3 66  ? 16.555  -22.440 6.772   1.00 76.01 66  C 1 
ATOM 4488 N N     . LYS C 3 67  ? 14.588  -27.821 6.314   1.00 93.87 67  C 1 
ATOM 4489 C CA    . LYS C 3 67  ? 13.969  -29.098 6.712   1.00 94.24 67  C 1 
ATOM 4490 C C     . LYS C 3 67  ? 13.360  -29.091 8.120   1.00 94.34 67  C 1 
ATOM 4491 O O     . LYS C 3 67  ? 13.285  -30.122 8.789   1.00 89.74 67  C 1 
ATOM 4492 C CB    . LYS C 3 67  ? 14.942  -30.262 6.506   1.00 92.93 67  C 1 
ATOM 4493 C CG    . LYS C 3 67  ? 15.464  -30.360 5.073   1.00 87.17 67  C 1 
ATOM 4494 C CD    . LYS C 3 67  ? 16.462  -31.515 4.937   1.00 76.14 67  C 1 
ATOM 4495 C CE    . LYS C 3 67  ? 16.990  -31.549 3.516   1.00 67.84 67  C 1 
ATOM 4496 N NZ    . LYS C 3 67  ? 18.035  -32.590 3.339   1.00 56.50 67  C 1 
ATOM 4497 N N     . ARG C 3 68  ? 12.898  -27.914 8.569   1.00 93.04 68  C 1 
ATOM 4498 C CA    . ARG C 3 68  ? 12.230  -27.739 9.868   1.00 93.01 68  C 1 
ATOM 4499 C C     . ARG C 3 68  ? 10.717  -27.698 9.706   1.00 93.52 68  C 1 
ATOM 4500 O O     . ARG C 3 68  ? 10.180  -27.464 8.627   1.00 91.07 68  C 1 
ATOM 4501 C CB    . ARG C 3 68  ? 12.790  -26.495 10.576  1.00 91.40 68  C 1 
ATOM 4502 C CG    . ARG C 3 68  ? 14.234  -26.715 11.054  1.00 86.52 68  C 1 
ATOM 4503 C CD    . ARG C 3 68  ? 14.812  -25.548 11.844  1.00 86.73 68  C 1 
ATOM 4504 N NE    . ARG C 3 68  ? 15.174  -24.407 10.993  1.00 82.38 68  C 1 
ATOM 4505 C CZ    . ARG C 3 68  ? 14.504  -23.279 10.793  1.00 82.31 68  C 1 
ATOM 4506 N NH1   . ARG C 3 68  ? 13.374  -23.010 11.367  1.00 71.30 68  C 1 
ATOM 4507 N NH2   . ARG C 3 68  ? 14.984  -22.376 9.987   1.00 74.33 68  C 1 
ATOM 4508 N N     . ARG C 3 69  ? 10.000  -27.904 10.826  1.00 94.37 69  C 1 
ATOM 4509 C CA    . ARG C 3 69  ? 8.537   -27.765 10.926  1.00 94.39 69  C 1 
ATOM 4510 C C     . ARG C 3 69  ? 8.109   -26.692 11.930  1.00 94.98 69  C 1 
ATOM 4511 O O     . ARG C 3 69  ? 6.935   -26.557 12.241  1.00 91.29 69  C 1 
ATOM 4512 C CB    . ARG C 3 69  ? 7.890   -29.124 11.242  1.00 92.79 69  C 1 
ATOM 4513 C CG    . ARG C 3 69  ? 8.078   -30.201 10.153  1.00 87.25 69  C 1 
ATOM 4514 C CD    . ARG C 3 69  ? 7.417   -29.790 8.834   1.00 77.76 69  C 1 
ATOM 4515 N NE    . ARG C 3 69  ? 7.462   -30.867 7.829   1.00 70.06 69  C 1 
ATOM 4516 C CZ    . ARG C 3 69  ? 7.103   -30.762 6.551   1.00 59.84 69  C 1 
ATOM 4517 N NH1   . ARG C 3 69  ? 6.642   -29.637 6.049   1.00 54.20 69  C 1 
ATOM 4518 N NH2   . ARG C 3 69  ? 7.207   -31.779 5.752   1.00 53.19 69  C 1 
ATOM 4519 N N     . ILE C 3 70  ? 9.072   -25.955 12.443  1.00 94.99 70  C 1 
ATOM 4520 C CA    . ILE C 3 70  ? 8.855   -24.857 13.379  1.00 94.91 70  C 1 
ATOM 4521 C C     . ILE C 3 70  ? 9.379   -23.588 12.730  1.00 94.98 70  C 1 
ATOM 4522 O O     . ILE C 3 70  ? 10.588  -23.464 12.536  1.00 92.80 70  C 1 
ATOM 4523 C CB    . ILE C 3 70  ? 9.525   -25.121 14.744  1.00 93.26 70  C 1 
ATOM 4524 C CG1   . ILE C 3 70  ? 9.063   -26.466 15.352  1.00 86.92 70  C 1 
ATOM 4525 C CG2   . ILE C 3 70  ? 9.207   -23.956 15.695  1.00 87.28 70  C 1 
ATOM 4526 C CD1   . ILE C 3 70  ? 9.775   -26.845 16.666  1.00 79.94 70  C 1 
ATOM 4527 N N     . LEU C 3 71  ? 8.479   -22.655 12.422  1.00 94.76 71  C 1 
ATOM 4528 C CA    . LEU C 3 71  ? 8.834   -21.342 11.923  1.00 94.83 71  C 1 
ATOM 4529 C C     . LEU C 3 71  ? 9.483   -20.535 13.054  1.00 94.87 71  C 1 
ATOM 4530 O O     . LEU C 3 71  ? 8.846   -20.289 14.090  1.00 92.63 71  C 1 
ATOM 4531 C CB    . LEU C 3 71  ? 7.583   -20.687 11.306  1.00 94.40 71  C 1 
ATOM 4532 C CG    . LEU C 3 71  ? 7.830   -19.389 10.513  1.00 93.94 71  C 1 
ATOM 4533 C CD1   . LEU C 3 71  ? 6.637   -19.113 9.593   1.00 88.21 71  C 1 
ATOM 4534 C CD2   . LEU C 3 71  ? 7.998   -18.157 11.401  1.00 87.78 71  C 1 
ATOM 4535 N N     . LYS C 3 72  ? 10.737  -20.144 12.869  1.00 94.60 72  C 1 
ATOM 4536 C CA    . LYS C 3 72  ? 11.552  -19.407 13.834  1.00 94.27 72  C 1 
ATOM 4537 C C     . LYS C 3 72  ? 11.694  -17.933 13.440  1.00 94.57 72  C 1 
ATOM 4538 O O     . LYS C 3 72  ? 11.353  -17.536 12.333  1.00 93.26 72  C 1 
ATOM 4539 C CB    . LYS C 3 72  ? 12.928  -20.081 13.970  1.00 92.53 72  C 1 
ATOM 4540 C CG    . LYS C 3 72  ? 12.867  -21.499 14.565  1.00 86.16 72  C 1 
ATOM 4541 C CD    . LYS C 3 72  ? 14.298  -22.020 14.720  1.00 84.43 72  C 1 
ATOM 4542 C CE    . LYS C 3 72  ? 14.381  -23.405 15.339  1.00 74.56 72  C 1 
ATOM 4543 N NZ    . LYS C 3 72  ? 15.788  -23.854 15.442  1.00 66.83 72  C 1 
ATOM 4544 N N     . LYS C 3 73  ? 12.209  -17.123 14.371  1.00 93.94 73  C 1 
ATOM 4545 C CA    . LYS C 3 73  ? 12.523  -15.715 14.103  1.00 94.11 73  C 1 
ATOM 4546 C C     . LYS C 3 73  ? 13.563  -15.560 12.995  1.00 94.38 73  C 1 
ATOM 4547 O O     . LYS C 3 73  ? 13.392  -14.697 12.141  1.00 93.38 73  C 1 
ATOM 4548 C CB    . LYS C 3 73  ? 12.983  -15.049 15.403  1.00 92.70 73  C 1 
ATOM 4549 C CG    . LYS C 3 73  ? 13.246  -13.548 15.227  1.00 89.71 73  C 1 
ATOM 4550 C CD    . LYS C 3 73  ? 13.727  -12.942 16.550  1.00 86.55 73  C 1 
ATOM 4551 C CE    . LYS C 3 73  ? 14.214  -11.510 16.348  1.00 78.29 73  C 1 
ATOM 4552 N NZ    . LYS C 3 73  ? 15.099  -11.101 17.445  1.00 71.73 73  C 1 
ATOM 4553 N N     . SER C 3 74  ? 14.579  -16.447 12.962  1.00 94.08 74  C 1 
ATOM 4554 C CA    . SER C 3 74  ? 15.597  -16.496 11.901  1.00 93.66 74  C 1 
ATOM 4555 C C     . SER C 3 74  ? 14.996  -16.691 10.504  1.00 93.80 74  C 1 
ATOM 4556 O O     . SER C 3 74  ? 15.482  -16.104 9.544   1.00 92.43 74  C 1 
ATOM 4557 C CB    . SER C 3 74  ? 16.586  -17.629 12.194  1.00 92.35 74  C 1 
ATOM 4558 O OG    . SER C 3 74  ? 15.906  -18.858 12.396  1.00 85.47 74  C 1 
ATOM 4559 N N     . ASP C 3 75  ? 13.888  -17.416 10.377  1.00 94.56 75  C 1 
ATOM 4560 C CA    . ASP C 3 75  ? 13.196  -17.595 9.103   1.00 94.29 75  C 1 
ATOM 4561 C C     . ASP C 3 75  ? 12.515  -16.297 8.646   1.00 94.54 75  C 1 
ATOM 4562 O O     . ASP C 3 75  ? 12.541  -15.959 7.466   1.00 93.45 75  C 1 
ATOM 4563 C CB    . ASP C 3 75  ? 12.140  -18.709 9.202   1.00 93.74 75  C 1 
ATOM 4564 C CG    . ASP C 3 75  ? 12.710  -20.031 9.679   1.00 92.72 75  C 1 
ATOM 4565 O OD1   . ASP C 3 75  ? 13.833  -20.392 9.288   1.00 88.47 75  C 1 
ATOM 4566 O OD2   . ASP C 3 75  ? 12.041  -20.744 10.460  1.00 89.12 75  C 1 
ATOM 4567 N N     . VAL C 3 76  ? 11.946  -15.541 9.588   1.00 94.63 76  C 1 
ATOM 4568 C CA    . VAL C 3 76  ? 11.374  -14.220 9.309   1.00 94.74 76  C 1 
ATOM 4569 C C     . VAL C 3 76  ? 12.486  -13.237 8.914   1.00 94.79 76  C 1 
ATOM 4570 O O     . VAL C 3 76  ? 12.317  -12.487 7.955   1.00 93.67 76  C 1 
ATOM 4571 C CB    . VAL C 3 76  ? 10.563  -13.671 10.497  1.00 94.37 76  C 1 
ATOM 4572 C CG1   . VAL C 3 76  ? 9.848   -12.372 10.126  1.00 91.87 76  C 1 
ATOM 4573 C CG2   . VAL C 3 76  ? 9.489   -14.661 10.970  1.00 91.49 76  C 1 
ATOM 4574 N N     . ALA C 3 77  ? 13.626  -13.288 9.594   1.00 94.58 77  C 1 
ATOM 4575 C CA    . ALA C 3 77  ? 14.790  -12.474 9.272   1.00 94.21 77  C 1 
ATOM 4576 C C     . ALA C 3 77  ? 15.296  -12.755 7.850   1.00 94.48 77  C 1 
ATOM 4577 O O     . ALA C 3 77  ? 15.482  -11.821 7.064   1.00 93.13 77  C 1 
ATOM 4578 C CB    . ALA C 3 77  ? 15.883  -12.728 10.318  1.00 93.00 77  C 1 
ATOM 4579 N N     . ALA C 3 78  ? 15.432  -14.032 7.487   1.00 94.14 78  C 1 
ATOM 4580 C CA    . ALA C 3 78  ? 15.829  -14.444 6.147   1.00 94.01 78  C 1 
ATOM 4581 C C     . ALA C 3 78  ? 14.810  -14.011 5.083   1.00 94.30 78  C 1 
ATOM 4582 O O     . ALA C 3 78  ? 15.201  -13.485 4.042   1.00 93.11 78  C 1 
ATOM 4583 C CB    . ALA C 3 78  ? 16.045  -15.955 6.149   1.00 93.12 78  C 1 
ATOM 4584 N N     . ALA C 3 79  ? 13.506  -14.159 5.351   1.00 94.30 79  C 1 
ATOM 4585 C CA    . ALA C 3 79  ? 12.458  -13.727 4.431   1.00 94.20 79  C 1 
ATOM 4586 C C     . ALA C 3 79  ? 12.472  -12.203 4.203   1.00 94.45 79  C 1 
ATOM 4587 O O     . ALA C 3 79  ? 12.345  -11.748 3.065   1.00 93.32 79  C 1 
ATOM 4588 C CB    . ALA C 3 79  ? 11.104  -14.191 4.970   1.00 93.70 79  C 1 
ATOM 4589 N N     . VAL C 3 80  ? 12.674  -11.414 5.254   1.00 94.30 80  C 1 
ATOM 4590 C CA    . VAL C 3 80  ? 12.832  -9.955  5.153   1.00 94.10 80  C 1 
ATOM 4591 C C     . VAL C 3 80  ? 14.090  -9.595  4.361   1.00 94.08 80  C 1 
ATOM 4592 O O     . VAL C 3 80  ? 14.027  -8.774  3.452   1.00 92.54 80  C 1 
ATOM 4593 C CB    . VAL C 3 80  ? 12.823  -9.300  6.544   1.00 93.46 80  C 1 
ATOM 4594 C CG1   . VAL C 3 80  ? 13.264  -7.837  6.530   1.00 90.09 80  C 1 
ATOM 4595 C CG2   . VAL C 3 80  ? 11.396  -9.350  7.113   1.00 90.30 80  C 1 
ATOM 4596 N N     . ALA C 3 81  ? 15.224  -10.255 4.640   1.00 93.43 81  C 1 
ATOM 4597 C CA    . ALA C 3 81  ? 16.476  -10.015 3.934   1.00 92.99 81  C 1 
ATOM 4598 C C     . ALA C 3 81  ? 16.386  -10.319 2.431   1.00 93.43 81  C 1 
ATOM 4599 O O     . ALA C 3 81  ? 17.038  -9.648  1.635   1.00 91.64 81  C 1 
ATOM 4600 C CB    . ALA C 3 81  ? 17.575  -10.853 4.583   1.00 91.12 81  C 1 
ATOM 4601 N N     . ARG C 3 82  ? 15.578  -11.309 2.028   1.00 93.84 82  C 1 
ATOM 4602 C CA    . ARG C 3 82  ? 15.375  -11.741 0.641   1.00 93.81 82  C 1 
ATOM 4603 C C     . ARG C 3 82  ? 14.345  -10.907 -0.129  1.00 93.85 82  C 1 
ATOM 4604 O O     . ARG C 3 82  ? 14.166  -11.141 -1.318  1.00 91.85 82  C 1 
ATOM 4605 C CB    . ARG C 3 82  ? 14.970  -13.225 0.622   1.00 92.44 82  C 1 
ATOM 4606 C CG    . ARG C 3 82  ? 16.096  -14.182 1.040   1.00 88.01 82  C 1 
ATOM 4607 C CD    . ARG C 3 82  ? 15.543  -15.607 1.091   1.00 87.56 82  C 1 
ATOM 4608 N NE    . ARG C 3 82  ? 16.523  -16.597 1.580   1.00 83.92 82  C 1 
ATOM 4609 C CZ    . ARG C 3 82  ? 16.366  -17.914 1.505   1.00 81.26 82  C 1 
ATOM 4610 N NH1   . ARG C 3 82  ? 15.311  -18.457 0.961   1.00 77.98 82  C 1 
ATOM 4611 N NH2   . ARG C 3 82  ? 17.250  -18.723 1.975   1.00 72.76 82  C 1 
ATOM 4612 N N     . THR C 3 83  ? 13.636  -9.999  0.519   1.00 94.00 83  C 1 
ATOM 4613 C CA    . THR C 3 83  ? 12.520  -9.276  -0.105  1.00 93.73 83  C 1 
ATOM 4614 C C     . THR C 3 83  ? 12.764  -7.770  -0.061  1.00 93.60 83  C 1 
ATOM 4615 O O     . THR C 3 83  ? 12.650  -7.152  0.997   1.00 91.67 83  C 1 
ATOM 4616 C CB    . THR C 3 83  ? 11.191  -9.610  0.575   1.00 92.88 83  C 1 
ATOM 4617 O OG1   . THR C 3 83  ? 11.010  -11.001 0.713   1.00 87.48 83  C 1 
ATOM 4618 C CG2   . THR C 3 83  ? 10.003  -9.083  -0.227  1.00 86.62 83  C 1 
ATOM 4619 N N     . ASP C 3 84  ? 13.024  -7.160  -1.224  1.00 93.47 84  C 1 
ATOM 4620 C CA    . ASP C 3 84  ? 13.408  -5.745  -1.324  1.00 92.31 84  C 1 
ATOM 4621 C C     . ASP C 3 84  ? 12.347  -4.778  -0.771  1.00 92.91 84  C 1 
ATOM 4622 O O     . ASP C 3 84  ? 12.685  -3.776  -0.143  1.00 90.75 84  C 1 
ATOM 4623 C CB    . ASP C 3 84  ? 13.697  -5.396  -2.791  1.00 89.54 84  C 1 
ATOM 4624 C CG    . ASP C 3 84  ? 14.885  -6.174  -3.350  1.00 80.47 84  C 1 
ATOM 4625 O OD1   . ASP C 3 84  ? 15.801  -6.486  -2.564  1.00 72.25 84  C 1 
ATOM 4626 O OD2   . ASP C 3 84  ? 14.857  -6.471  -4.559  1.00 72.94 84  C 1 
ATOM 4627 N N     . VAL C 3 85  ? 11.067  -5.089  -0.934  1.00 94.34 85  C 1 
ATOM 4628 C CA    . VAL C 3 85  ? 9.972   -4.270  -0.395  1.00 94.16 85  C 1 
ATOM 4629 C C     . VAL C 3 85  ? 9.920   -4.249  1.138   1.00 94.35 85  C 1 
ATOM 4630 O O     . VAL C 3 85  ? 9.242   -3.397  1.704   1.00 92.17 85  C 1 
ATOM 4631 C CB    . VAL C 3 85  ? 8.602   -4.661  -0.973  1.00 92.24 85  C 1 
ATOM 4632 C CG1   . VAL C 3 85  ? 8.561   -4.420  -2.484  1.00 84.43 85  C 1 
ATOM 4633 C CG2   . VAL C 3 85  ? 8.225   -6.108  -0.675  1.00 84.64 85  C 1 
ATOM 4634 N N     . TYR C 3 86  ? 10.660  -5.133  1.808   1.00 94.56 86  C 1 
ATOM 4635 C CA    . TYR C 3 86  ? 10.761  -5.191  3.265   1.00 94.75 86  C 1 
ATOM 4636 C C     . TYR C 3 86  ? 12.018  -4.503  3.826   1.00 94.35 86  C 1 
ATOM 4637 O O     . TYR C 3 86  ? 12.305  -4.638  5.013   1.00 92.09 86  C 1 
ATOM 4638 C CB    . TYR C 3 86  ? 10.653  -6.642  3.744   1.00 94.45 86  C 1 
ATOM 4639 C CG    . TYR C 3 86  ? 9.388   -7.408  3.390   1.00 94.69 86  C 1 
ATOM 4640 C CD1   . TYR C 3 86  ? 8.185   -6.757  3.036   1.00 91.58 86  C 1 
ATOM 4641 C CD2   . TYR C 3 86  ? 9.405   -8.814  3.453   1.00 91.85 86  C 1 
ATOM 4642 C CE1   . TYR C 3 86  ? 7.031   -7.489  2.727   1.00 91.32 86  C 1 
ATOM 4643 C CE2   . TYR C 3 86  ? 8.258   -9.557  3.144   1.00 91.16 86  C 1 
ATOM 4644 C CZ    . TYR C 3 86  ? 7.077   -8.896  2.774   1.00 92.60 86  C 1 
ATOM 4645 O OH    . TYR C 3 86  ? 5.955   -9.625  2.447   1.00 90.96 86  C 1 
ATOM 4646 N N     . ASP C 3 87  ? 12.741  -3.743  3.009   1.00 93.43 87  C 1 
ATOM 4647 C CA    . ASP C 3 87  ? 13.946  -3.022  3.414   1.00 92.69 87  C 1 
ATOM 4648 C C     . ASP C 3 87  ? 13.736  -2.089  4.628   1.00 93.21 87  C 1 
ATOM 4649 O O     . ASP C 3 87  ? 14.631  -1.939  5.464   1.00 90.38 87  C 1 
ATOM 4650 C CB    . ASP C 3 87  ? 14.497  -2.227  2.226   1.00 89.26 87  C 1 
ATOM 4651 C CG    . ASP C 3 87  ? 13.553  -1.137  1.682   1.00 83.78 87  C 1 
ATOM 4652 O OD1   . ASP C 3 87  ? 12.356  -1.115  2.050   1.00 77.17 87  C 1 
ATOM 4653 O OD2   . ASP C 3 87  ? 14.011  -0.307  0.874   1.00 79.75 87  C 1 
ATOM 4654 N N     . PHE C 3 88  ? 12.538  -1.526  4.803   1.00 94.33 88  C 1 
ATOM 4655 C CA    . PHE C 3 88  ? 12.196  -0.693  5.955   1.00 94.28 88  C 1 
ATOM 4656 C C     . PHE C 3 88  ? 12.163  -1.468  7.286   1.00 94.11 88  C 1 
ATOM 4657 O O     . PHE C 3 88  ? 12.171  -0.844  8.355   1.00 92.23 88  C 1 
ATOM 4658 C CB    . PHE C 3 88  ? 10.872  0.026   5.697   1.00 94.01 88  C 1 
ATOM 4659 C CG    . PHE C 3 88  ? 9.645   -0.858  5.793   1.00 94.42 88  C 1 
ATOM 4660 C CD1   . PHE C 3 88  ? 9.278   -1.698  4.735   1.00 93.20 88  C 1 
ATOM 4661 C CD2   . PHE C 3 88  ? 8.862   -0.838  6.953   1.00 93.08 88  C 1 
ATOM 4662 C CE1   . PHE C 3 88  ? 8.156   -2.523  4.837   1.00 92.15 88  C 1 
ATOM 4663 C CE2   . PHE C 3 88  ? 7.728   -1.661  7.063   1.00 92.37 88  C 1 
ATOM 4664 C CZ    . PHE C 3 88  ? 7.369   -2.509  6.000   1.00 92.61 88  C 1 
ATOM 4665 N N     . LEU C 3 89  ? 12.133  -2.801  7.240   1.00 94.06 89  C 1 
ATOM 4666 C CA    . LEU C 3 89  ? 12.077  -3.681  8.411   1.00 93.71 89  C 1 
ATOM 4667 C C     . LEU C 3 89  ? 13.451  -4.168  8.881   1.00 93.09 89  C 1 
ATOM 4668 O O     . LEU C 3 89  ? 13.525  -4.824  9.915   1.00 90.13 89  C 1 
ATOM 4669 C CB    . LEU C 3 89  ? 11.173  -4.890  8.097   1.00 93.44 89  C 1 
ATOM 4670 C CG    . LEU C 3 89  ? 9.720   -4.552  7.715   1.00 92.96 89  C 1 
ATOM 4671 C CD1   . LEU C 3 89  ? 8.976   -5.834  7.325   1.00 90.35 89  C 1 
ATOM 4672 C CD2   . LEU C 3 89  ? 8.962   -3.907  8.878   1.00 89.93 89  C 1
[truncated: 108,657 more chars]
