# Supplementary material for: Vernalization regulatory network identifies potential novel functions for genes in the HvVRN2 locus
Source: New Phytol. 2026 Apr 12;250(6):4036–53. doi: 10.1111/nph.71162 (PMC13193379; doi:10.1111/nph.71162)
Supplement: Supplementary file 1 — Dataset S1. Protein models computed by Alphafold. [file NPH-250-4036-s002.xz › Alphafold_models0/Barley/fold_co1_prom1_1_nf_yb7_c2_recortes_model_0.cif]

# By using this file you agree to the legally binding terms of use found at alphafoldserver.com/output-terms
data_34ff4be566465e54
#
_entry.id 34ff4be566465e54
#
loop_
_atom_type.symbol
C 
N 
O 
P 
S 
#
loop_
_audit_author.name
_audit_author.pdbx_ordinal
"Google DeepMind" 1 
"Isomorphic Labs" 2 
#
_audit_conform.dict_location https://raw.githubusercontent.com/ihmwg/ModelCIF/master/dist/mmcif_ma.dic
_audit_conform.dict_name     mmcif_ma.dic
_audit_conform.dict_version  1.4.5
#
loop_
_chem_comp.formula
_chem_comp.formula_weight
_chem_comp.id
_chem_comp.mon_nstd_flag
_chem_comp.name
_chem_comp.pdbx_smiles
_chem_comp.pdbx_synonyms
_chem_comp.type
"C3 H7 N O2"      89.093  ALA y ALANINE                              C[C@H](N)C(O)=O                                             ? "L-PEPTIDE LINKING" 
"C6 H15 N4 O2"    175.209 ARG y ARGININE                             N[C@@H](CCCNC(N)=[NH2+])C(O)=O                              ? "L-PEPTIDE LINKING" 
"C4 H8 N2 O3"     132.118 ASN y ASPARAGINE                           N[C@@H](CC(N)=O)C(O)=O                                      ? "L-PEPTIDE LINKING" 
"C4 H7 N O4"      133.103 ASP y "ASPARTIC ACID"                      N[C@@H](CC(O)=O)C(O)=O                                      ? "L-PEPTIDE LINKING" 
"C3 H7 N O2 S"    121.158 CYS y CYSTEINE                             N[C@@H](CS)C(O)=O                                           ? "L-PEPTIDE LINKING" 
"C10 H14 N5 O6 P" 331.222 DA  y "2'-DEOXYADENOSINE-5'-MONOPHOSPHATE" Nc1ncnc2n(cnc12)[C@H]3C[C@H](O)[C@@H](CO[P](O)(O)=O)O3      ? "DNA LINKING"       
"C9 H14 N3 O7 P"  307.197 DC  y "2'-DEOXYCYTIDINE-5'-MONOPHOSPHATE"  NC1=NC(=O)N(C=C1)[C@H]2C[C@H](O)[C@@H](CO[P](O)(O)=O)O2     ? "DNA LINKING"       
"C10 H14 N5 O7 P" 347.221 DG  y "2'-DEOXYGUANOSINE-5'-MONOPHOSPHATE" NC1=Nc2n(cnc2C(=O)N1)[C@H]3C[C@H](O)[C@@H](CO[P](O)(O)=O)O3 ? "DNA LINKING"       
"C10 H15 N2 O8 P" 322.208 DT  y "THYMIDINE-5'-MONOPHOSPHATE"         CC1=CN([C@H]2C[C@H](O)[C@@H](CO[P](O)(O)=O)O2)C(=O)NC1=O    ? "DNA LINKING"       
"C5 H10 N2 O3"    146.144 GLN y GLUTAMINE                            N[C@@H](CCC(N)=O)C(O)=O                                     ? "L-PEPTIDE LINKING" 
"C5 H9 N O4"      147.129 GLU y "GLUTAMIC ACID"                      N[C@@H](CCC(O)=O)C(O)=O                                     ? "L-PEPTIDE LINKING" 
"C2 H5 N O2"      75.067  GLY y GLYCINE                              NCC(O)=O                                                    ? "PEPTIDE LINKING"   
"C6 H10 N3 O2"    156.162 HIS y HISTIDINE                            N[C@@H](Cc1c[nH]c[nH+]1)C(O)=O                              ? "L-PEPTIDE LINKING" 
"C6 H13 N O2"     131.173 ILE y ISOLEUCINE                           CC[C@H](C)[C@H](N)C(O)=O                                    ? "L-PEPTIDE LINKING" 
"C6 H13 N O2"     131.173 LEU y LEUCINE                              CC(C)C[C@H](N)C(O)=O                                        ? "L-PEPTIDE LINKING" 
"C6 H15 N2 O2"    147.195 LYS y LYSINE                               N[C@@H](CCCC[NH3+])C(O)=O                                   ? "L-PEPTIDE LINKING" 
"C5 H11 N O2 S"   149.211 MET y METHIONINE                           CSCC[C@H](N)C(O)=O                                          ? "L-PEPTIDE LINKING" 
"C9 H11 N O2"     165.189 PHE y PHENYLALANINE                        N[C@@H](Cc1ccccc1)C(O)=O                                    ? "L-PEPTIDE LINKING" 
"C5 H9 N O2"      115.130 PRO y PROLINE                              OC(=O)[C@@H]1CCCN1                                          ? "L-PEPTIDE LINKING" 
"C3 H7 N O3"      105.093 SER y SERINE                               N[C@@H](CO)C(O)=O                                           ? "L-PEPTIDE LINKING" 
"C4 H9 N O3"      119.119 THR y THREONINE                            C[C@@H](O)[C@H](N)C(O)=O                                    ? "L-PEPTIDE LINKING" 
"C11 H12 N2 O2"   204.225 TRP y TRYPTOPHAN                           N[C@@H](Cc1c[nH]c2ccccc12)C(O)=O                            ? "L-PEPTIDE LINKING" 
"C9 H11 N O3"     181.189 TYR y TYROSINE                             N[C@@H](Cc1ccc(O)cc1)C(O)=O                                 ? "L-PEPTIDE LINKING" 
"C5 H11 N O2"     117.146 VAL y VALINE                               CC(C)[C@H](N)C(O)=O                                         ? "L-PEPTIDE LINKING" 
#
_citation.book_publisher          ?
_citation.country                 UK
_citation.id                      primary
_citation.journal_full            Nature
_citation.journal_id_ASTM         NATUAS
_citation.journal_id_CSD          0006
_citation.journal_id_ISSN         0028-0836
_citation.journal_volume          ?
_citation.page_first              ?
_citation.page_last               ?
_citation.pdbx_database_id_DOI    ?
_citation.pdbx_database_id_PubMed ?
_citation.title                   "Accurate structure prediction of biomolecular interactions with AlphaFold 3"
_citation.year                    2024
#
loop_
_citation_author.citation_id
_citation_author.name
_citation_author.ordinal
primary "Google DeepMind" 1 
primary "Isomorphic Labs" 2 
#
loop_
_entity.id
_entity.pdbx_description
_entity.type
1 . polymer 
2 . polymer 
3 . polymer 
4 . polymer 
5 . polymer 
#
loop_
_entity_poly.entity_id
_entity_poly.pdbx_strand_id
_entity_poly.type
1 A polypeptide(L)          
2 B polypeptide(L)          
3 C polypeptide(L)          
4 D polydeoxyribonucleotide 
5 E polydeoxyribonucleotide 
#
loop_
_entity_poly_seq.entity_id
_entity_poly_seq.hetero
_entity_poly_seq.mon_id
_entity_poly_seq.num
1 n MET 1   
1 n PRO 2   
1 n ARG 3   
1 n CYS 4   
1 n ASN 5   
1 n LYS 6   
1 n CYS 7   
1 n LEU 8   
1 n SER 9   
1 n GLU 10  
1 n ASN 11  
1 n ASP 12  
1 n SER 13  
1 n ALA 14  
1 n SER 15  
1 n GLU 16  
1 n ASP 17  
1 n ARG 18  
1 n HIS 19  
1 n TRP 20  
1 n HIS 21  
1 n ARG 22  
1 n THR 23  
1 n ALA 24  
1 n THR 25  
1 n LEU 26  
1 n PHE 27  
1 n MET 28  
1 n ASN 29  
1 n CYS 30  
1 n VAL 31  
1 n SER 32  
1 n ASN 33  
1 n GLY 34  
1 n THR 35  
1 n VAL 36  
1 n TYR 37  
1 n GLU 38  
1 n GLU 39  
1 n ALA 40  
1 n VAL 41  
1 n GLY 42  
1 n ARG 43  
1 n GLU 44  
1 n GLY 45  
1 n CYS 46  
1 n TRP 47  
1 n ALA 48  
1 n ARG 49  
1 n LEU 50  
1 n CYS 51  
1 n ASP 52  
1 n GLY 53  
1 n CYS 54  
1 n CYS 55  
1 n THR 56  
1 n VAL 57  
1 n PRO 58  
1 n SER 59  
1 n VAL 60  
1 n VAL 61  
1 n TYR 62  
1 n CYS 63  
1 n ARG 64  
1 n ALA 65  
1 n ASP 66  
1 n SER 67  
1 n ALA 68  
1 n TYR 69  
1 n LEU 70  
1 n CYS 71  
1 n ALA 72  
1 n SER 73  
1 n CYS 74  
1 n ASP 75  
1 n ALA 76  
1 n GLN 77  
1 n ILE 78  
1 n HIS 79  
1 n ALA 80  
1 n ALA 81  
1 n ASN 82  
1 n ARG 83  
1 n VAL 84  
1 n ALA 85  
1 n SER 86  
1 n ARG 87  
1 n HIS 88  
1 n GLU 89  
1 n ARG 90  
1 n VAL 91  
1 n LEU 92  
1 n LEU 93  
1 n SER 94  
1 n GLU 95  
1 n ALA 96  
1 n TYR 97  
1 n LYS 98  
1 n HIS 99  
1 n ALA 100 
1 n PRO 101 
1 n VAL 102 
1 n MET 103 
1 n LEU 104 
1 n ASP 105 
1 n CYS 106 
1 n HIS 107 
1 n ALA 108 
1 n ASP 109 
1 n ALA 110 
1 n ALA 111 
1 n ALA 112 
1 n LEU 113 
1 n CYS 114 
1 n ALA 115 
1 n ALA 116 
1 n TYR 117 
1 n GLU 118 
1 n ALA 119 
1 n GLN 120 
1 n VAL 121 
1 n HIS 122 
1 n TYR 123 
1 n ALA 124 
1 n ASN 125 
1 n LEU 126 
1 n LEU 127 
1 n THR 128 
1 n VAL 129 
1 n MET 130 
1 n HIS 131 
1 n GLN 132 
1 n ARG 133 
1 n MET 134 
1 n PRO 135 
1 n VAL 136 
1 n VAL 137 
1 n SER 138 
1 n HIS 139 
1 n PRO 140 
1 n ALA 141 
1 n VAL 142 
1 n ALA 143 
1 n ILE 144 
1 n PRO 145 
1 n PRO 146 
1 n VAL 147 
1 n SER 148 
1 n LEU 149 
1 n PHE 150 
1 n ALA 151 
1 n GLU 152 
1 n ALA 153 
1 n GLU 154 
1 n ALA 155 
1 n THR 156 
1 n ALA 157 
1 n PRO 158 
1 n VAL 159 
1 n LEU 160 
1 n GLY 161 
1 n ARG 162 
1 n LYS 163 
1 n GLU 164 
1 n GLU 165 
1 n ASP 166 
1 n THR 167 
1 n SER 168 
1 n TRP 169 
1 n LEU 170 
1 n LEU 171 
1 n LEU 172 
1 n SER 173 
1 n LYS 174 
1 n ASP 175 
1 n SER 176 
1 n ASP 177 
1 n ASN 178 
1 n HIS 179 
1 n ASN 180 
1 n ARG 181 
1 n SER 182 
1 n GLY 183 
1 n ASN 184 
1 n ASN 185 
1 n SER 186 
1 n SER 187 
1 n THR 188 
1 n SER 189 
1 n SER 190 
1 n SER 191 
1 n SER 192 
1 n GLN 193 
1 n TYR 194 
1 n PHE 195 
1 n GLY 196 
1 n GLU 197 
1 n VAL 198 
1 n ASP 199 
1 n GLN 200 
1 n TYR 201 
1 n PHE 202 
1 n ASP 203 
1 n LEU 204 
1 n VAL 205 
1 n GLY 206 
1 n TYR 207 
1 n ASN 208 
1 n SER 209 
1 n TYR 210 
1 n TYR 211 
1 n ASP 212 
1 n SER 213 
1 n HIS 214 
1 n MET 215 
1 n SER 216 
1 n ASN 217 
1 n GLN 218 
1 n GLU 219 
1 n GLN 220 
1 n TYR 221 
1 n VAL 222 
1 n MET 223 
1 n GLN 224 
1 n GLU 225 
1 n GLN 226 
1 n GLN 227 
1 n HIS 228 
1 n LEU 229 
1 n GLN 230 
1 n GLN 231 
1 n MET 232 
1 n GLN 233 
1 n LYS 234 
1 n GLU 235 
1 n TYR 236 
1 n ALA 237 
1 n GLU 238 
1 n GLN 239 
1 n GLN 240 
1 n MET 241 
1 n GLN 242 
1 n LYS 243 
1 n GLU 244 
1 n TYR 245 
1 n VAL 246 
1 n GLU 247 
1 n ASN 248 
1 n GLU 249 
1 n GLY 250 
1 n SER 251 
1 n GLU 252 
1 n CYS 253 
1 n ILE 254 
1 n VAL 255 
1 n PRO 256 
1 n SER 257 
1 n GLN 258 
1 n SER 259 
1 n THR 260 
1 n ILE 261 
1 n VAL 262 
1 n ARG 263 
1 n ARG 264 
1 n PRO 265 
1 n HIS 266 
1 n GLN 267 
1 n SER 268 
1 n GLY 269 
1 n TYR 270 
1 n ALA 271 
1 n PRO 272 
1 n LEU 273 
1 n VAL 274 
1 n GLY 275 
1 n ALA 276 
1 n GLU 277 
1 n GLN 278 
1 n ALA 279 
1 n ALA 280 
1 n SER 281 
1 n ALA 282 
1 n THR 283 
1 n ALA 284 
1 n GLY 285 
1 n ALA 286 
1 n SER 287 
1 n ALA 288 
1 n TYR 289 
1 n THR 290 
1 n ASP 291 
1 n SER 292 
1 n VAL 293 
1 n ASN 294 
1 n ASN 295 
1 n SER 296 
1 n ILE 297 
1 n SER 298 
1 n PHE 299 
1 n SER 300 
1 n MET 301 
1 n GLU 302 
1 n ALA 303 
1 n GLY 304 
1 n ILE 305 
1 n VAL 306 
1 n PRO 307 
1 n ASP 308 
1 n ASN 309 
1 n THR 310 
1 n VAL 311 
1 n GLN 312 
1 n SER 313 
1 n SER 314 
1 n ILE 315 
1 n LEU 316 
1 n ARG 317 
1 n PRO 318 
1 n ALA 319 
1 n GLY 320 
1 n ALA 321 
1 n ILE 322 
1 n GLY 323 
1 n LEU 324 
1 n PHE 325 
1 n SER 326 
1 n SER 327 
1 n PRO 328 
1 n SER 329 
1 n LEU 330 
1 n GLN 331 
1 n THR 332 
1 n PRO 333 
1 n LEU 334 
1 n HIS 335 
1 n PHE 336 
1 n SER 337 
1 n SER 338 
1 n LYS 339 
1 n GLU 340 
1 n ARG 341 
1 n GLU 342 
1 n ALA 343 
1 n ARG 344 
1 n VAL 345 
1 n LEU 346 
1 n ARG 347 
1 n TYR 348 
1 n LYS 349 
1 n GLU 350 
1 n LYS 351 
1 n LYS 352 
1 n LYS 353 
1 n SER 354 
1 n ARG 355 
1 n LYS 356 
1 n PHE 357 
1 n GLU 358 
1 n LYS 359 
1 n THR 360 
1 n THR 361 
1 n ARG 362 
1 n TYR 363 
1 n ALA 364 
1 n THR 365 
1 n ARG 366 
1 n LYS 367 
1 n ALA 368 
1 n TYR 369 
1 n ALA 370 
1 n GLU 371 
1 n ALA 372 
1 n ARG 373 
1 n PRO 374 
1 n ARG 375 
1 n ILE 376 
1 n LYS 377 
1 n GLY 378 
1 n ARG 379 
1 n PHE 380 
1 n ALA 381 
1 n LYS 382 
1 n ARG 383 
1 n SER 384 
1 n ASP 385 
1 n ALA 386 
1 n GLU 387 
1 n MET 388 
1 n GLU 389 
1 n VAL 390 
1 n ASP 391 
1 n GLN 392 
1 n THR 393 
1 n PHE 394 
1 n SER 395 
1 n THR 396 
1 n ALA 397 
1 n ALA 398 
1 n LEU 399 
1 n SER 400 
1 n ASP 401 
1 n SER 402 
1 n SER 403 
1 n TYR 404 
1 n SER 405 
1 n THR 406 
1 n VAL 407 
1 n PRO 408 
1 n TRP 409 
1 n PHE 410 
2 n GLU 1   
2 n ASN 2   
2 n PRO 3   
2 n ALA 4   
2 n ALA 5   
2 n GLU 6   
2 n GLY 7   
2 n GLY 8   
2 n SER 9   
2 n ALA 10  
2 n LEU 11  
2 n PRO 12  
2 n MET 13  
2 n ALA 14  
2 n ASN 15  
2 n VAL 16  
2 n VAL 17  
2 n ARG 18  
2 n LEU 19  
2 n MET 20  
2 n ARG 21  
2 n ARG 22  
2 n VAL 23  
2 n LEU 24  
2 n PRO 25  
2 n SER 26  
2 n ASN 27  
2 n VAL 28  
2 n LYS 29  
2 n ILE 30  
2 n ALA 31  
2 n GLU 32  
2 n SER 33  
2 n ALA 34  
2 n LYS 35  
2 n GLN 36  
2 n LEU 37  
2 n THR 38  
2 n HIS 39  
2 n ASP 40  
2 n CYS 41  
2 n ALA 42  
2 n VAL 43  
2 n GLU 44  
2 n PHE 45  
2 n VAL 46  
2 n GLY 47  
2 n PHE 48  
2 n VAL 49  
2 n ARG 50  
2 n GLY 51  
2 n GLU 52  
2 n ALA 53  
2 n SER 54  
2 n GLU 55  
2 n ARG 56  
2 n ALA 57  
2 n ARG 58  
2 n SER 59  
2 n GLU 60  
2 n TYR 61  
2 n ARG 62  
2 n ARG 63  
2 n THR 64  
2 n VAL 65  
2 n ALA 66  
2 n PRO 67  
2 n GLU 68  
2 n ASP 69  
2 n PHE 70  
2 n THR 71  
2 n TRP 72  
2 n SER 73  
2 n CYS 74  
2 n GLN 75  
2 n SER 76  
2 n LEU 77  
2 n GLY 78  
2 n PHE 79  
2 n ASP 80  
2 n SER 81  
2 n TYR 82  
2 n VAL 83  
2 n GLN 84  
2 n PRO 85  
2 n MET 86  
2 n GLN 87  
2 n THR 88  
2 n TYR 89  
2 n LEU 90  
2 n ARG 91  
2 n GLY 92  
2 n TYR 93  
2 n ARG 94  
2 n GLU 95  
3 n GLN 1   
3 n TYR 2   
3 n ARG 3   
3 n GLU 4   
3 n ILE 5   
3 n GLU 6   
3 n ALA 7   
3 n THR 8   
3 n THR 9   
3 n ASP 10  
3 n PHE 11  
3 n LYS 12  
3 n ASN 13  
3 n HIS 14  
3 n ASN 15  
3 n LEU 16  
3 n PRO 17  
3 n LEU 18  
3 n ALA 19  
3 n ARG 20  
3 n ILE 21  
3 n LYS 22  
3 n LYS 23  
3 n ILE 24  
3 n MET 25  
3 n LYS 26  
3 n ALA 27  
3 n ASP 28  
3 n GLU 29  
3 n ASP 30  
3 n VAL 31  
3 n ARG 32  
3 n MET 33  
3 n ILE 34  
3 n ALA 35  
3 n ALA 36  
3 n GLU 37  
3 n ALA 38  
3 n PRO 39  
3 n VAL 40  
3 n VAL 41  
3 n PHE 42  
3 n ALA 43  
3 n ARG 44  
3 n ALA 45  
3 n CYS 46  
3 n GLU 47  
3 n MET 48  
3 n PHE 49  
3 n ILE 50  
3 n LEU 51  
3 n GLU 52  
3 n LEU 53  
3 n THR 54  
3 n HIS 55  
3 n ARG 56  
3 n GLY 57  
3 n TRP 58  
3 n ALA 59  
3 n HIS 60  
3 n ALA 61  
3 n GLU 62  
3 n GLU 63  
3 n ASN 64  
3 n LYS 65  
3 n ARG 66  
3 n ARG 67  
3 n THR 68  
3 n LEU 69  
3 n GLN 70  
3 n LYS 71  
3 n SER 72  
3 n ASP 73  
3 n ILE 74  
3 n ALA 75  
3 n ALA 76  
3 n ALA 77  
3 n ILE 78  
3 n ALA 79  
3 n ARG 80  
3 n THR 81  
3 n GLU 82  
3 n VAL 83  
3 n PHE 84  
3 n ASP 85  
3 n PHE 86  
3 n LEU 87  
3 n VAL 88  
3 n ASP 89  
3 n ILE 90  
3 n VAL 91  
3 n PRO 92  
3 n ARG 93  
3 n ASP 94  
3 n GLU 95  
3 n ALA 96  
3 n LYS 97  
3 n ASP 98  
3 n ALA 99  
3 n GLU 100 
3 n ALA 101 
3 n ALA 102 
4 n DC  1   
4 n DA  2   
4 n DC  3   
4 n DG  4   
4 n DC  5   
4 n DA  6   
4 n DC  7   
4 n DC  8   
4 n DA  9   
4 n DG  10  
4 n DA  11  
4 n DC  12  
4 n DC  13  
4 n DA  14  
4 n DC  15  
4 n DA  16  
4 n DC  17  
4 n DC  18  
4 n DA  19  
4 n DG  20  
4 n DA  21  
4 n DA  22  
4 n DA  23  
4 n DC  24  
4 n DA  25  
4 n DA  26  
4 n DA  27  
4 n DC  28  
4 n DA  29  
4 n DA  30  
4 n DA  31  
5 n DT  1   
5 n DT  2   
5 n DT  3   
5 n DG  4   
5 n DT  5   
5 n DT  6   
5 n DT  7   
5 n DG  8   
5 n DT  9   
5 n DT  10  
5 n DT  11  
5 n DC  12  
5 n DT  13  
5 n DG  14  
5 n DG  15  
5 n DT  16  
5 n DG  17  
5 n DT  18  
5 n DG  19  
5 n DG  20  
5 n DT  21  
5 n DC  22  
5 n DT  23  
5 n DG  24  
5 n DG  25  
5 n DT  26  
5 n DG  27  
5 n DC  28  
5 n DG  29  
5 n DT  30  
5 n DG  31  
#
_ma_data.content_type "model coordinates"
_ma_data.id           1
_ma_data.name         Model
#
_ma_model_list.data_id          1
_ma_model_list.model_group_id   1
_ma_model_list.model_group_name "AlphaFold-beta-20231127 (927599d6-1efe-4fa9-85d2-a29f909d212e @ 2024-12-16 01:43:22)"
_ma_model_list.model_id         1
_ma_model_list.model_name       "Top ranked model"
_ma_model_list.model_type       "Ab initio model"
_ma_model_list.ordinal_id       1
#
loop_
_ma_protocol_step.method_type
_ma_protocol_step.ordinal_id
_ma_protocol_step.protocol_id
_ma_protocol_step.step_id
"coevolution MSA" 1 1 1 
"template search" 2 1 2 
modeling          3 1 3 
#
loop_
_ma_qa_metric.id
_ma_qa_metric.mode
_ma_qa_metric.name
_ma_qa_metric.software_group_id
_ma_qa_metric.type
1 global pLDDT 1 pLDDT 
2 local  pLDDT 1 pLDDT 
#
_ma_qa_metric_global.metric_id    1
_ma_qa_metric_global.metric_value 62.38
_ma_qa_metric_global.model_id     1
_ma_qa_metric_global.ordinal_id   1
#
_ma_software_group.group_id    1
_ma_software_group.ordinal_id  1
_ma_software_group.software_id 1
#
loop_
_ma_target_entity.data_id
_ma_target_entity.entity_id
_ma_target_entity.origin
1 1 . 
1 2 . 
1 3 . 
1 4 . 
1 5 . 
#
loop_
_ma_target_entity_instance.asym_id
_ma_target_entity_instance.details
_ma_target_entity_instance.entity_id
A . 1 
B . 2 
C . 3 
D . 4 
E . 5 
#
loop_
_pdbx_data_usage.details
_pdbx_data_usage.id
_pdbx_data_usage.type
_pdbx_data_usage.url
;NON-COMMERCIAL USE ONLY, BY USING THIS FILE YOU AGREE TO THE TERMS OF USE FOUND
AT alphafoldserver.com/output-terms.
;
1 license    ? 
;THE INFORMATION IS NOT INTENDED FOR, HAS NOT BEEN VALIDATED FOR, AND IS NOT
APPROVED FOR CLINICAL USE. IT SHOULD NOT BE USED FOR CLINICAL PURPOSE OR RELIED
ON FOR MEDICAL OR OTHER PROFESSIONAL ADVICE. IT IS THEORETICAL MODELLING ONLY
AND CAUTION SHOULD BE EXERCISED IN ITS USE. IT IS PROVIDED "AS-IS" WITHOUT ANY
WARRANTY OF ANY KIND, WHETHER EXPRESSED OR IMPLIED. NO WARRANTY IS GIVEN THAT
USE OF THE INFORMATION SHALL NOT INFRINGE THE RIGHTS OF ANY THIRD PARTY.
;
2 disclaimer ? 
#
loop_
_pdbx_poly_seq_scheme.asym_id
_pdbx_poly_seq_scheme.auth_seq_num
_pdbx_poly_seq_scheme.entity_id
_pdbx_poly_seq_scheme.hetero
_pdbx_poly_seq_scheme.mon_id
_pdbx_poly_seq_scheme.pdb_ins_code
_pdbx_poly_seq_scheme.pdb_seq_num
_pdbx_poly_seq_scheme.pdb_strand_id
_pdbx_poly_seq_scheme.seq_id
A 1   1 n MET . 1   A 1   
A 2   1 n PRO . 2   A 2   
A 3   1 n ARG . 3   A 3   
A 4   1 n CYS . 4   A 4   
A 5   1 n ASN . 5   A 5   
A 6   1 n LYS . 6   A 6   
A 7   1 n CYS . 7   A 7   
A 8   1 n LEU . 8   A 8   
A 9   1 n SER . 9   A 9   
A 10  1 n GLU . 10  A 10  
A 11  1 n ASN . 11  A 11  
A 12  1 n ASP . 12  A 12  
A 13  1 n SER . 13  A 13  
A 14  1 n ALA . 14  A 14  
A 15  1 n SER . 15  A 15  
A 16  1 n GLU . 16  A 16  
A 17  1 n ASP . 17  A 17  
A 18  1 n ARG . 18  A 18  
A 19  1 n HIS . 19  A 19  
A 20  1 n TRP . 20  A 20  
A 21  1 n HIS . 21  A 21  
A 22  1 n ARG . 22  A 22  
A 23  1 n THR . 23  A 23  
A 24  1 n ALA . 24  A 24  
A 25  1 n THR . 25  A 25  
A 26  1 n LEU . 26  A 26  
A 27  1 n PHE . 27  A 27  
A 28  1 n MET . 28  A 28  
A 29  1 n ASN . 29  A 29  
A 30  1 n CYS . 30  A 30  
A 31  1 n VAL . 31  A 31  
A 32  1 n SER . 32  A 32  
A 33  1 n ASN . 33  A 33  
A 34  1 n GLY . 34  A 34  
A 35  1 n THR . 35  A 35  
A 36  1 n VAL . 36  A 36  
A 37  1 n TYR . 37  A 37  
A 38  1 n GLU . 38  A 38  
A 39  1 n GLU . 39  A 39  
A 40  1 n ALA . 40  A 40  
A 41  1 n VAL . 41  A 41  
A 42  1 n GLY . 42  A 42  
A 43  1 n ARG . 43  A 43  
A 44  1 n GLU . 44  A 44  
A 45  1 n GLY . 45  A 45  
A 46  1 n CYS . 46  A 46  
A 47  1 n TRP . 47  A 47  
A 48  1 n ALA . 48  A 48  
A 49  1 n ARG . 49  A 49  
A 50  1 n LEU . 50  A 50  
A 51  1 n CYS . 51  A 51  
A 52  1 n ASP . 52  A 52  
A 53  1 n GLY . 53  A 53  
A 54  1 n CYS . 54  A 54  
A 55  1 n CYS . 55  A 55  
A 56  1 n THR . 56  A 56  
A 57  1 n VAL . 57  A 57  
A 58  1 n PRO . 58  A 58  
A 59  1 n SER . 59  A 59  
A 60  1 n VAL . 60  A 60  
A 61  1 n VAL . 61  A 61  
A 62  1 n TYR . 62  A 62  
A 63  1 n CYS . 63  A 63  
A 64  1 n ARG . 64  A 64  
A 65  1 n ALA . 65  A 65  
A 66  1 n ASP . 66  A 66  
A 67  1 n SER . 67  A 67  
A 68  1 n ALA . 68  A 68  
A 69  1 n TYR . 69  A 69  
A 70  1 n LEU . 70  A 70  
A 71  1 n CYS . 71  A 71  
A 72  1 n ALA . 72  A 72  
A 73  1 n SER . 73  A 73  
A 74  1 n CYS . 74  A 74  
A 75  1 n ASP . 75  A 75  
A 76  1 n ALA . 76  A 76  
A 77  1 n GLN . 77  A 77  
A 78  1 n ILE . 78  A 78  
A 79  1 n HIS . 79  A 79  
A 80  1 n ALA . 80  A 80  
A 81  1 n ALA . 81  A 81  
A 82  1 n ASN . 82  A 82  
A 83  1 n ARG . 83  A 83  
A 84  1 n VAL . 84  A 84  
A 85  1 n ALA . 85  A 85  
A 86  1 n SER . 86  A 86  
A 87  1 n ARG . 87  A 87  
A 88  1 n HIS . 88  A 88  
A 89  1 n GLU . 89  A 89  
A 90  1 n ARG . 90  A 90  
A 91  1 n VAL . 91  A 91  
A 92  1 n LEU . 92  A 92  
A 93  1 n LEU . 93  A 93  
A 94  1 n SER . 94  A 94  
A 95  1 n GLU . 95  A 95  
A 96  1 n ALA . 96  A 96  
A 97  1 n TYR . 97  A 97  
A 98  1 n LYS . 98  A 98  
A 99  1 n HIS . 99  A 99  
A 100 1 n ALA . 100 A 100 
A 101 1 n PRO . 101 A 101 
A 102 1 n VAL . 102 A 102 
A 103 1 n MET . 103 A 103 
A 104 1 n LEU . 104 A 104 
A 105 1 n ASP . 105 A 105 
A 106 1 n CYS . 106 A 106 
A 107 1 n HIS . 107 A 107 
A 108 1 n ALA . 108 A 108 
A 109 1 n ASP . 109 A 109 
A 110 1 n ALA . 110 A 110 
A 111 1 n ALA . 111 A 111 
A 112 1 n ALA . 112 A 112 
A 113 1 n LEU . 113 A 113 
A 114 1 n CYS . 114 A 114 
A 115 1 n ALA . 115 A 115 
A 116 1 n ALA . 116 A 116 
A 117 1 n TYR . 117 A 117 
A 118 1 n GLU . 118 A 118 
A 119 1 n ALA . 119 A 119 
A 120 1 n GLN . 120 A 120 
A 121 1 n VAL . 121 A 121 
A 122 1 n HIS . 122 A 122 
A 123 1 n TYR . 123 A 123 
A 124 1 n ALA . 124 A 124 
A 125 1 n ASN . 125 A 125 
A 126 1 n LEU . 126 A 126 
A 127 1 n LEU . 127 A 127 
A 128 1 n THR . 128 A 128 
A 129 1 n VAL . 129 A 129 
A 130 1 n MET . 130 A 130 
A 131 1 n HIS . 131 A 131 
A 132 1 n GLN . 132 A 132 
A 133 1 n ARG . 133 A 133 
A 134 1 n MET . 134 A 134 
A 135 1 n PRO . 135 A 135 
A 136 1 n VAL . 136 A 136 
A 137 1 n VAL . 137 A 137 
A 138 1 n SER . 138 A 138 
A 139 1 n HIS . 139 A 139 
A 140 1 n PRO . 140 A 140 
A 141 1 n ALA . 141 A 141 
A 142 1 n VAL . 142 A 142 
A 143 1 n ALA . 143 A 143 
A 144 1 n ILE . 144 A 144 
A 145 1 n PRO . 145 A 145 
A 146 1 n PRO . 146 A 146 
A 147 1 n VAL . 147 A 147 
A 148 1 n SER . 148 A 148 
A 149 1 n LEU . 149 A 149 
A 150 1 n PHE . 150 A 150 
A 151 1 n ALA . 151 A 151 
A 152 1 n GLU . 152 A 152 
A 153 1 n ALA . 153 A 153 
A 154 1 n GLU . 154 A 154 
A 155 1 n ALA . 155 A 155 
A 156 1 n THR . 156 A 156 
A 157 1 n ALA . 157 A 157 
A 158 1 n PRO . 158 A 158 
A 159 1 n VAL . 159 A 159 
A 160 1 n LEU . 160 A 160 
A 161 1 n GLY . 161 A 161 
A 162 1 n ARG . 162 A 162 
A 163 1 n LYS . 163 A 163 
A 164 1 n GLU . 164 A 164 
A 165 1 n GLU . 165 A 165 
A 166 1 n ASP . 166 A 166 
A 167 1 n THR . 167 A 167 
A 168 1 n SER . 168 A 168 
A 169 1 n TRP . 169 A 169 
A 170 1 n LEU . 170 A 170 
A 171 1 n LEU . 171 A 171 
A 172 1 n LEU . 172 A 172 
A 173 1 n SER . 173 A 173 
A 174 1 n LYS . 174 A 174 
A 175 1 n ASP . 175 A 175 
A 176 1 n SER . 176 A 176 
A 177 1 n ASP . 177 A 177 
A 178 1 n ASN . 178 A 178 
A 179 1 n HIS . 179 A 179 
A 180 1 n ASN . 180 A 180 
A 181 1 n ARG . 181 A 181 
A 182 1 n SER . 182 A 182 
A 183 1 n GLY . 183 A 183 
A 184 1 n ASN . 184 A 184 
A 185 1 n ASN . 185 A 185 
A 186 1 n SER . 186 A 186 
A 187 1 n SER . 187 A 187 
A 188 1 n THR . 188 A 188 
A 189 1 n SER . 189 A 189 
A 190 1 n SER . 190 A 190 
A 191 1 n SER . 191 A 191 
A 192 1 n SER . 192 A 192 
A 193 1 n GLN . 193 A 193 
A 194 1 n TYR . 194 A 194 
A 195 1 n PHE . 195 A 195 
A 196 1 n GLY . 196 A 196 
A 197 1 n GLU . 197 A 197 
A 198 1 n VAL . 198 A 198 
A 199 1 n ASP . 199 A 199 
A 200 1 n GLN . 200 A 200 
A 201 1 n TYR . 201 A 201 
A 202 1 n PHE . 202 A 202 
A 203 1 n ASP . 203 A 203 
A 204 1 n LEU . 204 A 204 
A 205 1 n VAL . 205 A 205 
A 206 1 n GLY . 206 A 206 
A 207 1 n TYR . 207 A 207 
A 208 1 n ASN . 208 A 208 
A 209 1 n SER . 209 A 209 
A 210 1 n TYR . 210 A 210 
A 211 1 n TYR . 211 A 211 
A 212 1 n ASP . 212 A 212 
A 213 1 n SER . 213 A 213 
A 214 1 n HIS . 214 A 214 
A 215 1 n MET . 215 A 215 
A 216 1 n SER . 216 A 216 
A 217 1 n ASN . 217 A 217 
A 218 1 n GLN . 218 A 218 
A 219 1 n GLU . 219 A 219 
A 220 1 n GLN . 220 A 220 
A 221 1 n TYR . 221 A 221 
A 222 1 n VAL . 222 A 222 
A 223 1 n MET . 223 A 223 
A 224 1 n GLN . 224 A 224 
A 225 1 n GLU . 225 A 225 
A 226 1 n GLN . 226 A 226 
A 227 1 n GLN . 227 A 227 
A 228 1 n HIS . 228 A 228 
A 229 1 n LEU . 229 A 229 
A 230 1 n GLN . 230 A 230 
A 231 1 n GLN . 231 A 231 
A 232 1 n MET . 232 A 232 
A 233 1 n GLN . 233 A 233 
A 234 1 n LYS . 234 A 234 
A 235 1 n GLU . 235 A 235 
A 236 1 n TYR . 236 A 236 
A 237 1 n ALA . 237 A 237 
A 238 1 n GLU . 238 A 238 
A 239 1 n GLN . 239 A 239 
A 240 1 n GLN . 240 A 240 
A 241 1 n MET . 241 A 241 
A 242 1 n GLN . 242 A 242 
A 243 1 n LYS . 243 A 243 
A 244 1 n GLU . 244 A 244 
A 245 1 n TYR . 245 A 245 
A 246 1 n VAL . 246 A 246 
A 247 1 n GLU . 247 A 247 
A 248 1 n ASN . 248 A 248 
A 249 1 n GLU . 249 A 249 
A 250 1 n GLY . 250 A 250 
A 251 1 n SER . 251 A 251 
A 252 1 n GLU . 252 A 252 
A 253 1 n CYS . 253 A 253 
A 254 1 n ILE . 254 A 254 
A 255 1 n VAL . 255 A 255 
A 256 1 n PRO . 256 A 256 
A 257 1 n SER . 257 A 257 
A 258 1 n GLN . 258 A 258 
A 259 1 n SER . 259 A 259 
A 260 1 n THR . 260 A 260 
A 261 1 n ILE . 261 A 261 
A 262 1 n VAL . 262 A 262 
A 263 1 n ARG . 263 A 263 
A 264 1 n ARG . 264 A 264 
A 265 1 n PRO . 265 A 265 
A 266 1 n HIS . 266 A 266 
A 267 1 n GLN . 267 A 267 
A 268 1 n SER . 268 A 268 
A 269 1 n GLY . 269 A 269 
A 270 1 n TYR . 270 A 270 
A 271 1 n ALA . 271 A 271 
A 272 1 n PRO . 272 A 272 
A 273 1 n LEU . 273 A 273 
A 274 1 n VAL . 274 A 274 
A 275 1 n GLY . 275 A 275 
A 276 1 n ALA . 276 A 276 
A 277 1 n GLU . 277 A 277 
A 278 1 n GLN . 278 A 278 
A 279 1 n ALA . 279 A 279 
A 280 1 n ALA . 280 A 280 
A 281 1 n SER . 281 A 281 
A 282 1 n ALA . 282 A 282 
A 283 1 n THR . 283 A 283 
A 284 1 n ALA . 284 A 284 
A 285 1 n GLY . 285 A 285 
A 286 1 n ALA . 286 A 286 
A 287 1 n SER . 287 A 287 
A 288 1 n ALA . 288 A 288 
A 289 1 n TYR . 289 A 289 
A 290 1 n THR . 290 A 290 
A 291 1 n ASP . 291 A 291 
A 292 1 n SER . 292 A 292 
A 293 1 n VAL . 293 A 293 
A 294 1 n ASN . 294 A 294 
A 295 1 n ASN . 295 A 295 
A 296 1 n SER . 296 A 296 
A 297 1 n ILE . 297 A 297 
A 298 1 n SER . 298 A 298 
A 299 1 n PHE . 299 A 299 
A 300 1 n SER . 300 A 300 
A 301 1 n MET . 301 A 301 
A 302 1 n GLU . 302 A 302 
A 303 1 n ALA . 303 A 303 
A 304 1 n GLY . 304 A 304 
A 305 1 n ILE . 305 A 305 
A 306 1 n VAL . 306 A 306 
A 307 1 n PRO . 307 A 307 
A 308 1 n ASP . 308 A 308 
A 309 1 n ASN . 309 A 309 
A 310 1 n THR . 310 A 310 
A 311 1 n VAL . 311 A 311 
A 312 1 n GLN . 312 A 312 
A 313 1 n SER . 313 A 313 
A 314 1 n SER . 314 A 314 
A 315 1 n ILE . 315 A 315 
A 316 1 n LEU . 316 A 316 
A 317 1 n ARG . 317 A 317 
A 318 1 n PRO . 318 A 318 
A 319 1 n ALA . 319 A 319 
A 320 1 n GLY . 320 A 320 
A 321 1 n ALA . 321 A 321 
A 322 1 n ILE . 322 A 322 
A 323 1 n GLY . 323 A 323 
A 324 1 n LEU . 324 A 324 
A 325 1 n PHE . 325 A 325 
A 326 1 n SER . 326 A 326 
A 327 1 n SER . 327 A 327 
A 328 1 n PRO . 328 A 328 
A 329 1 n SER . 329 A 329 
A 330 1 n LEU . 330 A 330 
A 331 1 n GLN . 331 A 331 
A 332 1 n THR . 332 A 332 
A 333 1 n PRO . 333 A 333 
A 334 1 n LEU . 334 A 334 
A 335 1 n HIS . 335 A 335 
A 336 1 n PHE . 336 A 336 
A 337 1 n SER . 337 A 337 
A 338 1 n SER . 338 A 338 
A 339 1 n LYS . 339 A 339 
A 340 1 n GLU . 340 A 340 
A 341 1 n ARG . 341 A 341 
A 342 1 n GLU . 342 A 342 
A 343 1 n ALA . 343 A 343 
A 344 1 n ARG . 344 A 344 
A 345 1 n VAL . 345 A 345 
A 346 1 n LEU . 346 A 346 
A 347 1 n ARG . 347 A 347 
A 348 1 n TYR . 348 A 348 
A 349 1 n LYS . 349 A 349 
A 350 1 n GLU . 350 A 350 
A 351 1 n LYS . 351 A 351 
A 352 1 n LYS . 352 A 352 
A 353 1 n LYS . 353 A 353 
A 354 1 n SER . 354 A 354 
A 355 1 n ARG . 355 A 355 
A 356 1 n LYS . 356 A 356 
A 357 1 n PHE . 357 A 357 
A 358 1 n GLU . 358 A 358 
A 359 1 n LYS . 359 A 359 
A 360 1 n THR . 360 A 360 
A 361 1 n THR . 361 A 361 
A 362 1 n ARG . 362 A 362 
A 363 1 n TYR . 363 A 363 
A 364 1 n ALA . 364 A 364 
A 365 1 n THR . 365 A 365 
A 366 1 n ARG . 366 A 366 
A 367 1 n LYS . 367 A 367 
A 368 1 n ALA . 368 A 368 
A 369 1 n TYR . 369 A 369 
A 370 1 n ALA . 370 A 370 
A 371 1 n GLU . 371 A 371 
A 372 1 n ALA . 372 A 372 
A 373 1 n ARG . 373 A 373 
A 374 1 n PRO . 374 A 374 
A 375 1 n ARG . 375 A 375 
A 376 1 n ILE . 376 A 376 
A 377 1 n LYS . 377 A 377 
A 378 1 n GLY . 378 A 378 
A 379 1 n ARG . 379 A 379 
A 380 1 n PHE . 380 A 380 
A 381 1 n ALA . 381 A 381 
A 382 1 n LYS . 382 A 382 
A 383 1 n ARG . 383 A 383 
A 384 1 n SER . 384 A 384 
A 385 1 n ASP . 385 A 385 
A 386 1 n ALA . 386 A 386 
A 387 1 n GLU . 387 A 387 
A 388 1 n MET . 388 A 388 
A 389 1 n GLU . 389 A 389 
A 390 1 n VAL . 390 A 390 
A 391 1 n ASP . 391 A 391 
A 392 1 n GLN . 392 A 392 
A 393 1 n THR . 393 A 393 
A 394 1 n PHE . 394 A 394 
A 395 1 n SER . 395 A 395 
A 396 1 n THR . 396 A 396 
A 397 1 n ALA . 397 A 397 
A 398 1 n ALA . 398 A 398 
A 399 1 n LEU . 399 A 399 
A 400 1 n SER . 400 A 400 
A 401 1 n ASP . 401 A 401 
A 402 1 n SER . 402 A 402 
A 403 1 n SER . 403 A 403 
A 404 1 n TYR . 404 A 404 
A 405 1 n SER . 405 A 405 
A 406 1 n THR . 406 A 406 
A 407 1 n VAL . 407 A 407 
A 408 1 n PRO . 408 A 408 
A 409 1 n TRP . 409 A 409 
A 410 1 n PHE . 410 A 410 
B 1   2 n GLU . 1   B 1   
B 2   2 n ASN . 2   B 2   
B 3   2 n PRO . 3   B 3   
B 4   2 n ALA . 4   B 4   
B 5   2 n ALA . 5   B 5   
B 6   2 n GLU . 6   B 6   
B 7   2 n GLY . 7   B 7   
B 8   2 n GLY . 8   B 8   
B 9   2 n SER . 9   B 9   
B 10  2 n ALA . 10  B 10  
B 11  2 n LEU . 11  B 11  
B 12  2 n PRO . 12  B 12  
B 13  2 n MET . 13  B 13  
B 14  2 n ALA . 14  B 14  
B 15  2 n ASN . 15  B 15  
B 16  2 n VAL . 16  B 16  
B 17  2 n VAL . 17  B 17  
B 18  2 n ARG . 18  B 18  
B 19  2 n LEU . 19  B 19  
B 20  2 n MET . 20  B 20  
B 21  2 n ARG . 21  B 21  
B 22  2 n ARG . 22  B 22  
B 23  2 n VAL . 23  B 23  
B 24  2 n LEU . 24  B 24  
B 25  2 n PRO . 25  B 25  
B 26  2 n SER . 26  B 26  
B 27  2 n ASN . 27  B 27  
B 28  2 n VAL . 28  B 28  
B 29  2 n LYS . 29  B 29  
B 30  2 n ILE . 30  B 30  
B 31  2 n ALA . 31  B 31  
B 32  2 n GLU . 32  B 32  
B 33  2 n SER . 33  B 33  
B 34  2 n ALA . 34  B 34  
B 35  2 n LYS . 35  B 35  
B 36  2 n GLN . 36  B 36  
B 37  2 n LEU . 37  B 37  
B 38  2 n THR . 38  B 38  
B 39  2 n HIS . 39  B 39  
B 40  2 n ASP . 40  B 40  
B 41  2 n CYS . 41  B 41  
B 42  2 n ALA . 42  B 42  
B 43  2 n VAL . 43  B 43  
B 44  2 n GLU . 44  B 44  
B 45  2 n PHE . 45  B 45  
B 46  2 n VAL . 46  B 46  
B 47  2 n GLY . 47  B 47  
B 48  2 n PHE . 48  B 48  
B 49  2 n VAL . 49  B 49  
B 50  2 n ARG . 50  B 50  
B 51  2 n GLY . 51  B 51  
B 52  2 n GLU . 52  B 52  
B 53  2 n ALA . 53  B 53  
B 54  2 n SER . 54  B 54  
B 55  2 n GLU . 55  B 55  
B 56  2 n ARG . 56  B 56  
B 57  2 n ALA . 57  B 57  
B 58  2 n ARG . 58  B 58  
B 59  2 n SER . 59  B 59  
B 60  2 n GLU . 60  B 60  
B 61  2 n TYR . 61  B 61  
B 62  2 n ARG . 62  B 62  
B 63  2 n ARG . 63  B 63  
B 64  2 n THR . 64  B 64  
B 65  2 n VAL . 65  B 65  
B 66  2 n ALA . 66  B 66  
B 67  2 n PRO . 67  B 67  
B 68  2 n GLU . 68  B 68  
B 69  2 n ASP . 69  B 69  
B 70  2 n PHE . 70  B 70  
B 71  2 n THR . 71  B 71  
B 72  2 n TRP . 72  B 72  
B 73  2 n SER . 73  B 73  
B 74  2 n CYS . 74  B 74  
B 75  2 n GLN . 75  B 75  
B 76  2 n SER . 76  B 76  
B 77  2 n LEU . 77  B 77  
B 78  2 n GLY . 78  B 78  
B 79  2 n PHE . 79  B 79  
B 80  2 n ASP . 80  B 80  
B 81  2 n SER . 81  B 81  
B 82  2 n TYR . 82  B 82  
B 83  2 n VAL . 83  B 83  
B 84  2 n GLN . 84  B 84  
B 85  2 n PRO . 85  B 85  
B 86  2 n MET . 86  B 86  
B 87  2 n GLN . 87  B 87  
B 88  2 n THR . 88  B 88  
B 89  2 n TYR . 89  B 89  
B 90  2 n LEU . 90  B 90  
B 91  2 n ARG . 91  B 91  
B 92  2 n GLY . 92  B 92  
B 93  2 n TYR . 93  B 93  
B 94  2 n ARG . 94  B 94  
B 95  2 n GLU . 95  B 95  
C 1   3 n GLN . 1   C 1   
C 2   3 n TYR . 2   C 2   
C 3   3 n ARG . 3   C 3   
C 4   3 n GLU . 4   C 4   
C 5   3 n ILE . 5   C 5   
C 6   3 n GLU . 6   C 6   
C 7   3 n ALA . 7   C 7   
C 8   3 n THR . 8   C 8   
C 9   3 n THR . 9   C 9   
C 10  3 n ASP . 10  C 10  
C 11  3 n PHE . 11  C 11  
C 12  3 n LYS . 12  C 12  
C 13  3 n ASN . 13  C 13  
C 14  3 n HIS . 14  C 14  
C 15  3 n ASN . 15  C 15  
C 16  3 n LEU . 16  C 16  
C 17  3 n PRO . 17  C 17  
C 18  3 n LEU . 18  C 18  
C 19  3 n ALA . 19  C 19  
C 20  3 n ARG . 20  C 20  
C 21  3 n ILE . 21  C 21  
C 22  3 n LYS . 22  C 22  
C 23  3 n LYS . 23  C 23  
C 24  3 n ILE . 24  C 24  
C 25  3 n MET . 25  C 25  
C 26  3 n LYS . 26  C 26  
C 27  3 n ALA . 27  C 27  
C 28  3 n ASP . 28  C 28  
C 29  3 n GLU . 29  C 29  
C 30  3 n ASP . 30  C 30  
C 31  3 n VAL . 31  C 31  
C 32  3 n ARG . 32  C 32  
C 33  3 n MET . 33  C 33  
C 34  3 n ILE . 34  C 34  
C 35  3 n ALA . 35  C 35  
C 36  3 n ALA . 36  C 36  
C 37  3 n GLU . 37  C 37  
C 38  3 n ALA . 38  C 38  
C 39  3 n PRO . 39  C 39  
C 40  3 n VAL . 40  C 40  
C 41  3 n VAL . 41  C 41  
C 42  3 n PHE . 42  C 42  
C 43  3 n ALA . 43  C 43  
C 44  3 n ARG . 44  C 44  
C 45  3 n ALA . 45  C 45  
C 46  3 n CYS . 46  C 46  
C 47  3 n GLU . 47  C 47  
C 48  3 n MET . 48  C 48  
C 49  3 n PHE . 49  C 49  
C 50  3 n ILE . 50  C 50  
C 51  3 n LEU . 51  C 51  
C 52  3 n GLU . 52  C 52  
C 53  3 n LEU . 53  C 53  
C 54  3 n THR . 54  C 54  
C 55  3 n HIS . 55  C 55  
C 56  3 n ARG . 56  C 56  
C 57  3 n GLY . 57  C 57  
C 58  3 n TRP . 58  C 58  
C 59  3 n ALA . 59  C 59  
C 60  3 n HIS . 60  C 60  
C 61  3 n ALA . 61  C 61  
C 62  3 n GLU . 62  C 62  
C 63  3 n GLU . 63  C 63  
C 64  3 n ASN . 64  C 64  
C 65  3 n LYS . 65  C 65  
C 66  3 n ARG . 66  C 66  
C 67  3 n ARG . 67  C 67  
C 68  3 n THR . 68  C 68  
C 69  3 n LEU . 69  C 69  
C 70  3 n GLN . 70  C 70  
C 71  3 n LYS . 71  C 71  
C 72  3 n SER . 72  C 72  
C 73  3 n ASP . 73  C 73  
C 74  3 n ILE . 74  C 74  
C 75  3 n ALA . 75  C 75  
C 76  3 n ALA . 76  C 76  
C 77  3 n ALA . 77  C 77  
C 78  3 n ILE . 78  C 78  
C 79  3 n ALA . 79  C 79  
C 80  3 n ARG . 80  C 80  
C 81  3 n THR . 81  C 81  
C 82  3 n GLU . 82  C 82  
C 83  3 n VAL . 83  C 83  
C 84  3 n PHE . 84  C 84  
C 85  3 n ASP . 85  C 85  
C 86  3 n PHE . 86  C 86  
C 87  3 n LEU . 87  C 87  
C 88  3 n VAL . 88  C 88  
C 89  3 n ASP . 89  C 89  
C 90  3 n ILE . 90  C 90  
C 91  3 n VAL . 91  C 91  
C 92  3 n PRO . 92  C 92  
C 93  3 n ARG . 93  C 93  
C 94  3 n ASP . 94  C 94  
C 95  3 n GLU . 95  C 95  
C 96  3 n ALA . 96  C 96  
C 97  3 n LYS . 97  C 97  
C 98  3 n ASP . 98  C 98  
C 99  3 n ALA . 99  C 99  
C 100 3 n GLU . 100 C 100 
C 101 3 n ALA . 101 C 101 
C 102 3 n ALA . 102 C 102 
D 1   4 n DC  . 1   D 1   
D 2   4 n DA  . 2   D 2   
D 3   4 n DC  . 3   D 3   
D 4   4 n DG  . 4   D 4   
D 5   4 n DC  . 5   D 5   
D 6   4 n DA  . 6   D 6   
D 7   4 n DC  . 7   D 7   
D 8   4 n DC  . 8   D 8   
D 9   4 n DA  . 9   D 9   
D 10  4 n DG  . 10  D 10  
D 11  4 n DA  . 11  D 11  
D 12  4 n DC  . 12  D 12  
D 13  4 n DC  . 13  D 13  
D 14  4 n DA  . 14  D 14  
D 15  4 n DC  . 15  D 15  
D 16  4 n DA  . 16  D 16  
D 17  4 n DC  . 17  D 17  
D 18  4 n DC  . 18  D 18  
D 19  4 n DA  . 19  D 19  
D 20  4 n DG  . 20  D 20  
D 21  4 n DA  . 21  D 21  
D 22  4 n DA  . 22  D 22  
D 23  4 n DA  . 23  D 23  
D 24  4 n DC  . 24  D 24  
D 25  4 n DA  . 25  D 25  
D 26  4 n DA  . 26  D 26  
D 27  4 n DA  . 27  D 27  
D 28  4 n DC  . 28  D 28  
D 29  4 n DA  . 29  D 29  
D 30  4 n DA  . 30  D 30  
D 31  4 n DA  . 31  D 31  
E 1   5 n DT  . 1   E 1   
E 2   5 n DT  . 2   E 2   
E 3   5 n DT  . 3   E 3   
E 4   5 n DG  . 4   E 4   
E 5   5 n DT  . 5   E 5   
E 6   5 n DT  . 6   E 6   
E 7   5 n DT  . 7   E 7   
E 8   5 n DG  . 8   E 8   
E 9   5 n DT  . 9   E 9   
E 10  5 n DT  . 10  E 10  
E 11  5 n DT  . 11  E 11  
E 12  5 n DC  . 12  E 12  
E 13  5 n DT  . 13  E 13  
E 14  5 n DG  . 14  E 14  
E 15  5 n DG  . 15  E 15  
E 16  5 n DT  . 16  E 16  
E 17  5 n DG  . 17  E 17  
E 18  5 n DT  . 18  E 18  
E 19  5 n DG  . 19  E 19  
E 20  5 n DG  . 20  E 20  
E 21  5 n DT  . 21  E 21  
E 22  5 n DC  . 22  E 22  
E 23  5 n DT  . 23  E 23  
E 24  5 n DG  . 24  E 24  
E 25  5 n DG  . 25  E 25  
E 26  5 n DT  . 26  E 26  
E 27  5 n DG  . 27  E 27  
E 28  5 n DC  . 28  E 28  
E 29  5 n DG  . 29  E 29  
E 30  5 n DT  . 30  E 30  
E 31  5 n DG  . 31  E 31  
#
_software.classification other
_software.date           ?
_software.description    "Structure prediction"
_software.name           AlphaFold
_software.pdbx_ordinal   1
_software.type           package
_software.version        "AlphaFold-beta-20231127 (927599d6-1efe-4fa9-85d2-a29f909d212e @ 2024-12-16 01:43:22)"
#
loop_
_struct_asym.entity_id
_struct_asym.id
1 A 
2 B 
3 C 
4 D 
5 E 
#
loop_
_atom_site.group_PDB
_atom_site.id
_atom_site.type_symbol
_atom_site.label_atom_id
_atom_site.label_alt_id
_atom_site.label_comp_id
_atom_site.label_asym_id
_atom_site.label_entity_id
_atom_site.label_seq_id
_atom_site.pdbx_PDB_ins_code
_atom_site.Cartn_x
_atom_site.Cartn_y
_atom_site.Cartn_z
_atom_site.occupancy
_atom_site.B_iso_or_equiv
_atom_site.auth_seq_id
_atom_site.auth_asym_id
_atom_site.pdbx_PDB_model_num
ATOM 1    N N     . MET A 1 1   ? 48.163  11.302  -13.365 1.00 20.11 1   A 1 
ATOM 2    C CA    . MET A 1 1   ? 47.676  10.152  -14.163 1.00 20.54 1   A 1 
ATOM 3    C C     . MET A 1 1   ? 47.841  8.864   -13.345 1.00 22.57 1   A 1 
ATOM 4    O O     . MET A 1 1   ? 48.919  8.281   -13.411 1.00 17.90 1   A 1 
ATOM 5    C CB    . MET A 1 1   ? 48.476  10.019  -15.473 1.00 18.44 1   A 1 
ATOM 6    C CG    . MET A 1 1   ? 48.208  11.120  -16.494 1.00 14.35 1   A 1 
ATOM 7    S SD    . MET A 1 1   ? 49.206  10.857  -17.990 1.00 12.14 1   A 1 
ATOM 8    C CE    . MET A 1 1   ? 48.435  12.041  -19.119 1.00 11.13 1   A 1 
ATOM 9    N N     . PRO A 1 2   ? 46.865  8.423   -12.512 1.00 21.93 2   A 1 
ATOM 10   C CA    . PRO A 1 2   ? 47.044  7.204   -11.728 1.00 23.65 2   A 1 
ATOM 11   C C     . PRO A 1 2   ? 46.904  5.975   -12.642 1.00 24.33 2   A 1 
ATOM 12   O O     . PRO A 1 2   ? 46.036  5.937   -13.514 1.00 21.52 2   A 1 
ATOM 13   C CB    . PRO A 1 2   ? 45.981  7.288   -10.625 1.00 21.79 2   A 1 
ATOM 14   C CG    . PRO A 1 2   ? 44.866  8.111   -11.262 1.00 20.57 2   A 1 
ATOM 15   C CD    . PRO A 1 2   ? 45.592  9.042   -12.241 1.00 22.02 2   A 1 
ATOM 16   N N     . ARG A 1 3   ? 47.816  4.980   -12.491 1.00 25.61 3   A 1 
ATOM 17   C CA    . ARG A 1 3   ? 47.936  3.830   -13.391 1.00 26.54 3   A 1 
ATOM 18   C C     . ARG A 1 3   ? 46.820  2.811   -13.117 1.00 26.04 3   A 1 
ATOM 19   O O     . ARG A 1 3   ? 46.633  2.387   -11.979 1.00 23.65 3   A 1 
ATOM 20   C CB    . ARG A 1 3   ? 49.315  3.164   -13.239 1.00 25.33 3   A 1 
ATOM 21   C CG    . ARG A 1 3   ? 50.453  3.944   -13.939 1.00 22.14 3   A 1 
ATOM 22   C CD    . ARG A 1 3   ? 51.794  3.225   -13.737 1.00 20.14 3   A 1 
ATOM 23   N NE    . ARG A 1 3   ? 52.885  3.843   -14.515 1.00 18.65 3   A 1 
ATOM 24   C CZ    . ARG A 1 3   ? 54.171  3.490   -14.504 1.00 16.66 3   A 1 
ATOM 25   N NH1   . ARG A 1 3   ? 54.603  2.537   -13.726 1.00 15.71 3   A 1 
ATOM 26   N NH2   . ARG A 1 3   ? 55.024  4.089   -15.265 1.00 14.30 3   A 1 
ATOM 27   N N     . CYS A 1 4   ? 46.153  2.377   -14.177 1.00 24.94 4   A 1 
ATOM 28   C CA    . CYS A 1 4   ? 45.229  1.254   -14.198 1.00 28.63 4   A 1 
ATOM 29   C C     . CYS A 1 4   ? 46.006  -0.063  -14.000 1.00 28.43 4   A 1 
ATOM 30   O O     . CYS A 1 4   ? 46.703  -0.504  -14.910 1.00 26.99 4   A 1 
ATOM 31   C CB    . CYS A 1 4   ? 44.470  1.283   -15.532 1.00 27.47 4   A 1 
ATOM 32   S SG    . CYS A 1 4   ? 43.045  0.154   -15.493 1.00 23.49 4   A 1 
ATOM 33   N N     . ASN A 1 5   ? 45.993  -0.650  -12.798 1.00 28.31 5   A 1 
ATOM 34   C CA    . ASN A 1 5   ? 46.683  -1.914  -12.532 1.00 31.18 5   A 1 
ATOM 35   C C     . ASN A 1 5   ? 45.945  -3.101  -13.160 1.00 30.28 5   A 1 
ATOM 36   O O     . ASN A 1 5   ? 44.721  -3.096  -13.269 1.00 28.50 5   A 1 
ATOM 37   C CB    . ASN A 1 5   ? 46.953  -2.087  -11.021 1.00 30.09 5   A 1 
ATOM 38   C CG    . ASN A 1 5   ? 48.325  -1.592  -10.587 1.00 26.30 5   A 1 
ATOM 39   O OD1   . ASN A 1 5   ? 49.201  -1.269  -11.384 1.00 26.51 5   A 1 
ATOM 40   N ND2   . ASN A 1 5   ? 48.574  -1.532  -9.297  1.00 27.71 5   A 1 
ATOM 41   N N     . LYS A 1 6   ? 46.719  -4.113  -13.601 1.00 24.55 6   A 1 
ATOM 42   C CA    . LYS A 1 6   ? 46.289  -5.224  -14.445 1.00 27.87 6   A 1 
ATOM 43   C C     . LYS A 1 6   ? 45.354  -6.205  -13.713 1.00 27.46 6   A 1 
ATOM 44   O O     . LYS A 1 6   ? 45.586  -6.541  -12.555 1.00 24.83 6   A 1 
ATOM 45   C CB    . LYS A 1 6   ? 47.512  -5.994  -14.970 1.00 26.65 6   A 1 
ATOM 46   C CG    . LYS A 1 6   ? 48.252  -5.299  -16.124 1.00 24.13 6   A 1 
ATOM 47   C CD    . LYS A 1 6   ? 49.457  -6.143  -16.554 1.00 22.36 6   A 1 
ATOM 48   C CE    . LYS A 1 6   ? 50.119  -5.592  -17.821 1.00 19.84 6   A 1 
ATOM 49   N NZ    . LYS A 1 6   ? 51.271  -6.415  -18.259 1.00 17.68 6   A 1 
ATOM 50   N N     . CYS A 1 7   ? 44.402  -6.756  -14.461 1.00 33.26 7   A 1 
ATOM 51   C CA    . CYS A 1 7   ? 43.585  -7.911  -14.100 1.00 36.48 7   A 1 
ATOM 52   C C     . CYS A 1 7   ? 44.475  -9.153  -13.926 1.00 34.50 7   A 1 
ATOM 53   O O     . CYS A 1 7   ? 45.094  -9.595  -14.885 1.00 33.14 7   A 1 
ATOM 54   C CB    . CYS A 1 7   ? 42.549  -8.142  -15.210 1.00 35.75 7   A 1 
ATOM 55   S SG    . CYS A 1 7   ? 41.628  -6.607  -15.580 1.00 32.61 7   A 1 
ATOM 56   N N     . LEU A 1 8   ? 44.573  -9.700  -12.708 1.00 30.54 8   A 1 
ATOM 57   C CA    . LEU A 1 8   ? 45.203  -10.995 -12.457 1.00 35.40 8   A 1 
ATOM 58   C C     . LEU A 1 8   ? 44.277  -12.150 -12.892 1.00 34.13 8   A 1 
ATOM 59   O O     . LEU A 1 8   ? 43.060  -12.000 -12.888 1.00 32.10 8   A 1 
ATOM 60   C CB    . LEU A 1 8   ? 45.638  -11.108 -10.982 1.00 33.30 8   A 1 
ATOM 61   C CG    . LEU A 1 8   ? 46.983  -10.426 -10.676 1.00 29.84 8   A 1 
ATOM 62   C CD1   . LEU A 1 8   ? 47.156  -10.242 -9.174  1.00 30.55 8   A 1 
ATOM 63   C CD2   . LEU A 1 8   ? 48.169  -11.235 -11.193 1.00 33.10 8   A 1 
ATOM 64   N N     . SER A 1 9   ? 44.876  -13.270 -13.270 1.00 28.71 9   A 1 
ATOM 65   C CA    . SER A 1 9   ? 44.339  -14.340 -14.123 1.00 34.64 9   A 1 
ATOM 66   C C     . SER A 1 9   ? 43.725  -15.537 -13.380 1.00 33.45 9   A 1 
ATOM 67   O O     . SER A 1 9   ? 43.990  -16.673 -13.761 1.00 31.52 9   A 1 
ATOM 68   C CB    . SER A 1 9   ? 45.482  -14.825 -15.017 1.00 33.64 9   A 1 
ATOM 69   O OG    . SER A 1 9   ? 46.465  -15.466 -14.223 1.00 31.55 9   A 1 
ATOM 70   N N     . GLU A 1 10  ? 43.035  -15.352 -12.266 1.00 28.02 10  A 1 
ATOM 71   C CA    . GLU A 1 10  ? 42.598  -16.507 -11.466 1.00 31.55 10  A 1 
ATOM 72   C C     . GLU A 1 10  ? 41.578  -17.417 -12.185 1.00 30.09 10  A 1 
ATOM 73   O O     . GLU A 1 10  ? 40.868  -16.982 -13.086 1.00 27.79 10  A 1 
ATOM 74   C CB    . GLU A 1 10  ? 42.114  -16.069 -10.072 1.00 30.11 10  A 1 
ATOM 75   C CG    . GLU A 1 10  ? 43.290  -15.676 -9.163  1.00 27.89 10  A 1 
ATOM 76   C CD    . GLU A 1 10  ? 42.867  -15.436 -7.706  1.00 26.73 10  A 1 
ATOM 77   O OE1   . GLU A 1 10  ? 43.753  -15.526 -6.830  1.00 26.33 10  A 1 
ATOM 78   O OE2   . GLU A 1 10  ? 41.670  -15.143 -7.448  1.00 28.32 10  A 1 
ATOM 79   N N     . ASN A 1 11  ? 41.572  -18.698 -11.769 1.00 28.46 11  A 1 
ATOM 80   C CA    . ASN A 1 11  ? 41.062  -19.867 -12.484 1.00 32.72 11  A 1 
ATOM 81   C C     . ASN A 1 11  ? 39.572  -19.846 -12.900 1.00 30.64 11  A 1 
ATOM 82   O O     . ASN A 1 11  ? 38.707  -19.353 -12.181 1.00 28.43 11  A 1 
ATOM 83   C CB    . ASN A 1 11  ? 41.335  -21.114 -11.621 1.00 30.82 11  A 1 
ATOM 84   C CG    . ASN A 1 11  ? 42.784  -21.570 -11.633 1.00 27.08 11  A 1 
ATOM 85   O OD1   . ASN A 1 11  ? 43.533  -21.356 -12.563 1.00 28.23 11  A 1 
ATOM 86   N ND2   . ASN A 1 11  ? 43.222  -22.241 -10.596 1.00 29.28 11  A 1 
ATOM 87   N N     . ASP A 1 12  ? 39.308  -20.552 -14.011 1.00 35.46 12  A 1 
ATOM 88   C CA    . ASP A 1 12  ? 38.074  -20.561 -14.812 1.00 39.63 12  A 1 
ATOM 89   C C     . ASP A 1 12  ? 36.789  -21.088 -14.145 1.00 37.52 12  A 1 
ATOM 90   O O     . ASP A 1 12  ? 35.708  -20.586 -14.455 1.00 35.19 12  A 1 
ATOM 91   C CB    . ASP A 1 12  ? 38.323  -21.430 -16.054 1.00 36.43 12  A 1 
ATOM 92   C CG    . ASP A 1 12  ? 39.261  -20.788 -17.074 1.00 31.42 12  A 1 
ATOM 93   O OD1   . ASP A 1 12  ? 39.123  -19.562 -17.304 1.00 31.24 12  A 1 
ATOM 94   O OD2   . ASP A 1 12  ? 40.120  -21.529 -17.596 1.00 31.61 12  A 1 
ATOM 95   N N     . SER A 1 13  ? 36.854  -22.144 -13.326 1.00 25.95 13  A 1 
ATOM 96   C CA    . SER A 1 13  ? 35.700  -23.051 -13.145 1.00 30.15 13  A 1 
ATOM 97   C C     . SER A 1 13  ? 34.489  -22.472 -12.411 1.00 28.58 13  A 1 
ATOM 98   O O     . SER A 1 13  ? 33.371  -22.957 -12.585 1.00 26.64 13  A 1 
ATOM 99   C CB    . SER A 1 13  ? 36.145  -24.335 -12.444 1.00 29.41 13  A 1 
ATOM 100  O OG    . SER A 1 13  ? 36.653  -24.055 -11.149 1.00 27.49 13  A 1 
ATOM 101  N N     . ALA A 1 14  ? 34.673  -21.456 -11.573 1.00 28.32 14  A 1 
ATOM 102  C CA    . ALA A 1 14  ? 33.595  -20.831 -10.806 1.00 31.17 14  A 1 
ATOM 103  C C     . ALA A 1 14  ? 32.861  -19.715 -11.583 1.00 29.82 14  A 1 
ATOM 104  O O     . ALA A 1 14  ? 32.292  -18.798 -10.974 1.00 28.33 14  A 1 
ATOM 105  C CB    . ALA A 1 14  ? 34.165  -20.379 -9.458  1.00 29.88 14  A 1 
ATOM 106  N N     . SER A 1 15  ? 32.940  -19.727 -12.916 1.00 27.30 15  A 1 
ATOM 107  C CA    . SER A 1 15  ? 32.595  -18.583 -13.760 1.00 30.46 15  A 1 
ATOM 108  C C     . SER A 1 15  ? 31.097  -18.401 -13.998 1.00 29.11 15  A 1 
ATOM 109  O O     . SER A 1 15  ? 30.630  -17.255 -13.972 1.00 28.10 15  A 1 
ATOM 110  C CB    . SER A 1 15  ? 33.339  -18.682 -15.097 1.00 30.41 15  A 1 
ATOM 111  O OG    . SER A 1 15  ? 33.015  -19.881 -15.765 1.00 28.25 15  A 1 
ATOM 112  N N     . GLU A 1 16  ? 30.342  -19.478 -14.200 1.00 27.94 16  A 1 
ATOM 113  C CA    . GLU A 1 16  ? 28.960  -19.393 -14.696 1.00 30.46 16  A 1 
ATOM 114  C C     . GLU A 1 16  ? 28.011  -18.688 -13.715 1.00 29.00 16  A 1 
ATOM 115  O O     . GLU A 1 16  ? 27.334  -17.731 -14.100 1.00 27.17 16  A 1 
ATOM 116  C CB    . GLU A 1 16  ? 28.440  -20.795 -15.063 1.00 29.63 16  A 1 
ATOM 117  C CG    . GLU A 1 16  ? 29.121  -21.324 -16.340 1.00 26.73 16  A 1 
ATOM 118  C CD    . GLU A 1 16  ? 28.528  -22.657 -16.814 1.00 24.91 16  A 1 
ATOM 119  O OE1   . GLU A 1 16  ? 28.524  -22.870 -18.046 1.00 24.27 16  A 1 
ATOM 120  O OE2   . GLU A 1 16  ? 28.099  -23.461 -15.949 1.00 26.20 16  A 1 
ATOM 121  N N     . ASP A 1 17  ? 28.042  -19.073 -12.437 1.00 29.63 17  A 1 
ATOM 122  C CA    . ASP A 1 17  ? 27.160  -18.476 -11.417 1.00 33.12 17  A 1 
ATOM 123  C C     . ASP A 1 17  ? 27.410  -16.972 -11.204 1.00 31.61 17  A 1 
ATOM 124  O O     . ASP A 1 17  ? 26.494  -16.195 -10.903 1.00 29.97 17  A 1 
ATOM 125  C CB    . ASP A 1 17  ? 27.361  -19.200 -10.078 1.00 32.28 17  A 1 
ATOM 126  C CG    . ASP A 1 17  ? 26.308  -20.264 -9.759  1.00 28.84 17  A 1 
ATOM 127  O OD1   . ASP A 1 17  ? 25.251  -20.271 -10.412 1.00 29.17 17  A 1 
ATOM 128  O OD2   . ASP A 1 17  ? 26.582  -21.022 -8.803  1.00 29.82 17  A 1 
ATOM 129  N N     . ARG A 1 18  ? 28.666  -16.521 -11.355 1.00 28.34 18  A 1 
ATOM 130  C CA    . ARG A 1 18  ? 29.004  -15.115 -11.149 1.00 30.39 18  A 1 
ATOM 131  C C     . ARG A 1 18  ? 28.497  -14.209 -12.266 1.00 29.33 18  A 1 
ATOM 132  O O     . ARG A 1 18  ? 28.401  -12.995 -12.049 1.00 27.23 18  A 1 
ATOM 133  C CB    . ARG A 1 18  ? 30.511  -14.926 -10.945 1.00 29.42 18  A 1 
ATOM 134  C CG    . ARG A 1 18  ? 30.956  -15.377 -9.546  1.00 26.87 18  A 1 
ATOM 135  C CD    . ARG A 1 18  ? 32.416  -14.978 -9.321  1.00 26.19 18  A 1 
ATOM 136  N NE    . ARG A 1 18  ? 32.901  -15.450 -8.028  1.00 24.84 18  A 1 
ATOM 137  C CZ    . ARG A 1 18  ? 34.105  -15.231 -7.500  1.00 23.10 18  A 1 
ATOM 138  N NH1   . ARG A 1 18  ? 34.982  -14.482 -8.117  1.00 21.77 18  A 1 
ATOM 139  N NH2   . ARG A 1 18  ? 34.441  -15.758 -6.373  1.00 20.23 18  A 1 
ATOM 140  N N     . HIS A 1 19  ? 28.195  -14.747 -13.433 1.00 29.52 19  A 1 
ATOM 141  C CA    . HIS A 1 19  ? 27.838  -13.918 -14.585 1.00 31.59 19  A 1 
ATOM 142  C C     . HIS A 1 19  ? 26.474  -13.252 -14.396 1.00 30.53 19  A 1 
ATOM 143  O O     . HIS A 1 19  ? 26.364  -12.042 -14.580 1.00 29.20 19  A 1 
ATOM 144  C CB    . HIS A 1 19  ? 27.943  -14.732 -15.881 1.00 31.18 19  A 1 
ATOM 145  C CG    . HIS A 1 19  ? 28.623  -13.931 -16.954 1.00 29.08 19  A 1 
ATOM 146  N ND1   . HIS A 1 19  ? 28.289  -12.662 -17.357 1.00 29.05 19  A 1 
ATOM 147  C CD2   . HIS A 1 19  ? 29.744  -14.278 -17.663 1.00 29.30 19  A 1 
ATOM 148  C CE1   . HIS A 1 19  ? 29.170  -12.251 -18.286 1.00 28.23 19  A 1 
ATOM 149  N NE2   . HIS A 1 19  ? 30.086  -13.213 -18.495 1.00 27.82 19  A 1 
ATOM 150  N N     . TRP A 1 20  ? 25.478  -14.020 -13.914 1.00 31.95 20  A 1 
ATOM 151  C CA    . TRP A 1 20  ? 24.136  -13.488 -13.666 1.00 29.08 20  A 1 
ATOM 152  C C     . TRP A 1 20  ? 24.089  -12.485 -12.513 1.00 28.00 20  A 1 
ATOM 153  O O     . TRP A 1 20  ? 23.432  -11.448 -12.615 1.00 25.62 20  A 1 
ATOM 154  C CB    . TRP A 1 20  ? 23.160  -14.644 -13.438 1.00 27.58 20  A 1 
ATOM 155  C CG    . TRP A 1 20  ? 22.731  -15.289 -14.709 1.00 24.69 20  A 1 
ATOM 156  C CD1   . TRP A 1 20  ? 23.270  -16.407 -15.265 1.00 21.79 20  A 1 
ATOM 157  C CD2   . TRP A 1 20  ? 21.678  -14.838 -15.636 1.00 23.18 20  A 1 
ATOM 158  N NE1   . TRP A 1 20  ? 22.628  -16.685 -16.459 1.00 20.28 20  A 1 
ATOM 159  C CE2   . TRP A 1 20  ? 21.648  -15.744 -16.718 1.00 21.51 20  A 1 
ATOM 160  C CE3   . TRP A 1 20  ? 20.773  -13.756 -15.626 1.00 24.40 20  A 1 
ATOM 161  C CZ2   . TRP A 1 20  ? 20.716  -15.587 -17.783 1.00 25.17 20  A 1 
ATOM 162  C CZ3   . TRP A 1 20  ? 19.850  -13.604 -16.697 1.00 25.27 20  A 1 
ATOM 163  C CH2   . TRP A 1 20  ? 19.834  -14.510 -17.752 1.00 26.32 20  A 1 
ATOM 164  N N     . HIS A 1 21  ? 24.868  -12.700 -11.455 1.00 30.32 21  A 1 
ATOM 165  C CA    . HIS A 1 21  ? 24.986  -11.705 -10.388 1.00 31.75 21  A 1 
ATOM 166  C C     . HIS A 1 21  ? 25.531  -10.366 -10.898 1.00 30.83 21  A 1 
ATOM 167  O O     . HIS A 1 21  ? 25.114  -9.302  -10.438 1.00 29.05 21  A 1 
ATOM 168  C CB    . HIS A 1 21  ? 25.829  -12.244 -9.231  1.00 30.92 21  A 1 
ATOM 169  C CG    . HIS A 1 21  ? 25.002  -12.555 -8.020  1.00 27.81 21  A 1 
ATOM 170  N ND1   . HIS A 1 21  ? 24.179  -11.674 -7.363  1.00 27.09 21  A 1 
ATOM 171  C CD2   . HIS A 1 21  ? 24.902  -13.750 -7.361  1.00 27.70 21  A 1 
ATOM 172  C CE1   . HIS A 1 21  ? 23.592  -12.316 -6.346  1.00 26.42 21  A 1 
ATOM 173  N NE2   . HIS A 1 21  ? 24.010  -13.586 -6.309  1.00 25.82 21  A 1 
ATOM 174  N N     . ARG A 1 22  ? 26.461  -10.409 -11.842 1.00 26.34 22  A 1 
ATOM 175  C CA    . ARG A 1 22  ? 27.083  -9.204  -12.373 1.00 27.02 22  A 1 
ATOM 176  C C     . ARG A 1 22  ? 26.139  -8.427  -13.294 1.00 26.30 22  A 1 
ATOM 177  O O     . ARG A 1 22  ? 26.126  -7.200  -13.209 1.00 24.68 22  A 1 
ATOM 178  C CB    . ARG A 1 22  ? 28.407  -9.573  -13.061 1.00 26.25 22  A 1 
ATOM 179  C CG    . ARG A 1 22  ? 29.459  -8.473  -12.846 1.00 23.29 22  A 1 
ATOM 180  C CD    . ARG A 1 22  ? 30.780  -8.891  -13.489 1.00 21.18 22  A 1 
ATOM 181  N NE    . ARG A 1 22  ? 31.892  -8.041  -13.056 1.00 19.68 22  A 1 
ATOM 182  C CZ    . ARG A 1 22  ? 33.152  -8.143  -13.459 1.00 17.14 22  A 1 
ATOM 183  N NH1   . ARG A 1 22  ? 33.505  -9.019  -14.354 1.00 16.30 22  A 1 
ATOM 184  N NH2   . ARG A 1 22  ? 34.068  -7.371  -12.967 1.00 14.95 22  A 1 
ATOM 185  N N     . THR A 1 23  ? 25.332  -9.109  -14.099 1.00 28.50 23  A 1 
ATOM 186  C CA    . THR A 1 23  ? 24.319  -8.460  -14.941 1.00 29.18 23  A 1 
ATOM 187  C C     . THR A 1 23  ? 23.224  -7.810  -14.103 1.00 27.79 23  A 1 
ATOM 188  O O     . THR A 1 23  ? 22.938  -6.637  -14.331 1.00 25.97 23  A 1 
ATOM 189  C CB    . THR A 1 23  ? 23.704  -9.422  -15.968 1.00 28.24 23  A 1 
ATOM 190  O OG1   . THR A 1 23  ? 23.466  -10.686 -15.411 1.00 25.99 23  A 1 
ATOM 191  C CG2   . THR A 1 23  ? 24.637  -9.638  -17.159 1.00 27.52 23  A 1 
ATOM 192  N N     . ALA A 1 24  ? 22.723  -8.476  -13.064 1.00 28.80 24  A 1 
ATOM 193  C CA    . ALA A 1 24  ? 21.733  -7.881  -12.162 1.00 28.96 24  A 1 
ATOM 194  C C     . ALA A 1 24  ? 22.258  -6.617  -11.458 1.00 28.34 24  A 1 
ATOM 195  O O     . ALA A 1 24  ? 21.542  -5.630  -11.303 1.00 26.95 24  A 1 
ATOM 196  C CB    . ALA A 1 24  ? 21.296  -8.948  -11.151 1.00 27.83 24  A 1 
ATOM 197  N N     . THR A 1 25  ? 23.546  -6.608  -11.073 1.00 27.30 25  A 1 
ATOM 198  C CA    . THR A 1 25  ? 24.162  -5.424  -10.441 1.00 25.93 25  A 1 
ATOM 199  C C     . THR A 1 25  ? 24.368  -4.279  -11.434 1.00 25.46 25  A 1 
ATOM 200  O O     . THR A 1 25  ? 24.230  -3.117  -11.068 1.00 23.59 25  A 1 
ATOM 201  C CB    . THR A 1 25  ? 25.503  -5.768  -9.769  1.00 25.20 25  A 1 
ATOM 202  O OG1   . THR A 1 25  ? 25.461  -6.982  -9.065  1.00 22.74 25  A 1 
ATOM 203  C CG2   . THR A 1 25  ? 25.890  -4.708  -8.732  1.00 23.84 25  A 1 
ATOM 204  N N     . LEU A 1 26  ? 24.677  -4.591  -12.694 1.00 26.31 26  A 1 
ATOM 205  C CA    . LEU A 1 26  ? 24.806  -3.579  -13.751 1.00 26.45 26  A 1 
ATOM 206  C C     . LEU A 1 26  ? 23.467  -2.898  -14.040 1.00 26.05 26  A 1 
ATOM 207  O O     . LEU A 1 26  ? 23.441  -1.675  -14.189 1.00 24.35 26  A 1 
ATOM 208  C CB    . LEU A 1 26  ? 25.401  -4.214  -15.020 1.00 24.43 26  A 1 
ATOM 209  C CG    . LEU A 1 26  ? 26.934  -4.318  -14.986 1.00 21.29 26  A 1 
ATOM 210  C CD1   . LEU A 1 26  ? 27.433  -5.301  -16.050 1.00 21.10 26  A 1 
ATOM 211  C CD2   . LEU A 1 26  ? 27.588  -2.957  -15.258 1.00 23.25 26  A 1 
ATOM 212  N N     . PHE A 1 27  ? 22.367  -3.654  -14.015 1.00 28.30 27  A 1 
ATOM 213  C CA    . PHE A 1 27  ? 21.020  -3.103  -14.173 1.00 28.54 27  A 1 
ATOM 214  C C     . PHE A 1 27  ? 20.687  -2.007  -13.169 1.00 29.21 27  A 1 
ATOM 215  O O     . PHE A 1 27  ? 20.197  -0.950  -13.553 1.00 26.45 27  A 1 
ATOM 216  C CB    . PHE A 1 27  ? 20.001  -4.224  -14.015 1.00 25.98 27  A 1 
ATOM 217  C CG    . PHE A 1 27  ? 19.533  -4.733  -15.345 1.00 21.94 27  A 1 
ATOM 218  C CD1   . PHE A 1 27  ? 18.452  -4.094  -15.966 1.00 19.92 27  A 1 
ATOM 219  C CD2   . PHE A 1 27  ? 20.192  -5.815  -15.939 1.00 20.08 27  A 1 
ATOM 220  C CE1   . PHE A 1 27  ? 18.001  -4.572  -17.194 1.00 18.19 27  A 1 
ATOM 221  C CE2   . PHE A 1 27  ? 19.744  -6.287  -17.166 1.00 18.22 27  A 1 
ATOM 222  C CZ    . PHE A 1 27  ? 18.643  -5.673  -17.785 1.00 18.51 27  A 1 
ATOM 223  N N     . MET A 1 28  ? 20.981  -2.235  -11.875 1.00 31.73 28  A 1 
ATOM 224  C CA    . MET A 1 28  ? 20.683  -1.240  -10.844 1.00 32.28 28  A 1 
ATOM 225  C C     . MET A 1 28  ? 21.458  0.066   -11.038 1.00 33.77 28  A 1 
ATOM 226  O O     . MET A 1 28  ? 20.931  1.138   -10.733 1.00 31.63 28  A 1 
ATOM 227  C CB    . MET A 1 28  ? 20.967  -1.805  -9.442  1.00 29.95 28  A 1 
ATOM 228  C CG    . MET A 1 28  ? 19.825  -2.678  -8.933  1.00 25.74 28  A 1 
ATOM 229  S SD    . MET A 1 28  ? 19.592  -2.563  -7.131  1.00 22.32 28  A 1 
ATOM 230  C CE    . MET A 1 28  ? 18.058  -3.495  -6.948  1.00 20.12 28  A 1 
ATOM 231  N N     . ASN A 1 29  ? 22.675  0.007   -11.552 1.00 27.40 29  A 1 
ATOM 232  C CA    . ASN A 1 29  ? 23.480  1.206   -11.763 1.00 27.72 29  A 1 
ATOM 233  C C     . ASN A 1 29  ? 22.976  2.071   -12.930 1.00 27.46 29  A 1 
ATOM 234  O O     . ASN A 1 29  ? 23.026  3.296   -12.821 1.00 25.50 29  A 1 
ATOM 235  C CB    . ASN A 1 29  ? 24.952  0.825   -11.936 1.00 26.02 29  A 1 
ATOM 236  C CG    . ASN A 1 29  ? 25.663  0.572   -10.625 1.00 22.43 29  A 1 
ATOM 237  O OD1   . ASN A 1 29  ? 25.278  0.997   -9.553  1.00 22.53 29  A 1 
ATOM 238  N ND2   . ASN A 1 29  ? 26.783  -0.109  -10.671 1.00 23.24 29  A 1 
ATOM 239  N N     . CYS A 1 30  ? 22.453  1.468   -13.999 1.00 29.97 30  A 1 
ATOM 240  C CA    . CYS A 1 30  ? 21.993  2.222   -15.167 1.00 32.43 30  A 1 
ATOM 241  C C     . CYS A 1 30  ? 20.802  3.141   -14.858 1.00 31.66 30  A 1 
ATOM 242  O O     . CYS A 1 30  ? 20.708  4.211   -15.429 1.00 29.46 30  A 1 
ATOM 243  C CB    . CYS A 1 30  ? 21.651  1.261   -16.307 1.00 30.43 30  A 1 
ATOM 244  S SG    . CYS A 1 30  ? 23.172  0.496   -16.965 1.00 26.68 30  A 1 
ATOM 245  N N     . VAL A 1 31  ? 19.930  2.743   -13.929 1.00 28.73 31  A 1 
ATOM 246  C CA    . VAL A 1 31  ? 18.742  3.541   -13.579 1.00 30.41 31  A 1 
ATOM 247  C C     . VAL A 1 31  ? 19.089  4.742   -12.685 1.00 29.58 31  A 1 
ATOM 248  O O     . VAL A 1 31  ? 18.373  5.736   -12.680 1.00 27.54 31  A 1 
ATOM 249  C CB    . VAL A 1 31  ? 17.655  2.661   -12.922 1.00 28.59 31  A 1 
ATOM 250  C CG1   . VAL A 1 31  ? 16.336  3.428   -12.728 1.00 26.11 31  A 1 
ATOM 251  C CG2   . VAL A 1 31  ? 17.334  1.415   -13.759 1.00 28.07 31  A 1 
ATOM 252  N N     . SER A 1 32  ? 20.184  4.672   -11.918 1.00 26.29 32  A 1 
ATOM 253  C CA    . SER A 1 32  ? 20.511  5.692   -10.913 1.00 28.05 32  A 1 
ATOM 254  C C     . SER A 1 32  ? 20.986  7.019   -11.500 1.00 26.66 32  A 1 
ATOM 255  O O     . SER A 1 32  ? 20.636  8.083   -10.983 1.00 24.75 32  A 1 
ATOM 256  C CB    . SER A 1 32  ? 21.550  5.169   -9.927  1.00 26.80 32  A 1 
ATOM 257  O OG    . SER A 1 32  ? 22.817  4.988   -10.506 1.00 25.49 32  A 1 
ATOM 258  N N     . ASN A 1 33  ? 21.780  6.959   -12.538 1.00 27.43 33  A 1 
ATOM 259  C CA    . ASN A 1 33  ? 22.184  8.165   -13.232 1.00 29.17 33  A 1 
ATOM 260  C C     . ASN A 1 33  ? 21.026  8.595   -14.126 1.00 27.81 33  A 1 
ATOM 261  O O     . ASN A 1 33  ? 20.674  7.877   -15.057 1.00 25.89 33  A 1 
ATOM 262  C CB    . ASN A 1 33  ? 23.496  7.945   -13.991 1.00 27.49 33  A 1 
ATOM 263  C CG    . ASN A 1 33  ? 24.713  7.970   -13.078 1.00 23.65 33  A 1 
ATOM 264  O OD1   . ASN A 1 33  ? 24.697  8.454   -11.958 1.00 23.30 33  A 1 
ATOM 265  N ND2   . ASN A 1 33  ? 25.829  7.476   -13.553 1.00 23.73 33  A 1 
ATOM 266  N N     . GLY A 1 34  ? 20.464  9.754   -13.851 1.00 29.23 34  A 1 
ATOM 267  C CA    . GLY A 1 34  ? 19.452  10.400  -14.688 1.00 29.12 34  A 1 
ATOM 268  C C     . GLY A 1 34  ? 19.969  10.836  -16.067 1.00 28.32 34  A 1 
ATOM 269  O O     . GLY A 1 34  ? 19.610  11.908  -16.542 1.00 26.74 34  A 1 
ATOM 270  N N     . THR A 1 35  ? 20.854  10.043  -16.668 1.00 27.79 35  A 1 
ATOM 271  C CA    . THR A 1 35  ? 21.181  10.167  -18.080 1.00 28.52 35  A 1 
ATOM 272  C C     . THR A 1 35  ? 19.878  9.959   -18.833 1.00 27.43 35  A 1 
ATOM 273  O O     . THR A 1 35  ? 19.267  8.896   -18.742 1.00 25.45 35  A 1 
ATOM 274  C CB    . THR A 1 35  ? 22.227  9.146   -18.529 1.00 26.92 35  A 1 
ATOM 275  O OG1   . THR A 1 35  ? 22.009  7.888   -17.920 1.00 24.81 35  A 1 
ATOM 276  C CG2   . THR A 1 35  ? 23.625  9.607   -18.141 1.00 26.41 35  A 1 
ATOM 277  N N     . VAL A 1 36  ? 19.491  11.004  -19.541 1.00 24.95 36  A 1 
ATOM 278  C CA    . VAL A 1 36  ? 18.481  10.967  -20.585 1.00 26.25 36  A 1 
ATOM 279  C C     . VAL A 1 36  ? 18.762  9.714   -21.409 1.00 25.64 36  A 1 
ATOM 280  O O     . VAL A 1 36  ? 19.873  9.542   -21.895 1.00 24.21 36  A 1 
ATOM 281  C CB    . VAL A 1 36  ? 18.582  12.229  -21.460 1.00 25.04 36  A 1 
ATOM 282  C CG1   . VAL A 1 36  ? 17.496  12.271  -22.539 1.00 23.40 36  A 1 
ATOM 283  C CG2   . VAL A 1 36  ? 18.445  13.502  -20.609 1.00 26.54 36  A 1 
ATOM 284  N N     . TYR A 1 37  ? 17.789  8.796   -21.460 1.00 25.36 37  A 1 
ATOM 285  C CA    . TYR A 1 37  ? 17.816  7.735   -22.453 1.00 25.80 37  A 1 
ATOM 286  C C     . TYR A 1 37  ? 17.837  8.457   -23.808 1.00 25.00 37  A 1 
ATOM 287  O O     . TYR A 1 37  ? 16.799  8.944   -24.252 1.00 23.76 37  A 1 
ATOM 288  C CB    . TYR A 1 37  ? 16.597  6.809   -22.308 1.00 25.88 37  A 1 
ATOM 289  C CG    . TYR A 1 37  ? 16.779  5.660   -21.341 1.00 26.72 37  A 1 
ATOM 290  C CD1   . TYR A 1 37  ? 17.150  4.386   -21.830 1.00 28.15 37  A 1 
ATOM 291  C CD2   . TYR A 1 37  ? 16.562  5.836   -19.973 1.00 30.34 37  A 1 
ATOM 292  C CE1   . TYR A 1 37  ? 17.308  3.301   -20.952 1.00 27.97 37  A 1 
ATOM 293  C CE2   . TYR A 1 37  ? 16.724  4.752   -19.075 1.00 26.64 37  A 1 
ATOM 294  C CZ    . TYR A 1 37  ? 17.089  3.481   -19.569 1.00 25.12 37  A 1 
ATOM 295  O OH    . TYR A 1 37  ? 17.230  2.417   -18.703 1.00 23.97 37  A 1 
ATOM 296  N N     . GLU A 1 38  ? 19.020  8.614   -24.384 1.00 25.29 38  A 1 
ATOM 297  C CA    . GLU A 1 38  ? 19.113  8.958   -25.786 1.00 27.92 38  A 1 
ATOM 298  C C     . GLU A 1 38  ? 18.326  7.877   -26.511 1.00 27.38 38  A 1 
ATOM 299  O O     . GLU A 1 38  ? 18.692  6.699   -26.485 1.00 26.44 38  A 1 
ATOM 300  C CB    . GLU A 1 38  ? 20.559  9.036   -26.291 1.00 27.67 38  A 1 
ATOM 301  C CG    . GLU A 1 38  ? 21.239  10.369  -25.925 1.00 24.84 38  A 1 
ATOM 302  C CD    . GLU A 1 38  ? 22.616  10.553  -26.583 1.00 23.01 38  A 1 
ATOM 303  O OE1   . GLU A 1 38  ? 23.022  11.729  -26.788 1.00 22.42 38  A 1 
ATOM 304  O OE2   . GLU A 1 38  ? 23.288  9.535   -26.872 1.00 23.00 38  A 1 
ATOM 305  N N     . GLU A 1 39  ? 17.192  8.269   -27.061 1.00 25.49 39  A 1 
ATOM 306  C CA    . GLU A 1 39  ? 16.423  7.423   -27.944 1.00 27.57 39  A 1 
ATOM 307  C C     . GLU A 1 39  ? 17.373  6.999   -29.055 1.00 26.42 39  A 1 
ATOM 308  O O     . GLU A 1 39  ? 17.812  7.816   -29.861 1.00 25.10 39  A 1 
ATOM 309  C CB    . GLU A 1 39  ? 15.213  8.175   -28.498 1.00 27.37 39  A 1 
ATOM 310  C CG    . GLU A 1 39  ? 14.104  8.351   -27.449 1.00 25.16 39  A 1 
ATOM 311  C CD    . GLU A 1 39  ? 12.920  9.166   -27.968 1.00 23.83 39  A 1 
ATOM 312  O OE1   . GLU A 1 39  ? 11.772  8.730   -27.726 1.00 23.37 39  A 1 
ATOM 313  O OE2   . GLU A 1 39  ? 13.151  10.212  -28.604 1.00 23.73 39  A 1 
ATOM 314  N N     . ALA A 1 40  ? 17.748  5.719   -29.036 1.00 27.37 40  A 1 
ATOM 315  C CA    . ALA A 1 40  ? 18.539  5.161   -30.102 1.00 27.42 40  A 1 
ATOM 316  C C     . ALA A 1 40  ? 17.647  5.160   -31.346 1.00 26.13 40  A 1 
ATOM 317  O O     . ALA A 1 40  ? 16.909  4.205   -31.591 1.00 25.00 40  A 1 
ATOM 318  C CB    . ALA A 1 40  ? 19.037  3.771   -29.703 1.00 26.71 40  A 1 
ATOM 319  N N     . VAL A 1 41  ? 17.682  6.267   -32.072 1.00 27.01 41  A 1 
ATOM 320  C CA    . VAL A 1 41  ? 17.051  6.419   -33.379 1.00 28.78 41  A 1 
ATOM 321  C C     . VAL A 1 41  ? 17.773  5.447   -34.300 1.00 27.43 41  A 1 
ATOM 322  O O     . VAL A 1 41  ? 18.832  5.742   -34.846 1.00 25.85 41  A 1 
ATOM 323  C CB    . VAL A 1 41  ? 17.104  7.866   -33.885 1.00 27.48 41  A 1 
ATOM 324  C CG1   . VAL A 1 41  ? 16.302  8.000   -35.188 1.00 26.19 41  A 1 
ATOM 325  C CG2   . VAL A 1 41  ? 16.522  8.858   -32.872 1.00 29.31 41  A 1 
ATOM 326  N N     . GLY A 1 42  ? 17.226  4.239   -34.392 1.00 30.00 42  A 1 
ATOM 327  C CA    . GLY A 1 42  ? 17.686  3.283   -35.382 1.00 31.19 42  A 1 
ATOM 328  C C     . GLY A 1 42  ? 17.581  3.907   -36.770 1.00 30.65 42  A 1 
ATOM 329  O O     . GLY A 1 42  ? 16.634  4.640   -37.050 1.00 29.02 42  A 1 
ATOM 330  N N     . ARG A 1 43  ? 18.520  3.601   -37.652 1.00 27.20 43  A 1 
ATOM 331  C CA    . ARG A 1 43  ? 18.621  4.207   -38.998 1.00 31.74 43  A 1 
ATOM 332  C C     . ARG A 1 43  ? 17.321  4.184   -39.820 1.00 30.49 43  A 1 
ATOM 333  O O     . ARG A 1 43  ? 17.126  5.062   -40.639 1.00 28.22 43  A 1 
ATOM 334  C CB    . ARG A 1 43  ? 19.709  3.497   -39.817 1.00 30.20 43  A 1 
ATOM 335  C CG    . ARG A 1 43  ? 21.124  4.010   -39.531 1.00 27.73 43  A 1 
ATOM 336  C CD    . ARG A 1 43  ? 22.101  3.309   -40.481 1.00 25.36 43  A 1 
ATOM 337  N NE    . ARG A 1 43  ? 23.450  3.862   -40.370 1.00 24.24 43  A 1 
ATOM 338  C CZ    . ARG A 1 43  ? 24.524  3.447   -41.049 1.00 21.63 43  A 1 
ATOM 339  N NH1   . ARG A 1 43  ? 24.442  2.452   -41.886 1.00 21.27 43  A 1 
ATOM 340  N NH2   . ARG A 1 43  ? 25.671  4.027   -40.896 1.00 20.94 43  A 1 
ATOM 341  N N     . GLU A 1 44  ? 16.477  3.185   -39.608 1.00 35.01 44  A 1 
ATOM 342  C CA    . GLU A 1 44  ? 15.223  3.003   -40.353 1.00 37.99 44  A 1 
ATOM 343  C C     . GLU A 1 44  ? 14.003  3.679   -39.691 1.00 38.26 44  A 1 
ATOM 344  O O     . GLU A 1 44  ? 12.866  3.326   -39.984 1.00 36.36 44  A 1 
ATOM 345  C CB    . GLU A 1 44  ? 14.978  1.518   -40.626 1.00 35.47 44  A 1 
ATOM 346  C CG    . GLU A 1 44  ? 16.024  0.926   -41.577 1.00 32.55 44  A 1 
ATOM 347  C CD    . GLU A 1 44  ? 15.700  -0.501  -42.016 1.00 29.37 44  A 1 
ATOM 348  O OE1   . GLU A 1 44  ? 16.296  -0.921  -43.040 1.00 27.19 44  A 1 
ATOM 349  O OE2   . GLU A 1 44  ? 14.894  -1.167  -41.328 1.00 26.71 44  A 1 
ATOM 350  N N     . GLY A 1 45  ? 14.213  4.635   -38.789 1.00 35.41 45  A 1 
ATOM 351  C CA    . GLY A 1 45  ? 13.098  5.391   -38.209 1.00 36.29 45  A 1 
ATOM 352  C C     . GLY A 1 45  ? 12.190  4.608   -37.254 1.00 35.95 45  A 1 
ATOM 353  O O     . GLY A 1 45  ? 11.154  5.122   -36.832 1.00 34.21 45  A 1 
ATOM 354  N N     . CYS A 1 46  ? 12.548  3.354   -36.896 1.00 43.92 46  A 1 
ATOM 355  C CA    . CYS A 1 46  ? 11.814  2.569   -35.925 1.00 44.52 46  A 1 
ATOM 356  C C     . CYS A 1 46  ? 12.144  3.043   -34.507 1.00 44.27 46  A 1 
ATOM 357  O O     . CYS A 1 46  ? 13.167  2.666   -33.939 1.00 42.07 46  A 1 
ATOM 358  C CB    . CYS A 1 46  ? 12.126  1.087   -36.125 1.00 41.98 46  A 1 
ATOM 359  S SG    . CYS A 1 46  ? 11.381  0.485   -37.681 1.00 38.44 46  A 1 
ATOM 360  N N     . TRP A 1 47  ? 11.254  3.845   -33.908 1.00 54.25 47  A 1 
ATOM 361  C CA    . TRP A 1 47  ? 11.316  4.298   -32.511 1.00 51.96 47  A 1 
ATOM 362  C C     . TRP A 1 47  ? 10.943  3.159   -31.552 1.00 51.53 47  A 1 
ATOM 363  O O     . TRP A 1 47  ? 9.955   3.228   -30.817 1.00 47.67 47  A 1 
ATOM 364  C CB    . TRP A 1 47  ? 10.418  5.524   -32.319 1.00 47.50 47  A 1 
ATOM 365  C CG    . TRP A 1 47  ? 10.807  6.739   -33.103 1.00 43.50 47  A 1 
ATOM 366  C CD1   . TRP A 1 47  ? 10.649  6.917   -34.433 1.00 38.97 47  A 1 
ATOM 367  C CD2   . TRP A 1 47  ? 11.428  7.966   -32.612 1.00 41.58 47  A 1 
ATOM 368  N NE1   . TRP A 1 47  ? 11.128  8.164   -34.804 1.00 34.32 47  A 1 
ATOM 369  C CE2   . TRP A 1 47  ? 11.602  8.834   -33.715 1.00 37.79 47  A 1 
ATOM 370  C CE3   . TRP A 1 47  ? 11.833  8.403   -31.336 1.00 39.02 47  A 1 
ATOM 371  C CZ2   . TRP A 1 47  ? 12.166  10.130  -33.552 1.00 38.61 47  A 1 
ATOM 372  C CZ3   . TRP A 1 47  ? 12.394  9.694   -31.179 1.00 38.02 47  A 1 
ATOM 373  C CH2   . TRP A 1 47  ? 12.556  10.537  -32.263 1.00 39.09 47  A 1 
ATOM 374  N N     . ALA A 1 48  ? 11.689  2.045   -31.593 1.00 61.22 48  A 1 
ATOM 375  C CA    . ALA A 1 48  ? 11.447  0.931   -30.698 1.00 62.21 48  A 1 
ATOM 376  C C     . ALA A 1 48  ? 12.276  1.095   -29.419 1.00 63.76 48  A 1 
ATOM 377  O O     . ALA A 1 48  ? 13.500  1.194   -29.470 1.00 60.72 48  A 1 
ATOM 378  C CB    . ALA A 1 48  ? 11.729  -0.380  -31.430 1.00 57.09 48  A 1 
ATOM 379  N N     . ARG A 1 49  ? 11.610  1.067   -28.255 1.00 67.68 49  A 1 
ATOM 380  C CA    . ARG A 1 49  ? 12.305  1.047   -26.963 1.00 69.27 49  A 1 
ATOM 381  C C     . ARG A 1 49  ? 13.188  -0.193  -26.886 1.00 71.19 49  A 1 
ATOM 382  O O     . ARG A 1 49  ? 12.743  -1.295  -27.181 1.00 67.61 49  A 1 
ATOM 383  C CB    . ARG A 1 49  ? 11.284  1.113   -25.823 1.00 65.52 49  A 1 
ATOM 384  C CG    . ARG A 1 49  ? 11.963  1.138   -24.444 1.00 58.52 49  A 1 
ATOM 385  C CD    . ARG A 1 49  ? 10.944  1.394   -23.342 1.00 60.17 49  A 1 
ATOM 386  N NE    . ARG A 1 49  ? 11.546  1.225   -22.018 1.00 53.96 49  A 1 
ATOM 387  C CZ    . ARG A 1 49  ? 11.166  1.779   -20.883 1.00 47.68 49  A 1 
ATOM 388  N NH1   . ARG A 1 49  ? 10.165  2.612   -20.828 1.00 46.14 49  A 1 
ATOM 389  N NH2   . ARG A 1 49  ? 11.787  1.483   -19.790 1.00 46.90 49  A 1 
ATOM 390  N N     . LEU A 1 50  ? 14.441  -0.014  -26.461 1.00 74.35 50  A 1 
ATOM 391  C CA    . LEU A 1 50  ? 15.366  -1.128  -26.289 1.00 74.95 50  A 1 
ATOM 392  C C     . LEU A 1 50  ? 14.914  -2.049  -25.153 1.00 76.84 50  A 1 
ATOM 393  O O     . LEU A 1 50  ? 14.253  -1.635  -24.203 1.00 72.60 50  A 1 
ATOM 394  C CB    . LEU A 1 50  ? 16.793  -0.605  -26.073 1.00 69.78 50  A 1 
ATOM 395  C CG    . LEU A 1 50  ? 17.408  0.098   -27.295 1.00 65.76 50  A 1 
ATOM 396  C CD1   . LEU A 1 50  ? 18.779  0.667   -26.936 1.00 60.36 50  A 1 
ATOM 397  C CD2   . LEU A 1 50  ? 17.583  -0.847  -28.487 1.00 62.54 50  A 1 
ATOM 398  N N     . CYS A 1 51  ? 15.283  -3.324  -25.276 1.00 78.18 51  A 1 
ATOM 399  C CA    . CYS A 1 51  ? 15.051  -4.323  -24.242 1.00 78.12 51  A 1 
ATOM 400  C C     . CYS A 1 51  ? 15.761  -3.910  -22.948 1.00 77.77 51  A 1 
ATOM 401  O O     . CYS A 1 51  ? 16.982  -3.765  -22.942 1.00 72.82 51  A 1 
ATOM 402  C CB    . CYS A 1 51  ? 15.567  -5.664  -24.761 1.00 76.93 51  A 1 
ATOM 403  S SG    . CYS A 1 51  ? 15.462  -6.966  -23.493 1.00 74.98 51  A 1 
ATOM 404  N N     . ASP A 1 52  ? 15.016  -3.814  -21.854 1.00 80.74 52  A 1 
ATOM 405  C CA    . ASP A 1 52  ? 15.577  -3.532  -20.546 1.00 78.58 52  A 1 
ATOM 406  C C     . ASP A 1 52  ? 16.534  -4.655  -20.106 1.00 78.38 52  A 1 
ATOM 407  O O     . ASP A 1 52  ? 17.459  -4.391  -19.349 1.00 73.14 52  A 1 
ATOM 408  C CB    . ASP A 1 52  ? 14.440  -3.319  -19.521 1.00 75.43 52  A 1 
ATOM 409  C CG    . ASP A 1 52  ? 13.541  -2.099  -19.792 1.00 74.36 52  A 1 
ATOM 410  O OD1   . ASP A 1 52  ? 14.019  -1.039  -20.251 1.00 68.20 52  A 1 
ATOM 411  O OD2   . ASP A 1 52  ? 12.317  -2.189  -19.505 1.00 69.92 52  A 1 
ATOM 412  N N     . GLY A 1 53  ? 16.366  -5.898  -20.608 1.00 76.82 53  A 1 
ATOM 413  C CA    . GLY A 1 53  ? 17.205  -7.062  -20.301 1.00 74.19 53  A 1 
ATOM 414  C C     . GLY A 1 53  ? 18.604  -7.037  -20.917 1.00 74.67 53  A 1 
ATOM 415  O O     . GLY A 1 53  ? 19.595  -7.282  -20.231 1.00 69.76 53  A 1 
ATOM 416  N N     . CYS A 1 54  ? 18.729  -6.745  -22.214 1.00 74.61 54  A 1 
ATOM 417  C CA    . CYS A 1 54  ? 20.009  -6.752  -22.916 1.00 75.31 54  A 1 
ATOM 418  C C     . CYS A 1 54  ? 20.495  -5.373  -23.365 1.00 76.01 54  A 1 
ATOM 419  O O     . CYS A 1 54  ? 21.637  -5.242  -23.789 1.00 68.78 54  A 1 
ATOM 420  C CB    . CYS A 1 54  ? 19.945  -7.740  -24.084 1.00 71.69 54  A 1 
ATOM 421  S SG    . CYS A 1 54  ? 18.749  -7.193  -25.345 1.00 74.23 54  A 1 
ATOM 422  N N     . CYS A 1 55  ? 19.644  -4.354  -23.316 1.00 70.99 55  A 1 
ATOM 423  C CA    . CYS A 1 55  ? 19.916  -2.971  -23.731 1.00 68.48 55  A 1 
ATOM 424  C C     . CYS A 1 55  ? 20.451  -2.827  -25.170 1.00 69.66 55  A 1 
ATOM 425  O O     . CYS A 1 55  ? 21.040  -1.803  -25.503 1.00 63.48 55  A 1 
ATOM 426  C CB    . CYS A 1 55  ? 20.805  -2.275  -22.689 1.00 64.11 55  A 1 
ATOM 427  S SG    . CYS A 1 55  ? 20.038  -2.336  -21.034 1.00 59.02 55  A 1 
ATOM 428  N N     . THR A 1 56  ? 20.245  -3.835  -26.007 1.00 70.63 56  A 1 
ATOM 429  C CA    . THR A 1 56  ? 20.817  -3.878  -27.364 1.00 71.26 56  A 1 
ATOM 430  C C     . THR A 1 56  ? 19.785  -4.154  -28.454 1.00 73.89 56  A 1 
ATOM 431  O O     . THR A 1 56  ? 19.936  -3.679  -29.577 1.00 68.82 56  A 1 
ATOM 432  C CB    . THR A 1 56  ? 21.925  -4.934  -27.464 1.00 66.84 56  A 1 
ATOM 433  O OG1   . THR A 1 56  ? 21.490  -6.176  -26.961 1.00 62.30 56  A 1 
ATOM 434  C CG2   . THR A 1 56  ? 23.185  -4.544  -26.688 1.00 63.02 56  A 1 
ATOM 435  N N     . VAL A 1 57  ? 18.749  -4.925  -28.140 1.00 76.31 57  A 1 
ATOM 436  C CA    . VAL A 1 57  ? 17.723  -5.367  -29.094 1.00 76.03 57  A 1 
ATOM 437  C C     . VAL A 1 57  ? 16.408  -4.641  -28.801 1.00 77.97 57  A 1 
ATOM 438  O O     . VAL A 1 57  ? 16.083  -4.449  -27.629 1.00 73.91 57  A 1 
ATOM 439  C CB    . VAL A 1 57  ? 17.554  -6.897  -29.041 1.00 71.54 57  A 1 
ATOM 440  C CG1   . VAL A 1 57  ? 16.599  -7.411  -30.115 1.00 63.95 57  A 1 
ATOM 441  C CG2   . VAL A 1 57  ? 18.896  -7.610  -29.249 1.00 67.57 57  A 1 
ATOM 442  N N     . PRO A 1 58  ? 15.615  -4.253  -29.825 1.00 72.46 58  A 1 
ATOM 443  C CA    . PRO A 1 58  ? 14.282  -3.711  -29.617 1.00 72.73 58  A 1 
ATOM 444  C C     . PRO A 1 58  ? 13.392  -4.662  -28.807 1.00 73.53 58  A 1 
ATOM 445  O O     . PRO A 1 58  ? 13.402  -5.880  -29.016 1.00 73.28 58  A 1 
ATOM 446  C CB    . PRO A 1 58  ? 13.708  -3.465  -31.010 1.00 71.68 58  A 1 
ATOM 447  C CG    . PRO A 1 58  ? 14.954  -3.262  -31.865 1.00 68.85 58  A 1 
ATOM 448  C CD    . PRO A 1 58  ? 15.956  -4.217  -31.226 1.00 75.43 58  A 1 
ATOM 449  N N     . SER A 1 59  ? 12.606  -4.096  -27.874 1.00 76.15 59  A 1 
ATOM 450  C CA    . SER A 1 59  ? 11.629  -4.850  -27.096 1.00 76.35 59  A 1 
ATOM 451  C C     . SER A 1 59  ? 10.449  -5.290  -27.971 1.00 76.13 59  A 1 
ATOM 452  O O     . SER A 1 59  ? 10.000  -4.547  -28.838 1.00 74.14 59  A 1 
ATOM 453  C CB    . SER A 1 59  ? 11.149  -4.042  -25.896 1.00 75.28 59  A 1 
ATOM 454  O OG    . SER A 1 59  ? 10.642  -2.779  -26.281 1.00 67.05 59  A 1 
ATOM 455  N N     . VAL A 1 60  ? 9.935   -6.499  -27.710 1.00 79.91 60  A 1 
ATOM 456  C CA    . VAL A 1 60  ? 8.746   -7.049  -28.389 1.00 80.21 60  A 1 
ATOM 457  C C     . VAL A 1 60  ? 7.596   -7.338  -27.429 1.00 81.57 60  A 1 
ATOM 458  O O     . VAL A 1 60  ? 6.451   -7.423  -27.855 1.00 78.47 60  A 1 
ATOM 459  C CB    . VAL A 1 60  ? 9.077   -8.301  -29.213 1.00 78.72 60  A 1 
ATOM 460  C CG1   . VAL A 1 60  ? 10.088  -7.973  -30.322 1.00 68.67 60  A 1 
ATOM 461  C CG2   . VAL A 1 60  ? 9.634   -9.443  -28.358 1.00 73.22 60  A 1 
ATOM 462  N N     . VAL A 1 61  ? 7.886   -7.457  -26.132 1.00 81.31 61  A 1 
ATOM 463  C CA    . VAL A 1 61  ? 6.883   -7.653  -25.084 1.00 81.50 61  A 1 
ATOM 464  C C     . VAL A 1 61  ? 7.121   -6.712  -23.909 1.00 81.80 61  A 1 
ATOM 465  O O     . VAL A 1 61  ? 8.252   -6.318  -23.633 1.00 79.96 61  A 1 
ATOM 466  C CB    . VAL A 1 61  ? 6.804   -9.118  -24.589 1.00 80.16 61  A 1 
ATOM 467  C CG1   . VAL A 1 61  ? 6.420   -10.074 -25.716 1.00 67.00 61  A 1 
ATOM 468  C CG2   . VAL A 1 61  ? 8.113   -9.603  -23.959 1.00 71.56 61  A 1 
ATOM 469  N N     . TYR A 1 62  ? 6.039   -6.376  -23.203 1.00 77.43 62  A 1 
ATOM 470  C CA    . TYR A 1 62  ? 6.090   -5.708  -21.906 1.00 76.62 62  A 1 
ATOM 471  C C     . TYR A 1 62  ? 5.606   -6.660  -20.822 1.00 77.28 62  A 1 
ATOM 472  O O     . TYR A 1 62  ? 4.473   -7.139  -20.872 1.00 75.07 62  A 1 
ATOM 473  C CB    . TYR A 1 62  ? 5.251   -4.432  -21.953 1.00 74.72 62  A 1 
ATOM 474  C CG    . TYR A 1 62  ? 5.184   -3.702  -20.623 1.00 71.81 62  A 1 
ATOM 475  C CD1   . TYR A 1 62  ? 4.016   -3.743  -19.842 1.00 65.95 62  A 1 
ATOM 476  C CD2   . TYR A 1 62  ? 6.304   -2.998  -20.155 1.00 66.47 62  A 1 
ATOM 477  C CE1   . TYR A 1 62  ? 3.960   -3.059  -18.615 1.00 63.19 62  A 1 
ATOM 478  C CE2   . TYR A 1 62  ? 6.265   -2.320  -18.926 1.00 64.50 62  A 1 
ATOM 479  C CZ    . TYR A 1 62  ? 5.092   -2.346  -18.160 1.00 69.38 62  A 1 
ATOM 480  O OH    . TYR A 1 62  ? 5.040   -1.664  -16.960 1.00 68.62 62  A 1 
ATOM 481  N N     . CYS A 1 63  ? 6.450   -6.949  -19.831 1.00 77.79 63  A 1 
ATOM 482  C CA    . CYS A 1 63  ? 6.060   -7.707  -18.650 1.00 77.22 63  A 1 
ATOM 483  C C     . CYS A 1 63  ? 5.553   -6.757  -17.570 1.00 76.79 63  A 1 
ATOM 484  O O     . CYS A 1 63  ? 6.283   -5.900  -17.066 1.00 74.65 63  A 1 
ATOM 485  C CB    . CYS A 1 63  ? 7.231   -8.557  -18.161 1.00 76.48 63  A 1 
ATOM 486  S SG    . CYS A 1 63  ? 6.693   -9.485  -16.687 1.00 73.79 63  A 1 
ATOM 487  N N     . ARG A 1 64  ? 4.288   -6.930  -17.200 1.00 72.35 64  A 1 
ATOM 488  C CA    . ARG A 1 64  ? 3.642   -6.062  -16.212 1.00 69.60 64  A 1 
ATOM 489  C C     . ARG A 1 64  ? 4.208   -6.247  -14.802 1.00 67.34 64  A 1 
ATOM 490  O O     . ARG A 1 64  ? 4.329   -5.263  -14.077 1.00 62.58 64  A 1 
ATOM 491  C CB    . ARG A 1 64  ? 2.122   -6.307  -16.263 1.00 65.23 64  A 1 
ATOM 492  C CG    . ARG A 1 64  ? 1.309   -5.287  -15.452 1.00 59.25 64  A 1 
ATOM 493  C CD    . ARG A 1 64  ? -0.194  -5.530  -15.610 1.00 58.24 64  A 1 
ATOM 494  N NE    . ARG A 1 64  ? -0.999  -4.549  -14.855 1.00 50.04 64  A 1 
ATOM 495  C CZ    . ARG A 1 64  ? -2.316  -4.506  -14.762 1.00 45.92 64  A 1 
ATOM 496  N NH1   . ARG A 1 64  ? -3.086  -5.362  -15.365 1.00 43.60 64  A 1 
ATOM 497  N NH2   . ARG A 1 64  ? -2.916  -3.600  -14.063 1.00 42.88 64  A 1 
ATOM 498  N N     . ALA A 1 65  ? 4.522   -7.472  -14.418 1.00 74.48 65  A 1 
ATOM 499  C CA    . ALA A 1 65  ? 5.050   -7.809  -13.093 1.00 72.31 65  A 1 
ATOM 500  C C     . ALA A 1 65  ? 6.455   -7.227  -12.871 1.00 72.06 65  A 1 
ATOM 501  O O     . ALA A 1 65  ? 6.707   -6.587  -11.854 1.00 66.25 65  A 1 
ATOM 502  C CB    . ALA A 1 65  ? 5.030   -9.326  -12.948 1.00 69.52 65  A 1 
ATOM 503  N N     . ASP A 1 66  ? 7.340   -7.361  -13.876 1.00 71.47 66  A 1 
ATOM 504  C CA    . ASP A 1 66  ? 8.705   -6.836  -13.802 1.00 69.64 66  A 1 
ATOM 505  C C     . ASP A 1 66  ? 8.789   -5.349  -14.175 1.00 70.19 66  A 1 
ATOM 506  O O     . ASP A 1 66  ? 9.821   -4.711  -13.967 1.00 66.00 66  A 1 
ATOM 507  C CB    . ASP A 1 66  ? 9.621   -7.646  -14.726 1.00 66.34 66  A 1 
ATOM 508  C CG    . ASP A 1 66  ? 9.589   -9.144  -14.440 1.00 64.82 66  A 1 
ATOM 509  O OD1   . ASP A 1 66  ? 9.520   -9.568  -13.263 1.00 60.08 66  A 1 
ATOM 510  O OD2   . ASP A 1 66  ? 9.608   -9.911  -15.428 1.00 60.59 66  A 1 
ATOM 511  N N     . SER A 1 67  ? 7.709   -4.780  -14.722 1.00 66.59 67  A 1 
ATOM 512  C CA    . SER A 1 67  ? 7.693   -3.437  -15.315 1.00 66.48 67  A 1 
ATOM 513  C C     . SER A 1 67  ? 8.813   -3.241  -16.341 1.00 68.45 67  A 1 
ATOM 514  O O     . SER A 1 67  ? 9.458   -2.192  -16.363 1.00 65.11 67  A 1 
ATOM 515  C CB    . SER A 1 67  ? 7.680   -2.355  -14.228 1.00 62.95 67  A 1 
ATOM 516  O OG    . SER A 1 67  ? 6.558   -2.519  -13.373 1.00 59.15 67  A 1 
ATOM 517  N N     . ALA A 1 68  ? 9.062   -4.273  -17.154 1.00 75.13 68  A 1 
ATOM 518  C CA    . ALA A 1 68  ? 10.195  -4.331  -18.064 1.00 76.23 68  A 1 
ATOM 519  C C     . ALA A 1 68  ? 9.761   -4.579  -19.514 1.00 77.57 68  A 1 
ATOM 520  O O     . ALA A 1 68  ? 8.909   -5.434  -19.789 1.00 75.86 68  A 1 
ATOM 521  C CB    . ALA A 1 68  ? 11.175  -5.408  -17.575 1.00 72.89 68  A 1 
ATOM 522  N N     . TYR A 1 69  ? 10.393  -3.859  -20.434 1.00 80.09 69  A 1 
ATOM 523  C CA    . TYR A 1 69  ? 10.302  -4.075  -21.870 1.00 79.00 69  A 1 
ATOM 524  C C     . TYR A 1 69  ? 11.369  -5.078  -22.293 1.00 80.06 69  A 1 
ATOM 525  O O     . TYR A 1 69  ? 12.556  -4.851  -22.080 1.00 77.56 69  A 1 
ATOM 526  C CB    . TYR A 1 69  ? 10.457  -2.746  -22.601 1.00 78.17 69  A 1 
ATOM 527  C CG    . TYR A 1 69  ? 9.359   -1.767  -22.284 1.00 76.26 69  A 1 
ATOM 528  C CD1   . TYR A 1 69  ? 8.147   -1.822  -22.987 1.00 68.90 69  A 1 
ATOM 529  C CD2   . TYR A 1 69  ? 9.513   -0.805  -21.254 1.00 70.25 69  A 1 
ATOM 530  C CE1   . TYR A 1 69  ? 7.112   -0.926  -22.692 1.00 67.85 69  A 1 
ATOM 531  C CE2   . TYR A 1 69  ? 8.484   0.085   -20.953 1.00 68.22 69  A 1 
ATOM 532  C CZ    . TYR A 1 69  ? 7.274   0.028   -21.677 1.00 75.18 69  A 1 
ATOM 533  O OH    . TYR A 1 69  ? 6.255   0.906   -21.393 1.00 73.84 69  A 1 
ATOM 534  N N     . LEU A 1 70  ? 10.953  -6.210  -22.881 1.00 80.10 70  A 1 
ATOM 535  C CA    . LEU A 1 70  ? 11.846  -7.317  -23.177 1.00 79.70 70  A 1 
ATOM 536  C C     . LEU A 1 70  ? 11.829  -7.668  -24.671 1.00 80.17 70  A 1 
ATOM 537  O O     . LEU A 1 70  ? 10.781  -7.654  -25.324 1.00 78.26 70  A 1 
ATOM 538  C CB    . LEU A 1 70  ? 11.477  -8.528  -22.296 1.00 78.10 70  A 1 
ATOM 539  C CG    . LEU A 1 70  ? 11.531  -8.275  -20.776 1.00 78.17 70  A 1 
ATOM 540  C CD1   . LEU A 1 70  ? 11.042  -9.507  -20.018 1.00 71.25 70  A 1 
ATOM 541  C CD2   . LEU A 1 70  ? 12.954  -7.951  -20.292 1.00 71.30 70  A 1 
ATOM 542  N N     . CYS A 1 71  ? 13.006  -8.014  -25.223 1.00 81.35 71  A 1 
ATOM 543  C CA    . CYS A 1 71  ? 13.086  -8.678  -26.516 1.00 81.16 71  A 1 
ATOM 544  C C     . CYS A 1 71  ? 12.664  -10.149 -26.389 1.00 81.74 71  A 1 
ATOM 545  O O     . CYS A 1 71  ? 12.668  -10.705 -25.290 1.00 78.90 71  A 1 
ATOM 546  C CB    . CYS A 1 71  ? 14.490  -8.518  -27.097 1.00 78.99 71  A 1 
ATOM 547  S SG    . CYS A 1 71  ? 15.726  -9.505  -26.190 1.00 77.25 71  A 1 
ATOM 548  N N     . ALA A 1 72  ? 12.370  -10.814 -27.524 1.00 81.00 72  A 1 
ATOM 549  C CA    . ALA A 1 72  ? 11.919  -12.209 -27.522 1.00 79.61 72  A 1 
ATOM 550  C C     . ALA A 1 72  ? 12.896  -13.165 -26.817 1.00 80.44 72  A 1 
ATOM 551  O O     . ALA A 1 72  ? 12.472  -14.046 -26.072 1.00 78.00 72  A 1 
ATOM 552  C CB    . ALA A 1 72  ? 11.700  -12.637 -28.975 1.00 77.72 72  A 1 
ATOM 553  N N     . SER A 1 73  ? 14.205  -12.969 -26.994 1.00 79.05 73  A 1 
ATOM 554  C CA    . SER A 1 73  ? 15.234  -13.787 -26.345 1.00 78.78 73  A 1 
ATOM 555  C C     . SER A 1 73  ? 15.276  -13.576 -24.828 1.00 79.51 73  A 1 
ATOM 556  O O     . SER A 1 73  ? 15.291  -14.544 -24.073 1.00 77.42 73  A 1 
ATOM 557  C CB    . SER A 1 73  ? 16.599  -13.492 -26.960 1.00 76.85 73  A 1 
ATOM 558  O OG    . SER A 1 73  ? 17.594  -14.312 -26.376 1.00 66.08 73  A 1 
ATOM 559  N N     . CYS A 1 74  ? 15.249  -12.314 -24.370 1.00 77.65 74  A 1 
ATOM 560  C CA    . CYS A 1 74  ? 15.231  -12.003 -22.945 1.00 76.55 74  A 1 
ATOM 561  C C     . CYS A 1 74  ? 13.919  -12.446 -22.289 1.00 76.15 74  A 1 
ATOM 562  O O     . CYS A 1 74  ? 13.956  -13.017 -21.210 1.00 73.55 74  A 1 
ATOM 563  C CB    . CYS A 1 74  ? 15.500  -10.514 -22.717 1.00 75.97 74  A 1 
ATOM 564  S SG    . CYS A 1 74  ? 17.218  -10.092 -23.168 1.00 73.13 74  A 1 
ATOM 565  N N     . ASP A 1 75  ? 12.771  -12.253 -22.952 1.00 81.42 75  A 1 
ATOM 566  C CA    . ASP A 1 75  ? 11.477  -12.735 -22.479 1.00 79.52 75  A 1 
ATOM 567  C C     . ASP A 1 75  ? 11.485  -14.254 -22.280 1.00 78.66 75  A 1 
ATOM 568  O O     . ASP A 1 75  ? 11.153  -14.735 -21.201 1.00 76.50 75  A 1 
ATOM 569  C CB    . ASP A 1 75  ? 10.365  -12.319 -23.456 1.00 79.16 75  A 1 
ATOM 570  C CG    . ASP A 1 75  ? 8.998   -12.846 -23.005 1.00 77.56 75  A 1 
ATOM 571  O OD1   . ASP A 1 75  ? 8.524   -12.420 -21.929 1.00 70.07 75  A 1 
ATOM 572  O OD2   . ASP A 1 75  ? 8.412   -13.712 -23.683 1.00 71.04 75  A 1 
ATOM 573  N N     . ALA A 1 76  ? 11.947  -15.008 -23.284 1.00 80.15 76  A 1 
ATOM 574  C CA    . ALA A 1 76  ? 12.059  -16.453 -23.191 1.00 78.20 76  A 1 
ATOM 575  C C     . ALA A 1 76  ? 12.986  -16.884 -22.048 1.00 78.71 76  A 1 
ATOM 576  O O     . ALA A 1 76  ? 12.583  -17.687 -21.203 1.00 75.91 76  A 1 
ATOM 577  C CB    . ALA A 1 76  ? 12.523  -17.013 -24.539 1.00 76.83 76  A 1 
ATOM 578  N N     . GLN A 1 77  ? 14.193  -16.327 -21.947 1.00 75.54 77  A 1 
ATOM 579  C CA    . GLN A 1 77  ? 15.145  -16.682 -20.891 1.00 74.34 77  A 1 
ATOM 580  C C     . GLN A 1 77  ? 14.633  -16.354 -19.484 1.00 75.09 77  A 1 
ATOM 581  O O     . GLN A 1 77  ? 14.776  -17.163 -18.563 1.00 72.77 77  A 1 
ATOM 582  C CB    . GLN A 1 77  ? 16.467  -15.949 -21.124 1.00 72.44 77  A 1 
ATOM 583  C CG    . GLN A 1 77  ? 17.263  -16.555 -22.290 1.00 66.14 77  A 1 
ATOM 584  C CD    . GLN A 1 77  ? 18.572  -15.797 -22.544 1.00 62.47 77  A 1 
ATOM 585  O OE1   . GLN A 1 77  ? 18.939  -14.857 -21.863 1.00 54.76 77  A 1 
ATOM 586  N NE2   . GLN A 1 77  ? 19.335  -16.208 -23.539 1.00 52.86 77  A 1 
ATOM 587  N N     . ILE A 1 78  ? 14.042  -15.171 -19.324 1.00 72.69 78  A 1 
ATOM 588  C CA    . ILE A 1 78  ? 13.603  -14.683 -18.021 1.00 71.69 78  A 1 
ATOM 589  C C     . ILE A 1 78  ? 12.319  -15.408 -17.574 1.00 70.69 78  A 1 
ATOM 590  O O     . ILE A 1 78  ? 12.200  -15.771 -16.404 1.00 67.17 78  A 1 
ATOM 591  C CB    . ILE A 1 78  ? 13.491  -13.138 -18.061 1.00 69.42 78  A 1 
ATOM 592  C CG1   . ILE A 1 78  ? 14.860  -12.459 -18.289 1.00 66.98 78  A 1 
ATOM 593  C CG2   . ILE A 1 78  ? 12.941  -12.585 -16.745 1.00 66.40 78  A 1 
ATOM 594  C CD1   . ILE A 1 78  ? 14.751  -10.944 -18.563 1.00 60.82 78  A 1 
ATOM 595  N N     . HIS A 1 79  ? 11.365  -15.680 -18.493 1.00 75.64 79  A 1 
ATOM 596  C CA    . HIS A 1 79  ? 10.087  -16.320 -18.160 1.00 75.31 79  A 1 
ATOM 597  C C     . HIS A 1 79  ? 10.114  -17.855 -18.209 1.00 72.79 79  A 1 
ATOM 598  O O     . HIS A 1 79  ? 9.298   -18.479 -17.536 1.00 67.20 79  A 1 
ATOM 599  C CB    . HIS A 1 79  ? 8.946   -15.744 -19.004 1.00 74.75 79  A 1 
ATOM 600  C CG    . HIS A 1 79  ? 8.683   -14.293 -18.716 1.00 77.43 79  A 1 
ATOM 601  N ND1   . HIS A 1 79  ? 9.069   -13.220 -19.473 1.00 68.54 79  A 1 
ATOM 602  C CD2   . HIS A 1 79  ? 8.023   -13.786 -17.629 1.00 71.28 79  A 1 
ATOM 603  C CE1   . HIS A 1 79  ? 8.672   -12.089 -18.858 1.00 73.72 79  A 1 
ATOM 604  N NE2   . HIS A 1 79  ? 8.028   -12.395 -17.740 1.00 74.73 79  A 1 
ATOM 605  N N     . ALA A 1 80  ? 11.072  -18.467 -18.903 1.00 76.45 80  A 1 
ATOM 606  C CA    . ALA A 1 80  ? 11.314  -19.908 -18.788 1.00 73.72 80  A 1 
ATOM 607  C C     . ALA A 1 80  ? 12.099  -20.293 -17.524 1.00 71.97 80  A 1 
ATOM 608  O O     . ALA A 1 80  ? 12.276  -21.480 -17.240 1.00 66.17 80  A 1 
ATOM 609  C CB    . ALA A 1 80  ? 12.015  -20.405 -20.050 1.00 71.35 80  A 1 
ATOM 610  N N     . ALA A 1 81  ? 12.581  -19.303 -16.751 1.00 66.74 81  A 1 
ATOM 611  C CA    . ALA A 1 81  ? 13.456  -19.547 -15.611 1.00 64.09 81  A 1 
ATOM 612  C C     . ALA A 1 81  ? 12.803  -20.382 -14.497 1.00 64.15 81  A 1 
ATOM 613  O O     . ALA A 1 81  ? 13.478  -21.219 -13.885 1.00 58.30 81  A 1 
ATOM 614  C CB    . ALA A 1 81  ? 13.935  -18.197 -15.082 1.00 59.12 81  A 1 
ATOM 615  N N     . ASN A 1 82  ? 11.520  -20.150 -14.229 1.00 62.14 82  A 1 
ATOM 616  C CA    . ASN A 1 82  ? 10.732  -20.873 -13.234 1.00 62.02 82  A 1 
ATOM 617  C C     . ASN A 1 82  ? 9.224   -20.688 -13.467 1.00 63.82 82  A 1 
ATOM 618  O O     . ASN A 1 82  ? 8.777   -19.851 -14.252 1.00 59.28 82  A 1 
ATOM 619  C CB    . ASN A 1 82  ? 11.150  -20.424 -11.822 1.00 57.09 82  A 1 
ATOM 620  C CG    . ASN A 1 82  ? 10.938  -18.941 -11.614 1.00 51.15 82  A 1 
ATOM 621  O OD1   . ASN A 1 82  ? 9.831   -18.434 -11.685 1.00 46.89 82  A 1 
ATOM 622  N ND2   . ASN A 1 82  ? 12.000  -18.200 -11.375 1.00 46.71 82  A 1 
ATOM 623  N N     . ARG A 1 83  ? 8.413   -21.464 -12.735 1.00 58.45 83  A 1 
ATOM 624  C CA    . ARG A 1 83  ? 6.953   -21.461 -12.871 1.00 58.77 83  A 1 
ATOM 625  C C     . ARG A 1 83  ? 6.286   -20.181 -12.358 1.00 58.42 83  A 1 
ATOM 626  O O     . ARG A 1 83  ? 5.188   -19.842 -12.801 1.00 55.12 83  A 1 
ATOM 627  C CB    . ARG A 1 83  ? 6.411   -22.691 -12.138 1.00 54.24 83  A 1 
ATOM 628  C CG    . ARG A 1 83  ? 4.966   -23.030 -12.474 1.00 48.65 83  A 1 
ATOM 629  C CD    . ARG A 1 83  ? 4.622   -24.295 -11.718 1.00 43.89 83  A 1 
ATOM 630  N NE    . ARG A 1 83  ? 3.280   -24.809 -12.026 1.00 37.97 83  A 1 
ATOM 631  C CZ    . ARG A 1 83  ? 2.727   -25.832 -11.431 1.00 32.44 83  A 1 
ATOM 632  N NH1   . ARG A 1 83  ? 3.348   -26.472 -10.478 1.00 30.42 83  A 1 
ATOM 633  N NH2   . ARG A 1 83  ? 1.544   -26.252 -11.776 1.00 30.53 83  A 1 
ATOM 634  N N     . VAL A 1 84  ? 6.916   -19.489 -11.421 1.00 62.10 84  A 1 
ATOM 635  C CA    . VAL A 1 84  ? 6.439   -18.190 -10.931 1.00 63.22 84  A 1 
ATOM 636  C C     . VAL A 1 84  ? 6.582   -17.142 -12.032 1.00 65.73 84  A 1 
ATOM 637  O O     . VAL A 1 84  ? 5.618   -16.450 -12.370 1.00 62.64 84  A 1 
ATOM 638  C CB    . VAL A 1 84  ? 7.198   -17.780 -9.657  1.00 58.46 84  A 1 
ATOM 639  C CG1   . VAL A 1 84  ? 6.837   -16.369 -9.190  1.00 52.16 84  A 1 
ATOM 640  C CG2   . VAL A 1 84  ? 6.904   -18.761 -8.510  1.00 53.09 84  A 1 
ATOM 641  N N     . ALA A 1 85  ? 7.754   -17.093 -12.662 1.00 65.69 85  A 1 
ATOM 642  C CA    . ALA A 1 85  ? 8.040   -16.201 -13.772 1.00 67.33 85  A 1 
ATOM 643  C C     . ALA A 1 85  ? 7.163   -16.490 -14.996 1.00 69.20 85  A 1 
ATOM 644  O O     . ALA A 1 85  ? 6.663   -15.553 -15.611 1.00 68.41 85  A 1 
ATOM 645  C CB    . ALA A 1 85  ? 9.523   -16.337 -14.101 1.00 65.46 85  A 1 
ATOM 646  N N     . SER A 1 86  ? 6.897   -17.768 -15.321 1.00 72.46 86  A 1 
ATOM 647  C CA    . SER A 1 86  ? 6.074   -18.130 -16.481 1.00 72.82 86  A 1 
ATOM 648  C C     . SER A 1 86  ? 4.622   -17.657 -16.385 1.00 74.34 86  A 1 
ATOM 649  O O     . SER A 1 86  ? 3.960   -17.522 -17.400 1.00 71.77 86  A 1 
ATOM 650  C CB    . SER A 1 86  ? 6.124   -19.637 -16.716 1.00 70.15 86  A 1 
ATOM 651  O OG    . SER A 1 86  ? 5.445   -20.353 -15.711 1.00 63.15 86  A 1 
ATOM 652  N N     . ARG A 1 87  ? 4.130   -17.375 -15.159 1.00 71.02 87  A 1 
ATOM 653  C CA    . ARG A 1 87  ? 2.780   -16.857 -14.897 1.00 71.00 87  A 1 
ATOM 654  C C     . ARG A 1 87  ? 2.664   -15.331 -15.021 1.00 73.51 87  A 1 
ATOM 655  O O     . ARG A 1 87  ? 1.553   -14.817 -14.926 1.00 69.25 87  A 1 
ATOM 656  C CB    . ARG A 1 87  ? 2.308   -17.298 -13.509 1.00 65.49 87  A 1 
ATOM 657  C CG    . ARG A 1 87  ? 2.076   -18.806 -13.419 1.00 60.05 87  A 1 
ATOM 658  C CD    . ARG A 1 87  ? 1.732   -19.163 -11.975 1.00 57.91 87  A 1 
ATOM 659  N NE    . ARG A 1 87  ? 1.508   -20.602 -11.795 1.00 50.67 87  A 1 
ATOM 660  C CZ    . ARG A 1 87  ? 1.061   -21.180 -10.692 1.00 46.13 87  A 1 
ATOM 661  N NH1   . ARG A 1 87  ? 0.775   -20.482 -9.634  1.00 43.22 87  A 1 
ATOM 662  N NH2   . ARG A 1 87  ? 0.892   -22.463 -10.652 1.00 41.94 87  A 1 
ATOM 663  N N     . HIS A 1 88  ? 3.760   -14.626 -15.193 1.00 70.87 88  A 1 
ATOM 664  C CA    . HIS A 1 88  ? 3.706   -13.182 -15.360 1.00 72.36 88  A 1 
ATOM 665  C C     . HIS A 1 88  ? 2.978   -12.814 -16.654 1.00 73.14 88  A 1 
ATOM 666  O O     . HIS A 1 88  ? 3.284   -13.332 -17.735 1.00 70.39 88  A 1 
ATOM 667  C CB    . HIS A 1 88  ? 5.110   -12.565 -15.324 1.00 69.94 88  A 1 
ATOM 668  C CG    . HIS A 1 88  ? 5.780   -12.583 -13.979 1.00 68.31 88  A 1 
ATOM 669  N ND1   . HIS A 1 88  ? 7.048   -12.090 -13.723 1.00 61.95 88  A 1 
ATOM 670  C CD2   . HIS A 1 88  ? 5.291   -13.023 -12.782 1.00 62.92 88  A 1 
ATOM 671  C CE1   . HIS A 1 88  ? 7.304   -12.226 -12.411 1.00 62.58 88  A 1 
ATOM 672  N NE2   . HIS A 1 88  ? 6.258   -12.794 -11.811 1.00 63.97 88  A 1 
ATOM 673  N N     . GLU A 1 89  ? 2.008   -11.904 -16.556 1.00 69.14 89  A 1 
ATOM 674  C CA    . GLU A 1 89  ? 1.308   -11.388 -17.719 1.00 69.18 89  A 1 
ATOM 675  C C     . GLU A 1 89  ? 2.253   -10.553 -18.586 1.00 70.81 89  A 1 
ATOM 676  O O     . GLU A 1 89  ? 2.908   -9.623  -18.113 1.00 66.73 89  A 1 
ATOM 677  C CB    . GLU A 1 89  ? 0.095   -10.546 -17.316 1.00 63.63 89  A 1 
ATOM 678  C CG    . GLU A 1 89  ? -1.050  -11.388 -16.750 1.00 55.82 89  A 1 
ATOM 679  C CD    . GLU A 1 89  ? -2.284  -10.542 -16.360 1.00 51.80 89  A 1 
ATOM 680  O OE1   . GLU A 1 89  ? -3.320  -11.149 -16.071 1.00 45.26 89  A 1 
ATOM 681  O OE2   . GLU A 1 89  ? -2.162  -9.293  -16.336 1.00 45.29 89  A 1 
ATOM 682  N N     . ARG A 1 90  ? 2.280   -10.875 -19.873 1.00 73.63 90  A 1 
ATOM 683  C CA    . ARG A 1 90  ? 3.062   -10.168 -20.880 1.00 74.24 90  A 1 
ATOM 684  C C     . ARG A 1 90  ? 2.149   -9.629  -21.970 1.00 74.57 90  A 1 
ATOM 685  O O     . ARG A 1 90  ? 1.267   -10.340 -22.440 1.00 71.95 90  A 1 
ATOM 686  C CB    . ARG A 1 90  ? 4.127   -11.105 -21.463 1.00 72.39 90  A 1 
ATOM 687  C CG    . ARG A 1 90  ? 5.228   -11.407 -20.442 1.00 72.07 90  A 1 
ATOM 688  C CD    . ARG A 1 90  ? 6.051   -12.620 -20.863 1.00 72.04 90  A 1 
ATOM 689  N NE    . ARG A 1 90  ? 5.358   -13.870 -20.549 1.00 69.97 90  A 1 
ATOM 690  C CZ    . ARG A 1 90  ? 5.742   -15.083 -20.930 1.00 68.39 90  A 1 
ATOM 691  N NH1   . ARG A 1 90  ? 6.767   -15.247 -21.716 1.00 60.47 90  A 1 
ATOM 692  N NH2   . ARG A 1 90  ? 5.102   -16.133 -20.511 1.00 65.85 90  A 1 
ATOM 693  N N     . VAL A 1 91  ? 2.377   -8.394  -22.382 1.00 77.34 91  A 1 
ATOM 694  C CA    . VAL A 1 91  ? 1.653   -7.737  -23.459 1.00 77.37 91  A 1 
ATOM 695  C C     . VAL A 1 91  ? 2.569   -7.654  -24.678 1.00 78.14 91  A 1 
ATOM 696  O O     . VAL A 1 91  ? 3.688   -7.168  -24.573 1.00 76.99 91  A 1 
ATOM 697  C CB    . VAL A 1 91  ? 1.148   -6.354  -23.023 1.00 74.23 91  A 1 
ATOM 698  C CG1   . VAL A 1 91  ? 0.294   -5.709  -24.120 1.00 63.68 91  A 1 
ATOM 699  C CG2   . VAL A 1 91  ? 0.286   -6.443  -21.757 1.00 66.22 91  A 1 
ATOM 700  N N     . LEU A 1 92  ? 2.098   -8.142  -25.835 1.00 74.51 92  A 1 
ATOM 701  C CA    . LEU A 1 92  ? 2.826   -8.016  -27.101 1.00 73.22 92  A 1 
ATOM 702  C C     . LEU A 1 92  ? 2.864   -6.550  -27.531 1.00 71.65 92  A 1 
ATOM 703  O O     . LEU A 1 92  ? 1.826   -5.899  -27.646 1.00 69.47 92  A 1 
ATOM 704  C CB    . LEU A 1 92  ? 2.169   -8.906  -28.167 1.00 70.46 92  A 1 
ATOM 705  C CG    . LEU A 1 92  ? 2.770   -10.322 -28.206 1.00 64.48 92  A 1 
ATOM 706  C CD1   . LEU A 1 92  ? 1.764   -11.328 -28.739 1.00 58.09 92  A 1 
ATOM 707  C CD2   . LEU A 1 92  ? 4.009   -10.352 -29.101 1.00 59.63 92  A 1 
ATOM 708  N N     . LEU A 1 93  ? 4.073   -6.060  -27.806 1.00 72.82 93  A 1 
ATOM 709  C CA    . LEU A 1 93  ? 4.303   -4.760  -28.413 1.00 69.76 93  A 1 
ATOM 710  C C     . LEU A 1 93  ? 4.169   -4.945  -29.921 1.00 67.63 93  A 1 
ATOM 711  O O     . LEU A 1 93  ? 5.107   -5.363  -30.591 1.00 62.81 93  A 1 
ATOM 712  C CB    . LEU A 1 93  ? 5.676   -4.220  -27.978 1.00 67.25 93  A 1 
ATOM 713  C CG    . LEU A 1 93  ? 5.898   -4.175  -26.458 1.00 65.12 93  A 1 
ATOM 714  C CD1   . LEU A 1 93  ? 7.309   -3.671  -26.147 1.00 60.27 93  A 1 
ATOM 715  C CD2   . LEU A 1 93  ? 4.883   -3.283  -25.744 1.00 62.63 93  A 1 
ATOM 716  N N     . SER A 1 94  ? 2.958   -4.693  -30.430 1.00 64.62 94  A 1 
ATOM 717  C CA    . SER A 1 94  ? 2.689   -4.897  -31.848 1.00 62.32 94  A 1 
ATOM 718  C C     . SER A 1 94  ? 3.528   -3.973  -32.731 1.00 61.75 94  A 1 
ATOM 719  O O     . SER A 1 94  ? 3.891   -2.869  -32.341 1.00 56.76 94  A 1 
ATOM 720  C CB    . SER A 1 94  ? 1.193   -4.746  -32.137 1.00 55.54 94  A 1 
ATOM 721  O OG    . SER A 1 94  ? 0.762   -3.420  -31.933 1.00 48.49 94  A 1 
ATOM 722  N N     . GLU A 1 95  ? 3.778   -4.405  -33.957 1.00 57.58 95  A 1 
ATOM 723  C CA    . GLU A 1 95  ? 4.529   -3.606  -34.942 1.00 55.32 95  A 1 
ATOM 724  C C     . GLU A 1 95  ? 3.874   -2.263  -35.272 1.00 52.31 95  A 1 
ATOM 725  O O     . GLU A 1 95  ? 4.531   -1.391  -35.836 1.00 48.32 95  A 1 
ATOM 726  C CB    . GLU A 1 95  ? 4.716   -4.393  -36.237 1.00 50.40 95  A 1 
ATOM 727  C CG    . GLU A 1 95  ? 5.566   -5.655  -36.062 1.00 45.38 95  A 1 
ATOM 728  C CD    . GLU A 1 95  ? 6.151   -6.106  -37.394 1.00 40.65 95  A 1 
ATOM 729  O OE1   . GLU A 1 95  ? 7.396   -6.259  -37.419 1.00 36.15 95  A 1 
ATOM 730  O OE2   . GLU A 1 95  ? 5.399   -6.199  -38.372 1.00 36.81 95  A 1 
ATOM 731  N N     . ALA A 1 96  ? 2.618   -2.061  -34.863 1.00 47.72 96  A 1 
ATOM 732  C CA    . ALA A 1 96  ? 1.952   -0.768  -34.972 1.00 44.67 96  A 1 
ATOM 733  C C     . ALA A 1 96  ? 2.755   0.364   -34.320 1.00 42.80 96  A 1 
ATOM 734  O O     . ALA A 1 96  ? 2.669   1.504   -34.768 1.00 41.60 96  A 1 
ATOM 735  C CB    . ALA A 1 96  ? 0.559   -0.891  -34.347 1.00 41.75 96  A 1 
ATOM 736  N N     . TYR A 1 97  ? 3.588   0.044   -33.330 1.00 49.64 97  A 1 
ATOM 737  C CA    . TYR A 1 97  ? 4.506   1.020   -32.747 1.00 47.45 97  A 1 
ATOM 738  C C     . TYR A 1 97  ? 5.510   1.572   -33.770 1.00 44.83 97  A 1 
ATOM 739  O O     . TYR A 1 97  ? 5.845   2.751   -33.724 1.00 44.39 97  A 1 
ATOM 740  C CB    . TYR A 1 97  ? 5.258   0.371   -31.578 1.00 45.32 97  A 1 
ATOM 741  C CG    . TYR A 1 97  ? 5.956   1.380   -30.689 1.00 44.82 97  A 1 
ATOM 742  C CD1   . TYR A 1 97  ? 7.330   1.673   -30.835 1.00 43.01 97  A 1 
ATOM 743  C CD2   . TYR A 1 97  ? 5.219   2.058   -29.699 1.00 42.04 97  A 1 
ATOM 744  C CE1   . TYR A 1 97  ? 7.957   2.625   -30.013 1.00 38.03 97  A 1 
ATOM 745  C CE2   . TYR A 1 97  ? 5.832   3.012   -28.877 1.00 38.32 97  A 1 
ATOM 746  C CZ    . TYR A 1 97  ? 7.202   3.296   -29.026 1.00 36.54 97  A 1 
ATOM 747  O OH    . TYR A 1 97  ? 7.799   4.228   -28.211 1.00 33.11 97  A 1 
ATOM 748  N N     . LYS A 1 98  ? 5.947   0.759   -34.725 1.00 47.54 98  A 1 
ATOM 749  C CA    . LYS A 1 98  ? 6.935   1.168   -35.738 1.00 47.45 98  A 1 
ATOM 750  C C     . LYS A 1 98  ? 6.388   2.190   -36.734 1.00 46.28 98  A 1 
ATOM 751  O O     . LYS A 1 98  ? 7.147   3.004   -37.242 1.00 42.38 98  A 1 
ATOM 752  C CB    . LYS A 1 98  ? 7.445   -0.060  -36.517 1.00 43.00 98  A 1 
ATOM 753  C CG    . LYS A 1 98  ? 8.195   -1.103  -35.664 1.00 39.26 98  A 1 
ATOM 754  C CD    . LYS A 1 98  ? 8.631   -2.262  -36.567 1.00 35.68 98  A 1 
ATOM 755  C CE    . LYS A 1 98  ? 9.359   -3.362  -35.800 1.00 31.20 98  A 1 
ATOM 756  N NZ    . LYS A 1 98  ? 9.540   -4.568  -36.658 1.00 26.97 98  A 1 
ATOM 757  N N     . HIS A 1 99  ? 5.098   2.116   -37.045 1.00 42.99 99  A 1 
ATOM 758  C CA    . HIS A 1 99  ? 4.487   2.873   -38.145 1.00 42.39 99  A 1 
ATOM 759  C C     . HIS A 1 99  ? 3.440   3.901   -37.708 1.00 38.50 99  A 1 
ATOM 760  O O     . HIS A 1 99  ? 2.957   4.644   -38.562 1.00 36.06 99  A 1 
ATOM 761  C CB    . HIS A 1 99  ? 3.908   1.891   -39.166 1.00 40.37 99  A 1 
ATOM 762  C CG    . HIS A 1 99  ? 4.957   1.077   -39.858 1.00 38.76 99  A 1 
ATOM 763  N ND1   . HIS A 1 99  ? 6.016   1.573   -40.598 1.00 35.91 99  A 1 
ATOM 764  C CD2   . HIS A 1 99  ? 5.061   -0.291  -39.895 1.00 36.90 99  A 1 
ATOM 765  C CE1   . HIS A 1 99  ? 6.729   0.536   -41.041 1.00 34.32 99  A 1 
ATOM 766  N NE2   . HIS A 1 99  ? 6.182   -0.615  -40.648 1.00 35.13 99  A 1 
ATOM 767  N N     . ALA A 1 100 ? 3.068   3.947   -36.424 1.00 40.54 100 A 1 
ATOM 768  C CA    . ALA A 1 100 ? 2.041   4.884   -35.986 1.00 40.09 100 A 1 
ATOM 769  C C     . ALA A 1 100 ? 2.566   6.332   -36.027 1.00 37.60 100 A 1 
ATOM 770  O O     . ALA A 1 100 ? 3.429   6.684   -35.223 1.00 36.88 100 A 1 
ATOM 771  C CB    . ALA A 1 100 ? 1.532   4.476   -34.607 1.00 38.65 100 A 1 
ATOM 772  N N     . PRO A 1 101 ? 2.040   7.198   -36.932 1.00 34.43 101 A 1 
ATOM 773  C CA    . PRO A 1 101 ? 2.542   8.559   -37.095 1.00 34.99 101 A 1 
ATOM 774  C C     . PRO A 1 101 ? 2.093   9.501   -35.978 1.00 35.69 101 A 1 
ATOM 775  O O     . PRO A 1 101 ? 2.695   10.542  -35.759 1.00 34.22 101 A 1 
ATOM 776  C CB    . PRO A 1 101 ? 2.008   9.001   -38.458 1.00 32.59 101 A 1 
ATOM 777  C CG    . PRO A 1 101 ? 0.689   8.243   -38.577 1.00 31.72 101 A 1 
ATOM 778  C CD    . PRO A 1 101 ? 0.984   6.916   -37.876 1.00 35.76 101 A 1 
ATOM 779  N N     . VAL A 1 102 ? 0.994   9.161   -35.305 1.00 29.07 102 A 1 
ATOM 780  C CA    . VAL A 1 102 ? 0.416   10.016  -34.262 1.00 30.01 102 A 1 
ATOM 781  C C     . VAL A 1 102 ? 1.061   9.668   -32.927 1.00 29.49 102 A 1 
ATOM 782  O O     . VAL A 1 102 ? 0.643   8.735   -32.240 1.00 28.24 102 A 1 
ATOM 783  C CB    . VAL A 1 102 ? -1.115  9.938   -34.223 1.00 28.63 102 A 1 
ATOM 784  C CG1   . VAL A 1 102 ? -1.675  11.013  -33.291 1.00 27.67 102 A 1 
ATOM 785  C CG2   . VAL A 1 102 ? -1.735  10.157  -35.608 1.00 31.43 102 A 1 
ATOM 786  N N     . MET A 1 103 ? 2.073   10.435  -32.590 1.00 33.16 103 A 1 
ATOM 787  C CA    . MET A 1 103 ? 2.668   10.452  -31.262 1.00 35.04 103 A 1 
ATOM 788  C C     . MET A 1 103 ? 1.740   11.229  -30.327 1.00 35.24 103 A 1 
ATOM 789  O O     . MET A 1 103 ? 1.491   12.414  -30.538 1.00 34.64 103 A 1 
ATOM 790  C CB    . MET A 1 103 ? 4.071   11.090  -31.341 1.00 34.33 103 A 1 
ATOM 791  C CG    . MET A 1 103 ? 5.057   10.242  -32.154 1.00 32.19 103 A 1 
ATOM 792  S SD    . MET A 1 103 ? 5.906   8.945   -31.219 1.00 30.33 103 A 1 
ATOM 793  C CE    . MET A 1 103 ? 7.347   9.886   -30.685 1.00 28.13 103 A 1 
ATOM 794  N N     . LEU A 1 104 ? 1.210   10.556  -29.329 1.00 31.56 104 A 1 
ATOM 795  C CA    . LEU A 1 104 ? 0.559   11.204  -28.200 1.00 33.12 104 A 1 
ATOM 796  C C     . LEU A 1 104 ? 1.632   11.475  -27.146 1.00 31.80 104 A 1 
ATOM 797  O O     . LEU A 1 104 ? 2.142   10.547  -26.517 1.00 30.44 104 A 1 
ATOM 798  C CB    . LEU A 1 104 ? -0.584  10.322  -27.663 1.00 31.81 104 A 1 
ATOM 799  C CG    . LEU A 1 104 ? -1.912  10.539  -28.415 1.00 29.43 104 A 1 
ATOM 800  C CD1   . LEU A 1 104 ? -2.847  9.353   -28.224 1.00 28.42 104 A 1 
ATOM 801  C CD2   . LEU A 1 104 ? -2.642  11.784  -27.914 1.00 31.35 104 A 1 
ATOM 802  N N     . ASP A 1 105 ? 1.964   12.751  -26.972 1.00 34.66 105 A 1 
ATOM 803  C CA    . ASP A 1 105 ? 2.836   13.171  -25.884 1.00 35.82 105 A 1 
ATOM 804  C C     . ASP A 1 105 ? 2.111   12.999  -24.554 1.00 34.86 105 A 1 
ATOM 805  O O     . ASP A 1 105 ? 1.244   13.796  -24.171 1.00 34.13 105 A 1 
ATOM 806  C CB    . ASP A 1 105 ? 3.321   14.617  -26.085 1.00 34.30 105 A 1 
ATOM 807  C CG    . ASP A 1 105 ? 4.642   14.733  -26.848 1.00 32.14 105 A 1 
ATOM 808  O OD1   . ASP A 1 105 ? 5.453   13.791  -26.740 1.00 31.75 105 A 1 
ATOM 809  O OD2   . ASP A 1 105 ? 4.838   15.794  -27.467 1.00 31.38 105 A 1 
ATOM 810  N N     . CYS A 1 106 ? 2.455   11.956  -23.819 1.00 36.81 106 A 1 
ATOM 811  C CA    . CYS A 1 106 ? 2.059   11.821  -22.436 1.00 39.99 106 A 1 
ATOM 812  C C     . CYS A 1 106 ? 3.023   12.638  -21.572 1.00 38.60 106 A 1 
ATOM 813  O O     . CYS A 1 106 ? 4.078   12.165  -21.159 1.00 36.73 106 A 1 
ATOM 814  C CB    . CYS A 1 106 ? 1.980   10.345  -22.033 1.00 37.58 106 A 1 
ATOM 815  S SG    . CYS A 1 106 ? 1.213   10.229  -20.386 1.00 32.49 106 A 1 
ATOM 816  N N     . HIS A 1 107 ? 2.646   13.878  -21.272 1.00 26.86 107 A 1 
ATOM 817  C CA    . HIS A 1 107 ? 3.455   14.779  -20.442 1.00 27.41 107 A 1 
ATOM 818  C C     . HIS A 1 107 ? 3.836   14.213  -19.070 1.00 25.90 107 A 1 
ATOM 819  O O     . HIS A 1 107 ? 4.818   14.663  -18.485 1.00 24.63 107 A 1 
ATOM 820  C CB    . HIS A 1 107 ? 2.702   16.104  -20.255 1.00 25.94 107 A 1 
ATOM 821  C CG    . HIS A 1 107 ? 2.951   17.098  -21.348 1.00 24.45 107 A 1 
ATOM 822  N ND1   . HIS A 1 107 ? 4.156   17.706  -21.610 1.00 23.72 107 A 1 
ATOM 823  C CD2   . HIS A 1 107 ? 2.045   17.613  -22.235 1.00 23.64 107 A 1 
ATOM 824  C CE1   . HIS A 1 107 ? 3.979   18.551  -22.634 1.00 22.67 107 A 1 
ATOM 825  N NE2   . HIS A 1 107 ? 2.709   18.536  -23.037 1.00 22.87 107 A 1 
ATOM 826  N N     . ALA A 1 108 ? 3.056   13.273  -18.532 1.00 31.81 108 A 1 
ATOM 827  C CA    . ALA A 1 108 ? 3.305   12.717  -17.210 1.00 31.75 108 A 1 
ATOM 828  C C     . ALA A 1 108 ? 4.534   11.797  -17.157 1.00 31.20 108 A 1 
ATOM 829  O O     . ALA A 1 108 ? 5.290   11.862  -16.191 1.00 28.92 108 A 1 
ATOM 830  C CB    . ALA A 1 108 ? 2.048   11.987  -16.751 1.00 29.30 108 A 1 
ATOM 831  N N     . ASP A 1 109 ? 4.743   10.983  -18.198 1.00 31.67 109 A 1 
ATOM 832  C CA    . ASP A 1 109 ? 5.850   10.024  -18.249 1.00 31.53 109 A 1 
ATOM 833  C C     . ASP A 1 109 ? 7.047   10.540  -19.074 1.00 30.12 109 A 1 
ATOM 834  O O     . ASP A 1 109 ? 8.029   9.827   -19.231 1.00 27.65 109 A 1 
ATOM 835  C CB    . ASP A 1 109 ? 5.327   8.663   -18.747 1.00 29.80 109 A 1 
ATOM 836  C CG    . ASP A 1 109 ? 4.359   7.991   -17.769 1.00 26.49 109 A 1 
ATOM 837  O OD1   . ASP A 1 109 ? 4.550   8.128   -16.536 1.00 27.07 109 A 1 
ATOM 838  O OD2   . ASP A 1 109 ? 3.417   7.318   -18.246 1.00 27.94 109 A 1 
ATOM 839  N N     . ALA A 1 110 ? 6.979   11.767  -19.569 1.00 29.17 110 A 1 
ATOM 840  C CA    . ALA A 1 110 ? 7.970   12.371  -20.464 1.00 28.59 110 A 1 
ATOM 841  C C     . ALA A 1 110 ? 8.329   11.489  -21.681 1.00 28.41 110 A 1 
ATOM 842  O O     . ALA A 1 110 ? 9.436   11.567  -22.213 1.00 26.28 110 A 1 
ATOM 843  C CB    . ALA A 1 110 ? 9.179   12.842  -19.655 1.00 26.22 110 A 1 
ATOM 844  N N     . ALA A 1 111 ? 7.398   10.634  -22.084 1.00 30.23 111 A 1 
ATOM 845  C CA    . ALA A 1 111 ? 7.571   9.698   -23.175 1.00 31.22 111 A 1 
ATOM 846  C C     . ALA A 1 111 ? 6.489   9.960   -24.230 1.00 30.72 111 A 1 
ATOM 847  O O     . ALA A 1 111 ? 5.295   9.869   -23.945 1.00 29.25 111 A 1 
ATOM 848  C CB    . ALA A 1 111 ? 7.535   8.271   -22.626 1.00 29.69 111 A 1 
ATOM 849  N N     . ALA A 1 112 ? 6.929   10.251  -25.441 1.00 30.59 112 A 1 
ATOM 850  C CA    . ALA A 1 112 ? 6.072   10.274  -26.609 1.00 31.10 112 A 1 
ATOM 851  C C     . ALA A 1 112 ? 5.717   8.824   -26.974 1.00 30.97 112 A 1 
ATOM 852  O O     . ALA A 1 112 ? 6.551   8.072   -27.474 1.00 30.48 112 A 1 
ATOM 853  C CB    . ALA A 1 112 ? 6.798   11.037  -27.713 1.00 30.45 112 A 1 
ATOM 854  N N     . LEU A 1 113 ? 4.489   8.420   -26.657 1.00 33.40 113 A 1 
ATOM 855  C CA    . LEU A 1 113 ? 4.004   7.074   -26.927 1.00 34.89 113 A 1 
ATOM 856  C C     . LEU A 1 113 ? 3.018   7.104   -28.093 1.00 33.98 113 A 1 
ATOM 857  O O     . LEU A 1 113 ? 2.154   7.978   -28.184 1.00 32.82 113 A 1 
ATOM 858  C CB    . LEU A 1 113 ? 3.393   6.473   -25.651 1.00 33.10 113 A 1 
ATOM 859  C CG    . LEU A 1 113 ? 4.407   6.169   -24.529 1.00 30.33 113 A 1 
ATOM 860  C CD1   . LEU A 1 113 ? 3.669   5.736   -23.250 1.00 31.39 113 A 1 
ATOM 861  C CD2   . LEU A 1 113 ? 5.376   5.048   -24.904 1.00 34.18 113 A 1 
ATOM 862  N N     . CYS A 1 114 ? 3.111   6.119   -29.006 1.00 36.58 114 A 1 
ATOM 863  C CA    . CYS A 1 114 ? 2.100   5.961   -30.042 1.00 38.68 114 A 1 
ATOM 864  C C     . CYS A 1 114 ? 0.736   5.664   -29.421 1.00 37.73 114 A 1 
ATOM 865  O O     . CYS A 1 114 ? 0.642   4.870   -28.491 1.00 38.53 114 A 1 
ATOM 866  C CB    . CYS A 1 114 ? 2.503   4.851   -31.004 1.00 38.66 114 A 1 
ATOM 867  S SG    . CYS A 1 114 ? 3.985   5.341   -31.939 1.00 36.24 114 A 1 
ATOM 868  N N     . ALA A 1 115 ? -0.346  6.209   -29.985 1.00 33.32 115 A 1 
ATOM 869  C CA    . ALA A 1 115 ? -1.698  6.048   -29.457 1.00 34.67 115 A 1 
ATOM 870  C C     . ALA A 1 115 ? -2.118  4.586   -29.233 1.00 34.23 115 A 1 
ATOM 871  O O     . ALA A 1 115 ? -2.751  4.260   -28.228 1.00 33.27 115 A 1 
ATOM 872  C CB    . ALA A 1 115 ? -2.667  6.732   -30.424 1.00 33.34 115 A 1 
ATOM 873  N N     . ALA A 1 116 ? -1.734  3.676   -30.144 1.00 41.96 116 A 1 
ATOM 874  C CA    . ALA A 1 116 ? -2.032  2.251   -30.030 1.00 42.34 116 A 1 
ATOM 875  C C     . ALA A 1 116 ? -1.264  1.576   -28.880 1.00 42.11 116 A 1 
ATOM 876  O O     . ALA A 1 116 ? -1.797  0.706   -28.183 1.00 41.45 116 A 1 
ATOM 877  C CB    . ALA A 1 116 ? -1.709  1.591   -31.365 1.00 41.04 116 A 1 
ATOM 878  N N     . TYR A 1 117 ? -0.007  1.986   -28.669 1.00 35.89 117 A 1 
ATOM 879  C CA    . TYR A 1 117 ? 0.831   1.508   -27.577 1.00 38.17 117 A 1 
ATOM 880  C C     . TYR A 1 117 ? 0.351   2.054   -26.236 1.00 38.59 117 A 1 
ATOM 881  O O     . TYR A 1 117 ? 0.249   1.310   -25.260 1.00 37.81 117 A 1 
ATOM 882  C CB    . TYR A 1 117 ? 2.255   1.947   -27.854 1.00 36.36 117 A 1 
ATOM 883  C CG    . TYR A 1 117 ? 3.244   1.407   -26.853 1.00 34.10 117 A 1 
ATOM 884  C CD1   . TYR A 1 117 ? 3.583   2.144   -25.705 1.00 34.42 117 A 1 
ATOM 885  C CD2   . TYR A 1 117 ? 3.867   0.175   -27.116 1.00 36.50 117 A 1 
ATOM 886  C CE1   . TYR A 1 117 ? 4.598   1.688   -24.859 1.00 33.66 117 A 1 
ATOM 887  C CE2   . TYR A 1 117 ? 4.881   -0.281  -26.282 1.00 33.77 117 A 1 
ATOM 888  C CZ    . TYR A 1 117 ? 5.269   0.487   -25.169 1.00 33.06 117 A 1 
ATOM 889  O OH    . TYR A 1 117 ? 6.334   0.091   -24.424 1.00 31.69 117 A 1 
ATOM 890  N N     . GLU A 1 118 ? -0.017  3.325   -26.204 1.00 39.97 118 A 1 
ATOM 891  C CA    . GLU A 1 118 ? -0.663  3.944   -25.074 1.00 41.03 118 A 1 
ATOM 892  C C     . GLU A 1 118 ? -1.932  3.185   -24.710 1.00 40.40 118 A 1 
ATOM 893  O O     . GLU A 1 118 ? -2.083  2.818   -23.554 1.00 38.67 118 A 1 
ATOM 894  C CB    . GLU A 1 118 ? -0.972  5.414   -25.360 1.00 38.85 118 A 1 
ATOM 895  C CG    . GLU A 1 118 ? -0.362  6.353   -24.316 1.00 34.68 118 A 1 
ATOM 896  C CD    . GLU A 1 118 ? -1.193  7.614   -24.132 1.00 32.04 118 A 1 
ATOM 897  O OE1   . GLU A 1 118 ? -1.295  8.065   -22.974 1.00 29.95 118 A 1 
ATOM 898  O OE2   . GLU A 1 118 ? -1.903  8.025   -25.064 1.00 30.50 118 A 1 
ATOM 899  N N     . ALA A 1 119 ? -2.797  2.841   -25.659 1.00 43.59 119 A 1 
ATOM 900  C CA    . ALA A 1 119 ? -3.989  2.053   -25.382 1.00 42.90 119 A 1 
ATOM 901  C C     . ALA A 1 119 ? -3.638  0.724   -24.708 1.00 41.78 119 A 1 
ATOM 902  O O     . ALA A 1 119 ? -4.162  0.445   -23.638 1.00 40.89 119 A 1 
ATOM 903  C CB    . ALA A 1 119 ? -4.798  1.875   -26.662 1.00 41.36 119 A 1 
ATOM 904  N N     . GLN A 1 120 ? -2.701  -0.069  -25.228 1.00 41.80 120 A 1 
ATOM 905  C CA    . GLN A 1 120 ? -2.346  -1.361  -24.631 1.00 41.90 120 A 1 
ATOM 906  C C     . GLN A 1 120 ? -1.665  -1.253  -23.253 1.00 40.69 120 A 1 
ATOM 907  O O     . GLN A 1 120 ? -2.008  -1.997  -22.328 1.00 39.44 120 A 1 
ATOM 908  C CB    . GLN A 1 120 ? -1.470  -2.163  -25.599 1.00 40.86 120 A 1 
ATOM 909  C CG    . GLN A 1 120 ? -2.295  -2.744  -26.758 1.00 37.36 120 A 1 
ATOM 910  C CD    . GLN A 1 120 ? -1.457  -3.625  -27.688 1.00 33.75 120 A 1 
ATOM 911  O OE1   . GLN A 1 120 ? -0.240  -3.635  -27.660 1.00 33.05 120 A 1 
ATOM 912  N NE2   . GLN A 1 120 ? -2.088  -4.404  -28.542 1.00 30.61 120 A 1 
ATOM 913  N N     . VAL A 1 121 ? -0.709  -0.331  -23.087 1.00 40.84 121 A 1 
ATOM 914  C CA    . VAL A 1 121 ? 0.048   -0.185  -21.827 1.00 40.70 121 A 1 
ATOM 915  C C     . VAL A 1 121 ? -0.742  0.598   -20.776 1.00 38.90 121 A 1 
ATOM 916  O O     . VAL A 1 121 ? -0.718  0.249   -19.589 1.00 37.49 121 A 1 
ATOM 917  C CB    . VAL A 1 121 ? 1.434   0.439   -22.083 1.00 39.10 121 A 1 
ATOM 918  C CG1   . VAL A 1 121 ? 2.226   0.623   -20.792 1.00 38.35 121 A 1 
ATOM 919  C CG2   . VAL A 1 121 ? 2.268   -0.469  -23.002 1.00 42.55 121 A 1 
ATOM 920  N N     . HIS A 1 122 ? -1.490  1.625   -21.184 1.00 38.20 122 A 1 
ATOM 921  C CA    . HIS A 1 122 ? -2.323  2.428   -20.292 1.00 39.17 122 A 1 
ATOM 922  C C     . HIS A 1 122 ? -3.716  1.847   -20.060 1.00 36.70 122 A 1 
ATOM 923  O O     . HIS A 1 122 ? -4.279  2.132   -19.012 1.00 34.98 122 A 1 
ATOM 924  C CB    . HIS A 1 122 ? -2.442  3.891   -20.746 1.00 37.35 122 A 1 
ATOM 925  C CG    . HIS A 1 122 ? -1.192  4.711   -20.645 1.00 34.63 122 A 1 
ATOM 926  N ND1   . HIS A 1 122 ? -0.882  5.584   -19.622 1.00 34.10 122 A 1 
ATOM 927  C CD2   . HIS A 1 122 ? -0.212  4.860   -21.583 1.00 34.36 122 A 1 
ATOM 928  C CE1   . HIS A 1 122 ? 0.247   6.236   -19.947 1.00 34.44 122 A 1 
ATOM 929  N NE2   . HIS A 1 122 ? 0.678   5.822   -21.129 1.00 34.62 122 A 1 
ATOM 930  N N     . TYR A 1 123 ? -4.279  1.017   -20.931 1.00 35.89 123 A 1 
ATOM 931  C CA    . TYR A 1 123 ? -5.503  0.270   -20.566 1.00 34.80 123 A 1 
ATOM 932  C C     . TYR A 1 123 ? -5.219  -0.678  -19.403 1.00 33.74 123 A 1 
ATOM 933  O O     . TYR A 1 123 ? -6.025  -0.803  -18.484 1.00 32.04 123 A 1 
ATOM 934  C CB    . TYR A 1 123 ? -6.062  -0.486  -21.773 1.00 32.84 123 A 1 
ATOM 935  C CG    . TYR A 1 123 ? -7.571  -0.574  -21.799 1.00 31.73 123 A 1 
ATOM 936  C CD1   . TYR A 1 123 ? -8.254  -1.662  -21.225 1.00 29.78 123 A 1 
ATOM 937  C CD2   . TYR A 1 123 ? -8.310  0.442   -22.444 1.00 31.17 123 A 1 
ATOM 938  C CE1   . TYR A 1 123 ? -9.646  -1.735  -21.285 1.00 26.56 123 A 1 
ATOM 939  C CE2   . TYR A 1 123 ? -9.703  0.382   -22.510 1.00 26.99 123 A 1 
ATOM 940  C CZ    . TYR A 1 123 ? -10.377 -0.709  -21.934 1.00 26.72 123 A 1 
ATOM 941  O OH    . TYR A 1 123 ? -11.746 -0.777  -22.005 1.00 25.40 123 A 1 
ATOM 942  N N     . ALA A 1 124 ? -4.019  -1.246  -19.378 1.00 36.74 124 A 1 
ATOM 943  C CA    . ALA A 1 124 ? -3.538  -1.953  -18.198 1.00 35.85 124 A 1 
ATOM 944  C C     . ALA A 1 124 ? -3.443  -1.037  -16.955 1.00 34.97 124 A 1 
ATOM 945  O O     . ALA A 1 124 ? -3.723  -1.482  -15.843 1.00 33.40 124 A 1 
ATOM 946  C CB    . ALA A 1 124 ? -2.201  -2.612  -18.549 1.00 33.75 124 A 1 
ATOM 947  N N     . ASN A 1 125 ? -3.111  0.231   -17.126 1.00 34.66 125 A 1 
ATOM 948  C CA    . ASN A 1 125 ? -3.136  1.249   -16.073 1.00 33.76 125 A 1 
ATOM 949  C C     . ASN A 1 125 ? -4.338  2.187   -16.265 1.00 32.89 125 A 1 
ATOM 950  O O     . ASN A 1 125 ? -4.180  3.317   -16.705 1.00 30.49 125 A 1 
ATOM 951  C CB    . ASN A 1 125 ? -1.804  2.020   -16.071 1.00 32.46 125 A 1 
ATOM 952  C CG    . ASN A 1 125 ? -0.796  1.582   -15.032 1.00 28.68 125 A 1 
ATOM 953  O OD1   . ASN A 1 125 ? -1.063  0.851   -14.097 1.00 27.08 125 A 1 
ATOM 954  N ND2   . ASN A 1 125 ? 0.407   2.097   -15.145 1.00 27.36 125 A 1 
ATOM 955  N N     . LEU A 1 126 ? -5.510  1.758   -15.864 1.00 33.58 126 A 1 
ATOM 956  C CA    . LEU A 1 126 ? -6.760  2.547   -15.905 1.00 34.03 126 A 1 
ATOM 957  C C     . LEU A 1 126 ? -6.630  3.963   -15.295 1.00 33.10 126 A 1 
ATOM 958  O O     . LEU A 1 126 ? -7.370  4.867   -15.658 1.00 30.99 126 A 1 
ATOM 959  C CB    . LEU A 1 126 ? -7.845  1.738   -15.174 1.00 31.36 126 A 1 
ATOM 960  C CG    . LEU A 1 126 ? -8.928  1.185   -16.126 1.00 27.70 126 A 1 
ATOM 961  C CD1   . LEU A 1 126 ? -9.489  -0.126  -15.588 1.00 24.89 126 A 1 
ATOM 962  C CD2   . LEU A 1 126 ? -10.073 2.179   -16.288 1.00 26.20 126 A 1 
ATOM 963  N N     . LEU A 1 127 ? -5.662  4.168   -14.406 1.00 33.59 127 A 1 
ATOM 964  C CA    . LEU A 1 127 ? -5.364  5.474   -13.812 1.00 33.63 127 A 1 
ATOM 965  C C     . LEU A 1 127 ? -4.831  6.505   -14.815 1.00 33.43 127 A 1 
ATOM 966  O O     . LEU A 1 127 ? -5.069  7.697   -14.630 1.00 31.36 127 A 1 
ATOM 967  C CB    . LEU A 1 127 ? -4.348  5.269   -12.685 1.00 31.12 127 A 1 
ATOM 968  C CG    . LEU A 1 127 ? -5.032  4.799   -11.392 1.00 27.12 127 A 1 
ATOM 969  C CD1   . LEU A 1 127 ? -4.048  4.032   -10.525 1.00 25.52 127 A 1 
ATOM 970  C CD2   . LEU A 1 127 ? -5.574  6.004   -10.596 1.00 28.45 127 A 1 
ATOM 971  N N     . THR A 1 128 ? -4.139  6.085   -15.867 1.00 34.49 128 A 1 
ATOM 972  C CA    . THR A 1 128 ? -3.604  7.017   -16.870 1.00 36.17 128 A 1 
ATOM 973  C C     . THR A 1 128 ? -4.656  7.517   -17.855 1.00 35.01 128 A 1 
ATOM 974  O O     . THR A 1 128 ? -4.419  8.508   -18.535 1.00 32.10 128 A 1 
ATOM 975  C CB    . THR A 1 128 ? -2.430  6.412   -17.632 1.00 33.95 128 A 1 
ATOM 976  O OG1   . THR A 1 128 ? -2.794  5.140   -18.104 1.00 32.22 128 A 1 
ATOM 977  C CG2   . THR A 1 128 ? -1.194  6.260   -16.749 1.00 32.41 128 A 1 
ATOM 978  N N     . VAL A 1 129 ? -5.850  6.934   -17.869 1.00 35.51 129 A 1 
ATOM 979  C CA    . VAL A 1 129 ? -6.999  7.460   -18.639 1.00 35.91 129 A 1 
ATOM 980  C C     . VAL A 1 129 ? -7.368  8.881   -18.183 1.00 34.16 129 A 1 
ATOM 981  O O     . VAL A 1 129 ? -7.867  9.678   -18.972 1.00 31.43 129 A 1 
ATOM 982  C CB    . VAL A 1 129 ? -8.222  6.526   -18.513 1.00 33.12 129 A 1 
ATOM 983  C CG1   . VAL A 1 129 ? -9.424  7.017   -19.324 1.00 30.30 129 A 1 
ATOM 984  C CG2   . VAL A 1 129 ? -7.896  5.108   -18.997 1.00 31.37 129 A 1 
ATOM 985  N N     . MET A 1 130 ? -7.082  9.233   -16.926 1.00 38.22 130 A 1 
ATOM 986  C CA    . MET A 1 130 ? -7.312  10.569  -16.386 1.00 38.18 130 A 1 
ATOM 987  C C     . MET A 1 130 ? -6.291  11.615  -16.854 1.00 37.34 130 A 1 
ATOM 988  O O     . MET A 1 130 ? -6.489  12.803  -16.591 1.00 34.80 130 A 1 
ATOM 989  C CB    . MET A 1 130 ? -7.338  10.506  -14.848 1.00 35.84 130 A 1 
ATOM 990  C CG    . MET A 1 130 ? -8.565  9.762   -14.309 1.00 31.71 130 A 1 
ATOM 991  S SD    . MET A 1 130 ? -10.125 10.709  -14.340 1.00 28.65 130 A 1 
ATOM 992  C CE    . MET A 1 130 ? -9.829  11.865  -12.982 1.00 26.02 130 A 1 
ATOM 993  N N     . HIS A 1 131 ? -5.200  11.219  -17.507 1.00 34.85 131 A 1 
ATOM 994  C CA    . HIS A 1 131 ? -4.288  12.196  -18.097 1.00 36.66 131 A 1 
ATOM 995  C C     . HIS A 1 131 ? -4.976  12.846  -19.299 1.00 34.13 131 A 1 
ATOM 996  O O     . HIS A 1 131 ? -5.432  12.171  -20.208 1.00 32.20 131 A 1 
ATOM 997  C CB    . HIS A 1 131 ? -2.927  11.564  -18.444 1.00 35.75 131 A 1 
ATOM 998  C CG    . HIS A 1 131 ? -2.090  11.200  -17.239 1.00 32.99 131 A 1 
ATOM 999  N ND1   . HIS A 1 131 ? -0.903  10.482  -17.271 1.00 32.38 131 A 1 
ATOM 1000 C CD2   . HIS A 1 131 ? -2.310  11.505  -15.925 1.00 31.89 131 A 1 
ATOM 1001 C CE1   . HIS A 1 131 ? -0.436  10.358  -16.018 1.00 32.84 131 A 1 
ATOM 1002 N NE2   . HIS A 1 131 ? -1.269  10.973  -15.165 1.00 31.58 131 A 1 
ATOM 1003 N N     . GLN A 1 132 ? -5.086  14.172  -19.275 1.00 33.08 132 A 1 
ATOM 1004 C CA    . GLN A 1 132 ? -5.613  14.944  -20.396 1.00 34.15 132 A 1 
ATOM 1005 C C     . GLN A 1 132 ? -4.707  14.745  -21.609 1.00 32.80 132 A 1 
ATOM 1006 O O     . GLN A 1 132 ? -3.649  15.370  -21.729 1.00 31.96 132 A 1 
ATOM 1007 C CB    . GLN A 1 132 ? -5.747  16.433  -20.056 1.00 34.10 132 A 1 
ATOM 1008 C CG    . GLN A 1 132 ? -7.071  16.765  -19.351 1.00 32.10 132 A 1 
ATOM 1009 C CD    . GLN A 1 132 ? -7.224  18.260  -19.055 1.00 28.46 132 A 1 
ATOM 1010 O OE1   . GLN A 1 132 ? -6.279  19.016  -18.989 1.00 27.23 132 A 1 
ATOM 1011 N NE2   . GLN A 1 132 ? -8.430  18.732  -18.842 1.00 24.40 132 A 1 
ATOM 1012 N N     . ARG A 1 133 ? -5.143  13.881  -22.506 1.00 35.14 133 A 1 
ATOM 1013 C CA    . ARG A 1 133 ? -4.545  13.710  -23.823 1.00 35.11 133 A 1 
ATOM 1014 C C     . ARG A 1 133 ? -5.014  14.875  -24.690 1.00 32.23 133 A 1 
ATOM 1015 O O     . ARG A 1 133 ? -6.138  14.886  -25.167 1.00 30.58 133 A 1 
ATOM 1016 C CB    . ARG A 1 133 ? -4.948  12.352  -24.415 1.00 35.13 133 A 1 
ATOM 1017 C CG    . ARG A 1 133 ? -4.380  11.201  -23.575 1.00 33.71 133 A 1 
ATOM 1018 C CD    . ARG A 1 133 ? -4.843  9.851   -24.131 1.00 33.38 133 A 1 
ATOM 1019 N NE    . ARG A 1 133 ? -4.349  8.777   -23.263 1.00 28.84 133 A 1 
ATOM 1020 C CZ    . ARG A 1 133 ? -4.566  7.490   -23.399 1.00 26.98 133 A 1 
ATOM 1021 N NH1   . ARG A 1 133 ? -5.330  6.998   -24.342 1.00 25.89 133 A 1 
ATOM 1022 N NH2   . ARG A 1 133 ? -4.007  6.667   -22.578 1.00 23.83 133 A 1 
ATOM 1023 N N     . MET A 1 134 ? -4.164  15.862  -24.845 1.00 31.97 134 A 1 
ATOM 1024 C CA    . MET A 1 134 ? -4.355  16.863  -25.880 1.00 33.10 134 A 1 
ATOM 1025 C C     . MET A 1 134 ? -3.976  16.198  -27.207 1.00 30.78 134 A 1 
ATOM 1026 O O     . MET A 1 134 ? -2.809  15.849  -27.379 1.00 29.62 134 A 1 
ATOM 1027 C CB    . MET A 1 134 ? -3.497  18.102  -25.596 1.00 32.62 134 A 1 
ATOM 1028 C CG    . MET A 1 134 ? -4.034  18.916  -24.407 1.00 30.92 134 A 1 
ATOM 1029 S SD    . MET A 1 134 ? -5.552  19.875  -24.726 1.00 29.17 134 A 1 
ATOM 1030 C CE    . MET A 1 134 ? -4.831  21.292  -25.582 1.00 27.56 134 A 1 
ATOM 1031 N N     . PRO A 1 135 ? -4.932  15.968  -28.115 1.00 31.31 135 A 1 
ATOM 1032 C CA    . PRO A 1 135 ? -4.568  15.513  -29.446 1.00 31.59 135 A 1 
ATOM 1033 C C     . PRO A 1 135 ? -3.705  16.609  -30.078 1.00 30.78 135 A 1 
ATOM 1034 O O     . PRO A 1 135 ? -4.154  17.746  -30.225 1.00 29.97 135 A 1 
ATOM 1035 C CB    . PRO A 1 135 ? -5.895  15.289  -30.177 1.00 30.61 135 A 1 
ATOM 1036 C CG    . PRO A 1 135 ? -6.869  16.223  -29.460 1.00 31.09 135 A 1 
ATOM 1037 C CD    . PRO A 1 135 ? -6.342  16.263  -28.025 1.00 37.45 135 A 1 
ATOM 1038 N N     . VAL A 1 136 ? -2.464  16.272  -30.417 1.00 28.79 136 A 1 
ATOM 1039 C CA    . VAL A 1 136 ? -1.647  17.146  -31.259 1.00 30.36 136 A 1 
ATOM 1040 C C     . VAL A 1 136 ? -2.340  17.162  -32.608 1.00 28.57 136 A 1 
ATOM 1041 O O     . VAL A 1 136 ? -2.241  16.219  -33.387 1.00 27.57 136 A 1 
ATOM 1042 C CB    . VAL A 1 136 ? -0.184  16.689  -31.351 1.00 29.25 136 A 1 
ATOM 1043 C CG1   . VAL A 1 136 ? 0.624   17.662  -32.223 1.00 28.71 136 A 1 
ATOM 1044 C CG2   . VAL A 1 136 ? 0.466   16.651  -29.961 1.00 36.34 136 A 1 
ATOM 1045 N N     . VAL A 1 137 ? -3.141  18.202  -32.831 1.00 30.04 137 A 1 
ATOM 1046 C CA    . VAL A 1 137 ? -3.789  18.413  -34.123 1.00 33.44 137 A 1 
ATOM 1047 C C     . VAL A 1 137 ? -2.652  18.588  -35.120 1.00 30.77 137 A 1 
ATOM 1048 O O     . VAL A 1 137 ? -1.959  19.607  -35.086 1.00 30.37 137 A 1 
ATOM 1049 C CB    . VAL A 1 137 ? -4.736  19.626  -34.113 1.00 32.32 137 A 1 
ATOM 1050 C CG1   . VAL A 1 137 ? -5.461  19.749  -35.458 1.00 31.37 137 A 1 
ATOM 1051 C CG2   . VAL A 1 137 ? -5.800  19.505  -33.012 1.00 36.70 137 A 1 
ATOM 1052 N N     . SER A 1 138 ? -2.432  17.567  -35.950 1.00 31.67 138 A 1 
ATOM 1053 C CA    . SER A 1 138 ? -1.490  17.669  -37.057 1.00 32.88 138 A 1 
ATOM 1054 C C     . SER A 1 138 ? -1.961  18.831  -37.924 1.00 31.85 138 A 1 
ATOM 1055 O O     . SER A 1 138 ? -2.997  18.722  -38.586 1.00 31.37 138 A 1 
ATOM 1056 C CB    . SER A 1 138 ? -1.443  16.364  -37.854 1.00 30.99 138 A 1 
ATOM 1057 O OG    . SER A 1 138 ? -2.736  15.977  -38.277 1.00 30.33 138 A 1 
ATOM 1058 N N     . HIS A 1 139 ? -1.258  19.943  -37.845 1.00 24.28 139 A 1 
ATOM 1059 C CA    . HIS A 1 139 ? -1.536  21.048  -38.746 1.00 27.99 139 A 1 
ATOM 1060 C C     . HIS A 1 139 ? -1.474  20.482  -40.171 1.00 26.01 139 A 1 
ATOM 1061 O O     . HIS A 1 139 ? -0.495  19.802  -40.494 1.00 25.20 139 A 1 
ATOM 1062 C CB    . HIS A 1 139 ? -0.536  22.190  -38.545 1.00 27.04 139 A 1 
ATOM 1063 C CG    . HIS A 1 139 ? -0.973  23.141  -37.458 1.00 26.22 139 A 1 
ATOM 1064 N ND1   . HIS A 1 139 ? -1.936  24.122  -37.585 1.00 27.46 139 A 1 
ATOM 1065 C CD2   . HIS A 1 139 ? -0.521  23.202  -36.170 1.00 28.72 139 A 1 
ATOM 1066 C CE1   . HIS A 1 139 ? -2.049  24.750  -36.410 1.00 26.66 139 A 1 
ATOM 1067 N NE2   . HIS A 1 139 ? -1.213  24.221  -35.515 1.00 26.88 139 A 1 
ATOM 1068 N N     . PRO A 1 140 ? -2.516  20.674  -40.987 1.00 31.19 140 A 1 
ATOM 1069 C CA    . PRO A 1 140 ? -2.484  20.204  -42.351 1.00 33.90 140 A 1 
ATOM 1070 C C     . PRO A 1 140 ? -1.228  20.794  -42.995 1.00 33.16 140 A 1 
ATOM 1071 O O     . PRO A 1 140 ? -1.002  22.003  -42.908 1.00 32.76 140 A 1 
ATOM 1072 C CB    . PRO A 1 140 ? -3.779  20.692  -43.002 1.00 31.73 140 A 1 
ATOM 1073 C CG    . PRO A 1 140 ? -4.180  21.900  -42.150 1.00 31.51 140 A 1 
ATOM 1074 C CD    . PRO A 1 140 ? -3.661  21.525  -40.755 1.00 37.48 140 A 1 
ATOM 1075 N N     . ALA A 1 141 ? -0.405  19.929  -43.561 1.00 25.80 141 A 1 
ATOM 1076 C CA    . ALA A 1 141 ? 0.774   20.357  -44.292 1.00 26.18 141 A 1 
ATOM 1077 C C     . ALA A 1 141 ? 0.288   21.281  -45.411 1.00 25.10 141 A 1 
ATOM 1078 O O     . ALA A 1 141 ? -0.280  20.823  -46.403 1.00 24.64 141 A 1 
ATOM 1079 C CB    . ALA A 1 141 ? 1.521   19.136  -44.821 1.00 25.04 141 A 1 
ATOM 1080 N N     . VAL A 1 142 ? 0.419   22.569  -45.189 1.00 26.50 142 A 1 
ATOM 1081 C CA    . VAL A 1 142 ? 0.095   23.565  -46.201 1.00 30.30 142 A 1 
ATOM 1082 C C     . VAL A 1 142 ? 0.999   23.227  -47.375 1.00 28.39 142 A 1 
ATOM 1083 O O     . VAL A 1 142 ? 2.226   23.242  -47.218 1.00 27.94 142 A 1 
ATOM 1084 C CB    . VAL A 1 142 ? 0.296   25.001  -45.700 1.00 28.93 142 A 1 
ATOM 1085 C CG1   . VAL A 1 142 ? -0.075  26.016  -46.789 1.00 28.19 142 A 1 
ATOM 1086 C CG2   . VAL A 1 142 ? -0.587  25.286  -44.474 1.00 34.67 142 A 1 
ATOM 1087 N N     . ALA A 1 143 ? 0.387   22.840  -48.489 1.00 31.58 143 A 1 
ATOM 1088 C CA    . ALA A 1 143 ? 1.108   22.535  -49.715 1.00 33.70 143 A 1 
ATOM 1089 C C     . ALA A 1 143 ? 1.839   23.809  -50.153 1.00 31.91 143 A 1 
ATOM 1090 O O     . ALA A 1 143 ? 1.248   24.680  -50.790 1.00 32.12 143 A 1 
ATOM 1091 C CB    . ALA A 1 143 ? 0.112   22.018  -50.760 1.00 32.33 143 A 1 
ATOM 1092 N N     . ILE A 1 144 ? 3.094   23.920  -49.730 1.00 32.14 144 A 1 
ATOM 1093 C CA    . ILE A 1 144 ? 3.951   25.017  -50.177 1.00 34.66 144 A 1 
ATOM 1094 C C     . ILE A 1 144 ? 4.054   24.850  -51.692 1.00 33.08 144 A 1 
ATOM 1095 O O     . ILE A 1 144 ? 4.515   23.801  -52.139 1.00 31.58 144 A 1 
ATOM 1096 C CB    . ILE A 1 144 ? 5.329   25.004  -49.487 1.00 32.82 144 A 1 
ATOM 1097 C CG1   . ILE A 1 144 ? 5.168   25.112  -47.950 1.00 32.38 144 A 1 
ATOM 1098 C CG2   . ILE A 1 144 ? 6.189   26.154  -50.005 1.00 37.19 144 A 1 
ATOM 1099 C CD1   . ILE A 1 144 ? 6.467   24.969  -47.160 1.00 36.38 144 A 1 
ATOM 1100 N N     . PRO A 1 145 ? 3.556   25.788  -52.481 1.00 32.27 145 A 1 
ATOM 1101 C CA    . PRO A 1 145 ? 3.601   25.662  -53.924 1.00 35.47 145 A 1 
ATOM 1102 C C     . PRO A 1 145 ? 5.065   25.517  -54.353 1.00 34.54 145 A 1 
ATOM 1103 O O     . PRO A 1 145 ? 5.936   26.138  -53.737 1.00 33.76 145 A 1 
ATOM 1104 C CB    . PRO A 1 145 ? 2.921   26.920  -54.478 1.00 33.38 145 A 1 
ATOM 1105 C CG    . PRO A 1 145 ? 3.097   27.937  -53.362 1.00 33.33 145 A 1 
ATOM 1106 C CD    . PRO A 1 145 ? 3.042   27.087  -52.089 1.00 39.15 145 A 1 
ATOM 1107 N N     . PRO A 1 146 ? 5.364   24.718  -55.373 1.00 30.67 146 A 1 
ATOM 1108 C CA    . PRO A 1 146 ? 6.726   24.509  -55.832 1.00 33.12 146 A 1 
ATOM 1109 C C     . PRO A 1 146 ? 7.266   25.822  -56.403 1.00 32.53 146 A 1 
ATOM 1110 O O     . PRO A 1 146 ? 7.040   26.158  -57.556 1.00 32.44 146 A 1 
ATOM 1111 C CB    . PRO A 1 146 ? 6.641   23.374  -56.857 1.00 31.84 146 A 1 
ATOM 1112 C CG    . PRO A 1 146 ? 5.229   23.506  -57.423 1.00 32.50 146 A 1 
ATOM 1113 C CD    . PRO A 1 146 ? 4.420   23.992  -56.210 1.00 40.51 146 A 1 
ATOM 1114 N N     . VAL A 1 147 ? 7.907   26.602  -55.534 1.00 29.69 147 A 1 
ATOM 1115 C CA    . VAL A 1 147 ? 8.517   27.862  -55.942 1.00 32.83 147 A 1 
ATOM 1116 C C     . VAL A 1 147 ? 9.657   27.523  -56.900 1.00 31.18 147 A 1 
ATOM 1117 O O     . VAL A 1 147 ? 10.568  26.766  -56.550 1.00 30.60 147 A 1 
ATOM 1118 C CB    . VAL A 1 147 ? 8.989   28.718  -54.767 1.00 30.17 147 A 1 
ATOM 1119 C CG1   . VAL A 1 147 ? 9.369   30.119  -55.248 1.00 29.89 147 A 1 
ATOM 1120 C CG2   . VAL A 1 147 ? 7.903   28.885  -53.695 1.00 36.87 147 A 1 
ATOM 1121 N N     . SER A 1 148 ? 9.558   28.042  -58.111 1.00 33.60 148 A 1 
ATOM 1122 C CA    . SER A 1 148 ? 10.516  27.814  -59.186 1.00 35.21 148 A 1 
ATOM 1123 C C     . SER A 1 148 ? 11.910  28.305  -58.767 1.00 33.16 148 A 1 
ATOM 1124 O O     . SER A 1 148 ? 12.151  29.508  -58.696 1.00 32.98 148 A 1 
ATOM 1125 C CB    . SER A 1 148 ? 10.033  28.535  -60.442 1.00 33.49 148 A 1 
ATOM 1126 O OG    . SER A 1 148 ? 10.845  28.256  -61.543 1.00 31.58 148 A 1 
ATOM 1127 N N     . LEU A 1 149 ? 12.804  27.370  -58.490 1.00 26.33 149 A 1 
ATOM 1128 C CA    . LEU A 1 149 ? 14.206  27.592  -58.116 1.00 28.95 149 A 1 
ATOM 1129 C C     . LEU A 1 149 ? 15.038  28.077  -59.319 1.00 27.48 149 A 1 
ATOM 1130 O O     . LEU A 1 149 ? 15.974  27.395  -59.734 1.00 26.24 149 A 1 
ATOM 1131 C CB    . LEU A 1 149 ? 14.772  26.290  -57.516 1.00 26.67 149 A 1 
ATOM 1132 C CG    . LEU A 1 149 ? 14.594  26.148  -56.003 1.00 25.03 149 A 1 
ATOM 1133 C CD1   . LEU A 1 149 ? 14.789  24.693  -55.587 1.00 27.00 149 A 1 
ATOM 1134 C CD2   . LEU A 1 149 ? 15.617  27.002  -55.244 1.00 30.23 149 A 1 
ATOM 1135 N N     . PHE A 1 150 ? 14.676  29.222  -59.892 1.00 25.27 150 A 1 
ATOM 1136 C CA    . PHE A 1 150 ? 15.414  29.730  -61.065 1.00 28.09 150 A 1 
ATOM 1137 C C     . PHE A 1 150 ? 16.749  30.386  -60.727 1.00 26.56 150 A 1 
ATOM 1138 O O     . PHE A 1 150 ? 17.737  30.158  -61.417 1.00 26.08 150 A 1 
ATOM 1139 C CB    . PHE A 1 150 ? 14.518  30.690  -61.863 1.00 26.37 150 A 1 
ATOM 1140 C CG    . PHE A 1 150 ? 14.111  30.165  -63.219 1.00 28.02 150 A 1 
ATOM 1141 C CD1   . PHE A 1 150 ? 15.015  30.183  -64.295 1.00 31.68 150 A 1 
ATOM 1142 C CD2   . PHE A 1 150 ? 12.814  29.640  -63.412 1.00 33.82 150 A 1 
ATOM 1143 C CE1   . PHE A 1 150 ? 14.626  29.684  -65.551 1.00 30.28 150 A 1 
ATOM 1144 C CE2   . PHE A 1 150 ? 12.428  29.145  -64.659 1.00 28.14 150 A 1 
ATOM 1145 C CZ    . PHE A 1 150 ? 13.330  29.161  -65.737 1.00 27.21 150 A 1 
ATOM 1146 N N     . ALA A 1 151 ? 16.775  31.285  -59.732 1.00 28.41 151 A 1 
ATOM 1147 C CA    . ALA A 1 151 ? 17.688  32.424  -59.827 1.00 32.58 151 A 1 
ATOM 1148 C C     . ALA A 1 151 ? 19.162  32.069  -59.537 1.00 30.28 151 A 1 
ATOM 1149 O O     . ALA A 1 151 ? 19.499  31.564  -58.476 1.00 29.37 151 A 1 
ATOM 1150 C CB    . ALA A 1 151 ? 17.156  33.557  -58.950 1.00 30.48 151 A 1 
ATOM 1151 N N     . GLU A 1 152 ? 20.041  32.467  -60.473 1.00 27.81 152 A 1 
ATOM 1152 C CA    . GLU A 1 152 ? 21.499  32.216  -60.554 1.00 29.72 152 A 1 
ATOM 1153 C C     . GLU A 1 152 ? 22.393  33.056  -59.602 1.00 27.89 152 A 1 
ATOM 1154 O O     . GLU A 1 152 ? 23.585  33.163  -59.851 1.00 27.33 152 A 1 
ATOM 1155 C CB    . GLU A 1 152 ? 21.959  32.548  -61.995 1.00 28.55 152 A 1 
ATOM 1156 C CG    . GLU A 1 152 ? 21.457  31.604  -63.084 1.00 27.99 152 A 1 
ATOM 1157 C CD    . GLU A 1 152 ? 21.986  32.011  -64.462 1.00 29.75 152 A 1 
ATOM 1158 O OE1   . GLU A 1 152 ? 22.475  31.122  -65.195 1.00 29.77 152 A 1 
ATOM 1159 O OE2   . GLU A 1 152 ? 21.870  33.205  -64.804 1.00 31.47 152 A 1 
ATOM 1160 N N     . ALA A 1 153 ? 21.860  33.706  -58.590 1.00 27.82 153 A 1 
ATOM 1161 C CA    . ALA A 1 153 ? 22.451  34.945  -58.062 1.00 30.60 153 A 1 
ATOM 1162 C C     . ALA A 1 153 ? 23.957  34.862  -57.713 1.00 28.36 153 A 1 
ATOM 1163 O O     . ALA A 1 153 ? 24.411  33.982  -56.983 1.00 28.09 153 A 1 
ATOM 1164 C CB    . ALA A 1 153 ? 21.610  35.453  -56.899 1.00 29.13 153 A 1 
ATOM 1165 N N     . GLU A 1 154 ? 24.694  35.825  -58.239 1.00 28.93 154 A 1 
ATOM 1166 C CA    . GLU A 1 154 ? 26.151  35.927  -58.311 1.00 31.64 154 A 1 
ATOM 1167 C C     . GLU A 1 154 ? 26.884  36.151  -56.970 1.00 29.69 154 A 1 
ATOM 1168 O O     . GLU A 1 154 ? 26.303  36.334  -55.902 1.00 28.96 154 A 1 
ATOM 1169 C CB    . GLU A 1 154 ? 26.523  37.070  -59.269 1.00 30.12 154 A 1 
ATOM 1170 C CG    . GLU A 1 154 ? 26.227  36.837  -60.756 1.00 28.67 154 A 1 
ATOM 1171 C CD    . GLU A 1 154 ? 26.779  38.003  -61.607 1.00 28.80 154 A 1 
ATOM 1172 O OE1   . GLU A 1 154 ? 27.430  37.734  -62.632 1.00 28.10 154 A 1 
ATOM 1173 O OE2   . GLU A 1 154 ? 26.574  39.168  -61.173 1.00 30.59 154 A 1 
ATOM 1174 N N     . ALA A 1 155 ? 28.199  36.202  -57.062 1.00 29.44 155 A 1 
ATOM 1175 C CA    . ALA A 1 155 ? 29.204  35.915  -56.043 1.00 31.75 155 A 1 
ATOM 1176 C C     . ALA A 1 155 ? 29.643  37.068  -55.114 1.00 29.38 155 A 1 
ATOM 1177 O O     . ALA A 1 155 ? 30.528  36.834  -54.288 1.00 29.02 155 A 1 
ATOM 1178 C CB    . ALA A 1 155 ? 30.422  35.394  -56.816 1.00 30.44 155 A 1 
ATOM 1179 N N     . THR A 1 156 ? 29.222  38.303  -55.311 1.00 31.61 156 A 1 
ATOM 1180 C CA    . THR A 1 156 ? 30.060  39.472  -54.969 1.00 33.95 156 A 1 
ATOM 1181 C C     . THR A 1 156 ? 30.394  39.602  -53.476 1.00 31.84 156 A 1 
ATOM 1182 O O     . THR A 1 156 ? 29.556  39.426  -52.600 1.00 30.42 156 A 1 
ATOM 1183 C CB    . THR A 1 156 ? 29.514  40.782  -55.542 1.00 30.10 156 A 1 
ATOM 1184 O OG1   . THR A 1 156 ? 28.129  40.902  -55.311 1.00 28.53 156 A 1 
ATOM 1185 C CG2   . THR A 1 156 ? 29.736  40.873  -57.041 1.00 31.99 156 A 1 
ATOM 1186 N N     . ALA A 1 157 ? 31.657  39.943  -53.204 1.00 29.97 157 A 1 
ATOM 1187 C CA    . ALA A 1 157 ? 32.417  39.675  -51.971 1.00 30.57 157 A 1 
ATOM 1188 C C     . ALA A 1 157 ? 32.525  40.779  -50.893 1.00 28.09 157 A 1 
ATOM 1189 O O     . ALA A 1 157 ? 33.359  40.577  -50.001 1.00 27.84 157 A 1 
ATOM 1190 C CB    . ALA A 1 157 ? 33.825  39.279  -52.449 1.00 29.77 157 A 1 
ATOM 1191 N N     . PRO A 1 158 ? 31.908  41.969  -50.928 1.00 27.91 158 A 1 
ATOM 1192 C CA    . PRO A 1 158 ? 32.559  43.195  -50.445 1.00 30.87 158 A 1 
ATOM 1193 C C     . PRO A 1 158 ? 32.851  43.244  -48.926 1.00 29.97 158 A 1 
ATOM 1194 O O     . PRO A 1 158 ? 32.164  42.641  -48.108 1.00 28.87 158 A 1 
ATOM 1195 C CB    . PRO A 1 158 ? 31.693  44.354  -50.942 1.00 28.47 158 A 1 
ATOM 1196 C CG    . PRO A 1 158 ? 30.310  43.741  -51.051 1.00 29.50 158 A 1 
ATOM 1197 C CD    . PRO A 1 158 ? 30.616  42.314  -51.523 1.00 36.24 158 A 1 
ATOM 1198 N N     . VAL A 1 159 ? 33.878  44.021  -48.591 1.00 28.08 159 A 1 
ATOM 1199 C CA    . VAL A 1 159 ? 34.795  43.862  -47.432 1.00 32.19 159 A 1 
ATOM 1200 C C     . VAL A 1 159 ? 34.460  44.677  -46.164 1.00 30.42 159 A 1 
ATOM 1201 O O     . VAL A 1 159 ? 34.918  44.327  -45.076 1.00 29.24 159 A 1 
ATOM 1202 C CB    . VAL A 1 159 ? 36.200  44.290  -47.912 1.00 29.41 159 A 1 
ATOM 1203 C CG1   . VAL A 1 159 ? 37.302  44.222  -46.851 1.00 27.79 159 A 1 
ATOM 1204 C CG2   . VAL A 1 159 ? 36.683  43.444  -49.099 1.00 33.91 159 A 1 
ATOM 1205 N N     . LEU A 1 160 ? 33.803  45.816  -46.298 1.00 28.74 160 A 1 
ATOM 1206 C CA    . LEU A 1 160 ? 33.794  46.939  -45.338 1.00 32.65 160 A 1 
ATOM 1207 C C     . LEU A 1 160 ? 33.215  46.581  -43.945 1.00 30.93 160 A 1 
ATOM 1208 O O     . LEU A 1 160 ? 32.441  45.644  -43.836 1.00 30.20 160 A 1 
ATOM 1209 C CB    . LEU A 1 160 ? 32.979  48.089  -45.979 1.00 30.84 160 A 1 
ATOM 1210 C CG    . LEU A 1 160 ? 33.651  48.763  -47.183 1.00 29.74 160 A 1 
ATOM 1211 C CD1   . LEU A 1 160 ? 32.599  49.516  -48.007 1.00 31.45 160 A 1 
ATOM 1212 C CD2   . LEU A 1 160 ? 34.714  49.765  -46.746 1.00 35.89 160 A 1 
ATOM 1213 N N     . GLY A 1 161 ? 33.420  47.257  -42.848 1.00 30.60 161 A 1 
ATOM 1214 C CA    . GLY A 1 161 ? 34.266  48.361  -42.379 1.00 34.19 161 A 1 
ATOM 1215 C C     . GLY A 1 161 ? 34.056  48.505  -40.860 1.00 32.73 161 A 1 
ATOM 1216 O O     . GLY A 1 161 ? 33.130  47.923  -40.298 1.00 31.32 161 A 1 
ATOM 1217 N N     . ARG A 1 162 ? 34.926  49.227  -40.124 1.00 25.98 162 A 1 
ATOM 1218 C CA    . ARG A 1 162 ? 35.312  48.940  -38.715 1.00 31.31 162 A 1 
ATOM 1219 C C     . ARG A 1 162 ? 34.634  49.730  -37.568 1.00 29.55 162 A 1 
ATOM 1220 O O     . ARG A 1 162 ? 34.596  49.221  -36.451 1.00 28.04 162 A 1 
ATOM 1221 C CB    . ARG A 1 162 ? 36.826  49.200  -38.653 1.00 29.84 162 A 1 
ATOM 1222 C CG    . ARG A 1 162 ? 37.571  48.613  -37.447 1.00 29.82 162 A 1 
ATOM 1223 C CD    . ARG A 1 162 ? 39.021  49.092  -37.491 1.00 30.73 162 A 1 
ATOM 1224 N NE    . ARG A 1 162 ? 39.848  48.457  -36.454 1.00 31.03 162 A 1 
ATOM 1225 C CZ    . ARG A 1 162 ? 41.110  48.728  -36.186 1.00 29.57 162 A 1 
ATOM 1226 N NH1   . ARG A 1 162 ? 41.767  49.661  -36.828 1.00 28.05 162 A 1 
ATOM 1227 N NH2   . ARG A 1 162 ? 41.759  48.084  -35.275 1.00 26.27 162 A 1 
ATOM 1228 N N     . LYS A 1 163 ? 34.295  50.977  -37.778 1.00 24.31 163 A 1 
ATOM 1229 C CA    . LYS A 1 163 ? 34.161  52.073  -36.771 1.00 30.82 163 A 1 
ATOM 1230 C C     . LYS A 1 163 ? 32.875  52.004  -35.906 1.00 29.76 163 A 1 
ATOM 1231 O O     . LYS A 1 163 ? 32.013  51.205  -36.233 1.00 28.35 163 A 1 
ATOM 1232 C CB    . LYS A 1 163 ? 34.192  53.396  -37.551 1.00 29.08 163 A 1 
ATOM 1233 C CG    . LYS A 1 163 ? 35.583  53.832  -38.028 1.00 27.25 163 A 1 
ATOM 1234 C CD    . LYS A 1 163 ? 35.496  55.290  -38.492 1.00 26.32 163 A 1 
ATOM 1235 C CE    . LYS A 1 163 ? 36.869  55.930  -38.640 1.00 24.81 163 A 1 
ATOM 1236 N NZ    . LYS A 1 163 ? 36.823  57.320  -38.136 1.00 24.17 163 A 1 
ATOM 1237 N N     . GLU A 1 164 ? 32.592  52.798  -34.876 1.00 27.22 164 A 1 
ATOM 1238 C CA    . GLU A 1 164 ? 33.273  53.599  -33.833 1.00 30.35 164 A 1 
ATOM 1239 C C     . GLU A 1 164 ? 32.253  53.836  -32.676 1.00 29.20 164 A 1 
ATOM 1240 O O     . GLU A 1 164 ? 31.338  53.027  -32.511 1.00 29.11 164 A 1 
ATOM 1241 C CB    . GLU A 1 164 ? 33.863  54.921  -34.383 1.00 29.87 164 A 1 
ATOM 1242 C CG    . GLU A 1 164 ? 35.339  55.155  -33.994 1.00 29.35 164 A 1 
ATOM 1243 C CD    . GLU A 1 164 ? 35.990  56.311  -34.806 1.00 30.67 164 A 1 
ATOM 1244 O OE1   . GLU A 1 164 ? 37.228  56.270  -35.019 1.00 30.54 164 A 1 
ATOM 1245 O OE2   . GLU A 1 164 ? 35.256  57.157  -35.372 1.00 31.92 164 A 1 
ATOM 1246 N N     . GLU A 1 165 ? 32.376  54.899  -31.896 1.00 29.51 165 A 1 
ATOM 1247 C CA    . GLU A 1 165 ? 32.157  55.067  -30.443 1.00 31.88 165 A 1 
ATOM 1248 C C     . GLU A 1 165 ? 30.732  55.195  -29.837 1.00 30.41 165 A 1 
ATOM 1249 O O     . GLU A 1 165 ? 30.458  54.505  -28.852 1.00 29.90 165 A 1 
ATOM 1250 C CB    . GLU A 1 165 ? 32.943  56.325  -30.018 1.00 31.55 165 A 1 
ATOM 1251 C CG    . GLU A 1 165 ? 34.461  56.233  -30.164 1.00 31.12 165 A 1 
ATOM 1252 C CD    . GLU A 1 165 ? 35.176  57.559  -29.848 1.00 33.11 165 A 1 
ATOM 1253 O OE1   . GLU A 1 165 ? 36.259  57.493  -29.227 1.00 32.88 165 A 1 
ATOM 1254 O OE2   . GLU A 1 165 ? 34.653  58.607  -30.259 1.00 34.23 165 A 1 
ATOM 1255 N N     . ASP A 1 166 ? 29.909  56.152  -30.240 1.00 27.92 166 A 1 
ATOM 1256 C CA    . ASP A 1 166 ? 29.626  57.293  -29.335 1.00 30.69 166 A 1 
ATOM 1257 C C     . ASP A 1 166 ? 28.373  57.216  -28.397 1.00 28.36 166 A 1 
ATOM 1258 O O     . ASP A 1 166 ? 27.551  56.321  -28.456 1.00 27.89 166 A 1 
ATOM 1259 C CB    . ASP A 1 166 ? 29.677  58.594  -30.156 1.00 29.72 166 A 1 
ATOM 1260 C CG    . ASP A 1 166 ? 30.317  59.783  -29.423 1.00 28.11 166 A 1 
ATOM 1261 O OD1   . ASP A 1 166 ? 30.659  59.647  -28.228 1.00 31.18 166 A 1 
ATOM 1262 O OD2   . ASP A 1 166 ? 30.432  60.839  -30.074 1.00 32.89 166 A 1 
ATOM 1263 N N     . THR A 1 167 ? 28.243  58.193  -27.503 1.00 27.73 167 A 1 
ATOM 1264 C CA    . THR A 1 167 ? 27.770  58.152  -26.093 1.00 29.87 167 A 1 
ATOM 1265 C C     . THR A 1 167 ? 26.305  58.486  -25.760 1.00 27.89 167 A 1 
ATOM 1266 O O     . THR A 1 167 ? 25.906  58.276  -24.613 1.00 26.65 167 A 1 
ATOM 1267 C CB    . THR A 1 167 ? 28.604  59.161  -25.297 1.00 27.91 167 A 1 
ATOM 1268 O OG1   . THR A 1 167 ? 28.653  60.402  -25.966 1.00 27.49 167 A 1 
ATOM 1269 C CG2   . THR A 1 167 ? 30.037  58.696  -25.077 1.00 31.18 167 A 1 
ATOM 1270 N N     . SER A 1 168 ? 25.568  59.147  -26.603 1.00 33.16 168 A 1 
ATOM 1271 C CA    . SER A 1 168 ? 24.599  60.187  -26.197 1.00 33.51 168 A 1 
ATOM 1272 C C     . SER A 1 168 ? 23.412  59.731  -25.317 1.00 31.54 168 A 1 
ATOM 1273 O O     . SER A 1 168 ? 22.528  58.999  -25.749 1.00 31.16 168 A 1 
ATOM 1274 C CB    . SER A 1 168 ? 24.115  60.939  -27.432 1.00 32.56 168 A 1 
ATOM 1275 O OG    . SER A 1 168 ? 23.289  62.018  -27.079 1.00 31.98 168 A 1 
ATOM 1276 N N     . TRP A 1 169 ? 23.371  60.261  -24.053 1.00 33.67 169 A 1 
ATOM 1277 C CA    . TRP A 1 169 ? 22.411  59.976  -22.968 1.00 32.01 169 A 1 
ATOM 1278 C C     . TRP A 1 169 ? 21.106  60.811  -22.953 1.00 30.46 169 A 1 
ATOM 1279 O O     . TRP A 1 169 ? 20.255  60.590  -22.090 1.00 28.91 169 A 1 
ATOM 1280 C CB    . TRP A 1 169 ? 23.135  60.202  -21.630 1.00 30.61 169 A 1 
ATOM 1281 C CG    . TRP A 1 169 ? 23.824  59.039  -21.005 1.00 28.26 169 A 1 
ATOM 1282 C CD1   . TRP A 1 169 ? 24.874  58.363  -21.511 1.00 26.27 169 A 1 
ATOM 1283 C CD2   . TRP A 1 169 ? 23.523  58.420  -19.709 1.00 27.48 169 A 1 
ATOM 1284 N NE1   . TRP A 1 169 ? 25.266  57.360  -20.622 1.00 24.56 169 A 1 
ATOM 1285 C CE2   . TRP A 1 169 ? 24.461  57.377  -19.505 1.00 24.86 169 A 1 
ATOM 1286 C CE3   . TRP A 1 169 ? 22.564  58.658  -18.710 1.00 28.68 169 A 1 
ATOM 1287 C CZ2   . TRP A 1 169 ? 24.434  56.576  -18.336 1.00 27.06 169 A 1 
ATOM 1288 C CZ3   . TRP A 1 169 ? 22.541  57.864  -17.549 1.00 27.25 169 A 1 
ATOM 1289 C CH2   . TRP A 1 169 ? 23.462  56.838  -17.369 1.00 27.83 169 A 1 
ATOM 1290 N N     . LEU A 1 170 ? 20.967  61.822  -23.772 1.00 32.53 170 A 1 
ATOM 1291 C CA    . LEU A 1 170 ? 20.008  62.941  -23.650 1.00 35.30 170 A 1 
ATOM 1292 C C     . LEU A 1 170 ? 18.510  62.525  -23.819 1.00 33.86 170 A 1 
ATOM 1293 O O     . LEU A 1 170 ? 18.244  61.436  -24.304 1.00 33.41 170 A 1 
ATOM 1294 C CB    . LEU A 1 170 ? 20.433  63.973  -24.714 1.00 33.10 170 A 1 
ATOM 1295 C CG    . LEU A 1 170 ? 21.740  64.733  -24.437 1.00 31.88 170 A 1 
ATOM 1296 C CD1   . LEU A 1 170 ? 22.131  65.545  -25.674 1.00 35.12 170 A 1 
ATOM 1297 C CD2   . LEU A 1 170 ? 21.642  65.702  -23.278 1.00 37.41 170 A 1 
ATOM 1298 N N     . LEU A 1 171 ? 17.428  63.275  -23.497 1.00 31.49 171 A 1 
ATOM 1299 C CA    . LEU A 1 171 ? 17.239  64.592  -22.843 1.00 34.63 171 A 1 
ATOM 1300 C C     . LEU A 1 171 ? 15.834  64.763  -22.214 1.00 32.95 171 A 1 
ATOM 1301 O O     . LEU A 1 171 ? 15.730  65.179  -21.077 1.00 31.70 171 A 1 
ATOM 1302 C CB    . LEU A 1 171 ? 17.412  65.718  -23.901 1.00 32.48 171 A 1 
ATOM 1303 C CG    . LEU A 1 171 ? 18.319  66.903  -23.488 1.00 30.83 171 A 1 
ATOM 1304 C CD1   . LEU A 1 171 ? 18.575  67.804  -24.699 1.00 31.76 171 A 1 
ATOM 1305 C CD2   . LEU A 1 171 ? 17.744  67.754  -22.376 1.00 34.29 171 A 1 
ATOM 1306 N N     . LEU A 1 172 ? 14.746  64.593  -22.944 1.00 34.41 172 A 1 
ATOM 1307 C CA    . LEU A 1 172 ? 13.596  65.532  -22.918 1.00 38.66 172 A 1 
ATOM 1308 C C     . LEU A 1 172 ? 12.530  65.343  -21.810 1.00 37.03 172 A 1 
ATOM 1309 O O     . LEU A 1 172 ? 12.310  64.258  -21.307 1.00 35.61 172 A 1 
ATOM 1310 C CB    . LEU A 1 172 ? 12.961  65.594  -24.324 1.00 35.55 172 A 1 
ATOM 1311 C CG    . LEU A 1 172 ? 13.554  66.704  -25.206 1.00 33.31 172 A 1 
ATOM 1312 C CD1   . LEU A 1 172 ? 13.330  66.402  -26.684 1.00 34.28 172 A 1 
ATOM 1313 C CD2   . LEU A 1 172 ? 12.933  68.074  -24.894 1.00 35.97 172 A 1 
ATOM 1314 N N     . SER A 1 173 ? 11.833  66.455  -21.475 1.00 32.50 173 A 1 
ATOM 1315 C CA    . SER A 1 173 ? 11.397  66.839  -20.114 1.00 36.30 173 A 1 
ATOM 1316 C C     . SER A 1 173 ? 9.898   67.118  -19.846 1.00 33.90 173 A 1 
ATOM 1317 O O     . SER A 1 173 ? 9.556   67.380  -18.697 1.00 32.54 173 A 1 
ATOM 1318 C CB    . SER A 1 173 ? 12.118  68.152  -19.805 1.00 34.78 173 A 1 
ATOM 1319 O OG    . SER A 1 173 ? 11.871  69.111  -20.820 1.00 34.38 173 A 1 
ATOM 1320 N N     . LYS A 1 174 ? 9.059   67.196  -20.818 1.00 28.56 174 A 1 
ATOM 1321 C CA    . LYS A 1 174 ? 7.723   67.854  -20.784 1.00 36.17 174 A 1 
ATOM 1322 C C     . LYS A 1 174 ? 6.703   67.233  -19.801 1.00 34.62 174 A 1 
ATOM 1323 O O     . LYS A 1 174 ? 6.889   66.086  -19.423 1.00 31.95 174 A 1 
ATOM 1324 C CB    . LYS A 1 174 ? 7.139   67.782  -22.198 1.00 33.40 174 A 1 
ATOM 1325 C CG    . LYS A 1 174 ? 7.738   68.816  -23.157 1.00 32.43 174 A 1 
ATOM 1326 C CD    . LYS A 1 174 ? 6.897   68.855  -24.434 1.00 31.23 174 A 1 
ATOM 1327 C CE    . LYS A 1 174 ? 7.285   70.046  -25.282 1.00 28.61 174 A 1 
ATOM 1328 N NZ    . LYS A 1 174 ? 6.280   70.281  -26.336 1.00 28.14 174 A 1 
ATOM 1329 N N     . ASP A 1 175 ? 5.587   67.820  -19.438 1.00 34.00 175 A 1 
ATOM 1330 C CA    . ASP A 1 175 ? 5.009   69.162  -19.236 1.00 36.92 175 A 1 
ATOM 1331 C C     . ASP A 1 175 ? 3.888   69.022  -18.174 1.00 33.76 175 A 1 
ATOM 1332 O O     . ASP A 1 175 ? 3.561   67.913  -17.747 1.00 31.45 175 A 1 
ATOM 1333 C CB    . ASP A 1 175 ? 4.435   69.771  -20.538 1.00 33.83 175 A 1 
ATOM 1334 C CG    . ASP A 1 175 ? 5.313   70.851  -21.192 1.00 31.11 175 A 1 
ATOM 1335 O OD1   . ASP A 1 175 ? 6.152   71.458  -20.497 1.00 32.45 175 A 1 
ATOM 1336 O OD2   . ASP A 1 175 ? 5.160   71.050  -22.421 1.00 33.29 175 A 1 
ATOM 1337 N N     . SER A 1 176 ? 3.280   70.103  -17.731 1.00 32.20 176 A 1 
ATOM 1338 C CA    . SER A 1 176 ? 2.784   70.374  -16.365 1.00 35.10 176 A 1 
ATOM 1339 C C     . SER A 1 176 ? 1.324   70.068  -15.965 1.00 33.32 176 A 1 
ATOM 1340 O O     . SER A 1 176 ? 1.089   69.845  -14.781 1.00 31.54 176 A 1 
ATOM 1341 C CB    . SER A 1 176 ? 2.998   71.871  -16.124 1.00 32.74 176 A 1 
ATOM 1342 O OG    . SER A 1 176 ? 2.419   72.660  -17.137 1.00 32.60 176 A 1 
ATOM 1343 N N     . ASP A 1 177 ? 0.355   70.274  -16.822 1.00 35.83 177 A 1 
ATOM 1344 C CA    . ASP A 1 177 ? -0.847  71.066  -16.460 1.00 38.64 177 A 1 
ATOM 1345 C C     . ASP A 1 177 ? -1.946  70.460  -15.526 1.00 36.03 177 A 1 
ATOM 1346 O O     . ASP A 1 177 ? -1.981  69.303  -15.190 1.00 34.12 177 A 1 
ATOM 1347 C CB    . ASP A 1 177 ? -1.461  71.674  -17.735 1.00 35.53 177 A 1 
ATOM 1348 C CG    . ASP A 1 177 ? -0.943  73.072  -18.073 1.00 32.85 177 A 1 
ATOM 1349 O OD1   . ASP A 1 177 ? -0.388  73.750  -17.169 1.00 34.31 177 A 1 
ATOM 1350 O OD2   . ASP A 1 177 ? -1.156  73.479  -19.234 1.00 35.29 177 A 1 
ATOM 1351 N N     . ASN A 1 178 ? -2.880  71.346  -15.158 1.00 34.72 178 A 1 
ATOM 1352 C CA    . ASN A 1 178 ? -3.371  71.683  -13.805 1.00 36.67 178 A 1 
ATOM 1353 C C     . ASN A 1 178 ? -4.749  71.143  -13.327 1.00 33.77 178 A 1 
ATOM 1354 O O     . ASN A 1 178 ? -4.904  70.737  -12.180 1.00 31.14 178 A 1 
ATOM 1355 C CB    . ASN A 1 178 ? -3.470  73.229  -13.798 1.00 33.78 178 A 1 
ATOM 1356 C CG    . ASN A 1 178 ? -2.706  73.963  -12.719 1.00 31.10 178 A 1 
ATOM 1357 O OD1   . ASN A 1 178 ? -2.300  73.450  -11.704 1.00 33.39 178 A 1 
ATOM 1358 N ND2   . ASN A 1 178 ? -2.517  75.248  -12.917 1.00 34.91 178 A 1 
ATOM 1359 N N     . HIS A 1 179 ? -5.793  71.394  -14.083 1.00 38.83 179 A 1 
ATOM 1360 C CA    . HIS A 1 179 ? -7.138  71.765  -13.573 1.00 41.29 179 A 1 
ATOM 1361 C C     . HIS A 1 179 ? -8.089  70.602  -13.179 1.00 39.22 179 A 1 
ATOM 1362 O O     . HIS A 1 179 ? -7.862  69.468  -13.541 1.00 36.40 179 A 1 
ATOM 1363 C CB    . HIS A 1 179 ? -7.804  72.646  -14.640 1.00 37.81 179 A 1 
ATOM 1364 C CG    . HIS A 1 179 ? -7.446  74.109  -14.593 1.00 36.72 179 A 1 
ATOM 1365 N ND1   . HIS A 1 179 ? -7.323  74.907  -13.479 1.00 36.82 179 A 1 
ATOM 1366 C CD2   . HIS A 1 179 ? -7.287  74.931  -15.680 1.00 36.89 179 A 1 
ATOM 1367 C CE1   . HIS A 1 179 ? -7.078  76.155  -13.887 1.00 34.51 179 A 1 
ATOM 1368 N NE2   . HIS A 1 179 ? -7.055  76.219  -15.221 1.00 35.27 179 A 1 
ATOM 1369 N N     . ASN A 1 180 ? -9.255  70.800  -12.564 1.00 36.13 180 A 1 
ATOM 1370 C CA    . ASN A 1 180 ? -9.729  71.550  -11.374 1.00 38.56 180 A 1 
ATOM 1371 C C     . ASN A 1 180 ? -11.104 71.026  -10.857 1.00 35.65 180 A 1 
ATOM 1372 O O     . ASN A 1 180 ? -11.324 70.923  -9.662  1.00 33.09 180 A 1 
ATOM 1373 C CB    . ASN A 1 180 ? -9.914  73.052  -11.702 1.00 35.87 180 A 1 
ATOM 1374 C CG    . ASN A 1 180 ? -9.963  73.963  -10.488 1.00 33.07 180 A 1 
ATOM 1375 O OD1   . ASN A 1 180 ? -9.741  73.586  -9.355  1.00 35.29 180 A 1 
ATOM 1376 N ND2   . ASN A 1 180 ? -10.226 75.228  -10.695 1.00 36.82 180 A 1 
ATOM 1377 N N     . ARG A 1 181 ? -12.069 70.781  -11.721 1.00 39.65 181 A 1 
ATOM 1378 C CA    . ARG A 1 181 ? -13.530 70.881  -11.431 1.00 42.62 181 A 1 
ATOM 1379 C C     . ARG A 1 181 ? -14.192 69.601  -10.859 1.00 40.68 181 A 1 
ATOM 1380 O O     . ARG A 1 181 ? -13.599 68.552  -10.903 1.00 37.06 181 A 1 
ATOM 1381 C CB    . ARG A 1 181 ? -14.223 71.323  -12.732 1.00 38.56 181 A 1 
ATOM 1382 C CG    . ARG A 1 181 ? -14.710 72.773  -12.687 1.00 35.86 181 A 1 
ATOM 1383 C CD    . ARG A 1 181 ? -15.474 73.121  -13.972 1.00 34.51 181 A 1 
ATOM 1384 N NE    . ARG A 1 181 ? -16.031 74.482  -13.920 1.00 33.33 181 A 1 
ATOM 1385 C CZ    . ARG A 1 181 ? -16.717 75.078  -14.884 1.00 29.91 181 A 1 
ATOM 1386 N NH1   . ARG A 1 181 ? -16.961 74.483  -16.015 1.00 29.51 181 A 1 
ATOM 1387 N NH2   . ARG A 1 181 ? -17.171 76.284  -14.718 1.00 29.30 181 A 1 
ATOM 1388 N N     . SER A 1 182 ? -15.430 69.619  -10.446 1.00 41.78 182 A 1 
ATOM 1389 C CA    . SER A 1 182 ? -16.164 70.139  -9.279  1.00 43.78 182 A 1 
ATOM 1390 C C     . SER A 1 182 ? -17.402 69.283  -8.935  1.00 42.24 182 A 1 
ATOM 1391 O O     . SER A 1 182 ? -17.462 68.719  -7.845  1.00 39.24 182 A 1 
ATOM 1392 C CB    . SER A 1 182 ? -16.672 71.575  -9.492  1.00 40.00 182 A 1 
ATOM 1393 O OG    . SER A 1 182 ? -17.621 71.964  -8.519  1.00 37.39 182 A 1 
ATOM 1394 N N     . GLY A 1 183 ? -18.418 69.302  -9.732  1.00 40.06 183 A 1 
ATOM 1395 C CA    . GLY A 1 183 ? -19.804 69.055  -9.262  1.00 40.27 183 A 1 
ATOM 1396 C C     . GLY A 1 183 ? -20.328 67.610  -9.389  1.00 38.08 183 A 1 
ATOM 1397 O O     . GLY A 1 183 ? -19.603 66.739  -9.810  1.00 35.93 183 A 1 
ATOM 1398 N N     . ASN A 1 184 ? -21.595 67.276  -9.090  1.00 46.11 184 A 1 
ATOM 1399 C CA    . ASN A 1 184 ? -22.513 67.772  -8.044  1.00 46.99 184 A 1 
ATOM 1400 C C     . ASN A 1 184 ? -23.700 66.790  -7.813  1.00 44.21 184 A 1 
ATOM 1401 O O     . ASN A 1 184 ? -23.841 66.210  -6.754  1.00 39.60 184 A 1 
ATOM 1402 C CB    . ASN A 1 184 ? -23.085 69.165  -8.386  1.00 41.90 184 A 1 
ATOM 1403 C CG    . ASN A 1 184 ? -23.457 70.005  -7.168  1.00 37.69 184 A 1 
ATOM 1404 O OD1   . ASN A 1 184 ? -23.021 69.785  -6.056  1.00 38.56 184 A 1 
ATOM 1405 N ND2   . ASN A 1 184 ? -24.238 71.036  -7.366  1.00 40.67 184 A 1 
ATOM 1406 N N     . ASN A 1 185 ? -24.590 66.688  -8.759  1.00 45.62 185 A 1 
ATOM 1407 C CA    . ASN A 1 185 ? -26.022 66.311  -8.629  1.00 47.02 185 A 1 
ATOM 1408 C C     . ASN A 1 185 ? -26.326 64.819  -8.929  1.00 44.85 185 A 1 
ATOM 1409 O O     . ASN A 1 185 ? -25.469 64.127  -9.430  1.00 40.31 185 A 1 
ATOM 1410 C CB    . ASN A 1 185 ? -26.784 67.220  -9.618  1.00 41.89 185 A 1 
ATOM 1411 C CG    . ASN A 1 185 ? -27.022 68.629  -9.136  1.00 36.92 185 A 1 
ATOM 1412 O OD1   . ASN A 1 185 ? -26.874 68.974  -7.980  1.00 37.34 185 A 1 
ATOM 1413 N ND2   . ASN A 1 185 ? -27.430 69.505  -10.028 1.00 38.75 185 A 1 
ATOM 1414 N N     . SER A 1 186 ? -27.507 64.264  -8.733  1.00 42.93 186 A 1 
ATOM 1415 C CA    . SER A 1 186 ? -28.594 64.337  -7.750  1.00 43.64 186 A 1 
ATOM 1416 C C     . SER A 1 186 ? -29.449 63.042  -7.722  1.00 41.46 186 A 1 
ATOM 1417 O O     . SER A 1 186 ? -29.051 62.123  -7.007  1.00 38.33 186 A 1 
ATOM 1418 C CB    . SER A 1 186 ? -29.490 65.585  -7.908  1.00 39.95 186 A 1 
ATOM 1419 O OG    . SER A 1 186 ? -30.154 65.576  -9.177  1.00 38.29 186 A 1 
ATOM 1420 N N     . SER A 1 187 ? -30.608 62.932  -8.358  1.00 43.44 187 A 1 
ATOM 1421 C CA    . SER A 1 187 ? -31.778 62.423  -7.610  1.00 44.38 187 A 1 
ATOM 1422 C C     . SER A 1 187 ? -32.545 61.160  -8.068  1.00 42.48 187 A 1 
ATOM 1423 O O     . SER A 1 187 ? -32.669 60.214  -7.289  1.00 40.21 187 A 1 
ATOM 1424 C CB    . SER A 1 187 ? -32.782 63.573  -7.490  1.00 40.64 187 A 1 
ATOM 1425 O OG    . SER A 1 187 ? -33.172 64.048  -8.768  1.00 38.75 187 A 1 
ATOM 1426 N N     . THR A 1 188 ? -33.252 61.222  -9.154  1.00 44.20 188 A 1 
ATOM 1427 C CA    . THR A 1 188 ? -34.598 60.606  -9.346  1.00 46.64 188 A 1 
ATOM 1428 C C     . THR A 1 188 ? -34.590 59.259  -10.116 1.00 45.93 188 A 1 
ATOM 1429 O O     . THR A 1 188 ? -33.553 58.872  -10.595 1.00 42.47 188 A 1 
ATOM 1430 C CB    . THR A 1 188 ? -35.470 61.612  -10.107 1.00 40.73 188 A 1 
ATOM 1431 O OG1   . THR A 1 188 ? -34.806 62.061  -11.283 1.00 38.30 188 A 1 
ATOM 1432 C CG2   . THR A 1 188 ? -35.820 62.848  -9.296  1.00 42.89 188 A 1 
ATOM 1433 N N     . SER A 1 189 ? -35.661 58.507  -10.321 1.00 42.65 189 A 1 
ATOM 1434 C CA    . SER A 1 189 ? -36.941 58.224  -9.636  1.00 44.18 189 A 1 
ATOM 1435 C C     . SER A 1 189 ? -37.520 56.836  -9.997  1.00 43.44 189 A 1 
ATOM 1436 O O     . SER A 1 189 ? -37.228 55.884  -9.282  1.00 41.31 189 A 1 
ATOM 1437 C CB    . SER A 1 189 ? -38.007 59.313  -9.870  1.00 40.49 189 A 1 
ATOM 1438 O OG    . SER A 1 189 ? -38.334 59.420  -11.251 1.00 37.56 189 A 1 
ATOM 1439 N N     . SER A 1 190 ? -38.415 56.695  -10.973 1.00 39.42 190 A 1 
ATOM 1440 C CA    . SER A 1 190 ? -39.646 55.907  -10.760 1.00 41.58 190 A 1 
ATOM 1441 C C     . SER A 1 190 ? -39.888 54.577  -11.508 1.00 40.66 190 A 1 
ATOM 1442 O O     . SER A 1 190 ? -40.118 53.579  -10.835 1.00 38.42 190 A 1 
ATOM 1443 C CB    . SER A 1 190 ? -40.847 56.828  -10.998 1.00 38.48 190 A 1 
ATOM 1444 O OG    . SER A 1 190 ? -40.800 57.421  -12.285 1.00 36.34 190 A 1 
ATOM 1445 N N     . SER A 1 191 ? -40.075 54.568  -12.804 1.00 40.22 191 A 1 
ATOM 1446 C CA    . SER A 1 191 ? -41.337 54.010  -13.341 1.00 43.39 191 A 1 
ATOM 1447 C C     . SER A 1 191 ? -41.382 52.512  -13.714 1.00 43.18 191 A 1 
ATOM 1448 O O     . SER A 1 191 ? -40.445 51.768  -13.522 1.00 41.38 191 A 1 
ATOM 1449 C CB    . SER A 1 191 ? -41.876 54.886  -14.479 1.00 39.11 191 A 1 
ATOM 1450 O OG    . SER A 1 191 ? -41.114 54.705  -15.663 1.00 36.89 191 A 1 
ATOM 1451 N N     . SER A 1 192 ? -42.545 52.095  -14.228 1.00 40.90 192 A 1 
ATOM 1452 C CA    . SER A 1 192 ? -43.278 50.881  -13.865 1.00 43.48 192 A 1 
ATOM 1453 C C     . SER A 1 192 ? -43.472 49.793  -14.941 1.00 43.31 192 A 1 
ATOM 1454 O O     . SER A 1 192 ? -44.183 48.837  -14.643 1.00 42.30 192 A 1 
ATOM 1455 C CB    . SER A 1 192 ? -44.689 51.342  -13.482 1.00 39.34 192 A 1 
ATOM 1456 O OG    . SER A 1 192 ? -45.328 51.993  -14.563 1.00 36.67 192 A 1 
ATOM 1457 N N     . GLN A 1 193 ? -43.066 49.957  -16.143 1.00 36.19 193 A 1 
ATOM 1458 C CA    . GLN A 1 193 ? -43.791 49.437  -17.317 1.00 37.70 193 A 1 
ATOM 1459 C C     . GLN A 1 193 ? -43.901 47.896  -17.470 1.00 36.52 193 A 1 
ATOM 1460 O O     . GLN A 1 193 ? -43.255 47.124  -16.797 1.00 35.06 193 A 1 
ATOM 1461 C CB    . GLN A 1 193 ? -43.278 50.094  -18.606 1.00 35.36 193 A 1 
ATOM 1462 C CG    . GLN A 1 193 ? -43.947 51.447  -18.883 1.00 34.74 193 A 1 
ATOM 1463 C CD    . GLN A 1 193 ? -43.635 51.987  -20.281 1.00 33.50 193 A 1 
ATOM 1464 O OE1   . GLN A 1 193 ? -42.843 51.457  -21.037 1.00 32.64 193 A 1 
ATOM 1465 N NE2   . GLN A 1 193 ? -44.259 53.080  -20.687 1.00 31.41 193 A 1 
ATOM 1466 N N     . TYR A 1 194 ? -44.737 47.516  -18.448 1.00 28.37 194 A 1 
ATOM 1467 C CA    . TYR A 1 194 ? -45.935 46.678  -18.392 1.00 30.32 194 A 1 
ATOM 1468 C C     . TYR A 1 194 ? -45.814 45.275  -19.038 1.00 28.21 194 A 1 
ATOM 1469 O O     . TYR A 1 194 ? -46.714 44.480  -18.876 1.00 27.07 194 A 1 
ATOM 1470 C CB    . TYR A 1 194 ? -47.004 47.486  -19.158 1.00 28.81 194 A 1 
ATOM 1471 C CG    . TYR A 1 194 ? -48.461 47.216  -18.867 1.00 28.60 194 A 1 
ATOM 1472 C CD1   . TYR A 1 194 ? -49.202 46.333  -19.681 1.00 27.90 194 A 1 
ATOM 1473 C CD2   . TYR A 1 194 ? -49.100 47.913  -17.831 1.00 28.44 194 A 1 
ATOM 1474 C CE1   . TYR A 1 194 ? -50.566 46.136  -19.446 1.00 26.49 194 A 1 
ATOM 1475 C CE2   . TYR A 1 194 ? -50.473 47.724  -17.587 1.00 26.16 194 A 1 
ATOM 1476 C CZ    . TYR A 1 194 ? -51.206 46.832  -18.401 1.00 26.62 194 A 1 
ATOM 1477 O OH    . TYR A 1 194 ? -52.539 46.651  -18.167 1.00 26.76 194 A 1 
ATOM 1478 N N     . PHE A 1 195 ? -44.804 45.020  -19.878 1.00 34.63 195 A 1 
ATOM 1479 C CA    . PHE A 1 195 ? -44.976 44.220  -21.101 1.00 35.72 195 A 1 
ATOM 1480 C C     . PHE A 1 195 ? -45.475 42.777  -20.905 1.00 34.87 195 A 1 
ATOM 1481 O O     . PHE A 1 195 ? -45.139 42.106  -19.938 1.00 34.01 195 A 1 
ATOM 1482 C CB    . PHE A 1 195 ? -43.717 44.284  -21.977 1.00 33.54 195 A 1 
ATOM 1483 C CG    . PHE A 1 195 ? -43.821 45.303  -23.090 1.00 33.75 195 A 1 
ATOM 1484 C CD1   . PHE A 1 195 ? -44.377 44.941  -24.327 1.00 33.80 195 A 1 
ATOM 1485 C CD2   . PHE A 1 195 ? -43.393 46.627  -22.881 1.00 34.39 195 A 1 
ATOM 1486 C CE1   . PHE A 1 195 ? -44.497 45.890  -25.359 1.00 30.82 195 A 1 
ATOM 1487 C CE2   . PHE A 1 195 ? -43.514 47.581  -23.904 1.00 28.65 195 A 1 
ATOM 1488 C CZ    . PHE A 1 195 ? -44.070 47.215  -25.153 1.00 28.24 195 A 1 
ATOM 1489 N N     . GLY A 1 196 ? -46.312 42.350  -21.828 1.00 36.73 196 A 1 
ATOM 1490 C CA    . GLY A 1 196 ? -47.326 41.302  -21.691 1.00 38.58 196 A 1 
ATOM 1491 C C     . GLY A 1 196 ? -47.027 39.913  -22.279 1.00 36.55 196 A 1 
ATOM 1492 O O     . GLY A 1 196 ? -45.964 39.352  -22.087 1.00 35.16 196 A 1 
ATOM 1493 N N     . GLU A 1 197 ? -48.011 39.344  -22.989 1.00 29.98 197 A 1 
ATOM 1494 C CA    . GLU A 1 197 ? -48.554 37.979  -22.894 1.00 32.16 197 A 1 
ATOM 1495 C C     . GLU A 1 197 ? -47.840 36.801  -23.586 1.00 30.31 197 A 1 
ATOM 1496 O O     . GLU A 1 197 ? -48.236 35.674  -23.319 1.00 28.72 197 A 1 
ATOM 1497 C CB    . GLU A 1 197 ? -49.971 38.026  -23.502 1.00 30.20 197 A 1 
ATOM 1498 C CG    . GLU A 1 197 ? -51.006 38.823  -22.698 1.00 28.68 197 A 1 
ATOM 1499 C CD    . GLU A 1 197 ? -52.352 38.946  -23.428 1.00 27.49 197 A 1 
ATOM 1500 O OE1   . GLU A 1 197 ? -53.385 38.736  -22.763 1.00 26.07 197 A 1 
ATOM 1501 O OE2   . GLU A 1 197 ? -52.319 39.320  -24.614 1.00 27.50 197 A 1 
ATOM 1502 N N     . VAL A 1 198 ? -46.988 36.953  -24.540 1.00 29.40 198 A 1 
ATOM 1503 C CA    . VAL A 1 198 ? -46.999 36.103  -25.749 1.00 33.38 198 A 1 
ATOM 1504 C C     . VAL A 1 198 ? -46.864 34.592  -25.473 1.00 31.69 198 A 1 
ATOM 1505 O O     . VAL A 1 198 ? -45.816 34.093  -25.063 1.00 31.38 198 A 1 
ATOM 1506 C CB    . VAL A 1 198 ? -46.008 36.571  -26.823 1.00 32.63 198 A 1 
ATOM 1507 C CG1   . VAL A 1 198 ? -46.269 35.868  -28.146 1.00 32.79 198 A 1 
ATOM 1508 C CG2   . VAL A 1 198 ? -46.106 38.088  -27.083 1.00 37.37 198 A 1 
ATOM 1509 N N     . ASP A 1 199 ? -47.944 33.874  -25.814 1.00 38.25 199 A 1 
ATOM 1510 C CA    . ASP A 1 199 ? -48.297 32.500  -25.399 1.00 39.53 199 A 1 
ATOM 1511 C C     . ASP A 1 199 ? -47.569 31.334  -26.103 1.00 36.52 199 A 1 
ATOM 1512 O O     . ASP A 1 199 ? -47.753 30.186  -25.705 1.00 36.16 199 A 1 
ATOM 1513 C CB    . ASP A 1 199 ? -49.797 32.342  -25.708 1.00 38.48 199 A 1 
ATOM 1514 C CG    . ASP A 1 199 ? -50.737 32.309  -24.507 1.00 35.52 199 A 1 
ATOM 1515 O OD1   . ASP A 1 199 ? -50.277 32.136  -23.362 1.00 36.49 199 A 1 
ATOM 1516 O OD2   . ASP A 1 199 ? -51.966 32.415  -24.772 1.00 37.37 199 A 1 
ATOM 1517 N N     . GLN A 1 200 ? -46.869 31.528  -27.211 1.00 28.27 200 A 1 
ATOM 1518 C CA    . GLN A 1 200 ? -46.870 30.535  -28.285 1.00 28.88 200 A 1 
ATOM 1519 C C     . GLN A 1 200 ? -46.289 29.164  -27.900 1.00 27.06 200 A 1 
ATOM 1520 O O     . GLN A 1 200 ? -45.101 28.983  -27.658 1.00 25.17 200 A 1 
ATOM 1521 C CB    . GLN A 1 200 ? -46.237 31.081  -29.570 1.00 27.84 200 A 1 
ATOM 1522 C CG    . GLN A 1 200 ? -47.220 31.980  -30.340 1.00 27.27 200 A 1 
ATOM 1523 C CD    . GLN A 1 200 ? -46.705 32.415  -31.719 1.00 24.67 200 A 1 
ATOM 1524 O OE1   . GLN A 1 200 ? -45.583 32.189  -32.117 1.00 24.46 200 A 1 
ATOM 1525 N NE2   . GLN A 1 200 ? -47.536 33.064  -32.503 1.00 22.92 200 A 1 
ATOM 1526 N N     . TYR A 1 201 ? -47.195 28.183  -27.965 1.00 32.68 201 A 1 
ATOM 1527 C CA    . TYR A 1 201 ? -47.011 26.739  -27.812 1.00 34.73 201 A 1 
ATOM 1528 C C     . TYR A 1 201 ? -46.167 26.138  -28.950 1.00 32.34 201 A 1 
ATOM 1529 O O     . TYR A 1 201 ? -46.707 25.494  -29.846 1.00 31.11 201 A 1 
ATOM 1530 C CB    . TYR A 1 201 ? -48.401 26.084  -27.809 1.00 33.67 201 A 1 
ATOM 1531 C CG    . TYR A 1 201 ? -49.097 25.943  -26.486 1.00 33.17 201 A 1 
ATOM 1532 C CD1   . TYR A 1 201 ? -49.143 24.673  -25.861 1.00 31.06 201 A 1 
ATOM 1533 C CD2   . TYR A 1 201 ? -49.764 27.025  -25.879 1.00 30.99 201 A 1 
ATOM 1534 C CE1   . TYR A 1 201 ? -49.839 24.490  -24.659 1.00 28.46 201 A 1 
ATOM 1535 C CE2   . TYR A 1 201 ? -50.455 26.853  -24.677 1.00 27.70 201 A 1 
ATOM 1536 C CZ    . TYR A 1 201 ? -50.496 25.577  -24.072 1.00 28.67 201 A 1 
ATOM 1537 O OH    . TYR A 1 201 ? -51.178 25.394  -22.898 1.00 29.16 201 A 1 
ATOM 1538 N N     . PHE A 1 202 ? -44.840 26.300  -28.954 1.00 27.97 202 A 1 
ATOM 1539 C CA    . PHE A 1 202 ? -44.028 25.607  -29.951 1.00 28.95 202 A 1 
ATOM 1540 C C     . PHE A 1 202 ? -43.880 24.121  -29.612 1.00 28.71 202 A 1 
ATOM 1541 O O     . PHE A 1 202 ? -43.123 23.722  -28.728 1.00 27.26 202 A 1 
ATOM 1542 C CB    . PHE A 1 202 ? -42.703 26.334  -30.214 1.00 27.62 202 A 1 
ATOM 1543 C CG    . PHE A 1 202 ? -42.712 27.077  -31.535 1.00 26.32 202 A 1 
ATOM 1544 C CD1   . PHE A 1 202 ? -42.344 26.413  -32.716 1.00 24.88 202 A 1 
ATOM 1545 C CD2   . PHE A 1 202 ? -43.138 28.415  -31.592 1.00 26.82 202 A 1 
ATOM 1546 C CE1   . PHE A 1 202 ? -42.389 27.075  -33.944 1.00 23.59 202 A 1 
ATOM 1547 C CE2   . PHE A 1 202 ? -43.187 29.087  -32.821 1.00 22.69 202 A 1 
ATOM 1548 C CZ    . PHE A 1 202 ? -42.814 28.421  -34.001 1.00 22.99 202 A 1 
ATOM 1549 N N     . ASP A 1 203 ? -44.622 23.300  -30.352 1.00 34.02 203 A 1 
ATOM 1550 C CA    . ASP A 1 203 ? -44.768 21.851  -30.205 1.00 35.77 203 A 1 
ATOM 1551 C C     . ASP A 1 203 ? -43.577 21.090  -30.835 1.00 33.54 203 A 1 
ATOM 1552 O O     . ASP A 1 203 ? -43.684 20.483  -31.895 1.00 32.54 203 A 1 
ATOM 1553 C CB    . ASP A 1 203 ? -46.136 21.495  -30.812 1.00 34.66 203 A 1 
ATOM 1554 C CG    . ASP A 1 203 ? -46.699 20.137  -30.383 1.00 31.63 203 A 1 
ATOM 1555 O OD1   . ASP A 1 203 ? -46.211 19.580  -29.383 1.00 29.95 203 A 1 
ATOM 1556 O OD2   . ASP A 1 203 ? -47.651 19.685  -31.052 1.00 30.23 203 A 1 
ATOM 1557 N N     . LEU A 1 204 ? -42.396 21.147  -30.209 1.00 27.07 204 A 1 
ATOM 1558 C CA    . LEU A 1 204 ? -41.158 20.515  -30.694 1.00 29.22 204 A 1 
ATOM 1559 C C     . LEU A 1 204 ? -41.145 18.985  -30.483 1.00 27.78 204 A 1 
ATOM 1560 O O     . LEU A 1 204 ? -40.268 18.439  -29.819 1.00 26.03 204 A 1 
ATOM 1561 C CB    . LEU A 1 204 ? -39.935 21.222  -30.086 1.00 27.60 204 A 1 
ATOM 1562 C CG    . LEU A 1 204 ? -39.491 22.493  -30.837 1.00 25.82 204 A 1 
ATOM 1563 C CD1   . LEU A 1 204 ? -38.548 23.308  -29.962 1.00 26.68 204 A 1 
ATOM 1564 C CD2   . LEU A 1 204 ? -38.744 22.142  -32.129 1.00 30.33 204 A 1 
ATOM 1565 N N     . VAL A 1 205 ? -42.115 18.280  -31.068 1.00 25.52 205 A 1 
ATOM 1566 C CA    . VAL A 1 205 ? -42.283 16.816  -30.889 1.00 31.09 205 A 1 
ATOM 1567 C C     . VAL A 1 205 ? -41.199 15.984  -31.587 1.00 29.39 205 A 1 
ATOM 1568 O O     . VAL A 1 205 ? -40.789 14.941  -31.078 1.00 28.44 205 A 1 
ATOM 1569 C CB    . VAL A 1 205 ? -43.676 16.378  -31.376 1.00 29.75 205 A 1 
ATOM 1570 C CG1   . VAL A 1 205 ? -43.949 14.899  -31.077 1.00 27.91 205 A 1 
ATOM 1571 C CG2   . VAL A 1 205 ? -44.798 17.171  -30.727 1.00 31.37 205 A 1 
ATOM 1572 N N     . GLY A 1 206 ? -40.758 16.388  -32.779 1.00 31.90 206 A 1 
ATOM 1573 C CA    . GLY A 1 206 ? -40.369 15.427  -33.815 1.00 31.60 206 A 1 
ATOM 1574 C C     . GLY A 1 206 ? -39.032 14.690  -33.711 1.00 30.55 206 A 1 
ATOM 1575 O O     . GLY A 1 206 ? -38.854 13.702  -34.417 1.00 28.52 206 A 1 
ATOM 1576 N N     . TYR A 1 207 ? -38.055 15.136  -32.908 1.00 28.15 207 A 1 
ATOM 1577 C CA    . TYR A 1 207 ? -36.644 14.824  -33.204 1.00 28.84 207 A 1 
ATOM 1578 C C     . TYR A 1 207 ? -36.139 13.436  -32.748 1.00 27.79 207 A 1 
ATOM 1579 O O     . TYR A 1 207 ? -34.991 13.089  -32.986 1.00 25.85 207 A 1 
ATOM 1580 C CB    . TYR A 1 207 ? -35.752 15.978  -32.722 1.00 27.59 207 A 1 
ATOM 1581 C CG    . TYR A 1 207 ? -34.711 16.405  -33.741 1.00 27.13 207 A 1 
ATOM 1582 C CD1   . TYR A 1 207 ? -33.423 15.840  -33.738 1.00 25.30 207 A 1 
ATOM 1583 C CD2   . TYR A 1 207 ? -35.039 17.367  -34.723 1.00 27.03 207 A 1 
ATOM 1584 C CE1   . TYR A 1 207 ? -32.470 16.228  -34.698 1.00 23.52 207 A 1 
ATOM 1585 C CE2   . TYR A 1 207 ? -34.100 17.761  -35.677 1.00 23.05 207 A 1 
ATOM 1586 C CZ    . TYR A 1 207 ? -32.813 17.189  -35.657 1.00 24.33 207 A 1 
ATOM 1587 O OH    . TYR A 1 207 ? -31.874 17.579  -36.604 1.00 26.29 207 A 1 
ATOM 1588 N N     . ASN A 1 208 ? -36.972 12.617  -32.102 1.00 29.99 208 A 1 
ATOM 1589 C CA    . ASN A 1 208 ? -36.513 11.391  -31.427 1.00 30.33 208 A 1 
ATOM 1590 C C     . ASN A 1 208 ? -35.970 10.276  -32.341 1.00 28.33 208 A 1 
ATOM 1591 O O     . ASN A 1 208 ? -35.173 9.460   -31.881 1.00 26.56 208 A 1 
ATOM 1592 C CB    . ASN A 1 208 ? -37.650 10.842  -30.550 1.00 29.43 208 A 1 
ATOM 1593 C CG    . ASN A 1 208 ? -37.712 11.447  -29.159 1.00 27.02 208 A 1 
ATOM 1594 O OD1   . ASN A 1 208 ? -36.790 12.073  -28.670 1.00 29.03 208 A 1 
ATOM 1595 N ND2   . ASN A 1 208 ? -38.801 11.235  -28.461 1.00 30.32 208 A 1 
ATOM 1596 N N     . SER A 1 209 ? -36.422 10.171  -33.582 1.00 37.96 209 A 1 
ATOM 1597 C CA    . SER A 1 209 ? -36.370 8.885   -34.301 1.00 41.82 209 A 1 
ATOM 1598 C C     . SER A 1 209 ? -34.985 8.416   -34.775 1.00 41.27 209 A 1 
ATOM 1599 O O     . SER A 1 209 ? -34.830 7.241   -35.095 1.00 38.71 209 A 1 
ATOM 1600 C CB    . SER A 1 209 ? -37.324 8.947   -35.491 1.00 38.82 209 A 1 
ATOM 1601 O OG    . SER A 1 209 ? -37.386 7.714   -36.161 1.00 35.80 209 A 1 
ATOM 1602 N N     . TYR A 1 210 ? -33.998 9.313   -34.904 1.00 32.65 210 A 1 
ATOM 1603 C CA    . TYR A 1 210 ? -32.851 9.014   -35.778 1.00 33.11 210 A 1 
ATOM 1604 C C     . TYR A 1 210 ? -31.755 8.146   -35.132 1.00 32.25 210 A 1 
ATOM 1605 O O     . TYR A 1 210 ? -30.939 7.560   -35.845 1.00 30.38 210 A 1 
ATOM 1606 C CB    . TYR A 1 210 ? -32.288 10.325  -36.340 1.00 31.14 210 A 1 
ATOM 1607 C CG    . TYR A 1 210 ? -31.760 10.190  -37.758 1.00 29.99 210 A 1 
ATOM 1608 C CD1   . TYR A 1 210 ? -30.401 9.894   -37.996 1.00 28.85 210 A 1 
ATOM 1609 C CD2   . TYR A 1 210 ? -32.641 10.351  -38.848 1.00 30.44 210 A 1 
ATOM 1610 C CE1   . TYR A 1 210 ? -29.926 9.760   -39.313 1.00 26.46 210 A 1 
ATOM 1611 C CE2   . TYR A 1 210 ? -32.172 10.213  -40.163 1.00 26.50 210 A 1 
ATOM 1612 C CZ    . TYR A 1 210 ? -30.812 9.921   -40.393 1.00 28.74 210 A 1 
ATOM 1613 O OH    . TYR A 1 210 ? -30.351 9.791   -41.685 1.00 29.16 210 A 1 
ATOM 1614 N N     . TYR A 1 211 ? -31.720 8.063   -33.790 1.00 33.32 211 A 1 
ATOM 1615 C CA    . TYR A 1 211 ? -30.550 7.505   -33.090 1.00 32.93 211 A 1 
ATOM 1616 C C     . TYR A 1 211 ? -30.410 5.974   -33.172 1.00 31.24 211 A 1 
ATOM 1617 O O     . TYR A 1 211 ? -29.327 5.458   -32.905 1.00 28.33 211 A 1 
ATOM 1618 C CB    . TYR A 1 211 ? -30.539 8.000   -31.638 1.00 30.97 211 A 1 
ATOM 1619 C CG    . TYR A 1 211 ? -29.618 9.183   -31.425 1.00 28.94 211 A 1 
ATOM 1620 C CD1   . TYR A 1 211 ? -28.256 8.967   -31.151 1.00 27.03 211 A 1 
ATOM 1621 C CD2   . TYR A 1 211 ? -30.102 10.504  -31.526 1.00 28.75 211 A 1 
ATOM 1622 C CE1   . TYR A 1 211 ? -27.375 10.056  -30.967 1.00 25.68 211 A 1 
ATOM 1623 C CE2   . TYR A 1 211 ? -29.240 11.597  -31.349 1.00 25.91 211 A 1 
ATOM 1624 C CZ    . TYR A 1 211 ? -27.876 11.364  -31.067 1.00 26.82 211 A 1 
ATOM 1625 O OH    . TYR A 1 211 ? -27.022 12.424  -30.887 1.00 27.53 211 A 1 
ATOM 1626 N N     . ASP A 1 212 ? -31.474 5.241   -33.534 1.00 37.47 212 A 1 
ATOM 1627 C CA    . ASP A 1 212 ? -31.547 3.791   -33.314 1.00 38.71 212 A 1 
ATOM 1628 C C     . ASP A 1 212 ? -30.614 2.952   -34.216 1.00 36.30 212 A 1 
ATOM 1629 O O     . ASP A 1 212 ? -30.068 1.931   -33.809 1.00 35.33 212 A 1 
ATOM 1630 C CB    . ASP A 1 212 ? -33.013 3.370   -33.494 1.00 36.23 212 A 1 
ATOM 1631 C CG    . ASP A 1 212 ? -33.573 2.427   -32.429 1.00 33.83 212 A 1 
ATOM 1632 O OD1   . ASP A 1 212 ? -32.930 2.256   -31.372 1.00 34.01 212 A 1 
ATOM 1633 O OD2   . ASP A 1 212 ? -34.685 1.908   -32.662 1.00 34.64 212 A 1 
ATOM 1634 N N     . SER A 1 213 ? -30.421 3.380   -35.464 1.00 43.68 213 A 1 
ATOM 1635 C CA    . SER A 1 213 ? -29.887 2.484   -36.505 1.00 46.37 213 A 1 
ATOM 1636 C C     . SER A 1 213 ? -28.377 2.199   -36.427 1.00 46.52 213 A 1 
ATOM 1637 O O     . SER A 1 213 ? -27.917 1.222   -37.015 1.00 43.92 213 A 1 
ATOM 1638 C CB    . SER A 1 213 ? -30.235 3.056   -37.877 1.00 41.90 213 A 1 
ATOM 1639 O OG    . SER A 1 213 ? -29.815 2.185   -38.904 1.00 39.37 213 A 1 
ATOM 1640 N N     . HIS A 1 214 ? -27.585 3.069   -35.773 1.00 33.97 214 A 1 
ATOM 1641 C CA    . HIS A 1 214 ? -26.126 3.050   -35.975 1.00 36.83 214 A 1 
ATOM 1642 C C     . HIS A 1 214 ? -25.366 2.009   -35.140 1.00 35.58 214 A 1 
ATOM 1643 O O     . HIS A 1 214 ? -24.180 1.787   -35.404 1.00 33.50 214 A 1 
ATOM 1644 C CB    . HIS A 1 214 ? -25.550 4.465   -35.836 1.00 35.03 214 A 1 
ATOM 1645 C CG    . HIS A 1 214 ? -25.078 5.014   -37.157 1.00 33.66 214 A 1 
ATOM 1646 N ND1   . HIS A 1 214 ? -24.011 4.557   -37.896 1.00 32.17 214 A 1 
ATOM 1647 C CD2   . HIS A 1 214 ? -25.628 6.046   -37.883 1.00 31.88 214 A 1 
ATOM 1648 C CE1   . HIS A 1 214 ? -23.923 5.281   -39.018 1.00 30.46 214 A 1 
ATOM 1649 N NE2   . HIS A 1 214 ? -24.889 6.204   -39.056 1.00 30.06 214 A 1 
ATOM 1650 N N     . MET A 1 215 ? -26.003 1.368   -34.153 1.00 35.21 215 A 1 
ATOM 1651 C CA    . MET A 1 215 ? -25.297 0.434   -33.250 1.00 35.41 215 A 1 
ATOM 1652 C C     . MET A 1 215 ? -24.758 -0.826  -33.950 1.00 34.87 215 A 1 
ATOM 1653 O O     . MET A 1 215 ? -23.737 -1.359  -33.536 1.00 32.53 215 A 1 
ATOM 1654 C CB    . MET A 1 215 ? -26.193 0.037   -32.074 1.00 33.53 215 A 1 
ATOM 1655 C CG    . MET A 1 215 ? -26.077 1.015   -30.884 1.00 30.78 215 A 1 
ATOM 1656 S SD    . MET A 1 215 ? -26.633 0.289   -29.311 1.00 30.16 215 A 1 
ATOM 1657 C CE    . MET A 1 215 ? -26.188 1.612   -28.166 1.00 28.34 215 A 1 
ATOM 1658 N N     . SER A 1 216 ? -25.423 -1.322  -34.999 1.00 44.26 216 A 1 
ATOM 1659 C CA    . SER A 1 216 ? -25.139 -2.671  -35.527 1.00 46.34 216 A 1 
ATOM 1660 C C     . SER A 1 216 ? -23.750 -2.849  -36.143 1.00 46.35 216 A 1 
ATOM 1661 O O     . SER A 1 216 ? -23.177 -3.937  -36.082 1.00 42.64 216 A 1 
ATOM 1662 C CB    . SER A 1 216 ? -26.205 -3.070  -36.543 1.00 41.79 216 A 1 
ATOM 1663 O OG    . SER A 1 216 ? -26.152 -2.246  -37.692 1.00 37.80 216 A 1 
ATOM 1664 N N     . ASN A 1 217 ? -23.199 -1.803  -36.749 1.00 44.33 217 A 1 
ATOM 1665 C CA    . ASN A 1 217 ? -21.975 -1.947  -37.536 1.00 44.90 217 A 1 
ATOM 1666 C C     . ASN A 1 217 ? -20.710 -2.140  -36.689 1.00 42.23 217 A 1 
ATOM 1667 O O     . ASN A 1 217 ? -19.711 -2.647  -37.196 1.00 41.58 217 A 1 
ATOM 1668 C CB    . ASN A 1 217 ? -21.827 -0.742  -38.482 1.00 42.68 217 A 1 
ATOM 1669 C CG    . ASN A 1 217 ? -22.559 -0.923  -39.802 1.00 38.65 217 A 1 
ATOM 1670 O OD1   . ASN A 1 217 ? -23.036 -1.982  -40.168 1.00 40.01 217 A 1 
ATOM 1671 N ND2   . ASN A 1 217 ? -22.654 0.125   -40.600 1.00 41.37 217 A 1 
ATOM 1672 N N     . GLN A 1 218 ? -20.730 -1.716  -35.410 1.00 45.92 218 A 1 
ATOM 1673 C CA    . GLN A 1 218 ? -19.525 -1.744  -34.584 1.00 47.73 218 A 1 
ATOM 1674 C C     . GLN A 1 218 ? -19.164 -3.164  -34.136 1.00 50.16 218 A 1 
ATOM 1675 O O     . GLN A 1 218 ? -17.973 -3.491  -34.023 1.00 49.56 218 A 1 
ATOM 1676 C CB    . GLN A 1 218 ? -19.703 -0.770  -33.413 1.00 44.24 218 A 1 
ATOM 1677 C CG    . GLN A 1 218 ? -18.400 0.013   -33.142 1.00 39.13 218 A 1 
ATOM 1678 C CD    . GLN A 1 218 ? -18.572 1.094   -32.068 1.00 33.87 218 A 1 
ATOM 1679 O OE1   . GLN A 1 218 ? -19.580 1.231   -31.408 1.00 35.94 218 A 1 
ATOM 1680 N NE2   . GLN A 1 218 ? -17.565 1.920   -31.853 1.00 33.48 218 A 1 
ATOM 1681 N N     . GLU A 1 219 ? -20.158 -4.043  -33.944 1.00 47.89 219 A 1 
ATOM 1682 C CA    . GLU A 1 219 ? -19.935 -5.435  -33.536 1.00 51.21 219 A 1 
ATOM 1683 C C     . GLU A 1 219 ? -19.215 -6.261  -34.620 1.00 49.51 219 A 1 
ATOM 1684 O O     . GLU A 1 219 ? -18.366 -7.095  -34.294 1.00 50.77 219 A 1 
ATOM 1685 C CB    . GLU A 1 219 ? -21.253 -6.104  -33.158 1.00 49.89 219 A 1 
ATOM 1686 C CG    . GLU A 1 219 ? -21.844 -5.581  -31.839 1.00 45.45 219 A 1 
ATOM 1687 C CD    . GLU A 1 219 ? -23.044 -6.403  -31.355 1.00 42.95 219 A 1 
ATOM 1688 O OE1   . GLU A 1 219 ? -23.219 -6.504  -30.118 1.00 39.79 219 A 1 
ATOM 1689 O OE2   . GLU A 1 219 ? -23.774 -6.940  -32.213 1.00 39.94 219 A 1 
ATOM 1690 N N     . GLN A 1 220 ? -19.520 -6.012  -35.913 1.00 50.88 220 A 1 
ATOM 1691 C CA    . GLN A 1 220 ? -18.885 -6.758  -37.003 1.00 51.68 220 A 1 
ATOM 1692 C C     . GLN A 1 220 ? -17.373 -6.516  -37.070 1.00 50.53 220 A 1 
ATOM 1693 O O     . GLN A 1 220 ? -16.616 -7.455  -37.313 1.00 52.57 220 A 1 
ATOM 1694 C CB    . GLN A 1 220 ? -19.532 -6.411  -38.352 1.00 51.64 220 A 1 
ATOM 1695 C CG    . GLN A 1 220 ? -20.796 -7.242  -38.596 1.00 48.38 220 A 1 
ATOM 1696 C CD    . GLN A 1 220 ? -21.370 -7.050  -40.009 1.00 44.92 220 A 1 
ATOM 1697 O OE1   . GLN A 1 220 ? -21.098 -6.097  -40.712 1.00 44.40 220 A 1 
ATOM 1698 N NE2   . GLN A 1 220 ? -22.187 -7.968  -40.478 1.00 40.84 220 A 1 
ATOM 1699 N N     . TYR A 1 221 ? -16.925 -5.284  -36.815 1.00 41.63 221 A 1 
ATOM 1700 C CA    . TYR A 1 221 ? -15.504 -4.936  -36.921 1.00 39.99 221 A 1 
ATOM 1701 C C     . TYR A 1 221 ? -14.657 -5.646  -35.855 1.00 37.24 221 A 1 
ATOM 1702 O O     . TYR A 1 221 ? -13.581 -6.171  -36.157 1.00 36.88 221 A 1 
ATOM 1703 C CB    . TYR A 1 221 ? -15.351 -3.412  -36.857 1.00 39.52 221 A 1 
ATOM 1704 C CG    . TYR A 1 221 ? -14.363 -2.892  -37.877 1.00 36.71 221 A 1 
ATOM 1705 C CD1   . TYR A 1 221 ? -12.993 -2.796  -37.573 1.00 36.11 221 A 1 
ATOM 1706 C CD2   . TYR A 1 221 ? -14.817 -2.525  -39.164 1.00 37.59 221 A 1 
ATOM 1707 C CE1   . TYR A 1 221 ? -12.081 -2.335  -38.535 1.00 32.97 221 A 1 
ATOM 1708 C CE2   . TYR A 1 221 ? -13.913 -2.061  -40.137 1.00 33.15 221 A 1 
ATOM 1709 C CZ    . TYR A 1 221 ? -12.547 -1.970  -39.817 1.00 35.53 221 A 1 
ATOM 1710 O OH    . TYR A 1 221 ? -11.656 -1.514  -40.763 1.00 34.36 221 A 1 
ATOM 1711 N N     . VAL A 1 222 ? -15.181 -5.744  -34.614 1.00 54.07 222 A 1 
ATOM 1712 C CA    . VAL A 1 222 ? -14.487 -6.409  -33.497 1.00 54.53 222 A 1 
ATOM 1713 C C     . VAL A 1 222 ? -14.315 -7.916  -33.761 1.00 51.64 222 A 1 
ATOM 1714 O O     . VAL A 1 222 ? -13.264 -8.490  -33.447 1.00 53.97 222 A 1 
ATOM 1715 C CB    . VAL A 1 222 ? -15.235 -6.168  -32.171 1.00 52.84 222 A 1 
ATOM 1716 C CG1   . VAL A 1 222 ? -14.556 -6.864  -30.985 1.00 48.62 222 A 1 
ATOM 1717 C CG2   . VAL A 1 222 ? -15.302 -4.672  -31.841 1.00 55.50 222 A 1 
ATOM 1718 N N     . MET A 1 223 ? -15.318 -8.557  -34.377 1.00 63.18 223 A 1 
ATOM 1719 C CA    . MET A 1 223 ? -15.258 -9.990  -34.673 1.00 63.53 223 A 1 
ATOM 1720 C C     . MET A 1 223 ? -14.194 -10.306 -35.735 1.00 62.45 223 A 1 
ATOM 1721 O O     . MET A 1 223 ? -13.522 -11.336 -35.666 1.00 65.52 223 A 1 
ATOM 1722 C CB    . MET A 1 223 ? -16.647 -10.482 -35.081 1.00 63.60 223 A 1 
ATOM 1723 C CG    . MET A 1 223 ? -16.831 -11.967 -34.757 1.00 58.51 223 A 1 
ATOM 1724 S SD    . MET A 1 223 ? -18.410 -12.715 -35.280 1.00 54.43 223 A 1 
ATOM 1725 C CE    . MET A 1 223 ? -19.598 -11.796 -34.274 1.00 48.18 223 A 1 
ATOM 1726 N N     . GLN A 1 224 ? -14.005 -9.402  -36.696 1.00 54.97 224 A 1 
ATOM 1727 C CA    . GLN A 1 224 ? -13.029 -9.567  -37.772 1.00 54.14 224 A 1 
ATOM 1728 C C     . GLN A 1 224 ? -11.584 -9.437  -37.274 1.00 52.95 224 A 1 
ATOM 1729 O O     . GLN A 1 224 ? -10.724 -10.246 -37.646 1.00 55.85 224 A 1 
ATOM 1730 C CB    . GLN A 1 224 ? -13.369 -8.576  -38.896 1.00 53.40 224 A 1 
ATOM 1731 C CG    . GLN A 1 224 ? -13.148 -9.199  -40.289 1.00 49.90 224 A 1 
ATOM 1732 C CD    . GLN A 1 224 ? -13.658 -8.311  -41.423 1.00 45.58 224 A 1 
ATOM 1733 O OE1   . GLN A 1 224 ? -13.868 -7.122  -41.294 1.00 44.15 224 A 1 
ATOM 1734 N NE2   . GLN A 1 224 ? -13.868 -8.865  -42.598 1.00 42.23 224 A 1 
ATOM 1735 N N     . GLU A 1 225 ? -11.311 -8.499  -36.346 1.00 52.45 225 A 1 
ATOM 1736 C CA    . GLU A 1 225 ? -9.983  -8.380  -35.717 1.00 53.33 225 A 1 
ATOM 1737 C C     . GLU A 1 225 ? -9.624  -9.606  -34.869 1.00 51.71 225 A 1 
ATOM 1738 O O     . GLU A 1 225 ? -8.483  -10.068 -34.899 1.00 53.26 225 A 1 
ATOM 1739 C CB    . GLU A 1 225 ? -9.896  -7.125  -34.840 1.00 51.62 225 A 1 
ATOM 1740 C CG    . GLU A 1 225 ? -9.427  -5.883  -35.613 1.00 47.13 225 A 1 
ATOM 1741 C CD    . GLU A 1 225 ? -8.948  -4.769  -34.678 1.00 44.19 225 A 1 
ATOM 1742 O OE1   . GLU A 1 225 ? -7.988  -4.062  -35.059 1.00 41.88 225 A 1 
ATOM 1743 O OE2   . GLU A 1 225 ? -9.524  -4.634  -33.579 1.00 42.88 225 A 1 
ATOM 1744 N N     . GLN A 1 226 ? -10.597 -10.194 -34.142 1.00 59.36 226 A 1 
ATOM 1745 C CA    . GLN A 1 226 ? -10.355 -11.407 -33.365 1.00 57.64 226 A 1 
ATOM 1746 C C     . GLN A 1 226 ? -9.965  -12.596 -34.244 1.00 56.11 226 A 1 
ATOM 1747 O O     . GLN A 1 226 ? -9.070  -13.361 -33.873 1.00 60.23 226 A 1 
ATOM 1748 C CB    . GLN A 1 226 ? -11.573 -11.770 -32.517 1.00 57.77 226 A 1 
ATOM 1749 C CG    . GLN A 1 226 ? -11.624 -10.956 -31.215 1.00 55.22 226 A 1 
ATOM 1750 C CD    . GLN A 1 226 ? -12.701 -11.467 -30.250 1.00 49.42 226 A 1 
ATOM 1751 O OE1   . GLN A 1 226 ? -13.532 -12.301 -30.557 1.00 49.41 226 A 1 
ATOM 1752 N NE2   . GLN A 1 226 ? -12.706 -11.000 -29.022 1.00 45.81 226 A 1 
ATOM 1753 N N     . GLN A 1 227 ? -10.599 -12.765 -35.417 1.00 64.44 227 A 1 
ATOM 1754 C CA    . GLN A 1 227 ? -10.224 -13.819 -36.361 1.00 63.12 227 A 1 
ATOM 1755 C C     . GLN A 1 227 ? -8.801  -13.632 -36.881 1.00 62.19 227 A 1 
ATOM 1756 O O     . GLN A 1 227 ? -8.035  -14.602 -36.937 1.00 65.50 227 A 1 
ATOM 1757 C CB    . GLN A 1 227 ? -11.216 -13.890 -37.522 1.00 64.10 227 A 1 
ATOM 1758 C CG    . GLN A 1 227 ? -12.493 -14.642 -37.116 1.00 60.84 227 A 1 
ATOM 1759 C CD    . GLN A 1 227 ? -13.448 -14.855 -38.295 1.00 54.66 227 A 1 
ATOM 1760 O OE1   . GLN A 1 227 ? -13.333 -14.269 -39.355 1.00 53.13 227 A 1 
ATOM 1761 N NE2   . GLN A 1 227 ? -14.433 -15.716 -38.143 1.00 49.38 227 A 1 
ATOM 1762 N N     . HIS A 1 228 ? -8.408  -12.401 -37.172 1.00 53.54 228 A 1 
ATOM 1763 C CA    . HIS A 1 228 ? -7.071  -12.116 -37.692 1.00 52.47 228 A 1 
ATOM 1764 C C     . HIS A 1 228 ? -5.979  -12.388 -36.649 1.00 48.08 228 A 1 
ATOM 1765 O O     . HIS A 1 228 ? -4.919  -12.937 -36.980 1.00 53.03 228 A 1 
ATOM 1766 C CB    . HIS A 1 228 ? -7.036  -10.677 -38.222 1.00 54.52 228 A 1 
ATOM 1767 C CG    . HIS A 1 228 ? -6.089  -10.529 -39.381 1.00 53.24 228 A 1 
ATOM 1768 N ND1   . HIS A 1 228 ? -4.765  -10.863 -39.400 1.00 48.60 228 A 1 
ATOM 1769 C CD2   . HIS A 1 228 ? -6.409  -10.127 -40.647 1.00 51.45 228 A 1 
ATOM 1770 C CE1   . HIS A 1 228 ? -4.284  -10.663 -40.644 1.00 47.07 228 A 1 
ATOM 1771 N NE2   . HIS A 1 228 ? -5.266  -10.213 -41.429 1.00 46.91 228 A 1 
ATOM 1772 N N     . LEU A 1 229 ? -6.235  -12.093 -35.376 1.00 48.56 229 A 1 
ATOM 1773 C CA    . LEU A 1 229 ? -5.333  -12.407 -34.263 1.00 45.94 229 A 1 
ATOM 1774 C C     . LEU A 1 229 ? -5.165  -13.918 -34.058 1.00 44.12 229 A 1 
ATOM 1775 O O     . LEU A 1 229 ? -4.040  -14.385 -33.843 1.00 44.22 229 A 1 
ATOM 1776 C CB    . LEU A 1 229 ? -5.860  -11.726 -32.992 1.00 45.11 229 A 1 
ATOM 1777 C CG    . LEU A 1 229 ? -5.197  -10.363 -32.736 1.00 42.71 229 A 1 
ATOM 1778 C CD1   . LEU A 1 229 ? -6.089  -9.485  -31.867 1.00 39.70 229 A 1 
ATOM 1779 C CD2   . LEU A 1 229 ? -3.843  -10.530 -32.032 1.00 46.42 229 A 1 
ATOM 1780 N N     . GLN A 1 230 ? -6.251  -14.702 -34.156 1.00 63.99 230 A 1 
ATOM 1781 C CA    . GLN A 1 230 ? -6.163  -16.162 -34.064 1.00 63.08 230 A 1 
ATOM 1782 C C     . GLN A 1 230 ? -5.354  -16.767 -35.212 1.00 61.62 230 A 1 
ATOM 1783 O O     . GLN A 1 230 ? -4.617  -17.732 -34.998 1.00 66.15 230 A 1 
ATOM 1784 C CB    . GLN A 1 230 ? -7.564  -16.780 -34.056 1.00 65.18 230 A 1 
ATOM 1785 C CG    . GLN A 1 230 ? -8.226  -16.693 -32.673 1.00 61.97 230 A 1 
ATOM 1786 C CD    . GLN A 1 230 ? -9.547  -17.456 -32.610 1.00 55.22 230 A 1 
ATOM 1787 O OE1   . GLN A 1 230 ? -10.053 -18.002 -33.579 1.00 52.52 230 A 1 
ATOM 1788 N NE2   . GLN A 1 230 ? -10.155 -17.540 -31.444 1.00 49.58 230 A 1 
ATOM 1789 N N     . GLN A 1 231 ? -5.460  -16.195 -36.402 1.00 61.42 231 A 1 
ATOM 1790 C CA    . GLN A 1 231 ? -4.736  -16.692 -37.570 1.00 61.44 231 A 1 
ATOM 1791 C C     . GLN A 1 231 ? -3.237  -16.421 -37.449 1.00 61.13 231 A 1 
ATOM 1792 O O     . GLN A 1 231 ? -2.437  -17.338 -37.654 1.00 63.85 231 A 1 
ATOM 1793 C CB    . GLN A 1 231 ? -5.385  -16.105 -38.823 1.00 61.22 231 A 1 
ATOM 1794 C CG    . GLN A 1 231 ? -5.074  -16.941 -40.070 1.00 56.73 231 A 1 
ATOM 1795 C CD    . GLN A 1 231 ? -6.087  -16.711 -41.205 1.00 51.62 231 A 1 
ATOM 1796 O OE1   . GLN A 1 231 ? -6.988  -15.897 -41.139 1.00 50.02 231 A 1 
ATOM 1797 N NE2   . GLN A 1 231 ? -5.973  -17.454 -42.281 1.00 46.17 231 A 1 
ATOM 1798 N N     . MET A 1 232 ? -2.843  -15.239 -36.966 1.00 64.65 232 A 1 
ATOM 1799 C CA    . MET A 1 232 ? -1.436  -14.922 -36.688 1.00 61.61 232 A 1 
ATOM 1800 C C     . MET A 1 232 ? -0.837  -15.821 -35.598 1.00 61.28 232 A 1 
ATOM 1801 O O     . MET A 1 232 ? 0.305   -16.260 -35.706 1.00 66.64 232 A 1 
ATOM 1802 C CB    . MET A 1 232 ? -1.289  -13.452 -36.280 1.00 60.86 232 A 1 
ATOM 1803 C CG    . MET A 1 232 ? -0.523  -12.637 -37.323 1.00 56.08 232 A 1 
ATOM 1804 S SD    . MET A 1 232 ? 0.079   -11.023 -36.744 1.00 53.42 232 A 1 
ATOM 1805 C CE    . MET A 1 232 ? -1.486  -10.123 -36.669 1.00 46.66 232 A 1 
ATOM 1806 N N     . GLN A 1 233 ? -1.598  -16.145 -34.545 1.00 57.67 233 A 1 
ATOM 1807 C CA    . GLN A 1 233 ? -1.138  -17.077 -33.504 1.00 56.23 233 A 1 
ATOM 1808 C C     . GLN A 1 233 ? -0.901  -18.488 -34.049 1.00 54.65 233 A 1 
ATOM 1809 O O     . GLN A 1 233 ? 0.065   -19.139 -33.644 1.00 59.07 233 A 1 
ATOM 1810 C CB    . GLN A 1 233 ? -2.136  -17.133 -32.346 1.00 56.75 233 A 1 
ATOM 1811 C CG    . GLN A 1 233 ? -1.969  -15.937 -31.397 1.00 54.00 233 A 1 
ATOM 1812 C CD    . GLN A 1 233 ? -2.888  -16.035 -30.172 1.00 48.70 233 A 1 
ATOM 1813 O OE1   . GLN A 1 233 ? -3.805  -16.842 -30.084 1.00 48.29 233 A 1 
ATOM 1814 N NE2   . GLN A 1 233 ? -2.670  -15.220 -29.175 1.00 45.56 233 A 1 
ATOM 1815 N N     . LYS A 1 234 ? -1.749  -18.957 -34.991 1.00 66.07 234 A 1 
ATOM 1816 C CA    . LYS A 1 234 ? -1.566  -20.258 -35.642 1.00 65.43 234 A 1 
ATOM 1817 C C     . LYS A 1 234 ? -0.297  -20.305 -36.488 1.00 65.22 234 A 1 
ATOM 1818 O O     . LYS A 1 234 ? 0.482   -21.243 -36.341 1.00 67.01 234 A 1 
ATOM 1819 C CB    . LYS A 1 234 ? -2.792  -20.617 -36.488 1.00 64.65 234 A 1 
ATOM 1820 C CG    . LYS A 1 234 ? -3.599  -21.735 -35.834 1.00 59.27 234 A 1 
ATOM 1821 C CD    . LYS A 1 234 ? -4.735  -22.156 -36.764 1.00 57.19 234 A 1 
ATOM 1822 C CE    . LYS A 1 234 ? -5.455  -23.374 -36.193 1.00 50.71 234 A 1 
ATOM 1823 N NZ    . LYS A 1 234 ? -6.490  -23.867 -37.129 1.00 45.28 234 A 1 
ATOM 1824 N N     . GLU A 1 235 ? -0.055  -19.296 -37.310 1.00 54.91 235 A 1 
ATOM 1825 C CA    . GLU A 1 235 ? 1.144   -19.236 -38.155 1.00 55.29 235 A 1 
ATOM 1826 C C     . GLU A 1 235 ? 2.424   -19.199 -37.318 1.00 52.50 235 A 1 
ATOM 1827 O O     . GLU A 1 235 ? 3.407   -19.871 -37.640 1.00 54.88 235 A 1 
ATOM 1828 C CB    . GLU A 1 235 ? 1.078   -18.012 -39.077 1.00 54.99 235 A 1 
ATOM 1829 C CG    . GLU A 1 235 ? 0.105   -18.220 -40.237 1.00 49.99 235 A 1 
ATOM 1830 C CD    . GLU A 1 235 ? 0.068   -17.036 -41.222 1.00 48.54 235 A 1 
ATOM 1831 O OE1   . GLU A 1 235 ? -0.479  -17.237 -42.332 1.00 44.04 235 A 1 
ATOM 1832 O OE2   . GLU A 1 235 ? 0.558   -15.948 -40.873 1.00 44.85 235 A 1 
ATOM 1833 N N     . TYR A 1 236 ? 2.423   -18.469 -36.180 1.00 50.83 236 A 1 
ATOM 1834 C CA    . TYR A 1 236 ? 3.578   -18.421 -35.286 1.00 45.10 236 A 1 
ATOM 1835 C C     . TYR A 1 236 ? 3.858   -19.772 -34.612 1.00 41.42 236 A 1 
ATOM 1836 O O     . TYR A 1 236 ? 5.018   -20.173 -34.480 1.00 41.05 236 A 1 
ATOM 1837 C CB    . TYR A 1 236 ? 3.362   -17.308 -34.249 1.00 43.95 236 A 1 
ATOM 1838 C CG    . TYR A 1 236 ? 4.661   -16.706 -33.763 1.00 40.64 236 A 1 
ATOM 1839 C CD1   . TYR A 1 236 ? 5.337   -17.228 -32.645 1.00 40.32 236 A 1 
ATOM 1840 C CD2   . TYR A 1 236 ? 5.223   -15.606 -34.453 1.00 42.15 236 A 1 
ATOM 1841 C CE1   . TYR A 1 236 ? 6.539   -16.676 -32.219 1.00 36.71 236 A 1 
ATOM 1842 C CE2   . TYR A 1 236 ? 6.420   -15.043 -34.035 1.00 37.28 236 A 1 
ATOM 1843 C CZ    . TYR A 1 236 ? 7.093   -15.569 -32.914 1.00 41.11 236 A 1 
ATOM 1844 O OH    . TYR A 1 236 ? 8.283   -15.016 -32.499 1.00 39.75 236 A 1 
ATOM 1845 N N     . ALA A 1 237 ? 2.797   -20.520 -34.237 1.00 65.76 237 A 1 
ATOM 1846 C CA    . ALA A 1 237 ? 2.926   -21.858 -33.671 1.00 63.92 237 A 1 
ATOM 1847 C C     . ALA A 1 237 ? 3.459   -22.872 -34.698 1.00 61.61 237 A 1 
ATOM 1848 O O     . ALA A 1 237 ? 4.330   -23.681 -34.363 1.00 64.48 237 A 1 
ATOM 1849 C CB    . ALA A 1 237 ? 1.575   -22.281 -33.090 1.00 64.58 237 A 1 
ATOM 1850 N N     . GLU A 1 238 ? 3.003   -22.807 -35.950 1.00 63.09 238 A 1 
ATOM 1851 C CA    . GLU A 1 238 ? 3.498   -23.677 -37.022 1.00 63.55 238 A 1 
ATOM 1852 C C     . GLU A 1 238 ? 4.975   -23.401 -37.352 1.00 61.36 238 A 1 
ATOM 1853 O O     . GLU A 1 238 ? 5.746   -24.347 -37.524 1.00 62.79 238 A 1 
ATOM 1854 C CB    . GLU A 1 238 ? 2.630   -23.546 -38.276 1.00 63.14 238 A 1 
ATOM 1855 C CG    . GLU A 1 238 ? 1.313   -24.334 -38.142 1.00 56.89 238 A 1 
ATOM 1856 C CD    . GLU A 1 238 ? 0.428   -24.310 -39.397 1.00 51.99 238 A 1 
ATOM 1857 O OE1   . GLU A 1 238 ? -0.485  -25.170 -39.457 1.00 48.41 238 A 1 
ATOM 1858 O OE2   . GLU A 1 238 ? 0.638   -23.444 -40.261 1.00 47.76 238 A 1 
ATOM 1859 N N     . GLN A 1 239 ? 5.401   -22.140 -37.369 1.00 54.86 239 A 1 
ATOM 1860 C CA    . GLN A 1 239 ? 6.808   -21.796 -37.606 1.00 53.84 239 A 1 
ATOM 1861 C C     . GLN A 1 239 ? 7.734   -22.285 -36.482 1.00 52.92 239 A 1 
ATOM 1862 O O     . GLN A 1 239 ? 8.869   -22.683 -36.769 1.00 54.95 239 A 1 
ATOM 1863 C CB    . GLN A 1 239 ? 6.981   -20.293 -37.784 1.00 54.00 239 A 1 
ATOM 1864 C CG    . GLN A 1 239 ? 6.596   -19.829 -39.199 1.00 50.49 239 A 1 
ATOM 1865 C CD    . GLN A 1 239 ? 6.947   -18.363 -39.445 1.00 46.18 239 A 1 
ATOM 1866 O OE1   . GLN A 1 239 ? 7.518   -17.653 -38.620 1.00 45.38 239 A 1 
ATOM 1867 N NE2   . GLN A 1 239 ? 6.645   -17.848 -40.620 1.00 41.74 239 A 1 
ATOM 1868 N N     . GLN A 1 240 ? 7.294   -22.254 -35.221 1.00 52.51 240 A 1 
ATOM 1869 C CA    . GLN A 1 240 ? 8.086   -22.806 -34.126 1.00 53.23 240 A 1 
ATOM 1870 C C     . GLN A 1 240 ? 8.216   -24.329 -34.245 1.00 51.44 240 A 1 
ATOM 1871 O O     . GLN A 1 240 ? 9.320   -24.848 -34.089 1.00 52.95 240 A 1 
ATOM 1872 C CB    . GLN A 1 240 ? 7.506   -22.416 -32.757 1.00 53.19 240 A 1 
ATOM 1873 C CG    . GLN A 1 240 ? 7.989   -21.015 -32.334 1.00 50.58 240 A 1 
ATOM 1874 C CD    . GLN A 1 240 ? 7.648   -20.683 -30.870 1.00 46.05 240 A 1 
ATOM 1875 O OE1   . GLN A 1 240 ? 6.763   -21.237 -30.251 1.00 45.54 240 A 1 
ATOM 1876 N NE2   . GLN A 1 240 ? 8.369   -19.763 -30.268 1.00 42.73 240 A 1 
ATOM 1877 N N     . MET A 1 241 ? 7.129   -25.028 -34.603 1.00 63.29 241 A 1 
ATOM 1878 C CA    . MET A 1 241 ? 7.138   -26.490 -34.728 1.00 62.71 241 A 1 
ATOM 1879 C C     . MET A 1 241 ? 8.052   -26.960 -35.874 1.00 60.27 241 A 1 
ATOM 1880 O O     . MET A 1 241 ? 8.750   -27.964 -35.737 1.00 61.79 241 A 1 
ATOM 1881 C CB    . MET A 1 241 ? 5.699   -26.987 -34.900 1.00 62.91 241 A 1 
ATOM 1882 C CG    . MET A 1 241 ? 5.467   -28.309 -34.176 1.00 56.68 241 A 1 
ATOM 1883 S SD    . MET A 1 241 ? 3.827   -29.076 -34.418 1.00 52.78 241 A 1 
ATOM 1884 C CE    . MET A 1 241 ? 2.737   -27.784 -33.770 1.00 46.97 241 A 1 
ATOM 1885 N N     . GLN A 1 242 ? 8.112   -26.219 -36.987 1.00 60.55 242 A 1 
ATOM 1886 C CA    . GLN A 1 242 ? 9.024   -26.545 -38.086 1.00 58.61 242 A 1 
ATOM 1887 C C     . GLN A 1 242 ? 10.496  -26.369 -37.725 1.00 54.77 242 A 1 
ATOM 1888 O O     . GLN A 1 242 ? 11.324  -27.162 -38.178 1.00 58.65 242 A 1 
ATOM 1889 C CB    . GLN A 1 242 ? 8.701   -25.707 -39.334 1.00 59.81 242 A 1 
ATOM 1890 C CG    . GLN A 1 242 ? 7.700   -26.424 -40.249 1.00 55.96 242 A 1 
ATOM 1891 C CD    . GLN A 1 242 ? 7.480   -25.690 -41.572 1.00 51.46 242 A 1 
ATOM 1892 O OE1   . GLN A 1 242 ? 7.891   -24.568 -41.791 1.00 49.45 242 A 1 
ATOM 1893 N NE2   . GLN A 1 242 ? 6.817   -26.319 -42.517 1.00 45.65 242 A 1 
ATOM 1894 N N     . LYS A 1 243 ? 10.846  -25.374 -36.894 1.00 47.78 243 A 1 
ATOM 1895 C CA    . LYS A 1 243 ? 12.250  -25.175 -36.502 1.00 47.81 243 A 1 
ATOM 1896 C C     . LYS A 1 243 ? 12.778  -26.295 -35.606 1.00 44.22 243 A 1 
ATOM 1897 O O     . LYS A 1 243 ? 13.915  -26.715 -35.811 1.00 44.63 243 A 1 
ATOM 1898 C CB    . LYS A 1 243 ? 12.445  -23.807 -35.840 1.00 47.34 243 A 1 
ATOM 1899 C CG    . LYS A 1 243 ? 12.756  -22.738 -36.889 1.00 45.25 243 A 1 
ATOM 1900 C CD    . LYS A 1 243 ? 13.096  -21.419 -36.185 1.00 44.20 243 A 1 
ATOM 1901 C CE    . LYS A 1 243 ? 13.543  -20.383 -37.214 1.00 39.90 243 A 1 
ATOM 1902 N NZ    . LYS A 1 243 ? 13.928  -19.111 -36.556 1.00 36.23 243 A 1 
ATOM 1903 N N     . GLU A 1 244 ? 11.976  -26.809 -34.678 1.00 53.90 244 A 1 
ATOM 1904 C CA    . GLU A 1 244 ? 12.404  -27.921 -33.811 1.00 54.19 244 A 1 
ATOM 1905 C C     . GLU A 1 244 ? 12.677  -29.206 -34.609 1.00 49.64 244 A 1 
ATOM 1906 O O     . GLU A 1 244 ? 13.582  -29.973 -34.265 1.00 49.73 244 A 1 
ATOM 1907 C CB    . GLU A 1 244 ? 11.353  -28.205 -32.725 1.00 53.01 244 A 1 
ATOM 1908 C CG    . GLU A 1 244 ? 11.427  -27.214 -31.556 1.00 48.71 244 A 1 
ATOM 1909 C CD    . GLU A 1 244 ? 10.535  -27.623 -30.372 1.00 46.78 244 A 1 
ATOM 1910 O OE1   . GLU A 1 244 ? 10.889  -27.260 -29.219 1.00 42.36 244 A 1 
ATOM 1911 O OE2   . GLU A 1 244 ? 9.493   -28.272 -30.599 1.00 42.19 244 A 1 
ATOM 1912 N N     . TYR A 1 245 ? 11.924  -29.450 -35.710 1.00 57.39 245 A 1 
ATOM 1913 C CA    . TYR A 1 245 ? 12.086  -30.682 -36.485 1.00 54.06 245 A 1 
ATOM 1914 C C     . TYR A 1 245 ? 13.426  -30.737 -37.230 1.00 49.12 245 A 1 
ATOM 1915 O O     . TYR A 1 245 ? 14.029  -31.802 -37.338 1.00 48.57 245 A 1 
ATOM 1916 C CB    . TYR A 1 245 ? 10.896  -30.847 -37.445 1.00 51.07 245 A 1 
ATOM 1917 C CG    . TYR A 1 245 ? 10.375  -32.270 -37.470 1.00 46.10 245 A 1 
ATOM 1918 C CD1   . TYR A 1 245 ? 10.905  -33.219 -38.370 1.00 44.49 245 A 1 
ATOM 1919 C CD2   . TYR A 1 245 ? 9.366   -32.661 -36.560 1.00 44.51 245 A 1 
ATOM 1920 C CE1   . TYR A 1 245 ? 10.436  -34.537 -38.365 1.00 36.96 245 A 1 
ATOM 1921 C CE2   . TYR A 1 245 ? 8.892   -33.971 -36.549 1.00 38.64 245 A 1 
ATOM 1922 C CZ    . TYR A 1 245 ? 9.420   -34.915 -37.456 1.00 40.81 245 A 1 
ATOM 1923 O OH    . TYR A 1 245 ? 8.961   -36.213 -37.452 1.00 38.44 245 A 1 
ATOM 1924 N N     . VAL A 1 246 ? 13.921  -29.594 -37.710 1.00 51.14 246 A 1 
ATOM 1925 C CA    . VAL A 1 246 ? 15.139  -29.563 -38.544 1.00 51.64 246 A 1 
ATOM 1926 C C     . VAL A 1 246 ? 16.413  -29.788 -37.727 1.00 48.36 246 A 1 
ATOM 1927 O O     . VAL A 1 246 ? 17.345  -30.419 -38.222 1.00 48.35 246 A 1 
ATOM 1928 C CB    . VAL A 1 246 ? 15.206  -28.262 -39.359 1.00 48.64 246 A 1 
ATOM 1929 C CG1   . VAL A 1 246 ? 16.457  -28.195 -40.254 1.00 44.30 246 A 1 
ATOM 1930 C CG2   . VAL A 1 246 ? 14.001  -28.109 -40.294 1.00 49.72 246 A 1 
ATOM 1931 N N     . GLU A 1 247 ? 16.480  -29.314 -36.485 1.00 45.63 247 A 1 
ATOM 1932 C CA    . GLU A 1 247 ? 17.710  -29.468 -35.677 1.00 46.29 247 A 1 
ATOM 1933 C C     . GLU A 1 247 ? 17.955  -30.917 -35.213 1.00 42.35 247 A 1 
ATOM 1934 O O     . GLU A 1 247 ? 19.104  -31.304 -35.005 1.00 41.39 247 A 1 
ATOM 1935 C CB    . GLU A 1 247 ? 17.722  -28.496 -34.480 1.00 44.98 247 A 1 
ATOM 1936 C CG    . GLU A 1 247 ? 18.135  -27.073 -34.902 1.00 42.67 247 A 1 
ATOM 1937 C CD    . GLU A 1 247 ? 18.408  -26.117 -33.727 1.00 40.93 247 A 1 
ATOM 1938 O OE1   . GLU A 1 247 ? 19.189  -25.156 -33.938 1.00 38.69 247 A 1 
ATOM 1939 O OE2   . GLU A 1 247 ? 17.832  -26.325 -32.631 1.00 38.78 247 A 1 
ATOM 1940 N N     . ASN A 1 248 ? 16.897  -31.739 -35.086 1.00 47.22 248 A 1 
ATOM 1941 C CA    . ASN A 1 248 ? 17.045  -33.095 -34.551 1.00 48.13 248 A 1 
ATOM 1942 C C     . ASN A 1 248 ? 17.644  -34.118 -35.533 1.00 43.73 248 A 1 
ATOM 1943 O O     . ASN A 1 248 ? 18.226  -35.105 -35.074 1.00 41.54 248 A 1 
ATOM 1944 C CB    . ASN A 1 248 ? 15.690  -33.571 -34.000 1.00 45.12 248 A 1 
ATOM 1945 C CG    . ASN A 1 248 ? 15.544  -33.364 -32.497 1.00 41.96 248 A 1 
ATOM 1946 O OD1   . ASN A 1 248 ? 16.486  -33.357 -31.718 1.00 41.23 248 A 1 
ATOM 1947 N ND2   . ASN A 1 248 ? 14.318  -33.246 -32.023 1.00 43.59 248 A 1 
ATOM 1948 N N     . GLU A 1 249 ? 17.529  -33.939 -36.850 1.00 51.01 249 A 1 
ATOM 1949 C CA    . GLU A 1 249 ? 18.009  -34.964 -37.798 1.00 51.84 249 A 1 
ATOM 1950 C C     . GLU A 1 249 ? 19.542  -35.094 -37.854 1.00 49.67 249 A 1 
ATOM 1951 O O     . GLU A 1 249 ? 20.056  -36.164 -38.193 1.00 46.85 249 A 1 
ATOM 1952 C CB    . GLU A 1 249 ? 17.467  -34.692 -39.213 1.00 47.58 249 A 1 
ATOM 1953 C CG    . GLU A 1 249 ? 16.012  -35.149 -39.413 1.00 43.49 249 A 1 
ATOM 1954 C CD    . GLU A 1 249 ? 15.588  -35.168 -40.893 1.00 41.18 249 A 1 
ATOM 1955 O OE1   . GLU A 1 249 ? 14.727  -36.006 -41.238 1.00 37.52 249 A 1 
ATOM 1956 O OE2   . GLU A 1 249 ? 16.110  -34.352 -41.686 1.00 37.90 249 A 1 
ATOM 1957 N N     . GLY A 1 250 ? 20.274  -34.036 -37.549 1.00 39.07 250 A 1 
ATOM 1958 C CA    . GLY A 1 250 ? 21.691  -33.975 -37.922 1.00 39.25 250 A 1 
ATOM 1959 C C     . GLY A 1 250 ? 22.652  -34.857 -37.121 1.00 37.15 250 A 1 
ATOM 1960 O O     . GLY A 1 250 ? 23.687  -35.268 -37.650 1.00 35.90 250 A 1 
ATOM 1961 N N     . SER A 1 251 ? 22.394  -35.104 -35.850 1.00 42.70 251 A 1 
ATOM 1962 C CA    . SER A 1 251 ? 23.397  -35.720 -34.971 1.00 43.40 251 A 1 
ATOM 1963 C C     . SER A 1 251 ? 23.309  -37.253 -34.936 1.00 40.63 251 A 1 
ATOM 1964 O O     . SER A 1 251 ? 23.133  -37.850 -33.871 1.00 39.35 251 A 1 
ATOM 1965 C CB    . SER A 1 251 ? 23.380  -35.079 -33.575 1.00 41.72 251 A 1 
ATOM 1966 O OG    . SER A 1 251 ? 22.197  -35.364 -32.868 1.00 40.40 251 A 1 
ATOM 1967 N N     . GLU A 1 252 ? 23.506  -37.926 -36.083 1.00 40.62 252 A 1 
ATOM 1968 C CA    . GLU A 1 252 ? 23.833  -39.359 -36.133 1.00 42.06 252 A 1 
ATOM 1969 C C     . GLU A 1 252 ? 25.240  -39.606 -35.551 1.00 39.20 252 A 1 
ATOM 1970 O O     . GLU A 1 252 ? 26.230  -39.825 -36.252 1.00 37.21 252 A 1 
ATOM 1971 C CB    . GLU A 1 252 ? 23.715  -39.935 -37.553 1.00 39.20 252 A 1 
ATOM 1972 C CG    . GLU A 1 252 ? 22.273  -40.157 -38.019 1.00 37.56 252 A 1 
ATOM 1973 C CD    . GLU A 1 252 ? 22.195  -41.027 -39.293 1.00 35.95 252 A 1 
ATOM 1974 O OE1   . GLU A 1 252 ? 21.169  -41.720 -39.461 1.00 33.28 252 A 1 
ATOM 1975 O OE2   . GLU A 1 252 ? 23.174  -41.024 -40.072 1.00 32.58 252 A 1 
ATOM 1976 N N     . CYS A 1 253 ? 25.340  -39.553 -34.226 1.00 40.54 253 A 1 
ATOM 1977 C CA    . CYS A 1 253 ? 26.576  -39.902 -33.533 1.00 42.05 253 A 1 
ATOM 1978 C C     . CYS A 1 253 ? 26.866  -41.397 -33.746 1.00 37.73 253 A 1 
ATOM 1979 O O     . CYS A 1 253 ? 26.217  -42.265 -33.170 1.00 37.88 253 A 1 
ATOM 1980 C CB    . CYS A 1 253 ? 26.465  -39.537 -32.057 1.00 40.93 253 A 1 
ATOM 1981 S SG    . CYS A 1 253 ? 26.637  -37.733 -31.855 1.00 39.10 253 A 1 
ATOM 1982 N N     . ILE A 1 254 ? 27.908  -41.689 -34.575 1.00 32.21 254 A 1 
ATOM 1983 C CA    . ILE A 1 254 ? 28.448  -43.027 -34.828 1.00 36.15 254 A 1 
ATOM 1984 C C     . ILE A 1 254 ? 28.954  -43.601 -33.494 1.00 34.33 254 A 1 
ATOM 1985 O O     . ILE A 1 254 ? 30.051  -43.276 -33.049 1.00 33.02 254 A 1 
ATOM 1986 C CB    . ILE A 1 254 ? 29.570  -42.964 -35.891 1.00 34.42 254 A 1 
ATOM 1987 C CG1   . ILE A 1 254 ? 29.057  -42.357 -37.213 1.00 32.62 254 A 1 
ATOM 1988 C CG2   . ILE A 1 254 ? 30.161  -44.364 -36.136 1.00 35.27 254 A 1 
ATOM 1989 C CD1   . ILE A 1 254 ? 30.145  -42.041 -38.234 1.00 33.74 254 A 1 
ATOM 1990 N N     . VAL A 1 255 ? 28.153  -44.450 -32.862 1.00 38.50 255 A 1 
ATOM 1991 C CA    . VAL A 1 255 ? 28.532  -45.101 -31.606 1.00 42.02 255 A 1 
ATOM 1992 C C     . VAL A 1 255 ? 29.597  -46.161 -31.915 1.00 38.90 255 A 1 
ATOM 1993 O O     . VAL A 1 255 ? 29.275  -47.159 -32.562 1.00 37.52 255 A 1 
ATOM 1994 C CB    . VAL A 1 255 ? 27.324  -45.717 -30.886 1.00 40.23 255 A 1 
ATOM 1995 C CG1   . VAL A 1 255 ? 27.743  -46.335 -29.545 1.00 37.53 255 A 1 
ATOM 1996 C CG2   . VAL A 1 255 ? 26.249  -44.670 -30.594 1.00 41.44 255 A 1 
ATOM 1997 N N     . PRO A 1 256 ? 30.864  -46.001 -31.515 1.00 41.09 256 A 1 
ATOM 1998 C CA    . PRO A 1 256 ? 31.894  -46.970 -31.835 1.00 43.30 256 A 1 
ATOM 1999 C C     . PRO A 1 256 ? 31.635  -48.272 -31.066 1.00 42.53 256 A 1 
ATOM 2000 O O     . PRO A 1 256 ? 31.411  -48.275 -29.859 1.00 41.04 256 A 1 
ATOM 2001 C CB    . PRO A 1 256 ? 33.219  -46.295 -31.476 1.00 40.19 256 A 1 
ATOM 2002 C CG    . PRO A 1 256 ? 32.829  -45.305 -30.385 1.00 40.34 256 A 1 
ATOM 2003 C CD    . PRO A 1 256 ? 31.406  -44.884 -30.774 1.00 46.10 256 A 1 
ATOM 2004 N N     . SER A 1 257 ? 31.710  -49.413 -31.805 1.00 42.92 257 A 1 
ATOM 2005 C CA    . SER A 1 257 ? 31.486  -50.769 -31.301 1.00 46.21 257 A 1 
ATOM 2006 C C     . SER A 1 257 ? 32.604  -51.217 -30.357 1.00 45.27 257 A 1 
ATOM 2007 O O     . SER A 1 257 ? 33.529  -51.919 -30.768 1.00 44.40 257 A 1 
ATOM 2008 C CB    . SER A 1 257 ? 31.335  -51.721 -32.488 1.00 42.80 257 A 1 
ATOM 2009 O OG    . SER A 1 257 ? 32.435  -51.595 -33.373 1.00 40.50 257 A 1 
ATOM 2010 N N     . GLN A 1 258 ? 32.575  -50.816 -29.110 1.00 35.71 258 A 1 
ATOM 2011 C CA    . GLN A 1 258 ? 33.579  -51.247 -28.141 1.00 39.21 258 A 1 
ATOM 2012 C C     . GLN A 1 258 ? 33.509  -52.759 -27.916 1.00 36.58 258 A 1 
ATOM 2013 O O     . GLN A 1 258 ? 32.462  -53.335 -27.622 1.00 34.75 258 A 1 
ATOM 2014 C CB    . GLN A 1 258 ? 33.480  -50.471 -26.822 1.00 37.49 258 A 1 
ATOM 2015 C CG    . GLN A 1 258 ? 34.089  -49.064 -26.941 1.00 36.62 258 A 1 
ATOM 2016 C CD    . GLN A 1 258 ? 34.314  -48.385 -25.584 1.00 36.72 258 A 1 
ATOM 2017 O OE1   . GLN A 1 258 ? 33.937  -48.867 -24.537 1.00 36.64 258 A 1 
ATOM 2018 N NE2   . GLN A 1 258 ? 34.961  -47.248 -25.566 1.00 36.45 258 A 1 
ATOM 2019 N N     . SER A 1 259 ? 34.653  -53.411 -28.086 1.00 39.07 259 A 1 
ATOM 2020 C CA    . SER A 1 259 ? 34.808  -54.860 -28.055 1.00 41.14 259 A 1 
ATOM 2021 C C     . SER A 1 259 ? 34.629  -55.447 -26.648 1.00 38.69 259 A 1 
ATOM 2022 O O     . SER A 1 259 ? 35.200  -54.989 -25.668 1.00 38.55 259 A 1 
ATOM 2023 C CB    . SER A 1 259 ? 36.160  -55.241 -28.658 1.00 39.57 259 A 1 
ATOM 2024 O OG    . SER A 1 259 ? 37.215  -54.509 -28.048 1.00 38.40 259 A 1 
ATOM 2025 N N     . THR A 1 260 ? 33.879  -56.541 -26.594 1.00 44.29 260 A 1 
ATOM 2026 C CA    . THR A 1 260 ? 33.395  -57.240 -25.390 1.00 47.61 260 A 1 
ATOM 2027 C C     . THR A 1 260 ? 34.426  -58.165 -24.729 1.00 45.14 260 A 1 
ATOM 2028 O O     . THR A 1 260 ? 34.122  -59.329 -24.478 1.00 43.96 260 A 1 
ATOM 2029 C CB    . THR A 1 260 ? 32.143  -58.045 -25.745 1.00 43.28 260 A 1 
ATOM 2030 O OG1   . THR A 1 260 ? 32.300  -58.679 -26.998 1.00 40.92 260 A 1 
ATOM 2031 C CG2   . THR A 1 260 ? 30.901  -57.168 -25.849 1.00 43.12 260 A 1 
ATOM 2032 N N     . ILE A 1 261 ? 35.652  -57.716 -24.452 1.00 35.41 261 A 1 
ATOM 2033 C CA    . ILE A 1 261 ? 36.675  -58.631 -23.912 1.00 39.23 261 A 1 
ATOM 2034 C C     . ILE A 1 261 ? 36.212  -59.223 -22.569 1.00 36.74 261 A 1 
ATOM 2035 O O     . ILE A 1 261 ? 36.305  -58.595 -21.509 1.00 36.34 261 A 1 
ATOM 2036 C CB    . ILE A 1 261 ? 38.072  -57.993 -23.849 1.00 37.58 261 A 1 
ATOM 2037 C CG1   . ILE A 1 261 ? 38.540  -57.576 -25.261 1.00 36.87 261 A 1 
ATOM 2038 C CG2   . ILE A 1 261 ? 39.083  -58.983 -23.227 1.00 40.34 261 A 1 
ATOM 2039 C CD1   . ILE A 1 261 ? 39.895  -56.873 -25.311 1.00 39.01 261 A 1 
ATOM 2040 N N     . VAL A 1 262 ? 35.788  -60.494 -22.654 1.00 36.73 262 A 1 
ATOM 2041 C CA    . VAL A 1 262 ? 35.235  -61.320 -21.565 1.00 42.51 262 A 1 
ATOM 2042 C C     . VAL A 1 262 ? 36.358  -61.829 -20.646 1.00 39.90 262 A 1 
ATOM 2043 O O     . VAL A 1 262 ? 36.650  -63.026 -20.604 1.00 39.79 262 A 1 
ATOM 2044 C CB    . VAL A 1 262 ? 34.397  -62.494 -22.128 1.00 39.63 262 A 1 
ATOM 2045 C CG1   . VAL A 1 262 ? 33.567  -63.180 -21.044 1.00 37.41 262 A 1 
ATOM 2046 C CG2   . VAL A 1 262 ? 33.426  -62.046 -23.221 1.00 42.60 262 A 1 
ATOM 2047 N N     . ARG A 1 263 ? 37.058  -60.951 -19.972 1.00 36.78 263 A 1 
ATOM 2048 C CA    . ARG A 1 263 ? 38.130  -61.415 -19.081 1.00 42.22 263 A 1 
ATOM 2049 C C     . ARG A 1 263 ? 37.535  -62.172 -17.899 1.00 39.13 263 A 1 
ATOM 2050 O O     . ARG A 1 263 ? 36.664  -61.674 -17.196 1.00 38.30 263 A 1 
ATOM 2051 C CB    . ARG A 1 263 ? 39.075  -60.273 -18.664 1.00 39.88 263 A 1 
ATOM 2052 C CG    . ARG A 1 263 ? 40.520  -60.590 -19.103 1.00 39.20 263 A 1 
ATOM 2053 C CD    . ARG A 1 263 ? 41.509  -59.520 -18.645 1.00 37.14 263 A 1 
ATOM 2054 N NE    . ARG A 1 263 ? 42.860  -59.779 -19.167 1.00 35.41 263 A 1 
ATOM 2055 C CZ    . ARG A 1 263 ? 43.956  -59.091 -18.906 1.00 31.83 263 A 1 
ATOM 2056 N NH1   . ARG A 1 263 ? 43.935  -58.066 -18.092 1.00 29.77 263 A 1 
ATOM 2057 N NH2   . ARG A 1 263 ? 45.094  -59.408 -19.447 1.00 27.83 263 A 1 
ATOM 2058 N N     . ARG A 1 264 ? 38.045  -63.394 -17.706 1.00 35.45 264 A 1 
ATOM 2059 C CA    . ARG A 1 264 ? 37.479  -64.514 -16.930 1.00 39.56 264 A 1 
ATOM 2060 C C     . ARG A 1 264 ? 38.091  -64.677 -15.516 1.00 35.94 264 A 1 
ATOM 2061 O O     . ARG A 1 264 ? 38.515  -65.787 -15.218 1.00 34.01 264 A 1 
ATOM 2062 C CB    . ARG A 1 264 ? 37.694  -65.782 -17.788 1.00 36.97 264 A 1 
ATOM 2063 C CG    . ARG A 1 264 ? 36.588  -66.829 -17.749 1.00 35.27 264 A 1 
ATOM 2064 C CD    . ARG A 1 264 ? 37.031  -68.071 -18.536 1.00 33.30 264 A 1 
ATOM 2065 N NE    . ARG A 1 264 ? 35.901  -68.946 -18.887 1.00 31.70 264 A 1 
ATOM 2066 C CZ    . ARG A 1 264 ? 35.978  -70.112 -19.511 1.00 28.42 264 A 1 
ATOM 2067 N NH1   . ARG A 1 264 ? 37.124  -70.643 -19.825 1.00 26.94 264 A 1 
ATOM 2068 N NH2   . ARG A 1 264 ? 34.898  -70.753 -19.828 1.00 25.64 264 A 1 
ATOM 2069 N N     . PRO A 1 265 ? 38.275  -63.667 -14.700 1.00 36.66 265 A 1 
ATOM 2070 C CA    . PRO A 1 265 ? 39.254  -63.713 -13.607 1.00 40.53 265 A 1 
ATOM 2071 C C     . PRO A 1 265 ? 38.973  -64.805 -12.563 1.00 38.95 265 A 1 
ATOM 2072 O O     . PRO A 1 265 ? 37.874  -65.358 -12.469 1.00 36.99 265 A 1 
ATOM 2073 C CB    . PRO A 1 265 ? 39.295  -62.309 -13.024 1.00 37.03 265 A 1 
ATOM 2074 C CG    . PRO A 1 265 ? 37.892  -61.773 -13.295 1.00 37.51 265 A 1 
ATOM 2075 C CD    . PRO A 1 265 ? 37.565  -62.399 -14.665 1.00 43.54 265 A 1 
ATOM 2076 N N     . HIS A 1 266 ? 40.044  -65.130 -11.860 1.00 39.72 266 A 1 
ATOM 2077 C CA    . HIS A 1 266 ? 40.314  -66.400 -11.193 1.00 44.13 266 A 1 
ATOM 2078 C C     . HIS A 1 266 ? 39.568  -66.659 -9.860  1.00 41.99 266 A 1 
ATOM 2079 O O     . HIS A 1 266 ? 38.923  -65.807 -9.274  1.00 40.87 266 A 1 
ATOM 2080 C CB    . HIS A 1 266 ? 41.837  -66.525 -11.009 1.00 41.21 266 A 1 
ATOM 2081 C CG    . HIS A 1 266 ? 42.500  -67.488 -11.969 1.00 39.27 266 A 1 
ATOM 2082 N ND1   . HIS A 1 266 ? 42.636  -68.844 -11.799 1.00 37.69 266 A 1 
ATOM 2083 C CD2   . HIS A 1 266 ? 43.140  -67.173 -13.128 1.00 38.06 266 A 1 
ATOM 2084 C CE1   . HIS A 1 266 ? 43.336  -69.322 -12.836 1.00 34.41 266 A 1 
ATOM 2085 N NE2   . HIS A 1 266 ? 43.669  -68.344 -13.679 1.00 34.53 266 A 1 
ATOM 2086 N N     . GLN A 1 267 ? 39.786  -67.899 -9.401  1.00 36.38 267 A 1 
ATOM 2087 C CA    . GLN A 1 267 ? 39.067  -68.687 -8.383  1.00 39.22 267 A 1 
ATOM 2088 C C     . GLN A 1 267 ? 39.226  -68.311 -6.896  1.00 37.41 267 A 1 
ATOM 2089 O O     . GLN A 1 267 ? 38.464  -68.859 -6.107  1.00 35.84 267 A 1 
ATOM 2090 C CB    . GLN A 1 267 ? 39.609  -70.123 -8.486  1.00 36.57 267 A 1 
ATOM 2091 C CG    . GLN A 1 267 ? 39.154  -70.940 -9.696  1.00 34.74 267 A 1 
ATOM 2092 C CD    . GLN A 1 267 ? 39.867  -72.299 -9.735  1.00 33.08 267 A 1 
ATOM 2093 O OE1   . GLN A 1 267 ? 40.991  -72.465 -9.310  1.00 34.17 267 A 1 
ATOM 2094 N NE2   . GLN A 1 267 ? 39.235  -73.317 -10.276 1.00 32.70 267 A 1 
ATOM 2095 N N     . SER A 1 268 ? 40.288  -67.643 -6.474  1.00 39.21 268 A 1 
ATOM 2096 C CA    . SER A 1 268 ? 40.985  -68.044 -5.241  1.00 39.85 268 A 1 
ATOM 2097 C C     . SER A 1 268 ? 40.107  -68.049 -3.984  1.00 37.48 268 A 1 
ATOM 2098 O O     . SER A 1 268 ? 39.305  -67.156 -3.758  1.00 36.14 268 A 1 
ATOM 2099 C CB    . SER A 1 268 ? 42.291  -67.283 -5.012  1.00 37.23 268 A 1 
ATOM 2100 O OG    . SER A 1 268 ? 42.090  -66.038 -4.392  1.00 35.36 268 A 1 
ATOM 2101 N N     . GLY A 1 269 ? 40.312  -69.107 -3.174  1.00 38.10 269 A 1 
ATOM 2102 C CA    . GLY A 1 269 ? 39.373  -69.637 -2.207  1.00 39.35 269 A 1 
ATOM 2103 C C     . GLY A 1 269 ? 39.909  -69.826 -0.792  1.00 36.96 269 A 1 
ATOM 2104 O O     . GLY A 1 269 ? 39.741  -70.926 -0.278  1.00 35.27 269 A 1 
ATOM 2105 N N     . TYR A 1 270 ? 40.576  -68.854 -0.188  1.00 30.12 270 A 1 
ATOM 2106 C CA    . TYR A 1 270 ? 41.174  -69.094 1.127   1.00 33.70 270 A 1 
ATOM 2107 C C     . TYR A 1 270 ? 40.117  -69.278 2.240   1.00 30.30 270 A 1 
ATOM 2108 O O     . TYR A 1 270 ? 39.114  -68.577 2.289   1.00 29.15 270 A 1 
ATOM 2109 C CB    . TYR A 1 270 ? 42.220  -68.022 1.468   1.00 31.76 270 A 1 
ATOM 2110 C CG    . TYR A 1 270 ? 43.625  -68.449 1.096   1.00 31.89 270 A 1 
ATOM 2111 C CD1   . TYR A 1 270 ? 44.400  -69.184 2.013   1.00 34.05 270 A 1 
ATOM 2112 C CD2   . TYR A 1 270 ? 44.148  -68.139 -0.164  1.00 35.82 270 A 1 
ATOM 2113 C CE1   . TYR A 1 270 ? 45.700  -69.599 1.660   1.00 32.35 270 A 1 
ATOM 2114 C CE2   . TYR A 1 270 ? 45.447  -68.557 -0.526  1.00 31.89 270 A 1 
ATOM 2115 C CZ    . TYR A 1 270 ? 46.228  -69.285 0.398   1.00 32.43 270 A 1 
ATOM 2116 O OH    . TYR A 1 270 ? 47.491  -69.695 0.060   1.00 33.49 270 A 1 
ATOM 2117 N N     . ALA A 1 271 ? 40.404  -70.243 3.090   1.00 34.42 271 A 1 
ATOM 2118 C CA    . ALA A 1 271 ? 39.422  -71.020 3.868   1.00 35.10 271 A 1 
ATOM 2119 C C     . ALA A 1 271 ? 39.259  -70.730 5.389   1.00 32.07 271 A 1 
ATOM 2120 O O     . ALA A 1 271 ? 38.417  -71.417 5.983   1.00 31.26 271 A 1 
ATOM 2121 C CB    . ALA A 1 271 ? 39.823  -72.490 3.677   1.00 33.45 271 A 1 
ATOM 2122 N N     . PRO A 1 272 ? 40.075  -69.979 6.064   1.00 35.97 272 A 1 
ATOM 2123 C CA    . PRO A 1 272 ? 40.379  -70.200 7.483   1.00 38.78 272 A 1 
ATOM 2124 C C     . PRO A 1 272 ? 39.211  -69.908 8.457   1.00 36.99 272 A 1 
ATOM 2125 O O     . PRO A 1 272 ? 38.269  -69.212 8.079   1.00 36.76 272 A 1 
ATOM 2126 C CB    . PRO A 1 272 ? 41.584  -69.290 7.744   1.00 36.40 272 A 1 
ATOM 2127 C CG    . PRO A 1 272 ? 41.330  -68.091 6.838   1.00 38.51 272 A 1 
ATOM 2128 C CD    . PRO A 1 272 ? 40.749  -68.774 5.591   1.00 46.91 272 A 1 
ATOM 2129 N N     . LEU A 1 273 ? 39.213  -70.266 9.731   1.00 36.65 273 A 1 
ATOM 2130 C CA    . LEU A 1 273 ? 39.596  -71.491 10.479  1.00 40.39 273 A 1 
ATOM 2131 C C     . LEU A 1 273 ? 38.859  -71.502 11.838  1.00 38.37 273 A 1 
ATOM 2132 O O     . LEU A 1 273 ? 38.241  -72.489 12.198  1.00 38.65 273 A 1 
ATOM 2133 C CB    . LEU A 1 273 ? 41.129  -71.546 10.735  1.00 36.85 273 A 1 
ATOM 2134 C CG    . LEU A 1 273 ? 41.778  -72.942 10.589  1.00 35.53 273 A 1 
ATOM 2135 C CD1   . LEU A 1 273 ? 43.309  -72.814 10.624  1.00 36.92 273 A 1 
ATOM 2136 C CD2   . LEU A 1 273 ? 41.381  -73.932 11.678  1.00 41.55 273 A 1 
ATOM 2137 N N     . VAL A 1 274 ? 39.012  -70.486 12.641  1.00 33.10 274 A 1 
ATOM 2138 C CA    . VAL A 1 274 ? 39.124  -70.606 14.111  1.00 39.17 274 A 1 
ATOM 2139 C C     . VAL A 1 274 ? 37.771  -70.744 14.835  1.00 36.16 274 A 1 
ATOM 2140 O O     . VAL A 1 274 ? 36.838  -69.993 14.559  1.00 34.96 274 A 1 
ATOM 2141 C CB    . VAL A 1 274 ? 39.924  -69.433 14.717  1.00 36.04 274 A 1 
ATOM 2142 C CG1   . VAL A 1 274 ? 40.417  -69.777 16.118  1.00 35.02 274 A 1 
ATOM 2143 C CG2   . VAL A 1 274 ? 41.163  -69.055 13.894  1.00 40.99 274 A 1 
ATOM 2144 N N     . GLY A 1 275 ? 37.715  -71.708 15.790  1.00 35.24 275 A 1 
ATOM 2145 C CA    . GLY A 1 275 ? 36.469  -72.189 16.408  1.00 36.14 275 A 1 
ATOM 2146 C C     . GLY A 1 275 ? 36.353  -72.147 17.935  1.00 33.99 275 A 1 
ATOM 2147 O O     . GLY A 1 275 ? 35.987  -73.178 18.496  1.00 32.69 275 A 1 
ATOM 2148 N N     . ALA A 1 276 ? 36.706  -71.097 18.610  1.00 36.83 276 A 1 
ATOM 2149 C CA    . ALA A 1 276 ? 36.901  -71.099 20.071  1.00 39.50 276 A 1 
ATOM 2150 C C     . ALA A 1 276 ? 35.634  -71.372 20.938  1.00 37.56 276 A 1 
ATOM 2151 O O     . ALA A 1 276 ? 34.499  -71.242 20.492  1.00 36.76 276 A 1 
ATOM 2152 C CB    . ALA A 1 276 ? 37.601  -69.801 20.473  1.00 36.47 276 A 1 
ATOM 2153 N N     . GLU A 1 277 ? 35.910  -71.745 22.204  1.00 38.38 277 A 1 
ATOM 2154 C CA    . GLU A 1 277 ? 35.210  -72.775 22.990  1.00 43.07 277 A 1 
ATOM 2155 C C     . GLU A 1 277 ? 33.978  -72.415 23.874  1.00 41.79 277 A 1 
ATOM 2156 O O     . GLU A 1 277 ? 32.893  -72.953 23.686  1.00 40.14 277 A 1 
ATOM 2157 C CB    . GLU A 1 277 ? 36.240  -73.398 23.960  1.00 38.12 277 A 1 
ATOM 2158 C CG    . GLU A 1 277 ? 37.500  -74.035 23.383  1.00 36.29 277 A 1 
ATOM 2159 C CD    . GLU A 1 277 ? 38.415  -74.501 24.522  1.00 36.10 277 A 1 
ATOM 2160 O OE1   . GLU A 1 277 ? 38.767  -75.705 24.555  1.00 34.71 277 A 1 
ATOM 2161 O OE2   . GLU A 1 277 ? 38.758  -73.650 25.381  1.00 34.65 277 A 1 
ATOM 2162 N N     . GLN A 1 278 ? 34.222  -71.767 24.975  1.00 35.35 278 A 1 
ATOM 2163 C CA    . GLN A 1 278 ? 33.737  -72.172 26.325  1.00 37.22 278 A 1 
ATOM 2164 C C     . GLN A 1 278 ? 32.395  -71.526 26.788  1.00 34.86 278 A 1 
ATOM 2165 O O     . GLN A 1 278 ? 31.947  -70.573 26.178  1.00 33.57 278 A 1 
ATOM 2166 C CB    . GLN A 1 278 ? 34.847  -71.812 27.331  1.00 34.48 278 A 1 
ATOM 2167 C CG    . GLN A 1 278 ? 36.055  -72.734 27.343  1.00 32.08 278 A 1 
ATOM 2168 C CD    . GLN A 1 278 ? 37.049  -72.419 28.461  1.00 32.27 278 A 1 
ATOM 2169 O OE1   . GLN A 1 278 ? 36.873  -71.539 29.290  1.00 34.43 278 A 1 
ATOM 2170 N NE2   . GLN A 1 278 ? 38.148  -73.141 28.524  1.00 33.86 278 A 1 
ATOM 2171 N N     . ALA A 1 279 ? 31.771  -71.876 27.922  1.00 34.39 279 A 1 
ATOM 2172 C CA    . ALA A 1 279 ? 31.528  -73.100 28.707  1.00 35.18 279 A 1 
ATOM 2173 C C     . ALA A 1 279 ? 30.328  -72.948 29.688  1.00 32.24 279 A 1 
ATOM 2174 O O     . ALA A 1 279 ? 29.378  -73.709 29.624  1.00 32.05 279 A 1 
ATOM 2175 C CB    . ALA A 1 279 ? 32.762  -73.489 29.546  1.00 33.66 279 A 1 
ATOM 2176 N N     . ALA A 1 280 ? 30.427  -72.085 30.660  1.00 35.76 280 A 1 
ATOM 2177 C CA    . ALA A 1 280 ? 29.773  -72.212 31.984  1.00 36.48 280 A 1 
ATOM 2178 C C     . ALA A 1 280 ? 28.313  -71.680 32.097  1.00 33.22 280 A 1 
ATOM 2179 O O     . ALA A 1 280 ? 27.875  -70.951 31.238  1.00 32.54 280 A 1 
ATOM 2180 C CB    . ALA A 1 280 ? 30.695  -71.471 32.967  1.00 34.63 280 A 1 
ATOM 2181 N N     . SER A 1 281 ? 27.544  -71.865 33.162  1.00 45.36 281 A 1 
ATOM 2182 C CA    . SER A 1 281 ? 27.279  -73.014 34.058  1.00 45.12 281 A 1 
ATOM 2183 C C     . SER A 1 281 ? 25.933  -72.884 34.817  1.00 42.56 281 A 1 
ATOM 2184 O O     . SER A 1 281 ? 24.979  -73.580 34.490  1.00 41.92 281 A 1 
ATOM 2185 C CB    . SER A 1 281 ? 28.391  -73.197 35.103  1.00 42.59 281 A 1 
ATOM 2186 O OG    . SER A 1 281 ? 28.136  -74.308 35.944  1.00 39.38 281 A 1 
ATOM 2187 N N     . ALA A 1 282 ? 25.895  -72.131 35.867  1.00 39.77 282 A 1 
ATOM 2188 C CA    . ALA A 1 282 ? 25.041  -72.343 37.061  1.00 40.74 282 A 1 
ATOM 2189 C C     . ALA A 1 282 ? 23.681  -71.587 37.092  1.00 37.42 282 A 1 
ATOM 2190 O O     . ALA A 1 282 ? 23.415  -70.802 36.209  1.00 37.21 282 A 1 
ATOM 2191 C CB    . ALA A 1 282 ? 25.933  -71.931 38.241  1.00 38.25 282 A 1 
ATOM 2192 N N     . THR A 1 283 ? 22.840  -71.690 38.086  1.00 45.61 283 A 1 
ATOM 2193 C CA    . THR A 1 283 ? 22.169  -72.744 38.896  1.00 46.68 283 A 1 
ATOM 2194 C C     . THR A 1 283 ? 20.687  -72.391 39.173  1.00 43.80 283 A 1 
ATOM 2195 O O     . THR A 1 283 ? 19.842  -72.925 38.505  1.00 41.20 283 A 1 
ATOM 2196 C CB    . THR A 1 283 ? 22.820  -73.037 40.262  1.00 41.13 283 A 1 
ATOM 2197 O OG1   . THR A 1 283 ? 23.546  -71.928 40.758  1.00 39.13 283 A 1 
ATOM 2198 C CG2   . THR A 1 283 ? 23.736  -74.241 40.276  1.00 43.05 283 A 1 
ATOM 2199 N N     . ALA A 1 284 ? 20.355  -71.549 40.175  1.00 37.12 284 A 1 
ATOM 2200 C CA    . ALA A 1 284 ? 19.630  -72.077 41.349  1.00 37.89 284 A 1 
ATOM 2201 C C     . ALA A 1 284 ? 18.079  -72.003 41.401  1.00 34.69 284 A 1 
ATOM 2202 O O     . ALA A 1 284 ? 17.384  -72.576 40.580  1.00 34.11 284 A 1 
ATOM 2203 C CB    . ALA A 1 284 ? 20.289  -71.495 42.609  1.00 35.80 284 A 1 
ATOM 2204 N N     . GLY A 1 285 ? 17.552  -71.483 42.500  1.00 40.17 285 A 1 
ATOM 2205 C CA    . GLY A 1 285 ? 16.259  -71.914 43.053  1.00 40.12 285 A 1 
ATOM 2206 C C     . GLY A 1 285 ? 15.052  -70.976 42.819  1.00 37.89 285 A 1 
ATOM 2207 O O     . GLY A 1 285 ? 15.078  -70.150 41.944  1.00 37.04 285 A 1 
ATOM 2208 N N     . ALA A 1 286 ? 14.020  -71.032 43.603  1.00 35.71 286 A 1 
ATOM 2209 C CA    . ALA A 1 286 ? 13.157  -72.146 44.017  1.00 37.18 286 A 1 
ATOM 2210 C C     . ALA A 1 286 ? 11.795  -71.619 44.524  1.00 34.75 286 A 1 
ATOM 2211 O O     . ALA A 1 286 ? 10.763  -72.121 44.126  1.00 34.03 286 A 1 
ATOM 2212 C CB    . ALA A 1 286 ? 13.794  -72.974 45.148  1.00 34.63 286 A 1 
ATOM 2213 N N     . SER A 1 287 ? 11.781  -70.669 45.455  1.00 44.79 287 A 1 
ATOM 2214 C CA    . SER A 1 287 ? 10.780  -70.659 46.545  1.00 46.01 287 A 1 
ATOM 2215 C C     . SER A 1 287 ? 9.358   -70.192 46.187  1.00 44.37 287 A 1 
ATOM 2216 O O     . SER A 1 287 ? 9.151   -69.356 45.320  1.00 42.82 287 A 1 
ATOM 2217 C CB    . SER A 1 287 ? 11.305  -69.852 47.732  1.00 42.51 287 A 1 
ATOM 2218 O OG    . SER A 1 287 ? 10.541  -70.144 48.877  1.00 37.63 287 A 1 
ATOM 2219 N N     . ALA A 1 288 ? 8.397   -70.739 46.901  1.00 40.20 288 A 1 
ATOM 2220 C CA    . ALA A 1 288 ? 7.009   -70.927 46.476  1.00 41.81 288 A 1 
ATOM 2221 C C     . ALA A 1 288 ? 5.905   -70.123 47.203  1.00 39.88 288 A 1 
ATOM 2222 O O     . ALA A 1 288 ? 4.827   -69.978 46.627  1.00 38.07 288 A 1 
ATOM 2223 C CB    . ALA A 1 288 ? 6.734   -72.426 46.653  1.00 39.03 288 A 1 
ATOM 2224 N N     . TYR A 1 289 ? 6.068   -69.788 48.463  1.00 37.06 289 A 1 
ATOM 2225 C CA    . TYR A 1 289 ? 5.023   -70.049 49.465  1.00 40.96 289 A 1 
ATOM 2226 C C     . TYR A 1 289 ? 3.711   -69.207 49.470  1.00 38.12 289 A 1 
ATOM 2227 O O     . TYR A 1 289 ? 2.800   -69.470 48.706  1.00 37.34 289 A 1 
ATOM 2228 C CB    . TYR A 1 289 ? 5.674   -70.132 50.862  1.00 38.56 289 A 1 
ATOM 2229 C CG    . TYR A 1 289 ? 6.060   -71.515 51.343  1.00 38.47 289 A 1 
ATOM 2230 C CD1   . TYR A 1 289 ? 5.081   -72.344 51.937  1.00 40.34 289 A 1 
ATOM 2231 C CD2   . TYR A 1 289 ? 7.392   -71.944 51.260  1.00 41.37 289 A 1 
ATOM 2232 C CE1   . TYR A 1 289 ? 5.453   -73.606 52.440  1.00 37.67 289 A 1 
ATOM 2233 C CE2   . TYR A 1 289 ? 7.767   -73.208 51.761  1.00 37.53 289 A 1 
ATOM 2234 C CZ    . TYR A 1 289 ? 6.792   -74.033 52.357  1.00 38.00 289 A 1 
ATOM 2235 O OH    . TYR A 1 289 ? 7.150   -75.249 52.856  1.00 36.86 289 A 1 
ATOM 2236 N N     . THR A 1 290 ? 3.520   -68.324 50.421  1.00 49.48 290 A 1 
ATOM 2237 C CA    . THR A 1 290 ? 2.370   -68.278 51.363  1.00 51.59 290 A 1 
ATOM 2238 C C     . THR A 1 290 ? 1.423   -67.065 51.170  1.00 50.71 290 A 1 
ATOM 2239 O O     . THR A 1 290 ? 1.736   -66.190 50.398  1.00 48.04 290 A 1 
ATOM 2240 C CB    . THR A 1 290 ? 2.942   -68.219 52.782  1.00 46.36 290 A 1 
ATOM 2241 O OG1   . THR A 1 290 ? 3.956   -67.224 52.857  1.00 45.55 290 A 1 
ATOM 2242 C CG2   . THR A 1 290 ? 3.572   -69.514 53.257  1.00 49.68 290 A 1 
ATOM 2243 N N     . ASP A 1 291 ? 0.282   -66.833 51.814  1.00 44.12 291 A 1 
ATOM 2244 C CA    . ASP A 1 291 ? -0.671  -67.675 52.564  1.00 48.67 291 A 1 
ATOM 2245 C C     . ASP A 1 291 ? -2.108  -67.059 52.572  1.00 47.04 291 A 1 
ATOM 2246 O O     . ASP A 1 291 ? -2.974  -67.510 51.843  1.00 46.04 291 A 1 
ATOM 2247 C CB    . ASP A 1 291 ? -0.204  -67.864 54.032  1.00 44.54 291 A 1 
ATOM 2248 C CG    . ASP A 1 291 ? -0.422  -69.264 54.610  1.00 40.64 291 A 1 
ATOM 2249 O OD1   . ASP A 1 291 ? -0.993  -70.125 53.927  1.00 40.91 291 A 1 
ATOM 2250 O OD2   . ASP A 1 291 ? 0.031   -69.452 55.763  1.00 41.03 291 A 1 
ATOM 2251 N N     . SER A 1 292 ? -2.425  -66.074 53.436  1.00 40.90 292 A 1 
ATOM 2252 C CA    . SER A 1 292 ? -3.618  -66.266 54.282  1.00 43.73 292 A 1 
ATOM 2253 C C     . SER A 1 292 ? -4.751  -65.202 54.339  1.00 42.12 292 A 1 
ATOM 2254 O O     . SER A 1 292 ? -5.798  -65.374 53.729  1.00 40.56 292 A 1 
ATOM 2255 C CB    . SER A 1 292 ? -3.124  -66.565 55.700  1.00 40.47 292 A 1 
ATOM 2256 O OG    . SER A 1 292 ? -4.191  -66.897 56.569  1.00 36.95 292 A 1 
ATOM 2257 N N     . VAL A 1 293 ? -4.628  -64.261 55.234  1.00 39.49 293 A 1 
ATOM 2258 C CA    . VAL A 1 293 ? -5.711  -63.721 56.114  1.00 44.39 293 A 1 
ATOM 2259 C C     . VAL A 1 293 ? -6.576  -62.553 55.547  1.00 42.81 293 A 1 
ATOM 2260 O O     . VAL A 1 293 ? -6.169  -61.927 54.600  1.00 41.81 293 A 1 
ATOM 2261 C CB    . VAL A 1 293 ? -5.072  -63.265 57.451  1.00 41.06 293 A 1 
ATOM 2262 C CG1   . VAL A 1 293 ? -5.574  -64.075 58.617  1.00 39.35 293 A 1 
ATOM 2263 C CG2   . VAL A 1 293 ? -3.550  -63.263 57.517  1.00 44.27 293 A 1 
ATOM 2264 N N     . ASN A 1 294 ? -7.700  -62.050 56.052  1.00 38.95 294 A 1 
ATOM 2265 C CA    . ASN A 1 294 ? -8.801  -62.593 56.882  1.00 41.35 294 A 1 
ATOM 2266 C C     . ASN A 1 294 ? -10.109 -61.747 56.777  1.00 38.76 294 A 1 
ATOM 2267 O O     . ASN A 1 294 ? -11.091 -62.175 56.217  1.00 36.73 294 A 1 
ATOM 2268 C CB    . ASN A 1 294 ? -8.386  -62.641 58.378  1.00 39.47 294 A 1 
ATOM 2269 C CG    . ASN A 1 294 ? -8.797  -63.902 59.118  1.00 36.31 294 A 1 
ATOM 2270 O OD1   . ASN A 1 294 ? -9.481  -64.774 58.631  1.00 38.42 294 A 1 
ATOM 2271 N ND2   . ASN A 1 294 ? -8.350  -64.050 60.358  1.00 39.33 294 A 1 
ATOM 2272 N N     . ASN A 1 295 ? -10.184 -60.595 57.444  1.00 37.33 295 A 1 
ATOM 2273 C CA    . ASN A 1 295 ? -11.365 -60.002 58.122  1.00 39.23 295 A 1 
ATOM 2274 C C     . ASN A 1 295 ? -12.116 -58.899 57.344  1.00 37.07 295 A 1 
ATOM 2275 O O     . ASN A 1 295 ? -11.594 -58.383 56.375  1.00 34.99 295 A 1 
ATOM 2276 C CB    . ASN A 1 295 ? -10.844 -59.438 59.465  1.00 36.86 295 A 1 
ATOM 2277 C CG    . ASN A 1 295 ? -10.701 -60.461 60.575  1.00 33.45 295 A 1 
ATOM 2278 O OD1   . ASN A 1 295 ? -11.258 -61.536 60.547  1.00 35.41 295 A 1 
ATOM 2279 N ND2   . ASN A 1 295 ? -9.960  -60.132 61.620  1.00 35.99 295 A 1 
ATOM 2280 N N     . SER A 1 296 ? -13.262 -58.352 57.742  1.00 37.34 296 A 1 
ATOM 2281 C CA    . SER A 1 296 ? -14.512 -58.826 58.367  1.00 39.77 296 A 1 
ATOM 2282 C C     . SER A 1 296 ? -15.673 -57.819 58.217  1.00 37.79 296 A 1 
ATOM 2283 O O     . SER A 1 296 ? -16.808 -58.240 58.061  1.00 36.76 296 A 1 
ATOM 2284 C CB    . SER A 1 296 ? -14.360 -59.061 59.883  1.00 37.87 296 A 1 
ATOM 2285 O OG    . SER A 1 296 ? -13.890 -57.899 60.543  1.00 35.85 296 A 1 
ATOM 2286 N N     . ILE A 1 297 ? -15.458 -56.508 58.389  1.00 30.20 297 A 1 
ATOM 2287 C CA    . ILE A 1 297 ? -16.453 -55.626 59.043  1.00 33.49 297 A 1 
ATOM 2288 C C     . ILE A 1 297 ? -17.669 -55.272 58.159  1.00 32.45 297 A 1 
ATOM 2289 O O     . ILE A 1 297 ? -17.574 -55.105 56.953  1.00 31.09 297 A 1 
ATOM 2290 C CB    . ILE A 1 297 ? -15.770 -54.386 59.670  1.00 31.31 297 A 1 
ATOM 2291 C CG1   . ILE A 1 297 ? -14.679 -54.818 60.673  1.00 30.00 297 A 1 
ATOM 2292 C CG2   . ILE A 1 297 ? -16.790 -53.472 60.383  1.00 34.82 297 A 1 
ATOM 2293 C CD1   . ILE A 1 297 ? -13.853 -53.683 61.277  1.00 33.68 297 A 1 
ATOM 2294 N N     . SER A 1 298 ? -18.824 -55.111 58.848  1.00 38.40 298 A 1 
ATOM 2295 C CA    . SER A 1 298 ? -20.196 -55.397 58.397  1.00 39.43 298 A 1 
ATOM 2296 C C     . SER A 1 298 ? -21.100 -54.225 57.990  1.00 38.01 298 A 1 
ATOM 2297 O O     . SER A 1 298 ? -22.250 -54.499 57.652  1.00 36.80 298 A 1 
ATOM 2298 C CB    . SER A 1 298 ? -20.893 -56.065 59.586  1.00 37.93 298 A 1 
ATOM 2299 O OG    . SER A 1 298 ? -20.902 -55.203 60.708  1.00 35.33 298 A 1 
ATOM 2300 N N     . PHE A 1 299 ? -20.730 -52.969 58.175  1.00 37.69 299 A 1 
ATOM 2301 C CA    . PHE A 1 299 ? -21.700 -51.933 58.558  1.00 39.23 299 A 1 
ATOM 2302 C C     . PHE A 1 299 ? -22.892 -51.745 57.595  1.00 38.96 299 A 1 
ATOM 2303 O O     . PHE A 1 299 ? -22.750 -51.713 56.375  1.00 37.23 299 A 1 
ATOM 2304 C CB    . PHE A 1 299 ? -21.000 -50.608 58.894  1.00 35.43 299 A 1 
ATOM 2305 C CG    . PHE A 1 299 ? -20.975 -50.326 60.380  1.00 34.21 299 A 1 
ATOM 2306 C CD1   . PHE A 1 299 ? -22.042 -49.649 60.998  1.00 35.21 299 A 1 
ATOM 2307 C CD2   . PHE A 1 299 ? -19.893 -50.770 61.162  1.00 35.75 299 A 1 
ATOM 2308 C CE1   . PHE A 1 299 ? -22.034 -49.415 62.384  1.00 32.13 299 A 1 
ATOM 2309 C CE2   . PHE A 1 299 ? -19.873 -50.537 62.549  1.00 30.23 299 A 1 
ATOM 2310 C CZ    . PHE A 1 299 ? -20.949 -49.855 63.164  1.00 30.33 299 A 1 
ATOM 2311 N N     . SER A 1 300 ? -24.076 -51.574 58.195  1.00 39.54 300 A 1 
ATOM 2312 C CA    . SER A 1 300 ? -25.392 -52.021 57.704  1.00 43.04 300 A 1 
ATOM 2313 C C     . SER A 1 300 ? -26.312 -50.956 57.077  1.00 42.08 300 A 1 
ATOM 2314 O O     . SER A 1 300 ? -27.425 -51.304 56.711  1.00 41.12 300 A 1 
ATOM 2315 C CB    . SER A 1 300 ? -26.101 -52.596 58.937  1.00 40.42 300 A 1 
ATOM 2316 O OG    . SER A 1 300 ? -27.426 -52.975 58.736  1.00 36.74 300 A 1 
ATOM 2317 N N     . MET A 1 301 ? -25.984 -49.660 57.105  1.00 40.38 301 A 1 
ATOM 2318 C CA    . MET A 1 301 ? -26.998 -48.592 57.224  1.00 43.14 301 A 1 
ATOM 2319 C C     . MET A 1 301 ? -28.087 -48.602 56.131  1.00 42.88 301 A 1 
ATOM 2320 O O     . MET A 1 301 ? -27.819 -48.640 54.938  1.00 40.41 301 A 1 
ATOM 2321 C CB    . MET A 1 301 ? -26.357 -47.207 57.338  1.00 39.79 301 A 1 
ATOM 2322 C CG    . MET A 1 301 ? -25.998 -46.870 58.802  1.00 37.08 301 A 1 
ATOM 2323 S SD    . MET A 1 301 ? -25.610 -45.108 59.051  1.00 37.52 301 A 1 
ATOM 2324 C CE    . MET A 1 301 ? -25.440 -45.068 60.844  1.00 34.56 301 A 1 
ATOM 2325 N N     . GLU A 1 302 ? -29.345 -48.486 56.604  1.00 32.78 302 A 1 
ATOM 2326 C CA    . GLU A 1 302 ? -30.643 -48.758 55.941  1.00 36.20 302 A 1 
ATOM 2327 C C     . GLU A 1 302 ? -31.205 -47.645 55.014  1.00 35.38 302 A 1 
ATOM 2328 O O     . GLU A 1 302 ? -32.414 -47.607 54.809  1.00 33.38 302 A 1 
ATOM 2329 C CB    . GLU A 1 302 ? -31.694 -48.961 57.046  1.00 33.56 302 A 1 
ATOM 2330 C CG    . GLU A 1 302 ? -31.588 -50.238 57.866  1.00 31.55 302 A 1 
ATOM 2331 C CD    . GLU A 1 302 ? -32.738 -50.322 58.870  1.00 31.40 302 A 1 
ATOM 2332 O OE1   . GLU A 1 302 ? -33.381 -51.387 58.940  1.00 30.27 302 A 1 
ATOM 2333 O OE2   . GLU A 1 302 ? -32.968 -49.317 59.584  1.00 30.19 302 A 1 
ATOM 2334 N N     . ALA A 1 303 ? -30.431 -46.674 54.505  1.00 39.08 303 A 1 
ATOM 2335 C CA    . ALA A 1 303 ? -30.958 -45.368 54.067  1.00 41.21 303 A 1 
ATOM 2336 C C     . ALA A 1 303 ? -32.222 -45.453 53.180  1.00 39.67 303 A 1 
ATOM 2337 O O     . ALA A 1 303 ? -32.297 -46.211 52.215  1.00 38.76 303 A 1 
ATOM 2338 C CB    . ALA A 1 303 ? -29.846 -44.564 53.413  1.00 39.08 303 A 1 
ATOM 2339 N N     . GLY A 1 304 ? -33.255 -44.657 53.557  1.00 39.79 304 A 1 
ATOM 2340 C CA    . GLY A 1 304 ? -34.651 -44.852 53.181  1.00 41.48 304 A 1 
ATOM 2341 C C     . GLY A 1 304 ? -35.029 -44.587 51.720  1.00 39.59 304 A 1 
ATOM 2342 O O     . GLY A 1 304 ? -34.406 -43.838 50.980  1.00 38.63 304 A 1 
ATOM 2343 N N     . ILE A 1 305 ? -36.150 -45.201 51.350  1.00 31.97 305 A 1 
ATOM 2344 C CA    . ILE A 1 305 ? -36.761 -45.322 50.019  1.00 36.09 305 A 1 
ATOM 2345 C C     . ILE A 1 305 ? -37.530 -44.038 49.651  1.00 33.99 305 A 1 
ATOM 2346 O O     . ILE A 1 305 ? -38.753 -44.033 49.628  1.00 32.16 305 A 1 
ATOM 2347 C CB    . ILE A 1 305 ? -37.681 -46.565 49.985  1.00 33.90 305 A 1 
ATOM 2348 C CG1   . ILE A 1 305 ? -37.016 -47.831 50.582  1.00 31.92 305 A 1 
ATOM 2349 C CG2   . ILE A 1 305 ? -38.184 -46.881 48.564  1.00 34.79 305 A 1 
ATOM 2350 C CD1   . ILE A 1 305 ? -37.990 -48.988 50.851  1.00 33.52 305 A 1 
ATOM 2351 N N     . VAL A 1 306 ? -36.867 -42.904 49.413  1.00 40.12 306 A 1 
ATOM 2352 C CA    . VAL A 1 306 ? -37.596 -41.679 49.036  1.00 43.74 306 A 1 
ATOM 2353 C C     . VAL A 1 306 ? -38.262 -41.887 47.665  1.00 40.51 306 A 1 
ATOM 2354 O O     . VAL A 1 306 ? -37.563 -42.197 46.701  1.00 39.07 306 A 1 
ATOM 2355 C CB    . VAL A 1 306 ? -36.707 -40.424 49.064  1.00 40.98 306 A 1 
ATOM 2356 C CG1   . VAL A 1 306 ? -37.538 -39.167 48.770  1.00 38.09 306 A 1 
ATOM 2357 C CG2   . VAL A 1 306 ? -36.048 -40.234 50.424  1.00 42.31 306 A 1 
ATOM 2358 N N     . PRO A 1 307 ? -39.612 -41.783 47.563  1.00 37.13 307 A 1 
ATOM 2359 C CA    . PRO A 1 307 ? -40.337 -42.158 46.359  1.00 39.85 307 A 1 
ATOM 2360 C C     . PRO A 1 307 ? -40.083 -41.144 45.234  1.00 38.70 307 A 1 
ATOM 2361 O O     . PRO A 1 307 ? -40.372 -39.954 45.363  1.00 37.24 307 A 1 
ATOM 2362 C CB    . PRO A 1 307 ? -41.810 -42.233 46.766  1.00 37.17 307 A 1 
ATOM 2363 C CG    . PRO A 1 307 ? -41.915 -41.240 47.928  1.00 37.10 307 A 1 
ATOM 2364 C CD    . PRO A 1 307 ? -40.543 -41.375 48.601  1.00 42.38 307 A 1 
ATOM 2365 N N     . ASP A 1 308 ? -39.580 -41.662 44.126  1.00 50.96 308 A 1 
ATOM 2366 C CA    . ASP A 1 308 ? -39.209 -40.902 42.931  1.00 52.48 308 A 1 
ATOM 2367 C C     . ASP A 1 308 ? -40.466 -40.523 42.126  1.00 50.96 308 A 1 
ATOM 2368 O O     . ASP A 1 308 ? -40.843 -41.175 41.157  1.00 48.12 308 A 1 
ATOM 2369 C CB    . ASP A 1 308 ? -38.181 -41.735 42.139  1.00 47.56 308 A 1 
ATOM 2370 C CG    . ASP A 1 308 ? -37.252 -40.909 41.245  1.00 42.59 308 A 1 
ATOM 2371 O OD1   . ASP A 1 308 ? -37.259 -39.663 41.362  1.00 41.98 308 A 1 
ATOM 2372 O OD2   . ASP A 1 308 ? -36.527 -41.556 40.464  1.00 42.24 308 A 1 
ATOM 2373 N N     . ASN A 1 309 ? -41.187 -39.488 42.570  1.00 42.13 309 A 1 
ATOM 2374 C CA    . ASN A 1 309 ? -42.396 -39.002 41.909  1.00 44.44 309 A 1 
ATOM 2375 C C     . ASN A 1 309 ? -42.036 -38.367 40.564  1.00 41.31 309 A 1 
ATOM 2376 O O     . ASN A 1 309 ? -41.863 -37.154 40.431  1.00 38.97 309 A 1 
ATOM 2377 C CB    . ASN A 1 309 ? -43.189 -38.059 42.841  1.00 41.35 309 A 1 
ATOM 2378 C CG    . ASN A 1 309 ? -44.342 -38.733 43.560  1.00 37.57 309 A 1 
ATOM 2379 O OD1   . ASN A 1 309 ? -44.928 -39.709 43.124  1.00 38.76 309 A 1 
ATOM 2380 N ND2   . ASN A 1 309 ? -44.759 -38.182 44.675  1.00 39.37 309 A 1 
ATOM 2381 N N     . THR A 1 310 ? -41.940 -39.194 39.546  1.00 45.05 310 A 1 
ATOM 2382 C CA    . THR A 1 310 ? -41.585 -38.864 38.157  1.00 47.22 310 A 1 
ATOM 2383 C C     . THR A 1 310 ? -42.756 -38.169 37.458  1.00 45.87 310 A 1 
ATOM 2384 O O     . THR A 1 310 ? -43.431 -38.753 36.609  1.00 43.12 310 A 1 
ATOM 2385 C CB    . THR A 1 310 ? -41.144 -40.113 37.381  1.00 41.84 310 A 1 
ATOM 2386 O OG1   . THR A 1 310 ? -40.485 -41.039 38.188  1.00 37.77 310 A 1 
ATOM 2387 C CG2   . THR A 1 310 ? -40.190 -39.755 36.248  1.00 40.15 310 A 1 
ATOM 2388 N N     . VAL A 1 311 ? -43.066 -36.929 37.828  1.00 39.69 311 A 1 
ATOM 2389 C CA    . VAL A 1 311 ? -44.120 -36.144 37.172  1.00 43.39 311 A 1 
ATOM 2390 C C     . VAL A 1 311 ? -43.671 -35.844 35.743  1.00 41.95 311 A 1 
ATOM 2391 O O     . VAL A 1 311 ? -42.948 -34.885 35.480  1.00 40.29 311 A 1 
ATOM 2392 C CB    . VAL A 1 311 ? -44.479 -34.869 37.953  1.00 39.36 311 A 1 
ATOM 2393 C CG1   . VAL A 1 311 ? -45.720 -34.206 37.342  1.00 36.97 311 A 1 
ATOM 2394 C CG2   . VAL A 1 311 ? -44.793 -35.152 39.421  1.00 41.99 311 A 1 
ATOM 2395 N N     . GLN A 1 312 ? -44.117 -36.688 34.814  1.00 42.85 312 A 1 
ATOM 2396 C CA    . GLN A 1 312 ? -43.949 -36.502 33.370  1.00 44.53 312 A 1 
ATOM 2397 C C     . GLN A 1 312 ? -44.784 -35.309 32.885  1.00 43.44 312 A 1 
ATOM 2398 O O     . GLN A 1 312 ? -45.826 -35.470 32.260  1.00 41.82 312 A 1 
ATOM 2399 C CB    . GLN A 1 312 ? -44.355 -37.781 32.611  1.00 40.94 312 A 1 
ATOM 2400 C CG    . GLN A 1 312 ? -43.379 -38.946 32.744  1.00 39.40 312 A 1 
ATOM 2401 C CD    . GLN A 1 312 ? -43.787 -40.129 31.857  1.00 38.44 312 A 1 
ATOM 2402 O OE1   . GLN A 1 312 ? -44.879 -40.237 31.331  1.00 38.03 312 A 1 
ATOM 2403 N NE2   . GLN A 1 312 ? -42.898 -41.085 31.655  1.00 36.46 312 A 1 
ATOM 2404 N N     . SER A 1 313 ? -44.358 -34.086 33.164  1.00 47.16 313 A 1 
ATOM 2405 C CA    . SER A 1 313 ? -44.976 -32.902 32.567  1.00 47.81 313 A 1 
ATOM 2406 C C     . SER A 1 313 ? -44.665 -32.893 31.075  1.00 46.80 313 A 1 
ATOM 2407 O O     . SER A 1 313 ? -43.636 -32.381 30.630  1.00 44.65 313 A 1 
ATOM 2408 C CB    . SER A 1 313 ? -44.538 -31.617 33.275  1.00 43.70 313 A 1 
ATOM 2409 O OG    . SER A 1 313 ? -43.145 -31.424 33.213  1.00 41.36 313 A 1 
ATOM 2410 N N     . SER A 1 314 ? -45.571 -33.511 30.300  1.00 42.26 314 A 1 
ATOM 2411 C CA    . SER A 1 314 ? -45.552 -33.511 28.839  1.00 44.05 314 A 1 
ATOM 2412 C C     . SER A 1 314 ? -45.874 -32.110 28.315  1.00 41.72 314 A 1 
ATOM 2413 O O     . SER A 1 314 ? -46.985 -31.842 27.861  1.00 40.42 314 A 1 
ATOM 2414 C CB    . SER A 1 314 ? -46.524 -34.564 28.308  1.00 40.08 314 A 1 
ATOM 2415 O OG    . SER A 1 314 ? -47.834 -34.353 28.808  1.00 38.35 314 A 1 
ATOM 2416 N N     . ILE A 1 315 ? -44.923 -31.186 28.435  1.00 44.16 315 A 1 
ATOM 2417 C CA    . ILE A 1 315 ? -45.053 -29.846 27.861  1.00 46.04 315 A 1 
ATOM 2418 C C     . ILE A 1 315 ? -45.143 -30.032 26.347  1.00 44.73 315 A 1 
ATOM 2419 O O     . ILE A 1 315 ? -44.137 -30.277 25.676  1.00 42.69 315 A 1 
ATOM 2420 C CB    . ILE A 1 315 ? -43.923 -28.903 28.311  1.00 41.40 315 A 1 
ATOM 2421 C CG1   . ILE A 1 315 ? -43.939 -28.741 29.847  1.00 39.37 315 A 1 
ATOM 2422 C CG2   . ILE A 1 315 ? -44.077 -27.532 27.621  1.00 41.08 315 A 1 
ATOM 2423 C CD1   . ILE A 1 315 ? -42.786 -27.920 30.412  1.00 38.46 315 A 1 
ATOM 2424 N N     . LEU A 1 316 ? -46.372 -29.954 25.837  1.00 45.04 316 A 1 
ATOM 2425 C CA    . LEU A 1 316 ? -46.673 -29.926 24.412  1.00 46.94 316 A 1 
ATOM 2426 C C     . LEU A 1 316 ? -45.886 -28.773 23.787  1.00 44.94 316 A 1 
ATOM 2427 O O     . LEU A 1 316 ? -46.235 -27.610 23.958  1.00 43.09 316 A 1 
ATOM 2428 C CB    . LEU A 1 316 ? -48.189 -29.744 24.212  1.00 42.60 316 A 1 
ATOM 2429 C CG    . LEU A 1 316 ? -49.020 -31.027 24.382  1.00 39.57 316 A 1 
ATOM 2430 C CD1   . LEU A 1 316 ? -50.490 -30.686 24.574  1.00 40.51 316 A 1 
ATOM 2431 C CD2   . LEU A 1 316 ? -48.878 -31.932 23.158  1.00 43.72 316 A 1 
ATOM 2432 N N     . ARG A 1 317 ? -44.814 -29.092 23.068  1.00 44.42 317 A 1 
ATOM 2433 C CA    . ARG A 1 317 ? -44.090 -28.117 22.245  1.00 46.42 317 A 1 
ATOM 2434 C C     . ARG A 1 317 ? -45.057 -27.651 21.146  1.00 44.15 317 A 1 
ATOM 2435 O O     . ARG A 1 317 ? -45.394 -28.475 20.305  1.00 41.77 317 A 1 
ATOM 2436 C CB    . ARG A 1 317 ? -42.841 -28.745 21.608  1.00 42.34 317 A 1 
ATOM 2437 C CG    . ARG A 1 317 ? -41.677 -28.907 22.595  1.00 38.45 317 A 1 
ATOM 2438 C CD    . ARG A 1 317 ? -40.446 -29.477 21.858  1.00 35.85 317 A 1 
ATOM 2439 N NE    . ARG A 1 317 ? -39.263 -29.514 22.724  1.00 33.28 317 A 1 
ATOM 2440 C CZ    . ARG A 1 317 ? -38.054 -29.955 22.401  1.00 29.52 317 A 1 
ATOM 2441 N NH1   . ARG A 1 317 ? -37.809 -30.436 21.214  1.00 28.60 317 A 1 
ATOM 2442 N NH2   . ARG A 1 317 ? -37.073 -29.915 23.252  1.00 27.17 317 A 1 
ATOM 2443 N N     . PRO A 1 318 ? -45.526 -26.395 21.121  1.00 41.63 318 A 1 
ATOM 2444 C CA    . PRO A 1 318 ? -46.342 -25.919 20.020  1.00 43.76 318 A 1 
ATOM 2445 C C     . PRO A 1 318 ? -45.461 -25.919 18.767  1.00 43.11 318 A 1 
ATOM 2446 O O     . PRO A 1 318 ? -44.472 -25.194 18.693  1.00 42.51 318 A 1 
ATOM 2447 C CB    . PRO A 1 318 ? -46.836 -24.532 20.440  1.00 39.62 318 A 1 
ATOM 2448 C CG    . PRO A 1 318 ? -45.765 -24.033 21.401  1.00 39.43 318 A 1 
ATOM 2449 C CD    . PRO A 1 318 ? -45.249 -25.324 22.068  1.00 45.53 318 A 1 
ATOM 2450 N N     . ALA A 1 319 ? -45.797 -26.796 17.811  1.00 44.07 319 A 1 
ATOM 2451 C CA    . ALA A 1 319 ? -44.916 -27.106 16.681  1.00 45.70 319 A 1 
ATOM 2452 C C     . ALA A 1 319 ? -44.837 -25.978 15.639  1.00 44.58 319 A 1 
ATOM 2453 O O     . ALA A 1 319 ? -43.791 -25.747 15.055  1.00 42.92 319 A 1 
ATOM 2454 C CB    . ALA A 1 319 ? -45.410 -28.417 16.054  1.00 41.32 319 A 1 
ATOM 2455 N N     . GLY A 1 320 ? -45.985 -25.350 15.368  1.00 43.45 320 A 1 
ATOM 2456 C CA    . GLY A 1 320 ? -46.247 -24.790 14.046  1.00 44.91 320 A 1 
ATOM 2457 C C     . GLY A 1 320 ? -45.744 -23.388 13.722  1.00 44.75 320 A 1 
ATOM 2458 O O     . GLY A 1 320 ? -46.182 -22.851 12.713  1.00 42.75 320 A 1 
ATOM 2459 N N     . ALA A 1 321 ? -44.914 -22.769 14.555  1.00 40.71 321 A 1 
ATOM 2460 C CA    . ALA A 1 321 ? -44.372 -21.461 14.204  1.00 41.82 321 A 1 
ATOM 2461 C C     . ALA A 1 321 ? -43.426 -21.619 13.004  1.00 40.48 321 A 1 
ATOM 2462 O O     . ALA A 1 321 ? -42.231 -21.847 13.174  1.00 40.19 321 A 1 
ATOM 2463 C CB    . ALA A 1 321 ? -43.704 -20.821 15.422  1.00 38.38 321 A 1 
ATOM 2464 N N     . ILE A 1 322 ? -43.993 -21.546 11.805  1.00 39.06 322 A 1 
ATOM 2465 C CA    . ILE A 1 322 ? -43.241 -21.499 10.554  1.00 41.16 322 A 1 
ATOM 2466 C C     . ILE A 1 322 ? -42.361 -20.264 10.655  1.00 40.98 322 A 1 
ATOM 2467 O O     . ILE A 1 322 ? -42.843 -19.139 10.557  1.00 39.84 322 A 1 
ATOM 2468 C CB    . ILE A 1 322 ? -44.173 -21.456 9.323   1.00 38.18 322 A 1 
ATOM 2469 C CG1   . ILE A 1 322 ? -45.094 -22.697 9.290   1.00 36.02 322 A 1 
ATOM 2470 C CG2   . ILE A 1 322 ? -43.342 -21.370 8.034   1.00 39.84 322 A 1 
ATOM 2471 C CD1   . ILE A 1 322 ? -46.173 -22.648 8.195   1.00 37.85 322 A 1 
ATOM 2472 N N     . GLY A 1 323 ? -41.075 -20.473 10.872  1.00 43.65 323 A 1 
ATOM 2473 C CA    . GLY A 1 323 ? -40.054 -19.438 10.835  1.00 44.61 323 A 1 
ATOM 2474 C C     . GLY A 1 323 ? -39.865 -18.947 9.402   1.00 43.30 323 A 1 
ATOM 2475 O O     . GLY A 1 323 ? -38.833 -19.210 8.798   1.00 42.74 323 A 1 
ATOM 2476 N N     . LEU A 1 324 ? -40.877 -18.252 8.853   1.00 42.91 324 A 1 
ATOM 2477 C CA    . LEU A 1 324 ? -40.847 -17.634 7.524   1.00 43.26 324 A 1 
ATOM 2478 C C     . LEU A 1 324 ? -39.702 -16.632 7.383   1.00 42.88 324 A 1 
ATOM 2479 O O     . LEU A 1 324 ? -39.127 -16.501 6.304   1.00 40.50 324 A 1 
ATOM 2480 C CB    . LEU A 1 324 ? -42.182 -16.919 7.267   1.00 37.89 324 A 1 
ATOM 2481 C CG    . LEU A 1 324 ? -43.206 -17.767 6.506   1.00 34.75 324 A 1 
ATOM 2482 C CD1   . LEU A 1 324 ? -44.577 -17.117 6.592   1.00 36.15 324 A 1 
ATOM 2483 C CD2   . LEU A 1 324 ? -42.831 -17.894 5.027   1.00 39.52 324 A 1 
ATOM 2484 N N     . PHE A 1 325 ? -39.356 -15.931 8.452   1.00 43.12 325 A 1 
ATOM 2485 C CA    . PHE A 1 325 ? -38.191 -15.057 8.509   1.00 44.42 325 A 1 
ATOM 2486 C C     . PHE A 1 325 ? -36.885 -15.825 8.748   1.00 45.52 325 A 1 
ATOM 2487 O O     . PHE A 1 325 ? -35.957 -15.297 9.364   1.00 41.85 325 A 1 
ATOM 2488 C CB    . PHE A 1 325 ? -38.402 -13.926 9.522   1.00 38.26 325 A 1 
ATOM 2489 C CG    . PHE A 1 325 ? -39.519 -12.975 9.149   1.00 35.09 325 A 1 
ATOM 2490 C CD1   . PHE A 1 325 ? -39.275 -11.948 8.226   1.00 33.30 325 A 1 
ATOM 2491 C CD2   . PHE A 1 325 ? -40.783 -13.116 9.725   1.00 33.71 325 A 1 
ATOM 2492 C CE1   . PHE A 1 325 ? -40.301 -11.056 7.896   1.00 30.22 325 A 1 
ATOM 2493 C CE2   . PHE A 1 325 ? -41.817 -12.222 9.388   1.00 29.42 325 A 1 
ATOM 2494 C CZ    . PHE A 1 325 ? -41.564 -11.183 8.478   1.00 32.08 325 A 1 
ATOM 2495 N N     . SER A 1 326 ? -36.759 -17.039 8.211   1.00 39.31 326 A 1 
ATOM 2496 C CA    . SER A 1 326 ? -35.487 -17.451 7.644   1.00 41.48 326 A 1 
ATOM 2497 C C     . SER A 1 326 ? -35.250 -16.603 6.393   1.00 41.40 326 A 1 
ATOM 2498 O O     . SER A 1 326 ? -35.246 -17.109 5.272   1.00 39.56 326 A 1 
ATOM 2499 C CB    . SER A 1 326 ? -35.441 -18.954 7.365   1.00 37.90 326 A 1 
ATOM 2500 O OG    . SER A 1 326 ? -36.394 -19.335 6.395   1.00 35.36 326 A 1 
ATOM 2501 N N     . SER A 1 327 ? -35.133 -15.273 6.559   1.00 39.89 327 A 1 
ATOM 2502 C CA    . SER A 1 327 ? -34.367 -14.481 5.611   1.00 39.80 327 A 1 
ATOM 2503 C C     . SER A 1 327 ? -33.084 -15.281 5.430   1.00 39.01 327 A 1 
ATOM 2504 O O     . SER A 1 327 ? -32.444 -15.565 6.450   1.00 36.56 327 A 1 
ATOM 2505 C CB    . SER A 1 327 ? -34.058 -13.090 6.170   1.00 36.15 327 A 1 
ATOM 2506 O OG    . SER A 1 327 ? -33.561 -13.142 7.487   1.00 34.72 327 A 1 
ATOM 2507 N N     . PRO A 1 328 ? -32.777 -15.765 4.202   1.00 37.22 328 A 1 
ATOM 2508 C CA    . PRO A 1 328 ? -31.540 -16.469 3.999   1.00 38.13 328 A 1 
ATOM 2509 C C     . PRO A 1 328 ? -30.492 -15.501 4.535   1.00 38.17 328 A 1 
ATOM 2510 O O     . PRO A 1 328 ? -30.341 -14.406 3.990   1.00 36.94 328 A 1 
ATOM 2511 C CB    . PRO A 1 328 ? -31.430 -16.712 2.488   1.00 34.20 328 A 1 
ATOM 2512 C CG    . PRO A 1 328 ? -32.311 -15.621 1.884   1.00 33.73 328 A 1 
ATOM 2513 C CD    . PRO A 1 328 ? -33.391 -15.405 2.944   1.00 38.43 328 A 1 
ATOM 2514 N N     . SER A 1 329 ? -29.924 -15.827 5.693   1.00 38.09 329 A 1 
ATOM 2515 C CA    . SER A 1 329 ? -28.770 -15.104 6.148   1.00 38.18 329 A 1 
ATOM 2516 C C     . SER A 1 329 ? -27.813 -15.357 5.001   1.00 37.39 329 A 1 
ATOM 2517 O O     . SER A 1 329 ? -27.343 -16.477 4.818   1.00 35.86 329 A 1 
ATOM 2518 C CB    . SER A 1 329 ? -28.255 -15.622 7.498   1.00 35.09 329 A 1 
ATOM 2519 O OG    . SER A 1 329 ? -27.990 -17.009 7.470   1.00 32.34 329 A 1 
ATOM 2520 N N     . LEU A 1 330 ? -27.646 -14.347 4.167   1.00 45.11 330 A 1 
ATOM 2521 C CA    . LEU A 1 330 ? -26.462 -14.215 3.362   1.00 43.57 330 A 1 
ATOM 2522 C C     . LEU A 1 330 ? -25.345 -14.199 4.403   1.00 43.33 330 A 1 
ATOM 2523 O O     . LEU A 1 330 ? -24.878 -13.137 4.825   1.00 40.69 330 A 1 
ATOM 2524 C CB    . LEU A 1 330 ? -26.524 -12.937 2.511   1.00 38.73 330 A 1 
ATOM 2525 C CG    . LEU A 1 330 ? -27.443 -13.029 1.275   1.00 35.08 330 A 1 
ATOM 2526 C CD1   . LEU A 1 330 ? -27.745 -11.641 0.718   1.00 36.02 330 A 1 
ATOM 2527 C CD2   . LEU A 1 330 ? -26.786 -13.852 0.158   1.00 37.93 330 A 1 
ATOM 2528 N N     . GLN A 1 331 ? -25.007 -15.382 4.904   1.00 43.85 331 A 1 
ATOM 2529 C CA    . GLN A 1 331 ? -23.712 -15.693 5.434   1.00 44.39 331 A 1 
ATOM 2530 C C     . GLN A 1 331 ? -22.800 -15.394 4.251   1.00 44.71 331 A 1 
ATOM 2531 O O     . GLN A 1 331 ? -22.540 -16.251 3.419   1.00 43.45 331 A 1 
ATOM 2532 C CB    . GLN A 1 331 ? -23.605 -17.152 5.892   1.00 40.92 331 A 1 
ATOM 2533 C CG    . GLN A 1 331 ? -24.356 -17.444 7.192   1.00 35.96 331 A 1 
ATOM 2534 C CD    . GLN A 1 331 ? -24.117 -18.852 7.713   1.00 33.01 331 A 1 
ATOM 2535 O OE1   . GLN A 1 331 ? -23.639 -19.753 7.046   1.00 29.83 331 A 1 
ATOM 2536 N NE2   . GLN A 1 331 ? -24.461 -19.128 8.958   1.00 29.07 331 A 1 
ATOM 2537 N N     . THR A 1 332 ? -22.483 -14.113 4.101   1.00 48.51 332 A 1 
ATOM 2538 C CA    . THR A 1 332 ? -21.378 -13.682 3.261   1.00 49.90 332 A 1 
ATOM 2539 C C     . THR A 1 332 ? -20.248 -14.594 3.684   1.00 51.65 332 A 1 
ATOM 2540 O O     . THR A 1 332 ? -19.910 -14.577 4.875   1.00 49.05 332 A 1 
ATOM 2541 C CB    . THR A 1 332 ? -21.022 -12.212 3.510   1.00 44.76 332 A 1 
ATOM 2542 O OG1   . THR A 1 332 ? -21.149 -11.871 4.877   1.00 40.13 332 A 1 
ATOM 2543 C CG2   . THR A 1 332 ? -21.944 -11.278 2.732   1.00 40.51 332 A 1 
ATOM 2544 N N     . PRO A 1 333 ? -19.814 -15.505 2.795   1.00 49.00 333 A 1 
ATOM 2545 C CA    . PRO A 1 333 ? -18.890 -16.553 3.174   1.00 47.95 333 A 1 
ATOM 2546 C C     . PRO A 1 333 ? -17.720 -15.888 3.895   1.00 50.21 333 A 1 
ATOM 2547 O O     . PRO A 1 333 ? -17.226 -14.855 3.432   1.00 49.89 333 A 1 
ATOM 2548 C CB    . PRO A 1 333 ? -18.509 -17.261 1.871   1.00 43.39 333 A 1 
ATOM 2549 C CG    . PRO A 1 333 ? -18.919 -16.280 0.779   1.00 41.72 333 A 1 
ATOM 2550 C CD    . PRO A 1 333 ? -20.085 -15.528 1.380   1.00 44.23 333 A 1 
ATOM 2551 N N     . LEU A 1 334 ? -17.358 -16.410 5.074   1.00 64.90 334 A 1 
ATOM 2552 C CA    . LEU A 1 334 ? -16.360 -15.777 5.942   1.00 65.94 334 A 1 
ATOM 2553 C C     . LEU A 1 334 ? -15.052 -15.526 5.204   1.00 70.58 334 A 1 
ATOM 2554 O O     . LEU A 1 334 ? -14.350 -14.554 5.489   1.00 64.20 334 A 1 
ATOM 2555 C CB    . LEU A 1 334 ? -16.119 -16.687 7.163   1.00 57.49 334 A 1 
ATOM 2556 C CG    . LEU A 1 334 ? -17.252 -16.655 8.209   1.00 50.17 334 A 1 
ATOM 2557 C CD1   . LEU A 1 334 ? -17.090 -17.811 9.189   1.00 45.86 334 A 1 
ATOM 2558 C CD2   . LEU A 1 334 ? -17.241 -15.348 9.004   1.00 46.27 334 A 1 
ATOM 2559 N N     . HIS A 1 335 ? -14.798 -16.364 4.189   1.00 70.39 335 A 1 
ATOM 2560 C CA    . HIS A 1 335 ? -13.722 -16.222 3.216   1.00 73.95 335 A 1 
ATOM 2561 C C     . HIS A 1 335 ? -14.259 -15.827 1.845   1.00 77.76 335 A 1 
ATOM 2562 O O     . HIS A 1 335 ? -15.316 -16.285 1.425   1.00 70.74 335 A 1 
ATOM 2563 C CB    . HIS A 1 335 ? -12.976 -17.535 3.099   1.00 62.62 335 A 1 
ATOM 2564 C CG    . HIS A 1 335 ? -12.229 -17.866 4.337   1.00 56.14 335 A 1 
ATOM 2565 N ND1   . HIS A 1 335 ? -10.872 -17.643 4.521   1.00 50.33 335 A 1 
ATOM 2566 C CD2   . HIS A 1 335 ? -12.715 -18.483 5.446   1.00 49.31 335 A 1 
ATOM 2567 C CE1   . HIS A 1 335 ? -10.565 -18.159 5.701   1.00 46.42 335 A 1 
ATOM 2568 N NE2   . HIS A 1 335 ? -11.647 -18.665 6.298   1.00 48.87 335 A 1 
ATOM 2569 N N     . PHE A 1 336 ? -13.497 -15.034 1.109   1.00 71.66 336 A 1 
ATOM 2570 C CA    . PHE A 1 336 ? -13.734 -14.915 -0.315  1.00 73.78 336 A 1 
ATOM 2571 C C     . PHE A 1 336 ? -13.582 -16.274 -1.006  1.00 75.55 336 A 1 
ATOM 2572 O O     . PHE A 1 336 ? -12.697 -17.067 -0.671  1.00 71.21 336 A 1 
ATOM 2573 C CB    . PHE A 1 336 ? -12.786 -13.874 -0.930  1.00 67.90 336 A 1 
ATOM 2574 C CG    . PHE A 1 336 ? -13.067 -12.442 -0.519  1.00 67.93 336 A 1 
ATOM 2575 C CD1   . PHE A 1 336 ? -14.350 -11.906 -0.656  1.00 63.91 336 A 1 
ATOM 2576 C CD2   . PHE A 1 336 ? -12.034 -11.639 -0.009  1.00 62.19 336 A 1 
ATOM 2577 C CE1   . PHE A 1 336 ? -14.622 -10.580 -0.273  1.00 58.71 336 A 1 
ATOM 2578 C CE2   . PHE A 1 336 ? -12.296 -10.310 0.375   1.00 61.32 336 A 1 
ATOM 2579 C CZ    . PHE A 1 336 ? -13.584 -9.779  0.246   1.00 62.43 336 A 1 
ATOM 2580 N N     . SER A 1 337 ? -14.437 -16.552 -2.014  1.00 74.44 337 A 1 
ATOM 2581 C CA    . SER A 1 337 ? -14.193 -17.657 -2.927  1.00 75.77 337 A 1 
ATOM 2582 C C     . SER A 1 337 ? -12.845 -17.477 -3.640  1.00 78.00 337 A 1 
ATOM 2583 O O     . SER A 1 337 ? -12.350 -16.353 -3.775  1.00 73.37 337 A 1 
ATOM 2584 C CB    . SER A 1 337 ? -15.336 -17.759 -3.944  1.00 68.78 337 A 1 
ATOM 2585 O OG    . SER A 1 337 ? -15.378 -16.626 -4.774  1.00 60.99 337 A 1 
ATOM 2586 N N     . SER A 1 338 ? -12.254 -18.562 -4.146  1.00 79.41 338 A 1 
ATOM 2587 C CA    . SER A 1 338 ? -10.967 -18.495 -4.854  1.00 80.99 338 A 1 
ATOM 2588 C C     . SER A 1 338 ? -10.972 -17.465 -5.993  1.00 82.96 338 A 1 
ATOM 2589 O O     . SER A 1 338 ? -10.024 -16.707 -6.141  1.00 79.18 338 A 1 
ATOM 2590 C CB    . SER A 1 338 ? -10.588 -19.875 -5.408  1.00 74.42 338 A 1 
ATOM 2591 O OG    . SER A 1 338 ? -10.750 -20.862 -4.423  1.00 63.38 338 A 1 
ATOM 2592 N N     . LYS A 1 339 ? -12.092 -17.385 -6.748  1.00 82.80 339 A 1 
ATOM 2593 C CA    . LYS A 1 339 ? -12.260 -16.396 -7.828  1.00 84.16 339 A 1 
ATOM 2594 C C     . LYS A 1 339 ? -12.326 -14.958 -7.302  1.00 86.18 339 A 1 
ATOM 2595 O O     . LYS A 1 339 ? -11.714 -14.058 -7.876  1.00 82.87 339 A 1 
ATOM 2596 C CB    . LYS A 1 339 ? -13.534 -16.690 -8.630  1.00 80.17 339 A 1 
ATOM 2597 C CG    . LYS A 1 339 ? -13.423 -17.974 -9.458  1.00 69.67 339 A 1 
ATOM 2598 C CD    . LYS A 1 339 ? -14.666 -18.153 -10.336 1.00 64.57 339 A 1 
ATOM 2599 C CE    . LYS A 1 339 ? -14.532 -19.399 -11.210 1.00 54.81 339 A 1 
ATOM 2600 N NZ    . LYS A 1 339 ? -15.686 -19.582 -12.117 1.00 47.12 339 A 1 
ATOM 2601 N N     . GLU A 1 340 ? -13.063 -14.712 -6.221  1.00 86.22 340 A 1 
ATOM 2602 C CA    . GLU A 1 340 ? -13.132 -13.381 -5.612  1.00 87.04 340 A 1 
ATOM 2603 C C     . GLU A 1 340 ? -11.774 -12.976 -5.041  1.00 88.39 340 A 1 
ATOM 2604 O O     . GLU A 1 340 ? -11.339 -11.850 -5.257  1.00 85.56 340 A 1 
ATOM 2605 C CB    . GLU A 1 340 ? -14.181 -13.347 -4.499  1.00 83.60 340 A 1 
ATOM 2606 C CG    . GLU A 1 340 ? -15.612 -13.361 -5.040  1.00 72.32 340 A 1 
ATOM 2607 C CD    . GLU A 1 340 ? -16.623 -13.613 -3.919  1.00 66.47 340 A 1 
ATOM 2608 O OE1   . GLU A 1 340 ? -17.667 -12.937 -3.919  1.00 59.66 340 A 1 
ATOM 2609 O OE2   . GLU A 1 340 ? -16.341 -14.503 -3.085  1.00 60.28 340 A 1 
ATOM 2610 N N     . ARG A 1 341 ? -11.072 -13.901 -4.363  1.00 86.02 341 A 1 
ATOM 2611 C CA    . ARG A 1 341 ? -9.743  -13.644 -3.821  1.00 87.28 341 A 1 
ATOM 2612 C C     . ARG A 1 341 ? -8.762  -13.275 -4.934  1.00 88.24 341 A 1 
ATOM 2613 O O     . ARG A 1 341 ? -8.056  -12.275 -4.797  1.00 86.41 341 A 1 
ATOM 2614 C CB    . ARG A 1 341 ? -9.275  -14.854 -3.007  1.00 85.12 341 A 1 
ATOM 2615 C CG    . ARG A 1 341 ? -7.976  -14.554 -2.253  1.00 80.68 341 A 1 
ATOM 2616 C CD    . ARG A 1 341 ? -7.590  -15.735 -1.344  1.00 79.19 341 A 1 
ATOM 2617 N NE    . ARG A 1 341 ? -6.271  -15.491 -0.729  1.00 77.55 341 A 1 
ATOM 2618 C CZ    . ARG A 1 341 ? -5.112  -15.642 -1.360  1.00 77.24 341 A 1 
ATOM 2619 N NH1   . ARG A 1 341 ? -5.049  -16.154 -2.554  1.00 68.05 341 A 1 
ATOM 2620 N NH2   . ARG A 1 341 ? -4.007  -15.255 -0.816  1.00 72.14 341 A 1 
ATOM 2621 N N     . GLU A 1 342 ? -8.767  -13.996 -6.054  1.00 90.12 342 A 1 
ATOM 2622 C CA    . GLU A 1 342 ? -7.947  -13.686 -7.222  1.00 90.17 342 A 1 
ATOM 2623 C C     . GLU A 1 342 ? -8.246  -12.280 -7.775  1.00 90.86 342 A 1 
ATOM 2624 O O     . GLU A 1 342 ? -7.325  -11.486 -7.989  1.00 89.13 342 A 1 
ATOM 2625 C CB    . GLU A 1 342 ? -8.186  -14.770 -8.283  1.00 88.47 342 A 1 
ATOM 2626 C CG    . GLU A 1 342 ? -7.241  -14.651 -9.481  1.00 75.97 342 A 1 
ATOM 2627 C CD    . GLU A 1 342 ? -7.429  -15.785 -10.513 1.00 68.79 342 A 1 
ATOM 2628 O OE1   . GLU A 1 342 ? -6.573  -15.899 -11.407 1.00 61.40 342 A 1 
ATOM 2629 O OE2   . GLU A 1 342 ? -8.435  -16.527 -10.409 1.00 61.02 342 A 1 
ATOM 2630 N N     . ALA A 1 343 ? -9.534  -11.906 -7.879  1.00 91.02 343 A 1 
ATOM 2631 C CA    . ALA A 1 343 ? -9.922  -10.557 -8.274  1.00 90.73 343 A 1 
ATOM 2632 C C     . ALA A 1 343 ? -9.412  -9.477  -7.289  1.00 91.16 343 A 1 
ATOM 2633 O O     . ALA A 1 343 ? -9.001  -8.389  -7.695  1.00 89.37 343 A 1 
ATOM 2634 C CB    . ALA A 1 343 ? -11.446 -10.510 -8.419  1.00 89.28 343 A 1 
ATOM 2635 N N     . ARG A 1 344 ? -9.393  -9.767  -5.968  1.00 91.26 344 A 1 
ATOM 2636 C CA    . ARG A 1 344 ? -8.838  -8.849  -4.956  1.00 91.02 344 A 1 
ATOM 2637 C C     . ARG A 1 344 ? -7.320  -8.730  -5.064  1.00 91.81 344 A 1 
ATOM 2638 O O     . ARG A 1 344 ? -6.785  -7.622  -4.915  1.00 89.99 344 A 1 
ATOM 2639 C CB    . ARG A 1 344 ? -9.230  -9.285  -3.530  1.00 89.80 344 A 1 
ATOM 2640 C CG    . ARG A 1 344 ? -10.742 -9.362  -3.255  1.00 86.19 344 A 1 
ATOM 2641 C CD    . ARG A 1 344 ? -11.466 -8.053  -3.529  1.00 83.14 344 A 1 
ATOM 2642 N NE    . ARG A 1 344 ? -12.931 -8.244  -3.452  1.00 79.92 344 A 1 
ATOM 2643 C CZ    . ARG A 1 344 ? -13.803 -7.304  -3.137  1.00 77.41 344 A 1 
ATOM 2644 N NH1   . ARG A 1 344 ? -13.439 -6.088  -2.833  1.00 68.68 344 A 1 
ATOM 2645 N NH2   . ARG A 1 344 ? -15.081 -7.573  -3.140  1.00 71.10 344 A 1 
ATOM 2646 N N     . VAL A 1 345 ? -6.620  -9.828  -5.365  1.00 92.12 345 A 1 
ATOM 2647 C CA    . VAL A 1 345 ? -5.172  -9.814  -5.625  1.00 92.18 345 A 1 
ATOM 2648 C C     . VAL A 1 345 ? -4.855  -8.983  -6.867  1.00 92.44 345 A 1 
ATOM 2649 O O     . VAL A 1 345 ? -3.982  -8.114  -6.815  1.00 91.24 345 A 1 
ATOM 2650 C CB    . VAL A 1 345 ? -4.613  -11.242 -5.751  1.00 91.41 345 A 1 
ATOM 2651 C CG1   . VAL A 1 345 ? -3.147  -11.242 -6.177  1.00 86.57 345 A 1 
ATOM 2652 C CG2   . VAL A 1 345 ? -4.692  -11.972 -4.405  1.00 86.75 345 A 1 
ATOM 2653 N N     . LEU A 1 346 ? -5.607  -9.160  -7.956  1.00 92.62 346 A 1 
ATOM 2654 C CA    . LEU A 1 346 ? -5.427  -8.378  -9.179  1.00 92.27 346 A 1 
ATOM 2655 C C     . LEU A 1 346 ? -5.615  -6.878  -8.916  1.00 92.50 346 A 1 
ATOM 2656 O O     . LEU A 1 346 ? -4.744  -6.068  -9.246  1.00 91.18 346 A 1 
ATOM 2657 C CB    . LEU A 1 346 ? -6.390  -8.912  -10.248 1.00 91.19 346 A 1 
ATOM 2658 C CG    . LEU A 1 346 ? -6.210  -8.234  -11.618 1.00 81.05 346 A 1 
ATOM 2659 C CD1   . LEU A 1 346 ? -4.819  -8.479  -12.210 1.00 75.82 346 A 1 
ATOM 2660 C CD2   . LEU A 1 346 ? -7.263  -8.776  -12.597 1.00 76.94 346 A 1 
ATOM 2661 N N     . ARG A 1 347 ? -6.701  -6.495  -8.220  1.00 92.47 347 A 1 
ATOM 2662 C CA    . ARG A 1 347 ? -6.960  -5.100  -7.830  1.00 92.03 347 A 1 
ATOM 2663 C C     . ARG A 1 347 ? -5.840  -4.522  -6.963  1.00 92.33 347 A 1 
ATOM 2664 O O     . ARG A 1 347 ? -5.494  -3.346  -7.096  1.00 90.63 347 A 1 
ATOM 2665 C CB    . ARG A 1 347 ? -8.313  -5.040  -7.120  1.00 90.59 347 A 1 
ATOM 2666 C CG    . ARG A 1 347 ? -8.651  -3.620  -6.639  1.00 82.54 347 A 1 
ATOM 2667 C CD    . ARG A 1 347 ? -10.048 -3.565  -6.039  1.00 79.49 347 A 1 
ATOM 2668 N NE    . ARG A 1 347 ? -10.101 -2.496  -5.027  1.00 71.53 347 A 1 
ATOM 2669 C CZ    . ARG A 1 347 ? -10.424 -2.673  -3.773  1.00 66.65 347 A 1 
ATOM 2670 N NH1   . ARG A 1 347 ? -10.965 -3.781  -3.348  1.00 60.02 347 A 1 
ATOM 2671 N NH2   . ARG A 1 347 ? -10.180 -1.755  -2.903  1.00 58.86 347 A 1 
ATOM 2672 N N     . TYR A 1 348 ? -5.280  -5.315  -6.047  1.00 91.88 348 A 1 
ATOM 2673 C CA    . TYR A 1 348 ? -4.128  -4.892  -5.257  1.00 91.96 348 A 1 
ATOM 2674 C C     . TYR A 1 348 ? -2.906  -4.632  -6.139  1.00 92.13 348 A 1 
ATOM 2675 O O     . TYR A 1 348 ? -2.261  -3.588  -5.973  1.00 91.14 348 A 1 
ATOM 2676 C CB    . TYR A 1 348 ? -3.842  -5.924  -4.153  1.00 91.64 348 A 1 
ATOM 2677 C CG    . TYR A 1 348 ? -2.390  -5.971  -3.735  1.00 91.26 348 A 1 
ATOM 2678 C CD1   . TYR A 1 348 ? -1.554  -6.986  -4.245  1.00 89.31 348 A 1 
ATOM 2679 C CD2   . TYR A 1 348 ? -1.854  -4.977  -2.903  1.00 89.89 348 A 1 
ATOM 2680 C CE1   . TYR A 1 348 ? -0.200  -7.019  -3.920  1.00 89.05 348 A 1 
ATOM 2681 C CE2   . TYR A 1 348 ? -0.492  -5.000  -2.568  1.00 88.95 348 A 1 
ATOM 2682 C CZ    . TYR A 1 348 ? 0.331   -6.030  -3.081  1.00 89.23 348 A 1 
ATOM 2683 O OH    . TYR A 1 348 ? 1.654   -6.070  -2.769  1.00 87.49 348 A 1 
ATOM 2684 N N     . LYS A 1 349 ? -2.597  -5.509  -7.109  1.00 92.65 349 A 1 
ATOM 2685 C CA    . LYS A 1 349 ? -1.485  -5.333  -8.053  1.00 92.29 349 A 1 
ATOM 2686 C C     . LYS A 1 349 ? -1.639  -4.040  -8.869  1.00 92.46 349 A 1 
ATOM 2687 O O     . LYS A 1 349 ? -0.673  -3.300  -9.043  1.00 90.48 349 A 1 
ATOM 2688 C CB    . LYS A 1 349 ? -1.361  -6.548  -8.992  1.00 91.39 349 A 1 
ATOM 2689 C CG    . LYS A 1 349 ? -0.869  -7.827  -8.300  1.00 86.87 349 A 1 
ATOM 2690 C CD    . LYS A 1 349 ? -0.714  -8.963  -9.320  1.00 82.46 349 A 1 
ATOM 2691 C CE    . LYS A 1 349 ? -0.185  -10.252 -8.692  1.00 77.66 349 A 1 
ATOM 2692 N NZ    . LYS A 1 349 ? 0.426   -11.157 -9.702  1.00 69.36 349 A 1 
ATOM 2693 N N     . GLU A 1 350 ? -2.851  -3.717  -9.297  1.00 92.52 350 A 1 
ATOM 2694 C CA    . GLU A 1 350 ? -3.138  -2.458  -9.989  1.00 91.92 350 A 1 
ATOM 2695 C C     . GLU A 1 350 ? -2.914  -1.235  -9.097  1.00 91.83 350 A 1 
ATOM 2696 O O     . GLU A 1 350 ? -2.164  -0.325  -9.450  1.00 89.48 350 A 1 
ATOM 2697 C CB    . GLU A 1 350 ? -4.580  -2.470  -10.511 1.00 90.62 350 A 1 
ATOM 2698 C CG    . GLU A 1 350 ? -4.728  -3.471  -11.651 1.00 79.12 350 A 1 
ATOM 2699 C CD    . GLU A 1 350 ? -6.135  -3.553  -12.225 1.00 71.26 350 A 1 
ATOM 2700 O OE1   . GLU A 1 350 ? -6.218  -4.110  -13.346 1.00 64.06 350 A 1 
ATOM 2701 O OE2   . GLU A 1 350 ? -7.080  -3.062  -11.570 1.00 63.75 350 A 1 
ATOM 2702 N N     . LYS A 1 351 ? -3.488  -1.233  -7.879  1.00 91.47 351 A 1 
ATOM 2703 C CA    . LYS A 1 351 ? -3.312  -0.133  -6.926  1.00 90.90 351 A 1 
ATOM 2704 C C     . LYS A 1 351 ? -1.862  0.036   -6.443  1.00 91.07 351 A 1 
ATOM 2705 O O     . LYS A 1 351 ? -1.478  1.122   -6.027  1.00 88.36 351 A 1 
ATOM 2706 C CB    . LYS A 1 351 ? -4.251  -0.287  -5.724  1.00 89.15 351 A 1 
ATOM 2707 C CG    . LYS A 1 351 ? -5.694  0.117   -6.046  1.00 82.40 351 A 1 
ATOM 2708 C CD    . LYS A 1 351 ? -6.489  0.312   -4.749  1.00 77.90 351 A 1 
ATOM 2709 C CE    . LYS A 1 351 ? -7.850  0.938   -5.035  1.00 71.43 351 A 1 
ATOM 2710 N NZ    . LYS A 1 351 ? -8.425  1.577   -3.825  1.00 64.83 351 A 1 
ATOM 2711 N N     . LYS A 1 352 ? -1.059  -1.023  -6.486  1.00 90.51 352 A 1 
ATOM 2712 C CA    . LYS A 1 352 ? 0.362   -0.956  -6.100  1.00 90.46 352 A 1 
ATOM 2713 C C     . LYS A 1 352 ? 1.119   0.089   -6.912  1.00 90.27 352 A 1 
ATOM 2714 O O     . LYS A 1 352 ? 1.953   0.786   -6.347  1.00 87.54 352 A 1 
ATOM 2715 C CB    . LYS A 1 352 ? 0.985   -2.366  -6.210  1.00 88.96 352 A 1 
ATOM 2716 C CG    . LYS A 1 352 ? 2.478   -2.416  -5.839  1.00 84.61 352 A 1 
ATOM 2717 C CD    . LYS A 1 352 ? 3.009   -3.855  -5.867  1.00 82.74 352 A 1 
ATOM 2718 C CE    . LYS A 1 352 ? 4.523   -3.900  -5.631  1.00 75.63 352 A 1 
ATOM 2719 N NZ    . LYS A 1 352 ? 5.034   -5.286  -5.553  1.00 68.96 352 A 1 
ATOM 2720 N N     . LYS A 1 353 ? 0.796   0.249   -8.183  1.00 90.42 353 A 1 
ATOM 2721 C CA    . LYS A 1 353 ? 1.450   1.200   -9.100  1.00 88.72 353 A 1 
ATOM 2722 C C     . LYS A 1 353 ? 1.182   2.675   -8.733  1.00 88.27 353 A 1 
ATOM 2723 O O     . LYS A 1 353 ? 2.046   3.514   -8.923  1.00 83.82 353 A 1 
ATOM 2724 C CB    . LYS A 1 353 ? 1.008   0.920   -10.546 1.00 86.57 353 A 1 
ATOM 2725 C CG    . LYS A 1 353 ? 1.388   -0.493  -11.028 1.00 79.57 353 A 1 
ATOM 2726 C CD    . LYS A 1 353 ? 0.942   -0.719  -12.472 1.00 74.53 353 A 1 
ATOM 2727 C CE    . LYS A 1 353 ? 1.333   -2.110  -12.949 1.00 66.66 353 A 1 
ATOM 2728 N NZ    . LYS A 1 353 ? 1.049   -2.305  -14.388 1.00 58.40 353 A 1 
ATOM 2729 N N     . SER A 1 354 ? -0.000  2.972   -8.163  1.00 88.63 354 A 1 
ATOM 2730 C CA    . SER A 1 354 ? -0.400  4.335   -7.818  1.00 87.88 354 A 1 
ATOM 2731 C C     . SER A 1 354 ? -0.055  4.768   -6.385  1.00 88.27 354 A 1 
ATOM 2732 O O     . SER A 1 354 ? -0.464  5.840   -5.938  1.00 83.50 354 A 1 
ATOM 2733 C CB    . SER A 1 354 ? -1.896  4.523   -8.088  1.00 84.41 354 A 1 
ATOM 2734 O OG    . SER A 1 354 ? -2.676  3.724   -7.224  1.00 73.60 354 A 1 
ATOM 2735 N N     . ARG A 1 355 ? 0.669   3.944   -5.615  1.00 87.23 355 A 1 
ATOM 2736 C CA    . ARG A 1 355 ? 1.002   4.282   -4.226  1.00 87.25 355 A 1 
ATOM 2737 C C     . ARG A 1 355 ? 2.019   5.422   -4.161  1.00 87.56 355 A 1 
ATOM 2738 O O     . ARG A 1 355 ? 3.105   5.310   -4.708  1.00 84.63 355 A 1 
ATOM 2739 C CB    . ARG A 1 355 ? 1.533   3.053   -3.468  1.00 85.09 355 A 1 
ATOM 2740 C CG    . ARG A 1 355 ? 0.438   1.999   -3.239  1.00 79.22 355 A 1 
ATOM 2741 C CD    . ARG A 1 355 ? 0.910   0.836   -2.354  1.00 78.26 355 A 1 
ATOM 2742 N NE    . ARG A 1 355 ? 2.093   0.186   -2.901  1.00 74.57 355 A 1 
ATOM 2743 C CZ    . ARG A 1 355 ? 2.665   -0.935  -2.466  1.00 72.94 355 A 1 
ATOM 2744 N NH1   . ARG A 1 355 ? 2.183   -1.639  -1.500  1.00 66.97 355 A 1 
ATOM 2745 N NH2   . ARG A 1 355 ? 3.758   -1.359  -3.017  1.00 66.16 355 A 1 
ATOM 2746 N N     . LYS A 1 356 ? 1.683   6.455   -3.371  1.00 86.75 356 A 1 
ATOM 2747 C CA    . LYS A 1 356 ? 2.570   7.583   -3.101  1.00 86.57 356 A 1 
ATOM 2748 C C     . LYS A 1 356 ? 2.989   7.579   -1.636  1.00 87.58 356 A 1 
ATOM 2749 O O     . LYS A 1 356 ? 2.177   7.784   -0.737  1.00 82.21 356 A 1 
ATOM 2750 C CB    . LYS A 1 356 ? 1.885   8.898   -3.519  1.00 81.81 356 A 1 
ATOM 2751 C CG    . LYS A 1 356 ? 1.653   8.959   -5.037  1.00 73.26 356 A 1 
ATOM 2752 C CD    . LYS A 1 356 ? 0.967   10.274  -5.432  1.00 67.66 356 A 1 
ATOM 2753 C CE    . LYS A 1 356 ? 0.632   10.274  -6.926  1.00 60.37 356 A 1 
ATOM 2754 N NZ    . LYS A 1 356 ? -0.289  11.366  -7.275  1.00 52.06 356 A 1 
ATOM 2755 N N     . PHE A 1 357 ? 4.277   7.330   -1.382  1.00 85.99 357 A 1 
ATOM 2756 C CA    . PHE A 1 357 ? 4.836   7.322   -0.022  1.00 85.83 357 A 1 
ATOM 2757 C C     . PHE A 1 357 ? 5.173   8.730   0.494   1.00 86.28 357 A 1 
ATOM 2758 O O     . PHE A 1 357 ? 5.409   8.920   1.701   1.00 82.24 357 A 1 
ATOM 2759 C CB    . PHE A 1 357 ? 6.057   6.401   0.026   1.00 83.30 357 A 1 
ATOM 2760 C CG    . PHE A 1 357 ? 5.693   4.936   -0.079  1.00 81.05 357 A 1 
ATOM 2761 C CD1   . PHE A 1 357 ? 5.285   4.223   1.067   1.00 76.56 357 A 1 
ATOM 2762 C CD2   . PHE A 1 357 ? 5.741   4.274   -1.313  1.00 75.23 357 A 1 
ATOM 2763 C CE1   . PHE A 1 357 ? 4.943   2.869   0.981   1.00 72.13 357 A 1 
ATOM 2764 C CE2   . PHE A 1 357 ? 5.391   2.918   -1.408  1.00 72.01 357 A 1 
ATOM 2765 C CZ    . PHE A 1 357 ? 4.993   2.206   -0.258  1.00 72.99 357 A 1 
ATOM 2766 N N     . GLU A 1 358 ? 5.149   9.729   -0.365  1.00 89.01 358 A 1 
ATOM 2767 C CA    . GLU A 1 358 ? 5.339   11.114  0.005   1.00 89.00 358 A 1 
ATOM 2768 C C     . GLU A 1 358 ? 4.221   11.635  0.914   1.00 89.54 358 A 1 
ATOM 2769 O O     . GLU A 1 358 ? 3.086   11.148  0.963   1.00 86.75 358 A 1 
ATOM 2770 C CB    . GLU A 1 358 ? 5.466   12.000  -1.243  1.00 86.65 358 A 1 
ATOM 2771 C CG    . GLU A 1 358 ? 6.723   11.670  -2.055  1.00 74.70 358 A 1 
ATOM 2772 C CD    . GLU A 1 358 ? 7.053   12.770  -3.079  1.00 67.03 358 A 1 
ATOM 2773 O OE1   . GLU A 1 358 ? 8.184   12.754  -3.574  1.00 59.45 358 A 1 
ATOM 2774 O OE2   . GLU A 1 358 ? 6.186   13.659  -3.273  1.00 57.97 358 A 1 
ATOM 2775 N N     . LYS A 1 359 ? 4.550   12.657  1.712   1.00 88.12 359 A 1 
ATOM 2776 C CA    . LYS A 1 359 ? 3.599   13.207  2.669   1.00 88.53 359 A 1 
ATOM 2777 C C     . LYS A 1 359 ? 2.554   14.073  1.965   1.00 89.46 359 A 1 
ATOM 2778 O O     . LYS A 1 359 ? 2.756   15.274  1.786   1.00 86.93 359 A 1 
ATOM 2779 C CB    . LYS A 1 359 ? 4.350   13.961  3.775   1.00 86.14 359 A 1 
ATOM 2780 C CG    . LYS A 1 359 ? 3.391   14.448  4.868   1.00 80.22 359 A 1 
ATOM 2781 C CD    . LYS A 1 359 ? 4.166   15.272  5.887   1.00 74.62 359 A 1 
ATOM 2782 C CE    . LYS A 1 359 ? 3.204   15.848  6.930   1.00 65.59 359 A 1 
ATOM 2783 N NZ    . LYS A 1 359 ? 3.899   16.791  7.831   1.00 59.09 359 A 1 
ATOM 2784 N N     . THR A 1 360 ? 1.379   13.511  1.738   1.00 90.00 360 A 1 
ATOM 2785 C CA    . THR A 1 360 ? 0.204   14.250  1.280   1.00 89.67 360 A 1 
ATOM 2786 C C     . THR A 1 360 ? -0.580  14.848  2.456   1.00 91.09 360 A 1 
ATOM 2787 O O     . THR A 1 360 ? -0.736  14.251  3.523   1.00 88.00 360 A 1 
ATOM 2788 C CB    . THR A 1 360 ? -0.680  13.380  0.369   1.00 85.99 360 A 1 
ATOM 2789 O OG1   . THR A 1 360 ? -1.091  12.231  1.059   1.00 75.14 360 A 1 
ATOM 2790 C CG2   . THR A 1 360 ? 0.063   12.928  -0.887  1.00 73.33 360 A 1 
ATOM 2791 N N     . THR A 1 361 ? -1.057  16.088  2.313   1.00 92.11 361 A 1 
ATOM 2792 C CA    . THR A 1 361 ? -1.927  16.758  3.290   1.00 92.65 361 A 1 
ATOM 2793 C C     . THR A 1 361 ? -3.378  16.618  2.838   1.00 92.77 361 A 1 
ATOM 2794 O O     . THR A 1 361 ? -3.802  17.295  1.911   1.00 90.13 361 A 1 
ATOM 2795 C CB    . THR A 1 361 ? -1.548  18.230  3.486   1.00 91.77 361 A 1 
ATOM 2796 O OG1   . THR A 1 361 ? -0.210  18.324  3.927   1.00 82.97 361 A 1 
ATOM 2797 C CG2   . THR A 1 361 ? -2.415  18.900  4.559   1.00 82.13 361 A 1 
ATOM 2798 N N     . ARG A 1 362 ? -4.165  15.786  3.536   1.00 92.24 362 A 1 
ATOM 2799 C CA    . ARG A 1 362 ? -5.575  15.558  3.176   1.00 91.68 362 A 1 
ATOM 2800 C C     . ARG A 1 362 ? -6.539  16.660  3.641   1.00 92.43 362 A 1 
ATOM 2801 O O     . ARG A 1 362 ? -7.631  16.797  3.105   1.00 89.46 362 A 1 
ATOM 2802 C CB    . ARG A 1 362 ? -6.027  14.196  3.723   1.00 89.50 362 A 1 
ATOM 2803 C CG    . ARG A 1 362 ? -5.285  13.029  3.048   1.00 84.04 362 A 1 
ATOM 2804 C CD    . ARG A 1 362 ? -5.938  11.705  3.430   1.00 79.82 362 A 1 
ATOM 2805 N NE    . ARG A 1 362 ? -5.316  10.583  2.684   1.00 74.25 362 A 1 
ATOM 2806 C CZ    . ARG A 1 362 ? -4.576  9.619   3.172   1.00 69.19 362 A 1 
ATOM 2807 N NH1   . ARG A 1 362 ? -4.311  9.526   4.438   1.00 60.93 362 A 1 
ATOM 2808 N NH2   . ARG A 1 362 ? -4.086  8.713   2.383   1.00 63.37 362 A 1 
ATOM 2809 N N     . TYR A 1 363 ? -6.144  17.415  4.667   1.00 92.36 363 A 1 
ATOM 2810 C CA    . TYR A 1 363 ? -6.967  18.454  5.269   1.00 92.62 363 A 1 
ATOM 2811 C C     . TYR A 1 363 ? -6.173  19.760  5.383   1.00 93.05 363 A 1 
ATOM 2812 O O     . TYR A 1 363 ? -5.561  20.035  6.421   1.00 91.63 363 A 1 
ATOM 2813 C CB    . TYR A 1 363 ? -7.489  17.980  6.633   1.00 91.94 363 A 1 
ATOM 2814 C CG    . TYR A 1 363 ? -8.407  16.775  6.569   1.00 91.15 363 A 1 
ATOM 2815 C CD1   . TYR A 1 363 ? -9.768  16.933  6.271   1.00 87.62 363 A 1 
ATOM 2816 C CD2   . TYR A 1 363 ? -7.899  15.482  6.787   1.00 87.37 363 A 1 
ATOM 2817 C CE1   . TYR A 1 363 ? -10.618 15.817  6.183   1.00 86.61 363 A 1 
ATOM 2818 C CE2   . TYR A 1 363 ? -8.735  14.356  6.703   1.00 85.68 363 A 1 
ATOM 2819 C CZ    . TYR A 1 363 ? -10.098 14.533  6.400   1.00 87.80 363 A 1 
ATOM 2820 O OH    . TYR A 1 363 ? -10.926 13.442  6.293   1.00 86.05 363 A 1 
ATOM 2821 N N     . ALA A 1 364 ? -6.227  20.586  4.349   1.00 95.14 364 A 1 
ATOM 2822 C CA    . ALA A 1 364 ? -5.540  21.872  4.299   1.00 94.91 364 A 1 
ATOM 2823 C C     . ALA A 1 364 ? -5.922  22.800  5.465   1.00 95.35 364 A 1 
ATOM 2824 O O     . ALA A 1 364 ? -5.044  23.411  6.073   1.00 93.61 364 A 1 
ATOM 2825 C CB    . ALA A 1 364 ? -5.844  22.524  2.948   1.00 93.66 364 A 1 
ATOM 2826 N N     . THR A 1 365 ? -7.204  22.828  5.865   1.00 95.22 365 A 1 
ATOM 2827 C CA    . THR A 1 365 ? -7.672  23.625  7.012   1.00 94.77 365 A 1 
ATOM 2828 C C     . THR A 1 365 ? -6.988  23.206  8.320   1.00 95.22 365 A 1 
ATOM 2829 O O     . THR A 1 365 ? -6.511  24.054  9.068   1.00 93.66 365 A 1 
ATOM 2830 C CB    . THR A 1 365 ? -9.191  23.504  7.178   1.00 93.24 365 A 1 
ATOM 2831 O OG1   . THR A 1 365 ? -9.575  22.145  7.233   1.00 81.80 365 A 1 
ATOM 2832 C CG2   . THR A 1 365 ? -9.944  24.134  5.995   1.00 78.10 365 A 1 
ATOM 2833 N N     . ARG A 1 366 ? -6.830  21.913  8.578   1.00 95.09 366 A 1 
ATOM 2834 C CA    . ARG A 1 366 ? -6.134  21.411  9.775   1.00 94.99 366 A 1 
ATOM 2835 C C     . ARG A 1 366 ? -4.640  21.721  9.754   1.00 94.83 366 A 1 
ATOM 2836 O O     . ARG A 1 366 ? -4.060  21.937  10.820  1.00 93.28 366 A 1 
ATOM 2837 C CB    . ARG A 1 366 ? -6.331  19.908  9.945   1.00 94.44 366 A 1 
ATOM 2838 C CG    . ARG A 1 366 ? -7.785  19.529  10.243  1.00 91.23 366 A 1 
ATOM 2839 C CD    . ARG A 1 366 ? -7.868  18.046  10.598  1.00 89.51 366 A 1 
ATOM 2840 N NE    . ARG A 1 366 ? -9.252  17.634  10.873  1.00 87.07 366 A 1 
ATOM 2841 C CZ    . ARG A 1 366 ? -9.645  16.468  11.367  1.00 86.85 366 A 1 
ATOM 2842 N NH1   . ARG A 1 366 ? -8.791  15.525  11.675  1.00 78.21 366 A 1 
ATOM 2843 N NH2   . ARG A 1 366 ? -10.907 16.229  11.563  1.00 81.87 366 A 1 
ATOM 2844 N N     . LYS A 1 367 ? -4.029  21.735  8.578   1.00 95.25 367 A 1 
ATOM 2845 C CA    . LYS A 1 367 ? -2.643  22.153  8.406   1.00 95.49 367 A 1 
ATOM 2846 C C     . LYS A 1 367 ? -2.490  23.631  8.760   1.00 95.20 367 A 1 
ATOM 2847 O O     . LYS A 1 367 ? -1.680  23.936  9.633   1.00 93.96 367 A 1 
ATOM 2848 C CB    . LYS A 1 367 ? -2.165  21.833  6.980   1.00 95.14 367 A 1 
ATOM 2849 C CG    . LYS A 1 367 ? -0.700  22.250  6.765   1.00 93.69 367 A 1 
ATOM 2850 C CD    . LYS A 1 367 ? -0.235  22.021  5.330   1.00 90.98 367 A 1 
ATOM 2851 C CE    . LYS A 1 367 ? 1.142   22.667  5.182   1.00 85.08 367 A 1 
ATOM 2852 N NZ    . LYS A 1 367 ? 1.630   22.709  3.788   1.00 79.04 367 A 1 
ATOM 2853 N N     . ALA A 1 368 ? -3.315  24.507  8.210   1.00 95.58 368 A 1 
ATOM 2854 C CA    . ALA A 1 368 ? -3.287  25.933  8.489   1.00 94.80 368 A 1 
ATOM 2855 C C     . ALA A 1 368 ? -3.464  26.236  9.994   1.00 94.87 368 A 1 
ATOM 2856 O O     . ALA A 1 368 ? -2.669  26.969  10.577  1.00 93.09 368 A 1 
ATOM 2857 C CB    . ALA A 1 368 ? -4.374  26.614  7.647   1.00 94.04 368 A 1 
ATOM 2858 N N     . TYR A 1 369 ? -4.422  25.579  10.677  1.00 94.65 369 A 1 
ATOM 2859 C CA    . TYR A 1 369 ? -4.581  25.705  12.132  1.00 93.78 369 A 1 
ATOM 2860 C C     . TYR A 1 369 ? -3.364  25.201  12.924  1.00 93.92 369 A 1 
ATOM 2861 O O     . TYR A 1 369 ? -3.031  25.767  13.959  1.00 92.71 369 A 1 
ATOM 2862 C CB    . TYR A 1 369 ? -5.831  24.942  12.600  1.00 92.77 369 A 1 
ATOM 2863 C CG    . TYR A 1 369 ? -7.120  25.687  12.379  1.00 89.22 369 A 1 
ATOM 2864 C CD1   . TYR A 1 369 ? -7.385  26.880  13.083  1.00 84.08 369 A 1 
ATOM 2865 C CD2   . TYR A 1 369 ? -8.100  25.200  11.495  1.00 81.24 369 A 1 
ATOM 2866 C CE1   . TYR A 1 369 ? -8.572  27.587  12.883  1.00 79.91 369 A 1 
ATOM 2867 C CE2   . TYR A 1 369 ? -9.300  25.888  11.284  1.00 77.95 369 A 1 
ATOM 2868 C CZ    . TYR A 1 369 ? -9.530  27.091  11.987  1.00 80.20 369 A 1 
ATOM 2869 O OH    . TYR A 1 369 ? -10.701 27.795  11.772  1.00 77.86 369 A 1 
ATOM 2870 N N     . ALA A 1 370 ? -2.706  24.133  12.483  1.00 94.76 370 A 1 
ATOM 2871 C CA    . ALA A 1 370 ? -1.528  23.599  13.158  1.00 94.53 370 A 1 
ATOM 2872 C C     . ALA A 1 370 ? -0.284  24.480  12.974  1.00 94.40 370 A 1 
ATOM 2873 O O     . ALA A 1 370 ? 0.592   24.468  13.847  1.00 92.50 370 A 1 
ATOM 2874 C CB    . ALA A 1 370 ? -1.269  22.176  12.658  1.00 93.61 370 A 1 
ATOM 2875 N N     . GLU A 1 371 ? -0.182  25.205  11.876  1.00 95.12 371 A 1 
ATOM 2876 C CA    . GLU A 1 371 ? 0.891   26.163  11.585  1.00 94.71 371 A 1 
ATOM 2877 C C     . GLU A 1 371 ? 0.707   27.459  12.378  1.00 94.58 371 A 1 
ATOM 2878 O O     . GLU A 1 371 ? 1.668   27.924  12.992  1.00 92.60 371 A 1 
ATOM 2879 C CB    . GLU A 1 371 ? 0.954   26.418  10.072  1.00 93.80 371 A 1 
ATOM 2880 C CG    . GLU A 1 371 ? 1.522   25.207  9.324   1.00 86.90 371 A 1 
ATOM 2881 C CD    . GLU A 1 371 ? 1.410   25.258  7.786   1.00 83.93 371 A 1 
ATOM 2882 O OE1   . GLU A 1 371 ? 2.062   24.407  7.136   1.00 77.59 371 A 1 
ATOM 2883 O OE2   . GLU A 1 371 ? 0.626   26.065  7.257   1.00 77.68 371 A 1 
ATOM 2884 N N     . ALA A 1 372 ? -0.518  27.976  12.461  1.00 94.23 372 A 1 
ATOM 2885 C CA    . ALA A 1 372 ? -0.828  29.205  13.182  1.00 93.44 372 A 1 
ATOM 2886 C C     . ALA A 1 372 ? -0.896  29.044  14.714  1.00 93.48 372 A 1 
ATOM 2887 O O     . ALA A 1 372 ? -0.948  30.036  15.445  1.00 90.40 372 A 1 
ATOM 2888 C CB    . ALA A 1 372 ? -2.155  29.749  12.637  1.00 91.77 372 A 1 
ATOM 2889 N N     . ARG A 1 373 ? -0.937  27.812  15.233  1.00 92.82 373 A 1 
ATOM 2890 C CA    . ARG A 1 373 ? -1.150  27.583  16.668  1.00 92.58 373 A 1 
ATOM 2891 C C     . ARG A 1 373 ? 0.106   27.878  17.496  1.00 93.01 373 A 1 
ATOM 2892 O O     . ARG A 1 373 ? 1.163   27.351  17.161  1.00 91.63 373 A 1 
ATOM 2893 C CB    . ARG A 1 373 ? -1.661  26.155  16.880  1.00 90.68 373 A 1 
ATOM 2894 C CG    . ARG A 1 373 ? -2.127  25.954  18.315  1.00 83.50 373 A 1 
ATOM 2895 C CD    . ARG A 1 373 ? -2.766  24.581  18.467  1.00 82.83 373 A 1 
ATOM 2896 N NE    . ARG A 1 373 ? -3.309  24.434  19.819  1.00 79.42 373 A 1 
ATOM 2897 C CZ    . ARG A 1 373 ? -4.172  23.522  20.222  1.00 79.03 373 A 1 
ATOM 2898 N NH1   . ARG A 1 373 ? -4.593  22.592  19.412  1.00 70.58 373 A 1 
ATOM 2899 N NH2   . ARG A 1 373 ? -4.621  23.546  21.436  1.00 72.06 373 A 1 
ATOM 2900 N N     . PRO A 1 374 ? -0.016  28.604  18.646  1.00 93.19 374 A 1 
ATOM 2901 C CA    . PRO A 1 374 ? 1.082   28.805  19.583  1.00 93.01 374 A 1 
ATOM 2902 C C     . PRO A 1 374 ? 1.691   27.486  20.058  1.00 94.13 374 A 1 
ATOM 2903 O O     . PRO A 1 374 ? 0.988   26.486  20.236  1.00 92.80 374 A 1 
ATOM 2904 C CB    . PRO A 1 374 ? 0.509   29.623  20.747  1.00 90.84 374 A 1 
ATOM 2905 C CG    . PRO A 1 374 ? -0.676  30.347  20.124  1.00 86.56 374 A 1 
ATOM 2906 C CD    . PRO A 1 374 ? -1.188  29.357  19.080  1.00 89.59 374 A 1 
ATOM 2907 N N     . ARG A 1 375 ? 3.028   27.466  20.246  1.00 92.24 375 A 1 
ATOM 2908 C CA    . ARG A 1 375 ? 3.780   26.280  20.646  1.00 92.27 375 A 1 
ATOM 2909 C C     . ARG A 1 375 ? 4.781   26.611  21.741  1.00 91.90 375 A 1 
ATOM 2910 O O     . ARG A 1 375 ? 5.628   27.472  21.553  1.00 89.81 375 A 1 
ATOM 2911 C CB    . ARG A 1 375 ? 4.523   25.663  19.456  1.00 90.91 375 A 1 
ATOM 2912 C CG    . ARG A 1 375 ? 3.581   25.198  18.337  1.00 87.57 375 A 1 
ATOM 2913 C CD    . ARG A 1 375 ? 4.397   24.559  17.218  1.00 89.11 375 A 1 
ATOM 2914 N NE    . ARG A 1 375 ? 3.529   24.217  16.073  1.00 87.77 375 A 1 
ATOM 2915 C CZ    . ARG A 1 375 ? 3.791   23.317  15.138  1.00 89.84 375 A 1 
ATOM 2916 N NH1   . ARG A 1 375 ? 4.874   22.604  15.157  1.00 78.92 375 A 1 
ATOM 2917 N NH2   . ARG A 1 375 ? 2.962   23.142  14.164  1.00 83.62 375 A 1 
ATOM 2918 N N     . ILE A 1 376 ? 4.763   25.833  22.826  1.00 93.17 376 A 1 
ATOM 2919 C CA    . ILE A 1 376 ? 5.778   25.858  23.888  1.00 92.51 376 A 1 
ATOM 2920 C C     . ILE A 1 376 ? 6.692   24.648  23.683  1.00 92.95 376 A 1 
ATOM 2921 O O     . ILE A 1 376 ? 6.235   23.500  23.702  1.00 90.62 376 A 1 
ATOM 2922 C CB    . ILE A 1 376 ? 5.107   25.884  25.278  1.00 90.68 376 A 1 
ATOM 2923 C CG1   . ILE A 1 376 ? 4.207   27.128  25.434  1.00 83.84 376 A 1 
ATOM 2924 C CG2   . ILE A 1 376 ? 6.183   25.837  26.368  1.00 82.54 376 A 1 
ATOM 2925 C CD1   . ILE A 1 376 ? 3.310   27.090  26.661  1.00 75.67 376 A 1 
ATOM 2926 N N     . LYS A 1 377 ? 7.987   24.880  23.424  1.00 91.63 377 A 1 
ATOM 2927 C CA    . LYS A 1 377 ? 8.980   23.829  23.162  1.00 91.89 377 A 1 
ATOM 2928 C C     . LYS A 1 377 ? 8.501   22.802  22.107  1.00 92.53 377 A 1 
ATOM 2929 O O     . LYS A 1 377 ? 8.678   21.592  22.268  1.00 89.28 377 A 1 
ATOM 2930 C CB    . LYS A 1 377 ? 9.439   23.182  24.485  1.00 90.19 377 A 1 
ATOM 2931 C CG    . LYS A 1 377 ? 10.087  24.184  25.450  1.00 85.16 377 A 1 
ATOM 2932 C CD    . LYS A 1 377 ? 10.459  23.533  26.793  1.00 77.65 377 A 1 
ATOM 2933 C CE    . LYS A 1 377 ? 11.062  24.592  27.713  1.00 69.59 377 A 1 
ATOM 2934 N NZ    . LYS A 1 377 ? 11.346  24.096  29.081  1.00 61.64 377 A 1 
ATOM 2935 N N     . GLY A 1 378 ? 7.848   23.282  21.058  1.00 91.28 378 A 1 
ATOM 2936 C CA    . GLY A 1 378 ? 7.333   22.486  19.941  1.00 91.29 378 A 1 
ATOM 2937 C C     . GLY A 1 378 ? 5.983   21.798  20.177  1.00 92.46 378 A 1 
ATOM 2938 O O     . GLY A 1 378 ? 5.361   21.358  19.208  1.00 89.88 378 A 1 
ATOM 2939 N N     . ARG A 1 379 ? 5.481   21.727  21.438  1.00 93.47 379 A 1 
ATOM 2940 C CA    . ARG A 1 379 ? 4.140   21.218  21.746  1.00 93.64 379 A 1 
ATOM 2941 C C     . ARG A 1 379 ? 3.100   22.317  21.556  1.00 94.01 379 A 1 
ATOM 2942 O O     . ARG A 1 379 ? 3.401   23.480  21.776  1.00 92.04 379 A 1 
ATOM 2943 C CB    . ARG A 1 379 ? 4.079   20.675  23.177  1.00 92.26 379 A 1 
ATOM 2944 C CG    . ARG A 1 379 ? 5.050   19.512  23.394  1.00 85.14 379 A 1 
ATOM 2945 C CD    . ARG A 1 379 ? 4.879   18.945  24.805  1.00 85.55 379 A 1 
ATOM 2946 N NE    . ARG A 1 379 ? 5.816   17.845  25.049  1.00 79.97 379 A 1 
ATOM 2947 C CZ    . ARG A 1 379 ? 5.880   17.111  26.145  1.00 77.19 379 A 1 
ATOM 2948 N NH1   . ARG A 1 379 ? 5.064   17.316  27.147  1.00 68.48 379 A 1 
ATOM 2949 N NH2   . ARG A 1 379 ? 6.763   16.169  26.257  1.00 68.55 379 A 1 
ATOM 2950 N N     . PHE A 1 380 ? 1.882   21.937  21.208  1.00 93.42 380 A 1 
ATOM 2951 C CA    . PHE A 1 380 ? 0.793   22.907  21.170  1.00 93.33 380 A 1 
ATOM 2952 C C     . PHE A 1 380 ? 0.516   23.445  22.579  1.00 92.41 380 A 1 
ATOM 2953 O O     . PHE A 1 380 ? 0.255   22.650  23.490  1.00 90.07 380 A 1 
ATOM 2954 C CB    . PHE A 1 380 ? -0.470  22.273  20.577  1.00 93.29 380 A 1 
ATOM 2955 C CG    . PHE A 1 380 ? -0.343  21.851  19.135  1.00 93.89 380 A 1 
ATOM 2956 C CD1   . PHE A 1 380 ? -0.054  22.800  18.149  1.00 91.97 380 A 1 
ATOM 2957 C CD2   . PHE A 1 380 ? -0.563  20.518  18.752  1.00 91.61 380 A 1 
ATOM 2958 C CE1   . PHE A 1 380 ? 0.044   22.432  16.799  1.00 91.02 380 A 1 
ATOM 2959 C CE2   . PHE A 1 380 ? -0.475  20.137  17.406  1.00 90.19 380 A 1 
ATOM 2960 C CZ    . PHE A 1 380 ? -0.169  21.092  16.420  1.00 92.12 380 A 1 
ATOM 2961 N N     . ALA A 1 381 ? 0.546   24.757  22.744  1.00 92.97 381 A 1 
ATOM 2962 C CA    . ALA A 1 381 ? 0.168   25.424  23.983  1.00 91.53 381 A 1 
ATOM 2963 C C     . ALA A 1 381 ? -1.359  25.438  24.139  1.00 90.32 381 A 1 
ATOM 2964 O O     . ALA A 1 381 ? -2.103  25.445  23.150  1.00 85.42 381 A 1 
ATOM 2965 C CB    . ALA A 1 381 ? 0.765   26.831  23.990  1.00 89.00 381 A 1 
ATOM 2966 N N     . LYS A 1 382 ? -1.834  25.447  25.409  1.00 89.64 382 A 1 
ATOM 2967 C CA    . LYS A 1 382 ? -3.222  25.814  25.682  1.00 87.45 382 A 1 
ATOM 2968 C C     . LYS A 1 382 ? -3.379  27.314  25.463  1.00 85.98 382 A 1 
ATOM 2969 O O     . LYS A 1 382 ? -2.432  28.069  25.601  1.00 78.93 382 A 1 
ATOM 2970 C CB    . LYS A 1 382 ? -3.626  25.450  27.110  1.00 82.95 382 A 1 
ATOM 2971 C CG    . LYS A 1 382 ? -3.722  23.943  27.341  1.00 73.47 382 A 1 
ATOM 2972 C CD    . LYS A 1 382 ? -4.158  23.728  28.790  1.00 68.46 382 A 1 
ATOM 2973 C CE    . LYS A 1 382 ? -4.240  22.268  29.174  1.00 58.60 382 A 1 
ATOM 2974 N NZ    . LYS A 1 382 ? -4.519  22.146  30.618  1.00 51.99 382 A 1 
ATOM 2975 N N     . ARG A 1 383 ? -4.615  27.743  25.159  1.00 85.34 383 A 1 
ATOM 2976 C CA    . ARG A 1 383 ? -4.891  29.167  24.932  1.00 81.66 383 A 1 
ATOM 2977 C C     . ARG A 1 383 ? -4.629  29.999  26.189  1.00 80.03 383 A 1 
ATOM 2978 O O     . ARG A 1 383 ? -3.990  31.034  26.081  1.00 70.71 383 A 1 
ATOM 2979 C CB    . ARG A 1 383 ? -6.328  29.304  24.407  1.00 75.69 383 A 1 
ATOM 2980 C CG    . ARG A 1 383 ? -6.546  30.680  23.766  1.00 65.36 383 A 1 
ATOM 2981 C CD    . ARG A 1 383 ? -7.941  30.756  23.162  1.00 62.61 383 A 1 
ATOM 2982 N NE    . ARG A 1 383 ? -8.143  32.021  22.454  1.00 54.89 383 A 1 
ATOM 2983 C CZ    . ARG A 1 383 ? -9.203  32.374  21.744  1.00 50.64 383 A 1 
ATOM 2984 N NH1   . ARG A 1 383 ? -10.237 31.580  21.605  1.00 48.56 383 A 1 
ATOM 2985 N NH2   . ARG A 1 383 ? -9.241  33.531  21.174  1.00 46.52 383 A 1 
ATOM 2986 N N     . SER A 1 384 ? -5.020  29.500  27.382  1.00 82.16 384 A 1 
ATOM 2987 C CA    . SER A 1 384 ? -4.724  30.114  28.683  1.00 79.64 384 A 1 
ATOM 2988 C C     . SER A 1 384 ? -3.234  30.246  28.958  1.00 79.10 384 A 1 
ATOM 2989 O O     . SER A 1 384 ? -2.779  31.267  29.459  1.00 68.93 384 A 1 
ATOM 2990 C CB    . SER A 1 384 ? -5.330  29.247  29.791  1.00 72.82 384 A 1 
ATOM 2991 O OG    . SER A 1 384 ? -4.881  27.904  29.688  1.00 63.93 384 A 1 
ATOM 2992 N N     . ASP A 1 385 ? -2.464  29.218  28.633  1.00 76.34 385 A 1 
ATOM 2993 C CA    . ASP A 1 385 ? -1.039  29.170  28.951  1.00 72.64 385 A 1 
ATOM 2994 C C     . ASP A 1 385 ? -0.257  30.096  28.010  1.00 71.88 385 A 1 
ATOM 2995 O O     . ASP A 1 385 ? 0.752   30.666  28.401  1.00 65.72 385 A 1 
ATOM 2996 C CB    . ASP A 1 385 ? -0.525  27.716  28.861  1.00 66.77 385 A 1 
ATOM 2997 C CG    . ASP A 1 385 ? -1.323  26.658  29.649  1.00 59.03 385 A 1 
ATOM 2998 O OD1   . ASP A 1 385 ? -2.245  26.998  30.421  1.00 53.64 385 A 1 
ATOM 2999 O OD2   . ASP A 1 385 ? -1.091  25.447  29.396  1.00 52.86 385 A 1 
ATOM 3000 N N     . ALA A 1 386 ? -0.728  30.287  26.807  1.00 69.71 386 A 1 
ATOM 3001 C CA    . ALA A 1 386 ? -0.156  31.237  25.860  1.00 63.91 386 A 1 
ATOM 3002 C C     . ALA A 1 386 ? -0.444  32.692  26.263  1.00 64.91 386 A 1 
ATOM 3003 O O     . ALA A 1 386 ? 0.444   33.528  26.135  1.00 60.11 386 A 1 
ATOM 3004 C CB    . ALA A 1 386 ? -0.708  30.932  24.456  1.00 58.61 386 A 1 
ATOM 3005 N N     . GLU A 1 387 ? -1.644  33.000  26.786  1.00 69.31 387 A 1 
ATOM 3006 C CA    . GLU A 1 387 ? -1.975  34.327  27.324  1.00 67.30 387 A 1 
ATOM 3007 C C     . GLU A 1 387 ? -1.126  34.632  28.573  1.00 68.35 387 A 1 
ATOM 3008 O O     . GLU A 1 387 ? -0.507  35.696  28.636  1.00 62.50 387 A 1 
ATOM 3009 C CB    . GLU A 1 387 ? -3.495  34.421  27.582  1.00 59.65 387 A 1 
ATOM 3010 C CG    . GLU A 1 387 ? -4.294  34.557  26.265  1.00 51.08 387 A 1 
ATOM 3011 C CD    . GLU A 1 387 ? -5.823  34.390  26.377  1.00 46.59 387 A 1 
ATOM 3012 O OE1   . GLU A 1 387 ? -6.490  34.347  25.308  1.00 43.43 387 A 1 
ATOM 3013 O OE2   . GLU A 1 387 ? -6.343  34.217  27.503  1.00 42.21 387 A 1 
ATOM 3014 N N     . MET A 1 388 ? -0.932  33.675  29.489  1.00 68.37 388 A 1 
ATOM 3015 C CA    . MET A 1 388 ? -0.041  33.863  30.635  1.00 65.79 388 A 1 
ATOM 3016 C C     . MET A 1 388 ? 1.439   34.017  30.252  1.00 65.70 388 A 1 
ATOM 3017 O O     . MET A 1 388 ? 2.127   34.808  30.885  1.00 60.49 388 A 1 
ATOM 3018 C CB    . MET A 1 388 ? -0.164  32.711  31.634  1.00 60.50 388 A 1 
ATOM 3019 C CG    . MET A 1 388 ? -1.369  32.812  32.552  1.00 53.47 388 A 1 
ATOM 3020 S SD    . MET A 1 388 ? -1.122  32.111  34.222  1.00 47.34 388 A 1 
ATOM 3021 C CE    . MET A 1 388 ? -0.492  30.475  33.806  1.00 43.52 388 A 1 
ATOM 3022 N N     . GLU A 1 389 ? 1.978   33.286  29.301  1.00 65.00 389 A 1 
ATOM 3023 C CA    . GLU A 1 389 ? 3.376   33.480  28.877  1.00 63.33 389 A 1 
ATOM 3024 C C     . GLU A 1 389 ? 3.574   34.850  28.214  1.00 62.57 389 A 1 
ATOM 3025 O O     . GLU A 1 389 ? 4.608   35.481  28.445  1.00 59.15 389 A 1 
ATOM 3026 C CB    . GLU A 1 389 ? 3.868   32.369  27.930  1.00 58.48 389 A 1 
ATOM 3027 C CG    . GLU A 1 389 ? 4.590   31.224  28.655  1.00 50.81 389 A 1 
ATOM 3028 C CD    . GLU A 1 389 ? 5.387   30.276  27.726  1.00 48.66 389 A 1 
ATOM 3029 O OE1   . GLU A 1 389 ? 6.171   29.448  28.250  1.00 44.87 389 A 1 
ATOM 3030 O OE2   . GLU A 1 389 ? 5.217   30.336  26.482  1.00 44.14 389 A 1 
ATOM 3031 N N     . VAL A 1 390 ? 2.606   35.321  27.439  1.00 67.80 390 A 1 
ATOM 3032 C CA    . VAL A 1 390 ? 2.680   36.670  26.852  1.00 66.57 390 A 1 
ATOM 3033 C C     . VAL A 1 390 ? 2.643   37.724  27.961  1.00 66.96 390 A 1 
ATOM 3034 O O     . VAL A 1 390 ? 3.509   38.596  27.966  1.00 62.87 390 A 1 
ATOM 3035 C CB    . VAL A 1 390 ? 1.590   36.901  25.798  1.00 62.12 390 A 1 
ATOM 3036 C CG1   . VAL A 1 390 ? 1.587   38.349  25.285  1.00 53.57 390 A 1 
ATOM 3037 C CG2   . VAL A 1 390 ? 1.822   36.011  24.574  1.00 57.60 390 A 1 
ATOM 3038 N N     . ASP A 1 391 ? 1.753   37.611  28.958  1.00 60.98 391 A 1 
ATOM 3039 C CA    . ASP A 1 391 ? 1.701   38.530  30.108  1.00 58.51 391 A 1 
ATOM 3040 C C     . ASP A 1 391 ? 2.968   38.465  30.962  1.00 57.51 391 A 1 
ATOM 3041 O O     . ASP A 1 391 ? 3.472   39.499  31.413  1.00 55.25 391 A 1 
ATOM 3042 C CB    . ASP A 1 391 ? 0.470   38.237  30.974  1.00 53.80 391 A 1 
ATOM 3043 C CG    . ASP A 1 391 ? -0.826  38.888  30.473  1.00 46.28 391 A 1 
ATOM 3044 O OD1   . ASP A 1 391 ? -0.746  39.803  29.634  1.00 44.20 391 A 1 
ATOM 3045 O OD2   . ASP A 1 391 ? -1.890  38.495  31.001  1.00 43.81 391 A 1 
ATOM 3046 N N     . GLN A 1 392 ? 3.551   37.286  31.195  1.00 62.09 392 A 1 
ATOM 3047 C CA    . GLN A 1 392 ? 4.812   37.162  31.923  1.00 62.02 392 A 1 
ATOM 3048 C C     . GLN A 1 392 ? 5.979   37.764  31.145  1.00 62.26 392 A 1 
ATOM 3049 O O     . GLN A 1 392 ? 6.798   38.458  31.744  1.00 58.67 392 A 1 
ATOM 3050 C CB    . GLN A 1 392 ? 5.120   35.704  32.273  1.00 57.67 392 A 1 
ATOM 3051 C CG    . GLN A 1 392 ? 4.327   35.244  33.501  1.00 52.20 392 A 1 
ATOM 3052 C CD    . GLN A 1 392 ? 4.707   33.843  33.965  1.00 48.24 392 A 1 
ATOM 3053 O OE1   . GLN A 1 392 ? 5.546   33.138  33.414  1.00 46.62 392 A 1 
ATOM 3054 N NE2   . GLN A 1 392 ? 4.108   33.377  35.035  1.00 42.83 392 A 1 
ATOM 3055 N N     . THR A 1 393 ? 6.078   37.535  29.854  1.00 62.55 393 A 1 
ATOM 3056 C CA    . THR A 1 393 ? 7.145   38.184  29.052  1.00 62.61 393 A 1 
ATOM 3057 C C     . THR A 1 393 ? 6.956   39.696  28.982  1.00 62.85 393 A 1 
ATOM 3058 O O     . THR A 1 393 ? 7.944   40.419  29.089  1.00 58.19 393 A 1 
ATOM 3059 C CB    . THR A 1 393 ? 7.293   37.607  27.637  1.00 58.18 393 A 1 
ATOM 3060 O OG1   . THR A 1 393 ? 6.088   37.158  27.086  1.00 51.33 393 A 1 
ATOM 3061 C CG2   . THR A 1 393 ? 8.266   36.435  27.620  1.00 52.94 393 A 1 
ATOM 3062 N N     . PHE A 1 394 ? 5.732   40.183  28.906  1.00 61.65 394 A 1 
ATOM 3063 C CA    . PHE A 1 394 ? 5.448   41.619  28.907  1.00 59.29 394 A 1 
ATOM 3064 C C     . PHE A 1 394 ? 5.715   42.251  30.282  1.00 59.43 394 A 1 
ATOM 3065 O O     . PHE A 1 394 ? 6.309   43.323  30.359  1.00 54.24 394 A 1 
ATOM 3066 C CB    . PHE A 1 394 ? 4.005   41.863  28.447  1.00 53.91 394 A 1 
ATOM 3067 C CG    . PHE A 1 394 ? 3.891   43.005  27.476  1.00 50.14 394 A 1 
ATOM 3068 C CD1   . PHE A 1 394 ? 3.629   44.315  27.923  1.00 48.60 394 A 1 
ATOM 3069 C CD2   . PHE A 1 394 ? 4.086   42.779  26.099  1.00 48.15 394 A 1 
ATOM 3070 C CE1   . PHE A 1 394 ? 3.545   45.383  27.019  1.00 42.91 394 A 1 
ATOM 3071 C CE2   . PHE A 1 394 ? 4.000   43.843  25.180  1.00 44.12 394 A 1 
ATOM 3072 C CZ    . PHE A 1 394 ? 3.725   45.148  25.641  1.00 45.78 394 A 1 
ATOM 3073 N N     . SER A 1 395 ? 5.353   41.581  31.404  1.00 61.34 395 A 1 
ATOM 3074 C CA    . SER A 1 395 ? 5.623   42.077  32.761  1.00 60.12 395 A 1 
ATOM 3075 C C     . SER A 1 395 ? 7.106   42.035  33.115  1.00 59.39 395 A 1 
ATOM 3076 O O     . SER A 1 395 ? 7.603   42.974  33.742  1.00 56.46 395 A 1 
ATOM 3077 C CB    . SER A 1 395 ? 4.787   41.341  33.809  1.00 56.78 395 A 1 
ATOM 3078 O OG    . SER A 1 395 ? 4.962   39.950  33.716  1.00 49.15 395 A 1 
ATOM 3079 N N     . THR A 1 396 ? 7.872   41.021  32.692  1.00 63.76 396 A 1 
ATOM 3080 C CA    . THR A 1 396 ? 9.336   41.026  32.867  1.00 63.23 396 A 1 
ATOM 3081 C C     . THR A 1 396 ? 10.018  42.088  32.016  1.00 63.44 396 A 1 
ATOM 3082 O O     . THR A 1 396 ? 10.950  42.724  32.513  1.00 58.74 396 A 1 
ATOM 3083 C CB    . THR A 1 396 ? 10.028  39.673  32.601  1.00 57.29 396 A 1 
ATOM 3084 O OG1   . THR A 1 396 ? 9.202   38.704  32.035  1.00 50.94 396 A 1 
ATOM 3085 C CG2   . THR A 1 396 ? 10.592  39.072  33.876  1.00 52.28 396 A 1 
ATOM 3086 N N     . ALA A 1 397 ? 9.567   42.327  30.818  1.00 57.87 397 A 1 
ATOM 3087 C CA    . ALA A 1 397 ? 10.093  43.417  29.995  1.00 56.39 397 A 1 
ATOM 3088 C C     . ALA A 1 397 ? 9.793   44.791  30.622  1.00 55.50 397 A 1 
ATOM 3089 O O     . ALA A 1 397 ? 10.698  45.606  30.770  1.00 53.89 397 A 1 
ATOM 3090 C CB    . ALA A 1 397 ? 9.531   43.289  28.574  1.00 52.68 397 A 1 
ATOM 3091 N N     . ALA A 1 398 ? 8.569   45.004  31.112  1.00 56.79 398 A 1 
ATOM 3092 C CA    . ALA A 1 398 ? 8.173   46.259  31.758  1.00 55.63 398 A 1 
ATOM 3093 C C     . ALA A 1 398 ? 8.943   46.527  33.066  1.00 54.18 398 A 1 
ATOM 3094 O O     . ALA A 1 398 ? 9.332   47.663  33.332  1.00 52.70 398 A 1 
ATOM 3095 C CB    . ALA A 1 398 ? 6.655   46.211  32.006  1.00 52.98 398 A 1 
ATOM 3096 N N     . LEU A 1 399 ? 9.220   45.498  33.896  1.00 58.39 399 A 1 
ATOM 3097 C CA    . LEU A 1 399 ? 10.017  45.643  35.113  1.00 56.20 399 A 1 
ATOM 3098 C C     . LEU A 1 399 ? 11.483  45.992  34.809  1.00 56.42 399 A 1 
ATOM 3099 O O     . LEU A 1 399 ? 12.078  46.757  35.563  1.00 53.15 399 A 1 
ATOM 3100 C CB    . LEU A 1 399 ? 9.921   44.363  35.960  1.00 50.59 399 A 1 
ATOM 3101 C CG    . LEU A 1 399 ? 8.646   44.287  36.809  1.00 46.63 399 A 1 
ATOM 3102 C CD1   . LEU A 1 399 ? 8.476   42.871  37.358  1.00 45.20 399 A 1 
ATOM 3103 C CD2   . LEU A 1 399 ? 8.701   45.249  37.998  1.00 48.51 399 A 1 
ATOM 3104 N N     . SER A 1 400 ? 12.071  45.469  33.749  1.00 60.32 400 A 1 
ATOM 3105 C CA    . SER A 1 400 ? 13.463  45.790  33.388  1.00 60.56 400 A 1 
ATOM 3106 C C     . SER A 1 400 ? 13.641  47.248  32.958  1.00 61.09 400 A 1 
ATOM 3107 O O     . SER A 1 400 ? 14.655  47.859  33.297  1.00 55.39 400 A 1 
ATOM 3108 C CB    . SER A 1 400 ? 13.997  44.831  32.328  1.00 55.63 400 A 1 
ATOM 3109 O OG    . SER A 1 400 ? 13.343  44.942  31.080  1.00 49.73 400 A 1 
ATOM 3110 N N     . ASP A 1 401 ? 12.651  47.814  32.310  1.00 51.53 401 A 1 
ATOM 3111 C CA    . ASP A 1 401 ? 12.720  49.198  31.823  1.00 54.29 401 A 1 
ATOM 3112 C C     . ASP A 1 401 ? 12.459  50.239  32.930  1.00 54.97 401 A 1 
ATOM 3113 O O     . ASP A 1 401 ? 12.822  51.403  32.814  1.00 52.30 401 A 1 
ATOM 3114 C CB    . ASP A 1 401 ? 11.756  49.347  30.630  1.00 47.97 401 A 1 
ATOM 3115 C CG    . ASP A 1 401 ? 12.184  50.398  29.599  1.00 42.72 401 A 1 
ATOM 3116 O OD1   . ASP A 1 401 ? 13.391  50.710  29.524  1.00 41.44 401 A 1 
ATOM 3117 O OD2   . ASP A 1 401 ? 11.289  50.843  28.849  1.00 41.49 401 A 1 
ATOM 3118 N N     . SER A 1 402 ? 11.890  49.818  34.080  1.00 49.94 402 A 1 
ATOM 3119 C CA    . SER A 1 402 ? 11.638  50.713  35.226  1.00 52.31 402 A 1 
ATOM 3120 C C     . SER A 1 402 ? 12.903  51.166  35.967  1.00 53.39 402 A 1 
ATOM 3121 O O     . SER A 1 402 ? 12.817  52.015  36.856  1.00 48.86 402 A 1 
ATOM 3122 C CB    . SER A 1 402 ? 10.636  50.086  36.186  1.00 46.32 402 A 1 
ATOM 3123 O OG    . SER A 1 402 ? 11.189  49.026  36.941  1.00 42.96 402 A 1 
ATOM 3124 N N     . SER A 1 403 ? 14.074  50.632  35.627  1.00 43.59 403 A 1 
ATOM 3125 C CA    . SER A 1 403 ? 15.365  51.101  36.152  1.00 46.61 403 A 1 
ATOM 3126 C C     . SER A 1 403 ? 15.820  52.427  35.530  1.00 47.19 403 A 1 
ATOM 3127 O O     . SER A 1 403 ? 17.008  52.746  35.579  1.00 44.33 403 A 1 
ATOM 3128 C CB    . SER A 1 403 ? 16.434  50.010  36.072  1.00 42.91 403 A 1 
ATOM 3129 O OG    . SER A 1 403 ? 16.867  49.790  34.742  1.00 39.77 403 A 1 
ATOM 3130 N N     . TYR A 1 404 ? 14.919  53.211  34.988  1.00 48.75 404 A 1 
ATOM 3131 C CA    . TYR A 1 404 ? 15.199  54.611  34.690  1.00 49.23 404 A 1 
ATOM 3132 C C     . TYR A 1 404 ? 15.549  55.310  36.003  1.00 46.10 404 A 1 
ATOM 3133 O O     . TYR A 1 404 ? 14.689  55.632  36.829  1.00 43.90 404 A 1 
ATOM 3134 C CB    . TYR A 1 404 ? 14.036  55.279  33.948  1.00 46.82 404 A 1 
ATOM 3135 C CG    . TYR A 1 404 ? 14.181  55.191  32.435  1.00 44.45 404 A 1 
ATOM 3136 C CD1   . TYR A 1 404 ? 14.931  56.166  31.744  1.00 44.12 404 A 1 
ATOM 3137 C CD2   . TYR A 1 404 ? 13.601  54.125  31.736  1.00 43.31 404 A 1 
ATOM 3138 C CE1   . TYR A 1 404 ? 15.102  56.074  30.348  1.00 39.07 404 A 1 
ATOM 3139 C CE2   . TYR A 1 404 ? 13.774  54.021  30.344  1.00 38.45 404 A 1 
ATOM 3140 C CZ    . TYR A 1 404 ? 14.527  55.000  29.644  1.00 39.59 404 A 1 
ATOM 3141 O OH    . TYR A 1 404 ? 14.692  54.894  28.287  1.00 38.48 404 A 1 
ATOM 3142 N N     . SER A 1 405 ? 16.844  55.473  36.224  1.00 44.57 405 A 1 
ATOM 3143 C CA    . SER A 1 405 ? 17.416  56.210  37.341  1.00 46.78 405 A 1 
ATOM 3144 C C     . SER A 1 405 ? 16.777  57.597  37.387  1.00 45.37 405 A 1 
ATOM 3145 O O     . SER A 1 405 ? 16.814  58.338  36.404  1.00 43.33 405 A 1 
ATOM 3146 C CB    . SER A 1 405 ? 18.932  56.308  37.198  1.00 42.82 405 A 1 
ATOM 3147 O OG    . SER A 1 405 ? 19.297  56.674  35.881  1.00 39.83 405 A 1 
ATOM 3148 N N     . THR A 1 406 ? 16.201  57.925  38.543  1.00 43.61 406 A 1 
ATOM 3149 C CA    . THR A 1 406 ? 15.769  59.287  38.837  1.00 47.52 406 A 1 
ATOM 3150 C C     . THR A 1 406 ? 16.994  60.190  38.732  1.00 44.77 406 A 1 
ATOM 3151 O O     . THR A 1 406 ? 17.811  60.230  39.655  1.00 43.32 406 A 1 
ATOM 3152 C CB    . THR A 1 406 ? 15.170  59.376  40.242  1.00 43.84 406 A 1 
ATOM 3153 O OG1   . THR A 1 406 ? 15.958  58.644  41.167  1.00 39.28 406 A 1 
ATOM 3154 C CG2   . THR A 1 406 ? 13.759  58.788  40.300  1.00 40.82 406 A 1 
ATOM 3155 N N     . VAL A 1 407 ? 17.165  60.844  37.617  1.00 45.44 407 A 1 
ATOM 3156 C CA    . VAL A 1 407 ? 18.182  61.886  37.454  1.00 48.81 407 A 1 
ATOM 3157 C C     . VAL A 1 407 ? 17.818  62.959  38.485  1.00 44.96 407 A 1 
ATOM 3158 O O     . VAL A 1 407 ? 16.714  63.516  38.380  1.00 43.85 407 A 1 
ATOM 3159 C CB    . VAL A 1 407 ? 18.210  62.461  36.034  1.00 46.66 407 A 1 
ATOM 3160 C CG1   . VAL A 1 407 ? 19.327  63.492  35.897  1.00 42.31 407 A 1 
ATOM 3161 C CG2   . VAL A 1 407 ? 18.451  61.367  34.992  1.00 46.33 407 A 1 
ATOM 3162 N N     . PRO A 1 408 ? 18.649  63.203  39.545  1.00 39.48 408 A 1 
ATOM 3163 C CA    . PRO A 1 408 ? 18.332  64.230  40.513  1.00 42.55 408 A 1 
ATOM 3164 C C     . PRO A 1 408 ? 18.329  65.563  39.770  1.00 41.29 408 A 1 
ATOM 3165 O O     . PRO A 1 408 ? 19.304  65.916  39.101  1.00 40.68 408 A 1 
ATOM 3166 C CB    . PRO A 1 408 ? 19.409  64.123  41.598  1.00 39.89 408 A 1 
ATOM 3167 C CG    . PRO A 1 408 ? 20.590  63.504  40.867  1.00 39.16 408 A 1 
ATOM 3168 C CD    . PRO A 1 408 ? 19.950  62.623  39.797  1.00 44.16 408 A 1 
ATOM 3169 N N     . TRP A 1 409 ? 17.216  66.269  39.874  1.00 42.99 409 A 1 
ATOM 3170 C CA    . TRP A 1 409 ? 17.162  67.679  39.505  1.00 43.70 409 A 1 
ATOM 3171 C C     . TRP A 1 409 ? 18.094  68.443  40.456  1.00 41.05 409 A 1 
ATOM 3172 O O     . TRP A 1 409 ? 17.713  68.741  41.592  1.00 38.09 409 A 1 
ATOM 3173 C CB    . TRP A 1 409 ? 15.718  68.212  39.578  1.00 40.25 409 A 1 
ATOM 3174 C CG    . TRP A 1 409 ? 14.869  67.984  38.379  1.00 36.93 409 A 1 
ATOM 3175 C CD1   . TRP A 1 409 ? 14.680  66.831  37.721  1.00 30.57 409 A 1 
ATOM 3176 C CD2   . TRP A 1 409 ? 14.067  68.988  37.677  1.00 32.63 409 A 1 
ATOM 3177 N NE1   . TRP A 1 409 ? 13.817  67.012  36.650  1.00 28.12 409 A 1 
ATOM 3178 C CE2   . TRP A 1 409 ? 13.413  68.326  36.593  1.00 32.03 409 A 1 
ATOM 3179 C CE3   . TRP A 1 409 ? 13.833  70.350  37.857  1.00 35.45 409 A 1 
ATOM 3180 C CZ2   . TRP A 1 409 ? 12.565  69.023  35.726  1.00 35.54 409 A 1 
ATOM 3181 C CZ3   . TRP A 1 409 ? 12.978  71.057  36.987  1.00 33.19 409 A 1 
ATOM 3182 C CH2   . TRP A 1 409 ? 12.348  70.399  35.931  1.00 32.88 409 A 1 
ATOM 3183 N N     . PHE A 1 410 ? 19.334  68.667  40.030  1.00 40.57 410 A 1 
ATOM 3184 C CA    . PHE A 1 410 ? 20.200  69.737  40.517  1.00 41.53 410 A 1 
ATOM 3185 C C     . PHE A 1 410 ? 19.992  71.000  39.670  1.00 38.82 410 A 1 
ATOM 3186 O O     . PHE A 1 410 ? 19.808  70.863  38.446  1.00 32.78 410 A 1 
ATOM 3187 C CB    . PHE A 1 410 ? 21.668  69.304  40.541  1.00 39.72 410 A 1 
ATOM 3188 C CG    . PHE A 1 410 ? 22.114  68.761  41.881  1.00 37.67 410 A 1 
ATOM 3189 C CD1   . PHE A 1 410 ? 22.405  69.644  42.930  1.00 32.65 410 A 1 
ATOM 3190 C CD2   . PHE A 1 410 ? 22.234  67.374  42.085  1.00 32.14 410 A 1 
ATOM 3191 C CE1   . PHE A 1 410 ? 22.812  69.141  44.179  1.00 29.64 410 A 1 
ATOM 3192 C CE2   . PHE A 1 410 ? 22.640  66.877  43.340  1.00 33.49 410 A 1 
ATOM 3193 C CZ    . PHE A 1 410 ? 22.921  67.763  44.372  1.00 35.70 410 A 1 
ATOM 3194 O OXT   . PHE A 1 410 ? 20.049  72.083  40.328  1.00 41.67 410 A 1 
ATOM 3195 N N     . GLU B 2 1   ? 13.035  5.801   -10.598 1.00 30.86 1   B 1 
ATOM 3196 C CA    . GLU B 2 1   ? 13.367  5.047   -9.376  1.00 33.27 1   B 1 
ATOM 3197 C C     . GLU B 2 1   ? 12.371  3.917   -9.216  1.00 35.10 1   B 1 
ATOM 3198 O O     . GLU B 2 1   ? 11.179  4.143   -9.381  1.00 31.93 1   B 1 
ATOM 3199 C CB    . GLU B 2 1   ? 13.350  5.966   -8.154  1.00 30.37 1   B 1 
ATOM 3200 C CG    . GLU B 2 1   ? 14.514  6.969   -8.218  1.00 25.09 1   B 1 
ATOM 3201 C CD    . GLU B 2 1   ? 14.472  7.970   -7.072  1.00 22.35 1   B 1 
ATOM 3202 O OE1   . GLU B 2 1   ? 15.542  8.251   -6.520  1.00 20.02 1   B 1 
ATOM 3203 O OE2   . GLU B 2 1   ? 13.361  8.469   -6.800  1.00 21.78 1   B 1 
ATOM 3204 N N     . ASN B 2 2   ? 12.844  2.697   -8.960  1.00 46.70 2   B 1 
ATOM 3205 C CA    . ASN B 2 2   ? 11.949  1.544   -8.890  1.00 47.25 2   B 1 
ATOM 3206 C C     . ASN B 2 2   ? 11.086  1.698   -7.616  1.00 47.02 2   B 1 
ATOM 3207 O O     . ASN B 2 2   ? 11.658  1.830   -6.537  1.00 43.58 2   B 1 
ATOM 3208 C CB    . ASN B 2 2   ? 12.789  0.253   -8.935  1.00 41.88 2   B 1 
ATOM 3209 C CG    . ASN B 2 2   ? 12.062  -0.923  -9.570  1.00 34.75 2   B 1 
ATOM 3210 O OD1   . ASN B 2 2   ? 10.870  -0.902  -9.805  1.00 33.20 2   B 1 
ATOM 3211 N ND2   . ASN B 2 2   ? 12.781  -1.986  -9.881  1.00 31.27 2   B 1 
ATOM 3212 N N     . PRO B 2 3   ? 9.730   1.702   -7.682  1.00 45.26 3   B 1 
ATOM 3213 C CA    . PRO B 2 3   ? 8.888   2.025   -6.527  1.00 43.53 3   B 1 
ATOM 3214 C C     . PRO B 2 3   ? 9.062   1.064   -5.343  1.00 43.01 3   B 1 
ATOM 3215 O O     . PRO B 2 3   ? 8.744   1.410   -4.204  1.00 41.78 3   B 1 
ATOM 3216 C CB    . PRO B 2 3   ? 7.451   2.024   -7.079  1.00 40.53 3   B 1 
ATOM 3217 C CG    . PRO B 2 3   ? 7.533   1.160   -8.340  1.00 40.45 3   B 1 
ATOM 3218 C CD    . PRO B 2 3   ? 8.931   1.440   -8.859  1.00 42.96 3   B 1 
ATOM 3219 N N     . ALA B 2 4   ? 9.633   -0.126  -5.593  1.00 45.99 4   B 1 
ATOM 3220 C CA    . ALA B 2 4   ? 10.050  -1.057  -4.554  1.00 44.54 4   B 1 
ATOM 3221 C C     . ALA B 2 4   ? 11.202  -0.511  -3.682  1.00 44.45 4   B 1 
ATOM 3222 O O     . ALA B 2 4   ? 11.244  -0.807  -2.483  1.00 42.13 4   B 1 
ATOM 3223 C CB    . ALA B 2 4   ? 10.440  -2.378  -5.228  1.00 40.97 4   B 1 
ATOM 3224 N N     . ALA B 2 5   ? 12.104  0.293   -4.221  1.00 44.81 5   B 1 
ATOM 3225 C CA    . ALA B 2 5   ? 13.250  0.845   -3.495  1.00 42.57 5   B 1 
ATOM 3226 C C     . ALA B 2 5   ? 12.838  1.917   -2.470  1.00 43.63 5   B 1 
ATOM 3227 O O     . ALA B 2 5   ? 13.407  1.971   -1.374  1.00 41.23 5   B 1 
ATOM 3228 C CB    . ALA B 2 5   ? 14.266  1.387   -4.508  1.00 37.59 5   B 1 
ATOM 3229 N N     . GLU B 2 6   ? 11.812  2.725   -2.750  1.00 57.03 6   B 1 
ATOM 3230 C CA    . GLU B 2 6   ? 11.265  3.674   -1.769  1.00 56.44 6   B 1 
ATOM 3231 C C     . GLU B 2 6   ? 10.715  2.971   -0.513  1.00 58.16 6   B 1 
ATOM 3232 O O     . GLU B 2 6   ? 10.809  3.482   0.605   1.00 53.07 6   B 1 
ATOM 3233 C CB    . GLU B 2 6   ? 10.138  4.525   -2.368  1.00 49.80 6   B 1 
ATOM 3234 C CG    . GLU B 2 6   ? 10.591  5.584   -3.377  1.00 41.92 6   B 1 
ATOM 3235 C CD    . GLU B 2 6   ? 9.526   6.675   -3.544  1.00 38.55 6   B 1 
ATOM 3236 O OE1   . GLU B 2 6   ? 9.906   7.833   -3.777  1.00 34.69 6   B 1 
ATOM 3237 O OE2   . GLU B 2 6   ? 8.327   6.360   -3.342  1.00 35.59 6   B 1 
ATOM 3238 N N     . GLY B 2 7   ? 10.169  1.764   -0.675  1.00 57.84 7   B 1 
ATOM 3239 C CA    . GLY B 2 7   ? 9.705   0.929   0.428   1.00 55.45 7   B 1 
ATOM 3240 C C     . GLY B 2 7   ? 10.818  0.439   1.351   1.00 57.53 7   B 1 
ATOM 3241 O O     . GLY B 2 7   ? 10.539  0.077   2.496   1.00 53.09 7   B 1 
ATOM 3242 N N     . GLY B 2 8   ? 12.081  0.472   0.919   1.00 63.33 8   B 1 
ATOM 3243 C CA    . GLY B 2 8   ? 13.233  -0.103  1.621   1.00 61.11 8   B 1 
ATOM 3244 C C     . GLY B 2 8   ? 13.492  0.421   3.033   1.00 64.34 8   B 1 
ATOM 3245 O O     . GLY B 2 8   ? 14.103  -0.264  3.859   1.00 58.30 8   B 1 
ATOM 3246 N N     . SER B 2 9   ? 12.980  1.620   3.381   1.00 69.13 9   B 1 
ATOM 3247 C CA    . SER B 2 9   ? 13.055  2.181   4.737   1.00 69.12 9   B 1 
ATOM 3248 C C     . SER B 2 9   ? 11.692  2.353   5.424   1.00 73.15 9   B 1 
ATOM 3249 O O     . SER B 2 9   ? 11.584  3.069   6.428   1.00 65.25 9   B 1 
ATOM 3250 C CB    . SER B 2 9   ? 13.866  3.483   4.712   1.00 58.29 9   B 1 
ATOM 3251 O OG    . SER B 2 9   ? 13.110  4.547   4.176   1.00 49.11 9   B 1 
ATOM 3252 N N     . ALA B 2 10  ? 10.634  1.710   4.900   1.00 84.55 10  B 1 
ATOM 3253 C CA    . ALA B 2 10  ? 9.281   1.896   5.408   1.00 85.92 10  B 1 
ATOM 3254 C C     . ALA B 2 10  ? 9.131   1.396   6.854   1.00 88.76 10  B 1 
ATOM 3255 O O     . ALA B 2 10  ? 8.573   2.106   7.699   1.00 85.17 10  B 1 
ATOM 3256 C CB    . ALA B 2 10  ? 8.290   1.218   4.463   1.00 81.31 10  B 1 
ATOM 3257 N N     . LEU B 2 11  ? 9.707   0.227   7.171   1.00 90.59 11  B 1 
ATOM 3258 C CA    . LEU B 2 11  ? 9.788   -0.317  8.527   1.00 91.32 11  B 1 
ATOM 3259 C C     . LEU B 2 11  ? 11.251  -0.332  9.016   1.00 91.74 11  B 1 
ATOM 3260 O O     . LEU B 2 11  ? 12.162  -0.560  8.228   1.00 89.56 11  B 1 
ATOM 3261 C CB    . LEU B 2 11  ? 9.164   -1.721  8.567   1.00 91.04 11  B 1 
ATOM 3262 C CG    . LEU B 2 11  ? 7.661   -1.758  8.249   1.00 90.40 11  B 1 
ATOM 3263 C CD1   . LEU B 2 11  ? 7.175   -3.205  8.188   1.00 87.02 11  B 1 
ATOM 3264 C CD2   . LEU B 2 11  ? 6.830   -1.016  9.307   1.00 85.94 11  B 1 
ATOM 3265 N N     . PRO B 2 12  ? 11.513  -0.108  10.330  1.00 91.45 12  B 1 
ATOM 3266 C CA    . PRO B 2 12  ? 12.868  -0.227  10.843  1.00 90.80 12  B 1 
ATOM 3267 C C     . PRO B 2 12  ? 13.347  -1.678  10.790  1.00 91.75 12  B 1 
ATOM 3268 O O     . PRO B 2 12  ? 12.811  -2.530  11.505  1.00 90.87 12  B 1 
ATOM 3269 C CB    . PRO B 2 12  ? 12.820  0.313   12.275  1.00 89.00 12  B 1 
ATOM 3270 C CG    . PRO B 2 12  ? 11.524  1.124   12.317  1.00 86.30 12  B 1 
ATOM 3271 C CD    . PRO B 2 12  ? 10.617  0.390   11.345  1.00 88.57 12  B 1 
ATOM 3272 N N     . MET B 2 13  ? 14.414  -1.952  10.031  1.00 91.25 13  B 1 
ATOM 3273 C CA    . MET B 2 13  ? 14.970  -3.297  9.868   1.00 91.66 13  B 1 
ATOM 3274 C C     . MET B 2 13  ? 15.295  -3.968  11.208  1.00 92.54 13  B 1 
ATOM 3275 O O     . MET B 2 13  ? 15.048  -5.155  11.398  1.00 91.92 13  B 1 
ATOM 3276 C CB    . MET B 2 13  ? 16.227  -3.215  8.976   1.00 90.46 13  B 1 
ATOM 3277 C CG    . MET B 2 13  ? 16.744  -4.597  8.581   1.00 84.45 13  B 1 
ATOM 3278 S SD    . MET B 2 13  ? 15.533  -5.630  7.717   1.00 84.71 13  B 1 
ATOM 3279 C CE    . MET B 2 13  ? 15.504  -4.816  6.112   1.00 74.02 13  B 1 
ATOM 3280 N N     . ALA B 2 14  ? 15.757  -3.207  12.206  1.00 91.43 14  B 1 
ATOM 3281 C CA    . ALA B 2 14  ? 16.017  -3.727  13.548  1.00 90.78 14  B 1 
ATOM 3282 C C     . ALA B 2 14  ? 14.772  -4.340  14.221  1.00 92.05 14  B 1 
ATOM 3283 O O     . ALA B 2 14  ? 14.895  -5.288  14.998  1.00 90.80 14  B 1 
ATOM 3284 C CB    . ALA B 2 14  ? 16.592  -2.596  14.409  1.00 88.33 14  B 1 
ATOM 3285 N N     . ASN B 2 15  ? 13.568  -3.804  13.940  1.00 91.74 15  B 1 
ATOM 3286 C CA    . ASN B 2 15  ? 12.324  -4.338  14.487  1.00 92.17 15  B 1 
ATOM 3287 C C     . ASN B 2 15  ? 11.897  -5.605  13.737  1.00 93.49 15  B 1 
ATOM 3288 O O     . ASN B 2 15  ? 11.526  -6.579  14.379  1.00 92.78 15  B 1 
ATOM 3289 C CB    . ASN B 2 15  ? 11.220  -3.272  14.440  1.00 91.17 15  B 1 
ATOM 3290 C CG    . ASN B 2 15  ? 11.426  -2.126  15.415  1.00 89.12 15  B 1 
ATOM 3291 O OD1   . ASN B 2 15  ? 12.516  -1.711  15.755  1.00 78.82 15  B 1 
ATOM 3292 N ND2   . ASN B 2 15  ? 10.344  -1.554  15.902  1.00 79.22 15  B 1 
ATOM 3293 N N     . VAL B 2 16  ? 12.035  -5.624  12.409  1.00 93.82 16  B 1 
ATOM 3294 C CA    . VAL B 2 16  ? 11.768  -6.811  11.579  1.00 94.64 16  B 1 
ATOM 3295 C C     . VAL B 2 16  ? 12.674  -7.966  12.006  1.00 95.28 16  B 1 
ATOM 3296 O O     . VAL B 2 16  ? 12.174  -9.030  12.375  1.00 94.51 16  B 1 
ATOM 3297 C CB    . VAL B 2 16  ? 11.939  -6.494  10.080  1.00 94.33 16  B 1 
ATOM 3298 C CG1   . VAL B 2 16  ? 11.657  -7.721  9.206   1.00 91.92 16  B 1 
ATOM 3299 C CG2   . VAL B 2 16  ? 10.988  -5.366  9.641   1.00 91.59 16  B 1 
ATOM 3300 N N     . VAL B 2 17  ? 13.981  -7.740  12.108  1.00 95.46 17  B 1 
ATOM 3301 C CA    . VAL B 2 17  ? 14.950  -8.771  12.531  1.00 95.26 17  B 1 
ATOM 3302 C C     . VAL B 2 17  ? 14.684  -9.258  13.962  1.00 95.39 17  B 1 
ATOM 3303 O O     . VAL B 2 17  ? 14.877  -10.438 14.254  1.00 94.53 17  B 1 
ATOM 3304 C CB    . VAL B 2 17  ? 16.386  -8.249  12.391  1.00 94.22 17  B 1 
ATOM 3305 C CG1   . VAL B 2 17  ? 17.435  -9.235  12.932  1.00 90.86 17  B 1 
ATOM 3306 C CG2   . VAL B 2 17  ? 16.723  -7.997  10.926  1.00 90.23 17  B 1 
ATOM 3307 N N     . ARG B 2 18  ? 14.239  -8.372  14.873  1.00 94.55 18  B 1 
ATOM 3308 C CA    . ARG B 2 18  ? 13.862  -8.781  16.228  1.00 94.19 18  B 1 
ATOM 3309 C C     . ARG B 2 18  ? 12.672  -9.738  16.219  1.00 94.54 18  B 1 
ATOM 3310 O O     . ARG B 2 18  ? 12.683  -10.687 16.998  1.00 92.96 18  B 1 
ATOM 3311 C CB    . ARG B 2 18  ? 13.582  -7.540  17.082  1.00 92.65 18  B 1 
ATOM 3312 C CG    . ARG B 2 18  ? 13.374  -7.889  18.567  1.00 84.66 18  B 1 
ATOM 3313 C CD    . ARG B 2 18  ? 12.935  -6.657  19.374  1.00 82.23 18  B 1 
ATOM 3314 N NE    . ARG B 2 18  ? 13.948  -5.591  19.347  1.00 73.48 18  B 1 
ATOM 3315 C CZ    . ARG B 2 18  ? 13.726  -4.275  19.334  1.00 66.81 18  B 1 
ATOM 3316 N NH1   . ARG B 2 18  ? 12.521  -3.790  19.358  1.00 59.61 18  B 1 
ATOM 3317 N NH2   . ARG B 2 18  ? 14.722  -3.443  19.293  1.00 59.71 18  B 1 
ATOM 3318 N N     . LEU B 2 19  ? 11.679  -9.504  15.360  1.00 94.94 19  B 1 
ATOM 3319 C CA    . LEU B 2 19  ? 10.537  -10.408 15.192  1.00 95.31 19  B 1 
ATOM 3320 C C     . LEU B 2 19  ? 10.971  -11.743 14.584  1.00 96.01 19  B 1 
ATOM 3321 O O     . LEU B 2 19  ? 10.691  -12.782 15.171  1.00 94.49 19  B 1 
ATOM 3322 C CB    . LEU B 2 19  ? 9.459   -9.728  14.337  1.00 94.62 19  B 1 
ATOM 3323 C CG    . LEU B 2 19  ? 8.719   -8.584  15.057  1.00 93.24 19  B 1 
ATOM 3324 C CD1   . LEU B 2 19  ? 7.841   -7.818  14.071  1.00 89.24 19  B 1 
ATOM 3325 C CD2   . LEU B 2 19  ? 7.834   -9.119  16.181  1.00 88.91 19  B 1 
ATOM 3326 N N     . MET B 2 20  ? 11.742  -11.733 13.503  1.00 95.91 20  B 1 
ATOM 3327 C CA    . MET B 2 20  ? 12.264  -12.942 12.869  1.00 96.26 20  B 1 
ATOM 3328 C C     . MET B 2 20  ? 13.011  -13.835 13.864  1.00 96.29 20  B 1 
ATOM 3329 O O     . MET B 2 20  ? 12.789  -15.043 13.919  1.00 94.68 20  B 1 
ATOM 3330 C CB    . MET B 2 20  ? 13.210  -12.564 11.719  1.00 96.09 20  B 1 
ATOM 3331 C CG    . MET B 2 20  ? 12.524  -11.819 10.574  1.00 94.81 20  B 1 
ATOM 3332 S SD    . MET B 2 20  ? 13.689  -11.279 9.286   1.00 93.19 20  B 1 
ATOM 3333 C CE    . MET B 2 20  ? 13.896  -12.833 8.390   1.00 84.78 20  B 1 
ATOM 3334 N N     . ARG B 2 21  ? 13.841  -13.238 14.731  1.00 96.25 21  B 1 
ATOM 3335 C CA    . ARG B 2 21  ? 14.597  -13.988 15.752  1.00 95.86 21  B 1 
ATOM 3336 C C     . ARG B 2 21  ? 13.747  -14.612 16.857  1.00 95.96 21  B 1 
ATOM 3337 O O     . ARG B 2 21  ? 14.273  -15.437 17.585  1.00 93.66 21  B 1 
ATOM 3338 C CB    . ARG B 2 21  ? 15.677  -13.088 16.364  1.00 94.55 21  B 1 
ATOM 3339 C CG    . ARG B 2 21  ? 16.846  -12.875 15.399  1.00 89.42 21  B 1 
ATOM 3340 C CD    . ARG B 2 21  ? 17.915  -11.991 16.060  1.00 85.73 21  B 1 
ATOM 3341 N NE    . ARG B 2 21  ? 19.051  -11.744 15.159  1.00 80.54 21  B 1 
ATOM 3342 C CZ    . ARG B 2 21  ? 20.053  -12.587 14.904  1.00 75.85 21  B 1 
ATOM 3343 N NH1   . ARG B 2 21  ? 20.138  -13.753 15.484  1.00 65.30 21  B 1 
ATOM 3344 N NH2   . ARG B 2 21  ? 20.978  -12.267 14.045  1.00 69.00 21  B 1 
ATOM 3345 N N     . ARG B 2 22  ? 12.463  -14.246 17.013  1.00 95.42 22  B 1 
ATOM 3346 C CA    . ARG B 2 22  ? 11.578  -14.880 18.007  1.00 94.65 22  B 1 
ATOM 3347 C C     . ARG B 2 22  ? 11.157  -16.293 17.613  1.00 95.18 22  B 1 
ATOM 3348 O O     . ARG B 2 22  ? 10.915  -17.098 18.506  1.00 92.20 22  B 1 
ATOM 3349 C CB    . ARG B 2 22  ? 10.312  -14.045 18.231  1.00 92.51 22  B 1 
ATOM 3350 C CG    . ARG B 2 22  ? 10.578  -12.749 18.992  1.00 85.67 22  B 1 
ATOM 3351 C CD    . ARG B 2 22  ? 9.245   -12.034 19.173  1.00 83.25 22  B 1 
ATOM 3352 N NE    . ARG B 2 22  ? 9.385   -10.781 19.921  1.00 79.76 22  B 1 
ATOM 3353 C CZ    . ARG B 2 22  ? 8.402   -9.935  20.158  1.00 75.91 22  B 1 
ATOM 3354 N NH1   . ARG B 2 22  ? 7.182   -10.161 19.754  1.00 72.05 22  B 1 
ATOM 3355 N NH2   . ARG B 2 22  ? 8.634   -8.832  20.802  1.00 69.07 22  B 1 
ATOM 3356 N N     . VAL B 2 23  ? 11.065  -16.581 16.317  1.00 95.90 23  B 1 
ATOM 3357 C CA    . VAL B 2 23  ? 10.647  -17.903 15.810  1.00 95.48 23  B 1 
ATOM 3358 C C     . VAL B 2 23  ? 11.828  -18.758 15.364  1.00 95.90 23  B 1 
ATOM 3359 O O     . VAL B 2 23  ? 11.659  -19.942 15.110  1.00 93.46 23  B 1 
ATOM 3360 C CB    . VAL B 2 23  ? 9.606   -17.785 14.682  1.00 93.34 23  B 1 
ATOM 3361 C CG1   . VAL B 2 23  ? 8.326   -17.145 15.214  1.00 87.05 23  B 1 
ATOM 3362 C CG2   . VAL B 2 23  ? 10.115  -16.968 13.501  1.00 86.78 23  B 1 
ATOM 3363 N N     . LEU B 2 24  ? 13.030  -18.189 15.296  1.00 95.15 24  B 1 
ATOM 3364 C CA    . LEU B 2 24  ? 14.240  -18.901 14.916  1.00 95.37 24  B 1 
ATOM 3365 C C     . LEU B 2 24  ? 15.013  -19.403 16.145  1.00 95.44 24  B 1 
ATOM 3366 O O     . LEU B 2 24  ? 15.130  -18.673 17.131  1.00 92.81 24  B 1 
ATOM 3367 C CB    . LEU B 2 24  ? 15.126  -17.993 14.054  1.00 94.32 24  B 1 
ATOM 3368 C CG    . LEU B 2 24  ? 14.507  -17.611 12.695  1.00 93.55 24  B 1 
ATOM 3369 C CD1   . LEU B 2 24  ? 15.422  -16.605 11.999  1.00 88.78 24  B 1 
ATOM 3370 C CD2   . LEU B 2 24  ? 14.322  -18.813 11.778  1.00 88.27 24  B 1 
ATOM 3371 N N     . PRO B 2 25  ? 15.634  -20.612 16.063  1.00 95.57 25  B 1 
ATOM 3372 C CA    . PRO B 2 25  ? 16.591  -21.066 17.069  1.00 94.72 25  B 1 
ATOM 3373 C C     . PRO B 2 25  ? 17.750  -20.076 17.250  1.00 94.82 25  B 1 
ATOM 3374 O O     . PRO B 2 25  ? 18.168  -19.392 16.316  1.00 93.06 25  B 1 
ATOM 3375 C CB    . PRO B 2 25  ? 17.073  -22.435 16.580  1.00 93.22 25  B 1 
ATOM 3376 C CG    . PRO B 2 25  ? 15.949  -22.918 15.672  1.00 91.29 25  B 1 
ATOM 3377 C CD    . PRO B 2 25  ? 15.410  -21.632 15.063  1.00 94.03 25  B 1 
ATOM 3378 N N     . SER B 2 26  ? 18.328  -20.020 18.460  1.00 93.90 26  B 1 
ATOM 3379 C CA    . SER B 2 26  ? 19.362  -19.023 18.806  1.00 93.17 26  B 1 
ATOM 3380 C C     . SER B 2 26  ? 20.651  -19.128 17.982  1.00 93.28 26  B 1 
ATOM 3381 O O     . SER B 2 26  ? 21.367  -18.143 17.820  1.00 87.45 26  B 1 
ATOM 3382 C CB    . SER B 2 26  ? 19.693  -19.148 20.291  1.00 90.30 26  B 1 
ATOM 3383 O OG    . SER B 2 26  ? 20.120  -20.467 20.592  1.00 79.39 26  B 1 
ATOM 3384 N N     . ASN B 2 27  ? 20.932  -20.307 17.432  1.00 92.78 27  B 1 
ATOM 3385 C CA    . ASN B 2 27  ? 22.121  -20.602 16.632  1.00 92.17 27  B 1 
ATOM 3386 C C     . ASN B 2 27  ? 21.938  -20.343 15.124  1.00 92.85 27  B 1 
ATOM 3387 O O     . ASN B 2 27  ? 22.874  -20.579 14.355  1.00 88.00 27  B 1 
ATOM 3388 C CB    . ASN B 2 27  ? 22.553  -22.055 16.914  1.00 88.64 27  B 1 
ATOM 3389 C CG    . ASN B 2 27  ? 21.515  -23.070 16.470  1.00 82.11 27  B 1 
ATOM 3390 O OD1   . ASN B 2 27  ? 20.335  -22.822 16.388  1.00 67.56 27  B 1 
ATOM 3391 N ND2   . ASN B 2 27  ? 21.924  -24.290 16.182  1.00 73.59 27  B 1 
ATOM 3392 N N     . VAL B 2 28  ? 20.760  -19.888 14.689  1.00 94.38 28  B 1 
ATOM 3393 C CA    . VAL B 2 28  ? 20.451  -19.635 13.277  1.00 94.51 28  B 1 
ATOM 3394 C C     . VAL B 2 28  ? 20.913  -18.242 12.857  1.00 94.90 28  B 1 
ATOM 3395 O O     . VAL B 2 28  ? 20.698  -17.241 13.543  1.00 92.45 28  B 1 
ATOM 3396 C CB    . VAL B 2 28  ? 18.963  -19.866 12.985  1.00 92.71 28  B 1 
ATOM 3397 C CG1   . VAL B 2 28  ? 18.585  -19.547 11.539  1.00 85.36 28  B 1 
ATOM 3398 C CG2   . VAL B 2 28  ? 18.625  -21.330 13.250  1.00 86.26 28  B 1 
ATOM 3399 N N     . LYS B 2 29  ? 21.567  -18.176 11.688  1.00 95.77 29  B 1 
ATOM 3400 C CA    . LYS B 2 29  ? 21.932  -16.923 11.038  1.00 95.30 29  B 1 
ATOM 3401 C C     . LYS B 2 29  ? 20.849  -16.514 10.032  1.00 95.73 29  B 1 
ATOM 3402 O O     . LYS B 2 29  ? 20.153  -17.364 9.486   1.00 93.38 29  B 1 
ATOM 3403 C CB    . LYS B 2 29  ? 23.310  -17.047 10.376  1.00 93.33 29  B 1 
ATOM 3404 C CG    . LYS B 2 29  ? 24.431  -17.301 11.398  1.00 85.70 29  B 1 
ATOM 3405 C CD    . LYS B 2 29  ? 25.793  -17.395 10.708  1.00 78.47 29  B 1 
ATOM 3406 C CE    . LYS B 2 29  ? 26.900  -17.676 11.718  1.00 68.52 29  B 1 
ATOM 3407 N NZ    . LYS B 2 29  ? 28.228  -17.802 11.058  1.00 58.04 29  B 1 
ATOM 3408 N N     . ILE B 2 30  ? 20.725  -15.223 9.781   1.00 94.56 30  B 1 
ATOM 3409 C CA    . ILE B 2 30  ? 19.798  -14.676 8.792   1.00 94.85 30  B 1 
ATOM 3410 C C     . ILE B 2 30  ? 20.612  -13.892 7.762   1.00 94.88 30  B 1 
ATOM 3411 O O     . ILE B 2 30  ? 21.291  -12.926 8.140   1.00 92.83 30  B 1 
ATOM 3412 C CB    . ILE B 2 30  ? 18.711  -13.788 9.435   1.00 94.10 30  B 1 
ATOM 3413 C CG1   . ILE B 2 30  ? 18.041  -14.446 10.664  1.00 89.70 30  B 1 
ATOM 3414 C CG2   . ILE B 2 30  ? 17.652  -13.443 8.372   1.00 89.28 30  B 1 
ATOM 3415 C CD1   . ILE B 2 30  ? 17.069  -13.519 11.409  1.00 87.39 30  B 1 
ATOM 3416 N N     . ALA B 2 31  ? 20.541  -14.294 6.496   1.00 95.91 31  B 1 
ATOM 3417 C CA    . ALA B 2 31  ? 21.164  -13.565 5.400   1.00 95.59 31  B 1 
ATOM 3418 C C     . ALA B 2 31  ? 20.554  -12.163 5.258   1.00 95.79 31  B 1 
ATOM 3419 O O     . ALA B 2 31  ? 19.380  -11.953 5.551   1.00 94.32 31  B 1 
ATOM 3420 C CB    . ALA B 2 31  ? 21.010  -14.372 4.105   1.00 94.27 31  B 1 
ATOM 3421 N N     . GLU B 2 32  ? 21.359  -11.194 4.832   1.00 94.27 32  B 1 
ATOM 3422 C CA    . GLU B 2 32  ? 20.876  -9.814  4.700   1.00 93.74 32  B 1 
ATOM 3423 C C     . GLU B 2 32  ? 19.768  -9.697  3.641   1.00 94.39 32  B 1 
ATOM 3424 O O     . GLU B 2 32  ? 18.767  -9.011  3.855   1.00 93.58 32  B 1 
ATOM 3425 C CB    . GLU B 2 32  ? 22.057  -8.882  4.395   1.00 92.29 32  B 1 
ATOM 3426 C CG    . GLU B 2 32  ? 21.735  -7.404  4.693   1.00 84.10 32  B 1 
ATOM 3427 C CD    . GLU B 2 32  ? 21.360  -7.171  6.174   1.00 78.49 32  B 1 
ATOM 3428 O OE1   . GLU B 2 32  ? 20.580  -6.255  6.467   1.00 69.49 32  B 1 
ATOM 3429 O OE2   . GLU B 2 32  ? 21.810  -7.957  7.056   1.00 67.79 32  B 1 
ATOM 3430 N N     . SER B 2 33  ? 19.886  -10.455 2.535   1.00 95.05 33  B 1 
ATOM 3431 C CA    . SER B 2 33  ? 18.857  -10.548 1.495   1.00 94.69 33  B 1 
ATOM 3432 C C     . SER B 2 33  ? 17.538  -11.127 2.019   1.00 95.19 33  B 1 
ATOM 3433 O O     . SER B 2 33  ? 16.471  -10.644 1.646   1.00 93.52 33  B 1 
ATOM 3434 C CB    . SER B 2 33  ? 19.382  -11.392 0.333   1.00 92.83 33  B 1 
ATOM 3435 O OG    . SER B 2 33  ? 19.839  -12.652 0.806   1.00 84.67 33  B 1 
ATOM 3436 N N     . ALA B 2 34  ? 17.576  -12.092 2.947   1.00 95.02 34  B 1 
ATOM 3437 C CA    . ALA B 2 34  ? 16.377  -12.641 3.577   1.00 95.18 34  B 1 
ATOM 3438 C C     . ALA B 2 34  ? 15.689  -11.619 4.500   1.00 95.66 34  B 1 
ATOM 3439 O O     . ALA B 2 34  ? 14.464  -11.549 4.540   1.00 94.56 34  B 1 
ATOM 3440 C CB    . ALA B 2 34  ? 16.752  -13.909 4.354   1.00 94.56 34  B 1 
ATOM 3441 N N     . LYS B 2 35  ? 16.469  -10.779 5.212   1.00 95.52 35  B 1 
ATOM 3442 C CA    . LYS B 2 35  ? 15.910  -9.686  6.017   1.00 95.51 35  B 1 
ATOM 3443 C C     . LYS B 2 35  ? 15.212  -8.652  5.130   1.00 95.76 35  B 1 
ATOM 3444 O O     . LYS B 2 35  ? 14.109  -8.231  5.462   1.00 94.86 35  B 1 
ATOM 3445 C CB    . LYS B 2 35  ? 17.003  -8.975  6.828   1.00 94.44 35  B 1 
ATOM 3446 C CG    . LYS B 2 35  ? 17.703  -9.865  7.854   1.00 91.42 35  B 1 
ATOM 3447 C CD    . LYS B 2 35  ? 18.843  -9.068  8.476   1.00 90.07 35  B 1 
ATOM 3448 C CE    . LYS B 2 35  ? 19.837  -9.974  9.196   1.00 85.11 35  B 1 
ATOM 3449 N NZ    . LYS B 2 35  ? 21.169  -9.335  9.221   1.00 79.12 35  B 1 
ATOM 3450 N N     . GLN B 2 36  ? 15.847  -8.290  4.026   1.00 95.17 36  B 1 
ATOM 3451 C CA    . GLN B 2 36  ? 15.299  -7.318  3.086   1.00 94.76 36  B 1 
ATOM 3452 C C     . GLN B 2 36  ? 14.025  -7.848  2.427   1.00 95.28 36  B 1 
ATOM 3453 O O     . GLN B 2 36  ? 12.997  -7.176  2.495   1.00 94.58 36  B 1 
ATOM 3454 C CB    . GLN B 2 36  ? 16.370  -6.933  2.050   1.00 93.55 36  B 1 
ATOM 3455 C CG    . GLN B 2 36  ? 15.919  -5.748  1.172   1.00 85.61 36  B 1 
ATOM 3456 C CD    . GLN B 2 36  ? 15.616  -4.502  1.996   1.00 83.16 36  B 1 
ATOM 3457 O OE1   . GLN B 2 36  ? 16.360  -4.124  2.888   1.00 76.05 36  B 1 
ATOM 3458 N NE2   . GLN B 2 36  ? 14.506  -3.848  1.754   1.00 71.58 36  B 1 
ATOM 3459 N N     . LEU B 2 37  ? 14.028  -9.079  1.908   1.00 94.76 37  B 1 
ATOM 3460 C CA    . LEU B 2 37  ? 12.830  -9.671  1.312   1.00 94.81 37  B 1 
ATOM 3461 C C     . LEU B 2 37  ? 11.682  -9.766  2.325   1.00 95.26 37  B 1 
ATOM 3462 O O     . LEU B 2 37  ? 10.546  -9.417  2.005   1.00 94.22 37  B 1 
ATOM 3463 C CB    . LEU B 2 37  ? 13.182  -11.038 0.697   1.00 94.36 37  B 1 
ATOM 3464 C CG    . LEU B 2 37  ? 11.983  -11.732 0.006   1.00 93.00 37  B 1 
ATOM 3465 C CD1   . LEU B 2 37  ? 11.376  -10.887 -1.117  1.00 88.72 37  B 1 
ATOM 3466 C CD2   . LEU B 2 37  ? 12.423  -13.066 -0.586  1.00 88.61 37  B 1 
ATOM 3467 N N     . THR B 2 38  ? 11.948  -10.169 3.569   1.00 95.73 38  B 1 
ATOM 3468 C CA    . THR B 2 38  ? 10.922  -10.216 4.627   1.00 95.80 38  B 1 
ATOM 3469 C C     . THR B 2 38  ? 10.348  -8.831  4.933   1.00 95.70 38  B 1 
ATOM 3470 O O     . THR B 2 38  ? 9.143   -8.693  5.160   1.00 94.78 38  B 1 
ATOM 3471 C CB    . THR B 2 38  ? 11.483  -10.834 5.917   1.00 95.36 38  B 1 
ATOM 3472 O OG1   . THR B 2 38  ? 12.036  -12.106 5.676   1.00 88.76 38  B 1 
ATOM 3473 C CG2   . THR B 2 38  ? 10.411  -11.025 6.993   1.00 87.97 38  B 1 
ATOM 3474 N N     . HIS B 2 39  ? 11.187  -7.796  4.944   1.00 95.33 39  B 1 
ATOM 3475 C CA    . HIS B 2 39  ? 10.737  -6.414  5.097   1.00 95.11 39  B 1 
ATOM 3476 C C     . HIS B 2 39  ? 9.811   -6.000  3.955   1.00 95.00 39  B 1 
ATOM 3477 O O     . HIS B 2 39  ? 8.725   -5.478  4.218   1.00 94.21 39  B 1 
ATOM 3478 C CB    . HIS B 2 39  ? 11.966  -5.497  5.195   1.00 94.83 39  B 1 
ATOM 3479 C CG    . HIS B 2 39  ? 11.641  -4.050  5.022   1.00 94.27 39  B 1 
ATOM 3480 N ND1   . HIS B 2 39  ? 11.445  -3.426  3.799   1.00 86.51 39  B 1 
ATOM 3481 C CD2   . HIS B 2 39  ? 11.395  -3.123  5.999   1.00 86.49 39  B 1 
ATOM 3482 C CE1   . HIS B 2 39  ? 11.084  -2.163  4.053   1.00 87.69 39  B 1 
ATOM 3483 N NE2   . HIS B 2 39  ? 11.055  -1.933  5.373   1.00 88.80 39  B 1 
ATOM 3484 N N     . ASP B 2 40  ? 10.190  -6.285  2.712   1.00 94.52 40  B 1 
ATOM 3485 C CA    . ASP B 2 40  ? 9.423   -5.899  1.531   1.00 93.85 40  B 1 
ATOM 3486 C C     . ASP B 2 40  ? 8.078   -6.640  1.491   1.00 94.49 40  B 1 
ATOM 3487 O O     . ASP B 2 40  ? 7.033   -6.022  1.308   1.00 93.25 40  B 1 
ATOM 3488 C CB    . ASP B 2 40  ? 10.270  -6.128  0.268   1.00 92.58 40  B 1 
ATOM 3489 C CG    . ASP B 2 40  ? 11.571  -5.310  0.270   1.00 90.04 40  B 1 
ATOM 3490 O OD1   . ASP B 2 40  ? 11.646  -4.292  0.997   1.00 85.38 40  B 1 
ATOM 3491 O OD2   . ASP B 2 40  ? 12.522  -5.727  -0.419  1.00 85.01 40  B 1 
ATOM 3492 N N     . CYS B 2 41  ? 8.064   -7.936  1.825   1.00 94.05 41  B 1 
ATOM 3493 C CA    . CYS B 2 41  ? 6.848   -8.720  2.019   1.00 94.20 41  B 1 
ATOM 3494 C C     . CYS B 2 41  ? 5.922   -8.108  3.084   1.00 94.42 41  B 1 
ATOM 3495 O O     . CYS B 2 41  ? 4.715   -8.034  2.887   1.00 93.66 41  B 1 
ATOM 3496 C CB    . CYS B 2 41  ? 7.215   -10.153 2.427   1.00 94.13 41  B 1 
ATOM 3497 S SG    . CYS B 2 41  ? 8.034   -11.051 1.079   1.00 92.32 41  B 1 
ATOM 3498 N N     . ALA B 2 42  ? 6.460   -7.630  4.207   1.00 94.60 42  B 1 
ATOM 3499 C CA    . ALA B 2 42  ? 5.662   -6.993  5.247   1.00 94.53 42  B 1 
ATOM 3500 C C     . ALA B 2 42  ? 5.044   -5.659  4.775   1.00 94.58 42  B 1 
ATOM 3501 O O     . ALA B 2 42  ? 3.889   -5.367  5.093   1.00 93.27 42  B 1 
ATOM 3502 C CB    . ALA B 2 42  ? 6.521   -6.806  6.504   1.00 93.92 42  B 1 
ATOM 3503 N N     . VAL B 2 43  ? 5.772   -4.856  3.998   1.00 94.25 43  B 1 
ATOM 3504 C CA    . VAL B 2 43  ? 5.248   -3.621  3.398   1.00 93.77 43  B 1 
ATOM 3505 C C     . VAL B 2 43  ? 4.122   -3.930  2.410   1.00 93.89 43  B 1 
ATOM 3506 O O     . VAL B 2 43  ? 3.092   -3.242  2.417   1.00 92.81 43  B 1 
ATOM 3507 C CB    . VAL B 2 43  ? 6.378   -2.814  2.726   1.00 92.80 43  B 1 
ATOM 3508 C CG1   . VAL B 2 43  ? 5.853   -1.568  2.004   1.00 90.30 43  B 1 
ATOM 3509 C CG2   . VAL B 2 43  ? 7.380   -2.331  3.780   1.00 89.85 43  B 1 
ATOM 3510 N N     . GLU B 2 44  ? 4.268   -4.982  1.607   1.00 93.49 44  B 1 
ATOM 3511 C CA    . GLU B 2 44  ? 3.243   -5.418  0.659   1.00 93.36 44  B 1 
ATOM 3512 C C     . GLU B 2 44  ? 2.014   -6.010  1.362   1.00 93.93 44  B 1 
ATOM 3513 O O     . GLU B 2 44  ? 0.897   -5.675  0.977   1.00 92.76 44  B 1 
ATOM 3514 C CB    . GLU B 2 44  ? 3.837   -6.388  -0.366  1.00 92.29 44  B 1 
ATOM 3515 C CG    . GLU B 2 44  ? 4.835   -5.723  -1.336  1.00 86.63 44  B 1 
ATOM 3516 C CD    . GLU B 2 44  ? 4.284   -4.453  -2.002  1.00 86.93 44  B 1 
ATOM 3517 O OE1   . GLU B 2 44  ? 5.042   -3.489  -2.242  1.00 81.52 44  B 1 
ATOM 3518 O OE2   . GLU B 2 44  ? 3.062   -4.353  -2.237  1.00 82.23 44  B 1 
ATOM 3519 N N     . PHE B 2 45  ? 2.190   -6.756  2.447   1.00 94.39 45  B 1 
ATOM 3520 C CA    . PHE B 2 45  ? 1.084   -7.222  3.283   1.00 94.63 45  B 1 
ATOM 3521 C C     . PHE B 2 45  ? 0.264   -6.052  3.844   1.00 94.58 45  B 1 
ATOM 3522 O O     . PHE B 2 45  ? -0.965  -6.061  3.767   1.00 93.43 45  B 1 
ATOM 3523 C CB    . PHE B 2 45  ? 1.640   -8.096  4.415   1.00 94.66 45  B 1 
ATOM 3524 C CG    . PHE B 2 45  ? 0.577   -8.531  5.400   1.00 94.52 45  B 1 
ATOM 3525 C CD1   . PHE B 2 45  ? 0.441   -7.873  6.638   1.00 92.77 45  B 1 
ATOM 3526 C CD2   . PHE B 2 45  ? -0.294  -9.581  5.087   1.00 93.07 45  B 1 
ATOM 3527 C CE1   . PHE B 2 45  ? -0.554  -8.264  7.542   1.00 92.40 45  B 1 
ATOM 3528 C CE2   . PHE B 2 45  ? -1.289  -9.979  5.985   1.00 92.54 45  B 1 
ATOM 3529 C CZ    . PHE B 2 45  ? -1.420  -9.328  7.222   1.00 93.02 45  B 1 
ATOM 3530 N N     . VAL B 2 46  ? 0.927   -4.998  4.328   1.00 93.25 46  B 1 
ATOM 3531 C CA    . VAL B 2 46  ? 0.239   -3.771  4.748   1.00 92.70 46  B 1 
ATOM 3532 C C     . VAL B 2 46  ? -0.545  -3.162  3.582   1.00 93.02 46  B 1 
ATOM 3533 O O     . VAL B 2 46  ? -1.684  -2.748  3.770   1.00 92.02 46  B 1 
ATOM 3534 C CB    . VAL B 2 46  ? 1.205   -2.730  5.350   1.00 91.52 46  B 1 
ATOM 3535 C CG1   . VAL B 2 46  ? 0.501   -1.416  5.704   1.00 87.95 46  B 1 
ATOM 3536 C CG2   . VAL B 2 46  ? 1.871   -3.220  6.635   1.00 87.72 46  B 1 
ATOM 3537 N N     . GLY B 2 47  ? 0.043   -3.095  2.383   1.00 92.94 47  B 1 
ATOM 3538 C CA    . GLY B 2 47  ? -0.618  -2.585  1.189   1.00 92.40 47  B 1 
ATOM 3539 C C     . GLY B 2 47  ? -1.855  -3.389  0.778   1.00 92.96 47  B 1 
ATOM 3540 O O     . GLY B 2 47  ? -2.892  -2.795  0.481   1.00 91.68 47  B 1 
ATOM 3541 N N     . PHE B 2 48  ? -1.759  -4.715  0.813   1.00 93.54 48  B 1 
ATOM 3542 C CA    . PHE B 2 48  ? -2.815  -5.643  0.429   1.00 93.60 48  B 1 
ATOM 3543 C C     . PHE B 2 48  ? -4.022  -5.563  1.364   1.00 93.87 48  B 1 
ATOM 3544 O O     . PHE B 2 48  ? -5.120  -5.197  0.932   1.00 92.49 48  B 1 
ATOM 3545 C CB    . PHE B 2 48  ? -2.204  -7.056  0.378   1.00 93.13 48  B 1 
ATOM 3546 C CG    . PHE B 2 48  ? -3.164  -8.142  -0.079  1.00 92.85 48  B 1 
ATOM 3547 C CD1   . PHE B 2 48  ? -3.189  -9.371  0.595   1.00 90.03 48  B 1 
ATOM 3548 C CD2   . PHE B 2 48  ? -3.980  -7.951  -1.192  1.00 90.21 48  B 1 
ATOM 3549 C CE1   . PHE B 2 48  ? -4.022  -10.405 0.143   1.00 89.26 48  B 1 
ATOM 3550 C CE2   . PHE B 2 48  ? -4.825  -8.965  -1.646  1.00 89.14 48  B 1 
ATOM 3551 C CZ    . PHE B 2 48  ? -4.841  -10.205 -0.982  1.00 89.86 48  B 1 
ATOM 3552 N N     . VAL B 2 49  ? -3.817  -5.783  2.673   1.00 94.83 49  B 1 
ATOM 3553 C CA    . VAL B 2 49  ? -4.901  -5.767  3.666   1.00 94.86 49  B 1 
ATOM 3554 C C     . VAL B 2 49  ? -5.521  -4.376  3.806   1.00 94.70 49  B 1 
ATOM 3555 O O     . VAL B 2 49  ? -6.741  -4.246  3.930   1.00 93.57 49  B 1 
ATOM 3556 C CB    . VAL B 2 49  ? -4.407  -6.299  5.023   1.00 94.51 49  B 1 
ATOM 3557 C CG1   . VAL B 2 49  ? -5.511  -6.286  6.081   1.00 92.12 49  B 1 
ATOM 3558 C CG2   . VAL B 2 49  ? -3.916  -7.743  4.905   1.00 91.82 49  B 1 
ATOM 3559 N N     . ARG B 2 50  ? -4.712  -3.314  3.738   1.00 94.56 50  B 1 
ATOM 3560 C CA    . ARG B 2 50  ? -5.239  -1.942  3.738   1.00 94.03 50  B 1 
ATOM 3561 C C     . ARG B 2 50  ? -6.170  -1.689  2.555   1.00 94.15 50  B 1 
ATOM 3562 O O     . ARG B 2 50  ? -7.149  -0.972  2.719   1.00 92.94 50  B 1 
ATOM 3563 C CB    . ARG B 2 50  ? -4.075  -0.937  3.705   1.00 92.16 50  B 1 
ATOM 3564 C CG    . ARG B 2 50  ? -4.513  0.533   3.582   1.00 84.10 50  B 1 
ATOM 3565 C CD    . ARG B 2 50  ? -3.477  1.373   2.818   1.00 82.92 50  B 1 
ATOM 3566 N NE    . ARG B 2 50  ? -3.368  0.929   1.430   1.00 77.39 50  B 1 
ATOM 3567 C CZ    . ARG B 2 50  ? -2.342  1.088   0.611   1.00 73.76 50  B 1 
ATOM 3568 N NH1   . ARG B 2 50  ? -1.263  1.724   0.994   1.00 62.52 50  B 1 
ATOM 3569 N NH2   . ARG B 2 50  ? -2.376  0.621   -0.603  1.00 64.74 50  B 1 
ATOM 3570 N N     . GLY B 2 51  ? -5.853  -2.207  1.384   1.00 93.39 51  B 1 
ATOM 3571 C CA    . GLY B 2 51  ? -6.683  -2.061  0.191   1.00 92.87 51  B 1 
ATOM 3572 C C     . GLY B 2 51  ? -8.088  -2.614  0.403   1.00 93.23 51  B 1 
ATOM 3573 O O     . GLY B 2 51  ? -9.060  -1.916  0.128   1.00 92.00 51  B 1 
ATOM 3574 N N     . GLU B 2 52  ? -8.201  -3.801  0.987   1.00 93.65 52  B 1 
ATOM 3575 C CA    . GLU B 2 52  ? -9.492  -4.409  1.314   1.00 93.12 52  B 1 
ATOM 3576 C C     . GLU B 2 52  ? -10.227 -3.677  2.453   1.00 93.52 52  B 1 
ATOM 3577 O O     . GLU B 2 52  ? -11.410 -3.391  2.333   1.00 92.10 52  B 1 
ATOM 3578 C CB    . GLU B 2 52  ? -9.306  -5.891  1.669   1.00 91.94 52  B 1 
ATOM 3579 C CG    . GLU B 2 52  ? -8.979  -6.751  0.447   1.00 83.12 52  B 1 
ATOM 3580 C CD    . GLU B 2 52  ? -9.996  -6.524  -0.688  1.00 86.70 52  B 1 
ATOM 3581 O OE1   . GLU B 2 52  ? -9.566  -6.236  -1.825  1.00 81.03 52  B 1 
ATOM 3582 O OE2   . GLU B 2 52  ? -11.207 -6.518  -0.430  1.00 81.43 52  B 1 
ATOM 3583 N N     . ALA B 2 53  ? -9.520  -3.277  3.507   1.00 93.94 53  B 1 
ATOM 3584 C CA    . ALA B 2 53  ? -10.132 -2.512  4.600   1.00 93.78 53  B 1 
ATOM 3585 C C     . ALA B 2 53  ? -10.684 -1.156  4.122   1.00 93.65 53  B 1 
ATOM 3586 O O     . ALA B 2 53  ? -11.760 -0.725  4.545   1.00 92.31 53  B 1 
ATOM 3587 C CB    . ALA B 2 53  ? -9.082  -2.335  5.701   1.00 93.32 53  B 1 
ATOM 3588 N N     . SER B 2 54  ? -9.966  -0.478  3.223   1.00 94.32 54  B 1 
ATOM 3589 C CA    . SER B 2 54  ? -10.413 0.771   2.612   1.00 93.79 54  B 1 
ATOM 3590 C C     . SER B 2 54  ? -11.632 0.552   1.715   1.00 93.60 54  B 1 
ATOM 3591 O O     . SER B 2 54  ? -12.553 1.365   1.737   1.00 92.09 54  B 1 
ATOM 3592 C CB    . SER B 2 54  ? -9.279  1.396   1.799   1.00 92.43 54  B 1 
ATOM 3593 O OG    . SER B 2 54  ? -9.660  2.672   1.295   1.00 81.45 54  B 1 
ATOM 3594 N N     . GLU B 2 55  ? -11.653 -0.541  0.961   1.00 93.59 55  B 1 
ATOM 3595 C CA    . GLU B 2 55  ? -12.786 -0.874  0.108   1.00 93.27 55  B 1 
ATOM 3596 C C     . GLU B 2 55  ? -14.038 -1.170  0.928   1.00 93.59 55  B 1 
ATOM 3597 O O     . GLU B 2 55  ? -15.105 -0.643  0.611   1.00 92.17 55  B 1 
ATOM 3598 C CB    . GLU B 2 55  ? -12.466 -2.072  -0.787  1.00 92.08 55  B 1 
ATOM 3599 C CG    . GLU B 2 55  ? -13.545 -2.307  -1.855  1.00 85.63 55  B 1 
ATOM 3600 C CD    . GLU B 2 55  ? -13.719 -1.118  -2.821  1.00 82.11 55  B 1 
ATOM 3601 O OE1   . GLU B 2 55  ? -14.730 -1.066  -3.539  1.00 75.17 55  B 1 
ATOM 3602 O OE2   . GLU B 2 55  ? -12.832 -0.243  -2.886  1.00 73.61 55  B 1 
ATOM 3603 N N     . ARG B 2 56  ? -13.929 -1.944  2.003   1.00 93.07 56  B 1 
ATOM 3604 C CA    . ARG B 2 56  ? -15.046 -2.220  2.893   1.00 92.84 56  B 1 
ATOM 3605 C C     . ARG B 2 56  ? -15.607 -0.942  3.511   1.00 93.17 56  B 1 
ATOM 3606 O O     . ARG B 2 56  ? -16.808 -0.710  3.472   1.00 91.29 56  B 1 
ATOM 3607 C CB    . ARG B 2 56  ? -14.615 -3.211  3.975   1.00 91.69 56  B 1 
ATOM 3608 C CG    . ARG B 2 56  ? -15.844 -3.616  4.795   1.00 87.39 56  B 1 
ATOM 3609 C CD    . ARG B 2 56  ? -15.477 -4.527  5.946   1.00 82.29 56  B 1 
ATOM 3610 N NE    . ARG B 2 56  ? -16.698 -4.930  6.660   1.00 77.01 56  B 1 
ATOM 3611 C CZ    . ARG B 2 56  ? -16.774 -5.402  7.883   1.00 71.67 56  B 1 
ATOM 3612 N NH1   . ARG B 2 56  ? -15.720 -5.576  8.628   1.00 65.25 56  B 1 
ATOM 3613 N NH2   . ARG B 2 56  ? -17.927 -5.724  8.376   1.00 65.62 56  B 1 
ATOM 3614 N N     . ALA B 2 57  ? -14.742 -0.081  4.029   1.00 93.59 57  B 1 
ATOM 3615 C CA    . ALA B 2 57  ? -15.192 1.205   4.564   1.00 93.12 57  B 1 
ATOM 3616 C C     . ALA B 2 57  ? -15.913 2.046   3.495   1.00 93.04 57  B 1 
ATOM 3617 O O     . ALA B 2 57  ? -16.924 2.684   3.788   1.00 91.13 57  B 1 
ATOM 3618 C CB    . ALA B 2 57  ? -13.990 1.951   5.147   1.00 92.54 57  B 1 
ATOM 3619 N N     . ARG B 2 58  ? -15.437 2.016   2.255   1.00 92.43 58  B 1 
ATOM 3620 C CA    . ARG B 2 58  ? -16.048 2.716   1.123   1.00 91.97 58  B 1 
ATOM 3621 C C     . ARG B 2 58  ? -17.395 2.101   0.727   1.00 92.23 58  B 1 
ATOM 3622 O O     . ARG B 2 58  ? -18.329 2.864   0.503   1.00 90.56 58  B 1 
ATOM 3623 C CB    . ARG B 2 58  ? -15.063 2.712   -0.061  1.00 90.28 58  B 1 
ATOM 3624 C CG    . ARG B 2 58  ? -15.517 3.641   -1.201  1.00 84.43 58  B 1 
ATOM 3625 C CD    . ARG B 2 58  ? -14.566 3.531   -2.400  1.00 79.35 58  B 1 
ATOM 3626 N NE    . ARG B 2 58  ? -14.735 2.245   -3.108  1.00 71.10 58  B 1 
ATOM 3627 C CZ    . ARG B 2 58  ? -15.644 1.943   -4.031  1.00 64.32 58  B 1 
ATOM 3628 N NH1   . ARG B 2 58  ? -16.512 2.821   -4.449  1.00 58.46 58  B 1 
ATOM 3629 N NH2   . ARG B 2 58  ? -15.701 0.750   -4.539  1.00 57.56 58  B 1 
ATOM 3630 N N     . SER B 2 59  ? -17.515 0.781   0.674   1.00 93.20 59  B 1 
ATOM 3631 C CA    . SER B 2 59  ? -18.774 0.093   0.334   1.00 92.97 59  B 1 
ATOM 3632 C C     . SER B 2 59  ? -19.873 0.346   1.366   1.00 93.35 59  B 1 
ATOM 3633 O O     . SER B 2 59  ? -21.042 0.438   1.010   1.00 90.74 59  B 1 
ATOM 3634 C CB    . SER B 2 59  ? -18.549 -1.406  0.148   1.00 91.59 59  B 1 
ATOM 3635 O OG    . SER B 2 59  ? -18.222 -2.050  1.358   1.00 81.67 59  B 1 
ATOM 3636 N N     . GLU B 2 60  ? -19.488 0.573   2.621   1.00 92.71 60  B 1 
ATOM 3637 C CA    . GLU B 2 60  ? -20.392 0.967   3.711   1.00 92.43 60  B 1 
ATOM 3638 C C     . GLU B 2 60  ? -20.543 2.495   3.857   1.00 92.46 60  B 1 
ATOM 3639 O O     . GLU B 2 60  ? -20.992 2.993   4.891   1.00 89.48 60  B 1 
ATOM 3640 C CB    . GLU B 2 60  ? -19.907 0.326   5.018   1.00 91.70 60  B 1 
ATOM 3641 C CG    . GLU B 2 60  ? -19.991 -1.210  5.024   1.00 87.74 60  B 1 
ATOM 3642 C CD    . GLU B 2 60  ? -19.390 -1.824  6.295   1.00 86.26 60  B 1 
ATOM 3643 O OE1   . GLU B 2 60  ? -19.129 -3.042  6.306   1.00 80.82 60  B 1 
ATOM 3644 O OE2   . GLU B 2 60  ? -19.133 -1.084  7.271   1.00 80.57 60  B 1 
ATOM 3645 N N     . TYR B 2 61  ? -20.132 3.257   2.832   1.00 91.89 61  B 1 
ATOM 3646 C CA    . TYR B 2 61  ? -20.187 4.728   2.800   1.00 91.44 61  B 1 
ATOM 3647 C C     . TYR B 2 61  ? -19.478 5.425   3.976   1.00 91.96 61  B 1 
ATOM 3648 O O     . TYR B 2 61  ? -19.731 6.600   4.278   1.00 89.38 61  B 1 
ATOM 3649 C CB    . TYR B 2 61  ? -21.634 5.202   2.606   1.00 89.96 61  B 1 
ATOM 3650 C CG    . TYR B 2 61  ? -22.264 4.683   1.335   1.00 87.10 61  B 1 
ATOM 3651 C CD1   . TYR B 2 61  ? -22.090 5.364   0.118   1.00 80.60 61  B 1 
ATOM 3652 C CD2   . TYR B 2 61  ? -23.016 3.493   1.355   1.00 78.99 61  B 1 
ATOM 3653 C CE1   . TYR B 2 61  ? -22.668 4.880   -1.062  1.00 76.64 61  B 1 
ATOM 3654 C CE2   . TYR B 2 61  ? -23.597 2.991   0.176   1.00 75.31 61  B 1 
ATOM 3655 C CZ    . TYR B 2 61  ? -23.425 3.695   -1.032  1.00 77.37 61  B 1 
ATOM 3656 O OH    . TYR B 2 61  ? -23.984 3.217   -2.186  1.00 74.99 61  B 1 
ATOM 3657 N N     . ARG B 2 62  ? -18.523 4.756   4.640   1.00 91.10 62  B 1 
ATOM 3658 C CA    . ARG B 2 62  ? -17.743 5.303   5.745   1.00 91.75 62  B 1 
ATOM 3659 C C     . ARG B 2 62  ? -16.469 5.975   5.247   1.00 92.35 62  B 1 
ATOM 3660 O O     . ARG B 2 62  ? -15.755 5.467   4.393   1.00 90.44 62  B 1 
ATOM 3661 C CB    . ARG B 2 62  ? -17.444 4.215   6.783   1.00 91.12 62  B 1 
ATOM 3662 C CG    . ARG B 2 62  ? -18.722 3.764   7.508   1.00 88.17 62  B 1 
ATOM 3663 C CD    . ARG B 2 62  ? -18.448 2.745   8.624   1.00 88.61 62  B 1 
ATOM 3664 N NE    . ARG B 2 62  ? -18.042 1.442   8.087   1.00 86.05 62  B 1 
ATOM 3665 C CZ    . ARG B 2 62  ? -16.823 0.900   8.077   1.00 87.67 62  B 1 
ATOM 3666 N NH1   . ARG B 2 62  ? -15.761 1.479   8.579   1.00 78.06 62  B 1 
ATOM 3667 N NH2   . ARG B 2 62  ? -16.661 -0.270  7.547   1.00 81.32 62  B 1 
ATOM 3668 N N     . ARG B 2 63  ? -16.127 7.107   5.845   1.00 91.92 63  B 1 
ATOM 3669 C CA    . ARG B 2 63  ? -14.885 7.849   5.533   1.00 91.93 63  B 1 
ATOM 3670 C C     . ARG B 2 63  ? -13.727 7.515   6.466   1.00 92.94 63  B 1 
ATOM 3671 O O     . ARG B 2 63  ? -12.608 7.970   6.235   1.00 90.57 63  B 1 
ATOM 3672 C CB    . ARG B 2 63  ? -15.160 9.356   5.541   1.00 90.38 63  B 1 
ATOM 3673 C CG    . ARG B 2 63  ? -16.138 9.765   4.433   1.00 85.06 63  B 1 
ATOM 3674 C CD    . ARG B 2 63  ? -16.281 11.287  4.407   1.00 79.30 63  B 1 
ATOM 3675 N NE    . ARG B 2 63  ? -17.220 11.718  3.359   1.00 72.58 63  B 1 
ATOM 3676 C CZ    . ARG B 2 63  ? -17.509 12.963  3.036   1.00 64.97 63  B 1 
ATOM 3677 N NH1   . ARG B 2 63  ? -16.946 13.977  3.638   1.00 59.41 63  B 1 
ATOM 3678 N NH2   . ARG B 2 63  ? -18.386 13.212  2.106   1.00 59.16 63  B 1 
ATOM 3679 N N     . THR B 2 64  ? -14.001 6.781   7.534   1.00 93.72 64  B 1 
ATOM 3680 C CA    . THR B 2 64  ? -13.000 6.391   8.527   1.00 94.04 64  B 1 
ATOM 3681 C C     . THR B 2 64  ? -12.834 4.884   8.474   1.00 94.33 64  B 1 
ATOM 3682 O O     . THR B 2 64  ? -13.828 4.171   8.639   1.00 92.53 64  B 1 
ATOM 3683 C CB    . THR B 2 64  ? -13.405 6.843   9.932   1.00 92.98 64  B 1 
ATOM 3684 O OG1   . THR B 2 64  ? -13.651 8.237   9.935   1.00 87.38 64  B 1 
ATOM 3685 C CG2   . THR B 2 64  ? -12.304 6.581   10.960  1.00 87.37 64  B 1 
ATOM 3686 N N     . VAL B 2 65  ? -11.608 4.418   8.278   1.00 94.89 65  B 1 
ATOM 3687 C CA    . VAL B 2 65  ? -11.265 3.000   8.369   1.00 94.65 65  B 1 
ATOM 3688 C C     . VAL B 2 65  ? -11.172 2.621   9.847   1.00 94.77 65  B 1 
ATOM 3689 O O     . VAL B 2 65  ? -10.385 3.222   10.597  1.00 93.26 65  B 1 
ATOM 3690 C CB    . VAL B 2 65  ? -9.963  2.674   7.622   1.00 93.60 65  B 1 
ATOM 3691 C CG1   . VAL B 2 65  ? -9.770  1.163   7.523   1.00 88.24 65  B 1 
ATOM 3692 C CG2   . VAL B 2 65  ? -9.969  3.223   6.191   1.00 86.62 65  B 1 
ATOM 3693 N N     . ALA B 2 66  ? -11.991 1.663   10.268  1.00 94.27 66  B 1 
ATOM 3694 C CA    . ALA B 2 66  ? -12.100 1.173   11.631  1.00 94.07 66  B 1 
ATOM 3695 C C     . ALA B 2 66  ? -11.198 -0.060  11.862  1.00 94.67 66  B 1 
ATOM 3696 O O     . ALA B 2 66  ? -10.775 -0.688  10.889  1.00 93.59 66  B 1 
ATOM 3697 C CB    . ALA B 2 66  ? -13.582 0.874   11.903  1.00 92.76 66  B 1 
ATOM 3698 N N     . PRO B 2 67  ? -10.867 -0.421  13.123  1.00 94.68 67  B 1 
ATOM 3699 C CA    . PRO B 2 67  ? -10.124 -1.655  13.393  1.00 94.57 67  B 1 
ATOM 3700 C C     . PRO B 2 67  ? -10.855 -2.914  12.917  1.00 94.75 67  B 1 
ATOM 3701 O O     . PRO B 2 67  ? -10.206 -3.851  12.442  1.00 93.47 67  B 1 
ATOM 3702 C CB    . PRO B 2 67  ? -9.904  -1.656  14.912  1.00 93.30 67  B 1 
ATOM 3703 C CG    . PRO B 2 67  ? -11.001 -0.738  15.446  1.00 90.60 67  B 1 
ATOM 3704 C CD    . PRO B 2 67  ? -11.151 0.294   14.340  1.00 92.73 67  B 1 
ATOM 3705 N N     . GLU B 2 68  ? -12.187 -2.918  12.960  1.00 94.30 68  B 1 
ATOM 3706 C CA    . GLU B 2 68  ? -13.040 -4.016  12.507  1.00 94.05 68  B 1 
ATOM 3707 C C     . GLU B 2 68  ? -12.961 -4.230  10.988  1.00 94.24 68  B 1 
ATOM 3708 O O     . GLU B 2 68  ? -13.145 -5.342  10.513  1.00 92.97 68  B 1 
ATOM 3709 C CB    . GLU B 2 68  ? -14.494 -3.771  12.939  1.00 93.23 68  B 1 
ATOM 3710 C CG    . GLU B 2 68  ? -14.736 -3.716  14.460  1.00 88.75 68  B 1 
ATOM 3711 C CD    . GLU B 2 68  ? -14.186 -2.463  15.161  1.00 84.48 68  B 1 
ATOM 3712 O OE1   . GLU B 2 68  ? -13.943 -2.512  16.383  1.00 75.81 68  B 1 
ATOM 3713 O OE2   . GLU B 2 68  ? -13.964 -1.436  14.478  1.00 77.31 68  B 1 
ATOM 3714 N N     . ASP B 2 69  ? -12.615 -3.198  10.220  1.00 94.64 69  B 1 
ATOM 3715 C CA    . ASP B 2 69  ? -12.379 -3.349  8.785   1.00 94.38 69  B 1 
ATOM 3716 C C     . ASP B 2 69  ? -11.115 -4.175  8.517   1.00 94.86 69  B 1 
ATOM 3717 O O     . ASP B 2 69  ? -11.056 -4.927  7.545   1.00 93.54 69  B 1 
ATOM 3718 C CB    . ASP B 2 69  ? -12.246 -1.984  8.100   1.00 93.60 69  B 1 
ATOM 3719 C CG    . ASP B 2 69  ? -13.503 -1.122  8.234   1.00 91.84 69  B 1 
ATOM 3720 O OD1   . ASP B 2 69  ? -14.617 -1.654  8.121   1.00 87.56 69  B 1 
ATOM 3721 O OD2   . ASP B 2 69  ? -13.378 0.107   8.433   1.00 87.77 69  B 1 
ATOM 3722 N N     . PHE B 2 70  ? -10.108 -4.063  9.387   1.00 94.40 70  B 1 
ATOM 3723 C CA    . PHE B 2 70  ? -8.874  -4.835  9.278   1.00 94.53 70  B 1 
ATOM 3724 C C     . PHE B 2 70  ? -9.056  -6.285  9.708   1.00 94.78 70  B 1 
ATOM 3725 O O     . PHE B 2 70  ? -8.531  -7.167  9.032   1.00 93.11 70  B 1 
ATOM 3726 C CB    . PHE B 2 70  ? -7.749  -4.172  10.076  1.00 93.84 70  B 1 
ATOM 3727 C CG    . PHE B 2 70  ? -7.243  -2.906  9.435   1.00 93.34 70  B 1 
ATOM 3728 C CD1   . PHE B 2 70  ? -6.272  -2.975  8.424   1.00 90.31 70  B 1 
ATOM 3729 C CD2   . PHE B 2 70  ? -7.789  -1.667  9.783   1.00 89.82 70  B 1 
ATOM 3730 C CE1   . PHE B 2 70  ? -5.840  -1.815  7.770   1.00 88.42 70  B 1 
ATOM 3731 C CE2   . PHE B 2 70  ? -7.363  -0.497  9.128   1.00 87.60 70  B 1 
ATOM 3732 C CZ    . PHE B 2 70  ? -6.397  -0.571  8.116   1.00 88.02 70  B 1 
ATOM 3733 N N     . THR B 2 71  ? -9.801  -6.561  10.792  1.00 94.55 71  B 1 
ATOM 3734 C CA    . THR B 2 71  ? -10.085 -7.939  11.209  1.00 94.37 71  B 1 
ATOM 3735 C C     . THR B 2 71  ? -10.929 -8.663  10.161  1.00 94.23 71  B 1 
ATOM 3736 O O     . THR B 2 71  ? -10.587 -9.781  9.792   1.00 92.60 71  B 1 
ATOM 3737 C CB    . THR B 2 71  ? -10.775 -8.006  12.576  1.00 93.12 71  B 1 
ATOM 3738 O OG1   . THR B 2 71  ? -11.947 -7.231  12.604  1.00 82.80 71  B 1 
ATOM 3739 C CG2   . THR B 2 71  ? -9.869  -7.489  13.695  1.00 80.09 71  B 1 
ATOM 3740 N N     . TRP B 2 72  ? -11.943 -8.002  9.619   1.00 94.17 72  B 1 
ATOM 3741 C CA    . TRP B 2 72  ? -12.740 -8.546  8.527   1.00 94.00 72  B 1 
ATOM 3742 C C     . TRP B 2 72  ? -11.907 -8.791  7.273   1.00 94.17 72  B 1 
ATOM 3743 O O     . TRP B 2 72  ? -12.018 -9.849  6.665   1.00 92.84 72  B 1 
ATOM 3744 C CB    . TRP B 2 72  ? -13.896 -7.604  8.219   1.00 93.03 72  B 1 
ATOM 3745 C CG    . TRP B 2 72  ? -14.761 -8.058  7.093   1.00 91.50 72  B 1 
ATOM 3746 C CD1   . TRP B 2 72  ? -15.842 -8.857  7.204   1.00 87.73 72  B 1 
ATOM 3747 C CD2   . TRP B 2 72  ? -14.628 -7.765  5.675   1.00 88.82 72  B 1 
ATOM 3748 N NE1   . TRP B 2 72  ? -16.405 -9.076  5.953   1.00 85.57 72  B 1 
ATOM 3749 C CE2   . TRP B 2 72  ? -15.678 -8.418  4.984   1.00 87.42 72  B 1 
ATOM 3750 C CE3   . TRP B 2 72  ? -13.702 -7.003  4.907   1.00 83.74 72  B 1 
ATOM 3751 C CZ2   . TRP B 2 72  ? -15.834 -8.322  3.580   1.00 84.39 72  B 1 
ATOM 3752 C CZ3   . TRP B 2 72  ? -13.854 -6.919  3.513   1.00 79.60 72  B 1 
ATOM 3753 C CH2   . TRP B 2 72  ? -14.907 -7.568  2.862   1.00 80.89 72  B 1 
ATOM 3754 N N     . SER B 2 73  ? -11.041 -7.860  6.890   1.00 94.15 73  B 1 
ATOM 3755 C CA    . SER B 2 73  ? -10.187 -8.028  5.706   1.00 93.90 73  B 1 
ATOM 3756 C C     . SER B 2 73  ? -9.206  -9.184  5.863   1.00 94.27 73  B 1 
ATOM 3757 O O     . SER B 2 73  ? -9.033  -9.949  4.929   1.00 92.90 73  B 1 
ATOM 3758 C CB    . SER B 2 73  ? -9.413  -6.753  5.397   1.00 93.26 73  B 1 
ATOM 3759 O OG    . SER B 2 73  ? -10.303 -5.690  5.150   1.00 85.06 73  B 1 
ATOM 3760 N N     . CYS B 2 74  ? -8.602  -9.357  7.036   1.00 94.10 74  B 1 
ATOM 3761 C CA    . CYS B 2 74  ? -7.742  -10.499 7.308   1.00 94.28 74  B 1 
ATOM 3762 C C     . CYS B 2 74  ? -8.508  -11.825 7.179   1.00 94.10 74  B 1 
ATOM 3763 O O     . CYS B 2 74  ? -8.029  -12.730 6.508   1.00 92.30 74  B 1 
ATOM 3764 C CB    . CYS B 2 74  ? -7.119  -10.370 8.706   1.00 93.74 74  B 1 
ATOM 3765 S SG    . CYS B 2 74  ? -5.834  -9.077  8.714   1.00 91.10 74  B 1 
ATOM 3766 N N     . GLN B 2 75  ? -9.714  -11.905 7.746   1.00 93.56 75  B 1 
ATOM 3767 C CA    . GLN B 2 75  ? -10.559 -13.093 7.634   1.00 93.33 75  B 1 
ATOM 3768 C C     . GLN B 2 75  ? -10.928 -13.377 6.175   1.00 93.42 75  B 1 
ATOM 3769 O O     . GLN B 2 75  ? -10.640 -14.462 5.668   1.00 92.01 75  B 1 
ATOM 3770 C CB    . GLN B 2 75  ? -11.796 -12.882 8.510   1.00 92.15 75  B 1 
ATOM 3771 C CG    . GLN B 2 75  ? -12.635 -14.166 8.595   1.00 87.50 75  B 1 
ATOM 3772 C CD    . GLN B 2 75  ? -13.708 -14.075 9.678   1.00 84.15 75  B 1 
ATOM 3773 O OE1   . GLN B 2 75  ? -14.202 -13.015 10.037  1.00 76.47 75  B 1 
ATOM 3774 N NE2   . GLN B 2 75  ? -14.087 -15.193 10.247  1.00 71.76 75  B 1 
ATOM 3775 N N     . SER B 2 76  ? -11.466 -12.389 5.457   1.00 92.10 76  B 1 
ATOM 3776 C CA    . SER B 2 76  ? -11.917 -12.549 4.070   1.00 91.40 76  B 1 
ATOM 3777 C C     . SER B 2 76  ? -10.798 -12.958 3.106   1.00 91.30 76  B 1 
ATOM 3778 O O     . SER B 2 76  ? -11.045 -13.675 2.143   1.00 87.97 76  B 1 
ATOM 3779 C CB    . SER B 2 76  ? -12.536 -11.240 3.581   1.00 89.58 76  B 1 
ATOM 3780 O OG    . SER B 2 76  ? -13.634 -10.872 4.383   1.00 79.17 76  B 1 
ATOM 3781 N N     . LEU B 2 77  ? -9.566  -12.534 3.365   1.00 91.13 77  B 1 
ATOM 3782 C CA    . LEU B 2 77  ? -8.391  -12.840 2.542   1.00 90.90 77  B 1 
ATOM 3783 C C     . LEU B 2 77  ? -7.713  -14.176 2.904   1.00 90.73 77  B 1 
ATOM 3784 O O     . LEU B 2 77  ? -6.750  -14.542 2.233   1.00 87.24 77  B 1 
ATOM 3785 C CB    . LEU B 2 77  ? -7.406  -11.667 2.619   1.00 90.47 77  B 1 
ATOM 3786 C CG    . LEU B 2 77  ? -7.903  -10.361 1.966   1.00 89.11 77  B 1 
ATOM 3787 C CD1   . LEU B 2 77  ? -6.924  -9.231  2.299   1.00 85.06 77  B 1 
ATOM 3788 C CD2   . LEU B 2 77  ? -8.030  -10.482 0.451   1.00 84.82 77  B 1 
ATOM 3789 N N     . GLY B 2 78  ? -8.190  -14.882 3.930   1.00 90.90 78  B 1 
ATOM 3790 C CA    . GLY B 2 78  ? -7.658  -16.181 4.359   1.00 90.43 78  B 1 
ATOM 3791 C C     . GLY B 2 78  ? -6.608  -16.123 5.466   1.00 91.40 78  B 1 
ATOM 3792 O O     . GLY B 2 78  ? -5.935  -17.119 5.742   1.00 87.77 78  B 1 
ATOM 3793 N N     . PHE B 2 79  ? -6.449  -14.973 6.146   1.00 92.23 79  B 1 
ATOM 3794 C CA    . PHE B 2 79  ? -5.561  -14.816 7.303   1.00 92.34 79  B 1 
ATOM 3795 C C     . PHE B 2 79  ? -6.312  -15.026 8.634   1.00 92.50 79  B 1 
ATOM 3796 O O     . PHE B 2 79  ? -6.150  -14.262 9.593   1.00 89.80 79  B 1 
ATOM 3797 C CB    . PHE B 2 79  ? -4.846  -13.463 7.242   1.00 91.79 79  B 1 
ATOM 3798 C CG    . PHE B 2 79  ? -4.027  -13.230 5.993   1.00 91.74 79  B 1 
ATOM 3799 C CD1   . PHE B 2 79  ? -2.823  -13.920 5.800   1.00 88.58 79  B 1 
ATOM 3800 C CD2   . PHE B 2 79  ? -4.478  -12.336 5.017   1.00 88.89 79  B 1 
ATOM 3801 C CE1   . PHE B 2 79  ? -2.073  -13.717 4.633   1.00 87.66 79  B 1 
ATOM 3802 C CE2   . PHE B 2 79  ? -3.736  -12.123 3.843   1.00 87.94 79  B 1 
ATOM 3803 C CZ    . PHE B 2 79  ? -2.534  -12.815 3.652   1.00 88.81 79  B 1 
ATOM 3804 N N     . ASP B 2 80  ? -7.133  -16.060 8.707   1.00 92.54 80  B 1 
ATOM 3805 C CA    . ASP B 2 80  ? -8.008  -16.339 9.850   1.00 91.92 80  B 1 
ATOM 3806 C C     . ASP B 2 80  ? -7.267  -16.499 11.169  1.00 93.11 80  B 1 
ATOM 3807 O O     . ASP B 2 80  ? -7.710  -16.012 12.207  1.00 90.35 80  B 1 
ATOM 3808 C CB    . ASP B 2 80  ? -8.785  -17.636 9.589   1.00 87.98 80  B 1 
ATOM 3809 C CG    . ASP B 2 80  ? -9.961  -17.386 8.671   1.00 81.18 80  B 1 
ATOM 3810 O OD1   . ASP B 2 80  ? -9.945  -16.359 7.963   1.00 70.87 80  B 1 
ATOM 3811 O OD2   . ASP B 2 80  ? -10.892 -18.203 8.732   1.00 72.59 80  B 1 
ATOM 3812 N N     . SER B 2 81  ? -6.097  -17.139 11.124  1.00 92.81 81  B 1 
ATOM 3813 C CA    . SER B 2 81  ? -5.250  -17.340 12.297  1.00 92.68 81  B 1 
ATOM 3814 C C     . SER B 2 81  ? -4.822  -16.026 12.964  1.00 93.64 81  B 1 
ATOM 3815 O O     . SER B 2 81  ? -4.457  -16.022 14.139  1.00 91.52 81  B 1 
ATOM 3816 C CB    . SER B 2 81  ? -4.023  -18.163 11.899  1.00 90.60 81  B 1 
ATOM 3817 O OG    . SER B 2 81  ? -3.267  -17.463 10.925  1.00 81.64 81  B 1 
ATOM 3818 N N     . TYR B 2 82  ? -4.905  -14.893 12.252  1.00 93.38 82  B 1 
ATOM 3819 C CA    . TYR B 2 82  ? -4.563  -13.585 12.806  1.00 93.76 82  B 1 
ATOM 3820 C C     . TYR B 2 82  ? -5.738  -12.919 13.517  1.00 93.85 82  B 1 
ATOM 3821 O O     . TYR B 2 82  ? -5.522  -12.098 14.414  1.00 91.77 82  B 1 
ATOM 3822 C CB    . TYR B 2 82  ? -4.004  -12.668 11.701  1.00 93.27 82  B 1 
ATOM 3823 C CG    . TYR B 2 82  ? -2.823  -13.175 10.885  1.00 93.45 82  B 1 
ATOM 3824 C CD1   . TYR B 2 82  ? -2.163  -14.392 11.159  1.00 89.23 82  B 1 
ATOM 3825 C CD2   . TYR B 2 82  ? -2.374  -12.395 9.793   1.00 89.50 82  B 1 
ATOM 3826 C CE1   . TYR B 2 82  ? -1.112  -14.850 10.354  1.00 88.37 82  B 1 
ATOM 3827 C CE2   . TYR B 2 82  ? -1.324  -12.836 8.985   1.00 88.44 82  B 1 
ATOM 3828 C CZ    . TYR B 2 82  ? -0.697  -14.068 9.258   1.00 90.50 82  B 1 
ATOM 3829 O OH    . TYR B 2 82  ? 0.315   -14.519 8.442   1.00 89.65 82  B 1 
ATOM 3830 N N     . VAL B 2 83  ? -6.980  -13.264 13.153  1.00 94.32 83  B 1 
ATOM 3831 C CA    . VAL B 2 83  ? -8.185  -12.561 13.611  1.00 93.94 83  B 1 
ATOM 3832 C C     . VAL B 2 83  ? -8.335  -12.644 15.130  1.00 94.33 83  B 1 
ATOM 3833 O O     . VAL B 2 83  ? -8.496  -11.613 15.789  1.00 92.98 83  B 1 
ATOM 3834 C CB    . VAL B 2 83  ? -9.437  -13.108 12.906  1.00 92.52 83  B 1 
ATOM 3835 C CG1   . VAL B 2 83  ? -10.724 -12.486 13.441  1.00 87.39 83  B 1 
ATOM 3836 C CG2   . VAL B 2 83  ? -9.361  -12.819 11.407  1.00 87.60 83  B 1 
ATOM 3837 N N     . GLN B 2 84  ? -8.235  -13.841 15.711  1.00 94.37 84  B 1 
ATOM 3838 C CA    . GLN B 2 84  ? -8.379  -14.017 17.156  1.00 94.03 84  B 1 
ATOM 3839 C C     . GLN B 2 84  ? -7.284  -13.276 17.955  1.00 94.17 84  B 1 
ATOM 3840 O O     . GLN B 2 84  ? -7.626  -12.525 18.878  1.00 93.13 84  B 1 
ATOM 3841 C CB    . GLN B 2 84  ? -8.502  -15.514 17.495  1.00 93.32 84  B 1 
ATOM 3842 C CG    . GLN B 2 84  ? -8.770  -15.773 18.976  1.00 85.79 84  B 1 
ATOM 3843 C CD    . GLN B 2 84  ? -10.107 -15.203 19.479  1.00 78.31 84  B 1 
ATOM 3844 O OE1   . GLN B 2 84  ? -10.976 -14.794 18.731  1.00 69.75 84  B 1 
ATOM 3845 N NE2   . GLN B 2 84  ? -10.301 -15.132 20.766  1.00 65.22 84  B 1 
ATOM 3846 N N     . PRO B 2 85  ? -5.980  -13.362 17.598  1.00 93.39 85  B 1 
ATOM 3847 C CA    . PRO B 2 85  ? -4.949  -12.537 18.228  1.00 92.82 85  B 1 
ATOM 3848 C C     . PRO B 2 85  ? -5.191  -11.032 18.080  1.00 93.01 85  B 1 
ATOM 3849 O O     . PRO B 2 85  ? -4.966  -10.282 19.028  1.00 91.50 85  B 1 
ATOM 3850 C CB    . PRO B 2 85  ? -3.634  -12.957 17.568  1.00 91.62 85  B 1 
ATOM 3851 C CG    . PRO B 2 85  ? -3.903  -14.390 17.123  1.00 89.40 85  B 1 
ATOM 3852 C CD    . PRO B 2 85  ? -5.382  -14.365 16.755  1.00 91.98 85  B 1 
ATOM 3853 N N     . MET B 2 86  ? -5.663  -10.567 16.914  1.00 93.39 86  B 1 
ATOM 3854 C CA    . MET B 2 86  ? -5.991  -9.157  16.687  1.00 93.82 86  B 1 
ATOM 3855 C C     . MET B 2 86  ? -7.124  -8.677  17.592  1.00 93.79 86  B 1 
ATOM 3856 O O     . MET B 2 86  ? -7.007  -7.616  18.214  1.00 91.79 86  B 1 
ATOM 3857 C CB    . MET B 2 86  ? -6.390  -8.931  15.219  1.00 93.46 86  B 1 
ATOM 3858 C CG    . MET B 2 86  ? -5.225  -9.033  14.236  1.00 91.53 86  B 1 
ATOM 3859 S SD    . MET B 2 86  ? -5.764  -9.132  12.499  1.00 90.19 86  B 1 
ATOM 3860 C CE    . MET B 2 86  ? -6.333  -7.447  12.225  1.00 80.87 86  B 1 
ATOM 3861 N N     . GLN B 2 87  ? -8.211  -9.456  17.717  1.00 93.04 87  B 1 
ATOM 3862 C CA    . GLN B 2 87  ? -9.348  -9.124  18.574  1.00 92.45 87  B 1 
ATOM 3863 C C     . GLN B 2 87  ? -8.972  -9.145  20.061  1.00 92.37 87  B 1 
ATOM 3864 O O     . GLN B 2 87  ? -9.366  -8.241  20.804  1.00 90.59 87  B 1 
ATOM 3865 C CB    . GLN B 2 87  ? -10.484 -10.117 18.323  1.00 91.47 87  B 1 
ATOM 3866 C CG    . GLN B 2 87  ? -11.190 -9.898  16.976  1.00 87.22 87  B 1 
ATOM 3867 C CD    . GLN B 2 87  ? -12.285 -10.936 16.741  1.00 85.94 87  B 1 
ATOM 3868 O OE1   . GLN B 2 87  ? -12.469 -11.862 17.511  1.00 80.03 87  B 1 
ATOM 3869 N NE2   . GLN B 2 87  ? -13.047 -10.808 15.684  1.00 77.15 87  B 1 
ATOM 3870 N N     . THR B 2 88  ? -8.191  -10.127 20.494  1.00 92.53 88  B 1 
ATOM 3871 C CA    . THR B 2 88  ? -7.691  -10.198 21.870  1.00 91.82 88  B 1 
ATOM 3872 C C     . THR B 2 88  ? -6.801  -8.999  22.192  1.00 91.55 88  B 1 
ATOM 3873 O O     . THR B 2 88  ? -6.982  -8.359  23.225  1.00 89.32 88  B 1 
ATOM 3874 C CB    . THR B 2 88  ? -6.936  -11.516 22.097  1.00 90.54 88  B 1 
ATOM 3875 O OG1   . THR B 2 88  ? -7.810  -12.590 21.839  1.00 82.55 88  B 1 
ATOM 3876 C CG2   . THR B 2 88  ? -6.447  -11.673 23.537  1.00 79.65 88  B 1 
ATOM 3877 N N     . TYR B 2 89  ? -5.906  -8.633  21.284  1.00 91.35 89  B 1 
ATOM 3878 C CA    . TYR B 2 89  ? -5.057  -7.461  21.449  1.00 90.71 89  B 1 
ATOM 3879 C C     . TYR B 2 89  ? -5.862  -6.157  21.488  1.00 90.89 89  B 1 
ATOM 3880 O O     . TYR B 2 89  ? -5.564  -5.264  22.275  1.00 88.77 89  B 1 
ATOM 3881 C CB    . TYR B 2 89  ? -4.023  -7.440  20.324  1.00 89.59 89  B 1 
ATOM 3882 C CG    . TYR B 2 89  ? -2.929  -6.426  20.546  1.00 88.42 89  B 1 
ATOM 3883 C CD1   . TYR B 2 89  ? -2.948  -5.187  19.873  1.00 84.24 89  B 1 
ATOM 3884 C CD2   . TYR B 2 89  ? -1.889  -6.710  21.441  1.00 83.52 89  B 1 
ATOM 3885 C CE1   . TYR B 2 89  ? -1.932  -4.250  20.099  1.00 80.75 89  B 1 
ATOM 3886 C CE2   . TYR B 2 89  ? -0.869  -5.775  21.679  1.00 80.43 89  B 1 
ATOM 3887 C CZ    . TYR B 2 89  ? -0.897  -4.543  21.001  1.00 80.98 89  B 1 
ATOM 3888 O OH    . TYR B 2 89  ? 0.092   -3.626  21.229  1.00 79.56 89  B 1 
ATOM 3889 N N     . LEU B 2 90  ? -6.913  -6.047  20.671  1.00 91.13 90  B 1 
ATOM 3890 C CA    . LEU B 2 90  ? -7.798  -4.882  20.673  1.00 90.83 90  B 1 
ATOM 3891 C C     . LEU B 2 90  ? -8.569  -4.753  21.994  1.00 90.79 90  B 1 
ATOM 3892 O O     . LEU B 2 90  ? -8.683  -3.631  22.497  1.00 88.51 90  B 1 
ATOM 3893 C CB    . LEU B 2 90  ? -8.753  -4.969  19.476  1.00 90.10 90  B 1 
ATOM 3894 C CG    . LEU B 2 90  ? -9.736  -3.784  19.360  1.00 87.72 90  B 1 
ATOM 3895 C CD1   . LEU B 2 90  ? -9.023  -2.450  19.198  1.00 81.22 90  B 1 
ATOM 3896 C CD2   . LEU B 2 90  ? -10.656 -3.999  18.147  1.00 80.79 90  B 1 
ATOM 3897 N N     . ARG B 2 91  ? -9.082  -5.852  22.555  1.00 90.47 91  B 1 
ATOM 3898 C CA    . ARG B 2 91  ? -9.748  -5.831  23.864  1.00 88.98 91  B 1 
ATOM 3899 C C     . ARG B 2 91  ? -8.797  -5.345  24.955  1.00 88.58 91  B 1 
ATOM 3900 O O     . ARG B 2 91  ? -9.123  -4.360  25.613  1.00 86.23 91  B 1 
ATOM 3901 C CB    . ARG B 2 91  ? -10.325 -7.211  24.215  1.00 87.72 91  B 1 
ATOM 3902 C CG    . ARG B 2 91  ? -11.594 -7.534  23.404  1.00 78.77 91  B 1 
ATOM 3903 C CD    . ARG B 2 91  ? -12.273 -8.808  23.915  1.00 75.85 91  B 1 
ATOM 3904 N NE    . ARG B 2 91  ? -11.396 -9.993  23.802  1.00 69.18 91  B 1 
ATOM 3905 C CZ    . ARG B 2 91  ? -11.603 -11.085 23.081  1.00 62.67 91  B 1 
ATOM 3906 N NH1   . ARG B 2 91  ? -12.670 -11.226 22.352  1.00 58.25 91  B 1 
ATOM 3907 N NH2   . ARG B 2 91  ? -10.742 -12.059 23.090  1.00 58.24 91  B 1 
ATOM 3908 N N     . GLY B 2 92  ? -7.617  -5.930  25.060  1.00 87.64 92  B 1 
ATOM 3909 C CA    . GLY B 2 92  ? -6.630  -5.506  26.056  1.00 85.81 92  B 1 
ATOM 3910 C C     . GLY B 2 92  ? -6.105  -4.078  25.870  1.00 86.07 92  B 1 
ATOM 3911 O O     . GLY B 2 92  ? -5.668  -3.448  26.824  1.00 81.74 92  B 1 
ATOM 3912 N N     . TYR B 2 93  ? -6.168  -3.525  24.651  1.00 86.05 93  B 1 
ATOM 3913 C CA    . TYR B 2 93  ? -5.801  -2.126  24.404  1.00 84.78 93  B 1 
ATOM 3914 C C     . TYR B 2 93  ? -6.896  -1.132  24.823  1.00 83.88 93  B 1 
ATOM 3915 O O     . TYR B 2 93  ? -6.593  0.037   25.086  1.00 77.84 93  B 1 
ATOM 3916 C CB    . TYR B 2 93  ? -5.454  -1.954  22.923  1.00 83.58 93  B 1 
ATOM 3917 C CG    . TYR B 2 93  ? -5.003  -0.548  22.562  1.00 84.28 93  B 1 
ATOM 3918 C CD1   . TYR B 2 93  ? -5.927  0.386   22.061  1.00 80.72 93  B 1 
ATOM 3919 C CD2   . TYR B 2 93  ? -3.668  -0.157  22.787  1.00 80.77 93  B 1 
ATOM 3920 C CE1   . TYR B 2 93  ? -5.533  1.703   21.788  1.00 79.44 93  B 1 
ATOM 3921 C CE2   . TYR B 2 93  ? -3.262  1.159   22.515  1.00 79.52 93  B 1 
ATOM 3922 C CZ    . TYR B 2 93  ? -4.194  2.089   22.019  1.00 79.49 93  B 1 
ATOM 3923 O OH    . TYR B 2 93  ? -3.805  3.383   21.761  1.00 78.75 93  B 1 
ATOM 3924 N N     . ARG B 2 94  ? -8.162  -1.567  24.838  1.00 83.76 94  B 1 
ATOM 3925 C CA    . ARG B 2 94  ? -9.309  -0.736  25.225  1.00 79.59 94  B 1 
ATOM 3926 C C     . ARG B 2 94  ? -9.566  -0.740  26.733  1.00 76.77 94  B 1 
ATOM 3927 O O     . ARG B 2 94  ? -10.157 0.217   27.222  1.00 70.00 94  B 1 
ATOM 3928 C CB    . ARG B 2 94  ? -10.565 -1.231  24.494  1.00 76.19 94  B 1 
ATOM 3929 C CG    . ARG B 2 94  ? -10.595 -0.839  23.008  1.00 72.76 94  B 1 
ATOM 3930 C CD    . ARG B 2 94  ? -11.813 -1.478  22.342  1.00 70.78 94  B 1 
ATOM 3931 N NE    . ARG B 2 94  ? -11.967 -1.036  20.950  1.00 67.47 94  B 1 
ATOM 3932 C CZ    . ARG B 2 94  ? -12.885 -1.457  20.079  1.00 64.63 94  B 1 
ATOM 3933 N NH1   . ARG B 2 94  ? -13.767 -2.355  20.408  1.00 63.41 94  B 1 
ATOM 3934 N NH2   . ARG B 2 94  ? -12.926 -0.964  18.883  1.00 62.39 94  B 1 
ATOM 3935 N N     . GLU B 2 95  ? -9.170  -1.804  27.414  1.00 76.47 95  B 1 
ATOM 3936 C CA    . GLU B 2 95  ? -9.172  -1.927  28.873  1.00 74.48 95  B 1 
ATOM 3937 C C     . GLU B 2 95  ? -7.988  -1.160  29.481  1.00 69.29 95  B 1 
ATOM 3938 O O     . GLU B 2 95  ? -8.194  -0.467  30.491  1.00 61.19 95  B 1 
ATOM 3939 C CB    . GLU B 2 95  ? -9.135  -3.428  29.258  1.00 66.30 95  B 1 
ATOM 3940 C CG    . GLU B 2 95  ? -10.427 -4.157  28.902  1.00 60.13 95  B 1 
ATOM 3941 C CD    . GLU B 2 95  ? -10.381 -5.706  29.035  1.00 51.03 95  B 1 
ATOM 3942 O OE1   . GLU B 2 95  ? -11.312 -6.352  28.527  1.00 48.27 95  B 1 
ATOM 3943 O OE2   . GLU B 2 95  ? -9.396  -6.244  29.594  1.00 51.49 95  B 1 
ATOM 3944 O OXT   . GLU B 2 95  ? -6.882  -1.244  28.891  1.00 56.25 95  B 1 
ATOM 3945 N N     . GLN C 3 1   ? 4.646   -28.193 27.117  1.00 24.18 1   C 1 
ATOM 3946 C CA    . GLN C 3 1   ? 3.862   -27.084 27.696  1.00 23.98 1   C 1 
ATOM 3947 C C     . GLN C 3 1   ? 4.583   -25.775 27.379  1.00 25.52 1   C 1 
ATOM 3948 O O     . GLN C 3 1   ? 5.541   -25.436 28.062  1.00 23.49 1   C 1 
ATOM 3949 C CB    . GLN C 3 1   ? 3.729   -27.255 29.216  1.00 23.00 1   C 1 
ATOM 3950 C CG    . GLN C 3 1   ? 2.681   -28.299 29.632  1.00 19.27 1   C 1 
ATOM 3951 C CD    . GLN C 3 1   ? 2.721   -28.593 31.135  1.00 16.34 1   C 1 
ATOM 3952 O OE1   . GLN C 3 1   ? 3.740   -28.453 31.770  1.00 17.46 1   C 1 
ATOM 3953 N NE2   . GLN C 3 1   ? 1.638   -29.052 31.719  1.00 15.64 1   C 1 
ATOM 3954 N N     . TYR C 3 2   ? 4.185   -25.080 26.330  1.00 26.18 2   C 1 
ATOM 3955 C CA    . TYR C 3 2   ? 4.612   -23.704 26.135  1.00 25.81 2   C 1 
ATOM 3956 C C     . TYR C 3 2   ? 4.009   -22.902 27.295  1.00 25.92 2   C 1 
ATOM 3957 O O     . TYR C 3 2   ? 2.790   -22.752 27.365  1.00 25.72 2   C 1 
ATOM 3958 C CB    . TYR C 3 2   ? 4.160   -23.190 24.758  1.00 25.90 2   C 1 
ATOM 3959 C CG    . TYR C 3 2   ? 5.137   -23.487 23.640  1.00 24.04 2   C 1 
ATOM 3960 C CD1   . TYR C 3 2   ? 6.094   -22.516 23.277  1.00 23.05 2   C 1 
ATOM 3961 C CD2   . TYR C 3 2   ? 5.128   -24.721 22.973  1.00 24.43 2   C 1 
ATOM 3962 C CE1   . TYR C 3 2   ? 7.017   -22.767 22.249  1.00 21.78 2   C 1 
ATOM 3963 C CE2   . TYR C 3 2   ? 6.048   -24.991 21.947  1.00 22.45 2   C 1 
ATOM 3964 C CZ    . TYR C 3 2   ? 7.000   -24.005 21.579  1.00 23.37 2   C 1 
ATOM 3965 O OH    . TYR C 3 2   ? 7.899   -24.260 20.569  1.00 21.53 2   C 1 
ATOM 3966 N N     . ARG C 3 3   ? 4.830   -22.482 28.258  1.00 28.19 3   C 1 
ATOM 3967 C CA    . ARG C 3 3   ? 4.388   -21.550 29.285  1.00 30.09 3   C 1 
ATOM 3968 C C     . ARG C 3 3   ? 3.975   -20.277 28.550  1.00 30.36 3   C 1 
ATOM 3969 O O     . ARG C 3 3   ? 4.832   -19.585 28.013  1.00 29.21 3   C 1 
ATOM 3970 C CB    . ARG C 3 3   ? 5.499   -21.257 30.306  1.00 28.89 3   C 1 
ATOM 3971 C CG    . ARG C 3 3   ? 5.660   -22.373 31.350  1.00 25.24 3   C 1 
ATOM 3972 C CD    . ARG C 3 3   ? 6.725   -21.982 32.387  1.00 23.34 3   C 1 
ATOM 3973 N NE    . ARG C 3 3   ? 6.846   -22.995 33.453  1.00 20.48 3   C 1 
ATOM 3974 C CZ    . ARG C 3 3   ? 7.661   -22.950 34.501  1.00 17.55 3   C 1 
ATOM 3975 N NH1   . ARG C 3 3   ? 8.491   -21.954 34.666  1.00 17.65 3   C 1 
ATOM 3976 N NH2   . ARG C 3 3   ? 7.649   -23.892 35.386  1.00 16.74 3   C 1 
ATOM 3977 N N     . GLU C 3 4   ? 2.668   -20.012 28.534  1.00 27.66 4   C 1 
ATOM 3978 C CA    . GLU C 3 4   ? 2.165   -18.660 28.341  1.00 28.48 4   C 1 
ATOM 3979 C C     . GLU C 3 4   ? 2.799   -17.821 29.454  1.00 27.80 4   C 1 
ATOM 3980 O O     . GLU C 3 4   ? 2.377   -17.854 30.604  1.00 26.80 4   C 1 
ATOM 3981 C CB    . GLU C 3 4   ? 0.634   -18.622 28.393  1.00 28.76 4   C 1 
ATOM 3982 C CG    . GLU C 3 4   ? -0.010  -19.202 27.122  1.00 25.86 4   C 1 
ATOM 3983 C CD    . GLU C 3 4   ? -1.545  -19.141 27.127  1.00 24.72 4   C 1 
ATOM 3984 O OE1   . GLU C 3 4   ? -2.109  -19.021 26.018  1.00 22.60 4   C 1 
ATOM 3985 O OE2   . GLU C 3 4   ? -2.132  -19.233 28.221  1.00 23.06 4   C 1 
ATOM 3986 N N     . ILE C 3 5   ? 3.906   -17.167 29.137  1.00 36.60 5   C 1 
ATOM 3987 C CA    . ILE C 3 5   ? 4.398   -16.094 29.970  1.00 35.85 5   C 1 
ATOM 3988 C C     . ILE C 3 5   ? 3.278   -15.065 29.877  1.00 35.30 5   C 1 
ATOM 3989 O O     . ILE C 3 5   ? 3.095   -14.456 28.818  1.00 35.12 5   C 1 
ATOM 3990 C CB    . ILE C 3 5   ? 5.761   -15.579 29.486  1.00 34.91 5   C 1 
ATOM 3991 C CG1   . ILE C 3 5   ? 6.817   -16.710 29.524  1.00 31.62 5   C 1 
ATOM 3992 C CG2   . ILE C 3 5   ? 6.221   -14.400 30.357  1.00 34.19 5   C 1 
ATOM 3993 C CD1   . ILE C 3 5   ? 8.179   -16.342 28.916  1.00 31.67 5   C 1 
ATOM 3994 N N     . GLU C 3 6   ? 2.525   -14.885 30.980  1.00 33.16 6   C 1 
ATOM 3995 C CA    . GLU C 3 6   ? 1.733   -13.685 31.266  1.00 32.72 6   C 1 
ATOM 3996 C C     . GLU C 3 6   ? 2.682   -12.474 31.300  1.00 32.74 6   C 1 
ATOM 3997 O O     . GLU C 3 6   ? 2.974   -11.884 32.337  1.00 31.60 6   C 1 
ATOM 3998 C CB    . GLU C 3 6   ? 0.988   -13.820 32.602  1.00 31.61 6   C 1 
ATOM 3999 C CG    . GLU C 3 6   ? -0.176  -14.813 32.605  1.00 27.58 6   C 1 
ATOM 4000 C CD    . GLU C 3 6   ? -0.907  -14.832 33.960  1.00 26.50 6   C 1 
ATOM 4001 O OE1   . GLU C 3 6   ? -2.104  -15.178 33.972  1.00 24.18 6   C 1 
ATOM 4002 O OE2   . GLU C 3 6   ? -0.257  -14.511 34.978  1.00 25.06 6   C 1 
ATOM 4003 N N     . ALA C 3 7   ? 3.263   -12.162 30.149  1.00 47.81 7   C 1 
ATOM 4004 C CA    . ALA C 3 7   ? 3.917   -10.907 29.945  1.00 47.17 7   C 1 
ATOM 4005 C C     . ALA C 3 7   ? 2.805   -9.882  30.124  1.00 47.95 7   C 1 
ATOM 4006 O O     . ALA C 3 7   ? 1.912   -9.797  29.282  1.00 45.51 7   C 1 
ATOM 4007 C CB    . ALA C 3 7   ? 4.549   -10.869 28.545  1.00 43.66 7   C 1 
ATOM 4008 N N     . THR C 3 8   ? 2.832   -9.140  31.246  1.00 45.25 8   C 1 
ATOM 4009 C CA    . THR C 3 8   ? 2.075   -7.906  31.441  1.00 46.95 8   C 1 
ATOM 4010 C C     . THR C 3 8   ? 2.317   -7.055  30.195  1.00 49.50 8   C 1 
ATOM 4011 O O     . THR C 3 8   ? 3.375   -6.452  30.033  1.00 48.27 8   C 1 
ATOM 4012 C CB    . THR C 3 8   ? 2.562   -7.153  32.682  1.00 42.67 8   C 1 
ATOM 4013 O OG1   . THR C 3 8   ? 3.976   -7.182  32.762  1.00 36.92 8   C 1 
ATOM 4014 C CG2   . THR C 3 8   ? 2.026   -7.798  33.960  1.00 36.43 8   C 1 
ATOM 4015 N N     . THR C 3 9   ? 1.390   -7.177  29.236  1.00 56.13 9   C 1 
ATOM 4016 C CA    . THR C 3 9   ? 1.618   -6.719  27.873  1.00 57.08 9   C 1 
ATOM 4017 C C     . THR C 3 9   ? 1.600   -5.213  27.940  1.00 60.17 9   C 1 
ATOM 4018 O O     . THR C 3 9   ? 0.539   -4.597  27.988  1.00 55.70 9   C 1 
ATOM 4019 C CB    . THR C 3 9   ? 0.590   -7.290  26.868  1.00 51.20 9   C 1 
ATOM 4020 O OG1   . THR C 3 9   ? -0.639  -7.606  27.483  1.00 45.02 9   C 1 
ATOM 4021 C CG2   . THR C 3 9   ? 1.091   -8.578  26.225  1.00 43.41 9   C 1 
ATOM 4022 N N     . ASP C 3 10  ? 2.792   -4.616  28.013  1.00 54.58 10  C 1 
ATOM 4023 C CA    . ASP C 3 10  ? 2.919   -3.177  27.944  1.00 55.32 10  C 1 
ATOM 4024 C C     . ASP C 3 10  ? 2.494   -2.771  26.531  1.00 57.55 10  C 1 
ATOM 4025 O O     . ASP C 3 10  ? 3.294   -2.759  25.594  1.00 53.39 10  C 1 
ATOM 4026 C CB    . ASP C 3 10  ? 4.334   -2.728  28.327  1.00 48.84 10  C 1 
ATOM 4027 C CG    . ASP C 3 10  ? 4.488   -1.206  28.322  1.00 41.63 10  C 1 
ATOM 4028 O OD1   . ASP C 3 10  ? 3.466   -0.488  28.194  1.00 38.77 10  C 1 
ATOM 4029 O OD2   . ASP C 3 10  ? 5.646   -0.732  28.410  1.00 37.80 10  C 1 
ATOM 4030 N N     . PHE C 3 11  ? 1.203   -2.503  26.393  1.00 61.27 11  C 1 
ATOM 4031 C CA    . PHE C 3 11  ? 0.566   -2.128  25.134  1.00 59.93 11  C 1 
ATOM 4032 C C     . PHE C 3 11  ? 1.204   -0.876  24.517  1.00 62.86 11  C 1 
ATOM 4033 O O     . PHE C 3 11  ? 0.993   -0.574  23.344  1.00 56.71 11  C 1 
ATOM 4034 C CB    . PHE C 3 11  ? -0.932  -1.918  25.364  1.00 52.86 11  C 1 
ATOM 4035 C CG    . PHE C 3 11  ? -1.702  -3.189  25.673  1.00 50.16 11  C 1 
ATOM 4036 C CD1   . PHE C 3 11  ? -2.081  -4.036  24.630  1.00 45.82 11  C 1 
ATOM 4037 C CD2   . PHE C 3 11  ? -2.018  -3.518  26.987  1.00 46.81 11  C 1 
ATOM 4038 C CE1   . PHE C 3 11  ? -2.786  -5.226  24.898  1.00 40.23 11  C 1 
ATOM 4039 C CE2   . PHE C 3 11  ? -2.718  -4.707  27.272  1.00 42.22 11  C 1 
ATOM 4040 C CZ    . PHE C 3 11  ? -3.099  -5.562  26.224  1.00 44.45 11  C 1 
ATOM 4041 N N     . LYS C 3 12  ? 2.031   -0.154  25.282  1.00 59.08 12  C 1 
ATOM 4042 C CA    . LYS C 3 12  ? 2.830   0.969   24.786  1.00 59.16 12  C 1 
ATOM 4043 C C     . LYS C 3 12  ? 4.060   0.508   24.009  1.00 62.20 12  C 1 
ATOM 4044 O O     . LYS C 3 12  ? 4.493   1.204   23.092  1.00 56.65 12  C 1 
ATOM 4045 C CB    . LYS C 3 12  ? 3.230   1.875   25.955  1.00 51.49 12  C 1 
ATOM 4046 C CG    . LYS C 3 12  ? 2.008   2.477   26.659  1.00 43.89 12  C 1 
ATOM 4047 C CD    . LYS C 3 12  ? 2.451   3.292   27.865  1.00 39.95 12  C 1 
ATOM 4048 C CE    . LYS C 3 12  ? 1.217   3.824   28.599  1.00 32.59 12  C 1 
ATOM 4049 N NZ    . LYS C 3 12  ? 1.579   4.405   29.911  1.00 28.70 12  C 1 
ATOM 4050 N N     . ASN C 3 13  ? 4.627   -0.666  24.324  1.00 64.05 13  C 1 
ATOM 4051 C CA    . ASN C 3 13  ? 5.782   -1.215  23.626  1.00 64.76 13  C 1 
ATOM 4052 C C     . ASN C 3 13  ? 5.377   -2.034  22.396  1.00 68.08 13  C 1 
ATOM 4053 O O     . ASN C 3 13  ? 5.497   -3.255  22.343  1.00 61.66 13  C 1 
ATOM 4054 C CB    . ASN C 3 13  ? 6.686   -1.965  24.607  1.00 56.77 13  C 1 
ATOM 4055 C CG    . ASN C 3 13  ? 7.612   -1.018  25.362  1.00 49.62 13  C 1 
ATOM 4056 O OD1   . ASN C 3 13  ? 8.104   -0.047  24.825  1.00 44.43 13  C 1 
ATOM 4057 N ND2   . ASN C 3 13  ? 7.905   -1.319  26.608  1.00 44.60 13  C 1 
ATOM 4058 N N     . HIS C 3 14  ? 4.933   -1.331  21.354  1.00 72.91 14  C 1 
ATOM 4059 C CA    . HIS C 3 14  ? 4.665   -1.942  20.056  1.00 72.36 14  C 1 
ATOM 4060 C C     . HIS C 3 14  ? 5.959   -2.454  19.418  1.00 75.60 14  C 1 
ATOM 4061 O O     . HIS C 3 14  ? 6.941   -1.724  19.280  1.00 68.43 14  C 1 
ATOM 4062 C CB    . HIS C 3 14  ? 3.953   -0.950  19.138  1.00 64.94 14  C 1 
ATOM 4063 C CG    . HIS C 3 14  ? 2.645   -0.478  19.706  1.00 64.32 14  C 1 
ATOM 4064 N ND1   . HIS C 3 14  ? 1.547   -1.257  20.002  1.00 54.06 14  C 1 
ATOM 4065 C CD2   . HIS C 3 14  ? 2.334   0.810   20.083  1.00 54.92 14  C 1 
ATOM 4066 C CE1   . HIS C 3 14  ? 0.602   -0.464  20.539  1.00 52.60 14  C 1 
ATOM 4067 N NE2   . HIS C 3 14  ? 1.043   0.792   20.590  1.00 54.68 14  C 1 
ATOM 4068 N N     . ASN C 3 15  ? 5.932   -3.719  18.938  1.00 83.27 15  C 1 
ATOM 4069 C CA    . ASN C 3 15  ? 7.072   -4.323  18.243  1.00 84.94 15  C 1 
ATOM 4070 C C     . ASN C 3 15  ? 7.386   -3.660  16.900  1.00 87.74 15  C 1 
ATOM 4071 O O     . ASN C 3 15  ? 8.540   -3.665  16.465  1.00 83.26 15  C 1 
ATOM 4072 C CB    . ASN C 3 15  ? 6.788   -5.819  18.052  1.00 80.13 15  C 1 
ATOM 4073 C CG    . ASN C 3 15  ? 6.750   -6.547  19.385  1.00 77.19 15  C 1 
ATOM 4074 O OD1   . ASN C 3 15  ? 7.692   -6.480  20.161  1.00 66.88 15  C 1 
ATOM 4075 N ND2   . ASN C 3 15  ? 5.676   -7.246  19.661  1.00 66.80 15  C 1 
ATOM 4076 N N     . LEU C 3 16  ? 6.370   -3.063  16.273  1.00 90.29 16  C 1 
ATOM 4077 C CA    . LEU C 3 16  ? 6.496   -2.259  15.062  1.00 91.03 16  C 1 
ATOM 4078 C C     . LEU C 3 16  ? 6.069   -0.808  15.351  1.00 91.42 16  C 1 
ATOM 4079 O O     . LEU C 3 16  ? 5.050   -0.583  15.998  1.00 88.93 16  C 1 
ATOM 4080 C CB    . LEU C 3 16  ? 5.659   -2.872  13.929  1.00 90.61 16  C 1 
ATOM 4081 C CG    . LEU C 3 16  ? 6.154   -4.239  13.432  1.00 90.21 16  C 1 
ATOM 4082 C CD1   . LEU C 3 16  ? 5.164   -4.815  12.436  1.00 85.87 16  C 1 
ATOM 4083 C CD2   . LEU C 3 16  ? 7.530   -4.135  12.746  1.00 85.18 16  C 1 
ATOM 4084 N N     . PRO C 3 17  ? 6.816   0.207   14.863  1.00 91.68 17  C 1 
ATOM 4085 C CA    . PRO C 3 17  ? 6.460   1.600   15.120  1.00 91.08 17  C 1 
ATOM 4086 C C     . PRO C 3 17  ? 5.134   1.986   14.462  1.00 91.89 17  C 1 
ATOM 4087 O O     . PRO C 3 17  ? 5.061   2.106   13.234  1.00 90.91 17  C 1 
ATOM 4088 C CB    . PRO C 3 17  ? 7.630   2.431   14.590  1.00 89.21 17  C 1 
ATOM 4089 C CG    . PRO C 3 17  ? 8.789   1.436   14.504  1.00 86.45 17  C 1 
ATOM 4090 C CD    . PRO C 3 17  ? 8.090   0.119   14.194  1.00 88.94 17  C 1 
ATOM 4091 N N     . LEU C 3 18  ? 4.108   2.310   15.266  1.00 91.45 18  C 1 
ATOM 4092 C CA    . LEU C 3 18  ? 2.782   2.701   14.774  1.00 91.50 18  C 1 
ATOM 4093 C C     . LEU C 3 18  ? 2.823   3.870   13.779  1.00 92.18 18  C 1 
ATOM 4094 O O     . LEU C 3 18  ? 2.043   3.913   12.823  1.00 90.95 18  C 1 
ATOM 4095 C CB    . LEU C 3 18  ? 1.883   3.103   15.954  1.00 90.57 18  C 1 
ATOM 4096 C CG    . LEU C 3 18  ? 1.576   2.002   16.977  1.00 88.46 18  C 1 
ATOM 4097 C CD1   . LEU C 3 18  ? 0.614   2.585   18.016  1.00 82.76 18  C 1 
ATOM 4098 C CD2   . LEU C 3 18  ? 0.932   0.779   16.329  1.00 82.34 18  C 1 
ATOM 4099 N N     . ALA C 3 19  ? 3.744   4.815   13.965  1.00 91.14 19  C 1 
ATOM 4100 C CA    . ALA C 3 19  ? 3.911   5.937   13.047  1.00 90.65 19  C 1 
ATOM 4101 C C     . ALA C 3 19  ? 4.333   5.485   11.637  1.00 91.21 19  C 1 
ATOM 4102 O O     . ALA C 3 19  ? 3.885   6.075   10.655  1.00 89.91 19  C 1 
ATOM 4103 C CB    . ALA C 3 19  ? 4.924   6.915   13.644  1.00 89.14 19  C 1 
ATOM 4104 N N     . ARG C 3 20  ? 5.157   4.429   11.540  1.00 91.42 20  C 1 
ATOM 4105 C CA    . ARG C 3 20  ? 5.580   3.850   10.257  1.00 90.96 20  C 1 
ATOM 4106 C C     . ARG C 3 20  ? 4.446   3.062   9.617   1.00 91.71 20  C 1 
ATOM 4107 O O     . ARG C 3 20  ? 4.144   3.315   8.455   1.00 90.40 20  C 1 
ATOM 4108 C CB    . ARG C 3 20  ? 6.842   2.983   10.441  1.00 89.79 20  C 1 
ATOM 4109 C CG    . ARG C 3 20  ? 8.117   3.770   10.820  1.00 85.92 20  C 1 
ATOM 4110 C CD    . ARG C 3 20  ? 8.562   4.740   9.721   1.00 80.90 20  C 1 
ATOM 4111 N NE    . ARG C 3 20  ? 9.889   5.340   10.002  1.00 77.53 20  C 1 
ATOM 4112 C CZ    . ARG C 3 20  ? 11.057  4.928   9.521   1.00 74.38 20  C 1 
ATOM 4113 N NH1   . ARG C 3 20  ? 11.163  3.917   8.703   1.00 68.03 20  C 1 
ATOM 4114 N NH2   . ARG C 3 20  ? 12.157  5.532   9.858   1.00 68.53 20  C 1 
ATOM 4115 N N     . ILE C 3 21  ? 3.746   2.224   10.375  1.00 92.27 21  C 1 
ATOM 4116 C CA    . ILE C 3 21  ? 2.541   1.530   9.893   1.00 92.83 21  C 1 
ATOM 4117 C C     . ILE C 3 21  ? 1.532   2.545   9.348   1.00 93.25 21  C 1 
ATOM 4118 O O     . ILE C 3 21  ? 1.103   2.459   8.200   1.00 92.04 21  C 1 
ATOM 4119 C CB    . ILE C 3 21  ? 1.930   0.660   11.010  1.00 92.49 21  C 1 
ATOM 4120 C CG1   . ILE C 3 21  ? 2.903   -0.429  11.532  1.00 89.40 21  C 1 
ATOM 4121 C CG2   . ILE C 3 21  ? 0.608   0.014   10.557  1.00 89.59 21  C 1 
ATOM 4122 C CD1   . ILE C 3 21  ? 3.332   -1.480  10.497  1.00 80.97 21  C 1 
ATOM 4123 N N     . LYS C 3 22  ? 1.233   3.604   10.108  1.00 92.26 22  C 1 
ATOM 4124 C CA    . LYS C 3 22  ? 0.311   4.664   9.684   1.00 92.26 22  C 1 
ATOM 4125 C C     . LYS C 3 22  ? 0.805   5.438   8.463   1.00 92.12 22  C 1 
ATOM 4126 O O     . LYS C 3 22  ? -0.017  5.943   7.702   1.00 90.88 22  C 1 
ATOM 4127 C CB    . LYS C 3 22  ? 0.026   5.575   10.880  1.00 91.89 22  C 1 
ATOM 4128 C CG    . LYS C 3 22  ? -1.157  6.532   10.643  1.00 88.39 22  C 1 
ATOM 4129 C CD    . LYS C 3 22  ? -1.540  7.235   11.949  1.00 83.31 22  C 1 
ATOM 4130 C CE    . LYS C 3 22  ? -2.836  8.030   11.799  1.00 76.43 22  C 1 
ATOM 4131 N NZ    . LYS C 3 22  ? -3.402  8.437   13.102  1.00 68.62 22  C 1 
ATOM 4132 N N     . LYS C 3 23  ? 2.125   5.581   8.263   1.00 91.97 23  C 1 
ATOM 4133 C CA    . LYS C 3 23  ? 2.696   6.179   7.044   1.00 91.81 23  C 1 
ATOM 4134 C C     . LYS C 3 23  ? 2.390   5.303   5.827   1.00 92.14 23  C 1 
ATOM 4135 O O     . LYS C 3 23  ? 1.888   5.827   4.849   1.00 90.78 23  C 1 
ATOM 4136 C CB    . LYS C 3 23  ? 4.202   6.453   7.192   1.00 90.95 23  C 1 
ATOM 4137 C CG    . LYS C 3 23  ? 4.768   7.248   5.984   1.00 86.58 23  C 1 
ATOM 4138 C CD    . LYS C 3 23  ? 6.297   7.417   5.998   1.00 80.42 23  C 1 
ATOM 4139 C CE    . LYS C 3 23  ? 6.731   8.143   4.712   1.00 71.90 23  C 1 
ATOM 4140 N NZ    . LYS C 3 23  ? 8.201   8.174   4.442   1.00 63.13 23  C 1 
ATOM 4141 N N     . ILE C 3 24  ? 2.618   3.979   5.916   1.00 91.94 24  C 1 
ATOM 4142 C CA    . ILE C 3 24  ? 2.344   3.021   4.834   1.00 91.60 24  C 1 
ATOM 4143 C C     . ILE C 3 24  ? 0.840   2.969   4.529   1.00 91.90 24  C 1 
ATOM 4144 O O     . ILE C 3 24  ? 0.435   3.078   3.374   1.00 90.54 24  C 1 
ATOM 4145 C CB    . ILE C 3 24  ? 2.895   1.618   5.166   1.00 90.80 24  C 1 
ATOM 4146 C CG1   . ILE C 3 24  ? 4.406   1.625   5.475   1.00 86.34 24  C 1 
ATOM 4147 C CG2   . ILE C 3 24  ? 2.634   0.668   3.976   1.00 84.12 24  C 1 
ATOM 4148 C CD1   . ILE C 3 24  ? 4.875   0.362   6.215   1.00 80.76 24  C 1 
ATOM 4149 N N     . MET C 3 25  ? -0.017  2.923   5.566   1.00 92.97 25  C 1 
ATOM 4150 C CA    . MET C 3 25  ? -1.476  2.990   5.393   1.00 92.87 25  C 1 
ATOM 4151 C C     . MET C 3 25  ? -1.921  4.238   4.628   1.00 92.70 25  C 1 
ATOM 4152 O O     . MET C 3 25  ? -2.873  4.194   3.864   1.00 90.86 25  C 1 
ATOM 4153 C CB    . MET C 3 25  ? -2.164  2.996   6.765   1.00 92.40 25  C 1 
ATOM 4154 C CG    . MET C 3 25  ? -2.007  1.700   7.549   1.00 89.90 25  C 1 
ATOM 4155 S SD    . MET C 3 25  ? -2.608  1.866   9.253   1.00 87.27 25  C 1 
ATOM 4156 C CE    . MET C 3 25  ? -4.369  1.672   8.970   1.00 77.89 25  C 1 
ATOM 4157 N N     . LYS C 3 26  ? -1.235  5.371   4.817   1.00 92.48 26  C 1 
ATOM 4158 C CA    . LYS C 3 26  ? -1.544  6.646   4.167   1.00 91.91 26  C 1 
ATOM 4159 C C     . LYS C 3 26  ? -0.999  6.784   2.746   1.00 91.64 26  C 1 
ATOM 4160 O O     . LYS C 3 26  ? -1.339  7.784   2.114   1.00 88.94 26  C 1 
ATOM 4161 C CB    . LYS C 3 26  ? -1.057  7.809   5.027   1.00 90.82 26  C 1 
ATOM 4162 C CG    . LYS C 3 26  ? -1.969  8.072   6.224   1.00 86.96 26  C 1 
ATOM 4163 C CD    . LYS C 3 26  ? -1.410  9.259   6.999   1.00 80.78 26  C 1 
ATOM 4164 C CE    . LYS C 3 26  ? -2.350  9.682   8.121   1.00 74.54 26  C 1 
ATOM 4165 N NZ    . LYS C 3 26  ? -1.994  11.039  8.603   1.00 65.88 26  C 1 
ATOM 4166 N N     . ALA C 3 27  ? -0.174  5.841   2.245   1.00 91.25 27  C 1 
ATOM 4167 C CA    . ALA C 3 27  ? 0.325   5.853   0.869   1.00 90.34 27  C 1 
ATOM 4168 C C     . ALA C 3 27  ? -0.799  5.636   -0.166  1.00 90.04 27  C 1 
ATOM 4169 O O     . ALA C 3 27  ? -0.664  6.069   -1.307  1.00 86.81 27  C 1 
ATOM 4170 C CB    . ALA C 3 27  ? 1.425   4.797   0.735   1.00 88.86 27  C 1 
ATOM 4171 N N     . ASP C 3 28  ? -1.922  5.041   0.277   1.00 90.64 28  C 1 
ATOM 4172 C CA    . ASP C 3 28  ? -3.147  4.988   -0.516  1.00 90.08 28  C 1 
ATOM 4173 C C     . ASP C 3 28  ? -3.947  6.288   -0.365  1.00 90.59 28  C 1 
ATOM 4174 O O     . ASP C 3 28  ? -4.296  6.696   0.750   1.00 87.75 28  C 1 
ATOM 4175 C CB    . ASP C 3 28  ? -3.950  3.767   -0.071  1.00 87.43 28  C 1 
ATOM 4176 C CG    . ASP C 3 28  ? -5.139  3.419   -0.967  1.00 82.72 28  C 1 
ATOM 4177 O OD1   . ASP C 3 28  ? -5.580  4.281   -1.735  1.00 76.87 28  C 1 
ATOM 4178 O OD2   . ASP C 3 28  ? -5.601  2.263   -0.855  1.00 75.10 28  C 1 
ATOM 4179 N N     . GLU C 3 29  ? -4.226  6.953   -1.475  1.00 90.35 29  C 1 
ATOM 4180 C CA    . GLU C 3 29  ? -4.954  8.219   -1.509  1.00 89.40 29  C 1 
ATOM 4181 C C     . GLU C 3 29  ? -6.424  8.060   -1.101  1.00 90.07 29  C 1 
ATOM 4182 O O     . GLU C 3 29  ? -6.992  8.972   -0.490  1.00 85.87 29  C 1 
ATOM 4183 C CB    . GLU C 3 29  ? -4.804  8.881   -2.887  1.00 86.62 29  C 1 
ATOM 4184 C CG    . GLU C 3 29  ? -3.343  9.282   -3.163  1.00 76.27 29  C 1 
ATOM 4185 C CD    . GLU C 3 29  ? -3.160  10.174  -4.411  1.00 67.81 29  C 1 
ATOM 4186 O OE1   . GLU C 3 29  ? -2.041  10.719  -4.582  1.00 60.07 29  C 1 
ATOM 4187 O OE2   . GLU C 3 29  ? -4.135  10.345  -5.164  1.00 59.31 29  C 1 
ATOM 4188 N N     . ASP C 3 30  ? -7.009  6.883   -1.306  1.00 89.70 30  C 1 
ATOM 4189 C CA    . ASP C 3 30  ? -8.401  6.582   -0.948  1.00 89.17 30  C 1 
ATOM 4190 C C     . ASP C 3 30  ? -8.645  6.613   0.573   1.00 90.21 30  C 1 
ATOM 4191 O O     . ASP C 3 30  ? -9.748  6.877   1.053   1.00 86.82 30  C 1 
ATOM 4192 C CB    . ASP C 3 30  ? -8.793  5.197   -1.492  1.00 86.36 30  C 1 
ATOM 4193 C CG    . ASP C 3 30  ? -8.827  5.109   -3.006  1.00 80.16 30  C 1 
ATOM 4194 O OD1   . ASP C 3 30  ? -9.179  6.129   -3.639  1.00 74.54 30  C 1 
ATOM 4195 O OD2   . ASP C 3 30  ? -8.589  3.990   -3.520  1.00 72.90 30  C 1 
ATOM 4196 N N     . VAL C 3 31  ? -7.597  6.374   1.389   1.00 89.90 31  C 1 
ATOM 4197 C CA    . VAL C 3 31  ? -7.703  6.342   2.849   1.00 89.66 31  C 1 
ATOM 4198 C C     . VAL C 3 31  ? -7.792  7.759   3.414   1.00 89.55 31  C 1 
ATOM 4199 O O     . VAL C 3 31  ? -6.779  8.399   3.700   1.00 86.23 31  C 1 
ATOM 4200 C CB    . VAL C 3 31  ? -6.545  5.554   3.492   1.00 88.10 31  C 1 
ATOM 4201 C CG1   . VAL C 3 31  ? -6.711  5.492   5.014   1.00 81.23 31  C 1 
ATOM 4202 C CG2   . VAL C 3 31  ? -6.501  4.117   2.979   1.00 82.44 31  C 1 
ATOM 4203 N N     . ARG C 3 32  ? -9.006  8.260   3.675   1.00 91.06 32  C 1 
ATOM 4204 C CA    . ARG C 3 32  ? -9.210  9.618   4.218   1.00 90.56 32  C 1 
ATOM 4205 C C     . ARG C 3 32  ? -8.841  9.733   5.701   1.00 91.42 32  C 1 
ATOM 4206 O O     . ARG C 3 32  ? -7.937  10.490  6.065   1.00 87.54 32  C 1 
ATOM 4207 C CB    . ARG C 3 32  ? -10.644 10.096  3.967   1.00 87.96 32  C 1 
ATOM 4208 C CG    . ARG C 3 32  ? -10.954 10.215  2.469   1.00 80.30 32  C 1 
ATOM 4209 C CD    . ARG C 3 32  ? -12.320 10.850  2.238   1.00 73.68 32  C 1 
ATOM 4210 N NE    . ARG C 3 32  ? -12.645 10.896  0.807   1.00 66.19 32  C 1 
ATOM 4211 C CZ    . ARG C 3 32  ? -13.624 11.571  0.235   1.00 57.71 32  C 1 
ATOM 4212 N NH1   . ARG C 3 32  ? -14.432 12.313  0.937   1.00 53.00 32  C 1 
ATOM 4213 N NH2   . ARG C 3 32  ? -13.812 11.507  -1.054  1.00 51.87 32  C 1 
ATOM 4214 N N     . MET C 3 33  ? -9.549  8.990   6.560   1.00 93.47 33  C 1 
ATOM 4215 C CA    . MET C 3 33  ? -9.326  8.999   8.004   1.00 93.78 33  C 1 
ATOM 4216 C C     . MET C 3 33  ? -9.030  7.591   8.503   1.00 94.12 33  C 1 
ATOM 4217 O O     . MET C 3 33  ? -9.522  6.613   7.954   1.00 92.27 33  C 1 
ATOM 4218 C CB    . MET C 3 33  ? -10.540 9.591   8.744   1.00 92.70 33  C 1 
ATOM 4219 C CG    . MET C 3 33  ? -10.688 11.098  8.520   1.00 87.25 33  C 1 
ATOM 4220 S SD    . MET C 3 33  ? -11.937 11.858  9.594   1.00 84.78 33  C 1 
ATOM 4221 C CE    . MET C 3 33  ? -11.765 13.573  9.134   1.00 74.99 33  C 1 
ATOM 4222 N N     . ILE C 3 34  ? -8.214  7.487   9.560   1.00 93.92 34  C 1 
ATOM 4223 C CA    . ILE C 3 34  ? -7.828  6.229   10.177  1.00 93.74 34  C 1 
ATOM 4224 C C     . ILE C 3 34  ? -8.118  6.340   11.674  1.00 94.09 34  C 1 
ATOM 4225 O O     . ILE C 3 34  ? -7.565  7.229   12.333  1.00 92.71 34  C 1 
ATOM 4226 C CB    . ILE C 3 34  ? -6.342  5.914   9.908   1.00 92.68 34  C 1 
ATOM 4227 C CG1   . ILE C 3 34  ? -6.003  5.924   8.390   1.00 89.00 34  C 1 
ATOM 4228 C CG2   . ILE C 3 34  ? -5.982  4.553   10.517  1.00 88.66 34  C 1 
ATOM 4229 C CD1   . ILE C 3 34  ? -4.509  5.830   8.087   1.00 83.99 34  C 1 
ATOM 4230 N N     . ALA C 3 35  ? -8.960  5.445   12.198  1.00 93.95 35  C 1 
ATOM 4231 C CA    . ALA C 3 35  ? -9.239  5.346   13.625  1.00 93.72 35  C 1 
ATOM 4232 C C     . ALA C 3 35  ? -7.947  5.127   14.423  1.00 93.96 35  C 1 
ATOM 4233 O O     . ALA C 3 35  ? -6.991  4.547   13.916  1.00 92.74 35  C 1 
ATOM 4234 C CB    . ALA C 3 35  ? -10.247 4.217   13.855  1.00 92.91 35  C 1 
ATOM 4235 N N     . ALA C 3 36  ? -7.894  5.616   15.677  1.00 93.32 36  C 1 
ATOM 4236 C CA    . ALA C 3 36  ? -6.682  5.540   16.495  1.00 92.69 36  C 1 
ATOM 4237 C C     . ALA C 3 36  ? -6.228  4.096   16.750  1.00 93.04 36  C 1 
ATOM 4238 O O     . ALA C 3 36  ? -5.026  3.818   16.753  1.00 91.33 36  C 1 
ATOM 4239 C CB    . ALA C 3 36  ? -6.931  6.287   17.801  1.00 91.10 36  C 1 
ATOM 4240 N N     . GLU C 3 37  ? -7.186  3.193   16.908  1.00 93.40 37  C 1 
ATOM 4241 C CA    . GLU C 3 37  ? -6.976  1.775   17.177  1.00 93.10 37  C 1 
ATOM 4242 C C     . GLU C 3 37  ? -6.591  0.972   15.930  1.00 93.67 37  C 1 
ATOM 4243 O O     . GLU C 3 37  ? -5.917  -0.052  16.042  1.00 92.00 37  C 1 
ATOM 4244 C CB    . GLU C 3 37  ? -8.272  1.204   17.765  1.00 91.19 37  C 1 
ATOM 4245 C CG    . GLU C 3 37  ? -8.682  1.898   19.069  1.00 85.63 37  C 1 
ATOM 4246 C CD    . GLU C 3 37  ? -10.105 1.517   19.511  1.00 84.64 37  C 1 
ATOM 4247 O OE1   . GLU C 3 37  ? -10.488 1.919   20.619  1.00 77.40 37  C 1 
ATOM 4248 O OE2   . GLU C 3 37  ? -10.837 0.876   18.717  1.00 79.37 37  C 1 
ATOM 4249 N N     . ALA C 3 38  ? -6.951  1.431   14.732  1.00 93.95 38  C 1 
ATOM 4250 C CA    . ALA C 3 38  ? -6.679  0.691   13.503  1.00 93.89 38  C 1 
ATOM 4251 C C     . ALA C 3 38  ? -5.178  0.403   13.274  1.00 94.13 38  C 1 
ATOM 4252 O O     . ALA C 3 38  ? -4.836  -0.746  13.002  1.00 92.75 38  C 1 
ATOM 4253 C CB    . ALA C 3 38  ? -7.353  1.384   12.315  1.00 93.14 38  C 1 
ATOM 4254 N N     . PRO C 3 39  ? -4.240  1.364   13.453  1.00 94.62 39  C 1 
ATOM 4255 C CA    . PRO C 3 39  ? -2.811  1.066   13.370  1.00 94.48 39  C 1 
ATOM 4256 C C     . PRO C 3 39  ? -2.317  0.115   14.460  1.00 94.48 39  C 1 
ATOM 4257 O O     . PRO C 3 39  ? -1.305  -0.544  14.245  1.00 93.13 39  C 1 
ATOM 4258 C CB    . PRO C 3 39  ? -2.090  2.414   13.465  1.00 93.53 39  C 1 
ATOM 4259 C CG    . PRO C 3 39  ? -3.162  3.424   13.083  1.00 91.40 39  C 1 
ATOM 4260 C CD    . PRO C 3 39  ? -4.435  2.782   13.621  1.00 93.52 39  C 1 
ATOM 4261 N N     . VAL C 3 40  ? -2.974  0.074   15.629  1.00 93.79 40  C 1 
ATOM 4262 C CA    . VAL C 3 40  ? -2.610  -0.803  16.750  1.00 93.29 40  C 1 
ATOM 4263 C C     . VAL C 3 40  ? -2.933  -2.253  16.395  1.00 93.75 40  C 1 
ATOM 4264 O O     . VAL C 3 40  ? -2.039  -3.107  16.411  1.00 92.42 40  C 1 
ATOM 4265 C CB    . VAL C 3 40  ? -3.320  -0.366  18.045  1.00 91.76 40  C 1 
ATOM 4266 C CG1   . VAL C 3 40  ? -2.997  -1.298  19.215  1.00 87.77 40  C 1 
ATOM 4267 C CG2   . VAL C 3 40  ? -2.925  1.057   18.443  1.00 86.87 40  C 1 
ATOM 4268 N N     . VAL C 3 41  ? -4.181  -2.510  15.982  1.00 93.63 41  C 1 
ATOM 4269 C CA    . VAL C 3 41  ? -4.625  -3.843  15.529  1.00 93.77 41  C 1 
ATOM 4270 C C     . VAL C 3 41  ? -3.825  -4.293  14.311  1.00 94.11 41  C 1 
ATOM 4271 O O     . VAL C 3 41  ? -3.345  -5.424  14.251  1.00 92.58 41  C 1 
ATOM 4272 C CB    . VAL C 3 41  ? -6.124  -3.818  15.207  1.00 92.42 41  C 1 
ATOM 4273 C CG1   . VAL C 3 41  ? -6.628  -5.163  14.695  1.00 86.45 41  C 1 
ATOM 4274 C CG2   . VAL C 3 41  ? -6.930  -3.474  16.459  1.00 84.64 41  C 1 
ATOM 4275 N N     . PHE C 3 42  ? -3.605  -3.392  13.362  1.00 93.42 42  C 1 
ATOM 4276 C CA    . PHE C 3 42  ? -2.898  -3.728  12.133  1.00 93.45 42  C 1 
ATOM 4277 C C     . PHE C 3 42  ? -1.405  -3.987  12.353  1.00 93.86 42  C 1 
ATOM 4278 O O     . PHE C 3 42  ? -0.841  -4.877  11.728  1.00 92.44 42  C 1 
ATOM 4279 C CB    . PHE C 3 42  ? -3.152  -2.639  11.100  1.00 92.10 42  C 1 
ATOM 4280 C CG    . PHE C 3 42  ? -2.832  -3.033  9.672   1.00 91.76 42  C 1 
ATOM 4281 C CD1   . PHE C 3 42  ? -2.547  -2.041  8.741   1.00 86.41 42  C 1 
ATOM 4282 C CD2   . PHE C 3 42  ? -2.874  -4.375  9.262   1.00 84.87 42  C 1 
ATOM 4283 C CE1   . PHE C 3 42  ? -2.321  -2.378  7.405   1.00 82.86 42  C 1 
ATOM 4284 C CE2   . PHE C 3 42  ? -2.635  -4.729  7.928   1.00 81.15 42  C 1 
ATOM 4285 C CZ    . PHE C 3 42  ? -2.364  -3.719  7.003   1.00 80.92 42  C 1 
ATOM 4286 N N     . ALA C 3 43  ? -0.768  -3.294  13.300  1.00 94.24 43  C 1 
ATOM 4287 C CA    . ALA C 3 43  ? 0.600   -3.614  13.692  1.00 93.92 43  C 1 
ATOM 4288 C C     . ALA C 3 43  ? 0.712   -5.039  14.252  1.00 94.11 43  C 1 
ATOM 4289 O O     . ALA C 3 43  ? 1.703   -5.716  13.974  1.00 93.10 43  C 1 
ATOM 4290 C CB    . ALA C 3 43  ? 1.094   -2.576  14.705  1.00 92.75 43  C 1 
ATOM 4291 N N     . ARG C 3 44  ? -0.317  -5.513  14.981  1.00 93.39 44  C 1 
ATOM 4292 C CA    . ARG C 3 44  ? -0.374  -6.902  15.454  1.00 93.12 44  C 1 
ATOM 4293 C C     . ARG C 3 44  ? -0.515  -7.893  14.303  1.00 93.75 44  C 1 
ATOM 4294 O O     . ARG C 3 44  ? 0.184   -8.900  14.300  1.00 92.58 44  C 1 
ATOM 4295 C CB    . ARG C 3 44  ? -1.487  -7.043  16.499  1.00 91.86 44  C 1 
ATOM 4296 C CG    . ARG C 3 44  ? -1.579  -8.451  17.123  1.00 85.25 44  C 1 
ATOM 4297 C CD    . ARG C 3 44  ? -0.273  -8.878  17.779  1.00 82.82 44  C 1 
ATOM 4298 N NE    . ARG C 3 44  ? -0.392  -10.181 18.440  1.00 77.51 44  C 1 
ATOM 4299 C CZ    . ARG C 3 44  ? 0.604   -10.881 18.947  1.00 74.51 44  C 1 
ATOM 4300 N NH1   . ARG C 3 44  ? 1.836   -10.445 18.926  1.00 65.36 44  C 1 
ATOM 4301 N NH2   . ARG C 3 44  ? 0.383   -12.044 19.476  1.00 67.89 44  C 1 
ATOM 4302 N N     . ALA C 3 45  ? -1.343  -7.610  13.297  1.00 94.10 45  C 1 
ATOM 4303 C CA    . ALA C 3 45  ? -1.436  -8.437  12.097  1.00 94.59 45  C 1 
ATOM 4304 C C     . ALA C 3 45  ? -0.091  -8.506  11.342  1.00 95.00 45  C 1 
ATOM 4305 O O     . ALA C 3 45  ? 0.359   -9.587  10.984  1.00 94.03 45  C 1 
ATOM 4306 C CB    . ALA C 3 45  ? -2.542  -7.888  11.194  1.00 93.92 45  C 1 
ATOM 4307 N N     . CYS C 3 46  ? 0.604   -7.371  11.176  1.00 95.37 46  C 1 
ATOM 4308 C CA    . CYS C 3 46  ? 1.923   -7.343  10.548  1.00 95.00 46  C 1 
ATOM 4309 C C     . CYS C 3 46  ? 2.968   -8.133  11.337  1.00 95.48 46  C 1 
ATOM 4310 O O     . CYS C 3 46  ? 3.838   -8.767  10.748  1.00 94.63 46  C 1 
ATOM 4311 C CB    . CYS C 3 46  ? 2.398   -5.891  10.414  1.00 93.92 46  C 1 
ATOM 4312 S SG    . CYS C 3 46  ? 1.259   -4.906  9.404   1.00 77.90 46  C 1 
ATOM 4313 N N     . GLU C 3 47  ? 2.905   -8.093  12.658  1.00 95.53 47  C 1 
ATOM 4314 C CA    . GLU C 3 47  ? 3.751   -8.916  13.510  1.00 95.36 47  C 1 
ATOM 4315 C C     . GLU C 3 47  ? 3.509   -10.405 13.247  1.00 95.85 47  C 1 
ATOM 4316 O O     . GLU C 3 47  ? 4.460   -11.126 12.958  1.00 94.70 47  C 1 
ATOM 4317 C CB    . GLU C 3 47  ? 3.539   -8.536  14.984  1.00 93.83 47  C 1 
ATOM 4318 C CG    . GLU C 3 47  ? 4.299   -9.441  15.949  1.00 85.13 47  C 1 
ATOM 4319 C CD    . GLU C 3 47  ? 4.194   -9.028  17.430  1.00 82.83 47  C 1 
ATOM 4320 O OE1   . GLU C 3 47  ? 4.898   -9.646  18.259  1.00 77.86 47  C 1 
ATOM 4321 O OE2   . GLU C 3 47  ? 3.429   -8.109  17.777  1.00 78.74 47  C 1 
ATOM 4322 N N     . MET C 3 48  ? 2.242   -10.861 13.260  1.00 95.16 48  C 1 
ATOM 4323 C CA    . MET C 3 48  ? 1.877   -12.252 12.985  1.00 95.09 48  C 1 
ATOM 4324 C C     . MET C 3 48  ? 2.334   -12.700 11.592  1.00 95.76 48  C 1 
ATOM 4325 O O     . MET C 3 48  ? 2.897   -13.779 11.461  1.00 94.50 48  C 1 
ATOM 4326 C CB    . MET C 3 48  ? 0.361   -12.444 13.127  1.00 94.13 48  C 1 
ATOM 4327 C CG    . MET C 3 48  ? -0.148  -12.250 14.560  1.00 91.08 48  C 1 
ATOM 4328 S SD    . MET C 3 48  ? 0.541   -13.378 15.808  1.00 84.86 48  C 1 
ATOM 4329 C CE    . MET C 3 48  ? -0.112  -14.952 15.213  1.00 71.70 48  C 1 
ATOM 4330 N N     . PHE C 3 49  ? 2.187   -11.850 10.588  1.00 95.78 49  C 1 
ATOM 4331 C CA    . PHE C 3 49  ? 2.639   -12.122 9.229   1.00 95.93 49  C 1 
ATOM 4332 C C     . PHE C 3 49  ? 4.157   -12.329 9.144   1.00 96.29 49  C 1 
ATOM 4333 O O     . PHE C 3 49  ? 4.619   -13.295 8.553   1.00 95.12 49  C 1 
ATOM 4334 C CB    . PHE C 3 49  ? 2.194   -10.980 8.318   1.00 95.65 49  C 1 
ATOM 4335 C CG    . PHE C 3 49  ? 2.746   -11.097 6.915   1.00 95.23 49  C 1 
ATOM 4336 C CD1   . PHE C 3 49  ? 3.889   -10.377 6.545   1.00 92.71 49  C 1 
ATOM 4337 C CD2   . PHE C 3 49  ? 2.151   -11.968 5.995   1.00 93.35 49  C 1 
ATOM 4338 C CE1   . PHE C 3 49  ? 4.442   -10.532 5.271   1.00 92.33 49  C 1 
ATOM 4339 C CE2   . PHE C 3 49  ? 2.696   -12.124 4.720   1.00 92.53 49  C 1 
ATOM 4340 C CZ    . PHE C 3 49  ? 3.846   -11.408 4.352   1.00 92.94 49  C 1 
ATOM 4341 N N     . ILE C 3 50  ? 4.957   -11.459 9.777   1.00 95.95 50  C 1 
ATOM 4342 C CA    . ILE C 3 50  ? 6.419   -11.607 9.798   1.00 95.93 50  C 1 
ATOM 4343 C C     . ILE C 3 50  ? 6.821   -12.906 10.515  1.00 96.38 50  C 1 
ATOM 4344 O O     . ILE C 3 50  ? 7.737   -13.590 10.064  1.00 95.16 50  C 1 
ATOM 4345 C CB    . ILE C 3 50  ? 7.084   -10.371 10.435  1.00 95.34 50  C 1 
ATOM 4346 C CG1   . ILE C 3 50  ? 6.924   -9.135  9.525   1.00 93.51 50  C 1 
ATOM 4347 C CG2   . ILE C 3 50  ? 8.586   -10.608 10.714  1.00 93.37 50  C 1 
ATOM 4348 C CD1   . ILE C 3 50  ? 7.207   -7.801  10.231  1.00 89.66 50  C 1 
ATOM 4349 N N     . LEU C 3 51  ? 6.154   -13.241 11.617  1.00 95.62 51  C 1 
ATOM 4350 C CA    . LEU C 3 51  ? 6.416   -14.474 12.362  1.00 95.48 51  C 1 
ATOM 4351 C C     . LEU C 3 51  ? 6.092   -15.705 11.510  1.00 95.74 51  C 1 
ATOM 4352 O O     . LEU C 3 51  ? 6.933   -16.597 11.418  1.00 94.34 51  C 1 
ATOM 4353 C CB    . LEU C 3 51  ? 5.613   -14.485 13.672  1.00 94.66 51  C 1 
ATOM 4354 C CG    . LEU C 3 51  ? 6.006   -13.418 14.713  1.00 92.33 51  C 1 
ATOM 4355 C CD1   . LEU C 3 51  ? 5.032   -13.455 15.891  1.00 87.84 51  C 1 
ATOM 4356 C CD2   . LEU C 3 51  ? 7.413   -13.591 15.249  1.00 87.97 51  C 1 
ATOM 4357 N N     . GLU C 3 52  ? 4.939   -15.740 10.837  1.00 96.14 52  C 1 
ATOM 4358 C CA    . GLU C 3 52  ? 4.524   -16.860 9.992   1.00 95.70 52  C 1 
ATOM 4359 C C     . GLU C 3 52  ? 5.433   -17.037 8.776   1.00 96.01 52  C 1 
ATOM 4360 O O     . GLU C 3 52  ? 5.915   -18.137 8.518   1.00 94.52 52  C 1 
ATOM 4361 C CB    . GLU C 3 52  ? 3.064   -16.673 9.553   1.00 94.65 52  C 1 
ATOM 4362 C CG    . GLU C 3 52  ? 2.572   -17.893 8.770   1.00 90.28 52  C 1 
ATOM 4363 C CD    . GLU C 3 52  ? 1.110   -17.813 8.321   1.00 88.03 52  C 1 
ATOM 4364 O OE1   . GLU C 3 52  ? 0.666   -18.795 7.684   1.00 82.54 52  C 1 
ATOM 4365 O OE2   . GLU C 3 52  ? 0.450   -16.790 8.590   1.00 82.52 52  C 1 
ATOM 4366 N N     . LEU C 3 53  ? 5.737   -15.958 8.058   1.00 96.31 53  C 1 
ATOM 4367 C CA    . LEU C 3 53  ? 6.615   -16.009 6.898   1.00 96.23 53  C 1 
ATOM 4368 C C     . LEU C 3 53  ? 8.016   -16.507 7.283   1.00 96.44 53  C 1 
ATOM 4369 O O     . LEU C 3 53  ? 8.584   -17.361 6.608   1.00 94.74 53  C 1 
ATOM 4370 C CB    . LEU C 3 53  ? 6.668   -14.616 6.245   1.00 95.55 53  C 1 
ATOM 4371 C CG    . LEU C 3 53  ? 7.520   -14.562 4.962   1.00 94.25 53  C 1 
ATOM 4372 C CD1   . LEU C 3 53  ? 6.960   -15.437 3.845   1.00 89.83 53  C 1 
ATOM 4373 C CD2   . LEU C 3 53  ? 7.594   -13.125 4.454   1.00 89.73 53  C 1 
ATOM 4374 N N     . THR C 3 54  ? 8.552   -16.013 8.387   1.00 96.80 54  C 1 
ATOM 4375 C CA    . THR C 3 54  ? 9.858   -16.462 8.894   1.00 96.72 54  C 1 
ATOM 4376 C C     . THR C 3 54  ? 9.814   -17.925 9.321   1.00 96.82 54  C 1 
ATOM 4377 O O     . THR C 3 54  ? 10.761  -18.651 9.054   1.00 95.40 54  C 1 
ATOM 4378 C CB    . THR C 3 54  ? 10.333  -15.601 10.067  1.00 95.93 54  C 1 
ATOM 4379 O OG1   . THR C 3 54  ? 10.354  -14.234 9.720   1.00 89.94 54  C 1 
ATOM 4380 C CG2   . THR C 3 54  ? 11.758  -15.953 10.496  1.00 88.79 54  C 1 
ATOM 4381 N N     . HIS C 3 55  ? 8.727   -18.373 9.967   1.00 96.81 55  C 1 
ATOM 4382 C CA    . HIS C 3 55  ? 8.567   -19.758 10.399  1.00 96.56 55  C 1 
ATOM 4383 C C     . HIS C 3 55  ? 8.516   -20.718 9.204   1.00 96.42 55  C 1 
ATOM 4384 O O     . HIS C 3 55  ? 9.237   -21.714 9.188   1.00 95.08 55  C 1 
ATOM 4385 C CB    . HIS C 3 55  ? 7.314   -19.877 11.266  1.00 95.93 55  C 1 
ATOM 4386 C CG    . HIS C 3 55  ? 7.098   -21.270 11.797  1.00 94.11 55  C 1 
ATOM 4387 N ND1   . HIS C 3 55  ? 7.899   -21.914 12.707  1.00 83.13 55  C 1 
ATOM 4388 C CD2   . HIS C 3 55  ? 6.117   -22.147 11.441  1.00 82.69 55  C 1 
ATOM 4389 C CE1   . HIS C 3 55  ? 7.404   -23.152 12.899  1.00 83.06 55  C 1 
ATOM 4390 N NE2   . HIS C 3 55  ? 6.317   -23.326 12.146  1.00 84.58 55  C 1 
ATOM 4391 N N     . ARG C 3 56  ? 7.753   -20.394 8.171   1.00 95.83 56  C 1 
ATOM 4392 C CA    . ARG C 3 56  ? 7.663   -21.196 6.940   1.00 95.36 56  C 1 
ATOM 4393 C C     . ARG C 3 56  ? 8.983   -21.207 6.166   1.00 95.47 56  C 1 
ATOM 4394 O O     . ARG C 3 56  ? 9.403   -22.258 5.691   1.00 93.42 56  C 1 
ATOM 4395 C CB    . ARG C 3 56  ? 6.516   -20.680 6.066   1.00 94.63 56  C 1 
ATOM 4396 C CG    . ARG C 3 56  ? 5.131   -20.930 6.676   1.00 91.41 56  C 1 
ATOM 4397 C CD    . ARG C 3 56  ? 4.061   -20.309 5.777   1.00 87.81 56  C 1 
ATOM 4398 N NE    . ARG C 3 56  ? 2.708   -20.410 6.349   1.00 84.18 56  C 1 
ATOM 4399 C CZ    . ARG C 3 56  ? 1.735   -21.253 6.023   1.00 81.16 56  C 1 
ATOM 4400 N NH1   . ARG C 3 56  ? 1.889   -22.197 5.138   1.00 72.68 56  C 1 
ATOM 4401 N NH2   . ARG C 3 56  ? 0.578   -21.127 6.601   1.00 77.01 56  C 1 
ATOM 4402 N N     . GLY C 3 57  ? 9.655   -20.077 6.078   1.00 96.07 57  C 1 
ATOM 4403 C CA    . GLY C 3 57  ? 10.995  -20.000 5.489   1.00 95.57 57  C 1 
ATOM 4404 C C     . GLY C 3 57  ? 12.021  -20.833 6.254   1.00 95.85 57  C 1 
ATOM 4405 O O     . GLY C 3 57  ? 12.858  -21.502 5.652   1.00 94.29 57  C 1 
ATOM 4406 N N     . TRP C 3 58  ? 11.937  -20.833 7.584   1.00 96.47 58  C 1 
ATOM 4407 C CA    . TRP C 3 58  ? 12.812  -21.660 8.420   1.00 96.55 58  C 1 
ATOM 4408 C C     . TRP C 3 58  ? 12.559  -23.157 8.219   1.00 96.33 58  C 1 
ATOM 4409 O O     . TRP C 3 58  ? 13.535  -23.891 8.094   1.00 94.58 58  C 1 
ATOM 4410 C CB    . TRP C 3 58  ? 12.686  -21.279 9.893   1.00 96.11 58  C 1 
ATOM 4411 C CG    . TRP C 3 58  ? 13.482  -22.176 10.788  1.00 95.30 58  C 1 
ATOM 4412 C CD1   . TRP C 3 58  ? 12.963  -23.031 11.702  1.00 91.71 58  C 1 
ATOM 4413 C CD2   . TRP C 3 58  ? 14.920  -22.439 10.765  1.00 93.31 58  C 1 
ATOM 4414 N NE1   . TRP C 3 58  ? 13.977  -23.800 12.248  1.00 91.29 58  C 1 
ATOM 4415 C CE2   . TRP C 3 58  ? 15.183  -23.491 11.676  1.00 92.56 58  C 1 
ATOM 4416 C CE3   . TRP C 3 58  ? 15.999  -21.918 10.026  1.00 90.70 58  C 1 
ATOM 4417 C CZ2   . TRP C 3 58  ? 16.484  -24.032 11.827  1.00 90.77 58  C 1 
ATOM 4418 C CZ3   . TRP C 3 58  ? 17.300  -22.450 10.183  1.00 85.72 58  C 1 
ATOM 4419 C CH2   . TRP C 3 58  ? 17.522  -23.503 11.069  1.00 86.73 58  C 1 
ATOM 4420 N N     . ALA C 3 59  ? 11.308  -23.601 8.106   1.00 96.26 59  C 1 
ATOM 4421 C CA    . ALA C 3 59  ? 10.985  -24.994 7.810   1.00 95.69 59  C 1 
ATOM 4422 C C     . ALA C 3 59  ? 11.674  -25.461 6.513   1.00 95.60 59  C 1 
ATOM 4423 O O     . ALA C 3 59  ? 12.322  -26.500 6.495   1.00 93.40 59  C 1 
ATOM 4424 C CB    . ALA C 3 59  ? 9.466   -25.151 7.743   1.00 94.65 59  C 1 
ATOM 4425 N N     . HIS C 3 60  ? 11.664  -24.638 5.470   1.00 95.04 60  C 1 
ATOM 4426 C CA    . HIS C 3 60  ? 12.365  -24.931 4.218   1.00 94.31 60  C 1 
ATOM 4427 C C     . HIS C 3 60  ? 13.898  -24.966 4.384   1.00 94.36 60  C 1 
ATOM 4428 O O     . HIS C 3 60  ? 14.575  -25.828 3.823   1.00 92.18 60  C 1 
ATOM 4429 C CB    . HIS C 3 60  ? 11.954  -23.896 3.174   1.00 92.97 60  C 1 
ATOM 4430 C CG    . HIS C 3 60  ? 12.537  -24.190 1.831   1.00 90.26 60  C 1 
ATOM 4431 N ND1   . HIS C 3 60  ? 13.724  -23.705 1.327   1.00 76.05 60  C 1 
ATOM 4432 C CD2   . HIS C 3 60  ? 12.013  -25.028 0.869   1.00 76.98 60  C 1 
ATOM 4433 C CE1   . HIS C 3 60  ? 13.900  -24.225 0.101   1.00 75.81 60  C 1 
ATOM 4434 N NE2   . HIS C 3 60  ? 12.879  -25.026 -0.202  1.00 78.11 60  C 1 
ATOM 4435 N N     . ALA C 3 61  ? 14.477  -24.063 5.170   1.00 95.03 61  C 1 
ATOM 4436 C CA    . ALA C 3 61  ? 15.911  -24.090 5.455   1.00 94.98 61  C 1 
ATOM 4437 C C     . ALA C 3 61  ? 16.329  -25.347 6.240   1.00 95.09 61  C 1 
ATOM 4438 O O     . ALA C 3 61  ? 17.410  -25.885 6.006   1.00 93.24 61  C 1 
ATOM 4439 C CB    . ALA C 3 61  ? 16.292  -22.814 6.213   1.00 94.18 61  C 1 
ATOM 4440 N N     . GLU C 3 62  ? 15.469  -25.813 7.150   1.00 95.03 62  C 1 
ATOM 4441 C CA    . GLU C 3 62  ? 15.680  -27.006 7.966   1.00 94.63 62  C 1 
ATOM 4442 C C     . GLU C 3 62  ? 15.567  -28.293 7.138   1.00 94.86 62  C 1 
ATOM 4443 O O     . GLU C 3 62  ? 16.434  -29.161 7.261   1.00 92.53 62  C 1 
ATOM 4444 C CB    . GLU C 3 62  ? 14.714  -26.970 9.158   1.00 92.55 62  C 1 
ATOM 4445 C CG    . GLU C 3 62  ? 14.983  -28.102 10.161  1.00 84.78 62  C 1 
ATOM 4446 C CD    . GLU C 3 62  ? 14.227  -27.897 11.482  1.00 84.32 62  C 1 
ATOM 4447 O OE1   . GLU C 3 62  ? 14.863  -28.092 12.549  1.00 79.03 62  C 1 
ATOM 4448 O OE2   . GLU C 3 62  ? 13.047  -27.509 11.443  1.00 77.41 62  C 1 
ATOM 4449 N N     . GLU C 3 63  ? 14.602  -28.389 6.217   1.00 94.98 63  C 1 
ATOM 4450 C CA    . GLU C 3 63  ? 14.496  -29.469 5.222   1.00 94.40 63  C 1 
ATOM 4451 C C     . GLU C 3 63  ? 15.794  -29.616 4.408   1.00 94.79 63  C 1 
ATOM 4452 O O     . GLU C 3 63  ? 16.303  -30.716 4.220   1.00 92.08 63  C 1 
ATOM 4453 C CB    . GLU C 3 63  ? 13.321  -29.187 4.263   1.00 92.45 63  C 1 
ATOM 4454 C CG    . GLU C 3 63  ? 11.933  -29.437 4.884   1.00 80.92 63  C 1 
ATOM 4455 C CD    . GLU C 3 63  ? 10.767  -28.882 4.032   1.00 77.30 63  C 1 
ATOM 4456 O OE1   . GLU C 3 63  ? 9.660   -28.768 4.572   1.00 71.72 63  C 1 
ATOM 4457 O OE2   . GLU C 3 63  ? 10.972  -28.524 2.841   1.00 70.39 63  C 1 
ATOM 4458 N N     . ASN C 3 64  ? 16.394  -28.483 4.028   1.00 93.52 64  C 1 
ATOM 4459 C CA    . ASN C 3 64  ? 17.676  -28.424 3.319   1.00 93.54 64  C 1 
ATOM 4460 C C     . ASN C 3 64  ? 18.919  -28.509 4.247   1.00 94.15 64  C 1 
ATOM 4461 O O     . ASN C 3 64  ? 20.036  -28.208 3.819   1.00 90.60 64  C 1 
ATOM 4462 C CB    . ASN C 3 64  ? 17.675  -27.184 2.425   1.00 92.36 64  C 1 
ATOM 4463 C CG    . ASN C 3 64  ? 16.726  -27.362 1.256   1.00 90.27 64  C 1 
ATOM 4464 O OD1   . ASN C 3 64  ? 17.003  -28.118 0.353   1.00 77.74 64  C 1 
ATOM 4465 N ND2   . ASN C 3 64  ? 15.605  -26.683 1.252   1.00 76.71 64  C 1 
ATOM 4466 N N     . LYS C 3 65  ? 18.737  -28.870 5.509   1.00 93.45 65  C 1 
ATOM 4467 C CA    . LYS C 3 65  ? 19.788  -29.041 6.528   1.00 94.02 65  C 1 
ATOM 4468 C C     . LYS C 3 65  ? 20.702  -27.813 6.700   1.00 94.34 65  C 1 
ATOM 4469 O O     . LYS C 3 65  ? 21.863  -27.941 7.106   1.00 90.03 65  C 1 
ATOM 4470 C CB    . LYS C 3 65  ? 20.586  -30.332 6.278   1.00 92.79 65  C 1 
ATOM 4471 C CG    . LYS C 3 65  ? 19.695  -31.579 6.253   1.00 87.36 65  C 1 
ATOM 4472 C CD    . LYS C 3 65  ? 20.528  -32.833 5.965   1.00 76.09 65  C 1 
ATOM 4473 C CE    . LYS C 3 65  ? 19.597  -34.034 5.897   1.00 67.93 65  C 1 
ATOM 4474 N NZ    . LYS C 3 65  ? 20.303  -35.267 5.485   1.00 55.86 65  C 1 
ATOM 4475 N N     . ARG C 3 66  ? 20.187  -26.606 6.412   1.00 93.43 66  C 1 
ATOM 4476 C CA    . ARG C 3 66  ? 20.920  -25.349 6.563   1.00 93.31 66  C 1 
ATOM 4477 C C     . ARG C 3 66  ? 20.596  -24.673 7.887   1.00 93.73 66  C 1 
ATOM 4478 O O     . ARG C 3 66  ? 19.474  -24.691 8.362   1.00 91.40 66  C 1 
ATOM 4479 C CB    . ARG C 3 66  ? 20.661  -24.430 5.366   1.00 91.50 66  C 1 
ATOM 4480 C CG    . ARG C 3 66  ? 21.354  -24.945 4.090   1.00 86.03 66  C 1 
ATOM 4481 C CD    . ARG C 3 66  ? 21.232  -24.013 2.889   1.00 86.26 66  C 1 
ATOM 4482 N NE    . ARG C 3 66  ? 19.883  -24.033 2.321   1.00 82.01 66  C 1 
ATOM 4483 C CZ    . ARG C 3 66  ? 18.898  -23.153 2.510   1.00 81.80 66  C 1 
ATOM 4484 N NH1   . ARG C 3 66  ? 19.037  -22.076 3.240   1.00 70.15 66  C 1 
ATOM 4485 N NH2   . ARG C 3 66  ? 17.747  -23.346 1.950   1.00 73.24 66  C 1 
ATOM 4486 N N     . ARG C 3 67  ? 21.598  -23.989 8.473   1.00 94.21 67  C 1 
ATOM 4487 C CA    . ARG C 3 67  ? 21.446  -23.155 9.680   1.00 94.31 67  C 1 
ATOM 4488 C C     . ARG C 3 67  ? 21.483  -21.651 9.364   1.00 95.20 67  C 1 
ATOM 4489 O O     . ARG C 3 67  ? 21.734  -20.828 10.241  1.00 91.75 67  C 1 
ATOM 4490 C CB    . ARG C 3 67  ? 22.474  -23.535 10.745  1.00 92.76 67  C 1 
ATOM 4491 C CG    . ARG C 3 67  ? 22.260  -24.960 11.258  1.00 87.37 67  C 1 
ATOM 4492 C CD    . ARG C 3 67  ? 23.122  -25.195 12.493  1.00 78.02 67  C 1 
ATOM 4493 N NE    . ARG C 3 67  ? 22.946  -26.550 13.006  1.00 70.10 67  C 1 
ATOM 4494 C CZ    . ARG C 3 67  ? 23.323  -26.990 14.201  1.00 59.85 67  C 1 
ATOM 4495 N NH1   . ARG C 3 67  ? 23.920  -26.211 15.059  1.00 54.27 67  C 1 
ATOM 4496 N NH2   . ARG C 3 67  ? 23.110  -28.237 14.543  1.00 52.84 67  C 1 
ATOM 4497 N N     . THR C 3 68  ? 21.273  -21.312 8.102   1.00 95.43 68  C 1 
ATOM 4498 C CA    . THR C 3 68  ? 21.193  -19.923 7.647   1.00 95.43 68  C 1 
ATOM 4499 C C     . THR C 3 68  ? 19.914  -19.758 6.849   1.00 95.83 68  C 1 
ATOM 4500 O O     . THR C 3 68  ? 19.773  -20.399 5.815   1.00 94.15 68  C 1 
ATOM 4501 C CB    . THR C 3 68  ? 22.412  -19.533 6.803   1.00 93.76 68  C 1 
ATOM 4502 O OG1   . THR C 3 68  ? 23.598  -19.725 7.563   1.00 84.37 68  C 1 
ATOM 4503 C CG2   . THR C 3 68  ? 22.384  -18.069 6.391   1.00 83.67 68  C 1 
ATOM 4504 N N     . LEU C 3 69  ? 19.023  -18.893 7.322   1.00 95.30 69  C 1 
ATOM 4505 C CA    . LEU C 3 69  ? 17.847  -18.499 6.574   1.00 95.77 69  C 1 
ATOM 4506 C C     . LEU C 3 69  ? 18.271  -17.621 5.396   1.00 96.01 69  C 1 
ATOM 4507 O O     . LEU C 3 69  ? 18.856  -16.550 5.601   1.00 94.13 69  C 1 
ATOM 4508 C CB    . LEU C 3 69  ? 16.874  -17.780 7.522   1.00 95.39 69  C 1 
ATOM 4509 C CG    . LEU C 3 69  ? 15.541  -17.364 6.873   1.00 94.87 69  C 1 
ATOM 4510 C CD1   . LEU C 3 69  ? 14.684  -18.567 6.519   1.00 90.35 69  C 1 
ATOM 4511 C CD2   . LEU C 3 69  ? 14.757  -16.487 7.844   1.00 89.92 69  C 1 
ATOM 4512 N N     . GLN C 3 70  ? 17.998  -18.070 4.184   1.00 95.86 70  C 1 
ATOM 4513 C CA    . GLN C 3 70  ? 18.332  -17.392 2.934   1.00 95.36 70  C 1 
ATOM 4514 C C     . GLN C 3 70  ? 17.090  -16.763 2.292   1.00 95.68 70  C 1 
ATOM 4515 O O     . GLN C 3 70  ? 15.955  -16.991 2.714   1.00 94.65 70  C 1 
ATOM 4516 C CB    . GLN C 3 70  ? 19.020  -18.376 1.979   1.00 93.95 70  C 1 
ATOM 4517 C CG    . GLN C 3 70  ? 20.365  -18.871 2.535   1.00 88.94 70  C 1 
ATOM 4518 C CD    . GLN C 3 70  ? 21.142  -19.731 1.532   1.00 87.93 70  C 1 
ATOM 4519 O OE1   . GLN C 3 70  ? 20.652  -20.111 0.492   1.00 80.33 70  C 1 
ATOM 4520 N NE2   . GLN C 3 70  ? 22.376  -20.064 1.820   1.00 76.58 70  C 1 
ATOM 4521 N N     . LYS C 3 71  ? 17.315  -15.929 1.285   1.00 95.16 71  C 1 
ATOM 4522 C CA    . LYS C 3 71  ? 16.228  -15.336 0.511   1.00 95.07 71  C 1 
ATOM 4523 C C     . LYS C 3 71  ? 15.422  -16.396 -0.241  1.00 95.32 71  C 1 
ATOM 4524 O O     . LYS C 3 71  ? 14.198  -16.312 -0.250  1.00 94.17 71  C 1 
ATOM 4525 C CB    . LYS C 3 71  ? 16.829  -14.289 -0.423  1.00 93.40 71  C 1 
ATOM 4526 C CG    . LYS C 3 71  ? 15.770  -13.436 -1.116  1.00 89.07 71  C 1 
ATOM 4527 C CD    . LYS C 3 71  ? 16.493  -12.457 -2.047  1.00 85.72 71  C 1 
ATOM 4528 C CE    . LYS C 3 71  ? 15.521  -11.648 -2.875  1.00 76.25 71  C 1 
ATOM 4529 N NZ    . LYS C 3 71  ? 16.185  -11.177 -4.107  1.00 68.90 71  C 1 
ATOM 4530 N N     . SER C 3 72  ? 16.096  -17.437 -0.772  1.00 95.49 72  C 1 
ATOM 4531 C CA    . SER C 3 72  ? 15.479  -18.602 -1.409  1.00 94.97 72  C 1 
ATOM 4532 C C     . SER C 3 72  ? 14.517  -19.351 -0.480  1.00 95.14 72  C 1 
ATOM 4533 O O     . SER C 3 72  ? 13.474  -19.810 -0.931  1.00 93.79 72  C 1 
ATOM 4534 C CB    . SER C 3 72  ? 16.565  -19.564 -1.899  1.00 93.81 72  C 1 
ATOM 4535 O OG    . SER C 3 72  ? 17.467  -19.886 -0.858  1.00 87.54 72  C 1 
ATOM 4536 N N     . ASP C 3 73  ? 14.764  -19.387 0.823   1.00 95.05 73  C 1 
ATOM 4537 C CA    . ASP C 3 73  ? 13.851  -20.011 1.792   1.00 94.92 73  C 1 
ATOM 4538 C C     . ASP C 3 73  ? 12.551  -19.223 1.942   1.00 95.37 73  C 1 
ATOM 4539 O O     . ASP C 3 73  ? 11.470  -19.798 2.053   1.00 94.31 73  C 1 
ATOM 4540 C CB    . ASP C 3 73  ? 14.522  -20.113 3.169   1.00 94.64 73  C 1 
ATOM 4541 C CG    . ASP C 3 73  ? 15.787  -20.944 3.137   1.00 93.59 73  C 1 
ATOM 4542 O OD1   . ASP C 3 73  ? 15.759  -22.047 2.564   1.00 88.96 73  C 1 
ATOM 4543 O OD2   . ASP C 3 73  ? 16.828  -20.517 3.691   1.00 89.71 73  C 1 
ATOM 4544 N N     . ILE C 3 74  ? 12.648  -17.895 1.939   1.00 95.35 74  C 1 
ATOM 4545 C CA    . ILE C 3 74  ? 11.478  -17.018 1.970   1.00 95.46 74  C 1 
ATOM 4546 C C     . ILE C 3 74  ? 10.710  -17.124 0.645   1.00 95.64 74  C 1 
ATOM 4547 O O     . ILE C 3 74  ? 9.482   -17.206 0.654   1.00 94.47 74  C 1 
ATOM 4548 C CB    . ILE C 3 74  ? 11.881  -15.564 2.290   1.00 95.00 74  C 1 
ATOM 4549 C CG1   . ILE C 3 74  ? 12.687  -15.414 3.608   1.00 92.45 74  C 1 
ATOM 4550 C CG2   . ILE C 3 74  ? 10.653  -14.644 2.333   1.00 92.50 74  C 1 
ATOM 4551 C CD1   . ILE C 3 74  ? 11.959  -15.891 4.875   1.00 82.78 74  C 1 
ATOM 4552 N N     . ALA C 3 75  ? 11.414  -17.175 -0.487  1.00 95.09 75  C 1 
ATOM 4553 C CA    . ALA C 3 75  ? 10.817  -17.375 -1.799  1.00 94.52 75  C 1 
ATOM 4554 C C     . ALA C 3 75  ? 10.066  -18.713 -1.895  1.00 94.65 75  C 1 
ATOM 4555 O O     . ALA C 3 75  ? 8.910   -18.736 -2.327  1.00 93.24 75  C 1 
ATOM 4556 C CB    . ALA C 3 75  ? 11.933  -17.270 -2.856  1.00 93.46 75  C 1 
ATOM 4557 N N     . ALA C 3 76  ? 10.657  -19.806 -1.403  1.00 94.24 76  C 1 
ATOM 4558 C CA    . ALA C 3 76  ? 10.022  -21.115 -1.335  1.00 93.83 76  C 1 
ATOM 4559 C C     . ALA C 3 76  ? 8.777   -21.110 -0.435  1.00 94.22 76  C 1 
ATOM 4560 O O     . ALA C 3 76  ? 7.732   -21.642 -0.811  1.00 92.68 76  C 1 
ATOM 4561 C CB    . ALA C 3 76  ? 11.055  -22.133 -0.854  1.00 92.78 76  C 1 
ATOM 4562 N N     . ALA C 3 77  ? 8.843   -20.446 0.726   1.00 94.09 77  C 1 
ATOM 4563 C CA    . ALA C 3 77  ? 7.685   -20.299 1.604   1.00 94.28 77  C 1 
ATOM 4564 C C     . ALA C 3 77  ? 6.524   -19.554 0.917   1.00 94.74 77  C 1 
ATOM 4565 O O     . ALA C 3 77  ? 5.367   -19.950 1.081   1.00 93.35 77  C 1 
ATOM 4566 C CB    . ALA C 3 77  ? 8.118   -19.580 2.886   1.00 93.71 77  C 1 
ATOM 4567 N N     . ILE C 3 78  ? 6.816   -18.520 0.130   1.00 94.46 78  C 1 
ATOM 4568 C CA    . ILE C 3 78  ? 5.816   -17.786 -0.657  1.00 94.60 78  C 1 
ATOM 4569 C C     . ILE C 3 78  ? 5.220   -18.691 -1.743  1.00 94.69 78  C 1 
ATOM 4570 O O     . ILE C 3 78  ? 3.999   -18.780 -1.857  1.00 93.10 78  C 1 
ATOM 4571 C CB    . ILE C 3 78  ? 6.425   -16.489 -1.234  1.00 94.16 78  C 1 
ATOM 4572 C CG1   . ILE C 3 78  ? 6.731   -15.490 -0.098  1.00 91.24 78  C 1 
ATOM 4573 C CG2   . ILE C 3 78  ? 5.478   -15.834 -2.259  1.00 91.48 78  C 1 
ATOM 4574 C CD1   . ILE C 3 78  ? 7.718   -14.379 -0.497  1.00 85.50 78  C 1 
ATOM 4575 N N     . ALA C 3 79  ? 6.050   -19.401 -2.496  1.00 93.97 79  C 1 
ATOM 4576 C CA    . ALA C 3 79  ? 5.601   -20.269 -3.583  1.00 93.39 79  C 1 
ATOM 4577 C C     . ALA C 3 79  ? 4.703   -21.432 -3.104  1.00 93.50 79  C 1 
ATOM 4578 O O     . ALA C 3 79  ? 3.749   -21.800 -3.791  1.00 91.06 79  C 1 
ATOM 4579 C CB    . ALA C 3 79  ? 6.836   -20.796 -4.322  1.00 91.55 79  C 1 
ATOM 4580 N N     . ARG C 3 80  ? 4.981   -21.978 -1.908  1.00 92.80 80  C 1 
ATOM 4581 C CA    . ARG C 3 80  ? 4.242   -23.105 -1.311  1.00 92.50 80  C 1 
ATOM 4582 C C     . ARG C 3 80  ? 2.961   -22.690 -0.579  1.00 93.08 80  C 1 
ATOM 4583 O O     . ARG C 3 80  ? 2.135   -23.546 -0.268  1.00 90.39 80  C 1 
ATOM 4584 C CB    . ARG C 3 80  ? 5.170   -23.877 -0.363  1.00 90.15 80  C 1 
ATOM 4585 C CG    . ARG C 3 80  ? 6.294   -24.645 -1.088  1.00 81.58 80  C 1 
ATOM 4586 C CD    . ARG C 3 80  ? 7.225   -25.307 -0.056  1.00 78.62 80  C 1 
ATOM 4587 N NE    . ARG C 3 80  ? 8.324   -26.066 -0.675  1.00 70.82 80  C 1 
ATOM 4588 C CZ    . ARG C 3 80  ? 9.187   -26.850 -0.035  1.00 65.48 80  C 1 
ATOM 4589 N NH1   . ARG C 3 80  ? 9.156   -27.013 1.257   1.00 62.19 80  C 1 
ATOM 4590 N NH2   . ARG C 3 80  ? 10.108  -27.485 -0.685  1.00 57.00 80  C 1 
ATOM 4591 N N     . THR C 3 81  ? 2.779   -21.425 -0.249  1.00 92.25 81  C 1 
ATOM 4592 C CA    . THR C 3 81  ? 1.653   -20.966 0.572   1.00 92.08 81  C 1 
ATOM 4593 C C     . THR C 3 81  ? 0.670   -20.152 -0.260  1.00 92.29 81  C 1 
ATOM 4594 O O     . THR C 3 81  ? 0.943   -19.012 -0.615  1.00 89.91 81  C 1 
ATOM 4595 C CB    . THR C 3 81  ? 2.127   -20.156 1.788   1.00 91.06 81  C 1 
ATOM 4596 O OG1   . THR C 3 81  ? 3.125   -20.850 2.497   1.00 84.80 81  C 1 
ATOM 4597 C CG2   . THR C 3 81  ? 0.976   -19.902 2.763   1.00 83.88 81  C 1 
ATOM 4598 N N     . GLU C 3 82  ? -0.523  -20.729 -0.505  1.00 92.33 82  C 1 
ATOM 4599 C CA    . GLU C 3 82  ? -1.550  -20.108 -1.354  1.00 91.63 82  C 1 
ATOM 4600 C C     . GLU C 3 82  ? -1.941  -18.695 -0.898  1.00 92.39 82  C 1 
ATOM 4601 O O     . GLU C 3 82  ? -2.049  -17.782 -1.718  1.00 90.21 82  C 1 
ATOM 4602 C CB    . GLU C 3 82  ? -2.780  -21.036 -1.370  1.00 89.52 82  C 1 
ATOM 4603 C CG    . GLU C 3 82  ? -3.821  -20.589 -2.405  1.00 77.92 82  C 1 
ATOM 4604 C CD    . GLU C 3 82  ? -5.072  -21.481 -2.428  1.00 68.26 82  C 1 
ATOM 4605 O OE1   . GLU C 3 82  ? -5.989  -21.151 -3.203  1.00 61.44 82  C 1 
ATOM 4606 O OE2   . GLU C 3 82  ? -5.106  -22.471 -1.669  1.00 59.88 82  C 1 
ATOM 4607 N N     . VAL C 3 83  ? -2.076  -18.459 0.417   1.00 92.84 83  C 1 
ATOM 4608 C CA    . VAL C 3 83  ? -2.427  -17.126 0.954   1.00 92.51 83  C 1 
ATOM 4609 C C     . VAL C 3 83  ? -1.345  -16.061 0.726   1.00 92.71 83  C 1 
ATOM 4610 O O     . VAL C 3 83  ? -1.618  -14.880 0.907   1.00 90.68 83  C 1 
ATOM 4611 C CB    . VAL C 3 83  ? -2.821  -17.173 2.442   1.00 90.87 83  C 1 
ATOM 4612 C CG1   . VAL C 3 83  ? -4.083  -18.023 2.647   1.00 83.48 83  C 1 
ATOM 4613 C CG2   . VAL C 3 83  ? -1.702  -17.710 3.332   1.00 83.67 83  C 1 
ATOM 4614 N N     . PHE C 3 84  ? -0.142  -16.449 0.297   1.00 93.11 84  C 1 
ATOM 4615 C CA    . PHE C 3 84  ? 0.971   -15.544 -0.023  1.00 93.14 84  C 1 
ATOM 4616 C C     . PHE C 3 84  ? 1.143   -15.286 -1.529  1.00 92.96 84  C 1 
ATOM 4617 O O     . PHE C 3 84  ? 2.113   -14.642 -1.923  1.00 90.01 84  C 1 
ATOM 4618 C CB    . PHE C 3 84  ? 2.270   -16.059 0.618   1.00 92.61 84  C 1 
ATOM 4619 C CG    . PHE C 3 84  ? 2.315   -16.133 2.140   1.00 92.42 84  C 1 
ATOM 4620 C CD1   . PHE C 3 84  ? 1.404   -15.438 2.948   1.00 88.15 84  C 1 
ATOM 4621 C CD2   . PHE C 3 84  ? 3.315   -16.900 2.753   1.00 88.15 84  C 1 
ATOM 4622 C CE1   . PHE C 3 84  ? 1.479   -15.507 4.350   1.00 87.02 84  C 1 
ATOM 4623 C CE2   . PHE C 3 84  ? 3.410   -16.970 4.143   1.00 86.91 84  C 1 
ATOM 4624 C CZ    . PHE C 3 84  ? 2.487   -16.281 4.958   1.00 88.21 84  C 1 
ATOM 4625 N N     . ASP C 3 85  ? 0.198   -15.726 -2.361  1.00 92.57 85  C 1 
ATOM 4626 C CA    . ASP C 3 85  ? 0.228   -15.518 -3.820  1.00 91.80 85  C 1 
ATOM 4627 C C     . ASP C 3 85  ? 0.336   -14.042 -4.241  1.00 92.53 85  C 1 
ATOM 4628 O O     . ASP C 3 85  ? 0.961   -13.728 -5.250  1.00 89.83 85  C 1 
ATOM 4629 C CB    . ASP C 3 85  ? -1.022  -16.164 -4.445  1.00 88.74 85  C 1 
ATOM 4630 C CG    . ASP C 3 85  ? -2.349  -15.537 -3.997  1.00 83.19 85  C 1 
ATOM 4631 O OD1   . ASP C 3 85  ? -2.367  -14.765 -3.006  1.00 75.46 85  C 1 
ATOM 4632 O OD2   . ASP C 3 85  ? -3.385  -15.849 -4.600  1.00 78.59 85  C 1 
ATOM 4633 N N     . PHE C 3 86  ? -0.190  -13.114 -3.430  1.00 92.91 86  C 1 
ATOM 4634 C CA    . PHE C 3 86  ? -0.069  -11.674 -3.692  1.00 92.78 86  C 1 
ATOM 4635 C C     . PHE C 3 86  ? 1.383   -11.168 -3.671  1.00 92.71 86  C 1 
ATOM 4636 O O     . PHE C 3 86  ? 1.652   -10.064 -4.153  1.00 90.75 86  C 1 
ATOM 4637 C CB    . PHE C 3 86  ? -0.944  -10.893 -2.700  1.00 92.54 86  C 1 
ATOM 4638 C CG    . PHE C 3 86  ? -0.391  -10.813 -1.294  1.00 92.99 86  C 1 
ATOM 4639 C CD1   . PHE C 3 86  ? -0.587  -11.869 -0.389  1.00 91.60 86  C 1 
ATOM 4640 C CD2   . PHE C 3 86  ? 0.345   -9.690  -0.891  1.00 91.65 86  C 1 
ATOM 4641 C CE1   . PHE C 3 86  ? -0.042  -11.802 0.899   1.00 90.69 86  C 1 
ATOM 4642 C CE2   . PHE C 3 86  ? 0.884   -9.618  0.399   1.00 91.02 86  C 1 
ATOM 4643 C CZ    . PHE C 3 86  ? 0.695   -10.674 1.293   1.00 91.21 86  C 1 
ATOM 4644 N N     . LEU C 3 87  ? 2.321   -11.949 -3.123  1.00 92.47 87  C 1 
ATOM 4645 C CA    . LEU C 3 87  ? 3.749   -11.632 -3.048  1.00 92.21 87  C 1 
ATOM 4646 C C     . LEU C 3 87  ? 4.549   -12.177 -4.237  1.00 91.75 87  C 1 
ATOM 4647 O O     . LEU C 3 87  ? 5.746   -11.931 -4.314  1.00 88.76 87  C 1 
ATOM 4648 C CB    . LEU C 3 87  ? 4.329   -12.179 -1.733  1.00 92.15 87  C 1 
ATOM 4649 C CG    . LEU C 3 87  ? 3.706   -11.592 -0.456  1.00 91.60 87  C 1 
ATOM 4650 C CD1   . LEU C 3 87  ? 4.209   -12.360 0.760   1.00 88.48 87  C 1 
ATOM 4651 C CD2   . LEU C 3 87  ? 4.061   -10.119 -0.281  1.00 88.10 87  C 1 
ATOM 4652 N N     . VAL C 3 88  ? 3.919   -12.900 -5.164  1.00 92.74 88  C 1 
ATOM 4653 C CA    . VAL C 3 88  ? 4.614   -13.585 -6.258  1.00 91.68 88  C 1 
ATOM 4654 C C     . VAL C 3 88  ? 5.455   -12.620 -7.111  1.00 91.42 88  C 1 
ATOM 4655 O O     . VAL C 3 88  ? 6.556   -12.965 -7.532  1.00 87.95 88  C 1 
ATOM 4656 C CB    . VAL C 3 88  ? 3.592   -14.379 -7.099  1.00 89.20 88  C 1 
ATOM 4657 C CG1   . VAL C 3 88  ? 2.686   -13.511 -7.974  1.00 79.78 88  C 1 
ATOM 4658 C CG2   . VAL C 3 88  ? 4.283   -15.408 -7.986  1.00 80.33 88  C 1 
ATOM 4659 N N     . ASP C 3 89  ? 5.001   -11.381 -7.279  1.00 90.61 89  C 1 
ATOM 4660 C CA    . ASP C 3 89  ? 5.656   -10.375 -8.127  1.00 89.83 89  C 1 
ATOM 4661 C C     . ASP C 3 89  ? 6.873   -9.709  -7.470  1.00 90.37 89  C 1 
ATOM 4662 O O     . ASP C 3 89  ? 7.599   -8.961  -8.133  1.00 86.00 89  C 1 
ATOM 4663 C CB    . ASP C 3 89  ? 4.651   -9.277  -8.500  1.00 87.11 89  C 1 
ATOM 4664 C CG    . ASP C 3 89  ? 3.392   -9.745  -9.222  1.00 79.86 89  C 1 
ATOM 4665 O OD1   . ASP C 3 89  ? 3.300   -10.889 -9.698  1.00 73.04 89  C 1 
ATOM 4666 O OD2   . ASP C 3 89  ? 2.431   -8.950  -9.253  1.00 72.20 89  C 1 
ATOM 4667 N N     . ILE C 3 90  ? 7.096   -9.908  -6.162  1.00 90.06 90  C 1 
ATOM 4668 C CA    . ILE C 3 90  ? 8.260   -9.345  -5.468  1.00 89.60 90  C 1 
ATOM 4669 C C     . ILE C 3 90  ? 9.373   -10.373 -5.250  1.00 90.00 90  C 1 
ATOM 4670 O O     . ILE C 3 90  ? 10.459  -10.002 -4.804  1.00 84.23 90  C 1 
ATOM 4671 C CB    . ILE C 3 90  ? 7.883   -8.640  -4.146  1.00 86.61 90  C 1 
ATOM 4672 C CG1   . ILE C 3 90  ? 7.364   -9.604  -3.067  1.00 78.34 90  C 1 
ATOM 4673 C CG2   . ILE C 3 90  ? 6.848   -7.531  -4.405  1.00 75.15 90  C 1 
ATOM 4674 C CD1   . ILE C 3 90  ? 7.427   -9.004  -1.671  1.00 71.43 90  C 1
[truncated: 106,239 more chars]
