# Supplementary material for: Vernalization regulatory network identifies potential novel functions for genes in the HvVRN2 locus
Source: New Phytol. 2026 Apr 12;250(6):4036–53. doi: 10.1111/nph.71162 (PMC13193379; doi:10.1111/nph.71162)
Supplement: Supplementary file 1 — Dataset S1. Protein models computed by Alphafold. [file NPH-250-4036-s002.xz › Alphafold_models0/Barley/fold_co1_prom1_1_nf_yb7_c2_recortes_summary_confidences_0.json]

{
 "chain_iptm": [
  0.72,
  0.63,
  0.62,
  0.51,
  0.5
 ],
 "chain_pair_iptm": [
  [
   0.21,
   0.8,
   0.74,
   0.68,
   0.68
  ],
  [
   0.8,
   0.7,
   0.81,
   0.46,
   0.45
  ],
  [
   0.74,
   0.81,
   0.66,
   0.47,
   0.47
  ],
  [
   0.68,
   0.46,
   0.47,
   0.23,
   0.42
  ],
  [
   0.68,
   0.45,
   0.47,
   0.42,
   0.23
  ]
 ],
 "chain_pair_pae_min": [
  [
   0.76,
   1.8,
   1.92,
   3.22,
   2.82
  ],
  [
   1.55,
   0.76,
   1.37,
   4.44,
   4.31
  ],
  [
   1.8,
   1.31,
   0.76,
   4.31,
   3.68
  ],
  [
   2.66,
   4.23,
   4.88,
   0.8,
   1.6
  ],
  [
   3.13,
   3.88,
   3.81,
   1.6,
   0.8
  ]
 ],
 "chain_ptm": [
  0.21,
  0.7,
  0.66,
  0.23,
  0.23
 ],
 "fraction_disordered": 0.58,
 "has_clash": 0.0,
 "iptm": 0.74,
 "num_recycles": 10.0,
 "ptm": 0.46,
 "ranking_score": 0.97
}
