# Supplementary material for: Vernalization regulatory network identifies potential novel functions for genes in the HvVRN2 locus
Source: New Phytol. 2026 Apr 12;250(6):4036–53. doi: 10.1111/nph.71162 (PMC13193379; doi:10.1111/nph.71162)
Supplement: Supplementary file 1 — Dataset S1. Protein models computed by Alphafold. [file NPH-250-4036-s002.xz › Alphafold_models0/Barley/fold_co1_prom1_1_nf_yb7_c_1hg0069390_recortes_model_0.cif]

# By using this file you agree to the legally binding terms of use found at alphafoldserver.com/output-terms
data_550e6902f3c101b0
#
_entry.id 550e6902f3c101b0
#
loop_
_atom_type.symbol
C 
N 
O 
P 
S 
#
loop_
_audit_author.name
_audit_author.pdbx_ordinal
"Google DeepMind" 1 
"Isomorphic Labs" 2 
#
_audit_conform.dict_location https://raw.githubusercontent.com/ihmwg/ModelCIF/master/dist/mmcif_ma.dic
_audit_conform.dict_name     mmcif_ma.dic
_audit_conform.dict_version  1.4.5
#
loop_
_chem_comp.formula
_chem_comp.formula_weight
_chem_comp.id
_chem_comp.mon_nstd_flag
_chem_comp.name
_chem_comp.pdbx_smiles
_chem_comp.pdbx_synonyms
_chem_comp.type
"C3 H7 N O2"      89.093  ALA y ALANINE                              C[C@H](N)C(O)=O                                             ? "L-PEPTIDE LINKING" 
"C6 H15 N4 O2"    175.209 ARG y ARGININE                             N[C@@H](CCCNC(N)=[NH2+])C(O)=O                              ? "L-PEPTIDE LINKING" 
"C4 H8 N2 O3"     132.118 ASN y ASPARAGINE                           N[C@@H](CC(N)=O)C(O)=O                                      ? "L-PEPTIDE LINKING" 
"C4 H7 N O4"      133.103 ASP y "ASPARTIC ACID"                      N[C@@H](CC(O)=O)C(O)=O                                      ? "L-PEPTIDE LINKING" 
"C3 H7 N O2 S"    121.158 CYS y CYSTEINE                             N[C@@H](CS)C(O)=O                                           ? "L-PEPTIDE LINKING" 
"C10 H14 N5 O6 P" 331.222 DA  y "2'-DEOXYADENOSINE-5'-MONOPHOSPHATE" Nc1ncnc2n(cnc12)[C@H]3C[C@H](O)[C@@H](CO[P](O)(O)=O)O3      ? "DNA LINKING"       
"C9 H14 N3 O7 P"  307.197 DC  y "2'-DEOXYCYTIDINE-5'-MONOPHOSPHATE"  NC1=NC(=O)N(C=C1)[C@H]2C[C@H](O)[C@@H](CO[P](O)(O)=O)O2     ? "DNA LINKING"       
"C10 H14 N5 O7 P" 347.221 DG  y "2'-DEOXYGUANOSINE-5'-MONOPHOSPHATE" NC1=Nc2n(cnc2C(=O)N1)[C@H]3C[C@H](O)[C@@H](CO[P](O)(O)=O)O3 ? "DNA LINKING"       
"C10 H15 N2 O8 P" 322.208 DT  y "THYMIDINE-5'-MONOPHOSPHATE"         CC1=CN([C@H]2C[C@H](O)[C@@H](CO[P](O)(O)=O)O2)C(=O)NC1=O    ? "DNA LINKING"       
"C5 H10 N2 O3"    146.144 GLN y GLUTAMINE                            N[C@@H](CCC(N)=O)C(O)=O                                     ? "L-PEPTIDE LINKING" 
"C5 H9 N O4"      147.129 GLU y "GLUTAMIC ACID"                      N[C@@H](CCC(O)=O)C(O)=O                                     ? "L-PEPTIDE LINKING" 
"C2 H5 N O2"      75.067  GLY y GLYCINE                              NCC(O)=O                                                    ? "PEPTIDE LINKING"   
"C6 H10 N3 O2"    156.162 HIS y HISTIDINE                            N[C@@H](Cc1c[nH]c[nH+]1)C(O)=O                              ? "L-PEPTIDE LINKING" 
"C6 H13 N O2"     131.173 ILE y ISOLEUCINE                           CC[C@H](C)[C@H](N)C(O)=O                                    ? "L-PEPTIDE LINKING" 
"C6 H13 N O2"     131.173 LEU y LEUCINE                              CC(C)C[C@H](N)C(O)=O                                        ? "L-PEPTIDE LINKING" 
"C6 H15 N2 O2"    147.195 LYS y LYSINE                               N[C@@H](CCCC[NH3+])C(O)=O                                   ? "L-PEPTIDE LINKING" 
"C5 H11 N O2 S"   149.211 MET y METHIONINE                           CSCC[C@H](N)C(O)=O                                          ? "L-PEPTIDE LINKING" 
"C9 H11 N O2"     165.189 PHE y PHENYLALANINE                        N[C@@H](Cc1ccccc1)C(O)=O                                    ? "L-PEPTIDE LINKING" 
"C5 H9 N O2"      115.130 PRO y PROLINE                              OC(=O)[C@@H]1CCCN1                                          ? "L-PEPTIDE LINKING" 
"C3 H7 N O3"      105.093 SER y SERINE                               N[C@@H](CO)C(O)=O                                           ? "L-PEPTIDE LINKING" 
"C4 H9 N O3"      119.119 THR y THREONINE                            C[C@@H](O)[C@H](N)C(O)=O                                    ? "L-PEPTIDE LINKING" 
"C11 H12 N2 O2"   204.225 TRP y TRYPTOPHAN                           N[C@@H](Cc1c[nH]c2ccccc12)C(O)=O                            ? "L-PEPTIDE LINKING" 
"C9 H11 N O3"     181.189 TYR y TYROSINE                             N[C@@H](Cc1ccc(O)cc1)C(O)=O                                 ? "L-PEPTIDE LINKING" 
"C5 H11 N O2"     117.146 VAL y VALINE                               CC(C)[C@H](N)C(O)=O                                         ? "L-PEPTIDE LINKING" 
#
_citation.book_publisher          ?
_citation.country                 UK
_citation.id                      primary
_citation.journal_full            Nature
_citation.journal_id_ASTM         NATUAS
_citation.journal_id_CSD          0006
_citation.journal_id_ISSN         0028-0836
_citation.journal_volume          ?
_citation.page_first              ?
_citation.page_last               ?
_citation.pdbx_database_id_DOI    ?
_citation.pdbx_database_id_PubMed ?
_citation.title                   "Accurate structure prediction of biomolecular interactions with AlphaFold 3"
_citation.year                    2024
#
loop_
_citation_author.citation_id
_citation_author.name
_citation_author.ordinal
primary "Google DeepMind" 1 
primary "Isomorphic Labs" 2 
#
loop_
_entity.id
_entity.pdbx_description
_entity.type
1 . polymer 
2 . polymer 
3 . polymer 
4 . polymer 
5 . polymer 
#
loop_
_entity_poly.entity_id
_entity_poly.pdbx_strand_id
_entity_poly.type
1 A polypeptide(L)          
2 B polypeptide(L)          
3 C polypeptide(L)          
4 D polydeoxyribonucleotide 
5 E polydeoxyribonucleotide 
#
loop_
_entity_poly_seq.entity_id
_entity_poly_seq.hetero
_entity_poly_seq.mon_id
_entity_poly_seq.num
1 n MET 1   
1 n PRO 2   
1 n ARG 3   
1 n CYS 4   
1 n ASN 5   
1 n LYS 6   
1 n CYS 7   
1 n LEU 8   
1 n SER 9   
1 n GLU 10  
1 n ASN 11  
1 n ASP 12  
1 n SER 13  
1 n ALA 14  
1 n SER 15  
1 n GLU 16  
1 n ASP 17  
1 n ARG 18  
1 n HIS 19  
1 n TRP 20  
1 n HIS 21  
1 n ARG 22  
1 n THR 23  
1 n ALA 24  
1 n THR 25  
1 n LEU 26  
1 n PHE 27  
1 n MET 28  
1 n ASN 29  
1 n CYS 30  
1 n VAL 31  
1 n SER 32  
1 n ASN 33  
1 n GLY 34  
1 n THR 35  
1 n VAL 36  
1 n TYR 37  
1 n GLU 38  
1 n GLU 39  
1 n ALA 40  
1 n VAL 41  
1 n GLY 42  
1 n ARG 43  
1 n GLU 44  
1 n GLY 45  
1 n CYS 46  
1 n TRP 47  
1 n ALA 48  
1 n ARG 49  
1 n LEU 50  
1 n CYS 51  
1 n ASP 52  
1 n GLY 53  
1 n CYS 54  
1 n CYS 55  
1 n THR 56  
1 n VAL 57  
1 n PRO 58  
1 n SER 59  
1 n VAL 60  
1 n VAL 61  
1 n TYR 62  
1 n CYS 63  
1 n ARG 64  
1 n ALA 65  
1 n ASP 66  
1 n SER 67  
1 n ALA 68  
1 n TYR 69  
1 n LEU 70  
1 n CYS 71  
1 n ALA 72  
1 n SER 73  
1 n CYS 74  
1 n ASP 75  
1 n ALA 76  
1 n GLN 77  
1 n ILE 78  
1 n HIS 79  
1 n ALA 80  
1 n ALA 81  
1 n ASN 82  
1 n ARG 83  
1 n VAL 84  
1 n ALA 85  
1 n SER 86  
1 n ARG 87  
1 n HIS 88  
1 n GLU 89  
1 n ARG 90  
1 n VAL 91  
1 n LEU 92  
1 n LEU 93  
1 n SER 94  
1 n GLU 95  
1 n ALA 96  
1 n TYR 97  
1 n LYS 98  
1 n HIS 99  
1 n ALA 100 
1 n PRO 101 
1 n VAL 102 
1 n MET 103 
1 n LEU 104 
1 n ASP 105 
1 n CYS 106 
1 n HIS 107 
1 n ALA 108 
1 n ASP 109 
1 n ALA 110 
1 n ALA 111 
1 n ALA 112 
1 n LEU 113 
1 n CYS 114 
1 n ALA 115 
1 n ALA 116 
1 n TYR 117 
1 n GLU 118 
1 n ALA 119 
1 n GLN 120 
1 n VAL 121 
1 n HIS 122 
1 n TYR 123 
1 n ALA 124 
1 n ASN 125 
1 n LEU 126 
1 n LEU 127 
1 n THR 128 
1 n VAL 129 
1 n MET 130 
1 n HIS 131 
1 n GLN 132 
1 n ARG 133 
1 n MET 134 
1 n PRO 135 
1 n VAL 136 
1 n VAL 137 
1 n SER 138 
1 n HIS 139 
1 n PRO 140 
1 n ALA 141 
1 n VAL 142 
1 n ALA 143 
1 n ILE 144 
1 n PRO 145 
1 n PRO 146 
1 n VAL 147 
1 n SER 148 
1 n LEU 149 
1 n PHE 150 
1 n ALA 151 
1 n GLU 152 
1 n ALA 153 
1 n GLU 154 
1 n ALA 155 
1 n THR 156 
1 n ALA 157 
1 n PRO 158 
1 n VAL 159 
1 n LEU 160 
1 n GLY 161 
1 n ARG 162 
1 n LYS 163 
1 n GLU 164 
1 n GLU 165 
1 n ASP 166 
1 n THR 167 
1 n SER 168 
1 n TRP 169 
1 n LEU 170 
1 n LEU 171 
1 n LEU 172 
1 n SER 173 
1 n LYS 174 
1 n ASP 175 
1 n SER 176 
1 n ASP 177 
1 n ASN 178 
1 n HIS 179 
1 n ASN 180 
1 n ARG 181 
1 n SER 182 
1 n GLY 183 
1 n ASN 184 
1 n ASN 185 
1 n SER 186 
1 n SER 187 
1 n THR 188 
1 n SER 189 
1 n SER 190 
1 n SER 191 
1 n SER 192 
1 n GLN 193 
1 n TYR 194 
1 n PHE 195 
1 n GLY 196 
1 n GLU 197 
1 n VAL 198 
1 n ASP 199 
1 n GLN 200 
1 n TYR 201 
1 n PHE 202 
1 n ASP 203 
1 n LEU 204 
1 n VAL 205 
1 n GLY 206 
1 n TYR 207 
1 n ASN 208 
1 n SER 209 
1 n TYR 210 
1 n TYR 211 
1 n ASP 212 
1 n SER 213 
1 n HIS 214 
1 n MET 215 
1 n SER 216 
1 n ASN 217 
1 n GLN 218 
1 n GLU 219 
1 n GLN 220 
1 n TYR 221 
1 n VAL 222 
1 n MET 223 
1 n GLN 224 
1 n GLU 225 
1 n GLN 226 
1 n GLN 227 
1 n HIS 228 
1 n LEU 229 
1 n GLN 230 
1 n GLN 231 
1 n MET 232 
1 n GLN 233 
1 n LYS 234 
1 n GLU 235 
1 n TYR 236 
1 n ALA 237 
1 n GLU 238 
1 n GLN 239 
1 n GLN 240 
1 n MET 241 
1 n GLN 242 
1 n LYS 243 
1 n GLU 244 
1 n TYR 245 
1 n VAL 246 
1 n GLU 247 
1 n ASN 248 
1 n GLU 249 
1 n GLY 250 
1 n SER 251 
1 n GLU 252 
1 n CYS 253 
1 n ILE 254 
1 n VAL 255 
1 n PRO 256 
1 n SER 257 
1 n GLN 258 
1 n SER 259 
1 n THR 260 
1 n ILE 261 
1 n VAL 262 
1 n ARG 263 
1 n ARG 264 
1 n PRO 265 
1 n HIS 266 
1 n GLN 267 
1 n SER 268 
1 n GLY 269 
1 n TYR 270 
1 n ALA 271 
1 n PRO 272 
1 n LEU 273 
1 n VAL 274 
1 n GLY 275 
1 n ALA 276 
1 n GLU 277 
1 n GLN 278 
1 n ALA 279 
1 n ALA 280 
1 n SER 281 
1 n ALA 282 
1 n THR 283 
1 n ALA 284 
1 n GLY 285 
1 n ALA 286 
1 n SER 287 
1 n ALA 288 
1 n TYR 289 
1 n THR 290 
1 n ASP 291 
1 n SER 292 
1 n VAL 293 
1 n ASN 294 
1 n ASN 295 
1 n SER 296 
1 n ILE 297 
1 n SER 298 
1 n PHE 299 
1 n SER 300 
1 n MET 301 
1 n GLU 302 
1 n ALA 303 
1 n GLY 304 
1 n ILE 305 
1 n VAL 306 
1 n PRO 307 
1 n ASP 308 
1 n ASN 309 
1 n THR 310 
1 n VAL 311 
1 n GLN 312 
1 n SER 313 
1 n SER 314 
1 n ILE 315 
1 n LEU 316 
1 n ARG 317 
1 n PRO 318 
1 n ALA 319 
1 n GLY 320 
1 n ALA 321 
1 n ILE 322 
1 n GLY 323 
1 n LEU 324 
1 n PHE 325 
1 n SER 326 
1 n SER 327 
1 n PRO 328 
1 n SER 329 
1 n LEU 330 
1 n GLN 331 
1 n THR 332 
1 n PRO 333 
1 n LEU 334 
1 n HIS 335 
1 n PHE 336 
1 n SER 337 
1 n SER 338 
1 n LYS 339 
1 n GLU 340 
1 n ARG 341 
1 n GLU 342 
1 n ALA 343 
1 n ARG 344 
1 n VAL 345 
1 n LEU 346 
1 n ARG 347 
1 n TYR 348 
1 n LYS 349 
1 n GLU 350 
1 n LYS 351 
1 n LYS 352 
1 n LYS 353 
1 n SER 354 
1 n ARG 355 
1 n LYS 356 
1 n PHE 357 
1 n GLU 358 
1 n LYS 359 
1 n THR 360 
1 n THR 361 
1 n ARG 362 
1 n TYR 363 
1 n ALA 364 
1 n THR 365 
1 n ARG 366 
1 n LYS 367 
1 n ALA 368 
1 n TYR 369 
1 n ALA 370 
1 n GLU 371 
1 n ALA 372 
1 n ARG 373 
1 n PRO 374 
1 n ARG 375 
1 n ILE 376 
1 n LYS 377 
1 n GLY 378 
1 n ARG 379 
1 n PHE 380 
1 n ALA 381 
1 n LYS 382 
1 n ARG 383 
1 n SER 384 
1 n ASP 385 
1 n ALA 386 
1 n GLU 387 
1 n MET 388 
1 n GLU 389 
1 n VAL 390 
1 n ASP 391 
1 n GLN 392 
1 n THR 393 
1 n PHE 394 
1 n SER 395 
1 n THR 396 
1 n ALA 397 
1 n ALA 398 
1 n LEU 399 
1 n SER 400 
1 n ASP 401 
1 n SER 402 
1 n SER 403 
1 n TYR 404 
1 n SER 405 
1 n THR 406 
1 n VAL 407 
1 n PRO 408 
1 n TRP 409 
1 n PHE 410 
2 n GLU 1   
2 n ASN 2   
2 n PRO 3   
2 n ALA 4   
2 n ALA 5   
2 n GLU 6   
2 n GLY 7   
2 n GLY 8   
2 n SER 9   
2 n ALA 10  
2 n LEU 11  
2 n PRO 12  
2 n MET 13  
2 n ALA 14  
2 n ASN 15  
2 n VAL 16  
2 n VAL 17  
2 n ARG 18  
2 n LEU 19  
2 n MET 20  
2 n ARG 21  
2 n ARG 22  
2 n VAL 23  
2 n LEU 24  
2 n PRO 25  
2 n SER 26  
2 n ASN 27  
2 n VAL 28  
2 n LYS 29  
2 n ILE 30  
2 n ALA 31  
2 n GLU 32  
2 n SER 33  
2 n ALA 34  
2 n LYS 35  
2 n GLN 36  
2 n LEU 37  
2 n THR 38  
2 n HIS 39  
2 n ASP 40  
2 n CYS 41  
2 n ALA 42  
2 n VAL 43  
2 n GLU 44  
2 n PHE 45  
2 n VAL 46  
2 n GLY 47  
2 n PHE 48  
2 n VAL 49  
2 n ARG 50  
2 n GLY 51  
2 n GLU 52  
2 n ALA 53  
2 n SER 54  
2 n GLU 55  
2 n ARG 56  
2 n ALA 57  
2 n ARG 58  
2 n SER 59  
2 n GLU 60  
2 n TYR 61  
2 n ARG 62  
2 n ARG 63  
2 n THR 64  
2 n VAL 65  
2 n ALA 66  
2 n PRO 67  
2 n GLU 68  
2 n ASP 69  
2 n PHE 70  
2 n THR 71  
2 n TRP 72  
2 n SER 73  
2 n CYS 74  
2 n GLN 75  
2 n SER 76  
2 n LEU 77  
2 n GLY 78  
2 n PHE 79  
2 n ASP 80  
2 n SER 81  
2 n TYR 82  
2 n VAL 83  
2 n GLN 84  
2 n PRO 85  
2 n MET 86  
2 n GLN 87  
2 n THR 88  
2 n TYR 89  
2 n LEU 90  
2 n ARG 91  
2 n GLY 92  
2 n TYR 93  
2 n ARG 94  
2 n GLU 95  
3 n MET 1   
3 n ARG 2   
3 n LYS 3   
3 n LYS 4   
3 n LEU 5   
3 n ASP 6   
3 n THR 7   
3 n ARG 8   
3 n PHE 9   
3 n PRO 10  
3 n ALA 11  
3 n PRO 12  
3 n ARG 13  
3 n ILE 14  
3 n LYS 15  
3 n LYS 16  
3 n ILE 17  
3 n MET 18  
3 n GLN 19  
3 n ALA 20  
3 n ASP 21  
3 n GLU 22  
3 n ASP 23  
3 n VAL 24  
3 n GLY 25  
3 n LYS 26  
3 n ILE 27  
3 n ALA 28  
3 n LEU 29  
3 n ALA 30  
3 n VAL 31  
3 n PRO 32  
3 n VAL 33  
3 n LEU 34  
3 n VAL 35  
3 n SER 36  
3 n LYS 37  
3 n ALA 38  
3 n LEU 39  
3 n GLU 40  
3 n LEU 41  
3 n PHE 42  
3 n LEU 43  
3 n GLN 44  
3 n ASP 45  
3 n LEU 46  
3 n CYS 47  
3 n ASP 48  
3 n ARG 49  
3 n THR 50  
3 n TYR 51  
3 n ASN 52  
3 n ILE 53  
3 n THR 54  
3 n ILE 55  
3 n GLU 56  
3 n LYS 57  
3 n GLY 58  
3 n VAL 59  
3 n LYS 60  
3 n THR 61  
3 n VAL 62  
3 n SER 63  
3 n SER 64  
3 n SER 65  
3 n HIS 66  
3 n LEU 67  
3 n LYS 68  
3 n GLN 69  
3 n CYS 70  
3 n ILE 71  
3 n HIS 72  
3 n SER 73  
3 n TYR 74  
3 n ASP 75  
3 n VAL 76  
3 n TYR 77  
3 n ASP 78  
3 n PHE 79  
3 n LEU 80  
3 n LYS 81  
3 n ASN 82  
3 n VAL 83  
3 n ALA 84  
3 n SER 85  
3 n LYS 86  
3 n VAL 87  
3 n PRO 88  
3 n ASP 89  
3 n LEU 90  
3 n GLY 91  
3 n ALA 92  
3 n PRO 93  
3 n ASP 94  
3 n SER 95  
4 n DC  1   
4 n DA  2   
4 n DC  3   
4 n DG  4   
4 n DC  5   
4 n DA  6   
4 n DC  7   
4 n DC  8   
4 n DA  9   
4 n DG  10  
4 n DA  11  
4 n DC  12  
4 n DC  13  
4 n DA  14  
4 n DC  15  
4 n DA  16  
4 n DC  17  
4 n DC  18  
4 n DA  19  
4 n DG  20  
4 n DA  21  
4 n DA  22  
4 n DA  23  
4 n DC  24  
4 n DA  25  
4 n DA  26  
4 n DA  27  
4 n DC  28  
4 n DA  29  
4 n DA  30  
4 n DA  31  
5 n DT  1   
5 n DT  2   
5 n DT  3   
5 n DG  4   
5 n DT  5   
5 n DT  6   
5 n DT  7   
5 n DG  8   
5 n DT  9   
5 n DT  10  
5 n DT  11  
5 n DC  12  
5 n DT  13  
5 n DG  14  
5 n DG  15  
5 n DT  16  
5 n DG  17  
5 n DT  18  
5 n DG  19  
5 n DG  20  
5 n DT  21  
5 n DC  22  
5 n DT  23  
5 n DG  24  
5 n DG  25  
5 n DT  26  
5 n DG  27  
5 n DC  28  
5 n DG  29  
5 n DT  30  
5 n DG  31  
#
_ma_data.content_type "model coordinates"
_ma_data.id           1
_ma_data.name         Model
#
_ma_model_list.data_id          1
_ma_model_list.model_group_id   1
_ma_model_list.model_group_name "AlphaFold-beta-20231127 (927599d6-1efe-4fa9-85d2-a29f909d212e @ 2024-12-16 01:42:21)"
_ma_model_list.model_id         1
_ma_model_list.model_name       "Top ranked model"
_ma_model_list.model_type       "Ab initio model"
_ma_model_list.ordinal_id       1
#
loop_
_ma_protocol_step.method_type
_ma_protocol_step.ordinal_id
_ma_protocol_step.protocol_id
_ma_protocol_step.step_id
"coevolution MSA" 1 1 1 
"template search" 2 1 2 
modeling          3 1 3 
#
loop_
_ma_qa_metric.id
_ma_qa_metric.mode
_ma_qa_metric.name
_ma_qa_metric.software_group_id
_ma_qa_metric.type
1 global pLDDT 1 pLDDT 
2 local  pLDDT 1 pLDDT 
#
_ma_qa_metric_global.metric_id    1
_ma_qa_metric_global.metric_value 59.24
_ma_qa_metric_global.model_id     1
_ma_qa_metric_global.ordinal_id   1
#
_ma_software_group.group_id    1
_ma_software_group.ordinal_id  1
_ma_software_group.software_id 1
#
loop_
_ma_target_entity.data_id
_ma_target_entity.entity_id
_ma_target_entity.origin
1 1 . 
1 2 . 
1 3 . 
1 4 . 
1 5 . 
#
loop_
_ma_target_entity_instance.asym_id
_ma_target_entity_instance.details
_ma_target_entity_instance.entity_id
A . 1 
B . 2 
C . 3 
D . 4 
E . 5 
#
loop_
_pdbx_data_usage.details
_pdbx_data_usage.id
_pdbx_data_usage.type
_pdbx_data_usage.url
;NON-COMMERCIAL USE ONLY, BY USING THIS FILE YOU AGREE TO THE TERMS OF USE FOUND
AT alphafoldserver.com/output-terms.
;
1 license    ? 
;THE INFORMATION IS NOT INTENDED FOR, HAS NOT BEEN VALIDATED FOR, AND IS NOT
APPROVED FOR CLINICAL USE. IT SHOULD NOT BE USED FOR CLINICAL PURPOSE OR RELIED
ON FOR MEDICAL OR OTHER PROFESSIONAL ADVICE. IT IS THEORETICAL MODELLING ONLY
AND CAUTION SHOULD BE EXERCISED IN ITS USE. IT IS PROVIDED "AS-IS" WITHOUT ANY
WARRANTY OF ANY KIND, WHETHER EXPRESSED OR IMPLIED. NO WARRANTY IS GIVEN THAT
USE OF THE INFORMATION SHALL NOT INFRINGE THE RIGHTS OF ANY THIRD PARTY.
;
2 disclaimer ? 
#
loop_
_pdbx_poly_seq_scheme.asym_id
_pdbx_poly_seq_scheme.auth_seq_num
_pdbx_poly_seq_scheme.entity_id
_pdbx_poly_seq_scheme.hetero
_pdbx_poly_seq_scheme.mon_id
_pdbx_poly_seq_scheme.pdb_ins_code
_pdbx_poly_seq_scheme.pdb_seq_num
_pdbx_poly_seq_scheme.pdb_strand_id
_pdbx_poly_seq_scheme.seq_id
A 1   1 n MET . 1   A 1   
A 2   1 n PRO . 2   A 2   
A 3   1 n ARG . 3   A 3   
A 4   1 n CYS . 4   A 4   
A 5   1 n ASN . 5   A 5   
A 6   1 n LYS . 6   A 6   
A 7   1 n CYS . 7   A 7   
A 8   1 n LEU . 8   A 8   
A 9   1 n SER . 9   A 9   
A 10  1 n GLU . 10  A 10  
A 11  1 n ASN . 11  A 11  
A 12  1 n ASP . 12  A 12  
A 13  1 n SER . 13  A 13  
A 14  1 n ALA . 14  A 14  
A 15  1 n SER . 15  A 15  
A 16  1 n GLU . 16  A 16  
A 17  1 n ASP . 17  A 17  
A 18  1 n ARG . 18  A 18  
A 19  1 n HIS . 19  A 19  
A 20  1 n TRP . 20  A 20  
A 21  1 n HIS . 21  A 21  
A 22  1 n ARG . 22  A 22  
A 23  1 n THR . 23  A 23  
A 24  1 n ALA . 24  A 24  
A 25  1 n THR . 25  A 25  
A 26  1 n LEU . 26  A 26  
A 27  1 n PHE . 27  A 27  
A 28  1 n MET . 28  A 28  
A 29  1 n ASN . 29  A 29  
A 30  1 n CYS . 30  A 30  
A 31  1 n VAL . 31  A 31  
A 32  1 n SER . 32  A 32  
A 33  1 n ASN . 33  A 33  
A 34  1 n GLY . 34  A 34  
A 35  1 n THR . 35  A 35  
A 36  1 n VAL . 36  A 36  
A 37  1 n TYR . 37  A 37  
A 38  1 n GLU . 38  A 38  
A 39  1 n GLU . 39  A 39  
A 40  1 n ALA . 40  A 40  
A 41  1 n VAL . 41  A 41  
A 42  1 n GLY . 42  A 42  
A 43  1 n ARG . 43  A 43  
A 44  1 n GLU . 44  A 44  
A 45  1 n GLY . 45  A 45  
A 46  1 n CYS . 46  A 46  
A 47  1 n TRP . 47  A 47  
A 48  1 n ALA . 48  A 48  
A 49  1 n ARG . 49  A 49  
A 50  1 n LEU . 50  A 50  
A 51  1 n CYS . 51  A 51  
A 52  1 n ASP . 52  A 52  
A 53  1 n GLY . 53  A 53  
A 54  1 n CYS . 54  A 54  
A 55  1 n CYS . 55  A 55  
A 56  1 n THR . 56  A 56  
A 57  1 n VAL . 57  A 57  
A 58  1 n PRO . 58  A 58  
A 59  1 n SER . 59  A 59  
A 60  1 n VAL . 60  A 60  
A 61  1 n VAL . 61  A 61  
A 62  1 n TYR . 62  A 62  
A 63  1 n CYS . 63  A 63  
A 64  1 n ARG . 64  A 64  
A 65  1 n ALA . 65  A 65  
A 66  1 n ASP . 66  A 66  
A 67  1 n SER . 67  A 67  
A 68  1 n ALA . 68  A 68  
A 69  1 n TYR . 69  A 69  
A 70  1 n LEU . 70  A 70  
A 71  1 n CYS . 71  A 71  
A 72  1 n ALA . 72  A 72  
A 73  1 n SER . 73  A 73  
A 74  1 n CYS . 74  A 74  
A 75  1 n ASP . 75  A 75  
A 76  1 n ALA . 76  A 76  
A 77  1 n GLN . 77  A 77  
A 78  1 n ILE . 78  A 78  
A 79  1 n HIS . 79  A 79  
A 80  1 n ALA . 80  A 80  
A 81  1 n ALA . 81  A 81  
A 82  1 n ASN . 82  A 82  
A 83  1 n ARG . 83  A 83  
A 84  1 n VAL . 84  A 84  
A 85  1 n ALA . 85  A 85  
A 86  1 n SER . 86  A 86  
A 87  1 n ARG . 87  A 87  
A 88  1 n HIS . 88  A 88  
A 89  1 n GLU . 89  A 89  
A 90  1 n ARG . 90  A 90  
A 91  1 n VAL . 91  A 91  
A 92  1 n LEU . 92  A 92  
A 93  1 n LEU . 93  A 93  
A 94  1 n SER . 94  A 94  
A 95  1 n GLU . 95  A 95  
A 96  1 n ALA . 96  A 96  
A 97  1 n TYR . 97  A 97  
A 98  1 n LYS . 98  A 98  
A 99  1 n HIS . 99  A 99  
A 100 1 n ALA . 100 A 100 
A 101 1 n PRO . 101 A 101 
A 102 1 n VAL . 102 A 102 
A 103 1 n MET . 103 A 103 
A 104 1 n LEU . 104 A 104 
A 105 1 n ASP . 105 A 105 
A 106 1 n CYS . 106 A 106 
A 107 1 n HIS . 107 A 107 
A 108 1 n ALA . 108 A 108 
A 109 1 n ASP . 109 A 109 
A 110 1 n ALA . 110 A 110 
A 111 1 n ALA . 111 A 111 
A 112 1 n ALA . 112 A 112 
A 113 1 n LEU . 113 A 113 
A 114 1 n CYS . 114 A 114 
A 115 1 n ALA . 115 A 115 
A 116 1 n ALA . 116 A 116 
A 117 1 n TYR . 117 A 117 
A 118 1 n GLU . 118 A 118 
A 119 1 n ALA . 119 A 119 
A 120 1 n GLN . 120 A 120 
A 121 1 n VAL . 121 A 121 
A 122 1 n HIS . 122 A 122 
A 123 1 n TYR . 123 A 123 
A 124 1 n ALA . 124 A 124 
A 125 1 n ASN . 125 A 125 
A 126 1 n LEU . 126 A 126 
A 127 1 n LEU . 127 A 127 
A 128 1 n THR . 128 A 128 
A 129 1 n VAL . 129 A 129 
A 130 1 n MET . 130 A 130 
A 131 1 n HIS . 131 A 131 
A 132 1 n GLN . 132 A 132 
A 133 1 n ARG . 133 A 133 
A 134 1 n MET . 134 A 134 
A 135 1 n PRO . 135 A 135 
A 136 1 n VAL . 136 A 136 
A 137 1 n VAL . 137 A 137 
A 138 1 n SER . 138 A 138 
A 139 1 n HIS . 139 A 139 
A 140 1 n PRO . 140 A 140 
A 141 1 n ALA . 141 A 141 
A 142 1 n VAL . 142 A 142 
A 143 1 n ALA . 143 A 143 
A 144 1 n ILE . 144 A 144 
A 145 1 n PRO . 145 A 145 
A 146 1 n PRO . 146 A 146 
A 147 1 n VAL . 147 A 147 
A 148 1 n SER . 148 A 148 
A 149 1 n LEU . 149 A 149 
A 150 1 n PHE . 150 A 150 
A 151 1 n ALA . 151 A 151 
A 152 1 n GLU . 152 A 152 
A 153 1 n ALA . 153 A 153 
A 154 1 n GLU . 154 A 154 
A 155 1 n ALA . 155 A 155 
A 156 1 n THR . 156 A 156 
A 157 1 n ALA . 157 A 157 
A 158 1 n PRO . 158 A 158 
A 159 1 n VAL . 159 A 159 
A 160 1 n LEU . 160 A 160 
A 161 1 n GLY . 161 A 161 
A 162 1 n ARG . 162 A 162 
A 163 1 n LYS . 163 A 163 
A 164 1 n GLU . 164 A 164 
A 165 1 n GLU . 165 A 165 
A 166 1 n ASP . 166 A 166 
A 167 1 n THR . 167 A 167 
A 168 1 n SER . 168 A 168 
A 169 1 n TRP . 169 A 169 
A 170 1 n LEU . 170 A 170 
A 171 1 n LEU . 171 A 171 
A 172 1 n LEU . 172 A 172 
A 173 1 n SER . 173 A 173 
A 174 1 n LYS . 174 A 174 
A 175 1 n ASP . 175 A 175 
A 176 1 n SER . 176 A 176 
A 177 1 n ASP . 177 A 177 
A 178 1 n ASN . 178 A 178 
A 179 1 n HIS . 179 A 179 
A 180 1 n ASN . 180 A 180 
A 181 1 n ARG . 181 A 181 
A 182 1 n SER . 182 A 182 
A 183 1 n GLY . 183 A 183 
A 184 1 n ASN . 184 A 184 
A 185 1 n ASN . 185 A 185 
A 186 1 n SER . 186 A 186 
A 187 1 n SER . 187 A 187 
A 188 1 n THR . 188 A 188 
A 189 1 n SER . 189 A 189 
A 190 1 n SER . 190 A 190 
A 191 1 n SER . 191 A 191 
A 192 1 n SER . 192 A 192 
A 193 1 n GLN . 193 A 193 
A 194 1 n TYR . 194 A 194 
A 195 1 n PHE . 195 A 195 
A 196 1 n GLY . 196 A 196 
A 197 1 n GLU . 197 A 197 
A 198 1 n VAL . 198 A 198 
A 199 1 n ASP . 199 A 199 
A 200 1 n GLN . 200 A 200 
A 201 1 n TYR . 201 A 201 
A 202 1 n PHE . 202 A 202 
A 203 1 n ASP . 203 A 203 
A 204 1 n LEU . 204 A 204 
A 205 1 n VAL . 205 A 205 
A 206 1 n GLY . 206 A 206 
A 207 1 n TYR . 207 A 207 
A 208 1 n ASN . 208 A 208 
A 209 1 n SER . 209 A 209 
A 210 1 n TYR . 210 A 210 
A 211 1 n TYR . 211 A 211 
A 212 1 n ASP . 212 A 212 
A 213 1 n SER . 213 A 213 
A 214 1 n HIS . 214 A 214 
A 215 1 n MET . 215 A 215 
A 216 1 n SER . 216 A 216 
A 217 1 n ASN . 217 A 217 
A 218 1 n GLN . 218 A 218 
A 219 1 n GLU . 219 A 219 
A 220 1 n GLN . 220 A 220 
A 221 1 n TYR . 221 A 221 
A 222 1 n VAL . 222 A 222 
A 223 1 n MET . 223 A 223 
A 224 1 n GLN . 224 A 224 
A 225 1 n GLU . 225 A 225 
A 226 1 n GLN . 226 A 226 
A 227 1 n GLN . 227 A 227 
A 228 1 n HIS . 228 A 228 
A 229 1 n LEU . 229 A 229 
A 230 1 n GLN . 230 A 230 
A 231 1 n GLN . 231 A 231 
A 232 1 n MET . 232 A 232 
A 233 1 n GLN . 233 A 233 
A 234 1 n LYS . 234 A 234 
A 235 1 n GLU . 235 A 235 
A 236 1 n TYR . 236 A 236 
A 237 1 n ALA . 237 A 237 
A 238 1 n GLU . 238 A 238 
A 239 1 n GLN . 239 A 239 
A 240 1 n GLN . 240 A 240 
A 241 1 n MET . 241 A 241 
A 242 1 n GLN . 242 A 242 
A 243 1 n LYS . 243 A 243 
A 244 1 n GLU . 244 A 244 
A 245 1 n TYR . 245 A 245 
A 246 1 n VAL . 246 A 246 
A 247 1 n GLU . 247 A 247 
A 248 1 n ASN . 248 A 248 
A 249 1 n GLU . 249 A 249 
A 250 1 n GLY . 250 A 250 
A 251 1 n SER . 251 A 251 
A 252 1 n GLU . 252 A 252 
A 253 1 n CYS . 253 A 253 
A 254 1 n ILE . 254 A 254 
A 255 1 n VAL . 255 A 255 
A 256 1 n PRO . 256 A 256 
A 257 1 n SER . 257 A 257 
A 258 1 n GLN . 258 A 258 
A 259 1 n SER . 259 A 259 
A 260 1 n THR . 260 A 260 
A 261 1 n ILE . 261 A 261 
A 262 1 n VAL . 262 A 262 
A 263 1 n ARG . 263 A 263 
A 264 1 n ARG . 264 A 264 
A 265 1 n PRO . 265 A 265 
A 266 1 n HIS . 266 A 266 
A 267 1 n GLN . 267 A 267 
A 268 1 n SER . 268 A 268 
A 269 1 n GLY . 269 A 269 
A 270 1 n TYR . 270 A 270 
A 271 1 n ALA . 271 A 271 
A 272 1 n PRO . 272 A 272 
A 273 1 n LEU . 273 A 273 
A 274 1 n VAL . 274 A 274 
A 275 1 n GLY . 275 A 275 
A 276 1 n ALA . 276 A 276 
A 277 1 n GLU . 277 A 277 
A 278 1 n GLN . 278 A 278 
A 279 1 n ALA . 279 A 279 
A 280 1 n ALA . 280 A 280 
A 281 1 n SER . 281 A 281 
A 282 1 n ALA . 282 A 282 
A 283 1 n THR . 283 A 283 
A 284 1 n ALA . 284 A 284 
A 285 1 n GLY . 285 A 285 
A 286 1 n ALA . 286 A 286 
A 287 1 n SER . 287 A 287 
A 288 1 n ALA . 288 A 288 
A 289 1 n TYR . 289 A 289 
A 290 1 n THR . 290 A 290 
A 291 1 n ASP . 291 A 291 
A 292 1 n SER . 292 A 292 
A 293 1 n VAL . 293 A 293 
A 294 1 n ASN . 294 A 294 
A 295 1 n ASN . 295 A 295 
A 296 1 n SER . 296 A 296 
A 297 1 n ILE . 297 A 297 
A 298 1 n SER . 298 A 298 
A 299 1 n PHE . 299 A 299 
A 300 1 n SER . 300 A 300 
A 301 1 n MET . 301 A 301 
A 302 1 n GLU . 302 A 302 
A 303 1 n ALA . 303 A 303 
A 304 1 n GLY . 304 A 304 
A 305 1 n ILE . 305 A 305 
A 306 1 n VAL . 306 A 306 
A 307 1 n PRO . 307 A 307 
A 308 1 n ASP . 308 A 308 
A 309 1 n ASN . 309 A 309 
A 310 1 n THR . 310 A 310 
A 311 1 n VAL . 311 A 311 
A 312 1 n GLN . 312 A 312 
A 313 1 n SER . 313 A 313 
A 314 1 n SER . 314 A 314 
A 315 1 n ILE . 315 A 315 
A 316 1 n LEU . 316 A 316 
A 317 1 n ARG . 317 A 317 
A 318 1 n PRO . 318 A 318 
A 319 1 n ALA . 319 A 319 
A 320 1 n GLY . 320 A 320 
A 321 1 n ALA . 321 A 321 
A 322 1 n ILE . 322 A 322 
A 323 1 n GLY . 323 A 323 
A 324 1 n LEU . 324 A 324 
A 325 1 n PHE . 325 A 325 
A 326 1 n SER . 326 A 326 
A 327 1 n SER . 327 A 327 
A 328 1 n PRO . 328 A 328 
A 329 1 n SER . 329 A 329 
A 330 1 n LEU . 330 A 330 
A 331 1 n GLN . 331 A 331 
A 332 1 n THR . 332 A 332 
A 333 1 n PRO . 333 A 333 
A 334 1 n LEU . 334 A 334 
A 335 1 n HIS . 335 A 335 
A 336 1 n PHE . 336 A 336 
A 337 1 n SER . 337 A 337 
A 338 1 n SER . 338 A 338 
A 339 1 n LYS . 339 A 339 
A 340 1 n GLU . 340 A 340 
A 341 1 n ARG . 341 A 341 
A 342 1 n GLU . 342 A 342 
A 343 1 n ALA . 343 A 343 
A 344 1 n ARG . 344 A 344 
A 345 1 n VAL . 345 A 345 
A 346 1 n LEU . 346 A 346 
A 347 1 n ARG . 347 A 347 
A 348 1 n TYR . 348 A 348 
A 349 1 n LYS . 349 A 349 
A 350 1 n GLU . 350 A 350 
A 351 1 n LYS . 351 A 351 
A 352 1 n LYS . 352 A 352 
A 353 1 n LYS . 353 A 353 
A 354 1 n SER . 354 A 354 
A 355 1 n ARG . 355 A 355 
A 356 1 n LYS . 356 A 356 
A 357 1 n PHE . 357 A 357 
A 358 1 n GLU . 358 A 358 
A 359 1 n LYS . 359 A 359 
A 360 1 n THR . 360 A 360 
A 361 1 n THR . 361 A 361 
A 362 1 n ARG . 362 A 362 
A 363 1 n TYR . 363 A 363 
A 364 1 n ALA . 364 A 364 
A 365 1 n THR . 365 A 365 
A 366 1 n ARG . 366 A 366 
A 367 1 n LYS . 367 A 367 
A 368 1 n ALA . 368 A 368 
A 369 1 n TYR . 369 A 369 
A 370 1 n ALA . 370 A 370 
A 371 1 n GLU . 371 A 371 
A 372 1 n ALA . 372 A 372 
A 373 1 n ARG . 373 A 373 
A 374 1 n PRO . 374 A 374 
A 375 1 n ARG . 375 A 375 
A 376 1 n ILE . 376 A 376 
A 377 1 n LYS . 377 A 377 
A 378 1 n GLY . 378 A 378 
A 379 1 n ARG . 379 A 379 
A 380 1 n PHE . 380 A 380 
A 381 1 n ALA . 381 A 381 
A 382 1 n LYS . 382 A 382 
A 383 1 n ARG . 383 A 383 
A 384 1 n SER . 384 A 384 
A 385 1 n ASP . 385 A 385 
A 386 1 n ALA . 386 A 386 
A 387 1 n GLU . 387 A 387 
A 388 1 n MET . 388 A 388 
A 389 1 n GLU . 389 A 389 
A 390 1 n VAL . 390 A 390 
A 391 1 n ASP . 391 A 391 
A 392 1 n GLN . 392 A 392 
A 393 1 n THR . 393 A 393 
A 394 1 n PHE . 394 A 394 
A 395 1 n SER . 395 A 395 
A 396 1 n THR . 396 A 396 
A 397 1 n ALA . 397 A 397 
A 398 1 n ALA . 398 A 398 
A 399 1 n LEU . 399 A 399 
A 400 1 n SER . 400 A 400 
A 401 1 n ASP . 401 A 401 
A 402 1 n SER . 402 A 402 
A 403 1 n SER . 403 A 403 
A 404 1 n TYR . 404 A 404 
A 405 1 n SER . 405 A 405 
A 406 1 n THR . 406 A 406 
A 407 1 n VAL . 407 A 407 
A 408 1 n PRO . 408 A 408 
A 409 1 n TRP . 409 A 409 
A 410 1 n PHE . 410 A 410 
B 1   2 n GLU . 1   B 1   
B 2   2 n ASN . 2   B 2   
B 3   2 n PRO . 3   B 3   
B 4   2 n ALA . 4   B 4   
B 5   2 n ALA . 5   B 5   
B 6   2 n GLU . 6   B 6   
B 7   2 n GLY . 7   B 7   
B 8   2 n GLY . 8   B 8   
B 9   2 n SER . 9   B 9   
B 10  2 n ALA . 10  B 10  
B 11  2 n LEU . 11  B 11  
B 12  2 n PRO . 12  B 12  
B 13  2 n MET . 13  B 13  
B 14  2 n ALA . 14  B 14  
B 15  2 n ASN . 15  B 15  
B 16  2 n VAL . 16  B 16  
B 17  2 n VAL . 17  B 17  
B 18  2 n ARG . 18  B 18  
B 19  2 n LEU . 19  B 19  
B 20  2 n MET . 20  B 20  
B 21  2 n ARG . 21  B 21  
B 22  2 n ARG . 22  B 22  
B 23  2 n VAL . 23  B 23  
B 24  2 n LEU . 24  B 24  
B 25  2 n PRO . 25  B 25  
B 26  2 n SER . 26  B 26  
B 27  2 n ASN . 27  B 27  
B 28  2 n VAL . 28  B 28  
B 29  2 n LYS . 29  B 29  
B 30  2 n ILE . 30  B 30  
B 31  2 n ALA . 31  B 31  
B 32  2 n GLU . 32  B 32  
B 33  2 n SER . 33  B 33  
B 34  2 n ALA . 34  B 34  
B 35  2 n LYS . 35  B 35  
B 36  2 n GLN . 36  B 36  
B 37  2 n LEU . 37  B 37  
B 38  2 n THR . 38  B 38  
B 39  2 n HIS . 39  B 39  
B 40  2 n ASP . 40  B 40  
B 41  2 n CYS . 41  B 41  
B 42  2 n ALA . 42  B 42  
B 43  2 n VAL . 43  B 43  
B 44  2 n GLU . 44  B 44  
B 45  2 n PHE . 45  B 45  
B 46  2 n VAL . 46  B 46  
B 47  2 n GLY . 47  B 47  
B 48  2 n PHE . 48  B 48  
B 49  2 n VAL . 49  B 49  
B 50  2 n ARG . 50  B 50  
B 51  2 n GLY . 51  B 51  
B 52  2 n GLU . 52  B 52  
B 53  2 n ALA . 53  B 53  
B 54  2 n SER . 54  B 54  
B 55  2 n GLU . 55  B 55  
B 56  2 n ARG . 56  B 56  
B 57  2 n ALA . 57  B 57  
B 58  2 n ARG . 58  B 58  
B 59  2 n SER . 59  B 59  
B 60  2 n GLU . 60  B 60  
B 61  2 n TYR . 61  B 61  
B 62  2 n ARG . 62  B 62  
B 63  2 n ARG . 63  B 63  
B 64  2 n THR . 64  B 64  
B 65  2 n VAL . 65  B 65  
B 66  2 n ALA . 66  B 66  
B 67  2 n PRO . 67  B 67  
B 68  2 n GLU . 68  B 68  
B 69  2 n ASP . 69  B 69  
B 70  2 n PHE . 70  B 70  
B 71  2 n THR . 71  B 71  
B 72  2 n TRP . 72  B 72  
B 73  2 n SER . 73  B 73  
B 74  2 n CYS . 74  B 74  
B 75  2 n GLN . 75  B 75  
B 76  2 n SER . 76  B 76  
B 77  2 n LEU . 77  B 77  
B 78  2 n GLY . 78  B 78  
B 79  2 n PHE . 79  B 79  
B 80  2 n ASP . 80  B 80  
B 81  2 n SER . 81  B 81  
B 82  2 n TYR . 82  B 82  
B 83  2 n VAL . 83  B 83  
B 84  2 n GLN . 84  B 84  
B 85  2 n PRO . 85  B 85  
B 86  2 n MET . 86  B 86  
B 87  2 n GLN . 87  B 87  
B 88  2 n THR . 88  B 88  
B 89  2 n TYR . 89  B 89  
B 90  2 n LEU . 90  B 90  
B 91  2 n ARG . 91  B 91  
B 92  2 n GLY . 92  B 92  
B 93  2 n TYR . 93  B 93  
B 94  2 n ARG . 94  B 94  
B 95  2 n GLU . 95  B 95  
C 1   3 n MET . 1   C 1   
C 2   3 n ARG . 2   C 2   
C 3   3 n LYS . 3   C 3   
C 4   3 n LYS . 4   C 4   
C 5   3 n LEU . 5   C 5   
C 6   3 n ASP . 6   C 6   
C 7   3 n THR . 7   C 7   
C 8   3 n ARG . 8   C 8   
C 9   3 n PHE . 9   C 9   
C 10  3 n PRO . 10  C 10  
C 11  3 n ALA . 11  C 11  
C 12  3 n PRO . 12  C 12  
C 13  3 n ARG . 13  C 13  
C 14  3 n ILE . 14  C 14  
C 15  3 n LYS . 15  C 15  
C 16  3 n LYS . 16  C 16  
C 17  3 n ILE . 17  C 17  
C 18  3 n MET . 18  C 18  
C 19  3 n GLN . 19  C 19  
C 20  3 n ALA . 20  C 20  
C 21  3 n ASP . 21  C 21  
C 22  3 n GLU . 22  C 22  
C 23  3 n ASP . 23  C 23  
C 24  3 n VAL . 24  C 24  
C 25  3 n GLY . 25  C 25  
C 26  3 n LYS . 26  C 26  
C 27  3 n ILE . 27  C 27  
C 28  3 n ALA . 28  C 28  
C 29  3 n LEU . 29  C 29  
C 30  3 n ALA . 30  C 30  
C 31  3 n VAL . 31  C 31  
C 32  3 n PRO . 32  C 32  
C 33  3 n VAL . 33  C 33  
C 34  3 n LEU . 34  C 34  
C 35  3 n VAL . 35  C 35  
C 36  3 n SER . 36  C 36  
C 37  3 n LYS . 37  C 37  
C 38  3 n ALA . 38  C 38  
C 39  3 n LEU . 39  C 39  
C 40  3 n GLU . 40  C 40  
C 41  3 n LEU . 41  C 41  
C 42  3 n PHE . 42  C 42  
C 43  3 n LEU . 43  C 43  
C 44  3 n GLN . 44  C 44  
C 45  3 n ASP . 45  C 45  
C 46  3 n LEU . 46  C 46  
C 47  3 n CYS . 47  C 47  
C 48  3 n ASP . 48  C 48  
C 49  3 n ARG . 49  C 49  
C 50  3 n THR . 50  C 50  
C 51  3 n TYR . 51  C 51  
C 52  3 n ASN . 52  C 52  
C 53  3 n ILE . 53  C 53  
C 54  3 n THR . 54  C 54  
C 55  3 n ILE . 55  C 55  
C 56  3 n GLU . 56  C 56  
C 57  3 n LYS . 57  C 57  
C 58  3 n GLY . 58  C 58  
C 59  3 n VAL . 59  C 59  
C 60  3 n LYS . 60  C 60  
C 61  3 n THR . 61  C 61  
C 62  3 n VAL . 62  C 62  
C 63  3 n SER . 63  C 63  
C 64  3 n SER . 64  C 64  
C 65  3 n SER . 65  C 65  
C 66  3 n HIS . 66  C 66  
C 67  3 n LEU . 67  C 67  
C 68  3 n LYS . 68  C 68  
C 69  3 n GLN . 69  C 69  
C 70  3 n CYS . 70  C 70  
C 71  3 n ILE . 71  C 71  
C 72  3 n HIS . 72  C 72  
C 73  3 n SER . 73  C 73  
C 74  3 n TYR . 74  C 74  
C 75  3 n ASP . 75  C 75  
C 76  3 n VAL . 76  C 76  
C 77  3 n TYR . 77  C 77  
C 78  3 n ASP . 78  C 78  
C 79  3 n PHE . 79  C 79  
C 80  3 n LEU . 80  C 80  
C 81  3 n LYS . 81  C 81  
C 82  3 n ASN . 82  C 82  
C 83  3 n VAL . 83  C 83  
C 84  3 n ALA . 84  C 84  
C 85  3 n SER . 85  C 85  
C 86  3 n LYS . 86  C 86  
C 87  3 n VAL . 87  C 87  
C 88  3 n PRO . 88  C 88  
C 89  3 n ASP . 89  C 89  
C 90  3 n LEU . 90  C 90  
C 91  3 n GLY . 91  C 91  
C 92  3 n ALA . 92  C 92  
C 93  3 n PRO . 93  C 93  
C 94  3 n ASP . 94  C 94  
C 95  3 n SER . 95  C 95  
D 1   4 n DC  . 1   D 1   
D 2   4 n DA  . 2   D 2   
D 3   4 n DC  . 3   D 3   
D 4   4 n DG  . 4   D 4   
D 5   4 n DC  . 5   D 5   
D 6   4 n DA  . 6   D 6   
D 7   4 n DC  . 7   D 7   
D 8   4 n DC  . 8   D 8   
D 9   4 n DA  . 9   D 9   
D 10  4 n DG  . 10  D 10  
D 11  4 n DA  . 11  D 11  
D 12  4 n DC  . 12  D 12  
D 13  4 n DC  . 13  D 13  
D 14  4 n DA  . 14  D 14  
D 15  4 n DC  . 15  D 15  
D 16  4 n DA  . 16  D 16  
D 17  4 n DC  . 17  D 17  
D 18  4 n DC  . 18  D 18  
D 19  4 n DA  . 19  D 19  
D 20  4 n DG  . 20  D 20  
D 21  4 n DA  . 21  D 21  
D 22  4 n DA  . 22  D 22  
D 23  4 n DA  . 23  D 23  
D 24  4 n DC  . 24  D 24  
D 25  4 n DA  . 25  D 25  
D 26  4 n DA  . 26  D 26  
D 27  4 n DA  . 27  D 27  
D 28  4 n DC  . 28  D 28  
D 29  4 n DA  . 29  D 29  
D 30  4 n DA  . 30  D 30  
D 31  4 n DA  . 31  D 31  
E 1   5 n DT  . 1   E 1   
E 2   5 n DT  . 2   E 2   
E 3   5 n DT  . 3   E 3   
E 4   5 n DG  . 4   E 4   
E 5   5 n DT  . 5   E 5   
E 6   5 n DT  . 6   E 6   
E 7   5 n DT  . 7   E 7   
E 8   5 n DG  . 8   E 8   
E 9   5 n DT  . 9   E 9   
E 10  5 n DT  . 10  E 10  
E 11  5 n DT  . 11  E 11  
E 12  5 n DC  . 12  E 12  
E 13  5 n DT  . 13  E 13  
E 14  5 n DG  . 14  E 14  
E 15  5 n DG  . 15  E 15  
E 16  5 n DT  . 16  E 16  
E 17  5 n DG  . 17  E 17  
E 18  5 n DT  . 18  E 18  
E 19  5 n DG  . 19  E 19  
E 20  5 n DG  . 20  E 20  
E 21  5 n DT  . 21  E 21  
E 22  5 n DC  . 22  E 22  
E 23  5 n DT  . 23  E 23  
E 24  5 n DG  . 24  E 24  
E 25  5 n DG  . 25  E 25  
E 26  5 n DT  . 26  E 26  
E 27  5 n DG  . 27  E 27  
E 28  5 n DC  . 28  E 28  
E 29  5 n DG  . 29  E 29  
E 30  5 n DT  . 30  E 30  
E 31  5 n DG  . 31  E 31  
#
_software.classification other
_software.date           ?
_software.description    "Structure prediction"
_software.name           AlphaFold
_software.pdbx_ordinal   1
_software.type           package
_software.version        "AlphaFold-beta-20231127 (927599d6-1efe-4fa9-85d2-a29f909d212e @ 2024-12-16 01:42:21)"
#
loop_
_struct_asym.entity_id
_struct_asym.id
1 A 
2 B 
3 C 
4 D 
5 E 
#
loop_
_atom_site.group_PDB
_atom_site.id
_atom_site.type_symbol
_atom_site.label_atom_id
_atom_site.label_alt_id
_atom_site.label_comp_id
_atom_site.label_asym_id
_atom_site.label_entity_id
_atom_site.label_seq_id
_atom_site.pdbx_PDB_ins_code
_atom_site.Cartn_x
_atom_site.Cartn_y
_atom_site.Cartn_z
_atom_site.occupancy
_atom_site.B_iso_or_equiv
_atom_site.auth_seq_id
_atom_site.auth_asym_id
_atom_site.pdbx_PDB_model_num
ATOM 1    N N     . MET A 1 1   ? 4.048   -32.825 52.962  1.00 20.23 1   A 1 
ATOM 2    C CA    . MET A 1 1   ? 3.753   -32.983 51.523  1.00 20.62 1   A 1 
ATOM 3    C C     . MET A 1 1   ? 4.258   -31.740 50.793  1.00 22.48 1   A 1 
ATOM 4    O O     . MET A 1 1   ? 3.909   -30.652 51.232  1.00 18.47 1   A 1 
ATOM 5    C CB    . MET A 1 1   ? 2.257   -33.180 51.274  1.00 18.41 1   A 1 
ATOM 6    C CG    . MET A 1 1   ? 1.788   -34.587 51.663  1.00 14.87 1   A 1 
ATOM 7    S SD    . MET A 1 1   ? 0.026   -34.846 51.334  1.00 12.83 1   A 1 
ATOM 8    C CE    . MET A 1 1   ? -0.094  -36.625 51.535  1.00 12.14 1   A 1 
ATOM 9    N N     . PRO A 1 2   ? 5.104   -31.835 49.725  1.00 22.24 2   A 1 
ATOM 10   C CA    . PRO A 1 2   ? 5.756   -30.677 49.124  1.00 23.87 2   A 1 
ATOM 11   C C     . PRO A 1 2   ? 4.744   -29.869 48.297  1.00 24.31 2   A 1 
ATOM 12   O O     . PRO A 1 2   ? 4.088   -30.413 47.407  1.00 21.45 2   A 1 
ATOM 13   C CB    . PRO A 1 2   ? 6.901   -31.250 48.284  1.00 22.00 2   A 1 
ATOM 14   C CG    . PRO A 1 2   ? 6.402   -32.639 47.886  1.00 20.49 2   A 1 
ATOM 15   C CD    . PRO A 1 2   ? 5.540   -33.063 49.086  1.00 21.50 2   A 1 
ATOM 16   N N     . ARG A 1 3   ? 4.586   -28.569 48.580  1.00 24.74 3   A 1 
ATOM 17   C CA    . ARG A 1 3   ? 3.721   -27.670 47.818  1.00 24.84 3   A 1 
ATOM 18   C C     . ARG A 1 3   ? 4.342   -27.445 46.427  1.00 24.40 3   A 1 
ATOM 19   O O     . ARG A 1 3   ? 5.459   -26.951 46.327  1.00 22.14 3   A 1 
ATOM 20   C CB    . ARG A 1 3   ? 3.493   -26.343 48.564  1.00 23.77 3   A 1 
ATOM 21   C CG    . ARG A 1 3   ? 2.483   -26.479 49.716  1.00 20.73 3   A 1 
ATOM 22   C CD    . ARG A 1 3   ? 2.252   -25.115 50.398  1.00 18.94 3   A 1 
ATOM 23   N NE    . ARG A 1 3   ? 1.199   -25.172 51.430  1.00 18.00 3   A 1 
ATOM 24   C CZ    . ARG A 1 3   ? 0.795   -24.170 52.209  1.00 16.30 3   A 1 
ATOM 25   N NH1   . ARG A 1 3   ? 1.356   -22.983 52.137  1.00 15.51 3   A 1 
ATOM 26   N NH2   . ARG A 1 3   ? -0.156  -24.339 53.065  1.00 13.98 3   A 1 
ATOM 27   N N     . CYS A 1 4   ? 3.620   -27.815 45.364  1.00 24.62 4   A 1 
ATOM 28   C CA    . CYS A 1 4   ? 4.078   -27.718 43.984  1.00 29.30 4   A 1 
ATOM 29   C C     . CYS A 1 4   ? 3.977   -26.266 43.488  1.00 29.10 4   A 1 
ATOM 30   O O     . CYS A 1 4   ? 2.937   -25.838 43.021  1.00 27.55 4   A 1 
ATOM 31   C CB    . CYS A 1 4   ? 3.262   -28.700 43.128  1.00 28.53 4   A 1 
ATOM 32   S SG    . CYS A 1 4   ? 4.053   -28.957 41.516  1.00 25.05 4   A 1 
ATOM 33   N N     . ASN A 1 5   ? 5.076   -25.522 43.570  1.00 25.44 5   A 1 
ATOM 34   C CA    . ASN A 1 5   ? 5.154   -24.108 43.184  1.00 27.29 5   A 1 
ATOM 35   C C     . ASN A 1 5   ? 5.127   -23.843 41.658  1.00 26.55 5   A 1 
ATOM 36   O O     . ASN A 1 5   ? 5.484   -22.746 41.238  1.00 24.37 5   A 1 
ATOM 37   C CB    . ASN A 1 5   ? 6.406   -23.486 43.836  1.00 26.27 5   A 1 
ATOM 38   C CG    . ASN A 1 5   ? 6.193   -22.919 45.226  1.00 22.68 5   A 1 
ATOM 39   O OD1   . ASN A 1 5   ? 5.095   -22.864 45.760  1.00 22.33 5   A 1 
ATOM 40   N ND2   . ASN A 1 5   ? 7.247   -22.454 45.867  1.00 22.98 5   A 1 
ATOM 41   N N     . LYS A 1 6   ? 4.755   -24.811 40.814  1.00 22.85 6   A 1 
ATOM 42   C CA    . LYS A 1 6   ? 4.996   -24.729 39.357  1.00 23.98 6   A 1 
ATOM 43   C C     . LYS A 1 6   ? 4.143   -23.704 38.593  1.00 23.35 6   A 1 
ATOM 44   O O     . LYS A 1 6   ? 4.497   -23.401 37.457  1.00 20.87 6   A 1 
ATOM 45   C CB    . LYS A 1 6   ? 4.841   -26.125 38.726  1.00 23.00 6   A 1 
ATOM 46   C CG    . LYS A 1 6   ? 6.195   -26.834 38.565  1.00 20.65 6   A 1 
ATOM 47   C CD    . LYS A 1 6   ? 6.025   -28.120 37.755  1.00 18.99 6   A 1 
ATOM 48   C CE    . LYS A 1 6   ? 7.382   -28.778 37.517  1.00 17.44 6   A 1 
ATOM 49   N NZ    . LYS A 1 6   ? 7.276   -29.983 36.668  1.00 15.23 6   A 1 
ATOM 50   N N     . CYS A 1 7   ? 3.028   -23.216 39.135  1.00 26.55 7   A 1 
ATOM 51   C CA    . CYS A 1 7   ? 1.981   -22.614 38.301  1.00 28.49 7   A 1 
ATOM 52   C C     . CYS A 1 7   ? 2.259   -21.197 37.774  1.00 27.14 7   A 1 
ATOM 53   O O     . CYS A 1 7   ? 1.464   -20.719 36.976  1.00 25.31 7   A 1 
ATOM 54   C CB    . CYS A 1 7   ? 0.655   -22.657 39.062  1.00 28.01 7   A 1 
ATOM 55   S SG    . CYS A 1 7   ? 0.210   -24.380 39.457  1.00 25.89 7   A 1 
ATOM 56   N N     . LEU A 1 8   ? 3.317   -20.520 38.209  1.00 26.40 8   A 1 
ATOM 57   C CA    . LEU A 1 8   ? 3.438   -19.070 38.005  1.00 28.62 8   A 1 
ATOM 58   C C     . LEU A 1 8   ? 3.867   -18.609 36.598  1.00 27.01 8   A 1 
ATOM 59   O O     . LEU A 1 8   ? 3.742   -17.421 36.316  1.00 24.62 8   A 1 
ATOM 60   C CB    . LEU A 1 8   ? 4.378   -18.472 39.068  1.00 27.50 8   A 1 
ATOM 61   C CG    . LEU A 1 8   ? 3.689   -18.171 40.404  1.00 25.06 8   A 1 
ATOM 62   C CD1   . LEU A 1 8   ? 4.744   -17.858 41.466  1.00 25.99 8   A 1 
ATOM 63   C CD2   . LEU A 1 8   ? 2.740   -16.972 40.303  1.00 27.74 8   A 1 
ATOM 64   N N     . SER A 1 9   ? 4.373   -19.474 35.721  1.00 24.53 9   A 1 
ATOM 65   C CA    . SER A 1 9   ? 4.876   -19.038 34.415  1.00 28.82 9   A 1 
ATOM 66   C C     . SER A 1 9   ? 3.758   -18.860 33.381  1.00 27.57 9   A 1 
ATOM 67   O O     . SER A 1 9   ? 3.795   -19.479 32.314  1.00 25.52 9   A 1 
ATOM 68   C CB    . SER A 1 9   ? 5.991   -19.966 33.928  1.00 27.89 9   A 1 
ATOM 69   O OG    . SER A 1 9   ? 5.477   -21.245 33.605  1.00 26.19 9   A 1 
ATOM 70   N N     . GLU A 1 10  ? 2.723   -18.085 33.695  1.00 29.24 10  A 1 
ATOM 71   C CA    . GLU A 1 10  ? 1.729   -17.702 32.702  1.00 31.47 10  A 1 
ATOM 72   C C     . GLU A 1 10  ? 2.379   -16.786 31.652  1.00 29.66 10  A 1 
ATOM 73   O O     . GLU A 1 10  ? 3.076   -15.829 31.977  1.00 26.92 10  A 1 
ATOM 74   C CB    . GLU A 1 10  ? 0.481   -17.080 33.337  1.00 29.90 10  A 1 
ATOM 75   C CG    . GLU A 1 10  ? -0.402  -18.142 34.014  1.00 27.31 10  A 1 
ATOM 76   C CD    . GLU A 1 10  ? -1.790  -17.612 34.413  1.00 26.59 10  A 1 
ATOM 77   O OE1   . GLU A 1 10  ? -2.735  -18.430 34.384  1.00 26.99 10  A 1 
ATOM 78   O OE2   . GLU A 1 10  ? -1.916  -16.409 34.725  1.00 28.22 10  A 1 
ATOM 79   N N     . ASN A 1 11  ? 2.180   -17.145 30.389  1.00 27.59 11  A 1 
ATOM 80   C CA    . ASN A 1 11  ? 2.794   -16.465 29.252  1.00 29.90 11  A 1 
ATOM 81   C C     . ASN A 1 11  ? 2.246   -15.033 29.089  1.00 27.91 11  A 1 
ATOM 82   O O     . ASN A 1 11  ? 1.123   -14.860 28.605  1.00 25.46 11  A 1 
ATOM 83   C CB    . ASN A 1 11  ? 2.549   -17.291 27.975  1.00 28.41 11  A 1 
ATOM 84   C CG    . ASN A 1 11  ? 3.553   -18.407 27.741  1.00 24.79 11  A 1 
ATOM 85   O OD1   . ASN A 1 11  ? 4.719   -18.316 28.046  1.00 25.49 11  A 1 
ATOM 86   N ND2   . ASN A 1 11  ? 3.129   -19.484 27.118  1.00 26.56 11  A 1 
ATOM 87   N N     . ASP A 1 12  ? 3.072   -14.040 29.349  1.00 36.06 12  A 1 
ATOM 88   C CA    . ASP A 1 12  ? 2.785   -12.606 29.157  1.00 38.84 12  A 1 
ATOM 89   C C     . ASP A 1 12  ? 2.475   -12.204 27.705  1.00 36.03 12  A 1 
ATOM 90   O O     . ASP A 1 12  ? 1.920   -11.130 27.463  1.00 33.45 12  A 1 
ATOM 91   C CB    . ASP A 1 12  ? 3.977   -11.773 29.665  1.00 35.77 12  A 1 
ATOM 92   C CG    . ASP A 1 12  ? 3.964   -11.534 31.173  1.00 30.81 12  A 1 
ATOM 93   O OD1   . ASP A 1 12  ? 2.851   -11.407 31.731  1.00 30.34 12  A 1 
ATOM 94   O OD2   . ASP A 1 12  ? 5.068   -11.453 31.734  1.00 30.72 12  A 1 
ATOM 95   N N     . SER A 1 13  ? 2.762   -13.072 26.722  1.00 28.29 13  A 1 
ATOM 96   C CA    . SER A 1 13  ? 2.512   -12.775 25.301  1.00 30.77 13  A 1 
ATOM 97   C C     . SER A 1 13  ? 1.045   -12.483 24.963  1.00 29.19 13  A 1 
ATOM 98   O O     . SER A 1 13  ? 0.745   -11.848 23.951  1.00 27.04 13  A 1 
ATOM 99   C CB    . SER A 1 13  ? 3.006   -13.931 24.435  1.00 29.87 13  A 1 
ATOM 100  O OG    . SER A 1 13  ? 2.275   -15.113 24.676  1.00 27.54 13  A 1 
ATOM 101  N N     . ALA A 1 14  ? 0.105   -12.921 25.795  1.00 30.91 14  A 1 
ATOM 102  C CA    . ALA A 1 14  ? -1.321  -12.642 25.628  1.00 32.55 14  A 1 
ATOM 103  C C     . ALA A 1 14  ? -1.699  -11.187 25.974  1.00 31.41 14  A 1 
ATOM 104  O O     . ALA A 1 14  ? -2.823  -10.767 25.680  1.00 29.18 14  A 1 
ATOM 105  C CB    . ALA A 1 14  ? -2.104  -13.655 26.468  1.00 30.84 14  A 1 
ATOM 106  N N     . SER A 1 15  ? -0.808  -10.427 26.610  1.00 28.82 15  A 1 
ATOM 107  C CA    . SER A 1 15  ? -1.084  -9.060  27.049  1.00 31.87 15  A 1 
ATOM 108  C C     . SER A 1 15  ? -1.134  -8.060  25.890  1.00 30.81 15  A 1 
ATOM 109  O O     . SER A 1 15  ? -2.061  -7.255  25.832  1.00 29.41 15  A 1 
ATOM 110  C CB    . SER A 1 15  ? -0.071  -8.630  28.117  1.00 31.37 15  A 1 
ATOM 111  O OG    . SER A 1 15  ? 1.222   -8.502  27.559  1.00 28.67 15  A 1 
ATOM 112  N N     . GLU A 1 16  ? -0.224  -8.166  24.927  1.00 30.51 16  A 1 
ATOM 113  C CA    . GLU A 1 16  ? -0.146  -7.245  23.787  1.00 32.77 16  A 1 
ATOM 114  C C     . GLU A 1 16  ? -1.401  -7.324  22.892  1.00 32.22 16  A 1 
ATOM 115  O O     . GLU A 1 16  ? -1.971  -6.296  22.513  1.00 30.13 16  A 1 
ATOM 116  C CB    . GLU A 1 16  ? 1.107   -7.507  22.945  1.00 31.90 16  A 1 
ATOM 117  C CG    . GLU A 1 16  ? 2.413   -7.056  23.628  1.00 28.73 16  A 1 
ATOM 118  C CD    . GLU A 1 16  ? 3.612   -7.100  22.666  1.00 27.93 16  A 1 
ATOM 119  O OE1   . GLU A 1 16  ? 4.525   -6.267  22.829  1.00 28.22 16  A 1 
ATOM 120  O OE2   . GLU A 1 16  ? 3.597   -7.937  21.725  1.00 29.60 16  A 1 
ATOM 121  N N     . ASP A 1 17  ? -1.881  -8.542  22.618  1.00 32.01 17  A 1 
ATOM 122  C CA    . ASP A 1 17  ? -3.097  -8.722  21.814  1.00 34.91 17  A 1 
ATOM 123  C C     . ASP A 1 17  ? -4.360  -8.189  22.528  1.00 33.61 17  A 1 
ATOM 124  O O     . ASP A 1 17  ? -5.271  -7.663  21.882  1.00 31.80 17  A 1 
ATOM 125  C CB    . ASP A 1 17  ? -3.267  -10.201 21.406  1.00 34.01 17  A 1 
ATOM 126  C CG    . ASP A 1 17  ? -2.865  -10.525 19.961  1.00 29.80 17  A 1 
ATOM 127  O OD1   . ASP A 1 17  ? -2.823  -9.607  19.099  1.00 30.04 17  A 1 
ATOM 128  O OD2   . ASP A 1 17  ? -2.690  -11.729 19.666  1.00 30.49 17  A 1 
ATOM 129  N N     . ARG A 1 18  ? -4.406  -8.267  23.865  1.00 30.43 18  A 1 
ATOM 130  C CA    . ARG A 1 18  ? -5.523  -7.687  24.641  1.00 32.05 18  A 1 
ATOM 131  C C     . ARG A 1 18  ? -5.532  -6.162  24.596  1.00 31.54 18  A 1 
ATOM 132  O O     . ARG A 1 18  ? -6.611  -5.565  24.626  1.00 29.42 18  A 1 
ATOM 133  C CB    . ARG A 1 18  ? -5.482  -8.155  26.104  1.00 30.83 18  A 1 
ATOM 134  C CG    . ARG A 1 18  ? -5.942  -9.605  26.275  1.00 27.73 18  A 1 
ATOM 135  C CD    . ARG A 1 18  ? -5.996  -9.958  27.759  1.00 27.06 18  A 1 
ATOM 136  N NE    . ARG A 1 18  ? -6.181  -11.395 27.973  1.00 26.08 18  A 1 
ATOM 137  C CZ    . ARG A 1 18  ? -6.359  -12.006 29.136  1.00 23.92 18  A 1 
ATOM 138  N NH1   . ARG A 1 18  ? -6.478  -11.333 30.256  1.00 22.38 18  A 1 
ATOM 139  N NH2   . ARG A 1 18  ? -6.417  -13.298 29.205  1.00 20.41 18  A 1 
ATOM 140  N N     . HIS A 1 19  ? -4.373  -5.532  24.513  1.00 30.94 19  A 1 
ATOM 141  C CA    . HIS A 1 19  ? -4.280  -4.074  24.455  1.00 32.65 19  A 1 
ATOM 142  C C     . HIS A 1 19  ? -4.889  -3.532  23.157  1.00 32.00 19  A 1 
ATOM 143  O O     . HIS A 1 19  ? -5.692  -2.601  23.181  1.00 30.44 19  A 1 
ATOM 144  C CB    . HIS A 1 19  ? -2.813  -3.647  24.647  1.00 31.95 19  A 1 
ATOM 145  C CG    . HIS A 1 19  ? -2.718  -2.439  25.546  1.00 29.17 19  A 1 
ATOM 146  N ND1   . HIS A 1 19  ? -2.918  -2.441  26.910  1.00 28.49 19  A 1 
ATOM 147  C CD2   . HIS A 1 19  ? -2.452  -1.149  25.176  1.00 28.47 19  A 1 
ATOM 148  C CE1   . HIS A 1 19  ? -2.773  -1.176  27.353  1.00 27.11 19  A 1 
ATOM 149  N NE2   . HIS A 1 19  ? -2.498  -0.370  26.332  1.00 26.67 19  A 1 
ATOM 150  N N     . TRP A 1 20  ? -4.627  -4.217  22.036  1.00 34.89 20  A 1 
ATOM 151  C CA    . TRP A 1 20  ? -5.247  -3.910  20.750  1.00 33.66 20  A 1 
ATOM 152  C C     . TRP A 1 20  ? -6.771  -4.110  20.739  1.00 32.50 20  A 1 
ATOM 153  O O     . TRP A 1 20  ? -7.478  -3.340  20.095  1.00 30.30 20  A 1 
ATOM 154  C CB    . TRP A 1 20  ? -4.613  -4.769  19.667  1.00 32.40 20  A 1 
ATOM 155  C CG    . TRP A 1 20  ? -3.419  -4.144  19.054  1.00 29.42 20  A 1 
ATOM 156  C CD1   . TRP A 1 20  ? -2.131  -4.497  19.255  1.00 27.52 20  A 1 
ATOM 157  C CD2   . TRP A 1 20  ? -3.393  -3.012  18.122  1.00 27.80 20  A 1 
ATOM 158  N NE1   . TRP A 1 20  ? -1.297  -3.686  18.507  1.00 25.21 20  A 1 
ATOM 159  C CE2   . TRP A 1 20  ? -2.042  -2.759  17.794  1.00 25.16 20  A 1 
ATOM 160  C CE3   . TRP A 1 20  ? -4.394  -2.209  17.547  1.00 27.78 20  A 1 
ATOM 161  C CZ2   . TRP A 1 20  ? -1.678  -1.729  16.889  1.00 27.50 20  A 1 
ATOM 162  C CZ3   . TRP A 1 20  ? -4.037  -1.176  16.650  1.00 28.24 20  A 1 
ATOM 163  C CH2   . TRP A 1 20  ? -2.705  -0.951  16.335  1.00 28.89 20  A 1 
ATOM 164  N N     . HIS A 1 21  ? -7.285  -5.121  21.428  1.00 34.03 21  A 1 
ATOM 165  C CA    . HIS A 1 21  ? -8.726  -5.335  21.520  1.00 36.05 21  A 1 
ATOM 166  C C     . HIS A 1 21  ? -9.445  -4.161  22.193  1.00 35.32 21  A 1 
ATOM 167  O O     . HIS A 1 21  ? -10.514 -3.760  21.723  1.00 33.55 21  A 1 
ATOM 168  C CB    . HIS A 1 21  ? -9.030  -6.660  22.211  1.00 34.76 21  A 1 
ATOM 169  C CG    . HIS A 1 21  ? -9.297  -7.763  21.222  1.00 31.32 21  A 1 
ATOM 170  N ND1   . HIS A 1 21  ? -10.390 -7.859  20.397  1.00 30.37 21  A 1 
ATOM 171  C CD2   . HIS A 1 21  ? -8.512  -8.855  20.955  1.00 30.40 21  A 1 
ATOM 172  C CE1   . HIS A 1 21  ? -10.276 -8.963  19.655  1.00 28.55 21  A 1 
ATOM 173  N NE2   . HIS A 1 21  ? -9.141  -9.605  19.960  1.00 27.58 21  A 1 
ATOM 174  N N     . ARG A 1 22  ? -8.858  -3.591  23.244  1.00 30.82 22  A 1 
ATOM 175  C CA    . ARG A 1 22  ? -9.465  -2.450  23.948  1.00 31.90 22  A 1 
ATOM 176  C C     . ARG A 1 22  ? -9.518  -1.185  23.088  1.00 31.01 22  A 1 
ATOM 177  O O     . ARG A 1 22  ? -10.559 -0.527  23.065  1.00 29.32 22  A 1 
ATOM 178  C CB    . ARG A 1 22  ? -8.723  -2.185  25.271  1.00 30.96 22  A 1 
ATOM 179  C CG    . ARG A 1 22  ? -9.547  -2.662  26.463  1.00 27.47 22  A 1 
ATOM 180  C CD    . ARG A 1 22  ? -8.830  -2.313  27.771  1.00 25.48 22  A 1 
ATOM 181  N NE    . ARG A 1 22  ? -9.625  -2.669  28.953  1.00 24.15 22  A 1 
ATOM 182  C CZ    . ARG A 1 22  ? -9.267  -2.497  30.212  1.00 21.32 22  A 1 
ATOM 183  N NH1   . ARG A 1 22  ? -8.106  -1.993  30.533  1.00 19.84 22  A 1 
ATOM 184  N NH2   . ARG A 1 22  ? -10.071 -2.827  31.180  1.00 18.07 22  A 1 
ATOM 185  N N     . THR A 1 23  ? -8.458  -0.861  22.372  1.00 31.90 23  A 1 
ATOM 186  C CA    . THR A 1 23  ? -8.448  0.313   21.486  1.00 32.36 23  A 1 
ATOM 187  C C     . THR A 1 23  ? -9.381  0.138   20.286  1.00 31.05 23  A 1 
ATOM 188  O O     . THR A 1 23  ? -10.025 1.094   19.859  1.00 29.41 23  A 1 
ATOM 189  C CB    . THR A 1 23  ? -7.032  0.643   21.004  1.00 31.41 23  A 1 
ATOM 190  O OG1   . THR A 1 23  ? -6.363  -0.522  20.576  1.00 29.65 23  A 1 
ATOM 191  C CG2   . THR A 1 23  ? -6.188  1.263   22.124  1.00 30.89 23  A 1 
ATOM 192  N N     . ALA A 1 24  ? -9.531  -1.098  19.777  1.00 32.24 24  A 1 
ATOM 193  C CA    . ALA A 1 24  ? -10.426 -1.400  18.667  1.00 32.66 24  A 1 
ATOM 194  C C     . ALA A 1 24  ? -11.910 -1.223  19.019  1.00 31.84 24  A 1 
ATOM 195  O O     . ALA A 1 24  ? -12.682 -0.731  18.200  1.00 30.47 24  A 1 
ATOM 196  C CB    . ALA A 1 24  ? -10.143 -2.831  18.209  1.00 31.76 24  A 1 
ATOM 197  N N     . THR A 1 25  ? -12.335 -1.603  20.235  1.00 35.02 25  A 1 
ATOM 198  C CA    . THR A 1 25  ? -13.721 -1.430  20.683  1.00 35.62 25  A 1 
ATOM 199  C C     . THR A 1 25  ? -14.112 0.040   20.822  1.00 34.59 25  A 1 
ATOM 200  O O     . THR A 1 25  ? -15.254 0.381   20.508  1.00 32.82 25  A 1 
ATOM 201  C CB    . THR A 1 25  ? -14.009 -2.147  22.007  1.00 34.35 25  A 1 
ATOM 202  O OG1   . THR A 1 25  ? -12.868 -2.243  22.825  1.00 31.31 25  A 1 
ATOM 203  C CG2   . THR A 1 25  ? -14.504 -3.564  21.770  1.00 32.24 25  A 1 
ATOM 204  N N     . LEU A 1 26  ? -13.192 0.901   21.224  1.00 32.30 26  A 1 
ATOM 205  C CA    . LEU A 1 26  ? -13.454 2.346   21.329  1.00 33.25 26  A 1 
ATOM 206  C C     . LEU A 1 26  ? -13.760 2.970   19.968  1.00 32.76 26  A 1 
ATOM 207  O O     . LEU A 1 26  ? -14.735 3.709   19.843  1.00 30.39 26  A 1 
ATOM 208  C CB    . LEU A 1 26  ? -12.267 3.026   22.020  1.00 30.94 26  A 1 
ATOM 209  C CG    . LEU A 1 26  ? -12.222 2.790   23.542  1.00 26.74 26  A 1 
ATOM 210  C CD1   . LEU A 1 26  ? -10.846 3.175   24.088  1.00 26.13 26  A 1 
ATOM 211  C CD2   . LEU A 1 26  ? -13.280 3.610   24.273  1.00 27.26 26  A 1 
ATOM 212  N N     . PHE A 1 27  ? -13.014 2.603   18.931  1.00 33.34 27  A 1 
ATOM 213  C CA    . PHE A 1 27  ? -13.215 3.135   17.573  1.00 34.74 27  A 1 
ATOM 214  C C     . PHE A 1 27  ? -14.607 2.845   16.989  1.00 34.74 27  A 1 
ATOM 215  O O     . PHE A 1 27  ? -15.133 3.638   16.211  1.00 32.19 27  A 1 
ATOM 216  C CB    . PHE A 1 27  ? -12.126 2.569   16.651  1.00 31.87 27  A 1 
ATOM 217  C CG    . PHE A 1 27  ? -11.232 3.626   16.044  1.00 27.63 27  A 1 
ATOM 218  C CD1   . PHE A 1 27  ? -11.616 4.273   14.871  1.00 25.89 27  A 1 
ATOM 219  C CD2   . PHE A 1 27  ? -10.030 3.963   16.672  1.00 25.73 27  A 1 
ATOM 220  C CE1   . PHE A 1 27  ? -10.792 5.266   14.309  1.00 24.54 27  A 1 
ATOM 221  C CE2   . PHE A 1 27  ? -9.201  4.953   16.126  1.00 23.97 27  A 1 
ATOM 222  C CZ    . PHE A 1 27  ? -9.579  5.610   14.935  1.00 23.94 27  A 1 
ATOM 223  N N     . MET A 1 28  ? -15.189 1.690   17.315  1.00 36.60 28  A 1 
ATOM 224  C CA    . MET A 1 28  ? -16.418 1.216   16.671  1.00 38.26 28  A 1 
ATOM 225  C C     . MET A 1 28  ? -17.690 1.885   17.166  1.00 39.46 28  A 1 
ATOM 226  O O     . MET A 1 28  ? -18.570 2.175   16.365  1.00 37.15 28  A 1 
ATOM 227  C CB    . MET A 1 28  ? -16.541 -0.298  16.864  1.00 35.23 28  A 1 
ATOM 228  C CG    . MET A 1 28  ? -15.759 -1.005  15.771  1.00 30.93 28  A 1 
ATOM 229  S SD    . MET A 1 28  ? -16.637 -0.967  14.195  1.00 28.44 28  A 1 
ATOM 230  C CE    . MET A 1 28  ? -15.208 -1.200  13.145  1.00 25.96 28  A 1 
ATOM 231  N N     . ASN A 1 29  ? -17.801 2.102   18.457  1.00 33.61 29  A 1 
ATOM 232  C CA    . ASN A 1 29  ? -19.059 2.569   19.041  1.00 34.93 29  A 1 
ATOM 233  C C     . ASN A 1 29  ? -19.450 3.981   18.584  1.00 34.16 29  A 1 
ATOM 234  O O     . ASN A 1 29  ? -20.628 4.314   18.564  1.00 31.96 29  A 1 
ATOM 235  C CB    . ASN A 1 29  ? -18.977 2.474   20.565  1.00 33.04 29  A 1 
ATOM 236  C CG    . ASN A 1 29  ? -19.206 1.065   21.081  1.00 28.77 29  A 1 
ATOM 237  O OD1   . ASN A 1 29  ? -19.630 0.157   20.386  1.00 28.26 29  A 1 
ATOM 238  N ND2   . ASN A 1 29  ? -18.951 0.834   22.350  1.00 27.84 29  A 1 
ATOM 239  N N     . CYS A 1 30  ? -18.475 4.787   18.177  1.00 35.38 30  A 1 
ATOM 240  C CA    . CYS A 1 30  ? -18.726 6.191   17.888  1.00 36.63 30  A 1 
ATOM 241  C C     . CYS A 1 30  ? -19.346 6.464   16.525  1.00 35.15 30  A 1 
ATOM 242  O O     . CYS A 1 30  ? -20.007 7.479   16.357  1.00 32.37 30  A 1 
ATOM 243  C CB    . CYS A 1 30  ? -17.407 6.908   17.978  1.00 34.49 30  A 1 
ATOM 244  S SG    . CYS A 1 30  ? -16.678 6.705   19.600  1.00 30.58 30  A 1 
ATOM 245  N N     . VAL A 1 31  ? -19.138 5.579   15.552  1.00 34.14 31  A 1 
ATOM 246  C CA    . VAL A 1 31  ? -19.633 5.819   14.186  1.00 36.24 31  A 1 
ATOM 247  C C     . VAL A 1 31  ? -21.155 5.659   14.097  1.00 34.99 31  A 1 
ATOM 248  O O     . VAL A 1 31  ? -21.783 6.221   13.207  1.00 32.88 31  A 1 
ATOM 249  C CB    . VAL A 1 31  ? -18.909 4.914   13.167  1.00 34.20 31  A 1 
ATOM 250  C CG1   . VAL A 1 31  ? -19.292 5.257   11.721  1.00 31.27 31  A 1 
ATOM 251  C CG2   . VAL A 1 31  ? -17.388 5.034   13.272  1.00 32.85 31  A 1 
ATOM 252  N N     . SER A 1 32  ? -21.767 4.882   15.003  1.00 33.27 32  A 1 
ATOM 253  C CA    . SER A 1 32  ? -23.202 4.588   14.944  1.00 34.65 32  A 1 
ATOM 254  C C     . SER A 1 32  ? -24.089 5.730   15.451  1.00 33.29 32  A 1 
ATOM 255  O O     . SER A 1 32  ? -25.084 6.053   14.811  1.00 30.56 32  A 1 
ATOM 256  C CB    . SER A 1 32  ? -23.526 3.306   15.711  1.00 32.43 32  A 1 
ATOM 257  O OG    . SER A 1 32  ? -23.113 3.378   17.054  1.00 30.71 32  A 1 
ATOM 258  N N     . ASN A 1 33  ? -23.744 6.313   16.576  1.00 31.64 33  A 1 
ATOM 259  C CA    . ASN A 1 33  ? -24.567 7.347   17.187  1.00 33.89 33  A 1 
ATOM 260  C C     . ASN A 1 33  ? -24.210 8.702   16.591  1.00 32.50 33  A 1 
ATOM 261  O O     . ASN A 1 33  ? -23.312 9.383   17.066  1.00 30.24 33  A 1 
ATOM 262  C CB    . ASN A 1 33  ? -24.466 7.283   18.717  1.00 31.81 33  A 1 
ATOM 263  C CG    . ASN A 1 33  ? -25.217 6.094   19.296  1.00 27.22 33  A 1 
ATOM 264  O OD1   . ASN A 1 33  ? -25.942 5.372   18.635  1.00 27.45 33  A 1 
ATOM 265  N ND2   . ASN A 1 33  ? -25.070 5.858   20.573  1.00 28.07 33  A 1 
ATOM 266  N N     . GLY A 1 34  ? -24.937 9.074   15.549  1.00 34.60 34  A 1 
ATOM 267  C CA    . GLY A 1 34  ? -24.836 10.381  14.905  1.00 35.41 34  A 1 
ATOM 268  C C     . GLY A 1 34  ? -25.286 11.577  15.744  1.00 34.81 34  A 1 
ATOM 269  O O     . GLY A 1 34  ? -25.579 12.622  15.181  1.00 33.08 34  A 1 
ATOM 270  N N     . THR A 1 35  ? -25.392 11.439  17.070  1.00 31.49 35  A 1 
ATOM 271  C CA    . THR A 1 35  ? -25.622 12.572  17.963  1.00 33.31 35  A 1 
ATOM 272  C C     . THR A 1 35  ? -24.366 13.433  17.986  1.00 31.92 35  A 1 
ATOM 273  O O     . THR A 1 35  ? -23.426 13.164  18.732  1.00 29.85 35  A 1 
ATOM 274  C CB    . THR A 1 35  ? -26.027 12.133  19.378  1.00 31.54 35  A 1 
ATOM 275  O OG1   . THR A 1 35  ? -25.245 11.036  19.799  1.00 28.99 35  A 1 
ATOM 276  C CG2   . THR A 1 35  ? -27.485 11.690  19.416  1.00 29.95 35  A 1 
ATOM 277  N N     . VAL A 1 36  ? -24.382 14.442  17.135  1.00 28.97 36  A 1 
ATOM 278  C CA    . VAL A 1 36  ? -23.447 15.564  17.206  1.00 31.39 36  A 1 
ATOM 279  C C     . VAL A 1 36  ? -23.697 16.237  18.554  1.00 29.92 36  A 1 
ATOM 280  O O     . VAL A 1 36  ? -24.716 16.893  18.730  1.00 28.45 36  A 1 
ATOM 281  C CB    . VAL A 1 36  ? -23.671 16.543  16.044  1.00 30.36 36  A 1 
ATOM 282  C CG1   . VAL A 1 36  ? -22.648 17.684  16.067  1.00 28.17 36  A 1 
ATOM 283  C CG2   . VAL A 1 36  ? -23.544 15.834  14.682  1.00 30.91 36  A 1 
ATOM 284  N N     . TYR A 1 37  ? -22.822 16.007  19.524  1.00 29.06 37  A 1 
ATOM 285  C CA    . TYR A 1 37  ? -22.867 16.746  20.777  1.00 30.31 37  A 1 
ATOM 286  C C     . TYR A 1 37  ? -22.533 18.209  20.476  1.00 29.12 37  A 1 
ATOM 287  O O     . TYR A 1 37  ? -21.387 18.531  20.160  1.00 27.74 37  A 1 
ATOM 288  C CB    . TYR A 1 37  ? -21.940 16.106  21.826  1.00 29.75 37  A 1 
ATOM 289  C CG    . TYR A 1 37  ? -22.652 15.190  22.801  1.00 29.79 37  A 1 
ATOM 290  C CD1   . TYR A 1 37  ? -23.077 15.700  24.052  1.00 30.08 37  A 1 
ATOM 291  C CD2   . TYR A 1 37  ? -22.908 13.847  22.483  1.00 31.68 37  A 1 
ATOM 292  C CE1   . TYR A 1 37  ? -23.746 14.867  24.974  1.00 28.42 37  A 1 
ATOM 293  C CE2   . TYR A 1 37  ? -23.581 13.005  23.390  1.00 27.23 37  A 1 
ATOM 294  C CZ    . TYR A 1 37  ? -23.996 13.506  24.649  1.00 25.77 37  A 1 
ATOM 295  O OH    . TYR A 1 37  ? -24.650 12.688  25.544  1.00 24.95 37  A 1 
ATOM 296  N N     . GLU A 1 38  ? -23.551 19.086  20.552  1.00 27.39 38  A 1 
ATOM 297  C CA    . GLU A 1 38  ? -23.421 20.534  20.340  1.00 30.43 38  A 1 
ATOM 298  C C     . GLU A 1 38  ? -22.531 21.229  21.389  1.00 29.86 38  A 1 
ATOM 299  O O     . GLU A 1 38  ? -21.945 22.265  21.095  1.00 28.47 38  A 1 
ATOM 300  C CB    . GLU A 1 38  ? -24.807 21.201  20.392  1.00 29.84 38  A 1 
ATOM 301  C CG    . GLU A 1 38  ? -25.695 20.933  19.163  1.00 26.64 38  A 1 
ATOM 302  C CD    . GLU A 1 38  ? -27.009 21.727  19.202  1.00 24.68 38  A 1 
ATOM 303  O OE1   . GLU A 1 38  ? -27.464 22.150  18.109  1.00 24.27 38  A 1 
ATOM 304  O OE2   . GLU A 1 38  ? -27.566 21.889  20.310  1.00 24.31 38  A 1 
ATOM 305  N N     . GLU A 1 39  ? -22.451 20.694  22.609  1.00 27.49 39  A 1 
ATOM 306  C CA    . GLU A 1 39  ? -22.056 21.491  23.776  1.00 29.66 39  A 1 
ATOM 307  C C     . GLU A 1 39  ? -20.596 21.972  23.812  1.00 28.53 39  A 1 
ATOM 308  O O     . GLU A 1 39  ? -20.317 22.967  24.478  1.00 27.04 39  A 1 
ATOM 309  C CB    . GLU A 1 39  ? -22.329 20.724  25.071  1.00 29.16 39  A 1 
ATOM 310  C CG    . GLU A 1 39  ? -23.800 20.785  25.500  1.00 26.48 39  A 1 
ATOM 311  C CD    . GLU A 1 39  ? -24.008 20.235  26.919  1.00 25.25 39  A 1 
ATOM 312  O OE1   . GLU A 1 39  ? -25.019 20.636  27.552  1.00 25.12 39  A 1 
ATOM 313  O OE2   . GLU A 1 39  ? -23.172 19.420  27.381  1.00 25.21 39  A 1 
ATOM 314  N N     . ALA A 1 40  ? -19.672 21.304  23.141  1.00 29.86 40  A 1 
ATOM 315  C CA    . ALA A 1 40  ? -18.257 21.692  23.225  1.00 31.31 40  A 1 
ATOM 316  C C     . ALA A 1 40  ? -17.912 22.948  22.398  1.00 29.83 40  A 1 
ATOM 317  O O     . ALA A 1 40  ? -16.815 23.054  21.848  1.00 28.36 40  A 1 
ATOM 318  C CB    . ALA A 1 40  ? -17.370 20.481  22.946  1.00 30.46 40  A 1 
ATOM 319  N N     . VAL A 1 41  ? -18.843 23.906  22.307  1.00 29.80 41  A 1 
ATOM 320  C CA    . VAL A 1 41  ? -18.616 25.259  21.798  1.00 31.66 41  A 1 
ATOM 321  C C     . VAL A 1 41  ? -17.899 26.069  22.877  1.00 30.23 41  A 1 
ATOM 322  O O     . VAL A 1 41  ? -18.475 26.900  23.570  1.00 28.22 41  A 1 
ATOM 323  C CB    . VAL A 1 41  ? -19.918 25.932  21.310  1.00 30.37 41  A 1 
ATOM 324  C CG1   . VAL A 1 41  ? -19.592 27.224  20.539  1.00 28.00 41  A 1 
ATOM 325  C CG2   . VAL A 1 41  ? -20.729 25.042  20.384  1.00 29.80 41  A 1 
ATOM 326  N N     . GLY A 1 42  ? -16.613 25.802  23.046  1.00 32.02 42  A 1 
ATOM 327  C CA    . GLY A 1 42  ? -15.738 26.759  23.705  1.00 33.77 42  A 1 
ATOM 328  C C     . GLY A 1 42  ? -15.761 28.097  22.951  1.00 33.29 42  A 1 
ATOM 329  O O     . GLY A 1 42  ? -15.955 28.120  21.740  1.00 31.17 42  A 1 
ATOM 330  N N     . ARG A 1 43  ? -15.568 29.227  23.652  1.00 27.40 43  A 1 
ATOM 331  C CA    . ARG A 1 43  ? -15.728 30.594  23.110  1.00 30.60 43  A 1 
ATOM 332  C C     . ARG A 1 43  ? -14.971 30.877  21.807  1.00 29.95 43  A 1 
ATOM 333  O O     . ARG A 1 43  ? -15.471 31.621  20.978  1.00 27.77 43  A 1 
ATOM 334  C CB    . ARG A 1 43  ? -15.247 31.627  24.134  1.00 28.91 43  A 1 
ATOM 335  C CG    . ARG A 1 43  ? -16.330 32.093  25.094  1.00 26.24 43  A 1 
ATOM 336  C CD    . ARG A 1 43  ? -15.759 33.225  25.948  1.00 23.83 43  A 1 
ATOM 337  N NE    . ARG A 1 43  ? -16.776 33.823  26.803  1.00 22.79 43  A 1 
ATOM 338  C CZ    . ARG A 1 43  ? -16.584 34.828  27.665  1.00 20.28 43  A 1 
ATOM 339  N NH1   . ARG A 1 43  ? -15.401 35.352  27.831  1.00 20.07 43  A 1 
ATOM 340  N NH2   . ARG A 1 43  ? -17.573 35.297  28.361  1.00 19.20 43  A 1 
ATOM 341  N N     . GLU A 1 44  ? -13.753 30.393  21.709  1.00 34.42 44  A 1 
ATOM 342  C CA    . GLU A 1 44  ? -12.999 30.504  20.463  1.00 37.35 44  A 1 
ATOM 343  C C     . GLU A 1 44  ? -13.534 29.439  19.510  1.00 37.49 44  A 1 
ATOM 344  O O     . GLU A 1 44  ? -13.478 28.249  19.829  1.00 35.39 44  A 1 
ATOM 345  C CB    . GLU A 1 44  ? -11.496 30.385  20.724  1.00 34.98 44  A 1 
ATOM 346  C CG    . GLU A 1 44  ? -10.966 31.599  21.505  1.00 31.62 44  A 1 
ATOM 347  C CD    . GLU A 1 44  ? -9.449  31.608  21.699  1.00 28.29 44  A 1 
ATOM 348  O OE1   . GLU A 1 44  ? -8.943  32.665  22.129  1.00 26.59 44  A 1 
ATOM 349  O OE2   . GLU A 1 44  ? -8.804  30.575  21.439  1.00 25.67 44  A 1 
ATOM 350  N N     . GLY A 1 45  ? -14.116 29.827  18.388  1.00 38.30 45  A 1 
ATOM 351  C CA    . GLY A 1 45  ? -14.887 28.994  17.448  1.00 39.39 45  A 1 
ATOM 352  C C     . GLY A 1 45  ? -14.113 27.864  16.752  1.00 39.55 45  A 1 
ATOM 353  O O     . GLY A 1 45  ? -14.400 27.535  15.604  1.00 37.53 45  A 1 
ATOM 354  N N     . CYS A 1 46  ? -13.131 27.273  17.428  1.00 46.14 46  A 1 
ATOM 355  C CA    . CYS A 1 46  ? -12.448 26.075  17.003  1.00 45.73 46  A 1 
ATOM 356  C C     . CYS A 1 46  ? -13.373 24.876  17.191  1.00 44.58 46  A 1 
ATOM 357  O O     . CYS A 1 46  ? -13.387 24.244  18.237  1.00 42.58 46  A 1 
ATOM 358  C CB    . CYS A 1 46  ? -11.122 25.930  17.766  1.00 43.53 46  A 1 
ATOM 359  S SG    . CYS A 1 46  ? -9.903  27.133  17.158  1.00 39.48 46  A 1 
ATOM 360  N N     . TRP A 1 47  ? -14.141 24.533  16.155  1.00 51.67 47  A 1 
ATOM 361  C CA    . TRP A 1 47  ? -14.899 23.286  16.053  1.00 50.87 47  A 1 
ATOM 362  C C     . TRP A 1 47  ? -13.925 22.108  15.960  1.00 51.63 47  A 1 
ATOM 363  O O     . TRP A 1 47  ? -13.679 21.540  14.888  1.00 49.53 47  A 1 
ATOM 364  C CB    . TRP A 1 47  ? -15.856 23.346  14.859  1.00 47.51 47  A 1 
ATOM 365  C CG    . TRP A 1 47  ? -16.995 24.304  14.987  1.00 43.71 47  A 1 
ATOM 366  C CD1   . TRP A 1 47  ? -16.912 25.629  15.215  1.00 40.07 47  A 1 
ATOM 367  C CD2   . TRP A 1 47  ? -18.431 24.009  14.893  1.00 41.08 47  A 1 
ATOM 368  N NE1   . TRP A 1 47  ? -18.180 26.187  15.264  1.00 35.13 47  A 1 
ATOM 369  C CE2   . TRP A 1 47  ? -19.131 25.227  15.069  1.00 36.92 47  A 1 
ATOM 370  C CE3   . TRP A 1 47  ? -19.155 22.830  14.655  1.00 37.56 47  A 1 
ATOM 371  C CZ2   . TRP A 1 47  ? -20.546 25.268  15.009  1.00 35.86 47  A 1 
ATOM 372  C CZ3   . TRP A 1 47  ? -20.571 22.878  14.597  1.00 37.22 47  A 1 
ATOM 373  C CH2   . TRP A 1 47  ? -21.251 24.077  14.776  1.00 37.93 47  A 1 
ATOM 374  N N     . ALA A 1 48  ? -13.310 21.763  17.086  1.00 59.12 48  A 1 
ATOM 375  C CA    . ALA A 1 48  ? -12.373 20.658  17.153  1.00 60.04 48  A 1 
ATOM 376  C C     . ALA A 1 48  ? -13.140 19.345  16.999  1.00 62.06 48  A 1 
ATOM 377  O O     . ALA A 1 48  ? -13.923 18.956  17.862  1.00 59.28 48  A 1 
ATOM 378  C CB    . ALA A 1 48  ? -11.580 20.753  18.460  1.00 54.80 48  A 1 
ATOM 379  N N     . ARG A 1 49  ? -12.921 18.630  15.884  1.00 67.76 49  A 1 
ATOM 380  C CA    . ARG A 1 49  ? -13.502 17.304  15.673  1.00 69.75 49  A 1 
ATOM 381  C C     . ARG A 1 49  ? -13.071 16.379  16.803  1.00 71.67 49  A 1 
ATOM 382  O O     . ARG A 1 49  ? -11.891 16.326  17.137  1.00 68.43 49  A 1 
ATOM 383  C CB    . ARG A 1 49  ? -13.095 16.782  14.288  1.00 64.77 49  A 1 
ATOM 384  C CG    . ARG A 1 49  ? -13.670 15.397  13.990  1.00 56.36 49  A 1 
ATOM 385  C CD    . ARG A 1 49  ? -13.359 14.984  12.551  1.00 56.80 49  A 1 
ATOM 386  N NE    . ARG A 1 49  ? -13.702 13.575  12.314  1.00 50.64 49  A 1 
ATOM 387  C CZ    . ARG A 1 49  ? -14.029 13.009  11.167  1.00 45.68 49  A 1 
ATOM 388  N NH1   . ARG A 1 49  ? -14.155 13.702  10.067  1.00 45.32 49  A 1 
ATOM 389  N NH2   . ARG A 1 49  ? -14.222 11.734  11.106  1.00 43.76 49  A 1 
ATOM 390  N N     . LEU A 1 50  ? -14.015 15.618  17.360  1.00 69.68 50  A 1 
ATOM 391  C CA    . LEU A 1 50  ? -13.709 14.622  18.379  1.00 70.26 50  A 1 
ATOM 392  C C     . LEU A 1 50  ? -12.783 13.537  17.815  1.00 72.01 50  A 1 
ATOM 393  O O     . LEU A 1 50  ? -12.801 13.228  16.620  1.00 68.67 50  A 1 
ATOM 394  C CB    . LEU A 1 50  ? -14.995 14.030  18.969  1.00 65.24 50  A 1 
ATOM 395  C CG    . LEU A 1 50  ? -15.833 15.017  19.806  1.00 60.54 50  A 1 
ATOM 396  C CD1   . LEU A 1 50  ? -17.138 14.357  20.230  1.00 56.62 50  A 1 
ATOM 397  C CD2   . LEU A 1 50  ? -15.097 15.481  21.062  1.00 57.17 50  A 1 
ATOM 398  N N     . CYS A 1 51  ? -11.974 12.952  18.696  1.00 75.08 51  A 1 
ATOM 399  C CA    . CYS A 1 51  ? -11.094 11.850  18.355  1.00 74.63 51  A 1 
ATOM 400  C C     . CYS A 1 51  ? -11.907 10.654  17.837  1.00 73.47 51  A 1 
ATOM 401  O O     . CYS A 1 51  ? -12.771 10.148  18.540  1.00 68.49 51  A 1 
ATOM 402  C CB    . CYS A 1 51  ? -10.291 11.485  19.611  1.00 73.05 51  A 1 
ATOM 403  S SG    . CYS A 1 51  ? -9.262  10.017  19.337  1.00 70.62 51  A 1 
ATOM 404  N N     . ASP A 1 52  ? -11.568 10.148  16.659  1.00 71.11 52  A 1 
ATOM 405  C CA    . ASP A 1 52  ? -12.206 8.955   16.093  1.00 67.86 52  A 1 
ATOM 406  C C     . ASP A 1 52  ? -11.929 7.681   16.922  1.00 66.59 52  A 1 
ATOM 407  O O     . ASP A 1 52  ? -12.600 6.672   16.739  1.00 61.66 52  A 1 
ATOM 408  C CB    . ASP A 1 52  ? -11.723 8.753   14.644  1.00 63.54 52  A 1 
ATOM 409  C CG    . ASP A 1 52  ? -12.121 9.852   13.636  1.00 60.58 52  A 1 
ATOM 410  O OD1   . ASP A 1 52  ? -13.252 10.377  13.678  1.00 55.49 52  A 1 
ATOM 411  O OD2   . ASP A 1 52  ? -11.300 10.135  12.744  1.00 55.09 52  A 1 
ATOM 412  N N     . GLY A 1 53  ? -10.932 7.696   17.808  1.00 69.94 53  A 1 
ATOM 413  C CA    . GLY A 1 53  ? -10.568 6.583   18.681  1.00 66.39 53  A 1 
ATOM 414  C C     . GLY A 1 53  ? -11.383 6.509   19.966  1.00 65.66 53  A 1 
ATOM 415  O O     . GLY A 1 53  ? -11.995 5.486   20.251  1.00 61.52 53  A 1 
ATOM 416  N N     . CYS A 1 54  ? -11.394 7.580   20.771  1.00 68.00 54  A 1 
ATOM 417  C CA    . CYS A 1 54  ? -12.090 7.609   22.060  1.00 67.53 54  A 1 
ATOM 418  C C     . CYS A 1 54  ? -13.427 8.359   22.039  1.00 66.61 54  A 1 
ATOM 419  O O     . CYS A 1 54  ? -14.247 8.151   22.924  1.00 60.78 54  A 1 
ATOM 420  C CB    . CYS A 1 54  ? -11.157 8.186   23.131  1.00 64.01 54  A 1 
ATOM 421  S SG    . CYS A 1 54  ? -10.782 9.936   22.792  1.00 60.92 54  A 1 
ATOM 422  N N     . CYS A 1 55  ? -13.641 9.240   21.066  1.00 64.69 55  A 1 
ATOM 423  C CA    . CYS A 1 55  ? -14.860 10.026  20.836  1.00 62.58 55  A 1 
ATOM 424  C C     . CYS A 1 55  ? -15.295 10.933  21.987  1.00 63.16 55  A 1 
ATOM 425  O O     . CYS A 1 55  ? -16.414 11.442  21.983  1.00 58.15 55  A 1 
ATOM 426  C CB    . CYS A 1 55  ? -15.980 9.105   20.380  1.00 57.35 55  A 1 
ATOM 427  S SG    . CYS A 1 55  ? -15.389 7.963   19.113  1.00 51.57 55  A 1 
ATOM 428  N N     . THR A 1 56  ? -14.411 11.147  22.929  1.00 71.74 56  A 1 
ATOM 429  C CA    . THR A 1 56  ? -14.657 11.981  24.108  1.00 72.09 56  A 1 
ATOM 430  C C     . THR A 1 56  ? -13.756 13.213  24.148  1.00 74.76 56  A 1 
ATOM 431  O O     . THR A 1 56  ? -14.151 14.246  24.664  1.00 70.60 56  A 1 
ATOM 432  C CB    . THR A 1 56  ? -14.445 11.169  25.391  1.00 67.47 56  A 1 
ATOM 433  O OG1   . THR A 1 56  ? -13.166 10.566  25.383  1.00 62.75 56  A 1 
ATOM 434  C CG2   . THR A 1 56  ? -15.475 10.049  25.540  1.00 62.80 56  A 1 
ATOM 435  N N     . VAL A 1 57  ? -12.558 13.103  23.586  1.00 76.43 57  A 1 
ATOM 436  C CA    . VAL A 1 57  ? -11.539 14.157  23.628  1.00 75.83 57  A 1 
ATOM 437  C C     . VAL A 1 57  ? -11.400 14.796  22.243  1.00 77.35 57  A 1 
ATOM 438  O O     . VAL A 1 57  ? -11.451 14.075  21.241  1.00 74.21 57  A 1 
ATOM 439  C CB    . VAL A 1 57  ? -10.202 13.597  24.144  1.00 71.23 57  A 1 
ATOM 440  C CG1   . VAL A 1 57  ? -9.160  14.698  24.334  1.00 64.13 57  A 1 
ATOM 441  C CG2   . VAL A 1 57  ? -10.374 12.893  25.490  1.00 66.00 57  A 1 
ATOM 442  N N     . PRO A 1 58  ? -11.213 16.130  22.147  1.00 73.37 58  A 1 
ATOM 443  C CA    . PRO A 1 58  ? -10.889 16.774  20.882  1.00 73.33 58  A 1 
ATOM 444  C C     . PRO A 1 58  ? -9.639  16.181  20.228  1.00 73.90 58  A 1 
ATOM 445  O O     . PRO A 1 58  ? -8.648  15.887  20.894  1.00 72.97 58  A 1 
ATOM 446  C CB    . PRO A 1 58  ? -10.709 18.258  21.205  1.00 71.56 58  A 1 
ATOM 447  C CG    . PRO A 1 58  ? -11.532 18.448  22.471  1.00 68.15 58  A 1 
ATOM 448  C CD    . PRO A 1 58  ? -11.354 17.117  23.193  1.00 73.44 58  A 1 
ATOM 449  N N     . SER A 1 59  ? -9.688  16.011  18.901  1.00 74.58 59  A 1 
ATOM 450  C CA    . SER A 1 59  ? -8.536  15.536  18.137  1.00 74.46 59  A 1 
ATOM 451  C C     . SER A 1 59  ? -7.453  16.614  18.045  1.00 74.40 59  A 1 
ATOM 452  O O     . SER A 1 59  ? -7.749  17.785  17.831  1.00 72.74 59  A 1 
ATOM 453  C CB    . SER A 1 59  ? -8.964  15.065  16.751  1.00 72.38 59  A 1 
ATOM 454  O OG    . SER A 1 59  ? -9.639  16.087  16.038  1.00 65.08 59  A 1 
ATOM 455  N N     . VAL A 1 60  ? -6.190  16.191  18.143  1.00 78.31 60  A 1 
ATOM 456  C CA    . VAL A 1 60  ? -5.022  17.078  18.016  1.00 78.20 60  A 1 
ATOM 457  C C     . VAL A 1 60  ? -4.191  16.790  16.773  1.00 79.06 60  A 1 
ATOM 458  O O     . VAL A 1 60  ? -3.524  17.687  16.252  1.00 76.43 60  A 1 
ATOM 459  C CB    . VAL A 1 60  ? -4.144  17.061  19.276  1.00 75.85 60  A 1 
ATOM 460  C CG1   . VAL A 1 60  ? -4.929  17.580  20.491  1.00 67.00 60  A 1 
ATOM 461  C CG2   . VAL A 1 60  ? -3.597  15.672  19.603  1.00 70.77 60  A 1 
ATOM 462  N N     . VAL A 1 61  ? -4.268  15.556  16.250  1.00 78.84 61  A 1 
ATOM 463  C CA    . VAL A 1 61  ? -3.557  15.148  15.038  1.00 78.61 61  A 1 
ATOM 464  C C     . VAL A 1 61  ? -4.487  14.448  14.047  1.00 78.41 61  A 1 
ATOM 465  O O     . VAL A 1 61  ? -5.461  13.813  14.425  1.00 76.85 61  A 1 
ATOM 466  C CB    . VAL A 1 61  ? -2.329  14.259  15.325  1.00 77.05 61  A 1 
ATOM 467  C CG1   . VAL A 1 61  ? -1.291  14.990  16.174  1.00 65.69 61  A 1 
ATOM 468  C CG2   . VAL A 1 61  ? -2.692  12.939  16.010  1.00 69.60 61  A 1 
ATOM 469  N N     . TYR A 1 62  ? -4.150  14.549  12.754  1.00 77.40 62  A 1 
ATOM 470  C CA    . TYR A 1 62  ? -4.753  13.758  11.692  1.00 75.92 62  A 1 
ATOM 471  C C     . TYR A 1 62  ? -3.719  12.783  11.123  1.00 76.75 62  A 1 
ATOM 472  O O     . TYR A 1 62  ? -2.668  13.198  10.635  1.00 74.21 62  A 1 
ATOM 473  C CB    . TYR A 1 62  ? -5.312  14.682  10.611  1.00 73.37 62  A 1 
ATOM 474  C CG    . TYR A 1 62  ? -5.899  13.940  9.424   1.00 69.54 62  A 1 
ATOM 475  C CD1   . TYR A 1 62  ? -5.240  13.932  8.185   1.00 64.61 62  A 1 
ATOM 476  C CD2   . TYR A 1 62  ? -7.110  13.233  9.563   1.00 64.61 62  A 1 
ATOM 477  C CE1   . TYR A 1 62  ? -5.787  13.249  7.091   1.00 61.95 62  A 1 
ATOM 478  C CE2   . TYR A 1 62  ? -7.661  12.546  8.488   1.00 63.49 62  A 1 
ATOM 479  C CZ    . TYR A 1 62  ? -7.009  12.561  7.240   1.00 66.64 62  A 1 
ATOM 480  O OH    . TYR A 1 62  ? -7.566  11.899  6.169   1.00 63.53 62  A 1 
ATOM 481  N N     . CYS A 1 63  ? -4.023  11.481  11.163  1.00 77.39 63  A 1 
ATOM 482  C CA    . CYS A 1 63  ? -3.197  10.451  10.549  1.00 76.43 63  A 1 
ATOM 483  C C     . CYS A 1 63  ? -3.661  10.189  9.110   1.00 75.66 63  A 1 
ATOM 484  O O     . CYS A 1 63  ? -4.739  9.639   8.880   1.00 73.04 63  A 1 
ATOM 485  C CB    . CYS A 1 63  ? -3.235  9.180   11.399  1.00 74.94 63  A 1 
ATOM 486  S SG    . CYS A 1 63  ? -2.236  7.884   10.604  1.00 70.90 63  A 1 
ATOM 487  N N     . ARG A 1 64  ? -2.820  10.511  8.127   1.00 73.36 64  A 1 
ATOM 488  C CA    . ARG A 1 64  ? -3.151  10.310  6.707   1.00 69.71 64  A 1 
ATOM 489  C C     . ARG A 1 64  ? -3.283  8.834   6.307   1.00 67.72 64  A 1 
ATOM 490  O O     . ARG A 1 64  ? -4.086  8.494   5.447   1.00 62.49 64  A 1 
ATOM 491  C CB    . ARG A 1 64  ? -2.077  10.964  5.824   1.00 64.38 64  A 1 
ATOM 492  C CG    . ARG A 1 64  ? -2.153  12.506  5.844   1.00 57.74 64  A 1 
ATOM 493  C CD    . ARG A 1 64  ? -1.079  13.075  4.918   1.00 56.04 64  A 1 
ATOM 494  N NE    . ARG A 1 64  ? -1.184  14.529  4.771   1.00 48.69 64  A 1 
ATOM 495  C CZ    . ARG A 1 64  ? -0.347  15.296  4.109   1.00 44.43 64  A 1 
ATOM 496  N NH1   . ARG A 1 64  ? 0.723   14.835  3.530   1.00 42.45 64  A 1 
ATOM 497  N NH2   . ARG A 1 64  ? -0.577  16.566  4.004   1.00 41.49 64  A 1 
ATOM 498  N N     . ALA A 1 65  ? -2.450  7.958   6.884   1.00 68.86 65  A 1 
ATOM 499  C CA    . ALA A 1 65  ? -2.450  6.536   6.533   1.00 66.81 65  A 1 
ATOM 500  C C     . ALA A 1 65  ? -3.708  5.811   7.040   1.00 66.76 65  A 1 
ATOM 501  O O     . ALA A 1 65  ? -4.243  4.954   6.329   1.00 63.20 65  A 1 
ATOM 502  C CB    . ALA A 1 65  ? -1.171  5.901   7.075   1.00 64.14 65  A 1 
ATOM 503  N N     . ASP A 1 66  ? -4.184  6.172   8.236   1.00 70.27 66  A 1 
ATOM 504  C CA    . ASP A 1 66  ? -5.394  5.620   8.838   1.00 68.63 66  A 1 
ATOM 505  C C     . ASP A 1 66  ? -6.661  6.418   8.483   1.00 69.49 66  A 1 
ATOM 506  O O     . ASP A 1 66  ? -7.763  5.902   8.645   1.00 65.64 66  A 1 
ATOM 507  C CB    . ASP A 1 66  ? -5.190  5.494   10.351  1.00 65.06 66  A 1 
ATOM 508  C CG    . ASP A 1 66  ? -4.292  4.291   10.708  1.00 62.07 66  A 1 
ATOM 509  O OD1   . ASP A 1 66  ? -4.531  3.207   10.125  1.00 57.73 66  A 1 
ATOM 510  O OD2   . ASP A 1 66  ? -3.397  4.433   11.554  1.00 57.11 66  A 1 
ATOM 511  N N     . SER A 1 67  ? -6.513  7.627   7.937   1.00 61.77 67  A 1 
ATOM 512  C CA    . SER A 1 67  ? -7.597  8.583   7.675   1.00 60.98 67  A 1 
ATOM 513  C C     . SER A 1 67  ? -8.421  8.874   8.932   1.00 62.45 67  A 1 
ATOM 514  O O     . SER A 1 67  ? -9.645  8.839   8.892   1.00 60.07 67  A 1 
ATOM 515  C CB    . SER A 1 67  ? -8.469  8.139   6.496   1.00 57.47 67  A 1 
ATOM 516  O OG    . SER A 1 67  ? -7.689  7.928   5.337   1.00 52.98 67  A 1 
ATOM 517  N N     . ALA A 1 68  ? -7.736  9.099   10.056  1.00 68.71 68  A 1 
ATOM 518  C CA    . ALA A 1 68  ? -8.353  9.244   11.363  1.00 69.80 68  A 1 
ATOM 519  C C     . ALA A 1 68  ? -7.859  10.499  12.091  1.00 71.57 68  A 1 
ATOM 520  O O     . ALA A 1 68  ? -6.661  10.794  12.099  1.00 70.95 68  A 1 
ATOM 521  C CB    . ALA A 1 68  ? -8.078  7.977   12.185  1.00 66.11 68  A 1 
ATOM 522  N N     . TYR A 1 69  ? -8.793  11.200  12.733  1.00 75.69 69  A 1 
ATOM 523  C CA    . TYR A 1 69  ? -8.529  12.292  13.663  1.00 74.91 69  A 1 
ATOM 524  C C     . TYR A 1 69  ? -8.340  11.712  15.059  1.00 75.89 69  A 1 
ATOM 525  O O     . TYR A 1 69  ? -9.208  10.994  15.547  1.00 73.45 69  A 1 
ATOM 526  C CB    . TYR A 1 69  ? -9.683  13.289  13.621  1.00 72.96 69  A 1 
ATOM 527  C CG    . TYR A 1 69  ? -9.867  13.966  12.285  1.00 70.55 69  A 1 
ATOM 528  C CD1   . TYR A 1 69  ? -9.233  15.190  12.016  1.00 64.97 69  A 1 
ATOM 529  C CD2   . TYR A 1 69  ? -10.672 13.379  11.285  1.00 65.05 69  A 1 
ATOM 530  C CE1   . TYR A 1 69  ? -9.398  15.827  10.777  1.00 63.33 69  A 1 
ATOM 531  C CE2   . TYR A 1 69  ? -10.836 13.997  10.046  1.00 63.42 69  A 1 
ATOM 532  C CZ    . TYR A 1 69  ? -10.205 15.233  9.788   1.00 68.85 69  A 1 
ATOM 533  O OH    . TYR A 1 69  ? -10.368 15.854  8.573   1.00 65.39 69  A 1 
ATOM 534  N N     . LEU A 1 70  ? -7.208  11.996  15.700  1.00 77.21 70  A 1 
ATOM 535  C CA    . LEU A 1 70  ? -6.828  11.376  16.962  1.00 76.72 70  A 1 
ATOM 536  C C     . LEU A 1 70  ? -6.458  12.430  18.016  1.00 77.28 70  A 1 
ATOM 537  O O     . LEU A 1 70  ? -5.817  13.435  17.700  1.00 76.25 70  A 1 
ATOM 538  C CB    . LEU A 1 70  ? -5.669  10.393  16.725  1.00 74.31 70  A 1 
ATOM 539  C CG    . LEU A 1 70  ? -5.951  9.253   15.719  1.00 73.18 70  A 1 
ATOM 540  C CD1   . LEU A 1 70  ? -4.689  8.436   15.477  1.00 68.65 70  A 1 
ATOM 541  C CD2   . LEU A 1 70  ? -7.052  8.311   16.209  1.00 68.69 70  A 1 
ATOM 542  N N     . CYS A 1 71  ? -6.850  12.178  19.274  1.00 79.69 71  A 1 
ATOM 543  C CA    . CYS A 1 71  ? -6.286  12.887  20.417  1.00 79.57 71  A 1 
ATOM 544  C C     . CYS A 1 71  ? -4.859  12.402  20.695  1.00 80.22 71  A 1 
ATOM 545  O O     . CYS A 1 71  ? -4.449  11.354  20.190  1.00 77.80 71  A 1 
ATOM 546  C CB    . CYS A 1 71  ? -7.197  12.730  21.638  1.00 76.82 71  A 1 
ATOM 547  S SG    . CYS A 1 71  ? -7.258  11.013  22.241  1.00 73.16 71  A 1 
ATOM 548  N N     . ALA A 1 72  ? -4.102  13.130  21.536  1.00 80.51 72  A 1 
ATOM 549  C CA    . ALA A 1 72  ? -2.718  12.794  21.861  1.00 79.12 72  A 1 
ATOM 550  C C     . ALA A 1 72  ? -2.576  11.371  22.426  1.00 79.10 72  A 1 
ATOM 551  O O     . ALA A 1 72  ? -1.739  10.597  21.960  1.00 77.03 72  A 1 
ATOM 552  C CB    . ALA A 1 72  ? -2.184  13.844  22.841  1.00 76.95 72  A 1 
ATOM 553  N N     . SER A 1 73  ? -3.465  10.983  23.346  1.00 79.09 73  A 1 
ATOM 554  C CA    . SER A 1 73  ? -3.461  9.647   23.955  1.00 78.09 73  A 1 
ATOM 555  C C     . SER A 1 73  ? -3.733  8.526   22.940  1.00 78.31 73  A 1 
ATOM 556  O O     . SER A 1 73  ? -3.043  7.515   22.929  1.00 76.24 73  A 1 
ATOM 557  C CB    . SER A 1 73  ? -4.496  9.586   25.073  1.00 75.66 73  A 1 
ATOM 558  O OG    . SER A 1 73  ? -4.208  10.543  26.067  1.00 65.76 73  A 1 
ATOM 559  N N     . CYS A 1 74  ? -4.738  8.686   22.060  1.00 74.89 74  A 1 
ATOM 560  C CA    . CYS A 1 74  ? -5.058  7.694   21.034  1.00 73.89 74  A 1 
ATOM 561  C C     . CYS A 1 74  ? -3.980  7.627   19.949  1.00 73.55 74  A 1 
ATOM 562  O O     . CYS A 1 74  ? -3.658  6.535   19.485  1.00 70.67 74  A 1 
ATOM 563  C CB    . CYS A 1 74  ? -6.431  7.987   20.427  1.00 71.63 74  A 1 
ATOM 564  S SG    . CYS A 1 74  ? -7.757  7.614   21.622  1.00 67.46 74  A 1 
ATOM 565  N N     . ASP A 1 75  ? -3.390  8.763   19.566  1.00 81.50 75  A 1 
ATOM 566  C CA    . ASP A 1 75  ? -2.263  8.820   18.635  1.00 80.01 75  A 1 
ATOM 567  C C     . ASP A 1 75  ? -1.065  8.035   19.166  1.00 79.56 75  A 1 
ATOM 568  O O     . ASP A 1 75  ? -0.547  7.159   18.478  1.00 76.67 75  A 1 
ATOM 569  C CB    . ASP A 1 75  ? -1.876  10.282  18.350  1.00 78.88 75  A 1 
ATOM 570  C CG    . ASP A 1 75  ? -0.708  10.356  17.375  1.00 77.36 75  A 1 
ATOM 571  O OD1   . ASP A 1 75  ? -0.868  9.913   16.219  1.00 70.25 75  A 1 
ATOM 572  O OD2   . ASP A 1 75  ? 0.403   10.799  17.743  1.00 71.10 75  A 1 
ATOM 573  N N     . ALA A 1 76  ? -0.677  8.288   20.421  1.00 78.45 76  A 1 
ATOM 574  C CA    . ALA A 1 76  ? 0.412   7.577   21.064  1.00 76.14 76  A 1 
ATOM 575  C C     . ALA A 1 76  ? 0.166   6.063   21.103  1.00 75.52 76  A 1 
ATOM 576  O O     . ALA A 1 76  ? 1.007   5.286   20.660  1.00 73.45 76  A 1 
ATOM 577  C CB    . ALA A 1 76  ? 0.623   8.147   22.464  1.00 74.54 76  A 1 
ATOM 578  N N     . GLN A 1 77  ? -1.023  5.619   21.539  1.00 72.00 77  A 1 
ATOM 579  C CA    . GLN A 1 77  ? -1.363  4.193   21.622  1.00 70.14 77  A 1 
ATOM 580  C C     . GLN A 1 77  ? -1.368  3.496   20.257  1.00 69.65 77  A 1 
ATOM 581  O O     . GLN A 1 77  ? -0.840  2.390   20.119  1.00 67.69 77  A 1 
ATOM 582  C CB    . GLN A 1 77  ? -2.727  4.033   22.288  1.00 67.56 77  A 1 
ATOM 583  C CG    . GLN A 1 77  ? -2.687  4.337   23.797  1.00 61.71 77  A 1 
ATOM 584  C CD    . GLN A 1 77  ? -4.069  4.240   24.441  1.00 57.09 77  A 1 
ATOM 585  O OE1   . GLN A 1 77  ? -5.030  3.725   23.885  1.00 51.34 77  A 1 
ATOM 586  N NE2   . GLN A 1 77  ? -4.209  4.704   25.664  1.00 49.88 77  A 1 
ATOM 587  N N     . ILE A 1 78  ? -1.964  4.117   19.239  1.00 71.27 78  A 1 
ATOM 588  C CA    . ILE A 1 78  ? -2.085  3.521   17.898  1.00 70.39 78  A 1 
ATOM 589  C C     . ILE A 1 78  ? -0.729  3.477   17.190  1.00 70.36 78  A 1 
ATOM 590  O O     . ILE A 1 78  ? -0.375  2.461   16.588  1.00 67.52 78  A 1 
ATOM 591  C CB    . ILE A 1 78  ? -3.157  4.284   17.086  1.00 67.08 78  A 1 
ATOM 592  C CG1   . ILE A 1 78  ? -4.553  3.946   17.656  1.00 63.63 78  A 1 
ATOM 593  C CG2   . ILE A 1 78  ? -3.097  3.944   15.597  1.00 62.47 78  A 1 
ATOM 594  C CD1   . ILE A 1 78  ? -5.695  4.806   17.094  1.00 57.55 78  A 1 
ATOM 595  N N     . HIS A 1 79  ? 0.053   4.558   17.286  1.00 74.91 79  A 1 
ATOM 596  C CA    . HIS A 1 79  ? 1.314   4.693   16.548  1.00 75.03 79  A 1 
ATOM 597  C C     . HIS A 1 79  ? 2.528   4.140   17.295  1.00 73.29 79  A 1 
ATOM 598  O O     . HIS A 1 79  ? 3.544   3.868   16.651  1.00 68.00 79  A 1 
ATOM 599  C CB    . HIS A 1 79  ? 1.479   6.147   16.099  1.00 73.64 79  A 1 
ATOM 600  C CG    . HIS A 1 79  ? 0.430   6.575   15.116  1.00 75.08 79  A 1 
ATOM 601  N ND1   . HIS A 1 79  ? -0.503  7.568   15.286  1.00 66.57 79  A 1 
ATOM 602  C CD2   . HIS A 1 79  ? 0.194   6.036   13.875  1.00 68.91 79  A 1 
ATOM 603  C CE1   . HIS A 1 79  ? -1.278  7.633   14.203  1.00 70.12 79  A 1 
ATOM 604  N NE2   . HIS A 1 79  ? -0.886  6.708   13.312  1.00 70.50 79  A 1 
ATOM 605  N N     . ALA A 1 80  ? 2.428   3.868   18.589  1.00 70.38 80  A 1 
ATOM 606  C CA    . ALA A 1 80  ? 3.458   3.120   19.309  1.00 67.61 80  A 1 
ATOM 607  C C     . ALA A 1 80  ? 3.394   1.597   19.068  1.00 65.36 80  A 1 
ATOM 608  O O     . ALA A 1 80  ? 4.364   0.891   19.333  1.00 61.10 80  A 1 
ATOM 609  C CB    . ALA A 1 80  ? 3.375   3.443   20.796  1.00 64.70 80  A 1 
ATOM 610  N N     . ALA A 1 81  ? 2.290   1.081   18.517  1.00 61.71 81  A 1 
ATOM 611  C CA    . ALA A 1 81  ? 2.048   -0.356  18.418  1.00 59.99 81  A 1 
ATOM 612  C C     . ALA A 1 81  ? 3.067   -1.134  17.568  1.00 60.86 81  A 1 
ATOM 613  O O     . ALA A 1 81  ? 3.356   -2.301  17.834  1.00 57.68 81  A 1 
ATOM 614  C CB    . ALA A 1 81  ? 0.649   -0.547  17.845  1.00 55.97 81  A 1 
ATOM 615  N N     . ASN A 1 82  ? 3.601   -0.533  16.511  1.00 62.31 82  A 1 
ATOM 616  C CA    . ASN A 1 82  ? 4.659   -1.117  15.693  1.00 62.21 82  A 1 
ATOM 617  C C     . ASN A 1 82  ? 5.385   -0.054  14.845  1.00 63.51 82  A 1 
ATOM 618  O O     . ASN A 1 82  ? 4.894   1.050   14.606  1.00 60.47 82  A 1 
ATOM 619  C CB    . ASN A 1 82  ? 4.089   -2.259  14.828  1.00 58.63 82  A 1 
ATOM 620  C CG    . ASN A 1 82  ? 3.043   -1.798  13.839  1.00 53.30 82  A 1 
ATOM 621  O OD1   . ASN A 1 82  ? 3.319   -1.069  12.898  1.00 49.08 82  A 1 
ATOM 622  N ND2   . ASN A 1 82  ? 1.810   -2.212  14.015  1.00 49.98 82  A 1 
ATOM 623  N N     . ARG A 1 83  ? 6.547   -0.427  14.311  1.00 59.66 83  A 1 
ATOM 624  C CA    . ARG A 1 83  ? 7.388   0.469   13.503  1.00 59.05 83  A 1 
ATOM 625  C C     . ARG A 1 83  ? 6.738   0.931   12.183  1.00 58.04 83  A 1 
ATOM 626  O O     . ARG A 1 83  ? 7.150   1.939   11.619  1.00 55.10 83  A 1 
ATOM 627  C CB    . ARG A 1 83  ? 8.731   -0.231  13.258  1.00 55.43 83  A 1 
ATOM 628  C CG    . ARG A 1 83  ? 9.787   0.672   12.610  1.00 50.74 83  A 1 
ATOM 629  C CD    . ARG A 1 83  ? 11.099  -0.084  12.405  1.00 45.80 83  A 1 
ATOM 630  N NE    . ARG A 1 83  ? 12.092  0.732   11.692  1.00 39.02 83  A 1 
ATOM 631  C CZ    . ARG A 1 83  ? 13.105  0.272   10.982  1.00 33.82 83  A 1 
ATOM 632  N NH1   . ARG A 1 83  ? 13.336  -1.001  10.855  1.00 31.58 83  A 1 
ATOM 633  N NH2   . ARG A 1 83  ? 13.908  1.101   10.385  1.00 31.62 83  A 1 
ATOM 634  N N     . VAL A 1 84  ? 5.768   0.196   11.653  1.00 63.53 84  A 1 
ATOM 635  C CA    . VAL A 1 84  ? 5.030   0.639   10.458  1.00 64.22 84  A 1 
ATOM 636  C C     . VAL A 1 84  ? 4.047   1.750   10.836  1.00 66.14 84  A 1 
ATOM 637  O O     . VAL A 1 84  ? 3.994   2.763   10.151  1.00 63.14 84  A 1 
ATOM 638  C CB    . VAL A 1 84  ? 4.293   -0.523  9.764   1.00 60.09 84  A 1 
ATOM 639  C CG1   . VAL A 1 84  ? 3.534   -0.057  8.520   1.00 54.50 84  A 1 
ATOM 640  C CG2   . VAL A 1 84  ? 5.281   -1.609  9.324   1.00 56.49 84  A 1 
ATOM 641  N N     . ALA A 1 85  ? 3.312   1.570   11.944  1.00 64.36 85  A 1 
ATOM 642  C CA    . ALA A 1 85  ? 2.398   2.568   12.466  1.00 65.40 85  A 1 
ATOM 643  C C     . ALA A 1 85  ? 3.130   3.840   12.915  1.00 66.82 85  A 1 
ATOM 644  O O     . ALA A 1 85  ? 2.713   4.928   12.545  1.00 67.15 85  A 1 
ATOM 645  C CB    . ALA A 1 85  ? 1.580   1.940   13.600  1.00 64.09 85  A 1 
ATOM 646  N N     . SER A 1 86  ? 4.280   3.723   13.587  1.00 71.85 86  A 1 
ATOM 647  C CA    . SER A 1 86  ? 5.053   4.885   14.052  1.00 71.94 86  A 1 
ATOM 648  C C     . SER A 1 86  ? 5.565   5.792   12.926  1.00 73.02 86  A 1 
ATOM 649  O O     . SER A 1 86  ? 5.814   6.972   13.141  1.00 71.17 86  A 1 
ATOM 650  C CB    . SER A 1 86  ? 6.227   4.437   14.922  1.00 69.05 86  A 1 
ATOM 651  O OG    . SER A 1 86  ? 7.213   3.756   14.171  1.00 62.15 86  A 1 
ATOM 652  N N     . ARG A 1 87  ? 5.681   5.257   11.703  1.00 69.12 87  A 1 
ATOM 653  C CA    . ARG A 1 87  ? 6.083   6.009   10.503  1.00 68.51 87  A 1 
ATOM 654  C C     . ARG A 1 87  ? 4.906   6.619   9.729   1.00 70.94 87  A 1 
ATOM 655  O O     . ARG A 1 87  ? 5.132   7.195   8.667   1.00 66.75 87  A 1 
ATOM 656  C CB    . ARG A 1 87  ? 6.942   5.123   9.594   1.00 62.73 87  A 1 
ATOM 657  C CG    . ARG A 1 87  ? 8.328   4.884   10.227  1.00 57.87 87  A 1 
ATOM 658  C CD    . ARG A 1 87  ? 9.251   4.148   9.272   1.00 54.93 87  A 1 
ATOM 659  N NE    . ARG A 1 87  ? 8.824   2.772   9.059   1.00 48.30 87  A 1 
ATOM 660  C CZ    . ARG A 1 87  ? 9.475   1.882   8.326   1.00 45.02 87  A 1 
ATOM 661  N NH1   . ARG A 1 87  ? 10.575  2.177   7.709   1.00 42.34 87  A 1 
ATOM 662  N NH2   . ARG A 1 87  ? 9.035   0.675   8.214   1.00 41.48 87  A 1 
ATOM 663  N N     . HIS A 1 88  ? 3.682   6.471   10.219  1.00 73.16 88  A 1 
ATOM 664  C CA    . HIS A 1 88  ? 2.550   7.147   9.603   1.00 74.65 88  A 1 
ATOM 665  C C     . HIS A 1 88  ? 2.732   8.660   9.684   1.00 75.73 88  A 1 
ATOM 666  O O     . HIS A 1 88  ? 3.051   9.213   10.733  1.00 73.79 88  A 1 
ATOM 667  C CB    . HIS A 1 88  ? 1.226   6.710   10.236  1.00 72.55 88  A 1 
ATOM 668  C CG    . HIS A 1 88  ? 0.800   5.301   9.903   1.00 71.03 88  A 1 
ATOM 669  N ND1   . HIS A 1 88  ? -0.305  4.657   10.437  1.00 64.23 88  A 1 
ATOM 670  C CD2   . HIS A 1 88  ? 1.369   4.418   9.021   1.00 65.74 88  A 1 
ATOM 671  C CE1   . HIS A 1 88  ? -0.395  3.442   9.896   1.00 65.84 88  A 1 
ATOM 672  N NE2   . HIS A 1 88  ? 0.622   3.259   9.024   1.00 67.37 88  A 1 
ATOM 673  N N     . GLU A 1 89  ? 2.531   9.324   8.549   1.00 73.11 89  A 1 
ATOM 674  C CA    . GLU A 1 89  ? 2.552   10.776  8.489   1.00 72.99 89  A 1 
ATOM 675  C C     . GLU A 1 89  ? 1.336   11.320  9.244   1.00 74.22 89  A 1 
ATOM 676  O O     . GLU A 1 89  ? 0.192   11.008  8.893   1.00 70.77 89  A 1 
ATOM 677  C CB    . GLU A 1 89  ? 2.570   11.214  7.022   1.00 67.99 89  A 1 
ATOM 678  C CG    . GLU A 1 89  ? 2.837   12.710  6.829   1.00 59.55 89  A 1 
ATOM 679  C CD    . GLU A 1 89  ? 2.692   13.139  5.348   1.00 55.44 89  A 1 
ATOM 680  O OE1   . GLU A 1 89  ? 2.736   14.338  5.074   1.00 49.01 89  A 1 
ATOM 681  O OE2   . GLU A 1 89  ? 2.439   12.279  4.467   1.00 49.28 89  A 1 
ATOM 682  N N     . ARG A 1 90  ? 1.603   12.139  10.273  1.00 73.43 90  A 1 
ATOM 683  C CA    . ARG A 1 90  ? 0.597   12.801  11.092  1.00 73.03 90  A 1 
ATOM 684  C C     . ARG A 1 90  ? 0.728   14.307  10.932  1.00 72.79 90  A 1 
ATOM 685  O O     . ARG A 1 90  ? 1.841   14.816  10.825  1.00 70.08 90  A 1 
ATOM 686  C CB    . ARG A 1 90  ? 0.753   12.374  12.561  1.00 70.95 90  A 1 
ATOM 687  C CG    . ARG A 1 90  ? 0.376   10.905  12.765  1.00 70.31 90  A 1 
ATOM 688  C CD    . ARG A 1 90  ? 0.889   10.377  14.105  1.00 69.40 90  A 1 
ATOM 689  N NE    . ARG A 1 90  ? 2.329   10.085  14.069  1.00 67.90 90  A 1 
ATOM 690  C CZ    . ARG A 1 90  ? 3.072   9.775   15.119  1.00 66.92 90  A 1 
ATOM 691  N NH1   . ARG A 1 90  ? 2.581   9.755   16.327  1.00 59.77 90  A 1 
ATOM 692  N NH2   . ARG A 1 90  ? 4.323   9.465   14.974  1.00 64.81 90  A 1 
ATOM 693  N N     . VAL A 1 91  ? -0.404  14.994  10.904  1.00 78.51 91  A 1 
ATOM 694  C CA    . VAL A 1 91  ? -0.467  16.446  10.767  1.00 77.37 91  A 1 
ATOM 695  C C     . VAL A 1 91  ? -1.083  17.015  12.037  1.00 77.93 91  A 1 
ATOM 696  O O     . VAL A 1 91  ? -2.151  16.558  12.438  1.00 76.12 91  A 1 
ATOM 697  C CB    . VAL A 1 91  ? -1.282  16.850  9.526   1.00 73.23 91  A 1 
ATOM 698  C CG1   . VAL A 1 91  ? -1.258  18.369  9.322   1.00 64.08 91  A 1 
ATOM 699  C CG2   . VAL A 1 91  ? -0.718  16.188  8.265   1.00 65.42 91  A 1 
ATOM 700  N N     . LEU A 1 92  ? -0.425  18.002  12.655  1.00 75.42 92  A 1 
ATOM 701  C CA    . LEU A 1 92  ? -0.985  18.725  13.795  1.00 73.73 92  A 1 
ATOM 702  C C     . LEU A 1 92  ? -2.165  19.575  13.324  1.00 71.86 92  A 1 
ATOM 703  O O     . LEU A 1 92  ? -2.031  20.411  12.431  1.00 69.18 92  A 1 
ATOM 704  C CB    . LEU A 1 92  ? 0.106   19.576  14.455  1.00 70.24 92  A 1 
ATOM 705  C CG    . LEU A 1 92  ? 1.039   18.768  15.375  1.00 64.26 92  A 1 
ATOM 706  C CD1   . LEU A 1 92  ? 2.340   19.519  15.632  1.00 57.84 92  A 1 
ATOM 707  C CD2   . LEU A 1 92  ? 0.380   18.490  16.729  1.00 58.54 92  A 1 
ATOM 708  N N     . LEU A 1 93  ? -3.334  19.387  13.941  1.00 70.74 93  A 1 
ATOM 709  C CA    . LEU A 1 93  ? -4.552  20.102  13.569  1.00 66.67 93  A 1 
ATOM 710  C C     . LEU A 1 93  ? -4.470  21.576  13.959  1.00 64.00 93  A 1 
ATOM 711  O O     . LEU A 1 93  ? -4.972  22.416  13.221  1.00 59.40 93  A 1 
ATOM 712  C CB    . LEU A 1 93  ? -5.769  19.426  14.214  1.00 63.15 93  A 1 
ATOM 713  C CG    . LEU A 1 93  ? -6.027  17.994  13.711  1.00 58.88 93  A 1 
ATOM 714  C CD1   . LEU A 1 93  ? -7.163  17.371  14.509  1.00 55.60 93  A 1 
ATOM 715  C CD2   . LEU A 1 93  ? -6.401  17.950  12.229  1.00 57.18 93  A 1 
ATOM 716  N N     . SER A 1 94  ? -3.786  21.898  15.065  1.00 66.90 94  A 1 
ATOM 717  C CA    . SER A 1 94  ? -3.583  23.286  15.493  1.00 64.31 94  A 1 
ATOM 718  C C     . SER A 1 94  ? -2.786  24.113  14.484  1.00 63.16 94  A 1 
ATOM 719  O O     . SER A 1 94  ? -3.079  25.286  14.287  1.00 57.20 94  A 1 
ATOM 720  C CB    . SER A 1 94  ? -2.871  23.304  16.847  1.00 57.58 94  A 1 
ATOM 721  O OG    . SER A 1 94  ? -1.635  22.626  16.777  1.00 50.87 94  A 1 
ATOM 722  N N     . GLU A 1 95  ? -1.804  23.512  13.819  1.00 60.18 95  A 1 
ATOM 723  C CA    . GLU A 1 95  ? -1.031  24.176  12.763  1.00 58.04 95  A 1 
ATOM 724  C C     . GLU A 1 95  ? -1.861  24.316  11.485  1.00 55.44 95  A 1 
ATOM 725  O O     . GLU A 1 95  ? -1.894  25.388  10.887  1.00 50.95 95  A 1 
ATOM 726  C CB    . GLU A 1 95  ? 0.248   23.390  12.468  1.00 52.82 95  A 1 
ATOM 727  C CG    . GLU A 1 95  ? 1.234   23.441  13.639  1.00 47.54 95  A 1 
ATOM 728  C CD    . GLU A 1 95  ? 2.541   22.678  13.363  1.00 42.99 95  A 1 
ATOM 729  O OE1   . GLU A 1 95  ? 3.483   22.886  14.153  1.00 39.11 95  A 1 
ATOM 730  O OE2   . GLU A 1 95  ? 2.571   21.890  12.395  1.00 39.12 95  A 1 
ATOM 731  N N     . ALA A 1 96  ? -2.601  23.269  11.111  1.00 52.60 96  A 1 
ATOM 732  C CA    . ALA A 1 96  ? -3.503  23.323  9.975   1.00 49.76 96  A 1 
ATOM 733  C C     . ALA A 1 96  ? -4.582  24.408  10.146  1.00 48.01 96  A 1 
ATOM 734  O O     . ALA A 1 96  ? -4.869  25.142  9.207   1.00 47.05 96  A 1 
ATOM 735  C CB    . ALA A 1 96  ? -4.117  21.938  9.768   1.00 47.07 96  A 1 
ATOM 736  N N     . TYR A 1 97  ? -5.126  24.555  11.367  1.00 54.32 97  A 1 
ATOM 737  C CA    . TYR A 1 97  ? -6.139  25.561  11.681  1.00 51.58 97  A 1 
ATOM 738  C C     . TYR A 1 97  ? -5.582  26.993  11.657  1.00 48.70 97  A 1 
ATOM 739  O O     . TYR A 1 97  ? -6.232  27.894  11.143  1.00 47.40 97  A 1 
ATOM 740  C CB    . TYR A 1 97  ? -6.773  25.244  13.044  1.00 48.64 97  A 1 
ATOM 741  C CG    . TYR A 1 97  ? -8.260  25.509  13.064  1.00 46.38 97  A 1 
ATOM 742  C CD1   . TYR A 1 97  ? -8.773  26.781  13.387  1.00 43.60 97  A 1 
ATOM 743  C CD2   . TYR A 1 97  ? -9.155  24.465  12.735  1.00 42.57 97  A 1 
ATOM 744  C CE1   . TYR A 1 97  ? -10.157 27.011  13.375  1.00 38.21 97  A 1 
ATOM 745  C CE2   . TYR A 1 97  ? -10.539 24.686  12.728  1.00 39.35 97  A 1 
ATOM 746  C CZ    . TYR A 1 97  ? -11.039 25.962  13.055  1.00 38.35 97  A 1 
ATOM 747  O OH    . TYR A 1 97  ? -12.398 26.173  13.055  1.00 35.05 97  A 1 
ATOM 748  N N     . LYS A 1 98  ? -4.352  27.215  12.135  1.00 52.31 98  A 1 
ATOM 749  C CA    . LYS A 1 98  ? -3.708  28.537  12.119  1.00 51.17 98  A 1 
ATOM 750  C C     . LYS A 1 98  ? -3.477  29.079  10.704  1.00 49.39 98  A 1 
ATOM 751  O O     . LYS A 1 98  ? -3.512  30.286  10.507  1.00 45.21 98  A 1 
ATOM 752  C CB    . LYS A 1 98  ? -2.361  28.475  12.855  1.00 47.02 98  A 1 
ATOM 753  C CG    . LYS A 1 98  ? -2.527  28.484  14.374  1.00 43.23 98  A 1 
ATOM 754  C CD    . LYS A 1 98  ? -1.157  28.297  15.038  1.00 39.88 98  A 1 
ATOM 755  C CE    . LYS A 1 98  ? -1.310  28.242  16.551  1.00 34.94 98  A 1 
ATOM 756  N NZ    . LYS A 1 98  ? 0.010   28.087  17.224  1.00 30.34 98  A 1 
ATOM 757  N N     . HIS A 1 99  ? -3.240  28.187  9.744   1.00 50.76 99  A 1 
ATOM 758  C CA    . HIS A 1 99  ? -3.011  28.572  8.350   1.00 49.06 99  A 1 
ATOM 759  C C     . HIS A 1 99  ? -4.285  28.596  7.497   1.00 45.52 99  A 1 
ATOM 760  O O     . HIS A 1 99  ? -4.254  29.105  6.371   1.00 42.32 99  A 1 
ATOM 761  C CB    . HIS A 1 99  ? -1.938  27.662  7.756   1.00 45.60 99  A 1 
ATOM 762  C CG    . HIS A 1 99  ? -0.573  27.907  8.340   1.00 43.13 99  A 1 
ATOM 763  N ND1   . HIS A 1 99  ? 0.116   29.101  8.308   1.00 39.88 99  A 1 
ATOM 764  C CD2   . HIS A 1 99  ? 0.206   27.022  9.026   1.00 39.90 99  A 1 
ATOM 765  C CE1   . HIS A 1 99  ? 1.276   28.938  8.956   1.00 37.61 99  A 1 
ATOM 766  N NE2   . HIS A 1 99  ? 1.377   27.680  9.408   1.00 38.10 99  A 1 
ATOM 767  N N     . ALA A 1 100 ? -5.394  28.059  8.000   1.00 42.80 100 A 1 
ATOM 768  C CA    . ALA A 1 100 ? -6.676  28.151  7.322   1.00 42.27 100 A 1 
ATOM 769  C C     . ALA A 1 100 ? -7.274  29.554  7.556   1.00 40.83 100 A 1 
ATOM 770  O O     . ALA A 1 100 ? -7.441  29.951  8.709   1.00 39.47 100 A 1 
ATOM 771  C CB    . ALA A 1 100 ? -7.591  27.041  7.821   1.00 39.71 100 A 1 
ATOM 772  N N     . PRO A 1 101 ? -7.619  30.324  6.502   1.00 34.93 101 A 1 
ATOM 773  C CA    . PRO A 1 101 ? -8.303  31.589  6.686   1.00 35.48 101 A 1 
ATOM 774  C C     . PRO A 1 101 ? -9.654  31.335  7.369   1.00 36.15 101 A 1 
ATOM 775  O O     . PRO A 1 101 ? -10.479 30.583  6.847   1.00 34.98 101 A 1 
ATOM 776  C CB    . PRO A 1 101 ? -8.432  32.195  5.286   1.00 33.04 101 A 1 
ATOM 777  C CG    . PRO A 1 101 ? -8.356  30.987  4.351   1.00 31.70 101 A 1 
ATOM 778  C CD    . PRO A 1 101 ? -7.463  30.003  5.099   1.00 34.21 101 A 1 
ATOM 779  N N     . VAL A 1 102 ? -9.889  31.993  8.514   1.00 30.76 102 A 1 
ATOM 780  C CA    . VAL A 1 102 ? -11.077 31.863  9.377   1.00 32.04 102 A 1 
ATOM 781  C C     . VAL A 1 102 ? -12.395 32.291  8.686   1.00 31.69 102 A 1 
ATOM 782  O O     . VAL A 1 102 ? -13.467 32.170  9.247   1.00 29.81 102 A 1 
ATOM 783  C CB    . VAL A 1 102 ? -10.862 32.675  10.681  1.00 30.36 102 A 1 
ATOM 784  C CG1   . VAL A 1 102 ? -11.914 32.400  11.764  1.00 27.55 102 A 1 
ATOM 785  C CG2   . VAL A 1 102 ? -9.494  32.396  11.316  1.00 28.97 102 A 1 
ATOM 786  N N     . MET A 1 103 ? -12.319 32.788  7.449   1.00 28.49 103 A 1 
ATOM 787  C CA    . MET A 1 103 ? -13.383 33.532  6.758   1.00 29.93 103 A 1 
ATOM 788  C C     . MET A 1 103 ? -14.712 32.794  6.562   1.00 30.20 103 A 1 
ATOM 789  O O     . MET A 1 103 ? -15.716 33.460  6.341   1.00 29.33 103 A 1 
ATOM 790  C CB    . MET A 1 103 ? -12.867 33.962  5.374   1.00 29.23 103 A 1 
ATOM 791  C CG    . MET A 1 103 ? -12.099 35.290  5.407   1.00 26.67 103 A 1 
ATOM 792  S SD    . MET A 1 103 ? -13.192 36.726  5.502   1.00 24.78 103 A 1 
ATOM 793  C CE    . MET A 1 103 ? -12.057 38.003  4.910   1.00 22.74 103 A 1 
ATOM 794  N N     . LEU A 1 104 ? -14.739 31.464  6.556   1.00 31.36 104 A 1 
ATOM 795  C CA    . LEU A 1 104 ? -16.010 30.767  6.363   1.00 32.53 104 A 1 
ATOM 796  C C     . LEU A 1 104 ? -16.785 30.688  7.688   1.00 31.60 104 A 1 
ATOM 797  O O     . LEU A 1 104 ? -16.916 29.618  8.279   1.00 29.74 104 A 1 
ATOM 798  C CB    . LEU A 1 104 ? -15.804 29.415  5.645   1.00 31.07 104 A 1 
ATOM 799  C CG    . LEU A 1 104 ? -15.564 29.557  4.138   1.00 28.19 104 A 1 
ATOM 800  C CD1   . LEU A 1 104 ? -15.004 28.256  3.569   1.00 26.12 104 A 1 
ATOM 801  C CD2   . LEU A 1 104 ? -16.852 29.883  3.363   1.00 27.85 104 A 1 
ATOM 802  N N     . ASP A 1 105 ? -17.373 31.823  8.074   1.00 36.88 105 A 1 
ATOM 803  C CA    . ASP A 1 105 ? -18.536 31.960  8.962   1.00 38.11 105 A 1 
ATOM 804  C C     . ASP A 1 105 ? -19.789 31.299  8.338   1.00 36.58 105 A 1 
ATOM 805  O O     . ASP A 1 105 ? -20.866 31.886  8.217   1.00 35.37 105 A 1 
ATOM 806  C CB    . ASP A 1 105 ? -18.791 33.454  9.277   1.00 36.28 105 A 1 
ATOM 807  C CG    . ASP A 1 105 ? -18.266 33.952  10.629  1.00 33.62 105 A 1 
ATOM 808  O OD1   . ASP A 1 105 ? -17.963 33.107  11.502  1.00 32.03 105 A 1 
ATOM 809  O OD2   . ASP A 1 105 ? -18.234 35.191  10.791  1.00 31.34 105 A 1 
ATOM 810  N N     . CYS A 1 106 ? -19.659 30.065  7.845   1.00 41.64 106 A 1 
ATOM 811  C CA    . CYS A 1 106 ? -20.792 29.307  7.371   1.00 42.78 106 A 1 
ATOM 812  C C     . CYS A 1 106 ? -21.610 28.868  8.592   1.00 41.32 106 A 1 
ATOM 813  O O     . CYS A 1 106 ? -21.336 27.842  9.200   1.00 40.00 106 A 1 
ATOM 814  C CB    . CYS A 1 106 ? -20.344 28.137  6.486   1.00 40.31 106 A 1 
ATOM 815  S SG    . CYS A 1 106 ? -20.165 28.691  4.764   1.00 35.20 106 A 1 
ATOM 816  N N     . HIS A 1 107 ? -22.688 29.588  8.842   1.00 28.28 107 A 1 
ATOM 817  C CA    . HIS A 1 107 ? -23.810 29.199  9.700   1.00 29.54 107 A 1 
ATOM 818  C C     . HIS A 1 107 ? -24.516 27.890  9.269   1.00 28.12 107 A 1 
ATOM 819  O O     . HIS A 1 107 ? -25.539 27.522  9.853   1.00 26.65 107 A 1 
ATOM 820  C CB    . HIS A 1 107 ? -24.835 30.344  9.717   1.00 28.09 107 A 1 
ATOM 821  C CG    . HIS A 1 107 ? -24.619 31.348  10.817  1.00 26.32 107 A 1 
ATOM 822  N ND1   . HIS A 1 107 ? -24.795 31.095  12.161  1.00 24.23 107 A 1 
ATOM 823  C CD2   . HIS A 1 107 ? -24.320 32.673  10.699  1.00 23.64 107 A 1 
ATOM 824  C CE1   . HIS A 1 107 ? -24.593 32.243  12.826  1.00 22.29 107 A 1 
ATOM 825  N NE2   . HIS A 1 107 ? -24.309 33.229  11.981  1.00 22.48 107 A 1 
ATOM 826  N N     . ALA A 1 108 ? -24.046 27.230  8.217   1.00 33.23 108 A 1 
ATOM 827  C CA    . ALA A 1 108 ? -24.643 26.005  7.722   1.00 33.28 108 A 1 
ATOM 828  C C     . ALA A 1 108 ? -24.430 24.838  8.704   1.00 33.03 108 A 1 
ATOM 829  O O     . ALA A 1 108 ? -23.499 24.840  9.500   1.00 31.03 108 A 1 
ATOM 830  C CB    . ALA A 1 108 ? -24.084 25.704  6.327   1.00 30.81 108 A 1 
ATOM 831  N N     . ASP A 1 109 ? -25.298 23.827  8.590   1.00 35.38 109 A 1 
ATOM 832  C CA    . ASP A 1 109 ? -25.384 22.686  9.498   1.00 36.12 109 A 1 
ATOM 833  C C     . ASP A 1 109 ? -24.027 22.015  9.789   1.00 35.10 109 A 1 
ATOM 834  O O     . ASP A 1 109 ? -23.164 21.910  8.931   1.00 33.57 109 A 1 
ATOM 835  C CB    . ASP A 1 109 ? -26.346 21.637  8.912   1.00 34.33 109 A 1 
ATOM 836  C CG    . ASP A 1 109 ? -27.792 22.126  8.833   1.00 30.47 109 A 1 
ATOM 837  O OD1   . ASP A 1 109 ? -28.234 22.772  9.801   1.00 30.88 109 A 1 
ATOM 838  O OD2   . ASP A 1 109 ? -28.433 21.852  7.797   1.00 31.64 109 A 1 
ATOM 839  N N     . ALA A 1 110 ? -23.907 21.452  10.988  1.00 32.48 110 A 1 
ATOM 840  C CA    . ALA A 1 110 ? -22.701 20.804  11.519  1.00 32.47 110 A 1 
ATOM 841  C C     . ALA A 1 110 ? -22.043 19.774  10.574  1.00 32.04 110 A 1 
ATOM 842  O O     . ALA A 1 110 ? -20.823 19.579  10.605  1.00 30.51 110 A 1 
ATOM 843  C CB    . ALA A 1 110 ? -23.095 20.146  12.840  1.00 30.62 110 A 1 
ATOM 844  N N     . ALA A 1 111 ? -22.841 19.143  9.694   1.00 32.04 111 A 1 
ATOM 845  C CA    . ALA A 1 111 ? -22.335 18.235  8.670   1.00 32.72 111 A 1 
ATOM 846  C C     . ALA A 1 111 ? -21.487 18.944  7.588   1.00 32.24 111 A 1 
ATOM 847  O O     . ALA A 1 111 ? -20.490 18.387  7.123   1.00 30.83 111 A 1 
ATOM 848  C CB    . ALA A 1 111 ? -23.533 17.512  8.058   1.00 31.10 111 A 1 
ATOM 849  N N     . ALA A 1 112 ? -21.869 20.166  7.206   1.00 32.69 112 A 1 
ATOM 850  C CA    . ALA A 1 112 ? -21.135 20.957  6.224   1.00 32.92 112 A 1 
ATOM 851  C C     . ALA A 1 112 ? -19.781 21.432  6.767   1.00 33.07 112 A 1 
ATOM 852  O O     . ALA A 1 112 ? -18.791 21.455  6.035   1.00 32.16 112 A 1 
ATOM 853  C CB    . ALA A 1 112 ? -22.018 22.131  5.777   1.00 31.63 112 A 1 
ATOM 854  N N     . LEU A 1 113 ? -19.711 21.724  8.068   1.00 31.70 113 A 1 
ATOM 855  C CA    . LEU A 1 113 ? -18.473 22.082  8.758   1.00 33.15 113 A 1 
ATOM 856  C C     . LEU A 1 113 ? -17.445 20.948  8.730   1.00 32.58 113 A 1 
ATOM 857  O O     . LEU A 1 113 ? -16.266 21.220  8.492   1.00 30.68 113 A 1 
ATOM 858  C CB    . LEU A 1 113 ? -18.794 22.520  10.191  1.00 31.14 113 A 1 
ATOM 859  C CG    . LEU A 1 113 ? -19.189 23.998  10.260  1.00 28.40 113 A 1 
ATOM 860  C CD1   . LEU A 1 113 ? -20.098 24.261  11.454  1.00 27.64 113 A 1 
ATOM 861  C CD2   . LEU A 1 113 ? -17.947 24.888  10.385  1.00 30.20 113 A 1 
ATOM 862  N N     . CYS A 1 114 ? -17.859 19.683  8.859   1.00 39.17 114 A 1 
ATOM 863  C CA    . CYS A 1 114 ? -16.945 18.549  8.750   1.00 41.58 114 A 1 
ATOM 864  C C     . CYS A 1 114 ? -16.296 18.452  7.358   1.00 41.64 114 A 1 
ATOM 865  O O     . CYS A 1 114 ? -15.095 18.240  7.258   1.00 42.08 114 A 1 
ATOM 866  C CB    . CYS A 1 114 ? -17.674 17.254  9.101   1.00 40.19 114 A 1 
ATOM 867  S SG    . CYS A 1 114 ? -17.959 17.158  10.903  1.00 37.30 114 A 1 
ATOM 868  N N     . ALA A 1 115 ? -17.083 18.665  6.297   1.00 36.10 115 A 1 
ATOM 869  C CA    . ALA A 1 115 ? -16.559 18.665  4.934   1.00 37.06 115 A 1 
ATOM 870  C C     . ALA A 1 115 ? -15.608 19.850  4.676   1.00 36.53 115 A 1 
ATOM 871  O O     . ALA A 1 115 ? -14.564 19.686  4.040   1.00 35.23 115 A 1 
ATOM 872  C CB    . ALA A 1 115 ? -17.737 18.662  3.961   1.00 35.22 115 A 1 
ATOM 873  N N     . ALA A 1 116 ? -15.951 21.033  5.209   1.00 39.29 116 A 1 
ATOM 874  C CA    . ALA A 1 116 ? -15.089 22.210  5.136   1.00 39.40 116 A 1 
ATOM 875  C C     . ALA A 1 116 ? -13.765 21.996  5.895   1.00 39.43 116 A 1 
ATOM 876  O O     . ALA A 1 116 ? -12.711 22.388  5.404   1.00 38.35 116 A 1 
ATOM 877  C CB    . ALA A 1 116 ? -15.857 23.414  5.671   1.00 37.20 116 A 1 
ATOM 878  N N     . TYR A 1 117 ? -13.821 21.322  7.044   1.00 36.29 117 A 1 
ATOM 879  C CA    . TYR A 1 117 ? -12.639 21.008  7.850   1.00 38.96 117 A 1 
ATOM 880  C C     . TYR A 1 117 ? -11.731 19.977  7.151   1.00 39.88 117 A 1 
ATOM 881  O O     . TYR A 1 117 ? -10.515 20.173  7.097   1.00 38.56 117 A 1 
ATOM 882  C CB    . TYR A 1 117 ? -13.094 20.514  9.226   1.00 37.02 117 A 1 
ATOM 883  C CG    . TYR A 1 117 ? -12.037 20.665  10.287  1.00 34.37 117 A 1 
ATOM 884  C CD1   . TYR A 1 117 ? -11.172 19.607  10.613  1.00 33.27 117 A 1 
ATOM 885  C CD2   . TYR A 1 117 ? -11.918 21.897  10.976  1.00 35.02 117 A 1 
ATOM 886  C CE1   . TYR A 1 117 ? -10.223 19.756  11.622  1.00 31.72 117 A 1 
ATOM 887  C CE2   . TYR A 1 117 ? -10.971 22.050  11.986  1.00 31.92 117 A 1 
ATOM 888  C CZ    . TYR A 1 117 ? -10.121 20.981  12.320  1.00 31.13 117 A 1 
ATOM 889  O OH    . TYR A 1 117 ? -9.202  21.127  13.328  1.00 29.73 117 A 1 
ATOM 890  N N     . GLU A 1 118 ? -12.290 18.931  6.537   1.00 38.99 118 A 1 
ATOM 891  C CA    . GLU A 1 118 ? -11.509 18.007  5.705   1.00 40.10 118 A 1 
ATOM 892  C C     . GLU A 1 118 ? -10.848 18.719  4.514   1.00 38.83 118 A 1 
ATOM 893  O O     . GLU A 1 118 ? -9.665  18.506  4.234   1.00 37.05 118 A 1 
ATOM 894  C CB    . GLU A 1 118 ? -12.388 16.850  5.189   1.00 38.38 118 A 1 
ATOM 895  C CG    . GLU A 1 118 ? -12.604 15.777  6.260   1.00 34.86 118 A 1 
ATOM 896  C CD    . GLU A 1 118 ? -13.314 14.510  5.749   1.00 32.60 118 A 1 
ATOM 897  O OE1   . GLU A 1 118 ? -13.277 13.506  6.502   1.00 30.93 118 A 1 
ATOM 898  O OE2   . GLU A 1 118 ? -13.847 14.519  4.619   1.00 31.81 118 A 1 
ATOM 899  N N     . ALA A 1 119 ? -11.592 19.611  3.858   1.00 40.98 119 A 1 
ATOM 900  C CA    . ALA A 1 119 ? -11.044 20.435  2.789   1.00 40.04 119 A 1 
ATOM 901  C C     . ALA A 1 119 ? -9.914  21.350  3.295   1.00 38.47 119 A 1 
ATOM 902  O O     . ALA A 1 119 ? -8.873  21.436  2.649   1.00 37.21 119 A 1 
ATOM 903  C CB    . ALA A 1 119 ? -12.176 21.224  2.132   1.00 38.09 119 A 1 
ATOM 904  N N     . GLN A 1 120 ? -10.075 21.979  4.471   1.00 38.34 120 A 1 
ATOM 905  C CA    . GLN A 1 120 ? -9.040  22.807  5.094   1.00 38.82 120 A 1 
ATOM 906  C C     . GLN A 1 120 ? -7.774  22.018  5.437   1.00 37.36 120 A 1 
ATOM 907  O O     . GLN A 1 120 ? -6.681  22.484  5.118   1.00 36.03 120 A 1 
ATOM 908  C CB    . GLN A 1 120 ? -9.572  23.487  6.365   1.00 37.99 120 A 1 
ATOM 909  C CG    . GLN A 1 120 ? -10.306 24.799  6.069   1.00 35.58 120 A 1 
ATOM 910  C CD    . GLN A 1 120 ? -10.789 25.488  7.354   1.00 32.98 120 A 1 
ATOM 911  O OE1   . GLN A 1 120 ? -10.755 24.936  8.434   1.00 32.67 120 A 1 
ATOM 912  N NE2   . GLN A 1 120 ? -11.228 26.729  7.279   1.00 30.61 120 A 1 
ATOM 913  N N     . VAL A 1 121 ? -7.886  20.815  6.005   1.00 38.91 121 A 1 
ATOM 914  C CA    . VAL A 1 121 ? -6.709  19.972  6.310   1.00 38.73 121 A 1 
ATOM 915  C C     . VAL A 1 121 ? -5.978  19.570  5.024   1.00 36.61 121 A 1 
ATOM 916  O O     . VAL A 1 121 ? -4.749  19.535  4.987   1.00 35.12 121 A 1 
ATOM 917  C CB    . VAL A 1 121 ? -7.110  18.742  7.144   1.00 37.67 121 A 1 
ATOM 918  C CG1   . VAL A 1 121 ? -5.934  17.776  7.360   1.00 36.48 121 A 1 
ATOM 919  C CG2   . VAL A 1 121 ? -7.603  19.148  8.534   1.00 40.70 121 A 1 
ATOM 920  N N     . HIS A 1 122 ? -6.720  19.313  3.946   1.00 38.31 122 A 1 
ATOM 921  C CA    . HIS A 1 122 ? -6.117  19.071  2.634   1.00 38.28 122 A 1 
ATOM 922  C C     . HIS A 1 122 ? -5.456  20.325  2.055   1.00 35.83 122 A 1 
ATOM 923  O O     . HIS A 1 122 ? -4.346  20.241  1.521   1.00 34.61 122 A 1 
ATOM 924  C CB    . HIS A 1 122 ? -7.167  18.480  1.674   1.00 37.07 122 A 1 
ATOM 925  C CG    . HIS A 1 122 ? -7.209  16.982  1.743   1.00 35.41 122 A 1 
ATOM 926  N ND1   . HIS A 1 122 ? -6.245  16.127  1.238   1.00 35.32 122 A 1 
ATOM 927  C CD2   . HIS A 1 122 ? -8.162  16.178  2.313   1.00 35.28 122 A 1 
ATOM 928  C CE1   . HIS A 1 122 ? -6.604  14.861  1.498   1.00 34.72 122 A 1 
ATOM 929  N NE2   . HIS A 1 122 ? -7.768  14.849  2.153   1.00 34.07 122 A 1 
ATOM 930  N N     . TYR A 1 123 ? -6.100  21.486  2.188   1.00 39.19 123 A 1 
ATOM 931  C CA    . TYR A 1 123 ? -5.613  22.748  1.635   1.00 38.93 123 A 1 
ATOM 932  C C     . TYR A 1 123 ? -4.425  23.314  2.434   1.00 37.84 123 A 1 
ATOM 933  O O     . TYR A 1 123 ? -3.441  23.747  1.836   1.00 36.23 123 A 1 
ATOM 934  C CB    . TYR A 1 123 ? -6.785  23.734  1.569   1.00 36.75 123 A 1 
ATOM 935  C CG    . TYR A 1 123 ? -6.551  24.878  0.604   1.00 35.02 123 A 1 
ATOM 936  C CD1   . TYR A 1 123 ? -6.133  26.145  1.060   1.00 32.12 123 A 1 
ATOM 937  C CD2   . TYR A 1 123 ? -6.761  24.682  -0.780  1.00 32.43 123 A 1 
ATOM 938  C CE1   . TYR A 1 123 ? -5.931  27.188  0.158   1.00 27.51 123 A 1 
ATOM 939  C CE2   . TYR A 1 123 ? -6.555  25.725  -1.696  1.00 27.89 123 A 1 
ATOM 940  C CZ    . TYR A 1 123 ? -6.140  26.980  -1.223  1.00 27.51 123 A 1 
ATOM 941  O OH    . TYR A 1 123 ? -5.947  28.016  -2.112  1.00 26.46 123 A 1 
ATOM 942  N N     . ALA A 1 124 ? -4.463  23.224  3.761   1.00 35.93 124 A 1 
ATOM 943  C CA    . ALA A 1 124 ? -3.389  23.682  4.631   1.00 35.25 124 A 1 
ATOM 944  C C     . ALA A 1 124 ? -2.071  22.943  4.359   1.00 34.47 124 A 1 
ATOM 945  O O     . ALA A 1 124 ? -1.011  23.564  4.277   1.00 32.84 124 A 1 
ATOM 946  C CB    . ALA A 1 124 ? -3.821  23.502  6.084   1.00 33.29 124 A 1 
ATOM 947  N N     . ASN A 1 125 ? -2.150  21.649  4.094   1.00 32.79 125 A 1 
ATOM 948  C CA    . ASN A 1 125 ? -0.977  20.879  3.678   1.00 32.28 125 A 1 
ATOM 949  C C     . ASN A 1 125 ? -0.408  21.300  2.308   1.00 31.45 125 A 1 
ATOM 950  O O     . ASN A 1 125 ? 0.763   21.066  2.042   1.00 29.37 125 A 1 
ATOM 951  C CB    . ASN A 1 125 ? -1.347  19.391  3.643   1.00 31.25 125 A 1 
ATOM 952  C CG    . ASN A 1 125 ? -1.148  18.723  4.985   1.00 28.08 125 A 1 
ATOM 953  O OD1   . ASN A 1 125 ? -0.048  18.599  5.480   1.00 27.40 125 A 1 
ATOM 954  N ND2   . ASN A 1 125 ? -2.195  18.197  5.572   1.00 28.14 125 A 1 
ATOM 955  N N     . LEU A 1 126 ? -1.244  21.870  1.445   1.00 33.57 126 A 1 
ATOM 956  C CA    . LEU A 1 126 ? -0.775  22.407  0.169   1.00 34.53 126 A 1 
ATOM 957  C C     . LEU A 1 126 ? -0.092  23.768  0.378   1.00 33.73 126 A 1 
ATOM 958  O O     . LEU A 1 126 ? 0.914   24.063  -0.267  1.00 31.42 126 A 1 
ATOM 959  C CB    . LEU A 1 126 ? -1.962  22.515  -0.812  1.00 31.75 126 A 1 
ATOM 960  C CG    . LEU A 1 126 ? -1.546  22.194  -2.261  1.00 28.23 126 A 1 
ATOM 961  C CD1   . LEU A 1 126 ? -1.582  20.697  -2.529  1.00 25.53 126 A 1 
ATOM 962  C CD2   . LEU A 1 126 ? -2.473  22.883  -3.262  1.00 27.00 126 A 1 
ATOM 963  N N     . LEU A 1 127 ? -0.637  24.589  1.283   1.00 30.65 127 A 1 
ATOM 964  C CA    . LEU A 1 127 ? -0.122  25.929  1.585   1.00 31.70 127 A 1 
ATOM 965  C C     . LEU A 1 127 ? 1.227   25.901  2.309   1.00 31.33 127 A 1 
ATOM 966  O O     . LEU A 1 127 ? 2.087   26.714  1.971   1.00 29.21 127 A 1 
ATOM 967  C CB    . LEU A 1 127 ? -1.164  26.702  2.411   1.00 29.54 127 A 1 
ATOM 968  C CG    . LEU A 1 127 ? -2.260  27.358  1.559   1.00 26.13 127 A 1 
ATOM 969  C CD1   . LEU A 1 127 ? -3.404  27.821  2.459   1.00 25.04 127 A 1 
ATOM 970  C CD2   . LEU A 1 127 ? -1.731  28.577  0.791   1.00 27.97 127 A 1 
ATOM 971  N N     . THR A 1 128 ? 1.443   24.973  3.248   1.00 32.49 128 A 1 
ATOM 972  C CA    . THR A 1 128 ? 2.737   24.882  3.957   1.00 32.58 128 A 1 
ATOM 973  C C     . THR A 1 128 ? 3.906   24.608  3.008   1.00 31.20 128 A 1 
ATOM 974  O O     . THR A 1 128 ? 4.986   25.147  3.215   1.00 28.71 128 A 1 
ATOM 975  C CB    . THR A 1 128 ? 2.720   23.801  5.046   1.00 30.58 128 A 1 
ATOM 976  O OG1   . THR A 1 128 ? 2.177   22.598  4.551   1.00 29.45 128 A 1 
ATOM 977  C CG2   . THR A 1 128 ? 1.897   24.220  6.262   1.00 30.11 128 A 1 
ATOM 978  N N     . VAL A 1 129 ? 3.682   23.869  1.939   1.00 33.44 129 A 1 
ATOM 979  C CA    . VAL A 1 129 ? 4.705   23.652  0.897   1.00 33.90 129 A 1 
ATOM 980  C C     . VAL A 1 129 ? 4.974   24.939  0.096   1.00 31.87 129 A 1 
ATOM 981  O O     . VAL A 1 129 ? 6.109   25.181  -0.325  1.00 29.26 129 A 1 
ATOM 982  C CB    . VAL A 1 129 ? 4.303   22.494  -0.037  1.00 31.42 129 A 1 
ATOM 983  C CG1   . VAL A 1 129 ? 5.358   22.220  -1.119  1.00 28.60 129 A 1 
ATOM 984  C CG2   . VAL A 1 129 ? 4.110   21.184  0.748   1.00 29.78 129 A 1 
ATOM 985  N N     . MET A 1 130 ? 3.960   25.789  -0.118  1.00 36.10 130 A 1 
ATOM 986  C CA    . MET A 1 130 ? 4.083   27.018  -0.916  1.00 36.17 130 A 1 
ATOM 987  C C     . MET A 1 130 ? 4.686   28.200  -0.145  1.00 35.02 130 A 1 
ATOM 988  O O     . MET A 1 130 ? 5.128   29.158  -0.777  1.00 32.72 130 A 1 
ATOM 989  C CB    . MET A 1 130 ? 2.710   27.396  -1.493  1.00 34.11 130 A 1 
ATOM 990  C CG    . MET A 1 130 ? 2.289   26.475  -2.642  1.00 30.24 130 A 1 
ATOM 991  S SD    . MET A 1 130 ? 2.776   27.068  -4.305  1.00 26.99 130 A 1 
ATOM 992  C CE    . MET A 1 130 ? 1.304   28.046  -4.696  1.00 24.39 130 A 1 
ATOM 993  N N     . HIS A 1 131 ? 4.696   28.172  1.194   1.00 36.37 131 A 1 
ATOM 994  C CA    . HIS A 1 131 ? 5.022   29.356  2.004   1.00 36.87 131 A 1 
ATOM 995  C C     . HIS A 1 131 ? 6.506   29.739  2.088   1.00 34.10 131 A 1 
ATOM 996  O O     . HIS A 1 131 ? 6.796   30.823  2.584   1.00 32.99 131 A 1 
ATOM 997  C CB    . HIS A 1 131 ? 4.360   29.270  3.382   1.00 36.47 131 A 1 
ATOM 998  C CG    . HIS A 1 131 ? 3.019   29.949  3.410   1.00 34.81 131 A 1 
ATOM 999  N ND1   . HIS A 1 131 ? 2.792   31.288  3.190   1.00 35.48 131 A 1 
ATOM 1000 C CD2   . HIS A 1 131 ? 1.794   29.392  3.655   1.00 35.63 131 A 1 
ATOM 1001 C CE1   . HIS A 1 131 ? 1.477   31.530  3.288   1.00 35.64 131 A 1 
ATOM 1002 N NE2   . HIS A 1 131 ? 0.832   30.394  3.569   1.00 34.09 131 A 1 
ATOM 1003 N N     . GLN A 1 132 ? 7.441   28.973  1.549   1.00 29.98 132 A 1 
ATOM 1004 C CA    . GLN A 1 132 ? 8.832   29.432  1.378   1.00 31.17 132 A 1 
ATOM 1005 C C     . GLN A 1 132 ? 8.992   30.504  0.267   1.00 29.70 132 A 1 
ATOM 1006 O O     . GLN A 1 132 ? 10.017  30.578  -0.404  1.00 28.72 132 A 1 
ATOM 1007 C CB    . GLN A 1 132 ? 9.796   28.255  1.183   1.00 31.09 132 A 1 
ATOM 1008 C CG    . GLN A 1 132 ? 10.158  27.528  2.487   1.00 29.37 132 A 1 
ATOM 1009 C CD    . GLN A 1 132 ? 11.306  26.535  2.292   1.00 26.01 132 A 1 
ATOM 1010 O OE1   . GLN A 1 132 ? 11.720  26.221  1.186   1.00 25.04 132 A 1 
ATOM 1011 N NE2   . GLN A 1 132 ? 11.874  26.019  3.354   1.00 22.30 132 A 1 
ATOM 1012 N N     . ARG A 1 133 ? 7.997   31.370  0.039   1.00 31.64 133 A 1 
ATOM 1013 C CA    . ARG A 1 133 ? 8.182   32.512  -0.863  1.00 31.94 133 A 1 
ATOM 1014 C C     . ARG A 1 133 ? 9.081   33.551  -0.204  1.00 29.24 133 A 1 
ATOM 1015 O O     . ARG A 1 133 ? 8.874   33.934  0.940   1.00 27.85 133 A 1 
ATOM 1016 C CB    . ARG A 1 133 ? 6.849   33.108  -1.333  1.00 31.94 133 A 1 
ATOM 1017 C CG    . ARG A 1 133 ? 6.305   32.319  -2.530  1.00 30.65 133 A 1 
ATOM 1018 C CD    . ARG A 1 133 ? 5.088   33.021  -3.135  1.00 30.47 133 A 1 
ATOM 1019 N NE    . ARG A 1 133 ? 4.633   32.341  -4.357  1.00 26.18 133 A 1 
ATOM 1020 C CZ    . ARG A 1 133 ? 3.660   32.759  -5.163  1.00 24.82 133 A 1 
ATOM 1021 N NH1   . ARG A 1 133 ? 2.998   33.857  -4.909  1.00 22.87 133 A 1 
ATOM 1022 N NH2   . ARG A 1 133 ? 3.350   32.077  -6.221  1.00 20.24 133 A 1 
ATOM 1023 N N     . MET A 1 134 ? 10.050  34.029  -0.966  1.00 30.38 134 A 1 
ATOM 1024 C CA    . MET A 1 134 ? 10.955  35.098  -0.565  1.00 31.80 134 A 1 
ATOM 1025 C C     . MET A 1 134 ? 10.188  36.351  -0.124  1.00 29.78 134 A 1 
ATOM 1026 O O     . MET A 1 134 ? 9.157   36.664  -0.724  1.00 28.49 134 A 1 
ATOM 1027 C CB    . MET A 1 134 ? 11.905  35.469  -1.722  1.00 32.22 134 A 1 
ATOM 1028 C CG    . MET A 1 134 ? 12.990  34.416  -1.972  1.00 30.77 134 A 1 
ATOM 1029 S SD    . MET A 1 134 ? 14.482  35.085  -2.764  1.00 28.09 134 A 1 
ATOM 1030 C CE    . MET A 1 134 ? 13.941  35.170  -4.484  1.00 26.45 134 A 1 
ATOM 1031 N N     . PRO A 1 135 ? 10.687  37.100  0.879   1.00 31.64 135 A 1 
ATOM 1032 C CA    . PRO A 1 135 ? 10.109  38.368  1.284   1.00 31.39 135 A 1 
ATOM 1033 C C     . PRO A 1 135 ? 10.244  39.365  0.134   1.00 29.96 135 A 1 
ATOM 1034 O O     . PRO A 1 135 ? 11.326  39.891  -0.129  1.00 28.95 135 A 1 
ATOM 1035 C CB    . PRO A 1 135 ? 10.874  38.774  2.550   1.00 30.57 135 A 1 
ATOM 1036 C CG    . PRO A 1 135 ? 12.243  38.103  2.385   1.00 30.22 135 A 1 
ATOM 1037 C CD    . PRO A 1 135 ? 11.909  36.821  1.620   1.00 36.18 135 A 1 
ATOM 1038 N N     . VAL A 1 136 ? 9.152   39.611  -0.589  1.00 30.38 136 A 1 
ATOM 1039 C CA    . VAL A 1 136 ? 9.120   40.678  -1.591  1.00 31.85 136 A 1 
ATOM 1040 C C     . VAL A 1 136 ? 9.193   41.997  -0.833  1.00 29.56 136 A 1 
ATOM 1041 O O     . VAL A 1 136 ? 8.282   42.347  -0.096  1.00 28.09 136 A 1 
ATOM 1042 C CB    . VAL A 1 136 ? 7.873   40.605  -2.486  1.00 30.68 136 A 1 
ATOM 1043 C CG1   . VAL A 1 136 ? 7.876   41.731  -3.526  1.00 29.19 136 A 1 
ATOM 1044 C CG2   . VAL A 1 136 ? 7.825   39.269  -3.245  1.00 35.33 136 A 1 
ATOM 1045 N N     . VAL A 1 137 ? 10.301  42.708  -1.008  1.00 31.74 137 A 1 
ATOM 1046 C CA    . VAL A 1 137 ? 10.516  44.032  -0.434  1.00 35.11 137 A 1 
ATOM 1047 C C     . VAL A 1 137 ? 9.415   44.949  -0.969  1.00 32.26 137 A 1 
ATOM 1048 O O     . VAL A 1 137 ? 9.344   45.196  -2.174  1.00 31.04 137 A 1 
ATOM 1049 C CB    . VAL A 1 137 ? 11.916  44.575  -0.774  1.00 33.04 137 A 1 
ATOM 1050 C CG1   . VAL A 1 137 ? 12.179  45.900  -0.068  1.00 30.95 137 A 1 
ATOM 1051 C CG2   . VAL A 1 137 ? 13.021  43.586  -0.354  1.00 34.60 137 A 1 
ATOM 1052 N N     . SER A 1 138 ? 8.538   45.421  -0.086  1.00 33.49 138 A 1 
ATOM 1053 C CA    . SER A 1 138 ? 7.448   46.324  -0.431  1.00 34.89 138 A 1 
ATOM 1054 C C     . SER A 1 138 ? 8.022   47.683  -0.830  1.00 33.36 138 A 1 
ATOM 1055 O O     . SER A 1 138 ? 8.356   48.493  0.038   1.00 32.80 138 A 1 
ATOM 1056 C CB    . SER A 1 138 ? 6.479   46.454  0.748   1.00 32.74 138 A 1 
ATOM 1057 O OG    . SER A 1 138 ? 7.169   46.844  1.923   1.00 32.35 138 A 1 
ATOM 1058 N N     . HIS A 1 139 ? 8.127   47.935  -2.129  1.00 29.25 139 A 1 
ATOM 1059 C CA    . HIS A 1 139 ? 8.442   49.276  -2.607  1.00 34.15 139 A 1 
ATOM 1060 C C     . HIS A 1 139 ? 7.335   50.252  -2.169  1.00 31.62 139 A 1 
ATOM 1061 O O     . HIS A 1 139 ? 6.158   49.898  -2.227  1.00 30.73 139 A 1 
ATOM 1062 C CB    . HIS A 1 139 ? 8.654   49.286  -4.125  1.00 31.73 139 A 1 
ATOM 1063 C CG    . HIS A 1 139 ? 10.098  49.073  -4.496  1.00 30.25 139 A 1 
ATOM 1064 N ND1   . HIS A 1 139 ? 11.105  50.010  -4.414  1.00 29.91 139 A 1 
ATOM 1065 C CD2   . HIS A 1 139 ? 10.680  47.924  -4.966  1.00 30.14 139 A 1 
ATOM 1066 C CE1   . HIS A 1 139 ? 12.246  49.441  -4.818  1.00 27.84 139 A 1 
ATOM 1067 N NE2   . HIS A 1 139 ? 12.032  48.168  -5.160  1.00 28.45 139 A 1 
ATOM 1068 N N     . PRO A 1 140 ? 7.679   51.478  -1.728  1.00 33.65 140 A 1 
ATOM 1069 C CA    . PRO A 1 140 ? 6.719   52.445  -1.232  1.00 36.63 140 A 1 
ATOM 1070 C C     . PRO A 1 140 ? 5.775   52.859  -2.365  1.00 35.36 140 A 1 
ATOM 1071 O O     . PRO A 1 140 ? 6.211   53.345  -3.407  1.00 34.71 140 A 1 
ATOM 1072 C CB    . PRO A 1 140 ? 7.555   53.612  -0.688  1.00 34.39 140 A 1 
ATOM 1073 C CG    . PRO A 1 140 ? 8.857   53.535  -1.479  1.00 33.83 140 A 1 
ATOM 1074 C CD    . PRO A 1 140 ? 9.030   52.027  -1.712  1.00 39.13 140 A 1 
ATOM 1075 N N     . ALA A 1 141 ? 4.477   52.646  -2.156  1.00 29.70 141 A 1 
ATOM 1076 C CA    . ALA A 1 141 ? 3.447   53.043  -3.098  1.00 30.58 141 A 1 
ATOM 1077 C C     . ALA A 1 141 ? 3.425   54.572  -3.220  1.00 28.34 141 A 1 
ATOM 1078 O O     . ALA A 1 141 ? 3.049   55.277  -2.278  1.00 27.57 141 A 1 
ATOM 1079 C CB    . ALA A 1 141 ? 2.106   52.476  -2.644  1.00 29.53 141 A 1 
ATOM 1080 N N     . VAL A 1 142 ? 3.831   55.104  -4.377  1.00 30.24 142 A 1 
ATOM 1081 C CA    . VAL A 1 142 ? 3.760   56.536  -4.687  1.00 34.53 142 A 1 
ATOM 1082 C C     . VAL A 1 142 ? 2.287   56.940  -4.749  1.00 31.65 142 A 1 
ATOM 1083 O O     . VAL A 1 142 ? 1.487   56.316  -5.460  1.00 31.35 142 A 1 
ATOM 1084 C CB    . VAL A 1 142 ? 4.515   56.869  -5.980  1.00 32.58 142 A 1 
ATOM 1085 C CG1   . VAL A 1 142 ? 4.462   58.366  -6.298  1.00 31.14 142 A 1 
ATOM 1086 C CG2   . VAL A 1 142 ? 5.994   56.475  -5.878  1.00 37.96 142 A 1 
ATOM 1087 N N     . ALA A 1 143 ? 1.926   57.990  -3.999  1.00 33.59 143 A 1 
ATOM 1088 C CA    . ALA A 1 143 ? 0.571   58.521  -3.901  1.00 36.52 143 A 1 
ATOM 1089 C C     . ALA A 1 143 ? 0.162   59.219  -5.211  1.00 34.42 143 A 1 
ATOM 1090 O O     . ALA A 1 143 ? 0.393   60.411  -5.388  1.00 34.57 143 A 1 
ATOM 1091 C CB    . ALA A 1 143 ? 0.517   59.458  -2.693  1.00 34.74 143 A 1 
ATOM 1092 N N     . ILE A 1 144 ? -0.454  58.496  -6.145  1.00 32.70 144 A 1 
ATOM 1093 C CA    . ILE A 1 144 ? -1.037  59.100  -7.346  1.00 35.76 144 A 1 
ATOM 1094 C C     . ILE A 1 144 ? -2.296  59.883  -6.927  1.00 33.79 144 A 1 
ATOM 1095 O O     . ILE A 1 144 ? -3.134  59.330  -6.208  1.00 32.11 144 A 1 
ATOM 1096 C CB    . ILE A 1 144 ? -1.308  58.059  -8.448  1.00 33.80 144 A 1 
ATOM 1097 C CG1   . ILE A 1 144 ? 0.012   57.352  -8.847  1.00 33.34 144 A 1 
ATOM 1098 C CG2   . ILE A 1 144 ? -1.934  58.719  -9.689  1.00 36.82 144 A 1 
ATOM 1099 C CD1   . ILE A 1 144 ? -0.137  56.233  -9.882  1.00 35.57 144 A 1 
ATOM 1100 N N     . PRO A 1 145 ? -2.448  61.170  -7.324  1.00 37.27 145 A 1 
ATOM 1101 C CA    . PRO A 1 145 ? -3.496  62.047  -6.830  1.00 40.65 145 A 1 
ATOM 1102 C C     . PRO A 1 145 ? -4.888  61.632  -7.342  1.00 39.12 145 A 1 
ATOM 1103 O O     . PRO A 1 145 ? -5.012  61.135  -8.464  1.00 38.27 145 A 1 
ATOM 1104 C CB    . PRO A 1 145 ? -3.102  63.459  -7.287  1.00 37.67 145 A 1 
ATOM 1105 C CG    . PRO A 1 145 ? -2.280  63.203  -8.549  1.00 37.30 145 A 1 
ATOM 1106 C CD    . PRO A 1 145 ? -1.560  61.890  -8.229  1.00 43.22 145 A 1 
ATOM 1107 N N     . PRO A 1 146 ? -5.960  61.877  -6.559  1.00 35.59 146 A 1 
ATOM 1108 C CA    . PRO A 1 146 ? -7.318  61.484  -6.900  1.00 37.60 146 A 1 
ATOM 1109 C C     . PRO A 1 146 ? -7.886  62.419  -7.976  1.00 35.54 146 A 1 
ATOM 1110 O O     . PRO A 1 146 ? -8.353  63.517  -7.674  1.00 35.39 146 A 1 
ATOM 1111 C CB    . PRO A 1 146 ? -8.089  61.538  -5.577  1.00 35.80 146 A 1 
ATOM 1112 C CG    . PRO A 1 146 ? -7.389  62.656  -4.795  1.00 36.91 146 A 1 
ATOM 1113 C CD    . PRO A 1 146 ? -5.926  62.517  -5.242  1.00 45.28 146 A 1 
ATOM 1114 N N     . VAL A 1 147 ? -7.860  62.028  -9.254  1.00 34.29 147 A 1 
ATOM 1115 C CA    . VAL A 1 147 ? -8.451  62.818  -10.343 1.00 37.21 147 A 1 
ATOM 1116 C C     . VAL A 1 147 ? -9.981  62.792  -10.228 1.00 34.29 147 A 1 
ATOM 1117 O O     . VAL A 1 147 ? -10.595 61.737  -10.045 1.00 33.33 147 A 1 
ATOM 1118 C CB    . VAL A 1 147 ? -7.958  62.382  -11.727 1.00 33.84 147 A 1 
ATOM 1119 C CG1   . VAL A 1 147 ? -8.437  63.354  -12.813 1.00 32.77 147 A 1 
ATOM 1120 C CG2   . VAL A 1 147 ? -6.429  62.342  -11.808 1.00 39.67 147 A 1 
ATOM 1121 N N     . SER A 1 148 ? -10.608 63.983  -10.339 1.00 37.63 148 A 1 
ATOM 1122 C CA    . SER A 1 148 ? -11.985 64.337  -9.965  1.00 39.14 148 A 1 
ATOM 1123 C C     . SER A 1 148 ? -13.062 64.013  -11.010 1.00 36.19 148 A 1 
ATOM 1124 O O     . SER A 1 148 ? -13.782 64.916  -11.427 1.00 35.48 148 A 1 
ATOM 1125 C CB    . SER A 1 148 ? -11.997 65.833  -9.642  1.00 36.99 148 A 1 
ATOM 1126 O OG    . SER A 1 148 ? -11.651 66.595  -10.791 1.00 34.44 148 A 1 
ATOM 1127 N N     . LEU A 1 149 ? -13.163 62.811  -11.522 1.00 28.22 149 A 1 
ATOM 1128 C CA    . LEU A 1 149 ? -14.041 62.512  -12.668 1.00 30.46 149 A 1 
ATOM 1129 C C     . LEU A 1 149 ? -15.539 62.822  -12.447 1.00 28.25 149 A 1 
ATOM 1130 O O     . LEU A 1 149 ? -16.025 62.928  -11.332 1.00 26.98 149 A 1 
ATOM 1131 C CB    . LEU A 1 149 ? -13.783 61.082  -13.178 1.00 28.10 149 A 1 
ATOM 1132 C CG    . LEU A 1 149 ? -12.771 61.037  -14.340 1.00 26.98 149 A 1 
ATOM 1133 C CD1   . LEU A 1 149 ? -12.295 59.609  -14.568 1.00 29.26 149 A 1 
ATOM 1134 C CD2   . LEU A 1 149 ? -13.367 61.553  -15.654 1.00 32.62 149 A 1 
ATOM 1135 N N     . PHE A 1 150 ? -16.220 63.054  -13.593 1.00 28.39 150 A 1 
ATOM 1136 C CA    . PHE A 1 150 ? -17.387 63.916  -13.816 1.00 31.29 150 A 1 
ATOM 1137 C C     . PHE A 1 150 ? -18.751 63.424  -13.264 1.00 28.79 150 A 1 
ATOM 1138 O O     . PHE A 1 150 ? -18.934 62.281  -12.883 1.00 29.24 150 A 1 
ATOM 1139 C CB    . PHE A 1 150 ? -17.481 64.195  -15.323 1.00 30.12 150 A 1 
ATOM 1140 C CG    . PHE A 1 150 ? -16.581 65.308  -15.837 1.00 33.19 150 A 1 
ATOM 1141 C CD1   . PHE A 1 150 ? -17.103 66.604  -15.992 1.00 36.06 150 A 1 
ATOM 1142 C CD2   . PHE A 1 150 ? -15.243 65.039  -16.166 1.00 37.54 150 A 1 
ATOM 1143 C CE1   . PHE A 1 150 ? -16.279 67.629  -16.487 1.00 32.65 150 A 1 
ATOM 1144 C CE2   . PHE A 1 150 ? -14.419 66.072  -16.658 1.00 30.51 150 A 1 
ATOM 1145 C CZ    . PHE A 1 150 ? -14.936 67.371  -16.827 1.00 29.59 150 A 1 
ATOM 1146 N N     . ALA A 1 151 ? -19.726 64.366  -13.325 1.00 28.01 151 A 1 
ATOM 1147 C CA    . ALA A 1 151 ? -20.925 64.452  -12.482 1.00 31.39 151 A 1 
ATOM 1148 C C     . ALA A 1 151 ? -22.281 64.020  -13.086 1.00 28.78 151 A 1 
ATOM 1149 O O     . ALA A 1 151 ? -23.234 63.876  -12.322 1.00 27.63 151 A 1 
ATOM 1150 C CB    . ALA A 1 151 ? -21.017 65.916  -12.044 1.00 29.52 151 A 1 
ATOM 1151 N N     . GLU A 1 152 ? -22.459 63.953  -14.404 1.00 30.60 152 A 1 
ATOM 1152 C CA    . GLU A 1 152 ? -23.771 64.134  -15.066 1.00 32.72 152 A 1 
ATOM 1153 C C     . GLU A 1 152 ? -24.779 62.973  -14.876 1.00 30.18 152 A 1 
ATOM 1154 O O     . GLU A 1 152 ? -25.052 62.202  -15.793 1.00 29.62 152 A 1 
ATOM 1155 C CB    . GLU A 1 152 ? -23.585 64.487  -16.548 1.00 31.41 152 A 1 
ATOM 1156 C CG    . GLU A 1 152 ? -23.046 65.907  -16.765 1.00 31.13 152 A 1 
ATOM 1157 C CD    . GLU A 1 152 ? -22.934 66.283  -18.250 1.00 32.64 152 A 1 
ATOM 1158 O OE1   . GLU A 1 152 ? -22.987 67.505  -18.542 1.00 32.28 152 A 1 
ATOM 1159 O OE2   . GLU A 1 152 ? -22.721 65.366  -19.084 1.00 32.86 152 A 1 
ATOM 1160 N N     . ALA A 1 153 ? -25.397 62.910  -13.724 1.00 28.10 153 A 1 
ATOM 1161 C CA    . ALA A 1 153 ? -26.571 62.074  -13.482 1.00 30.50 153 A 1 
ATOM 1162 C C     . ALA A 1 153 ? -27.850 62.803  -13.946 1.00 27.67 153 A 1 
ATOM 1163 O O     . ALA A 1 153 ? -28.508 63.469  -13.139 1.00 27.13 153 A 1 
ATOM 1164 C CB    . ALA A 1 153 ? -26.598 61.668  -12.010 1.00 29.55 153 A 1 
ATOM 1165 N N     . GLU A 1 154 ? -28.218 62.731  -15.241 1.00 34.13 154 A 1 
ATOM 1166 C CA    . GLU A 1 154 ? -29.445 63.348  -15.762 1.00 37.13 154 A 1 
ATOM 1167 C C     . GLU A 1 154 ? -30.732 62.696  -15.233 1.00 34.28 154 A 1 
ATOM 1168 O O     . GLU A 1 154 ? -30.778 61.525  -14.873 1.00 33.36 154 A 1 
ATOM 1169 C CB    . GLU A 1 154 ? -29.455 63.392  -17.301 1.00 35.33 154 A 1 
ATOM 1170 C CG    . GLU A 1 154 ? -28.935 64.704  -17.885 1.00 33.88 154 A 1 
ATOM 1171 C CD    . GLU A 1 154 ? -29.359 64.898  -19.351 1.00 33.78 154 A 1 
ATOM 1172 O OE1   . GLU A 1 154 ? -29.473 66.067  -19.773 1.00 32.78 154 A 1 
ATOM 1173 O OE2   . GLU A 1 154 ? -29.647 63.872  -20.023 1.00 34.05 154 A 1 
ATOM 1174 N N     . ALA A 1 155 ? -31.817 63.512  -15.219 1.00 30.61 155 A 1 
ATOM 1175 C CA    . ALA A 1 155 ? -32.925 63.391  -14.273 1.00 32.97 155 A 1 
ATOM 1176 C C     . ALA A 1 155 ? -34.251 62.829  -14.811 1.00 29.88 155 A 1 
ATOM 1177 O O     . ALA A 1 155 ? -35.196 62.745  -14.026 1.00 29.18 155 A 1 
ATOM 1178 C CB    . ALA A 1 155 ? -33.150 64.809  -13.734 1.00 31.96 155 A 1 
ATOM 1179 N N     . THR A 1 156 ? -34.441 62.610  -16.123 1.00 37.81 156 A 1 
ATOM 1180 C CA    . THR A 1 156 ? -35.743 62.765  -16.792 1.00 39.96 156 A 1 
ATOM 1181 C C     . THR A 1 156 ? -36.861 61.854  -16.276 1.00 36.61 156 A 1 
ATOM 1182 O O     . THR A 1 156 ? -36.687 60.669  -16.032 1.00 35.73 156 A 1 
ATOM 1183 C CB    . THR A 1 156 ? -35.631 62.666  -18.318 1.00 36.43 156 A 1 
ATOM 1184 O OG1   . THR A 1 156 ? -34.865 61.557  -18.702 1.00 34.61 156 A 1 
ATOM 1185 C CG2   . THR A 1 156 ? -34.986 63.907  -18.912 1.00 38.82 156 A 1 
ATOM 1186 N N     . ALA A 1 157 ? -38.065 62.464  -16.144 1.00 28.79 157 A 1 
ATOM 1187 C CA    . ALA A 1 157 ? -39.096 62.130  -15.158 1.00 29.56 157 A 1 
ATOM 1188 C C     . ALA A 1 157 ? -40.399 61.418  -15.627 1.00 26.68 157 A 1 
ATOM 1189 O O     . ALA A 1 157 ? -41.294 61.342  -14.782 1.00 26.14 157 A 1 
ATOM 1190 C CB    . ALA A 1 157 ? -39.468 63.467  -14.505 1.00 29.38 157 A 1 
ATOM 1191 N N     . PRO A 1 158 ? -40.687 61.058  -16.900 1.00 28.33 158 A 1 
ATOM 1192 C CA    . PRO A 1 158 ? -42.028 61.220  -17.476 1.00 31.09 158 A 1 
ATOM 1193 C C     . PRO A 1 158 ? -43.157 60.341  -16.879 1.00 29.39 158 A 1 
ATOM 1194 O O     . PRO A 1 158 ? -42.932 59.331  -16.226 1.00 28.65 158 A 1 
ATOM 1195 C CB    . PRO A 1 158 ? -41.853 61.030  -18.981 1.00 29.39 158 A 1 
ATOM 1196 C CG    . PRO A 1 158 ? -40.666 60.087  -19.087 1.00 30.33 158 A 1 
ATOM 1197 C CD    . PRO A 1 158 ? -39.775 60.564  -17.930 1.00 37.65 158 A 1 
ATOM 1198 N N     . VAL A 1 159 ? -44.412 60.794  -17.206 1.00 27.26 159 A 1 
ATOM 1199 C CA    . VAL A 1 159 ? -45.579 60.843  -16.290 1.00 30.96 159 A 1 
ATOM 1200 C C     . VAL A 1 159 ? -46.623 59.708  -16.361 1.00 28.53 159 A 1 
ATOM 1201 O O     . VAL A 1 159 ? -47.216 59.372  -15.340 1.00 27.19 159 A 1 
ATOM 1202 C CB    . VAL A 1 159 ? -46.330 62.158  -16.595 1.00 28.67 159 A 1 
ATOM 1203 C CG1   . VAL A 1 159 ? -47.584 62.391  -15.757 1.00 27.08 159 A 1 
ATOM 1204 C CG2   . VAL A 1 159 ? -45.442 63.401  -16.400 1.00 32.91 159 A 1 
ATOM 1205 N N     . LEU A 1 160 ? -47.023 59.270  -17.555 1.00 27.83 160 A 1 
ATOM 1206 C CA    . LEU A 1 160 ? -48.380 58.783  -17.903 1.00 30.99 160 A 1 
ATOM 1207 C C     . LEU A 1 160 ? -48.823 57.468  -17.187 1.00 28.82 160 A 1 
ATOM 1208 O O     . LEU A 1 160 ? -47.985 56.637  -16.882 1.00 27.89 160 A 1 
ATOM 1209 C CB    . LEU A 1 160 ? -48.416 58.584  -19.433 1.00 29.90 160 A 1 
ATOM 1210 C CG    . LEU A 1 160 ? -48.422 59.880  -20.263 1.00 29.43 160 A 1 
ATOM 1211 C CD1   . LEU A 1 160 ? -47.975 59.587  -21.697 1.00 31.41 160 A 1 
ATOM 1212 C CD2   . LEU A 1 160 ? -49.805 60.514  -20.313 1.00 35.23 160 A 1 
ATOM 1213 N N     . GLY A 1 161 ? -50.079 57.136  -17.009 1.00 30.61 161 A 1 
ATOM 1214 C CA    . GLY A 1 161 ? -51.397 57.739  -16.884 1.00 33.07 161 A 1 
ATOM 1215 C C     . GLY A 1 161 ? -52.590 56.776  -16.759 1.00 31.40 161 A 1 
ATOM 1216 O O     . GLY A 1 161 ? -53.449 56.977  -15.911 1.00 29.70 161 A 1 
ATOM 1217 N N     . ARG A 1 162 ? -52.722 55.762  -17.602 1.00 23.97 162 A 1 
ATOM 1218 C CA    . ARG A 1 162 ? -53.985 54.981  -17.841 1.00 28.63 162 A 1 
ATOM 1219 C C     . ARG A 1 162 ? -54.281 53.909  -16.776 1.00 26.76 162 A 1 
ATOM 1220 O O     . ARG A 1 162 ? -53.388 53.615  -15.993 1.00 25.07 162 A 1 
ATOM 1221 C CB    . ARG A 1 162 ? -53.860 54.342  -19.241 1.00 27.98 162 A 1 
ATOM 1222 C CG    . ARG A 1 162 ? -54.933 54.824  -20.229 1.00 28.37 162 A 1 
ATOM 1223 C CD    . ARG A 1 162 ? -54.862 54.018  -21.532 1.00 28.80 162 A 1 
ATOM 1224 N NE    . ARG A 1 162 ? -55.989 54.341  -22.420 1.00 29.19 162 A 1 
ATOM 1225 C CZ    . ARG A 1 162 ? -56.158 53.915  -23.663 1.00 27.78 162 A 1 
ATOM 1226 N NH1   . ARG A 1 162 ? -55.275 53.131  -24.242 1.00 26.06 162 A 1 
ATOM 1227 N NH2   . ARG A 1 162 ? -57.209 54.240  -24.349 1.00 23.84 162 A 1 
ATOM 1228 N N     . LYS A 1 163 ? -55.358 53.171  -16.808 1.00 22.54 163 A 1 
ATOM 1229 C CA    . LYS A 1 163 ? -56.832 52.984  -16.779 1.00 27.74 163 A 1 
ATOM 1230 C C     . LYS A 1 163 ? -57.007 51.572  -16.127 1.00 26.25 163 A 1 
ATOM 1231 O O     . LYS A 1 163 ? -55.984 50.920  -15.937 1.00 24.99 163 A 1 
ATOM 1232 C CB    . LYS A 1 163 ? -57.387 52.972  -18.219 1.00 26.67 163 A 1 
ATOM 1233 C CG    . LYS A 1 163 ? -58.461 54.027  -18.534 1.00 25.83 163 A 1 
ATOM 1234 C CD    . LYS A 1 163 ? -59.261 53.628  -19.777 1.00 25.22 163 A 1 
ATOM 1235 C CE    . LYS A 1 163 ? -60.443 54.568  -20.050 1.00 24.34 163 A 1 
ATOM 1236 N NZ    . LYS A 1 163 ? -61.633 53.823  -20.515 1.00 23.70 163 A 1 
ATOM 1237 N N     . GLU A 1 164 ? -58.101 50.923  -15.835 1.00 26.31 164 A 1 
ATOM 1238 C CA    . GLU A 1 164 ? -59.489 51.241  -15.446 1.00 28.69 164 A 1 
ATOM 1239 C C     . GLU A 1 164 ? -60.121 50.055  -14.664 1.00 27.23 164 A 1 
ATOM 1240 O O     . GLU A 1 164 ? -60.501 50.229  -13.521 1.00 26.60 164 A 1 
ATOM 1241 C CB    . GLU A 1 164 ? -60.348 51.486  -16.704 1.00 28.26 164 A 1 
ATOM 1242 C CG    . GLU A 1 164 ? -61.665 52.254  -16.479 1.00 28.18 164 A 1 
ATOM 1243 C CD    . GLU A 1 164 ? -62.215 52.753  -17.835 1.00 28.86 164 A 1 
ATOM 1244 O OE1   . GLU A 1 164 ? -62.678 53.914  -17.901 1.00 29.45 164 A 1 
ATOM 1245 O OE2   . GLU A 1 164 ? -62.034 52.068  -18.866 1.00 30.53 164 A 1 
ATOM 1246 N N     . GLU A 1 165 ? -60.310 48.903  -15.295 1.00 29.14 165 A 1 
ATOM 1247 C CA    . GLU A 1 165 ? -61.350 47.873  -15.024 1.00 30.59 165 A 1 
ATOM 1248 C C     . GLU A 1 165 ? -61.120 46.954  -13.795 1.00 29.14 165 A 1 
ATOM 1249 O O     . GLU A 1 165 ? -60.013 46.839  -13.310 1.00 28.26 165 A 1 
ATOM 1250 C CB    . GLU A 1 165 ? -61.483 46.998  -16.289 1.00 30.57 165 A 1 
ATOM 1251 C CG    . GLU A 1 165 ? -62.192 47.685  -17.464 1.00 30.35 165 A 1 
ATOM 1252 C CD    . GLU A 1 165 ? -62.270 46.817  -18.737 1.00 32.37 165 A 1 
ATOM 1253 O OE1   . GLU A 1 165 ? -62.997 47.240  -19.661 1.00 32.53 165 A 1 
ATOM 1254 O OE2   . GLU A 1 165 ? -61.586 45.778  -18.801 1.00 33.18 165 A 1 
ATOM 1255 N N     . ASP A 1 166 ? -62.078 46.147  -13.344 1.00 28.60 166 A 1 
ATOM 1256 C CA    . ASP A 1 166 ? -63.429 46.386  -12.802 1.00 31.57 166 A 1 
ATOM 1257 C C     . ASP A 1 166 ? -63.852 45.230  -11.850 1.00 29.47 166 A 1 
ATOM 1258 O O     . ASP A 1 166 ? -64.432 45.460  -10.804 1.00 28.79 166 A 1 
ATOM 1259 C CB    . ASP A 1 166 ? -64.474 46.496  -13.941 1.00 30.40 166 A 1 
ATOM 1260 C CG    . ASP A 1 166 ? -65.777 47.204  -13.555 1.00 28.48 166 A 1 
ATOM 1261 O OD1   . ASP A 1 166 ? -65.767 48.020  -12.619 1.00 29.93 166 A 1 
ATOM 1262 O OD2   . ASP A 1 166 ? -66.794 46.932  -14.231 1.00 31.43 166 A 1 
ATOM 1263 N N     . THR A 1 167 ? -63.634 43.981  -12.243 1.00 26.91 167 A 1 
ATOM 1264 C CA    . THR A 1 167 ? -64.596 42.890  -11.968 1.00 28.25 167 A 1 
ATOM 1265 C C     . THR A 1 167 ? -64.674 42.384  -10.511 1.00 26.46 167 A 1 
ATOM 1266 O O     . THR A 1 167 ? -63.748 42.441  -9.731  1.00 24.95 167 A 1 
ATOM 1267 C CB    . THR A 1 167 ? -64.447 41.708  -12.932 1.00 26.65 167 A 1 
ATOM 1268 O OG1   . THR A 1 167 ? -63.103 41.281  -12.989 1.00 26.01 167 A 1 
ATOM 1269 C CG2   . THR A 1 167 ? -64.879 42.059  -14.336 1.00 28.78 167 A 1 
ATOM 1270 N N     . SER A 1 168 ? -65.869 41.823  -10.217 1.00 28.09 168 A 1 
ATOM 1271 C CA    . SER A 1 168 ? -66.655 42.069  -8.995  1.00 27.94 168 A 1 
ATOM 1272 C C     . SER A 1 168 ? -66.723 40.980  -7.914  1.00 26.23 168 A 1 
ATOM 1273 O O     . SER A 1 168 ? -67.296 41.261  -6.863  1.00 26.12 168 A 1 
ATOM 1274 C CB    . SER A 1 168 ? -68.090 42.298  -9.455  1.00 27.44 168 A 1 
ATOM 1275 O OG    . SER A 1 168 ? -68.614 41.157  -10.103 1.00 27.05 168 A 1 
ATOM 1276 N N     . TRP A 1 169 ? -66.395 39.758  -8.208  1.00 31.29 169 A 1 
ATOM 1277 C CA    . TRP A 1 169 ? -67.203 38.606  -7.747  1.00 29.62 169 A 1 
ATOM 1278 C C     . TRP A 1 169 ? -67.388 38.403  -6.216  1.00 28.46 169 A 1 
ATOM 1279 O O     . TRP A 1 169 ? -66.693 38.924  -5.372  1.00 26.81 169 A 1 
ATOM 1280 C CB    . TRP A 1 169 ? -66.737 37.312  -8.436  1.00 28.65 169 A 1 
ATOM 1281 C CG    . TRP A 1 169 ? -67.243 37.120  -9.836  1.00 26.30 169 A 1 
ATOM 1282 C CD1   . TRP A 1 169 ? -66.788 37.774  -10.917 1.00 24.00 169 A 1 
ATOM 1283 C CD2   . TRP A 1 169 ? -68.313 36.231  -10.297 1.00 25.08 169 A 1 
ATOM 1284 N NE1   . TRP A 1 169 ? -67.499 37.361  -12.049 1.00 22.71 169 A 1 
ATOM 1285 C CE2   . TRP A 1 169 ? -68.431 36.417  -11.697 1.00 22.50 169 A 1 
ATOM 1286 C CE3   . TRP A 1 169 ? -69.156 35.294  -9.684  1.00 25.13 169 A 1 
ATOM 1287 C CZ2   . TRP A 1 169 ? -69.384 35.697  -12.461 1.00 23.98 169 A 1 
ATOM 1288 C CZ3   . TRP A 1 169 ? -70.102 34.578  -10.440 1.00 24.46 169 A 1 
ATOM 1289 C CH2   . TRP A 1 169 ? -70.217 34.776  -11.806 1.00 24.63 169 A 1 
ATOM 1290 N N     . LEU A 1 170 ? -68.367 37.573  -5.939  1.00 28.12 170 A 1 
ATOM 1291 C CA    . LEU A 1 170 ? -69.460 37.633  -4.957  1.00 30.33 170 A 1 
ATOM 1292 C C     . LEU A 1 170 ? -69.116 37.482  -3.455  1.00 28.86 170 A 1 
ATOM 1293 O O     . LEU A 1 170 ? -68.195 36.806  -3.038  1.00 27.70 170 A 1 
ATOM 1294 C CB    . LEU A 1 170 ? -70.482 36.557  -5.383  1.00 28.84 170 A 1 
ATOM 1295 C CG    . LEU A 1 170 ? -71.473 37.017  -6.467  1.00 27.37 170 A 1 
ATOM 1296 C CD1   . LEU A 1 170 ? -71.978 35.833  -7.291  1.00 29.51 170 A 1 
ATOM 1297 C CD2   . LEU A 1 170 ? -72.668 37.717  -5.841  1.00 31.60 170 A 1 
ATOM 1298 N N     . LEU A 1 171 ? -70.017 38.088  -2.696  1.00 28.28 171 A 1 
ATOM 1299 C CA    . LEU A 1 171 ? -70.004 38.384  -1.246  1.00 30.52 171 A 1 
ATOM 1300 C C     . LEU A 1 171 ? -70.448 37.281  -0.265  1.00 28.65 171 A 1 
ATOM 1301 O O     . LEU A 1 171 ? -70.158 37.411  0.921   1.00 26.84 171 A 1 
ATOM 1302 C CB    . LEU A 1 171 ? -71.022 39.528  -1.058  1.00 28.78 171 A 1 
ATOM 1303 C CG    . LEU A 1 171 ? -70.509 40.947  -1.316  1.00 27.46 171 A 1 
ATOM 1304 C CD1   . LEU A 1 171 ? -71.691 41.882  -1.564  1.00 27.69 171 A 1 
ATOM 1305 C CD2   . LEU A 1 171 ? -69.738 41.469  -0.108  1.00 29.91 171 A 1 
ATOM 1306 N N     . LEU A 1 172 ? -71.280 36.367  -0.715  1.00 29.23 172 A 1 
ATOM 1307 C CA    . LEU A 1 172 ? -72.251 35.623  0.125   1.00 31.69 172 A 1 
ATOM 1308 C C     . LEU A 1 172 ? -71.628 34.913  1.352   1.00 29.34 172 A 1 
ATOM 1309 O O     . LEU A 1 172 ? -70.459 34.583  1.324   1.00 27.59 172 A 1 
ATOM 1310 C CB    . LEU A 1 172 ? -72.939 34.572  -0.774  1.00 29.99 172 A 1 
ATOM 1311 C CG    . LEU A 1 172 ? -73.961 35.117  -1.776  1.00 28.97 172 A 1 
ATOM 1312 C CD1   . LEU A 1 172 ? -74.326 34.040  -2.805  1.00 29.88 172 A 1 
ATOM 1313 C CD2   . LEU A 1 172 ? -75.260 35.571  -1.105  1.00 31.96 172 A 1 
ATOM 1314 N N     . SER A 1 173 ? -72.333 34.502  2.342   1.00 29.80 173 A 1 
ATOM 1315 C CA    . SER A 1 173 ? -73.376 34.858  3.311   1.00 32.24 173 A 1 
ATOM 1316 C C     . SER A 1 173 ? -73.238 33.752  4.387   1.00 29.91 173 A 1 
ATOM 1317 O O     . SER A 1 173 ? -72.407 32.854  4.210   1.00 28.27 173 A 1 
ATOM 1318 C CB    . SER A 1 173 ? -74.770 34.865  2.641   1.00 31.09 173 A 1 
ATOM 1319 O OG    . SER A 1 173 ? -75.135 33.577  2.163   1.00 31.63 173 A 1 
ATOM 1320 N N     . LYS A 1 174 ? -73.901 33.591  5.505   1.00 27.28 174 A 1 
ATOM 1321 C CA    . LYS A 1 174 ? -74.941 34.358  6.194   1.00 31.27 174 A 1 
ATOM 1322 C C     . LYS A 1 174 ? -74.982 33.992  7.702   1.00 29.30 174 A 1 
ATOM 1323 O O     . LYS A 1 174 ? -74.600 34.801  8.527   1.00 27.01 174 A 1 
ATOM 1324 C CB    . LYS A 1 174 ? -76.310 34.009  5.578   1.00 29.17 174 A 1 
ATOM 1325 C CG    . LYS A 1 174 ? -77.331 35.150  5.615   1.00 29.47 174 A 1 
ATOM 1326 C CD    . LYS A 1 174 ? -78.678 34.565  5.180   1.00 28.47 174 A 1 
ATOM 1327 C CE    . LYS A 1 174 ? -79.825 35.554  5.206   1.00 26.87 174 A 1 
ATOM 1328 N NZ    . LYS A 1 174 ? -81.088 34.787  5.290   1.00 26.46 174 A 1 
ATOM 1329 N N     . ASP A 1 175 ? -75.507 32.847  8.013   1.00 36.10 175 A 1 
ATOM 1330 C CA    . ASP A 1 175 ? -76.279 32.531  9.242   1.00 38.73 175 A 1 
ATOM 1331 C C     . ASP A 1 175 ? -75.445 31.969  10.419  1.00 34.85 175 A 1 
ATOM 1332 O O     . ASP A 1 175 ? -74.327 31.536  10.227  1.00 33.18 175 A 1 
ATOM 1333 C CB    . ASP A 1 175 ? -77.365 31.522  8.821   1.00 35.57 175 A 1 
ATOM 1334 C CG    . ASP A 1 175 ? -78.375 32.074  7.807   1.00 33.41 175 A 1 
ATOM 1335 O OD1   . ASP A 1 175 ? -78.824 33.223  7.989   1.00 33.76 175 A 1 
ATOM 1336 O OD2   . ASP A 1 175 ? -78.668 31.377  6.822   1.00 35.16 175 A 1 
ATOM 1337 N N     . SER A 1 176 ? -75.957 31.832  11.629  1.00 30.13 176 A 1 
ATOM 1338 C CA    . SER A 1 176 ? -76.686 32.733  12.544  1.00 32.91 176 A 1 
ATOM 1339 C C     . SER A 1 176 ? -76.591 32.255  14.008  1.00 31.34 176 A 1 
ATOM 1340 O O     . SER A 1 176 ? -75.953 32.910  14.830  1.00 29.14 176 A 1 
ATOM 1341 C CB    . SER A 1 176 ? -78.184 32.882  12.180  1.00 30.12 176 A 1 
ATOM 1342 O OG    . SER A 1 176 ? -78.855 31.635  12.186  1.00 30.33 176 A 1 
ATOM 1343 N N     . ASP A 1 177 ? -77.278 31.214  14.309  1.00 38.53 177 A 1 
ATOM 1344 C CA    . ASP A 1 177 ? -77.860 30.926  15.645  1.00 40.92 177 A 1 
ATOM 1345 C C     . ASP A 1 177 ? -76.968 30.116  16.625  1.00 38.00 177 A 1 
ATOM 1346 O O     . ASP A 1 177 ? -76.022 29.490  16.201  1.00 36.35 177 A 1 
ATOM 1347 C CB    . ASP A 1 177 ? -79.163 30.161  15.370  1.00 37.65 177 A 1 
ATOM 1348 C CG    . ASP A 1 177 ? -80.334 31.037  14.936  1.00 34.84 177 A 1 
ATOM 1349 O OD1   . ASP A 1 177 ? -80.397 32.197  15.401  1.00 35.18 177 A 1 
ATOM 1350 O OD2   . ASP A 1 177 ? -81.176 30.522  14.184  1.00 36.34 177 A 1 
ATOM 1351 N N     . ASN A 1 178 ? -77.243 29.915  17.898  1.00 30.42 178 A 1 
ATOM 1352 C CA    . ASN A 1 178 ? -77.930 30.740  18.916  1.00 32.16 178 A 1 
ATOM 1353 C C     . ASN A 1 178 ? -77.559 30.267  20.353  1.00 29.38 178 A 1 
ATOM 1354 O O     . ASN A 1 178 ? -76.613 30.743  20.958  1.00 26.96 178 A 1 
ATOM 1355 C CB    . ASN A 1 178 ? -79.470 30.690  18.720  1.00 30.11 178 A 1 
ATOM 1356 C CG    . ASN A 1 178 ? -80.230 31.873  19.305  1.00 28.22 178 A 1 
ATOM 1357 O OD1   . ASN A 1 178 ? -79.769 32.629  20.138  1.00 31.09 178 A 1 
ATOM 1358 N ND2   . ASN A 1 178 ? -81.459 32.064  18.872  1.00 33.67 178 A 1 
ATOM 1359 N N     . HIS A 1 179 ? -78.350 29.404  20.908  1.00 34.83 179 A 1 
ATOM 1360 C CA    . HIS A 1 179 ? -78.605 29.168  22.348  1.00 36.75 179 A 1 
ATOM 1361 C C     . HIS A 1 179 ? -77.901 27.895  22.919  1.00 34.22 179 A 1 
ATOM 1362 O O     . HIS A 1 179 ? -77.241 27.193  22.174  1.00 31.77 179 A 1 
ATOM 1363 C CB    . HIS A 1 179 ? -80.142 29.102  22.478  1.00 34.16 179 A 1 
ATOM 1364 C CG    . HIS A 1 179 ? -80.861 30.430  22.511  1.00 33.91 179 A 1 
ATOM 1365 N ND1   . HIS A 1 179 ? -80.360 31.663  22.847  1.00 34.69 179 A 1 
ATOM 1366 C CD2   . HIS A 1 179 ? -82.211 30.594  22.308  1.00 35.35 179 A 1 
ATOM 1367 C CE1   . HIS A 1 179 ? -81.365 32.543  22.830  1.00 33.39 179 A 1 
ATOM 1368 N NE2   . HIS A 1 179 ? -82.505 31.931  22.513  1.00 33.51 179 A 1 
ATOM 1369 N N     . ASN A 1 180 ? -77.987 27.401  24.134  1.00 32.71 180 A 1 
ATOM 1370 C CA    . ASN A 1 180 ? -78.602 27.921  25.374  1.00 34.87 180 A 1 
ATOM 1371 C C     . ASN A 1 180 ? -78.046 27.230  26.664  1.00 32.16 180 A 1 
ATOM 1372 O O     . ASN A 1 180 ? -77.417 27.854  27.496  1.00 29.47 180 A 1 
ATOM 1373 C CB    . ASN A 1 180 ? -80.127 27.649  25.319  1.00 32.53 180 A 1 
ATOM 1374 C CG    . ASN A 1 180 ? -80.969 28.557  26.200  1.00 29.97 180 A 1 
ATOM 1375 O OD1   . ASN A 1 180 ? -80.519 29.314  27.031  1.00 32.31 180 A 1 
ATOM 1376 N ND2   . ASN A 1 180 ? -82.263 28.521  26.021  1.00 34.72 180 A 1 
ATOM 1377 N N     . ARG A 1 181 ? -78.437 25.969  26.871  1.00 34.47 181 A 1 
ATOM 1378 C CA    . ARG A 1 181 ? -78.642 25.310  28.203  1.00 38.03 181 A 1 
ATOM 1379 C C     . ARG A 1 181 ? -77.500 24.319  28.562  1.00 34.99 181 A 1 
ATOM 1380 O O     . ARG A 1 181 ? -76.601 24.173  27.750  1.00 31.93 181 A 1 
ATOM 1381 C CB    . ARG A 1 181 ? -79.996 24.584  28.122  1.00 35.05 181 A 1 
ATOM 1382 C CG    . ARG A 1 181 ? -81.220 25.447  28.415  1.00 33.17 181 A 1 
ATOM 1383 C CD    . ARG A 1 181 ? -82.475 24.568  28.311  1.00 31.74 181 A 1 
ATOM 1384 N NE    . ARG A 1 181 ? -83.672 25.266  28.777  1.00 30.58 181 A 1 
ATOM 1385 C CZ    . ARG A 1 181 ? -84.913 24.788  28.755  1.00 27.63 181 A 1 
ATOM 1386 N NH1   . ARG A 1 181 ? -85.177 23.600  28.265  1.00 26.92 181 A 1 
ATOM 1387 N NH2   . ARG A 1 181 ? -85.909 25.489  29.229  1.00 26.59 181 A 1 
ATOM 1388 N N     . SER A 1 182 ? -77.443 23.555  29.622  1.00 36.76 182 A 1 
ATOM 1389 C CA    . SER A 1 182 ? -78.174 23.417  30.893  1.00 37.48 182 A 1 
ATOM 1390 C C     . SER A 1 182 ? -77.271 22.659  31.897  1.00 34.83 182 A 1 
ATOM 1391 O O     . SER A 1 182 ? -76.131 22.352  31.568  1.00 32.38 182 A 1 
ATOM 1392 C CB    . SER A 1 182 ? -79.468 22.596  30.691  1.00 34.27 182 A 1 
ATOM 1393 O OG    . SER A 1 182 ? -80.152 22.371  31.909  1.00 33.08 182 A 1 
ATOM 1394 N N     . GLY A 1 183 ? -77.783 22.338  33.070  1.00 41.17 183 A 1 
ATOM 1395 C CA    . GLY A 1 183 ? -77.142 21.886  34.327  1.00 40.69 183 A 1 
ATOM 1396 C C     . GLY A 1 183 ? -76.403 20.511  34.344  1.00 37.66 183 A 1 
ATOM 1397 O O     . GLY A 1 183 ? -75.848 20.137  33.337  1.00 35.50 183 A 1 
ATOM 1398 N N     . ASN A 1 184 ? -76.329 19.683  35.384  1.00 42.11 184 A 1 
ATOM 1399 C CA    . ASN A 1 184 ? -76.788 19.897  36.767  1.00 43.08 184 A 1 
ATOM 1400 C C     . ASN A 1 184 ? -75.955 19.088  37.800  1.00 39.51 184 A 1 
ATOM 1401 O O     . ASN A 1 184 ? -75.507 19.629  38.787  1.00 35.17 184 A 1 
ATOM 1402 C CB    . ASN A 1 184 ? -78.272 19.456  36.901  1.00 38.24 184 A 1 
ATOM 1403 C CG    . ASN A 1 184 ? -79.093 20.306  37.851  1.00 34.53 184 A 1 
ATOM 1404 O OD1   . ASN A 1 184 ? -78.693 21.344  38.338  1.00 36.05 184 A 1 
ATOM 1405 N ND2   . ASN A 1 184 ? -80.316 19.908  38.092  1.00 38.90 184 A 1 
ATOM 1406 N N     . ASN A 1 185 ? -75.904 17.761  37.621  1.00 41.41 185 A 1 
ATOM 1407 C CA    . ASN A 1 185 ? -75.832 16.791  38.738  1.00 42.84 185 A 1 
ATOM 1408 C C     . ASN A 1 185 ? -74.416 16.518  39.309  1.00 39.39 185 A 1 
ATOM 1409 O O     . ASN A 1 185 ? -73.432 16.900  38.730  1.00 35.00 185 A 1 
ATOM 1410 C CB    . ASN A 1 185 ? -76.515 15.493  38.256  1.00 38.05 185 A 1 
ATOM 1411 C CG    . ASN A 1 185 ? -78.025 15.498  38.393  1.00 33.84 185 A 1 
ATOM 1412 O OD1   . ASN A 1 185 ? -78.636 16.383  38.960  1.00 35.00 185 A 1 
ATOM 1413 N ND2   . ASN A 1 185 ? -78.677 14.475  37.893  1.00 37.20 185 A 1 
ATOM 1414 N N     . SER A 1 186 ? -74.289 15.742  40.371  1.00 41.10 186 A 1 
ATOM 1415 C CA    . SER A 1 186 ? -74.411 16.065  41.794  1.00 40.94 186 A 1 
ATOM 1416 C C     . SER A 1 186 ? -73.438 15.243  42.654  1.00 38.29 186 A 1 
ATOM 1417 O O     . SER A 1 186 ? -73.021 15.736  43.689  1.00 35.77 186 A 1 
ATOM 1418 C CB    . SER A 1 186 ? -75.824 15.746  42.318  1.00 37.10 186 A 1 
ATOM 1419 O OG    . SER A 1 186 ? -76.127 14.365  42.144  1.00 36.27 186 A 1 
ATOM 1420 N N     . SER A 1 187 ? -73.159 13.975  42.310  1.00 40.74 187 A 1 
ATOM 1421 C CA    . SER A 1 187 ? -72.991 12.967  43.371  1.00 41.29 187 A 1 
ATOM 1422 C C     . SER A 1 187 ? -71.672 13.031  44.155  1.00 39.07 187 A 1 
ATOM 1423 O O     . SER A 1 187 ? -70.648 13.496  43.683  1.00 37.10 187 A 1 
ATOM 1424 C CB    . SER A 1 187 ? -73.254 11.555  42.840  1.00 37.59 187 A 1 
ATOM 1425 O OG    . SER A 1 187 ? -72.379 11.245  41.771  1.00 36.36 187 A 1 
ATOM 1426 N N     . THR A 1 188 ? -71.772 12.510  45.389  1.00 40.91 188 A 1 
ATOM 1427 C CA    . THR A 1 188 ? -71.087 13.008  46.600  1.00 42.33 188 A 1 
ATOM 1428 C C     . THR A 1 188 ? -69.896 12.225  47.137  1.00 40.30 188 A 1 
ATOM 1429 O O     . THR A 1 188 ? -69.215 12.763  48.009  1.00 36.80 188 A 1 
ATOM 1430 C CB    . THR A 1 188 ? -72.108 13.010  47.744  1.00 36.84 188 A 1 
ATOM 1431 O OG1   . THR A 1 188 ? -72.898 11.833  47.711  1.00 34.91 188 A 1 
ATOM 1432 C CG2   . THR A 1 188 ? -73.079 14.188  47.674  1.00 40.05 188 A 1 
ATOM 1433 N N     . SER A 1 189 ? -69.723 10.959  46.795  1.00 37.86 189 A 1 
ATOM 1434 C CA    . SER A 1 189 ? -69.329 9.973   47.817  1.00 38.48 189 A 1 
ATOM 1435 C C     . SER A 1 189 ? -67.917 10.136  48.416  1.00 37.20 189 A 1 
ATOM 1436 O O     . SER A 1 189 ? -67.023 10.709  47.819  1.00 35.46 189 A 1 
ATOM 1437 C CB    . SER A 1 189 ? -69.561 8.538   47.338  1.00 35.01 189 A 1 
ATOM 1438 O OG    . SER A 1 189 ? -68.774 8.251   46.194  1.00 33.11 189 A 1 
ATOM 1439 N N     . SER A 1 190 ? -67.755 9.575   49.619  1.00 37.13 190 A 1 
ATOM 1440 C CA    . SER A 1 190 ? -67.040 10.212  50.738  1.00 38.58 190 A 1 
ATOM 1441 C C     . SER A 1 190 ? -65.640 9.687   51.102  1.00 37.46 190 A 1 
ATOM 1442 O O     . SER A 1 190 ? -65.014 10.321  51.954  1.00 35.17 190 A 1 
ATOM 1443 C CB    . SER A 1 190 ? -67.909 9.992   51.972  1.00 34.79 190 A 1 
ATOM 1444 O OG    . SER A 1 190 ? -68.177 8.619   52.165  1.00 32.34 190 A 1 
ATOM 1445 N N     . SER A 1 191 ? -65.236 8.511   50.654  1.00 37.00 191 A 1 
ATOM 1446 C CA    . SER A 1 191 ? -64.475 7.605   51.533  1.00 39.28 191 A 1 
ATOM 1447 C C     . SER A 1 191 ? -63.089 8.115   51.979  1.00 38.55 191 A 1 
ATOM 1448 O O     . SER A 1 191 ? -62.425 8.867   51.288  1.00 36.67 191 A 1 
ATOM 1449 C CB    . SER A 1 191 ? -64.371 6.198   50.950  1.00 35.10 191 A 1 
ATOM 1450 O OG    . SER A 1 191 ? -63.662 6.208   49.735  1.00 33.12 191 A 1 
ATOM 1451 N N     . SER A 1 192 ? -62.694 7.652   53.171  1.00 35.03 192 A 1 
ATOM 1452 C CA    . SER A 1 192 ? -62.010 8.466   54.182  1.00 36.17 192 A 1 
ATOM 1453 C C     . SER A 1 192 ? -60.486 8.353   54.322  1.00 35.44 192 A 1 
ATOM 1454 O O     . SER A 1 192 ? -59.830 9.376   54.464  1.00 34.58 192 A 1 
ATOM 1455 C CB    . SER A 1 192 ? -62.636 8.112   55.528  1.00 33.00 192 A 1 
ATOM 1456 O OG    . SER A 1 192 ? -62.598 6.710   55.743  1.00 31.82 192 A 1 
ATOM 1457 N N     . GLN A 1 193 ? -59.962 7.134   54.506  1.00 36.05 193 A 1 
ATOM 1458 C CA    . GLN A 1 193 ? -59.182 6.976   55.744  1.00 37.32 193 A 1 
ATOM 1459 C C     . GLN A 1 193 ? -57.667 7.220   55.704  1.00 36.22 193 A 1 
ATOM 1460 O O     . GLN A 1 193 ? -57.181 8.058   56.465  1.00 34.37 193 A 1 
ATOM 1461 C CB    . GLN A 1 193 ? -59.434 5.583   56.347  1.00 34.34 193 A 1 
ATOM 1462 C CG    . GLN A 1 193 ? -60.636 5.522   57.288  1.00 33.03 193 A 1 
ATOM 1463 C CD    . GLN A 1 193 ? -60.786 4.138   57.945  1.00 30.97 193 A 1 
ATOM 1464 O OE1   . GLN A 1 193 ? -60.261 3.126   57.508  1.00 30.89 193 A 1 
ATOM 1465 N NE2   . GLN A 1 193 ? -61.517 4.051   59.025  1.00 29.19 193 A 1 
ATOM 1466 N N     . TYR A 1 194 ? -56.925 6.352   55.052  1.00 29.19 194 A 1 
ATOM 1467 C CA    . TYR A 1 194 ? -55.636 5.949   55.624  1.00 29.94 194 A 1 
ATOM 1468 C C     . TYR A 1 194 ? -54.509 6.996   55.453  1.00 28.30 194 A 1 
ATOM 1469 O O     . TYR A 1 194 ? -53.856 7.080   54.423  1.00 26.45 194 A 1 
ATOM 1470 C CB    . TYR A 1 194 ? -55.249 4.537   55.162  1.00 27.47 194 A 1 
ATOM 1471 C CG    . TYR A 1 194 ? -55.710 3.452   56.125  1.00 26.33 194 A 1 
ATOM 1472 C CD1   . TYR A 1 194 ? -54.856 3.024   57.162  1.00 24.69 194 A 1 
ATOM 1473 C CD2   . TYR A 1 194 ? -56.989 2.887   56.004  1.00 25.90 194 A 1 
ATOM 1474 C CE1   . TYR A 1 194 ? -55.279 2.034   58.068  1.00 23.64 194 A 1 
ATOM 1475 C CE2   . TYR A 1 194 ? -57.416 1.894   56.911  1.00 23.43 194 A 1 
ATOM 1476 C CZ    . TYR A 1 194 ? -56.559 1.477   57.947  1.00 24.01 194 A 1 
ATOM 1477 O OH    . TYR A 1 194 ? -56.987 0.518   58.836  1.00 24.38 194 A 1 
ATOM 1478 N N     . PHE A 1 195 ? -54.284 7.730   56.532  1.00 30.93 195 A 1 
ATOM 1479 C CA    . PHE A 1 195 ? -53.235 8.740   56.771  1.00 31.51 195 A 1 
ATOM 1480 C C     . PHE A 1 195 ? -51.848 8.121   57.074  1.00 30.89 195 A 1 
ATOM 1481 O O     . PHE A 1 195 ? -51.183 8.560   58.008  1.00 29.65 195 A 1 
ATOM 1482 C CB    . PHE A 1 195 ? -53.703 9.635   57.927  1.00 29.88 195 A 1 
ATOM 1483 C CG    . PHE A 1 195 ? -54.264 10.981  57.534  1.00 30.12 195 A 1 
ATOM 1484 C CD1   . PHE A 1 195 ? -53.405 12.094  57.480  1.00 30.40 195 A 1 
ATOM 1485 C CD2   . PHE A 1 195 ? -55.631 11.139  57.266  1.00 32.16 195 A 1 
ATOM 1486 C CE1   . PHE A 1 195 ? -53.907 13.363  57.168  1.00 28.95 195 A 1 
ATOM 1487 C CE2   . PHE A 1 195 ? -56.143 12.403  56.947  1.00 26.67 195 A 1 
ATOM 1488 C CZ    . PHE A 1 195 ? -55.288 13.531  56.904  1.00 25.83 195 A 1 
ATOM 1489 N N     . GLY A 1 196 ? -51.405 7.056   56.340  1.00 35.12 196 A 1 
ATOM 1490 C CA    . GLY A 1 196 ? -50.194 6.319   56.715  1.00 35.67 196 A 1 
ATOM 1491 C C     . GLY A 1 196 ? -48.960 7.208   56.887  1.00 34.19 196 A 1 
ATOM 1492 O O     . GLY A 1 196 ? -48.723 8.121   56.097  1.00 32.35 196 A 1 
ATOM 1493 N N     . GLU A 1 197 ? -48.190 6.907   57.926  1.00 34.39 197 A 1 
ATOM 1494 C CA    . GLU A 1 197 ? -47.032 7.688   58.384  1.00 36.15 197 A 1 
ATOM 1495 C C     . GLU A 1 197 ? -45.951 7.811   57.305  1.00 34.73 197 A 1 
ATOM 1496 O O     . GLU A 1 197 ? -45.435 6.823   56.780  1.00 33.08 197 A 1 
ATOM 1497 C CB    . GLU A 1 197 ? -46.451 7.048   59.657  1.00 33.43 197 A 1 
ATOM 1498 C CG    . GLU A 1 197 ? -47.343 7.275   60.884  1.00 30.91 197 A 1 
ATOM 1499 C CD    . GLU A 1 197 ? -46.884 6.502   62.134  1.00 29.34 197 A 1 
ATOM 1500 O OE1   . GLU A 1 197 ? -46.873 7.119   63.224  1.00 28.08 197 A 1 
ATOM 1501 O OE2   . GLU A 1 197 ? -46.620 5.292   61.996  1.00 28.83 197 A 1 
ATOM 1502 N N     . VAL A 1 198 ? -45.619 9.058   56.974  1.00 28.03 198 A 1 
ATOM 1503 C CA    . VAL A 1 198 ? -44.527 9.403   56.056  1.00 30.88 198 A 1 
ATOM 1504 C C     . VAL A 1 198 ? -43.217 9.343   56.842  1.00 28.95 198 A 1 
ATOM 1505 O O     . VAL A 1 198 ? -42.790 10.352  57.407  1.00 27.97 198 A 1 
ATOM 1506 C CB    . VAL A 1 198 ? -44.752 10.781  55.408  1.00 29.92 198 A 1 
ATOM 1507 C CG1   . VAL A 1 198 ? -43.702 11.069  54.330  1.00 29.96 198 A 1 
ATOM 1508 C CG2   . VAL A 1 198 ? -46.130 10.879  54.739  1.00 33.84 198 A 1 
ATOM 1509 N N     . ASP A 1 199 ? -42.602 8.155   56.921  1.00 33.55 199 A 1 
ATOM 1510 C CA    . ASP A 1 199 ? -41.340 7.970   57.635  1.00 34.92 199 A 1 
ATOM 1511 C C     . ASP A 1 199 ? -40.231 8.879   57.057  1.00 33.04 199 A 1 
ATOM 1512 O O     . ASP A 1 199 ? -39.954 8.892   55.855  1.00 31.97 199 A 1 
ATOM 1513 C CB    . ASP A 1 199 ? -40.930 6.492   57.634  1.00 34.08 199 A 1 
ATOM 1514 C CG    . ASP A 1 199 ? -41.033 5.811   59.002  1.00 31.02 199 A 1 
ATOM 1515 O OD1   . ASP A 1 199 ? -40.962 6.528   60.022  1.00 31.47 199 A 1 
ATOM 1516 O OD2   . ASP A 1 199 ? -41.113 4.559   59.009  1.00 32.67 199 A 1 
ATOM 1517 N N     . GLN A 1 200 ? -39.604 9.651   57.919  1.00 26.46 200 A 1 
ATOM 1518 C CA    . GLN A 1 200 ? -38.711 10.785  57.606  1.00 26.67 200 A 1 
ATOM 1519 C C     . GLN A 1 200 ? -37.288 10.409  57.146  1.00 25.55 200 A 1 
ATOM 1520 O O     . GLN A 1 200 ? -36.423 11.281  57.080  1.00 23.12 200 A 1 
ATOM 1521 C CB    . GLN A 1 200 ? -38.611 11.696  58.839  1.00 25.08 200 A 1 
ATOM 1522 C CG    . GLN A 1 200 ? -39.864 12.533  59.113  1.00 23.94 200 A 1 
ATOM 1523 C CD    . GLN A 1 200 ? -39.657 13.482  60.295  1.00 21.29 200 A 1 
ATOM 1524 O OE1   . GLN A 1 200 ? -38.771 13.354  61.124  1.00 21.11 200 A 1 
ATOM 1525 N NE2   . GLN A 1 200 ? -40.484 14.498  60.425  1.00 19.36 200 A 1 
ATOM 1526 N N     . TYR A 1 201 ? -37.007 9.127   56.844  1.00 27.79 201 A 1 
ATOM 1527 C CA    . TYR A 1 201 ? -35.632 8.588   56.795  1.00 29.70 201 A 1 
ATOM 1528 C C     . TYR A 1 201 ? -34.765 9.030   55.603  1.00 28.02 201 A 1 
ATOM 1529 O O     . TYR A 1 201 ? -33.747 8.398   55.325  1.00 27.00 201 A 1 
ATOM 1530 C CB    . TYR A 1 201 ? -35.684 7.064   56.960  1.00 29.10 201 A 1 
ATOM 1531 C CG    . TYR A 1 201 ? -35.131 6.598   58.292  1.00 29.00 201 A 1 
ATOM 1532 C CD1   . TYR A 1 201 ? -33.744 6.406   58.454  1.00 27.01 201 A 1 
ATOM 1533 C CD2   . TYR A 1 201 ? -35.998 6.355   59.374  1.00 27.65 201 A 1 
ATOM 1534 C CE1   . TYR A 1 201 ? -33.232 5.963   59.679  1.00 25.19 201 A 1 
ATOM 1535 C CE2   . TYR A 1 201 ? -35.490 5.912   60.600  1.00 24.42 201 A 1 
ATOM 1536 C CZ    . TYR A 1 201 ? -34.107 5.715   60.758  1.00 24.88 201 A 1 
ATOM 1537 O OH    . TYR A 1 201 ? -33.606 5.270   61.958  1.00 25.80 201 A 1 
ATOM 1538 N N     . PHE A 1 202 ? -35.147 10.066  54.849  1.00 24.48 202 A 1 
ATOM 1539 C CA    . PHE A 1 202 ? -34.337 10.570  53.744  1.00 24.85 202 A 1 
ATOM 1540 C C     . PHE A 1 202 ? -33.095 11.326  54.247  1.00 24.63 202 A 1 
ATOM 1541 O O     . PHE A 1 202 ? -33.002 12.548  54.177  1.00 22.72 202 A 1 
ATOM 1542 C CB    . PHE A 1 202 ? -35.192 11.380  52.757  1.00 23.60 202 A 1 
ATOM 1543 C CG    . PHE A 1 202 ? -35.553 10.597  51.511  1.00 22.01 202 A 1 
ATOM 1544 C CD1   . PHE A 1 202 ? -34.693 10.606  50.398  1.00 19.97 202 A 1 
ATOM 1545 C CD2   . PHE A 1 202 ? -36.741 9.851   51.468  1.00 21.98 202 A 1 
ATOM 1546 C CE1   . PHE A 1 202 ? -35.007 9.885   49.241  1.00 19.00 202 A 1 
ATOM 1547 C CE2   . PHE A 1 202 ? -37.072 9.118   50.309  1.00 18.85 202 A 1 
ATOM 1548 C CZ    . PHE A 1 202 ? -36.204 9.141   49.195  1.00 18.44 202 A 1 
ATOM 1549 N N     . ASP A 1 203 ? -32.127 10.566  54.767  1.00 29.44 203 A 1 
ATOM 1550 C CA    . ASP A 1 203 ? -30.821 11.083  55.161  1.00 30.28 203 A 1 
ATOM 1551 C C     . ASP A 1 203 ? -30.016 11.444  53.903  1.00 28.61 203 A 1 
ATOM 1552 O O     . ASP A 1 203 ? -29.431 10.598  53.223  1.00 26.86 203 A 1 
ATOM 1553 C CB    . ASP A 1 203 ? -30.127 10.088  56.096  1.00 29.42 203 A 1 
ATOM 1554 C CG    . ASP A 1 203 ? -29.569 10.705  57.387  1.00 26.86 203 A 1 
ATOM 1555 O OD1   . ASP A 1 203 ? -29.518 11.952  57.472  1.00 25.27 203 A 1 
ATOM 1556 O OD2   . ASP A 1 203 ? -29.174 9.912   58.270  1.00 26.01 203 A 1 
ATOM 1557 N N     . LEU A 1 204 ? -30.018 12.725  53.544  1.00 25.07 204 A 1 
ATOM 1558 C CA    . LEU A 1 204 ? -29.436 13.315  52.326  1.00 25.72 204 A 1 
ATOM 1559 C C     . LEU A 1 204 ? -27.893 13.268  52.268  1.00 24.78 204 A 1 
ATOM 1560 O O     . LEU A 1 204 ? -27.318 13.778  51.308  1.00 22.36 204 A 1 
ATOM 1561 C CB    . LEU A 1 204 ? -29.942 14.765  52.222  1.00 24.32 204 A 1 
ATOM 1562 C CG    . LEU A 1 204 ? -31.252 14.909  51.438  1.00 22.61 204 A 1 
ATOM 1563 C CD1   . LEU A 1 204 ? -31.934 16.239  51.785  1.00 22.30 204 A 1 
ATOM 1564 C CD2   . LEU A 1 204 ? -30.997 14.898  49.933  1.00 25.17 204 A 1 
ATOM 1565 N N     . VAL A 1 205 ? -27.231 12.676  53.247  1.00 25.72 205 A 1 
ATOM 1566 C CA    . VAL A 1 205 ? -25.787 12.887  53.473  1.00 28.75 205 A 1 
ATOM 1567 C C     . VAL A 1 205 ? -24.909 12.342  52.335  1.00 26.88 205 A 1 
ATOM 1568 O O     . VAL A 1 205 ? -23.904 12.960  51.981  1.00 25.42 205 A 1 
ATOM 1569 C CB    . VAL A 1 205 ? -25.350 12.289  54.818  1.00 27.74 205 A 1 
ATOM 1570 C CG1   . VAL A 1 205 ? -23.920 12.712  55.175  1.00 26.41 205 A 1 
ATOM 1571 C CG2   . VAL A 1 205 ? -26.254 12.722  55.981  1.00 28.88 205 A 1 
ATOM 1572 N N     . GLY A 1 206 ? -25.278 11.179  51.788  1.00 33.94 206 A 1 
ATOM 1573 C CA    . GLY A 1 206 ? -24.334 10.395  50.989  1.00 34.10 206 A 1 
ATOM 1574 C C     . GLY A 1 206 ? -23.964 10.948  49.613  1.00 33.58 206 A 1 
ATOM 1575 O O     . GLY A 1 206 ? -22.955 10.516  49.055  1.00 31.22 206 A 1 
ATOM 1576 N N     . TYR A 1 207 ? -24.764 11.869  49.034  1.00 26.35 207 A 1 
ATOM 1577 C CA    . TYR A 1 207 ? -24.636 12.223  47.616  1.00 27.21 207 A 1 
ATOM 1578 C C     . TYR A 1 207 ? -23.387 13.063  47.285  1.00 26.35 207 A 1 
ATOM 1579 O O     . TYR A 1 207 ? -22.814 12.899  46.212  1.00 24.02 207 A 1 
ATOM 1580 C CB    . TYR A 1 207 ? -25.926 12.911  47.139  1.00 26.05 207 A 1 
ATOM 1581 C CG    . TYR A 1 207 ? -26.618 12.159  46.017  1.00 25.25 207 A 1 
ATOM 1582 C CD1   . TYR A 1 207 ? -26.324 12.448  44.667  1.00 23.05 207 A 1 
ATOM 1583 C CD2   . TYR A 1 207 ? -27.544 11.136  46.307  1.00 24.82 207 A 1 
ATOM 1584 C CE1   . TYR A 1 207 ? -26.948 11.745  43.627  1.00 21.93 207 A 1 
ATOM 1585 C CE2   . TYR A 1 207 ? -28.183 10.426  45.274  1.00 21.52 207 A 1 
ATOM 1586 C CZ    . TYR A 1 207 ? -27.876 10.736  43.937  1.00 22.07 207 A 1 
ATOM 1587 O OH    . TYR A 1 207 ? -28.496 10.042  42.915  1.00 24.28 207 A 1 
ATOM 1588 N N     . ASN A 1 208 ? -22.954 13.921  48.209  1.00 27.75 208 A 1 
ATOM 1589 C CA    . ASN A 1 208 ? -21.885 14.874  47.904  1.00 27.72 208 A 1 
ATOM 1590 C C     . ASN A 1 208 ? -20.517 14.226  47.635  1.00 26.51 208 A 1 
ATOM 1591 O O     . ASN A 1 208 ? -19.752 14.730  46.811  1.00 24.28 208 A 1 
ATOM 1592 C CB    . ASN A 1 208 ? -21.778 15.911  49.037  1.00 26.68 208 A 1 
ATOM 1593 C CG    . ASN A 1 208 ? -22.753 17.070  48.889  1.00 24.14 208 A 1 
ATOM 1594 O OD1   . ASN A 1 208 ? -23.423 17.251  47.894  1.00 24.65 208 A 1 
ATOM 1595 N ND2   . ASN A 1 208 ? -22.852 17.913  49.893  1.00 26.09 208 A 1 
ATOM 1596 N N     . SER A 1 209 ? -20.207 13.100  48.297  1.00 35.46 209 A 1 
ATOM 1597 C CA    . SER A 1 209 ? -18.867 12.494  48.183  1.00 37.53 209 A 1 
ATOM 1598 C C     . SER A 1 209 ? -18.541 11.953  46.791  1.00 36.57 209 A 1 
ATOM 1599 O O     . SER A 1 209 ? -17.372 11.832  46.439  1.00 33.97 209 A 1 
ATOM 1600 C CB    . SER A 1 209 ? -18.718 11.385  49.218  1.00 34.93 209 A 1 
ATOM 1601 O OG    . SER A 1 209 ? -17.416 10.824  49.170  1.00 32.88 209 A 1 
ATOM 1602 N N     . TYR A 1 210 ? -19.567 11.580  45.993  1.00 31.67 210 A 1 
ATOM 1603 C CA    . TYR A 1 210 ? -19.341 10.966  44.688  1.00 32.10 210 A 1 
ATOM 1604 C C     . TYR A 1 210 ? -18.904 11.981  43.617  1.00 31.28 210 A 1 
ATOM 1605 O O     . TYR A 1 210 ? -18.145 11.632  42.713  1.00 28.68 210 A 1 
ATOM 1606 C CB    . TYR A 1 210 ? -20.596 10.178  44.266  1.00 29.76 210 A 1 
ATOM 1607 C CG    . TYR A 1 210 ? -20.281 8.762   43.826  1.00 28.29 210 A 1 
ATOM 1608 C CD1   . TYR A 1 210 ? -19.981 8.477   42.477  1.00 26.41 210 A 1 
ATOM 1609 C CD2   . TYR A 1 210 ? -20.268 7.717   44.773  1.00 27.98 210 A 1 
ATOM 1610 C CE1   . TYR A 1 210 ? -19.682 7.164   42.072  1.00 24.64 210 A 1 
ATOM 1611 C CE2   . TYR A 1 210 ? -19.970 6.409   44.377  1.00 24.65 210 A 1 
ATOM 1612 C CZ    . TYR A 1 210 ? -19.682 6.124   43.026  1.00 25.46 210 A 1 
ATOM 1613 O OH    . TYR A 1 210 ? -19.390 4.842   42.637  1.00 26.59 210 A 1 
ATOM 1614 N N     . TYR A 1 211 ? -19.378 13.244  43.735  1.00 29.81 211 A 1 
ATOM 1615 C CA    . TYR A 1 211 ? -19.073 14.295  42.758  1.00 30.31 211 A 1 
ATOM 1616 C C     . TYR A 1 211 ? -17.610 14.742  42.813  1.00 29.03 211 A 1 
ATOM 1617 O O     . TYR A 1 211 ? -16.969 14.862  41.762  1.00 26.50 211 A 1 
ATOM 1618 C CB    . TYR A 1 211 ? -20.043 15.476  42.932  1.00 28.90 211 A 1 
ATOM 1619 C CG    . TYR A 1 211 ? -21.221 15.414  41.989  1.00 27.90 211 A 1 
ATOM 1620 C CD1   . TYR A 1 211 ? -21.130 16.015  40.715  1.00 26.22 211 A 1 
ATOM 1621 C CD2   . TYR A 1 211 ? -22.409 14.756  42.349  1.00 28.08 211 A 1 
ATOM 1622 C CE1   . TYR A 1 211 ? -22.206 15.963  39.811  1.00 25.25 211 A 1 
ATOM 1623 C CE2   . TYR A 1 211 ? -23.497 14.693  41.459  1.00 25.33 211 A 1 
ATOM 1624 C CZ    . TYR A 1 211 ? -23.392 15.301  40.190  1.00 25.60 211 A 1 
ATOM 1625 O OH    . TYR A 1 211 ? -24.460 15.247  39.309  1.00 26.19 211 A 1 
ATOM 1626 N N     . ASP A 1 212 ? -17.032 14.890  44.012  1.00 39.35 212 A 1 
ATOM 1627 C CA    . ASP A 1 212 ? -15.645 15.356  44.161  1.00 40.72 212 A 1 
ATOM 1628 C C     . ASP A 1 212 ? -14.612 14.391  43.555  1.00 37.61 212 A 1 
ATOM 1629 O O     . ASP A 1 212 ? -13.631 14.808  42.935  1.00 36.28 212 A 1 
ATOM 1630 C CB    . ASP A 1 212 ? -15.327 15.594  45.651  1.00 38.62 212 A 1 
ATOM 1631 C CG    . ASP A 1 212 ? -15.821 16.946  46.196  1.00 36.17 212 A 1 
ATOM 1632 O OD1   . ASP A 1 212 ? -16.077 17.855  45.374  1.00 35.92 212 A 1 
ATOM 1633 O OD2   . ASP A 1 212 ? -15.901 17.054  47.434  1.00 36.68 212 A 1 
ATOM 1634 N N     . SER A 1 213 ? -14.855 13.076  43.692  1.00 42.59 213 A 1 
ATOM 1635 C CA    . SER A 1 213 ? -13.936 12.053  43.151  1.00 43.89 213 A 1 
ATOM 1636 C C     . SER A 1 213 ? -13.874 12.055  41.619  1.00 42.93 213 A 1 
ATOM 1637 O O     . SER A 1 213 ? -12.816 11.807  41.043  1.00 39.99 213 A 1 
ATOM 1638 C CB    . SER A 1 213 ? -14.352 10.673  43.667  1.00 39.91 213 A 1 
ATOM 1639 O OG    . SER A 1 213 ? -13.539 9.668   43.096  1.00 37.45 213 A 1 
ATOM 1640 N N     . HIS A 1 214 ? -15.000 12.326  40.936  1.00 35.99 214 A 1 
ATOM 1641 C CA    . HIS A 1 214 ? -15.035 12.353  39.471  1.00 38.43 214 A 1 
ATOM 1642 C C     . HIS A 1 214 ? -14.354 13.592  38.884  1.00 36.07 214 A 1 
ATOM 1643 O O     . HIS A 1 214 ? -13.659 13.471  37.869  1.00 34.13 214 A 1 
ATOM 1644 C CB    . HIS A 1 214 ? -16.473 12.174  38.970  1.00 36.81 214 A 1 
ATOM 1645 C CG    . HIS A 1 214 ? -16.752 10.753  38.572  1.00 36.52 214 A 1 
ATOM 1646 N ND1   . HIS A 1 214 ? -16.349 10.152  37.393  1.00 34.97 214 A 1 
ATOM 1647 C CD2   . HIS A 1 214 ? -17.405 9.788   39.292  1.00 35.25 214 A 1 
ATOM 1648 C CE1   . HIS A 1 214 ? -16.750 8.879   37.411  1.00 33.27 214 A 1 
ATOM 1649 N NE2   . HIS A 1 214 ? -17.396 8.606   38.551  1.00 32.35 214 A 1 
ATOM 1650 N N     . MET A 1 215 ? -14.504 14.757  39.535  1.00 39.00 215 A 1 
ATOM 1651 C CA    . MET A 1 215 ? -13.836 15.996  39.108  1.00 39.82 215 A 1 
ATOM 1652 C C     . MET A 1 215 ? -12.312 15.848  39.152  1.00 38.85 215 A 1 
ATOM 1653 O O     . MET A 1 215 ? -11.631 16.167  38.175  1.00 37.16 215 A 1 
ATOM 1654 C CB    . MET A 1 215 ? -14.309 17.162  39.988  1.00 38.28 215 A 1 
ATOM 1655 C CG    . MET A 1 215 ? -15.707 17.664  39.581  1.00 36.77 215 A 1 
ATOM 1656 S SD    . MET A 1 215 ? -15.710 18.927  38.271  1.00 36.71 215 A 1 
ATOM 1657 C CE    . MET A 1 215 ? -15.526 20.416  39.291  1.00 33.96 215 A 1 
ATOM 1658 N N     . SER A 1 216 ? -11.776 15.260  40.232  1.00 50.79 216 A 1 
ATOM 1659 C CA    . SER A 1 216 ? -10.323 15.101  40.385  1.00 52.62 216 A 1 
ATOM 1660 C C     . SER A 1 216 ? -9.686  14.217  39.309  1.00 52.67 216 A 1 
ATOM 1661 O O     . SER A 1 216 ? -8.598  14.517  38.823  1.00 48.92 216 A 1 
ATOM 1662 C CB    . SER A 1 216 ? -9.987  14.566  41.786  1.00 47.44 216 A 1 
ATOM 1663 O OG    . SER A 1 216 ? -10.339 13.201  41.925  1.00 42.33 216 A 1 
ATOM 1664 N N     . ASN A 1 217 ? -10.382 13.150  38.887  1.00 49.22 217 A 1 
ATOM 1665 C CA    . ASN A 1 217 ? -9.890  12.287  37.816  1.00 49.84 217 A 1 
ATOM 1666 C C     . ASN A 1 217 ? -9.897  12.985  36.457  1.00 47.11 217 A 1 
ATOM 1667 O O     . ASN A 1 217 ? -9.009  12.743  35.638  1.00 46.43 217 A 1 
ATOM 1668 C CB    . ASN A 1 217 ? -10.735 11.005  37.770  1.00 47.26 217 A 1 
ATOM 1669 C CG    . ASN A 1 217 ? -10.236 9.928   38.723  1.00 42.80 217 A 1 
ATOM 1670 O OD1   . ASN A 1 217 ? -9.067  9.825   39.069  1.00 43.24 217 A 1 
ATOM 1671 N ND2   . ASN A 1 217 ? -11.102 9.036   39.148  1.00 43.82 217 A 1 
ATOM 1672 N N     . GLN A 1 218 ? -10.889 13.850  36.207  1.00 48.64 218 A 1 
ATOM 1673 C CA    . GLN A 1 218 ? -10.973 14.584  34.949  1.00 49.03 218 A 1 
ATOM 1674 C C     . GLN A 1 218 ? -9.872  15.649  34.860  1.00 48.76 218 A 1 
ATOM 1675 O O     . GLN A 1 218 ? -9.212  15.758  33.827  1.00 49.66 218 A 1 
ATOM 1676 C CB    . GLN A 1 218 ? -12.386 15.151  34.798  1.00 46.81 218 A 1 
ATOM 1677 C CG    . GLN A 1 218 ? -12.734 15.433  33.329  1.00 43.60 218 A 1 
ATOM 1678 C CD    . GLN A 1 218 ? -14.201 15.821  33.138  1.00 40.68 218 A 1 
ATOM 1679 O OE1   . GLN A 1 218 ? -14.950 16.076  34.053  1.00 40.94 218 A 1 
ATOM 1680 N NE2   . GLN A 1 218 ? -14.675 15.884  31.911  1.00 39.07 218 A 1 
ATOM 1681 N N     . GLU A 1 219 ? -9.600  16.349  35.961  1.00 56.75 219 A 1 
ATOM 1682 C CA    . GLU A 1 219 ? -8.472  17.291  36.042  1.00 58.53 219 A 1 
ATOM 1683 C C     . GLU A 1 219 ? -7.120  16.579  35.892  1.00 56.82 219 A 1 
ATOM 1684 O O     . GLU A 1 219 ? -6.279  17.043  35.122  1.00 59.33 219 A 1 
ATOM 1685 C CB    . GLU A 1 219 ? -8.519  18.076  37.361  1.00 56.84 219 A 1 
ATOM 1686 C CG    . GLU A 1 219 ? -9.621  19.138  37.359  1.00 51.96 219 A 1 
ATOM 1687 C CD    . GLU A 1 219 ? -9.565  20.054  38.592  1.00 48.54 219 A 1 
ATOM 1688 O OE1   . GLU A 1 219 ? -10.092 21.181  38.493  1.00 44.37 219 A 1 
ATOM 1689 O OE2   . GLU A 1 219 ? -8.970  19.635  39.615  1.00 44.06 219 A 1 
ATOM 1690 N N     . GLN A 1 220 ? -6.930  15.427  36.556  1.00 57.17 220 A 1 
ATOM 1691 C CA    . GLN A 1 220 ? -5.710  14.633  36.375  1.00 58.37 220 A 1 
ATOM 1692 C C     . GLN A 1 220 ? -5.529  14.168  34.933  1.00 57.30 220 A 1 
ATOM 1693 O O     . GLN A 1 220 ? -4.412  14.199  34.417  1.00 60.28 220 A 1 
ATOM 1694 C CB    . GLN A 1 220 ? -5.690  13.417  37.314  1.00 57.65 220 A 1 
ATOM 1695 C CG    . GLN A 1 220 ? -5.173  13.780  38.710  1.00 53.55 220 A 1 
ATOM 1696 C CD    . GLN A 1 220 ? -4.995  12.554  39.614  1.00 50.33 220 A 1 
ATOM 1697 O OE1   . GLN A 1 220 ? -5.375  11.433  39.312  1.00 48.42 220 A 1 
ATOM 1698 N NE2   . GLN A 1 220 ? -4.368  12.724  40.752  1.00 44.73 220 A 1 
ATOM 1699 N N     . TYR A 1 221 ? -6.620  13.745  34.246  1.00 53.00 221 A 1 
ATOM 1700 C CA    . TYR A 1 221 ? -6.559  13.314  32.849  1.00 52.85 221 A 1 
ATOM 1701 C C     . TYR A 1 221 ? -6.198  14.485  31.922  1.00 50.11 221 A 1 
ATOM 1702 O O     . TYR A 1 221 ? -5.332  14.333  31.060  1.00 49.94 221 A 1 
ATOM 1703 C CB    . TYR A 1 221 ? -7.898  12.675  32.457  1.00 51.30 221 A 1 
ATOM 1704 C CG    . TYR A 1 221 ? -7.800  11.850  31.182  1.00 46.70 221 A 1 
ATOM 1705 C CD1   . TYR A 1 221 ? -8.035  12.445  29.929  1.00 45.89 221 A 1 
ATOM 1706 C CD2   . TYR A 1 221 ? -7.452  10.487  31.255  1.00 45.57 221 A 1 
ATOM 1707 C CE1   . TYR A 1 221 ? -7.913  11.685  28.755  1.00 39.09 221 A 1 
ATOM 1708 C CE2   . TYR A 1 221 ? -7.327  9.720   30.088  1.00 39.66 221 A 1 
ATOM 1709 C CZ    . TYR A 1 221 ? -7.556  10.316  28.832  1.00 41.03 221 A 1 
ATOM 1710 O OH    . TYR A 1 221 ? -7.435  9.572   27.677  1.00 40.07 221 A 1 
ATOM 1711 N N     . VAL A 1 222 ? -6.796  15.672  32.139  1.00 62.89 222 A 1 
ATOM 1712 C CA    . VAL A 1 222 ? -6.461  16.885  31.379  1.00 62.60 222 A 1 
ATOM 1713 C C     . VAL A 1 222 ? -5.010  17.306  31.626  1.00 60.14 222 A 1 
ATOM 1714 O O     . VAL A 1 222 ? -4.314  17.680  30.684  1.00 64.71 222 A 1 
ATOM 1715 C CB    . VAL A 1 222 ? -7.444  18.021  31.716  1.00 61.41 222 A 1 
ATOM 1716 C CG1   . VAL A 1 222 ? -7.029  19.361  31.082  1.00 54.93 222 A 1 
ATOM 1717 C CG2   . VAL A 1 222 ? -8.853  17.708  31.197  1.00 59.87 222 A 1 
ATOM 1718 N N     . MET A 1 223 ? -4.517  17.187  32.866  1.00 66.05 223 A 1 
ATOM 1719 C CA    . MET A 1 223 ? -3.137  17.518  33.205  1.00 66.13 223 A 1 
ATOM 1720 C C     . MET A 1 223 ? -2.136  16.532  32.571  1.00 65.85 223 A 1 
ATOM 1721 O O     . MET A 1 223 ? -1.110  16.956  32.040  1.00 69.35 223 A 1 
ATOM 1722 C CB    . MET A 1 223 ? -2.992  17.574  34.730  1.00 65.11 223 A 1 
ATOM 1723 C CG    . MET A 1 223 ? -1.942  18.602  35.173  1.00 59.36 223 A 1 
ATOM 1724 S SD    . MET A 1 223 ? -1.674  18.652  36.964  1.00 55.47 223 A 1 
ATOM 1725 C CE    . MET A 1 223 ? -1.466  20.436  37.218  1.00 49.18 223 A 1 
ATOM 1726 N N     . GLN A 1 224 ? -2.463  15.217  32.560  1.00 61.06 224 A 1 
ATOM 1727 C CA    . GLN A 1 224 ? -1.668  14.207  31.853  1.00 61.13 224 A 1 
ATOM 1728 C C     . GLN A 1 224 ? -1.679  14.436  30.336  1.00 60.15 224 A 1 
ATOM 1729 O O     . GLN A 1 224 ? -0.624  14.356  29.713  1.00 64.44 224 A 1 
ATOM 1730 C CB    . GLN A 1 224 ? -2.170  12.794  32.165  1.00 60.57 224 A 1 
ATOM 1731 C CG    . GLN A 1 224 ? -1.570  12.251  33.471  1.00 56.54 224 A 1 
ATOM 1732 C CD    . GLN A 1 224 ? -1.968  10.794  33.751  1.00 52.21 224 A 1 
ATOM 1733 O OE1   . GLN A 1 224 ? -2.819  10.197  33.110  1.00 49.28 224 A 1 
ATOM 1734 N NE2   . GLN A 1 224 ? -1.354  10.165  34.725  1.00 47.32 224 A 1 
ATOM 1735 N N     . GLU A 1 225 ? -2.842  14.749  29.740  1.00 61.49 225 A 1 
ATOM 1736 C CA    . GLU A 1 225 ? -2.942  15.099  28.312  1.00 62.61 225 A 1 
ATOM 1737 C C     . GLU A 1 225 ? -2.095  16.335  27.983  1.00 61.63 225 A 1 
ATOM 1738 O O     . GLU A 1 225 ? -1.360  16.328  27.003  1.00 63.91 225 A 1 
ATOM 1739 C CB    . GLU A 1 225 ? -4.407  15.338  27.912  1.00 60.16 225 A 1 
ATOM 1740 C CG    . GLU A 1 225 ? -5.169  14.073  27.481  1.00 54.55 225 A 1 
ATOM 1741 C CD    . GLU A 1 225 ? -5.417  13.977  25.959  1.00 51.13 225 A 1 
ATOM 1742 O OE1   . GLU A 1 225 ? -5.172  12.886  25.396  1.00 47.78 225 A 1 
ATOM 1743 O OE2   . GLU A 1 225 ? -5.845  14.978  25.352  1.00 47.79 225 A 1 
ATOM 1744 N N     . GLN A 1 226 ? -2.118  17.392  28.832  1.00 64.86 226 A 1 
ATOM 1745 C CA    . GLN A 1 226 ? -1.281  18.571  28.640  1.00 64.52 226 A 1 
ATOM 1746 C C     . GLN A 1 226 ? 0.214   18.259  28.751  1.00 63.63 226 A 1 
ATOM 1747 O O     . GLN A 1 226 ? 0.998   18.736  27.926  1.00 69.04 226 A 1 
ATOM 1748 C CB    . GLN A 1 226 ? -1.651  19.667  29.643  1.00 65.13 226 A 1 
ATOM 1749 C CG    . GLN A 1 226 ? -2.904  20.446  29.208  1.00 60.11 226 A 1 
ATOM 1750 C CD    . GLN A 1 226 ? -3.204  21.626  30.140  1.00 53.91 226 A 1 
ATOM 1751 O OE1   . GLN A 1 226 ? -2.570  21.839  31.162  1.00 52.47 226 A 1 
ATOM 1752 N NE2   . GLN A 1 226 ? -4.159  22.459  29.792  1.00 47.99 226 A 1 
ATOM 1753 N N     . GLN A 1 227 ? 0.624   17.436  29.729  1.00 70.23 227 A 1 
ATOM 1754 C CA    . GLN A 1 227 ? 2.018   17.001  29.850  1.00 69.51 227 A 1 
ATOM 1755 C C     . GLN A 1 227 ? 2.446   16.173  28.639  1.00 69.46 227 A 1 
ATOM 1756 O O     . GLN A 1 227 ? 3.518   16.419  28.074  1.00 73.10 227 A 1 
ATOM 1757 C CB    . GLN A 1 227 ? 2.219   16.189  31.134  1.00 70.22 227 A 1 
ATOM 1758 C CG    . GLN A 1 227 ? 2.326   17.102  32.369  1.00 64.97 227 A 1 
ATOM 1759 C CD    . GLN A 1 227 ? 2.574   16.318  33.662  1.00 59.02 227 A 1 
ATOM 1760 O OE1   . GLN A 1 227 ? 2.587   15.093  33.705  1.00 56.63 227 A 1 
ATOM 1761 N NE2   . GLN A 1 227 ? 2.796   16.999  34.760  1.00 51.89 227 A 1 
ATOM 1762 N N     . HIS A 1 228 ? 1.588   15.249  28.178  1.00 61.73 228 A 1 
ATOM 1763 C CA    . HIS A 1 228 ? 1.863   14.444  27.002  1.00 60.59 228 A 1 
ATOM 1764 C C     . HIS A 1 228 ? 1.916   15.296  25.729  1.00 56.27 228 A 1 
ATOM 1765 O O     . HIS A 1 228 ? 2.780   15.080  24.883  1.00 61.02 228 A 1 
ATOM 1766 C CB    . HIS A 1 228 ? 0.825   13.315  26.903  1.00 60.94 228 A 1 
ATOM 1767 C CG    . HIS A 1 228 ? 1.256   12.224  25.964  1.00 56.56 228 A 1 
ATOM 1768 N ND1   . HIS A 1 228 ? 1.247   12.288  24.599  1.00 49.69 228 A 1 
ATOM 1769 C CD2   . HIS A 1 228 ? 1.810   11.015  26.296  1.00 51.90 228 A 1 
ATOM 1770 C CE1   . HIS A 1 228 ? 1.784   11.160  24.114  1.00 46.50 228 A 1 
ATOM 1771 N NE2   . HIS A 1 228 ? 2.139   10.351  25.114  1.00 46.42 228 A 1 
ATOM 1772 N N     . LEU A 1 229 ? 1.056   16.315  25.623  1.00 59.89 229 A 1 
ATOM 1773 C CA    . LEU A 1 229 ? 1.082   17.267  24.504  1.00 58.14 229 A 1 
ATOM 1774 C C     . LEU A 1 229 ? 2.380   18.089  24.496  1.00 56.51 229 A 1 
ATOM 1775 O O     . LEU A 1 229 ? 2.990   18.252  23.441  1.00 57.97 229 A 1 
ATOM 1776 C CB    . LEU A 1 229 ? -0.148  18.188  24.583  1.00 58.24 229 A 1 
ATOM 1777 C CG    . LEU A 1 229 ? -0.541  18.739  23.206  1.00 55.05 229 A 1 
ATOM 1778 C CD1   . LEU A 1 229 ? -1.535  17.815  22.524  1.00 50.24 229 A 1 
ATOM 1779 C CD2   . LEU A 1 229 ? -1.164  20.133  23.308  1.00 56.15 229 A 1 
ATOM 1780 N N     . GLN A 1 230 ? 2.835   18.561  25.665  1.00 71.79 230 A 1 
ATOM 1781 C CA    . GLN A 1 230 ? 4.122   19.264  25.785  1.00 71.09 230 A 1 
ATOM 1782 C C     . GLN A 1 230 ? 5.303   18.357  25.447  1.00 70.71 230 A 1 
ATOM 1783 O O     . GLN A 1 230 ? 6.261   18.803  24.811  1.00 74.40 230 A 1 
ATOM 1784 C CB    . GLN A 1 230 ? 4.297   19.806  27.206  1.00 72.36 230 A 1 
ATOM 1785 C CG    . GLN A 1 230 ? 3.467   21.072  27.461  1.00 66.03 230 A 1 
ATOM 1786 C CD    . GLN A 1 230 ? 3.701   21.644  28.855  1.00 59.21 230 A 1 
ATOM 1787 O OE1   . GLN A 1 230 ? 4.531   21.197  29.631  1.00 55.14 230 A 1 
ATOM 1788 N NE2   . GLN A 1 230 ? 2.986   22.691  29.224  1.00 51.86 230 A 1 
ATOM 1789 N N     . GLN A 1 231 ? 5.238   17.084  25.850  1.00 68.71 231 A 1 
ATOM 1790 C CA    . GLN A 1 231 ? 6.283   16.114  25.542  1.00 68.70 231 A 1 
ATOM 1791 C C     . GLN A 1 231 ? 6.305   15.779  24.044  1.00 67.83 231 A 1 
ATOM 1792 O O     . GLN A 1 231 ? 7.375   15.812  23.441  1.00 71.28 231 A 1 
ATOM 1793 C CB    . GLN A 1 231 ? 6.108   14.899  26.449  1.00 69.01 231 A 1 
ATOM 1794 C CG    . GLN A 1 231 ? 7.343   13.983  26.408  1.00 63.30 231 A 1 
ATOM 1795 C CD    . GLN A 1 231 ? 7.373   12.974  27.562  1.00 58.05 231 A 1 
ATOM 1796 O OE1   . GLN A 1 231 ? 6.516   12.911  28.422  1.00 55.63 231 A 1 
ATOM 1797 N NE2   . GLN A 1 231 ? 8.400   12.147  27.613  1.00 51.27 231 A 1 
ATOM 1798 N N     . MET A 1 232 ? 5.137   15.588  23.427  1.00 67.28 232 A 1 
ATOM 1799 C CA    . MET A 1 232 ? 5.000   15.455  21.973  1.00 66.04 232 A 1 
ATOM 1800 C C     . MET A 1 232 ? 5.535   16.682  21.239  1.00 65.56 232 A 1 
ATOM 1801 O O     . MET A 1 232 ? 6.293   16.538  20.288  1.00 68.55 232 A 1 
ATOM 1802 C CB    . MET A 1 232 ? 3.522   15.251  21.603  1.00 63.84 232 A 1 
ATOM 1803 C CG    . MET A 1 232 ? 3.061   13.794  21.736  1.00 57.71 232 A 1 
ATOM 1804 S SD    . MET A 1 232 ? 3.350   12.790  20.241  1.00 54.82 232 A 1 
ATOM 1805 C CE    . MET A 1 232 ? 2.009   13.417  19.189  1.00 47.76 232 A 1 
ATOM 1806 N N     . GLN A 1 233 ? 5.207   17.901  21.686  1.00 64.89 233 A 1 
ATOM 1807 C CA    . GLN A 1 233 ? 5.733   19.129  21.089  1.00 64.42 233 A 1 
ATOM 1808 C C     . GLN A 1 233 ? 7.263   19.203  21.194  1.00 62.77 233 A 1 
ATOM 1809 O O     . GLN A 1 233 ? 7.906   19.594  20.219  1.00 67.29 233 A 1 
ATOM 1810 C CB    . GLN A 1 233 ? 5.113   20.361  21.738  1.00 65.52 233 A 1 
ATOM 1811 C CG    . GLN A 1 233 ? 3.702   20.652  21.186  1.00 61.02 233 A 1 
ATOM 1812 C CD    . GLN A 1 233 ? 3.054   21.867  21.852  1.00 55.85 233 A 1 
ATOM 1813 O OE1   . GLN A 1 233 ? 3.536   22.440  22.810  1.00 53.59 233 A 1 
ATOM 1814 N NE2   . GLN A 1 233 ? 1.926   22.314  21.337  1.00 50.36 233 A 1 
ATOM 1815 N N     . LYS A 1 234 ? 7.851   18.783  22.341  1.00 70.08 234 A 1 
ATOM 1816 C CA    . LYS A 1 234 ? 9.303   18.691  22.488  1.00 69.40 234 A 1 
ATOM 1817 C C     . LYS A 1 234 ? 9.908   17.661  21.540  1.00 68.41 234 A 1 
ATOM 1818 O O     . LYS A 1 234 ? 10.863  17.990  20.851  1.00 70.76 234 A 1 
ATOM 1819 C CB    . LYS A 1 234 ? 9.691   18.372  23.933  1.00 69.33 234 A 1 
ATOM 1820 C CG    . LYS A 1 234 ? 9.710   19.634  24.801  1.00 63.02 234 A 1 
ATOM 1821 C CD    . LYS A 1 234 ? 10.186  19.266  26.209  1.00 60.21 234 A 1 
ATOM 1822 C CE    . LYS A 1 234 ? 10.297  20.516  27.067  1.00 53.10 234 A 1 
ATOM 1823 N NZ    . LYS A 1 234 ? 10.798  20.180  28.422  1.00 48.05 234 A 1 
ATOM 1824 N N     . GLU A 1 235 ? 9.346   16.445  21.462  1.00 64.13 235 A 1 
ATOM 1825 C CA    . GLU A 1 235 ? 9.839   15.408  20.553  1.00 63.36 235 A 1 
ATOM 1826 C C     . GLU A 1 235 ? 9.730   15.827  19.079  1.00 60.01 235 A 1 
ATOM 1827 O O     . GLU A 1 235 ? 10.643  15.587  18.295  1.00 62.09 235 A 1 
ATOM 1828 C CB    . GLU A 1 235 ? 9.075   14.092  20.767  1.00 62.55 235 A 1 
ATOM 1829 C CG    . GLU A 1 235 ? 9.511   13.341  22.035  1.00 56.53 235 A 1 
ATOM 1830 C CD    . GLU A 1 235 ? 8.785   11.994  22.215  1.00 54.10 235 A 1 
ATOM 1831 O OE1   . GLU A 1 235 ? 9.090   11.312  23.219  1.00 48.37 235 A 1 
ATOM 1832 O OE2   . GLU A 1 235 ? 7.950   11.632  21.362  1.00 49.00 235 A 1 
ATOM 1833 N N     . TYR A 1 236 ? 8.628   16.503  18.696  1.00 58.42 236 A 1 
ATOM 1834 C CA    . TYR A 1 236 ? 8.480   17.052  17.350  1.00 54.71 236 A 1 
ATOM 1835 C C     . TYR A 1 236 ? 9.488   18.169  17.073  1.00 50.54 236 A 1 
ATOM 1836 O O     . TYR A 1 236 ? 10.091  18.184  16.000  1.00 49.91 236 A 1 
ATOM 1837 C CB    . TYR A 1 236 ? 7.043   17.547  17.125  1.00 52.42 236 A 1 
ATOM 1838 C CG    . TYR A 1 236 ? 6.131   16.517  16.489  1.00 47.57 236 A 1 
ATOM 1839 C CD1   . TYR A 1 236 ? 6.204   16.277  15.100  1.00 46.77 236 A 1 
ATOM 1840 C CD2   . TYR A 1 236 ? 5.214   15.795  17.265  1.00 46.29 236 A 1 
ATOM 1841 C CE1   . TYR A 1 236 ? 5.370   15.321  14.504  1.00 40.63 236 A 1 
ATOM 1842 C CE2   . TYR A 1 236 ? 4.370   14.837  16.681  1.00 41.18 236 A 1 
ATOM 1843 C CZ    . TYR A 1 236 ? 4.445   14.592  15.293  1.00 43.56 236 A 1 
ATOM 1844 O OH    . TYR A 1 236 ? 3.630   13.658  14.709  1.00 41.95 236 A 1 
ATOM 1845 N N     . ALA A 1 237 ? 9.723   19.064  18.038  1.00 66.56 237 A 1 
ATOM 1846 C CA    . ALA A 1 237 ? 10.723  20.124  17.917  1.00 66.11 237 A 1 
ATOM 1847 C C     . ALA A 1 237 ? 12.150  19.553  17.847  1.00 63.93 237 A 1 
ATOM 1848 O O     . ALA A 1 237 ? 12.948  20.013  17.039  1.00 66.54 237 A 1 
ATOM 1849 C CB    . ALA A 1 237 ? 10.556  21.099  19.086  1.00 66.00 237 A 1 
ATOM 1850 N N     . GLU A 1 238 ? 12.459  18.506  18.634  1.00 63.49 238 A 1 
ATOM 1851 C CA    . GLU A 1 238 ? 13.741  17.804  18.558  1.00 64.09 238 A 1 
ATOM 1852 C C     . GLU A 1 238 ? 13.918  17.071  17.223  1.00 60.69 238 A 1 
ATOM 1853 O O     . GLU A 1 238 ? 14.999  17.128  16.643  1.00 62.63 238 A 1 
ATOM 1854 C CB    . GLU A 1 238 ? 13.875  16.803  19.716  1.00 63.94 238 A 1 
ATOM 1855 C CG    . GLU A 1 238 ? 14.245  17.479  21.039  1.00 58.32 238 A 1 
ATOM 1856 C CD    . GLU A 1 238 ? 14.406  16.504  22.215  1.00 53.82 238 A 1 
ATOM 1857 O OE1   . GLU A 1 238 ? 14.763  16.993  23.313  1.00 49.91 238 A 1 
ATOM 1858 O OE2   . GLU A 1 238 ? 14.180  15.295  22.020  1.00 49.30 238 A 1 
ATOM 1859 N N     . GLN A 1 239 ? 12.856  16.442  16.685  1.00 58.17 239 A 1 
ATOM 1860 C CA    . GLN A 1 239 ? 12.919  15.825  15.356  1.00 56.93 239 A 1 
ATOM 1861 C C     . GLN A 1 239 ? 13.073  16.849  14.230  1.00 54.92 239 A 1 
ATOM 1862 O O     . GLN A 1 239 ? 13.757  16.561  13.247  1.00 56.19 239 A 1 
ATOM 1863 C CB    . GLN A 1 239 ? 11.676  14.970  15.090  1.00 56.17 239 A 1 
ATOM 1864 C CG    . GLN A 1 239 ? 11.757  13.604  15.795  1.00 52.46 239 A 1 
ATOM 1865 C CD    . GLN A 1 239 ? 10.572  12.699  15.459  1.00 47.99 239 A 1 
ATOM 1866 O OE1   . GLN A 1 239 ? 9.773   12.924  14.554  1.00 46.59 239 A 1 
ATOM 1867 N NE2   . GLN A 1 239 ? 10.432  11.602  16.171  1.00 43.04 239 A 1 
ATOM 1868 N N     . GLN A 1 240 ? 12.439  18.029  14.352  1.00 55.74 240 A 1 
ATOM 1869 C CA    . GLN A 1 240 ? 12.648  19.118  13.405  1.00 56.20 240 A 1 
ATOM 1870 C C     . GLN A 1 240 ? 14.064  19.681  13.519  1.00 52.93 240 A 1 
ATOM 1871 O O     . GLN A 1 240 ? 14.741  19.776  12.492  1.00 56.07 240 A 1 
ATOM 1872 C CB    . GLN A 1 240 ? 11.597  20.224  13.575  1.00 56.31 240 A 1 
ATOM 1873 C CG    . GLN A 1 240 ? 10.286  19.876  12.853  1.00 54.00 240 A 1 
ATOM 1874 C CD    . GLN A 1 240 ? 9.287   21.038  12.859  1.00 49.48 240 A 1 
ATOM 1875 O OE1   . GLN A 1 240 ? 9.403   21.999  13.585  1.00 48.68 240 A 1 
ATOM 1876 N NE2   . GLN A 1 240 ? 8.266   20.993  12.024  1.00 45.83 240 A 1 
ATOM 1877 N N     . MET A 1 241 ? 14.565  19.940  14.739  1.00 64.38 241 A 1 
ATOM 1878 C CA    . MET A 1 241 ? 15.951  20.375  14.944  1.00 64.24 241 A 1 
ATOM 1879 C C     . MET A 1 241 ? 16.953  19.348  14.417  1.00 61.35 241 A 1 
ATOM 1880 O O     . MET A 1 241 ? 17.926  19.730  13.774  1.00 62.91 241 A 1 
ATOM 1881 C CB    . MET A 1 241 ? 16.235  20.667  16.421  1.00 63.82 241 A 1 
ATOM 1882 C CG    . MET A 1 241 ? 15.983  22.126  16.772  1.00 58.00 241 A 1 
ATOM 1883 S SD    . MET A 1 241 ? 16.609  22.636  18.410  1.00 54.45 241 A 1 
ATOM 1884 C CE    . MET A 1 241 ? 15.343  21.906  19.471  1.00 48.15 241 A 1 
ATOM 1885 N N     . GLN A 1 242 ? 16.727  18.038  14.629  1.00 57.06 242 A 1 
ATOM 1886 C CA    . GLN A 1 242 ? 17.598  17.008  14.060  1.00 55.30 242 A 1 
ATOM 1887 C C     . GLN A 1 242 ? 17.568  16.994  12.533  1.00 49.96 242 A 1 
ATOM 1888 O O     . GLN A 1 242 ? 18.604  16.782  11.919  1.00 53.54 242 A 1 
ATOM 1889 C CB    . GLN A 1 242 ? 17.234  15.613  14.586  1.00 56.83 242 A 1 
ATOM 1890 C CG    . GLN A 1 242 ? 17.902  15.328  15.935  1.00 54.15 242 A 1 
ATOM 1891 C CD    . GLN A 1 242 ? 17.667  13.891  16.418  1.00 50.28 242 A 1 
ATOM 1892 O OE1   . GLN A 1 242 ? 16.939  13.093  15.840  1.00 48.91 242 A 1 
ATOM 1893 N NE2   . GLN A 1 242 ? 18.313  13.503  17.494  1.00 45.02 242 A 1 
ATOM 1894 N N     . LYS A 1 243 ? 16.397  17.239  11.914  1.00 48.19 243 A 1 
ATOM 1895 C CA    . LYS A 1 243 ? 16.330  17.364  10.457  1.00 47.60 243 A 1 
ATOM 1896 C C     . LYS A 1 243 ? 17.074  18.602  9.958   1.00 43.03 243 A 1 
ATOM 1897 O O     . LYS A 1 243 ? 17.862  18.477  9.031   1.00 43.36 243 A 1 
ATOM 1898 C CB    . LYS A 1 243 ? 14.885  17.395  9.973   1.00 47.51 243 A 1 
ATOM 1899 C CG    . LYS A 1 243 ? 14.326  15.982  9.814   1.00 46.18 243 A 1 
ATOM 1900 C CD    . LYS A 1 243 ? 12.908  16.107  9.261   1.00 45.50 243 A 1 
ATOM 1901 C CE    . LYS A 1 243 ? 12.318  14.735  8.989   1.00 40.95 243 A 1 
ATOM 1902 N NZ    . LYS A 1 243 ? 10.956  14.885  8.430   1.00 37.86 243 A 1 
ATOM 1903 N N     . GLU A 1 244 ? 16.877  19.756  10.599  1.00 54.80 244 A 1 
ATOM 1904 C CA    . GLU A 1 244 ? 17.607  20.979  10.254  1.00 54.07 244 A 1 
ATOM 1905 C C     . GLU A 1 244 ? 19.116  20.811  10.475  1.00 48.11 244 A 1 
ATOM 1906 O O     . GLU A 1 244 ? 19.906  21.276  9.662   1.00 49.32 244 A 1 
ATOM 1907 C CB    . GLU A 1 244 ? 17.099  22.171  11.072  1.00 53.55 244 A 1 
ATOM 1908 C CG    . GLU A 1 244 ? 15.773  22.719  10.537  1.00 50.06 244 A 1 
ATOM 1909 C CD    . GLU A 1 244 ? 15.334  24.016  11.246  1.00 49.09 244 A 1 
ATOM 1910 O OE1   . GLU A 1 244 ? 14.528  24.750  10.640  1.00 43.91 244 A 1 
ATOM 1911 O OE2   . GLU A 1 244 ? 15.794  24.260  12.389  1.00 44.17 244 A 1 
ATOM 1912 N N     . TYR A 1 245 ? 19.535  20.103  11.551  1.00 58.88 245 A 1 
ATOM 1913 C CA    . TYR A 1 245 ? 20.946  19.852  11.820  1.00 55.78 245 A 1 
ATOM 1914 C C     . TYR A 1 245 ? 21.571  18.943  10.760  1.00 50.03 245 A 1 
ATOM 1915 O O     . TYR A 1 245 ? 22.653  19.243  10.262  1.00 49.28 245 A 1 
ATOM 1916 C CB    . TYR A 1 245 ? 21.102  19.286  13.237  1.00 53.04 245 A 1 
ATOM 1917 C CG    . TYR A 1 245 ? 22.497  19.488  13.794  1.00 48.22 245 A 1 
ATOM 1918 C CD1   . TYR A 1 245 ? 23.503  18.526  13.591  1.00 46.23 245 A 1 
ATOM 1919 C CD2   . TYR A 1 245 ? 22.808  20.680  14.498  1.00 45.55 245 A 1 
ATOM 1920 C CE1   . TYR A 1 245 ? 24.799  18.740  14.074  1.00 37.96 245 A 1 
ATOM 1921 C CE2   . TYR A 1 245 ? 24.103  20.904  14.983  1.00 39.51 245 A 1 
ATOM 1922 C CZ    . TYR A 1 245 ? 25.105  19.934  14.770  1.00 40.73 245 A 1 
ATOM 1923 O OH    . TYR A 1 245 ? 26.389  20.150  15.222  1.00 39.04 245 A 1 
ATOM 1924 N N     . VAL A 1 246 ? 20.855  17.879  10.338  1.00 51.10 246 A 1 
ATOM 1925 C CA    . VAL A 1 246 ? 21.340  16.978  9.278   1.00 50.61 246 A 1 
ATOM 1926 C C     . VAL A 1 246 ? 21.368  17.681  7.905   1.00 45.86 246 A 1 
ATOM 1927 O O     . VAL A 1 246 ? 22.275  17.435  7.117   1.00 45.71 246 A 1 
ATOM 1928 C CB    . VAL A 1 246 ? 20.514  15.685  9.241   1.00 48.50 246 A 1 
ATOM 1929 C CG1   . VAL A 1 246 ? 20.885  14.773  8.056   1.00 44.66 246 A 1 
ATOM 1930 C CG2   . VAL A 1 246 ? 20.732  14.848  10.502  1.00 49.78 246 A 1 
ATOM 1931 N N     . GLU A 1 247 ? 20.403  18.567  7.623   1.00 47.62 247 A 1 
ATOM 1932 C CA    . GLU A 1 247 ? 20.430  19.379  6.390   1.00 47.07 247 A 1 
ATOM 1933 C C     . GLU A 1 247 ? 21.556  20.425  6.422   1.00 42.37 247 A 1 
ATOM 1934 O O     . GLU A 1 247 ? 22.228  20.623  5.402   1.00 42.40 247 A 1 
ATOM 1935 C CB    . GLU A 1 247 ? 19.055  20.019  6.116   1.00 46.17 247 A 1 
ATOM 1936 C CG    . GLU A 1 247 ? 18.070  19.003  5.503   1.00 44.58 247 A 1 
ATOM 1937 C CD    . GLU A 1 247 ? 16.711  19.582  5.074   1.00 43.80 247 A 1 
ATOM 1938 O OE1   . GLU A 1 247 ? 16.012  18.870  4.310   1.00 40.85 247 A 1 
ATOM 1939 O OE2   . GLU A 1 247 ? 16.346  20.698  5.499   1.00 40.35 247 A 1 
ATOM 1940 N N     . ASN A 1 248 ? 21.828  21.032  7.588   1.00 48.24 248 A 1 
ATOM 1941 C CA    . ASN A 1 248 ? 22.907  22.012  7.729   1.00 48.50 248 A 1 
ATOM 1942 C C     . ASN A 1 248 ? 24.303  21.381  7.725   1.00 43.62 248 A 1 
ATOM 1943 O O     . ASN A 1 248 ? 25.182  21.909  7.049   1.00 41.86 248 A 1 
ATOM 1944 C CB    . ASN A 1 248 ? 22.673  22.870  8.981   1.00 45.96 248 A 1 
ATOM 1945 C CG    . ASN A 1 248 ? 21.723  24.038  8.734   1.00 42.75 248 A 1 
ATOM 1946 O OD1   . ASN A 1 248 ? 21.659  24.624  7.665   1.00 41.87 248 A 1 
ATOM 1947 N ND2   . ASN A 1 248 ? 20.977  24.438  9.739   1.00 43.55 248 A 1 
ATOM 1948 N N     . GLU A 1 249 ? 24.516  20.240  8.400   1.00 47.53 249 A 1 
ATOM 1949 C CA    . GLU A 1 249 ? 25.831  19.556  8.337   1.00 47.63 249 A 1 
ATOM 1950 C C     . GLU A 1 249 ? 26.179  19.117  6.904   1.00 44.27 249 A 1 
ATOM 1951 O O     . GLU A 1 249 ? 27.341  19.149  6.506   1.00 42.52 249 A 1 
ATOM 1952 C CB    . GLU A 1 249 ? 25.874  18.330  9.265   1.00 44.63 249 A 1 
ATOM 1953 C CG    . GLU A 1 249 ? 26.294  18.668  10.704  1.00 41.60 249 A 1 
ATOM 1954 C CD    . GLU A 1 249 ? 26.643  17.421  11.541  1.00 40.23 249 A 1 
ATOM 1955 O OE1   . GLU A 1 249 ? 27.389  17.578  12.534  1.00 37.44 249 A 1 
ATOM 1956 O OE2   . GLU A 1 249 ? 26.162  16.312  11.208  1.00 37.21 249 A 1 
ATOM 1957 N N     . GLY A 1 250 ? 25.161  18.767  6.107   1.00 42.68 250 A 1 
ATOM 1958 C CA    . GLY A 1 250 ? 25.387  18.476  4.691   1.00 41.77 250 A 1 
ATOM 1959 C C     . GLY A 1 250 ? 25.875  19.668  3.865   1.00 39.36 250 A 1 
ATOM 1960 O O     . GLY A 1 250 ? 26.453  19.480  2.796   1.00 38.48 250 A 1 
ATOM 1961 N N     . SER A 1 251 ? 25.629  20.887  4.348   1.00 40.33 251 A 1 
ATOM 1962 C CA    . SER A 1 251 ? 26.031  22.130  3.683   1.00 39.72 251 A 1 
ATOM 1963 C C     . SER A 1 251 ? 27.386  22.676  4.145   1.00 36.74 251 A 1 
ATOM 1964 O O     . SER A 1 251 ? 27.747  23.782  3.746   1.00 36.21 251 A 1 
ATOM 1965 C CB    . SER A 1 251 ? 24.923  23.176  3.771   1.00 39.01 251 A 1 
ATOM 1966 O OG    . SER A 1 251 ? 24.869  23.827  5.034   1.00 38.94 251 A 1 
ATOM 1967 N N     . GLU A 1 252 ? 28.146  21.926  4.948   1.00 36.12 252 A 1 
ATOM 1968 C CA    . GLU A 1 252 ? 29.531  22.318  5.223   1.00 36.95 252 A 1 
ATOM 1969 C C     . GLU A 1 252 ? 30.260  22.470  3.890   1.00 34.10 252 A 1 
ATOM 1970 O O     . GLU A 1 252 ? 30.572  21.508  3.184   1.00 32.93 252 A 1 
ATOM 1971 C CB    . GLU A 1 252 ? 30.266  21.367  6.173   1.00 35.72 252 A 1 
ATOM 1972 C CG    . GLU A 1 252 ? 30.012  21.694  7.653   1.00 35.00 252 A 1 
ATOM 1973 C CD    . GLU A 1 252 ? 31.041  21.059  8.603   1.00 34.97 252 A 1 
ATOM 1974 O OE1   . GLU A 1 252 ? 31.232  21.620  9.702   1.00 33.45 252 A 1 
ATOM 1975 O OE2   . GLU A 1 252 ? 31.685  20.055  8.202   1.00 32.63 252 A 1 
ATOM 1976 N N     . CYS A 1 253 ? 30.475  23.735  3.555   1.00 38.23 253 A 1 
ATOM 1977 C CA    . CYS A 1 253 ? 31.263  24.134  2.410   1.00 40.17 253 A 1 
ATOM 1978 C C     . CYS A 1 253 ? 32.631  23.475  2.577   1.00 36.01 253 A 1 
ATOM 1979 O O     . CYS A 1 253 ? 33.433  23.904  3.407   1.00 36.39 253 A 1 
ATOM 1980 C CB    . CYS A 1 253 ? 31.382  25.662  2.389   1.00 39.32 253 A 1 
ATOM 1981 S SG    . CYS A 1 253 ? 29.774  26.436  2.014   1.00 37.58 253 A 1 
ATOM 1982 N N     . ILE A 1 254 ? 32.882  22.448  1.768   1.00 30.34 254 A 1 
ATOM 1983 C CA    . ILE A 1 254 ? 34.234  21.939  1.568   1.00 33.15 254 A 1 
ATOM 1984 C C     . ILE A 1 254 ? 35.034  23.114  1.009   1.00 31.14 254 A 1 
ATOM 1985 O O     . ILE A 1 254 ? 35.050  23.346  -0.200  1.00 29.61 254 A 1 
ATOM 1986 C CB    . ILE A 1 254 ? 34.259  20.709  0.641   1.00 32.35 254 A 1 
ATOM 1987 C CG1   . ILE A 1 254 ? 33.398  19.569  1.215   1.00 30.67 254 A 1 
ATOM 1988 C CG2   . ILE A 1 254 ? 35.707  20.226  0.440   1.00 32.97 254 A 1 
ATOM 1989 C CD1   . ILE A 1 254 ? 33.235  18.363  0.280   1.00 31.54 254 A 1 
ATOM 1990 N N     . VAL A 1 255 ? 35.619  23.918  1.908   1.00 37.83 255 A 1 
ATOM 1991 C CA    . VAL A 1 255 ? 36.562  24.967  1.530   1.00 41.31 255 A 1 
ATOM 1992 C C     . VAL A 1 255 ? 37.666  24.224  0.798   1.00 37.54 255 A 1 
ATOM 1993 O O     . VAL A 1 255 ? 38.310  23.372  1.414   1.00 36.08 255 A 1 
ATOM 1994 C CB    . VAL A 1 255 ? 37.106  25.735  2.742   1.00 40.12 255 A 1 
ATOM 1995 C CG1   . VAL A 1 255 ? 38.095  26.812  2.292   1.00 36.77 255 A 1 
ATOM 1996 C CG2   . VAL A 1 255 ? 35.976  26.424  3.513   1.00 41.05 255 A 1 
ATOM 1997 N N     . PRO A 1 256 ? 37.843  24.458  -0.514  1.00 37.39 256 A 1 
ATOM 1998 C CA    . PRO A 1 256 ? 38.873  23.764  -1.249  1.00 38.83 256 A 1 
ATOM 1999 C C     . PRO A 1 256 ? 40.209  24.274  -0.715  1.00 37.23 256 A 1 
ATOM 2000 O O     . PRO A 1 256 ? 40.703  25.313  -1.149  1.00 36.32 256 A 1 
ATOM 2001 C CB    . PRO A 1 256 ? 38.618  24.086  -2.723  1.00 36.92 256 A 1 
ATOM 2002 C CG    . PRO A 1 256 ? 37.919  25.444  -2.677  1.00 36.24 256 A 1 
ATOM 2003 C CD    . PRO A 1 256 ? 37.131  25.382  -1.360  1.00 41.60 256 A 1 
ATOM 2004 N N     . SER A 1 257 ? 40.753  23.576  0.280   1.00 38.51 257 A 1 
ATOM 2005 C CA    . SER A 1 257 ? 42.093  23.837  0.785   1.00 41.02 257 A 1 
ATOM 2006 C C     . SER A 1 257 ? 43.020  23.686  -0.412  1.00 39.18 257 A 1 
ATOM 2007 O O     . SER A 1 257 ? 43.280  22.580  -0.877  1.00 38.77 257 A 1 
ATOM 2008 C CB    . SER A 1 257 ? 42.460  22.863  1.908   1.00 38.95 257 A 1 
ATOM 2009 O OG    . SER A 1 257 ? 41.719  23.182  3.060   1.00 37.66 257 A 1 
ATOM 2010 N N     . GLN A 1 258 ? 43.468  24.832  -0.921  1.00 31.54 258 A 1 
ATOM 2011 C CA    . GLN A 1 258 ? 44.491  24.906  -1.960  1.00 33.83 258 A 1 
ATOM 2012 C C     . GLN A 1 258 ? 45.800  24.395  -1.345  1.00 31.49 258 A 1 
ATOM 2013 O O     . GLN A 1 258 ? 46.669  25.165  -0.949  1.00 29.66 258 A 1 
ATOM 2014 C CB    . GLN A 1 258 ? 44.649  26.336  -2.484  1.00 32.43 258 A 1 
ATOM 2015 C CG    . GLN A 1 258 ? 43.510  26.820  -3.375  1.00 30.77 258 A 1 
ATOM 2016 C CD    . GLN A 1 258 ? 43.791  28.191  -3.992  1.00 30.80 258 A 1 
ATOM 2017 O OE1   . GLN A 1 258 ? 44.737  28.888  -3.673  1.00 31.65 258 A 1 
ATOM 2018 N NE2   . GLN A 1 258 ? 42.974  28.632  -4.932  1.00 31.26 258 A 1 
ATOM 2019 N N     . SER A 1 259 ? 45.897  23.091  -1.197  1.00 31.99 259 A 1 
ATOM 2020 C CA    . SER A 1 259 ? 47.144  22.454  -0.817  1.00 32.91 259 A 1 
ATOM 2021 C C     . SER A 1 259 ? 48.139  22.756  -1.929  1.00 30.39 259 A 1 
ATOM 2022 O O     . SER A 1 259 ? 48.092  22.185  -3.017  1.00 29.88 259 A 1 
ATOM 2023 C CB    . SER A 1 259 ? 46.963  20.959  -0.544  1.00 32.54 259 A 1 
ATOM 2024 O OG    . SER A 1 259 ? 46.326  20.298  -1.622  1.00 33.25 259 A 1 
ATOM 2025 N N     . THR A 1 260 ? 49.002  23.760  -1.659  1.00 40.57 260 A 1 
ATOM 2026 C CA    . THR A 1 260 ? 50.130  24.118  -2.508  1.00 43.21 260 A 1 
ATOM 2027 C C     . THR A 1 260 ? 51.053  22.912  -2.555  1.00 39.81 260 A 1 
ATOM 2028 O O     . THR A 1 260 ? 51.899  22.713  -1.692  1.00 38.89 260 A 1 
ATOM 2029 C CB    . THR A 1 260 ? 50.852  25.367  -1.974  1.00 40.38 260 A 1 
ATOM 2030 O OG1   . THR A 1 260 ? 50.919  25.348  -0.562  1.00 37.90 260 A 1 
ATOM 2031 C CG2   . THR A 1 260 ? 50.115  26.644  -2.360  1.00 40.20 260 A 1 
ATOM 2032 N N     . ILE A 1 261 ? 50.831  22.061  -3.552  1.00 32.41 261 A 1 
ATOM 2033 C CA    . ILE A 1 261 ? 51.707  20.920  -3.827  1.00 35.62 261 A 1 
ATOM 2034 C C     . ILE A 1 261 ? 53.043  21.508  -4.250  1.00 32.92 261 A 1 
ATOM 2035 O O     . ILE A 1 261 ? 53.271  21.805  -5.426  1.00 31.66 261 A 1 
ATOM 2036 C CB    . ILE A 1 261 ? 51.096  19.955  -4.867  1.00 34.68 261 A 1 
ATOM 2037 C CG1   . ILE A 1 261 ? 49.745  19.397  -4.369  1.00 34.19 261 A 1 
ATOM 2038 C CG2   . ILE A 1 261 ? 52.075  18.799  -5.152  1.00 37.62 261 A 1 
ATOM 2039 C CD1   . ILE A 1 261 ? 48.994  18.530  -5.390  1.00 36.50 261 A 1 
ATOM 2040 N N     . VAL A 1 262 ? 53.912  21.735  -3.253  1.00 36.02 262 A 1 
ATOM 2041 C CA    . VAL A 1 262 ? 55.300  22.115  -3.482  1.00 40.63 262 A 1 
ATOM 2042 C C     . VAL A 1 262 ? 55.925  20.976  -4.277  1.00 36.72 262 A 1 
ATOM 2043 O O     . VAL A 1 262 ? 56.178  19.896  -3.744  1.00 36.16 262 A 1 
ATOM 2044 C CB    . VAL A 1 262 ? 56.048  22.383  -2.161  1.00 38.34 262 A 1 
ATOM 2045 C CG1   . VAL A 1 262 ? 57.498  22.789  -2.435  1.00 35.97 262 A 1 
ATOM 2046 C CG2   . VAL A 1 262 ? 55.384  23.505  -1.367  1.00 42.08 262 A 1 
ATOM 2047 N N     . ARG A 1 263 ? 56.124  21.224  -5.554  1.00 35.09 263 A 1 
ATOM 2048 C CA    . ARG A 1 263 ? 56.857  20.324  -6.453  1.00 39.94 263 A 1 
ATOM 2049 C C     . ARG A 1 263 ? 58.291  20.197  -5.935  1.00 36.63 263 A 1 
ATOM 2050 O O     . ARG A 1 263 ? 59.151  20.976  -6.328  1.00 35.43 263 A 1 
ATOM 2051 C CB    . ARG A 1 263 ? 56.859  20.855  -7.899  1.00 37.68 263 A 1 
ATOM 2052 C CG    . ARG A 1 263 ? 55.566  20.608  -8.682  1.00 36.65 263 A 1 
ATOM 2053 C CD    . ARG A 1 263 ? 55.741  21.138  -10.119 1.00 34.53 263 A 1 
ATOM 2054 N NE    . ARG A 1 263 ? 54.611  20.780  -10.990 1.00 32.73 263 A 1 
ATOM 2055 C CZ    . ARG A 1 263 ? 54.454  21.121  -12.264 1.00 29.46 263 A 1 
ATOM 2056 N NH1   . ARG A 1 263 ? 55.337  21.869  -12.883 1.00 27.47 263 A 1 
ATOM 2057 N NH2   . ARG A 1 263 ? 53.427  20.721  -12.943 1.00 25.88 263 A 1 
ATOM 2058 N N     . ARG A 1 264 ? 58.563  19.248  -5.040  1.00 34.57 264 A 1 
ATOM 2059 C CA    . ARG A 1 264 ? 59.943  18.891  -4.723  1.00 38.09 264 A 1 
ATOM 2060 C C     . ARG A 1 264 ? 60.584  18.354  -6.014  1.00 33.70 264 A 1 
ATOM 2061 O O     . ARG A 1 264 ? 60.075  17.384  -6.564  1.00 31.71 264 A 1 
ATOM 2062 C CB    . ARG A 1 264 ? 60.035  17.858  -3.583  1.00 35.77 264 A 1 
ATOM 2063 C CG    . ARG A 1 264 ? 60.104  18.550  -2.217  1.00 34.11 264 A 1 
ATOM 2064 C CD    . ARG A 1 264 ? 60.367  17.526  -1.099  1.00 31.85 264 A 1 
ATOM 2065 N NE    . ARG A 1 264 ? 60.593  18.181  0.198   1.00 29.83 264 A 1 
ATOM 2066 C CZ    . ARG A 1 264 ? 60.855  17.582  1.363   1.00 27.07 264 A 1 
ATOM 2067 N NH1   . ARG A 1 264 ? 60.929  16.277  1.448   1.00 25.72 264 A 1 
ATOM 2068 N NH2   . ARG A 1 264 ? 61.050  18.278  2.436   1.00 24.64 264 A 1 
ATOM 2069 N N     . PRO A 1 265 ? 61.652  19.002  -6.483  1.00 33.75 265 A 1 
ATOM 2070 C CA    . PRO A 1 265 ? 62.355  18.559  -7.675  1.00 36.72 265 A 1 
ATOM 2071 C C     . PRO A 1 265 ? 63.122  17.277  -7.315  1.00 34.75 265 A 1 
ATOM 2072 O O     . PRO A 1 265 ? 64.232  17.339  -6.802  1.00 32.92 265 A 1 
ATOM 2073 C CB    . PRO A 1 265 ? 63.259  19.739  -8.060  1.00 33.92 265 A 1 
ATOM 2074 C CG    . PRO A 1 265 ? 63.591  20.379  -6.709  1.00 33.88 265 A 1 
ATOM 2075 C CD    . PRO A 1 265 ? 62.313  20.146  -5.890  1.00 40.03 265 A 1 
ATOM 2076 N N     . HIS A 1 266 ? 62.458  16.134  -7.478  1.00 34.80 266 A 1 
ATOM 2077 C CA    . HIS A 1 266 ? 63.128  14.882  -7.167  1.00 38.42 266 A 1 
ATOM 2078 C C     . HIS A 1 266 ? 64.287  14.678  -8.144  1.00 35.79 266 A 1 
ATOM 2079 O O     . HIS A 1 266 ? 64.094  14.725  -9.358  1.00 34.46 266 A 1 
ATOM 2080 C CB    . HIS A 1 266 ? 62.136  13.706  -7.122  1.00 36.45 266 A 1 
ATOM 2081 C CG    . HIS A 1 266 ? 62.356  12.870  -5.881  1.00 35.60 266 A 1 
ATOM 2082 N ND1   . HIS A 1 266 ? 63.380  11.986  -5.632  1.00 35.00 266 A 1 
ATOM 2083 C CD2   . HIS A 1 266 ? 61.608  12.922  -4.725  1.00 35.52 266 A 1 
ATOM 2084 C CE1   . HIS A 1 266 ? 63.241  11.523  -4.383  1.00 32.54 266 A 1 
ATOM 2085 N NE2   . HIS A 1 266 ? 62.182  12.071  -3.792  1.00 31.99 266 A 1 
ATOM 2086 N N     . GLN A 1 267 ? 65.509  14.548  -7.589  1.00 37.18 267 A 1 
ATOM 2087 C CA    . GLN A 1 267 ? 66.761  14.510  -8.338  1.00 38.92 267 A 1 
ATOM 2088 C C     . GLN A 1 267 ? 66.825  13.312  -9.297  1.00 36.31 267 A 1 
ATOM 2089 O O     . GLN A 1 267 ? 66.334  12.233  -9.003  1.00 34.95 267 A 1 
ATOM 2090 C CB    . GLN A 1 267 ? 67.960  14.495  -7.377  1.00 36.53 267 A 1 
ATOM 2091 C CG    . GLN A 1 267 ? 68.297  15.886  -6.800  1.00 34.26 267 A 1 
ATOM 2092 C CD    . GLN A 1 267 ? 69.485  15.832  -5.839  1.00 32.77 267 A 1 
ATOM 2093 O OE1   . GLN A 1 267 ? 69.825  14.819  -5.272  1.00 33.36 267 A 1 
ATOM 2094 N NE2   . GLN A 1 267 ? 70.158  16.943  -5.603  1.00 31.82 267 A 1 
ATOM 2095 N N     . SER A 1 268 ? 67.503  13.540  -10.410 1.00 36.74 268 A 1 
ATOM 2096 C CA    . SER A 1 268 ? 67.633  12.655  -11.576 1.00 36.06 268 A 1 
ATOM 2097 C C     . SER A 1 268 ? 68.712  11.575  -11.418 1.00 33.16 268 A 1 
ATOM 2098 O O     . SER A 1 268 ? 69.556  11.445  -12.297 1.00 32.70 268 A 1 
ATOM 2099 C CB    . SER A 1 268 ? 67.937  13.537  -12.790 1.00 34.58 268 A 1 
ATOM 2100 O OG    . SER A 1 268 ? 69.186  14.189  -12.620 1.00 34.01 268 A 1 
ATOM 2101 N N     . GLY A 1 269 ? 68.744  10.873  -10.297 1.00 37.32 269 A 1 
ATOM 2102 C CA    . GLY A 1 269 ? 69.829  9.928   -10.012 1.00 38.08 269 A 1 
ATOM 2103 C C     . GLY A 1 269 ? 70.127  8.988   -11.186 1.00 35.65 269 A 1 
ATOM 2104 O O     . GLY A 1 269 ? 69.294  8.174   -11.564 1.00 34.37 269 A 1 
ATOM 2105 N N     . TYR A 1 270 ? 71.355  9.121   -11.743 1.00 30.60 270 A 1 
ATOM 2106 C CA    . TYR A 1 270 ? 71.799  8.640   -13.063 1.00 34.02 270 A 1 
ATOM 2107 C C     . TYR A 1 270 ? 72.127  7.141   -13.174 1.00 30.81 270 A 1 
ATOM 2108 O O     . TYR A 1 270 ? 72.612  6.733   -14.217 1.00 29.73 270 A 1 
ATOM 2109 C CB    . TYR A 1 270 ? 73.058  9.441   -13.444 1.00 32.56 270 A 1 
ATOM 2110 C CG    . TYR A 1 270 ? 72.834  10.637  -14.334 1.00 32.67 270 A 1 
ATOM 2111 C CD1   . TYR A 1 270 ? 72.934  10.493  -15.740 1.00 34.07 270 A 1 
ATOM 2112 C CD2   . TYR A 1 270 ? 72.586  11.903  -13.790 1.00 35.56 270 A 1 
ATOM 2113 C CE1   . TYR A 1 270 ? 72.782  11.610  -16.574 1.00 31.80 270 A 1 
ATOM 2114 C CE2   . TYR A 1 270 ? 72.422  13.024  -14.614 1.00 30.84 270 A 1 
ATOM 2115 C CZ    . TYR A 1 270 ? 72.530  12.877  -16.018 1.00 30.90 270 A 1 
ATOM 2116 O OH    . TYR A 1 270 ? 72.385  13.977  -16.839 1.00 31.82 270 A 1 
ATOM 2117 N N     . ALA A 1 271 ? 71.987  6.361   -12.091 1.00 34.80 271 A 1 
ATOM 2118 C CA    . ALA A 1 271 ? 72.848  5.186   -11.884 1.00 35.04 271 A 1 
ATOM 2119 C C     . ALA A 1 271 ? 72.920  4.214   -13.096 1.00 31.77 271 A 1 
ATOM 2120 O O     . ALA A 1 271 ? 71.911  3.943   -13.744 1.00 31.06 271 A 1 
ATOM 2121 C CB    . ALA A 1 271 ? 72.461  4.484   -10.587 1.00 33.69 271 A 1 
ATOM 2122 N N     . PRO A 1 272 ? 74.138  3.661   -13.369 1.00 34.99 272 A 1 
ATOM 2123 C CA    . PRO A 1 272 ? 74.566  3.353   -14.746 1.00 37.48 272 A 1 
ATOM 2124 C C     . PRO A 1 272 ? 74.490  1.876   -15.176 1.00 35.67 272 A 1 
ATOM 2125 O O     . PRO A 1 272 ? 75.079  1.541   -16.196 1.00 35.86 272 A 1 
ATOM 2126 C CB    . PRO A 1 272 ? 76.026  3.828   -14.737 1.00 35.73 272 A 1 
ATOM 2127 C CG    . PRO A 1 272 ? 76.498  3.428   -13.339 1.00 36.64 272 A 1 
ATOM 2128 C CD    . PRO A 1 272 ? 75.264  3.694   -12.483 1.00 44.80 272 A 1 
ATOM 2129 N N     . LEU A 1 273 ? 73.932  1.005   -14.382 1.00 33.45 273 A 1 
ATOM 2130 C CA    . LEU A 1 273 ? 74.388  -0.397  -14.283 1.00 35.96 273 A 1 
ATOM 2131 C C     . LEU A 1 273 ? 74.299  -1.262  -15.578 1.00 33.07 273 A 1 
ATOM 2132 O O     . LEU A 1 273 ? 73.602  -0.944  -16.524 1.00 32.84 273 A 1 
ATOM 2133 C CB    . LEU A 1 273 ? 73.710  -1.084  -13.072 1.00 33.82 273 A 1 
ATOM 2134 C CG    . LEU A 1 273 ? 74.593  -1.114  -11.810 1.00 32.91 273 A 1 
ATOM 2135 C CD1   . LEU A 1 273 ? 73.735  -1.480  -10.584 1.00 34.75 273 A 1 
ATOM 2136 C CD2   . LEU A 1 273 ? 75.724  -2.142  -11.887 1.00 38.14 273 A 1 
ATOM 2137 N N     . VAL A 1 274 ? 74.992  -2.377  -15.539 1.00 34.50 274 A 1 
ATOM 2138 C CA    . VAL A 1 274 ? 76.078  -2.878  -16.392 1.00 38.97 274 A 1 
ATOM 2139 C C     . VAL A 1 274 ? 75.693  -3.668  -17.665 1.00 34.85 274 A 1 
ATOM 2140 O O     . VAL A 1 274 ? 75.865  -3.157  -18.770 1.00 33.80 274 A 1 
ATOM 2141 C CB    . VAL A 1 274 ? 77.057  -3.709  -15.518 1.00 36.18 274 A 1 
ATOM 2142 C CG1   . VAL A 1 274 ? 78.261  -4.218  -16.297 1.00 34.43 274 A 1 
ATOM 2143 C CG2   . VAL A 1 274 ? 77.607  -2.927  -14.311 1.00 41.15 274 A 1 
ATOM 2144 N N     . GLY A 1 275 ? 75.381  -4.960  -17.536 1.00 39.22 275 A 1 
ATOM 2145 C CA    . GLY A 1 275 ? 76.242  -5.882  -18.294 1.00 38.50 275 A 1 
ATOM 2146 C C     . GLY A 1 275 ? 75.702  -6.714  -19.462 1.00 35.69 275 A 1 
ATOM 2147 O O     . GLY A 1 275 ? 76.086  -6.490  -20.602 1.00 34.46 275 A 1 
ATOM 2148 N N     . ALA A 1 276 ? 74.994  -7.785  -19.145 1.00 37.42 276 A 1 
ATOM 2149 C CA    . ALA A 1 276 ? 75.283  -9.082  -19.764 1.00 38.64 276 A 1 
ATOM 2150 C C     . ALA A 1 276 ? 74.884  -9.298  -21.243 1.00 35.58 276 A 1 
ATOM 2151 O O     . ALA A 1 276 ? 74.006  -8.650  -21.789 1.00 34.95 276 A 1 
ATOM 2152 C CB    . ALA A 1 276 ? 74.714  -10.176 -18.851 1.00 36.56 276 A 1 
ATOM 2153 N N     . GLU A 1 277 ? 75.585  -10.284 -21.815 1.00 37.68 277 A 1 
ATOM 2154 C CA    . GLU A 1 277 ? 75.936  -10.427 -23.241 1.00 40.97 277 A 1 
ATOM 2155 C C     . GLU A 1 277 ? 74.913  -11.080 -24.205 1.00 39.09 277 A 1 
ATOM 2156 O O     . GLU A 1 277 ? 74.824  -10.644 -25.345 1.00 38.08 277 A 1 
ATOM 2157 C CB    . GLU A 1 277 ? 77.190  -11.329 -23.312 1.00 37.17 277 A 1 
ATOM 2158 C CG    . GLU A 1 277 ? 78.449  -10.859 -22.582 1.00 36.30 277 A 1 
ATOM 2159 C CD    . GLU A 1 277 ? 79.544  -11.924 -22.650 1.00 36.99 277 A 1 
ATOM 2160 O OE1   . GLU A 1 277 ? 80.662  -11.598 -23.108 1.00 36.01 277 A 1 
ATOM 2161 O OE2   . GLU A 1 277 ? 79.256  -13.072 -22.230 1.00 35.64 277 A 1 
ATOM 2162 N N     . GLN A 1 278 ? 74.367  -12.205 -23.867 1.00 34.76 278 A 1 
ATOM 2163 C CA    . GLN A 1 278 ? 74.636  -13.406 -24.683 1.00 35.90 278 A 1 
ATOM 2164 C C     . GLN A 1 278 ? 73.769  -13.619 -25.947 1.00 32.78 278 A 1 
ATOM 2165 O O     . GLN A 1 278 ? 72.800  -12.929 -26.203 1.00 31.30 278 A 1 
ATOM 2166 C CB    . GLN A 1 278 ? 74.655  -14.667 -23.800 1.00 33.82 278 A 1 
ATOM 2167 C CG    . GLN A 1 278 ? 76.070  -15.073 -23.401 1.00 31.22 278 A 1 
ATOM 2168 C CD    . GLN A 1 278 ? 76.153  -16.444 -22.707 1.00 31.33 278 A 1 
ATOM 2169 O OE1   . GLN A 1 278 ? 75.187  -17.173 -22.558 1.00 32.86 278 A 1 
ATOM 2170 N NE2   . GLN A 1 278 ? 77.326  -16.844 -22.278 1.00 32.03 278 A 1 
ATOM 2171 N N     . ALA A 1 279 ? 74.159  -14.641 -26.728 1.00 36.68 279 A 1 
ATOM 2172 C CA    . ALA A 1 279 ? 74.431  -14.590 -28.170 1.00 36.25 279 A 1 
ATOM 2173 C C     . ALA A 1 279 ? 73.402  -15.199 -29.143 1.00 32.30 279 A 1 
ATOM 2174 O O     . ALA A 1 279 ? 73.574  -15.017 -30.346 1.00 32.47 279 A 1 
ATOM 2175 C CB    . ALA A 1 279 ? 75.764  -15.325 -28.346 1.00 35.40 279 A 1 
ATOM 2176 N N     . ALA A 1 280 ? 72.508  -16.022 -28.717 1.00 36.18 280 A 1 
ATOM 2177 C CA    . ALA A 1 280 ? 72.165  -17.222 -29.494 1.00 36.07 280 A 1 
ATOM 2178 C C     . ALA A 1 280 ? 71.484  -17.017 -30.874 1.00 31.90 280 A 1 
ATOM 2179 O O     . ALA A 1 280 ? 70.888  -16.002 -31.177 1.00 31.04 280 A 1 
ATOM 2180 C CB    . ALA A 1 280 ? 71.376  -18.187 -28.601 1.00 34.70 280 A 1 
ATOM 2181 N N     . SER A 1 281 ? 71.519  -18.042 -31.677 1.00 49.25 281 A 1 
ATOM 2182 C CA    . SER A 1 281 ? 72.031  -18.132 -33.058 1.00 47.84 281 A 1 
ATOM 2183 C C     . SER A 1 281 ? 71.024  -18.384 -34.185 1.00 43.95 281 A 1 
ATOM 2184 O O     . SER A 1 281 ? 71.096  -17.755 -35.231 1.00 44.64 281 A 1 
ATOM 2185 C CB    . SER A 1 281 ? 73.044  -19.289 -33.022 1.00 46.01 281 A 1 
ATOM 2186 O OG    . SER A 1 281 ? 73.337  -19.874 -34.265 1.00 42.91 281 A 1 
ATOM 2187 N N     . ALA A 1 282 ? 70.299  -19.419 -34.085 1.00 40.87 282 A 1 
ATOM 2188 C CA    . ALA A 1 282 ? 69.971  -20.293 -35.226 1.00 40.94 282 A 1 
ATOM 2189 C C     . ALA A 1 282 ? 68.810  -19.818 -36.145 1.00 36.71 282 A 1 
ATOM 2190 O O     . ALA A 1 282 ? 68.045  -18.958 -35.762 1.00 37.09 282 A 1 
ATOM 2191 C CB    . ALA A 1 282 ? 69.691  -21.679 -34.632 1.00 39.48 282 A 1 
ATOM 2192 N N     . THR A 1 283 ? 68.553  -20.394 -37.298 1.00 46.33 283 A 1 
ATOM 2193 C CA    . THR A 1 283 ? 69.219  -20.542 -38.608 1.00 46.66 283 A 1 
ATOM 2194 C C     . THR A 1 283 ? 68.220  -20.561 -39.771 1.00 43.20 283 A 1 
ATOM 2195 O O     . THR A 1 283 ? 68.288  -19.704 -40.644 1.00 42.59 283 A 1 
ATOM 2196 C CB    . THR A 1 283 ? 70.010  -21.862 -38.770 1.00 42.26 283 A 1 
ATOM 2197 O OG1   . THR A 1 283 ? 69.361  -22.925 -38.090 1.00 40.87 283 A 1 
ATOM 2198 C CG2   . THR A 1 283 ? 71.456  -21.801 -38.315 1.00 45.73 283 A 1 
ATOM 2199 N N     . ALA A 1 284 ? 67.409  -21.570 -39.873 1.00 39.32 284 A 1 
ATOM 2200 C CA    . ALA A 1 284 ? 66.876  -22.064 -41.154 1.00 39.99 284 A 1 
ATOM 2201 C C     . ALA A 1 284 ? 65.618  -21.315 -41.666 1.00 36.09 284 A 1 
ATOM 2202 O O     . ALA A 1 284 ? 64.931  -20.687 -40.888 1.00 35.34 284 A 1 
ATOM 2203 C CB    . ALA A 1 284 ? 66.602  -23.564 -40.963 1.00 38.31 284 A 1 
ATOM 2204 N N     . GLY A 1 285 ? 65.215  -21.383 -42.949 1.00 41.06 285 A 1 
ATOM 2205 C CA    . GLY A 1 285 ? 65.764  -21.986 -44.172 1.00 40.50 285 A 1 
ATOM 2206 C C     . GLY A 1 285 ? 64.865  -21.776 -45.400 1.00 37.98 285 A 1 
ATOM 2207 O O     . GLY A 1 285 ? 64.940  -20.762 -46.080 1.00 38.18 285 A 1 
ATOM 2208 N N     . ALA A 1 286 ? 64.052  -22.751 -45.676 1.00 36.04 286 A 1 
ATOM 2209 C CA    . ALA A 1 286 ? 63.420  -23.020 -46.983 1.00 37.47 286 A 1 
ATOM 2210 C C     . ALA A 1 286 ? 62.194  -22.143 -47.332 1.00 34.17 286 A 1 
ATOM 2211 O O     . ALA A 1 286 ? 61.732  -21.391 -46.495 1.00 33.41 286 A 1 
ATOM 2212 C CB    . ALA A 1 286 ? 63.049  -24.506 -46.932 1.00 35.75 286 A 1 
ATOM 2213 N N     . SER A 1 287 ? 61.532  -22.269 -48.475 1.00 46.15 287 A 1 
ATOM 2214 C CA    . SER A 1 287 ? 61.864  -22.442 -49.903 1.00 46.41 287 A 1 
ATOM 2215 C C     . SER A 1 287 ? 60.698  -21.896 -50.738 1.00 43.47 287 A 1 
ATOM 2216 O O     . SER A 1 287 ? 59.785  -21.286 -50.173 1.00 43.75 287 A 1 
ATOM 2217 C CB    . SER A 1 287 ? 62.162  -23.905 -50.269 1.00 44.41 287 A 1 
ATOM 2218 O OG    . SER A 1 287 ? 60.999  -24.715 -50.169 1.00 40.59 287 A 1 
ATOM 2219 N N     . ALA A 1 288 ? 60.703  -22.072 -52.050 1.00 39.81 288 A 1 
ATOM 2220 C CA    . ALA A 1 288 ? 60.431  -21.037 -53.050 1.00 40.64 288 A 1 
ATOM 2221 C C     . ALA A 1 288 ? 59.049  -20.972 -53.724 1.00 37.85 288 A 1 
ATOM 2222 O O     . ALA A 1 288 ? 58.781  -19.952 -54.348 1.00 36.75 288 A 1 
ATOM 2223 C CB    . ALA A 1 288 ? 61.492  -21.225 -54.130 1.00 38.79 288 A 1 
ATOM 2224 N N     . TYR A 1 289 ? 58.284  -22.017 -53.745 1.00 32.65 289 A 1 
ATOM 2225 C CA    . TYR A 1 289 ? 57.555  -22.420 -54.961 1.00 35.69 289 A 1 
ATOM 2226 C C     . TYR A 1 289 ? 56.580  -21.401 -55.587 1.00 32.53 289 A 1 
ATOM 2227 O O     . TYR A 1 289 ? 56.033  -20.527 -54.935 1.00 31.71 289 A 1 
ATOM 2228 C CB    . TYR A 1 289 ? 56.929  -23.809 -54.782 1.00 34.23 289 A 1 
ATOM 2229 C CG    . TYR A 1 289 ? 57.890  -24.935 -55.098 1.00 35.10 289 A 1 
ATOM 2230 C CD1   . TYR A 1 289 ? 58.081  -25.346 -56.432 1.00 37.48 289 A 1 
ATOM 2231 C CD2   . TYR A 1 289 ? 58.609  -25.560 -54.070 1.00 39.17 289 A 1 
ATOM 2232 C CE1   . TYR A 1 289 ? 58.985  -26.382 -56.729 1.00 34.91 289 A 1 
ATOM 2233 C CE2   . TYR A 1 289 ? 59.520  -26.594 -54.359 1.00 34.26 289 A 1 
ATOM 2234 C CZ    . TYR A 1 289 ? 59.712  -27.011 -55.696 1.00 34.10 289 A 1 
ATOM 2235 O OH    . TYR A 1 289 ? 60.593  -28.014 -55.983 1.00 33.89 289 A 1 
ATOM 2236 N N     . THR A 1 290 ? 56.356  -21.550 -56.876 1.00 46.16 290 A 1 
ATOM 2237 C CA    . THR A 1 290 ? 56.320  -20.521 -57.927 1.00 48.27 290 A 1 
ATOM 2238 C C     . THR A 1 290 ? 54.950  -20.130 -58.486 1.00 46.22 290 A 1 
ATOM 2239 O O     . THR A 1 290 ? 54.846  -19.016 -59.003 1.00 44.54 290 A 1 
ATOM 2240 C CB    . THR A 1 290 ? 57.129  -21.040 -59.118 1.00 44.18 290 A 1 
ATOM 2241 O OG1   . THR A 1 290 ? 56.793  -22.392 -59.402 1.00 43.62 290 A 1 
ATOM 2242 C CG2   . THR A 1 290 ? 58.634  -21.011 -58.862 1.00 48.62 290 A 1 
ATOM 2243 N N     . ASP A 1 291 ? 54.016  -21.026 -58.561 1.00 43.51 291 A 1 
ATOM 2244 C CA    . ASP A 1 291 ? 53.285  -21.197 -59.821 1.00 47.55 291 A 1 
ATOM 2245 C C     . ASP A 1 291 ? 52.308  -20.080 -60.234 1.00 45.34 291 A 1 
ATOM 2246 O O     . ASP A 1 291 ? 51.772  -19.330 -59.432 1.00 44.43 291 A 1 
ATOM 2247 C CB    . ASP A 1 291 ? 52.632  -22.585 -59.889 1.00 43.64 291 A 1 
ATOM 2248 C CG    . ASP A 1 291 ? 53.533  -23.637 -60.553 1.00 40.09 291 A 1 
ATOM 2249 O OD1   . ASP A 1 291 ? 54.396  -23.251 -61.377 1.00 40.12 291 A 1 
ATOM 2250 O OD2   . ASP A 1 291 ? 53.326  -24.831 -60.246 1.00 40.81 291 A 1 
ATOM 2251 N N     . SER A 1 292 ? 52.055  -20.043 -61.549 1.00 41.13 292 A 1 
ATOM 2252 C CA    . SER A 1 292 ? 51.907  -18.848 -62.392 1.00 43.10 292 A 1 
ATOM 2253 C C     . SER A 1 292 ? 50.504  -18.507 -62.892 1.00 40.42 292 A 1 
ATOM 2254 O O     . SER A 1 292 ? 50.371  -17.513 -63.603 1.00 39.84 292 A 1 
ATOM 2255 C CB    . SER A 1 292 ? 52.806  -19.113 -63.610 1.00 40.82 292 A 1 
ATOM 2256 O OG    . SER A 1 292 ? 52.700  -18.148 -64.629 1.00 38.01 292 A 1 
ATOM 2257 N N     . VAL A 1 293 ? 49.520  -19.356 -62.694 1.00 39.09 293 A 1 
ATOM 2258 C CA    . VAL A 1 293 ? 48.514  -19.636 -63.729 1.00 43.45 293 A 1 
ATOM 2259 C C     . VAL A 1 293 ? 47.710  -18.407 -64.172 1.00 40.51 293 A 1 
ATOM 2260 O O     . VAL A 1 293 ? 47.111  -17.690 -63.376 1.00 39.89 293 A 1 
ATOM 2261 C CB    . VAL A 1 293 ? 47.603  -20.824 -63.384 1.00 40.80 293 A 1 
ATOM 2262 C CG1   . VAL A 1 293 ? 46.859  -21.291 -64.624 1.00 38.96 293 A 1 
ATOM 2263 C CG2   . VAL A 1 293 ? 48.373  -22.032 -62.840 1.00 44.54 293 A 1 
ATOM 2264 N N     . ASN A 1 294 ? 47.662  -18.220 -65.491 1.00 38.86 294 A 1 
ATOM 2265 C CA    . ASN A 1 294 ? 47.355  -17.004 -66.246 1.00 41.35 294 A 1 
ATOM 2266 C C     . ASN A 1 294 ? 45.882  -16.579 -66.377 1.00 38.08 294 A 1 
ATOM 2267 O O     . ASN A 1 294 ? 45.655  -15.455 -66.815 1.00 36.58 294 A 1 
ATOM 2268 C CB    . ASN A 1 294 ? 47.873  -17.247 -67.672 1.00 39.91 294 A 1 
ATOM 2269 C CG    . ASN A 1 294 ? 49.322  -16.902 -67.904 1.00 37.10 294 A 1 
ATOM 2270 O OD1   . ASN A 1 294 ? 49.876  -15.994 -67.326 1.00 38.77 294 A 1 
ATOM 2271 N ND2   . ASN A 1 294 ? 49.969  -17.585 -68.824 1.00 40.49 294 A 1 
ATOM 2272 N N     . ASN A 1 295 ? 44.921  -17.454 -66.235 1.00 39.44 295 A 1 
ATOM 2273 C CA    . ASN A 1 295 ? 43.852  -17.563 -67.233 1.00 41.03 295 A 1 
ATOM 2274 C C     . ASN A 1 295 ? 42.988  -16.305 -67.430 1.00 38.37 295 A 1 
ATOM 2275 O O     . ASN A 1 295 ? 42.577  -15.636 -66.490 1.00 36.39 295 A 1 
ATOM 2276 C CB    . ASN A 1 295 ? 43.029  -18.835 -66.996 1.00 38.54 295 A 1 
ATOM 2277 C CG    . ASN A 1 295 ? 43.448  -19.972 -67.904 1.00 34.96 295 A 1 
ATOM 2278 O OD1   . ASN A 1 295 ? 44.164  -19.818 -68.880 1.00 36.15 295 A 1 
ATOM 2279 N ND2   . ASN A 1 295 ? 42.983  -21.173 -67.617 1.00 36.90 295 A 1 
ATOM 2280 N N     . SER A 1 296 ? 42.678  -16.041 -68.709 1.00 37.44 296 A 1 
ATOM 2281 C CA    . SER A 1 296 ? 42.432  -14.733 -69.327 1.00 39.58 296 A 1 
ATOM 2282 C C     . SER A 1 296 ? 40.975  -14.363 -69.589 1.00 37.26 296 A 1 
ATOM 2283 O O     . SER A 1 296 ? 40.745  -13.478 -70.409 1.00 36.36 296 A 1 
ATOM 2284 C CB    . SER A 1 296 ? 43.161  -14.743 -70.670 1.00 37.79 296 A 1 
ATOM 2285 O OG    . SER A 1 296 ? 42.676  -15.803 -71.479 1.00 36.45 296 A 1 
ATOM 2286 N N     . ILE A 1 297 ? 39.996  -15.073 -69.020 1.00 32.13 297 A 1 
ATOM 2287 C CA    . ILE A 1 297 ? 38.681  -15.212 -69.660 1.00 35.29 297 A 1 
ATOM 2288 C C     . ILE A 1 297 ? 38.037  -13.852 -69.958 1.00 33.79 297 A 1 
ATOM 2289 O O     . ILE A 1 297 ? 37.851  -13.011 -69.076 1.00 32.14 297 A 1 
ATOM 2290 C CB    . ILE A 1 297 ? 37.761  -16.178 -68.896 1.00 33.15 297 A 1 
ATOM 2291 C CG1   . ILE A 1 297 ? 38.426  -17.566 -68.782 1.00 32.16 297 A 1 
ATOM 2292 C CG2   . ILE A 1 297 ? 36.393  -16.294 -69.589 1.00 36.60 297 A 1 
ATOM 2293 C CD1   . ILE A 1 297 ? 37.637  -18.599 -67.976 1.00 35.35 297 A 1 
ATOM 2294 N N     . SER A 1 298 ? 37.688  -13.689 -71.262 1.00 37.43 298 A 1 
ATOM 2295 C CA    . SER A 1 298 ? 37.548  -12.430 -71.999 1.00 38.42 298 A 1 
ATOM 2296 C C     . SER A 1 298 ? 36.136  -11.866 -72.103 1.00 36.32 298 A 1 
ATOM 2297 O O     . SER A 1 298 ? 35.930  -10.977 -72.929 1.00 35.21 298 A 1 
ATOM 2298 C CB    . SER A 1 298 ? 38.038  -12.707 -73.418 1.00 36.95 298 A 1 
ATOM 2299 O OG    . SER A 1 298 ? 37.231  -13.697 -74.039 1.00 34.84 298 A 1 
ATOM 2300 N N     . PHE A 1 299 ? 35.147  -12.416 -71.412 1.00 33.57 299 A 1 
ATOM 2301 C CA    . PHE A 1 299 ? 33.784  -12.448 -71.947 1.00 35.41 299 A 1 
ATOM 2302 C C     . PHE A 1 299 ? 33.216  -11.065 -72.309 1.00 34.99 299 A 1 
ATOM 2303 O O     . PHE A 1 299 ? 33.302  -10.117 -71.538 1.00 33.53 299 A 1 
ATOM 2304 C CB    . PHE A 1 299 ? 32.866  -13.258 -71.024 1.00 32.91 299 A 1 
ATOM 2305 C CG    . PHE A 1 299 ? 31.947  -14.168 -71.788 1.00 31.88 299 A 1 
ATOM 2306 C CD1   . PHE A 1 299 ? 30.650  -13.754 -72.159 1.00 32.31 299 A 1 
ATOM 2307 C CD2   . PHE A 1 299 ? 32.399  -15.441 -72.167 1.00 33.37 299 A 1 
ATOM 2308 C CE1   . PHE A 1 299 ? 29.815  -14.607 -72.888 1.00 29.72 299 A 1 
ATOM 2309 C CE2   . PHE A 1 299 ? 31.560  -16.298 -72.900 1.00 27.91 299 A 1 
ATOM 2310 C CZ    . PHE A 1 299 ? 30.266  -15.885 -73.263 1.00 27.75 299 A 1 
ATOM 2311 N N     . SER A 1 300 ? 32.657  -10.964 -73.528 1.00 37.80 300 A 1 
ATOM 2312 C CA    . SER A 1 300 ? 32.653  -9.757  -74.377 1.00 40.92 300 A 1 
ATOM 2313 C C     . SER A 1 300 ? 31.373  -8.920  -74.429 1.00 39.08 300 A 1 
ATOM 2314 O O     . SER A 1 300 ? 31.446  -7.749  -74.790 1.00 38.09 300 A 1 
ATOM 2315 C CB    . SER A 1 300 ? 32.940  -10.221 -75.809 1.00 38.81 300 A 1 
ATOM 2316 O OG    . SER A 1 300 ? 31.945  -11.122 -76.253 1.00 36.06 300 A 1 
ATOM 2317 N N     . MET A 1 301 ? 30.248  -9.512  -74.236 1.00 37.09 301 A 1 
ATOM 2318 C CA    . MET A 1 301 ? 28.967  -9.084  -74.832 1.00 40.11 301 A 1 
ATOM 2319 C C     . MET A 1 301 ? 28.450  -7.704  -74.369 1.00 39.19 301 A 1 
ATOM 2320 O O     . MET A 1 301 ? 28.784  -7.247  -73.297 1.00 36.79 301 A 1 
ATOM 2321 C CB    . MET A 1 301 ? 27.883  -10.135 -74.515 1.00 37.47 301 A 1 
ATOM 2322 C CG    . MET A 1 301 ? 27.907  -11.313 -75.485 1.00 36.21 301 A 1 
ATOM 2323 S SD    . MET A 1 301 ? 26.458  -12.389 -75.266 1.00 37.32 301 A 1 
ATOM 2324 C CE    . MET A 1 301 ? 26.634  -13.451 -76.707 1.00 34.53 301 A 1 
ATOM 2325 N N     . GLU A 1 302 ? 27.557  -7.059  -75.027 1.00 33.36 302 A 1 
ATOM 2326 C CA    . GLU A 1 302 ? 27.456  -6.371  -76.314 1.00 37.12 302 A 1 
ATOM 2327 C C     . GLU A 1 302 ? 26.664  -5.043  -76.139 1.00 35.49 302 A 1 
ATOM 2328 O O     . GLU A 1 302 ? 27.281  -4.013  -75.879 1.00 33.40 302 A 1 
ATOM 2329 C CB    . GLU A 1 302 ? 26.805  -7.288  -77.391 1.00 34.45 302 A 1 
ATOM 2330 C CG    . GLU A 1 302 ? 26.920  -6.761  -78.829 1.00 32.66 302 A 1 
ATOM 2331 C CD    . GLU A 1 302 ? 26.080  -7.580  -79.844 1.00 32.20 302 A 1 
ATOM 2332 O OE1   . GLU A 1 302 ? 26.270  -7.346  -81.058 1.00 31.07 302 A 1 
ATOM 2333 O OE2   . GLU A 1 302 ? 25.238  -8.393  -79.401 1.00 30.87 302 A 1 
ATOM 2334 N N     . ALA A 1 303 ? 25.338  -5.023  -76.285 1.00 33.09 303 A 1 
ATOM 2335 C CA    . ALA A 1 303 ? 24.756  -3.973  -77.138 1.00 34.72 303 A 1 
ATOM 2336 C C     . ALA A 1 303 ? 23.993  -2.785  -76.507 1.00 32.56 303 A 1 
ATOM 2337 O O     . ALA A 1 303 ? 24.308  -1.635  -76.788 1.00 31.74 303 A 1 
ATOM 2338 C CB    . ALA A 1 303 ? 23.843  -4.681  -78.148 1.00 33.64 303 A 1 
ATOM 2339 N N     . GLY A 1 304 ? 22.898  -3.033  -75.862 1.00 37.07 304 A 1 
ATOM 2340 C CA    . GLY A 1 304 ? 21.664  -2.279  -76.119 1.00 39.07 304 A 1 
ATOM 2341 C C     . GLY A 1 304 ? 21.569  -0.797  -75.744 1.00 36.95 304 A 1 
ATOM 2342 O O     . GLY A 1 304 ? 22.167  -0.308  -74.792 1.00 36.06 304 A 1 
ATOM 2343 N N     . ILE A 1 305 ? 20.732  -0.092  -76.511 1.00 31.66 305 A 1 
ATOM 2344 C CA    . ILE A 1 305 ? 20.860  1.336   -76.872 1.00 35.38 305 A 1 
ATOM 2345 C C     . ILE A 1 305 ? 20.190  2.360   -75.937 1.00 32.95 305 A 1 
ATOM 2346 O O     . ILE A 1 305 ? 20.766  3.411   -75.670 1.00 31.15 305 A 1 
ATOM 2347 C CB    . ILE A 1 305 ? 20.288  1.518   -78.307 1.00 33.85 305 A 1 
ATOM 2348 C CG1   . ILE A 1 305 ? 20.965  0.581   -79.344 1.00 32.16 305 A 1 
ATOM 2349 C CG2   . ILE A 1 305 ? 20.396  2.978   -78.812 1.00 35.11 305 A 1 
ATOM 2350 C CD1   . ILE A 1 305 ? 20.214  0.497   -80.680 1.00 33.99 305 A 1 
ATOM 2351 N N     . VAL A 1 306 ? 18.922  2.192   -75.597 1.00 36.72 306 A 1 
ATOM 2352 C CA    . VAL A 1 306 ? 17.926  3.259   -75.816 1.00 40.22 306 A 1 
ATOM 2353 C C     . VAL A 1 306 ? 18.009  4.443   -74.824 1.00 36.33 306 A 1 
ATOM 2354 O O     . VAL A 1 306 ? 18.154  4.232   -73.630 1.00 35.01 306 A 1 
ATOM 2355 C CB    . VAL A 1 306 ? 16.489  2.708   -75.914 1.00 38.51 306 A 1 
ATOM 2356 C CG1   . VAL A 1 306 ? 15.493  3.774   -76.384 1.00 35.68 306 A 1 
ATOM 2357 C CG2   . VAL A 1 306 ? 16.374  1.547   -76.917 1.00 41.32 306 A 1 
ATOM 2358 N N     . PRO A 1 307 ? 17.875  5.685   -75.327 1.00 38.42 307 A 1 
ATOM 2359 C CA    . PRO A 1 307 ? 18.406  6.892   -74.680 1.00 41.09 307 A 1 
ATOM 2360 C C     . PRO A 1 307 ? 17.452  7.656   -73.753 1.00 39.22 307 A 1 
ATOM 2361 O O     . PRO A 1 307 ? 17.790  8.779   -73.378 1.00 37.56 307 A 1 
ATOM 2362 C CB    . PRO A 1 307 ? 18.804  7.769   -75.872 1.00 38.35 307 A 1 
ATOM 2363 C CG    . PRO A 1 307 ? 17.687  7.509   -76.888 1.00 38.18 307 A 1 
ATOM 2364 C CD    . PRO A 1 307 ? 17.436  6.022   -76.678 1.00 43.62 307 A 1 
ATOM 2365 N N     . ASP A 1 308 ? 16.254  7.190   -73.514 1.00 48.58 308 A 1 
ATOM 2366 C CA    . ASP A 1 308 ? 15.096  8.085   -73.376 1.00 50.38 308 A 1 
ATOM 2367 C C     . ASP A 1 308 ? 15.220  9.125   -72.246 1.00 47.77 308 A 1 
ATOM 2368 O O     . ASP A 1 308 ? 15.505  8.841   -71.081 1.00 45.36 308 A 1 
ATOM 2369 C CB    . ASP A 1 308 ? 13.788  7.288   -73.330 1.00 46.07 308 A 1 
ATOM 2370 C CG    . ASP A 1 308 ? 12.644  7.999   -74.063 1.00 41.49 308 A 1 
ATOM 2371 O OD1   . ASP A 1 308 ? 12.829  9.173   -74.473 1.00 41.30 308 A 1 
ATOM 2372 O OD2   . ASP A 1 308 ? 11.588  7.359   -74.205 1.00 41.80 308 A 1 
ATOM 2373 N N     . ASN A 1 309 ? 14.993  10.393  -72.641 1.00 42.53 309 A 1 
ATOM 2374 C CA    . ASN A 1 309 ? 15.588  11.594  -72.038 1.00 44.83 309 A 1 
ATOM 2375 C C     . ASN A 1 309 ? 14.824  12.195  -70.852 1.00 40.90 309 A 1 
ATOM 2376 O O     . ASN A 1 309 ? 15.061  13.358  -70.512 1.00 38.36 309 A 1 
ATOM 2377 C CB    . ASN A 1 309 ? 15.741  12.636  -73.163 1.00 41.54 309 A 1 
ATOM 2378 C CG    . ASN A 1 309 ? 17.158  12.903  -73.610 1.00 38.09 309 A 1 
ATOM 2379 O OD1   . ASN A 1 309 ? 18.133  12.739  -72.915 1.00 38.22 309 A 1 
ATOM 2380 N ND2   . ASN A 1 309 ? 17.313  13.389  -74.832 1.00 39.21 309 A 1 
ATOM 2381 N N     . THR A 1 310 ? 13.814  11.501  -70.314 1.00 44.39 310 A 1 
ATOM 2382 C CA    . THR A 1 310 ? 12.721  12.207  -69.635 1.00 46.60 310 A 1 
ATOM 2383 C C     . THR A 1 310 ? 13.219  13.020  -68.436 1.00 44.88 310 A 1 
ATOM 2384 O O     . THR A 1 310 ? 13.664  12.477  -67.422 1.00 42.69 310 A 1 
ATOM 2385 C CB    . THR A 1 310 ? 11.566  11.288  -69.221 1.00 41.86 310 A 1 
ATOM 2386 O OG1   . THR A 1 310 ? 11.381  10.260  -70.149 1.00 38.01 310 A 1 
ATOM 2387 C CG2   . THR A 1 310 ? 10.260  12.066  -69.150 1.00 40.57 310 A 1 
ATOM 2388 N N     . VAL A 1 311 ? 13.107  14.352  -68.571 1.00 36.98 311 A 1 
ATOM 2389 C CA    . VAL A 1 311 ? 13.632  15.403  -67.671 1.00 40.97 311 A 1 
ATOM 2390 C C     . VAL A 1 311 ? 12.796  15.478  -66.395 1.00 38.39 311 A 1 
ATOM 2391 O O     . VAL A 1 311 ? 12.093  16.462  -66.147 1.00 36.69 311 A 1 
ATOM 2392 C CB    . VAL A 1 311 ? 13.686  16.762  -68.407 1.00 37.69 311 A 1 
ATOM 2393 C CG1   . VAL A 1 311 ? 14.440  17.837  -67.613 1.00 35.36 311 A 1 
ATOM 2394 C CG2   . VAL A 1 311 ? 14.361  16.664  -69.773 1.00 41.11 311 A 1 
ATOM 2395 N N     . GLN A 1 312 ? 12.785  14.423  -65.565 1.00 43.88 312 A 1 
ATOM 2396 C CA    . GLN A 1 312 ? 12.060  14.500  -64.309 1.00 45.53 312 A 1 
ATOM 2397 C C     . GLN A 1 312 ? 12.719  15.545  -63.406 1.00 43.64 312 A 1 
ATOM 2398 O O     . GLN A 1 312 ? 13.862  15.399  -62.972 1.00 42.48 312 A 1 
ATOM 2399 C CB    . GLN A 1 312 ? 11.921  13.140  -63.619 1.00 42.03 312 A 1 
ATOM 2400 C CG    . GLN A 1 312 ? 10.716  12.358  -64.161 1.00 40.50 312 A 1 
ATOM 2401 C CD    . GLN A 1 312 ? 10.335  11.158  -63.302 1.00 39.50 312 A 1 
ATOM 2402 O OE1   . GLN A 1 312 ? 11.010  10.745  -62.381 1.00 38.52 312 A 1 
ATOM 2403 N NE2   . GLN A 1 312 ? 9.188   10.552  -63.571 1.00 37.58 312 A 1 
ATOM 2404 N N     . SER A 1 313 ? 11.962  16.608  -63.137 1.00 40.07 313 A 1 
ATOM 2405 C CA    . SER A 1 313 ? 12.359  17.726  -62.285 1.00 40.93 313 A 1 
ATOM 2406 C C     . SER A 1 313 ? 12.643  17.210  -60.876 1.00 38.61 313 A 1 
ATOM 2407 O O     . SER A 1 313 ? 11.728  16.972  -60.089 1.00 37.23 313 A 1 
ATOM 2408 C CB    . SER A 1 313 ? 11.257  18.782  -62.275 1.00 38.34 313 A 1 
ATOM 2409 O OG    . SER A 1 313 ? 10.013  18.222  -61.909 1.00 37.75 313 A 1 
ATOM 2410 N N     . SER A 1 314 ? 13.919  17.038  -60.573 1.00 43.48 314 A 1 
ATOM 2411 C CA    . SER A 1 314 ? 14.389  16.664  -59.245 1.00 45.55 314 A 1 
ATOM 2412 C C     . SER A 1 314 ? 14.128  17.815  -58.285 1.00 42.74 314 A 1 
ATOM 2413 O O     . SER A 1 314 ? 14.951  18.714  -58.127 1.00 41.25 314 A 1 
ATOM 2414 C CB    . SER A 1 314 ? 15.873  16.283  -59.292 1.00 41.38 314 A 1 
ATOM 2415 O OG    . SER A 1 314 ? 16.658  17.322  -59.863 1.00 40.01 314 A 1 
ATOM 2416 N N     . ILE A 1 315 ? 12.957  17.818  -57.665 1.00 43.05 315 A 1 
ATOM 2417 C CA    . ILE A 1 315 ? 12.643  18.761  -56.592 1.00 45.82 315 A 1 
ATOM 2418 C C     . ILE A 1 315 ? 13.665  18.491  -55.490 1.00 44.14 315 A 1 
ATOM 2419 O O     . ILE A 1 315 ? 13.585  17.475  -54.788 1.00 42.16 315 A 1 
ATOM 2420 C CB    . ILE A 1 315 ? 11.186  18.635  -56.120 1.00 41.57 315 A 1 
ATOM 2421 C CG1   . ILE A 1 315 ? 10.216  18.957  -57.275 1.00 39.64 315 A 1 
ATOM 2422 C CG2   . ILE A 1 315 ? 10.922  19.569  -54.922 1.00 41.16 315 A 1 
ATOM 2423 C CD1   . ILE A 1 315 ? 8.735   18.724  -56.959 1.00 38.37 315 A 1 
ATOM 2424 N N     . LEU A 1 316 ? 14.634  19.393  -55.369 1.00 42.12 316 A 1 
ATOM 2425 C CA    . LEU A 1 316 ? 15.627  19.441  -54.299 1.00 45.11 316 A 1 
ATOM 2426 C C     . LEU A 1 316 ? 14.880  19.581  -52.967 1.00 42.71 316 A 1 
ATOM 2427 O O     . LEU A 1 316 ? 14.591  20.686  -52.515 1.00 40.80 316 A 1 
ATOM 2428 C CB    . LEU A 1 316 ? 16.581  20.621  -54.531 1.00 41.00 316 A 1 
ATOM 2429 C CG    . LEU A 1 316 ? 17.695  20.369  -55.567 1.00 37.95 316 A 1 
ATOM 2430 C CD1   . LEU A 1 316 ? 18.305  21.690  -56.020 1.00 38.51 316 A 1 
ATOM 2431 C CD2   . LEU A 1 316 ? 18.802  19.493  -54.973 1.00 41.99 316 A 1 
ATOM 2432 N N     . ARG A 1 317 ? 14.521  18.460  -52.317 1.00 42.50 317 A 1 
ATOM 2433 C CA    . ARG A 1 317 ? 14.060  18.483  -50.932 1.00 45.54 317 A 1 
ATOM 2434 C C     . ARG A 1 317 ? 15.234  18.968  -50.080 1.00 42.56 317 A 1 
ATOM 2435 O O     . ARG A 1 317 ? 16.251  18.281  -50.061 1.00 40.39 317 A 1 
ATOM 2436 C CB    . ARG A 1 317 ? 13.573  17.099  -50.461 1.00 42.09 317 A 1 
ATOM 2437 C CG    . ARG A 1 317 ? 12.133  16.825  -50.905 1.00 38.75 317 A 1 
ATOM 2438 C CD    . ARG A 1 317 ? 11.623  15.507  -50.285 1.00 36.57 317 A 1 
ATOM 2439 N NE    . ARG A 1 317 ? 10.193  15.316  -50.556 1.00 33.33 317 A 1 
ATOM 2440 C CZ    . ARG A 1 317 ? 9.439   14.310  -50.123 1.00 30.34 317 A 1 
ATOM 2441 N NH1   . ARG A 1 317 ? 9.949   13.337  -49.405 1.00 28.96 317 A 1 
ATOM 2442 N NH2   . ARG A 1 317 ? 8.172   14.259  -50.404 1.00 27.65 317 A 1 
ATOM 2443 N N     . PRO A 1 318 ? 15.147  20.133  -49.416 1.00 35.41 318 A 1 
ATOM 2444 C CA    . PRO A 1 318 ? 16.231  20.623  -48.596 1.00 38.37 318 A 1 
ATOM 2445 C C     . PRO A 1 318 ? 16.442  19.630  -47.443 1.00 37.23 318 A 1 
ATOM 2446 O O     . PRO A 1 318 ? 15.565  19.447  -46.606 1.00 36.10 318 A 1 
ATOM 2447 C CB    . PRO A 1 318 ? 15.806  22.022  -48.136 1.00 34.87 318 A 1 
ATOM 2448 C CG    . PRO A 1 318 ? 14.283  21.975  -48.173 1.00 33.97 318 A 1 
ATOM 2449 C CD    . PRO A 1 318 ? 13.993  21.009  -49.334 1.00 39.40 318 A 1 
ATOM 2450 N N     . ALA A 1 319 ? 17.595  18.965  -47.444 1.00 40.79 319 A 1 
ATOM 2451 C CA    . ALA A 1 319 ? 17.909  17.891  -46.501 1.00 42.71 319 A 1 
ATOM 2452 C C     . ALA A 1 319 ? 18.135  18.369  -45.057 1.00 40.66 319 A 1 
ATOM 2453 O O     . ALA A 1 319 ? 18.164  17.563  -44.132 1.00 39.37 319 A 1 
ATOM 2454 C CB    . ALA A 1 319 ? 19.149  17.163  -47.031 1.00 38.99 319 A 1 
ATOM 2455 N N     . GLY A 1 320 ? 18.374  19.666  -44.874 1.00 39.28 320 A 1 
ATOM 2456 C CA    . GLY A 1 320 ? 19.115  20.185  -43.728 1.00 41.53 320 A 1 
ATOM 2457 C C     . GLY A 1 320 ? 18.403  20.301  -42.390 1.00 41.08 320 A 1 
ATOM 2458 O O     . GLY A 1 320 ? 18.976  20.896  -41.490 1.00 38.93 320 A 1 
ATOM 2459 N N     . ALA A 1 321 ? 17.191  19.797  -42.238 1.00 38.00 321 A 1 
ATOM 2460 C CA    . ALA A 1 321 ? 16.544  19.810  -40.925 1.00 39.62 321 A 1 
ATOM 2461 C C     . ALA A 1 321 ? 17.265  18.814  -40.003 1.00 38.06 321 A 1 
ATOM 2462 O O     . ALA A 1 321 ? 16.813  17.687  -39.817 1.00 37.80 321 A 1 
ATOM 2463 C CB    . ALA A 1 321 ? 15.045  19.539  -41.071 1.00 36.70 321 A 1 
ATOM 2464 N N     . ILE A 1 322 ? 18.407  19.236  -39.469 1.00 35.65 322 A 1 
ATOM 2465 C CA    . ILE A 1 322 ? 19.115  18.537  -38.405 1.00 37.55 322 A 1 
ATOM 2466 C C     . ILE A 1 322 ? 18.111  18.444  -37.259 1.00 36.55 322 A 1 
ATOM 2467 O O     . ILE A 1 322 ? 17.791  19.446  -36.627 1.00 35.81 322 A 1 
ATOM 2468 C CB    . ILE A 1 322 ? 20.414  19.259  -37.999 1.00 35.00 322 A 1 
ATOM 2469 C CG1   . ILE A 1 322 ? 21.365  19.404  -39.202 1.00 33.07 322 A 1 
ATOM 2470 C CG2   . ILE A 1 322 ? 21.112  18.493  -36.859 1.00 36.93 322 A 1 
ATOM 2471 C CD1   . ILE A 1 322 ? 22.620  20.240  -38.925 1.00 35.05 322 A 1 
ATOM 2472 N N     . GLY A 1 323 ? 17.605  17.252  -37.010 1.00 40.87 323 A 1 
ATOM 2473 C CA    . GLY A 1 323 ? 16.786  16.937  -35.853 1.00 42.62 323 A 1 
ATOM 2474 C C     . GLY A 1 323 ? 17.627  16.994  -34.574 1.00 41.62 323 A 1 
ATOM 2475 O O     . GLY A 1 323 ? 17.845  15.970  -33.942 1.00 40.66 323 A 1 
ATOM 2476 N N     . LEU A 1 324 ? 18.120  18.190  -34.224 1.00 41.91 324 A 1 
ATOM 2477 C CA    . LEU A 1 324 ? 18.901  18.477  -33.013 1.00 42.68 324 A 1 
ATOM 2478 C C     . LEU A 1 324 ? 18.124  18.168  -31.728 1.00 41.89 324 A 1 
ATOM 2479 O O     . LEU A 1 324 ? 18.737  17.881  -30.712 1.00 39.34 324 A 1 
ATOM 2480 C CB    . LEU A 1 324 ? 19.310  19.964  -33.000 1.00 37.21 324 A 1 
ATOM 2481 C CG    . LEU A 1 324 ? 20.650  20.257  -33.678 1.00 33.62 324 A 1 
ATOM 2482 C CD1   . LEU A 1 324 ? 20.829  21.762  -33.836 1.00 34.66 324 A 1 
ATOM 2483 C CD2   . LEU A 1 324 ? 21.827  19.730  -32.830 1.00 37.63 324 A 1 
ATOM 2484 N N     . PHE A 1 325 ? 16.806  18.213  -31.779 1.00 41.00 325 A 1 
ATOM 2485 C CA    . PHE A 1 325 ? 15.953  17.756  -30.685 1.00 42.83 325 A 1 
ATOM 2486 C C     . PHE A 1 325 ? 15.782  16.230  -30.653 1.00 43.62 325 A 1 
ATOM 2487 O O     . PHE A 1 325 ? 14.781  15.732  -30.135 1.00 40.96 325 A 1 
ATOM 2488 C CB    . PHE A 1 325 ? 14.620  18.493  -30.681 1.00 37.40 325 A 1 
ATOM 2489 C CG    . PHE A 1 325 ? 14.744  19.977  -30.460 1.00 34.45 325 A 1 
ATOM 2490 C CD1   . PHE A 1 325 ? 14.936  20.487  -29.169 1.00 33.40 325 A 1 
ATOM 2491 C CD2   . PHE A 1 325 ? 14.660  20.864  -31.553 1.00 33.90 325 A 1 
ATOM 2492 C CE1   . PHE A 1 325 ? 15.037  21.868  -28.966 1.00 30.74 325 A 1 
ATOM 2493 C CE2   . PHE A 1 325 ? 14.764  22.240  -31.352 1.00 29.13 325 A 1 
ATOM 2494 C CZ    . PHE A 1 325 ? 14.945  22.755  -30.062 1.00 30.90 325 A 1 
ATOM 2495 N N     . SER A 1 326 ? 16.766  15.478  -31.146 1.00 38.01 326 A 1 
ATOM 2496 C CA    . SER A 1 326 ? 17.165  14.296  -30.399 1.00 40.76 326 A 1 
ATOM 2497 C C     . SER A 1 326 ? 17.628  14.820  -29.049 1.00 40.54 326 A 1 
ATOM 2498 O O     . SER A 1 326 ? 18.818  14.992  -28.820 1.00 38.61 326 A 1 
ATOM 2499 C CB    . SER A 1 326 ? 18.287  13.528  -31.085 1.00 37.46 326 A 1 
ATOM 2500 O OG    . SER A 1 326 ? 17.867  13.032  -32.330 1.00 34.92 326 A 1 
ATOM 2501 N N     . SER A 1 327 ? 16.672  15.158  -28.165 1.00 38.88 327 A 1 
ATOM 2502 C CA    . SER A 1 327 ? 16.963  15.164  -26.736 1.00 39.63 327 A 1 
ATOM 2503 C C     . SER A 1 327 ? 17.737  13.877  -26.547 1.00 38.81 327 A 1 
ATOM 2504 O O     . SER A 1 327 ? 17.218  12.835  -26.962 1.00 36.60 327 A 1 
ATOM 2505 C CB    . SER A 1 327 ? 15.678  15.130  -25.900 1.00 36.40 327 A 1 
ATOM 2506 O OG    . SER A 1 327 ? 14.837  14.060  -26.265 1.00 35.00 327 A 1 
ATOM 2507 N N     . PRO A 1 328 ? 19.009  13.933  -26.078 1.00 38.54 328 A 1 
ATOM 2508 C CA    . PRO A 1 328 ? 19.703  12.710  -25.799 1.00 39.73 328 A 1 
ATOM 2509 C C     . PRO A 1 328 ? 18.744  11.990  -24.866 1.00 39.75 328 A 1 
ATOM 2510 O O     . PRO A 1 328 ? 18.519  12.447  -23.745 1.00 38.28 328 A 1 
ATOM 2511 C CB    . PRO A 1 328 ? 21.032  13.108  -25.142 1.00 35.86 328 A 1 
ATOM 2512 C CG    . PRO A 1 328 ? 20.743  14.484  -24.556 1.00 34.42 328 A 1 
ATOM 2513 C CD    . PRO A 1 328 ? 19.696  15.073  -25.504 1.00 38.46 328 A 1 
ATOM 2514 N N     . SER A 1 329 ? 18.042  10.981  -25.400 1.00 40.18 329 A 1 
ATOM 2515 C CA    . SER A 1 329 ? 17.435  10.017  -24.526 1.00 41.15 329 A 1 
ATOM 2516 C C     . SER A 1 329 ? 18.672  9.584   -23.771 1.00 40.48 329 A 1 
ATOM 2517 O O     . SER A 1 329 ? 19.566  8.968   -24.353 1.00 38.70 329 A 1 
ATOM 2518 C CB    . SER A 1 329 ? 16.763  8.869   -25.292 1.00 37.96 329 A 1 
ATOM 2519 O OG    . SER A 1 329 ? 17.659  8.180   -26.140 1.00 34.96 329 A 1 
ATOM 2520 N N     . LEU A 1 330 ? 18.794  10.061  -22.547 1.00 44.83 330 A 1 
ATOM 2521 C CA    . LEU A 1 330 ? 19.634  9.434   -21.565 1.00 44.08 330 A 1 
ATOM 2522 C C     . LEU A 1 330 ? 19.063  8.030   -21.553 1.00 44.53 330 A 1 
ATOM 2523 O O     . LEU A 1 330 ? 18.124  7.724   -20.816 1.00 41.72 330 A 1 
ATOM 2524 C CB    . LEU A 1 330 ? 19.526  10.168  -20.213 1.00 39.26 330 A 1 
ATOM 2525 C CG    . LEU A 1 330 ? 20.306  11.487  -20.139 1.00 35.26 330 A 1 
ATOM 2526 C CD1   . LEU A 1 330 ? 19.857  12.312  -18.925 1.00 35.57 330 A 1 
ATOM 2527 C CD2   . LEU A 1 330 ? 21.819  11.242  -19.983 1.00 37.00 330 A 1 
ATOM 2528 N N     . GLN A 1 331 ? 19.515  7.229   -22.511 1.00 45.66 331 A 1 
ATOM 2529 C CA    . GLN A 1 331 ? 19.489  5.796   -22.459 1.00 46.38 331 A 1 
ATOM 2530 C C     . GLN A 1 331 ? 20.318  5.519   -21.213 1.00 46.61 331 A 1 
ATOM 2531 O O     . GLN A 1 331 ? 21.515  5.306   -21.277 1.00 45.30 331 A 1 
ATOM 2532 C CB    . GLN A 1 331 ? 20.077  5.143   -23.716 1.00 43.64 331 A 1 
ATOM 2533 C CG    . GLN A 1 331 ? 19.177  5.239   -24.951 1.00 38.71 331 A 1 
ATOM 2534 C CD    . GLN A 1 331 ? 19.715  4.449   -26.143 1.00 35.73 331 A 1 
ATOM 2535 O OE1   . GLN A 1 331 ? 20.833  3.978   -26.178 1.00 32.36 331 A 1 
ATOM 2536 N NE2   . GLN A 1 331 ? 18.930  4.268   -27.180 1.00 31.49 331 A 1 
ATOM 2537 N N     . THR A 1 332 ? 19.675  5.730   -20.064 1.00 50.02 332 A 1 
ATOM 2538 C CA    . THR A 1 332 ? 20.142  5.188   -18.810 1.00 50.93 332 A 1 
ATOM 2539 C C     . THR A 1 332 ? 20.481  3.759   -19.171 1.00 52.26 332 A 1 
ATOM 2540 O O     . THR A 1 332 ? 19.582  3.076   -19.695 1.00 49.86 332 A 1 
ATOM 2541 C CB    . THR A 1 332 ? 19.053  5.225   -17.732 1.00 46.11 332 A 1 
ATOM 2542 O OG1   . THR A 1 332 ? 17.776  4.949   -18.267 1.00 41.14 332 A 1 
ATOM 2543 C CG2   . THR A 1 332 ? 18.980  6.598   -17.071 1.00 42.10 332 A 1 
ATOM 2544 N N     . PRO A 1 333 ? 21.766  3.383   -19.095 1.00 48.81 333 A 1 
ATOM 2545 C CA    . PRO A 1 333 ? 22.227  2.120   -19.633 1.00 48.35 333 A 1 
ATOM 2546 C C     . PRO A 1 333 ? 21.269  1.047   -19.161 1.00 51.23 333 A 1 
ATOM 2547 O O     . PRO A 1 333 ? 20.901  1.020   -17.982 1.00 51.32 333 A 1 
ATOM 2548 C CB    . PRO A 1 333 ? 23.665  1.958   -19.117 1.00 43.53 333 A 1 
ATOM 2549 C CG    . PRO A 1 333 ? 23.781  2.969   -17.990 1.00 41.58 333 A 1 
ATOM 2550 C CD    . PRO A 1 333 ? 22.817  4.069   -18.384 1.00 44.18 333 A 1 
ATOM 2551 N N     . LEU A 1 334 ? 20.763  0.231   -20.101 1.00 65.50 334 A 1 
ATOM 2552 C CA    . LEU A 1 334 ? 19.668  -0.707  -19.837 1.00 67.40 334 A 1 
ATOM 2553 C C     . LEU A 1 334 ? 19.961  -1.589  -18.628 1.00 72.77 334 A 1 
ATOM 2554 O O     . LEU A 1 334 ? 19.044  -2.003  -17.917 1.00 66.99 334 A 1 
ATOM 2555 C CB    . LEU A 1 334 ? 19.438  -1.565  -21.085 1.00 58.53 334 A 1 
ATOM 2556 C CG    . LEU A 1 334 ? 18.679  -0.839  -22.219 1.00 50.91 334 A 1 
ATOM 2557 C CD1   . LEU A 1 334 ? 18.821  -1.612  -23.529 1.00 46.69 334 A 1 
ATOM 2558 C CD2   . LEU A 1 334 ? 17.191  -0.698  -21.898 1.00 47.00 334 A 1 
ATOM 2559 N N     . HIS A 1 335 ? 21.252  -1.782  -18.369 1.00 74.37 335 A 1 
ATOM 2560 C CA    . HIS A 1 335 ? 21.796  -2.467  -17.203 1.00 78.66 335 A 1 
ATOM 2561 C C     . HIS A 1 335 ? 22.564  -1.505  -16.314 1.00 81.87 335 A 1 
ATOM 2562 O O     . HIS A 1 335 ? 23.245  -0.604  -16.792 1.00 74.47 335 A 1 
ATOM 2563 C CB    . HIS A 1 335 ? 22.735  -3.575  -17.669 1.00 67.17 335 A 1 
ATOM 2564 C CG    . HIS A 1 335 ? 22.067  -4.598  -18.521 1.00 60.35 335 A 1 
ATOM 2565 N ND1   . HIS A 1 335 ? 22.119  -5.950  -18.313 1.00 53.37 335 A 1 
ATOM 2566 C CD2   . HIS A 1 335 ? 21.376  -4.389  -19.675 1.00 52.39 335 A 1 
ATOM 2567 C CE1   . HIS A 1 335 ? 21.501  -6.528  -19.344 1.00 49.02 335 A 1 
ATOM 2568 N NE2   . HIS A 1 335 ? 21.035  -5.614  -20.182 1.00 51.94 335 A 1 
ATOM 2569 N N     . PHE A 1 336 ? 22.502  -1.731  -15.004 1.00 74.98 336 A 1 
ATOM 2570 C CA    . PHE A 1 336 ? 23.444  -1.079  -14.112 1.00 77.26 336 A 1 
ATOM 2571 C C     . PHE A 1 336 ? 24.882  -1.449  -14.487 1.00 78.67 336 A 1 
ATOM 2572 O O     . PHE A 1 336 ? 25.185  -2.608  -14.787 1.00 74.14 336 A 1 
ATOM 2573 C CB    . PHE A 1 336 ? 23.137  -1.433  -12.648 1.00 72.10 336 A 1 
ATOM 2574 C CG    . PHE A 1 336 ? 21.852  -0.830  -12.119 1.00 72.90 336 A 1 
ATOM 2575 C CD1   . PHE A 1 336 ? 21.614  0.545   -12.241 1.00 69.06 336 A 1 
ATOM 2576 C CD2   . PHE A 1 336 ? 20.899  -1.638  -11.490 1.00 67.49 336 A 1 
ATOM 2577 C CE1   . PHE A 1 336 ? 20.419  1.108   -11.760 1.00 64.06 336 A 1 
ATOM 2578 C CE2   . PHE A 1 336 ? 19.699  -1.082  -11.001 1.00 66.81 336 A 1 
ATOM 2579 C CZ    . PHE A 1 336 ? 19.460  0.294   -11.147 1.00 68.71 336 A 1 
ATOM 2580 N N     . SER A 1 337 ? 25.801  -0.472  -14.411 1.00 79.93 337 A 1 
ATOM 2581 C CA    . SER A 1 337 ? 27.231  -0.760  -14.461 1.00 81.29 337 A 1 
ATOM 2582 C C     . SER A 1 337 ? 27.621  -1.713  -13.325 1.00 83.01 337 A 1 
ATOM 2583 O O     . SER A 1 337 ? 26.940  -1.801  -12.300 1.00 77.88 337 A 1 
ATOM 2584 C CB    . SER A 1 337 ? 28.031  0.541   -14.377 1.00 74.72 337 A 1 
ATOM 2585 O OG    . SER A 1 337 ? 27.855  1.156   -13.121 1.00 65.89 337 A 1 
ATOM 2586 N N     . SER A 1 338 ? 28.748  -2.407  -13.460 1.00 82.82 338 A 1 
ATOM 2587 C CA    . SER A 1 338 ? 29.235  -3.332  -12.418 1.00 84.56 338 A 1 
ATOM 2588 C C     . SER A 1 338 ? 29.316  -2.671  -11.035 1.00 86.06 338 A 1 
ATOM 2589 O O     . SER A 1 338 ? 28.860  -3.245  -10.050 1.00 82.42 338 A 1 
ATOM 2590 C CB    . SER A 1 338 ? 30.609  -3.885  -12.830 1.00 79.13 338 A 1 
ATOM 2591 O OG    . SER A 1 338 ? 31.067  -4.801  -11.869 1.00 66.76 338 A 1 
ATOM 2592 N N     . LYS A 1 339 ? 29.795  -1.409  -10.972 1.00 88.23 339 A 1 
ATOM 2593 C CA    . LYS A 1 339 ? 29.879  -0.635  -9.724  1.00 89.09 339 A 1 
ATOM 2594 C C     . LYS A 1 339 ? 28.500  -0.294  -9.147  1.00 90.66 339 A 1 
ATOM 2595 O O     . LYS A 1 339 ? 28.276  -0.419  -7.946  1.00 88.19 339 A 1 
ATOM 2596 C CB    . LYS A 1 339 ? 30.676  0.656   -9.954  1.00 86.01 339 A 1 
ATOM 2597 C CG    . LYS A 1 339 ? 32.166  0.399   -10.218 1.00 74.13 339 A 1 
ATOM 2598 C CD    . LYS A 1 339 ? 32.925  1.724   -10.329 1.00 68.29 339 A 1 
ATOM 2599 C CE    . LYS A 1 339 ? 34.418  1.468   -10.559 1.00 57.90 339 A 1 
ATOM 2600 N NZ    . LYS A 1 339 ? 35.193  2.726   -10.646 1.00 50.04 339 A 1 
ATOM 2601 N N     . GLU A 1 340 ? 27.557  0.141   -9.990  1.00 87.54 340 A 1 
ATOM 2602 C CA    . GLU A 1 340 ? 26.188  0.427   -9.557  1.00 88.31 340 A 1 
ATOM 2603 C C     . GLU A 1 340 ? 25.497  -0.844  -9.069  1.00 89.88 340 A 1 
ATOM 2604 O O     . GLU A 1 340 ? 24.879  -0.836  -8.004  1.00 87.01 340 A 1 
ATOM 2605 C CB    . GLU A 1 340 ? 25.379  1.042   -10.688 1.00 84.74 340 A 1 
ATOM 2606 C CG    . GLU A 1 340 ? 25.789  2.487   -10.979 1.00 73.35 340 A 1 
ATOM 2607 C CD    . GLU A 1 340 ? 25.195  2.972   -12.306 1.00 67.84 340 A 1 
ATOM 2608 O OE1   . GLU A 1 340 ? 24.726  4.117   -12.343 1.00 61.39 340 A 1 
ATOM 2609 O OE2   . GLU A 1 340 ? 25.242  2.176   -13.266 1.00 62.65 340 A 1 
ATOM 2610 N N     . ARG A 1 341 ? 25.642  -1.957  -9.796  1.00 87.83 341 A 1 
ATOM 2611 C CA    . ARG A 1 341 ? 25.072  -3.246  -9.409  1.00 89.37 341 A 1 
ATOM 2612 C C     . ARG A 1 341 ? 25.600  -3.695  -8.050  1.00 90.51 341 A 1 
ATOM 2613 O O     . ARG A 1 341 ? 24.804  -4.091  -7.194  1.00 88.70 341 A 1 
ATOM 2614 C CB    . ARG A 1 341 ? 25.353  -4.274  -10.510 1.00 87.20 341 A 1 
ATOM 2615 C CG    . ARG A 1 341 ? 24.608  -5.584  -10.253 1.00 83.85 341 A 1 
ATOM 2616 C CD    . ARG A 1 341 ? 24.766  -6.543  -11.447 1.00 82.51 341 A 1 
ATOM 2617 N NE    . ARG A 1 341 ? 24.096  -7.835  -11.158 1.00 80.45 341 A 1 
ATOM 2618 C CZ    . ARG A 1 341 ? 24.582  -8.748  -10.338 1.00 81.04 341 A 1 
ATOM 2619 N NH1   . ARG A 1 341 ? 25.774  -8.628  -9.836  1.00 70.44 341 A 1 
ATOM 2620 N NH2   . ARG A 1 341 ? 23.876  -9.766  -9.975  1.00 74.47 341 A 1 
ATOM 2621 N N     . GLU A 1 342 ? 26.911  -3.573  -7.802  1.00 91.00 342 A 1 
ATOM 2622 C CA    . GLU A 1 342 ? 27.519  -3.883  -6.507  1.00 90.97 342 A 1 
ATOM 2623 C C     . GLU A 1 342 ? 26.925  -3.021  -5.379  1.00 91.58 342 A 1 
ATOM 2624 O O     . GLU A 1 342 ? 26.508  -3.558  -4.349  1.00 89.94 342 A 1 
ATOM 2625 C CB    . GLU A 1 342 ? 29.036  -3.698  -6.618  1.00 89.12 342 A 1 
ATOM 2626 C CG    . GLU A 1 342 ? 29.759  -4.173  -5.351  1.00 75.87 342 A 1 
ATOM 2627 C CD    . GLU A 1 342 ? 31.284  -4.041  -5.435  1.00 69.60 342 A 1 
ATOM 2628 O OE1   . GLU A 1 342 ? 31.952  -4.571  -4.511  1.00 62.72 342 A 1 
ATOM 2629 O OE2   . GLU A 1 342 ? 31.785  -3.426  -6.392  1.00 63.52 342 A 1 
ATOM 2630 N N     . ALA A 1 343 ? 26.755  -1.705  -5.609  1.00 92.42 343 A 1 
ATOM 2631 C CA    . ALA A 1 343 ? 26.099  -0.814  -4.651  1.00 91.92 343 A 1 
ATOM 2632 C C     . ALA A 1 343 ? 24.643  -1.227  -4.372  1.00 92.29 343 A 1 
ATOM 2633 O O     . ALA A 1 343 ? 24.185  -1.209  -3.224  1.00 90.38 343 A 1 
ATOM 2634 C CB    . ALA A 1 343 ? 26.193  0.624   -5.180  1.00 90.44 343 A 1 
ATOM 2635 N N     . ARG A 1 344 ? 23.887  -1.665  -5.398  1.00 92.87 344 A 1 
ATOM 2636 C CA    . ARG A 1 344 ? 22.512  -2.166  -5.237  1.00 92.51 344 A 1 
ATOM 2637 C C     . ARG A 1 344 ? 22.474  -3.470  -4.433  1.00 93.30 344 A 1 
ATOM 2638 O O     . ARG A 1 344 ? 21.609  -3.637  -3.572  1.00 91.32 344 A 1 
ATOM 2639 C CB    . ARG A 1 344 ? 21.819  -2.362  -6.596  1.00 91.27 344 A 1 
ATOM 2640 C CG    . ARG A 1 344 ? 21.683  -1.106  -7.474  1.00 87.45 344 A 1 
ATOM 2641 C CD    . ARG A 1 344 ? 21.005  0.062   -6.782  1.00 84.37 344 A 1 
ATOM 2642 N NE    . ARG A 1 344 ? 21.056  1.280   -7.604  1.00 80.91 344 A 1 
ATOM 2643 C CZ    . ARG A 1 344 ? 20.062  2.136   -7.804  1.00 78.75 344 A 1 
ATOM 2644 N NH1   . ARG A 1 344 ? 18.869  1.965   -7.279  1.00 68.14 344 A 1 
ATOM 2645 N NH2   . ARG A 1 344 ? 20.253  3.202   -8.529  1.00 71.70 344 A 1 
ATOM 2646 N N     . VAL A 1 345 ? 23.429  -4.384  -4.668  1.00 93.41 345 A 1 
ATOM 2647 C CA    . VAL A 1 345 ? 23.567  -5.631  -3.906  1.00 93.46 345 A 1 
ATOM 2648 C C     . VAL A 1 345 ? 23.926  -5.337  -2.448  1.00 93.51 345 A 1 
ATOM 2649 O O     . VAL A 1 345 ? 23.339  -5.950  -1.541  1.00 91.96 345 A 1 
ATOM 2650 C CB    . VAL A 1 345 ? 24.593  -6.571  -4.560  1.00 92.77 345 A 1 
ATOM 2651 C CG1   . VAL A 1 345 ? 24.884  -7.800  -3.692  1.00 87.36 345 A 1 
ATOM 2652 C CG2   . VAL A 1 345 ? 24.071  -7.083  -5.906  1.00 87.66 345 A 1 
ATOM 2653 N N     . LEU A 1 346 ? 24.825  -4.394  -2.183  1.00 93.84 346 A 1 
ATOM 2654 C CA    . LEU A 1 346 ? 25.186  -3.991  -0.824  1.00 93.26 346 A 1 
ATOM 2655 C C     . LEU A 1 346 ? 23.980  -3.421  -0.073  1.00 93.21 346 A 1 
ATOM 2656 O O     . LEU A 1 346 ? 23.625  -3.928  1.000   1.00 91.71 346 A 1 
ATOM 2657 C CB    . LEU A 1 346 ? 26.355  -2.992  -0.891  1.00 92.31 346 A 1 
ATOM 2658 C CG    . LEU A 1 346 ? 26.881  -2.564  0.490   1.00 81.87 346 A 1 
ATOM 2659 C CD1   . LEU A 1 346 ? 27.423  -3.750  1.296   1.00 75.65 346 A 1 
ATOM 2660 C CD2   . LEU A 1 346 ? 27.998  -1.531  0.317   1.00 77.04 346 A 1 
ATOM 2661 N N     . ARG A 1 347 ? 23.251  -2.459  -0.671  1.00 93.65 347 A 1 
ATOM 2662 C CA    . ARG A 1 347 ? 22.027  -1.892  -0.101  1.00 92.90 347 A 1 
ATOM 2663 C C     . ARG A 1 347 ? 20.966  -2.969  0.188   1.00 93.10 347 A 1 
ATOM 2664 O O     . ARG A 1 347 ? 20.281  -2.916  1.209   1.00 91.23 347 A 1 
ATOM 2665 C CB    . ARG A 1 347 ? 21.471  -0.844  -1.071  1.00 91.31 347 A 1 
ATOM 2666 C CG    . ARG A 1 347 ? 20.299  -0.050  -0.456  1.00 82.38 347 A 1 
ATOM 2667 C CD    . ARG A 1 347 ? 19.665  0.902   -1.476  1.00 79.45 347 A 1 
ATOM 2668 N NE    . ARG A 1 347 ? 18.864  0.154   -2.446  1.00 70.76 347 A 1 
ATOM 2669 C CZ    . ARG A 1 347 ? 18.372  0.603   -3.587  1.00 65.36 347 A 1 
ATOM 2670 N NH1   . ARG A 1 347 ? 18.548  1.828   -3.984  1.00 59.30 347 A 1 
ATOM 2671 N NH2   . ARG A 1 347 ? 17.691  -0.187  -4.347  1.00 57.85 347 A 1 
ATOM 2672 N N     . TYR A 1 348 ? 20.842  -3.948  -0.690  1.00 93.36 348 A 1 
ATOM 2673 C CA    . TYR A 1 348 ? 19.948  -5.079  -0.470  1.00 93.18 348 A 1 
ATOM 2674 C C     . TYR A 1 348 ? 20.378  -5.928  0.730   1.00 92.94 348 A 1 
ATOM 2675 O O     . TYR A 1 348 ? 19.532  -6.267  1.565   1.00 91.65 348 A 1 
ATOM 2676 C CB    . TYR A 1 348 ? 19.860  -5.910  -1.752  1.00 92.95 348 A 1 
ATOM 2677 C CG    . TYR A 1 348 ? 19.320  -7.295  -1.513  1.00 92.65 348 A 1 
ATOM 2678 C CD1   . TYR A 1 348 ? 20.195  -8.397  -1.535  1.00 90.13 348 A 1 
ATOM 2679 C CD2   . TYR A 1 348 ? 17.961  -7.476  -1.217  1.00 90.76 348 A 1 
ATOM 2680 C CE1   . TYR A 1 348 ? 19.706  -9.683  -1.282  1.00 89.78 348 A 1 
ATOM 2681 C CE2   . TYR A 1 348 ? 17.462  -8.758  -0.965  1.00 89.71 348 A 1 
ATOM 2682 C CZ    . TYR A 1 348 ? 18.336  -9.862  -1.001  1.00 90.04 348 A 1 
ATOM 2683 O OH    . TYR A 1 348 ? 17.859  -11.103 -0.773  1.00 88.32 348 A 1 
ATOM 2684 N N     . LYS A 1 349 ? 21.677  -6.230  0.867   1.00 93.55 349 A 1 
ATOM 2685 C CA    . LYS A 1 349 ? 22.220  -6.993  2.002   1.00 92.79 349 A 1 
ATOM 2686 C C     . LYS A 1 349 ? 21.985  -6.271  3.331   1.00 92.66 349 A 1 
ATOM 2687 O O     . LYS A 1 349 ? 21.675  -6.927  4.325   1.00 90.36 349 A 1 
ATOM 2688 C CB    . LYS A 1 349 ? 23.721  -7.262  1.797   1.00 91.98 349 A 1 
ATOM 2689 C CG    . LYS A 1 349 ? 24.017  -8.333  0.731   1.00 86.10 349 A 1 
ATOM 2690 C CD    . LYS A 1 349 ? 25.528  -8.401  0.438   1.00 81.89 349 A 1 
ATOM 2691 C CE    . LYS A 1 349 ? 25.853  -9.459  -0.617  1.00 75.33 349 A 1 
ATOM 2692 N NZ    . LYS A 1 349 ? 27.293  -9.472  -0.997  1.00 66.69 349 A 1 
ATOM 2693 N N     . GLU A 1 350 ? 22.069  -4.946  3.362   1.00 92.81 350 A 1 
ATOM 2694 C CA    . GLU A 1 350 ? 21.758  -4.135  4.542   1.00 92.04 350 A 1 
ATOM 2695 C C     . GLU A 1 350 ? 20.263  -4.185  4.883   1.00 91.64 350 A 1 
ATOM 2696 O O     . GLU A 1 350 ? 19.890  -4.579  5.993   1.00 89.01 350 A 1 
ATOM 2697 C CB    . GLU A 1 350 ? 22.201  -2.693  4.308   1.00 90.95 350 A 1 
ATOM 2698 C CG    . GLU A 1 350 ? 23.727  -2.575  4.331   1.00 79.95 350 A 1 
ATOM 2699 C CD    . GLU A 1 350 ? 24.212  -1.157  3.992   1.00 72.44 350 A 1 
ATOM 2700 O OE1   . GLU A 1 350 ? 25.421  -0.946  4.167   1.00 65.87 350 A 1 
ATOM 2701 O OE2   . GLU A 1 350 ? 23.368  -0.344  3.565   1.00 65.73 350 A 1 
ATOM 2702 N N     . LYS A 1 351 ? 19.378  -3.896  3.915   1.00 92.59 351 A 1 
ATOM 2703 C CA    . LYS A 1 351 ? 17.920  -3.953  4.109   1.00 91.61 351 A 1 
ATOM 2704 C C     . LYS A 1 351 ? 17.428  -5.350  4.486   1.00 91.88 351 A 1 
ATOM 2705 O O     . LYS A 1 351 ? 16.435  -5.488  5.198   1.00 89.02 351 A 1 
ATOM 2706 C CB    . LYS A 1 351 ? 17.188  -3.442  2.856   1.00 89.96 351 A 1 
ATOM 2707 C CG    . LYS A 1 351 ? 17.282  -1.912  2.702   1.00 82.02 351 A 1 
ATOM 2708 C CD    . LYS A 1 351 ? 16.402  -1.407  1.546   1.00 76.31 351 A 1 
ATOM 2709 C CE    . LYS A 1 351 ? 16.438  0.123   1.472   1.00 68.99 351 A 1 
ATOM 2710 N NZ    . LYS A 1 351 ? 15.438  0.688   0.527   1.00 61.59 351 A 1 
ATOM 2711 N N     . LYS A 1 352 ? 18.114  -6.415  4.054   1.00 91.30 352 A 1 
ATOM 2712 C CA    . LYS A 1 352 ? 17.782  -7.796  4.415   1.00 91.27 352 A 1 
ATOM 2713 C C     . LYS A 1 352 ? 17.810  -8.025  5.925   1.00 91.18 352 A 1 
ATOM 2714 O O     . LYS A 1 352 ? 16.998  -8.811  6.411   1.00 88.14 352 A 1 
ATOM 2715 C CB    . LYS A 1 352 ? 18.717  -8.762  3.659   1.00 89.81 352 A 1 
ATOM 2716 C CG    . LYS A 1 352 ? 18.510  -10.235 4.047   1.00 84.81 352 A 1 
ATOM 2717 C CD    . LYS A 1 352 ? 19.347  -11.185 3.178   1.00 82.95 352 A 1 
ATOM 2718 C CE    . LYS A 1 352 ? 19.162  -12.623 3.667   1.00 75.08 352 A 1 
ATOM 2719 N NZ    . LYS A 1 352 ? 19.788  -13.613 2.760   1.00 67.98 352 A 1 
ATOM 2720 N N     . LYS A 1 353 ? 18.684  -7.338  6.668   1.00 90.71 353 A 1 
ATOM 2721 C CA    . LYS A 1 353 ? 18.817  -7.487  8.130   1.00 89.43 353 A 1 
ATOM 2722 C C     . LYS A 1 353 ? 17.573  -7.006  8.892   1.00 88.89 353 A 1 
ATOM 2723 O O     . LYS A 1 353 ? 17.295  -7.529  9.956   1.00 85.05 353 A 1 
ATOM 2724 C CB    . LYS A 1 353 ? 20.055  -6.727  8.632   1.00 87.79 353 A 1 
ATOM 2725 C CG    . LYS A 1 353 ? 21.387  -7.232  8.051   1.00 82.02 353 A 1 
ATOM 2726 C CD    . LYS A 1 353 ? 22.540  -6.326  8.510   1.00 77.71 353 A 1 
ATOM 2727 C CE    . LYS A 1 353 ? 23.879  -6.732  7.897   1.00 69.85 353 A 1 
ATOM 2728 N NZ    . LYS A 1 353 ? 24.977  -5.792  8.261   1.00 61.37 353 A 1 
ATOM 2729 N N     . SER A 1 354 ? 16.824  -6.049  8.348   1.00 89.52 354 A 1 
ATOM 2730 C CA    . SER A 1 354 ? 15.638  -5.466  8.985   1.00 88.87 354 A 1 
ATOM 2731 C C     . SER A 1 354 ? 14.304  -6.045  8.487   1.00 89.37 354 A 1 
ATOM 2732 O O     . SER A 1 354 ? 13.248  -5.520  8.830   1.00 84.69 354 A 1 
ATOM 2733 C CB    . SER A 1 354 ? 15.664  -3.935  8.840   1.00 85.58 354 A 1 
ATOM 2734 O OG    . SER A 1 354 ? 15.560  -3.550  7.490   1.00 74.07 354 A 1 
ATOM 2735 N N     . ARG A 1 355 ? 14.317  -7.100  7.656   1.00 89.02 355 A 1 
ATOM 2736 C CA    . ARG A 1 355 ? 13.086  -7.711  7.160   1.00 89.09 355 A 1 
ATOM 2737 C C     . ARG A 1 355 ? 12.353  -8.458  8.267   1.00 89.09 355 A 1 
ATOM 2738 O O     . ARG A 1 355 ? 12.957  -9.262  8.966   1.00 85.67 355 A 1 
ATOM 2739 C CB    . ARG A 1 355 ? 13.358  -8.659  5.987   1.00 86.74 355 A 1 
ATOM 2740 C CG    . ARG A 1 355 ? 13.794  -7.914  4.719   1.00 79.90 355 A 1 
ATOM 2741 C CD    . ARG A 1 355 ? 13.890  -8.826  3.490   1.00 79.79 355 A 1 
ATOM 2742 N NE    . ARG A 1 355 ? 14.799  -9.945  3.722   1.00 75.74 355 A 1 
ATOM 2743 C CZ    . ARG A 1 355 ? 15.188  -10.878 2.848   1.00 74.22 355 A 1 
ATOM 2744 N NH1   . ARG A 1 355 ? 14.839  -10.852 1.598   1.00 67.87 355 A 1 
ATOM 2745 N NH2   . ARG A 1 355 ? 15.934  -11.853 3.236   1.00 65.81 355 A 1 
ATOM 2746 N N     . LYS A 1 356 ? 11.033  -8.251  8.349   1.00 87.66 356 A 1 
ATOM 2747 C CA    . LYS A 1 356 ? 10.150  -8.947  9.276   1.00 87.29 356 A 1 
ATOM 2748 C C     . LYS A 1 356 ? 9.123   -9.758  8.486   1.00 87.95 356 A 1 
ATOM 2749 O O     . LYS A 1 356 ? 8.306   -9.208  7.751   1.00 82.95 356 A 1 
ATOM 2750 C CB    . LYS A 1 356 ? 9.487   -7.951  10.236  1.00 82.47 356 A 1 
ATOM 2751 C CG    . LYS A 1 356 ? 10.508  -7.268  11.157  1.00 73.44 356 A 1 
ATOM 2752 C CD    . LYS A 1 356 ? 9.791   -6.355  12.149  1.00 67.32 356 A 1 
ATOM 2753 C CE    . LYS A 1 356 ? 10.783  -5.659  13.091  1.00 59.69 356 A 1 
ATOM 2754 N NZ    . LYS A 1 356 ? 10.082  -4.769  14.024  1.00 51.76 356 A 1 
ATOM 2755 N N     . PHE A 1 357 ? 9.166   -11.081 8.630   1.00 85.27 357 A 1 
ATOM 2756 C CA    . PHE A 1 357 ? 8.216   -11.997 7.981   1.00 85.20 357 A 1 
ATOM 2757 C C     . PHE A 1 357 ? 6.963   -12.246 8.823   1.00 84.86 357 A 1 
ATOM 2758 O O     . PHE A 1 357 ? 5.966   -12.785 8.325   1.00 80.01 357 A 1 
ATOM 2759 C CB    . PHE A 1 357 ? 8.925   -13.308 7.632   1.00 83.23 357 A 1 
ATOM 2760 C CG    . PHE A 1 357 ? 9.928   -13.158 6.518   1.00 83.01 357 A 1 
ATOM 2761 C CD1   . PHE A 1 357 ? 9.512   -13.198 5.175   1.00 78.35 357 A 1 
ATOM 2762 C CD2   . PHE A 1 357 ? 11.292  -12.969 6.806   1.00 77.69 357 A 1 
ATOM 2763 C CE1   . PHE A 1 357 ? 10.438  -13.065 4.132   1.00 75.44 357 A 1 
ATOM 2764 C CE2   . PHE A 1 357 ? 12.227  -12.832 5.768   1.00 75.45 357 A 1 
ATOM 2765 C CZ    . PHE A 1 357 ? 11.797  -12.882 4.430   1.00 77.19 357 A 1 
ATOM 2766 N N     . GLU A 1 358 ? 6.987   -11.836 10.085  1.00 87.51 358 A 1 
ATOM 2767 C CA    . GLU A 1 358 ? 5.836   -11.891 10.971  1.00 86.80 358 A 1 
ATOM 2768 C C     . GLU A 1 358 ? 4.685   -11.018 10.458  1.00 86.53 358 A 1 
ATOM 2769 O O     . GLU A 1 358 ? 4.839   -10.105 9.649   1.00 82.81 358 A 1 
ATOM 2770 C CB    . GLU A 1 358 ? 6.237   -11.490 12.396  1.00 84.23 358 A 1 
ATOM 2771 C CG    . GLU A 1 358 ? 7.245   -12.488 12.977  1.00 72.75 358 A 1 
ATOM 2772 C CD    . GLU A 1 358 ? 7.497   -12.272 14.470  1.00 65.17 358 A 1 
ATOM 2773 O OE1   . GLU A 1 358 ? 8.121   -13.175 15.063  1.00 57.87 358 A 1 
ATOM 2774 O OE2   . GLU A 1 358 ? 7.028   -11.235 14.995  1.00 56.72 358 A 1 
ATOM 2775 N N     . LYS A 1 359 ? 3.471   -11.356 10.899  1.00 82.51 359 A 1 
ATOM 2776 C CA    . LYS A 1 359 ? 2.283   -10.619 10.488  1.00 82.30 359 A 1 
ATOM 2777 C C     . LYS A 1 359 ? 2.228   -9.289  11.236  1.00 83.65 359 A 1 
ATOM 2778 O O     . LYS A 1 359 ? 1.760   -9.235  12.360  1.00 80.85 359 A 1 
ATOM 2779 C CB    . LYS A 1 359 ? 1.025   -11.464 10.699  1.00 78.31 359 A 1 
ATOM 2780 C CG    . LYS A 1 359 ? -0.233  -10.753 10.167  1.00 70.24 359 A 1 
ATOM 2781 C CD    . LYS A 1 359 ? -1.487  -11.552 10.520  1.00 65.22 359 A 1 
ATOM 2782 C CE    . LYS A 1 359 ? -2.733  -10.785 10.102  1.00 56.53 359 A 1 
ATOM 2783 N NZ    . LYS A 1 359 ? -3.974  -11.377 10.678  1.00 50.55 359 A 1 
ATOM 2784 N N     . THR A 1 360 ? 2.584   -8.218  10.557  1.00 84.21 360 A 1 
ATOM 2785 C CA    . THR A 1 360 ? 2.396   -6.860  11.053  1.00 83.27 360 A 1 
ATOM 2786 C C     . THR A 1 360 ? 1.074   -6.269  10.555  1.00 84.46 360 A 1 
ATOM 2787 O O     . THR A 1 360 ? 0.704   -6.405  9.383   1.00 80.72 360 A 1 
ATOM 2788 C CB    . THR A 1 360 ? 3.595   -5.959  10.691  1.00 79.06 360 A 1 
ATOM 2789 O OG1   . THR A 1 360 ? 3.822   -5.981  9.303   1.00 69.64 360 A 1 
ATOM 2790 C CG2   . THR A 1 360 ? 4.876   -6.437  11.368  1.00 69.18 360 A 1 
ATOM 2791 N N     . THR A 1 361 ? 0.331   -5.625  11.459  1.00 82.81 361 A 1 
ATOM 2792 C CA    . THR A 1 361 ? -0.857  -4.848  11.091  1.00 83.09 361 A 1 
ATOM 2793 C C     . THR A 1 361 ? -0.404  -3.492  10.572  1.00 82.95 361 A 1 
ATOM 2794 O O     . THR A 1 361 ? 0.256   -2.744  11.277  1.00 80.58 361 A 1 
ATOM 2795 C CB    . THR A 1 361 ? -1.811  -4.691  12.282  1.00 81.92 361 A 1 
ATOM 2796 O OG1   . THR A 1 361 ? -2.200  -5.981  12.726  1.00 76.59 361 A 1 
ATOM 2797 C CG2   . THR A 1 361 ? -3.087  -3.952  11.891  1.00 76.29 361 A 1 
ATOM 2798 N N     . ARG A 1 362 ? -0.741  -3.180  9.323   1.00 81.40 362 A 1 
ATOM 2799 C CA    . ARG A 1 362 ? -0.338  -1.910  8.693   1.00 80.36 362 A 1 
ATOM 2800 C C     . ARG A 1 362 ? -1.288  -0.761  9.001   1.00 80.22 362 A 1 
ATOM 2801 O O     . ARG A 1 362 ? -0.874  0.389   8.942   1.00 77.21 362 A 1 
ATOM 2802 C CB    . ARG A 1 362 ? -0.237  -2.080  7.169   1.00 78.28 362 A 1 
ATOM 2803 C CG    . ARG A 1 362 ? 0.954   -2.963  6.776   1.00 73.72 362 A 1 
ATOM 2804 C CD    . ARG A 1 362 ? 1.102   -3.018  5.254   1.00 71.99 362 A 1 
ATOM 2805 N NE    . ARG A 1 362 ? 2.343   -3.723  4.893   1.00 66.94 362 A 1 
ATOM 2806 C CZ    . ARG A 1 362 ? 3.285   -3.291  4.069   1.00 63.40 362 A 1 
ATOM 2807 N NH1   . ARG A 1 362 ? 3.114   -2.250  3.304   1.00 58.51 362 A 1 
ATOM 2808 N NH2   . ARG A 1 362 ? 4.428   -3.894  4.029   1.00 59.62 362 A 1 
ATOM 2809 N N     . TYR A 1 363 ? -2.552  -1.083  9.263   1.00 78.75 363 A 1 
ATOM 2810 C CA    . TYR A 1 363 ? -3.612  -0.105  9.500   1.00 78.41 363 A 1 
ATOM 2811 C C     . TYR A 1 363 ? -4.448  -0.583  10.695  1.00 79.46 363 A 1 
ATOM 2812 O O     . TYR A 1 363 ? -5.235  -1.529  10.563  1.00 78.09 363 A 1 
ATOM 2813 C CB    . TYR A 1 363 ? -4.480  0.035   8.250   1.00 76.52 363 A 1 
ATOM 2814 C CG    . TYR A 1 363 ? -3.733  0.436   6.992   1.00 74.30 363 A 1 
ATOM 2815 C CD1   . TYR A 1 363 ? -3.312  1.761   6.799   1.00 71.51 363 A 1 
ATOM 2816 C CD2   . TYR A 1 363 ? -3.434  -0.519  6.001   1.00 70.76 363 A 1 
ATOM 2817 C CE1   . TYR A 1 363 ? -2.610  2.138   5.648   1.00 69.95 363 A 1 
ATOM 2818 C CE2   . TYR A 1 363 ? -2.729  -0.161  4.841   1.00 69.36 363 A 1 
ATOM 2819 C CZ    . TYR A 1 363 ? -2.318  1.179   4.657   1.00 71.78 363 A 1 
ATOM 2820 O OH    . TYR A 1 363 ? -1.619  1.540   3.526   1.00 68.98 363 A 1 
ATOM 2821 N N     . ALA A 1 364 ? -4.265  0.053   11.836  1.00 80.12 364 A 1 
ATOM 2822 C CA    . ALA A 1 364 ? -4.972  -0.250  13.072  1.00 80.50 364 A 1 
ATOM 2823 C C     . ALA A 1 364 ? -6.489  -0.083  12.928  1.00 82.78 364 A 1 
ATOM 2824 O O     . ALA A 1 364 ? -7.259  -0.990  13.247  1.00 80.96 364 A 1 
ATOM 2825 C CB    . ALA A 1 364 ? -4.424  0.688   14.150  1.00 78.03 364 A 1 
ATOM 2826 N N     . THR A 1 365 ? -6.914  1.026   12.317  1.00 78.62 365 A 1 
ATOM 2827 C CA    . THR A 1 365 ? -8.318  1.347   12.040  1.00 78.58 365 A 1 
ATOM 2828 C C     . THR A 1 365 ? -9.006  0.277   11.192  1.00 81.70 365 A 1 
ATOM 2829 O O     . THR A 1 365 ? -10.144 -0.117  11.459  1.00 80.55 365 A 1 
ATOM 2830 C CB    . THR A 1 365 ? -8.401  2.684   11.298  1.00 74.31 365 A 1 
ATOM 2831 O OG1   . THR A 1 365 ? -7.586  2.639   10.140  1.00 65.87 365 A 1 
ATOM 2832 C CG2   . THR A 1 365 ? -7.922  3.849   12.172  1.00 63.83 365 A 1 
ATOM 2833 N N     . ARG A 1 366 ? -8.317  -0.299  10.203  1.00 81.39 366 A 1 
ATOM 2834 C CA    . ARG A 1 366 ? -8.860  -1.384  9.371   1.00 82.08 366 A 1 
ATOM 2835 C C     . ARG A 1 366 ? -8.961  -2.707  10.113  1.00 83.71 366 A 1 
ATOM 2836 O O     . ARG A 1 366 ? -9.859  -3.494  9.801   1.00 83.36 366 A 1 
ATOM 2837 C CB    . ARG A 1 366 ? -8.016  -1.579  8.116   1.00 80.65 366 A 1 
ATOM 2838 C CG    . ARG A 1 366 ? -8.127  -0.391  7.162   1.00 76.38 366 A 1 
ATOM 2839 C CD    . ARG A 1 366 ? -7.432  -0.737  5.850   1.00 75.52 366 A 1 
ATOM 2840 N NE    . ARG A 1 366 ? -7.468  0.393   4.917   1.00 70.32 366 A 1 
ATOM 2841 C CZ    . ARG A 1 366 ? -7.223  0.358   3.624   1.00 68.73 366 A 1 
ATOM 2842 N NH1   . ARG A 1 366 ? -6.896  -0.752  3.011   1.00 60.43 366 A 1 
ATOM 2843 N NH2   . ARG A 1 366 ? -7.296  1.454   2.917   1.00 62.53 366 A 1 
ATOM 2844 N N     . LYS A 1 367 ? -8.041  -2.993  11.040  1.00 81.96 367 A 1 
ATOM 2845 C CA    . LYS A 1 367 ? -8.124  -4.163  11.912  1.00 83.06 367 A 1 
ATOM 2846 C C     . LYS A 1 367 ? -9.351  -4.041  12.815  1.00 84.21 367 A 1 
ATOM 2847 O O     . LYS A 1 367 ? -10.201 -4.926  12.769  1.00 83.79 367 A 1 
ATOM 2848 C CB    . LYS A 1 367 ? -6.815  -4.340  12.703  1.00 82.36 367 A 1 
ATOM 2849 C CG    . LYS A 1 367 ? -6.871  -5.582  13.614  1.00 81.04 367 A 1 
ATOM 2850 C CD    . LYS A 1 367 ? -5.638  -5.728  14.527  1.00 79.54 367 A 1 
ATOM 2851 C CE    . LYS A 1 367 ? -5.877  -6.864  15.513  1.00 72.60 367 A 1 
ATOM 2852 N NZ    . LYS A 1 367 ? -4.907  -6.899  16.635  1.00 68.38 367 A 1 
ATOM 2853 N N     . ALA A 1 368 ? -9.496  -2.922  13.505  1.00 83.76 368 A 1 
ATOM 2854 C CA    . ALA A 1 368 ? -10.633 -2.626  14.362  1.00 83.20 368 A 1 
ATOM 2855 C C     . ALA A 1 368 ? -11.971 -2.765  13.615  1.00 84.45 368 A 1 
ATOM 2856 O O     . ALA A 1 368 ? -12.855 -3.516  14.025  1.00 82.95 368 A 1 
ATOM 2857 C CB    . ALA A 1 368 ? -10.448 -1.205  14.913  1.00 81.50 368 A 1 
ATOM 2858 N N     . TYR A 1 369 ? -12.081 -2.148  12.428  1.00 83.08 369 A 1 
ATOM 2859 C CA    . TYR A 1 369 ? -13.271 -2.267  11.581  1.00 82.18 369 A 1 
ATOM 2860 C C     . TYR A 1 369 ? -13.563 -3.707  11.143  1.00 84.13 369 A 1 
ATOM 2861 O O     . TYR A 1 369 ? -14.715 -4.128  11.090  1.00 83.54 369 A 1 
ATOM 2862 C CB    . TYR A 1 369 ? -13.118 -1.358  10.355  1.00 80.22 369 A 1 
ATOM 2863 C CG    . TYR A 1 369 ? -14.350 -1.334  9.483   1.00 77.20 369 A 1 
ATOM 2864 C CD1   . TYR A 1 369 ? -14.399 -2.066  8.278   1.00 73.40 369 A 1 
ATOM 2865 C CD2   . TYR A 1 369 ? -15.482 -0.605  9.878   1.00 69.52 369 A 1 
ATOM 2866 C CE1   . TYR A 1 369 ? -15.560 -2.073  7.488   1.00 68.10 369 A 1 
ATOM 2867 C CE2   . TYR A 1 369 ? -16.652 -0.598  9.104   1.00 67.18 369 A 1 
ATOM 2868 C CZ    . TYR A 1 369 ? -16.684 -1.337  7.904   1.00 68.69 369 A 1 
ATOM 2869 O OH    . TYR A 1 369 ? -17.844 -1.348  7.143   1.00 67.52 369 A 1 
ATOM 2870 N N     . ALA A 1 370 ? -12.535 -4.498  10.813  1.00 83.07 370 A 1 
ATOM 2871 C CA    . ALA A 1 370 ? -12.716 -5.882  10.406  1.00 82.74 370 A 1 
ATOM 2872 C C     . ALA A 1 370 ? -13.129 -6.808  11.556  1.00 83.51 370 A 1 
ATOM 2873 O O     . ALA A 1 370 ? -13.767 -7.834  11.294  1.00 82.39 370 A 1 
ATOM 2874 C CB    . ALA A 1 370 ? -11.425 -6.379  9.748   1.00 81.25 370 A 1 
ATOM 2875 N N     . GLU A 1 371 ? -12.760 -6.505  12.795  1.00 83.01 371 A 1 
ATOM 2876 C CA    . GLU A 1 371 ? -13.121 -7.263  13.999  1.00 82.60 371 A 1 
ATOM 2877 C C     . GLU A 1 371 ? -14.586 -7.044  14.385  1.00 83.36 371 A 1 
ATOM 2878 O O     . GLU A 1 371 ? -15.301 -8.027  14.599  1.00 82.00 371 A 1 
ATOM 2879 C CB    . GLU A 1 371 ? -12.160 -6.904  15.150  1.00 81.26 371 A 1 
ATOM 2880 C CG    . GLU A 1 371 ? -10.786 -7.550  14.935  1.00 75.71 371 A 1 
ATOM 2881 C CD    . GLU A 1 371 ? -9.666  -7.059  15.875  1.00 71.87 371 A 1 
ATOM 2882 O OE1   . GLU A 1 371 ? -8.565  -7.668  15.822  1.00 64.59 371 A 1 
ATOM 2883 O OE2   . GLU A 1 371 ? -9.862  -6.065  16.585  1.00 66.33 371 A 1 
ATOM 2884 N N     . ALA A 1 372 ? -15.059 -5.808  14.371  1.00 86.84 372 A 1 
ATOM 2885 C CA    . ALA A 1 372 ? -16.437 -5.494  14.749  1.00 85.71 372 A 1 
ATOM 2886 C C     . ALA A 1 372 ? -17.460 -5.609  13.603  1.00 86.75 372 A 1 
ATOM 2887 O O     . ALA A 1 372 ? -18.669 -5.523  13.825  1.00 84.34 372 A 1 
ATOM 2888 C CB    . ALA A 1 372 ? -16.451 -4.124  15.401  1.00 82.69 372 A 1 
ATOM 2889 N N     . ARG A 1 373 ? -17.011 -5.826  12.362  1.00 85.20 373 A 1 
ATOM 2890 C CA    . ARG A 1 373 ? -17.933 -5.951  11.227  1.00 85.48 373 A 1 
ATOM 2891 C C     . ARG A 1 373 ? -18.754 -7.237  11.310  1.00 86.30 373 A 1 
ATOM 2892 O O     . ARG A 1 373 ? -18.169 -8.309  11.465  1.00 85.21 373 A 1 
ATOM 2893 C CB    . ARG A 1 373 ? -17.140 -5.843  9.921   1.00 83.77 373 A 1 
ATOM 2894 C CG    . ARG A 1 373 ? -18.082 -5.751  8.724   1.00 77.08 373 A 1 
ATOM 2895 C CD    . ARG A 1 373 ? -17.282 -5.510  7.456   1.00 76.82 373 A 1 
ATOM 2896 N NE    . ARG A 1 373 ? -18.191 -5.365  6.305   1.00 72.38 373 A 1 
ATOM 2897 C CZ    . ARG A 1 373 ? -17.875 -4.942  5.106   1.00 71.13 373 A 1 
ATOM 2898 N NH1   . ARG A 1 373 ? -16.644 -4.622  4.806   1.00 65.10 373 A 1 
ATOM 2899 N NH2   . ARG A 1 373 ? -18.786 -4.835  4.193   1.00 64.92 373 A 1 
ATOM 2900 N N     . PRO A 1 374 ? -20.105 -7.189  11.105  1.00 85.36 374 A 1 
ATOM 2901 C CA    . PRO A 1 374 ? -20.950 -8.374  11.112  1.00 85.20 374 A 1 
ATOM 2902 C C     . PRO A 1 374 ? -20.516 -9.368  10.031  1.00 86.73 374 A 1 
ATOM 2903 O O     . PRO A 1 374 ? -20.052 -8.999  8.939   1.00 84.88 374 A 1 
ATOM 2904 C CB    . PRO A 1 374 ? -22.386 -7.879  10.930  1.00 82.47 374 A 1 
ATOM 2905 C CG    . PRO A 1 374 ? -22.229 -6.510  10.281  1.00 78.04 374 A 1 
ATOM 2906 C CD    . PRO A 1 374 ? -20.921 -5.999  10.869  1.00 80.67 374 A 1 
ATOM 2907 N N     . ARG A 1 375 ? -20.627 -10.682 10.357  1.00 83.54 375 A 1 
ATOM 2908 C CA    . ARG A 1 375 ? -20.157 -11.777 9.504   1.00 82.97 375 A 1 
ATOM 2909 C C     . ARG A 1 375 ? -21.203 -12.882 9.413   1.00 83.03 375 A 1 
ATOM 2910 O O     . ARG A 1 375 ? -21.643 -13.396 10.431  1.00 81.86 375 A 1 
ATOM 2911 C CB    . ARG A 1 375 ? -18.854 -12.366 10.034  1.00 81.28 375 A 1 
ATOM 2912 C CG    . ARG A 1 375 ? -17.715 -11.344 10.098  1.00 78.97 375 A 1 
ATOM 2913 C CD    . ARG A 1 375 ? -16.447 -12.010 10.617  1.00 82.26 375 A 1 
ATOM 2914 N NE    . ARG A 1 375 ? -15.384 -11.009 10.820  1.00 80.03 375 A 1 
ATOM 2915 C CZ    . ARG A 1 375 ? -14.082 -11.237 10.860  1.00 81.54 375 A 1 
ATOM 2916 N NH1   . ARG A 1 375 ? -13.591 -12.426 10.674  1.00 71.49 375 A 1 
ATOM 2917 N NH2   . ARG A 1 375 ? -13.268 -10.265 11.100  1.00 75.62 375 A 1 
ATOM 2918 N N     . ILE A 1 376 ? -21.475 -13.353 8.197   1.00 84.06 376 A 1 
ATOM 2919 C CA    . ILE A 1 376 ? -22.290 -14.533 7.925   1.00 83.22 376 A 1 
ATOM 2920 C C     . ILE A 1 376 ? -21.357 -15.669 7.494   1.00 83.67 376 A 1 
ATOM 2921 O O     . ILE A 1 376 ? -20.638 -15.557 6.490   1.00 80.30 376 A 1 
ATOM 2922 C CB    . ILE A 1 376 ? -23.385 -14.218 6.881   1.00 80.45 376 A 1 
ATOM 2923 C CG1   . ILE A 1 376 ? -24.310 -13.092 7.388   1.00 75.08 376 A 1 
ATOM 2924 C CG2   . ILE A 1 376 ? -24.182 -15.489 6.568   1.00 75.18 376 A 1 
ATOM 2925 C CD1   . ILE A 1 376 ? -25.276 -12.560 6.322   1.00 70.21 376 A 1 
ATOM 2926 N N     . LYS A 1 377 ? -21.295 -16.769 8.267   1.00 78.72 377 A 1 
ATOM 2927 C CA    . LYS A 1 377 ? -20.412 -17.925 8.016   1.00 79.38 377 A 1 
ATOM 2928 C C     . LYS A 1 377 ? -18.951 -17.506 7.740   1.00 81.41 377 A 1 
ATOM 2929 O O     . LYS A 1 377 ? -18.304 -18.006 6.813   1.00 78.29 377 A 1 
ATOM 2930 C CB    . LYS A 1 377 ? -21.004 -18.822 6.912   1.00 76.09 377 A 1 
ATOM 2931 C CG    . LYS A 1 377 ? -22.384 -19.391 7.284   1.00 71.69 377 A 1 
ATOM 2932 C CD    . LYS A 1 377 ? -22.990 -20.213 6.128   1.00 65.00 377 A 1 
ATOM 2933 C CE    . LYS A 1 377 ? -24.363 -20.712 6.553   1.00 58.85 377 A 1 
ATOM 2934 N NZ    . LYS A 1 377 ? -25.100 -21.426 5.473   1.00 53.49 377 A 1 
ATOM 2935 N N     . GLY A 1 378 ? -18.446 -16.554 8.519   1.00 79.85 378 A 1 
ATOM 2936 C CA    . GLY A 1 378 ? -17.078 -16.037 8.450   1.00 78.78 378 A 1 
ATOM 2937 C C     . GLY A 1 378 ? -16.801 -15.020 7.336   1.00 81.75 378 A 1 
ATOM 2938 O O     . GLY A 1 378 ? -15.735 -14.410 7.334   1.00 79.75 378 A 1 
ATOM 2939 N N     . ARG A 1 379 ? -17.751 -14.811 6.401   1.00 81.47 379 A 1 
ATOM 2940 C CA    . ARG A 1 379 ? -17.654 -13.760 5.384   1.00 81.60 379 A 1 
ATOM 2941 C C     . ARG A 1 379 ? -18.240 -12.461 5.920   1.00 82.83 379 A 1 
ATOM 2942 O O     . ARG A 1 379 ? -19.185 -12.505 6.691   1.00 81.63 379 A 1 
ATOM 2943 C CB    . ARG A 1 379 ? -18.372 -14.178 4.102   1.00 78.99 379 A 1 
ATOM 2944 C CG    . ARG A 1 379 ? -17.785 -15.458 3.494   1.00 73.33 379 A 1 
ATOM 2945 C CD    . ARG A 1 379 ? -18.495 -15.773 2.177   1.00 74.63 379 A 1 
ATOM 2946 N NE    . ARG A 1 379 ? -17.964 -16.999 1.585   1.00 68.00 379 A 1 
ATOM 2947 C CZ    . ARG A 1 379 ? -18.327 -17.526 0.414   1.00 62.97 379 A 1 
ATOM 2948 N NH1   . ARG A 1 379 ? -19.225 -16.945 -0.326  1.00 57.28 379 A 1 
ATOM 2949 N NH2   . ARG A 1 379 ? -17.799 -18.633 -0.001  1.00 56.27 379 A 1 
ATOM 2950 N N     . PHE A 1 380 ? -17.733 -11.329 5.461   1.00 82.91 380 A 1 
ATOM 2951 C CA    . PHE A 1 380 ? -18.362 -10.056 5.780   1.00 82.94 380 A 1 
ATOM 2952 C C     . PHE A 1 380 ? -19.777 -10.009 5.192   1.00 82.50 380 A 1 
ATOM 2953 O O     . PHE A 1 380 ? -19.949 -10.255 3.996   1.00 80.28 380 A 1 
ATOM 2954 C CB    . PHE A 1 380 ? -17.516 -8.891  5.246   1.00 82.25 380 A 1 
ATOM 2955 C CG    . PHE A 1 380 ? -16.143 -8.789  5.870   1.00 82.40 380 A 1 
ATOM 2956 C CD1   . PHE A 1 380 ? -16.000 -8.607  7.250   1.00 78.80 380 A 1 
ATOM 2957 C CD2   . PHE A 1 380 ? -14.993 -8.836  5.066   1.00 78.48 380 A 1 
ATOM 2958 C CE1   . PHE A 1 380 ? -14.736 -8.498  7.834   1.00 77.72 380 A 1 
ATOM 2959 C CE2   . PHE A 1 380 ? -13.717 -8.720  5.639   1.00 76.89 380 A 1 
ATOM 2960 C CZ    . PHE A 1 380 ? -13.585 -8.552  7.035   1.00 79.91 380 A 1 
ATOM 2961 N N     . ALA A 1 381 ? -20.762 -9.704  6.035   1.00 83.35 381 A 1 
ATOM 2962 C CA    . ALA A 1 381 ? -22.130 -9.484  5.605   1.00 81.00 381 A 1 
ATOM 2963 C C     . ALA A 1 381 ? -22.228 -8.194  4.784   1.00 79.00 381 A 1 
ATOM 2964 O O     . ALA A 1 381 ? -21.448 -7.254  4.977   1.00 75.49 381 A 1 
ATOM 2965 C CB    . ALA A 1 381 ? -23.033 -9.458  6.836   1.00 79.14 381 A 1 
ATOM 2966 N N     . LYS A 1 382 ? -23.188 -8.149  3.845   1.00 80.70 382 A 1 
ATOM 2967 C CA    . LYS A 1 382 ? -23.595 -6.875  3.264   1.00 77.06 382 A 1 
ATOM 2968 C C     . LYS A 1 382 ? -24.386 -6.105  4.312   1.00 74.98 382 A 1 
ATOM 2969 O O     . LYS A 1 382 ? -25.030 -6.704  5.159   1.00 69.59 382 A 1 
ATOM 2970 C CB    . LYS A 1 382 ? -24.447 -7.078  2.017   1.00 70.74 382 A 1 
ATOM 2971 C CG    . LYS A 1 382 ? -23.678 -7.676  0.837   1.00 61.80 382 A 1 
ATOM 2972 C CD    . LYS A 1 382 ? -24.675 -7.805  -0.317  1.00 58.76 382 A 1 
ATOM 2973 C CE    . LYS A 1 382 ? -24.088 -8.450  -1.545  1.00 50.50 382 A 1 
ATOM 2974 N NZ    . LYS A 1 382 ? -25.179 -8.673  -2.516  1.00 45.54 382 A 1 
ATOM 2975 N N     . ARG A 1 383 ? -24.403 -4.786  4.203   1.00 76.42 383 A 1 
ATOM 2976 C CA    . ARG A 1 383 ? -25.155 -3.936  5.127   1.00 73.15 383 A 1 
ATOM 2977 C C     . ARG A 1 383 ? -26.654 -4.262  5.093   1.00 72.54 383 A 1 
ATOM 2978 O O     . ARG A 1 383 ? -27.242 -4.447  6.151   1.00 65.36 383 A 1 
ATOM 2979 C CB    . ARG A 1 383 ? -24.848 -2.464  4.815   1.00 66.34 383 A 1 
ATOM 2980 C CG    . ARG A 1 383 ? -25.315 -1.543  5.952   1.00 57.61 383 A 1 
ATOM 2981 C CD    . ARG A 1 383 ? -24.882 -0.105  5.669   1.00 55.27 383 A 1 
ATOM 2982 N NE    . ARG A 1 383 ? -25.253 0.777   6.783   1.00 48.68 383 A 1 
ATOM 2983 C CZ    . ARG A 1 383 ? -24.886 2.037   6.953   1.00 44.43 383 A 1 
ATOM 2984 N NH1   . ARG A 1 383 ? -24.122 2.658   6.091   1.00 43.09 383 A 1 
ATOM 2985 N NH2   . ARG A 1 383 ? -25.277 2.692   8.004   1.00 40.95 383 A 1 
ATOM 2986 N N     . SER A 1 384 ? -27.232 -4.457  3.902   1.00 77.09 384 A 1 
ATOM 2987 C CA    . SER A 1 384 ? -28.616 -4.905  3.713   1.00 75.90 384 A 1 
ATOM 2988 C C     . SER A 1 384 ? -28.910 -6.261  4.350   1.00 76.22 384 A 1 
ATOM 2989 O O     . SER A 1 384 ? -29.964 -6.464  4.937   1.00 68.48 384 A 1 
ATOM 2990 C CB    . SER A 1 384 ? -28.912 -5.025  2.218   1.00 69.47 384 A 1 
ATOM 2991 O OG    . SER A 1 384 ? -28.002 -5.902  1.577   1.00 61.51 384 A 1 
ATOM 2992 N N     . ASP A 1 385 ? -27.969 -7.203  4.233   1.00 71.51 385 A 1 
ATOM 2993 C CA    . ASP A 1 385 ? -28.167 -8.567  4.717   1.00 69.01 385 A 1 
ATOM 2994 C C     . ASP A 1 385 ? -28.039 -8.601  6.253   1.00 68.49 385 A 1 
ATOM 2995 O O     . ASP A 1 385 ? -28.698 -9.410  6.899   1.00 63.16 385 A 1 
ATOM 2996 C CB    . ASP A 1 385 ? -27.165 -9.532  4.052   1.00 62.95 385 A 1 
ATOM 2997 C CG    . ASP A 1 385 ? -27.092 -9.510  2.501   1.00 55.28 385 A 1 
ATOM 2998 O OD1   . ASP A 1 385 ? -27.928 -8.866  1.837   1.00 50.65 385 A 1 
ATOM 2999 O OD2   . ASP A 1 385 ? -26.112 -10.072 1.959   1.00 49.86 385 A 1 
ATOM 3000 N N     . ALA A 1 386 ? -27.232 -7.744  6.825   1.00 66.23 386 A 1 
ATOM 3001 C CA    . ALA A 1 386 ? -27.106 -7.593  8.271   1.00 62.51 386 A 1 
ATOM 3002 C C     . ALA A 1 386 ? -28.351 -6.939  8.889   1.00 62.20 386 A 1 
ATOM 3003 O O     . ALA A 1 386 ? -28.802 -7.387  9.946   1.00 58.34 386 A 1 
ATOM 3004 C CB    . ALA A 1 386 ? -25.840 -6.777  8.580   1.00 58.15 386 A 1 
ATOM 3005 N N     . GLU A 1 387 ? -28.953 -5.938  8.239   1.00 70.32 387 A 1 
ATOM 3006 C CA    . GLU A 1 387 ? -30.223 -5.330  8.670   1.00 68.24 387 A 1 
ATOM 3007 C C     . GLU A 1 387 ? -31.371 -6.352  8.608   1.00 68.06 387 A 1 
ATOM 3008 O O     . GLU A 1 387 ? -32.095 -6.521  9.589   1.00 62.30 387 A 1 
ATOM 3009 C CB    . GLU A 1 387 ? -30.486 -4.061  7.824   1.00 60.94 387 A 1 
ATOM 3010 C CG    . GLU A 1 387 ? -29.568 -2.894  8.230   1.00 51.81 387 A 1 
ATOM 3011 C CD    . GLU A 1 387 ? -29.517 -1.697  7.244   1.00 46.87 387 A 1 
ATOM 3012 O OE1   . GLU A 1 387 ? -28.676 -0.780  7.477   1.00 43.22 387 A 1 
ATOM 3013 O OE2   . GLU A 1 387 ? -30.226 -1.724  6.214   1.00 41.99 387 A 1 
ATOM 3014 N N     . MET A 1 388 ? -31.451 -7.164  7.539   1.00 69.37 388 A 1 
ATOM 3015 C CA    . MET A 1 388 ? -32.451 -8.235  7.458   1.00 66.77 388 A 1 
ATOM 3016 C C     . MET A 1 388 ? -32.243 -9.349  8.495   1.00 66.53 388 A 1 
ATOM 3017 O O     . MET A 1 388 ? -33.229 -9.902  8.978   1.00 61.44 388 A 1 
ATOM 3018 C CB    . MET A 1 388 ? -32.488 -8.847  6.064   1.00 61.10 388 A 1 
ATOM 3019 C CG    . MET A 1 388 ? -33.209 -7.972  5.043   1.00 52.47 388 A 1 
ATOM 3020 S SD    . MET A 1 388 ? -34.173 -8.879  3.787   1.00 45.42 388 A 1 
ATOM 3021 C CE    . MET A 1 388 ? -32.898 -9.942  3.088   1.00 41.55 388 A 1 
ATOM 3022 N N     . GLU A 1 389 ? -31.031 -9.745  8.835   1.00 62.30 389 A 1 
ATOM 3023 C CA    . GLU A 1 389 ? -30.787 -10.755 9.882   1.00 60.74 389 A 1 
ATOM 3024 C C     . GLU A 1 389 ? -31.212 -10.241 11.265  1.00 59.37 389 A 1 
ATOM 3025 O O     . GLU A 1 389 ? -31.790 -11.006 12.049  1.00 55.72 389 A 1 
ATOM 3026 C CB    . GLU A 1 389 ? -29.318 -11.226 9.874   1.00 55.87 389 A 1 
ATOM 3027 C CG    . GLU A 1 389 ? -29.165 -12.727 9.605   1.00 48.40 389 A 1 
ATOM 3028 C CD    . GLU A 1 389 ? -27.720 -13.274 9.639   1.00 45.73 389 A 1 
ATOM 3029 O OE1   . GLU A 1 389 ? -27.545 -14.495 9.375   1.00 42.12 389 A 1 
ATOM 3030 O OE2   . GLU A 1 389 ? -26.764 -12.512 9.894   1.00 41.06 389 A 1 
ATOM 3031 N N     . VAL A 1 390 ? -30.979 -8.974  11.554  1.00 62.84 390 A 1 
ATOM 3032 C CA    . VAL A 1 390 ? -31.432 -8.356  12.811  1.00 61.07 390 A 1 
ATOM 3033 C C     . VAL A 1 390 ? -32.962 -8.324  12.862  1.00 61.06 390 A 1 
ATOM 3034 O O     . VAL A 1 390 ? -33.529 -8.765  13.862  1.00 57.54 390 A 1 
ATOM 3035 C CB    . VAL A 1 390 ? -30.815 -6.957  12.998  1.00 56.37 390 A 1 
ATOM 3036 C CG1   . VAL A 1 390 ? -31.370 -6.255  14.242  1.00 48.82 390 A 1 
ATOM 3037 C CG2   . VAL A 1 390 ? -29.302 -7.053  13.194  1.00 51.82 390 A 1 
ATOM 3038 N N     . ASP A 1 391 ? -33.647 -7.948  11.792  1.00 57.05 391 A 1 
ATOM 3039 C CA    . ASP A 1 391 ? -35.119 -7.964  11.732  1.00 55.24 391 A 1 
ATOM 3040 C C     . ASP A 1 391 ? -35.704 -9.380  11.851  1.00 54.04 391 A 1 
ATOM 3041 O O     . ASP A 1 391 ? -36.713 -9.590  12.532  1.00 52.18 391 A 1 
ATOM 3042 C CB    . ASP A 1 391 ? -35.602 -7.307  10.435  1.00 51.47 391 A 1 
ATOM 3043 C CG    . ASP A 1 391 ? -35.558 -5.775  10.451  1.00 45.25 391 A 1 
ATOM 3044 O OD1   . ASP A 1 391 ? -35.474 -5.192  11.550  1.00 42.95 391 A 1 
ATOM 3045 O OD2   . ASP A 1 391 ? -35.663 -5.206  9.341   1.00 42.05 391 A 1 
ATOM 3046 N N     . GLN A 1 392 ? -35.076 -10.399 11.245  1.00 57.29 392 A 1 
ATOM 3047 C CA    . GLN A 1 392 ? -35.514 -11.791 11.400  1.00 57.04 392 A 1 
ATOM 3048 C C     . GLN A 1 392 ? -35.312 -12.314 12.824  1.00 56.46 392 A 1 
ATOM 3049 O O     . GLN A 1 392 ? -36.175 -13.038 13.327  1.00 53.75 392 A 1 
ATOM 3050 C CB    . GLN A 1 392 ? -34.790 -12.703 10.403  1.00 53.39 392 A 1 
ATOM 3051 C CG    . GLN A 1 392 ? -35.407 -12.603 9.005   1.00 48.17 392 A 1 
ATOM 3052 C CD    . GLN A 1 392 ? -34.787 -13.581 8.016   1.00 45.02 392 A 1 
ATOM 3053 O OE1   . GLN A 1 392 ? -33.879 -14.359 8.280   1.00 43.47 392 A 1 
ATOM 3054 N NE2   . GLN A 1 392 ? -35.289 -13.607 6.798   1.00 39.94 392 A 1 
ATOM 3055 N N     . THR A 1 393 ? -34.222 -11.979 13.482  1.00 58.29 393 A 1 
ATOM 3056 C CA    . THR A 1 393 ? -34.013 -12.382 14.887  1.00 58.21 393 A 1 
ATOM 3057 C C     . THR A 1 393 ? -34.996 -11.685 15.829  1.00 57.28 393 A 1 
ATOM 3058 O O     . THR A 1 393 ? -35.530 -12.339 16.729  1.00 53.15 393 A 1 
ATOM 3059 C CB    . THR A 1 393 ? -32.569 -12.186 15.365  1.00 54.63 393 A 1 
ATOM 3060 O OG1   . THR A 1 393 ? -32.001 -10.975 14.953  1.00 48.57 393 A 1 
ATOM 3061 C CG2   . THR A 1 393 ? -31.667 -13.304 14.876  1.00 49.23 393 A 1 
ATOM 3062 N N     . PHE A 1 394 ? -35.322 -10.419 15.590  1.00 53.96 394 A 1 
ATOM 3063 C CA    . PHE A 1 394 ? -36.361 -9.721  16.349  1.00 52.18 394 A 1 
ATOM 3064 C C     . PHE A 1 394 ? -37.760 -10.285 16.090  1.00 51.83 394 A 1 
ATOM 3065 O O     . PHE A 1 394 ? -38.523 -10.486 17.039  1.00 48.36 394 A 1 
ATOM 3066 C CB    . PHE A 1 394 ? -36.298 -8.219  16.070  1.00 47.78 394 A 1 
ATOM 3067 C CG    . PHE A 1 394 ? -35.527 -7.457  17.131  1.00 44.59 394 A 1 
ATOM 3068 C CD1   . PHE A 1 394 ? -36.190 -7.026  18.295  1.00 42.29 394 A 1 
ATOM 3069 C CD2   . PHE A 1 394 ? -34.156 -7.215  16.991  1.00 41.36 394 A 1 
ATOM 3070 C CE1   . PHE A 1 394 ? -35.496 -6.350  19.302  1.00 37.19 394 A 1 
ATOM 3071 C CE2   . PHE A 1 394 ? -33.451 -6.532  18.000  1.00 36.94 394 A 1 
ATOM 3072 C CZ    . PHE A 1 394 ? -34.118 -6.097  19.157  1.00 38.57 394 A 1 
ATOM 3073 N N     . SER A 1 395 ? -38.130 -10.625 14.846  1.00 58.00 395 A 1 
ATOM 3074 C CA    . SER A 1 395 ? -39.453 -11.186 14.535  1.00 57.03 395 A 1 
ATOM 3075 C C     . SER A 1 395 ? -39.647 -12.587 15.115  1.00 56.06 395 A 1 
ATOM 3076 O O     . SER A 1 395 ? -40.732 -12.913 15.596  1.00 53.11 395 A 1 
ATOM 3077 C CB    . SER A 1 395 ? -39.702 -11.179 13.029  1.00 53.23 395 A 1 
ATOM 3078 O OG    . SER A 1 395 ? -38.918 -12.139 12.363  1.00 46.49 395 A 1 
ATOM 3079 N N     . THR A 1 396 ? -38.595 -13.428 15.132  1.00 59.49 396 A 1 
ATOM 3080 C CA    . THR A 1 396 ? -38.660 -14.753 15.770  1.00 58.43 396 A 1 
ATOM 3081 C C     . THR A 1 396 ? -38.733 -14.661 17.300  1.00 57.90 396 A 1 
ATOM 3082 O O     . THR A 1 396 ? -39.475 -15.442 17.900  1.00 54.04 396 A 1 
ATOM 3083 C CB    . THR A 1 396 ? -37.507 -15.668 15.361  1.00 52.72 396 A 1 
ATOM 3084 O OG1   . THR A 1 396 ? -36.266 -15.002 15.344  1.00 47.09 396 A 1 
ATOM 3085 C CG2   . THR A 1 396 ? -37.714 -16.252 13.966  1.00 49.02 396 A 1 
ATOM 3086 N N     . ALA A 1 397 ? -38.049 -13.730 17.913  1.00 55.09 397 A 1 
ATOM 3087 C CA    . ALA A 1 397 ? -38.149 -13.505 19.355  1.00 54.37 397 A 1 
ATOM 3088 C C     . ALA A 1 397 ? -39.559 -13.042 19.760  1.00 53.12 397 A 1 
ATOM 3089 O O     . ALA A 1 397 ? -40.141 -13.600 20.695  1.00 52.05 397 A 1 
ATOM 3090 C CB    . ALA A 1 397 ? -37.064 -12.509 19.778  1.00 51.41 397 A 1 
ATOM 3091 N N     . ALA A 1 398 ? -40.162 -12.129 19.003  1.00 53.36 398 A 1 
ATOM 3092 C CA    . ALA A 1 398 ? -41.515 -11.634 19.279  1.00 52.64 398 A 1 
ATOM 3093 C C     . ALA A 1 398 ? -42.596 -12.730 19.158  1.00 50.88 398 A 1 
ATOM 3094 O O     . ALA A 1 398 ? -43.555 -12.745 19.929  1.00 50.08 398 A 1 
ATOM 3095 C CB    . ALA A 1 398 ? -41.798 -10.474 18.318  1.00 50.56 398 A 1 
ATOM 3096 N N     . LEU A 1 399 ? -42.453 -13.686 18.227  1.00 51.59 399 A 1 
ATOM 3097 C CA    . LEU A 1 399 ? -43.397 -14.810 18.091  1.00 50.71 399 A 1 
ATOM 3098 C C     . LEU A 1 399 ? -43.297 -15.818 19.246  1.00 50.60 399 A 1 
ATOM 3099 O O     . LEU A 1 399 ? -44.308 -16.417 19.599  1.00 48.96 399 A 1 
ATOM 3100 C CB    . LEU A 1 399 ? -43.175 -15.502 16.737  1.00 46.30 399 A 1 
ATOM 3101 C CG    . LEU A 1 399 ? -43.784 -14.753 15.543  1.00 43.24 399 A 1 
ATOM 3102 C CD1   . LEU A 1 399 ? -43.271 -15.358 14.236  1.00 42.53 399 A 1 
ATOM 3103 C CD2   . LEU A 1 399 ? -45.315 -14.838 15.536  1.00 46.08 399 A 1 
ATOM 3104 N N     . SER A 1 400 ? -42.122 -16.024 19.831  1.00 61.42 400 A 1 
ATOM 3105 C CA    . SER A 1 400 ? -41.961 -16.995 20.922  1.00 61.29 400 A 1 
ATOM 3106 C C     . SER A 1 400 ? -42.634 -16.562 22.222  1.00 61.75 400 A 1 
ATOM 3107 O O     . SER A 1 400 ? -43.143 -17.405 22.953  1.00 55.77 400 A 1 
ATOM 3108 C CB    . SER A 1 400 ? -40.487 -17.321 21.148  1.00 55.86 400 A 1 
ATOM 3109 O OG    . SER A 1 400 ? -39.723 -16.213 21.578  1.00 49.89 400 A 1 
ATOM 3110 N N     . ASP A 1 401 ? -42.700 -15.273 22.470  1.00 49.41 401 A 1 
ATOM 3111 C CA    . ASP A 1 401 ? -43.285 -14.736 23.710  1.00 51.86 401 A 1 
ATOM 3112 C C     . ASP A 1 401 ? -44.836 -14.744 23.703  1.00 51.17 401 A 1 
ATOM 3113 O O     . ASP A 1 401 ? -45.478 -14.582 24.729  1.00 48.61 401 A 1 
ATOM 3114 C CB    . ASP A 1 401 ? -42.701 -13.341 23.964  1.00 46.60 401 A 1 
ATOM 3115 C CG    . ASP A 1 401 ? -42.619 -12.964 25.452  1.00 42.41 401 A 1 
ATOM 3116 O OD1   . ASP A 1 401 ? -42.583 -13.876 26.293  1.00 40.68 401 A 1 
ATOM 3117 O OD2   . ASP A 1 401 ? -42.537 -11.744 25.716  1.00 40.83 401 A 1 
ATOM 3118 N N     . SER A 1 402 ? -45.459 -15.017 22.547  1.00 49.02 402 A 1 
ATOM 3119 C CA    . SER A 1 402 ? -46.925 -15.128 22.439  1.00 50.83 402 A 1 
ATOM 3120 C C     . SER A 1 402 ? -47.518 -16.395 23.065  1.00 51.05 402 A 1 
ATOM 3121 O O     . SER A 1 402 ? -48.736 -16.553 23.093  1.00 46.61 402 A 1 
ATOM 3122 C CB    . SER A 1 402 ? -47.374 -14.968 20.988  1.00 45.48 402 A 1 
ATOM 3123 O OG    . SER A 1 402 ? -47.048 -16.091 20.197  1.00 42.05 402 A 1 
ATOM 3124 N N     . SER A 1 403 ? -46.708 -17.316 23.587  1.00 43.57 403 A 1 
ATOM 3125 C CA    . SER A 1 403 ? -47.160 -18.435 24.416  1.00 45.70 403 A 1 
ATOM 3126 C C     . SER A 1 403 ? -47.542 -17.962 25.827  1.00 45.16 403 A 1 
ATOM 3127 O O     . SER A 1 403 ? -47.101 -18.523 26.821  1.00 42.60 403 A 1 
ATOM 3128 C CB    . SER A 1 403 ? -46.160 -19.593 24.405  1.00 42.40 403 A 1 
ATOM 3129 O OG    . SER A 1 403 ? -44.967 -19.292 25.087  1.00 39.09 403 A 1 
ATOM 3130 N N     . TYR A 1 404 ? -48.364 -16.943 25.910  1.00 46.35 404 A 1 
ATOM 3131 C CA    . TYR A 1 404 ? -49.160 -16.665 27.088  1.00 46.02 404 A 1 
ATOM 3132 C C     . TYR A 1 404 ? -50.052 -17.886 27.323  1.00 43.33 404 A 1 
ATOM 3133 O O     . TYR A 1 404 ? -51.096 -18.059 26.690  1.00 41.66 404 A 1 
ATOM 3134 C CB    . TYR A 1 404 ? -49.969 -15.378 26.934  1.00 43.49 404 A 1 
ATOM 3135 C CG    . TYR A 1 404 ? -49.198 -14.132 27.338  1.00 42.08 404 A 1 
ATOM 3136 C CD1   . TYR A 1 404 ? -49.200 -13.703 28.686  1.00 41.49 404 A 1 
ATOM 3137 C CD2   . TYR A 1 404 ? -48.461 -13.416 26.383  1.00 41.70 404 A 1 
ATOM 3138 C CE1   . TYR A 1 404 ? -48.466 -12.567 29.077  1.00 36.86 404 A 1 
ATOM 3139 C CE2   . TYR A 1 404 ? -47.715 -12.276 26.768  1.00 35.99 404 A 1 
ATOM 3140 C CZ    . TYR A 1 404 ? -47.732 -11.852 28.116  1.00 37.50 404 A 1 
ATOM 3141 O OH    . TYR A 1 404 ? -46.998 -10.757 28.486  1.00 36.45 404 A 1 
ATOM 3142 N N     . SER A 1 405 ? -49.585 -18.778 28.197  1.00 42.47 405 A 1 
ATOM 3143 C CA    . SER A 1 405 ? -50.367 -19.888 28.725  1.00 44.85 405 A 1 
ATOM 3144 C C     . SER A 1 405 ? -51.625 -19.286 29.354  1.00 43.07 405 A 1 
ATOM 3145 O O     . SER A 1 405 ? -51.568 -18.621 30.383  1.00 41.65 405 A 1 
ATOM 3146 C CB    . SER A 1 405 ? -49.557 -20.704 29.737  1.00 41.38 405 A 1 
ATOM 3147 O OG    . SER A 1 405 ? -48.482 -19.984 30.295  1.00 38.80 405 A 1 
ATOM 3148 N N     . THR A 1 406 ? -52.752 -19.508 28.672  1.00 43.82 406 A 1 
ATOM 3149 C CA    . THR A 1 406 ? -54.072 -19.231 29.232  1.00 47.53 406 A 1 
ATOM 3150 C C     . THR A 1 406 ? -54.209 -20.114 30.469  1.00 45.07 406 A 1 
ATOM 3151 O O     . THR A 1 406 ? -54.501 -21.302 30.345  1.00 43.95 406 A 1 
ATOM 3152 C CB    . THR A 1 406 ? -55.173 -19.548 28.222  1.00 44.19 406 A 1 
ATOM 3153 O OG1   . THR A 1 406 ? -54.911 -20.767 27.552  1.00 39.81 406 A 1 
ATOM 3154 C CG2   . THR A 1 406 ? -55.281 -18.466 27.145  1.00 41.47 406 A 1 
ATOM 3155 N N     . VAL A 1 407 ? -53.917 -19.570 31.629  1.00 49.80 407 A 1 
ATOM 3156 C CA    . VAL A 1 407 ? -54.169 -20.243 32.904  1.00 52.91 407 A 1 
ATOM 3157 C C     . VAL A 1 407 ? -55.672 -20.514 32.924  1.00 48.39 407 A 1 
ATOM 3158 O O     . VAL A 1 407 ? -56.444 -19.543 32.870  1.00 47.82 407 A 1 
ATOM 3159 C CB    . VAL A 1 407 ? -53.744 -19.387 34.105  1.00 50.55 407 A 1 
ATOM 3160 C CG1   . VAL A 1 407 ? -53.941 -20.155 35.415  1.00 45.60 407 A 1 
ATOM 3161 C CG2   . VAL A 1 407 ? -52.263 -19.000 34.010  1.00 50.46 407 A 1 
ATOM 3162 N N     . PRO A 1 408 ? -56.130 -21.790 32.885  1.00 43.97 408 A 1 
ATOM 3163 C CA    . PRO A 1 408 ? -57.548 -22.054 32.934  1.00 46.96 408 A 1 
ATOM 3164 C C     . PRO A 1 408 ? -58.043 -21.583 34.307  1.00 45.67 408 A 1 
ATOM 3165 O O     . PRO A 1 408 ? -57.574 -22.068 35.337  1.00 44.90 408 A 1 
ATOM 3166 C CB    . PRO A 1 408 ? -57.691 -23.567 32.699  1.00 43.80 408 A 1 
ATOM 3167 C CG    . PRO A 1 408 ? -56.367 -24.136 33.181  1.00 42.78 408 A 1 
ATOM 3168 C CD    . PRO A 1 408 ? -55.359 -23.020 32.909  1.00 47.19 408 A 1 
ATOM 3169 N N     . TRP A 1 409 ? -58.959 -20.627 34.288  1.00 45.56 409 A 1 
ATOM 3170 C CA    . TRP A 1 409 ? -59.750 -20.242 35.467  1.00 45.61 409 A 1 
ATOM 3171 C C     . TRP A 1 409 ? -60.693 -21.413 35.810  1.00 42.45 409 A 1 
ATOM 3172 O O     . TRP A 1 409 ? -61.847 -21.421 35.388  1.00 39.76 409 A 1 
ATOM 3173 C CB    . TRP A 1 409 ? -60.518 -18.943 35.196  1.00 42.18 409 A 1 
ATOM 3174 C CG    . TRP A 1 409 ? -59.695 -17.695 35.110  1.00 38.61 409 A 1 
ATOM 3175 C CD1   . TRP A 1 409 ? -58.810 -17.383 34.152  1.00 32.46 409 A 1 
ATOM 3176 C CD2   . TRP A 1 409 ? -59.720 -16.561 36.037  1.00 35.06 409 A 1 
ATOM 3177 N NE1   . TRP A 1 409 ? -58.261 -16.128 34.401  1.00 30.21 409 A 1 
ATOM 3178 C CE2   . TRP A 1 409 ? -58.791 -15.595 35.540  1.00 34.53 409 A 1 
ATOM 3179 C CE3   . TRP A 1 409 ? -60.419 -16.262 37.215  1.00 37.32 409 A 1 
ATOM 3180 C CZ2   . TRP A 1 409 ? -58.571 -14.376 36.212  1.00 37.40 409 A 1 
ATOM 3181 C CZ3   . TRP A 1 409 ? -60.207 -15.045 37.878  1.00 35.20 409 A 1 
ATOM 3182 C CH2   . TRP A 1 409 ? -59.291 -14.112 37.392  1.00 34.62 409 A 1 
ATOM 3183 N N     . PHE A 1 410 ? -60.159 -22.437 36.495  1.00 42.05 410 A 1 
ATOM 3184 C CA    . PHE A 1 410 ? -60.945 -23.425 37.235  1.00 44.61 410 A 1 
ATOM 3185 C C     . PHE A 1 410 ? -61.188 -22.927 38.667  1.00 41.50 410 A 1 
ATOM 3186 O O     . PHE A 1 410 ? -60.257 -22.344 39.254  1.00 35.50 410 A 1 
ATOM 3187 C CB    . PHE A 1 410 ? -60.275 -24.799 37.217  1.00 41.78 410 A 1 
ATOM 3188 C CG    . PHE A 1 410 ? -60.656 -25.643 36.020  1.00 39.82 410 A 1 
ATOM 3189 C CD1   . PHE A 1 410 ? -61.908 -26.279 35.979  1.00 34.81 410 A 1 
ATOM 3190 C CD2   . PHE A 1 410 ? -59.769 -25.801 34.937  1.00 34.57 410 A 1 
ATOM 3191 C CE1   . PHE A 1 410 ? -62.267 -27.056 34.868  1.00 31.42 410 A 1 
ATOM 3192 C CE2   . PHE A 1 410 ? -60.126 -26.580 33.829  1.00 36.09 410 A 1 
ATOM 3193 C CZ    . PHE A 1 410 ? -61.379 -27.210 33.790  1.00 37.86 410 A 1 
ATOM 3194 O OXT   . PHE A 1 410 ? -62.329 -23.176 39.121  1.00 42.58 410 A 1 
ATOM 3195 N N     . GLU B 2 1   ? 19.976  -18.175 18.486  1.00 28.25 1   B 1 
ATOM 3196 C CA    . GLU B 2 1   ? 19.072  -18.783 17.495  1.00 30.45 1   B 1 
ATOM 3197 C C     . GLU B 2 1   ? 19.340  -18.159 16.127  1.00 32.53 1   B 1 
ATOM 3198 O O     . GLU B 2 1   ? 19.630  -16.973 16.070  1.00 29.18 1   B 1 
ATOM 3199 C CB    . GLU B 2 1   ? 17.627  -18.603 17.924  1.00 26.66 1   B 1 
ATOM 3200 C CG    . GLU B 2 1   ? 17.358  -19.421 19.197  1.00 21.56 1   B 1 
ATOM 3201 C CD    . GLU B 2 1   ? 16.026  -19.081 19.825  1.00 19.03 1   B 1 
ATOM 3202 O OE1   . GLU B 2 1   ? 15.354  -20.033 20.250  1.00 17.71 1   B 1 
ATOM 3203 O OE2   . GLU B 2 1   ? 15.744  -17.856 19.920  1.00 18.53 1   B 1 
ATOM 3204 N N     . ASN B 2 2   ? 19.354  -18.942 15.033  1.00 43.42 2   B 1 
ATOM 3205 C CA    . ASN B 2 2   ? 19.828  -18.456 13.722  1.00 43.68 2   B 1 
ATOM 3206 C C     . ASN B 2 2   ? 18.662  -17.648 13.074  1.00 42.80 2   B 1 
ATOM 3207 O O     . ASN B 2 2   ? 17.666  -18.255 12.699  1.00 39.84 2   B 1 
ATOM 3208 C CB    . ASN B 2 2   ? 20.317  -19.612 12.869  1.00 39.78 2   B 1 
ATOM 3209 C CG    . ASN B 2 2   ? 21.773  -19.503 12.453  1.00 33.43 2   B 1 
ATOM 3210 O OD1   . ASN B 2 2   ? 22.361  -18.428 12.385  1.00 32.00 2   B 1 
ATOM 3211 N ND2   . ASN B 2 2   ? 22.415  -20.613 12.144  1.00 30.67 2   B 1 
ATOM 3212 N N     . PRO B 2 3   ? 18.784  -16.327 12.833  1.00 39.19 3   B 1 
ATOM 3213 C CA    . PRO B 2 3   ? 17.682  -15.476 12.360  1.00 37.42 3   B 1 
ATOM 3214 C C     . PRO B 2 3   ? 17.224  -15.814 10.927  1.00 37.00 3   B 1 
ATOM 3215 O O     . PRO B 2 3   ? 16.224  -15.294 10.440  1.00 36.05 3   B 1 
ATOM 3216 C CB    . PRO B 2 3   ? 18.210  -14.052 12.480  1.00 34.96 3   B 1 
ATOM 3217 C CG    . PRO B 2 3   ? 19.723  -14.200 12.357  1.00 35.71 3   B 1 
ATOM 3218 C CD    . PRO B 2 3   ? 19.986  -15.533 13.042  1.00 39.30 3   B 1 
ATOM 3219 N N     . ALA B 2 4   ? 17.952  -16.673 10.222  1.00 44.15 4   B 1 
ATOM 3220 C CA    . ALA B 2 4   ? 17.635  -17.096 8.868   1.00 42.91 4   B 1 
ATOM 3221 C C     . ALA B 2 4   ? 16.447  -18.084 8.775   1.00 42.76 4   B 1 
ATOM 3222 O O     . ALA B 2 4   ? 15.983  -18.334 7.658   1.00 40.74 4   B 1 
ATOM 3223 C CB    . ALA B 2 4   ? 18.901  -17.682 8.251   1.00 40.01 4   B 1 
ATOM 3224 N N     . ALA B 2 5   ? 15.981  -18.644 9.878   1.00 44.63 5   B 1 
ATOM 3225 C CA    . ALA B 2 5   ? 14.929  -19.668 9.868   1.00 42.16 5   B 1 
ATOM 3226 C C     . ALA B 2 5   ? 13.524  -19.100 9.550   1.00 43.42 5   B 1 
ATOM 3227 O O     . ALA B 2 5   ? 12.682  -19.817 9.007   1.00 41.33 5   B 1 
ATOM 3228 C CB    . ALA B 2 5   ? 14.955  -20.389 11.225  1.00 37.59 5   B 1 
ATOM 3229 N N     . GLU B 2 6   ? 13.270  -17.825 9.831   1.00 54.92 6   B 1 
ATOM 3230 C CA    . GLU B 2 6   ? 11.935  -17.222 9.648   1.00 54.42 6   B 1 
ATOM 3231 C C     . GLU B 2 6   ? 11.443  -17.243 8.195   1.00 56.25 6   B 1 
ATOM 3232 O O     . GLU B 2 6   ? 10.250  -17.451 7.930   1.00 51.55 6   B 1 
ATOM 3233 C CB    . GLU B 2 6   ? 11.946  -15.763 10.131  1.00 47.99 6   B 1 
ATOM 3234 C CG    . GLU B 2 6   ? 12.112  -15.613 11.640  1.00 40.58 6   B 1 
ATOM 3235 C CD    . GLU B 2 6   ? 11.965  -14.163 12.099  1.00 37.35 6   B 1 
ATOM 3236 O OE1   . GLU B 2 6   ? 11.794  -13.957 13.316  1.00 33.38 6   B 1 
ATOM 3237 O OE2   . GLU B 2 6   ? 12.040  -13.263 11.222  1.00 34.49 6   B 1 
ATOM 3238 N N     . GLY B 2 7   ? 12.332  -17.068 7.235   1.00 59.62 7   B 1 
ATOM 3239 C CA    . GLY B 2 7   ? 12.006  -17.127 5.808   1.00 57.87 7   B 1 
ATOM 3240 C C     . GLY B 2 7   ? 11.647  -18.523 5.296   1.00 61.02 7   B 1 
ATOM 3241 O O     . GLY B 2 7   ? 11.084  -18.641 4.203   1.00 56.23 7   B 1 
ATOM 3242 N N     . GLY B 2 8   ? 11.930  -19.578 6.059   1.00 66.93 8   B 1 
ATOM 3243 C CA    . GLY B 2 8   ? 11.885  -20.976 5.629   1.00 64.83 8   B 1 
ATOM 3244 C C     . GLY B 2 8   ? 10.522  -21.497 5.158   1.00 68.13 8   B 1 
ATOM 3245 O O     . GLY B 2 8   ? 10.450  -22.496 4.432   1.00 61.05 8   B 1 
ATOM 3246 N N     . SER B 2 9   ? 9.420   -20.821 5.494   1.00 71.92 9   B 1 
ATOM 3247 C CA    . SER B 2 9   ? 8.077   -21.151 5.012   1.00 72.14 9   B 1 
ATOM 3248 C C     . SER B 2 9   ? 7.441   -20.042 4.168   1.00 75.76 9   B 1 
ATOM 3249 O O     . SER B 2 9   ? 6.216   -20.016 4.006   1.00 67.66 9   B 1 
ATOM 3250 C CB    . SER B 2 9   ? 7.191   -21.588 6.185   1.00 61.45 9   B 1 
ATOM 3251 O OG    . SER B 2 9   ? 6.804   -20.483 6.964   1.00 52.78 9   B 1 
ATOM 3252 N N     . ALA B 2 10  ? 8.244   -19.116 3.623   1.00 87.99 10  B 1 
ATOM 3253 C CA    . ALA B 2 10  ? 7.706   -17.967 2.890   1.00 89.90 10  B 1 
ATOM 3254 C C     . ALA B 2 10  ? 6.972   -18.381 1.603   1.00 91.79 10  B 1 
ATOM 3255 O O     . ALA B 2 10  ? 5.862   -17.893 1.340   1.00 89.04 10  B 1 
ATOM 3256 C CB    . ALA B 2 10  ? 8.831   -16.980 2.611   1.00 87.73 10  B 1 
ATOM 3257 N N     . LEU B 2 11  ? 7.524   -19.347 0.845   1.00 93.17 11  B 1 
ATOM 3258 C CA    . LEU B 2 11  ? 6.865   -19.983 -0.296  1.00 93.60 11  B 1 
ATOM 3259 C C     . LEU B 2 11  ? 6.481   -21.437 0.029   1.00 93.22 11  B 1 
ATOM 3260 O O     . LEU B 2 11  ? 7.155   -22.097 0.818   1.00 91.53 11  B 1 
ATOM 3261 C CB    . LEU B 2 11  ? 7.774   -19.904 -1.531  1.00 94.05 11  B 1 
ATOM 3262 C CG    . LEU B 2 11  ? 7.994   -18.473 -2.060  1.00 94.17 11  B 1 
ATOM 3263 C CD1   . LEU B 2 11  ? 9.065   -18.487 -3.148  1.00 92.43 11  B 1 
ATOM 3264 C CD2   . LEU B 2 11  ? 6.707   -17.881 -2.646  1.00 91.51 11  B 1 
ATOM 3265 N N     . PRO B 2 12  ? 5.410   -21.990 -0.575  1.00 93.09 12  B 1 
ATOM 3266 C CA    . PRO B 2 12  ? 5.087   -23.402 -0.388  1.00 92.20 12  B 1 
ATOM 3267 C C     . PRO B 2 12  ? 6.156   -24.292 -1.025  1.00 92.97 12  B 1 
ATOM 3268 O O     . PRO B 2 12  ? 6.281   -24.316 -2.251  1.00 92.04 12  B 1 
ATOM 3269 C CB    . PRO B 2 12  ? 3.705   -23.598 -1.025  1.00 90.45 12  B 1 
ATOM 3270 C CG    . PRO B 2 12  ? 3.142   -22.177 -1.164  1.00 88.11 12  B 1 
ATOM 3271 C CD    . PRO B 2 12  ? 4.387   -21.326 -1.357  1.00 90.36 12  B 1 
ATOM 3272 N N     . MET B 2 13  ? 6.859   -25.093 -0.212  1.00 91.97 13  B 1 
ATOM 3273 C CA    . MET B 2 13  ? 7.908   -26.001 -0.691  1.00 92.36 13  B 1 
ATOM 3274 C C     . MET B 2 13  ? 7.402   -26.937 -1.799  1.00 93.10 13  B 1 
ATOM 3275 O O     . MET B 2 13  ? 8.105   -27.203 -2.766  1.00 92.50 13  B 1 
ATOM 3276 C CB    . MET B 2 13  ? 8.463   -26.803 0.495   1.00 91.57 13  B 1 
ATOM 3277 C CG    . MET B 2 13  ? 9.682   -27.642 0.113   1.00 86.89 13  B 1 
ATOM 3278 S SD    . MET B 2 13  ? 11.064  -26.703 -0.586  1.00 87.62 13  B 1 
ATOM 3279 C CE    . MET B 2 13  ? 11.660  -25.867 0.895   1.00 77.15 13  B 1 
ATOM 3280 N N     . ALA B 2 14  ? 6.136   -27.369 -1.732  1.00 91.82 14  B 1 
ATOM 3281 C CA    . ALA B 2 14  ? 5.529   -28.195 -2.780  1.00 90.96 14  B 1 
ATOM 3282 C C     . ALA B 2 14  ? 5.523   -27.516 -4.166  1.00 92.28 14  B 1 
ATOM 3283 O O     . ALA B 2 14  ? 5.621   -28.207 -5.176  1.00 91.21 14  B 1 
ATOM 3284 C CB    . ALA B 2 14  ? 4.106   -28.543 -2.347  1.00 88.75 14  B 1 
ATOM 3285 N N     . ASN B 2 15  ? 5.414   -26.176 -4.231  1.00 92.60 15  B 1 
ATOM 3286 C CA    . ASN B 2 15  ? 5.449   -25.449 -5.499  1.00 93.06 15  B 1 
ATOM 3287 C C     . ASN B 2 15  ? 6.888   -25.330 -6.029  1.00 94.35 15  B 1 
ATOM 3288 O O     . ASN B 2 15  ? 7.088   -25.495 -7.233  1.00 93.94 15  B 1 
ATOM 3289 C CB    . ASN B 2 15  ? 4.804   -24.060 -5.339  1.00 92.38 15  B 1 
ATOM 3290 C CG    . ASN B 2 15  ? 3.305   -24.092 -5.102  1.00 90.28 15  B 1 
ATOM 3291 O OD1   . ASN B 2 15  ? 2.710   -25.040 -4.625  1.00 80.37 15  B 1 
ATOM 3292 N ND2   . ASN B 2 15  ? 2.620   -23.016 -5.445  1.00 81.08 15  B 1 
ATOM 3293 N N     . VAL B 2 16  ? 7.862   -25.115 -5.144  1.00 94.21 16  B 1 
ATOM 3294 C CA    . VAL B 2 16  ? 9.294   -25.107 -5.496  1.00 95.12 16  B 1 
ATOM 3295 C C     . VAL B 2 16  ? 9.698   -26.476 -6.049  1.00 95.87 16  B 1 
ATOM 3296 O O     . VAL B 2 16  ? 10.175  -26.571 -7.182  1.00 95.38 16  B 1 
ATOM 3297 C CB    . VAL B 2 16  ? 10.169  -24.722 -4.284  1.00 95.21 16  B 1 
ATOM 3298 C CG1   . VAL B 2 16  ? 11.657  -24.689 -4.648  1.00 93.67 16  B 1 
ATOM 3299 C CG2   . VAL B 2 16  ? 9.787   -23.334 -3.736  1.00 93.49 16  B 1 
ATOM 3300 N N     . VAL B 2 17  ? 9.401   -27.551 -5.323  1.00 95.28 17  B 1 
ATOM 3301 C CA    . VAL B 2 17  ? 9.736   -28.928 -5.741  1.00 94.98 17  B 1 
ATOM 3302 C C     . VAL B 2 17  ? 9.026   -29.313 -7.044  1.00 95.25 17  B 1 
ATOM 3303 O O     . VAL B 2 17  ? 9.616   -29.994 -7.888  1.00 94.70 17  B 1 
ATOM 3304 C CB    . VAL B 2 17  ? 9.414   -29.927 -4.624  1.00 94.09 17  B 1 
ATOM 3305 C CG1   . VAL B 2 17  ? 9.646   -31.381 -5.047  1.00 91.67 17  B 1 
ATOM 3306 C CG2   . VAL B 2 17  ? 10.295  -29.667 -3.402  1.00 91.34 17  B 1 
ATOM 3307 N N     . ARG B 2 18  ? 7.768   -28.906 -7.243  1.00 94.86 18  B 1 
ATOM 3308 C CA    . ARG B 2 18  ? 7.049   -29.149 -8.499  1.00 94.46 18  B 1 
ATOM 3309 C C     . ARG B 2 18  ? 7.737   -28.473 -9.687  1.00 95.10 18  B 1 
ATOM 3310 O O     . ARG B 2 18  ? 7.799   -29.071 -10.755 1.00 94.02 18  B 1 
ATOM 3311 C CB    . ARG B 2 18  ? 5.593   -28.676 -8.365  1.00 93.22 18  B 1 
ATOM 3312 C CG    . ARG B 2 18  ? 4.732   -29.075 -9.579  1.00 85.34 18  B 1 
ATOM 3313 C CD    . ARG B 2 18  ? 3.324   -28.464 -9.501  1.00 83.00 18  B 1 
ATOM 3314 N NE    . ARG B 2 18  ? 2.585   -28.908 -8.301  1.00 74.56 18  B 1 
ATOM 3315 C CZ    . ARG B 2 18  ? 1.876   -28.149 -7.472  1.00 68.68 18  B 1 
ATOM 3316 N NH1   . ARG B 2 18  ? 1.749   -26.862 -7.652  1.00 60.79 18  B 1 
ATOM 3317 N NH2   . ARG B 2 18  ? 1.274   -28.681 -6.446  1.00 60.80 18  B 1 
ATOM 3318 N N     . LEU B 2 19  ? 8.244   -27.255 -9.498  1.00 95.82 19  B 1 
ATOM 3319 C CA    . LEU B 2 19  ? 8.996   -26.559 -10.538 1.00 96.21 19  B 1 
ATOM 3320 C C     . LEU B 2 19  ? 10.321  -27.265 -10.831 1.00 96.60 19  B 1 
ATOM 3321 O O     . LEU B 2 19  ? 10.570  -27.610 -11.985 1.00 95.36 19  B 1 
ATOM 3322 C CB    . LEU B 2 19  ? 9.187   -25.092 -10.136 1.00 96.01 19  B 1 
ATOM 3323 C CG    . LEU B 2 19  ? 9.916   -24.253 -11.209 1.00 94.86 19  B 1 
ATOM 3324 C CD1   . LEU B 2 19  ? 9.090   -24.106 -12.482 1.00 87.46 19  B 1 
ATOM 3325 C CD2   . LEU B 2 19  ? 10.169  -22.858 -10.673 1.00 87.46 19  B 1 
ATOM 3326 N N     . MET B 2 20  ? 11.117  -27.590 -9.804  1.00 96.61 20  B 1 
ATOM 3327 C CA    . MET B 2 20  ? 12.387  -28.308 -9.953  1.00 96.85 20  B 1 
ATOM 3328 C C     . MET B 2 20  ? 12.210  -29.638 -10.705 1.00 96.96 20  B 1 
ATOM 3329 O O     . MET B 2 20  ? 12.957  -29.932 -11.627 1.00 96.00 20  B 1 
ATOM 3330 C CB    . MET B 2 20  ? 13.018  -28.583 -8.578  1.00 96.89 20  B 1 
ATOM 3331 C CG    . MET B 2 20  ? 13.429  -27.322 -7.824  1.00 96.11 20  B 1 
ATOM 3332 S SD    . MET B 2 20  ? 14.089  -27.681 -6.170  1.00 94.96 20  B 1 
ATOM 3333 C CE    . MET B 2 20  ? 15.792  -28.095 -6.610  1.00 87.08 20  B 1 
ATOM 3334 N N     . ARG B 2 21  ? 11.182  -30.424 -10.354 1.00 96.28 21  B 1 
ATOM 3335 C CA    . ARG B 2 21  ? 10.889  -31.700 -11.041 1.00 95.98 21  B 1 
ATOM 3336 C C     . ARG B 2 21  ? 10.404  -31.532 -12.476 1.00 95.89 21  B 1 
ATOM 3337 O O     . ARG B 2 21  ? 10.443  -32.492 -13.234 1.00 94.22 21  B 1 
ATOM 3338 C CB    . ARG B 2 21  ? 9.851   -32.499 -10.248 1.00 95.02 21  B 1 
ATOM 3339 C CG    . ARG B 2 21  ? 10.432  -33.108 -8.969  1.00 90.93 21  B 1 
ATOM 3340 C CD    . ARG B 2 21  ? 9.335   -33.890 -8.225  1.00 86.01 21  B 1 
ATOM 3341 N NE    . ARG B 2 21  ? 9.835   -34.492 -6.972  1.00 79.57 21  B 1 
ATOM 3342 C CZ    . ARG B 2 21  ? 10.373  -35.697 -6.829  1.00 73.85 21  B 1 
ATOM 3343 N NH1   . ARG B 2 21  ? 10.505  -36.516 -7.831  1.00 63.74 21  B 1 
ATOM 3344 N NH2   . ARG B 2 21  ? 10.790  -36.097 -5.660  1.00 68.00 21  B 1 
ATOM 3345 N N     . ARG B 2 22  ? 9.886   -30.377 -12.851 1.00 95.62 22  B 1 
ATOM 3346 C CA    . ARG B 2 22  ? 9.487   -30.084 -14.236 1.00 94.86 22  B 1 
ATOM 3347 C C     . ARG B 2 22  ? 10.694  -29.703 -15.090 1.00 95.39 22  B 1 
ATOM 3348 O O     . ARG B 2 22  ? 10.687  -30.019 -16.275 1.00 93.38 22  B 1 
ATOM 3349 C CB    . ARG B 2 22  ? 8.424   -28.973 -14.231 1.00 93.49 22  B 1 
ATOM 3350 C CG    . ARG B 2 22  ? 7.894   -28.659 -15.648 1.00 84.61 22  B 1 
ATOM 3351 C CD    . ARG B 2 22  ? 6.930   -27.483 -15.639 1.00 79.71 22  B 1 
ATOM 3352 N NE    . ARG B 2 22  ? 7.638   -26.246 -15.240 1.00 71.67 22  B 1 
ATOM 3353 C CZ    . ARG B 2 22  ? 7.201   -25.004 -15.361 1.00 64.26 22  B 1 
ATOM 3354 N NH1   . ARG B 2 22  ? 6.024   -24.719 -15.857 1.00 58.48 22  B 1 
ATOM 3355 N NH2   . ARG B 2 22  ? 7.942   -24.003 -14.979 1.00 56.11 22  B 1 
ATOM 3356 N N     . VAL B 2 23  ? 11.672  -29.032 -14.502 1.00 95.62 23  B 1 
ATOM 3357 C CA    . VAL B 2 23  ? 12.893  -28.589 -15.193 1.00 95.16 23  B 1 
ATOM 3358 C C     . VAL B 2 23  ? 13.899  -29.728 -15.296 1.00 95.51 23  B 1 
ATOM 3359 O O     . VAL B 2 23  ? 14.452  -29.978 -16.364 1.00 93.84 23  B 1 
ATOM 3360 C CB    . VAL B 2 23  ? 13.506  -27.371 -14.462 1.00 94.08 23  B 1 
ATOM 3361 C CG1   . VAL B 2 23  ? 14.804  -26.902 -15.108 1.00 89.67 23  B 1 
ATOM 3362 C CG2   . VAL B 2 23  ? 12.527  -26.186 -14.460 1.00 89.71 23  B 1 
ATOM 3363 N N     . LEU B 2 24  ? 14.107  -30.461 -14.204 1.00 96.17 24  B 1 
ATOM 3364 C CA    . LEU B 2 24  ? 15.073  -31.552 -14.147 1.00 96.19 24  B 1 
ATOM 3365 C C     . LEU B 2 24  ? 14.530  -32.834 -14.810 1.00 95.93 24  B 1 
ATOM 3366 O O     . LEU B 2 24  ? 13.335  -33.132 -14.685 1.00 93.69 24  B 1 
ATOM 3367 C CB    . LEU B 2 24  ? 15.473  -31.807 -12.689 1.00 95.77 24  B 1 
ATOM 3368 C CG    . LEU B 2 24  ? 16.180  -30.614 -12.008 1.00 95.28 24  B 1 
ATOM 3369 C CD1   . LEU B 2 24  ? 16.342  -30.904 -10.517 1.00 90.96 24  B 1 
ATOM 3370 C CD2   . LEU B 2 24  ? 17.559  -30.345 -12.591 1.00 90.24 24  B 1 
ATOM 3371 N N     . PRO B 2 25  ? 15.413  -33.658 -15.437 1.00 96.78 25  B 1 
ATOM 3372 C CA    . PRO B 2 25  ? 15.027  -34.969 -15.972 1.00 96.00 25  B 1 
ATOM 3373 C C     . PRO B 2 25  ? 14.434  -35.896 -14.906 1.00 95.90 25  B 1 
ATOM 3374 O O     . PRO B 2 25  ? 14.806  -35.866 -13.732 1.00 94.18 25  B 1 
ATOM 3375 C CB    . PRO B 2 25  ? 16.299  -35.545 -16.586 1.00 94.74 25  B 1 
ATOM 3376 C CG    . PRO B 2 25  ? 17.142  -34.316 -16.902 1.00 92.82 25  B 1 
ATOM 3377 C CD    . PRO B 2 25  ? 16.783  -33.353 -15.782 1.00 95.35 25  B 1 
ATOM 3378 N N     . SER B 2 26  ? 13.523  -36.793 -15.310 1.00 95.33 26  B 1 
ATOM 3379 C CA    . SER B 2 26  ? 12.788  -37.674 -14.388 1.00 94.67 26  B 1 
ATOM 3380 C C     . SER B 2 26  ? 13.665  -38.683 -13.629 1.00 94.89 26  B 1 
ATOM 3381 O O     . SER B 2 26  ? 13.296  -39.132 -12.546 1.00 90.28 26  B 1 
ATOM 3382 C CB    . SER B 2 26  ? 11.705  -38.426 -15.166 1.00 92.38 26  B 1 
ATOM 3383 O OG    . SER B 2 26  ? 12.292  -39.166 -16.223 1.00 81.50 26  B 1 
ATOM 3384 N N     . ASN B 2 27  ? 14.834  -39.016 -14.182 1.00 94.77 27  B 1 
ATOM 3385 C CA    . ASN B 2 27  ? 15.799  -39.938 -13.577 1.00 94.27 27  B 1 
ATOM 3386 C C     . ASN B 2 27  ? 16.705  -39.279 -12.523 1.00 94.65 27  B 1 
ATOM 3387 O O     . ASN B 2 27  ? 17.461  -39.986 -11.850 1.00 90.73 27  B 1 
ATOM 3388 C CB    . ASN B 2 27  ? 16.633  -40.584 -14.707 1.00 91.89 27  B 1 
ATOM 3389 C CG    . ASN B 2 27  ? 17.491  -39.581 -15.463 1.00 86.02 27  B 1 
ATOM 3390 O OD1   . ASN B 2 27  ? 17.157  -38.426 -15.618 1.00 71.16 27  B 1 
ATOM 3391 N ND2   . ASN B 2 27  ? 18.635  -39.992 -15.970 1.00 75.95 27  B 1 
ATOM 3392 N N     . VAL B 2 28  ? 16.646  -37.949 -12.356 1.00 95.25 28  B 1 
ATOM 3393 C CA    . VAL B 2 28  ? 17.500  -37.191 -11.437 1.00 95.24 28  B 1 
ATOM 3394 C C     . VAL B 2 28  ? 16.813  -37.033 -10.081 1.00 95.72 28  B 1 
ATOM 3395 O O     . VAL B 2 28  ? 15.655  -36.634 -9.967  1.00 93.36 28  B 1 
ATOM 3396 C CB    . VAL B 2 28  ? 17.894  -35.827 -12.039 1.00 93.40 28  B 1 
ATOM 3397 C CG1   . VAL B 2 28  ? 18.819  -35.035 -11.112 1.00 85.72 28  B 1 
ATOM 3398 C CG2   . VAL B 2 28  ? 18.643  -36.046 -13.360 1.00 86.00 28  B 1 
ATOM 3399 N N     . LYS B 2 29  ? 17.562  -37.356 -9.012  1.00 96.36 29  B 1 
ATOM 3400 C CA    . LYS B 2 29  ? 17.129  -37.147 -7.635  1.00 96.00 29  B 1 
ATOM 3401 C C     . LYS B 2 29  ? 17.485  -35.730 -7.182  1.00 96.50 29  B 1 
ATOM 3402 O O     . LYS B 2 29  ? 18.426  -35.124 -7.688  1.00 94.63 29  B 1 
ATOM 3403 C CB    . LYS B 2 29  ? 17.724  -38.215 -6.709  1.00 94.59 29  B 1 
ATOM 3404 C CG    . LYS B 2 29  ? 17.240  -39.636 -7.060  1.00 88.79 29  B 1 
ATOM 3405 C CD    . LYS B 2 29  ? 17.836  -40.664 -6.100  1.00 82.98 29  B 1 
ATOM 3406 C CE    . LYS B 2 29  ? 17.382  -42.073 -6.472  1.00 74.26 29  B 1 
ATOM 3407 N NZ    . LYS B 2 29  ? 17.964  -43.105 -5.574  1.00 63.39 29  B 1 
ATOM 3408 N N     . ILE B 2 30  ? 16.751  -35.206 -6.210  1.00 95.05 30  B 1 
ATOM 3409 C CA    . ILE B 2 30  ? 16.982  -33.886 -5.623  1.00 95.35 30  B 1 
ATOM 3410 C C     . ILE B 2 30  ? 17.173  -34.057 -4.111  1.00 95.28 30  B 1 
ATOM 3411 O O     . ILE B 2 30  ? 16.259  -34.540 -3.438  1.00 93.46 30  B 1 
ATOM 3412 C CB    . ILE B 2 30  ? 15.838  -32.899 -5.934  1.00 95.15 30  B 1 
ATOM 3413 C CG1   . ILE B 2 30  ? 15.470  -32.863 -7.435  1.00 92.70 30  B 1 
ATOM 3414 C CG2   . ILE B 2 30  ? 16.233  -31.495 -5.452  1.00 91.84 30  B 1 
ATOM 3415 C CD1   . ILE B 2 30  ? 14.195  -32.067 -7.739  1.00 89.60 30  B 1 
ATOM 3416 N N     . ALA B 2 31  ? 18.342  -33.672 -3.596  1.00 96.64 31  B 1 
ATOM 3417 C CA    . ALA B 2 31  ? 18.616  -33.676 -2.167  1.00 96.29 31  B 1 
ATOM 3418 C C     . ALA B 2 31  ? 17.686  -32.701 -1.427  1.00 96.26 31  B 1 
ATOM 3419 O O     . ALA B 2 31  ? 17.268  -31.682 -1.970  1.00 95.04 31  B 1 
ATOM 3420 C CB    . ALA B 2 31  ? 20.089  -33.338 -1.933  1.00 95.58 31  B 1 
ATOM 3421 N N     . GLU B 2 32  ? 17.363  -33.006 -0.171  1.00 94.87 32  B 1 
ATOM 3422 C CA    . GLU B 2 32  ? 16.458  -32.155 0.612   1.00 94.10 32  B 1 
ATOM 3423 C C     . GLU B 2 32  ? 17.071  -30.768 0.878   1.00 94.47 32  B 1 
ATOM 3424 O O     . GLU B 2 32  ? 16.401  -29.749 0.744   1.00 94.00 32  B 1 
ATOM 3425 C CB    . GLU B 2 32  ? 16.078  -32.872 1.913   1.00 93.09 32  B 1 
ATOM 3426 C CG    . GLU B 2 32  ? 14.807  -32.277 2.561   1.00 85.59 32  B 1 
ATOM 3427 C CD    . GLU B 2 32  ? 13.584  -32.353 1.625   1.00 81.64 32  B 1 
ATOM 3428 O OE1   . GLU B 2 32  ? 12.709  -31.491 1.713   1.00 73.61 32  B 1 
ATOM 3429 O OE2   . GLU B 2 32  ? 13.525  -33.256 0.744   1.00 72.52 32  B 1 
ATOM 3430 N N     . SER B 2 33  ? 18.392  -30.737 1.141   1.00 95.97 33  B 1 
ATOM 3431 C CA    . SER B 2 33  ? 19.143  -29.489 1.286   1.00 95.59 33  B 1 
ATOM 3432 C C     . SER B 2 33  ? 19.115  -28.628 0.013   1.00 96.17 33  B 1 
ATOM 3433 O O     . SER B 2 33  ? 19.006  -27.406 0.094   1.00 94.93 33  B 1 
ATOM 3434 C CB    . SER B 2 33  ? 20.597  -29.812 1.663   1.00 94.14 33  B 1 
ATOM 3435 O OG    . SER B 2 33  ? 21.169  -30.692 0.714   1.00 86.89 33  B 1 
ATOM 3436 N N     . ALA B 2 34  ? 19.125  -29.241 -1.171  1.00 96.31 34  B 1 
ATOM 3437 C CA    . ALA B 2 34  ? 19.012  -28.522 -2.434  1.00 96.69 34  B 1 
ATOM 3438 C C     . ALA B 2 34  ? 17.621  -27.910 -2.629  1.00 96.98 34  B 1 
ATOM 3439 O O     . ALA B 2 34  ? 17.505  -26.797 -3.137  1.00 96.26 34  B 1 
ATOM 3440 C CB    . ALA B 2 34  ? 19.373  -29.459 -3.584  1.00 96.49 34  B 1 
ATOM 3441 N N     . LYS B 2 35  ? 16.550  -28.590 -2.188  1.00 96.53 35  B 1 
ATOM 3442 C CA    . LYS B 2 35  ? 15.187  -28.028 -2.218  1.00 96.34 35  B 1 
ATOM 3443 C C     . LYS B 2 35  ? 15.078  -26.810 -1.302  1.00 96.47 35  B 1 
ATOM 3444 O O     . LYS B 2 35  ? 14.526  -25.793 -1.721  1.00 95.77 35  B 1 
ATOM 3445 C CB    . LYS B 2 35  ? 14.151  -29.070 -1.787  1.00 95.61 35  B 1 
ATOM 3446 C CG    . LYS B 2 35  ? 14.074  -30.293 -2.699  1.00 94.04 35  B 1 
ATOM 3447 C CD    . LYS B 2 35  ? 13.107  -31.296 -2.074  1.00 92.24 35  B 1 
ATOM 3448 C CE    . LYS B 2 35  ? 13.256  -32.689 -2.686  1.00 88.84 35  B 1 
ATOM 3449 N NZ    . LYS B 2 35  ? 12.824  -33.716 -1.717  1.00 83.42 35  B 1 
ATOM 3450 N N     . GLN B 2 36  ? 15.632  -26.914 -0.091  1.00 96.17 36  B 1 
ATOM 3451 C CA    . GLN B 2 36  ? 15.613  -25.814 0.869   1.00 95.75 36  B 1 
ATOM 3452 C C     . GLN B 2 36  ? 16.436  -24.624 0.360   1.00 96.26 36  B 1 
ATOM 3453 O O     . GLN B 2 36  ? 15.917  -23.508 0.324   1.00 95.74 36  B 1 
ATOM 3454 C CB    . GLN B 2 36  ? 16.105  -26.311 2.237   1.00 94.47 36  B 1 
ATOM 3455 C CG    . GLN B 2 36  ? 15.938  -25.244 3.337   1.00 86.20 36  B 1 
ATOM 3456 C CD    . GLN B 2 36  ? 14.481  -24.805 3.501   1.00 84.13 36  B 1 
ATOM 3457 O OE1   . GLN B 2 36  ? 13.572  -25.622 3.539   1.00 76.40 36  B 1 
ATOM 3458 N NE2   . GLN B 2 36  ? 14.214  -23.526 3.566   1.00 72.76 36  B 1 
ATOM 3459 N N     . LEU B 2 37  ? 17.649  -24.838 -0.132  1.00 96.66 37  B 1 
ATOM 3460 C CA    . LEU B 2 37  ? 18.471  -23.759 -0.684  1.00 96.82 37  B 1 
ATOM 3461 C C     . LEU B 2 37  ? 17.809  -23.101 -1.903  1.00 97.17 37  B 1 
ATOM 3462 O O     . LEU B 2 37  ? 17.838  -21.876 -2.039  1.00 96.60 37  B 1 
ATOM 3463 C CB    . LEU B 2 37  ? 19.876  -24.299 -0.988  1.00 96.61 37  B 1 
ATOM 3464 C CG    . LEU B 2 37  ? 20.849  -23.219 -1.494  1.00 95.40 37  B 1 
ATOM 3465 C CD1   . LEU B 2 37  ? 21.023  -22.056 -0.519  1.00 91.63 37  B 1 
ATOM 3466 C CD2   . LEU B 2 37  ? 22.230  -23.838 -1.732  1.00 91.40 37  B 1 
ATOM 3467 N N     . THR B 2 38  ? 17.154  -23.876 -2.775  1.00 97.53 38  B 1 
ATOM 3468 C CA    . THR B 2 38  ? 16.396  -23.326 -3.915  1.00 97.52 38  B 1 
ATOM 3469 C C     . THR B 2 38  ? 15.228  -22.453 -3.452  1.00 97.50 38  B 1 
ATOM 3470 O O     . THR B 2 38  ? 14.975  -21.396 -4.033  1.00 96.96 38  B 1 
ATOM 3471 C CB    . THR B 2 38  ? 15.875  -24.440 -4.831  1.00 97.36 38  B 1 
ATOM 3472 O OG1   . THR B 2 38  ? 16.925  -25.264 -5.275  1.00 92.09 38  B 1 
ATOM 3473 C CG2   . THR B 2 38  ? 15.191  -23.900 -6.087  1.00 91.58 38  B 1 
ATOM 3474 N N     . HIS B 2 39  ? 14.511  -22.859 -2.405  1.00 97.11 39  B 1 
ATOM 3475 C CA    . HIS B 2 39  ? 13.473  -22.032 -1.788  1.00 97.04 39  B 1 
ATOM 3476 C C     . HIS B 2 39  ? 14.043  -20.713 -1.269  1.00 96.93 39  B 1 
ATOM 3477 O O     . HIS B 2 39  ? 13.476  -19.650 -1.559  1.00 96.26 39  B 1 
ATOM 3478 C CB    . HIS B 2 39  ? 12.785  -22.833 -0.670  1.00 96.73 39  B 1 
ATOM 3479 C CG    . HIS B 2 39  ? 11.953  -21.974 0.236   1.00 96.29 39  B 1 
ATOM 3480 N ND1   . HIS B 2 39  ? 12.457  -21.223 1.289   1.00 89.97 39  B 1 
ATOM 3481 C CD2   . HIS B 2 39  ? 10.616  -21.708 0.146   1.00 90.27 39  B 1 
ATOM 3482 C CE1   . HIS B 2 39  ? 11.437  -20.522 1.799   1.00 91.11 39  B 1 
ATOM 3483 N NE2   . HIS B 2 39  ? 10.305  -20.792 1.138   1.00 91.78 39  B 1 
ATOM 3484 N N     . ASP B 2 40  ? 15.179  -20.762 -0.571  1.00 96.62 40  B 1 
ATOM 3485 C CA    . ASP B 2 40  ? 15.801  -19.567 -0.009  1.00 96.25 40  B 1 
ATOM 3486 C C     . ASP B 2 40  ? 16.271  -18.622 -1.128  1.00 96.78 40  B 1 
ATOM 3487 O O     . ASP B 2 40  ? 15.977  -17.427 -1.082  1.00 95.93 40  B 1 
ATOM 3488 C CB    . ASP B 2 40  ? 16.950  -19.968 0.926   1.00 95.32 40  B 1 
ATOM 3489 C CG    . ASP B 2 40  ? 16.495  -20.804 2.129   1.00 93.46 40  B 1 
ATOM 3490 O OD1   . ASP B 2 40  ? 15.283  -20.811 2.446   1.00 88.85 40  B 1 
ATOM 3491 O OD2   . ASP B 2 40  ? 17.374  -21.460 2.731   1.00 88.17 40  B 1 
ATOM 3492 N N     . CYS B 2 41  ? 16.859  -19.150 -2.208  1.00 96.69 41  B 1 
ATOM 3493 C CA    . CYS B 2 41  ? 17.193  -18.391 -3.410  1.00 96.92 41  B 1 
ATOM 3494 C C     . CYS B 2 41  ? 15.965  -17.718 -4.042  1.00 97.02 41  B 1 
ATOM 3495 O O     . CYS B 2 41  ? 16.037  -16.563 -4.456  1.00 96.64 41  B 1 
ATOM 3496 C CB    . CYS B 2 41  ? 17.866  -19.315 -4.431  1.00 97.03 41  B 1 
ATOM 3497 S SG    . CYS B 2 41  ? 19.499  -19.851 -3.838  1.00 95.99 41  B 1 
ATOM 3498 N N     . ALA B 2 42  ? 14.815  -18.394 -4.075  1.00 97.42 42  B 1 
ATOM 3499 C CA    . ALA B 2 42  ? 13.573  -17.834 -4.589  1.00 97.51 42  B 1 
ATOM 3500 C C     . ALA B 2 42  ? 13.075  -16.639 -3.755  1.00 97.47 42  B 1 
ATOM 3501 O O     . ALA B 2 42  ? 12.668  -15.618 -4.299  1.00 96.70 42  B 1 
ATOM 3502 C CB    . ALA B 2 42  ? 12.522  -18.953 -4.648  1.00 97.22 42  B 1 
ATOM 3503 N N     . VAL B 2 43  ? 13.135  -16.770 -2.421  1.00 96.75 43  B 1 
ATOM 3504 C CA    . VAL B 2 43  ? 12.757  -15.689 -1.501  1.00 96.46 43  B 1 
ATOM 3505 C C     . VAL B 2 43  ? 13.687  -14.486 -1.662  1.00 96.49 43  B 1 
ATOM 3506 O O     . VAL B 2 43  ? 13.218  -13.345 -1.722  1.00 95.58 43  B 1 
ATOM 3507 C CB    . VAL B 2 43  ? 12.745  -16.192 -0.044  1.00 95.61 43  B 1 
ATOM 3508 C CG1   . VAL B 2 43  ? 12.440  -15.070 0.958   1.00 93.70 43  B 1 
ATOM 3509 C CG2   . VAL B 2 43  ? 11.681  -17.269 0.145   1.00 92.97 43  B 1 
ATOM 3510 N N     . GLU B 2 44  ? 14.983  -14.724 -1.789  1.00 96.38 44  B 1 
ATOM 3511 C CA    . GLU B 2 44  ? 15.976  -13.675 -1.971  1.00 96.09 44  B 1 
ATOM 3512 C C     . GLU B 2 44  ? 15.849  -12.972 -3.323  1.00 96.43 44  B 1 
ATOM 3513 O O     . GLU B 2 44  ? 15.921  -11.751 -3.355  1.00 95.47 44  B 1 
ATOM 3514 C CB    . GLU B 2 44  ? 17.393  -14.227 -1.753  1.00 94.98 44  B 1 
ATOM 3515 C CG    . GLU B 2 44  ? 17.671  -14.688 -0.309  1.00 88.93 44  B 1 
ATOM 3516 C CD    . GLU B 2 44  ? 17.347  -13.634 0.768   1.00 88.10 44  B 1 
ATOM 3517 O OE1   . GLU B 2 44  ? 16.952  -14.005 1.891   1.00 82.83 44  B 1 
ATOM 3518 O OE2   . GLU B 2 44  ? 17.489  -12.420 0.525   1.00 83.27 44  B 1 
ATOM 3519 N N     . PHE B 2 45  ? 15.546  -13.695 -4.407  1.00 97.18 45  B 1 
ATOM 3520 C CA    . PHE B 2 45  ? 15.273  -13.084 -5.713  1.00 97.31 45  B 1 
ATOM 3521 C C     . PHE B 2 45  ? 14.093  -12.110 -5.645  1.00 97.37 45  B 1 
ATOM 3522 O O     . PHE B 2 45  ? 14.208  -10.962 -6.079  1.00 96.64 45  B 1 
ATOM 3523 C CB    . PHE B 2 45  ? 15.003  -14.183 -6.744  1.00 97.33 45  B 1 
ATOM 3524 C CG    . PHE B 2 45  ? 14.553  -13.642 -8.088  1.00 97.32 45  B 1 
ATOM 3525 C CD1   . PHE B 2 45  ? 13.193  -13.704 -8.458  1.00 96.11 45  B 1 
ATOM 3526 C CD2   . PHE B 2 45  ? 15.473  -13.050 -8.958  1.00 96.19 45  B 1 
ATOM 3527 C CE1   . PHE B 2 45  ? 12.773  -13.189 -9.692  1.00 95.59 45  B 1 
ATOM 3528 C CE2   . PHE B 2 45  ? 15.059  -12.539 -10.195 1.00 95.51 45  B 1 
ATOM 3529 C CZ    . PHE B 2 45  ? 13.711  -12.606 -10.562 1.00 96.00 45  B 1 
ATOM 3530 N N     . VAL B 2 46  ? 12.982  -12.520 -5.039  1.00 97.19 46  B 1 
ATOM 3531 C CA    . VAL B 2 46  ? 11.826  -11.639 -4.868  1.00 97.03 46  B 1 
ATOM 3532 C C     . VAL B 2 46  ? 12.191  -10.407 -4.036  1.00 96.93 46  B 1 
ATOM 3533 O O     . VAL B 2 46  ? 11.792  -9.300  -4.389  1.00 95.99 46  B 1 
ATOM 3534 C CB    . VAL B 2 46  ? 10.635  -12.387 -4.239  1.00 96.75 46  B 1 
ATOM 3535 C CG1   . VAL B 2 46  ? 9.451   -11.452 -3.942  1.00 94.83 46  B 1 
ATOM 3536 C CG2   . VAL B 2 46  ? 10.115  -13.479 -5.169  1.00 94.60 46  B 1 
ATOM 3537 N N     . GLY B 2 47  ? 12.927  -10.576 -2.946  1.00 96.00 47  B 1 
ATOM 3538 C CA    . GLY B 2 47  ? 13.366  -9.479  -2.085  1.00 95.51 47  B 1 
ATOM 3539 C C     . GLY B 2 47  ? 14.316  -8.504  -2.778  1.00 95.67 47  B 1 
ATOM 3540 O O     . GLY B 2 47  ? 14.168  -7.294  -2.620  1.00 94.61 47  B 1 
ATOM 3541 N N     . PHE B 2 48  ? 15.269  -9.019  -3.566  1.00 96.20 48  B 1 
ATOM 3542 C CA    . PHE B 2 48  ? 16.270  -8.245  -4.295  1.00 96.23 48  B 1 
ATOM 3543 C C     . PHE B 2 48  ? 15.634  -7.365  -5.367  1.00 96.28 48  B 1 
ATOM 3544 O O     . PHE B 2 48  ? 15.723  -6.132  -5.286  1.00 95.26 48  B 1 
ATOM 3545 C CB    . PHE B 2 48  ? 17.310  -9.207  -4.885  1.00 96.08 48  B 1 
ATOM 3546 C CG    . PHE B 2 48  ? 18.407  -8.535  -5.673  1.00 95.94 48  B 1 
ATOM 3547 C CD1   . PHE B 2 48  ? 18.741  -9.003  -6.956  1.00 94.18 48  B 1 
ATOM 3548 C CD2   . PHE B 2 48  ? 19.119  -7.461  -5.120  1.00 94.21 48  B 1 
ATOM 3549 C CE1   . PHE B 2 48  ? 19.797  -8.407  -7.674  1.00 93.37 48  B 1 
ATOM 3550 C CE2   . PHE B 2 48  ? 20.163  -6.859  -5.832  1.00 93.27 48  B 1 
ATOM 3551 C CZ    . PHE B 2 48  ? 20.502  -7.343  -7.106  1.00 93.88 48  B 1 
ATOM 3552 N N     . VAL B 2 49  ? 14.890  -7.961  -6.297  1.00 96.53 49  B 1 
ATOM 3553 C CA    . VAL B 2 49  ? 14.252  -7.217  -7.390  1.00 96.46 49  B 1 
ATOM 3554 C C     . VAL B 2 49  ? 13.191  -6.251  -6.859  1.00 96.20 49  B 1 
ATOM 3555 O O     . VAL B 2 49  ? 13.090  -5.113  -7.322  1.00 95.39 49  B 1 
ATOM 3556 C CB    . VAL B 2 49  ? 13.650  -8.174  -8.434  1.00 96.25 49  B 1 
ATOM 3557 C CG1   . VAL B 2 49  ? 13.045  -7.393  -9.607  1.00 93.68 49  B 1 
ATOM 3558 C CG2   . VAL B 2 49  ? 14.703  -9.118  -9.022  1.00 93.65 49  B 1 
ATOM 3559 N N     . ARG B 2 50  ? 12.425  -6.649  -5.827  1.00 96.39 50  B 1 
ATOM 3560 C CA    . ARG B 2 50  ? 11.469  -5.753  -5.187  1.00 95.83 50  B 1 
ATOM 3561 C C     . ARG B 2 50  ? 12.147  -4.546  -4.537  1.00 95.89 50  B 1 
ATOM 3562 O O     . ARG B 2 50  ? 11.541  -3.483  -4.504  1.00 94.76 50  B 1 
ATOM 3563 C CB    . ARG B 2 50  ? 10.644  -6.531  -4.148  1.00 94.21 50  B 1 
ATOM 3564 C CG    . ARG B 2 50  ? 9.645   -5.675  -3.365  1.00 85.78 50  B 1 
ATOM 3565 C CD    . ARG B 2 50  ? 9.828   -5.820  -1.856  1.00 83.22 50  B 1 
ATOM 3566 N NE    . ARG B 2 50  ? 11.150  -5.400  -1.414  1.00 75.90 50  B 1 
ATOM 3567 C CZ    . ARG B 2 50  ? 11.642  -5.515  -0.189  1.00 70.45 50  B 1 
ATOM 3568 N NH1   . ARG B 2 50  ? 10.964  -6.111  0.742   1.00 58.96 50  B 1 
ATOM 3569 N NH2   . ARG B 2 50  ? 12.806  -5.031  0.117   1.00 61.56 50  B 1 
ATOM 3570 N N     . GLY B 2 51  ? 13.343  -4.702  -4.002  1.00 95.16 51  B 1 
ATOM 3571 C CA    . GLY B 2 51  ? 14.124  -3.610  -3.424  1.00 94.56 51  B 1 
ATOM 3572 C C     . GLY B 2 51  ? 14.374  -2.501  -4.446  1.00 94.72 51  B 1 
ATOM 3573 O O     . GLY B 2 51  ? 14.093  -1.342  -4.168  1.00 93.68 51  B 1 
ATOM 3574 N N     . GLU B 2 52  ? 14.807  -2.878  -5.648  1.00 95.19 52  B 1 
ATOM 3575 C CA    . GLU B 2 52  ? 15.006  -1.937  -6.752  1.00 94.70 52  B 1 
ATOM 3576 C C     . GLU B 2 52  ? 13.695  -1.335  -7.270  1.00 95.03 52  B 1 
ATOM 3577 O O     . GLU B 2 52  ? 13.607  -0.129  -7.473  1.00 93.92 52  B 1 
ATOM 3578 C CB    . GLU B 2 52  ? 15.759  -2.617  -7.904  1.00 93.79 52  B 1 
ATOM 3579 C CG    . GLU B 2 52  ? 17.196  -3.010  -7.549  1.00 84.38 52  B 1 
ATOM 3580 C CD    . GLU B 2 52  ? 17.968  -1.839  -6.912  1.00 88.26 52  B 1 
ATOM 3581 O OE1   . GLU B 2 52  ? 18.616  -2.053  -5.870  1.00 82.55 52  B 1 
ATOM 3582 O OE2   . GLU B 2 52  ? 17.858  -0.692  -7.372  1.00 83.17 52  B 1 
ATOM 3583 N N     . ALA B 2 53  ? 12.644  -2.144  -7.403  1.00 95.61 53  B 1 
ATOM 3584 C CA    . ALA B 2 53  ? 11.339  -1.649  -7.835  1.00 95.66 53  B 1 
ATOM 3585 C C     . ALA B 2 53  ? 10.750  -0.613  -6.865  1.00 95.47 53  B 1 
ATOM 3586 O O     . ALA B 2 53  ? 10.140  0.373   -7.287  1.00 94.51 53  B 1 
ATOM 3587 C CB    . ALA B 2 53  ? 10.402  -2.852  -8.004  1.00 95.57 53  B 1 
ATOM 3588 N N     . SER B 2 54  ? 10.941  -0.820  -5.556  1.00 95.20 54  B 1 
ATOM 3589 C CA    . SER B 2 54  ? 10.499  0.125   -4.534  1.00 94.67 54  B 1 
ATOM 3590 C C     . SER B 2 54  ? 11.314  1.417   -4.564  1.00 94.54 54  B 1 
ATOM 3591 O O     . SER B 2 54  ? 10.751  2.493   -4.402  1.00 93.42 54  B 1 
ATOM 3592 C CB    . SER B 2 54  ? 10.601  -0.492  -3.135  1.00 93.45 54  B 1 
ATOM 3593 O OG    . SER B 2 54  ? 9.849   -1.683  -3.064  1.00 79.49 54  B 1 
ATOM 3594 N N     . GLU B 2 55  ? 12.611  1.315   -4.805  1.00 94.48 55  B 1 
ATOM 3595 C CA    . GLU B 2 55  ? 13.480  2.475   -4.919  1.00 93.97 55  B 1 
ATOM 3596 C C     . GLU B 2 55  ? 13.133  3.322   -6.143  1.00 94.18 55  B 1 
ATOM 3597 O O     . GLU B 2 55  ? 13.003  4.533   -6.023  1.00 92.92 55  B 1 
ATOM 3598 C CB    . GLU B 2 55  ? 14.946  2.024   -4.964  1.00 92.71 55  B 1 
ATOM 3599 C CG    . GLU B 2 55  ? 15.921  3.199   -4.759  1.00 83.83 55  B 1 
ATOM 3600 C CD    . GLU B 2 55  ? 15.827  3.835   -3.358  1.00 80.70 55  B 1 
ATOM 3601 O OE1   . GLU B 2 55  ? 16.317  4.958   -3.194  1.00 73.90 55  B 1 
ATOM 3602 O OE2   . GLU B 2 55  ? 15.313  3.176   -2.425  1.00 72.28 55  B 1 
ATOM 3603 N N     . ARG B 2 56  ? 12.886  2.693   -7.294  1.00 94.49 56  B 1 
ATOM 3604 C CA    . ARG B 2 56  ? 12.434  3.381   -8.501  1.00 94.30 56  B 1 
ATOM 3605 C C     . ARG B 2 56  ? 11.101  4.084   -8.283  1.00 94.48 56  B 1 
ATOM 3606 O O     . ARG B 2 56  ? 10.958  5.262   -8.592  1.00 92.97 56  B 1 
ATOM 3607 C CB    . ARG B 2 56  ? 12.360  2.390   -9.665  1.00 93.71 56  B 1 
ATOM 3608 C CG    . ARG B 2 56  ? 11.895  3.102   -10.941 1.00 90.02 56  B 1 
ATOM 3609 C CD    . ARG B 2 56  ? 11.733  2.134   -12.103 1.00 84.73 56  B 1 
ATOM 3610 N NE    . ARG B 2 56  ? 11.089  2.818   -13.237 1.00 79.30 56  B 1 
ATOM 3611 C CZ    . ARG B 2 56  ? 11.577  3.012   -14.447 1.00 73.99 56  B 1 
ATOM 3612 N NH1   . ARG B 2 56  ? 12.732  2.559   -14.812 1.00 66.64 56  B 1 
ATOM 3613 N NH2   . ARG B 2 56  ? 10.901  3.702   -15.316 1.00 67.90 56  B 1 
ATOM 3614 N N     . ALA B 2 57  ? 10.119  3.402   -7.711  1.00 93.77 57  B 1 
ATOM 3615 C CA    . ALA B 2 57  ? 8.832   4.027   -7.421  1.00 93.13 57  B 1 
ATOM 3616 C C     . ALA B 2 57  ? 8.988   5.247   -6.498  1.00 93.02 57  B 1 
ATOM 3617 O O     . ALA B 2 57  ? 8.343   6.270   -6.712  1.00 91.58 57  B 1 
ATOM 3618 C CB    . ALA B 2 57  ? 7.892   2.981   -6.810  1.00 92.40 57  B 1 
ATOM 3619 N N     . ARG B 2 58  ? 9.870   5.151   -5.509  1.00 92.93 58  B 1 
ATOM 3620 C CA    . ARG B 2 58  ? 10.172  6.242   -4.586  1.00 92.36 58  B 1 
ATOM 3621 C C     . ARG B 2 58  ? 10.904  7.401   -5.269  1.00 92.31 58  B 1 
ATOM 3622 O O     . ARG B 2 58  ? 10.545  8.546   -5.014  1.00 90.52 58  B 1 
ATOM 3623 C CB    . ARG B 2 58  ? 10.967  5.673   -3.391  1.00 90.88 58  B 1 
ATOM 3624 C CG    . ARG B 2 58  ? 11.179  6.726   -2.296  1.00 84.67 58  B 1 
ATOM 3625 C CD    . ARG B 2 58  ? 11.971  6.142   -1.128  1.00 80.43 58  B 1 
ATOM 3626 N NE    . ARG B 2 58  ? 13.165  6.956   -0.865  1.00 71.72 58  B 1 
ATOM 3627 C CZ    . ARG B 2 58  ? 14.073  6.747   0.063   1.00 63.59 58  B 1 
ATOM 3628 N NH1   . ARG B 2 58  ? 14.004  5.742   0.889   1.00 57.67 58  B 1 
ATOM 3629 N NH2   . ARG B 2 58  ? 15.093  7.555   0.161   1.00 57.07 58  B 1 
ATOM 3630 N N     . SER B 2 59  ? 11.869  7.138   -6.137  1.00 93.81 59  B 1 
ATOM 3631 C CA    . SER B 2 59  ? 12.590  8.188   -6.875  1.00 93.47 59  B 1 
ATOM 3632 C C     . SER B 2 59  ? 11.678  8.964   -7.836  1.00 93.57 59  B 1 
ATOM 3633 O O     . SER B 2 59  ? 11.909  10.137  -8.095  1.00 91.04 59  B 1 
ATOM 3634 C CB    . SER B 2 59  ? 13.790  7.612   -7.626  1.00 92.37 59  B 1 
ATOM 3635 O OG    . SER B 2 59  ? 13.404  6.754   -8.675  1.00 81.94 59  B 1 
ATOM 3636 N N     . GLU B 2 60  ? 10.601  8.330   -8.287  1.00 91.32 60  B 1 
ATOM 3637 C CA    . GLU B 2 60  ? 9.556   8.950   -9.104  1.00 90.74 60  B 1 
ATOM 3638 C C     . GLU B 2 60  ? 8.377   9.491   -8.262  1.00 90.17 60  B 1 
ATOM 3639 O O     . GLU B 2 60  ? 7.272   9.687   -8.774  1.00 87.07 60  B 1 
ATOM 3640 C CB    . GLU B 2 60  ? 9.077   7.952   -10.165 1.00 90.54 60  B 1 
ATOM 3641 C CG    . GLU B 2 60  ? 10.153  7.588   -11.198 1.00 87.77 60  B 1 
ATOM 3642 C CD    . GLU B 2 60  ? 9.680   6.490   -12.177 1.00 86.32 60  B 1 
ATOM 3643 O OE1   . GLU B 2 60  ? 10.527  5.905   -12.879 1.00 81.45 60  B 1 
ATOM 3644 O OE2   . GLU B 2 60  ? 8.474   6.171   -12.209 1.00 80.82 60  B 1 
ATOM 3645 N N     . TYR B 2 61  ? 8.585   9.680   -6.950  1.00 90.38 61  B 1 
ATOM 3646 C CA    . TYR B 2 61  ? 7.583   10.180  -5.994  1.00 88.94 61  B 1 
ATOM 3647 C C     . TYR B 2 61  ? 6.270   9.369   -5.959  1.00 88.08 61  B 1 
ATOM 3648 O O     . TYR B 2 61  ? 5.217   9.854   -5.527  1.00 84.83 61  B 1 
ATOM 3649 C CB    . TYR B 2 61  ? 7.361   11.687  -6.193  1.00 87.94 61  B 1 
ATOM 3650 C CG    . TYR B 2 61  ? 8.629   12.497  -6.057  1.00 85.04 61  B 1 
ATOM 3651 C CD1   . TYR B 2 61  ? 9.074   12.922  -4.792  1.00 79.16 61  B 1 
ATOM 3652 C CD2   . TYR B 2 61  ? 9.394   12.821  -7.195  1.00 77.99 61  B 1 
ATOM 3653 C CE1   . TYR B 2 61  ? 10.252  13.667  -4.656  1.00 75.93 61  B 1 
ATOM 3654 C CE2   . TYR B 2 61  ? 10.583  13.568  -7.076  1.00 75.05 61  B 1 
ATOM 3655 C CZ    . TYR B 2 61  ? 11.002  13.994  -5.800  1.00 76.97 61  B 1 
ATOM 3656 O OH    . TYR B 2 61  ? 12.157  14.725  -5.671  1.00 75.50 61  B 1 
ATOM 3657 N N     . ARG B 2 62  ? 6.298   8.099   -6.371  1.00 87.13 62  B 1 
ATOM 3658 C CA    . ARG B 2 62  ? 5.144   7.207   -6.370  1.00 87.25 62  B 1 
ATOM 3659 C C     . ARG B 2 62  ? 5.109   6.351   -5.109  1.00 86.98 62  B 1 
ATOM 3660 O O     . ARG B 2 62  ? 6.061   5.654   -4.778  1.00 85.22 62  B 1 
ATOM 3661 C CB    . ARG B 2 62  ? 5.122   6.359   -7.649  1.00 87.25 62  B 1 
ATOM 3662 C CG    . ARG B 2 62  ? 4.836   7.214   -8.890  1.00 84.98 62  B 1 
ATOM 3663 C CD    . ARG B 2 62  ? 4.703   6.385   -10.184 1.00 85.00 62  B 1 
ATOM 3664 N NE    . ARG B 2 62  ? 5.989   5.818   -10.601 1.00 82.89 62  B 1 
ATOM 3665 C CZ    . ARG B 2 62  ? 6.416   4.561   -10.456 1.00 84.24 62  B 1 
ATOM 3666 N NH1   . ARG B 2 62  ? 5.701   3.619   -9.898  1.00 76.32 62  B 1 
ATOM 3667 N NH2   . ARG B 2 62  ? 7.593   4.240   -10.898 1.00 79.54 62  B 1 
ATOM 3668 N N     . ARG B 2 63  ? 3.949   6.309   -4.444  1.00 85.11 63  B 1 
ATOM 3669 C CA    . ARG B 2 63  ? 3.732   5.479   -3.238  1.00 83.91 63  B 1 
ATOM 3670 C C     . ARG B 2 63  ? 3.310   4.031   -3.553  1.00 84.74 63  B 1 
ATOM 3671 O O     . ARG B 2 63  ? 3.107   3.230   -2.639  1.00 82.25 63  B 1 
ATOM 3672 C CB    . ARG B 2 63  ? 2.717   6.157   -2.306  1.00 81.13 63  B 1 
ATOM 3673 C CG    . ARG B 2 63  ? 3.220   7.510   -1.753  1.00 74.99 63  B 1 
ATOM 3674 C CD    . ARG B 2 63  ? 2.243   8.101   -0.731  1.00 69.76 63  B 1 
ATOM 3675 N NE    . ARG B 2 63  ? 2.748   9.369   -0.165  1.00 64.06 63  B 1 
ATOM 3676 C CZ    . ARG B 2 63  ? 2.245   10.055  0.852   1.00 57.67 63  B 1 
ATOM 3677 N NH1   . ARG B 2 63  ? 1.151   9.698   1.465   1.00 54.63 63  B 1 
ATOM 3678 N NH2   . ARG B 2 63  ? 2.841   11.134  1.281   1.00 53.56 63  B 1 
ATOM 3679 N N     . THR B 2 64  ? 3.105   3.708   -4.828  1.00 88.43 64  B 1 
ATOM 3680 C CA    . THR B 2 64  ? 2.642   2.391   -5.264  1.00 89.00 64  B 1 
ATOM 3681 C C     . THR B 2 64  ? 3.634   1.798   -6.246  1.00 90.72 64  B 1 
ATOM 3682 O O     . THR B 2 64  ? 3.881   2.406   -7.288  1.00 89.97 64  B 1 
ATOM 3683 C CB    . THR B 2 64  ? 1.248   2.471   -5.899  1.00 86.41 64  B 1 
ATOM 3684 O OG1   . THR B 2 64  ? 0.331   3.063   -5.010  1.00 82.12 64  B 1 
ATOM 3685 C CG2   . THR B 2 64  ? 0.680   1.086   -6.258  1.00 81.09 64  B 1 
ATOM 3686 N N     . VAL B 2 65  ? 4.142   0.594   -5.949  1.00 91.37 65  B 1 
ATOM 3687 C CA    . VAL B 2 65  ? 4.970   -0.181  -6.874  1.00 92.37 65  B 1 
ATOM 3688 C C     . VAL B 2 65  ? 4.090   -0.701  -8.008  1.00 92.65 65  B 1 
ATOM 3689 O O     . VAL B 2 65  ? 3.128   -1.447  -7.764  1.00 91.90 65  B 1 
ATOM 3690 C CB    . VAL B 2 65  ? 5.685   -1.342  -6.151  1.00 92.88 65  B 1 
ATOM 3691 C CG1   . VAL B 2 65  ? 6.567   -2.146  -7.101  1.00 91.09 65  B 1 
ATOM 3692 C CG2   . VAL B 2 65  ? 6.571   -0.826  -5.013  1.00 90.86 65  B 1 
ATOM 3693 N N     . ALA B 2 66  ? 4.409   -0.306  -9.240  1.00 92.36 66  B 1 
ATOM 3694 C CA    . ALA B 2 66  ? 3.740   -0.722  -10.455 1.00 92.78 66  B 1 
ATOM 3695 C C     . ALA B 2 66  ? 4.419   -1.949  -11.093 1.00 94.18 66  B 1 
ATOM 3696 O O     . ALA B 2 66  ? 5.565   -2.269  -10.761 1.00 94.25 66  B 1 
ATOM 3697 C CB    . ALA B 2 66  ? 3.693   0.483   -11.410 1.00 91.18 66  B 1 
ATOM 3698 N N     . PRO B 2 67  ? 3.734   -2.686  -12.001 1.00 94.37 67  B 1 
ATOM 3699 C CA    . PRO B 2 67  ? 4.366   -3.779  -12.746 1.00 94.86 67  B 1 
ATOM 3700 C C     . PRO B 2 67  ? 5.598   -3.337  -13.542 1.00 95.57 67  B 1 
ATOM 3701 O O     . PRO B 2 67  ? 6.588   -4.063  -13.587 1.00 95.08 67  B 1 
ATOM 3702 C CB    . PRO B 2 67  ? 3.270   -4.305  -13.675 1.00 93.81 67  B 1 
ATOM 3703 C CG    . PRO B 2 67  ? 1.979   -3.902  -12.986 1.00 90.98 67  B 1 
ATOM 3704 C CD    . PRO B 2 67  ? 2.337   -2.575  -12.328 1.00 92.78 67  B 1 
ATOM 3705 N N     . GLU B 2 68  ? 5.556   -2.143  -14.097 1.00 94.84 68  B 1 
ATOM 3706 C CA    . GLU B 2 68  ? 6.612   -1.543  -14.901 1.00 94.68 68  B 1 
ATOM 3707 C C     . GLU B 2 68  ? 7.872   -1.254  -14.069 1.00 95.13 68  B 1 
ATOM 3708 O O     . GLU B 2 68  ? 8.985   -1.387  -14.568 1.00 94.53 68  B 1 
ATOM 3709 C CB    . GLU B 2 68  ? 6.071   -0.265  -15.576 1.00 93.93 68  B 1 
ATOM 3710 C CG    . GLU B 2 68  ? 4.928   -0.496  -16.595 1.00 88.75 68  B 1 
ATOM 3711 C CD    . GLU B 2 68  ? 3.573   -0.943  -15.987 1.00 81.57 68  B 1 
ATOM 3712 O OE1   . GLU B 2 68  ? 2.777   -1.585  -16.697 1.00 72.86 68  B 1 
ATOM 3713 O OE2   . GLU B 2 68  ? 3.308   -0.693  -14.787 1.00 74.70 68  B 1 
ATOM 3714 N N     . ASP B 2 69  ? 7.731   -0.968  -12.774 1.00 95.81 69  B 1 
ATOM 3715 C CA    . ASP B 2 69  ? 8.875   -0.817  -11.869 1.00 95.87 69  B 1 
ATOM 3716 C C     . ASP B 2 69  ? 9.605   -2.146  -11.683 1.00 96.36 69  B 1 
ATOM 3717 O O     . ASP B 2 69  ? 10.831  -2.199  -11.598 1.00 95.72 69  B 1 
ATOM 3718 C CB    . ASP B 2 69  ? 8.422   -0.335  -10.483 1.00 95.10 69  B 1 
ATOM 3719 C CG    . ASP B 2 69  ? 7.667   0.982   -10.526 1.00 93.73 69  B 1 
ATOM 3720 O OD1   . ASP B 2 69  ? 8.057   1.875   -11.294 1.00 90.11 69  B 1 
ATOM 3721 O OD2   . ASP B 2 69  ? 6.678   1.139   -9.768  1.00 90.13 69  B 1 
ATOM 3722 N N     . PHE B 2 70  ? 8.841   -3.243  -11.609 1.00 95.70 70  B 1 
ATOM 3723 C CA    . PHE B 2 70  ? 9.402   -4.569  -11.425 1.00 96.30 70  B 1 
ATOM 3724 C C     . PHE B 2 70  ? 10.082  -5.080  -12.699 1.00 96.56 70  B 1 
ATOM 3725 O O     . PHE B 2 70  ? 11.178  -5.631  -12.617 1.00 95.65 70  B 1 
ATOM 3726 C CB    . PHE B 2 70  ? 8.311   -5.529  -10.924 1.00 96.17 70  B 1 
ATOM 3727 C CG    . PHE B 2 70  ? 8.882   -6.818  -10.377 1.00 96.27 70  B 1 
ATOM 3728 C CD1   . PHE B 2 70  ? 9.120   -7.909  -11.222 1.00 93.98 70  B 1 
ATOM 3729 C CD2   . PHE B 2 70  ? 9.220   -6.915  -9.014  1.00 93.86 70  B 1 
ATOM 3730 C CE1   . PHE B 2 70  ? 9.698   -9.087  -10.720 1.00 92.89 70  B 1 
ATOM 3731 C CE2   . PHE B 2 70  ? 9.796   -8.092  -8.503  1.00 92.28 70  B 1 
ATOM 3732 C CZ    . PHE B 2 70  ? 10.040  -9.180  -9.363  1.00 93.34 70  B 1 
ATOM 3733 N N     . THR B 2 71  ? 9.485   -4.866  -13.883 1.00 96.47 71  B 1 
ATOM 3734 C CA    . THR B 2 71  ? 10.111  -5.250  -15.158 1.00 96.38 71  B 1 
ATOM 3735 C C     . THR B 2 71  ? 11.380  -4.442  -15.432 1.00 96.41 71  B 1 
ATOM 3736 O O     . THR B 2 71  ? 12.393  -5.034  -15.802 1.00 95.34 71  B 1 
ATOM 3737 C CB    . THR B 2 71  ? 9.162   -5.092  -16.353 1.00 95.21 71  B 1 
ATOM 3738 O OG1   . THR B 2 71  ? 8.584   -3.810  -16.403 1.00 86.52 71  B 1 
ATOM 3739 C CG2   . THR B 2 71  ? 8.005   -6.096  -16.295 1.00 83.80 71  B 1 
ATOM 3740 N N     . TRP B 2 72  ? 11.353  -3.140  -15.163 1.00 96.16 72  B 1 
ATOM 3741 C CA    . TRP B 2 72  ? 12.546  -2.299  -15.261 1.00 96.10 72  B 1 
ATOM 3742 C C     . TRP B 2 72  ? 13.645  -2.771  -14.310 1.00 96.26 72  B 1 
ATOM 3743 O O     . TRP B 2 72  ? 14.804  -2.863  -14.698 1.00 95.36 72  B 1 
ATOM 3744 C CB    . TRP B 2 72  ? 12.169  -0.846  -14.974 1.00 95.58 72  B 1 
ATOM 3745 C CG    . TRP B 2 72  ? 13.339  0.086   -14.974 1.00 94.59 72  B 1 
ATOM 3746 C CD1   . TRP B 2 72  ? 13.828  0.741   -16.053 1.00 91.49 72  B 1 
ATOM 3747 C CD2   . TRP B 2 72  ? 14.188  0.453   -13.851 1.00 92.78 72  B 1 
ATOM 3748 N NE1   . TRP B 2 72  ? 14.923  1.500   -15.678 1.00 89.91 72  B 1 
ATOM 3749 C CE2   . TRP B 2 72  ? 15.182  1.353   -14.329 1.00 91.51 72  B 1 
ATOM 3750 C CE3   . TRP B 2 72  ? 14.217  0.108   -12.486 1.00 89.20 72  B 1 
ATOM 3751 C CZ2   . TRP B 2 72  ? 16.170  1.911   -13.483 1.00 89.52 72  B 1 
ATOM 3752 C CZ3   . TRP B 2 72  ? 15.198  0.661   -11.642 1.00 85.47 72  B 1 
ATOM 3753 C CH2   . TRP B 2 72  ? 16.156  1.541   -12.138 1.00 86.14 72  B 1 
ATOM 3754 N N     . SER B 2 73  ? 13.291  -3.138  -13.078 1.00 96.27 73  B 1 
ATOM 3755 C CA    . SER B 2 73  ? 14.262  -3.645  -12.103 1.00 96.21 73  B 1 
ATOM 3756 C C     . SER B 2 73  ? 14.876  -4.973  -12.537 1.00 96.58 73  B 1 
ATOM 3757 O O     . SER B 2 73  ? 16.071  -5.161  -12.355 1.00 95.64 73  B 1 
ATOM 3758 C CB    . SER B 2 73  ? 13.627  -3.801  -10.731 1.00 95.78 73  B 1 
ATOM 3759 O OG    . SER B 2 73  ? 13.116  -2.561  -10.287 1.00 89.72 73  B 1 
ATOM 3760 N N     . CYS B 2 74  ? 14.106  -5.886  -13.133 1.00 96.12 74  B 1 
ATOM 3761 C CA    . CYS B 2 74  ? 14.647  -7.109  -13.723 1.00 96.16 74  B 1 
ATOM 3762 C C     . CYS B 2 74  ? 15.679  -6.795  -14.816 1.00 96.03 74  B 1 
ATOM 3763 O O     . CYS B 2 74  ? 16.775  -7.349  -14.792 1.00 94.49 74  B 1 
ATOM 3764 C CB    . CYS B 2 74  ? 13.517  -7.971  -14.303 1.00 95.83 74  B 1 
ATOM 3765 S SG    . CYS B 2 74  ? 12.554  -8.751  -12.966 1.00 93.64 74  B 1 
ATOM 3766 N N     . GLN B 2 75  ? 15.349  -5.873  -15.718 1.00 95.05 75  B 1 
ATOM 3767 C CA    . GLN B 2 75  ? 16.247  -5.453  -16.784 1.00 94.72 75  B 1 
ATOM 3768 C C     . GLN B 2 75  ? 17.533  -4.836  -16.225 1.00 94.73 75  B 1 
ATOM 3769 O O     . GLN B 2 75  ? 18.624  -5.323  -16.508 1.00 93.21 75  B 1 
ATOM 3770 C CB    . GLN B 2 75  ? 15.487  -4.477  -17.694 1.00 93.51 75  B 1 
ATOM 3771 C CG    . GLN B 2 75  ? 16.287  -4.151  -18.958 1.00 88.92 75  B 1 
ATOM 3772 C CD    . GLN B 2 75  ? 15.444  -3.390  -19.983 1.00 85.70 75  B 1 
ATOM 3773 O OE1   . GLN B 2 75  ? 14.464  -2.732  -19.671 1.00 77.64 75  B 1 
ATOM 3774 N NE2   . GLN B 2 75  ? 15.783  -3.489  -21.244 1.00 73.15 75  B 1 
ATOM 3775 N N     . SER B 2 76  ? 17.414  -3.852  -15.335 1.00 94.72 76  B 1 
ATOM 3776 C CA    . SER B 2 76  ? 18.560  -3.139  -14.755 1.00 94.31 76  B 1 
ATOM 3777 C C     . SER B 2 76  ? 19.514  -4.044  -13.966 1.00 94.23 76  B 1 
ATOM 3778 O O     . SER B 2 76  ? 20.704  -3.754  -13.866 1.00 91.37 76  B 1 
ATOM 3779 C CB    . SER B 2 76  ? 18.052  -2.033  -13.833 1.00 92.96 76  B 1 
ATOM 3780 O OG    . SER B 2 76  ? 17.214  -1.135  -14.532 1.00 83.01 76  B 1 
ATOM 3781 N N     . LEU B 2 77  ? 19.014  -5.145  -13.408 1.00 94.52 77  B 1 
ATOM 3782 C CA    . LEU B 2 77  ? 19.781  -6.105  -12.611 1.00 94.41 77  B 1 
ATOM 3783 C C     . LEU B 2 77  ? 20.374  -7.262  -13.432 1.00 93.94 77  B 1 
ATOM 3784 O O     . LEU B 2 77  ? 20.979  -8.157  -12.843 1.00 90.98 77  B 1 
ATOM 3785 C CB    . LEU B 2 77  ? 18.908  -6.608  -11.458 1.00 94.51 77  B 1 
ATOM 3786 C CG    . LEU B 2 77  ? 18.572  -5.542  -10.390 1.00 93.87 77  B 1 
ATOM 3787 C CD1   . LEU B 2 77  ? 17.545  -6.120  -9.413  1.00 90.84 77  B 1 
ATOM 3788 C CD2   . LEU B 2 77  ? 19.807  -5.092  -9.602  1.00 90.36 77  B 1 
ATOM 3789 N N     . GLY B 2 78  ? 20.199  -7.275  -14.758 1.00 93.72 78  B 1 
ATOM 3790 C CA    . GLY B 2 78  ? 20.761  -8.301  -15.642 1.00 92.82 78  B 1 
ATOM 3791 C C     . GLY B 2 78  ? 19.853  -9.504  -15.888 1.00 93.54 78  B 1 
ATOM 3792 O O     . GLY B 2 78  ? 20.328  -10.584 -16.249 1.00 89.90 78  B 1 
ATOM 3793 N N     . PHE B 2 79  ? 18.537  -9.338  -15.702 1.00 94.42 79  B 1 
ATOM 3794 C CA    . PHE B 2 79  ? 17.532  -10.363 -15.982 1.00 94.53 79  B 1 
ATOM 3795 C C     . PHE B 2 79  ? 16.702  -10.018 -17.236 1.00 94.62 79  B 1 
ATOM 3796 O O     . PHE B 2 79  ? 15.483  -10.234 -17.269 1.00 92.30 79  B 1 
ATOM 3797 C CB    . PHE B 2 79  ? 16.661  -10.612 -14.748 1.00 94.25 79  B 1 
ATOM 3798 C CG    . PHE B 2 79  ? 17.408  -11.007 -13.495 1.00 94.25 79  B 1 
ATOM 3799 C CD1   . PHE B 2 79  ? 18.062  -12.240 -13.419 1.00 91.57 79  B 1 
ATOM 3800 C CD2   . PHE B 2 79  ? 17.449  -10.141 -12.391 1.00 91.91 79  B 1 
ATOM 3801 C CE1   . PHE B 2 79  ? 18.757  -12.615 -12.258 1.00 91.02 79  B 1 
ATOM 3802 C CE2   . PHE B 2 79  ? 18.137  -10.500 -11.227 1.00 91.26 79  B 1 
ATOM 3803 C CZ    . PHE B 2 79  ? 18.798  -11.735 -11.160 1.00 92.07 79  B 1 
ATOM 3804 N N     . ASP B 2 80  ? 17.341  -9.500  -18.285 1.00 93.04 80  B 1 
ATOM 3805 C CA    . ASP B 2 80  ? 16.673  -8.988  -19.500 1.00 92.23 80  B 1 
ATOM 3806 C C     . ASP B 2 80  ? 15.855  -10.051 -20.208 1.00 93.63 80  B 1 
ATOM 3807 O O     . ASP B 2 80  ? 14.763  -9.779  -20.701 1.00 90.43 80  B 1 
ATOM 3808 C CB    . ASP B 2 80  ? 17.678  -8.486  -20.536 1.00 87.40 80  B 1 
ATOM 3809 C CG    . ASP B 2 80  ? 18.882  -7.920  -19.848 1.00 81.13 80  B 1 
ATOM 3810 O OD1   . ASP B 2 80  ? 18.673  -7.013  -19.019 1.00 69.95 80  B 1 
ATOM 3811 O OD2   . ASP B 2 80  ? 19.949  -8.533  -20.049 1.00 72.20 80  B 1 
ATOM 3812 N N     . SER B 2 81  ? 16.375  -11.291 -20.253 1.00 93.73 81  B 1 
ATOM 3813 C CA    . SER B 2 81  ? 15.698  -12.421 -20.879 1.00 93.66 81  B 1 
ATOM 3814 C C     . SER B 2 81  ? 14.315  -12.691 -20.283 1.00 94.83 81  B 1 
ATOM 3815 O O     . SER B 2 81  ? 13.468  -13.316 -20.928 1.00 92.87 81  B 1 
ATOM 3816 C CB    . SER B 2 81  ? 16.581  -13.667 -20.771 1.00 91.56 81  B 1 
ATOM 3817 O OG    . SER B 2 81  ? 16.801  -14.000 -19.411 1.00 82.21 81  B 1 
ATOM 3818 N N     . TYR B 2 82  ? 14.034  -12.170 -19.077 1.00 94.76 82  B 1 
ATOM 3819 C CA    . TYR B 2 82  ? 12.732  -12.316 -18.430 1.00 95.28 82  B 1 
ATOM 3820 C C     . TYR B 2 82  ? 11.747  -11.222 -18.845 1.00 95.16 82  B 1 
ATOM 3821 O O     . TYR B 2 82  ? 10.531  -11.440 -18.771 1.00 93.07 82  B 1 
ATOM 3822 C CB    . TYR B 2 82  ? 12.893  -12.365 -16.903 1.00 94.87 82  B 1 
ATOM 3823 C CG    . TYR B 2 82  ? 13.903  -13.354 -16.329 1.00 95.32 82  B 1 
ATOM 3824 C CD1   . TYR B 2 82  ? 14.476  -14.389 -17.109 1.00 91.74 82  B 1 
ATOM 3825 C CD2   . TYR B 2 82  ? 14.290  -13.233 -14.981 1.00 91.96 82  B 1 
ATOM 3826 C CE1   . TYR B 2 82  ? 15.445  -15.244 -16.571 1.00 91.37 82  B 1 
ATOM 3827 C CE2   . TYR B 2 82  ? 15.255  -14.085 -14.436 1.00 91.17 82  B 1 
ATOM 3828 C CZ    . TYR B 2 82  ? 15.850  -15.088 -15.237 1.00 92.85 82  B 1 
ATOM 3829 O OH    . TYR B 2 82  ? 16.827  -15.897 -14.727 1.00 91.51 82  B 1 
ATOM 3830 N N     . VAL B 2 83  ? 12.229  -10.059 -19.295 1.00 95.52 83  B 1 
ATOM 3831 C CA    . VAL B 2 83  ? 11.398  -8.880  -19.543 1.00 95.00 83  B 1 
ATOM 3832 C C     . VAL B 2 83  ? 10.318  -9.156  -20.588 1.00 95.33 83  B 1 
ATOM 3833 O O     . VAL B 2 83  ? 9.135   -8.939  -20.315 1.00 93.92 83  B 1 
ATOM 3834 C CB    . VAL B 2 83  ? 12.265  -7.667  -19.944 1.00 93.76 83  B 1 
ATOM 3835 C CG1   . VAL B 2 83  ? 11.425  -6.458  -20.337 1.00 89.41 83  B 1 
ATOM 3836 C CG2   . VAL B 2 83  ? 13.161  -7.262  -18.774 1.00 89.41 83  B 1 
ATOM 3837 N N     . GLN B 2 84  ? 10.690  -9.688  -21.758 1.00 95.08 84  B 1 
ATOM 3838 C CA    . GLN B 2 84  ? 9.731   -9.948  -22.829 1.00 94.53 84  B 1 
ATOM 3839 C C     . GLN B 2 84  ? 8.664   -11.008 -22.457 1.00 94.77 84  B 1 
ATOM 3840 O O     . GLN B 2 84  ? 7.469   -10.753 -22.635 1.00 93.53 84  B 1 
ATOM 3841 C CB    . GLN B 2 84  ? 10.502  -10.276 -24.135 1.00 93.51 84  B 1 
ATOM 3842 C CG    . GLN B 2 84  ? 9.589   -10.448 -25.358 1.00 84.27 84  B 1 
ATOM 3843 C CD    . GLN B 2 84  ? 8.844   -9.172  -25.739 1.00 76.02 84  B 1 
ATOM 3844 O OE1   . GLN B 2 84  ? 9.032   -8.101  -25.196 1.00 67.87 84  B 1 
ATOM 3845 N NE2   . GLN B 2 84  ? 7.950   -9.247  -26.687 1.00 62.51 84  B 1 
ATOM 3846 N N     . PRO B 2 85  ? 9.028   -12.162 -21.848 1.00 94.87 85  B 1 
ATOM 3847 C CA    . PRO B 2 85  ? 8.033   -13.096 -21.315 1.00 94.43 85  B 1 
ATOM 3848 C C     . PRO B 2 85  ? 7.135   -12.482 -20.240 1.00 94.21 85  B 1 
ATOM 3849 O O     . PRO B 2 85  ? 5.928   -12.739 -20.213 1.00 92.67 85  B 1 
ATOM 3850 C CB    . PRO B 2 85  ? 8.847   -14.269 -20.758 1.00 93.40 85  B 1 
ATOM 3851 C CG    . PRO B 2 85  ? 10.145  -14.230 -21.551 1.00 91.35 85  B 1 
ATOM 3852 C CD    . PRO B 2 85  ? 10.351  -12.738 -21.800 1.00 94.25 85  B 1 
ATOM 3853 N N     . MET B 2 86  ? 7.691   -11.647 -19.359 1.00 94.66 86  B 1 
ATOM 3854 C CA    . MET B 2 86  ? 6.932   -10.962 -18.308 1.00 94.70 86  B 1 
ATOM 3855 C C     . MET B 2 86  ? 5.925   -9.965  -18.886 1.00 94.46 86  B 1 
ATOM 3856 O O     . MET B 2 86  ? 4.767   -9.960  -18.453 1.00 92.19 86  B 1 
ATOM 3857 C CB    . MET B 2 86  ? 7.889   -10.228 -17.361 1.00 94.52 86  B 1 
ATOM 3858 C CG    . MET B 2 86  ? 8.643   -11.165 -16.414 1.00 92.98 86  B 1 
ATOM 3859 S SD    . MET B 2 86  ? 9.957   -10.323 -15.477 1.00 91.64 86  B 1 
ATOM 3860 C CE    . MET B 2 86  ? 8.980   -9.199  -14.465 1.00 82.08 86  B 1 
ATOM 3861 N N     . GLN B 2 87  ? 6.321   -9.148  -19.868 1.00 94.10 87  B 1 
ATOM 3862 C CA    . GLN B 2 87  ? 5.427   -8.201  -20.531 1.00 93.47 87  B 1 
ATOM 3863 C C     . GLN B 2 87  ? 4.284   -8.916  -21.270 1.00 93.38 87  B 1 
ATOM 3864 O O     . GLN B 2 87  ? 3.129   -8.517  -21.158 1.00 91.39 87  B 1 
ATOM 3865 C CB    . GLN B 2 87  ? 6.230   -7.343  -21.516 1.00 92.31 87  B 1 
ATOM 3866 C CG    . GLN B 2 87  ? 7.103   -6.290  -20.820 1.00 87.57 87  B 1 
ATOM 3867 C CD    . GLN B 2 87  ? 7.931   -5.496  -21.831 1.00 85.41 87  B 1 
ATOM 3868 O OE1   . GLN B 2 87  ? 7.959   -5.788  -23.012 1.00 79.60 87  B 1 
ATOM 3869 N NE2   . GLN B 2 87  ? 8.621   -4.461  -21.406 1.00 76.67 87  B 1 
ATOM 3870 N N     . THR B 2 88  ? 4.600   -10.006 -21.954 1.00 93.30 88  B 1 
ATOM 3871 C CA    . THR B 2 88  ? 3.590   -10.845 -22.620 1.00 92.42 88  B 1 
ATOM 3872 C C     . THR B 2 88  ? 2.606   -11.435 -21.610 1.00 91.95 88  B 1 
ATOM 3873 O O     . THR B 2 88  ? 1.385   -11.373 -21.810 1.00 89.44 88  B 1 
ATOM 3874 C CB    . THR B 2 88  ? 4.270   -11.962 -23.421 1.00 91.61 88  B 1 
ATOM 3875 O OG1   . THR B 2 88  ? 5.159   -11.383 -24.360 1.00 84.29 88  B 1 
ATOM 3876 C CG2   . THR B 2 88  ? 3.269   -12.801 -24.208 1.00 81.64 88  B 1 
ATOM 3877 N N     . TYR B 2 89  ? 3.105   -11.944 -20.487 1.00 92.69 89  B 1 
ATOM 3878 C CA    . TYR B 2 89  ? 2.273   -12.475 -19.411 1.00 91.93 89  B 1 
ATOM 3879 C C     . TYR B 2 89  ? 1.387   -11.394 -18.760 1.00 91.56 89  B 1 
ATOM 3880 O O     . TYR B 2 89  ? 0.210   -11.640 -18.480 1.00 89.07 89  B 1 
ATOM 3881 C CB    . TYR B 2 89  ? 3.184   -13.132 -18.373 1.00 90.98 89  B 1 
ATOM 3882 C CG    . TYR B 2 89  ? 2.440   -13.871 -17.299 1.00 89.90 89  B 1 
ATOM 3883 C CD1   . TYR B 2 89  ? 2.258   -13.287 -16.021 1.00 86.06 89  B 1 
ATOM 3884 C CD2   . TYR B 2 89  ? 1.933   -15.160 -17.545 1.00 85.85 89  B 1 
ATOM 3885 C CE1   . TYR B 2 89  ? 1.599   -13.995 -15.008 1.00 83.88 89  B 1 
ATOM 3886 C CE2   . TYR B 2 89  ? 1.270   -15.872 -16.540 1.00 83.55 89  B 1 
ATOM 3887 C CZ    . TYR B 2 89  ? 1.109   -15.290 -15.265 1.00 84.63 89  B 1 
ATOM 3888 O OH    . TYR B 2 89  ? 0.483   -15.985 -14.268 1.00 83.16 89  B 1 
ATOM 3889 N N     . LEU B 2 90  ? 1.927   -10.193 -18.559 1.00 91.52 90  B 1 
ATOM 3890 C CA    . LEU B 2 90  ? 1.194   -9.062  -18.003 1.00 90.83 90  B 1 
ATOM 3891 C C     . LEU B 2 90  ? 0.065   -8.604  -18.928 1.00 90.68 90  B 1 
ATOM 3892 O O     . LEU B 2 90  ? -1.042  -8.344  -18.446 1.00 87.86 90  B 1 
ATOM 3893 C CB    . LEU B 2 90  ? 2.186   -7.923  -17.721 1.00 90.37 90  B 1 
ATOM 3894 C CG    . LEU B 2 90  ? 1.550   -6.659  -17.110 1.00 87.83 90  B 1 
ATOM 3895 C CD1   . LEU B 2 90  ? 0.916   -6.940  -15.744 1.00 82.10 90  B 1 
ATOM 3896 C CD2   . LEU B 2 90  ? 2.623   -5.576  -16.945 1.00 81.75 90  B 1 
ATOM 3897 N N     . ARG B 2 91  ? 0.312   -8.553  -20.251 1.00 89.57 91  B 1 
ATOM 3898 C CA    . ARG B 2 91  ? -0.713  -8.238  -21.245 1.00 87.35 91  B 1 
ATOM 3899 C C     . ARG B 2 91  ? -1.860  -9.243  -21.188 1.00 85.88 91  B 1 
ATOM 3900 O O     . ARG B 2 91  ? -3.008  -8.831  -21.001 1.00 82.50 91  B 1 
ATOM 3901 C CB    . ARG B 2 91  ? -0.042  -8.145  -22.628 1.00 86.64 91  B 1 
ATOM 3902 C CG    . ARG B 2 91  ? -1.046  -7.796  -23.749 1.00 77.85 91  B 1 
ATOM 3903 C CD    . ARG B 2 91  ? -0.324  -7.505  -25.077 1.00 75.86 91  B 1 
ATOM 3904 N NE    . ARG B 2 91  ? 0.595   -8.591  -25.446 1.00 69.15 91  B 1 
ATOM 3905 C CZ    . ARG B 2 91  ? 1.725   -8.475  -26.130 1.00 61.41 91  B 1 
ATOM 3906 N NH1   . ARG B 2 91  ? 2.106   -7.333  -26.644 1.00 56.81 91  B 1 
ATOM 3907 N NH2   . ARG B 2 91  ? 2.495   -9.504  -26.311 1.00 56.49 91  B 1 
ATOM 3908 N N     . GLY B 2 92  ? -1.569  -10.538 -21.182 1.00 88.91 92  B 1 
ATOM 3909 C CA    . GLY B 2 92  ? -2.589  -11.586 -21.055 1.00 85.90 92  B 1 
ATOM 3910 C C     . GLY B 2 92  ? -3.330  -11.618 -19.711 1.00 85.26 92  B 1 
ATOM 3911 O O     . GLY B 2 92  ? -4.412  -12.203 -19.604 1.00 80.08 92  B 1 
ATOM 3912 N N     . TYR B 2 93  ? -2.783  -11.000 -18.662 1.00 87.16 93  B 1 
ATOM 3913 C CA    . TYR B 2 93  ? -3.463  -10.836 -17.376 1.00 84.89 93  B 1 
ATOM 3914 C C     . TYR B 2 93  ? -4.409  -9.619  -17.339 1.00 82.96 93  B 1 
ATOM 3915 O O     . TYR B 2 93  ? -5.390  -9.615  -16.586 1.00 76.04 93  B 1 
ATOM 3916 C CB    . TYR B 2 93  ? -2.419  -10.723 -16.252 1.00 83.37 93  B 1 
ATOM 3917 C CG    . TYR B 2 93  ? -3.016  -10.493 -14.875 1.00 83.87 93  B 1 
ATOM 3918 C CD1   . TYR B 2 93  ? -3.020  -9.210  -14.303 1.00 79.19 93  B 1 
ATOM 3919 C CD2   . TYR B 2 93  ? -3.623  -11.553 -14.175 1.00 79.30 93  B 1 
ATOM 3920 C CE1   . TYR B 2 93  ? -3.615  -8.985  -13.054 1.00 77.18 93  B 1 
ATOM 3921 C CE2   . TYR B 2 93  ? -4.221  -11.347 -12.929 1.00 77.27 93  B 1 
ATOM 3922 C CZ    . TYR B 2 93  ? -4.216  -10.055 -12.369 1.00 77.97 93  B 1 
ATOM 3923 O OH    . TYR B 2 93  ? -4.815  -9.839  -11.141 1.00 77.84 93  B 1 
ATOM 3924 N N     . ARG B 2 94  ? -4.096  -8.571  -18.103 1.00 83.18 94  B 1 
ATOM 3925 C CA    . ARG B 2 94  ? -4.902  -7.346  -18.185 1.00 80.05 94  B 1 
ATOM 3926 C C     . ARG B 2 94  ? -6.112  -7.493  -19.111 1.00 77.08 94  B 1 
ATOM 3927 O O     . ARG B 2 94  ? -7.124  -6.851  -18.857 1.00 69.52 94  B 1 
ATOM 3928 C CB    . ARG B 2 94  ? -4.019  -6.162  -18.628 1.00 76.90 94  B 1 
ATOM 3929 C CG    . ARG B 2 94  ? -3.064  -5.662  -17.524 1.00 73.58 94  B 1 
ATOM 3930 C CD    . ARG B 2 94  ? -2.160  -4.531  -18.045 1.00 70.19 94  B 1 
ATOM 3931 N NE    . ARG B 2 94  ? -1.340  -3.936  -16.960 1.00 65.13 94  B 1 
ATOM 3932 C CZ    . ARG B 2 94  ? -0.355  -3.033  -17.097 1.00 61.85 94  B 1 
ATOM 3933 N NH1   . ARG B 2 94  ? 0.015   -2.563  -18.253 1.00 59.30 94  B 1 
ATOM 3934 N NH2   . ARG B 2 94  ? 0.282   -2.592  -16.052 1.00 58.17 94  B 1 
ATOM 3935 N N     . GLU B 2 95  ? -6.003  -8.328  -20.129 1.00 76.17 95  B 1 
ATOM 3936 C CA    . GLU B 2 95  ? -7.093  -8.741  -21.027 1.00 74.46 95  B 1 
ATOM 3937 C C     . GLU B 2 95  ? -8.047  -9.739  -20.329 1.00 67.72 95  B 1 
ATOM 3938 O O     . GLU B 2 95  ? -9.277  -9.587  -20.506 1.00 59.20 95  B 1 
ATOM 3939 C CB    . GLU B 2 95  ? -6.476  -9.357  -22.305 1.00 66.21 95  B 1 
ATOM 3940 C CG    . GLU B 2 95  ? -5.720  -8.331  -23.160 1.00 59.84 95  B 1 
ATOM 3941 C CD    . GLU B 2 95  ? -4.896  -8.937  -24.328 1.00 50.65 95  B 1 
ATOM 3942 O OE1   . GLU B 2 95  ? -4.141  -8.175  -24.957 1.00 47.92 95  B 1 
ATOM 3943 O OE2   . GLU B 2 95  ? -4.978  -10.172 -24.548 1.00 52.10 95  B 1 
ATOM 3944 O OXT   . GLU B 2 95  ? -7.554  -10.651 -19.592 1.00 55.61 95  B 1 
ATOM 3945 N N     . MET C 3 1   ? -14.584 -10.592 -16.282 1.00 38.94 1   C 1 
ATOM 3946 C CA    . MET C 3 1   ? -13.951 -11.300 -15.151 1.00 40.53 1   C 1 
ATOM 3947 C C     . MET C 3 1   ? -12.472 -11.421 -15.448 1.00 44.00 1   C 1 
ATOM 3948 O O     . MET C 3 1   ? -12.148 -11.991 -16.473 1.00 41.40 1   C 1 
ATOM 3949 C CB    . MET C 3 1   ? -14.527 -12.707 -14.951 1.00 41.13 1   C 1 
ATOM 3950 C CG    . MET C 3 1   ? -15.880 -12.740 -14.250 1.00 36.93 1   C 1 
ATOM 3951 S SD    . MET C 3 1   ? -16.421 -14.440 -13.948 1.00 32.06 1   C 1 
ATOM 3952 C CE    . MET C 3 1   ? -18.005 -14.165 -13.145 1.00 28.32 1   C 1 
ATOM 3953 N N     . ARG C 3 2   ? -11.568 -10.919 -14.596 1.00 45.99 2   C 1 
ATOM 3954 C CA    . ARG C 3 2   ? -10.131 -11.133 -14.805 1.00 46.37 2   C 1 
ATOM 3955 C C     . ARG C 3 2   ? -9.875  -12.641 -14.791 1.00 46.43 2   C 1 
ATOM 3956 O O     . ARG C 3 2   ? -10.249 -13.296 -13.822 1.00 43.64 2   C 1 
ATOM 3957 C CB    . ARG C 3 2   ? -9.293  -10.425 -13.733 1.00 44.71 2   C 1 
ATOM 3958 C CG    . ARG C 3 2   ? -9.229  -8.905  -13.971 1.00 39.10 2   C 1 
ATOM 3959 C CD    . ARG C 3 2   ? -8.304  -8.230  -12.947 1.00 37.11 2   C 1 
ATOM 3960 N NE    . ARG C 3 2   ? -8.245  -6.783  -13.185 1.00 32.83 2   C 1 
ATOM 3961 C CZ    . ARG C 3 2   ? -7.615  -5.876  -12.434 1.00 30.23 2   C 1 
ATOM 3962 N NH1   . ARG C 3 2   ? -6.966  -6.227  -11.364 1.00 29.02 2   C 1 
ATOM 3963 N NH2   . ARG C 3 2   ? -7.637  -4.623  -12.767 1.00 28.11 2   C 1 
ATOM 3964 N N     . LYS C 3 3   ? -9.281  -13.193 -15.868 1.00 53.36 3   C 1 
ATOM 3965 C CA    . LYS C 3 3   ? -8.957  -14.616 -15.935 1.00 51.99 3   C 1 
ATOM 3966 C C     . LYS C 3 3   ? -8.094  -14.962 -14.717 1.00 51.92 3   C 1 
ATOM 3967 O O     . LYS C 3 3   ? -7.094  -14.294 -14.466 1.00 47.62 3   C 1 
ATOM 3968 C CB    . LYS C 3 3   ? -8.244  -14.954 -17.261 1.00 46.39 3   C 1 
ATOM 3969 C CG    . LYS C 3 3   ? -9.203  -15.066 -18.470 1.00 39.61 3   C 1 
ATOM 3970 C CD    . LYS C 3 3   ? -8.436  -15.342 -19.769 1.00 37.01 3   C 1 
ATOM 3971 C CE    . LYS C 3 3   ? -9.378  -15.471 -20.971 1.00 30.51 3   C 1 
ATOM 3972 N NZ    . LYS C 3 3   ? -8.661  -15.479 -22.272 1.00 27.76 3   C 1 
ATOM 3973 N N     . LYS C 3 4   ? -8.505  -15.971 -13.942 1.00 57.00 4   C 1 
ATOM 3974 C CA    . LYS C 3 4   ? -7.672  -16.532 -12.882 1.00 56.34 4   C 1 
ATOM 3975 C C     . LYS C 3 4   ? -6.502  -17.221 -13.579 1.00 56.51 4   C 1 
ATOM 3976 O O     . LYS C 3 4   ? -6.636  -18.376 -13.967 1.00 52.94 4   C 1 
ATOM 3977 C CB    . LYS C 3 4   ? -8.453  -17.500 -11.992 1.00 51.27 4   C 1 
ATOM 3978 C CG    . LYS C 3 4   ? -9.399  -16.816 -11.000 1.00 44.16 4   C 1 
ATOM 3979 C CD    . LYS C 3 4   ? -10.082 -17.881 -10.126 1.00 41.37 4   C 1 
ATOM 3980 C CE    . LYS C 3 4   ? -11.019 -17.251 -9.100  1.00 34.40 4   C 1 
ATOM 3981 N NZ    . LYS C 3 4   ? -11.727 -18.281 -8.287  1.00 30.41 4   C 1 
ATOM 3982 N N     . LEU C 3 5   ? -5.409  -16.512 -13.805 1.00 62.27 5   C 1 
ATOM 3983 C CA    . LEU C 3 5   ? -4.202  -17.132 -14.331 1.00 60.47 5   C 1 
ATOM 3984 C C     . LEU C 3 5   ? -3.718  -18.155 -13.310 1.00 62.77 5   C 1 
ATOM 3985 O O     . LEU C 3 5   ? -3.626  -17.850 -12.116 1.00 57.23 5   C 1 
ATOM 3986 C CB    . LEU C 3 5   ? -3.114  -16.102 -14.676 1.00 53.51 5   C 1 
ATOM 3987 C CG    . LEU C 3 5   ? -3.182  -15.640 -16.149 1.00 46.83 5   C 1 
ATOM 3988 C CD1   . LEU C 3 5   ? -4.238  -14.568 -16.381 1.00 42.57 5   C 1 
ATOM 3989 C CD2   . LEU C 3 5   ? -1.849  -15.079 -16.607 1.00 43.96 5   C 1 
ATOM 3990 N N     . ASP C 3 6   ? -3.417  -19.378 -13.784 1.00 64.84 6   C 1 
ATOM 3991 C CA    . ASP C 3 6   ? -2.839  -20.442 -12.973 1.00 67.72 6   C 1 
ATOM 3992 C C     . ASP C 3 6   ? -1.378  -20.085 -12.656 1.00 71.22 6   C 1 
ATOM 3993 O O     . ASP C 3 6   ? -0.445  -20.396 -13.397 1.00 65.37 6   C 1 
ATOM 3994 C CB    . ASP C 3 6   ? -2.999  -21.795 -13.680 1.00 60.51 6   C 1 
ATOM 3995 C CG    . ASP C 3 6   ? -2.578  -22.959 -12.787 1.00 52.08 6   C 1 
ATOM 3996 O OD1   . ASP C 3 6   ? -2.543  -22.775 -11.545 1.00 47.02 6   C 1 
ATOM 3997 O OD2   . ASP C 3 6   ? -2.290  -24.039 -13.342 1.00 47.18 6   C 1 
ATOM 3998 N N     . THR C 3 7   ? -1.185  -19.334 -11.575 1.00 68.23 7   C 1 
ATOM 3999 C CA    . THR C 3 7   ? 0.134   -18.894 -11.149 1.00 70.07 7   C 1 
ATOM 4000 C C     . THR C 3 7   ? 0.874   -20.051 -10.495 1.00 74.93 7   C 1 
ATOM 4001 O O     . THR C 3 7   ? 0.354   -20.691 -9.578  1.00 69.28 7   C 1 
ATOM 4002 C CB    . THR C 3 7   ? 0.080   -17.685 -10.206 1.00 62.01 7   C 1 
ATOM 4003 O OG1   . THR C 3 7   ? -0.690  -17.949 -9.057  1.00 56.81 7   C 1 
ATOM 4004 C CG2   . THR C 3 7   ? -0.526  -16.459 -10.890 1.00 54.13 7   C 1 
ATOM 4005 N N     . ARG C 3 8   ? 2.141   -20.292 -10.909 1.00 82.21 8   C 1 
ATOM 4006 C CA    . ARG C 3 8   ? 2.978   -21.354 -10.322 1.00 84.84 8   C 1 
ATOM 4007 C C     . ARG C 3 8   ? 3.224   -21.162 -8.831  1.00 88.62 8   C 1 
ATOM 4008 O O     . ARG C 3 8   ? 3.351   -22.139 -8.097  1.00 85.18 8   C 1 
ATOM 4009 C CB    . ARG C 3 8   ? 4.312   -21.443 -11.074 1.00 79.57 8   C 1 
ATOM 4010 C CG    . ARG C 3 8   ? 4.167   -21.792 -12.563 1.00 74.85 8   C 1 
ATOM 4011 C CD    . ARG C 3 8   ? 3.539   -23.166 -12.770 1.00 70.98 8   C 1 
ATOM 4012 N NE    . ARG C 3 8   ? 3.443   -23.472 -14.201 1.00 63.35 8   C 1 
ATOM 4013 C CZ    . ARG C 3 8   ? 3.067   -24.622 -14.732 1.00 58.46 8   C 1 
ATOM 4014 N NH1   . ARG C 3 8   ? 2.736   -25.641 -13.985 1.00 52.20 8   C 1 
ATOM 4015 N NH2   . ARG C 3 8   ? 3.008   -24.751 -16.020 1.00 51.60 8   C 1 
ATOM 4016 N N     . PHE C 3 9   ? 3.258   -19.914 -8.378  1.00 92.17 9   C 1 
ATOM 4017 C CA    . PHE C 3 9   ? 3.401   -19.539 -6.979  1.00 93.10 9   C 1 
ATOM 4018 C C     . PHE C 3 9   ? 2.205   -18.713 -6.503  1.00 93.07 9   C 1 
ATOM 4019 O O     . PHE C 3 9   ? 1.726   -17.837 -7.228  1.00 90.50 9   C 1 
ATOM 4020 C CB    . PHE C 3 9   ? 4.715   -18.787 -6.778  1.00 93.43 9   C 1 
ATOM 4021 C CG    . PHE C 3 9   ? 5.916   -19.644 -7.067  1.00 94.57 9   C 1 
ATOM 4022 C CD1   . PHE C 3 9   ? 6.410   -20.525 -6.089  1.00 92.20 9   C 1 
ATOM 4023 C CD2   . PHE C 3 9   ? 6.530   -19.617 -8.326  1.00 92.11 9   C 1 
ATOM 4024 C CE1   . PHE C 3 9   ? 7.488   -21.366 -6.364  1.00 91.68 9   C 1 
ATOM 4025 C CE2   . PHE C 3 9   ? 7.608   -20.455 -8.617  1.00 91.48 9   C 1 
ATOM 4026 C CZ    . PHE C 3 9   ? 8.087   -21.329 -7.630  1.00 92.85 9   C 1 
ATOM 4027 N N     . PRO C 3 10  ? 1.697   -18.940 -5.274  1.00 92.66 10  C 1 
ATOM 4028 C CA    . PRO C 3 10  ? 0.539   -18.210 -4.765  1.00 91.80 10  C 1 
ATOM 4029 C C     . PRO C 3 10  ? 0.834   -16.713 -4.616  1.00 92.46 10  C 1 
ATOM 4030 O O     . PRO C 3 10  ? 1.645   -16.315 -3.775  1.00 91.76 10  C 1 
ATOM 4031 C CB    . PRO C 3 10  ? 0.193   -18.865 -3.430  1.00 90.05 10  C 1 
ATOM 4032 C CG    . PRO C 3 10  ? 0.824   -20.249 -3.522  1.00 87.46 10  C 1 
ATOM 4033 C CD    . PRO C 3 10  ? 2.066   -20.001 -4.362  1.00 90.18 10  C 1 
ATOM 4034 N N     . ALA C 3 11  ? 0.101   -15.865 -5.349  1.00 92.05 11  C 1 
ATOM 4035 C CA    . ALA C 3 11  ? 0.264   -14.411 -5.294  1.00 92.18 11  C 1 
ATOM 4036 C C     . ALA C 3 11  ? 0.183   -13.813 -3.871  1.00 92.87 11  C 1 
ATOM 4037 O O     . ALA C 3 11  ? 0.993   -12.939 -3.557  1.00 91.97 11  C 1 
ATOM 4038 C CB    . ALA C 3 11  ? -0.742  -13.761 -6.265  1.00 90.93 11  C 1 
ATOM 4039 N N     . PRO C 3 12  ? -0.695  -14.278 -2.954  1.00 90.34 12  C 1 
ATOM 4040 C CA    . PRO C 3 12  ? -0.708  -13.769 -1.576  1.00 89.50 12  C 1 
ATOM 4041 C C     . PRO C 3 12  ? 0.595   -14.033 -0.807  1.00 90.85 12  C 1 
ATOM 4042 O O     . PRO C 3 12  ? 1.006   -13.205 0.003   1.00 90.18 12  C 1 
ATOM 4043 C CB    . PRO C 3 12  ? -1.903  -14.454 -0.898  1.00 87.59 12  C 1 
ATOM 4044 C CG    . PRO C 3 12  ? -2.832  -14.790 -2.062  1.00 83.94 12  C 1 
ATOM 4045 C CD    . PRO C 3 12  ? -1.853  -15.138 -3.179  1.00 86.62 12  C 1 
ATOM 4046 N N     . ARG C 3 13  ? 1.270   -15.163 -1.064  1.00 91.83 13  C 1 
ATOM 4047 C CA    . ARG C 3 13  ? 2.550   -15.511 -0.439  1.00 92.07 13  C 1 
ATOM 4048 C C     . ARG C 3 13  ? 3.671   -14.616 -0.967  1.00 93.43 13  C 1 
ATOM 4049 O O     . ARG C 3 13  ? 4.424   -14.072 -0.177  1.00 92.64 13  C 1 
ATOM 4050 C CB    . ARG C 3 13  ? 2.864   -16.995 -0.682  1.00 90.86 13  C 1 
ATOM 4051 C CG    . ARG C 3 13  ? 1.845   -17.938 -0.007  1.00 86.72 13  C 1 
ATOM 4052 C CD    . ARG C 3 13  ? 2.006   -18.014 1.511   1.00 82.73 13  C 1 
ATOM 4053 N NE    . ARG C 3 13  ? 3.179   -18.846 1.862   1.00 80.62 13  C 1 
ATOM 4054 C CZ    . ARG C 3 13  ? 3.405   -19.477 3.002   1.00 78.11 13  C 1 
ATOM 4055 N NH1   . ARG C 3 13  ? 2.626   -19.347 4.034   1.00 71.94 13  C 1 
ATOM 4056 N NH2   . ARG C 3 13  ? 4.422   -20.270 3.124   1.00 73.43 13  C 1 
ATOM 4057 N N     . ILE C 3 14  ? 3.714   -14.398 -2.285  1.00 94.49 14  C 1 
ATOM 4058 C CA    . ILE C 3 14  ? 4.642   -13.447 -2.904  1.00 95.12 14  C 1 
ATOM 4059 C C     . ILE C 3 14  ? 4.420   -12.050 -2.337  1.00 95.35 14  C 1 
ATOM 4060 O O     . ILE C 3 14  ? 5.371   -11.408 -1.908  1.00 94.62 14  C 1 
ATOM 4061 C CB    . ILE C 3 14  ? 4.493   -13.472 -4.436  1.00 95.20 14  C 1 
ATOM 4062 C CG1   . ILE C 3 14  ? 4.925   -14.843 -4.978  1.00 93.43 14  C 1 
ATOM 4063 C CG2   . ILE C 3 14  ? 5.298   -12.342 -5.081  1.00 93.47 14  C 1 
ATOM 4064 C CD1   . ILE C 3 14  ? 4.624   -15.045 -6.455  1.00 86.58 14  C 1 
ATOM 4065 N N     . LYS C 3 15  ? 3.169   -11.601 -2.235  1.00 93.88 15  C 1 
ATOM 4066 C CA    . LYS C 3 15  ? 2.846   -10.301 -1.640  1.00 93.58 15  C 1 
ATOM 4067 C C     . LYS C 3 15  ? 3.343   -10.193 -0.200  1.00 93.81 15  C 1 
ATOM 4068 O O     . LYS C 3 15  ? 3.860   -9.145  0.170   1.00 93.33 15  C 1 
ATOM 4069 C CB    . LYS C 3 15  ? 1.351   -10.029 -1.757  1.00 92.42 15  C 1 
ATOM 4070 C CG    . LYS C 3 15  ? 1.011   -8.595  -1.322  1.00 90.04 15  C 1 
ATOM 4071 C CD    . LYS C 3 15  ? -0.464  -8.270  -1.542  1.00 85.32 15  C 1 
ATOM 4072 C CE    . LYS C 3 15  ? -0.709  -6.821  -1.121  1.00 80.15 15  C 1 
ATOM 4073 N NZ    . LYS C 3 15  ? -2.100  -6.381  -1.381  1.00 72.88 15  C 1 
ATOM 4074 N N     . LYS C 3 16  ? 3.232   -11.257 0.617   1.00 93.28 16  C 1 
ATOM 4075 C CA    . LYS C 3 16  ? 3.765   -11.286 1.985   1.00 93.03 16  C 1 
ATOM 4076 C C     . LYS C 3 16  ? 5.289   -11.084 1.992   1.00 93.61 16  C 1 
ATOM 4077 O O     . LYS C 3 16  ? 5.774   -10.282 2.771   1.00 92.84 16  C 1 
ATOM 4078 C CB    . LYS C 3 16  ? 3.346   -12.563 2.729   1.00 92.16 16  C 1 
ATOM 4079 C CG    . LYS C 3 16  ? 3.721   -12.493 4.229   1.00 86.57 16  C 1 
ATOM 4080 C CD    . LYS C 3 16  ? 3.383   -13.756 5.049   1.00 79.25 16  C 1 
ATOM 4081 C CE    . LYS C 3 16  ? 3.878   -13.534 6.480   1.00 70.61 16  C 1 
ATOM 4082 N NZ    . LYS C 3 16  ? 3.779   -14.691 7.409   1.00 60.15 16  C 1 
ATOM 4083 N N     . ILE C 3 17  ? 6.035   -11.774 1.101   1.00 94.51 17  C 1 
ATOM 4084 C CA    . ILE C 3 17  ? 7.490   -11.609 0.952   1.00 94.70 17  C 1 
ATOM 4085 C C     . ILE C 3 17  ? 7.839   -10.173 0.559   1.00 94.80 17  C 1 
ATOM 4086 O O     . ILE C 3 17  ? 8.675   -9.541  1.196   1.00 93.96 17  C 1 
ATOM 4087 C CB    . ILE C 3 17  ? 8.073   -12.610 -0.068  1.00 95.05 17  C 1 
ATOM 4088 C CG1   . ILE C 3 17  ? 7.873   -14.063 0.405   1.00 93.68 17  C 1 
ATOM 4089 C CG2   . ILE C 3 17  ? 9.576   -12.352 -0.301  1.00 93.02 17  C 1 
ATOM 4090 C CD1   . ILE C 3 17  ? 8.028   -15.086 -0.726  1.00 89.43 17  C 1 
ATOM 4091 N N     . MET C 3 18  ? 7.150   -9.628  -0.447  1.00 94.95 18  C 1 
ATOM 4092 C CA    . MET C 3 18  ? 7.352   -8.247  -0.877  1.00 94.84 18  C 1 
ATOM 4093 C C     . MET C 3 18  ? 7.093   -7.242  0.245   1.00 94.24 18  C 1 
ATOM 4094 O O     . MET C 3 18  ? 7.747   -6.212  0.311   1.00 92.90 18  C 1 
ATOM 4095 C CB    . MET C 3 18  ? 6.432   -7.932  -2.061  1.00 95.10 18  C 1 
ATOM 4096 C CG    . MET C 3 18  ? 6.768   -8.709  -3.320  1.00 94.28 18  C 1 
ATOM 4097 S SD    . MET C 3 18  ? 5.666   -8.302  -4.700  1.00 92.41 18  C 1 
ATOM 4098 C CE    . MET C 3 18  ? 6.417   -6.749  -5.220  1.00 83.82 18  C 1 
ATOM 4099 N N     . GLN C 3 19  ? 6.151   -7.538  1.142   1.00 93.51 19  C 1 
ATOM 4100 C CA    . GLN C 3 19  ? 5.752   -6.686  2.254   1.00 92.50 19  C 1 
ATOM 4101 C C     . GLN C 3 19  ? 6.549   -6.903  3.548   1.00 92.18 19  C 1 
ATOM 4102 O O     . GLN C 3 19  ? 6.265   -6.214  4.524   1.00 90.10 19  C 1 
ATOM 4103 C CB    . GLN C 3 19  ? 4.251   -6.854  2.519   1.00 91.09 19  C 1 
ATOM 4104 C CG    . GLN C 3 19  ? 3.407   -6.169  1.447   1.00 87.22 19  C 1 
ATOM 4105 C CD    . GLN C 3 19  ? 1.910   -6.210  1.764   1.00 84.12 19  C 1 
ATOM 4106 O OE1   . GLN C 3 19  ? 1.385   -7.123  2.382   1.00 76.28 19  C 1 
ATOM 4107 N NE2   . GLN C 3 19  ? 1.170   -5.198  1.358   1.00 73.33 19  C 1 
ATOM 4108 N N     . ALA C 3 20  ? 7.505   -7.840  3.571   1.00 92.72 20  C 1 
ATOM 4109 C CA    . ALA C 3 20  ? 8.360   -8.087  4.736   1.00 91.82 20  C 1 
ATOM 4110 C C     . ALA C 3 20  ? 9.295   -6.912  5.044   1.00 91.02 20  C 1 
ATOM 4111 O O     . ALA C 3 20  ? 9.669   -6.703  6.193   1.00 87.12 20  C 1 
ATOM 4112 C CB    . ALA C 3 20  ? 9.153   -9.374  4.485   1.00 90.71 20  C 1 
ATOM 4113 N N     . ASP C 3 21  ? 9.637   -6.132  4.023   1.00 90.02 21  C 1 
ATOM 4114 C CA    . ASP C 3 21  ? 10.295  -4.851  4.207   1.00 88.39 21  C 1 
ATOM 4115 C C     . ASP C 3 21  ? 9.257   -3.771  4.547   1.00 87.76 21  C 1 
ATOM 4116 O O     . ASP C 3 21  ? 8.272   -3.575  3.818   1.00 82.18 21  C 1 
ATOM 4117 C CB    . ASP C 3 21  ? 11.064  -4.541  2.949   1.00 85.21 21  C 1 
ATOM 4118 C CG    . ASP C 3 21  ? 11.944  -3.298  2.982   1.00 77.40 21  C 1 
ATOM 4119 O OD1   . ASP C 3 21  ? 11.711  -2.403  3.800   1.00 70.41 21  C 1 
ATOM 4120 O OD2   . ASP C 3 21  ? 12.811  -3.230  2.071   1.00 69.07 21  C 1 
ATOM 4121 N N     . GLU C 3 22  ? 9.486   -3.099  5.663   1.00 85.09 22  C 1 
ATOM 4122 C CA    . GLU C 3 22  ? 8.585   -2.093  6.208   1.00 82.62 22  C 1 
ATOM 4123 C C     . GLU C 3 22  ? 8.522   -0.810  5.374   1.00 82.75 22  C 1 
ATOM 4124 O O     . GLU C 3 22  ? 7.543   -0.082  5.453   1.00 75.75 22  C 1 
ATOM 4125 C CB    . GLU C 3 22  ? 9.014   -1.768  7.641   1.00 78.04 22  C 1 
ATOM 4126 C CG    . GLU C 3 22  ? 8.932   -2.967  8.586   1.00 69.84 22  C 1 
ATOM 4127 C CD    . GLU C 3 22  ? 9.347   -2.603  10.021  1.00 59.36 22  C 1 
ATOM 4128 O OE1   . GLU C 3 22  ? 8.988   -3.351  10.955  1.00 52.25 22  C 1 
ATOM 4129 O OE2   . GLU C 3 22  ? 10.021  -1.572  10.210  1.00 52.19 22  C 1 
ATOM 4130 N N     . ASP C 3 23  ? 9.544   -0.564  4.537   1.00 82.32 23  C 1 
ATOM 4131 C CA    . ASP C 3 23  ? 9.593   0.628   3.686   1.00 80.25 23  C 1 
ATOM 4132 C C     . ASP C 3 23  ? 8.722   0.495   2.429   1.00 81.31 23  C 1 
ATOM 4133 O O     . ASP C 3 23  ? 8.486   1.458   1.697   1.00 74.93 23  C 1 
ATOM 4134 C CB    . ASP C 3 23  ? 11.050  0.939   3.317   1.00 74.56 23  C 1 
ATOM 4135 C CG    . ASP C 3 23  ? 11.919  1.240   4.541   1.00 68.63 23  C 1 
ATOM 4136 O OD1   . ASP C 3 23  ? 11.374  1.759   5.545   1.00 61.31 23  C 1 
ATOM 4137 O OD2   . ASP C 3 23  ? 13.123  0.956   4.474   1.00 61.93 23  C 1 
ATOM 4138 N N     . VAL C 3 24  ? 8.187   -0.710  2.175   1.00 81.80 24  C 1 
ATOM 4139 C CA    . VAL C 3 24  ? 7.314   -0.942  1.026   1.00 80.38 24  C 1 
ATOM 4140 C C     . VAL C 3 24  ? 5.903   -0.450  1.329   1.00 80.86 24  C 1 
ATOM 4141 O O     . VAL C 3 24  ? 5.167   -1.039  2.121   1.00 72.93 24  C 1 
ATOM 4142 C CB    . VAL C 3 24  ? 7.308   -2.414  0.599   1.00 75.40 24  C 1 
ATOM 4143 C CG1   . VAL C 3 24  ? 6.423   -2.632  -0.627  1.00 68.12 24  C 1 
ATOM 4144 C CG2   . VAL C 3 24  ? 8.721   -2.845  0.231   1.00 71.89 24  C 1 
ATOM 4145 N N     . GLY C 3 25  ? 5.495   0.612   0.597   1.00 81.88 25  C 1 
ATOM 4146 C CA    . GLY C 3 25  ? 4.141   1.146   0.643   1.00 81.14 25  C 1 
ATOM 4147 C C     . GLY C 3 25  ? 3.086   0.210   0.026   1.00 83.87 25  C 1 
ATOM 4148 O O     . GLY C 3 25  ? 2.920   -0.950  0.408   1.00 79.43 25  C 1 
ATOM 4149 N N     . LYS C 3 26  ? 2.358   0.716   -0.963  1.00 86.16 26  C 1 
ATOM 4150 C CA    . LYS C 3 26  ? 1.323   -0.052  -1.658  1.00 87.39 26  C 1 
ATOM 4151 C C     . LYS C 3 26  ? 1.920   -0.837  -2.830  1.00 89.55 26  C 1 
ATOM 4152 O O     . LYS C 3 26  ? 2.899   -0.431  -3.452  1.00 88.94 26  C 1 
ATOM 4153 C CB    . LYS C 3 26  ? 0.170   0.880   -2.087  1.00 84.96 26  C 1 
ATOM 4154 C CG    . LYS C 3 26  ? -0.573  1.483   -0.887  1.00 79.30 26  C 1 
ATOM 4155 C CD    . LYS C 3 26  ? -1.720  2.407   -1.314  1.00 75.42 26  C 1 
ATOM 4156 C CE    . LYS C 3 26  ? -2.412  3.000   -0.075  1.00 67.60 26  C 1 
ATOM 4157 N NZ    . LYS C 3 26  ? -3.462  3.998   -0.415  1.00 61.33 26  C 1 
ATOM 4158 N N     . ILE C 3 27  ? 1.291   -1.988  -3.169  1.00 90.67 27  C 1 
ATOM 4159 C CA    . ILE C 3 27  ? 1.691   -2.843  -4.288  1.00 91.49 27  C 1 
ATOM 4160 C C     . ILE C 3 27  ? 0.466   -3.056  -5.180  1.00 91.28 27  C 1 
ATOM 4161 O O     . ILE C 3 27  ? -0.561  -3.550  -4.708  1.00 89.88 27  C 1 
ATOM 4162 C CB    . ILE C 3 27  ? 2.275   -4.178  -3.777  1.00 91.81 27  C 1 
ATOM 4163 C CG1   . ILE C 3 27  ? 3.489   -3.961  -2.846  1.00 90.19 27  C 1 
ATOM 4164 C CG2   . ILE C 3 27  ? 2.675   -5.066  -4.971  1.00 89.89 27  C 1 
ATOM 4165 C CD1   . ILE C 3 27  ? 3.963   -5.230  -2.143  1.00 86.01 27  C 1 
ATOM 4166 N N     . ALA C 3 28  ? 0.587   -2.707  -6.471  1.00 91.55 28  C 1 
ATOM 4167 C CA    . ALA C 3 28  ? -0.484  -2.914  -7.430  1.00 91.49 28  C 1 
ATOM 4168 C C     . ALA C 3 28  ? -0.873  -4.400  -7.523  1.00 92.59 28  C 1 
ATOM 4169 O O     . ALA C 3 28  ? -0.028  -5.286  -7.396  1.00 92.13 28  C 1 
ATOM 4170 C CB    . ALA C 3 28  ? -0.069  -2.349  -8.792  1.00 89.91 28  C 1 
ATOM 4171 N N     . LEU C 3 29  ? -2.151  -4.693  -7.776  1.00 90.00 29  C 1 
ATOM 4172 C CA    . LEU C 3 29  ? -2.671  -6.067  -7.752  1.00 89.11 29  C 1 
ATOM 4173 C C     . LEU C 3 29  ? -1.983  -7.001  -8.757  1.00 90.63 29  C 1 
ATOM 4174 O O     . LEU C 3 29  ? -1.853  -8.201  -8.486  1.00 90.38 29  C 1 
ATOM 4175 C CB    . LEU C 3 29  ? -4.190  -6.017  -8.027  1.00 86.36 29  C 1 
ATOM 4176 C CG    . LEU C 3 29  ? -4.902  -7.380  -7.877  1.00 80.01 29  C 1 
ATOM 4177 C CD1   . LEU C 3 29  ? -4.935  -7.847  -6.428  1.00 73.40 29  C 1 
ATOM 4178 C CD2   . LEU C 3 29  ? -6.337  -7.266  -8.384  1.00 71.70 29  C 1 
ATOM 4179 N N     . ALA C 3 30  ? -1.562  -6.473  -9.908  1.00 91.69 30  C 1 
ATOM 4180 C CA    . ALA C 3 30  ? -0.892  -7.237  -10.955 1.00 92.38 30  C 1 
ATOM 4181 C C     . ALA C 3 30  ? 0.545   -7.641  -10.576 1.00 93.76 30  C 1 
ATOM 4182 O O     . ALA C 3 30  ? 1.034   -8.651  -11.073 1.00 93.34 30  C 1 
ATOM 4183 C CB    . ALA C 3 30  ? -0.925  -6.411  -12.240 1.00 91.09 30  C 1 
ATOM 4184 N N     . VAL C 3 31  ? 1.215   -6.891  -9.683  1.00 94.23 31  C 1 
ATOM 4185 C CA    . VAL C 3 31  ? 2.634   -7.106  -9.375  1.00 95.03 31  C 1 
ATOM 4186 C C     . VAL C 3 31  ? 2.924   -8.505  -8.819  1.00 95.54 31  C 1 
ATOM 4187 O O     . VAL C 3 31  ? 3.754   -9.179  -9.406  1.00 95.20 31  C 1 
ATOM 4188 C CB    . VAL C 3 31  ? 3.222   -5.997  -8.484  1.00 94.84 31  C 1 
ATOM 4189 C CG1   . VAL C 3 31  ? 4.697   -6.244  -8.158  1.00 92.89 31  C 1 
ATOM 4190 C CG2   . VAL C 3 31  ? 3.125   -4.635  -9.164  1.00 92.29 31  C 1 
ATOM 4191 N N     . PRO C 3 32  ? 2.234   -9.033  -7.779  1.00 94.63 32  C 1 
ATOM 4192 C CA    . PRO C 3 32  ? 2.514   -10.385 -7.286  1.00 94.87 32  C 1 
ATOM 4193 C C     . PRO C 3 32  ? 2.308   -11.490 -8.331  1.00 95.19 32  C 1 
ATOM 4194 O O     . PRO C 3 32  ? 2.975   -12.518 -8.275  1.00 94.51 32  C 1 
ATOM 4195 C CB    . PRO C 3 32  ? 1.577   -10.578 -6.090  1.00 94.23 32  C 1 
ATOM 4196 C CG    . PRO C 3 32  ? 1.296   -9.162  -5.620  1.00 92.35 32  C 1 
ATOM 4197 C CD    . PRO C 3 32  ? 1.267   -8.380  -6.925  1.00 93.83 32  C 1 
ATOM 4198 N N     . VAL C 3 33  ? 1.392   -11.285 -9.285  1.00 94.89 33  C 1 
ATOM 4199 C CA    . VAL C 3 33  ? 1.147   -12.214 -10.397 1.00 94.27 33  C 1 
ATOM 4200 C C     . VAL C 3 33  ? 2.306   -12.162 -11.396 1.00 94.73 33  C 1 
ATOM 4201 O O     . VAL C 3 33  ? 2.808   -13.203 -11.822 1.00 93.64 33  C 1 
ATOM 4202 C CB    . VAL C 3 33  ? -0.195  -11.899 -11.085 1.00 92.60 33  C 1 
ATOM 4203 C CG1   . VAL C 3 33  ? -0.499  -12.882 -12.212 1.00 88.12 33  C 1 
ATOM 4204 C CG2   . VAL C 3 33  ? -1.359  -11.953 -10.088 1.00 86.82 33  C 1 
ATOM 4205 N N     . LEU C 3 34  ? 2.786   -10.956 -11.714 1.00 95.21 34  C 1 
ATOM 4206 C CA    . LEU C 3 34  ? 3.959   -10.755 -12.560 1.00 95.51 34  C 1 
ATOM 4207 C C     . LEU C 3 34  ? 5.226   -11.348 -11.921 1.00 96.03 34  C 1 
ATOM 4208 O O     . LEU C 3 34  ? 5.971   -12.068 -12.581 1.00 95.07 34  C 1 
ATOM 4209 C CB    . LEU C 3 34  ? 4.103   -9.251  -12.824 1.00 95.08 34  C 1 
ATOM 4210 C CG    . LEU C 3 34  ? 5.258   -8.905  -13.771 1.00 93.41 34  C 1 
ATOM 4211 C CD1   . LEU C 3 34  ? 5.011   -9.445  -15.181 1.00 88.09 34  C 1 
ATOM 4212 C CD2   . LEU C 3 34  ? 5.398   -7.389  -13.834 1.00 87.91 34  C 1 
ATOM 4213 N N     . VAL C 3 35  ? 5.428   -11.100 -10.623 1.00 96.70 35  C 1 
ATOM 4214 C CA    . VAL C 3 35  ? 6.544   -11.664 -9.858  1.00 96.81 35  C 1 
ATOM 4215 C C     . VAL C 3 35  ? 6.510   -13.190 -9.866  1.00 96.88 35  C 1 
ATOM 4216 O O     . VAL C 3 35  ? 7.558   -13.808 -9.957  1.00 95.92 35  C 1 
ATOM 4217 C CB    . VAL C 3 35  ? 6.554   -11.134 -8.408  1.00 96.65 35  C 1 
ATOM 4218 C CG1   . VAL C 3 35  ? 7.678   -11.753 -7.574  1.00 94.56 35  C 1 
ATOM 4219 C CG2   . VAL C 3 35  ? 6.744   -9.619  -8.362  1.00 94.35 35  C 1 
ATOM 4220 N N     . SER C 3 36  ? 5.326   -13.826 -9.855  1.00 96.63 36  C 1 
ATOM 4221 C CA    . SER C 3 36  ? 5.226   -15.287 -9.995  1.00 96.11 36  C 1 
ATOM 4222 C C     . SER C 3 36  ? 5.805   -15.782 -11.321 1.00 96.00 36  C 1 
ATOM 4223 O O     . SER C 3 36  ? 6.411   -16.854 -11.346 1.00 95.06 36  C 1 
ATOM 4224 C CB    . SER C 3 36  ? 3.772   -15.749 -9.878  1.00 95.24 36  C 1 
ATOM 4225 O OG    . SER C 3 36  ? 3.692   -17.166 -9.918  1.00 87.62 36  C 1 
ATOM 4226 N N     . LYS C 3 37  ? 5.643   -15.015 -12.410 1.00 95.30 37  C 1 
ATOM 4227 C CA    . LYS C 3 37  ? 6.221   -15.367 -13.713 1.00 95.25 37  C 1 
ATOM 4228 C C     . LYS C 3 37  ? 7.727   -15.140 -13.737 1.00 95.62 37  C 1 
ATOM 4229 O O     . LYS C 3 37  ? 8.448   -16.008 -14.217 1.00 94.87 37  C 1 
ATOM 4230 C CB    . LYS C 3 37  ? 5.493   -14.625 -14.842 1.00 94.57 37  C 1 
ATOM 4231 C CG    . LYS C 3 37  ? 5.959   -15.048 -16.254 1.00 91.43 37  C 1 
ATOM 4232 C CD    . LYS C 3 37  ? 5.752   -16.546 -16.493 1.00 87.96 37  C 1 
ATOM 4233 C CE    . LYS C 3 37  ? 6.271   -17.004 -17.849 1.00 83.66 37  C 1 
ATOM 4234 N NZ    . LYS C 3 37  ? 6.174   -18.486 -17.974 1.00 78.38 37  C 1 
ATOM 4235 N N     . ALA C 3 38  ? 8.210   -14.034 -13.188 1.00 96.22 38  C 1 
ATOM 4236 C CA    . ALA C 3 38  ? 9.639   -13.775 -13.057 1.00 96.40 38  C 1 
ATOM 4237 C C     . ALA C 3 38  ? 10.342  -14.859 -12.231 1.00 96.64 38  C 1 
ATOM 4238 O O     . ALA C 3 38  ? 11.371  -15.386 -12.632 1.00 95.90 38  C 1 
ATOM 4239 C CB    . ALA C 3 38  ? 9.825   -12.395 -12.419 1.00 96.13 38  C 1 
ATOM 4240 N N     . LEU C 3 39  ? 9.735   -15.270 -11.115 1.00 96.77 39  C 1 
ATOM 4241 C CA    . LEU C 3 39  ? 10.244  -16.321 -10.251 1.00 96.59 39  C 1 
ATOM 4242 C C     . LEU C 3 39  ? 10.270  -17.689 -10.940 1.00 96.80 39  C 1 
ATOM 4243 O O     . LEU C 3 39  ? 11.185  -18.471 -10.712 1.00 95.53 39  C 1 
ATOM 4244 C CB    . LEU C 3 39  ? 9.382   -16.340 -8.981  1.00 95.48 39  C 1 
ATOM 4245 C CG    . LEU C 3 39  ? 9.874   -17.318 -7.896  1.00 93.39 39  C 1 
ATOM 4246 C CD1   . LEU C 3 39  ? 11.267  -16.958 -7.402  1.00 89.21 39  C 1 
ATOM 4247 C CD2   . LEU C 3 39  ? 8.914   -17.274 -6.710  1.00 88.57 39  C 1 
ATOM 4248 N N     . GLU C 3 40  ? 9.286   -17.989 -11.781 1.00 96.11 40  C 1 
ATOM 4249 C CA    . GLU C 3 40  ? 9.278   -19.204 -12.592 1.00 95.74 40  C 1 
ATOM 4250 C C     . GLU C 3 40  ? 10.469  -19.246 -13.554 1.00 96.03 40  C 1 
ATOM 4251 O O     . GLU C 3 40  ? 11.155  -20.268 -13.622 1.00 94.81 40  C 1 
ATOM 4252 C CB    . GLU C 3 40  ? 7.939   -19.308 -13.345 1.00 94.36 40  C 1 
ATOM 4253 C CG    . GLU C 3 40  ? 7.825   -20.578 -14.199 1.00 86.84 40  C 1 
ATOM 4254 C CD    . GLU C 3 40  ? 6.511   -20.691 -14.996 1.00 83.65 40  C 1 
ATOM 4255 O OE1   . GLU C 3 40  ? 6.455   -21.574 -15.885 1.00 78.70 40  C 1 
ATOM 4256 O OE2   . GLU C 3 40  ? 5.542   -19.947 -14.753 1.00 79.22 40  C 1 
ATOM 4257 N N     . LEU C 3 41  ? 10.752  -18.141 -14.248 1.00 95.96 41  C 1 
ATOM 4258 C CA    . LEU C 3 41  ? 11.873  -18.027 -15.183 1.00 95.73 41  C 1 
ATOM 4259 C C     . LEU C 3 41  ? 13.219  -18.098 -14.451 1.00 95.99 41  C 1 
ATOM 4260 O O     . LEU C 3 41  ? 14.102  -18.842 -14.862 1.00 94.89 41  C 1 
ATOM 4261 C CB    . LEU C 3 41  ? 11.746  -16.714 -15.970 1.00 95.25 41  C 1 
ATOM 4262 C CG    . LEU C 3 41  ? 10.500  -16.628 -16.874 1.00 93.83 41  C 1 
ATOM 4263 C CD1   . LEU C 3 41  ? 10.312  -15.196 -17.369 1.00 90.17 41  C 1 
ATOM 4264 C CD2   . LEU C 3 41  ? 10.602  -17.553 -18.087 1.00 89.93 41  C 1 
ATOM 4265 N N     . PHE C 3 42  ? 13.352  -17.386 -13.332 1.00 97.13 42  C 1 
ATOM 4266 C CA    . PHE C 3 42  ? 14.556  -17.387 -12.510 1.00 97.17 42  C 1 
ATOM 4267 C C     . PHE C 3 42  ? 14.899  -18.776 -11.977 1.00 97.26 42  C 1 
ATOM 4268 O O     . PHE C 3 42  ? 16.037  -19.222 -12.072 1.00 96.45 42  C 1 
ATOM 4269 C CB    . PHE C 3 42  ? 14.365  -16.401 -11.358 1.00 97.03 42  C 1 
ATOM 4270 C CG    . PHE C 3 42  ? 15.476  -16.462 -10.334 1.00 96.82 42  C 1 
ATOM 4271 C CD1   . PHE C 3 42  ? 15.283  -17.128 -9.116  1.00 94.84 42  C 1 
ATOM 4272 C CD2   . PHE C 3 42  ? 16.726  -15.896 -10.624 1.00 95.19 42  C 1 
ATOM 4273 C CE1   . PHE C 3 42  ? 16.327  -17.227 -8.187  1.00 94.11 42  C 1 
ATOM 4274 C CE2   . PHE C 3 42  ? 17.773  -15.986 -9.705  1.00 94.28 42  C 1 
ATOM 4275 C CZ    . PHE C 3 42  ? 17.578  -16.651 -8.482  1.00 94.69 42  C 1 
ATOM 4276 N N     . LEU C 3 43  ? 13.918  -19.495 -11.422 1.00 96.99 43  C 1 
ATOM 4277 C CA    . LEU C 3 43  ? 14.161  -20.834 -10.896 1.00 96.82 43  C 1 
ATOM 4278 C C     . LEU C 3 43  ? 14.398  -21.866 -11.992 1.00 96.94 43  C 1 
ATOM 4279 O O     . LEU C 3 43  ? 15.105  -22.837 -11.744 1.00 95.83 43  C 1 
ATOM 4280 C CB    . LEU C 3 43  ? 12.988  -21.265 -10.012 1.00 96.40 43  C 1 
ATOM 4281 C CG    . LEU C 3 43  ? 12.890  -20.532 -8.666  1.00 95.44 43  C 1 
ATOM 4282 C CD1   . LEU C 3 43  ? 11.689  -21.084 -7.900  1.00 92.37 43  C 1 
ATOM 4283 C CD2   . LEU C 3 43  ? 14.127  -20.736 -7.802  1.00 92.12 43  C 1 
ATOM 4284 N N     . GLN C 3 44  ? 13.827  -21.671 -13.175 1.00 96.80 44  C 1 
ATOM 4285 C CA    . GLN C 3 44  ? 14.128  -22.513 -14.324 1.00 96.47 44  C 1 
ATOM 4286 C C     . GLN C 3 44  ? 15.594  -22.351 -14.730 1.00 96.87 44  C 1 
ATOM 4287 O O     . GLN C 3 44  ? 16.318  -23.346 -14.745 1.00 95.62 44  C 1 
ATOM 4288 C CB    . GLN C 3 44  ? 13.139  -22.199 -15.459 1.00 95.37 44  C 1 
ATOM 4289 C CG    . GLN C 3 44  ? 13.418  -23.094 -16.674 1.00 87.18 44  C 1 
ATOM 4290 C CD    . GLN C 3 44  ? 12.339  -23.021 -17.743 1.00 85.00 44  C 1 
ATOM 4291 O OE1   . GLN C 3 44  ? 11.306  -22.387 -17.643 1.00 78.20 44  C 1 
ATOM 4292 N NE2   . GLN C 3 44  ? 12.555  -23.742 -18.828 1.00 73.34 44  C 1 
ATOM 4293 N N     . ASP C 3 45  ? 16.052  -21.125 -14.946 1.00 96.88 45  C 1 
ATOM 4294 C CA    . ASP C 3 45  ? 17.434  -20.818 -15.303 1.00 96.35 45  C 1 
ATOM 4295 C C     . ASP C 3 45  ? 18.432  -21.308 -14.238 1.00 96.94 45  C 1 
ATOM 4296 O O     . ASP C 3 45  ? 19.411  -21.989 -14.539 1.00 95.51 45  C 1 
ATOM 4297 C CB    . ASP C 3 45  ? 17.524  -19.296 -15.511 1.00 94.58 45  C 1 
ATOM 4298 C CG    . ASP C 3 45  ? 18.877  -18.830 -16.039 1.00 87.57 45  C 1 
ATOM 4299 O OD1   . ASP C 3 45  ? 19.434  -19.466 -16.952 1.00 81.77 45  C 1 
ATOM 4300 O OD2   . ASP C 3 45  ? 19.374  -17.797 -15.547 1.00 81.77 45  C 1 
ATOM 4301 N N     . LEU C 3 46  ? 18.149  -21.077 -12.957 1.00 97.16 46  C 1 
ATOM 4302 C CA    . LEU C 3 46  ? 18.969  -21.550 -11.845 1.00 97.27 46  C 1 
ATOM 4303 C C     . LEU C 3 46  ? 19.065  -23.086 -11.805 1.00 97.42 46  C 1 
ATOM 4304 O O     . LEU C 3 46  ? 20.144  -23.627 -11.572 1.00 96.33 46  C 1 
ATOM 4305 C CB    . LEU C 3 46  ? 18.395  -20.976 -10.533 1.00 96.93 46  C 1 
ATOM 4306 C CG    . LEU C 3 46  ? 19.231  -21.299 -9.278  1.00 96.11 46  C 1 
ATOM 4307 C CD1   . LEU C 3 46  ? 20.599  -20.619 -9.306  1.00 92.58 46  C 1 
ATOM 4308 C CD2   . LEU C 3 46  ? 18.481  -20.830 -8.030  1.00 91.99 46  C 1 
ATOM 4309 N N     . CYS C 3 47  ? 17.964  -23.799 -12.015 1.00 97.27 47  C 1 
ATOM 4310 C CA    . CYS C 3 47  ? 17.954  -25.261 -12.039 1.00 96.90 47  C 1 
ATOM 4311 C C     . CYS C 3 47  ? 18.697  -25.825 -13.253 1.00 97.16 47  C 1 
ATOM 4312 O O     . CYS C 3 47  ? 19.438  -26.790 -13.082 1.00 95.68 47  C 1 
ATOM 4313 C CB    . CYS C 3 47  ? 16.521  -25.790 -11.990 1.00 95.97 47  C 1 
ATOM 4314 S SG    . CYS C 3 47  ? 15.788  -25.548 -10.339 1.00 90.96 47  C 1 
ATOM 4315 N N     . ASP C 3 48  ? 18.537  -25.234 -14.434 1.00 96.99 48  C 1 
ATOM 4316 C CA    . ASP C 3 48  ? 19.225  -25.665 -15.653 1.00 96.65 48  C 1 
ATOM 4317 C C     . ASP C 3 48  ? 20.743  -25.522 -15.507 1.00 97.04 48  C 1 
ATOM 4318 O O     . ASP C 3 48  ? 21.489  -26.482 -15.713 1.00 95.59 48  C 1 
ATOM 4319 C CB    . ASP C 3 48  ? 18.705  -24.868 -16.863 1.00 95.21 48  C 1 
ATOM 4320 C CG    . ASP C 3 48  ? 17.281  -25.255 -17.301 1.00 86.80 48  C 1 
ATOM 4321 O OD1   . ASP C 3 48  ? 16.889  -26.417 -17.063 1.00 79.14 48  C 1 
ATOM 4322 O OD2   . ASP C 3 48  ? 16.578  -24.403 -17.887 1.00 78.19 48  C 1 
ATOM 4323 N N     . ARG C 3 49  ? 21.229  -24.380 -15.025 1.00 96.92 49  C 1 
ATOM 4324 C CA    . ARG C 3 49  ? 22.662  -24.141 -14.787 1.00 96.88 49  C 1 
ATOM 4325 C C     . ARG C 3 49  ? 23.227  -25.042 -13.686 1.00 97.15 49  C 1 
ATOM 4326 O O     . ARG C 3 49  ? 24.339  -25.557 -13.807 1.00 95.86 49  C 1 
ATOM 4327 C CB    . ARG C 3 49  ? 22.892  -22.665 -14.440 1.00 96.21 49  C 1 
ATOM 4328 C CG    . ARG C 3 49  ? 22.580  -21.733 -15.621 1.00 94.14 49  C 1 
ATOM 4329 C CD    . ARG C 3 49  ? 22.799  -20.286 -15.194 1.00 92.25 49  C 1 
ATOM 4330 N NE    . ARG C 3 49  ? 22.219  -19.344 -16.156 1.00 88.51 49  C 1 
ATOM 4331 C CZ    . ARG C 3 49  ? 22.629  -18.120 -16.442 1.00 84.44 49  C 1 
ATOM 4332 N NH1   . ARG C 3 49  ? 23.719  -17.608 -15.933 1.00 79.17 49  C 1 
ATOM 4333 N NH2   . ARG C 3 49  ? 21.931  -17.377 -17.241 1.00 79.92 49  C 1 
ATOM 4334 N N     . THR C 3 50  ? 22.462  -25.281 -12.619 1.00 97.71 50  C 1 
ATOM 4335 C CA    . THR C 3 50  ? 22.870  -26.218 -11.558 1.00 97.79 50  C 1 
ATOM 4336 C C     . THR C 3 50  ? 22.941  -27.654 -12.070 1.00 97.88 50  C 1 
ATOM 4337 O O     . THR C 3 50  ? 23.833  -28.417 -11.680 1.00 96.68 50  C 1 
ATOM 4338 C CB    . THR C 3 50  ? 21.902  -26.164 -10.370 1.00 97.19 50  C 1 
ATOM 4339 O OG1   . THR C 3 50  ? 21.826  -24.857 -9.845  1.00 89.41 50  C 1 
ATOM 4340 C CG2   . THR C 3 50  ? 22.349  -27.057 -9.219  1.00 88.43 50  C 1 
ATOM 4341 N N     . TYR C 3 51  ? 22.021  -28.057 -12.943 1.00 97.82 51  C 1 
ATOM 4342 C CA    . TYR C 3 51  ? 22.000  -29.391 -13.521 1.00 97.82 51  C 1 
ATOM 4343 C C     . TYR C 3 51  ? 23.206  -29.649 -14.415 1.00 97.76 51  C 1 
ATOM 4344 O O     . TYR C 3 51  ? 23.795  -30.723 -14.307 1.00 96.74 51  C 1 
ATOM 4345 C CB    . TYR C 3 51  ? 20.681  -29.614 -14.264 1.00 97.38 51  C 1 
ATOM 4346 C CG    . TYR C 3 51  ? 20.588  -30.993 -14.871 1.00 96.93 51  C 1 
ATOM 4347 C CD1   . TYR C 3 51  ? 20.522  -31.156 -16.269 1.00 94.17 51  C 1 
ATOM 4348 C CD2   . TYR C 3 51  ? 20.605  -32.132 -14.040 1.00 94.31 51  C 1 
ATOM 4349 C CE1   . TYR C 3 51  ? 20.476  -32.435 -16.828 1.00 93.39 51  C 1 
ATOM 4350 C CE2   . TYR C 3 51  ? 20.566  -33.421 -14.595 1.00 93.34 51  C 1 
ATOM 4351 C CZ    . TYR C 3 51  ? 20.499  -33.565 -15.990 1.00 94.09 51  C 1 
ATOM 4352 O OH    . TYR C 3 51  ? 20.470  -34.817 -16.537 1.00 92.00 51  C 1 
ATOM 4353 N N     . ASN C 3 52  ? 23.668  -28.669 -15.191 1.00 97.46 52  C 1 
ATOM 4354 C CA    . ASN C 3 52  ? 24.895  -28.787 -15.978 1.00 97.05 52  C 1 
ATOM 4355 C C     . ASN C 3 52  ? 26.105  -29.132 -15.094 1.00 97.11 52  C 1 
ATOM 4356 O O     . ASN C 3 52  ? 26.830  -30.076 -15.385 1.00 95.23 52  C 1 
ATOM 4357 C CB    . ASN C 3 52  ? 25.122  -27.488 -16.773 1.00 96.15 52  C 1 
ATOM 4358 C CG    . ASN C 3 52  ? 24.078  -27.279 -17.863 1.00 92.05 52  C 1 
ATOM 4359 O OD1   . ASN C 3 52  ? 23.380  -28.183 -18.287 1.00 81.37 52  C 1 
ATOM 4360 N ND2   . ASN C 3 52  ? 23.964  -26.069 -18.362 1.00 80.53 52  C 1 
ATOM 4361 N N     . ILE C 3 53  ? 26.247  -28.477 -13.932 1.00 96.98 53  C 1 
ATOM 4362 C CA    . ILE C 3 53  ? 27.293  -28.792 -12.950 1.00 96.62 53  C 1 
ATOM 4363 C C     . ILE C 3 53  ? 27.117  -30.215 -12.385 1.00 96.83 53  C 1 
ATOM 4364 O O     . ILE C 3 53  ? 28.087  -30.938 -12.177 1.00 95.42 53  C 1 
ATOM 4365 C CB    . ILE C 3 53  ? 27.294  -27.739 -11.816 1.00 95.88 53  C 1 
ATOM 4366 C CG1   . ILE C 3 53  ? 27.641  -26.345 -12.390 1.00 93.52 53  C 1 
ATOM 4367 C CG2   . ILE C 3 53  ? 28.272  -28.120 -10.694 1.00 93.67 53  C 1 
ATOM 4368 C CD1   . ILE C 3 53  ? 27.398  -25.190 -11.427 1.00 84.41 53  C 1 
ATOM 4369 N N     . THR C 3 54  ? 25.868  -30.637 -12.146 1.00 96.86 54  C 1 
ATOM 4370 C CA    . THR C 3 54  ? 25.584  -32.000 -11.664 1.00 96.69 54  C 1 
ATOM 4371 C C     . THR C 3 54  ? 26.036  -33.060 -12.683 1.00 96.66 54  C 1 
ATOM 4372 O O     . THR C 3 54  ? 26.597  -34.081 -12.279 1.00 94.82 54  C 1 
ATOM 4373 C CB    . THR C 3 54  ? 24.094  -32.174 -11.348 1.00 96.03 54  C 1 
ATOM 4374 O OG1   . THR C 3 54  ? 23.653  -31.197 -10.419 1.00 90.02 54  C 1 
ATOM 4375 C CG2   . THR C 3 54  ? 23.772  -33.528 -10.719 1.00 90.14 54  C 1 
ATOM 4376 N N     . ILE C 3 55  ? 25.815  -32.807 -13.973 1.00 96.91 55  C 1 
ATOM 4377 C CA    . ILE C 3 55  ? 26.260  -33.685 -15.063 1.00 96.37 55  C 1 
ATOM 4378 C C     . ILE C 3 55  ? 27.789  -33.717 -15.158 1.00 96.33 55  C 1 
ATOM 4379 O O     . ILE C 3 55  ? 28.355  -34.808 -15.222 1.00 94.19 55  C 1 
ATOM 4380 C CB    . ILE C 3 55  ? 25.618  -33.251 -16.402 1.00 94.83 55  C 1 
ATOM 4381 C CG1   . ILE C 3 55  ? 24.080  -33.443 -16.401 1.00 86.47 55  C 1 
ATOM 4382 C CG2   . ILE C 3 55  ? 26.227  -33.965 -17.609 1.00 84.63 55  C 1 
ATOM 4383 C CD1   . ILE C 3 55  ? 23.600  -34.892 -16.223 1.00 77.91 55  C 1 
ATOM 4384 N N     . GLU C 3 56  ? 28.472  -32.567 -15.078 1.00 96.63 56  C 1 
ATOM 4385 C CA    . GLU C 3 56  ? 29.939  -32.488 -15.078 1.00 96.27 56  C 1 
ATOM 4386 C C     . GLU C 3 56  ? 30.573  -33.285 -13.927 1.00 96.15 56  C 1 
ATOM 4387 O O     . GLU C 3 56  ? 31.646  -33.859 -14.081 1.00 92.81 56  C 1 
ATOM 4388 C CB    . GLU C 3 56  ? 30.378  -31.029 -14.947 1.00 94.72 56  C 1 
ATOM 4389 C CG    . GLU C 3 56  ? 30.182  -30.214 -16.229 1.00 83.50 56  C 1 
ATOM 4390 C CD    . GLU C 3 56  ? 30.459  -28.713 -16.024 1.00 78.02 56  C 1 
ATOM 4391 O OE1   . GLU C 3 56  ? 30.226  -27.960 -16.983 1.00 70.68 56  C 1 
ATOM 4392 O OE2   . GLU C 3 56  ? 30.880  -28.336 -14.905 1.00 68.48 56  C 1 
ATOM 4393 N N     . LYS C 3 57  ? 29.898  -33.371 -12.775 1.00 95.52 57  C 1 
ATOM 4394 C CA    . LYS C 3 57  ? 30.339  -34.184 -11.636 1.00 94.76 57  C 1 
ATOM 4395 C C     . LYS C 3 57  ? 30.007  -35.682 -11.785 1.00 95.07 57  C 1 
ATOM 4396 O O     . LYS C 3 57  ? 30.407  -36.467 -10.920 1.00 90.11 57  C 1 
ATOM 4397 C CB    . LYS C 3 57  ? 29.801  -33.607 -10.325 1.00 93.01 57  C 1 
ATOM 4398 C CG    . LYS C 3 57  ? 30.281  -32.181 -9.994  1.00 88.25 57  C 1 
ATOM 4399 C CD    . LYS C 3 57  ? 31.797  -32.030 -9.931  1.00 80.15 57  C 1 
ATOM 4400 C CE    . LYS C 3 57  ? 32.145  -30.579 -9.644  1.00 75.27 57  C 1 
ATOM 4401 N NZ    . LYS C 3 57  ? 33.599  -30.295 -9.762  1.00 65.87 57  C 1 
ATOM 4402 N N     . GLY C 3 58  ? 29.277  -36.080 -12.814 1.00 94.62 58  C 1 
ATOM 4403 C CA    . GLY C 3 58  ? 28.942  -37.479 -13.075 1.00 94.59 58  C 1 
ATOM 4404 C C     . GLY C 3 58  ? 27.995  -38.117 -12.056 1.00 94.97 58  C 1 
ATOM 4405 O O     . GLY C 3 58  ? 27.922  -39.339 -11.953 1.00 90.92 58  C 1 
ATOM 4406 N N     . VAL C 3 59  ? 27.230  -37.294 -11.280 1.00 95.38 59  C 1 
ATOM 4407 C CA    . VAL C 3 59  ? 26.301  -37.790 -10.252 1.00 95.23 59  C 1 
ATOM 4408 C C     . VAL C 3 59  ? 24.834  -37.669 -10.688 1.00 95.40 59  C 1 
ATOM 4409 O O     . VAL C 3 59  ? 24.465  -36.832 -11.506 1.00 92.68 59  C 1 
ATOM 4410 C CB    . VAL C 3 59  ? 26.539  -37.141 -8.874  1.00 93.03 59  C 1 
ATOM 4411 C CG1   . VAL C 3 59  ? 27.933  -37.486 -8.328  1.00 83.73 59  C 1 
ATOM 4412 C CG2   . VAL C 3 59  ? 26.382  -35.633 -8.899  1.00 83.42 59  C 1 
ATOM 4413 N N     . LYS C 3 60  ? 23.957  -38.516 -10.109 1.00 95.28 60  C 1 
ATOM 4414 C CA    . LYS C 3 60  ? 22.523  -38.558 -10.433 1.00 94.81 60  C 1 
ATOM 4415 C C     . LYS C 3 60  ? 21.644  -37.805 -9.427  1.00 95.42 60  C 1 
ATOM 4416 O O     . LYS C 3 60  ? 20.416  -37.921 -9.464  1.00 91.75 60  C 1 
ATOM 4417 C CB    . LYS C 3 60  ? 22.057  -40.011 -10.607 1.00 92.68 60  C 1 
ATOM 4418 C CG    . LYS C 3 60  ? 22.757  -40.705 -11.792 1.00 85.82 60  C 1 
ATOM 4419 C CD    . LYS C 3 60  ? 22.228  -42.133 -12.007 1.00 75.61 60  C 1 
ATOM 4420 C CE    . LYS C 3 60  ? 22.983  -42.765 -13.170 1.00 66.79 60  C 1 
ATOM 4421 N NZ    . LYS C 3 60  ? 22.565  -44.170 -13.450 1.00 55.31 60  C 1 
ATOM 4422 N N     . THR C 3 61  ? 22.257  -37.087 -8.484  1.00 96.05 61  C 1 
ATOM 4423 C CA    . THR C 3 61  ? 21.543  -36.342 -7.444  1.00 96.28 61  C 1 
ATOM 4424 C C     . THR C 3 61  ? 21.994  -34.893 -7.438  1.00 96.49 61  C 1 
ATOM 4425 O O     . THR C 3 61  ? 23.166  -34.625 -7.171  1.00 94.61 61  C 1 
ATOM 4426 C CB    . THR C 3 61  ? 21.744  -36.973 -6.055  1.00 94.94 61  C 1 
ATOM 4427 O OG1   . THR C 3 61  ? 21.309  -38.324 -6.074  1.00 87.01 61  C 1 
ATOM 4428 C CG2   . THR C 3 61  ? 20.938  -36.270 -4.966  1.00 86.99 61  C 1 
ATOM 4429 N N     . VAL C 3 62  ? 21.071  -33.964 -7.681  1.00 96.85 62  C 1 
ATOM 4430 C CA    . VAL C 3 62  ? 21.323  -32.534 -7.499  1.00 96.60 62  C 1 
ATOM 4431 C C     . VAL C 3 62  ? 21.452  -32.249 -6.005  1.00 96.79 62  C 1 
ATOM 4432 O O     . VAL C 3 62  ? 20.514  -32.493 -5.236  1.00 95.28 62  C 1 
ATOM 4433 C CB    . VAL C 3 62  ? 20.213  -31.669 -8.130  1.00 96.05 62  C 1 
ATOM 4434 C CG1   . VAL C 3 62  ? 20.457  -30.177 -7.899  1.00 92.17 62  C 1 
ATOM 4435 C CG2   . VAL C 3 62  ? 20.130  -31.902 -9.637  1.00 91.49 62  C 1 
ATOM 4436 N N     . SER C 3 63  ? 22.618  -31.752 -5.587  1.00 96.79 63  C 1 
ATOM 4437 C CA    . SER C 3 63  ? 22.915  -31.392 -4.203  1.00 96.28 63  C 1 
ATOM 4438 C C     . SER C 3 63  ? 22.951  -29.871 -4.006  1.00 96.50 63  C 1 
ATOM 4439 O O     . SER C 3 63  ? 22.999  -29.095 -4.956  1.00 95.71 63  C 1 
ATOM 4440 C CB    . SER C 3 63  ? 24.242  -32.033 -3.775  1.00 94.73 63  C 1 
ATOM 4441 O OG    . SER C 3 63  ? 25.317  -31.382 -4.407  1.00 86.13 63  C 1 
ATOM 4442 N N     . SER C 3 64  ? 22.932  -29.438 -2.747  1.00 96.33 64  C 1 
ATOM 4443 C CA    . SER C 3 64  ? 23.117  -28.028 -2.392  1.00 96.29 64  C 1 
ATOM 4444 C C     . SER C 3 64  ? 24.509  -27.503 -2.749  1.00 96.57 64  C 1 
ATOM 4445 O O     . SER C 3 64  ? 24.629  -26.321 -3.084  1.00 95.31 64  C 1 
ATOM 4446 C CB    . SER C 3 64  ? 22.856  -27.832 -0.900  1.00 94.73 64  C 1 
ATOM 4447 O OG    . SER C 3 64  ? 23.543  -28.792 -0.140  1.00 87.64 64  C 1 
ATOM 4448 N N     . SER C 3 65  ? 25.538  -28.353 -2.757  1.00 96.58 65  C 1 
ATOM 4449 C CA    . SER C 3 65  ? 26.889  -27.963 -3.172  1.00 96.19 65  C 1 
ATOM 4450 C C     . SER C 3 65  ? 26.973  -27.658 -4.674  1.00 96.54 65  C 1 
ATOM 4451 O O     . SER C 3 65  ? 27.654  -26.718 -5.065  1.00 95.29 65  C 1 
ATOM 4452 C CB    . SER C 3 65  ? 27.903  -29.031 -2.762  1.00 94.89 65  C 1 
ATOM 4453 O OG    . SER C 3 65  ? 27.551  -30.294 -3.291  1.00 82.81 65  C 1 
ATOM 4454 N N     . HIS C 3 66  ? 26.211  -28.362 -5.526  1.00 96.93 66  C 1 
ATOM 4455 C CA    . HIS C 3 66  ? 26.104  -28.013 -6.950  1.00 96.97 66  C 1 
ATOM 4456 C C     . HIS C 3 66  ? 25.431  -26.656 -7.141  1.00 97.00 66  C 1 
ATOM 4457 O O     . HIS C 3 66  ? 25.882  -25.844 -7.951  1.00 96.27 66  C 1 
ATOM 4458 C CB    . HIS C 3 66  ? 25.306  -29.086 -7.716  1.00 96.83 66  C 1 
ATOM 4459 C CG    . HIS C 3 66  ? 25.842  -30.478 -7.622  1.00 96.71 66  C 1 
ATOM 4460 N ND1   . HIS C 3 66  ? 25.108  -31.640 -7.796  1.00 88.55 66  C 1 
ATOM 4461 C CD2   . HIS C 3 66  ? 27.121  -30.876 -7.327  1.00 90.00 66  C 1 
ATOM 4462 C CE1   . HIS C 3 66  ? 25.911  -32.684 -7.601  1.00 90.50 66  C 1 
ATOM 4463 N NE2   . HIS C 3 66  ? 27.147  -32.266 -7.305  1.00 91.81 66  C 1 
ATOM 4464 N N     . LEU C 3 67  ? 24.380  -26.380 -6.372  1.00 96.93 67  C 1 
ATOM 4465 C CA    . LEU C 3 67  ? 23.697  -25.091 -6.399  1.00 97.28 67  C 1 
ATOM 4466 C C     . LEU C 3 67  ? 24.606  -23.963 -5.887  1.00 97.43 67  C 1 
ATOM 4467 O O     . LEU C 3 67  ? 24.639  -22.892 -6.484  1.00 96.30 67  C 1 
ATOM 4468 C CB    . LEU C 3 67  ? 22.391  -25.220 -5.606  1.00 96.52 67  C 1 
ATOM 4469 C CG    . LEU C 3 67  ? 21.546  -23.928 -5.559  1.00 94.20 67  C 1 
ATOM 4470 C CD1   . LEU C 3 67  ? 21.198  -23.393 -6.940  1.00 87.38 67  C 1 
ATOM 4471 C CD2   . LEU C 3 67  ? 20.231  -24.218 -4.842  1.00 87.08 67  C 1 
ATOM 4472 N N     . LYS C 3 68  ? 25.402  -24.208 -4.835  1.00 96.46 68  C 1 
ATOM 4473 C CA    . LYS C 3 68  ? 26.418  -23.270 -4.346  1.00 96.64 68  C 1 
ATOM 4474 C C     . LYS C 3 68  ? 27.445  -22.957 -5.427  1.00 96.76 68  C 1 
ATOM 4475 O O     . LYS C 3 68  ? 27.706  -21.784 -5.692  1.00 95.59 68  C 1 
ATOM 4476 C CB    . LYS C 3 68  ? 27.085  -23.825 -3.079  1.00 95.70 68  C 1 
ATOM 4477 C CG    . LYS C 3 68  ? 28.156  -22.869 -2.513  1.00 94.42 68  C 1 
ATOM 4478 C CD    . LYS C 3 68  ? 28.751  -23.415 -1.209  1.00 92.13 68  C 1 
ATOM 4479 C CE    . LYS C 3 68  ? 29.795  -22.453 -0.664  1.00 87.11 68  C 1 
ATOM 4480 N NZ    . LYS C 3 68  ? 30.459  -22.979 0.552   1.00 80.81 68  C 1 
ATOM 4481 N N     . GLN C 3 69  ? 27.994  -23.978 -6.099  1.00 96.81 69  C 1 
ATOM 4482 C CA    . GLN C 3 69  ? 28.937  -23.776 -7.190  1.00 96.73 69  C 1 
ATOM 4483 C C     . GLN C 3 69  ? 28.314  -22.970 -8.339  1.00 97.06 69  C 1 
ATOM 4484 O O     . GLN C 3 69  ? 28.950  -22.043 -8.838  1.00 95.85 69  C 1 
ATOM 4485 C CB    . GLN C 3 69  ? 29.484  -25.133 -7.665  1.00 96.13 69  C 1 
ATOM 4486 C CG    . GLN C 3 69  ? 30.564  -24.952 -8.755  1.00 91.72 69  C 1 
ATOM 4487 C CD    . GLN C 3 69  ? 31.207  -26.267 -9.194  1.00 87.05 69  C 1 
ATOM 4488 O OE1   . GLN C 3 69  ? 31.099  -27.302 -8.560  1.00 80.47 69  C 1 
ATOM 4489 N NE2   . GLN C 3 69  ? 31.914  -26.261 -10.301 1.00 74.18 69  C 1 
ATOM 4490 N N     . CYS C 3 70  ? 27.061  -23.237 -8.707  1.00 97.04 70  C 1 
ATOM 4491 C CA    . CYS C 3 70  ? 26.334  -22.451 -9.710  1.00 97.02 70  C 1 
ATOM 4492 C C     . CYS C 3 70  ? 26.263  -20.966 -9.328  1.00 97.14 70  C 1 
ATOM 4493 O O     . CYS C 3 70  ? 26.614  -20.105 -10.135 1.00 95.90 70  C 1 
ATOM 4494 C CB    . CYS C 3 70  ? 24.928  -23.052 -9.886  1.00 96.91 70  C 1 
ATOM 4495 S SG    . CYS C 3 70  ? 24.003  -22.141 -11.163 1.00 95.85 70  C 1 
ATOM 4496 N N     . ILE C 3 71  ? 25.907  -20.650 -8.080  1.00 97.05 71  C 1 
ATOM 4497 C CA    . ILE C 3 71  ? 25.823  -19.275 -7.570  1.00 96.92 71  C 1 
ATOM 4498 C C     . ILE C 3 71  ? 27.185  -18.555 -7.634  1.00 96.72 71  C 1 
ATOM 4499 O O     . ILE C 3 71  ? 27.236  -17.355 -7.883  1.00 95.36 71  C 1 
ATOM 4500 C CB    . ILE C 3 71  ? 25.253  -19.302 -6.134  1.00 96.77 71  C 1 
ATOM 4501 C CG1   . ILE C 3 71  ? 23.757  -19.683 -6.165  1.00 95.20 71  C 1 
ATOM 4502 C CG2   . ILE C 3 71  ? 25.443  -17.952 -5.407  1.00 95.07 71  C 1 
ATOM 4503 C CD1   . ILE C 3 71  ? 23.199  -20.122 -4.809  1.00 91.42 71  C 1 
ATOM 4504 N N     . HIS C 3 72  ? 28.306  -19.289 -7.403  1.00 96.73 72  C 1 
ATOM 4505 C CA    . HIS C 3 72  ? 29.652  -18.719 -7.486  1.00 96.24 72  C 1 
ATOM 4506 C C     . HIS C 3 72  ? 30.168  -18.574 -8.923  1.00 96.17 72  C 1 
ATOM 4507 O O     . HIS C 3 72  ? 31.025  -17.721 -9.146  1.00 93.81 72  C 1 
ATOM 4508 C CB    . HIS C 3 72  ? 30.608  -19.524 -6.606  1.00 95.42 72  C 1 
ATOM 4509 C CG    . HIS C 3 72  ? 30.461  -19.187 -5.143  1.00 93.88 72  C 1 
ATOM 4510 N ND1   . HIS C 3 72  ? 30.892  -18.020 -4.554  1.00 79.44 72  C 1 
ATOM 4511 C CD2   . HIS C 3 72  ? 29.868  -19.928 -4.160  1.00 79.36 72  C 1 
ATOM 4512 C CE1   . HIS C 3 72  ? 30.584  -18.069 -3.245  1.00 81.65 72  C 1 
ATOM 4513 N NE2   . HIS C 3 72  ? 29.953  -19.207 -2.970  1.00 83.69 72  C 1 
ATOM 4514 N N     . SER C 3 73  ? 29.631  -19.331 -9.872  1.00 96.13 73  C 1 
ATOM 4515 C CA    . SER C 3 73  ? 30.085  -19.323 -11.274 1.00 95.70 73  C 1 
ATOM 4516 C C     . SER C 3 73  ? 29.463  -18.211 -12.127 1.00 95.84 73  C 1 
ATOM 4517 O O     . SER C 3 73  ? 29.974  -17.938 -13.208 1.00 92.91 73  C 1 
ATOM 4518 C CB    . SER C 3 73  ? 29.795  -20.672 -11.934 1.00 94.36 73  C 1 
ATOM 4519 O OG    . SER C 3 73  ? 30.453  -21.719 -11.258 1.00 85.58 73  C 1 
ATOM 4520 N N     . TYR C 3 74  ? 28.377  -17.586 -11.679 1.00 95.75 74  C 1 
ATOM 4521 C CA    . TYR C 3 74  ? 27.660  -16.564 -12.442 1.00 95.34 74  C 1 
ATOM 4522 C C     . TYR C 3 74  ? 27.454  -15.288 -11.618 1.00 95.00 74  C 1 
ATOM 4523 O O     . TYR C 3 74  ? 26.780  -15.310 -10.589 1.00 92.52 74  C 1 
ATOM 4524 C CB    . TYR C 3 74  ? 26.309  -17.111 -12.911 1.00 94.88 74  C 1 
ATOM 4525 C CG    . TYR C 3 74  ? 26.395  -18.294 -13.861 1.00 94.97 74  C 1 
ATOM 4526 C CD1   . TYR C 3 74  ? 26.575  -18.100 -15.243 1.00 91.70 74  C 1 
ATOM 4527 C CD2   . TYR C 3 74  ? 26.284  -19.605 -13.365 1.00 91.64 74  C 1 
ATOM 4528 C CE1   . TYR C 3 74  ? 26.655  -19.181 -16.115 1.00 90.60 74  C 1 
ATOM 4529 C CE2   . TYR C 3 74  ? 26.365  -20.703 -14.230 1.00 90.51 74  C 1 
ATOM 4530 C CZ    . TYR C 3 74  ? 26.545  -20.492 -15.606 1.00 91.85 74  C 1 
ATOM 4531 O OH    . TYR C 3 74  ? 26.630  -21.568 -16.457 1.00 90.18 74  C 1 
ATOM 4532 N N     . ASP C 3 75  ? 27.939  -14.152 -12.125 1.00 94.29 75  C 1 
ATOM 4533 C CA    . ASP C 3 75  ? 27.847  -12.863 -11.439 1.00 93.28 75  C 1 
ATOM 4534 C C     . ASP C 3 75  ? 26.408  -12.393 -11.206 1.00 93.82 75  C 1 
ATOM 4535 O O     . ASP C 3 75  ? 26.128  -11.732 -10.208 1.00 91.35 75  C 1 
ATOM 4536 C CB    . ASP C 3 75  ? 28.615  -11.795 -12.233 1.00 90.79 75  C 1 
ATOM 4537 C CG    . ASP C 3 75  ? 30.118  -12.031 -12.193 1.00 82.52 75  C 1 
ATOM 4538 O OD1   . ASP C 3 75  ? 30.596  -12.508 -11.135 1.00 72.13 75  C 1 
ATOM 4539 O OD2   . ASP C 3 75  ? 30.766  -11.726 -13.213 1.00 74.56 75  C 1 
ATOM 4540 N N     . VAL C 3 76  ? 25.466  -12.789 -12.069 1.00 95.04 76  C 1 
ATOM 4541 C CA    . VAL C 3 76  ? 24.038  -12.473 -11.892 1.00 94.88 76  C 1 
ATOM 4542 C C     . VAL C 3 76  ? 23.448  -13.068 -10.610 1.00 95.37 76  C 1 
ATOM 4543 O O     . VAL C 3 76  ? 22.420  -12.590 -10.141 1.00 93.89 76  C 1 
ATOM 4544 C CB    . VAL C 3 76  ? 23.190  -12.893 -13.112 1.00 93.47 76  C 1 
ATOM 4545 C CG1   . VAL C 3 76  ? 23.616  -12.113 -14.359 1.00 86.60 76  C 1 
ATOM 4546 C CG2   . VAL C 3 76  ? 23.268  -14.389 -13.402 1.00 86.84 76  C 1 
ATOM 4547 N N     . TYR C 3 77  ? 24.108  -14.039 -9.979  1.00 95.67 77  C 1 
ATOM 4548 C CA    . TYR C 3 77  ? 23.697  -14.673 -8.727  1.00 96.05 77  C 1 
ATOM 4549 C C     . TYR C 3 77  ? 24.471  -14.192 -7.491  1.00 95.99 77  C 1 
ATOM 4550 O O     . TYR C 3 77  ? 24.319  -14.769 -6.408  1.00 94.27 77  C 1 
ATOM 4551 C CB    . TYR C 3 77  ? 23.758  -16.194 -8.878  1.00 96.04 77  C 1 
ATOM 4552 C CG    . TYR C 3 77  ? 22.932  -16.792 -9.997  1.00 96.36 77  C 1 
ATOM 4553 C CD1   . TYR C 3 77  ? 21.634  -16.322 -10.283 1.00 94.20 77  C 1 
ATOM 4554 C CD2   . TYR C 3 77  ? 23.450  -17.860 -10.749 1.00 94.16 77  C 1 
ATOM 4555 C CE1   . TYR C 3 77  ? 20.868  -16.898 -11.310 1.00 93.81 77  C 1 
ATOM 4556 C CE2   . TYR C 3 77  ? 22.699  -18.453 -11.772 1.00 93.80 77  C 1 
ATOM 4557 C CZ    . TYR C 3 77  ? 21.404  -17.966 -12.051 1.00 95.17 77  C 1 
ATOM 4558 O OH    . TYR C 3 77  ? 20.665  -18.536 -13.051 1.00 94.00 77  C 1 
ATOM 4559 N N     . ASP C 3 78  ? 25.273  -13.137 -7.594  1.00 95.52 78  C 1 
ATOM 4560 C CA    . ASP C 3 78  ? 26.086  -12.609 -6.488  1.00 94.87 78  C 1 
ATOM 4561 C C     . ASP C 3 78  ? 25.268  -12.272 -5.221  1.00 95.60 78  C 1 
ATOM 4562 O O     . ASP C 3 78  ? 25.734  -12.500 -4.097  1.00 93.11 78  C 1 
ATOM 4563 C CB    . ASP C 3 78  ? 26.866  -11.378 -6.967  1.00 91.83 78  C 1 
ATOM 4564 C CG    . ASP C 3 78  ? 25.974  -10.190 -7.342  1.00 85.68 78  C 1 
ATOM 4565 O OD1   . ASP C 3 78  ? 24.749  -10.372 -7.530  1.00 75.68 78  C 1 
ATOM 4566 O OD2   . ASP C 3 78  ? 26.512  -9.076  -7.453  1.00 80.24 78  C 1 
ATOM 4567 N N     . PHE C 3 79  ? 24.026  -11.812 -5.378  1.00 95.80 79  C 1 
ATOM 4568 C CA    . PHE C 3 79  ? 23.118  -11.518 -4.270  1.00 95.96 79  C 1 
ATOM 4569 C C     . PHE C 3 79  ? 22.738  -12.768 -3.458  1.00 95.94 79  C 1 
ATOM 4570 O O     . PHE C 3 79  ? 22.305  -12.640 -2.311  1.00 94.77 79  C 1 
ATOM 4571 C CB    . PHE C 3 79  ? 21.875  -10.782 -4.797  1.00 95.96 79  C 1 
ATOM 4572 C CG    . PHE C 3 79  ? 20.918  -11.652 -5.569  1.00 96.35 79  C 1 
ATOM 4573 C CD1   . PHE C 3 79  ? 21.126  -11.925 -6.938  1.00 95.68 79  C 1 
ATOM 4574 C CD2   . PHE C 3 79  ? 19.802  -12.206 -4.933  1.00 95.43 79  C 1 
ATOM 4575 C CE1   . PHE C 3 79  ? 20.243  -12.745 -7.646  1.00 94.98 79  C 1 
ATOM 4576 C CE2   . PHE C 3 79  ? 18.910  -13.024 -5.636  1.00 95.04 79  C 1 
ATOM 4577 C CZ    . PHE C 3 79  ? 19.135  -13.291 -6.994  1.00 95.34 79  C 1 
ATOM 4578 N N     . LEU C 3 80  ? 22.943  -13.967 -3.995  1.00 96.31 80  C 1 
ATOM 4579 C CA    . LEU C 3 80  ? 22.669  -15.249 -3.340  1.00 96.32 80  C 1 
ATOM 4580 C C     . LEU C 3 80  ? 23.875  -15.804 -2.567  1.00 95.80 80  C 1 
ATOM 4581 O O     . LEU C 3 80  ? 23.701  -16.742 -1.786  1.00 94.00 80  C 1 
ATOM 4582 C CB    . LEU C 3 80  ? 22.200  -16.276 -4.380  1.00 96.50 80  C 1 
ATOM 4583 C CG    . LEU C 3 80  ? 20.942  -15.883 -5.169  1.00 96.15 80  C 1 
ATOM 4584 C CD1   . LEU C 3 80  ? 20.674  -16.930 -6.244  1.00 94.10 80  C 1 
ATOM 4585 C CD2   . LEU C 3 80  ? 19.718  -15.791 -4.258  1.00 93.49 80  C 1 
ATOM 4586 N N     . LYS C 3 81  ? 25.086  -15.245 -2.719  1.00 95.91 81  C 1 
ATOM 4587 C CA    . LYS C 3 81  ? 26.314  -15.770 -2.094  1.00 95.41 81  C 1 
ATOM 4588 C C     . LYS C 3 81  ? 26.169  -15.926 -0.576  1.00 95.22 81  C 1 
ATOM 4589 O O     . LYS C 3 81  ? 26.584  -16.940 -0.013  1.00 93.10 81  C 1 
ATOM 4590 C CB    . LYS C 3 81  ? 27.525  -14.884 -2.461  1.00 94.33 81  C 1 
ATOM 4591 C CG    . LYS C 3 81  ? 27.957  -15.063 -3.930  1.00 91.02 81  C 1 
ATOM 4592 C CD    . LYS C 3 81  ? 29.131  -14.151 -4.334  1.00 86.22 81  C 1 
ATOM 4593 C CE    . LYS C 3 81  ? 29.501  -14.404 -5.807  1.00 80.60 81  C 1 
ATOM 4594 N NZ    . LYS C 3 81  ? 30.562  -13.510 -6.348  1.00 71.22 81  C 1 
ATOM 4595 N N     . ASN C 3 82  ? 25.493  -14.989 0.099   1.00 95.09 82  C 1 
ATOM 4596 C CA    . ASN C 3 82  ? 25.259  -15.058 1.546   1.00 94.33 82  C 1 
ATOM 4597 C C     . ASN C 3 82  ? 24.312  -16.196 1.967   1.00 94.78 82  C 1 
ATOM 4598 O O     . ASN C 3 82  ? 24.387  -16.669 3.103   1.00 91.95 82  C 1 
ATOM 4599 C CB    . ASN C 3 82  ? 24.683  -13.722 2.030   1.00 92.03 82  C 1 
ATOM 4600 C CG    . ASN C 3 82  ? 25.694  -12.589 2.068   1.00 84.82 82  C 1 
ATOM 4601 O OD1   . ASN C 3 82  ? 26.841  -12.696 1.680   1.00 71.50 82  C 1 
ATOM 4602 N ND2   . ASN C 3 82  ? 25.277  -11.438 2.554   1.00 73.78 82  C 1 
ATOM 4603 N N     . VAL C 3 83  ? 23.392  -16.609 1.109   1.00 94.79 83  C 1 
ATOM 4604 C CA    . VAL C 3 83  ? 22.484  -17.736 1.398   1.00 94.34 83  C 1 
ATOM 4605 C C     . VAL C 3 83  ? 23.203  -19.057 1.177   1.00 94.23 83  C 1 
ATOM 4606 O O     . VAL C 3 83  ? 23.083  -19.966 2.001   1.00 90.91 83  C 1 
ATOM 4607 C CB    . VAL C 3 83  ? 21.203  -17.649 0.548   1.00 92.63 83  C 1 
ATOM 4608 C CG1   . VAL C 3 83  ? 20.226  -18.771 0.890   1.00 84.35 83  C 1 
ATOM 4609 C CG2   . VAL C 3 83  ? 20.477  -16.329 0.808   1.00 84.01 83  C 1 
ATOM 4610 N N     . ALA C 3 84  ? 24.013  -19.129 0.131   1.00 94.85 84  C 1 
ATOM 4611 C CA    . ALA C 3 84  ? 24.809  -20.308 -0.191  1.00 94.53 84  C 1 
ATOM 4612 C C     . ALA C 3 84  ? 25.990  -20.528 0.766   1.00 93.83 84  C 1 
ATOM 4613 O O     . ALA C 3 84  ? 26.476  -21.648 0.867   1.00 88.38 84  C 1 
ATOM 4614 C CB    . ALA C 3 84  ? 25.280  -20.170 -1.643  1.00 93.19 84  C 1 
ATOM 4615 N N     . SER C 3 85  ? 26.449  -19.511 1.512   1.00 94.18 85  C 1 
ATOM 4616 C CA    . SER C 3 85  ? 27.602  -19.620 2.418   1.00 93.09 85  C 1 
ATOM 4617 C C     . SER C 3 85  ? 27.420  -20.658 3.527   1.00 92.35 85  C 1 
ATOM 4618 O O     . SER C 3 85  ? 28.401  -21.224 3.997   1.00 85.28 85  C 1 
ATOM 4619 C CB    . SER C 3 85  ? 27.917  -18.274 3.052   1.00 90.33 85  C 1 
ATOM 4620 O OG    . SER C 3 85  ? 26.891  -17.867 3.936   1.00 78.77 85  C 1 
ATOM 4621 N N     . LYS C 3 86  ? 26.162  -20.954 3.915   1.00 88.21 86  C 1 
ATOM 4622 C CA    . LYS C 3 86  ? 25.830  -21.957 4.936   1.00 85.73 86  C 1 
ATOM 4623 C C     . LYS C 3 86  ? 25.989  -23.404 4.467   1.00 85.63 86  C 1 
ATOM 4624 O O     . LYS C 3 86  ? 25.881  -24.319 5.279   1.00 77.30 86  C 1 
ATOM 4625 C CB    . LYS C 3 86  ? 24.389  -21.749 5.409   1.00 79.86 86  C 1 
ATOM 4626 C CG    . LYS C 3 86  ? 24.171  -20.371 6.034   1.00 70.35 86  C 1 
ATOM 4627 C CD    . LYS C 3 86  ? 22.721  -20.269 6.497   1.00 62.61 86  C 1 
ATOM 4628 C CE    . LYS C 3 86  ? 22.452  -18.905 7.112   1.00 54.87 86  C 1 
ATOM 4629 N NZ    . LYS C 3 86  ? 21.064  -18.835 7.605   1.00 47.58 86  C 1 
ATOM 4630 N N     . VAL C 3 87  ? 26.176  -23.614 3.174   1.00 82.72 87  C 1 
ATOM 4631 C CA    . VAL C 3 87  ? 26.291  -24.946 2.578   1.00 81.08 87  C 1 
ATOM 4632 C C     . VAL C 3 87  ? 27.770  -25.315 2.462   1.00 80.12 87  C 1 
ATOM 4633 O O     . VAL C 3 87  ? 28.566  -24.453 2.073   1.00 73.58 87  C 1 
ATOM 4634 C CB    . VAL C 3 87  ? 25.573  -24.986 1.217   1.00 76.66 87  C 1 
ATOM 4635 C CG1   . VAL C 3 87  ? 25.680  -26.342 0.547   1.00 70.48 87  C 1 
ATOM 4636 C CG2   . VAL C 3 87  ? 24.087  -24.666 1.400   1.00 74.96 87  C 1 
ATOM 4637 N N     . PRO C 3 88  ? 28.174  -26.561 2.774   1.00 79.33 88  C 1 
ATOM 4638 C CA    . PRO C 3 88  ? 29.549  -27.011 2.572   1.00 75.39 88  C 1 
ATOM 4639 C C     . PRO C 3 88  ? 29.939  -26.959 1.091   1.00 74.14 88  C 1 
ATOM 4640 O O     . PRO C 3 88  ? 29.093  -27.088 0.193   1.00 65.58 88  C 1 
ATOM 4641 C CB    . PRO C 3 88  ? 29.618  -28.423 3.158   1.00 69.22 88  C 1 
ATOM 4642 C CG    . PRO C 3 88  ? 28.181  -28.913 3.089   1.00 68.02 88  C 1 
ATOM 4643 C CD    . PRO C 3 88  ? 27.363  -27.646 3.316   1.00 70.73 88  C 1 
ATOM 4644 N N     . ASP C 3 89  ? 31.244  -26.752 0.826   1.00 77.32 89  C 1 
ATOM 4645 C CA    . ASP C 3 89  ? 31.767  -26.772 -0.531  1.00 75.01 89  C 1 
ATOM 4646 C C     . ASP C 3 89  ? 31.807  -28.188 -1.124  1.00 73.19 89  C 1 
ATOM 4647 O O     . ASP C 3 89  ? 31.854  -29.193 -0.408  1.00 65.79 89  C 1 
ATOM 4648 C CB    . ASP C 3 89  ? 33.142  -26.072 -0.597  1.00 67.72 89  C 1 
ATOM 4649 C CG    . ASP C 3 89  ? 32.964  -24.557 -0.477  1.00 63.07 89  C 1 
ATOM 4650 O OD1   . ASP C 3 89  ? 32.132  -24.011 -1.231  1.00 57.25 89  C 1 
ATOM 4651 O OD2   . ASP C 3 89  ? 33.533  -23.929 0.431   1.00 56.87 89  C 1 
ATOM 4652 N N     . LEU C 3 90  ? 31.785  -28.270 -2.458  1.00 68.70 90  C 1 
ATOM 4653 C CA    . LEU C 3 90  ? 31.961  -29.537 -3.174  1.00 63.94 90  C 1 
ATOM 4654 C C     . LEU C 3 90  ? 33.312  -30.159 -2.819  1.00 64.41 90  C 1 
ATOM 4655 O O     . LEU C 3 90  ? 34.356  -29.562 -3.074  1.00 58.18 90  C 1 
ATOM 4656 C CB    . LEU C 3 90  ? 31.862  -29.275 -4.695  1.00 56.23 90  C 1 
ATOM 4657 C CG    . LEU C 3 90  ? 30.473  -29.609 -5.254  1.00 53.06 90  C 1 
ATOM 4658 C CD1   . LEU C 3 90  ? 30.202  -28.804 -6.518  1.00 49.29 90  C 1 
ATOM 4659 C CD2   . LEU C 3 90  ? 30.379  -31.102 -5.598  1.00 49.90 90  C 1 
ATOM 4660 N N     . GLY C 3 91  ? 33.311  -31.389 -2.279  1.00 66.15 91  C 1 
ATOM 4661 C CA    . GLY C 3 91  ? 34.510  -32.154 -1.951  1.00 64.71 91  C 1 
ATOM 4662 C C     . GLY C 3 91  ? 35.112  -31.880 -0.572  1.00 64.09 91  C 1 
ATOM 4663 O O     . GLY C 3 91  ? 36.092  -32.543 -0.237  1.00 59.26 91  C 1 
ATOM 4664 N N     . ALA C 3 92  ? 34.553  -30.979 0.224   1.00 62.43 92  C 1 
ATOM 4665 C CA    . ALA C 3 92  ? 34.844  -30.996 1.656   1.00 60.79 92  C 1 
ATOM 4666 C C     . ALA C 3 92  ? 34.342  -32.337 2.227   1.00 59.48 92  C 1 
ATOM 4667 O O     . ALA C 3 92  ? 33.137  -32.594 2.128   1.00 55.20 92  C 1 
ATOM 4668 C CB    . ALA C 3 92  ? 34.194  -29.781 2.336   1.00 54.34 92  C 1 
ATOM 4669 N N     . PRO C 3 93  ? 35.224  -33.214 2.741   1.00 48.83 93  C 1 
ATOM 4670 C CA    . PRO C 3 93  ? 34.752  -34.413 3.409   1.00 47.56 93  C 1 
ATOM 4671 C C     . PRO C 3 93  ? 33.880  -33.986 4.590   1.00 48.36 93  C 1 
ATOM 4672 O O     . PRO C 3 93  ? 34.259  -33.063 5.322   1.00 46.95 93  C 1 
ATOM 4673 C CB    . PRO C 3 93  ? 36.014  -35.167 3.847   1.00 42.78 93  C 1 
ATOM 4674 C CG    . PRO C 3 93  ? 37.069  -34.067 3.984   1.00 41.90 93  C 1 
ATOM 4675 C CD    . PRO C 3 93  ? 36.649  -33.038 2.931   1.00 47.87 93  C 1 
ATOM 4676 N N     . ASP C 3 94  ? 32.732  -34.640 4.772   1.00 40.41 94  C 1 
ATOM 4677 C CA    . ASP C 3 94  ? 32.027  -34.591 6.050   1.00 41.18 94  C 1
[truncated: 100,311 more chars]
