# Supplementary material for: Vernalization regulatory network identifies potential novel functions for genes in the HvVRN2 locus
Source: New Phytol. 2026 Apr 12;250(6):4036–53. doi: 10.1111/nph.71162 (PMC13193379; doi:10.1111/nph.71162)
Supplement: Supplementary file 1 — Dataset S1. Protein models computed by Alphafold. [file NPH-250-4036-s002.xz › Alphafold_models0/Barley/fold_co1_prom1_1_nf_yb7_c_1hg0069390_recortes_summary_confidences_0.json]

{
 "chain_iptm": [
  0.61,
  0.54,
  0.54,
  0.31,
  0.31
 ],
 "chain_pair_iptm": [
  [
   0.25,
   0.84,
   0.82,
   0.39,
   0.39
  ],
  [
   0.84,
   0.77,
   0.84,
   0.24,
   0.24
  ],
  [
   0.82,
   0.84,
   0.74,
   0.25,
   0.25
  ],
  [
   0.39,
   0.24,
   0.25,
   0.22,
   0.38
  ],
  [
   0.39,
   0.24,
   0.25,
   0.38,
   0.21
  ]
 ],
 "chain_pair_pae_min": [
  [
   0.76,
   1.52,
   1.54,
   9.17,
   8.77
  ],
  [
   1.34,
   0.76,
   1.08,
   9.92,
   8.95
  ],
  [
   1.51,
   1.05,
   0.76,
   9.79,
   9.07
  ],
  [
   9.89,
   14.33,
   12.65,
   0.8,
   1.71
  ],
  [
   12.01,
   13.23,
   11.62,
   1.55,
   0.8
  ]
 ],
 "chain_ptm": [
  0.25,
  0.77,
  0.74,
  0.22,
  0.21
 ],
 "fraction_disordered": 0.52,
 "has_clash": 0.0,
 "iptm": 0.74,
 "num_recycles": 10.0,
 "ptm": 0.46,
 "ranking_score": 0.95
}
