# Supplementary material for: Vernalization regulatory network identifies potential novel functions for genes in the HvVRN2 locus
Source: New Phytol. 2026 Apr 12;250(6):4036–53. doi: 10.1111/nph.71162 (PMC13193379; doi:10.1111/nph.71162)
Supplement: Supplementary file 1 — Dataset S1. Protein models computed by Alphafold. [file NPH-250-4036-s002.xz › Alphafold_models0/Barley/fold_co1_prom1_1_nf_yb7_c_3hg0237950_recortes_model_0.cif]

# By using this file you agree to the legally binding terms of use found at alphafoldserver.com/output-terms
data_4705ff3375a3027e
#
_entry.id 4705ff3375a3027e
#
loop_
_atom_type.symbol
C 
N 
O 
P 
S 
#
loop_
_audit_author.name
_audit_author.pdbx_ordinal
"Google DeepMind" 1 
"Isomorphic Labs" 2 
#
_audit_conform.dict_location https://raw.githubusercontent.com/ihmwg/ModelCIF/master/dist/mmcif_ma.dic
_audit_conform.dict_name     mmcif_ma.dic
_audit_conform.dict_version  1.4.5
#
loop_
_chem_comp.formula
_chem_comp.formula_weight
_chem_comp.id
_chem_comp.mon_nstd_flag
_chem_comp.name
_chem_comp.pdbx_smiles
_chem_comp.pdbx_synonyms
_chem_comp.type
"C3 H7 N O2"      89.093  ALA y ALANINE                              C[C@H](N)C(O)=O                                             ? "L-PEPTIDE LINKING" 
"C6 H15 N4 O2"    175.209 ARG y ARGININE                             N[C@@H](CCCNC(N)=[NH2+])C(O)=O                              ? "L-PEPTIDE LINKING" 
"C4 H8 N2 O3"     132.118 ASN y ASPARAGINE                           N[C@@H](CC(N)=O)C(O)=O                                      ? "L-PEPTIDE LINKING" 
"C4 H7 N O4"      133.103 ASP y "ASPARTIC ACID"                      N[C@@H](CC(O)=O)C(O)=O                                      ? "L-PEPTIDE LINKING" 
"C3 H7 N O2 S"    121.158 CYS y CYSTEINE                             N[C@@H](CS)C(O)=O                                           ? "L-PEPTIDE LINKING" 
"C10 H14 N5 O6 P" 331.222 DA  y "2'-DEOXYADENOSINE-5'-MONOPHOSPHATE" Nc1ncnc2n(cnc12)[C@H]3C[C@H](O)[C@@H](CO[P](O)(O)=O)O3      ? "DNA LINKING"       
"C9 H14 N3 O7 P"  307.197 DC  y "2'-DEOXYCYTIDINE-5'-MONOPHOSPHATE"  NC1=NC(=O)N(C=C1)[C@H]2C[C@H](O)[C@@H](CO[P](O)(O)=O)O2     ? "DNA LINKING"       
"C10 H14 N5 O7 P" 347.221 DG  y "2'-DEOXYGUANOSINE-5'-MONOPHOSPHATE" NC1=Nc2n(cnc2C(=O)N1)[C@H]3C[C@H](O)[C@@H](CO[P](O)(O)=O)O3 ? "DNA LINKING"       
"C10 H15 N2 O8 P" 322.208 DT  y "THYMIDINE-5'-MONOPHOSPHATE"         CC1=CN([C@H]2C[C@H](O)[C@@H](CO[P](O)(O)=O)O2)C(=O)NC1=O    ? "DNA LINKING"       
"C5 H10 N2 O3"    146.144 GLN y GLUTAMINE                            N[C@@H](CCC(N)=O)C(O)=O                                     ? "L-PEPTIDE LINKING" 
"C5 H9 N O4"      147.129 GLU y "GLUTAMIC ACID"                      N[C@@H](CCC(O)=O)C(O)=O                                     ? "L-PEPTIDE LINKING" 
"C2 H5 N O2"      75.067  GLY y GLYCINE                              NCC(O)=O                                                    ? "PEPTIDE LINKING"   
"C6 H10 N3 O2"    156.162 HIS y HISTIDINE                            N[C@@H](Cc1c[nH]c[nH+]1)C(O)=O                              ? "L-PEPTIDE LINKING" 
"C6 H13 N O2"     131.173 ILE y ISOLEUCINE                           CC[C@H](C)[C@H](N)C(O)=O                                    ? "L-PEPTIDE LINKING" 
"C6 H13 N O2"     131.173 LEU y LEUCINE                              CC(C)C[C@H](N)C(O)=O                                        ? "L-PEPTIDE LINKING" 
"C6 H15 N2 O2"    147.195 LYS y LYSINE                               N[C@@H](CCCC[NH3+])C(O)=O                                   ? "L-PEPTIDE LINKING" 
"C5 H11 N O2 S"   149.211 MET y METHIONINE                           CSCC[C@H](N)C(O)=O                                          ? "L-PEPTIDE LINKING" 
"C9 H11 N O2"     165.189 PHE y PHENYLALANINE                        N[C@@H](Cc1ccccc1)C(O)=O                                    ? "L-PEPTIDE LINKING" 
"C5 H9 N O2"      115.130 PRO y PROLINE                              OC(=O)[C@@H]1CCCN1                                          ? "L-PEPTIDE LINKING" 
"C3 H7 N O3"      105.093 SER y SERINE                               N[C@@H](CO)C(O)=O                                           ? "L-PEPTIDE LINKING" 
"C4 H9 N O3"      119.119 THR y THREONINE                            C[C@@H](O)[C@H](N)C(O)=O                                    ? "L-PEPTIDE LINKING" 
"C11 H12 N2 O2"   204.225 TRP y TRYPTOPHAN                           N[C@@H](Cc1c[nH]c2ccccc12)C(O)=O                            ? "L-PEPTIDE LINKING" 
"C9 H11 N O3"     181.189 TYR y TYROSINE                             N[C@@H](Cc1ccc(O)cc1)C(O)=O                                 ? "L-PEPTIDE LINKING" 
"C5 H11 N O2"     117.146 VAL y VALINE                               CC(C)[C@H](N)C(O)=O                                         ? "L-PEPTIDE LINKING" 
#
_citation.book_publisher          ?
_citation.country                 UK
_citation.id                      primary
_citation.journal_full            Nature
_citation.journal_id_ASTM         NATUAS
_citation.journal_id_CSD          0006
_citation.journal_id_ISSN         0028-0836
_citation.journal_volume          ?
_citation.page_first              ?
_citation.page_last               ?
_citation.pdbx_database_id_DOI    ?
_citation.pdbx_database_id_PubMed ?
_citation.title                   "Accurate structure prediction of biomolecular interactions with AlphaFold 3"
_citation.year                    2024
#
loop_
_citation_author.citation_id
_citation_author.name
_citation_author.ordinal
primary "Google DeepMind" 1 
primary "Isomorphic Labs" 2 
#
loop_
_entity.id
_entity.pdbx_description
_entity.type
1 . polymer 
2 . polymer 
3 . polymer 
4 . polymer 
5 . polymer 
#
loop_
_entity_poly.entity_id
_entity_poly.pdbx_strand_id
_entity_poly.type
1 A polypeptide(L)          
2 B polypeptide(L)          
3 C polypeptide(L)          
4 D polydeoxyribonucleotide 
5 E polydeoxyribonucleotide 
#
loop_
_entity_poly_seq.entity_id
_entity_poly_seq.hetero
_entity_poly_seq.mon_id
_entity_poly_seq.num
1 n MET 1   
1 n PRO 2   
1 n ARG 3   
1 n CYS 4   
1 n ASN 5   
1 n LYS 6   
1 n CYS 7   
1 n LEU 8   
1 n SER 9   
1 n GLU 10  
1 n ASN 11  
1 n ASP 12  
1 n SER 13  
1 n ALA 14  
1 n SER 15  
1 n GLU 16  
1 n ASP 17  
1 n ARG 18  
1 n HIS 19  
1 n TRP 20  
1 n HIS 21  
1 n ARG 22  
1 n THR 23  
1 n ALA 24  
1 n THR 25  
1 n LEU 26  
1 n PHE 27  
1 n MET 28  
1 n ASN 29  
1 n CYS 30  
1 n VAL 31  
1 n SER 32  
1 n ASN 33  
1 n GLY 34  
1 n THR 35  
1 n VAL 36  
1 n TYR 37  
1 n GLU 38  
1 n GLU 39  
1 n ALA 40  
1 n VAL 41  
1 n GLY 42  
1 n ARG 43  
1 n GLU 44  
1 n GLY 45  
1 n CYS 46  
1 n TRP 47  
1 n ALA 48  
1 n ARG 49  
1 n LEU 50  
1 n CYS 51  
1 n ASP 52  
1 n GLY 53  
1 n CYS 54  
1 n CYS 55  
1 n THR 56  
1 n VAL 57  
1 n PRO 58  
1 n SER 59  
1 n VAL 60  
1 n VAL 61  
1 n TYR 62  
1 n CYS 63  
1 n ARG 64  
1 n ALA 65  
1 n ASP 66  
1 n SER 67  
1 n ALA 68  
1 n TYR 69  
1 n LEU 70  
1 n CYS 71  
1 n ALA 72  
1 n SER 73  
1 n CYS 74  
1 n ASP 75  
1 n ALA 76  
1 n GLN 77  
1 n ILE 78  
1 n HIS 79  
1 n ALA 80  
1 n ALA 81  
1 n ASN 82  
1 n ARG 83  
1 n VAL 84  
1 n ALA 85  
1 n SER 86  
1 n ARG 87  
1 n HIS 88  
1 n GLU 89  
1 n ARG 90  
1 n VAL 91  
1 n LEU 92  
1 n LEU 93  
1 n SER 94  
1 n GLU 95  
1 n ALA 96  
1 n TYR 97  
1 n LYS 98  
1 n HIS 99  
1 n ALA 100 
1 n PRO 101 
1 n VAL 102 
1 n MET 103 
1 n LEU 104 
1 n ASP 105 
1 n CYS 106 
1 n HIS 107 
1 n ALA 108 
1 n ASP 109 
1 n ALA 110 
1 n ALA 111 
1 n ALA 112 
1 n LEU 113 
1 n CYS 114 
1 n ALA 115 
1 n ALA 116 
1 n TYR 117 
1 n GLU 118 
1 n ALA 119 
1 n GLN 120 
1 n VAL 121 
1 n HIS 122 
1 n TYR 123 
1 n ALA 124 
1 n ASN 125 
1 n LEU 126 
1 n LEU 127 
1 n THR 128 
1 n VAL 129 
1 n MET 130 
1 n HIS 131 
1 n GLN 132 
1 n ARG 133 
1 n MET 134 
1 n PRO 135 
1 n VAL 136 
1 n VAL 137 
1 n SER 138 
1 n HIS 139 
1 n PRO 140 
1 n ALA 141 
1 n VAL 142 
1 n ALA 143 
1 n ILE 144 
1 n PRO 145 
1 n PRO 146 
1 n VAL 147 
1 n SER 148 
1 n LEU 149 
1 n PHE 150 
1 n ALA 151 
1 n GLU 152 
1 n ALA 153 
1 n GLU 154 
1 n ALA 155 
1 n THR 156 
1 n ALA 157 
1 n PRO 158 
1 n VAL 159 
1 n LEU 160 
1 n GLY 161 
1 n ARG 162 
1 n LYS 163 
1 n GLU 164 
1 n GLU 165 
1 n ASP 166 
1 n THR 167 
1 n SER 168 
1 n TRP 169 
1 n LEU 170 
1 n LEU 171 
1 n LEU 172 
1 n SER 173 
1 n LYS 174 
1 n ASP 175 
1 n SER 176 
1 n ASP 177 
1 n ASN 178 
1 n HIS 179 
1 n ASN 180 
1 n ARG 181 
1 n SER 182 
1 n GLY 183 
1 n ASN 184 
1 n ASN 185 
1 n SER 186 
1 n SER 187 
1 n THR 188 
1 n SER 189 
1 n SER 190 
1 n SER 191 
1 n SER 192 
1 n GLN 193 
1 n TYR 194 
1 n PHE 195 
1 n GLY 196 
1 n GLU 197 
1 n VAL 198 
1 n ASP 199 
1 n GLN 200 
1 n TYR 201 
1 n PHE 202 
1 n ASP 203 
1 n LEU 204 
1 n VAL 205 
1 n GLY 206 
1 n TYR 207 
1 n ASN 208 
1 n SER 209 
1 n TYR 210 
1 n TYR 211 
1 n ASP 212 
1 n SER 213 
1 n HIS 214 
1 n MET 215 
1 n SER 216 
1 n ASN 217 
1 n GLN 218 
1 n GLU 219 
1 n GLN 220 
1 n TYR 221 
1 n VAL 222 
1 n MET 223 
1 n GLN 224 
1 n GLU 225 
1 n GLN 226 
1 n GLN 227 
1 n HIS 228 
1 n LEU 229 
1 n GLN 230 
1 n GLN 231 
1 n MET 232 
1 n GLN 233 
1 n LYS 234 
1 n GLU 235 
1 n TYR 236 
1 n ALA 237 
1 n GLU 238 
1 n GLN 239 
1 n GLN 240 
1 n MET 241 
1 n GLN 242 
1 n LYS 243 
1 n GLU 244 
1 n TYR 245 
1 n VAL 246 
1 n GLU 247 
1 n ASN 248 
1 n GLU 249 
1 n GLY 250 
1 n SER 251 
1 n GLU 252 
1 n CYS 253 
1 n ILE 254 
1 n VAL 255 
1 n PRO 256 
1 n SER 257 
1 n GLN 258 
1 n SER 259 
1 n THR 260 
1 n ILE 261 
1 n VAL 262 
1 n ARG 263 
1 n ARG 264 
1 n PRO 265 
1 n HIS 266 
1 n GLN 267 
1 n SER 268 
1 n GLY 269 
1 n TYR 270 
1 n ALA 271 
1 n PRO 272 
1 n LEU 273 
1 n VAL 274 
1 n GLY 275 
1 n ALA 276 
1 n GLU 277 
1 n GLN 278 
1 n ALA 279 
1 n ALA 280 
1 n SER 281 
1 n ALA 282 
1 n THR 283 
1 n ALA 284 
1 n GLY 285 
1 n ALA 286 
1 n SER 287 
1 n ALA 288 
1 n TYR 289 
1 n THR 290 
1 n ASP 291 
1 n SER 292 
1 n VAL 293 
1 n ASN 294 
1 n ASN 295 
1 n SER 296 
1 n ILE 297 
1 n SER 298 
1 n PHE 299 
1 n SER 300 
1 n MET 301 
1 n GLU 302 
1 n ALA 303 
1 n GLY 304 
1 n ILE 305 
1 n VAL 306 
1 n PRO 307 
1 n ASP 308 
1 n ASN 309 
1 n THR 310 
1 n VAL 311 
1 n GLN 312 
1 n SER 313 
1 n SER 314 
1 n ILE 315 
1 n LEU 316 
1 n ARG 317 
1 n PRO 318 
1 n ALA 319 
1 n GLY 320 
1 n ALA 321 
1 n ILE 322 
1 n GLY 323 
1 n LEU 324 
1 n PHE 325 
1 n SER 326 
1 n SER 327 
1 n PRO 328 
1 n SER 329 
1 n LEU 330 
1 n GLN 331 
1 n THR 332 
1 n PRO 333 
1 n LEU 334 
1 n HIS 335 
1 n PHE 336 
1 n SER 337 
1 n SER 338 
1 n LYS 339 
1 n GLU 340 
1 n ARG 341 
1 n GLU 342 
1 n ALA 343 
1 n ARG 344 
1 n VAL 345 
1 n LEU 346 
1 n ARG 347 
1 n TYR 348 
1 n LYS 349 
1 n GLU 350 
1 n LYS 351 
1 n LYS 352 
1 n LYS 353 
1 n SER 354 
1 n ARG 355 
1 n LYS 356 
1 n PHE 357 
1 n GLU 358 
1 n LYS 359 
1 n THR 360 
1 n THR 361 
1 n ARG 362 
1 n TYR 363 
1 n ALA 364 
1 n THR 365 
1 n ARG 366 
1 n LYS 367 
1 n ALA 368 
1 n TYR 369 
1 n ALA 370 
1 n GLU 371 
1 n ALA 372 
1 n ARG 373 
1 n PRO 374 
1 n ARG 375 
1 n ILE 376 
1 n LYS 377 
1 n GLY 378 
1 n ARG 379 
1 n PHE 380 
1 n ALA 381 
1 n LYS 382 
1 n ARG 383 
1 n SER 384 
1 n ASP 385 
1 n ALA 386 
1 n GLU 387 
1 n MET 388 
1 n GLU 389 
1 n VAL 390 
1 n ASP 391 
1 n GLN 392 
1 n THR 393 
1 n PHE 394 
1 n SER 395 
1 n THR 396 
1 n ALA 397 
1 n ALA 398 
1 n LEU 399 
1 n SER 400 
1 n ASP 401 
1 n SER 402 
1 n SER 403 
1 n TYR 404 
1 n SER 405 
1 n THR 406 
1 n VAL 407 
1 n PRO 408 
1 n TRP 409 
1 n PHE 410 
2 n GLU 1   
2 n ASN 2   
2 n PRO 3   
2 n ALA 4   
2 n ALA 5   
2 n GLU 6   
2 n GLY 7   
2 n GLY 8   
2 n SER 9   
2 n ALA 10  
2 n LEU 11  
2 n PRO 12  
2 n MET 13  
2 n ALA 14  
2 n ASN 15  
2 n VAL 16  
2 n VAL 17  
2 n ARG 18  
2 n LEU 19  
2 n MET 20  
2 n ARG 21  
2 n ARG 22  
2 n VAL 23  
2 n LEU 24  
2 n PRO 25  
2 n SER 26  
2 n ASN 27  
2 n VAL 28  
2 n LYS 29  
2 n ILE 30  
2 n ALA 31  
2 n GLU 32  
2 n SER 33  
2 n ALA 34  
2 n LYS 35  
2 n GLN 36  
2 n LEU 37  
2 n THR 38  
2 n HIS 39  
2 n ASP 40  
2 n CYS 41  
2 n ALA 42  
2 n VAL 43  
2 n GLU 44  
2 n PHE 45  
2 n VAL 46  
2 n GLY 47  
2 n PHE 48  
2 n VAL 49  
2 n ARG 50  
2 n GLY 51  
2 n GLU 52  
2 n ALA 53  
2 n SER 54  
2 n GLU 55  
2 n ARG 56  
2 n ALA 57  
2 n ARG 58  
2 n SER 59  
2 n GLU 60  
2 n TYR 61  
2 n ARG 62  
2 n ARG 63  
2 n THR 64  
2 n VAL 65  
2 n ALA 66  
2 n PRO 67  
2 n GLU 68  
2 n ASP 69  
2 n PHE 70  
2 n THR 71  
2 n TRP 72  
2 n SER 73  
2 n CYS 74  
2 n GLN 75  
2 n SER 76  
2 n LEU 77  
2 n GLY 78  
2 n PHE 79  
2 n ASP 80  
2 n SER 81  
2 n TYR 82  
2 n VAL 83  
2 n GLN 84  
2 n PRO 85  
2 n MET 86  
2 n GLN 87  
2 n THR 88  
2 n TYR 89  
2 n LEU 90  
2 n ARG 91  
2 n GLY 92  
2 n TYR 93  
2 n ARG 94  
2 n GLU 95  
3 n HIS 1   
3 n ALA 2   
3 n VAL 3   
3 n ALA 4   
3 n GLU 5   
3 n GLU 6   
3 n GLU 7   
3 n GLU 8   
3 n ALA 9   
3 n GLU 10  
3 n ALA 11  
3 n GLN 12  
3 n PRO 13  
3 n LEU 14  
3 n GLN 15  
3 n THR 16  
3 n ALA 17  
3 n LEU 18  
3 n PRO 19  
3 n LEU 20  
3 n GLY 21  
3 n ARG 22  
3 n VAL 23  
3 n LYS 24  
3 n ARG 25  
3 n ILE 26  
3 n MET 27  
3 n ARG 28  
3 n VAL 29  
3 n ASP 30  
3 n SER 31  
3 n GLU 32  
3 n VAL 33  
3 n LYS 34  
3 n LYS 35  
3 n VAL 36  
3 n THR 37  
3 n ALA 38  
3 n GLU 39  
3 n ALA 40  
3 n SER 41  
3 n LEU 42  
3 n LEU 43  
3 n ILE 44  
3 n ALA 45  
3 n ALA 46  
3 n ALA 47  
3 n THR 48  
3 n GLU 49  
3 n LEU 50  
3 n PHE 51  
3 n LEU 52  
3 n GLY 53  
3 n THR 54  
3 n LEU 55  
3 n ALA 56  
3 n ALA 57  
3 n GLY 58  
3 n ALA 59  
3 n HIS 60  
3 n THR 61  
3 n ALA 62  
3 n ALA 63  
3 n SER 64  
3 n GLN 65  
3 n GLY 66  
3 n GLY 67  
3 n ARG 68  
3 n ARG 69  
3 n THR 70  
3 n VAL 71  
3 n ARG 72  
3 n ALA 73  
3 n ALA 74  
3 n HIS 75  
3 n VAL 76  
3 n ARG 77  
3 n ALA 78  
3 n ALA 79  
3 n VAL 80  
3 n ARG 81  
3 n ALA 82  
3 n HIS 83  
3 n ARG 84  
3 n PRO 85  
3 n THR 86  
3 n ALA 87  
3 n ASP 88  
3 n PHE 89  
3 n LEU 90  
3 n LEU 91  
3 n ASP 92  
3 n CYS 93  
3 n LEU 94  
3 n PRO 95  
3 n ALA 96  
3 n ALA 97  
3 n ALA 98  
3 n GLU 99  
3 n ALA 100 
3 n ALA 101 
3 n PRO 102 
3 n ARG 103 
3 n VAL 104 
3 n ALA 105 
3 n ARG 106 
4 n DC  1   
4 n DA  2   
4 n DC  3   
4 n DG  4   
4 n DC  5   
4 n DA  6   
4 n DC  7   
4 n DC  8   
4 n DA  9   
4 n DG  10  
4 n DA  11  
4 n DC  12  
4 n DC  13  
4 n DA  14  
4 n DC  15  
4 n DA  16  
4 n DC  17  
4 n DC  18  
4 n DA  19  
4 n DG  20  
4 n DA  21  
4 n DA  22  
4 n DA  23  
4 n DC  24  
4 n DA  25  
4 n DA  26  
4 n DA  27  
4 n DC  28  
4 n DA  29  
4 n DA  30  
4 n DA  31  
5 n DT  1   
5 n DT  2   
5 n DT  3   
5 n DG  4   
5 n DT  5   
5 n DT  6   
5 n DT  7   
5 n DG  8   
5 n DT  9   
5 n DT  10  
5 n DT  11  
5 n DC  12  
5 n DT  13  
5 n DG  14  
5 n DG  15  
5 n DT  16  
5 n DG  17  
5 n DT  18  
5 n DG  19  
5 n DG  20  
5 n DT  21  
5 n DC  22  
5 n DT  23  
5 n DG  24  
5 n DG  25  
5 n DT  26  
5 n DG  27  
5 n DC  28  
5 n DG  29  
5 n DT  30  
5 n DG  31  
#
_ma_data.content_type "model coordinates"
_ma_data.id           1
_ma_data.name         Model
#
_ma_model_list.data_id          1
_ma_model_list.model_group_id   1
_ma_model_list.model_group_name "AlphaFold-beta-20231127 (927599d6-1efe-4fa9-85d2-a29f909d212e @ 2024-12-16 01:41:21)"
_ma_model_list.model_id         1
_ma_model_list.model_name       "Top ranked model"
_ma_model_list.model_type       "Ab initio model"
_ma_model_list.ordinal_id       1
#
loop_
_ma_protocol_step.method_type
_ma_protocol_step.ordinal_id
_ma_protocol_step.protocol_id
_ma_protocol_step.step_id
"coevolution MSA" 1 1 1 
"template search" 2 1 2 
modeling          3 1 3 
#
loop_
_ma_qa_metric.id
_ma_qa_metric.mode
_ma_qa_metric.name
_ma_qa_metric.software_group_id
_ma_qa_metric.type
1 global pLDDT 1 pLDDT 
2 local  pLDDT 1 pLDDT 
#
_ma_qa_metric_global.metric_id    1
_ma_qa_metric_global.metric_value 59.06
_ma_qa_metric_global.model_id     1
_ma_qa_metric_global.ordinal_id   1
#
_ma_software_group.group_id    1
_ma_software_group.ordinal_id  1
_ma_software_group.software_id 1
#
loop_
_ma_target_entity.data_id
_ma_target_entity.entity_id
_ma_target_entity.origin
1 1 . 
1 2 . 
1 3 . 
1 4 . 
1 5 . 
#
loop_
_ma_target_entity_instance.asym_id
_ma_target_entity_instance.details
_ma_target_entity_instance.entity_id
A . 1 
B . 2 
C . 3 
D . 4 
E . 5 
#
loop_
_pdbx_data_usage.details
_pdbx_data_usage.id
_pdbx_data_usage.type
_pdbx_data_usage.url
;NON-COMMERCIAL USE ONLY, BY USING THIS FILE YOU AGREE TO THE TERMS OF USE FOUND
AT alphafoldserver.com/output-terms.
;
1 license    ? 
;THE INFORMATION IS NOT INTENDED FOR, HAS NOT BEEN VALIDATED FOR, AND IS NOT
APPROVED FOR CLINICAL USE. IT SHOULD NOT BE USED FOR CLINICAL PURPOSE OR RELIED
ON FOR MEDICAL OR OTHER PROFESSIONAL ADVICE. IT IS THEORETICAL MODELLING ONLY
AND CAUTION SHOULD BE EXERCISED IN ITS USE. IT IS PROVIDED "AS-IS" WITHOUT ANY
WARRANTY OF ANY KIND, WHETHER EXPRESSED OR IMPLIED. NO WARRANTY IS GIVEN THAT
USE OF THE INFORMATION SHALL NOT INFRINGE THE RIGHTS OF ANY THIRD PARTY.
;
2 disclaimer ? 
#
loop_
_pdbx_poly_seq_scheme.asym_id
_pdbx_poly_seq_scheme.auth_seq_num
_pdbx_poly_seq_scheme.entity_id
_pdbx_poly_seq_scheme.hetero
_pdbx_poly_seq_scheme.mon_id
_pdbx_poly_seq_scheme.pdb_ins_code
_pdbx_poly_seq_scheme.pdb_seq_num
_pdbx_poly_seq_scheme.pdb_strand_id
_pdbx_poly_seq_scheme.seq_id
A 1   1 n MET . 1   A 1   
A 2   1 n PRO . 2   A 2   
A 3   1 n ARG . 3   A 3   
A 4   1 n CYS . 4   A 4   
A 5   1 n ASN . 5   A 5   
A 6   1 n LYS . 6   A 6   
A 7   1 n CYS . 7   A 7   
A 8   1 n LEU . 8   A 8   
A 9   1 n SER . 9   A 9   
A 10  1 n GLU . 10  A 10  
A 11  1 n ASN . 11  A 11  
A 12  1 n ASP . 12  A 12  
A 13  1 n SER . 13  A 13  
A 14  1 n ALA . 14  A 14  
A 15  1 n SER . 15  A 15  
A 16  1 n GLU . 16  A 16  
A 17  1 n ASP . 17  A 17  
A 18  1 n ARG . 18  A 18  
A 19  1 n HIS . 19  A 19  
A 20  1 n TRP . 20  A 20  
A 21  1 n HIS . 21  A 21  
A 22  1 n ARG . 22  A 22  
A 23  1 n THR . 23  A 23  
A 24  1 n ALA . 24  A 24  
A 25  1 n THR . 25  A 25  
A 26  1 n LEU . 26  A 26  
A 27  1 n PHE . 27  A 27  
A 28  1 n MET . 28  A 28  
A 29  1 n ASN . 29  A 29  
A 30  1 n CYS . 30  A 30  
A 31  1 n VAL . 31  A 31  
A 32  1 n SER . 32  A 32  
A 33  1 n ASN . 33  A 33  
A 34  1 n GLY . 34  A 34  
A 35  1 n THR . 35  A 35  
A 36  1 n VAL . 36  A 36  
A 37  1 n TYR . 37  A 37  
A 38  1 n GLU . 38  A 38  
A 39  1 n GLU . 39  A 39  
A 40  1 n ALA . 40  A 40  
A 41  1 n VAL . 41  A 41  
A 42  1 n GLY . 42  A 42  
A 43  1 n ARG . 43  A 43  
A 44  1 n GLU . 44  A 44  
A 45  1 n GLY . 45  A 45  
A 46  1 n CYS . 46  A 46  
A 47  1 n TRP . 47  A 47  
A 48  1 n ALA . 48  A 48  
A 49  1 n ARG . 49  A 49  
A 50  1 n LEU . 50  A 50  
A 51  1 n CYS . 51  A 51  
A 52  1 n ASP . 52  A 52  
A 53  1 n GLY . 53  A 53  
A 54  1 n CYS . 54  A 54  
A 55  1 n CYS . 55  A 55  
A 56  1 n THR . 56  A 56  
A 57  1 n VAL . 57  A 57  
A 58  1 n PRO . 58  A 58  
A 59  1 n SER . 59  A 59  
A 60  1 n VAL . 60  A 60  
A 61  1 n VAL . 61  A 61  
A 62  1 n TYR . 62  A 62  
A 63  1 n CYS . 63  A 63  
A 64  1 n ARG . 64  A 64  
A 65  1 n ALA . 65  A 65  
A 66  1 n ASP . 66  A 66  
A 67  1 n SER . 67  A 67  
A 68  1 n ALA . 68  A 68  
A 69  1 n TYR . 69  A 69  
A 70  1 n LEU . 70  A 70  
A 71  1 n CYS . 71  A 71  
A 72  1 n ALA . 72  A 72  
A 73  1 n SER . 73  A 73  
A 74  1 n CYS . 74  A 74  
A 75  1 n ASP . 75  A 75  
A 76  1 n ALA . 76  A 76  
A 77  1 n GLN . 77  A 77  
A 78  1 n ILE . 78  A 78  
A 79  1 n HIS . 79  A 79  
A 80  1 n ALA . 80  A 80  
A 81  1 n ALA . 81  A 81  
A 82  1 n ASN . 82  A 82  
A 83  1 n ARG . 83  A 83  
A 84  1 n VAL . 84  A 84  
A 85  1 n ALA . 85  A 85  
A 86  1 n SER . 86  A 86  
A 87  1 n ARG . 87  A 87  
A 88  1 n HIS . 88  A 88  
A 89  1 n GLU . 89  A 89  
A 90  1 n ARG . 90  A 90  
A 91  1 n VAL . 91  A 91  
A 92  1 n LEU . 92  A 92  
A 93  1 n LEU . 93  A 93  
A 94  1 n SER . 94  A 94  
A 95  1 n GLU . 95  A 95  
A 96  1 n ALA . 96  A 96  
A 97  1 n TYR . 97  A 97  
A 98  1 n LYS . 98  A 98  
A 99  1 n HIS . 99  A 99  
A 100 1 n ALA . 100 A 100 
A 101 1 n PRO . 101 A 101 
A 102 1 n VAL . 102 A 102 
A 103 1 n MET . 103 A 103 
A 104 1 n LEU . 104 A 104 
A 105 1 n ASP . 105 A 105 
A 106 1 n CYS . 106 A 106 
A 107 1 n HIS . 107 A 107 
A 108 1 n ALA . 108 A 108 
A 109 1 n ASP . 109 A 109 
A 110 1 n ALA . 110 A 110 
A 111 1 n ALA . 111 A 111 
A 112 1 n ALA . 112 A 112 
A 113 1 n LEU . 113 A 113 
A 114 1 n CYS . 114 A 114 
A 115 1 n ALA . 115 A 115 
A 116 1 n ALA . 116 A 116 
A 117 1 n TYR . 117 A 117 
A 118 1 n GLU . 118 A 118 
A 119 1 n ALA . 119 A 119 
A 120 1 n GLN . 120 A 120 
A 121 1 n VAL . 121 A 121 
A 122 1 n HIS . 122 A 122 
A 123 1 n TYR . 123 A 123 
A 124 1 n ALA . 124 A 124 
A 125 1 n ASN . 125 A 125 
A 126 1 n LEU . 126 A 126 
A 127 1 n LEU . 127 A 127 
A 128 1 n THR . 128 A 128 
A 129 1 n VAL . 129 A 129 
A 130 1 n MET . 130 A 130 
A 131 1 n HIS . 131 A 131 
A 132 1 n GLN . 132 A 132 
A 133 1 n ARG . 133 A 133 
A 134 1 n MET . 134 A 134 
A 135 1 n PRO . 135 A 135 
A 136 1 n VAL . 136 A 136 
A 137 1 n VAL . 137 A 137 
A 138 1 n SER . 138 A 138 
A 139 1 n HIS . 139 A 139 
A 140 1 n PRO . 140 A 140 
A 141 1 n ALA . 141 A 141 
A 142 1 n VAL . 142 A 142 
A 143 1 n ALA . 143 A 143 
A 144 1 n ILE . 144 A 144 
A 145 1 n PRO . 145 A 145 
A 146 1 n PRO . 146 A 146 
A 147 1 n VAL . 147 A 147 
A 148 1 n SER . 148 A 148 
A 149 1 n LEU . 149 A 149 
A 150 1 n PHE . 150 A 150 
A 151 1 n ALA . 151 A 151 
A 152 1 n GLU . 152 A 152 
A 153 1 n ALA . 153 A 153 
A 154 1 n GLU . 154 A 154 
A 155 1 n ALA . 155 A 155 
A 156 1 n THR . 156 A 156 
A 157 1 n ALA . 157 A 157 
A 158 1 n PRO . 158 A 158 
A 159 1 n VAL . 159 A 159 
A 160 1 n LEU . 160 A 160 
A 161 1 n GLY . 161 A 161 
A 162 1 n ARG . 162 A 162 
A 163 1 n LYS . 163 A 163 
A 164 1 n GLU . 164 A 164 
A 165 1 n GLU . 165 A 165 
A 166 1 n ASP . 166 A 166 
A 167 1 n THR . 167 A 167 
A 168 1 n SER . 168 A 168 
A 169 1 n TRP . 169 A 169 
A 170 1 n LEU . 170 A 170 
A 171 1 n LEU . 171 A 171 
A 172 1 n LEU . 172 A 172 
A 173 1 n SER . 173 A 173 
A 174 1 n LYS . 174 A 174 
A 175 1 n ASP . 175 A 175 
A 176 1 n SER . 176 A 176 
A 177 1 n ASP . 177 A 177 
A 178 1 n ASN . 178 A 178 
A 179 1 n HIS . 179 A 179 
A 180 1 n ASN . 180 A 180 
A 181 1 n ARG . 181 A 181 
A 182 1 n SER . 182 A 182 
A 183 1 n GLY . 183 A 183 
A 184 1 n ASN . 184 A 184 
A 185 1 n ASN . 185 A 185 
A 186 1 n SER . 186 A 186 
A 187 1 n SER . 187 A 187 
A 188 1 n THR . 188 A 188 
A 189 1 n SER . 189 A 189 
A 190 1 n SER . 190 A 190 
A 191 1 n SER . 191 A 191 
A 192 1 n SER . 192 A 192 
A 193 1 n GLN . 193 A 193 
A 194 1 n TYR . 194 A 194 
A 195 1 n PHE . 195 A 195 
A 196 1 n GLY . 196 A 196 
A 197 1 n GLU . 197 A 197 
A 198 1 n VAL . 198 A 198 
A 199 1 n ASP . 199 A 199 
A 200 1 n GLN . 200 A 200 
A 201 1 n TYR . 201 A 201 
A 202 1 n PHE . 202 A 202 
A 203 1 n ASP . 203 A 203 
A 204 1 n LEU . 204 A 204 
A 205 1 n VAL . 205 A 205 
A 206 1 n GLY . 206 A 206 
A 207 1 n TYR . 207 A 207 
A 208 1 n ASN . 208 A 208 
A 209 1 n SER . 209 A 209 
A 210 1 n TYR . 210 A 210 
A 211 1 n TYR . 211 A 211 
A 212 1 n ASP . 212 A 212 
A 213 1 n SER . 213 A 213 
A 214 1 n HIS . 214 A 214 
A 215 1 n MET . 215 A 215 
A 216 1 n SER . 216 A 216 
A 217 1 n ASN . 217 A 217 
A 218 1 n GLN . 218 A 218 
A 219 1 n GLU . 219 A 219 
A 220 1 n GLN . 220 A 220 
A 221 1 n TYR . 221 A 221 
A 222 1 n VAL . 222 A 222 
A 223 1 n MET . 223 A 223 
A 224 1 n GLN . 224 A 224 
A 225 1 n GLU . 225 A 225 
A 226 1 n GLN . 226 A 226 
A 227 1 n GLN . 227 A 227 
A 228 1 n HIS . 228 A 228 
A 229 1 n LEU . 229 A 229 
A 230 1 n GLN . 230 A 230 
A 231 1 n GLN . 231 A 231 
A 232 1 n MET . 232 A 232 
A 233 1 n GLN . 233 A 233 
A 234 1 n LYS . 234 A 234 
A 235 1 n GLU . 235 A 235 
A 236 1 n TYR . 236 A 236 
A 237 1 n ALA . 237 A 237 
A 238 1 n GLU . 238 A 238 
A 239 1 n GLN . 239 A 239 
A 240 1 n GLN . 240 A 240 
A 241 1 n MET . 241 A 241 
A 242 1 n GLN . 242 A 242 
A 243 1 n LYS . 243 A 243 
A 244 1 n GLU . 244 A 244 
A 245 1 n TYR . 245 A 245 
A 246 1 n VAL . 246 A 246 
A 247 1 n GLU . 247 A 247 
A 248 1 n ASN . 248 A 248 
A 249 1 n GLU . 249 A 249 
A 250 1 n GLY . 250 A 250 
A 251 1 n SER . 251 A 251 
A 252 1 n GLU . 252 A 252 
A 253 1 n CYS . 253 A 253 
A 254 1 n ILE . 254 A 254 
A 255 1 n VAL . 255 A 255 
A 256 1 n PRO . 256 A 256 
A 257 1 n SER . 257 A 257 
A 258 1 n GLN . 258 A 258 
A 259 1 n SER . 259 A 259 
A 260 1 n THR . 260 A 260 
A 261 1 n ILE . 261 A 261 
A 262 1 n VAL . 262 A 262 
A 263 1 n ARG . 263 A 263 
A 264 1 n ARG . 264 A 264 
A 265 1 n PRO . 265 A 265 
A 266 1 n HIS . 266 A 266 
A 267 1 n GLN . 267 A 267 
A 268 1 n SER . 268 A 268 
A 269 1 n GLY . 269 A 269 
A 270 1 n TYR . 270 A 270 
A 271 1 n ALA . 271 A 271 
A 272 1 n PRO . 272 A 272 
A 273 1 n LEU . 273 A 273 
A 274 1 n VAL . 274 A 274 
A 275 1 n GLY . 275 A 275 
A 276 1 n ALA . 276 A 276 
A 277 1 n GLU . 277 A 277 
A 278 1 n GLN . 278 A 278 
A 279 1 n ALA . 279 A 279 
A 280 1 n ALA . 280 A 280 
A 281 1 n SER . 281 A 281 
A 282 1 n ALA . 282 A 282 
A 283 1 n THR . 283 A 283 
A 284 1 n ALA . 284 A 284 
A 285 1 n GLY . 285 A 285 
A 286 1 n ALA . 286 A 286 
A 287 1 n SER . 287 A 287 
A 288 1 n ALA . 288 A 288 
A 289 1 n TYR . 289 A 289 
A 290 1 n THR . 290 A 290 
A 291 1 n ASP . 291 A 291 
A 292 1 n SER . 292 A 292 
A 293 1 n VAL . 293 A 293 
A 294 1 n ASN . 294 A 294 
A 295 1 n ASN . 295 A 295 
A 296 1 n SER . 296 A 296 
A 297 1 n ILE . 297 A 297 
A 298 1 n SER . 298 A 298 
A 299 1 n PHE . 299 A 299 
A 300 1 n SER . 300 A 300 
A 301 1 n MET . 301 A 301 
A 302 1 n GLU . 302 A 302 
A 303 1 n ALA . 303 A 303 
A 304 1 n GLY . 304 A 304 
A 305 1 n ILE . 305 A 305 
A 306 1 n VAL . 306 A 306 
A 307 1 n PRO . 307 A 307 
A 308 1 n ASP . 308 A 308 
A 309 1 n ASN . 309 A 309 
A 310 1 n THR . 310 A 310 
A 311 1 n VAL . 311 A 311 
A 312 1 n GLN . 312 A 312 
A 313 1 n SER . 313 A 313 
A 314 1 n SER . 314 A 314 
A 315 1 n ILE . 315 A 315 
A 316 1 n LEU . 316 A 316 
A 317 1 n ARG . 317 A 317 
A 318 1 n PRO . 318 A 318 
A 319 1 n ALA . 319 A 319 
A 320 1 n GLY . 320 A 320 
A 321 1 n ALA . 321 A 321 
A 322 1 n ILE . 322 A 322 
A 323 1 n GLY . 323 A 323 
A 324 1 n LEU . 324 A 324 
A 325 1 n PHE . 325 A 325 
A 326 1 n SER . 326 A 326 
A 327 1 n SER . 327 A 327 
A 328 1 n PRO . 328 A 328 
A 329 1 n SER . 329 A 329 
A 330 1 n LEU . 330 A 330 
A 331 1 n GLN . 331 A 331 
A 332 1 n THR . 332 A 332 
A 333 1 n PRO . 333 A 333 
A 334 1 n LEU . 334 A 334 
A 335 1 n HIS . 335 A 335 
A 336 1 n PHE . 336 A 336 
A 337 1 n SER . 337 A 337 
A 338 1 n SER . 338 A 338 
A 339 1 n LYS . 339 A 339 
A 340 1 n GLU . 340 A 340 
A 341 1 n ARG . 341 A 341 
A 342 1 n GLU . 342 A 342 
A 343 1 n ALA . 343 A 343 
A 344 1 n ARG . 344 A 344 
A 345 1 n VAL . 345 A 345 
A 346 1 n LEU . 346 A 346 
A 347 1 n ARG . 347 A 347 
A 348 1 n TYR . 348 A 348 
A 349 1 n LYS . 349 A 349 
A 350 1 n GLU . 350 A 350 
A 351 1 n LYS . 351 A 351 
A 352 1 n LYS . 352 A 352 
A 353 1 n LYS . 353 A 353 
A 354 1 n SER . 354 A 354 
A 355 1 n ARG . 355 A 355 
A 356 1 n LYS . 356 A 356 
A 357 1 n PHE . 357 A 357 
A 358 1 n GLU . 358 A 358 
A 359 1 n LYS . 359 A 359 
A 360 1 n THR . 360 A 360 
A 361 1 n THR . 361 A 361 
A 362 1 n ARG . 362 A 362 
A 363 1 n TYR . 363 A 363 
A 364 1 n ALA . 364 A 364 
A 365 1 n THR . 365 A 365 
A 366 1 n ARG . 366 A 366 
A 367 1 n LYS . 367 A 367 
A 368 1 n ALA . 368 A 368 
A 369 1 n TYR . 369 A 369 
A 370 1 n ALA . 370 A 370 
A 371 1 n GLU . 371 A 371 
A 372 1 n ALA . 372 A 372 
A 373 1 n ARG . 373 A 373 
A 374 1 n PRO . 374 A 374 
A 375 1 n ARG . 375 A 375 
A 376 1 n ILE . 376 A 376 
A 377 1 n LYS . 377 A 377 
A 378 1 n GLY . 378 A 378 
A 379 1 n ARG . 379 A 379 
A 380 1 n PHE . 380 A 380 
A 381 1 n ALA . 381 A 381 
A 382 1 n LYS . 382 A 382 
A 383 1 n ARG . 383 A 383 
A 384 1 n SER . 384 A 384 
A 385 1 n ASP . 385 A 385 
A 386 1 n ALA . 386 A 386 
A 387 1 n GLU . 387 A 387 
A 388 1 n MET . 388 A 388 
A 389 1 n GLU . 389 A 389 
A 390 1 n VAL . 390 A 390 
A 391 1 n ASP . 391 A 391 
A 392 1 n GLN . 392 A 392 
A 393 1 n THR . 393 A 393 
A 394 1 n PHE . 394 A 394 
A 395 1 n SER . 395 A 395 
A 396 1 n THR . 396 A 396 
A 397 1 n ALA . 397 A 397 
A 398 1 n ALA . 398 A 398 
A 399 1 n LEU . 399 A 399 
A 400 1 n SER . 400 A 400 
A 401 1 n ASP . 401 A 401 
A 402 1 n SER . 402 A 402 
A 403 1 n SER . 403 A 403 
A 404 1 n TYR . 404 A 404 
A 405 1 n SER . 405 A 405 
A 406 1 n THR . 406 A 406 
A 407 1 n VAL . 407 A 407 
A 408 1 n PRO . 408 A 408 
A 409 1 n TRP . 409 A 409 
A 410 1 n PHE . 410 A 410 
B 1   2 n GLU . 1   B 1   
B 2   2 n ASN . 2   B 2   
B 3   2 n PRO . 3   B 3   
B 4   2 n ALA . 4   B 4   
B 5   2 n ALA . 5   B 5   
B 6   2 n GLU . 6   B 6   
B 7   2 n GLY . 7   B 7   
B 8   2 n GLY . 8   B 8   
B 9   2 n SER . 9   B 9   
B 10  2 n ALA . 10  B 10  
B 11  2 n LEU . 11  B 11  
B 12  2 n PRO . 12  B 12  
B 13  2 n MET . 13  B 13  
B 14  2 n ALA . 14  B 14  
B 15  2 n ASN . 15  B 15  
B 16  2 n VAL . 16  B 16  
B 17  2 n VAL . 17  B 17  
B 18  2 n ARG . 18  B 18  
B 19  2 n LEU . 19  B 19  
B 20  2 n MET . 20  B 20  
B 21  2 n ARG . 21  B 21  
B 22  2 n ARG . 22  B 22  
B 23  2 n VAL . 23  B 23  
B 24  2 n LEU . 24  B 24  
B 25  2 n PRO . 25  B 25  
B 26  2 n SER . 26  B 26  
B 27  2 n ASN . 27  B 27  
B 28  2 n VAL . 28  B 28  
B 29  2 n LYS . 29  B 29  
B 30  2 n ILE . 30  B 30  
B 31  2 n ALA . 31  B 31  
B 32  2 n GLU . 32  B 32  
B 33  2 n SER . 33  B 33  
B 34  2 n ALA . 34  B 34  
B 35  2 n LYS . 35  B 35  
B 36  2 n GLN . 36  B 36  
B 37  2 n LEU . 37  B 37  
B 38  2 n THR . 38  B 38  
B 39  2 n HIS . 39  B 39  
B 40  2 n ASP . 40  B 40  
B 41  2 n CYS . 41  B 41  
B 42  2 n ALA . 42  B 42  
B 43  2 n VAL . 43  B 43  
B 44  2 n GLU . 44  B 44  
B 45  2 n PHE . 45  B 45  
B 46  2 n VAL . 46  B 46  
B 47  2 n GLY . 47  B 47  
B 48  2 n PHE . 48  B 48  
B 49  2 n VAL . 49  B 49  
B 50  2 n ARG . 50  B 50  
B 51  2 n GLY . 51  B 51  
B 52  2 n GLU . 52  B 52  
B 53  2 n ALA . 53  B 53  
B 54  2 n SER . 54  B 54  
B 55  2 n GLU . 55  B 55  
B 56  2 n ARG . 56  B 56  
B 57  2 n ALA . 57  B 57  
B 58  2 n ARG . 58  B 58  
B 59  2 n SER . 59  B 59  
B 60  2 n GLU . 60  B 60  
B 61  2 n TYR . 61  B 61  
B 62  2 n ARG . 62  B 62  
B 63  2 n ARG . 63  B 63  
B 64  2 n THR . 64  B 64  
B 65  2 n VAL . 65  B 65  
B 66  2 n ALA . 66  B 66  
B 67  2 n PRO . 67  B 67  
B 68  2 n GLU . 68  B 68  
B 69  2 n ASP . 69  B 69  
B 70  2 n PHE . 70  B 70  
B 71  2 n THR . 71  B 71  
B 72  2 n TRP . 72  B 72  
B 73  2 n SER . 73  B 73  
B 74  2 n CYS . 74  B 74  
B 75  2 n GLN . 75  B 75  
B 76  2 n SER . 76  B 76  
B 77  2 n LEU . 77  B 77  
B 78  2 n GLY . 78  B 78  
B 79  2 n PHE . 79  B 79  
B 80  2 n ASP . 80  B 80  
B 81  2 n SER . 81  B 81  
B 82  2 n TYR . 82  B 82  
B 83  2 n VAL . 83  B 83  
B 84  2 n GLN . 84  B 84  
B 85  2 n PRO . 85  B 85  
B 86  2 n MET . 86  B 86  
B 87  2 n GLN . 87  B 87  
B 88  2 n THR . 88  B 88  
B 89  2 n TYR . 89  B 89  
B 90  2 n LEU . 90  B 90  
B 91  2 n ARG . 91  B 91  
B 92  2 n GLY . 92  B 92  
B 93  2 n TYR . 93  B 93  
B 94  2 n ARG . 94  B 94  
B 95  2 n GLU . 95  B 95  
C 1   3 n HIS . 1   C 1   
C 2   3 n ALA . 2   C 2   
C 3   3 n VAL . 3   C 3   
C 4   3 n ALA . 4   C 4   
C 5   3 n GLU . 5   C 5   
C 6   3 n GLU . 6   C 6   
C 7   3 n GLU . 7   C 7   
C 8   3 n GLU . 8   C 8   
C 9   3 n ALA . 9   C 9   
C 10  3 n GLU . 10  C 10  
C 11  3 n ALA . 11  C 11  
C 12  3 n GLN . 12  C 12  
C 13  3 n PRO . 13  C 13  
C 14  3 n LEU . 14  C 14  
C 15  3 n GLN . 15  C 15  
C 16  3 n THR . 16  C 16  
C 17  3 n ALA . 17  C 17  
C 18  3 n LEU . 18  C 18  
C 19  3 n PRO . 19  C 19  
C 20  3 n LEU . 20  C 20  
C 21  3 n GLY . 21  C 21  
C 22  3 n ARG . 22  C 22  
C 23  3 n VAL . 23  C 23  
C 24  3 n LYS . 24  C 24  
C 25  3 n ARG . 25  C 25  
C 26  3 n ILE . 26  C 26  
C 27  3 n MET . 27  C 27  
C 28  3 n ARG . 28  C 28  
C 29  3 n VAL . 29  C 29  
C 30  3 n ASP . 30  C 30  
C 31  3 n SER . 31  C 31  
C 32  3 n GLU . 32  C 32  
C 33  3 n VAL . 33  C 33  
C 34  3 n LYS . 34  C 34  
C 35  3 n LYS . 35  C 35  
C 36  3 n VAL . 36  C 36  
C 37  3 n THR . 37  C 37  
C 38  3 n ALA . 38  C 38  
C 39  3 n GLU . 39  C 39  
C 40  3 n ALA . 40  C 40  
C 41  3 n SER . 41  C 41  
C 42  3 n LEU . 42  C 42  
C 43  3 n LEU . 43  C 43  
C 44  3 n ILE . 44  C 44  
C 45  3 n ALA . 45  C 45  
C 46  3 n ALA . 46  C 46  
C 47  3 n ALA . 47  C 47  
C 48  3 n THR . 48  C 48  
C 49  3 n GLU . 49  C 49  
C 50  3 n LEU . 50  C 50  
C 51  3 n PHE . 51  C 51  
C 52  3 n LEU . 52  C 52  
C 53  3 n GLY . 53  C 53  
C 54  3 n THR . 54  C 54  
C 55  3 n LEU . 55  C 55  
C 56  3 n ALA . 56  C 56  
C 57  3 n ALA . 57  C 57  
C 58  3 n GLY . 58  C 58  
C 59  3 n ALA . 59  C 59  
C 60  3 n HIS . 60  C 60  
C 61  3 n THR . 61  C 61  
C 62  3 n ALA . 62  C 62  
C 63  3 n ALA . 63  C 63  
C 64  3 n SER . 64  C 64  
C 65  3 n GLN . 65  C 65  
C 66  3 n GLY . 66  C 66  
C 67  3 n GLY . 67  C 67  
C 68  3 n ARG . 68  C 68  
C 69  3 n ARG . 69  C 69  
C 70  3 n THR . 70  C 70  
C 71  3 n VAL . 71  C 71  
C 72  3 n ARG . 72  C 72  
C 73  3 n ALA . 73  C 73  
C 74  3 n ALA . 74  C 74  
C 75  3 n HIS . 75  C 75  
C 76  3 n VAL . 76  C 76  
C 77  3 n ARG . 77  C 77  
C 78  3 n ALA . 78  C 78  
C 79  3 n ALA . 79  C 79  
C 80  3 n VAL . 80  C 80  
C 81  3 n ARG . 81  C 81  
C 82  3 n ALA . 82  C 82  
C 83  3 n HIS . 83  C 83  
C 84  3 n ARG . 84  C 84  
C 85  3 n PRO . 85  C 85  
C 86  3 n THR . 86  C 86  
C 87  3 n ALA . 87  C 87  
C 88  3 n ASP . 88  C 88  
C 89  3 n PHE . 89  C 89  
C 90  3 n LEU . 90  C 90  
C 91  3 n LEU . 91  C 91  
C 92  3 n ASP . 92  C 92  
C 93  3 n CYS . 93  C 93  
C 94  3 n LEU . 94  C 94  
C 95  3 n PRO . 95  C 95  
C 96  3 n ALA . 96  C 96  
C 97  3 n ALA . 97  C 97  
C 98  3 n ALA . 98  C 98  
C 99  3 n GLU . 99  C 99  
C 100 3 n ALA . 100 C 100 
C 101 3 n ALA . 101 C 101 
C 102 3 n PRO . 102 C 102 
C 103 3 n ARG . 103 C 103 
C 104 3 n VAL . 104 C 104 
C 105 3 n ALA . 105 C 105 
C 106 3 n ARG . 106 C 106 
D 1   4 n DC  . 1   D 1   
D 2   4 n DA  . 2   D 2   
D 3   4 n DC  . 3   D 3   
D 4   4 n DG  . 4   D 4   
D 5   4 n DC  . 5   D 5   
D 6   4 n DA  . 6   D 6   
D 7   4 n DC  . 7   D 7   
D 8   4 n DC  . 8   D 8   
D 9   4 n DA  . 9   D 9   
D 10  4 n DG  . 10  D 10  
D 11  4 n DA  . 11  D 11  
D 12  4 n DC  . 12  D 12  
D 13  4 n DC  . 13  D 13  
D 14  4 n DA  . 14  D 14  
D 15  4 n DC  . 15  D 15  
D 16  4 n DA  . 16  D 16  
D 17  4 n DC  . 17  D 17  
D 18  4 n DC  . 18  D 18  
D 19  4 n DA  . 19  D 19  
D 20  4 n DG  . 20  D 20  
D 21  4 n DA  . 21  D 21  
D 22  4 n DA  . 22  D 22  
D 23  4 n DA  . 23  D 23  
D 24  4 n DC  . 24  D 24  
D 25  4 n DA  . 25  D 25  
D 26  4 n DA  . 26  D 26  
D 27  4 n DA  . 27  D 27  
D 28  4 n DC  . 28  D 28  
D 29  4 n DA  . 29  D 29  
D 30  4 n DA  . 30  D 30  
D 31  4 n DA  . 31  D 31  
E 1   5 n DT  . 1   E 1   
E 2   5 n DT  . 2   E 2   
E 3   5 n DT  . 3   E 3   
E 4   5 n DG  . 4   E 4   
E 5   5 n DT  . 5   E 5   
E 6   5 n DT  . 6   E 6   
E 7   5 n DT  . 7   E 7   
E 8   5 n DG  . 8   E 8   
E 9   5 n DT  . 9   E 9   
E 10  5 n DT  . 10  E 10  
E 11  5 n DT  . 11  E 11  
E 12  5 n DC  . 12  E 12  
E 13  5 n DT  . 13  E 13  
E 14  5 n DG  . 14  E 14  
E 15  5 n DG  . 15  E 15  
E 16  5 n DT  . 16  E 16  
E 17  5 n DG  . 17  E 17  
E 18  5 n DT  . 18  E 18  
E 19  5 n DG  . 19  E 19  
E 20  5 n DG  . 20  E 20  
E 21  5 n DT  . 21  E 21  
E 22  5 n DC  . 22  E 22  
E 23  5 n DT  . 23  E 23  
E 24  5 n DG  . 24  E 24  
E 25  5 n DG  . 25  E 25  
E 26  5 n DT  . 26  E 26  
E 27  5 n DG  . 27  E 27  
E 28  5 n DC  . 28  E 28  
E 29  5 n DG  . 29  E 29  
E 30  5 n DT  . 30  E 30  
E 31  5 n DG  . 31  E 31  
#
_software.classification other
_software.date           ?
_software.description    "Structure prediction"
_software.name           AlphaFold
_software.pdbx_ordinal   1
_software.type           package
_software.version        "AlphaFold-beta-20231127 (927599d6-1efe-4fa9-85d2-a29f909d212e @ 2024-12-16 01:41:21)"
#
loop_
_struct_asym.entity_id
_struct_asym.id
1 A 
2 B 
3 C 
4 D 
5 E 
#
loop_
_atom_site.group_PDB
_atom_site.id
_atom_site.type_symbol
_atom_site.label_atom_id
_atom_site.label_alt_id
_atom_site.label_comp_id
_atom_site.label_asym_id
_atom_site.label_entity_id
_atom_site.label_seq_id
_atom_site.pdbx_PDB_ins_code
_atom_site.Cartn_x
_atom_site.Cartn_y
_atom_site.Cartn_z
_atom_site.occupancy
_atom_site.B_iso_or_equiv
_atom_site.auth_seq_id
_atom_site.auth_asym_id
_atom_site.pdbx_PDB_model_num
ATOM 1    N N     . MET A 1 1   ? -26.346 2.264   39.982  1.00 20.53 1   A 1 
ATOM 2    C CA    . MET A 1 1   ? -25.911 3.456   39.209  1.00 20.23 1   A 1 
ATOM 3    C C     . MET A 1 1   ? -24.532 3.965   39.660  1.00 22.09 1   A 1 
ATOM 4    O O     . MET A 1 1   ? -24.491 5.007   40.312  1.00 17.92 1   A 1 
ATOM 5    C CB    . MET A 1 1   ? -26.934 4.597   39.356  1.00 18.61 1   A 1 
ATOM 6    C CG    . MET A 1 1   ? -28.320 4.318   38.785  1.00 15.06 1   A 1 
ATOM 7    S SD    . MET A 1 1   ? -29.406 5.750   39.071  1.00 13.05 1   A 1 
ATOM 8    C CE    . MET A 1 1   ? -30.801 5.308   38.026  1.00 12.03 1   A 1 
ATOM 9    N N     . PRO A 1 2   ? -23.401 3.268   39.429  1.00 21.74 2   A 1 
ATOM 10   C CA    . PRO A 1 2   ? -22.119 3.758   39.923  1.00 22.28 2   A 1 
ATOM 11   C C     . PRO A 1 2   ? -21.659 4.939   39.051  1.00 22.80 2   A 1 
ATOM 12   O O     . PRO A 1 2   ? -21.442 4.791   37.847  1.00 20.56 2   A 1 
ATOM 13   C CB    . PRO A 1 2   ? -21.189 2.548   39.872  1.00 20.90 2   A 1 
ATOM 14   C CG    . PRO A 1 2   ? -21.746 1.710   38.725  1.00 19.78 2   A 1 
ATOM 15   C CD    . PRO A 1 2   ? -23.251 2.015   38.737  1.00 20.86 2   A 1 
ATOM 16   N N     . ARG A 1 3   ? -21.550 6.138   39.622  1.00 25.11 3   A 1 
ATOM 17   C CA    . ARG A 1 3   ? -21.077 7.350   38.939  1.00 25.21 3   A 1 
ATOM 18   C C     . ARG A 1 3   ? -19.588 7.206   38.643  1.00 24.93 3   A 1 
ATOM 19   O O     . ARG A 1 3   ? -18.793 7.028   39.560  1.00 22.90 3   A 1 
ATOM 20   C CB    . ARG A 1 3   ? -21.345 8.601   39.796  1.00 24.48 3   A 1 
ATOM 21   C CG    . ARG A 1 3   ? -22.815 9.038   39.786  1.00 21.50 3   A 1 
ATOM 22   C CD    . ARG A 1 3   ? -22.994 10.306  40.640  1.00 19.92 3   A 1 
ATOM 23   N NE    . ARG A 1 3   ? -24.360 10.840  40.565  1.00 18.48 3   A 1 
ATOM 24   C CZ    . ARG A 1 3   ? -24.832 11.903  41.207  1.00 17.02 3   A 1 
ATOM 25   N NH1   . ARG A 1 3   ? -24.087 12.595  42.035  1.00 16.07 3   A 1 
ATOM 26   N NH2   . ARG A 1 3   ? -26.059 12.298  41.026  1.00 14.29 3   A 1 
ATOM 27   N N     . CYS A 1 4   ? -19.191 7.330   37.390  1.00 29.52 4   A 1 
ATOM 28   C CA    . CYS A 1 4   ? -17.787 7.376   36.980  1.00 30.71 4   A 1 
ATOM 29   C C     . CYS A 1 4   ? -17.172 8.732   37.362  1.00 30.50 4   A 1 
ATOM 30   O O     . CYS A 1 4   ? -17.103 9.650   36.556  1.00 29.09 4   A 1 
ATOM 31   C CB    . CYS A 1 4   ? -17.687 7.055   35.480  1.00 30.20 4   A 1 
ATOM 32   S SG    . CYS A 1 4   ? -15.966 6.682   35.031  1.00 26.99 4   A 1 
ATOM 33   N N     . ASN A 1 5   ? -16.767 8.881   38.632  1.00 27.10 5   A 1 
ATOM 34   C CA    . ASN A 1 5   ? -16.293 10.148  39.199  1.00 29.95 5   A 1 
ATOM 35   C C     . ASN A 1 5   ? -14.890 10.587  38.739  1.00 29.17 5   A 1 
ATOM 36   O O     . ASN A 1 5   ? -14.559 11.759  38.888  1.00 27.44 5   A 1 
ATOM 37   C CB    . ASN A 1 5   ? -16.319 10.053  40.735  1.00 29.48 5   A 1 
ATOM 38   C CG    . ASN A 1 5   ? -17.611 10.517  41.385  1.00 25.35 5   A 1 
ATOM 39   O OD1   . ASN A 1 5   ? -18.516 11.051  40.776  1.00 24.55 5   A 1 
ATOM 40   N ND2   . ASN A 1 5   ? -17.720 10.349  42.688  1.00 24.25 5   A 1 
ATOM 41   N N     . LYS A 1 6   ? -14.033 9.676   38.260  1.00 24.48 6   A 1 
ATOM 42   C CA    . LYS A 1 6   ? -12.574 9.883   38.340  1.00 25.78 6   A 1 
ATOM 43   C C     . LYS A 1 6   ? -11.988 10.935  37.381  1.00 25.29 6   A 1 
ATOM 44   O O     . LYS A 1 6   ? -10.836 11.317  37.570  1.00 23.01 6   A 1 
ATOM 45   C CB    . LYS A 1 6   ? -11.839 8.538   38.227  1.00 24.94 6   A 1 
ATOM 46   C CG    . LYS A 1 6   ? -11.145 8.154   39.545  1.00 22.49 6   A 1 
ATOM 47   C CD    . LYS A 1 6   ? -10.311 6.877   39.391  1.00 20.71 6   A 1 
ATOM 48   C CE    . LYS A 1 6   ? -9.647  6.498   40.710  1.00 18.47 6   A 1 
ATOM 49   N NZ    . LYS A 1 6   ? -8.747  5.313   40.588  1.00 16.48 6   A 1 
ATOM 50   N N     . CYS A 1 7   ? -12.713 11.403  36.374  1.00 29.36 7   A 1 
ATOM 51   C CA    . CYS A 1 7   ? -12.131 12.251  35.328  1.00 30.68 7   A 1 
ATOM 52   C C     . CYS A 1 7   ? -11.933 13.730  35.705  1.00 29.44 7   A 1 
ATOM 53   O O     . CYS A 1 7   ? -11.713 14.543  34.809  1.00 27.60 7   A 1 
ATOM 54   C CB    . CYS A 1 7   ? -12.943 12.095  34.034  1.00 30.32 7   A 1 
ATOM 55   S SG    . CYS A 1 7   ? -12.897 10.372  33.449  1.00 28.19 7   A 1 
ATOM 56   N N     . LEU A 1 8   ? -12.056 14.107  36.986  1.00 25.51 8   A 1 
ATOM 57   C CA    . LEU A 1 8   ? -12.118 15.522  37.376  1.00 27.52 8   A 1 
ATOM 58   C C     . LEU A 1 8   ? -10.787 16.287  37.339  1.00 26.71 8   A 1 
ATOM 59   O O     . LEU A 1 8   ? -10.796 17.437  36.920  1.00 24.68 8   A 1 
ATOM 60   C CB    . LEU A 1 8   ? -12.736 15.648  38.776  1.00 26.54 8   A 1 
ATOM 61   C CG    . LEU A 1 8   ? -14.275 15.690  38.796  1.00 23.93 8   A 1 
ATOM 62   C CD1   . LEU A 1 8   ? -14.781 15.507  40.227  1.00 24.88 8   A 1 
ATOM 63   C CD2   . LEU A 1 8   ? -14.819 17.022  38.261  1.00 26.15 8   A 1 
ATOM 64   N N     . SER A 1 9   ? -9.695  15.728  37.884  1.00 25.32 9   A 1 
ATOM 65   C CA    . SER A 1 9   ? -8.811  16.623  38.650  1.00 28.91 9   A 1 
ATOM 66   C C     . SER A 1 9   ? -7.730  17.391  37.891  1.00 28.08 9   A 1 
ATOM 67   O O     . SER A 1 9   ? -7.448  18.522  38.275  1.00 26.37 9   A 1 
ATOM 68   C CB    . SER A 1 9   ? -8.144  15.858  39.792  1.00 28.27 9   A 1 
ATOM 69   O OG    . SER A 1 9   ? -7.378  14.779  39.309  1.00 26.59 9   A 1 
ATOM 70   N N     . GLU A 1 10  ? -7.035  16.791  36.950  1.00 27.00 10  A 1 
ATOM 71   C CA    . GLU A 1 10  ? -5.742  17.357  36.541  1.00 29.16 10  A 1 
ATOM 72   C C     . GLU A 1 10  ? -5.897  18.557  35.595  1.00 27.85 10  A 1 
ATOM 73   O O     . GLU A 1 10  ? -6.375  18.441  34.470  1.00 25.69 10  A 1 
ATOM 74   C CB    . GLU A 1 10  ? -4.798  16.273  36.016  1.00 28.06 10  A 1 
ATOM 75   C CG    . GLU A 1 10  ? -4.291  15.390  37.169  1.00 25.90 10  A 1 
ATOM 76   C CD    . GLU A 1 10  ? -3.295  14.303  36.727  1.00 25.05 10  A 1 
ATOM 77   O OE1   . GLU A 1 10  ? -2.595  13.792  37.627  1.00 24.83 10  A 1 
ATOM 78   O OE2   . GLU A 1 10  ? -3.286  13.947  35.526  1.00 26.10 10  A 1 
ATOM 79   N N     . ASN A 1 11  ? -5.475  19.714  36.103  1.00 25.46 11  A 1 
ATOM 80   C CA    . ASN A 1 11  ? -5.669  21.058  35.555  1.00 27.91 11  A 1 
ATOM 81   C C     . ASN A 1 11  ? -4.742  21.466  34.398  1.00 26.60 11  A 1 
ATOM 82   O O     . ASN A 1 11  ? -4.918  22.575  33.885  1.00 24.47 11  A 1 
ATOM 83   C CB    . ASN A 1 11  ? -5.463  22.056  36.711  1.00 26.43 11  A 1 
ATOM 84   C CG    . ASN A 1 11  ? -6.730  22.627  37.318  1.00 23.06 11  A 1 
ATOM 85   O OD1   . ASN A 1 11  ? -7.833  22.511  36.832  1.00 23.52 11  A 1 
ATOM 86   N ND2   . ASN A 1 11  ? -6.589  23.319  38.436  1.00 24.08 11  A 1 
ATOM 87   N N     . ASP A 1 12  ? -3.708  20.695  34.056  1.00 31.85 12  A 1 
ATOM 88   C CA    . ASP A 1 12  ? -2.582  21.255  33.312  1.00 34.61 12  A 1 
ATOM 89   C C     . ASP A 1 12  ? -2.949  21.709  31.889  1.00 32.61 12  A 1 
ATOM 90   O O     . ASP A 1 12  ? -3.462  20.954  31.059  1.00 30.28 12  A 1 
ATOM 91   C CB    . ASP A 1 12  ? -1.363  20.330  33.347  1.00 32.18 12  A 1 
ATOM 92   C CG    . ASP A 1 12  ? -0.450  20.563  34.557  1.00 27.70 12  A 1 
ATOM 93   O OD1   . ASP A 1 12  ? -0.511  21.674  35.127  1.00 27.65 12  A 1 
ATOM 94   O OD2   . ASP A 1 12  ? 0.345   19.648  34.841  1.00 27.58 12  A 1 
ATOM 95   N N     . SER A 1 13  ? -2.624  22.978  31.628  1.00 24.85 13  A 1 
ATOM 96   C CA    . SER A 1 13  ? -3.193  23.837  30.579  1.00 27.77 13  A 1 
ATOM 97   C C     . SER A 1 13  ? -2.766  23.541  29.133  1.00 26.78 13  A 1 
ATOM 98   O O     . SER A 1 13  ? -3.414  24.007  28.200  1.00 25.05 13  A 1 
ATOM 99   C CB    . SER A 1 13  ? -2.787  25.273  30.907  1.00 27.04 13  A 1 
ATOM 100  O OG    . SER A 1 13  ? -1.376  25.377  30.991  1.00 25.26 13  A 1 
ATOM 101  N N     . ALA A 1 14  ? -1.642  22.878  28.934  1.00 27.43 14  A 1 
ATOM 102  C CA    . ALA A 1 14  ? -0.888  23.032  27.683  1.00 28.89 14  A 1 
ATOM 103  C C     . ALA A 1 14  ? -1.436  22.245  26.473  1.00 28.21 14  A 1 
ATOM 104  O O     . ALA A 1 14  ? -1.009  22.487  25.343  1.00 26.44 14  A 1 
ATOM 105  C CB    . ALA A 1 14  ? 0.569   22.675  27.974  1.00 27.49 14  A 1 
ATOM 106  N N     . SER A 1 15  ? -2.314  21.258  26.676  1.00 27.71 15  A 1 
ATOM 107  C CA    . SER A 1 15  ? -2.602  20.261  25.638  1.00 29.96 15  A 1 
ATOM 108  C C     . SER A 1 15  ? -3.878  20.528  24.823  1.00 29.14 15  A 1 
ATOM 109  O O     . SER A 1 15  ? -4.591  19.576  24.501  1.00 28.05 15  A 1 
ATOM 110  C CB    . SER A 1 15  ? -2.546  18.849  26.225  1.00 29.57 15  A 1 
ATOM 111  O OG    . SER A 1 15  ? -3.634  18.587  27.078  1.00 27.57 15  A 1 
ATOM 112  N N     . GLU A 1 16  ? -4.157  21.789  24.463  1.00 27.03 16  A 1 
ATOM 113  C CA    . GLU A 1 16  ? -5.385  22.133  23.718  1.00 29.07 16  A 1 
ATOM 114  C C     . GLU A 1 16  ? -5.536  21.351  22.403  1.00 28.23 16  A 1 
ATOM 115  O O     . GLU A 1 16  ? -6.585  20.768  22.137  1.00 26.39 16  A 1 
ATOM 116  C CB    . GLU A 1 16  ? -5.431  23.646  23.432  1.00 28.14 16  A 1 
ATOM 117  C CG    . GLU A 1 16  ? -5.750  24.477  24.688  1.00 25.26 16  A 1 
ATOM 118  C CD    . GLU A 1 16  ? -5.991  25.963  24.364  1.00 23.47 16  A 1 
ATOM 119  O OE1   . GLU A 1 16  ? -6.813  26.585  25.079  1.00 22.95 16  A 1 
ATOM 120  O OE2   . GLU A 1 16  ? -5.371  26.456  23.395  1.00 24.06 16  A 1 
ATOM 121  N N     . ASP A 1 17  ? -4.466  21.255  21.629  1.00 26.94 17  A 1 
ATOM 122  C CA    . ASP A 1 17  ? -4.499  20.658  20.285  1.00 29.61 17  A 1 
ATOM 123  C C     . ASP A 1 17  ? -4.922  19.176  20.251  1.00 28.92 17  A 1 
ATOM 124  O O     . ASP A 1 17  ? -5.491  18.694  19.266  1.00 26.98 17  A 1 
ATOM 125  C CB    . ASP A 1 17  ? -3.109  20.793  19.643  1.00 28.52 17  A 1 
ATOM 126  C CG    . ASP A 1 17  ? -2.974  21.939  18.639  1.00 24.58 17  A 1 
ATOM 127  O OD1   . ASP A 1 17  ? -4.008  22.489  18.209  1.00 23.99 17  A 1 
ATOM 128  O OD2   . ASP A 1 17  ? -1.808  22.181  18.234  1.00 23.65 17  A 1 
ATOM 129  N N     . ARG A 1 18  ? -4.625  18.412  21.309  1.00 26.10 18  A 1 
ATOM 130  C CA    . ARG A 1 18  ? -4.945  16.976  21.324  1.00 27.49 18  A 1 
ATOM 131  C C     . ARG A 1 18  ? -6.425  16.690  21.611  1.00 26.84 18  A 1 
ATOM 132  O O     . ARG A 1 18  ? -6.853  15.554  21.381  1.00 24.88 18  A 1 
ATOM 133  C CB    . ARG A 1 18  ? -4.039  16.225  22.304  1.00 26.45 18  A 1 
ATOM 134  C CG    . ARG A 1 18  ? -2.608  16.103  21.777  1.00 23.78 18  A 1 
ATOM 135  C CD    . ARG A 1 18  ? -1.807  15.165  22.687  1.00 22.63 18  A 1 
ATOM 136  N NE    . ARG A 1 18  ? -0.386  15.139  22.318  1.00 20.94 18  A 1 
ATOM 137  C CZ    . ARG A 1 18  ? 0.567   14.422  22.900  1.00 19.23 18  A 1 
ATOM 138  N NH1   . ARG A 1 18  ? 0.287   13.575  23.857  1.00 18.50 18  A 1 
ATOM 139  N NH2   . ARG A 1 18  ? 1.799   14.551  22.541  1.00 17.02 18  A 1 
ATOM 140  N N     . HIS A 1 19  ? -7.182  17.653  22.092  1.00 25.70 19  A 1 
ATOM 141  C CA    . HIS A 1 19  ? -8.574  17.424  22.478  1.00 27.58 19  A 1 
ATOM 142  C C     . HIS A 1 19  ? -9.486  17.171  21.271  1.00 26.70 19  A 1 
ATOM 143  O O     . HIS A 1 19  ? -10.338 16.281  21.340  1.00 25.31 19  A 1 
ATOM 144  C CB    . HIS A 1 19  ? -9.078  18.550  23.378  1.00 27.25 19  A 1 
ATOM 145  C CG    . HIS A 1 19  ? -8.988  18.164  24.832  1.00 24.93 19  A 1 
ATOM 146  N ND1   . HIS A 1 19  ? -9.842  17.306  25.487  1.00 24.16 19  A 1 
ATOM 147  C CD2   . HIS A 1 19  ? -8.040  18.537  25.736  1.00 23.44 19  A 1 
ATOM 148  C CE1   . HIS A 1 19  ? -9.435  17.174  26.755  1.00 22.65 19  A 1 
ATOM 149  N NE2   . HIS A 1 19  ? -8.322  17.898  26.949  1.00 22.55 19  A 1 
ATOM 150  N N     . TRP A 1 20  ? -9.247  17.866  20.154  1.00 28.17 20  A 1 
ATOM 151  C CA    . TRP A 1 20  ? -10.074 17.745  18.949  1.00 25.27 20  A 1 
ATOM 152  C C     . TRP A 1 20  ? -10.169 16.339  18.393  1.00 24.30 20  A 1 
ATOM 153  O O     . TRP A 1 20  ? -11.253 15.866  18.036  1.00 22.24 20  A 1 
ATOM 154  C CB    . TRP A 1 20  ? -9.543  18.710  17.881  1.00 23.69 20  A 1 
ATOM 155  C CG    . TRP A 1 20  ? -9.852  20.126  18.187  1.00 21.27 20  A 1 
ATOM 156  C CD1   . TRP A 1 20  ? -9.023  21.040  18.734  1.00 18.41 20  A 1 
ATOM 157  C CD2   . TRP A 1 20  ? -11.160 20.745  18.146  1.00 18.88 20  A 1 
ATOM 158  N NE1   . TRP A 1 20  ? -9.726  22.167  19.083  1.00 16.55 20  A 1 
ATOM 159  C CE2   . TRP A 1 20  ? -11.060 21.980  18.825  1.00 17.52 20  A 1 
ATOM 160  C CE3   . TRP A 1 20  ? -12.413 20.300  17.714  1.00 19.93 20  A 1 
ATOM 161  C CZ2   . TRP A 1 20  ? -12.228 22.681  19.197  1.00 20.34 20  A 1 
ATOM 162  C CZ3   . TRP A 1 20  ? -13.569 21.032  18.039  1.00 21.13 20  A 1 
ATOM 163  C CH2   . TRP A 1 20  ? -13.469 22.169  18.831  1.00 21.65 20  A 1 
ATOM 164  N N     . HIS A 1 21  ? -9.046  15.624  18.340  1.00 26.80 21  A 1 
ATOM 165  C CA    . HIS A 1 21  ? -9.047  14.260  17.818  1.00 27.89 21  A 1 
ATOM 166  C C     . HIS A 1 21  ? -9.814  13.287  18.716  1.00 26.91 21  A 1 
ATOM 167  O O     . HIS A 1 21  ? -10.385 12.309  18.208  1.00 25.54 21  A 1 
ATOM 168  C CB    . HIS A 1 21  ? -7.619  13.796  17.557  1.00 27.44 21  A 1 
ATOM 169  C CG    . HIS A 1 21  ? -7.201  14.006  16.123  1.00 24.69 21  A 1 
ATOM 170  N ND1   . HIS A 1 21  ? -7.793  13.435  15.031  1.00 23.72 21  A 1 
ATOM 171  C CD2   . HIS A 1 21  ? -6.194  14.803  15.658  1.00 23.74 21  A 1 
ATOM 172  C CE1   . HIS A 1 21  ? -7.172  13.874  13.931  1.00 22.17 21  A 1 
ATOM 173  N NE2   . HIS A 1 21  ? -6.186  14.707  14.267  1.00 21.69 21  A 1 
ATOM 174  N N     . ARG A 1 22  ? -9.832  13.508  20.022  1.00 24.14 22  A 1 
ATOM 175  C CA    . ARG A 1 22  ? -10.504 12.593  20.953  1.00 24.53 22  A 1 
ATOM 176  C C     . ARG A 1 22  ? -12.028 12.676  20.862  1.00 23.94 22  A 1 
ATOM 177  O O     . ARG A 1 22  ? -12.673 11.632  20.887  1.00 22.47 22  A 1 
ATOM 178  C CB    . ARG A 1 22  ? -10.006 12.836  22.394  1.00 23.99 22  A 1 
ATOM 179  C CG    . ARG A 1 22  ? -9.148  11.666  22.878  1.00 21.50 22  A 1 
ATOM 180  C CD    . ARG A 1 22  ? -8.719  11.882  24.331  1.00 19.57 22  A 1 
ATOM 181  N NE    . ARG A 1 22  ? -7.903  10.776  24.834  1.00 18.20 22  A 1 
ATOM 182  C CZ    . ARG A 1 22  ? -7.397  10.671  26.056  1.00 15.84 22  A 1 
ATOM 183  N NH1   . ARG A 1 22  ? -7.592  11.599  26.955  1.00 15.53 22  A 1 
ATOM 184  N NH2   . ARG A 1 22  ? -6.689  9.640   26.405  1.00 14.24 22  A 1 
ATOM 185  N N     . THR A 1 23  ? -12.579 13.868  20.712  1.00 24.40 23  A 1 
ATOM 186  C CA    . THR A 1 23  ? -14.035 14.058  20.637  1.00 23.86 23  A 1 
ATOM 187  C C     . THR A 1 23  ? -14.641 13.445  19.384  1.00 23.48 23  A 1 
ATOM 188  O O     . THR A 1 23  ? -15.637 12.733  19.491  1.00 21.94 23  A 1 
ATOM 189  C CB    . THR A 1 23  ? -14.406 15.541  20.731  1.00 22.91 23  A 1 
ATOM 190  O OG1   . THR A 1 23  ? -13.535 16.311  19.935  1.00 21.60 23  A 1 
ATOM 191  C CG2   . THR A 1 23  ? -14.283 16.059  22.164  1.00 22.99 23  A 1 
ATOM 192  N N     . ALA A 1 24  ? -13.992 13.587  18.224  1.00 24.52 24  A 1 
ATOM 193  C CA    . ALA A 1 24  ? -14.458 12.952  16.990  1.00 23.59 24  A 1 
ATOM 194  C C     . ALA A 1 24  ? -14.457 11.411  17.060  1.00 23.91 24  A 1 
ATOM 195  O O     . ALA A 1 24  ? -15.323 10.759  16.496  1.00 22.08 24  A 1 
ATOM 196  C CB    . ALA A 1 24  ? -13.585 13.450  15.832  1.00 22.38 24  A 1 
ATOM 197  N N     . THR A 1 25  ? -13.493 10.813  17.782  1.00 26.80 25  A 1 
ATOM 198  C CA    . THR A 1 25  ? -13.438 9.341   17.917  1.00 25.52 25  A 1 
ATOM 199  C C     . THR A 1 25  ? -14.510 8.804   18.866  1.00 25.35 25  A 1 
ATOM 200  O O     . THR A 1 25  ? -14.972 7.683   18.680  1.00 23.55 25  A 1 
ATOM 201  C CB    . THR A 1 25  ? -12.062 8.829   18.381  1.00 24.86 25  A 1 
ATOM 202  O OG1   . THR A 1 25  ? -11.005 9.717   18.148  1.00 22.15 25  A 1 
ATOM 203  C CG2   . THR A 1 25  ? -11.685 7.546   17.639  1.00 22.32 25  A 1 
ATOM 204  N N     . LEU A 1 26  ? -14.922 9.583   19.869  1.00 25.61 26  A 1 
ATOM 205  C CA    . LEU A 1 26  ? -15.979 9.183   20.806  1.00 25.49 26  A 1 
ATOM 206  C C     . LEU A 1 26  ? -17.343 9.062   20.115  1.00 25.46 26  A 1 
ATOM 207  O O     . LEU A 1 26  ? -18.075 8.113   20.407  1.00 23.60 26  A 1 
ATOM 208  C CB    . LEU A 1 26  ? -16.025 10.172  21.982  1.00 23.83 26  A 1 
ATOM 209  C CG    . LEU A 1 26  ? -14.993 9.855   23.078  1.00 20.74 26  A 1 
ATOM 210  C CD1   . LEU A 1 26  ? -14.789 11.064  23.982  1.00 19.97 26  A 1 
ATOM 211  C CD2   . LEU A 1 26  ? -15.448 8.681   23.945  1.00 20.68 26  A 1 
ATOM 212  N N     . PHE A 1 27  ? -17.628 9.944   19.143  1.00 25.80 27  A 1 
ATOM 213  C CA    . PHE A 1 27  ? -18.869 9.911   18.366  1.00 25.33 27  A 1 
ATOM 214  C C     . PHE A 1 27  ? -19.113 8.570   17.666  1.00 26.14 27  A 1 
ATOM 215  O O     . PHE A 1 27  ? -20.200 8.006   17.771  1.00 23.44 27  A 1 
ATOM 216  C CB    . PHE A 1 27  ? -18.835 11.035  17.329  1.00 23.57 27  A 1 
ATOM 217  C CG    . PHE A 1 27  ? -19.817 12.125  17.635  1.00 19.70 27  A 1 
ATOM 218  C CD1   . PHE A 1 27  ? -21.084 12.104  17.043  1.00 17.85 27  A 1 
ATOM 219  C CD2   . PHE A 1 27  ? -19.470 13.139  18.525  1.00 17.58 27  A 1 
ATOM 220  C CE1   . PHE A 1 27  ? -22.006 13.119  17.321  1.00 16.12 27  A 1 
ATOM 221  C CE2   . PHE A 1 27  ? -20.393 14.162  18.813  1.00 16.24 27  A 1 
ATOM 222  C CZ    . PHE A 1 27  ? -21.658 14.151  18.204  1.00 15.99 27  A 1 
ATOM 223  N N     . MET A 1 28  ? -18.097 8.040   16.985  1.00 29.82 28  A 1 
ATOM 224  C CA    . MET A 1 28  ? -18.267 6.804   16.213  1.00 29.59 28  A 1 
ATOM 225  C C     . MET A 1 28  ? -18.507 5.564   17.079  1.00 30.86 28  A 1 
ATOM 226  O O     . MET A 1 28  ? -19.185 4.640   16.637  1.00 28.64 28  A 1 
ATOM 227  C CB    . MET A 1 28  ? -17.050 6.570   15.301  1.00 27.52 28  A 1 
ATOM 228  C CG    . MET A 1 28  ? -17.139 7.373   14.000  1.00 23.54 28  A 1 
ATOM 229  S SD    . MET A 1 28  ? -16.564 6.451   12.550  1.00 21.07 28  A 1 
ATOM 230  C CE    . MET A 1 28  ? -17.208 7.497   11.238  1.00 19.49 28  A 1 
ATOM 231  N N     . ASN A 1 29  ? -17.966 5.513   18.282  1.00 28.62 29  A 1 
ATOM 232  C CA    . ASN A 1 29  ? -18.088 4.316   19.110  1.00 28.62 29  A 1 
ATOM 233  C C     . ASN A 1 29  ? -19.482 4.140   19.717  1.00 28.17 29  A 1 
ATOM 234  O O     . ASN A 1 29  ? -19.928 3.003   19.840  1.00 26.13 29  A 1 
ATOM 235  C CB    . ASN A 1 29  ? -16.997 4.322   20.188  1.00 27.39 29  A 1 
ATOM 236  C CG    . ASN A 1 29  ? -15.650 3.818   19.697  1.00 23.66 29  A 1 
ATOM 237  O OD1   . ASN A 1 29  ? -15.485 3.229   18.648  1.00 22.61 29  A 1 
ATOM 238  N ND2   . ASN A 1 29  ? -14.619 4.016   20.484  1.00 21.97 29  A 1 
ATOM 239  N N     . CYS A 1 30  ? -20.178 5.218   20.065  1.00 31.47 30  A 1 
ATOM 240  C CA    . CYS A 1 30  ? -21.505 5.105   20.671  1.00 32.21 30  A 1 
ATOM 241  C C     . CYS A 1 30  ? -22.543 4.491   19.729  1.00 31.49 30  A 1 
ATOM 242  O O     . CYS A 1 30  ? -23.390 3.735   20.180  1.00 28.84 30  A 1 
ATOM 243  C CB    . CYS A 1 30  ? -21.989 6.473   21.177  1.00 30.22 30  A 1 
ATOM 244  S SG    . CYS A 1 30  ? -21.405 6.879   22.854  1.00 26.87 30  A 1 
ATOM 245  N N     . VAL A 1 31  ? -22.471 4.754   18.425  1.00 28.94 31  A 1 
ATOM 246  C CA    . VAL A 1 31  ? -23.475 4.285   17.461  1.00 30.12 31  A 1 
ATOM 247  C C     . VAL A 1 31  ? -23.478 2.755   17.317  1.00 29.56 31  A 1 
ATOM 248  O O     . VAL A 1 31  ? -24.512 2.159   17.034  1.00 27.29 31  A 1 
ATOM 249  C CB    . VAL A 1 31  ? -23.278 4.956   16.089  1.00 28.63 31  A 1 
ATOM 250  C CG1   . VAL A 1 31  ? -24.391 4.591   15.101  1.00 26.00 31  A 1 
ATOM 251  C CG2   . VAL A 1 31  ? -23.243 6.483   16.208  1.00 26.57 31  A 1 
ATOM 252  N N     . SER A 1 32  ? -22.328 2.103   17.504  1.00 33.37 32  A 1 
ATOM 253  C CA    . SER A 1 32  ? -22.192 0.666   17.236  1.00 34.47 32  A 1 
ATOM 254  C C     . SER A 1 32  ? -22.890 -0.240  18.254  1.00 33.48 32  A 1 
ATOM 255  O O     . SER A 1 32  ? -23.373 -1.310  17.897  1.00 30.67 32  A 1 
ATOM 256  C CB    . SER A 1 32  ? -20.726 0.273   17.111  1.00 32.01 32  A 1 
ATOM 257  O OG    . SER A 1 32  ? -20.002 0.469   18.303  1.00 29.61 32  A 1 
ATOM 258  N N     . ASN A 1 33  ? -22.944 0.172   19.509  1.00 29.21 33  A 1 
ATOM 259  C CA    . ASN A 1 33  ? -23.610 -0.607  20.540  1.00 30.56 33  A 1 
ATOM 260  C C     . ASN A 1 33  ? -25.107 -0.295  20.509  1.00 29.63 33  A 1 
ATOM 261  O O     . ASN A 1 33  ? -25.587 0.563   21.246  1.00 27.48 33  A 1 
ATOM 262  C CB    . ASN A 1 33  ? -22.953 -0.365  21.908  1.00 28.80 33  A 1 
ATOM 263  C CG    . ASN A 1 33  ? -21.650 -1.120  22.079  1.00 24.58 33  A 1 
ATOM 264  O OD1   . ASN A 1 33  ? -21.277 -2.001  21.323  1.00 23.72 33  A 1 
ATOM 265  N ND2   . ASN A 1 33  ? -20.910 -0.815  23.123  1.00 23.86 33  A 1 
ATOM 266  N N     . GLY A 1 34  ? -25.818 -1.010  19.662  1.00 32.81 34  A 1 
ATOM 267  C CA    . GLY A 1 34  ? -27.276 -0.976  19.569  1.00 33.44 34  A 1 
ATOM 268  C C     . GLY A 1 34  ? -28.024 -1.508  20.795  1.00 33.02 34  A 1 
ATOM 269  O O     . GLY A 1 34  ? -29.171 -1.915  20.670  1.00 31.08 34  A 1 
ATOM 270  N N     . THR A 1 35  ? -27.398 -1.539  21.971  1.00 34.09 35  A 1 
ATOM 271  C CA    . THR A 1 35  ? -28.125 -1.752  23.214  1.00 35.23 35  A 1 
ATOM 272  C C     . THR A 1 35  ? -29.008 -0.532  23.456  1.00 34.34 35  A 1 
ATOM 273  O O     . THR A 1 35  ? -28.559 0.477   23.999  1.00 31.89 35  A 1 
ATOM 274  C CB    . THR A 1 35  ? -27.194 -2.015  24.404  1.00 33.09 35  A 1 
ATOM 275  O OG1   . THR A 1 35  ? -26.108 -1.106  24.408  1.00 29.87 35  A 1 
ATOM 276  C CG2   . THR A 1 35  ? -26.613 -3.424  24.355  1.00 30.44 35  A 1 
ATOM 277  N N     . VAL A 1 36  ? -30.256 -0.640  23.026  1.00 29.88 36  A 1 
ATOM 278  C CA    . VAL A 1 36  ? -31.335 0.270   23.381  1.00 31.57 36  A 1 
ATOM 279  C C     . VAL A 1 36  ? -31.478 0.190   24.899  1.00 30.93 36  A 1 
ATOM 280  O O     . VAL A 1 36  ? -32.040 -0.765  25.422  1.00 29.21 36  A 1 
ATOM 281  C CB    . VAL A 1 36  ? -32.645 -0.118  22.662  1.00 30.17 36  A 1 
ATOM 282  C CG1   . VAL A 1 36  ? -33.760 0.892   22.964  1.00 27.63 36  A 1 
ATOM 283  C CG2   . VAL A 1 36  ? -32.454 -0.164  21.140  1.00 30.12 36  A 1 
ATOM 284  N N     . TYR A 1 37  ? -30.908 1.151   25.607  1.00 27.55 37  A 1 
ATOM 285  C CA    . TYR A 1 37  ? -31.169 1.298   27.025  1.00 28.24 37  A 1 
ATOM 286  C C     . TYR A 1 37  ? -32.619 1.768   27.178  1.00 27.81 37  A 1 
ATOM 287  O O     . TYR A 1 37  ? -32.907 2.963   27.077  1.00 26.40 37  A 1 
ATOM 288  C CB    . TYR A 1 37  ? -30.146 2.242   27.681  1.00 27.60 37  A 1 
ATOM 289  C CG    . TYR A 1 37  ? -28.906 1.547   28.213  1.00 26.28 37  A 1 
ATOM 290  C CD1   . TYR A 1 37  ? -28.874 1.100   29.552  1.00 25.29 37  A 1 
ATOM 291  C CD2   . TYR A 1 37  ? -27.791 1.343   27.391  1.00 25.91 37  A 1 
ATOM 292  C CE1   . TYR A 1 37  ? -27.732 0.452   30.059  1.00 23.73 37  A 1 
ATOM 293  C CE2   . TYR A 1 37  ? -26.640 0.696   27.886  1.00 23.27 37  A 1 
ATOM 294  C CZ    . TYR A 1 37  ? -26.612 0.252   29.229  1.00 22.58 37  A 1 
ATOM 295  O OH    . TYR A 1 37  ? -25.483 -0.373  29.723  1.00 21.94 37  A 1 
ATOM 296  N N     . GLU A 1 38  ? -33.530 0.825   27.415  1.00 26.66 38  A 1 
ATOM 297  C CA    . GLU A 1 38  ? -34.952 1.093   27.670  1.00 28.64 38  A 1 
ATOM 298  C C     . GLU A 1 38  ? -35.208 1.976   28.902  1.00 27.76 38  A 1 
ATOM 299  O O     . GLU A 1 38  ? -36.249 2.618   28.980  1.00 26.48 38  A 1 
ATOM 300  C CB    . GLU A 1 38  ? -35.696 -0.229  27.894  1.00 28.51 38  A 1 
ATOM 301  C CG    . GLU A 1 38  ? -35.891 -1.077  26.629  1.00 25.53 38  A 1 
ATOM 302  C CD    . GLU A 1 38  ? -36.779 -2.313  26.893  1.00 23.27 38  A 1 
ATOM 303  O OE1   . GLU A 1 38  ? -37.559 -2.672  25.985  1.00 21.92 38  A 1 
ATOM 304  O OE2   . GLU A 1 38  ? -36.652 -2.892  27.997  1.00 22.30 38  A 1 
ATOM 305  N N     . GLU A 1 39  ? -34.301 2.022   29.864  1.00 28.06 39  A 1 
ATOM 306  C CA    . GLU A 1 39  ? -34.626 2.502   31.217  1.00 29.49 39  A 1 
ATOM 307  C C     . GLU A 1 39  ? -35.029 3.980   31.328  1.00 28.21 39  A 1 
ATOM 308  O O     . GLU A 1 39  ? -35.702 4.351   32.292  1.00 26.67 39  A 1 
ATOM 309  C CB    . GLU A 1 39  ? -33.456 2.260   32.178  1.00 29.08 39  A 1 
ATOM 310  C CG    . GLU A 1 39  ? -33.386 0.827   32.720  1.00 26.41 39  A 1 
ATOM 311  C CD    . GLU A 1 39  ? -32.406 0.711   33.909  1.00 24.52 39  A 1 
ATOM 312  O OE1   . GLU A 1 39  ? -32.604 -0.201  34.741  1.00 23.45 39  A 1 
ATOM 313  O OE2   . GLU A 1 39  ? -31.464 1.533   34.003  1.00 23.24 39  A 1 
ATOM 314  N N     . ALA A 1 40  ? -34.625 4.848   30.405  1.00 29.46 40  A 1 
ATOM 315  C CA    . ALA A 1 40  ? -34.935 6.270   30.521  1.00 29.50 40  A 1 
ATOM 316  C C     . ALA A 1 40  ? -36.381 6.615   30.109  1.00 28.54 40  A 1 
ATOM 317  O O     . ALA A 1 40  ? -36.629 7.634   29.464  1.00 26.93 40  A 1 
ATOM 318  C CB    . ALA A 1 40  ? -33.861 7.100   29.802  1.00 28.42 40  A 1 
ATOM 319  N N     . VAL A 1 41  ? -37.344 5.786   30.490  1.00 30.80 41  A 1 
ATOM 320  C CA    . VAL A 1 41  ? -38.777 6.081   30.413  1.00 32.36 41  A 1 
ATOM 321  C C     . VAL A 1 41  ? -39.140 7.040   31.551  1.00 31.21 41  A 1 
ATOM 322  O O     . VAL A 1 41  ? -39.691 6.663   32.583  1.00 29.67 41  A 1 
ATOM 323  C CB    . VAL A 1 41  ? -39.638 4.796   30.410  1.00 31.13 41  A 1 
ATOM 324  C CG1   . VAL A 1 41  ? -41.092 5.137   30.079  1.00 28.92 41  A 1 
ATOM 325  C CG2   . VAL A 1 41  ? -39.154 3.789   29.370  1.00 30.31 41  A 1 
ATOM 326  N N     . GLY A 1 42  ? -38.780 8.302   31.386  1.00 32.40 42  A 1 
ATOM 327  C CA    . GLY A 1 42  ? -39.361 9.376   32.180  1.00 33.66 42  A 1 
ATOM 328  C C     . GLY A 1 42  ? -40.868 9.467   31.929  1.00 33.59 42  A 1 
ATOM 329  O O     . GLY A 1 42  ? -41.334 9.141   30.839  1.00 31.94 42  A 1 
ATOM 330  N N     . ARG A 1 43  ? -41.651 9.918   32.920  1.00 30.13 43  A 1 
ATOM 331  C CA    . ARG A 1 43  ? -43.134 9.916   32.906  1.00 33.73 43  A 1 
ATOM 332  C C     . ARG A 1 43  ? -43.782 10.611  31.698  1.00 33.27 43  A 1 
ATOM 333  O O     . ARG A 1 43  ? -44.858 10.187  31.288  1.00 30.78 43  A 1 
ATOM 334  C CB    . ARG A 1 43  ? -43.666 10.605  34.160  1.00 31.71 43  A 1 
ATOM 335  C CG    . ARG A 1 43  ? -43.828 9.673   35.356  1.00 28.30 43  A 1 
ATOM 336  C CD    . ARG A 1 43  ? -44.481 10.458  36.492  1.00 25.19 43  A 1 
ATOM 337  N NE    . ARG A 1 43  ? -44.804 9.594   37.629  1.00 23.40 43  A 1 
ATOM 338  C CZ    . ARG A 1 43  ? -45.368 9.985   38.767  1.00 20.76 43  A 1 
ATOM 339  N NH1   . ARG A 1 43  ? -45.665 11.242  38.980  1.00 20.48 43  A 1 
ATOM 340  N NH2   . ARG A 1 43  ? -45.643 9.133   39.704  1.00 20.02 43  A 1 
ATOM 341  N N     . GLU A 1 44  ? -43.225 11.714  31.255  1.00 36.23 44  A 1 
ATOM 342  C CA    . GLU A 1 44  ? -43.790 12.445  30.128  1.00 38.88 44  A 1 
ATOM 343  C C     . GLU A 1 44  ? -43.356 11.752  28.834  1.00 39.46 44  A 1 
ATOM 344  O O     . GLU A 1 44  ? -42.161 11.575  28.596  1.00 37.57 44  A 1 
ATOM 345  C CB    . GLU A 1 44  ? -43.410 13.928  30.177  1.00 36.61 44  A 1 
ATOM 346  C CG    . GLU A 1 44  ? -44.126 14.635  31.349  1.00 33.32 44  A 1 
ATOM 347  C CD    . GLU A 1 44  ? -43.859 16.137  31.439  1.00 29.77 44  A 1 
ATOM 348  O OE1   . GLU A 1 44  ? -44.580 16.781  32.235  1.00 27.69 44  A 1 
ATOM 349  O OE2   . GLU A 1 44  ? -42.933 16.628  30.766  1.00 26.89 44  A 1 
ATOM 350  N N     . GLY A 1 45  ? -44.301 11.303  28.026  1.00 37.80 45  A 1 
ATOM 351  C CA    . GLY A 1 45  ? -44.126 10.408  26.876  1.00 38.58 45  A 1 
ATOM 352  C C     . GLY A 1 45  ? -43.330 10.965  25.691  1.00 39.06 45  A 1 
ATOM 353  O O     . GLY A 1 45  ? -43.482 10.469  24.576  1.00 37.38 45  A 1 
ATOM 354  N N     . CYS A 1 46  ? -42.501 11.991  25.898  1.00 48.72 46  A 1 
ATOM 355  C CA    . CYS A 1 46  ? -41.601 12.488  24.890  1.00 48.82 46  A 1 
ATOM 356  C C     . CYS A 1 46  ? -40.415 11.527  24.768  1.00 48.96 46  A 1 
ATOM 357  O O     . CYS A 1 46  ? -39.467 11.592  25.546  1.00 46.37 46  A 1 
ATOM 358  C CB    . CYS A 1 46  ? -41.170 13.917  25.228  1.00 45.69 46  A 1 
ATOM 359  S SG    . CYS A 1 46  ? -42.588 15.058  25.034  1.00 41.12 46  A 1 
ATOM 360  N N     . TRP A 1 47  ? -40.461 10.638  23.768  1.00 50.98 47  A 1 
ATOM 361  C CA    . TRP A 1 47  ? -39.366 9.743   23.379  1.00 49.89 47  A 1 
ATOM 362  C C     . TRP A 1 47  ? -38.196 10.552  22.798  1.00 50.50 47  A 1 
ATOM 363  O O     . TRP A 1 47  ? -37.910 10.513  21.594  1.00 48.32 47  A 1 
ATOM 364  C CB    . TRP A 1 47  ? -39.880 8.694   22.393  1.00 46.86 47  A 1 
ATOM 365  C CG    . TRP A 1 47  ? -40.867 7.709   22.949  1.00 43.03 47  A 1 
ATOM 366  C CD1   . TRP A 1 47  ? -42.119 7.975   23.347  1.00 38.99 47  A 1 
ATOM 367  C CD2   . TRP A 1 47  ? -40.670 6.271   23.155  1.00 40.17 47  A 1 
ATOM 368  N NE1   . TRP A 1 47  ? -42.737 6.812   23.794  1.00 34.42 47  A 1 
ATOM 369  C CE2   . TRP A 1 47  ? -41.878 5.753   23.682  1.00 36.71 47  A 1 
ATOM 370  C CE3   . TRP A 1 47  ? -39.593 5.397   22.919  1.00 37.58 47  A 1 
ATOM 371  C CZ2   . TRP A 1 47  ? -42.017 4.374   23.974  1.00 35.97 47  A 1 
ATOM 372  C CZ3   . TRP A 1 47  ? -39.735 4.019   23.212  1.00 37.10 47  A 1 
ATOM 373  C CH2   . TRP A 1 47  ? -40.923 3.525   23.736  1.00 37.95 47  A 1 
ATOM 374  N N     . ALA A 1 48  ? -37.535 11.363  23.628  1.00 62.04 48  A 1 
ATOM 375  C CA    . ALA A 1 48  ? -36.423 12.189  23.195  1.00 62.74 48  A 1 
ATOM 376  C C     . ALA A 1 48  ? -35.190 11.307  22.954  1.00 65.07 48  A 1 
ATOM 377  O O     . ALA A 1 48  ? -34.677 10.675  23.872  1.00 62.34 48  A 1 
ATOM 378  C CB    . ALA A 1 48  ? -36.186 13.296  24.223  1.00 57.32 48  A 1 
ATOM 379  N N     . ARG A 1 49  ? -34.695 11.292  21.718  1.00 69.07 49  A 1 
ATOM 380  C CA    . ARG A 1 49  ? -33.457 10.587  21.370  1.00 70.75 49  A 1 
ATOM 381  C C     . ARG A 1 49  ? -32.307 11.132  22.211  1.00 72.35 49  A 1 
ATOM 382  O O     . ARG A 1 49  ? -32.167 12.343  22.373  1.00 69.09 49  A 1 
ATOM 383  C CB    . ARG A 1 49  ? -33.198 10.714  19.859  1.00 66.13 49  A 1 
ATOM 384  C CG    . ARG A 1 49  ? -31.994 9.886   19.391  1.00 58.21 49  A 1 
ATOM 385  C CD    . ARG A 1 49  ? -31.881 9.907   17.866  1.00 58.74 49  A 1 
ATOM 386  N NE    . ARG A 1 49  ? -30.678 9.192   17.400  1.00 53.26 49  A 1 
ATOM 387  C CZ    . ARG A 1 49  ? -30.426 8.783   16.172  1.00 47.36 49  A 1 
ATOM 388  N NH1   . ARG A 1 49  ? -31.283 8.962   15.205  1.00 46.95 49  A 1 
ATOM 389  N NH2   . ARG A 1 49  ? -29.312 8.200   15.891  1.00 46.28 49  A 1 
ATOM 390  N N     . LEU A 1 50  ? -31.459 10.245  22.737  1.00 74.96 50  A 1 
ATOM 391  C CA    . LEU A 1 50  ? -30.281 10.652  23.500  1.00 75.79 50  A 1 
ATOM 392  C C     . LEU A 1 50  ? -29.269 11.362  22.595  1.00 77.32 50  A 1 
ATOM 393  O O     . LEU A 1 50  ? -29.183 11.103  21.394  1.00 73.79 50  A 1 
ATOM 394  C CB    . LEU A 1 50  ? -29.663 9.445   24.222  1.00 71.38 50  A 1 
ATOM 395  C CG    . LEU A 1 50  ? -30.529 8.874   25.362  1.00 66.14 50  A 1 
ATOM 396  C CD1   . LEU A 1 50  ? -29.894 7.599   25.901  1.00 60.52 50  A 1 
ATOM 397  C CD2   . LEU A 1 50  ? -30.689 9.859   26.521  1.00 61.35 50  A 1 
ATOM 398  N N     . CYS A 1 51  ? -28.491 12.262  23.190  1.00 77.95 51  A 1 
ATOM 399  C CA    . CYS A 1 51  ? -27.421 12.969  22.499  1.00 77.82 51  A 1 
ATOM 400  C C     . CYS A 1 51  ? -26.345 11.988  22.030  1.00 77.08 51  A 1 
ATOM 401  O O     . CYS A 1 51  ? -25.756 11.283  22.847  1.00 72.45 51  A 1 
ATOM 402  C CB    . CYS A 1 51  ? -26.849 14.011  23.464  1.00 76.63 51  A 1 
ATOM 403  S SG    . CYS A 1 51  ? -25.385 14.833  22.785  1.00 74.95 51  A 1 
ATOM 404  N N     . ASP A 1 52  ? -26.020 12.021  20.745  1.00 78.61 52  A 1 
ATOM 405  C CA    . ASP A 1 52  ? -24.974 11.176  20.160  1.00 75.87 52  A 1 
ATOM 406  C C     . ASP A 1 52  ? -23.567 11.520  20.696  1.00 75.49 52  A 1 
ATOM 407  O O     . ASP A 1 52  ? -22.654 10.700  20.617  1.00 69.87 52  A 1 
ATOM 408  C CB    . ASP A 1 52  ? -25.020 11.309  18.625  1.00 72.35 52  A 1 
ATOM 409  C CG    . ASP A 1 52  ? -26.342 10.841  17.974  1.00 70.07 52  A 1 
ATOM 410  O OD1   . ASP A 1 52  ? -26.911 9.825   18.416  1.00 63.99 52  A 1 
ATOM 411  O OD2   . ASP A 1 52  ? -26.776 11.504  17.006  1.00 65.54 52  A 1 
ATOM 412  N N     . GLY A 1 53  ? -23.376 12.719  21.250  1.00 74.54 53  A 1 
ATOM 413  C CA    . GLY A 1 53  ? -22.099 13.167  21.814  1.00 70.36 53  A 1 
ATOM 414  C C     . GLY A 1 53  ? -21.813 12.656  23.226  1.00 70.59 53  A 1 
ATOM 415  O O     . GLY A 1 53  ? -20.711 12.189  23.501  1.00 65.25 53  A 1 
ATOM 416  N N     . CYS A 1 54  ? -22.797 12.770  24.133  1.00 73.20 54  A 1 
ATOM 417  C CA    . CYS A 1 54  ? -22.620 12.378  25.530  1.00 72.84 54  A 1 
ATOM 418  C C     . CYS A 1 54  ? -23.373 11.106  25.931  1.00 73.03 54  A 1 
ATOM 419  O O     . CYS A 1 54  ? -23.129 10.581  27.016  1.00 66.55 54  A 1 
ATOM 420  C CB    . CYS A 1 54  ? -22.977 13.554  26.449  1.00 68.47 54  A 1 
ATOM 421  S SG    . CYS A 1 54  ? -24.754 13.939  26.384  1.00 66.33 54  A 1 
ATOM 422  N N     . CYS A 1 55  ? -24.301 10.619  25.099  1.00 70.56 55  A 1 
ATOM 423  C CA    . CYS A 1 55  ? -25.093 9.409   25.288  1.00 68.16 55  A 1 
ATOM 424  C C     . CYS A 1 55  ? -25.868 9.354   26.630  1.00 69.65 55  A 1 
ATOM 425  O O     . CYS A 1 55  ? -26.249 8.284   27.077  1.00 64.04 55  A 1 
ATOM 426  C CB    . CYS A 1 55  ? -24.213 8.170   25.037  1.00 62.90 55  A 1 
ATOM 427  S SG    . CYS A 1 55  ? -23.402 8.244   23.392  1.00 56.07 55  A 1 
ATOM 428  N N     . THR A 1 56  ? -26.077 10.508  27.279  1.00 73.24 56  A 1 
ATOM 429  C CA    . THR A 1 56  ? -26.657 10.576  28.625  1.00 72.75 56  A 1 
ATOM 430  C C     . THR A 1 56  ? -27.808 11.575  28.752  1.00 74.68 56  A 1 
ATOM 431  O O     . THR A 1 56  ? -28.683 11.402  29.601  1.00 70.03 56  A 1 
ATOM 432  C CB    . THR A 1 56  ? -25.597 10.943  29.678  1.00 67.61 56  A 1 
ATOM 433  O OG1   . THR A 1 56  ? -24.877 12.092  29.292  1.00 61.67 56  A 1 
ATOM 434  C CG2   . THR A 1 56  ? -24.589 9.825   29.910  1.00 61.59 56  A 1 
ATOM 435  N N     . VAL A 1 57  ? -27.811 12.622  27.935  1.00 76.82 57  A 1 
ATOM 436  C CA    . VAL A 1 57  ? -28.790 13.711  27.989  1.00 76.12 57  A 1 
ATOM 437  C C     . VAL A 1 57  ? -29.662 13.664  26.726  1.00 77.67 57  A 1 
ATOM 438  O O     . VAL A 1 57  ? -29.123 13.383  25.656  1.00 74.86 57  A 1 
ATOM 439  C CB    . VAL A 1 57  ? -28.082 15.064  28.155  1.00 71.62 57  A 1 
ATOM 440  C CG1   . VAL A 1 57  ? -29.075 16.223  28.355  1.00 63.07 57  A 1 
ATOM 441  C CG2   . VAL A 1 57  ? -27.144 15.069  29.370  1.00 64.66 57  A 1 
ATOM 442  N N     . PRO A 1 58  ? -30.979 13.962  26.810  1.00 77.35 58  A 1 
ATOM 443  C CA    . PRO A 1 58  ? -31.819 14.102  25.629  1.00 76.62 58  A 1 
ATOM 444  C C     . PRO A 1 58  ? -31.271 15.137  24.642  1.00 77.12 58  A 1 
ATOM 445  O O     . PRO A 1 58  ? -30.789 16.200  25.041  1.00 75.24 58  A 1 
ATOM 446  C CB    . PRO A 1 58  ? -33.209 14.487  26.149  1.00 73.94 58  A 1 
ATOM 447  C CG    . PRO A 1 58  ? -33.217 13.925  27.562  1.00 68.13 58  A 1 
ATOM 448  C CD    . PRO A 1 58  ? -31.768 14.105  28.010  1.00 72.88 58  A 1 
ATOM 449  N N     . SER A 1 59  ? -31.356 14.823  23.340  1.00 78.08 59  A 1 
ATOM 450  C CA    . SER A 1 59  ? -30.981 15.740  22.274  1.00 77.98 59  A 1 
ATOM 451  C C     . SER A 1 59  ? -31.989 16.882  22.143  1.00 77.61 59  A 1 
ATOM 452  O O     . SER A 1 59  ? -33.189 16.700  22.336  1.00 75.36 59  A 1 
ATOM 453  C CB    . SER A 1 59  ? -30.802 14.987  20.952  1.00 76.48 59  A 1 
ATOM 454  O OG    . SER A 1 59  ? -31.950 14.234  20.635  1.00 66.60 59  A 1 
ATOM 455  N N     . VAL A 1 60  ? -31.485 18.069  21.793  1.00 80.01 60  A 1 
ATOM 456  C CA    . VAL A 1 60  ? -32.303 19.283  21.602  1.00 78.91 60  A 1 
ATOM 457  C C     . VAL A 1 60  ? -32.201 19.795  20.164  1.00 79.49 60  A 1 
ATOM 458  O O     . VAL A 1 60  ? -33.145 20.397  19.652  1.00 76.65 60  A 1 
ATOM 459  C CB    . VAL A 1 60  ? -31.905 20.382  22.603  1.00 76.08 60  A 1 
ATOM 460  C CG1   . VAL A 1 60  ? -32.894 21.556  22.575  1.00 65.64 60  A 1 
ATOM 461  C CG2   . VAL A 1 60  ? -31.858 19.868  24.041  1.00 69.41 60  A 1 
ATOM 462  N N     . VAL A 1 61  ? -31.081 19.527  19.496  1.00 80.60 61  A 1 
ATOM 463  C CA    . VAL A 1 61  ? -30.833 19.934  18.105  1.00 80.11 61  A 1 
ATOM 464  C C     . VAL A 1 61  ? -30.363 18.753  17.267  1.00 80.72 61  A 1 
ATOM 465  O O     . VAL A 1 61  ? -29.713 17.839  17.773  1.00 78.85 61  A 1 
ATOM 466  C CB    . VAL A 1 61  ? -29.836 21.102  17.992  1.00 77.53 61  A 1 
ATOM 467  C CG1   . VAL A 1 61  ? -30.381 22.361  18.666  1.00 64.89 61  A 1 
ATOM 468  C CG2   . VAL A 1 61  ? -28.461 20.788  18.587  1.00 68.10 61  A 1 
ATOM 469  N N     . TYR A 1 62  ? -30.675 18.803  15.971  1.00 80.94 62  A 1 
ATOM 470  C CA    . TYR A 1 62  ? -30.098 17.926  14.971  1.00 80.13 62  A 1 
ATOM 471  C C     . TYR A 1 62  ? -29.183 18.734  14.046  1.00 80.79 62  A 1 
ATOM 472  O O     . TYR A 1 62  ? -29.611 19.728  13.460  1.00 78.50 62  A 1 
ATOM 473  C CB    . TYR A 1 62  ? -31.212 17.227  14.188  1.00 78.19 62  A 1 
ATOM 474  C CG    . TYR A 1 62  ? -30.707 16.343  13.068  1.00 74.52 62  A 1 
ATOM 475  C CD1   . TYR A 1 62  ? -30.857 16.728  11.723  1.00 69.13 62  A 1 
ATOM 476  C CD2   . TYR A 1 62  ? -30.069 15.128  13.364  1.00 69.90 62  A 1 
ATOM 477  C CE1   . TYR A 1 62  ? -30.398 15.898  10.690  1.00 66.57 62  A 1 
ATOM 478  C CE2   . TYR A 1 62  ? -29.603 14.293  12.347  1.00 68.10 62  A 1 
ATOM 479  C CZ    . TYR A 1 62  ? -29.777 14.684  11.009  1.00 72.46 62  A 1 
ATOM 480  O OH    . TYR A 1 62  ? -29.331 13.852  9.996   1.00 70.56 62  A 1 
ATOM 481  N N     . CYS A 1 63  ? -27.918 18.328  13.924  1.00 78.55 63  A 1 
ATOM 482  C CA    . CYS A 1 63  ? -26.973 18.897  12.977  1.00 78.23 63  A 1 
ATOM 483  C C     . CYS A 1 63  ? -26.962 18.054  11.702  1.00 77.78 63  A 1 
ATOM 484  O O     . CYS A 1 63  ? -26.554 16.891  11.728  1.00 75.45 63  A 1 
ATOM 485  C CB    . CYS A 1 63  ? -25.587 18.989  13.616  1.00 77.24 63  A 1 
ATOM 486  S SG    . CYS A 1 63  ? -24.420 19.709  12.423  1.00 73.62 63  A 1 
ATOM 487  N N     . ARG A 1 64  ? -27.370 18.645  10.574  1.00 73.99 64  A 1 
ATOM 488  C CA    . ARG A 1 64  ? -27.437 17.929  9.301   1.00 70.52 64  A 1 
ATOM 489  C C     . ARG A 1 64  ? -26.058 17.597  8.744   1.00 68.11 64  A 1 
ATOM 490  O O     . ARG A 1 64  ? -25.872 16.509  8.210   1.00 62.70 64  A 1 
ATOM 491  C CB    . ARG A 1 64  ? -28.261 18.765  8.307   1.00 65.99 64  A 1 
ATOM 492  C CG    . ARG A 1 64  ? -28.573 17.977  7.033   1.00 59.09 64  A 1 
ATOM 493  C CD    . ARG A 1 64  ? -29.429 18.816  6.094   1.00 57.19 64  A 1 
ATOM 494  N NE    . ARG A 1 64  ? -29.818 18.056  4.894   1.00 49.82 64  A 1 
ATOM 495  C CZ    . ARG A 1 64  ? -30.593 18.492  3.928   1.00 44.87 64  A 1 
ATOM 496  N NH1   . ARG A 1 64  ? -31.069 19.703  3.922   1.00 42.72 64  A 1 
ATOM 497  N NH2   . ARG A 1 64  ? -30.920 17.713  2.936   1.00 41.75 64  A 1 
ATOM 498  N N     . ALA A 1 65  ? -25.097 18.507  8.860   1.00 70.26 65  A 1 
ATOM 499  C CA    . ALA A 1 65  ? -23.745 18.312  8.341   1.00 67.12 65  A 1 
ATOM 500  C C     . ALA A 1 65  ? -23.020 17.148  9.035   1.00 66.25 65  A 1 
ATOM 501  O O     . ALA A 1 65  ? -22.345 16.363  8.372   1.00 61.84 65  A 1 
ATOM 502  C CB    . ALA A 1 65  ? -22.969 19.623  8.490   1.00 64.36 65  A 1 
ATOM 503  N N     . ASP A 1 66  ? -23.210 17.004  10.348  1.00 70.29 66  A 1 
ATOM 504  C CA    . ASP A 1 66  ? -22.601 15.933  11.136  1.00 68.50 66  A 1 
ATOM 505  C C     . ASP A 1 66  ? -23.520 14.692  11.267  1.00 70.08 66  A 1 
ATOM 506  O O     . ASP A 1 66  ? -23.087 13.669  11.799  1.00 66.02 66  A 1 
ATOM 507  C CB    . ASP A 1 66  ? -22.207 16.482  12.518  1.00 64.18 66  A 1 
ATOM 508  C CG    . ASP A 1 66  ? -21.179 17.617  12.434  1.00 60.80 66  A 1 
ATOM 509  O OD1   . ASP A 1 66  ? -20.259 17.543  11.585  1.00 56.19 66  A 1 
ATOM 510  O OD2   . ASP A 1 66  ? -21.300 18.582  13.220  1.00 56.09 66  A 1 
ATOM 511  N N     . SER A 1 67  ? -24.752 14.775  10.771  1.00 68.89 67  A 1 
ATOM 512  C CA    . SER A 1 67  ? -25.792 13.741  10.926  1.00 68.07 67  A 1 
ATOM 513  C C     . SER A 1 67  ? -25.973 13.292  12.383  1.00 69.87 67  A 1 
ATOM 514  O O     . SER A 1 67  ? -26.094 12.097  12.660  1.00 67.41 67  A 1 
ATOM 515  C CB    . SER A 1 67  ? -25.553 12.562  9.977   1.00 65.24 67  A 1 
ATOM 516  O OG    . SER A 1 67  ? -25.518 13.010  8.635   1.00 60.10 67  A 1 
ATOM 517  N N     . ALA A 1 68  ? -25.960 14.251  13.317  1.00 74.50 68  A 1 
ATOM 518  C CA    . ALA A 1 68  ? -25.906 13.965  14.739  1.00 74.63 68  A 1 
ATOM 519  C C     . ALA A 1 68  ? -26.991 14.715  15.534  1.00 75.67 68  A 1 
ATOM 520  O O     . ALA A 1 68  ? -27.238 15.901  15.320  1.00 74.54 68  A 1 
ATOM 521  C CB    . ALA A 1 68  ? -24.501 14.311  15.257  1.00 71.56 68  A 1 
ATOM 522  N N     . TYR A 1 69  ? -27.588 14.004  16.490  1.00 81.88 69  A 1 
ATOM 523  C CA    . TYR A 1 69  ? -28.510 14.544  17.480  1.00 81.13 69  A 1 
ATOM 524  C C     . TYR A 1 69  ? -27.721 14.990  18.710  1.00 82.17 69  A 1 
ATOM 525  O O     . TYR A 1 69  ? -27.027 14.190  19.332  1.00 79.12 69  A 1 
ATOM 526  C CB    . TYR A 1 69  ? -29.555 13.496  17.834  1.00 79.49 69  A 1 
ATOM 527  C CG    . TYR A 1 69  ? -30.473 13.119  16.693  1.00 76.69 69  A 1 
ATOM 528  C CD1   . TYR A 1 69  ? -31.704 13.774  16.527  1.00 68.79 69  A 1 
ATOM 529  C CD2   . TYR A 1 69  ? -30.099 12.119  15.774  1.00 69.46 69  A 1 
ATOM 530  C CE1   . TYR A 1 69  ? -32.566 13.428  15.476  1.00 67.21 69  A 1 
ATOM 531  C CE2   . TYR A 1 69  ? -30.949 11.770  14.718  1.00 67.57 69  A 1 
ATOM 532  C CZ    . TYR A 1 69  ? -32.187 12.421  14.567  1.00 74.22 69  A 1 
ATOM 533  O OH    . TYR A 1 69  ? -33.022 12.081  13.529  1.00 71.87 69  A 1 
ATOM 534  N N     . LEU A 1 70  ? -27.813 16.271  19.069  1.00 81.32 70  A 1 
ATOM 535  C CA    . LEU A 1 70  ? -26.978 16.869  20.109  1.00 80.33 70  A 1 
ATOM 536  C C     . LEU A 1 70  ? -27.814 17.505  21.222  1.00 80.88 70  A 1 
ATOM 537  O O     . LEU A 1 70  ? -28.837 18.147  20.979  1.00 78.80 70  A 1 
ATOM 538  C CB    . LEU A 1 70  ? -26.012 17.881  19.472  1.00 78.22 70  A 1 
ATOM 539  C CG    . LEU A 1 70  ? -25.059 17.293  18.404  1.00 76.89 70  A 1 
ATOM 540  C CD1   . LEU A 1 70  ? -24.217 18.406  17.791  1.00 70.73 70  A 1 
ATOM 541  C CD2   . LEU A 1 70  ? -24.134 16.239  19.004  1.00 71.64 70  A 1 
ATOM 542  N N     . CYS A 1 71  ? -27.360 17.363  22.479  1.00 81.16 71  A 1 
ATOM 543  C CA    . CYS A 1 71  ? -27.843 18.195  23.575  1.00 80.79 71  A 1 
ATOM 544  C C     . CYS A 1 71  ? -27.237 19.599  23.490  1.00 81.52 71  A 1 
ATOM 545  O O     . CYS A 1 71  ? -26.216 19.807  22.829  1.00 79.00 71  A 1 
ATOM 546  C CB    . CYS A 1 71  ? -27.564 17.513  24.919  1.00 77.62 71  A 1 
ATOM 547  S SG    . CYS A 1 71  ? -25.789 17.492  25.313  1.00 73.32 71  A 1 
ATOM 548  N N     . ALA A 1 72  ? -27.806 20.565  24.201  1.00 81.40 72  A 1 
ATOM 549  C CA    . ALA A 1 72  ? -27.360 21.954  24.168  1.00 79.52 72  A 1 
ATOM 550  C C     . ALA A 1 72  ? -25.871 22.136  24.518  1.00 79.80 72  A 1 
ATOM 551  O O     . ALA A 1 72  ? -25.180 22.948  23.902  1.00 77.25 72  A 1 
ATOM 552  C CB    . ALA A 1 72  ? -28.245 22.765  25.118  1.00 76.68 72  A 1 
ATOM 553  N N     . SER A 1 73  ? -25.352 21.372  25.472  1.00 79.95 73  A 1 
ATOM 554  C CA    . SER A 1 73  ? -23.941 21.448  25.854  1.00 78.96 73  A 1 
ATOM 555  C C     . SER A 1 73  ? -23.001 20.875  24.800  1.00 79.51 73  A 1 
ATOM 556  O O     . SER A 1 73  ? -21.972 21.483  24.500  1.00 76.91 73  A 1 
ATOM 557  C CB    . SER A 1 73  ? -23.707 20.761  27.202  1.00 75.92 73  A 1 
ATOM 558  O OG    . SER A 1 73  ? -24.112 19.410  27.169  1.00 64.82 73  A 1 
ATOM 559  N N     . CYS A 1 74  ? -23.343 19.723  24.190  1.00 77.65 74  A 1 
ATOM 560  C CA    . CYS A 1 74  ? -22.545 19.123  23.125  1.00 76.57 74  A 1 
ATOM 561  C C     . CYS A 1 74  ? -22.605 19.953  21.844  1.00 76.65 74  A 1 
ATOM 562  O O     . CYS A 1 74  ? -21.575 20.153  21.211  1.00 74.30 74  A 1 
ATOM 563  C CB    . CYS A 1 74  ? -23.001 17.683  22.882  1.00 75.21 74  A 1 
ATOM 564  S SG    . CYS A 1 74  ? -22.590 16.631  24.314  1.00 70.74 74  A 1 
ATOM 565  N N     . ASP A 1 75  ? -23.774 20.498  21.492  1.00 79.51 75  A 1 
ATOM 566  C CA    . ASP A 1 75  ? -23.937 21.424  20.368  1.00 78.23 75  A 1 
ATOM 567  C C     . ASP A 1 75  ? -23.032 22.651  20.524  1.00 78.17 75  A 1 
ATOM 568  O O     . ASP A 1 75  ? -22.258 22.974  19.617  1.00 74.67 75  A 1 
ATOM 569  C CB    . ASP A 1 75  ? -25.408 21.845  20.256  1.00 76.23 75  A 1 
ATOM 570  C CG    . ASP A 1 75  ? -25.608 22.855  19.124  1.00 72.88 75  A 1 
ATOM 571  O OD1   . ASP A 1 75  ? -25.313 22.516  17.969  1.00 66.11 75  A 1 
ATOM 572  O OD2   . ASP A 1 75  ? -26.015 24.002  19.385  1.00 66.46 75  A 1 
ATOM 573  N N     . ALA A 1 76  ? -23.063 23.289  21.694  1.00 79.06 76  A 1 
ATOM 574  C CA    . ALA A 1 76  ? -22.212 24.439  21.971  1.00 76.50 76  A 1 
ATOM 575  C C     . ALA A 1 76  ? -20.718 24.086  21.859  1.00 76.02 76  A 1 
ATOM 576  O O     . ALA A 1 76  ? -19.970 24.818  21.227  1.00 73.64 76  A 1 
ATOM 577  C CB    . ALA A 1 76  ? -22.562 25.005  23.346  1.00 74.77 76  A 1 
ATOM 578  N N     . GLN A 1 77  ? -20.272 22.952  22.414  1.00 72.32 77  A 1 
ATOM 579  C CA    . GLN A 1 77  ? -18.866 22.538  22.366  1.00 70.52 77  A 1 
ATOM 580  C C     . GLN A 1 77  ? -18.392 22.204  20.943  1.00 70.86 77  A 1 
ATOM 581  O O     . GLN A 1 77  ? -17.313 22.638  20.539  1.00 68.50 77  A 1 
ATOM 582  C CB    . GLN A 1 77  ? -18.649 21.330  23.280  1.00 67.43 77  A 1 
ATOM 583  C CG    . GLN A 1 77  ? -18.652 21.727  24.765  1.00 61.10 77  A 1 
ATOM 584  C CD    . GLN A 1 77  ? -18.498 20.514  25.693  1.00 56.26 77  A 1 
ATOM 585  O OE1   . GLN A 1 77  ? -18.349 19.377  25.280  1.00 50.93 77  A 1 
ATOM 586  N NE2   . GLN A 1 77  ? -18.516 20.721  26.990  1.00 48.59 77  A 1 
ATOM 587  N N     . ILE A 1 78  ? -19.181 21.455  20.183  1.00 69.59 78  A 1 
ATOM 588  C CA    . ILE A 1 78  ? -18.806 21.009  18.836  1.00 67.97 78  A 1 
ATOM 589  C C     . ILE A 1 78  ? -18.823 22.176  17.852  1.00 67.98 78  A 1 
ATOM 590  O O     . ILE A 1 78  ? -17.887 22.356  17.070  1.00 64.43 78  A 1 
ATOM 591  C CB    . ILE A 1 78  ? -19.727 19.852  18.394  1.00 64.73 78  A 1 
ATOM 592  C CG1   . ILE A 1 78  ? -19.431 18.604  19.264  1.00 61.60 78  A 1 
ATOM 593  C CG2   . ILE A 1 78  ? -19.542 19.515  16.911  1.00 61.28 78  A 1 
ATOM 594  C CD1   . ILE A 1 78  ? -20.492 17.509  19.142  1.00 56.29 78  A 1 
ATOM 595  N N     . HIS A 1 79  ? -19.846 23.019  17.901  1.00 72.73 79  A 1 
ATOM 596  C CA    . HIS A 1 79  ? -20.017 24.109  16.953  1.00 72.91 79  A 1 
ATOM 597  C C     . HIS A 1 79  ? -19.278 25.394  17.354  1.00 70.96 79  A 1 
ATOM 598  O O     . HIS A 1 79  ? -19.053 26.246  16.495  1.00 65.09 79  A 1 
ATOM 599  C CB    . HIS A 1 79  ? -21.505 24.322  16.678  1.00 71.98 79  A 1 
ATOM 600  C CG    . HIS A 1 79  ? -22.148 23.131  16.021  1.00 73.57 79  A 1 
ATOM 601  N ND1   . HIS A 1 79  ? -22.996 22.231  16.602  1.00 65.15 79  A 1 
ATOM 602  C CD2   . HIS A 1 79  ? -21.977 22.726  14.724  1.00 67.54 79  A 1 
ATOM 603  C CE1   . HIS A 1 79  ? -23.337 21.304  15.693  1.00 69.52 79  A 1 
ATOM 604  N NE2   . HIS A 1 79  ? -22.733 21.574  14.536  1.00 70.31 79  A 1 
ATOM 605  N N     . ALA A 1 80  ? -18.814 25.525  18.586  1.00 73.15 80  A 1 
ATOM 606  C CA    . ALA A 1 80  ? -17.867 26.583  18.968  1.00 69.81 80  A 1 
ATOM 607  C C     . ALA A 1 80  ? -16.421 26.293  18.548  1.00 67.76 80  A 1 
ATOM 608  O O     . ALA A 1 80  ? -15.589 27.202  18.532  1.00 62.32 80  A 1 
ATOM 609  C CB    . ALA A 1 80  ? -17.959 26.834  20.474  1.00 66.49 80  A 1 
ATOM 610  N N     . ALA A 1 81  ? -16.136 25.051  18.118  1.00 58.52 81  A 1 
ATOM 611  C CA    . ALA A 1 81  ? -14.832 24.569  17.667  1.00 55.07 81  A 1 
ATOM 612  C C     . ALA A 1 81  ? -14.083 25.491  16.714  1.00 55.46 81  A 1 
ATOM 613  O O     . ALA A 1 81  ? -12.917 25.830  16.885  1.00 52.65 81  A 1 
ATOM 614  C CB    . ALA A 1 81  ? -15.111 23.264  16.902  1.00 50.85 81  A 1 
ATOM 615  N N     . ASN A 1 82  ? -14.769 25.828  15.621  1.00 55.31 82  A 1 
ATOM 616  C CA    . ASN A 1 82  ? -14.198 26.602  14.543  1.00 53.73 82  A 1 
ATOM 617  C C     . ASN A 1 82  ? -15.311 27.285  13.728  1.00 54.81 82  A 1 
ATOM 618  O O     . ASN A 1 82  ? -16.487 26.941  13.800  1.00 51.71 82  A 1 
ATOM 619  C CB    . ASN A 1 82  ? -13.273 25.695  13.695  1.00 50.37 82  A 1 
ATOM 620  C CG    . ASN A 1 82  ? -14.008 24.574  12.996  1.00 45.01 82  A 1 
ATOM 621  O OD1   . ASN A 1 82  ? -14.917 24.803  12.220  1.00 41.69 82  A 1 
ATOM 622  N ND2   . ASN A 1 82  ? -13.632 23.341  13.226  1.00 41.56 82  A 1 
ATOM 623  N N     . ARG A 1 83  ? -14.915 28.261  12.898  1.00 54.45 83  A 1 
ATOM 624  C CA    . ARG A 1 83  ? -15.861 29.033  12.076  1.00 54.35 83  A 1 
ATOM 625  C C     . ARG A 1 83  ? -16.601 28.208  11.013  1.00 54.91 83  A 1 
ATOM 626  O O     . ARG A 1 83  ? -17.573 28.708  10.456  1.00 52.06 83  A 1 
ATOM 627  C CB    . ARG A 1 83  ? -15.146 30.195  11.385  1.00 49.43 83  A 1 
ATOM 628  C CG    . ARG A 1 83  ? -14.708 31.304  12.354  1.00 43.56 83  A 1 
ATOM 629  C CD    . ARG A 1 83  ? -14.181 32.497  11.554  1.00 38.60 83  A 1 
ATOM 630  N NE    . ARG A 1 83  ? -13.747 33.598  12.428  1.00 33.14 83  A 1 
ATOM 631  C CZ    . ARG A 1 83  ? -13.358 34.803  12.041  1.00 28.15 83  A 1 
ATOM 632  N NH1   . ARG A 1 83  ? -13.316 35.131  10.782  1.00 26.27 83  A 1 
ATOM 633  N NH2   . ARG A 1 83  ? -12.989 35.702  12.920  1.00 26.30 83  A 1 
ATOM 634  N N     . VAL A 1 84  ? -16.108 27.029  10.667  1.00 53.51 84  A 1 
ATOM 635  C CA    . VAL A 1 84  ? -16.793 26.153  9.708   1.00 54.70 84  A 1 
ATOM 636  C C     . VAL A 1 84  ? -17.905 25.394  10.423  1.00 57.53 84  A 1 
ATOM 637  O O     . VAL A 1 84  ? -19.047 25.466  9.983   1.00 54.59 84  A 1 
ATOM 638  C CB    . VAL A 1 84  ? -15.820 25.194  8.998   1.00 50.53 84  A 1 
ATOM 639  C CG1   . VAL A 1 84  ? -16.543 24.323  7.968   1.00 43.67 84  A 1 
ATOM 640  C CG2   . VAL A 1 84  ? -14.715 25.982  8.274   1.00 42.99 84  A 1 
ATOM 641  N N     . ALA A 1 85  ? -17.600 24.780  11.565  1.00 58.48 85  A 1 
ATOM 642  C CA    . ALA A 1 85  ? -18.572 24.092  12.396  1.00 59.31 85  A 1 
ATOM 643  C C     . ALA A 1 85  ? -19.691 25.031  12.875  1.00 61.04 85  A 1 
ATOM 644  O O     . ALA A 1 85  ? -20.860 24.667  12.813  1.00 61.88 85  A 1 
ATOM 645  C CB    . ALA A 1 85  ? -17.834 23.425  13.558  1.00 57.85 85  A 1 
ATOM 646  N N     . SER A 1 86  ? -19.380 26.294  13.232  1.00 71.59 86  A 1 
ATOM 647  C CA    . SER A 1 86  ? -20.393 27.261  13.669  1.00 71.52 86  A 1 
ATOM 648  C C     . SER A 1 86  ? -21.425 27.633  12.604  1.00 73.10 86  A 1 
ATOM 649  O O     . SER A 1 86  ? -22.466 28.205  12.927  1.00 70.50 86  A 1 
ATOM 650  C CB    . SER A 1 86  ? -19.717 28.526  14.202  1.00 68.26 86  A 1 
ATOM 651  O OG    . SER A 1 86  ? -19.121 29.279  13.164  1.00 61.22 86  A 1 
ATOM 652  N N     . ARG A 1 87  ? -21.142 27.335  11.324  1.00 68.33 87  A 1 
ATOM 653  C CA    . ARG A 1 87  ? -22.049 27.558  10.185  1.00 69.24 87  A 1 
ATOM 654  C C     . ARG A 1 87  ? -22.891 26.330  9.839   1.00 71.81 87  A 1 
ATOM 655  O O     . ARG A 1 87  ? -23.665 26.410  8.889   1.00 67.88 87  A 1 
ATOM 656  C CB    . ARG A 1 87  ? -21.250 28.003  8.957   1.00 63.71 87  A 1 
ATOM 657  C CG    . ARG A 1 87  ? -20.592 29.374  9.144   1.00 56.96 87  A 1 
ATOM 658  C CD    . ARG A 1 87  ? -19.762 29.684  7.906   1.00 53.81 87  A 1 
ATOM 659  N NE    . ARG A 1 87  ? -19.055 30.967  8.038   1.00 47.36 87  A 1 
ATOM 660  C CZ    . ARG A 1 87  ? -18.393 31.590  7.069   1.00 42.94 87  A 1 
ATOM 661  N NH1   . ARG A 1 87  ? -18.307 31.069  5.879   1.00 40.28 87  A 1 
ATOM 662  N NH2   . ARG A 1 87  ? -17.817 32.731  7.301   1.00 39.14 87  A 1 
ATOM 663  N N     . HIS A 1 88  ? -22.708 25.222  10.541  1.00 70.49 88  A 1 
ATOM 664  C CA    . HIS A 1 88  ? -23.539 24.052  10.313  1.00 71.66 88  A 1 
ATOM 665  C C     . HIS A 1 88  ? -25.002 24.378  10.611  1.00 72.34 88  A 1 
ATOM 666  O O     . HIS A 1 88  ? -25.327 24.976  11.643  1.00 69.97 88  A 1 
ATOM 667  C CB    . HIS A 1 88  ? -23.061 22.852  11.138  1.00 69.33 88  A 1 
ATOM 668  C CG    . HIS A 1 88  ? -21.760 22.256  10.680  1.00 66.64 88  A 1 
ATOM 669  N ND1   . HIS A 1 88  ? -21.128 21.172  11.268  1.00 60.01 88  A 1 
ATOM 670  C CD2   . HIS A 1 88  ? -20.969 22.621  9.618   1.00 61.01 88  A 1 
ATOM 671  C CE1   . HIS A 1 88  ? -20.014 20.908  10.584  1.00 61.17 88  A 1 
ATOM 672  N NE2   . HIS A 1 88  ? -19.885 21.764  9.567   1.00 63.35 88  A 1 
ATOM 673  N N     . GLU A 1 89  ? -25.881 24.009  9.681   1.00 74.50 89  A 1 
ATOM 674  C CA    . GLU A 1 89  ? -27.313 24.167  9.853   1.00 74.57 89  A 1 
ATOM 675  C C     . GLU A 1 89  ? -27.805 23.190  10.915  1.00 76.04 89  A 1 
ATOM 676  O O     . GLU A 1 89  ? -27.555 21.979  10.833  1.00 70.78 89  A 1 
ATOM 677  C CB    . GLU A 1 89  ? -28.009 23.973  8.503   1.00 69.34 89  A 1 
ATOM 678  C CG    . GLU A 1 89  ? -29.482 24.373  8.536   1.00 59.76 89  A 1 
ATOM 679  C CD    . GLU A 1 89  ? -30.178 24.204  7.164   1.00 55.13 89  A 1 
ATOM 680  O OE1   . GLU A 1 89  ? -31.352 24.589  7.071   1.00 48.43 89  A 1 
ATOM 681  O OE2   . GLU A 1 89  ? -29.530 23.675  6.232   1.00 48.24 89  A 1 
ATOM 682  N N     . ARG A 1 90  ? -28.477 23.715  11.937  1.00 75.01 90  A 1 
ATOM 683  C CA    . ARG A 1 90  ? -29.020 22.949  13.054  1.00 74.42 90  A 1 
ATOM 684  C C     . ARG A 1 90  ? -30.517 23.181  13.149  1.00 74.28 90  A 1 
ATOM 685  O O     . ARG A 1 90  ? -30.966 24.322  13.137  1.00 70.95 90  A 1 
ATOM 686  C CB    . ARG A 1 90  ? -28.307 23.350  14.357  1.00 71.78 90  A 1 
ATOM 687  C CG    . ARG A 1 90  ? -26.876 22.821  14.404  1.00 69.71 90  A 1 
ATOM 688  C CD    . ARG A 1 90  ? -26.052 23.546  15.466  1.00 68.57 90  A 1 
ATOM 689  N NE    . ARG A 1 90  ? -25.617 24.858  14.994  1.00 66.75 90  A 1 
ATOM 690  C CZ    . ARG A 1 90  ? -24.959 25.763  15.714  1.00 66.08 90  A 1 
ATOM 691  N NH1   . ARG A 1 90  ? -24.728 25.576  16.974  1.00 58.81 90  A 1 
ATOM 692  N NH2   . ARG A 1 90  ? -24.536 26.854  15.156  1.00 64.03 90  A 1 
ATOM 693  N N     . VAL A 1 91  ? -31.272 22.100  13.275  1.00 77.62 91  A 1 
ATOM 694  C CA    . VAL A 1 91  ? -32.724 22.131  13.421  1.00 76.58 91  A 1 
ATOM 695  C C     . VAL A 1 91  ? -33.069 21.861  14.877  1.00 76.92 91  A 1 
ATOM 696  O O     . VAL A 1 91  ? -32.584 20.889  15.456  1.00 75.59 91  A 1 
ATOM 697  C CB    . VAL A 1 91  ? -33.399 21.142  12.465  1.00 72.61 91  A 1 
ATOM 698  C CG1   . VAL A 1 91  ? -34.924 21.259  12.534  1.00 62.43 91  A 1 
ATOM 699  C CG2   . VAL A 1 91  ? -32.977 21.401  11.008  1.00 63.97 91  A 1 
ATOM 700  N N     . LEU A 1 92  ? -33.916 22.711  15.481  1.00 76.02 92  A 1 
ATOM 701  C CA    . LEU A 1 92  ? -34.427 22.473  16.824  1.00 73.54 92  A 1 
ATOM 702  C C     . LEU A 1 92  ? -35.418 21.312  16.791  1.00 71.59 92  A 1 
ATOM 703  O O     . LEU A 1 92  ? -36.415 21.362  16.077  1.00 68.32 92  A 1 
ATOM 704  C CB    . LEU A 1 92  ? -35.090 23.737  17.376  1.00 69.76 92  A 1 
ATOM 705  C CG    . LEU A 1 92  ? -34.095 24.781  17.905  1.00 63.24 92  A 1 
ATOM 706  C CD1   . LEU A 1 92  ? -34.775 26.131  18.072  1.00 57.33 92  A 1 
ATOM 707  C CD2   . LEU A 1 92  ? -33.522 24.365  19.264  1.00 57.60 92  A 1 
ATOM 708  N N     . LEU A 1 93  ? -35.165 20.289  17.600  1.00 72.70 93  A 1 
ATOM 709  C CA    . LEU A 1 93  ? -36.002 19.099  17.651  1.00 69.89 93  A 1 
ATOM 710  C C     . LEU A 1 93  ? -37.395 19.409  18.205  1.00 67.34 93  A 1 
ATOM 711  O O     . LEU A 1 93  ? -38.374 18.829  17.742  1.00 61.94 93  A 1 
ATOM 712  C CB    . LEU A 1 93  ? -35.300 18.023  18.484  1.00 66.90 93  A 1 
ATOM 713  C CG    . LEU A 1 93  ? -33.939 17.579  17.931  1.00 63.17 93  A 1 
ATOM 714  C CD1   . LEU A 1 93  ? -33.325 16.537  18.859  1.00 58.47 93  A 1 
ATOM 715  C CD2   . LEU A 1 93  ? -34.025 16.970  16.530  1.00 60.32 93  A 1 
ATOM 716  N N     . SER A 1 94  ? -37.513 20.365  19.115  1.00 68.23 94  A 1 
ATOM 717  C CA    . SER A 1 94  ? -38.804 20.798  19.651  1.00 65.71 94  A 1 
ATOM 718  C C     . SER A 1 94  ? -39.728 21.395  18.592  1.00 64.99 94  A 1 
ATOM 719  O O     . SER A 1 94  ? -40.933 21.174  18.649  1.00 58.57 94  A 1 
ATOM 720  C CB    . SER A 1 94  ? -38.585 21.825  20.767  1.00 58.60 94  A 1 
ATOM 721  O OG    . SER A 1 94  ? -37.823 22.927  20.295  1.00 50.64 94  A 1 
ATOM 722  N N     . GLU A 1 95  ? -39.196 22.133  17.625  1.00 58.78 95  A 1 
ATOM 723  C CA    . GLU A 1 95  ? -39.976 22.694  16.521  1.00 56.62 95  A 1 
ATOM 724  C C     . GLU A 1 95  ? -40.391 21.609  15.529  1.00 54.50 95  A 1 
ATOM 725  O O     . GLU A 1 95  ? -41.548 21.571  15.097  1.00 49.44 95  A 1 
ATOM 726  C CB    . GLU A 1 95  ? -39.177 23.803  15.816  1.00 50.64 95  A 1 
ATOM 727  C CG    . GLU A 1 95  ? -38.963 25.055  16.696  1.00 45.08 95  A 1 
ATOM 728  C CD    . GLU A 1 95  ? -40.285 25.698  17.131  1.00 40.13 95  A 1 
ATOM 729  O OE1   . GLU A 1 95  ? -40.446 25.976  18.350  1.00 36.17 95  A 1 
ATOM 730  O OE2   . GLU A 1 95  ? -41.177 25.852  16.293  1.00 36.31 95  A 1 
ATOM 731  N N     . ALA A 1 96  ? -39.491 20.669  15.230  1.00 54.84 96  A 1 
ATOM 732  C CA    . ALA A 1 96  ? -39.819 19.534  14.376  1.00 51.85 96  A 1 
ATOM 733  C C     . ALA A 1 96  ? -40.920 18.648  14.985  1.00 49.84 96  A 1 
ATOM 734  O O     . ALA A 1 96  ? -41.821 18.207  14.274  1.00 48.75 96  A 1 
ATOM 735  C CB    . ALA A 1 96  ? -38.539 18.754  14.087  1.00 49.26 96  A 1 
ATOM 736  N N     . TYR A 1 97  ? -40.902 18.451  16.315  1.00 53.83 97  A 1 
ATOM 737  C CA    . TYR A 1 97  ? -41.947 17.701  17.016  1.00 51.56 97  A 1 
ATOM 738  C C     . TYR A 1 97  ? -43.307 18.413  17.023  1.00 49.61 97  A 1 
ATOM 739  O O     . TYR A 1 97  ? -44.329 17.744  16.938  1.00 48.78 97  A 1 
ATOM 740  C CB    . TYR A 1 97  ? -41.501 17.396  18.455  1.00 48.68 97  A 1 
ATOM 741  C CG    . TYR A 1 97  ? -41.097 15.955  18.653  1.00 46.28 97  A 1 
ATOM 742  C CD1   . TYR A 1 97  ? -42.081 14.971  18.910  1.00 43.34 97  A 1 
ATOM 743  C CD2   . TYR A 1 97  ? -39.750 15.566  18.580  1.00 42.18 97  A 1 
ATOM 744  C CE1   . TYR A 1 97  ? -41.715 13.626  19.081  1.00 37.67 97  A 1 
ATOM 745  C CE2   . TYR A 1 97  ? -39.372 14.225  18.752  1.00 38.56 97  A 1 
ATOM 746  C CZ    . TYR A 1 97  ? -40.353 13.249  19.005  1.00 36.98 97  A 1 
ATOM 747  O OH    . TYR A 1 97  ? -39.992 11.932  19.170  1.00 33.80 97  A 1 
ATOM 748  N N     . LYS A 1 98  ? -43.343 19.747  17.094  1.00 52.00 98  A 1 
ATOM 749  C CA    . LYS A 1 98  ? -44.614 20.495  17.106  1.00 51.48 98  A 1 
ATOM 750  C C     . LYS A 1 98  ? -45.406 20.336  15.811  1.00 50.26 98  A 1 
ATOM 751  O O     . LYS A 1 98  ? -46.630 20.370  15.848  1.00 46.03 98  A 1 
ATOM 752  C CB    . LYS A 1 98  ? -44.344 21.986  17.337  1.00 46.64 98  A 1 
ATOM 753  C CG    . LYS A 1 98  ? -44.014 22.334  18.784  1.00 42.02 98  A 1 
ATOM 754  C CD    . LYS A 1 98  ? -43.608 23.806  18.833  1.00 38.65 98  A 1 
ATOM 755  C CE    . LYS A 1 98  ? -43.054 24.215  20.192  1.00 33.92 98  A 1 
ATOM 756  N NZ    . LYS A 1 98  ? -42.473 25.568  20.103  1.00 29.16 98  A 1 
ATOM 757  N N     . HIS A 1 99  ? -44.706 20.184  14.678  1.00 48.96 99  A 1 
ATOM 758  C CA    . HIS A 1 99  ? -45.344 20.009  13.375  1.00 48.66 99  A 1 
ATOM 759  C C     . HIS A 1 99  ? -45.606 18.542  13.007  1.00 45.70 99  A 1 
ATOM 760  O O     . HIS A 1 99  ? -46.272 18.284  11.996  1.00 42.86 99  A 1 
ATOM 761  C CB    . HIS A 1 99  ? -44.516 20.735  12.317  1.00 46.20 99  A 1 
ATOM 762  C CG    . HIS A 1 99  ? -44.595 22.229  12.458  1.00 44.08 99  A 1 
ATOM 763  N ND1   . HIS A 1 99  ? -45.735 22.990  12.307  1.00 40.62 99  A 1 
ATOM 764  C CD2   . HIS A 1 99  ? -43.589 23.099  12.782  1.00 40.16 99  A 1 
ATOM 765  C CE1   . HIS A 1 99  ? -45.418 24.269  12.534  1.00 37.54 99  A 1 
ATOM 766  N NE2   . HIS A 1 99  ? -44.125 24.384  12.821  1.00 38.58 99  A 1 
ATOM 767  N N     . ALA A 1 100 ? -45.110 17.596  13.795  1.00 49.91 100 A 1 
ATOM 768  C CA    . ALA A 1 100 ? -45.426 16.194  13.593  1.00 48.87 100 A 1 
ATOM 769  C C     . ALA A 1 100 ? -46.898 15.957  13.975  1.00 46.62 100 A 1 
ATOM 770  O O     . ALA A 1 100 ? -47.285 16.282  15.093  1.00 45.75 100 A 1 
ATOM 771  C CB    . ALA A 1 100 ? -44.466 15.327  14.413  1.00 46.34 100 A 1 
ATOM 772  N N     . PRO A 1 101 ? -47.739 15.405  13.067  1.00 42.54 101 A 1 
ATOM 773  C CA    . PRO A 1 101 ? -49.083 15.014  13.448  1.00 42.98 101 A 1 
ATOM 774  C C     . PRO A 1 101 ? -48.987 13.997  14.590  1.00 42.85 101 A 1 
ATOM 775  O O     . PRO A 1 101 ? -48.212 13.046  14.510  1.00 43.03 101 A 1 
ATOM 776  C CB    . PRO A 1 101 ? -49.736 14.456  12.183  1.00 41.52 101 A 1 
ATOM 777  C CG    . PRO A 1 101 ? -48.554 14.001  11.336  1.00 40.76 101 A 1 
ATOM 778  C CD    . PRO A 1 101 ? -47.438 14.979  11.717  1.00 43.38 101 A 1 
ATOM 779  N N     . VAL A 1 102 ? -49.773 14.232  15.635  1.00 35.18 102 A 1 
ATOM 780  C CA    . VAL A 1 102 ? -49.823 13.396  16.837  1.00 35.91 102 A 1 
ATOM 781  C C     . VAL A 1 102 ? -50.521 12.077  16.492  1.00 34.88 102 A 1 
ATOM 782  O O     . VAL A 1 102 ? -51.672 11.849  16.843  1.00 34.11 102 A 1 
ATOM 783  C CB    . VAL A 1 102 ? -50.502 14.143  18.009  1.00 34.65 102 A 1 
ATOM 784  C CG1   . VAL A 1 102 ? -50.317 13.392  19.317  1.00 32.63 102 A 1 
ATOM 785  C CG2   . VAL A 1 102 ? -49.921 15.549  18.216  1.00 35.59 102 A 1 
ATOM 786  N N     . MET A 1 103 ? -49.849 11.209  15.756  1.00 33.86 103 A 1 
ATOM 787  C CA    . MET A 1 103 ? -50.251 9.811   15.603  1.00 35.22 103 A 1 
ATOM 788  C C     . MET A 1 103 ? -49.827 9.069   16.874  1.00 35.04 103 A 1 
ATOM 789  O O     . MET A 1 103 ? -48.826 8.365   16.902  1.00 35.06 103 A 1 
ATOM 790  C CB    . MET A 1 103 ? -49.684 9.213   14.307  1.00 35.03 103 A 1 
ATOM 791  C CG    . MET A 1 103 ? -50.373 9.767   13.048  1.00 32.64 103 A 1 
ATOM 792  S SD    . MET A 1 103 ? -51.332 8.554   12.082  1.00 30.45 103 A 1 
ATOM 793  C CE    . MET A 1 103 ? -49.984 7.672   11.246  1.00 27.76 103 A 1 
ATOM 794  N N     . LEU A 1 104 ? -50.566 9.325   17.958  1.00 37.16 104 A 1 
ATOM 795  C CA    . LEU A 1 104 ? -50.268 8.828   19.306  1.00 36.92 104 A 1 
ATOM 796  C C     . LEU A 1 104 ? -50.414 7.316   19.461  1.00 35.01 104 A 1 
ATOM 797  O O     . LEU A 1 104 ? -49.586 6.704   20.134  1.00 33.74 104 A 1 
ATOM 798  C CB    . LEU A 1 104 ? -51.208 9.523   20.309  1.00 35.59 104 A 1 
ATOM 799  C CG    . LEU A 1 104 ? -50.598 10.740  21.010  1.00 32.40 104 A 1 
ATOM 800  C CD1   . LEU A 1 104 ? -51.700 11.574  21.663  1.00 30.45 104 A 1 
ATOM 801  C CD2   . LEU A 1 104 ? -49.604 10.343  22.095  1.00 32.94 104 A 1 
ATOM 802  N N     . ASP A 1 105 ? -51.478 6.726   18.930  1.00 41.77 105 A 1 
ATOM 803  C CA    . ASP A 1 105 ? -52.028 5.497   19.522  1.00 42.60 105 A 1 
ATOM 804  C C     . ASP A 1 105 ? -51.215 4.215   19.312  1.00 40.57 105 A 1 
ATOM 805  O O     . ASP A 1 105 ? -51.423 3.229   20.022  1.00 39.97 105 A 1 
ATOM 806  C CB    . ASP A 1 105 ? -53.475 5.289   19.038  1.00 40.44 105 A 1 
ATOM 807  C CG    . ASP A 1 105 ? -54.514 6.104   19.816  1.00 36.26 105 A 1 
ATOM 808  O OD1   . ASP A 1 105 ? -54.185 6.609   20.909  1.00 34.51 105 A 1 
ATOM 809  O OD2   . ASP A 1 105 ? -55.650 6.192   19.302  1.00 33.39 105 A 1 
ATOM 810  N N     . CYS A 1 106 ? -50.315 4.158   18.352  1.00 46.01 106 A 1 
ATOM 811  C CA    . CYS A 1 106 ? -49.543 2.939   18.130  1.00 46.57 106 A 1 
ATOM 812  C C     . CYS A 1 106 ? -48.459 2.757   19.200  1.00 44.00 106 A 1 
ATOM 813  O O     . CYS A 1 106 ? -47.305 3.136   19.017  1.00 43.53 106 A 1 
ATOM 814  C CB    . CYS A 1 106 ? -49.020 2.865   16.691  1.00 44.69 106 A 1 
ATOM 815  S SG    . CYS A 1 106 ? -50.330 2.277   15.586  1.00 38.22 106 A 1 
ATOM 816  N N     . HIS A 1 107 ? -48.840 2.120   20.288  1.00 28.17 107 A 1 
ATOM 817  C CA    . HIS A 1 107 ? -47.981 1.753   21.423  1.00 29.11 107 A 1 
ATOM 818  C C     . HIS A 1 107 ? -46.720 0.935   21.090  1.00 27.02 107 A 1 
ATOM 819  O O     . HIS A 1 107 ? -45.839 0.859   21.953  1.00 25.91 107 A 1 
ATOM 820  C CB    . HIS A 1 107 ? -48.823 0.943   22.418  1.00 28.05 107 A 1 
ATOM 821  C CG    . HIS A 1 107 ? -49.296 1.726   23.607  1.00 26.47 107 A 1 
ATOM 822  N ND1   . HIS A 1 107 ? -48.492 2.263   24.576  1.00 24.60 107 A 1 
ATOM 823  C CD2   . HIS A 1 107 ? -50.586 1.990   23.983  1.00 23.81 107 A 1 
ATOM 824  C CE1   . HIS A 1 107 ? -49.278 2.843   25.499  1.00 22.38 107 A 1 
ATOM 825  N NE2   . HIS A 1 107 ? -50.553 2.694   25.179  1.00 23.20 107 A 1 
ATOM 826  N N     . ALA A 1 108 ? -46.673 0.248   19.946  1.00 34.80 108 A 1 
ATOM 827  C CA    . ALA A 1 108 ? -45.810 -0.909  19.757  1.00 34.46 108 A 1 
ATOM 828  C C     . ALA A 1 108 ? -44.310 -0.558  19.591  1.00 33.72 108 A 1 
ATOM 829  O O     . ALA A 1 108 ? -43.615 -0.386  20.569  1.00 31.81 108 A 1 
ATOM 830  C CB    . ALA A 1 108 ? -46.378 -1.785  18.638  1.00 32.19 108 A 1 
ATOM 831  N N     . ASP A 1 109 ? -43.817 -0.486  18.374  1.00 38.59 109 A 1 
ATOM 832  C CA    . ASP A 1 109 ? -42.371 -0.475  18.169  1.00 38.21 109 A 1 
ATOM 833  C C     . ASP A 1 109 ? -41.793 0.941   18.119  1.00 37.02 109 A 1 
ATOM 834  O O     . ASP A 1 109 ? -41.959 1.677   17.141  1.00 36.06 109 A 1 
ATOM 835  C CB    . ASP A 1 109 ? -41.997 -1.304  16.923  1.00 36.97 109 A 1 
ATOM 836  C CG    . ASP A 1 109 ? -42.102 -2.808  17.159  1.00 33.79 109 A 1 
ATOM 837  O OD1   . ASP A 1 109 ? -41.807 -3.239  18.288  1.00 34.80 109 A 1 
ATOM 838  O OD2   . ASP A 1 109 ? -42.465 -3.515  16.191  1.00 35.30 109 A 1 
ATOM 839  N N     . ALA A 1 110 ? -41.020 1.298   19.136  1.00 35.25 110 A 1 
ATOM 840  C CA    . ALA A 1 110 ? -40.247 2.542   19.208  1.00 35.07 110 A 1 
ATOM 841  C C     . ALA A 1 110 ? -39.368 2.809   17.972  1.00 34.82 110 A 1 
ATOM 842  O O     . ALA A 1 110 ? -39.080 3.963   17.641  1.00 34.04 110 A 1 
ATOM 843  C CB    . ALA A 1 110 ? -39.372 2.463   20.462  1.00 33.27 110 A 1 
ATOM 844  N N     . ALA A 1 111 ? -38.983 1.743   17.262  1.00 32.92 111 A 1 
ATOM 845  C CA    . ALA A 1 111 ? -38.225 1.836   16.020  1.00 33.60 111 A 1 
ATOM 846  C C     . ALA A 1 111 ? -39.005 2.536   14.889  1.00 33.04 111 A 1 
ATOM 847  O O     . ALA A 1 111 ? -38.424 3.320   14.140  1.00 32.33 111 A 1 
ATOM 848  C CB    . ALA A 1 111 ? -37.812 0.420   15.623  1.00 32.15 111 A 1 
ATOM 849  N N     . ALA A 1 112 ? -40.306 2.297   14.785  1.00 36.86 112 A 1 
ATOM 850  C CA    . ALA A 1 112 ? -41.142 2.895   13.757  1.00 37.74 112 A 1 
ATOM 851  C C     . ALA A 1 112 ? -41.277 4.424   13.931  1.00 37.98 112 A 1 
ATOM 852  O O     . ALA A 1 112 ? -41.226 5.168   12.951  1.00 38.68 112 A 1 
ATOM 853  C CB    . ALA A 1 112 ? -42.512 2.205   13.775  1.00 37.56 112 A 1 
ATOM 854  N N     . LEU A 1 113 ? -41.368 4.905   15.174  1.00 34.14 113 A 1 
ATOM 855  C CA    . LEU A 1 113 ? -41.394 6.337   15.489  1.00 34.49 113 A 1 
ATOM 856  C C     . LEU A 1 113 ? -40.082 7.029   15.111  1.00 33.37 113 A 1 
ATOM 857  O O     . LEU A 1 113 ? -40.110 8.131   14.571  1.00 31.96 113 A 1 
ATOM 858  C CB    . LEU A 1 113 ? -41.725 6.530   16.981  1.00 32.97 113 A 1 
ATOM 859  C CG    . LEU A 1 113 ? -43.234 6.454   17.277  1.00 30.42 113 A 1 
ATOM 860  C CD1   . LEU A 1 113 ? -43.471 6.203   18.769  1.00 30.66 113 A 1 
ATOM 861  C CD2   . LEU A 1 113 ? -43.944 7.749   16.888  1.00 32.79 113 A 1 
ATOM 862  N N     . CYS A 1 114 ? -38.935 6.381   15.319  1.00 44.37 114 A 1 
ATOM 863  C CA    . CYS A 1 114 ? -37.645 6.932   14.896  1.00 45.29 114 A 1 
ATOM 864  C C     . CYS A 1 114 ? -37.551 7.069   13.372  1.00 44.12 114 A 1 
ATOM 865  O O     . CYS A 1 114 ? -37.104 8.101   12.889  1.00 46.27 114 A 1 
ATOM 866  C CB    . CYS A 1 114 ? -36.510 6.064   15.441  1.00 45.26 114 A 1 
ATOM 867  S SG    . CYS A 1 114 ? -36.295 6.372   17.230  1.00 41.39 114 A 1 
ATOM 868  N N     . ALA A 1 115 ? -38.016 6.077   12.622  1.00 40.20 115 A 1 
ATOM 869  C CA    . ALA A 1 115 ? -38.016 6.129   11.161  1.00 41.68 115 A 1 
ATOM 870  C C     . ALA A 1 115 ? -38.939 7.232   10.625  1.00 41.03 115 A 1 
ATOM 871  O O     . ALA A 1 115 ? -38.553 7.987   9.722   1.00 41.28 115 A 1 
ATOM 872  C CB    . ALA A 1 115 ? -38.407 4.747   10.631  1.00 40.97 115 A 1 
ATOM 873  N N     . ALA A 1 116 ? -40.131 7.386   11.192  1.00 43.75 116 A 1 
ATOM 874  C CA    . ALA A 1 116 ? -41.059 8.450   10.832  1.00 44.00 116 A 1 
ATOM 875  C C     . ALA A 1 116 ? -40.484 9.846   11.137  1.00 43.84 116 A 1 
ATOM 876  O O     . ALA A 1 116 ? -40.652 10.781  10.349  1.00 43.46 116 A 1 
ATOM 877  C CB    . ALA A 1 116 ? -42.380 8.217   11.563  1.00 42.69 116 A 1 
ATOM 878  N N     . TYR A 1 117 ? -39.774 9.972   12.255  1.00 41.25 117 A 1 
ATOM 879  C CA    . TYR A 1 117 ? -39.124 11.217  12.642  1.00 43.29 117 A 1 
ATOM 880  C C     . TYR A 1 117 ? -37.958 11.577  11.707  1.00 43.95 117 A 1 
ATOM 881  O O     . TYR A 1 117 ? -37.878 12.719  11.236  1.00 43.30 117 A 1 
ATOM 882  C CB    . TYR A 1 117 ? -38.663 11.108  14.087  1.00 41.35 117 A 1 
ATOM 883  C CG    . TYR A 1 117 ? -38.129 12.415  14.621  1.00 38.15 117 A 1 
ATOM 884  C CD1   . TYR A 1 117 ? -36.751 12.641  14.699  1.00 37.19 117 A 1 
ATOM 885  C CD2   . TYR A 1 117 ? -39.032 13.425  14.997  1.00 38.39 117 A 1 
ATOM 886  C CE1   . TYR A 1 117 ? -36.274 13.868  15.181  1.00 34.89 117 A 1 
ATOM 887  C CE2   . TYR A 1 117 ? -38.568 14.651  15.466  1.00 35.24 117 A 1 
ATOM 888  C CZ    . TYR A 1 117 ? -37.181 14.871  15.576  1.00 34.71 117 A 1 
ATOM 889  O OH    . TYR A 1 117 ? -36.732 16.061  16.051  1.00 32.95 117 A 1 
ATOM 890  N N     . GLU A 1 118 ? -37.086 10.621  11.367  1.00 42.39 118 A 1 
ATOM 891  C CA    . GLU A 1 118 ? -36.021 10.839  10.376  1.00 43.23 118 A 1 
ATOM 892  C C     . GLU A 1 118 ? -36.600 11.219  9.014   1.00 42.42 118 A 1 
ATOM 893  O O     . GLU A 1 118 ? -36.124 12.175  8.384   1.00 40.65 118 A 1 
ATOM 894  C CB    . GLU A 1 118 ? -35.126 9.593   10.247  1.00 41.14 118 A 1 
ATOM 895  C CG    . GLU A 1 118 ? -34.125 9.496   11.412  1.00 36.81 118 A 1 
ATOM 896  C CD    . GLU A 1 118 ? -33.086 8.383   11.258  1.00 34.55 118 A 1 
ATOM 897  O OE1   . GLU A 1 118 ? -32.102 8.421   12.043  1.00 32.56 118 A 1 
ATOM 898  O OE2   . GLU A 1 118 ? -33.236 7.518   10.365  1.00 32.60 118 A 1 
ATOM 899  N N     . ALA A 1 119 ? -37.681 10.574  8.588   1.00 44.96 119 A 1 
ATOM 900  C CA    . ALA A 1 119 ? -38.378 10.923  7.360   1.00 44.21 119 A 1 
ATOM 901  C C     . ALA A 1 119 ? -38.925 12.353  7.391   1.00 42.87 119 A 1 
ATOM 902  O O     . ALA A 1 119 ? -38.764 13.085  6.414   1.00 42.41 119 A 1 
ATOM 903  C CB    . ALA A 1 119 ? -39.479 9.897   7.105   1.00 43.08 119 A 1 
ATOM 904  N N     . GLN A 1 120 ? -39.510 12.814  8.510   1.00 44.82 120 A 1 
ATOM 905  C CA    . GLN A 1 120 ? -40.001 14.191  8.640   1.00 45.83 120 A 1 
ATOM 906  C C     . GLN A 1 120 ? -38.880 15.231  8.640   1.00 44.77 120 A 1 
ATOM 907  O O     . GLN A 1 120 ? -39.014 16.251  7.968   1.00 43.88 120 A 1 
ATOM 908  C CB    . GLN A 1 120 ? -40.834 14.355  9.906   1.00 44.27 120 A 1 
ATOM 909  C CG    . GLN A 1 120 ? -42.302 13.982  9.662   1.00 40.29 120 A 1 
ATOM 910  C CD    . GLN A 1 120 ? -43.187 14.339  10.847  1.00 36.50 120 A 1 
ATOM 911  O OE1   . GLN A 1 120 ? -42.723 14.648  11.933  1.00 35.15 120 A 1 
ATOM 912  N NE2   . GLN A 1 120 ? -44.487 14.336  10.678  1.00 32.08 120 A 1 
ATOM 913  N N     . VAL A 1 121 ? -37.759 14.977  9.320   1.00 41.14 121 A 1 
ATOM 914  C CA    . VAL A 1 121 ? -36.610 15.899  9.310   1.00 40.44 121 A 1 
ATOM 915  C C     . VAL A 1 121 ? -36.009 15.984  7.898   1.00 38.21 121 A 1 
ATOM 916  O O     . VAL A 1 121 ? -35.662 17.073  7.429   1.00 36.89 121 A 1 
ATOM 917  C CB    . VAL A 1 121 ? -35.553 15.490  10.343  1.00 39.44 121 A 1 
ATOM 918  C CG1   . VAL A 1 121 ? -34.299 16.370  10.269  1.00 37.88 121 A 1 
ATOM 919  C CG2   . VAL A 1 121 ? -36.101 15.627  11.771  1.00 41.77 121 A 1 
ATOM 920  N N     . HIS A 1 122 ? -35.963 14.871  7.183   1.00 39.92 122 A 1 
ATOM 921  C CA    . HIS A 1 122 ? -35.595 14.868  5.769   1.00 40.05 122 A 1 
ATOM 922  C C     . HIS A 1 122 ? -36.611 15.624  4.907   1.00 37.63 122 A 1 
ATOM 923  O O     . HIS A 1 122 ? -36.201 16.406  4.050   1.00 35.80 122 A 1 
ATOM 924  C CB    . HIS A 1 122 ? -35.392 13.428  5.269   1.00 38.28 122 A 1 
ATOM 925  C CG    . HIS A 1 122 ? -33.973 12.975  5.420   1.00 35.24 122 A 1 
ATOM 926  N ND1   . HIS A 1 122 ? -32.923 13.342  4.597   1.00 34.01 122 A 1 
ATOM 927  C CD2   . HIS A 1 122 ? -33.435 12.165  6.377   1.00 33.38 122 A 1 
ATOM 928  C CE1   . HIS A 1 122 ? -31.805 12.764  5.053   1.00 32.36 122 A 1 
ATOM 929  N NE2   . HIS A 1 122 ? -32.073 12.045  6.132   1.00 32.56 122 A 1 
ATOM 930  N N     . TYR A 1 123 ? -37.909 15.460  5.138   1.00 37.97 123 A 1 
ATOM 931  C CA    . TYR A 1 123 ? -38.968 16.113  4.361   1.00 37.52 123 A 1 
ATOM 932  C C     . TYR A 1 123 ? -39.020 17.627  4.606   1.00 37.02 123 A 1 
ATOM 933  O O     . TYR A 1 123 ? -39.105 18.398  3.649   1.00 35.72 123 A 1 
ATOM 934  C CB    . TYR A 1 123 ? -40.310 15.439  4.673   1.00 35.58 123 A 1 
ATOM 935  C CG    . TYR A 1 123 ? -41.318 15.579  3.550   1.00 33.49 123 A 1 
ATOM 936  C CD1   . TYR A 1 123 ? -42.242 16.633  3.525   1.00 30.68 123 A 1 
ATOM 937  C CD2   . TYR A 1 123 ? -41.320 14.631  2.503   1.00 31.19 123 A 1 
ATOM 938  C CE1   . TYR A 1 123 ? -43.157 16.752  2.480   1.00 26.42 123 A 1 
ATOM 939  C CE2   . TYR A 1 123 ? -42.233 14.732  1.450   1.00 26.71 123 A 1 
ATOM 940  C CZ    . TYR A 1 123 ? -43.156 15.798  1.444   1.00 26.98 123 A 1 
ATOM 941  O OH    . TYR A 1 123 ? -44.060 15.904  0.415   1.00 25.42 123 A 1 
ATOM 942  N N     . ALA A 1 124 ? -38.869 18.074  5.849   1.00 37.32 124 A 1 
ATOM 943  C CA    . ALA A 1 124 ? -38.811 19.497  6.190   1.00 36.38 124 A 1 
ATOM 944  C C     . ALA A 1 124 ? -37.617 20.193  5.514   1.00 35.47 124 A 1 
ATOM 945  O O     . ALA A 1 124 ? -37.760 21.275  4.939   1.00 34.05 124 A 1 
ATOM 946  C CB    . ALA A 1 124 ? -38.753 19.635  7.709   1.00 34.12 124 A 1 
ATOM 947  N N     . ASN A 1 125 ? -36.469 19.531  5.485   1.00 33.75 125 A 1 
ATOM 948  C CA    . ASN A 1 125 ? -35.297 20.042  4.779   1.00 31.07 125 A 1 
ATOM 949  C C     . ASN A 1 125 ? -35.432 19.983  3.244   1.00 30.19 125 A 1 
ATOM 950  O O     . ASN A 1 125 ? -34.850 20.812  2.547   1.00 27.91 125 A 1 
ATOM 951  C CB    . ASN A 1 125 ? -34.064 19.272  5.259   1.00 29.80 125 A 1 
ATOM 952  C CG    . ASN A 1 125 ? -33.426 19.907  6.478   1.00 26.06 125 A 1 
ATOM 953  O OD1   . ASN A 1 125 ? -33.365 21.109  6.626   1.00 25.31 125 A 1 
ATOM 954  N ND2   . ASN A 1 125 ? -32.855 19.123  7.352   1.00 26.76 125 A 1 
ATOM 955  N N     . LEU A 1 126 ? -36.158 19.023  2.700   1.00 32.16 126 A 1 
ATOM 956  C CA    . LEU A 1 126 ? -36.500 18.991  1.277   1.00 29.91 126 A 1 
ATOM 957  C C     . LEU A 1 126 ? -37.404 20.171  0.905   1.00 29.44 126 A 1 
ATOM 958  O O     . LEU A 1 126 ? -37.190 20.783  -0.138  1.00 27.42 126 A 1 
ATOM 959  C CB    . LEU A 1 126 ? -37.162 17.652  0.926   1.00 27.74 126 A 1 
ATOM 960  C CG    . LEU A 1 126 ? -36.159 16.655  0.320   1.00 24.23 126 A 1 
ATOM 961  C CD1   . LEU A 1 126 ? -36.612 15.218  0.556   1.00 21.87 126 A 1 
ATOM 962  C CD2   . LEU A 1 126 ? -36.018 16.866  -1.187  1.00 24.47 126 A 1 
ATOM 963  N N     . LEU A 1 127 ? -38.355 20.551  1.769   1.00 30.37 127 A 1 
ATOM 964  C CA    . LEU A 1 127 ? -39.228 21.707  1.546   1.00 29.21 127 A 1 
ATOM 965  C C     . LEU A 1 127 ? -38.447 23.028  1.527   1.00 28.63 127 A 1 
ATOM 966  O O     . LEU A 1 127 ? -38.720 23.871  0.680   1.00 26.66 127 A 1 
ATOM 967  C CB    . LEU A 1 127 ? -40.328 21.735  2.609   1.00 27.50 127 A 1 
ATOM 968  C CG    . LEU A 1 127 ? -41.468 20.733  2.343   1.00 23.82 127 A 1 
ATOM 969  C CD1   . LEU A 1 127 ? -42.347 20.611  3.579   1.00 21.98 127 A 1 
ATOM 970  C CD2   . LEU A 1 127 ? -42.341 21.185  1.174   1.00 24.14 127 A 1 
ATOM 971  N N     . THR A 1 128 ? -37.424 23.190  2.384   1.00 35.68 128 A 1 
ATOM 972  C CA    . THR A 1 128 ? -36.566 24.389  2.319   1.00 35.75 128 A 1 
ATOM 973  C C     . THR A 1 128 ? -35.692 24.427  1.071   1.00 35.41 128 A 1 
ATOM 974  O O     . THR A 1 128 ? -35.473 25.503  0.521   1.00 32.86 128 A 1 
ATOM 975  C CB    . THR A 1 128 ? -35.676 24.553  3.568   1.00 32.95 128 A 1 
ATOM 976  O OG1   . THR A 1 128 ? -35.365 23.325  4.161   1.00 30.13 128 A 1 
ATOM 977  C CG2   . THR A 1 128 ? -36.348 25.418  4.618   1.00 29.82 128 A 1 
ATOM 978  N N     . VAL A 1 129 ? -35.235 23.295  0.573   1.00 30.24 129 A 1 
ATOM 979  C CA    . VAL A 1 129 ? -34.526 23.233  -0.724  1.00 29.93 129 A 1 
ATOM 980  C C     . VAL A 1 129 ? -35.481 23.487  -1.897  1.00 28.86 129 A 1 
ATOM 981  O O     . VAL A 1 129 ? -35.088 24.114  -2.893  1.00 26.23 129 A 1 
ATOM 982  C CB    . VAL A 1 129 ? -33.776 21.903  -0.889  1.00 27.32 129 A 1 
ATOM 983  C CG1   . VAL A 1 129 ? -33.106 21.763  -2.270  1.00 24.27 129 A 1 
ATOM 984  C CG2   . VAL A 1 129 ? -32.653 21.773  0.147   1.00 24.70 129 A 1 
ATOM 985  N N     . MET A 1 130 ? -36.726 23.041  -1.785  1.00 35.82 130 A 1 
ATOM 986  C CA    . MET A 1 130 ? -37.793 23.275  -2.770  1.00 34.38 130 A 1 
ATOM 987  C C     . MET A 1 130 ? -38.353 24.696  -2.720  1.00 33.63 130 A 1 
ATOM 988  O O     . MET A 1 130 ? -39.277 24.995  -3.474  1.00 31.97 130 A 1 
ATOM 989  C CB    . MET A 1 130 ? -38.925 22.251  -2.591  1.00 32.85 130 A 1 
ATOM 990  C CG    . MET A 1 130 ? -38.525 20.857  -3.079  1.00 28.94 130 A 1 
ATOM 991  S SD    . MET A 1 130 ? -38.686 20.645  -4.885  1.00 25.63 130 A 1 
ATOM 992  C CE    . MET A 1 130 ? -40.132 19.568  -4.910  1.00 22.43 130 A 1 
ATOM 993  N N     . HIS A 1 131 ? -37.802 25.597  -1.882  1.00 35.59 131 A 1 
ATOM 994  C CA    . HIS A 1 131 ? -38.101 27.014  -2.045  1.00 36.29 131 A 1 
ATOM 995  C C     . HIS A 1 131 ? -37.710 27.396  -3.467  1.00 33.83 131 A 1 
ATOM 996  O O     . HIS A 1 131 ? -36.538 27.441  -3.839  1.00 31.79 131 A 1 
ATOM 997  C CB    . HIS A 1 131 ? -37.435 27.890  -0.988  1.00 35.39 131 A 1 
ATOM 998  C CG    . HIS A 1 131 ? -38.343 28.115  0.192   1.00 32.15 131 A 1 
ATOM 999  N ND1   . HIS A 1 131 ? -39.490 28.877  0.190   1.00 30.76 131 A 1 
ATOM 1000 C CD2   . HIS A 1 131 ? -38.230 27.592  1.446   1.00 30.03 131 A 1 
ATOM 1001 C CE1   . HIS A 1 131 ? -40.050 28.809  1.407   1.00 30.61 131 A 1 
ATOM 1002 N NE2   . HIS A 1 131 ? -39.313 28.039  2.198   1.00 29.68 131 A 1 
ATOM 1003 N N     . GLN A 1 132 ? -38.760 27.634  -4.266  1.00 31.09 132 A 1 
ATOM 1004 C CA    . GLN A 1 132 ? -38.679 28.004  -5.658  1.00 31.25 132 A 1 
ATOM 1005 C C     . GLN A 1 132 ? -37.705 29.170  -5.766  1.00 29.62 132 A 1 
ATOM 1006 O O     . GLN A 1 132 ? -38.009 30.293  -5.362  1.00 28.97 132 A 1 
ATOM 1007 C CB    . GLN A 1 132 ? -40.063 28.408  -6.186  1.00 31.91 132 A 1 
ATOM 1008 C CG    . GLN A 1 132 ? -41.028 27.224  -6.386  1.00 29.38 132 A 1 
ATOM 1009 C CD    . GLN A 1 132 ? -42.436 27.683  -6.804  1.00 24.98 132 A 1 
ATOM 1010 O OE1   . GLN A 1 132 ? -42.802 28.827  -6.688  1.00 23.24 132 A 1 
ATOM 1011 N NE2   . GLN A 1 132 ? -43.256 26.786  -7.293  1.00 20.73 132 A 1 
ATOM 1012 N N     . ARG A 1 133 ? -36.540 28.922  -6.357  1.00 37.13 133 A 1 
ATOM 1013 C CA    . ARG A 1 133 ? -35.815 29.983  -7.037  1.00 37.00 133 A 1 
ATOM 1014 C C     . ARG A 1 133 ? -36.758 30.432  -8.146  1.00 34.00 133 A 1 
ATOM 1015 O O     . ARG A 1 133 ? -36.758 29.840  -9.218  1.00 33.40 133 A 1 
ATOM 1016 C CB    . ARG A 1 133 ? -34.474 29.499  -7.605  1.00 37.30 133 A 1 
ATOM 1017 C CG    . ARG A 1 133 ? -33.386 29.404  -6.524  1.00 35.40 133 A 1 
ATOM 1018 C CD    . ARG A 1 133 ? -32.052 29.047  -7.174  1.00 35.64 133 A 1 
ATOM 1019 N NE    . ARG A 1 133 ? -30.961 28.998  -6.189  1.00 30.13 133 A 1 
ATOM 1020 C CZ    . ARG A 1 133 ? -29.689 28.718  -6.448  1.00 28.15 133 A 1 
ATOM 1021 N NH1   . ARG A 1 133 ? -29.287 28.448  -7.663  1.00 26.45 133 A 1 
ATOM 1022 N NH2   . ARG A 1 133 ? -28.815 28.702  -5.493  1.00 23.90 133 A 1 
ATOM 1023 N N     . MET A 1 134 ? -37.596 31.430  -7.827  1.00 34.15 134 A 1 
ATOM 1024 C CA    . MET A 1 134 ? -38.351 32.168  -8.831  1.00 35.32 134 A 1 
ATOM 1025 C C     . MET A 1 134 ? -37.336 32.521  -9.907  1.00 33.15 134 A 1 
ATOM 1026 O O     . MET A 1 134 ? -36.367 33.225  -9.600  1.00 32.39 134 A 1 
ATOM 1027 C CB    . MET A 1 134 ? -38.959 33.444  -8.211  1.00 35.76 134 A 1 
ATOM 1028 C CG    . MET A 1 134 ? -40.229 33.166  -7.400  1.00 33.25 134 A 1 
ATOM 1029 S SD    . MET A 1 134 ? -41.777 33.380  -8.319  1.00 30.15 134 A 1 
ATOM 1030 C CE    . MET A 1 134 ? -41.942 35.175  -8.207  1.00 27.55 134 A 1 
ATOM 1031 N N     . PRO A 1 135 ? -37.455 31.965  -11.110 1.00 35.04 135 A 1 
ATOM 1032 C CA    . PRO A 1 135 ? -36.579 32.348  -12.182 1.00 34.47 135 A 1 
ATOM 1033 C C     . PRO A 1 135 ? -36.838 33.837  -12.384 1.00 32.69 135 A 1 
ATOM 1034 O O     . PRO A 1 135 ? -37.941 34.227  -12.746 1.00 31.68 135 A 1 
ATOM 1035 C CB    . PRO A 1 135 ? -36.972 31.483  -13.382 1.00 33.48 135 A 1 
ATOM 1036 C CG    . PRO A 1 135 ? -38.430 31.126  -13.101 1.00 33.05 135 A 1 
ATOM 1037 C CD    . PRO A 1 135 ? -38.510 31.081  -11.572 1.00 38.16 135 A 1 
ATOM 1038 N N     . VAL A 1 136 ? -35.840 34.661  -12.036 1.00 33.66 136 A 1 
ATOM 1039 C CA    . VAL A 1 136 ? -35.912 36.084  -12.363 1.00 34.98 136 A 1 
ATOM 1040 C C     . VAL A 1 136 ? -35.987 36.107  -13.880 1.00 32.96 136 A 1 
ATOM 1041 O O     . VAL A 1 136 ? -35.010 35.795  -14.549 1.00 32.09 136 A 1 
ATOM 1042 C CB    . VAL A 1 136 ? -34.702 36.868  -11.836 1.00 33.47 136 A 1 
ATOM 1043 C CG1   . VAL A 1 136 ? -34.772 38.335  -12.260 1.00 31.39 136 A 1 
ATOM 1044 C CG2   . VAL A 1 136 ? -34.660 36.820  -10.301 1.00 37.59 136 A 1 
ATOM 1045 N N     . VAL A 1 137 ? -37.178 36.368  -14.387 1.00 32.70 137 A 1 
ATOM 1046 C CA    . VAL A 1 137 ? -37.460 36.465  -15.814 1.00 36.03 137 A 1 
ATOM 1047 C C     . VAL A 1 137 ? -36.662 37.667  -16.285 1.00 33.58 137 A 1 
ATOM 1048 O O     . VAL A 1 137 ? -37.089 38.807  -16.145 1.00 32.72 137 A 1 
ATOM 1049 C CB    . VAL A 1 137 ? -38.964 36.610  -16.104 1.00 33.98 137 A 1 
ATOM 1050 C CG1   . VAL A 1 137 ? -39.230 36.613  -17.605 1.00 31.83 137 A 1 
ATOM 1051 C CG2   . VAL A 1 137 ? -39.774 35.464  -15.483 1.00 35.10 137 A 1 
ATOM 1052 N N     . SER A 1 138 ? -35.448 37.419  -16.734 1.00 33.97 138 A 1 
ATOM 1053 C CA    . SER A 1 138 ? -34.624 38.452  -17.337 1.00 36.98 138 A 1 
ATOM 1054 C C     . SER A 1 138 ? -35.406 38.983  -18.522 1.00 35.99 138 A 1 
ATOM 1055 O O     . SER A 1 138 ? -35.794 38.201  -19.393 1.00 35.41 138 A 1 
ATOM 1056 C CB    . SER A 1 138 ? -33.268 37.895  -17.770 1.00 34.62 138 A 1 
ATOM 1057 O OG    . SER A 1 138 ? -33.426 36.749  -18.585 1.00 33.50 138 A 1 
ATOM 1058 N N     . HIS A 1 139 ? -35.698 40.290  -18.508 1.00 28.49 139 A 1 
ATOM 1059 C CA    . HIS A 1 139 ? -36.471 40.941  -19.555 1.00 32.39 139 A 1 
ATOM 1060 C C     . HIS A 1 139 ? -35.911 40.561  -20.928 1.00 30.02 139 A 1 
ATOM 1061 O O     . HIS A 1 139 ? -34.685 40.538  -21.095 1.00 29.64 139 A 1 
ATOM 1062 C CB    . HIS A 1 139 ? -36.456 42.463  -19.362 1.00 30.82 139 A 1 
ATOM 1063 C CG    . HIS A 1 139 ? -37.512 42.936  -18.392 1.00 29.65 139 A 1 
ATOM 1064 N ND1   . HIS A 1 139 ? -38.835 43.167  -18.692 1.00 30.42 139 A 1 
ATOM 1065 C CD2   . HIS A 1 139 ? -37.354 43.228  -17.068 1.00 31.27 139 A 1 
ATOM 1066 C CE1   . HIS A 1 139 ? -39.441 43.584  -17.572 1.00 29.01 139 A 1 
ATOM 1067 N NE2   . HIS A 1 139 ? -38.589 43.626  -16.563 1.00 29.29 139 A 1 
ATOM 1068 N N     . PRO A 1 140 ? -36.775 40.252  -21.895 1.00 33.07 140 A 1 
ATOM 1069 C CA    . PRO A 1 140 ? -36.347 39.839  -23.210 1.00 36.42 140 A 1 
ATOM 1070 C C     . PRO A 1 140 ? -35.582 41.000  -23.848 1.00 35.58 140 A 1 
ATOM 1071 O O     . PRO A 1 140 ? -36.161 42.039  -24.169 1.00 34.91 140 A 1 
ATOM 1072 C CB    . PRO A 1 140 ? -37.630 39.472  -23.969 1.00 33.80 140 A 1 
ATOM 1073 C CG    . PRO A 1 140 ? -38.714 40.294  -23.275 1.00 33.18 140 A 1 
ATOM 1074 C CD    . PRO A 1 140 ? -38.229 40.346  -21.822 1.00 37.99 140 A 1 
ATOM 1075 N N     . ALA A 1 141 ? -34.283 40.846  -23.952 1.00 29.12 141 A 1 
ATOM 1076 C CA    . ALA A 1 141 ? -33.467 41.802  -24.671 1.00 30.86 141 A 1 
ATOM 1077 C C     . ALA A 1 141 ? -34.001 41.873  -26.107 1.00 28.80 141 A 1 
ATOM 1078 O O     . ALA A 1 141 ? -34.165 40.839  -26.769 1.00 28.48 141 A 1 
ATOM 1079 C CB    . ALA A 1 141 ? -32.001 41.391  -24.603 1.00 29.75 141 A 1 
ATOM 1080 N N     . VAL A 1 142 ? -34.325 43.093  -26.542 1.00 30.51 142 A 1 
ATOM 1081 C CA    . VAL A 1 142 ? -34.962 43.365  -27.832 1.00 35.21 142 A 1 
ATOM 1082 C C     . VAL A 1 142 ? -34.036 42.845  -28.935 1.00 32.67 142 A 1 
ATOM 1083 O O     . VAL A 1 142 ? -32.936 43.357  -29.119 1.00 32.92 142 A 1 
ATOM 1084 C CB    . VAL A 1 142 ? -35.263 44.869  -27.986 1.00 33.70 142 A 1 
ATOM 1085 C CG1   . VAL A 1 142 ? -35.943 45.174  -29.312 1.00 32.09 142 A 1 
ATOM 1086 C CG2   . VAL A 1 142 ? -36.180 45.361  -26.856 1.00 38.67 142 A 1 
ATOM 1087 N N     . ALA A 1 143 ? -34.474 41.802  -29.619 1.00 34.78 143 A 1 
ATOM 1088 C CA    . ALA A 1 143 ? -33.736 41.210  -30.726 1.00 39.14 143 A 1 
ATOM 1089 C C     . ALA A 1 143 ? -33.656 42.238  -31.862 1.00 37.43 143 A 1 
ATOM 1090 O O     . ALA A 1 143 ? -34.643 42.481  -32.558 1.00 37.78 143 A 1 
ATOM 1091 C CB    . ALA A 1 143 ? -34.423 39.910  -31.147 1.00 37.07 143 A 1 
ATOM 1092 N N     . ILE A 1 144 ? -32.496 42.873  -32.032 1.00 34.42 144 A 1 
ATOM 1093 C CA    . ILE A 1 144 ? -32.228 43.774  -33.154 1.00 37.55 144 A 1 
ATOM 1094 C C     . ILE A 1 144 ? -32.322 42.934  -34.439 1.00 35.87 144 A 1 
ATOM 1095 O O     . ILE A 1 144 ? -31.715 41.859  -34.494 1.00 34.75 144 A 1 
ATOM 1096 C CB    . ILE A 1 144 ? -30.869 44.481  -32.999 1.00 35.73 144 A 1 
ATOM 1097 C CG1   . ILE A 1 144 ? -30.858 45.339  -31.716 1.00 34.75 144 A 1 
ATOM 1098 C CG2   . ILE A 1 144 ? -30.562 45.358  -34.225 1.00 38.39 144 A 1 
ATOM 1099 C CD1   . ILE A 1 144 ? -29.505 45.960  -31.374 1.00 36.97 144 A 1 
ATOM 1100 N N     . PRO A 1 145 ? -33.097 43.366  -35.446 1.00 35.89 145 A 1 
ATOM 1101 C CA    . PRO A 1 145 ? -33.374 42.573  -36.627 1.00 40.06 145 A 1 
ATOM 1102 C C     . PRO A 1 145 ? -32.081 42.351  -37.432 1.00 39.33 145 A 1 
ATOM 1103 O O     . PRO A 1 145 ? -31.417 43.324  -37.789 1.00 39.35 145 A 1 
ATOM 1104 C CB    . PRO A 1 145 ? -34.429 43.352  -37.412 1.00 37.70 145 A 1 
ATOM 1105 C CG    . PRO A 1 145 ? -34.201 44.799  -36.980 1.00 37.57 145 A 1 
ATOM 1106 C CD    . PRO A 1 145 ? -33.758 44.656  -35.521 1.00 43.17 145 A 1 
ATOM 1107 N N     . PRO A 1 146 ? -31.697 41.122  -37.740 1.00 34.15 146 A 1 
ATOM 1108 C CA    . PRO A 1 146 ? -30.524 40.860  -38.551 1.00 37.14 146 A 1 
ATOM 1109 C C     . PRO A 1 146 ? -30.770 41.338  -39.983 1.00 36.30 146 A 1 
ATOM 1110 O O     . PRO A 1 146 ? -31.767 40.978  -40.615 1.00 36.14 146 A 1 
ATOM 1111 C CB    . PRO A 1 146 ? -30.267 39.354  -38.450 1.00 35.15 146 A 1 
ATOM 1112 C CG    . PRO A 1 146 ? -31.663 38.773  -38.219 1.00 35.96 146 A 1 
ATOM 1113 C CD    . PRO A 1 146 ? -32.369 39.865  -37.395 1.00 43.51 146 A 1 
ATOM 1114 N N     . VAL A 1 147 ? -29.875 42.181  -40.473 1.00 33.59 147 A 1 
ATOM 1115 C CA    . VAL A 1 147 ? -29.953 42.795  -41.807 1.00 37.21 147 A 1 
ATOM 1116 C C     . VAL A 1 147 ? -29.656 41.760  -42.908 1.00 35.47 147 A 1 
ATOM 1117 O O     . VAL A 1 147 ? -29.140 40.672  -42.654 1.00 35.12 147 A 1 
ATOM 1118 C CB    . VAL A 1 147 ? -29.042 44.044  -41.897 1.00 34.29 147 A 1 
ATOM 1119 C CG1   . VAL A 1 147 ? -29.311 44.873  -43.157 1.00 33.00 147 A 1 
ATOM 1120 C CG2   . VAL A 1 147 ? -29.245 45.000  -40.708 1.00 39.23 147 A 1 
ATOM 1121 N N     . SER A 1 148 ? -29.949 42.115  -44.136 1.00 37.52 148 A 1 
ATOM 1122 C CA    . SER A 1 148 ? -30.390 41.340  -45.301 1.00 39.53 148 A 1 
ATOM 1123 C C     . SER A 1 148 ? -29.370 40.550  -46.131 1.00 37.89 148 A 1 
ATOM 1124 O O     . SER A 1 148 ? -29.787 40.021  -47.157 1.00 38.06 148 A 1 
ATOM 1125 C CB    . SER A 1 148 ? -31.037 42.352  -46.250 1.00 37.40 148 A 1 
ATOM 1126 O OG    . SER A 1 148 ? -30.115 43.374  -46.594 1.00 35.78 148 A 1 
ATOM 1127 N N     . LEU A 1 149 ? -28.094 40.618  -45.875 1.00 28.23 149 A 1 
ATOM 1128 C CA    . LEU A 1 149 ? -27.079 40.508  -46.942 1.00 31.39 149 A 1 
ATOM 1129 C C     . LEU A 1 149 ? -27.197 39.257  -47.843 1.00 29.85 149 A 1 
ATOM 1130 O O     . LEU A 1 149 ? -27.485 38.153  -47.401 1.00 28.38 149 A 1 
ATOM 1131 C CB    . LEU A 1 149 ? -25.663 40.699  -46.379 1.00 28.69 149 A 1 
ATOM 1132 C CG    . LEU A 1 149 ? -25.218 42.173  -46.371 1.00 26.99 149 A 1 
ATOM 1133 C CD1   . LEU A 1 149 ? -23.957 42.337  -45.527 1.00 27.88 149 A 1 
ATOM 1134 C CD2   . LEU A 1 149 ? -24.921 42.700  -47.780 1.00 30.76 149 A 1 
ATOM 1135 N N     . PHE A 1 150 ? -26.908 39.519  -49.142 1.00 28.45 150 A 1 
ATOM 1136 C CA    . PHE A 1 150 ? -27.550 38.929  -50.329 1.00 31.97 150 A 1 
ATOM 1137 C C     . PHE A 1 150 ? -26.850 37.711  -50.984 1.00 30.28 150 A 1 
ATOM 1138 O O     . PHE A 1 150 ? -27.426 37.120  -51.882 1.00 29.89 150 A 1 
ATOM 1139 C CB    . PHE A 1 150 ? -27.622 40.074  -51.352 1.00 29.63 150 A 1 
ATOM 1140 C CG    . PHE A 1 150 ? -28.820 40.108  -52.264 1.00 30.81 150 A 1 
ATOM 1141 C CD1   . PHE A 1 150 ? -28.760 39.541  -53.555 1.00 32.79 150 A 1 
ATOM 1142 C CD2   . PHE A 1 150 ? -29.989 40.770  -51.844 1.00 34.67 150 A 1 
ATOM 1143 C CE1   . PHE A 1 150 ? -29.878 39.635  -54.410 1.00 30.59 150 A 1 
ATOM 1144 C CE2   . PHE A 1 150 ? -31.100 40.856  -52.697 1.00 29.26 150 A 1 
ATOM 1145 C CZ    . PHE A 1 150 ? -31.050 40.295  -53.991 1.00 28.53 150 A 1 
ATOM 1146 N N     . ALA A 1 151 ? -25.618 37.436  -50.657 1.00 31.23 151 A 1 
ATOM 1147 C CA    . ALA A 1 151 ? -24.592 36.988  -51.612 1.00 34.58 151 A 1 
ATOM 1148 C C     . ALA A 1 151 ? -24.895 35.703  -52.415 1.00 32.75 151 A 1 
ATOM 1149 O O     . ALA A 1 151 ? -25.527 34.764  -51.941 1.00 31.90 151 A 1 
ATOM 1150 C CB    . ALA A 1 151 ? -23.242 36.925  -50.907 1.00 32.30 151 A 1 
ATOM 1151 N N     . GLU A 1 152 ? -24.335 35.683  -53.632 1.00 29.50 152 A 1 
ATOM 1152 C CA    . GLU A 1 152 ? -24.933 35.173  -54.881 1.00 32.13 152 A 1 
ATOM 1153 C C     . GLU A 1 152 ? -24.424 33.791  -55.388 1.00 30.47 152 A 1 
ATOM 1154 O O     . GLU A 1 152 ? -24.943 33.289  -56.367 1.00 29.50 152 A 1 
ATOM 1155 C CB    . GLU A 1 152 ? -24.575 36.265  -55.914 1.00 30.70 152 A 1 
ATOM 1156 C CG    . GLU A 1 152 ? -25.298 36.262  -57.264 1.00 29.51 152 A 1 
ATOM 1157 C CD    . GLU A 1 152 ? -24.907 37.468  -58.125 1.00 30.35 152 A 1 
ATOM 1158 O OE1   . GLU A 1 152 ? -25.693 37.800  -59.044 1.00 29.97 152 A 1 
ATOM 1159 O OE2   . GLU A 1 152 ? -23.844 38.089  -57.868 1.00 30.57 152 A 1 
ATOM 1160 N N     . ALA A 1 153 ? -23.392 33.227  -54.844 1.00 30.91 153 A 1 
ATOM 1161 C CA    . ALA A 1 153 ? -22.364 32.468  -55.577 1.00 33.54 153 A 1 
ATOM 1162 C C     . ALA A 1 153 ? -22.857 31.310  -56.490 1.00 31.26 153 A 1 
ATOM 1163 O O     . ALA A 1 153 ? -23.669 30.476  -56.095 1.00 30.90 153 A 1 
ATOM 1164 C CB    . ALA A 1 153 ? -21.290 32.007  -54.598 1.00 31.93 153 A 1 
ATOM 1165 N N     . GLU A 1 154 ? -22.264 31.272  -57.705 1.00 30.54 154 A 1 
ATOM 1166 C CA    . GLU A 1 154 ? -22.805 30.664  -58.935 1.00 33.82 154 A 1 
ATOM 1167 C C     . GLU A 1 154 ? -22.654 29.135  -59.181 1.00 31.78 154 A 1 
ATOM 1168 O O     . GLU A 1 154 ? -23.605 28.482  -59.604 1.00 30.84 154 A 1 
ATOM 1169 C CB    . GLU A 1 154 ? -22.067 31.309  -60.126 1.00 32.54 154 A 1 
ATOM 1170 C CG    . GLU A 1 154 ? -22.230 32.816  -60.354 1.00 30.87 154 A 1 
ATOM 1171 C CD    . GLU A 1 154 ? -21.381 33.239  -61.573 1.00 30.69 154 A 1 
ATOM 1172 O OE1   . GLU A 1 154 ? -21.946 33.796  -62.529 1.00 29.96 154 A 1 
ATOM 1173 O OE2   . GLU A 1 154 ? -20.157 32.944  -61.560 1.00 31.39 154 A 1 
ATOM 1174 N N     . ALA A 1 155 ? -21.432 28.667  -59.177 1.00 30.80 155 A 1 
ATOM 1175 C CA    . ALA A 1 155 ? -20.947 27.936  -60.372 1.00 32.86 155 A 1 
ATOM 1176 C C     . ALA A 1 155 ? -21.089 26.385  -60.343 1.00 30.48 155 A 1 
ATOM 1177 O O     . ALA A 1 155 ? -21.479 25.810  -59.355 1.00 29.97 155 A 1 
ATOM 1178 C CB    . ALA A 1 155 ? -19.491 28.388  -60.579 1.00 31.71 155 A 1 
ATOM 1179 N N     . THR A 1 156 ? -20.691 25.627  -61.342 1.00 35.64 156 A 1 
ATOM 1180 C CA    . THR A 1 156 ? -21.221 25.304  -62.678 1.00 37.99 156 A 1 
ATOM 1181 C C     . THR A 1 156 ? -21.150 23.805  -63.041 1.00 35.60 156 A 1 
ATOM 1182 O O     . THR A 1 156 ? -22.086 23.294  -63.623 1.00 35.04 156 A 1 
ATOM 1183 C CB    . THR A 1 156 ? -20.414 25.998  -63.805 1.00 34.40 156 A 1 
ATOM 1184 O OG1   . THR A 1 156 ? -19.030 25.999  -63.505 1.00 33.04 156 A 1 
ATOM 1185 C CG2   . THR A 1 156 ? -20.846 27.429  -64.104 1.00 37.02 156 A 1 
ATOM 1186 N N     . ALA A 1 157 ? -20.013 23.142  -62.849 1.00 31.48 157 A 1 
ATOM 1187 C CA    . ALA A 1 157 ? -19.465 22.282  -63.919 1.00 32.07 157 A 1 
ATOM 1188 C C     . ALA A 1 157 ? -20.084 20.857  -64.109 1.00 29.15 157 A 1 
ATOM 1189 O O     . ALA A 1 157 ? -20.690 20.312  -63.208 1.00 29.13 157 A 1 
ATOM 1190 C CB    . ALA A 1 157 ? -17.938 22.236  -63.758 1.00 31.79 157 A 1 
ATOM 1191 N N     . PRO A 1 158 ? -19.877 20.237  -65.302 1.00 31.21 158 A 1 
ATOM 1192 C CA    . PRO A 1 158 ? -20.954 19.481  -65.981 1.00 33.78 158 A 1 
ATOM 1193 C C     . PRO A 1 158 ? -20.761 17.968  -66.279 1.00 32.67 158 A 1 
ATOM 1194 O O     . PRO A 1 158 ? -21.719 17.285  -66.633 1.00 32.29 158 A 1 
ATOM 1195 C CB    . PRO A 1 158 ? -21.031 20.235  -67.314 1.00 31.30 158 A 1 
ATOM 1196 C CG    . PRO A 1 158 ? -19.567 20.515  -67.655 1.00 31.99 158 A 1 
ATOM 1197 C CD    . PRO A 1 158 ? -18.924 20.683  -66.290 1.00 39.33 158 A 1 
ATOM 1198 N N     . VAL A 1 159 ? -19.543 17.528  -66.335 1.00 30.55 159 A 1 
ATOM 1199 C CA    . VAL A 1 159 ? -19.000 16.458  -67.246 1.00 34.47 159 A 1 
ATOM 1200 C C     . VAL A 1 159 ? -19.305 15.009  -66.752 1.00 32.84 159 A 1 
ATOM 1201 O O     . VAL A 1 159 ? -19.620 14.858  -65.584 1.00 32.15 159 A 1 
ATOM 1202 C CB    . VAL A 1 159 ? -17.474 16.733  -67.337 1.00 31.88 159 A 1 
ATOM 1203 C CG1   . VAL A 1 159 ? -16.698 15.930  -68.356 1.00 30.07 159 A 1 
ATOM 1204 C CG2   . VAL A 1 159 ? -17.150 18.194  -67.666 1.00 36.40 159 A 1 
ATOM 1205 N N     . LEU A 1 160 ? -19.203 13.895  -67.459 1.00 30.44 160 A 1 
ATOM 1206 C CA    . LEU A 1 160 ? -19.252 13.374  -68.844 1.00 33.95 160 A 1 
ATOM 1207 C C     . LEU A 1 160 ? -19.686 11.880  -68.800 1.00 32.42 160 A 1 
ATOM 1208 O O     . LEU A 1 160 ? -20.056 11.379  -67.734 1.00 31.81 160 A 1 
ATOM 1209 C CB    . LEU A 1 160 ? -17.860 13.520  -69.522 1.00 32.38 160 A 1 
ATOM 1210 C CG    . LEU A 1 160 ? -17.870 14.300  -70.860 1.00 31.74 160 A 1 
ATOM 1211 C CD1   . LEU A 1 160 ? -16.435 14.594  -71.323 1.00 33.65 160 A 1 
ATOM 1212 C CD2   . LEU A 1 160 ? -18.563 13.544  -71.993 1.00 37.23 160 A 1 
ATOM 1213 N N     . GLY A 1 161 ? -19.663 11.174  -69.912 1.00 32.44 161 A 1 
ATOM 1214 C CA    . GLY A 1 161 ? -20.121 9.791   -70.177 1.00 35.58 161 A 1 
ATOM 1215 C C     . GLY A 1 161 ? -19.381 8.644   -69.450 1.00 34.71 161 A 1 
ATOM 1216 O O     . GLY A 1 161 ? -18.748 8.887   -68.446 1.00 33.50 161 A 1 
ATOM 1217 N N     . ARG A 1 162 ? -19.363 7.367   -69.799 1.00 28.17 162 A 1 
ATOM 1218 C CA    . ARG A 1 162 ? -19.388 6.717   -71.111 1.00 33.71 162 A 1 
ATOM 1219 C C     . ARG A 1 162 ? -20.042 5.308   -71.016 1.00 32.37 162 A 1 
ATOM 1220 O O     . ARG A 1 162 ? -20.998 5.135   -70.271 1.00 30.91 162 A 1 
ATOM 1221 C CB    . ARG A 1 162 ? -17.912 6.665   -71.630 1.00 32.18 162 A 1 
ATOM 1222 C CG    . ARG A 1 162 ? -17.762 6.447   -73.143 1.00 31.30 162 A 1 
ATOM 1223 C CD    . ARG A 1 162 ? -16.271 6.248   -73.498 1.00 31.52 162 A 1 
ATOM 1224 N NE    . ARG A 1 162 ? -16.086 5.960   -74.916 1.00 30.80 162 A 1 
ATOM 1225 C CZ    . ARG A 1 162 ? -14.934 5.801   -75.545 1.00 28.63 162 A 1 
ATOM 1226 N NH1   . ARG A 1 162 ? -13.796 5.904   -74.912 1.00 27.29 162 A 1 
ATOM 1227 N NH2   . ARG A 1 162 ? -14.893 5.529   -76.806 1.00 25.69 162 A 1 
ATOM 1228 N N     . LYS A 1 163 ? -19.585 4.360   -71.747 1.00 26.70 163 A 1 
ATOM 1229 C CA    . LYS A 1 163 ? -20.018 3.086   -72.367 1.00 33.00 163 A 1 
ATOM 1230 C C     . LYS A 1 163 ? -20.061 1.855   -71.420 1.00 31.85 163 A 1 
ATOM 1231 O O     . LYS A 1 163 ? -19.711 2.012   -70.260 1.00 30.38 163 A 1 
ATOM 1232 C CB    . LYS A 1 163 ? -18.987 2.841   -73.486 1.00 31.42 163 A 1 
ATOM 1233 C CG    . LYS A 1 163 ? -19.162 3.694   -74.746 1.00 29.72 163 A 1 
ATOM 1234 C CD    . LYS A 1 163 ? -18.106 3.259   -75.771 1.00 28.89 163 A 1 
ATOM 1235 C CE    . LYS A 1 163 ? -18.528 3.636   -77.195 1.00 27.12 163 A 1 
ATOM 1236 N NZ    . LYS A 1 163 ? -18.154 2.573   -78.136 1.00 25.81 163 A 1 
ATOM 1237 N N     . GLU A 1 164 ? -20.339 0.622   -71.833 1.00 29.04 164 A 1 
ATOM 1238 C CA    . GLU A 1 164 ? -21.135 0.004   -72.930 1.00 32.28 164 A 1 
ATOM 1239 C C     . GLU A 1 164 ? -21.384 -1.503  -72.637 1.00 30.90 164 A 1 
ATOM 1240 O O     . GLU A 1 164 ? -22.521 -1.919  -72.674 1.00 30.52 164 A 1 
ATOM 1241 C CB    . GLU A 1 164 ? -20.399 0.091   -74.294 1.00 31.55 164 A 1 
ATOM 1242 C CG    . GLU A 1 164 ? -21.285 0.340   -75.541 1.00 30.76 164 A 1 
ATOM 1243 C CD    . GLU A 1 164 ? -20.446 0.764   -76.773 1.00 31.22 164 A 1 
ATOM 1244 O OE1   . GLU A 1 164 ? -20.970 1.515   -77.635 1.00 30.98 164 A 1 
ATOM 1245 O OE2   . GLU A 1 164 ? -19.224 0.494   -76.820 1.00 31.54 164 A 1 
ATOM 1246 N N     . GLU A 1 165 ? -20.328 -2.299  -72.468 1.00 31.54 165 A 1 
ATOM 1247 C CA    . GLU A 1 165 ? -20.233 -3.603  -73.149 1.00 33.15 165 A 1 
ATOM 1248 C C     . GLU A 1 165 ? -20.953 -4.818  -72.530 1.00 31.43 165 A 1 
ATOM 1249 O O     . GLU A 1 165 ? -21.122 -4.955  -71.329 1.00 30.64 165 A 1 
ATOM 1250 C CB    . GLU A 1 165 ? -18.757 -3.935  -73.449 1.00 32.90 165 A 1 
ATOM 1251 C CG    . GLU A 1 165 ? -18.261 -3.283  -74.756 1.00 32.61 165 A 1 
ATOM 1252 C CD    . GLU A 1 165 ? -16.788 -3.573  -75.094 1.00 34.26 165 A 1 
ATOM 1253 O OE1   . GLU A 1 165 ? -16.373 -3.186  -76.209 1.00 33.55 165 A 1 
ATOM 1254 O OE2   . GLU A 1 165 ? -16.066 -4.145  -74.243 1.00 34.16 165 A 1 
ATOM 1255 N N     . ASP A 1 166 ? -21.294 -5.747  -73.451 1.00 32.50 166 A 1 
ATOM 1256 C CA    . ASP A 1 166 ? -22.318 -6.810  -73.413 1.00 35.29 166 A 1 
ATOM 1257 C C     . ASP A 1 166 ? -21.953 -8.179  -72.807 1.00 32.96 166 A 1 
ATOM 1258 O O     . ASP A 1 166 ? -22.856 -8.956  -72.500 1.00 32.62 166 A 1 
ATOM 1259 C CB    . ASP A 1 166 ? -22.651 -7.132  -74.882 1.00 33.72 166 A 1 
ATOM 1260 C CG    . ASP A 1 166 ? -23.548 -6.135  -75.598 1.00 31.80 166 A 1 
ATOM 1261 O OD1   . ASP A 1 166 ? -24.528 -5.686  -74.984 1.00 33.30 166 A 1 
ATOM 1262 O OD2   . ASP A 1 166 ? -23.254 -5.903  -76.785 1.00 34.03 166 A 1 
ATOM 1263 N N     . THR A 1 167 ? -20.723 -8.605  -72.841 1.00 30.54 167 A 1 
ATOM 1264 C CA    . THR A 1 167 ? -20.403 -9.871  -73.518 1.00 31.66 167 A 1 
ATOM 1265 C C     . THR A 1 167 ? -20.939 -11.170 -72.876 1.00 29.87 167 A 1 
ATOM 1266 O O     . THR A 1 167 ? -20.948 -11.360 -71.673 1.00 28.69 167 A 1 
ATOM 1267 C CB    . THR A 1 167 ? -18.909 -10.022 -73.835 1.00 29.58 167 A 1 
ATOM 1268 O OG1   . THR A 1 167 ? -18.116 -9.602  -72.755 1.00 29.95 167 A 1 
ATOM 1269 C CG2   . THR A 1 167 ? -18.505 -9.207  -75.046 1.00 33.95 167 A 1 
ATOM 1270 N N     . SER A 1 168 ? -21.321 -12.088 -73.737 1.00 31.06 168 A 1 
ATOM 1271 C CA    . SER A 1 168 ? -22.365 -13.131 -73.616 1.00 31.21 168 A 1 
ATOM 1272 C C     . SER A 1 168 ? -21.909 -14.575 -73.323 1.00 29.84 168 A 1 
ATOM 1273 O O     . SER A 1 168 ? -22.724 -15.404 -72.910 1.00 30.21 168 A 1 
ATOM 1274 C CB    . SER A 1 168 ? -23.077 -13.114 -74.978 1.00 30.47 168 A 1 
ATOM 1275 O OG    . SER A 1 168 ? -23.845 -14.247 -75.270 1.00 30.86 168 A 1 
ATOM 1276 N N     . TRP A 1 169 ? -20.694 -14.927 -73.703 1.00 33.28 169 A 1 
ATOM 1277 C CA    . TRP A 1 169 ? -20.268 -16.286 -74.100 1.00 32.34 169 A 1 
ATOM 1278 C C     . TRP A 1 169 ? -20.195 -17.292 -72.921 1.00 30.85 169 A 1 
ATOM 1279 O O     . TRP A 1 169 ? -20.260 -16.884 -71.772 1.00 29.24 169 A 1 
ATOM 1280 C CB    . TRP A 1 169 ? -18.917 -16.139 -74.803 1.00 31.01 169 A 1 
ATOM 1281 C CG    . TRP A 1 169 ? -18.836 -15.195 -75.955 1.00 28.91 169 A 1 
ATOM 1282 C CD1   . TRP A 1 169 ? -18.710 -13.854 -75.869 1.00 25.98 169 A 1 
ATOM 1283 C CD2   . TRP A 1 169 ? -18.848 -15.516 -77.389 1.00 26.76 169 A 1 
ATOM 1284 N NE1   . TRP A 1 169 ? -18.645 -13.306 -77.143 1.00 23.59 169 A 1 
ATOM 1285 C CE2   . TRP A 1 169 ? -18.727 -14.295 -78.100 1.00 24.07 169 A 1 
ATOM 1286 C CE3   . TRP A 1 169 ? -18.946 -16.704 -78.123 1.00 27.79 169 A 1 
ATOM 1287 C CZ2   . TRP A 1 169 ? -18.705 -14.262 -79.515 1.00 26.18 169 A 1 
ATOM 1288 C CZ3   . TRP A 1 169 ? -18.930 -16.676 -79.528 1.00 26.36 169 A 1 
ATOM 1289 C CH2   . TRP A 1 169 ? -18.810 -15.473 -80.207 1.00 26.53 169 A 1 
ATOM 1290 N N     . LEU A 1 170 ? -20.004 -18.597 -72.989 1.00 32.20 170 A 1 
ATOM 1291 C CA    . LEU A 1 170 ? -19.998 -19.639 -74.032 1.00 35.61 170 A 1 
ATOM 1292 C C     . LEU A 1 170 ? -20.389 -20.997 -73.396 1.00 34.36 170 A 1 
ATOM 1293 O O     . LEU A 1 170 ? -20.439 -21.133 -72.176 1.00 33.68 170 A 1 
ATOM 1294 C CB    . LEU A 1 170 ? -18.585 -19.752 -74.658 1.00 33.43 170 A 1 
ATOM 1295 C CG    . LEU A 1 170 ? -18.523 -19.606 -76.197 1.00 32.24 170 A 1 
ATOM 1296 C CD1   . LEU A 1 170 ? -17.076 -19.463 -76.659 1.00 34.78 170 A 1 
ATOM 1297 C CD2   . LEU A 1 170 ? -19.141 -20.781 -76.932 1.00 36.87 170 A 1 
ATOM 1298 N N     . LEU A 1 171 ? -20.626 -22.007 -74.210 1.00 32.58 171 A 1 
ATOM 1299 C CA    . LEU A 1 171 ? -21.456 -23.216 -74.043 1.00 36.33 171 A 1 
ATOM 1300 C C     . LEU A 1 171 ? -20.964 -24.411 -73.202 1.00 34.59 171 A 1 
ATOM 1301 O O     . LEU A 1 171 ? -21.800 -25.236 -72.851 1.00 32.94 171 A 1 
ATOM 1302 C CB    . LEU A 1 171 ? -21.664 -23.757 -75.473 1.00 33.76 171 A 1 
ATOM 1303 C CG    . LEU A 1 171 ? -22.784 -23.079 -76.284 1.00 32.00 171 A 1 
ATOM 1304 C CD1   . LEU A 1 171 ? -22.525 -23.260 -77.779 1.00 31.90 171 A 1 
ATOM 1305 C CD2   . LEU A 1 171 ? -24.133 -23.684 -75.948 1.00 34.12 171 A 1 
ATOM 1306 N N     . LEU A 1 172 ? -19.686 -24.639 -73.033 1.00 31.74 172 A 1 
ATOM 1307 C CA    . LEU A 1 172 ? -19.075 -25.978 -73.198 1.00 35.19 172 A 1 
ATOM 1308 C C     . LEU A 1 172 ? -19.611 -27.149 -72.321 1.00 33.32 172 A 1 
ATOM 1309 O O     . LEU A 1 172 ? -20.165 -26.964 -71.256 1.00 31.86 172 A 1 
ATOM 1310 C CB    . LEU A 1 172 ? -17.538 -25.862 -73.115 1.00 32.80 172 A 1 
ATOM 1311 C CG    . LEU A 1 172 ? -16.872 -25.628 -74.486 1.00 31.85 172 A 1 
ATOM 1312 C CD1   . LEU A 1 172 ? -15.430 -25.160 -74.301 1.00 33.25 172 A 1 
ATOM 1313 C CD2   . LEU A 1 172 ? -16.841 -26.894 -75.346 1.00 35.32 172 A 1 
ATOM 1314 N N     . SER A 1 173 ? -19.357 -28.362 -72.782 1.00 36.20 173 A 1 
ATOM 1315 C CA    . SER A 1 173 ? -20.307 -29.469 -72.992 1.00 39.24 173 A 1 
ATOM 1316 C C     . SER A 1 173 ? -20.275 -30.697 -72.065 1.00 36.93 173 A 1 
ATOM 1317 O O     . SER A 1 173 ? -21.279 -31.395 -72.022 1.00 36.58 173 A 1 
ATOM 1318 C CB    . SER A 1 173 ? -20.017 -29.985 -74.400 1.00 37.56 173 A 1 
ATOM 1319 O OG    . SER A 1 173 ? -18.635 -30.307 -74.558 1.00 38.35 173 A 1 
ATOM 1320 N N     . LYS A 1 174 ? -19.190 -31.099 -71.488 1.00 30.66 174 A 1 
ATOM 1321 C CA    . LYS A 1 174 ? -18.733 -32.501 -71.573 1.00 35.85 174 A 1 
ATOM 1322 C C     . LYS A 1 174 ? -19.520 -33.559 -70.765 1.00 34.83 174 A 1 
ATOM 1323 O O     . LYS A 1 174 ? -20.098 -33.269 -69.736 1.00 32.09 174 A 1 
ATOM 1324 C CB    . LYS A 1 174 ? -17.220 -32.589 -71.296 1.00 32.42 174 A 1 
ATOM 1325 C CG    . LYS A 1 174 ? -16.511 -33.400 -72.388 1.00 31.53 174 A 1 
ATOM 1326 C CD    . LYS A 1 174 ? -15.014 -33.519 -72.115 1.00 29.82 174 A 1 
ATOM 1327 C CE    . LYS A 1 174 ? -14.343 -34.237 -73.283 1.00 27.18 174 A 1 
ATOM 1328 N NZ    . LYS A 1 174 ? -12.890 -34.437 -73.049 1.00 26.02 174 A 1 
ATOM 1329 N N     . ASP A 1 175 ? -19.447 -34.822 -71.246 1.00 35.51 175 A 1 
ATOM 1330 C CA    . ASP A 1 175 ? -20.482 -35.879 -71.221 1.00 38.14 175 A 1 
ATOM 1331 C C     . ASP A 1 175 ? -20.599 -36.818 -69.997 1.00 35.19 175 A 1 
ATOM 1332 O O     . ASP A 1 175 ? -21.699 -37.246 -69.666 1.00 33.35 175 A 1 
ATOM 1333 C CB    . ASP A 1 175 ? -20.232 -36.791 -72.432 1.00 35.26 175 A 1 
ATOM 1334 C CG    . ASP A 1 175 ? -20.076 -36.043 -73.754 1.00 33.32 175 A 1 
ATOM 1335 O OD1   . ASP A 1 175 ? -21.081 -35.466 -74.218 1.00 34.57 175 A 1 
ATOM 1336 O OD2   . ASP A 1 175 ? -18.934 -36.010 -74.257 1.00 35.27 175 A 1 
ATOM 1337 N N     . SER A 1 176 ? -19.531 -37.328 -69.434 1.00 34.31 176 A 1 
ATOM 1338 C CA    . SER A 1 176 ? -19.369 -38.787 -69.312 1.00 37.53 176 A 1 
ATOM 1339 C C     . SER A 1 176 ? -20.271 -39.537 -68.309 1.00 36.94 176 A 1 
ATOM 1340 O O     . SER A 1 176 ? -20.568 -39.062 -67.224 1.00 34.74 176 A 1 
ATOM 1341 C CB    . SER A 1 176 ? -17.906 -39.158 -69.058 1.00 34.01 176 A 1 
ATOM 1342 O OG    . SER A 1 176 ? -17.476 -38.677 -67.802 1.00 33.71 176 A 1 
ATOM 1343 N N     . ASP A 1 177 ? -20.588 -40.798 -68.668 1.00 36.13 177 A 1 
ATOM 1344 C CA    . ASP A 1 177 ? -21.771 -41.612 -68.310 1.00 39.00 177 A 1 
ATOM 1345 C C     . ASP A 1 177 ? -21.864 -42.295 -66.921 1.00 36.61 177 A 1 
ATOM 1346 O O     . ASP A 1 177 ? -22.970 -42.558 -66.456 1.00 34.56 177 A 1 
ATOM 1347 C CB    . ASP A 1 177 ? -21.838 -42.764 -69.316 1.00 35.94 177 A 1 
ATOM 1348 C CG    . ASP A 1 177 ? -21.941 -42.345 -70.774 1.00 33.46 177 A 1 
ATOM 1349 O OD1   . ASP A 1 177 ? -22.916 -41.639 -71.096 1.00 34.55 177 A 1 
ATOM 1350 O OD2   . ASP A 1 177 ? -21.050 -42.766 -71.533 1.00 35.03 177 A 1 
ATOM 1351 N N     . ASN A 1 178 ? -20.815 -42.822 -66.356 1.00 34.12 178 A 1 
ATOM 1352 C CA    . ASN A 1 178 ? -20.779 -44.267 -66.095 1.00 36.18 178 A 1 
ATOM 1353 C C     . ASN A 1 178 ? -21.648 -44.837 -64.929 1.00 33.56 178 A 1 
ATOM 1354 O O     . ASN A 1 178 ? -21.968 -44.169 -63.959 1.00 30.73 178 A 1 
ATOM 1355 C CB    . ASN A 1 178 ? -19.311 -44.737 -66.039 1.00 33.18 178 A 1 
ATOM 1356 C CG    . ASN A 1 178 ? -19.020 -45.888 -66.997 1.00 30.07 178 A 1 
ATOM 1357 O OD1   . ASN A 1 178 ? -19.876 -46.597 -67.487 1.00 31.41 178 A 1 
ATOM 1358 N ND2   . ASN A 1 178 ? -17.761 -46.121 -67.287 1.00 32.89 178 A 1 
ATOM 1359 N N     . HIS A 1 179 ? -21.974 -46.140 -65.036 1.00 35.54 179 A 1 
ATOM 1360 C CA    . HIS A 1 179 ? -23.223 -46.807 -64.600 1.00 37.97 179 A 1 
ATOM 1361 C C     . HIS A 1 179 ? -23.488 -47.184 -63.125 1.00 36.03 179 A 1 
ATOM 1362 O O     . HIS A 1 179 ? -24.645 -47.171 -62.720 1.00 33.55 179 A 1 
ATOM 1363 C CB    . HIS A 1 179 ? -23.294 -48.120 -65.383 1.00 35.29 179 A 1 
ATOM 1364 C CG    . HIS A 1 179 ? -24.062 -48.083 -66.678 1.00 34.75 179 A 1 
ATOM 1365 N ND1   . HIS A 1 179 ? -25.361 -47.667 -66.831 1.00 35.41 179 A 1 
ATOM 1366 C CD2   . HIS A 1 179 ? -23.667 -48.619 -67.869 1.00 35.07 179 A 1 
ATOM 1367 C CE1   . HIS A 1 179 ? -25.725 -47.920 -68.090 1.00 33.25 179 A 1 
ATOM 1368 N NE2   . HIS A 1 179 ? -24.734 -48.509 -68.753 1.00 32.96 179 A 1 
ATOM 1369 N N     . ASN A 1 180 ? -22.573 -47.790 -62.399 1.00 38.40 180 A 1 
ATOM 1370 C CA    . ASN A 1 180 ? -22.841 -49.158 -61.904 1.00 40.27 180 A 1 
ATOM 1371 C C     . ASN A 1 180 ? -23.691 -49.310 -60.605 1.00 37.69 180 A 1 
ATOM 1372 O O     . ASN A 1 180 ? -23.893 -48.385 -59.839 1.00 34.89 180 A 1 
ATOM 1373 C CB    . ASN A 1 180 ? -21.514 -49.946 -61.866 1.00 36.97 180 A 1 
ATOM 1374 C CG    . ASN A 1 180 ? -21.571 -51.255 -62.640 1.00 33.60 180 A 1 
ATOM 1375 O OD1   . ASN A 1 180 ? -22.615 -51.741 -63.057 1.00 34.42 180 A 1 
ATOM 1376 N ND2   . ASN A 1 180 ? -20.439 -51.874 -62.861 1.00 35.94 180 A 1 
ATOM 1377 N N     . ARG A 1 181 ? -24.214 -50.540 -60.348 1.00 33.98 181 A 1 
ATOM 1378 C CA    . ARG A 1 181 ? -25.605 -50.845 -59.936 1.00 37.34 181 A 1 
ATOM 1379 C C     . ARG A 1 181 ? -25.874 -51.400 -58.513 1.00 34.95 181 A 1 
ATOM 1380 O O     . ARG A 1 181 ? -26.990 -51.244 -58.023 1.00 32.09 181 A 1 
ATOM 1381 C CB    . ARG A 1 181 ? -26.079 -51.891 -60.960 1.00 34.31 181 A 1 
ATOM 1382 C CG    . ARG A 1 181 ? -27.581 -52.203 -61.014 1.00 32.31 181 A 1 
ATOM 1383 C CD    . ARG A 1 181 ? -27.806 -53.314 -62.050 1.00 31.10 181 A 1 
ATOM 1384 N NE    . ARG A 1 181 ? -29.228 -53.564 -62.299 1.00 30.15 181 A 1 
ATOM 1385 C CZ    . ARG A 1 181 ? -29.733 -54.477 -63.119 1.00 27.28 181 A 1 
ATOM 1386 N NH1   . ARG A 1 181 ? -28.970 -55.303 -63.781 1.00 26.58 181 A 1 
ATOM 1387 N NH2   . ARG A 1 181 ? -31.013 -54.572 -63.299 1.00 26.03 181 A 1 
ATOM 1388 N N     . SER A 1 182 ? -25.009 -52.157 -57.944 1.00 43.86 182 A 1 
ATOM 1389 C CA    . SER A 1 182 ? -25.324 -53.205 -56.934 1.00 45.36 182 A 1 
ATOM 1390 C C     . SER A 1 182 ? -25.759 -52.663 -55.553 1.00 44.40 182 A 1 
ATOM 1391 O O     . SER A 1 182 ? -25.303 -51.595 -55.177 1.00 41.68 182 A 1 
ATOM 1392 C CB    . SER A 1 182 ? -24.083 -54.095 -56.778 1.00 40.98 182 A 1 
ATOM 1393 O OG    . SER A 1 182 ? -24.401 -55.335 -56.210 1.00 37.96 182 A 1 
ATOM 1394 N N     . GLY A 1 183 ? -26.548 -53.282 -54.664 1.00 41.98 183 A 1 
ATOM 1395 C CA    . GLY A 1 183 ? -27.418 -54.468 -54.717 1.00 42.48 183 A 1 
ATOM 1396 C C     . GLY A 1 183 ? -28.114 -54.759 -53.362 1.00 40.67 183 A 1 
ATOM 1397 O O     . GLY A 1 183 ? -29.167 -54.208 -53.068 1.00 38.49 183 A 1 
ATOM 1398 N N     . ASN A 1 184 ? -27.558 -55.656 -52.562 1.00 46.03 184 A 1 
ATOM 1399 C CA    . ASN A 1 184 ? -28.208 -56.484 -51.519 1.00 46.75 184 A 1 
ATOM 1400 C C     . ASN A 1 184 ? -28.344 -55.831 -50.109 1.00 44.00 184 A 1 
ATOM 1401 O O     . ASN A 1 184 ? -27.734 -54.816 -49.864 1.00 39.71 184 A 1 
ATOM 1402 C CB    . ASN A 1 184 ? -27.346 -57.757 -51.450 1.00 41.70 184 A 1 
ATOM 1403 C CG    . ASN A 1 184 ? -27.554 -58.735 -52.581 1.00 38.04 184 A 1 
ATOM 1404 O OD1   . ASN A 1 184 ? -28.422 -58.617 -53.422 1.00 38.88 184 A 1 
ATOM 1405 N ND2   . ASN A 1 184 ? -26.751 -59.782 -52.622 1.00 41.43 184 A 1 
ATOM 1406 N N     . ASN A 1 185 ? -28.997 -56.363 -49.056 1.00 44.31 185 A 1 
ATOM 1407 C CA    . ASN A 1 185 ? -30.032 -57.414 -48.944 1.00 45.04 185 A 1 
ATOM 1408 C C     . ASN A 1 185 ? -30.888 -57.306 -47.644 1.00 42.15 185 A 1 
ATOM 1409 O O     . ASN A 1 185 ? -32.060 -56.994 -47.689 1.00 38.05 185 A 1 
ATOM 1410 C CB    . ASN A 1 185 ? -29.396 -58.826 -48.985 1.00 40.30 185 A 1 
ATOM 1411 C CG    . ASN A 1 185 ? -30.236 -59.876 -49.695 1.00 36.07 185 A 1 
ATOM 1412 O OD1   . ASN A 1 185 ? -31.305 -59.643 -50.216 1.00 37.16 185 A 1 
ATOM 1413 N ND2   . ASN A 1 185 ? -29.712 -61.082 -49.784 1.00 38.57 185 A 1 
ATOM 1414 N N     . SER A 1 186 ? -30.367 -57.716 -46.504 1.00 43.22 186 A 1 
ATOM 1415 C CA    . SER A 1 186 ? -31.106 -58.383 -45.406 1.00 43.50 186 A 1 
ATOM 1416 C C     . SER A 1 186 ? -31.280 -57.544 -44.120 1.00 41.56 186 A 1 
ATOM 1417 O O     . SER A 1 186 ? -30.858 -56.409 -44.088 1.00 38.87 186 A 1 
ATOM 1418 C CB    . SER A 1 186 ? -30.363 -59.685 -45.101 1.00 39.61 186 A 1 
ATOM 1419 O OG    . SER A 1 186 ? -29.063 -59.434 -44.576 1.00 38.56 186 A 1 
ATOM 1420 N N     . SER A 1 187 ? -31.832 -58.022 -42.995 1.00 43.54 187 A 1 
ATOM 1421 C CA    . SER A 1 187 ? -33.096 -58.711 -42.704 1.00 43.97 187 A 1 
ATOM 1422 C C     . SER A 1 187 ? -33.692 -58.344 -41.324 1.00 42.15 187 A 1 
ATOM 1423 O O     . SER A 1 187 ? -34.751 -57.745 -41.299 1.00 40.32 187 A 1 
ATOM 1424 C CB    . SER A 1 187 ? -32.978 -60.242 -42.806 1.00 40.40 187 A 1 
ATOM 1425 O OG    . SER A 1 187 ? -31.971 -60.731 -41.921 1.00 38.97 187 A 1 
ATOM 1426 N N     . THR A 1 188 ? -33.132 -58.796 -40.183 1.00 43.90 188 A 1 
ATOM 1427 C CA    . THR A 1 188 ? -34.009 -59.438 -39.181 1.00 45.51 188 A 1 
ATOM 1428 C C     . THR A 1 188 ? -34.525 -58.644 -37.950 1.00 44.04 188 A 1 
ATOM 1429 O O     . THR A 1 188 ? -35.367 -57.770 -38.076 1.00 40.91 188 A 1 
ATOM 1430 C CB    . THR A 1 188 ? -33.425 -60.804 -38.748 1.00 40.24 188 A 1 
ATOM 1431 O OG1   . THR A 1 188 ? -32.041 -60.661 -38.475 1.00 38.17 188 A 1 
ATOM 1432 C CG2   . THR A 1 188 ? -33.580 -61.873 -39.804 1.00 42.87 188 A 1 
ATOM 1433 N N     . SER A 1 189 ? -34.224 -59.119 -36.764 1.00 42.88 189 A 1 
ATOM 1434 C CA    . SER A 1 189 ? -35.132 -59.223 -35.600 1.00 43.68 189 A 1 
ATOM 1435 C C     . SER A 1 189 ? -34.751 -58.281 -34.430 1.00 43.22 189 A 1 
ATOM 1436 O O     . SER A 1 189 ? -33.819 -57.523 -34.559 1.00 41.06 189 A 1 
ATOM 1437 C CB    . SER A 1 189 ? -35.074 -60.699 -35.160 1.00 39.71 189 A 1 
ATOM 1438 O OG    . SER A 1 189 ? -33.749 -61.068 -34.794 1.00 36.64 189 A 1 
ATOM 1439 N N     . SER A 1 190 ? -35.342 -58.312 -33.244 1.00 41.40 190 A 1 
ATOM 1440 C CA    . SER A 1 190 ? -36.696 -58.594 -32.731 1.00 42.95 190 A 1 
ATOM 1441 C C     . SER A 1 190 ? -36.891 -58.033 -31.311 1.00 42.19 190 A 1 
ATOM 1442 O O     . SER A 1 190 ? -37.967 -57.571 -31.005 1.00 39.62 190 A 1 
ATOM 1443 C CB    . SER A 1 190 ? -36.988 -60.099 -32.624 1.00 38.79 190 A 1 
ATOM 1444 O OG    . SER A 1 190 ? -35.993 -60.773 -31.877 1.00 35.93 190 A 1 
ATOM 1445 N N     . SER A 1 191 ? -35.941 -58.202 -30.373 1.00 39.90 191 A 1 
ATOM 1446 C CA    . SER A 1 191 ? -36.318 -58.505 -28.987 1.00 41.56 191 A 1 
ATOM 1447 C C     . SER A 1 191 ? -36.658 -57.296 -28.099 1.00 40.79 191 A 1 
ATOM 1448 O O     . SER A 1 191 ? -36.310 -56.163 -28.369 1.00 39.80 191 A 1 
ATOM 1449 C CB    . SER A 1 191 ? -35.282 -59.410 -28.314 1.00 37.81 191 A 1 
ATOM 1450 O OG    . SER A 1 191 ? -34.075 -58.709 -28.078 1.00 36.47 191 A 1 
ATOM 1451 N N     . SER A 1 192 ? -37.365 -57.618 -27.002 1.00 40.32 192 A 1 
ATOM 1452 C CA    . SER A 1 192 ? -38.379 -56.802 -26.321 1.00 41.55 192 A 1 
ATOM 1453 C C     . SER A 1 192 ? -37.984 -56.204 -24.968 1.00 41.61 192 A 1 
ATOM 1454 O O     . SER A 1 192 ? -38.880 -55.867 -24.202 1.00 40.91 192 A 1 
ATOM 1455 C CB    . SER A 1 192 ? -39.565 -57.738 -26.078 1.00 37.67 192 A 1 
ATOM 1456 O OG    . SER A 1 192 ? -39.148 -58.881 -25.360 1.00 35.38 192 A 1 
ATOM 1457 N N     . GLN A 1 193 ? -36.747 -56.184 -24.564 1.00 38.56 193 A 1 
ATOM 1458 C CA    . GLN A 1 193 ? -36.367 -56.347 -23.156 1.00 40.33 193 A 1 
ATOM 1459 C C     . GLN A 1 193 ? -36.914 -55.296 -22.158 1.00 39.84 193 A 1 
ATOM 1460 O O     . GLN A 1 193 ? -37.236 -54.170 -22.476 1.00 38.20 193 A 1 
ATOM 1461 C CB    . GLN A 1 193 ? -34.858 -56.515 -23.007 1.00 36.89 193 A 1 
ATOM 1462 C CG    . GLN A 1 193 ? -34.437 -57.979 -23.176 1.00 35.61 193 A 1 
ATOM 1463 C CD    . GLN A 1 193 ? -32.963 -58.227 -22.821 1.00 33.33 193 A 1 
ATOM 1464 O OE1   . GLN A 1 193 ? -32.174 -57.330 -22.644 1.00 32.29 193 A 1 
ATOM 1465 N NE2   . GLN A 1 193 ? -32.561 -59.460 -22.708 1.00 30.40 193 A 1 
ATOM 1466 N N     . TYR A 1 194 ? -36.965 -55.791 -20.920 1.00 28.68 194 A 1 
ATOM 1467 C CA    . TYR A 1 194 ? -37.672 -55.329 -19.730 1.00 30.81 194 A 1 
ATOM 1468 C C     . TYR A 1 194 ? -37.370 -53.882 -19.278 1.00 29.54 194 A 1 
ATOM 1469 O O     . TYR A 1 194 ? -36.228 -53.509 -19.017 1.00 27.76 194 A 1 
ATOM 1470 C CB    . TYR A 1 194 ? -37.322 -56.300 -18.599 1.00 28.27 194 A 1 
ATOM 1471 C CG    . TYR A 1 194 ? -38.231 -57.511 -18.489 1.00 27.24 194 A 1 
ATOM 1472 C CD1   . TYR A 1 194 ? -39.153 -57.576 -17.418 1.00 26.16 194 A 1 
ATOM 1473 C CD2   . TYR A 1 194 ? -38.170 -58.565 -19.410 1.00 26.97 194 A 1 
ATOM 1474 C CE1   . TYR A 1 194 ? -40.000 -58.688 -17.284 1.00 24.87 194 A 1 
ATOM 1475 C CE2   . TYR A 1 194 ? -39.024 -59.682 -19.278 1.00 24.65 194 A 1 
ATOM 1476 C CZ    . TYR A 1 194 ? -39.942 -59.735 -18.207 1.00 24.68 194 A 1 
ATOM 1477 O OH    . TYR A 1 194 ? -40.776 -60.812 -18.073 1.00 25.11 194 A 1 
ATOM 1478 N N     . PHE A 1 195 ? -38.478 -53.150 -19.033 1.00 35.32 195 A 1 
ATOM 1479 C CA    . PHE A 1 195 ? -38.565 -51.855 -18.328 1.00 36.52 195 A 1 
ATOM 1480 C C     . PHE A 1 195 ? -38.465 -52.009 -16.790 1.00 36.68 195 A 1 
ATOM 1481 O O     . PHE A 1 195 ? -39.382 -51.664 -16.060 1.00 35.40 195 A 1 
ATOM 1482 C CB    . PHE A 1 195 ? -39.893 -51.195 -18.719 1.00 33.49 195 A 1 
ATOM 1483 C CG    . PHE A 1 195 ? -39.852 -50.303 -19.944 1.00 33.00 195 A 1 
ATOM 1484 C CD1   . PHE A 1 195 ? -39.693 -48.920 -19.780 1.00 32.78 195 A 1 
ATOM 1485 C CD2   . PHE A 1 195 ? -40.013 -50.846 -21.226 1.00 33.97 195 A 1 
ATOM 1486 C CE1   . PHE A 1 195 ? -39.705 -48.067 -20.896 1.00 30.15 195 A 1 
ATOM 1487 C CE2   . PHE A 1 195 ? -40.022 -49.996 -22.348 1.00 28.37 195 A 1 
ATOM 1488 C CZ    . PHE A 1 195 ? -39.874 -48.598 -22.186 1.00 27.60 195 A 1 
ATOM 1489 N N     . GLY A 1 196 ? -37.412 -52.575 -16.243 1.00 38.62 196 A 1 
ATOM 1490 C CA    . GLY A 1 196 ? -37.311 -52.785 -14.798 1.00 40.09 196 A 1 
ATOM 1491 C C     . GLY A 1 196 ? -37.396 -51.473 -13.996 1.00 38.66 196 A 1 
ATOM 1492 O O     . GLY A 1 196 ? -36.543 -50.608 -14.142 1.00 37.49 196 A 1 
ATOM 1493 N N     . GLU A 1 197 ? -38.408 -51.369 -13.125 1.00 34.05 197 A 1 
ATOM 1494 C CA    . GLU A 1 197 ? -38.644 -50.284 -12.159 1.00 36.98 197 A 1 
ATOM 1495 C C     . GLU A 1 197 ? -37.581 -50.300 -11.050 1.00 34.81 197 A 1 
ATOM 1496 O O     . GLU A 1 197 ? -37.754 -50.934 -10.009 1.00 32.88 197 A 1 
ATOM 1497 C CB    . GLU A 1 197 ? -40.044 -50.449 -11.536 1.00 34.42 197 A 1 
ATOM 1498 C CG    . GLU A 1 197 ? -41.203 -50.158 -12.488 1.00 31.83 197 A 1 
ATOM 1499 C CD    . GLU A 1 197 ? -42.574 -50.441 -11.852 1.00 29.90 197 A 1 
ATOM 1500 O OE1   . GLU A 1 197 ? -43.495 -49.639 -12.107 1.00 28.38 197 A 1 
ATOM 1501 O OE2   . GLU A 1 197 ? -42.699 -51.482 -11.179 1.00 28.37 197 A 1 
ATOM 1502 N N     . VAL A 1 198 ? -36.454 -49.647 -11.246 1.00 31.10 198 A 1 
ATOM 1503 C CA    . VAL A 1 198 ? -35.450 -49.544 -10.177 1.00 34.67 198 A 1 
ATOM 1504 C C     . VAL A 1 198 ? -35.831 -48.413 -9.217  1.00 32.96 198 A 1 
ATOM 1505 O O     . VAL A 1 198 ? -35.283 -47.314 -9.289  1.00 32.27 198 A 1 
ATOM 1506 C CB    . VAL A 1 198 ? -34.013 -49.440 -10.719 1.00 33.49 198 A 1 
ATOM 1507 C CG1   . VAL A 1 198 ? -33.003 -49.621 -9.593  1.00 33.60 198 A 1 
ATOM 1508 C CG2   . VAL A 1 198 ? -33.711 -50.516 -11.765 1.00 37.90 198 A 1 
ATOM 1509 N N     . ASP A 1 199 ? -36.764 -48.723 -8.297  1.00 36.39 199 A 1 
ATOM 1510 C CA    . ASP A 1 199 ? -37.201 -47.905 -7.157  1.00 37.74 199 A 1 
ATOM 1511 C C     . ASP A 1 199 ? -36.107 -47.746 -6.075  1.00 35.50 199 A 1 
ATOM 1512 O O     . ASP A 1 199 ? -36.314 -48.030 -4.899  1.00 34.80 199 A 1 
ATOM 1513 C CB    . ASP A 1 199 ? -38.479 -48.533 -6.547  1.00 36.48 199 A 1 
ATOM 1514 C CG    . ASP A 1 199 ? -39.796 -47.906 -7.018  1.00 33.94 199 A 1 
ATOM 1515 O OD1   . ASP A 1 199 ? -39.762 -46.817 -7.629  1.00 34.60 199 A 1 
ATOM 1516 O OD2   . ASP A 1 199 ? -40.840 -48.518 -6.686  1.00 35.36 199 A 1 
ATOM 1517 N N     . GLN A 1 200 ? -34.899 -47.337 -6.444  1.00 28.65 200 A 1 
ATOM 1518 C CA    . GLN A 1 200 ? -33.840 -47.150 -5.456  1.00 29.86 200 A 1 
ATOM 1519 C C     . GLN A 1 200 ? -34.173 -45.965 -4.547  1.00 27.95 200 A 1 
ATOM 1520 O O     . GLN A 1 200 ? -33.859 -44.809 -4.839  1.00 26.04 200 A 1 
ATOM 1521 C CB    . GLN A 1 200 ? -32.461 -47.035 -6.102  1.00 28.67 200 A 1 
ATOM 1522 C CG    . GLN A 1 200 ? -31.917 -48.414 -6.507  1.00 27.80 200 A 1 
ATOM 1523 C CD    . GLN A 1 200 ? -30.456 -48.396 -6.938  1.00 25.28 200 A 1 
ATOM 1524 O OE1   . GLN A 1 200 ? -29.797 -47.384 -7.062  1.00 24.97 200 A 1 
ATOM 1525 N NE2   . GLN A 1 200 ? -29.871 -49.550 -7.184  1.00 22.75 200 A 1 
ATOM 1526 N N     . TYR A 1 201 ? -34.793 -46.310 -3.400  1.00 30.35 201 A 1 
ATOM 1527 C CA    . TYR A 1 201 ? -34.887 -45.473 -2.212  1.00 32.93 201 A 1 
ATOM 1528 C C     . TYR A 1 201 ? -33.468 -45.081 -1.778  1.00 30.71 201 A 1 
ATOM 1529 O O     . TYR A 1 201 ? -32.792 -45.813 -1.060  1.00 29.68 201 A 1 
ATOM 1530 C CB    . TYR A 1 201 ? -35.617 -46.240 -1.105  1.00 31.78 201 A 1 
ATOM 1531 C CG    . TYR A 1 201 ? -37.124 -46.074 -1.097  1.00 31.89 201 A 1 
ATOM 1532 C CD1   . TYR A 1 201 ? -37.711 -45.178 -0.176  1.00 30.55 201 A 1 
ATOM 1533 C CD2   . TYR A 1 201 ? -37.933 -46.790 -1.984  1.00 30.85 201 A 1 
ATOM 1534 C CE1   . TYR A 1 201 ? -39.105 -45.016 -0.142  1.00 28.45 201 A 1 
ATOM 1535 C CE2   . TYR A 1 201 ? -39.330 -46.629 -1.958  1.00 27.64 201 A 1 
ATOM 1536 C CZ    . TYR A 1 201 ? -39.914 -45.740 -1.031  1.00 27.98 201 A 1 
ATOM 1537 O OH    . TYR A 1 201 ? -41.284 -45.582 -0.998  1.00 28.38 201 A 1 
ATOM 1538 N N     . PHE A 1 202 ? -32.996 -43.927 -2.243  1.00 27.97 202 A 1 
ATOM 1539 C CA    . PHE A 1 202 ? -31.780 -43.330 -1.716  1.00 28.97 202 A 1 
ATOM 1540 C C     . PHE A 1 202 ? -32.063 -42.819 -0.300  1.00 28.73 202 A 1 
ATOM 1541 O O     . PHE A 1 202 ? -32.588 -41.726 -0.106  1.00 27.17 202 A 1 
ATOM 1542 C CB    . PHE A 1 202 ? -31.260 -42.237 -2.659  1.00 27.40 202 A 1 
ATOM 1543 C CG    . PHE A 1 202 ? -30.124 -42.697 -3.542  1.00 27.26 202 A 1 
ATOM 1544 C CD1   . PHE A 1 202 ? -28.799 -42.532 -3.122  1.00 25.95 202 A 1 
ATOM 1545 C CD2   . PHE A 1 202 ? -30.392 -43.309 -4.771  1.00 28.19 202 A 1 
ATOM 1546 C CE1   . PHE A 1 202 ? -27.738 -42.965 -3.923  1.00 24.68 202 A 1 
ATOM 1547 C CE2   . PHE A 1 202 ? -29.336 -43.750 -5.592  1.00 23.69 202 A 1 
ATOM 1548 C CZ    . PHE A 1 202 ? -28.003 -43.576 -5.168  1.00 23.61 202 A 1 
ATOM 1549 N N     . ASP A 1 203 ? -31.727 -43.635 0.686   1.00 37.84 203 A 1 
ATOM 1550 C CA    . ASP A 1 203 ? -31.784 -43.285 2.103   1.00 39.16 203 A 1 
ATOM 1551 C C     . ASP A 1 203 ? -30.859 -42.091 2.387   1.00 36.71 203 A 1 
ATOM 1552 O O     . ASP A 1 203 ? -29.638 -42.218 2.487   1.00 35.76 203 A 1 
ATOM 1553 C CB    . ASP A 1 203 ? -31.428 -44.503 2.974   1.00 37.44 203 A 1 
ATOM 1554 C CG    . ASP A 1 203 ? -32.617 -45.140 3.686   1.00 34.64 203 A 1 
ATOM 1555 O OD1   . ASP A 1 203 ? -33.581 -44.406 3.987   1.00 33.13 203 A 1 
ATOM 1556 O OD2   . ASP A 1 203 ? -32.520 -46.351 3.986   1.00 33.39 203 A 1 
ATOM 1557 N N     . LEU A 1 204 ? -31.450 -40.913 2.524   1.00 27.75 204 A 1 
ATOM 1558 C CA    . LEU A 1 204 ? -30.787 -39.635 2.825   1.00 29.92 204 A 1 
ATOM 1559 C C     . LEU A 1 204 ? -30.237 -39.541 4.261   1.00 28.45 204 A 1 
ATOM 1560 O O     . LEU A 1 204 ? -29.786 -38.476 4.671   1.00 26.82 204 A 1 
ATOM 1561 C CB    . LEU A 1 204 ? -31.792 -38.500 2.520   1.00 28.22 204 A 1 
ATOM 1562 C CG    . LEU A 1 204 ? -31.696 -37.968 1.082   1.00 27.14 204 A 1 
ATOM 1563 C CD1   . LEU A 1 204 ? -32.977 -37.218 0.712   1.00 27.33 204 A 1 
ATOM 1564 C CD2   . LEU A 1 204 ? -30.526 -36.991 0.942   1.00 29.96 204 A 1 
ATOM 1565 N N     . VAL A 1 205 ? -30.271 -40.635 5.031   1.00 28.52 205 A 1 
ATOM 1566 C CA    . VAL A 1 205 ? -30.036 -40.588 6.486   1.00 32.29 205 A 1 
ATOM 1567 C C     . VAL A 1 205 ? -28.632 -40.118 6.859   1.00 30.27 205 A 1 
ATOM 1568 O O     . VAL A 1 205 ? -28.449 -39.407 7.849   1.00 29.26 205 A 1 
ATOM 1569 C CB    . VAL A 1 205 ? -30.319 -41.966 7.120   1.00 30.93 205 A 1 
ATOM 1570 C CG1   . VAL A 1 205 ? -30.295 -41.889 8.647   1.00 30.01 205 A 1 
ATOM 1571 C CG2   . VAL A 1 205 ? -31.685 -42.525 6.720   1.00 33.80 205 A 1 
ATOM 1572 N N     . GLY A 1 206 ? -27.620 -40.503 6.077   1.00 34.74 206 A 1 
ATOM 1573 C CA    . GLY A 1 206 ? -26.238 -40.473 6.554   1.00 35.11 206 A 1 
ATOM 1574 C C     . GLY A 1 206 ? -25.598 -39.104 6.787   1.00 34.05 206 A 1 
ATOM 1575 O O     . GLY A 1 206 ? -24.546 -39.042 7.427   1.00 31.90 206 A 1 
ATOM 1576 N N     . TYR A 1 207 ? -26.186 -38.022 6.262   1.00 29.05 207 A 1 
ATOM 1577 C CA    . TYR A 1 207 ? -25.472 -36.740 6.196   1.00 29.62 207 A 1 
ATOM 1578 C C     . TYR A 1 207 ? -25.397 -35.995 7.543   1.00 28.28 207 A 1 
ATOM 1579 O O     . TYR A 1 207 ? -24.492 -35.187 7.739   1.00 25.87 207 A 1 
ATOM 1580 C CB    . TYR A 1 207 ? -26.082 -35.862 5.087   1.00 27.97 207 A 1 
ATOM 1581 C CG    . TYR A 1 207 ? -25.037 -35.144 4.255   1.00 27.95 207 A 1 
ATOM 1582 C CD1   . TYR A 1 207 ? -24.615 -33.846 4.588   1.00 26.58 207 A 1 
ATOM 1583 C CD2   . TYR A 1 207 ? -24.457 -35.792 3.150   1.00 28.49 207 A 1 
ATOM 1584 C CE1   . TYR A 1 207 ? -23.635 -33.186 3.822   1.00 25.64 207 A 1 
ATOM 1585 C CE2   . TYR A 1 207 ? -23.478 -35.150 2.375   1.00 24.57 207 A 1 
ATOM 1586 C CZ    . TYR A 1 207 ? -23.079 -33.845 2.723   1.00 25.46 207 A 1 
ATOM 1587 O OH    . TYR A 1 207 ? -22.116 -33.208 1.960   1.00 26.85 207 A 1 
ATOM 1588 N N     . ASN A 1 208 ? -26.309 -36.286 8.477   1.00 38.45 208 A 1 
ATOM 1589 C CA    . ASN A 1 208 ? -26.390 -35.522 9.727   1.00 38.62 208 A 1 
ATOM 1590 C C     . ASN A 1 208 ? -25.195 -35.722 10.667  1.00 35.61 208 A 1 
ATOM 1591 O O     . ASN A 1 208 ? -24.804 -34.775 11.350  1.00 33.29 208 A 1 
ATOM 1592 C CB    . ASN A 1 208 ? -27.720 -35.840 10.435  1.00 36.59 208 A 1 
ATOM 1593 C CG    . ASN A 1 208 ? -28.899 -35.057 9.884   1.00 32.37 208 A 1 
ATOM 1594 O OD1   . ASN A 1 208 ? -28.776 -34.110 9.131   1.00 32.22 208 A 1 
ATOM 1595 N ND2   . ASN A 1 208 ? -30.099 -35.423 10.267  1.00 32.25 208 A 1 
ATOM 1596 N N     . SER A 1 209 ? -24.604 -36.912 10.703  1.00 42.68 209 A 1 
ATOM 1597 C CA    . SER A 1 209 ? -23.592 -37.220 11.727  1.00 44.73 209 A 1 
ATOM 1598 C C     . SER A 1 209 ? -22.293 -36.419 11.597  1.00 45.09 209 A 1 
ATOM 1599 O O     . SER A 1 209 ? -21.568 -36.250 12.570  1.00 41.95 209 A 1 
ATOM 1600 C CB    . SER A 1 209 ? -23.279 -38.713 11.732  1.00 40.28 209 A 1 
ATOM 1601 O OG    . SER A 1 209 ? -22.564 -39.093 10.571  1.00 35.71 209 A 1 
ATOM 1602 N N     . TYR A 1 210 ? -21.998 -35.941 10.380  1.00 34.99 210 A 1 
ATOM 1603 C CA    . TYR A 1 210 ? -20.729 -35.252 10.134  1.00 35.23 210 A 1 
ATOM 1604 C C     . TYR A 1 210 ? -20.696 -33.835 10.714  1.00 34.17 210 A 1 
ATOM 1605 O O     . TYR A 1 210 ? -19.614 -33.321 11.042  1.00 31.94 210 A 1 
ATOM 1606 C CB    . TYR A 1 210 ? -20.420 -35.270 8.628   1.00 32.50 210 A 1 
ATOM 1607 C CG    . TYR A 1 210 ? -18.963 -35.528 8.326   1.00 31.01 210 A 1 
ATOM 1608 C CD1   . TYR A 1 210 ? -18.046 -34.466 8.206   1.00 29.66 210 A 1 
ATOM 1609 C CD2   . TYR A 1 210 ? -18.504 -36.856 8.188   1.00 31.07 210 A 1 
ATOM 1610 C CE1   . TYR A 1 210 ? -16.694 -34.716 7.944   1.00 27.71 210 A 1 
ATOM 1611 C CE2   . TYR A 1 210 ? -17.152 -37.113 7.925   1.00 27.52 210 A 1 
ATOM 1612 C CZ    . TYR A 1 210 ? -16.245 -36.041 7.801   1.00 29.18 210 A 1 
ATOM 1613 O OH    . TYR A 1 210 ? -14.916 -36.294 7.542   1.00 29.20 210 A 1 
ATOM 1614 N N     . TYR A 1 211 ? -21.879 -33.187 10.867  1.00 35.92 211 A 1 
ATOM 1615 C CA    . TYR A 1 211 ? -21.964 -31.815 11.362  1.00 35.92 211 A 1 
ATOM 1616 C C     . TYR A 1 211 ? -21.665 -31.706 12.862  1.00 34.21 211 A 1 
ATOM 1617 O O     . TYR A 1 211 ? -20.953 -30.786 13.276  1.00 31.92 211 A 1 
ATOM 1618 C CB    . TYR A 1 211 ? -23.324 -31.202 11.002  1.00 34.21 211 A 1 
ATOM 1619 C CG    . TYR A 1 211 ? -23.257 -30.296 9.784   1.00 33.11 211 A 1 
ATOM 1620 C CD1   . TYR A 1 211 ? -22.980 -28.928 9.948   1.00 31.52 211 A 1 
ATOM 1621 C CD2   . TYR A 1 211 ? -23.449 -30.809 8.494   1.00 32.63 211 A 1 
ATOM 1622 C CE1   . TYR A 1 211 ? -22.904 -28.074 8.840   1.00 29.59 211 A 1 
ATOM 1623 C CE2   . TYR A 1 211 ? -23.371 -29.973 7.367   1.00 29.44 211 A 1 
ATOM 1624 C CZ    . TYR A 1 211 ? -23.103 -28.597 7.541   1.00 29.58 211 A 1 
ATOM 1625 O OH    . TYR A 1 211 ? -23.029 -27.765 6.445   1.00 29.16 211 A 1 
ATOM 1626 N N     . ASP A 1 212 ? -22.123 -32.675 13.666  1.00 45.97 212 A 1 
ATOM 1627 C CA    . ASP A 1 212 ? -21.933 -32.630 15.126  1.00 46.91 212 A 1 
ATOM 1628 C C     . ASP A 1 212 ? -20.454 -32.682 15.538  1.00 44.30 212 A 1 
ATOM 1629 O O     . ASP A 1 212 ? -20.013 -31.960 16.436  1.00 43.11 212 A 1 
ATOM 1630 C CB    . ASP A 1 212 ? -22.701 -33.785 15.789  1.00 43.64 212 A 1 
ATOM 1631 C CG    . ASP A 1 212 ? -24.190 -33.499 16.006  1.00 39.67 212 A 1 
ATOM 1632 O OD1   . ASP A 1 212 ? -24.574 -32.312 15.998  1.00 38.91 212 A 1 
ATOM 1633 O OD2   . ASP A 1 212 ? -24.923 -34.489 16.193  1.00 38.82 212 A 1 
ATOM 1634 N N     . SER A 1 213 ? -19.655 -33.501 14.845  1.00 45.98 213 A 1 
ATOM 1635 C CA    . SER A 1 213 ? -18.231 -33.637 15.175  1.00 47.27 213 A 1 
ATOM 1636 C C     . SER A 1 213 ? -17.429 -32.358 14.924  1.00 47.74 213 A 1 
ATOM 1637 O O     . SER A 1 213 ? -16.457 -32.075 15.638  1.00 44.66 213 A 1 
ATOM 1638 C CB    . SER A 1 213 ? -17.633 -34.805 14.394  1.00 41.88 213 A 1 
ATOM 1639 O OG    . SER A 1 213 ? -16.283 -35.005 14.779  1.00 37.93 213 A 1 
ATOM 1640 N N     . HIS A 1 214 ? -17.830 -31.565 13.917  1.00 38.66 214 A 1 
ATOM 1641 C CA    . HIS A 1 214 ? -17.122 -30.317 13.608  1.00 41.51 214 A 1 
ATOM 1642 C C     . HIS A 1 214 ? -17.413 -29.187 14.598  1.00 40.09 214 A 1 
ATOM 1643 O O     . HIS A 1 214 ? -16.513 -28.391 14.876  1.00 37.71 214 A 1 
ATOM 1644 C CB    . HIS A 1 214 ? -17.392 -29.901 12.153  1.00 39.13 214 A 1 
ATOM 1645 C CG    . HIS A 1 214 ? -16.254 -30.255 11.249  1.00 37.36 214 A 1 
ATOM 1646 N ND1   . HIS A 1 214 ? -15.041 -29.587 11.187  1.00 34.60 214 A 1 
ATOM 1647 C CD2   . HIS A 1 214 ? -16.167 -31.289 10.347  1.00 33.98 214 A 1 
ATOM 1648 C CE1   . HIS A 1 214 ? -14.267 -30.198 10.281  1.00 31.75 214 A 1 
ATOM 1649 N NE2   . HIS A 1 214 ? -14.907 -31.249 9.738   1.00 30.99 214 A 1 
ATOM 1650 N N     . MET A 1 215 ? -18.631 -29.142 15.159  1.00 46.42 215 A 1 
ATOM 1651 C CA    . MET A 1 215 ? -18.990 -28.162 16.190  1.00 47.40 215 A 1 
ATOM 1652 C C     . MET A 1 215 ? -18.093 -28.303 17.423  1.00 47.15 215 A 1 
ATOM 1653 O O     . MET A 1 215 ? -17.517 -27.312 17.892  1.00 45.44 215 A 1 
ATOM 1654 C CB    . MET A 1 215 ? -20.471 -28.356 16.576  1.00 44.78 215 A 1 
ATOM 1655 C CG    . MET A 1 215 ? -21.445 -27.620 15.647  1.00 40.87 215 A 1 
ATOM 1656 S SD    . MET A 1 215 ? -21.861 -25.940 16.224  1.00 39.15 215 A 1 
ATOM 1657 C CE    . MET A 1 215 ? -23.280 -25.579 15.157  1.00 35.57 215 A 1 
ATOM 1658 N N     . SER A 1 216 ? -17.876 -29.538 17.893  1.00 53.56 216 A 1 
ATOM 1659 C CA    . SER A 1 216 ? -17.083 -29.782 19.109  1.00 54.72 216 A 1 
ATOM 1660 C C     . SER A 1 216 ? -15.632 -29.296 19.005  1.00 55.37 216 A 1 
ATOM 1661 O O     . SER A 1 216 ? -15.086 -28.733 19.960  1.00 51.51 216 A 1 
ATOM 1662 C CB    . SER A 1 216 ? -17.120 -31.275 19.465  1.00 49.06 216 A 1 
ATOM 1663 O OG    . SER A 1 216 ? -16.379 -32.053 18.543  1.00 42.98 216 A 1 
ATOM 1664 N N     . ASN A 1 217 ? -15.025 -29.462 17.834  1.00 55.04 217 A 1 
ATOM 1665 C CA    . ASN A 1 217 ? -13.657 -28.992 17.617  1.00 54.81 217 A 1 
ATOM 1666 C C     . ASN A 1 217 ? -13.564 -27.463 17.595  1.00 52.31 217 A 1 
ATOM 1667 O O     . ASN A 1 217 ? -12.556 -26.900 18.026  1.00 51.63 217 A 1 
ATOM 1668 C CB    . ASN A 1 217 ? -13.108 -29.596 16.314  1.00 51.04 217 A 1 
ATOM 1669 C CG    . ASN A 1 217 ? -12.442 -30.944 16.522  1.00 45.54 217 A 1 
ATOM 1670 O OD1   . ASN A 1 217 ? -11.929 -31.289 17.574  1.00 45.04 217 A 1 
ATOM 1671 N ND2   . ASN A 1 217 ? -12.377 -31.760 15.497  1.00 44.98 217 A 1 
ATOM 1672 N N     . GLN A 1 218 ? -14.599 -26.787 17.090  1.00 58.10 218 A 1 
ATOM 1673 C CA    . GLN A 1 218 ? -14.609 -25.336 17.040  1.00 58.93 218 A 1 
ATOM 1674 C C     . GLN A 1 218 ? -14.779 -24.739 18.445  1.00 61.55 218 A 1 
ATOM 1675 O O     . GLN A 1 218 ? -14.075 -23.792 18.789  1.00 60.89 218 A 1 
ATOM 1676 C CB    . GLN A 1 218 ? -15.680 -24.869 16.053  1.00 54.58 218 A 1 
ATOM 1677 C CG    . GLN A 1 218 ? -15.440 -23.417 15.617  1.00 47.67 218 A 1 
ATOM 1678 C CD    . GLN A 1 218 ? -16.346 -22.972 14.471  1.00 42.69 218 A 1 
ATOM 1679 O OE1   . GLN A 1 218 ? -17.228 -23.659 13.997  1.00 41.96 218 A 1 
ATOM 1680 N NE2   . GLN A 1 218 ? -16.149 -21.783 13.950  1.00 38.83 218 A 1 
ATOM 1681 N N     . GLU A 1 219 ? -15.618 -25.342 19.280  1.00 62.35 219 A 1 
ATOM 1682 C CA    . GLU A 1 219 ? -15.748 -24.958 20.686  1.00 63.71 219 A 1 
ATOM 1683 C C     . GLU A 1 219 ? -14.448 -25.194 21.470  1.00 63.20 219 A 1 
ATOM 1684 O O     . GLU A 1 219 ? -14.022 -24.314 22.216  1.00 64.76 219 A 1 
ATOM 1685 C CB    . GLU A 1 219 ? -16.896 -25.716 21.352  1.00 61.28 219 A 1 
ATOM 1686 C CG    . GLU A 1 219 ? -18.268 -25.196 20.890  1.00 54.56 219 A 1 
ATOM 1687 C CD    . GLU A 1 219 ? -19.429 -25.813 21.688  1.00 50.10 219 A 1 
ATOM 1688 O OE1   . GLU A 1 219 ? -20.481 -25.149 21.761  1.00 45.61 219 A 1 
ATOM 1689 O OE2   . GLU A 1 219 ? -19.237 -26.926 22.228  1.00 45.58 219 A 1 
ATOM 1690 N N     . GLN A 1 220 ? -13.777 -26.334 21.243  1.00 62.27 220 A 1 
ATOM 1691 C CA    . GLN A 1 220 ? -12.474 -26.579 21.874  1.00 63.49 220 A 1 
ATOM 1692 C C     . GLN A 1 220 ? -11.428 -25.538 21.459  1.00 64.40 220 A 1 
ATOM 1693 O O     . GLN A 1 220 ? -10.660 -25.087 22.314  1.00 65.95 220 A 1 
ATOM 1694 C CB    . GLN A 1 220 ? -11.962 -27.984 21.531  1.00 61.37 220 A 1 
ATOM 1695 C CG    . GLN A 1 220 ? -12.596 -29.054 22.434  1.00 55.36 220 A 1 
ATOM 1696 C CD    . GLN A 1 220 ? -11.991 -30.441 22.219  1.00 50.77 220 A 1 
ATOM 1697 O OE1   . GLN A 1 220 ? -11.187 -30.698 21.329  1.00 49.55 220 A 1 
ATOM 1698 N NE2   . GLN A 1 220 ? -12.333 -31.399 23.053  1.00 44.90 220 A 1 
ATOM 1699 N N     . TYR A 1 221 ? -11.414 -25.130 20.187  1.00 53.83 221 A 1 
ATOM 1700 C CA    . TYR A 1 221 ? -10.467 -24.122 19.714  1.00 52.39 221 A 1 
ATOM 1701 C C     . TYR A 1 221 ? -10.754 -22.755 20.332  1.00 50.33 221 A 1 
ATOM 1702 O O     . TYR A 1 221 ? -9.828  -22.092 20.810  1.00 50.34 221 A 1 
ATOM 1703 C CB    . TYR A 1 221 ? -10.498 -24.073 18.183  1.00 50.11 221 A 1 
ATOM 1704 C CG    . TYR A 1 221 ? -9.198  -23.561 17.591  1.00 45.11 221 A 1 
ATOM 1705 C CD1   . TYR A 1 221 ? -8.983  -22.183 17.387  1.00 43.66 221 A 1 
ATOM 1706 C CD2   . TYR A 1 221 ? -8.175  -24.474 17.271  1.00 43.07 221 A 1 
ATOM 1707 C CE1   . TYR A 1 221 ? -7.771  -21.720 16.880  1.00 37.43 221 A 1 
ATOM 1708 C CE2   . TYR A 1 221 ? -6.951  -24.026 16.752  1.00 37.92 221 A 1 
ATOM 1709 C CZ    . TYR A 1 221 ? -6.743  -22.641 16.558  1.00 39.94 221 A 1 
ATOM 1710 O OH    . TYR A 1 221 ? -5.544  -22.189 16.047  1.00 37.85 221 A 1 
ATOM 1711 N N     . VAL A 1 222 ? -12.038 -22.351 20.417  1.00 67.56 222 A 1 
ATOM 1712 C CA    . VAL A 1 222 ? -12.449 -21.103 21.076  1.00 66.74 222 A 1 
ATOM 1713 C C     . VAL A 1 222 ? -12.109 -21.140 22.571  1.00 65.34 222 A 1 
ATOM 1714 O O     . VAL A 1 222 ? -11.620 -20.143 23.105  1.00 71.39 222 A 1 
ATOM 1715 C CB    . VAL A 1 222 ? -13.944 -20.843 20.850  1.00 66.15 222 A 1 
ATOM 1716 C CG1   . VAL A 1 222 ? -14.465 -19.651 21.662  1.00 57.87 222 A 1 
ATOM 1717 C CG2   . VAL A 1 222 ? -14.229 -20.527 19.377  1.00 62.55 222 A 1 
ATOM 1718 N N     . MET A 1 223 ? -12.301 -22.278 23.228  1.00 73.49 223 A 1 
ATOM 1719 C CA    . MET A 1 223 ? -11.967 -22.429 24.642  1.00 73.20 223 A 1 
ATOM 1720 C C     . MET A 1 223 ? -10.451 -22.356 24.889  1.00 73.26 223 A 1 
ATOM 1721 O O     . MET A 1 223 ? -10.013 -21.696 25.828  1.00 76.03 223 A 1 
ATOM 1722 C CB    . MET A 1 223 ? -12.581 -23.735 25.173  1.00 72.71 223 A 1 
ATOM 1723 C CG    . MET A 1 223 ? -12.756 -23.700 26.689  1.00 65.36 223 A 1 
ATOM 1724 S SD    . MET A 1 223 ? -13.433 -25.223 27.425  1.00 59.89 223 A 1 
ATOM 1725 C CE    . MET A 1 223 ? -15.092 -25.277 26.690  1.00 52.12 223 A 1 
ATOM 1726 N N     . GLN A 1 224 ? -9.635  -22.959 24.006  1.00 63.58 224 A 1 
ATOM 1727 C CA    . GLN A 1 224 ? -8.180  -22.810 24.058  1.00 63.73 224 A 1 
ATOM 1728 C C     . GLN A 1 224 ? -7.741  -21.362 23.818  1.00 64.66 224 A 1 
ATOM 1729 O O     . GLN A 1 224 ? -6.848  -20.876 24.504  1.00 66.88 224 A 1 
ATOM 1730 C CB    . GLN A 1 224 ? -7.496  -23.726 23.028  1.00 61.61 224 A 1 
ATOM 1731 C CG    . GLN A 1 224 ? -7.023  -25.039 23.663  1.00 55.12 224 A 1 
ATOM 1732 C CD    . GLN A 1 224 ? -6.235  -25.920 22.695  1.00 49.67 224 A 1 
ATOM 1733 O OE1   . GLN A 1 224 ? -6.135  -25.699 21.498  1.00 47.42 224 A 1 
ATOM 1734 N NE2   . GLN A 1 224 ? -5.609  -26.961 23.192  1.00 44.09 224 A 1 
ATOM 1735 N N     . GLU A 1 225 ? -8.370  -20.659 22.868  1.00 60.39 225 A 1 
ATOM 1736 C CA    . GLU A 1 225 ? -8.030  -19.265 22.577  1.00 60.71 225 A 1 
ATOM 1737 C C     . GLU A 1 225 ? -8.424  -18.347 23.749  1.00 60.60 225 A 1 
ATOM 1738 O O     . GLU A 1 225 ? -7.651  -17.468 24.133  1.00 62.47 225 A 1 
ATOM 1739 C CB    . GLU A 1 225 ? -8.660  -18.842 21.237  1.00 58.10 225 A 1 
ATOM 1740 C CG    . GLU A 1 225 ? -7.891  -17.659 20.621  1.00 51.57 225 A 1 
ATOM 1741 C CD    . GLU A 1 225 ? -8.409  -17.212 19.242  1.00 47.81 225 A 1 
ATOM 1742 O OE1   . GLU A 1 225 ? -7.636  -16.511 18.534  1.00 44.91 225 A 1 
ATOM 1743 O OE2   . GLU A 1 225 ? -9.555  -17.531 18.886  1.00 44.94 225 A 1 
ATOM 1744 N N     . GLN A 1 226 ? -9.573  -18.613 24.406  1.00 65.35 226 A 1 
ATOM 1745 C CA    . GLN A 1 226 ? -9.968  -17.922 25.632  1.00 64.54 226 A 1 
ATOM 1746 C C     . GLN A 1 226 ? -9.008  -18.204 26.795  1.00 65.41 226 A 1 
ATOM 1747 O O     . GLN A 1 226 ? -8.635  -17.270 27.503  1.00 69.14 226 A 1 
ATOM 1748 C CB    . GLN A 1 226 ? -11.389 -18.302 26.042  1.00 63.84 226 A 1 
ATOM 1749 C CG    . GLN A 1 226 ? -12.446 -17.524 25.247  1.00 57.86 226 A 1 
ATOM 1750 C CD    . GLN A 1 226 ? -13.867 -17.779 25.758  1.00 51.50 226 A 1 
ATOM 1751 O OE1   . GLN A 1 226 ? -14.117 -18.600 26.627  1.00 50.96 226 A 1 
ATOM 1752 N NE2   . GLN A 1 226 ? -14.850 -17.065 25.252  1.00 46.25 226 A 1 
ATOM 1753 N N     . GLN A 1 227 ? -8.586  -19.455 26.983  1.00 74.10 227 A 1 
ATOM 1754 C CA    . GLN A 1 227 ? -7.581  -19.787 27.997  1.00 72.84 227 A 1 
ATOM 1755 C C     . GLN A 1 227 ? -6.258  -19.078 27.728  1.00 74.48 227 A 1 
ATOM 1756 O O     . GLN A 1 227 ? -5.662  -18.531 28.648  1.00 75.69 227 A 1 
ATOM 1757 C CB    . GLN A 1 227 ? -7.362  -21.305 28.060  1.00 71.40 227 A 1 
ATOM 1758 C CG    . GLN A 1 227 ? -8.470  -22.006 28.859  1.00 64.89 227 A 1 
ATOM 1759 C CD    . GLN A 1 227 ? -8.245  -23.518 28.967  1.00 57.72 227 A 1 
ATOM 1760 O OE1   . GLN A 1 227 ? -7.321  -24.087 28.401  1.00 55.95 227 A 1 
ATOM 1761 N NE2   . GLN A 1 227 ? -9.079  -24.211 29.706  1.00 50.93 227 A 1 
ATOM 1762 N N     . HIS A 1 228 ? -5.834  -19.029 26.462  1.00 64.04 228 A 1 
ATOM 1763 C CA    . HIS A 1 228 ? -4.608  -18.327 26.092  1.00 64.17 228 A 1 
ATOM 1764 C C     . HIS A 1 228 ? -4.723  -16.810 26.303  1.00 62.87 228 A 1 
ATOM 1765 O O     . HIS A 1 228 ? -3.768  -16.174 26.761  1.00 67.26 228 A 1 
ATOM 1766 C CB    . HIS A 1 228 ? -4.236  -18.686 24.647  1.00 63.21 228 A 1 
ATOM 1767 C CG    . HIS A 1 228 ? -2.792  -18.391 24.332  1.00 57.11 228 A 1 
ATOM 1768 N ND1   . HIS A 1 228 ? -2.232  -17.149 24.204  1.00 48.27 228 A 1 
ATOM 1769 C CD2   . HIS A 1 228 ? -1.776  -19.293 24.183  1.00 50.12 228 A 1 
ATOM 1770 C CE1   . HIS A 1 228 ? -0.910  -17.293 23.984  1.00 44.41 228 A 1 
ATOM 1771 N NE2   . HIS A 1 228 ? -0.593  -18.585 23.956  1.00 45.49 228 A 1 
ATOM 1772 N N     . LEU A 1 229 ? -5.894  -16.223 26.034  1.00 53.47 229 A 1 
ATOM 1773 C CA    . LEU A 1 229 ? -6.192  -14.823 26.338  1.00 51.90 229 A 1 
ATOM 1774 C C     . LEU A 1 229 ? -6.185  -14.544 27.842  1.00 51.11 229 A 1 
ATOM 1775 O O     . LEU A 1 229 ? -5.601  -13.549 28.270  1.00 52.76 229 A 1 
ATOM 1776 C CB    . LEU A 1 229 ? -7.538  -14.434 25.705  1.00 52.03 229 A 1 
ATOM 1777 C CG    . LEU A 1 229 ? -7.375  -13.788 24.323  1.00 48.88 229 A 1 
ATOM 1778 C CD1   . LEU A 1 229 ? -8.648  -13.933 23.506  1.00 44.89 229 A 1 
ATOM 1779 C CD2   . LEU A 1 229 ? -7.055  -12.290 24.454  1.00 50.53 229 A 1 
ATOM 1780 N N     . GLN A 1 230 ? -6.793  -15.423 28.652  1.00 75.95 230 A 1 
ATOM 1781 C CA    . GLN A 1 230 ? -6.748  -15.309 30.115  1.00 74.67 230 A 1 
ATOM 1782 C C     . GLN A 1 230 ? -5.324  -15.439 30.646  1.00 75.11 230 A 1 
ATOM 1783 O O     . GLN A 1 230 ? -4.939  -14.670 31.523  1.00 77.36 230 A 1 
ATOM 1784 C CB    . GLN A 1 230 ? -7.650  -16.361 30.756  1.00 74.92 230 A 1 
ATOM 1785 C CG    . GLN A 1 230 ? -9.135  -15.984 30.675  1.00 67.56 230 A 1 
ATOM 1786 C CD    . GLN A 1 230 ? -10.033 -17.000 31.393  1.00 61.11 230 A 1 
ATOM 1787 O OE1   . GLN A 1 230 ? -9.592  -17.979 31.961  1.00 57.01 230 A 1 
ATOM 1788 N NE2   . GLN A 1 230 ? -11.331 -16.780 31.401  1.00 53.63 230 A 1 
ATOM 1789 N N     . GLN A 1 231 ? -4.530  -16.359 30.086  1.00 73.41 231 A 1 
ATOM 1790 C CA    . GLN A 1 231 ? -3.128  -16.530 30.451  1.00 73.34 231 A 1 
ATOM 1791 C C     . GLN A 1 231 ? -2.331  -15.256 30.142  1.00 74.44 231 A 1 
ATOM 1792 O O     . GLN A 1 231 ? -1.636  -14.740 31.017  1.00 75.61 231 A 1 
ATOM 1793 C CB    . GLN A 1 231 ? -2.560  -17.745 29.703  1.00 71.68 231 A 1 
ATOM 1794 C CG    . GLN A 1 231 ? -1.223  -18.245 30.292  1.00 64.72 231 A 1 
ATOM 1795 C CD    . GLN A 1 231 ? -1.379  -19.177 31.506  1.00 58.67 231 A 1 
ATOM 1796 O OE1   . GLN A 1 231 ? -2.421  -19.734 31.789  1.00 56.29 231 A 1 
ATOM 1797 N NE2   . GLN A 1 231 ? -0.312  -19.382 32.247  1.00 51.53 231 A 1 
ATOM 1798 N N     . MET A 1 232 ? -2.493  -14.684 28.944  1.00 67.56 232 A 1 
ATOM 1799 C CA    . MET A 1 232 ? -1.843  -13.419 28.594  1.00 66.31 232 A 1 
ATOM 1800 C C     . MET A 1 232 ? -2.304  -12.257 29.480  1.00 67.07 232 A 1 
ATOM 1801 O O     . MET A 1 232 ? -1.491  -11.428 29.867  1.00 70.41 232 A 1 
ATOM 1802 C CB    . MET A 1 232 ? -2.086  -13.045 27.121  1.00 64.21 232 A 1 
ATOM 1803 C CG    . MET A 1 232 ? -1.030  -13.616 26.181  1.00 57.38 232 A 1 
ATOM 1804 S SD    . MET A 1 232 ? -0.795  -12.628 24.656  1.00 53.66 232 A 1 
ATOM 1805 C CE    . MET A 1 232 ? -2.386  -12.885 23.845  1.00 46.45 232 A 1 
ATOM 1806 N N     . GLN A 1 233 ? -3.599  -12.171 29.805  1.00 65.18 233 A 1 
ATOM 1807 C CA    . GLN A 1 233 ? -4.094  -11.143 30.730  1.00 64.31 233 A 1 
ATOM 1808 C C     . GLN A 1 233 ? -3.486  -11.298 32.120  1.00 64.18 233 A 1 
ATOM 1809 O O     . GLN A 1 233 ? -3.145  -10.291 32.743  1.00 67.64 233 A 1 
ATOM 1810 C CB    . GLN A 1 233 ? -5.622  -11.195 30.824  1.00 64.51 233 A 1 
ATOM 1811 C CG    . GLN A 1 233 ? -6.285  -10.494 29.627  1.00 59.39 233 A 1 
ATOM 1812 C CD    . GLN A 1 233 ? -7.818  -10.509 29.727  1.00 54.25 233 A 1 
ATOM 1813 O OE1   . GLN A 1 233 ? -8.428  -11.114 30.590  1.00 52.37 233 A 1 
ATOM 1814 N NE2   . GLN A 1 233 ? -8.491  -9.821  28.842  1.00 48.91 233 A 1 
ATOM 1815 N N     . LYS A 1 234 ? -3.319  -12.539 32.580  1.00 77.65 234 A 1 
ATOM 1816 C CA    . LYS A 1 234 ? -2.707  -12.833 33.865  1.00 76.10 234 A 1 
ATOM 1817 C C     . LYS A 1 234 ? -1.223  -12.454 33.882  1.00 76.53 234 A 1 
ATOM 1818 O O     . LYS A 1 234 ? -0.803  -11.754 34.795  1.00 77.27 234 A 1 
ATOM 1819 C CB    . LYS A 1 234 ? -2.946  -14.307 34.204  1.00 75.27 234 A 1 
ATOM 1820 C CG    . LYS A 1 234 ? -2.774  -14.544 35.707  1.00 65.72 234 A 1 
ATOM 1821 C CD    . LYS A 1 234 ? -3.017  -16.023 36.032  1.00 62.84 234 A 1 
ATOM 1822 C CE    . LYS A 1 234 ? -2.867  -16.221 37.535  1.00 54.88 234 A 1 
ATOM 1823 N NZ    . LYS A 1 234 ? -2.932  -17.641 37.898  1.00 50.15 234 A 1 
ATOM 1824 N N     . GLU A 1 235 ? -0.472  -12.812 32.851  1.00 65.64 235 A 1 
ATOM 1825 C CA    . GLU A 1 235 ? 0.931   -12.397 32.694  1.00 64.85 235 A 1 
ATOM 1826 C C     . GLU A 1 235 ? 1.063   -10.869 32.611  1.00 62.71 235 A 1 
ATOM 1827 O O     . GLU A 1 235 ? 1.973   -10.285 33.209  1.00 64.93 235 A 1 
ATOM 1828 C CB    . GLU A 1 235 ? 1.534   -13.026 31.430  1.00 63.66 235 A 1 
ATOM 1829 C CG    . GLU A 1 235 ? 1.874   -14.506 31.601  1.00 56.58 235 A 1 
ATOM 1830 C CD    . GLU A 1 235 ? 2.484   -15.147 30.342  1.00 53.94 235 A 1 
ATOM 1831 O OE1   . GLU A 1 235 ? 2.850   -16.342 30.422  1.00 47.87 235 A 1 
ATOM 1832 O OE2   . GLU A 1 235 ? 2.587   -14.460 29.298  1.00 48.86 235 A 1 
ATOM 1833 N N     . TYR A 1 236 ? 0.135   -10.192 31.914  1.00 58.90 236 A 1 
ATOM 1834 C CA    . TYR A 1 236 ? 0.140   -8.730  31.840  1.00 54.11 236 A 1 
ATOM 1835 C C     . TYR A 1 236 ? -0.193  -8.077  33.186  1.00 51.21 236 A 1 
ATOM 1836 O O     . TYR A 1 236 ? 0.433   -7.075  33.548  1.00 51.25 236 A 1 
ATOM 1837 C CB    . TYR A 1 236 ? -0.832  -8.281  30.746  1.00 51.58 236 A 1 
ATOM 1838 C CG    . TYR A 1 236 ? -0.502  -6.917  30.177  1.00 46.81 236 A 1 
ATOM 1839 C CD1   . TYR A 1 236 ? -1.034  -5.752  30.754  1.00 45.20 236 A 1 
ATOM 1840 C CD2   . TYR A 1 236 ? 0.380   -6.810  29.078  1.00 45.01 236 A 1 
ATOM 1841 C CE1   . TYR A 1 236 ? -0.694  -4.495  30.235  1.00 39.31 236 A 1 
ATOM 1842 C CE2   . TYR A 1 236 ? 0.717   -5.563  28.551  1.00 39.81 236 A 1 
ATOM 1843 C CZ    . TYR A 1 236 ? 0.181   -4.399  29.134  1.00 42.56 236 A 1 
ATOM 1844 O OH    . TYR A 1 236 ? 0.514   -3.167  28.624  1.00 40.06 236 A 1 
ATOM 1845 N N     . ALA A 1 237 ? -1.133  -8.656  33.945  1.00 72.89 237 A 1 
ATOM 1846 C CA    . ALA A 1 237 ? -1.461  -8.209  35.290  1.00 71.74 237 A 1 
ATOM 1847 C C     . ALA A 1 237 ? -0.296  -8.435  36.266  1.00 70.02 237 A 1 
ATOM 1848 O O     . ALA A 1 237 ? 0.024   -7.537  37.046  1.00 72.71 237 A 1 
ATOM 1849 C CB    . ALA A 1 237 ? -2.745  -8.906  35.754  1.00 72.27 237 A 1 
ATOM 1850 N N     . GLU A 1 238 ? 0.379   -9.584  36.181  1.00 73.55 238 A 1 
ATOM 1851 C CA    . GLU A 1 238 ? 1.580   -9.851  36.974  1.00 72.49 238 A 1 
ATOM 1852 C C     . GLU A 1 238 ? 2.712   -8.881  36.632  1.00 70.86 238 A 1 
ATOM 1853 O O     . GLU A 1 238 ? 3.326   -8.322  37.535  1.00 71.61 238 A 1 
ATOM 1854 C CB    . GLU A 1 238 ? 2.043   -11.310 36.789  1.00 71.31 238 A 1 
ATOM 1855 C CG    . GLU A 1 238 ? 1.213   -12.282 37.644  1.00 63.44 238 A 1 
ATOM 1856 C CD    . GLU A 1 238 ? 1.624   -13.761 37.504  1.00 57.55 238 A 1 
ATOM 1857 O OE1   . GLU A 1 238 ? 1.044   -14.581 38.255  1.00 52.87 238 A 1 
ATOM 1858 O OE2   . GLU A 1 238 ? 2.460   -14.069 36.644  1.00 52.35 238 A 1 
ATOM 1859 N N     . GLN A 1 239 ? 2.930   -8.577  35.347  1.00 65.76 239 A 1 
ATOM 1860 C CA    . GLN A 1 239 ? 3.919   -7.574  34.943  1.00 65.40 239 A 1 
ATOM 1861 C C     . GLN A 1 239 ? 3.558   -6.162  35.434  1.00 65.94 239 A 1 
ATOM 1862 O O     . GLN A 1 239 ? 4.460   -5.412  35.809  1.00 66.23 239 A 1 
ATOM 1863 C CB    . GLN A 1 239 ? 4.083   -7.544  33.425  1.00 64.27 239 A 1 
ATOM 1864 C CG    . GLN A 1 239 ? 4.986   -8.683  32.919  1.00 57.99 239 A 1 
ATOM 1865 C CD    . GLN A 1 239 ? 5.251   -8.606  31.418  1.00 52.76 239 A 1 
ATOM 1866 O OE1   . GLN A 1 239 ? 4.912   -7.661  30.719  1.00 50.38 239 A 1 
ATOM 1867 N NE2   . GLN A 1 239 ? 5.903   -9.600  30.866  1.00 46.29 239 A 1 
ATOM 1868 N N     . GLN A 1 240 ? 2.265   -5.788  35.439  1.00 65.74 240 A 1 
ATOM 1869 C CA    . GLN A 1 240 ? 1.841   -4.509  36.002  1.00 66.73 240 A 1 
ATOM 1870 C C     . GLN A 1 240 ? 2.043   -4.475  37.516  1.00 66.93 240 A 1 
ATOM 1871 O O     . GLN A 1 240 ? 2.595   -3.494  38.020  1.00 67.25 240 A 1 
ATOM 1872 C CB    . GLN A 1 240 ? 0.387   -4.191  35.655  1.00 64.65 240 A 1 
ATOM 1873 C CG    . GLN A 1 240 ? 0.274   -3.541  34.263  1.00 59.26 240 A 1 
ATOM 1874 C CD    . GLN A 1 240 ? -1.075  -2.865  34.033  1.00 54.01 240 A 1 
ATOM 1875 O OE1   . GLN A 1 240 ? -2.082  -3.135  34.654  1.00 51.84 240 A 1 
ATOM 1876 N NE2   . GLN A 1 240 ? -1.146  -1.924  33.117  1.00 48.34 240 A 1 
ATOM 1877 N N     . MET A 1 241 ? 1.669   -5.544  38.213  1.00 75.77 241 A 1 
ATOM 1878 C CA    . MET A 1 241 ? 1.827   -5.628  39.664  1.00 74.52 241 A 1 
ATOM 1879 C C     . MET A 1 241 ? 3.311   -5.581  40.067  1.00 72.98 241 A 1 
ATOM 1880 O O     . MET A 1 241 ? 3.676   -4.892  41.008  1.00 73.03 241 A 1 
ATOM 1881 C CB    . MET A 1 241 ? 1.133   -6.906  40.153  1.00 74.22 241 A 1 
ATOM 1882 C CG    . MET A 1 241 ? 0.857   -6.874  41.657  1.00 65.05 241 A 1 
ATOM 1883 S SD    . MET A 1 241 ? 0.067   -8.381  42.317  1.00 59.98 241 A 1 
ATOM 1884 C CE    . MET A 1 241 ? -1.491  -8.388  41.390  1.00 52.45 241 A 1 
ATOM 1885 N N     . GLN A 1 242 ? 4.159   -6.243  39.273  1.00 71.26 242 A 1 
ATOM 1886 C CA    . GLN A 1 242 ? 5.604   -6.216  39.493  1.00 69.81 242 A 1 
ATOM 1887 C C     . GLN A 1 242 ? 6.183   -4.815  39.243  1.00 67.77 242 A 1 
ATOM 1888 O O     . GLN A 1 242 ? 7.115   -4.399  39.932  1.00 68.07 242 A 1 
ATOM 1889 C CB    . GLN A 1 242 ? 6.246   -7.286  38.613  1.00 69.14 242 A 1 
ATOM 1890 C CG    . GLN A 1 242 ? 7.503   -7.898  39.248  1.00 61.92 242 A 1 
ATOM 1891 C CD    . GLN A 1 242 ? 7.993   -9.124  38.480  1.00 56.48 242 A 1 
ATOM 1892 O OE1   . GLN A 1 242 ? 7.834   -9.255  37.277  1.00 54.12 242 A 1 
ATOM 1893 N NE2   . GLN A 1 242 ? 8.623   -10.071 39.146  1.00 48.88 242 A 1 
ATOM 1894 N N     . LYS A 1 243 ? 5.600   -4.079  38.308  1.00 61.79 243 A 1 
ATOM 1895 C CA    . LYS A 1 243 ? 6.010   -2.707  38.029  1.00 60.60 243 A 1 
ATOM 1896 C C     . LYS A 1 243 ? 5.583   -1.733  39.129  1.00 56.60 243 A 1 
ATOM 1897 O O     . LYS A 1 243 ? 6.390   -0.898  39.536  1.00 56.81 243 A 1 
ATOM 1898 C CB    . LYS A 1 243 ? 5.483   -2.297  36.655  1.00 59.92 243 A 1 
ATOM 1899 C CG    . LYS A 1 243 ? 6.485   -1.376  35.953  1.00 55.63 243 A 1 
ATOM 1900 C CD    . LYS A 1 243 ? 5.920   -0.977  34.593  1.00 54.43 243 A 1 
ATOM 1901 C CE    . LYS A 1 243 ? 6.963   -0.125  33.875  1.00 47.95 243 A 1 
ATOM 1902 N NZ    . LYS A 1 243 ? 6.402   0.461   32.649  1.00 44.38 243 A 1 
ATOM 1903 N N     . GLU A 1 244 ? 4.362   -1.877  39.661  1.00 71.93 244 A 1 
ATOM 1904 C CA    . GLU A 1 244 ? 3.908   -1.105  40.830  1.00 70.27 244 A 1 
ATOM 1905 C C     . GLU A 1 244 ? 4.749   -1.412  42.080  1.00 67.04 244 A 1 
ATOM 1906 O O     . GLU A 1 244 ? 5.043   -0.507  42.854  1.00 65.53 244 A 1 
ATOM 1907 C CB    . GLU A 1 244 ? 2.426   -1.385  41.132  1.00 67.76 244 A 1 
ATOM 1908 C CG    . GLU A 1 244 ? 1.475   -0.555  40.265  1.00 59.03 244 A 1 
ATOM 1909 C CD    . GLU A 1 244 ? -0.004  -0.690  40.683  1.00 55.86 244 A 1 
ATOM 1910 O OE1   . GLU A 1 244 ? -0.754  0.282   40.456  1.00 49.61 244 A 1 
ATOM 1911 O OE2   . GLU A 1 244 ? -0.387  -1.758  41.199  1.00 48.86 244 A 1 
ATOM 1912 N N     . TYR A 1 245 ? 5.165   -2.673  42.256  1.00 72.19 245 A 1 
ATOM 1913 C CA    . TYR A 1 245 ? 6.029   -3.042  43.381  1.00 67.95 245 A 1 
ATOM 1914 C C     . TYR A 1 245 ? 7.391   -2.343  43.307  1.00 64.01 245 A 1 
ATOM 1915 O O     . TYR A 1 245 ? 7.852   -1.786  44.302  1.00 62.76 245 A 1 
ATOM 1916 C CB    . TYR A 1 245 ? 6.174   -4.573  43.451  1.00 65.09 245 A 1 
ATOM 1917 C CG    . TYR A 1 245 ? 6.005   -5.096  44.859  1.00 57.29 245 A 1 
ATOM 1918 C CD1   . TYR A 1 245 ? 7.114   -5.200  45.718  1.00 53.75 245 A 1 
ATOM 1919 C CD2   . TYR A 1 245 ? 4.727   -5.452  45.326  1.00 53.34 245 A 1 
ATOM 1920 C CE1   . TYR A 1 245 ? 6.945   -5.665  47.035  1.00 44.78 245 A 1 
ATOM 1921 C CE2   . TYR A 1 245 ? 4.541   -5.917  46.628  1.00 47.20 245 A 1 
ATOM 1922 C CZ    . TYR A 1 245 ? 5.656   -6.024  47.495  1.00 48.61 245 A 1 
ATOM 1923 O OH    . TYR A 1 245 ? 5.489   -6.479  48.783  1.00 45.45 245 A 1 
ATOM 1924 N N     . VAL A 1 246 ? 7.995   -2.293  42.097  1.00 67.34 246 A 1 
ATOM 1925 C CA    . VAL A 1 246 ? 9.290   -1.626  41.896  1.00 64.60 246 A 1 
ATOM 1926 C C     . VAL A 1 246 ? 9.183   -0.102  42.065  1.00 61.38 246 A 1 
ATOM 1927 O O     . VAL A 1 246 ? 10.100  0.517   42.608  1.00 60.63 246 A 1 
ATOM 1928 C CB    . VAL A 1 246 ? 9.887   -2.004  40.530  1.00 62.11 246 A 1 
ATOM 1929 C CG1   . VAL A 1 246 ? 11.186  -1.242  40.217  1.00 55.84 246 A 1 
ATOM 1930 C CG2   . VAL A 1 246 ? 10.230  -3.491  40.467  1.00 59.64 246 A 1 
ATOM 1931 N N     . GLU A 1 247 ? 8.071   0.517   41.640  1.00 62.63 247 A 1 
ATOM 1932 C CA    . GLU A 1 247 ? 7.870   1.964   41.852  1.00 61.46 247 A 1 
ATOM 1933 C C     . GLU A 1 247 ? 7.655   2.315   43.334  1.00 57.35 247 A 1 
ATOM 1934 O O     . GLU A 1 247 ? 8.118   3.365   43.781  1.00 55.21 247 A 1 
ATOM 1935 C CB    . GLU A 1 247 ? 6.722   2.504   40.969  1.00 58.67 247 A 1 
ATOM 1936 C CG    . GLU A 1 247 ? 7.193   2.753   39.525  1.00 53.30 247 A 1 
ATOM 1937 C CD    . GLU A 1 247 ? 6.139   3.408   38.595  1.00 49.78 247 A 1 
ATOM 1938 O OE1   . GLU A 1 247 ? 6.544   3.838   37.492  1.00 45.53 247 A 1 
ATOM 1939 O OE2   . GLU A 1 247 ? 4.946   3.437   38.950  1.00 44.98 247 A 1 
ATOM 1940 N N     . ASN A 1 248 ? 7.012   1.435   44.120  1.00 63.90 248 A 1 
ATOM 1941 C CA    . ASN A 1 248 ? 6.799   1.682   45.549  1.00 62.54 248 A 1 
ATOM 1942 C C     . ASN A 1 248 ? 8.062   1.500   46.404  1.00 58.61 248 A 1 
ATOM 1943 O O     . ASN A 1 248 ? 8.238   2.260   47.357  1.00 55.17 248 A 1 
ATOM 1944 C CB    . ASN A 1 248 ? 5.647   0.801   46.051  1.00 58.46 248 A 1 
ATOM 1945 C CG    . ASN A 1 248 ? 4.281   1.462   45.929  1.00 53.89 248 A 1 
ATOM 1946 O OD1   . ASN A 1 248 ? 4.114   2.672   45.999  1.00 49.86 248 A 1 
ATOM 1947 N ND2   . ASN A 1 248 ? 3.241   0.676   45.792  1.00 50.86 248 A 1 
ATOM 1948 N N     . GLU A 1 249 ? 8.943   0.563   46.073  1.00 53.04 249 A 1 
ATOM 1949 C CA    . GLU A 1 249 ? 10.187  0.395   46.853  1.00 53.23 249 A 1 
ATOM 1950 C C     . GLU A 1 249 ? 11.145  1.595   46.719  1.00 51.37 249 A 1 
ATOM 1951 O O     . GLU A 1 249 ? 11.932  1.871   47.623  1.00 47.94 249 A 1 
ATOM 1952 C CB    . GLU A 1 249 ? 10.919  -0.903  46.454  1.00 48.66 249 A 1 
ATOM 1953 C CG    . GLU A 1 249 ? 10.348  -2.139  47.166  1.00 45.14 249 A 1 
ATOM 1954 C CD    . GLU A 1 249 ? 11.218  -3.398  46.975  1.00 43.15 249 A 1 
ATOM 1955 O OE1   . GLU A 1 249 ? 11.096  -4.305  47.827  1.00 39.96 249 A 1 
ATOM 1956 O OE2   . GLU A 1 249 ? 11.972  -3.471  45.977  1.00 39.82 249 A 1 
ATOM 1957 N N     . GLY A 1 250 ? 11.043  2.350   45.617  1.00 50.97 250 A 1 
ATOM 1958 C CA    . GLY A 1 250 ? 11.916  3.498   45.397  1.00 50.75 250 A 1 
ATOM 1959 C C     . GLY A 1 250 ? 11.710  4.671   46.356  1.00 49.39 250 A 1 
ATOM 1960 O O     . GLY A 1 250 ? 12.580  5.545   46.450  1.00 47.66 250 A 1 
ATOM 1961 N N     . SER A 1 251 ? 10.578  4.727   47.071  1.00 51.50 251 A 1 
ATOM 1962 C CA    . SER A 1 251 ? 10.271  5.795   48.027  1.00 52.43 251 A 1 
ATOM 1963 C C     . SER A 1 251 ? 10.893  5.558   49.403  1.00 50.61 251 A 1 
ATOM 1964 O O     . SER A 1 251 ? 10.257  5.845   50.426  1.00 48.73 251 A 1 
ATOM 1965 C CB    . SER A 1 251 ? 8.764   6.041   48.103  1.00 49.39 251 A 1 
ATOM 1966 O OG    . SER A 1 251 ? 8.488   7.201   48.866  1.00 45.43 251 A 1 
ATOM 1967 N N     . GLU A 1 252 ? 12.097  5.036   49.469  1.00 42.01 252 A 1 
ATOM 1968 C CA    . GLU A 1 252 ? 12.842  5.031   50.718  1.00 43.78 252 A 1 
ATOM 1969 C C     . GLU A 1 252 ? 13.051  6.481   51.174  1.00 41.02 252 A 1 
ATOM 1970 O O     . GLU A 1 252 ? 13.745  7.281   50.537  1.00 39.13 252 A 1 
ATOM 1971 C CB    . GLU A 1 252 ? 14.169  4.270   50.643  1.00 41.00 252 A 1 
ATOM 1972 C CG    . GLU A 1 252 ? 13.980  2.740   50.757  1.00 39.70 252 A 1 
ATOM 1973 C CD    . GLU A 1 252 ? 15.301  2.004   51.029  1.00 38.78 252 A 1 
ATOM 1974 O OE1   . GLU A 1 252 ? 15.237  0.907   51.625  1.00 36.46 252 A 1 
ATOM 1975 O OE2   . GLU A 1 252 ? 16.372  2.538   50.671  1.00 35.65 252 A 1 
ATOM 1976 N N     . CYS A 1 253 ? 12.409  6.810   52.294  1.00 44.91 253 A 1 
ATOM 1977 C CA    . CYS A 1 253 ? 12.582  8.069   52.991  1.00 47.78 253 A 1 
ATOM 1978 C C     . CYS A 1 253 ? 14.056  8.197   53.373  1.00 43.52 253 A 1 
ATOM 1979 O O     . CYS A 1 253 ? 14.501  7.612   54.360  1.00 44.33 253 A 1 
ATOM 1980 C CB    . CYS A 1 253 ? 11.684  8.089   54.230  1.00 45.69 253 A 1 
ATOM 1981 S SG    . CYS A 1 253 ? 9.922   8.148   53.765  1.00 42.30 253 A 1 
ATOM 1982 N N     . ILE A 1 254 ? 14.794  8.993   52.600  1.00 35.70 254 A 1 
ATOM 1983 C CA    . ILE A 1 254 ? 16.131  9.428   52.994  1.00 40.37 254 A 1 
ATOM 1984 C C     . ILE A 1 254 ? 15.953  10.288  54.248  1.00 38.50 254 A 1 
ATOM 1985 O O     . ILE A 1 254 ? 15.759  11.504  54.165  1.00 37.70 254 A 1 
ATOM 1986 C CB    . ILE A 1 254 ? 16.860  10.170  51.854  1.00 38.33 254 A 1 
ATOM 1987 C CG1   . ILE A 1 254 ? 16.957  9.287   50.597  1.00 36.50 254 A 1 
ATOM 1988 C CG2   . ILE A 1 254 ? 18.263  10.592  52.318  1.00 39.30 254 A 1 
ATOM 1989 C CD1   . ILE A 1 254 ? 17.552  9.994   49.370  1.00 37.45 254 A 1 
ATOM 1990 N N     . VAL A 1 255 ? 15.940  9.651   55.417  1.00 41.71 255 A 1 
ATOM 1991 C CA    . VAL A 1 255 ? 15.969  10.344  56.697  1.00 45.60 255 A 1 
ATOM 1992 C C     . VAL A 1 255 ? 17.279  11.128  56.716  1.00 42.41 255 A 1 
ATOM 1993 O O     . VAL A 1 255 ? 18.338  10.509  56.614  1.00 40.83 255 A 1 
ATOM 1994 C CB    . VAL A 1 255 ? 15.878  9.376   57.891  1.00 43.22 255 A 1 
ATOM 1995 C CG1   . VAL A 1 255 ? 15.876  10.153  59.217  1.00 39.75 255 A 1 
ATOM 1996 C CG2   . VAL A 1 255 ? 14.600  8.536   57.835  1.00 43.22 255 A 1 
ATOM 1997 N N     . PRO A 1 256 ? 17.227  12.467  56.796  1.00 42.77 256 A 1 
ATOM 1998 C CA    . PRO A 1 256 ? 18.438  13.262  56.812  1.00 45.42 256 A 1 
ATOM 1999 C C     . PRO A 1 256 ? 19.152  13.003  58.135  1.00 44.70 256 A 1 
ATOM 2000 O O     . PRO A 1 256 ? 18.880  13.658  59.137  1.00 43.41 256 A 1 
ATOM 2001 C CB    . PRO A 1 256 ? 17.981  14.705  56.609  1.00 42.17 256 A 1 
ATOM 2002 C CG    . PRO A 1 256 ? 16.575  14.721  57.205  1.00 41.68 256 A 1 
ATOM 2003 C CD    . PRO A 1 256 ? 16.047  13.307  56.895  1.00 46.33 256 A 1 
ATOM 2004 N N     . SER A 1 257 ? 20.027  12.009  58.156  1.00 46.00 257 A 1 
ATOM 2005 C CA    . SER A 1 257 ? 20.857  11.732  59.324  1.00 50.80 257 A 1 
ATOM 2006 C C     . SER A 1 257 ? 21.697  12.977  59.588  1.00 49.55 257 A 1 
ATOM 2007 O O     . SER A 1 257 ? 22.551  13.356  58.790  1.00 48.77 257 A 1 
ATOM 2008 C CB    . SER A 1 257 ? 21.705  10.473  59.123  1.00 47.37 257 A 1 
ATOM 2009 O OG    . SER A 1 257 ? 22.487  10.545  57.957  1.00 44.08 257 A 1 
ATOM 2010 N N     . GLN A 1 258 ? 21.397  13.647  60.703  1.00 36.63 258 A 1 
ATOM 2011 C CA    . GLN A 1 258 ? 22.171  14.780  61.193  1.00 40.81 258 A 1 
ATOM 2012 C C     . GLN A 1 258 ? 23.568  14.271  61.547  1.00 38.65 258 A 1 
ATOM 2013 O O     . GLN A 1 258 ? 23.841  13.905  62.692  1.00 36.72 258 A 1 
ATOM 2014 C CB    . GLN A 1 258 ? 21.490  15.428  62.405  1.00 38.44 258 A 1 
ATOM 2015 C CG    . GLN A 1 258 ? 20.230  16.215  62.077  1.00 36.26 258 A 1 
ATOM 2016 C CD    . GLN A 1 258 ? 19.652  16.939  63.302  1.00 35.31 258 A 1 
ATOM 2017 O OE1   . GLN A 1 258 ? 20.049  16.754  64.435  1.00 34.31 258 A 1 
ATOM 2018 N NE2   . GLN A 1 258 ? 18.674  17.811  63.110  1.00 33.53 258 A 1 
ATOM 2019 N N     . SER A 1 259 ? 24.420  14.197  60.542  1.00 40.48 259 A 1 
ATOM 2020 C CA    . SER A 1 259 ? 25.815  13.840  60.762  1.00 43.44 259 A 1 
ATOM 2021 C C     . SER A 1 259 ? 26.443  14.923  61.622  1.00 41.48 259 A 1 
ATOM 2022 O O     . SER A 1 259 ? 26.745  16.024  61.155  1.00 41.80 259 A 1 
ATOM 2023 C CB    . SER A 1 259 ? 26.550  13.628  59.438  1.00 41.62 259 A 1 
ATOM 2024 O OG    . SER A 1 259 ? 26.429  14.755  58.597  1.00 40.28 259 A 1 
ATOM 2025 N N     . THR A 1 260 ? 26.558  14.640  62.944  1.00 44.17 260 A 1 
ATOM 2026 C CA    . THR A 1 260 ? 27.235  15.495  63.915  1.00 48.12 260 A 1 
ATOM 2027 C C     . THR A 1 260 ? 28.671  15.685  63.438  1.00 45.54 260 A 1 
ATOM 2028 O O     . THR A 1 260 ? 29.464  14.748  63.404  1.00 44.73 260 A 1 
ATOM 2029 C CB    . THR A 1 260 ? 27.186  14.891  65.319  1.00 43.86 260 A 1 
ATOM 2030 O OG1   . THR A 1 260 ? 27.339  13.490  65.277  1.00 41.18 260 A 1 
ATOM 2031 C CG2   . THR A 1 260 ? 25.840  15.162  65.988  1.00 43.10 260 A 1 
ATOM 2032 N N     . ILE A 1 261 ? 28.965  16.914  63.027  1.00 39.02 261 A 1 
ATOM 2033 C CA    . ILE A 1 261 ? 30.297  17.323  62.583  1.00 43.33 261 A 1 
ATOM 2034 C C     . ILE A 1 261 ? 31.207  17.312  63.812  1.00 41.12 261 A 1 
ATOM 2035 O O     . ILE A 1 261 ? 31.458  18.344  64.431  1.00 40.72 261 A 1 
ATOM 2036 C CB    . ILE A 1 261 ? 30.262  18.687  61.855  1.00 41.07 261 A 1 
ATOM 2037 C CG1   . ILE A 1 261 ? 29.268  18.662  60.665  1.00 39.41 261 A 1 
ATOM 2038 C CG2   . ILE A 1 261 ? 31.665  19.081  61.363  1.00 41.59 261 A 1 
ATOM 2039 C CD1   . ILE A 1 261 ? 29.031  20.027  60.012  1.00 39.63 261 A 1 
ATOM 2040 N N     . VAL A 1 262 ? 31.654  16.113  64.246  1.00 39.70 262 A 1 
ATOM 2041 C CA    . VAL A 1 262 ? 32.654  16.004  65.306  1.00 45.04 262 A 1 
ATOM 2042 C C     . VAL A 1 262 ? 33.950  16.559  64.746  1.00 42.64 262 A 1 
ATOM 2043 O O     . VAL A 1 262 ? 34.615  15.963  63.889  1.00 41.96 262 A 1 
ATOM 2044 C CB    . VAL A 1 262 ? 32.804  14.577  65.850  1.00 41.09 262 A 1 
ATOM 2045 C CG1   . VAL A 1 262 ? 33.837  14.552  66.986  1.00 37.69 262 A 1 
ATOM 2046 C CG2   . VAL A 1 262 ? 31.477  14.062  66.425  1.00 42.44 262 A 1 
ATOM 2047 N N     . ARG A 1 263 ? 34.262  17.722  65.251  1.00 38.29 263 A 1 
ATOM 2048 C CA    . ARG A 1 263 ? 35.380  18.588  64.860  1.00 43.91 263 A 1 
ATOM 2049 C C     . ARG A 1 263 ? 36.705  17.953  65.314  1.00 41.32 263 A 1 
ATOM 2050 O O     . ARG A 1 263 ? 37.288  18.390  66.298  1.00 40.58 263 A 1 
ATOM 2051 C CB    . ARG A 1 263 ? 35.102  19.963  65.485  1.00 41.02 263 A 1 
ATOM 2052 C CG    . ARG A 1 263 ? 35.783  21.153  64.812  1.00 39.10 263 A 1 
ATOM 2053 C CD    . ARG A 1 263 ? 35.422  22.429  65.590  1.00 36.80 263 A 1 
ATOM 2054 N NE    . ARG A 1 263 ? 35.640  23.653  64.816  1.00 34.83 263 A 1 
ATOM 2055 C CZ    . ARG A 1 263 ? 35.426  24.891  65.232  1.00 30.85 263 A 1 
ATOM 2056 N NH1   . ARG A 1 263 ? 35.061  25.142  66.457  1.00 29.02 263 A 1 
ATOM 2057 N NH2   . ARG A 1 263 ? 35.575  25.892  64.425  1.00 27.16 263 A 1 
ATOM 2058 N N     . ARG A 1 264 ? 37.145  16.897  64.643  1.00 37.58 264 A 1 
ATOM 2059 C CA    . ARG A 1 264 ? 38.400  16.236  65.023  1.00 41.75 264 A 1 
ATOM 2060 C C     . ARG A 1 264 ? 39.572  17.221  64.915  1.00 38.23 264 A 1 
ATOM 2061 O O     . ARG A 1 264 ? 39.606  18.013  63.973  1.00 36.10 264 A 1 
ATOM 2062 C CB    . ARG A 1 264 ? 38.654  14.950  64.213  1.00 38.50 264 A 1 
ATOM 2063 C CG    . ARG A 1 264 ? 38.425  13.701  65.078  1.00 36.37 264 A 1 
ATOM 2064 C CD    . ARG A 1 264 ? 38.826  12.417  64.346  1.00 34.28 264 A 1 
ATOM 2065 N NE    . ARG A 1 264 ? 38.650  11.225  65.194  1.00 32.74 264 A 1 
ATOM 2066 C CZ    . ARG A 1 264 ? 38.912  9.965   64.856  1.00 29.40 264 A 1 
ATOM 2067 N NH1   . ARG A 1 264 ? 39.378  9.664   63.674  1.00 28.03 264 A 1 
ATOM 2068 N NH2   . ARG A 1 264 ? 38.698  8.999   65.695  1.00 26.52 264 A 1 
ATOM 2069 N N     . PRO A 1 265 ? 40.469  17.204  65.892  1.00 38.19 265 A 1 
ATOM 2070 C CA    . PRO A 1 265 ? 41.460  18.263  66.061  1.00 42.42 265 A 1 
ATOM 2071 C C     . PRO A 1 265 ? 42.584  18.190  65.020  1.00 41.48 265 A 1 
ATOM 2072 O O     . PRO A 1 265 ? 42.843  17.171  64.388  1.00 39.59 265 A 1 
ATOM 2073 C CB    . PRO A 1 265 ? 41.959  18.125  67.503  1.00 38.26 265 A 1 
ATOM 2074 C CG    . PRO A 1 265 ? 41.809  16.629  67.782  1.00 37.88 265 A 1 
ATOM 2075 C CD    . PRO A 1 265 ? 40.530  16.278  67.015  1.00 42.92 265 A 1 
ATOM 2076 N N     . HIS A 1 266 ? 43.256  19.286  64.946  1.00 39.14 266 A 1 
ATOM 2077 C CA    . HIS A 1 266 ? 44.136  19.757  63.872  1.00 43.31 266 A 1 
ATOM 2078 C C     . HIS A 1 266 ? 45.524  19.084  63.750  1.00 41.56 266 A 1 
ATOM 2079 O O     . HIS A 1 266 ? 46.395  19.712  63.171  1.00 40.63 266 A 1 
ATOM 2080 C CB    . HIS A 1 266 ? 44.307  21.265  64.073  1.00 40.80 266 A 1 
ATOM 2081 C CG    . HIS A 1 266 ? 43.669  22.095  62.990  1.00 38.99 266 A 1 
ATOM 2082 N ND1   . HIS A 1 266 ? 44.162  22.319  61.728  1.00 37.92 266 A 1 
ATOM 2083 C CD2   . HIS A 1 266 ? 42.510  22.816  63.088  1.00 38.02 266 A 1 
ATOM 2084 C CE1   . HIS A 1 266 ? 43.321  23.140  61.092  1.00 34.62 266 A 1 
ATOM 2085 N NE2   . HIS A 1 266 ? 42.297  23.473  61.881  1.00 34.46 266 A 1 
ATOM 2086 N N     . GLN A 1 267 ? 45.808  17.948  64.356  1.00 37.85 267 A 1 
ATOM 2087 C CA    . GLN A 1 267 ? 47.183  17.544  64.675  1.00 41.03 267 A 1 
ATOM 2088 C C     . GLN A 1 267 ? 48.146  17.696  63.487  1.00 40.13 267 A 1 
ATOM 2089 O O     . GLN A 1 267 ? 47.921  17.174  62.393  1.00 38.04 267 A 1 
ATOM 2090 C CB    . GLN A 1 267 ? 47.259  16.147  65.294  1.00 37.56 267 A 1 
ATOM 2091 C CG    . GLN A 1 267 ? 47.153  16.213  66.830  1.00 34.63 267 A 1 
ATOM 2092 C CD    . GLN A 1 267 ? 47.421  14.866  67.512  1.00 32.22 267 A 1 
ATOM 2093 O OE1   . GLN A 1 267 ? 47.459  13.823  66.902  1.00 32.73 267 A 1 
ATOM 2094 N NE2   . GLN A 1 267 ? 47.609  14.856  68.815  1.00 30.71 267 A 1 
ATOM 2095 N N     . SER A 1 268 ? 49.215  18.420  63.764  1.00 44.02 268 A 1 
ATOM 2096 C CA    . SER A 1 268 ? 50.077  19.133  62.816  1.00 45.27 268 A 1 
ATOM 2097 C C     . SER A 1 268 ? 51.333  18.364  62.405  1.00 43.97 268 A 1 
ATOM 2098 O O     . SER A 1 268 ? 52.403  18.965  62.332  1.00 42.76 268 A 1 
ATOM 2099 C CB    . SER A 1 268 ? 50.465  20.461  63.468  1.00 41.78 268 A 1 
ATOM 2100 O OG    . SER A 1 268 ? 51.188  20.222  64.666  1.00 39.59 268 A 1 
ATOM 2101 N N     . GLY A 1 269 ? 51.249  17.061  62.233  1.00 39.93 269 A 1 
ATOM 2102 C CA    . GLY A 1 269 ? 52.444  16.224  62.126  1.00 42.08 269 A 1 
ATOM 2103 C C     . GLY A 1 269 ? 53.447  16.715  61.083  1.00 40.15 269 A 1 
ATOM 2104 O O     . GLY A 1 269 ? 53.137  16.768  59.900  1.00 38.39 269 A 1 
ATOM 2105 N N     . TYR A 1 270 ? 54.662  17.023  61.570  1.00 32.32 270 A 1 
ATOM 2106 C CA    . TYR A 1 270 ? 55.712  17.824  60.901  1.00 35.92 270 A 1 
ATOM 2107 C C     . TYR A 1 270 ? 56.576  17.091  59.853  1.00 33.24 270 A 1 
ATOM 2108 O O     . TYR A 1 270 ? 57.472  17.715  59.300  1.00 31.87 270 A 1 
ATOM 2109 C CB    . TYR A 1 270 ? 56.633  18.347  62.011  1.00 33.51 270 A 1 
ATOM 2110 C CG    . TYR A 1 270 ? 56.485  19.810  62.358  1.00 32.50 270 A 1 
ATOM 2111 C CD1   . TYR A 1 270 ? 57.320  20.766  61.732  1.00 33.98 270 A 1 
ATOM 2112 C CD2   . TYR A 1 270 ? 55.577  20.234  63.344  1.00 34.91 270 A 1 
ATOM 2113 C CE1   . TYR A 1 270 ? 57.233  22.118  62.085  1.00 31.60 270 A 1 
ATOM 2114 C CE2   . TYR A 1 270 ? 55.476  21.584  63.700  1.00 30.60 270 A 1 
ATOM 2115 C CZ    . TYR A 1 270 ? 56.310  22.533  63.074  1.00 30.64 270 A 1 
ATOM 2116 O OH    . TYR A 1 270 ? 56.233  23.858  63.417  1.00 31.64 270 A 1 
ATOM 2117 N N     . ALA A 1 271 ? 56.393  15.780  59.686  1.00 37.40 271 A 1 
ATOM 2118 C CA    . ALA A 1 271 ? 57.518  14.878  59.354  1.00 39.24 271 A 1 
ATOM 2119 C C     . ALA A 1 271 ? 58.293  15.188  58.036  1.00 36.59 271 A 1 
ATOM 2120 O O     . ALA A 1 271 ? 57.789  15.867  57.153  1.00 35.82 271 A 1 
ATOM 2121 C CB    . ALA A 1 271 ? 57.020  13.440  59.445  1.00 36.67 271 A 1 
ATOM 2122 N N     . PRO A 1 272 ? 59.528  14.690  57.967  1.00 37.48 272 A 1 
ATOM 2123 C CA    . PRO A 1 272 ? 60.666  15.485  57.497  1.00 40.89 272 A 1 
ATOM 2124 C C     . PRO A 1 272 ? 61.188  15.108  56.087  1.00 39.96 272 A 1 
ATOM 2125 O O     . PRO A 1 272 ? 60.421  14.906  55.156  1.00 40.17 272 A 1 
ATOM 2126 C CB    . PRO A 1 272 ? 61.683  15.298  58.631  1.00 38.03 272 A 1 
ATOM 2127 C CG    . PRO A 1 272 ? 61.528  13.791  58.952  1.00 38.80 272 A 1 
ATOM 2128 C CD    . PRO A 1 272 ? 60.042  13.583  58.756  1.00 46.41 272 A 1 
ATOM 2129 N N     . LEU A 1 273 ? 62.449  14.999  55.935  1.00 37.28 273 A 1 
ATOM 2130 C CA    . LEU A 1 273 ? 63.437  15.720  55.137  1.00 40.58 273 A 1 
ATOM 2131 C C     . LEU A 1 273 ? 63.916  14.992  53.868  1.00 38.45 273 A 1 
ATOM 2132 O O     . LEU A 1 273 ? 64.316  15.651  52.920  1.00 38.14 273 A 1 
ATOM 2133 C CB    . LEU A 1 273 ? 64.640  15.959  56.082  1.00 37.20 273 A 1 
ATOM 2134 C CG    . LEU A 1 273 ? 65.309  17.344  56.018  1.00 35.66 273 A 1 
ATOM 2135 C CD1   . LEU A 1 273 ? 65.953  17.671  57.367  1.00 36.54 273 A 1 
ATOM 2136 C CD2   . LEU A 1 273 ? 66.397  17.406  54.959  1.00 39.51 273 A 1 
ATOM 2137 N N     . VAL A 1 274 ? 64.060  13.667  53.908  1.00 33.13 274 A 1 
ATOM 2138 C CA    . VAL A 1 274 ? 65.223  12.976  53.324  1.00 37.98 274 A 1 
ATOM 2139 C C     . VAL A 1 274 ? 65.262  13.013  51.786  1.00 35.27 274 A 1 
ATOM 2140 O O     . VAL A 1 274 ? 64.248  12.829  51.119  1.00 33.89 274 A 1 
ATOM 2141 C CB    . VAL A 1 274 ? 65.345  11.526  53.829  1.00 34.94 274 A 1 
ATOM 2142 C CG1   . VAL A 1 274 ? 66.689  10.921  53.444  1.00 33.13 274 A 1 
ATOM 2143 C CG2   . VAL A 1 274 ? 65.247  11.437  55.357  1.00 38.70 274 A 1 
ATOM 2144 N N     . GLY A 1 275 ? 66.439  13.194  51.260  1.00 37.13 275 A 1 
ATOM 2145 C CA    . GLY A 1 275 ? 66.733  13.666  49.916  1.00 38.42 275 A 1 
ATOM 2146 C C     . GLY A 1 275 ? 67.652  12.819  49.024  1.00 36.26 275 A 1 
ATOM 2147 O O     . GLY A 1 275 ? 68.496  13.416  48.361  1.00 34.88 275 A 1 
ATOM 2148 N N     . ALA A 1 276 ? 67.594  11.530  49.023  1.00 39.11 276 A 1 
ATOM 2149 C CA    . ALA A 1 276 ? 68.501  10.692  48.212  1.00 41.50 276 A 1 
ATOM 2150 C C     . ALA A 1 276 ? 68.286  10.862  46.682  1.00 39.49 276 A 1 
ATOM 2151 O O     . ALA A 1 276 ? 67.197  11.210  46.258  1.00 38.74 276 A 1 
ATOM 2152 C CB    . ALA A 1 276 ? 68.288  9.237   48.638  1.00 38.13 276 A 1 
ATOM 2153 N N     . GLU A 1 277 ? 69.169  10.493  45.837  1.00 37.45 277 A 1 
ATOM 2154 C CA    . GLU A 1 277 ? 70.570  10.865  45.537  1.00 42.06 277 A 1 
ATOM 2155 C C     . GLU A 1 277 ? 70.910  10.480  44.072  1.00 40.86 277 A 1 
ATOM 2156 O O     . GLU A 1 277 ? 71.333  11.316  43.284  1.00 39.53 277 A 1 
ATOM 2157 C CB    . GLU A 1 277 ? 71.564  10.119  46.452  1.00 37.74 277 A 1 
ATOM 2158 C CG    . GLU A 1 277 ? 72.934  10.805  46.602  1.00 36.43 277 A 1 
ATOM 2159 C CD    . GLU A 1 277 ? 73.950  9.960   47.383  1.00 37.20 277 A 1 
ATOM 2160 O OE1   . GLU A 1 277 ? 74.992  10.533  47.784  1.00 36.76 277 A 1 
ATOM 2161 O OE2   . GLU A 1 277 ? 73.709  8.745   47.572  1.00 37.01 277 A 1 
ATOM 2162 N N     . GLN A 1 278 ? 70.807  9.233   43.775  1.00 32.65 278 A 1 
ATOM 2163 C CA    . GLN A 1 278 ? 71.611  8.532   42.754  1.00 35.12 278 A 1 
ATOM 2164 C C     . GLN A 1 278 ? 71.041  8.595   41.312  1.00 32.99 278 A 1 
ATOM 2165 O O     . GLN A 1 278 ? 69.868  8.865   41.136  1.00 31.18 278 A 1 
ATOM 2166 C CB    . GLN A 1 278 ? 71.732  7.059   43.195  1.00 32.22 278 A 1 
ATOM 2167 C CG    . GLN A 1 278 ? 72.563  6.846   44.456  1.00 29.23 278 A 1 
ATOM 2168 C CD    . GLN A 1 278 ? 72.840  5.376   44.746  1.00 28.78 278 A 1 
ATOM 2169 O OE1   . GLN A 1 278 ? 72.348  4.457   44.113  1.00 30.65 278 A 1 
ATOM 2170 N NE2   . GLN A 1 278 ? 73.664  5.091   45.738  1.00 29.71 278 A 1 
ATOM 2171 N N     . ALA A 1 279 ? 71.709  8.240   40.228  1.00 35.75 279 A 1 
ATOM 2172 C CA    . ALA A 1 279 ? 73.141  8.091   39.917  1.00 36.69 279 A 1 
ATOM 2173 C C     . ALA A 1 279 ? 73.417  8.084   38.398  1.00 33.80 279 A 1 
ATOM 2174 O O     . ALA A 1 279 ? 74.009  9.000   37.855  1.00 33.41 279 A 1 
ATOM 2175 C CB    . ALA A 1 279 ? 73.695  6.768   40.500  1.00 34.75 279 A 1 
ATOM 2176 N N     . ALA A 1 280 ? 73.137  6.985   37.783  1.00 37.17 280 A 1 
ATOM 2177 C CA    . ALA A 1 280 ? 73.863  6.462   36.616  1.00 37.66 280 A 1 
ATOM 2178 C C     . ALA A 1 280 ? 73.343  6.964   35.246  1.00 34.23 280 A 1 
ATOM 2179 O O     . ALA A 1 280 ? 72.304  7.587   35.186  1.00 33.32 280 A 1 
ATOM 2180 C CB    . ALA A 1 280 ? 73.751  4.934   36.716  1.00 35.37 280 A 1 
ATOM 2181 N N     . SER A 1 281 ? 73.943  6.641   34.165  1.00 49.47 281 A 1 
ATOM 2182 C CA    . SER A 1 281 ? 75.281  6.518   33.573  1.00 49.01 281 A 1 
ATOM 2183 C C     . SER A 1 281 ? 75.103  6.676   32.058  1.00 46.67 281 A 1 
ATOM 2184 O O     . SER A 1 281 ? 74.121  7.269   31.630  1.00 46.73 281 A 1 
ATOM 2185 C CB    . SER A 1 281 ? 75.950  5.182   33.955  1.00 46.49 281 A 1 
ATOM 2186 O OG    . SER A 1 281 ? 75.279  4.080   33.361  1.00 43.19 281 A 1 
ATOM 2187 N N     . ALA A 1 282 ? 75.736  6.244   31.226  1.00 41.18 282 A 1 
ATOM 2188 C CA    . ALA A 1 282 ? 76.769  6.040   30.239  1.00 42.33 282 A 1 
ATOM 2189 C C     . ALA A 1 282 ? 76.270  6.487   28.822  1.00 39.31 282 A 1 
ATOM 2190 O O     . ALA A 1 282 ? 75.152  6.938   28.688  1.00 38.99 282 A 1 
ATOM 2191 C CB    . ALA A 1 282 ? 77.079  4.540   30.270  1.00 39.25 282 A 1 
ATOM 2192 N N     . THR A 1 283 ? 76.938  6.315   27.729  1.00 44.60 283 A 1 
ATOM 2193 C CA    . THR A 1 283 ? 78.287  6.658   27.260  1.00 46.08 283 A 1 
ATOM 2194 C C     . THR A 1 283 ? 78.306  7.204   25.820  1.00 43.94 283 A 1 
ATOM 2195 O O     . THR A 1 283 ? 78.726  8.334   25.625  1.00 42.59 283 A 1 
ATOM 2196 C CB    . THR A 1 283 ? 79.243  5.445   27.233  1.00 40.46 283 A 1 
ATOM 2197 O OG1   . THR A 1 283 ? 78.539  4.266   26.885  1.00 39.04 283 A 1 
ATOM 2198 C CG2   . THR A 1 283 ? 79.980  5.201   28.534  1.00 43.58 283 A 1 
ATOM 2199 N N     . ALA A 1 284 ? 78.012  6.358   24.843  1.00 38.14 284 A 1 
ATOM 2200 C CA    . ALA A 1 284 ? 78.881  6.304   23.653  1.00 39.57 284 A 1 
ATOM 2201 C C     . ALA A 1 284 ? 78.509  7.196   22.447  1.00 36.86 284 A 1 
ATOM 2202 O O     . ALA A 1 284 ? 77.570  7.968   22.461  1.00 36.23 284 A 1 
ATOM 2203 C CB    . ALA A 1 284 ? 79.044  4.835   23.240  1.00 37.01 284 A 1 
ATOM 2204 N N     . GLY A 1 285 ? 79.343  7.047   21.446  1.00 41.65 285 A 1 
ATOM 2205 C CA    . GLY A 1 285 ? 79.808  7.941   20.402  1.00 41.80 285 A 1 
ATOM 2206 C C     . GLY A 1 285 ? 79.010  7.902   19.063  1.00 39.38 285 A 1 
ATOM 2207 O O     . GLY A 1 285 ? 77.842  7.613   19.080  1.00 38.97 285 A 1 
ATOM 2208 N N     . ALA A 1 286 ? 79.533  8.135   17.870  1.00 36.82 286 A 1 
ATOM 2209 C CA    . ALA A 1 286 ? 80.831  8.724   17.513  1.00 38.57 286 A 1 
ATOM 2210 C C     . ALA A 1 286 ? 80.793  9.450   16.144  1.00 35.98 286 A 1 
ATOM 2211 O O     . ALA A 1 286 ? 81.224  10.583  16.041  1.00 35.50 286 A 1 
ATOM 2212 C CB    . ALA A 1 286 ? 81.908  7.631   17.459  1.00 36.01 286 A 1 
ATOM 2213 N N     . SER A 1 287 ? 80.400  8.767   15.088  1.00 47.99 287 A 1 
ATOM 2214 C CA    . SER A 1 287 ? 80.843  9.054   13.701  1.00 48.71 287 A 1 
ATOM 2215 C C     . SER A 1 287 ? 80.036  10.146  12.970  1.00 47.09 287 A 1 
ATOM 2216 O O     . SER A 1 287 ? 78.925  10.438  13.363  1.00 47.36 287 A 1 
ATOM 2217 C CB    . SER A 1 287 ? 80.771  7.737   12.916  1.00 45.55 287 A 1 
ATOM 2218 O OG    . SER A 1 287 ? 79.461  7.200   12.914  1.00 41.36 287 A 1 
ATOM 2219 N N     . ALA A 1 288 ? 80.453  10.685  11.833  1.00 41.12 288 A 1 
ATOM 2220 C CA    . ALA A 1 288 ? 81.764  11.218  11.402  1.00 42.53 288 A 1 
ATOM 2221 C C     . ALA A 1 288 ? 81.600  12.173  10.195  1.00 40.39 288 A 1 
ATOM 2222 O O     . ALA A 1 288 ? 81.937  13.339  10.295  1.00 38.74 288 A 1 
ATOM 2223 C CB    . ALA A 1 288 ? 82.740  10.097  11.023  1.00 39.51 288 A 1 
ATOM 2224 N N     . TYR A 1 289 ? 81.162  11.676  9.069   1.00 35.45 289 A 1 
ATOM 2225 C CA    . TYR A 1 289 ? 81.461  12.216  7.721   1.00 39.05 289 A 1 
ATOM 2226 C C     . TYR A 1 289 ? 80.690  13.497  7.321   1.00 36.32 289 A 1 
ATOM 2227 O O     . TYR A 1 289 ? 79.631  13.770  7.870   1.00 35.64 289 A 1 
ATOM 2228 C CB    . TYR A 1 289 ? 81.213  11.091  6.700   1.00 36.78 289 A 1 
ATOM 2229 C CG    . TYR A 1 289 ? 82.409  10.200  6.440   1.00 37.42 289 A 1 
ATOM 2230 C CD1   . TYR A 1 289 ? 83.282  10.496  5.374   1.00 39.47 289 A 1 
ATOM 2231 C CD2   . TYR A 1 289 ? 82.646  9.074   7.237   1.00 40.24 289 A 1 
ATOM 2232 C CE1   . TYR A 1 289 ? 84.397  9.673   5.130   1.00 36.37 289 A 1 
ATOM 2233 C CE2   . TYR A 1 289 ? 83.772  8.246   6.998   1.00 35.39 289 A 1 
ATOM 2234 C CZ    . TYR A 1 289 ? 84.640  8.553   5.933   1.00 35.06 289 A 1 
ATOM 2235 O OH    . TYR A 1 289 ? 85.731  7.767   5.698   1.00 33.96 289 A 1 
ATOM 2236 N N     . THR A 1 290 ? 81.062  14.210  6.305   1.00 47.38 290 A 1 
ATOM 2237 C CA    . THR A 1 290 ? 82.175  15.152  6.049   1.00 49.76 290 A 1 
ATOM 2238 C C     . THR A 1 290 ? 81.742  16.286  5.096   1.00 48.64 290 A 1 
ATOM 2239 O O     . THR A 1 290 ? 81.800  17.448  5.463   1.00 48.09 290 A 1 
ATOM 2240 C CB    . THR A 1 290 ? 83.387  14.505  5.342   1.00 45.69 290 A 1 
ATOM 2241 O OG1   . THR A 1 290 ? 82.959  13.584  4.361   1.00 45.36 290 A 1 
ATOM 2242 C CG2   . THR A 1 290 ? 84.365  13.809  6.280   1.00 50.22 290 A 1 
ATOM 2243 N N     . ASP A 1 291 ? 81.423  15.928  3.875   1.00 47.42 291 A 1 
ATOM 2244 C CA    . ASP A 1 291 ? 81.627  16.775  2.677   1.00 51.26 291 A 1 
ATOM 2245 C C     . ASP A 1 291 ? 80.528  17.833  2.418   1.00 49.70 291 A 1 
ATOM 2246 O O     . ASP A 1 291 ? 79.473  17.788  3.018   1.00 49.04 291 A 1 
ATOM 2247 C CB    . ASP A 1 291 ? 81.738  15.820  1.476   1.00 46.76 291 A 1 
ATOM 2248 C CG    . ASP A 1 291 ? 82.969  14.914  1.532   1.00 43.15 291 A 1 
ATOM 2249 O OD1   . ASP A 1 291 ? 84.050  15.430  1.885   1.00 43.18 291 A 1 
ATOM 2250 O OD2   . ASP A 1 291 ? 82.810  13.714  1.233   1.00 42.98 291 A 1 
ATOM 2251 N N     . SER A 1 292 ? 80.589  18.701  1.471   1.00 41.51 292 A 1 
ATOM 2252 C CA    . SER A 1 292 ? 81.625  19.487  0.783   1.00 43.91 292 A 1 
ATOM 2253 C C     . SER A 1 292 ? 80.935  20.757  0.286   1.00 41.71 292 A 1 
ATOM 2254 O O     . SER A 1 292 ? 79.723  20.764  0.086   1.00 40.89 292 A 1 
ATOM 2255 C CB    . SER A 1 292 ? 82.225  18.728  -0.416  1.00 40.99 292 A 1 
ATOM 2256 O OG    . SER A 1 292 ? 83.066  19.577  -1.178  1.00 38.31 292 A 1 
ATOM 2257 N N     . VAL A 1 293 ? 81.719  21.847  0.105   1.00 40.88 293 A 1 
ATOM 2258 C CA    . VAL A 1 293 ? 81.235  23.237  0.291   1.00 45.19 293 A 1 
ATOM 2259 C C     . VAL A 1 293 ? 80.807  23.976  -0.993  1.00 43.00 293 A 1 
ATOM 2260 O O     . VAL A 1 293 ? 80.388  25.124  -0.902  1.00 42.35 293 A 1 
ATOM 2261 C CB    . VAL A 1 293 ? 82.322  24.060  1.009   1.00 41.92 293 A 1 
ATOM 2262 C CG1   . VAL A 1 293 ? 81.804  25.362  1.639   1.00 39.77 293 A 1 
ATOM 2263 C CG2   . VAL A 1 293 ? 83.009  23.293  2.148   1.00 44.60 293 A 1 
ATOM 2264 N N     . ASN A 1 294 ? 80.994  23.418  -2.161  1.00 44.46 294 A 1 
ATOM 2265 C CA    . ASN A 1 294 ? 81.415  24.171  -3.353  1.00 46.87 294 A 1 
ATOM 2266 C C     . ASN A 1 294 ? 80.583  25.413  -3.732  1.00 44.27 294 A 1 
ATOM 2267 O O     . ASN A 1 294 ? 79.361  25.442  -3.648  1.00 42.42 294 A 1 
ATOM 2268 C CB    . ASN A 1 294 ? 81.626  23.224  -4.543  1.00 44.41 294 A 1 
ATOM 2269 C CG    . ASN A 1 294 ? 83.066  22.750  -4.662  1.00 40.50 294 A 1 
ATOM 2270 O OD1   . ASN A 1 294 ? 83.989  23.285  -4.060  1.00 40.95 294 A 1 
ATOM 2271 N ND2   . ASN A 1 294 ? 83.307  21.746  -5.467  1.00 41.76 294 A 1 
ATOM 2272 N N     . ASN A 1 295 ? 81.314  26.406  -4.230  1.00 45.51 295 A 1 
ATOM 2273 C CA    . ASN A 1 295 ? 81.135  27.828  -3.916  1.00 47.22 295 A 1 
ATOM 2274 C C     . ASN A 1 295 ? 80.530  28.721  -5.027  1.00 45.15 295 A 1 
ATOM 2275 O O     . ASN A 1 295 ? 80.327  29.899  -4.775  1.00 42.83 295 A 1 
ATOM 2276 C CB    . ASN A 1 295 ? 82.565  28.338  -3.588  1.00 43.21 295 A 1 
ATOM 2277 C CG    . ASN A 1 295 ? 82.732  29.080  -2.270  1.00 38.94 295 A 1 
ATOM 2278 O OD1   . ASN A 1 295 ? 81.823  29.325  -1.517  1.00 39.02 295 A 1 
ATOM 2279 N ND2   . ASN A 1 295 ? 83.954  29.460  -1.956  1.00 39.34 295 A 1 
ATOM 2280 N N     . SER A 1 296 ? 80.443  28.253  -6.251  1.00 40.73 296 A 1 
ATOM 2281 C CA    . SER A 1 296 ? 80.845  29.094  -7.389  1.00 43.76 296 A 1 
ATOM 2282 C C     . SER A 1 296 ? 79.968  30.315  -7.687  1.00 41.79 296 A 1 
ATOM 2283 O O     . SER A 1 296 ? 78.813  30.416  -7.314  1.00 41.43 296 A 1 
ATOM 2284 C CB    . SER A 1 296 ? 81.099  28.263  -8.643  1.00 41.54 296 A 1 
ATOM 2285 O OG    . SER A 1 296 ? 79.910  27.677  -9.116  1.00 39.75 296 A 1 
ATOM 2286 N N     . ILE A 1 297 ? 80.609  31.233  -8.422  1.00 34.74 297 A 1 
ATOM 2287 C CA    . ILE A 1 297 ? 80.577  32.693  -8.208  1.00 38.99 297 A 1 
ATOM 2288 C C     . ILE A 1 297 ? 79.543  33.470  -9.048  1.00 37.87 297 A 1 
ATOM 2289 O O     . ILE A 1 297 ? 79.037  34.491  -8.596  1.00 36.81 297 A 1 
ATOM 2290 C CB    . ILE A 1 297 ? 82.009  33.204  -8.530  1.00 36.35 297 A 1 
ATOM 2291 C CG1   . ILE A 1 297 ? 83.087  32.546  -7.628  1.00 35.21 297 A 1 
ATOM 2292 C CG2   . ILE A 1 297 ? 82.159  34.735  -8.448  1.00 39.44 297 A 1 
ATOM 2293 C CD1   . ILE A 1 297 ? 84.529  32.743  -8.129  1.00 38.06 297 A 1 
ATOM 2294 N N     . SER A 1 298 ? 79.369  33.105  -10.295 1.00 41.50 298 A 1 
ATOM 2295 C CA    . SER A 1 298 ? 79.497  34.049  -11.410 1.00 43.12 298 A 1 
ATOM 2296 C C     . SER A 1 298 ? 78.373  35.086  -11.646 1.00 41.22 298 A 1 
ATOM 2297 O O     . SER A 1 298 ? 77.324  35.066  -11.057 1.00 40.32 298 A 1 
ATOM 2298 C CB    . SER A 1 298 ? 79.793  33.260  -12.695 1.00 41.38 298 A 1 
ATOM 2299 O OG    . SER A 1 298 ? 80.267  34.121  -13.705 1.00 39.06 298 A 1 
ATOM 2300 N N     . PHE A 1 299 ? 78.614  35.911  -12.569 1.00 38.17 299 A 1 
ATOM 2301 C CA    . PHE A 1 299 ? 78.731  37.331  -12.885 1.00 40.22 299 A 1 
ATOM 2302 C C     . PHE A 1 299 ? 77.389  37.965  -13.342 1.00 40.15 299 A 1 
ATOM 2303 O O     . PHE A 1 299 ? 76.331  37.430  -13.023 1.00 38.56 299 A 1 
ATOM 2304 C CB    . PHE A 1 299 ? 79.875  37.394  -13.941 1.00 36.41 299 A 1 
ATOM 2305 C CG    . PHE A 1 299 ? 80.816  38.579  -13.895 1.00 35.57 299 A 1 
ATOM 2306 C CD1   . PHE A 1 299 ? 80.713  39.601  -14.862 1.00 35.90 299 A 1 
ATOM 2307 C CD2   . PHE A 1 299 ? 81.852  38.612  -12.949 1.00 36.56 299 A 1 
ATOM 2308 C CE1   . PHE A 1 299 ? 81.639  40.662  -14.873 1.00 31.84 299 A 1 
ATOM 2309 C CE2   . PHE A 1 299 ? 82.774  39.674  -12.959 1.00 30.24 299 A 1 
ATOM 2310 C CZ    . PHE A 1 299 ? 82.670  40.699  -13.924 1.00 30.36 299 A 1 
ATOM 2311 N N     . SER A 1 300 ? 77.188  38.915  -14.152 1.00 42.62 300 A 1 
ATOM 2312 C CA    . SER A 1 300 ? 77.398  40.358  -14.079 1.00 46.44 300 A 1 
ATOM 2313 C C     . SER A 1 300 ? 76.220  41.145  -14.674 1.00 45.09 300 A 1 
ATOM 2314 O O     . SER A 1 300 ? 75.709  42.036  -14.032 1.00 44.37 300 A 1 
ATOM 2315 C CB    . SER A 1 300 ? 78.636  40.766  -14.900 1.00 43.43 300 A 1 
ATOM 2316 O OG    . SER A 1 300 ? 78.787  42.162  -15.002 1.00 40.37 300 A 1 
ATOM 2317 N N     . MET A 1 301 ? 75.884  40.900  -15.942 1.00 40.37 301 A 1 
ATOM 2318 C CA    . MET A 1 301 ? 75.612  42.002  -16.886 1.00 43.34 301 A 1 
ATOM 2319 C C     . MET A 1 301 ? 74.281  42.753  -16.735 1.00 43.19 301 A 1 
ATOM 2320 O O     . MET A 1 301 ? 73.305  42.294  -16.193 1.00 41.32 301 A 1 
ATOM 2321 C CB    . MET A 1 301 ? 75.798  41.546  -18.340 1.00 40.02 301 A 1 
ATOM 2322 C CG    . MET A 1 301 ? 77.250  41.721  -18.813 1.00 38.55 301 A 1 
ATOM 2323 S SD    . MET A 1 301 ? 77.426  41.672  -20.615 1.00 39.57 301 A 1 
ATOM 2324 C CE    . MET A 1 301 ? 79.214  41.917  -20.771 1.00 35.92 301 A 1 
ATOM 2325 N N     . GLU A 1 302 ? 74.313  43.916  -17.353 1.00 34.99 302 A 1 
ATOM 2326 C CA    . GLU A 1 302 ? 73.840  45.234  -16.913 1.00 39.04 302 A 1 
ATOM 2327 C C     . GLU A 1 302 ? 72.540  45.739  -17.572 1.00 38.25 302 A 1 
ATOM 2328 O O     . GLU A 1 302 ? 71.844  46.561  -16.993 1.00 36.12 302 A 1 
ATOM 2329 C CB    . GLU A 1 302 ? 75.006  46.173  -17.306 1.00 35.49 302 A 1 
ATOM 2330 C CG    . GLU A 1 302 ? 74.946  47.629  -16.888 1.00 33.50 302 A 1 
ATOM 2331 C CD    . GLU A 1 302 ? 76.166  48.414  -17.408 1.00 33.36 302 A 1 
ATOM 2332 O OE1   . GLU A 1 302 ? 76.367  49.552  -16.920 1.00 32.00 302 A 1 
ATOM 2333 O OE2   . GLU A 1 302 ? 76.891  47.895  -18.288 1.00 31.48 302 A 1 
ATOM 2334 N N     . ALA A 1 303 ? 72.278  45.371  -18.799 1.00 36.15 303 A 1 
ATOM 2335 C CA    . ALA A 1 303 ? 71.729  46.291  -19.807 1.00 38.61 303 A 1 
ATOM 2336 C C     . ALA A 1 303 ? 70.340  46.870  -19.469 1.00 37.08 303 A 1 
ATOM 2337 O O     . ALA A 1 303 ? 69.386  46.142  -19.203 1.00 36.46 303 A 1 
ATOM 2338 C CB    . ALA A 1 303 ? 71.736  45.603  -21.164 1.00 36.59 303 A 1 
ATOM 2339 N N     . GLY A 1 304 ? 70.266  48.220  -19.541 1.00 38.65 304 A 1 
ATOM 2340 C CA    . GLY A 1 304 ? 69.244  48.998  -18.842 1.00 41.28 304 A 1 
ATOM 2341 C C     . GLY A 1 304 ? 68.195  49.787  -19.632 1.00 39.49 304 A 1 
ATOM 2342 O O     . GLY A 1 304 ? 67.436  50.524  -18.998 1.00 38.53 304 A 1 
ATOM 2343 N N     . ILE A 1 305 ? 68.158  49.744  -20.948 1.00 33.76 305 A 1 
ATOM 2344 C CA    . ILE A 1 305 ? 67.410  50.696  -21.806 1.00 38.09 305 A 1 
ATOM 2345 C C     . ILE A 1 305 ? 65.931  50.247  -21.953 1.00 36.06 305 A 1 
ATOM 2346 O O     . ILE A 1 305 ? 65.633  49.099  -21.649 1.00 34.37 305 A 1 
ATOM 2347 C CB    . ILE A 1 305 ? 68.125  50.837  -23.175 1.00 35.70 305 A 1 
ATOM 2348 C CG1   . ILE A 1 305 ? 69.653  50.601  -23.149 1.00 33.65 305 A 1 
ATOM 2349 C CG2   . ILE A 1 305 ? 67.911  52.257  -23.746 1.00 36.39 305 A 1 
ATOM 2350 C CD1   . ILE A 1 305 ? 70.316  50.636  -24.527 1.00 34.51 305 A 1 
ATOM 2351 N N     . VAL A 1 306 ? 64.927  50.951  -22.450 1.00 38.62 306 A 1 
ATOM 2352 C CA    . VAL A 1 306 ? 64.501  52.352  -22.664 1.00 43.02 306 A 1 
ATOM 2353 C C     . VAL A 1 306 ? 63.024  52.397  -22.222 1.00 40.33 306 A 1 
ATOM 2354 O O     . VAL A 1 306 ? 62.310  51.431  -22.463 1.00 39.17 306 A 1 
ATOM 2355 C CB    . VAL A 1 306 ? 64.558  52.765  -24.158 1.00 40.48 306 A 1 
ATOM 2356 C CG1   . VAL A 1 306 ? 63.859  54.099  -24.474 1.00 36.95 306 A 1 
ATOM 2357 C CG2   . VAL A 1 306 ? 65.970  52.921  -24.700 1.00 41.40 306 A 1 
ATOM 2358 N N     . PRO A 1 307 ? 62.518  53.478  -21.631 1.00 39.70 307 A 1 
ATOM 2359 C CA    . PRO A 1 307 ? 61.246  53.508  -20.892 1.00 43.05 307 A 1 
ATOM 2360 C C     . PRO A 1 307 ? 59.994  53.764  -21.750 1.00 42.30 307 A 1 
ATOM 2361 O O     . PRO A 1 307 ? 59.107  54.466  -21.272 1.00 40.63 307 A 1 
ATOM 2362 C CB    . PRO A 1 307 ? 61.467  54.618  -19.864 1.00 39.74 307 A 1 
ATOM 2363 C CG    . PRO A 1 307 ? 62.282  55.630  -20.639 1.00 39.63 307 A 1 
ATOM 2364 C CD    . PRO A 1 307 ? 63.229  54.727  -21.428 1.00 45.18 307 A 1 
ATOM 2365 N N     . ASP A 1 308 ? 59.968  53.361  -23.004 1.00 47.38 308 A 1 
ATOM 2366 C CA    . ASP A 1 308 ? 59.069  54.000  -23.978 1.00 49.59 308 A 1 
ATOM 2367 C C     . ASP A 1 308 ? 57.586  53.974  -23.551 1.00 47.88 308 A 1 
ATOM 2368 O O     . ASP A 1 308 ? 56.933  52.940  -23.431 1.00 46.22 308 A 1 
ATOM 2369 C CB    . ASP A 1 308 ? 59.314  53.499  -25.398 1.00 45.37 308 A 1 
ATOM 2370 C CG    . ASP A 1 308 ? 59.074  54.578  -26.457 1.00 42.43 308 A 1 
ATOM 2371 O OD1   . ASP A 1 308 ? 58.618  55.688  -26.080 1.00 42.47 308 A 1 
ATOM 2372 O OD2   . ASP A 1 308 ? 59.368  54.293  -27.626 1.00 42.23 308 A 1 
ATOM 2373 N N     . ASN A 1 309 ? 57.097  55.176  -23.297 1.00 43.02 309 A 1 
ATOM 2374 C CA    . ASN A 1 309 ? 55.949  55.470  -22.432 1.00 45.50 309 A 1 
ATOM 2375 C C     . ASN A 1 309 ? 54.609  55.416  -23.173 1.00 42.62 309 A 1 
ATOM 2376 O O     . ASN A 1 309 ? 53.693  56.165  -22.821 1.00 39.75 309 A 1 
ATOM 2377 C CB    . ASN A 1 309 ? 56.197  56.849  -21.792 1.00 41.66 309 A 1 
ATOM 2378 C CG    . ASN A 1 309 ? 56.510  56.831  -20.309 1.00 37.75 309 A 1 
ATOM 2379 O OD1   . ASN A 1 309 ? 56.201  55.929  -19.553 1.00 37.81 309 A 1 
ATOM 2380 N ND2   . ASN A 1 309 ? 57.111  57.891  -19.821 1.00 38.59 309 A 1 
ATOM 2381 N N     . THR A 1 310 ? 54.525  54.663  -24.262 1.00 44.79 310 A 1 
ATOM 2382 C CA    . THR A 1 310 ? 53.348  54.777  -25.134 1.00 47.22 310 A 1 
ATOM 2383 C C     . THR A 1 310 ? 52.074  54.429  -24.373 1.00 45.98 310 A 1 
ATOM 2384 O O     . THR A 1 310 ? 51.712  53.270  -24.166 1.00 44.10 310 A 1 
ATOM 2385 C CB    . THR A 1 310 ? 53.468  53.987  -26.434 1.00 42.09 310 A 1 
ATOM 2386 O OG1   . THR A 1 310 ? 54.231  52.809  -26.275 1.00 38.57 310 A 1 
ATOM 2387 C CG2   . THR A 1 310 ? 54.135  54.823  -27.509 1.00 41.02 310 A 1 
ATOM 2388 N N     . VAL A 1 311 ? 51.398  55.496  -23.995 1.00 38.88 311 A 1 
ATOM 2389 C CA    . VAL A 1 311 ? 50.170  55.534  -23.190 1.00 42.86 311 A 1 
ATOM 2390 C C     . VAL A 1 311 ? 48.985  55.086  -24.053 1.00 41.29 311 A 1 
ATOM 2391 O O     . VAL A 1 311 ? 48.066  55.861  -24.313 1.00 40.02 311 A 1 
ATOM 2392 C CB    . VAL A 1 311 ? 49.949  56.944  -22.583 1.00 38.92 311 A 1 
ATOM 2393 C CG1   . VAL A 1 311 ? 48.855  56.950  -21.520 1.00 36.73 311 A 1 
ATOM 2394 C CG2   . VAL A 1 311 ? 51.212  57.501  -21.925 1.00 42.31 311 A 1 
ATOM 2395 N N     . GLN A 1 312 ? 49.039  53.871  -24.566 1.00 41.06 312 A 1 
ATOM 2396 C CA    . GLN A 1 312 ? 47.865  53.366  -25.262 1.00 43.24 312 A 1 
ATOM 2397 C C     . GLN A 1 312 ? 46.727  53.280  -24.246 1.00 42.12 312 A 1 
ATOM 2398 O O     . GLN A 1 312 ? 46.751  52.480  -23.310 1.00 40.59 312 A 1 
ATOM 2399 C CB    . GLN A 1 312 ? 48.112  52.041  -25.993 1.00 39.62 312 A 1 
ATOM 2400 C CG    . GLN A 1 312 ? 48.766  52.276  -27.364 1.00 37.85 312 A 1 
ATOM 2401 C CD    . GLN A 1 312 ? 48.730  51.056  -28.272 1.00 36.73 312 A 1 
ATOM 2402 O OE1   . GLN A 1 312 ? 48.359  49.958  -27.901 1.00 36.08 312 A 1 
ATOM 2403 N NE2   . GLN A 1 312 ? 49.099  51.215  -29.531 1.00 35.34 312 A 1 
ATOM 2404 N N     . SER A 1 313 ? 45.750  54.129  -24.479 1.00 46.35 313 A 1 
ATOM 2405 C CA    . SER A 1 313 ? 44.508  54.212  -23.712 1.00 46.60 313 A 1 
ATOM 2406 C C     . SER A 1 313 ? 43.667  52.962  -23.979 1.00 45.54 313 A 1 
ATOM 2407 O O     . SER A 1 313 ? 42.625  53.023  -24.633 1.00 44.58 313 A 1 
ATOM 2408 C CB    . SER A 1 313 ? 43.761  55.488  -24.097 1.00 42.61 313 A 1 
ATOM 2409 O OG    . SER A 1 313 ? 43.479  55.519  -25.484 1.00 42.21 313 A 1 
ATOM 2410 N N     . SER A 1 314 ? 44.181  51.814  -23.542 1.00 46.79 314 A 1 
ATOM 2411 C CA    . SER A 1 314 ? 43.419  50.584  -23.617 1.00 48.95 314 A 1 
ATOM 2412 C C     . SER A 1 314 ? 42.141  50.797  -22.827 1.00 47.43 314 A 1 
ATOM 2413 O O     . SER A 1 314 ? 42.176  50.998  -21.611 1.00 45.98 314 A 1 
ATOM 2414 C CB    . SER A 1 314 ? 44.218  49.385  -23.106 1.00 43.76 314 A 1 
ATOM 2415 O OG    . SER A 1 314 ? 44.688  49.591  -21.790 1.00 41.89 314 A 1 
ATOM 2416 N N     . ILE A 1 315 ? 41.027  50.838  -23.561 1.00 44.56 315 A 1 
ATOM 2417 C CA    . ILE A 1 315 ? 39.701  50.974  -22.975 1.00 47.22 315 A 1 
ATOM 2418 C C     . ILE A 1 315 ? 39.604  49.861  -21.941 1.00 46.63 315 A 1 
ATOM 2419 O O     . ILE A 1 315 ? 39.605  48.677  -22.291 1.00 44.83 315 A 1 
ATOM 2420 C CB    . ILE A 1 315 ? 38.614  50.875  -24.063 1.00 41.86 315 A 1 
ATOM 2421 C CG1   . ILE A 1 315 ? 38.752  52.052  -25.070 1.00 39.69 315 A 1 
ATOM 2422 C CG2   . ILE A 1 315 ? 37.204  50.857  -23.453 1.00 40.94 315 A 1 
ATOM 2423 C CD1   . ILE A 1 315 ? 37.902  51.914  -26.329 1.00 38.08 315 A 1 
ATOM 2424 N N     . LEU A 1 316 ? 39.569  50.260  -20.677 1.00 45.81 316 A 1 
ATOM 2425 C CA    . LEU A 1 316 ? 39.282  49.383  -19.549 1.00 48.01 316 A 1 
ATOM 2426 C C     . LEU A 1 316 ? 37.881  48.810  -19.767 1.00 46.70 316 A 1 
ATOM 2427 O O     . LEU A 1 316 ? 36.900  49.343  -19.260 1.00 44.38 316 A 1 
ATOM 2428 C CB    . LEU A 1 316 ? 39.387  50.172  -18.227 1.00 42.86 316 A 1 
ATOM 2429 C CG    . LEU A 1 316 ? 40.814  50.395  -17.702 1.00 39.69 316 A 1 
ATOM 2430 C CD1   . LEU A 1 316 ? 40.808  51.483  -16.617 1.00 39.56 316 A 1 
ATOM 2431 C CD2   . LEU A 1 316 ? 41.372  49.110  -17.084 1.00 42.95 316 A 1 
ATOM 2432 N N     . ARG A 1 317 ? 37.779  47.748  -20.566 1.00 40.43 317 A 1 
ATOM 2433 C CA    . ARG A 1 317 ? 36.595  46.895  -20.529 1.00 43.40 317 A 1 
ATOM 2434 C C     . ARG A 1 317 ? 36.461  46.500  -19.065 1.00 41.16 317 A 1 
ATOM 2435 O O     . ARG A 1 317 ? 37.433  45.961  -18.527 1.00 39.56 317 A 1 
ATOM 2436 C CB    . ARG A 1 317 ? 36.737  45.656  -21.418 1.00 40.37 317 A 1 
ATOM 2437 C CG    . ARG A 1 317 ? 36.410  45.976  -22.884 1.00 37.90 317 A 1 
ATOM 2438 C CD    . ARG A 1 317 ? 36.393  44.690  -23.723 1.00 36.25 317 A 1 
ATOM 2439 N NE    . ARG A 1 317 ? 35.952  44.960  -25.098 1.00 33.72 317 A 1 
ATOM 2440 C CZ    . ARG A 1 317 ? 35.814  44.068  -26.083 1.00 30.57 317 A 1 
ATOM 2441 N NH1   . ARG A 1 317 ? 36.100  42.805  -25.890 1.00 29.26 317 A 1 
ATOM 2442 N NH2   . ARG A 1 317 ? 35.401  44.431  -27.247 1.00 26.72 317 A 1 
ATOM 2443 N N     . PRO A 1 318 ? 35.351  46.819  -18.401 1.00 39.43 318 A 1 
ATOM 2444 C CA    . PRO A 1 318 ? 35.187  46.495  -17.007 1.00 42.36 318 A 1 
ATOM 2445 C C     . PRO A 1 318 ? 35.451  45.005  -16.881 1.00 42.01 318 A 1 
ATOM 2446 O O     . PRO A 1 318 ? 34.825  44.211  -17.587 1.00 41.28 318 A 1 
ATOM 2447 C CB    . PRO A 1 318 ? 33.758  46.904  -16.627 1.00 38.17 318 A 1 
ATOM 2448 C CG    . PRO A 1 318 ? 33.009  46.908  -17.959 1.00 37.17 318 A 1 
ATOM 2449 C CD    . PRO A 1 318 ? 34.108  47.313  -18.957 1.00 42.24 318 A 1 
ATOM 2450 N N     . ALA A 1 319 ? 36.469  44.661  -16.097 1.00 42.55 319 A 1 
ATOM 2451 C CA    . ALA A 1 319 ? 36.859  43.281  -15.902 1.00 44.90 319 A 1 
ATOM 2452 C C     . ALA A 1 319 ? 35.595  42.525  -15.505 1.00 43.85 319 A 1 
ATOM 2453 O O     . ALA A 1 319 ? 34.935  42.888  -14.533 1.00 42.38 319 A 1 
ATOM 2454 C CB    . ALA A 1 319 ? 37.960  43.194  -14.846 1.00 40.52 319 A 1 
ATOM 2455 N N     . GLY A 1 320 ? 35.222  41.573  -16.336 1.00 42.75 320 A 1 
ATOM 2456 C CA    . GLY A 1 320 ? 34.028  40.783  -16.103 1.00 45.21 320 A 1 
ATOM 2457 C C     . GLY A 1 320 ? 34.096  40.267  -14.675 1.00 45.16 320 A 1 
ATOM 2458 O O     . GLY A 1 320 ? 35.146  39.784  -14.260 1.00 42.85 320 A 1 
ATOM 2459 N N     . ALA A 1 321 ? 33.009  40.437  -13.944 1.00 42.91 321 A 1 
ATOM 2460 C CA    . ALA A 1 321 ? 32.936  39.996  -12.560 1.00 44.61 321 A 1 
ATOM 2461 C C     . ALA A 1 321 ? 33.428  38.550  -12.528 1.00 44.06 321 A 1 
ATOM 2462 O O     . ALA A 1 321 ? 32.774  37.671  -13.102 1.00 43.55 321 A 1 
ATOM 2463 C CB    . ALA A 1 321 ? 31.499  40.131  -12.051 1.00 40.41 321 A 1 
ATOM 2464 N N     . ILE A 1 322 ? 34.608  38.349  -11.957 1.00 40.96 322 A 1 
ATOM 2465 C CA    . ILE A 1 322 ? 35.145  37.012  -11.770 1.00 43.39 322 A 1 
ATOM 2466 C C     . ILE A 1 322 ? 34.075  36.332  -10.937 1.00 42.77 322 A 1 
ATOM 2467 O O     . ILE A 1 322 ? 33.834  36.724  -9.798  1.00 41.68 322 A 1 
ATOM 2468 C CB    . ILE A 1 322 ? 36.524  37.035  -11.087 1.00 39.93 322 A 1 
ATOM 2469 C CG1   . ILE A 1 322 ? 37.557  37.773  -11.967 1.00 38.32 322 A 1 
ATOM 2470 C CG2   . ILE A 1 322 ? 37.003  35.599  -10.796 1.00 41.48 322 A 1 
ATOM 2471 C CD1   . ILE A 1 322 ? 38.913  38.014  -11.290 1.00 38.83 322 A 1 
ATOM 2472 N N     . GLY A 1 323 ? 33.399  35.354  -11.531 1.00 42.69 323 A 1 
ATOM 2473 C CA    . GLY A 1 323 ? 32.459  34.497  -10.836 1.00 44.32 323 A 1 
ATOM 2474 C C     . GLY A 1 323 ? 33.241  33.645  -9.845  1.00 43.93 323 A 1 
ATOM 2475 O O     . GLY A 1 323 ? 33.413  32.452  -10.063 1.00 42.96 323 A 1 
ATOM 2476 N N     . LEU A 1 324 ? 33.741  34.279  -8.786  1.00 47.21 324 A 1 
ATOM 2477 C CA    . LEU A 1 324 ? 34.350  33.634  -7.619  1.00 48.19 324 A 1 
ATOM 2478 C C     . LEU A 1 324 ? 33.388  32.660  -6.947  1.00 47.66 324 A 1 
ATOM 2479 O O     . LEU A 1 324 ? 33.824  31.762  -6.235  1.00 44.23 324 A 1 
ATOM 2480 C CB    . LEU A 1 324 ? 34.802  34.698  -6.607  1.00 42.05 324 A 1 
ATOM 2481 C CG    . LEU A 1 324 ? 36.177  35.306  -6.881  1.00 38.67 324 A 1 
ATOM 2482 C CD1   . LEU A 1 324 ? 36.403  36.502  -5.951  1.00 38.74 324 A 1 
ATOM 2483 C CD2   . LEU A 1 324 ? 37.293  34.285  -6.614  1.00 39.72 324 A 1 
ATOM 2484 N N     . PHE A 1 325 ? 32.094  32.774  -7.222  1.00 44.14 325 A 1 
ATOM 2485 C CA    . PHE A 1 325 ? 31.117  31.726  -6.958  1.00 45.71 325 A 1 
ATOM 2486 C C     . PHE A 1 325 ? 31.176  30.591  -7.990  1.00 46.24 325 A 1 
ATOM 2487 O O     . PHE A 1 325 ? 30.163  29.946  -8.260  1.00 42.88 325 A 1 
ATOM 2488 C CB    . PHE A 1 325 ? 29.718  32.318  -6.801  1.00 39.83 325 A 1 
ATOM 2489 C CG    . PHE A 1 325 ? 29.605  33.316  -5.678  1.00 37.33 325 A 1 
ATOM 2490 C CD1   . PHE A 1 325 ? 29.510  32.878  -4.345  1.00 35.66 325 A 1 
ATOM 2491 C CD2   . PHE A 1 325 ? 29.605  34.698  -5.965  1.00 34.92 325 A 1 
ATOM 2492 C CE1   . PHE A 1 325 ? 29.401  33.819  -3.303  1.00 31.63 325 A 1 
ATOM 2493 C CE2   . PHE A 1 325 ? 29.499  35.641  -4.925  1.00 30.40 325 A 1 
ATOM 2494 C CZ    . PHE A 1 325 ? 29.394  35.200  -3.597  1.00 32.34 325 A 1 
ATOM 2495 N N     . SER A 1 326 ? 32.356  30.289  -8.528  1.00 41.60 326 A 1 
ATOM 2496 C CA    . SER A 1 326 ? 32.756  28.898  -8.632  1.00 43.78 326 A 1 
ATOM 2497 C C     . SER A 1 326 ? 32.865  28.365  -7.205  1.00 43.62 326 A 1 
ATOM 2498 O O     . SER A 1 326 ? 33.950  28.043  -6.731  1.00 41.35 326 A 1 
ATOM 2499 C CB    . SER A 1 326 ? 34.074  28.729  -9.397  1.00 39.58 326 A 1 
ATOM 2500 O OG    . SER A 1 326 ? 33.972  29.228  -10.712 1.00 36.92 326 A 1 
ATOM 2501 N N     . SER A 1 327 ? 31.735  28.341  -6.493  1.00 45.26 327 A 1 
ATOM 2502 C CA    . SER A 1 327 ? 31.570  27.389  -5.413  1.00 45.51 327 A 1 
ATOM 2503 C C     . SER A 1 327 ? 32.082  26.099  -6.027  1.00 45.24 327 A 1 
ATOM 2504 O O     . SER A 1 327 ? 31.534  25.715  -7.072  1.00 42.04 327 A 1 
ATOM 2505 C CB    . SER A 1 327 ? 30.095  27.219  -5.030  1.00 40.69 327 A 1 
ATOM 2506 O OG    . SER A 1 327 ? 29.954  26.208  -4.059  1.00 38.78 327 A 1 
ATOM 2507 N N     . PRO A 1 328 ? 33.175  25.497  -5.510  1.00 41.21 328 A 1 
ATOM 2508 C CA    . PRO A 1 328 ? 33.543  24.185  -5.976  1.00 42.00 328 A 1 
ATOM 2509 C C     . PRO A 1 328 ? 32.265  23.394  -5.780  1.00 42.38 328 A 1 
ATOM 2510 O O     . PRO A 1 328 ? 31.829  23.221  -4.643  1.00 40.72 328 A 1 
ATOM 2511 C CB    . PRO A 1 328 ? 34.701  23.734  -5.072  1.00 37.46 328 A 1 
ATOM 2512 C CG    . PRO A 1 328 ? 34.500  24.538  -3.787  1.00 36.45 328 A 1 
ATOM 2513 C CD    . PRO A 1 328 ? 33.854  25.835  -4.274  1.00 40.24 328 A 1 
ATOM 2514 N N     . SER A 1 329 ? 31.580  23.096  -6.887  1.00 43.47 329 A 1 
ATOM 2515 C CA    . SER A 1 329 ? 30.492  22.144  -6.828  1.00 43.85 329 A 1 
ATOM 2516 C C     . SER A 1 329 ? 31.190  20.974  -6.169  1.00 43.85 329 A 1 
ATOM 2517 O O     . SER A 1 329 ? 32.166  20.469  -6.731  1.00 41.53 329 A 1 
ATOM 2518 C CB    . SER A 1 329 ? 29.940  21.801  -8.217  1.00 39.55 329 A 1 
ATOM 2519 O OG    . SER A 1 329 ? 30.939  21.288  -9.075  1.00 36.21 329 A 1 
ATOM 2520 N N     . LEU A 1 330 ? 30.826  20.691  -4.939  1.00 48.93 330 A 1 
ATOM 2521 C CA    . LEU A 1 330 ? 31.250  19.475  -4.292  1.00 47.69 330 A 1 
ATOM 2522 C C     . LEU A 1 330 ? 30.706  18.413  -5.232  1.00 48.43 330 A 1 
ATOM 2523 O O     . LEU A 1 330 ? 29.544  18.017  -5.129  1.00 45.49 330 A 1 
ATOM 2524 C CB    . LEU A 1 330 ? 30.673  19.385  -2.867  1.00 42.22 330 A 1 
ATOM 2525 C CG    . LEU A 1 330 ? 31.447  20.196  -1.813  1.00 38.70 330 A 1 
ATOM 2526 C CD1   . LEU A 1 330 ? 30.614  20.356  -0.544  1.00 38.89 330 A 1 
ATOM 2527 C CD2   . LEU A 1 330 ? 32.756  19.484  -1.430  1.00 39.65 330 A 1 
ATOM 2528 N N     . GLN A 1 331 ? 31.491  18.091  -6.252  1.00 47.48 331 A 1 
ATOM 2529 C CA    . GLN A 1 331 ? 31.273  16.973  -7.134  1.00 47.77 331 A 1 
ATOM 2530 C C     . GLN A 1 331 ? 31.339  15.805  -6.162  1.00 48.60 331 A 1 
ATOM 2531 O O     . GLN A 1 331 ? 32.414  15.319  -5.831  1.00 46.89 331 A 1 
ATOM 2532 C CB    . GLN A 1 331 ? 32.327  16.876  -8.249  1.00 43.92 331 A 1 
ATOM 2533 C CG    . GLN A 1 331 ? 32.113  17.879  -9.381  1.00 38.80 331 A 1 
ATOM 2534 C CD    . GLN A 1 331 ? 33.079  17.670  -10.555 1.00 35.36 331 A 1 
ATOM 2535 O OE1   . GLN A 1 331 ? 34.039  16.918  -10.495 1.00 31.60 331 A 1 
ATOM 2536 N NE2   . GLN A 1 331 ? 32.862  18.321  -11.677 1.00 30.95 331 A 1 
ATOM 2537 N N     . THR A 1 332 ? 30.183  15.517  -5.579  1.00 53.52 332 A 1 
ATOM 2538 C CA    . THR A 1 332 ? 30.011  14.327  -4.764  1.00 54.11 332 A 1 
ATOM 2539 C C     . THR A 1 332 ? 30.567  13.229  -5.653  1.00 56.17 332 A 1 
ATOM 2540 O O     . THR A 1 332 ? 30.041  13.068  -6.768  1.00 52.94 332 A 1 
ATOM 2541 C CB    . THR A 1 332 ? 28.539  14.063  -4.440  1.00 48.06 332 A 1 
ATOM 2542 O OG1   . THR A 1 332 ? 27.699  14.371  -5.528  1.00 42.89 332 A 1 
ATOM 2543 C CG2   . THR A 1 332 ? 28.079  14.913  -3.261  1.00 42.94 332 A 1 
ATOM 2544 N N     . PRO A 1 333 ? 31.696  12.628  -5.271  1.00 53.31 333 A 1 
ATOM 2545 C CA    . PRO A 1 333 ? 32.449  11.778  -6.170  1.00 52.87 333 A 1 
ATOM 2546 C C     . PRO A 1 333 ? 31.470  10.766  -6.757  1.00 56.32 333 A 1 
ATOM 2547 O O     . PRO A 1 333 ? 30.690  10.170  -6.005  1.00 55.62 333 A 1 
ATOM 2548 C CB    . PRO A 1 333 ? 33.556  11.150  -5.325  1.00 46.68 333 A 1 
ATOM 2549 C CG    . PRO A 1 333 ? 33.091  11.355  -3.881  1.00 44.67 333 A 1 
ATOM 2550 C CD    . PRO A 1 333 ? 32.275  12.631  -3.949  1.00 47.51 333 A 1 
ATOM 2551 N N     . LEU A 1 334 ? 31.443  10.648  -8.089  1.00 67.62 334 A 1 
ATOM 2552 C CA    . LEU A 1 334 ? 30.430  9.857   -8.799  1.00 70.22 334 A 1 
ATOM 2553 C C     . LEU A 1 334 ? 30.314  8.451   -8.213  1.00 75.85 334 A 1 
ATOM 2554 O O     . LEU A 1 334 ? 29.220  7.903   -8.124  1.00 70.31 334 A 1 
ATOM 2555 C CB    . LEU A 1 334 ? 30.790  9.785   -10.295 1.00 60.97 334 A 1 
ATOM 2556 C CG    . LEU A 1 334 ? 30.594  11.100  -11.068 1.00 52.60 334 A 1 
ATOM 2557 C CD1   . LEU A 1 334 ? 31.197  10.971  -12.468 1.00 48.07 334 A 1 
ATOM 2558 C CD2   . LEU A 1 334 ? 29.102  11.451  -11.227 1.00 47.67 334 A 1 
ATOM 2559 N N     . HIS A 1 335 ? 31.446  7.928   -7.743  1.00 77.06 335 A 1 
ATOM 2560 C CA    . HIS A 1 335 ? 31.545  6.666   -7.017  1.00 80.77 335 A 1 
ATOM 2561 C C     . HIS A 1 335 ? 31.975  6.904   -5.568  1.00 82.48 335 A 1 
ATOM 2562 O O     . HIS A 1 335 ? 32.743  7.813   -5.271  1.00 77.27 335 A 1 
ATOM 2563 C CB    . HIS A 1 335 ? 32.549  5.744   -7.715  1.00 73.15 335 A 1 
ATOM 2564 C CG    . HIS A 1 335 ? 32.185  5.355   -9.121  1.00 67.37 335 A 1 
ATOM 2565 N ND1   . HIS A 1 335 ? 32.968  4.539   -9.932  1.00 58.63 335 A 1 
ATOM 2566 C CD2   . HIS A 1 335 ? 31.077  5.719   -9.827  1.00 57.65 335 A 1 
ATOM 2567 C CE1   . HIS A 1 335 ? 32.333  4.446   -11.103 1.00 55.96 335 A 1 
ATOM 2568 N NE2   . HIS A 1 335 ? 31.197  5.137   -11.071 1.00 59.53 335 A 1 
ATOM 2569 N N     . PHE A 1 336 ? 31.534  6.051   -4.664  1.00 77.98 336 A 1 
ATOM 2570 C CA    . PHE A 1 336 ? 32.112  6.015   -3.323  1.00 79.39 336 A 1 
ATOM 2571 C C     . PHE A 1 336 ? 33.614  5.716   -3.390  1.00 80.38 336 A 1 
ATOM 2572 O O     . PHE A 1 336 ? 34.076  4.892   -4.186  1.00 76.25 336 A 1 
ATOM 2573 C CB    . PHE A 1 336 ? 31.387  4.982   -2.449  1.00 75.00 336 A 1 
ATOM 2574 C CG    . PHE A 1 336 ? 29.958  5.354   -2.118  1.00 74.62 336 A 1 
ATOM 2575 C CD1   . PHE A 1 336 ? 29.665  6.605   -1.556  1.00 69.91 336 A 1 
ATOM 2576 C CD2   . PHE A 1 336 ? 28.912  4.450   -2.376  1.00 68.86 336 A 1 
ATOM 2577 C CE1   . PHE A 1 336 ? 28.337  6.974   -1.281  1.00 65.94 336 A 1 
ATOM 2578 C CE2   . PHE A 1 336 ? 27.576  4.809   -2.095  1.00 68.25 336 A 1 
ATOM 2579 C CZ    . PHE A 1 336 ? 27.295  6.070   -1.557  1.00 69.00 336 A 1 
ATOM 2580 N N     . SER A 1 337 ? 34.395  6.349   -2.502  1.00 80.01 337 A 1 
ATOM 2581 C CA    . SER A 1 337 ? 35.784  5.962   -2.267  1.00 80.76 337 A 1 
ATOM 2582 C C     . SER A 1 337 ? 35.870  4.509   -1.785  1.00 81.94 337 A 1 
ATOM 2583 O O     . SER A 1 337 ? 34.900  3.944   -1.270  1.00 78.69 337 A 1 
ATOM 2584 C CB    . SER A 1 337 ? 36.435  6.916   -1.251  1.00 76.04 337 A 1 
ATOM 2585 O OG    . SER A 1 337 ? 35.841  6.763   0.016   1.00 67.54 337 A 1 
ATOM 2586 N N     . SER A 1 338 ? 37.030  3.878   -1.934  1.00 81.90 338 A 1 
ATOM 2587 C CA    . SER A 1 338 ? 37.229  2.493   -1.499  1.00 82.59 338 A 1 
ATOM 2588 C C     . SER A 1 338 ? 36.882  2.284   -0.022  1.00 83.27 338 A 1 
ATOM 2589 O O     . SER A 1 338 ? 36.186  1.318   0.308   1.00 80.93 338 A 1 
ATOM 2590 C CB    . SER A 1 338 ? 38.681  2.068   -1.756  1.00 78.74 338 A 1 
ATOM 2591 O OG    . SER A 1 338 ? 39.578  2.999   -1.189  1.00 66.74 338 A 1 
ATOM 2592 N N     . LYS A 1 339 ? 37.274  3.232   0.847   1.00 86.04 339 A 1 
ATOM 2593 C CA    . LYS A 1 339 ? 36.983  3.184   2.288   1.00 86.07 339 A 1 
ATOM 2594 C C     . LYS A 1 339 ? 35.485  3.332   2.587   1.00 86.79 339 A 1 
ATOM 2595 O O     . LYS A 1 339 ? 34.929  2.571   3.377   1.00 84.25 339 A 1 
ATOM 2596 C CB    . LYS A 1 339 ? 37.773  4.288   3.021   1.00 83.91 339 A 1 
ATOM 2597 C CG    . LYS A 1 339 ? 39.293  4.049   3.019   1.00 73.29 339 A 1 
ATOM 2598 C CD    . LYS A 1 339 ? 40.013  5.112   3.866   1.00 68.81 339 A 1 
ATOM 2599 C CE    . LYS A 1 339 ? 41.522  4.861   3.899   1.00 57.93 339 A 1 
ATOM 2600 N NZ    . LYS A 1 339 ? 42.239  5.837   4.738   1.00 50.17 339 A 1 
ATOM 2601 N N     . GLU A 1 340 ? 34.799  4.269   1.932   1.00 85.11 340 A 1 
ATOM 2602 C CA    . GLU A 1 340 ? 33.354  4.449   2.107   1.00 85.42 340 A 1 
ATOM 2603 C C     . GLU A 1 340 ? 32.569  3.238   1.601   1.00 86.65 340 A 1 
ATOM 2604 O O     . GLU A 1 340 ? 31.603  2.810   2.238   1.00 84.44 340 A 1 
ATOM 2605 C CB    . GLU A 1 340 ? 32.872  5.670   1.326   1.00 82.60 340 A 1 
ATOM 2606 C CG    . GLU A 1 340 ? 33.307  6.997   1.967   1.00 71.75 340 A 1 
ATOM 2607 C CD    . GLU A 1 340 ? 33.033  8.148   1.006   1.00 67.08 340 A 1 
ATOM 2608 O OE1   . GLU A 1 340 ? 32.481  9.170   1.467   1.00 60.17 340 A 1 
ATOM 2609 O OE2   . GLU A 1 340 ? 33.378  7.988   -0.189  1.00 61.44 340 A 1 
ATOM 2610 N N     . ARG A 1 341 ? 32.992  2.663   0.467   1.00 84.70 341 A 1 
ATOM 2611 C CA    . ARG A 1 341 ? 32.370  1.463   -0.085  1.00 85.58 341 A 1 
ATOM 2612 C C     . ARG A 1 341 ? 32.511  0.283   0.864   1.00 86.51 341 A 1 
ATOM 2613 O O     . ARG A 1 341 ? 31.509  -0.379  1.142   1.00 85.37 341 A 1 
ATOM 2614 C CB    . ARG A 1 341 ? 32.962  1.182   -1.469  1.00 83.84 341 A 1 
ATOM 2615 C CG    . ARG A 1 341 ? 32.247  -0.002  -2.101  1.00 80.74 341 A 1 
ATOM 2616 C CD    . ARG A 1 341 ? 32.787  -0.288  -3.501  1.00 78.96 341 A 1 
ATOM 2617 N NE    . ARG A 1 341 ? 32.060  -1.424  -4.059  1.00 76.58 341 A 1 
ATOM 2618 C CZ    . ARG A 1 341 ? 31.072  -1.423  -4.937  1.00 75.69 341 A 1 
ATOM 2619 N NH1   . ARG A 1 341 ? 30.705  -0.339  -5.564  1.00 67.64 341 A 1 
ATOM 2620 N NH2   . ARG A 1 341 ? 30.436  -2.516  -5.160  1.00 70.44 341 A 1 
ATOM 2621 N N     . GLU A 1 342 ? 33.709  0.045   1.404   1.00 85.71 342 A 1 
ATOM 2622 C CA    . GLU A 1 342 ? 33.956  -1.015  2.373   1.00 85.56 342 A 1 
ATOM 2623 C C     . GLU A 1 342 ? 33.072  -0.864  3.625   1.00 86.08 342 A 1 
ATOM 2624 O O     . GLU A 1 342 ? 32.384  -1.813  4.015   1.00 84.62 342 A 1 
ATOM 2625 C CB    . GLU A 1 342 ? 35.446  -1.008  2.732   1.00 84.08 342 A 1 
ATOM 2626 C CG    . GLU A 1 342 ? 35.841  -2.180  3.638   1.00 72.57 342 A 1 
ATOM 2627 C CD    . GLU A 1 342 ? 37.344  -2.196  3.956   1.00 67.49 342 A 1 
ATOM 2628 O OE1   . GLU A 1 342 ? 37.777  -3.186  4.584   1.00 60.35 342 A 1 
ATOM 2629 O OE2   . GLU A 1 342 ? 38.047  -1.237  3.589   1.00 60.99 342 A 1 
ATOM 2630 N N     . ALA A 1 343 ? 32.964  0.352   4.174   1.00 88.33 343 A 1 
ATOM 2631 C CA    . ALA A 1 343 ? 32.093  0.637   5.316   1.00 87.63 343 A 1 
ATOM 2632 C C     . ALA A 1 343 ? 30.611  0.345   5.013   1.00 87.78 343 A 1 
ATOM 2633 O O     . ALA A 1 343 ? 29.894  -0.243  5.830   1.00 86.34 343 A 1 
ATOM 2634 C CB    . ALA A 1 343 ? 32.303  2.092   5.733   1.00 86.56 343 A 1 
ATOM 2635 N N     . ARG A 1 344 ? 30.128  0.699   3.810   1.00 89.18 344 A 1 
ATOM 2636 C CA    . ARG A 1 344 ? 28.746  0.436   3.379   1.00 88.90 344 A 1 
ATOM 2637 C C     . ARG A 1 344 ? 28.473  -1.048  3.167   1.00 89.50 344 A 1 
ATOM 2638 O O     . ARG A 1 344 ? 27.407  -1.542  3.559   1.00 87.79 344 A 1 
ATOM 2639 C CB    . ARG A 1 344 ? 28.446  1.231   2.098   1.00 88.17 344 A 1 
ATOM 2640 C CG    . ARG A 1 344 ? 28.321  2.728   2.396   1.00 84.90 344 A 1 
ATOM 2641 C CD    . ARG A 1 344 ? 28.330  3.538   1.097   1.00 82.29 344 A 1 
ATOM 2642 N NE    . ARG A 1 344 ? 28.351  4.979   1.359   1.00 79.52 344 A 1 
ATOM 2643 C CZ    . ARG A 1 344 ? 27.300  5.769   1.506   1.00 77.88 344 A 1 
ATOM 2644 N NH1   . ARG A 1 344 ? 26.066  5.343   1.411   1.00 68.61 344 A 1 
ATOM 2645 N NH2   . ARG A 1 344 ? 27.489  7.037   1.743   1.00 71.19 344 A 1 
ATOM 2646 N N     . VAL A 1 345 ? 29.433  -1.788  2.598   1.00 89.14 345 A 1 
ATOM 2647 C CA    . VAL A 1 345 ? 29.343  -3.248  2.435   1.00 89.19 345 A 1 
ATOM 2648 C C     . VAL A 1 345 ? 29.325  -3.936  3.798   1.00 89.20 345 A 1 
ATOM 2649 O O     . VAL A 1 345 ? 28.485  -4.821  4.020   1.00 88.11 345 A 1 
ATOM 2650 C CB    . VAL A 1 345 ? 30.491  -3.772  1.549   1.00 88.69 345 A 1 
ATOM 2651 C CG1   . VAL A 1 345 ? 30.558  -5.308  1.540   1.00 84.56 345 A 1 
ATOM 2652 C CG2   . VAL A 1 345 ? 30.295  -3.320  0.099   1.00 84.54 345 A 1 
ATOM 2653 N N     . LEU A 1 346 ? 30.172  -3.514  4.741   1.00 89.52 346 A 1 
ATOM 2654 C CA    . LEU A 1 346 ? 30.188  -4.055  6.095   1.00 88.89 346 A 1 
ATOM 2655 C C     . LEU A 1 346 ? 28.842  -3.835  6.803   1.00 88.84 346 A 1 
ATOM 2656 O O     . LEU A 1 346 ? 28.241  -4.793  7.301   1.00 87.41 346 A 1 
ATOM 2657 C CB    . LEU A 1 346 ? 31.354  -3.423  6.874   1.00 87.79 346 A 1 
ATOM 2658 C CG    . LEU A 1 346 ? 31.538  -3.995  8.296   1.00 78.89 346 A 1 
ATOM 2659 C CD1   . LEU A 1 346 ? 31.875  -5.483  8.268   1.00 73.87 346 A 1 
ATOM 2660 C CD2   . LEU A 1 346 ? 32.665  -3.244  8.998   1.00 74.73 346 A 1 
ATOM 2661 N N     . ARG A 1 347 ? 28.286  -2.607  6.749   1.00 89.76 347 A 1 
ATOM 2662 C CA    . ARG A 1 347 ? 26.958  -2.293  7.288   1.00 89.11 347 A 1 
ATOM 2663 C C     . ARG A 1 347 ? 25.856  -3.141  6.655   1.00 89.31 347 A 1 
ATOM 2664 O O     . ARG A 1 347 ? 24.933  -3.582  7.351   1.00 87.59 347 A 1 
ATOM 2665 C CB    . ARG A 1 347 ? 26.679  -0.793  7.078   1.00 87.65 347 A 1 
ATOM 2666 C CG    . ARG A 1 347 ? 25.368  -0.351  7.748   1.00 78.74 347 A 1 
ATOM 2667 C CD    . ARG A 1 347 ? 25.046  1.119   7.448   1.00 75.42 347 A 1 
ATOM 2668 N NE    . ARG A 1 347 ? 24.685  1.288   6.039   1.00 67.96 347 A 1 
ATOM 2669 C CZ    . ARG A 1 347 ? 24.437  2.445   5.424   1.00 62.19 347 A 1 
ATOM 2670 N NH1   . ARG A 1 347 ? 24.480  3.573   6.070   1.00 57.21 347 A 1 
ATOM 2671 N NH2   . ARG A 1 347 ? 24.148  2.466   4.161   1.00 55.11 347 A 1 
ATOM 2672 N N     . TYR A 1 348 ? 25.930  -3.392  5.350   1.00 89.97 348 A 1 
ATOM 2673 C CA    . TYR A 1 348 ? 24.975  -4.255  4.673   1.00 89.76 348 A 1 
ATOM 2674 C C     . TYR A 1 348 ? 25.067  -5.709  5.164   1.00 89.72 348 A 1 
ATOM 2675 O O     . TYR A 1 348 ? 24.032  -6.310  5.472   1.00 88.77 348 A 1 
ATOM 2676 C CB    . TYR A 1 348 ? 25.176  -4.178  3.160   1.00 89.36 348 A 1 
ATOM 2677 C CG    . TYR A 1 348 ? 24.304  -5.166  2.421   1.00 88.77 348 A 1 
ATOM 2678 C CD1   . TYR A 1 348 ? 24.860  -6.319  1.830   1.00 86.12 348 A 1 
ATOM 2679 C CD2   . TYR A 1 348 ? 22.909  -4.966  2.376   1.00 86.59 348 A 1 
ATOM 2680 C CE1   . TYR A 1 348 ? 24.031  -7.262  1.191   1.00 85.15 348 A 1 
ATOM 2681 C CE2   . TYR A 1 348 ? 22.073  -5.892  1.754   1.00 85.32 348 A 1 
ATOM 2682 C CZ    . TYR A 1 348 ? 22.637  -7.038  1.159   1.00 84.93 348 A 1 
ATOM 2683 O OH    . TYR A 1 348 ? 21.805  -7.946  0.555   1.00 82.61 348 A 1 
ATOM 2684 N N     . LYS A 1 349 ? 26.276  -6.256  5.302   1.00 88.68 349 A 1 
ATOM 2685 C CA    . LYS A 1 349 ? 26.502  -7.608  5.826   1.00 87.99 349 A 1 
ATOM 2686 C C     . LYS A 1 349 ? 25.973  -7.758  7.257   1.00 88.05 349 A 1 
ATOM 2687 O O     . LYS A 1 349 ? 25.395  -8.790  7.586   1.00 86.03 349 A 1 
ATOM 2688 C CB    . LYS A 1 349 ? 27.999  -7.957  5.779   1.00 86.90 349 A 1 
ATOM 2689 C CG    . LYS A 1 349 ? 28.525  -8.218  4.358   1.00 81.34 349 A 1 
ATOM 2690 C CD    . LYS A 1 349 ? 30.051  -8.384  4.375   1.00 76.80 349 A 1 
ATOM 2691 C CE    . LYS A 1 349 ? 30.604  -8.655  2.983   1.00 71.52 349 A 1 
ATOM 2692 N NZ    . LYS A 1 349 ? 32.089  -8.625  2.959   1.00 64.50 349 A 1 
ATOM 2693 N N     . GLU A 1 350 ? 26.113  -6.732  8.078   1.00 88.31 350 A 1 
ATOM 2694 C CA    . GLU A 1 350 ? 25.561  -6.722  9.433   1.00 87.60 350 A 1 
ATOM 2695 C C     . GLU A 1 350 ? 24.027  -6.705  9.428   1.00 87.20 350 A 1 
ATOM 2696 O O     . GLU A 1 350 ? 23.398  -7.594  10.006  1.00 84.82 350 A 1 
ATOM 2697 C CB    . GLU A 1 350 ? 26.152  -5.529  10.184  1.00 86.73 350 A 1 
ATOM 2698 C CG    . GLU A 1 350 ? 25.799  -5.593  11.673  1.00 76.30 350 A 1 
ATOM 2699 C CD    . GLU A 1 350 ? 26.498  -4.497  12.489  1.00 69.00 350 A 1 
ATOM 2700 O OE1   . GLU A 1 350 ? 26.546  -4.666  13.728  1.00 62.00 350 A 1 
ATOM 2701 O OE2   . GLU A 1 350 ? 26.970  -3.517  11.871  1.00 62.39 350 A 1 
ATOM 2702 N N     . LYS A 1 351 ? 23.392  -5.797  8.661   1.00 88.36 351 A 1 
ATOM 2703 C CA    . LYS A 1 351 ? 21.931  -5.757  8.496   1.00 87.63 351 A 1 
ATOM 2704 C C     . LYS A 1 351 ? 21.363  -7.045  7.905   1.00 87.69 351 A 1 
ATOM 2705 O O     . LYS A 1 351 ? 20.229  -7.433  8.214   1.00 84.97 351 A 1 
ATOM 2706 C CB    . LYS A 1 351 ? 21.520  -4.561  7.620   1.00 86.18 351 A 1 
ATOM 2707 C CG    . LYS A 1 351 ? 21.599  -3.221  8.372   1.00 79.13 351 A 1 
ATOM 2708 C CD    . LYS A 1 351 ? 21.006  -2.082  7.525   1.00 74.65 351 A 1 
ATOM 2709 C CE    . LYS A 1 351 ? 20.967  -0.787  8.318   1.00 67.91 351 A 1 
ATOM 2710 N NZ    . LYS A 1 351 ? 20.144  0.263   7.657   1.00 61.75 351 A 1 
ATOM 2711 N N     . LYS A 1 352 ? 22.123  -7.746  7.058   1.00 86.92 352 A 1 
ATOM 2712 C CA    . LYS A 1 352 ? 21.714  -9.012  6.470   1.00 86.77 352 A 1 
ATOM 2713 C C     . LYS A 1 352 ? 21.492  -10.101 7.520   1.00 86.35 352 A 1 
ATOM 2714 O O     . LYS A 1 352 ? 20.608  -10.935 7.331   1.00 83.65 352 A 1 
ATOM 2715 C CB    . LYS A 1 352 ? 22.733  -9.433  5.391   1.00 85.51 352 A 1 
ATOM 2716 C CG    . LYS A 1 352 ? 22.368  -10.771 4.737   1.00 79.80 352 A 1 
ATOM 2717 C CD    . LYS A 1 352 ? 23.311  -11.144 3.588   1.00 77.67 352 A 1 
ATOM 2718 C CE    . LYS A 1 352 ? 22.915  -12.538 3.089   1.00 70.79 352 A 1 
ATOM 2719 N NZ    . LYS A 1 352 ? 23.739  -12.998 1.957   1.00 64.88 352 A 1 
ATOM 2720 N N     . LYS A 1 353 ? 22.222  -10.083 8.633   1.00 86.12 353 A 1 
ATOM 2721 C CA    . LYS A 1 353 ? 22.081  -11.079 9.712   1.00 84.91 353 A 1 
ATOM 2722 C C     . LYS A 1 353 ? 20.723  -10.975 10.430  1.00 84.28 353 A 1 
ATOM 2723 O O     . LYS A 1 353 ? 20.209  -11.990 10.887  1.00 80.33 353 A 1 
ATOM 2724 C CB    . LYS A 1 353 ? 23.219  -10.920 10.734  1.00 83.65 353 A 1 
ATOM 2725 C CG    . LYS A 1 353 ? 24.612  -11.225 10.153  1.00 77.55 353 A 1 
ATOM 2726 C CD    . LYS A 1 353 ? 25.697  -10.898 11.193  1.00 73.48 353 A 1 
ATOM 2727 C CE    . LYS A 1 353 ? 27.102  -11.103 10.644  1.00 66.67 353 A 1 
ATOM 2728 N NZ    . LYS A 1 353 ? 28.157  -10.727 11.623  1.00 58.92 353 A 1 
ATOM 2729 N N     . SER A 1 354 ? 20.139  -9.787  10.507  1.00 85.53 354 A 1 
ATOM 2730 C CA    . SER A 1 354 ? 18.876  -9.538  11.208  1.00 84.48 354 A 1 
ATOM 2731 C C     . SER A 1 354 ? 17.642  -9.514  10.300  1.00 84.35 354 A 1 
ATOM 2732 O O     . SER A 1 354 ? 16.527  -9.274  10.779  1.00 79.00 354 A 1 
ATOM 2733 C CB    . SER A 1 354 ? 18.979  -8.231  12.001  1.00 81.16 354 A 1 
ATOM 2734 O OG    . SER A 1 354 ? 19.172  -7.131  11.135  1.00 69.84 354 A 1 
ATOM 2735 N N     . ARG A 1 355 ? 17.781  -9.745  8.982   1.00 85.20 355 A 1 
ATOM 2736 C CA    . ARG A 1 355 ? 16.647  -9.669  8.055   1.00 84.96 355 A 1 
ATOM 2737 C C     . ARG A 1 355 ? 15.708  -10.865 8.211   1.00 84.76 355 A 1 
ATOM 2738 O O     . ARG A 1 355 ? 16.148  -12.006 8.284   1.00 81.44 355 A 1 
ATOM 2739 C CB    . ARG A 1 355 ? 17.138  -9.480  6.614   1.00 82.76 355 A 1 
ATOM 2740 C CG    . ARG A 1 355 ? 17.731  -10.744 5.995   1.00 76.93 355 A 1 
ATOM 2741 C CD    . ARG A 1 355 ? 18.374  -10.431 4.640   1.00 75.67 355 A 1 
ATOM 2742 N NE    . ARG A 1 355 ? 18.916  -11.644 4.030   1.00 73.70 355 A 1 
ATOM 2743 C CZ    . ARG A 1 355 ? 19.463  -11.726 2.828   1.00 72.36 355 A 1 
ATOM 2744 N NH1   . ARG A 1 355 ? 19.577  -10.696 2.053   1.00 67.43 355 A 1 
ATOM 2745 N NH2   . ARG A 1 355 ? 19.909  -12.865 2.400   1.00 65.99 355 A 1 
ATOM 2746 N N     . LYS A 1 356 ? 14.391  -10.581 8.203   1.00 82.46 356 A 1 
ATOM 2747 C CA    . LYS A 1 356 ? 13.337  -11.595 8.253   1.00 81.78 356 A 1 
ATOM 2748 C C     . LYS A 1 356 ? 12.496  -11.507 6.980   1.00 82.49 356 A 1 
ATOM 2749 O O     . LYS A 1 356 ? 11.937  -10.448 6.683   1.00 77.16 356 A 1 
ATOM 2750 C CB    . LYS A 1 356 ? 12.482  -11.432 9.525   1.00 76.79 356 A 1 
ATOM 2751 C CG    . LYS A 1 356 ? 13.306  -11.619 10.807  1.00 68.34 356 A 1 
ATOM 2752 C CD    . LYS A 1 356 ? 12.405  -11.595 12.053  1.00 62.43 356 A 1 
ATOM 2753 C CE    . LYS A 1 356 ? 13.231  -11.801 13.317  1.00 55.55 356 A 1 
ATOM 2754 N NZ    . LYS A 1 356 ? 12.407  -11.966 14.525  1.00 47.90 356 A 1 
ATOM 2755 N N     . PHE A 1 357 ? 12.402  -12.611 6.238   1.00 82.48 357 A 1 
ATOM 2756 C CA    . PHE A 1 357 ? 11.600  -12.679 5.009   1.00 82.10 357 A 1 
ATOM 2757 C C     . PHE A 1 357 ? 10.121  -12.981 5.271   1.00 83.08 357 A 1 
ATOM 2758 O O     . PHE A 1 357 ? 9.283   -12.878 4.365   1.00 79.00 357 A 1 
ATOM 2759 C CB    . PHE A 1 357 ? 12.218  -13.687 4.040   1.00 78.82 357 A 1 
ATOM 2760 C CG    . PHE A 1 357 ? 13.474  -13.167 3.371   1.00 75.23 357 A 1 
ATOM 2761 C CD1   . PHE A 1 357 ? 13.375  -12.373 2.218   1.00 72.51 357 A 1 
ATOM 2762 C CD2   . PHE A 1 357 ? 14.734  -13.474 3.890   1.00 70.66 357 A 1 
ATOM 2763 C CE1   . PHE A 1 357 ? 14.530  -11.891 1.583   1.00 68.14 357 A 1 
ATOM 2764 C CE2   . PHE A 1 357 ? 15.899  -12.997 3.261   1.00 68.07 357 A 1 
ATOM 2765 C CZ    . PHE A 1 357 ? 15.795  -12.209 2.098   1.00 68.11 357 A 1 
ATOM 2766 N N     . GLU A 1 358 ? 9.768   -13.296 6.506   1.00 82.44 358 A 1 
ATOM 2767 C CA    . GLU A 1 358 ? 8.401   -13.534 6.927   1.00 82.42 358 A 1 
ATOM 2768 C C     . GLU A 1 358 ? 7.490   -12.317 6.692   1.00 82.71 358 A 1 
ATOM 2769 O O     . GLU A 1 358 ? 7.898   -11.153 6.672   1.00 78.82 358 A 1 
ATOM 2770 C CB    . GLU A 1 358 ? 8.353   -13.929 8.406   1.00 79.29 358 A 1 
ATOM 2771 C CG    . GLU A 1 358 ? 9.026   -15.277 8.661   1.00 68.41 358 A 1 
ATOM 2772 C CD    . GLU A 1 358 ? 8.967   -15.671 10.155  1.00 61.98 358 A 1 
ATOM 2773 O OE1   . GLU A 1 358 ? 9.482   -16.742 10.476  1.00 55.28 358 A 1 
ATOM 2774 O OE2   . GLU A 1 358 ? 8.415   -14.868 10.954  1.00 53.62 358 A 1 
ATOM 2775 N N     . LYS A 1 359 ? 6.194   -12.599 6.512   1.00 79.40 359 A 1 
ATOM 2776 C CA    . LYS A 1 359 ? 5.206   -11.546 6.289   1.00 80.01 359 A 1 
ATOM 2777 C C     . LYS A 1 359 ? 4.986   -10.743 7.569   1.00 81.35 359 A 1 
ATOM 2778 O O     . LYS A 1 359 ? 4.249   -11.153 8.448   1.00 78.61 359 A 1 
ATOM 2779 C CB    . LYS A 1 359 ? 3.906   -12.149 5.747   1.00 76.65 359 A 1 
ATOM 2780 C CG    . LYS A 1 359 ? 2.873   -11.060 5.399   1.00 68.90 359 A 1 
ATOM 2781 C CD    . LYS A 1 359 ? 1.554   -11.707 4.951   1.00 64.99 359 A 1 
ATOM 2782 C CE    . LYS A 1 359 ? 0.492   -10.648 4.708   1.00 56.65 359 A 1 
ATOM 2783 N NZ    . LYS A 1 359 ? -0.853  -11.245 4.473   1.00 50.89 359 A 1 
ATOM 2784 N N     . THR A 1 360 ? 5.494   -9.526  7.591   1.00 81.01 360 A 1 
ATOM 2785 C CA    . THR A 1 360 ? 5.231   -8.563  8.655   1.00 79.88 360 A 1 
ATOM 2786 C C     . THR A 1 360 ? 4.161   -7.548  8.239   1.00 81.57 360 A 1 
ATOM 2787 O O     . THR A 1 360 ? 4.097   -7.102  7.090   1.00 77.20 360 A 1 
ATOM 2788 C CB    . THR A 1 360 ? 6.527   -7.870  9.120   1.00 74.46 360 A 1 
ATOM 2789 O OG1   . THR A 1 360 ? 7.129   -7.190  8.047   1.00 64.98 360 A 1 
ATOM 2790 C CG2   . THR A 1 360 ? 7.551   -8.872  9.665   1.00 64.93 360 A 1 
ATOM 2791 N N     . THR A 1 361 ? 3.279   -7.176  9.173   1.00 80.14 361 A 1 
ATOM 2792 C CA    . THR A 1 361 ? 2.283   -6.123  8.970   1.00 80.27 361 A 1 
ATOM 2793 C C     . THR A 1 361 ? 2.837   -4.806  9.501   1.00 79.97 361 A 1 
ATOM 2794 O O     . THR A 1 361 ? 3.027   -4.637  10.697  1.00 77.45 361 A 1 
ATOM 2795 C CB    . THR A 1 361 ? 0.948   -6.467  9.647   1.00 79.38 361 A 1 
ATOM 2796 O OG1   . THR A 1 361 ? 0.456   -7.681  9.107   1.00 73.31 361 A 1 
ATOM 2797 C CG2   . THR A 1 361 ? -0.122  -5.402  9.377   1.00 72.78 361 A 1 
ATOM 2798 N N     . ARG A 1 362 ? 3.084   -3.841  8.613   1.00 80.20 362 A 1 
ATOM 2799 C CA    . ARG A 1 362 ? 3.638   -2.529  9.010   1.00 79.45 362 A 1 
ATOM 2800 C C     . ARG A 1 362 ? 2.609   -1.595  9.649   1.00 80.20 362 A 1 
ATOM 2801 O O     . ARG A 1 362 ? 2.985   -0.702  10.407  1.00 77.29 362 A 1 
ATOM 2802 C CB    . ARG A 1 362 ? 4.270   -1.829  7.801   1.00 75.99 362 A 1 
ATOM 2803 C CG    . ARG A 1 362 ? 5.592   -2.477  7.367   1.00 69.46 362 A 1 
ATOM 2804 C CD    . ARG A 1 362 ? 6.258   -1.622  6.282   1.00 67.20 362 A 1 
ATOM 2805 N NE    . ARG A 1 362 ? 7.609   -2.127  5.961   1.00 61.28 362 A 1 
ATOM 2806 C CZ    . ARG A 1 362 ? 8.575   -1.442  5.367   1.00 56.80 362 A 1 
ATOM 2807 N NH1   . ARG A 1 362 ? 8.384   -0.242  4.889   1.00 53.98 362 A 1 
ATOM 2808 N NH2   . ARG A 1 362 ? 9.764   -1.967  5.240   1.00 52.26 362 A 1 
ATOM 2809 N N     . TYR A 1 363 ? 1.331   -1.745  9.289   1.00 78.46 363 A 1 
ATOM 2810 C CA    . TYR A 1 363 ? 0.258   -0.862  9.719   1.00 79.31 363 A 1 
ATOM 2811 C C     . TYR A 1 363 ? -0.919  -1.698  10.232  1.00 80.96 363 A 1 
ATOM 2812 O O     . TYR A 1 363 ? -1.770  -2.117  9.444   1.00 79.92 363 A 1 
ATOM 2813 C CB    . TYR A 1 363 ? -0.165  0.046   8.558   1.00 77.35 363 A 1 
ATOM 2814 C CG    . TYR A 1 363 ? 0.949   0.893   7.968   1.00 75.38 363 A 1 
ATOM 2815 C CD1   . TYR A 1 363 ? 1.442   2.020   8.645   1.00 72.47 363 A 1 
ATOM 2816 C CD2   . TYR A 1 363 ? 1.504   0.556   6.716   1.00 71.89 363 A 1 
ATOM 2817 C CE1   . TYR A 1 363 ? 2.466   2.806   8.094   1.00 70.56 363 A 1 
ATOM 2818 C CE2   . TYR A 1 363 ? 2.528   1.332   6.153   1.00 69.72 363 A 1 
ATOM 2819 C CZ    . TYR A 1 363 ? 3.012   2.463   6.843   1.00 71.56 363 A 1 
ATOM 2820 O OH    . TYR A 1 363 ? 4.018   3.230   6.300   1.00 67.96 363 A 1 
ATOM 2821 N N     . ALA A 1 364 ? -0.977  -1.912  11.535  1.00 84.51 364 A 1 
ATOM 2822 C CA    . ALA A 1 364 ? -2.049  -2.668  12.182  1.00 85.41 364 A 1 
ATOM 2823 C C     . ALA A 1 364 ? -3.436  -2.057  11.921  1.00 87.35 364 A 1 
ATOM 2824 O O     . ALA A 1 364 ? -4.369  -2.780  11.566  1.00 85.82 364 A 1 
ATOM 2825 C CB    . ALA A 1 364 ? -1.743  -2.746  13.683  1.00 83.94 364 A 1 
ATOM 2826 N N     . THR A 1 365 ? -3.556  -0.720  11.955  1.00 85.73 365 A 1 
ATOM 2827 C CA    . THR A 1 365 ? -4.815  -0.011  11.667  1.00 85.47 365 A 1 
ATOM 2828 C C     . THR A 1 365 ? -5.339  -0.285  10.252  1.00 87.41 365 A 1 
ATOM 2829 O O     . THR A 1 365 ? -6.528  -0.515  10.061  1.00 85.96 365 A 1 
ATOM 2830 C CB    . THR A 1 365 ? -4.631  1.505   11.835  1.00 82.72 365 A 1 
ATOM 2831 O OG1   . THR A 1 365 ? -3.538  1.959   11.054  1.00 72.62 365 A 1 
ATOM 2832 C CG2   . THR A 1 365 ? -4.328  1.890   13.291  1.00 70.15 365 A 1 
ATOM 2833 N N     . ARG A 1 366 ? -4.466  -0.349  9.251   1.00 85.55 366 A 1 
ATOM 2834 C CA    . ARG A 1 366 ? -4.852  -0.683  7.874   1.00 85.57 366 A 1 
ATOM 2835 C C     . ARG A 1 366 ? -5.237  -2.149  7.709   1.00 87.14 366 A 1 
ATOM 2836 O O     . ARG A 1 366 ? -6.063  -2.442  6.849   1.00 86.23 366 A 1 
ATOM 2837 C CB    . ARG A 1 366 ? -3.736  -0.353  6.883   1.00 83.77 366 A 1 
ATOM 2838 C CG    . ARG A 1 366 ? -3.481  1.151   6.765   1.00 78.06 366 A 1 
ATOM 2839 C CD    . ARG A 1 366 ? -2.526  1.410   5.606   1.00 77.20 366 A 1 
ATOM 2840 N NE    . ARG A 1 366 ? -2.230  2.839   5.462   1.00 71.99 366 A 1 
ATOM 2841 C CZ    . ARG A 1 366 ? -1.580  3.413   4.461   1.00 70.64 366 A 1 
ATOM 2842 N NH1   . ARG A 1 366 ? -1.124  2.700   3.473   1.00 62.02 366 A 1 
ATOM 2843 N NH2   . ARG A 1 366 ? -1.388  4.694   4.450   1.00 63.66 366 A 1 
ATOM 2844 N N     . LYS A 1 367 ? -4.629  -3.037  8.485   1.00 85.65 367 A 1 
ATOM 2845 C CA    . LYS A 1 367 ? -5.006  -4.445  8.509   1.00 86.79 367 A 1 
ATOM 2846 C C     . LYS A 1 367 ? -6.420  -4.594  9.062   1.00 87.62 367 A 1 
ATOM 2847 O O     . LYS A 1 367 ? -7.267  -5.119  8.353   1.00 86.98 367 A 1 
ATOM 2848 C CB    . LYS A 1 367 ? -3.966  -5.268  9.292   1.00 86.35 367 A 1 
ATOM 2849 C CG    . LYS A 1 367 ? -4.345  -6.753  9.305   1.00 85.53 367 A 1 
ATOM 2850 C CD    . LYS A 1 367 ? -3.425  -7.608  10.191  1.00 83.21 367 A 1 
ATOM 2851 C CE    . LYS A 1 367 ? -4.072  -8.983  10.295  1.00 76.94 367 A 1 
ATOM 2852 N NZ    . LYS A 1 367 ? -3.490  -9.852  11.345  1.00 72.40 367 A 1 
ATOM 2853 N N     . ALA A 1 368 ? -6.697  -4.037  10.229  1.00 89.69 368 A 1 
ATOM 2854 C CA    . ALA A 1 368 ? -8.014  -4.073  10.862  1.00 89.04 368 A 1 
ATOM 2855 C C     . ALA A 1 368 ? -9.105  -3.493  9.947   1.00 90.09 368 A 1 
ATOM 2856 O O     . ALA A 1 368 ? -10.127 -4.129  9.709   1.00 88.36 368 A 1 
ATOM 2857 C CB    . ALA A 1 368 ? -7.927  -3.308  12.190  1.00 87.92 368 A 1 
ATOM 2858 N N     . TYR A 1 369 ? -8.852  -2.337  9.327   1.00 88.46 369 A 1 
ATOM 2859 C CA    . TYR A 1 369 ? -9.789  -1.744  8.359   1.00 88.06 369 A 1 
ATOM 2860 C C     . TYR A 1 369 ? -10.011 -2.634  7.122   1.00 88.94 369 A 1 
ATOM 2861 O O     . TYR A 1 369 ? -11.134 -2.735  6.632   1.00 87.77 369 A 1 
ATOM 2862 C CB    . TYR A 1 369 ? -9.272  -0.363  7.947   1.00 86.99 369 A 1 
ATOM 2863 C CG    . TYR A 1 369 ? -10.194 0.337   6.962   1.00 85.01 369 A 1 
ATOM 2864 C CD1   . TYR A 1 369 ? -9.873  0.397   5.593   1.00 80.07 369 A 1 
ATOM 2865 C CD2   . TYR A 1 369 ? -11.397 0.899   7.415   1.00 77.39 369 A 1 
ATOM 2866 C CE1   . TYR A 1 369 ? -10.750 1.013   4.687   1.00 76.58 369 A 1 
ATOM 2867 C CE2   . TYR A 1 369 ? -12.284 1.519   6.521   1.00 75.26 369 A 1 
ATOM 2868 C CZ    . TYR A 1 369 ? -11.953 1.574   5.150   1.00 76.66 369 A 1 
ATOM 2869 O OH    . TYR A 1 369 ? -12.816 2.178   4.255   1.00 74.92 369 A 1 
ATOM 2870 N N     . ALA A 1 370 ? -8.967  -3.275  6.598   1.00 88.35 370 A 1 
ATOM 2871 C CA    . ALA A 1 370 ? -9.093  -4.160  5.443   1.00 87.42 370 A 1 
ATOM 2872 C C     . ALA A 1 370 ? -9.830  -5.469  5.759   1.00 87.74 370 A 1 
ATOM 2873 O O     . ALA A 1 370 ? -10.402 -6.070  4.840   1.00 86.23 370 A 1 
ATOM 2874 C CB    . ALA A 1 370 ? -7.697  -4.452  4.880   1.00 85.94 370 A 1 
ATOM 2875 N N     . GLU A 1 371 ? -9.796  -5.929  6.996   1.00 89.94 371 A 1 
ATOM 2876 C CA    . GLU A 1 371 ? -10.531 -7.101  7.482   1.00 89.04 371 A 1 
ATOM 2877 C C     . GLU A 1 371 ? -12.019 -6.781  7.674   1.00 89.25 371 A 1 
ATOM 2878 O O     . GLU A 1 371 ? -12.857 -7.541  7.183   1.00 87.17 371 A 1 
ATOM 2879 C CB    . GLU A 1 371 ? -9.879  -7.619  8.780   1.00 88.12 371 A 1 
ATOM 2880 C CG    . GLU A 1 371 ? -8.540  -8.314  8.477   1.00 81.38 371 A 1 
ATOM 2881 C CD    . GLU A 1 371 ? -7.644  -8.629  9.685   1.00 77.09 371 A 1 
ATOM 2882 O OE1   . GLU A 1 371 ? -6.673  -9.403  9.506   1.00 70.12 371 A 1 
ATOM 2883 O OE2   . GLU A 1 371 ? -7.828  -8.041  10.763  1.00 71.03 371 A 1 
ATOM 2884 N N     . ALA A 1 372 ? -12.339 -5.632  8.262   1.00 90.63 372 A 1 
ATOM 2885 C CA    . ALA A 1 372 ? -13.715 -5.194  8.503   1.00 89.42 372 A 1 
ATOM 2886 C C     . ALA A 1 372 ? -14.447 -4.665  7.252   1.00 89.68 372 A 1 
ATOM 2887 O O     . ALA A 1 372 ? -15.668 -4.530  7.250   1.00 86.69 372 A 1 
ATOM 2888 C CB    . ALA A 1 372 ? -13.677 -4.128  9.599   1.00 87.48 372 A 1 
ATOM 2889 N N     . ARG A 1 373 ? -13.728 -4.332  6.182   1.00 88.62 373 A 1 
ATOM 2890 C CA    . ARG A 1 373 ? -14.335 -3.695  5.004   1.00 88.26 373 A 1 
ATOM 2891 C C     . ARG A 1 373 ? -15.180 -4.683  4.191   1.00 88.60 373 A 1 
ATOM 2892 O O     . ARG A 1 373 ? -14.674 -5.756  3.854   1.00 87.05 373 A 1 
ATOM 2893 C CB    . ARG A 1 373 ? -13.234 -3.045  4.158   1.00 86.27 373 A 1 
ATOM 2894 C CG    . ARG A 1 373 ? -13.843 -2.193  3.052   1.00 79.58 373 A 1 
ATOM 2895 C CD    . ARG A 1 373 ? -12.756 -1.432  2.309   1.00 79.44 373 A 1 
ATOM 2896 N NE    . ARG A 1 373 ? -13.376 -0.576  1.282   1.00 75.37 373 A 1 
ATOM 2897 C CZ    . ARG A 1 373 ? -12.785 0.358   0.568   1.00 74.75 373 A 1 
ATOM 2898 N NH1   . ARG A 1 373 ? -11.515 0.589   0.699   1.00 67.99 373 A 1 
ATOM 2899 N NH2   . ARG A 1 373 ? -13.471 1.067   -0.275  1.00 68.29 373 A 1 
ATOM 2900 N N     . PRO A 1 374 ? -16.419 -4.293  3.769   1.00 88.86 374 A 1 
ATOM 2901 C CA    . PRO A 1 374 ? -17.255 -5.127  2.916   1.00 88.42 374 A 1 
ATOM 2902 C C     . PRO A 1 374 ? -16.564 -5.420  1.576   1.00 89.61 374 A 1 
ATOM 2903 O O     . PRO A 1 374 ? -15.778 -4.608  1.055   1.00 87.79 374 A 1 
ATOM 2904 C CB    . PRO A 1 374 ? -18.582 -4.376  2.753   1.00 85.66 374 A 1 
ATOM 2905 C CG    . PRO A 1 374 ? -18.218 -2.925  3.024   1.00 81.92 374 A 1 
ATOM 2906 C CD    . PRO A 1 374 ? -17.108 -3.042  4.061   1.00 84.66 374 A 1 
ATOM 2907 N N     . ARG A 1 375 ? -16.813 -6.634  1.032   1.00 87.13 375 A 1 
ATOM 2908 C CA    . ARG A 1 375 ? -16.153 -7.139  -0.174  1.00 87.16 375 A 1 
ATOM 2909 C C     . ARG A 1 375 ? -17.155 -7.791  -1.110  1.00 87.30 375 A 1 
ATOM 2910 O O     . ARG A 1 375 ? -17.853 -8.715  -0.707  1.00 85.77 375 A 1 
ATOM 2911 C CB    . ARG A 1 375 ? -15.062 -8.156  0.171   1.00 85.59 375 A 1 
ATOM 2912 C CG    . ARG A 1 375 ? -13.961 -7.571  1.066   1.00 82.53 375 A 1 
ATOM 2913 C CD    . ARG A 1 375 ? -12.907 -8.635  1.349   1.00 85.35 375 A 1 
ATOM 2914 N NE    . ARG A 1 375 ? -11.927 -8.158  2.335   1.00 83.45 375 A 1 
ATOM 2915 C CZ    . ARG A 1 375 ? -10.791 -8.739  2.648   1.00 85.16 375 A 1 
ATOM 2916 N NH1   . ARG A 1 375 ? -10.391 -9.820  2.052   1.00 74.91 375 A 1 
ATOM 2917 N NH2   . ARG A 1 375 ? -10.042 -8.240  3.591   1.00 79.15 375 A 1 
ATOM 2918 N N     . ILE A 1 376 ? -17.100 -7.431  -2.381  1.00 86.98 376 A 1 
ATOM 2919 C CA    . ILE A 1 376 ? -17.840 -8.079  -3.465  1.00 86.10 376 A 1 
ATOM 2920 C C     . ILE A 1 376 ? -16.852 -8.959  -4.243  1.00 86.66 376 A 1 
ATOM 2921 O O     . ILE A 1 376 ? -15.859 -8.463  -4.799  1.00 83.41 376 A 1 
ATOM 2922 C CB    . ILE A 1 376 ? -18.547 -7.029  -4.349  1.00 83.63 376 A 1 
ATOM 2923 C CG1   . ILE A 1 376 ? -19.527 -6.179  -3.508  1.00 77.47 376 A 1 
ATOM 2924 C CG2   . ILE A 1 376 ? -19.278 -7.729  -5.503  1.00 76.98 376 A 1 
ATOM 2925 C CD1   . ILE A 1 376 ? -20.099 -4.982  -4.254  1.00 71.81 376 A 1 
ATOM 2926 N N     . LYS A 1 377 ? -17.053 -10.274 -4.241  1.00 83.31 377 A 1 
ATOM 2927 C CA    . LYS A 1 377 ? -16.172 -11.257 -4.900  1.00 84.07 377 A 1 
ATOM 2928 C C     . LYS A 1 377 ? -14.679 -11.042 -4.558  1.00 85.81 377 A 1 
ATOM 2929 O O     . LYS A 1 377 ? -13.803 -11.111 -5.418  1.00 82.26 377 A 1 
ATOM 2930 C CB    . LYS A 1 377 ? -16.453 -11.298 -6.411  1.00 81.31 377 A 1 
ATOM 2931 C CG    . LYS A 1 377 ? -17.903 -11.698 -6.746  1.00 76.86 377 A 1 
ATOM 2932 C CD    . LYS A 1 377 ? -18.185 -11.643 -8.254  1.00 70.20 377 A 1 
ATOM 2933 C CE    . LYS A 1 377 ? -19.654 -12.012 -8.495  1.00 62.46 377 A 1 
ATOM 2934 N NZ    . LYS A 1 377 ? -20.085 -11.847 -9.914  1.00 56.37 377 A 1 
ATOM 2935 N N     . GLY A 1 378 ? -14.400 -10.749 -3.299  1.00 84.59 378 A 1 
ATOM 2936 C CA    . GLY A 1 378 ? -13.055 -10.531 -2.765  1.00 84.39 378 A 1 
ATOM 2937 C C     . GLY A 1 378 ? -12.452 -9.140  -3.006  1.00 86.26 378 A 1 
ATOM 2938 O O     . GLY A 1 378 ? -11.441 -8.811  -2.380  1.00 84.00 378 A 1 
ATOM 2939 N N     . ARG A 1 379 ? -13.066 -8.305  -3.865  1.00 88.47 379 A 1 
ATOM 2940 C CA    . ARG A 1 379 ? -12.673 -6.906  -4.048  1.00 88.60 379 A 1 
ATOM 2941 C C     . ARG A 1 379 ? -13.338 -6.033  -2.990  1.00 89.14 379 A 1 
ATOM 2942 O O     . ARG A 1 379 ? -14.440 -6.336  -2.563  1.00 86.91 379 A 1 
ATOM 2943 C CB    . ARG A 1 379 ? -13.027 -6.418  -5.455  1.00 86.56 379 A 1 
ATOM 2944 C CG    . ARG A 1 379 ? -12.320 -7.233  -6.547  1.00 79.42 379 A 1 
ATOM 2945 C CD    . ARG A 1 379 ? -12.625 -6.641  -7.927  1.00 81.08 379 A 1 
ATOM 2946 N NE    . ARG A 1 379 ? -11.973 -7.416  -8.993  1.00 74.83 379 A 1 
ATOM 2947 C CZ    . ARG A 1 379 ? -11.982 -7.113  -10.285 1.00 71.74 379 A 1 
ATOM 2948 N NH1   . ARG A 1 379 ? -12.591 -6.052  -10.735 1.00 63.86 379 A 1 
ATOM 2949 N NH2   . ARG A 1 379 ? -11.375 -7.881  -11.141 1.00 63.34 379 A 1 
ATOM 2950 N N     . PHE A 1 380 ? -12.701 -4.941  -2.622  1.00 88.22 380 A 1 
ATOM 2951 C CA    . PHE A 1 380 ? -13.347 -3.973  -1.742  1.00 88.54 380 A 1 
ATOM 2952 C C     . PHE A 1 380 ? -14.545 -3.340  -2.451  1.00 88.22 380 A 1 
ATOM 2953 O O     . PHE A 1 380 ? -14.376 -2.791  -3.543  1.00 85.90 380 A 1 
ATOM 2954 C CB    . PHE A 1 380 ? -12.348 -2.901  -1.300  1.00 87.90 380 A 1 
ATOM 2955 C CG    . PHE A 1 380 ? -11.198 -3.415  -0.468  1.00 88.17 380 A 1 
ATOM 2956 C CD1   . PHE A 1 380 ? -11.442 -4.055  0.755   1.00 85.00 380 A 1 
ATOM 2957 C CD2   . PHE A 1 380 ? -9.877  -3.237  -0.895  1.00 84.64 380 A 1 
ATOM 2958 C CE1   . PHE A 1 380 ? -10.377 -4.529  1.538   1.00 83.66 380 A 1 
ATOM 2959 C CE2   . PHE A 1 380 ? -8.805  -3.696  -0.115  1.00 82.93 380 A 1 
ATOM 2960 C CZ    . PHE A 1 380 ? -9.053  -4.350  1.110   1.00 85.39 380 A 1 
ATOM 2961 N N     . ALA A 1 381 ? -15.710 -3.397  -1.825  1.00 87.55 381 A 1 
ATOM 2962 C CA    . ALA A 1 381 ? -16.899 -2.715  -2.306  1.00 85.81 381 A 1 
ATOM 2963 C C     . ALA A 1 381 ? -16.725 -1.192  -2.158  1.00 84.60 381 A 1 
ATOM 2964 O O     . ALA A 1 381 ? -16.032 -0.719  -1.246  1.00 80.99 381 A 1 
ATOM 2965 C CB    . ALA A 1 381 ? -18.115 -3.229  -1.535  1.00 83.37 381 A 1 
ATOM 2966 N N     . LYS A 1 382 ? -17.351 -0.426  -3.065  1.00 85.02 382 A 1 
ATOM 2967 C CA    . LYS A 1 382 ? -17.563 0.999   -2.815  1.00 82.36 382 A 1 
ATOM 2968 C C     . LYS A 1 382 ? -18.646 1.144   -1.754  1.00 79.69 382 A 1 
ATOM 2969 O O     . LYS A 1 382 ? -19.493 0.281   -1.608  1.00 72.03 382 A 1 
ATOM 2970 C CB    . LYS A 1 382 ? -17.974 1.731   -4.091  1.00 77.24 382 A 1 
ATOM 2971 C CG    . LYS A 1 382 ? -16.879 1.783   -5.156  1.00 67.42 382 A 1 
ATOM 2972 C CD    . LYS A 1 382 ? -17.439 2.539   -6.358  1.00 63.27 382 A 1 
ATOM 2973 C CE    . LYS A 1 382 ? -16.495 2.572   -7.537  1.00 53.79 382 A 1 
ATOM 2974 N NZ    . LYS A 1 382 ? -17.197 3.129   -8.712  1.00 48.01 382 A 1 
ATOM 2975 N N     . ARG A 1 383 ? -18.643 2.276   -1.042  1.00 79.22 383 A 1 
ATOM 2976 C CA    . ARG A 1 383 ? -19.669 2.555   -0.040  1.00 75.26 383 A 1 
ATOM 2977 C C     . ARG A 1 383 ? -21.064 2.576   -0.667  1.00 73.01 383 A 1 
ATOM 2978 O O     . ARG A 1 383 ? -21.960 1.934   -0.131  1.00 64.00 383 A 1 
ATOM 2979 C CB    . ARG A 1 383 ? -19.323 3.858   0.684   1.00 68.19 383 A 1 
ATOM 2980 C CG    . ARG A 1 383 ? -20.294 4.108   1.839   1.00 58.31 383 A 1 
ATOM 2981 C CD    . ARG A 1 383 ? -19.902 5.349   2.632   1.00 56.11 383 A 1 
ATOM 2982 N NE    . ARG A 1 383 ? -20.904 5.611   3.661   1.00 49.36 383 A 1 
ATOM 2983 C CZ    . ARG A 1 383 ? -20.838 6.493   4.641   1.00 44.77 383 A 1 
ATOM 2984 N NH1   . ARG A 1 383 ? -19.800 7.274   4.802   1.00 43.68 383 A 1 
ATOM 2985 N NH2   . ARG A 1 383 ? -21.837 6.602   5.469   1.00 40.98 383 A 1 
ATOM 2986 N N     . SER A 1 384 ? -21.224 3.216   -1.833  1.00 73.38 384 A 1 
ATOM 2987 C CA    . SER A 1 384 ? -22.473 3.223   -2.608  1.00 70.73 384 A 1 
ATOM 2988 C C     . SER A 1 384 ? -22.956 1.831   -2.980  1.00 70.32 384 A 1 
ATOM 2989 O O     . SER A 1 384 ? -24.144 1.544   -2.917  1.00 61.33 384 A 1 
ATOM 2990 C CB    . SER A 1 384 ? -22.261 4.003   -3.908  1.00 62.88 384 A 1 
ATOM 2991 O OG    . SER A 1 384 ? -21.180 3.477   -4.658  1.00 54.55 384 A 1 
ATOM 2992 N N     . ASP A 1 385 ? -22.041 0.951   -3.373  1.00 61.10 385 A 1 
ATOM 2993 C CA    . ASP A 1 385 ? -22.384 -0.382  -3.856  1.00 58.81 385 A 1 
ATOM 2994 C C     . ASP A 1 385 ? -22.823 -1.270  -2.685  1.00 57.19 385 A 1 
ATOM 2995 O O     . ASP A 1 385 ? -23.725 -2.094  -2.830  1.00 54.19 385 A 1 
ATOM 2996 C CB    . ASP A 1 385 ? -21.191 -1.003  -4.612  1.00 55.07 385 A 1 
ATOM 2997 C CG    . ASP A 1 385 ? -20.518 -0.124  -5.695  1.00 48.87 385 A 1 
ATOM 2998 O OD1   . ASP A 1 385 ? -21.058 0.936   -6.070  1.00 45.62 385 A 1 
ATOM 2999 O OD2   . ASP A 1 385 ? -19.370 -0.444  -6.081  1.00 45.41 385 A 1 
ATOM 3000 N N     . ALA A 1 386 ? -22.236 -1.082  -1.521  1.00 55.72 386 A 1 
ATOM 3001 C CA    . ALA A 1 386 ? -22.640 -1.765  -0.301  1.00 52.94 386 A 1 
ATOM 3002 C C     . ALA A 1 386 ? -23.999 -1.275  0.218   1.00 54.62 386 A 1 
ATOM 3003 O O     . ALA A 1 386 ? -24.811 -2.089  0.644   1.00 52.03 386 A 1 
ATOM 3004 C CB    . ALA A 1 386 ? -21.542 -1.589  0.755   1.00 48.56 386 A 1 
ATOM 3005 N N     . GLU A 1 387 ? -24.281 0.024   0.154   1.00 60.11 387 A 1 
ATOM 3006 C CA    . GLU A 1 387 ? -25.586 0.594   0.504   1.00 58.62 387 A 1 
ATOM 3007 C C     . GLU A 1 387 ? -26.680 0.085   -0.460  1.00 58.76 387 A 1 
ATOM 3008 O O     . GLU A 1 387 ? -27.712 -0.395  0.007   1.00 54.61 387 A 1 
ATOM 3009 C CB    . GLU A 1 387 ? -25.482 2.141   0.552   1.00 52.71 387 A 1 
ATOM 3010 C CG    . GLU A 1 387 ? -24.731 2.631   1.813   1.00 45.40 387 A 1 
ATOM 3011 C CD    . GLU A 1 387 ? -24.287 4.121   1.809   1.00 42.18 387 A 1 
ATOM 3012 O OE1   . GLU A 1 387 ? -23.599 4.537   2.784   1.00 38.90 387 A 1 
ATOM 3013 O OE2   . GLU A 1 387 ? -24.525 4.833   0.812   1.00 39.01 387 A 1 
ATOM 3014 N N     . MET A 1 388 ? -26.417 0.016   -1.759  1.00 61.96 388 A 1 
ATOM 3015 C CA    . MET A 1 388 ? -27.374 -0.555  -2.719  1.00 59.06 388 A 1 
ATOM 3016 C C     . MET A 1 388 ? -27.621 -2.052  -2.521  1.00 59.23 388 A 1 
ATOM 3017 O O     . MET A 1 388 ? -28.762 -2.498  -2.691  1.00 55.81 388 A 1 
ATOM 3018 C CB    . MET A 1 388 ? -26.923 -0.320  -4.157  1.00 54.57 388 A 1 
ATOM 3019 C CG    . MET A 1 388 ? -27.174 1.106   -4.645  1.00 47.40 388 A 1 
ATOM 3020 S SD    . MET A 1 388 ? -27.415 1.259   -6.447  1.00 42.20 388 A 1 
ATOM 3021 C CE    . MET A 1 388 ? -25.934 0.427   -7.054  1.00 38.94 388 A 1 
ATOM 3022 N N     . GLU A 1 389 ? -26.626 -2.865  -2.195  1.00 54.32 389 A 1 
ATOM 3023 C CA    . GLU A 1 389 ? -26.846 -4.290  -1.921  1.00 54.22 389 A 1 
ATOM 3024 C C     . GLU A 1 389 ? -27.698 -4.497  -0.659  1.00 53.66 389 A 1 
ATOM 3025 O O     . GLU A 1 389 ? -28.578 -5.361  -0.646  1.00 51.94 389 A 1 
ATOM 3026 C CB    . GLU A 1 389 ? -25.518 -5.067  -1.798  1.00 51.23 389 A 1 
ATOM 3027 C CG    . GLU A 1 389 ? -24.938 -5.491  -3.157  1.00 45.39 389 A 1 
ATOM 3028 C CD    . GLU A 1 389 ? -23.726 -6.446  -3.062  1.00 43.03 389 A 1 
ATOM 3029 O OE1   . GLU A 1 389 ? -23.316 -6.998  -4.115  1.00 39.87 389 A 1 
ATOM 3030 O OE2   . GLU A 1 389 ? -23.170 -6.645  -1.960  1.00 38.84 389 A 1 
ATOM 3031 N N     . VAL A 1 390 ? -27.472 -3.692  0.377   1.00 60.32 390 A 1 
ATOM 3032 C CA    . VAL A 1 390 ? -28.293 -3.743  1.589   1.00 59.85 390 A 1 
ATOM 3033 C C     . VAL A 1 390 ? -29.738 -3.333  1.275   1.00 60.48 390 A 1 
ATOM 3034 O O     . VAL A 1 390 ? -30.655 -4.062  1.639   1.00 57.48 390 A 1 
ATOM 3035 C CB    . VAL A 1 390 ? -27.683 -2.896  2.716   1.00 55.94 390 A 1 
ATOM 3036 C CG1   . VAL A 1 390 ? -28.597 -2.834  3.945   1.00 48.93 390 A 1 
ATOM 3037 C CG2   . VAL A 1 390 ? -26.361 -3.506  3.192   1.00 51.97 390 A 1 
ATOM 3038 N N     . ASP A 1 391 ? -29.954 -2.249  0.535   1.00 51.18 391 A 1 
ATOM 3039 C CA    . ASP A 1 391 ? -31.301 -1.811  0.135   1.00 50.54 391 A 1 
ATOM 3040 C C     . ASP A 1 391 ? -32.023 -2.834  -0.750  1.00 49.51 391 A 1 
ATOM 3041 O O     . ASP A 1 391 ? -33.225 -3.053  -0.603  1.00 48.28 391 A 1 
ATOM 3042 C CB    . ASP A 1 391 ? -31.221 -0.458  -0.591  1.00 47.30 391 A 1 
ATOM 3043 C CG    . ASP A 1 391 ? -30.983 0.746   0.333   1.00 41.29 391 A 1 
ATOM 3044 O OD1   . ASP A 1 391 ? -31.185 0.605   1.553   1.00 39.64 391 A 1 
ATOM 3045 O OD2   . ASP A 1 391 ? -30.639 1.821   -0.224  1.00 38.73 391 A 1 
ATOM 3046 N N     . GLN A 1 392 ? -31.316 -3.519  -1.654  1.00 53.67 392 A 1 
ATOM 3047 C CA    . GLN A 1 392 ? -31.907 -4.584  -2.459  1.00 53.62 392 A 1 
ATOM 3048 C C     . GLN A 1 392 ? -32.297 -5.804  -1.617  1.00 53.45 392 A 1 
ATOM 3049 O O     . GLN A 1 392 ? -33.364 -6.382  -1.837  1.00 51.67 392 A 1 
ATOM 3050 C CB    . GLN A 1 392 ? -30.955 -5.014  -3.578  1.00 50.46 392 A 1 
ATOM 3051 C CG    . GLN A 1 392 ? -30.974 -4.014  -4.746  1.00 45.24 392 A 1 
ATOM 3052 C CD    . GLN A 1 392 ? -30.063 -4.433  -5.891  1.00 41.45 392 A 1 
ATOM 3053 O OE1   . GLN A 1 392 ? -29.435 -5.483  -5.932  1.00 39.96 392 A 1 
ATOM 3054 N NE2   . GLN A 1 392 ? -29.970 -3.614  -6.919  1.00 36.60 392 A 1 
ATOM 3055 N N     . THR A 1 393 ? -31.479 -6.185  -0.651  1.00 54.35 393 A 1 
ATOM 3056 C CA    . THR A 1 393 ? -31.837 -7.303  0.242   1.00 55.34 393 A 1 
ATOM 3057 C C     . THR A 1 393 ? -33.007 -6.954  1.165   1.00 55.59 393 A 1 
ATOM 3058 O O     . THR A 1 393 ? -33.901 -7.784  1.341   1.00 52.31 393 A 1 
ATOM 3059 C CB    . THR A 1 393 ? -30.643 -7.818  1.054   1.00 52.08 393 A 1 
ATOM 3060 O OG1   . THR A 1 393 ? -29.859 -6.798  1.623   1.00 46.56 393 A 1 
ATOM 3061 C CG2   . THR A 1 393 ? -29.718 -8.678  0.201   1.00 47.41 393 A 1 
ATOM 3062 N N     . PHE A 1 394 ? -33.075 -5.731  1.670   1.00 52.55 394 A 1 
ATOM 3063 C CA    . PHE A 1 394 ? -34.202 -5.280  2.482   1.00 51.86 394 A 1 
ATOM 3064 C C     . PHE A 1 394 ? -35.486 -5.103  1.666   1.00 52.13 394 A 1 
ATOM 3065 O O     . PHE A 1 394 ? -36.560 -5.500  2.126   1.00 49.33 394 A 1 
ATOM 3066 C CB    . PHE A 1 394 ? -33.829 -3.996  3.232   1.00 48.34 394 A 1 
ATOM 3067 C CG    . PHE A 1 394 ? -33.316 -4.264  4.625   1.00 45.68 394 A 1 
ATOM 3068 C CD1   . PHE A 1 394 ? -34.229 -4.392  5.696   1.00 43.91 394 A 1 
ATOM 3069 C CD2   . PHE A 1 394 ? -31.945 -4.411  4.878   1.00 42.65 394 A 1 
ATOM 3070 C CE1   . PHE A 1 394 ? -33.778 -4.663  6.989   1.00 39.40 394 A 1 
ATOM 3071 C CE2   . PHE A 1 394 ? -31.487 -4.683  6.173   1.00 39.11 394 A 1 
ATOM 3072 C CZ    . PHE A 1 394 ? -32.406 -4.808  7.231   1.00 40.54 394 A 1 
ATOM 3073 N N     . SER A 1 395 ? -35.418 -4.550  0.447   1.00 49.01 395 A 1 
ATOM 3074 C CA    . SER A 1 395 ? -36.605 -4.374  -0.399  1.00 48.74 395 A 1 
ATOM 3075 C C     . SER A 1 395 ? -37.197 -5.710  -0.874  1.00 47.97 395 A 1 
ATOM 3076 O O     . SER A 1 395 ? -38.413 -5.860  -0.894  1.00 46.87 395 A 1 
ATOM 3077 C CB    . SER A 1 395 ? -36.304 -3.473  -1.595  1.00 47.01 395 A 1 
ATOM 3078 O OG    . SER A 1 395 ? -35.219 -3.965  -2.345  1.00 41.70 395 A 1 
ATOM 3079 N N     . THR A 1 396 ? -36.351 -6.698  -1.187  1.00 49.76 396 A 1 
ATOM 3080 C CA    . THR A 1 396 ? -36.836 -8.045  -1.514  1.00 50.93 396 A 1 
ATOM 3081 C C     . THR A 1 396 ? -37.457 -8.757  -0.317  1.00 49.52 396 A 1 
ATOM 3082 O O     . THR A 1 396 ? -38.496 -9.401  -0.479  1.00 46.71 396 A 1 
ATOM 3083 C CB    . THR A 1 396 ? -35.750 -8.934  -2.132  1.00 46.74 396 A 1 
ATOM 3084 O OG1   . THR A 1 396 ? -34.510 -8.799  -1.479  1.00 41.86 396 A 1 
ATOM 3085 C CG2   . THR A 1 396 ? -35.520 -8.602  -3.608  1.00 44.45 396 A 1 
ATOM 3086 N N     . ALA A 1 397 ? -36.900 -8.599  0.870   1.00 49.56 397 A 1 
ATOM 3087 C CA    . ALA A 1 397 ? -37.492 -9.170  2.083   1.00 49.07 397 A 1 
ATOM 3088 C C     . ALA A 1 397 ? -38.854 -8.531  2.408   1.00 47.53 397 A 1 
ATOM 3089 O O     . ALA A 1 397 ? -39.821 -9.256  2.665   1.00 47.16 397 A 1 
ATOM 3090 C CB    . ALA A 1 397 ? -36.487 -9.020  3.229   1.00 46.84 397 A 1 
ATOM 3091 N N     . ALA A 1 398 ? -38.972 -7.216  2.318   1.00 43.68 398 A 1 
ATOM 3092 C CA    . ALA A 1 398 ? -40.217 -6.508  2.606   1.00 43.23 398 A 1 
ATOM 3093 C C     . ALA A 1 398 ? -41.348 -6.840  1.611   1.00 41.38 398 A 1 
ATOM 3094 O O     . ALA A 1 398 ? -42.508 -6.929  1.999   1.00 40.69 398 A 1 
ATOM 3095 C CB    . ALA A 1 398 ? -39.923 -4.999  2.632   1.00 41.93 398 A 1 
ATOM 3096 N N     . LEU A 1 399 ? -41.050 -7.056  0.333   1.00 46.19 399 A 1 
ATOM 3097 C CA    . LEU A 1 399 ? -42.056 -7.427  -0.669  1.00 45.91 399 A 1 
ATOM 3098 C C     . LEU A 1 399 ? -42.587 -8.855  -0.473  1.00 45.42 399 A 1 
ATOM 3099 O O     . LEU A 1 399 ? -43.753 -9.096  -0.782  1.00 43.93 399 A 1 
ATOM 3100 C CB    . LEU A 1 399 ? -41.474 -7.255  -2.083  1.00 42.00 399 A 1 
ATOM 3101 C CG    . LEU A 1 399 ? -41.461 -5.803  -2.570  1.00 39.51 399 A 1 
ATOM 3102 C CD1   . LEU A 1 399 ? -40.628 -5.697  -3.854  1.00 40.00 399 A 1 
ATOM 3103 C CD2   . LEU A 1 399 ? -42.870 -5.289  -2.890  1.00 43.57 399 A 1 
ATOM 3104 N N     . SER A 1 400 ? -41.783 -9.772  0.041   1.00 52.24 400 A 1 
ATOM 3105 C CA    . SER A 1 400 ? -42.238 -11.156 0.237   1.00 53.86 400 A 1 
ATOM 3106 C C     . SER A 1 400 ? -43.295 -11.287 1.328   1.00 54.09 400 A 1 
ATOM 3107 O O     . SER A 1 400 ? -44.210 -12.093 1.191   1.00 49.77 400 A 1 
ATOM 3108 C CB    . SER A 1 400 ? -41.057 -12.081 0.510   1.00 50.04 400 A 1 
ATOM 3109 O OG    . SER A 1 400 ? -40.350 -11.774 1.685   1.00 45.65 400 A 1 
ATOM 3110 N N     . ASP A 1 401 ? -43.223 -10.468 2.355   1.00 47.24 401 A 1 
ATOM 3111 C CA    . ASP A 1 401 ? -44.142 -10.554 3.504   1.00 49.87 401 A 1 
ATOM 3112 C C     . ASP A 1 401 ? -45.522 -9.914  3.227   1.00 49.66 401 A 1 
ATOM 3113 O O     . ASP A 1 401 ? -46.501 -10.185 3.912   1.00 47.44 401 A 1 
ATOM 3114 C CB    . ASP A 1 401 ? -43.443 -9.956  4.737   1.00 44.78 401 A 1 
ATOM 3115 C CG    . ASP A 1 401 ? -43.768 -10.675 6.051   1.00 40.12 401 A 1 
ATOM 3116 O OD1   . ASP A 1 401 ? -44.233 -11.834 6.009   1.00 38.99 401 A 1 
ATOM 3117 O OD2   . ASP A 1 401 ? -43.479 -10.067 7.107   1.00 39.04 401 A 1 
ATOM 3118 N N     . SER A 1 402 ? -45.625 -9.087  2.182   1.00 42.82 402 A 1 
ATOM 3119 C CA    . SER A 1 402 ? -46.895 -8.437  1.807   1.00 44.74 402 A 1 
ATOM 3120 C C     . SER A 1 402 ? -47.917 -9.368  1.133   1.00 44.69 402 A 1 
ATOM 3121 O O     . SER A 1 402 ? -49.014 -8.918  0.797   1.00 41.72 402 A 1 
ATOM 3122 C CB    . SER A 1 402 ? -46.641 -7.190  0.968   1.00 40.53 402 A 1 
ATOM 3123 O OG    . SER A 1 402 ? -46.214 -7.500  -0.348  1.00 38.40 402 A 1 
ATOM 3124 N N     . SER A 1 403 ? -47.603 -10.632 0.959   1.00 39.69 403 A 1 
ATOM 3125 C CA    . SER A 1 403 ? -48.548 -11.648 0.469   1.00 42.40 403 A 1 
ATOM 3126 C C     . SER A 1 403 ? -49.546 -12.078 1.557   1.00 42.16 403 A 1 
ATOM 3127 O O     . SER A 1 403 ? -49.868 -13.253 1.692   1.00 40.17 403 A 1 
ATOM 3128 C CB    . SER A 1 403 ? -47.812 -12.824 -0.182  1.00 39.95 403 A 1 
ATOM 3129 O OG    . SER A 1 403 ? -47.121 -13.618 0.761   1.00 37.32 403 A 1 
ATOM 3130 N N     . TYR A 1 404 ? -50.053 -11.143 2.328   1.00 41.08 404 A 1 
ATOM 3131 C CA    . TYR A 1 404 ? -51.267 -11.347 3.098   1.00 41.22 404 A 1 
ATOM 3132 C C     . TYR A 1 404 ? -52.403 -11.606 2.107   1.00 38.14 404 A 1 
ATOM 3133 O O     . TYR A 1 404 ? -52.972 -10.681 1.517   1.00 36.99 404 A 1 
ATOM 3134 C CB    . TYR A 1 404 ? -51.546 -10.163 4.037   1.00 39.81 404 A 1 
ATOM 3135 C CG    . TYR A 1 404 ? -50.887 -10.331 5.395   1.00 38.84 404 A 1 
ATOM 3136 C CD1   . TYR A 1 404 ? -51.560 -11.015 6.424   1.00 39.83 404 A 1 
ATOM 3137 C CD2   . TYR A 1 404 ? -49.598 -9.834  5.619   1.00 39.76 404 A 1 
ATOM 3138 C CE1   . TYR A 1 404 ? -50.949 -11.201 7.677   1.00 35.94 404 A 1 
ATOM 3139 C CE2   . TYR A 1 404 ? -48.977 -10.016 6.867   1.00 34.81 404 A 1 
ATOM 3140 C CZ    . TYR A 1 404 ? -49.659 -10.699 7.898   1.00 35.96 404 A 1 
ATOM 3141 O OH    . TYR A 1 404 ? -49.054 -10.887 9.118   1.00 35.53 404 A 1 
ATOM 3142 N N     . SER A 1 405 ? -52.706 -12.871 1.912   1.00 41.26 405 A 1 
ATOM 3143 C CA    . SER A 1 405 ? -53.865 -13.328 1.159   1.00 43.99 405 A 1 
ATOM 3144 C C     . SER A 1 405 ? -55.110 -12.694 1.786   1.00 41.95 405 A 1 
ATOM 3145 O O     . SER A 1 405 ? -55.438 -12.964 2.943   1.00 40.87 405 A 1 
ATOM 3146 C CB    . SER A 1 405 ? -53.953 -14.853 1.177   1.00 41.22 405 A 1 
ATOM 3147 O OG    . SER A 1 405 ? -53.891 -15.356 2.489   1.00 38.65 405 A 1 
ATOM 3148 N N     . THR A 1 406 ? -55.780 -11.841 1.025   1.00 38.52 406 A 1 
ATOM 3149 C CA    . THR A 1 406 ? -57.107 -11.332 1.378   1.00 41.73 406 A 1 
ATOM 3150 C C     . THR A 1 406 ? -58.052 -12.529 1.447   1.00 39.28 406 A 1 
ATOM 3151 O O     . THR A 1 406 ? -58.536 -12.992 0.413   1.00 38.06 406 A 1 
ATOM 3152 C CB    . THR A 1 406 ? -57.593 -10.306 0.352   1.00 39.32 406 A 1 
ATOM 3153 O OG1   . THR A 1 406 ? -57.326 -10.758 -0.965  1.00 35.73 406 A 1 
ATOM 3154 C CG2   . THR A 1 406 ? -56.904 -8.964  0.523   1.00 37.25 406 A 1 
ATOM 3155 N N     . VAL A 1 407 ? -58.263 -13.058 2.640   1.00 41.62 407 A 1 
ATOM 3156 C CA    . VAL A 1 407 ? -59.281 -14.089 2.874   1.00 44.74 407 A 1 
ATOM 3157 C C     . VAL A 1 407 ? -60.619 -13.427 2.511   1.00 41.06 407 A 1 
ATOM 3158 O O     . VAL A 1 407 ? -60.954 -12.411 3.127   1.00 39.94 407 A 1 
ATOM 3159 C CB    . VAL A 1 407 ? -59.281 -14.591 4.322   1.00 42.99 407 A 1 
ATOM 3160 C CG1   . VAL A 1 407 ? -60.301 -15.717 4.508   1.00 39.33 407 A 1 
ATOM 3161 C CG2   . VAL A 1 407 ? -57.903 -15.129 4.724   1.00 42.52 407 A 1 
ATOM 3162 N N     . PRO A 1 408 ? -61.343 -13.915 1.496   1.00 38.57 408 A 1 
ATOM 3163 C CA    . PRO A 1 408 ? -62.641 -13.354 1.170   1.00 41.05 408 A 1 
ATOM 3164 C C     . PRO A 1 408 ? -63.563 -13.636 2.362   1.00 39.68 408 A 1 
ATOM 3165 O O     . PRO A 1 408 ? -63.823 -14.796 2.692   1.00 38.95 408 A 1 
ATOM 3166 C CB    . PRO A 1 408 ? -63.075 -14.039 -0.130  1.00 38.70 408 A 1 
ATOM 3167 C CG    . PRO A 1 408 ? -62.340 -15.375 -0.096  1.00 37.54 408 A 1 
ATOM 3168 C CD    . PRO A 1 408 ? -61.055 -15.063 0.665   1.00 41.75 408 A 1 
ATOM 3169 N N     . TRP A 1 409 ? -64.039 -12.579 3.004   1.00 40.65 409 A 1 
ATOM 3170 C CA    . TRP A 1 409 ? -65.137 -12.671 3.968   1.00 40.00 409 A 1 
ATOM 3171 C C     . TRP A 1 409 ? -66.401 -13.069 3.195   1.00 37.59 409 A 1 
ATOM 3172 O O     . TRP A 1 409 ? -67.016 -12.234 2.529   1.00 34.94 409 A 1 
ATOM 3173 C CB    . TRP A 1 409 ? -65.310 -11.342 4.723   1.00 36.73 409 A 1 
ATOM 3174 C CG    . TRP A 1 409 ? -64.269 -11.052 5.754   1.00 33.79 409 A 1 
ATOM 3175 C CD1   . TRP A 1 409 ? -62.966 -10.821 5.526   1.00 27.87 409 A 1 
ATOM 3176 C CD2   . TRP A 1 409 ? -64.449 -10.954 7.205   1.00 29.81 409 A 1 
ATOM 3177 N NE1   . TRP A 1 409 ? -62.303 -10.589 6.725   1.00 25.68 409 A 1 
ATOM 3178 C CE2   . TRP A 1 409 ? -63.179 -10.656 7.771   1.00 28.88 409 A 1 
ATOM 3179 C CE3   . TRP A 1 409 ? -65.547 -11.082 8.059   1.00 31.85 409 A 1 
ATOM 3180 C CZ2   . TRP A 1 409 ? -63.013 -10.504 9.162   1.00 32.04 409 A 1 
ATOM 3181 C CZ3   . TRP A 1 409 ? -65.395 -10.917 9.460   1.00 30.40 409 A 1 
ATOM 3182 C CH2   . TRP A 1 409 ? -64.140 -10.644 9.996   1.00 29.89 409 A 1 
ATOM 3183 N N     . PHE A 1 410 ? -66.744 -14.363 3.241   1.00 41.38 410 A 1 
ATOM 3184 C CA    . PHE A 1 410 ? -68.075 -14.889 2.961   1.00 40.44 410 A 1 
ATOM 3185 C C     . PHE A 1 410 ? -68.958 -14.786 4.218   1.00 36.40 410 A 1 
ATOM 3186 O O     . PHE A 1 410 ? -68.415 -14.976 5.325   1.00 31.64 410 A 1 
ATOM 3187 C CB    . PHE A 1 410 ? -68.008 -16.330 2.456   1.00 37.31 410 A 1 
ATOM 3188 C CG    . PHE A 1 410 ? -67.973 -16.443 0.941   1.00 35.39 410 A 1 
ATOM 3189 C CD1   . PHE A 1 410 ? -69.158 -16.323 0.204   1.00 31.01 410 A 1 
ATOM 3190 C CD2   . PHE A 1 410 ? -66.754 -16.655 0.275   1.00 31.41 410 A 1 
ATOM 3191 C CE1   . PHE A 1 410 ? -69.132 -16.421 -1.199  1.00 29.37 410 A 1 
ATOM 3192 C CE2   . PHE A 1 410 ? -66.723 -16.755 -1.129  1.00 32.98 410 A 1 
ATOM 3193 C CZ    . PHE A 1 410 ? -67.914 -16.638 -1.858  1.00 34.94 410 A 1 
ATOM 3194 O OXT   . PHE A 1 410 ? -70.166 -14.535 3.994   1.00 40.55 410 A 1 
ATOM 3195 N N     . GLU B 2 1   ? 18.779  -25.375 9.898   1.00 32.28 1   B 1 
ATOM 3196 C CA    . GLU B 2 1   ? 18.303  -25.152 8.520   1.00 34.65 1   B 1 
ATOM 3197 C C     . GLU B 2 1   ? 19.091  -24.011 7.891   1.00 35.73 1   B 1 
ATOM 3198 O O     . GLU B 2 1   ? 19.490  -23.091 8.597   1.00 32.76 1   B 1 
ATOM 3199 C CB    . GLU B 2 1   ? 16.812  -24.851 8.522   1.00 31.55 1   B 1 
ATOM 3200 C CG    . GLU B 2 1   ? 16.032  -26.096 8.954   1.00 26.37 1   B 1 
ATOM 3201 C CD    . GLU B 2 1   ? 14.554  -25.807 9.129   1.00 23.90 1   B 1 
ATOM 3202 O OE1   . GLU B 2 1   ? 13.771  -26.690 8.763   1.00 21.28 1   B 1 
ATOM 3203 O OE2   . GLU B 2 1   ? 14.256  -24.717 9.682   1.00 23.95 1   B 1 
ATOM 3204 N N     . ASN B 2 2   ? 19.390  -24.080 6.593   1.00 46.14 2   B 1 
ATOM 3205 C CA    . ASN B 2 2   ? 20.314  -23.123 5.962   1.00 45.56 2   B 1 
ATOM 3206 C C     . ASN B 2 2   ? 19.525  -21.795 5.734   1.00 45.22 2   B 1 
ATOM 3207 O O     . ASN B 2 2   ? 18.558  -21.829 4.977   1.00 41.99 2   B 1 
ATOM 3208 C CB    . ASN B 2 2   ? 20.898  -23.751 4.703   1.00 40.50 2   B 1 
ATOM 3209 C CG    . ASN B 2 2   ? 22.278  -23.226 4.339   1.00 33.14 2   B 1 
ATOM 3210 O OD1   . ASN B 2 2   ? 22.810  -22.289 4.930   1.00 31.90 2   B 1 
ATOM 3211 N ND2   . ASN B 2 2   ? 22.914  -23.817 3.350   1.00 30.76 2   B 1 
ATOM 3212 N N     . PRO B 2 3   ? 19.900  -20.648 6.316   1.00 40.76 3   B 1 
ATOM 3213 C CA    . PRO B 2 3   ? 19.097  -19.419 6.275   1.00 39.03 3   B 1 
ATOM 3214 C C     . PRO B 2 3   ? 18.901  -18.861 4.865   1.00 38.82 3   B 1 
ATOM 3215 O O     . PRO B 2 3   ? 18.051  -17.999 4.631   1.00 38.21 3   B 1 
ATOM 3216 C CB    . PRO B 2 3   ? 19.821  -18.440 7.205   1.00 36.68 3   B 1 
ATOM 3217 C CG    . PRO B 2 3   ? 21.268  -18.934 7.212   1.00 37.16 3   B 1 
ATOM 3218 C CD    . PRO B 2 3   ? 21.110  -20.447 7.096   1.00 40.48 3   B 1 
ATOM 3219 N N     . ALA B 2 4   ? 19.669  -19.345 3.895   1.00 44.45 4   B 1 
ATOM 3220 C CA    . ALA B 2 4   ? 19.504  -19.040 2.484   1.00 43.13 4   B 1 
ATOM 3221 C C     . ALA B 2 4   ? 18.179  -19.568 1.893   1.00 43.45 4   B 1 
ATOM 3222 O O     . ALA B 2 4   ? 17.710  -19.028 0.883   1.00 41.40 4   B 1 
ATOM 3223 C CB    . ALA B 2 4   ? 20.720  -19.601 1.729   1.00 39.84 4   B 1 
ATOM 3224 N N     . ALA B 2 5   ? 17.556  -20.575 2.489   1.00 46.41 5   B 1 
ATOM 3225 C CA    . ALA B 2 5   ? 16.347  -21.211 1.962   1.00 43.46 5   B 1 
ATOM 3226 C C     . ALA B 2 5   ? 15.115  -20.289 1.997   1.00 45.00 5   B 1 
ATOM 3227 O O     . ALA B 2 5   ? 14.308  -20.303 1.062   1.00 42.86 5   B 1 
ATOM 3228 C CB    . ALA B 2 5   ? 16.105  -22.519 2.729   1.00 38.35 5   B 1 
ATOM 3229 N N     . GLU B 2 6   ? 14.968  -19.435 3.009   1.00 57.83 6   B 1 
ATOM 3230 C CA    . GLU B 2 6   ? 13.846  -18.482 3.094   1.00 57.83 6   B 1 
ATOM 3231 C C     . GLU B 2 6   ? 13.837  -17.479 1.936   1.00 59.66 6   B 1 
ATOM 3232 O O     . GLU B 2 6   ? 12.790  -17.184 1.349   1.00 54.42 6   B 1 
ATOM 3233 C CB    . GLU B 2 6   ? 13.906  -17.692 4.418   1.00 51.37 6   B 1 
ATOM 3234 C CG    . GLU B 2 6   ? 13.623  -18.538 5.658   1.00 43.58 6   B 1 
ATOM 3235 C CD    . GLU B 2 6   ? 13.462  -17.668 6.909   1.00 39.89 6   B 1 
ATOM 3236 O OE1   . GLU B 2 6   ? 12.816  -18.145 7.859   1.00 36.13 6   B 1 
ATOM 3237 O OE2   . GLU B 2 6   ? 13.976  -16.522 6.896   1.00 36.82 6   B 1 
ATOM 3238 N N     . GLY B 2 7   ? 15.004  -16.989 1.553   1.00 63.43 7   B 1 
ATOM 3239 C CA    . GLY B 2 7   ? 15.168  -16.102 0.402   1.00 61.37 7   B 1 
ATOM 3240 C C     . GLY B 2 7   ? 14.972  -16.798 -0.943  1.00 63.92 7   B 1 
ATOM 3241 O O     . GLY B 2 7   ? 14.695  -16.126 -1.944  1.00 58.15 7   B 1 
ATOM 3242 N N     . GLY B 2 8   ? 15.047  -18.122 -0.992  1.00 68.04 8   B 1 
ATOM 3243 C CA    . GLY B 2 8   ? 15.036  -18.933 -2.218  1.00 66.40 8   B 1 
ATOM 3244 C C     . GLY B 2 8   ? 13.778  -18.813 -3.078  1.00 70.53 8   B 1 
ATOM 3245 O O     . GLY B 2 8   ? 13.800  -19.138 -4.272  1.00 64.14 8   B 1 
ATOM 3246 N N     . SER B 2 9   ? 12.671  -18.289 -2.526  1.00 73.22 9   B 1 
ATOM 3247 C CA    . SER B 2 9   ? 11.416  -18.034 -3.249  1.00 73.90 9   B 1 
ATOM 3248 C C     . SER B 2 9   ? 11.045  -16.550 -3.355  1.00 77.37 9   B 1 
ATOM 3249 O O     . SER B 2 9   ? 9.900   -16.216 -3.688  1.00 70.01 9   B 1 
ATOM 3250 C CB    . SER B 2 9   ? 10.290  -18.864 -2.633  1.00 64.39 9   B 1 
ATOM 3251 O OG    . SER B 2 9   ? 9.886   -18.337 -1.393  1.00 55.42 9   B 1 
ATOM 3252 N N     . ALA B 2 10  ? 11.981  -15.634 -3.067  1.00 87.68 10  B 1 
ATOM 3253 C CA    . ALA B 2 10  ? 11.690  -14.200 -3.035  1.00 89.10 10  B 1 
ATOM 3254 C C     . ALA B 2 10  ? 11.261  -13.666 -4.410  1.00 91.35 10  B 1 
ATOM 3255 O O     . ALA B 2 10  ? 10.243  -12.962 -4.510  1.00 89.04 10  B 1 
ATOM 3256 C CB    . ALA B 2 10  ? 12.900  -13.458 -2.473  1.00 86.34 10  B 1 
ATOM 3257 N N     . LEU B 2 11  ? 11.966  -14.064 -5.479  1.00 91.57 11  B 1 
ATOM 3258 C CA    . LEU B 2 11  ? 11.589  -13.792 -6.868  1.00 92.11 11  B 1 
ATOM 3259 C C     . LEU B 2 11  ? 11.101  -15.081 -7.552  1.00 91.70 11  B 1 
ATOM 3260 O O     . LEU B 2 11  ? 11.632  -16.157 -7.291  1.00 89.45 11  B 1 
ATOM 3261 C CB    . LEU B 2 11  ? 12.769  -13.158 -7.620  1.00 92.71 11  B 1 
ATOM 3262 C CG    . LEU B 2 11  ? 13.230  -11.792 -7.078  1.00 92.98 11  B 1 
ATOM 3263 C CD1   . LEU B 2 11  ? 14.478  -11.334 -7.816  1.00 90.86 11  B 1 
ATOM 3264 C CD2   . LEU B 2 11  ? 12.145  -10.720 -7.234  1.00 89.85 11  B 1 
ATOM 3265 N N     . PRO B 2 12  ? 10.103  -15.008 -8.460  1.00 92.99 12  B 1 
ATOM 3266 C CA    . PRO B 2 12  ? 9.694   -16.194 -9.204  1.00 91.91 12  B 1 
ATOM 3267 C C     . PRO B 2 12  ? 10.807  -16.662 -10.148 1.00 92.57 12  B 1 
ATOM 3268 O O     . PRO B 2 12  ? 11.173  -15.936 -11.074 1.00 91.60 12  B 1 
ATOM 3269 C CB    . PRO B 2 12  ? 8.422   -15.795 -9.957  1.00 90.15 12  B 1 
ATOM 3270 C CG    . PRO B 2 12  ? 7.948   -14.520 -9.245  1.00 87.62 12  B 1 
ATOM 3271 C CD    . PRO B 2 12  ? 9.236   -13.888 -8.748  1.00 89.90 12  B 1 
ATOM 3272 N N     . MET B 2 13  ? 11.281  -17.896 -9.979  1.00 91.66 13  B 1 
ATOM 3273 C CA    . MET B 2 13  ? 12.361  -18.457 -10.787 1.00 91.78 13  B 1 
ATOM 3274 C C     . MET B 2 13  ? 12.067  -18.403 -12.294 1.00 92.62 13  B 1 
ATOM 3275 O O     . MET B 2 13  ? 12.957  -18.144 -13.098 1.00 91.85 13  B 1 
ATOM 3276 C CB    . MET B 2 13  ? 12.631  -19.901 -10.330 1.00 90.50 13  B 1 
ATOM 3277 C CG    . MET B 2 13  ? 13.895  -20.485 -10.955 1.00 84.00 13  B 1 
ATOM 3278 S SD    . MET B 2 13  ? 15.414  -19.548 -10.629 1.00 84.99 13  B 1 
ATOM 3279 C CE    . MET B 2 13  ? 15.624  -19.898 -8.872  1.00 74.85 13  B 1 
ATOM 3280 N N     . ALA B 2 14  ? 10.800  -18.559 -12.704 1.00 91.41 14  B 1 
ATOM 3281 C CA    . ALA B 2 14  ? 10.400  -18.440 -14.102 1.00 91.07 14  B 1 
ATOM 3282 C C     . ALA B 2 14  ? 10.709  -17.055 -14.705 1.00 92.36 14  B 1 
ATOM 3283 O O     . ALA B 2 14  ? 11.086  -16.963 -15.874 1.00 91.12 14  B 1 
ATOM 3284 C CB    . ALA B 2 14  ? 8.904   -18.757 -14.210 1.00 88.83 14  B 1 
ATOM 3285 N N     . ASN B 2 15  ? 10.576  -15.977 -13.913 1.00 92.70 15  B 1 
ATOM 3286 C CA    . ASN B 2 15  ? 10.877  -14.622 -14.366 1.00 93.08 15  B 1 
ATOM 3287 C C     . ASN B 2 15  ? 12.398  -14.402 -14.440 1.00 94.39 15  B 1 
ATOM 3288 O O     . ASN B 2 15  ? 12.876  -13.855 -15.431 1.00 93.63 15  B 1 
ATOM 3289 C CB    . ASN B 2 15  ? 10.214  -13.593 -13.432 1.00 92.06 15  B 1 
ATOM 3290 C CG    . ASN B 2 15  ? 8.693   -13.607 -13.491 1.00 89.95 15  B 1 
ATOM 3291 O OD1   . ASN B 2 15  ? 8.035   -14.629 -13.477 1.00 78.64 15  B 1 
ATOM 3292 N ND2   . ASN B 2 15  ? 8.077   -12.441 -13.556 1.00 79.61 15  B 1 
ATOM 3293 N N     . VAL B 2 16  ? 13.151  -14.896 -13.460 1.00 93.74 16  B 1 
ATOM 3294 C CA    . VAL B 2 16  ? 14.629  -14.852 -13.466 1.00 94.64 16  B 1 
ATOM 3295 C C     . VAL B 2 16  ? 15.176  -15.572 -14.702 1.00 95.37 16  B 1 
ATOM 3296 O O     . VAL B 2 16  ? 15.934  -14.990 -15.477 1.00 94.73 16  B 1 
ATOM 3297 C CB    . VAL B 2 16  ? 15.204  -15.472 -12.169 1.00 94.55 16  B 1 
ATOM 3298 C CG1   . VAL B 2 16  ? 16.736  -15.489 -12.174 1.00 92.33 16  B 1 
ATOM 3299 C CG2   . VAL B 2 16  ? 14.732  -14.697 -10.935 1.00 92.20 16  B 1 
ATOM 3300 N N     . VAL B 2 17  ? 14.714  -16.797 -14.966 1.00 95.36 17  B 1 
ATOM 3301 C CA    . VAL B 2 17  ? 15.155  -17.579 -16.132 1.00 95.06 17  B 1 
ATOM 3302 C C     . VAL B 2 17  ? 14.757  -16.909 -17.449 1.00 95.25 17  B 1 
ATOM 3303 O O     . VAL B 2 17  ? 15.529  -16.954 -18.413 1.00 94.34 17  B 1 
ATOM 3304 C CB    . VAL B 2 17  ? 14.617  -19.013 -16.060 1.00 93.94 17  B 1 
ATOM 3305 C CG1   . VAL B 2 17  ? 14.939  -19.838 -17.313 1.00 90.67 17  B 1 
ATOM 3306 C CG2   . VAL B 2 17  ? 15.234  -19.752 -14.868 1.00 90.07 17  B 1 
ATOM 3307 N N     . ARG B 2 18  ? 13.579  -16.269 -17.530 1.00 94.55 18  B 1 
ATOM 3308 C CA    . ARG B 2 18  ? 13.157  -15.516 -18.712 1.00 94.36 18  B 1 
ATOM 3309 C C     . ARG B 2 18  ? 14.111  -14.357 -19.007 1.00 95.03 18  B 1 
ATOM 3310 O O     . ARG B 2 18  ? 14.514  -14.194 -20.156 1.00 93.69 18  B 1 
ATOM 3311 C CB    . ARG B 2 18  ? 11.708  -15.035 -18.533 1.00 93.21 18  B 1 
ATOM 3312 C CG    . ARG B 2 18  ? 11.135  -14.400 -19.814 1.00 85.73 18  B 1 
ATOM 3313 C CD    . ARG B 2 18  ? 9.755   -13.785 -19.554 1.00 83.32 18  B 1 
ATOM 3314 N NE    . ARG B 2 18  ? 8.760   -14.787 -19.121 1.00 73.96 18  B 1 
ATOM 3315 C CZ    . ARG B 2 18  ? 7.774   -14.613 -18.244 1.00 67.60 18  B 1 
ATOM 3316 N NH1   . ARG B 2 18  ? 7.581   -13.473 -17.653 1.00 59.72 18  B 1 
ATOM 3317 N NH2   . ARG B 2 18  ? 6.977   -15.600 -17.950 1.00 59.93 18  B 1 
ATOM 3318 N N     . LEU B 2 19  ? 14.505  -13.595 -17.983 1.00 95.42 19  B 1 
ATOM 3319 C CA    . LEU B 2 19  ? 15.450  -12.482 -18.116 1.00 95.52 19  B 1 
ATOM 3320 C C     . LEU B 2 19  ? 16.849  -12.967 -18.517 1.00 96.04 19  B 1 
ATOM 3321 O O     . LEU B 2 19  ? 17.444  -12.400 -19.436 1.00 94.12 19  B 1 
ATOM 3322 C CB    . LEU B 2 19  ? 15.488  -11.696 -16.798 1.00 94.99 19  B 1 
ATOM 3323 C CG    . LEU B 2 19  ? 14.215  -10.857 -16.569 1.00 93.25 19  B 1 
ATOM 3324 C CD1   . LEU B 2 19  ? 14.139  -10.404 -15.121 1.00 88.77 19  B 1 
ATOM 3325 C CD2   . LEU B 2 19  ? 14.200  -9.624  -17.475 1.00 88.62 19  B 1 
ATOM 3326 N N     . MET B 2 20  ? 17.342  -14.059 -17.946 1.00 96.03 20  B 1 
ATOM 3327 C CA    . MET B 2 20  ? 18.606  -14.672 -18.359 1.00 96.28 20  B 1 
ATOM 3328 C C     . MET B 2 20  ? 18.572  -15.095 -19.834 1.00 96.35 20  B 1 
ATOM 3329 O O     . MET B 2 20  ? 19.503  -14.819 -20.587 1.00 94.91 20  B 1 
ATOM 3330 C CB    . MET B 2 20  ? 18.927  -15.890 -17.490 1.00 95.87 20  B 1 
ATOM 3331 C CG    . MET B 2 20  ? 19.182  -15.563 -16.015 1.00 94.19 20  B 1 
ATOM 3332 S SD    . MET B 2 20  ? 19.437  -17.055 -15.005 1.00 92.33 20  B 1 
ATOM 3333 C CE    . MET B 2 20  ? 21.158  -17.414 -15.403 1.00 82.91 20  B 1 
ATOM 3334 N N     . ARG B 2 21  ? 17.481  -15.726 -20.293 1.00 95.95 21  B 1 
ATOM 3335 C CA    . ARG B 2 21  ? 17.335  -16.199 -21.680 1.00 95.77 21  B 1 
ATOM 3336 C C     . ARG B 2 21  ? 17.200  -15.083 -22.711 1.00 95.87 21  B 1 
ATOM 3337 O O     . ARG B 2 21  ? 17.456  -15.350 -23.881 1.00 93.85 21  B 1 
ATOM 3338 C CB    . ARG B 2 21  ? 16.147  -17.160 -21.801 1.00 94.57 21  B 1 
ATOM 3339 C CG    . ARG B 2 21  ? 16.461  -18.535 -21.216 1.00 89.22 21  B 1 
ATOM 3340 C CD    . ARG B 2 21  ? 15.234  -19.460 -21.363 1.00 85.68 21  B 1 
ATOM 3341 N NE    . ARG B 2 21  ? 15.476  -20.798 -20.804 1.00 80.37 21  B 1 
ATOM 3342 C CZ    . ARG B 2 21  ? 16.069  -21.818 -21.416 1.00 75.65 21  B 1 
ATOM 3343 N NH1   . ARG B 2 21  ? 16.495  -21.723 -22.642 1.00 65.56 21  B 1 
ATOM 3344 N NH2   . ARG B 2 21  ? 16.244  -22.940 -20.792 1.00 69.49 21  B 1 
ATOM 3345 N N     . ARG B 2 22  ? 16.820  -13.855 -22.319 1.00 95.72 22  B 1 
ATOM 3346 C CA    . ARG B 2 22  ? 16.808  -12.702 -23.236 1.00 95.05 22  B 1 
ATOM 3347 C C     . ARG B 2 22  ? 18.216  -12.308 -23.699 1.00 95.46 22  B 1 
ATOM 3348 O O     . ARG B 2 22  ? 18.357  -11.793 -24.792 1.00 92.59 22  B 1 
ATOM 3349 C CB    . ARG B 2 22  ? 16.137  -11.488 -22.574 1.00 92.98 22  B 1 
ATOM 3350 C CG    . ARG B 2 22  ? 14.604  -11.595 -22.520 1.00 83.89 22  B 1 
ATOM 3351 C CD    . ARG B 2 22  ? 14.039  -10.373 -21.798 1.00 81.47 22  B 1 
ATOM 3352 N NE    . ARG B 2 22  ? 12.562  -10.382 -21.742 1.00 76.63 22  B 1 
ATOM 3353 C CZ    . ARG B 2 22  ? 11.813  -9.475  -21.124 1.00 71.57 22  B 1 
ATOM 3354 N NH1   . ARG B 2 22  ? 12.344  -8.474  -20.466 1.00 68.54 22  B 1 
ATOM 3355 N NH2   . ARG B 2 22  ? 10.508  -9.557  -21.145 1.00 64.01 22  B 1 
ATOM 3356 N N     . VAL B 2 23  ? 19.230  -12.568 -22.875 1.00 95.70 23  B 1 
ATOM 3357 C CA    . VAL B 2 23  ? 20.621  -12.173 -23.154 1.00 95.17 23  B 1 
ATOM 3358 C C     . VAL B 2 23  ? 21.452  -13.358 -23.659 1.00 95.30 23  B 1 
ATOM 3359 O O     . VAL B 2 23  ? 22.449  -13.171 -24.353 1.00 92.35 23  B 1 
ATOM 3360 C CB    . VAL B 2 23  ? 21.252  -11.540 -21.895 1.00 93.37 23  B 1 
ATOM 3361 C CG1   . VAL B 2 23  ? 22.606  -10.901 -22.205 1.00 85.61 23  B 1 
ATOM 3362 C CG2   . VAL B 2 23  ? 20.364  -10.448 -21.313 1.00 85.27 23  B 1 
ATOM 3363 N N     . LEU B 2 24  ? 21.061  -14.584 -23.340 1.00 95.79 24  B 1 
ATOM 3364 C CA    . LEU B 2 24  ? 21.790  -15.788 -23.732 1.00 95.57 24  B 1 
ATOM 3365 C C     . LEU B 2 24  ? 21.373  -16.286 -25.127 1.00 95.54 24  B 1 
ATOM 3366 O O     . LEU B 2 24  ? 20.181  -16.321 -25.421 1.00 93.02 24  B 1 
ATOM 3367 C CB    . LEU B 2 24  ? 21.587  -16.888 -22.682 1.00 94.55 24  B 1 
ATOM 3368 C CG    . LEU B 2 24  ? 22.179  -16.564 -21.305 1.00 93.27 24  B 1 
ATOM 3369 C CD1   . LEU B 2 24  ? 21.803  -17.673 -20.316 1.00 88.03 24  B 1 
ATOM 3370 C CD2   . LEU B 2 24  ? 23.707  -16.459 -21.328 1.00 87.54 24  B 1 
ATOM 3371 N N     . PRO B 2 25  ? 22.341  -16.782 -25.956 1.00 94.85 25  B 1 
ATOM 3372 C CA    . PRO B 2 25  ? 22.023  -17.468 -27.204 1.00 94.31 25  B 1 
ATOM 3373 C C     . PRO B 2 25  ? 21.112  -18.685 -26.992 1.00 94.53 25  B 1 
ATOM 3374 O O     . PRO B 2 25  ? 21.194  -19.374 -25.970 1.00 92.76 25  B 1 
ATOM 3375 C CB    . PRO B 2 25  ? 23.378  -17.874 -27.807 1.00 92.81 25  B 1 
ATOM 3376 C CG    . PRO B 2 25  ? 24.363  -16.900 -27.170 1.00 90.78 25  B 1 
ATOM 3377 C CD    . PRO B 2 25  ? 23.773  -16.648 -25.794 1.00 93.45 25  B 1 
ATOM 3378 N N     . SER B 2 26  ? 20.258  -18.998 -27.980 1.00 93.61 26  B 1 
ATOM 3379 C CA    . SER B 2 26  ? 19.264  -20.073 -27.884 1.00 92.98 26  B 1 
ATOM 3380 C C     . SER B 2 26  ? 19.855  -21.475 -27.655 1.00 92.99 26  B 1 
ATOM 3381 O O     . SER B 2 26  ? 19.221  -22.331 -27.038 1.00 88.76 26  B 1 
ATOM 3382 C CB    . SER B 2 26  ? 18.421  -20.077 -29.163 1.00 90.73 26  B 1 
ATOM 3383 O OG    . SER B 2 26  ? 19.269  -20.230 -30.291 1.00 79.98 26  B 1 
ATOM 3384 N N     . ASN B 2 27  ? 21.084  -21.697 -28.099 1.00 92.76 27  B 1 
ATOM 3385 C CA    . ASN B 2 27  ? 21.800  -22.968 -27.954 1.00 92.17 27  B 1 
ATOM 3386 C C     . ASN B 2 27  ? 22.465  -23.158 -26.572 1.00 92.69 27  B 1 
ATOM 3387 O O     . ASN B 2 27  ? 22.995  -24.240 -26.296 1.00 88.80 27  B 1 
ATOM 3388 C CB    . ASN B 2 27  ? 22.824  -23.090 -29.102 1.00 89.58 27  B 1 
ATOM 3389 C CG    . ASN B 2 27  ? 23.946  -22.064 -29.020 1.00 83.59 27  B 1 
ATOM 3390 O OD1   . ASN B 2 27  ? 23.865  -21.059 -28.362 1.00 67.47 27  B 1 
ATOM 3391 N ND2   . ASN B 2 27  ? 25.041  -22.300 -29.698 1.00 74.22 27  B 1 
ATOM 3392 N N     . VAL B 2 28  ? 22.444  -22.139 -25.694 1.00 93.56 28  B 1 
ATOM 3393 C CA    . VAL B 2 28  ? 23.069  -22.191 -24.375 1.00 93.64 28  B 1 
ATOM 3394 C C     . VAL B 2 28  ? 22.099  -22.760 -23.340 1.00 94.01 28  B 1 
ATOM 3395 O O     . VAL B 2 28  ? 20.982  -22.279 -23.154 1.00 91.80 28  B 1 
ATOM 3396 C CB    . VAL B 2 28  ? 23.630  -20.823 -23.957 1.00 92.27 28  B 1 
ATOM 3397 C CG1   . VAL B 2 28  ? 24.264  -20.860 -22.566 1.00 85.03 28  B 1 
ATOM 3398 C CG2   . VAL B 2 28  ? 24.718  -20.374 -24.937 1.00 85.74 28  B 1 
ATOM 3399 N N     . LYS B 2 29  ? 22.558  -23.781 -22.604 1.00 94.29 29  B 1 
ATOM 3400 C CA    . LYS B 2 29  ? 21.818  -24.365 -21.478 1.00 93.91 29  B 1 
ATOM 3401 C C     . LYS B 2 29  ? 22.214  -23.674 -20.164 1.00 94.40 29  B 1 
ATOM 3402 O O     . LYS B 2 29  ? 23.344  -23.217 -19.998 1.00 92.35 29  B 1 
ATOM 3403 C CB    . LYS B 2 29  ? 22.037  -25.879 -21.429 1.00 91.96 29  B 1 
ATOM 3404 C CG    . LYS B 2 29  ? 21.480  -26.593 -22.689 1.00 84.02 29  B 1 
ATOM 3405 C CD    . LYS B 2 29  ? 21.627  -28.121 -22.614 1.00 77.81 29  B 1 
ATOM 3406 C CE    . LYS B 2 29  ? 21.081  -28.755 -23.882 1.00 68.02 29  B 1 
ATOM 3407 N NZ    . LYS B 2 29  ? 21.154  -30.238 -23.858 1.00 58.26 29  B 1 
ATOM 3408 N N     . ILE B 2 30  ? 21.294  -23.630 -19.215 1.00 93.79 30  B 1 
ATOM 3409 C CA    . ILE B 2 30  ? 21.521  -23.071 -17.873 1.00 94.05 30  B 1 
ATOM 3410 C C     . ILE B 2 30  ? 21.314  -24.185 -16.847 1.00 94.19 30  B 1 
ATOM 3411 O O     . ILE B 2 30  ? 20.222  -24.756 -16.776 1.00 92.13 30  B 1 
ATOM 3412 C CB    . ILE B 2 30  ? 20.602  -21.863 -17.584 1.00 93.39 30  B 1 
ATOM 3413 C CG1   . ILE B 2 30  ? 20.580  -20.829 -18.736 1.00 88.74 30  B 1 
ATOM 3414 C CG2   . ILE B 2 30  ? 21.057  -21.191 -16.275 1.00 88.07 30  B 1 
ATOM 3415 C CD1   . ILE B 2 30  ? 19.516  -19.734 -18.556 1.00 85.18 30  B 1 
ATOM 3416 N N     . ALA B 2 31  ? 22.338  -24.496 -16.053 1.00 94.94 31  B 1 
ATOM 3417 C CA    . ALA B 2 31  ? 22.240  -25.448 -14.954 1.00 94.69 31  B 1 
ATOM 3418 C C     . ALA B 2 31  ? 21.318  -24.915 -13.848 1.00 94.76 31  B 1 
ATOM 3419 O O     . ALA B 2 31  ? 21.249  -23.710 -13.624 1.00 93.15 31  B 1 
ATOM 3420 C CB    . ALA B 2 31  ? 23.646  -25.742 -14.420 1.00 93.37 31  B 1 
ATOM 3421 N N     . GLU B 2 32  ? 20.656  -25.815 -13.130 1.00 92.79 32  B 1 
ATOM 3422 C CA    . GLU B 2 32  ? 19.727  -25.412 -12.071 1.00 92.02 32  B 1 
ATOM 3423 C C     . GLU B 2 32  ? 20.429  -24.634 -10.950 1.00 92.36 32  B 1 
ATOM 3424 O O     . GLU B 2 32  ? 19.956  -23.582 -10.519 1.00 91.89 32  B 1 
ATOM 3425 C CB    . GLU B 2 32  ? 19.009  -26.660 -11.526 1.00 90.83 32  B 1 
ATOM 3426 C CG    . GLU B 2 32  ? 17.707  -26.304 -10.783 1.00 82.77 32  B 1 
ATOM 3427 C CD    . GLU B 2 32  ? 16.731  -25.532 -11.698 1.00 77.14 32  B 1 
ATOM 3428 O OE1   . GLU B 2 32  ? 15.997  -24.675 -11.198 1.00 69.28 32  B 1 
ATOM 3429 O OE2   . GLU B 2 32  ? 16.767  -25.730 -12.942 1.00 67.15 32  B 1 
ATOM 3430 N N     . SER B 2 33  ? 21.632  -25.061 -10.560 1.00 91.88 33  B 1 
ATOM 3431 C CA    . SER B 2 33  ? 22.462  -24.344 -9.589  1.00 91.16 33  B 1 
ATOM 3432 C C     . SER B 2 33  ? 22.854  -22.933 -10.040 1.00 91.89 33  B 1 
ATOM 3433 O O     . SER B 2 33  ? 23.020  -22.041 -9.208  1.00 90.89 33  B 1 
ATOM 3434 C CB    . SER B 2 33  ? 23.723  -25.165 -9.292  1.00 89.47 33  B 1 
ATOM 3435 O OG    . SER B 2 33  ? 24.455  -25.410 -10.480 1.00 81.41 33  B 1 
ATOM 3436 N N     . ALA B 2 34  ? 22.976  -22.688 -11.349 1.00 93.01 34  B 1 
ATOM 3437 C CA    . ALA B 2 34  ? 23.245  -21.359 -11.878 1.00 93.25 34  B 1 
ATOM 3438 C C     . ALA B 2 34  ? 22.010  -20.459 -11.820 1.00 93.59 34  B 1 
ATOM 3439 O O     . ALA B 2 34  ? 22.144  -19.269 -11.541 1.00 92.90 34  B 1 
ATOM 3440 C CB    . ALA B 2 34  ? 23.780  -21.475 -13.311 1.00 93.12 34  B 1 
ATOM 3441 N N     . LYS B 2 35  ? 20.800  -21.008 -12.044 1.00 94.01 35  B 1 
ATOM 3442 C CA    . LYS B 2 35  ? 19.539  -20.263 -11.891 1.00 93.93 35  B 1 
ATOM 3443 C C     . LYS B 2 35  ? 19.346  -19.831 -10.435 1.00 94.19 35  B 1 
ATOM 3444 O O     . LYS B 2 35  ? 19.076  -18.657 -10.200 1.00 93.42 35  B 1 
ATOM 3445 C CB    . LYS B 2 35  ? 18.348  -21.108 -12.337 1.00 93.17 35  B 1 
ATOM 3446 C CG    . LYS B 2 35  ? 18.376  -21.547 -13.805 1.00 90.85 35  B 1 
ATOM 3447 C CD    . LYS B 2 35  ? 17.156  -22.429 -14.052 1.00 89.42 35  B 1 
ATOM 3448 C CE    . LYS B 2 35  ? 17.239  -23.210 -15.361 1.00 85.07 35  B 1 
ATOM 3449 N NZ    . LYS B 2 35  ? 16.392  -24.425 -15.259 1.00 79.33 35  B 1 
ATOM 3450 N N     . GLN B 2 36  ? 19.537  -20.754 -9.499  1.00 93.09 36  B 1 
ATOM 3451 C CA    . GLN B 2 36  ? 19.401  -20.471 -8.070  1.00 92.55 36  B 1 
ATOM 3452 C C     . GLN B 2 36  ? 20.414  -19.425 -7.611  1.00 93.07 36  B 1 
ATOM 3453 O O     . GLN B 2 36  ? 20.034  -18.418 -7.029  1.00 92.60 36  B 1 
ATOM 3454 C CB    . GLN B 2 36  ? 19.525  -21.775 -7.265  1.00 91.28 36  B 1 
ATOM 3455 C CG    . GLN B 2 36  ? 19.162  -21.565 -5.781  1.00 84.87 36  B 1 
ATOM 3456 C CD    . GLN B 2 36  ? 17.730  -21.057 -5.613  1.00 81.13 36  B 1 
ATOM 3457 O OE1   . GLN B 2 36  ? 16.806  -21.555 -6.242  1.00 74.09 36  B 1 
ATOM 3458 N NE2   . GLN B 2 36  ? 17.510  -20.049 -4.805  1.00 69.00 36  B 1 
ATOM 3459 N N     . LEU B 2 37  ? 21.698  -19.592 -7.964  1.00 91.07 37  B 1 
ATOM 3460 C CA    . LEU B 2 37  ? 22.723  -18.613 -7.586  1.00 91.01 37  B 1 
ATOM 3461 C C     . LEU B 2 37  ? 22.449  -17.224 -8.179  1.00 91.66 37  B 1 
ATOM 3462 O O     . LEU B 2 37  ? 22.645  -16.215 -7.504  1.00 91.36 37  B 1 
ATOM 3463 C CB    . LEU B 2 37  ? 24.096  -19.164 -8.006  1.00 90.33 37  B 1 
ATOM 3464 C CG    . LEU B 2 37  ? 25.269  -18.283 -7.550  1.00 87.80 37  B 1 
ATOM 3465 C CD1   . LEU B 2 37  ? 25.313  -18.138 -6.030  1.00 83.86 37  B 1 
ATOM 3466 C CD2   . LEU B 2 37  ? 26.591  -18.912 -7.993  1.00 83.79 37  B 1 
ATOM 3467 N N     . THR B 2 38  ? 21.961  -17.148 -9.426  1.00 92.82 38  B 1 
ATOM 3468 C CA    . THR B 2 38  ? 21.585  -15.872 -10.056 1.00 93.10 38  B 1 
ATOM 3469 C C     . THR B 2 38  ? 20.401  -15.218 -9.345  1.00 93.14 38  B 1 
ATOM 3470 O O     . THR B 2 38  ? 20.394  -14.005 -9.147  1.00 92.72 38  B 1 
ATOM 3471 C CB    . THR B 2 38  ? 21.255  -16.075 -11.543 1.00 93.02 38  B 1 
ATOM 3472 O OG1   . THR B 2 38  ? 22.346  -16.660 -12.221 1.00 86.94 38  B 1 
ATOM 3473 C CG2   . THR B 2 38  ? 20.947  -14.766 -12.266 1.00 86.22 38  B 1 
ATOM 3474 N N     . HIS B 2 39  ? 19.406  -16.006 -8.931  1.00 92.50 39  B 1 
ATOM 3475 C CA    . HIS B 2 39  ? 18.289  -15.536 -8.113  1.00 92.64 39  B 1 
ATOM 3476 C C     . HIS B 2 39  ? 18.782  -14.942 -6.793  1.00 92.64 39  B 1 
ATOM 3477 O O     . HIS B 2 39  ? 18.406  -13.822 -6.456  1.00 92.23 39  B 1 
ATOM 3478 C CB    . HIS B 2 39  ? 17.315  -16.697 -7.895  1.00 92.59 39  B 1 
ATOM 3479 C CG    . HIS B 2 39  ? 16.315  -16.429 -6.808  1.00 92.50 39  B 1 
ATOM 3480 N ND1   . HIS B 2 39  ? 16.564  -16.577 -5.451  1.00 86.88 39  B 1 
ATOM 3481 C CD2   . HIS B 2 39  ? 15.045  -15.935 -6.944  1.00 86.92 39  B 1 
ATOM 3482 C CE1   . HIS B 2 39  ? 15.462  -16.165 -4.802  1.00 86.70 39  B 1 
ATOM 3483 N NE2   . HIS B 2 39  ? 14.522  -15.776 -5.673  1.00 87.74 39  B 1 
ATOM 3484 N N     . ASP B 2 40  ? 19.659  -15.654 -6.080  1.00 91.73 40  B 1 
ATOM 3485 C CA    . ASP B 2 40  ? 20.167  -15.219 -4.782  1.00 91.27 40  B 1 
ATOM 3486 C C     . ASP B 2 40  ? 20.965  -13.910 -4.920  1.00 91.95 40  B 1 
ATOM 3487 O O     . ASP B 2 40  ? 20.732  -12.963 -4.170  1.00 91.16 40  B 1 
ATOM 3488 C CB    . ASP B 2 40  ? 21.008  -16.332 -4.146  1.00 89.89 40  B 1 
ATOM 3489 C CG    . ASP B 2 40  ? 20.234  -17.643 -3.939  1.00 87.86 40  B 1 
ATOM 3490 O OD1   . ASP B 2 40  ? 18.982  -17.612 -3.919  1.00 83.13 40  B 1 
ATOM 3491 O OD2   . ASP B 2 40  ? 20.899  -18.700 -3.856  1.00 83.39 40  B 1 
ATOM 3492 N N     . CYS B 2 41  ? 21.800  -13.789 -5.957  1.00 91.85 41  B 1 
ATOM 3493 C CA    . CYS B 2 41  ? 22.488  -12.546 -6.295  1.00 92.01 41  B 1 
ATOM 3494 C C     . CYS B 2 41  ? 21.514  -11.384 -6.546  1.00 92.64 41  B 1 
ATOM 3495 O O     . CYS B 2 41  ? 21.761  -10.270 -6.086  1.00 92.41 41  B 1 
ATOM 3496 C CB    . CYS B 2 41  ? 23.363  -12.753 -7.535  1.00 91.66 41  B 1 
ATOM 3497 S SG    . CYS B 2 41  ? 24.756  -13.882 -7.213  1.00 89.38 41  B 1 
ATOM 3498 N N     . ALA B 2 42  ? 20.401  -11.608 -7.241  1.00 92.71 42  B 1 
ATOM 3499 C CA    . ALA B 2 42  ? 19.410  -10.565 -7.500  1.00 93.02 42  B 1 
ATOM 3500 C C     . ALA B 2 42  ? 18.687  -10.113 -6.218  1.00 93.16 42  B 1 
ATOM 3501 O O     . ALA B 2 42  ? 18.427  -8.926  -6.036  1.00 92.66 42  B 1 
ATOM 3502 C CB    . ALA B 2 42  ? 18.417  -11.076 -8.552  1.00 93.09 42  B 1 
ATOM 3503 N N     . VAL B 2 43  ? 18.390  -11.037 -5.297  1.00 92.46 43  B 1 
ATOM 3504 C CA    . VAL B 2 43  ? 17.806  -10.703 -3.989  1.00 92.25 43  B 1 
ATOM 3505 C C     . VAL B 2 43  ? 18.771  -9.847  -3.163  1.00 92.58 43  B 1 
ATOM 3506 O O     . VAL B 2 43  ? 18.345  -8.840  -2.583  1.00 91.95 43  B 1 
ATOM 3507 C CB    . VAL B 2 43  ? 17.402  -11.987 -3.229  1.00 91.47 43  B 1 
ATOM 3508 C CG1   . VAL B 2 43  ? 16.878  -11.680 -1.822  1.00 89.96 43  B 1 
ATOM 3509 C CG2   . VAL B 2 43  ? 16.292  -12.715 -3.979  1.00 89.42 43  B 1 
ATOM 3510 N N     . GLU B 2 44  ? 20.055  -10.199 -3.151  1.00 91.99 44  B 1 
ATOM 3511 C CA    . GLU B 2 44  ? 21.081  -9.410  -2.471  1.00 91.76 44  B 1 
ATOM 3512 C C     . GLU B 2 44  ? 21.270  -8.033  -3.114  1.00 92.33 44  B 1 
ATOM 3513 O O     . GLU B 2 44  ? 21.366  -7.043  -2.392  1.00 91.50 44  B 1 
ATOM 3514 C CB    . GLU B 2 44  ? 22.417  -10.171 -2.420  1.00 90.75 44  B 1 
ATOM 3515 C CG    . GLU B 2 44  ? 22.402  -11.479 -1.615  1.00 85.02 44  B 1 
ATOM 3516 C CD    . GLU B 2 44  ? 21.817  -11.342 -0.206  1.00 82.99 44  B 1 
ATOM 3517 O OE1   . GLU B 2 44  ? 21.202  -12.315 0.283   1.00 77.99 44  B 1 
ATOM 3518 O OE2   . GLU B 2 44  ? 21.948  -10.293 0.445   1.00 77.47 44  B 1 
ATOM 3519 N N     . PHE B 2 45  ? 21.241  -7.944  -4.447  1.00 93.09 45  B 1 
ATOM 3520 C CA    . PHE B 2 45  ? 21.310  -6.665  -5.164  1.00 93.44 45  B 1 
ATOM 3521 C C     . PHE B 2 45  ? 20.171  -5.720  -4.755  1.00 93.55 45  B 1 
ATOM 3522 O O     . PHE B 2 45  ? 20.425  -4.569  -4.396  1.00 93.25 45  B 1 
ATOM 3523 C CB    . PHE B 2 45  ? 21.300  -6.923  -6.671  1.00 93.72 45  B 1 
ATOM 3524 C CG    . PHE B 2 45  ? 21.232  -5.656  -7.500  1.00 93.71 45  B 1 
ATOM 3525 C CD1   . PHE B 2 45  ? 19.994  -5.194  -7.983  1.00 92.86 45  B 1 
ATOM 3526 C CD2   . PHE B 2 45  ? 22.394  -4.919  -7.761  1.00 92.90 45  B 1 
ATOM 3527 C CE1   . PHE B 2 45  ? 19.928  -4.008  -8.737  1.00 92.32 45  B 1 
ATOM 3528 C CE2   . PHE B 2 45  ? 22.336  -3.737  -8.511  1.00 92.49 45  B 1 
ATOM 3529 C CZ    . PHE B 2 45  ? 21.103  -3.279  -8.999  1.00 92.64 45  B 1 
ATOM 3530 N N     . VAL B 2 46  ? 18.928  -6.194  -4.736  1.00 94.25 46  B 1 
ATOM 3531 C CA    . VAL B 2 46  ? 17.782  -5.391  -4.285  1.00 94.33 46  B 1 
ATOM 3532 C C     . VAL B 2 46  ? 17.967  -4.932  -2.843  1.00 94.03 46  B 1 
ATOM 3533 O O     . VAL B 2 46  ? 17.690  -3.772  -2.525  1.00 93.08 46  B 1 
ATOM 3534 C CB    . VAL B 2 46  ? 16.452  -6.159  -4.429  1.00 94.36 46  B 1 
ATOM 3535 C CG1   . VAL B 2 46  ? 15.257  -5.391  -3.841  1.00 92.93 46  B 1 
ATOM 3536 C CG2   . VAL B 2 46  ? 16.107  -6.433  -5.890  1.00 92.67 46  B 1 
ATOM 3537 N N     . GLY B 2 47  ? 18.429  -5.815  -1.954  1.00 92.73 47  B 1 
ATOM 3538 C CA    . GLY B 2 47  ? 18.683  -5.482  -0.556  1.00 92.22 47  B 1 
ATOM 3539 C C     . GLY B 2 47  ? 19.769  -4.420  -0.386  1.00 92.46 47  B 1 
ATOM 3540 O O     . GLY B 2 47  ? 19.571  -3.460  0.366   1.00 91.57 47  B 1 
ATOM 3541 N N     . PHE B 2 48  ? 20.890  -4.553  -1.108  1.00 92.54 48  B 1 
ATOM 3542 C CA    . PHE B 2 48  ? 22.025  -3.651  -1.041  1.00 92.14 48  B 1 
ATOM 3543 C C     . PHE B 2 48  ? 21.690  -2.254  -1.566  1.00 92.38 48  B 1 
ATOM 3544 O O     . PHE B 2 48  ? 21.784  -1.275  -0.820  1.00 91.46 48  B 1 
ATOM 3545 C CB    . PHE B 2 48  ? 23.205  -4.280  -1.795  1.00 91.51 48  B 1 
ATOM 3546 C CG    . PHE B 2 48  ? 24.503  -3.502  -1.680  1.00 90.95 48  B 1 
ATOM 3547 C CD1   . PHE B 2 48  ? 25.248  -3.206  -2.831  1.00 88.49 48  B 1 
ATOM 3548 C CD2   . PHE B 2 48  ? 24.978  -3.096  -0.428  1.00 88.42 48  B 1 
ATOM 3549 C CE1   . PHE B 2 48  ? 26.470  -2.525  -2.731  1.00 87.18 48  B 1 
ATOM 3550 C CE2   . PHE B 2 48  ? 26.187  -2.402  -0.318  1.00 87.05 48  B 1 
ATOM 3551 C CZ    . PHE B 2 48  ? 26.935  -2.116  -1.462  1.00 87.25 48  B 1 
ATOM 3552 N N     . VAL B 2 49  ? 21.177  -2.157  -2.798  1.00 93.31 49  B 1 
ATOM 3553 C CA    . VAL B 2 49  ? 20.804  -0.876  -3.412  1.00 93.46 49  B 1 
ATOM 3554 C C     . VAL B 2 49  ? 19.688  -0.189  -2.628  1.00 93.22 49  B 1 
ATOM 3555 O O     . VAL B 2 49  ? 19.719  1.029   -2.414  1.00 92.36 49  B 1 
ATOM 3556 C CB    . VAL B 2 49  ? 20.406  -1.069  -4.886  1.00 93.36 49  B 1 
ATOM 3557 C CG1   . VAL B 2 49  ? 19.945  0.241   -5.539  1.00 91.61 49  B 1 
ATOM 3558 C CG2   . VAL B 2 49  ? 21.584  -1.588  -5.706  1.00 90.94 49  B 1 
ATOM 3559 N N     . ARG B 2 50  ? 18.709  -0.943  -2.118  1.00 94.78 50  B 1 
ATOM 3560 C CA    . ARG B 2 50  ? 17.673  -0.388  -1.252  1.00 94.14 50  B 1 
ATOM 3561 C C     . ARG B 2 50  ? 18.264  0.166   0.055   1.00 94.35 50  B 1 
ATOM 3562 O O     . ARG B 2 50  ? 17.751  1.175   0.537   1.00 93.43 50  B 1 
ATOM 3563 C CB    . ARG B 2 50  ? 16.585  -1.449  -0.996  1.00 92.41 50  B 1 
ATOM 3564 C CG    . ARG B 2 50  ? 15.483  -0.970  -0.018  1.00 83.21 50  B 1 
ATOM 3565 C CD    . ARG B 2 50  ? 15.858  -1.290  1.423   1.00 80.13 50  B 1 
ATOM 3566 N NE    . ARG B 2 50  ? 15.134  -0.435  2.352   1.00 72.22 50  B 1 
ATOM 3567 C CZ    . ARG B 2 50  ? 14.202  -0.789  3.201   1.00 65.76 50  B 1 
ATOM 3568 N NH1   . ARG B 2 50  ? 13.694  -1.982  3.190   1.00 56.48 50  B 1 
ATOM 3569 N NH2   . ARG B 2 50  ? 13.779  0.040   4.087   1.00 58.08 50  B 1 
ATOM 3570 N N     . GLY B 2 51  ? 19.257  -0.496  0.635   1.00 93.39 51  B 1 
ATOM 3571 C CA    . GLY B 2 51  ? 19.935  -0.027  1.845   1.00 92.75 51  B 1 
ATOM 3572 C C     . GLY B 2 51  ? 20.578  1.341   1.641   1.00 93.12 51  B 1 
ATOM 3573 O O     . GLY B 2 51  ? 20.346  2.243   2.441   1.00 92.22 51  B 1 
ATOM 3574 N N     . GLU B 2 52  ? 21.281  1.520   0.525   1.00 93.08 52  B 1 
ATOM 3575 C CA    . GLU B 2 52  ? 21.901  2.802   0.184   1.00 92.64 52  B 1 
ATOM 3576 C C     . GLU B 2 52  ? 20.880  3.899   -0.133  1.00 92.91 52  B 1 
ATOM 3577 O O     . GLU B 2 52  ? 20.984  5.010   0.384   1.00 91.91 52  B 1 
ATOM 3578 C CB    . GLU B 2 52  ? 22.871  2.604   -0.992  1.00 91.90 52  B 1 
ATOM 3579 C CG    . GLU B 2 52  ? 24.069  1.711   -0.641  1.00 84.32 52  B 1 
ATOM 3580 C CD    . GLU B 2 52  ? 24.737  2.153   0.668   1.00 86.37 52  B 1 
ATOM 3581 O OE1   . GLU B 2 52  ? 24.935  1.310   1.563   1.00 80.98 52  B 1 
ATOM 3582 O OE2   . GLU B 2 52  ? 24.992  3.361   0.842   1.00 81.15 52  B 1 
ATOM 3583 N N     . ALA B 2 53  ? 19.825  3.588   -0.894  1.00 94.33 53  B 1 
ATOM 3584 C CA    . ALA B 2 53  ? 18.753  4.542   -1.161  1.00 94.16 53  B 1 
ATOM 3585 C C     . ALA B 2 53  ? 18.017  4.981   0.120   1.00 93.99 53  B 1 
ATOM 3586 O O     . ALA B 2 53  ? 17.631  6.139   0.274   1.00 92.66 53  B 1 
ATOM 3587 C CB    . ALA B 2 53  ? 17.790  3.905   -2.164  1.00 93.91 53  B 1 
ATOM 3588 N N     . SER B 2 54  ? 17.832  4.050   1.056   1.00 93.93 54  B 1 
ATOM 3589 C CA    . SER B 2 54  ? 17.260  4.337   2.370   1.00 93.26 54  B 1 
ATOM 3590 C C     . SER B 2 54  ? 18.152  5.245   3.198   1.00 93.20 54  B 1 
ATOM 3591 O O     . SER B 2 54  ? 17.651  6.137   3.878   1.00 91.76 54  B 1 
ATOM 3592 C CB    . SER B 2 54  ? 17.044  3.030   3.138   1.00 91.88 54  B 1 
ATOM 3593 O OG    . SER B 2 54  ? 16.523  3.282   4.437   1.00 78.58 54  B 1 
ATOM 3594 N N     . GLU B 2 55  ? 19.444  5.010   3.154   1.00 92.78 55  B 1 
ATOM 3595 C CA    . GLU B 2 55  ? 20.413  5.806   3.892   1.00 92.29 55  B 1 
ATOM 3596 C C     . GLU B 2 55  ? 20.492  7.227   3.353   1.00 92.67 55  B 1 
ATOM 3597 O O     . GLU B 2 55  ? 20.456  8.173   4.136   1.00 91.27 55  B 1 
ATOM 3598 C CB    . GLU B 2 55  ? 21.780  5.110   3.848   1.00 91.19 55  B 1 
ATOM 3599 C CG    . GLU B 2 55  ? 22.807  5.778   4.773   1.00 83.17 55  B 1 
ATOM 3600 C CD    . GLU B 2 55  ? 22.404  5.736   6.252   1.00 78.06 55  B 1 
ATOM 3601 O OE1   . GLU B 2 55  ? 22.960  6.528   7.042   1.00 71.10 55  B 1 
ATOM 3602 O OE2   . GLU B 2 55  ? 21.547  4.917   6.645   1.00 69.93 55  B 1 
ATOM 3603 N N     . ARG B 2 56  ? 20.491  7.390   2.023   1.00 92.98 56  B 1 
ATOM 3604 C CA    . ARG B 2 56  ? 20.432  8.711   1.396   1.00 92.82 56  B 1 
ATOM 3605 C C     . ARG B 2 56  ? 19.166  9.467   1.780   1.00 92.86 56  B 1 
ATOM 3606 O O     . ARG B 2 56  ? 19.235  10.609  2.219   1.00 91.15 56  B 1 
ATOM 3607 C CB    . ARG B 2 56  ? 20.549  8.573   -0.127  1.00 91.97 56  B 1 
ATOM 3608 C CG    . ARG B 2 56  ? 20.583  9.972   -0.753  1.00 88.10 56  B 1 
ATOM 3609 C CD    . ARG B 2 56  ? 20.628  9.936   -2.271  1.00 82.63 56  B 1 
ATOM 3610 N NE    . ARG B 2 56  ? 20.590  11.318  -2.786  1.00 76.92 56  B 1 
ATOM 3611 C CZ    . ARG B 2 56  ? 20.527  11.689  -4.041  1.00 71.87 56  B 1 
ATOM 3612 N NH1   . ARG B 2 56  ? 20.519  10.838  -5.022  1.00 64.69 56  B 1 
ATOM 3613 N NH2   . ARG B 2 56  ? 20.483  12.943  -4.347  1.00 65.18 56  B 1 
ATOM 3614 N N     . ALA B 2 57  ? 18.003  8.835   1.679   1.00 92.67 57  B 1 
ATOM 3615 C CA    . ALA B 2 57  ? 16.754  9.473   2.088   1.00 91.84 57  B 1 
ATOM 3616 C C     . ALA B 2 57  ? 16.801  9.909   3.566   1.00 91.53 57  B 1 
ATOM 3617 O O     . ALA B 2 57  ? 16.333  10.993  3.913   1.00 89.55 57  B 1 
ATOM 3618 C CB    . ALA B 2 57  ? 15.593  8.519   1.821   1.00 90.80 57  B 1 
ATOM 3619 N N     . ARG B 2 58  ? 17.398  9.084   4.431   1.00 90.94 58  B 1 
ATOM 3620 C CA    . ARG B 2 58  ? 17.559  9.383   5.856   1.00 90.07 58  B 1 
ATOM 3621 C C     . ARG B 2 58  ? 18.545  10.533  6.102   1.00 90.00 58  B 1 
ATOM 3622 O O     . ARG B 2 58  ? 18.247  11.367  6.945   1.00 87.88 58  B 1 
ATOM 3623 C CB    . ARG B 2 58  ? 17.995  8.105   6.579   1.00 88.45 58  B 1 
ATOM 3624 C CG    . ARG B 2 58  ? 17.922  8.243   8.106   1.00 82.28 58  B 1 
ATOM 3625 C CD    . ARG B 2 58  ? 18.438  6.957   8.798   1.00 77.90 58  B 1 
ATOM 3626 N NE    . ARG B 2 58  ? 19.893  6.805   8.661   1.00 70.09 58  B 1 
ATOM 3627 C CZ    . ARG B 2 58  ? 20.830  7.364   9.419   1.00 62.96 58  B 1 
ATOM 3628 N NH1   . ARG B 2 58  ? 20.525  8.117   10.438  1.00 57.67 58  B 1 
ATOM 3629 N NH2   . ARG B 2 58  ? 22.086  7.175   9.174   1.00 57.60 58  B 1 
ATOM 3630 N N     . SER B 2 59  ? 19.654  10.601  5.375   1.00 92.30 59  B 1 
ATOM 3631 C CA    . SER B 2 59  ? 20.625  11.701  5.496   1.00 91.98 59  B 1 
ATOM 3632 C C     . SER B 2 59  ? 20.041  13.047  5.070   1.00 92.05 59  B 1 
ATOM 3633 O O     . SER B 2 59  ? 20.402  14.081  5.624   1.00 89.28 59  B 1 
ATOM 3634 C CB    . SER B 2 59  ? 21.908  11.400  4.717   1.00 90.82 59  B 1 
ATOM 3635 O OG    . SER B 2 59  ? 21.700  11.359  3.328   1.00 79.95 59  B 1 
ATOM 3636 N N     . GLU B 2 60  ? 19.057  13.027  4.163   1.00 89.72 60  B 1 
ATOM 3637 C CA    . GLU B 2 60  ? 18.279  14.199  3.746   1.00 89.04 60  B 1 
ATOM 3638 C C     . GLU B 2 60  ? 16.998  14.403  4.581   1.00 88.29 60  B 1 
ATOM 3639 O O     . GLU B 2 60  ? 16.068  15.090  4.148   1.00 84.50 60  B 1 
ATOM 3640 C CB    . GLU B 2 60  ? 17.969  14.074  2.250   1.00 88.79 60  B 1 
ATOM 3641 C CG    . GLU B 2 60  ? 19.205  14.129  1.352   1.00 85.51 60  B 1 
ATOM 3642 C CD    . GLU B 2 60  ? 18.872  13.855  -0.122  1.00 83.57 60  B 1 
ATOM 3643 O OE1   . GLU B 2 60  ? 19.803  13.597  -0.908  1.00 78.48 60  B 1 
ATOM 3644 O OE2   . GLU B 2 60  ? 17.676  13.855  -0.477  1.00 78.90 60  B 1 
ATOM 3645 N N     . TYR B 2 61  ? 16.910  13.772  5.752   1.00 88.85 61  B 1 
ATOM 3646 C CA    . TYR B 2 61  ? 15.755  13.838  6.661   1.00 86.90 61  B 1 
ATOM 3647 C C     . TYR B 2 61  ? 14.414  13.420  6.041   1.00 86.25 61  B 1 
ATOM 3648 O O     . TYR B 2 61  ? 13.336  13.710  6.570   1.00 81.89 61  B 1 
ATOM 3649 C CB    . TYR B 2 61  ? 15.700  15.213  7.348   1.00 85.23 61  B 1 
ATOM 3650 C CG    . TYR B 2 61  ? 16.963  15.539  8.125   1.00 81.49 61  B 1 
ATOM 3651 C CD1   . TYR B 2 61  ? 17.118  15.098  9.457   1.00 75.58 61  B 1 
ATOM 3652 C CD2   . TYR B 2 61  ? 18.002  16.264  7.521   1.00 74.19 61  B 1 
ATOM 3653 C CE1   . TYR B 2 61  ? 18.287  15.392  10.178  1.00 70.48 61  B 1 
ATOM 3654 C CE2   . TYR B 2 61  ? 19.177  16.558  8.230   1.00 70.26 61  B 1 
ATOM 3655 C CZ    . TYR B 2 61  ? 19.313  16.121  9.559   1.00 70.11 61  B 1 
ATOM 3656 O OH    . TYR B 2 61  ? 20.457  16.403  10.269  1.00 67.33 61  B 1 
ATOM 3657 N N     . ARG B 2 62  ? 14.431  12.667  4.925   1.00 85.24 62  B 1 
ATOM 3658 C CA    . ARG B 2 62  ? 13.243  12.163  4.242   1.00 85.67 62  B 1 
ATOM 3659 C C     . ARG B 2 62  ? 12.859  10.775  4.759   1.00 85.36 62  B 1 
ATOM 3660 O O     . ARG B 2 62  ? 13.683  9.884   4.932   1.00 83.66 62  B 1 
ATOM 3661 C CB    . ARG B 2 62  ? 13.444  12.172  2.725   1.00 86.17 62  B 1 
ATOM 3662 C CG    . ARG B 2 62  ? 13.534  13.607  2.172   1.00 83.82 62  B 1 
ATOM 3663 C CD    . ARG B 2 62  ? 13.639  13.658  0.644   1.00 84.22 62  B 1 
ATOM 3664 N NE    . ARG B 2 62  ? 14.939  13.156  0.174   1.00 82.24 62  B 1 
ATOM 3665 C CZ    . ARG B 2 62  ? 15.208  11.997  -0.423  1.00 83.63 62  B 1 
ATOM 3666 N NH1   . ARG B 2 62  ? 14.310  11.080  -0.680  1.00 75.79 62  B 1 
ATOM 3667 N NH2   . ARG B 2 62  ? 16.420  11.747  -0.791  1.00 78.85 62  B 1 
ATOM 3668 N N     . ARG B 2 63  ? 11.554  10.547  4.932   1.00 84.30 63  B 1 
ATOM 3669 C CA    . ARG B 2 63  ? 10.999  9.235   5.322   1.00 83.32 63  B 1 
ATOM 3670 C C     . ARG B 2 63  ? 10.509  8.404   4.137   1.00 84.42 63  B 1 
ATOM 3671 O O     . ARG B 2 63  ? 10.053  7.273   4.318   1.00 81.57 63  B 1 
ATOM 3672 C CB    . ARG B 2 63  ? 9.883   9.428   6.349   1.00 80.65 63  B 1 
ATOM 3673 C CG    . ARG B 2 63  ? 10.407  10.036  7.662   1.00 74.66 63  B 1 
ATOM 3674 C CD    . ARG B 2 63  ? 9.279   10.137  8.691   1.00 69.48 63  B 1 
ATOM 3675 N NE    . ARG B 2 63  ? 9.757   10.696  9.951   1.00 63.93 63  B 1 
ATOM 3676 C CZ    . ARG B 2 63  ? 9.035   10.929  11.032  1.00 56.77 63  B 1 
ATOM 3677 N NH1   . ARG B 2 63  ? 7.757   10.640  11.081  1.00 53.42 63  B 1 
ATOM 3678 N NH2   . ARG B 2 63  ? 9.576   11.468  12.100  1.00 51.79 63  B 1 
ATOM 3679 N N     . THR B 2 64  ? 10.545  8.979   2.945   1.00 86.52 64  B 1 
ATOM 3680 C CA    . THR B 2 64  ? 10.077  8.344   1.716   1.00 87.32 64  B 1 
ATOM 3681 C C     . THR B 2 64  ? 11.245  8.250   0.741   1.00 89.20 64  B 1 
ATOM 3682 O O     . THR B 2 64  ? 11.850  9.273   0.438   1.00 88.37 64  B 1 
ATOM 3683 C CB    . THR B 2 64  ? 8.922   9.133   1.089   1.00 84.81 64  B 1 
ATOM 3684 O OG1   . THR B 2 64  ? 7.870   9.280   2.032   1.00 80.01 64  B 1 
ATOM 3685 C CG2   . THR B 2 64  ? 8.321   8.425   -0.124  1.00 78.94 64  B 1 
ATOM 3686 N N     . VAL B 2 65  ? 11.523  7.034   0.253   1.00 89.46 65  B 1 
ATOM 3687 C CA    . VAL B 2 65  ? 12.517  6.803   -0.794  1.00 90.77 65  B 1 
ATOM 3688 C C     . VAL B 2 65  ? 11.922  7.218   -2.134  1.00 91.08 65  B 1 
ATOM 3689 O O     . VAL B 2 65  ? 10.854  6.721   -2.523  1.00 90.17 65  B 1 
ATOM 3690 C CB    . VAL B 2 65  ? 12.978  5.340   -0.817  1.00 91.34 65  B 1 
ATOM 3691 C CG1   . VAL B 2 65  ? 14.070  5.100   -1.855  1.00 89.68 65  B 1 
ATOM 3692 C CG2   . VAL B 2 65  ? 13.540  4.915   0.545   1.00 89.35 65  B 1 
ATOM 3693 N N     . ALA B 2 66  ? 12.612  8.123   -2.825  1.00 91.78 66  B 1 
ATOM 3694 C CA    . ALA B 2 66  ? 12.284  8.663   -4.129  1.00 92.09 66  B 1 
ATOM 3695 C C     . ALA B 2 66  ? 13.023  7.904   -5.252  1.00 93.39 66  B 1 
ATOM 3696 O O     . ALA B 2 66  ? 13.966  7.159   -4.969  1.00 93.23 66  B 1 
ATOM 3697 C CB    . ALA B 2 66  ? 12.617  10.162  -4.108  1.00 90.44 66  B 1 
ATOM 3698 N N     . PRO B 2 67  ? 12.594  8.029   -6.537  1.00 93.58 67  B 1 
ATOM 3699 C CA    . PRO B 2 67  ? 13.321  7.423   -7.659  1.00 94.06 67  B 1 
ATOM 3700 C C     . PRO B 2 67  ? 14.769  7.896   -7.773  1.00 94.79 67  B 1 
ATOM 3701 O O     . PRO B 2 67  ? 15.659  7.086   -8.036  1.00 93.76 67  B 1 
ATOM 3702 C CB    . PRO B 2 67  ? 12.487  7.778   -8.903  1.00 92.85 67  B 1 
ATOM 3703 C CG    . PRO B 2 67  ? 11.617  8.951   -8.467  1.00 89.77 67  B 1 
ATOM 3704 C CD    . PRO B 2 67  ? 11.380  8.680   -6.991  1.00 91.61 67  B 1 
ATOM 3705 N N     . GLU B 2 68  ? 15.039  9.154   -7.474  1.00 94.50 68  B 1 
ATOM 3706 C CA    . GLU B 2 68  ? 16.361  9.762   -7.519  1.00 94.25 68  B 1 
ATOM 3707 C C     . GLU B 2 68  ? 17.313  9.162   -6.476  1.00 94.72 68  B 1 
ATOM 3708 O O     . GLU B 2 68  ? 18.521  9.124   -6.678  1.00 93.65 68  B 1 
ATOM 3709 C CB    . GLU B 2 68  ? 16.257  11.286  -7.321  1.00 93.10 68  B 1 
ATOM 3710 C CG    . GLU B 2 68  ? 15.390  12.038  -8.365  1.00 85.58 68  B 1 
ATOM 3711 C CD    . GLU B 2 68  ? 13.889  11.742  -8.261  1.00 76.98 68  B 1 
ATOM 3712 O OE1   . GLU B 2 68  ? 13.205  11.778  -9.297  1.00 68.43 68  B 1 
ATOM 3713 O OE2   . GLU B 2 68  ? 13.428  11.393  -7.154  1.00 70.00 68  B 1 
ATOM 3714 N N     . ASP B 2 69  ? 16.787  8.619   -5.379  1.00 94.63 69  B 1 
ATOM 3715 C CA    . ASP B 2 69  ? 17.602  7.904   -4.398  1.00 94.55 69  B 1 
ATOM 3716 C C     . ASP B 2 69  ? 18.145  6.600   -4.979  1.00 95.38 69  B 1 
ATOM 3717 O O     . ASP B 2 69  ? 19.264  6.196   -4.665  1.00 94.44 69  B 1 
ATOM 3718 C CB    . ASP B 2 69  ? 16.802  7.599   -3.131  1.00 93.60 69  B 1 
ATOM 3719 C CG    . ASP B 2 69  ? 16.280  8.846   -2.423  1.00 91.75 69  B 1 
ATOM 3720 O OD1   . ASP B 2 69  ? 17.025  9.831   -2.311  1.00 87.40 69  B 1 
ATOM 3721 O OD2   . ASP B 2 69  ? 15.130  8.832   -1.942  1.00 87.34 69  B 1 
ATOM 3722 N N     . PHE B 2 70  ? 17.373  5.925   -5.845  1.00 95.02 70  B 1 
ATOM 3723 C CA    . PHE B 2 70  ? 17.808  4.706   -6.503  1.00 95.40 70  B 1 
ATOM 3724 C C     . PHE B 2 70  ? 18.808  4.961   -7.632  1.00 95.76 70  B 1 
ATOM 3725 O O     . PHE B 2 70  ? 19.785  4.220   -7.721  1.00 94.45 70  B 1 
ATOM 3726 C CB    . PHE B 2 70  ? 16.602  3.908   -7.010  1.00 94.87 70  B 1 
ATOM 3727 C CG    . PHE B 2 70  ? 15.909  3.119   -5.927  1.00 94.57 70  B 1 
ATOM 3728 C CD1   . PHE B 2 70  ? 16.597  2.103   -5.247  1.00 91.67 70  B 1 
ATOM 3729 C CD2   . PHE B 2 70  ? 14.576  3.377   -5.598  1.00 91.36 70  B 1 
ATOM 3730 C CE1   . PHE B 2 70  ? 15.961  1.355   -4.239  1.00 90.12 70  B 1 
ATOM 3731 C CE2   . PHE B 2 70  ? 13.929  2.632   -4.596  1.00 89.75 70  B 1 
ATOM 3732 C CZ    . PHE B 2 70  ? 14.625  1.624   -3.916  1.00 90.98 70  B 1 
ATOM 3733 N N     . THR B 2 71  ? 18.594  5.985   -8.466  1.00 95.49 71  B 1 
ATOM 3734 C CA    . THR B 2 71  ? 19.558  6.333   -9.525  1.00 95.47 71  B 1 
ATOM 3735 C C     . THR B 2 71  ? 20.887  6.761   -8.922  1.00 95.43 71  B 1 
ATOM 3736 O O     . THR B 2 71  ? 21.932  6.241   -9.324  1.00 94.13 71  B 1 
ATOM 3737 C CB    . THR B 2 71  ? 19.023  7.420   -10.462 1.00 94.48 71  B 1 
ATOM 3738 O OG1   . THR B 2 71  ? 18.616  8.555   -9.741  1.00 84.03 71  B 1 
ATOM 3739 C CG2   . THR B 2 71  ? 17.814  6.935   -11.265 1.00 80.81 71  B 1 
ATOM 3740 N N     . TRP B 2 72  ? 20.857  7.590   -7.888  1.00 94.67 72  B 1 
ATOM 3741 C CA    . TRP B 2 72  ? 22.057  7.982   -7.157  1.00 94.52 72  B 1 
ATOM 3742 C C     . TRP B 2 72  ? 22.747  6.793   -6.495  1.00 94.69 72  B 1 
ATOM 3743 O O     . TRP B 2 72  ? 23.966  6.669   -6.573  1.00 93.48 72  B 1 
ATOM 3744 C CB    . TRP B 2 72  ? 21.699  9.030   -6.108  1.00 93.70 72  B 1 
ATOM 3745 C CG    . TRP B 2 72  ? 22.862  9.484   -5.288  1.00 92.40 72  B 1 
ATOM 3746 C CD1   . TRP B 2 72  ? 23.666  10.528  -5.577  1.00 88.58 72  B 1 
ATOM 3747 C CD2   . TRP B 2 72  ? 23.353  8.923   -4.042  1.00 89.71 72  B 1 
ATOM 3748 N NE1   . TRP B 2 72  ? 24.628  10.667  -4.583  1.00 86.70 72  B 1 
ATOM 3749 C CE2   . TRP B 2 72  ? 24.460  9.696   -3.619  1.00 88.62 72  B 1 
ATOM 3750 C CE3   . TRP B 2 72  ? 22.965  7.835   -3.224  1.00 84.93 72  B 1 
ATOM 3751 C CZ2   . TRP B 2 72  ? 25.156  9.427   -2.415  1.00 85.48 72  B 1 
ATOM 3752 C CZ3   . TRP B 2 72  ? 23.662  7.562   -2.031  1.00 79.80 72  B 1 
ATOM 3753 C CH2   . TRP B 2 72  ? 24.740  8.351   -1.636  1.00 81.44 72  B 1 
ATOM 3754 N N     . SER B 2 73  ? 22.011  5.883   -5.878  1.00 93.88 73  B 1 
ATOM 3755 C CA    . SER B 2 73  ? 22.598  4.697   -5.255  1.00 93.72 73  B 1 
ATOM 3756 C C     . SER B 2 73  ? 23.260  3.785   -6.288  1.00 93.87 73  B 1 
ATOM 3757 O O     . SER B 2 73  ? 24.362  3.308   -6.041  1.00 92.89 73  B 1 
ATOM 3758 C CB    . SER B 2 73  ? 21.558  3.895   -4.484  1.00 93.22 73  B 1 
ATOM 3759 O OG    . SER B 2 73  ? 21.014  4.674   -3.448  1.00 84.42 73  B 1 
ATOM 3760 N N     . CYS B 2 74  ? 22.637  3.564   -7.445  1.00 92.91 74  B 1 
ATOM 3761 C CA    . CYS B 2 74  ? 23.243  2.787   -8.527  1.00 92.87 74  B 1 
ATOM 3762 C C     . CYS B 2 74  ? 24.541  3.433   -9.023  1.00 92.64 74  B 1 
ATOM 3763 O O     . CYS B 2 74  ? 25.550  2.741   -9.141  1.00 91.17 74  B 1 
ATOM 3764 C CB    . CYS B 2 74  ? 22.235  2.611   -9.662  1.00 92.84 74  B 1 
ATOM 3765 S SG    . CYS B 2 74  ? 20.929  1.431   -9.165  1.00 91.12 74  B 1 
ATOM 3766 N N     . GLN B 2 75  ? 24.541  4.740   -9.231  1.00 92.06 75  B 1 
ATOM 3767 C CA    . GLN B 2 75  ? 25.730  5.490   -9.639  1.00 91.61 75  B 1 
ATOM 3768 C C     . GLN B 2 75  ? 26.847  5.384   -8.601  1.00 91.61 75  B 1 
ATOM 3769 O O     . GLN B 2 75  ? 27.934  4.890   -8.903  1.00 90.21 75  B 1 
ATOM 3770 C CB    . GLN B 2 75  ? 25.317  6.944   -9.896  1.00 90.84 75  B 1 
ATOM 3771 C CG    . GLN B 2 75  ? 26.447  7.743   -10.546 1.00 86.21 75  B 1 
ATOM 3772 C CD    . GLN B 2 75  ? 25.982  9.135   -10.985 1.00 82.47 75  B 1 
ATOM 3773 O OE1   . GLN B 2 75  ? 25.000  9.682   -10.499 1.00 73.90 75  B 1 
ATOM 3774 N NE2   . GLN B 2 75  ? 26.666  9.742   -11.922 1.00 70.34 75  B 1 
ATOM 3775 N N     . SER B 2 76  ? 26.571  5.728   -7.341  1.00 91.71 76  B 1 
ATOM 3776 C CA    . SER B 2 76  ? 27.556  5.713   -6.252  1.00 91.14 76  B 1 
ATOM 3777 C C     . SER B 2 76  ? 28.160  4.329   -5.984  1.00 90.90 76  B 1 
ATOM 3778 O O     . SER B 2 76  ? 29.294  4.211   -5.526  1.00 88.47 76  B 1 
ATOM 3779 C CB    . SER B 2 76  ? 26.911  6.226   -4.972  1.00 90.25 76  B 1 
ATOM 3780 O OG    . SER B 2 76  ? 26.398  7.528   -5.138  1.00 80.33 76  B 1 
ATOM 3781 N N     . LEU B 2 77  ? 27.409  3.268   -6.281  1.00 90.61 77  B 1 
ATOM 3782 C CA    . LEU B 2 77  ? 27.843  1.879   -6.142  1.00 90.23 77  B 1 
ATOM 3783 C C     . LEU B 2 77  ? 28.582  1.338   -7.383  1.00 89.83 77  B 1 
ATOM 3784 O O     . LEU B 2 77  ? 28.994  0.178   -7.362  1.00 87.27 77  B 1 
ATOM 3785 C CB    . LEU B 2 77  ? 26.643  1.009   -5.765  1.00 89.93 77  B 1 
ATOM 3786 C CG    . LEU B 2 77  ? 26.065  1.276   -4.361  1.00 88.92 77  B 1 
ATOM 3787 C CD1   . LEU B 2 77  ? 24.781  0.460   -4.193  1.00 85.84 77  B 1 
ATOM 3788 C CD2   . LEU B 2 77  ? 27.036  0.901   -3.245  1.00 85.65 77  B 1 
ATOM 3789 N N     . GLY B 2 78  ? 28.748  2.134   -8.438  1.00 89.82 78  B 1 
ATOM 3790 C CA    . GLY B 2 78  ? 29.459  1.744   -9.658  1.00 89.12 78  B 1 
ATOM 3791 C C     . GLY B 2 78  ? 28.597  1.030   -10.703 1.00 89.64 78  B 1 
ATOM 3792 O O     . GLY B 2 78  ? 29.124  0.394   -11.614 1.00 87.08 78  B 1 
ATOM 3793 N N     . PHE B 2 79  ? 27.266  1.131   -10.595 1.00 90.63 79  B 1 
ATOM 3794 C CA    . PHE B 2 79  ? 26.321  0.650   -11.604 1.00 90.34 79  B 1 
ATOM 3795 C C     . PHE B 2 79  ? 25.916  1.774   -12.574 1.00 90.42 79  B 1 
ATOM 3796 O O     . PHE B 2 79  ? 24.742  1.910   -12.929 1.00 88.74 79  B 1 
ATOM 3797 C CB    . PHE B 2 79  ? 25.121  -0.017  -10.935 1.00 90.01 79  B 1 
ATOM 3798 C CG    . PHE B 2 79  ? 25.449  -1.217  -10.069 1.00 89.95 79  B 1 
ATOM 3799 C CD1   . PHE B 2 79  ? 25.805  -2.433  -10.654 1.00 87.59 79  B 1 
ATOM 3800 C CD2   . PHE B 2 79  ? 25.393  -1.113  -8.666  1.00 87.83 79  B 1 
ATOM 3801 C CE1   . PHE B 2 79  ? 26.103  -3.548  -9.856  1.00 86.76 79  B 1 
ATOM 3802 C CE2   . PHE B 2 79  ? 25.689  -2.220  -7.863  1.00 87.08 79  B 1 
ATOM 3803 C CZ    . PHE B 2 79  ? 26.047  -3.437  -8.455  1.00 87.48 79  B 1 
ATOM 3804 N N     . ASP B 2 80  ? 26.872  2.573   -13.018 1.00 90.62 80  B 1 
ATOM 3805 C CA    . ASP B 2 80  ? 26.646  3.760   -13.853 1.00 90.02 80  B 1 
ATOM 3806 C C     . ASP B 2 80  ? 25.904  3.442   -15.145 1.00 90.81 80  B 1 
ATOM 3807 O O     . ASP B 2 80  ? 25.013  4.187   -15.564 1.00 88.69 80  B 1 
ATOM 3808 C CB    . ASP B 2 80  ? 27.991  4.401   -14.222 1.00 87.13 80  B 1 
ATOM 3809 C CG    . ASP B 2 80  ? 28.772  4.902   -13.020 1.00 81.91 80  B 1 
ATOM 3810 O OD1   . ASP B 2 80  ? 28.277  4.763   -11.884 1.00 72.88 80  B 1 
ATOM 3811 O OD2   . ASP B 2 80  ? 29.900  5.372   -13.238 1.00 74.63 80  B 1 
ATOM 3812 N N     . SER B 2 81  ? 26.223  2.288   -15.758 1.00 91.50 81  B 1 
ATOM 3813 C CA    . SER B 2 81  ? 25.564  1.821   -16.981 1.00 91.09 81  B 1 
ATOM 3814 C C     . SER B 2 81  ? 24.054  1.599   -16.820 1.00 91.92 81  B 1 
ATOM 3815 O O     . SER B 2 81  ? 23.348  1.483   -17.822 1.00 90.56 81  B 1 
ATOM 3816 C CB    . SER B 2 81  ? 26.232  0.540   -17.472 1.00 89.32 81  B 1 
ATOM 3817 O OG    . SER B 2 81  ? 26.130  -0.481  -16.497 1.00 81.59 81  B 1 
ATOM 3818 N N     . TYR B 2 82  ? 23.539  1.549   -15.584 1.00 92.47 82  B 1 
ATOM 3819 C CA    . TYR B 2 82  ? 22.104  1.403   -15.328 1.00 92.77 82  B 1 
ATOM 3820 C C     . TYR B 2 82  ? 21.389  2.750   -15.237 1.00 92.98 82  B 1 
ATOM 3821 O O     . TYR B 2 82  ? 20.184  2.802   -15.484 1.00 91.71 82  B 1 
ATOM 3822 C CB    . TYR B 2 82  ? 21.862  0.573   -14.062 1.00 92.51 82  B 1 
ATOM 3823 C CG    . TYR B 2 82  ? 22.451  -0.829  -13.999 1.00 92.70 82  B 1 
ATOM 3824 C CD1   . TYR B 2 82  ? 23.150  -1.410  -15.076 1.00 89.94 82  B 1 
ATOM 3825 C CD2   . TYR B 2 82  ? 22.290  -1.578  -12.815 1.00 89.93 82  B 1 
ATOM 3826 C CE1   . TYR B 2 82  ? 23.714  -2.691  -14.977 1.00 89.19 82  B 1 
ATOM 3827 C CE2   . TYR B 2 82  ? 22.849  -2.858  -12.700 1.00 89.28 82  B 1 
ATOM 3828 C CZ    . TYR B 2 82  ? 23.567  -3.413  -13.780 1.00 90.27 82  B 1 
ATOM 3829 O OH    . TYR B 2 82  ? 24.142  -4.650  -13.665 1.00 88.68 82  B 1 
ATOM 3830 N N     . VAL B 2 83  ? 22.095  3.831   -14.906 1.00 93.61 83  B 1 
ATOM 3831 C CA    . VAL B 2 83  ? 21.484  5.132   -14.615 1.00 93.33 83  B 1 
ATOM 3832 C C     . VAL B 2 83  ? 20.701  5.659   -15.814 1.00 93.53 83  B 1 
ATOM 3833 O O     . VAL B 2 83  ? 19.521  5.981   -15.672 1.00 92.37 83  B 1 
ATOM 3834 C CB    . VAL B 2 83  ? 22.550  6.145   -14.155 1.00 92.32 83  B 1 
ATOM 3835 C CG1   . VAL B 2 83  ? 21.959  7.541   -13.940 1.00 88.42 83  B 1 
ATOM 3836 C CG2   . VAL B 2 83  ? 23.171  5.686   -12.837 1.00 88.44 83  B 1 
ATOM 3837 N N     . GLN B 2 84  ? 21.321  5.692   -17.006 1.00 94.76 84  B 1 
ATOM 3838 C CA    . GLN B 2 84  ? 20.651  6.191   -18.209 1.00 94.41 84  B 1 
ATOM 3839 C C     . GLN B 2 84  ? 19.435  5.335   -18.608 1.00 94.58 84  B 1 
ATOM 3840 O O     . GLN B 2 84  ? 18.350  5.906   -18.783 1.00 93.55 84  B 1 
ATOM 3841 C CB    . GLN B 2 84  ? 21.681  6.370   -19.346 1.00 93.74 84  B 1 
ATOM 3842 C CG    . GLN B 2 84  ? 21.078  7.028   -20.599 1.00 85.42 84  B 1 
ATOM 3843 C CD    . GLN B 2 84  ? 20.595  8.454   -20.341 1.00 77.11 84  B 1 
ATOM 3844 O OE1   . GLN B 2 84  ? 20.951  9.109   -19.370 1.00 68.31 84  B 1 
ATOM 3845 N NE2   . GLN B 2 84  ? 19.759  8.989   -21.192 1.00 63.61 84  B 1 
ATOM 3846 N N     . PRO B 2 85  ? 19.514  3.988   -18.669 1.00 94.26 85  B 1 
ATOM 3847 C CA    . PRO B 2 85  ? 18.332  3.151   -18.887 1.00 93.81 85  B 1 
ATOM 3848 C C     . PRO B 2 85  ? 17.232  3.347   -17.837 1.00 93.72 85  B 1 
ATOM 3849 O O     . PRO B 2 85  ? 16.055  3.389   -18.184 1.00 91.85 85  B 1 
ATOM 3850 C CB    . PRO B 2 85  ? 18.860  1.711   -18.878 1.00 92.64 85  B 1 
ATOM 3851 C CG    . PRO B 2 85  ? 20.303  1.858   -19.330 1.00 89.99 85  B 1 
ATOM 3852 C CD    . PRO B 2 85  ? 20.720  3.197   -18.732 1.00 93.01 85  B 1 
ATOM 3853 N N     . MET B 2 86  ? 17.586  3.496   -16.559 1.00 93.85 86  B 1 
ATOM 3854 C CA    . MET B 2 86  ? 16.612  3.743   -15.487 1.00 93.82 86  B 1 
ATOM 3855 C C     . MET B 2 86  ? 15.887  5.086   -15.663 1.00 93.78 86  B 1 
ATOM 3856 O O     . MET B 2 86  ? 14.668  5.148   -15.496 1.00 91.70 86  B 1 
ATOM 3857 C CB    . MET B 2 86  ? 17.308  3.727   -14.118 1.00 93.30 86  B 1 
ATOM 3858 C CG    . MET B 2 86  ? 17.737  2.328   -13.651 1.00 91.24 86  B 1 
ATOM 3859 S SD    . MET B 2 86  ? 18.822  2.354   -12.191 1.00 89.60 86  B 1 
ATOM 3860 C CE    . MET B 2 86  ? 17.666  2.922   -10.921 1.00 79.80 86  B 1 
ATOM 3861 N N     . GLN B 2 87  ? 16.610  6.146   -16.030 1.00 93.44 87  B 1 
ATOM 3862 C CA    . GLN B 2 87  ? 16.022  7.459   -16.286 1.00 92.89 87  B 1 
ATOM 3863 C C     . GLN B 2 87  ? 15.107  7.438   -17.517 1.00 92.96 87  B 1 
ATOM 3864 O O     . GLN B 2 87  ? 14.010  8.002   -17.471 1.00 91.09 87  B 1 
ATOM 3865 C CB    . GLN B 2 87  ? 17.130  8.495   -16.482 1.00 91.78 87  B 1 
ATOM 3866 C CG    . GLN B 2 87  ? 17.823  8.873   -15.163 1.00 87.38 87  B 1 
ATOM 3867 C CD    . GLN B 2 87  ? 18.995  9.838   -15.388 1.00 83.89 87  B 1 
ATOM 3868 O OE1   . GLN B 2 87  ? 19.401  10.109  -16.500 1.00 77.56 87  B 1 
ATOM 3869 N NE2   . GLN B 2 87  ? 19.570  10.375  -14.345 1.00 74.98 87  B 1 
ATOM 3870 N N     . THR B 2 88  ? 15.511  6.751   -18.580 1.00 92.60 88  B 1 
ATOM 3871 C CA    . THR B 2 88  ? 14.669  6.565   -19.768 1.00 92.00 88  B 1 
ATOM 3872 C C     . THR B 2 88  ? 13.397  5.790   -19.428 1.00 92.08 88  B 1 
ATOM 3873 O O     . THR B 2 88  ? 12.308  6.209   -19.816 1.00 89.69 88  B 1 
ATOM 3874 C CB    . THR B 2 88  ? 15.453  5.853   -20.876 1.00 91.00 88  B 1 
ATOM 3875 O OG1   . THR B 2 88  ? 16.586  6.616   -21.212 1.00 82.88 88  B 1 
ATOM 3876 C CG2   . THR B 2 88  ? 14.642  5.694   -22.165 1.00 80.16 88  B 1 
ATOM 3877 N N     . TYR B 2 89  ? 13.516  4.721   -18.648 1.00 92.25 89  B 1 
ATOM 3878 C CA    . TYR B 2 89  ? 12.362  3.941   -18.183 1.00 91.72 89  B 1 
ATOM 3879 C C     . TYR B 2 89  ? 11.407  4.789   -17.328 1.00 91.87 89  B 1 
ATOM 3880 O O     . TYR B 2 89  ? 10.191  4.717   -17.499 1.00 89.77 89  B 1 
ATOM 3881 C CB    . TYR B 2 89  ? 12.879  2.733   -17.405 1.00 90.43 89  B 1 
ATOM 3882 C CG    . TYR B 2 89  ? 11.779  1.797   -16.953 1.00 88.11 89  B 1 
ATOM 3883 C CD1   . TYR B 2 89  ? 11.145  1.979   -15.707 1.00 82.51 89  B 1 
ATOM 3884 C CD2   . TYR B 2 89  ? 11.363  0.747   -17.800 1.00 81.58 89  B 1 
ATOM 3885 C CE1   . TYR B 2 89  ? 10.104  1.127   -15.308 1.00 78.30 89  B 1 
ATOM 3886 C CE2   . TYR B 2 89  ? 10.322  -0.114  -17.404 1.00 77.82 89  B 1 
ATOM 3887 C CZ    . TYR B 2 89  ? 9.695   0.087   -16.163 1.00 77.71 89  B 1 
ATOM 3888 O OH    . TYR B 2 89  ? 8.671   -0.737  -15.778 1.00 76.60 89  B 1 
ATOM 3889 N N     . LEU B 2 90  ? 11.940  5.611   -16.428 1.00 91.53 90  B 1 
ATOM 3890 C CA    . LEU B 2 90  ? 11.134  6.488   -15.592 1.00 91.20 90  B 1 
ATOM 3891 C C     . LEU B 2 90  ? 10.395  7.553   -16.415 1.00 91.56 90  B 1 
ATOM 3892 O O     . LEU B 2 90  ? 9.229   7.821   -16.139 1.00 89.04 90  B 1 
ATOM 3893 C CB    . LEU B 2 90  ? 12.028  7.141   -14.528 1.00 90.14 90  B 1 
ATOM 3894 C CG    . LEU B 2 90  ? 11.277  8.088   -13.563 1.00 86.50 90  B 1 
ATOM 3895 C CD1   . LEU B 2 90  ? 10.208  7.354   -12.752 1.00 80.14 90  B 1 
ATOM 3896 C CD2   . LEU B 2 90  ? 12.276  8.724   -12.588 1.00 79.78 90  B 1 
ATOM 3897 N N     . ARG B 2 91  ? 11.065  8.144   -17.419 1.00 90.66 91  B 1 
ATOM 3898 C CA    . ARG B 2 91  ? 10.444  9.116   -18.309 1.00 89.38 91  B 1 
ATOM 3899 C C     . ARG B 2 91  ? 9.286   8.495   -19.076 1.00 89.18 91  B 1 
ATOM 3900 O O     . ARG B 2 91  ? 8.176   9.013   -18.982 1.00 86.06 91  B 1 
ATOM 3901 C CB    . ARG B 2 91  ? 11.519  9.734   -19.222 1.00 88.00 91  B 1 
ATOM 3902 C CG    . ARG B 2 91  ? 10.915  10.806  -20.151 1.00 78.62 91  B 1 
ATOM 3903 C CD    . ARG B 2 91  ? 11.990  11.564  -20.945 1.00 75.90 91  B 1 
ATOM 3904 N NE    . ARG B 2 91  ? 12.861  10.644  -21.701 1.00 69.11 91  B 1 
ATOM 3905 C CZ    . ARG B 2 91  ? 14.177  10.603  -21.687 1.00 62.33 91  B 1 
ATOM 3906 N NH1   . ARG B 2 91  ? 14.894  11.460  -21.022 1.00 58.00 91  B 1 
ATOM 3907 N NH2   . ARG B 2 91  ? 14.808  9.686   -22.364 1.00 58.08 91  B 1 
ATOM 3908 N N     . GLY B 2 92  ? 9.488   7.339   -19.709 1.00 88.73 92  B 1 
ATOM 3909 C CA    . GLY B 2 92  ? 8.417   6.639   -20.422 1.00 86.92 92  B 1 
ATOM 3910 C C     . GLY B 2 92  ? 7.278   6.119   -19.537 1.00 86.55 92  B 1 
ATOM 3911 O O     . GLY B 2 92  ? 6.229   5.757   -20.044 1.00 81.96 92  B 1 
ATOM 3912 N N     . TYR B 2 93  ? 7.459   6.060   -18.217 1.00 85.96 93  B 1 
ATOM 3913 C CA    . TYR B 2 93  ? 6.369   5.744   -17.284 1.00 83.87 93  B 1 
ATOM 3914 C C     . TYR B 2 93  ? 5.545   6.973   -16.871 1.00 83.05 93  B 1 
ATOM 3915 O O     . TYR B 2 93  ? 4.404   6.829   -16.426 1.00 76.14 93  B 1 
ATOM 3916 C CB    . TYR B 2 93  ? 6.943   5.054   -16.041 1.00 81.16 93  B 1 
ATOM 3917 C CG    . TYR B 2 93  ? 5.893   4.724   -14.987 1.00 79.80 93  B 1 
ATOM 3918 C CD1   . TYR B 2 93  ? 5.710   5.573   -13.877 1.00 75.22 93  B 1 
ATOM 3919 C CD2   . TYR B 2 93  ? 5.034   3.623   -15.161 1.00 75.64 93  B 1 
ATOM 3920 C CE1   . TYR B 2 93  ? 4.690   5.324   -12.949 1.00 72.86 93  B 1 
ATOM 3921 C CE2   . TYR B 2 93  ? 4.010   3.363   -14.239 1.00 74.06 93  B 1 
ATOM 3922 C CZ    . TYR B 2 93  ? 3.836   4.216   -13.130 1.00 72.76 93  B 1 
ATOM 3923 O OH    . TYR B 2 93  ? 2.826   3.977   -12.236 1.00 72.97 93  B 1 
ATOM 3924 N N     . ARG B 2 94  ? 6.130   8.156   -16.936 1.00 85.67 94  B 1 
ATOM 3925 C CA    . ARG B 2 94  ? 5.471   9.411   -16.552 1.00 82.66 94  B 1 
ATOM 3926 C C     . ARG B 2 94  ? 4.712   10.053  -17.715 1.00 80.05 94  B 1 
ATOM 3927 O O     . ARG B 2 94  ? 3.773   10.798  -17.453 1.00 72.82 94  B 1 
ATOM 3928 C CB    . ARG B 2 94  ? 6.522   10.397  -16.019 1.00 79.76 94  B 1 
ATOM 3929 C CG    . ARG B 2 94  ? 7.024   10.036  -14.614 1.00 74.97 94  B 1 
ATOM 3930 C CD    . ARG B 2 94  ? 8.128   11.018  -14.231 1.00 73.26 94  B 1 
ATOM 3931 N NE    . ARG B 2 94  ? 8.557   10.846  -12.833 1.00 70.30 94  B 1 
ATOM 3932 C CZ    . ARG B 2 94  ? 9.529   11.514  -12.225 1.00 68.33 94  B 1 
ATOM 3933 N NH1   . ARG B 2 94  ? 10.242  12.398  -12.873 1.00 66.43 94  B 1 
ATOM 3934 N NH2   . ARG B 2 94  ? 9.777   11.299  -10.975 1.00 65.65 94  B 1 
ATOM 3935 N N     . GLU B 2 95  ? 5.160   9.806   -18.932 1.00 80.88 95  B 1 
ATOM 3936 C CA    . GLU B 2 95  ? 4.473   10.147  -20.176 1.00 79.00 95  B 1 
ATOM 3937 C C     . GLU B 2 95  ? 3.329   9.158   -20.429 1.00 73.26 95  B 1 
ATOM 3938 O O     . GLU B 2 95  ? 2.237   9.621   -20.812 1.00 64.69 95  B 1 
ATOM 3939 C CB    . GLU B 2 95  ? 5.503   10.141  -21.338 1.00 70.45 95  B 1 
ATOM 3940 C CG    . GLU B 2 95  ? 6.553   11.256  -21.212 1.00 62.49 95  B 1 
ATOM 3941 C CD    . GLU B 2 95  ? 7.769   11.154  -22.165 1.00 53.69 95  B 1 
ATOM 3942 O OE1   . GLU B 2 95  ? 8.738   11.922  -21.960 1.00 50.67 95  B 1 
ATOM 3943 O OE2   . GLU B 2 95  ? 7.798   10.271  -23.049 1.00 53.27 95  B 1 
ATOM 3944 O OXT   . GLU B 2 95  ? 3.538   7.932   -20.200 1.00 57.49 95  B 1 
ATOM 3945 N N     . HIS C 3 1   ? -6.248  8.252   -48.891 1.00 28.52 1   C 1 
ATOM 3946 C CA    . HIS C 3 1   ? -5.726  8.484   -47.558 1.00 32.14 1   C 1 
ATOM 3947 C C     . HIS C 3 1   ? -5.936  7.190   -46.769 1.00 32.23 1   C 1 
ATOM 3948 O O     . HIS C 3 1   ? -7.049  6.923   -46.351 1.00 30.32 1   C 1 
ATOM 3949 C CB    . HIS C 3 1   ? -6.425  9.665   -46.896 1.00 30.36 1   C 1 
ATOM 3950 C CG    . HIS C 3 1   ? -5.909  10.978  -47.407 1.00 25.69 1   C 1 
ATOM 3951 N ND1   . HIS C 3 1   ? -4.832  11.679  -46.900 1.00 23.08 1   C 1 
ATOM 3952 C CD2   . HIS C 3 1   ? -6.358  11.694  -48.483 1.00 23.58 1   C 1 
ATOM 3953 C CE1   . HIS C 3 1   ? -4.646  12.775  -47.640 1.00 21.74 1   C 1 
ATOM 3954 N NE2   . HIS C 3 1   ? -5.554  12.821  -48.637 1.00 23.51 1   C 1 
ATOM 3955 N N     . ALA C 3 2   ? -4.887  6.360   -46.630 1.00 25.92 2   C 1 
ATOM 3956 C CA    . ALA C 3 2   ? -4.875  5.383   -45.564 1.00 27.77 2   C 1 
ATOM 3957 C C     . ALA C 3 2   ? -4.887  6.220   -44.276 1.00 26.48 2   C 1 
ATOM 3958 O O     . ALA C 3 2   ? -3.890  6.865   -43.956 1.00 26.00 2   C 1 
ATOM 3959 C CB    . ALA C 3 2   ? -3.634  4.497   -45.686 1.00 27.30 2   C 1 
ATOM 3960 N N     . VAL C 3 3   ? -6.059  6.291   -43.656 1.00 27.21 3   C 1 
ATOM 3961 C CA    . VAL C 3 3   ? -6.126  6.700   -42.262 1.00 30.83 3   C 1 
ATOM 3962 C C     . VAL C 3 3   ? -5.316  5.619   -41.568 1.00 28.56 3   C 1 
ATOM 3963 O O     . VAL C 3 3   ? -5.786  4.492   -41.419 1.00 27.13 3   C 1 
ATOM 3964 C CB    . VAL C 3 3   ? -7.569  6.779   -41.743 1.00 29.25 3   C 1 
ATOM 3965 C CG1   . VAL C 3 3   ? -7.604  7.405   -40.351 1.00 25.65 3   C 1 
ATOM 3966 C CG2   . VAL C 3 3   ? -8.450  7.636   -42.662 1.00 30.06 3   C 1 
ATOM 3967 N N     . ALA C 3 4   ? -4.043  5.912   -41.306 1.00 26.73 4   C 1 
ATOM 3968 C CA    . ALA C 3 4   ? -3.346  5.189   -40.288 1.00 28.52 4   C 1 
ATOM 3969 C C     . ALA C 3 4   ? -4.230  5.415   -39.063 1.00 27.17 4   C 1 
ATOM 3970 O O     . ALA C 3 4   ? -4.296  6.522   -38.545 1.00 26.95 4   C 1 
ATOM 3971 C CB    . ALA C 3 4   ? -1.926  5.740   -40.131 1.00 28.13 4   C 1 
ATOM 3972 N N     . GLU C 3 5   ? -4.993  4.388   -38.697 1.00 29.70 5   C 1 
ATOM 3973 C CA    . GLU C 3 5   ? -5.301  4.195   -37.307 1.00 32.54 5   C 1 
ATOM 3974 C C     . GLU C 3 5   ? -3.921  4.177   -36.638 1.00 31.35 5   C 1 
ATOM 3975 O O     . GLU C 3 5   ? -3.229  3.175   -36.621 1.00 31.15 5   C 1 
ATOM 3976 C CB    . GLU C 3 5   ? -6.102  2.896   -37.082 1.00 31.46 5   C 1 
ATOM 3977 C CG    . GLU C 3 5   ? -7.549  3.015   -37.592 1.00 28.03 5   C 1 
ATOM 3978 C CD    . GLU C 3 5   ? -8.394  1.753   -37.388 1.00 27.72 5   C 1 
ATOM 3979 O OE1   . GLU C 3 5   ? -9.638  1.882   -37.409 1.00 25.48 5   C 1 
ATOM 3980 O OE2   . GLU C 3 5   ? -7.814  0.636   -37.292 1.00 29.03 5   C 1 
ATOM 3981 N N     . GLU C 3 6   ? -3.461  5.355   -36.220 1.00 28.41 6   C 1 
ATOM 3982 C CA    . GLU C 3 6   ? -2.703  5.441   -35.014 1.00 29.99 6   C 1 
ATOM 3983 C C     . GLU C 3 6   ? -3.608  4.729   -34.005 1.00 28.30 6   C 1 
ATOM 3984 O O     . GLU C 3 6   ? -4.508  5.316   -33.428 1.00 28.92 6   C 1 
ATOM 3985 C CB    . GLU C 3 6   ? -2.399  6.899   -34.624 1.00 30.13 6   C 1 
ATOM 3986 C CG    . GLU C 3 6   ? -1.343  7.551   -35.538 1.00 28.35 6   C 1 
ATOM 3987 C CD    . GLU C 3 6   ? -0.937  8.967   -35.142 1.00 29.59 6   C 1 
ATOM 3988 O OE1   . GLU C 3 6   ? 0.160   9.395   -35.586 1.00 27.55 6   C 1 
ATOM 3989 O OE2   . GLU C 3 6   ? -1.708  9.665   -34.438 1.00 29.24 6   C 1 
ATOM 3990 N N     . GLU C 3 7   ? -3.419  3.417   -33.911 1.00 28.64 7   C 1 
ATOM 3991 C CA    . GLU C 3 7   ? -3.611  2.758   -32.647 1.00 30.35 7   C 1 
ATOM 3992 C C     . GLU C 3 7   ? -2.873  3.684   -31.689 1.00 29.50 7   C 1 
ATOM 3993 O O     . GLU C 3 7   ? -1.643  3.737   -31.693 1.00 29.79 7   C 1 
ATOM 3994 C CB    . GLU C 3 7   ? -2.998  1.346   -32.609 1.00 29.54 7   C 1 
ATOM 3995 C CG    . GLU C 3 7   ? -3.846  0.255   -33.276 1.00 26.29 7   C 1 
ATOM 3996 C CD    . GLU C 3 7   ? -3.301  -1.164  -33.028 1.00 25.98 7   C 1 
ATOM 3997 O OE1   . GLU C 3 7   ? -4.109  -2.119  -32.998 1.00 23.04 7   C 1 
ATOM 3998 O OE2   . GLU C 3 7   ? -2.058  -1.340  -32.851 1.00 26.69 7   C 1 
ATOM 3999 N N     . GLU C 3 8   ? -3.645  4.514   -30.977 1.00 29.38 8   C 1 
ATOM 4000 C CA    . GLU C 3 8   ? -3.201  5.059   -29.722 1.00 30.07 8   C 1 
ATOM 4001 C C     . GLU C 3 8   ? -2.653  3.834   -29.021 1.00 29.33 8   C 1 
ATOM 4002 O O     . GLU C 3 8   ? -3.404  2.938   -28.631 1.00 29.10 8   C 1 
ATOM 4003 C CB    . GLU C 3 8   ? -4.341  5.675   -28.898 1.00 29.34 8   C 1 
ATOM 4004 C CG    . GLU C 3 8   ? -4.747  7.083   -29.348 1.00 26.10 8   C 1 
ATOM 4005 C CD    . GLU C 3 8   ? -5.724  7.761   -28.379 1.00 25.77 8   C 1 
ATOM 4006 O OE1   . GLU C 3 8   ? -5.755  9.010   -28.348 1.00 22.55 8   C 1 
ATOM 4007 O OE2   . GLU C 3 8   ? -6.449  7.034   -27.639 1.00 25.66 8   C 1 
ATOM 4008 N N     . ALA C 3 9   ? -1.330  3.720   -29.040 1.00 31.11 9   C 1 
ATOM 4009 C CA    . ALA C 3 9   ? -0.643  2.672   -28.345 1.00 31.22 9   C 1 
ATOM 4010 C C     . ALA C 3 9   ? -1.005  2.984   -26.908 1.00 30.75 9   C 1 
ATOM 4011 O O     . ALA C 3 9   ? -0.378  3.845   -26.304 1.00 30.75 9   C 1 
ATOM 4012 C CB    . ALA C 3 9   ? 0.861   2.755   -28.649 1.00 30.41 9   C 1 
ATOM 4013 N N     . GLU C 3 10  ? -2.110  2.396   -26.449 1.00 36.91 10  C 1 
ATOM 4014 C CA    . GLU C 3 10  ? -2.556  2.452   -25.066 1.00 38.12 10  C 1 
ATOM 4015 C C     . GLU C 3 10  ? -1.293  2.144   -24.292 1.00 37.66 10  C 1 
ATOM 4016 O O     . GLU C 3 10  ? -0.787  1.026   -24.398 1.00 36.91 10  C 1 
ATOM 4017 C CB    . GLU C 3 10  ? -3.593  1.377   -24.720 1.00 36.37 10  C 1 
ATOM 4018 C CG    . GLU C 3 10  ? -5.055  1.735   -24.942 1.00 31.23 10  C 1 
ATOM 4019 C CD    . GLU C 3 10  ? -5.984  0.767   -24.196 1.00 29.54 10  C 1 
ATOM 4020 O OE1   . GLU C 3 10  ? -7.098  1.177   -23.811 1.00 25.64 10  C 1 
ATOM 4021 O OE2   . GLU C 3 10  ? -5.577  -0.389  -23.919 1.00 28.04 10  C 1 
ATOM 4022 N N     . ALA C 3 11  ? -0.686  3.182   -23.717 1.00 42.55 11  C 1 
ATOM 4023 C CA    . ALA C 3 11  ? 0.705   3.125   -23.309 1.00 41.93 11  C 1 
ATOM 4024 C C     . ALA C 3 11  ? 0.815   1.932   -22.369 1.00 42.86 11  C 1 
ATOM 4025 O O     . ALA C 3 11  ? 0.319   1.997   -21.245 1.00 42.56 11  C 1 
ATOM 4026 C CB    . ALA C 3 11  ? 1.093   4.437   -22.643 1.00 39.76 11  C 1 
ATOM 4027 N N     . GLN C 3 12  ? 1.289   0.782   -22.894 1.00 51.24 12  C 1 
ATOM 4028 C CA    . GLN C 3 12  ? 1.079   -0.485  -22.204 1.00 52.44 12  C 1 
ATOM 4029 C C     . GLN C 3 12  ? 1.716   -0.295  -20.844 1.00 53.81 12  C 1 
ATOM 4030 O O     . GLN C 3 12  ? 2.921   -0.044  -20.800 1.00 51.30 12  C 1 
ATOM 4031 C CB    . GLN C 3 12  ? 1.719   -1.679  -22.910 1.00 48.55 12  C 1 
ATOM 4032 C CG    . GLN C 3 12  ? 0.818   -2.289  -23.981 1.00 41.17 12  C 1 
ATOM 4033 C CD    . GLN C 3 12  ? 1.204   -3.734  -24.333 1.00 35.49 12  C 1 
ATOM 4034 O OE1   . GLN C 3 12  ? 2.091   -4.357  -23.759 1.00 33.55 12  C 1 
ATOM 4035 N NE2   . GLN C 3 12  ? 0.506   -4.325  -25.279 1.00 32.21 12  C 1 
ATOM 4036 N N     . PRO C 3 13  ? 0.928   -0.285  -19.762 1.00 51.53 13  C 1 
ATOM 4037 C CA    . PRO C 3 13  ? 1.403   0.227   -18.498 1.00 51.35 13  C 1 
ATOM 4038 C C     . PRO C 3 13  ? 2.695   -0.515  -18.181 1.00 54.19 13  C 1 
ATOM 4039 O O     . PRO C 3 13  ? 2.661   -1.740  -18.076 1.00 54.20 13  C 1 
ATOM 4040 C CB    . PRO C 3 13  ? 0.287   -0.051  -17.480 1.00 47.70 13  C 1 
ATOM 4041 C CG    . PRO C 3 13  ? -0.572  -1.105  -18.157 1.00 46.22 13  C 1 
ATOM 4042 C CD    . PRO C 3 13  ? -0.414  -0.789  -19.641 1.00 47.36 13  C 1 
ATOM 4043 N N     . LEU C 3 14  ? 3.819   0.210   -18.159 1.00 65.19 14  C 1 
ATOM 4044 C CA    . LEU C 3 14  ? 5.164   -0.353  -18.303 1.00 63.95 14  C 1 
ATOM 4045 C C     . LEU C 3 14  ? 5.327   -1.583  -17.403 1.00 66.78 14  C 1 
ATOM 4046 O O     . LEU C 3 14  ? 5.538   -1.496  -16.190 1.00 61.74 14  C 1 
ATOM 4047 C CB    . LEU C 3 14  ? 6.198   0.747   -18.007 1.00 57.36 14  C 1 
ATOM 4048 C CG    . LEU C 3 14  ? 6.707   1.488   -19.255 1.00 49.94 14  C 1 
ATOM 4049 C CD1   . LEU C 3 14  ? 7.237   2.861   -18.881 1.00 45.35 14  C 1 
ATOM 4050 C CD2   . LEU C 3 14  ? 7.834   0.694   -19.940 1.00 46.98 14  C 1 
ATOM 4051 N N     . GLN C 3 15  ? 5.126   -2.761  -17.986 1.00 75.29 15  C 1 
ATOM 4052 C CA    . GLN C 3 15  ? 5.033   -3.995  -17.239 1.00 77.29 15  C 1 
ATOM 4053 C C     . GLN C 3 15  ? 6.447   -4.457  -16.932 1.00 79.44 15  C 1 
ATOM 4054 O O     . GLN C 3 15  ? 7.167   -4.952  -17.799 1.00 73.91 15  C 1 
ATOM 4055 C CB    . GLN C 3 15  ? 4.246   -5.067  -18.002 1.00 70.33 15  C 1 
ATOM 4056 C CG    . GLN C 3 15  ? 2.723   -4.833  -18.021 1.00 60.26 15  C 1 
ATOM 4057 C CD    . GLN C 3 15  ? 2.009   -5.161  -16.704 1.00 52.83 15  C 1 
ATOM 4058 O OE1   . GLN C 3 15  ? 2.482   -5.886  -15.848 1.00 48.83 15  C 1 
ATOM 4059 N NE2   . GLN C 3 15  ? 0.813   -4.637  -16.526 1.00 44.68 15  C 1 
ATOM 4060 N N     . THR C 3 16  ? 6.839   -4.326  -15.682 1.00 83.14 16  C 1 
ATOM 4061 C CA    . THR C 3 16  ? 8.116   -4.868  -15.235 1.00 84.32 16  C 1 
ATOM 4062 C C     . THR C 3 16  ? 8.146   -6.378  -15.448 1.00 86.87 16  C 1 
ATOM 4063 O O     . THR C 3 16  ? 7.189   -7.082  -15.112 1.00 82.40 16  C 1 
ATOM 4064 C CB    . THR C 3 16  ? 8.406   -4.537  -13.764 1.00 79.82 16  C 1 
ATOM 4065 O OG1   . THR C 3 16  ? 7.397   -5.032  -12.911 1.00 70.24 16  C 1 
ATOM 4066 C CG2   . THR C 3 16  ? 8.507   -3.030  -13.540 1.00 69.04 16  C 1 
ATOM 4067 N N     . ALA C 3 17  ? 9.264   -6.902  -15.956 1.00 90.45 17  C 1 
ATOM 4068 C CA    . ALA C 3 17  ? 9.423   -8.341  -16.131 1.00 91.15 17  C 1 
ATOM 4069 C C     . ALA C 3 17  ? 9.420   -9.100  -14.791 1.00 93.01 17  C 1 
ATOM 4070 O O     . ALA C 3 17  ? 9.046   -10.275 -14.738 1.00 89.61 17  C 1 
ATOM 4071 C CB    . ALA C 3 17  ? 10.714  -8.598  -16.911 1.00 88.26 17  C 1 
ATOM 4072 N N     . LEU C 3 18  ? 9.783   -8.422  -13.709 1.00 92.26 18  C 1 
ATOM 4073 C CA    . LEU C 3 18  ? 9.689   -8.929  -12.333 1.00 93.12 18  C 1 
ATOM 4074 C C     . LEU C 3 18  ? 8.393   -8.465  -11.656 1.00 93.20 18  C 1 
ATOM 4075 O O     . LEU C 3 18  ? 8.044   -7.285  -11.719 1.00 90.99 18  C 1 
ATOM 4076 C CB    . LEU C 3 18  ? 10.921  -8.489  -11.533 1.00 93.38 18  C 1 
ATOM 4077 C CG    . LEU C 3 18  ? 12.252  -9.098  -12.019 1.00 93.42 18  C 1 
ATOM 4078 C CD1   . LEU C 3 18  ? 13.404  -8.476  -11.241 1.00 90.33 18  C 1 
ATOM 4079 C CD2   . LEU C 3 18  ? 12.293  -10.618 -11.818 1.00 89.30 18  C 1 
ATOM 4080 N N     . PRO C 3 19  ? 7.690   -9.354  -10.921 1.00 93.58 19  C 1 
ATOM 4081 C CA    . PRO C 3 19  ? 6.495   -8.939  -10.193 1.00 92.68 19  C 1 
ATOM 4082 C C     . PRO C 3 19  ? 6.812   -7.889  -9.121  1.00 93.05 19  C 1 
ATOM 4083 O O     . PRO C 3 19  ? 7.410   -8.206  -8.090  1.00 92.06 19  C 1 
ATOM 4084 C CB    . PRO C 3 19  ? 5.915   -10.220 -9.597  1.00 90.94 19  C 1 
ATOM 4085 C CG    . PRO C 3 19  ? 6.506   -11.331 -10.453 1.00 88.18 19  C 1 
ATOM 4086 C CD    . PRO C 3 19  ? 7.877   -10.784 -10.836 1.00 90.63 19  C 1 
ATOM 4087 N N     . LEU C 3 20  ? 6.312   -6.663  -9.300  1.00 92.14 20  C 1 
ATOM 4088 C CA    . LEU C 3 20  ? 6.522   -5.556  -8.360  1.00 92.07 20  C 1 
ATOM 4089 C C     . LEU C 3 20  ? 6.177   -5.911  -6.911  1.00 92.56 20  C 1 
ATOM 4090 O O     . LEU C 3 20  ? 6.831   -5.461  -5.976  1.00 91.29 20  C 1 
ATOM 4091 C CB    . LEU C 3 20  ? 5.657   -4.354  -8.778  1.00 90.93 20  C 1 
ATOM 4092 C CG    . LEU C 3 20  ? 6.180   -3.557  -9.985  1.00 86.23 20  C 1 
ATOM 4093 C CD1   . LEU C 3 20  ? 5.137   -2.513  -10.364 1.00 80.37 20  C 1 
ATOM 4094 C CD2   . LEU C 3 20  ? 7.497   -2.856  -9.640  1.00 79.45 20  C 1 
ATOM 4095 N N     . GLY C 3 21  ? 5.146   -6.739  -6.698  1.00 90.72 21  C 1 
ATOM 4096 C CA    . GLY C 3 21  ? 4.778   -7.209  -5.364  1.00 89.97 21  C 1 
ATOM 4097 C C     . GLY C 3 21  ? 5.889   -8.002  -4.666  1.00 90.62 21  C 1 
ATOM 4098 O O     . GLY C 3 21  ? 6.044   -7.882  -3.452  1.00 89.24 21  C 1 
ATOM 4099 N N     . ARG C 3 22  ? 6.671   -8.776  -5.416  1.00 92.38 22  C 1 
ATOM 4100 C CA    . ARG C 3 22  ? 7.814   -9.536  -4.896  1.00 92.14 22  C 1 
ATOM 4101 C C     . ARG C 3 22  ? 8.996   -8.610  -4.596  1.00 93.10 22  C 1 
ATOM 4102 O O     . ARG C 3 22  ? 9.515   -8.660  -3.489  1.00 92.13 22  C 1 
ATOM 4103 C CB    . ARG C 3 22  ? 8.222   -10.652 -5.876  1.00 90.82 22  C 1 
ATOM 4104 C CG    . ARG C 3 22  ? 7.162   -11.760 -6.070  1.00 86.54 22  C 1 
ATOM 4105 C CD    . ARG C 3 22  ? 6.979   -12.625 -4.813  1.00 81.98 22  C 1 
ATOM 4106 N NE    . ARG C 3 22  ? 6.120   -13.803 -5.089  1.00 79.27 22  C 1 
ATOM 4107 C CZ    . ARG C 3 22  ? 6.514   -15.074 -5.140  1.00 76.60 22  C 1 
ATOM 4108 N NH1   . ARG C 3 22  ? 7.747   -15.431 -4.935  1.00 69.70 22  C 1 
ATOM 4109 N NH2   . ARG C 3 22  ? 5.665   -16.021 -5.401  1.00 71.02 22  C 1 
ATOM 4110 N N     . VAL C 3 23  ? 9.330   -7.702  -5.507  1.00 93.55 23  C 1 
ATOM 4111 C CA    . VAL C 3 23  ? 10.387  -6.697  -5.293  1.00 94.22 23  C 1 
ATOM 4112 C C     . VAL C 3 23  ? 10.069  -5.837  -4.064  1.00 94.38 23  C 1 
ATOM 4113 O O     . VAL C 3 23  ? 10.895  -5.688  -3.161  1.00 93.40 23  C 1 
ATOM 4114 C CB    . VAL C 3 23  ? 10.578  -5.837  -6.555  1.00 94.31 23  C 1 
ATOM 4115 C CG1   . VAL C 3 23  ? 11.692  -4.805  -6.355  1.00 92.58 23  C 1 
ATOM 4116 C CG2   . VAL C 3 23  ? 10.932  -6.704  -7.766  1.00 92.67 23  C 1 
ATOM 4117 N N     . LYS C 3 24  ? 8.824   -5.360  -3.928  1.00 92.96 24  C 1 
ATOM 4118 C CA    . LYS C 3 24  ? 8.363   -4.626  -2.742  1.00 92.45 24  C 1 
ATOM 4119 C C     . LYS C 3 24  ? 8.453   -5.459  -1.457  1.00 92.48 24  C 1 
ATOM 4120 O O     . LYS C 3 24  ? 8.642   -4.891  -0.389  1.00 91.42 24  C 1 
ATOM 4121 C CB    . LYS C 3 24  ? 6.916   -4.134  -2.948  1.00 91.57 24  C 1 
ATOM 4122 C CG    . LYS C 3 24  ? 6.834   -2.959  -3.935  1.00 88.93 24  C 1 
ATOM 4123 C CD    . LYS C 3 24  ? 5.382   -2.538  -4.211  1.00 84.61 24  C 1 
ATOM 4124 C CE    . LYS C 3 24  ? 5.392   -1.389  -5.215  1.00 78.62 24  C 1 
ATOM 4125 N NZ    . LYS C 3 24  ? 4.053   -0.857  -5.574  1.00 71.34 24  C 1 
ATOM 4126 N N     . ARG C 3 25  ? 8.266   -6.781  -1.528  1.00 92.21 25  C 1 
ATOM 4127 C CA    . ARG C 3 25  ? 8.420   -7.659  -0.369  1.00 91.90 25  C 1 
ATOM 4128 C C     . ARG C 3 25  ? 9.878   -7.714  0.098   1.00 92.03 25  C 1 
ATOM 4129 O O     . ARG C 3 25  ? 10.109  -7.521  1.285   1.00 90.64 25  C 1 
ATOM 4130 C CB    . ARG C 3 25  ? 7.861   -9.057  -0.673  1.00 90.96 25  C 1 
ATOM 4131 C CG    . ARG C 3 25  ? 7.800   -9.947  0.589   1.00 84.97 25  C 1 
ATOM 4132 C CD    . ARG C 3 25  ? 7.390   -11.384 0.236   1.00 82.03 25  C 1 
ATOM 4133 N NE    . ARG C 3 25  ? 6.036   -11.441 -0.350  1.00 73.89 25  C 1 
ATOM 4134 C CZ    . ARG C 3 25  ? 5.470   -12.521 -0.887  1.00 67.64 25  C 1 
ATOM 4135 N NH1   . ARG C 3 25  ? 6.102   -13.664 -0.957  1.00 61.13 25  C 1 
ATOM 4136 N NH2   . ARG C 3 25  ? 4.256   -12.464 -1.353  1.00 59.66 25  C 1 
ATOM 4137 N N     . ILE C 3 26  ? 10.832  -7.887  -0.834  1.00 92.32 26  C 1 
ATOM 4138 C CA    . ILE C 3 26  ? 12.274  -7.873  -0.533  1.00 92.54 26  C 1 
ATOM 4139 C C     . ILE C 3 26  ? 12.665  -6.535  0.101   1.00 92.26 26  C 1 
ATOM 4140 O O     . ILE C 3 26  ? 13.252  -6.508  1.179   1.00 90.87 26  C 1 
ATOM 4141 C CB    . ILE C 3 26  ? 13.097  -8.158  -1.804  1.00 92.82 26  C 1 
ATOM 4142 C CG1   . ILE C 3 26  ? 12.772  -9.547  -2.395  1.00 91.05 26  C 1 
ATOM 4143 C CG2   . ILE C 3 26  ? 14.609  -8.071  -1.489  1.00 90.04 26  C 1 
ATOM 4144 C CD1   . ILE C 3 26  ? 13.257  -9.727  -3.838  1.00 85.51 26  C 1 
ATOM 4145 N N     . MET C 3 27  ? 12.230  -5.415  -0.480  1.00 92.28 27  C 1 
ATOM 4146 C CA    . MET C 3 27  ? 12.482  -4.097  0.091   1.00 91.77 27  C 1 
ATOM 4147 C C     . MET C 3 27  ? 11.892  -3.905  1.490   1.00 90.83 27  C 1 
ATOM 4148 O O     . MET C 3 27  ? 12.395  -3.092  2.248   1.00 88.72 27  C 1 
ATOM 4149 C CB    . MET C 3 27  ? 11.922  -3.006  -0.820  1.00 91.52 27  C 1 
ATOM 4150 C CG    . MET C 3 27  ? 12.692  -2.860  -2.125  1.00 89.37 27  C 1 
ATOM 4151 S SD    . MET C 3 27  ? 12.348  -1.282  -2.937  1.00 88.35 27  C 1 
ATOM 4152 C CE    . MET C 3 27  ? 10.618  -1.457  -3.356  1.00 79.31 27  C 1 
ATOM 4153 N N     . ARG C 3 28  ? 10.814  -4.619  1.869   1.00 90.64 28  C 1 
ATOM 4154 C CA    . ARG C 3 28  ? 10.162  -4.470  3.187   1.00 89.17 28  C 1 
ATOM 4155 C C     . ARG C 3 28  ? 10.880  -5.183  4.333   1.00 88.07 28  C 1 
ATOM 4156 O O     . ARG C 3 28  ? 10.473  -4.956  5.466   1.00 84.12 28  C 1 
ATOM 4157 C CB    . ARG C 3 28  ? 8.710   -4.934  3.112   1.00 87.37 28  C 1 
ATOM 4158 C CG    . ARG C 3 28  ? 7.821   -3.893  2.433   1.00 80.70 28  C 1 
ATOM 4159 C CD    . ARG C 3 28  ? 6.443   -4.502  2.211   1.00 76.91 28  C 1 
ATOM 4160 N NE    . ARG C 3 28  ? 5.586   -3.621  1.408   1.00 70.87 28  C 1 
ATOM 4161 C CZ    . ARG C 3 28  ? 4.350   -3.900  1.036   1.00 63.15 28  C 1 
ATOM 4162 N NH1   . ARG C 3 28  ? 3.758   -5.004  1.400   1.00 58.21 28  C 1 
ATOM 4163 N NH2   . ARG C 3 28  ? 3.679   -3.071  0.279   1.00 56.56 28  C 1 
ATOM 4164 N N     . VAL C 3 29  ? 11.881  -6.008  4.033   1.00 88.34 29  C 1 
ATOM 4165 C CA    . VAL C 3 29  ? 12.679  -6.722  5.041   1.00 86.44 29  C 1 
ATOM 4166 C C     . VAL C 3 29  ? 13.363  -5.755  6.006   1.00 85.15 29  C 1 
ATOM 4167 O O     . VAL C 3 29  ? 13.326  -5.967  7.228   1.00 78.04 29  C 1 
ATOM 4168 C CB    . VAL C 3 29  ? 13.710  -7.621  4.329   1.00 84.11 29  C 1 
ATOM 4169 C CG1   . VAL C 3 29  ? 14.670  -8.267  5.306   1.00 77.23 29  C 1 
ATOM 4170 C CG2   . VAL C 3 29  ? 13.001  -8.744  3.566   1.00 77.31 29  C 1 
ATOM 4171 N N     . ASP C 3 30  ? 13.884  -4.655  5.501   1.00 82.90 30  C 1 
ATOM 4172 C CA    . ASP C 3 30  ? 14.422  -3.575  6.322   1.00 80.84 30  C 1 
ATOM 4173 C C     . ASP C 3 30  ? 13.284  -2.675  6.842   1.00 80.96 30  C 1 
ATOM 4174 O O     . ASP C 3 30  ? 12.494  -2.108  6.073   1.00 76.12 30  C 1 
ATOM 4175 C CB    . ASP C 3 30  ? 15.479  -2.851  5.488   1.00 77.43 30  C 1 
ATOM 4176 C CG    . ASP C 3 30  ? 16.141  -1.646  6.146   1.00 72.22 30  C 1 
ATOM 4177 O OD1   . ASP C 3 30  ? 15.676  -1.189  7.207   1.00 66.99 30  C 1 
ATOM 4178 O OD2   . ASP C 3 30  ? 17.032  -1.074  5.486   1.00 65.57 30  C 1 
ATOM 4179 N N     . SER C 3 31  ? 13.185  -2.570  8.153   1.00 79.48 31  C 1 
ATOM 4180 C CA    . SER C 3 31  ? 12.130  -1.839  8.854   1.00 76.39 31  C 1 
ATOM 4181 C C     . SER C 3 31  ? 12.324  -0.321  8.888   1.00 76.30 31  C 1 
ATOM 4182 O O     . SER C 3 31  ? 11.345  0.400   9.100   1.00 69.14 31  C 1 
ATOM 4183 C CB    . SER C 3 31  ? 11.993  -2.386  10.274  1.00 70.32 31  C 1 
ATOM 4184 O OG    . SER C 3 31  ? 13.236  -2.289  10.936  1.00 63.36 31  C 1 
ATOM 4185 N N     . GLU C 3 32  ? 13.536  0.175   8.623   1.00 78.67 32  C 1 
ATOM 4186 C CA    . GLU C 3 32  ? 13.882  1.600   8.751   1.00 76.77 32  C 1 
ATOM 4187 C C     . GLU C 3 32  ? 13.110  2.494   7.769   1.00 76.54 32  C 1 
ATOM 4188 O O     . GLU C 3 32  ? 12.738  3.623   8.090   1.00 69.75 32  C 1 
ATOM 4189 C CB    . GLU C 3 32  ? 15.391  1.792   8.525   1.00 72.12 32  C 1 
ATOM 4190 C CG    . GLU C 3 32  ? 16.247  1.180   9.631   1.00 66.45 32  C 1 
ATOM 4191 C CD    . GLU C 3 32  ? 17.757  1.368   9.402   1.00 61.71 32  C 1 
ATOM 4192 O OE1   . GLU C 3 32  ? 18.538  1.058   10.309  1.00 54.98 32  C 1 
ATOM 4193 O OE2   . GLU C 3 32  ? 18.158  1.778   8.290   1.00 55.87 32  C 1 
ATOM 4194 N N     . VAL C 3 33  ? 12.817  1.989   6.563   1.00 76.96 33  C 1 
ATOM 4195 C CA    . VAL C 3 33  ? 12.058  2.745   5.563   1.00 74.63 33  C 1 
ATOM 4196 C C     . VAL C 3 33  ? 10.559  2.525   5.728   1.00 74.65 33  C 1 
ATOM 4197 O O     . VAL C 3 33  ? 10.041  1.422   5.544   1.00 69.19 33  C 1 
ATOM 4198 C CB    . VAL C 3 33  ? 12.501  2.433   4.138   1.00 70.37 33  C 1 
ATOM 4199 C CG1   . VAL C 3 33  ? 11.591  3.068   3.083   1.00 63.09 33  C 1 
ATOM 4200 C CG2   . VAL C 3 33  ? 13.884  3.013   3.944   1.00 66.37 33  C 1 
ATOM 4201 N N     . LYS C 3 34  ? 9.838   3.620   5.992   1.00 73.53 34  C 1 
ATOM 4202 C CA    . LYS C 3 34  ? 8.384   3.596   6.173   1.00 70.68 34  C 1 
ATOM 4203 C C     . LYS C 3 34  ? 7.606   3.595   4.848   1.00 72.69 34  C 1 
ATOM 4204 O O     . LYS C 3 34  ? 6.584   2.918   4.743   1.00 65.60 34  C 1 
ATOM 4205 C CB    . LYS C 3 34  ? 7.948   4.759   7.075   1.00 61.05 34  C 1 
ATOM 4206 C CG    . LYS C 3 34  ? 8.569   4.631   8.480   1.00 53.98 34  C 1 
ATOM 4207 C CD    . LYS C 3 34  ? 8.026   5.674   9.460   1.00 48.08 34  C 1 
ATOM 4208 C CE    . LYS C 3 34  ? 8.677   5.454   10.822  1.00 39.05 34  C 1 
ATOM 4209 N NZ    . LYS C 3 34  ? 8.116   6.297   11.906  1.00 33.00 34  C 1 
ATOM 4210 N N     . LYS C 3 35  ? 8.103   4.353   3.831   1.00 83.92 35  C 1 
ATOM 4211 C CA    . LYS C 3 35  ? 7.451   4.473   2.520   1.00 85.02 35  C 1 
ATOM 4212 C C     . LYS C 3 35  ? 8.464   4.423   1.379   1.00 87.16 35  C 1 
ATOM 4213 O O     . LYS C 3 35  ? 9.572   4.936   1.498   1.00 86.22 35  C 1 
ATOM 4214 C CB    . LYS C 3 35  ? 6.641   5.776   2.439   1.00 82.40 35  C 1 
ATOM 4215 C CG    . LYS C 3 35  ? 5.268   5.713   3.123   1.00 76.14 35  C 1 
ATOM 4216 C CD    . LYS C 3 35  ? 4.496   6.998   2.839   1.00 71.36 35  C 1 
ATOM 4217 C CE    . LYS C 3 35  ? 3.057   6.944   3.345   1.00 64.33 35  C 1 
ATOM 4218 N NZ    . LYS C 3 35  ? 2.305   8.163   2.953   1.00 57.20 35  C 1 
ATOM 4219 N N     . VAL C 3 36  ? 8.017   3.855   0.241   1.00 88.60 36  C 1 
ATOM 4220 C CA    . VAL C 3 36  ? 8.724   3.895   -1.047  1.00 89.86 36  C 1 
ATOM 4221 C C     . VAL C 3 36  ? 7.703   4.326   -2.090  1.00 90.12 36  C 1 
ATOM 4222 O O     . VAL C 3 36  ? 6.603   3.762   -2.113  1.00 88.49 36  C 1 
ATOM 4223 C CB    . VAL C 3 36  ? 9.348   2.534   -1.399  1.00 90.12 36  C 1 
ATOM 4224 C CG1   . VAL C 3 36  ? 10.194  2.634   -2.660  1.00 87.48 36  C 1 
ATOM 4225 C CG2   . VAL C 3 36  ? 10.242  1.990   -0.277  1.00 87.10 36  C 1 
ATOM 4226 N N     . THR C 3 37  ? 8.033   5.310   -2.921  1.00 90.01 37  C 1 
ATOM 4227 C CA    . THR C 3 37  ? 7.122   5.781   -3.975  1.00 89.99 37  C 1 
ATOM 4228 C C     . THR C 3 37  ? 6.846   4.683   -5.012  1.00 90.77 37  C 1 
ATOM 4229 O O     . THR C 3 37  ? 7.550   3.667   -5.073  1.00 90.13 37  C 1 
ATOM 4230 C CB    . THR C 3 37  ? 7.644   7.055   -4.673  1.00 88.45 37  C 1 
ATOM 4231 O OG1   . THR C 3 37  ? 8.820   6.761   -5.379  1.00 81.45 37  C 1 
ATOM 4232 C CG2   . THR C 3 37  ? 7.919   8.197   -3.699  1.00 80.56 37  C 1 
ATOM 4233 N N     . ALA C 3 38  ? 5.784   4.840   -5.810  1.00 89.71 38  C 1 
ATOM 4234 C CA    . ALA C 3 38  ? 5.471   3.884   -6.870  1.00 89.37 38  C 1 
ATOM 4235 C C     . ALA C 3 38  ? 6.593   3.851   -7.920  1.00 90.61 38  C 1 
ATOM 4236 O O     . ALA C 3 38  ? 7.108   2.768   -8.221  1.00 89.92 38  C 1 
ATOM 4237 C CB    . ALA C 3 38  ? 4.119   4.251   -7.482  1.00 87.26 38  C 1 
ATOM 4238 N N     . GLU C 3 39  ? 7.032   5.019   -8.359  1.00 91.72 39  C 1 
ATOM 4239 C CA    . GLU C 3 39  ? 8.120   5.207   -9.314  1.00 92.04 39  C 1 
ATOM 4240 C C     . GLU C 3 39  ? 9.442   4.616   -8.819  1.00 93.08 39  C 1 
ATOM 4241 O O     . GLU C 3 39  ? 10.085  3.839   -9.520  1.00 92.05 39  C 1 
ATOM 4242 C CB    . GLU C 3 39  ? 8.310   6.709   -9.547  1.00 90.43 39  C 1 
ATOM 4243 C CG    . GLU C 3 39  ? 7.070   7.389   -10.131 1.00 84.70 39  C 1 
ATOM 4244 C CD    . GLU C 3 39  ? 7.267   8.905   -10.255 1.00 83.96 39  C 1 
ATOM 4245 O OE1   . GLU C 3 39  ? 6.416   9.552   -10.878 1.00 77.55 39  C 1 
ATOM 4246 O OE2   . GLU C 3 39  ? 8.272   9.427   -9.705  1.00 79.17 39  C 1 
ATOM 4247 N N     . ALA C 3 40  ? 9.818   4.871   -7.562  1.00 93.14 40  C 1 
ATOM 4248 C CA    . ALA C 3 40  ? 11.007  4.269   -6.974  1.00 93.46 40  C 1 
ATOM 4249 C C     . ALA C 3 40  ? 10.938  2.734   -6.961  1.00 94.19 40  C 1 
ATOM 4250 O O     . ALA C 3 40  ? 11.930  2.045   -7.177  1.00 93.41 40  C 1 
ATOM 4251 C CB    . ALA C 3 40  ? 11.182  4.831   -5.555  1.00 92.86 40  C 1 
ATOM 4252 N N     . SER C 3 41  ? 9.737   2.174   -6.737  1.00 93.57 41  C 1 
ATOM 4253 C CA    . SER C 3 41  ? 9.549   0.722   -6.780  1.00 93.53 41  C 1 
ATOM 4254 C C     . SER C 3 41  ? 9.665   0.144   -8.202  1.00 94.32 41  C 1 
ATOM 4255 O O     . SER C 3 41  ? 10.063  -1.012  -8.337  1.00 93.57 41  C 1 
ATOM 4256 C CB    . SER C 3 41  ? 8.190   0.326   -6.207  1.00 92.44 41  C 1 
ATOM 4257 O OG    . SER C 3 41  ? 7.990   0.810   -4.901  1.00 86.27 41  C 1 
ATOM 4258 N N     . LEU C 3 42  ? 9.291   0.913   -9.225  1.00 93.55 42  C 1 
ATOM 4259 C CA    . LEU C 3 42  ? 9.485   0.546   -10.624 1.00 93.30 42  C 1 
ATOM 4260 C C     . LEU C 3 42  ? 10.966  0.607   -10.995 1.00 94.26 42  C 1 
ATOM 4261 O O     . LEU C 3 42  ? 11.486  -0.349  -11.571 1.00 93.24 42  C 1 
ATOM 4262 C CB    . LEU C 3 42  ? 8.655   1.475   -11.522 1.00 91.71 42  C 1 
ATOM 4263 C CG    . LEU C 3 42  ? 7.144   1.224   -11.442 1.00 85.12 42  C 1 
ATOM 4264 C CD1   . LEU C 3 42  ? 6.386   2.397   -12.011 1.00 80.15 42  C 1 
ATOM 4265 C CD2   . LEU C 3 42  ? 6.759   -0.028  -12.236 1.00 79.64 42  C 1 
ATOM 4266 N N     . LEU C 3 43  ? 11.680  1.662   -10.581 1.00 94.24 43  C 1 
ATOM 4267 C CA    . LEU C 3 43  ? 13.100  1.819   -10.874 1.00 94.59 43  C 1 
ATOM 4268 C C     . LEU C 3 43  ? 13.962  0.708   -10.281 1.00 95.34 43  C 1 
ATOM 4269 O O     . LEU C 3 43  ? 14.820  0.179   -10.985 1.00 94.27 43  C 1 
ATOM 4270 C CB    . LEU C 3 43  ? 13.598  3.181   -10.397 1.00 93.27 43  C 1 
ATOM 4271 C CG    . LEU C 3 43  ? 13.247  4.354   -11.318 1.00 89.50 43  C 1 
ATOM 4272 C CD1   . LEU C 3 43  ? 13.998  5.577   -10.805 1.00 84.60 43  C 1 
ATOM 4273 C CD2   . LEU C 3 43  ? 13.654  4.111   -12.768 1.00 84.04 43  C 1 
ATOM 4274 N N     . ILE C 3 44  ? 13.732  0.309   -9.030  1.00 95.89 44  C 1 
ATOM 4275 C CA    . ILE C 3 44  ? 14.498  -0.807  -8.466  1.00 95.82 44  C 1 
ATOM 4276 C C     . ILE C 3 44  ? 14.184  -2.128  -9.169  1.00 96.10 44  C 1 
ATOM 4277 O O     . ILE C 3 44  ? 15.070  -2.970  -9.307  1.00 95.10 44  C 1 
ATOM 4278 C CB    . ILE C 3 44  ? 14.327  -0.890  -6.937  1.00 94.88 44  C 1 
ATOM 4279 C CG1   . ILE C 3 44  ? 15.262  -1.912  -6.264  1.00 92.14 44  C 1 
ATOM 4280 C CG2   . ILE C 3 44  ? 12.880  -1.221  -6.547  1.00 90.10 44  C 1 
ATOM 4281 C CD1   . ILE C 3 44  ? 16.742  -1.665  -6.516  1.00 81.65 44  C 1 
ATOM 4282 N N     . ALA C 3 45  ? 12.951  -2.322  -9.665  1.00 95.66 45  C 1 
ATOM 4283 C CA    . ALA C 3 45  ? 12.624  -3.491  -10.461 1.00 95.42 45  C 1 
ATOM 4284 C C     . ALA C 3 45  ? 13.369  -3.471  -11.811 1.00 95.67 45  C 1 
ATOM 4285 O O     . ALA C 3 45  ? 14.008  -4.466  -12.148 1.00 94.66 45  C 1 
ATOM 4286 C CB    . ALA C 3 45  ? 11.101  -3.596  -10.628 1.00 94.70 45  C 1 
ATOM 4287 N N     . ALA C 3 46  ? 13.375  -2.332  -12.512 1.00 94.51 46  C 1 
ATOM 4288 C CA    . ALA C 3 46  ? 14.114  -2.148  -13.759 1.00 94.14 46  C 1 
ATOM 4289 C C     . ALA C 3 46  ? 15.631  -2.337  -13.567 1.00 94.71 46  C 1 
ATOM 4290 O O     . ALA C 3 46  ? 16.265  -3.079  -14.318 1.00 93.83 46  C 1 
ATOM 4291 C CB    . ALA C 3 46  ? 13.780  -0.764  -14.316 1.00 93.09 46  C 1 
ATOM 4292 N N     . ALA C 3 47  ? 16.212  -1.766  -12.502 1.00 94.79 47  C 1 
ATOM 4293 C CA    . ALA C 3 47  ? 17.617  -1.969  -12.157 1.00 94.79 47  C 1 
ATOM 4294 C C     . ALA C 3 47  ? 17.938  -3.448  -11.900 1.00 95.03 47  C 1 
ATOM 4295 O O     . ALA C 3 47  ? 18.980  -3.948  -12.329 1.00 94.19 47  C 1 
ATOM 4296 C CB    . ALA C 3 47  ? 17.942  -1.117  -10.927 1.00 94.30 47  C 1 
ATOM 4297 N N     . THR C 3 48  ? 17.031  -4.187  -11.257 1.00 95.70 48  C 1 
ATOM 4298 C CA    . THR C 3 48  ? 17.201  -5.628  -11.025 1.00 95.60 48  C 1 
ATOM 4299 C C     . THR C 3 48  ? 17.134  -6.429  -12.329 1.00 95.77 48  C 1 
ATOM 4300 O O     . THR C 3 48  ? 17.849  -7.419  -12.478 1.00 94.82 48  C 1 
ATOM 4301 C CB    . THR C 3 48  ? 16.159  -6.160  -10.032 1.00 95.18 48  C 1 
ATOM 4302 O OG1   . THR C 3 48  ? 16.130  -5.388  -8.864  1.00 89.93 48  C 1 
ATOM 4303 C CG2   . THR C 3 48  ? 16.461  -7.586  -9.590  1.00 88.79 48  C 1 
ATOM 4304 N N     . GLU C 3 49  ? 16.316  -6.020  -13.300 1.00 96.32 49  C 1 
ATOM 4305 C CA    . GLU C 3 49  ? 16.276  -6.630  -14.629 1.00 96.15 49  C 1 
ATOM 4306 C C     . GLU C 3 49  ? 17.590  -6.425  -15.386 1.00 96.26 49  C 1 
ATOM 4307 O O     . GLU C 3 49  ? 18.141  -7.382  -15.932 1.00 95.21 49  C 1 
ATOM 4308 C CB    . GLU C 3 49  ? 15.086  -6.079  -15.442 1.00 94.98 49  C 1 
ATOM 4309 C CG    . GLU C 3 49  ? 13.750  -6.531  -14.862 1.00 85.38 49  C 1 
ATOM 4310 C CD    . GLU C 3 49  ? 12.515  -5.962  -15.580 1.00 81.73 49  C 1 
ATOM 4311 O OE1   . GLU C 3 49  ? 11.461  -5.869  -14.920 1.00 78.00 49  C 1 
ATOM 4312 O OE2   . GLU C 3 49  ? 12.590  -5.723  -16.806 1.00 79.70 49  C 1 
ATOM 4313 N N     . LEU C 3 50  ? 18.143  -5.206  -15.345 1.00 93.66 50  C 1 
ATOM 4314 C CA    . LEU C 3 50  ? 19.457  -4.893  -15.910 1.00 93.31 50  C 1 
ATOM 4315 C C     . LEU C 3 50  ? 20.564  -5.713  -15.235 1.00 93.66 50  C 1 
ATOM 4316 O O     . LEU C 3 50  ? 21.385  -6.326  -15.920 1.00 92.74 50  C 1 
ATOM 4317 C CB    . LEU C 3 50  ? 19.739  -3.385  -15.763 1.00 92.94 50  C 1 
ATOM 4318 C CG    . LEU C 3 50  ? 18.811  -2.476  -16.591 1.00 91.14 50  C 1 
ATOM 4319 C CD1   . LEU C 3 50  ? 19.028  -1.024  -16.186 1.00 87.77 50  C 1 
ATOM 4320 C CD2   . LEU C 3 50  ? 19.068  -2.610  -18.092 1.00 87.71 50  C 1 
ATOM 4321 N N     . PHE C 3 51  ? 20.547  -5.811  -13.909 1.00 93.83 51  C 1 
ATOM 4322 C CA    . PHE C 3 51  ? 21.500  -6.608  -13.137 1.00 93.78 51  C 1 
ATOM 4323 C C     . PHE C 3 51  ? 21.474  -8.086  -13.534 1.00 93.97 51  C 1 
ATOM 4324 O O     . PHE C 3 51  ? 22.524  -8.687  -13.770 1.00 93.55 51  C 1 
ATOM 4325 C CB    . PHE C 3 51  ? 21.195  -6.440  -11.652 1.00 93.35 51  C 1 
ATOM 4326 C CG    . PHE C 3 51  ? 22.070  -7.314  -10.779 1.00 93.01 51  C 1 
ATOM 4327 C CD1   . PHE C 3 51  ? 21.592  -8.538  -10.302 1.00 90.99 51  C 1 
ATOM 4328 C CD2   . PHE C 3 51  ? 23.381  -6.920  -10.494 1.00 91.30 51  C 1 
ATOM 4329 C CE1   . PHE C 3 51  ? 22.420  -9.367  -9.533  1.00 89.95 51  C 1 
ATOM 4330 C CE2   . PHE C 3 51  ? 24.215  -7.740  -9.727  1.00 90.14 51  C 1 
ATOM 4331 C CZ    . PHE C 3 51  ? 23.735  -8.964  -9.243  1.00 90.22 51  C 1 
ATOM 4332 N N     . LEU C 3 52  ? 20.281  -8.680  -13.667 1.00 94.37 52  C 1 
ATOM 4333 C CA    . LEU C 3 52  ? 20.127  -10.068 -14.117 1.00 94.39 52  C 1 
ATOM 4334 C C     . LEU C 3 52  ? 20.658  -10.277 -15.535 1.00 94.33 52  C 1 
ATOM 4335 O O     . LEU C 3 52  ? 21.296  -11.296 -15.799 1.00 93.48 52  C 1 
ATOM 4336 C CB    . LEU C 3 52  ? 18.642  -10.456 -14.032 1.00 93.85 52  C 1 
ATOM 4337 C CG    . LEU C 3 52  ? 18.170  -10.789 -12.606 1.00 92.04 52  C 1 
ATOM 4338 C CD1   . LEU C 3 52  ? 16.646  -10.927 -12.584 1.00 88.72 52  C 1 
ATOM 4339 C CD2   . LEU C 3 52  ? 18.763  -12.118 -12.132 1.00 88.39 52  C 1 
ATOM 4340 N N     . GLY C 3 53  ? 20.433  -9.319  -16.437 1.00 94.00 53  C 1 
ATOM 4341 C CA    . GLY C 3 53  ? 20.984  -9.328  -17.781 1.00 93.88 53  C 1 
ATOM 4342 C C     . GLY C 3 53  ? 22.516  -9.278  -17.781 1.00 94.29 53  C 1 
ATOM 4343 O O     . GLY C 3 53  ? 23.155  -10.140 -18.376 1.00 93.33 53  C 1 
ATOM 4344 N N     . THR C 3 54  ? 23.103  -8.341  -17.046 1.00 92.55 54  C 1 
ATOM 4345 C CA    . THR C 3 54  ? 24.561  -8.185  -16.926 1.00 91.99 54  C 1 
ATOM 4346 C C     . THR C 3 54  ? 25.215  -9.437  -16.338 1.00 92.23 54  C 1 
ATOM 4347 O O     . THR C 3 54  ? 26.210  -9.931  -16.872 1.00 91.45 54  C 1 
ATOM 4348 C CB    . THR C 3 54  ? 24.905  -6.964  -16.058 1.00 90.93 54  C 1 
ATOM 4349 O OG1   . THR C 3 54  ? 24.267  -5.815  -16.556 1.00 82.95 54  C 1 
ATOM 4350 C CG2   . THR C 3 54  ? 26.402  -6.654  -16.050 1.00 79.59 54  C 1 
ATOM 4351 N N     . LEU C 3 55  ? 24.638  -10.009 -15.283 1.00 92.83 55  C 1 
ATOM 4352 C CA    . LEU C 3 55  ? 25.165  -11.209 -14.641 1.00 92.71 55  C 1 
ATOM 4353 C C     . LEU C 3 55  ? 25.082  -12.435 -15.558 1.00 93.06 55  C 1 
ATOM 4354 O O     . LEU C 3 55  ? 26.023  -13.231 -15.619 1.00 92.25 55  C 1 
ATOM 4355 C CB    . LEU C 3 55  ? 24.416  -11.420 -13.311 1.00 91.94 55  C 1 
ATOM 4356 C CG    . LEU C 3 55  ? 25.002  -12.541 -12.442 1.00 88.69 55  C 1 
ATOM 4357 C CD1   . LEU C 3 55  ? 26.447  -12.262 -12.023 1.00 84.83 55  C 1 
ATOM 4358 C CD2   . LEU C 3 55  ? 24.167  -12.706 -11.177 1.00 84.48 55  C 1 
ATOM 4359 N N     . ALA C 3 56  ? 23.977  -12.595 -16.297 1.00 95.01 56  C 1 
ATOM 4360 C CA    . ALA C 3 56  ? 23.830  -13.674 -17.269 1.00 94.80 56  C 1 
ATOM 4361 C C     . ALA C 3 56  ? 24.826  -13.549 -18.431 1.00 94.84 56  C 1 
ATOM 4362 O O     . ALA C 3 56  ? 25.431  -14.548 -18.817 1.00 93.89 56  C 1 
ATOM 4363 C CB    . ALA C 3 56  ? 22.383  -13.708 -17.756 1.00 94.48 56  C 1 
ATOM 4364 N N     . ALA C 3 57  ? 25.050  -12.338 -18.947 1.00 94.51 57  C 1 
ATOM 4365 C CA    . ALA C 3 57  ? 26.034  -12.072 -19.988 1.00 94.34 57  C 1 
ATOM 4366 C C     . ALA C 3 57  ? 27.465  -12.378 -19.510 1.00 94.58 57  C 1 
ATOM 4367 O O     . ALA C 3 57  ? 28.181  -13.133 -20.169 1.00 93.34 57  C 1 
ATOM 4368 C CB    . ALA C 3 57  ? 25.881  -10.620 -20.456 1.00 93.53 57  C 1 
ATOM 4369 N N     . GLY C 3 58  ? 27.833  -11.909 -18.316 1.00 92.77 58  C 1 
ATOM 4370 C CA    . GLY C 3 58  ? 29.140  -12.216 -17.726 1.00 92.52 58  C 1 
ATOM 4371 C C     . GLY C 3 58  ? 29.359  -13.716 -17.488 1.00 93.05 58  C 1 
ATOM 4372 O O     . GLY C 3 58  ? 30.420  -14.256 -17.795 1.00 92.20 58  C 1 
ATOM 4373 N N     . ALA C 3 59  ? 28.328  -14.422 -17.014 1.00 94.64 59  C 1 
ATOM 4374 C CA    . ALA C 3 59  ? 28.390  -15.865 -16.840 1.00 94.29 59  C 1 
ATOM 4375 C C     . ALA C 3 59  ? 28.528  -16.617 -18.174 1.00 94.38 59  C 1 
ATOM 4376 O O     . ALA C 3 59  ? 29.222  -17.637 -18.240 1.00 93.18 59  C 1 
ATOM 4377 C CB    . ALA C 3 59  ? 27.147  -16.324 -16.071 1.00 93.56 59  C 1 
ATOM 4378 N N     . HIS C 3 60  ? 27.891  -16.126 -19.239 1.00 95.29 60  C 1 
ATOM 4379 C CA    . HIS C 3 60  ? 28.048  -16.672 -20.582 1.00 95.26 60  C 1 
ATOM 4380 C C     . HIS C 3 60  ? 29.461  -16.453 -21.127 1.00 95.13 60  C 1 
ATOM 4381 O O     . HIS C 3 60  ? 30.046  -17.397 -21.657 1.00 93.56 60  C 1 
ATOM 4382 C CB    . HIS C 3 60  ? 26.988  -16.069 -21.518 1.00 94.68 60  C 1 
ATOM 4383 C CG    . HIS C 3 60  ? 27.136  -16.544 -22.932 1.00 94.14 60  C 1 
ATOM 4384 N ND1   . HIS C 3 60  ? 27.408  -15.750 -24.025 1.00 82.18 60  C 1 
ATOM 4385 C CD2   . HIS C 3 60  ? 27.096  -17.837 -23.389 1.00 83.71 60  C 1 
ATOM 4386 C CE1   . HIS C 3 60  ? 27.525  -16.545 -25.100 1.00 85.16 60  C 1 
ATOM 4387 N NE2   . HIS C 3 60  ? 27.342  -17.815 -24.758 1.00 87.67 60  C 1 
ATOM 4388 N N     . THR C 3 61  ? 30.054  -15.279 -20.927 1.00 95.20 61  C 1 
ATOM 4389 C CA    . THR C 3 61  ? 31.452  -15.004 -21.301 1.00 94.76 61  C 1 
ATOM 4390 C C     . THR C 3 61  ? 32.408  -15.972 -20.595 1.00 94.98 61  C 1 
ATOM 4391 O O     . THR C 3 61  ? 33.211  -16.633 -21.266 1.00 93.54 61  C 1 
ATOM 4392 C CB    . THR C 3 61  ? 31.817  -13.546 -20.982 1.00 93.82 61  C 1 
ATOM 4393 O OG1   . THR C 3 61  ? 30.928  -12.697 -21.667 1.00 86.27 61  C 1 
ATOM 4394 C CG2   . THR C 3 61  ? 33.224  -13.183 -21.441 1.00 83.14 61  C 1 
ATOM 4395 N N     . ALA C 3 62  ? 32.250  -16.161 -19.284 1.00 94.37 62  C 1 
ATOM 4396 C CA    . ALA C 3 62  ? 33.055  -17.130 -18.533 1.00 93.65 62  C 1 
ATOM 4397 C C     . ALA C 3 62  ? 32.857  -18.584 -19.012 1.00 93.82 62  C 1 
ATOM 4398 O O     . ALA C 3 62  ? 33.803  -19.375 -19.028 1.00 91.37 62  C 1 
ATOM 4399 C CB    . ALA C 3 62  ? 32.704  -16.989 -17.050 1.00 92.23 62  C 1 
ATOM 4400 N N     . ALA C 3 63  ? 31.637  -18.949 -19.418 1.00 94.85 63  C 1 
ATOM 4401 C CA    . ALA C 3 63  ? 31.375  -20.272 -19.985 1.00 94.58 63  C 1 
ATOM 4402 C C     . ALA C 3 63  ? 32.033  -20.450 -21.366 1.00 94.60 63  C 1 
ATOM 4403 O O     . ALA C 3 63  ? 32.630  -21.501 -21.622 1.00 92.47 63  C 1 
ATOM 4404 C CB    . ALA C 3 63  ? 29.861  -20.510 -20.047 1.00 93.53 63  C 1 
ATOM 4405 N N     . SER C 3 64  ? 31.950  -19.432 -22.218 1.00 95.00 64  C 1 
ATOM 4406 C CA    . SER C 3 64  ? 32.501  -19.439 -23.575 1.00 94.32 64  C 1 
ATOM 4407 C C     . SER C 3 64  ? 34.030  -19.483 -23.575 1.00 94.50 64  C 1 
ATOM 4408 O O     . SER C 3 64  ? 34.605  -20.236 -24.354 1.00 91.73 64  C 1 
ATOM 4409 C CB    . SER C 3 64  ? 32.013  -18.214 -24.346 1.00 92.48 64  C 1 
ATOM 4410 O OG    . SER C 3 64  ? 30.603  -18.251 -24.447 1.00 78.84 64  C 1 
ATOM 4411 N N     . GLN C 3 65  ? 34.697  -18.785 -22.658 1.00 94.31 65  C 1 
ATOM 4412 C CA    . GLN C 3 65  ? 36.152  -18.859 -22.472 1.00 93.69 65  C 1 
ATOM 4413 C C     . GLN C 3 65  ? 36.613  -20.290 -22.131 1.00 93.87 65  C 1 
ATOM 4414 O O     . GLN C 3 65  ? 37.666  -20.732 -22.583 1.00 90.45 65  C 1 
ATOM 4415 C CB    . GLN C 3 65  ? 36.568  -17.909 -21.347 1.00 92.03 65  C 1 
ATOM 4416 C CG    . GLN C 3 65  ? 36.541  -16.433 -21.780 1.00 84.53 65  C 1 
ATOM 4417 C CD    . GLN C 3 65  ? 36.750  -15.477 -20.600 1.00 81.61 65  C 1 
ATOM 4418 O OE1   . GLN C 3 65  ? 36.719  -15.857 -19.437 1.00 75.65 65  C 1 
ATOM 4419 N NE2   . GLN C 3 65  ? 36.963  -14.203 -20.854 1.00 72.03 65  C 1 
ATOM 4420 N N     . GLY C 3 66  ? 35.803  -21.022 -21.373 1.00 92.46 66  C 1 
ATOM 4421 C CA    . GLY C 3 66  ? 36.044  -22.443 -21.085 1.00 91.89 66  C 1 
ATOM 4422 C C     . GLY C 3 66  ? 35.536  -23.421 -22.158 1.00 92.35 66  C 1 
ATOM 4423 O O     . GLY C 3 66  ? 35.422  -24.613 -21.852 1.00 87.48 66  C 1 
ATOM 4424 N N     . GLY C 3 67  ? 35.127  -22.945 -23.334 1.00 91.79 67  C 1 
ATOM 4425 C CA    . GLY C 3 67  ? 34.582  -23.764 -24.432 1.00 91.74 67  C 1 
ATOM 4426 C C     . GLY C 3 67  ? 33.252  -24.465 -24.109 1.00 92.08 67  C 1 
ATOM 4427 O O     . GLY C 3 67  ? 32.887  -25.446 -24.763 1.00 86.69 67  C 1 
ATOM 4428 N N     . ARG C 3 68  ? 32.507  -24.011 -23.081 1.00 91.49 68  C 1 
ATOM 4429 C CA    . ARG C 3 68  ? 31.311  -24.710 -22.576 1.00 92.10 68  C 1 
ATOM 4430 C C     . ARG C 3 68  ? 30.019  -24.058 -23.071 1.00 92.56 68  C 1 
ATOM 4431 O O     . ARG C 3 68  ? 29.826  -22.860 -22.961 1.00 88.67 68  C 1 
ATOM 4432 C CB    . ARG C 3 68  ? 31.344  -24.806 -21.046 1.00 89.72 68  C 1 
ATOM 4433 C CG    . ARG C 3 68  ? 32.547  -25.640 -20.557 1.00 85.96 68  C 1 
ATOM 4434 C CD    . ARG C 3 68  ? 32.534  -25.792 -19.037 1.00 81.61 68  C 1 
ATOM 4435 N NE    . ARG C 3 68  ? 33.692  -26.567 -18.582 1.00 75.56 68  C 1 
ATOM 4436 C CZ    . ARG C 3 68  ? 33.981  -26.906 -17.321 1.00 70.69 68  C 1 
ATOM 4437 N NH1   . ARG C 3 68  ? 33.201  -26.569 -16.332 1.00 62.52 68  C 1 
ATOM 4438 N NH2   . ARG C 3 68  ? 35.056  -27.574 -17.055 1.00 62.54 68  C 1 
ATOM 4439 N N     . ARG C 3 69  ? 29.049  -24.899 -23.499 1.00 92.84 69  C 1 
ATOM 4440 C CA    . ARG C 3 69  ? 27.685  -24.487 -23.900 1.00 92.81 69  C 1 
ATOM 4441 C C     . ARG C 3 69  ? 26.662  -24.519 -22.751 1.00 93.63 69  C 1 
ATOM 4442 O O     . ARG C 3 69  ? 25.464  -24.396 -22.982 1.00 90.01 69  C 1 
ATOM 4443 C CB    . ARG C 3 69  ? 27.208  -25.328 -25.086 1.00 90.52 69  C 1 
ATOM 4444 C CG    . ARG C 3 69  ? 28.088  -25.150 -26.339 1.00 83.54 69  C 1 
ATOM 4445 C CD    . ARG C 3 69  ? 27.504  -25.931 -27.521 1.00 77.13 69  C 1 
ATOM 4446 N NE    . ARG C 3 69  ? 28.348  -25.832 -28.714 1.00 68.97 69  C 1 
ATOM 4447 C CZ    . ARG C 3 69  ? 28.135  -26.425 -29.887 1.00 60.37 69  C 1 
ATOM 4448 N NH1   . ARG C 3 69  ? 27.093  -27.179 -30.088 1.00 55.70 69  C 1 
ATOM 4449 N NH2   . ARG C 3 69  ? 28.977  -26.265 -30.865 1.00 52.63 69  C 1 
ATOM 4450 N N     . THR C 3 70  ? 27.113  -24.752 -21.509 1.00 94.11 70  C 1 
ATOM 4451 C CA    . THR C 3 70  ? 26.242  -24.791 -20.331 1.00 94.42 70  C 1 
ATOM 4452 C C     . THR C 3 70  ? 26.754  -23.820 -19.278 1.00 94.92 70  C 1 
ATOM 4453 O O     . THR C 3 70  ? 27.855  -24.012 -18.751 1.00 93.13 70  C 1 
ATOM 4454 C CB    . THR C 3 70  ? 26.133  -26.200 -19.741 1.00 92.87 70  C 1 
ATOM 4455 O OG1   . THR C 3 70  ? 25.666  -27.107 -20.714 1.00 83.04 70  C 1 
ATOM 4456 C CG2   . THR C 3 70  ? 25.154  -26.268 -18.563 1.00 82.70 70  C 1 
ATOM 4457 N N     . VAL C 3 71  ? 25.944  -22.829 -18.924 1.00 95.38 71  C 1 
ATOM 4458 C CA    . VAL C 3 71  ? 26.218  -21.917 -17.814 1.00 95.26 71  C 1 
ATOM 4459 C C     . VAL C 3 71  ? 25.998  -22.665 -16.495 1.00 95.58 71  C 1 
ATOM 4460 O O     . VAL C 3 71  ? 24.900  -23.136 -16.202 1.00 93.92 71  C 1 
ATOM 4461 C CB    . VAL C 3 71  ? 25.339  -20.650 -17.897 1.00 94.56 71  C 1 
ATOM 4462 C CG1   . VAL C 3 71  ? 25.581  -19.722 -16.712 1.00 90.39 71  C 1 
ATOM 4463 C CG2   . VAL C 3 71  ? 25.640  -19.862 -19.178 1.00 90.32 71  C 1 
ATOM 4464 N N     . ARG C 3 72  ? 27.049  -22.771 -15.684 1.00 93.93 72  C 1 
ATOM 4465 C CA    . ARG C 3 72  ? 27.045  -23.401 -14.357 1.00 93.45 72  C 1 
ATOM 4466 C C     . ARG C 3 72  ? 27.223  -22.349 -13.260 1.00 93.81 72  C 1 
ATOM 4467 O O     . ARG C 3 72  ? 27.684  -21.241 -13.539 1.00 92.63 72  C 1 
ATOM 4468 C CB    . ARG C 3 72  ? 28.149  -24.475 -14.278 1.00 92.44 72  C 1 
ATOM 4469 C CG    . ARG C 3 72  ? 27.952  -25.619 -15.292 1.00 88.03 72  C 1 
ATOM 4470 C CD    . ARG C 3 72  ? 29.019  -26.695 -15.104 1.00 82.49 72  C 1 
ATOM 4471 N NE    . ARG C 3 72  ? 28.864  -27.797 -16.068 1.00 74.90 72  C 1 
ATOM 4472 C CZ    . ARG C 3 72  ? 29.590  -28.904 -16.122 1.00 67.47 72  C 1 
ATOM 4473 N NH1   . ARG C 3 72  ? 30.573  -29.128 -15.298 1.00 60.37 72  C 1 
ATOM 4474 N NH2   . ARG C 3 72  ? 29.342  -29.822 -17.024 1.00 59.72 72  C 1 
ATOM 4475 N N     . ALA C 3 73  ? 26.955  -22.711 -11.997 1.00 92.13 73  C 1 
ATOM 4476 C CA    . ALA C 3 73  ? 27.178  -21.826 -10.844 1.00 92.02 73  C 1 
ATOM 4477 C C     . ALA C 3 73  ? 28.622  -21.294 -10.763 1.00 92.58 73  C 1 
ATOM 4478 O O     . ALA C 3 73  ? 28.830  -20.129 -10.434 1.00 91.73 73  C 1 
ATOM 4479 C CB    . ALA C 3 73  ? 26.802  -22.588 -9.569  1.00 91.14 73  C 1 
ATOM 4480 N N     . ALA C 3 74  ? 29.630  -22.107 -11.151 1.00 91.89 74  C 1 
ATOM 4481 C CA    . ALA C 3 74  ? 31.022  -21.663 -11.224 1.00 91.67 74  C 1 
ATOM 4482 C C     . ALA C 3 74  ? 31.228  -20.477 -12.188 1.00 92.29 74  C 1 
ATOM 4483 O O     . ALA C 3 74  ? 31.997  -19.573 -11.877 1.00 91.35 74  C 1 
ATOM 4484 C CB    . ALA C 3 74  ? 31.898  -22.853 -11.613 1.00 90.54 74  C 1 
ATOM 4485 N N     . HIS C 3 75  ? 30.511  -20.441 -13.321 1.00 93.00 75  C 1 
ATOM 4486 C CA    . HIS C 3 75  ? 30.583  -19.332 -14.278 1.00 93.18 75  C 1 
ATOM 4487 C C     . HIS C 3 75  ? 29.894  -18.075 -13.741 1.00 93.39 75  C 1 
ATOM 4488 O O     . HIS C 3 75  ? 30.394  -16.975 -13.940 1.00 92.75 75  C 1 
ATOM 4489 C CB    . HIS C 3 75  ? 29.966  -19.748 -15.629 1.00 93.41 75  C 1 
ATOM 4490 C CG    . HIS C 3 75  ? 30.521  -21.009 -16.206 1.00 93.30 75  C 1 
ATOM 4491 N ND1   . HIS C 3 75  ? 29.809  -21.938 -16.955 1.00 86.85 75  C 1 
ATOM 4492 C CD2   . HIS C 3 75  ? 31.797  -21.506 -16.124 1.00 88.31 75  C 1 
ATOM 4493 C CE1   . HIS C 3 75  ? 30.623  -22.935 -17.306 1.00 88.23 75  C 1 
ATOM 4494 N NE2   . HIS C 3 75  ? 31.846  -22.719 -16.806 1.00 89.23 75  C 1 
ATOM 4495 N N     . VAL C 3 76  ? 28.796  -18.227 -13.010 1.00 91.76 76  C 1 
ATOM 4496 C CA    . VAL C 3 76  ? 28.136  -17.102 -12.322 1.00 91.94 76  C 1 
ATOM 4497 C C     . VAL C 3 76  ? 29.066  -16.512 -11.253 1.00 91.92 76  C 1 
ATOM 4498 O O     . VAL C 3 76  ? 29.263  -15.302 -11.230 1.00 91.23 76  C 1 
ATOM 4499 C CB    . VAL C 3 76  ? 26.781  -17.522 -11.709 1.00 91.98 76  C 1 
ATOM 4500 C CG1   . VAL C 3 76  ? 26.074  -16.342 -11.038 1.00 90.45 76  C 1 
ATOM 4501 C CG2   . VAL C 3 76  ? 25.833  -18.088 -12.778 1.00 90.09 76  C 1 
ATOM 4502 N N     . ARG C 3 77  ? 29.725  -17.346 -10.433 1.00 90.83 77  C 1 
ATOM 4503 C CA    . ARG C 3 77  ? 30.724  -16.877 -9.456  1.00 90.15 77  C 1 
ATOM 4504 C C     . ARG C 3 77  ? 31.910  -16.179 -10.129 1.00 90.32 77  C 1 
ATOM 4505 O O     . ARG C 3 77  ? 32.355  -15.151 -9.633  1.00 89.08 77  C 1 
ATOM 4506 C CB    . ARG C 3 77  ? 31.233  -18.035 -8.590  1.00 89.00 77  C 1 
ATOM 4507 C CG    . ARG C 3 77  ? 30.193  -18.489 -7.549  1.00 81.75 77  C 1 
ATOM 4508 C CD    . ARG C 3 77  ? 30.814  -19.464 -6.530  1.00 79.84 77  C 1 
ATOM 4509 N NE    . ARG C 3 77  ? 31.230  -20.735 -7.148  1.00 72.80 77  C 1 
ATOM 4510 C CZ    . ARG C 3 77  ? 30.500  -21.833 -7.257  1.00 67.79 77  C 1 
ATOM 4511 N NH1   . ARG C 3 77  ? 29.263  -21.880 -6.831  1.00 60.44 77  C 1 
ATOM 4512 N NH2   . ARG C 3 77  ? 30.997  -22.919 -7.780  1.00 61.04 77  C 1 
ATOM 4513 N N     . ALA C 3 78  ? 32.406  -16.702 -11.254 1.00 90.64 78  C 1 
ATOM 4514 C CA    . ALA C 3 78  ? 33.474  -16.066 -12.018 1.00 90.20 78  C 1 
ATOM 4515 C C     . ALA C 3 78  ? 33.043  -14.684 -12.540 1.00 90.45 78  C 1 
ATOM 4516 O O     . ALA C 3 78  ? 33.795  -13.726 -12.403 1.00 89.30 78  C 1 
ATOM 4517 C CB    . ALA C 3 78  ? 33.905  -16.997 -13.146 1.00 89.69 78  C 1 
ATOM 4518 N N     . ALA C 3 79  ? 31.816  -14.554 -13.061 1.00 91.20 79  C 1 
ATOM 4519 C CA    . ALA C 3 79  ? 31.264  -13.275 -13.504 1.00 90.91 79  C 1 
ATOM 4520 C C     . ALA C 3 79  ? 31.137  -12.260 -12.354 1.00 90.89 79  C 1 
ATOM 4521 O O     . ALA C 3 79  ? 31.530  -11.104 -12.508 1.00 89.49 79  C 1 
ATOM 4522 C CB    . ALA C 3 79  ? 29.905  -13.527 -14.165 1.00 90.78 79  C 1 
ATOM 4523 N N     . VAL C 3 80  ? 30.651  -12.695 -11.184 1.00 90.86 80  C 1 
ATOM 4524 C CA    . VAL C 3 80  ? 30.561  -11.852 -9.980  1.00 90.29 80  C 1 
ATOM 4525 C C     . VAL C 3 80  ? 31.942  -11.348 -9.555  1.00 89.62 80  C 1 
ATOM 4526 O O     . VAL C 3 80  ? 32.091  -10.155 -9.282  1.00 87.95 80  C 1 
ATOM 4527 C CB    . VAL C 3 80  ? 29.873  -12.617 -8.830  1.00 89.76 80  C 1 
ATOM 4528 C CG1   . VAL C 3 80  ? 29.979  -11.897 -7.490  1.00 85.92 80  C 1 
ATOM 4529 C CG2   . VAL C 3 80  ? 28.382  -12.808 -9.120  1.00 86.49 80  C 1 
ATOM 4530 N N     . ARG C 3 81  ? 32.967  -12.213 -9.548  1.00 89.33 81  C 1 
ATOM 4531 C CA    . ARG C 3 81  ? 34.348  -11.837 -9.199  1.00 88.15 81  C 1 
ATOM 4532 C C     . ARG C 3 81  ? 34.975  -10.885 -10.215 1.00 87.82 81  C 1 
ATOM 4533 O O     . ARG C 3 81  ? 35.712  -9.989  -9.823  1.00 85.42 81  C 1 
ATOM 4534 C CB    . ARG C 3 81  ? 35.220  -13.092 -9.069  1.00 86.56 81  C 1 
ATOM 4535 C CG    . ARG C 3 81  ? 34.920  -13.889 -7.799  1.00 78.02 81  C 1 
ATOM 4536 C CD    . ARG C 3 81  ? 35.738  -15.183 -7.778  1.00 75.30 81  C 1 
ATOM 4537 N NE    . ARG C 3 81  ? 35.423  -16.011 -6.596  1.00 68.64 81  C 1 
ATOM 4538 C CZ    . ARG C 3 81  ? 35.784  -17.277 -6.409  1.00 62.45 81  C 1 
ATOM 4539 N NH1   . ARG C 3 81  ? 36.484  -17.927 -7.303  1.00 57.39 81  C 1 
ATOM 4540 N NH2   . ARG C 3 81  ? 35.442  -17.906 -5.326  1.00 57.37 81  C 1 
ATOM 4541 N N     . ALA C 3 82  ? 34.704  -11.074 -11.495 1.00 86.61 82  C 1 
ATOM 4542 C CA    . ALA C 3 82  ? 35.254  -10.241 -12.563 1.00 85.66 82  C 1 
ATOM 4543 C C     . ALA C 3 82  ? 34.637  -8.832  -12.605 1.00 85.00 82  C 1 
ATOM 4544 O O     . ALA C 3 82  ? 35.277  -7.885  -13.069 1.00 82.12 82  C 1 
ATOM 4545 C CB    . ALA C 3 82  ? 35.050  -10.976 -13.893 1.00 84.23 82  C 1 
ATOM 4546 N N     . HIS C 3 83  ? 33.405  -8.662  -12.096 1.00 79.76 83  C 1 
ATOM 4547 C CA    . HIS C 3 83  ? 32.713  -7.383  -12.107 1.00 76.71 83  C 1 
ATOM 4548 C C     . HIS C 3 83  ? 32.887  -6.638  -10.773 1.00 76.84 83  C 1 
ATOM 4549 O O     . HIS C 3 83  ? 32.227  -6.957  -9.776  1.00 72.35 83  C 1 
ATOM 4550 C CB    . HIS C 3 83  ? 31.243  -7.619  -12.474 1.00 73.44 83  C 1 
ATOM 4551 C CG    . HIS C 3 83  ? 30.489  -6.336  -12.690 1.00 68.93 83  C 1 
ATOM 4552 N ND1   . HIS C 3 83  ? 30.835  -5.330  -13.569 1.00 62.26 83  C 1 
ATOM 4553 C CD2   . HIS C 3 83  ? 29.319  -5.950  -12.080 1.00 60.68 83  C 1 
ATOM 4554 C CE1   . HIS C 3 83  ? 29.902  -4.367  -13.483 1.00 63.58 83  C 1 
ATOM 4555 N NE2   . HIS C 3 83  ? 28.968  -4.714  -12.601 1.00 65.39 83  C 1 
ATOM 4556 N N     . ARG C 3 84  ? 33.728  -5.610  -10.764 1.00 80.26 84  C 1 
ATOM 4557 C CA    . ARG C 3 84  ? 34.096  -4.839  -9.558  1.00 76.49 84  C 1 
ATOM 4558 C C     . ARG C 3 84  ? 32.902  -4.420  -8.673  1.00 76.21 84  C 1 
ATOM 4559 O O     . ARG C 3 84  ? 32.976  -4.659  -7.467  1.00 70.07 84  C 1 
ATOM 4560 C CB    . ARG C 3 84  ? 34.978  -3.640  -9.964  1.00 70.77 84  C 1 
ATOM 4561 C CG    . ARG C 3 84  ? 35.475  -2.832  -8.753  1.00 61.38 84  C 1 
ATOM 4562 C CD    . ARG C 3 84  ? 36.332  -1.649  -9.212  1.00 56.10 84  C 1 
ATOM 4563 N NE    . ARG C 3 84  ? 36.773  -0.842  -8.068  1.00 47.46 84  C 1 
ATOM 4564 C CZ    . ARG C 3 84  ? 37.378  0.331   -8.120  1.00 41.21 84  C 1 
ATOM 4565 N NH1   . ARG C 3 84  ? 37.671  0.907   -9.260  1.00 39.47 84  C 1 
ATOM 4566 N NH2   . ARG C 3 84  ? 37.703  0.963   -7.028  1.00 37.56 84  C 1 
ATOM 4567 N N     . PRO C 3 85  ? 31.799  -3.864  -9.203  1.00 73.34 85  C 1 
ATOM 4568 C CA    . PRO C 3 85  ? 30.655  -3.474  -8.371  1.00 70.23 85  C 1 
ATOM 4569 C C     . PRO C 3 85  ? 29.947  -4.616  -7.644  1.00 71.47 85  C 1 
ATOM 4570 O O     . PRO C 3 85  ? 29.171  -4.363  -6.726  1.00 67.54 85  C 1 
ATOM 4571 C CB    . PRO C 3 85  ? 29.685  -2.759  -9.321  1.00 65.81 85  C 1 
ATOM 4572 C CG    . PRO C 3 85  ? 30.574  -2.270  -10.446 1.00 62.23 85  C 1 
ATOM 4573 C CD    . PRO C 3 85  ? 31.601  -3.395  -10.558 1.00 65.15 85  C 1 
ATOM 4574 N N     . THR C 3 86  ? 30.176  -5.870  -8.029  1.00 72.83 86  C 1 
ATOM 4575 C CA    . THR C 3 86  ? 29.537  -7.047  -7.428  1.00 66.58 86  C 1 
ATOM 4576 C C     . THR C 3 86  ? 30.496  -7.911  -6.607  1.00 69.21 86  C 1 
ATOM 4577 O O     . THR C 3 86  ? 30.042  -8.690  -5.766  1.00 64.68 86  C 1 
ATOM 4578 C CB    . THR C 3 86  ? 28.842  -7.908  -8.487  1.00 59.57 86  C 1 
ATOM 4579 O OG1   . THR C 3 86  ? 29.744  -8.398  -9.450  1.00 55.71 86  C 1 
ATOM 4580 C CG2   . THR C 3 86  ? 27.763  -7.129  -9.243  1.00 54.48 86  C 1 
ATOM 4581 N N     . ALA C 3 87  ? 31.788  -7.769  -6.801  1.00 71.42 87  C 1 
ATOM 4582 C CA    . ALA C 3 87  ? 32.802  -8.651  -6.234  1.00 64.95 87  C 1 
ATOM 4583 C C     . ALA C 3 87  ? 32.901  -8.597  -4.696  1.00 68.85 87  C 1 
ATOM 4584 O O     . ALA C 3 87  ? 33.315  -9.575  -4.080  1.00 65.13 87  C 1 
ATOM 4585 C CB    . ALA C 3 87  ? 34.143  -8.314  -6.884  1.00 58.35 87  C 1 
ATOM 4586 N N     . ASP C 3 88  ? 32.513  -7.486  -4.094  1.00 77.43 88  C 1 
ATOM 4587 C CA    . ASP C 3 88  ? 32.629  -7.259  -2.651  1.00 74.29 88  C 1 
ATOM 4588 C C     . ASP C 3 88  ? 31.392  -7.713  -1.864  1.00 76.11 88  C 1 
ATOM 4589 O O     . ASP C 3 88  ? 31.499  -8.496  -0.913  1.00 68.85 88  C 1 
ATOM 4590 C CB    . ASP C 3 88  ? 32.975  -5.782  -2.398  1.00 66.78 88  C 1 
ATOM 4591 C CG    . ASP C 3 88  ? 32.021  -4.760  -3.040  1.00 64.89 88  C 1 
ATOM 4592 O OD1   . ASP C 3 88  ? 30.996  -5.127  -3.664  1.00 57.21 88  C 1 
ATOM 4593 O OD2   . ASP C 3 88  ? 32.314  -3.555  -2.938  1.00 62.09 88  C 1 
ATOM 4594 N N     . PHE C 3 89  ? 30.178  -7.252  -2.241  1.00 82.43 89  C 1 
ATOM 4595 C CA    . PHE C 3 89  ? 28.979  -7.489  -1.443  1.00 81.38 89  C 1 
ATOM 4596 C C     . PHE C 3 89  ? 28.325  -8.848  -1.702  1.00 81.54 89  C 1 
ATOM 4597 O O     . PHE C 3 89  ? 27.606  -9.344  -0.822  1.00 76.38 89  C 1 
ATOM 4598 C CB    . PHE C 3 89  ? 27.983  -6.336  -1.612  1.00 79.23 89  C 1 
ATOM 4599 C CG    . PHE C 3 89  ? 27.124  -6.406  -2.854  1.00 78.11 89  C 1 
ATOM 4600 C CD1   . PHE C 3 89  ? 27.597  -5.889  -4.067  1.00 74.43 89  C 1 
ATOM 4601 C CD2   . PHE C 3 89  ? 25.852  -6.982  -2.801  1.00 76.88 89  C 1 
ATOM 4602 C CE1   . PHE C 3 89  ? 26.798  -5.956  -5.225  1.00 74.15 89  C 1 
ATOM 4603 C CE2   . PHE C 3 89  ? 25.043  -7.049  -3.949  1.00 75.66 89  C 1 
ATOM 4604 C CZ    . PHE C 3 89  ? 25.520  -6.535  -5.160  1.00 76.60 89  C 1 
ATOM 4605 N N     . LEU C 3 90  ? 28.538  -9.464  -2.873  1.00 81.19 90  C 1 
ATOM 4606 C CA    . LEU C 3 90  ? 27.901  -10.736 -3.211  1.00 79.37 90  C 1 
ATOM 4607 C C     . LEU C 3 90  ? 28.696  -11.945 -2.733  1.00 77.09 90  C 1 
ATOM 4608 O O     . LEU C 3 90  ? 28.104  -12.849 -2.150  1.00 70.86 90  C 1 
ATOM 4609 C CB    . LEU C 3 90  ? 27.639  -10.836 -4.721  1.00 77.65 90  C 1 
ATOM 4610 C CG    . LEU C 3 90  ? 26.529  -9.915  -5.243  1.00 74.67 90  C 1 
ATOM 4611 C CD1   . LEU C 3 90  ? 26.413  -10.084 -6.762  1.00 71.37 90  C 1 
ATOM 4612 C CD2   . LEU C 3 90  ? 25.161  -10.252 -4.637  1.00 69.45 90  C 1 
ATOM 4613 N N     . LEU C 3 91  ? 30.014  -12.008 -2.970  1.00 74.60 91  C 1 
ATOM 4614 C CA    . LEU C 3 91  ? 30.775  -13.243 -2.750  1.00 69.71 91  C 1 
ATOM 4615 C C     . LEU C 3 91  ? 30.777  -13.690 -1.292  1.00 69.07 91  C 1 
ATOM 4616 O O     . LEU C 3 91  ? 30.571  -14.867 -1.022  1.00 61.72 91  C 1 
ATOM 4617 C CB    . LEU C 3 91  ? 32.210  -13.085 -3.271  1.00 62.35 91  C 1 
ATOM 4618 C CG    . LEU C 3 91  ? 32.301  -13.033 -4.803  1.00 54.34 91  C 1 
ATOM 4619 C CD1   . LEU C 3 91  ? 33.755  -12.780 -5.210  1.00 50.44 91  C 1 
ATOM 4620 C CD2   . LEU C 3 91  ? 31.841  -14.331 -5.459  1.00 47.11 91  C 1 
ATOM 4621 N N     . ASP C 3 92  ? 30.912  -12.754 -0.360  1.00 67.37 92  C 1 
ATOM 4622 C CA    . ASP C 3 92  ? 30.879  -13.065 1.075   1.00 64.00 92  C 1 
ATOM 4623 C C     . ASP C 3 92  ? 29.465  -13.342 1.594   1.00 64.38 92  C 1 
ATOM 4624 O O     . ASP C 3 92  ? 29.270  -13.798 2.721   1.00 58.03 92  C 1 
ATOM 4625 C CB    . ASP C 3 92  ? 31.472  -11.903 1.858   1.00 57.21 92  C 1 
ATOM 4626 C CG    . ASP C 3 92  ? 32.909  -11.560 1.494   1.00 50.58 92  C 1 
ATOM 4627 O OD1   . ASP C 3 92  ? 33.596  -12.404 0.892   1.00 46.86 92  C 1 
ATOM 4628 O OD2   . ASP C 3 92  ? 33.289  -10.417 1.828   1.00 44.78 92  C 1 
ATOM 4629 N N     . CYS C 3 93  ? 28.446  -13.006 0.814   1.00 62.19 93  C 1 
ATOM 4630 C CA    . CYS C 3 93  ? 27.048  -13.200 1.177   1.00 59.23 93  C 1 
ATOM 4631 C C     . CYS C 3 93  ? 26.463  -14.502 0.641   1.00 59.87 93  C 1 
ATOM 4632 O O     . CYS C 3 93  ? 25.443  -14.960 1.158   1.00 54.95 93  C 1 
ATOM 4633 C CB    . CYS C 3 93  ? 26.241  -12.000 0.683   1.00 53.11 93  C 1 
ATOM 4634 S SG    . CYS C 3 93  ? 26.555  -10.556 1.749   1.00 46.51 93  C 1 
ATOM 4635 N N     . LEU C 3 94  ? 27.066  -15.067 -0.400  1.00 67.25 94  C 1 
ATOM 4636 C CA    . LEU C 3 94  ? 26.649  -16.322 -1.007  1.00 62.51 94  C 1 
ATOM 4637 C C     . LEU C 3 94  ? 27.318  -17.488 -0.267  1.00 61.00 94  C 1 
ATOM 4638 O O     . LEU C 3 94  ? 28.479  -17.379 0.101   1.00 55.53 94  C 1 
ATOM 4639 C CB    . LEU C 3 94  ? 26.993  -16.305 -2.501  1.00 57.00 94  C 1 
ATOM 4640 C CG    . LEU C 3 94  ? 26.199  -15.241 -3.280  1.00 53.56 94  C 1 
ATOM 4641 C CD1   . LEU C 3 94  ? 26.778  -15.094 -4.686  1.00 50.64 94  C 1 
ATOM 4642 C CD2   . LEU C 3 94  ? 24.716  -15.583 -3.382  1.00 46.95 94  C 1 
ATOM 4643 N N     . PRO C 3 95  ? 26.589  -18.602 -0.047  1.00 61.17 95  C 1 
ATOM 4644 C CA    . PRO C 3 95  ? 27.207  -19.774 0.539   1.00 57.17 95  C 1 
ATOM 4645 C C     . PRO C 3 95  ? 28.406  -20.173 -0.325  1.00 55.93 95  C 1 
ATOM 4646 O O     . PRO C 3 95  ? 28.278  -20.325 -1.549  1.00 51.90 95  C 1 
ATOM 4647 C CB    . PRO C 3 95  ? 26.108  -20.838 0.593   1.00 51.86 95  C 1 
ATOM 4648 C CG    . PRO C 3 95  ? 25.116  -20.399 -0.474  1.00 48.63 95  C 1 
ATOM 4649 C CD    . PRO C 3 95  ? 25.233  -18.887 -0.474  1.00 50.20 95  C 1 
ATOM 4650 N N     . ALA C 3 96  ? 29.568  -20.284 0.302   1.00 53.45 96  C 1 
ATOM 4651 C CA    . ALA C 3 96  ? 30.726  -20.848 -0.364  1.00 50.44 96  C 1 
ATOM 4652 C C     . ALA C 3 96  ? 30.283  -22.197 -0.937  1.00 50.06 96  C 1 
ATOM 4653 O O     . ALA C 3 96  ? 29.760  -23.045 -0.212  1.00 46.80 96  C 1 
ATOM 4654 C CB    . ALA C 3 96  ? 31.893  -20.982 0.621   1.00 44.74 96  C 1 
ATOM 4655 N N     . ALA C 3 97  ? 30.421  -22.388 -2.251  1.00 50.54 97  C 1 
ATOM 4656 C CA    . ALA C 3 97  ? 30.284  -23.731 -2.778  1.00 48.90 97  C 1 
ATOM 4657 C C     . ALA C 3 97  ? 31.268  -24.577 -1.977  1.00 49.22 97  C 1 
ATOM 4658 O O     . ALA C 3 97  ? 32.425  -24.180 -1.857  1.00 46.75 97  C 1 
ATOM 4659 C CB    . ALA C 3 97  ? 30.602  -23.760 -4.275  1.00 44.28 97  C 1 
ATOM 4660 N N     . ALA C 3 98  ? 30.798  -25.699 -1.426  1.00 41.40 98  C 1 
ATOM 4661 C CA    . ALA C 3 98  ? 31.704  -26.716 -0.939  1.00 38.97 98  C 1 
ATOM 4662 C C     . ALA C 3 98  ? 32.665  -27.002 -2.102  1.00 38.62 98  C 1 
ATOM 4663 O O     . ALA C 3 98  ? 32.263  -27.600 -3.102  1.00 37.04 98  C 1 
ATOM 4664 C CB    . ALA C 3 98  ? 30.903  -27.947 -0.513  1.00 35.08 98  C 1 
ATOM 4665 N N     . GLU C 3 99  ? 33.871  -26.452 -2.027  1.00 34.51 99  C 1 
ATOM 4666 C CA    . GLU C 3 99  ? 34.930  -26.867 -2.922  1.00 33.90 99  C 1 
ATOM 4667 C C     . GLU C 3 99  ? 35.023  -28.365 -2.701  1.00 33.66 99  C 1 
ATOM 4668 O O     . GLU C 3 99  ? 35.208  -28.817 -1.575  1.00 30.53 99  C 1 
ATOM 4669 C CB    . GLU C 3 99  ? 36.257  -26.147 -2.641  1.00 31.56 99  C 1 
ATOM 4670 C CG    . GLU C 3 99  ? 36.219  -24.693 -3.137  1.00 27.15 99  C 1 
ATOM 4671 C CD    . GLU C 3 99  ? 37.589  -23.998 -3.138  1.00 24.76 99  C 1 
ATOM 4672 O OE1   . GLU C 3 99  ? 37.723  -23.018 -3.914  1.00 21.62 99  C 1
[truncated: 103,431 more chars]
