# Supplementary material for: Vernalization regulatory network identifies potential novel functions for genes in the HvVRN2 locus
Source: New Phytol. 2026 Apr 12;250(6):4036–53. doi: 10.1111/nph.71162 (PMC13193379; doi:10.1111/nph.71162)
Supplement: Supplementary file 3 — Table S1 Sample information and sequencing data. Table S2 Genotyping of both NILs (50 K and RNASeq variant calling). Table S3 Expression data (tpm) at gene‐level for all samples, differentially expressed genes results, and co‐expression module membership. Table S4 Flowering‐related gene names and gene model ID in BaRT2v18 transcriptome. Table S5 Protein sequences and oligonucleotide with CCACA DNA‐motif for modelling prediction. Table S6 Regression analyses of HvVRN genes’ expression over time. Table S7 Gene Ontology enrichment for each co‐expression module. Table S8 Identified transcription factors in the reference transcriptome. [file NPH-250-4036-s003.zip]

Archive with 10 entries (9 files):
- Supplementary Tables S1-S5 S7-S8 S10-S11/
- Supplementary Tables S1-S5 S7-S8 S10-S11/Table S2 Genotyping.xlsx
- Supplementary Tables S1-S5 S7-S8 S10-S11/Table S3 Genes_DEGs_WGCNA_tpm_annotation_position.xlsx
- Supplementary Tables S1-S5 S7-S8 S10-S11/Table S4 Flowering genes ID in genome-transcriptome.xlsx
- Supplementary Tables S1-S5 S7-S8 S10-S11/Table S5 Protein sequences for modelling.xlsx
- Supplementary Tables S1-S5 S7-S8 S10-S11/Table S7 GO_enrichment_allmodules.xlsx
- Supplementary Tables S1-S5 S7-S8 S10-S11/Table S8 Transcription factors in BaRT2v18.xlsx
- Supplementary Tables S1-S5 S7-S8 S10-S11/Table S10 Vernalization TF regulatory network.xlsx
- Supplementary Tables S1-S5 S7-S8 S10-S11/Table S11 Protein modelling scores.xlsx
- Supplementary Tables S1-S5 S7-S8 S10-S11/Table S1 Sample summary and sequencing.xlsx
