# Supplementary material for: Vernalization regulatory network identifies potential novel functions for genes in the HvVRN2 locus
Source: New Phytol. 2026 Apr 12;250(6):4036–53. doi: 10.1111/nph.71162 (PMC13193379; doi:10.1111/nph.71162)
Supplement: Supplementary file 3 — Table S1 Sample information and sequencing data. Table S2 Genotyping of both NILs (50 K and RNASeq variant calling). Table S3 Expression data (tpm) at gene‐level for all samples, differentially expressed genes results, and co‐expression module membership. Table S4 Flowering‐related gene names and gene model ID in BaRT2v18 transcriptome. Table S5 Protein sequences and oligonucleotide with CCACA DNA‐motif for modelling prediction. Table S6 Regression analyses of HvVRN genes’ expression over time. Table S7 Gene Ontology enrichment for each co‐expression module. Table S8 Identified transcription factors in the reference transcriptome. [file NPH-250-4036-s003.zip › Supplementary Tables S1-S5 S7-S8 S10-S11/Table S2 Genotyping.xlsx]

## Sheet: Article information
New Phytologist Supporting Information
Article title: Vernalization regulatory network identifies potential novel functions for genes in the HvVRN2 locus
Authors: Francesc Montardit-Tarda, Irene Puyó, Bruno Contreras-Moreira, Ildikó Karsai, Philippa Borrill, Ana M Casas, Ernesto Igartua
Article acceptance date: 11 March 2026.

## Sheet: 50K
#SNP_name	SNP_posV3	positionV3	CSIROB01	CSIROB03
JHI-Hv50k-2016-127	chr1H	49952	TT	TT
BOPA1_3107-422	chr1H	50328	GG	GG
JHI-Hv50k-2016-121	chr1H	50328	GG	GG
BOPA2_12_10420	chr1H	50467	CC	CC
JHI-Hv50k-2016-115	chr1H	50737	AA	AA
JHI-Hv50k-2016-97	chr1H	77704	AA	AA
JHI-Hv50k-2016-88	chr1H	78208	AA	AA
JHI-Hv50k-2016-73	chr1H	79518	TT	TT
JHI-Hv50k-2016-72	chr1H	79586	GG	GG
JHI-Hv50k-2016-66	chr1H	80360	TT	TT
JHI-Hv50k-2016-64	chr1H	80510	AA	AA
JHI-Hv50k-2016-24	chr1H	84161	TT	TT
JHI-Hv50k-2016-7	chr1H	86098	TT	TT
SCRI_RS_204276	chr1H	133058	CC	CC
JHI-Hv50k-2016-137	chr1H	133379	TT	TT
JHI-Hv50k-2016-141	chr1H	134338	AA	AA
JHI-Hv50k-2016-157	chr1H	138726	GG	GG
JHI-Hv50k-2016-180	chr1H	148232	AA	AA
BOPA1_2511-533	chr1H	148232	AA	AA
JHI-Hv50k-2016-200	chr1H	153840	GG	GG
BOPA2_12_30653	chr1H	157049	AA	AA
JHI-Hv50k-2016-237	chr1H	157342	AA	AA
JHI-Hv50k-2016-256	chr1H	158539	AA	AA
JHI-Hv50k-2016-273	chr1H	161831	TT	TT
JHI-Hv50k-2016-284	chr1H	162657	TT	TT
SCRI_RS_149838	chr1H	175300	AA	AA
JHI-Hv50k-2016-342	chr1H	175363	CC	CC
JHI-Hv50k-2016-343	chr1H	175421	AA	AA
JHI-Hv50k-2016-358	chr1H	175960	CC	CC
SCRI_RS_169369	chr1H	179149	TT	TT
BOPA1_8670-388	chr1H	376848	CC	CC
JHI-Hv50k-2016-912	chr1H	377384	TT	TT
BOPA2_12_30968	chr1H	378265	GG	GG
BOPA2_12_30969	chr1H	378368	AA	AA
JHI-Hv50k-2016-877	chr1H	382514	CC	CC
JHI-Hv50k-2016-872	chr1H	383219	GG	GG
JHI-Hv50k-2016-847	chr1H	384660	GG	GG
JHI-Hv50k-2016-823	chr1H	386051	CC	CC
JHI-Hv50k-2016-786	chr1H	387257	AA	AA
JHI-Hv50k-2016-13578	chr1H	409964	GG	GG
JHI-Hv50k-2016-752	chr1H	411108	CC	CC
JHI-Hv50k-2016-745	chr1H	411601	GG	GG
JHI-Hv50k-2016-722	chr1H	412703	AA	AA
JHI-Hv50k-2016-721	chr1H	412776	GG	GG
JHI-Hv50k-2016-408	chr1H	669557	GG	GG
JHI-Hv50k-2016-449	chr1H	672747	AA	AA
BOPA1_7174-365	chr1H	673395	CC	CC
JHI-Hv50k-2016-468	chr1H	673917	GG	GG
JHI-Hv50k-2016-498	chr1H	715604	CC	CC
SCRI_RS_120059	chr1H	1155605	TT	TT
JHI-Hv50k-2016-1198	chr1H	1515895	GG	GG
JHI-Hv50k-2016-1197	chr1H	1515965	AA	AA
SCRI_RS_113745	chr1H	1617524	CC	CC
JHI-Hv50k-2016-1434	chr1H	1620800	CC	CC
JHI-Hv50k-2016-1432	chr1H	1620999	GG	GG
JHI-Hv50k-2016-1422	chr1H	1621807	AA	AA
JHI-Hv50k-2016-1417	chr1H	1622070	CC	CC
JHI-Hv50k-2016-1377	chr1H	1633057	TT	TT
JHI-Hv50k-2016-1369	chr1H	1633828	CC	CC
JHI-Hv50k-2016-1755	chr1H	1710185	GG	GG
BOPA2_12_30715	chr1H	1712321	CC	CC
JHI-Hv50k-2016-1691	chr1H	1727115	GG	GG
JHI-Hv50k-2016-1679	chr1H	1727559	TT	TT
JHI-Hv50k-2016-1677	chr1H	1727775	CC	CC
BOPA1_5514-472	chr1H	1727906	GG	GG
JHI-Hv50k-2016-1545	chr1H	1770542	AA	AA
JHI-Hv50k-2016-1863	chr1H	1918482	AG	AG
JHI-Hv50k-2016-1864	chr1H	1918533	CC	CC
JHI-Hv50k-2016-1868	chr1H	1918655	TT	TT
JHI-Hv50k-2016-1871	chr1H	1918798	CC	CC
JHI-Hv50k-2016-1872	chr1H	1918850	TT	TT
JHI-Hv50k-2016-1895	chr1H	2061655	AA	AA
JHI-Hv50k-2016-1906	chr1H	2062257	CC	CC
JHI-Hv50k-2016-1951	chr1H	2085993	CC	CC
BOPA2_12_30944	chr1H	2086250	CC	CC
JHI-Hv50k-2016-1971	chr1H	2100202	TT	TT
JHI-Hv50k-2016-1972	chr1H	2100306	AA	AA
SCRI_RS_124234	chr1H	2106384	TT	TT
JHI-Hv50k-2016-2092	chr1H	2175950	GG	GG
JHI-Hv50k-2016-2146	chr1H	2197644	TT	TT
JHI-Hv50k-2016-2322	chr1H	2262547	AA	AA
JHI-Hv50k-2016-2345	chr1H	2264487	CC	CC
JHI-Hv50k-2016-2374	chr1H	2266370	AA	AA
JHI-Hv50k-2016-2693	chr1H	2392219	TT	TT
JHI-Hv50k-2016-2855	chr1H	2497673	AA	AA
JHI-Hv50k-2016-2859	chr1H	2498024	SS	SS
JHI-Hv50k-2016-3048	chr1H	2553463	AA	AA
SCRI_RS_107687	chr1H	2577246	GG	GG
JHI-Hv50k-2016-2914	chr1H	2578103	CC	CC
JHI-Hv50k-2016-2931	chr1H	2579018	AA	AA
BOPA2_12_11311	chr1H	2582958	GG	GG
JHI-Hv50k-2016-3093	chr1H	2588776	AA	AA
JHI-Hv50k-2016-3260	chr1H	2970501	CC	CC
JHI-Hv50k-2016-3293	chr1H	2971702	AG	AG
JHI-Hv50k-2016-3964	chr1H	4325228	AA	AA
JHI-Hv50k-2016-3902	chr1H	4383656	CC	CC
JHI-Hv50k-2016-3897	chr1H	4384037	CC	CC
JHI-Hv50k-2016-3896	chr1H	4384148	GG	GG
JHI-Hv50k-2016-3891	chr1H	4384275	GG	GG
JHI-Hv50k-2016-3888	chr1H	4384409	TT	TT
JHI-Hv50k-2016-3887	chr1H	4384463	CC	CC
JHI-Hv50k-2016-3800	chr1H	4417012	TT	TT
SCRI_RS_232577	chr1H	4417659	CC	CC
JHI-Hv50k-2016-3779	chr1H	4417983	GG	GG
JHI-Hv50k-2016-3778	chr1H	4418057	AA	AA
JHI-Hv50k-2016-4228	chr1H	4435797	AC	AC
JHI-Hv50k-2016-4247	chr1H	4436876	TT	TT
JHI-Hv50k-2016-4257	chr1H	4437418	TT	TT
JHI-Hv50k-2016-4260	chr1H	4437729	CC	CC
JHI-Hv50k-2016-4156	chr1H	4485363	CC	CC
JHI-Hv50k-2016-4160	chr1H	4485789	CC	CC
JHI-Hv50k-2016-4164	chr1H	4486673	CC	CC
JHI-Hv50k-2016-4166	chr1H	4486861	TT	TT
JHI-Hv50k-2016-4167	chr1H	4487070	AA	AA
JHI-Hv50k-2016-4173	chr1H	4487317	CC	CC
JHI-Hv50k-2016-4203	chr1H	4510723	AA	AA
JHI-Hv50k-2016-4209	chr1H	4511444	AA	AA
JHI-Hv50k-2016-4216	chr1H	4512523	GG	GG
JHI-Hv50k-2016-4298	chr1H	4514693	TT	TT
SCRI_RS_149683	chr1H	4883803	CC	CC
JHI-Hv50k-2016-4657	chr1H	4884255	GG	GG
JHI-Hv50k-2016-4622	chr1H	4890428	GG	GG
JHI-Hv50k-2016-4600	chr1H	4891834	YY	YY
JHI-Hv50k-2016-4599	chr1H	4891878	AA	AA
SCRI_RS_82277	chr1H	4909384	CC	CC
JHI-Hv50k-2016-4532	chr1H	4910547	AA	AA
JHI-Hv50k-2016-4522	chr1H	4910986	GG	GG
JHI-Hv50k-2016-4520	chr1H	4911306	GG	GG
JHI-Hv50k-2016-4478	chr1H	4913158	TT	TT
JHI-Hv50k-2016-4445	chr1H	4917777	GG	GG
JHI-Hv50k-2016-4426	chr1H	4919585	AA	AA
JHI-Hv50k-2016-4422	chr1H	4919955	AA	AA
JHI-Hv50k-2016-4414	chr1H	4920296	AA	AA
JHI-Hv50k-2016-4387	chr1H	4921741	CC	CC
JHI-Hv50k-2016-4712	chr1H	5011134	YY	YY
JHI-Hv50k-2016-4713	chr1H	5011149	CC	CC
JHI-Hv50k-2016-4715	chr1H	5011296	AG	AG
JHI-Hv50k-2016-5102	chr1H	5040145	KK	KK
JHI-Hv50k-2016-4774	chr1H	5059376	YY	YY
JHI-Hv50k-2016-4775	chr1H	5059378	CC	CC
JHI-Hv50k-2016-4790	chr1H	5060171	AG	AG
JHI-Hv50k-2016-4822	chr1H	5067808	GG	GG
BOPA2_12_10636	chr1H	5069113	AA	AA
JHI-Hv50k-2016-4906	chr1H	5084730	GG	GG
JHI-Hv50k-2016-4918	chr1H	5085362	CC	CC
JHI-Hv50k-2016-4935	chr1H	5095648	CC	CC
JHI-Hv50k-2016-4942	chr1H	5096337	AA	AA
JHI-Hv50k-2016-4957	chr1H	5099186	TT	TT
JHI-Hv50k-2016-4971	chr1H	5100885	GG	GG
JHI-Hv50k-2016-5029	chr1H	5111179	CC	CC
JHI-Hv50k-2016-5030	chr1H	5111253	AA	AA
JHI-Hv50k-2016-5040	chr1H	5111610	TT	TT
JHI-Hv50k-2016-5042	chr1H	5111703	CC	CC
JHI-Hv50k-2016-5286	chr1H	5141313	GG	GG
JHI-Hv50k-2016-5246	chr1H	5152286	CC	CC
JHI-Hv50k-2016-5180	chr1H	5158936	GG	GG
JHI-Hv50k-2016-5139	chr1H	5160826	TT	TT
JHI-Hv50k-2016-5579	chr1H	5331517	CC	CC
JHI-Hv50k-2016-5571	chr1H	5332479	TT	TT
JHI-Hv50k-2016-274172	chr1H	5342901	AA	AA
JHI-Hv50k-2016-5493	chr1H	5345263	TT	TT
JHI-Hv50k-2016-5486	chr1H	5345678	GG	GG
JHI-Hv50k-2016-5448	chr1H	5348015	CC	CC
JHI-Hv50k-2016-5409	chr1H	5365383	CC	CC
BOPA1_4456-443	chr1H	5365383	GG	GG
JHI-Hv50k-2016-5404	chr1H	5367265	GG	GG
JHI-Hv50k-2016-5369	chr1H	5368773	YY	YY
JHI-Hv50k-2016-5337	chr1H	5396126	GG	GG
JHI-Hv50k-2016-5675	chr1H	5500214	AA	AA
JHI-Hv50k-2016-5674	chr1H	5500296	CC	CC
JHI-Hv50k-2016-5663	chr1H	5501259	GG	GG
JHI-Hv50k-2016-5784	chr1H	5662837	TT	TT
JHI-Hv50k-2016-5927	chr1H	5708724	AA	AA
JHI-Hv50k-2016-5959	chr1H	5711944	AA	AA
JHI-Hv50k-2016-5960	chr1H	5711953	AA	AA
JHI-Hv50k-2016-5993	chr1H	5716919	GG	GG
JHI-Hv50k-2016-6030	chr1H	5720864	TT	TT
JHI-Hv50k-2016-6041	chr1H	5722688	AA	AA
JHI-Hv50k-2016-6049	chr1H	5723084	AA	AA
JHI-Hv50k-2016-6050	chr1H	5723291	AA	AA
JHI-Hv50k-2016-6057	chr1H	5723858	GG	GG
JHI-Hv50k-2016-6159	chr1H	5838894	CC	CC
JHI-Hv50k-2016-6497	chr1H	5894914	CC	CC
JHI-Hv50k-2016-6496	chr1H	5894981	TT	TT
JHI-Hv50k-2016-6448	chr1H	5897742	AA	AA
JHI-Hv50k-2016-6447	chr1H	5897873	GG	GG
JHI-Hv50k-2016-6438	chr1H	5898099	AA	AA
JHI-Hv50k-2016-6437	chr1H	5898153	CC	CC
JHI-Hv50k-2016-6424	chr1H	5898700	CC	CC
JHI-Hv50k-2016-6421	chr1H	5898852	GG	GG
JHI-Hv50k-2016-6373	chr1H	5945447	CC	CC
JHI-Hv50k-2016-6735	chr1H	5973347	GG	GG
JHI-Hv50k-2016-6686	chr1H	5977789	CC	CC
JHI-Hv50k-2016-6679	chr1H	5978396	TT	TT
JHI-Hv50k-2016-6652	chr1H	5979485	TT	TT
JHI-Hv50k-2016-6626	chr1H	5981706	GG	GG
JHI-Hv50k-2016-6625	chr1H	5981780	GG	GG
JHI-Hv50k-2016-6607	chr1H	5982458	AA	AA
JHI-Hv50k-2016-6527	chr1H	6053803	GG	GG
JHI-Hv50k-2016-6529	chr1H	6054146	TT	TT
JHI-Hv50k-2016-6532	chr1H	6054464	AA	AA
JHI-Hv50k-2016-6533	chr1H	6054522	AA	AA
JHI-Hv50k-2016-6534	chr1H	6054583	GG	GG
JHI-Hv50k-2016-6543	chr1H	6055191	CC	CC
JHI-Hv50k-2016-6556	chr1H	6057208	GG	GG
SCRI_RS_198544	chr1H	6057448	GG	GG
JHI-Hv50k-2016-7067	chr1H	6143460	TT	TT
JHI-Hv50k-2016-7066	chr1H	6143584	AA	AA
BOPA2_12_30933	chr1H	6144213	GG	GG
JHI-Hv50k-2016-7051	chr1H	6145146	GG	GG
SCRI_RS_179144	chr1H	6145512	AA	AA
JHI-Hv50k-2016-7035	chr1H	6146257	CC	CC
JHI-Hv50k-2016-7033	chr1H	6146317	AA	AA
JHI-Hv50k-2016-7025	chr1H	6146642	CC	CC
JHI-Hv50k-2016-6897	chr1H	6154994	--	--
JHI-Hv50k-2016-6845	chr1H	6157218	AA	AA
JHI-Hv50k-2016-6838	chr1H	6157772	CC	CC
JHI-Hv50k-2016-7343	chr1H	6691871	CC	CC
JHI-Hv50k-2016-7270	chr1H	6708145	TT	TT
JHI-Hv50k-2016-7266	chr1H	6708670	AA	AA
JHI-Hv50k-2016-7265	chr1H	6708739	GG	GG
JHI-Hv50k-2016-7264	chr1H	6708820	GG	GG
JHI-Hv50k-2016-7263	chr1H	6709065	CC	CC
JHI-Hv50k-2016-7238	chr1H	6748485	AA	AA
JHI-Hv50k-2016-7237	chr1H	6748664	AA	AA
JHI-Hv50k-2016-7228	chr1H	6750087	AA	AA
JHI-Hv50k-2016-7222	chr1H	6750871	AA	AA
JHI-Hv50k-2016-7221	chr1H	6751028	CC	CC
JHI-Hv50k-2016-7219	chr1H	6751407	TT	TT
JHI-Hv50k-2016-7218	chr1H	6751461	CC	CC
JHI-Hv50k-2016-7452	chr1H	6788018	GG	GG
JHI-Hv50k-2016-7449	chr1H	6788295	CC	CC
JHI-Hv50k-2016-7443	chr1H	6788790	GG	GG
JHI-Hv50k-2016-7423	chr1H	6789891	CC	CC
JHI-Hv50k-2016-7405	chr1H	6809800	CC	CC
JHI-Hv50k-2016-7404	chr1H	6809858	GG	GG
JHI-Hv50k-2016-7394	chr1H	6810065	GG	GG
JHI-Hv50k-2016-373015	chr1H	6843570	AA	AA
JHI-Hv50k-2016-7619	chr1H	6863325	CC	CC
JHI-Hv50k-2016-7618	chr1H	6863426	CC	CC
JHI-Hv50k-2016-7612	chr1H	6869386	CC	CC
JHI-Hv50k-2016-7609	chr1H	6869654	CC	CC
JHI-Hv50k-2016-7695	chr1H	6981224	CC	CC
JHI-Hv50k-2016-7701	chr1H	6981990	TT	TT
JHI-Hv50k-2016-7843	chr1H	7573437	TT	TT
JHI-Hv50k-2016-7841	chr1H	7573696	TT	TT
JHI-Hv50k-2016-7793	chr1H	7582764	CC	CC
JHI-Hv50k-2016-7758	chr1H	7601189	TT	TT
JHI-Hv50k-2016-7757	chr1H	7601283	GG	GG
JHI-Hv50k-2016-7755	chr1H	7601315	CC	CC
JHI-Hv50k-2016-7753	chr1H	7601441	CC	CC
JHI-Hv50k-2016-7752	chr1H	7601559	GG	GG
JHI-Hv50k-2016-7860	chr1H	7633880	GG	GG
JHI-Hv50k-2016-7866	chr1H	7639801	GG	GG
JHI-Hv50k-2016-7869	chr1H	7640237	TT	TT
JHI-Hv50k-2016-7870	chr1H	7640341	AA	AA
JHI-Hv50k-2016-7921	chr1H	7763206	CC	CC
JHI-Hv50k-2016-7922	chr1H	7763279	CC	CC
JHI-Hv50k-2016-7936	chr1H	7765196	GG	GG
JHI-Hv50k-2016-7948	chr1H	7767888	GG	GG
JHI-Hv50k-2016-7963	chr1H	7772431	CC	CC
JHI-Hv50k-2016-7965	chr1H	7772581	CC	CC
BOPA1_7372-1253	chr1H	7773311	GG	GG
JHI-Hv50k-2016-7974	chr1H	7773624	AA	AA
JHI-Hv50k-2016-7888	chr1H	7848942	GG	GG
JHI-Hv50k-2016-7887	chr1H	7849065	GG	GG
JHI-Hv50k-2016-7883	chr1H	7851084	GG	GG
BOPA1_6949-895	chr1H	7857921	GG	GG
SCRI_RS_184274	chr1H	7944100	AA	AA
JHI-Hv50k-2016-8060	chr1H	7944410	TT	TT
JHI-Hv50k-2016-8002	chr1H	8053741	CC	CC
JHI-Hv50k-2016-7989	chr1H	8054599	GG	GG
JHI-Hv50k-2016-7986	chr1H	8054794	CC	CC
JHI-Hv50k-2016-7985	chr1H	8054795	GG	GG
JHI-Hv50k-2016-7983	chr1H	8054904	TT	TT
JHI-Hv50k-2016-8214	chr1H	8217310	TT	TT
JHI-Hv50k-2016-8208	chr1H	8217457	AA	AA
JHI-Hv50k-2016-8128	chr1H	8317302	AA	AA
JHI-Hv50k-2016-8131	chr1H	8317568	AA	AA
JHI-Hv50k-2016-8132	chr1H	8317683	AA	AA
JHI-Hv50k-2016-8173	chr1H	8320561	CC	CC
JHI-Hv50k-2016-8306	chr1H	8354465	AA	AA
JHI-Hv50k-2016-8341	chr1H	8356338	CC	CC
JHI-Hv50k-2016-8361	chr1H	8357410	AA	AA
JHI-Hv50k-2016-8401	chr1H	8520543	TT	TT
JHI-Hv50k-2016-8403	chr1H	8521079	GG	GG
JHI-Hv50k-2016-8460	chr1H	8528373	AA	AA
JHI-Hv50k-2016-8463	chr1H	8528485	AA	AA
JHI-Hv50k-2016-8493	chr1H	8531608	AA	AA
JHI-Hv50k-2016-8507	chr1H	8532319	CC	CC
JHI-Hv50k-2016-8553	chr1H	8614434	AG	AG
JHI-Hv50k-2016-8602	chr1H	8646105	GG	GG
JHI-Hv50k-2016-8609	chr1H	8647430	AA	AA
JHI-Hv50k-2016-8618	chr1H	8648651	TT	TT
JHI-Hv50k-2016-8627	chr1H	8648911	CC	CC
JHI-Hv50k-2016-8842	chr1H	8865731	GG	GG
JHI-Hv50k-2016-8841	chr1H	8865842	TT	TT
JHI-Hv50k-2016-8840	chr1H	8865992	CC	CC
SCRI_RS_222250	chr1H	8875315	GG	GG
JHI-Hv50k-2016-8809	chr1H	8875545	TT	TT
JHI-Hv50k-2016-8804	chr1H	8876081	CC	CC
JHI-Hv50k-2016-8793	chr1H	8877319	CC	CC
JHI-Hv50k-2016-8791	chr1H	8877764	TT	TT
JHI-Hv50k-2016-8786	chr1H	8878288	GG	GG
JHI-Hv50k-2016-8779	chr1H	8878486	GG	GG
JHI-Hv50k-2016-8723	chr1H	8891934	AA	AA
JHI-Hv50k-2016-8710	chr1H	8892870	CC	CC
JHI-Hv50k-2016-8950	chr1H	8921087	TT	TT
JHI-Hv50k-2016-8951	chr1H	8921208	AA	AA
JHI-Hv50k-2016-8961	chr1H	8922316	TT	TT
JHI-Hv50k-2016-8968	chr1H	8923397	GG	GG
JHI-Hv50k-2016-8969	chr1H	8923647	CC	CC
JHI-Hv50k-2016-9033	chr1H	8936530	TT	TT
BOPA2_12_31149	chr1H	8937819	GG	GG
JHI-Hv50k-2016-9131	chr1H	8949950	GG	GG
JHI-Hv50k-2016-9149	chr1H	8951658	CC	CC
JHI-Hv50k-2016-9160	chr1H	8952888	CC	CC
JHI-Hv50k-2016-9204	chr1H	8999612	CC	CC
JHI-Hv50k-2016-9199	chr1H	9000040	GG	GG
JHI-Hv50k-2016-9198	chr1H	9000288	AA	AA
JHI-Hv50k-2016-9183	chr1H	9001146	CC	CC
JHI-Hv50k-2016-9238	chr1H	9049692	AA	AA
JHI-Hv50k-2016-9237	chr1H	9049757	GG	GG
JHI-Hv50k-2016-9232	chr1H	9050382	AA	AA
JHI-Hv50k-2016-9229	chr1H	9056949	TT	TT
JHI-Hv50k-2016-9470	chr1H	9108358	CC	CC
JHI-Hv50k-2016-9500	chr1H	9313607	CC	CC
SCRI_RS_134663	chr1H	9313686	GG	GG
JHI-Hv50k-2016-9518	chr1H	9315052	GG	GG
JHI-Hv50k-2016-9519	chr1H	9315125	CC	CC
JHI-Hv50k-2016-9524	chr1H	9315479	CC	CC
JHI-Hv50k-2016-9547	chr1H	9317091	YY	YY
JHI-Hv50k-2016-9563	chr1H	9318163	CC	CC
JHI-Hv50k-2016-9567	chr1H	9318736	GG	GG
JHI-Hv50k-2016-9597	chr1H	9330717	TT	TT
JHI-Hv50k-2016-9600	chr1H	9331706	AA	AA
JHI-Hv50k-2016-9615	chr1H	9334749	YY	YY
JHI-Hv50k-2016-9618	chr1H	9334992	TT	TT
JHI-Hv50k-2016-9620	chr1H	9335095	GG	GG
BOPA2_12_30918	chr1H	9335162	AA	AA
JHI-Hv50k-2016-9624	chr1H	9335417	AA	AA
BOPA2_12_30919	chr1H	9335559	GG	GG
JHI-Hv50k-2016-9863	chr1H	9411455	TT	TT
JHI-Hv50k-2016-9857	chr1H	9413826	CC	CC
BOPA2_12_30952	chr1H	9415079	AA	AA
JHI-Hv50k-2016-9842	chr1H	9415120	CC	CC
BOPA2_12_30950	chr1H	9415220	GG	GG
JHI-Hv50k-2016-9748	chr1H	9490190	AA	AA
JHI-Hv50k-2016-9731	chr1H	9491094	GG	GG
JHI-Hv50k-2016-9721	chr1H	9498985	GG	GG
JHI-Hv50k-2016-9703	chr1H	9501073	GG	GG
JHI-Hv50k-2016-9699	chr1H	9501788	TT	TT
JHI-Hv50k-2016-9680	chr1H	9505779	GG	GG
JHI-Hv50k-2016-232115	chr1H	9587770	CC	CC
JHI-Hv50k-2016-10019	chr1H	9609944	GG	GG
JHI-Hv50k-2016-10004	chr1H	9610793	CC	CC
JHI-Hv50k-2016-9989	chr1H	9611427	CC	CC
JHI-Hv50k-2016-9987	chr1H	9611520	AA	AA
JHI-Hv50k-2016-9983	chr1H	9611752	AA	AA
JHI-Hv50k-2016-9963	chr1H	9612582	CC	CC
JHI-Hv50k-2016-9956	chr1H	9612850	CC	CC
JHI-Hv50k-2016-9903	chr1H	9621809	AA	AA
JHI-Hv50k-2016-9902	chr1H	9621881	AA	AA
JHI-Hv50k-2016-10164	chr1H	9900424	AA	--
JHI-Hv50k-2016-10148	chr1H	9902634	GG	GG
JHI-Hv50k-2016-10222	chr1H	10098295	AA	AA
JHI-Hv50k-2016-10223	chr1H	10098311	CC	CC
JHI-Hv50k-2016-10241	chr1H	10099955	AA	AA
JHI-Hv50k-2016-10265	chr1H	10193551	CC	CC
JHI-Hv50k-2016-10262	chr1H	10194401	CC	CC
JHI-Hv50k-2016-10260	chr1H	10194565	TT	TT
JHI-Hv50k-2016-10280	chr1H	10222170	CC	CC
JHI-Hv50k-2016-10283	chr1H	10222515	CC	CC
JHI-Hv50k-2016-10286	chr1H	10222779	AA	AA
JHI-Hv50k-2016-10289	chr1H	10222804	AA	AA
JHI-Hv50k-2016-10366	chr1H	10548817	CC	CC
JHI-Hv50k-2016-10365	chr1H	10549003	TT	TT
JHI-Hv50k-2016-10363	chr1H	10549220	AA	AA
JHI-Hv50k-2016-10336	chr1H	10556470	GG	GG
JHI-Hv50k-2016-10333	chr1H	10557869	CC	CC
JHI-Hv50k-2016-10330	chr1H	10558406	TT	TT
SCRI_RS_148733	chr1H	10558966	GG	GG
JHI-Hv50k-2016-10325	chr1H	10559377	CC	CC
JHI-Hv50k-2016-10419	chr1H	10819427	GG	GG
JHI-Hv50k-2016-10432	chr1H	10821006	TT	TT
JHI-Hv50k-2016-10440	chr1H	10822340	AA	AA
JHI-Hv50k-2016-10443	chr1H	10822688	GG	GG
JHI-Hv50k-2016-10445	chr1H	10822780	AA	AA
SCRI_RS_137023	chr1H	10824488	GG	GG
SCRI_RS_164150	chr1H	10825891	CC	CC
JHI-Hv50k-2016-10472	chr1H	10825897	TT	TT
JHI-Hv50k-2016-10491	chr1H	10827619	CC	CC
JHI-Hv50k-2016-10391	chr1H	10909355	GG	GG
JHI-Hv50k-2016-10570	chr1H	11245886	TT	TT
JHI-Hv50k-2016-10580	chr1H	11305697	AA	AA
JHI-Hv50k-2016-10665	chr1H	11461402	KK	KK
JHI-Hv50k-2016-10678	chr1H	11469589	GG	GG
JHI-Hv50k-2016-10692	chr1H	11470953	CC	CC
JHI-Hv50k-2016-10645	chr1H	11495730	TT	TT
JHI-Hv50k-2016-10643	chr1H	11495905	TT	TT
JHI-Hv50k-2016-10642	chr1H	11495956	GG	GG
JHI-Hv50k-2016-10609	chr1H	11521596	CC	CC
JHI-Hv50k-2016-10800	chr1H	11545250	GG	GG
JHI-Hv50k-2016-10782	chr1H	11546609	GG	GG
JHI-Hv50k-2016-10780	chr1H	11546707	AA	AA
JHI-Hv50k-2016-10779	chr1H	11546863	CC	CC
JHI-Hv50k-2016-10875	chr1H	11626745	TT	TT
JHI-Hv50k-2016-10930	chr1H	11629115	CC	CC
JHI-Hv50k-2016-10958	chr1H	11629931	YY	YY
JHI-Hv50k-2016-10989	chr1H	11796298	CC	CC
JHI-Hv50k-2016-10994	chr1H	11796532	TT	TT
SCRI_RS_130600	chr1H	11796909	AA	AA
SCRI_RS_130592	chr1H	11797211	AA	AA
JHI-Hv50k-2016-11028	chr1H	11802511	CC	CC
SCRI_RS_169942	chr1H	11809668	GG	GG
JHI-Hv50k-2016-11098	chr1H	11835775	TT	TT
JHI-Hv50k-2016-11134	chr1H	11857416	AA	AA
JHI-Hv50k-2016-11135	chr1H	11857520	GG	GG
JHI-Hv50k-2016-11139	chr1H	11857620	GG	GG
JHI-Hv50k-2016-11149	chr1H	11865579	GG	GG
JHI-Hv50k-2016-11188	chr1H	11882172	AA	AA
JHI-Hv50k-2016-11190	chr1H	11882313	CC	CC
JHI-Hv50k-2016-11201	chr1H	11883878	AA	AA
JHI-Hv50k-2016-11234	chr1H	12107088	GG	GG
JHI-Hv50k-2016-11230	chr1H	12107238	CC	CC
JHI-Hv50k-2016-11229	chr1H	12107377	TT	TT
JHI-Hv50k-2016-11221	chr1H	12107704	TT	TT
JHI-Hv50k-2016-11408	chr1H	12698717	CC	CC
JHI-Hv50k-2016-11528	chr1H	12803897	TT	TT
JHI-Hv50k-2016-11522	chr1H	12804528	TT	TT
JHI-Hv50k-2016-11520	chr1H	12804733	GG	GG
JHI-Hv50k-2016-11495	chr1H	12808911	GG	GG
JHI-Hv50k-2016-11481	chr1H	12809927	TT	TT
SCRI_RS_189465	chr1H	13187033	CC	CC
JHI-Hv50k-2016-11646	chr1H	13209817	GG	GG
JHI-Hv50k-2016-11650	chr1H	13210257	TT	TT
JHI-Hv50k-2016-11651	chr1H	13210522	TT	TT
JHI-Hv50k-2016-11704	chr1H	13343738	CC	CC
JHI-Hv50k-2016-11714	chr1H	13344354	GG	GG
JHI-Hv50k-2016-11736	chr1H	13348126	CC	CC
JHI-Hv50k-2016-11739	chr1H	13348357	CC	CC
JHI-Hv50k-2016-11753	chr1H	13379830	TT	TT
JHI-Hv50k-2016-11768	chr1H	13381314	CC	CC
JHI-Hv50k-2016-11776	chr1H	13381861	GG	GG
JHI-Hv50k-2016-11778	chr1H	13381960	CC	CC
JHI-Hv50k-2016-11808	chr1H	13387091	CC	CC
JHI-Hv50k-2016-11824	chr1H	13388270	AA	AA
JHI-Hv50k-2016-11870	chr1H	13398972	GG	GG
JHI-Hv50k-2016-11873	chr1H	13399172	TT	TT
JHI-Hv50k-2016-11874	chr1H	13399228	AA	AA
JHI-Hv50k-2016-11876	chr1H	13399581	TT	TT
JHI-Hv50k-2016-11877	chr1H	13399620	AA	AA
JHI-Hv50k-2016-11910	chr1H	13433309	AG	AG
JHI-Hv50k-2016-11911	chr1H	13433366	GG	GG
BOPA2_12_30948	chr1H	13470348	AA	AA
JHI-Hv50k-2016-240855	chr1H	13526497	CC	CC
SCRI_RS_139220	chr1H	13863417	GG	GG
JHI-Hv50k-2016-142044	chr1H	13965636	CC	CC
JHI-Hv50k-2016-11970	chr1H	14100028	AA	AA
JHI-Hv50k-2016-11974	chr1H	14100665	GG	GG
JHI-Hv50k-2016-11980	chr1H	14101771	TT	TT
JHI-Hv50k-2016-12129	chr1H	14147931	AA	AA
JHI-Hv50k-2016-12122	chr1H	14148593	AA	AA
JHI-Hv50k-2016-12117	chr1H	14149277	CC	CC
JHI-Hv50k-2016-12110	chr1H	14149587	GG	GG
JHI-Hv50k-2016-12094	chr1H	14153191	AA	AA
JHI-Hv50k-2016-12217	chr1H	14255554	CC	CC
JHI-Hv50k-2016-12202	chr1H	14305343	--	--
JHI-Hv50k-2016-12355	chr1H	14389361	CC	CC
JHI-Hv50k-2016-12344	chr1H	14392584	AA	AA
JHI-Hv50k-2016-12336	chr1H	14393060	GG	GG
JHI-Hv50k-2016-12514	chr1H	14646684	TT	TT
JHI-Hv50k-2016-12517	chr1H	14646974	AA	AA
JHI-Hv50k-2016-12523	chr1H	14648544	AA	AA
JHI-Hv50k-2016-12547	chr1H	14657271	TT	TT
JHI-Hv50k-2016-12594	chr1H	14659272	CC	CC
JHI-Hv50k-2016-12602	chr1H	14659868	AA	AA
JHI-Hv50k-2016-12642	chr1H	14665371	TT	TT
JHI-Hv50k-2016-12666	chr1H	14667554	AA	AA
JHI-Hv50k-2016-12669	chr1H	14667678	GG	GG
JHI-Hv50k-2016-12670	chr1H	14667926	CC	CC
JHI-Hv50k-2016-12682	chr1H	14713075	CC	CC
JHI-Hv50k-2016-12689	chr1H	14713464	TT	TT
JHI-Hv50k-2016-12699	chr1H	14714468	TT	TT
JHI-Hv50k-2016-12700	chr1H	14714585	TT	TT
JHI-Hv50k-2016-12702	chr1H	14714639	AA	AA
JHI-Hv50k-2016-12703	chr1H	14714750	CC	CC
JHI-Hv50k-2016-12704	chr1H	14714758	GG	GG
JHI-Hv50k-2016-12707	chr1H	14714982	GG	GG
JHI-Hv50k-2016-12715	chr1H	14715521	CC	CC
BOPA1_2496-1916	chr1H	14717385	AA	AA
JHI-Hv50k-2016-12736	chr1H	14717581	CC	CC
JHI-Hv50k-2016-12802	chr1H	14725701	CC	CC
BOPA1_10922-503	chr1H	14726416	AA	AA
JHI-Hv50k-2016-12821	chr1H	14726689	AA	AA
JHI-Hv50k-2016-12829	chr1H	14732614	AA	AA
BOPA2_12_30876	chr1H	14738219	GG	GG
BOPA2_12_30877	chr1H	14738391	GG	GG
JHI-Hv50k-2016-12866	chr1H	14840526	AA	AA
JHI-Hv50k-2016-12862	chr1H	14840767	CC	CC
JHI-Hv50k-2016-12910	chr1H	14844398	TT	TT
JHI-Hv50k-2016-12926	chr1H	14848408	AA	AA
JHI-Hv50k-2016-12930	chr1H	14848642	AA	AA
JHI-Hv50k-2016-12956	chr1H	15080237	TT	TT
JHI-Hv50k-2016-12959	chr1H	15080341	GG	GG
JHI-Hv50k-2016-12965	chr1H	15080881	CC	CC
JHI-Hv50k-2016-12986	chr1H	15084935	AA	AA
JHI-Hv50k-2016-13004	chr1H	15093474	GG	GG
JHI-Hv50k-2016-13011	chr1H	15094237	TT	TT
JHI-Hv50k-2016-13033	chr1H	15094982	CC	CC
JHI-Hv50k-2016-13067	chr1H	15387179	AG	AG
JHI-Hv50k-2016-13068	chr1H	15387382	GG	GG
JHI-Hv50k-2016-13085	chr1H	15396697	CC	CC
JHI-Hv50k-2016-13093	chr1H	15397112	GG	GG
JHI-Hv50k-2016-13113	chr1H	15402597	CC	CC
JHI-Hv50k-2016-13154	chr1H	15437643	TT	TT
JHI-Hv50k-2016-13200	chr1H	15525480	AA	AA
JHI-Hv50k-2016-13203	chr1H	15525589	GG	GG
SCRI_RS_124926	chr1H	15530669	TT	TT
JHI-Hv50k-2016-13227	chr1H	15530956	CC	CC
JHI-Hv50k-2016-13232	chr1H	15532242	TT	TT
JHI-Hv50k-2016-13237	chr1H	15532852	AA	AA
JHI-Hv50k-2016-13238	chr1H	15533217	CC	CC
BOPA1_6792-1945	chr1H	15534038	AA	AA
JHI-Hv50k-2016-13243	chr1H	15534469	TT	TT
JHI-Hv50k-2016-13244	chr1H	15534635	GG	GG
JHI-Hv50k-2016-13248	chr1H	15534861	AA	AA
JHI-Hv50k-2016-13258	chr1H	15753757	TT	TT
JHI-Hv50k-2016-13262	chr1H	15754998	CC	CC
JHI-Hv50k-2016-13264	chr1H	15755085	AA	AA
JHI-Hv50k-2016-13282	chr1H	15760126	GG	GG
JHI-Hv50k-2016-13349	chr1H	16020171	GG	GG
JHI-Hv50k-2016-13350	chr1H	16020431	AG	AG
JHI-Hv50k-2016-13359	chr1H	16042188	SS	SS
SCRI_RS_169091	chr1H	16127608	TT	TT
JHI-Hv50k-2016-13366	chr1H	16128351	CC	CC
SCRI_RS_182603	chr1H	16128693	CC	CC
JHI-Hv50k-2016-13405	chr1H	16286429	TT	TT
JHI-Hv50k-2016-13382	chr1H	16287634	TT	TT
JHI-Hv50k-2016-13374	chr1H	16287935	CC	CC
JHI-Hv50k-2016-13372	chr1H	16288029	GG	GG
JHI-Hv50k-2016-13437	chr1H	16448950	TT	TT
JHI-Hv50k-2016-13434	chr1H	16449419	GG	GG
JHI-Hv50k-2016-13427	chr1H	16451143	GG	GG
JHI-Hv50k-2016-13419	chr1H	16453037	AA	AA
JHI-Hv50k-2016-13417	chr1H	16453691	TT	TT
JHI-Hv50k-2016-13416	chr1H	16453716	AA	AA
JHI-Hv50k-2016-13415	chr1H	16454510	AA	AA
JHI-Hv50k-2016-13496	chr1H	16532670	TT	TT
JHI-Hv50k-2016-13499	chr1H	16533080	CC	CC
JHI-Hv50k-2016-13500	chr1H	16533420	GG	GG
JHI-Hv50k-2016-13509	chr1H	16534485	TT	TT
JHI-Hv50k-2016-13516	chr1H	16536127	GG	GG
JHI-Hv50k-2016-13520	chr1H	16536602	GG	GG
JHI-Hv50k-2016-13541	chr1H	16660665	CC	CC
JHI-Hv50k-2016-13583	chr1H	16851154	AA	AA
JHI-Hv50k-2016-13582	chr1H	16851354	AA	AA
JHI-Hv50k-2016-13566	chr1H	16855359	TT	TT
JHI-Hv50k-2016-13562	chr1H	16856957	AA	AA
JHI-Hv50k-2016-13621	chr1H	17311517	TT	TT
SCRI_RS_122490	chr1H	17320304	GG	GG
SCRI_RS_88375	chr1H	17321221	GG	GG
JHI-Hv50k-2016-13740	chr1H	17322846	CC	CC
JHI-Hv50k-2016-13743	chr1H	17323124	CC	CC
JHI-Hv50k-2016-13744	chr1H	17323178	CC	CC
JHI-Hv50k-2016-13749	chr1H	17323412	GG	GG
JHI-Hv50k-2016-13782	chr1H	17506624	GG	GG
JHI-Hv50k-2016-13798	chr1H	17508140	TT	TT
JHI-Hv50k-2016-13804	chr1H	17509434	AA	AA
JHI-Hv50k-2016-13805	chr1H	17509460	GG	GG
SCRI_RS_150226	chr1H	17534189	CC	CC
JHI-Hv50k-2016-13961	chr1H	17861916	AA	AA
JHI-Hv50k-2016-14002	chr1H	19430820	GG	GG
JHI-Hv50k-2016-14076	chr1H	19436963	CC	CC
JHI-Hv50k-2016-14148	chr1H	19494142	GG	GG
JHI-Hv50k-2016-14146	chr1H	19494182	GG	GG
JHI-Hv50k-2016-14145	chr1H	19494259	GG	GG
JHI-Hv50k-2016-14144	chr1H	19494339	GG	GG
JHI-Hv50k-2016-14255	chr1H	19595126	CC	CC
JHI-Hv50k-2016-14258	chr1H	19595379	AA	AA
JHI-Hv50k-2016-14263	chr1H	19596149	GG	GG
JHI-Hv50k-2016-14300	chr1H	19602310	AA	AA
JHI-Hv50k-2016-14306	chr1H	19603356	CC	CC
JHI-Hv50k-2016-14315	chr1H	19606007	AA	AA
SCRI_RS_151047	chr1H	19606331	CC	CC
SCRI_RS_235243	chr1H	19819048	TT	TT
JHI-Hv50k-2016-14323	chr1H	19819667	GG	GG
JHI-Hv50k-2016-14331	chr1H	19820601	CC	CC
JHI-Hv50k-2016-14332	chr1H	19820773	GG	GG
JHI-Hv50k-2016-14342	chr1H	19822260	CC	CC
JHI-Hv50k-2016-14345	chr1H	19822500	AA	AA
JHI-Hv50k-2016-14349	chr1H	19822789	AA	AA
JHI-Hv50k-2016-14418	chr1H	19835559	CC	CC
JHI-Hv50k-2016-14570	chr1H	20124134	CC	CC
JHI-Hv50k-2016-14553	chr1H	20125145	CC	CC
JHI-Hv50k-2016-14551	chr1H	20125271	AA	AA
SCRI_RS_117492	chr1H	20127294	AA	AA
JHI-Hv50k-2016-14498	chr1H	20128953	GG	GG
JHI-Hv50k-2016-14491	chr1H	20129094	GG	GG
JHI-Hv50k-2016-14484	chr1H	20132767	TT	TT
JHI-Hv50k-2016-14482	chr1H	20133289	TT	TT
JHI-Hv50k-2016-14477	chr1H	20134144	CC	CC
JHI-Hv50k-2016-14476	chr1H	20134235	GG	GG
JHI-Hv50k-2016-14473	chr1H	20134412	GG	GG
JHI-Hv50k-2016-14629	chr1H	20382570	CC	CC
JHI-Hv50k-2016-14617	chr1H	20386933	GG	GG
JHI-Hv50k-2016-14603	chr1H	20454366	TT	TT
JHI-Hv50k-2016-14602	chr1H	20454632	GG	GG
JHI-Hv50k-2016-14601	chr1H	20454694	AA	AA
JHI-Hv50k-2016-14597	chr1H	20454885	AA	AA
JHI-Hv50k-2016-14718	chr1H	20541269	AA	AA
JHI-Hv50k-2016-14717	chr1H	20541413	GG	GG
JHI-Hv50k-2016-14705	chr1H	20557342	GG	GG
BOPA1_5318-436	chr1H	20591395	CC	CC
JHI-Hv50k-2016-14691	chr1H	20592239	TT	TT
JHI-Hv50k-2016-14683	chr1H	20592889	TT	TT
JHI-Hv50k-2016-14681	chr1H	20593217	GG	GG
JHI-Hv50k-2016-14675	chr1H	20595493	AA	AA
JHI-Hv50k-2016-229011	chr1H	20600802	GG	GG
JHI-Hv50k-2016-14644	chr1H	20601107	GG	GG
JHI-Hv50k-2016-14899	chr1H	20662233	AA	AA
JHI-Hv50k-2016-14903	chr1H	20664387	AA	AA
JHI-Hv50k-2016-14904	chr1H	20664480	TT	TT
JHI-Hv50k-2016-14906	chr1H	20665606	TT	TT
JHI-Hv50k-2016-14907	chr1H	20666438	CC	CC
JHI-Hv50k-2016-14867	chr1H	20700357	AA	AA
JHI-Hv50k-2016-14793	chr1H	20738919	AA	AA
JHI-Hv50k-2016-14788	chr1H	20739250	GG	GG
JHI-Hv50k-2016-14760	chr1H	20741213	CC	CC
JHI-Hv50k-2016-14929	chr1H	20781588	AA	AA
JHI-Hv50k-2016-14930	chr1H	20781640	CC	CC
JHI-Hv50k-2016-14932	chr1H	20781755	CC	CC
JHI-Hv50k-2016-14933	chr1H	20781869	TT	TT
JHI-Hv50k-2016-15016	chr1H	20811761	GG	GG
JHI-Hv50k-2016-15013	chr1H	20811887	CC	CC
JHI-Hv50k-2016-15012	chr1H	20811940	CC	CC
JHI-Hv50k-2016-15008	chr1H	20812327	GG	GG
JHI-Hv50k-2016-14950	chr1H	20818473	CC	CC
JHI-Hv50k-2016-15025	chr1H	20913708	AA	AA
JHI-Hv50k-2016-15026	chr1H	20914226	CC	CC
JHI-Hv50k-2016-15027	chr1H	20914506	TT	TT
JHI-Hv50k-2016-15028	chr1H	20914552	TT	TT
JHI-Hv50k-2016-15029	chr1H	20914631	GG	GG
JHI-Hv50k-2016-15033	chr1H	20915151	GG	GG
JHI-Hv50k-2016-15043	chr1H	20915868	GG	GG
JHI-Hv50k-2016-15048	chr1H	20915975	TT	TT
JHI-Hv50k-2016-15050	chr1H	20916076	AA	AA
JHI-Hv50k-2016-15051	chr1H	20916131	AA	AA
JHI-Hv50k-2016-15062	chr1H	20916728	GG	GG
JHI-Hv50k-2016-15065	chr1H	20917011	GG	GG
JHI-Hv50k-2016-15066	chr1H	20917155	GG	GG
JHI-Hv50k-2016-15067	chr1H	20917267	GG	GG
JHI-Hv50k-2016-15068	chr1H	20917393	AG	AG
JHI-Hv50k-2016-15072	chr1H	20917503	GG	GG
JHI-Hv50k-2016-15073	chr1H	20917555	CC	CC
JHI-Hv50k-2016-15075	chr1H	20917652	CC	CC
JHI-Hv50k-2016-15082	chr1H	20917858	GG	GG
JHI-Hv50k-2016-15099	chr1H	20918589	GG	GG
JHI-Hv50k-2016-15113	chr1H	20931089	TT	TT
JHI-Hv50k-2016-15116	chr1H	20931333	TT	TT
JHI-Hv50k-2016-15117	chr1H	20931468	GG	GG
JHI-Hv50k-2016-15118	chr1H	20931651	TT	TT
JHI-Hv50k-2016-15129	chr1H	20934121	CC	CC
JHI-Hv50k-2016-15134	chr1H	20940733	CC	CC
JHI-Hv50k-2016-15135	chr1H	20940997	GG	GG
JHI-Hv50k-2016-15136	chr1H	20941210	TT	TT
JHI-Hv50k-2016-15143	chr1H	20941644	CC	CC
JHI-Hv50k-2016-15144	chr1H	20941707	GG	GG
JHI-Hv50k-2016-15145	chr1H	20941725	CC	CC
JHI-Hv50k-2016-15149	chr1H	20944886	CC	CC
JHI-Hv50k-2016-15151	chr1H	20945137	GG	GG
JHI-Hv50k-2016-15152	chr1H	20945275	CC	CC
BOPA1_5194-1118	chr1H	20945401	CC	CC
JHI-Hv50k-2016-15160	chr1H	20945741	CC	CC
JHI-Hv50k-2016-15164	chr1H	20945905	AA	AA
JHI-Hv50k-2016-15183	chr1H	20984707	CC	CC
JHI-Hv50k-2016-15195	chr1H	20985157	GG	GG
JHI-Hv50k-2016-15198	chr1H	20985544	AG	AG
JHI-Hv50k-2016-15206	chr1H	20986960	CC	CC
JHI-Hv50k-2016-15222	chr1H	21035306	AA	AA
JHI-Hv50k-2016-15232	chr1H	21035524	CC	CC
JHI-Hv50k-2016-15252	chr1H	21038945	AA	AA
JHI-Hv50k-2016-15254	chr1H	21039038	YY	YY
JHI-Hv50k-2016-15255	chr1H	21039091	TT	TT
JHI-Hv50k-2016-15256	chr1H	21039145	CC	CC
JHI-Hv50k-2016-15264	chr1H	21053583	CC	CC
SCRI_RS_176084	chr1H	21243481	GG	GG
JHI-Hv50k-2016-15283	chr1H	21243730	AA	AA
JHI-Hv50k-2016-15302	chr1H	21387126	TT	TT
JHI-Hv50k-2016-15319	chr1H	21488477	GG	GG
JHI-Hv50k-2016-15317	chr1H	21488689	TT	TT
BOPA1_6081-850	chr1H	21488936	AA	AA
JHI-Hv50k-2016-15341	chr1H	21600712	WW	WW
JHI-Hv50k-2016-15328	chr1H	21626940	TT	TT
JHI-Hv50k-2016-15327	chr1H	21627326	GG	GG
JHI-Hv50k-2016-15324	chr1H	21629161	AA	AA
JHI-Hv50k-2016-15323	chr1H	21631506	CC	CC
JHI-Hv50k-2016-15322	chr1H	21632138	AT	AT
JHI-Hv50k-2016-15347	chr1H	21744839	CC	CC
JHI-Hv50k-2016-15348	chr1H	21749654	YY	YY
JHI-Hv50k-2016-15349	chr1H	21749891	AA	AA
JHI-Hv50k-2016-15350	chr1H	21749958	GG	GG
JHI-Hv50k-2016-15355	chr1H	21758202	CC	CC
JHI-Hv50k-2016-15419	chr1H	22081586	AA	AA
JHI-Hv50k-2016-15414	chr1H	22083080	TT	TT
JHI-Hv50k-2016-15410	chr1H	22085730	AA	AA
JHI-Hv50k-2016-15408	chr1H	22087541	AA	AA
JHI-Hv50k-2016-15407	chr1H	22087681	CC	CC
SCRI_RS_239784	chr1H	22087813	AA	AA
JHI-Hv50k-2016-15425	chr1H	22116890	GG	GG
JHI-Hv50k-2016-15510	chr1H	22382132	GG	GG
JHI-Hv50k-2016-15515	chr1H	22382619	GG	GG
JHI-Hv50k-2016-15523	chr1H	22383271	CC	CC
JHI-Hv50k-2016-15529	chr1H	22383522	CC	CC
JHI-Hv50k-2016-15574	chr1H	22385907	TT	TT
JHI-Hv50k-2016-15598	chr1H	22404786	CC	CC
JHI-Hv50k-2016-15633	chr1H	22428566	YY	YY
JHI-Hv50k-2016-15630	chr1H	22428740	TT	TT
BOPA2_12_31276	chr1H	22443966	AA	AA
JHI-Hv50k-2016-15610	chr1H	22461559	TT	TT
JHI-Hv50k-2016-15609	chr1H	22461856	TT	TT
JHI-Hv50k-2016-15608	chr1H	22461928	TT	TT
JHI-Hv50k-2016-15607	chr1H	22462101	GG	GG
JHI-Hv50k-2016-15722	chr1H	22508124	CC	CC
JHI-Hv50k-2016-15719	chr1H	22508562	AA	AA
JHI-Hv50k-2016-15718	chr1H	22508706	AA	AA
JHI-Hv50k-2016-15715	chr1H	22509787	GG	GG
JHI-Hv50k-2016-15711	chr1H	22510300	AA	AA
JHI-Hv50k-2016-15710	chr1H	22510396	AA	AA
JHI-Hv50k-2016-15708	chr1H	22510882	TT	TT
JHI-Hv50k-2016-15707	chr1H	22511282	AA	AA
JHI-Hv50k-2016-15705	chr1H	22511628	AA	AA
JHI-Hv50k-2016-15731	chr1H	22764729	CC	CC
JHI-Hv50k-2016-15730	chr1H	22764869	TT	TT
JHI-Hv50k-2016-15733	chr1H	22785221	CC	CC
JHI-Hv50k-2016-15732	chr1H	22785255	TT	TT
JHI-Hv50k-2016-15789	chr1H	22998198	GG	GG
JHI-Hv50k-2016-15816	chr1H	23240194	CC	CC
JHI-Hv50k-2016-15867	chr1H	23462157	GG	GG
JHI-Hv50k-2016-15868	chr1H	23462371	CC	CC
JHI-Hv50k-2016-15869	chr1H	23462390	CC	CC
JHI-Hv50k-2016-15870	chr1H	23462517	TT	TT
JHI-Hv50k-2016-15952	chr1H	23788373	TT	TT
JHI-Hv50k-2016-15962	chr1H	23811645	GG	GG
JHI-Hv50k-2016-15963	chr1H	23843205	GG	GG
JHI-Hv50k-2016-15964	chr1H	23843306	GG	GG
JHI-Hv50k-2016-16019	chr1H	23997939	GG	GG
JHI-Hv50k-2016-16025	chr1H	24027403	AA	AA
JHI-Hv50k-2016-16026	chr1H	24027583	AA	AA
JHI-Hv50k-2016-16027	chr1H	24027641	GG	GG
JHI-Hv50k-2016-16033	chr1H	24140619	TT	TT
JHI-Hv50k-2016-16035	chr1H	24140668	GG	GG
JHI-Hv50k-2016-16053	chr1H	24153264	AA	AA
JHI-Hv50k-2016-16067	chr1H	24193269	GG	GG
JHI-Hv50k-2016-16066	chr1H	24193306	GG	GG
JHI-Hv50k-2016-16065	chr1H	24193368	TT	TT
JHI-Hv50k-2016-16064	chr1H	24193377	CC	CC
JHI-Hv50k-2016-16056	chr1H	24193638	GG	GG
SCRI_RS_128285	chr1H	24251358	TT	TT
JHI-Hv50k-2016-16093	chr1H	24255821	TT	TT
JHI-Hv50k-2016-16081	chr1H	24259691	AG	AG
JHI-Hv50k-2016-16080	chr1H	24260188	YY	YY
JHI-Hv50k-2016-16125	chr1H	24633836	TT	TT
JHI-Hv50k-2016-16128	chr1H	24634829	CC	CC
JHI-Hv50k-2016-16129	chr1H	24635190	TT	TT
JHI-Hv50k-2016-16132	chr1H	24635875	GG	GG
BOPA1_3751-1136	chr1H	24636462	GG	GG
SCRI_RS_126734	chr1H	24677100	TT	TT
JHI-Hv50k-2016-16143	chr1H	24678116	GG	GG
JHI-Hv50k-2016-16150	chr1H	24678602	CC	CC
JHI-Hv50k-2016-16158	chr1H	24680138	TT	TT
JHI-Hv50k-2016-16159	chr1H	24680224	GG	GG
JHI-Hv50k-2016-16218	chr1H	24804278	AA	AA
JHI-Hv50k-2016-16219	chr1H	24804411	AA	AA
JHI-Hv50k-2016-16224	chr1H	24805037	GG	GG
JHI-Hv50k-2016-16232	chr1H	24807012	AA	AA
JHI-Hv50k-2016-16233	chr1H	24807100	TT	TT
JHI-Hv50k-2016-16177	chr1H	24895048	TT	TT
JHI-Hv50k-2016-16178	chr1H	24895140	AC	AC
JHI-Hv50k-2016-16180	chr1H	24895764	GG	GG
JHI-Hv50k-2016-16185	chr1H	24930441	GG	GG
JHI-Hv50k-2016-16203	chr1H	24931472	YY	YY
JHI-Hv50k-2016-16213	chr1H	24931685	AC	AC
JHI-Hv50k-2016-16260	chr1H	24974690	CC	CC
JHI-Hv50k-2016-16257	chr1H	24975675	AA	AA
JHI-Hv50k-2016-16240	chr1H	25046243	CC	CC
JHI-Hv50k-2016-16245	chr1H	25066028	CC	CC
JHI-Hv50k-2016-16247	chr1H	25066032	CC	CC
JHI-Hv50k-2016-16248	chr1H	25066587	CC	CC
JHI-Hv50k-2016-16250	chr1H	25067239	YY	YY
JHI-Hv50k-2016-16252	chr1H	25067344	CC	CC
JHI-Hv50k-2016-16253	chr1H	25067429	TT	TT
JHI-Hv50k-2016-16255	chr1H	25067605	KK	KK
JHI-Hv50k-2016-16256	chr1H	25067606	YY	YY
JHI-Hv50k-2016-16264	chr1H	25071915	GG	GG
JHI-Hv50k-2016-16286	chr1H	25077041	TT	TT
JHI-Hv50k-2016-16287	chr1H	25077087	AA	AA
JHI-Hv50k-2016-16306	chr1H	25516083	GG	GG
BOPA1_5346-1587	chr1H	25517667	GG	GG
JHI-Hv50k-2016-16328	chr1H	25522675	AA	AA
JHI-Hv50k-2016-16331	chr1H	25523503	AA	AA
JHI-Hv50k-2016-16332	chr1H	25523985	AA	AA
JHI-Hv50k-2016-16335	chr1H	25524648	AA	AA
JHI-Hv50k-2016-16350	chr1H	25530050	TT	TT
JHI-Hv50k-2016-16372	chr1H	25582287	AG	AG
JHI-Hv50k-2016-16373	chr1H	25582351	YY	YY
JHI-Hv50k-2016-16542	chr1H	25674503	AG	AG
JHI-Hv50k-2016-16527	chr1H	25675820	TT	TT
JHI-Hv50k-2016-16526	chr1H	25675828	AA	AA
JHI-Hv50k-2016-16524	chr1H	25676394	GG	GG
JHI-Hv50k-2016-16521	chr1H	25677714	CC	CC
JHI-Hv50k-2016-16518	chr1H	25678367	CC	CC
JHI-Hv50k-2016-16517	chr1H	25678389	CC	CC
JHI-Hv50k-2016-16514	chr1H	25678723	TT	TT
JHI-Hv50k-2016-16510	chr1H	25678783	AA	AA
JHI-Hv50k-2016-16509	chr1H	25678858	TT	TT
JHI-Hv50k-2016-16508	chr1H	25679278	AA	AA
JHI-Hv50k-2016-16507	chr1H	25679521	GG	GG
JHI-Hv50k-2016-16506	chr1H	25679694	AA	AA
JHI-Hv50k-2016-16505	chr1H	25680127	TT	TT
JHI-Hv50k-2016-16504	chr1H	25680235	TT	TT
JHI-Hv50k-2016-16500	chr1H	25681174	AT	AT
JHI-Hv50k-2016-16499	chr1H	25681326	GG	GG
JHI-Hv50k-2016-16498	chr1H	25681422	AA	AA
JHI-Hv50k-2016-16497	chr1H	25681623	TT	TT
JHI-Hv50k-2016-16496	chr1H	25681821	AA	AA
JHI-Hv50k-2016-16495	chr1H	25681920	WW	WW
JHI-Hv50k-2016-16494	chr1H	25681999	TT	TT
JHI-Hv50k-2016-16492	chr1H	25682383	TT	TT
JHI-Hv50k-2016-16491	chr1H	25682631	AA	AA
JHI-Hv50k-2016-16490	chr1H	25682978	AA	AA
JHI-Hv50k-2016-16489	chr1H	25683170	GG	GG
JHI-Hv50k-2016-16488	chr1H	25683211	GG	GG
JHI-Hv50k-2016-16487	chr1H	25683280	AA	AA
JHI-Hv50k-2016-16486	chr1H	25683303	TT	TT
JHI-Hv50k-2016-16482	chr1H	25683803	GG	GG
JHI-Hv50k-2016-16481	chr1H	25683887	AA	AA
JHI-Hv50k-2016-16480	chr1H	25684047	AA	AA
JHI-Hv50k-2016-16479	chr1H	25684166	CC	CC
JHI-Hv50k-2016-16478	chr1H	25684267	AA	AA
JHI-Hv50k-2016-16477	chr1H	25684270	TT	TT
JHI-Hv50k-2016-16474	chr1H	25684594	TT	TT
JHI-Hv50k-2016-16473	chr1H	25684718	TT	TT
JHI-Hv50k-2016-16472	chr1H	25684804	AA	AA
JHI-Hv50k-2016-16470	chr1H	25684996	GG	GG
JHI-Hv50k-2016-16469	chr1H	25685155	TT	TT
JHI-Hv50k-2016-16468	chr1H	25685162	TT	TT
JHI-Hv50k-2016-16467	chr1H	25685247	GG	GG
JHI-Hv50k-2016-16466	chr1H	25685248	TT	TT
JHI-Hv50k-2016-16465	chr1H	25685390	GG	GG
JHI-Hv50k-2016-16464	chr1H	25685509	CC	CC
JHI-Hv50k-2016-16462	chr1H	25685575	AA	AA
JHI-Hv50k-2016-16461	chr1H	25685685	TT	TT
JHI-Hv50k-2016-16460	chr1H	25685738	AA	AA
JHI-Hv50k-2016-16459	chr1H	25685815	CC	CC
JHI-Hv50k-2016-16456	chr1H	25685839	GG	GG
JHI-Hv50k-2016-16451	chr1H	25686661	GG	GG
JHI-Hv50k-2016-16450	chr1H	25686669	TT	TT
JHI-Hv50k-2016-16449	chr1H	25686856	AA	AA
JHI-Hv50k-2016-16448	chr1H	25686994	GG	GG
JHI-Hv50k-2016-16444	chr1H	25687195	GG	GG
JHI-Hv50k-2016-16442	chr1H	25687225	GG	GG
JHI-Hv50k-2016-16414	chr1H	25690778	GG	GG
JHI-Hv50k-2016-16413	chr1H	25691052	CC	CC
JHI-Hv50k-2016-16405	chr1H	25691571	CC	CC
JHI-Hv50k-2016-16404	chr1H	25691675	CC	CC
JHI-Hv50k-2016-16403	chr1H	25691786	GG	GG
JHI-Hv50k-2016-16401	chr1H	25691814	TT	TT
JHI-Hv50k-2016-16400	chr1H	25691920	CC	CC
JHI-Hv50k-2016-16399	chr1H	25691974	TT	TT
JHI-Hv50k-2016-16398	chr1H	25692093	AA	AA
JHI-Hv50k-2016-16396	chr1H	25692266	AA	AA
JHI-Hv50k-2016-16391	chr1H	25696312	GG	GG
JHI-Hv50k-2016-16388	chr1H	25696695	AA	AA
JHI-Hv50k-2016-16386	chr1H	25698140	CC	CC
JHI-Hv50k-2016-16384	chr1H	25698612	GG	GG
JHI-Hv50k-2016-16559	chr1H	25739488	CC	CC
JHI-Hv50k-2016-16560	chr1H	25739616	AG	AG
SCRI_RS_161702	chr1H	25739725	AG	AG
JHI-Hv50k-2016-16575	chr1H	25744016	TT	TT
JHI-Hv50k-2016-16601	chr1H	25755334	KK	KK
JHI-Hv50k-2016-16604	chr1H	25757635	TT	TT
JHI-Hv50k-2016-16605	chr1H	25757672	AG	AG
JHI-Hv50k-2016-16622	chr1H	26313526	TT	TT
JHI-Hv50k-2016-16623	chr1H	26313553	GG	GG
JHI-Hv50k-2016-16624	chr1H	26313641	AA	AA
JHI-Hv50k-2016-16625	chr1H	26313732	TT	TT
JHI-Hv50k-2016-16626	chr1H	26313850	AA	AA
JHI-Hv50k-2016-16644	chr1H	26646268	TT	TT
JHI-Hv50k-2016-16641	chr1H	26647535	AA	AA
JHI-Hv50k-2016-16638	chr1H	26647789	GG	GG
JHI-Hv50k-2016-16636	chr1H	26648112	AA	AA
JHI-Hv50k-2016-16648	chr1H	26915353	CC	CC
JHI-Hv50k-2016-16650	chr1H	26917456	CC	CC
JHI-Hv50k-2016-16651	chr1H	26918086	GG	GG
JHI-Hv50k-2016-16654	chr1H	26920705	AA	AA
JHI-Hv50k-2016-16655	chr1H	26922199	GG	GG
JHI-Hv50k-2016-16657	chr1H	26924204	GG	GG
JHI-Hv50k-2016-120068	chr1H	27709967	TT	TT
JHI-Hv50k-2016-16677	chr1H	29135368	TT	TT
JHI-Hv50k-2016-16680	chr1H	29135516	AA	AA
JHI-Hv50k-2016-16684	chr1H	29136440	TT	TT
JHI-Hv50k-2016-16711	chr1H	29249654	TT	TT
JHI-Hv50k-2016-16712	chr1H	29249743	GG	GG
JHI-Hv50k-2016-16715	chr1H	29250103	CC	CC
JHI-Hv50k-2016-16731	chr1H	29289097	YY	YY
JHI-Hv50k-2016-16732	chr1H	29289282	TT	TT
JHI-Hv50k-2016-16733	chr1H	29289398	CC	CC
JHI-Hv50k-2016-16735	chr1H	29289673	TT	TT
JHI-Hv50k-2016-16778	chr1H	29423874	CC	CC
JHI-Hv50k-2016-16780	chr1H	29424151	CC	CC
JHI-Hv50k-2016-16787	chr1H	29425232	CC	CC
JHI-Hv50k-2016-16799	chr1H	29426460	CC	CC
JHI-Hv50k-2016-16800	chr1H	29426680	CC	CC
JHI-Hv50k-2016-16807	chr1H	29427064	CC	CC
JHI-Hv50k-2016-16839	chr1H	29884009	TT	TT
JHI-Hv50k-2016-16845	chr1H	29886404	AA	AA
JHI-Hv50k-2016-16854	chr1H	29888800	GG	GG
JHI-Hv50k-2016-16856	chr1H	29888928	CC	CC
JHI-Hv50k-2016-16885	chr1H	30117476	CC	CC
JHI-Hv50k-2016-16877	chr1H	30185105	GG	GG
JHI-Hv50k-2016-16871	chr1H	30186565	GG	GG
JHI-Hv50k-2016-16863	chr1H	30187683	CC	CC
JHI-Hv50k-2016-16859	chr1H	30187910	GG	GG
JHI-Hv50k-2016-16946	chr1H	30265124	GG	GG
JHI-Hv50k-2016-16943	chr1H	30266041	CC	CC
JHI-Hv50k-2016-16937	chr1H	30266939	CC	CC
SCRI_RS_222748	chr1H	30267184	GG	GG
JHI-Hv50k-2016-16935	chr1H	30267984	CC	CC
JHI-Hv50k-2016-16929	chr1H	30274389	AA	AA
JHI-Hv50k-2016-16928	chr1H	30274403	CC	CC
JHI-Hv50k-2016-16927	chr1H	30274605	TT	TT
JHI-Hv50k-2016-16925	chr1H	30274705	TT	TT
JHI-Hv50k-2016-16924	chr1H	30274756	AA	AA
JHI-Hv50k-2016-16923	chr1H	30274867	GG	GG
JHI-Hv50k-2016-16922	chr1H	30274941	CC	CC
JHI-Hv50k-2016-16921	chr1H	30275082	GG	GG
JHI-Hv50k-2016-16918	chr1H	30275174	TT	TT
JHI-Hv50k-2016-16908	chr1H	30278199	AA	AA
JHI-Hv50k-2016-16907	chr1H	30278230	CC	CC
JHI-Hv50k-2016-16906	chr1H	30278495	GG	GG
JHI-Hv50k-2016-16903	chr1H	30279050	CC	CC
JHI-Hv50k-2016-16968	chr1H	30506929	CC	CC
JHI-Hv50k-2016-16967	chr1H	30506963	YY	YY
JHI-Hv50k-2016-16966	chr1H	30507095	AT	AT
JHI-Hv50k-2016-16965	chr1H	30507152	GG	GG
JHI-Hv50k-2016-16991	chr1H	30962894	GG	GG
JHI-Hv50k-2016-16996	chr1H	30991526	CC	CC
JHI-Hv50k-2016-16995	chr1H	30991997	TT	TT
JHI-Hv50k-2016-17018	chr1H	31089887	CG	CG
JHI-Hv50k-2016-17006	chr1H	31119076	AA	AA
JHI-Hv50k-2016-9240	chr1H	31130782	GG	GG
JHI-Hv50k-2016-17002	chr1H	31131002	CG	CG
JHI-Hv50k-2016-17028	chr1H	31165211	TT	TT
JHI-Hv50k-2016-17026	chr1H	31165362	GG	GG
JHI-Hv50k-2016-17024	chr1H	31165657	AA	AA
JHI-Hv50k-2016-17023	chr1H	31165836	CC	CC
JHI-Hv50k-2016-17031	chr1H	31188342	CC	CC
JHI-Hv50k-2016-17035	chr1H	31242442	TT	TT
JHI-Hv50k-2016-17036	chr1H	31323545	TT	TT
JHI-Hv50k-2016-17038	chr1H	31323587	AA	AA
BOPA2_12_11357	chr1H	31333237	CC	CC
JHI-Hv50k-2016-17040	chr1H	31399078	AG	AG
JHI-Hv50k-2016-17042	chr1H	31400240	CC	CC
JHI-Hv50k-2016-17043	chr1H	31400731	GG	GG
BOPA2_12_30817	chr1H	31440271	AA	AA
JHI-Hv50k-2016-17065	chr1H	31474564	GG	GG
JHI-Hv50k-2016-17066	chr1H	31474858	GG	GG
JHI-Hv50k-2016-17082	chr1H	31502343	CC	CC
JHI-Hv50k-2016-17085	chr1H	31502766	TT	TT
JHI-Hv50k-2016-17086	chr1H	31502870	CC	CC
JHI-Hv50k-2016-17142	chr1H	31790851	GG	GG
JHI-Hv50k-2016-17144	chr1H	31791002	CG	CG
JHI-Hv50k-2016-406854	chr1H	31848598	GG	GG
JHI-Hv50k-2016-17159	chr1H	31864927	TT	TT
JHI-Hv50k-2016-17163	chr1H	31866489	TT	TT
JHI-Hv50k-2016-17164	chr1H	31866537	AA	AA
JHI-Hv50k-2016-17165	chr1H	31866857	CC	CC
JHI-Hv50k-2016-17206	chr1H	32211686	YY	YY
JHI-Hv50k-2016-17218	chr1H	32217009	TT	TT
JHI-Hv50k-2016-17219	chr1H	32217105	GG	GG
JHI-Hv50k-2016-17222	chr1H	32217371	GG	GG
JHI-Hv50k-2016-17226	chr1H	32217438	GG	GG
JHI-Hv50k-2016-17236	chr1H	32224734	AG	AG
JHI-Hv50k-2016-17238	chr1H	32225057	GG	GG
JHI-Hv50k-2016-17241	chr1H	32225551	TT	TT
JHI-Hv50k-2016-17265	chr1H	32374939	TT	TT
JHI-Hv50k-2016-17273	chr1H	32376010	AG	AG
BOPA2_12_11498	chr1H	32376511	GG	GG
JHI-Hv50k-2016-17275	chr1H	32376722	CC	CC
JHI-Hv50k-2016-17277	chr1H	32376812	CC	CC
JHI-Hv50k-2016-17331	chr1H	32437486	CC	CC
JHI-Hv50k-2016-17346	chr1H	32478603	GG	GG
JHI-Hv50k-2016-17362	chr1H	32482044	GG	GG
JHI-Hv50k-2016-17364	chr1H	32482346	CC	CC
JHI-Hv50k-2016-17372	chr1H	32482840	AA	AA
JHI-Hv50k-2016-17393	chr1H	32486025	AA	AA
JHI-Hv50k-2016-17394	chr1H	32486241	CC	CC
JHI-Hv50k-2016-17442	chr1H	32501864	TT	TT
BOPA2_12_30336	chr1H	32536999	GG	GG
JHI-Hv50k-2016-17481	chr1H	32537089	AA	AA
SCRI_RS_114047	chr1H	32550050	GG	GG
SCRI_RS_193392	chr1H	32550349	GG	GG
JHI-Hv50k-2016-17496	chr1H	32683235	SS	SS
JHI-Hv50k-2016-17526	chr1H	32858572	AA	AA
JHI-Hv50k-2016-17545	chr1H	32994241	GG	GG
JHI-Hv50k-2016-17533	chr1H	32999798	GG	GG
JHI-Hv50k-2016-17531	chr1H	33051152	YY	YY
JHI-Hv50k-2016-209641	chr1H	33476461	GG	GG
JHI-Hv50k-2016-17701	chr1H	34677617	WW	WW
SCRI_RS_153785	chr1H	34712305	TT	TT
JHI-Hv50k-2016-17683	chr1H	34712486	TT	TT
JHI-Hv50k-2016-17754	chr1H	35126016	CC	CC
JHI-Hv50k-2016-17765	chr1H	35127421	AA	AA
JHI-Hv50k-2016-17850	chr1H	36718344	AA	AA
JHI-Hv50k-2016-17849	chr1H	36718805	GG	GG
JHI-Hv50k-2016-17846	chr1H	36720102	CC	CC
JHI-Hv50k-2016-17879	chr1H	36765698	AA	AA
JHI-Hv50k-2016-17907	chr1H	36888811	TT	TT
JHI-Hv50k-2016-17906	chr1H	36888905	TT	TT
JHI-Hv50k-2016-17905	chr1H	36889044	CC	CC
JHI-Hv50k-2016-17904	chr1H	36889054	GG	GG
JHI-Hv50k-2016-17903	chr1H	36889326	TT	TT
JHI-Hv50k-2016-17902	chr1H	36889571	AA	AA
JHI-Hv50k-2016-17901	chr1H	36889666	CC	CC
JHI-Hv50k-2016-17900	chr1H	36889980	GG	GG
JHI-Hv50k-2016-17898	chr1H	36890489	CC	CC
JHI-Hv50k-2016-17896	chr1H	36890680	AA	AA
JHI-Hv50k-2016-17895	chr1H	36890910	CC	CC
JHI-Hv50k-2016-17894	chr1H	36890918	CC	CC
JHI-Hv50k-2016-17893	chr1H	36891188	AA	AA
JHI-Hv50k-2016-17892	chr1H	36891748	GG	GG
JHI-Hv50k-2016-17890	chr1H	36892517	TT	TT
JHI-Hv50k-2016-17888	chr1H	36892684	TT	TT
SCRI_RS_189483	chr1H	36892970	AA	AA
JHI-Hv50k-2016-17885	chr1H	36893461	CC	CC
JHI-Hv50k-2016-17884	chr1H	36894181	CC	CC
JHI-Hv50k-2016-17883	chr1H	36894185	AA	AA
JHI-Hv50k-2016-17967	chr1H	36987742	CC	CC
JHI-Hv50k-2016-17966	chr1H	36988017	AA	AA
JHI-Hv50k-2016-17965	chr1H	36988523	AA	AA
JHI-Hv50k-2016-17926	chr1H	37085459	YY	YY
JHI-Hv50k-2016-17996	chr1H	37258677	CC	CC
SCRI_RS_184784	chr1H	37259679	TT	TT
JHI-Hv50k-2016-17993	chr1H	37260201	GG	GG
SCRI_RS_11615	chr1H	37459905	TT	TT
JHI-Hv50k-2016-18006	chr1H	37460063	CC	CC
JHI-Hv50k-2016-18027	chr1H	37470741	CC	CC
JHI-Hv50k-2016-18032	chr1H	37475897	AA	AA
JHI-Hv50k-2016-18039	chr1H	37477063	TT	TT
JHI-Hv50k-2016-18042	chr1H	37477329	TT	TT
JHI-Hv50k-2016-18043	chr1H	37477455	CC	CC
SCRI_RS_189637	chr1H	37477804	CC	CC
JHI-Hv50k-2016-18068	chr1H	37729945	AA	AA
JHI-Hv50k-2016-18149	chr1H	38008745	CC	CC
JHI-Hv50k-2016-18148	chr1H	38009018	TT	TT
JHI-Hv50k-2016-18146	chr1H	38009367	CC	CC
JHI-Hv50k-2016-18142	chr1H	38009941	GG	GG
JHI-Hv50k-2016-18141	chr1H	38009944	GG	GG
JHI-Hv50k-2016-18139	chr1H	38010041	TT	TT
JHI-Hv50k-2016-18136	chr1H	38010353	AA	AA
JHI-Hv50k-2016-18134	chr1H	38010698	AA	AA
JHI-Hv50k-2016-18133	chr1H	38010710	GG	GG
JHI-Hv50k-2016-18132	chr1H	38010824	AA	AA
JHI-Hv50k-2016-18153	chr1H	38011242	GG	GG
JHI-Hv50k-2016-18158	chr1H	38011541	GG	GG
JHI-Hv50k-2016-18159	chr1H	38011601	AA	AA
JHI-Hv50k-2016-18160	chr1H	38011982	CC	CC
BOPA1_409-1643	chr1H	38014817	AA	AA
JHI-Hv50k-2016-18180	chr1H	38074890	CC	CC
SCRI_RS_187264	chr1H	38075939	TT	TT
JHI-Hv50k-2016-18164	chr1H	38076377	CG	CG
BOPA1_3277-446	chr1H	38076576	AA	AA
JHI-Hv50k-2016-18163	chr1H	38076576	TT	TT
JHI-Hv50k-2016-18189	chr1H	38113232	CC	CC
JHI-Hv50k-2016-18188	chr1H	38114293	TT	TT
JHI-Hv50k-2016-18214	chr1H	38265474	TT	TT
SCRI_RS_183171	chr1H	38266284	CC	CC
JHI-Hv50k-2016-18211	chr1H	38267477	AA	AA
JHI-Hv50k-2016-18209	chr1H	38267692	TT	TT
JHI-Hv50k-2016-18206	chr1H	38268824	AA	AA
JHI-Hv50k-2016-18243	chr1H	38601639	CC	CC
BOPA1_6382-396	chr1H	38603489	AA	AA
JHI-Hv50k-2016-18239	chr1H	38603975	AA	AA
JHI-Hv50k-2016-18297	chr1H	38804648	CC	CC
SCRI_RS_141140	chr1H	39053731	TT	TT
JHI-Hv50k-2016-18338	chr1H	39443158	TT	TT
JHI-Hv50k-2016-18354	chr1H	39450525	GG	GG
JHI-Hv50k-2016-18360	chr1H	39453030	GG	GG
BOPA2_12_11266	chr1H	39454940	CC	CC
JHI-Hv50k-2016-18373	chr1H	39644318	TT	TT
JHI-Hv50k-2016-18380	chr1H	39676088	GG	GG
JHI-Hv50k-2016-18381	chr1H	39676235	AA	AA
JHI-Hv50k-2016-18382	chr1H	39676479	GG	GG
JHI-Hv50k-2016-18385	chr1H	39721324	AA	AA
JHI-Hv50k-2016-18386	chr1H	39721608	AG	AG
JHI-Hv50k-2016-18400	chr1H	39731716	GG	GG
JHI-Hv50k-2016-18401	chr1H	39732036	AA	AA
BOPA1_6720-641	chr1H	40060440	GG	GG
JHI-Hv50k-2016-18413	chr1H	40060539	GG	GG
JHI-Hv50k-2016-18411	chr1H	40061028	AA	AA
JHI-Hv50k-2016-18410	chr1H	40061146	CC	CC
JHI-Hv50k-2016-18468	chr1H	40326894	GG	GG
JHI-Hv50k-2016-18467	chr1H	40327014	GG	GG
JHI-Hv50k-2016-18465	chr1H	40328128	GG	GG
JHI-Hv50k-2016-18464	chr1H	40328437	CC	CC
JHI-Hv50k-2016-18462	chr1H	40328829	TT	TT
JHI-Hv50k-2016-18456	chr1H	40331605	GG	GG
SCRI_RS_199178	chr1H	40331616	CC	CC
JHI-Hv50k-2016-18451	chr1H	40331957	AA	AA
JHI-Hv50k-2016-18450	chr1H	40332051	CC	CC
JHI-Hv50k-2016-18448	chr1H	40332250	CC	CC
JHI-Hv50k-2016-18443	chr1H	40332617	GG	GG
SCRI_RS_9480	chr1H	40334706	TT	TT
JHI-Hv50k-2016-18514	chr1H	40922199	GG	GG
SCRI_RS_132461	chr1H	40922949	GG	GG
JHI-Hv50k-2016-18530	chr1H	42000360	GG	GG
JHI-Hv50k-2016-18529	chr1H	42001686	AA	AA
JHI-Hv50k-2016-18534	chr1H	42076844	CC	CC
JHI-Hv50k-2016-18539	chr1H	42077712	CC	CC
JHI-Hv50k-2016-18542	chr1H	42078938	TT	TT
JHI-Hv50k-2016-18574	chr1H	42230943	CC	CC
JHI-Hv50k-2016-18575	chr1H	42231009	TT	TT
JHI-Hv50k-2016-18603	chr1H	42239163	CC	CC
JHI-Hv50k-2016-18606	chr1H	42239333	AA	AA
JHI-Hv50k-2016-18607	chr1H	42239543	TT	TT
JHI-Hv50k-2016-18608	chr1H	42239691	AA	AA
JHI-Hv50k-2016-18612	chr1H	42240460	AG	AG
JHI-Hv50k-2016-18614	chr1H	42240651	TT	TT
JHI-Hv50k-2016-18616	chr1H	42240796	GG	GG
JHI-Hv50k-2016-18618	chr1H	42240904	GG	GG
JHI-Hv50k-2016-18619	chr1H	42240926	AA	AA
JHI-Hv50k-2016-18626	chr1H	42242013	TT	TT
JHI-Hv50k-2016-18627	chr1H	42242077	TT	TT
JHI-Hv50k-2016-18628	chr1H	42242153	GG	GG
SCRI_RS_214559	chr1H	42662996	GG	GG
JHI-Hv50k-2016-18682	chr1H	42663101	CC	CC
JHI-Hv50k-2016-18696	chr1H	45026873	GG	GG
JHI-Hv50k-2016-18697	chr1H	45286092	GG	GG
BOPA2_12_10314	chr1H	46813482	CC	CC
JHI-Hv50k-2016-18699	chr1H	48548428	YY	YY
BOPA2_12_20641	chr1H	52349843	AA	AA
JHI-Hv50k-2016-15452	chr1H	52621438	TT	TT
BOPA1_ABC12199-1-1-25	chr1H	56166723	AA	AA
JHI-Hv50k-2016-18712	chr1H	56471598	AA	AA
JHI-Hv50k-2016-18720	chr1H	56659680	CC	CC
JHI-Hv50k-2016-18721	chr1H	56660045	CC	CC
JHI-Hv50k-2016-18725	chr1H	56660720	CC	CC
JHI-Hv50k-2016-18726	chr1H	56660964	TT	TT
JHI-Hv50k-2016-18729	chr1H	56661210	TT	TT
JHI-Hv50k-2016-18735	chr1H	56661811	TT	TT
JHI-Hv50k-2016-18747	chr1H	56664267	GG	GG
JHI-Hv50k-2016-18780	chr1H	56784716	GG	GG
JHI-Hv50k-2016-18779	chr1H	56784799	YY	YY
JHI-Hv50k-2016-18776	chr1H	56785066	AT	AT
JHI-Hv50k-2016-18775	chr1H	56785205	AG	AG
JHI-Hv50k-2016-18762	chr1H	56840272	GG	GG
JHI-Hv50k-2016-18760	chr1H	56840375	CC	CC
JHI-Hv50k-2016-18823	chr1H	57211408	TT	TT
JHI-Hv50k-2016-18822	chr1H	57211468	YY	YY
JHI-Hv50k-2016-18797	chr1H	57252211	CC	CC
JHI-Hv50k-2016-18793	chr1H	57253447	AG	AG
JHI-Hv50k-2016-18885	chr1H	57462740	TT	TT
JHI-Hv50k-2016-18884	chr1H	57464296	AC	AC
JHI-Hv50k-2016-18883	chr1H	57467534	CC	CC
JHI-Hv50k-2016-18873	chr1H	57501798	GG	GG
JHI-Hv50k-2016-18868	chr1H	57502062	CC	CC
JHI-Hv50k-2016-18861	chr1H	57502348	AG	AG
JHI-Hv50k-2016-18833	chr1H	57514176	CC	CC
JHI-Hv50k-2016-18889	chr1H	57851609	CC	CC
JHI-Hv50k-2016-18940	chr1H	57916284	CC	CC
JHI-Hv50k-2016-18950	chr1H	57921388	TT	TT
JHI-Hv50k-2016-19014	chr1H	58302900	CC	CC
JHI-Hv50k-2016-19015	chr1H	58303856	CC	CC
BOPA1_2407-1771	chr1H	58303856	GG	GG
JHI-Hv50k-2016-19026	chr1H	58309651	CC	CC
JHI-Hv50k-2016-19145	chr1H	59539278	TT	TT
JHI-Hv50k-2016-19160	chr1H	59553317	AA	AA
JHI-Hv50k-2016-19169	chr1H	59556455	TT	TT
JHI-Hv50k-2016-19171	chr1H	59558026	GG	GG
JHI-Hv50k-2016-19198	chr1H	59600609	AA	AA
JHI-Hv50k-2016-19217	chr1H	60247805	TT	TT
JHI-Hv50k-2016-19229	chr1H	60419170	CC	CC
JHI-Hv50k-2016-19255	chr1H	61437500	TT	TT
JHI-Hv50k-2016-19261	chr1H	62025968	AA	AA
JHI-Hv50k-2016-19267	chr1H	62190798	AA	AA
BOPA1_3710-852	chr1H	62190799	AA	AA
JHI-Hv50k-2016-19285	chr1H	63553355	AA	AA
JHI-Hv50k-2016-19296	chr1H	64052528	GG	GG
JHI-Hv50k-2016-19311	chr1H	64393137	YY	YY
BOPA2_12_31467	chr1H	64847663	GG	GG
JHI-Hv50k-2016-19334	chr1H	65137748	TT	TT
SCRI_RS_151764	chr1H	65147140	YY	YY
JHI-Hv50k-2016-19345	chr1H	65148998	TT	TT
JHI-Hv50k-2016-19380	chr1H	65458172	TT	TT
JHI-Hv50k-2016-19396	chr1H	65587513	TT	TT
JHI-Hv50k-2016-19398	chr1H	65749795	--	CC
JHI-Hv50k-2016-19406	chr1H	66161938	AA	AA
JHI-Hv50k-2016-19421	chr1H	66364628	AA	AA
JHI-Hv50k-2016-19484	chr1H	67283213	CC	CC
JHI-Hv50k-2016-19489	chr1H	67286037	AA	AA
JHI-Hv50k-2016-19505	chr1H	67429261	TT	TT
BOPA2_12_30683	chr1H	67631428	AA	AA
JHI-Hv50k-2016-19512	chr1H	67639185	AA	AA
JHI-Hv50k-2016-19518	chr1H	67642071	GG	GG
JHI-Hv50k-2016-19531	chr1H	67841060	TT	TT
JHI-Hv50k-2016-19521	chr1H	67855408	GG	GG
JHI-Hv50k-2016-19660	chr1H	70105867	AA	AA
JHI-Hv50k-2016-19669	chr1H	70164045	GG	GG
JHI-Hv50k-2016-19675	chr1H	70297401	GG	GG
JHI-Hv50k-2016-19699	chr1H	70474732	AA	AA
JHI-Hv50k-2016-19718	chr1H	70779471	AA	AA
JHI-Hv50k-2016-19711	chr1H	70849436	GG	GG
JHI-Hv50k-2016-19725	chr1H	70889147	CC	CC
JHI-Hv50k-2016-19743	chr1H	71271309	CC	CC
JHI-Hv50k-2016-19759	chr1H	71451015	AC	AC
JHI-Hv50k-2016-19752	chr1H	71538775	CC	CC
JHI-Hv50k-2016-19803	chr1H	71781129	TT	TT
JHI-Hv50k-2016-19826	chr1H	71982879	TT	TT
JHI-Hv50k-2016-19899	chr1H	72116317	CC	CC
JHI-Hv50k-2016-19887	chr1H	72116869	AA	AA
JHI-Hv50k-2016-19864	chr1H	72130120	AG	AG
JHI-Hv50k-2016-19938	chr1H	72455950	CC	CC
SCRI_RS_188937	chr1H	72541588	CC	CC
JHI-Hv50k-2016-19943	chr1H	72542967	TT	TT
SCRI_RS_182631	chr1H	72543339	AA	AA
JHI-Hv50k-2016-19959	chr1H	72548753	GG	GG
JHI-Hv50k-2016-19966	chr1H	72553091	TT	TT
BOPA2_12_11301	chr1H	75616369	AA	AA
SCRI_RS_160916	chr1H	76239543	AA	AA
BOPA1_5019-879	chr1H	80769471	AA	AA
JHI-Hv50k-2016-20099	chr1H	81357433	CC	CC
BOPA2_12_10235	chr1H	81464188	CC	CC
JHI-Hv50k-2016-20069	chr1H	81466161	GG	GG
JHI-Hv50k-2016-20076	chr1H	81491605	TT	TT
JHI-Hv50k-2016-20261	chr1H	82031664	AA	AA
JHI-Hv50k-2016-20270	chr1H	82367167	AA	AA
JHI-Hv50k-2016-20293	chr1H	82533420	AA	AA
JHI-Hv50k-2016-20344	chr1H	83098548	GG	GG
JHI-Hv50k-2016-20318	chr1H	83107529	TT	TT
JHI-Hv50k-2016-20303	chr1H	83114587	AA	AA
JHI-Hv50k-2016-20368	chr1H	83461967	TT	TT
JHI-Hv50k-2016-20391	chr1H	84228548	TT	TT
JHI-Hv50k-2016-20404	chr1H	84434147	CC	CC
JHI-Hv50k-2016-20408	chr1H	84498480	GG	GG
JHI-Hv50k-2016-20414	chr1H	84870089	CC	CC
JHI-Hv50k-2016-20419	chr1H	84935228	CC	CC
JHI-Hv50k-2016-20431	chr1H	84939506	CC	CC
JHI-Hv50k-2016-20445	chr1H	85372269	CC	CC
JHI-Hv50k-2016-20460	chr1H	85709512	GG	GG
BOPA1_ConsensusGBS0342-1	chr1H	85709535	AA	AA
JHI-Hv50k-2016-20454	chr1H	85710683	AA	AA
SCRI_RS_82327	chr1H	85909604	AA	AA
JHI-Hv50k-2016-20488	chr1H	85918245	YY	YY
JHI-Hv50k-2016-20498	chr1H	86108654	AA	AA
JHI-Hv50k-2016-20512	chr1H	86333694	TT	TT
JHI-Hv50k-2016-20517	chr1H	86530274	TT	TT
JHI-Hv50k-2016-20532	chr1H	86754528	AA	AA
JHI-Hv50k-2016-20549	chr1H	87667356	CC	CC
JHI-Hv50k-2016-20551	chr1H	87679881	YY	YY
JHI-Hv50k-2016-20569	chr1H	88219401	GG	GG
JHI-Hv50k-2016-20577	chr1H	88430000	CC	CC
JHI-Hv50k-2016-20585	chr1H	88980222	CC	CC
BOPA1_3444-1044	chr1H	88998108	AA	AA
JHI-Hv50k-2016-20590	chr1H	88998108	AA	AA
JHI-Hv50k-2016-20599	chr1H	89205551	CC	CC
JHI-Hv50k-2016-20607	chr1H	89341756	CC	CC
JHI-Hv50k-2016-20614	chr1H	89512324	KK	KK
JHI-Hv50k-2016-20629	chr1H	89523902	CC	CC
JHI-Hv50k-2016-20636	chr1H	90033915	CC	CC
JHI-Hv50k-2016-20648	chr1H	90273304	CC	CC
JHI-Hv50k-2016-20654	chr1H	90285000	CC	CC
SCRI_RS_17924	chr1H	90791722	GG	GG
JHI-Hv50k-2016-20679	chr1H	90935988	GG	GG
JHI-Hv50k-2016-20692	chr1H	91426392	CC	CC
JHI-Hv50k-2016-20684	chr1H	91453846	AA	AA
JHI-Hv50k-2016-20708	chr1H	92114450	GG	GG
JHI-Hv50k-2016-20719	chr1H	92270680	KK	KK
JHI-Hv50k-2016-20725	chr1H	92550105	GG	GG
SCRI_RS_139785	chr1H	94672187	TT	TT
JHI-Hv50k-2016-20742	chr1H	95223416	CC	CC
JHI-Hv50k-2016-20746	chr1H	96271993	AA	AA
SCRI_RS_149971	chr1H	99010660	AA	AA
JHI-Hv50k-2016-20757	chr1H	101105175	CC	CC
JHI-Hv50k-2016-20759	chr1H	101444648	GG	GG
JHI-Hv50k-2016-18613	chr1H	101877980	CC	CC
JHI-Hv50k-2016-20766	chr1H	102621085	TT	TT
JHI-Hv50k-2016-20767	chr1H	103830674	AA	AA
JHI-Hv50k-2016-20769	chr1H	106361637	GG	GG
JHI-Hv50k-2016-20770	chr1H	107053561	GG	GG
BOPA1_ABC07133-1-1-56	chr1H	109849188	AA	AA
JHI-Hv50k-2016-20773	chr1H	109850851	GG	GG
JHI-Hv50k-2016-20775	chr1H	111155739	TT	TT
JHI-Hv50k-2016-20776	chr1H	112002312	AA	AA
JHI-Hv50k-2016-20781	chr1H	113659611	AA	AA
JHI-Hv50k-2016-20784	chr1H	115337365	CC	CC
JHI-Hv50k-2016-20787	chr1H	116772750	AA	AA
JHI-Hv50k-2016-20789	chr1H	120360247	AA	AA
JHI-Hv50k-2016-20796	chr1H	122527674	TT	TT
JHI-Hv50k-2016-20799	chr1H	124291959	AA	AA
BOPA2_12_30762	chr1H	124757010	GG	GG
JHI-Hv50k-2016-20804	chr1H	128135673	YY	YY
JHI-Hv50k-2016-20813	chr1H	130120052	GG	GG
JHI-Hv50k-2016-20816	chr1H	132867515	CC	CC
JHI-Hv50k-2016-20819	chr1H	133161396	AA	AA
JHI-Hv50k-2016-20825	chr1H	136383400	AA	AA
JHI-Hv50k-2016-287301	chr1H	138007712	GG	GG
JHI-Hv50k-2016-305185	chr1H	138476374	TT	TT
JHI-Hv50k-2016-20838	chr1H	147530646	GG	GG
JHI-Hv50k-2016-20839	chr1H	149046291	GG	GG
JHI-Hv50k-2016-20842	chr1H	151395674	TT	TT
JHI-Hv50k-2016-20851	chr1H	157855541	GG	GG
JHI-Hv50k-2016-20853	chr1H	158575494	GG	GG
JHI-Hv50k-2016-31051	chr1H	160174613	TT	TT
JHI-Hv50k-2016-20858	chr1H	161456138	GG	GG
JHI-Hv50k-2016-20860	chr1H	162549423	CC	CC
JHI-Hv50k-2016-20862	chr1H	164034385	GG	GG
JHI-Hv50k-2016-20888	chr1H	170549756	AA	AA
JHI-Hv50k-2016-20896	chr1H	173864562	AA	AA
BOPA2_12_30498	chr1H	175287782	GG	GG
JHI-Hv50k-2016-20902	chr1H	175404531	GG	GG
JHI-Hv50k-2016-20908	chr1H	176958772	TT	TT
JHI-Hv50k-2016-20930	chr1H	185344032	GG	GG
JHI-Hv50k-2016-20934	chr1H	186770848	CC	CC
JHI-Hv50k-2016-20944	chr1H	188433506	TT	TT
JHI-Hv50k-2016-20953	chr1H	193718540	YY	YY
JHI-Hv50k-2016-20959	chr1H	195540021	GG	GG
JHI-Hv50k-2016-20967	chr1H	201504008	GG	GG
JHI-Hv50k-2016-20976	chr1H	210059432	GG	GG
JHI-Hv50k-2016-20985	chr1H	215983785	GG	GG
JHI-Hv50k-2016-20987	chr1H	216678629	AA	AA
JHI-Hv50k-2016-20991	chr1H	217411245	GG	GG
JHI-Hv50k-2016-20994	chr1H	219605556	AA	AA
JHI-Hv50k-2016-21018	chr1H	228914715	TT	TT
BOPA2_12_10506	chr1H	229676696	AA	AA
JHI-Hv50k-2016-21022	chr1H	231744011	GG	GG
JHI-Hv50k-2016-21026	chr1H	234413518	TT	TT
JHI-Hv50k-2016-21036	chr1H	240272183	AA	AA
JHI-Hv50k-2016-21042	chr1H	242374251	AA	AA
JHI-Hv50k-2016-21053	chr1H	248867585	GG	GG
BOPA1_ABC14148-1-1-177	chr1H	250205305	AA	AA
JHI-Hv50k-2016-21063	chr1H	252522598	GG	GG
JHI-Hv50k-2016-21067	chr1H	253498231	GG	GG
JHI-Hv50k-2016-21076	chr1H	256705647	TT	TT
JHI-Hv50k-2016-21079	chr1H	257492361	CC	CC
JHI-Hv50k-2016-21080	chr1H	257494543	TT	TT
JHI-Hv50k-2016-21081	chr1H	257496866	AA	AA
JHI-Hv50k-2016-21084	chr1H	257664666	CC	CC
JHI-Hv50k-2016-21086	chr1H	257803062	YY	YY
JHI-Hv50k-2016-21094	chr1H	258414184	TT	TT
JHI-Hv50k-2016-21104	chr1H	259020863	CG	CG
JHI-Hv50k-2016-21127	chr1H	259896854	GG	GG
JHI-Hv50k-2016-21131	chr1H	260002379	CC	CC
JHI-Hv50k-2016-21136	chr1H	260381475	TT	TT
BOPA1_4511-1878	chr1H	260382518	AA	AA
JHI-Hv50k-2016-21143	chr1H	260508364	CC	CC
JHI-Hv50k-2016-21166	chr1H	260618247	TT	TT
JHI-Hv50k-2016-21173	chr1H	260838661	GG	GG
JHI-Hv50k-2016-21235	chr1H	262287296	GG	GG
JHI-Hv50k-2016-21248	chr1H	262440870	AA	AA
JHI-Hv50k-2016-21238	chr1H	262446637	CC	CC
JHI-Hv50k-2016-21289	chr1H	262674282	CC	CC
JHI-Hv50k-2016-21372	chr1H	263129723	AA	AA
JHI-Hv50k-2016-21380	chr1H	263294620	AA	AA
JHI-Hv50k-2016-21397	chr1H	263847731	YY	YY
JHI-Hv50k-2016-21391	chr1H	263874093	CC	CC
JHI-Hv50k-2016-21386	chr1H	263878597	TT	TT
JHI-Hv50k-2016-21445	chr1H	264597848	TT	TT
JHI-Hv50k-2016-21464	chr1H	265026891	CC	CC
JHI-Hv50k-2016-21472	chr1H	265031832	GG	GG
JHI-Hv50k-2016-21478	chr1H	265271586	TT	TT
JHI-Hv50k-2016-21508	chr1H	266018868	TT	TT
JHI-Hv50k-2016-21546	chr1H	266106908	CC	CC
JHI-Hv50k-2016-21519	chr1H	266195995	CC	CC
JHI-Hv50k-2016-21571	chr1H	266813657	GG	GG
JHI-Hv50k-2016-21574	chr1H	266815315	TT	TT
JHI-Hv50k-2016-21579	chr1H	267009787	GG	GG
JHI-Hv50k-2016-21592	chr1H	267561629	CC	CC
JHI-Hv50k-2016-21604	chr1H	267799046	AA	AA
JHI-Hv50k-2016-21611	chr1H	267802701	AA	AA
JHI-Hv50k-2016-21618	chr1H	268187312	AG	AG
JHI-Hv50k-2016-21677	chr1H	269049548	AA	AA
JHI-Hv50k-2016-21727	chr1H	269976434	GG	GG
JHI-Hv50k-2016-21734	chr1H	270409737	YY	YY
JHI-Hv50k-2016-21742	chr1H	270464846	CC	CC
JHI-Hv50k-2016-21751	chr1H	270560241	TT	TT
JHI-Hv50k-2016-21784	chr1H	271164110	CC	CC
JHI-Hv50k-2016-134859	chr1H	271385874	GG	GG
JHI-Hv50k-2016-21844	chr1H	271703313	GG	GG
JHI-Hv50k-2016-21846	chr1H	271860030	CC	CC
JHI-Hv50k-2016-21879	chr1H	272592311	CC	CC
JHI-Hv50k-2016-21897	chr1H	273128772	GG	GG
JHI-Hv50k-2016-21903	chr1H	273508563	GG	GG
JHI-Hv50k-2016-21932	chr1H	274445003	AA	AA
JHI-Hv50k-2016-21954	chr1H	274974547	CC	CC
JHI-Hv50k-2016-21966	chr1H	275045658	AA	AA
JHI-Hv50k-2016-21962	chr1H	275051673	CC	CC
JHI-Hv50k-2016-21995	chr1H	275291438	TT	TT
JHI-Hv50k-2016-22016	chr1H	275742687	CC	CC
JHI-Hv50k-2016-22038	chr1H	276060701	GG	GG
JHI-Hv50k-2016-22058	chr1H	276180351	AG	AG
JHI-Hv50k-2016-22069	chr1H	276638848	GG	GG
JHI-Hv50k-2016-22091	chr1H	277064676	GG	GG
JHI-Hv50k-2016-22123	chr1H	278416668	CC	CC
JHI-Hv50k-2016-22138	chr1H	278986205	AA	AA
JHI-Hv50k-2016-22145	chr1H	279276124	GG	GG
JHI-Hv50k-2016-22168	chr1H	279759563	TT	TT
JHI-Hv50k-2016-22200	chr1H	280898370	AA	AA
JHI-Hv50k-2016-22255	chr1H	281273435	CC	CC
JHI-Hv50k-2016-22269	chr1H	281596664	GG	GG
JHI-Hv50k-2016-22293	chr1H	282234947	YY	YY
JHI-Hv50k-2016-22309	chr1H	282249798	CC	CC
JHI-Hv50k-2016-22318	chr1H	282620352	GG	GG
JHI-Hv50k-2016-22324	chr1H	282855263	TT	TT
JHI-Hv50k-2016-22328	chr1H	282916583	GG	GG
JHI-Hv50k-2016-22341	chr1H	283243186	CC	CC
JHI-Hv50k-2016-22354	chr1H	283692969	GG	GG
JHI-Hv50k-2016-22373	chr1H	284610439	TT	TT
JHI-Hv50k-2016-22410	chr1H	284828807	GG	GG
JHI-Hv50k-2016-22442	chr1H	285094262	AA	AA
JHI-Hv50k-2016-22491	chr1H	285878785	GG	GG
JHI-Hv50k-2016-22497	chr1H	286616503	GG	GG
JHI-Hv50k-2016-22526	chr1H	287282116	TT	TT
JHI-Hv50k-2016-22546	chr1H	287313159	GG	GG
JHI-Hv50k-2016-22575	chr1H	287700925	CC	CC
JHI-Hv50k-2016-22580	chr1H	287703743	TT	TT
JHI-Hv50k-2016-22594	chr1H	287756729	AA	AA
JHI-Hv50k-2016-22586	chr1H	287773784	GG	GG
JHI-Hv50k-2016-22596	chr1H	288019514	TT	TT
JHI-Hv50k-2016-22624	chr1H	288497217	AA	AA
BOPA2_12_30306	chr1H	288510386	AA	AA
JHI-Hv50k-2016-22690	chr1H	288911499	TT	TT
JHI-Hv50k-2016-22726	chr1H	289164797	GG	GG
JHI-Hv50k-2016-22744	chr1H	289677519	GG	GG
JHI-Hv50k-2016-22762	chr1H	289875726	GG	GG
JHI-Hv50k-2016-22760	chr1H	289879285	GG	GG
SCRI_RS_149726	chr1H	289912331	GG	GG
JHI-Hv50k-2016-22771	chr1H	290157349	CC	CC
JHI-Hv50k-2016-22783	chr1H	290160250	CC	CC
JHI-Hv50k-2016-22816	chr1H	290519255	GG	GG
JHI-Hv50k-2016-22829	chr1H	290994859	CC	CC
JHI-Hv50k-2016-22836	chr1H	291987933	CC	CC
JHI-Hv50k-2016-22850	chr1H	292495208	GG	GG
JHI-Hv50k-2016-22858	chr1H	292849125	TT	TT
JHI-Hv50k-2016-22859	chr1H	292969127	TT	TT
JHI-Hv50k-2016-22869	chr1H	293284510	TT	TT
JHI-Hv50k-2016-22875	chr1H	293576490	CC	CC
JHI-Hv50k-2016-22885	chr1H	293968151	CC	CC
JHI-Hv50k-2016-22887	chr1H	293972222	CC	CC
JHI-Hv50k-2016-22898	chr1H	294451565	GG	GG
JHI-Hv50k-2016-22894	chr1H	294455880	TT	TT
JHI-Hv50k-2016-22924	chr1H	294848112	CC	CC
JHI-Hv50k-2016-22927	chr1H	295001993	TT	TT
JHI-Hv50k-2016-23010	chr1H	296607182	YY	YY
SCRI_RS_193640	chr1H	296741487	AA	AA
JHI-Hv50k-2016-23022	chr1H	296744091	TT	TT
JHI-Hv50k-2016-23021	chr1H	296744861	GG	GG
JHI-Hv50k-2016-23034	chr1H	297159864	GG	GG
JHI-Hv50k-2016-23041	chr1H	297280958	TT	TT
JHI-Hv50k-2016-23064	chr1H	297519915	CC	CC
SCRI_RS_141511	chr1H	297600038	GG	GG
BOPA1_2851-848	chr1H	297911266	AA	AA
JHI-Hv50k-2016-23106	chr1H	297911266	AA	AA
JHI-Hv50k-2016-23109	chr1H	297913701	AA	AA
JHI-Hv50k-2016-23159	chr1H	298268458	GG	GG
JHI-Hv50k-2016-23189	chr1H	298292101	AA	AA
JHI-Hv50k-2016-23192	chr1H	298984651	TT	TT
JHI-Hv50k-2016-23217	chr1H	300322556	GG	GG
BOPA2_12_30043	chr1H	300767221	GG	GG
BOPA2_12_30462	chr1H	301336837	AA	AA
JHI-Hv50k-2016-23233	chr1H	302755633	AA	AA
JHI-Hv50k-2016-23277	chr1H	304921133	CC	CC
JHI-Hv50k-2016-23273	chr1H	304980565	GG	GG
BOPA2_12_11036	chr1H	304981081	CC	CC
BOPA2_12_10300	chr1H	305664801	AA	AA
JHI-Hv50k-2016-23330	chr1H	305925967	GG	GG
BOPA1_ABC11913-1-1-104	chr1H	306458264	GG	GG
JHI-Hv50k-2016-23368	chr1H	306926684	CC	CC
JHI-Hv50k-2016-23394	chr1H	307402322	GG	GG
BOPA1_7090-1260	chr1H	308152216	AA	AA
JHI-Hv50k-2016-23414	chr1H	308157694	CC	CC
BOPA1_1866-866	chr1H	308667816	AA	AA
BOPA2_12_30404	chr1H	308667816	AA	AA
JHI-Hv50k-2016-23430	chr1H	308951551	GG	GG
BOPA2_12_31381	chr1H	309614433	AA	AA
JHI-Hv50k-2016-23486	chr1H	309622419	TT	TT
JHI-Hv50k-2016-23511	chr1H	309843077	AG	AG
JHI-Hv50k-2016-23499	chr1H	309864819	CC	CC
JHI-Hv50k-2016-23570	chr1H	310731805	CC	CC
JHI-Hv50k-2016-23568	chr1H	310733198	AG	AG
JHI-Hv50k-2016-23586	chr1H	310969231	GG	GG
JHI-Hv50k-2016-23594	chr1H	311063307	AA	AA
JHI-Hv50k-2016-23613	chr1H	311371369	CC	CC
JHI-Hv50k-2016-23624	chr1H	311557072	GG	GG
JHI-Hv50k-2016-23640	chr1H	311566651	TT	TT
JHI-Hv50k-2016-23647	chr1H	311689289	AA	AA
JHI-Hv50k-2016-23652	chr1H	311696142	AA	AA
JHI-Hv50k-2016-23670	chr1H	311863682	AA	AA
SCRI_RS_124377	chr1H	312148526	AA	AA
JHI-Hv50k-2016-23694	chr1H	312149111	CC	CC
JHI-Hv50k-2016-23706	chr1H	312179023	CC	CC
JHI-Hv50k-2016-23721	chr1H	312705734	AA	AA
JHI-Hv50k-2016-23727	chr1H	312814501	GG	GG
JHI-Hv50k-2016-23754	chr1H	313260966	TT	TT
JHI-Hv50k-2016-23818	chr1H	314051702	TT	TT
SCRI_RS_189586	chr1H	314316303	CC	CC
JHI-Hv50k-2016-23829	chr1H	314319323	TT	TT
JHI-Hv50k-2016-23852	chr1H	314759017	GG	GG
BOPA2_12_31208	chr1H	314959616	GG	GG
JHI-Hv50k-2016-23940	chr1H	315560455	CC	CC
JHI-Hv50k-2016-23949	chr1H	315855552	AA	AA
JHI-Hv50k-2016-23975	chr1H	316156722	GG	GG
SCRI_RS_138691	chr1H	316506958	GG	GG
JHI-Hv50k-2016-24013	chr1H	316812472	AA	AA
SCRI_RS_186830	chr1H	318227723	TT	TT
JHI-Hv50k-2016-24153	chr1H	318659036	CC	CC
JHI-Hv50k-2016-24165	chr1H	319287675	GG	GG
JHI-Hv50k-2016-24249	chr1H	319853388	AA	AA
JHI-Hv50k-2016-24315	chr1H	320227829	GG	GG
JHI-Hv50k-2016-24407	chr1H	322463020	YY	YY
SCRI_RS_213103	chr1H	322464254	TT	TT
JHI-Hv50k-2016-24426	chr1H	322898042	GG	GG
JHI-Hv50k-2016-24433	chr1H	323081481	AG	AG
JHI-Hv50k-2016-24486	chr1H	323781623	GG	GG
JHI-Hv50k-2016-24484	chr1H	323781908	AG	AG
JHI-Hv50k-2016-24508	chr1H	324522607	TT	TT
JHI-Hv50k-2016-24530	chr1H	324524233	GG	GG
JHI-Hv50k-2016-24542	chr1H	324741702	CC	CC
JHI-Hv50k-2016-24582	chr1H	324751395	CC	CC
JHI-Hv50k-2016-24600	chr1H	324990633	AA	AA
JHI-Hv50k-2016-24596	chr1H	324995956	CC	CC
JHI-Hv50k-2016-24624	chr1H	325395169	AA	AA
JHI-Hv50k-2016-24633	chr1H	325558570	CC	CC
JHI-Hv50k-2016-24730	chr1H	327096137	AA	AA
JHI-Hv50k-2016-24745	chr1H	327259691	CC	CC
JHI-Hv50k-2016-24762	chr1H	327913589	CC	CC
SCRI_RS_155439	chr1H	327917296	GG	GG
SCRI_RS_7197	chr1H	328638381	GG	GG
JHI-Hv50k-2016-24851	chr1H	328640365	TT	TT
JHI-Hv50k-2016-24838	chr1H	328641938	AA	AA
JHI-Hv50k-2016-24899	chr1H	328797554	CC	CC
JHI-Hv50k-2016-24903	chr1H	329131517	AA	AA
JHI-Hv50k-2016-24921	chr1H	329229318	AA	AA
JHI-Hv50k-2016-25001	chr1H	329335432	AA	AA
JHI-Hv50k-2016-24939	chr1H	329355913	GG	GG
JHI-Hv50k-2016-25043	chr1H	329640502	TT	TT
SCRI_RS_236235	chr1H	329640628	TT	TT
SCRI_RS_151874	chr1H	330102972	AA	AA
JHI-Hv50k-2016-25062	chr1H	330104460	CC	CC
BOPA2_12_30592	chr1H	330391776	CC	CC
BOPA2_12_10938	chr1H	330397005	CC	CC
JHI-Hv50k-2016-25140	chr1H	330397034	CC	CC
JHI-Hv50k-2016-25138	chr1H	330397214	CC	CC
SCRI_RS_230133	chr1H	330732989	GG	GG
JHI-Hv50k-2016-25237	chr1H	330733262	CC	CC
SCRI_RS_216058	chr1H	331413863	GG	GG
JHI-Hv50k-2016-25298	chr1H	331414464	TT	TT
BOPA1_ConsensusGBS0371-2	chr1H	331509236	GG	GG
JHI-Hv50k-2016-25364	chr1H	331856338	CC	CC
JHI-Hv50k-2016-25399	chr1H	332089452	CC	CC
JHI-Hv50k-2016-25378	chr1H	332089904	AA	AA
BOPA2_12_11209	chr1H	332377688	GG	GG
JHI-Hv50k-2016-25432	chr1H	332528511	GG	GG
JHI-Hv50k-2016-25431	chr1H	332530374	TT	TT
JHI-Hv50k-2016-25445	chr1H	332790187	CC	CC
JHI-Hv50k-2016-25561	chr1H	333586843	AA	AA
JHI-Hv50k-2016-25580	chr1H	333661166	TT	TT
BOPA2_12_31272	chr1H	333666386	GG	GG
JHI-Hv50k-2016-25600	chr1H	333667608	AA	AA
JHI-Hv50k-2016-25728	chr1H	334244595	CC	CC
JHI-Hv50k-2016-25723	chr1H	334248523	CC	CC
SCRI_RS_7813	chr1H	334257551	TT	TT
JHI-Hv50k-2016-25683	chr1H	334261324	AA	AA
JHI-Hv50k-2016-25670	chr1H	334264706	TT	TT
JHI-Hv50k-2016-25731	chr1H	334378900	TT	TT
JHI-Hv50k-2016-25738	chr1H	334737607	CC	CC
SCRI_RS_134850	chr1H	334741358	CC	CC
JHI-Hv50k-2016-25743	chr1H	334741374	AA	AA
JHI-Hv50k-2016-25880	chr1H	335769525	GG	GG
BOPA2_12_30059	chr1H	335855799	GG	GG
JHI-Hv50k-2016-25970	chr1H	336956689	CC	CC
BOPA1_8224-561	chr1H	336957309	AA	AA
JHI-Hv50k-2016-26014	chr1H	336964005	AA	AA
JHI-Hv50k-2016-26048	chr1H	337313805	TT	TT
JHI-Hv50k-2016-26073	chr1H	337322713	YY	YY
JHI-Hv50k-2016-26080	chr1H	337369875	AA	AA
SCRI_RS_189248	chr1H	337370461	GG	GG
JHI-Hv50k-2016-26103	chr1H	337953217	CC	CC
JHI-Hv50k-2016-26139	chr1H	338484298	TT	TT
BOPA2_12_31134	chr1H	338484721	AA	AA
JHI-Hv50k-2016-26201	chr1H	339113259	AA	AA
JHI-Hv50k-2016-26222	chr1H	339445096	GG	GG
SCRI_RS_189920	chr1H	339454562	AA	AA
JHI-Hv50k-2016-26213	chr1H	339455573	TT	TT
SCRI_RS_189898	chr1H	339457460	TT	TT
JHI-Hv50k-2016-26255	chr1H	339678387	TT	TT
JHI-Hv50k-2016-26297	chr1H	340755302	CC	CC
JHI-Hv50k-2016-26322	chr1H	341005174	TT	TT
JHI-Hv50k-2016-26334	chr1H	341214096	GG	GG
SCRI_RS_116685	chr1H	341214300	AA	AA
SCRI_RS_160466	chr1H	341219989	CC	CC
JHI-Hv50k-2016-26344	chr1H	341220380	TT	TT
JHI-Hv50k-2016-26359	chr1H	341796547	AA	AA
JHI-Hv50k-2016-26363	chr1H	341798420	CC	CC
JHI-Hv50k-2016-26365	chr1H	342058081	TT	TT
SCRI_RS_229932	chr1H	342058625	TT	TT
JHI-Hv50k-2016-26369	chr1H	342359940	GG	GG
BOPA2_12_11169	chr1H	342481768	GG	GG
JHI-Hv50k-2016-26397	chr1H	342482106	CC	CC
JHI-Hv50k-2016-26439	chr1H	342714334	GG	GG
JHI-Hv50k-2016-26496	chr1H	342778081	AA	AA
JHI-Hv50k-2016-26511	chr1H	342902924	TT	TT
SCRI_RS_170542	chr1H	343177799	TT	TT
JHI-Hv50k-2016-26556	chr1H	343178861	TT	TT
JHI-Hv50k-2016-26530	chr1H	343187155	CC	CC
SCRI_RS_125407	chr1H	343778213	AA	AA
JHI-Hv50k-2016-26630	chr1H	344214505	AA	AA
JHI-Hv50k-2016-26645	chr1H	344875261	AC	AC
JHI-Hv50k-2016-26666	chr1H	345067451	AA	AA
JHI-Hv50k-2016-26669	chr1H	345105950	TT	TT
JHI-Hv50k-2016-26678	chr1H	345201001	GG	GG
JHI-Hv50k-2016-26700	chr1H	345561832	AA	AA
BOPA1_5297-796	chr1H	345562854	AA	AA
JHI-Hv50k-2016-26705	chr1H	345725804	GG	GG
JHI-Hv50k-2016-26709	chr1H	345986171	TT	TT
JHI-Hv50k-2016-26782	chr1H	346955012	CC	CC
JHI-Hv50k-2016-26799	chr1H	346993928	CC	CC
JHI-Hv50k-2016-26797	chr1H	346998373	TT	TT
JHI-Hv50k-2016-26803	chr1H	347261347	GG	GG
JHI-Hv50k-2016-26822	chr1H	347445909	TT	TT
JHI-Hv50k-2016-26859	chr1H	347882425	GG	GG
SCRI_RS_221609	chr1H	347883327	GG	GG
JHI-Hv50k-2016-26824	chr1H	348000183	CC	CC
JHI-Hv50k-2016-26878	chr1H	348819178	CG	CG
JHI-Hv50k-2016-26883	chr1H	348962948	AA	AA
JHI-Hv50k-2016-26890	chr1H	349256585	GG	GG
JHI-Hv50k-2016-26888	chr1H	349257829	AA	AA
JHI-Hv50k-2016-26905	chr1H	349472460	CC	CC
JHI-Hv50k-2016-26918	chr1H	349766040	GG	GG
JHI-Hv50k-2016-26930	chr1H	350374188	TT	TT
JHI-Hv50k-2016-26939	chr1H	350845415	GG	GG
JHI-Hv50k-2016-26957	chr1H	350868414	GG	GG
JHI-Hv50k-2016-26964	chr1H	351592881	CC	CC
JHI-Hv50k-2016-26966	chr1H	351713786	TT	TT
JHI-Hv50k-2016-26982	chr1H	352066028	TT	TT
JHI-Hv50k-2016-26989	chr1H	352523947	GG	GG
JHI-Hv50k-2016-27002	chr1H	352845274	AA	AA
JHI-Hv50k-2016-27008	chr1H	353386930	CC	CC
JHI-Hv50k-2016-27013	chr1H	353399212	CC	CC
JHI-Hv50k-2016-27021	chr1H	353642271	GG	GG
JHI-Hv50k-2016-27040	chr1H	353863718	CC	CC
JHI-Hv50k-2016-27050	chr1H	354210865	AA	AA
BOPA2_12_11107	chr1H	354731101	GG	GG
JHI-Hv50k-2016-27089	chr1H	354811196	AA	AA
BOPA2_12_30110	chr1H	355046943	AA	AA
JHI-Hv50k-2016-27127	chr1H	355259823	CC	CC
BOPA2_12_30694	chr1H	355260035	AA	AA
JHI-Hv50k-2016-27177	chr1H	355559900	YY	YY
JHI-Hv50k-2016-27205	chr1H	355674311	AA	AA
JHI-Hv50k-2016-27240	chr1H	355933134	TT	TT
BOPA1_4716-1205	chr1H	355935029	AA	AA
JHI-Hv50k-2016-27275	chr1H	355944194	GG	GG
JHI-Hv50k-2016-27365	chr1H	356413944	CC	CC
JHI-Hv50k-2016-27468	chr1H	356794984	AA	AA
JHI-Hv50k-2016-27498	chr1H	357058117	GG	GG
JHI-Hv50k-2016-27479	chr1H	357066097	TT	TT
JHI-Hv50k-2016-27514	chr1H	357312827	GG	GG
SCRI_RS_118168	chr1H	357577605	AA	AA
JHI-Hv50k-2016-27563	chr1H	357999641	CC	CC
JHI-Hv50k-2016-27562	chr1H	358000813	AA	AA
JHI-Hv50k-2016-27566	chr1H	358251918	GG	GG
JHI-Hv50k-2016-27571	chr1H	358677411	GG	GG
JHI-Hv50k-2016-27619	chr1H	359143513	CC	CC
JHI-Hv50k-2016-27637	chr1H	359176689	CC	CC
BOPA1_ABC13652-1-2-156	chr1H	359268406	GG	GG
JHI-Hv50k-2016-27651	chr1H	359271003	CC	CC
JHI-Hv50k-2016-27685	chr1H	359677987	YY	YY
JHI-Hv50k-2016-27680	chr1H	359682254	AA	AA
JHI-Hv50k-2016-27713	chr1H	359797311	GG	GG
JHI-Hv50k-2016-27700	chr1H	359808013	CC	CC
BOPA2_12_30786	chr1H	359808648	CC	CC
SCRI_RS_119743	chr1H	359987864	TT	TT
BOPA2_12_30672	chr1H	359990125	AA	AA
JHI-Hv50k-2016-27727	chr1H	360209831	CC	CC
JHI-Hv50k-2016-27737	chr1H	360346443	AA	AA
JHI-Hv50k-2016-27738	chr1H	360346602	TT	TT
SCRI_RS_148600	chr1H	360350520	GG	GG
JHI-Hv50k-2016-27759	chr1H	360352340	GG	GG
JHI-Hv50k-2016-27761	chr1H	360352728	TT	TT
JHI-Hv50k-2016-27768	chr1H	360358361	AA	AA
JHI-Hv50k-2016-27787	chr1H	360570177	AA	AA
JHI-Hv50k-2016-27785	chr1H	360570312	AA	AA
BOPA2_12_30499	chr1H	360740937	GG	GG
JHI-Hv50k-2016-27810	chr1H	360741495	TT	TT
JHI-Hv50k-2016-27806	chr1H	360742437	GG	GG
JHI-Hv50k-2016-27805	chr1H	360743389	GG	GG
BOPA1_7800-594	chr1H	360817497	CC	CC
JHI-Hv50k-2016-27841	chr1H	360819323	TT	TT
JHI-Hv50k-2016-27837	chr1H	360822711	GG	GG
JHI-Hv50k-2016-27829	chr1H	360829310	GG	GG
JHI-Hv50k-2016-27862	chr1H	361760879	CC	CC
JHI-Hv50k-2016-27864	chr1H	361763411	TT	TT
JHI-Hv50k-2016-27868	chr1H	361800344	AA	AA
JHI-Hv50k-2016-27873	chr1H	362154053	AA	AA
SCRI_RS_198546	chr1H	362447279	CC	CC
JHI-Hv50k-2016-27889	chr1H	362790393	TT	TT
JHI-Hv50k-2016-27903	chr1H	362975717	TT	TT
JHI-Hv50k-2016-27916	chr1H	363081180	GG	GG
JHI-Hv50k-2016-27921	chr1H	363208686	CC	CC
SCRI_RS_14834	chr1H	363389437	AA	AA
JHI-Hv50k-2016-27929	chr1H	363390009	CC	CC
JHI-Hv50k-2016-27941	chr1H	363714486	TT	TT
JHI-Hv50k-2016-27948	chr1H	364024081	GG	GG
JHI-Hv50k-2016-27954	chr1H	364245424	GG	GG
JHI-Hv50k-2016-27961	chr1H	364621517	CC	CC
JHI-Hv50k-2016-27968	chr1H	364797657	AA	AA
JHI-Hv50k-2016-27977	chr1H	364938936	CC	CC
JHI-Hv50k-2016-28014	chr1H	365075171	GG	GG
JHI-Hv50k-2016-185188	chr1H	365338501	AA	AA
BOPA2_12_30243	chr1H	367942687	AA	AA
BOPA1_ABC10636-1-4-285	chr1H	369172185	CC	CC
SCRI_RS_167877	chr1H	369706823	AA	AA
BOPA2_12_30348	chr1H	370993763	AA	AA
JHI-Hv50k-2016-28052	chr1H	372092836	CC	CC
JHI-Hv50k-2016-28053	chr1H	372139342	AA	AA
JHI-Hv50k-2016-28062	chr1H	372239256	TT	TT
JHI-Hv50k-2016-28056	chr1H	372240552	GG	GG
SCRI_RS_161643	chr1H	372302964	CC	CC
JHI-Hv50k-2016-28073	chr1H	372306065	GG	GG
JHI-Hv50k-2016-28094	chr1H	372380207	TT	TT
BOPA2_12_30710	chr1H	372381383	AA	AA
JHI-Hv50k-2016-28123	chr1H	372776022	TT	TT
JHI-Hv50k-2016-28125	chr1H	372776606	AA	AA
JHI-Hv50k-2016-28129	chr1H	372777134	SS	SS
JHI-Hv50k-2016-28138	chr1H	372811578	TT	TT
JHI-Hv50k-2016-28171	chr1H	373056270	CC	CC
JHI-Hv50k-2016-28218	chr1H	374231669	CC	CC
JHI-Hv50k-2016-28210	chr1H	374233992	CC	CC
JHI-Hv50k-2016-28209	chr1H	374234011	TT	TT
JHI-Hv50k-2016-28251	chr1H	374661864	CC	CC
JHI-Hv50k-2016-28287	chr1H	374771802	GG	GG
JHI-Hv50k-2016-28274	chr1H	374889790	CC	CC
JHI-Hv50k-2016-28271	chr1H	374891957	GG	GG
JHI-Hv50k-2016-28297	chr1H	375626166	YY	YY
JHI-Hv50k-2016-28315	chr1H	376003155	CC	CC
JHI-Hv50k-2016-28314	chr1H	376003271	TT	TT
JHI-Hv50k-2016-28331	chr1H	376387670	AA	AA
JHI-Hv50k-2016-28355	chr1H	376627085	AG	AG
JHI-Hv50k-2016-28364	chr1H	376984080	GG	GG
JHI-Hv50k-2016-28367	chr1H	376985745	KK	KK
JHI-Hv50k-2016-28378	chr1H	378383597	AG	AG
JHI-Hv50k-2016-28380	chr1H	378522931	AA	AA
BOPA2_12_10198	chr1H	378523084	GG	GG
JHI-Hv50k-2016-28416	chr1H	378716725	AA	AA
JHI-Hv50k-2016-28456	chr1H	378980705	TT	TT
JHI-Hv50k-2016-28435	chr1H	378998619	CC	CC
JHI-Hv50k-2016-28506	chr1H	379401709	AA	AA
JHI-Hv50k-2016-28505	chr1H	379403353	TT	TT
JHI-Hv50k-2016-28497	chr1H	379405475	GG	GG
JHI-Hv50k-2016-28495	chr1H	379406698	TT	TT
JHI-Hv50k-2016-28487	chr1H	379412314	AA	AA
JHI-Hv50k-2016-28482	chr1H	379417379	TT	TT
BOPA2_12_30343	chr1H	379417623	AA	AA
JHI-Hv50k-2016-28572	chr1H	379639755	GG	GG
JHI-Hv50k-2016-28566	chr1H	379640509	GG	GG
JHI-Hv50k-2016-28548	chr1H	379660488	GG	GG
JHI-Hv50k-2016-28600	chr1H	380086491	CC	CC
JHI-Hv50k-2016-28631	chr1H	380156192	CC	CC
JHI-Hv50k-2016-28635	chr1H	380156458	GG	GG
JHI-Hv50k-2016-28716	chr1H	380431226	GG	GG
JHI-Hv50k-2016-28720	chr1H	380435080	TT	TT
JHI-Hv50k-2016-28721	chr1H	380435216	CC	CC
JHI-Hv50k-2016-28765	chr1H	380547410	AA	AA
JHI-Hv50k-2016-28745	chr1H	380553332	GG	GG
JHI-Hv50k-2016-28743	chr1H	380555042	CC	CC
JHI-Hv50k-2016-28734	chr1H	380559169	CC	CC
JHI-Hv50k-2016-28733	chr1H	380560157	AA	AA
JHI-Hv50k-2016-28732	chr1H	380560286	TT	TT
JHI-Hv50k-2016-28834	chr1H	380710023	CC	CC
BOPA1_6118-595	chr1H	380729802	GG	GG
JHI-Hv50k-2016-28826	chr1H	380731240	TT	TT
JHI-Hv50k-2016-28880	chr1H	381707174	AA	AA
JHI-Hv50k-2016-28956	chr1H	382120012	AA	AA
JHI-Hv50k-2016-29000	chr1H	382129054	GG	GG
JHI-Hv50k-2016-29001	chr1H	382129110	TT	TT
JHI-Hv50k-2016-29031	chr1H	382138814	AA	AA
JHI-Hv50k-2016-29039	chr1H	382140103	TT	TT
JHI-Hv50k-2016-29053	chr1H	382242935	GG	GG
JHI-Hv50k-2016-265803	chr1H	382252156	CC	CC
JHI-Hv50k-2016-29056	chr1H	382253444	TT	TT
JHI-Hv50k-2016-29106	chr1H	382474782	AG	AG
JHI-Hv50k-2016-29136	chr1H	382745263	AA	AA
JHI-Hv50k-2016-29135	chr1H	382745521	GG	GG
JHI-Hv50k-2016-29153	chr1H	383183092	CC	CC
JHI-Hv50k-2016-29162	chr1H	383184611	CC	CC
JHI-Hv50k-2016-29216	chr1H	383353817	CC	CC
JHI-Hv50k-2016-29207	chr1H	383389076	AA	AA
JHI-Hv50k-2016-29181	chr1H	383421525	GG	GG
JHI-Hv50k-2016-29236	chr1H	383482448	AA	AA
BOPA1_5402-929	chr1H	383482448	AA	AA
JHI-Hv50k-2016-29224	chr1H	383487512	TT	TT
JHI-Hv50k-2016-29220	chr1H	383491828	AA	AA
JHI-Hv50k-2016-29259	chr1H	383596883	AA	AA
JHI-Hv50k-2016-29255	chr1H	383597590	GG	GG
JHI-Hv50k-2016-29272	chr1H	383699190	GG	GG
JHI-Hv50k-2016-29271	chr1H	383699276	CC	CC
JHI-Hv50k-2016-29288	chr1H	383900187	CC	CC
JHI-Hv50k-2016-29301	chr1H	383908136	CC	CC
BOPA1_8486-1964	chr1H	383914405	CC	CC
JHI-Hv50k-2016-29333	chr1H	384367173	GG	GG
JHI-Hv50k-2016-29435	chr1H	385342914	TT	TT
JHI-Hv50k-2016-29434	chr1H	385343111	GG	GG
JHI-Hv50k-2016-29433	chr1H	385343181	CC	CC
JHI-Hv50k-2016-29432	chr1H	385343243	GG	GG
JHI-Hv50k-2016-29428	chr1H	385343497	CC	CC
JHI-Hv50k-2016-29425	chr1H	385343682	GG	GG
JHI-Hv50k-2016-29422	chr1H	385344309	CC	CC
JHI-Hv50k-2016-29421	chr1H	385344367	TT	TT
JHI-Hv50k-2016-29420	chr1H	385344771	CC	CC
JHI-Hv50k-2016-29419	chr1H	385345021	TT	TT
JHI-Hv50k-2016-29418	chr1H	385345144	CC	CC
JHI-Hv50k-2016-29481	chr1H	385434419	CC	CC
JHI-Hv50k-2016-29468	chr1H	385437721	AA	AA
JHI-Hv50k-2016-29504	chr1H	385921126	CC	CC
JHI-Hv50k-2016-29552	chr1H	386095116	CC	CC
BOPA2_12_11444	chr1H	386095373	GG	GG
JHI-Hv50k-2016-29539	chr1H	386107447	TT	TT
JHI-Hv50k-2016-29574	chr1H	386300615	AA	AA
JHI-Hv50k-2016-29607	chr1H	386515629	AA	AA
JHI-Hv50k-2016-29606	chr1H	386515729	KK	KK
JHI-Hv50k-2016-29605	chr1H	386515762	TT	TT
JHI-Hv50k-2016-29604	chr1H	386515830	GG	GG
JHI-Hv50k-2016-29603	chr1H	386516075	AA	AA
JHI-Hv50k-2016-29600	chr1H	386516610	CC	CC
JHI-Hv50k-2016-29680	chr1H	387040591	TT	TT
SCRI_RS_1445	chr1H	387045835	TT	TT
JHI-Hv50k-2016-29663	chr1H	387046260	AA	AA
JHI-Hv50k-2016-29690	chr1H	387264470	AA	AA
SCRI_RS_207335	chr1H	387266213	TT	TT
JHI-Hv50k-2016-29735	chr1H	387345539	CC	CC
JHI-Hv50k-2016-29753	chr1H	387544106	TT	TT
SCRI_RS_100503	chr1H	387545912	CC	CC
JHI-Hv50k-2016-29770	chr1H	388074194	TT	TT
JHI-Hv50k-2016-29798	chr1H	388562080	AA	AA
JHI-Hv50k-2016-29796	chr1H	388563828	CC	CC
JHI-Hv50k-2016-29782	chr1H	388574811	CC	CC
JHI-Hv50k-2016-29780	chr1H	388575306	GG	GG
JHI-Hv50k-2016-29828	chr1H	388878042	TT	TT
JHI-Hv50k-2016-29827	chr1H	388878096	AA	AA
JHI-Hv50k-2016-29837	chr1H	389295813	GG	GG
JHI-Hv50k-2016-29849	chr1H	389565935	GG	GG
JHI-Hv50k-2016-29848	chr1H	389566206	GG	GG
JHI-Hv50k-2016-29847	chr1H	389566537	KK	KK
JHI-Hv50k-2016-29845	chr1H	389566669	TT	TT
JHI-Hv50k-2016-29861	chr1H	389573763	GG	GG
JHI-Hv50k-2016-29881	chr1H	389966421	CC	CC
JHI-Hv50k-2016-29876	chr1H	389967276	AA	AA
JHI-Hv50k-2016-29875	chr1H	389967461	AA	AA
JHI-Hv50k-2016-29941	chr1H	390048423	CC	CC
SCRI_RS_138118	chr1H	390048503	CC	CC
SCRI_RS_201072	chr1H	390050625	CC	CC
SCRI_RS_165072	chr1H	390051531	CC	CC
JHI-Hv50k-2016-29988	chr1H	390213871	GG	GG
JHI-Hv50k-2016-29990	chr1H	390214144	TT	TT
JHI-Hv50k-2016-30022	chr1H	390378416	TT	TT
JHI-Hv50k-2016-30044	chr1H	390903107	TT	TT
SCRI_RS_225107	chr1H	390903872	TT	TT
JHI-Hv50k-2016-30068	chr1H	391018584	AA	AA
SCRI_RS_207081	chr1H	391044075	CC	CC
JHI-Hv50k-2016-30102	chr1H	391045335	AA	AA
SCRI_RS_145305	chr1H	391051767	CC	CC
JHI-Hv50k-2016-30124	chr1H	391052163	AA	AA
SCRI_RS_213455	chr1H	391234063	TT	TT
JHI-Hv50k-2016-30162	chr1H	391305557	CC	CC
JHI-Hv50k-2016-30148	chr1H	391307191	AA	AA
JHI-Hv50k-2016-30141	chr1H	391308090	AA	AA
JHI-Hv50k-2016-30181	chr1H	391474615	AA	AA
JHI-Hv50k-2016-30240	chr1H	392154784	AA	AA
JHI-Hv50k-2016-30275	chr1H	393077553	GG	GG
JHI-Hv50k-2016-30276	chr1H	393077734	CC	CC
JHI-Hv50k-2016-30277	chr1H	393077739	GG	GG
JHI-Hv50k-2016-30279	chr1H	393077918	GG	GG
JHI-Hv50k-2016-30295	chr1H	393403435	AG	AG
JHI-Hv50k-2016-30337	chr1H	394002384	AA	AA
JHI-Hv50k-2016-30342	chr1H	394002824	GG	GG
JHI-Hv50k-2016-30423	chr1H	394114111	GG	GG
JHI-Hv50k-2016-30422	chr1H	394114300	TT	TT
JHI-Hv50k-2016-30421	chr1H	394114339	AA	AA
JHI-Hv50k-2016-30416	chr1H	394116623	GG	GG
JHI-Hv50k-2016-30415	chr1H	394116649	GG	GG
JHI-Hv50k-2016-30414	chr1H	394117275	TT	TT
JHI-Hv50k-2016-30413	chr1H	394117634	GG	GG
JHI-Hv50k-2016-30410	chr1H	394118006	AA	AA
JHI-Hv50k-2016-30408	chr1H	394118054	AA	AA
JHI-Hv50k-2016-30407	chr1H	394118177	AA	AA
JHI-Hv50k-2016-30384	chr1H	394119872	CC	CC
JHI-Hv50k-2016-30353	chr1H	394142821	GG	GG
JHI-Hv50k-2016-30436	chr1H	394205969	GG	GG
JHI-Hv50k-2016-30491	chr1H	394481241	TT	TT
JHI-Hv50k-2016-30480	chr1H	394483375	AA	AA
JHI-Hv50k-2016-30479	chr1H	394483809	TT	TT
JHI-Hv50k-2016-30466	chr1H	394505769	GG	GG
JHI-Hv50k-2016-30729	chr1H	394619906	CC	CC
JHI-Hv50k-2016-30674	chr1H	394627606	TT	TT
JHI-Hv50k-2016-30673	chr1H	394627685	TT	TT
JHI-Hv50k-2016-30672	chr1H	394627743	CC	CC
JHI-Hv50k-2016-30669	chr1H	394627855	AA	AA
JHI-Hv50k-2016-30536	chr1H	394671236	GG	GG
JHI-Hv50k-2016-30776	chr1H	394983724	AA	AA
BOPA1_3845-1089	chr1H	394985413	GG	GG
JHI-Hv50k-2016-30793	chr1H	395106268	CC	CC
JHI-Hv50k-2016-30821	chr1H	395273488	TT	TT
JHI-Hv50k-2016-30804	chr1H	395289863	TT	TT
JHI-Hv50k-2016-30803	chr1H	395290098	TT	TT
JHI-Hv50k-2016-30881	chr1H	395528112	GG	GG
JHI-Hv50k-2016-30856	chr1H	395558935	CC	CC
JHI-Hv50k-2016-30859	chr1H	395559255	CC	CC
JHI-Hv50k-2016-30876	chr1H	395564135	CC	CC
JHI-Hv50k-2016-30877	chr1H	395564190	CC	CC
JHI-Hv50k-2016-30878	chr1H	395564293	CC	CC
JHI-Hv50k-2016-30879	chr1H	395564522	TT	TT
JHI-Hv50k-2016-30897	chr1H	395769146	AA	AA
JHI-Hv50k-2016-30937	chr1H	395862015	GG	GG
JHI-Hv50k-2016-30938	chr1H	395862162	CC	CC
SCRI_RS_152795	chr1H	395866279	GG	GG
JHI-Hv50k-2016-31007	chr1H	395896784	GG	GG
JHI-Hv50k-2016-31006	chr1H	395896844	GG	GG
JHI-Hv50k-2016-30997	chr1H	395899853	AA	AA
JHI-Hv50k-2016-30991	chr1H	395902193	TT	TT
JHI-Hv50k-2016-30987	chr1H	395905337	GG	GG
JHI-Hv50k-2016-30978	chr1H	395906602	TT	TT
JHI-Hv50k-2016-31018	chr1H	396004558	GG	GG
JHI-Hv50k-2016-31053	chr1H	396882178	TT	TT
JHI-Hv50k-2016-31062	chr1H	396894453	CC	CC
JHI-Hv50k-2016-31063	chr1H	396894626	TT	TT
JHI-Hv50k-2016-31075	chr1H	397171537	TT	TT
JHI-Hv50k-2016-31090	chr1H	397355828	AA	AA
JHI-Hv50k-2016-31100	chr1H	397365952	GG	GG
JHI-Hv50k-2016-31138	chr1H	397451917	TT	TT
JHI-Hv50k-2016-31141	chr1H	397452276	CC	CC
JHI-Hv50k-2016-31169	chr1H	397686869	GG	GG
JHI-Hv50k-2016-31168	chr1H	397687238	TT	TT
JHI-Hv50k-2016-31167	chr1H	397687757	AA	AA
JHI-Hv50k-2016-31184	chr1H	397878828	CC	CC
JHI-Hv50k-2016-31221	chr1H	398163433	TT	TT
JHI-Hv50k-2016-31217	chr1H	398167700	CC	CC
JHI-Hv50k-2016-31204	chr1H	398179835	TT	TT
JHI-Hv50k-2016-31245	chr1H	398333991	CC	CC
JHI-Hv50k-2016-31244	chr1H	398334059	GG	GG
JHI-Hv50k-2016-31239	chr1H	398334136	AA	AA
JHI-Hv50k-2016-31237	chr1H	398334222	AA	AA
JHI-Hv50k-2016-31283	chr1H	398354028	AA	AA
JHI-Hv50k-2016-31279	chr1H	398354287	GG	GG
JHI-Hv50k-2016-31278	chr1H	398354394	TT	TT
JHI-Hv50k-2016-31277	chr1H	398354498	TT	TT
JHI-Hv50k-2016-31270	chr1H	398359310	TT	TT
JHI-Hv50k-2016-31297	chr1H	398460138	AA	AA
JHI-Hv50k-2016-31307	chr1H	398465728	AG	AG
JHI-Hv50k-2016-31310	chr1H	398467113	TT	TT
JHI-Hv50k-2016-31324	chr1H	398817628	YY	YY
JHI-Hv50k-2016-31323	chr1H	398817994	CC	CC
JHI-Hv50k-2016-31328	chr1H	399026495	CC	CC
JHI-Hv50k-2016-31327	chr1H	399026612	TT	TT
JHI-Hv50k-2016-31326	chr1H	399027554	CC	CC
JHI-Hv50k-2016-31330	chr1H	399353056	CC	CC
JHI-Hv50k-2016-31332	chr1H	399487900	TT	TT
JHI-Hv50k-2016-31333	chr1H	399488419	TT	TT
JHI-Hv50k-2016-31338	chr1H	399646474	AA	AA
JHI-Hv50k-2016-31358	chr1H	400407429	CC	CC
JHI-Hv50k-2016-31367	chr1H	400417522	GG	GG
JHI-Hv50k-2016-31390	chr1H	400431450	GG	GG
JHI-Hv50k-2016-31384	chr1H	400460662	GG	GG
JHI-Hv50k-2016-43722	chr1H	400554444	AG	AG
JHI-Hv50k-2016-31412	chr1H	400655500	YY	YY
JHI-Hv50k-2016-31423	chr1H	400671913	CC	CC
JHI-Hv50k-2016-31425	chr1H	400672051	TT	TT
SCRI_RS_130666	chr1H	400676246	CC	CC
JHI-Hv50k-2016-31444	chr1H	400764781	GG	GG
JHI-Hv50k-2016-31495	chr1H	401680044	CC	CC
JHI-Hv50k-2016-31529	chr1H	401849227	TT	TT
JHI-Hv50k-2016-31535	chr1H	401852517	GG	GG
SCRI_RS_236104	chr1H	401891739	GG	GG
JHI-Hv50k-2016-31556	chr1H	401912460	AA	AA
JHI-Hv50k-2016-31576	chr1H	401944940	CC	CC
SCRI_RS_21483	chr1H	401945581	CC	CC
JHI-Hv50k-2016-31595	chr1H	402011708	TT	TT
JHI-Hv50k-2016-31591	chr1H	402012976	AA	AA
JHI-Hv50k-2016-31584	chr1H	402014164	GG	GG
SCRI_RS_182431	chr1H	402236673	GG	GG
JHI-Hv50k-2016-31636	chr1H	402325755	CC	CC
JHI-Hv50k-2016-31661	chr1H	402453874	AA	AA
JHI-Hv50k-2016-31649	chr1H	402458822	CC	CC
JHI-Hv50k-2016-31679	chr1H	402558814	GG	GG
JHI-Hv50k-2016-31699	chr1H	402651711	GG	GG
JHI-Hv50k-2016-31702	chr1H	402652699	TT	TT
BOPA2_12_30753	chr1H	402710341	AA	AA
JHI-Hv50k-2016-31785	chr1H	402834930	CC	CC
JHI-Hv50k-2016-31771	chr1H	402856610	AA	AA
JHI-Hv50k-2016-31822	chr1H	402859539	GG	GG
[truncated: 38,221 more rows]

## Sheet: RNASeq variant calling
SNP_ID	Chromosome	Position	C01	C03
chr3H_19886186	chr3H	19886186	0/0	1/1
chr3H_19888882	chr3H	19888882	0/0	1/1
chr3H_19892911	chr3H	19892911	0/0	1/1
chr3H_19893411	chr3H	19893411	0/0	1/1
chr3H_19893921	chr3H	19893921	0/0	1/1
chr3H_19894005	chr3H	19894005	0/0	1/1
chr3H_27495892	chr3H	27495892	1/1	0/0
chr4H_36766512	chr4H	36766512	0/0	1/1
chr4H_436394150	chr4H	436394150	0/0	1/1
chr4H_436394214	chr4H	436394214	0/0	1/1
chr4H_436394215	chr4H	436394215	0/0	1/1
chr4H_436395901	chr4H	436395901	0/0	1/1
chr4H_436397839	chr4H	436397839	0/0	1/1
chr4H_436398040	chr4H	436398040	0/0	1/1
chr4H_436399230	chr4H	436399230	0/0	1/1
chr4H_436400994	chr4H	436400994	0/0	1/1
chr4H_436676529	chr4H	436676529	0/0	1/1
chr4H_436678748	chr4H	436678748	0/0	1/1
chr4H_436678858	chr4H	436678858	0/0	1/1
chr4H_436678921	chr4H	436678921	0/0	1/1
chr4H_436678940	chr4H	436678940	0/0	1/1
chr4H_436679176	chr4H	436679176	0/0	1/1
chr4H_436679244	chr4H	436679244	0/0	1/1
chr4H_436679405	chr4H	436679405	0/0	1/1
chr4H_436679905	chr4H	436679905	0/0	1/1
chr4H_436680032	chr4H	436680032	0/0	1/1
chr4H_436680036	chr4H	436680036	0/0	1/1
chr4H_437524162	chr4H	437524162	0/0	1/1
chr4H_437528629	chr4H	437528629	0/0	1/1
chr4H_437528732	chr4H	437528732	0/0	1/1
chr4H_437634269	chr4H	437634269	0/0	1/1
chr4H_437634327	chr4H	437634327	0/0	1/1
chr4H_437634382	chr4H	437634382	0/0	1/1
chr4H_437634903	chr4H	437634903	0/0	1/1
chr4H_437635121	chr4H	437635121	0/0	1/1
chr4H_437635459	chr4H	437635459	0/0	1/1
chr4H_437637165	chr4H	437637165	0/0	1/1
chr4H_438383827	chr4H	438383827	0/0	1/1
chr4H_438440984	chr4H	438440984	0/0	1/1
chr4H_438443392	chr4H	438443392	0/0	1/1
chr4H_438444165	chr4H	438444165	0/0	1/1
chr4H_438444364	chr4H	438444364	0/0	1/1
chr4H_438444662	chr4H	438444662	0/0	1/1
chr4H_438835560	chr4H	438835560	0/0	1/1
chr4H_439022642	chr4H	439022642	0/0	1/1
chr4H_439023051	chr4H	439023051	0/0	1/1
chr4H_439023114	chr4H	439023114	0/0	1/1
chr4H_439023130	chr4H	439023130	0/0	1/1
chr4H_439023322	chr4H	439023322	0/0	1/1
chr4H_439023428	chr4H	439023428	0/0	1/1
chr4H_439545520	chr4H	439545520	0/0	1/1
chr4H_439546000	chr4H	439546000	0/0	1/1
chr4H_439546686	chr4H	439546686	0/0	1/1
chr4H_439548053	chr4H	439548053	0/0	1/1
chr4H_439548078	chr4H	439548078	0/0	1/1
chr4H_439552280	chr4H	439552280	0/0	1/1
chr4H_439552531	chr4H	439552531	0/0	1/1
chr4H_439743137	chr4H	439743137	0/0	1/1
chr4H_439743160	chr4H	439743160	0/0	1/1
chr4H_439760815	chr4H	439760815	0/0	1/1
chr4H_439760928	chr4H	439760928	0/0	1/1
chr4H_439760948	chr4H	439760948	0/0	1/1
chr4H_439761026	chr4H	439761026	0/0	1/1
chr4H_439761028	chr4H	439761028	0/0	1/1
chr4H_439761087	chr4H	439761087	0/0	1/1
chr4H_439761104	chr4H	439761104	0/0	1/1
chr4H_439761819	chr4H	439761819	0/0	1/1
chr4H_439761820	chr4H	439761820	0/0	1/1
chr4H_439763164	chr4H	439763164	0/0	1/1
chr4H_439763166	chr4H	439763166	0/0	1/1
chr4H_439763177	chr4H	439763177	0/0	1/1
chr4H_439763452	chr4H	439763452	0/0	1/1
chr4H_439763492	chr4H	439763492	0/0	1/1
chr4H_439763700	chr4H	439763700	0/0	1/1
chr4H_439763743	chr4H	439763743	0/0	1/1
chr4H_439763744	chr4H	439763744	0/0	1/1
chr4H_439763859	chr4H	439763859	0/0	1/1
chr4H_439766154	chr4H	439766154	0/0	1/1
chr4H_439766204	chr4H	439766204	0/0	1/1
chr4H_439766232	chr4H	439766232	0/0	1/1
chr4H_439766238	chr4H	439766238	0/0	1/1
chr4H_439766251	chr4H	439766251	0/0	1/1
chr4H_439766258	chr4H	439766258	0/0	1/1
chr4H_439766272	chr4H	439766272	0/0	1/1
chr4H_439766349	chr4H	439766349	0/0	1/1
chr4H_439941415	chr4H	439941415	0/0	1/1
chr4H_439942425	chr4H	439942425	0/0	1/1
chr4H_439942554	chr4H	439942554	0/0	1/1
chr4H_439949584	chr4H	439949584	0/0	1/1
chr4H_439949820	chr4H	439949820	0/0	1/1
chr4H_439950260	chr4H	439950260	0/0	1/1
chr4H_439950268	chr4H	439950268	0/0	1/1
chr4H_439950423	chr4H	439950423	0/0	1/1
chr4H_439950536	chr4H	439950536	0/0	1/1
chr4H_439950617	chr4H	439950617	0/0	1/1
chr4H_439950618	chr4H	439950618	0/0	1/1
chr4H_439950682	chr4H	439950682	0/0	1/1
chr4H_439951345	chr4H	439951345	0/0	1/1
chr4H_439951459	chr4H	439951459	0/0	1/1
chr4H_439952451	chr4H	439952451	0/0	1/1
chr4H_439952493	chr4H	439952493	0/0	1/1
chr4H_439952785	chr4H	439952785	0/0	1/1
chr4H_439952951	chr4H	439952951	0/0	1/1
chr4H_439953131	chr4H	439953131	0/0	1/1
chr4H_439953846	chr4H	439953846	0/0	1/1
chr4H_439955516	chr4H	439955516	0/0	1/1
chr4H_439955894	chr4H	439955894	0/0	1/1
chr4H_439957025	chr4H	439957025	0/0	1/1
chr4H_439957558	chr4H	439957558	0/0	1/1
chr4H_439965414	chr4H	439965414	0/0	1/1
chr4H_440313499	chr4H	440313499	0/0	1/1
chr4H_440313500	chr4H	440313500	0/0	1/1
chr4H_440313512	chr4H	440313512	0/0	1/1
chr4H_440313557	chr4H	440313557	0/0	1/1
chr4H_440315206	chr4H	440315206	0/0	1/1
chr4H_440315297	chr4H	440315297	0/0	1/1
chr4H_440315329	chr4H	440315329	0/0	1/1
chr4H_441068481	chr4H	441068481	0/0	1/1
chr4H_441068496	chr4H	441068496	0/0	1/1
chr4H_441069097	chr4H	441069097	0/0	1/1
chr4H_441071709	chr4H	441071709	0/0	1/1
chr4H_441558369	chr4H	441558369	0/0	1/1
chr4H_441558456	chr4H	441558456	0/0	1/1
chr4H_441560209	chr4H	441560209	0/0	1/1
chr4H_441560329	chr4H	441560329	0/0	1/1
chr4H_441560371	chr4H	441560371	0/0	1/1
chr4H_441560397	chr4H	441560397	0/0	1/1
chr4H_443149023	chr4H	443149023	0/0	1/1
chr4H_443149105	chr4H	443149105	0/0	1/1
chr4H_443149146	chr4H	443149146	0/0	1/1
chr4H_443149237	chr4H	443149237	0/0	1/1
chr4H_443149857	chr4H	443149857	0/0	1/1
chr4H_443150324	chr4H	443150324	0/0	1/1
chr4H_443150967	chr4H	443150967	0/0	1/1
chr4H_443151079	chr4H	443151079	0/0	1/1
chr4H_443879993	chr4H	443879993	0/0	1/1
chr4H_443882514	chr4H	443882514	0/0	1/1
chr4H_445030008	chr4H	445030008	0/0	1/1
chr4H_445031199	chr4H	445031199	0/0	1/1
chr4H_445031610	chr4H	445031610	0/0	1/1
chr4H_445032431	chr4H	445032431	0/0	1/1
chr4H_445200093	chr4H	445200093	0/0	1/1
chr4H_445200132	chr4H	445200132	0/0	1/1
chr4H_445427214	chr4H	445427214	0/0	1/1
chr4H_445429140	chr4H	445429140	0/0	1/1
chr4H_445429245	chr4H	445429245	0/0	1/1
chr4H_445430479	chr4H	445430479	0/0	1/1
chr4H_445433122	chr4H	445433122	0/0	1/1
chr4H_445433464	chr4H	445433464	0/0	1/1
chr4H_445433850	chr4H	445433850	0/0	1/1
chr4H_445433900	chr4H	445433900	0/0	1/1
chr4H_445433923	chr4H	445433923	0/0	1/1
chr4H_445434095	chr4H	445434095	0/0	1/1
chr4H_445619660	chr4H	445619660	0/0	1/1
chr4H_445619879	chr4H	445619879	0/0	1/1
chr4H_445621031	chr4H	445621031	0/0	1/1
chr4H_445621295	chr4H	445621295	0/0	1/1
chr4H_445621304	chr4H	445621304	0/0	1/1
chr4H_445621577	chr4H	445621577	0/0	1/1
chr4H_445621626	chr4H	445621626	0/0	1/1
chr4H_445621652	chr4H	445621652	0/0	1/1
chr4H_445622496	chr4H	445622496	0/0	1/1
chr4H_445622649	chr4H	445622649	0/0	1/1
chr4H_445622724	chr4H	445622724	0/0	1/1
chr4H_445622985	chr4H	445622985	0/0	1/1
chr4H_445623229	chr4H	445623229	0/0	1/1
chr4H_445624546	chr4H	445624546	0/0	1/1
chr4H_445628153	chr4H	445628153	0/0	1/1
chr4H_445628697	chr4H	445628697	0/0	1/1
chr4H_445998499	chr4H	445998499	0/0	1/1
chr4H_446067464	chr4H	446067464	0/0	1/1
chr4H_446236014	chr4H	446236014	0/0	1/1
chr4H_446236057	chr4H	446236057	0/0	1/1
chr4H_446237127	chr4H	446237127	0/0	1/1
chr4H_446244760	chr4H	446244760	0/0	1/1
chr4H_446244829	chr4H	446244829	0/0	1/1
chr4H_446245385	chr4H	446245385	0/0	1/1
chr4H_446247303	chr4H	446247303	0/0	1/1
chr4H_446247797	chr4H	446247797	0/0	1/1
chr4H_446248156	chr4H	446248156	0/0	1/1
chr4H_446248169	chr4H	446248169	0/0	1/1
chr4H_446249563	chr4H	446249563	0/0	1/1
chr4H_446629774	chr4H	446629774	0/0	1/1
chr4H_446629854	chr4H	446629854	0/0	1/1
chr4H_446630139	chr4H	446630139	0/0	1/1
chr4H_446632598	chr4H	446632598	0/0	1/1
chr4H_446637359	chr4H	446637359	0/0	1/1
chr4H_446638333	chr4H	446638333	0/0	1/1
chr4H_446641179	chr4H	446641179	0/0	1/1
chr4H_446642118	chr4H	446642118	0/0	1/1
chr4H_446643482	chr4H	446643482	0/0	1/1
chr4H_446643513	chr4H	446643513	0/0	1/1
chr4H_446643607	chr4H	446643607	0/0	1/1
chr4H_446643984	chr4H	446643984	0/0	1/1
chr4H_446644115	chr4H	446644115	0/0	1/1
chr4H_446644832	chr4H	446644832	0/0	1/1
chr4H_446645018	chr4H	446645018	0/0	1/1
chr4H_446645265	chr4H	446645265	0/0	1/1
chr4H_446645307	chr4H	446645307	0/0	1/1
chr4H_446887438	chr4H	446887438	0/0	1/1
chr4H_446887904	chr4H	446887904	0/0	1/1
chr4H_446887922	chr4H	446887922	0/0	1/1
chr4H_446888112	chr4H	446888112	0/0	1/1
chr4H_446894409	chr4H	446894409	0/0	1/1
chr4H_446894493	chr4H	446894493	0/0	1/1
chr4H_446908768	chr4H	446908768	1/1	0/0
chr4H_446911099	chr4H	446911099	1/1	0/0
chr4H_446911541	chr4H	446911541	1/1	0/0
chr4H_447200315	chr4H	447200315	1/1	0/0
chr4H_447201308	chr4H	447201308	1/1	0/0
chr4H_447201547	chr4H	447201547	1/1	0/0
chr4H_447201734	chr4H	447201734	1/1	0/0
chr4H_447202064	chr4H	447202064	1/1	0/0
chr4H_447202086	chr4H	447202086	1/1	0/0
chr4H_447202346	chr4H	447202346	1/1	0/0
chr4H_447203671	chr4H	447203671	1/1	0/0
chr4H_447204036	chr4H	447204036	1/1	0/0
chr4H_447204714	chr4H	447204714	1/1	0/0
chr4H_447239483	chr4H	447239483	1/1	0/0
chr4H_447239712	chr4H	447239712	1/1	0/0
chr4H_447239862	chr4H	447239862	1/1	0/0
chr4H_447239895	chr4H	447239895	1/1	0/0
chr4H_447240181	chr4H	447240181	1/1	0/0
chr4H_447240255	chr4H	447240255	1/1	0/0
chr4H_447240355	chr4H	447240355	1/1	0/0
chr4H_447240415	chr4H	447240415	1/1	0/0
chr4H_447240431	chr4H	447240431	1/1	0/0
chr4H_447240545	chr4H	447240545	1/1	0/0
chr4H_447240702	chr4H	447240702	1/1	0/0
chr4H_447240791	chr4H	447240791	1/1	0/0
chr4H_447241441	chr4H	447241441	1/1	0/0
chr4H_447241468	chr4H	447241468	1/1	0/0
chr4H_447241504	chr4H	447241504	1/1	0/0
chr4H_447241863	chr4H	447241863	1/1	0/0
chr4H_447241945	chr4H	447241945	1/1	0/0
chr4H_447243821	chr4H	447243821	1/1	0/0
chr4H_447244518	chr4H	447244518	1/1	0/0
chr4H_447244577	chr4H	447244577	1/1	0/0
chr4H_447244750	chr4H	447244750	1/1	0/0
chr4H_447244810	chr4H	447244810	1/1	0/0
chr4H_447244871	chr4H	447244871	1/1	0/0
chr4H_447248053	chr4H	447248053	1/1	0/0
chr4H_447248056	chr4H	447248056	1/1	0/0
chr4H_447248071	chr4H	447248071	1/1	0/0
chr4H_447248080	chr4H	447248080	1/1	0/0
chr4H_447248137	chr4H	447248137	1/1	0/0
chr4H_447248703	chr4H	447248703	1/1	0/0
chr4H_447827864	chr4H	447827864	1/1	0/0
chr4H_447828107	chr4H	447828107	1/1	0/0
chr4H_447830212	chr4H	447830212	1/1	0/0
chr4H_448068282	chr4H	448068282	1/1	0/0
chr4H_448068776	chr4H	448068776	1/1	0/0
chr4H_448361554	chr4H	448361554	1/1	0/0
chr4H_448365239	chr4H	448365239	1/1	0/0
chr4H_448367811	chr4H	448367811	1/1	0/0
chr4H_448384525	chr4H	448384525	1/1	0/0
chr4H_448384742	chr4H	448384742	1/1	0/0
chr4H_448384859	chr4H	448384859	1/1	0/0
chr4H_448385068	chr4H	448385068	1/1	0/0
chr4H_448385097	chr4H	448385097	1/1	0/0
chr4H_448385137	chr4H	448385137	1/1	0/0
chr4H_448385346	chr4H	448385346	1/1	0/0
chr4H_448385759	chr4H	448385759	1/1	0/0
chr4H_448385900	chr4H	448385900	1/1	0/0
chr4H_448386001	chr4H	448386001	1/1	0/0
chr4H_448386182	chr4H	448386182	1/1	0/0
chr4H_448386301	chr4H	448386301	1/1	0/0
chr4H_448386359	chr4H	448386359	1/1	0/0
chr4H_448386431	chr4H	448386431	1/1	0/0
chr4H_448387747	chr4H	448387747	0/0	1/1
chr4H_448387858	chr4H	448387858	1/1	0/0
chr4H_448388328	chr4H	448388328	1/1	0/0
chr4H_448517532	chr4H	448517532	1/1	0/0
chr4H_448518931	chr4H	448518931	1/1	0/0
chr4H_448519468	chr4H	448519468	1/1	0/0
chr4H_448519578	chr4H	448519578	1/1	0/0
chr4H_448520132	chr4H	448520132	1/1	0/0
chr4H_448520501	chr4H	448520501	1/1	0/0
chr4H_448521571	chr4H	448521571	1/1	0/0
chr4H_448522440	chr4H	448522440	1/1	0/0
chr4H_448522922	chr4H	448522922	1/1	0/0
chr4H_448523688	chr4H	448523688	1/1	0/0
chr4H_448524000	chr4H	448524000	1/1	0/0
chr4H_449716440	chr4H	449716440	1/1	0/0
chr4H_450107864	chr4H	450107864	1/1	0/0
chr4H_450492244	chr4H	450492244	1/1	0/0
chr4H_450492406	chr4H	450492406	1/1	0/0
chr4H_451101105	chr4H	451101105	1/1	0/0
chr4H_451355405	chr4H	451355405	1/1	0/0
chr4H_451358288	chr4H	451358288	1/1	0/0
chr4H_451358644	chr4H	451358644	1/1	0/0
chr4H_451358677	chr4H	451358677	1/1	0/0
chr4H_451362142	chr4H	451362142	1/1	0/0
chr4H_451362393	chr4H	451362393	1/1	0/0
chr4H_451363127	chr4H	451363127	1/1	0/0
chr4H_451363349	chr4H	451363349	1/1	0/0
chr4H_451363467	chr4H	451363467	1/1	0/0
chr4H_451365364	chr4H	451365364	1/1	0/0
chr4H_451366406	chr4H	451366406	0/0	1/1
chr4H_451366449	chr4H	451366449	1/1	0/0
chr4H_451370696	chr4H	451370696	1/1	0/0
chr4H_451371036	chr4H	451371036	1/1	0/0
chr4H_451371327	chr4H	451371327	1/1	0/0
chr4H_451373319	chr4H	451373319	1/1	0/0
chr4H_451403840	chr4H	451403840	1/1	0/0
chr4H_451404480	chr4H	451404480	1/1	0/0
chr4H_451405163	chr4H	451405163	1/1	0/0
chr4H_451663273	chr4H	451663273	1/1	0/0
chr4H_453741364	chr4H	453741364	0/0	1/1
chr4H_457934675	chr4H	457934675	1/1	0/0
chr4H_457934974	chr4H	457934974	1/1	0/0
chr4H_457935042	chr4H	457935042	1/1	0/0
chr4H_457935388	chr4H	457935388	1/1	0/0
chr4H_457935786	chr4H	457935786	1/1	0/0
chr4H_457935833	chr4H	457935833	1/1	0/0
chr4H_457935843	chr4H	457935843	1/1	0/0
chr4H_457935884	chr4H	457935884	1/1	0/0
chr4H_457935885	chr4H	457935885	1/1	0/0
chr4H_457937052	chr4H	457937052	1/1	0/0
chr4H_457937348	chr4H	457937348	1/1	0/0
chr4H_457937466	chr4H	457937466	1/1	0/0
chr4H_457937538	chr4H	457937538	1/1	0/0
chr4H_457938351	chr4H	457938351	1/1	0/0
chr4H_458697324	chr4H	458697324	1/1	0/0
chr4H_458697510	chr4H	458697510	1/1	0/0
chr4H_458697558	chr4H	458697558	1/1	0/0
chr4H_458698324	chr4H	458698324	1/1	0/0
chr4H_458699036	chr4H	458699036	1/1	0/0
chr4H_458699326	chr4H	458699326	1/1	0/0
chr4H_458699526	chr4H	458699526	1/1	0/0
chr4H_458773181	chr4H	458773181	1/1	0/0
chr4H_458773197	chr4H	458773197	1/1	0/0
chr4H_458773225	chr4H	458773225	1/1	0/0
chr4H_458773239	chr4H	458773239	1/1	0/0
chr4H_458773274	chr4H	458773274	1/1	0/0
chr4H_458773328	chr4H	458773328	1/1	0/0
chr4H_458773344	chr4H	458773344	1/1	0/0
chr4H_458914445	chr4H	458914445	1/1	0/0
chr4H_458917394	chr4H	458917394	1/1	0/0
chr4H_458917411	chr4H	458917411	1/1	0/0
chr4H_458917478	chr4H	458917478	1/1	0/0
chr4H_459113829	chr4H	459113829	1/1	0/0
chr4H_459113863	chr4H	459113863	1/1	0/0
chr4H_459114042	chr4H	459114042	1/1	0/0
chr4H_459114706	chr4H	459114706	1/1	0/0
chr4H_459114787	chr4H	459114787	1/1	0/0
chr4H_459114875	chr4H	459114875	1/1	0/0
chr4H_459114886	chr4H	459114886	1/1	0/0
chr4H_459116146	chr4H	459116146	1/1	0/0
chr4H_459116242	chr4H	459116242	1/1	0/0
chr4H_459382108	chr4H	459382108	1/1	0/0
chr4H_459382230	chr4H	459382230	1/1	0/0
chr4H_459382665	chr4H	459382665	1/1	0/0
chr4H_459383118	chr4H	459383118	1/1	0/0
chr4H_459384280	chr4H	459384280	1/1	0/0
chr4H_459385660	chr4H	459385660	1/1	0/0
chr4H_459385970	chr4H	459385970	1/1	0/0
chr4H_459386991	chr4H	459386991	1/1	0/0
chr4H_459387067	chr4H	459387067	1/1	0/0
chr4H_459387598	chr4H	459387598	1/1	0/0
chr4H_459677438	chr4H	459677438	1/1	0/0
chr4H_459677532	chr4H	459677532	1/1	0/0
chr4H_459688712	chr4H	459688712	1/1	0/0
chr4H_459688826	chr4H	459688826	0/0	1/1
chr4H_460190518	chr4H	460190518	1/1	0/0
chr4H_460192512	chr4H	460192512	1/1	0/0
chr4H_460192667	chr4H	460192667	1/1	0/0
chr4H_460193379	chr4H	460193379	1/1	0/0
chr4H_460194619	chr4H	460194619	1/1	0/0
chr4H_460196005	chr4H	460196005	1/1	0/0
chr4H_460196254	chr4H	460196254	1/1	0/0
chr4H_460196424	chr4H	460196424	1/1	0/0
chr4H_460196446	chr4H	460196446	1/1	0/0
chr4H_460196677	chr4H	460196677	1/1	0/0
chr4H_460197089	chr4H	460197089	1/1	0/0
chr4H_460551606	chr4H	460551606	1/1	0/0
chr4H_460554776	chr4H	460554776	1/1	0/0
chr4H_460555003	chr4H	460555003	1/1	0/0
chr4H_460570839	chr4H	460570839	1/1	0/0
chr4H_460571434	chr4H	460571434	1/1	0/0
chr4H_460571765	chr4H	460571765	1/1	0/0
chr4H_460737587	chr4H	460737587	1/1	0/0
chr4H_460738438	chr4H	460738438	1/1	0/0
chr4H_460914691	chr4H	460914691	1/1	0/0
chr4H_460916078	chr4H	460916078	1/1	0/0
chr4H_460916108	chr4H	460916108	1/1	0/0
chr4H_461317603	chr4H	461317603	1/1	0/0
chr4H_462204038	chr4H	462204038	1/1	0/0
chr4H_462204195	chr4H	462204195	0/0	1/1
chr4H_462204659	chr4H	462204659	1/1	0/0
chr4H_462350601	chr4H	462350601	1/1	0/0
chr4H_462350704	chr4H	462350704	1/1	0/0
chr4H_462576052	chr4H	462576052	1/1	0/0
chr4H_462576277	chr4H	462576277	1/1	0/0
chr4H_462576299	chr4H	462576299	1/1	0/0
chr4H_462582451	chr4H	462582451	1/1	0/0
chr4H_462596456	chr4H	462596456	0/0	1/1
chr4H_462597915	chr4H	462597915	1/1	0/0
chr4H_462598625	chr4H	462598625	1/1	0/0
chr4H_462600831	chr4H	462600831	0/0	1/1
chr4H_462600836	chr4H	462600836	0/0	1/1
chr4H_463140631	chr4H	463140631	0/0	1/1
chr4H_463140797	chr4H	463140797	0/0	1/1
chr4H_463140869	chr4H	463140869	0/0	1/1
chr4H_463141189	chr4H	463141189	0/0	1/1
chr4H_463143330	chr4H	463143330	0/0	1/1
chr4H_463143559	chr4H	463143559	0/0	1/1
chr4H_463143700	chr4H	463143700	0/0	1/1
chr4H_463143721	chr4H	463143721	0/0	1/1
chr4H_463143808	chr4H	463143808	0/0	1/1
chr4H_463144103	chr4H	463144103	0/0	1/1
chr4H_463144337	chr4H	463144337	0/0	1/1
chr4H_463144519	chr4H	463144519	0/0	1/1
chr4H_463144732	chr4H	463144732	0/0	1/1
chr4H_463144742	chr4H	463144742	0/0	1/1
chr4H_463145165	chr4H	463145165	0/0	1/1
chr4H_463145177	chr4H	463145177	0/0	1/1
chr4H_463145204	chr4H	463145204	0/0	1/1
chr4H_463145219	chr4H	463145219	0/0	1/1
chr4H_463145396	chr4H	463145396	0/0	1/1
chr4H_463145411	chr4H	463145411	0/0	1/1
chr4H_463146667	chr4H	463146667	0/0	1/1
chr4H_463146687	chr4H	463146687	0/0	1/1
chr4H_463146736	chr4H	463146736	0/0	1/1
chr4H_463146793	chr4H	463146793	0/0	1/1
chr4H_463146802	chr4H	463146802	0/0	1/1
chr4H_463146867	chr4H	463146867	0/0	1/1
chr4H_463146922	chr4H	463146922	0/0	1/1
chr4H_463147430	chr4H	463147430	0/0	1/1
chr4H_463147444	chr4H	463147444	0/0	1/1
chr4H_463147571	chr4H	463147571	0/0	1/1
chr4H_463147664	chr4H	463147664	0/0	1/1
chr4H_463147697	chr4H	463147697	0/0	1/1
chr4H_463147721	chr4H	463147721	0/0	1/1
chr4H_463147772	chr4H	463147772	0/0	1/1
chr4H_463148741	chr4H	463148741	0/0	1/1
chr4H_463148966	chr4H	463148966	0/0	1/1
chr4H_463149011	chr4H	463149011	0/0	1/1
chr4H_463149089	chr4H	463149089	0/0	1/1
chr4H_463149128	chr4H	463149128	0/0	1/1
chr4H_463149207	chr4H	463149207	0/0	1/1
chr4H_463149287	chr4H	463149287	0/0	1/1
chr4H_463149293	chr4H	463149293	0/0	1/1
chr4H_463149422	chr4H	463149422	0/0	1/1
chr4H_463149455	chr4H	463149455	0/0	1/1
chr4H_463149476	chr4H	463149476	0/0	1/1
chr4H_463149500	chr4H	463149500	1/1	0/0
chr4H_463149644	chr4H	463149644	0/0	1/1
chr4H_463149647	chr4H	463149647	0/0	1/1
chr4H_463149824	chr4H	463149824	0/0	1/1
chr4H_463149837	chr4H	463149837	0/0	1/1
chr4H_463150674	chr4H	463150674	1/1	0/0
chr4H_463153201	chr4H	463153201	1/1	0/0
chr4H_463154784	chr4H	463154784	0/0	1/1
chr4H_463423446	chr4H	463423446	0/0	1/1
chr4H_463423450	chr4H	463423450	0/0	1/1
chr4H_463423556	chr4H	463423556	1/1	0/0
chr4H_463423644	chr4H	463423644	1/1	0/0
chr4H_464252459	chr4H	464252459	1/1	0/0
chr4H_464258814	chr4H	464258814	1/1	0/0
chr4H_464261269	chr4H	464261269	0/0	1/1
chr4H_464262170	chr4H	464262170	1/1	0/0
chr4H_464640127	chr4H	464640127	1/1	0/0
chr4H_464642672	chr4H	464642672	1/1	0/0
chr4H_464646794	chr4H	464646794	1/1	0/0
chr4H_464652994	chr4H	464652994	1/1	0/0
chr4H_464701837	chr4H	464701837	1/1	0/0
chr4H_465035227	chr4H	465035227	1/1	0/0
chr4H_465234571	chr4H	465234571	1/1	0/0
chr4H_465246236	chr4H	465246236	1/1	0/0
chr4H_466026693	chr4H	466026693	1/1	0/0
chr4H_466026959	chr4H	466026959	1/1	0/0
chr4H_466027113	chr4H	466027113	1/1	0/0
chr4H_466027114	chr4H	466027114	1/1	0/0
chr4H_466027153	chr4H	466027153	1/1	0/0
chr4H_466027219	chr4H	466027219	1/1	0/0
chr4H_466027420	chr4H	466027420	1/1	0/0
chr4H_466028028	chr4H	466028028	1/1	0/0
chr4H_466028787	chr4H	466028787	1/1	0/0
chr4H_466028951	chr4H	466028951	1/1	0/0
chr4H_466029834	chr4H	466029834	1/1	0/0
chr4H_466030805	chr4H	466030805	1/1	0/0
chr4H_466031023	chr4H	466031023	1/1	0/0
chr4H_466361649	chr4H	466361649	1/1	0/0
chr4H_466362332	chr4H	466362332	1/1	0/0
chr4H_466701265	chr4H	466701265	1/1	0/0
chr4H_466702531	chr4H	466702531	1/1	0/0
chr4H_466702596	chr4H	466702596	1/1	0/0
chr4H_466703185	chr4H	466703185	1/1	0/0
chr4H_466703453	chr4H	466703453	1/1	0/0
chr4H_466703554	chr4H	466703554	1/1	0/0
chr4H_466703698	chr4H	466703698	1/1	0/0
chr4H_466703877	chr4H	466703877	1/1	0/0
chr4H_466703886	chr4H	466703886	1/1	0/0
chr4H_466704095	chr4H	466704095	1/1	0/0
chr4H_466704391	chr4H	466704391	1/1	0/0
chr4H_466704477	chr4H	466704477	1/1	0/0
chr4H_466704506	chr4H	466704506	1/1	0/0
chr4H_466704545	chr4H	466704545	1/1	0/0
chr4H_466704596	chr4H	466704596	1/1	0/0
chr4H_466704602	chr4H	466704602	1/1	0/0
chr4H_466704673	chr4H	466704673	1/1	0/0
chr4H_466704840	chr4H	466704840	1/1	0/0
chr4H_466704929	chr4H	466704929	1/1	0/0
chr4H_466704936	chr4H	466704936	1/1	0/0
chr4H_466704979	chr4H	466704979	1/1	0/0
chr4H_466807815	chr4H	466807815	1/1	0/0
chr4H_466943582	chr4H	466943582	1/1	0/0
chr4H_466943643	chr4H	466943643	1/1	0/0
chr4H_467396009	chr4H	467396009	1/1	0/0
chr4H_467396118	chr4H	467396118	1/1	0/0
chr4H_467396171	chr4H	467396171	1/1	0/0
chr4H_467396342	chr4H	467396342	1/1	0/0
chr4H_467396392	chr4H	467396392	1/1	0/0
chr4H_467397096	chr4H	467397096	1/1	0/0
chr4H_467397125	chr4H	467397125	1/1	0/0
chr4H_467397129	chr4H	467397129	1/1	0/0
chr4H_467397130	chr4H	467397130	1/1	0/0
chr4H_467397144	chr4H	467397144	1/1	0/0
chr4H_467834879	chr4H	467834879	0/0	1/1
chr4H_467924789	chr4H	467924789	1/1	0/0
chr4H_467925349	chr4H	467925349	1/1	0/0
chr4H_467925508	chr4H	467925508	1/1	0/0
chr4H_467927216	chr4H	467927216	1/1	0/0
chr4H_468238130	chr4H	468238130	1/1	0/0
chr4H_468708431	chr4H	468708431	1/1	0/0
chr4H_468708788	chr4H	468708788	1/1	0/0
chr4H_468708833	chr4H	468708833	1/1	0/0
chr4H_468712174	chr4H	468712174	1/1	0/0
chr4H_468712328	chr4H	468712328	1/1	0/0
chr4H_468713121	chr4H	468713121	1/1	0/0
chr4H_468713592	chr4H	468713592	1/1	0/0
chr4H_468713608	chr4H	468713608	1/1	0/0
chr4H_468713677	chr4H	468713677	1/1	0/0
chr4H_468714228	chr4H	468714228	1/1	0/0
chr4H_468714229	chr4H	468714229	1/1	0/0
chr4H_468714530	chr4H	468714530	1/1	0/0
chr4H_468714609	chr4H	468714609	1/1	0/0
chr4H_468714988	chr4H	468714988	1/1	0/0
chr4H_468715163	chr4H	468715163	1/1	0/0
chr4H_468716635	chr4H	468716635	1/1	0/0
chr4H_468716951	chr4H	468716951	1/1	0/0
chr4H_468717031	chr4H	468717031	1/1	0/0
chr4H_469114790	chr4H	469114790	1/1	0/0
chr4H_469116016	chr4H	469116016	1/1	0/0
chr4H_469826885	chr4H	469826885	1/1	0/0
chr4H_469827368	chr4H	469827368	1/1	0/0
chr4H_470126421	chr4H	470126421	1/1	0/0
chr4H_470126742	chr4H	470126742	1/1	0/0
chr4H_470127065	chr4H	470127065	1/1	0/0
chr4H_470127349	chr4H	470127349	1/1	0/0
chr4H_470127916	chr4H	470127916	1/1	0/0
chr4H_470128337	chr4H	470128337	1/1	0/0
chr4H_470135295	chr4H	470135295	1/1	0/0
chr4H_471233462	chr4H	471233462	1/1	0/0
chr4H_471233705	chr4H	471233705	1/1	0/0
chr4H_471234091	chr4H	471234091	1/1	0/0
chr4H_471234127	chr4H	471234127	1/1	0/0
chr4H_471234148	chr4H	471234148	1/1	0/0
chr4H_471234881	chr4H	471234881	1/1	0/0
chr4H_471398791	chr4H	471398791	1/1	0/0
chr4H_471399254	chr4H	471399254	1/1	0/0
chr4H_471400190	chr4H	471400190	1/1	0/0
chr4H_471400236	chr4H	471400236	1/1	0/0
chr4H_471400799	chr4H	471400799	1/1	0/0
chr4H_471401670	chr4H	471401670	1/1	0/0
chr4H_471405234	chr4H	471405234	1/1	0/0
chr4H_472032240	chr4H	472032240	1/1	0/0
chr4H_472032526	chr4H	472032526	1/1	0/0
chr4H_472321557	chr4H	472321557	1/1	0/0
chr4H_472321558	chr4H	472321558	1/1	0/0
chr4H_472321563	chr4H	472321563	1/1	0/0
chr4H_472324634	chr4H	472324634	1/1	0/0
chr4H_472324982	chr4H	472324982	1/1	0/0
chr4H_472325403	chr4H	472325403	1/1	0/0
chr4H_472325413	chr4H	472325413	1/1	0/0
chr4H_472327375	chr4H	472327375	1/1	0/0
chr4H_472327683	chr4H	472327683	1/1	0/0
chr4H_472327762	chr4H	472327762	1/1	0/0
chr4H_472328122	chr4H	472328122	1/1	0/0
chr4H_472328172	chr4H	472328172	1/1	0/0
chr4H_472328365	chr4H	472328365	1/1	0/0
chr4H_472328402	chr4H	472328402	1/1	0/0
chr4H_472328432	chr4H	472328432	1/1	0/0
chr4H_472328549	chr4H	472328549	1/1	0/0
chr4H_472328725	chr4H	472328725	1/1	0/0
chr4H_472328726	chr4H	472328726	1/1	0/0
chr4H_472329007	chr4H	472329007	1/1	0/0
chr4H_472329026	chr4H	472329026	1/1	0/0
chr4H_472329056	chr4H	472329056	1/1	0/0
chr4H_472329106	chr4H	472329106	1/1	0/0
chr4H_472329122	chr4H	472329122	1/1	0/0
chr4H_472329263	chr4H	472329263	1/1	0/0
chr4H_472329287	chr4H	472329287	1/1	0/0
chr4H_472330189	chr4H	472330189	1/1	0/0
chr4H_472330313	chr4H	472330313	1/1	0/0
chr4H_472330915	chr4H	472330915	1/1	0/0
chr4H_472331363	chr4H	472331363	1/1	0/0
chr4H_472331563	chr4H	472331563	1/1	0/0
chr4H_472331615	chr4H	472331615	1/1	0/0
chr4H_472331817	chr4H	472331817	1/1	0/0
chr4H_472334707	chr4H	472334707	1/1	0/0
chr4H_472334874	chr4H	472334874	1/1	0/0
chr4H_472526123	chr4H	472526123	1/1	0/0
chr4H_472526284	chr4H	472526284	1/1	0/0
chr4H_472527348	chr4H	472527348	1/1	0/0
chr4H_472527638	chr4H	472527638	1/1	0/0
chr4H_472528350	chr4H	472528350	1/1	0/0
chr4H_472528514	chr4H	472528514	1/1	0/0
chr4H_472530058	chr4H	472530058	1/1	0/0
chr4H_473234952	chr4H	473234952	1/1	0/0
chr4H_473235328	chr4H	473235328	1/1	0/0
chr4H_473235928	chr4H	473235928	1/1	0/0
chr4H_473581025	chr4H	473581025	1/1	0/0
chr4H_473581308	chr4H	473581308	1/1	0/0
chr4H_473581360	chr4H	473581360	1/1	0/0
chr4H_473581860	chr4H	473581860	1/1	0/0
chr4H_473582038	chr4H	473582038	1/1	0/0
chr4H_473582080	chr4H	473582080	1/1	0/0
chr4H_473582235	chr4H	473582235	1/1	0/0
chr4H_473582825	chr4H	473582825	1/1	0/0
chr4H_473583576	chr4H	473583576	1/1	0/0
chr4H_473583769	chr4H	473583769	1/1	0/0
chr4H_473583844	chr4H	473583844	1/1	0/0
chr4H_473583852	chr4H	473583852	1/1	0/0
chr4H_473583879	chr4H	473583879	1/1	0/0
chr4H_473583897	chr4H	473583897	1/1	0/0
chr4H_474162847	chr4H	474162847	1/1	0/0
chr4H_474163045	chr4H	474163045	1/1	0/0
chr4H_474163389	chr4H	474163389	1/1	0/0
chr4H_474164327	chr4H	474164327	1/1	0/0
chr4H_474769780	chr4H	474769780	1/1	0/0
chr4H_474770627	chr4H	474770627	1/1	0/0
chr4H_474770729	chr4H	474770729	1/1	0/0
chr4H_475101743	chr4H	475101743	1/1	0/0
chr4H_475101829	chr4H	475101829	1/1	0/0
chr4H_475124759	chr4H	475124759	1/1	0/0
chr4H_475133174	chr4H	475133174	1/1	0/0
chr4H_475134578	chr4H	475134578	1/1	0/0
chr4H_475134683	chr4H	475134683	1/1	0/0
chr4H_475289124	chr4H	475289124	1/1	0/0
chr4H_475289370	chr4H	475289370	1/1	0/0
chr4H_475340980	chr4H	475340980	1/1	0/0
chr4H_475341180	chr4H	475341180	1/1	0/0
chr4H_475341455	chr4H	475341455	1/1	0/0
chr4H_475341727	chr4H	475341727	1/1	0/0
chr4H_475341850	chr4H	475341850	1/1	0/0
chr4H_475341876	chr4H	475341876	1/1	0/0
chr4H_475341887	chr4H	475341887	1/1	0/0
chr4H_475342012	chr4H	475342012	1/1	0/0
chr4H_475577376	chr4H	475577376	1/1	0/0
chr4H_475577578	chr4H	475577578	1/1	0/0
chr4H_475577762	chr4H	475577762	1/1	0/0
chr4H_475577880	chr4H	475577880	1/1	0/0
chr4H_475579948	chr4H	475579948	1/1	0/0
chr4H_475580219	chr4H	475580219	1/1	0/0
chr4H_475582483	chr4H	475582483	1/1	0/0
chr4H_475582943	chr4H	475582943	1/1	0/0
chr4H_475582965	chr4H	475582965	1/1	0/0
chr4H_475583660	chr4H	475583660	1/1	0/0
chr4H_475584786	chr4H	475584786	1/1	0/0
chr4H_475690786	chr4H	475690786	1/1	0/0
chr4H_475690982	chr4H	475690982	1/1	0/0
chr4H_475691674	chr4H	475691674	1/1	0/0
chr4H_475691698	chr4H	475691698	1/1	0/0
chr4H_475691880	chr4H	475691880	1/1	0/0
chr4H_476025294	chr4H	476025294	1/1	0/0
chr4H_476025667	chr4H	476025667	1/1	0/0
chr4H_476026263	chr4H	476026263	1/1	0/0
chr4H_476026332	chr4H	476026332	1/1	0/0
chr4H_476028497	chr4H	476028497	1/1	0/0
chr4H_476029054	chr4H	476029054	1/1	0/0
chr4H_476033278	chr4H	476033278	1/1	0/0
chr4H_476033576	chr4H	476033576	1/1	0/0
chr4H_476034050	chr4H	476034050	1/1	0/0
chr4H_476034238	chr4H	476034238	1/1	0/0
chr4H_476035687	chr4H	476035687	1/1	0/0
chr4H_476036553	chr4H	476036553	1/1	0/0
chr4H_476214584	chr4H	476214584	1/1	0/0
chr4H_476214809	chr4H	476214809	1/1	0/0
chr4H_476421063	chr4H	476421063	1/1	0/0
chr4H_476422298	chr4H	476422298	1/1	0/0
chr4H_476533057	chr4H	476533057	1/1	0/0
chr4H_476533060	chr4H	476533060	1/1	0/0
chr4H_476533369	chr4H	476533369	1/1	0/0
chr4H_476533421	chr4H	476533421	1/1	0/0
chr4H_476534089	chr4H	476534089	1/1	0/0
chr4H_476534223	chr4H	476534223	1/1	0/0
chr4H_476535843	chr4H	476535843	1/1	0/0
chr4H_476536021	chr4H	476536021	1/1	0/0
chr4H_476536095	chr4H	476536095	1/1	0/0
chr4H_476536323	chr4H	476536323	1/1	0/0
chr4H_476537376	chr4H	476537376	1/1	0/0
chr4H_476877444	chr4H	476877444	1/1	0/0
chr4H_476877681	chr4H	476877681	1/1	0/0
chr4H_476877764	chr4H	476877764	1/1	0/0
chr4H_476877944	chr4H	476877944	1/1	0/0
chr4H_476878538	chr4H	476878538	1/1	0/0
chr4H_476878808	chr4H	476878808	1/1	0/0
chr4H_476879161	chr4H	476879161	1/1	0/0
chr4H_476879176	chr4H	476879176	1/1	0/0
chr4H_477156583	chr4H	477156583	1/1	0/0
chr4H_477160107	chr4H	477160107	1/1	0/0
chr4H_478397947	chr4H	478397947	0/0	1/1
chr4H_478398214	chr4H	478398214	1/1	0/0
chr4H_478398459	chr4H	478398459	1/1	0/0
chr4H_478398681	chr4H	478398681	1/1	0/0
chr4H_478399208	chr4H	478399208	1/1	0/0
chr4H_478399492	chr4H	478399492	0/0	1/1
chr4H_478399626	chr4H	478399626	0/0	1/1
chr4H_478399637	chr4H	478399637	0/0	1/1
chr4H_478791839	chr4H	478791839	1/1	0/0
chr4H_478792106	chr4H	478792106	1/1	0/0
chr4H_479068839	chr4H	479068839	0/0	1/1
chr4H_479071031	chr4H	479071031	0/0	1/1
chr4H_479074201	chr4H	479074201	0/0	1/1
chr4H_479074291	chr4H	479074291	1/1	0/0
chr4H_479074445	chr4H	479074445	0/0	1/1
chr4H_479074488	chr4H	479074488	0/0	1/1
chr4H_479077737	chr4H	479077737	0/0	1/1
chr4H_479078523	chr4H	479078523	1/1	0/0
chr4H_479078586	chr4H	479078586	1/1	0/0
chr4H_479251337	chr4H	479251337	0/0	1/1
chr4H_479252266	chr4H	479252266	0/0	1/1
chr4H_479252344	chr4H	479252344	0/0	1/1
chr4H_479252347	chr4H	479252347	1/1	0/0
chr4H_479252366	chr4H	479252366	0/0	1/1
chr4H_479284016	chr4H	479284016	1/1	0/0
chr4H_479284244	chr4H	479284244	0/0	1/1
chr4H_479284311	chr4H	479284311	0/0	1/1
chr4H_479284643	chr4H	479284643	1/1	0/0
chr4H_479284655	chr4H	479284655	0/0	1/1
chr4H_479284847	chr4H	479284847	1/1	0/0
chr4H_479284961	chr4H	479284961	0/0	1/1
chr4H_479285193	chr4H	479285193	0/0	1/1
chr4H_479285222	chr4H	479285222	0/0	1/1
chr4H_479285703	chr4H	479285703	0/0	1/1
chr4H_479285758	chr4H	479285758	0/0	1/1
chr4H_479285979	chr4H	479285979	0/0	1/1
chr4H_479534065	chr4H	479534065	0/0	1/1
chr4H_479534166	chr4H	479534166	0/0	1/1
chr4H_479534881	chr4H	479534881	1/1	0/0
chr4H_479535000	chr4H	479535000	1/1	0/0
chr4H_479535002	chr4H	479535002	1/1	0/0
chr4H_479535483	chr4H	479535483	1/1	0/0
chr4H_479535530	chr4H	479535530	1/1	0/0
chr4H_479535531	chr4H	479535531	1/1	0/0
chr4H_479535767	chr4H	479535767	1/1	0/0
chr4H_479535782	chr4H	479535782	1/1	0/0
chr4H_479535809	chr4H	479535809	1/1	0/0
chr4H_479535994	chr4H	479535994	1/1	0/0
chr4H_479536219	chr4H	479536219	0/0	1/1
chr4H_479536565	chr4H	479536565	1/1	0/0
chr4H_479536873	chr4H	479536873	1/1	0/0
chr4H_479536876	chr4H	479536876	1/1	0/0
chr4H_479536951	chr4H	479536951	0/0	1/1
chr4H_479539119	chr4H	479539119	1/1	0/0
chr4H_479539145	chr4H	479539145	0/0	1/1
chr4H_479540693	chr4H	479540693	0/0	1/1
chr4H_479869840	chr4H	479869840	1/1	0/0
chr4H_479870286	chr4H	479870286	0/0	1/1
chr4H_479870888	chr4H	479870888	1/1	0/0
chr4H_479871798	chr4H	479871798	1/1	0/0
chr4H_479872072	chr4H	479872072	1/1	0/0
chr4H_479873473	chr4H	479873473	1/1	0/0
chr4H_479873593	chr4H	479873593	0/0	1/1
chr4H_479873860	chr4H	479873860	1/1	0/0
chr4H_479873923	chr4H	479873923	0/0	1/1
chr4H_479874060	chr4H	479874060	0/0	1/1
chr4H_479874337	chr4H	479874337	1/1	0/0
chr4H_479874735	chr4H	479874735	1/1	0/0
chr4H_479874751	chr4H	479874751	1/1	0/0
chr4H_479874761	chr4H	479874761	1/1	0/0
chr4H_479874895	chr4H	479874895	1/1	0/0
chr4H_479875099	chr4H	479875099	0/0	1/1
chr4H_479875816	chr4H	479875816	1/1	0/0
chr4H_480028008	chr4H	480028008	0/0	1/1
chr4H_480028232	chr4H	480028232	0/0	1/1
chr4H_480028486	chr4H	480028486	1/1	0/0
chr4H_480029680	chr4H	480029680	0/0	1/1
chr4H_480029726	chr4H	480029726	0/0	1/1
chr4H_480029732	chr4H	480029732	0/0	1/1
chr4H_480253513	chr4H	480253513	1/1	0/0
chr4H_480257394	chr4H	480257394	1/1	0/0
chr4H_480257632	chr4H	480257632	1/1	0/0
chr4H_480257799	chr4H	480257799	1/1	0/0
chr4H_480257995	chr4H	480257995	1/1	0/0
chr4H_480491168	chr4H	480491168	1/1	0/0
chr4H_480561811	chr4H	480561811	1/1	0/0
chr4H_480561852	chr4H	480561852	1/1	0/0
chr4H_480561856	chr4H	480561856	1/1	0/0
chr4H_480561859	chr4H	480561859	1/1	0/0
chr4H_480562081	chr4H	480562081	1/1	0/0
chr4H_480562084	chr4H	480562084	1/1	0/0
chr4H_480666470	chr4H	480666470	1/1	0/0
chr4H_480668171	chr4H	480668171	1/1	0/0
chr4H_480671732	chr4H	480671732	1/1	0/0
chr4H_480780134	chr4H	480780134	1/1	0/0
chr4H_480780658	chr4H	480780658	1/1	0/0
chr4H_480780879	chr4H	480780879	1/1	0/0
chr4H_480783890	chr4H	480783890	1/1	0/0
chr4H_480784138	chr4H	480784138	1/1	0/0
chr4H_480784722	chr4H	480784722	1/1	0/0
chr4H_480785194	chr4H	480785194	1/1	0/0
chr4H_480785241	chr4H	480785241	1/1	0/0
chr4H_480785253	chr4H	480785253	1/1	0/0
chr4H_480786019	chr4H	480786019	1/1	0/0
chr4H_480786254	chr4H	480786254	1/1	0/0
chr4H_480786275	chr4H	480786275	1/1	0/0
chr4H_480786491	chr4H	480786491	1/1	0/0
chr4H_480786501	chr4H	480786501	1/1	0/0
chr4H_480786503	chr4H	480786503	1/1	0/0
chr4H_480786543	chr4H	480786543	1/1	0/0
chr4H_480786566	chr4H	480786566	1/1	0/0
chr4H_480787161	chr4H	480787161	1/1	0/0
chr4H_480899027	chr4H	480899027	1/1	0/0
chr4H_481217362	chr4H	481217362	1/1	0/0
chr4H_481217409	chr4H	481217409	1/1	0/0
chr4H_481217812	chr4H	481217812	1/1	0/0
chr4H_481262919	chr4H	481262919	1/1	0/0
chr4H_481264080	chr4H	481264080	1/1	0/0
chr4H_481264473	chr4H	481264473	1/1	0/0
chr4H_481265698	chr4H	481265698	1/1	0/0
chr4H_481266665	chr4H	481266665	1/1	0/0
chr4H_481266933	chr4H	481266933	1/1	0/0
chr4H_481267197	chr4H	481267197	1/1	0/0
chr4H_481267205	chr4H	481267205	1/1	0/0
chr4H_481267265	chr4H	481267265	1/1	0/0
chr4H_481267294	chr4H	481267294	1/1	0/0
chr4H_481267822	chr4H	481267822	1/1	0/0
chr4H_481268015	chr4H	481268015	1/1	0/0
chr4H_481268026	chr4H	481268026	1/1	0/0
chr4H_481268110	chr4H	481268110	1/1	0/0
chr4H_481268119	chr4H	481268119	1/1	0/0
chr4H_481268189	chr4H	481268189	1/1	0/0
chr4H_481268225	chr4H	481268225	1/1	0/0
chr4H_481268321	chr4H	481268321	1/1	0/0
chr4H_481268390	chr4H	481268390	1/1	0/0
chr4H_481268491	chr4H	481268491	1/1	0/0
chr4H_481268507	chr4H	481268507	1/1	0/0
chr4H_481268578	chr4H	481268578	1/1	0/0
chr4H_481268590	chr4H	481268590	1/1	0/0
chr4H_481268768	chr4H	481268768	1/1	0/0
chr4H_481269151	chr4H	481269151	1/1	0/0
chr4H_481269161	chr4H	481269161	1/1	0/0
chr4H_481269171	chr4H	481269171	1/1	0/0
chr4H_481269378	chr4H	481269378	1/1	0/0
chr4H_481269382	chr4H	481269382	1/1	0/0
chr4H_481271090	chr4H	481271090	1/1	0/0
chr4H_481271092	chr4H	481271092	1/1	0/0
chr4H_481271130	chr4H	481271130	1/1	0/0
chr4H_481271184	chr4H	481271184	1/1	0/0
chr4H_481271318	chr4H	481271318	1/1	0/0
chr4H_481272327	chr4H	481272327	1/1	0/0
chr4H_481272484	chr4H	481272484	1/1	0/0
chr4H_481273615	chr4H	481273615	1/1	0/0
chr4H_481274232	chr4H	481274232	1/1	0/0
chr4H_481275204	chr4H	481275204	1/1	0/0
chr4H_481432718	chr4H	481432718	1/1	0/0
chr4H_481434301	chr4H	481434301	1/1	0/0
chr4H_481434322	chr4H	481434322	1/1	0/0
chr4H_481436099	chr4H	481436099	1/1	0/0
chr4H_481442305	chr4H	481442305	1/1	0/0
chr4H_482014398	chr4H	482014398	1/1	0/0
chr4H_482014415	chr4H	482014415	1/1	0/0
chr4H_482014493	chr4H	482014493	1/1	0/0
chr4H_482014521	chr4H	482014521	1/1	0/0
chr4H_482014655	chr4H	482014655	1/1	0/0
chr4H_482014709	chr4H	482014709	1/1	0/0
chr4H_482014717	chr4H	482014717	1/1	0/0
chr4H_482014735	chr4H	482014735	1/1	0/0
chr4H_482015793	chr4H	482015793	1/1	0/0
chr4H_482015800	chr4H	482015800	1/1	0/0
chr4H_482016149	chr4H	482016149	1/1	0/0
chr4H_482016376	chr4H	482016376	1/1	0/0
chr4H_482016747	chr4H	482016747	1/1	0/0
chr4H_482019146	chr4H	482019146	1/1	0/0
chr4H_482019974	chr4H	482019974	1/1	0/0
chr4H_482319016	chr4H	482319016	1/1	0/0
chr4H_482323426	chr4H	482323426	1/1	0/0
chr4H_482352839	chr4H	482352839	1/1	0/0
chr4H_482354611	chr4H	482354611	1/1	0/0
chr4H_482356247	chr4H	482356247	1/1	0/0
chr4H_482665253	chr4H	482665253	1/1	0/0
chr4H_482666520	chr4H	482666520	1/1	0/0
chr4H_482666751	chr4H	482666751	1/1	0/0
chr4H_482667242	chr4H	482667242	1/1	0/0
chr4H_483254358	chr4H	483254358	1/1	0/0
chr4H_483268580	chr4H	483268580	1/1	0/0
chr4H_484083827	chr4H	484083827	1/1	0/0
chr4H_484332904	chr4H	484332904	1/1	0/0
chr4H_484504573	chr4H	484504573	1/1	0/0
chr4H_484504626	chr4H	484504626	1/1	0/0
chr4H_484505196	chr4H	484505196	1/1	0/0
chr4H_485016182	chr4H	485016182	1/1	0/0
chr4H_485017376	chr4H	485017376	1/1	0/0
chr4H_485017587	chr4H	485017587	1/1	0/0
chr4H_485017725	chr4H	485017725	1/1	0/0
chr4H_485022004	chr4H	485022004	1/1	0/0
chr4H_485645382	chr4H	485645382	1/1	0/0
chr4H_485645790	chr4H	485645790	1/1	0/0
chr4H_485647288	chr4H	485647288	1/1	0/0
chr4H_485647363	chr4H	485647363	1/1	0/0
chr4H_485647560	chr4H	485647560	1/1	0/0
chr4H_485647562	chr4H	485647562	1/1	0/0
chr4H_485647595	chr4H	485647595	1/1	0/0
chr4H_485647631	chr4H	485647631	1/1	0/0
chr4H_485647990	chr4H	485647990	1/1	0/0
chr4H_485649616	chr4H	485649616	1/1	0/0
chr4H_485650215	chr4H	485650215	1/1	0/0
chr4H_485943467	chr4H	485943467	0/0	1/1
chr4H_486291507	chr4H	486291507	1/1	0/0
chr4H_486298326	chr4H	486298326	0/0	1/1
chr4H_486298689	chr4H	486298689	1/1	0/0
chr4H_486303582	chr4H	486303582	1/1	0/0
chr4H_486305094	chr4H	486305094	1/1	0/0
chr4H_486305115	chr4H	486305115	0/0	1/1
chr4H_486305128	chr4H	486305128	1/1	0/0
chr4H_486305215	chr4H	486305215	0/0	1/1
chr4H_486305464	chr4H	486305464	1/1	0/0
chr4H_486306163	chr4H	486306163	1/1	0/0
chr4H_486307399	chr4H	486307399	1/1	0/0
chr4H_486308743	chr4H	486308743	1/1	0/0
chr4H_486578945	chr4H	486578945	1/1	0/0
chr4H_486580420	chr4H	486580420	0/0	1/1
chr4H_486582358	chr4H	486582358	0/0	1/1
chr4H_486619356	chr4H	486619356	0/0	1/1
chr4H_486859838	chr4H	486859838	0/0	1/1
chr4H_487100195	chr4H	487100195	1/1	0/0
chr4H_487101163	chr4H	487101163	1/1	0/0
chr4H_487103125	chr4H	487103125	1/1	0/0
chr4H_487103459	chr4H	487103459	1/1	0/0
chr4H_487103619	chr4H	487103619	1/1	0/0
chr4H_487104456	chr4H	487104456	1/1	0/0
chr4H_487104521	chr4H	487104521	0/0	1/1
chr4H_487107064	chr4H	487107064	1/1	0/0
chr4H_487107077	chr4H	487107077	1/1	0/0
chr4H_487107311	chr4H	487107311	1/1	0/0
chr4H_491748475	chr4H	491748475	1/1	0/0
chr4H_491749413	chr4H	491749413	1/1	0/0
chr4H_491749677	chr4H	491749677	1/1	0/0
chr4H_491750558	chr4H	491750558	1/1	0/0
chr4H_491750829	chr4H	491750829	1/1	0/0
chr4H_491750859	chr4H	491750859	1/1	0/0
chr4H_491751057	chr4H	491751057	1/1	0/0
chr4H_491751422	chr4H	491751422	1/1	0/0
chr4H_491751489	chr4H	491751489	1/1	0/0
chr4H_491751631	chr4H	491751631	1/1	0/0
chr4H_491753753	chr4H	491753753	1/1	0/0
chr4H_491754025	chr4H	491754025	1/1	0/0
chr4H_491754545	chr4H	491754545	1/1	0/0
chr4H_491754665	chr4H	491754665	1/1	0/0
chr4H_491754703	chr4H	491754703	1/1	0/0
chr4H_491754727	chr4H	491754727	1/1	0/0
chr4H_491755581	chr4H	491755581	1/1	0/0
chr4H_491755854	chr4H	491755854	1/1	0/0
chr4H_491756318	chr4H	491756318	1/1	0/0
chr4H_491757151	chr4H	491757151	1/1	0/0
chr4H_491759581	chr4H	491759581	1/1	0/0
chr4H_492116867	chr4H	492116867	1/1	0/0
chr4H_492117968	chr4H	492117968	1/1	0/0
chr4H_492118047	chr4H	492118047	1/1	0/0
chr4H_492118102	chr4H	492118102	1/1	0/0
chr4H_492118185	chr4H	492118185	1/1	0/0
chr4H_492118259	chr4H	492118259	1/1	0/0
chr4H_492118273	chr4H	492118273	1/1	0/0
chr4H_492120395	chr4H	492120395	1/1	0/0
chr4H_492120596	chr4H	492120596	1/1	0/0
chr4H_492127086	chr4H	492127086	1/1	0/0
chr4H_492127337	chr4H	492127337	1/1	0/0
chr4H_492127924	chr4H	492127924	1/1	0/0
chr4H_492127997	chr4H	492127997	1/1	0/0
chr4H_492129025	chr4H	492129025	1/1	0/0
chr4H_492129226	chr4H	492129226	1/1	0/0
chr4H_492129720	chr4H	492129720	1/1	0/0
chr4H_492131473	chr4H	492131473	1/1	0/0
chr4H_492131707	chr4H	492131707	1/1	0/0
chr4H_492132446	chr4H	492132446	1/1	0/0
chr4H_492132513	chr4H	492132513	1/1	0/0
chr4H_492132678	chr4H	492132678	1/1	0/0
chr4H_492133961	chr4H	492133961	1/1	0/0
chr4H_492135953	chr4H	492135953	1/1	0/0
chr4H_492136108	chr4H	492136108	1/1	0/0
chr4H_492136410	chr4H	492136410	1/1	0/0
chr4H_492136715	chr4H	492136715	1/1	0/0
chr4H_492511060	chr4H	492511060	1/1	0/0
chr4H_492511190	chr4H	492511190	1/1	0/0
chr4H_492511385	chr4H	492511385	1/1	0/0
chr4H_492511620	chr4H	492511620	1/1	0/0
chr4H_492512029	chr4H	492512029	1/1	0/0
chr4H_492512032	chr4H	492512032	1/1	0/0
chr4H_492512723	chr4H	492512723	1/1	0/0
chr4H_492512751	chr4H	492512751	1/1	0/0
chr4H_492512833	chr4H	492512833	1/1	0/0
chr4H_492512853	chr4H	492512853	1/1	0/0
chr4H_492512995	chr4H	492512995	1/1	0/0
chr4H_492513088	chr4H	492513088	1/1	0/0
chr4H_492513129	chr4H	492513129	1/1	0/0
chr4H_492513289	chr4H	492513289	1/1	0/0
chr4H_492513782	chr4H	492513782	1/1	0/0
chr4H_492514318	chr4H	492514318	1/1	0/0
chr4H_492514877	chr4H	492514877	1/1	0/0
chr4H_492576075	chr4H	492576075	1/1	0/0
chr4H_492577981	chr4H	492577981	1/1	0/0
chr4H_492577986	chr4H	492577986	1/1	0/0
chr4H_492578143	chr4H	492578143	1/1	0/0
chr4H_492687135	chr4H	492687135	1/1	0/0
chr4H_492691287	chr4H	492691287	1/1	0/0
chr4H_492692992	chr4H	492692992	1/1	0/0
chr4H_492693442	chr4H	492693442	1/1	0/0
chr4H_492694823	chr4H	492694823	1/1	0/0
chr4H_492694827	chr4H	492694827	1/1	0/0
chr4H_494507952	chr4H	494507952	1/1	0/0
chr4H_494507980	chr4H	494507980	1/1	0/0
chr4H_494508245	chr4H	494508245	0/0	1/1
chr4H_494509059	chr4H	494509059	1/1	0/0
chr4H_494509473	chr4H	494509473	1/1	0/0
chr4H_495187840	chr4H	495187840	0/0	1/1
chr4H_495187907	chr4H	495187907	0/0	1/1
chr4H_495188414	chr4H	495188414	0/0	1/1
chr4H_495188812	chr4H	495188812	0/0	1/1
chr4H_495188879	chr4H	495188879	1/1	0/0
chr4H_495188900	chr4H	495188900	1/1	0/0
chr4H_495254960	chr4H	495254960	1/1	0/0
chr4H_495254980	chr4H	495254980	1/1	0/0
chr4H_495255958	chr4H	495255958	1/1	0/0
chr4H_495494722	chr4H	495494722	1/1	0/0
chr4H_495499335	chr4H	495499335	1/1	0/0
chr4H_495500376	chr4H	495500376	1/1	0/0
chr4H_495916331	chr4H	495916331	1/1	0/0
chr4H_495916430	chr4H	495916430	1/1	0/0
chr4H_495916678	chr4H	495916678	1/1	0/0
chr4H_495917026	chr4H	495917026	1/1	0/0
chr4H_495917048	chr4H	495917048	1/1	0/0
chr4H_495917134	chr4H	495917134	1/1	0/0
chr4H_495917248	chr4H	495917248	1/1	0/0
chr4H_495917859	chr4H	495917859	1/1	0/0
chr4H_496166170	chr4H	496166170	0/0	1/1
chr4H_496390843	chr4H	496390843	1/1	0/0
chr4H_496391439	chr4H	496391439	0/0	1/1
chr4H_496391540	chr4H	496391540	1/1	0/0
chr4H_496391577	chr4H	496391577	0/0	1/1
chr4H_496391811	chr4H	496391811	1/1	0/0
chr4H_496392285	chr4H	496392285	1/1	0/0
chr4H_496502948	chr4H	496502948	0/0	1/1
chr4H_496502950	chr4H	496502950	0/0	1/1
chr4H_496503031	chr4H	496503031	0/0	1/1
chr4H_496503513	chr4H	496503513	0/0	1/1
chr4H_496504289	chr4H	496504289	0/0	1/1
chr4H_496504354	chr4H	496504354	0/0	1/1
chr4H_496504416	chr4H	496504416	0/0	1/1
chr4H_496673248	chr4H	496673248	1/1	0/0
chr4H_496674819	chr4H	496674819	0/0	1/1
chr4H_496675175	chr4H	496675175	0/0	1/1
chr4H_496675247	chr4H	496675247	1/1	0/0
chr4H_498606273	chr4H	498606273	0/0	1/1
chr4H_498607105	chr4H	498607105	0/0	1/1
chr4H_498608026	chr4H	498608026	0/0	1/1
chr4H_498608665	chr4H	498608665	1/1	0/0
chr4H_498608692	chr4H	498608692	1/1	0/0
chr4H_498611840	chr4H	498611840	1/1	0/0
chr4H_498611881	chr4H	498611881	1/1	0/0
chr4H_498613113	chr4H	498613113	1/1	0/0
chr4H_498613584	chr4H	498613584	1/1	0/0
chr4H_499018259	chr4H	499018259	0/0	1/1
chr4H_499337366	chr4H	499337366	1/1	0/0
chr4H_499343191	chr4H	499343191	0/0	1/1
chr4H_499343276	chr4H	499343276	1/1	0/0
chr4H_499911013	chr4H	499911013	0/0	1/1
chr4H_499914746	chr4H	499914746	1/1	0/0
chr4H_499916514	chr4H	499916514	0/0	1/1
chr4H_499916696	chr4H	499916696	1/1	0/0
chr4H_499916978	chr4H	499916978	0/0	1/1
chr4H_500082579	chr4H	500082579	1/1	0/0
chr4H_500391161	chr4H	500391161	0/0	1/1
chr4H_500391401	chr4H	500391401	1/1	0/0
chr4H_500394900	chr4H	500394900	0/0	1/1
chr4H_500395333	chr4H	500395333	1/1	0/0
chr4H_500395972	chr4H	500395972	1/1	0/0
chr4H_500396053	chr4H	500396053	1/1	0/0
chr4H_500397562	chr4H	500397562	1/1	0/0
chr4H_500397924	chr4H	500397924	1/1	0/0
chr4H_500398043	chr4H	500398043	1/1	0/0
chr4H_500398067	chr4H	500398067	1/1	0/0
chr4H_500398081	chr4H	500398081	1/1	0/0
chr4H_500398227	chr4H	500398227	1/1	0/0
chr4H_500398861	chr4H	500398861	1/1	0/0
chr4H_500398908	chr4H	500398908	1/1	0/0
chr4H_500399023	chr4H	500399023	1/1	0/0
chr4H_500399755	chr4H	500399755	0/0	1/1
chr4H_501245216	chr4H	501245216	1/1	0/0
chr4H_501524463	chr4H	501524463	1/1	0/0
chr4H_501524511	chr4H	501524511	1/1	0/0
chr4H_501524547	chr4H	501524547	1/1	0/0
chr4H_501524598	chr4H	501524598	1/1	0/0
chr4H_502472589	chr4H	502472589	1/1	0/0
chr4H_502472592	chr4H	502472592	1/1	0/0
chr4H_502472747	chr4H	502472747	1/1	0/0
chr4H_502472846	chr4H	502472846	0/0	1/1
chr4H_502475176	chr4H	502475176	1/1	0/0
chr4H_502475210	chr4H	502475210	0/0	1/1
chr4H_502475470	chr4H	502475470	1/1	0/0
chr4H_502475816	chr4H	502475816	0/0	1/1
chr4H_502476981	chr4H	502476981	1/1	0/0
chr4H_502477793	chr4H	502477793	1/1	0/0
chr4H_502477989	chr4H	502477989	1/1	0/0
chr4H_502489855	chr4H	502489855	0/0	1/1
chr4H_502673613	chr4H	502673613	0/0	1/1
chr4H_502721021	chr4H	502721021	0/0	1/1
chr4H_502721258	chr4H	502721258	1/1	0/0
chr4H_502721294	chr4H	502721294	1/1	0/0
chr4H_502721811	chr4H	502721811	0/0	1/1
chr4H_503067920	chr4H	503067920	0/0	1/1
chr4H_503068633	chr4H	503068633	1/1	0/0
chr4H_503068769	chr4H	503068769	1/1	0/0
chr4H_503323796	chr4H	503323796	0/0	1/1
chr4H_503330552	chr4H	503330552	1/1	0/0
chr4H_503330556	chr4H	503330556	0/0	1/1
chr4H_503667970	chr4H	503667970	1/1	0/0
chr4H_503668384	chr4H	503668384	0/0	1/1
chr4H_504172379	chr4H	504172379	1/1	0/0
chr4H_504172502	chr4H	504172502	1/1	0/0
chr4H_504172682	chr4H	504172682	1/1	0/0
chr4H_504173588	chr4H	504173588	1/1	0/0
chr4H_504173644	chr4H	504173644	1/1	0/0
chr4H_504173764	chr4H	504173764	1/1	0/0
chr4H_504173801	chr4H	504173801	1/1	0/0
chr4H_504173841	chr4H	504173841	1/1	0/0
chr4H_504173863	chr4H	504173863	1/1	0/0
chr4H_504174118	chr4H	504174118	1/1	0/0
chr4H_504178240	chr4H	504178240	0/0	1/1
chr4H_504180989	chr4H	504180989	0/0	1/1
chr4H_505144556	chr4H	505144556	1/1	0/0
chr4H_505145965	chr4H	505145965	1/1	0/0
chr4H_505149143	chr4H	505149143	0/0	1/1
chr4H_505149481	chr4H	505149481	1/1	0/0
chr4H_505149528	chr4H	505149528	1/1	0/0
chr4H_505149549	chr4H	505149549	1/1	0/0
chr4H_505149656	chr4H	505149656	1/1	0/0
chr4H_505359143	chr4H	505359143	1/1	0/0
chr4H_505360127	chr4H	505360127	0/0	1/1
chr4H_505362971	chr4H	505362971	1/1	0/0
chr4H_505363139	chr4H	505363139	0/0	1/1
chr4H_505363251	chr4H	505363251	1/1	0/0
chr4H_505565674	chr4H	505565674	1/1	0/0
chr4H_505566231	chr4H	505566231	1/1	0/0
chr4H_505566564	chr4H	505566564	1/1	0/0
chr4H_505567371	chr4H	505567371	0/0	1/1
chr4H_505567456	chr4H	505567456	0/0	1/1
chr4H_505567533	chr4H	505567533	1/1	0/0
chr4H_505567802	chr4H	505567802	0/0	1/1
chr4H_505916563	chr4H	505916563	1/1	0/0
chr4H_505916642	chr4H	505916642	1/1	0/0
chr4H_505916696	chr4H	505916696	1/1	0/0
chr4H_505916758	chr4H	505916758	1/1	0/0
chr4H_505916820	chr4H	505916820	1/1	0/0
chr4H_505916842	chr4H	505916842	1/1	0/0
chr4H_505916990	chr4H	505916990	1/1	0/0
chr4H_505917008	chr4H	505917008	1/1	0/0
chr4H_505917033	chr4H	505917033	1/1	0/0
chr4H_505917134	chr4H	505917134	1/1	0/0
chr4H_505917149	chr4H	505917149	1/1	0/0
chr4H_505917203	chr4H	505917203	1/1	0/0
chr4H_505917353	chr4H	505917353	1/1	0/0
chr4H_505917485	chr4H	505917485	1/1	0/0
chr4H_505918337	chr4H	505918337	1/1	0/0
chr4H_506139869	chr4H	506139869	0/0	1/1
chr4H_506182360	chr4H	506182360	1/1	0/0
chr4H_506182366	chr4H	506182366	1/1	0/0
chr4H_506182391	chr4H	506182391	1/1	0/0
chr4H_506182683	chr4H	506182683	1/1	0/0
chr4H_506198491	chr4H	506198491	0/0	1/1
chr4H_506198550	chr4H	506198550	1/1	0/0
chr4H_506198605	chr4H	506198605	1/1	0/0
chr4H_506198644	chr4H	506198644	0/0	1/1
chr4H_506199553	chr4H	506199553	1/1	0/0
chr4H_506199653	chr4H	506199653	0/0	1/1
chr4H_506202455	chr4H	506202455	1/1	0/0
chr4H_506202782	chr4H	506202782	1/1	0/0
chr4H_506208862	chr4H	506208862	1/1	0/0
chr4H_506209218	chr4H	506209218	1/1	0/0
chr4H_506323969	chr4H	506323969	1/1	0/0
chr4H_506326010	chr4H	506326010	1/1	0/0
chr4H_506326279	chr4H	506326279	1/1	0/0
chr4H_506326328	chr4H	506326328	0/0	1/1
chr4H_506326353	chr4H	506326353	0/0	1/1
chr4H_506326406	chr4H	506326406	1/1	0/0
chr4H_506326449	chr4H	506326449	1/1	0/0
chr4H_506326510	chr4H	506326510	1/1	0/0
chr4H_506326512	chr4H	506326512	1/1	0/0
chr4H_506326649	chr4H	506326649	1/1	0/0
chr4H_506326802	chr4H	506326802	1/1	0/0
chr4H_506326804	chr4H	506326804	1/1	0/0
chr4H_506327399	chr4H	506327399	1/1	0/0
chr4H_506327424	chr4H	506327424	1/1	0/0
chr4H_506327428	chr4H	506327428	1/1	0/0
chr4H_506327531	chr4H	506327531	1/1	0/0
chr4H_506327545	chr4H	506327545	1/1	0/0
chr4H_506327576	chr4H	506327576	1/1	0/0
chr4H_506327577	chr4H	506327577	1/1	0/0
chr4H_506327595	chr4H	506327595	1/1	0/0
chr4H_506327661	chr4H	506327661	1/1	0/0
chr4H_506327699	chr4H	506327699	0/0	1/1
chr4H_506327737	chr4H	506327737	1/1	0/0
chr4H_506327777	chr4H	506327777	1/1	0/0
chr4H_506327791	chr4H	506327791	1/1	0/0
chr4H_506327934	chr4H	506327934	1/1	0/0
chr4H_506327969	chr4H	506327969	0/0	1/1
chr4H_506328900	chr4H	506328900	1/1	0/0
chr4H_506329051	chr4H	506329051	1/1	0/0
chr4H_506329123	chr4H	506329123	1/1	0/0
chr4H_506625588	chr4H	506625588	1/1	0/0
chr4H_506626547	chr4H	506626547	0/0	1/1
chr4H_506626605	chr4H	506626605	0/0	1/1
chr4H_506627414	chr4H	506627414	1/1	0/0
chr4H_506628907	chr4H	506628907	0/0	1/1
chr4H_506628920	chr4H	506628920	0/0	1/1
chr4H_506628958	chr4H	506628958	0/0	1/1
chr4H_506629484	chr4H	506629484	1/1	0/0
chr4H_506629601	chr4H	506629601	0/0	1/1
chr4H_506629828	chr4H	506629828	0/0	1/1
chr4H_506631009	chr4H	506631009	0/0	1/1
chr4H_506631344	chr4H	506631344	1/1	0/0
chr4H_506631346	chr4H	506631346	1/1	0/0
chr4H_506631462	chr4H	506631462	1/1	0/0
chr4H_506832255	chr4H	506832255	0/0	1/1
chr4H_506832310	chr4H	506832310	0/0	1/1
chr4H_507512230	chr4H	507512230	1/1	0/0
chr4H_507513672	chr4H	507513672	0/0	1/1
chr4H_507514004	chr4H	507514004	1/1	0/0
chr4H_507700945	chr4H	507700945	1/1	0/0
chr4H_507701075	chr4H	507701075	1/1	0/0
chr4H_507701123	chr4H	507701123	1/1	0/0
chr4H_507701151	chr4H	507701151	1/1	0/0
chr4H_507701173	chr4H	507701173	1/1	0/0
chr4H_507701625	chr4H	507701625	1/1	0/0
chr4H_507701718	chr4H	507701718	1/1	0/0
chr4H_507701758	chr4H	507701758	1/1	0/0
chr4H_507701853	chr4H	507701853	1/1	0/0
chr4H_507701894	chr4H	507701894	1/1	0/0
chr4H_507701954	chr4H	507701954	0/0	1/1
chr4H_508184093	chr4H	508184093	0/0	1/1
chr4H_508185738	chr4H	508185738	0/0	1/1
chr4H_508185898	chr4H	508185898	0/0	1/1
chr4H_508185936	chr4H	508185936	0/0	1/1
chr4H_508186663	chr4H	508186663	0/0	1/1
chr4H_508186749	chr4H	508186749	1/1	0/0
chr4H_508187027	chr4H	508187027	0/0	1/1
chr4H_508188023	chr4H	508188023	1/1	0/0
chr4H_508189916	chr4H	508189916	0/0	1/1
chr4H_508190293	chr4H	508190293	1/1	0/0
chr4H_508190358	chr4H	508190358	0/0	1/1
chr4H_508190426	chr4H	508190426	1/1	0/0
chr4H_508190438	chr4H	508190438	0/0	1/1
chr4H_508190450	chr4H	508190450	1/1	0/0
chr4H_508190831	chr4H	508190831	1/1	0/0
chr4H_508191268	chr4H	508191268	1/1	0/0
chr4H_508192010	chr4H	508192010	1/1	0/0
chr4H_508314638	chr4H	508314638	1/1	0/0
chr4H_508314847	chr4H	508314847	1/1	0/0
chr4H_508314886	chr4H	508314886	1/1	0/0
chr4H_508314972	chr4H	508314972	1/1	0/0
chr4H_508316151	chr4H	508316151	0/0	1/1
chr4H_508317346	chr4H	508317346	1/1	0/0
chr4H_508320315	chr4H	508320315	1/1	0/0
chr4H_508320321	chr4H	508320321	1/1	0/0
chr4H_508320403	chr4H	508320403	0/0	1/1
chr4H_508320425	chr4H	508320425	0/0	1/1
chr4H_508323177	chr4H	508323177	1/1	0/0
chr4H_510452993	chr4H	510452993	1/1	0/0
chr4H_510944002	chr4H	510944002	0/0	1/1
chr4H_511743231	chr4H	511743231	0/0	1/1
chr4H_511743256	chr4H	511743256	0/0	1/1
chr4H_511743920	chr4H	511743920	1/1	0/0
chr4H_511743935	chr4H	511743935	0/0	1/1
chr4H_511743957	chr4H	511743957	1/1	0/0
chr4H_511760698	chr4H	511760698	1/1	0/0
chr4H_511764567	chr4H	511764567	1/1	0/0
chr4H_512113846	chr4H	512113846	1/1	0/0
chr4H_512114201	chr4H	512114201	1/1	0/0
chr4H_512663320	chr4H	512663320	1/1	0/0
chr4H_512681155	chr4H	512681155	1/1	0/0
chr4H_512681170	chr4H	512681170	0/0	1/1
chr4H_512681176	chr4H	512681176	0/0	1/1
chr4H_512681438	chr4H	512681438	0/0	1/1
chr4H_512682016	chr4H	512682016	1/1	0/0
chr4H_512682110	chr4H	512682110	0/0	1/1
chr4H_512682391	chr4H	512682391	0/0	1/1
chr4H_512682928	chr4H	512682928	1/1	0/0
chr4H_512683032	chr4H	512683032	0/0	1/1
chr4H_512683399	chr4H	512683399	0/0	1/1
chr4H_512683655	chr4H	512683655	0/0	1/1
chr4H_512683717	chr4H	512683717	0/0	1/1
chr4H_512684787	chr4H	512684787	0/0	1/1
chr4H_512684806	chr4H	512684806	0/0	1/1
chr4H_512684909	chr4H	512684909	0/0	1/1
chr4H_513100344	chr4H	513100344	0/0	1/1
chr4H_513101098	chr4H	513101098	0/0	1/1
chr4H_513101152	chr4H	513101152	0/0	1/1
chr4H_513115779	chr4H	513115779	0/0	1/1
chr4H_513115814	chr4H	513115814	0/0	1/1
chr4H_513115826	chr4H	513115826	0/0	1/1
chr4H_513115831	chr4H	513115831	0/0	1/1
chr4H_513115866	chr4H	513115866	0/0	1/1
chr4H_513115870	chr4H	513115870	0/0	1/1
chr4H_513115981	chr4H	513115981	0/0	1/1
chr4H_513116012	chr4H	513116012	1/1	0/0
chr4H_513250362	chr4H	513250362	0/0	1/1
chr4H_513385867	chr4H	513385867	0/0	1/1
chr4H_513386303	chr4H	513386303	1/1	0/0
chr4H_513388042	chr4H	513388042	0/0	1/1
chr4H_513388474	chr4H	513388474	0/0	1/1
chr4H_513388686	chr4H	513388686	0/0	1/1
chr4H_513388759	chr4H	513388759	0/0	1/1
chr4H_513388771	chr4H	513388771	0/0	1/1
chr4H_513389029	chr4H	513389029	1/1	0/0
chr4H_513946729	chr4H	513946729	0/0	1/1
chr4H_513948337	chr4H	513948337	0/0	1/1
chr4H_513948700	chr4H	513948700	0/0	1/1
chr4H_513948872	chr4H	513948872	0/0	1/1
chr4H_513951068	chr4H	513951068	1/1	0/0
chr4H_513951091	chr4H	513951091	0/0	1/1
chr4H_513954549	chr4H	513954549	0/0	1/1
chr4H_513954561	chr4H	513954561	0/0	1/1
chr4H_513954563	chr4H	513954563	0/0	1/1
chr4H_513954858	chr4H	513954858	0/0	1/1
chr4H_513955004	chr4H	513955004	0/0	1/1
chr4H_513955024	chr4H	513955024	0/0	1/1
chr4H_514180149	chr4H	514180149	0/0	1/1
chr4H_514180619	chr4H	514180619	0/0	1/1
chr4H_514181703	chr4H	514181703	1/1	0/0
chr4H_514182103	chr4H	514182103	0/0	1/1
chr4H_514182454	chr4H	514182454	0/0	1/1
chr4H_514184227	chr4H	514184227	0/0	1/1
chr4H_514184255	chr4H	514184255	0/0	1/1
chr4H_514347008	chr4H	514347008	1/1	0/0
chr4H_514349038	chr4H	514349038	1/1	0/0
chr4H_514349238	chr4H	514349238	0/0	1/1
chr4H_514354972	chr4H	514354972	0/0	1/1
chr4H_514356002	chr4H	514356002	0/0	1/1
chr4H_514356131	chr4H	514356131	0/0	1/1
chr4H_514361503	chr4H	514361503	0/0	1/1
chr4H_514362146	chr4H	514362146	1/1	0/0
chr4H_514362349	chr4H	514362349	0/0	1/1
chr4H_514362362	chr4H	514362362	1/1	0/0
chr4H_514362498	chr4H	514362498	0/0	1/1
chr4H_514362636	chr4H	514362636	0/0	1/1
chr4H_514362724	chr4H	514362724	0/0	1/1
chr4H_514362834	chr4H	514362834	0/0	1/1
chr4H_514362851	chr4H	514362851	0/0	1/1
chr4H_514362885	chr4H	514362885	0/0	1/1
chr4H_514362947	chr4H	514362947	1/1	0/0
chr4H_514362968	chr4H	514362968	1/1	0/0
chr4H_514363018	chr4H	514363018	0/0	1/1
chr4H_514363111	chr4H	514363111	0/0	1/1
chr4H_514363119	chr4H	514363119	0/0	1/1
chr4H_514363143	chr4H	514363143	0/0	1/1
chr4H_514363430	chr4H	514363430	0/0	1/1
chr4H_514363433	chr4H	514363433	0/0	1/1
chr4H_514363632	chr4H	514363632	0/0	1/1
chr4H_514363644	chr4H	514363644	0/0	1/1
chr4H_514363695	chr4H	514363695	0/0	1/1
chr4H_514363751	chr4H	514363751	0/0	1/1
chr4H_514364503	chr4H	514364503	1/1	0/0
chr4H_514365137	chr4H	514365137	1/1	0/0
chr4H_514367548	chr4H	514367548	1/1	0/0
chr4H_514371076	chr4H	514371076	0/0	1/1
chr4H_514371340	chr4H	514371340	1/1	0/0
chr4H_514372335	chr4H	514372335	0/0	1/1
chr4H_514374022	chr4H	514374022	1/1	0/0
chr4H_514374074	chr4H	514374074	1/1	0/0
chr4H_514374079	chr4H	514374079	0/0	1/1
chr4H_514374155	chr4H	514374155	0/0	1/1
chr4H_514374534	chr4H	514374534	0/0	1/1
chr4H_514376968	chr4H	514376968	0/0	1/1
chr4H_514377225	chr4H	514377225	1/1	0/0
chr4H_514377305	chr4H	514377305	1/1	0/0
chr4H_514377500	chr4H	514377500	0/0	1/1
chr4H_514377735	chr4H	514377735	0/0	1/1
chr4H_514539766	chr4H	514539766	0/0	1/1
chr4H_514997301	chr4H	514997301	1/1	0/0
chr4H_514997458	chr4H	514997458	1/1	0/0
chr4H_514998032	chr4H	514998032	1/1	0/0
chr4H_515001490	chr4H	515001490	0/0	1/1
chr4H_515002198	chr4H	515002198	1/1	0/0
chr4H_515002354	chr4H	515002354	0/0	1/1
chr4H_515002382	chr4H	515002382	1/1	0/0
chr4H_515003007	chr4H	515003007	0/0	1/1
chr4H_515003586	chr4H	515003586	1/1	0/0
chr4H_515368905	chr4H	515368905	1/1	0/0
chr4H_515483276	chr4H	515483276	0/0	1/1
chr4H_515483453	chr4H	515483453	0/0	1/1
chr4H_515483990	chr4H	515483990	1/1	0/0
chr4H_515484090	chr4H	515484090	0/0	1/1
chr4H_515484631	chr4H	515484631	1/1	0/0
chr4H_515484633	chr4H	515484633	1/1	0/0
chr4H_515485424	chr4H	515485424	1/1	0/0
chr4H_515485427	chr4H	515485427	0/0	1/1
chr4H_515485429	chr4H	515485429	1/1	0/0
chr4H_515485493	chr4H	515485493	0/0	1/1
chr4H_515485509	chr4H	515485509	0/0	1/1
chr4H_515485524	chr4H	515485524	1/1	0/0
chr4H_515485528	chr4H	515485528	1/1	0/0
chr4H_515485534	chr4H	515485534	1/1	0/0
chr4H_515485684	chr4H	515485684	1/1	0/0
chr4H_515485686	chr4H	515485686	1/1	0/0
chr4H_515485721	chr4H	515485721	1/1	0/0
chr4H_515485826	chr4H	515485826	1/1	0/0
chr4H_515485832	chr4H	515485832	1/1	0/0
chr4H_515485902	chr4H	515485902	0/0	1/1
chr4H_515486096	chr4H	515486096	1/1	0/0
chr4H_515486105	chr4H	515486105	0/0	1/1
chr4H_515486157	chr4H	515486157	1/1	0/0
chr4H_515487206	chr4H	515487206	0/0	1/1
chr4H_515487304	chr4H	515487304	0/0	1/1
chr4H_515487341	chr4H	515487341	1/1	0/0
chr4H_515487343	chr4H	515487343	0/0	1/1
chr4H_515487420	chr4H	515487420	0/0	1/1
chr4H_515487428	chr4H	515487428	1/1	0/0
chr4H_515487440	chr4H	515487440	0/0	1/1
chr4H_515487522	chr4H	515487522	0/0	1/1
chr4H_515487651	chr4H	515487651	1/1	0/0
chr4H_515487655	chr4H	515487655	0/0	1/1
chr4H_515487671	chr4H	515487671	1/1	0/0
chr4H_515487725	chr4H	515487725	1/1	0/0
chr4H_515487894	chr4H	515487894	1/1	0/0
chr4H_515487928	chr4H	515487928	1/1	0/0
chr4H_515487968	chr4H	515487968	1/1	0/0
chr4H_515487987	chr4H	515487987	1/1	0/0
chr4H_515488109	chr4H	515488109	0/0	1/1
chr4H_515488317	chr4H	515488317	1/1	0/0
chr4H_515488345	chr4H	515488345	1/1	0/0
chr4H_515488376	chr4H	515488376	1/1	0/0
chr4H_515488380	chr4H	515488380	1/1	0/0
chr4H_515488406	chr4H	515488406	0/0	1/1
chr4H_515488416	chr4H	515488416	1/1	0/0
chr4H_515488715	chr4H	515488715	1/1	0/0
chr4H_515488718	chr4H	515488718	1/1	0/0
chr4H_515488808	chr4H	515488808	1/1	0/0
chr4H_515488841	chr4H	515488841	0/0	1/1
chr4H_515488901	chr4H	515488901	0/0	1/1
chr4H_515488909	chr4H	515488909	1/1	0/0
chr4H_515488948	chr4H	515488948	1/1	0/0
chr4H_515488982	chr4H	515488982	1/1	0/0
chr4H_515489074	chr4H	515489074	0/0	1/1
chr4H_515489086	chr4H	515489086	1/1	0/0
chr4H_515489227	chr4H	515489227	1/1	0/0
chr4H_515489229	chr4H	515489229	0/0	1/1
chr4H_515489235	chr4H	515489235	1/1	0/0
chr4H_515489267	chr4H	515489267	1/1	0/0
chr4H_515489386	chr4H	515489386	1/1	0/0
chr4H_515489389	chr4H	515489389	1/1	0/0
chr4H_515489504	chr4H	515489504	0/0	1/1
chr4H_515489520	chr4H	515489520	1/1	0/0
chr4H_515489539	chr4H	515489539	0/0	1/1
chr4H_515489544	chr4H	515489544	1/1	0/0
chr4H_515489585	chr4H	515489585	0/0	1/1
chr4H_515489770	chr4H	515489770	1/1	0/0
chr4H_515489907	chr4H	515489907	1/1	0/0
chr4H_515489962	chr4H	515489962	0/0	1/1
chr4H_515489970	chr4H	515489970	1/1	0/0
chr4H_515490197	chr4H	515490197	1/1	0/0
chr4H_515490290	chr4H	515490290	0/0	1/1
chr4H_515490505	chr4H	515490505	1/1	0/0
chr4H_515490672	chr4H	515490672	0/0	1/1
chr4H_515515268	chr4H	515515268	0/0	1/1
chr4H_515515666	chr4H	515515666	0/0	1/1
chr4H_515516265	chr4H	515516265	0/0	1/1
chr4H_515518302	chr4H	515518302	1/1	0/0
chr4H_515706024	chr4H	515706024	1/1	0/0
chr4H_515706092	chr4H	515706092	0/0	1/1
chr4H_515706387	chr4H	515706387	1/1	0/0
chr4H_515706530	chr4H	515706530	1/1	0/0
chr4H_515707218	chr4H	515707218	0/0	1/1
chr4H_515912128	chr4H	515912128	1/1	0/0
chr4H_515912240	chr4H	515912240	1/1	0/0
chr4H_515912814	chr4H	515912814	1/1	0/0
chr4H_515912960	chr4H	515912960	0/0	1/1
chr4H_515913249	chr4H	515913249	1/1	0/0
chr4H_515913261	chr4H	515913261	1/1	0/0
chr4H_515913409	chr4H	515913409	0/0	1/1
chr4H_515913521	chr4H	515913521	1/1	0/0
chr4H_515913569	chr4H	515913569	1/1	0/0
chr4H_515913779	chr4H	515913779	1/1	0/0
chr4H_515913828	chr4H	515913828	1/1	0/0
chr4H_515913835	chr4H	515913835	1/1	0/0
chr4H_515913853	chr4H	515913853	1/1	0/0
chr4H_515914030	chr4H	515914030	0/0	1/1
chr4H_515914172	chr4H	515914172	1/1	0/0
chr4H_515914207	chr4H	515914207	1/1	0/0
chr4H_515914250	chr4H	515914250	1/1	0/0
chr4H_515914713	chr4H	515914713	1/1	0/0
chr4H_515914972	chr4H	515914972	0/0	1/1
chr4H_515915712	chr4H	515915712	1/1	0/0
chr4H_515915761	chr4H	515915761	0/0	1/1
chr4H_515915858	chr4H	515915858	1/1	0/0
chr4H_515915885	chr4H	515915885	1/1	0/0
chr4H_515915905	chr4H	515915905	1/1	0/0
chr4H_515915972	chr4H	515915972	0/0	1/1
chr4H_515916003	chr4H	515916003	1/1	0/0
chr4H_515916057	chr4H	515916057	1/1	0/0
chr4H_516124974	chr4H	516124974	1/1	0/0
chr4H_516125884	chr4H	516125884	1/1	0/0
chr4H_516405152	chr4H	516405152	0/0	1/1
chr4H_516405305	chr4H	516405305	0/0	1/1
chr4H_516405573	chr4H	516405573	0/0	1/1
chr4H_516405636	chr4H	516405636	0/0	1/1
chr4H_516406993	chr4H	516406993	0/0	1/1
chr4H_516407186	chr4H	516407186	1/1	0/0
chr4H_516407194	chr4H	516407194	1/1	0/0
chr4H_516967532	chr4H	516967532	1/1	0/0
chr4H_516967613	chr4H	516967613	1/1	0/0
chr4H_516967646	chr4H	516967646	1/1	0/0
chr4H_516967657	chr4H	516967657	1/1	0/0
chr4H_517247695	chr4H	517247695	1/1	0/0
chr4H_517248319	chr4H	517248319	0/0	1/1
chr4H_517248611	chr4H	517248611	1/1	0/0
chr4H_517248955	chr4H	517248955	0/0	1/1
chr4H_517249216	chr4H	517249216	1/1	0/0
chr4H_517249276	chr4H	517249276	0/0	1/1
chr4H_517249571	chr4H	517249571	0/0	1/1
chr4H_517249637	chr4H	517249637	1/1	0/0
chr4H_517249866	chr4H	517249866	1/1	0/0
chr4H_517250114	chr4H	517250114	0/0	1/1
chr4H_517250658	chr4H	517250658	0/0	1/1
chr4H_517250893	chr4H	517250893	0/0	1/1
chr4H_517251170	chr4H	517251170	1/1	0/0
chr4H_517252977	chr4H	517252977	1/1	0/0
chr4H_517253017	chr4H	517253017	1/1	0/0
chr4H_517253026	chr4H	517253026	1/1	0/0
chr4H_517253039	chr4H	517253039	1/1	0/0
chr4H_517253153	chr4H	517253153	1/1	0/0
chr4H_517253381	chr4H	517253381	1/1	0/0
chr4H_517253522	chr4H	517253522	1/1	0/0
chr4H_517256189	chr4H	517256189	1/1	0/0
chr4H_517256326	chr4H	517256326	1/1	0/0
chr4H_517256537	chr4H	517256537	0/0	1/1
chr4H_517698175	chr4H	517698175	0/0	1/1
chr4H_517968269	chr4H	517968269	1/1	0/0
chr4H_517968872	chr4H	517968872	1/1	0/0
chr4H_517970673	chr4H	517970673	1/1	0/0
chr4H_517971028	chr4H	517971028	0/0	1/1
chr4H_517971694	chr4H	517971694	0/0	1/1
chr4H_517971949	chr4H	517971949	1/1	0/0
chr4H_517972167	chr4H	517972167	0/0	1/1
chr4H_517973972	chr4H	517973972	1/1	0/0
chr4H_520094989	chr4H	520094989	1/1	0/0
chr4H_521519520	chr4H	521519520	1/1	0/0
chr4H_521519981	chr4H	521519981	1/1	0/0
chr4H_521520131	chr4H	521520131	1/1	0/0
chr4H_521521098	chr4H	521521098	1/1	0/0
chr4H_521521946	chr4H	521521946	1/1	0/0
chr4H_521522310	chr4H	521522310	1/1	0/0
chr4H_521524226	chr4H	521524226	1/1	0/0
chr4H_521527945	chr4H	521527945	1/1	0/0
chr4H_521530440	chr4H	521530440	0/0	1/1
chr4H_521530674	chr4H	521530674	1/1	0/0
chr4H_522418497	chr4H	522418497	0/0	1/1
chr4H_523687432	chr4H	523687432	0/0	1/1
chr4H_528377358	chr4H	528377358	1/1	0/0
chr4H_532628632	chr4H	532628632	0/0	1/1
chr4H_532940106	chr4H	532940106	1/1	0/0
chr4H_532940722	chr4H	532940722	1/1	0/0
chr4H_532940839	chr4H	532940839	1/1	0/0
chr4H_532943344	chr4H	532943344	1/1	0/0
chr4H_532947146	chr4H	532947146	1/1	0/0
chr4H_532952968	chr4H	532952968	1/1	0/0
chr4H_532953069	chr4H	532953069	1/1	0/0
chr4H_532956698	chr4H	532956698	1/1	0/0
chr4H_532961507	chr4H	532961507	1/1	0/0
chr4H_532971824	chr4H	532971824	1/1	0/0
chr4H_532974059	chr4H	532974059	1/1	0/0
chr4H_533124572	chr4H	533124572	1/1	0/0
chr4H_533124853	chr4H	533124853	1/1	0/0
chr4H_533127375	chr4H	533127375	1/1	0/0
chr4H_533127619	chr4H	533127619	1/1	0/0
chr4H_533128003	chr4H	533128003	1/1	0/0
chr4H_533128641	chr4H	533128641	1/1	0/0
chr4H_533138594	chr4H	533138594	1/1	0/0
chr4H_533138596	chr4H	533138596	1/1	0/0
chr4H_533138741	chr4H	533138741	1/1	0/0
chr4H_533139527	chr4H	533139527	1/1	0/0
chr4H_533140780	chr4H	533140780	1/1	0/0
chr4H_533140869	chr4H	533140869	1/1	0/0
chr4H_533215015	chr4H	533215015	1/1	0/0
chr4H_533215023	chr4H	533215023	1/1	0/0
chr4H_533215025	chr4H	533215025	1/1	0/0
chr4H_533215342	chr4H	533215342	1/1	0/0
chr4H_533215377	chr4H	533215377	1/1	0/0
chr4H_533215822	chr4H	533215822	1/1	0/0
chr4H_533215860	chr4H	533215860	1/1	0/0
chr4H_533215925	chr4H	533215925	1/1	0/0
chr4H_533215960	chr4H	533215960	1/1	0/0
chr4H_533216019	chr4H	533216019	1/1	0/0
chr4H_533216314	chr4H	533216314	1/1	0/0
chr4H_533216421	chr4H	533216421	1/1	0/0
chr4H_533216537	chr4H	533216537	1/1	0/0
chr4H_533216677	chr4H	533216677	1/1	0/0
chr4H_533216866	chr4H	533216866	1/1	0/0
chr4H_533216934	chr4H	533216934	1/1	0/0
chr4H_533220304	chr4H	533220304	1/1	0/0
chr4H_533220647	chr4H	533220647	1/1	0/0
chr4H_533220779	chr4H	533220779	1/1	0/0
chr4H_533396967	chr4H	533396967	1/1	0/0
chr4H_533398728	chr4H	533398728	1/1	0/0
chr4H_533398731	chr4H	533398731	1/1	0/0
chr4H_533399838	chr4H	533399838	1/1	0/0
chr4H_533645967	chr4H	533645967	1/1	0/0
chr4H_533646173	chr4H	533646173	1/1	0/0
chr4H_533646277	chr4H	533646277	1/1	0/0
chr4H_533653040	chr4H	533653040	1/1	0/0
chr4H_533653264	chr4H	533653264	1/1	0/0
chr4H_533653269	chr4H	533653269	1/1	0/0
chr4H_533654208	chr4H	533654208	1/1	0/0
chr4H_533655350	chr4H	533655350	1/1	0/0
chr4H_533829227	chr4H	533829227	1/1	0/0
chr4H_533830167	chr4H	533830167	1/1	0/0
chr4H_534432692	chr4H	534432692	1/1	0/0
chr4H_534432699	chr4H	534432699	1/1	0/0
chr4H_534432801	chr4H	534432801	1/1	0/0
chr4H_534434518	chr4H	534434518	1/1	0/0
chr4H_534434580	chr4H	534434580	1/1	0/0
chr4H_534434581	chr4H	534434581	1/1	0/0
chr4H_534435096	chr4H	534435096	1/1	0/0
chr4H_534435450	chr4H	534435450	1/1	0/0
chr4H_534435532	chr4H	534435532	1/1	0/0
chr4H_534436171	chr4H	534436171	1/1	0/0
chr4H_534436999	chr4H	534436999	1/1	0/0
chr4H_534437315	chr4H	534437315	1/1	0/0
chr4H_534437340	chr4H	534437340	1/1	0/0
chr4H_534862116	chr4H	534862116	1/1	0/0
chr4H_534864569	chr4H	534864569	1/1	0/0
chr4H_534864732	chr4H	534864732	1/1	0/0
chr4H_534864831	chr4H	534864831	1/1	0/0
chr4H_534866740	chr4H	534866740	1/1	0/0
chr4H_534868419	chr4H	534868419	1/1	0/0
chr4H_534869060	chr4H	534869060	1/1	0/0
chr4H_534869380	chr4H	534869380	1/1	0/0
chr4H_534869431	chr4H	534869431	1/1	0/0
chr4H_534966153	chr4H	534966153	1/1	0/0
chr4H_534966242	chr4H	534966242	1/1	0/0
chr4H_534966246	chr4H	534966246	1/1	0/0
chr4H_534966351	chr4H	534966351	1/1	0/0
chr4H_534966513	chr4H	534966513	1/1	0/0
chr4H_534966679	chr4H	534966679	1/1	0/0
chr4H_534967295	chr4H	534967295	1/1	0/0
chr4H_534967452	chr4H	534967452	1/1	0/0
chr4H_535121492	chr4H	535121492	1/1	0/0
chr4H_535122572	chr4H	535122572	1/1	0/0
chr4H_535122701	chr4H	535122701	1/1	0/0
chr4H_535122815	chr4H	535122815	1/1	0/0
chr4H_535125016	chr4H	535125016	1/1	0/0
chr4H_535125186	chr4H	535125186	1/1	0/0
chr4H_535144148	chr4H	535144148	1/1	0/0
chr4H_535144151	chr4H	535144151	1/1	0/0
chr4H_535144207	chr4H	535144207	1/1	0/0
chr4H_535144297	chr4H	535144297	1/1	0/0
chr4H_535144366	chr4H	535144366	1/1	0/0
chr4H_535144367	chr4H	535144367	1/1	0/0
chr4H_535144383	chr4H	535144383	1/1	0/0
chr4H_535144428	chr4H	535144428	1/1	0/0
chr4H_535144449	chr4H	535144449	1/1	0/0
chr4H_535144760	chr4H	535144760	1/1	0/0
chr4H_535144942	chr4H	535144942	1/1	0/0
chr4H_535145008	chr4H	535145008	1/1	0/0
chr4H_535145013	chr4H	535145013	1/1	0/0
chr4H_535145141	chr4H	535145141	1/1	0/0
chr4H_535145165	chr4H	535145165	1/1	0/0
chr4H_535145237	chr4H	535145237	1/1	0/0
chr4H_535145246	chr4H	535145246	1/1	0/0
chr4H_535145291	chr4H	535145291	1/1	0/0
chr4H_535145294	chr4H	535145294	1/1	0/0
chr4H_535145324	chr4H	535145324	1/1	0/0
chr4H_535145767	chr4H	535145767	1/1	0/0
chr4H_535145777	chr4H	535145777	1/1	0/0
chr4H_535145872	chr4H	535145872	1/1	0/0
chr4H_535146087	chr4H	535146087	1/1	0/0
chr4H_535146596	chr4H	535146596	1/1	0/0
chr4H_535146611	chr4H	535146611	1/1	0/0
chr4H_535146612	chr4H	535146612	1/1	0/0
chr4H_535147261	chr4H	535147261	1/1	0/0
chr4H_535147270	chr4H	535147270	1/1	0/0
chr4H_535147458	chr4H	535147458	1/1	0/0
chr4H_535147760	chr4H	535147760	1/1	0/0
chr4H_535147868	chr4H	535147868	1/1	0/0
chr4H_535147890	chr4H	535147890	1/1	0/0
chr4H_535148070	chr4H	535148070	1/1	0/0
chr4H_535148079	chr4H	535148079	1/1	0/0
chr4H_535148216	chr4H	535148216	1/1	0/0
chr4H_535148221	chr4H	535148221	1/1	0/0
chr4H_535148263	chr4H	535148263	1/1	0/0
chr4H_535411180	chr4H	535411180	1/1	0/0
chr4H_535411186	chr4H	535411186	1/1	0/0
chr4H_535411230	chr4H	535411230	1/1	0/0
chr4H_535411240	chr4H	535411240	1/1	0/0
chr4H_535412272	chr4H	535412272	1/1	0/0
chr4H_535412306	chr4H	535412306	1/1	0/0
chr4H_535412464	chr4H	535412464	1/1	0/0
chr4H_535412500	chr4H	535412500	1/1	0/0
chr4H_535412735	chr4H	535412735	1/1	0/0
chr4H_535412752	chr4H	535412752	1/1	0/0
chr4H_535412856	chr4H	535412856	1/1	0/0
chr4H_535413011	chr4H	535413011	1/1	0/0
chr4H_535413026	chr4H	535413026	1/1	0/0
chr4H_535413241	chr4H	535413241	1/1	0/0
chr4H_535413339	chr4H	535413339	1/1	0/0
chr4H_535413391	chr4H	535413391	1/1	0/0
chr4H_535413560	chr4H	535413560	1/1	0/0
chr4H_535413561	chr4H	535413561	1/1	0/0
chr4H_535413563	chr4H	535413563	1/1	0/0
chr4H_535413594	chr4H	535413594	1/1	0/0
chr4H_535413621	chr4H	535413621	1/1	0/0
chr4H_535413710	chr4H	535413710	1/1	0/0
chr4H_535413727	chr4H	535413727	1/1	0/0
chr4H_535413782	chr4H	535413782	1/1	0/0
chr4H_535456014	chr4H	535456014	1/1	0/0
chr4H_535456248	chr4H	535456248	1/1	0/0
chr4H_535457067	chr4H	535457067	1/1	0/0
chr4H_535457128	chr4H	535457128	1/1	0/0
chr4H_535458558	chr4H	535458558	1/1	0/0
chr4H_535459800	chr4H	535459800	1/1	0/0
chr4H_535459940	chr4H	535459940	1/1	0/0
chr4H_535460074	chr4H	535460074	1/1	0/0
chr4H_535460094	chr4H	535460094	1/1	0/0
chr4H_535647293	chr4H	535647293	1/1	0/0
chr4H_535647334	chr4H	535647334	1/1	0/0
chr4H_535647362	chr4H	535647362	1/1	0/0
chr4H_535647398	chr4H	535647398	1/1	0/0
chr4H_535647435	chr4H	535647435	1/1	0/0
chr4H_535647482	chr4H	535647482	1/1	0/0
chr4H_535647513	chr4H	535647513	1/1	0/0
chr4H_535647797	chr4H	535647797	1/1	0/0
chr4H_535686974	chr4H	535686974	0/0	1/1
chr4H_535686975	chr4H	535686975	0/0	1/1
chr4H_535686992	chr4H	535686992	0/0	1/1
chr4H_535687040	chr4H	535687040	0/0	1/1
chr4H_535687047	chr4H	535687047	0/0	1/1
chr4H_535687063	chr4H	535687063	0/0	1/1
chr4H_535687112	chr4H	535687112	0/0	1/1
chr4H_535688141	chr4H	535688141	0/0	1/1
chr4H_535688332	chr4H	535688332	0/0	1/1
chr4H_535689540	chr4H	535689540	1/1	0/0
chr4H_535709231	chr4H	535709231	1/1	0/0
chr4H_535709300	chr4H	535709300	0/0	1/1
chr4H_535709662	chr4H	535709662	1/1	0/0
chr4H_535709762	chr4H	535709762	1/1	0/0
chr4H_535709766	chr4H	535709766	1/1	0/0
chr4H_535709772	chr4H	535709772	1/1	0/0
chr4H_535709804	chr4H	535709804	1/1	0/0
chr4H_535709813	chr4H	535709813	1/1	0/0
chr4H_535709844	chr4H	535709844	1/1	0/0
chr4H_535709845	chr4H	535709845	1/1	0/0
chr4H_535709855	chr4H	535709855	1/1	0/0
chr4H_535709886	chr4H	535709886	1/1	0/0
chr4H_535890677	chr4H	535890677	1/1	0/0
chr4H_535890808	chr4H	535890808	1/1	0/0
chr4H_535890862	chr4H	535890862	1/1	0/0
chr4H_535894594	chr4H	535894594	1/1	0/0
chr4H_535894895	chr4H	535894895	1/1	0/0
chr4H_535895162	chr4H	535895162	1/1	0/0
chr4H_535895543	chr4H	535895543	1/1	0/0
chr4H_535898525	chr4H	535898525	1/1	0/0
chr4H_535899438	chr4H	535899438	1/1	0/0
chr4H_535899659	chr4H	535899659	1/1	0/0
chr4H_535899717	chr4H	535899717	1/1	0/0
chr4H_535899722	chr4H	535899722	1/1	0/0
chr4H_535899828	chr4H	535899828	1/1	0/0
chr4H_535900801	chr4H	535900801	0/0	1/1
chr4H_535934705	chr4H	535934705	1/1	0/0
chr4H_535934718	chr4H	535934718	0/0	1/1
chr4H_535934768	chr4H	535934768	0/0	1/1
chr4H_535934777	chr4H	535934777	1/1	0/0
chr4H_535935088	chr4H	535935088	1/1	0/0
chr4H_535935107	chr4H	535935107	1/1	0/0
chr4H_535935592	chr4H	535935592	0/0	1/1
chr4H_535935641	chr4H	535935641	0/0	1/1
chr4H_535935792	chr4H	535935792	0/0	1/1
chr4H_535936084	chr4H	535936084	0/0	1/1
chr4H_535936203	chr4H	535936203	0/0	1/1
chr4H_535936238	chr4H	535936238	0/0	1/1
chr4H_535936309	chr4H	535936309	0/0	1/1
chr4H_535936332	chr4H	535936332	1/1	0/0
chr4H_535953044	chr4H	535953044	0/0	1/1
chr4H_535953216	chr4H	535953216	1/1	0/0
chr4H_535953269	chr4H	535953269	1/1	0/0
chr4H_535953279	chr4H	535953279	1/1	0/0
chr4H_535953318	chr4H	535953318	1/1	0/0
chr4H_535953380	chr4H	535953380	1/1	0/0
chr4H_535953383	chr4H	535953383	1/1	0/0
chr4H_535953398	chr4H	535953398	1/1	0/0
chr4H_535953419	chr4H	535953419	0/0	1/1
chr4H_535953437	chr4H	535953437	0/0	1/1
chr4H_535953464	chr4H	535953464	1/1	0/0
chr4H_535955937	chr4H	535955937	1/1	0/0
chr4H_536116726	chr4H	536116726	0/0	1/1
chr4H_536116756	chr4H	536116756	0/0	1/1
chr4H_536117056	chr4H	536117056	0/0	1/1
chr4H_537493840	chr4H	537493840	1/1	0/0
chr4H_537493928	chr4H	537493928	1/1	0/0
chr4H_537494139	chr4H	537494139	1/1	0/0
chr4H_537494145	chr4H	537494145	1/1	0/0
chr4H_537494277	chr4H	537494277	1/1	0/0
chr4H_537494457	chr4H	537494457	1/1	0/0
chr4H_537494493	chr4H	537494493	1/1	0/0
chr4H_537494499	chr4H	537494499	1/1	0/0
chr4H_537494508	chr4H	537494508	1/1	0/0
chr4H_537494559	chr4H	537494559	1/1	0/0
chr4H_537494965	chr4H	537494965	1/1	0/0
chr4H_537495105	chr4H	537495105	1/1	0/0
chr4H_537495170	chr4H	537495170	1/1	0/0
chr4H_537495353	chr4H	537495353	1/1	0/0
chr4H_537495366	chr4H	537495366	1/1	0/0
chr4H_537495683	chr4H	537495683	1/1	0/0
chr4H_537834451	chr4H	537834451	1/1	0/0
chr4H_537837039	chr4H	537837039	1/1	0/0
chr4H_537837195	chr4H	537837195	1/1	0/0
chr4H_537839455	chr4H	537839455	1/1	0/0
chr4H_537993626	chr4H	537993626	1/1	0/0
chr4H_538159987	chr4H	538159987	1/1	0/0
chr4H_538161594	chr4H	538161594	1/1	0/0
chr4H_538162054	chr4H	538162054	1/1	0/0
chr4H_538162281	chr4H	538162281	1/1	0/0
chr4H_538162460	chr4H	538162460	1/1	0/0
chr4H_538162809	chr4H	538162809	1/1	0/0
chr4H_538163218	chr4H	538163218	1/1	0/0
chr4H_538163312	chr4H	538163312	1/1	0/0
chr4H_538163357	chr4H	538163357	1/1	0/0
chr4H_538163510	chr4H	538163510	1/1	0/0
chr4H_538163584	chr4H	538163584	1/1	0/0
chr4H_538163597	chr4H	538163597	1/1	0/0
chr4H_538164101	chr4H	538164101	1/1	0/0
chr4H_538164547	chr4H	538164547	1/1	0/0
chr4H_538164930	chr4H	538164930	1/1	0/0
chr4H_538287771	chr4H	538287771	1/1	0/0
chr4H_538290592	chr4H	538290592	1/1	0/0
chr4H_538342867	chr4H	538342867	1/1	0/0
chr4H_538342960	chr4H	538342960	1/1	0/0
chr4H_538344174	chr4H	538344174	1/1	0/0
chr4H_538344242	chr4H	538344242	1/1	0/0
chr4H_538344762	chr4H	538344762	1/1	0/0
chr4H_538375675	chr4H	538375675	1/1	0/0
chr4H_538375687	chr4H	538375687	1/1	0/0
chr4H_538375693	chr4H	538375693	1/1	0/0
chr4H_538375751	chr4H	538375751	1/1	0/0
chr4H_538375814	chr4H	538375814	1/1	0/0
chr4H_538375845	chr4H	538375845	1/1	0/0
chr4H_538375851	chr4H	538375851	1/1	0/0
chr4H_538375860	chr4H	538375860	1/1	0/0
chr4H_538375896	chr4H	538375896	1/1	0/0
chr4H_538375932	chr4H	538375932	1/1	0/0
chr4H_538375944	chr4H	538375944	1/1	0/0
chr4H_538375980	chr4H	538375980	1/1	0/0
chr4H_538376064	chr4H	538376064	1/1	0/0
chr4H_538376073	chr4H	538376073	1/1	0/0
chr4H_538376386	chr4H	538376386	1/1	0/0
chr4H_538376419	chr4H	538376419	1/1	0/0
chr4H_538377039	chr4H	538377039	1/1	0/0
chr4H_538377105	chr4H	538377105	1/1	0/0
chr4H_538377111	chr4H	538377111	1/1	0/0
chr4H_538377276	chr4H	538377276	1/1	0/0
chr4H_538377412	chr4H	538377412	1/1	0/0
chr4H_538377423	chr4H	538377423	1/1	0/0
chr4H_538377465	chr4H	538377465	1/1	0/0
chr4H_538377481	chr4H	538377481	1/1	0/0
chr4H_538418606	chr4H	538418606	1/1	0/0
chr4H_538418620	chr4H	538418620	1/1	0/0
chr4H_538418625	chr4H	538418625	1/1	0/0
chr4H_538419148	chr4H	538419148	1/1	0/0
chr4H_538419421	chr4H	538419421	1/1	0/0
chr4H_538419583	chr4H	538419583	1/1	0/0
chr4H_538421228	chr4H	538421228	1/1	0/0
chr4H_538421291	chr4H	538421291	1/1	0/0
chr4H_538421403	chr4H	538421403	1/1	0/0
chr4H_538423351	chr4H	538423351	1/1	0/0
chr4H_538424023	chr4H	538424023	1/1	0/0
chr4H_538424874	chr4H	538424874	1/1	0/0
chr4H_538424947	chr4H	538424947	1/1	0/0
chr4H_538425173	chr4H	538425173	1/1	0/0
chr4H_538425287	chr4H	538425287	1/1	0/0
chr4H_538446841	chr4H	538446841	1/1	0/0
chr4H_538446885	chr4H	538446885	1/1	0/0
chr4H_538447269	chr4H	538447269	1/1	0/0
chr4H_538447300	chr4H	538447300	1/1	0/0
chr4H_539122521	chr4H	539122521	1/1	0/0
chr4H_539124540	chr4H	539124540	1/1	0/0
chr4H_539126867	chr4H	539126867	1/1	0/0
chr4H_539143333	chr4H	539143333	1/1	0/0
chr4H_539403386	chr4H	539403386	1/1	0/0
chr4H_539403551	chr4H	539403551	1/1	0/0
chr4H_539403702	chr4H	539403702	1/1	0/0
chr4H_539403782	chr4H	539403782	1/1	0/0
chr4H_539857215	chr4H	539857215	1/1	0/0
chr4H_539857267	chr4H	539857267	1/1	0/0
chr4H_539857360	chr4H	539857360	1/1	0/0
chr4H_539857721	chr4H	539857721	1/1	0/0
chr4H_539857751	chr4H	539857751	1/1	0/0
chr4H_539857771	chr4H	539857771	1/1	0/0
chr4H_539857946	chr4H	539857946	1/1	0/0
chr4H_539858283	chr4H	539858283	1/1	0/0
chr4H_539858395	chr4H	539858395	1/1	0/0
chr4H_540137722	chr4H	540137722	1/1	0/0
chr4H_540137735	chr4H	540137735	1/1	0/0
chr4H_540137851	chr4H	540137851	1/1	0/0
chr4H_540137949	chr4H	540137949	0/0	1/1
chr4H_540137985	chr4H	540137985	0/0	1/1
chr4H_540138051	chr4H	540138051	0/0	1/1
chr4H_540139153	chr4H	540139153	1/1	0/0
chr4H_540139180	chr4H	540139180	0/0	1/1
chr4H_540139639	chr4H	540139639	1/1	0/0
chr4H_540141706	chr4H	540141706	0/0	1/1
chr4H_540141978	chr4H	540141978	1/1	0/0
chr4H_540195555	chr4H	540195555	0/0	1/1
chr4H_540196117	chr4H	540196117	0/0	1/1
chr4H_540196451	chr4H	540196451	0/0	1/1
chr4H_540197369	chr4H	540197369	0/0	1/1
chr4H_540204137	chr4H	540204137	0/0	1/1
chr4H_540204219	chr4H	540204219	1/1	0/0
chr4H_540205035	chr4H	540205035	1/1	0/0
chr4H_540216511	chr4H	540216511	1/1	0/0
chr4H_540216756	chr4H	540216756	0/0	1/1
chr4H_540216786	chr4H	540216786	0/0	1/1
chr4H_540216899	chr4H	540216899	1/1	0/0
chr4H_540217086	chr4H	540217086	0/0	1/1
chr4H_540217566	chr4H	540217566	1/1	0/0
chr4H_540218135	chr4H	540218135	0/0	1/1
chr4H_540218213	chr4H	540218213	1/1	0/0
chr4H_540218876	chr4H	540218876	1/1	0/0
chr4H_540219206	chr4H	540219206	1/1	0/0
chr4H_540219669	chr4H	540219669	1/1	0/0
chr4H_540219695	chr4H	540219695	1/1	0/0
chr4H_540220354	chr4H	540220354	1/1	0/0
chr4H_540220360	chr4H	540220360	1/1	0/0
chr4H_540220468	chr4H	540220468	1/1	0/0
chr4H_540220545	chr4H	540220545	1/1	0/0
chr4H_540220882	chr4H	540220882	1/1	0/0
chr4H_540221041	chr4H	540221041	1/1	0/0
chr4H_540221062	chr4H	540221062	1/1	0/0
chr4H_540221126	chr4H	540221126	1/1	0/0
chr4H_540221147	chr4H	540221147	1/1	0/0
chr4H_540221308	chr4H	540221308	1/1	0/0
chr4H_540221309	chr4H	540221309	1/1	0/0
chr4H_540221448	chr4H	540221448	1/1	0/0
chr4H_540221534	chr4H	540221534	1/1	0/0
chr4H_540221599	chr4H	540221599	1/1	0/0
chr4H_540221617	chr4H	540221617	1/1	0/0
chr4H_540221699	chr4H	540221699	1/1	0/0
chr4H_540221702	chr4H	540221702	1/1	0/0
chr4H_540221950	chr4H	540221950	1/1	0/0
chr4H_540222037	chr4H	540222037	1/1	0/0
chr4H_540222166	chr4H	540222166	1/1	0/0
chr4H_540222477	chr4H	540222477	1/1	0/0
chr4H_540222615	chr4H	540222615	1/1	0/0
chr4H_540223466	chr4H	540223466	1/1	0/0
chr4H_540223471	chr4H	540223471	1/1	0/0
chr4H_540223623	chr4H	540223623	1/1	0/0
chr4H_540223714	chr4H	540223714	1/1	0/0
chr4H_540223757	chr4H	540223757	1/1	0/0
chr4H_540699016	chr4H	540699016	1/1	0/0
chr4H_540702613	chr4H	540702613	1/1	0/0
chr4H_540703547	chr4H	540703547	0/0	1/1
chr4H_540705403	chr4H	540705403	0/0	1/1
chr4H_540705599	chr4H	540705599	0/0	1/1
chr4H_540705607	chr4H	540705607	0/0	1/1
chr4H_540705907	chr4H	540705907	0/0	1/1
chr4H_540705964	chr4H	540705964	1/1	0/0
chr4H_540706896	chr4H	540706896	0/0	1/1
chr4H_540706964	chr4H	540706964	0/0	1/1
chr4H_540708425	chr4H	540708425	1/1	0/0
chr4H_540708644	chr4H	540708644	1/1	0/0
chr4H_540709170	chr4H	540709170	0/0	1/1
chr4H_540814241	chr4H	540814241	1/1	0/0
chr4H_540814528	chr4H	540814528	1/1	0/0
chr4H_540814582	chr4H	540814582	1/1	0/0
chr4H_540814659	chr4H	540814659	1/1	0/0
chr4H_540814711	chr4H	540814711	1/1	0/0
chr4H_540815118	chr4H	540815118	1/1	0/0
chr4H_540815982	chr4H	540815982	1/1	0/0
chr4H_540816007	chr4H	540816007	1/1	0/0
chr4H_540816168	chr4H	540816168	1/1	0/0
chr4H_540816195	chr4H	540816195	1/1	0/0
chr4H_540816238	chr4H	540816238	1/1	0/0
chr4H_540816274	chr4H	540816274	1/1	0/0
chr4H_540966449	chr4H	540966449	1/1	0/0
chr4H_540966587	chr4H	540966587	1/1	0/0
chr4H_540967367	chr4H	540967367	1/1	0/0
chr4H_540970661	chr4H	540970661	1/1	0/0
chr4H_540972242	chr4H	540972242	1/1	0/0
chr4H_540972610	chr4H	540972610	1/1	0/0
chr4H_541119670	chr4H	541119670	1/1	0/0
chr4H_541119687	chr4H	541119687	1/1	0/0
chr4H_541119695	chr4H	541119695	1/1	0/0
chr4H_541119867	chr4H	541119867	1/1	0/0
chr4H_541120006	chr4H	541120006	1/1	0/0
chr4H_541120963	chr4H	541120963	1/1	0/0
chr4H_541120971	chr4H	541120971	1/1	0/0
chr4H_541121012	chr4H	541121012	1/1	0/0
chr4H_541121060	chr4H	541121060	1/1	0/0
chr4H_541121558	chr4H	541121558	1/1	0/0
chr4H_541121642	chr4H	541121642	1/1	0/0
[truncated: 2,495 more rows]
