# Supplementary material for: Vernalization regulatory network identifies potential novel functions for genes in the HvVRN2 locus
Source: New Phytol. 2026 Apr 12;250(6):4036–53. doi: 10.1111/nph.71162 (PMC13193379; doi:10.1111/nph.71162)
Supplement: Supplementary file 3 — Table S1 Sample information and sequencing data. Table S2 Genotyping of both NILs (50 K and RNASeq variant calling). Table S3 Expression data (tpm) at gene‐level for all samples, differentially expressed genes results, and co‐expression module membership. Table S4 Flowering‐related gene names and gene model ID in BaRT2v18 transcriptome. Table S5 Protein sequences and oligonucleotide with CCACA DNA‐motif for modelling prediction. Table S6 Regression analyses of HvVRN genes’ expression over time. Table S7 Gene Ontology enrichment for each co‐expression module. Table S8 Identified transcription factors in the reference transcriptome. [file NPH-250-4036-s003.zip › Supplementary Tables S1-S5 S7-S8 S10-S11/Table S3 Genes_DEGs_WGCNA_tpm_annotation_position.xlsx]

## Sheet: Article information
New Phytologist Supporting Information
Article title: Vernalization regulatory network identifies potential novel functions for genes in the HvVRN2 locus
Authors: Francesc Montardit-Tarda, Irene Puyó, Bruno Contreras-Moreira, Ildikó Karsai, Philippa Borrill, Ana M Casas, Ernesto Igartua
Article acceptance date: 11 March 2026.

## Sheet: DEGs and WGCNA
BaRT2v18_ID	BaRT2v18_chrom	BaRT2v18_Start	BaRT2v18_End	Introgressed region	BaRTv2.18_annotation	ALL_qval	C01_qval	C03_qval	ALL	C01	C03	log2FC_C1_0V5_vs_60V5	padj_C1_0V5_vs_60V5	Module	MorexV3_ID	MorexV3_position	MorexV3_annotation	d0V5_C1_2	d0V5_C1_3	d0V5_C1_4	d0V5_C1_5	d0V5_C3_1	d0V5_C3_2	d0V5_C3_3	d0V5_C3_5	d0V15_C1_2	d0V15_C1_3	d0V15_C1_4	d0V15_C1_5	d0V15_C3_2	d0V15_C3_3	d0V15_C3_4	d0V15_C3_6	d0V25_C1_1	d0V25_C1_2	d0V25_C1_3	d0V25_C1_4	d7V5_C1_1	d7V5_C1_2	d7V5_C1_3	d7V5_C3_1	d7V5_C3_2	d7V5_C3_4	d7V15_C1_1	d7V15_C1_2	d7V15_C1_4	d7V15_C1_7	d7V15_C3_2	d7V15_C3_5
Horvu_13942_4H01G516500	-			*	-	2.22718e-05	4.51561e-16		**	**	-	-13.0525	1.4555e-24	M0	-	-	-	4.62648	4.89504	5.51773	3.24596	0	0	0	0	2.3555	4.42195	3.74481	2.98334	0	0	0	0	3.30776	4.21762	5.89653	0.959461	3.92601	2.37925	2.72797	0	0	0	2.4298	6.07469	3.29977	8.34866	0	0
Horvu_13942_4H01G516600	-			*	-	0.0288762	1.21399e-12		*	**	-	-5.90388	9.9652e-114	M29	-	-	-	16.1819	17.7418	16.1482	12.1398	0	0.0130788	0	0	10.8888	11.929	13.2368	15.616	0	0	0	0	11.9618	15.6884	21.0637	1.56966	16.4895	12.2324	8.988	0	0	0	10.8394	32.4144	15.7558	33.5758	0	0
BaRT2v18chr1HG000020	chr1H	72060	73355	-	50S ribosomal protein L28, chloroplastic	0.0362235	0.618484	0.152114	*	-	-	-2.42476	9.51705e-12	M4	-	-	-	279.576	248.436	179.658	352.756	186.504	238.61	338.779	252.27	165.822	98.4829	197.664	125.85	371.792	93.3091	41.228	154.361	82.6937	102.295	73.2834	36.3086	217.68	276.076	267.422	262.561	228.431	236.741	23.8731	61.8289	115.394	54.6945	108.226	116.858
BaRT2v18chr1HG000030	chr1H	72100	73281	-	-	0.289971	0.900984	0.707247	-	-	-	-2.3014	2.04312e-07	M4	-	-	-	12.945	10.8643	8.54513	16.3257	9.43965	9.67948	14.1916	10.1103	7.10292	4.35661	8.33878	5.8444	9.19589	3.18601	2.21285	6.64804	2.9113	5.13175	3.25693	4.82008e-08	6.47187	10.1473	12.2527	12.5125	7.0986	7.50125	1.40267e-06	3.30077	4.69444	3.01721	6.07498	5.52011
BaRT2v18chr1HG000040	chr1H	102316	103908	-	-	0.502237	0.773415	0.327895	-	-	-	0.0580109	0.924872	M0	HORVU.MOREX.r3.1HG0000030	chr1H:76744-77373	Serine/threonine-protein kinase ATM	0.100085	0.9198	0.0998314	0.879949	0.467231	0.423791	0.0972542	0.952805	2.85063	0.185381	1.64103	3.16944	0.150437	0.310612	0.462334	0.339472	0	0.843457	0.944061	0.358355	0.311729	0.321098	0.228939	0	0.141596	0.0574542	1.9078	1.12029	1.08478	0.961452	0.782516	0.540254
BaRT2v18chr1HG000050	chr1H	102332	108059	-	Peroxin-14	0.591071	0.724441	0.10583	-	-	-	0.0630792	0.821915	M3	HORVU.MOREX.r3.1HG0000040	chr1H:78284-81892	Peroxisomal membrane protein PEX14	56.7195	63.9547	35.4699	57.5023	58.3158	58.0303	65.8479	58.265	63.6653	21.1166	43.0785	61.767	49.0014	74.8168	79.1609	59.8553	64.1276	49.1831	72.9355	61.5958	69.0013	53.814	56.6517	51.3203	44.7103	40.674	44.606	56.7537	65.1936	73.9484	64.4985	49.9316
BaRT2v18chr1HG000060	chr1H	110052	113271	-	E3 ubiquitin-protein ligase SIS3	0.0877267	0.801446	0.145078	-	-	-	0.0758988	0.737289	M6	HORVU.MOREX.r3.1HG0000050	chr1H:84091-87063	RING-finger ubiquitin ligase	12.0685	15.2333	17.8117	13.5968	16.2191	14.6374	13.6856	15.6014	15.3877	17.5383	12.5028	11.8432	12.339	16.9777	19.5189	11.1709	12.1602	26.0993	18.7916	7.36109	13.8324	9.92568	8.3444	14.4802	9.91091	12.7878	11.0789	19.465	19.6239	21.4397	13.5341	10.3811
BaRT2v18chr1HG000070	chr1H	164202	170836	-	-	0.755131	0.662449	0.950084	-	-	-	-0.136866	0.408379	M9	HORVU.MOREX.r3.1HG0000060	chr1H:132221-138736	Tripartite motif-containing protein 29	5.93651	7.11982	7.39847	6.97824	5.62388	6.17704	6.83633	7.49972	7.67793	4.61309	5.23972	6.58822	5.81558	8.86093	9.18177	7.56571	9.07858	12.4009	10.5347	4.99372	7.57681	7.53587	5.76607	6.94482	5.72081	5.49041	4.0636	7.02619	7.49007	11.17	8.96175	7.81107
BaRT2v18chr1HG000080	chr1H	178629	180536	-	Nucleic acid-binding, OB-fold protein;Replication factor A1	0.174552	0.581289	0.176941	-	-	-	0.0642046	0.855973	M2	HORVU.MOREX.r3.1HG0000070	chr1H:146607-148562	Nucleic acid-binding, OB-fold-like protein	59.3306	82.4555	124.324	59.3876	95.4981	85.5292	59.5119	67.0022	92.7101	202.535	87.9748	107.576	86.1536	104.892	118.808	95.9961	303.596	384.501	366.776	282.012	72.6745	78.0362	86.321	113.444	135.508	147.716	357.32	129.495	109.021	134.343	102.946	121.664
BaRT2v18chr1HG000090	chr1H	184972	188349	-	Proline-rich receptor-like protein kinase PERK10;Putative serine/threonine-protein kinase At1g01540 family;Proline-rich receptor-like protein kinase PERK8;proline-rich receptor-like protein kinase PERK9;Protein kinase domain-containing protein;Proline-rich receptor-like protein kinase PERK7	0.934852	0.925831	0.550002	-	-	-	0.411026	0.236523	M0	HORVU.MOREX.r3.1HG0000080	chr1H:152919-156330	Receptor-like kinase	6.65057	6.93505	3.68868	7.87008	7.72264	8.32097	9.33158	9.14316	8.19506	2.13489	7.0248	6.80763	7.15457	10.2125	10.9499	9.00792	13.3065	8.87092	17.0883	13.1647	6.33676	6.45079	5.56839	3.96665	3.13255	4.04191	8.15629	10.0453	7.09208	13.2873	8.88263	9.78401
BaRT2v18chr1HG000100	chr1H	188766	191791	-	-	0.0429092	0.410839	0.228413	*	-	-	0.229394	0.239905	M2	HORVU.MOREX.r3.1HG0000090	chr1H:156767-159868	Endoribonuclease E-like protein	9.79846	9.15001	7.6852	9.52097	8.57725	8.08817	10.7105	9.67707	16.6002	6.45598	11.0696	16.6656	10.7786	15.6299	20.3902	13.5922	36.6679	32.9562	38.5618	19.6377	12.9825	14.2793	13.598	12.0601	11.1806	12.3791	13.0361	13.0305	14.0079	18.4128	13.814	14.5056
BaRT2v18chr1HG000110	chr1H	193474	198559	-	Secologanin synthase;Cytochrome P450 family 72 subfamily A polypeptide 8	0.000288493	0.037137	0.0389308	**	*	*	1.98575	3.98087e-21	M1	-	-	-	6.46263	5.73636	8.31106	5.66893	8.71801	9.37101	8.09197	7.24819	14.8059	15.7054	9.76345	16.5952	12.4266	29.0334	24.9246	16.6735	30.104	33.4135	37.9915	51.2757	8.61918	5.66378	5.52149	8.53078	7.42339	12.0847	60.1905	35.6704	19.0633	36.2178	40.6332	32.0027
BaRT2v18chr1HG000120	chr1H	205447	211182	-	Phospholipid-transporting ATPase	0.026997	0.317413	0.19126	*	-	-	0.528131	0.0760333	M5	HORVU.MOREX.r3.1HG0000110	chr1H:173586-179073	Phospholipid-transporting ATPase	5.1664	5.39686	2.1088	5.2923	4.95803	5.53039	6.28622	5.88421	10.0636	1.03489	5.41729	9.16248	6.82521	10.9828	11.8672	9.01968	21.3728	14.6541	25.6921	29.2092	7.95675	10.0408	6.67482	6.75517	6.41025	4.3038	3.49519	11.5249	6.42246	14.4572	11.322	12.6908
BaRT2v18chr1HG000130	chr1H	247010	247329	-	-				-	-	-			NA	-	-	-	0	0	0	0	0	0	0	0	0	0	0	0	0	0	0	0	0	0	0	0	0	0	0	0	0	0	0	0	0	0	0	0
BaRT2v18chr1HG000140	chr1H	384616	396329	-	Paired amphipathic helix protein Sin3-like 3	0.700195	0.644261	0.689697	-	-	-	0.314626	0.0611355	M7	HORVU.MOREX.r3.1HG0000130	chr1H:376513-387660	Paired amphipathic helix protein Sin3	9.11401	9.37724	8.27456	12.298	8.54766	8.40677	11.5504	8.40128	13.5371	2.1878	7.05534	9.71675	7.39926	18.0716	20.155	11.0562	22.0487	19.9546	31.4766	11.4133	10.6036	10.0277	7.01989	8.36099	7.2144	4.97073	5.49291	14.8648	9.79552	20.3784	16.7079	12.1782
BaRT2v18chr1HG000150	chr1H	406918	410807	-	Glycosyltransferase-like KOBITO 1;Glycosyltransferase family 92 protein;Glycosyltransferase-like	0.644167	0.797274	0.644658	-	-	-	0.221507	0.357171	M1	HORVU.MOREX.r3.1HG0000140	chr1H:409649-413586	Glycosyltransferase-like KOBITO 1	2.54426	2.3606	1.9753	2.55445	2.61017	2.10112	2.26094	2.40744	2.5687	2.30619	2.17603	2.30417	1.79138	2.65378	4.26002	2.9796	7.82218	8.42368	10.0858	7.5996	2.01672	1.75186	2.2406	1.43808	1.43113	1.5802	4.17831	3.32864	2.65456	4.12255	2.89559	2.89573
BaRT2v18chr1HG000160	chr1H	423448	431542	-	NB-ARC domain-containing protein;NBS-LRR class RGA	0.351609	0.820254	0.302172	-	-	-	1.24141	0.000202701	M17	-	-	-	0.221604	0.298365	0.44969	0.498819	0.281934	0.258839	0.314327	0.505773	1.61879	0.281623	0.617843	0.673416	0.277005	0.999195	0.691216	0.698258	2.87856	4.31071	4.77787	1.71006	0.497046	0.330893	0.260431	0.27342	0.320753	0.349152	0.0458711	1.42076	0.663369	2.18156	0.952676	0.68534
BaRT2v18chr1HG000170	chr1H	436012	436616	-	-				-	-	-			NA	-	-	-	0	0	0	0	0	0	0	0	0	0	0	0	0	0	0	0	0	0	0	0	0	0	0	0	0	0	0	0	0	0	0	0
BaRT2v18chr1HG000180	chr1H	497447	500626	-	-				-	-	-			NA	HORVU.MOREX.r3.1HG0038710	chr1H:240425309-240425713	TATA BOX ASSOCIATED FACTOR II 59	0	0	0.118633	0.157122	0	0.0924756	0	0	0	0	0	0	0	0	0	0	0	0	0	0.0559335	0	0.0118311	0	0	0.0647029	0	0	0	0	0	0	0
BaRT2v18chr1HG000190	chr1H	637049	638496	-	Horcolin;Jacalin-type lectin domain-containing protein;Salt stress-induced protein				-	-	-			NA	-	-	-	0	0	0	0	0	0	0	0	0	0	0	0	0	0	0	0.065156	0	0	0	2.12185	0	0	0	0	0	0	0	0	0	0	0	0
BaRT2v18chr1HG000200	chr1H	734931	736373	-	-				-	-	-			NA	-	-	-	0	0	0	0	0	0	0	0	0	0	0	0	0	0	0	0	0	0	0	0	0	0	0	0	0	0	0	0	0	0	0	0
BaRT2v18chr1HG000210	chr1H	793734	795130	-	-	0.263916	0.129917	0.479497	-	-	-	1.15282	0.000589749	M0	-	-	-	0.948847	0.703012	1.57027	0.854278	0.349131	0.481269	0.778856	1.11387	0.105323	0.0579704	0.109312	0.151461	0.0331015	1.29484	4.76747	0.417673	0.0841233	0.256432	0.920744	0	1.06506	0.548006	0.441534	0.565157	0.0679412	0.164946	3.13347	0.971778	3.06245	3.06578	4.35988	1.18901
BaRT2v18chr1HG000220	chr1H	811229	814762	-	LRR receptor-like serine/threonine-protein kinase GSO1;Leucine-rich repeat receptor protein kinase EMS1;Leucine Rich Repeat family protein, expressed				-	-	-			NA	-	-	-	0	0	0	0	0	0	0	0	0	0	0	0	0	0	0	0	0.0728782	0	0.0454113	0.047208	0	0	0	0.0236971	0	0	0	0	0	0	0	0
BaRT2v18chr1HG000230	chr1H	853882	857147	-	-				-	-	-			M5	-	-	-	2.7092e-07	0.00739762	3.18455e-07	0	1.14239e-06	0.00132131	1.37439e-07	0.00141294	0	0	0.00197757	0.00149206	0.375732	0.0487243	0.00245365	0.124856	0.17702	0.237859	0.00596862	0.20803	0	0.00141344	5.78124e-07	0.00143198	0.00331884	0	0	0	0.154931	0	0.00164091	0.00938872
BaRT2v18chr1HG000240	chr1H	869443	872657	-	-	0.228858	0.0312173	0.716344	-	-	-			M0	-	-	-	0.294886	0.929457	0.0798323	0.35856	0.172779	0.211578	0.0219487	0.369674	0.368302	0	0.912126	0.187056	0.0481053	0.402676	0.550118	0.320392	2.9093	5.48484	1.41391	0.112044	0.101725	0.372552	0.0423937	0.104774	0.460124	0.234598	0.453643	0	0.593923	0	0.264169	1.10716
BaRT2v18chr1HG000250	chr1H	891729	892249	-	-				-	-	-			NA	-	-	-	0	0	0	0	0	0	0	0	0	0	0	0	0	0	0	0	0	0	0	0	0	0	0	0	0	0	0	0	0	0	0	0
BaRT2v18chr1HG000260	chr1H	922514	926249	-	PMD domain-containing protein				-	-	-			NA	-	-	-	0	0	0	0.0112653	0	0	0	0.0453337	0	0	0	0	0	0	0.0530178	0.0114978	0	0.0597963	0.0388892	0	0	0	0.0108047	0	0	0	0	0	0	0	0	0.0411746
BaRT2v18chr1HG000270	chr1H	926360	927229	-	-				-	-	-			NA	-	-	-	0	0	0	0	0	0	0	0	0	0	0	0	0	0	0	0.0396525	0	0	0	0	0	0	0	0	0	0.225697	0	0	0	0	0	0.114361
BaRT2v18chr1HG000280	chr1H	1105421	1105525	-	-				-	-	-			NA	-	-	-	0	0	0	0	0	0	0	0	0	0	0	0	0	0	0	0	0	0	0	0	0	0	0	0	0	0	0	0	0	0	0	0
BaRT2v18chr1HG000290	chr1H	1233763	1235091	-	Horcolin;Jacalin-type lectin domain-containing protein;Salt stress-induced protein				-	-	-			NA	HORVU.MOREX.r3.1HG0000260	chr1H:669249-670359	Dirigent protein	0	0	0	0	0	0	0	0	0	0	0	0	0	0	0	0	0	0	0	0	0	0	0	0	0	0	0	0	0	0	0	0
BaRT2v18chr1HG000300	chr1H	1236544	1238414	-	-	0.00792027	0.0112666	0.323102	**	*	-	-3.08669	6.4205e-07	M11	-	-	-	33.6895	11.5373	16.9641	28.0635	33.5539	32.448	26.3563	22.8483	18.7144	41.2755	11.5348	8.46491	53.7016	1.52873	0.249131	13.2671	0.691077	51.7956	16.2467	0	17.0062	8.30069	19.5289	20.7596	46.9157	30.3582	0	0.899757	1.11328	0.096076	3.82546	10.4588
BaRT2v18chr1HG000310	chr1H	1265111	1265400	-	-	0.000732069	0.269246	0.122343	**	-	-	0.140359	0.79142	M30	-	-	-	11.7068	18.3779	0.686784	0.415005	8.52135	14.5015	3.8689	11.2621	1.21043	0	9.35744	5.42071	3.78034	0.763758	11.16	3.4803	3.47354	13.1426	12.6625	15.2954	7.09185	3.14339	18.0051	13.3044	41.4644	32.7385	0	5.12293	6.36953	6.43219	13.9972	12.8514
BaRT2v18chr1HG000320	chr1H	1283204	1288656	-	Fatty acyl-CoA reductase				-	-	-			NA	HORVU.MOREX.r3.1HG0000280	chr1H:710859-715963	Fatty acyl-CoA reductase	0	0	0	0	0	0	0	0	0	0	0	0	0	0	0	0	0	0	0	0	0	0	0	0	0	0	0	0	0	0	0	0
BaRT2v18chr1HG000330	chr1H	1335705	1337082	-	-				-	-	-			NA	-	-	-	0	0	0	0.0815116	0	0	0	0	0	0	0	0	0	0	0	0	0.0601612	0	0.256501	0	0	0	0.038963	0	0	0	1.0121	0.0326085	0	0.0894552	0	0
BaRT2v18chr1HG000340	chr1H	1527728	1534609	-	Diacylglycerol O-acyltransferase				-	-	-			NA	-	-	-	0	0	0	0	0	0	0	0	0	0	0	0	0	0	0	0	0	0	0	0	0	0	0	0	0	0	0	0	0	0	0	0
BaRT2v18chr1HG000350	chr1H	1537375	1541910	-	Agmatine coumaroyltransferase-1;Taxadien-5-alpha-ol O-acetyltransferase;HXXXD-type acyl-transferase family protein				-	-	-			NA	-	-	-	0	0	0	0	0	0	0	0	0	0	0.015769	0	0	0	0	0	0	0	0	0	0	0	0	0	0	0	0	0	0	0	0	0
BaRT2v18chr1HG000360	chr1H	1564177	1572401	-	Fatty acyl-CoA reductase				-	-	-			NA	-	-	-	0	0	0	0	0	0	0	0	0	0	0	0	0	0	0	0	0	0	0	0	0	0	0	0	0	0	0	0	0	0	0	0
BaRT2v18chr1HG000370	chr1H	1582552	1582688	-	-				-	-	-			NA	-	-	-	0	0	0	0	0	0	0	0	0.392	0	0	0	0	0.190057	0	0	1.30589	0	0	0.167733	0	0	0	0	0	0	0.0980545	0	0.162105	0.15907	0	0
BaRT2v18chr1HG000380	chr1H	1590171	1595919	-	Transposon protein, CACTA, En/Spm sub-class;DUF4218 domain-containing protein (Fragment)	0.0886009	0.647922	0.240273	-	-	-	-0.3698	0.444541	M0	-	-	-	0.415728	0.262429	0.25781	0.308323	0.292121	0.198332	0.225333	0.33504	0.615024	0.0699339	0.0752928	0.26287	0.0265129	0.138489	0.504461	0.111818	0.632404	0.657708	0.722504	0.0819118	0.126484	0.239326	0.131357	0.184334	0.276238	0.0983715	0.118976	0.25765	0.20979	0.456535	0.289491	0.280721
BaRT2v18chr1HG000390	chr1H	1645456	1646032	-	-				-	-	-			NA	-	-	-	0	0	0	0	0	0	0	0	0	0	0	0	0	0	0	0	0	0	0	0	0	0	0	0	0	0	0	0	0	0	0	0
BaRT2v18chr1HG000400	chr1H	1975103	1976727	-	-				-	-	-			NA	-	-	-	0	0	0	0	0	0	0	0	0	0	0	0	0	0	0	0	0	0	0	0	0	0	0	0	0	0	0	0	0	0	0	0
BaRT2v18chr1HG000410	chr1H	2014748	2032113	-	-				-	-	-			NA	-	-	-	0.00317744	0	0	0	0	0	0.00864162	0	0.0146281	0	0	0	0.00242984	0.00253884	0	0	0.00285652	0	0	0	0	0	0.0064346	0	0.00576867	0	0	0	0	0	0	0.00855413
BaRT2v18chr1HG000420	chr1H	2066964	2085325	-	Putative hydrolase YugF;AB hydrolase-1 domain-containing protein;Alpha/beta-Hydrolases superfamily protein;monoacylglycerol lipase ABHD6	0.607772	0.828666	0.591274	-	-	-	0.123493	0.828949	M24	-	-	-	0.0288705	0.0390005	0.0734744	0.01741	0.0789884	0	0.0461853	0	0.0358505	0	0.0213095	0.00573334	0.0394132	0.07057	0.0218878	0.0534086	0	0.036007	0.00670044	0.044233	0.00587122	0.0699773	0.0111538	0.0174891	0.0751785	0	0	0.00933758	0.0472366	0.0359608	0.0755607	0.0228551
BaRT2v18chr1HG000430	chr1H	2167124	2174884	-	Acyltransferase-like protein chloroplastic;Esterase/lipase/thioesterase-like protein				-	-	-			NA	HORVU.MOREX.r3.1HG0000340	chr1H:1141088-1148147	Esterase/lipase/thioesterase-like protein	0	0	0	0	0	0	0	0	0	0	0	0	0	0	0	0	0	0	0	0	0	0	0	0	0	0	0	0	0	0	0	0
BaRT2v18chr1HG000440	chr1H	2176706	2181055	-	SNF1-related protein kinase regulatory subunit beta-3;AMPKBI domain-containing protein;Beta subunit 3 of SnRK1;Putative association with the SNF1 complex (ASC) domain-containing protein	0.165338	0.594716	0.408839	-	-	-	0.410994	0.0648211	M1	HORVU.MOREX.r3.1HG0000350	chr1H:1155323-1159598	SNF1-related protein kinase regulatory subunit beta-2	1.64157	2.12029	1.26237	1.74444	1.60897	1.3777	1.56527	1.99829	2.17747	0.513217	2.15082	2.83958	1.83778	2.65791	3.55648	2.16994	4.96885	5.53846	5.79131	5.79374	1.51234	1.57003	1.49741	1.54836	1.19432	1.09001	2.30482	3.53457	2.96352	3.57535	2.59866	2.56934
BaRT2v18chr1HG000450	chr1H	2180572	2181055	-	-	0.843947	0.876928	0.847165	-	-	-	-0.133134	0.7944	M0	-	-	-	1.50522	0.997002	0.162888	1.6732	0	0.958127	4.42518	0.608901	0.559417	0	2.53721	0.184818	1.35425	2.25216	1.75749	2.70903	6.17401	3.36363	5.75078	1.80973	2.57579	1.8018	1.36292	0.110356	2.76533	0	6.56401	0.323199	0	1.26766	1.3192	0.947189
BaRT2v18chr1HG000460	chr1H	2186986	2191361	-	Neprosin domain-containing protein				-	-	-			NA	HORVU.MOREX.r3.1HG0000360	chr1H:1166807-1169702	carboxyl-terminal peptidase (DUF239)	0	0	0	0	0	0	0	0	0	0	0	0	0	0	0	0	0	0	0	0	0.144493	0	0	0	0	0	0	0	0	0.273858	0	0
BaRT2v18chr1HG000470	chr1H	2212963	2214614	-	-				-	-	-			NA	HORVU.MOREX.r3.1HG0000480 / HORVU.MOREX.r3.1HG0000480	chr1H:1499093-1501176 / chr1H:1499093-1501176	Jasmonate-induced protein / Jasmonate-induced protein	0	0	0	0	0.120503	0	0.0304455	0	0	0	0.0345886	0	0.0296098	0	0	0	0.500221	0.111152	0.460447	0.288181	0.062721	0	0.0291682	0	0	0.0365848	0	0	0	0	0	0.0931116
BaRT2v18chr1HG000480	chr1H	2230340	2230688	-	-				-	-	-			NA	-	-	-	0	0	0	0	0	0	0	0	0	0	0	0	0	0	0	0	1.19289	0	0	0	0	0	0	0	0	0	0	0	0	0	0	0
BaRT2v18chr1HG000490	chr1H	2255456	2260790	-	Jasmonate induced protein	0.0487981	0.378889	0.518598	*	-	-	2.29516	0.00175949	M2	HORVU.MOREX.r3.1HG0000420	chr1H:1317064-1321214	Pectin lyase-like superfamily protein	0.29769	0.27348	0.0228327	0.364973	2.14377	0.388297	1.21091	0.0214836	0.026064	0	0	0.250326	0.462465	0	0	0.226178	245.298	74.2622	152.645	81.2893	0.710612	2.70872	0.850158	0.365528	0.327801	0.0612874	2.15277	0.177835	0.82386	0.027815	0.126372	7.29221
BaRT2v18chr1HG000500	chr1H	2280582	2282630	-	Jasmonate induced protein	0.271155	0.826396		-	-	-			M2	HORVU.MOREX.r3.1HG0000470	chr1H:1474564-1476642	Jasmonate induced protein	0	0	0	0	0.266297	0	0.191517	0	0	0	0	0	0.0155976	0	0	0	1.55976	0.483429	1.69975	1.50787	0.0485868	0.225965	0.0616586	0.0322812	0	0	0	0.0645091	0	0	0	0.0631451
BaRT2v18chr1HG000510	chr1H	2296828	2298877	-	23 kDa jasmonate-induced protein-like;Jasmonate-induced protein	0.344862	0.850031	0.590468	-	-	-	2.69812	0.00454611	M0	HORVU.MOREX.r3.1HG0000430	chr1H:1335336-1337433	Jasmonate-induced protein	0.0325611	0.0863117	0	0.0257397	5.96226	0.169298	3.85882	0.0517469	0.458974	1.5639	0.0797836	0.147825	4.36604	0.0130185	0.234746	0.385418	35.9841	6.97539	45.044	21.6298	5.987	0.21625	0.449213	2.04726	1.3785	0.742938	0	0.144567	0.0522601	0	0	8.63079
BaRT2v18chr1HG000520	chr1H	2307550	2309488	-	Chalcone-flavonone isomerase family protein	0.00108179	0.521501	0.025502	**	-	*	-1.13274	1.04127e-13	M3	HORVU.MOREX.r3.1HG0000490	chr1H:1511418-1513470	Chalcone-flavonone isomerase family protein	134.342	123.897	122.145	145.907	108.811	124.74	152.999	120.195	116.303	102.993	80.2686	96.8806	131.448	98.3232	73.8206	111.854	69.0167	69.2434	83.1407	21.1984	140.931	138.031	128.088	126.666	116.045	118.912	30.6419	74.4075	79.6039	63.6414	87.9418	77.1805
BaRT2v18chr1HG000530	chr1H	2366746	2370396	-	Putative LRR receptor-like serine/threonine-protein kinase;Putative leucine-rich repeat receptor-like protein kinase	0.642209	0.690976	0.694919	-	-	-			M7	HORVU.MOREX.r3.1HG0000580	chr1H:1585712-1593597	Leucine-rich repeat receptor-like protein kinase family protein, putative	0	0	0.00529277	0.00585275	0	0.02753	0.0291111	0	0.0180777	0	0	0.0231283	0.0340702	0.0296542	0.0165554	0.0299236	0.0808658	0.0674383	0.0540583	0.016728	0.0355263	0.0529292	0	0.0293965	0.0349928	0	0	0	0	0.0984362	0.00586173	0.0463376
BaRT2v18chr1HG000540	chr1H	2377381	2387257	-	vacuolar protein sorting-associated protein 60.2;Charged multivesicular body protein 5	0.0509049	0.642391	0.197051	-	-	-	-0.320776	0.039293	M0	HORVU.MOREX.r3.1HG0000590 / HORVU.MOREX.r3.1HG0000610	chr1H:1596612-1596974 / chr1H:1602945-1606151	TSK-associating protein 1 / Charged multivesicular body protein 5	11.2975	10.3767	12.093	11.8649	10.6461	9.44637	10.381	10.4782	10.7409	13.2198	9.2371	11.8603	10.1037	13.3463	14.2756	10.839	30.1704	21.6936	29.258	34.8462	10.9951	9.34181	9.76014	12.6125	9.24415	8.87368	14.0568	14.1113	9.23228	15.7325	12.923	14.1146
BaRT2v18chr1HG000550	chr1H	2379454	2383138	-	-				-	-	-			NA	HORVU.MOREX.r3.1HG0000600	chr1H:1599491-1601784	Receptor protein kinase, putative	0.0608073	0	0	0.0806856	0.0576552	0.147159	0.0800053	0	0.0437255	0	0.00425343	0	0.0690038	0.0382858	0.0306331	0.01452	0.334629	0.0459843	0.101984	0.00971186	0.0179671	0.108667	0.0113973	0	0.042498	0	0	0.034029	0.0192255	0	0.0943831	0.0419231
BaRT2v18chr1HG000560	chr1H	2395321	2402524	-	Putative RNA recognition motif 2, nucleotide-binding alpha-beta plait domain-containing protein;Meiosis protein mei2	0.227408	0.55593	0.310609	-	-	-	0.238034	0.28493	M24	HORVU.MOREX.r3.1HG0000620	chr1H:1613941-1621776	Mei2-like protein	6.79964	6.14884	6.03766	9.11332	5.77736	6.30908	9.42479	6.2578	11.2229	1.73839	5.14958	7.07711	9.45129	12.9957	13.0559	9.64385	17.383	18.9193	26.1965	7.38671	7.98269	6.36441	4.87526	5.37781	5.27037	3.8062	3.18442	10.6551	5.70805	14.2732	11.2649	9.39754
BaRT2v18chr1HG000570	chr1H	2469571	2475409	-	TAF domain-containing protein;Transcription initiation factor TFIID subunit 6;TATA box binding protein associated factor TAF	0.769745	0.74431	0.840015	-	-	-	0.111931	0.662844	M1	HORVU.MOREX.r3.1HG0000660	chr1H:1706754-1712567	Transcription initiation factor TFIID subunit 6	3.2171	2.73298	3.21909	3.66637	3.58498	3.02822	3.28901	3.73064	5.90356	2.0222	3.62118	4.78225	3.28887	4.91396	6.43321	4.71289	7.19064	9.96296	10.5705	6.42954	3.87849	3.44492	3.06816	2.58373	2.58352	2.44485	3.43806	5.88144	4.71859	6.12384	5.28447	5.32486
BaRT2v18chr1HG000580	chr1H	2487989	2491323	-	-	0.00106681	3.20234e-05	0.231354	**	**	-	0.809985	0.000193445	M20	HORVU.MOREX.r3.1HG0000670	chr1H:1725335-1728063	translocase subunit seca	9.22021	13.1517	16.127	9.49414	14.1413	12.4816	13.326	12.5535	12.614	8.67798	9.48463	13.3534	18.1499	29.2544	28.6726	19.618	21.662	32.0069	39.637	19.2826	7.02588	5.08794	6.26466	9.99622	4.17391	4.67509	18.0162	20.3674	13.1965	22.2577	37.786	56.4455
BaRT2v18chr1HG000590	chr1H	2491836	2493135	-	Exonuclease domain-containing protein	0.563344	0.704981	0.753243	-	-	-	-0.456687	0.223362	M0	HORVU.MOREX.r3.1HG0000680	chr1H:1728977-1730259	APOLLO	0.685665	0	0.252548	0.560862	0.145552	0.122843	0.0555506	0	0	0	0	0.0920341	0.0543185	0.0188836	0.0877777	0.114193	0.312869	0.21445	0.149905	0	0	0	0.107302	0	0.204373	0	0	0.11974	0.0303103	0	0.13036	0.0732516
BaRT2v18chr1HG000600	chr1H	2530894	2535091	-	Protein kinase domain-containing protein	0.00278487	0.879225	0.00208418	**	-	**	2.82671	0.00269648	M21	HORVU.MOREX.r3.1HG0000690	chr1H:1753936-1757170	Receptor protein kinase, putative	0.0100009	0.0289498	0	0.00502461	0	0.0330931	0.00999962	0.0304296	0.464927	0.0471374	0.216854	0.723846	0.0195018	0.32084	0.303288	0.714373	3.58141	1.02016	7.08683	12.9527	0.121182	0.0605978	0.101427	0.11106	0.0200311	0.0438236	0.575879	0.586306	0.0736348	0.471687	1.72166	4.28889
BaRT2v18chr1HG000610	chr1H	2539540	2545758	-	-	0.125065	0.699798	0.483479	-	-	-	0.920565	0.00993754	M22	-	-	-	1.74955	2.69547	0.977252	2.2251	2.14405	1.15123	0.71426	0.697785	1.72207	2.69378	1.94933	2.20518	1.63759	3.81768	4.05714	2.71092	4.54563	5.65191	4.91406	3.64341	1.84188	1.48925	1.07762	1.69003	1.66545	0.888769	3.74437	3.65958	3.21037	4.43342	1.73506	3.18492
BaRT2v18chr1HG000620	chr1H	2708524	2710565	-	Zinc finger, CCHC-type (Fragment)				-	-	-			NA	-	-	-	0.00535218	0	0	0.0658532	0.0158059	0.0245565	0.0377891	0.011626	0	0	0.0212113	0	0.030821	0.0734017	0.0866543	0.0235164	0.150551	0	0.0282617	0	0	0.0936877	0	0.0139547	0.0116777	0	0	0.085294	0	0	0.0346575	0
BaRT2v18chr1HG000630	chr1H	2735718	2736845	-	Gamma-gliadin;Gamma prolamin;Gamma gliadin;Putative gamma-gliadin				-	-	-			NA	HORVU.MOREX.r3.1HG0000800	chr1H:1917886-1918803	Gamma-gliadin	0	0	0	0	0	0	0	0	0	0	0	0	0	0	0	0	0	0	0	0	0	0	0	0	0	0	0	0	0	0	0	0
BaRT2v18chr1HG000640	chr1H	2782801	2784108	-	-				-	-	-			NA	-	-	-	0	0	0	0	0	0	0	0	0	0	0	0	0	0	0	0	0	0	0	0	0	0	0	0	0	0	0	0	0	0	0	0
BaRT2v18chr1HG000650	chr1H	2782823	2783968	-	Gamma 3 hordein;Putative gamma-gliadin;Gamma prolamin (Fragment);Gamma-gliadin				-	-	-			NA	HORVU.MOREX.r3.1HG0000780	chr1H:1842929-1845278	Gamma-gliadin	0	0	0	0	0	0	0	0	0	0	0	0	0	0	0	0	0	0	0	0	0	0	0	0	0	0	0	0	0	0	0	0
BaRT2v18chr1HG000660	chr1H	2858841	2859677	-	-				-	-	-			NA	-	-	-	0.0405445	0	0	0	0	0	0	0	0	0	0.0745662	0	0	0	0	0	0	0.036044	0.093028	0.0765825	0	0.0410411	0	0.0410775	0.0406963	0	0.0661278	0.0326792	0	0.214318	0	0
BaRT2v18chr1HG000670	chr1H	2871949	2873374	-	Gamma gliadin;Gamma prolamin;75k gamma secalin;Gamma-gliadin;Putative gamma-gliadin				-	-	-			NA	HORVU.MOREX.r3.1HG0000810	chr1H:2061272-2062303	Gamma gliadin	0	0	0	0	0	0	0	0	0	0	0	0	0	0	0	0	0	0	0	0	0	0	0	0	0	0	0	0	0	0	0	0
BaRT2v18chr1HG000680	chr1H	2872002	2873267	-	-				-	-	-			NA	-	-	-	0	0	0	0	0	0	0	0	0	0	0	0	0	0	0	0	0	0	0	0	0	0	0	0	0	0	0	0	0	0	0	0
BaRT2v18chr1HG000690	chr1H	2895691	2899034	-	-	0.00251854	0.530573	0.00146918	**	-	**	-1.45152	1.43406e-14	M4	HORVU.MOREX.r3.1HG0000850	chr1H:2083156-2086559	Peptidyl-prolyl cis-trans isomerase	256.833	190.271	190.272	287.971	166.289	202.686	248.927	207.648	206.043	128.595	157.686	147.804	348.111	141.492	105.508	197.402	218.435	229.984	220.198	129.139	276.765	336.932	327.929	345.49	324.286	308.901	42.4334	80.6281	119.786	96.9873	179.636	140.907
BaRT2v18chr1HG000700	chr1H	2899672	2900643	-	Gamma-gliadin;Gamma gliadin;Gamma prolamin				-	-	-			NA	-	-	-	0	0	0	0	0	0	0	0	0	0	0	0	0	0	0	0	0	0	0	0	0	0	0	0	0	0	0	0	0	0	0	0
BaRT2v18chr1HG000710	chr1H	2899690	2900671	-	ABC transmembrane type-1 domain-containing protein (Fragment)				-	-	-			NA	-	-	-	0	0	0	0	0	0	0	0	0	0	0	0	0	0	0	0	0	0	0	0	0	0	0	0	0	0	0	0	0	0	0	0
BaRT2v18chr1HG000720	chr1H	2907474	2917698	-	-	0.000493111	0.0444757	0.0138386	**	*	*	-0.657531	7.38324e-06	M10	HORVU.MOREX.r3.1HG0000870 / HORVU.MOREX.r3.1HG0000880	chr1H:2100234-2101977 / chr1H:2105889-2106453	transmembrane protein, putative (DUF 3339) / transmembrane protein, putative (DUF 3339)	28.3555	28.8763	30.2395	25.3097	21.8182	23.2471	25.8757	30.3023	21.954	47.62	23.8998	24.4195	25.3109	24.5351	21.2158	23.0844	27.066	54.359	36.5297	24.2083	22.2208	19.5766	23.2181	21.9117	20.3194	25.4192	47.3291	37.4277	25.6336	38.0436	30.8022	25.9751
BaRT2v18chr1HG000730	chr1H	2946094	2946674	-	-				-	-	-			NA	-	-	-	0	0	0	0	0	0	0	0	0.206077	0	0	0	0	0	0.0930796	0	0	0	0.221707	0	0	0	0	0	0	0	0	0	0	0	0	0
BaRT2v18chr1HG000740	chr1H	2963185	2964351	-	-				-	-	-			NA	-	-	-	0	0	0	0	0	0	0	0	0	0	0	0	0	0	0	0	0	0	0.122752	0	0	0	0	0	0	0	0	0	0	0	0	0.0420133
BaRT2v18chr1HG000750	chr1H	2968999	2971543	-	-	0.366979	0.766125	0.655954	-	-	-	-1.73982	0.0333775	M14	-	-	-	0.235559	0.235411	0.267606	0.0761579	0.0658279	0.00795707	0.126156	0.37513	0.0783724	0	0.17848	0.233913	0.279035	0.162816	0.127552	0.164254	0	0.142374	0	0	0.0854841	0.144465	0.089365	0.0424805	0.151696	0.180214	0	0.170021	0.0137637	0.0747948	0.499472	0.0499355
BaRT2v18chr1HG000760	chr1H	2980909	2981760	-	-				-	-	-			NA	-	-	-	0	0	0	0	0	0	0	0	0	0	0	0	0	0	0	0	0	0	0	0	0	0	0	0	0	0	0	0	0	0	0	0
BaRT2v18chr1HG000770	chr1H	3096503	3103512	-	Mannan endo-1,4-beta-mannosidase				-	-	-	-0.0683161	0.864843	M0	HORVU.MOREX.r3.1HG0000950	chr1H:2262516-2269336	Glucan 1,3-beta-glucosidase	0.0981139	0	0	0.0580509	0.167922	0.0541311	0.114434	0.0331452	0.0298844	0	0	0.0162379	0	0.0470608	0.1782	0	0.0162239	0.0720357	0.0284412	0	0.0498507	0.115622	0.0552697	0	0	0	0	0	0.0378007	0.0154164	0.0411386	0.0323546
BaRT2v18chr1HG000780	chr1H	3130353	3137693	-	Powdery mildew resistance protein PM3 variant;Putative disease resistance protein RGA4	0.421334	0.369427	0.589499	-	-	-	0.392256	0.244635	M9	HORVU.MOREX.r3.1HG0000990	chr1H:2301095-2305883	Pm3-like disease resistance protein	0.644102	0.55125	0.297188	0.795854	0.434326	0.574671	0.920695	0.610407	1.0023	0.181531	0.523472	0.801947	0.641779	1.21536	1.42072	0.961914	0.408919	0.424826	0.475083	0.258394	0.835435	0.651325	0.532245	0.767824	0.450575	0.465063	0.0262162	1.18535	0.653545	1.08047	1.17256	0.921418
BaRT2v18chr1HG000790	chr1H	3153704	3162205	-	Putative disease resistance protein RGA4	0.322457	0.412599	0.458725	-	-	-	0.104393	0.760262	M9	-	-	-	1.41222	1.69727	1.53704	2.68055	1.38525	1.56846	2.22162	1.68566	2.76043	0.482009	0.91112	1.75392	1.57353	3.77064	3.91727	2.29705	1.23981	0.947916	1.50625	0.346707	2.51024	2.17455	1.06735	1.59868	1.41348	0.772733	0.689604	2.37982	1.38183	2.68107	4.1518	2.37652
BaRT2v18chr1HG000800	chr1H	3170401	3171829	-	-				-	-	-			NA	-	-	-	0	0	0	0	0	0	0	0	0	0	0	0	0	0	0	0	0	0	0	0	0	0	0	0	0	0	0	0	0	0	0	0
BaRT2v18chr1HG000810	chr1H	3188431	3193552	-	Powdery mildew resistance protein PM3 variant	0.696621	0.776915	0.588591	-	-	-	0.262454	0.62571	M0	-	-	-	0.0163861	0.03836	0.00365798	0.0399045	0.0707256	0.0763265	0.0159367	0.0481894	0.0576485	0	0.0262366	0.0158963	0.0429348	0.0664373	0.0836191	0.0610995	0.025099	0.0675391	0.0282869	0.0045745	0.0446723	0.0498246	0.0038285	0.0279749	0.0961743	0.0156894	0	0.00980419	0.0161549	0.0794663	0.0446243	0.0404015
BaRT2v18chr1HG000820	chr1H	3214863	3219445	-	-	0.714212	0.893778	0.853469	-	-	-			M3	-	-	-	0	0.0171456	0	0.013389	0.0220672	0.0755928	0.0755113	0.0315426	0.0367701	0	0.0245947	0	0	0.0361931	0.0757795	0.0641422	0.0396522	0	0.0309431	0.0297923	0.0677785	0.0224298	0	0.0896892	0.0268698	0.0735391	0	0	0	0	0	0.0483612
BaRT2v18chr1HG000830	chr1H	3313834	3316553	-	-	0.463049	0.729046	0.652667	-	-	-	-0.259211	0.636563	M0	-	-	-	0.480574	0.0251244	0.221771	0.318249	0.154806	0.163064	0.215225	0.203405	0.42551	0.184274	0.0794104	0.114069	0.0841089	0.341141	0.465786	0.262281	0.475618	0.472975	0.647595	0.0137008	0.302806	0.725395	0.0831517	0.203104	0.215833	0.153748	0.474283	0.197198	0.292302	0.415232	0.187661	0.181491
BaRT2v18chr1HG000840	chr1H	3322183	3322799	-	-				-	-	-			NA	-	-	-	0	0	0	0	0	0	0	0	0	0	0	0	0	0	0	0	0	0	0	0	0	0	0	0	0	0	0	0	0	0	0	0
BaRT2v18chr1HG000850	chr1H	3354175	3355586	-	-				-	-	-			NA	HORVU.MOREX.r3.1HG0001050	chr1H:2497979-2499050	Dirigent protein	0.360164	0.608168	0.381616	0.121528	0	0	0.449596	0.0907859	0	0	0	0	0	0	0	0	0	0	0	0	0.0909767	0.364321	0	0.0303762	0.240841	0	0	0	0	0	0	0
BaRT2v18chr1HG000860	chr1H	3390082	3414378	-	Chorion class high-cysteine HCB protein 13				-	-	-			NA	-	-	-	0	0	0	0	0	0	0	0	0	0	0	0	0	0	0	0	0	0	0	0	0	0	0	0	0	0	0	0	0	0	0	0
BaRT2v18chr1HG000870	chr1H	3390090	3414904	-	B hordein;Low-molecular-weight glutenin subunit				-	-	-			NA	HORVU.MOREX.r3.1HG0001100 / HORVU.MOREX.r3.1HG0001110	chr1H:2564005-2564421 / chr1H:2574522-2575037	Low-molecular-weight glutenin subunit / Low-molecular-weight glutenin subunit	0	0	0	0	0	0	0	0	0	0	0	0	0	0	0	0	0	0	0	0	0	0	0	0	0	0	0	0	0	0	0	0
BaRT2v18chr1HG000880	chr1H	3415345	3426048	-	-				-	-	-			NA	-	-	-	0	0	0	0	0	0	0	0	0	0	0	0	0	0	0	0	0	0	0	0	0	0	0	0	0	0	0	0	0	0	0	0
BaRT2v18chr1HG000890	chr1H	3427542	3431500	-	MICOS complex subunit mic25a like;HMG box-containing protein 4;Coiled-coil-helix-coiled-coil-helix domain-containing protein 3;Copper ion binding;F-box only protein 11	0.410626	0.364121	0.772278	-	-	-	0.221281	0.350341	M16	HORVU.MOREX.r3.1HG0001120	chr1H:2577003-2580483	MICOS complex subunit Mic25	12.401	17.6665	11.2646	13.7315	14.237	14.7747	12.4897	13.9726	19.0019	7.29665	23.439	22.7742	21.2821	20.9585	20.6894	20.5287	42.0201	39.5696	49.2097	55.8538	13.7307	20.0378	23.5971	21.9255	27.4991	21.471	9.92067	19.6824	17.3912	19.766	14.9871	16.7745
BaRT2v18chr1HG000900	chr1H	3433278	3437275	-	Putative E3 ubiquitin-protein ligase XBOS33;Tetratricopeptide TPR-1;Ankyrin-1;Ankyrin-1 isoform X1;Ankyrin repeat family protein;Ankyrin-1 like	0.836896	0.7076	0.668663	-	-	-	0.377917	0.0452035	M1	HORVU.MOREX.r3.1HG0001130	chr1H:2582508-2586544	Ankyrin repeat family protein	3.32737	3.42498	3.93093	3.13746	2.76609	3.27305	3.04108	2.71364	5.8593	2.89071	5.3155	5.78265	4.11511	5.93619	8.12205	5.43791	19.9386	22.9881	27.0238	19.0964	2.99361	3.26489	3.03795	2.80221	3.36342	3.05616	5.0133	8.29829	6.13171	8.94662	3.07288	5.4366
BaRT2v18chr1HG000910	chr1H	3438966	3441287	-	Putative 4-methyl-5(B-hydroxyethyl)-thiazol monophosphate biosynthesis enzyme;Class I glutamine amidotransferase-like superfamily protein isoform 1;Chaperone YajL	0.136572	0.528038	0.20066	-	-	-	-0.606251	0.259576	M18	HORVU.MOREX.r3.1HG0001140 / HORVU.MOREX.r3.1HG0001150	chr1H:2588537-2589323 / chr1H:2603983-2605311	Protein DJ-1 / Protein DJ-1	0.293854	0.253531	0.23061	0.200112	0.374302	0.0884867	0.118346	0.0627098	0.29049	0.500959	0.0492586	0.237217	0	0.0544321	0.257232	0.208597	0.19888	0.333024	0.386537	0.0570426	0.35855	0.072402	0.0922455	0.332409	0.133859	0.195062	0	0.250948	0.207174	0.763172	0.107456	0.0924473
BaRT2v18chr1HG000920	chr1H	3461488	3462058	-	-				-	-	-			NA	-	-	-	0	0.0604155	0	0	0	0	0	0.187883	0	0	0.114985	0	0.123174	0	0	0	0	0	0	0.293201	0	0	0	0	1.07019	0.426314	0	0.302323	0.0511836	0	0	0.061611
BaRT2v18chr1HG000930	chr1H	3535365	3536483	-	-				-	-	-			NA	-	-	-	0	0	0	0	0	0	0	0	0	0	0	0	0	0	0	0	0	0	0	0	0	0	0	0	0	0	0	0	0	0	0	0
BaRT2v18chr1HG000940	chr1H	3535368	3536462	-	Low molecular weight glutenin subunit;Barley mRNA for B1-hordein (Fragment);B-hordein				-	-	-			NA	HORVU.MOREX.r3.1HG0001220	chr1H:2765170-2765589	Low-molecular-weight glutenin subunit	0	0	0	0	0	0	0	0	0	0	0	0	0	0	0	0	0	0	0	0	0	0	0	0	0	0	0	0	0	0	0	0
BaRT2v18chr1HG000950	chr1H	3605817	3606861	-	B hordein;Low molecular weight glutenin subunit (Fragment);AAI domain-containing protein				-	-	-			NA	HORVU.MOREX.r3.1HG0001420	chr1H:3260544-3261440	Low-molecular-weight glutenin subunit	0	0	0	0	0	0	0	0	0	0	0	0	0	0	0	0	0	0	0	0	0	0	0	0	0	0	0	0	0	0	0	0
BaRT2v18chr1HG000960	chr1H	3612703	3615144	-	-		0.831146	0.319882	-	-	-			M5	-	-	-	0	0	0.016015	0.0361531	0.0957678	0.00833392	0.0088081	0	0.00912041	0.00754604	0	0	0	0.0807732	0.0166982	0.00941132	0.131445	0.136029	0.390643	1.6413	0.0363313	0	0	0.00891062	0.00981874	0	0.635672	0.0149355	0.0576591	0.102359	0.14329	0.0348638
BaRT2v18chr1HG000970	chr1H	3720190	3721295	-	Low-molecular-weight glutenin subunit;Barley mRNA for B1-hordein (Fragment);B-hordein				-	-	-			NA	HORVU.MOREX.r3.1HG0001330	chr1H:2971082-2971501	Low-molecular-weight glutenin subunit	0	0	0	0	0	0	0	0	0	0	0	0	0	0	0	0	0	0	0	0	0	0	0	0	0	0	0	0	0	0	0	0
BaRT2v18chr1HG000980	chr1H	3725082	3731289	-	-				-	-	-			NA	-	-	-	0	0	0	0	0	0	0	0	0	0	0	0	0	0	0	0	0	0	0	0	0	0	0	0	0	0	0	0	0	0	0	0
BaRT2v18chr1HG000990	chr1H	3747736	3752300	-	-				-	-	-			NA	HORVU.MOREX.r3.1HG0001410	chr1H:3203351-3207774	Transmembrane protein, putative (DUF247)	0	0	0	0	0	0	0	0	0	0	0	0	0	0	0	0	0	0	0	0	0	0	0	0	0	0	0	0	0	0	0	0
BaRT2v18chr1HG001000	chr1H	3877823	3884505	-	-				-	-	-			NA	-	-	-	0.29198	0	0	0	0	0.0925102	0.242782	0	0	0	0	0.145133	0	0	0.0921047	0	0.145404	0.172965	0	0	0	0	0	0	0	0	0	0	0	0	0	0
BaRT2v18chr1HG001010	chr1H	3889186	3896200	-	-				-	-	-			NA	HORVU.MOREX.r3.1HG0001350 / HORVU.MOREX.r3.1HG0001400	chr1H:3019654-3020250 / chr1H:3192134-3199174	transmembrane protein, putative (DUF247) / Transmembrane protein, putative (DUF247)	0.175845	0.0962501	0.208954	0.0272522	0.0397663	0.0269751	0.0996927	0	0	0.121939	0	0	0	0	0	0	0.212195	0.253765	0.164904	0.0679981	0	0.0432001	0	0	0	0	0	0	0	0	0	0
BaRT2v18chr1HG001020	chr1H	3896854	3905081	-	-				-	-	-			NA	-	-	-	0	0	0	0	0	0	0	0	0	0	0	0	0	0	0	0	0	0	0	0	0	0	0.00844234	0	0	0	0	0	0	0	0	0
BaRT2v18chr1HG001030	chr1H	3926086	3928371	-	-				-	-	-			NA	-	-	-	0	0	0	0	0	0	0	0	0	0	0	0	0	0	0	0	0	0	0	0	0	0	0	0	0	0	0	0	0	0	0	0
BaRT2v18chr1HG001040	chr1H	3941454	3948514	-	-				-	-	-			NA	-	-	-	0	0	0	0.0131243	0	0	0	0	0	0	0	0	0	0	0	0	0	0	0	0	0	0	0	0	0	0	0	0	0	0	0	0
BaRT2v18chr1HG001050	chr1H	3952076	3956533	-	-				-	-	-			NA	-	-	-	0	0	0	0	0	0	0	0	0	0	0	0	0	0	0	0	0	0	0	0	0	0	0	0	0	0	0	0	0	0	0	0
BaRT2v18chr1HG001060	chr1H	4056600	4059192	-	-	0.329579	0.779569	0.533423	-	-	-	0.0270043	0.96605	M7	-	-	-	0.199743	0.110508	0.0379767	0.134301	0.120682	0.0837437	0.176869	0.391839	0.186771	0.229718	0.16912	0.226565	0.0558216	0.154941	0.252061	0.0593759	0.321779	0.322223	0.494779	0	0.120206	0.022241	0.0376122	0.0384231	0.031306	0.0277026	0	0.245431	0.162412	0.193502	0.0668242	0.0846512
BaRT2v18chr1HG001070	chr1H	4200931	4202200	-	-				-	-	-			NA	HORVU.MOREX.r3.1HG0001480	chr1H:3588727-3589029	Multidrug resistance protein MdtB	0	0	0	0	0	0	0	0	0	0	0	0	0	0	0	0	0	0	0	0	0	0	0	0	0	0	0	0	0	0	0	0
BaRT2v18chr1HG001080	chr1H	4220004	4221053	-	-				-	-	-			NA	HORVU.MOREX.r3.1HG0002820	chr1H:5683757-5684538	Dirigent protein	0	0	0	0	0	0	0	0	0	0	0	0	0	0	0	0	0	0	0	0	0	0	0	0	0	0	0	0	0	0	0	0
BaRT2v18chr1HG001090	chr1H	4236572	4238136	-	-				-	-	-			NA	HORVU.MOREX.r3.1HG0002810	chr1H:5661966-5663453	Dirigent protein	0	0	0	0	0	0	0	0	0	0	0	0	0	0	0	0	0	0	0	0	0	0	0	0	0	0	0	0	0	0	0	0
BaRT2v18chr1HG001100	chr1H	4336418	4337623	-	-				-	-	-			NA	-	-	-	0	0	0	0	0	0	0	0	0	0	0	0	0	0	0	0	0	0	0	0	0	0	0	0	0	0	0	0	0	0	0	0
BaRT2v18chr1HG001110	chr1H	4338122	4339352	-	-				-	-	-			NA	-	-	-	0	0	0	0	0	0	0	0	0	0	0	0	0	0	0	0	0	0	0	0	0	0	0	0	0	0	0	0	0	0	0	0
BaRT2v18chr1HG001120	chr1H	4453522	4454440	-	-				-	-	-			NA	-	-	-	0	0	0	0	0	0	0	0	0	0	0	0	0	0	0	0	0	0	0	0	0	0	0	0	0	0	0	0	0	0	0	0
BaRT2v18chr1HG001130	chr1H	4520585	4521464	-	-				-	-	-			NA	-	-	-	0	0	0	0	0	0	0	0	0	0	0	0	0	0	0	0	0	0	0	0	0	0	0	0	0	0	0	0	0	0	0	0
BaRT2v18chr1HG001140	chr1H	4597757	4599136	-	Polygalacturonase inhibitor;Polygalacturonase-inhibitor protein 1	0.00639189	0.00252155	0.0361867	**	**	*	2.92279	9.6308e-06	M0	HORVU.MOREX.r3.1HG0002670	chr1H:5502299-5503663	Leucine-rich repeat receptor-like protein kinase family protein	0.137616	0.365164	0.046888	0.242863	0.320727	0.146586	0.154706	0.0695866	1.15842	0.662083	4.8988	1.04223	1.86522	1.71774	0.505197	1.02475	0	0.627871	0.139211	0.0655905	0.139512	0.521598	0.514666	0.452075	0.0172446	0.6196	9.08637	17.3136	3.8266	19.7417	1.97104	0.90108
BaRT2v18chr1HG001150	chr1H	4597773	4599187	-	-				-	-	-			NA	-	-	-	0	0	0	0	0	0	0	0	0	0	0	0	0	0	0	0	0	0	0	0	0	0	0	0	0	0	0	0	0	0	0	0
BaRT2v18chr1HG001160	chr1H	4599699	4606436	-	Vacuolar sorting protein 39;CNH domain-containing protein;Clathrin;Transforming growth factor-beta receptor-associated protein 1	0.364287	0.535019	0.408839	-	-	-	0.428735	0.0459663	M7	HORVU.MOREX.r3.1HG0002660	chr1H:5495137-5501701	Transforming growth factor-beta receptor-associated protein 1	4.16322	4.36055	2.79189	4.78461	3.92589	4.09005	5.42359	3.26909	6.95846	1.52757	3.29754	4.83877	3.24759	7.15047	8.49585	5.60074	10.7781	9.56113	12.3267	5.84028	5.24186	4.21737	3.31653	4.21974	3.18791	2.75818	1.09987	6.13698	4.96504	9.36163	6.87709	4.96455
BaRT2v18chr1HG001170	chr1H	4705681	4709414	-	-	0.208068	0.757446	0.323102	-	-	-	3.03152	0.00745716	M20	HORVU.MOREX.r3.1HG0002630	chr1H:5391943-5396772	Formin-like protein	0	0	0	0.0690099	0.0997135	0.025933	0.0290442	0	0.269591	0.0746008	0.182301	0.208475	0.424536	0.237288	0.242301	0.343312	0.1904	0.103503	0.050441	0.0415978	0.013902	0.0969088	0.112211	0.276867	0.203889	0.146722	0	0.105662	0.166384	0.154761	0.365252	0.474104
BaRT2v18chr1HG001180	chr1H	4739287	4742123	-	60S ribosomal protein L2, mitochondrial;Ribosomal protein L2	0.294329	0.750123	0.588193	-	-	-	0.44659	0.141602	M2	-	-	-	2.20256	2.60899	3.2308	1.97246	2.70722	2.91164	1.96904	1.74237	3.17494	2.44603	3.47517	4.05443	3.02642	3.25984	4.92975	2.98268	10.4686	14.7258	10.5004	15.5702	2.2848	2.57321	3.15428	2.89144	4.027	4.16689	8.64646	6.24618	4.35269	5.84718	3.87216	4.1597
BaRT2v18chr1HG001190	chr1H	4742706	4744323	-	-	0.0923783	0.129028	0.568366	-	-	-	0.460151	0.0281449	M0	-	-	-	23.9042	35.8188	32.3275	30.818	37.3329	31.1014	33.6866	35.7622	47.6539	35.9996	44.4498	40.8803	35.3636	41.1032	47.5457	38.2021	102.147	136.999	106.901	153.739	27.0373	25.9888	33.7826	28.042	23.3365	32.8966	94.1918	52.1508	58.0171	46.5778	45.6847	55.3683
BaRT2v18chr1HG001200	chr1H	4753770	4760897	-	Serine/threonine-protein kinase 19	0.139867	0.744944	0.244112	-	-	-	-0.0959467	0.633245	M24	HORVU.MOREX.r3.1HG0002590	chr1H:5341253-5348287	Serine/threonine-protein kinase 19	5.51048	7.00098	5.31623	6.73062	5.72362	5.24655	5.86871	5.21282	8.20589	2.63781	6.93356	7.34691	2.94824	7.32918	9.16565	7.14951	8.32056	14.7646	11.5899	3.35667	6.628	5.77178	3.70725	5.03453	3.93899	4.18344	6.11845	8.54938	9.14266	12.5292	8.12819	5.3788
BaRT2v18chr1HG001210	chr1H	4898894	4899181	-	-	0.451876	0.738836	0.615315	-	-	-	0.0552842	0.927515	M3	-	-	-	11.1723	1.86735	10.858	5.9205	4.13052	7.80388	5.91684	21.0882	0.410962	5.19634	2.48274	8.50746	11.7264	3.11427	5.13919	3.93531	1.57228	1.37678	3.87765	0	5.06708	5.19486	2.6206	7.00553	5.09265	7.67342	23.5733	4.00374	5.26583	3.93429	5.01819	13.863
BaRT2v18chr1HG001220	chr1H	4939084	4940331	-	Disease resistance protein RPM1				-	-	-			NA	-	-	-	0	0	0	0	0	0	0	0	0	0	0	0	0	0	0	0	0	0.0173677	0	0	0	0	0	0	0	0	0	0	0	0	0	0
BaRT2v18chr1HG001230	chr1H	4962153	4968870	-	-				-	-	-			NA	-	-	-	0	0.231747	0.145383	0	0.198132	0.190049	0	1.16783	0.083156	0	0.257726	0	0	0	0.227363	0	0.0796802	0	0.0918782	0	0	0.121577	0.231473	0	0	0.116848	0	0	0	0	0	0.0789337
BaRT2v18chr1HG001240	chr1H	4987811	4992650	-	-				-	-	-			NA	-	-	-	0	0	0	0	0	0	0	0	0	0	0	0	0	0	0	0	0	0	0	0	0	0	0	0	0	0	0	0	0	0	0	0
BaRT2v18chr1HG001250	chr1H	5013959	5015810	-	GDSL esterase/lipase				-	-	-			NA	HORVU.MOREX.r3.1HG0002570	chr1H:5152328-5154076	GDSL esterase/lipase	0	0	0	0	0	0	0	0	0	0	0	0	0	0	0	0	0	0	0	0	0	0	0	0	0	0	0	0	0	0	0	0
BaRT2v18chr1HG001260	chr1H	5028481	5031616	-	E3 ubiquitin-protein ligase CHIP;Carboxyl terminus of HSC70-interacting protein;STIP1 homology and U box-containing protein 1;Heat shock protein 70 (HSP70)-interacting protein, putative;U-box domain-containing protein	0.211817	0.797514	0.612202	-	-	-	-0.191508	0.420372	M0	HORVU.MOREX.r3.1HG0002560	chr1H:5139979-5142736	U-box domain-containing protein 1	5.26989	5.76664	5.1276	5.59809	3.94198	4.82059	6.38198	5.30709	5.09481	8.12704	3.31402	4.0939	5.52244	4.79177	7.51952	4.39281	5.29601	9.67665	7.21264	4.78721	4.91421	3.11556	3.28872	3.90443	2.55184	3.14513	4.71373	5.6104	4.27349	6.66939	6.30741	6.9803
BaRT2v18chr1HG001270	chr1H	5044834	5046061	-	-				-	-	-			NA	-	-	-	0	0	0	0	0	0	0	0	0	0	0	0	0	0	0	0	0	0	0	0	0	0	0	0	0	0	0	0	0	0	0	0
BaRT2v18chr1HG001280	chr1H	5045376	5046037	-	-				-	-	-			NA	-	-	-	0	0	0	0	0	0	0	0	0.286837	0	0	0	0	0	0	0.148523	0	0	0	0	0	0	0	0	0	0	0	0	0	0	0	0
BaRT2v18chr1HG001290	chr1H	5049416	5051019	-	Glutathione transferase		0.609038		-	-	-			M1	HORVU.MOREX.r3.1HG0002520	chr1H:5111508-5112843	Glutathione s-transferase	0	0.114587	0	0	0	0.0844573	0	0	0	0	0.163973	0.442462	0	0.0605324	0	0	0.619834	0.158461	0	0.844831	0	0	0	0	0	0	0	0.143724	0	0	0.29791	0
BaRT2v18chr1HG001300	chr1H	5052635	5065462	-	Methionine S-methyltransferase	5.23774e-05	0.135265	0.00367525	**	-	**	-0.165814	0.427522	M6	HORVU.MOREX.r3.1HG0002510	chr1H:5095543-5109506	Methionine S-methyltransferase	40.6658	48.5413	46.32	47.4184	46.1495	44.2415	56.8312	44.7274	42.0887	30.7565	26.1801	35.0864	31.078	58.246	64.3486	45.9843	40.5379	26.7044	40.3658	21.5475	58.5422	48.1846	33.7133	44.4087	33.4637	27.3695	29.5195	36.6547	37.7389	47.9316	44.6556	31.3318
BaRT2v18chr1HG001310	chr1H	5066219	5066991	-	-				-	-	-			NA	-	-	-	0	0	0	0	0	0	0	0.113985	0	0	0.0694485	0	0	0	0.071468	0.116155	0.450699	0	0	0	0	0	0.0727654	0.114712	0	0	0	0.182628	0	0.0998559	0	0.111671
BaRT2v18chr1HG001320	chr1H	5074900	5075794	-	-				-	-	-			NA	-	-	-	0.0913272	0	0	0.061635	0.6905	0	0.0608011	0.122764	0.126331	0.233844	0	0.0604941	0.0297986	0.124143	0.0864747	0.0624727	0.0605352	0	0.10512	0	0	0.123178	0.088059	0	0.213752	0	0	0.171925	0	0.0537919	0.305444	0.210316
BaRT2v18chr1HG001330	chr1H	5077462	5079319	-	Fusarium resistance protein I2C-5-like;Disease resistance protein RGA2;NB-ARC domain-containing protein				-	-	-			NA	HORVU.MOREX.r3.1HG0002500	chr1H:5080842-5082410	NBS-LRR-like resistance protein	0	0	0.120785	0	0	0	0	0.013455	0	0	0.0111025	0.0956614	0	0.054168	0.0503762	0	0	0	0	0.0888323	0.121403	0	0	0	0	0.0776463	0	0	0.0434878	0	0.13367	0
BaRT2v18chr1HG001340	chr1H	5089132	5089936	-	-		0.905505		-	-	-			M0	-	-	-	0	0	0	0	0	0	0	0	0	0	0.0739058	0	0	0	0	0	2.20779	6.90799	3.30806	0	0	0	0	0	0	0	0	0.414454	0	0	0	0.587118
BaRT2v18chr1HG001350	chr1H	5089197	5089877	-	-	0.0672073	0.998683	0.319005	-	-	-	9.63799	2.84886e-10	M0	HORVU.MOREX.r3.1HG0002470	chr1H:5075230-5075986	Defensin	0	0	0	0	0	0	0	0	0.714479	0	0.511757	6.4289	1.71839	0.0584053	0	0.293143	14.9688	37.6183	42.3652	7.18951	0	0.0579913	0.110184	0	0	0	14.9318	3.47887	0	0	2.74392	4.40587
BaRT2v18chr1HG001360	chr1H	5095261	5098274	-	Arginine decarboxylase	0.0595097	0.0521372		-	-	-			M26	HORVU.MOREX.r3.1HG0002450	chr1H:5067152-5069794	Arginine decarboxylase	0.149845	0.0619637	0	0.28011	1.05821	0.202516	0.203288	0.0650446	0.23272	0	0.141762	0.21632	0	0	0.0485598	0	112.366	13.1766	47.4813	54.6234	3.34785	0.108132	0.0989563	0.16217	0.407512	0	0	0.0207076	0	0	0	0.0317561
BaRT2v18chr1HG001370	chr1H	5139081	5139351	-	-				-	-	-			NA	-	-	-	0	0	0	0	0	0	0	0	0	0	0	0	0	0	0	0	0	0	0	0	0	0	0	0	0	0	0	0	0	0	0	0
BaRT2v18chr1HG001380	chr1H	5148609	5160739	-	-				-	-	-			NA	-	-	-	0	0	0	0	0.428816	0	0.101316	0	0.445092	0	1.84158	0.41044	0	0.0351634	0	0	0.816078	0	0.0466578	0	0	0	0	0.831865	0.203615	0.398914	0	0	0.0553013	0	0	0
BaRT2v18chr1HG001390	chr1H	5206648	5208211	-	-				-	-	-			NA	-	-	-	0	0	0	0	0	0	0	0	0	0	0	0	0	0	0	0	0	0	0	0	0	0	0	0	0	0	0	0	0	0	0	0
BaRT2v18chr1HG001400	chr1H	5206662	5208164	-	12-oxophytodienoate reductase 1				-	-	-			NA	HORVU.MOREX.r3.1HG0002380	chr1H:4942091-4943625	12-oxophytodienoate reductase-like protein	0	0	0	0	0	0	0	0	0	0	0	0	0	0	0	0	0	0	0.0206803	0	0	0	0	0	0	0	0.00987103	0	0	0	0	0
BaRT2v18chr1HG001410	chr1H	5212388	5221613	-	-				-	-	-			NA	-	-	-	0	0	0	0	0	0	0	0	0	0	0	0	0	0	0	0	0	0	0	0	0	0	0	0	0	0	0	0	0	0	0	0
BaRT2v18chr1HG001420	chr1H	5227332	5228427	-	-	0.000551104	0.798628	0.0452842	**	-	*	-0.372742	0.0272582	M3	HORVU.MOREX.r3.1HG0002350	chr1H:4920810-4921547	Chaperone protein dnaJ	305.914	349.389	405.728	293.437	258.932	302.095	332.47	324.487	245.94	528.865	217.015	250.037	249.344	340.307	344.491	317.766	45.6618	79.5868	55.5376	8.46154	351.437	257.758	247.053	286.14	202.878	259.155	278.331	262.483	314.019	245.796	307.353	232.705
BaRT2v18chr1HG001430	chr1H	5228554	5234014	-	Tubulin-folding cofactor E;CAP-Gly domain-containing protein	0.693414	0.896921	0.765149	-	-	-	0.0412162	0.945528	M17	HORVU.MOREX.r3.1HG0002340	chr1H:4915134-4920356	Tubulin-specific chaperone cofactor E-like protein	0.0804684	0.395385	0.234698	0.239833	0.224439	0.0536806	0.247497	0.0723942	0.154694	0.0475936	0.321924	0.235684	0.105179	0.261212	0.529478	0.25717	1.15219	1.13135	1.57808	1.86795	0.173632	0.20533	0.0569515	0.155944	0.0562274	0.329732	0	0.337538	0.2404	0.378752	0.0987377	0.286032
BaRT2v18chr1HG001440	chr1H	5236554	5239251	-	-	0.109862	0.444976	0.314681	-	-	-	-0.282027	0.0911633	M0	-	-	-	13.987	15.0142	12.1991	13.455	10.1833	11.3753	11.8575	13.4758	11.7679	7.02679	10.7692	14.044	9.13358	11.6952	15.9784	11.6023	51.1602	31.7075	58.2067	52.7268	12.0222	11.7605	10.3568	10.3118	9.12799	8.54919	15.1148	14.9345	12.7304	16.2597	13.3039	14.6569
BaRT2v18chr1HG001450	chr1H	5239376	5250287	-	-	0.140384	0.240335	0.464105	-	-	-	-0.72087	0.186467	M25	-	-	-	2.44146	0.242864	3.13218	1.04313	4.80593	2.81482	1.23194	1.65144	1.64419	2.08555	1.01988	2.72552	0.664667	1.33405	1.57342	0.465126	47.2237	38.2083	34.4506	50.7764	1.8079	2.54538	3.10776	1.55315	4.85266	5.68347	4.07717	1.36127	0.802635	1.04687	0.632484	0.596525
BaRT2v18chr1HG001460	chr1H	5256727	5258593	-	12-oxophytodienoate reductase 1	0.376274	0.587985	0.54553	-	-	-	-0.135387	0.79274	M0	HORVU.MOREX.r3.1HG0002280	chr1H:4889937-4891855	12-oxophytodienoate reductase-like protein	0.503267	0.719417	0.778993	0.63937	0.841838	0.81197	0.558741	0.489946	0.618051	3.13995	1.03057	2.3513	1.27484	2.4502	1.87173	1.07201	0.962602	1.22783	1.68005	1.50941	0.944463	0.433352	0.719513	0.621827	1.62585	1.0161	6.58851	1.927	0.518278	2.18126	1.19879	0.99465
BaRT2v18chr1HG001470	chr1H	5263776	5265301	-	12-oxophytodienoate reductase 1	0.74586	0.678689	0.679471	-	-	-	-0.192994	0.654867	M0	HORVU.MOREX.r3.1HG0002260	chr1H:4883526-4885095	12-oxophytodienoate reductase-like protein	0.355186	0.252532	0	0	0.293675	0	0.20547	0.226787	0.058112	0.511529	0.0689054	0.185683	0.20092	0.152395	0.265642	0.0959948	0.0185658	0.116485	0.172813	0	0.208386	0.151173	0.234525	0.151187	0.0374852	0.200175	0	0.0905917	0.0458641	0.165728	0	0.0738928
BaRT2v18chr1HG001480	chr1H	5436836	5442748	-	Phosphatidate cytidylyltransferase	0.777124	0.224235	0.563315	-	-	-	0.706376	0.000258403	M22	HORVU.MOREX.r3.1HG0002160	chr1H:4508848-4515473	Phosphatidate cytidylyltransferase	8.86019	10.2748	7.29245	9.20367	8.99557	7.04657	9.60461	10.2431	9.7574	11.9503	9.02487	11.3066	7.04311	14.8342	28.1475	10.5025	23.6959	23.6016	20.9455	17.5758	8.26233	6.1824	6.58794	8.08761	6.21187	6.72778	34.4005	18.8596	15.7019	24.5043	12.4925	13.5454
BaRT2v18chr1HG001490	chr1H	5475101	5478782	-	Serine/arginine-rich splicing factor SR45;RRM domain-containing protein;Ribonucleic acid binding protein S1, putative	0.685614	0.935128	0.80317	-	-	-	-0.0474091	0.891517	M0	HORVU.MOREX.r3.1HG0002130	chr1H:4484748-4488572	RNA binding protein	7.56526	5.66561	3.78416	6.02971	4.62718	4.65648	6.10494	5.65816	8.2515	2.10963	5.64723	7.20508	6.82098	8.87814	6.93346	8.05519	9.06314	12.6045	14.9227	7.30066	5.47031	5.15788	4.81327	5.05709	3.91155	3.62554	5.05612	6.04733	6.85509	8.34882	9.00031	9.87024
BaRT2v18chr1HG001500	chr1H	5510793	5512047	-	-				-	-	-			NA	-	-	-	0.0193737	0.0373877	0	0	0.0570807	0.0733937	0.232292	0.0587488	0.121593	0	0.0535545	0	0	0.0394851	0.018353	0.0198963	0	0.017245	0.0223821	0	0	0	0.0373909	0	0	0	0	0.0938801	0	0	0.0194671	0
BaRT2v18chr1HG001510	chr1H	5536556	5540015	-	FT-interacting protein 1;C2 calcium/lipid-binding plant phosphoribosyltransferase family protein;FT-interacting protein 1-like	0.382231	0.571045	0.584013	-	-	-			M0	HORVU.MOREX.r3.1HG0002100	chr1H:4450881-4453238	C2 calcium/lipid-binding and GRAM domain protein	0.186112	0.0405507	0.0381971	0	0.0117336	0.0851611	0.0900386	0.0547885	0.0994037	0	0.0720071	0.186742	0.562029	0.085605	0.0170857	0.0185103	0.30968	1.03261	0.633928	0.086382	0	0.0668492	0.0115969	0.0303079	0.0181528	0.192919	0	0.081336	0	0.0427437	0.15108	0.0772295
BaRT2v18chr1HG001520	chr1H	5561025	5565165	-	-	0.483573	0.811967	0.612254	-	-	-			NA	-	-	-	0	0.0269766	0	0	0.0275457	0.0265056	0	0.141013	0.202983	0.81163	0.0257398	0.111106	0.328271	0.0569994	0	0.20084	0	0	0	0.265374	0	0	0.0539235	0.198027	0	0.0272073	0	0.1805	0	0.222479	0	0.248402
BaRT2v18chr1HG001530	chr1H	5568626	5571297	-	Receptor-like serine/threonine-protein kinase	0.0863574	0.115148	0.129349	-	-	-	-0.315821	0.347794	M11	HORVU.MOREX.r3.1HG0002080	chr1H:4436045-4438890	Serine/threonine-protein kinase	2.40663	3.0296	3.22296	3.0455	2.68081	2.32889	3.44963	2.77031	5.22913	2.90785	4.03564	5.03147	4.88167	7.50821	3.83617	5.58494	5.47109	4.97445	15.3994	1.4181	4.21924	3.41291	2.06244	2.78443	2.05154	2.68476	3.32317	6.63555	3.61797	8.66585	9.87193	6.04691
BaRT2v18chr1HG001540	chr1H	5701345	5708850	-	Glutathione-S-transferase 2				-	-	-			NA	HORVU.MOREX.r3.1HG0002040	chr1H:4417015-4417801	Glutathione S-transferase	0	0	0	0	0	0	0	0	0	0	0	0	0	0	0	0	0	0	0	0	0	0	0	0	0	0	0	0	0	0	0	0
BaRT2v18chr1HG001550	chr1H	5710565	5716768	-	-	0.252329	0.688375	0.371326	-	-	-			M1	-	-	-	0.0356539	0	0	0	0	0	0	0	0.0497427	0	0	0	0.0627023	0.0603126	0.00752194	0.00783059	0	0.0314796	0.144331	0.113629	0	0	0	0.0110575	0	0.00548804	0	0.0364487	0.0191523	0.0253075	0	0.00673381
BaRT2v18chr1HG001560	chr1H	5714611	5716000	-	O-methyltransferase ZRP4;Acetylserotonin O-methyltransferase 3	5.37695e-06	0.598226	0.000539213	**	-	**	5.60571	1.34626e-79	M0	HORVU.MOREX.r3.1HG0002020	chr1H:4409810-4411100	O-methyltransferase-like protein	0.450425	1.73929	1.03039	0.776827	0.557124	0.422037	0.0607068	0.388888	15.9445	16.8468	8.957	13.9618	5.38058	24.604	7.66679	6.16935	12.0704	48.4973	32.7209	18.4752	1.25148	0.818999	1.03579	3.6545	0.670183	0.585959	38.2229	34.687	23.5493	30.3057	12.3312	10.0587
BaRT2v18chr1HG001570	chr1H	5764530	5766218	-	-				-	-	-			NA	HORVU.MOREX.r3.1HG0001990	chr1H:4383440-4384384	DUF247 domain protein	0	0	0	0	0	0	0	0	0	0	0	0	0	0	0	0	0	0	0	0	0	0	0	0	0	0	0	0	0	0	0	0
BaRT2v18chr1HG001580	chr1H	5770091	5771953	-	-				-	-	-			NA	HORVU.MOREX.r3.1HG0001980	chr1H:4377635-4379445	transmembrane protein, putative (DUF247)	0	0	0	0	0	0	0	0	0	0	0	0	0	0	0	0	0	0	0	0.0802575	0	0	0	0	0	0	0	0	0	0	0	0
BaRT2v18chr1HG001590	chr1H	5780506	5782233	-	-				-	-	-			NA	HORVU.MOREX.r3.1HG0001920 / HORVU.MOREX.r3.1HG0001940	chr1H:4331866-4333462 / chr1H:4341158-4342663	transmembrane protein, putative (DUF247) / transmembrane protein, putative (DUF247)	0	0	0	0	0	0	0	0	0	0	0	0	0	0	0	0	0	0	0	0	0	0	0	0	0	0	0	0	0	0	0	0
BaRT2v18chr1HG001600	chr1H	5800439	5804418	-	Disease resistance protein RPM1	0.475458	0.766125	0.656096	-	-	-	0.150534	0.747625	M0	HORVU.MOREX.r3.1HG0001510	chr1H:3636585-3640287	NBS-LRR-like resistance protein	0.568472	0.31102	0.319603	0.753967	0.538308	0.421142	0.398451	0.415992	0.703493	0.256102	0.29739	0.453896	0.291456	0.59092	0.710895	0.451732	1.06963	0.960634	1.53693	0.252526	0.440965	0.361045	0.226414	0.568036	0.528262	0.428005	0.312837	0.777139	0.426698	0.881173	0.76691	0.521932
BaRT2v18chr1HG001610	chr1H	5809628	5817796	-	Protein kinase domain-containing protein	0.0303864	0.568726	0.442059	*	-	-	0.091292	0.846721	M2	HORVU.MOREX.r3.1HG0001670	chr1H:3833434-3834168	Receptor-like kinase	0.497768	0.393967	0.348662	0.476664	0.494222	0.801124	0.437906	0.339717	0.781174	0.149707	0.427363	0.462846	0.43002	0.775994	0.543097	0.555565	8.93888	5.67376	10.1519	18.59	0.392909	0.616191	0.967657	0.453749	0.741317	0.738695	0.764104	0.541643	0.196626	0.463978	0.5614	1.92964
BaRT2v18chr1HG001620	chr1H	5812935	5817136	-	Protein kinase domain-containing protein;Rust resistance kinase Lr10	0.0650926	0.695049	0.240706	-	-	-	0.385789	0.344168	M5	HORVU.MOREX.r3.1HG0002840	chr1H:5694036-5698346	Receptor-like kinase protein	0.143566	0	0	0.0465838	0.0648897	0.206585	0.250968	0.0769894	0.41471	0.382236	0.344189	0.679997	0.109543	1.16379	0.653927	0.827483	11.6843	6.22722	11.2581	22.0108	0.363711	0.27483	0.118963	0.531855	0.293395	0.359957	0	0.200403	0.214202	0.683513	0.690251	1.95744
BaRT2v18chr1HG001630	chr1H	5821275	5833087	-	-	0.25031	0.520934	0.511419	-	-	-	-0.0436143	0.797067	M0	HORVU.MOREX.r3.1HG0001530	chr1H:3662978-3664675	transmembrane protein, putative (DUF594)	4.1735	4.47249	4.23616	4.22978	4.28749	4.15684	4.37729	4.40885	5.00756	1.92853	3.37948	4.67977	3.72998	5.04085	6.26782	5.17516	8.14386	9.31558	10.4954	5.29479	4.92599	4.00796	3.39523	3.86826	3.8796	3.33697	4.00091	5.45966	4.49238	6.45569	6.74741	5.56936
BaRT2v18chr1HG001640	chr1H	5835920	5837788	-	-	0.257495	0.72066	0.586125	-	-	-	-0.520299	0.138153	M0	-	-	-	1.59956	2.47211	1.48356	2.42914	0.649501	1.33568	2.19401	1.95529	1.84599	1.15985	1.25773	0.84801	0.69671	2.3597	1.24312	1.99722	4.51233	2.35415	2.08089	4.3591	1.39201	1.21867	1.19597	1.38909	0.303512	0.880332	1.44304	2.27025	1.47645	3.25013	0.676655	2.33803
BaRT2v18chr1HG001650	chr1H	5836004	5838029	-	V-type proton ATPase proteolipid subunit	0.0808262	0.423087	0.222719	-	-	-	0.0492696	0.706376	M4	HORVU.MOREX.r3.1HG0002880	chr1H:5716511-5718523	V-type proton ATPase proteolipid subunit	177.992	190.268	170.692	171.088	194.014	179.268	183.223	190.463	236.745	168.743	185.348	244.448	174.709	230.638	229.502	190.022	515.624	478.243	524.94	763.443	187.022	177.163	198.962	195.237	188.777	208.615	231.721	230.903	229.813	241.539	191.96	201.33
BaRT2v18chr1HG001660	chr1H	5840187	5845743	-	Nuclear inhibitor of protein phosphatase 1;FHA domain-containing protein	0.174393	0.371371	0.0882399	-	-	-	0.00789255	0.982399	M0	HORVU.MOREX.r3.1HG0002890	chr1H:5722869-5725586	Nuclear inhibitor of protein phosphatase 1	1.18754	1.86681	1.81653	1.83478	1.43685	1.51011	1.74758	1.55413	2.16412	0.732308	1.4241	2.09231	1.44557	2.25304	2.89841	2.0095	3.25438	4.86383	4.98928	2.83517	1.82523	1.23393	1.26132	1.46839	1.09002	1.05418	2.68918	2.92507	1.9006	3.41625	2.07261	1.82028
BaRT2v18chr1HG001670	chr1H	5843914	5845279	-	-				-	-	-			NA	-	-	-	0	0.132489	0	0	0	0	0	0	0	0	0	0	0	0.0295278	0.0462514	0	0	0.260976	0	0	0	0	0	0	0.156573	0	0	0	0	0	0.0616087	0.137007
BaRT2v18chr1HG001680	chr1H	5856262	5862987	-	Protein kinase domain-containing protein	0.0125731	0.733001	0.00820131	*	-	**	-1.61154	0.0025344	M2	HORVU.MOREX.r3.1HG0002920	chr1H:5754051-5755507	Receptor-like kinase	0.673905	0.51506	0.480106	1.01864	0.76648	1.12785	1.35984	0.928211	1.22549	0.234416	0.691024	1.15199	0.641448	0.729744	0.740831	0.934878	12.5685	1.89946	10.026	26.0221	1.30937	1.36542	0.45471	1.22441	0.708581	1.42063	0.593485	0.835585	0.2301	0.626093	2.41833	3.36377
BaRT2v18chr1HG001690	chr1H	5856931	5859713	-	Protein kinase domain-containing protein;Rust resistance kinase Lr10	0.36912	0.669643	0.394588	-	-	-	0.0909668	0.849651	M5	HORVU.MOREX.r3.1HG0002910	chr1H:5749821-5752339	Receptor kinase	0.0883239	0.0244587	0.191355	0	0.08542	0.0892993	0.0476671	0.0455811	0.228497	0	0.15501	0.495893	0.0559533	0.36115	0.224531	0.199392	5.19735	1.71656	4.27143	5.85264	0.261966	0.0440421	0	0.0388852	0	0	2.05169	0.490245	0	0	0.718031	1.45237
BaRT2v18chr1HG001700	chr1H	5863114	5868974	-	Disease resistance protein RPM1	0.443391	0.830188	0.323454	-	-	-	0.287802	0.601656	M7	HORVU.MOREX.r3.1HG0002940 / HORVU.MOREX.r3.1HG0002950	chr1H:5758191-5759633 / chr1H:5759868-5760962	disease resistance family protein / LRR family protein / NBS-LRR disease resistance protein	0.0136571	0.204258	0.0558574	0.281476	0.113475	0.129148	0.225294	0.235374	0.268547	0	0.0756276	0.237319	0.0285218	0.222563	0.440032	0.17544	0.360357	0.200734	0.389823	0.302479	0.124947	0.165525	0.0593539	0.0965308	0.0273586	0.0911406	0	0.0859949	0.0614475	0.249019	0.226804	0.148642
BaRT2v18chr1HG001710	chr1H	5897422	5899284	-	UDPGT domain-containing protein;UDP-glycosyltransferase 91B1;Glycosyltransferase;Anthocyanidin 3-O-glucosyltransferase;UDP-glycosyltransferase 91C1			0.526183	-	-	-			M11	HORVU.MOREX.r3.1HG0003050	chr1H:5881373-5882692	UDP-glycosyltransferase	0	0	0	0	0	0	0	0	0.0372866	0	0	0	0.691227	0.0244559	0	0	0	0.149645	0	0	0.09748	0	0.115884	0.0363785	0.25258	0	0	0	0	0	0.362178	0.118697
BaRT2v18chr1HG001720	chr1H	5911437	5912685	-	Disease resistance protein RPM1, putative				-	-	-			NA	HORVU.MOREX.r3.1HG0003060	chr1H:5894693-5895685	Holliday junction ATP-dependent DNA helicase RuvB	0	0	0	0	0	0	0	0	0	0	0	0	0	0.0452477	0	0	0	0	0	0	0	0	0	0	0	0	0	0	0	0	0	0
BaRT2v18chr1HG001730	chr1H	5912747	5917621	-	NB-ARC domain-containing protein;Disease resistance protein RGA2				-	-	-			NA	HORVU.MOREX.r3.1HG0003070	chr1H:5897382-5899214	Disease resistance protein RPM1	0	0.0515559	0	0.0859111	0	0	0	0.0216747	0.0110576	0	0	0.00530529	0	0.0326504	0.0202542	0.0164743	0	0	0	0	0	0	0	0	0	0	0	0	0	0.0190173	0	0.0370123
BaRT2v18chr1HG001740	chr1H	5957274	5958895	-	-				-	-	-			NA	-	-	-	0	0	0	0	0	0	0	0	0	0	0	0	0	0	0	0	0	0	0	0	0	0	0	0	0	0	0	0	0	0	0	0
BaRT2v18chr1HG001750	chr1H	5957445	5958802	-	-				-	-	-			NA	-	-	-	0	0	0	0	0	0	0.0411599	0	0	0	0	0	0	0	0	0	0.0929173	0	0	0	0	0	0	0	0	0	0	0	0	0	0	0
BaRT2v18chr1HG001760	chr1H	5979920	5981269	-	-				-	-	-			NA	HORVU.MOREX.r3.1HG0003090	chr1H:5944995-5974523	Thionin-2.2	0	0	0	0	0	0.0781503	0	0	0	0	0	0	0	0	0	0	0	0	0	0	0	0	0	0	0	0	0	0	0	0	0	0
BaRT2v18chr1HG001770	chr1H	6026130	6035260	-	Leaf rust resistance protein Lr10;Resistance protein RGA2				-	-	-			NA	-	-	-	0	0	0	0	0	0	0	0	0	0	0	0	0	0	0	0	0	0	0	0	0	0	0	0	0	0	0	0	0	0	0	0
BaRT2v18chr1HG001780	chr1H	6061791	6073698	-	Brown planthopper resistance protein BPH1/9;Resistance protein RGA2;Disease resistance protein RPM1				-	-	-			NA	-	-	-	0.00364439	0.0397872	0.0032679	0.0228231	0.00351602	0	0	0	0.0315499	0	0.00419227	0	0.0223464	0.00403407	0	0.00767277	0	0.0445244	0	0.00351573	0	0.007459	0.0104696	0	0.0279114	0.0265451	0	0	0	0.0162099	0.0036982	0
BaRT2v18chr1HG001790	chr1H	6182079	6188974	-	E3 ubiquitin-protein ligase HERC2;Regulator of chromosome condensation (RCC1) family with FYVE zinc finger domain;FYVE-type domain-containing protein	0.302876	0.255944	0.341719	-	-	-	-0.240816	0.405083	M0	HORVU.MOREX.r3.1HG0003130	chr1H:6053483-6059540	Regulator of chromosome condensation (RCC1) family with FYVE zinc finger domain-containing protein	1.06362	1.36386	0.813605	1.20307	0.946317	1.37949	1.45949	1.47765	1.62866	0.632532	0.691414	1.5613	1.62193	1.80358	1.94384	1.47939	2.85338	4.09063	4.31557	1.91467	1.45694	0.894875	0.935678	1.17372	0.958532	0.701846	0.811272	1.52747	1.25073	2.24502	2.08528	1.82785
BaRT2v18chr1HG001800	chr1H	6238037	6241339	-	Beta-actin;Actin	0.00676608	0.722409	0.0545099	**	-	-	0.1899	0.24998	M5	HORVU.MOREX.r3.1HG0003140	chr1H:6142235-6145606	Actin	49.3512	51.0558	53.5479	46.5618	55.3506	49.1702	50.3098	51.229	92.7934	44.3611	60.3503	94.1468	47.4863	94.3006	100.502	76.7479	214.996	181.838	232.173	204.729	65.1148	76.6019	62.8201	56.6959	58.5418	54.1282	87.1783	90.7788	66.8144	108.325	84.9655	101.268
BaRT2v18chr1HG001810	chr1H	6241832	6244374	-	J domain-containing protein	0.652006	0.668586	0.799003	-	-	-	-0.273934	0.498316	M2	HORVU.MOREX.r3.1HG0003150	chr1H:6145972-6148385	Chaperone protein DnaJ	1.86179	2.62701	2.85057	1.92216	2.1493	2.62269	2.43181	3.40544	4.28948	1.18376	3.56893	5.53848	2.00477	3.63509	4.06844	3.00518	11.8435	16.4737	13.9974	9.33521	2.77954	3.29756	3.08901	2.66979	4.12611	3.33983	5.20863	5.09744	4.83669	3.89445	3.64352	4.28545
BaRT2v18chr1HG001820	chr1H	6245949	6253427	-	Phosphoinositide phosphatase SAC6;SAC domain-containing protein		0.902444		-	-	-			M2	HORVU.MOREX.r3.1HG0003160	chr1H:6151265-6157784	Phosphoinositide phosphatase family protein	0.0366053	0	0	0	0	0.0432816	0	0	0.0473659	0.101884	0.00844058	0.0454376	0	0	0	0.0188069	0.170742	0.114111	0.212155	0.0175026	0.00929701	0	0.0176736	0.0184852	0	0.106925	0	0	0.0524008	0.0813437	0	0.0543146
BaRT2v18chr1HG001830	chr1H	6338630	6340869	-	-	0.0242451	0.765903	0.106785	*	-	-	-0.222501	0.625808	M8	-	-	-	0.0799259	0	0.484398	0.374241	0	0.0521132	0.0266452	0.216425	0.440846	0	0.4427	0.130569	0.493166	0.488308	0.378779	0.957111	3.16944	1.9706	2.60188	8.51493	0.244181	0.311096	0.386125	0.477001	0.768805	0.908125	2.73629	0.754348	0.959133	0.902181	0	1.96062
BaRT2v18chr1HG001840	chr1H	6338632	6340626	-	Phenolic glucoside malonyltransferase 2;Putative quercetin 3-O-glucoside-6''-O-malonyltransferase;Anthocyanin 5-aromatic acyltransferase	0.000565707	0.231437	0.00380502	**	-	**	-0.460198	0.168664	M8	-	-	-	3.4505	3.12512	2.75618	2.16736	2.9374	3.13048	1.57708	3.12362	5.76484	3.04666	3.98092	9.67908	1.08888	3.48246	6.51354	4.49044	17.4816	19.148	30.4775	43.3887	3.32119	4.71022	3.55269	3.4615	5.15952	3.88283	8.31966	5.18478	1.65332	5.98722	7.0828	10.9258
BaRT2v18chr1HG001850	chr1H	6373716	6384460	-	NB-ARC domain-containing protein;Disease resistance protein RPM1	0.624584	0.580266	0.758585	-	-	-	0.214446	0.656841	M7	HORVU.MOREX.r3.1HG0003210	chr1H:6278996-6288427	Disease resistance protein RPM1	0.00421855	0.04863	0	0.0583362	0.024718	0.038119	0.0201568	0.00839705	0.137221	0	0.00764277	0.0740493	0	0.0675171	0.0785153	0.0217047	0.095346	0.0959421	0.345138	0.0158524	0.0813266	0.0251081	0.0122246	0.010176	0.0151418	0	0.00459989	0.0200943	0.0296844	0.0884	0.0304424	0.0292434
BaRT2v18chr1HG001860	chr1H	6391818	6402383	-	Brown planthopper resistance protein BPH1/9;Disease resistance protein RPP13	0.283012	0.529991	0.561418	-	-	-	-0.401562	0.411077	M0	HORVU.MOREX.r3.1HG0003220 / HORVU.MOREX.r3.1HG0003230	chr1H:6296831-6298132 / chr1H:6300235-6306834	NBS-LRR-like resistance protein / Disease resistance protein RPM1	0.083738	0.0646398	0.0659631	0.0168315	0.114544	0	0.0390718	0.0622732	0.138642	0	0.0978638	0.110862	0.043548	0.0397998	0.095228	0.0803245	0.0719849	0.0696256	0.187878	0.0267304	0.039737	0.0338274	0.0431354	0.0394534	0.0279551	0.0108721	0	0.0135419	0.0576369	0.283124	0.0786753	0.088389
BaRT2v18chr1HG001870	chr1H	6687764	6688629	-	-	0.159692	0.796078	0.313365	-	-	-	-1.12145	0.00132232	M10	-	-	-	6.66941	6.34297	3.27153	5.65568	6.58088	5.84174	7.36079	7.30047	3.54293	1.06196	6.49042	4.53417	6.93602	5.75866	4.04868	7.0719	0.761574	1.10696	1.46852	0.120971	4.09279	1.85367	2.86124	1.64743	1.98476	2.17358	7.47481	6.35833	3.41753	7.35547	7.01057	5.89838
BaRT2v18chr1HG001880	chr1H	6688100	6688912	-	-				-	-	-			NA	-	-	-	0	0	0.0349716	0	0	0	0	0	0	0	0	0	0	0	0	0	0	0	0	0	0	0.339293	0	0	0	0	0.679088	0	0	0	0	0.0928078
BaRT2v18chr1HG001890	chr1H	6696571	6696824	-	-				-	-	-			NA	-	-	-	0	0	0	0	0.538161	0	0	0	0	0	0	0	0	0	0	0	0	0	0	0	0	0	0	0	0	0	0	0	0	0	0	0
BaRT2v18chr1HG001900	chr1H	6729136	6737066	-	-	0.358997	0.774621	0.92066	-	-	-	0.062234	0.904119	M2	HORVU.MOREX.r3.1HG0003290	chr1H:6745005-6752823	Spectrin beta chain, brain 3	0.357452	0.357557	0.454317	0.4528	0.266472	0.50864	0.34233	0.292807	0.760138	0.284149	0.505309	0.310356	0.400484	0.565306	0.598764	0.399094	2.19813	2.34006	2.07758	1.62519	0.578837	0.581896	0.397687	0.424667	0.41942	0.235549	0.231912	0.699063	0.532867	1.18424	0.513163	0.488853
BaRT2v18chr1HG001910	chr1H	6739712	6741539	-	Late embryogenesis abundant protein-related / LEA protein-related				-	-	-			NA	HORVU.MOREX.r3.1HG0003300	chr1H:6755469-6757255	Late embryogenesis abundant protein	0	0	0	0	0	0	0	0	0	0	0	0	0	0	0	0	0	0	0	0	0	0	0	0	0	0	0	0	0	0	0	0
BaRT2v18chr1HG001920	chr1H	6767629	6771563	-	Pentatricopeptide repeat-containing protein	0.727989	0.849938	0.653965	-	-	-	0.210171	0.707944	M2	HORVU.MOREX.r3.1HG0003310	chr1H:6787041-6788808	Pentatricopeptide repeat-containing protein	0.0464147	0.134358	0.042179	0.0467298	0.275288	0.252524	0.127583	0.0382595	0.262488	0.0298006	0.160499	0.241994	0.235424	0.354628	0.198623	0.486582	0.708308	1.34542	0.901457	0.776362	0.212055	0.140684	0.0336093	0.0937781	0.0348812	0.158166	0	0.131288	0.00949127	0.0951079	0.116716	0.19508
BaRT2v18chr1HG001930	chr1H	6874578	6889547	-	Putative disease resistance protein				-	-	-			NA	HORVU.MOREX.r3.1HG0003410	chr1H:6930088-6938798	TIR-NBS-LRR class disease resistance protein	0.0495456	0	0	0.0153132	0	0.0180137	0.0990848	0	0.00394306	0	0.021102	0.0113523	0	0.011644	0.0108359	0.0195868	0.00377968	0.0237693	0.0132764	0	0	0	0	0	0	0	0	0.00308217	0	0.0610687	0	0
BaRT2v18chr1HG001940	chr1H	6928196	6931790	-	Rab-GAP TBC domain-containing protein;Tubulin-folding cofactor A-like;TBC1 domain family member 2A;RabGAP/TBC domain-containing family protein;Rab-GTPase-TBC domain;Small G protein signaling modulator 3	0.0310079	0.625423	0.0910855	*	-	-	-0.801217	4.98423e-06	M10	HORVU.MOREX.r3.1HG0003430	chr1H:6978204-6982039	TBC1 domain family member	18.5721	16.8493	13.354	19.7275	20.0472	18.5533	21.0788	18.1904	14.1371	11.6829	10.2704	11.2407	13.5071	16.9755	15.876	13.8557	10.3496	16.8665	20.328	7.38318	14.9828	13.2956	9.59988	14.7592	12.3457	9.74408	8.12007	12.5337	11.5786	16.109	18.344	12.3404
BaRT2v18chr1HG001950	chr1H	7033158	7033762	-	-				-	-	-			NA	HORVU.MOREX.r3.1HG0003450	chr1H:7097113-7101052	Beta-galactosidase	0	0	0	0	0	0	0	0	0	0	0	0	0	0	0	0	0	0	0	0	0	0	0	0	0	0	0	0	0	0	0	0
BaRT2v18chr1HG001960	chr1H	7034328	7034865	-	-				-	-	-			NA	-	-	-	0	0	0	0	0	0	0	0	0	0	0	0	0	0	0	0	0	0	0	0	0	0	0	0	0	0	0	0	0	0	0	0
BaRT2v18chr1HG001970	chr1H	7034950	7035977	-	Beta-galactosidase 10;SUEL-type lectin domain-containing protein				-	-	-			NA	HORVU.MOREX.r3.1HG0003450	chr1H:7097113-7101052	Beta-galactosidase	0	0	0	0	0	0	0	0	0	0	0	0	0	0	0	0	0	0	0	0	0	0	0	0	0	0	0	0	0	0	0	0
BaRT2v18chr1HG001980	chr1H	7110806	7114820	-	Beta-galactosidase 13;Beta-galactosidase				-	-	-			NA	HORVU.MOREX.r3.1HG0003470 / HORVU.MOREX.r3.1HG0003490 / HORVU.MOREX.r3.1HG0003520	chr1H:7182710-7184886 / chr1H:7252051-7255659 / chr1H:7285171-7288779	Beta-galactosidase / Beta-galactosidase / Beta-galactosidase	0	0	0	0	0	0	0	0	0	0	0	0	0	0	0	0	0	0	0	0	0	0	0	0	0	0	0	0	0	0	0	0
BaRT2v18chr1HG001990	chr1H	7143089	7145093	-	-	0.575564	0.796938	0.646759	-	-	-	-0.175446	0.750801	M2	HORVU.MOREX.r3.1HG0003610	chr1H:7566833-7568605	myosin 2	0.419342	0.450037	0.314792	0.424592	0.616824	0.35159	0.340073	0.573137	0.725916	0.536018	1.05398	0.775134	0.353042	0.305437	0.629072	0.614102	1.92294	2.2702	1.1614	1.44799	0.464916	0.80455	0.645723	0.34837	0.894848	0.898731	0.768688	1.04486	0.870752	0.69526	0.485654	1.13755
BaRT2v18chr1HG002000	chr1H	7149668	7159588	-	probable peptide/nitrate transporter At3g43790;Major facilitator superfamily antiporter, putative, expressed;protein ZINC INDUCED FACILITATOR-LIKE 1-like;MFS domain-containing protein;Transporter of mugineic acid3	0.00113227	0.086506	0.239476	**	-	-	-0.183011	0.635873	M27	HORVU.MOREX.r3.1HG0003620	chr1H:7573404-7583024	Protein ZINC INDUCED FACILITATOR-LIKE 1	1.72942	2.83994	3.12042	2.43824	1.82953	2.11714	1.48537	1.32064	2.92593	2.95411	2.7112	1.71262	0.882355	1.85904	2.0703	1.63199	0.990642	0.773234	1.19109	1.6291	2.45791	3.12028	2.31785	2.46105	1.67321	1.56031	4.28086	1.76298	2.9139	4.87828	1.33202	0.781555
BaRT2v18chr1HG002010	chr1H	7214695	7215028	-	-				-	-	-			NA	-	-	-	0	0	0	0	0	0	0	0	0	0	0	0.48896	0	0	0	0	0.490333	0	0.53651	0	0	0	0	0	0	1.28065	0	0	0	0	0	0
BaRT2v18chr1HG002020	chr1H	7232446	7240040	-	-				-	-	-			NA	HORVU.MOREX.r3.1HG0003660	chr1H:7639773-7652128	Apo-citrate lyase phosphoribosyl-dephospho-CoA transferase	0	0	0	0	0	0	0	0	0	0	0	0	0	0	0	0	0	0	0	0	0	0	0	0	0	0.0370521	0	0	0	0	0	0
BaRT2v18chr1HG002030	chr1H	7308096	7319453	-	ABC transporter D family member 1	0.160518	0.398162	0.395785	-	-	-	0.064517	0.734745	M7	HORVU.MOREX.r3.1HG0003690	chr1H:7762537-7773612	ABC transporter ATP-binding protein	6.7292	7.84512	8.45923	7.26799	5.60404	5.63337	8.39081	6.44667	12.0255	4.24274	7.2363	9.67148	6.03933	10.9896	13.3051	8.04429	23.2939	28.0076	32.8772	13.947	8.18143	7.21082	5.37518	5.14185	4.12954	3.88362	6.72715	11.7222	9.53485	16.0616	10.2554	9.20701
BaRT2v18chr1HG002040	chr1H	7378701	7390732	-	-				-	-	-			M2	HORVU.MOREX.r3.1HG0003700	chr1H:7841984-7852704	Polyadenylate-binding protein 2	0	0	0	0	0	0	0	0	0	0.0124109	0.0121706	0.0359644	0	0	0	0	0.169961	0.238743	0.179286	0.0590977	0	0	0	0	0	0.0423203	0	0	0	0	0.148161	0.0215007
BaRT2v18chr1HG002050	chr1H	7394910	7396710	-	-	0.109369	0.598331	0.352951	-	-	-	0.109742	0.819473	M2	HORVU.MOREX.r3.1HG0003710	chr1H:7857468-7859177	cDNA clone:J013058P10, full insert sequence	1.16803	0.814166	2.20503	1.56253	0.56796	1.63262	1.11779	0.675089	4.79274	2.66022	2.70879	5.04081	3.22819	2.51168	4.18996	2.97659	18.1554	16.1099	19.8784	11.9758	1.55401	1.3689	1.77656	2.47962	3.01279	3.24944	3.13672	3.58738	3.342	4.38634	4.54579	4.92965
BaRT2v18chr1HG002060	chr1H	7421713	7426417	-	-				-	-	-			NA	HORVU.MOREX.r3.1HG0003720	chr1H:7878089-7881537	cDNA clone:J013058P10, full insert sequence	0	0	0	0	0	0	0	0	0	0	0	0	0	0	0	0	0	0.0105374	0.0274077	0	0	0	0	0	0	0	0	0	0	0	0	0
BaRT2v18chr1HG002070	chr1H	7487133	7489526	-	Tyrosine/DOPA decarboxylase 2				-	-	-			NA	-	-	-	0	0	0	0	0	0	0	0	0	0	0	0	0	0	0	0	0.189194	0	0	0	0.251788	0	0	0	0	0	0	0	0	0	0	0
BaRT2v18chr1HG002080	chr1H	7487142	7489470	-	-				-	-	-			NA	-	-	-	0	0	0	0	0	0	0	0	0	0	0	0	0	0	0	0	0	0	0	0	0	0	0	0	0	0	0	0	0	0	0	0
BaRT2v18chr1HG002090	chr1H	7521898	7523977	-	-				-	-	-			NA	-	-	-	0	0.0305916	0	0.0212731	1.04482	0	0.0633831	0	0	0	0	0	0	0	0	0	0	0	0	0	0	0	0	0.128099	0	0	0	0	0	0	0	0
BaRT2v18chr1HG002100	chr1H	7564949	7566665	-	-				-	-	-			NA	-	-	-	0.105982	0	0	0.0133569	0.0129435	0.0125515	0.0132375	0.120347	0	0.0339169	0	0.0132355	0.141857	0.0141711	0.0125505	0	0.0410925	0.0246644	0.100559	0	0.0148625	0	0.0258783	0	0.0140402	0	0	0.0335869	0.0648275	0	0.013861	0
BaRT2v18chr1HG002110	chr1H	7588631	7591324	-	-				-	-	-			NA	HORVU.MOREX.r3.1HG0003780	chr1H:8052823-8054943	O-methyltransferase	0.0630608	0	0	0	0	0	0	0	0	0	0	0	0	0	0	0	0	0	0	0	0	0	0	0	0	0	0	0	0	0	0	0
BaRT2v18chr1HG002120	chr1H	7588640	7591305	-	-				-	-	-			NA	-	-	-	0	0	0	0	0	0	0	0	0	0	0	0	0	0	0	0	0	0	0	0	0	0	0	0	0	0	0	0	0	0	0	0
BaRT2v18chr1HG002130	chr1H	7685831	7695463	-	Protein DETOXIFICATION;MATE efflux family protein ALF5	0.235498	0.453079	0.534127	-	-	-	-3.58986	0.001769	M14	HORVU.MOREX.r3.1HG0003820	chr1H:8209951-8218139	Protein DETOXIFICATION	0.311624	0.569799	0.1298	0.393003	0.159871	0.608216	0.526913	0.244448	0.13445	0.11045	0.436021	0.249772	0.597314	0.218929	0.112219	0.534955	0.224247	0.406032	0.0933032	0.349161	0.578344	0.395056	0.653395	0.356511	0.955387	0.859064	0	0.312657	0.114265	0	0.458734	0.383976
BaRT2v18chr1HG002140	chr1H	7775384	7782617	-	-	0.161143	0.646237	0.499664	-	-	-	0.269572	0.167514	M2	HORVU.MOREX.r3.1HG0003860 / HORVU.MOREX.r3.1HG0003870	chr1H:8315499-8320178 / chr1H:8320544-8320891	Transcription initiation factor IIA subunit 2 / ATP-dependent RNA helicase dbp3	17.6581	13.77	15.2967	13.8972	13.8115	17.44	14.8078	15.9629	15.7033	6.3228	16.7127	18.9912	15.0291	18.4548	19.8404	17.5181	39.2006	40.9273	45.5277	58.1179	15.9703	14.4494	14.655	12.4611	12.8925	14.1065	36.3846	26.9294	22.8423	26.0188	23.6792	21.1207
BaRT2v18chr1HG002150	chr1H	7837486	7839883	-	Drought-induced 19;Protein DEHYDRATION-INDUCED 5;zf-Di19 domain-containing protein	0.0828405	0.661671	0.341241	-	-	-	-0.577966	0.212677	M16	HORVU.MOREX.r3.1HG0003890	chr1H:8353366-8355531	Dehydration-induced 19-like protein	0.946906	1.12079	2.23271	1.5542	4.80659	2.76994	1.84576	1.62055	4.19881	2.16606	1.85591	4.68398	0.905905	1.80972	1.00519	2.32293	8.2713	1.749	4.15375	4.95493	2.48549	1.64122	2.84228	2.9439	4.01056	2.99688	1.08152	3.2491	1.44023	2.22184	1.89497	3.71576
BaRT2v18chr1HG002160	chr1H	7839798	7844800	-	tRNA pseudouridine synthase B;H/ACA ribonucleoprotein complex subunit 4	0.41062	0.690976	0.555685	-	-	-	-0.731695	2.86966e-05	M4	HORVU.MOREX.r3.1HG0003900	chr1H:8355574-8360530	tRNA pseudouridine synthase B	10.916	10.7267	14.241	11.181	7.92796	12.5121	9.62083	11.676	16.5545	13.8381	10.9408	13.1374	16.8239	14.1464	11.9281	13.8309	15.4484	17.4776	20.5786	7.30358	15.6615	16.9635	15.611	21.4131	30.0359	25.4582	12.0175	9.88405	8.47415	11.6137	14.8386	11.7075
BaRT2v18chr1HG002170	chr1H	8065074	8067710	-	50S ribosomal protein L22, chloroplastic	0.0790051	0.618484	0.132048	-	-	-	0.541982	0.094991	M2	-	-	-	2.41481	3.02721	5.18551	2.50248	3.01463	3.75762	3.84316	3.17754	10.0219	4.13575	5.7482	9.32065	3.90806	6.32277	9.02112	5.9015	28.7775	36.6272	38.1858	24.9798	4.12618	4.86071	4.26569	6.49527	6.52489	9.19253	16.1606	10.51	5.38635	9.33871	5.84176	6.92764
BaRT2v18chr1HG002180	chr1H	8073340	8078382	-	Lysine ketoglutarate reductase trans-splicing related 1	0.00059023	0.575438	0.000541091	**	-	**	0.659756	2.88678e-07	M5	HORVU.MOREX.r3.1HG0003950	chr1H:8529506-8534412	lysine ketoglutarate reductase trans-splicing protein (DUF707)	10.3283	9.52286	9.43939	9.13282	9.02745	6.60356	8.43363	9.44666	17.3807	6.44017	14.2032	22.2798	15.0557	21.7512	19.7316	19.5077	37.775	36.8509	43.9125	45.4918	10.5109	11.2466	9.7385	10.8544	9.1955	6.73984	21.6401	19.2194	13.891	25.3082	30.163	33.0734
BaRT2v18chr1HG002190	chr1H	8344466	8346045	-	-	0.183972	0.337026	0.175663	-	-	-	-0.355386	0.484039	M27	-	-	-	0.889743	1.11186	0.437368	0.705498	0.514773	0.994036	1.2828	2.06642	0.151075	1.17318	0.430276	0.260754	0.299093	0.817344	1.43721	0.284683	0.680571	1.28572	0.962005	1.22481	0.488303	0.0884388	0.520949	0.412703	0.160808	0.511206	0	1.26098	2.11156	1.83827	0.219983	0.0865199
BaRT2v18chr1HG002200	chr1H	8352930	8358506	-	Non-specific serine/threonine protein kinase	0.41805	0.785744	0.352634	-	-	-	0.180395	0.503702	M7	HORVU.MOREX.r3.1HG0004150	chr1H:8874494-8879852	Kinase family protein	3.76385	3.29923	2.60671	3.51335	3.08332	2.90884	4.16965	3.94104	3.9345	1.47257	2.33298	3.38238	1.66725	4.83231	6.57047	3.56956	6.46888	5.96361	8.3654	4.0927	3.10975	2.27695	2.12513	2.26989	1.41076	1.58856	2.98335	5.15121	3.74818	7.7341	4.35769	3.54043
BaRT2v18chr1HG002210	chr1H	8366835	8372025	-	-	0.49874	0.817024	0.560592	-	-	-	0.403774	0.309255	M1	HORVU.MOREX.r3.1HG0004160	chr1H:8888551-8893521	Ubiquitin-protein ligase, putative	0.414522	0.618656	0.501688	0.412079	0.287476	0.42115	0.489616	0.360933	0.73743	0.16013	0.558518	0.618995	0.198956	0.598663	1.22064	0.443757	4.66514	2.77583	4.88275	3.54286	0.497521	0.530723	0.455748	0.431688	0.374677	0.173411	0.0345863	1.7241	0.819558	1.44069	0.703831	0.704684
BaRT2v18chr1HG002220	chr1H	8412944	8415162	-	-	0.329112	0.825883	0.621589	-	-	-	0.972169	0.000226895	M1	-	-	-	2.07777	3.94428	2.86828	3.49118	3.96981	3.85464	3.29372	4.16979	6.43473	2.92209	6.45263	6.8829	5.27874	6.81162	9.77864	6.03547	20.5392	21.1834	20.7989	23.8228	3.51534	3.81737	4.74749	3.17622	4.39318	4.68407	15.6359	6.39506	9.21368	13.8196	4.67537	7.43658
BaRT2v18chr1HG002230	chr1H	8416061	8417440	-	Cysteine protease XCP1;Xylem cysteine proteinase 1;Cysteine proteinase CP1				-	-	-			M0	HORVU.MOREX.r3.1HG0004220	chr1H:8937486-8938841	Cysteine proteinase	0.212087	0.116939	0	0.0394517	0.226251	0.0574652	0.137516	0.10438	0.0596855	0	0.322003	0	0	0.0525839	0.0545633	0.0591518	0.24789	0	0.104627	0.0163976	0.0306107	0.153242	0	0	0.211749	0.147415	0	0	0.015701	0.535392	0.212802	0
BaRT2v18chr1HG002240	chr1H	8427486	8432381	-	Tr-type G domain-containing protein;Elongation factor 2	0.00883506	0.00616883	0.547315	**	**	-	1.25357	0.066043	M20	HORVU.MOREX.r3.1HG0004230	chr1H:8949406-8953478	Elongation factor	0.0149388	0.0144146	0.115407	0	0	0	0.0597404	0.166568	0.459075	0.0447896	0.18604	0.252177	1.09195	0.774746	0.436727	0.583892	0.334498	0.374561	0.150471	0.0500336	0.0142473	0.0528111	0.0144269	0.120682	0.231988	0.0290922	0.0329583	0.113318	0.0672129	0.370375	2.19543	2.65868
BaRT2v18chr1HG002250	chr1H	8534879	8536955	-	-	0.262156	0.696625	0.530932	-	-	-	0.80829	0.102541	M2	HORVU.MOREX.r3.1HG0004240	chr1H:8999026-9000759	Guanine nucleotide-binding protein G(k) subunit alpha	0.240902	0.340151	0.101979	0.226413	0.188606	0.440181	0.240622	0.146026	1.42752	0.0686405	0.709222	0.955214	0.203739	0.538777	0.652934	0.543145	2.80295	3.42551	3.19084	2.55538	0.43898	0.648419	0.619995	0.5992	0.726204	1.09481	3.13647	0.37563	0.773473	0.71135	0.532074	1.03116
BaRT2v18chr1HG002260	chr1H	8571895	8572545	-	-				-	-	-			NA	HORVU.MOREX.r3.1HG0004260	chr1H:9048699-9050433	Leucine--tRNA ligase	0	0	0	0	0	0	0	0	0	0	0	0	0	0	0	0	0	0	0	0	0	0	0	0	0	0	0	0	0	0	0	0
BaRT2v18chr1HG002270	chr1H	8581467	8583562	-	-	0.0139318	0.362098	0.152474	*	-	-	-0.354422	0.0258413	M2	HORVU.MOREX.r3.1HG0004270	chr1H:9058448-9060236	Leucine--tRNA ligase	28.036	29.6083	23.1898	27.454	22.4938	24.8675	26.8363	32.6555	55.4704	18.3969	35.6501	46.344	32.7246	49.4001	63.2867	43.9922	170.283	171.008	193.268	113.651	28.8869	36.4522	34.8568	33.9476	43.5917	38.5404	40.2193	42.1205	36.8497	54.2986	48.5957	48.9507
BaRT2v18chr1HG002280	chr1H	8590337	8591667	-	-				-	-	-			NA	-	-	-	0	0	0	0	0	0	0	0	0	0	0	0	0	0	0	0	0	0	0	0	0	0	0	0	0	0	0	0	0	0	0	0
BaRT2v18chr1HG002290	chr1H	8640066	8640641	-	-		0.752199		-	-	-			M1	-	-	-	0	0	0	0	0.705932	0	0.124643	0	0.132673	0	0.230721	0.377802	0	0	0	0.129195	11.3687	1.44592	6.41902	22.1666	0.487819	0.257283	0.364448	0.129463	0	0	0.183836	0.000964805	0	0.633985	0.137516	2.72022
BaRT2v18chr1HG002300	chr1H	8640102	8641155	-	-				-	-	-			NA	-	-	-	0	0	0	0	0	0	0.0248767	0	0	0	0	0	0	0	0	0	0.282388	0.0916653	0	0.222558	0	0	0	0	0	0	0	0	0	0	0	0
BaRT2v18chr1HG002310	chr1H	8674918	8675435	-	-				-	-	-			NA	-	-	-	0	0	0	0	0	0	0	0	0	0	0	0	0	0	0	0	0	0	0	0	0	0	0	0	0	0	0	0	0	0	0	0
BaRT2v18chr1HG002320	chr1H	8694834	8695436	-	-				-	-	-			NA	-	-	-	0	0	0	0	0	0	0	0	0	0	0	0	0	0	0	0	0	0	0	0	0	0	0	0	0	0	0	0	0	0	0	0
BaRT2v18chr1HG002330	chr1H	8694848	8695498	-	-				-	-	-			NA	-	-	-	0	0	0	0	0	0	0	0	0	0	0	0	0	0	0	0	0	0	0	0	0	0	0	0	0	0	0	0	0	0	0	0
BaRT2v18chr1HG002340	chr1H	8778522	8783986	-	Disease resistance protein RPP13	0.929928	0.470548	0.897915	-	-	-	0.0783971	0.864294	M5	-	-	-	0.624652	0.796062	0.330821	0.735786	0.741915	0.477085	0.468337	0.460117	0.925526	0.368602	0.544892	0.849439	0.528673	1.10093	0.83405	1.11927	4.31888	5.73572	6.01154	2.74824	0.678736	0.433205	0.542972	0.380785	0.956132	0.573828	0.111407	0.913722	0.834009	1.37949	1.52383	0.983392
BaRT2v18chr1HG002350	chr1H	8789481	8798395	-	Disease resistance protein RPP13	0.34917	0.56427	0.494108	-	-	-	0.130607	0.801941	M5	-	-	-	0.113465	0.155582	0.14783	0.256067	0.140988	0.290115	0.0537373	0.205885	0.273322	0.046052	0.215617	0.325129	0.390172	0.26389	0.40237	0.269373	1.58162	1.77524	2.30045	1.12072	0.109295	0.115866	0.136128	0.162796	0.173452	0.104672	0.421686	0.135201	0.195416	0.392514	0.273248	0.367987
BaRT2v18chr1HG002360	chr1H	8804493	8816305	-	Disease resistance protein RPP13	0.554474	0.815915	0.624839	-	-	-	0.110895	0.815419	M0	-	-	-	0.0327173	0.0045099	0	0.041164	0.139257	0.0486632	0.023367	0.0284447	0.0338523	0.00469756	0.0505804	0.0136073	0.00911372	0.0142803	0.00885893	0.0384309	0.07417	0.166561	0.243944	0.0626858	0.0139394	0.016609	0.00902917	0.0047184	0	0.00498626	0.130046	0.0377956	0.00448475	0	0.114979	0.0138768
BaRT2v18chr1HG002370	chr1H	8843329	8850096	-	PUM-HD domain-containing protein;Pumilio homolog 3;Pumilio-like protein 3	0.475346	0.559113	0.643818	-	-	-	0.413442	0.389015	M2	HORVU.MOREX.r3.1HG0004540	chr1H:9312148-9318724	Pumilio-like protein	0.116534	0.241757	0.0847358	0.152264	0.051242	0.0606028	0.23303	0.242248	0.572809	0.209692	0.306426	0.561203	0.193182	0.272984	0.408614	0.329359	2.22516	3.51931	2.90739	1.36695	0.148116	0.235384	0.236363	0.252963	0.315127	0.181562	0.693356	0.325081	0.319369	0.274752	0.117306	0.282524
BaRT2v18chr1HG002380	chr1H	8852455	8852982	-	-				-	-	-			NA	-	-	-	0	0	0	0	0	0	0	0	0	0	0	0	0	0	0	0	0	0	0	0	0	0	0	0	0	0	0	0	0	0	0	0
BaRT2v18chr1HG002390	chr1H	8852467	8852993	-	-				-	-	-			NA	-	-	-	0	0	0	0	0	0	0	0	0	0	0	0	0	0	0	0	0	0	0	0	0	0	0	0	0	0	0	0	0	0	0	0
BaRT2v18chr1HG002400	chr1H	8869415	8877871	-	Calcium permeable stress-gated cation channel 1	0.862544	0.86405	0.565831	-	-	-	-0.780642	0.054286	M5	HORVU.MOREX.r3.1HG0004560	chr1H:9328912-9337145	ERD (Early-responsive to dehydration stress) family protein	2.5862	2.55032	10.3917	6.88126	5.36956	1.45088	2.26688	2.03956	7.9237	3.12677	7.15895	8.17957	7.37092	8.12763	5.21882	6.00967	41.22	9.70079	41.8357	45.8033	3.5796	3.47608	3.08792	3.06728	3.74028	3.03616	5.39958	8.95864	4.3124	8.59818	8.3166	9.55272
BaRT2v18chr1HG002410	chr1H	8886238	8889479	-	-	0.678815	0.948824	0.726711	-	-	-	0.458881	0.378338	M4	HORVU.MOREX.r3.1HG0004600	chr1H:9362193-9365119	ROP interactive partner 3	0.113386	0.20058	0.128807	0.180632	0.276064	0.250266	0.198358	0.23472	0.665139	0.18115	0.14815	0.30964	0.368761	0.327247	0.353195	0.669921	0.13126	0.143555	0.105064	0.260015	0.20464	0.267263	0.164231	0.639404	0.0605587	0.450802	0.346347	0.179138	0.321378	0.277521	0.199643	0.299086
BaRT2v18chr1HG002420	chr1H	8952597	8959219	-	Putative 3-beta hydroxysteroid dehydrogenase/isomerase protein;NAD(P)-binding Rossmann-fold superfamily protein isoform 1	0.0231162	0.772711	0.0036782	*	-	**	-1.24394	8.90388e-14	M4	HORVU.MOREX.r3.1HG0004660	chr1H:9409540-9416043	NAD(P)-binding rossmann-fold protein	65.9361	57.2896	77.0222	87.5339	60.7727	76.1404	84.9185	68.7883	58.9232	69.2322	36.9625	41.843	81.692	47.7089	39.1836	52.4217	60.3444	52.7131	56.3591	13.804	76.9343	77.573	61.4017	79.6445	72.9355	73.7622	30.4174	29.1577	38.0002	31.637	57.205	42.5721
BaRT2v18chr1HG002430	chr1H	9000681	9001463	-	-				-	-	-			NA	-	-	-	0	0	0	0	0	0	0	0	0	0	0	0	0	0	0	0	0.110501	0	0	0	0	0	0	0	0	0	0	0	0	0	0	0
BaRT2v18chr1HG002440	chr1H	9007794	9009288	-	-	0.49923	0.564399	0.0643274	-	-	-	-0.0224801	0.967759	M15	-	-	-	0.978924	2.0601	1.92563	0.163428	0.953316	1.28412	0.758676	1.14831	3.19681	0.277153	1.05907	0.311496	1.74553	0.995239	0.921679	2.86158	0	1.59355	0.393354	0	1.65549	0.164262	0.955632	0	0.326383	0.319287	0	5.167	1.47	2.60563	2.65696	2.59985
BaRT2v18chr1HG002450	chr1H	9007865	9009332	-	-	6.55897e-10	0.568514	0.000166299	**	-	**	-0.933351	7.78973e-06	M3	HORVU.MOREX.r3.1HG0004690	chr1H:9451959-9452436	Chaperone DnaJ	1505.61	1767.95	1884.11	1537.66	1618.93	1582.79	1536.12	1685.42	1163.09	1890	1079.33	1217.14	1121.14	1284.68	1140.58	1132.82	92.8238	220.632	135.32	11.9773	1309.13	897.832	846.368	1234.23	1073.32	1136.98	855.839	1075.58	1091.54	916.306	1143.23	1005.15
BaRT2v18chr1HG002460	chr1H	9078157	9087048	-	RING-type E3 ubiquitin transferase	1.47965e-05	0.00401331	0.00624177	**	**	**	0.00223206	0.993416	M25	HORVU.MOREX.r3.1HG0004730	chr1H:9495871-9497076	RING/U-box superfamily protein	3.89551	5.09555	3.69672	5.06384	5.03306	3.92407	4.22041	4.37032	3.58394	2.92695	3.8071	3.70931	2.67871	8.59835	11.406	4.44163	11.4219	8.87085	11.6441	10.4928	7.62078	20.9447	9.51469	10.6994	15.8493	9.60999	3.18644	5.57194	6.02008	11.2083	3.79014	3.28649
BaRT2v18chr1HG002470	chr1H	9087374	9089214	-	-	0.498697	0.638647	0.625294	-	-	-	-0.345133	0.522025	M0	-	-	-	0.477904	0.249262	0.657278	0.169117	0.0632726	0.195572	0.387291	0.261514	0.187261	0.298483	0.10718	0.0641377	0	0.118429	0.416092	0.22558	0.333337	0.184025	0.418698	0.443998	0.209744	0.0913573	0.0498774	0.0391501	0.155325	0.289229	0.52903	0.0208747	0.359196	0.11469	0.194844	0.0894013
BaRT2v18chr1HG002480	chr1H	9222404	9225942	-	DEAD-box ATP-dependent RNA helicase 17;p-loop containing nucleoside triphosphate hydrolases superfamily protein isoform 1	0.0920419	0.730624	0.29833	-	-	-	0.349994	0.397654	M2	HORVU.MOREX.r3.1HG0004870	chr1H:9608078-9611504	ATP-dependent RNA helicase	0.507593	0.429199	0.759078	0.53503	0.594769	0.595326	0.509691	0.263716	2.05293	1.23023	1.30166	1.97161	0.434083	1.39275	2.02235	1.27269	8.59391	10.8966	11.6674	5.23477	1.11269	0.859885	1.06052	0.821926	1.72017	1.12479	2.62162	2.44602	0.994205	2.01009	1.71009	1.84877
BaRT2v18chr1HG002490	chr1H	9226262	9228751	-	RAB5-interacting protein isoform a;respirasome Complex Assembly Factor 1;Rab5ip domain-containing protein;Putative rab5-interacting protein family;Rab5-interacting;Oxysterol binding protein-related protein 3C	0.236428	0.780452	0.405003	-	-	-	0.181012	0.461866	M2	HORVU.MOREX.r3.1HG0004880	chr1H:9612054-9614384	Rab5-interacting family protein	22.824	20.7381	26.1483	19.9039	20.2785	21.0028	19.3133	23.5056	23.1204	41.2952	24.3899	28.1892	24.2091	29.4041	29.2134	23.849	54.4127	82.0959	66.7327	57.9637	20.3676	16.5121	17.9206	20.1676	24.1477	23.9463	59.2645	33.2848	27.549	30.6479	24.5871	26.0209
BaRT2v18chr1HG002500	chr1H	9230087	9234976	-	-	0.227813	0.464238	0.579983	-	-	-	0.0314041	0.944534	M0	HORVU.MOREX.r3.1HG0004890	chr1H:9619236-9623514	Kinetochore protein spc25	3.2538	2.38012	3.49788	1.87817	2.1995	2.77822	2.49859	2.32593	4.15527	2.65643	1.80627	3.21766	4.52385	4.30389	4.40976	3.42022	4.14638	7.9394	4.93692	3.11224	2.81059	2.18116	3.24737	2.6552	1.96075	1.16369	4.68051	4.80244	3.45842	5.1537	3.54754	4.1295
BaRT2v18chr1HG002510	chr1H	9313027	9317633	-	-	0.186732	0.69794	0.494873	-	-	-	0.578844	0.124786	M0	-	-	-	2.98154	1.22574	1.16298	1.47615	0.98185	0.965664	2.11819	2.42295	2.92776	1.27257	1.87977	2.2106	3.81874	3.16378	5.19502	2.76509	3.31578	2.80574	2.56099	2.58916	2.71373	2.42004	0.937485	1.22812	2.28821	2.47185	2.47779	2.67181	1.7329	3.76377	2.88856	3.17262
BaRT2v18chr1HG002520	chr1H	9339546	9342773	-	PGR5-like protein 1A, chloroplastic	0.144644	0.0563023	0.104837	-	-	-	0.0221269	0.927223	M6	-	-	-	21.9818	24.3399	22.522	25.0123	17.4687	17.8989	23.1916	23.2597	18.2607	21.5821	16.5679	19.2495	19.4941	28.6457	48.3987	27.2843	8.49087	12.4418	12.8171	11.6706	24.257	22.3679	19.5089	18.8981	17.2203	17.1549	31.8628	33.6577	28.9475	37.4741	24.7505	19.9069
BaRT2v18chr1HG002530	chr1H	9360210	9368916	-	-				-	-	-			NA	HORVU.MOREX.r3.1HG0004910	chr1H:9760228-9762170	XH/XS domain-containing family protein	0	0.0584697	0	0	0	0	0.302567	0.152734	0.0314327	0	0.0557767	0	0	0	0.430327	0.0621773	0.0903712	0	0.0348758	0	0	0.0612967	0.0292142	0.030665	0.060782	0	0	0	0.148623	0	0	0.0299032
BaRT2v18chr1HG002540	chr1H	9419567	9421266	-	-	0.00341907	0.208742		**	-	-			M12	-	-	-	0	0.414723	0	0.150434	0.232008	0.524041	0.0685461	0	1.02647	0	0.40069	1.11446	0.127952	0	0	0.249698	0	0	0	0	0	0.256157	0	0	0	0	0	0.738859	0.330122	0.182726	0	0
BaRT2v18chr1HG002550	chr1H	9419612	9421354	-	Cyseine protease;Xylem cysteine proteinase 1;Caricain;Cysteine protease;Senescence-associated gene 12;Fruit bromelain;Ananain	7.57658e-12	2.90965e-07	0.000214198	**	**	**	-5.87953	1.33961e-23	M12	-	-	-	3.36442	1.61589	2.7261	2.83803	5.94538	3.64039	2.33158	2.9252	33.2452	18.0125	13.1894	27.157	2.94671	1.40403	0.633913	1.37329	1.71709	13.4097	9.50831	0	0.772672	0.456407	1.81848	1.42094	1.36467	1.63678	3.91841	7.95012	2.43111	3.76761	0	0.302855
BaRT2v18chr1HG002560	chr1H	9435085	9436254	-	Jacalin-type lectin domain-containing protein				-	-	-			NA	HORVU.MOREX.r3.1HG0004990	chr1H:9893106-9893938	Dirigent protein	0	0	0	0	0	0	0	0	0	0	0	0	0	0	0	0	0	0	0	0	0	0	0	0	0	0	0	0	0	0	0	0
BaRT2v18chr1HG002570	chr1H	9443022	9445473	-	Purple acid phosphatase	0.711328	0.481049	0.486845	-	-	-	0.623402	0.0334839	M0	HORVU.MOREX.r3.1HG0005000	chr1H:9900298-9902719	Purple acid phosphatase	2.99547	5.01299	3.32708	2.04927	5.5036	5.67848	5.70158	5.74295	4.16314	5.67117	4.46305	3.70351	2.00982	7.61633	10.0369	5.34709	0.963397	2.20468	1.51544	1.29233	2.86533	2.54277	2.17692	5.06803	4.04102	5.36251	13.4628	5.34029	5.46794	9.61367	5.08281	3.24593
BaRT2v18chr1HG002580	chr1H	9475620	9479103	-	receptor-like cytoplasmic kinase 176;probable serine/threonine-protein kinase PBL9;Protein kinase domain-containing protein;Protein kinase APK1A chloroplastic;probable serine/threonine-protein kinase PBL10	0.398273	0.723272	0.4857	-	-	-	0.398795	0.0100975	M0	HORVU.MOREX.r3.1HG0005040	chr1H:9924594-9928072	Protein kinase	12.2504	14.0265	9.87286	11.7875	10.0817	12.6819	13.6068	11.1056	19.2219	8.92779	18.3029	19.1704	15.1765	23.8378	26.5289	19.7229	19.5274	41.1812	31.834	20.8312	10.529	9.48651	10.7416	12.7184	10.7986	11.7323	14.0576	25.5233	18.5426	24.895	19.1254	17.3644
BaRT2v18chr1HG002590	chr1H	9495638	9497434	-	-				-	-	-			NA	-	-	-	0	0	0	0	0	0	0	0	0	0	0	0	0	0	0	0	0	0	0	0	0	0	0	0	0	0	0	0	0	0	0	0
BaRT2v18chr1HG002600	chr1H	9495644	9497334	-	Cyseine protease;Xylem cysteine proteinase 1;Caricain;Cysteine protease;Senescence-associated gene 12;Fruit bromelain;Ananain	0.00349959	0.022498	0.104317	**	*	-	-1.80776	0.0121618	M12	HORVU.MOREX.r3.1HG0004940	chr1H:9863768-9864993	Cysteine protease	0.805857	0.534045	0.629717	0.139817	1.52509	0.520649	0.987764	0.266838	5.54369	4.6081	4.37653	5.51576	0.656009	0.208063	0.184662	0.603721	0.212698	3.50245	0.944041	0.121554	0.508313	0.199252	0.40139	0.561083	0.350842	0.563297	3.31237	2.19172	1.00618	0.868874	0.14969	0.147208
BaRT2v18chr1HG002610	chr1H	9643351	9645622	-	-				-	-	-			NA	-	-	-	0	0	0	0	0	0	0	0.784359	0	0	0	0.127812	0	0	0	0	0	0	0	0	0	0.129966	0	0.389715	0	0	0	0.312443	0	0	0	0
BaRT2v18chr1HG002620	chr1H	9643486	9645611	-	Nitrate/chlorate transporter;Major facilitator superfamily protein isoform 2;Proton-dependent oligopeptide transporter family;Putative dicarboxylate transporter;Solute carrier family 15 (Peptide/histidine transporter), member 3/4	2.04232e-12	2.88463e-11	1.02376e-05	**	**	**	-1.06427	8.08606e-06	M27	HORVU.MOREX.r3.1HG0005090	chr1H:10098224-10100355	Nitrate transporter 1.1	77.9369	99.9814	43.6764	73.2718	89.0175	83.6715	95.0447	90.6281	109.847	24.7236	96.2817	89.2221	20.5567	77.6961	145.855	47.0254	46.8075	58.5969	78.0383	88.5946	118.883	75.6434	81.5428	83.9646	66.2134	71.9729	20.4263	113.773	129.698	170.438	30.1012	12.0896
BaRT2v18chr1HG002630	chr1H	9704348	9705420	-	-	0.245424	0.719349	0.493249	-	-	-	-0.107761	0.820741	M7	-	-	-	0.547762	0.288299	0	0.101383	0.742151	0	0.546571	0.199833	1.24259	0	0.0457618	0.396077	0.439905	1.1178	0.895407	0.153136	0.793692	0.707979	0.854408	0.281218	0.801089	0.151338	0.287782	0.202042	0.800355	1.06567	0	0.481354	0.162804	0.743988	0.747515	0.147141
BaRT2v18chr1HG002640	chr1H	9706762	9712973	-	-	0.499703	0.788478	0.649585	-	-	-	-0.22081	0.555629	M24	HORVU.MOREX.r3.1HG0005130	chr1H:10194485-10194862	Pentatricopeptide repeat superfamily protein	0.273272	0.319109	0.449342	0.281727	0.111958	0.336876	0.30682	0.404232	0.592313	0.0802729	0.230204	0.368828	0.195324	0.524211	0.469005	0.375292	0.480389	0.504904	0.638134	0.246382	0.414453	0.262832	0.0907637	0.41871	0.107854	0.155185	0.155301	0.328159	0.311061	0.706916	0.392571	0.426744
BaRT2v18chr1HG002650	chr1H	9711274	9714081	-	-	0.29324	0.723272	0.433095	-	-	-	-0.57745	0.0752433	M3	-	-	-	6.26608	6.50814	3.06006	5.8772	6.6726	5.27611	4.35549	4.50315	3.65734	0.511985	4.48982	3.1096	4.19122	4.39559	4.45662	3.66764	6.02568	8.02094	4.77903	4.18793	4.81875	3.21176	3.03193	4.29228	1.22942	3.6614	6.46174	6.87972	5.71034	4.94584	3.41014	4.06977
BaRT2v18chr1HG002660	chr1H	9735820	9741576	-	Putative light repressible receptor protein kinase;Protein kinase domain-containing protein				-	-	-			NA	HORVU.MOREX.r3.1HG0005170	chr1H:10221562-10227206	Receptor-like protein kinase	0	0	0	0	0	0	0	0	0	0	0	0	0	0	0	0	0	0	0	0	0.0207361	0	0	0	0	0	0	0	0	0	0	0
BaRT2v18chr1HG002670	chr1H	9906342	9908089	-	Fe2OG dioxygenase domain-containing protein;2-oxoglutarate (2OG) and Fe(II)-dependent oxygenase superfamily protein		0.852292		-	-	-	-0.0564317	0.899801	NA	HORVU.MOREX.r3.1HG0005360	chr1H:10547668-10549344	Anthocyanidin synthase	0.0408969	0.0657697	0	0.123597	0	0.0129019	0.0272497	0.0551927	0	0	0.0879769	0.12185	0	0	0.0129161	0	0.0405967	0	0.0315574	0	0.0691653	0.0275503	0.0789597	0	0.0273241	0	0	0	0	0	0.0548335	0
BaRT2v18chr1HG002680	chr1H	9913299	9917975	-	Replication protein A subunit	0.295993	0.755219	0.430924	-	-	-	0.415199	0.44062	M2	HORVU.MOREX.r3.1HG0005370	chr1H:10554564-10559311	Replication protein A 70 kDa DNA-binding subunit	0.0529227	0.0964575	0.00534468	0.118205	0	0.0889607	0.0235173	0.0655903	0.194722	0.125963	0.0813796	0.204358	0.189226	0.239561	0.183895	0.132955	0.717437	1.43009	1.46704	0.574319	0.316889	0.0356324	0.141985	0.053433	0.0588938	0.217587	0	0.418407	0.230905	0.272043	0.355151	0.401497
BaRT2v18chr1HG002690	chr1H	10135628	10142667	-	mRNA export factor;Transducin/WD40 repeat-like superfamily protein isoform 1;Coatomer beta subunit	0.389808	0.70623	0.446019	-	-	-	0.239939	0.166023	M1	HORVU.MOREX.r3.1HG0005400	chr1H:10817866-10824904	Transducin/WD40 repeat protein	6.2741	6.00748	5.75947	5.07674	5.73536	4.21818	4.56478	6.70692	7.3223	3.98472	6.72852	8.51814	3.6602	9.32549	10.243	7.14128	15.2596	16.4292	19.7441	14.5452	5.67266	6.81258	5.59682	4.72438	4.46253	4.55822	7.66714	10.3446	8.23326	13.0213	7.93643	8.60977
BaRT2v18chr1HG002700	chr1H	10143239	10146503	-	Putative F-box/LRR-repeat protein 23;F-box protein SKIP19;Ubiquitin-protein ligase;F-box domain-containing protein	0.0975376	0.540927	0.312744	-	-	-	-0.303401	0.161412	M18	HORVU.MOREX.r3.1HG0005410	chr1H:10825469-10828617	F-box protein-like	16.2512	16.1082	17.6166	14.8733	14.4149	17.766	17.8808	15.5531	23.1021	23.0813	16.8369	24.0958	17.1513	16.1175	17.8854	16.2903	27.3073	41.538	39.9382	28.671	11.7442	10.5802	10.8516	13.2547	10.9223	14.0128	36.4441	22.2627	18.0048	25.7618	18.6527	18.9451
BaRT2v18chr1HG002710	chr1H	10145738	10149652	-	-	0.456207	0.766175	0.586394	-	-	-	-0.290051	0.555019	M0	-	-	-	0.720322	0.611313	0.934682	1.00788	0.984051	0.374535	1.04947	0.47134	1.28929	1.07596	0.789287	1.35693	0.736409	1.3427	0.778544	0.875883	1.77104	2.13348	1.75343	2.39931	0.971305	0.803975	0.505233	0.49683	0.0960119	0.544532	0	1.39259	0.546873	1.94595	1.44742	1.51486
BaRT2v18chr1HG002720	chr1H	10192932	10194897	-	beta-1,2-xylosyltransferase XYXT1;beta-1,2-xylosyltransferase XYXT1-like;Glycosyltransferase AER61;Protein O-linked-mannose beta-1,4-N-acetylglucosaminyltransferase 2 (Fragment);Putative glycosyltransferase AGO61;1,4-beta-D-xylan synthase;EGF domain-specific O-linked N-acetylglucosamine transferase	0.000156679	0.548061	0.001674	**	-	**	-0.510923	0.336815	M25	HORVU.MOREX.r3.1HG0005420	chr1H:10846912-10848716	Glycosyltransferase	0.25487	0.598432	0.297172	0.987599	1.07097	0.138698	1.11587	0.548151	2.02282	0.7723	1.53896	3.67304	1.14453	1.9758	2.8421	1.77601	15.8711	2.84511	9.88214	48.7433	10.5795	32.7878	11.8453	11.0822	20.6427	19.6412	4.06743	0.420698	0.282204	1.78844	1.29143	1.87673
BaRT2v18chr1HG002730	chr1H	10192952	10195076	-	-	0.000337878	0.200641	0.0171001	**	-	*			M5	-	-	-	0.241286	0	0	0	0	0	0	0	0.499071	0	0	0	0	0	0	0.124029	0.949657	1.25534	0.841578	3.86345	0.60724	0	0	0.240824	0	0	0	0.390391	0.19742	0.215018	0.364606	0.119456
BaRT2v18chr1HG002740	chr1H	10444208	10445182	-	-				-	-	-			NA	-	-	-	0	0	0	0	0	0	0	0	0	0	0	0	0	0	0	0	0	0.0480676	0	0	0	0	0	0	0	0	0	0	0.0662592	0	0	0
BaRT2v18chr1HG002750	chr1H	10445720	10448009	-	-	0.497832	0.724067	0.694598	-	-	-	0.134149	0.773062	M0	HORVU.MOREX.r3.1HG0005480	chr1H:11129339-11130008	Mitochondrial import inner membrane translocase subunit Tim9	1.57412	0.827752	1.42939	1.62684	3.74071	1.58453	2.25841	2.10434	2.58595	1.83231	1.91795	1.94134	1.60414	1.14627	2.00747	1.67208	4.15692	3.48595	3.97433	5.54058	0.908341	1.0725	1.79636	0.682914	1.47105	3.1259	1.12391	1.71033	2.04848	2.26952	2.12687	1.83317
BaRT2v18chr1HG002760	chr1H	10562402	10563269	-	-				-	-	-			NA	-	-	-	0	0	0	0	0	0	0	0	0	0	0	0	0	0	0	0	0	0	0	0	0	0	0	0	0	0	0	0	0	0	0	0
BaRT2v18chr1HG002770	chr1H	10621351	10621674	-	-				-	-	-			NA	-	-	-	0	0	0	0	0	0	0	0	0	0	0	0	0	0	0	0	0	0	0	0	0	0	0	0	0	0	0	0	0	0	0	0
BaRT2v18chr1HG002780	chr1H	10622183	10622819	-	-				-	-	-			NA	-	-	-	0	0	0	0	0	0	0	0	0	0	0	0	0	0	0	0	0	0	0	0	0	0	0	0	0	0	0	0	0	0	0	0
BaRT2v18chr1HG002790	chr1H	10648793	10650092	-	-				-	-	-			NA	-	-	-	0	0	0	0	0	0	0	0	0	0	0	0	0	0	0	0	0	0	0	0	0	0	0	0	0	0	0	0	0	0	0	0
BaRT2v18chr1HG002800	chr1H	10649728	10652821	-	-				-	-	-			NA	-	-	-	0	0	0	0	0	0	0	0	0	0	0	0	0	0	0	0	0	0	0	0	0	0	0	0	0	0	0	0	0	0	0	0
BaRT2v18chr1HG002810	chr1H	10655232	10656489	-	-				-	-	-			NA	-	-	-	0	0	0	0	0	0	0	0	0	0	0	0	0	0	0	0	0	0	0	0	0	0	0	0	0	0	0	0	0	0	0	0
BaRT2v18chr1HG002820	chr1H	10702498	10717196	-	-				-	-	-			NA	-	-	-	0	0	0	0	0	0	0	0	0	0	0	0	0	0	0	0	0	0	0	0	0	0	0	0	0	0	0	0	0	0	0	0
BaRT2v18chr1HG002830	chr1H	10731631	10758986	-	-				-	-	-			NA	-	-	-	0	0	0	0	0	0	0	0	0	0	0	0	0	0	0	0	0	0	0	0	0	0	0	0	0	0	0	0	0	0	0	0
BaRT2v18chr1HG002840	chr1H	10789854	10792485	-	Outer envelope pore protein 16, chloroplastic;Amino acid selective channel protein;Mitochondrial inner membrane translocase subunit Tim17/Tim22/Tim23/peroxisomal protein PMP24	0.0155889	0.000448997	0.0837404	*	**	-	-1.97566	2.95044e-11	M16	HORVU.MOREX.r3.1HG0005580	chr1H:11468561-11471133	Mitochondrial import inner membrane translocase subunit Tim17/Tim22/Tim23 family protein	193.722	173.948	383.736	194.532	253.154	222.325	186.193	177.533	267.637	401.642	245.276	284.712	237.215	105.074	93.422	168.298	486.913	425.712	677.179	255.988	222.21	320.687	331.26	299.683	386.743	416.69	103.409	109.386	129.152	99.5384	105.012	140.47
BaRT2v18chr1HG002850	chr1H	10794198	10796580	-	Outer envelope pore protein 16, chloroplastic;Amino acid selective channel protein;Mitochondrial inner membrane translocase subunit Tim17/Tim22/Tim23/peroxisomal protein PMP24	0.00989382	0.968473	0.000595719	**	-	**	-1.61868	1.59573e-10	M4	HORVU.MOREX.r3.1HG0005590	chr1H:11473145-11475188	Mitochondrial import inner membrane translocase subunit tim23	147.335	133.2	162.133	163.037	98.6151	114.08	143.746	114.488	89.124	115.804	86.8765	67.4	142.997	65.0947	45.8264	75.4376	43.45	75.8743	45.5951	32.1559	140.189	143.085	126.992	150.082	127.419	173.385	34.9412	57.9074	87.4169	59.3452	89.7901	70.3375
BaRT2v18chr1HG002860	chr1H	10816031	10816875	-	-	0.00927326	0.667868	0.00630027	**	-	**	5.56533	5.79057e-15	M0	HORVU.MOREX.r3.1HG0005600	chr1H:11494736-11495674	Metallothionein	1.68025	3.68864	6.48971	3.306	10.7947	6.3399	3.58593	6.77056	33.9954	105.825	32.388	41.3972	9.48442	17.597	2.41342	14.5899	536.193	639.491	834.022	44.7276	4.17788	3.2803	6.64778	43.5036	14.76	12.8276	171.895	24.2116	17.0354	10.0835	10.6315	60.5284
BaRT2v18chr1HG002870	chr1H	10816037	10817858	-	-	0.179392	0.591338	0.388488	-	-	-	6.10364	0.00100283	M0	-	-	-	0	0	0	0	0.0970882	0	0.118598	0.0963146	0.0246864	0.0415544	0	0.0724143	0.168972	0	0	0.0253135	2.74367	2.39168	2.785	0	0	0	0	0.169907	0	0	0	0	0	0	0	0.243731
BaRT2v18chr1HG002880	chr1H	10840061	10843144	-	Protein-serine/threonine phosphatase	0.368097	0.693181	0.390951	-	-	-	0.204562	0.69216	M0	HORVU.MOREX.r3.1HG0005610	chr1H:11518690-11521575	Protein phosphatase 2c, putative	0.397304	0.596342	0.451317	0.266623	0.183684	0.375899	0.110316	0.33532	0.377078	0.604711	0.457976	0.295915	0.49544	0.618342	1.11892	0.646329	0.0985725	0.412798	0.0767083	0.390199	0.560319	0.167248	0.309013	0.189522	0.176927	0.171924	0	0.57977	0.613853	1.43148	0.566183	0.491164
BaRT2v18chr1HG002890	chr1H	10865847	10870503	-	Pectin acetylesterase	0.039333	0.301701	0.301	*	-	-	0.0637967	0.794985	M17	HORVU.MOREX.r3.1HG0005620	chr1H:11544250-11548900	Pectin acetylesterase	4.79834	5.46377	4.39197	4.16606	3.77892	4.96744	5.29111	4.68908	7.16915	3.91747	4.24963	6.06885	3.54832	6.34903	7.90609	5.44435	12.2383	13.5381	15.8333	8.04748	5.17768	4.15984	4.37767	3.3204	3.04921	3.64404	11.1952	8.34365	7.79493	8.02854	6.36898	8.10126
BaRT2v18chr1HG002900	chr1H	10938576	10955039	-	NB-ARC domain-containing protein	0.267967	0.528692	0.47427	-	-	-	0.11448	0.680957	M9	HORVU.MOREX.r3.1HG0005640	chr1H:11618013-11629202	NBS-LRR-like resistance protein	1.48003	1.22703	1.3501	1.85783	1.37286	1.31345	1.8805	1.05122	2.23364	1.14007	1.39516	1.67117	1.14616	2.18214	2.91154	1.64743	1.22422	1.80404	1.079	0.552663	1.85284	2.10443	1.04763	1.10583	1.28426	1.03538	0.94212	2.63546	1.84897	2.75276	2.26447	1.96694
BaRT2v18chr1HG002910	chr1H	11060294	11061830	-	Plastocyanin-like domain-containing protein	0.144355	0.00571876	0.479282	-	**	-			M12	-	-	-	0.513079	0.165025	0.0887736	0.0740743	0	0.764065	0.170842	0.0493336	0.177323	0.0834922	0.51754	0.218446	0.406188	0.0249025	0	0.0752531	16.5044	1.6306	12.3091	14.2127	0	1.0871	0.434867	0.691983	0.980298	0.49939	0	0.039447	0	0.367636	0.490673	0
BaRT2v18chr1HG002920	chr1H	11095778	11096842	-	-				-	-	-			M0	-	-	-	9.13829e-10	4.05249e-08	0	0	0	3.10746e-08	0	1.04277e-08	0	0	2.78052e-10	0	9.74798e-09	0	0	1.69031e-08	35.6374	4.00082	25.4508	16.5696	0	2.9346e-09	0	0	0.243312	0	3.91146e-08	0	0	0	0	0.0547499
BaRT2v18chr1HG002930	chr1H	11095790	11096844	-	4Fe-4S ferredoxin-type domain-containing protein	0.311621	0.331041	0.419405	-	-	-	-2.69775	0.0141786	M0	-	-	-	0.819924	1.08083	1.19127	0	1.31957	0.230065	0.203454	0.425476	0.422646	0	0.19461	0.799368	0.139041	0.215876	0.0551198	0.124629	28.0056	2.67886	27.9407	59.5888	0.205887	1.29523	0.122359	0.942458	1.1258	0.31153	0.944421	0.204696	0.309323	0.223665	1.9929	0.112134
BaRT2v18chr1HG002940	chr1H	11107773	11108863	-	-				-	-	-			NA	HORVU.MOREX.r3.1HG0005720	chr1H:11802490-11803149	Sensory neuron membrane protein 1	0	0	0	0	0.40882	0.049198	0	0	0	0	0	0	0	0	0	0	6.62876	0.0461846	2.39351	11.8832	0	0.0262473	0	0	0	0	0	0	0	0	0.0260553	0.0256265
BaRT2v18chr1HG002950	chr1H	11116795	11117932	-	-				-	-	-			NA	HORVU.MOREX.r3.1HG0005730	chr1H:11809738-11810342	transcriptional factor B3 family protein	0	0	0	0.0739794	0.216087	0	0	0	0	0	0	0	0	0.0248708	0	0.0751575	8.80171	1.28111	10.6385	3.87342	0	0.123377	0	0	0	0	0	0	0	0.064795	0.171518	0.0722951
BaRT2v18chr1HG002960	chr1H	11139086	11142178	-	E3 ubiquitin-protein ligase XB3;Putative E3 ubiquitin-protein ligase XBAT31;Ankyrin repeat domain-containing protein 28	0.729622	0.922881	0.5623	-	-	-	0.647094	1.8811e-05	M1	HORVU.MOREX.r3.1HG0005750	chr1H:11836012-11838262	Ankyrin repeat family protein	9.8468	11.4389	9.00136	8.61551	12.2219	12.5931	10.4695	9.60094	16.7144	7.1648	10.5281	16.2989	11.1361	14.1809	16.1595	11.4503	32.327	39.2574	48.8024	25.9438	9.05042	9.28088	8.13888	10.1012	10.4725	9.89768	15.5623	20.8021	15.2757	23.9643	13.0518	12.3369
BaRT2v18chr1HG002970	chr1H	11139110	11142226	-	-				-	-	-			NA	-	-	-	0	0	0	0	0	0	0.053555	0.0139344	0.111205	0	0.0142198	0	0	0.0842114	0.103833	0.0266981	0.156861	0	0.0208344	0	0.0665785	0	0	0	0	0	0	0	0.0091526	0	0	0
BaRT2v18chr1HG002980	chr1H	11160034	11161787	-	-	0.616909	0.979275	0.656965	-	-	-	0.477101	0.345563	M0	-	-	-	0.244749	0.0745748	0.0585269	0.14271	0	0.475403	0.141622	0.247769	0.453538	0	0.57009	0.652399	0.30178	0.433059	0.683476	0.767529	0.958944	1.60589	1.34218	0	0.0784425	0.351428	0.547151	0.312349	1.74383e-06	0.388783	0	0.166546	0	0.880744	0.569979	0.254736
BaRT2v18chr1HG002990	chr1H	11160045	11161810	-	-				-	-	-			M2	HORVU.MOREX.r3.1HG0005780	chr1H:11857018-11858745	Protein FRIGIDA	1.6049e-06	2.76854e-06	1.03472e-06	3.60504e-06	0	1.99157e-05	3.71788e-06	3.81004e-06	1.59555e-05	0	1.88875e-06	4.73769e-05	1.97474e-05	1.44074e-05	1.25695e-05	3.15986e-05	1.80441e-05	1.18901e-05	3.60047e-05	2.24526	8.86269e-07	2.13819e-06	2.84605e-05	8.63881e-06	0.806753	8.12336e-07	0.693201	3.08813e-06	0.397177	5.3444e-06	3.13741e-05	1.13475e-05
BaRT2v18chr1HG003000	chr1H	11163502	11169388	-	Putative clathrin assembly protein;ENTH domain-containing protein;ANTH domain-containing protein	0.313493	0.767517	0.654654	-	-	-	1.06846	0.0374934	M1	HORVU.MOREX.r3.1HG0005790	chr1H:11863337-11865485	Clathrin assembly protein, putative, expressed	0.283747	0.406774	0.257882	0.358762	0.293355	0.736088	0.324192	0.517633	0.453129	0.104161	0.560862	0.788931	0.118623	1.05698	2.38152	0.616486	5.07533	1.92805	5.11386	7.94204	0.494302	0.425822	0.555856	0.966071	1.03137	1.29459	2.26864	0.819229	0.656548	1.17494	0.668977	0.433098
BaRT2v18chr1HG003010	chr1H	11173993	11177858	-	Nuclear pore complex protein NUP43	0.516254	0.750458	0.733284	-	-	-	0.274622	0.582865	M2	HORVU.MOREX.r3.1HG0005810	chr1H:11881186-11884961	Nuclear pore complex protein NUP43	0.596374	0.691048	0.23373	0.698498	0.60446	0.520332	0.761031	0.820858	1.5353	0.866474	0.803721	1.97185	1.11976	1.27774	1.61771	1.07707	4.87576	6.67042	5.97542	5.91229	1.28507	1.07711	1.07946	0.738062	1.56547	1.63081	2.39772	1.83896	1.03878	1.50551	0.773049	1.18827
BaRT2v18chr1HG003020	chr1H	11379098	11381033	-	DNA binding with one finger3;Dof-type domain-containing protein;Dof zinc finger protein DOF3.6	0.0784447	0.517682	0.636195	-	-	-	-0.0212522	0.963671	M0	HORVU.MOREX.r3.1HG0005830	chr1H:12064600-12066525	Dof zinc finger protein	1.64207	2.33015	3.41438	1.71983	2.35526	2.47467	1.98108	2.1121	2.13686	4.07439	2.19761	2.19244	1.22196	1.46312	1.58868	1.75581	3.69342	4.24379	3.70721	2.31007	1.26145	2.01023	1.69641	1.6886	1.78917	1.7445	3.00839	3.17467	2.12364	4.51042	1.46	1.24902
BaRT2v18chr1HG003030	chr1H	11379107	11381209	-	-	0.200292	0.489284	0.422914	-	-	-	-0.0633704	0.89221	M0	-	-	-	0.386987	0.0674416	0	0.278361	0.0748849	0.123259	0.365851	0.503971	0.0944722	0.151044	0.240685	0.176133	0.205933	0.259497	0.605727	0.397699	0.340448	0.323856	0.477896	0	0.583327	0.151358	0.248718	0.393645	0.192334	0.129156	0	0.452713	0.0239724	0.370434	0.579983	0.338954
BaRT2v18chr1HG003040	chr1H	11412781	11415559	-	Embryo defective	0.617925	0.718394	0.744654	-	-	-	0.361866	0.413102	M2	HORVU.MOREX.r3.1HG0005840	chr1H:12107340-12110125	Embryo defective 2735	0.828519	1.96543	1.11464	1.08732	1.27112	1.89433	1.87507	2.16544	2.23442	1.67613	3.21984	3.17845	0.992282	2.30849	2.9269	2.20905	9.90671	7.22302	8.9641	11.4928	1.96536	1.39686	2.3787	1.92971	1.20045	2.5381	6.12957	2.43348	1.70689	2.87358	2.4465	2.67565
BaRT2v18chr1HG003050	chr1H	11450067	11452118	-	-				-	-	-			NA	-	-	-	0.0644017	0.0310709	0	0.0864297	1.45004	0.274185	0.118022	0.239176	0	0	0	0	0	0	0	0.0110284	0	0	0	0	0.109	0	0	0	0	0.0836055	0	0	0	0	0	0
BaRT2v18chr1HG003060	chr1H	11454787	11457569	-	Homeobox-leucine zipper protein ROC4;Homeobox domain-containing protein				-	-	-			NA	HORVU.MOREX.r3.1HG0006070	chr1H:12612647-12613878	Homeobox protein, putative	0	0	0	0	0	0	0	0	0	0	0	0	0	0	0	0	0	0	0	0	0	0	0	0	0	0	0	0	0	0	0	0
BaRT2v18chr1HG003070	chr1H	11518662	11519417	-	-				-	-	-			NA	-	-	-	0	0	0	0	0	0	0	0	0	0	0	0	0	0	0	0	0	0	0	0	0	0	0	0	0	0	0	0	0	0	0	0
BaRT2v18chr1HG003080	chr1H	11522842	11526465	-	Disease resistance protein RPM1	0.370512	0.551935	0.6051	-	-	-	1.20875	7.17943e-05	M0	-	-	-	0.557822	0.397571	0.737461	0.74553	0.87972	0.515483	0.555772	0.366343	0.805072	0.222674	0.391827	0.818206	0.642902	1.45265	1.71202	1.02278	0.848878	0.717145	0.808993	0.534036	0.921572	0.646611	0.569361	0.866069	0.266655	0.609467	0.482734	1.1411	0.49782	1.37461	1.18676	1.09753
BaRT2v18chr1HG003090	chr1H	11551830	11556424	-	Disease resistance protein RPM1	0.487335	0.813819	0.4889	-	-	-	0.493515	0.299174	M24	-	-	-	0.173436	0.252898	0.284499	0.144736	0.221361	0.251406	0.246026	0.122558	0.65227	0.0804569	0.131239	0.0808102	0.152625	0.483991	0.467629	0.291926	0.385967	0.538095	0.428544	0.0299676	0.364157	0.270062	0.244506	0.144721	0.1793	0.214385	0	0.250351	0.130689	0.344088	0.322179	0.192031
BaRT2v18chr1HG003100	chr1H	11592099	11595649	-	Wall-associated receptor kinase-like 8			0.160484	-	-	-			M5	HORVU.MOREX.r3.1HG0006210	chr1H:12801950-12804888	Protein kinase family protein	0	0.0410017	0	0	0	0	0.0424802	0	0	0	0	0.0337567	0	0	0.032213	0.017466	0.0252961	0	0.0295596	0.43061	0	0	0	0	0	0	0.14624	0	0.013904	0	0.0598625	0.193368
BaRT2v18chr1HG003110	chr1H	11597885	11599940	-	-	0.273819	0.555179	0.501368	-	-	-	-0.0497536	0.858535	M3	-	-	-	350.735	315.698	432.119	285.364	313.159	282.813	305.248	325.805	359.422	747.817	410.51	414.472	362.224	403.648	378.424	376.587	612.166	590.361	575.044	878.702	315.256	377.574	422.249	318.315	333.776	381.838	829.886	414.881	457.671	409.934	360.858	462.525
BaRT2v18chr1HG003120	chr1H	11624644	11630292	-	Disease resistance protein RPM1				-	-	-			NA	-	-	-	0	0	0.00546528	0	0.00587601	0	0	0	0.0135024	0.00859506	0	0.00601418	0	0.0183727	0.0284917	0.024719	0.00850803	0.0229288	0	0.0698656	0.0102004	0.00607283	0	0	0	0	0	0	0	0.0590218	0	0.0213066
BaRT2v18chr1HG003130	chr1H	11686997	11691202	-	Disease resistance protein RPM1	0.540869	0.740724	0.603485	-	-	-	0.359149	0.488547	M0	-	-	-	0.107488	0.039039	0.0659465	0.0198933	0.153567	0.090629	0.105516	0.0648136	0.304108	0.101722	0.0503702	0.0851459	0.128657	0.182019	0.194879	0.133041	0.103692	0.18516	0.145393	0.00631418	0.293608	0.108501	0.156464	0.17841	0.12159	0.122623	0.00733192	0.11144	0.12131	0.237084	0.131929	0.0587394
BaRT2v18chr1HG003140	chr1H	11724877	11728052	-	-				-	-	-			NA	-	-	-	0	0	0	0	0	0	0	0	0	0	0	0	0	0	0	0	0	0	0	0	0	0	0	0	0	0	0	0	0	0	0	0
BaRT2v18chr1HG003150	chr1H	11764968	11766190	-	-				-	-	-			NA	HORVU.MOREX.r3.1HG0006310	chr1H:13158180-13158977	EMBRYO SURROUNDING FACTOR 1-like protein 9	0	0	0	0	0	0	0	0	0	0	0	0	0	0	0	0	0	0	0	0	0	0	0	0	0	0	0	0	0	0	0	0
BaRT2v18chr1HG003160	chr1H	11791198	11792674	-	-	0.832741	0.904519	0.311436	-	-	-	-0.203708	0.633125	M3	-	-	-	2.11133	1.50536	1.21571	0.919781	1.48561	1.92046	1.24668	1.78384	0.635876	1.45916	1.00464	1.69517	1.3076	1.01173	1.46676	1.6392	0.635632	1.13451	1.03061	0.387879	1.22761	1.01668	1.02929	1.41683	1.08891	1.35923	0	2.03693	0.801908	2.55998	1.21632	1.29591
BaRT2v18chr1HG003170	chr1H	11812290	11816284	-	ACT domain-containing protein ACR9	7.65318e-11	5.16216e-07	0.00233368	**	**	**	-0.426169	0.000348758	M18	HORVU.MOREX.r3.1HG0006340	chr1H:13207859-13210838	ACT domain-containing family protein	28.6623	27.8313	26.4458	24.3468	18.0054	23.5773	28.819	31.218	31.424	28.7419	25.474	31.9779	27.3477	40.1673	37.7332	34.3536	71.049	119.516	69.662	16.273	37.2545	30.0054	36.1732	31.314	28.71	27.5339	25.9504	45.7792	30.3139	50.5175	47.422	39.644
BaRT2v18chr1HG003180	chr1H	11864481	11868935	-	Galectin domain-containing protein;hydroxyproline O-galactosyltransferase GALT6-like;Galactosyltransferase family protein, putative, expressed;Putative beta-1,3-galactosyltransferase 19	0.104943	0.669191	0.252974	-	-	-	-0.37429	0.22826	M8	HORVU.MOREX.r3.1HG0006400	chr1H:13340783-13345156	Beta-1,3-galactosyltransferase-like protein	2.31094	2.58581	1.22361	2.58272	2.45678	1.60542	2.89396	2.24092	3.35066	1.07154	1.88553	2.94671	2.2966	3.55551	3.26196	2.53744	9.16406	5.72113	9.71815	5.26613	6.45481	5.59637	4.87516	3.75304	5.74491	3.55258	2.65026	3.79166	2.34944	4.05205	3.34519	2.38299
BaRT2v18chr1HG003190	chr1H	11871820	11872718	-	-				-	-	-			NA	-	-	-	0	0	0	0	0	0	0	0	0	0	0	0	0	0	0	0	0	0	0	0	0	0	0	0	0	0	0	0	0	0	0	0
BaRT2v18chr1HG003200	chr1H	11905730	11909674	-	Protein kinase domain-containing protein				-	-	-			NA	HORVU.MOREX.r3.1HG0006410	chr1H:13367480-13371236	Protein kinase family protein	0	0	0	0	0	0	0	0	0	0	0	0	0	0	0	0	0	0	0	0	0	0	0	0	0	0	0	0	0	0	0	0
BaRT2v18chr1HG003210	chr1H	11921842	11932009	-	Disease resistance protein RPM1	0.43304	0.643526	0.628839	-	-	-	0.653773	0.17686	M13	HORVU.MOREX.r3.1HG0006420	chr1H:13380272-13383061	Disease resistance protein	0.1208	0.0352395	0.0766099	0.0789899	0.0658084	0.0902807	0.106752	0.0798212	0.171465	0	0.0829662	0.0780991	0.0273816	0.205984	0.122476	0.0750804	0.359368	0.59574	0.63958	0.121198	0.148656	0.0879351	0.0352803	0.0482038	0.0703232	0.0492439	0	0.0908845	0.0436696	0.157595	0.14428	0.119575
BaRT2v18chr1HG003220	chr1H	11933609	11939040	-	zerumbone synthase-like;momilactone A synthase-like;Sex determination protein tasselseed-2;NAD dependent epimerase/dehydratase family protein, expressed;Secoisolariciresinol dehydrogenase-like				-	-	-			NA	HORVU.MOREX.r3.1HG0006440	chr1H:13394547-13399436	Short-chain dehydrogenase/reductase family protein	0	0	0	0	0	0	0	0	0.0984882	0	0	0	0	0	0	0	0	0	0	0	0	0	0	0	0	0	0	0	0.124364	0.0168505	0	0
BaRT2v18chr1HG003230	chr1H	11947703	11948693	-	thaumatin-like protein 1b;Thaumatin-like protein 1a;Thaumatin-like protein 1;Pathogenesis-related thaumatin superfamily protein;Pathogenesis-related protein 5				-	-	-			NA	HORVU.MOREX.r3.1HG0006460	chr1H:13408208-13409239	Pathogenesis-related thaumatin family protein	0.0120742	0.0301846	0	0	0	0	0	0	0.00802947	0.270744	0	0	0.0372712	0	0	0	0.18379	0.00273975	0	0	0	0	0	0	0	0	0	0	0.00620812	0.0212586	0	0
BaRT2v18chr1HG003240	chr1H	11947809	11948798	-	-				-	-	-			NA	-	-	-	0.0937252	0.173979	0	0	0	0	0	0	0.0468267	0	0	0	0.195585	0	0	0	0	0.0207939	0	0	0	0	0	0	0	0	0	0	0.037043	0.165914	0	0
BaRT2v18chr1HG003250	chr1H	11992504	11997708	-	Cation/H(+) antiporter 20;Cation/H+ exchanger	0.0500668	0.6954	0.266146	-	-	-	-0.655083	8.59377e-05	M30	HORVU.MOREX.r3.1HG0006480	chr1H:13454084-13459040	Cation/H(+) antiporter	7.03841	7.83294	7.92297	5.81135	7.38753	6.37991	7.30645	8.97305	5.74864	5.99078	5.04765	6.36383	5.73924	8.75703	13.3325	6.35486	8.82685	7.47803	12.8226	8.82961	6.5822	4.66373	4.86449	5.57846	8.23651	6.26223	3.7138	4.82367	6.71426	8.72546	8.1848	5.26533
BaRT2v18chr1HG003260	chr1H	12006954	12007910	-	-				-	-	-			NA	-	-	-	0	0	0	0	0	0	0	0	0.0583114	0	0	0	0	0	0	0	0	0.0535928	0	0	0	0	0	0	0	0	0	0	0	0	0	0
BaRT2v18chr1HG003270	chr1H	12030773	12031634	-	-				-	-	-			NA	HORVU.MOREX.r3.1HG0006500	chr1H:13476625-13476942	beta-hydroxyisobutyryl-CoA hydrolase 1	0	0	0	0	0	0	0	0	0	0	0	0	0	0	0	0	0	0	0	0	0	0	0	0	0	0	0	0	0	0	0	0
BaRT2v18chr1HG003280	chr1H	12035263	12036292	-	-	0.0676698	0.418616	0.243866	-	-	-	-1.08907	0.0573368	M0	HORVU.MOREX.r3.1HG0006490	chr1H:13469764-13470780	Rho guanine nucleotide exchange factor 2	0.650086	1.3327	1.3647	1.41768	3.41895	0.848675	1.66259	2.49216	1.97977	2.45817	2.12962	2.62451	1.1947	2.48329	1.84865	2.24981	13.1812	17.2964	8.52035	12.4322	2.94762	4.27734	2.09832	3.99299	3.75201	4.90125	3.97006	3.14382	2.04424	2.68458	2.23879	2.64326
BaRT2v18chr1HG003290	chr1H	12035273	12036271	-	-				-	-	-			NA	-	-	-	0	0	0	0.280832	0	0	0	0	0.0518989	0	0	0	0	0	0.245671	0	0	0.299619	0.156743	0	0	0	0.0605469	0	0	0	0	0	0.43675	0	0	0
BaRT2v18chr1HG003300	chr1H	12318503	12327282	-	-				-	-	-			NA	-	-	-	0.0041763	0.00402976	0	0.0167819	0	0	0.0125676	0.0212321	0.0389129	0	0	0	0	0.0383431	0.00395794	0	0.00828381	0.00372081	0.0484884	0	0.0339866	0	0	0	0	0	0	0.00337732	0.0273859	0	0.0084203	0.00827125
BaRT2v18chr1HG003310	chr1H	12330122	12350240	-	-	0.422048	0.917815	0.292536	-	-	-	0.489111	0.202419	M1	-	-	-	0.435561	0.426879	0.238689	0.589804	0.572399	0.305624	0.376443	0.247839	0.777254	0.213142	0.416797	0.967516	0.514183	0.972946	0.703111	0.535322	1.41126	2.26461	1.78149	0.764562	0.645717	0.529173	0.31407	0.414896	0.244754	0.295433	0.169422	0.627157	0.717327	0.775385	0.964033	0.70208
BaRT2v18chr1HG003330	chr1H	12371698	12373803	-	-	0.0102119	0.430099	0.164174	*	-	-	-0.614221	0.000979354	M6	-	-	-	8.32014	9.19284	6.58089	7.35416	6.74011	8.54485	7.27507	8.61262	9.97123	5.83222	9.06831	11.4307	6.42415	10.878	11.4066	12.5614	9.682	4.66579	5.215	6.08936	7.43416	5.51977	6.76487	6.23671	6.916	5.28158	2.76868	6.65403	8.45659	8.72001	7.78369	8.47507
BaRT2v18chr1HG003320	chr1H	12371710	12373879	-	Actin-depolymerizing factor 1;ADF-H domain-containing protein	0.157768	0.425588	0.407661	-	-	-	0.0824982	0.783128	M6	HORVU.MOREX.r3.1HG0006570	chr1H:13863346-13865640	Actin depolymerizing factor	453.947	539.279	531.056	307.686	475.686	458.842	401.91	460.486	550.69	541.068	610.539	639.823	445.993	672.075	630.169	632.031	398.989	411.27	367.008	379.359	505.33	617.473	724.143	556.464	571.594	558.345	869.872	651.647	698.762	740.349	481.135	509.361
BaRT2v18chr1HG003340	chr1H	12374146	12376380	-	BRI1-KD interacting protein 130	0.226981	0.0653093	0.390728	-	-	-	0.833844	1.20549e-08	M22	HORVU.MOREX.r3.1HG0006580	chr1H:13866063-13868614	BRI1-KD interacting protein	28.8321	29.8672	21.3132	29.6326	29.5646	26.8655	27.2915	32.6051	45.4225	19.5483	34.505	53.781	22.5713	56.3624	69.6174	33.5706	37.5142	58.5097	49.164	45.9271	23.3484	15.6701	14.2797	18.5124	10.8813	14.9372	71.1564	83.646	59.6792	85.4033	56.6226	48.7082
BaRT2v18chr1HG003350	chr1H	12403760	12404623	-	-	0.531674	0.852196	0.773811	-	-	-	5.11015	3.31553e-08	M0	HORVU.MOREX.r3.1HG0006610	chr1H:13953186-13954051	Histone H2A	0.263743	0	0	0	0	0.53644	0	0.189605	2.06304	0.546057	1.14366	0.636529	0.693486	0.127905	0.525959	0	2.62721	0.540971	1.03837	1.92446	1.09597	0.991426	1.40715	0.938235	0.723969	2.71852	0	0.546811	0.184786	0.132882	0	0.222906
BaRT2v18chr1HG003360	chr1H	12403763	12404805	-	-			0.735783	-	-	-			NA	-	-	-	0	0	0	0	0	0	0	0	0.0322479	0	0	0	0.222117	0.217869	0.0759418	0.25313	0	0.281932	0	0	0.0287716	0	0.0296747	0.0851423	0.120011	0.284044	0	0	0	0	0	0
BaRT2v18chr1HG003370	chr1H	12405548	12408457	-	-	0.0976076	0.284929	0.518229	-	-	-	0.54809	0.00530674	M1	-	-	-	3.51435	3.92921	4.22698	2.72915	3.0999	2.79998	2.40434	3.36067	4.79017	1.58986	4.48501	5.24451	3.87033	5.02159	6.47219	4.33173	10.0303	11.4222	10.9755	8.37865	3.11008	2.55232	2.8261	3.88337	1.80661	2.93363	3.49364	6.6391	6.57909	7.46765	4.97009	7.0432
BaRT2v18chr1HG003380	chr1H	12556308	12557231	-	-	0.347396	1	0.52503	-	-	-	6.98536	5.04459e-12	M0	HORVU.MOREX.r3.1HG0006650	chr1H:14097773-14098865	Histone H2A	0.108966	0	0	0	0.514312	1.14087	0	0	1.76181	0	0.768517	0.505323	0.818289	0.296283	0.240677	0.372554	1.23005	0.226089	0.250364	3.40235	0.0732783	0.0735131	0.421651	0.668755	0.473822	0	0	0.322179	0.654573	0.897054	0.109246	0
BaRT2v18chr1HG003390	chr1H	12557716	12561765	-	Inorganic diphosphatase	0.692229	0.0882115	0.595401	-	-	-	-5.40881	3.21639e-10	M14	HORVU.MOREX.r3.1HG0006660	chr1H:14099496-14102975	Inorganic pyrophosphatase family protein	4.32354	0.853365	2.95693	1.94555	1.69568	3.67111	7.10935	1.22973	1.97374	0.740366	1.33649	2.50299	6.57631	0	0	0.168312	1.07038	5.1475	3.39245	0.489904	0.560402	1.70493	3.97065	1.18427	5.72224	6.19468	0	0.075626	0	0	0	0.555118
BaRT2v18chr1HG003400	chr1H	12604621	12618371	-	Poly [ADP-ribose] polymerase	0.215456	0.631041	0.837667	-	-	-	1.23637	0.00481385	M1	HORVU.MOREX.r3.1HG0006690	chr1H:14146310-14159635	Poly [ADP-ribose] polymerase	0.200133	0.347884	0.401574	0.0879978	0.355088	0.149208	0.369797	0.113218	1.71807	0.421814	0.828251	1.31159	0.586345	1.40952	1.24309	0.955388	4.69746	7.20443	5.80788	2.4008	0.561211	0.613699	0.583015	0.547768	0.480701	0.498998	1.04907	1.4332	0.955668	1.59466	1.1749	1.03951
BaRT2v18chr1HG003410	chr1H	12635964	12639895	-	-	0.649921	0.844918	0.756355	-	-	-	0.084194	0.875481	M24	-	-	-	0.157226	0.330509	0.219463	0.615129	0.307242	0.329172	0.707408	0.432767	0.563626	0.221333	0.160607	0.105936	0.410655	0.629087	0.771605	0.305865	0.673938	0.300142	0.847133	0	0.411113	0.385622	0.0759287	0.527237	0.641109	0.158568	0	0.381392	0.202123	0.824359	0.898754	0.255605
BaRT2v18chr1HG003420	chr1H	12652614	12668220	-	-	0.506788	0.688111	0.596152	-	-	-	0.18424	0.583218	M24	-	-	-	1.39561	1.65927	1.43665	3.43099	2.61855	2.10549	3.89983	1.26126	3.0308	0.384402	0.565094	1.038	2.70444	4.43483	3.65052	2.73817	2.19172	2.22295	3.91651	0.118726	2.64063	1.8787	1.08994	2.55986	2.94151	2.05754	0.609146	2.20558	0.723272	5.64994	4.07855	2.27733
BaRT2v18chr1HG003430	chr1H	12654507	12678086	-	-	0.828673	0.882397	0.826926	-	-	-	0.318988	0.505323	M9	-	-	-	0.389542	0.524823	0.329395	0.537922	0.178412	0.552154	1.23766	0.58454	0.715749	0.193228	0.626263	0.30525	0.649722	1.13377	1.01378	0.544834	0.30209	0.855605	1.06628	0.31553	0.70429	0.82217	0.627679	0.428752	0.636114	0.241298	0	0.492206	0.808144	1.0454	0.968467	0.656602
BaRT2v18chr1HG003440	chr1H	12678410	12694102	-	Reverse transcriptase	0.490269	0.683095	0.815455	-	-	-	-0.100056	0.854525	M26	HORVU.MOREX.r3.1HG0006820 / HORVU.MOREX.r3.1HG0006820	chr1H:14250861-14303895 / chr1H:14250861-14303895	Leucine-rich repeat receptor-like kinase / Leucine-rich repeat receptor-like kinase	0.14352	0.172347	0.0435122	0.236053	0.193479	0.118832	0.167544	0.173862	0.177187	0.0588294	0.137544	0.131173	0.135759	0.162507	0.157706	0.120183	0.360942	0.277456	0.430318	0.277878	0.44758	0.337925	0.403548	0.387262	0.478469	0.457489	0.00320077	0.0883939	0.12071	0.15464	0.124105	0.148807
BaRT2v18chr1HG003450	chr1H	12705836	12726158	-	-	0.354132	0.63766	0.653971	-	-	-	0.0921837	0.790623	M0	HORVU.MOREX.r3.1HG0006840	chr1H:14318423-14319464	Receptor-like protein kinase	11.5431	11.3103	6.71416	7.04823	7.92558	8.55273	8.44386	10.1814	8.89444	7.70157	9.66127	5.85584	7.59831	8.19418	12.1061	11.8799	11.2987	18.4806	15.0125	12.9289	4.91652	7.39006	9.67866	6.31957	5.78745	6.01617	7.22267	8.15902	12.4731	15.6103	11.3293	12.9666
BaRT2v18chr1HG003460	chr1H	12787228	12788560	-	-				-	-	-			NA	-	-	-	0	0	0	0	0	0	0	0	0	0	0	0	0	0	0	0	0	0	0	0	0	0	0	0	0	0	0	0	0	0	0	0
BaRT2v18chr1HG003470	chr1H	12789548	12796278	-	Truncated powdery mildew resistance protein Pm3;NB-ARC domain containing protein, expressed	0.045321	0.171189	0.353334	*	-	-	1.14677	0.0329168	M0	HORVU.MOREX.r3.1HG0006880	chr1H:14386781-14388886	NBS-LRR-like resistance protein	0.242773	0.0631986	0.0255398	0.122336	0.104488	0.101137	0.135794	0	0.0839258	0.452855	0.051854	0.106354	0.0456576	0.165795	0.154541	0.110755	0.125406	0.0917872	0.559557	0.307372	0.113541	0.253006	0.206537	0.218339	0.108237	0.353222	0	0.566052	0.198499	0.368418	0.554809	0.0417117
BaRT2v18chr1HG003480	chr1H	13008963	13010651	-	-				-	-	-			NA	-	-	-	0	0	0	0	0	0	0	0	0	0	0	0	0	0	0	0	0	0	0	0	0	0	0	0	0	0	0	0	0	0	0	0
BaRT2v18chr1HG003490	chr1H	13011087	13011769	-	-				-	-	-			NA	-	-	-	0	0	0	0	0	0	0	0	0	0	0	0	0	0	0	0	0	0	0	0	0	0	0	0	0	0	0	0	0	0	0	0
BaRT2v18chr1HG003500	chr1H	13011107	13012093	-	-				-	-	-			NA	-	-	-	0	0.128158	0	0	0	0	0	0	0	0	0.0733797	0.0263908	0	0	0	0.0272675	0.15841	0.449066	0	0.15137	0.0537283	0.0268643	0	0.053751	0	0	0	0	0	0	0	0
BaRT2v18chr1HG003510	chr1H	13017637	13017922	-	-				-	-	-			NA	-	-	-	0	0	0	0	0	0	0	0	0	0	0	0	0	1.18702	0	0	0	0	0	0	0	0	0	0	0	0	0	0	0	0	0	0
BaRT2v18chr1HG003520	chr1H	13037949	13056787	-	Protein MICRORCHIDIA 1;MORC family CW-type zinc finger protein 4	0.457178	0.824045	0.661597	-	-	-	-0.00235413	0.992816	M24	HORVU.MOREX.r3.1HG0007160	chr1H:14644239-14662881	MORC family CW-type zinc finger protein 4	6.04714	5.52045	3.90073	6.8124	5.89625	6.06004	6.26588	5.47117	8.13628	2.9667	4.82026	6.34707	4.86995	9.35553	9.86359	7.00351	12.8864	14.9794	17.9986	5.62464	6.94764	6.0329	4.63565	5.38314	5.24952	4.01002	5.44204	7.1291	6.02829	8.8254	8.0202	6.25317
BaRT2v18chr1HG003530	chr1H	13059157	13061423	-	Heme O synthase				-	-	-			NA	HORVU.MOREX.r3.1HG0007170	chr1H:14663880-14667754	Protoheme IX farnesyltransferase	0	0	0	0	0	0	0	0	0.0428871	0	0	0.18497	0	0.0421704	0.0587982	0.0424935	0	0	0	0	0.0209562	0	0	0	0	0	0	0	0	0	0	0
BaRT2v18chr1HG003540	chr1H	13108648	13109406	-	-	0.731873	0.695086	0.679084	-	-	-	-0.398958	0.206197	M9	-	-	-	32.0042	29.8583	22.8197	50.403	26.1784	33.0917	49.5377	28.3346	40.6147	4.79093	17.2299	22.5476	33.9774	42.5787	35.8861	29.2261	13.1652	17.057	20.3971	1.984	62.0457	48.6113	27.0386	45.3907	42.5325	26.4751	0	21.5318	18.4098	29.3592	34.931	15.5079
BaRT2v18chr1HG003550	chr1H	13109669	13115675	-	Glucose-6-phosphate isomerase;Glucose-6-phosphate isomerase, cytosolic	0.0761402	0.524502	0.390374	-	-	-	-0.804697	5.16677e-09	M3	HORVU.MOREX.r3.1HG0007200	chr1H:14710882-14717791	Glucose-6-phosphate isomerase	107.527	105.055	88.9556	98.4359	86.561	96.1905	102.906	96.9185	98.2375	94.5921	90.5905	93.1208	117.105	97.9274	95.5478	111.837	57.3588	62.6213	58.2175	34.4665	114.934	126.411	120.028	115.397	95.0116	105.912	60.924	77.2518	80.8114	87.9299	88.3943	92.6247
BaRT2v18chr1HG003560	chr1H	13119757	13124608	-	Phragmoplastin interacting protein 1;Zinc finger, CCHC-type, Nucleotide-binding alpha-beta plait domain, Zinc knuckle CX2CX4HX4C;28 kDa ribonucleoprotein;DNA-binding protein HEXBP;RNA-binding protein 34	0.444022	0.744847	0.607822	-	-	-	0.312363	0.436592	M2	HORVU.MOREX.r3.1HG0007230	chr1H:14722320-14726912	RNA binding protein	0.665749	0.490687	0.372305	0.826298	1.02185	0.421554	0.457038	0.618057	1.6537	0.877046	1.35798	1.59906	0.894473	1.45714	1.94763	1.40935	6.50626	6.31757	8.95197	6.2472	0.761783	0.994586	1.29007	1.27917	1.4523	1.35837	1.07805	1.35664	1.2553	3.12197	1.40565	1.38011
BaRT2v18chr1HG003570	chr1H	13129142	13130170	-	Zinc finger protein ZAT5;C2H2-type domain-containing protein				-	-	-			NA	HORVU.MOREX.r3.1HG0007240	chr1H:14731614-14732584	Zinc finger family protein	0	0.0968914	0	0	0	0	0	0	0	0	0.0231187	0	0	0	0	0	0	0	0	0	0	0	0	0	0	0	0	0	0.225792	0	0	0
BaRT2v18chr1HG003580	chr1H	13134733	13135988	-	-				-	-	-			NA	-	-	-	0	0	0	0	0	0	0	0	0	0	0	0	0	0	0	0	0	0	0	0	0	0	0	0	0	0	0	0	0	0.154394	0	0
BaRT2v18chr1HG003590	chr1H	13245613	13246268	-	-				-	-	-			NA	-	-	-	0	0	0	0	0	0	0	0	0	0	0	0	0	0	0	0	0	0	0	0	0	0	0	0	0	0	0	0	0	0	0	0
BaRT2v18chr1HG003600	chr1H	13250027	13253730	-	-	0.356203	0.517051	0.17923	-	-	-	0.351826	0.509283	M0	HORVU.MOREX.r3.1HG0007280	chr1H:14837063-14838448	Transmembrane protein, putative (DUF247)	0.185211	0.189881	0	0.174812	0.129795	0.326373	0.194284	0.058611	0.272888	0	0.516252	0.276264	0.135574	0.526313	0.276113	0.241871	0.407608	0.556505	0.314958	0.214995	0.255413	0.160618	0.212346	0.147223	0.106199	0.309513	0.381167	0.652965	0.321925	0.270502	0.266419	0.10478
BaRT2v18chr1HG003610	chr1H	13255125	13264604	-	-	0.517624	0.866895	0.557886	-	-	-	0.133366	0.662645	M2	HORVU.MOREX.r3.1HG0007290	chr1H:14841990-14851305	Armadillo/beta-catenin-like repeat protein	2.65947	2.18575	3.10755	2.58746	1.62892	2.55234	1.90604	1.77947	5.45745	4.23137	4.66088	5.75409	2.56519	3.97636	4.49558	3.45465	13.4114	21.5161	18.729	17.5666	2.85404	3.16304	3.5468	3.05952	3.47766	3.6608	9.79117	6.52184	4.90921	7.40229	4.16048	5.87171
BaRT2v18chr1HG003620	chr1H	13469059	13474607	-	Type I inositol polyphosphate 5-phosphatase 8;IPPc domain-containing protein				-	-	-			NA	HORVU.MOREX.r3.1HG0007360	chr1H:15080517-15084580	Type I inositol-1,4,5-trisphosphate 5-phosphatase 1	0.0175171	0.0676097	0	0	0	0.0248532	0.0262676	0	0	0	0	0.0173948	0	0	0	0	0	0.0234035	0.040615	0	0	0	0	0	0	0	0.00486093	0	0	0	0.0440655	0.00866426
BaRT2v18chr1HG003630	chr1H	13480039	13484087	-	TF-B3 domain-containing protein;B3 domain-containing protein	0.950922	0.611253	0.855811	-	-	-	1.72104	0.00160749	M1	HORVU.MOREX.r3.1HG0007370	chr1H:15090639-15094473	B3 domain-containing protein	0.0471049	0.0636329	0.119866	0.0886337	0.0645261	0.10694	0.0188356	0.107138	0.276664	0.177492	0.127568	0.0904656	0.0459591	0.098198	0.16634	0.0448507	3.26782	1.82637	3.36577	4.07846	0.0382812	0.21889	0.00702864	0.0856367	0.00943828	0.00917295	0	0.281762	0.254639	0.479928	0	0.171996
BaRT2v18chr1HG003640	chr1H	13837485	13843090	-	Calcium permeable stress-gated cation channel 1				-	-	-			NA	HORVU.MOREX.r3.1HG0007590	chr1H:15435759-15440879	ERD (Early-responsive to dehydration stress) family protein	0	0	0	0	0	0	0	0	0	0	0	0	0	0	0	0	0	0	0	0	0	0	0	0	0	0	0	0.0423476	0	0	0	0
BaRT2v18chr1HG003650	chr1H	13926827	13932605	-	Calcium-transporting ATPase 4, endoplasmic reticulum-type;Calcium pump1	0.0183009	0.320671	0.417722	*	-	-	0.786479	0.000670471	M8	HORVU.MOREX.r3.1HG0007600	chr1H:15528997-15534507	Calcium-transporting ATPase	5.47695	5.62043	3.867	8.18264	7.08113	6.3766	6.49923	5.71403	8.07457	2.63507	5.69857	9.86806	3.34241	11.3364	18.2321	8.97885	53.4595	28.2327	27.7279	44.2221	20.8131	33.8922	19.8816	18.755	23.3003	21.6831	9.28038	10.5984	7.98765	18.1459	10.8685	10.5232
BaRT2v18chr1HG003660	chr1H	14012598	14016980	-	-	0.0879423	0.161846	0.490169	-	-	-			M12	-	-	-	0.0531214	0.0233054	0	0.00970465	0.0754737	0.0502219	0.014486	0.0097963	0.0399746	0.0786336	0.0534721	0.11508	0.0659176	0.0295153	0.0137299	0.00992691	0.057477	0.0860471	0.03924	0.0277564	0.0196522	0.0146306	0.0513102	0	0.0580351	0.0611337	0	0	0.00395077	0.0644751	0.0243092	0.0143377
BaRT2v18chr1HG003670	chr1H	14035946	14038438	-	-	0.418822	0.617944	0.604219	-	-	-	-0.266743	0.610357	M2	HORVU.MOREX.r3.1HG0007690	chr1H:15759987-15762121	heat shock protein 70	0.278975	0.695395	0.211183	0.328807	0.182919	0.11014	0.301914	0.258253	0.265109	1.11244	0.51392	0.277133	0.0681928	0.710825	0.748704	0.167089	3.58027	6.84799	4.72103	5.81438	0.0619383	0.164551	0.583138	0.258641	0.536293	0.995644	0	0.408779	0.28515	0.638104	0.420263	1.10218
BaRT2v18chr1HG003680	chr1H	14183348	14189184	-	Putative hAT dimerization domain, ribonuclease H-like domain protein (Fragment);DUF659 domain-containing protein	0.31616	0.447085	0.395492	-	-	-	0.435152	0.360804	M5	-	-	-	0	0.0154637	0.02912	0.0160979	0.112236	0.060595	0.0681573	0.0415375	0.02076	0	0.0295902	0.0834979	0.0195193	0.122378	0.0425129	0.0576246	0.154522	0.00356783	0.192524	0.0771989	0.0490699	0.00808763	0.00776291	0.0579466	0.036091	0.00389962	0	0.0927724	0.00982853	0.0216321	0.189714	0.134898
BaRT2v18chr1HG003690	chr1H	14205248	14209897	-	-				-	-	-			NA	-	-	-	0	0	0	0	0	0	0	0	0	0	0	0	0	0	0	0	0	0	0	0	0	0	0	0	0	0	0	0	0	0	0	0
BaRT2v18chr1HG003700	chr1H	14404350	14405185	-	-	0.290956	0.672799		-	-	-	0.210714	0.543439	NA	-	-	-	0.201524	0	0.0304977	0	0	0.063729	0.100608	0.0338367	0.104571	0.0286526	0.185437	0.0333745	0.230233	0.0684867	0.0317969	0	0	0	0	0	0	0	0.259028	0	0	0	0	0	0.1922	0	0.0336858	0
BaRT2v18chr1HG003710	chr1H	14501960	14503776	-	-				-	-	-			NA	-	-	-	0	1.02651e-06	0	0	0	0	0	0	1.04173e-06	0	3.50882e-07	1.83033e-05	0	6.45101e-07	1.62711e-06	1.82451e-05	4.71e-06	0	7.05456e-06	1.67923e-06	1.0551e-07	0	1.94023e-06	5.02121e-06	0	0	0	1.39987e-07	0	3.01285e-06	2.30409e-05	0.000124906
BaRT2v18chr1HG003720	chr1H	14520141	14521329	-	-				-	-	-			NA	-	-	-	0	0	0	0	0	0	0	0	0	0	0	0	0	0	0	0	0	0	0	0	0	0	0	0	0	0	0	0	0	0	0	0
BaRT2v18chr1HG003730	chr1H	14530189	14530649	-	-				-	-	-			NA	-	-	-	0	0	0	0	0	0	0	0	0	0	0	0	0	0	0	0	0	0	0	0	0	0	0	0	0	0	0	0	0	0	0	0
BaRT2v18chr1HG003740	chr1H	14648850	14649455	-	-	0.0546755	0.166629	0.371202	-	-	-	-0.0367836	0.915859	M0	-	-	-	0	0.73555	0.760856	0	1.22442	0	0.456371	0.456453	0.795482	1.22846	1.39877	0.834517	1.27812	0.935452	0.432904	0.156177	1.06467	2.36827	7.69455	2.34479	0.0761891	0.774132	0.366934	1.78569	1.68934	0.445139	0	0.735867	0.997428	0.932408	1.36997	2.17417
BaRT2v18chr1HG003750	chr1H	14725998	14730462	-	-	0.0112123	0.129318	0.519276	*	-	-	0.42198	0.00953095	M1	HORVU.MOREX.r3.1HG0007840	chr1H:16439665-16444085	E3 UFM1-protein ligase 1-like protein	11.0071	13.5693	11.0327	10.2609	8.15292	8.54524	10.4886	10.9861	17.2966	9.74233	14.1615	19.2949	11.7808	19.6369	24.077	14.8489	29.6614	33.0009	45.2747	32.2487	11.8827	12.6953	10.0119	11.8008	9.0043	7.39185	28.8368	28.9968	19.7314	29.4727	21.3248	23.1841
BaRT2v18chr1HG003760	chr1H	14741568	14750403	-	E3 UFM1-protein ligase 1 homolog	0.492899	0.421676	0.687696	-	-	-	0.493523	0.00520322	M7	HORVU.MOREX.r3.1HG0007850	chr1H:16447982-16456600	E3 UFM1-protein ligase 1-like protein	6.79521	8.17276	6.14883	8.48137	7.29291	7.25532	8.54481	7.45693	11.9347	4.05201	6.24732	9.40599	6.40871	12.7703	15.5119	9.61946	15.4568	19.1593	24.6674	10.394	8.2941	6.92607	5.72262	5.73983	4.88416	3.61572	8.73629	12.8509	10.4273	16.2045	11.169	10.3719
BaRT2v18chr1HG003770	chr1H	14753315	14754212	-	-				-	-	-			NA	-	-	-	0	0	0	0	0	0	0	0	0	0	0	0	0	0	0	0	0	0	0	0	0	0	0	0	0	0	0	0	0	0	0	0
BaRT2v18chr1HG003780	chr1H	14837019	14841251	-	Protein trichome birefringence-like 11	0.245441	0.776915	0.782917	-	-	-	-0.0400707	0.867985	M3	HORVU.MOREX.r3.1HG0007900	chr1H:16529367-16533215	Protein trichome birefringence	48.5863	42.1085	51.1573	42.8246	38.0631	40.4049	42.4747	45.5084	53.4727	52.4567	57.4186	56.262	90.8767	94.1644	62.3786	89.5863	73.1377	21.4728	59.6477	22.3618	60.5328	69.3073	63.5159	77.2975	82.0666	64.9991	19.1392	52.292	44.4011	60.0853	111.971	93.0171
BaRT2v18chr1HG003790	chr1H	14840369	14845103	-	Nudix hydrolase domain-containing protein	0.661935	0.863278	0.742696	-	-	-	-0.0432848	0.938801	M2	HORVU.MOREX.r3.1HG0007910	chr1H:16533856-16537335	Nudix hydrolase 9	1.02595	0.759457	0.934028	0.551173	1.44499	0.903066	0.788461	0.84368	1.88601	1.84624	1.72247	1.91625	0.749232	1.58416	1.65055	1.52151	7.14542	9.05735	9.86362	7.09414	0.707141	0.876586	1.44262	0.916342	1.73688	1.68892	3.56051	2.08942	1.35831	3.73803	1.55822	2.13787
BaRT2v18chr1HG003800	chr1H	14851404	14851897	-	-				-	-	-			NA	-	-	-	0	0	0	0	0	0	0	0	0	0	0	0	0	0	0	0	0	0	0	0	0	0	0	0	0	0	0	0	0	0	0	0
BaRT2v18chr1HG003810	chr1H	14851447	14851897	-	-				-	-	-			NA	-	-	-	0	0	0	0	0	0	0	0	0	0	0	0	0	0	0	0	0	0	0	0	0	0	0	0	0	0	0	0	0	0	0	0
BaRT2v18chr1HG003820	chr1H	14852233	14852609	-	-				-	-	-			NA	-	-	-	0	0	0	0	0	0	0	0	0	0	0	0	0	0	0	0	0	0	0	0	0	0	0	0	0	0	0	0	0	0	0	0
BaRT2v18chr1HG003830	chr1H	14941895	14942351	-	-				-	-	-			NA	-	-	-	0	0.287865	0	0.10278	0.100598	0	0	0.098708	0	0	0	0	0	0	0.0940211	0	0	0.176271	0	0	0	0	0	0	0.501637	0	0	0	0	0	0	0
BaRT2v18chr1HG003840	chr1H	14952813	14953046	-	-			0.925053	-	-	-			NA	-	-	-	0	6.58319	0	0	0	0	0	0	0.610267	0	1.09959	0	6.53604	2.83612	0.534633	0	10.9956	2.53334	3.9766	3.75275	0	1.17844	0	0	0	2.82265	0	0	0	0	2.86929	4.0297
BaRT2v18chr1HG003850	chr1H	15048073	15052187	-	Glycosyltransferase-like KOBITO 1;Glycosyltransferase family 92 protein	0.938577	0.821581	0.597529	-	-	-	0.217946	0.575613	M0	HORVU.MOREX.r3.1HG0008070	chr1H:16849242-16850512	Glycosyltransferase-like KOBITO 1	1.93881	1.43887	1.85429	1.82872	0.79683	1.64105	1.86424	1.82789	2.13274	1.03739	1.7343	1.89886	1.4289	2.01521	3.3872	1.82634	4.3203	3.42959	5.40058	2.01985	1.2628	1.21992	1.11779	1.20751	1.38056	0.640385	2.69411	3.00482	2.75222	4.56768	2.58016	2.04436
BaRT2v18chr1HG003860	chr1H	15053935	15055796	-	Glycosyltransferase		0.278213		-	-	-			M0	HORVU.MOREX.r3.1HG0008080	chr1H:16855132-16857094	Glycosyltransferase	0	0	0.0735927	0	0	0.114971	0.0404721	0.177615	0.125811	0.150255	0	0.0536218	0	0	0	0	5.73344	21.5701	17.5315	0.4589	0	0	0	0	0	0	0	0.109069	0.0220804	0	0	0.0400379
BaRT2v18chr1HG003870	chr1H	15054232	15055949	-	-				-	-	-			NA	-	-	-	0	0	0	0	0	0	0	0	0	0	0	0	0	0	0	0	0	0.4543	0.300853	0	0	0	0	0	0	0	0	0	0	0	0	0
BaRT2v18chr1HG003880	chr1H	15634232	15634456	-	-				-	-	-			NA	-	-	-	0	0	0	0	0	0.496165	0	0	0	0	0	0	0	0	0	0	0	0	0	0	0	0	0	0	0	0	0	0	0	0	0	0
BaRT2v18chr1HG003890	chr1H	15643882	15645843	-	Indole-2-monooxygenase;Putative ferulate 5-hydroxylase;Indolin-2-one monooxygenase	1.35541e-05	0.000987532	0.000132563	**	**	**	-2.45652	8.2646e-07	M3	-	-	-	1.92441	2.18459	2.99993	3.00272	4.93284	3.47339	3.68193	3.22262	0.304535	0.462068	0.295758	0.464903	0.8843	0.614329	0.319723	0.453136	2.65137	12.0405	9.41583	0.242453	0.444726	0.709246	0.387103	0.245494	0.0803712	0.30225	0	0.324017	0.524762	0.664558	0.23075	0.982848
BaRT2v18chr1HG003900	chr1H	15648910	15650686	-	Cinnamyl alcohol dehydrogenase;Cinnamyl-alcohol dehydrogenase	0.00163788	0.00316314	0.0352256	**	**	*	-3.48258	4.81069e-07	M0	HORVU.MOREX.r3.1HG0008130	chr1H:17316873-17318727	Alcohol dehydrogenase, putative	2.62295	3.48	3.54503	4.37993	6.52931	3.74039	4.40682	4.67615	0.730259	0.420696	0.453292	0.667573	0.560416	0.116925	0.0776551	0.363777	13.1359	42.1555	28.7708	4.45509	0.681537	1.40832	0.0474678	0.198827	0.180762	0.430897	0	1.4435	1.2737	1.10523	1.17	1.55556
BaRT2v18chr1HG003910	chr1H	15651885	15654452	-	-	0.339923	0.307465	0.409056	-	-	-	0.0324042	0.95846	M4	-	-	-	0.35603	0.701397	0.465716	0.535954	0.310858	0.4601	0.162454	0.404673	1.37977	0.203863	1.77325	0.558495	0.473965	0.657288	0.478458	0.548664	2.27084	2.17398	3.14711	1.07321	0.216449	0.654397	0.463221	0.544796	0.265963	0.293518	0	0.365129	0.218767	0.0848525	0.40147	0.990139
BaRT2v18chr1HG003920	chr1H	15652188	15654034	-	Glycosyltransferase	0.0371614	0.000164077	0.226646	*	**	-	-0.858068	4.01379e-05	M4	HORVU.MOREX.r3.1HG0008140	chr1H:17320177-17322038	Glycosyltransferase	71.1487	64.6399	45.8314	80.4406	75.964	74.6267	78.4488	71.6449	90.8615	20.7466	58.881	68.4853	72.1201	43.2571	34.131	58.4115	124.629	161.587	217.28	34.8759	57.2108	56.87	54.5851	51.8618	62.0532	50.9943	7.05434	35.7261	51.6115	38.7037	52.1686	55.0287
BaRT2v18chr1HG003930	chr1H	15654900	15655969	-	-	0.00636389	0.631465	0.0698637	**	-	-	-0.743469	0.0426419	M6	-	-	-	2.35551	1.88324	3.18094	1.50589	1.97202	2.09587	2.98553	4.27561	3.2035	2.87462	0.522535	1.61033	2.6717	2.59796	2.52278	2.41309	0.284083	0.76759	1.01695	0	2.17451	0.301234	1.91909	1.9756	0.0757629	0.0910645	0	2.71618	0.933566	0.00582352	5.73923	5.12662
BaRT2v18chr1HG003940	chr1H	15654994	15656178	-	-	0.051245	0.687801	0.460098	-	-	-	-0.70917	0.160615	M3	-	-	-	2.02503	3.03917	0.663325	1.44056	1.14437	1.93858	1.8446	1.20653	0.157923	2.86533	2.94226	1.82159	1.73859	2.40108	2.43322	4.13936	0	0.23744	0	0	1.81198	1.29614	1.65967	2.57218	2.17061	2.43666	3.60462	2.30279	1.94488	2.21142	2.74633	2.59794
BaRT2v18chr1HG003950	chr1H	15814213	15816612	-	4-hydroxyphenylacetaldehyde oxime monooxygenase				-	-	-			M2	-	-	-	0	0	0	0	0	0	0	0	0	0	0	0.0203716	0	0	0	0	2.1882	6.85773	4.51474	0.221702	0	0	0	0	0	0	0	0	0	0	0	0.0268855
BaRT2v18chr1HG003960	chr1H	15814227	15818982	-	-	0.0101602	0.0952452	0.0891242	*	-	-	-1.21465	0.0246026	M10	-	-	-	0.626768	0.659374	0.407498	0.192402	0.348562	0.395015	0.661528	0.534237	0.490871	0.857991	0.562291	0.531842	0.729857	0.41668	0.230998	0.858942	0.136411	0.0651328	0.0218987	0	0.588847	0.421953	0.512922	0.386659	0.30947	0.283978	0.339165	0.556129	0.45579	0.410647	0.841387	1.21862
BaRT2v18chr1HG003970	chr1H	15840526	15843637	-	-				-	-	-			NA	-	-	-	0	0	0	0	0	0	0	0	0	0	0	0	0	0	0	0	0	0.0362128	0.0708327	0	0	0	0	0	0	0	0	0	0	0	0	0.0133327
BaRT2v18chr1HG003980	chr1H	15841693	15843581	-	Indole-2-monooxygenase-like;Putative ferulate 5-hydroxylase;Indolin-2-one monooxygenase			0.326947	-	-	-			M0	-	-	-	0.0911507	0	0	0.104923	0	0	0.130148	0	0	0	0	0	0.114407	0	0	0.0668872	0.426532	0.405441	0.556822	0	0.0792925	0.0394723	0	0	0	0	0	0	0	0	0.0916668	0
BaRT2v18chr1HG003990	chr1H	16201229	16203879	-	-				-	-	-			NA	-	-	-	0	0	0	0	0	0	0	0	0	0	0	0	0	0	0	0	0	0	0	0	0	0	0	0	0	0	0	0	0	0	0	0
BaRT2v18chr1HG004000	chr1H	16201394	16203649	-	Tyrosine N-monooxygenase				-	-	-			NA	-	-	-	0	0	0	0	0	0	0	0	0	0	0	0	0	0	0	0	0	0	0	0	0	0	0	0	0	0	0	0	0	0	0	0
BaRT2v18chr1HG004010	chr1H	16412842	16414455	-	-				-	-	-			NA	-	-	-	0	0	0	0	0	0	0	0	0	0	0	0	0	0	0	0	0	0	0	0	0	0	0	0	0	0	0	0	0	0	0	0
BaRT2v18chr1HG004020	chr1H	16412852	16414423	-	DJ-1 protein homolog E;DJ-1 protein homolog F;Intracellular protease, PfpI family protein, expressed;Class I glutamine amidotransferase-like superfamily protein;DJ-1 protein-like protein E-like				-	-	-	-0.22537	0.514542	NA	HORVU.MOREX.r3.1HG0008290	chr1H:17991113-17992509	Intracellular protease 1	0.0376448	0	0.553213	0.108688	0	0	0	0.133197	0	0	0	0	0	0	0.017831	0	0.0891671	0.38369	0.350602	0.119796	0	0	0	0	0	0	0	0	0	0	0	0
BaRT2v18chr1HG004030	chr1H	16556599	16566726	-	Protein DETOXIFICATION				-	-	-			NA	HORVU.MOREX.r3.1HG0008310	chr1H:19430465-19441274	Protein DETOXIFICATION	0	0	0	0	0	0	0	0	0	0	0	0	0	0	0	0	0	0	0	0	0	0	0	0	0	0	0	0	0	0	0	0
BaRT2v18chr1HG004040	chr1H	16569335	16571542	-	Protein kinase domain-containing protein				-	-	-			NA	HORVU.MOREX.r3.1HG0008320	chr1H:19443925-19446693	receptor kinase 1	0	0	0	0	0	0	0	0	0	0	0	0	0	0	0	0	0	0	0	0	0	0	0	0	0	0	0	0	0	0	0	0
BaRT2v18chr1HG004050	chr1H	16660642	16660942	-	-				-	-	-			NA	-	-	-	0	0	0	0	0	0	0	0	0	0	0	0	0	0	0	0	0	0	0	0	0	0	0	0	0	0	0	0	0	0	0	0
BaRT2v18chr1HG004060	chr1H	16727661	16728187	-	-				-	-	-			NA	-	-	-	0	0	0	0	0	0	0	0	0	0	0	0	0	0	0	0	0	0	0	0	0	0	0	0	0	0	0	0	0	0	0	0
BaRT2v18chr1HG004070	chr1H	16825947	16830032	-	-	0.0966327	0.332509	0.25854	-	-	-	-0.89035	0.0560043	M19	HORVU.MOREX.r3.1HG0008380	chr1H:19594397-19598333	methyl-coenzyme M reductase II subunit gamma, putative (DUF3741)	0.26743	0.309609	0.291677	0.479643	0.300613	0.651192	0.387694	0.338911	0.31828	0.0916473	0.123359	0.289475	0.0521629	0.326861	0.335795	0.320539	0.194191	0.363297	0.209413	0.0639978	0.407796	0.263351	0.240725	0.413354	0.314737	0.192003	0	0.0756772	0.016408	0.154619	0.100939	0.0529221
BaRT2v18chr1HG004080	chr1H	16832583	16844033	-	F-box domain-containing protein	0.36283	0.684244	0.622623	-	-	-	0.67662	0.0348865	M1	HORVU.MOREX.r3.1HG0008390 / HORVU.MOREX.r3.1HG0008400	chr1H:19603792-19604238 / chr1H:19605799-19607123	FG-GAP repeat-containing protein / F-box family protein	0.259056	0.645747	0.156948	0.630153	0.549477	0.347215	0.463953	0.49197	0.749196	0.258902	0.405778	0.943293	0.358148	0.995015	0.904312	0.490233	1.50766	2.00168	2.35148	1.43291	0.302172	0.276585	0.78198	0.272586	0.335387	0.329691	0.928615	0.968362	0.68045	1.50565	0.836091	0.842519
BaRT2v18chr1HG004090	chr1H	16970571	16971415	-	PMEI domain-containing protein;Pectinesterase inhibitor				-	-	-			NA	HORVU.MOREX.r3.1HG0008410	chr1H:19734460-19735056	Pectinesterase inhibitor	0	0	0	0	0	0	0	0	0	0	0	0	0	0	0	0	0	0	0	0	0	0	0	0	0	0	0	0	0	0	0	0
BaRT2v18chr1HG004100	chr1H	17019457	17024893	-	Dehydroascorbate reductase;Putative glutathione S-transferase DHAR4;S-crystallin;Glutathione S-transferase DHAR2;Chloride intracellular channel 6	1.10244e-07	0.859204	3.67788e-05	**	-	**	1.90705	8.31591e-28	M0	HORVU.MOREX.r3.1HG0008440	chr1H:19818871-19824392	Glutathione S-transferase	126.466	148.348	95.5723	100.794	160.617	137.538	137.427	138.314	422.164	207.783	385.553	438.725	203.105	301.524	245.114	293.888	895.436	1269.9	990.63	511.255	148.408	186.691	227.79	189.634	146.61	131.235	459.7	462.767	411.263	392.643	213.678	378.467
BaRT2v18chr1HG004110	chr1H	17033402	17036310	-	Glutelin type-A 1;11S globulin seed storage protein 2	0.149413	0.336804	0.177815	-	-	-	0.208647	0.207262	M0	HORVU.MOREX.r3.1HG0008450	chr1H:19832954-19835880	11S globulin seed storage protein 2	59.9071	60.4551	60.5393	52.055	49.0524	44.9058	57.2156	62.5217	77.5709	43.3674	59.5893	87.129	74.452	86.194	62.2309	65.0631	153.764	131.538	168.124	67.1076	53.5371	40.0616	46.0351	41.8114	40.2028	35.3957	81.2956	122.848	66.0239	123.611	84.2701	97.6725
BaRT2v18chr1HG004120	chr1H	17163886	17166300	-	-				-	-	-			NA	-	-	-	0	0	0	0	0	0	0	0	0	0	0	0	0	0	0	0	0	0	0	0	0	0	0	0	0	0	0	0	0	0	0	0
BaRT2v18chr1HG004130	chr1H	17304531	17310157	-	Beta-N-acetylhexosaminidase	0.0555131	0.236147	0.0836982	-	-	-	0.0550962	0.771495	M0	HORVU.MOREX.r3.1HG0008510	chr1H:20122264-20128040	Beta-hexosaminidase	20.7609	18.9032	18.6885	21.9957	21.877	17.747	21.8244	19.3143	25.1878	22.3617	19.4338	25.706	18.1678	23.1577	27.7403	19.3538	41.4374	48.6082	53.3998	44.9711	20.281	18.0639	17.9818	15.1233	12.357	12.1215	33.5976	26.6063	24.4234	32.7357	25.3702	24.3131
BaRT2v18chr1HG004140	chr1H	17311177	17316861	-	Protein-tyrosine-phosphatase MKP1	0.245193	0.407122	0.478897	-	-	-	0.551639	0.000568725	M0	HORVU.MOREX.r3.1HG0008520	chr1H:20130667-20134704	Dual specificity phosphatase	3.76344	3.55699	4.20559	5.02639	4.15877	3.75674	4.54926	4.60382	4.86055	2.50523	2.55912	3.37527	2.94513	5.91808	7.53366	4.70366	8.69445	9.86274	14.2654	7.58528	3.33505	2.05731	2.33144	2.69682	1.90175	1.20822	4.43771	6.96117	3.61181	7.75543	7.32818	6.23436
BaRT2v18chr1HG004150	chr1H	17320354	17320601	-	-				-	-	-			NA	-	-	-	0	0	0	0	0	0	0	0	0	0	0	0	0	0	0.49774	0	0	0	0	0	0	0	0	0	0	0	0	0	0	0	0	0
BaRT2v18chr1HG004160	chr1H	17321741	17323367	-	-	0.929602	0.787082		-	-	-			NA	-	-	-	0.0563307	0.0407655	0	0.0567545	0	0	0	0.0142525	0	0.0602548	0.0778967	0	0.01375	0.114782	0.0800561	0.0578669	0.0139799	0.150472	0.423738	0	0.0714419	0	0.040783	0.0569204	0.0564557	0	0	0	0	0.175009	0	0.139232
BaRT2v18chr1HG004170	chr1H	17480424	17481241	-	-				-	-	-			NA	-	-	-	0	0	0	0	0	0	0	0	0	0	0	0	0	0	0	0	0	0	0	0	0	0	0	0	0	0	0	0	0	0	0	0
BaRT2v18chr1HG004180	chr1H	17523718	17524732	-	-				-	-	-			NA	-	-	-	0	0	0	0	0	0	0	0	0	0	0	0	0	0	0	0	0	0	0	0	0	0	0	0	0	0	0	0	0	0	0	0
BaRT2v18chr1HG004190	chr1H	17583160	17588433	-	MADS-box transcription factor 27;Agamous-like MADS-box protein AGL16;K-box domain-containing protein				-	-	-			NA	HORVU.MOREX.r3.1HG0008600	chr1H:20382140-20387164	Agamous MADS-box transcription factor	0	0	0	0	0	0	0	0	0	0	0	0	0	0	0	0	0	0	0.0242287	0	0	0	0	0	0	0	0	0	0	0	0	0.0757821
BaRT2v18chr1HG004200	chr1H	17655919	17662957	-	Agamous-like MADS-box protein AGL16;agamous-like MADS-box protein AGL21 isoform X2;MADS-box transcription factor 27;MADS-box protein 14;ABC transporter G family member 16-like;MADS-box transcription factor, plant				-	-	-			NA	HORVU.MOREX.r3.1HG0008610 / HORVU.MOREX.r3.1HG0008610	chr1H:20454437-20460812 / chr1H:20454437-20460812	Agamous MADS-box transcription factor / Agamous MADS-box transcription factor	0	0.0347891	0	0	0	0	0.0120124	0.0243379	0	0.0617256	0.0221632	0.0119352	0.0234608	0.0122433	0.0569361	0.0123472	0	0	0.0139177	0	0	0	0	0	0	0	0	0	0	0.128089	0	0.0118846
BaRT2v18chr1HG004210	chr1H	17747875	17754269	-	UDP-galactose/UDP-glucose transporter 5;UDP-galactose/UDP-glucose transporter 5B;Adenosine 3'-phospho 5'-phosphosulfate transporter;UAA transporter	0.345127	0.503018	0.693148	-	-	-	0.165088	0.637352	M0	HORVU.MOREX.r3.1HG0008620	chr1H:20536896-20542634	UDP galactose transporter-related protein	3.91929	3.88259	5.67439	2.54115	3.59268	3.53128	2.59334	3.38223	4.28981	4.73644	4.4582	3.94796	2.69675	6.13806	6.53016	3.66166	8.64068	8.00249	10.6349	7.46034	2.92511	2.85814	3.11856	2.90463	2.70857	2.15089	5.7205	6.37314	5.06109	7.47949	4.01546	5.04149
BaRT2v18chr1HG004220	chr1H	17797363	17798334	-	-	0.627013	0.720058	0.469635	-	-	-			M4	-	-	-	0	0	0	0.437684	0	0	0	0.249881	0.138256	0.180938	0.167502	0.619212	0.0639181	0.0980272	0	0.0433694	0	0.302168	0	0.157537	0	0.474268	0	0	0.0652844	0.362031	0.0248799	0	0	0	0.266013	0.211053
BaRT2v18chr1HG004230	chr1H	17797477	17798259	-	7,8-dihydroneopterin aldolase	0.00439136	0.665711	0.0138152	**	-	*	-0.950239	0.000255886	M4	HORVU.MOREX.r3.1HG0008640	chr1H:20591330-20591869	7,8-dihydroneopterin aldolase	33.7151	25.9145	37.9922	33.1748	32.9579	25.3087	25.4411	24.087	27.2696	55.1432	24.2181	21.9337	34.7615	19.5754	16.5769	17.653	11.3382	26.3941	20.1576	8.09585	24.107	22.9981	23.3101	24.0595	29.9525	30.9962	63.8537	20.6235	26.1127	18.6386	31.1489	19.9017
BaRT2v18chr1HG004240	chr1H	17798510	17804268	-	YTH domain-containing protein;Evolutionarily conserved C-terminal region 5	0.41763	0.674081	0.617465	-	-	-	0.330376	0.0749599	M17	HORVU.MOREX.r3.1HG0008650	chr1H:20592129-20598014	Evolutionarily conserved C-terminal region 2	12.3325	12.7694	8.3306	12.2486	12.4155	8.61997	14.0671	11.8392	15.0855	3.39286	10.0577	14.3494	10.0869	19.031	21.4804	14.4129	35.019	32.9851	53.3101	26.5678	15.4078	11.1333	8.62276	11.0347	8.91164	6.80182	12.8712	19.5217	14.4958	23.2603	19.2733	18.1738
BaRT2v18chr1HG004250	chr1H	18012465	18017806	-	Laccase				-	-	-			NA	HORVU.MOREX.r3.1HG0008790	chr1H:20738812-20744561	Laccase	0.0219336	0.0952379	0.0697635	0.0662351	0	0.0311277	0.043849	0	0.034064	0	0	0.0326727	0.0749181	0	0	0.0225357	0	0	0	0	0.0890888	0	0.0211773	0.0110782	0.0219767	0	0	0.0265905	0	0	0	0.0650772
BaRT2v18chr1HG004260	chr1H	18064569	18065728	-	citrate-binding protein-like;Citrate-binding protein, putative;Citrate binding protein, putative, expressed	0.202453	0.666487	0.489743	-	-	-	1.83744	0.0313814	M0	HORVU.MOREX.r3.1HG0008810	chr1H:20811961-20813098	Citrate-binding protein	0	0.263947	0	0.0923047	1.76844	0.201768	0.273172	0.735428	0.441456	0.207534	0.0559529	0.452986	0.357014	0.402823	1.15117	0.467804	0.543951	0.162221	0.559763	0.48998	0.583432	0.368948	0.146533	1.29202	0.457312	0.384493	0	1.25061	0.124244	0.0268537	0.335458	0.449965
BaRT2v18chr1HG004270	chr1H	18069241	18071934	-	-	0.483592	0.537884	0.874492	-	-	-	-0.655652	1.80251e-05	M16	HORVU.MOREX.r3.1HG0008820	chr1H:20816773-20819499	RNA polymerase II transcription factor SIII (Elongin) subunit A	17.8347	15.2012	18.852	19.0808	17.3265	17.1329	22.1991	17.6892	16.2844	18.8961	12.1736	15.0025	18.6761	15.6675	16.9386	15.9955	39.3577	31.3126	40.3465	30.7905	19.1952	15.492	16.1525	18.5306	13.5136	12.4955	13.4972	15.4437	11.8869	20.1671	14.9696	18.5308
BaRT2v18chr1HG004280	chr1H	18090809	18091311	-	-	0.602131	0.839633	0.582354	-	-	-	-0.0633469	0.909539	M0	-	-	-	1.85991	1.79833	0.618758	3.12945	3.43826	1.13059	4.49626	1.42521	2.8309	0	0.916119	1.8279	0.490785	2.37161	3.61282	2.43346	1.64309	6.73005	3.14463	1.0131	2.51932	0.878043	0.806526	1.40404	0.384831	0.559697	0	2.8561	3.34457	1.81914	3.4493	1.61306
BaRT2v18chr1HG004290	chr1H	18097541	18099766	-	ENT domain-containing protein				-	-	-			NA	HORVU.MOREX.r3.1HG0008840	chr1H:20849423-20850848	Plant tudor-like RNA-binding protein	0	0	0	0	0	0	0	0	0	0	0	0	0	0	0	0	0	0	0	0	0	0	0	0	0	0	0	0	0.0201266	0	0	0
BaRT2v18chr1HG004300	chr1H	18204672	18210469	-	-	0.564748	0.598031	0.150044	-	-	-	0.174202	0.302935	M22	-	-	-	2.01993	2.17052	2.28861	2.19826	1.8678	2.0577	2.29883	1.78918	2.96884	1.68612	1.92704	2.41957	1.74697	2.87767	3.96516	2.62538	4.07517	4.36304	5.0044	2.21828	2.38837	2.01535	1.33217	1.83347	1.57999	1.23073	3.30019	4.10173	2.93836	5.11515	3.97151	2.31049
BaRT2v18chr1HG004310	chr1H	18221443	18222940	-	-	0.766449	0.847122	0.707441	-	-	-			M3	HORVU.MOREX.r3.1HG0008860	chr1H:20930172-20931473	Clavata3/ESR (CLE) gene family member	0.0933354	0	0	0.219516	0.518692	0.132533	0.124367	0.015738	0.209478	0	0.186406	0.278101	0.0303838	0.0950978	0.0589516	0.111852	0.0463337	0	0	0	0.236656	0.393026	0.15015	0.157211	0.327439	0.242305	0	0.0879723	0	0.0276054	0.203304	0.0153773
BaRT2v18chr1HG004320	chr1H	18232047	18237087	-	Nuclear protein-like;Coiled-coil domain-containing protein 130;coiled-coil domain-containing protein 130-like;Coiled-coil domain-containing protein 94;Coiled-coil domain-containing protein, putative	0.00223778	0.108688	0.0400545	**	-	*	-0.205322	0.144358	M6	HORVU.MOREX.r3.1HG0008890	chr1H:20940545-20945608	Coiled-coil domain-containing protein, putative	65.9945	58.5387	62.9048	59.6375	57.6512	51.8266	59.6061	55.6513	84.0819	41.0931	59.6302	80.9148	52.988	83.6874	91.0029	73.8634	77.2448	87.1636	99.0857	59.2961	68.3051	64.733	54.2426	48.269	45.952	48.1218	71.6946	82.1541	69.2139	85.0766	89.9033	85.7587
BaRT2v18chr1HG004330	chr1H	18278286	18280001	-	-				-	-	-			NA	-	-	-	0	0	0	0	0	0	0	0	0	0	0	0	0	0	0	0	0	0	0	0.0504829	0	0	0	0	0	0	0	0	0	0	0	0
BaRT2v18chr1HG004340	chr1H	18337425	18338303	-	-				-	-	-			NA	HORVU.MOREX.r3.1HG0008930	chr1H:21043962-21044462	Rho GTPase activation protein (RhoGAP) with PH domain-containing protein	0	0	0	0	0	0	0	0	0	0	0	0	0	0	0	0	0	0	0	0	0	0	0	0	0	0	0	0	0	0	0	0
BaRT2v18chr1HG004350	chr1H	18337460	18338253	-	-				-	-	-			NA	-	-	-	0	0	0	0	0	0	0	0	0	0	0	0	0	0	0	0	0	0	0	0	0	0	0	0	0	0	0	0	0	0	0	0
BaRT2v18chr1HG004360	chr1H	18535374	18537498	-	Histone-lysine N-methyltransferase family member SUVH9;Histone-lysine N-methyltransferase family member SUVH2;Histone H3 (Lys9) methyltransferase SUV39H1/Clr4, required for transcriptional silencing	0.423762	0.70623	0.655123	-	-	-	-0.476014	0.285304	M5	HORVU.MOREX.r3.1HG0008950	chr1H:21241389-21243784	Histone-lysine N-methyltransferase	0.618743	0.597031	0.253036	0.560436	0.322994	0.253655	0.226785	0.647654	0.277585	0.0353197	0.380416	0.727097	0.150944	0.210098	0.625378	0.38145	0.695875	1.19396	1.49363	0.936421	0.251361	0.291706	0.288759	0.156246	0.0723245	0.572317	0.754709	0.608459	0.455508	0.769731	0.280111	0.0917971
BaRT2v18chr1HG004370	chr1H	18663783	18665332	-	-				-	-	-			NA	-	-	-	0	0	0	0	0	0	0	0	0	0	0	0	0	0	0	0	0	0	0	0	0	0	0	0	0	0	0	0	0	0	0	0
BaRT2v18chr1HG004380	chr1H	18682659	18684890	-	Kinetochore protein like	0.365415	0.685274	0.567652	-	-	-	0.178115	0.698426	M0	HORVU.MOREX.r3.1HG0008980	chr1H:21387412-21389155	TOX high mobility group box protein, putative (DUF1635)	1.33714	1.91444	0.762406	1.07761	1.5912	1.4347	1.85841	1.42909	2.92495	3.19961	2.15926	4.37348	0.658078	2.86336	1.63708	1.7866	4.89005	5.97964	7.15474	13.4045	0.0724456	0.604287	0.420328	0.720593	0.352414	0.290846	7.77842	8.3453	5.69377	5.33657	1.85513	3.1971
BaRT2v18chr1HG004390	chr1H	18682682	18685242	-	-	0.0125182	0.739906	0.0123624	*	-	*	0.623183	0.14521	M0	-	-	-	0.682312	0.208749	0.842431	0.833343	0.632693	0.499418	0.243207	0.136207	1.59764	0.703093	1.35561	1.59071	1.05759	0.754721	0.776535	0.509122	0.902085	2.10938	1.18092	2.31818	0.397071	0.252461	0.250964	0.266677	0.148426	0.57759	2.40007	1.63081	1.4708	2.49442	1.26724	0.698575
BaRT2v18chr1HG004400	chr1H	18783220	18784609	-	-	0.321901	0.615691	0.0385533	-	-	*	-0.0398644	0.922989	M3	-	-	-	14.8977	8.70844	11.1311	10.8046	9.11246	12.9746	11.5163	12.5706	4.56017	5.90495	12.002	15.0109	7.96185	9.44062	9.7553	10.8716	5.7131	8.9449	9.37738	0	6.84396	6.91875	9.64291	8.16879	9.78979	9.47837	3.47007	14.3489	20.929	10.7192	6.01026	9.06967
BaRT2v18chr1HG004410	chr1H	18783301	18784546	-	Transcription factor MYB48;Myb-related protein MYBAS2;Transcription factor MYB59;myb-related protein MYBAS1;MYB transcription factor	0.296992	0.174203	0.14178	-	-	-	0.23552	0.30846	M0	HORVU.MOREX.r3.1HG0009050	chr1H:21488716-21489588	MYB transcription factor	165.581	259.976	175.106	176.226	205.474	210.012	183.966	199.475	154.015	133.95	212.677	175.346	113.726	211.433	279.02	157.478	113.596	168.073	121.314	154.459	174.44	151.574	163.925	175.409	154.537	244.24	165.903	215.119	368.627	329.61	141.191	118.455
BaRT2v18chr1HG004420	chr1H	18803210	18805198	-	-				-	-	-			NA	-	-	-	0	0	0	0	0	0	0	0	0.0306349	0	0	0	0	0.0150671	0.014011	0	0	0	0.0171103	0	0	0	0	0	0	0	0.00817525	0	0	0	0	0
BaRT2v18chr1HG004430	chr1H	19070812	19074015	-	-	0.439729	0.781671	0.55948	-	-	-	0.92776	0.0010919	M0	HORVU.MOREX.r3.1HG0009120	chr1H:21742867-21745553	cDNA clone:J013058P10, full insert sequence	1.88428	1.42945	1.30071	1.38463	1.50827	1.20399	0.995076	1.0261	2.40589	1.6016	1.0903	1.26477	0.862645	2.98052	2.22261	2.00985	3.15952	2.56182	2.92159	1.9977	2.07936	1.99642	2.05787	1.79494	1.73992	1.17775	0.582574	1.22861	1.01535	1.36156	1.86882	1.87679
BaRT2v18chr1HG004440	chr1H	19079273	19079648	-	-	0.369791	0.659314	0.555401	-	-	-	0.746974	0.185922	M0	-	-	-	2.3433	0	5.45092	1.40978	5.35688	0.645506	1.16315	1.14683	3.16205	1.26036	6.07472	5.17053	1.33124	6.84292	5.0616	5.79526	8.37355	2.66033	0.555502	4.53555	1.14875	3.75421	3.53107	3.60747	1.86087	2.76048	0	5.61442	8.88493	5.30176	0.164989	5.88585
BaRT2v18chr1HG004450	chr1H	19172487	19181014	-	DnaJ subfamily B member 12;Curved DNA-binding protein				-	-	-			NA	HORVU.MOREX.r3.1HG0009210	chr1H:22084321-22088312	Chaperone protein dnaJ	0	0	0	0.0233605	0	0	0	0	0.0192456	0	0.020902	0	0.0696004	0	0	0.00477941	0.0322841	0	0.0161943	0	0.0141892	0.00469592	0	0.0234718	0.00931363	0	0	0	0.00380426	0	0	0.00920414
BaRT2v18chr1HG004460	chr1H	19286865	19306115	-	-	0.419666	0.766125	0.578211	-	-	-	0.23247	0.677106	M20	-	-	-	0.0179436	0.0779129	0.0978594	0.157742	0.157723	0.122985	0.0538255	0.0591538	0.0928285	0.153784	0.12832	0.182617	0.161976	0.219292	0.144545	0.13832	0.129024	0.159863	0.0260559	0.210591	0.0365032	0.0679506	0.190654	0.0498138	0.0943385	0.056788	0	0.108828	0.0990883	0.191643	0.0677459	0.186465
BaRT2v18chr1HG004470	chr1H	19339699	19343188	-	-	0.330837	0.795987	0.620084	-	-	-	0.441267	0.366167	M1	HORVU.MOREX.r3.1HG0009360	chr1H:22297960-22301225	WRKY family transcription factor family protein	0.0522991	0	0.166335	0.0131692	0	0	0.026136	0	0.180332	0	0.113928	0.168805	0.229751	0.072595	0.0619405	0.104501	1.50142	2.56338	1.93186	1.61426	0	0.0132113	0	0	0	0	0	0.116218	0.0962474	0.615288	0.891586	0.904966
BaRT2v18chr1HG004480	chr1H	19350161	19354244	-	-	0.519517	0.680866	0.601715	-	-	-			M5	-	-	-	0	0.0240689	0.0389388	0	0.0479146	0.023161	0.0122706	0.0562509	0.0253268	0	0	0.0243015	0	0.0688244	0.0581644	0.0189005	0.0668197	0	0.0356359	0.0527986	0	0	0	0	0.073761	0.0478532	0	0.00989425	0	0.0870905	0.45046	0.109663
BaRT2v18chr1HG004490	chr1H	19355453	19357771	-	-	6.50848e-05	0.310236	0.00291785	**	-	**	0.665779	0.0213365	M2	-	-	-	2.55016	3.53591	4.10775	4.08956	2.42218	2.2331	3.42559	3.85384	7.01896	3.37028	7.40333	8.32335	9.78246	8.86689	2.88255	13.7314	30.0593	43.41	29.0707	12.0731	5.81591	4.96155	7.23691	6.00263	6.64055	5.5278	3.6921	4.86249	6.08089	4.49917	21.1613	19.6674
BaRT2v18chr1HG004500	chr1H	19362105	19366757	-	LRR receptor-like serine/threonine-protein kinase GSO1;Leucine-rich repeat receptor protein kinase EMS1		0.762307	0.380887	-	-	-			M5	HORVU.MOREX.r3.1HG0009380 / HORVU.MOREX.r3.1HG0009390	chr1H:22320560-22320902 / chr1H:22321663-22325012	Defensin-like (DEFL) family protein / Leucine-rich repeat receptor-like protein kinase family protein	0	0	0	0	0	0	0	0	0.0361833	0	0	0.0343995	0	0.00445196	0	0	0.282931	0.150368	0.430416	0.7071	0	0	0	0	0	0	0.279802	0.0176752	0.00715255	0.0427986	0.0308083	0
BaRT2v18chr1HG004510	chr1H	19420070	19425044	-	Potassium transporter	0.594352	0.735692	0.135749	-	-	-	-0.0900089	0.845423	M2	HORVU.MOREX.r3.1HG0009420	chr1H:22382250-22386447	Potassium transporter	0.853399	0.585755	0.328839	0.661278	0.558736	0.793182	1.06407	0.526355	1.62368	0.578228	1.02812	1.15789	1.02524	1.07536	0.852404	0.964891	3.45183	4.73407	3.91563	2.99393	0.876388	0.63328	1.09499	0.820521	0.887131	0.845527	0.830297	1.47611	0.79046	1.23692	0.714629	1.07585
BaRT2v18chr1HG004520	chr1H	19444771	19448699	-	Cytochrome P450 family protein, expressed;Geraniol 8-hydroxylase	0.0409331	0.574262	0.0968257	*	-	-	3.34498	3.17078e-05	M1	-	-	-	0.108672	0	0.197497	0.0136842	0	0	0	0.0549979	0.872232	0.662635	0.588613	0.188873	0.145883	0.124555	0.0643521	0.167459	2.09006	0.991846	1.38363	0.583534	0.234332	0	0.131134	0.205883	0	0	2.72056	0.329289	0.311095	0.590924	0.163919	0.376065
BaRT2v18chr1HG004530	chr1H	19475064	19476172	-	-		0.443981		-	-	-			NA	HORVU.MOREX.r3.1HG0009450	chr1H:22434837-22435414	Small integral membrane protein 14	0	0	0	0	0	0	0	0	0	0	0	0	0	0	0	0	0.279924	0.592397	0.206659	0.0973126	0	0	0	0	0	0	0	0	0	0	0	0.252854
BaRT2v18chr1HG004540	chr1H	19483260	19484615	-	-	0.00193894	0.810504	0.00366611	**	-	**	2.17072	0.00258752	M21	HORVU.MOREX.r3.1HG0009460	chr1H:22443010-22444324	polyadenylate-binding protein 1-B-binding protein	0.562202	0.375558	0.223621	0.0873372	1.12646	0.245813	0.237631	0.0873802	1.00857	0.781855	2.62942	5.99276	0.0845479	4.69383	3.72784	3.93004	42.124	8.39069	36.6201	185.822	1.13858	4.04444	1.37723	3.84841	2.29856	2.04162	17.0933	2.14757	0.389006	3.62011	7.73262	10.3601
BaRT2v18chr1HG004550	chr1H	19504615	19508157	-	-				-	-	-			NA	-	-	-	0	0	0	0	0	0	0	0	0	0	0	0	0	0	0	0	0	0	0	0	0	0	0	0	0	0	0	0	0	0	0	0
BaRT2v18chr1HG004560	chr1H	19547101	19563807	-	-	0.453654	0.84805	0.518002	-	-	-	0.0595022	0.922154	M5	-	-	-	0.0946302	0.182141	0.534017	0.528987	0.0250884	0.09063	0.117147	0.0371247	0.41346	0.0994887	0.231241	0.249743	0.130239	0.366391	0.418074	0.295674	1.17988	1.61389	1.67183	1.11995	0.293061	0.0685115	0.233092	0.200733	0.414018	0.0393955	0.00593483	0.537444	0.122792	0.522652	0.628169	0.366024
BaRT2v18chr1HG004570	chr1H	19548413	19550701	-	Putative receptor kinase Lecrk;Putative receptor-type protein kinase LRK1;Protein kinase domain-containing protein	0.266775	0.812354	0.453541	-	-	-			M5	HORVU.MOREX.r3.1HG0009480	chr1H:22509100-22511103	Lectin receptor kinase	0	0.0274329	0.146414	0	0.12982	0.0986105	0.00947358	0	0.0237182	0	0	0	0.0277392	0.0193069	0.0987803	0.0292133	0.357335	0.320742	1.03249	3.43609	0.0192538	0	0.0183019	0	0	0.0553639	0	0	0.0310082	0	0.0193575	0.103115
BaRT2v18chr1HG004580	chr1H	19578082	19578715	-	-	0.479839	0.878508	0.668339	-	-	-	-0.583441	0.277189	M3	-	-	-	1.81841	3.1077	3.53594	2.48732	4.13275	3.70555	5.07997	4.79285	2.80939	4.59719	3.53243	1.44632	5.15232	1.74951	2.21246	3.72725	0.41413	1.47714	0.59383	0	3.81037	3.00026	4.70332	4.00607	4.90659	4.69985	0	1.75742	2.20807	0.501966	6.02958	4.50179
BaRT2v18chr1HG004590	chr1H	19683869	19684921	-	-	0.451337	0.792314	0.568286	-	-	-	-1.48085	1.51345e-07	M4	-	-	-	3.52921	4.15688	3.33846	3.68951	4.50225	3.29831	3.30659	3.73516	3.25533	4.28355	2.35371	3.55436	2.42782	3.02653	2.37454	3.27356	2.85388	4.2451	3.67761	0.902298	2.88156	4.08571	3.33411	3.49595	3.3203	3.52981	0.989538	3.39921	3.02509	3.8779	3.29948	2.33162
BaRT2v18chr1HG004600	chr1H	19823612	19828850	-	Transcription factor bHLH62;BHLH domain-containing protein	0.772639	0.977187	0.654939	-	-	-	-0.0566664	0.917256	M0	HORVU.MOREX.r3.1HG0009860	chr1H:22920619-22921594	Transcription factor, putative	0	0.279199	0.0783697	0.249583	0.646927	0.332603	0.372608	0.173705	0.318984	0.0216245	0.266446	0.354623	0.295742	0.485211	0.55768	0.263841	0.48414	0.703245	0.638194	0.0710211	0.0254164	0.207411	0.294966	0.30465	0.0269784	0.163449	0.357998	0.36377	0.312239	0.234331	0.204029	0.257743
BaRT2v18chr1HG004610	chr1H	19883050	19884232	-	-				-	-	-			NA	-	-	-	0	0	0	0	0	0	0	0	0	0.128694	0	0	0	0	0	0	0	0	0	0	0	0	0	0	0	0	0	0	0	0	0	0
BaRT2v18chr1HG004620	chr1H	19913790	19914666	-	-				-	-	-			NA	-	-	-	0	0	0	0	0	0	0	0.0631739	0	0	0	0	0	0	0	0	0	0	0	0	0	0	0	0	0	0	0	0	0	0	0	0
BaRT2v18chr1HG004630	chr1H	19913836	19914681	-	AAI domain-containing protein;non-specific lipid-transfer protein-like protein At2g13820;Lipid transfer protein/Par allergen				-	-	-			NA	HORVU.MOREX.r3.1HG0009930	chr1H:23153371-23154208	Non-specific lipid-transfer protein-like protein	0	0	0	0	0	0	0	0	0.102765	0	0.030376	0	0	0	0	0.0677294	0	0	0	1.2859	0	0	0	0	0	0	0	0.106502	0	0	0	0.0325672
BaRT2v18chr1HG004640	chr1H	19916471	19919361	-	Anaphase-promoting complex subunit 6-like isoform X1;High affinity cationic amino acid transporter 1	0.36174	0.689109	0.516799	-	-	-	-0.253662	0.571066	M4	-	-	-	1.03842	0.637932	0.484993	1.30806	0.515276	0.858809	1.04966	0.735966	1.25625	0.658958	0.998953	0.433727	0.62957	0.997522	1.00079	0.822329	0.410366	0.912797	0.986073	0.249849	0.67503	0.668631	0.715122	0.721327	0.860876	0.901515	0.899944	1.37101	1.18974	1.99304	0.833228	0.701065
BaRT2v18chr1HG004650	chr1H	19979224	19979904	-	-				-	-	-			NA	-	-	-	0	0	0	0	0	0	0	0	0	0	0	0	0	0	0	0	0	0	0	0	0	0	0	0	0	0	0	0	0	0	0	0
BaRT2v18chr1HG004660	chr1H	20011957	20016426	-	-				-	-	-			NA	-	-	-	0.0289462	0.00466015	0	0.0339321	0	0	0	0.00489323	0.0199672	0	0	0.00480047	0	0.00491687	0.00918263	0.00991692	0.0192982	0.0117162	0	0	0	0.00487803	0	0	0	0	0	0	0	0	0	0
BaRT2v18chr1HG004670	chr1H	20027052	20027806	-	-				-	-	-			NA	-	-	-	0	0	0	0	0	0	0	0	0	0	0	0	0	0	0	0	0	0	0	0	0	0	0	0	0	0	0	0	0	0	0	0
BaRT2v18chr1HG004680	chr1H	20037202	20037498	-	-	0.926666	0.926072	0.882473	-	-	-	0.174187	0.700111	M7	-	-	-	0.91602	1.70962	0	3.75139	1.23014	3.13717	0.146596	0	1.9452	0.12368	0	5.33093	2.99632	2.27312	3.85263	1.22936	2.75056	1.33057	7.60181	0	2.70232	0	2.4284	0	0.341707	0	0	0	4.90323	8.20889	5.76447	1.92904
BaRT2v18chr1HG004690	chr1H	20061049	20061834	-	-				-	-	-			NA	-	-	-	0	0	0	0	0	0	0	0	0	0	0	0	0	0	0	0	0	0	0	0	0	0	0	0	0	0	0	0	0	0	0	0
BaRT2v18chr1HG004700	chr1H	20065286	20065510	-	-				-	-	-			NA	-	-	-	0	0	0	0	0	0	0	0	0	0	0	0	0	0	0	0	0	0	0	0	0	0	0	0	0	0	0	0	0	0	0	0
BaRT2v18chr1HG004710	chr1H	20219882	20224473	-	LRR receptor-like serine/threonine-protein kinase GSO1;Leucine-rich repeat receptor protein kinase EMS1		0.79987		-	-	-			M1	HORVU.MOREX.r3.1HG0010080	chr1H:23545919-23549762	Leucine-rich repeat receptor-like protein kinase family protein	0	0	0	0	0	0	0	0	0	0	0	0.0399424	0.0259311	0.0180589	0.0168049	0	0.220795	0.0963297	0.157071	0.113695	0	0	0	0	0	0.00431683	0	0.0071697	0	0.0236734	0	0
BaRT2v18chr1HG004720	chr1H	20487981	20488628	-	-				-	-	-			NA	-	-	-	0	0	0	0	0	0	0	0	0	0	0	0	0	0	0	0	0	0	0	0	0	0	0	0	0	0	0	0	0	0	0	0
BaRT2v18chr1HG004730	chr1H	20532223	20538104	-	-				-	-	-			NA	HORVU.MOREX.r3.1HG0010130	chr1H:23785513-23788354	Phototropic-responsive NPH3 family protein	0	0	0	0	0	0	0	0	0	0	0	0	0	0	0	0	0	0	0	0	0	0	0	0	0	0	0	0	0	0	0	0
BaRT2v18chr1HG004740	chr1H	20555980	20558811	-	-				-	-	-			NA	HORVU.MOREX.r3.1HG0010140 / HORVU.MOREX.r3.1HG0010170	chr1H:23810028-23812447 / chr1H:23841245-23843321	Myeloid-associated differentiation marker / Myeloid-associated differentiation marker	0	0	0	0	0	0	0	0	0	0	0	0	0.0546382	0	0.0265103	0	0	0	0	0	0	0	0	0	0	0	0	0	0	0	0.0703382	0.0414958
BaRT2v18chr1HG004750	chr1H	20786959	20787306	-	Reverse transcriptase Ty1/copia-type domain-containing protein				-	-	-			NA	-	-	-	0	0	0	0.783532	0	0	0.21203	0	0	0	0.232067	0	0	0	0.426368	0	0.854818	0	0	0	0.415662	0.84625	0.204983	0	0	0	0	0	0	0	0.286557	0
BaRT2v18chr1HG004760	chr1H	20857789	20858815	-	-				-	-	-			NA	-	-	-	0	0	0	0	0	0	0	0	0	0	0	0	0	0	0	0	0	0	0	0	0	0	0	0	0	0	0	0	0	0	0	0
BaRT2v18chr1HG004770	chr1H	20926877	20927839	-	-				-	-	-			NA	-	-	-	0	0	0	0	0	0	0	0	0	0	0	0	0	0	0	0	0	0	0	0	0	0	0	0	0	0	0	0	0	0	0	0
BaRT2v18chr1HG004780	chr1H	20930055	20930962	-	-				-	-	-			NA	-	-	-	0	0	0	0	0	0	0	0	0	0	0	0	0	0	0.0282428	0.0612123	0.088962	0.291865	0.206033	9.21936	0	0	0	0	0	0	0	0	0	0	0	0.147199
BaRT2v18chr1HG004790	chr1H	21059392	21069556	-	Nuclear pore complex protein	0.723615	0.860934	0.560392	-	-	-	0.383668	0.292649	M2	HORVU.MOREX.r3.1HG0010370	chr1H:24252084-24261147	Nuclear pore complex protein Nup107	0.614651	0.571109	1.32587	0.682501	0.28086	0.502153	1.08544	0.507519	2.60249	1.49036	1.46176	1.92779	1.08515	2.13948	2.21234	1.58383	6.21779	7.38522	7.91398	3.51883	1.18311	1.43939	1.03356	0.853469	1.40655	1.05703	4.97794	1.68229	1.25987	2.93847	1.52148	1.62943
BaRT2v18chr1HG004800	chr1H	21086704	21089222	-	-	0.378925	0.769645	0.506381	-	-	-	0.481083	0.19139	M1	-	-	-	0.044127	0	0	0	0	0.0835363	0	0.0446525	0.243762	0	0.0135594	0	0	0.0899173	0.16723	0.0906577	0.131423	0.222641	0.765853	0.0842103	0.0149214	0	0.042595	0	0	0	0	0.166378	0.0601515	0	0.0295779	0.159956
BaRT2v18chr1HG004810	chr1H	21112978	21115530	-	-	0.491043	0.394708	0.707046	-	-	-	0.0551244	0.867779	M0	-	-	-	0.177613	0	0	1.15837	0	0	0	0.721416	2.38791	0	1.72161	1.14616	0	0.0904274	0.841732	1.18689	1.67276	2.05766	5.98845	0.170469	0.0904374	0	0	0	0	0	11.3018	0.287371	0	0.237416	1.07356	2.02246
BaRT2v18chr1HG004820	chr1H	21113015	21115351	-	ABC transporter domain-containing protein	0.936208	0.0704153	0.95212	-	-	-	0.305146	0.307952	M0	HORVU.MOREX.r3.1HG0010450	chr1H:24311973-24314309	ABC transporter G family member	2.3774	3.12637	2.38934	1.98967	3.97616	2.66204	3.45183	2.78656	17.3147	4.22554	4.09294	15.2262	7.99322	7.78341	2.93025	7.84029	19.3621	24.0877	80.6903	16.463	2.38293	1.43078	2.19008	2.08499	3.0883	2.47874	0.747389	11.5507	5.16445	6.88833	21.402	24.863
BaRT2v18chr1HG004830	chr1H	21404021	21408530	-	Serine/arginine-rich splicing factor RS2Z32	0.0534742	0.768287	0.167111	-	-	-	0.651342	0.0150262	M1	HORVU.MOREX.r3.1HG0010470	chr1H:24632159-24636657	Arginine/serine-rich splicing factor, putative	14.5135	17.3277	6.26166	15.6845	12.7091	14.8995	15.9443	15.6683	26.1259	5.89785	20.2247	22.5768	13.3888	23.1136	30.4654	21.902	61.3452	55.9426	74.2648	47.2257	17.9175	14.5271	14.9794	16.2396	11.7318	10.3181	13.545	26.0764	27.5606	31.3564	26.0815	22.8993
BaRT2v18chr1HG004840	chr1H	21413194	21413854	-	-				-	-	-			NA	-	-	-	0	0	0	0	0	0	0	0	0	0	0	0	0	0	0	0	0	0	0	0	0	0	0	0	0	0	0	0	0	0	0	0
BaRT2v18chr1HG004850	chr1H	21449012	21453560	-	Protein phosphatase inhibitor 2;Phosphoprotein phosphatase inhibitors;IPP-2 domain-containing protein	0.435681	0.382002	0.600665	-	-	-	-0.052283	0.840693	M0	HORVU.MOREX.r3.1HG0010490	chr1H:24677344-24679026	Peptidyl-prolyl cis-trans isomerase	16.8194	19.5988	23.3424	16.3883	13.6148	16.7282	21.1979	21.8295	24.9156	41.0758	20.043	24.0816	18.8985	28.1167	31.0544	22.888	46.836	52.0896	58.4881	34.7611	20.1026	21.4802	16.2077	20.7842	19.6229	21.6739	41.9358	26.0818	20.9901	29.9657	25.4686	21.9805
BaRT2v18chr1HG004860	chr1H	21588350	21592842	-	GroES-like zinc-binding dehydrogenase family protein isoform 3;Alcohol dehydrogenase (Fragment)	0.422195	0.538443	0.545005	-	-	-	-0.227843	0.315723	M11	HORVU.MOREX.r3.1HG0010530	chr1H:24804526-24809130	Alcohol dehydrogenase, putative	32.5363	28.3436	26.1142	31.1303	27.1589	31.5492	33.2198	30.6275	42.8243	41.8711	35.3079	45.5724	43.5615	49.9529	34.4759	48.0764	31.5308	44.7258	46.7499	31.3183	25.9883	26.5061	32.1309	40.0725	44.1199	39.7369	35.3601	27.2139	26.5434	26.4418	45.1593	51.3808
BaRT2v18chr1HG004870	chr1H	21629413	21629623	-	-				-	-	-			NA	-	-	-	0	0.947873	0	0	0	0	0	0	0	0	0	0	0.895261	0	0.950388	0.509801	0	0	0	0	0	0	0	0	0	0	0	0	0	5.4624	0	0
BaRT2v18chr1HG004880	chr1H	21691248	21693188	-	Aromatic-L-amino-acid decarboxylase;Aromatic-L-amino-acid decarboxylase-like				-	-	-			M8	HORVU.MOREX.r3.1HG0010600	chr1H:24930426-24931964	Tryptophan decarboxylase	0	0	0	0	0	0	0	0	0	0	0	0	0	0	0	0	0.113581	0.0203837	0.437444	4.51584	0	0.0115626	0	0	0	0	0	0.194232	0	0	0	0.011318
BaRT2v18chr1HG004890	chr1H	21722230	21725618	-	Pentatricopeptide repeat-containing protein;Ribosomal protein L15;Tetratricopeptide repeat TPR-like superfamily protein	0.514102	0.666214	0.552356	-	-	-	0.212362	0.699453	M2	HORVU.MOREX.r3.1HG0010610	chr1H:24974702-24975771	Pentatricopeptide repeat superfamily protein, putative	0.381383	0.883038	0.128062	0.769561	0.901554	0.501494	0.716272	1.07192	1.29119	0.226611	0.718109	1.29991	0.593448	1.11128	1.06285	0.70421	2.98565	4.78961	4.2011	4.87799	0.568892	0.755837	1.02471	1.05997	1.01515	0.682591	1.84348	1.09514	1.22336	1.11983	1.08082	1.29379
BaRT2v18chr1HG004900	chr1H	21812180	21814547	-	Bidirectional sugar transporter SWEET	0.521753	0.715325	0.841883	-	-	-	0.406967	0.397182	M0	HORVU.MOREX.r3.1HG0010640	chr1H:25065100-25067418	Bidirectional sugar transporter SWEET	0.620644	0.560228	0.332549	0.141447	0	0	0	0	0.0622449	0.564833	2.28751	1.57106	1.6045	0.674199	0.0568969	0.899602	0.762366	9.51633	2.94738	0.910594	0.0608451	0	0.193191	0.0172943	0	0	5.61441	9.63334	0.13098	3.31785	0.764389	1.59404
BaRT2v18chr1HG004910	chr1H	21861968	21863020	-	-				-	-	-			NA	-	-	-	0	0	0	0	0	0	0	0	0	0	0	0	0	0	0	0	0	0	0	0	0	0	0	0	0	0	0	0	0	0	0	0
BaRT2v18chr1HG004920	chr1H	21861984	21863102	-	-	0.250508	0.816168	0.481532	-	-	-	-2.95578	0.000993117	M14	HORVU.MOREX.r3.1HG0010650	chr1H:25071991-25072755	Defensin	1.29471	0.528547	1.98855	1.52075	1.23692	1.27825	0.546571	0.799333	0.621297	1.14431	0.0915235	0	0.879809	0	0.329887	0.510453	0	0.224848	0.0569606	0.515566	0.300408	0.302677	0.575563	0.606127	1.45064	0.387515	0	0.160451	0.0814021	0.43764	0	0.539516
BaRT2v18chr1HG004930	chr1H	21892752	21893698	-	-				-	-	-			NA	-	-	-	0	0	0	0	0	0	0	0	0	0	0	0	0	0	0	0	0	0	0	0	0	0	0	0	0	0	0	0	0	0	0	0
BaRT2v18chr1HG004940	chr1H	21892945	21893664	-	-				-	-	-			NA	-	-	-	0	0	0	0	0	0	0	0	0	0	0	0	0	0	0	0	0	0	0	0	0	0	0	0	0	0	0	0	0	0	0	0
BaRT2v18chr1HG004950	chr1H	21898799	21901945	-	-	0.586124	0.698617	0.713524	-	-	-	-0.0525652	0.924691	M7	-	-	-	0.380363	0.183508	0	0.282438	0.389838	0.0942295	0.0362134	0.229409	0.440611	0	0.108589	0.0989243	0.0353419	0.350545	0.37759	0.176811	0.350449	0.459773	0.776843	0.147232	0.349625	0.228707	0.192392	0.0914649	0.226815	0.114633	0	0.563685	0.377813	0.82111	1.05703	0.143336
BaRT2v18chr1HG004960	chr1H	22043991	22046414	-	Neprosin domain-containing protein				-	-	-			NA	HORVU.MOREX.r3.1HG0010700	chr1H:25227281-25228446	carboxyl-terminal peptidase (DUF239)	0	0	0	0	0	0	0	0	0	0	0	0	0	0	0	0	0	0	0	0	0	0	0	0	0	0	0	0	0	0	0	0
BaRT2v18chr1HG004970	chr1H	22091864	22094278	-	Neprosin domain-containing protein				-	-	-			NA	-	-	-	0	0	0	0	0	0	0	0	0	0	0	0	0	0	0	0	0	0	0	0	0	0	0	0	0	0	0	0	0	0	0	0
BaRT2v18chr1HG004980	chr1H	22129373	22131782	-	Neprosin domain-containing protein				-	-	-			NA	HORVU.MOREX.r3.1HG0010720	chr1H:25304879-25307299	carboxyl-terminal peptidase (DUF239)	0	0	0	0	0	0	0	0	0	0	0	0	0	0	0	0	0	0	0	0	0	0	0	0	0	0	0	0	0	0	0	0
BaRT2v18chr1HG004990	chr1H	22338127	22342669	-	WEB family protein, chloroplastic	0.01874	0.226576	0.0154854	*	-	*	-3.13884	4.30121e-84	M12	-	-	-	6.88706	6.23425	5.66366	7.30917	5.7338	5.68823	7.76119	4.70069	5.21794	2.33004	3.56661	3.75417	3.91901	1.59497	1.88135	2.83929	10.781	14.7786	19.6791	4.59736	5.26189	7.07985	6.87226	4.55199	7.29435	4.16046	1.44368	2.44874	1.19045	2.78205	1.83522	2.26895
BaRT2v18chr1HG005000	chr1H	22343642	22349991	-	NAB domain-containing protein	0.383346	0.774213	0.635746	-	-	-	-1.26228	0.0626463	M0	HORVU.MOREX.r3.1HG0010780 / HORVU.MOREX.r3.1HG0010790	chr1H:25519259-25519531 / chr1H:25519674-25524957	cytochrome P450, family 705, subfamily A, polypeptide 3 / Kinase interacting (KIP1-like) family protein	0.0304473	0.0330513	0.0761084	0.0726364	0	0.00359773	0.0266396	0.069501	0.0551262	0.0130487	0.0597061	0.0226731	0.0556516	0.0581394	0.0180348	0.0508549	0.124556	0.0508634	0.101645	0	0.050335	0.042275	0.0220583	0.0653108	0.0343002	0.0370621	0	0.0646356	0	0.020328	0.0804747	0.0188347
BaRT2v18chr1HG005010	chr1H	22405041	22406924	-	-	0.45951	0.897347	0.338769	-	-	-	-0.202124	0.66272	M0	-	-	-	0.126929	0.261456	0.0946763	0.147069	0.17662	0.177966	0.0210734	0	0.0759606	0.456378	0.0250857	0.0450716	0.182744	0.155292	0	0.034931	0.110345	0	0.0929508	0	0	0.13911	0.290953	0.223433	0.417615	0	0	0.413689	0.0364394	0	0	0.204581
BaRT2v18chr1HG005020	chr1H	22405343	22406991	-	Putative membrane protein YjcL-like;Putative membrane protein YjcL;Bax inhibitor 1 (Fragment);Keratin-associated protein 5-4	0.508053	0.743484	0.402148	-	-	-	-0.495954	0.255248	M0	HORVU.MOREX.r3.1HG0010800	chr1H:25580810-25582447	keratin-associated protein, putative (DUF819)	1.91491	1.76039	0.804057	0.898595	1.16396	1.67118	1.22242	1.23444	1.04749	0	1.03926	1.40382	0.935691	0.93043	1.14186	0.787064	1.03038	2.48643	2.55473	1.87926	1.38663	0.703706	0.958548	0.65844	0.807586	1.1161	1.46261	0.911911	1.61371	2.62192	2.34965	0.487321
BaRT2v18chr1HG005030	chr1H	22458871	22473086	-	-	0.823229	0.713091	0.435659	-	-	-	-0.08285	0.832811	M0	-	-	-	0.250029	0.361752	0.399118	0.35655	0.46775	0.348011	0.390858	0.217212	0.470259	0.305652	0.266029	0.458644	0.199408	0.508384	0.892085	0.498604	0.573257	0.865474	1.19896	0.604287	0.351972	0.253709	0.251573	0.195218	0.207429	0.0844776	0.138723	0.462423	0.450132	0.707362	0.543059	0.411789
BaRT2v18chr1HG005040	chr1H	22475554	22479963	-	Glycine-rich protein A3;glycine-rich protein A3-like;Glycine/proline-rich family protein	0.0514855	0.425965	0.365495	-	-	-	0.863288	5.15974e-05	M0	-	-	-	27.559	27.6822	30.9893	19.4425	31.4876	28.2468	33.1689	34.9395	45.3775	43.3321	51.369	54.7268	45.7527	68.3524	68.0978	51.7352	82.9502	105.441	76.6379	47.2098	27.158	26.2964	30.3857	35.1794	30.8363	32.2898	80.0032	80.651	42.8912	66.2175	66.7396	81.4894
BaRT2v18chr1HG005050	chr1H	22481604	22484851	-	Glycine-rich protein A3;glycine-rich protein A3-like;Rhodopsin	0.0104572	0.138006	0.153824	*	-	-	-0.208226	0.584435	M0	HORVU.MOREX.r3.1HG0010890	chr1H:25695616-25698464	Glycine-rich protein A3	438.616	549.044	1152.05	650.392	813.046	428.96	384.294	406.007	676.899	818.985	689.929	817.586	483.421	797.39	774.603	633.157	2323.19	954.005	2316.58	2323.92	584.577	826.228	632.717	515.928	696.454	568.974	1028.46	1034.28	818.827	1120.35	762.765	834.483
BaRT2v18chr1HG005060	chr1H	22488894	22489853	-	Putative zinc finger, CCHC-type				-	-	-			NA	-	-	-	0	0	0.117868	0	0	0.0307821	0	0	0.168368	0	0.0895911	0	0	0	0.0307223	0.166465	0	0	0	0	0.0327673	0	0.0312853	0	0	0	0	0	0	0	0	0
BaRT2v18chr1HG005070	chr1H	22526002	22527879	-	UPF0014 membrane protein STAR2;Protein ALUMINUM SENSITIVE 3	0.80563	0.773094	0.851001	-	-	-	-0.379248	0.266662	M3	HORVU.MOREX.r3.1HG0010920	chr1H:25739743-25741504	Protein aluminum sensitive 3	4.68011	4.43147	3.25822	2.71644	2.19334	4.08155	3.40465	4.21973	5.14581	9.51388	4.25091	3.38901	3.65577	3.07578	2.67237	3.18882	1.17322	1.20094	0.979719	1.18697	2.87872	2.65338	3.60821	2.18522	3.99167	3.7466	6.2098	4.13213	4.38148	3.85484	3.58074	2.03078
BaRT2v18chr1HG005080	chr1H	22528480	22531678	-	-	0.276327	0.744426	0.467204	-	-	-	-0.168298	0.561059	M0	-	-	-	23.0149	36.2082	35.4413	27.7906	23.3292	24.9358	22.5606	29.4739	31.1284	14.8735	40.9231	31.243	31.2839	33.9398	35.0573	32.3795	69.0801	83.4835	71.1543	81.0042	24.4658	25.4155	33.2173	26.2927	23.2392	31.0941	47.3569	40.1877	40.6936	38.0002	36.0609	50.0993
BaRT2v18chr1HG005090	chr1H	22908859	22910243	-	Homeobox domain-containing protein				-	-	-			NA	HORVU.MOREX.r3.1HG0010970	chr1H:26128483-26129495	Wuschel-related homeobox protein	0	0	0	0	0	0	0	0	0	0	0	0	0	0	0	0	0	0.0179137	0	0	0	0	0	0	0	0	0	0	0	0	0	0
BaRT2v18chr1HG005100	chr1H	22908870	22910307	-	-				-	-	-			NA	-	-	-	0	0	0	0	0	0	0	0	0	0	0	0	0	0	0	0	0	0	0	0	0	0	0	0	0	0	0	0	0	0	0	0
BaRT2v18chr1HG005110	chr1H	23096004	23099962	-	GDSL esterase/lipase;Alpha-L-fucosidase 2	0.115749	0.560213	0.43206	-	-	-	-1.38997	1.16118e-12	M10	HORVU.MOREX.r3.1HG0011020	chr1H:26310692-26314459	GDSL esterase/lipase	10.2322	8.81732	11.0313	11.1296	10.7743	11.7169	10.1145	9.47569	7.96443	13.7297	6.44779	9.51822	15.8528	8.01668	6.01334	8.17095	6.60938	11.6977	9.26955	0.860339	8.98285	9.56951	9.88637	10.8598	17.4948	10.0935	3.84142	6.20268	3.38937	7.47962	12.7914	9.49393
BaRT2v18chr1HG005120	chr1H	23164242	23167381	-	Neprosin domain-containing protein				-	-	-			NA	HORVU.MOREX.r3.1HG0011080	chr1H:26346006-26349137	carboxyl-terminal peptidase, putative (DUF239)	0	0	0	0	0	0	0	0	0	0	0	0	0	0	0	0	0	0	0	0	0	0	0	0	0	0	0	0	0	0	0	0
BaRT2v18chr1HG005130	chr1H	23301956	23303232	-	-	0.397344	0.774213	0.578569	-	-	-	-0.124785	0.813878	M0	-	-	-	0.890772	0.950951	1.11923	0.51631	0.316377	0.843588	0.530243	1.03459	1.04087	0.956138	1.20503	1.29895	0.777791	1.50642	1.93906	1.16786	1.84466	2.56433	3.00011	1.37209	0.499329	0.689699	1.2254	0.823895	0.684082	1.47595	1.5569	1.43887	1.20895	1.51207	1.48551	1.55444
BaRT2v18chr1HG005140	chr1H	23304718	23307986	-	F-box/LRR-repeat protein 14;F-box domain-containing protein	0.700015	0.765903	0.672734	-	-	-	0.853248	0.00394019	M2	HORVU.MOREX.r3.1HG0011110	chr1H:26476764-26479657	F-box/LRR-repeat protein	0.499865	0.803436	0.697219	1.00652	0.922078	0.769993	0.906325	1.32264	2.01706	1.87365	1.1438	1.65749	0.711131	1.61104	2.63877	1.50734	4.42661	5.46363	5.25821	2.66537	0.784233	1.04821	0.849293	0.904257	1.29164	1.52821	4.5168	2.01682	0.763999	3.28076	1.60192	1.14893
BaRT2v18chr1HG005150	chr1H	23458269	23459611	-	-				-	-	-			NA	-	-	-	0	0	0	0	0	0	0	0	0	0	0	0	0	0	0	0	0	0	0	0	0	0	0	0	0	0	0	0	0	0	0	0
BaRT2v18chr1HG005160	chr1H	23458280	23459515	-	-				-	-	-			NA	HORVU.MOREX.r3.1HG0011140	chr1H:26639586-26640378	DUF1639 family protein	0	0	0	0	0	0	0	0	0	0	0	0	0	0	0	0	0	0	0	0	0	0	0	0	0	0	0	0	0	0	0	0
BaRT2v18chr1HG005170	chr1H	23461171	23468622	-	Sensitivity to red light reduced 1-B1;SRR1 domain-containing protein	0.152668	0.692006	0.230166	-	-	-	0.553041	0.0101605	M2	HORVU.MOREX.r3.1HG0011170	chr1H:26648449-26649643	Protein SENSITIVITY TO RED LIGHT REDUCED 1	1.31537	1.4887	0.998324	1.08817	1.17415	1.21554	1.57869	1.92096	2.3077	0.864974	1.64717	1.81179	1.15713	2.31087	2.77279	1.8335	5.68566	5.5587	5.94102	5.23855	1.53869	1.55807	1.68234	1.1532	1.59852	1.42016	2.53394	2.69012	2.66614	3.10299	2.5992	2.00978
BaRT2v18chr1HG005180	chr1H	23746794	23751056	-	-	0.704282	0.531614	0.459612	-	-	-	0.467792	0.145635	M24	-	-	-	1.5583	2.01023	1.40422	3.03186	2.01875	1.91309	3.23005	1.43074	3.43887	0.130897	1.3781	1.67329	2.16465	4.88295	5.46775	2.54001	3.92844	3.79443	5.33536	0.506393	3.31113	2.62361	1.45471	2.32921	2.32895	1.24656	0.168305	2.54144	1.67919	4.6109	3.30737	1.79945
BaRT2v18chr1HG005190	chr1H	23749408	23752058	-	-	0.206722	0.530136	0.494427	-	-	-	0.323673	0.344093	M2	HORVU.MOREX.r3.1HG0011180	chr1H:26914076-26919215	Nuclear factor related to kappa-B-binding protein	4.4567	3.21207	2.73137	2.32248	2.16625	3.49786	3.27804	3.77662	4.10331	2.47125	4.86074	4.70821	2.05301	5.37005	7.55408	5.21993	8.8591	6.59246	7.54861	5.88974	3.57146	3.73822	3.41571	3.48912	1.85413	3.16359	5.64841	7.6571	5.4915	7.3129	4.60476	5.0615
BaRT2v18chr1HG005200	chr1H	23752583	23759651	-	Kinesin-like protein KIN-5D;Kinesin-like protein KIN-5D isoform A;Kinesin motor domain-containing protein	0.00713714	0.0441944	0.201038	**	*	-	-1.21636	2.67143e-14	M19	HORVU.MOREX.r3.1HG0011190	chr1H:26920150-26925603	Kinesin-like protein	3.44259	3.91517	3.03577	3.89344	3.86697	4.65731	4.68447	3.11266	2.96388	0.569452	1.46663	2.27587	2.15034	2.29714	2.5254	2.41824	3.28142	4.79995	5.12415	1.08242	3.59189	3.11085	2.7611	3.03727	3.58812	3.16873	0.670246	2.38149	1.93791	2.58339	2.18746	2.1835
BaRT2v18chr1HG005210	chr1H	23912365	23915810	-	-	0.557556	0.801237	0.653364	-	-	-	0.353733	0.500209	M6	HORVU.MOREX.r3.1HG0011250	chr1H:27073571-27076601	Pentatricopeptide repeat-containing protein	0.219938	0.268621	0.0385603	0.367347	0.228059	0.302099	0.372161	0.356701	0.382502	0.317221	0.128963	0.469205	0.287291	0.646389	0.6764	0.397102	0.63724	0.600841	0.571652	0.173208	0.510276	0.35939	0.228984	0.368282	0.208831	0.0978288	0.419074	0.629716	0.373079	0.342276	0.271053	0.316243
BaRT2v18chr1HG005220	chr1H	23979710	23989169	-	RNB domain-containing protein;Ribonuclease II, chloroplastic/mitochondrial;Replication factor A protein	0.81141	0.86289	0.625374	-	-	-	-0.866329	3.67707e-08	M4	HORVU.MOREX.r3.1HG0011270	chr1H:27141276-27148410	DIS3-like exonuclease 2	19.3622	16.2944	21.0388	24.3976	14.9674	18.9983	23.8746	17.9035	25.9051	10.9437	15.4026	17.3809	24.6103	23.4358	19.72	25.7385	15.894	16.6559	15.9767	7.09417	26.3174	27.921	24.7184	24.9036	25.5386	20.6343	3.4831	13.1911	15.1285	16.6105	21.8913	16.05
BaRT2v18chr1HG005230	chr1H	24004818	24006479	-	ENTH domain-containing protein;COP1-interacting protein-related, putative isoform 1;Epsin domain				-	-	-			NA	HORVU.MOREX.r3.1HG0011280	chr1H:27157102-27158389	Epsin	0	0	0	0	0	0	0	0	0	0	0	0	0	0	0	0	0	0	0	0	0	0	0	0	0	0	0	0	0	0	0	0
BaRT2v18chr1HG005240	chr1H	24188231	24188867	-	-				-	-	-			NA	-	-	-	0	0	0	0	0	0	0	0	0	0	0	0	0	0	0	0	0	0	0	0	0	0	0	0	0	0	0	0	0	0	0	0
BaRT2v18chr1HG005250	chr1H	24343255	24345790	-	Keratin-associated protein 10-6 isoform 1;Pre-mRNA-splicing factor cwc22 like;Beta-klotho	0.201845	0.556918	0.205295	-	-	-	-0.141856	0.395018	M0	HORVU.MOREX.r3.1HG0011360	chr1H:27495202-27497787	Transmembrane protein, putative	51.6405	47.8309	61.9352	50.1997	42.1542	38.8715	47.0012	53.474	48.1903	64.7704	42.3289	50.995	41.6115	68.0744	80.1401	47.9691	93.0048	80.749	111.983	101.958	44.6895	42.4095	39.3447	47.0801	34.7575	35.7235	129.4	78.5401	60.4682	90.9364	66.375	66.4752
BaRT2v18chr1HG005260	chr1H	24344510	24354371	-	thylakoid membrane protein TERC, chloroplastic isoform X1;Putative integral membrane protein TerC	0.343938	0.613226	0.494421	-	-	-	-0.96377	4.05334e-08	M4	HORVU.MOREX.r3.1HG0011370	chr1H:27497901-27506248	Integral membrane protein, TerC family protein	17.8037	14.7979	19.7929	19.91	12.2021	14.9489	17.7047	18.7234	18.5519	25.4594	12.8058	14.9093	15.5921	18.7795	17.422	21.0372	14.1971	11.3665	15.4317	6.02372	20.57	21.501	20.4413	19.1468	20.5598	14.4574	13.6092	11.5086	13.3933	13.9665	19.0044	14.0153
BaRT2v18chr1HG005270	chr1H	24354540	24357940	-	Transcription factor IIIA;Zinc finger X-linked protein ZXDA-like isoform X1;Lysine-specific demethylase REF6	0.213851	0.880428	0.308234	-	-	-	-0.250972	0.134446	M4	HORVU.MOREX.r3.1HG0011380	chr1H:27506664-27509509	Zinc finger family protein	10.5427	11.078	13.1234	12.1346	10.3511	10.2234	10.9706	9.70964	17.3362	16.0588	13.1795	15.0784	15.587	15.9202	19.1401	15.6273	16.5478	21.3507	23.4396	10.1672	11.8266	10.5278	11.0132	11.9306	11.0448	11.7678	30.8557	12.3862	15.0419	19.4432	18.1538	17.4431
BaRT2v18chr1HG005280	chr1H	24378570	24382210	-	-	0.538514	0.799245	0.641158	-	-	-	0.143681	0.783549	M1	HORVU.MOREX.r3.1HG0011400	chr1H:27528767-27531247	Pentatricopeptide repeat-containing protein	0.254388	0.316578	0.0909738	0.316866	0.366395	0.216046	0.363182	0.112878	0.529858	0.562249	0.190566	0.450983	0.397349	0.419804	0.486683	0.367919	0.670656	0.669134	1.17037	0.549779	0.305418	0.236679	0.254637	0.303613	0.326956	0.19397	0.553814	0.511618	0.217423	0.396146	0.550641	0.411621
BaRT2v18chr1HG005290	chr1H	24404644	24406792	-	Glucan endo-1,3-beta-glucosidase 11;Putative beta-1,3-glucanase				-	-	-			NA	HORVU.MOREX.r3.1HG0011440	chr1H:27553036-27554801	Glucan endo-1,3-beta-glucosidase, putative	0	0.163663	0	0	0	0.173915	0	0	0	0	0	0	0	0	0.0401755	0	0	0	0	0	0	0	0	0	0	0.0825651	0	0	0	0	0	0.0978207
BaRT2v18chr1HG005300	chr1H	24560664	24564337	-	-	0.5075	0.767646	0.608343	-	-	-	0.557929	0.149798	M0	HORVU.MOREX.r3.1HG0011450	chr1H:27708959-27711541	Pentatricopeptide repeat-containing protein	0.4621	0.299684	0.16463	0.423114	0.439477	0.379337	0.826997	0.880581	0.562341	0.481282	0.417066	0.535362	0.324184	0.767668	0.882446	0.681595	0.498548	0.76292	1.23143	0.406433	0.554706	0.353449	0.505815	0.382645	0.296415	0.316802	0.384743	0.662887	0.380781	0.647549	0.656475	0.553942
BaRT2v18chr1HG005310	chr1H	24571933	24572510	-	-				-	-	-			NA	-	-	-	0	0	0	0	0	0	0	0	0	0	0	0.253813	0	0	0	0	0	0	0	0	0.243874	0	0	0	0	0	0	0	0	0	0	0
BaRT2v18chr1HG005320	chr1H	24610386	24614602	-	-				-	-	-			NA	-	-	-	0	0.0490041	0	0.0170704	0	0	0	0	0	0	0	0	0	0	0	0	0	0	0	0	0	0	0	0	0	0	0	0	0.013845	0.0150151	0	0
BaRT2v18chr1HG005330	chr1H	24855844	24862685	-	-	0.534484	0.801446	0.673172	-	-	-	0.374322	0.447027	M0	HORVU.MOREX.r3.1HG0011560	chr1H:27996624-27999194	Pentatricopeptide repeat-containing protein	0.411138	0.554694	0.0797632	0.381529	0.250199	0.306102	0.399897	0.323165	0.925581	0.349909	0.314971	0.460094	0.176787	0.883479	0.712283	0.555403	0.60731	0.583433	0.50455	0.694136	0.509472	0.236315	0.314833	0.312193	0.205546	0.120119	0.377426	0.438289	0.390995	0.703871	0.545968	0.595321
BaRT2v18chr1HG005340	chr1H	24992170	24993402	-	-	0.212867	0.780772	0.258702	-	-	-	-0.0194795	0.97168	M24	HORVU.MOREX.r3.1HG0011590	chr1H:28132649-28135231	Pentatricopeptide repeat-containing protein	0.0215093	0.669153	0.270014	0.490346	0.0826842	0.150131	0.562198	0.554651	0.925672	0	0.10362	0.0409191	0.353607	0.736165	0.412166	0.599885	0.488547	0.499669	0.913772	0	0.492959	0.331417	0.172494	0.28046	0.0454238	0.0488533	0	0.190145	0	0.752695	0.814869	0.181082
BaRT2v18chr1HG005350	chr1H	25031850	25035829	-	-				-	-	-			NA	-	-	-	0	0	0	0	0	0	0	0	0	0	0	0	0	0	0	0	0	0	0	0	0	0	0	0	0	0	0	0	0	0	0	0.0188959
BaRT2v18chr1HG005360	chr1H	25257334	25258309	-	-				-	-	-			NA	-	-	-	0	0.0780845	0	0.109125	0	0	0	0	0	0	0	0	0	0	0	0	0	0.144	0	0	0.163661	0	0	0.0272924	0	0	0	0	0	0	0	0
BaRT2v18chr1HG005370	chr1H	25262885	25273246	-	-	0.460125	0.75779	0.564309	-	-	-	-0.210778	0.621694	M9	HORVU.MOREX.r3.1HG0011700	chr1H:28406118-28408059	Pentatricopeptide repeat-containing protein	0.481277	0.676054	0.234028	0.4504	0.249451	0.370941	0.632074	0.477292	0.508547	0.0867113	0.272442	0.387134	0.532366	0.885787	0.81905	0.421773	0.567342	0.406444	0.802062	0.211201	0.54495	0.523489	0.10499	0.316781	0.180138	0.311685	0	0.405755	0.352909	0.382495	0.566418	0.544783
BaRT2v18chr1HG005380	chr1H	25319827	25322865	-	-	0.713144	0.980782	0.465424	-	-	-	0.276538	0.576684	M0	HORVU.MOREX.r3.1HG0011730	chr1H:28471682-28473814	Pentatricopeptide repeat-containing protein	0.179135	0.196252	0.12841	0.361386	0.155009	0.509935	0.48366	0.520582	0.121428	0.0564811	0.2321	0.173049	0.0938183	0.624048	0.397055	0.60195	0.365757	0.576766	0.622837	0.278684	0.261803	0.161629	0.337143	0.0546383	0.239606	0.159344	0	0.543757	0.469828	0.52939	0.581019	0.453666
BaRT2v18chr1HG005390	chr1H	25328281	25329480	-	-	0.686926		0.788181	-	-	-			M0	-	-	-	1.88066	8.50458	0	5.09645	0	4.79765	0	1.90599	1.49684	3.12598	0	0	0	2.83298	4.81998	3.33907	4.29869	0	0.529318	0	0	3.88383	2.2938	1.93434	0	0	0	0	0	1.60443	0.470474	1.38828
BaRT2v18chr1HG005400	chr1H	25399543	25404866	-	-	0.175966	0.735777	0.247744	-	-	-	-0.246444	0.537365	M9	HORVU.MOREX.r3.1HG0011760	chr1H:28546218-28548800	Pentatricopeptide repeat-containing protein	0.708508	0.851403	0.346865	0.945285	0.471973	0.400172	0.823121	0.515884	0.572274	0.440187	0.442809	0.505552	0.440349	0.755928	0.850315	0.744411	0.982629	0.742694	1.42863	0.598861	0.957892	0.648097	0.369996	0.687112	0.353361	0.321208	0.890428	0.632878	0.57713	1.11093	0.776277	0.298823
BaRT2v18chr1HG005410	chr1H	25498738	25502644	-	-	0.389966	0.763962	0.630337	-	-	-	-0.424538	0.251401	M3	-	-	-	4.27925	4.8549	6.18026	3.33279	5.98983	4.15718	3.86718	2.56172	2.56009	4.04578	2.77595	4.55158	3.33971	2.91171	3.31541	3.85851	4.06381	5.60843	4.10111	2.47128	2.39773	3.87986	3.90085	2.39652	3.22315	2.74818	2.28331	3.78148	4.97792	3.01684	2.64631	3.9706
BaRT2v18chr1HG005420	chr1H	25743297	25757683	-	-	0.287996	0.726849	0.323196	-	-	-	-0.227274	0.514811	M0	HORVU.MOREX.r3.1HG0011790	chr1H:28912707-28914497	Pentatricopeptide repeat-containing protein	1.4987	1.14749	0.724545	2.06422	1.07025	1.19804	1.24494	1.33774	2.26633	0.450812	1.50914	1.84815	0.996226	1.9929	2.16804	1.41278	1.91743	1.90788	3.71288	0.837502	1.76573	1.32579	0.992623	1.00351	0.756982	0.538507	0.881225	1.57199	1.1598	1.8859	2.27734	1.29485
BaRT2v18chr1HG005430	chr1H	25748589	25750828	-	-	0.451522	0.633241	0.509517	-	-	-	0.125857	0.831821	M0	HORVU.MOREX.r3.1HG0011820	chr1H:28917891-28919666	Protein ABIL1	0.185267	0.0388	0.220157	0.25228	0.573809	0.537099	0.364917	0.288846	0.698324	0.348918	0.282746	0.494788	0.0906851	0.428844	0.778152	0.360161	0.709885	0.884665	0.741509	0.602909	0.529592	0.361133	0.123563	0.3457	0.322347	0.679083	0	0.610421	0.442549	1.03687	0.29157	0.152158
BaRT2v18chr1HG005440	chr1H	25758273	25759347	-	-	0.0540952	0.258647	0.264657	-	-	-	-1.7861	0.00272386	M18	-	-	-	0.746305	0.952696	0.977808	0.485031	0.712063	0.635772	0.300885	0.919463	0.366041	1.17496	0.224859	0.145601	0.390001	0.690433	0.8934	0.504208	1.1715	1.27372	0.633936	1.44967	0.0514495	0.100254	0.891935	0.823805	0	0.0925962	4.33649	0.4189	0.316299	0.785586	0.55323	0.246272
BaRT2v18chr1HG005450	chr1H	25758485	25759105	-	-	0.0423184	0.0325335	0.373938	*	*	-	-1.17012	0.00846343	M18	HORVU.MOREX.r3.1HG0011870	chr1H:28926872-28927636	Protein LURE 1.5	16.3863	26.7104	37.2244	19.9541	20.9708	9.93885	16.7477	15.1725	14.7189	35.674	14.9072	24.5664	5.5098	8.15244	12.9765	6.4937	20.258	39.9287	23.363	20.8676	11.9962	11.8232	9.07238	5.94235	5.68656	9.45475	144.581	33.4308	16.8799	24.2475	14.5341	14.485
BaRT2v18chr1HG005460	chr1H	25761836	25762501	-	-	0.217487	0.603922		-	-	-			M0	HORVU.MOREX.r3.1HG0011880	chr1H:28930514-28930990	Voltage-dependent T-type calcium channel subunit alpha-1G	1.61942	0	3.05881	0.207085	0.202458	0	0.403713	0	0.140545	0.858727	0.557193	0.201225	0	0.48221	0.382909	0	0.336204	0.299408	0.613724	0.315224	0	0	0.12984	0.137165	0	0	2.02036	1.7903	0.992359	1.0033	0	0.398043
BaRT2v18chr1HG005470	chr1H	25763708	25766218	-	F-box protein SKIP1;Putative SKP1 interacting partner 1;Leucine-rich repeat, cysteine-containing subtype	0.00112242	0.0208024	0.00260411	**	*	**	1.23739	4.49335e-11	M1	HORVU.MOREX.r3.1HG0011890	chr1H:28932284-28934972	F-box family protein	6.9615	9.71465	9.48769	7.29676	10.0294	10.5396	8.3833	9.10495	12.1548	10.0384	9.16424	11.4195	7.34327	21.1187	27.6399	12.2298	19.8015	31.2261	24.9806	23.9461	7.80308	7.53767	7.55691	7.56499	8.77553	6.93848	18.0252	22.9725	19.4695	20.0144	19.132	17.2058
BaRT2v18chr1HG005480	chr1H	25899485	25902994	-	Uridine nucleosidase 1;Inosine/uridine-preferring nucleoside hydrolase	0.132729	0.236074	0.143221	-	-	-	0.19235	0.376671	M0	HORVU.MOREX.r3.1HG0011900	chr1H:29087622-29091059	Pyrimidine-specific ribonucleoside hydrolase	15.8766	15.0487	11.3588	15.3074	13.8857	14.9615	16.3411	13.9928	10.3502	8.74321	9.1456	11.6741	13.57	21.3914	21.1119	15.6034	11.5305	19.4698	18.5826	20.9608	14.6792	12.0208	10.7768	13.0352	9.60463	8.67273	21.4515	17.3423	18.2127	25.4875	29.8967	23.1581
BaRT2v18chr1HG005490	chr1H	25945410	25946756	-	-	0.175703	0.400212	0.261827	-	-	-	1.14513	0.0779074	M0	-	-	-	0.620328	0.298973	1.51339	0	0	0.295764	0	0	1.23143	1.51083	5.92142	1.11595	1.1462	1.1186	0	1.76074	0	1.02022	0	0	0	1.29369	1.41668	0	0.156073	0	6.96555	4.61483	3.48401	2.36792	1.89935	1.67583
BaRT2v18chr1HG005500	chr1H	25945556	25946778	-	-				-	-	-			NA	-	-	-	0	0	0	0	0	0	0	0	0	0	0	0.268965	0	0.160763	0	0.0783155	0	0.0238771	0	0	0	0	0	0	0	0	0	0.111944	0	0	0	0
BaRT2v18chr1HG005510	chr1H	26043159	26046194	-	Adenylate isopentenyltransferase 5, chloroplastic				-	-	-			NA	HORVU.MOREX.r3.1HG0011960	chr1H:29249801-29252796	tRNA dimethylallyltransferase	0	0	0	0	0	0	0	0	0	0	0	0	0	0	0	0	0	0	0	0	0	0	0	0	0	0	0	0	0	0	0	0
BaRT2v18chr1HG005520	chr1H	26055845	26061499	-	-	0.0162875	0.34826	0.344119	*	-	-	-0.388302	0.115004	M3	-	-	-	4.68031	4.38596	4.36085	6.17238	4.25231	3.68018	5.63901	4.25942	3.64921	3.18031	2.03381	2.58653	5.08916	2.59601	1.79656	3.86061	0.750169	1.17574	0.84415	0.0444565	4.82416	4.64394	4.16395	3.81238	3.29327	1.68167	0	2.1957	2.11715	3.20022	3.25025	5.04583
BaRT2v18chr1HG005530	chr1H	26061765	26064120	-	Glutamyl-tRNA reductase	0.607205	0.691946	0.0231592	-	-	*	-0.419714	0.00919871	M3	HORVU.MOREX.r3.1HG0012020	chr1H:29287296-29289643	Glutamyl-tRNA reductase	123.389	121.2	90.1341	131.794	89.6509	101.089	132.351	110.904	110.998	24.5121	73.9187	84.4454	113.178	115.103	78.5756	107.389	20.1096	43.4212	37.983	3.81916	131.705	116.465	103.361	98.7204	82.6967	84.0694	16.6046	75.2824	89.5728	83.9287	117.675	88.2654
BaRT2v18chr1HG005540	chr1H	26165618	26169313	-	-	0.551559	0.730782	0.759426	-	-	-	0.561759	0.00664205	M0	-	-	-	3.90377	3.15178	2.71109	3.16598	3.05969	3.73371	3.45113	3.69892	3.74296	0.911145	2.85572	3.60874	3.22671	5.43907	6.75971	5.30331	5.18719	7.22739	5.79212	2.11601	3.57778	3.12084	3.29955	4.29487	3.31667	2.60846	1.69559	4.15596	3.95106	6.80113	4.8554	3.38976
BaRT2v18chr1HG005550	chr1H	26188728	26191412	-	F-box domain-containing protein	0.180719	0.524729	0.538627	-	-	-	-0.299935	0.256571	M1	HORVU.MOREX.r3.1HG0012100	chr1H:29422367-29424663	F-box protein	3.26201	2.4651	2.66982	2.42465	2.37629	3.59816	2.36036	2.24903	3.57497	1.37649	2.37512	3.84043	2.08504	4.34867	4.43622	4.2402	6.43189	6.02829	10.9174	6.25663	2.62315	2.61991	2.52825	1.94154	1.48609	1.25121	3.96744	4.43171	3.32224	4.58171	5.17021	4.71846
BaRT2v18chr1HG005560	chr1H	26191672	26193659	-	Remorin, C-terminal region family protein, expressed;Remorin	0.443268	0.616501	0.410241	-	-	-	-1.81269	0.000310324	M3	HORVU.MOREX.r3.1HG0012110	chr1H:29425330-29427216	Remorin family protein	1.32218	1.06039	2.2778	1.6104	0.327492	1.00029	1.01231	0.768195	0.230423	0.265783	0.206839	0.147255	0.301152	0.105546	0.0490658	0.365466	0.128028	0.247444	0.021415	0	0.615503	0.277687	0.497173	0.263987	0.520223	0.16716	0	0.170912	0.296498	0.246441	0.651799	0.221812
BaRT2v18chr1HG005570	chr1H	26265917	26289328	-	-	0.552223	0.700616	0.513391	-	-	-	-0.388427		M3	HORVU.MOREX.r3.1HG0012160	chr1H:29528336-29539992	protein kinase family protein	5.67803	9.51084	5.82749	5.40652	9.95272	11.0318	4.02337	58.4982	3.56567	9.44875	9.47746	10.0757	10.2575	1.84638	1.97274	5.09389	8.46392	11.4419	3.52928	20.6042	2.60174	2.82708	6.2908	6.18615	4.66376	6.17835	22.016	2.83385	3.53472	1.58751	2.05108	8.08015
BaRT2v18chr1HG005580	chr1H	26370604	26375264	-	Disease resistance protein RPM1	0.366738	0.58927	0.581065	-	-	-	0.762832	0.000170071	M1	HORVU.MOREX.r3.1HG0012170	chr1H:29613767-29618266	Disease resistance protein RPM1	0.610767	0.76169	0.712251	0.683351	0.709398	0.599287	0.581864	0.455747	2.02129	0.133305	1.07919	1.21863	0.460726	1.34975	1.84563	0.94749	1.06306	2.76671	2.75479	1.33524	1.0839	0.890333	0.51756	0.511936	0.571309	0.544243	0.871518	1.89155	1.52253	2.76317	1.26443	0.741228
BaRT2v18chr1HG005590	chr1H	26375499	26382410	-	-	0.00600048	0.172611	0.148881	**	-	-	1.89543	8.31591e-15	M22	HORVU.MOREX.r3.1HG0012180	chr1H:29618560-29625165	protein kinase family protein	1.34432	1.22639	1.47988	0.769521	0.502935	0.954579	0.547145	0.761343	1.83741	0.912585	1.30763	1.26989	1.09879	3.09243	3.24291	1.97318	3.08403	2.74956	3.78635	3.02283	0.920151	1.12751	1.31076	0.818253	1.26644	0.551679	0.880337	2.53128	1.40322	3.67564	2.79301	2.56154
BaRT2v18chr1HG005600	chr1H	26410238	26411870	-	-	0.0602085	0.489334	0.311272	-	-	-	0.363177	0.379852	M2	-	-	-	2.39758	1.48818	2.62452	0.80519	2.33621	2.69387	1.70958	2.04339	3.96433	2.7116	2.92126	3.18881	1.80702	4.02831	4.43692	2.77984	7.93356	13.8576	13.5815	14.4259	2.53222	3.04617	3.00472	1.82762	5.12896	4.77758	6.41326	4.71281	2.35089	2.82525	3.5669	4.24183
BaRT2v18chr1HG005610	chr1H	26535796	26540448	-	Ethylene-responsive transcription factor RAP2-7;AP2/ERF domain-containing protein	1.45114e-13	2.02213e-09	9.30314e-12	**	**	**	-0.526756	0.00054404	M27	HORVU.MOREX.r3.1HG0012250	chr1H:29883924-29888635	AP2-like ethylene-responsive transcription factor	53.7858	59.1871	46.8951	59.5454	56.4764	47.3681	66.4844	52.9997	41.289	16.7915	27.6359	34.2165	8.58924	36.2823	82.6721	23.6426	64.4596	69.5161	99.1402	65.2819	44.2884	22.164	21.729	21.588	13.4868	15.1064	18.0559	59.984	66.1059	80.489	11.0187	3.54601
BaRT2v18chr1HG005620	chr1H	26824086	26828590	-	DNA repair protein RAD51 homolog 2 isoform X1;Putative ATP diphosphatase	0.604474	0.320671	0.410231	-	-	-	0.26727	0.564443	M0	HORVU.MOREX.r3.1HG0012310	chr1H:30185117-30189175	DNA repair RAD51-like protein	0.678063	0.552676	0.32909	0.556005	0.427273	0.573555	0.704191	0.333075	0.624696	0.598414	0.42289	0.644075	0.307937	0.614934	0.857251	0.480186	0.988943	1.65418	1.30997	0.488017	0.624518	0.344944	0.471458	0.50516	0.273701	0.26579	0	1.13059	0.5664	0.991132	0.66841	0.414507
BaRT2v18chr1HG005630	chr1H	26905575	26911691	-	-	0.813312	0.685876	0.900062	-	-	-	0.0348137	0.954392	M1	HORVU.MOREX.r3.1HG0012330	chr1H:30263084-30267311	Peroxisomal membrane 22 kDa (Mpv17/PMP22) family protein	0.0551589	0.11588	0.113614	0.100169	0.17103	0.137987	0.0493595	0.0443601	0.339032	0	0.180108	0.269715	0.0908485	0.092167	0.0974371	0.105827	0.601317	0.340124	0.752777	0.605586	0.111411	0.150274	0.0821016	0.0478488	0.0625992	0.0865259	0.173722	0.161708	0.118144	0.278001	0.232771	0.154732
BaRT2v18chr1HG005640	chr1H	26909821	26911501	-	Putative sugar phosphate/phosphate translocator;TPT domain-containing protein;Triose-phosphate transporter domain-containing protein	0.650098	0.79298	0.733284	-	-	-	0.00343089	0.99648	M0	HORVU.MOREX.r3.1HG0012340	chr1H:30267405-30269183	Triose-phosphate transporter family protein	0.363797	0.0655631	0	0.0689544	0	0.185363	0.43141	0.276617	0.255913	0.760314	0.415477	0.397689	1.16137	0.0683457	0.0834282	0.318966	0.788168	0.709856	0.793549	0.642449	0.443506	0.074857	0.38331	0.182188	0.719749	0.441416	0	0.409792	0.145635	0.0856359	0.343645	0.305111
BaRT2v18chr1HG005650	chr1H	27188454	27190340	-	Lysine histidine transporter 1				-	-	-			NA	HORVU.MOREX.r3.1HG0012370	chr1H:30410957-30412390	Amino acid transporter, putative	0	0	0	0	0	0	0	0	0	0	0	0	0	0	0	0	0	0	0	0	0	0	0	0	0	0	0	0	0	0	0	0
BaRT2v18chr1HG005660	chr1H	27188598	27190368	-	-				-	-	-			NA	-	-	-	0	0	0	0	0	0	0	0	0	0	0	0	0	0	0	0	0	0	0	0	0	0	0	0	0	0	0	0	0	0	0	0
BaRT2v18chr1HG005670	chr1H	27386999	27388683	-	Caffeic acid 3-O-methyltransferase;Tricetin 3',4',5'-O-trimethyltransferase;Flavone 3'-O-methyltransferase 1;O-methyltransferase 5;Flavonoid O-methyltransferase				-	-	-			NA	HORVU.MOREX.r3.1HG0012390	chr1H:30612935-30614519	O-methyltransferase	0	0	0	0	0	0	0	0	0	0	0	0	0	0	0	0	0	0	0	0	0	0	0	0	0	0	0	0	0	0	0	0
BaRT2v18chr1HG005680	chr1H	27400207	27401861	-	Caffeic acid 3-O-methyltransferase;Tricetin 3',4',5'-O-trimethyltransferase;Flavone 3'-O-methyltransferase 1;O-methyltransferase 5;Flavonoid O-methyltransferase				-	-	-			NA	HORVU.MOREX.r3.1HG0012400 / HORVU.MOREX.r3.1HG0012410 / HORVU.MOREX.r3.1HG0012420	chr1H:30642407-30644094 / chr1H:30663236-30664607 / chr1H:30683879-30685250	O-methyltransferase / O-methyltransferase / O-methyltransferase	0	0	0	0	0	0	0	0	0	0	0	0	0	0	0	0	0	0	0	0	0	0	0	0	0	0	0	0	0	0	0	0
BaRT2v18chr1HG005690	chr1H	27751935	27752751	-	-	0.125437	0.03179		-	-	-			M0	-	-	-	0	0	0	0	0	0	0	0.667024	0.417201	0.509913	0.428874	1.46022	0	1.29525	0.757837	0.683701	3.26778	6.48208	1.51864	3.68182	0.0668368	0.20308	0	0	0	0.0649234	34.4667	0.912704	2.77226	2.96293	0.266689	0
BaRT2v18chr1HG005700	chr1H	27797213	27797752	-	-				-	-	-			NA	-	-	-	0	0	0	0	0	0	0	0	0	0	0	0	0	0	0	0	3.95366	0	0	0	0	0	0	0	0	0	0	0	0	0	0	0
BaRT2v18chr1HG005710	chr1H	27797218	27797794	-	-		0.805146		-	-	-			M1	-	-	-	0	0	0	0	5.34849	0	1.75311	0	0	0	0	0	0	0	0.142043	0	37.6299	4.54614	15.1484	41.522	9.98549	0	0	0	0	0	11.5491	0.361316	0.398722	0.281271	2.32637	10.1927
BaRT2v18chr1HG005720	chr1H	27851658	27852224	-	-				-	-	-			NA	-	-	-	0	0	0	0	0	0	0	0	0	0	0	0	0	0	0	0	0	0	0	0	0	0	0	0	0	0	0	0	0	0	0	0
BaRT2v18chr1HG005730	chr1H	27851677	27852197	-	-				-	-	-			NA	-	-	-	0	0	0	0	0	0	0	0	0	0	0	0	0	0	0	0	0	0	0	0	0	0	0	0	0	0	0	0	0	0	0	0
BaRT2v18chr1HG005740	chr1H	27872497	27873030	-	-				-	-	-			NA	-	-	-	0	0	0	0	0	0	0	0	0	0	0	0	0	0	0	0	0	0	0	0	0	0	0	0	0	0	0	0	0	0	0	0
BaRT2v18chr1HG005750	chr1H	28018690	28020962	-	Patatin	0.459339	0.862814	0.572344	-	-	-	0.436228	0.41143	M0	HORVU.MOREX.r3.1HG0012620	chr1H:31322085-31323977	Patatin	0.178978	0.143915	0	0.150307	0.175482	0.155297	0.253397	0.482936	0.200832	0.0638069	0.178735	0.23701	0.393239	0.227941	0.480447	0.199172	12.097	0.462378	4.89511	2.53921	0.287459	0.18087	0.23035	0.150723	0.418571	0.304925	0	0.301256	0.158582	0.0132363	1.43957	0.103212
BaRT2v18chr1HG005760	chr1H	28023022	28025640	-	D-ribulose kinase isoform X1;Putative glycerol kinase;Xylulose kinase	0.000155678	0.894466	0.00958356	**	-	**	-1.08523	1.47641e-09	M3	HORVU.MOREX.r3.1HG0012630	chr1H:31332411-31335064	Xylulose kinase	52.1981	51.8275	60.3468	55.0758	44.1032	48.2067	56.8969	50.544	46.888	44.3233	33.5825	36.7543	61.5285	40.6044	34.092	44.0384	13.1748	19.0509	17.9545	0.84194	52.3204	38.9266	42.5129	46.7614	41.637	41.3822	13.1183	31.3553	30.411	30.4972	42.1668	35.8693
BaRT2v18chr1HG005770	chr1H	28073851	28074375	-	-				-	-	-			NA	-	-	-	0	0	0	0	0	0	0	0	0	0	0	0	0	0	0	0	0	0	0	0	0	0	0	0	0	0	0	0	0	0	0	0
BaRT2v18chr1HG005780	chr1H	28123043	28125100	-	-	0.464584	0.737236		-	-	-			NA	HORVU.MOREX.r3.1HG0012670	chr1H:31439742-31443228	Disease resistance protein (NBS-LRR class) family	0	0.140835	0.291636	0.0329068	0	0	0.262379	0	0.0908435	0	0	0.17402	0.114275	0.0297589	0.153485	0.0332462	0.265353	0.564134	0.142289	0.718791	0	0	0	0	0	0	0	0.282649	0	0.257999	0	0
BaRT2v18chr1HG005790	chr1H	28174699	28175661	-	Zinc finger, CCHC-type (Fragment)				-	-	-			NA	-	-	-	0.0824314	0	0	0	0	0	0.194387	0	0	0.187703	0	0	0	0	0	0	0	0	0	0	0	0.111158	0.105997	0	0	0.10696	0	0	0.112329	0	0	0
BaRT2v18chr1HG005800	chr1H	28397021	28399766	-	-	0.131184	0.216449	0.319588	-	-	-	-0.0566162	0.889764	M0	-	-	-	2.52813	4.0657	1.84098	2.49575	2.30579	2.18624	2.37289	1.88854	1.61641	1.62916	2.83133	2.41061	1.85515	2.55932	2.52026	1.81939	8.75172	9.0559	7.98859	7.67122	2.2079	1.70239	1.79937	1.76445	1.13068	1.2346	1.07342	4.09393	4.23107	6.11862	2.77764	2.27172
BaRT2v18chr1HG005810	chr1H	28446619	28450732	-	Neprosin domain-containing protein				-	-	-			NA	HORVU.MOREX.r3.1HG0012760	chr1H:31665022-31669021	carboxyl-terminal peptidase (DUF239)	0	0	0	0	0	0	0	0	0	0	0	0	0	0	0	0	0	0	0	0	0	0	0	0	0	0	0	0	0	0	0	0
BaRT2v18chr1HG005820	chr1H	28629418	28635303	-	E3 ubiquitin-protein ligase UPL4;HECT domain-containing protein				-	-	-			NA	HORVU.MOREX.r3.1HG0012840	chr1H:31861414-31866909	E3 ubiquitin-protein ligase	0	0	0	0	0	0	0	0.0236292	0.0215917	0	0	0	0	0	0	0	0.0155226	0	0.0908199	0	0	0	0	0	0	0.0507982	0	0	0	0	0	0.0206498
BaRT2v18chr1HG005830	chr1H	28640946	28643414	-	PWWP domain-containing protein				-	-	-			NA	HORVU.MOREX.r3.1HG0012860	chr1H:31873273-31874976	Serine/threonine-protein kinase ATM	0.0195029	0	0	0.0883106	0.0667977	0.0184493	0.0682357	0	0.0101682	0	0.0899358	0.0484181	0	0.0198666	0	0.0801582	0	0	0	0	0.0495256	0	0.0282478	0	0	0.00949463	0	0.0709385	0	0	0	0
BaRT2v18chr1HG005840	chr1H	28650366	28652236	-	-	0.541694	0.713197	0.688875	-	-	-	-0.296807	0.526947	M3	HORVU.MOREX.r3.1HG0012870	chr1H:31881904-31883406	Serine/threonine-protein kinase ATM	0.786759	0.510464	0.419089	1.14784	0.398793	0.731762	0.772773	0.768885	0.730513	0	0.25012	0.59276	0.370813	0.690993	1.41374	0.654953	0.457816	0.990444	1.24038	0.556814	0.633182	0.53457	0.877356	0.644188	0.557368	0.396191	0.863054	1.4249	0.854302	0.746646	0.85936	0.791303
BaRT2v18chr1HG005850	chr1H	28973280	28973510	-	-				-	-	-			NA	-	-	-	0	0	0	0	0	1.14258	0	0	0	0	0	0	0	0	0	0	0	1.01418	0	0	0	0	0	0	0	0	0	0	0	0	0	0
BaRT2v18chr1HG005860	chr1H	28988965	28990330	-	Protein SENSITIVE TO PROTON RHIZOTOXICITY 1;zinc finger protein STOP1 homolog;C2H2-type domain-containing protein				-	-	-			NA	HORVU.MOREX.r3.1HG0012990	chr1H:32184246-32185482	Zinc finger family protein	0	0	0	0	0	0	0	0	0	0	0	0	0	0	0	0	0	0	0	0	0	0	0	0	0	0	0	0	0	0	0	0
BaRT2v18chr1HG005870	chr1H	29036785	29041843	-	GPI-anchor transamidase;Vacuolar-processing enzyme alpha-isozyme	0.410707	0.572381	0.7244	-	-	-	0.0406606	0.908574	M2	HORVU.MOREX.r3.1HG0013000	chr1H:32207541-32211971	Vacuolar-processing enzyme	2.51749	3.16389	3.10841	2.31304	1.62187	1.97706	2.06683	2.06809	6.2818	4.11393	6.01135	5.75099	2.09248	4.94494	4.3308	4.0338	8.6274	11.0258	9.28707	7.13647	2.89729	3.99812	4.21039	2.6467	2.84919	3.42757	5.18565	4.74179	4.74706	5.00337	3.21503	3.65936
BaRT2v18chr1HG005880	chr1H	29053729	29055851	-	-	0.0405892	0.480672	0.0294086	*	-	*	-1.3579	5.29282e-18	M4	-	-	-	17.9009	14.6231	13.8287	17.0702	12.1961	14.6692	15.4277	14.431	17.3037	8.82172	11.3867	11.9434	18.989	11.4101	8.26583	14.0546	9.22003	8.67011	10.2992	5.86137	18.411	21.0672	21.2217	19.9168	23.8928	21.681	3.36548	6.6335	9.05241	7.27442	10.0948	8.41357
BaRT2v18chr1HG005890	chr1H	29095868	29096111	-	-	0.387404	0.847173	0.428833	-	-	-	0.104207	0.861207	M9	-	-	-	9.79991	16.1627	0.49367	27.0107	11.7145	13.7451	22.1969	7.97689	18.2644	0	3.64918	8.47412	8.43082	20.7044	11.1193	8.13795	14.5205	8.6998	18.1744	5.6149	12.8461	3.96049	1.60296	19.803	16.8308	2.61992	0	3.06343	3.45497	20.7798	16.8084	7.71507
BaRT2v18chr1HG005900	chr1H	29198346	29203006	-	Interactor of constitutive active ROPs 2, chloroplastic;Ribosome biogenesis regulatory protein-like protein;Myosin heavy chain-related family protein	0.429846	0.772105	0.674725	-	-	-	-0.49894	0.103283	M0	-	-	-	1.06768	0.743549	0.877509	1.10222	0.63586	0.834305	1.03948	0.743138	1.09564	0.166968	1.03613	0.728341	0.797118	1.21997	0.983148	1.03985	1.17331	1.40575	2.67956	0.754621	0.62249	0.55641	0.564798	0.853298	0.799897	0.623745	0	0.934645	1.19234	0.866479	1.53199	0.670413
BaRT2v18chr1HG005910	chr1H	29205401	29208551	-	Ribosome biogenesis regulatory protein	0.254116	0.531551	0.515106	-	-	-	0.671918	0.00764549	M2	HORVU.MOREX.r3.1HG0013050	chr1H:32373711-32376691	Ribosome biogenesis regulatory protein-like protein	4.55301	3.37677	2.98618	2.69242	3.41789	2.60642	3.81594	4.56723	8.50095	3.27322	6.03004	7.14341	5.00169	6.55174	10.581	5.21469	20.4318	30.4209	24.1127	18.1442	3.04745	3.78815	5.3972	4.67181	5.6681	5.73555	13.8806	9.69975	6.5615	9.86434	6.04368	6.87272
BaRT2v18chr1HG005920	chr1H	29209157	29210631	-	-	0.490755	0.769766		-	-	-			M1	-	-	-	0	0	0.273657	0	0.0621893	0.0450189	0.0316823	0	0	0	0.0584441	0	0.0309627	0	0.0600715	0.0162823	0.409203	0.324596	0.0183341	0.453553	0	0.0320403	0	0.144183	0	0	0	0	0.0648221	0.0562556	0	0.0470072
BaRT2v18chr1HG005930	chr1H	29270029	29271434	-	-				-	-	-			NA	HORVU.MOREX.r3.1HG0013150	chr1H:32491377-32492026	Elongation factor Tu	0	0	0	0	0	0	0	0	0	0	0	0	0	0	0	0	0	0	0	0	0	0	0	0	0	0	0	0	0	0	0	0
BaRT2v18chr1HG005940	chr1H	29274105	29274990	-	-				-	-	-			NA	-	-	-	0	0	0	0	0	0	0	0	0	0	0	0	0	0	0	0	0	0	0	0	0	0	0	0	0	0	0	0	0	0	0	0
BaRT2v18chr1HG005950	chr1H	29286101	29287503	-	-				-	-	-			NA	-	-	-	0	0	0	0	0	0	0	0	0	0	0	0	0	0	0	0	0	0	0	0	0	0	0	0	0	0	0	0	0	0	0	0
BaRT2v18chr1HG005960	chr1H	29286197	29287167	-	-				-	-	-			NA	HORVU.MOREX.r3.1HG0013170	chr1H:32499601-32500546	2-oxoglutarate (2OG) and Fe(II)-dependent oxygenase superfamily protein	0	0	0	0	0	0	0	0	0	0	0	0	0	0	0	0	0	0	0	0	0	0	0	0	0	0	0	0	0	0	0	0
BaRT2v18chr1HG005970	chr1H	29319108	29323307	-	Glycosyltransferase;UDP-glycosyltransferase 86A1	1.05551e-09	0.00900046	1.10555e-05	**	**	**	2.79363	5.16274e-14	M21	HORVU.MOREX.r3.1HG0013180	chr1H:32533051-32537212	Glycosyltransferase	1.03672	2.13913	2.34522	1.58457	4.48579	3.21183	0.634175	1.98389	20.3308	16.033	15.1452	25.7273	22.1006	20.9824	10.5579	18.7797	27.6174	48.44	41.1721	39.8558	4.27973	7.26251	7.98122	10.8488	10.5631	9.17005	51.3507	21.9558	13.4872	24.6523	50.5118	44.3269
BaRT2v18chr1HG005980	chr1H	29326414	29327101	-	-				-	-	-			NA	-	-	-	0	0	0	0	0	0	0	0	0	0	0	0	0	0	0	0	0	0	0	0	0	0	0	0	0	0	0	0	0	0	0	0
BaRT2v18chr1HG005990	chr1H	29328424	29329273	-	-				-	-	-			NA	-	-	-	0	0	0	0	0	0	0	0	0	0	0	0	0	0	0	0	0	0	0	0	0	0	0	0	0	0	0	0	0	0	0	0
BaRT2v18chr1HG006000	chr1H	29334220	29338003	-	-	0.0822157	0.707372	0.346679	-	-	-	0.930422	8.67922e-08	M1	-	-	-	1.03525	1.12637	1.06572	1.21208	0.588822	0.763682	1.44479	0.924966	2.15164	0.218881	1.4799	1.88577	0.941292	3.15998	2.43749	2.0517	7.40034	3.80478	7.23763	4.78636	0.486867	0.544027	0.454943	0.313459	0.279714	0.675003	0.503094	2.99617	1.97281	2.72436	3.04271	2.75741
BaRT2v18chr1HG006010	chr1H	29334274	29337898	-	Tetraspanin3;Tetraspanin/Peripherin	0.0958193	0.576942	0.19668	-	-	-	0.873823	4.99505e-18	M1	HORVU.MOREX.r3.1HG0013220	chr1H:32549488-32553080	Tetraspanin	22.6847	25.0869	24.4369	25.4764	26.0626	21.2761	25.7216	25.6559	42.6661	22.2743	42.0195	49.6105	35.0236	59.1997	53.6437	37.0461	139.329	96.2274	159.842	176.886	24.7107	18.1318	21.5796	21.1487	18.7999	18.6707	66.4577	69.2774	52.0633	81.5164	61.214	53.6859
BaRT2v18chr1HG006020	chr1H	29478391	29479176	-	-				-	-	-			NA	-	-	-	0	0	0	0	0	0	0	0	0	0	0	0	0	0	0	0	0.561783	0.40991	0.8205	0.0964258	0	0	0	0	0	0	0	0	0	0	0	0
BaRT2v18chr1HG006030	chr1H	29502769	29503451	-	-	0.526236	0.780509	0.599592	-	-	-	-0.445952	0.392735	M3	-	-	-	1.88069	1.68181	0.541275	0.979468	1.59277	4.92517	1.69371	6.72618	1.00105	0.898405	1.51797	1.23114	1.80007	1.26348	1.60629	2.06924	0.502452	1.01931	0.893122	0.30266	2.16968	1.53305	2.07692	2.74384	2.11903	1.20478	0.0248571	2.29152	1.04979	0.686028	0.688889	1.35587
BaRT2v18chr1HG006040	chr1H	29691095	29692309	-	-	0.0253891	0.176867	0.0891319	*	-	-			M0	-	-	-	0.121136	0	0.586937	0.101889	0.079336	0	0	0.0816138	0.0836935	0.155338	0	1.42386	1.00628	0.0617231	0.191252	0.020733	9.84639	4.95977	8.25465	10.3994	0.143161	0.306153	0.25326	0.224545	0.46562	0.275138	5.56097	0.11413	0.0165103	0.0357821	0.0608533	0.478744
BaRT2v18chr1HG006050	chr1H	29726063	29726520	-	-				-	-	-			NA	-	-	-	0	0	0	0	0	0	0	0	0	0	0	0	0	0	0	0	0	0	0	0	0	0	0	0	0	0	0	0	0	0	0	0
BaRT2v18chr1HG006060	chr1H	29798080	29809327	-	-	0.176619	0.879115	0.197268	-	-	-	0.494879	0.208759	M2	HORVU.MOREX.r3.1HG0013300 / HORVU.MOREX.r3.1HG0013300	chr1H:32991347-33002318 / chr1H:32991347-33002318	4'-phosphopantetheinyl transferase / 4'-phosphopantetheinyl transferase	0.546686	0.458834	0.308637	0.599564	0.389967	0.77857	0.698935	0.318195	1.0868	0.537541	0.833462	1.41904	0.784271	0.930484	1.16182	1.3659	5.89948	7.27191	8.53227	5.18107	0.919067	0.885366	0.725107	0.97244	1.25193	1.11249	0.390795	1.10669	1.15007	1.60417	0.436981	1.35732
BaRT2v18chr1HG006070	chr1H	29810967	29811230	-	-				-	-	-			NA	-	-	-	0	0	0	0	0	0	0	0	0	0	0	0	0	0	0	0	0	0	0	0	0	0	0	0	0	0	0	0	0	0	0	0
BaRT2v18chr1HG006080	chr1H	29819754	29820487	-	AAI domain-containing protein;Endosperm transfer cell specific PR60				-	-	-			NA	HORVU.MOREX.r3.1HG0013310 / HORVU.MOREX.r3.1HG0013330	chr1H:33014257-33014986 / chr1H:33065591-33066078	Bifunctional inhibitor/lipid-transfer protein/seed storage 2S albumin superfamily protein / Bifunctional inhibitor/lipid-transfer protein/seed storage 2S albumin superfamily protein	0	0	0	0	0	0	0	0	0	0	0	0	0	0	0	0	0	0	0	0	0	0	0	0	0	0	0	0	0	0	0	0
BaRT2v18chr1HG006090	chr1H	29972351	29973617	-	-				-	-	-			NA	-	-	-	0	0	0	0	0	0	0	0	0	0	0	0	0	0	0	0	0	0	0	0	0	0	0	0	0	0	0	0	0	0	0	0
BaRT2v18chr1HG006100	chr1H	29972373	29973106	-	AAI domain-containing protein;Endosperm transfer cell specific PR60				-	-	-			NA	-	-	-	0	0	0	0	0	0	0	0	0	0	0	0	0	0	0	0	0	0	0	0	0	0	0	0	0	0	0	0	0	0	0	0
BaRT2v18chr1HG006110	chr1H	30013597	30016860	-	Putative zinc finger, CCHC-type;Retrotransposon protein	0.655109	0.720727	0.540041	-	-	-	-0.348257	0.428929	M0	HORVU.MOREX.r3.1HG0013340	chr1H:33110004-33110491	Protease inhibitor/seed storage/lipid transfer protein family protein	0.0433941	0.0556679	0.0501819	0.00714881	0.00720649	0.0604199	0.212921	0.103289	0.0220475	0.0188032	0.072038	0.0582152	0.0346189	0.00746228	0.00692604	0.0656584	0.0455137	0	0.0342755	0.020509	0	0.00727273	0.0137118	0.0379709	0.078217	0.0692654	0.0197307	0	0	0.145215	0.371703	0.11242
BaRT2v18chr1HG006120	chr1H	30099507	30099706	-	-				-	-	-			NA	-	-	-	0	0	0	0	0	0	0	0	0	0	0	0	0	0	0	0	0	0	0	0	0	0	0	0	0	0	0	0	0	0	0	0
BaRT2v18chr1HG006130	chr1H	30099995	30101224	-	-				-	-	-			NA	-	-	-	0	0	0	0	0	0	0	0	0	0	0	0	0	0	0	0	0	0	0	0	0	0	0	0	0	0	0	0	0	0	0	0
BaRT2v18chr1HG006140	chr1H	30129062	30129798	-	AAI domain-containing protein;Endosperm transfer cell specific PR60				-	-	-			NA	-	-	-	0	0	0	0	0	0	0	0	0	0	0	0	0	0	0	0	0	0	0	0	0	0	0	0	0	0	0	0	0	0	0	0
BaRT2v18chr1HG006150	chr1H	30129062	30129885	-	-				-	-	-			NA	-	-	-	0	0	0	0	0	0	0	0	0	0	0	0	0	0	0	0	0	0	0	0	0	0	0	0	0	0	0	0	0	0	0	0
BaRT2v18chr1HG006160	chr1H	30248482	30249239	-	Endosperm transfer cell specific PR60;AAI domain-containing protein				-	-	-			NA	HORVU.MOREX.r3.1HG0013450	chr1H:33430365-33430852	Bifunctional inhibitor/lipid-transfer protein/seed storage 2S albumin-like protein	0	0	0	0	0	0	0	0	0	0	0	0	0	0	0	0	0	0	0	0	0	0	0	0	0	0	0	0	0	0	0	0
BaRT2v18chr1HG006170	chr1H	30580811	30581687	-	-				-	-	-			NA	-	-	-	0	0	0	0	0	0	0	0	0	0	0	0	0	0	0	0	0	0	0	0	0	0	0	0	0	0	0	0	0	0	0	0
BaRT2v18chr1HG006180	chr1H	30580913	30581665	-	Endosperm transfer cell specific PR60;AAI domain-containing protein				-	-	-			NA	HORVU.MOREX.r3.1HG0013480 / HORVU.MOREX.r3.1HG0013490 / HORVU.MOREX.r3.1HG0013510	chr1H:33710765-33711252 / chr1H:33865329-33866085 / chr1H:33891607-33892094	Protease inhibitor/seed storage/lipid transfer protein family protein / Protease inhibitor/seed storage/lipid transfer protein family protein / Protease inhibitor/seed storage/lipid transfer protein family protein	0	0	0	0	0	0	0	0	0	0	0	0	0	0	0.0559732	0	0	0	0	0	0	0	0	0	0	0	0	0	0	0	0	0
BaRT2v18chr1HG006190	chr1H	30754233	30755437	-	-				-	-	-			NA	-	-	-	0	0	0	0	0	0	0	0	0	0	0	0	0	0	0	0	0	0	0	0	0	0	0	0	0	0	0	0	0	0	0	0
BaRT2v18chr1HG006200	chr1H	30813803	30814120	-	-				-	-	-			NA	-	-	-	0	0	0	0	0	0	0	0	0	0	0	0	0	0	0	0	0	0	0	0	0	0	0	0	0	0	0	0	0	0	0	0
BaRT2v18chr1HG006210	chr1H	30815143	30818328	-	AAI domain-containing protein;Endosperm transfer cell specific PR60				-	-	-			NA	HORVU.MOREX.r3.1HG0013590	chr1H:34470109-34470599	Protease inhibitor/seed storage/lipid transfer protein family protein	0	0	0	0	0	0	0	0	0	0	0.00668994	0	0	0	0	0	0	0	0	0.00694018	0	0	0.00700357	0	0	0	0	0	0.00593242	0	0.0145971	0
BaRT2v18chr1HG006220	chr1H	31085319	31089486	-	-	0.143066	0.510531	0.226149	-	-	-	-0.624901	0.0592128	M0	HORVU.MOREX.r3.1HG0013690	chr1H:34712219-34716361	Ubiquitin-conjugating enzyme E2	1.20866	0.985505	1.38574	0.754498	1.02799	0.513914	0.966034	0.643171	0.99531	0.950699	0.918197	1.30778	0.846501	0.858224	1.24792	1.04411	3.19277	3.34713	3.75639	1.72897	1.05921	1.05442	0.863199	0.869058	0.683053	0.541502	1.33164	1.53385	0.991612	1.4893	1.19557	0.812477
BaRT2v18chr1HG006230	chr1H	31089604	31091518	-	DNL-type domain-containing protein;Mitochondrial import protein TIM;DNL-type zinc finger	0.376715	0.835234	0.604333	-	-	-	-0.565886	0.0267726	M4	HORVU.MOREX.r3.1HG0013700	chr1H:34716494-34718274	DNL-type zinc finger	17.9903	17.2293	17.9274	14.0474	11.0579	13.8912	14.6888	15.5268	16.6671	9.72505	16.4815	11.8385	16.3197	16.1209	14.5553	14.8186	20.6698	28.5267	26.7184	15.0303	17.5669	17.5381	18.9938	19.1311	16.9142	22.2994	18.3324	14.6795	16.6038	17.4552	16.2097	16.2789
BaRT2v18chr1HG006240	chr1H	31105498	31111513	-	-				-	-	-			NA	-	-	-	0	0	0	0	0	0	0	0.409937	0	0	0	0	0	0	0	0	0	0.368328	0	0	0	0	0	0	0	0	0	0	0	0	0	0
BaRT2v18chr1HG006250	chr1H	31112737	31118814	-	-	0.57827	0.862385	0.679785	-	-	-	-0.206628	0.588264	M4	-	-	-	2.60283	3.35364	2.0964	2.70763	1.59327	2.49447	2.85641	4.50074	3.20956	5.31173	2.62552	2.27997	2.14693	3.05077	3.61028	3.22391	3.12644	4.71677	4.28041	5.40794	1.90685	3.49087	3.85008	4.05834	3.15034	2.46999	6.24736	2.98499	3.22328	2.62381	2.71977	3.0653
BaRT2v18chr1HG006260	chr1H	31118891	31123136	-	UBC core domain-containing protein;Ubiquitin conjugating enzyme-like	0.554443	0.898988	0.612525	-	-	-	-0.375562	0.286306	M0	-	-	-	0.894718	0.791164	1.50278	1.39582	1.54959	0.746997	1.72419	1.25271	1.96985	1.20293	1.03118	1.10551	0.896503	1.41649	1.53609	1.18085	3.46653	2.79822	3.63415	1.67821	1.25815	1.40725	1.20414	1.40112	0.689324	1.00005	0.990485	1.33689	0.838382	1.71226	1.17484	1.44953
BaRT2v18chr1HG006270	chr1H	31410291	31431800	-	-				-	-	-			NA	-	-	-	0.0709866	0.0144454	0	0	0	0.0268751	0.0425674	0	0	0	0.0130883	0	0	0.0144646	0.0142005	0	0	0	0	0	0.0721676	0	0	0.0286922	0.014229	0	0	0	0	0	0	0
BaRT2v18chr1HG006280	chr1H	31453235	31453436	-	-				-	-	-			NA	-	-	-	0	0	0	0	0	0	0	0	0	0	0	0	0	0	0	0.0554625	0	0	0	0	0.375974	0	0	0.557719	0	0	0	0	0	0	4.6216	2.07033
BaRT2v18chr1HG006290	chr1H	31589043	31592353	-	-	0.245424	0.49146	0.491329	-	-	-	-0.0536203	0.819687	M3	-	-	-	132.313	129.975	139.593	117.596	140.504	138.899	143.204	154.226	112.432	236.372	83.9799	112.828	126.002	127.586	154.635	135.208	172.579	150.96	195.956	55.8962	134.125	135.739	115.555	127.977	146.944	109.405	546.94	145.454	101.741	152.136	187.353	153.389
BaRT2v18chr1HG006300	chr1H	31822386	31826083	-	Disease resistance protein RPM1;AAA domain-containing protein	0.237243	0.645546	0.380484	-	-	-	-0.035371	0.905644	M9	-	-	-	1.57682	1.77725	1.54929	2.07767	1.54229	1.73037	2.34438	1.51942	2.40411	0.699086	1.74955	2.13436	1.22664	2.98843	2.69197	2.04972	2.6612	2.43792	2.56289	1.15636	2.43882	2.21487	1.12266	1.87509	1.39362	1.55687	1.02963	2.71002	2.07566	3.13004	2.99064	1.50591
BaRT2v18chr1HG006310	chr1H	31976422	31978717	-	Putative membrane localized peptidase;Putative glutamate carboxypeptidase 2;PA domain-containing protein	0.614874	0.782588	0.553669	-	-	-	0.0602013	0.919074	M0	-	-	-	0.221066	0.46426	0.342326	0.171031	0.344	0.174047	0.0849685	0.185705	0.134666	0.348184	0.22892	0.15976	0.23006	0.0530547	0.0995373	0.121084	0.194477	0.395984	0.252579	0.109952	0.263951	0.170815	0.238657	0.065693	0.31355	0.291189	0	0.347522	0.330082	0.277619	0.133203	0.192914
BaRT2v18chr1HG006320	chr1H	32394459	32394970	-	-	0.349105	0.689188	0.621826	-	-	-			M25	-	-	-	0.232623	0.373716	0.843406	0.079577	0.622351	0.369705	0.154575	0.309085	0.242535	0.131377	0.56841	0.231281	1.45186	0.237657	0.146618	0.0793453	2.00923	1.23747	2.01949	0.505142	1.31554	0.236013	0.149124	1.10466	0.390182	0.376937	1.525	0.37379	0	0	0.773275	0.304696
BaRT2v18chr1HG006330	chr1H	32395168	32400828	-	Glycosyltransferases	1.82854e-06	9.31144e-08	0.0758948	**	**	-	-1.83366	4.30156e-39	M16	HORVU.MOREX.r3.1HG0013800	chr1H:34999371-35005142	Glycosyltransferases	21.4034	21.1074	24.3804	23.4097	32.6194	22.7728	20.6503	20.0816	20.9222	21.8978	21.983	26.6791	34.9423	10.8664	8.25385	16.0227	138.878	83.8947	91.804	167.67	34.4385	36.2338	37.7526	28.8174	30.3717	49.1988	22.7637	16.3783	11.9124	17.3982	16.25	25.2087
BaRT2v18chr1HG006340	chr1H	32395169	32400776	-	-	0.00032019	0.00174472	0.0651205	**	**	-	-1.20381	0.0010521	M25	-	-	-	0.43202	0.324321	0.490994	0.577726	0.944828	0.470927	0.54635	0.499074	0.839325	0.363935	0.566896	1.05088	0.518353	0.347379	0.328807	0.534253	4.69095	1.87183	2.67893	2.13883	2.14384	1.94347	1.26042	1.39637	1.37142	1.17046	0.321946	0.478885	0.46639	0.423605	0.747557	0.776037
BaRT2v18chr1HG006350	chr1H	32586295	32590548	-	IQ-domain 3;IQ motif	0.0105089	0.0551332	0.649638	*	-	-	-1.13372	6.37909e-11	M16	HORVU.MOREX.r3.1HG0013820	chr1H:35124576-35128776	Protein IQ-DOMAIN 1	19.2105	14.4612	13.8278	19.5891	17.6561	17.5477	20.4668	18.1348	16.0979	5.37976	11.4368	16.9245	18.5069	13.0018	11.3057	12.7866	41.4865	39.6874	39.9071	23.9651	25.1441	21.9471	20.3734	17.4366	24.7289	23.701	7.43421	14.4852	9.55744	15.6179	13.1892	14.4107
BaRT2v18chr1HG006360	chr1H	32999570	33000891	-	-				-	-	-			NA	-	-	-	0	0	0	0	0	0	0	0	0	0	0	0.00194331	0	0	0	0	0.0365999	0	0	0	0	0	0	0	0	0	0.5966	0	0	0	0	0
BaRT2v18chr1HG006370	chr1H	33009355	33011327	-	-	0.496121	0.349997	0.242887	-	-	-			M0	HORVU.MOREX.r3.1HG0013920	chr1H:35971090-35981861	Leucine-rich repeat protein kinase family protein	0	0	0.0107728	0.0716161	0.0116098	0.0785198	0	0.0720236	0.0309494	0	0.0218623	0	0	0.0397432	0.0449298	0.0608973	0	0	0	0.0226486	0.0705613	0.0119774	0.013127	0.0451128	0.138447	0.0230837	0	0	0	0	0	0.0285601
BaRT2v18chr1HG006380	chr1H	33283391	33283568	-	-				-	-	-			NA	-	-	-	0	0	0	0	0	0	0	0	0.613076	0	0	0	0	0	0.605518	0	0	0	0	0	0	0	0	0	0	0	0	0	0	0	0	0
BaRT2v18chr1HG006390	chr1H	33442869	33443847	-	-				-	-	-			NA	-	-	-	0	0	0	0	0	0	0	0	0.0636724	0	0	0	0.0901143	0	0	0	0	0	0	0	0	0	0	0	0	0	0	0	0	0	0	0
BaRT2v18chr1HG006400	chr1H	34111418	34116938	-	-	0.0131699	0.178959	0.111586	*	-	-	0.348315	0.155087	M17	-	-	-	1.38795	2.80057	2.37434	3.3136	3.16946	2.0345	2.07975	1.55856	3.22303	1.10104	2.45307	1.98766	1.36519	3.14973	4.83292	2.29065	11.2225	10.9935	13.6515	4.75917	2.56066	2.03355	1.21111	1.59282	1.9089	1.44493	1.45496	4.03681	4.20117	5.28461	3.51355	3.20525
BaRT2v18chr1HG006410	chr1H	34402805	34407879	-	-	0.134188	0.407122	0.323702	-	-	-	-0.467313	0.129414	M17	-	-	-	2.35637	4.10095	3.99706	2.90814	1.76567	2.3671	1.99146	2.76339	2.84875	2.25286	2.13855	1.97954	2.45991	2.47558	3.87524	2.35032	10.3397	9.47703	15.3597	4.52253	1.81391	1.36131	1.43172	0.891178	1.23487	1.67522	3.79689	3.8032	2.23565	3.68797	2.9718	2.25047
BaRT2v18chr1HG006420	chr1H	34475606	34480464	-	-				-	-	-			NA	-	-	-	0	0	0	0	0	0	0	0	0	0	0	0	0	0	0	0	0	0	0	0	0	0	0	0	0	0	0	0	0	0	0	0
BaRT2v18chr1HG006430	chr1H	34899888	34900706	-	-	0.0133409	0.350536	0.0989634	*	-	-	-0.0663224	0.769694	M3	-	-	-	70.7378	71.5131	97.9268	70.792	71.8271	76.0092	72.6302	82.4954	75.2025	113.818	64.2784	81.0711	76.4678	84.2783	99.0421	97.0108	50.8687	69.5484	67.7321	27.6961	68.0095	62.3012	74.7673	67.7769	59.9309	76.7364	120.121	90.0646	81.2696	92.2371	82.4319	81.0224
BaRT2v18chr1HG006440	chr1H	34899986	34900871	-	-	0.797208	0.971411	0.762993	-	-	-	-0.595592	0.121693	M0	-	-	-	1.55215	2.31374	0.483612	0	0	1.84929	3.28412	0	0.516589	0.225564	1.52824	1.58461	0	2.8578	2.24946	1.28894	1.65549	2.32355	4.99294	0.27496	2.06449	0	0.411522	0.255434	2.29284	0.720218	0.157598	0.63198	1.12413	0	0	0.222526
BaRT2v18chr1HG006450	chr1H	35066770	35066818	-	-				-	-	-			NA	-	-	-	0	0	0	0	0	0	0	0	0	0	0	1.23287	0.606294	0	0	0	0	0	0	0	0	0.640244	0	1.02878	0	0	0	0	0.494134	0	0	0
BaRT2v18chr1HG006460	chr1H	35617961	35621686	-	Sugar transport protein 5;MFS domain-containing protein	0.0155369	0.154134	0.0184213	*	-	*			M21	HORVU.MOREX.r3.1HG0014120	chr1H:36763771-36767443	Sugar transporter, putative	0	0	0	0	0	0	0	0	0.0636599	0	0.127117	0.369839	0	0.159061	0.200938	0.256229	0.136789	0.141646	0.282549	2.31342	0	0	0.0118704	0.0372657	0	0.0412945	0	0.0596168	0.080455	0.376841	0.605943	0.880536
BaRT2v18chr1HG006470	chr1H	35701445	35707841	-	-	0.846542	0.701946	0.462714	-	-	-	0.315856	0.230305	M13	-	-	-	0.61894	0.538312	0.653807	0.684787	0.423666	0.556249	0.597058	0.580245	0.897289	0.495358	0.397236	0.754972	0.607628	1.13079	1.24504	0.785629	1.40515	1.34902	2.23336	0.869645	0.618044	0.440062	0.475731	0.521234	0.356811	0.280632	0.0844834	1.08097	0.767706	1.46855	0.900943	0.856372
BaRT2v18chr1HG006480	chr1H	35719946	35731045	-	Transducin family protein / WD-40 repeat family protein	0.109087	0.0951288	0.802767	-	-	-	0.394132	0.139915	M1	HORVU.MOREX.r3.1HG0014190	chr1H:36905025-36915870	Transducin/WD-like repeat-protein	0.792392	0.961724	0.827076	0.910764	0.473402	0.431415	0.842599	0.313968	1.875	0.769313	1.57652	1.29279	0.822102	2.25529	2.91821	1.71183	8.34415	4.58544	6.20954	7.00634	1.21308	1.03288	0.957256	0.698009	0.944974	1.18842	0.671182	1.60897	2.06435	2.89836	1.04741	1.86038
BaRT2v18chr1HG006490	chr1H	35788577	35788861	-	-				-	-	-			NA	-	-	-	0	0	0	0	0	0.402317	0	1.18862	0	0	0	0	1.2059	1.20777	0	0.893313	0	0	0	0	0.391693	0	0	0.823162	0	0	0	0	0	0	0.861836	0
BaRT2v18chr1HG006500	chr1H	35794712	35800520	-	-	0.444521	0.617996	0.29717	-	-	-	-1.13851	1.50632e-06	M15	-	-	-	1.13766	1.49889	1.79199	1.22698	1.38884	0.949279	1.40573	0.92305	1.18125	0.811488	0.801821	1.2168	0.62732	0.964228	1.4683	0.749871	0.707289	1.27443	0.844492	0.934718	0.715055	0.631851	0.613661	0.786116	0.471973	0.566759	2.15786	2.19756	1.63876	2.23651	1.06882	1.32249
BaRT2v18chr1HG006510	chr1H	35842911	35844710	-	Polygalacturonase				-	-	-			NA	HORVU.MOREX.r3.1HG0014240	chr1H:37079408-37080358	Pectin lyase-like superfamily protein	0	0	0	0	0	0	0	0	0	0	0	0	0	0	0	0	0	0	0	0	0	0	0	0	0	0	0	0	0	0	0	0
BaRT2v18chr1HG006520	chr1H	35977274	35980965	-	Importin N-terminal domain-containing protein	0.997631	0.726659	0.891103	-	-	-	-0.137717	0.779205	M0	HORVU.MOREX.r3.1HG0014320	chr1H:37257869-37261541	Importin subunit beta-1	0.252837	0.692333	1.00615	1.02366	0.723259	0.620352	0.826668	0.734334	1.3154	0.675323	0.643019	1.17387	0.413201	1.62169	1.43112	1.0253	1.28799	2.11225	0.998798	0.660616	0.659912	0.793706	0.508167	0.814197	0.28747	0.52566	1.75206	0.961568	0.810567	1.25814	1.34116	0.933054
BaRT2v18chr1HG006530	chr1H	36200702	36224001	-	E3 SUMO-protein ligase SIZ1;SP-RING-type domain-containing protein	0.109661	0.512623	0.599071	-	-	-	-0.0560138	0.852172	M7	HORVU.MOREX.r3.1HG0014340	chr1H:37459186-37480530	E3 SUMO-protein ligase SIZ1	5.06213	6.77459	8.74142	8.92118	6.74964	5.45037	6.90064	5.47891	6.87126	4.14108	4.06667	5.18873	5.15385	10.3926	11.6768	7.49621	24.6851	14.2166	26.736	18.133	7.12389	5.90299	3.63124	4.94904	4.87165	3.9319	4.82374	9.61595	5.67763	12.2848	10.6095	8.4103
BaRT2v18chr1HG006540	chr1H	36224304	36226086	-	-	0.705728	0.716022	0.18983	-	-	-	-0.0205826	0.954295	M0	-	-	-	0	0.388304	1.51563	0.807554	0	0	0	1.2259	0	0	0.866825	0	0.392064	0.819537	0.254285	1.12936	0.265967	0.478165	1.24765	0	0.819629	0	0	0.135355	0	1.17532	0	0.759624	0.768282	2.61439	0	0.265643
BaRT2v18chr1HG006550	chr1H	36224439	36226078	-	-	0.846542	0.538837	0.859281	-	-	-	0.0256909	0.957652	M11	HORVU.MOREX.r3.1HG0014350	chr1H:37482421-37483980	P-loop containing nucleoside triphosphate hydrolases superfamily protein	0.920669	0.648119	0	0.71027	1.25783	1.09582	0.92015	0.595345	1.87815	2.66201	0.650679	1.51009	1.35126	0.644301	0.512277	2.31171e-07	0.357173	1.23591	1.28699	1.17167	0.227752	0.408785	0.983012	0.527128	0.671056	0.0334182	2.56162	2.2498	1.14849	0	2.27234	1.01699
BaRT2v18chr1HG006560	chr1H	36414824	36421576	-	-	0.714446	0.785415	0.767793	-	-	-			M0	HORVU.MOREX.r3.1HG0014380	chr1H:37651355-37651908	Orotidine 5'-phosphate decarboxylase	0.262436	0	0.0397344	0.0220848	0	0.0207185	0.109244	0.0883713	0.228137	0.130839	0.0805861	0.260693	0.0427575	0.156018	0.145012	0.0449129	0.086905	0.0778554	0.656373	0.0416171	0	0	0.0422012	0.0884633	0	0.129394	0	0.26488	0.089418	0.17434	0.0439356	0.280852
BaRT2v18chr1HG006570	chr1H	36436111	36438379	-	-				-	-	-			NA	-	-	-	0	0	0	0	0	0	0	0	0	0	0	0	0	0	0	0	0	0	0	0	0	0	0	0	0	0	0	0	0	0	0	0
BaRT2v18chr1HG006580	chr1H	36436121	36438382	-	Triticin;12S seed storage globulin 1				-	-	-			NA	HORVU.MOREX.r3.1HG0014400	chr1H:37685573-37687785	11S globulin seed storage protein	0	0	0	0	0	0	0	0	0	0	0	0	0	0	0	0	0	0	0	0	0	0	0	0	0	0	0	0	0	0	0	0
BaRT2v18chr1HG006590	chr1H	36505629	36510033	-	-	0.0860457	0.123238	0.315129	-	-	-	-0.870212	0.000285348	M19	-	-	-	0.853211	0.947785	1.09075	0.837929	1.97306	1.66888	1.2377	1.51327	1.46216	0.571794	0.987587	1.26051	0.483341	1.09474	0.78159	0.895274	1.50726	1.30852	2.06	1.62493	1.04149	1.00596	0.922855	1.08982	1.39198	1.5295	0.786402	0.704656	0.739143	0.961086	0.499119	0.215514
BaRT2v18chr1HG006600	chr1H	36715516	36715730	-	-				-	-	-			NA	-	-	-	0	0	0	0	0	0	0	0	0	0	0	0	0	0	0	0	0	0	0	0	0	0	0	0	0	0	0	0	0	0	0	0
BaRT2v18chr1HG006610	chr1H	36750879	36756225	-	hydroxyproline O-galactosyltransferase GALT3;Putative beta-1,3-galactosyltransferase 16;Galectin domain-containing protein;Beta 1, 3 galactosyltransferase;Putative galactosylxylosylprotein 3-beta-galactosyltransferase	0.262797	0.296601	0.555031	-	-	-	-0.322733	0.0394846	M0	HORVU.MOREX.r3.1HG0014430	chr1H:38006064-38011594	Beta 1, 3 galactosyltransferase	5.63152	6.72866	5.58358	6.05739	4.86178	4.70982	5.67809	5.02143	7.12931	4.58662	5.24523	5.85246	4.71819	5.97956	7.31343	5.03222	11.692	10.787	16.4487	10.1928	4.84262	3.72206	4.02255	3.67751	3.83285	2.54977	2.46162	8.8262	6.10518	9.58555	7.90918	7.18447
BaRT2v18chr1HG006620	chr1H	36756549	36759855	-	Dihydrolipoyl dehydrogenase	0.0325538	0.869302	0.116303	*	-	-	-1.40637	2.92628e-15	M3	HORVU.MOREX.r3.1HG0014440	chr1H:38011869-38015053	Dihydrolipoyl dehydrogenase	646.089	560.411	436.722	700.874	515.882	593.51	745.34	634.71	498.197	232.032	287.179	382.624	599.16	501.77	313.173	602.495	69.032	82.8616	91.165	11.6294	736.017	728.244	641.269	593.963	578.985	468.635	47.6016	235.37	243.116	260.809	502.61	367.179
BaRT2v18chr1HG006630	chr1H	36757710	36759721	-	-	0.163583	0.863278	0.42441	-	-	-	-0.522815	0.143251	M3	-	-	-	6.97284	5.78438	2.40501	6.01437	3.57279	4.18738	8.0193	4.86947	6.46335	4.06524	2.26966	3.44447	2.80844	6.9026	6.21663	7.16141	2.11017	3.03931	2.12487	0	6.39022	7.03414	4.93336	5.62208	6.15667	3.05627	5.06748	2.95528	3.90151	3.6795	5.47748	5.2127
BaRT2v18chr1HG006640	chr1H	36804129	36808575	-	-	0.307065	0.690976	0.537796	-	-	-	0.374604	0.166102	M0	-	-	-	3.02344	3.7225	4.33313	2.55243	3.25691	2.97095	3.57464	4.7635	3.85729	8.80022	5.0406	6.20947	2.7924	5.14429	7.62844	4.27555	12.54	15.125	12.8683	13.8565	3.61983	2.96964	3.42672	3.55765	2.80133	3.02815	21.2196	6.98924	7.02516	7.27875	4.70932	6.61523
BaRT2v18chr1HG006650	chr1H	36855534	36859239	-	-	0.66853	0.86648	0.491487	-	-	-	0.637415	0.219927	M2	HORVU.MOREX.r3.1HG0014490	chr1H:38112467-38114968	Pentatricopeptide repeat-containing protein	0.0390209	0.107576	0.0450313	0.156865	0.10893	0.147578	0.111471	0.101754	0.207777	0.0606363	0.082292	0.249077	0.108712	0.14315	0.271489	0.222837	0.751318	0.769204	1.06094	0.643549	0.11337	0.118224	0.0646091	0.114354	0.256813	0.0977068	0.715725	0.0695876	0.0415929	0.461269	0.149597	0.245107
BaRT2v18chr1HG006660	chr1H	37023791	37024040	-	-	0.594411	0.603065	0.703443	-	-	-	0.389255	0.393295	M3	-	-	-	14.8352	16.582	9.07092	19.3976	2.74735	23.9098	24.7751	21.8339	24.1477	0	5.99891	9.85537	14.4002	15.7862	20.6566	20.1352	1.60876	0	1.81259	0	24.5215	21.894	7.7608	9.60865	16.3836	21.9853	0	11.4563	2.09595	8.60217	18.0352	10.048
BaRT2v18chr1HG006670	chr1H	37028189	37036045	-	Isovaleryl-CoA dehydrogenase, mitochondrial;Acyl-CoA oxidase/dehydrogenase;Acyl-CoA oxidase/dehydrogenase, type 1	0.0708965	0.259519	0.0950838	-	-	-	-0.37579	0.0162207	M4	HORVU.MOREX.r3.1HG0014530	chr1H:38265796-38270390	Acyl-CoA dehydrogenase	14.6708	13.4575	16.992	17.7368	13.6243	16.4505	19.7227	17.4707	14.0665	7.84159	10.3358	13.1451	14.6163	17.6621	22.2108	13.6204	19.0998	24.5323	24.953	12.323	18.1502	13.7152	11.109	13.7652	11.7024	11.7069	14.6643	15.8108	14.37	18.5719	15.5175	14.313
BaRT2v18chr1HG006680	chr1H	37056384	37059132	-	-	0.253219	0.774536	0.353678	-	-	-	-0.0824092	0.8661	M4	-	-	-	0.2158	0.13364	0	0.138965	0.163654	0	0.0208175	0	0.205789	0	0	0.0415251	0.280768	0.0405235	0.0778702	0.1432	0.0591805	0.021368	0.346177	0	0	0.121031	0	0.178792	0.193376	0.182424	0	0.184625	0.0627412	0.347532	0.532008	0.118166
BaRT2v18chr1HG006690	chr1H	37056817	37058765	-	Peptide-N4-(N-acetyl-beta-glucosaminyl)asparagine amidase A	0.323402	0.814099	0.1357	-	-	-	-0.340411	0.467193	M4	HORVU.MOREX.r3.1HG0014560	chr1H:38477365-38479279	Peptide-N4-(N-acetyl-beta-glucosaminyl)asparagine amidase A	0.923209	0.694336	0.321075	1.09375	0.505519	0.678945	1.45486	1.08592	0.290774	0.0108009	0.349049	0.34697	0.23659	0.332292	0.352558	0.180903	0.491924	1.32771	1.19742	0.674717	0.397053	0.0285687	0.280197	0.25468	0	0.309005	0	0.478154	0.431039	0.21908	0.140617	0.393429
BaRT2v18chr1HG006700	chr1H	37147252	37152840	-	-	0.65834	0.862412	0.559404	-	-	-	0.200864	0.711221	M0	-	-	-	0.0037174	0.0286957	0.0642016	0.0186698	0.0145336	0.0105421	0.0148687	0.0603432	0.0423058	0.0159318	0.0653366	0.0332187	0	0.0416439	0.0706012	0.0535352	0.0479584	0.0529929	0.0604337	0	0.00378197	0.00750756	0.00718183	0.0112573	0.0186124	0	0	0.0210443	0.0121651	0.0728044	0.067375	0.0367937
BaRT2v18chr1HG006710	chr1H	37274726	37279799	-	AAA domain-containing protein;Putative AAA domain-containing protein, R3H;RNA-binding family protein with retrovirus zinc finger-like domain isoform 1	0.000171183	0.0979019	0.0092853	**	-	**	0.128927	0.548659	M6	HORVU.MOREX.r3.1HG0014580	chr1H:38599119-38603843	p-loop containing nucleoside triphosphate hydrolases superfamily protein	120.226	128.103	92.7038	114.854	106.177	102.927	121.058	127.286	124.348	86.2014	99.4587	133.265	90.2666	168.981	156.283	149.796	32.1931	35.8588	40.4539	42.6337	123.704	102.96	90.792	100.742	69.6094	63.7993	76.2751	136.825	135.752	159.903	187.954	183.276
BaRT2v18chr1HG006720	chr1H	37287261	37288208	-	-				-	-	-			NA	-	-	-	0	0	0	0	0	0	0	0	0	0	0	0	0	0	0	0	0	0	0	0	0	0	0	0	0	0	0	0	0	0	0	0
BaRT2v18chr1HG006730	chr1H	37628176	37630168	-	-	0.202427	0.136301	0.44954	-	-	-	-1.39631	1.30902e-09	M16	HORVU.MOREX.r3.1HG0014590	chr1H:39052843-39054292	3-oxo-5-alpha-steroid 4-dehydrogenase family protein	33.1151	24.5899	43.2039	30.898	24.758	26.2721	27.6961	32.5595	31.8373	22.8626	29.3517	31.7007	25.97	25.4562	17.4956	26.8417	62.0068	14.7319	99.4082	47.22	30.8975	27.7629	29.7212	30.2962	29.7978	33.9078	11.0619	18.0727	16.1551	18.2745	27.2412	31.5634
BaRT2v18chr1HG006740	chr1H	38241472	38259662	-	rRNA biogenesis protein RRP5	0.0321392	0.141416	0.366316	*	-	-	1.36649	0.00144291	M2	HORVU.MOREX.r3.1HG0014620	chr1H:39437514-39455362	Polyribonucleotide nucleotidyltransferase	0.0572498	0.153447	0.266072	0.140545	0.306368	0.141298	0.258289	0.141997	1.53262	0.242651	0.734607	1.15189	0.239579	1.13545	0.897579	0.690823	9.05557	12.0091	11.0609	4.7164	0.43416	0.501002	0.511764	0.250281	0.80905	0.607219	1.72379	0.844577	0.43195	1.39607	0.756483	0.784779
BaRT2v18chr1HG006750	chr1H	38459919	38463245	-	-	0.500051	0.835564	0.615906	-	-	-	0.138288	0.748914	M2	HORVU.MOREX.r3.1HG0014640	chr1H:39643173-39646331	Pentatricopeptide repeat-containing protein	0.0638198	0.0136845	0	0.0427785	0.103984	0.0603528	0.125264	0	0.155586	0.0728979	0.144486	0.0933035	0.0276644	0.0893241	0.147835	0.174895	0.640153	0.463177	0.847199	0.173925	0.115326	0.0644595	0.00684831	0.0787637	0.269792	0.103718	0	0.0630633	0.0116017	0.0504536	0.235516	0.119272
BaRT2v18chr1HG006760	chr1H	38499543	38502231	-	-	0.720381	0.809639	0.586482	-	-	-	0.0567532	0.922989	M2	HORVU.MOREX.r3.1HG0014650	chr1H:39674028-39676529	Pentatricopeptide repeat-containing protein	0.0395654	0.0229063	0.0503427	0.0795815	0.061906	0.0149679	0	0.0240605	0.262091	0	0.0291975	0.047146	0.0231564	0.274041	0.172467	0.154501	0.518147	0.479296	0.935967	0.143847	0.0884583	0.0479571	0.0687757	0	0.0792662	0.00770502	0	0.121546	0.168302	0.0562892	0.0318531	0.0469716
BaRT2v18chr1HG006770	chr1H	38522098	38526959	-	-	0.701518	0.0707134	0.962597	-	-	-	0.845129	0.089303	M1	HORVU.MOREX.r3.1HG0014660	chr1H:39719974-39722469	Pentatricopeptide repeat-containing protein	0.0274416	0.0805251	0.10393	0.113179	0.080406	0.0691813	0.120997	0.0973562	0.280618	0.0979927	0.17712	0.281727	0.111475	0.284718	0.34242	0.225638	0.794716	0.949402	0.961008	0.455692	0.102344	0.226313	0.0685196	0.219034	0.155726	0.138153	0	0.258894	0.303076	0.378559	0.201658	0.16295
BaRT2v18chr1HG006780	chr1H	38528557	38531252	-	Tetraspanin-6;Tetraspanin-6 like;Putative senescence-associated protein	0.119612	0.712017	0.367365	-	-	-	0.397875	0.169308	M0	HORVU.MOREX.r3.1HG0014680	chr1H:39726656-39728996	Tetraspanin family protein	8.60892	10.9844	17.2203	13.0826	18.1615	10.0023	10.4656	11.8874	14.1972	7.03799	18.2727	14.1372	13.2094	22.1684	21.465	16.2155	28.4105	30.1987	32.9531	12.8557	8.87337	9.71025	8.20049	10.7339	9.98046	13.0299	14.2779	22.7641	14.3423	30.0382	15.78	16.0523
BaRT2v18chr1HG006790	chr1H	38528800	38535052	-	-	0.0552328	0.617797	0.338032	-	-	-	0.623516	0.00233671	M2	HORVU.MOREX.r3.1HG0014690	chr1H:39730759-39732774	protein translocase subunit	2.57952	2.89911	2.70591	1.99701	3.19345	2.14892	2.14019	2.83013	5.41032	3.11731	3.77949	6.89478	3.3895	5.75197	7.60203	4.8622	11.85	16.1016	16.1632	12.0907	2.57455	3.38705	3.33307	4.55199	3.9868	4.91504	3.61018	7.28237	4.23355	7.03642	5.20793	4.68761
BaRT2v18chr1HG006800	chr1H	38768743	38770633	-	Putative Polycomb group protein ASXL3 (Fragment)	0.0102808	0.584221	0.088135	*	-	-			M0	HORVU.MOREX.r3.1HG0014710	chr1H:39941141-39942910	neuronal PAS domain protein	0.913439	1.34251e-07	0.830398	2.16003e-07	2.22211e-07	4.59763e-07	2.87619e-07	1.58463e-07	3.99004	1.57963e-07	6.11518	1.81358	7.9304	4.6356	1.73156	6.36941	1.91641	1.31994e-08	1.55594	0	5.47695	1.66801e-08	3.91088	3.6866	1.50493e-08	0.889592	0	8.01505	3.59542	1.41524e-08	5.91878	2.71342
BaRT2v18chr1HG006810	chr1H	38768767	38770636	-	-	0.0650926	0.768641	0.273333	-	-	-	-0.514187	0.0106589	M3	-	-	-	17.5597	22.3305	21.0634	23.9419	25.532	26.3159	22.2639	25.3457	14.252	28.2515	8.85788	16.9045	16.7347	17.9388	17.6899	11.4579	0.232893	6.94836	3.547	0.269168	17.6509	15.4579	9.71097	21.0777	30.8972	25.1356	17.9291	7.63013	12.2083	17.0518	21.4052	12.7305
BaRT2v18chr1HG006820	chr1H	38840680	38845990	-	PLATZ transcription factor family protein;Modifier of rudimentary (Mod(R)) protein;Zinc-binding family protein		0.759787		-	-	-	0.0358002	0.930995	NA	HORVU.MOREX.r3.1HG0014730	chr1H:40009498-40010802	PLATZ transcription factor	0.0190069	0	0.0276429	0	0	0.0754624	0.00380114	0	0.0196645	0	0.0175398	0.0150974	0.0222342	0.011614	0.00720534	0.00781454	0.0188497	0.0270949	0.00882819	0.0145718	0	0.00383861	0.0110161	0	0	0	0	0.0153711	0	0.0541436	0	0.0225747
BaRT2v18chr1HG006830	chr1H	38848781	38855418	-	Nuclear receptor corepressor 1	0.513156	0.449357	0.255513	-	-	-	0.367296	0.145896	M7	HORVU.MOREX.r3.1HG0014740	chr1H:40060242-40062455	Nuclear receptor corepressor 1	7.93768	8.33691	4.16859	9.17729	7.72325	6.78818	9.69658	7.70995	10.1786	1.72639	6.23827	6.89238	5.70955	12.9183	16.2464	9.6853	22.2972	17.8535	28.16	12.5687	10.9531	7.29851	5.95349	5.85342	5.34347	4.20367	4.66215	11.8011	9.82047	15.9094	10.9806	7.66346
BaRT2v18chr1HG006840	chr1H	38855969	38857232	-	-	0.445321	0.562768	0.409347	-	-	-	0.284848	0.53388	M7	-	-	-	5.98699	8.56218	1.74821	10.622	7.54443	8.04141	11.3647	7.21533	13.3417	0.255865	3.38811	5.88344	6.24927	15.8638	16.1023	7.75062	19.4567	15.2624	27.6486	8.20048	11.3895	7.71756	5.46717	7.00544	6.08965	2.56002	0	7.8041	5.89249	13.9601	15.1645	5.15413
BaRT2v18chr1HG006850	chr1H	38902999	38903495	-	-				-	-	-			NA	-	-	-	0	0	0	0	0	0	0	0	0	0	0	0	0	0	0	0	0	0	0	0	0	0	0	0	0	0	0	0	0	0	0	0
BaRT2v18chr1HG006860	chr1H	39117118	39117391	-	-				-	-	-			NA	-	-	-	0.186694	0	0	0.512654	0	0	0	0	0	0	0.413515	0	0.440089	0.510177	0	0	0	0.6284	0	0.397513	0.371019	0	0	0	0	0	0.223282	0	0.239988	0	0	0.115856
BaRT2v18chr1HG006870	chr1H	39124588	39132361	-	-	0.159724	0.609703	0.336282	-	-	-	-0.121928	0.720544	M24	-	-	-	1.60326	1.79187	1.60224	2.45241	0.663644	1.27704	2.72701	1.87569	2.21359	0.515559	0.602557	0.82828	1.27051	2.7954	2.88996	2.04182	0.896176	0.958784	1.26684	0.503321	3.21994	1.13867	1.57744	2.11372	1.10135	0.779917	1.34803	2.60711	1.05411	2.67594	3.33798	1.43326
BaRT2v18chr1HG006880	chr1H	39131131	39133364	-	-	0.257561	0.523477	0.76494	-	-	-	-0.992484	0.0688641	M0	HORVU.MOREX.r3.1HG0014790	chr1H:40334769-40335517	Peptide methionine sulfoxide reductase MsrB	0.827776	0.613582	0.215024	0.330053	0.544785	0.193973	0.380945	0.561824	0.263592	0.216566	0.882386	1.03057	0.533553	0	0.96947	0.416861	0.237359	1.6671	1.11485	1.02574	1.88526e-07	0.326772	0.330037	0.0645892	0.195982	0.292831	0	0.295509	0.978472	1.12347	0.581674	0.760761
BaRT2v18chr1HG006890	chr1H	39137329	39138515	-	-	0.000939035	0.00661699	0.118654	**	**	-	-3.99503	0.000197553	M0	HORVU.MOREX.r3.1HG0014800	chr1H:40339128-40339951	Peptide methionine sulfoxide reductase MsrB	0.553467	0.447557	0.842692	0.257719	0.94145	0.625761	0.417026	0.445001	1.78859	1.01067	1.60779	3.28703	0.802312	0.141821	0.109837	0.285747	1.69325	4.95411	3.95984	2.82303	0.140847	0.0469006	0.134245	0	0.139564	0.158015	4.42955	1.34155	0.896343	0.978923	0.434218	2.06836
BaRT2v18chr1HG006900	chr1H	39188305	39190459	-	-				-	-	-			NA	-	-	-	0	0	0	0.0267596	0	0	0	0	0	0	0	0	0	0	0	0.0137505	0.0131851	0	0	0	0	0	0	0	0	0	0	0.0322	0	0	0	0.0394011
BaRT2v18chr1HG006910	chr1H	39211023	39224821	-	-	0.0146465	0.798708	0.150591	*	-	-	-0.927826	0.000195158	M3	-	-	-	24.9492	23.4657	15.0897	24.7893	26.0004	22.8173	26.5425	23.322	18.4	9.75155	15.3798	18.0326	18.7069	21.3816	20.2003	21.7011	5.85304	13.3269	9.95208	2.38016	25.5128	16.7971	17.3407	17.4259	13.4494	16.0924	10.8038	14.7286	18.7411	16.0577	20.5617	16.0528
BaRT2v18chr1HG006920	chr1H	39362517	39363357	-	-				-	-	-			NA	-	-	-	0	0	0	0	1.0126	0	0	0	0	0	0	0	0.368783	0	0	0	0	0	0	0	0	0.126215	0	0	0	0	0	0	0.101452	0	0	0
BaRT2v18chr1HG006930	chr1H	39537158	39542438	-	-				-	-	-			NA	-	-	-	0	0	0	0	0	0	0	0	0	0	0	0	0	0	0	0	0	0	0	0	0	0	0	0	0	0	0	0	0	0	0	0
BaRT2v18chr1HG006940	chr1H	39734559	39739350	-	-	0.000171959	0.427854	0.0140994	**	-	*	0.171237	0.610711	M17	-	-	-	3.44401	4.8268	7.34166	3.91803	6.55542	4.21352	4.30415	4.97259	8.60664	8.63971	8.87508	12.2527	4.0678	5.10664	9.94533	5.36055	54.0534	37.8782	60.0742	67.1196	3.31648	3.63877	3.1383	2.76306	2.25882	2.23615	20.8675	15.4255	12.0145	16.6758	8.88898	14.753
BaRT2v18chr1HG006950	chr1H	39821770	39822879	-	-	0.0153832	0.528692	0.0479266	*	-	*	4.15463	0.00172183	M1	-	-	-	0.595279	3.96206	3.07729	0	0.534249	0.509925	0.237508	0.893516	13.4447	9.71068	47.6063	103.992	0	206.593	102.551	69.5735	115.23	25.9574	218.461	805.092	0.17908	0.784424	4.41193	5.86351	0.538417	2.48896	447.278	58.105	21.5985	10.697	322.558	201.25
BaRT2v18chr1HG006960	chr1H	39846678	39846954	-	-	0.00603169	0.589918	0.169043	**	-	-	-0.0795313	0.86856	M30	-	-	-	33.8838	135.617	5.04648	8.47572	109.306	75.3616	14.5873	52.015	4.55662	2.52326	78.7479	30.3085	27.8916	8.61515	46.4198	4.82326	10.8966	49.731	15.853	46.0105	14.3947	15.1616	50.5378	22.2599	87.5741	136.381	0	52.8192	39.1191	23.0531	31.3085	45.025
BaRT2v18chr1HG006970	chr1H	39977154	39988382	-	Phosphoinositide phospholipase C	1.01667e-12	7.23687e-07	0.0041697	**	**	**	-8.46854	8.74838e-32	M19	HORVU.MOREX.r3.1HG0015110	chr1H:41219914-41231177	Phosphoinositide phospholipase C	3.88981	4.45127	2.26248	9.0969	3.06175	5.10156	12.9545	2.98715	1.13072	0.272133	0.626667	0.708997	0	0.142689	0.682129	0.320451	0.513576	0.933133	0.393618	0.178056	1.81007	2.78677	1.25933	1.18194	0.516157	0.963875	0	0.336404	0.645507	0.766302	0.0678969	0.0222515
BaRT2v18chr1HG006980	chr1H	40143508	40151152	-	Phosphoinositide phospholipase C	0.0198507	0.210384	0.169574	*	-	-	-0.649746	0.217801	M18	HORVU.MOREX.r3.1HG0015130	chr1H:41386862-41394552	Phosphoinositide phospholipase C	0.430165	0.396125	0.210494	0.281059	0.485942	0.292198	0.90333	0.541797	0.436049	0	0.540321	0.98253	0.276194	0.551597	0.408611	0.454676	1.22392	3.37588	2.95962	1.49434	0.266302	0.144865	0.165152	0.357118	0.322046	0.392009	0	0.361562	0.186554	0.374812	0.121837	0.101499
BaRT2v18chr1HG006990	chr1H	40184388	40184664	-	-				-	-	-			NA	-	-	-	0.701556	0	0	0	0	0	0	0.0461673	0	0	0	0	0	3.07244	0	0	0	0	3.63616	0	0	0	0.352454	0	0	0	0	0	0	0.588858	0	0
BaRT2v18chr1HG007000	chr1H	40191357	40193198	-	-				-	-	-			NA	-	-	-	0	0	0	0.0122474	0	0	0	0	0.100757	0.0312339	0.0224299	0.0603951	0	0	0	0.0749753	0.482876	0.227454	0.253524	0.68542	0	0	0	0	0	0	0	0	0.0696395	0	0	0.0120276
BaRT2v18chr1HG007010	chr1H	40242866	40247300	-	ADP-ribosylation factor-related protein 1;Putative small GTPase superfamily, ARF/SAR type, P-loop containing nucleoside triphosphate hydrolase	0.0698043	0.540263	0.183817	-	-	-	0.0721043	0.773196	M0	HORVU.MOREX.r3.1HG0015170	chr1H:41482337-41486810	ADP-ribosylation factor, putative	17.2709	18.241	25.9231	20.9325	25.0693	16.8191	18.1293	19.3665	28.2111	14.9623	20.9389	26.9082	14.2844	30.0327	33.5274	24.2709	82.1652	49.0024	87.2095	64.3592	21.8977	21.5854	19.1878	18.9196	14.0631	14.892	31.5979	28.6095	23.7367	37.5227	24.943	25.2553
BaRT2v18chr1HG007020	chr1H	40489394	40489690	-	-				-	-	-			NA	-	-	-	0	0	0	0	0	0	0.719925	0	0	0	0	0	0	0	0	0	0	0	0	0	0	0	0	0	0	0	0	0	0	0	0	0.350758
BaRT2v18chr1HG007030	chr1H	40492261	40493172	-	-				-	-	-			NA	-	-	-	0	0	0	0	0.23979	0	0.443249	0.0405996	0	0	0	0	0	0.247038	0.840673	0	0	0	0	0	0	0	0	0.0409039	0	0.0785539	0	0	0	0	0.687643	0.0795953
BaRT2v18chr1HG007040	chr1H	40497220	40499410	-	-	0.168021	0.709789	0.333735	-	-	-	0.201486	0.515731	M1	-	-	-	26.2218	42.5973	49.2319	30.9144	34.1514	23.7244	27.3645	26.5397	44.1761	70.2658	47.2524	61.6343	31.1238	52.7722	58.7315	44.613	252.847	190.328	243.774	335.912	31.9745	38.122	37.2195	28.8431	30.6773	35.2279	187.861	73.0875	56.7606	90.977	52.042	66.029
BaRT2v18chr1HG007050	chr1H	40756397	40760605	-	-				-	-	-			NA	-	-	-	0	0	0.0530478	0	0	0	0	0	0.0150965	0	0	0	0	0	0.00495772	0.00999736	0.0241188	0	0	0.0811393	0	0.00982298	0.00469767	0	0.0193153	0	0	0	0	0.0541878	0	0.0164765
BaRT2v18chr1HG007060	chr1H	40759190	40762588	-	VARLMGL domain-containing protein	0.797792	0.892607	0.682159	-	-	-	0.0522286	0.928508	M0	HORVU.MOREX.r3.1HG0015240	chr1H:41999192-42002131	Disease resistance protein (CC-NBS-LRR class) family	0.101715	0.126187	0.0528136	0.131778	0	0.0651083	0	0.117635	1.36433e-06	0	0.147348	0.144315	0	0.0148045	0.191697	0.0746332	0.100977	0.0905654	0.38062	0.108873	0.162154	0.0587357	0	0	0.160698	0.070732	0	0	0.13073	0.160865	0.329683	0.333895
BaRT2v18chr1HG007070	chr1H	40761861	40762403	-	-				-	-	-			NA	-	-	-	0	0	0	0	0	0.112327	0	0	0	0.392235	0	0	0	0	0	0	0	0	0.247201	0.148714	0	0	0	0	0	0	0	0	0	0.0812708	0.0401819	0.212556
BaRT2v18chr1HG007080	chr1H	40765030	40767539	-	-	0.188413	0.672213	0.807032	-	-	-	0.599284	0.0954072	M0	-	-	-	3.7195	5.56586	3.28531	6.26194	3.42794	3.73602	4.69657	4.05014	10.2672	5.7863	5.59125	10.3481	7.58708	18.0147	18.6552	11.313	27.5802	13.7454	25.044	17.8672	10.1038	18.5726	10.1737	14.6721	13.3066	7.20869	1.26247	7.02919	7.40927	15.2641	8.8291	8.92698
BaRT2v18chr1HG007090	chr1H	40765206	40767515	-	Putative zinc finger, CCCH-type, Ankyrin repeat-containing domain protein;Zinc finger CCCH domain-containing protein 33	0.0028003	0.758408	0.0289362	**	-	*	0.455722	0.00185719	M8	HORVU.MOREX.r3.1HG0015250	chr1H:42005143-42007493	Zinc finger CCCH domain-containing protein	19.7196	25.182	23.0685	17.8811	19.8269	18.996	16.9473	26.621	40.6211	24.2376	34.6688	43.5393	21.9486	47.3392	53.0538	33.8412	92.3133	57.8836	75.4112	93.2569	28.1887	68.5218	37.274	41.006	55.9714	39.8771	47.2962	34.704	38.4353	55.379	35.6161	29.8727
BaRT2v18chr1HG007100	chr1H	40844651	40850040	-	-	0.0869887	0.476333	0.479538	-	-	-	1.01858	0.0239781	M2	HORVU.MOREX.r3.1HG0015270	chr1H:42076074-42081430	RRP15-like protein	1.53304	1.52827	0.600916	0.423774	1.11025	0.873434	1.03051	1.35528	3.08564	2.06916	2.78417	3.37253	1.26522	3.3777	3.29142	2.33433	19.0122	19.3062	19.1837	19.3613	1.00547	1.61096	2.48814	1.45198	2.4661	2.97745	11.0613	4.66031	2.34865	5.02902	2.39692	1.89218
BaRT2v18chr1HG007110	chr1H	40967441	40967659	-	-	0.413038	0.85208	0.301767	-	-	-	-0.22879	0.656727	M6	-	-	-	0.610776	5.11594	22.707	4.80301	4.72006	5.83381	10.2689	2.59905	0	0	9.90098	0	2.86436	3.03971	11.5484	6.57221	0	2.06651	0	0	4.40918	0	3.00292	8.60365	0	3.00073	6.58135	3.47768	9.2591	1.58819	1.21268	1.75186
BaRT2v18chr1HG007120	chr1H	41011822	41015903	-	-	0.161601	0.739991	0.198753	-	-	-	-0.291395	0.289509	M15	-	-	-	2.06718	3.49632	2.05403	2.36095	2.89411	2.74123	2.86703	3.08067	1.39799	1.97736	1.24609	0.758106	1.87011	2.58598	2.8323	1.83146	1.19823	1.55616	1.99318	0.251467	1.94696	1.37741	1.25139	2.26765	1.23262	1.83074	1.44167	2.02934	3.13376	3.00294	2.12424	1.31541
BaRT2v18chr1HG007130	chr1H	41149022	41149322	-	-	0.332668	0.719884	0.534549	-	-	-	-0.158027	0.624362	M24	-	-	-	69.4848	59.0416	51.0188	85.6849	69.1819	53.9585	73.1172	53.8288	69.4435	28.2228	29.611	47.992	34.9172	85.6072	108.788	58.0672	47.8468	47.8782	47.5027	9.1429	45.9623	47.3751	51.665	49.6686	39.3117	25.2797	24.2271	79.875	43.8185	105.567	103.652	74.0783
BaRT2v18chr1HG007140	chr1H	41153104	41153277	-	-				-	-	-			NA	-	-	-	0	0	0	0	0	0	0	0	0	0	0	1.12999	0	0	0	0	0	0	0.627566	0	0	0	0	0	0	0	0	0	0	0.499748	0	0
BaRT2v18chr1HG007150	chr1H	41435127	41436107	-	-	0.0165396	0.820788	0.128842	*	-	-	-0.526056	0.185213	M4	-	-	-	12.9726	12.8417	18.4877	7.99501	12.4062	11.8056	8.46081	9.14936	6.01338	18.2852	11.2169	9.63506	12.1009	10.1249	12.1444	14.1895	2.54859	7.4991	4.53922	0	9.03747	6.68938	9.84838	10.292	15.5324	17.3234	8.59463	7.10375	11.7198	5.82116	6.66572	7.42479
BaRT2v18chr1HG007160	chr1H	41435129	41436012	-	-	0.0152709	0.799613	0.0496264	*	-	*	-1.1146	4.51329e-07	M3	HORVU.MOREX.r3.1HG0015390	chr1H:42662820-42663713	Acetylcholine receptor subunit beta	290.916	317.184	323.157	256.787	264.373	317.094	266.535	277.792	208.458	519.525	271.842	200.143	378.449	227.313	178.879	224.219	42.3918	110.76	43.5961	2.07715	279.874	238.711	254.783	362.437	512.155	538.56	141.634	146.922	193.859	137.747	227.568	147.265
BaRT2v18chr1HG007170	chr1H	41440368	41440613	-	-				-	-	-			NA	-	-	-	0.686227	0.476205	0	0.721687	0	0	1.21001	0	0.932316	0	0	0	0.522536	0	0	0.778333	0	0	0.607613	0	7.17153	0.617866	0.659688	0	0	0.53466	0	0	0	1.84594	0	0
BaRT2v18chr1HG007180	chr1H	41446042	41446329	-	-				-	-	-			NA	-	-	-	0	0	0.700519	0	0	0	0	0	0.410962	0	0	0	0	0	0	0	0	0	0	0	0	0	0	0	0	0.383671	0	0	0	0	0	0
BaRT2v18chr1HG007190	chr1H	41446622	41446969	-	-				-	-	-			NA	-	-	-	0.637685	0	0.192702	0.423767	0	0	0.184889	0	0	0	0	0	0	0.433577	1.99665	1.29841	0	0	0	0	0.189258	0	0	0	0.862652	0	0	0	0	0	0	0.610719
BaRT2v18chr1HG007200	chr1H	41484632	41488142	-	-	0.707071	0.903263	0.45546	-	-	-	0.0422027	0.891101	M0	-	-	-	2.33003	2.8953	2.21861	3.39339	2.58467	2.4157	2.20427	2.92001	1.50099	0.2182	1.02115	1.12813	1.49244	2.0919	3.16552	1.58717	10.3459	8.24826	8.95953	6.78642	1.0713	1.57197	1.4532	1.54172	0.947397	0.90707	2.22904	2.15626	2.77378	3.34324	2.25273	3.12417
BaRT2v18chr1HG007210	chr1H	42064642	42070577	-	probable 2-oxoglutarate-dependent dioxygenase At3g111800 isoform X2;Jasmonate-regulated gene 21;Fe2OG dioxygenase domain-containing protein;probable 2-oxoglutarate-dependent dioxygenase At5g05600;Leucoanthocyanidin dioxygenase;Flavonol synthase/flavanone 3-hydroxylase	2.06827e-05	0.000600796	0.178083	**	**	-	-6.26147	2.45626e-18	M19	HORVU.MOREX.r3.1HG0015470	chr1H:43290379-43296118	2-oxoglutarate (2OG) and Fe(II)-dependent oxygenase superfamily protein	1.52824	2.14099	2.3448	1.55783	2.26046	1.51214	1.15026	1.30532	0.566706	2.36572	0.99237	0.4659	1.44819	0.151362	0.36027	0.648346	1.16171	0.0991685	0.668665	1.04368	4.5207	4.90583	2.48654	2.57828	5.44596	5.2912	0.942004	0.0149965	0.242952	0.197533	0	0.11009
BaRT2v18chr1HG007220	chr1H	42068090	42070037	-	-	0.00443834	0.0636174	0.249902	**	-	-	-3.7157	2.94296e-22	M19	-	-	-	4.55358	5.22595	4.74845	3.47888	5.2979	6.20651	4.30897	3.5157	2.37672	2.65545	2.59112	1.76458	1.81971	2.71322	2.87947	2.57069	0.919477	0.322459	0.538397	1.00944	5.9036	6.19562	5.69961	6.18571	9.00871	6.3075	0	0.877765	2.62818	2.75352	0.7628	0.153426
BaRT2v18chr1HG007230	chr1H	42071046	42077051	-	DnaJ subfamily B member 13;HSP40/DnaJ peptide-binding protein;J domain-containing protein;dnaJ protein homolog 1;Chaperone DnaJ, C-terminal	0.263651	0.478212	0.541632	-	-	-	-0.676076	0.00250847	M26	HORVU.MOREX.r3.1HG0015480	chr1H:43297593-43302516	Chaperone protein dnaJ	5.12216	5.40715	4.59028	4.95504	4.61317	4.70521	4.49754	4.20455	6.64509	3.72951	5.83784	7.36422	5.72042	5.59262	7.20579	6.41595	14.9412	15.2154	16.0422	11.2744	6.67306	6.00311	6.63399	7.86521	6.85433	7.71588	2.54754	5.89443	6.53533	5.22319	4.12157	3.86277
BaRT2v18chr1HG007240	chr1H	42314795	42315384	-	-	0.760075	0.861016		-	-	-			NA	-	-	-	0.47183	0.455134	0.0534907	0.120411	0.352807	0	0.235323	0.118052	0	0	0.595712	0.0586404	0.0579714	0.481607	0.223206	0.0604202	0	0.209522	0.403513	0	0.118302	0.0597815	0.406638	0.179663	0.118549	0.172049	0	0.189849	0.192804	0	0	0.174103
BaRT2v18chr1HG007250	chr1H	42333180	42343111	-	DnaJ subfamily B member 5 (Fragment);DnaJ heat shock protein family (Hsp40) member B5	0.357948	0.694755	0.541732	-	-	-	0.0881721	0.830125	M2	-	-	-	2.478	2.32894	2.09989	1.68865	2.08342	2.1022	1.5317	1.87188	2.93371	3.60803	3.42835	3.77359	2.73182	3.43242	4.25323	2.59013	3.6392	8.271	7.83342	5.14546	2.43129	1.55496	2.09667	2.56181	3.51618	4.90915	5.26157	3.16139	1.60553	3.95426	2.85852	2.8127
BaRT2v18chr1HG007260	chr1H	42651831	42654385	-	Nicotianamine aminotransferase A;Putative aminotransferase TAT2;Tyrosine aminotransferase;Aminotransferase, class I/classII	0.302939	0.755219	0.386501	-	-	-	-0.280917	0.576874	M0	HORVU.MOREX.r3.1HG0015520	chr1H:43877567-43880042	Aminotransferase-related family protein	0.378012	0.0675458	0.483428	0.239792	0.301889	0.0657424	0.195895	0.510104	0.217502	0.0119807	0.0516283	0.139046	0	0.114111	0.451003	0.273264	0.180676	0.0373985	0.162029	4.61014	1.43473	0.820557	0.648721	0.721492	0.695384	0.69248	0	0	0.194667	0.0994233	0.26748	0.20763
BaRT2v18chr1HG007270	chr1H	43090936	43094673	-	Protein kinase domain-containing protein	0.000169797	0.00018321	0.0407631	**	**	*	-0.0416129	0.94184	M5	HORVU.MOREX.r3.1HG0015680	chr1H:44316927-44320422	Receptor protein kinase, putative	0.08273	0.171058	0.0161131	0.053455	0.103939	0.0111749	0.0236332	0.0239684	0.733808	0	0.163561	0.636388	0	0.577781	0.375203	0.23899	14.4007	6.91196	13.8649	37.198	0.180254	0.250657	0.0799036	0.220752	0.0473474	0.500614	2.88158	2.44158	0.72997	2.85011	0.350952	1.06984
BaRT2v18chr1HG007280	chr1H	43272175	43275727	-	-	2.17267e-06	0.0359312	0.000143823	**	*	**	-0.353773	0.278199	M8	-	-	-	1.63346	1.57052	0.784759	1.38377	1.63604	1.73756	1.03825	2.02316	2.52343	1.53461	1.91615	3.43503	1.68955	3.4521	2.81955	2.51816	5.16171	3.39366	5.97755	9.76461	2.69899	10.776	2.69894	5.83702	8.6707	3.5902	7.2177	2.71702	1.51765	4.24047	3.49996	3.4175
BaRT2v18chr1HG007290	chr1H	43567473	43570862	-	DUF547 domain-containing protein	0.51976	0.116813	0.984534	-	-	-	0.667212	0.216302	M0	HORVU.MOREX.r3.1HG0015750	chr1H:44794498-44797328	transcription factor, putative (Protein of unknown function, DUF547)	0.287742	0.187282	0.280135	0.127041	0.184883	0.0216052	0.0228244	0.132351	1.69951	0.209175	0.70892	1.41742	2.61667	0.503933	0.259634	0.828337	1.05661	3.98144	2.87022	0.446678	0.0811445	0.173026	0.374788	0.0230673	0.296474	0.111161	0	0	0.0586831	0.273294	0.976004	2.66449
BaRT2v18chr1HG007300	chr1H	43590151	43596824	-	E3 ubiquitin-protein ligase HERC2	0.366738	0.177297	0.215844	-	-	-	0.621814	0.131096	M2	HORVU.MOREX.r3.1HG0015760	chr1H:44816956-44823224	Regulator of chromosome condensation (RCC1) family protein	0.510423	0.246174	0.32669	0.40669	0.407061	0.32918	0.76801	0.640956	1.32723	1.17993	1.26725	1.1116	0.870602	1.14275	1.10153	1.3361	2.67183	5.06437	3.11126	1.9543	0.745695	0.934046	0.833691	1.21879	0.98569	1.26845	0.940926	1.49038	0.515733	2.6089	1.49247	1.20736
BaRT2v18chr1HG007310	chr1H	43620909	43621751	-	-				-	-	-			NA	-	-	-	0	0	0	0	0	0	0	0	0	0	0	0	0	0	0	0	0	0	0	0	0	0	0	0	0	0	0	0	0	0	0	0
BaRT2v18chr1HG007320	chr1H	43628153	43629420	-	-				-	-	-			NA	-	-	-	0	0	0	0	0	0	0	0	0	0	0	0	0	0	0	0	0	0	0	0	0	0	0	0	0	0	0	0	0	0	0	0
BaRT2v18chr1HG007330	chr1H	43661785	43662708	-	-				-	-	-			NA	HORVU.MOREX.r3.1HG0015790	chr1H:44887343-44888238	Polymerase basic protein 2	0	0	0	0	0	0	0	0	0	0	0	0	0	0	0	0	0	0	0	0	0	0	0	0	0	0	0	0	0	0	0	0
BaRT2v18chr1HG007340	chr1H	43995478	43998448	-	-				-	-	-			NA	-	-	-	0.0598922	0.0722382	0	0	0	0.0566925	0.0149639	0	0.0310181	0	0	0.104097	0	0.106788	0.0286608	0	0	0.146646	0.191101	0.0714276	0.0303765	0	0	0.090787	0	0	0	0	0	0.068095	0.120432	0.0454311
BaRT2v18chr1HG007350	chr1H	44060863	44068998	-	-	0.581622	0.804479	0.280603	-	-	-	0.371856	0.0952349	M13	HORVU.MOREX.r3.1HG0015890	chr1H:45284877-45292243	ATP-dependent zinc metalloprotease FtsH	0.805228	0.924027	0.786004	0.861747	0.867164	0.848406	1.20571	0.887606	1.50478	0.765967	0.882548	1.1752	0.977666	1.47704	1.68189	1.22521	2.47679	3.09031	3.34303	1.26261	1.37153	0.984338	0.784821	1.06248	1.19789	0.592346	0.6999	1.28147	0.965567	2.19085	1.44564	1.1182
BaRT2v18chr1HG007360	chr1H	44253768	44254677	-	-	0.30954	0.464281	0.675333	-	-	-			M1	-	-	-	0.0361169	0.104531	0	0	0.321245	0	0.2524	0	0.149968	0	0.0996772	0	0	0.184129	0.512828	0.185227	0.215574	0	0.290461	0.205016	0.0364341	0.109645	0	0	0	0.105419	0	0.349489	0.118092	0.0955755	0.325897	0.356183
BaRT2v18chr1HG007370	chr1H	44548940	44551527	-	-				-	-	-			NA	-	-	-	0	0	0	0	0	0	0	0	0	0	0	0.0409968	0.140042	0	0	0.146319	0	0	0	0	0	0	0	0	0	0	0	0	0	0	0	0.0937368
BaRT2v18chr1HG007380	chr1H	44646980	44647236	-	-				-	-	-			NA	-	-	-	0	0	0	0	0	0	0	0	0	0	0	0	0	0	0	0	0	0	0	0	0	0	0	0	0.518586	0	0	0	0	0	0	0
BaRT2v18chr1HG007390	chr1H	44669764	44682136	-	Transposon protein, putative, CACTA, En/Spm sub-class;Putative retrotransposable elements TNP2;Putative transposable element	0.012953	0.585333	0.00297309	*	-	**	-0.0909458	0.87525	M30	HORVU.MOREX.r3.1HG0015990	chr1H:45890991-45892505	camelliol C synthase 1	0.12289	0.270304	0.155493	0.0777474	0.165644	0.150828	0.0893786	0.103112	0.0514072	0.0260005	0.118071	0.102821	0.0727973	0.0711303	0.12664	0.114178	0.0946043	0.117503	0.11361	0.130274	0.0635584	0.0788523	0.136138	0.099862	0.125789	0.0958984	0.0738367	0.13813	0.0689834	0.0667778	0.0894301	0.135219
BaRT2v18chr1HG007400	chr1H	44682743	44686124	-	Mitochondrial pyruvate carrier	0.459038	0.182348	0.479019	-	-	-	0.347929	0.138507	M0	HORVU.MOREX.r3.1HG0016030	chr1H:45903892-45907075	Mitochondrial pyruvate carrier	13.8582	11.6023	13.9215	13.5739	10.4868	11.0292	13.0668	16.9425	9.36269	18.735	11.8513	12.7392	8.22049	16.621	21.3191	7.27496	6.38785	14.6195	10.5509	7.68241	11.172	7.37061	7.72258	9.72407	11.1934	6.86176	42.485	28.1318	21.2717	31.2583	15.1598	16.916
BaRT2v18chr1HG007410	chr1H	44689136	44694829	-	-	0.022713	0.57189	0.0258102	*	-	*	-0.993575	0.000707835	M4	HORVU.MOREX.r3.1HG0016050	chr1H:45912980-45913676	protein kinase family protein	7.57611	6.13135	8.30409	8.33787	5.62461	6.42661	8.49138	5.58474	5.52036	2.69878	5.36651	3.62312	8.06746	4.96999	3.62512	5.58521	0.81901	2.22056	1.07018	0.0629448	4.49528	3.67762	4.45258	3.7604	3.83427	4.46226	2.51935	3.42523	6.48643	5.42202	4.23219	3.84718
BaRT2v18chr1HG007420	chr1H	44794089	44799761	-	Prolycopene isomerase	0.00781763	0.672799	0.0908437	**	-	-	-0.734171	3.04454e-06	M3	HORVU.MOREX.r3.1HG0016090	chr1H:46015072-46020312	Carotenoid isomerase, putative, expressed	54.4063	46.4039	67.3587	62.3629	46.1714	50.6052	64.3362	56.4655	52.5477	56.3477	31.9095	38.7066	58.2262	63.27	54.8272	56.6201	23.2302	20.3094	21.192	8.06157	62.1139	53.5695	43.4019	56.4673	49.0995	36.0142	27.7083	39.2683	36.0528	49.555	48.2535	36.6721
BaRT2v18chr1HG007430	chr1H	44946577	44950955	-	Metal tolerance protein 1;Solute carrier family 30 (Zinc transporter), member 2;Putative Zn transporter;Metal/metalloid transporter protein	0.19027	0.000244416	0.392845	-	**	-	1.12272	4.17863e-11	M22	HORVU.MOREX.r3.1HG0016110	chr1H:46166894-46171335	Metal tolerance protein	15.0734	14.1067	10.3986	12.7321	15.2248	14.0846	15.4622	14.8985	28.3639	16.7803	24.0864	30.8935	22.1275	44.9515	35.8461	26.5897	14.0922	22.8313	32.2891	8.63334	13.8983	7.54589	11.2369	10.5287	6.24965	5.91124	47.1614	53.8383	32.4877	61.7432	36.0927	43.2971
BaRT2v18chr1HG007440	chr1H	45245747	45248927	-	-	0.198117	0.499631	0.709028	-	-	-	-1.67744	0.000156377	M26	-	-	-	1.65122	1.31057	1.07984	0.849943	1.87228	0.974672	1.02767	0.532081	1.49978	0.260695	0.884388	1.22435	0.469359	0.410716	0.666472	0.751108	2.01349	1.61114	1.90105	0.434848	3.42408	5.61567	5.08662	4.42645	3.35382	4.82916	0	0.461419	0.181545	1.47255	0.137758	0.3387
BaRT2v18chr1HG007450	chr1H	45292831	45293139	-	-				-	-	-			NA	-	-	-	0	0	0	0	0	0	0	0	0	0	0	0	0	0	0	0	0	0	0	0	0	0	0.608703	0	0	0	0	0	0	0	0	0
BaRT2v18chr1HG007460	chr1H	45596536	45602510	-	Glutamate--cysteine ligase B, chloroplastic;Glutamate--cysteine ligase	0.111408	0.592534	0.252727	-	-	-	-0.286008	0.00210229	M3	-	-	-	47.0911	46.5547	44.5203	44.6749	41.4848	42.2614	43.0048	40.5364	56.4996	39.1144	54.5557	55.117	58.7577	50.5639	47.1956	61.7044	50.2618	74.6055	64.2902	42.9926	56.6935	58.1753	52.4014	47.8551	52.0863	43.1412	24.0709	56.4073	51.1585	54.8956	48.5281	55.8999
BaRT2v18chr1HG007470	chr1H	45637217	45641028	-	Acetylornithine transaminase	0.0563839	0.102459	0.419783	-	-	-	-0.790038	7.42522e-08	M4	HORVU.MOREX.r3.1HG0016200	chr1H:46848956-46851199	Aminotransferase like protein	32.8098	29.7602	32.9228	37.9987	32.2186	38.0673	32.174	32.9291	24.9801	21.1812	21.6371	25.5716	38.5841	29.3954	25.0157	27.3561	71.7152	52.9087	73.4257	61.082	36.5666	39.126	31.7659	35.337	53.2386	43.5234	48.6677	28.1562	23.7342	32.2251	52.1749	53.7294
BaRT2v18chr1HG007480	chr1H	45639380	45642082	-	Endoglucanase				-	-	-			NA	HORVU.MOREX.r3.1HG0016210	chr1H:46851230-46853626	Endoglucanase	0	0	0	0	0	0	0	0	0	0	0	0	0	0	0.012646	0	0	0	0	0	0	0.0132021	0	0.0453577	0	0.0533309	0	0.0321191	0	0	0	0
BaRT2v18chr1HG007490	chr1H	45842230	45845718	-	-		0.913029		-	-	-			NA	-	-	-	0	0.341644	0	0.0515054	0	0	0	0	0.105197	0	0.0464825	0.201176	0	0.103229	0	0.0518465	0.100789	0.0449468	0.694164	0.42837	0	0	0.19488	0	0.101633	0	0	0.0407447	0.165377	0	0	0
BaRT2v18chr1HG007500	chr1H	45846821	45847085	-	-	0.269819	0.665421	0.353702	-	-	-	0.406012	0.450245	M15	-	-	-	9.56997	0.908548	9.0483	11.4142	11.5799	7.77718	15.2843	7.74095	5.54835	6.35137	1.7679	7.32836	0	9.09246	9.81408	6.77033	1.93886	6.82195	9.73214	0	7.52495	0.493271	1.86825	7.33635	0.975796	1.88897	0	15.2076	5.27259	15.5202	6.18697	8.47694
BaRT2v18chr1HG007510	chr1H	45861111	45861861	-	-				-	-	-			NA	-	-	-	0.10476	0.101069	0	0	0	0	0.20904	0	0.0544718	0	0.721871	0.156235	0.0514342	0.213803	0.0495678	0.214725	0	0	0	0	0	0	0	0	0	0	0	0.632769	0	0	0	0.30944
BaRT2v18chr1HG007520	chr1H	46034519	46035926	-	-	0.487175	0.635	0.636907	-	-	-	0.762405	0.0902754	M2	-	-	-	1.82688	4.23067	3.15551	2.19962	6.59068	2.76185	2.55794	7.04927	3.77868	3.29034	8.43238	5.25976	3.55969	4.46453	11.082	6.57355	28.4344	24.4206	18.4786	32.0871	3.53481	12.3567	7.4136	4.79287	4.02339	4.09212	0	6.94616	11.5096	13.1868	7.91368	9.58719
BaRT2v18chr1HG007530	chr1H	46034549	46035851	-	Ocs element-binding factor 1;BZIP domain-containing protein;Basic-leucine zipper transcription factor;CP12 domain-containing protein 1	0.0304801	0.399668	0.201977	*	-	-	0.157849	0.440427	M0	HORVU.MOREX.r3.1HG0016310	chr1H:47245910-47247226	BZIP transcription factor	37.8822	37.0803	30.1517	39.0717	30.2538	35.5479	38.8185	34.8718	36.4095	16.7138	25.1119	39.3028	32.4574	55.5059	57.1694	40.4901	104.536	62.691	108.617	80.4616	63.524	59.1421	48.9714	47.4352	44.6434	39.0419	44.145	45.9159	40.942	63.0559	54.7015	40.4089
BaRT2v18chr1HG007540	chr1H	46192981	46195247	-	-				-	-	-			NA	-	-	-	0	0.173418	0.244637	0.136948	0.133836	0	0.224437	0.505092	0.328345	0.917853	0.371531	0.0893329	0	0.137645	0.34025	0.323204	0	0	0	0	0.135606	0	0.304223	0.455465	0	0	0	0	0.551509	0	0.135278	0
BaRT2v18chr1HG007550	chr1H	46271682	46273093	-	-				-	-	-			NA	-	-	-	0	0	0	0	0	0	0	0	0	0	0	0	0	0	0	0	0	0	0	0	0	0	0	0	0	0	0	0	0	0	0	0
BaRT2v18chr1HG007560	chr1H	46271835	46273116	-	BTB/POZ and MATH domain-containing protein 1;Speckle-type POZ protein-like protein A				-	-	-			NA	HORVU.MOREX.r3.1HG0016360	chr1H:47483999-47485066	BTB/POZ domain containing protein, expressed	0	0	0	0	0	0	0	0	0	0	0	0	0	0	0	0	0	0	0	0	0	0	0	0	0.0567262	0	0	0	0	0	0	0
BaRT2v18chr1HG007570	chr1H	46294164	46300622	-	Knotted class 1 homeodomain protein liguleless3 (Fragment);Knotted1-like homeodomain protein liguleless4a (Fragment);Homeobox protein liguleless 3;homeobox protein knotted-1-like 1				-	-	-			NA	HORVU.MOREX.r3.1HG0016370	chr1H:47506515-47512144	Homeobox protein knotted-1-like 1	0	0	0	0	0	0	0	0	0	0	0	0	0	0	0	0	0	0	0	0	0	0	0	0	0	0	0	0	0	0	0	0
BaRT2v18chr1HG007580	chr1H	47020994	47026885	-	RNA polymerase II-associated protein 3 isoform X1;Outer envelope protein 64, chloroplastic	0.81108	0.733718	0.723171	-	-	-	0.384873	0.19062	M1	HORVU.MOREX.r3.1HG0016410	chr1H:48235581-48241429	RNA polymerase II-associated protein 3	2.09912	1.93964	1.33025	2.90166	2.58864	2.20981	2.21261	2.5299	4.87779	1.73444	2.5558	3.73564	2.04166	3.85774	4.89403	3.39228	4.07774	5.93009	7.01845	5.79822	2.09429	2.48088	1.91745	1.60485	1.86533	0.968161	1.35767	3.11149	3.05369	5.443	2.29252	3.09439
BaRT2v18chr1HG007590	chr1H	47031344	47032874	-	-	0.666546	0.788422	0.666351	-	-	-	0.827526	0.143468	M3	-	-	-	0.106053	0.190045	0.11013	0.0610769	0.430817	0.157755	0.196833	0.42922	0.61203	0.298137	0.460869	1.38434	0.38467	0.478525	0.47368	0.420194	0.150414	0.377698	0.210327	0	0.230512	0.168419	0.818947	0.597117	0.19741	0.752225	0.385178	0.599776	0.247824	0.228556	0.106624	0.73388
BaRT2v18chr1HG007600	chr1H	47075034	47077997	-	-	0.0734816	0.695401	0.113474	-	-	-	0.960848	0.00321086	M1	HORVU.MOREX.r3.1HG0016450 / HORVU.MOREX.r3.1HG0016450	chr1H:48275134-48278094 / chr1H:48275134-48278094	Kinase, putative / Kinase, putative	0.810101	1.09323	1.26023	1.31597	1.53726	1.12832	0.939659	1.04562	8.10983	1.71498	3.33529	8.41499	3.59932	3.57109	4.29924	2.66867	2.70207	3.41561	9.33651	6.47883	1.70053	2.00197	1.47187	2.02466	2.59659	1.82436	7.16965	5.42399	3.77	4.78143	5.25891	7.41788
BaRT2v18chr1HG007610	chr1H	47114526	47117961	-	LRR receptor-like serine/threonine-protein kinase FLS2;probable leucine-rich repeat receptor-like protein kinase At1g35710	0.213187	0.540574	0.494577	-	-	-	0.971192	7.5822e-05	M0	HORVU.MOREX.r3.1HG0016480	chr1H:48314883-48318258	Leucine-rich repeat receptor-like protein kinase family protein	1.23608	1.60193	1.04429	1.34065	1.29168	1.42763	1.36203	1.58079	2.42148	1.39341	1.45613	2.47428	1.90405	4.66519	4.46889	2.83522	2.74597	2.82406	3.78024	2.17238	1.52472	2.22608	1.26653	1.47384	1.20121	1.30164	2.59798	3.42251	2.36815	4.00696	5.19412	3.10415
BaRT2v18chr1HG007620	chr1H	47328604	47332681	-	-	0.581855	0.317104	0.998361	-	-	-	1.108	3.81066e-05	M2	-	-	-	1.06948	1.36057	1.56248	1.45502	1.36175	1.93566	1.92519	2.18383	4.29458	2.62112	3.34769	3.79388	3.25503	3.20274	5.46506	3.54624	15.7758	13.4638	13.1223	9.57514	1.91589	2.10459	2.92857	2.85865	2.8495	3.06637	2.51288	6.06522	2.99308	4.31557	3.16241	4.58355
BaRT2v18chr1HG007630	chr1H	47347722	47349571	-	-				-	-	-			NA	HORVU.MOREX.r3.1HG0016510	chr1H:48550043-48551644	transmembrane protein, putative (DUF247)	0.0626922	0.0156474	0.0500971	0.0718117	0.00575932	0.0409262	0.120045	0.0219107	0.00208446	0	0	0.024159	0	0.00814259	0	0	0.108098	0	0.0134908	0.0118461	0	0	0	0	0.00475101	0	0	0.0059777	0	0.0254194	0.0472087	0.00205261
BaRT2v18chr1HG007640	chr1H	47347799	47349646	-	-	0.348959	0.662142	0.854262	-	-	-	-3.03774	0.0072702	M0	-	-	-	0.409782	0.0778654	0.280164	0.379529	0.0298363	0.199797	0.243134	0.125285	0.0104597	0	0	0.108176	0	0.0412225	0	0	0	0	0.0706812	0.103874	0	0	0	0	0.031668	0	0	0.0331825	0	0.168254	0.220842	0.00992683
BaRT2v18chr1HG007650	chr1H	47408290	47409615	-	-				-	-	-			NA	-	-	-	0	0	0	0	0	0	0.130453	0	0.0681064	0	0.120043	0.130028	0.0785098	0.0818663	0.0190252	0.329802	0	0.160886	0.023197	0	0	0	0.0193797	0	0.065755	0	0	0.157801	0.164239	0.744106	0	0.104006
BaRT2v18chr1HG007660	chr1H	47499941	47501605	-	-				-	-	-			NA	HORVU.MOREX.r3.1HG0016550	chr1H:48706261-48707787	transmembrane protein, putative (DUF247)	0.0548018	0	0	0	0	0	0.0684645	0	0	0	0	0	0	0	0	0	0	0	0	0	0	0	0	0	0	0	0	0	0	0	0	0
BaRT2v18chr1HG007670	chr1H	47581215	47583959	-	beta-carotene isomerase D27, chloroplastic;Beta-carotene isomerase D27 chloroplastic;Chloroplast carotenoid isomerase;Cytochrome c oxidase copper chaperone (Fragment);DUF4033 domain-containing protein (Fragment)	0.0227382	0.542544	0.0856022	*	-	-	-0.142576	0.477163	M3	-	-	-	43.9885	38.3451	32.5722	37.0145	40.5824	37.4651	38.9714	42.678	50.9904	31.4415	33.1621	50.2844	39.9684	56.0907	46.6795	53.8647	33.4676	31.3105	38.4555	21.0316	47.3918	44.9047	41.4574	47.6261	32.9166	36.2076	41.4274	40.3262	34.4925	38.6301	53.1614	45.313
BaRT2v18chr1HG007680	chr1H	47605634	47606927	-	-				-	-	-			M0	-	-	-	0	0	0	0.434724	0	0	0.210852	0.0898427	0	0	0	0	0	0	0	0	0.0187455	0	0	0	0.372742	0	0.55528	1.54963	0.821204	0	0	0	0.940891	0.226762	0	0
BaRT2v18chr1HG007690	chr1H	47605747	47607151	-	-	0.360547	0.764323	0.418971	-	-	-	0.0801317	0.879666	M3	HORVU.MOREX.r3.1HG0016590	chr1H:48814900-48815886	Protein BIG GRAIN 1-like	1.17774	2.0293	0.825487	0.693575	1.02349	2.35757	1.037	1.96087	1.2027	1.65499	1.58168	1.35358	1.80778	0.925742	1.09983	1.34792	0.684752	1.09343	1.30339	0.128324	0.703945	1.0373	0.667892	0.523131	1.38397	2.30943	1.09607	1.08729	0.141395	0.615999	2.16468	1.2472
BaRT2v18chr1HG007700	chr1H	47617758	47618117	-	-				-	-	-			NA	-	-	-	0	0	0	0	0	0	0	0	0	0	0	0	0	0	0	0	0	0	0	0	0	0	0	0	0	0	0	0	0	0	0	0
BaRT2v18chr1HG007710	chr1H	47630425	47631302	-	-	0.302783	0.616498	0.267318	-	-	-	2.29962	0.00327667	M22	-	-	-	0.312865	0.241508	0	0.0633597	0.277776	0.0296734	0.156211	0.157679	0.876456	0.320395	0.748679	0.497383	0.0918866	0.988814	0.473973	0.321007	0.342203	0.612239	0.288014	0.355897	0.632022	0.158251	0.452477	0.380021	0.156922	0.273995	4.68871	1.64059	0.665023	2.18318	1.31829	0.802761
BaRT2v18chr1HG007720	chr1H	47695172	47696840	-	F-box domain-containing protein				-	-	-			NA	HORVU.MOREX.r3.1HG0016660	chr1H:48904014-48905307	F-box protein	0.0888672	0	0	0	0	0	0	0	0	0	0	0	0	0	0	0.0152145	0	0	0	0	0.0300494	0	0	0	0	0	0	0	0	0	0	0.117138
BaRT2v18chr1HG007730	chr1H	47810746	47813378	-	-	0.51441	0.764323	0.794243	-	-	-			M0	-	-	-	0.0432204	0	0.0549921	0.0434759	0.0338216	0.0899363	0.00864147	0	0.116319	0.103648	0.0582226	0.0257511	0	0.0176098	0.0082051	0.0444124	0.0257297	0.123188	0.0400966	0	0	0	0	0.0785686	0.0519564	0	0	0.00698765	0.07071	0.0461075	0.0521884	0.0171023
BaRT2v18chr1HG007740	chr1H	47845779	47848163	-	-	0.420446	0.811967		-	-	-			M1	-	-	-	0	0	0	0	0	0.0712557	0.0308915	0.0469109	0.0889879	0.357019	0.113973	0.314006	0.0132621	0.0944844	0.090093	0.0158759	0.0597874	0.137607	0.0893924	0.117945	0	0.0304292	0.0298367	0	0	0	0	0.174812	0	0.109713	0.186458	0.178599
BaRT2v18chr1HG007750	chr1H	47876955	47881831	-	-	0.786985	0.594981	0.797995	-	-	-	-0.0835319	0.886131	M0	-	-	-	0.136994	0.131046	0.0680464	0.114732	0.0182198	0.0188377	0.121382	0	0.077041	0.0778583	0.105015	0.147914	0.00725763	0.136536	0.123859	0.0353631	0	0.0412661	0.0684254	0.0205057	0.00714453	0.0144079	0.102298	0.0239535	0.0120276	0.0165616	0.266016	0.225126	0.122884	0.250439	0.0274569	0.00610161
BaRT2v18chr1HG007760	chr1H	47877049	47878715	-	Annexin	1.46172e-09	1.23235e-08	3.78218e-05	**	**	**	-0.294828	0.500227	M0	HORVU.MOREX.r3.1HG0016710	chr1H:49085853-49087520	Annexin	19.3024	22.245	19.5239	12.1961	12.8452	11.1602	11.9937	10.2117	16.4316	10.3048	22.198	25.3255	7.15708	22.7732	31.7906	11.0969	0.468843	4.82421	1.62736	1.97747	9.8626	6.15495	5.12997	4.16695	3.37591	4.75777	50.1818	77.6253	38.1049	88.9899	5.38699	4.69086
BaRT2v18chr1HG007770	chr1H	47882336	47882565	-	-				-	-	-			NA	-	-	-	0	0.555855	0	0.602581	0	0	0	0	0	0	0	0	0	0	0	0.491615	0	0	0	0	0	0	0	0	0	0	0	0	0	0	0	0
BaRT2v18chr1HG007780	chr1H	48394532	48397717	-	Exostosin domain-containing protein;probable arabinosyltransferase ARAD1	0.0434434	0.370637	0.237317	*	-	-	-0.802545	0.000861164	M3	HORVU.MOREX.r3.1HG0016730	chr1H:49616361-49619491	Exostosin-like	2.58045	2.39818	3.008	2.60329	4.08273	1.95049	2.77141	2.83079	1.51088	3.76957	1.41317	1.38055	2.04411	1.81688	2.62972	1.58041	1.54103	3.8243	2.58738	1.01397	2.95868	1.1755	1.95646	3.62833	3.57975	3.86752	1.74611	2.64204	1.44569	1.99875	1.62835	1.64295
BaRT2v18chr1HG007790	chr1H	48423060	48428677	-	G patch domain-containing protein 2;G-patch domain containing protein	0.106857	0.526949	0.263972	-	-	-	-0.174271	0.401171	M3	HORVU.MOREX.r3.1HG0016740	chr1H:49645033-49650535	G-patch domain containing protein	8.40143	8.13218	6.34785	10.1537	9.00598	7.84202	10.7184	7.76966	8.90013	3.0613	6.59808	7.09486	8.1509	10.2207	10.9425	9.07909	12.1195	12.0477	18.4112	7.67961	8.53598	9.03209	6.29176	7.07764	6.02118	5.37976	4.93793	8.5182	6.69748	12.1425	10.8082	8.06811
BaRT2v18chr1HG007800	chr1H	48431612	48433028	-	-	0.0492512	0.0672179	0.0368028	*	-	*	0.0479563	0.909266	M0	-	-	-	2.56333	3.7533	2.58683	2.0145	7.26996	4.33889	2.24613	1.90294	6.14049	12.3099	4.0205	9.69968	3.79011	5.02155	5.05974	3.28653	5.98006	11.6358	4.66417	9.82631	5.85354	6.76469	6.71741	7.13928	11.6752	16.5328	33.1983	9.70078	4.16336	6.08788	4.90505	6.20471
BaRT2v18chr1HG007810	chr1H	48619725	48621957	-	-	0.00370542	0.154963	0.158693	**	-	-	-0.321338	0.0672623	M0	HORVU.MOREX.r3.1HG0016760	chr1H:49839167-49843312	Transmembrane protein, putative	19.2334	17.3716	18.7562	19.4412	34.4381	19.415	20.8908	17.9573	36.3318	11.4684	24.1428	37.5336	29.6506	29.0163	28.1736	25.2822	34.6411	33.5222	38.3276	44.9682	39.3954	45.705	36.4215	32.8853	37.9663	45.6207	29.8168	34.1709	21.1529	32.7743	17.3672	32.0015
BaRT2v18chr1HG007820	chr1H	48696390	48705083	-	Long chain acyl-CoA synthetase 1	1.54899e-19	1.84396e-13	7.20621e-07	**	**	**	-2.40229	4.34028e-25	M18	HORVU.MOREX.r3.1HG0016790	chr1H:49917385-49924809	Long-Chain Acyl-CoA Synthetase	15.8914	12.2126	10.9078	20.7634	9.75471	13.0439	14.4069	12.6889	18.5899	10.8184	14.2369	16.5184	7.48692	5.5048	6.90894	6.52563	11.8753	33.5556	32.951	7.28688	12.9512	12.0351	13.7432	13.1766	15.971	11.0164	9.81544	24.4118	6.89433	23.3491	7.11714	7.81244
BaRT2v18chr1HG007830	chr1H	48782011	48786722	-	DUF724 domain-containing protein 3	0.0396672	0.57427	0.305863	*	-	-	-0.297456	0.104163	M10	HORVU.MOREX.r3.1HG0016810	chr1H:50002764-50007525	Agenet domain-containing protein	7.56483	6.74502	6.34188	7.39499	5.52413	6.44602	5.58311	7.0653	9.04463	4.533	6.3626	7.04518	7.21845	9.26758	9.79486	7.91778	7.019	12.7664	11.4366	5.08324	6.11477	6.41998	5.83388	8.11825	7.65879	5.64262	2.83785	10.8003	7.25976	10.2426	6.18215	6.60359
BaRT2v18chr1HG007840	chr1H	49131394	49133186	-	-	0.348212	0.739991	0.568861	-	-	-	-0.0626071	0.858535	M0	HORVU.MOREX.r3.1HG0016820	chr1H:50352827-50354679	F-box/FBD/LRR-repeat protein	1.65272	1.9755	1.92421	1.46643	1.72852	1.92229	1.61852	1.92429	1.52088	1.13891	1.18056	1.69544	1.20084	2.74679	3.24586	2.03761	3.81979	2.57648	4.92122	4.77921	1.7798	1.67422	1.24269	2.38428	1.55899	1.43859	0.965984	2.39985	1.53601	2.35864	2.18408	1.54954
BaRT2v18chr1HG007850	chr1H	49371158	49373120	-	-	0.097006	0.340177	0.211904	-	-	-	-0.0367518	0.907837	M17	-	-	-	0.376122	0.24195	0.875772	0	0	0.589694	0.711351	1.2651	1.15791	0.444855	0.347216	1.12023	0	1.14896	1.06949	0.773359	2.72975	2.66092	3.30272	2.76762	0.127676	0.981494	0.121137	0.479256	0	0.586092	0	1.74757	0	1.65991	0.886293	0
BaRT2v18chr1HG007860	chr1H	49371236	49373045	-	F-box domain-containing protein	0.356971	0.369427	0.798754	-	-	-	0.238988	0.664876	M0	HORVU.MOREX.r3.1HG0016850	chr1H:50593657-50595700	FBD-associated F-box protein	0.472292	0.607393	0	0.900144	1.31863	0	0	0	0	0	0.408284	0.260646	0.618036	0.712916	0.672545	0.13221	0.0607289	0	0	0.271642	0.682769	0	0.927089	1.8906e-05	0.336714	0	0.5224	0	1.0195	0	0	0.984134
BaRT2v18chr1HG007870	chr1H	49376731	49377980	-	-	0.5736	0.779243	0.390254	-	-	-	0.189662	0.738201	M0	-	-	-	0.214193	0.225465	0.035381	0.334045	0.325111	0.368836	0.272381	0.118091	0.302677	0	0.358839	0.270782	0.209307	0.456385	0.553383	0.199972	0.367459	0.415979	0.989781	0.111269	0.217015	0.196841	0.112741	0	0.0390478	0	0	0.314519	0.382176	1.41522	0.273919	0.250126
BaRT2v18chr1HG007880	chr1H	49386060	49389785	-	-				-	-	-			NA	-	-	-	0	0.201776	0	0	0	0	0	0	0	0	0	0	0	0	0	0	0	0	0	0	0	0	0	0	0.0652473	0	0	0	0	0	0	0
BaRT2v18chr1HG007890	chr1H	49787271	49798156	-	-	0.608683	0.700107	0.885659	-	-	-	-0.105339	0.853537	M2	HORVU.MOREX.r3.1HG0016910	chr1H:51013520-51027002	Formin-like protein	0.149319	0.0916866	0.070996	0.137742	0.0512024	0.0764338	0.0478532	0.0638696	0.17063	0.127787	0.131406	0.188739	0.198791	0.217803	0.114265	0.352172	1.3164	1.87489	1.38096	0.285964	0.0688727	0.0960164	0.056374	0.121046	0.179305	0.18502	0	0.248753	0.235549	0.0843582	0.116128	0.252445
BaRT2v18chr1HG007900	chr1H	49974229	49981234	-	Triose phosphate/phosphate translocator, chloroplastic;TPT domain-containing protein;Phosphate/phosphate translocator;Chloroplast import receptor p36 family protein;Glucose-6-phosphate/phosphate translocator-related	0.139501	0.466384	0.457009	-	-	-	-0.271947	0.0681021	M4	HORVU.MOREX.r3.1HG0016940 / HORVU.MOREX.r3.1HG0016940	chr1H:51203529-51210527 / chr1H:51203529-51210527	Phosphate translocator / Phosphate translocator	23.4239	19.0693	18.8461	20.594	15.2712	16.3801	16.7248	17.1455	25.6599	16.5424	22.7424	22.3551	21.8333	27.6921	22.1416	26.6428	22.103	24.965	21.6287	10.253	20.3167	20.9403	23.1471	20.2039	19.1813	22.277	8.86791	16.5255	23.0939	21.7847	17.8329	15.9849
BaRT2v18chr1HG007910	chr1H	49989589	49995648	-	O-fucosyltransferase family protein	0.629074	0.585971	0.651004	-	-	-	-0.242159	0.308759	M7	HORVU.MOREX.r3.1HG0016950	chr1H:51219366-51224209	O-fucosyltransferase family protein	2.30653	2.57886	2.01369	3.0949	2.1126	2.55499	2.52725	2.38233	3.00119	1.54742	1.61751	2.57226	2.54661	3.07511	3.27858	2.49526	4.73358	5.32086	7.9533	2.45849	3.09214	2.8712	1.81967	2.22427	2.17629	1.72618	2.65163	3.52472	2.74499	5.49432	3.67302	3.96613
BaRT2v18chr1HG007920	chr1H	49989763	49990546	-	-			0.544694	-	-	-			M0	-	-	-	0	0	0	0	0	0	0	0	0	1.01399	0.344672	4.07244e-05	0	0.325153	0.331649	0	0	0	0	0.473731	0	0	0	0	0.0705931	0	0	0.411548	0.1757	0	0.712892	0
BaRT2v18chr1HG007930	chr1H	50136960	50147237	-	-	0.580114	0.828989	0.673316	-	-	-	0.460575	0.391138	M9	HORVU.MOREX.r3.1HG0017020	chr1H:51368289-51369140	Pol polyprotein	0.0155479	0.0314244	0.00522633	0.0351856	0.0583259	0.0253596	0.0440626	0.0213883	0.0278003	0.0180676	0.00707591	0.0209219	0.00936431	0.0351697	0.0374464	0.0281363	0.0470301	0.0398713	0.0626397	0.00744127	0.0546623	0.0735002	0.0370387	0.0502689	0.0406227	0.0522371	0.00213595	0.0371883	0.0156845	0.020475	0.0193314	0.0312309
BaRT2v18chr1HG007940	chr1H	50393929	50395151	-	-	0.00408905	0.509265	0.106425	**	-	-	-1.47901	2.0281e-05	M3	-	-	-	79.2683	70.7694	61.5277	55.092	79.0635	52.464	66.8736	60.9901	20.2962	62.6417	29.2578	30.6064	32.7932	43.7342	80.1842	50.3753	0.337082	5.50907	1.5442	0	54.3746	51.8221	71.6567	48.9328	37.846	40.9574	25.6465	32.4082	47.7371	59.6518	58.0118	40.231
BaRT2v18chr1HG007950	chr1H	50580324	50581970	-	-				-	-	-			NA	-	-	-	0	0	0	0	0	0	0	0	0	0	0	0	0	0	0	0	0	0	0	0	0	0	0	0	0	0	0	0	0	0	0	0
BaRT2v18chr1HG007960	chr1H	50580353	50581880	-	Transcription factor MYB78;Transcription factor MYB108;Myb-like DNA-binding domain containing protein,expressed;MYB transcription factor				-	-	-			NA	HORVU.MOREX.r3.1HG0017050	chr1H:51806732-51807970	MYB transcription factor	0	0	0	0	0	0	0	0	0	0.163669	0	0	0	0.0390119	0.0181333	0.0196583	0	0	0	0	0	0.0580492	0	0	0	0	0	0	0	0	0.153876	0.170232
BaRT2v18chr1HG007970	chr1H	50801451	50805270	-	Nitrogen regulatory protein P-II	0.102553	0.614569	0.188004	-	-	-	0.184441	0.418846	M0	HORVU.MOREX.r3.1HG0017070	chr1H:52027642-52031416	Nitrogen regulatory protein P-II-like protein	23.6407	28.9456	27.7053	25.3057	33.8369	25.9541	25.8215	27.0547	47.2137	45.6004	30.6123	42.7261	45.6548	46.4963	53.3217	33.8971	99.3493	103.033	105.859	91.6925	36.9632	26.6821	27.6877	32.9535	24.7439	31.1465	43.5915	58.6778	46.1618	42.0579	30.0276	36.5557
BaRT2v18chr1HG007980	chr1H	50809372	50827382	-	ultraviolet-B receptor UVR8 isoform X2;probable E3 ubiquitin-protein ligase HERC4 isoform X1;Putative regulator of chromosome condensation 1/beta-lactamase-inhibitor protein II	0.554065	0.95482	0.457009	-	-	-	-0.221018	0.224009	M3	HORVU.MOREX.r3.1HG0017080	chr1H:52035690-52053454	Regulator of chromosome condensation (RCC1) family protein	9.49871	8.84112	9.18936	10.4049	5.49138	8.40638	9.40043	8.88667	10.2507	10.8408	8.81997	9.63332	7.94659	10.4144	10.8379	10.1093	12.1819	16.4873	15.4309	9.19875	11.9864	9.7803	9.43774	8.82072	7.17097	6.84011	8.80115	10.0633	9.89054	12.7666	10.4173	10.5922
BaRT2v18chr1HG007990	chr1H	51123350	51127852	-	Non-specific serine/threonine protein kinase	0.484093	0.544094	0.440013	-	-	-	0.211743	0.151182	M0	HORVU.MOREX.r3.1HG0017110	chr1H:52349735-52354225	Protein kinase	18.7882	17.3598	14.624	17.2437	17.2746	14.2143	20.9085	17.0461	18.8954	8.71654	13.3964	17.9089	13.4836	22.9803	24.981	17.6376	43.8845	33.7374	54.1429	47.8584	16.5429	13.7144	12.7425	13.1256	11.2377	8.39798	16.6571	25.3089	21.069	29.2717	19.0012	23.4984
BaRT2v18chr1HG008000	chr1H	51212975	51213195	-	-				-	-	-			NA	-	-	-	0	0	0	0	0	0	0	0	0	0	0	0	0	1.81052	0.573472	0	0	0	0.693545	0	0	0	0	0	0	0	0	0	0.4606	0	0	0
BaRT2v18chr1HG008010	chr1H	51224246	51224482	-	-				-	-	-			NA	-	-	-	0	0	0	0	0	0	0	0	0	0	0	0	0.539601	0	0	0	0	0	0	0	0	0	0	0	0	0	0	0	0	0	0	0
BaRT2v18chr1HG008020	chr1H	51226491	51235789	-	-	0.582024	0.88805	0.648777	-	-	-	0.103158	0.858535	M2	-	-	-	0.321113	0.316592	0.371001	0.155283	0	0.286524	0.158204	0.730977	0.161661	0.103211	0.165562	0.133388	0.129779	0.236039	0.241293	0.261216	1.09696	1.02168	0.916902	1.97389	0.0594017	0.205955	0.179363	0.182185	0.161823	0.262975	0	0.0969338	0.146315	0.159839	0.263188	0.337533
BaRT2v18chr1HG008030	chr1H	51591426	51608529	-	-	0.815406	0.816168	0.804858	-	-	-	-0.173255	0.67286	M24	HORVU.MOREX.r3.1HG0017130	chr1H:52820806-52853311	Ankyrin repeat-containing protein	0.496799	1.36868	1.10575	1.27345	0.447884	0.753766	0.835523	0.42416	1.53538	0.0983261	0.921192	0.857843	0.715887	1.62256	1.90948	1.0268	0.638386	1.12333	1.75317	0.282288	1.48599	0.963513	0.350104	1.1305	0.696567	0.515896	0	1.17937	0.526577	1.68448	1.40448	0.870721
BaRT2v18chr1HG008040	chr1H	51621985	51626000	-	-	0.679857	0.686559	0.666354	-	-	-	0.373745	0.340379	M0	HORVU.MOREX.r3.1HG0017130	chr1H:52820806-52853311	Ankyrin repeat-containing protein	1.15087	0.964133	0.55491	0.893758	1.40388	1.14432	1.11414	1.43959	1.48775	0.510533	1.01321	1.30415	1.03944	1.7379	1.91176	1.36697	1.15444	2.77817	1.86838	0.817166	1.17613	1.47979	0.986434	0.972841	0.824237	1.0727	0.722766	1.47554	1.21712	1.93766	2.54479	1.424
BaRT2v18chr1HG008050	chr1H	51844244	51857344	-	-	0.705805	0.747821	0.58693	-	-	-	0.0644965	0.904726	M2	HORVU.MOREX.r3.1HG0017150	chr1H:53082900-53085008	transmembrane protein, putative (DUF594)	0.0388758	0.0300094	0.120131	0.0156383	0	0.0514737	0	0.0394033	0.112665	0	0.100411	0.0926482	0.0682568	0.15839	0.0884148	0.0878898	0.339406	0.470946	0.513947	0.200863	0.0790179	0.0157069	0.060069	0.0471097	0.147979	0	0	0.088	0.0318018	0.117534	0	0.138461
BaRT2v18chr1HG008060	chr1H	52469623	52472239	-	Protein-serine/threonine phosphatase	0.112929	0.562208	0.244261	-	-	-	0.217877	0.253499	M0	HORVU.MOREX.r3.1HG0017240	chr1H:53696791-53699353	Protein phosphatase 2C-like protein	11.6527	10.7208	13.0833	12.3721	11.7174	10.7027	11.5538	11.2493	12.8219	10.8697	12.814	16.2284	9.73355	15.3798	19.303	11.3183	13.0367	20.5347	21.1255	18.3678	15.2276	10.5927	11.5855	11.6557	11.8556	12.8167	19.403	18.5595	14.3216	20.3442	18.5128	17.1298
BaRT2v18chr1HG008070	chr1H	52473129	52477566	-	RNA polymerase II subunit B1 CTD phosphatase RPAP2 homolog;RTR1-type domain-containing protein	0.49874	0.743914	0.486418	-	-	-	0.442253	0.131341	M7	HORVU.MOREX.r3.1HG0017250	chr1H:53700315-53704700	RNA polymerase II subunit B1 CTD phosphatase RPAP2, putative	3.22411	3.71058	1.55377	4.41655	3.35235	2.8686	4.18268	3.21616	4.64023	1.11633	3.18174	2.64757	3.08628	5.89407	6.88138	3.95309	5.2415	5.22778	7.62433	3.77626	4.72121	3.15571	2.45158	2.91089	2.56123	1.56289	2.59148	5.76933	3.79608	7.04767	5.65711	4.01167
BaRT2v18chr1HG008080	chr1H	52603565	52603973	-	-				-	-	-			NA	-	-	-	0	0	0	1.06915	0.110255	0.135222	0.34442	0	1.35244	0	0.333041	0.31353	0	0	0.289837	0.331607	0	0.415718	0.615459	0	0.649295	0.119305	0	0	0.9013	0.482078	0	0	0	0.0718144	0	0
BaRT2v18chr1HG008090	chr1H	52605908	52607824	-	-				-	-	-			NA	-	-	-	0.111733	0	0.157941	0	0.0121609	0	0	0	0	0	0	0.0493171	0	0	0	0	0.0369666	0	0	0	0	0	0	0	0	0	0	0	0	0.0110252	0	0
BaRT2v18chr1HG008100	chr1H	52764295	52768446	-	Peroxidase	0.159181	0.370766	0.0561617	-	-	-	-0.367081	0.216891	M11	HORVU.MOREX.r3.1HG0017280	chr1H:53991854-53995794	Peroxidase	9.61842	7.07788	6.615	7.71961	12.8051	11.2601	7.02797	7.00241	23.0228	16.4651	11.9687	20.4958	33.1494	14.3527	5.747	11.2527	26.6761	44.7476	23.7514	59.1627	6.7464	8.30724	9.6352	9.6234	23.9977	16.3637	12.0213	11.6071	6.04614	10.0901	15.5466	22.3501
BaRT2v18chr1HG008110	chr1H	53310979	53315496	-	-				-	-	-			NA	HORVU.MOREX.r3.1HG0017310	chr1H:54502353-54506856	Auxin influx transporter	0.0641862	0	0	0	0.10116	0	0	0	0.166394	0	0	0.0569969	0.011203	0	0	0	0	0	0	0	0.0653025	0	0.0110825	0.0231917	0	0	0	0	0.516399	0.066645	0	0.0340555
BaRT2v18chr1HG008120	chr1H	53752747	53754134	-	Peroxidase				-	-	-			NA	HORVU.MOREX.r3.1HG0017350	chr1H:54945604-54946918	Peroxidase	0	0	0	0	0	0	0	0	0	0	0	0	0	0	0	0	0	0	0	0	0	0	0	0	0	0	0	0	0	0	0	0
BaRT2v18chr1HG008130	chr1H	53762839	53764295	-	Peroxidase				-	-	-			NA	HORVU.MOREX.r3.1HG0017370	chr1H:54955535-54957084	Peroxidase	0	0	0	0	0	0	0	0	0	0	0	0	0	0	0	0	0	0	0	0	0	0	0	0	0	0	0	0	0	0	0	0
BaRT2v18chr1HG008140	chr1H	54040622	54042309	-	-				-	-	-			NA	-	-	-	0	0	0	0	0	0	0	0	0.0977156	0	0.209562	0	0	0.151057	0	0	0	0	0	0	0	0	0	0	0	0	0	0	0	0	0	0
BaRT2v18chr1HG008150	chr1H	54040639	54042242	-	Peroxidase	0.252367	0.683415		-	-	-	-0.831438	0.138867	M11	HORVU.MOREX.r3.1HG0017410	chr1H:55233429-55234996	Peroxidase	0.152954	0.11807	0.140287	0.200408	0.295108	0	0.0458573	0.242902	0	0	0.0865204	0.221518	0.569812	0	0	0.141412	0.151856	0.122183	0.277679	0.0981236	0.208709	0.231863	0.582933	0.0309148	0	0.50628	0	0.32129	0	0.257879	0.258653	0.544328
BaRT2v18chr1HG008160	chr1H	54185080	54186575	-	Peroxidase	0.132661	0.141781	0.106482	-	-	-	-0.0548131	0.923436	M5	HORVU.MOREX.r3.1HG0017420	chr1H:55377600-55378729	Peroxidase	0.729868	1.29387	0.555192	1.04407	1.33239	0.337486	0.0508848	0.240333	0.351698	0.1597	1.28375	1.433	0	1.76411	1.15779	1.86542	11.9528	3.03729	28.4399	55.3075	0.258129	1.21804	0.40955	0.343127	0.238216	0.13219	9.07954	1.20659	0.749614	0.78285	5.80069	8.06063
BaRT2v18chr1HG008170	chr1H	54185097	54186519	-	-		0.420816		-	-	-			M5	-	-	-	0	0	0	0	0	0	0	0	0	0	0.0753823	0	0	0	0	0	0.342489	0	0.456196	0.537626	0	0	0	0	0	0	0	0	0	0	0	0.254112
BaRT2v18chr1HG008180	chr1H	54201823	54203237	-	Peroxidase				-	-	-			NA	HORVU.MOREX.r3.1HG0017430	chr1H:55394171-55395590	Peroxidase	0	0	0	0	0	0	0	0	0	0	0	0	0	0	0	0	0.0554268	0	0.171981	0	0	0	0	0	0	0	0	0	0	0	0	0.128687
BaRT2v18chr1HG008190	chr1H	54204293	54216432	-	Phosphoribosylformylglycinamidine synthase	0.438207	0.0439419	0.528216	-	-	-	0.242034	0.360932	M23	HORVU.MOREX.r3.1HG0017440	chr1H:55397857-55408677	phosphoribosylformylglycinamidine synthase	4.39635	3.55341	3.58917	6.14635	3.11073	4.31331	4.578	4.35624	8.97938	3.50329	5.96261	6.00993	6.55468	7.89173	8.15383	6.81808	11.1609	14.7046	15.6299	8.02248	5.66192	5.73068	4.80879	6.05535	7.15499	6.62239	3.19163	8.22827	7.36969	9.32026	8.01921	5.97231
BaRT2v18chr1HG008200	chr1H	54413579	54414958	-	Peroxidase				-	-	-			NA	HORVU.MOREX.r3.1HG0017460	chr1H:55606617-55608004	Peroxidase	0	0	0	0	0	0	0	0	0	0.0635091	0	0	0	0	0	0.0762761	0	0	0	0	0	0	0	0	0	0	0	0	0	0	0.167929	0.330269
BaRT2v18chr1HG008210	chr1H	54804891	54805133	-	-	0.203049	0.129028	0.50723	-	-	-	-0.459092	0.38681	M6	-	-	-	10.4016	17.3165	18.2885	28.4005	14.0952	12.678	8.01873	12.5974	8.59315	16.7754	17.8407	6.81292	1.05545	19.1391	16.2979	9.84936	2.81013	9.84453	0	4.62203	3.93045	4.59201	12.3651	6.65225	12.9909	7.06621	0	1.31967	20.9612	12.5452	14.2206	4.99274
BaRT2v18chr1HG008220	chr1H	54856924	54862242	-	-	0.629145	0.477657	0.690524	-	-	-	-1.38013	0.00890252	M0	-	-	-	0.291017	0.248089	0.520455	0.9637	0.171069	0.137141	0.244143	0.265024	0.162496	0.345739	0.285348	0.4127	0.0849271	0.079758	0.146755	0.0540588	0.886801	0.836994	0.696647	2.23763	0.202129	0.309519	0.195266	0.0292737	0.121711	0.110703	0	0.142863	0.158973	0.882981	0.0662166	0.202531
BaRT2v18chr1HG008230	chr1H	54971861	54975560	-	-				-	-	-			NA	-	-	-	0	0	0	0	0	0	0	0	0	0	0	0	0	0	0	0	0	0	0.2859	0	0	0	0	0	0	0	0	0	0.176265	0	0.0815614	0.107589
BaRT2v18chr1HG008240	chr1H	54971989	54975562	-	Peroxidase	0.0960302	0.00335926	0.620981	-	**	-	-0.992551	6.69862e-05	M12	HORVU.MOREX.r3.1HG0017620	chr1H:56163867-56167317	Peroxidase	15.0396	17.6402	20.2188	13.8019	18.5336	11.4064	8.36694	10.2497	32.953	24.726	28.409	25.069	19.1314	4.62202	2.15897	17.208	67.9947	69.3103	76.7211	33.3155	8.78595	13.312	13.509	9.93493	14.2202	10.8538	10.6109	11.254	4.69656	13.0222	9.91066	16.7936
BaRT2v18chr1HG008250	chr1H	54976635	54976834	-	-				-	-	-			NA	-	-	-	0	0	0	0	0	0	0	0	0	0	0	0	0	0	0	0	0	0	0	0.579834	0	0	0	0	0	0	0	0	0	0	0	0
BaRT2v18chr1HG008260	chr1H	55019371	55020849	-	-	0.527225	0.684715	0.56986	-	-	-	0.314188	0.562861	M0	HORVU.MOREX.r3.1HG0017670	chr1H:56212968-56213660	basic helix-loop-helix (bHLH) DNA-binding superfamily protein	0.0179086	0.120961	1.31855	0.704484	0.163189	0.67154	0.595708	0.149932	0.491016	3.11463	0.456115	0.576523	0.729612	1.35632	0.817158	0.534708	0.444587	1.44397	0.299374	0.663334	0.199673	0.26383	0.690204	0.599125	0.799615	0.536636	4.362	1.7703	1.09581	0.888803	1.79836	0.654798
BaRT2v18chr1HG008270	chr1H	55276692	55278335	-	Glutathione transferase	0.000271383	0.0682315	0.0315935	**	-	*	0.814424	8.0633e-06	M2	HORVU.MOREX.r3.1HG0017720	chr1H:56470654-56471993	Glutathione S-transferase	25.0989	21.9861	20.7351	22.1564	17.0843	16.7433	18.3607	19.4436	55.8403	31.36	61.2972	66.6449	61.0407	67.8017	45.862	56.2063	135.786	108.543	170.255	341.956	30.325	35.1707	44.646	35.7381	37.0714	38.7122	79.6868	43.0766	40.143	64.6628	62.2681	74.2164
BaRT2v18chr1HG008280	chr1H	55450079	55453555	-	PORR domain-containing protein;protein ROOT PRIMORDIUM DEFECTIVE 1;protein WHAT'S THIS FACTOR 9, mitochondrial;Plant organelle RNA recognition domain containing protein	0.437038	0.787038	0.807758	-	-	-	0.184631	0.621394	M2	HORVU.MOREX.r3.1HG0017730	chr1H:56643728-56645164	Protein ROOT PRIMORDIUM DEFECTIVE 1	0	0	0.146464	0	0.0263243	0	0.0939723	0.0363704	0.0417313	0	0.0110402	0	0	0.0410529	0.0567229	0.0369031	0.239994	0.239206	0.346107	0.115406	0.0817822	0	0	0	0.0807656	0.0653847	0	0.0651207	0.0659166	0	0.0540286	0
BaRT2v18chr1HG008290	chr1H	55464574	55468726	-	Pto-interacting protein 1;Pto kinase interactor;pto-interacting protein 1-like;Protein kinase domain-containing protein	1.2478e-06	0.263465	8.35304e-05	**	-	**	0.157118	0.365584	M8	HORVU.MOREX.r3.1HG0017750	chr1H:56658191-56662310	Kinase family protein	17.1568	15.0086	16.0608	17.447	20.0501	14.1795	16.1088	17.4699	23.3172	10.7852	17.7329	26.2955	16.7559	33.3803	33.4243	25.8183	143.996	48.5356	126.191	131.132	32.6899	102.051	35.8719	44.3738	54.623	27.0296	33.0955	26.4269	18.119	33.6092	29.0987	30.6007
BaRT2v18chr1HG008300	chr1H	55469063	55473116	-	myosin heavy chain, cardiac muscle isoform;nuclear envelope-associated protein 2-like;Encodes alpha-helical IF-like protein isoform 2;intracellular protein transport protein uso1-like isoform X2;polyamine-modulated factor 1-binding protein 1-like;synaptonemal complex protein 1-like	0.120854	0.485754	0.329321	-	-	-	0.651286	0.0571453	M1	HORVU.MOREX.r3.1HG0017760	chr1H:56662793-56666773	myosin heavy chain, cardiac protein	0.563743	0.682809	0.710735	0.539314	0.254625	0.101624	0.558391	0.113125	1.04744	0.456939	0.870914	1.07265	0.436261	1.46712	1.87031	0.705925	1.89762	1.37086	2.61895	2.58476	0.592275	0.301051	0.311624	0.564419	0.522505	0.145512	1.8344	2.94226	1.39116	2.77573	1.68561	1.09259
BaRT2v18chr1HG008310	chr1H	55644790	55646145	-	-				-	-	-			NA	-	-	-	0	0	0	0	0.281962	0	0	0.11805	0	0	0	0	0	0	0	0	0	0	0	0	0	0	0	0	0.0775587	0	0	0	0	0	0	0
BaRT2v18chr1HG008320	chr1H	55644872	55646062	-	-	0.0863089	0.337434	0.317771	-	-	-	-1.06129	0.0296315	M19	HORVU.MOREX.r3.1HG0017770	chr1H:56839193-56840331	Germin-like protein 1	1.66885	3.60512	2.47909	1.9889	6.51211	4.76461	2.17999	2.99878	1.21384	0.148946	1.19283	0.816579	1.33983	0.587308	0.63032	0.965462	0.63262	0.731416	1.46494	1.43681	2.62086	1.43577	1.51374	1.66295	1.76398	2.18328	0.39671	0.562992	0.977604	1.54308	0.375149	0.565747
BaRT2v18chr1HG008330	chr1H	55659891	55660711	-	-	0.0237753	0.460374	0.42223	*	-	-	-4.16874	1.10877e-06	M19	-	-	-	1.44872	2.0632	3.28853	2.16733	1.26053	1.44001	1.8597	0.799065	0.143202	0	0.158685	0.171378	0.0675646	0.0703364	0.718376	0.28307	0.0686169	0	0.11895	0.718394	2.71526	0.767837	0.797994	1.04777	1.07286	1.61095	0	0.222551	0.394759	0.395722	0	0.0340257
BaRT2v18chr1HG008340	chr1H	55687475	55689012	-	-				-	-	-			NA	HORVU.MOREX.r3.1HG0017790	chr1H:56882528-56883974	F-box domain containing protein, expressed	0	0	0	0	0	0	0	0	0	0	0	0	0	0	0	0	0	0	0	0	0	0	0	0	0	0	0	0	0	0	0	0
BaRT2v18chr1HG008350	chr1H	55880950	55882486	-	-	0.517822	0.520939	0.623449	-	-	-	0.48213	0.324472	M1	HORVU.MOREX.r3.1HG0017870	chr1H:57076729-57078131	DNA binding protein, putative	1.4952	1.86267	0.204513	1.14322	1.43509	1.19791	1.16721	0.407769	2.18362	1.3754	2.36744	2.37386	1.09917	2.36107	4.60916	1.94153	3.0118	4.8616	4.76077	4.44466	1.25509	1.43878	1.59	0.640392	1.18265	1.23648	9.37772	3.15614	2.37967	3.881	2.19802	2.05888
BaRT2v18chr1HG008360	chr1H	55880977	55882508	-	-	0.290201	0.707402	0.47936	-	-	-			M1	-	-	-	0	0.188878	0	0.0376116	0	0.56312	0.217133	1.25491	0.374609	0.336716	0.296424	0.456157	0	0.553237	0.177823	0.550979	1.23735	1.98613	2.22353	0.189407	0.353457	0.0834124	0.270884	0.177292	0.05486	0	0	0	0.829844	0.57638	0	0.500517
BaRT2v18chr1HG008370	chr1H	55884294	55888651	-	CUE domain-containing 5;SWIM-type domain-containing protein;Zinc ion binding	0.0150971	0.289526	0.399842	*	-	-	0.880138	0.000285678	M1	HORVU.MOREX.r3.1HG0017880	chr1H:57080543-57084467	Zinc ion binding protein	0.6253	0.739844	0.650436	0.555264	0.568282	0.531369	0.811746	0.421095	2.48133	0.554083	1.17886	2.12101	0.906409	1.74567	2.35874	1.33725	2.79144	4.42182	3.3882	1.5094	0.751237	0.800596	0.719044	0.411429	0.827015	0.640845	0.96203	2.00337	1.19447	3.06407	1.36988	1.38411
BaRT2v18chr1HG008380	chr1H	55890745	55893902	-	PCRF domain-containing protein;Peptide chain release factor 1	0.0349965	0.618801	0.415529	*	-	-	0.551833	0.00965869	M1	HORVU.MOREX.r3.1HG0017890	chr1H:57086617-57089711	Peptide chain release factor 1	2.46059	3.29866	2.87077	2.40842	3.44208	2.46103	1.98315	3.5447	4.97262	4.48033	4.23693	5.44872	2.56135	5.9216	6.93003	4.54458	13.0692	12.877	13.2204	8.31663	3.45731	3.29585	2.89584	3.14921	3.78418	2.83281	9.04961	6.86318	4.92427	6.65964	6.65161	5.24188
BaRT2v18chr1HG008390	chr1H	56055113	56059138	-	Non-specific serine/threonine protein kinase	0.215757	0.767321	0.133374	-	-	-	-0.342824	0.214023	M16	HORVU.MOREX.r3.1HG0017930	chr1H:57251947-57255691	Non-specific serine/threonine protein kinase	2.03368	2.30866	1.51127	2.43843	1.56498	1.69005	2.8235	1.66164	1.54818	0.314993	1.11634	0.928152	2.4669	2.14161	1.65073	1.01435	9.12701	3.92678	8.85542	8.88892	2.53145	4.588	1.28577	1.41907	3.01666	1.34113	0.303707	2.06768	1.77481	2.66587	2.56505	1.81271
BaRT2v18chr1HG008400	chr1H	56266424	56271890	-	Non-specific serine/threonine protein kinase	0.189539	0.213165	0.567362	-	-	-	0.480856	0.0316694	M2	HORVU.MOREX.r3.1HG0017980	chr1H:57462815-57468279	Non-specific serine/threonine protein kinase	5.35826	4.39703	5.66685	7.44187	3.87214	3.77996	6.4671	4.06695	6.04936	5.48364	5.81699	6.44348	6.62718	9.05306	6.81132	6.61114	56.622	39.4331	56.651	51.5872	7.64638	7.15371	6.08437	4.0907	5.65404	4.34033	5.72323	10.3936	5.80189	11.7185	13.0608	11.1626
BaRT2v18chr1HG008410	chr1H	56288002	56288602	-	-				-	-	-			NA	-	-	-	0	0	0	0	0	0	0	0	0	0	0	0	0	0	0	0	0	0	0	0	0	0	0	0	0	0	0	0	0	0	0	0
BaRT2v18chr1HG008420	chr1H	56299696	56300786	-	-	0.625219	0.813995	0.691821	-	-	-	-0.252414	0.63636	M0	-	-	-	0.835912	0.358479	0.421856	0.398779	0	0.550029	0.788668	0.164145	0.409216	0.0595229	0.25665	0.369063	0.539018	1.08861	0.681816	0.524503	0.25852	0.49593	0.42986	0.453276	0.119081	0.544122	0.224013	1.10376	0.489065	0.180807	0	1.31226	0.4367	0.293092	0.0699594	0.550426
BaRT2v18chr1HG008430	chr1H	56335028	56336027	-	-	0.01115	0.717775	0.218222	*	-	-	-2.29702	2.7426e-07	M3	-	-	-	11.1422	8.33406	12.1826	7.99429	8.32409	11.501	8.3665	10.6127	5.81778	17.6289	6.58379	5.2366	16.2595	3.35135	1.80418	8.78649	0.803939	1.46272	0.932487	0	6.07023	7.07263	8.18013	7.62931	10.6021	9.14289	0.27208	2.96974	2.68831	1.52367	4.68919	5.17888
BaRT2v18chr1HG008440	chr1H	56686671	56695424	-	Acyl transferase 4;10-deacetylbaccatin III 10-O-acetyltransferase;3'-N-debenzoyl-2'-deoxytaxol N-benzoyltransferase	0.0125018	0.361925	0.185398	*	-	-	0.95757	0.00037191	M11	HORVU.MOREX.r3.1HG0018050	chr1H:57851574-57859891	3-N-debenzoyl-2-deoxytaxol N-benzoyltransferase	3.23308	3.00074	1.78638	2.5704	1.84472	2.32732	1.55241	2.015	14.8073	23.4836	8.47797	17.8003	17.629	7.95346	1.76031	6.52175	12.4898	37.3578	25.9022	24.4094	2.08198	1.65348	3.07683	2.71637	3.74914	3.24199	22.2014	11.149	4.53982	7.75585	13.8098	11.5532
BaRT2v18chr1HG008450	chr1H	56686816	56695315	-	-	0.0322803	0.637092	0.401719	*	-	-	0.691805	0.208443	M0	-	-	-	0.0866624	0.0428806	0.00265466	0.0703319	0	0.0815473	0.0458167	0	0.33735	0.034385	0.0622677	0.341138	0.119402	0.0979245	0.037022	0.1359	0.19063	0.602425	0.338399	0.0511347	0.064473	0.0200589	0.0397024	0.049782	0.0200622	0.0815997	0	0.217621	0.0627148	0.174101	0.213184	0.0911248
BaRT2v18chr1HG008460	chr1H	56769369	56784886	-	-	0.436578	0.869174	0.680159	-	-	-	0.0687829	0.893784	M0	-	-	-	4.56689	6.60107	5.44112	3.19014	5.87389	1.51492	2.36738	2.07358	1.56689	3.87221	8.10947	3.53458	3.76345	1.43179	3.96704	2.54543	6.93607	9.99656	0.277485	21.4286	0.619651	2.24574	2.07219	0.128079	2.22684	4.07842	23.1687	5.05011	10.3163	5.65742	3.92895	6.72013
BaRT2v18chr1HG008470	chr1H	56778203	56785399	-	ABC transporter B family member 21	0.664515	0.536926	0.536307	-	-	-	-0.208943	0.299301	M9	HORVU.MOREX.r3.1HG0018110	chr1H:57916472-57922446	ABC transporter B family protein	33.75	31.7249	27.4845	40.9653	36.29	30.0902	33.7321	27.4667	19.0495	6.97072	16.2263	16.7882	27.1034	40.9731	43.0764	32.4602	43.6387	31.3182	85.6729	24.6438	33.9924	28.7365	19.4476	32.1482	20.4643	21.1981	12.2719	41.2271	26.7967	57.7992	59.5888	40.524
BaRT2v18chr1HG008480	chr1H	56983483	56985618	-	-	0.231768	0.693227	0.45838	-	-	-	-0.0625264	0.734971	M3	-	-	-	4.35213	4.39473	4.48419	4.6174	3.74742	3.8296	4.6868	3.91105	5.18502	2.16374	4.04351	5.30163	4.22039	5.17796	6.28464	4.95181	4.55632	5.28025	7.84298	2.79862	4.90422	5.78155	4.15678	3.60945	4.16832	2.92455	2.10946	4.64679	4.05789	6.15936	5.20682	6.19872
BaRT2v18chr1HG008490	chr1H	56983549	56985509	-	Soluble diacylglycerol acyltransferase	0.0954778	0.542071	0.260832	-	-	-	-0.00239467	0.98885	M6	HORVU.MOREX.r3.1HG0018130	chr1H:58104283-58106283	Diacylglycerol acyltransferase	53.8859	50.987	50.8848	52.0853	58.6835	53.408	53.6683	46.7211	60.2228	24.446	41.1613	60.0489	37.276	62.2325	75.1143	59.5592	44.9199	56.425	65.8221	36.4861	61.8897	53.676	47.0205	50.9186	43.3637	41.5584	37.8466	58.1326	57.8727	68.7905	74.4266	69.7207
BaRT2v18chr1HG008500	chr1H	57004031	57008065	-	Reticulon-like protein B1				-	-	-			NA	HORVU.MOREX.r3.1HG0018150	chr1H:58126531-58128839	Reticulon-like protein	0	0	0	0	0	0	0	0	0	0	0	0	0	0	0	0	0	0	0	0	0	0	0	0	0	0	0.520062	0	0	0	0	0
BaRT2v18chr1HG008510	chr1H	57103986	57105713	-	-	0.400598			-	-	-	-0.21705	0.543419	NA	-	-	-	0.0524421	0	0.0595675	0.356545	0	0	0.0131037	0	0.0814633	0	0.0846139	0	0	0.186995	0	0.0404064	0	0.0350232	0	0.050071	0.0133054	0	0.0632835	0	0	0	0	0.0211882	0.0643403	0.0465633	0.0395538	0.0259268
BaRT2v18chr1HG008520	chr1H	57128254	57129892	-	-	0.0324355	0.127398	0.379742	*	-	-	0.269669	0.546969	M0	-	-	-	0	0.188578	0	0.0562568	0.25996	0	0.125566	0.339083	0.0722893	0	0.0257391	0.138641	0.463408	0.29867	0.066131	0.157745	0.374157	0.459906	0.226183	1.17251	0.0141641	0.0705315	0.121281	0	0.125915	0.135907	0	0.0451178	0	0	0.196518	0.593475
BaRT2v18chr1HG008530	chr1H	57200050	57204275	-	Retrotransposon protein SINE subclass;Aspartic proteinase	0.0391321	0.373598	0.0184776	*	-	*	0.596063	0.000277802	M1	HORVU.MOREX.r3.1HG0018190	chr1H:58299924-58304156	Aspartic proteinase	82.4059	77.535	68.0092	84.0216	81.823	75.8136	94.335	79.4743	219.929	92.7029	128.73	181.894	112.037	159.87	155.619	135.363	345.348	287.514	302.158	274.5	95.9042	95.1327	95.1611	84.6964	88.6867	64.3324	138.941	166.646	147.667	179.302	119.166	135.073
BaRT2v18chr1HG008540	chr1H	57204412	57206875	-	-		0.837456		-	-	-	-0.330399	0.527896	M0	HORVU.MOREX.r3.1HG0018200	chr1H:58304354-58306297	Transmembrane protein, putative	0.0591272	0.34135	0.205229	0.13081	0.320351	0.280659	0.09456	0.0590262	0.122764	0	0	0.070463	0.289857	0.0602009	0	0	0.117571	0.125433	0.109564	0.146855	0.0765899	0.163323	0	0	0.0355484	0	0	0.210248	0.21907	0.0420141	0	0.175415
BaRT2v18chr1HG008550	chr1H	57208301	57211593	-	1,4-dihydroxy-2-naphthoyl-CoA thioesterase 1;4HBT domain-containing protein	0.0570845	0.566408	0.0247258	-	-	*	-0.80917	3.48653e-05	M10	HORVU.MOREX.r3.1HG0018210	chr1H:58308814-58311430	Thioesterase family protein	13.5149	13.9375	14.9482	10.1847	14.9859	13.2534	13.6837	11.0481	8.89415	21.84	10.432	11.6496	12.8224	12.7775	11.7561	12.2613	14.296	15.6722	14.0665	18.1043	13.2459	9.58715	11.6215	16.4305	12.8062	17.84	31.3049	12.3855	12.6586	10.9469	16.7183	20.9456
BaRT2v18chr1HG008560	chr1H	57781692	57781903	-	-				-	-	-			NA	-	-	-	0	0.574845	0	2.33949	0	0	0	3.97225	0	0	0	0.608524	0.579679	2.48177	1.20323	0	0	5.71646	0	0	1.26101	0	0	0.61859	0	0	0.343844	0	0	0	1.23867	0.589687
BaRT2v18chr1HG008570	chr1H	57850644	57853261	-	-				-	-	-			NA	-	-	-	0	0	0	0	0	0	0	0	0	0	0	0	0	0	0	0	0	0	0	0	0	0	0	0	0	0	0	0	0	0	0	0
BaRT2v18chr1HG008580	chr1H	58178777	58179834	-	-	0.230258	0.690847	0.433095	-	-	-	0.874506	0.000765735	M22	-	-	-	4.06396	6.37389	4.03208	5.9528	3.33648	4.52906	4.62522	4.0534	6.16646	0.823699	5.80835	6.63118	3.43187	5.24694	10.6471	4.35753	6.79486	9.88418	9.96702	10.0975	3.68511	2.47805	4.84868	3.59552	2.79862	2.03007	8.35583	11.3967	12.6086	11.7256	6.20682	6.80127
BaRT2v18chr1HG008590	chr1H	58312225	58313233	-	-	0.276846	0.60198	0.83701	-	-	-	-2.21734	0.0023452	M14	-	-	-	1.57249	1.09445	1.45174	0.495183	1.01512	1.58816	1.4162	1.84725	0.721745	0.682571	0.593463	0.2561	3.68142	0.578072	0	0.344039	0.512382	0.527559	0.921303	0	0.260752	0.156424	0.124329	0.0260789	1.03443	0.0250899	0	0.541004	0.210779	0.547409	1.55285	1.60365
BaRT2v18chr1HG008600	chr1H	58449268	58451483	-	-				-	-	-			NA	HORVU.MOREX.r3.1HG0018250	chr1H:59445207-59446456	Chitinase	0	0	0	0	0	0	0	0	0	0	0	0.0222577	0	0	0	0	0	0	0.0517197	0	0	0	0	0	0.0376634	0	0	0	0	0	0.112525	0.132796
BaRT2v18chr1HG008610	chr1H	58553052	58553842	-	-	3.0505e-22	1.23228e-10	1.14092e-09	**	**	**	-3.46163	2.05699e-09	M18	HORVU.MOREX.r3.1HG0018260	chr1H:59538964-59539948	Low temperature and salt responsive protein	90.5641	79.9169	354.571	165.055	357.361	88.6321	140.234	83.8664	68.5374	24.637	48.5176	95.2617	24.5457	30.9878	61.9975	34.7368	1709.97	463.197	1170.24	3168.49	91.1488	313.024	104.436	114.872	168.417	74.6641	260.158	88.9076	63.6938	133.448	35.1473	80.8074
BaRT2v18chr1HG008620	chr1H	58557547	58562515	-	Bushy growth protein (Fragment);Chromatin structure-remodeling complex protein BSH	0.384631	0.806528	0.449026	-	-	-	0.594547	0.00163537	M1	HORVU.MOREX.r3.1HG0018270	chr1H:59552061-59557007	Bushy growth protein	8.23439	8.12042	7.20412	6.60763	8.86076	7.75691	8.58127	9.45614	14.5485	18.2036	10.7114	16.9902	7.06641	14.5633	16.7783	14.3045	47.8452	37.403	51.4335	39.4512	11.0617	9.05119	9.18669	9.74568	7.3126	7.94452	15.3179	18.1051	12.9564	19.0401	14.2275	18.0564
BaRT2v18chr1HG008630	chr1H	58563932	58566611	-	-	0.0463362	0.771026	0.185468	*	-	-	0.226469	0.431794	M0	-	-	-	6.65177	8.73952	8.82425	6.32213	11.1128	8.57354	6.49495	8.86513	7.84518	7.86266	8.1624	8.82486	7.63993	10.2558	14.3192	8.38276	13.1144	19.0232	14.6622	13.3065	6.34312	4.78243	5.60813	5.42845	6.68219	9.575	24.9968	12.5621	13.9812	15.8247	12.8199	9.92821
BaRT2v18chr1HG008640	chr1H	58565025	58573969	-	-	0.616058	0.893853	0.582629	-	-	-	0.300654	0.513452	M0	-	-	-	0.139495	0	0	0.299701	0	0.338918	0.0878407	0	0.602374	1.44621	0.240367	1.06397	0.0512487	0.199396	0.522772	0.268848	0.211113	0.434613	0.648962	0.142632	0.397797	0.220274	0.134786	0.154246	0.213709	0.23775	0	0.0893511	0.222462	0.224299	0.324161	0.080382
BaRT2v18chr1HG008650	chr1H	58567946	58574663	-	-	0.293609	0.60652	0.266705	-	-	-	0.524125	0.0470541	M22	-	-	-	3.17842	3.64857	1.63581	3.22703	2.48952	2.91449	3.33215	3.53754	5.64373	0.385719	4.00152	5.11243	2.46287	4.89023	6.51922	4.08854	7.08163	9.88288	10.2018	4.48578	3.06647	2.47598	2.02066	1.82618	2.03951	1.12161	1.67539	6.81815	6.33382	10.1558	6.77006	5.24344
BaRT2v18chr1HG008660	chr1H	58602430	58603758	-	Auxin-responsive protein IAA4;Auxin-responsive protein;Auxin-responsive protein IAA8	0.265141	0.685135	0.555928	-	-	-	-1.03014	0.000123963	M3	HORVU.MOREX.r3.1HG0018350	chr1H:59600559-59601599	Auxin-responsive protein	5.78491	7.48456	5.5025	6.1947	5.2357	6.71576	5.74588	8.24352	3.58675	9.57017	5.25395	5.47958	4.48117	6.44595	9.28248	6.35496	2.83325	2.41752	1.64635	1.14149	7.2713	4.70085	4.50272	5.17689	6.25787	4.95214	6.49978	4.22565	7.54991	8.23061	8.10541	6.51386
BaRT2v18chr1HG008670	chr1H	58870971	58871803	-	-	0.258475	0.464293	0.468005	-	-	-			M25	-	-	-	0	0	0	0	0	0	0	0.136097	0.490878	0.172934	0.217586	0.744089	0.0995012	0.137736	0.191831	0.034638	0.738951	0.210266	0.272057	0	0.102285	0.307578	0.227898	0	0.643642	0.526054	0	0.163463	0.331358	0.0596316	0.135452	0
BaRT2v18chr1HG008680	chr1H	58873080	58875214	-	-				-	-	-			NA	HORVU.MOREX.r3.1HG0018400	chr1H:59819047-59820178	Myb/SANT-like DNA-binding domain protein	0	0.028783	0	0	0.0146235	0	0.0298115	0	0	0	0	0	0	0	0.0502793	0	0.0888432	0	0.0690239	0	0	0	0	0	0	0	0	0	0	0	0	0
BaRT2v18chr1HG008690	chr1H	58889673	58890631	-	-				-	-	-			NA	-	-	-	0	0	0	0	0	0	0	0	0	0	0.136211	0.192193	0.0270393	0.0845126	0.0785143	0.0850971	0.0824119	0.0737607	0.12737	0.183651	0.08382	0.02795	0.0533032	0	0	0.430303	0	0	0	0	0	0
BaRT2v18chr1HG008700	chr1H	59012033	59012493	-	-				-	-	-			NA	-	-	-	0	0	0	0	0	0	0	0	0	0	0	0	0	0	0	0.199387	0	0	0	0	0	0	0	0	0	0	0	0	0	0	0	0
BaRT2v18chr1HG008710	chr1H	59317044	59320997	-	Transcription factor APG;Transcription factor APG-like;BHLH domain-containing protein;Transcription factor PIF3	1.6698e-07	3.62723e-06	0.00412067	**	**	**	-4.38611	1.0609e-24	M18	HORVU.MOREX.r3.1HG0018510	chr1H:60245043-60246820	Basic helix-loop-helix transcription factor	4.43492	3.5767	1.75674	1.835	1.09103	1.37451	1.47086	1.65176	12.17	4.43111	11.8828	13.8862	6.35693	3.15546	2.1203	6.08254	3.48375	3.70113	9.46079	9.58819	1.28242	1.3901	1.45588	0.964896	1.22066	0.756552	4.71197	2.39378	1.85813	4.62856	0.86919	2.92761
BaRT2v18chr1HG008720	chr1H	60440297	60455417	-	-	0.56493	0.477188	0.398924	-	-	-			M6	-	-	-	0.522546	0	0	1.28634	1.9383	0.653349	0.799123	0.851582	0.549037	0	1.10729	0.34751	0.693763	0.175216	1.15341	0.887659	0	0	0	0	0.681707	0.579913	1.00388	0.406631	0	0.222583	6.46204	0.368481	0.426953	0.297912	0.114423	0.170063
BaRT2v18chr1HG008730	chr1H	60455943	60459442	-	-	1.04762e-05	0.0800494	0.000952825	**	-	**	-1.77892	0.00432105	M6	-	-	-	0.316524	0.387712	0.349117	0.30512	0.7939	0.701019	0.422626	0.727588	0.281088	0.0252327	0.139285	0.146071	0.191796	0.432117	0.344235	0.15144	0	0.0257091	0.18158	0	0.418229	0.150571	0.417982	0.284864	0.177648	0.187064	0	0.15514	0.136752	0.153618	0.103005	0.0501727
BaRT2v18chr1HG008740	chr1H	60457049	60459409	-	Transcription factor MYB86;MYB18 transcription factor;Transcription factor MYB61;Myb transcription factor;HTH myb-type domain-containing protein	6.87152e-08	0.962288	0.00842501	**	-	**	-2.63539	0.0143898	M19	HORVU.MOREX.r3.1HG0018590	chr1H:61436701-61439073	MYB transcription factor	1.44907	0.480382	2.057	2.02839	1.54011	1.76714	2.15557	1.0836	0.523875	0.788547	0.223264	0	0.474372	0.0216143	0.0897944	0.129561	0.265299	1.32346	0.77657	0.109387	4.16538	3.29193	3.47865	3.14953	5.64305	5.94009	0	0	0.029815	0	0	0.0903384
BaRT2v18chr1HG008750	chr1H	60773981	60776065	-	-	0.190301	0.67352	0.405707	-	-	-	-0.439094	0.0780753	M0	HORVU.MOREX.r3.1HG0018620	chr1H:61753134-61754858	DUF1685 family protein	3.92379	4.41261	4.66276	3.4454	4.36714	4.25498	3.65334	5.03864	9.75933	5.75833	7.08277	12.6786	6.44782	8.3663	7.64082	6.01793	2.35629	3.90256	7.41637	4.79349	2.70791	1.79841	1.93297	1.53926	2.65552	2.08606	21.0414	8.29286	8.30208	9.03068	8.16028	9.14266
BaRT2v18chr1HG008760	chr1H	60773995	60776043	-	-	0.814051	0.897238	0.386501	-	-	-	-0.100093	0.748157	M0	-	-	-	0.412376	0	0.726992	0.565869	0.122496	0	0	0	0	0	0.206379	0	0.447231	0	1.68156e-09	0.33037	0.154152	0.296758	0	0	0.181063	0	0	0	0.105977	0.0340511	3.35135	0.413911	0	0	0.943771	0.705825
BaRT2v18chr1HG008770	chr1H	61062298	61062504	-	-				-	-	-			NA	-	-	-	0	0	0	0	0	0	0	0	0	0	0	0	0	0	0	0	0	0	0	0	0	0	0	0	0	0	0	0	0	0	0	0
BaRT2v18chr1HG008780	chr1H	61214769	61218485	-	RNA-binding protein 8A-B;RNA-binding protein Y14A;RRM domain-containing protein;mRNA transport factor;RNA-binding protein 8A;Salt tolerance protein 4;RNA-binding protein like;Serine/arginine-rich splicing factor 33	0.140203	0.629076	0.385222	-	-	-	0.115697	0.581658	M2	HORVU.MOREX.r3.1HG0018730	chr1H:62187234-62190997	RNA-binding family protein	26.7547	30.7256	35.3495	31.895	30.3487	37.7431	33.8154	41.1305	43.6982	34.7253	33.9312	43.6289	30.4283	44.7553	47.2369	35.79	73.7338	89.732	97.187	79.5503	30.8968	29.2822	29.8558	32.6918	31.6639	34.5395	51.5626	46.0323	34.9347	53.8839	34.1026	35.0166
BaRT2v18chr1HG008790	chr1H	61427391	61429980	-	-	0.358861	0.607961	0.756744	-	-	-	-1.28864	0.00116106	M18	-	-	-	2.4171	2.37252	2.97513	2.14587	1.7201	2.50345	2.48145	3.591	1.08586	0.986488	1.21063	1.17356	1.11966	2.12556	1.2654	1.82882	15.0336	9.90175	5.08851	10.5864	1.66944	1.42648	0.968867	0.73285	1.09652	3.82927	4.22253	2.6596	3.48023	2.03508	0.770802	1.88173
BaRT2v18chr1HG008800	chr1H	61698715	61703241	-	-	0.420115	0.695525	0.36872	-	-	-	-0.332316	0.511794	M0	-	-	-	0.124661	0.0993677	0	0.217878	0.190634	0.107616	0.0921278	0.0219866	0.162647	0	0.050009	0.0591993	0.137409	0.0662421	0.200323	0.233963	0.188162	0.0386285	0.320807	0.0570992	0.181887	0.21895	0.141347	0.0109441	0.113993	0.0211115	0	0.210368	0.115286	0.265251	0.092756	0.118
BaRT2v18chr1HG008810	chr1H	62057651	62061463	-	-	0.0857354	0.610633	0.335941	-	-	-	-0.530587	0.0149816	M3	-	-	-	27.2796	28.7476	18.3323	31.6441	23.4666	23.2422	33.8071	27.3972	24.2089	12.5793	19.0542	18.7058	20.3742	27.7956	35.1859	25.1347	16.4985	18.6317	21.8644	3.2386	24.0939	18.0865	17.7432	15.9902	12.7155	10.0693	15.0882	25.6104	23.652	32.3219	27.8713	23.2184
BaRT2v18chr1HG008820	chr1H	62057836	62061516	-	-	0.838886	0.578336	0.810006	-	-	-	0.241535	0.453528	M7	-	-	-	0	0.531928	0	1.01759	0.00296627	0	0.0539632	0	0.678559	0	6.79194e-09	1.40838	0	0.962892	0.439375	0	1.01183	0.104993	1.99825	0	1.03576	0.899743	0	0	1.73678	0	0	0.380286	0	6.06195e-08	1.09923	0
BaRT2v18chr1HG008830	chr1H	62575810	62577330	-	-				-	-	-			NA	-	-	-	0	0	0	0	0	0	0	0	0	0	0	0	0	0	0	0	0	0	0	0	0	0	0	0	0	0	0	0	0	0	0	0
BaRT2v18chr1HG008840	chr1H	62575838	62577216	-	(S)-scoulerine 9-O-methyltransferase;Caffeic acid 3-O-methyltransferase;O-methyltransferase 3;xanthohumol 4-O-methyltransferase-like				-	-	-			NA	-	-	-	0.15786	0.1904	0	0.338539	1.21387	0.0477088	0.335167	0	0	0	0	0.0250047	0	0	0.0471846	0	0	0	0	0	0.0810426	0.0509077	0	0	0	0	0	0	0	0	0	0.124276
BaRT2v18chr1HG008850	chr1H	62599016	62601291	-	-				-	-	-			NA	-	-	-	0	0	0	0	0	0	0	0	0.0271706	0	0	0	0	0	0	0	0	0.116564	0	0	0	0	0	0	0	0	0	0	0	0	0	0
BaRT2v18chr1HG008860	chr1H	62833009	62836059	-	Putative retroelement	0.0110299	0.640515	0.0741484	*	-	-	-5.89782	1.02378e-39	M19	-	-	-	7.17469	4.80681	4.83413	9.19167	5.24989	5.16696	11.6965	6.04091	0.075384	0.0130787	0.29836	0.122413	0.694991	0.151472	0.0940548	0.457402	0.050235	0.111303	0.148029	0.0557876	2.02277	1.39388	0.774107	2.56665	1.16852	1.01653	0	0.0472379	0.077646	0	0.996301	0.0542356
BaRT2v18chr1HG008870	chr1H	63389406	63392779	-	-		0.447454		-	-	-			NA	-	-	-	0.122796	0	0	0.0299988	0.256532	0	0	0.0622025	0.232418	0	0.0678124	0.173863	0	0.0288039	0.0138247	0	0	0.0177327	0	0	0.0539561	0.0295344	0.0834664	0	0	0	0	0	0.0498323	0.00884157	0	0
BaRT2v18chr1HG008880	chr1H	63390114	63392658	-	Caffeate O-methyltransferase;Putative inactive methyltransferase;caffeic acid 3-O-methyltransferase 1-like;Norcoclaurine 6-O-methyltransferase (Fragment)	2.76227e-08	1.07585e-05	0.0406039	**	**	*	-7.62146	1.3218e-22	M19	-	-	-	27.0759	19.418	15.5234	36.2501	18.6622	19.4903	48.4614	18.8673	17.4824	3.90032	5.79561	14.9859	0.842591	0.643404	3.18336	1.10433	0.381423	0.151847	0.174999	0.0235201	16.9198	24.1328	23.7955	6.68755	7.29208	8.75119	0	0.139842	1.79083	0.221022	0	0.111534
BaRT2v18chr1HG008890	chr1H	64074960	64080229	-	-	0.0544145	0.73423	0.497453	-	-	-	-0.514108	9.12393e-06	M6	-	-	-	17.875	17.064	17.9924	18.2119	13.0527	14.6682	19.096	17.5165	20.7491	12.9204	14.6937	18.0043	13.5729	20.1286	20.4386	18.2684	21.4273	19.47	19.9439	9.74373	17.1225	14.3781	14.4806	13.1092	11.9078	10.5544	10.6859	18.4628	16.0944	21.3067	22.3756	18.1652
BaRT2v18chr1HG008900	chr1H	65291020	65292585	-	-				-	-	-			NA	-	-	-	0	0	0	0	0	0	0	0	0	0	0	0	0	0	0	0	0.326623	0.0262627	0.378012	0.407663	0	0	0	0	0	0	0	0	0	0	0	0
BaRT2v18chr1HG008910	chr1H	65291048	65292551	-	Glucose and ribitol dehydrogenase;NADPH-dependent aldehyde reductase 1, chloroplastic				-	-	-			NA	HORVU.MOREX.r3.1HG0018800	chr1H:63553014-63554575	Dehydrogenase	0	0	0	0.0747816	0	0	0	0	0.0960096	0	0.0170768	0.239289	0	0	0	0	6.15955	5.19628	6.46389	5.5972	0	0	0	0	0	0	0	0	0	0	0	0
BaRT2v18chr1HG008920	chr1H	65292789	65305347	-	FBD domain-containing protein	0.312679	0.543406	0.529054	-	-	-	0.393931	0.242987	M1	HORVU.MOREX.r3.1HG0018810	chr1H:63554828-63567158	FBD-associated F-box protein	1.81558	1.35808	0.70959	1.53727	1.58357	1.1803	1.13214	1.63603	2.16236	0.83782	1.19733	2.01557	1.03705	1.75897	3.4334	1.43625	3.169	4.71247	4.37445	2.19768	1.16315	1.01359	0.938094	1.01663	0.87318	0.956074	4.92121	4.48168	1.79161	3.21905	1.8483	2.77671
BaRT2v18chr1HG008930	chr1H	65584195	65585842	-	Benzyl alcohol O-benzoyltransferase				-	-	-			NA	HORVU.MOREX.r3.1HG0018820	chr1H:63821677-63823028	Benzyl alcohol O-benzoyltransferase	0	0	0	0	0	0	0	0	0	0	0	0	0	0	0	0	0	0	0	0	0	0	0	0	0	0	0	0	0	0	0	0
BaRT2v18chr1HG008940	chr1H	65713941	65717058	-	-	0.0242499	0.497349	0.230844	*	-	-	-1.00024	1.63061e-07	M6	-	-	-	8.28507	11.7805	6.15113	10.272	7.44834	8.13178	7.97487	8.1276	6.44784	13.1251	6.37012	6.71707	6.77042	6.04406	13.6517	7.11633	7.97619	7.77046	6.29375	6.62415	5.39795	7.51947	6.07411	2.36458	3.79362	5.86438	19.1049	6.09648	8.13309	9.66575	7.14431	5.17413
BaRT2v18chr1HG008950	chr1H	65827200	65831040	-	(Z)-3-hexen-1-ol acetyltransferase;Benzyl alcohol O-benzoyltransferase;10-deacetylbaccatin III 10-O-acetyltransferase	0.638757	0.804439	0.756179	-	-	-	-0.106432	0.84575	M0	HORVU.MOREX.r3.1HG0018830	chr1H:64053073-64055762	Benzyl alcohol O-benzoyltransferase	0.189487	0.174527	0	0.181941	0.117949	0.236252	0.129157	0.00872816	0.312041	0	0.119168	0.205269	0.151244	0.114052	0.359115	0.221265	0.2991	0.5677	0.239653	0.280102	0.148774	0.30451	0.174664	0.295748	0.207078	0.058705	0	0.0557006	0.155003	0.0153141	0.372675	0.170409
BaRT2v18chr1HG008960	chr1H	65837849	65838874	-	-				-	-	-			NA	-	-	-	0.0710301	0	0	0	0	0	0	0	0.110595	0.484605	0	0	0.173942	0.25348	0.0336196	0.255007	0	0	0	0	0.107498	0	0	0	0	0	0	0	0	0	0	0
BaRT2v18chr1HG008970	chr1H	65893746	65901737	-	(Z)-3-hexen-1-ol acetyltransferase;Benzyl alcohol O-benzoyltransferase;Taxadien-5-alpha-ol O-acetyltransferase	0.0673011	0.663378	0.172774	-	-	-	0.621261	1.20628e-05	M15	HORVU.MOREX.r3.1HG0018930 / HORVU.MOREX.r3.1HG0018940	chr1H:64130946-64132772 / chr1H:64133243-64138824	Benzyl alcohol O-benzoyltransferase / tRNA/rRNA methyltransferase family protein	5.38507	5.49268	4.04659	4.44231	7.61015	4.74823	5.77185	6.14127	8.58044	6.48548	6.88607	10.9209	4.86146	8.07222	10.2467	7.7038	12.4888	16.525	19.1754	14.6212	7.03797	6.33145	6.06761	4.71215	4.66716	5.67736	11.9791	9.53491	9.59001	11.8471	8.57822	7.99507
BaRT2v18chr1HG008980	chr1H	65905566	65905769	-	-				-	-	-			NA	-	-	-	2.40294	0.576885	0	0	0	0	2.54296	0	0	0	0	0	1.18009	0	0	0.615548	0	0	2.05413	0	0	0.477627	0	0.617023	1.26986	0	0	0	0	0	0.609762	0
BaRT2v18chr1HG008990	chr1H	66146266	66151560	-	E3 ubiquitin-protein like;RING-type domain-containing protein	0.59225	0.406655	0.563253	-	-	-	-0.0522229	0.851201	M6	HORVU.MOREX.r3.1HG0019060	chr1H:64393222-64397825	RING/U-box superfamily protein, putative	7.65868	7.03929	4.67673	8.52423	5.79435	5.98551	9.23936	5.2203	8.23356	1.51271	6.02868	7.56786	5.34344	9.54015	8.59392	8.1274	15.1975	11.4008	16.8762	10.6376	8.45653	6.58025	5.67578	5.95292	4.88623	4.63675	1.99372	9.06804	8.21868	10.571	8.61514	7.65952
BaRT2v18chr1HG009000	chr1H	66591236	66602420	-	phosphoglycerate mutase-like protein AT74;Phosphoglycerate mutase-like protein AT74H;Phosphoglycerate/bisphosphoglycerate mutase	0.116822	0.410839	0.145827	-	-	-	-0.273698	0.562402	M0	HORVU.MOREX.r3.1HG0019100	chr1H:64846505-64847590	2,3-bisphosphoglycerate-dependent phosphoglycerate mutase	0.805611	1.01528	1.39092	0.68286	0.877638	1.17193	0.676152	0.575677	1.61747	0.882869	1.26414	2.06778	0.774624	1.52032	1.87255	1.01311	6.03944	3.79864	7.73902	11.224	0.786752	1.60146	0.575554	0.475526	0.854908	0.959877	0.151454	1.87969	1.56914	3.04606	0.694536	1.67846
BaRT2v18chr1HG009010	chr1H	66701387	66702300	-	-	0.33901	0.561449	0.423305	-	-	-	-0.206135	0.703887	M0	HORVU.MOREX.r3.1HG0019140	chr1H:64941596-64941898	D-3-phosphoglycerate dehydrogenase	2.42321	2.90845	5.20672	1.97405	8.12818	2.52197	3.9251	3.21829	5.3034	5.82715	4.05323	7.63387	5.69771	2.28959	1.0634	1.45554	35.7297	26.6728	15.8048	10.8297	1.43338	1.28533	1.62425	2.03367	1.66011	1.43784	44.9835	8.20222	2.87508	4.75297	7.41345	13.3146
BaRT2v18chr1HG009020	chr1H	66701461	66702386	-	-		0.69882		-	-	-			M2	-	-	-	0	0	0	0	3.00911e-10	0	0	0	3.48847e-10	6.14275e-10	0	0	1.5203e-09	0	0	0	6.48538	2.84907	7.43394	24.5472	0	0	2.78598e-10	0	0	0	1.05256e-09	0	0	0	1.48009e-09	3.16558
BaRT2v18chr1HG009030	chr1H	66715923	66716162	-	-				-	-	-			NA	-	-	-	0	0	0	0	0	0	0	0	0	0	0	0	0	0	0	0	0	0	0	0	0	0.899772	0	0	0.482343	0	0	0	0	0	0	0
BaRT2v18chr1HG009040	chr1H	66861509	66862403	-	-	0.640038	0.765596	0.853118	-	-	-	0.187766	0.701161	M1	HORVU.MOREX.r3.1HG0019150	chr1H:65101391-65102030	5-methyltetrahydropteroyltriglutamate--homocysteine methyltransferase	0.12177	0.381862	0.248807	0.0308175	0.300218	0.0288699	0.212804	0.583131	0.442159	0.103931	0.112083	0.725929	0.20859	0.589677	0.0864747	0.187418	3.90452	0.947787	1.26145	12.9904	0	0.0615891	0	0.0308114	0.244288	0.0888698	7.18023	0.712259	0	2.90476	0.0305444	0.871309
BaRT2v18chr1HG009050	chr1H	66905346	66905901	-	-	0.519626	0.465201	0.49593	-	-	-	0.023251	0.970305	M0	-	-	-	2.17352	2.79447	2.04039	1.8895	5.13501	0	2.39721	2.57823	7.37045	14.4031	3.97797	11.5429	0	1.05873	3.93157	3.80829	74.1075	31.5893	57.3091	52.1376	0.791213	0.867946	1.90098	1.47229	1.05933	0.378003	25.6947	6.81488	1.88357	3.05411	1.84141	5.44712
BaRT2v18chr1HG009060	chr1H	66905364	66905977	-	-	0.0723241	0.472733	0.35116	-	-	-	0.0568004	0.878372	M1	-	-	-	0	0	0.589528	0.332646	0	1.88108	1.17803	0.595414	0.601301	0.667875	0.916973	2.49404	0.755364	1.02322	2.4367	0.19849	10.053	6.27203	6.89706	2.89836	0	0	0	0	0	0.966696	0	1.34085	0	0	0	0.264073
BaRT2v18chr1HG009070	chr1H	66913971	66920312	-	Replication protein A subunit	0.693613	0.768641	0.693148	-	-	-	-0.289349	0.590473	M2	HORVU.MOREX.r3.1HG0019170	chr1H:65146680-65152878	Replication protein A 70 kDa DNA-binding subunit	0.0424367	0.0341231	0.0578547	0.0800976	0.0276574	0.0133771	0.0424272	0.0143399	0.034356	0	0.0313115	0.126416	0.0620841	0.0792429	0.0804294	0.0614101	0.210763	0.354869	0.197671	0.425825	0.0647037	0.00670581	0.0448864	0	0.0532012	0.0619827	0.23185	0.123467	0.0115718	0.159456	0	0.0279917
BaRT2v18chr1HG009080	chr1H	67381655	67382961	-	-				-	-	-			NA	-	-	-	0	0.304547	1.48301	0	0.645384	0	0	0	0	0	0	0	0	0	0	0	2.14986	0	3.62845	0.865018	0	0	0	0	0.0396051	0	0	0	0	0.280432	0	0
BaRT2v18chr1HG009090	chr1H	67383471	67384327	-	-				-	-	-			NA	-	-	-	0	0	0	0	0	0	0	0	0	0	0	0	0	0	0	0	0.193296	0.172885	0.447181	0.552538	0	0	0	0	0	0	0	0	0	0	0	0
BaRT2v18chr1HG009100	chr1H	67397165	67397900	-	-				-	-	-			NA	-	-	-	0	0	0	0	0	0	0	0	0	0	0	0	0	0	0	0	0.283635	0	0	0	0	0	0	0	0	0	0	0	0	0	0	0.20067
BaRT2v18chr1HG009110	chr1H	67530901	67532317	-	-				-	-	-			NA	-	-	-	0	0.0405994	0.0182643	0.0608117	0	0.0191462	0.104403	0	0	0.241893	0	0.0405378	0.0614238	0.0653465	0	0.0214596	0.0651433	0	0.0275776	0	0.0648269	0	0	0	0.0599291	0	0.0395929	0.0882214	0	0.0193343	0.0850199	0.122691
BaRT2v18chr1HG009120	chr1H	67531360	67532216	-	-	0.232631	0.684416	0.560503	-	-	-	-0.629155	0.143191	M14	-	-	-	11.0795	13.2475	14.9239	6.09823	8.82425	7.4041	12.6085	11.2954	10.3875	25.0205	12.1844	15.7686	16.4537	11.911	9.59985	8.57196	8.13659	7.11709	5.98303	5.43329	10.4237	8.8085	8.18295	4.68971	5.39069	3.37293	40.8881	21.1089	11.4147	18.9455	25.4839	27.8965
BaRT2v18chr1HG009130	chr1H	67699615	67703014	-	Acyl-CoA N-acyltransferases (NAT) superfamily protein isoform 1;FkbH domain containing protein;GCN5-related N-acetyltransferase-like;N-alpha-acetyltransferase 30 (Fragment);N-acetyltransferase domain-containing protein;Putative transcription regulator GNAT family	0.00316511	0.307709	0.0483846	**	-	*	-0.990945	5.82256e-15	M3	HORVU.MOREX.r3.1HG0019240	chr1H:65928551-65931585	N-acetyltransferase, putative	72.9174	74.9569	91.9483	80.8927	77.2977	75.7708	83.2239	73.11	79.5057	87.7221	58.0157	72.707	90.2236	74.5717	60.1238	81.8929	35.7563	45.1341	38.9398	17.0401	78.9967	76.0492	75.8768	80.7973	81.1828	79.1859	59.5148	52.407	52.0276	52.8604	81.9551	72.8446
BaRT2v18chr1HG009140	chr1H	67902518	67904727	-	-	0.842482	0.57712	0.597025	-	-	-	-0.459216	0.365117	M3	-	-	-	0.72176	1.09429	0.596495	1.24498	0.905363	0.734933	1.27227	0.816646	1.07218	1.13967	0.662162	0.691707	0.738859	0.466334	0.961231	1.28723	0.375478	1.22196	0.459636	0.117544	0.584528	0.884991	0.479975	0.672258	0.698246	0.320512	0	0.531793	1.05759	0.440817	1.97908	0.530783
BaRT2v18chr1HG009150	chr1H	67912536	67917280	-	Alanine aminotransferase 2;Alanine aminotransferase5;Aminotransferase, class I/classII	0.149359	0.00535573	0.283825	-	**	-	-0.8096	2.65949e-08	M6	HORVU.MOREX.r3.1HG0019260 / HORVU.MOREX.r3.1HG0019260	chr1H:66158500-66163744 / chr1H:66158500-66163744	Aminotransferase / Aminotransferase	85.8685	87.262	106.027	108.862	84.899	78.9018	99.747	82.7414	116.923	76.446	81.3785	105.084	72.8992	113.744	101.796	116.233	142.294	85.3774	153.457	153.259	134.074	134.584	115.027	88.2541	89.3258	77.0027	22.1279	65.1548	75.5049	85.8226	63.7884	54.642
BaRT2v18chr1HG009160	chr1H	68096221	68097870	-	-	0.000420683	0.0269752	0.0503003	**	*	-	3.13274	1.48529e-11	M1	-	-	-	0.0830929	0.200443	0.188761	0.251137	0.692216	0.288358	0.484438	0.420498	0.993922	0.367886	0.612839	0.990287	1.3386	1.20083	0.53797	1.0101	25.1854	22.6649	21.606	19.3788	0.26711	0.209913	0.280745	0.419805	0.333103	0.782	6.16673	1.47708	1.05341	2.43418	3.80172	6.81877
BaRT2v18chr1HG009170	chr1H	68194029	68195780	-	-				-	-	-			NA	-	-	-	0	0	0	0	0	0	0.0527027	0	0	0	0	0	0.0605887	0	0	0	0.184305	0.105647	0	0.0755173	0	0	0	0	0	0	0	0	0	0.647919	0	0.0521382
BaRT2v18chr1HG009180	chr1H	68235760	68236407	-	-	0.159266	0.604376	0.305254	-	-	-	-0.679131	0.166985	M1	-	-	-	0.350395	0.531266	0.726877	0.866319	0.14922	0.285547	0	0.0502159	0.416371	0.34081	0	0.248842	0	0.153224	0.189489	0.256554	1.44611	0.88958	1.08781	2.73235	0.301956	0.659235	0	0	0	0	16.7731	0.32257	0.654612	1.6276	0.450834	0.591618
BaRT2v18chr1HG009190	chr1H	68771695	68773261	-	-	0.0802594	0.320524	0.144802	-	-	-			M5	-	-	-	0.10876	0.066795	0	0	0	0.172025	0.0723864	0	0.287441	2.03735	0.477768	0.414992	0.101715	0.388248	0.298435	0.461645	0.413192	0.64973	1.07437	1.64028	0.174677	0.140112	0.233586	0.0734284	0	0.310317	1.62485	0.289709	0.396183	1.95196	0.568535	0.722421
BaRT2v18chr1HG009200	chr1H	68969296	68970270	-	-				-	-	-			NA	-	-	-	0	0	0	0	0	0	0	0	0	0	0	0	0	0	0	0	0	0	0	0	0	0	0	0	0	0	0	0	0	0	0	0
BaRT2v18chr1HG009210	chr1H	68996237	69001776	-	FAM86 domain-containing protein;protein-lysine N-methyltransferase EEF2KMT isoform X3;S-adenosyl-L-methionine-dependent methyltransferases superfamily protein	0.455644	0.689109	0.33909	-	-	-	-0.500915	0.0503161	M10	HORVU.MOREX.r3.1HG0019320	chr1H:67281955-67285802	Methyltransferase family protein	3.7744	4.09443	4.42691	3.74672	3.29142	3.51667	4.08182	4.52063	3.81532	3.93253	2.46086	3.31414	2.31253	2.70653	4.44333	3.73864	3.22651	5.37206	3.85042	2.07136	3.33433	4.51528	2.86196	4.48417	2.91257	2.50931	6.67575	4.41632	4.05293	4.68994	5.52092	3.19971
BaRT2v18chr1HG009220	chr1H	69000300	69003391	-	Carboxypeptidase	0.505218	0.411843	0.212667	-	-	-	-0.0484334	0.854111	M3	HORVU.MOREX.r3.1HG0019330	chr1H:67285995-67289080	Carboxypeptidase	31.9338	33.8351	29.9845	42.3691	31.7263	38.7406	32.0843	37.5157	16.6611	15.56	20.9261	24.2563	41.752	58.9109	49.8113	39.4673	19.9395	25.2589	34.6944	23.552	42.335	33.6368	24.4492	55.5017	37.171	45.4941	14.9041	38.5743	36.2604	51.7109	57.3165	39.161
BaRT2v18chr1HG009230	chr1H	69002973	69003859	-	-	0.857482	0.89043	0.810992	-	-	-	0.115843	0.83968	M0	-	-	-	0.495568	0.869408	0.415511	0	0	0.81434	0.683908	0.337817	0	0.735277	0	0.45242	0.365835	0.433534	0.842355	1.03742	0.0600159	0.267913	1.99916	0.448805	0.240159	0.304716	0.117903	0.495438	0.480951	0.471755	0	0.336896	0.574285	0.403313	1.02271	0.577049
BaRT2v18chr1HG009240	chr1H	69004516	69008783	-	-	0.0273206	0.269642	0.0218286	*	-	*	0.588103	0.000170754	M4	HORVU.MOREX.r3.1HG0019340	chr1H:67290306-67294400	Drebrin-like protein	63.1543	61.2552	61.8269	68.0905	52.6278	64.0083	68.1384	70.7606	84.6479	53.2188	64.0355	65.9429	62.3238	127.79	112.998	111.828	80.2997	42.9979	96.0476	46.0254	83.6247	86.2552	85.7213	86.3803	82.8287	71.2919	23.006	48.6616	74.9797	64.5337	71.6493	44.888
BaRT2v18chr1HG009250	chr1H	69341850	69347559	-	Mitogen-activated protein kinase	0.168788	0.815253	0.440013	-	-	-	0.250311	0.219927	M1	HORVU.MOREX.r3.1HG0019360	chr1H:67625839-67631624	Mitogen-activated protein kinase	8.55091	7.5367	10.1595	7.47876	7.32993	8.09305	9.03974	7.59794	9.4655	8.84022	7.04359	9.27593	7.02036	13.7239	15.4078	11.2487	38.4232	29.4779	47.3637	19.145	9.24523	7.48764	6.3119	7.59731	5.22144	5.06696	10.9251	13.7942	10.0181	16.3449	14.0105	12.6613
BaRT2v18chr1HG009260	chr1H	69353596	69358515	-	Ribosome biogenesis protein NOP53	0.224951	0.708852	0.440256	-	-	-	0.491363	0.0315945	M2	HORVU.MOREX.r3.1HG0019380	chr1H:67637869-67642610	Glioma tumor suppressor-like protein	2.74764	3.72556	4.03963	2.90691	3.79135	2.77252	3.12198	4.00189	7.64135	4.90696	5.83896	7.83382	3.29271	8.31442	9.9996	7.19025	34.1703	21.5769	38.3443	21.5736	4.06063	4.98782	4.49113	4.58992	4.83914	4.22222	7.56809	8.83498	4.37679	8.91957	6.77125	6.27593
BaRT2v18chr1HG009270	chr1H	69358582	69359210	-	-	0.459775	0.730782	0.609918	-	-	-	-0.126984	0.740358	M0	-	-	-	3.68674	5.48772	6.02179	4.56105	3.66679	5.25946	3.10023	3.48495	3.23158	5.82346	5.46781	5.07937	4.44783	5.1595	7.37626	4.85775	6.55905	7.67393	8.96677	7.47592	4.02067	3.52185	2.99248	2.77884	2.1696	2.4588	24.8085	7.93165	5.50979	9.57388	6.69134	5.6522
BaRT2v18chr1HG009280	chr1H	69555605	69563572	-	Transducin family protein / WD-40 repeat family protein	0.30238	0.28997	0.951881	-	-	-	-0.0269902	0.899356	M0	HORVU.MOREX.r3.1HG0019410	chr1H:67840385-67848189	Transducin/WD-like repeat-protein	7.07663	7.138	8.01701	8.568	8.57269	6.69611	6.15523	7.03416	11.4286	11.5811	8.24619	11.7582	7.56285	11.4969	10.6464	8.19968	20.371	22.0732	22.7085	14.5195	6.50767	6.56799	6.00807	7.68248	6.47488	6.73869	8.01761	12.2968	8.60008	13.0541	14.5742	10.2766
BaRT2v18chr1HG009290	chr1H	69563873	69571202	-	putative membrane-bound O-acyltransferase C24H6.01c isoform X1;Membrane bound O-acyl transferase	0.201784	0.694192	0.378009	-	-	-	0.772037	0.000235606	M1	HORVU.MOREX.r3.1HG0019420	chr1H:67848550-67855873	O-acyltransferase	1.42144	1.31507	1.63211	1.39258	1.22528	1.48328	1.51127	1.21844	3.84214	2.55579	2.68338	3.49402	1.31512	3.78843	3.4858	2.91539	16.112	12.5152	17.3996	14.4962	1.80781	2.22408	2.22603	2.07398	1.27586	1.63707	5.72668	4.34931	3.14282	5.58172	4.24231	3.32457
BaRT2v18chr1HG009300	chr1H	69620219	69622039	-	-				-	-	-			NA	-	-	-	0	0	0	0	0	0	0	0	0	0	0	0	0	0	0	0	0	0	0	0	0	0	0	0	0	0	0	0	0	0	0	0
BaRT2v18chr1HG009310	chr1H	70830558	70832403	-	-	0.277207	0.61755	0.659231	-	-	-	-0.0873276	0.783204	M2	-	-	-	11.3745	8.18059	10.296	10.2955	10.2329	9.26186	9.58386	10.3002	10.3519	14.7275	9.11511	13.1809	10.7768	17.1606	16.5879	11.8748	24.8232	20.9161	27.6641	22.0327	9.87389	8.04773	10.409	9.59056	8.81214	9.89037	23.6073	15.0449	9.63086	17.3645	12.9925	20.075
BaRT2v18chr1HG009320	chr1H	70847015	70848954	-	-	0.00224335	0.0899793	0.0521261	**	-	-	0.333009	0.199634	M2	HORVU.MOREX.r3.1HG0019550	chr1H:69298235-69300233	tRNA dimethylallyltransferase	11.8651	7.77029	9.54903	8.37026	9.84561	7.58842	7.83096	7.21421	15.6543	26.5023	12.9216	14.334	10.6879	16.9885	16.5428	14.7591	35.5794	45.8823	41.8181	30.7854	10.8793	10.2382	14.5335	13.261	9.39236	10.9123	44.0984	18.4103	11.6549	20.7171	22.162	23.4456
BaRT2v18chr1HG009330	chr1H	71046348	71051782	-	-	0.262922	0.453831	0.452453	-	-	-	0.264663	0.490608	M15	HORVU.MOREX.r3.1HG0019580	chr1H:69510208-69512494	Mitochondrial transcription termination factor family protein	1.1426	1.61506	0.508435	1.44954	1.44573	1.1283	1.39364	1.072	1.60251	0.405008	0.706239	1.20118	1.16225	1.58579	1.9671	1.391	1.37154	1.05834	1.36764	0.407259	1.7907	0.976105	1.37444	1.00026	0.858105	0.850104	0.838811	1.68784	1.74313	2.56483	2.14426	1.56779
BaRT2v18chr1HG009340	chr1H	71663544	71667887	-	-	0.0135161	0.160057	0.136279	*	-	-	0.678302	0.00160638	M15	HORVU.MOREX.r3.1HG0019650	chr1H:70105635-70109966	extracellular ligand-gated ion channel protein (DUF3537)	8.54826	10.9556	5.61875	8.01528	8.32619	7.40579	9.15968	9.39761	13.4996	5.08042	9.93226	14.0905	11.6497	17.3581	14.7783	13.0563	9.30587	12.3024	14.6523	12.7944	7.94922	4.86291	6.06462	8.41083	7.04949	7.95116	4.38957	14.9632	11.3777	10.8515	17.1065	15.8226
BaRT2v18chr1HG009350	chr1H	71666901	71667977	-	-	0.0364664	0.187853	0.0453326	*	-	*	2.89058	2.54759e-09	M15	-	-	-	0.63486	0.444778	0.146981	0.507121	0.394605	1.1832	0.707224	0.684493	1.16549	0.259443	1.36337	1.32499	1.15889	3.87991	3.7557	2.63838	0	0.124605	0.460736	0	1.5037	0.288921	0.5246	0	0.485724	0.723255	0	0.877944	1.93642	0.189994	1.54762	0.612349
BaRT2v18chr1HG009360	chr1H	71720280	71732602	-	DExH-box ATP-dependent RNA helicase DExH8 isoform X1;Zinc finger CCCH domain-containing protein 4		0.806643		-	-	-			M1	HORVU.MOREX.r3.1HG0019660	chr1H:70157333-70169209	ATP-dependent RNA helicase, putative	0	0	0	0	0.00602168	0	0	0	0.012753	0	0	0.0197373	0.0129235	0.0202453	0.0125577	0	0.118308	0.0768469	0.138358	0.177589	0	0.0535353	0	0	0	0	0	0.016071	0.0271012	0	0	0
BaRT2v18chr1HG009370	chr1H	71855126	71855377	-	-				-	-	-			NA	-	-	-	0	0	0	2.26185	4.66174	0	4.34504	0	0	0	0	0.539742	0	0	0.8338	0	2.65763	0	0	2.87474	0	1.62788	0.510496	0	0	0	0	0	2.53417	0	0	0
BaRT2v18chr1HG009380	chr1H	71877425	71891059	-	Alpha-mannosidase	0.00263315	0.0401153	0.204199	**	*	-	-0.367001	0.154455	M10	HORVU.MOREX.r3.1HG0019680	chr1H:70297036-70310291	Alpha-mannosidase	1.80322	1.99466	1.93962	2.59784	1.94221	2.04827	2.2704	2.03318	3.02473	2.47553	1.87712	1.51189	1.5945	2.71434	2.35993	2.55473	2.51861	2.06417	3.10492	2.25621	2.22973	1.83101	1.86082	2.15268	2.0449	1.58684	1.18081	2.80883	2.31735	3.17733	1.20789	2.39596
BaRT2v18chr1HG009390	chr1H	71880695	71881178	-	-	0.325393	0.721528	0.43363	-	-	-	0.387236	0.44095	M0	-	-	-	0	0.637956	0.60085	0.87388	0	0.160164	0.494598	0.487509	0.87152	0	1.50662	0.496489	0	2.20584	0.470684	1.01449	0.332358	2.49234	0.734849	0	0.65167	0	0.796117	0.340948	0	0	0	0.132619	0.135596	1.42133	1.47301	0
BaRT2v18chr1HG009400	chr1H	71881763	71883980	-	-	0.331451	0.77111	0.313653	-	-	-	0.135605	0.807028	M7	-	-	-	0.216676	0.079647	0	0.0726883	0.0504951	0.165941	0.0928256	0.0731615	0.277735	0.167858	0.0856396	0.0409853	0.161093	0.157658	0.27375	0.0742106	0	0.0827031	0.107599	0.266283	0.0943108	0.0208473	0.0298877	0	0.0413505	0	0	0.0667163	0.0421993	0.320893	0.0934205	0
BaRT2v18chr1HG009410	chr1H	71884327	71890874	-	-	0.530243	0.883146	0.427065	-	-	-	-0.588047	0.199764	M0	-	-	-	0.383888	0.439401	0	0.143485	0.257635	0.324361	0.396601	0.171748	0.0557244	0	0.0482247	0.300397	0.523636	0.228765	0.0987306	0.157249	0	0	0.025991	0	0.160265	0	0.0224971	0.0959203	0.196445	0	0	0	0.32913	0.235823	0.414926	0.296193
BaRT2v18chr1HG009420	chr1H	71941279	71943931	-	Reverse transcriptase domain-containing protein (Fragment)				-	-	-			NA	HORVU.MOREX.r3.1HG0019690	chr1H:70375827-70376477	Pol polyprotein	0	0.0232834	0	0.00862574	0	0.0463079	0	0.0814085	0.0581974	0	0	0	0.0548667	0.0411948	0.0457782	0.0176974	0	0	0	0	0.0249012	0	0.048476	0	0.00804619	0	0	0.00651262	0	0.0576303	0	0
BaRT2v18chr1HG009430	chr1H	72041600	72057197	-	Chromatin complex subunit A;Transcription regulatory protein SNF2-like;Putative ATP-dependent DNA helicase CHR12	0.0356549	0.838155	0.0648041	*	-	-	0.174129	0.301649	M24	HORVU.MOREX.r3.1HG0019730	chr1H:70474449-70489874	DNA/RNA helicase protein	4.56537	5.23295	4.48996	5.86358	3.25405	4.62426	5.26094	4.199	7.37315	3.55446	4.27359	4.29208	4.09995	8.11702	7.49123	5.23387	10.7076	10.4937	14.8536	4.89064	6.45514	5.16316	3.56364	3.89816	3.58097	2.99574	2.134	6.81363	5.24285	8.76732	7.06576	5.41498
BaRT2v18chr1HG009440	chr1H	72052796	72057538	-	-	0.669007	0.8305	0.633054	-	-	-	0.140966	0.8101	M0	-	-	-	0.0367299	0.0952057	0.050209	0.121621	0.145986	0.0397936	0.0772061	0.0183186	0.0198505	0.0925764	0.0759754	0.0866444	0.100369	0.0800384	0.0717823	0.0656224	0.199505	0.260106	0.171078	0	0.0552438	0.010595	0.0871901	0.0713184	0.220944	0.13305	0	0.21702	0	0.173247	0.0284031	0.287673
BaRT2v18chr1HG009450	chr1H	72347579	72357546	-	Serine/threonine-protein phosphatase BSL1	0.502863	0.952188	0.209653	-	-	-	0.0689654	0.769578	M17	HORVU.MOREX.r3.1HG0019870	chr1H:70772455-70782259	Serine/threonine-protein phosphatase	4.43527	4.78797	6.00725	6.07304	4.86028	4.44373	5.64143	4.37367	6.8951	3.11478	4.37225	5.67975	5.01694	8.67169	9.0314	6.20904	23.9589	13.1911	23.7738	16.7855	6.41399	5.52243	3.78959	4.23902	4.47911	2.81288	3.16534	8.06459	5.5077	9.73565	10.285	7.32379
BaRT2v18chr1HG009460	chr1H	72421942	72431126	-	Zinc-finger homeodomain protein 9;ZF-HD dimerization-type domain-containing protein;ZF-HD homeobox protein	0.724838	0.757792	0.823623	-	-	-	0.27606	0.594353	M1	-	-	-	0.0145644	0.0296395	0	0.0145722	0	0.00686214	0.0109901	0.0421897	0.0190893	0	0.0365364	0.0150176	0.00699368	0.0106823	0.0551878	0.0269598	0.0957026	0.0606749	0.0837965	0.0965833	0.0258509	0.0326877	0.0149757	0.00368332	0.00725605	0.00342241	0	0.0248795	0.0378219	0.0751831	0.0218491	0.0230194
BaRT2v18chr1HG009470	chr1H	72429691	72435784	-	Putative E3 ubiquitin-protein ligase XBAT35;Putative E3 ubiquitin-protein ligase XBOS34 (Fragment);Ankyrin repeat domain protein, putative	0.335279	0.681961	0.322148	-	-	-	0.186723	0.201112	M17	HORVU.MOREX.r3.1HG0019920	chr1H:70846094-70851820	Ankyrin repeat domain protein, putative	11.261	10.2592	10.0869	11.4907	9.93492	10.0262	12.4076	10.4758	15.2175	7.80704	10.7926	15.4056	9.4881	16.8078	18.8752	13.7093	32.0926	24.2668	40.7391	31.4462	11.6919	12.2953	8.43624	11.1744	9.58011	5.69786	17.4221	16.0264	14.4177	22.354	15.9852	13.2469
BaRT2v18chr1HG009480	chr1H	72471077	72477324	-	General transcription and DNA repair factor IIH helicase subunit XPD	0.299024	0.284683	0.53997	-	-	-	0.867503	0.0132948	M2	HORVU.MOREX.r3.1HG0019930	chr1H:70887302-70893360	DNA repair helicase	0.8613	0.764881	0.317919	0.667172	0.534143	0.655035	0.545201	0.998229	2.01987	0.538331	1.42801	2.37558	1.28292	1.55796	2.10844	1.21599	4.75397	7.0256	5.96486	3.97845	1.00917	1.42125	1.77455	1.19348	1.42745	1.45138	2.8589	1.90373	1.6751	2.31046	1.50255	1.96145
BaRT2v18chr1HG009490	chr1H	72865200	72866987	-	Tryptamine hydroxycinnamoyl transferase;Agmatine coumaroyltransferase-1;Anthranilate N-benzoyltransferase protein 1				-	-	-			M2	HORVU.MOREX.r3.1HG0019960	chr1H:71271473-71273320	Agmatine coumaroyltransferase-2	0	0	0	0	0.177144	0	0	0.182801	0	0	0.0138782	0	0	0	0.0142638	0.0927905	0.202695	0	1.07144	0.533871	0.122171	0	0	0	0.0954985	0	0	0	0	0	0	0.0149522
BaRT2v18chr1HG009500	chr1H	73054606	73056458	-	-			0.234664	-	-	-			M21	-	-	-	0	0	0	0	0	0	0	0	0	0	0	0	0	0	0.110161	0.173894	0	0	0	1.47873	0	0	0	0.346207	0	0	0	0.0489047	0	0	0.46356	0.0840309
BaRT2v18chr1HG009510	chr1H	73054625	73056372	-	Tryptamine hydroxycinnamoyl transferase;Agmatine coumaroyltransferase-1;Anthranilate N-benzoyltransferase protein 1	0.192578	0.433144	0.0554863	-	-	-	4.29294	0.000363862	M21	HORVU.MOREX.r3.1HG0019970	chr1H:71449598-71451348	Agmatine coumaroyltransferase-1	0.0705169	0	0	0	0	0.053394	0.0281906	0	0.657311	0.120686	1.67724	4.62227	0.0137703	0.50291	0.272248	2.62214	2.46409	0.100462	3.50911	23.66	0.0858559	0.0142517	1.15721	0.236974	0.0282694	0.453106	1.49761	0.695005	0.33452	0.400606	2.56456	6.35773
BaRT2v18chr1HG009520	chr1H	73150590	73156467	-	G domain-containing protein	0.295969	0.867259	0.619429	-	-	-	0.258088	0.0764941	M22	HORVU.MOREX.r3.1HG0019980	chr1H:71537385-71543205	ATP binding protein	11.5866	13.772	14.2621	12.6809	14.6416	11.5031	13.5582	10.6522	15.7891	20.8249	15.2393	17.7799	11.574	21.667	20.4294	15.1055	28.5075	30.0801	32.1913	27.5113	13.0837	10.4627	9.6826	10.5116	10.073	7.3137	43.8023	20.3023	19.0486	23.3029	18.8239	13.5911
BaRT2v18chr1HG009530	chr1H	73372191	73378036	-	-	0.748019	0.988655	0.617465	-	-	-	-0.878552	0.00177196	M14	-	-	-	2.27103	3.48241	2.56647	3.79537	2.35896	2.20837	3.63057	2.60478	3.6536	1.50094	2.33863	2.39275	2.20415	2.26014	3.38957	2.53138	3.16444	3.90038	4.08127	0.326556	2.96966	3.29586	1.79057	2.63663	2.05458	2.48271	0.806501	2.40917	2.86604	3.95743	3.82525	3.10896
BaRT2v18chr1HG009540	chr1H	73581927	73584653	-	Endoglucanase				-	-	-			NA	HORVU.MOREX.r3.1HG0020180	chr1H:72006510-72008978	Endoglucanase	0	0	0	0	0	0	0	0	0	0	0	0	0	0	0	0	0	0	0	0	0	0	0	0	0	0	0	0	0	0	0	0
BaRT2v18chr1HG009550	chr1H	73605632	73608983	-	Sucrose-phosphate phosphatase;Probable sucrose-phosphatase 3;Sucrose-phosphatase 2;Sucrose-phosphatase 1	0.371026	0.744944	0.371758	-	-	-	0.896569	0.041043	M0	HORVU.MOREX.r3.1HG0020190	chr1H:72030281-72033480	Sucrose-phosphatase	0.390519	0.55073	0.514267	0.454114	0.166423	0.12365	0.40703	0.516723	0.667151	0.218469	0.530045	0.584415	0.422012	1.64049	1.10161	1.14368	0.387704	0.481433	0.417048	0.989307	0.852131	0.303577	0.457873	0.632531	0.294835	0.365563	1.04605	0.830486	0.571936	1.10239	0.885002	2.30692
BaRT2v18chr1HG009560	chr1H	73665318	73673695	-	Fibronectin type-III domain-containing protein;Vernalization insensitive 3;PHD finger protein (Fragment)	0.528323	0.999655	0.413612	-	-	-	0.159419	0.52134	M17	HORVU.MOREX.r3.1HG0020220	chr1H:72118243-72125889	Protein VERNALIZATION INSENSITIVE 3	1.85289	2.74788	2.17808	2.58005	1.87776	1.63121	2.70745	2.33897	3.43403	0.786572	2.24025	2.81095	1.75964	4.03403	4.09749	3.13104	9.92342	5.08265	9.27614	7.56669	3.54312	3.55521	2.39079	2.27033	1.66468	1.37152	1.47952	3.28859	2.85575	5.07873	3.36721	3.58861
BaRT2v18chr1HG009570	chr1H	73666148	73668779	-	CRM domain-containing protein;CRM-domain containing factor CFM3, chloroplastic/mitochondrial-like isoform X1;CRM-domain containing factor CFM9, mitochondrial;RNA-binding CRS1 / YhbY (CRM) domain protein;NAC domain-containing protein 8-like	0.390691	0.74367	0.583005	-	-	-	0.3252	0.545366	M2	HORVU.MOREX.r3.1HG0020210	chr1H:72113073-72116790	CRS1/YhbY (CRM) domain protein	0.0550919	0.168336	0.100137	0.101615	0.0898336	0.0781683	0.0275369	0.251194	0.513267	0.290947	0.296409	0.410309	0.170207	0.430237	0.391531	0.443442	1.88592	2.47797	2.65015	1.55415	0.205218	0.213333	0.363522	0.12983	0.294357	0.31291	0.927203	0.311729	0.180262	0.546824	0.267921	0.472302
BaRT2v18chr1HG009580	chr1H	73695817	73698194	-	GDSL-like Lipase/Acylhydrolase family protein, expressed;GDSL esterase/lipase	0.038137	8.46838e-05	0.1999	*	**	-	-0.515819	0.161014	M4	HORVU.MOREX.r3.1HG0020260	chr1H:72160566-72162679	GDSL esterase/lipase	4.03427	4.99413	11.1398	4.29015	7.17548	5.80888	6.8065	4.1815	6.77226	9.18075	6.15122	5.668	11.6486	5.96071	4.31244	6.82696	26.0097	8.40664	15.3202	23.0075	7.7708	9.00872	7.67124	11.9947	19.6897	13.7393	1.03993	1.2885	4.07044	1.19812	4.18426	4.92894
BaRT2v18chr1HG009590	chr1H	73976396	73979690	-	SUN domain-containing protein;SAD1/UNC-84 domain protein 1	0.0392263	0.0876171	0.277294	*	-	-	0.702977	2.36932e-08	M1	HORVU.MOREX.r3.1HG0020270	chr1H:72451224-72454582	SAD1/UNC-84 domain protein, putative	9.77832	11.02	8.8091	10.3591	8.17461	9.16318	9.97895	9.1181	13.2564	3.90326	12.7851	12.6273	7.2444	20.3667	23.4145	13.0041	28.0289	28.0335	35.9689	23.7469	11.5262	9.82108	8.78367	8.3111	5.85329	5.72368	13.0762	22.7965	19.0167	32.5526	17.3281	19.5501
BaRT2v18chr1HG009600	chr1H	73980552	73985494	-	Pentatricopeptide repeat-containing protein, mitochondrial	0.679051	0.565727	0.658652	-	-	-	0.39609	0.221022	M2	HORVU.MOREX.r3.1HG0020280	chr1H:72455408-72460275	Pentatricopeptide repeat superfamily protein	1.51123	1.34306	0.974052	1.143	1.36396	1.32226	1.60982	1.59926	3.71661	3.85339	2.55257	2.79041	1.8588	2.85439	3.60709	2.37882	10.9679	12.455	11.5294	9.7398	1.36171	2.21961	2.14605	2.18799	3.42456	2.4187	4.03647	2.00327	1.77274	2.80453	2.66895	2.47086
BaRT2v18chr1HG009610	chr1H	74005963	74006658	-	-				-	-	-			NA	-	-	-	0	0	0	0	0	0	0.133196	0	0	0	0	0	0	0	0	0.0456141	0	0	0	0.209781	0	0	0	0	0.0893453	0	0	0	0	0	0	0
BaRT2v18chr1HG009620	chr1H	74059708	74065667	-	BRCT domain-containing protein;PAX-interacting protein 1			0.212659	-	-	-	4.60737	0.000757839	M1	HORVU.MOREX.r3.1HG0020290	chr1H:72541563-72546837	PAX-interacting protein 1	0.00750738	0	0	0	0	0	0.0943746	0	0.0233103	0	0.0138508	0	0	0.172171	0.231621	0.0147214	0.227062	0.169371	0.0741438	0.0728654	0.0101898	0.00758284	0	0.060648	0.1128	0.0724077	0	0.109249	0	0.0378972	0	0.0313079
BaRT2v18chr1HG009630	chr1H	74061840	74065228	-	-				-	-	-			NA	-	-	-	0	0.0617961	0	0	0.0104488	0	0	0.0864905	0	0	0	0	0.0312488	0.0271817	0	0.0339082	0	0.0502775	0	0.0597495	0.0505612	0	0.010306	0	0	0.0626955	0	0	0	0	0.0429506	0.0742604
BaRT2v18chr1HG009640	chr1H	74065794	74070795	-	nucleolar MIF4G domain-containing protein 1 isoform X2;Suppressor of glycerol defect protein 1;MI domain-containing protein;WD-40 repeat-containing protein MSI1	0.0942455	0.796297	0.227422	-	-	-	0.261042	0.542073	M2	HORVU.MOREX.r3.1HG0020300	chr1H:72547399-72552203	Nucleolar MIF4G domain-containing protein 1	0.737489	0.39016	0.907743	0.734664	0.560277	0.720511	0.393688	0.409771	2.09152	0.716765	1.12795	1.87632	0.900387	1.97358	2.18875	1.96626	7.44502	6.92663	8.44914	4.38575	0.831274	1.12785	1.34886	0.981777	2.0135	1.34918	0.888202	1.9782	0.744943	2.34951	1.41312	1.78645
BaRT2v18chr1HG009650	chr1H	74070584	74072519	-	Putative calcium-binding protein CML22;Calcium ion binding protein;Putative calcium-binding EF-hand family protein	0.191674	0.420316	0.444873	-	-	-	0.0333121	0.941776	M0	HORVU.MOREX.r3.1HG0020310	chr1H:72552654-72553927	Calcium-dependent protein kinase	6.43114	6.38057	7.98137	5.08085	8.17657	8.53826	11.5099	10.0078	2.99261	3.92136	3.22987	4.00992	4.45566	9.43169	14.6141	6.19364	7.84044	7.63792	6.7096	3.96518	4.07816	2.38941	0.700606	6.57123	5.51208	3.24356	6.88108	6.52684	2.78774	7.88232	10.9024	7.09635
BaRT2v18chr1HG009660	chr1H	74072691	74075858	-	Pentatricopeptide repeat-containing protein	0.616104	0.697726	0.365576	-	-	-	0.750603	0.0820567	M13	HORVU.MOREX.r3.1HG0020320	chr1H:72554302-72557482	Pentatricopeptide repeat-containing protein	0.354555	0.314745	0.128899	0.192503	0.506058	0.348705	0.41119	0.172523	0.462352	0	0.444832	0.464725	0.235147	0.693365	0.846694	0.284204	0.851193	0.789575	1.64503	0.705815	0.281107	0.229189	0.178056	0.186169	0.482987	0.110476	0.425497	0.343982	0.20303	0.882937	0.471031	0.189432
BaRT2v18chr1HG009670	chr1H	74141434	74143447	-	Nodulin-like domain-containing protein;Nodulin family protein, putative, expressed;Protein NUCLEAR FUSION DEFECTIVE 4				-	-	-			NA	HORVU.MOREX.r3.1HG0020390	chr1H:72623144-72624898	Nodulin-like / Major Facilitator Superfamily protein	0	0	0	0	0	0	0	0.0111072	0	0	0	0	0	0	0	0	0	0	0	0	0	0	0	0	0	0	0	0	0	0	0	0
BaRT2v18chr1HG009680	chr1H	74406874	74409397	-	-	0.0565642	0.999655	0.038614	-	-	*			M8	-	-	-	0.090075	0	0	0.020835	0	0	0.0237727	0.0211477	0	0.00727251	0.118644	0.203106	0	0.0242036	0.0860487	0.338415	0.0573438	0.540718	0.273605	0.879647	0.0726189	1.42341	0.0173499	0.442394	0.542201	0.0758627	0	0	0	0.133877	0	0.786143
BaRT2v18chr1HG009690	chr1H	74407125	74409350	-	Putative serine/threonine-protein kinase NAK;Protein kinase domain-containing protein;Serine/threonine-protein kinase RIPK	0.000535308	0.761579	0.00418677	**	-	**	0.277993	0.616338	M8	HORVU.MOREX.r3.1HG0020440	chr1H:72908693-72910617	Kinase family protein	0.0580144	0.254926	0.156048	0.0739876	0.142379	0.0625072	0.0686474	0.34155	0.68401	0.0678338	0.400103	1.04837	0.0386881	0.110377	0.0789205	0.966434	1.01219	0.417636	1.34885	3.02306	0.22231	8.0093	0.993215	3.10197	4.63677	0.807973	4.17408	0.544388	0.507816	0.601273	1.19559	4.13277
BaRT2v18chr1HG009700	chr1H	74417025	74419337	-	Laccase				-	-	-			NA	HORVU.MOREX.r3.1HG0020450	chr1H:72959756-72962062	Laccase	0	0	0	0	0	0	0	0	0	0	0	0	0	0	0	0	0	0	0	4.42952	0	0	0	0	0	0	0	0	0	0	0	0
BaRT2v18chr1HG009710	chr1H	74617276	74620225	-	-	0.310249	0.766175	0.538217	-	-	-	0.37417	0.431794	M1	-	-	-	0.4095	0.527167	0.477509	0.791994	0.549303	0.36166	0.308167	0.912376	0.541945	0.110269	0.502618	0.411902	0.237085	0.82847	1.70863	0.886885	2.14721	3.00604	2.31466	2.10501	0.506802	0.195652	0.213382	0.759013	0	0.154619	4.19185	2.19956	0.650749	2.32808	1.63523	0.991609
BaRT2v18chr1HG009720	chr1H	74622932	74629803	-	-	0.878369	0.886318	0.603556	-	-	-	-0.371634	0.0945646	M9	HORVU.MOREX.r3.1HG0020520	chr1H:73069450-73070607	F-box family protein	2.71213	3.48107	3.31824	3.83506	2.29306	2.70682	3.69696	2.25991	3.05978	1.15975	2.31762	1.77361	2.14663	2.77052	3.95546	2.42989	3.94979	4.64929	5.47259	1.27956	3.32587	2.66763	1.61607	2.00743	1.7943	1.67791	0.0230883	2.88569	2.65067	3.89513	2.73626	2.86444
BaRT2v18chr1HG009730	chr1H	74961500	74982830	-	-	0.803011	0.555614	0.649093	-	-	-	0.36075	0.286328	M13	-	-	-	0.524064	1.08898	0.502476	1.01105	0.65067	0.868507	1.06432	0.773147	1.24279	0.511282	0.477825	1.01299	0.778637	1.44915	1.86248	1.06508	2.83077	3.5106	4.46701	1.29727	0.700317	0.713444	0.594005	0.957264	0.509933	0.560858	2.17815	2.42601	0.968597	2.72642	2.37888	1.50633
BaRT2v18chr1HG009740	chr1H	74984947	74992378	-	F-box only protein 7;F-box protein SKIP23;ABC transporter I family member 1;F-box domain-containing protein	0.128682	0.891024	0.18911	-	-	-	-0.408032	0.0610456	M9	HORVU.MOREX.r3.1HG0020650	chr1H:73508907-73510064	F-box family protein	3.52858	4.07507	2.88606	4.42226	2.77847	3.02661	3.59499	2.79955	3.0616	1.1797	1.69847	2.06095	2.37636	2.72656	3.95687	3.17202	3.85205	3.89042	5.08571	1.39723	3.28889	2.66179	1.7789	2.2816	1.54302	1.0601	2.57886	2.68178	2.66101	4.05466	2.98931	2.13915
BaRT2v18chr1HG009750	chr1H	75091700	75093880	-	F-box only protein 7;F-box protein SKIP23;ABC transporter I family member 1;F-box domain-containing protein				-	-	-			NA	HORVU.MOREX.r3.1HG0020680	chr1H:73594203-73595564	F-box family protein	0	0	0	0.0302227	0	0.0533155	0	0	0	0	0	0	0	0	0	0	0	0	0	0	0	0	0.0135943	0	0	0	0	0	0	0	0	0
BaRT2v18chr1HG009760	chr1H	75532773	75539358	-	-				-	-	-			NA	-	-	-	0	0	0	0	0	0	0	0.0593257	0	0	0	0	0	0	0	0	0	0	0	0	0	0	0	0	0	0	0	0	0	0	0	0
BaRT2v18chr1HG009770	chr1H	75926664	75928074	-	DUF295 domain-containing protein (Fragment)				-	-	-			NA	HORVU.MOREX.r3.1HG0020780	chr1H:74440556-74441626	tRNA modification GTPase MnmE	0	0	0	0	0	0	0	0	0	0	0	0	0	0	0	0	0	0	0	0	0	0	0	0	0	0	0	0	0	0	0	0
BaRT2v18chr1HG009780	chr1H	75961759	75964902	-	-	0.622729	0.89144	0.357497	-	-	-	0.0827883	0.878433	M0	HORVU.MOREX.r3.1HG0020800	chr1H:74477380-74477622	Nacrein	0.0266502	0.141433	0	0.0401882	0.0520984	0.195308	0.106579	0.209396	0.124112	0	0.0189108	0.145862	0.227624	0.169893	0.101034	0.200123	0.0530368	0.112793	0.270521	0.860978	0.0745033	0.0874785	0	0.00672731	0	0.181652	0	0.161602	0.228915	0.124451	0.207883	0.0529033
BaRT2v18chr1HG009790	chr1H	76446145	76454953	-	Protease Do-like 2, chloroplastic;PDZ domain-containing protein;Putative peptidase Do	0.36782	0.86313	0.598592	-	-	-	-1.8555	2.6558e-14	M23	HORVU.MOREX.r3.1HG0020820	chr1H:74780639-74789349	Serine protease	16.7282	12.0514	12.2427	22.2553	9.55552	12.4302	17.4475	13.6653	18.5468	10.4944	9.33989	9.02595	20.8341	9.40979	5.96941	13.0007	20.7176	19.4782	21.2115	6.03729	19.7184	21.0395	16.3878	22.4145	21.9056	19.335	3.76181	4.66886	6.69485	6.55547	14.2499	8.16098
BaRT2v18chr1HG009800	chr1H	76457308	76459510	-	Pentatricopeptide repeat-containing protein;Putative tetratricopeptide-like helical domain, DYW domain-containing protein	0.346843	0.762268	0.525883	-	-	-	0.297168	0.576827	M2	HORVU.MOREX.r3.1HG0020840	chr1H:74794810-74796672	Pentatricopeptide repeat-containing protein	0.0989736	0	0.11693	0.229069	0.0678009	0.0280886	0.148406	0.240639	0.584036	0.0932262	0.273841	0.304685	0.135202	0.292377	0.487676	0.27458	1.67943	1.56905	2.0072	0.93673	0.261377	0.379943	0.334486	0.099968	0.148739	0.395103	0.472043	0.567993	0.194303	0.474967	0.19915	0.303478
BaRT2v18chr1HG009810	chr1H	76461189	76466730	-	SRK protein (Fragment)	0.00889401	0.179206	0.138409	**	-	-	0.00776402	0.983631	M0	HORVU.MOREX.r3.1HG0020850	chr1H:74797957-74800893	Serine/threonine-protein kinase	1.82065	1.94319	2.27114	1.51754	1.76475	1.92662	1.49767	1.58022	2.84694	1.49373	1.87289	2.67667	1.08318	3.11886	4.61059	3.11467	1.98451	2.03212	3.00799	4.36289	2.23313	1.97604	1.96647	2.13157	0.864944	1.35054	4.286	2.70891	2.44395	4.28271	3.64895	4.02593
BaRT2v18chr1HG009820	chr1H	76750582	76752075	-	-				-	-	-			NA	-	-	-	0	0	0	0	0	0	0	0	0	0	0	0	0	0	0	0	0	0	0	0	0	0	0	0	0	0	0	0	0	0	0	0
BaRT2v18chr1HG009830	chr1H	76912734	76914163	-	-	0.468503	0.794662	0.558222	-	-	-	0.415836	0.406925	M0	-	-	-	0.724407	0.82832	0.195328	0.730369	0.726817	0.374089	0.459887	0.582855	0.289948	0.873159	0.394536	0.245282	0.466343	0.939415	0.623906	0.59187	0.670243	1.01136	0.552114	0.235478	0.751224	0.0673085	0.349589	0.183041	0.528114	0.721242	0	1.26349	1.11759	0.905487	0.728177	0.113912
BaRT2v18chr1HG009840	chr1H	76918017	76918927	-	-				-	-	-			NA	-	-	-	0	0	0	0	0	0.0844921	0	0	0.030812	0	0	0.0885092	0.145287	0	0.0843354	0	0.32477	0	0.0683762	0.563339	0	0.360366	0.0286327	0.060117	0	0.288932	0	0	0	0	0.0297933	0
BaRT2v18chr1HG009850	chr1H	76920487	76921275	-	-	0.330713	0.718394	0.595875	-	-	-	-1.71156	7.81486e-05	M3	-	-	-	10.7135	6.67812	6.86608	5.89621	4.8475	7.0215	7.82288	7.15027	3.31214	5.28668	5.97625	4.18342	10.8352	2.8006	1.951	7.24504	0.844647	1.04378	0.928331	1.04438	4.96079	8.00961	9.24852	4.12125	12.204	6.41195	4.1192	1.53685	1.19891	3.17091	5.54249	5.20145
BaRT2v18chr1HG009860	chr1H	77210711	77212525	-	-	0.332117	0.757173	0.408782	-	-	-	0.37874	0.0419885	M0	HORVU.MOREX.r3.1HG0020930	chr1H:75457761-75459951	F-box/kelch-repeat protein	5.91156	5.9809	5.75327	4.95201	6.21802	5.26629	5.58831	4.85156	6.01329	3.08254	5.87345	7.74468	4.23346	7.45063	7.34659	5.60015	13.9932	11.3879	18.2799	14.9448	5.80497	5.20515	4.61651	5.31062	4.12383	3.21977	7.73371	9.84286	9.00272	10.5174	8.86096	7.8019
BaRT2v18chr1HG009870	chr1H	77210737	77212553	-	-	0.353714	0.845751	0.516799	-	-	-	0.102071	0.85392	M0	-	-	-	0.0603201	0.468354	0.00488966	0.336581	0.0644471	0.19184	0.274805	0	0.235108	0	0	0.338685	0.118725	0.128723	0.419901	0.160177	0.333168	0.218828	0.941473	0.143	0.686393	0.26061	0	0.188062	0.520818	0.313248	0	0.345423	0.250976	0.329058	0	0.158337
BaRT2v18chr1HG009880	chr1H	77213398	77214934	-	-	0.659567	0.796297	0.643399	-	-	-	0.193133	0.718775	M1	-	-	-	0.0981091	0.0473332	0.237712	0.0164856	0.336854	0.154805	0.0817018	0.215018	0.22021	0.335698	0.331565	0.373534	0.159708	0.21659	0.247861	0.335907	1.68852	1.00447	1.49383	2.27646	0.364771	0.33052	0.110475	0.0991587	0.311427	0	0	0.528373	0.387821	0.333626	0.131495	0.080812
BaRT2v18chr1HG009890	chr1H	77366205	77368445	-	DLH domain-containing protein;Endo-1,31,4-beta-D-glucanase, putative, expressed;Dienelactone hydrolase family, putative;Endo-1,3 1,4-beta-D-glucanase	0.0241426	0.00200346	0.187978	*	**	-	-2.73193	2.23168e-13	M12	HORVU.MOREX.r3.1HG0020980	chr1H:75615479-75617657	Endo-1,31,4-beta-D-glucanase	4.63542	3.17645	3.38823	4.1167	2.72266	3.87456	3.58835	4.22216	4.63678	1.6448	3.57204	4.65809	6.21705	0.638938	0.231241	2.29054	13.2247	7.07164	15.0154	15.501	2.33749	2.79135	3.23972	1.56957	5.61168	1.68233	0	0.753457	0.44806	0.638231	1.20689	2.65168
BaRT2v18chr1HG009900	chr1H	77424935	77426654	-	-	0.322009	0.643424	0.78927	-	-	-	0.187899	0.720328	M0	HORVU.MOREX.r3.1HG0020990	chr1H:75667098-75668895	F-box domain containing protein	0.842169	0.264392	0.38729	0.955203	1.07473	0.228377	0.828831	1.69356	1.34323	0.286529	1.0784	1.03336	0.696529	1.36881	1.23655	0.851916	3.73195	2.2853	5.17926	7.99813	0.69348	0.41651	0.494875	0.56382	0.198351	0.88213	1.88356	1.23045	0.956717	2.16778	1.3341	1.0539
BaRT2v18chr1HG009910	chr1H	77424946	77426760	-	-				-	-	-			NA	-	-	-	0.546337	0	0	0	0	0	0	0	0	0	0	0	0	0.15008	0	0	0	0	0	0	0	0.020847	0	0	0	0	0	0	0	0	0	0
BaRT2v18chr1HG009920	chr1H	77592919	77595157	-	-				-	-	-			NA	-	-	-	0	0	0	0	0	0	0	0	0	0	0	0	0	0	0	0	0	0	0	0	0	0	0	0	0	0	0	0	0	0	0	0
BaRT2v18chr1HG009930	chr1H	77985495	77985860	-	-	0.422886	0.755115	0.526416	-	-	-	0.109494	0.854662	M0	-	-	-	3.45306	2.27033	2.79212	4.21768	7.16888	24.9352	4.33223	37.7158	0.76387	7.90016	3.62836	5.07296	4.16624	1.29834	2.2335	2.95924	5.27123	2.4099	4.34671	4.56805	4.08675	2.03941	1.56936	2.61197	2.39101	6.87709	24.495	2.46507	2.81809	0.155125	0.894081	3.54471
BaRT2v18chr1HG009940	chr1H	78003137	78005477	-	Pentatricopeptide repeat-containing protein	0.512142	0.880539	0.570372	-	-	-	0.401593	0.447738	M2	HORVU.MOREX.r3.1HG0021010	chr1H:76239169-76240759	Pentatricopeptide repeat-containing protein	0.210488	0.0126939	0.0717261	0.188753	0.0344234	0.186749	0.144634	0	0.919738	0.0112592	0.348431	0.628354	0.354519	0.264403	0.488494	0.503489	2.23164	1.70146	2.47617	2.17153	0.444623	0.252566	0.177801	0.0797519	0.375706	0.192119	0.752881	0.730018	0.584624	0.450451	0.462782	0.602539
BaRT2v18chr1HG009950	chr1H	78091604	78091811	-	-				-	-	-			NA	-	-	-	0	0	0	0	0	0	0	0	0	0	0	0	0	0	0	0	0	0	0	0	0	0	0	0	0	0	0	0	0	0	0	0
BaRT2v18chr1HG009960	chr1H	78100970	78117133	-	-	0.541256	0.738295	0.159568	-	-	-	0.299454	0.304654	M7	-	-	-	3.60432	2.65359	2.08959	3.18273	2.90617	2.60792	3.41823	2.37981	4.27478	4.69957	4.54034	3.99179	3.44061	5.14735	5.88297	3.30042	6.5744	10.3326	7.30821	2.95865	4.52503	3.42348	2.67948	2.31409	1.47315	1.42192	6.4175	6.34237	5.93696	9.397	5.65072	4.8652
BaRT2v18chr1HG009970	chr1H	78138450	78149730	-	-	0.604474	0.605375	0.174853	-	-	-	0.166767	0.58537	M24	-	-	-	1.9657	2.12235	2.20383	2.93824	1.88443	2.33968	2.60058	2.66216	3.66776	1.8541	1.63015	2.43356	1.94882	3.92228	4.99012	2.6454	2.93938	4.80055	5.99601	0.709483	3.15189	1.73532	1.24766	1.51608	1.85863	1.44568	1.00776	4.57748	2.23957	7.09948	4.60385	2.29591
BaRT2v18chr1HG009980	chr1H	78342655	78344018	-	BTB/POZ and MATH domain-containing protein 2;Speckle-type POZ protein-like protein	0.372855	0.720058	0.695879	-	-	-	-0.330811	0.529803	M1	HORVU.MOREX.r3.1HG0021090	chr1H:76563724-76565090	BTB/POZ and MATH domain-containing protein 2	0	0.690439	1.44296	0.985666	0.702235	0.351935	0.523187	0.45887	0.385205	0.417943	0.482524	0.502701	0	0.782465	1.10776	0.412276	0.953186	0.792368	1.14998	0.357489	0.379078	0	0	0	0.17496	0.254844	5.09128	0.15066	0.41392	1.16173	0	0.94867
BaRT2v18chr1HG009990	chr1H	78342667	78343927	-	-	0.12433		0.628505	-	-	-			M0	-	-	-	0.308112	0	0	0	0	0.23167	0	0	0.353138	0	4.29937e-07	0	0.301075	0	0	0	0	0	0	0.266127	0.0111839	0.525594	0.353077	0.915028	0	0	0.173889	0.45589	0	0.118467	1.06426	0
BaRT2v18chr1HG010000	chr1H	78345429	78369075	-	AAA domain-containing protein;NBS-LRR disease resistance protein homologue	0.0587581	0.0827155	0.0358568	-	-	*	-0.235095	0.55533	M12	HORVU.MOREX.r3.1HG0021100 / HORVU.MOREX.r3.1HG0021100 / HORVU.MOREX.r3.1HG0021100 / HORVU.MOREX.r3.1HG0021110 / HORVU.MOREX.r3.1HG0021110 / HORVU.MOREX.r3.1HG0021110	chr1H:76570865-76575122 / chr1H:76570865-76575122 / chr1H:76570865-76575122 / chr1H:76575320-76576581 / chr1H:76575320-76576581 / chr1H:76575320-76576581	NBS-LRR disease resistance protein-like protein / NBS-LRR disease resistance protein-like protein / NBS-LRR disease resistance protein-like protein / Disease resistance protein (NBS-LRR class) family / Disease resistance protein (NBS-LRR class) family / Disease resistance protein (NBS-LRR class) family	3.33607	3.39574	2.42725	2.66426	4.88134	4.04772	4.23481	3.03536	6.87954	2.17795	4.6664	5.43113	3.38382	3.51728	2.52879	3.33209	28.0797	27.5974	24.5025	27.173	5.6378	5.13064	4.43634	4.20874	3.75052	5.92317	4.16043	3.66501	5.33032	4.79566	3.42989	4.18193
BaRT2v18chr1HG010010	chr1H	78370590	78371622	-	-	0.466506	0.914146	0.469635	-	-	-	-2.31213	0.013512	M3	-	-	-	0.549408	0.481934	0.612473	0.504839	0.737326	0.544352	0.972874	0.378143	0.440196	0	0.413974	0.173665	0.610607	0.178179	0.165576	0.461498	0	0.266661	0.0575968	0	0.101063	0.429329	0.794971	0.075786	0.100204	0.121532	0	0.322546	0.204197	0	0.300898	0.0739847
BaRT2v18chr1HG010020	chr1H	78565956	78574108	-	NBS-LRR disease resistance protein homologue;AAA domain-containing protein	0.39149	0.0270279	0.501989	-	-	-	0.054507	0.885428	M6	-	-	-	24.8176	30.2808	17.751	25.9221	22.0669	19.8906	26.8422	22.8764	22.6918	13.5045	30.0931	22.5307	20.6371	38.7835	31.1208	34.9117	19.2981	13.6444	14.3732	7.14079	30.0775	24.2045	21.714	21.5593	14.6938	14.1815	14.265	31.3558	36.045	39.6896	45.7335	32.9604
BaRT2v18chr1HG010040	chr1H	78570612	78575288	-	-				-	-	-			NA	-	-	-	0	0	0	0	0	0	0	0	0	0	0	0	0	1.9447e-05	0	0	0	0	0	0	0	0	0	0	0	0	0	0	0	0	0	0
BaRT2v18chr1HG010030	chr1H	78574643	78576412	-	-				-	-	-			NA	-	-	-	0	0	0	0	0	0	0	0.262351	0	0	0	0	0	0	0.0363445	0	0	0	0	0	0	0	0	0	0	0	0	0	0	0	0	0
BaRT2v18chr1HG010050	chr1H	78635863	78655234	-	-	0.0237234	0.00880962	0.0290433	*	**	*	0.325104	0.418735	M18	HORVU.MOREX.r3.1HG0021130 / HORVU.MOREX.r3.1HG0021150	chr1H:76632141-76633847 / chr1H:76635030-76636619	Disease resistance protein (TIR-NBS-LRR class) / Disease resistance protein (NBS-LRR class) family	7.21388	8.28921	2.49667	4.13135	3.96942	5.13517	5.65792	6.04899	5.65403	3.13973	7.11283	4.53105	6.25511	6.96527	7.66711	4.94867	10.1707	14.0586	8.08543	6.30567	4.64241	4.75561	4.32612	3.25427	2.83128	2.43753	4.78148	7.2881	9.94931	13.7219	4.84211	4.85342
BaRT2v18chr1HG010060	chr1H	78690126	78691948	-	28S ribosomal protein S33, mitochondrial;Mitochondral 37S ribosomal protein S27;Mitochondrial isoform;MRP-S33 domain-containing protein;Putative molybdopterin cofactor sulfurase	0.437868	0.574262	0.48929	-	-	-	-0.284646	0.512128	M2	-	-	-	3.75253	3.16635	4.31325	2.26171	5.02519	2.80819	4.61037	4.35055	2.8609	8.24366	5.59472	3.72992	2.83511	3.69413	6.02045	4.04786	14.4232	33.895	17.7526	21.2268	2.48145	4.41551	3.61022	2.38349	4.44641	6.77558	9.2816	5.92623	4.2158	2.69619	4.88393	3.75517
BaRT2v18chr1HG010070	chr1H	78693974	78701870	-	Coiled-coil domain-containing protein SCD2;Coiled-coil domain-containing protein SCD;coiled-coil domain-containing protein SCD2-like isoform X2;coiled-coil domain-containing protein SCD2-like	0.815969	0.804178	0.59049	-	-	-	0.866119	0.138589	M1	HORVU.MOREX.r3.1HG0021200	chr1H:76658564-76666029	Coiled-coil domain-containing protein SCD2	0.106384	0.0242677	0.00966785	0.148227	0.0312417	0.163209	0.111829	0.0591733	0.143595	0.0364343	0.0592196	0.20812	0.106249	0.164167	0.182294	0.15847	0.191168	0.306155	0.234389	0.366025	0.117543	0.058387	0.123793	0.0453979	0.101094	0.0517899	0.274578	0.275146	0.211847	0.380123	0.177157	0.179554
BaRT2v18chr1HG010080	chr1H	78824131	78829996	-	Na/H antiporter Nhx1;Sodium/hydrogen exchanger;Na H-antiportor	0.00163788	0.452581	0.0295157	**	-	*	0.0411116	0.781565	M0	HORVU.MOREX.r3.1HG0021240	chr1H:76828557-76833429	Sodium/hydrogen exchanger	23.5959	26.1878	26.3006	24.7383	22.8135	22.3891	26.1261	26.0833	33.4442	32.2842	25.6733	27.5619	25.0701	42.1993	44.4023	31.2194	57.1257	68.3944	65.81	29.9164	28.0189	27.258	22.8339	22.2847	23.3482	17.9958	34.3368	42.3023	25.3209	55.2957	35.6436	35.351
BaRT2v18chr1HG010090	chr1H	79251550	79259126	-	Beta-helix-loop-helix transcription factor;Putative anthocyanin transcriptional regulator;BHLH domain-containing protein;Truncated Rc protein;Mutant beta-helix-loop-helix transcription factor;Brown pericarp and seed coat;Transcription factor GLABRA 3;Transcription factor TT8				-	-	-			NA	HORVU.MOREX.r3.1HG0021280	chr1H:77188447-77195774	Transcription factor basic helix-loop-helix	0	0	0	0	0	0	0	0	0	0	0	0	0	0	0	0	0	0	0	0	0	0	0	0	0	0	0	0	0	0	0	0
BaRT2v18chr1HG010100	chr1H	79261969	79263570	-	NAC domain-containing protein				-	-	-			NA	HORVU.MOREX.r3.1HG0021290	chr1H:77198798-77200280	NAC domain protein	0	0	0	0	0	0	0	0	0	0	0	0	0	0	0	0	0	0	0	0.0547625	0	0	0	0	0	0	0	0	0	0	0	0
BaRT2v18chr1HG010110	chr1H	79840806	79853137	-	4-hydroxy-tetrahydrodipicolinate reductase	0.12471	0.59364	0.307375	-	-	-	0.682626	0.0947216	M2	HORVU.MOREX.r3.1HG0021320	chr1H:77775398-77787646	4-hydroxy-tetrahydrodipicolinate reductase	1.20479	1.53378	0.466579	0.904161	1.18606	1.00138	0.832181	0.623669	5.87157	2.77818	3.27163	5.21463	1.85117	3.17843	4.97318	2.66227	25.9182	34.0051	31.6942	18.904	1.48029	1.39131	2.06111	1.29618	2.30224	2.49769	9.35736	4.29331	3.87802	4.88072	2.77329	2.8763
BaRT2v18chr1HG010120	chr1H	79857573	79861750	-	Asparagine--tRNA ligase	0.21305	0.50829	0.514331	-	-	-	0.188052	0.360804	M2	HORVU.MOREX.r3.1HG0021330	chr1H:77792229-77796400	Asparagine--tRNA ligase	6.93715	8.80399	7.2859	8.94004	7.79049	7.13346	7.2689	8.01314	16.2726	10.9581	9.71634	14.1243	8.45759	15.5852	18.1975	13.059	37.5968	43.886	49.9371	33.7806	10.5805	11.072	10.6638	11.4206	11.4083	9.47969	15.5453	14.8304	8.93462	21.0627	12.5199	12.0668
BaRT2v18chr1HG010130	chr1H	79862091	79863193	-	Glutathione transferase	0.0220722	0.339763	0.0971568	*	-	-	0.606253	0.211239	M5	HORVU.MOREX.r3.1HG0021340	chr1H:77796734-77797815	Glutathione S-transferase	0.533442	0.847389	0.385949	0.231195	0	0.134296	0.198053	0.1143	0.791766	1.47474	2.67306	3.65633	1.17359	1.87739	2.13929	1.79547	5.77511	5.13062	7.98421	21.8819	0.372272	0.773632	1.33674	1.26133	1.18119	2.09383	11.8463	2.03858	1.13814	3.69139	4.45489	3.89566
BaRT2v18chr1HG010140	chr1H	79918419	79919416	-	Glutathione transferase	0.0223001	0.559426	0.0269335	*	-	*	-1.03924	0.012922	M0	HORVU.MOREX.r3.1HG0021350	chr1H:77855599-77856691	Glutathione S-transferase	3.16571	3.88837	1.95375	1.80475	3.69827	4.52878	1.90293	2.46841	3.60327	10.1777	4.61759	7.39812	8.75516	3.67614	5.26982	5.1451	4.3405	13.0283	10.3106	23.4457	2.9372	6.27258	7.82353	6.30543	20.0609	17.7353	9.88807	3.56227	3.11579	4.6085	8.13145	3.85341
BaRT2v18chr1HG010150	chr1H	79921192	79923667	-	Glutathione transferase	0.201708	0.865596	0.434476	-	-	-	0.260457	0.558214	M21	HORVU.MOREX.r3.1HG0021360	chr1H:77862233-77864270	Glutathione S-transferase	0.955757	1.16457	0.786031	1.01672	1.23773	0.820474	0.716607	0.687593	0.579105	2.88426	1.38793	2.30662	0.600951	1.84978	1.8701	2.18855	4.73829	11.2107	11.3044	7.41977	1.85784	0.36735	0.834601	0.967698	1.45611	0.760696	12.9611	2.17018	2.30794	2.5021	4.96621	3.66624
BaRT2v18chr1HG010160	chr1H	79929214	79930288	-	Glutathione transferase		0.979045		-	-	-			M5	HORVU.MOREX.r3.1HG0021380	chr1H:77870467-77871514	Glutathione S-transferase	0	0	0	0	0	0	0	0	0.0627659	0	0.111378	0.120224	0	0.154198	0	0.124159	0	0	0.626784	1.37086	0	0	0	0.122466	0	0	0	0.0732185	0.148388	0.0534555	0.0910574	0.145086
BaRT2v18chr1HG010170	chr1H	79980132	79981039	-	Glutathione transferase				-	-	-			NA	HORVU.MOREX.r3.1HG0021390	chr1H:77921120-77922007	Glutathione S-transferase	0	0	0	0	0	0	0	0	0.146102	0	0.129501	0	0.172338	0	0.100558	0.0360962	0.418925	0	0.0419147	0.170857	0.390577	0	0.101757	0	0	0	0	0	0	0	0.25784	0
BaRT2v18chr1HG010180	chr1H	79980146	79981078	-	-				-	-	-			NA	-	-	-	0	0	0	0	0	0	0	0	0	0	0	0	0	0	0	0	0	0	0	0	0	0	0	0	0	0	0	0	0	0	0	0
BaRT2v18chr1HG010190	chr1H	79996226	79997513	-	Glutaredoxin domain-containing protein;Thioredoxin-like fold containing protein				-	-	-			NA	HORVU.MOREX.r3.1HG0021400	chr1H:77937339-77938274	Glutaredoxin	0	0	0	0	0	0	0	0	0.116565	0	0.120937	0	0	0.0573159	0	0.0385104	0.186203	0.0667578	0	0.321501	0	0.018952	0.0361864	0	0.150381	0	0	0	0	0	0	0
BaRT2v18chr1HG010200	chr1H	80165566	80167563	-	-				-	-	-			NA	-	-	-	0	0	0	0	0	0.0733027	0.0553169	0	0	0	0	0	0.108016	0	0	0.0227436	0	0	0	0	0.0674316	0.0223641	0.0427454	0	0.232887	0	0	0	0	0	0	0
BaRT2v18chr1HG010210	chr1H	80165609	80167739	-	L-gulonolactone oxidase				-	-	-			NA	HORVU.MOREX.r3.1HG0021430	chr1H:78111841-78113604	L-gulonolactone oxidase	0.113071	0	0	0	0	0	0	0	0	0	0	0	0	0	0	0	0	0	0	0	0	0	0	0	0	0	0	0	0	0	0	0.0101669
BaRT2v18chr1HG010220	chr1H	80217979	80222864	-	-	0.436526	0.738077	0.483828	-	-	-	0.400966	0.408039	M13	-	-	-	0.104204	0.232212	0.508087	0.303115	0.135372	0.0721438	0.118156	0.0237444	0.199402	0.347303	0.286075	0.230893	0.633932	0.277629	0.315541	0.172038	1.61868	1.45096	0.823464	0.205948	0.258635	0.20627	0.407536	0.0739496	0.215465	0.00911828	0	0.252543	0.476377	0.520857	0.506143	0.823471
BaRT2v18chr1HG010230	chr1H	80402223	80403119	-	-				-	-	-			NA	-	-	-	0	0	0	0	0	0	0	0	0	0	0	0	0	0	0	0	0	0	0	0	0	0	0	0	0	0	0	0	0	0	0	0
BaRT2v18chr1HG010240	chr1H	80480041	80481297	-	-				-	-	-			NA	-	-	-	0	0	0	0	0	0	0	0	0	0	0	0	0	0	0	0	0	0	0	0	0	0	0	0	0	0	0	0	0	0	0	0
BaRT2v18chr1HG010250	chr1H	80492169	80492716	-	-	0.513933	0.709627	0.839634	-	-	-			M0	-	-	-	0	0	0	0.266395	0	1.35823	0	0	0.664763	0.515623	0	0.238795	0.504284	2.06937	3.5628	0.294907	2.07561	1.34868	5.01212	0	0	0.00485232	0.27291	0	1.05045	0	0	0	0	2.30964	0.691921	0
BaRT2v18chr1HG010260	chr1H	80513783	80518180	-	F-box domain-containing protein		0.513402		-	-	-			M1	HORVU.MOREX.r3.1HG0021450	chr1H:78458724-78462093	F-box protein	0.0596251	0	0	0	0	0	0.026753	0.0705027	0.154204	0	0.0481849	0	0.0455517	0.263762	0.0930266	0.0227361	0.162065	0.20908	0	0.356455	0	0	0.0757201	0	0	0	0	0.293561	0.182462	0	0.146949	0.0602731
BaRT2v18chr1HG010270	chr1H	80760896	80762560	-	-				-	-	-			NA	-	-	-	0	0	0	0	0	0	0	0	0	0.355127	0	0	0	0	0	0.061165	0	0.106061	0	0	0	0.0438276	0	0	0	0	0	0	0	0	0	0
BaRT2v18chr1HG010280	chr1H	80786884	80792410	-	-	0.54482	0.283261	0.681627	-	-	-	-0.140665	0.715669	M9	HORVU.MOREX.r3.1HG0021610	chr1H:78733166-78736743	F-box protein	3.01749	3.1296	1.68998	1.85783	1.91989	2.58353	3.18547	2.64552	1.99836	1.26386	2.92936	2.32514	2.62701	3.74641	2.36857	3.81223	2.3866	1.7805	1.78064	1.05412	2.78883	3.05084	3.02376	1.70915	1.37736	2.24753	1.00615	1.4187	3.00057	3.59125	4.55889	5.79361
BaRT2v18chr1HG010290	chr1H	80980764	80981914	-	-	0.476574	0.774144	0.632722	-	-	-	-0.583758	0.199102	M4	-	-	-	1.16897	0.772851	2.24188	1.46456	0.723456	1.04588	0.951594	2.05574	0.807767	1.46167	0.717924	0.752629	2.30654	1.14721	1.4354	0.933604	0.645154	0.982587	0.49981	0.123594	0.569928	0.437731	0.584824	1.35722	0.9552	1.60142	0.655268	1.32845	1.20374	1.64909	1.82661	0.556012
BaRT2v18chr1HG010300	chr1H	81330132	81332282	-	Peroxidase				-	-	-			NA	HORVU.MOREX.r3.1HG0021640	chr1H:79274126-79276328	Peroxidase	0	0	0	0	0	0	0	0	0	0	0	0	0	0	0.0695506	0	0.23696	0	0	0	0	0	0	0	0	0	0	0	0	0	0	0
BaRT2v18chr1HG010310	chr1H	81420715	81425446	-	-	0.506235	0.662649	0.736525	-	-	-	0.254063	0.354745	M7	-	-	-	1.64704	2.11241	2.46786	2.90664	2.72036	2.03081	1.97697	1.86491	2.76767	1.0573	1.38359	1.50914	1.81906	2.75399	3.293	2.07506	4.63417	5.2245	6.76793	3.90649	2.2493	1.17729	1.2539	1.08697	0.449768	1.22321	4.00632	2.71887	2.3278	3.41131	3.41519	2.61978
BaRT2v18chr1HG010320	chr1H	81697527	81699386	-	Peroxidase	0.0768628	0.442018	0.198294	-	-	-	1.13246	0.0184583	M0	HORVU.MOREX.r3.1HG0021690	chr1H:79601102-79602878	Peroxidase	0.573076	0.984971	0.357962	0.758676	0.457039	0.457863	0.214741	0.561356	1.22465	0.536046	1.05625	1.40524	1.10224	0.583952	0.610769	0.846086	1.4939	2.13627	1.44896	3.80582	0.290433	0.362034	0.432083	0.289649	0.466805	0.174336	3.84337	3.96349	1.83075	1.88972	1.0979	1.34509
BaRT2v18chr1HG010330	chr1H	81864672	81867229	-	Peroxidase	8.87642e-21	2.02213e-09	1.08235e-14	**	**	**	0.186994	0.494601	M18	HORVU.MOREX.r3.1HG0021710	chr1H:79840544-79842848	Peroxidase	466.25	434.906	327.098	323.63	353.442	253.197	194.974	302.971	954.065	530.518	665.124	942.701	292.765	453.304	483.645	319.465	286.078	699.484	519.918	256.867	298.655	247.938	387.709	257.308	221.206	243.942	693.343	1526.6	1148.12	1358.8	167.385	163.458
BaRT2v18chr1HG010340	chr1H	81864776	81867181	-	-	1.64949e-08	0.00102892	1.06336e-08	**	**	**	1.19928	0.0011532	M18	-	-	-	1.59042	2.78899	3.72563	1.46541	1.38135	0.197952	0.734812	1.98875	6.82273	4.60742	2.20238	3.9295	0.641674	3.74246	6.62127	1.78815	4.43176	10.5326	5.25579	0.773497	1.45695	1.51248	1.38688	1.09075	0.48834	1.5836	11.3722	15.2658	9.50365	19.5161	2.45798	1.20862
BaRT2v18chr1HG010350	chr1H	82129230	82130810	-	Peptidylprolyl isomerase	0.0723272	0.139474	0.647046	-	-	-	-3.48936	1.02464e-05	M0	-	-	-	1.11912	0.254964	0.282461	0.699629	0	0.0441417	0.34199	0.456034	0.0966038	0	0	0.0771877	0.0151795	0.0316736	0.0294519	0.0798296	0	0	0.0539381	0.148262	0.141879	0	0.0300057	0.141375	0.327173	0	0	0	0	0	0	0.107554
BaRT2v18chr1HG010360	chr1H	82129238	82130868	-	-				-	-	-			NA	-	-	-	0	0	0	0.160478	0	0	0.0559018	0	0	0	0	0	0	0	0	0	0	0	0	0	0	0	0	0	0	0	0	0	0	0	0	0
BaRT2v18chr1HG010370	chr1H	82131556	82133663	-	-	0.244176	0.675408	0.430911	-	-	-	1.15152	0.000680798	M15	-	-	-	0.37467	0.532242	0.633693	0.460876	0.75384	0.69907	0.520172	0.463854	0.678821	0.721809	0.710255	0.599447	0.507793	0.92236	1.07492	0.876867	0.392461	0.222455	0.265295	0.109424	0.3488	0.294398	0.371813	0.431017	0.302396	0.37493	0	0.580419	0.996035	0.49013	0.533972	0.895548
BaRT2v18chr1HG010380	chr1H	82136656	82143930	-	Elongator complex protein 2;Nucleotide binding protein, putative;Guanine nucleotide-binding protein, beta subunit	0.355455	0.607069	0.765871	-	-	-	1.08281	0.00166381	M1	HORVU.MOREX.r3.1HG0021770	chr1H:80049753-80054188	Elongator complex protein 2	0.578008	0.636354	0.84778	0.454092	0.175582	0.43448	0.600074	0.615934	2.92016	0.863292	1.36585	2.38299	0.729971	2.48852	2.77809	1.48373	7.40454	9.26077	11.0645	5.21551	0.797584	0.807563	0.915986	0.635426	0.956591	0.478898	3.18595	2.11389	1.50795	3.07454	1.1977	1.11355
BaRT2v18chr1HG010390	chr1H	82249538	82256459	-	-	0.374585	0.739991	0.784077	-	-	-			M2	-	-	-	0.0154163	0	0	0	0	0	0	0	0	0.0132137	0	0.00765337	0.0225426	0.00785005	0	0.00396143	0.554223	0.202595	0.568352	0.225297	0	0	0.0111687	0.00389046	0.0501721	0.0150125	0	0.018701	0.0283779	0.0308775	0	0.00762919
BaRT2v18chr1HG010400	chr1H	82256556	82258363	-	Metallopeptidase M24 family protein isoform 1;Xaa-Pro dipeptidase;xaa-Pro dipeptidase-like				-	-	-			NA	-	-	-	0	0	0	0	0	0	0	0	0	0	0	0	0	0	0	0	0	0	0	0	0	0	0	0	0	0	0	0	0	0	0	0
BaRT2v18chr1HG010410	chr1H	82277821	82279555	-	Glycosyltransferase		0.741837		-	-	-			NA	HORVU.MOREX.r3.1HG0021800	chr1H:80614563-80616271	Glycosyltransferase	0	0	0	0	0	0.0124032	0	0.0528347	0.0135125	0	0	0.0647924	0	0.106345	0.0494513	0	0.0518065	0.0232377	0.377636	1.64452	0	0.0131843	0	0	0	0	0	0	0	0	0	0.206428
BaRT2v18chr1HG010420	chr1H	82320774	82322155	-	C2 domain-containing protein				-	-	-			NA	HORVU.MOREX.r3.1HG0021810	chr1H:80657723-80658945	Calcium-dependent lipid-binding (CaLB domain) family protein	0	0	0	0	0	0	0	0	0	0	0	0	0	0	0	0	0	0	0	0	0	0	0	0	0	0	0	0	0	0	0	0
BaRT2v18chr1HG010430	chr1H	82416812	82418153	-	Tuftelin-interacting protein 11;G-patch domain-containing protein;GCFC domain-containing protein				-	-	-			NA	HORVU.MOREX.r3.1HG0021840	chr1H:80798472-80799563	Tuftelin interacting protein 11 domain containing protein	0	0	0	0	1.23115e-06	0	0	0	0	0	0	0	0	0	0	0	0	0	0	0	0	0	0	0	0	0	0	0	0	0	0	0
BaRT2v18chr1HG010440	chr1H	82418779	82430376	-	-	0.184907	0.618557	0.354833	-	-	-	0.115257	0.683739	M1	HORVU.MOREX.r3.1HG0021830	chr1H:80769044-80780309	SKP1-like protein 4	10.2174	9.52518	11.7543	8.93684	8.62432	8.19395	9.57282	11.7768	17.1156	14.0196	8.9718	17.4873	9.3765	19.5244	22.204	13.3179	42.7727	35.7685	42.3412	22.4663	13.0308	10.698	10.4287	11.1943	9.85776	7.24524	8.16962	19.8537	13.3745	21.1336	18.1964	15.1806
BaRT2v18chr1HG010450	chr1H	82465017	82466349	-	Tuftelin-interacting protein 11;G-patch domain-containing protein;GCFC domain-containing protein				-	-	-			NA	-	-	-	0	0	0	0	0.0705113	0	0	0	0	0	0	0	0	0	0	0	0.071338	0	0	0	0	0.108916	0	0	0	0	0	0	0	0	0	0
BaRT2v18chr1HG010460	chr1H	82466500	82470307	-	NPH3 domain-containing protein	0.559232	0.713197	0.874388	-	-	-	1.49175	0.0442594	M0	-	-	-	0	0.0502135	0	0	0.13367	0	0.0857182	0.0932495	0.0548685	0	0.0417404	0.0898555	0.0202654	0.183715	0.128689	0.0894489	0.156968	0.26016	0.134047	0	0.111825	0.0755137	0.00756581	0.0357088	0.114068	0.0734575	0	0	0.00792078	0.034842	0.151063	0.0370186
BaRT2v18chr1HG010470	chr1H	82470329	82470535	-	-				-	-	-			NA	-	-	-	0	0	0	0	0	0	0	0	1.29995	0	0	0	0	0	0.607221	0	0	0	0	0	0.629488	0	0	0	0	0	0	0	0	0	0	0
BaRT2v18chr1HG010480	chr1H	82586146	82594908	-	PWWP domain-containing protein;Actin cytoskeleton-regulatory complex protein PAN1-like isoform X1	0.487291	0.465102	0.316651	-	-	-	0.636217	0.000301393	M1	HORVU.MOREX.r3.1HG0021870 / HORVU.MOREX.r3.1HG0021870	chr1H:80925344-80934233 / chr1H:80925344-80934233	Serine/threonine-protein kinase ATM / Serine/threonine-protein kinase ATM	4.45302	4.23314	2.99611	4.43443	4.93335	5.2069	6.11131	6.65841	6.68884	1.14896	4.66926	7.51619	4.7524	8.58361	11.0716	7.6965	10.0656	10.3082	14.0352	9.38282	4.7493	5.6526	4.96174	4.18502	5.27329	4.69766	4.28397	8.00852	7.2753	10.4983	10.5015	7.72283
BaRT2v18chr1HG010490	chr1H	82659819	82662119	-	-	0.547263	0.826622	0.554034	-	-	-	-0.411373	0.110105	M4	HORVU.MOREX.r3.1HG0021880	chr1H:81005741-81008634	SKP1-like protein 4	2.73207	2.53417	2.48184	2.29006	2.40439	3.38748	2.77077	1.98758	2.62495	1.03999	1.60254	2.396	1.82122	2.43297	2.24756	2.2496	1.86173	3.0846	2.68847	0.850257	2.18095	2.53048	2.01348	2.51297	1.37519	1.72658	0.286314	2.21091	1.70124	2.1717	5.08508	3.14498
BaRT2v18chr1HG010500	chr1H	82681337	82682531	-	-				-	-	-			NA	-	-	-	0	0	0	0	0	0	0.0561776	0	0	0	0	0	0	0.297314	0.0460493	0.0249574	0.0724642	0	0.0280615	0.115534	0.0738774	0	0.0468999	0.0983524	0.121915	0.02366	0	0	0	0.0215535	0	0
BaRT2v18chr1HG010510	chr1H	82684280	82692788	-	-	0.668379	0.935508	0.197782	-	-	-	0.102541	0.703887	M7	-	-	-	2.72746	3.08964	2.01001	3.38232	2.52117	2.22159	3.49351	2.45666	3.29875	1.23392	2.00151	2.65021	1.93463	3.75138	5.07169	2.8811	8.31519	5.35185	8.9692	4.04283	3.33425	2.84525	1.63971	2.62195	1.53504	1.28903	2.37313	4.47044	3.75108	5.76611	4.64514	3.01511
BaRT2v18chr1HG010520	chr1H	82846415	82847788	-	-	3.12904e-08	0.14957	4.84029e-05	**	-	**	-0.667702	0.00239596	M25	-	-	-	49.2563	64.1775	95.5275	66.412	216.734	118.648	82.2207	55.0726	43.6384	43.7705	26.9948	52.7234	22.825	50.8419	90.7905	44.2235	956.654	772.649	745.341	869.283	294.873	387.584	258.797	316.697	504.965	463.32	354.186	64.576	51.5722	111.338	75.0779	117.656
BaRT2v18chr1HG010530	chr1H	82972060	82973452	-	-	1.13273e-06	0.345234	0.000170574	**	-	**	-1.26709	0.000374019	M25	-	-	-	22.9211	28.7011	83.4232	33.7157	119.03	53.2986	30.0843	19.9703	19.3357	20.7395	18.4359	34.5508	9.43425	25.8328	36.3234	35.1991	464.741	278.067	324.483	499.876	122.979	250.76	104.121	139.112	217.558	221.417	209.005	31.9441	21.9428	51.6427	59.511	99.4884
BaRT2v18chr1HG010540	chr1H	83041302	83041545	-	-				-	-	-			NA	-	-	-	0	0	0	0.588512	0	2.19921	0	0	0	0	0	0	0	0	0	0	0	0	0	0	0	0	0	0	0	0	0	0	0	0	0	0
BaRT2v18chr1HG010550	chr1H	83042906	83045230	-	-	0.0853376	0.488994	0.228711	-	-	-	-1.19548	0.00899812	M10	-	-	-	1.68192	1.24843	1.13431	1.12651	0.670736	1.0023	1.78356	1.67368	0.461964	0.234644	0.635061	0.627492	0.672728	0.90891	0.703219	0.628005	0.465428	0.931787	0.907271	0.0715118	0.925642	0.807148	0.617556	1.15728	0.94023	0.99072	0	1.18578	0.639931	1.36283	1.00298	0.862121
BaRT2v18chr1HG010560	chr1H	83043266	83045426	-	O-glucosyltransferase rumi homolog;CAP10 domain-containing protein;Lipopolysaccharide-modifying protein;Protein O-glucosyltransferase 1;Protein glucosyltransferase	0.236738	0.688855	0.515842	-	-	-	-0.919453	0.00105547	M3	HORVU.MOREX.r3.1HG0021980	chr1H:81357754-81359921	O-glucosyltransferase rumi	2.91105	2.97078	4.63562	4.09699	3.01964	4.62112	3.10602	5.80619	0.92798	1.67515	1.05224	1.12217	2.64494	1.76377	2.61799	1.16373	2.36903	2.22401	1.20619	0.45645	4.0975	3.63298	2.52566	2.72508	5.31152	4.30366	1.16124	2.2245	1.60561	2.18194	3.4283	1.52075
BaRT2v18chr1HG010570	chr1H	83139618	83139900	-	-				-	-	-			NA	-	-	-	0	0	0	0	0	0	0	0	0	0	0	0	0	0	0	0	0	0	0	0	0	0	0	0.841771	0	0	0	0	0	0	0	0
BaRT2v18chr1HG010580	chr1H	83140515	83141044	-	-				-	-	-			NA	-	-	-	0	0	0	0	0	0	0	0	0	0	0	0	0	0	0	0	0.0720432	0	0.164058	0	0	0	0	0	0	0	0	0	0	0	0	0
BaRT2v18chr1HG010590	chr1H	83157812	83164283	-	Cullin-1;Cullin 1-like protein B	0.0753089	0.63826	0.346516	-	-	-	0.370434	0.0362876	M13	HORVU.MOREX.r3.1HG0022060	chr1H:81463863-81470266	Cullin-1	10.9525	10.9824	13.6131	14.6771	11.3486	10.1992	12.8178	10.9417	21.2502	8.77269	11.4863	18.819	11.8981	24.5933	26.3459	17.3673	47.6417	43.3227	58.6561	33.0754	16.2999	14.257	11.4311	11.6862	12.2363	9.82984	12.0196	22.0546	15.537	28.1134	20.1589	18.8355
BaRT2v18chr1HG010600	chr1H	83182367	83189970	-	Cullin-1	0.236294	0.865596	0.727951	-	-	-	0.0634843	0.767454	M24	HORVU.MOREX.r3.1HG0022070	chr1H:81488332-81495981	Cullin-1	20.7898	20.4814	26.3025	26.4289	19.2931	19.548	26.0683	18.7899	29.5704	39.7559	19.9375	25	20.3367	35.189	36.3464	26.5224	42.1134	41.4882	50.0212	27.2416	27.3535	25.27	18.832	22.4996	19.4684	13.6243	35.2661	35.0972	24.388	38.0441	31.2365	26.5105
BaRT2v18chr1HG010610	chr1H	83699652	83711017	-	Putative serine/threonine-protein phosphatase 2A regulatory subunit B'' subunit TON2;Discordia 1;Serine/threonine-protein phosphatase 2Aregulatory subunit B'' subunit gamma	0.118889	0.618557	0.263031	-	-	-	0.14543	0.592853	M17	HORVU.MOREX.r3.1HG0022090	chr1H:82028514-82039694	Serine/threonine-protein phosphatase 2A regulatory subunit B	6.4005	7.02435	10.7227	8.6639	8.28592	6.81922	9.61753	6.78394	10.6381	5.62054	6.94945	9.18887	6.83421	11.8109	13.021	9.06626	18.9022	18.1665	25.8749	15.4516	9.68854	7.94312	5.8938	7.22925	6.67901	7.1975	7.81763	11.6936	8.05397	12.8288	10.4816	11.4477
BaRT2v18chr1HG010620	chr1H	83954898	83956299	-	Protein phosphatase				-	-	-			NA	HORVU.MOREX.r3.1HG0022100	chr1H:82283979-82285178	Protein phosphatase 2c, putative	0	0	0	0	0	0	0	0.187676	0	0	0.139928	0	0	0.0171886	0	0	0	0	0	0.0482475	0	0	0	0	0.067642	0	0	0	0	0	0	0
BaRT2v18chr1HG010630	chr1H	83973717	83974215	-	-	0.469709	0.848867	0.721321	-	-	-	0.510754	0.343382	M11	-	-	-	0.982103	1.02534	0.0741589	1.26136	5.26216	2.10788	1.46759	3.58453	4.86595	1.45444	1.64833	4.88028	7.4235	2.09005	1.31509	3.4319	0	4.27857	0.277556	1.51996	0.4078	0.415222	2.3603	1.74902	6.83565	1.75021	0	0.722859	0.401057	3.20886	5.95375	2.8123
BaRT2v18chr1HG010640	chr1H	84017864	84027741	-	Anaphase-promoting complex subunit 7;Tetratricopeptide repeat (TPR)-containing protein isoform 1;Anaphase promoting complex subunit, putative;Putative acetyltransferase A, auxiliary subunit	0.476574	0.447591	0.692921	-	-	-	0.108905	0.703795	M6	HORVU.MOREX.r3.1HG0022120	chr1H:82366166-82375686	Anaphase-promoting complex subunit 7	2.7476	2.76471	3.07757	3.46636	3.00055	2.80985	3.52505	3.62012	4.51245	4.33797	2.8002	3.52556	2.54133	4.22571	4.94185	4.05623	4.87467	6.38374	8.2994	2.27978	3.67561	2.97791	2.61796	3.0922	2.98188	3.07921	2.78892	4.75437	1.86773	4.0419	3.62975	3.39307
BaRT2v18chr1HG010650	chr1H	84373891	84374129	-	-				-	-	-			NA	-	-	-	0	0	0	0	0	0	0	0	0	0	0	0	0	0	0	0	0	0	0	0	0	0	0	0	0	0	0	0	0	0	0	0
BaRT2v18chr1HG010660	chr1H	84530628	84531318	-	-				-	-	-			NA	-	-	-	0	0	0	0.0639294	0.0446389	0	0	0.135643	0.233868	0.153543	0.0839566	0	0.0441511	0	0.0456656	0.0925221	0.224082	0.0492277	0.516689	0	0	0	0.0872864	0	0	0	0	0	0.367895	0	0	0
BaRT2v18chr1HG010670	chr1H	84538337	84538584	-	-				-	-	-			NA	-	-	-	2.07271	0	0	0	0	0	0	0	0.389251	0	0	0	0	0	0	0	0	0	2.23329	0	0	0	0.504099	0	0	5.26587	0	0	0	0	0	0
BaRT2v18chr1HG010680	chr1H	84538966	84539200	-	-				-	-	-			NA	-	-	-	0	0	0	0	0	0	0	0	0	0	0	0	0	0	0	0	0	0	0	0	0	0	0	0	0	0	0	0	0	0	0.568148	0
BaRT2v18chr1HG010690	chr1H	84540402	84540625	-	-				-	-	-			NA	-	-	-	0	0	0	0	0.587214	1.15364	0	0	1.24187	0	0	0	1.12367	2.97282	0.564302	0.586901	0	0	0.690119	0	1.24013	0.614493	0	0	0	0	0	0.482973	0	0	0	0
BaRT2v18chr1HG010700	chr1H	84738916	84748528	-	NBS-LRR disease resistance protein homologue	0.0735973	0.626878	0.341593	-	-	-	0.283232	0.180826	M9	HORVU.MOREX.r3.1HG0022330 / HORVU.MOREX.r3.1HG0022340	chr1H:83087704-83092353 / chr1H:83095300-83095683	Disease resistance protein (NBS-LRR class) family / carboxylate clamp-TPR protein (DUF1685)	5.79783	5.47705	3.95712	6.55065	4.53051	5.35566	7.67891	4.58663	8.78309	4.36469	4.30339	5.11925	4.87878	11.311	10.8664	8.04065	6.47211	6.37012	5.52734	2.43168	9.01012	7.16975	5.19954	5.69277	5.29223	3.38424	3.3942	6.25106	6.10518	9.11478	7.65102	5.33174
BaRT2v18chr1HG010710	chr1H	84748580	84760537	-	Pyridoxal phosphate homeostasis protein	0.133023	0.621854	0.432801	-	-	-	-0.230187	0.084509	M3	HORVU.MOREX.r3.1HG0022350	chr1H:83097750-83108698	Proline synthase co-transcribed bacterial	37.4616	32.4073	35.5293	36.7769	35.1737	35.7426	40.7728	34.2255	50.2509	57.4207	32.0895	44.6181	36.4433	51.113	41.7653	44.3091	41.3138	37.0524	50.3438	26.7125	40.4961	43.105	45.2408	41.4447	36.9481	38.3162	30.8239	35.8708	30.0707	41.489	46.9503	32.7172
BaRT2v18chr1HG010720	chr1H	84764985	84768145	-	-	0.741234	0.903738	0.608541	-	-	-	-0.687194	0.18586	M0	HORVU.MOREX.r3.1HG0022360	chr1H:83113352-83116297	transmembrane protein, putative (DUF247)	0.162846	0.260216	0.137414	0.39817	0.0945676	0.11006	0.162772	0.247357	0.144468	0.109533	0.085807	0.20086	0.215702	0.13121	0.275534	0.110284	0.489987	0.815871	0.785736	0.544509	0.0590466	0.211538	0.280756	0.141086	0.081587	0.0656418	0	0.141006	0.147058	0.309964	0.245448	0.159238
BaRT2v18chr1HG010730	chr1H	84851146	84852739	-	-	0.550339	0.814301	0.674863	-	-	-	0.0691127	0.895707	M1	HORVU.MOREX.r3.1HG0022400 / HORVU.MOREX.r3.1HG0022430	chr1H:83229578-83230420 / chr1H:83297136-83298678	RING/U-box superfamily protein, putative / RING/U-box superfamily protein, putative	1.55001	1.96469	3.99579	1.39579	6.39894	1.57948	1.85092	3.10486	2.28768	3.0314	1.6073	3.28582	0.997152	2.66719	2.88699	1.73567	9.52412	11.7078	14.6845	7.62527	2.47185	2.13051	1.00844	1.47044	1.24125	1.24089	13.2909	3.11173	2.17231	4.85557	3.26608	3.77908
BaRT2v18chr1HG010740	chr1H	84851986	84853646	-	-				-	-	-			NA	-	-	-	0	0	0	0	0	0	0	0	0	0	0	0	0	0	0	0	0	0	0	0	0	0	0	0	0	0	0	0	0	0	0	0
BaRT2v18chr1HG010750	chr1H	85125709	85136996	-	Chromatin-remodeling complex ATPase;Putative chromatin-remodeling factor family	0.247882	0.84805	0.326947	-	-	-	0.33783	0.0244818	M7	HORVU.MOREX.r3.1HG0022440	chr1H:83456192-83466831	Chromatin remodeling factor, putative	7.09214	8.61574	8.23911	9.35605	6.78569	7.13803	9.43735	6.31118	12.9876	6.60281	8.74096	10.2929	8.3073	14.0208	15.2685	10.5026	23.8618	22.2701	29.1669	11.4003	9.95881	8.96936	6.96904	7.18493	7.37354	5.1161	4.30308	12.4076	10.2602	16.6782	14.1338	10.2948
BaRT2v18chr1HG010760	chr1H	85137626	85142202	-	Double-stranded RNA-binding protein 2;double-stranded RNA-binding protein 2-like;double-stranded RNA-binding protein 2-like isoform X1;Putative double-stranded RNA-binding protein 2;Double-stranded-RNA-binding protein 5;Double-stranded RNA-binding domain;Dsrm domain-containing protein;Double stranded RNA binding protein 3	0.713623	0.677466	0.611099	-	-	-	0.147162	0.527418	M0	HORVU.MOREX.r3.1HG0022450	chr1H:83468553-83472964	Double stranded RNA binding protein 3	4.51917	4.47206	3.29769	5.17559	4.32746	3.47259	4.9527	4.23021	8.07415	1.72099	5.7521	6.81052	5.18194	8.33063	7.30459	7.37366	17.0783	13.6086	18.8948	12.1148	4.87896	4.22105	4.08327	4.46717	3.33861	3.29991	3.72253	8.6241	6.47658	9.62099	6.88103	5.66993
BaRT2v18chr1HG010770	chr1H	85348578	85348884	-	-				-	-	-			NA	-	-	-	0.641765	0	2.30577	0.347685	0	0	0	0	0	0	0.293493	0.649281	0	0	0	0	0	0	0	2.00764	0	0	0	0	0	0	0	1.77834	0	0	0	0
BaRT2v18chr1HG010780	chr1H	85482099	85488594	-	Protein TRANSPORT INHIBITOR RESPONSE 1;F-box domain	0.220339	0.584296	0.303769	-	-	-	-0.0984553	0.596479	M6	HORVU.MOREX.r3.1HG0022460 / HORVU.MOREX.r3.1HG0022460	chr1H:83811130-83816476 / chr1H:83811130-83816476	Transport inhibitor response 1 / Transport inhibitor response 1	14.3497	15.0433	12.1853	14.7442	17.8318	16.0915	17.1245	17.108	20.0602	11.4445	15.4562	15.8044	14.4495	17.801	19.7123	20.7628	18.6652	29.3108	37.7081	20.8151	14.5808	13.8568	13.8198	12.8778	11.5143	11.3165	12.5056	16.8583	16.6694	22.5743	16.013	17.1272
BaRT2v18chr1HG010790	chr1H	85895630	85912130	-	ATP-dependent DNA helicase	0.561795	0.778363	0.707247	-	-	-	0.173666	0.586534	M7	HORVU.MOREX.r3.1HG0022490	chr1H:84219848-84235662	ATP-dependent RNA helicase DeaD	1.13177	1.22158	0.629701	1.07914	0.531425	0.982935	1.23112	1.03124	1.55989	0.939819	1.19208	1.39767	0.978646	2.00922	2.01969	1.6237	2.45054	2.83565	3.02014	1.47601	1.2782	0.997415	0.752535	0.996513	1.15865	1.17899	1.10544	1.73984	1.52255	2.86088	1.83111	1.30866
BaRT2v18chr1HG010800	chr1H	86097683	86107594	-	Soluble starch synthase 3, chloroplastic/amyloplastic	0.00642661	0.0775529	0.0529257	**	-	-	0.260228	0.359912	M20	HORVU.MOREX.r3.1HG0022500	chr1H:84426007-84435125	Starch synthase family protein	0	0	0	0.0181419	0.0211616	0	0	0	0.0149492	0	0.0100008	0.00717338	0.00704271	0.0073577	0.0205414	0.0148522	0	0.0304511	0.0167796	0	0.014701	0.00729544	0.0453635	0.0072928	0.0253211	0	0	0	0.0118215	0.0482385	0.0181869	0.0164537
BaRT2v18chr1HG010810	chr1H	86159738	86165368	-	Lipoyl-binding domain-containing protein	0.515546	0.717905	0.15303	-	-	-	-1.52604	0.00968345	M0	-	-	-	0.4404	1.26456	0.196881	0.526781	0.376832	0.203156	0.497817	0.122782	0.0823134	0.0896071	0.362994	0.247438	0.500998	0.210469	0.430929	0.311321	0.339262	0.993766	1.30252	0.288642	0.236225	0.472953	0.0994751	0.00881764	0	0.157061	0	0.402634	0.468976	0.703104	0.835329	0.412038
BaRT2v18chr1HG010820	chr1H	86438300	86440328	-	HMA domain-containing protein;heavy metal-associated isoprenylated plant protein 35;Glycine-rich cell wall structural protein 1.8-like	0.0300311	0.797234	0.168027	*	-	-	-1.04424	3.78156e-05	M15	HORVU.MOREX.r3.1HG0022530	chr1H:84867301-84868987	Heavy metal transport/detoxification superfamily protein	9.95039	13.1934	11.6594	7.88906	8.48473	8.77153	11.7433	9.61199	3.28819	8.81882	6.08734	3.98732	2.3462	5.64633	10.4182	3.4008	2.52128	5.33024	2.61812	1.22654	7.40918	3.97083	3.27841	3.9537	2.9753	4.7598	3.87301	5.94514	6.52426	8.12514	3.15557	1.66169
BaRT2v18chr1HG010830	chr1H	86440774	86441127	-	RNase H domain-containing protein				-	-	-			NA	HORVU.MOREX.r3.1HG0022540	chr1H:84869446-84869997	Ribonuclease H-like superfamily protein	0	0	0	2.13697	0	0.782568	0	0	0	0	1.28307	0.403221	0	0	0	0	0	0	0	0	0.590638	0.824281	0.581656	0	0	1.1753	0	0	0	1.20459	0	0
BaRT2v18chr1HG010840	chr1H	86478492	86479730	-	Protein kinase domain-containing protein	0.497628	0.801393	0.573611	-	-	-	-0.207705	0.459783	M26	HORVU.MOREX.r3.1HG0022550	chr1H:84907504-84908448	Kinase-like	0.157535	0.152007	0	0.0993646	0.406176	0.801972	0.0590258	0.159225	0	0.117851	0	0	0	0.100335	0.373086	0.0606682	0	0.105168	0	0.243784	0.119702	0	0.209024	0.119455	0.315916	0.134181	0	0	0	0.122168	0	0
BaRT2v18chr1HG010850	chr1H	86502967	86504215	-	Protein kinase domain-containing protein				-	-	-			NA	HORVU.MOREX.r3.1HG0022560	chr1H:84931836-84932789	Kinase-like	0	0	0	0	0	0	0	0	0	0	0	0.15489	0	0	0	0.0400349	0	0	0	0	0	0	0	0	0	0	0	0	0	0	0	0
BaRT2v18chr1HG010860	chr1H	86510590	86511807	-	-				-	-	-			NA	-	-	-	0	0	0	0	0	0	0	0	0.0834295	0	0	0	0	0	0	0	0	0	0.129806	0	0	0	0	0	0	0	0	0	0	0	0	0
BaRT2v18chr1HG010870	chr1H	86510746	86511789	-	thaumatin-like protein isoform X1;Thaumatin-like protein (Fragment);Thaumatin				-	-	-			NA	HORVU.MOREX.r3.1HG0022570	chr1H:84939526-84940661	Pathogenesis-related thaumatin family protein	0	0	0	0	0	0.0933293	0	0	0	0	0	0.115311	0	0	0	0.0595487	0.636103	0.412993	0.314609	0.550588	0	0.0746925	0.167876	0	0	0.0282353	0	0	0	0	0	0.143203
BaRT2v18chr1HG010880	chr1H	86755522	86758204	-	Indole-2-monooxygenase;Putative ferulate 5-hydroxylase;Indolin-2-one monooxygenase	0.0708971	0.460471	0.384118	-	-	-	2.35907	0.0169019	M1	-	-	-	0.0132281	0.165931	0	0	0	0	0.0925475	0	1.08223	0.169818	0.292702	0.446667	0	0.970314	2.28106	0.24461	2.84931	2.65027	1.71504	6.89565	0.0268486	0	0	0.0668271	0	0	2.30584	0.566516	2.97536	2.78352	0.252749	0.69321
BaRT2v18chr1HG010890	chr1H	86929460	86932051	-	Methenyltetrahydrofolate cyclohydrolase	0.0214467	0.528968	0.242887	*	-	-	-0.406059	0.000151041	M3	HORVU.MOREX.r3.1HG0022660	chr1H:85373220-85375911	Bifunctional protein FolD	74.5426	77.5629	68.8744	75.7759	75.7532	76.9324	73.3985	68.4961	68.7073	56.2488	62.009	67.1984	73.6537	73.3675	78.4918	69.779	81.0998	86.5491	81.9658	83.7877	73.9755	74.4931	66.9454	78.1346	71.6123	67.585	62.5855	75.8563	66.4386	80.919	63.6158	63.1262
BaRT2v18chr1HG010900	chr1H	86932562	86936514	-	Histidine--tRNA ligase;Histidine--tRNA ligase, cytoplasmic	0.10479	0.703966	0.396449	-	-	-	0.552125	0.033188	M2	HORVU.MOREX.r3.1HG0022680	chr1H:85376498-85380255	Histidine--tRNA ligase	1.5079	1.77594	0.906936	1.62774	1.51043	1.69167	1.58882	1.92561	5.07211	0.981462	3.03434	3.67724	2.24218	4.70549	5.14836	3.00044	10.9336	9.32985	16.5715	9.90291	2.04348	2.98636	2.77686	2.7617	3.48728	3.07329	3.0179	4.1114	3.16242	5.10101	2.91611	2.83019
BaRT2v18chr1HG010910	chr1H	87259200	87262841	-	-	0.456207	0.909697	0.0960997	-	-	-	0.260153	0.590158	M0	-	-	-	0	0.179375	1.57561	0.15685	0.305614	5.93573	0	1.90518	0.0321457	0	0.285171	0	0.242645	0	0.733413	0.508644	0.154035	0.165359	0.463533	0.558109	0.125189	0.0940285	0.119494	0.313606	1.08779	1.20597	0	0	0.177311	0.082109	0.777121	0.152886
BaRT2v18chr1HG010920	chr1H	87263790	87264935	-	Desiccation-related protein PCC13-62;Desiccation-related protein like;desiccation-related protein PCC13-62 isoform X2				-	-	-			NA	HORVU.MOREX.r3.1HG0022700	chr1H:85707524-85708649	Desiccation-related protein PCC13-62	0.0653111	0.126038	0	0	0	0.206242	0.0652492	0.0439861	0	0	0	0.15138	0	0	0	0.0447093	0	0	0	0	0	0	0.0840198	0	0	0	0	0	0	0	0.065605	0.27958
BaRT2v18chr1HG010930	chr1H	87265628	87268082	-	40S ribosomal protein S4	0.00329223	0.210086	0.308599	**	-	-	0.249633	0.174475	M2	-	-	-	37.3143	39.2859	39.3459	28.6679	36.6056	36.0157	33.819	35.9911	112.109	73.7734	77.1415	117.665	50.3135	85.1334	114.17	83.2654	467.574	555.625	628.232	591.164	44.4407	62.5146	80.4329	67.3454	127.826	115.508	157.138	103.165	64.2585	121.664	71.0612	82.6518
BaRT2v18chr1HG010940	chr1H	87333059	87334310	-	-	0.355425	0.708524	0.596563	-	-	-			M0	-	-	-	0.0194326	0.0375013	0	0.254926	0.114511	0	0.0582492	0.0982108	0.281925	0.332298	0.0895283	0.0386047	0	0.198026	0.073635	0.0798268	2.8565	5.76003	0.785741	1.33255	0.0984443	0.0982208	0.093761	0.0982327	0.233812	0.170248	0	0.564989	0.143026	0.275584	0.117156	0.153612
BaRT2v18chr1HG010950	chr1H	87459101	87461661	-	TD and POZ domain-containing protein 3 (Fragment);TRAF transcription factor (Fragment);Orphans transcription factor (Fragment);BTB/POZ and MATH domain-containing protein 2;BTB domain-containing protein	0.020096	0.767547	0.0329463	*	-	*	-0.0909528	0.797347	M0	HORVU.MOREX.r3.1HG0022760	chr1H:85903141-85905287	BTB/POZ/MATH-domain protein	3.01406	4.01251	5.52113	3.1198	2.6403	2.13626	3.25364	3.50546	3.08893	4.23295	2.77811	4.22625	2.81784	6.40483	8.55128	5.46337	2.54454	2.64037	4.97703	3.64289	3.43238	2.96472	2.80026	3.48606	1.69642	3.24805	4.30884	5.07815	4.17875	10.2382	5.86533	4.20603
BaRT2v18chr1HG010960	chr1H	87465568	87467780	-	Rubber elongation factor protein (REF)	0.00588957	0.931302	0.0104101	**	-	*	0.429885	0.05485	M5	HORVU.MOREX.r3.1HG0022780	chr1H:85909276-85911562	Rubber elongation factor protein, putative	47.8586	46.6841	75.3532	55.8169	56.094	44.3835	43.9393	45.2972	81.905	53.2315	65.4105	79.923	55.4535	96.2516	95.6985	74.7437	503.693	254.784	601.736	654.612	48.9475	76.5749	61.731	60.8447	66.4616	45.4666	102.435	109.645	79.7933	102.762	97.5145	92.5252
BaRT2v18chr1HG010970	chr1H	87662689	87667671	-	AIG1-type G domain-containing protein;Translocase of chloroplast 159, chloroplastic	0.510051	0.617903	0.521334	-	-	-	-0.0719808	0.873502	M23	-	-	-	11.0955	10.1852	3.65331	13.8135	7.74119	10.6364	12.7311	10.5887	25.8883	3.50469	9.13333	14.2618	13.0505	23.0419	18.9541	18.0666	22.4545	20.6931	33.6637	8.53203	20.1004	19.8377	15.0541	20.2273	16.9607	14.1292	4.67326	11.8175	9.18388	19.2628	17.9173	8.40879
BaRT2v18chr1HG010980	chr1H	87760831	87765834	-	AIG1-type G domain-containing protein;Translocase of chloroplast 159, chloroplastic	0.222323	0.584221	0.461791	-	-	-	0.233898	0.62571	M0	-	-	-	0.817083	0.000825353	0.882588	1.63598	0.889313	0.00257069	1.213	0.00085764	0.89479	0.00419801	3.17746	2.28588	2.61411	1.6717	2.42014	2.20588	3.77547	2.82099	0.936274	2.98722	1.33657	1.9129	3.22537	0.00172165	1.81068	1.60296	0.00647929	2.7377	2.71833	0.783183	0.953391	3.19846
BaRT2v18chr1HG010990	chr1H	88109821	88112879	-	Xylosyltransferase 1-like protein (Fragment);Beta-glucuronosyltransferase GlcAT14B;Beta-glucuronosyltransferase GlcAT14B-like;Core-2/I-branching beta-16-N-acetylglucosaminyltransferase family protein;Glycosyl transferase, family 14	0.625444	0.304695	0.136175	-	-	-	-0.000814386	0.996792	M0	HORVU.MOREX.r3.1HG0022860	chr1H:86332343-86335157	Xylosyltransferase 1	3.70275	4.71028	2.30978	4.81812	4.2124	4.22666	5.02831	4.3503	5.55779	2.02146	4.9075	4.60752	2.54577	5.6522	5.16655	4.93544	10.1594	9.24122	13.3919	12.7532	3.68392	4.7847	4.29905	3.24722	3.07985	2.70497	2.34078	5.55867	4.64759	7.46575	6.42462	6.294
BaRT2v18chr1HG011000	chr1H	88151753	88152962	-	-				-	-	-			NA	HORVU.MOREX.r3.1HG0022870	chr1H:86374215-86375235	E3 ubiquitin-protein ligase	0	0	0	0	0	0	0.0673096	0	0	0	0	0	0	0	0	0	0	0	0	0	0	0	0	0	0	0	0	0	0	0	0	0
BaRT2v18chr1HG011010	chr1H	88151762	88152985	-	-				-	-	-			NA	-	-	-	0	0	0	0	0	0	0	0	0	0	0	0	0	0	0	0	0	0	0	0	0	0	0	0	0	0	0	0	0	0	0	0
BaRT2v18chr1HG011020	chr1H	88295333	88295735	-	-		0.841202	0.538938	-	-	-			NA	-	-	-	0.137015	0	0	0.292101	0	0	0.409177	0.404509	0	0	0	0.272857	0	0.70122	0.517978	0	1.23263	0	0.610835	0	0	0.557646	0	0.281022	0	0.931734	0.0706472	0.657827	0.111906	0.117863	0.407028	0.683663
BaRT2v18chr1HG011030	chr1H	88298433	88304308	-	Putative plastidic glucose transporter 2	0.00953709	0.00455381	0.66244	**	**	-	0.230801	0.260422	M5	-	-	-	9.3871	11.7249	10.174	10.2608	10.3624	10.6915	10.7495	11.7721	12.6231	8.37461	10.2133	13.256	7.64318	11.3575	15.5967	10.5969	19.6145	35.2283	31.8722	13.2078	9.95951	9.04771	6.89152	8.32067	7.87181	10.7133	15.8821	18.5803	17.6917	22.4369	17.184	13.9716
BaRT2v18chr1HG011040	chr1H	88495231	88505959	-	Transcription factor MYB98;Myb domain protein 118				-	-	-			NA	HORVU.MOREX.r3.1HG0022890	chr1H:86724437-86735129	Myb-like transcription factor	0	0	0	0	0	0	0	0	0	0	0	0	0	0	0	0	0	0	0	0	0	0	0	0	0	0	0	0	0	0	0	0
BaRT2v18chr1HG011050	chr1H	88522445	88528730	-	villin-1 isoform X1;HP domain-containing protein;Villin-1;Villin headpiece	0.388248	0.76183	0.547414	-	-	-	-0.396055	0.231204	M4	HORVU.MOREX.r3.1HG0022910 / HORVU.MOREX.r3.1HG0022910	chr1H:86751837-86757748 / chr1H:86751837-86757748	Villin / Villin	0.573527	0.535806	0.81369	0.679506	0.371551	0.674806	0.499398	0.551665	0.965451	0.872164	0.772644	0.47829	0.833882	0.407896	0.435796	0.606826	0.245547	1.03348	0.556952	0.791852	0.446089	0.61766	0.353414	0.655262	0.48706	0.615199	0.673325	0.569003	0.546778	0.295737	0.400419	0.520554
BaRT2v18chr1HG011060	chr1H	89168357	89168652	-	-				-	-	-			NA	-	-	-	0	0	0	0.584969	0	0	0	0	0.153763	0	0	0.245529	0	0.149087	0	0.553493	0	0	0.590284	0	0.799913	0	0.621456	0	0.157605	0	0	0	0	0	0	0
BaRT2v18chr1HG011070	chr1H	89477389	89500569	-	Factor of DNA methylation 1;Protein INVOLVED IN DE NOVO 2;Protein SUPPRESSOR OF GENE SILENCING 3				-	-	-	1.83427	0.0259734	M20	HORVU.MOREX.r3.1HG0022990	chr1H:87658733-87679843	XH/XS domain-containing protein	0.0242335	0.0284739	0	0.0163281	0.0299971	0.120967	0.0243453	0.0245371	0.0588136	0	0.022463	0.0304628	0.112213	0.0901791	0.00769209	0.0995884	0.0913061	0.150295	0.15959	0.0115735	0.124713	0.0615281	0.0116981	0.0489648	0.0849918	0.0353909	0.00450695	0.0392822	0.0241384	0	0.0609341	0.0963669
BaRT2v18chr1HG011080	chr1H	90035955	90040496	-	-	4.72034e-08	1.54558e-06	0.00391464	**	**	**	-5.9827	5.70275e-13	M19	HORVU.MOREX.r3.1HG0023010 / HORVU.MOREX.r3.1HG0023010	chr1H:88217053-88221652 / chr1H:88217053-88221652	Lipase / Lipase	13.3289	11.1229	8.01966	9.28533	10.5384	12.5116	8.31678	7.07041	10.3189	3.45787	4.79897	4.55699	1.81579	1.40343	3.26484	4.43004	0	0.576711	0.613657	5.7457	7.42627	4.02102	4.16069	5.12758	9.16599	4.90658	0.200844	1.30365	3.03378	3.0016	0.47373	0.372612
BaRT2v18chr1HG011090	chr1H	90039274	90040487	-	-				-	-	-			NA	-	-	-	0	0	0	0	0	0	0	0	0	0.245852	0	0.403838	0	0	0	0	0	0	0	0	0	0	0	0	0	0	0	0	0	0	0	0
BaRT2v18chr1HG011100	chr1H	90131999	90134128	-	-				-	-	-			NA	-	-	-	0	0	0	0	0	0	0	0	0	0	0	0	0	0	0	0	0	0	0	0	0	0	0	0	0	0	0	0	0	0	0	0
BaRT2v18chr1HG011110	chr1H	90234713	90238993	-	Vegetative storage protein	0.360843	0.463519	0.56986	-	-	-			M2	HORVU.MOREX.r3.1HG0023140	chr1H:88424318-88425871	Pentatricopeptide repeat-containing family protein	0.0308542	0.0460023	0.140199	0.0310516	0.0100664	0.0875679	0.0719655	0.0520905	0.149068	0.176155	0.234432	0.163414	0.0359786	0.261918	0.116944	0.137376	0.5149	0.122783	0.643524	0.1431	0	0.0415605	0.0297916	0.114273	0.133956	0.0100137	0	0.0249382	0.0336509	0	0.186241	0.0712066
BaRT2v18chr1HG011120	chr1H	90651815	90652698	-	-				-	-	-			NA	-	-	-	0	0.105086	0	0	0	0.673455	0	0	0	0	0.0500282	0	0.160474	0	0	0	0	0	0	0	0	0	0	0	0	0	0	0	0	0	0	0
[truncated: 38,170 more rows]
[truncated: 50 more columns]
