# Supplementary material for: Vernalization regulatory network identifies potential novel functions for genes in the HvVRN2 locus
Source: New Phytol. 2026 Apr 12;250(6):4036–53. doi: 10.1111/nph.71162 (PMC13193379; doi:10.1111/nph.71162)
Supplement: Supplementary file 3 — Table S1 Sample information and sequencing data. Table S2 Genotyping of both NILs (50 K and RNASeq variant calling). Table S3 Expression data (tpm) at gene‐level for all samples, differentially expressed genes results, and co‐expression module membership. Table S4 Flowering‐related gene names and gene model ID in BaRT2v18 transcriptome. Table S5 Protein sequences and oligonucleotide with CCACA DNA‐motif for modelling prediction. Table S6 Regression analyses of HvVRN genes’ expression over time. Table S7 Gene Ontology enrichment for each co‐expression module. Table S8 Identified transcription factors in the reference transcriptome. [file NPH-250-4036-s003.zip › Supplementary Tables S1-S5 S7-S8 S10-S11/Table S4 Flowering genes ID in genome-transcriptome.xlsx]

## Sheet: Article information
New Phytologist Supporting Information
Article title: Vernalization regulatory network identifies potential novel functions for genes in the HvVRN2 locus
Authors: Francesc Montardit-Tarda, Irene Puyó, Bruno Contreras-Moreira, Ildikó Karsai, Philippa Borrill, Ana M Casas, Ernesto Igartua
Article acceptance date: 11 March 2026.

## Sheet: Flowering genes
Gene name	GeneID_MorexV3	GeneID_BaRT2v1.8 and HvVRN2 from HOR_13942
HvTOE1	HORVU.MOREX.r3.1HG0012250	BaRT2v18chr1HG005610	The identification of new candidate genes Triticum aestivum FLOWERING LOCUS T3-B1 (TaFT3-B1) and TARGET OF EAT1 (TaTOE1-B1) controlling the short-day photoperiod response in bread wheat – doi: 10.1111/pce.13018
HvSOC1	HORVU.MOREX.r3.1HG0054220	BaRT2v18chr1HG024110	Cloning and characterization of SOC1 homologs in barley (Hordeum vulgare) and their expression during seed development and in response to vernalization – doi: 10.1111/j.1399-3054.2012.01610.x
HvCO9	HORVU.MOREX.r3.1HG0058180	BaRT2v18chr1HG026510	Genome Dynamics Explain the Evolution of Flowering Time CCT Domain Gene Families in the Poaceae – doi: 10.1371/journal.pone.0045307
HvFDL-H2	HORVU.MOREX.r3.1HG0070040	BaRT2v18chr1HG033690	Factorial combinations of protein interactions generate a multiplicity of florigen activation complexes in wheat and barley - doi: 10.1111/tpj.12960
HvFT3	HORVU.MOREX.r3.1HG0077240	BaRT2v18chr1HG038480	Molecular and Functional Characterization of PEBP Genes in Barley Reveal the Diversification of Their Roles in Flowering – doi: 10.1104/pp.108.132134
HvELF3a	HORVU.MOREX.r3.1HG0095050	BaRT2v18chr1HG049300	Induced mutations in circadian clock regulator Mat-a facilitated short-season adaptation and range extension in cultivated barley – doi: 10.1073/pnas.1113009109
HvELF3b	HORVU.MOREX.r3.1HG0095050	BaRT2v18chr1HG049320	Mutation at the circadian clock gene EARLY MATURITY 8 adapts domesticated barley (Hordeum vulgare) to short growing seasons – doi: 10.1073/pnas.1120496109
HvPRR37	HORVU.MOREX.r3.2HG0107710	BaRT2v18chr2HG056170	The Pseudo-Response Regulator Ppd-H1 Provides Adaptation to Photoperiod in Barley - doi: 10.1126/science.1117619
HvFRI-like	HORVU.MOREX.r3.2HG0110710	BaRT2v18chr2HG057690	HvLUX1 is a candidate gene underlying the early maturity 10 locus in barley: phylogeny, diversity, and interactions with the circadian clock and photoperiodic pathways - doi: 10.1111/nph.12346
HvCO18	HORVU.MOREX.r3.2HG0115000	BaRT2v18chr2HG060230	Genome Dynamics Explain the Evolution of Flowering Time CCT Domain Gene Families in the Poaceae – doi: 10.1371/journal.pone.0045307
HvFT4	HORVU.MOREX.r3.2HG0117260	BaRT2v18chr2HG061460	The FLOWERING LOCUS T-Like Gene Family in Barley (Hordeum vulgare) - doi: 10.1534/genetics.106.069500
HvBM3	HORVU.MOREX.r3.2HG0127410	BaRT2v18chr2HG066580	The Genetic Control of Reproductive Development under High Ambient Temperature – doi: 10.1104/pp.16.01275
HvBM8	HORVU.MOREX.r3.2HG0156870	BaRT2v18chr2HG079040	The Genetic Control of Reproductive Development under High Ambient Temperature – doi: 10.1104/pp.16.01275
HvCEN	HORVU.MOREX.r3.2HG0166090	BaRT2v18chr2HG082660	Natural variation in a homolog of Antirrhinum CENTRORADIALIS contributed to spring growth habit and environmental adaptation in cultivated barley - doi: 10.1038/ng.2447
HvCO4	HORVU.MOREX.r3.2HG0178580	BaRT2v18chr2HG090200	The Evolution of CONSTANS-Like Gene Families in Barley, Rice, and Arabidopsis – doi: 10.1104/pp.102.016188
HvLFY	HORVU.MOREX.r3.2HG0194240	BaRT2v18chr2HG100900	HvLEAFY controls the early stages of floral organ specification and inhibits the formation of multiple ovaries in barley - doi: 10.1111/tpj.15457
HvFDL-H15a	HORVU.MOREX.r3.2HG0194820	BaRT2v18chr2HG100530	Factorial combinations of protein interactions generate a multiplicity of florigen activation complexes in wheat and barley - doi: 10.1111/tpj.12960
HvFDL-H15b	HORVU.MOREX.r3.2HG0194820	BaRT2v18chr2HG100540
HvAP2	HORVU.MOREX.r3.2HG0204770	BaRT2v18chr2HG107220	Variation in the interaction between alleles of HvAPETALA2 and microRNA172 determines the density of grains on the barley inflorescence – doi: 10.1073/pnas.1311681110
HvGI	HORVU.MOREX.r3.3HG0238250	BaRT2v18chr3HG125700	Characterisation of a barley (Hordeum vulgare L.) homologue of the Arabidopsis flowering time regulator GIGANTEA – doi: 10.1007/s00122-004-1912-5
HvFT2	HORVU.MOREX.r3.3HG0244930	BaRT2v18chr3HG128710	The FLOWERING LOCUS T-Like Gene Family in Barley (Hordeum vulgare) - doi: 10.1534/genetics.106.069500
HvGA2ox3	HORVU.MOREX.r3.3HG0289810	BaRT2v18chr3HG149680	Isolation of gibberellin metabolic pathway genes from barley and comparative mapping in barley, wheat and rice – doi: 10.1007/s00122-004-1689-6
HvGAMYB	HORVU.MOREX.r3.3HG0296070	BaRT2v18chr3HG153520	The effects of heading time on yield performance and HvGAMYB expression in spring barley subjected to drought – doi: 10.1007/s13353-023-00755-x
HvFDL-H4	HORVU.MOREX.r3.3HG0296180	BaRT2v18chr3HG153590	Factorial combinations of protein interactions generate a multiplicity of florigen activation complexes in wheat and barley - doi: 10.1111/tpj.12960
HvCMF1	HORVU.MOREX.r3.3HG0303380	BaRT2v18chr3HG158190	The Evolution of CONSTANS-Like Gene Families in Barley, Rice, and Arabidopsis – doi: 10.1104/pp.102.016188
HvGA20ox3	HORVU.MOREX.r3.3HG0306160	BaRT2v18chr3HG160100	Isolation of gibberellin metabolic pathway genes from barley and comparative mapping in barley, wheat and rice – doi: 10.1007/s00122-004-1689-6
HvOS2a	HORVU.MOREX.r3.3HG0311160	BaRT2v18chr3HG163450	ODDSOC2 Is a MADS Box Floral Repressor That Is Down-Regulated by Vernalization in Temperate Cereals – doi: 10.1104/pp.109.152488
HvOS2b	HORVU.MOREX.r3.3HG0311160	BaRT2v18chr3HG163460
HvPhyA	HORVU.MOREX.r3.4HG0338060	BaRT2v18chr4HG179280	Positional relationships between photoperiod response QTL and photoreceptor and vernalization genes in barley – doi: 10.1007/s00122-006-0229-y
HvPRR59	HORVU.MOREX.r3.4HG0350680	BaRT2v18chr4HG186310	Expression conservation within the circadian clock of a monocot: natural variation at barley Ppd-H1 affects circadian expression of flowering time genes, but not clock orthologs – doi: 1471-2229/12/97
HvCO16	HORVU.MOREX.r3.4HG0377280	BaRT2v18chr4HG195850	The Evolution of CONSTANS-Like Gene Families in Barley, Rice, and Arabidopsis – doi: 10.1104/pp.102.016188
HvPhyB	HORVU.MOREX.r3.4HG0381880	BaRT2v18chr4HG198020	Positional relationships between photoperiod response QTL and photoreceptor and vernalization genes in barley – doi: 10.1007/s00122-006-0229-y
HvPRR73	HORVU.MOREX.r3.4HG0385940	BaRT2v18chr4HG200340	Expression conservation within the circadian clock of a monocot: natural variation at barley Ppd-H1 affects circadian expression of flowering time genes, but not clock orthologs – doi: 1471-2229/12/97
HvBM7	HORVU.MOREX.r3.4HG0396400	BaRT2v18chr4HG206450	MADS1 maintains barley spike morphology at high ambient temperatures – doi: 10.1038/s41477-021-00957-3
HvBM1	HORVU.MOREX.r3.4HG0406150	BaRT2v18chr4HG212690	HvLUX1 is a candidate gene underlying the early maturity 10 locus in barley: phylogeny, diversity, and interactions with the circadian clock and photoperiodic pathways - doi: 10.1111/nph.12346
HvSNF2	HORVU.MOREX.r3.4HG0416240	BaRT2v18chr4HG219190	Cereal genes similar to Snf2 define a new subfamily that includes human and mouse genes – doi: 10.1007/s00438-002-0765-3
HvFD-like	HORVU.MOREX.r3.5HG0463060	BaRT2v18chr5HG238910	Factorial combinations of protein interactions generate a multiplicity of florigen activation complexes in wheat and barley - doi: 10.1111/tpj.12960
HvCO3	HORVU.MOREX.r3.5HG0469210	BaRT2v18chr5HG242010	The Evolution of CONSTANS-Like Gene Families in Barley, Rice, and Arabidopsis – doi: 10.1104/pp.102.016188
HvPRR95	HORVU.MOREX.r3.5HG0498830	BaRT2v18chr5HG258900	Expression conservation within the circadian clock of a monocot: natural variation at barley Ppd-H1 affects circadian expression of flowering time genes, but not clock orthologs – doi: 1471-2229/12/97
HvFD1-like	HORVU.MOREX.r3.5HG0500770	BaRT2v18chr5HG259930	This study
HvPhyC	HORVU.MOREX.r3.5HG0511090	BaRT2v18chr5HG265840	Phytochrome C Is A Key Factor Controlling Long-Day Flowering in Barley – doi: 10.1104/pp.113.222570
HvVRN1	HORVU.MOREX.r3.5HG0511210	BaRT2v18chr5HG265940	Positional cloning of the wheat vernalization gene VRN1 – doi: 10.1073/pnas.0937399100
HvAP2L-H5	HORVU.MOREX.r3.5HG0525620	BaRT2v18chr5HG274620	INTERMEDIUM-M encodes an HvAP2L-H5 ortholog and is required for inflorescence indeterminacy and spikelet determinacy in barley – doi: 10.1073/pnas.2011779118
HvFRI	HORVU.MOREX.r3.5HG0534990	BaRT2v18chr5HG279910	HvLUX1 is a candidate gene underlying the early maturity 10 locus in barley: phylogeny, diversity, and interactions with the circadian clock and photoperiodic pathways - doi: 10.1111/nph.12346
HvCMF3	HORVU.MOREX.r3.6HG0559110	BaRT2v18chr6HG292410	Genome Dynamics Explain the Evolution of Flowering Time CCT Domain Gene Families in the Poaceae – doi: 10.1371/journal.pone.0045307
HvNF-YC3	HORVU.MOREX.r3.6HG0571700	BaRT2v18chr6HG297110	Targeted resequencing reveals genomic signatures of barley domestication - doi: 10.1111/nph.15077
HvCO5	HORVU.MOREX.r3.6HG0593470	BaRT2v18chr6HG306130	The Evolution of CONSTANS-Like Gene Families in Barley, Rice, and Arabidopsis – doi: 10.1104/pp.102.016188
HvPRR1	HORVU.MOREX.r3.6HG0595250	BaRT2v18chr6HG306930	Expression conservation within the circadian clock of a monocot: natural variation at barley Ppd-H1 affects circadian expression of flowering time genes, but not clock orthologs – doi: 1471-2229/12/97
HvCO2	HORVU.MOREX.r3.6HG0611630	BaRT2v18chr6HG315210	Fine-tuning of the flowering time control in winter barley: the importance of HvOS2 and HvVRN2 in non-inductive conditions – doi: 10.1186/s12870-019-1727-9
HvMADS57	HORVU.MOREX.r3.6HG0612320	BaRT2v18chr6HG315490	The transcriptional landscape of polyploid wheat - doi: 10.1126/science.aar6089
HvCO11	HORVU.MOREX.r3.6HG0612450	BaRT2v18chr6HG315560	Genome Dynamics Explain the Evolution of Flowering Time CCT Domain Gene Families in the Poaceae – doi: 10.1371/journal.pone.0045307
HvBM10	HORVU.MOREX.r3.6HG0616500	BaRT2v18chr6HG318030	Short Vegetative Phase-Like MADS-Box Genes Inhibit Floral Meristem Identity in Barley – doi: 10.1104/pp.106.090860
HvNF-YA4	HORVU.MOREX.r3.6HG0619950	BaRT2v18chr6HG320300	Targeted resequencing reveals genomic signatures of barley domestication - doi: 10.1111/nph.15077
HvFT1	HORVU.MOREX.r3.7HG0653910	BaRT2v18chr7HG338110	The wheat and barley vernalization gene VRN3 is an orthologue of FT - doi: 10.1073/pnas.0607142103
HvMADS5	HORVU.MOREX.r3.7HG0654930	BaRT2v18chr7HG338610	The transcriptional landscape of polyploid wheat - doi: 10.1126/science.aar6089
HvCO8	HORVU.MOREX.r3.7HG0656470	BaRT2v18chr7HG339590	The Evolution of CONSTANS-Like Gene Families in Barley, Rice, and Arabidopsis – doi: 10.1104/pp.102.016188
HvVRT-2	HORVU.MOREX.r3.7HG0664320	BaRT2v18chr7HG343770	TaVRT-2, a Member of the StMADS-11 Clade of Flowering Repressors, Is Regulated by Vernalization and Photoperiod in Wheat – doi: 10.1104/pp.105.061762
HvCO1	HORVU.MOREX.r3.7HG0671540	BaRT2v18chr7HG347630	Functional characterisation of HvCO1, the barley (Hordeum vulgare) flowering time ortholog of CONSTANS - doi: 10.1111/j.1365-313X.2011.04839.x
HvNF-YC3	HORVU.MOREX.r3.7HG0677850	BaRT2v18chr7HG350650	HvLUX1 is a candidate gene underlying the early maturity 10 locus in barley: phylogeny, diversity, and interactions with the circadian clock and photoperiodic pathways - doi: 10.1111/nph.12346
HvBM9	HORVU.MOREX.r3.7HG0684020	BaRT2v18chr7HG353630	HvLUX1 is a candidate gene underlying the early maturity 10 locus in barley: phylogeny, diversity, and interactions with the circadian clock and photoperiodic pathways - doi: 10.1111/nph.12346
HvCCA1	HORVU.MOREX.r3.7HG0699010	BaRT2v18chr7HG359690	Evolutionary Relationships Among Barley and Arabidopsis Core Circadian Clock and Clock-Associated Genes – doi: 10.1007/s00239-015-9665-0
HvMADS26	HORVU.MOREX.r3.7HG0705340	BaRT2v18chr7HG362530	Targeted resequencing reveals genomic signatures of barley domestication - doi: 10.1111/nph.15077
HvAP3	HORVU.MOREX.r3.7HG0721170	BaRT2v18chr7HG370490	HvSL1 and HvMADS16 promote stamen identity to restrict multiple ovary formation in barley – doi: 10.1093/jxb/erad218
HvHAP5B	HORVU.MOREX.r3.7HG0737720	BaRT2v18chr7HG379520	HvLUX1 is a candidate gene underlying the early maturity 10 locus in barley: phylogeny, diversity, and interactions with the circadian clock and photoperiodic pathways - doi: 10.1111/nph.12346
HvFDL15	HORVU.MOREX.r3.7HG0748290	BaRT2v18chr7HG385470	Factorial combinations of protein interactions generate a multiplicity of florigen activation complexes in wheat and barley - doi: 10.1111/tpj.12960
HvVRN2a	.	Horvu_13942_4H01G516500	The Wheat VRN2 Gene Is a Flowering Repressor Down-Regulated by Vernalization - doi: 10.1126/science.1094305
HvVRN2b	.	Horvu_13942_4H01G516600	HvVRN2 Responds to Daylength, whereas HvVRN1 Is Regulated by Vernalization and Developmental Status – doi: 10.1104/pp.105.073486
