# Supplementary material for: Vernalization regulatory network identifies potential novel functions for genes in the HvVRN2 locus
Source: New Phytol. 2026 Apr 12;250(6):4036–53. doi: 10.1111/nph.71162 (PMC13193379; doi:10.1111/nph.71162)
Supplement: Supplementary file 3 — Table S1 Sample information and sequencing data. Table S2 Genotyping of both NILs (50 K and RNASeq variant calling). Table S3 Expression data (tpm) at gene‐level for all samples, differentially expressed genes results, and co‐expression module membership. Table S4 Flowering‐related gene names and gene model ID in BaRT2v18 transcriptome. Table S5 Protein sequences and oligonucleotide with CCACA DNA‐motif for modelling prediction. Table S6 Regression analyses of HvVRN genes’ expression over time. Table S7 Gene Ontology enrichment for each co‐expression module. Table S8 Identified transcription factors in the reference transcriptome. [file NPH-250-4036-s003.zip › Supplementary Tables S1-S5 S7-S8 S10-S11/Table S5 Protein sequences for modelling.xlsx]

## Sheet: Article information
New Phytologist Supporting Information
Article title: Vernalization regulatory network identifies potential novel functions for genes in the HvVRN2 locus
Authors: Francesc Montardit-Tarda, Irene Puyó, Bruno Contreras-Moreira, Ildikó Karsai, Philippa Borrill, Ana M Casas, Ernesto Igartua
Article acceptance date: 11 March 2026.

## Sheet: Barley Genome-wide NF-Y subunit
Gene ID	NF-Y name	Morex v3		Annotation	Confidence	Arabidopsis thaliana	rice Oryza sativa	wheat
MLOC_5869	NF-YA1	HORVU.MOREX.r3.4HG0335570	BARLEX	Nuclear transcription factor Y subunit	high	NF-YA9 (AT3G20910). NF-YA1 (AT5G12840)	OsHAP2D (Os03g0696300)	TraesCS4A02G277300, TraesCS4D02G033700
MLOC_24655	NF-YA2	HORVU.MOREX.r3.5HG0508050	BARLEX	Nuclear transcription factor Y subunit	high	NF-YA2 (AT3G05690), NF-YA10 (AT5G06510)	OsHAP2H (Os03g0647600)	TraesCS5A02G373500, TraesCS5B02G375500, TraesCS5D02G383000
MLOC_36554	NF-YA3	HORVU.MOREX.r3.6HG0619950	BARLEX	Nuclear transcription factor Y subunit	high	NF-YA8 (AT1G17590), NF-YA5 (AT1G54160), NF-YA3 (AT1G72830), NF-YA6 (AT3G14020)	OsHAP2K (Os02g0776400)	NFYA-A1 (TraesCS6A02G335400), NFYA-B1 (TraesCS6B02G366100), TraesCS6D02G315300
MLOC_52315	NF-YA4	HORVU.MOREX.r3.5HG0429050	BARLEX	Nuclear transcription factor Y subunit	high	NF-YA7 (AT1G30500), NF-YA4 (AT2G34720)	OsHAP2B (Os12g0613000)	NFYA-B5 (TraesCS5A02G043300), TraesCS5B02G047100, TraesCS5D02G052200
MLOC_62730	NF-YA6	HORVU.MOREX.r3.4HG0404220	BARLEX	Nuclear transcription factor Y subunit	high	NF-YA8 (AT1G17590), NF-YA5 (AT1G54160), NF-YA3 (AT1G72830), NF-YA6 (AT3G14020)	OsHAP2C (Os03g0174900)	WHAP4 (TraesCS4B02G290400), WHAP6 (TraesCS4D02G289600)
MLOC_67781	NF-YA7	HORVU.MOREX.r3.2HG0126220	BARLEX	Nuclear transcription factor Y subunit	high	NF-YA8 (AT1G17590), NF-YA5 (AT1G54160), NF-YA3 (AT1G72830), NF-YA6 (AT3G14020)	OsHAP2G (Os07g0608200)	TraesCS2A02G172500, TraesCS2B02G198700, NFYA-D4 (TraesCS2D02G179600)
MLOC_76757	NF-YA8	HORVU.MOREX.r3.5HG0426260	BARLEX	Nuclear transcription factor Y subunit	high	NF-YA2 (AT3G05690), NF-YA10 (AT5G06510)	OsHAP2F (Os12g0618600)	TraesCS5A02G029900, TraesCS5B02G028500, TraesCS5D02G037800
MLOC_5897	NF-YB1	HORVU.MOREX.r3.7HG0734470	BARLEX	Nuclear transcription factor Y subunit B	high	NF-YB3 (AT4G14540), NF-YB2 (AT5G47640)	NFYB8 (Os03g0413000)	NFYB-A3 (TraesCS3A02G026900), TraesCS3B02G017400
AK357982	NF-YB10	HORVU.MOREX.r3.1HG0072890	BARLEX	Nuclear transcription factor Y subunit B	high	NF-YB8 (AT2G37060), NF-YB1 (AT2G38880), NF-YB10 (AT3G53340)	HAP3B (Os05g0463800)	NFYB-D2 (TraesCS1A02G288500), NF-YB1 (TraesCS1B02G297900), TraesCS5B02G454900
MLOC_70684	NF-YB2	HORVU.MOREX.r3.2HG0126410	BARLEX	Nuclear transcription factor Y subunit B	high	NF-YB3 (AT4G14540), NF-YB2 (AT5G47640)		TraesCS2A02G173500, TraesCS2B02G199800, TraesCS2D02G180700
MLOC_72428	NF-YB3	HORVU.MOREX.r3.3HG0303530	BARLEX	Nuclear transcription factor Y subunit B	high	NF-YB8 (AT2G37060), NF-YB1 (AT2G38880), NF-YB10 (AT3G53340)	HAP3A (Os01g0834400)	NFYB-D4 (TraesCS3A02G352900), TraesCS3B02G385600, TraesCS3D02G347000
MLOC_36682	NF-YB4	HORVU.MOREX.r3.6HG0611100	BARLEX	Nuclear transcription factor Y subunit B	high	NF-YB6 (AT5G47670)	OsHAP3E (Os02g0725700)	TraesCS6A02G287300, TraesCS6B02G316600, TraesCS6D02G268000
MLOC_57782	NF-YB6	HORVU.MOREX.r3.2HG0180020	BARLEX	Nuclear transcription factor Y subunit B	high		HD5 (Os08g0174500)	TraesCS2A02G359400, TraesCS2B02G378700, TraesCS2D02G358300
MLOC_75867	NF-YB7	HORVU.MOREX.r3.6HG0611140	BARLEX	Nuclear transcription factor Y subunit B	high		HAP3K (Os02g0725900)	TraesCS6A02G287400, TraesCS6B02G316700, TraesCS6D02G268100
MLOC_7755	NF-YB8	HORVU.MOREX.r3.3HG0314150	BARLEX	Nuclear transcription factor Y subunit B	high	NF-YB4 (AT1G09030)	OsHAP3G (Os01g0935200)	TraesCSU02G050900, TraesCSU02G051000, TraesCSU02G203900
MLOC_79487	NF-YB9	HORVU.MOREX.r3.3HG0314140	BARLEX	Nuclear transcription factor Y subunit B	high			NFYB-A13 (TraesCS3A02G457000), TraesCS3D02G450000
BAJ98529	NF-YC1	HORVU.MOREX.r3.5HG0489580	BARLEX	Nuclear factor Y subunit C	high	NF-YC9 (AT1G08970), NF-YC3 (AT1G54830)	OsHAP5E (Os09g0480700)	TraesCS5A02G256500, h5l-1B (TraesCS5B02G255900), TraesCS5D02G265000
BAK03493	NF-YC2	HORVU.MOREX.r3.7HG0677850	BARLEX	Nuclear factor Y subunit C	high	NF-YC12 (AT5G38140)
MLOC_11547	NF-YC3	HORVU.MOREX.r3.4HG0364520	BARLEX	Nuclear factor Y subunit C	high	NF-YC11 (AT3G12480)	OsDrAp1 (Os11g0544700)
MLOC_53118	NF-YC4	HORVU.MOREX.r3.6HG0571700	BARLEX	Nuclear transcription factor Y subunit C-2	high	NF-YC12 (AT5G38140)	OsHAP5A (Os02g0170500)	TraesCS6A02G157900, TraesCS6B02G185700, TraesCS6D02G147300
		HORVU.MOREX.r3.1HG0069390	BARLEX	Nuclear factor Y subunit C	high	NF-YC11 (AT3G12480)	DRAP2 (Os05g0494100)	TraesCS1A02G310700, TraesCS1B02G322000, TraesCS1D02G310200
		HORVU.MOREX.r3.1HG0081770	BARLEX	Nuclear factor Y subunit C	high	NF-YC8 (AT5G27910), NF-YC7 (AT5G50470), NF-YC6 (AT5G50480), NF-YC5 (AT5G50490)	OsHAP5G (Os04g0683400)	TraesCS1A02G354900, TraesCS1B02G366800, TraesCS1D02G355600
		HORVU.MOREX.r3.1HG0090760	BARLEX	Nuclear transcription factor Y subunit B	high		HAP3C (Os05g0573500)	TraesCS1A02G411700, TraesCS1B02G442000, TraesCS1D02G419500
		HORVU.MOREX.r3.2HG0096900	BARLEX	nuclear factor Y, subunit A10	high
		HORVU.MOREX.r3.3HG0237950	BARLEX	Nuclear factor Y subunit C	high	NF-YC13 (AT5G43250)	OsNF-YC13 (Os01g0183400)	TraesCS3A02G114800, TraesCS3B02G134200, TraesCS3D02G117200
		HORVU.MOREX.r3.4HG0332040	BARLEX	Nuclear transcription factor Y subunit B	high	NF-YB11 (AT2G27470)	OsHAP3L (Os09g0568200)	TraesCS4A02G306400, TraesCS4B02G008300, TraesCS4D02G007000
		HORVU.MOREX.r3.4HG0391570	BARLEX	Nuclear factor Y subunit C	high	NF-YC1 (AT3G48590), NF-YC4 (AT5G63470)	NFYC2 (Os03g0251350)	TraesCS4A02G081000, TraesCS4B02G223000, TraesCS4D02G223400
		HORVU.MOREX.r3.5HG0535420	BARLEX	Nuclear factor Y, putative	high		OsDPB3-2 (Os03g0852300)	TraesCS4A02G326000, TraesCS5B02G538900, TraesCS5D02G557100
		HORVU.MOREX.r3.5HG0535420	BARLEX	nuclear factor Y, subunit C10	high
		HORVU.MOREX.r3.7HG0653010	BARLEX	Nuclear transcription factor Y subunit alpha	high
		HORVU.MOREX.r3.7HG0653040	BARLEX	Nuclear transcription factor Y subunit alpha	high
		HORVU.MOREX.r3.7HG0672470	BARLEX	Nuclear transcription factor Y subunit B	high	LEC1 (AT1G21970)	OsHAP3D (Os06g0285200)	TraesCS7A02G214500, TraesCS7A02G214600, TraesCS7A02G214700, TraesCS7A02G214800, TraesCS7A02G214900, TraesCS7B02G121800, NFYB-A1 (TraesCS7B02G121900), TraesCS7D02G216600, TraesCS7D02G216800
		HORVU.MOREX.r3.7HG0672540	BARLEX	Nuclear transcription factor Y subunit B	high			TraesCS7B02G122000, TraesCS7D02G216700
		HORVU.MOREX.r3.7HG0672550	BARLEX	Nuclear transcription factor Y subunit B	high			TraesCS7B02G122000, TraesCS7D02G216700
		HORVU.MOREX.r3.7HG0712620	BARLEX	Nuclear factor Y subunit C	high	NF-YC8 (AT5G27910), NF-YC7 (AT5G50470), NF-YC6 (AT5G50480), NF-YC5 (AT5G50490)	OsHAP5K (Os05g0304800), OsEnS-133 (Os10g0191900)	TraesCS7A02G336700, TraesCS7B02G248300, TraesCS7D02G344400
		HORVU.MOREX.r3.7HG0737530	BARLEX	Nuclear factor Y subunit C	high	NF-YC12 (AT5G38140)	OsHAP5B (Os06g0667100)	TraesCS3D02G102500, TraesCS7B02G376500, TraesCS7B02G377000, TraesCS7D02G462100
		HORVU.MOREX.r3.7HG0737680	BARLEX	Nuclear factor Y subunit C	high	NF-YC12 (AT5G38140)	OsHAP5B (Os06g0667100)	TraesCS7B02G377200, TraesCS7D02G462200
		HORVU.MOREX.r3.7HG0737720	BARLEX	Nuclear factor Y subunit C	high	NF-YC2 (AT1G56170)		TraesCS7A02G474800
MLOC_36944	NF-YB5	HORVU.MOREX.r3.3HG0313340	BARLEX	nuclear factor Y, subunit B13	low
		HORVU.MOREX.r3.1HG0021410	BARLEX	nuclear factor Y, subunit C8	low
		HORVU.MOREX.r3.1HG0080430	BARLEX	Nuclear transcription factor Y subunit C-8	low
		HORVU.MOREX.r3.2HG0110010	BARLEX	nuclear factor Y, subunit C8	low
		HORVU.MOREX.r3.2HG0162970	BARLEX	Nuclear transcription factor Y subunit B	low
		HORVU.MOREX.r3.2HG0166810	BARLEX	nuclear factor Y, subunit C8	low
		HORVU.MOREX.r3.2HG0214940	BARLEX	nuclear factor Y, subunit C8	low
		HORVU.MOREX.r3.3HG0220170	BARLEX	nuclear factor Y, subunit B8	low
		HORVU.MOREX.r3.3HG0223620	BARLEX	Nuclear transcription factor Y subunit B-6	low
		HORVU.MOREX.r3.3HG0223670	BARLEX	Nuclear transcription factor Y subunit B-6	low
		HORVU.MOREX.r3.3HG0253180	BARLEX	nuclear factor Y, subunit A9	low
		HORVU.MOREX.r3.3HG0271460	BARLEX	nuclear factor Y, subunit C5	low
		HORVU.MOREX.r3.3HG0290560	BARLEX	nuclear factor Y, subunit C8	low
		HORVU.MOREX.r3.3HG0293630	BARLEX	nuclear factor Y, subunit C8	low
		HORVU.MOREX.r3.3HG0302190	BARLEX	nuclear factor Y, subunit A6	low
		HORVU.MOREX.r3.3HG0318830	BARLEX	Nuclear transcription factor Y subunit B-6	low
		HORVU.MOREX.r3.4HG0345130	BARLEX	nuclear factor Y, subunit C8	low
		HORVU.MOREX.r3.4HG0346250	BARLEX	nuclear factor Y, subunit C8	low
		HORVU.MOREX.r3.4HG0380170	BARLEX	nuclear factor Y, subunit C8	low
		HORVU.MOREX.r3.4HG0399880	BARLEX	nuclear factor Y, subunit A10	low
		HORVU.MOREX.r3.5HG0450960	BARLEX	nuclear factor Y, subunit B6	low
		HORVU.MOREX.r3.5HG0455990	BARLEX	nuclear factor Y, subunit C8	low
		HORVU.MOREX.r3.5HG0460070	BARLEX	nuclear factor Y, subunit A1	low
		HORVU.MOREX.r3.5HG0467620	BARLEX	nuclear factor Y, subunit C8	low
		HORVU.MOREX.r3.5HG0500460	BARLEX	Nuclear transcription factor Y subunit C-8	low
		HORVU.MOREX.r3.5HG0504110	BARLEX	nuclear factor Y, subunit C8	low
		HORVU.MOREX.r3.6HG0597060	BARLEX	nuclear factor Y, subunit A4	low
		HORVU.MOREX.r3.6HG0613970	BARLEX	nuclear factor Y, subunit B6	low
		HORVU.MOREX.r3.6HG0618500	BARLEX	nuclear factor Y, subunit C8	low
		HORVU.MOREX.r3.6HG0627580	BARLEX	nuclear factor Y, subunit C8	low
		HORVU.MOREX.r3.7HG0660670	BARLEX	nuclear factor Y, subunit C8	low
		HORVU.MOREX.r3.7HG0706300	BARLEX	nuclear factor Y, subunit B6	low
		HORVU.MOREX.r3.7HG0748710	BARLEX	Nuclear transcription factor Y subunit C-8	low

## Sheet: Barley ID and sequences
Gene	Gene codename	Gene model ID	Sequence for Alphafold modelling
NF-YB	NF-YB1HG0090760	HORVU.MOREX.r3.1HG0090760	GGGVKEQERFLPIANIGRIMRRGVPENGKIAKDAKESIQECVSEFISFITSEASDKCMKEKRKTINGDDLIWSMGTLGFEDYVEPLKLYLKLYRE
NF-YB	NF-YB7HG0672540	HORVU.MOREX.r3.7HG0672540	MDEPGPYLKTSPRCRDKEPSPDIRLEEKWERRVQGPERPLFLRSKSPDDSWHRETFLDNKASSSSESHRKKENKKERKSEKKERKEWKDKKKSKHHHRHHHHKSRRRE
NF-YB1	NF-YB1	HORVU.MOREX.r3.7HG0734470	LSSPREQDRFLPIANVSRIMKKALPANAKISKDAKETVQECVSEFISFITGEASDKCQREKRKTINGDDLLWAMTTLGFEDYVEPLKYYLHKFRE
NF-YB10	NF-YB10	HORVU.MOREX.r3.1HG0072890	YGGVREQDRFLPIANISRIMKKAIPANGKIAKDAKETVQECVSEFISFITSEASDKCQREKRKTINGDDLLWAMATLGFEEYIEPLKVYLQKYRE
NF-YB2	NF-YB2	HORVU.MOREX.r3.2HG0126410	FSSPKEQDRFLPIANVSRIMKKALPANAKISKDAKETVQECVSEFISFITGEASDKCQREKRKTINGDDLLWAMTTLGFEDYMEPLKLYLHKFRE
NF-YB3	NF-YB3	HORVU.MOREX.r3.3HG0303530	GGGVREQDRFLPIANISRIMKKAVPANGKIAKDAKETLQECVSEFISFVTSEASDKCQKEKRKTINGDDLLWAMATLGFEEYVDPLKIYLQKYRD
NF-YB4	NF-YB4	HORVU.MOREX.r3.6HG0611100	APPVREQDRLMPIANVIRIMRRVLPPHAKISDDAKETIQECVSEYISFITGEANERCQREQRKTITAEDVLWAMSRLGFDDYVEPLSIYLHRFRE
NF-YB5	NF-YB5	HORVU.MOREX.r3.3HG0313340	EPQNQSQQLPQPQLQLHPQVQQPPQPQPQLHPQSQQPLQPQLQPYTQAQPQQPLQPQLQPYTQAQPQQPLQPQLQPYTQAQPQQPLQPQLQPYTQAQPQQPLQPQLQP
NF-YB6	NF-YB6	HORVU.MOREX.r3.2HG0180020	DSPAKEQDRFLPIANVSRIMKRSLPANAKISKEAKETVQECVSEFISFVTGEASDKCQREKRKTINGDDLLWAMTTLGFEVYVAPLKAYLNRYRE
NF-YB7	NF-YB7	HORVU.MOREX.r3.6HG0611140	ENPAAEGGSALPMANVVRLMRRVLPSNVKIAESAKQLTHDCAVEFVGFVRGEASERARSEYRRTVAPEDFTWSCQSLGFDSYVQPMQTYLRGYRE
NF-YB8	NF-YB8	HORVU.MOREX.r3.3HG0314150	DQGIKEQDRLLPIANVGRIMKQVLPPNAKVSKEAKETMQECVSEFISFVTGEASDKCHKEKRKTVNGDDVCWAFSALGFDDYVDPMRRYLLKFRE
NF-YB9	NF-YB9	HORVU.MOREX.r3.3HG0314140	SGDPNGQEGLLPIANVGRIMKDVLPPAAKVSKHAKEVIQECATEFIGFVTGEASERCRRERRKTVNGDDICHAMKTLGLDNYAGAMRRYLQRYRE
NF-YC	NF-YC3HG0237950	HORVU.MOREX.r3.3HG0237950	HAVAEEEEAEAQPLQTALPLGRVKRIMRVDSEVKKVTAEASLLIAAATELFLGTLAAGAHTAASQGGRRTVRAAHVRAAVRAHRPTADFLLDCLPAAAEAAPRVAR
NF-YC	NF-YC7HG0737680	HORVU.MOREX.r3.7HG0737680	RRSEIEQATVIKNHHHMHLKRIRKIMKADEGADMMIAAEAPVLFAKACEMLTLEMTMRSWMVTEENKRRILKKSDVAAAVARTDVYDFLVDIIPMDEMEEEGAGI
NF-YC	NF-YC1HG0069390	HORVU.MOREX.r3.1HG0069390	MRKKLDTRFPAPRIKKIMQADEDVGKIALAVPVLVSKALELFLQDLCDRTYNITIEKGVKTVSSSHLKQCIHSYDVYDFLKNVASKVPDLGAPDS
NF-YC	NF-YC7HG0712620	HORVU.MOREX.r3.7HG0712620	QQEEMEATVDFNDRILPMARLKRVIRAEEDGMMIAADTPAYLAKLCELFVQELALRAWACAQSHHRRIILDSDIAEAVAYTESYDFLTTLLLEHQREARLVGR
NF-YC like	NF-YC4HG0391570	HORVU.MOREX.r3.4HG0391570	QRQEAERASASDFKNHQLPLARIKKIMKADEDVRMISAEAPVLFAKACELFILELTIRSWLHAEENKRRTLQRNDVAAAIARTDVFDFLVDIVPREEAKEEPGS
NF-YC1	NF-YC1	HORVU.MOREX.r3.5HG0489580	FWAEQYREIEATTDFKNHNLPLARIKKIMKADEDVRMIAAEAPVVFARACEMFILELTHRGWAHAEENKRRTLQKSDIAAAIARTEVFDFLVDIVPRDDAKDVEAAAA
NF-YC2	NF-YC2	HORVU.MOREX.r3.7HG0677850	QYREIEATTDFKNHNLPLARIKKIMKADEDVRMIAAEAPVVFARACEMFILELTHRGWAHAEENKRRTLQKSDIAAAIARTEVFDFLVDIVPRDEAKDAEAA
NF-YC3	NF-YC3	HORVU.MOREX.r3.4HG0364520	NSFHLKQCVKRYSSFDFLTEIVNKVPDLGGGESCGDERGLPRRRKFSNGSDPENEEPRSSKMPIRNLNTSPRGRGRGRGRGRGRPPTKRKEIGYVQFEDESSMFAEQSEPLPGDEIVPETNRGNESIPQSSHPVAEAPSAATPAVTSKVEEA
NF-YC4	NF-YC4	HORVU.MOREX.r3.6HG0571700	QLQQQQQQQLREFWATQMEEIEQAADFKNHTLPLARIKKIMKADEDVRMISAEAPVVFAKACEVFILELTLRSWMHTEENKRRTLQKNDIAAAITRTDIYDFLVDIIPRDDMKEEGLGLPRVGLPPAALGAPADAYPPYYYLPAQQVPGV
CO2	CO2	Igri – AF490469 (NCBI)	MNCNFNSDLLEKEAGRTSFPWARPCDGCHAAPSAVYCCADAAYLCSSCDTQVHSANRVASRHERVRVCETCESTPAVLACHADAAALCTACDAQVHSANPIAQRHQRVPVLPLPAVAIPAASGFAEAEASVTAHGDKEGGEEVDSWLLRRNSDDNNCANKDRYFNLVGYNMYYDNITCDPRPQEQYRMQEQQHVQNRYREKEGCECVVPPQVVMASEQQGSNYGTIGAGQAASVTAMASTYTASISNDISFSSMEVGIVPDNTRPNISNRNILTSEAIELSGHSLQMPVHFSSMDREARVLRYKEKKQARKFQKTIRYATRKAYAEARPRIKGRFAKRSDIEHEENHMLSPPALPDTSSYNTVPWF
CO1	CO1	Horvu_13942_7H01G229100	MPRCNKCLSENDSASEDRHWHRTATLFMNCVSNGTVYEEAVGREGCWARLCDGCCTVPSVVYCRADSAYLCASCDAQIHAANRVASRHERVLLSEAYKHAPVMLDCHADAAALCAAYEAQVHYANLLTVMHQRMPVVSHPAVAIPPVSLFAEAEATAPVLGRKEEDTSWLLLSKDSDNHNRSGNNSSTSSSSQYFGEVDQYFDLVGYNSYYDSHMSNQEQYVMQEQQHLQQMQKEYAEQQMQKEYVENEGSECIVPSQSTIVRRPHQSGYAPLVGAEQAASATAGASAYTDSVNNSISFSMEAGIVPDNTVQSSILRPAGAIGLFSSPSLQTPLHFSSKEREARVLRYKEKKKSRKFEKTTRYATRKAYAEARPRIKGRFAKRSDAEMEVDQTFSTAAL…
PPD1	PPD1	Horvu_13942_2H01G081300	MRPRQPPPSAMDNHQQQQPPRGEHAAQPRCWEEFLHRKTIRVLLVETDDSTRQVVAALLRHCMYQVIPVENGHQAWAYLQDMQSNIDLVLTEVFMHGGLSGIDLLGRIMNHEVCKDIPVIMMSSHDSMGTVLSCLSNGAADFLAKPIRKNELKNLWAHVWRRSHSSSGSGSGSAIQTQKCTKSKSGDDSNNNSNDRNDDASMGLNARDGSDNGSGTQAQSSWTKRAVEIDSPQDMSPDQSADPPEGTCAHVNHPKSEICSNRWLPGDGFKGKELEIGAPGNLNTDDQSSPNESSVKPTDGRCEYLPQNNSSDTVMENLEEPIVRAADLIGSMAKNMDAQQAAARAIDAPNCSLQAPEGKDTDGENAMPYLELSLKRSRSTGEGAGPIQEEQRNVVRRSD…
VRN2a	VRN2a	Horvu_13942_4H01G516500	MSMSCGLCGASNCAYHMMSPVLLHHHHHQEHPLHEYQFFAQGHHHHHSAAADYPPPPPPPDNCHHHRSWTTPFHETAAPENSTRLTREVDAGGQHMAHLLQPPAPPRATIVPFCESAFTSTISNATIMTIDTEMMVGPAYNPTMQEREAKVMRYREKRKRRRYDKQIRYESRKAYAELRPRVNGRFAKVPEAVVSPSPPTSPHDPSKLHLVWFR
VRN2b	VRN2b	Horvu_13942_4H01G516600	MSMACGLCGASNCPYHMMSPVLLHHHHHQEHRQREYQFFAQGHHHHHHGAAADYPPPQPPPANCHHRRSWATLFHETAAPVNSTRLTQEVDAGGQQMAHLLQPPAPPRATIVPFRRSAFTNTISNATIMTIDTEMMAGTAYSPTMQEREAKVMRYREKRKKRRYDKQIRYESRKAYAELRPRVNGRFVKVPEAAASPSPPASPHDPSELHLGWFR
Target DNA sequence
CCACA DNA sequence from VRN2a promoter			CACGCACCAGACCACACCAGAAACAAACAAA
CCACA DNA sequence (complementary)			TTTGTTTGTTTCTGGTGTGGTCTGGTGCGTG

## Sheet: Triticum ID and sequences
Gene	Gene codename	Species	Gene model ID	Sequence for Alphafold modelling	NF-Y Complete Sequences
NF-YB1	NF-YB1HG0090760	Triticum monococcum	GU902785.1 (NCBI)	TPAVREQDRLMPIANVIRIMRRALPAHAKISDDAKEAIQECVSEFISFVTGEANERCHMEHRKTVNAEDILWALNRLGFDDYVVPLSVFLHRMRD	MENDGVPNGAAAPAPTQATPAVREQDRLMPIANVIRIMRRALPAHAKISDDAKEAIQECVSEFISFVTGEANERCHMEHRKTVNAEDILWALNRLGFDDYVVPLSVFLHRMRDPKAATGGAAAGDRRTVMSAPSSAAPPMRHAVPLQAQIQRPVYAPPAQVQVQNQMQRPVYAPLAPMPVQNQVKWPMYTPPAPVQVKMQRGVYAPRAPVQGYTVGITPVRPNVGGQCHVFGGERVVAQQYYGYGYGEGAYGAGSSKGGACADEGSSSNGVPVPVEGTGEPEPEPAAEESHDKPVQSG
NF-YB3	NF-YB7HG0672540	Triticum monococcum	GU902787.1 (NCBI)	LSSPREQDRFLPIANVSRIMKKALPANAKISKDAKETVQECVSEFISFITGEASDKCQREKRKTINGDDLLWAMTTLGFEDYVDPLKHYLHKFRE	MPESDNEDSGNAGGELSSPREQDRFLPIANVSRIMKKALPANAKISKDAKETVQECVSEFISFITGEASDKCQREKRKTINGDDLLWAMTTLGFEDYVDPLKHYLHKFREIEGERAAATSTSTTPDMPRNNNNATGYADAPGGMMMMGQPVYGSPPPPQQQQQHQHQIAMGGRAGFPYHGGGGGGGGSSSSSGFGRKEG
NF-YB9	NF-YB1	Triticum monococcum	GU902790.1 (NCBI)	TPEVREQDRLMPIANVIRIMRRALPAHAKISDEAKEAIQECVSEFISFVTGEANERCRMQRRKTVNAEDIVWALNRLGFDDYVVPLSVFLERMRD	MENDGVPNGPAAPAPTQATPEVREQDRLMPIANVIRIMRRALPAHAKISDEAKEAIQECVSEFISFVTGEANERCRMQRRKTVNAEDIVWALNRLGFDDYVVPLSVFLERMRDPEARTGGAAAGYSRAVTSAPPRAAPPVIHAVPLQARRPMYAPPAPVQAHNQMQRPVYAPPAPVRVQMQQGIYGPWAPVHGYAVGMAPVRANVGGQYQVFGGERVMGQQYYGYGYGEQAYGAGSSNGGAGIGDEESSSNGVPAPGEGKGEPEPEPEPAAEESQGKPVQSG
NF-YC7	NF-YC3HG0237950	Triticum monococcum	GU902793.1 (NCBI)	QLQQQQQQQLREFWATQMEEIEQATDFKNHTLPLARIKKIMKADEDVRMISAEAPVVFAKACEVFILELTLRSWMHTEENKRRTLQKNDIAAAITRTDIYDFLVDIIPRDDMKEEGLGLPRVGLPPAALGAPADAYPPYYYVQAQQVPGV	MEPSSQPEPVVGVATAGSQAYPPPAAYPAPAMPAAIPPGSQPAVPFPANPAQLSAQHQLVYQQAQQFHQQLQQQQQQQLREFWATQMEEIEQATDFKNHTLPLARIKKIMKADEDVRMISAEAPVVFAKACEVFILELTLRSWMHTEENKRRTLQKNDIAAAITRTDIYDFLVDIIPRDDMKEEGLGLPRVGLPPAALGAPADAYPPYYYVQAQQVPGVGMMYGGQQGHPVAYAWQQPQGQQAEEAPEEQQQSPSN
NF-YC10	NF-YC7HG0737680	Triticum monococcum	GU902794.1 (NCBI)	RQEEMEATVDFNDRILPMSRLKRLIRAEEDGMMIAADTPAYLAKLCELFVQELALRAWACAQSHHRRIILESDIAEAIAFTESYDFLATVLLEHQREARLAGR	MGTEQGKEGTGAGEERVVVRTGPRPALPAPQQRAVDQFWRERQEEMEATVDFNDRILPMSRLKRLIRAEEDGMMIAADTPAYLAKLCELFVQELALRAWACAQSHHRRIILESDIAEAIAFTESYDFLATVLLEHQREARLAGRATPTTPVVTAARTRLITRKRHMPDPNPRRPVHGVRRIRPRALPVTPTSPPPDVRYVPVPFPFPSAPIGATATAEGLMIIPPINAATTGRAFFLDMNSGTSFAGENSAAETMASPPPAGPAGAVALPSVHPAAYYLCAYPVTNDVEAFAVGNTDPDVIPPEIVVGDVAIPPEIIEGNVADGNGDGGQQQQQSENLGGNGENVVVPQSNDVQEDGADGLFLEEILMDEDLMFPDAELFPLVGAAPDPEDFIVDQDVL…
NF-YC11	NF-YC1HG0069390	Triticum monococcum	GU902795.1 (NCBI)	QRQEAERASASDFKNHQLPLARIKKIMKADEDVRMISAEAPVLFAKACELFILELTIRSWLHAEENKRRTLQRNDVAAAIARTDVFDFLVDIVPREEAKEEPGS	MENHQLPYTTQPPATGASGAPVPGVPGPPPVPHHHLLQQQQAQLQAFWAYQRQEAERASASDFKNHQLPLARIKKIMKADEDVRMISAEAPVLFAKACELFILELTIRSWLHAEENKRRTLQRNDVAAAIARTDVFDFLVDIVPREEAKEEPGSAALGFAAGGVGAAGGGPAAGLPYYYPPMGQPAAPMMPAWHVPAWEPAWQQGGADVDQGAGSFGEEGQGYTGGHGGSAGFPPGPPSSE
CO2	CO2	Triticum aestivum	TraesCS6B02G319500	MFMNCNFNSNLLEKEAGRTSFPWARPCDGCHAAPSAVYCCADAAYLCASCDTQVHSANRVASRHERVRVCETCESAPAVLACHADAAALCTACDAQVHSANPIAQRHQRVPVLPLPAVALPAASGFVEAEASVTAHGDKEEGEEVDSWLLRRNSDDNNCANKIDRYFNLVGYNMYYDNITCDPRPEEQYRMQEQQHVQNRYIEKEGCECVVPPQVVMASEQQESDYGTIGAGQAASVTAMTSTYTASISNDISFSSMEVGIVPDNTRPDISNSNILTSSEAMELSGHSLQMPVHFNSMDREARVLRYKEKKQTRKFQKTIRYATRKAYAEARPRIKGRFAKRSDIEHEEDHMLSPPALQDTSSYNTAPWF
CO1	CO1	Triticum aestivum	TraesCS7D02G213000	MNCVSNGTVYEEAVGREGSWARLCDGCCTVPSVVYCRADSAYLCASCDAQIHAANRVASRHERVLLSEAYKHAPVVLECHADAAALCAAYEAQVHYANLLATMHQRVPVVSHPVAAIPAASLFAEAAATAPVLGSKEEDASWLLLSKDSDNHNHSGNHSSSSSSSRYFGEVDQYFDLVGYNSYYDSHMNNQEQYVMQEQQHLQQMQKEYAEQQMQKEYVEKEGSECIVPSQSAIVSRPHQSGYAPLVRAEQAASVTAGISFSMEAGIVPDNTVQSSILRPAGAIGHFSSPSLQTPLHFSSKEREARVLRYKEKKKSRKFEKTTRYATRKAYAEARPRIKGRFAKRSDADMEVDQTFSTAALSDSSYSTVPWF
PPD1	PPD1	Triticum aestivum	TraesCS2D02G079600	MDRHHHQQPPSPQGEHAAQPRCWEEFLHRKTIRVLLVETDDSTRQVVTALLRHCMYQVIPAENGHQAWAYLQDMQSNIDLVLTEVFMHGGLSGIDLLGRIMNHEVCKDIPVIMMSSHDSMGTVLSCLSNGAADFLAKPIRKNELKNLWAHVWRRSHSSSGSGSGSAIQTQKCTKSKSGDDSNNNSNNRNDDASMGLNARDGSDNGSGTQAQSSWTKRAVEIDSPQDMSPDQSVDPPDSTCAHVSHLKSEICSNRLRAEFKGKELEIGAPGNLNTEDQSSPNESSVKPADNGRCEYLPQNNSNDTVMENSDEPIVRAADLIGSMAKNMDAQQAARAIDAPNCSSQAPQGKDTDRENAMPYLELSLKRSRSTADGADAAIQEEQRNVVRRSDLSAFTRYNT…
VRN2	VRN2a	Triticum monococcum	G3116 - AY485969.1 (NCBI)	MSMSCGLCGANNCPRLMVSPIHHHHHHHQEHQLCEYQFFAHGNHHHHHHGSAADYPVPPPPDNFDHRRTWTRPFHETAAAGNSSRLTLEVGAGGQHMAHLVQPPARAHIVPFYGGAFTNTISNEAIMTIDTEMMVGPAHYPTMQERAAKVMRYREKRKRRRYDKQIRYESRKAYAELRPRVNGRFVKVPEAMASPSSPASPYDPSKLHLGWFR
Target DNA sequence
CCACA DNA sequence from TaFT1 (TraesCS7B02G013100) promoter				CGCTGCCGGTTACACCACATCCACAGAACC
CCACA DNA sequence (complementary)				GGTTCTGTGGATGTGGTGTAACCGGCAGCG
