# Supplementary material for: Vernalization regulatory network identifies potential novel functions for genes in the HvVRN2 locus
Source: New Phytol. 2026 Apr 12;250(6):4036–53. doi: 10.1111/nph.71162 (PMC13193379; doi:10.1111/nph.71162)
Supplement: Supplementary file 3 — Table S1 Sample information and sequencing data. Table S2 Genotyping of both NILs (50 K and RNASeq variant calling). Table S3 Expression data (tpm) at gene‐level for all samples, differentially expressed genes results, and co‐expression module membership. Table S4 Flowering‐related gene names and gene model ID in BaRT2v18 transcriptome. Table S5 Protein sequences and oligonucleotide with CCACA DNA‐motif for modelling prediction. Table S6 Regression analyses of HvVRN genes’ expression over time. Table S7 Gene Ontology enrichment for each co‐expression module. Table S8 Identified transcription factors in the reference transcriptome. [file NPH-250-4036-s003.zip › Supplementary Tables S1-S5 S7-S8 S10-S11/Table S7 GO_enrichment_allmodules.xlsx]

## Sheet: Article information
New Phytologist Supporting Information
Article title: Vernalization regulatory network identifies potential novel functions for genes in the HvVRN2 locus
Authors: Francesc Montardit-Tarda, Irene Puyó, Bruno Contreras-Moreira, Ildikó Karsai, Philippa Borrill, Ana M Casas, Ernesto Igartua
Article acceptance date: 11 March 2026.

## Sheet: M0 - grey
ID	Description	GeneRatio	BgRatio	pvalue	p.adjust	qvalue	geneID	Count
GO:0004842	ubiquitin-protein transferase activity	166/4042	463/16792	5.60534e-09	2.96859e-05	2.96859e-05	BaRT2v18chr1HG001260/BaRT2v18chr1HG004110/BaRT2v18chr1HG006260/BaRT2v18chr1HG011830/BaRT2v18chr1HG013300/BaRT2v18chr1HG014240/BaRT2v18chr1HG015260/BaRT2v18chr1HG020570/BaRT2v18chr1HG022250/BaRT2v18chr1HG023900/BaRT2v18chr1HG025890/BaRT2v18chr1HG027290/BaRT2v18chr1HG028930/BaRT2v18chr1HG034190/BaRT2v18chr1HG034290/BaRT2v18chr1HG035870/BaRT2v18chr1HG037140/BaRT2v18chr1HG039230/BaRT2v18chr1HG044150/…	166
GO:0019787	ubiquitin-like protein transferase activity	168/4042	477/16792	1.9242e-08	5.09529e-05	5.09529e-05	BaRT2v18chr1HG001260/BaRT2v18chr1HG004110/BaRT2v18chr1HG006260/BaRT2v18chr1HG011830/BaRT2v18chr1HG013300/BaRT2v18chr1HG014240/BaRT2v18chr1HG015260/BaRT2v18chr1HG020570/BaRT2v18chr1HG022250/BaRT2v18chr1HG023900/BaRT2v18chr1HG025890/BaRT2v18chr1HG027290/BaRT2v18chr1HG028930/BaRT2v18chr1HG034190/BaRT2v18chr1HG034290/BaRT2v18chr1HG035870/BaRT2v18chr1HG037140/BaRT2v18chr1HG039230/BaRT2v18chr1HG044150/…	168

## Sheet: M1 - turquoise
ID	Description	GeneRatio	BgRatio	pvalue	p.adjust	qvalue	geneID	Count
GO:0006974	cellular response to DNA damage stimulus	86/1892	387/16792	3.59055e-10	1.46638e-06	1.38293e-06	BaRT2v18chr1HG003400/BaRT2v18chr1HG017860/BaRT2v18chr1HG019580/BaRT2v18chr1HG020180/BaRT2v18chr1HG029650/BaRT2v18chr1HG033860/BaRT2v18chr1HG040630/BaRT2v18chr1HG041080/BaRT2v18chr1HG043780/BaRT2v18chr1HG049110/BaRT2v18chr2HG054440/BaRT2v18chr2HG061470/BaRT2v18chr2HG063520/BaRT2v18chr2HG065200/BaRT2v18chr2HG065430/BaRT2v18chr2HG067020/BaRT2v18chr2HG070720/BaRT2v18chr2HG081440/BaRT2v18chr2HG084160/…	86
GO:0006281	DNA repair	75/1892	357/16792	5.94166e-08	0.000121329	0.000114424	BaRT2v18chr1HG003400/BaRT2v18chr1HG017860/BaRT2v18chr1HG019580/BaRT2v18chr1HG020180/BaRT2v18chr1HG029650/BaRT2v18chr1HG033860/BaRT2v18chr1HG040630/BaRT2v18chr1HG041080/BaRT2v18chr1HG043780/BaRT2v18chr1HG049110/BaRT2v18chr2HG054440/BaRT2v18chr2HG061470/BaRT2v18chr2HG063520/BaRT2v18chr2HG065200/BaRT2v18chr2HG065430/BaRT2v18chr2HG067020/BaRT2v18chr2HG070720/BaRT2v18chr2HG081440/BaRT2v18chr2HG084160/…	75
GO:0005654	nucleoplasm	72/1892	343/16792	1.12691e-07	0.00015341	0.00014468	BaRT2v18chr1HG000570/BaRT2v18chr1HG004830/BaRT2v18chr1HG014570/BaRT2v18chr1HG015860/BaRT2v18chr1HG018230/BaRT2v18chr1HG019270/BaRT2v18chr1HG019580/BaRT2v18chr1HG040630/BaRT2v18chr1HG043780/BaRT2v18chr1HG048380/BaRT2v18chr2HG053220/BaRT2v18chr2HG054440/BaRT2v18chr2HG059280/BaRT2v18chr2HG060770/BaRT2v18chr2HG063850/BaRT2v18chr2HG065430/BaRT2v18chr2HG068500/BaRT2v18chr2HG076830/BaRT2v18chr2HG078380/…	72
GO:0006310	DNA recombination	42/1892	174/16792	1.20202e-06	0.00122727	0.00115742	BaRT2v18chr1HG016500/BaRT2v18chr1HG017860/BaRT2v18chr1HG019580/BaRT2v18chr1HG020180/BaRT2v18chr1HG029650/BaRT2v18chr1HG033860/BaRT2v18chr1HG043780/BaRT2v18chr1HG049110/BaRT2v18chr2HG070720/BaRT2v18chr2HG086270/BaRT2v18chr2HG091430/BaRT2v18chr2HG107350/BaRT2v18chr3HG122800/BaRT2v18chr3HG126610/BaRT2v18chr3HG127520/BaRT2v18chr3HG132770/BaRT2v18chr3HG143000/BaRT2v18chr3HG147450/BaRT2v18chr3HG155400/…	42
GO:0006891	intra-Golgi vesicle-mediated transport	17/1892	43/16792	1.67349e-06	0.00136691	0.00128912	BaRT2v18chr1HG027220/BaRT2v18chr1HG040460/BaRT2v18chr2HG062690/BaRT2v18chr2HG063290/BaRT2v18chr2HG074250/BaRT2v18chr3HG132730/BaRT2v18chr3HG135300/BaRT2v18chr3HG148610/BaRT2v18chr3HG157970/BaRT2v18chr4HG178640/BaRT2v18chr4HG205620/BaRT2v18chr4HG213200/BaRT2v18chr4HG219130/BaRT2v18chr5HG231970/BaRT2v18chr5HG242330/BaRT2v18chr5HG279230/BaRT2v18chr5HG280740	17
GO:0000725	recombinational repair	26/1892	88/16792	2.55199e-06	0.00173705	0.0016382	BaRT2v18chr1HG017860/BaRT2v18chr1HG019580/BaRT2v18chr1HG029650/BaRT2v18chr1HG033860/BaRT2v18chr1HG043780/BaRT2v18chr1HG049110/BaRT2v18chr2HG070720/BaRT2v18chr3HG122800/BaRT2v18chr3HG126610/BaRT2v18chr3HG127520/BaRT2v18chr3HG143000/BaRT2v18chr3HG147450/BaRT2v18chr3HG155400/BaRT2v18chr3HG160680/BaRT2v18chr3HG167920/BaRT2v18chr4HG187710/BaRT2v18chr4HG220810/BaRT2v18chr5HG233740/BaRT2v18chr5HG256770/…	26
GO:0006302	double-strand break repair	30/1892	111/16792	3.47244e-06	0.00182082	0.0017172	BaRT2v18chr1HG003400/BaRT2v18chr1HG017860/BaRT2v18chr1HG019580/BaRT2v18chr1HG029650/BaRT2v18chr1HG033860/BaRT2v18chr1HG043780/BaRT2v18chr1HG049110/BaRT2v18chr2HG070720/BaRT2v18chr3HG122800/BaRT2v18chr3HG126610/BaRT2v18chr3HG127520/BaRT2v18chr3HG147450/BaRT2v18chr3HG155400/BaRT2v18chr3HG160680/BaRT2v18chr3HG167920/BaRT2v18chr4HG187710/BaRT2v18chr4HG199580/BaRT2v18chr4HG220810/BaRT2v18chr5HG225750/…	30
GO:0007049	cell cycle	80/1892	429/16792	3.56674e-06	0.00182082	0.0017172	BaRT2v18chr1HG000150/BaRT2v18chr1HG010070/BaRT2v18chr1HG011130/BaRT2v18chr1HG014380/BaRT2v18chr1HG016500/BaRT2v18chr1HG018230/BaRT2v18chr1HG019580/BaRT2v18chr1HG024940/BaRT2v18chr1HG026210/BaRT2v18chr1HG029650/BaRT2v18chr1HG030330/BaRT2v18chr1HG032890/BaRT2v18chr1HG033390/BaRT2v18chr1HG041580/BaRT2v18chr1HG049110/BaRT2v18chr2HG051180/BaRT2v18chr2HG052210/BaRT2v18chr2HG057230/BaRT2v18chr2HG061240/…	80
GO:0005789	endoplasmic reticulum membrane	70/1892	367/16792	6.45374e-06	0.00290396	0.00273869	BaRT2v18chr1HG003750/BaRT2v18chr1HG027260/BaRT2v18chr1HG027930/BaRT2v18chr1HG030520/BaRT2v18chr1HG032850/BaRT2v18chr1HG037960/BaRT2v18chr1HG038270/BaRT2v18chr1HG040460/BaRT2v18chr1HG041720/BaRT2v18chr1HG042070/BaRT2v18chr1HG048580/BaRT2v18chr1HG048670/BaRT2v18chr2HG054990/BaRT2v18chr2HG063290/BaRT2v18chr2HG080260/BaRT2v18chr2HG084050/BaRT2v18chr2HG094460/BaRT2v18chr2HG099500/BaRT2v18chr2HG104800/…	70
GO:0042175	nuclear outer membrane-endoplasmic reticulum membrane network	70/1892	368/16792	7.11057e-06	0.00290396	0.00273869	BaRT2v18chr1HG003750/BaRT2v18chr1HG027260/BaRT2v18chr1HG027930/BaRT2v18chr1HG030520/BaRT2v18chr1HG032850/BaRT2v18chr1HG037960/BaRT2v18chr1HG038270/BaRT2v18chr1HG040460/BaRT2v18chr1HG041720/BaRT2v18chr1HG042070/BaRT2v18chr1HG048580/BaRT2v18chr1HG048670/BaRT2v18chr2HG054990/BaRT2v18chr2HG063290/BaRT2v18chr2HG080260/BaRT2v18chr2HG084050/BaRT2v18chr2HG094460/BaRT2v18chr2HG099500/BaRT2v18chr2HG104800/…	70
GO:0006890	retrograde vesicle-mediated transport, Golgi to endoplasmic reticulum	16/1892	43/16792	8.53507e-06	0.00316884	0.0029885	BaRT2v18chr1HG029980/BaRT2v18chr2HG061780/BaRT2v18chr2HG063290/BaRT2v18chr2HG074250/BaRT2v18chr3HG114910/BaRT2v18chr3HG132730/BaRT2v18chr3HG157970/BaRT2v18chr3HG158360/BaRT2v18chr4HG178640/BaRT2v18chr4HG213200/BaRT2v18chr4HG219130/BaRT2v18chr5HG242330/BaRT2v18chr5HG280740/BaRT2v18chr6HG310010/BaRT2v18chr7HG353850/BaRT2v18chr7HG357820	16
GO:0048193	Golgi vesicle transport	44/1892	201/16792	1.05504e-05	0.00359065	0.00338631	BaRT2v18chr1HG027220/BaRT2v18chr1HG029980/BaRT2v18chr1HG040460/BaRT2v18chr1HG041720/BaRT2v18chr2HG058620/BaRT2v18chr2HG061780/BaRT2v18chr2HG062690/BaRT2v18chr2HG063290/BaRT2v18chr2HG063720/BaRT2v18chr2HG074250/BaRT2v18chr2HG083330/BaRT2v18chr2HG090750/BaRT2v18chr2HG095510/BaRT2v18chr3HG114910/BaRT2v18chr3HG132730/BaRT2v18chr3HG135300/BaRT2v18chr3HG139250/BaRT2v18chr3HG148610/BaRT2v18chr3HG157970/…	44
GO:0098827	endoplasmic reticulum subcompartment	70/1892	373/16792	1.14362e-05	0.00359274	0.00338827	BaRT2v18chr1HG003750/BaRT2v18chr1HG027260/BaRT2v18chr1HG027930/BaRT2v18chr1HG030520/BaRT2v18chr1HG032850/BaRT2v18chr1HG037960/BaRT2v18chr1HG038270/BaRT2v18chr1HG040460/BaRT2v18chr1HG041720/BaRT2v18chr1HG042070/BaRT2v18chr1HG048580/BaRT2v18chr1HG048670/BaRT2v18chr2HG054990/BaRT2v18chr2HG063290/BaRT2v18chr2HG080260/BaRT2v18chr2HG084050/BaRT2v18chr2HG094460/BaRT2v18chr2HG099500/BaRT2v18chr2HG104800/…	70
GO:0000724	double-strand break repair via homologous recombination	23/1892	80/16792	1.56403e-05	0.00453178	0.00427387	BaRT2v18chr1HG017860/BaRT2v18chr1HG019580/BaRT2v18chr1HG029650/BaRT2v18chr1HG033860/BaRT2v18chr1HG043780/BaRT2v18chr1HG049110/BaRT2v18chr2HG070720/BaRT2v18chr3HG122800/BaRT2v18chr3HG126610/BaRT2v18chr3HG127520/BaRT2v18chr3HG147450/BaRT2v18chr3HG155400/BaRT2v18chr3HG160680/BaRT2v18chr3HG167920/BaRT2v18chr4HG187710/BaRT2v18chr4HG220810/BaRT2v18chr5HG233740/BaRT2v18chr5HG256770/BaRT2v18chr6HG307800/…	23
GO:0005667	transcription regulator complex	36/1892	155/16792	1.69127e-05	0.00453178	0.00427387	BaRT2v18chr1HG000570/BaRT2v18chr1HG015860/BaRT2v18chr1HG026110/BaRT2v18chr1HG032850/BaRT2v18chr1HG035550/BaRT2v18chr1HG037190/BaRT2v18chr1HG046570/BaRT2v18chr2HG052210/BaRT2v18chr2HG060790/BaRT2v18chr2HG083650/BaRT2v18chr3HG145750/BaRT2v18chr3HG156440/BaRT2v18chr3HG156480/BaRT2v18chr3HG158300/BaRT2v18chr3HG166510/BaRT2v18chr4HG184330/BaRT2v18chr4HG208970/BaRT2v18chr4HG217090/BaRT2v18chr5HG241520/…	36
GO:0050684	regulation of mRNA processing	21/1892	70/16792	1.77543e-05	0.00453178	0.00427387	BaRT2v18chr1HG004830/BaRT2v18chr1HG017260/BaRT2v18chr2HG087870/BaRT2v18chr3HG122630/BaRT2v18chr3HG145000/BaRT2v18chr3HG160540/BaRT2v18chr4HG176610/BaRT2v18chr4HG195320/BaRT2v18chr5HG229800/BaRT2v18chr5HG237790/BaRT2v18chr5HG265490/BaRT2v18chr6HG287510/BaRT2v18chr6HG299470/BaRT2v18chr6HG321740/BaRT2v18chr7HG329650/BaRT2v18chr7HG350330/BaRT2v18chr7HG351380/BaRT2v18chr7HG352720/BaRT2v18chr7HG363860/…	21
GO:0043484	regulation of RNA splicing	20/1892	66/16792	2.37382e-05	0.00570274	0.0053782	BaRT2v18chr1HG004830/BaRT2v18chr1HG017260/BaRT2v18chr1HG037620/BaRT2v18chr3HG122630/BaRT2v18chr3HG145000/BaRT2v18chr3HG155590/BaRT2v18chr3HG160540/BaRT2v18chr4HG176610/BaRT2v18chr4HG195320/BaRT2v18chr5HG229800/BaRT2v18chr5HG237790/BaRT2v18chr6HG287510/BaRT2v18chr6HG299470/BaRT2v18chr6HG321740/BaRT2v18chr7HG329650/BaRT2v18chr7HG350330/BaRT2v18chr7HG352720/BaRT2v18chr7HG363860/BaRT2v18chr7HG385540/…	20
GO:0007059	chromosome segregation	26/1892	102/16792	4.60376e-05	0.0104454	0.00985096	BaRT2v18chr1HG014380/BaRT2v18chr1HG016500/BaRT2v18chr1HG026210/BaRT2v18chr1HG029650/BaRT2v18chr1HG032890/BaRT2v18chr1HG049110/BaRT2v18chr2HG051180/BaRT2v18chr2HG061240/BaRT2v18chr2HG072920/BaRT2v18chr2HG086270/BaRT2v18chr3HG140430/BaRT2v18chr3HG167920/BaRT2v18chr3HG172910/BaRT2v18chr4HG175030/BaRT2v18chr4HG220810/BaRT2v18chr5HG223320/BaRT2v18chr5HG233740/BaRT2v18chr5HG243500/BaRT2v18chr5HG263730/…	26
GO:0003712	transcription coregulator activity	33/1892	147/16792	7.63962e-05	0.0164212	0.0154866	BaRT2v18chr1HG000570/BaRT2v18chr1HG008620/BaRT2v18chr1HG012040/BaRT2v18chr1HG026110/BaRT2v18chr1HG048380/BaRT2v18chr2HG075000/BaRT2v18chr2HG085370/BaRT2v18chr2HG104140/BaRT2v18chr2HG112250/BaRT2v18chr3HG116510/BaRT2v18chr3HG118580/BaRT2v18chr3HG120620/BaRT2v18chr3HG163310/BaRT2v18chr3HG164250/BaRT2v18chr3HG166510/BaRT2v18chr4HG175030/BaRT2v18chr4HG184330/BaRT2v18chr4HG190430/BaRT2v18chr4HG217520/…	33
GO:0006325	chromatin organization	68/1892	385/16792	0.000108234	0.0205342	0.0193656	BaRT2v18chr1HG000570/BaRT2v18chr1HG008620/BaRT2v18chr1HG010380/BaRT2v18chr1HG011800/BaRT2v18chr1HG012040/BaRT2v18chr1HG014570/BaRT2v18chr1HG032190/BaRT2v18chr1HG032890/BaRT2v18chr1HG033560/BaRT2v18chr1HG035240/BaRT2v18chr1HG048380/BaRT2v18chr2HG053220/BaRT2v18chr2HG054440/BaRT2v18chr2HG066490/BaRT2v18chr2HG068500/BaRT2v18chr2HG071580/BaRT2v18chr2HG075000/BaRT2v18chr2HG078380/BaRT2v18chr2HG081440/…	68
GO:0048024	regulation of mRNA splicing, via spliceosome	18/1892	62/16792	0.000111371	0.0205342	0.0193656	BaRT2v18chr1HG004830/BaRT2v18chr1HG017260/BaRT2v18chr3HG122630/BaRT2v18chr3HG145000/BaRT2v18chr3HG160540/BaRT2v18chr4HG176610/BaRT2v18chr4HG195320/BaRT2v18chr5HG229800/BaRT2v18chr5HG237790/BaRT2v18chr6HG287510/BaRT2v18chr6HG299470/BaRT2v18chr6HG321740/BaRT2v18chr7HG329650/BaRT2v18chr7HG350330/BaRT2v18chr7HG352720/BaRT2v18chr7HG363860/BaRT2v18chr7HG385540/BaRT2v18chr7HG388100	18
GO:0006397	mRNA processing	72/1892	414/16792	0.000113344	0.0205342	0.0193656	BaRT2v18chr1HG004830/BaRT2v18chr1HG011260/BaRT2v18chr1HG013570/BaRT2v18chr1HG014510/BaRT2v18chr1HG020990/BaRT2v18chr1HG024250/BaRT2v18chr1HG029500/BaRT2v18chr1HG032960/BaRT2v18chr1HG037620/BaRT2v18chr2HG062310/BaRT2v18chr2HG063850/BaRT2v18chr2HG066490/BaRT2v18chr2HG087870/BaRT2v18chr2HG090060/BaRT2v18chr3HG122630/BaRT2v18chr3HG123000/BaRT2v18chr3HG124930/BaRT2v18chr3HG126390/BaRT2v18chr3HG138910/…	72
GO:0098687	chromosomal region	20/1892	73/16792	0.000115643	0.0205342	0.0193656	BaRT2v18chr1HG019580/BaRT2v18chr1HG029650/BaRT2v18chr1HG032890/BaRT2v18chr2HG061240/BaRT2v18chr2HG084160/BaRT2v18chr3HG124800/BaRT2v18chr3HG140430/BaRT2v18chr3HG153750/BaRT2v18chr3HG172910/BaRT2v18chr5HG223320/BaRT2v18chr5HG225750/BaRT2v18chr5HG244570/BaRT2v18chr5HG263730/BaRT2v18chr5HG275980/BaRT2v18chr5HG279100/BaRT2v18chr5HG280720/BaRT2v18chr6HG307800/BaRT2v18chr6HG322820/BaRT2v18chr7HG341470/…	20
GO:0006491	N-glycan processing	6/1892	9/16792	0.000126038	0.0214475	0.0202269	BaRT2v18chr2HG098860/BaRT2v18chr3HG134940/BaRT2v18chr3HG149270/BaRT2v18chr3HG168000/BaRT2v18chr4HG206330/BaRT2v18chr6HG328420	6
GO:1903311	regulation of mRNA metabolic process	23/1892	93/16792	0.000201403	0.0301507	0.0284348	BaRT2v18chr1HG004830/BaRT2v18chr1HG011800/BaRT2v18chr1HG017260/BaRT2v18chr2HG087870/BaRT2v18chr3HG122630/BaRT2v18chr3HG137030/BaRT2v18chr3HG145000/BaRT2v18chr3HG160540/BaRT2v18chr4HG176610/BaRT2v18chr4HG195320/BaRT2v18chr5HG229800/BaRT2v18chr5HG237790/BaRT2v18chr5HG265490/BaRT2v18chr6HG287510/BaRT2v18chr6HG299470/BaRT2v18chr6HG321740/BaRT2v18chr7HG329650/BaRT2v18chr7HG350330/BaRT2v18chr7HG351380/…	23
GO:0051301	cell division	50/1892	267/16792	0.000204981	0.0301507	0.0284348	BaRT2v18chr1HG000150/BaRT2v18chr1HG010070/BaRT2v18chr1HG030330/BaRT2v18chr1HG033390/BaRT2v18chr2HG052210/BaRT2v18chr2HG057230/BaRT2v18chr2HG061240/BaRT2v18chr2HG065200/BaRT2v18chr2HG070100/BaRT2v18chr2HG083650/BaRT2v18chr2HG088650/BaRT2v18chr2HG088970/BaRT2v18chr2HG090600/BaRT2v18chr2HG105500/BaRT2v18chr2HG106170/BaRT2v18chr2HG107350/BaRT2v18chr2HG112410/BaRT2v18chr2HG114680/BaRT2v18chr3HG126360/…	50
GO:0090575	RNA polymerase II transcription regulator complex	24/1892	99/16792	0.000205398	0.0301507	0.0284348	BaRT2v18chr1HG000570/BaRT2v18chr1HG015860/BaRT2v18chr1HG026110/BaRT2v18chr1HG035550/BaRT2v18chr1HG046570/BaRT2v18chr2HG052210/BaRT2v18chr2HG083650/BaRT2v18chr3HG156440/BaRT2v18chr3HG158300/BaRT2v18chr3HG166510/BaRT2v18chr4HG184330/BaRT2v18chr5HG259900/BaRT2v18chr5HG261560/BaRT2v18chr5HG263870/BaRT2v18chr6HG297520/BaRT2v18chr6HG298330/BaRT2v18chr6HG302890/BaRT2v18chr6HG309400/BaRT2v18chr6HG317740/…	24
GO:0009100	glycoprotein metabolic process	34/1892	161/16792	0.000211601	0.0301507	0.0284348	BaRT2v18chr1HG017440/BaRT2v18chr1HG033910/BaRT2v18chr1HG038270/BaRT2v18chr2HG054990/BaRT2v18chr2HG080260/BaRT2v18chr2HG094460/BaRT2v18chr2HG098860/BaRT2v18chr2HG110620/BaRT2v18chr2HG111470/BaRT2v18chr2HG114250/BaRT2v18chr3HG122810/BaRT2v18chr3HG129530/BaRT2v18chr3HG134940/BaRT2v18chr3HG149270/BaRT2v18chr3HG153480/BaRT2v18chr3HG156420/BaRT2v18chr3HG161740/BaRT2v18chr3HG163020/BaRT2v18chr3HG168000/…	34
GO:0006487	protein N-linked glycosylation	15/1892	49/16792	0.000214097	0.0301507	0.0284348	BaRT2v18chr1HG033910/BaRT2v18chr2HG080260/BaRT2v18chr2HG094460/BaRT2v18chr2HG114250/BaRT2v18chr3HG129530/BaRT2v18chr3HG161740/BaRT2v18chr3HG163020/BaRT2v18chr4HG188600/BaRT2v18chr4HG196860/BaRT2v18chr4HG215530/BaRT2v18chr5HG275200/BaRT2v18chr6HG311820/BaRT2v18chr6HG312080/BaRT2v18chr7HG330920/BaRT2v18chr7HG351270	15
GO:0055029	nuclear DNA-directed RNA polymerase complex	28/1892	124/16792	0.000232984	0.0309363	0.0291757	BaRT2v18chr1HG000570/BaRT2v18chr1HG015860/BaRT2v18chr1HG019270/BaRT2v18chr2HG059280/BaRT2v18chr2HG065430/BaRT2v18chr3HG131260/BaRT2v18chr3HG144040/BaRT2v18chr3HG156440/BaRT2v18chr3HG163710/BaRT2v18chr3HG166510/BaRT2v18chr4HG175880/BaRT2v18chr4HG184330/BaRT2v18chr4HG188920/BaRT2v18chr4HG191030/BaRT2v18chr4HG191130/BaRT2v18chr5HG232770/BaRT2v18chr5HG237790/BaRT2v18chr5HG238900/BaRT2v18chr5HG254080/…	28
GO:0000793	condensed chromosome	19/1892	71/16792	0.000237495	0.0309363	0.0291757	BaRT2v18chr1HG029650/BaRT2v18chr1HG032890/BaRT2v18chr1HG049110/BaRT2v18chr2HG061240/BaRT2v18chr2HG072920/BaRT2v18chr2HG086270/BaRT2v18chr3HG124800/BaRT2v18chr3HG140430/BaRT2v18chr3HG170180/BaRT2v18chr3HG172910/BaRT2v18chr5HG223320/BaRT2v18chr5HG229600/BaRT2v18chr5HG233740/BaRT2v18chr5HG263730/BaRT2v18chr6HG298160/BaRT2v18chr6HG305350/BaRT2v18chr7HG368480/BaRT2v18chr7HG371060/BaRT2v18chr7HG373170	19
GO:0030880	RNA polymerase complex	31/1892	143/16792	0.0002424	0.0309363	0.0291757	BaRT2v18chr1HG000570/BaRT2v18chr1HG015860/BaRT2v18chr1HG019270/BaRT2v18chr2HG059280/BaRT2v18chr2HG065430/BaRT2v18chr3HG128600/BaRT2v18chr3HG131260/BaRT2v18chr3HG144040/BaRT2v18chr3HG156440/BaRT2v18chr3HG163710/BaRT2v18chr3HG166510/BaRT2v18chr3HG168510/BaRT2v18chr4HG175880/BaRT2v18chr4HG184330/BaRT2v18chr4HG188920/BaRT2v18chr4HG191030/BaRT2v18chr4HG191130/BaRT2v18chr4HG198370/BaRT2v18chr5HG232770/…	31
GO:0031119	tRNA pseudouridine synthesis	6/1892	10/16792	0.000284952	0.0352649	0.033258	BaRT2v18chr1HG014840/BaRT2v18chr2HG096040/BaRT2v18chr3HG122920/BaRT2v18chr5HG233260/BaRT2v18chr5HG275840/BaRT2v18chr6HG310650	6
GO:0098791	Golgi apparatus subcompartment	80/1892	486/16792	0.000307396	0.0369237	0.0348224	BaRT2v18chr1HG000150/BaRT2v18chr1HG011760/BaRT2v18chr1HG017440/BaRT2v18chr1HG022020/BaRT2v18chr1HG027230/BaRT2v18chr1HG029760/BaRT2v18chr1HG029980/BaRT2v18chr1HG030520/BaRT2v18chr1HG044170/BaRT2v18chr1HG046540/BaRT2v18chr2HG055470/BaRT2v18chr2HG058620/BaRT2v18chr2HG063720/BaRT2v18chr2HG067320/BaRT2v18chr2HG068620/BaRT2v18chr2HG070020/BaRT2v18chr2HG074250/BaRT2v18chr2HG075610/BaRT2v18chr2HG083330/…	80
GO:0022402	cell cycle process	59/1892	335/16792	0.000323592	0.0377586	0.0356097	BaRT2v18chr1HG010070/BaRT2v18chr1HG011130/BaRT2v18chr1HG014380/BaRT2v18chr1HG016500/BaRT2v18chr1HG018230/BaRT2v18chr1HG019580/BaRT2v18chr1HG026210/BaRT2v18chr1HG029650/BaRT2v18chr1HG030330/BaRT2v18chr1HG032890/BaRT2v18chr1HG033390/BaRT2v18chr1HG049110/BaRT2v18chr2HG051180/BaRT2v18chr2HG057230/BaRT2v18chr2HG061240/BaRT2v18chr2HG070720/BaRT2v18chr2HG072920/BaRT2v18chr2HG086270/BaRT2v18chr2HG090600/…	59
GO:0000381	regulation of alternative mRNA splicing, via spliceosome	15/1892	51/16792	0.000348619	0.0395489	0.0372982	BaRT2v18chr1HG004830/BaRT2v18chr3HG122630/BaRT2v18chr3HG145000/BaRT2v18chr3HG160540/BaRT2v18chr4HG176610/BaRT2v18chr4HG195320/BaRT2v18chr5HG229800/BaRT2v18chr5HG237790/BaRT2v18chr6HG287510/BaRT2v18chr6HG299470/BaRT2v18chr6HG321740/BaRT2v18chr7HG329650/BaRT2v18chr7HG350330/BaRT2v18chr7HG352720/BaRT2v18chr7HG363860	15
GO:0000217	DNA secondary structure binding	10/1892	27/16792	0.000444411	0.0489312	0.0461465	BaRT2v18chr1HG023050/BaRT2v18chr2HG070720/BaRT2v18chr2HG102000/BaRT2v18chr3HG126610/BaRT2v18chr3HG127520/BaRT2v18chr5HG247070/BaRT2v18chr5HG254070/BaRT2v18chr6HG288900/BaRT2v18chr7HG351940/BaRT2v18chr7HG387790	10
GO:0016591	RNA polymerase II, holoenzyme	22/1892	92/16792	0.000455286	0.0489312	0.0461465	BaRT2v18chr1HG000570/BaRT2v18chr1HG015860/BaRT2v18chr1HG019270/BaRT2v18chr2HG059280/BaRT2v18chr2HG065430/BaRT2v18chr3HG156440/BaRT2v18chr3HG163710/BaRT2v18chr3HG166510/BaRT2v18chr4HG175880/BaRT2v18chr4HG184330/BaRT2v18chr4HG188920/BaRT2v18chr4HG191030/BaRT2v18chr5HG232770/BaRT2v18chr5HG238900/BaRT2v18chr5HG254080/BaRT2v18chr5HG261560/BaRT2v18chr5HG275680/BaRT2v18chr6HG286030/BaRT2v18chr6HG297520/…	22
GO:0005798	Golgi-associated vesicle	14/1892	47/16792	0.000471682	0.0493935	0.0465825	BaRT2v18chr1HG029980/BaRT2v18chr3HG132730/BaRT2v18chr3HG135300/BaRT2v18chr3HG157970/BaRT2v18chr3HG158360/BaRT2v18chr4HG178640/BaRT2v18chr4HG188000/BaRT2v18chr4HG219130/BaRT2v18chr5HG242330/BaRT2v18chr5HG280740/BaRT2v18chr6HG316250/BaRT2v18chr6HG327070/BaRT2v18chr7HG386090/BaRT2v18chr7HG388010	14

## Sheet: M2 - blue
ID	Description	GeneRatio	BgRatio	pvalue	p.adjust	qvalue	geneID	Count
GO:0044391	ribosomal subunit	179/1986	249/16792	2.31016e-110	9.23603e-107	8.34334e-107	BaRT2v18chr1HG001180/BaRT2v18chr1HG002170/BaRT2v18chr1HG010930/BaRT2v18chr1HG011350/BaRT2v18chr1HG012280/BaRT2v18chr1HG013860/BaRT2v18chr1HG014270/BaRT2v18chr1HG015070/BaRT2v18chr1HG017770/BaRT2v18chr1HG017920/BaRT2v18chr1HG019730/BaRT2v18chr1HG019750/BaRT2v18chr1HG020590/BaRT2v18chr1HG029940/BaRT2v18chr1HG033630/BaRT2v18chr1HG035510/BaRT2v18chr1HG035770/BaRT2v18chr1HG035840/BaRT2v18chr1HG035940/…	179
GO:0022613	ribonucleoprotein complex biogenesis	242/1986	487/16792	1.02674e-97	2.05246e-94	1.85408e-94	BaRT2v18chr1HG002170/BaRT2v18chr1HG002480/BaRT2v18chr1HG005910/BaRT2v18chr1HG006740/BaRT2v18chr1HG007100/BaRT2v18chr1HG009260/BaRT2v18chr1HG009640/BaRT2v18chr1HG012280/BaRT2v18chr1HG013860/BaRT2v18chr1HG014270/BaRT2v18chr1HG017870/BaRT2v18chr1HG019800/BaRT2v18chr1HG023180/BaRT2v18chr1HG027830/BaRT2v18chr1HG031950/BaRT2v18chr1HG033640/BaRT2v18chr1HG038220/BaRT2v18chr1HG038600/BaRT2v18chr1HG039300/…	242
GO:0022626	cytosolic ribosome	152/1986	205/16792	6.47808e-97	8.63312e-94	7.7987e-94	BaRT2v18chr1HG010930/BaRT2v18chr1HG011350/BaRT2v18chr1HG012280/BaRT2v18chr1HG013860/BaRT2v18chr1HG014270/BaRT2v18chr1HG015070/BaRT2v18chr1HG017770/BaRT2v18chr1HG017920/BaRT2v18chr1HG027470/BaRT2v18chr1HG033630/BaRT2v18chr1HG035510/BaRT2v18chr1HG035770/BaRT2v18chr1HG035940/BaRT2v18chr1HG036800/BaRT2v18chr1HG040410/BaRT2v18chr1HG043140/BaRT2v18chr1HG043690/BaRT2v18chr1HG045300/BaRT2v18chr2HG054760/…	152
GO:0003735	structural constituent of ribosome	214/1986	411/16792	3.15521e-91	3.15363e-88	2.84882e-88	BaRT2v18chr1HG001180/BaRT2v18chr1HG002170/BaRT2v18chr1HG003010/BaRT2v18chr1HG004890/BaRT2v18chr1HG010930/BaRT2v18chr1HG011350/BaRT2v18chr1HG012280/BaRT2v18chr1HG013860/BaRT2v18chr1HG014270/BaRT2v18chr1HG015070/BaRT2v18chr1HG017770/BaRT2v18chr1HG017870/BaRT2v18chr1HG017920/BaRT2v18chr1HG019150/BaRT2v18chr1HG019730/BaRT2v18chr1HG019750/BaRT2v18chr1HG020590/BaRT2v18chr1HG023840/BaRT2v18chr1HG026530/…	214
GO:0042254	ribosome biogenesis	208/1986	395/16792	7.75789e-90	6.20321e-87	5.60364e-87	BaRT2v18chr1HG002170/BaRT2v18chr1HG002480/BaRT2v18chr1HG005910/BaRT2v18chr1HG006740/BaRT2v18chr1HG007100/BaRT2v18chr1HG009260/BaRT2v18chr1HG009640/BaRT2v18chr1HG012280/BaRT2v18chr1HG013860/BaRT2v18chr1HG014270/BaRT2v18chr1HG019800/BaRT2v18chr1HG023180/BaRT2v18chr1HG027830/BaRT2v18chr1HG031950/BaRT2v18chr1HG033640/BaRT2v18chr1HG038220/BaRT2v18chr1HG041350/BaRT2v18chr1HG041550/BaRT2v18chr1HG041850/…	208
GO:0005198	structural molecule activity	225/1986	485/16792	3.98932e-83	2.65822e-80	2.40129e-80	BaRT2v18chr1HG001180/BaRT2v18chr1HG002170/BaRT2v18chr1HG003010/BaRT2v18chr1HG004790/BaRT2v18chr1HG004890/BaRT2v18chr1HG010930/BaRT2v18chr1HG011350/BaRT2v18chr1HG012280/BaRT2v18chr1HG013860/BaRT2v18chr1HG014270/BaRT2v18chr1HG015070/BaRT2v18chr1HG017770/BaRT2v18chr1HG017870/BaRT2v18chr1HG017920/BaRT2v18chr1HG019150/BaRT2v18chr1HG019730/BaRT2v18chr1HG019750/BaRT2v18chr1HG020590/BaRT2v18chr1HG023840/…	225
GO:0005730	nucleolus	177/1986	331/16792	1.07031e-77	6.11301e-75	5.52217e-75	BaRT2v18chr1HG005910/BaRT2v18chr1HG006740/BaRT2v18chr1HG007100/BaRT2v18chr1HG008780/BaRT2v18chr1HG009260/BaRT2v18chr1HG009640/BaRT2v18chr1HG011290/BaRT2v18chr1HG019750/BaRT2v18chr1HG019800/BaRT2v18chr1HG020430/BaRT2v18chr1HG027240/BaRT2v18chr1HG027830/BaRT2v18chr1HG028710/BaRT2v18chr1HG033640/BaRT2v18chr1HG043300/BaRT2v18chr1HG043680/BaRT2v18chr1HG044370/BaRT2v18chr1HG044590/BaRT2v18chr1HG045970/…	177
GO:0015934	large ribosomal subunit	111/1986	142/16792	3.67347e-75	1.83582e-72	1.65838e-72	BaRT2v18chr1HG001180/BaRT2v18chr1HG002170/BaRT2v18chr1HG011350/BaRT2v18chr1HG012280/BaRT2v18chr1HG013860/BaRT2v18chr1HG017770/BaRT2v18chr1HG017920/BaRT2v18chr1HG019750/BaRT2v18chr1HG033630/BaRT2v18chr1HG035840/BaRT2v18chr1HG035940/BaRT2v18chr1HG036800/BaRT2v18chr1HG040410/BaRT2v18chr1HG043690/BaRT2v18chr1HG045300/BaRT2v18chr2HG054470/BaRT2v18chr2HG059050/BaRT2v18chr2HG059130/BaRT2v18chr2HG059260/…	111
GO:0022625	cytosolic large ribosomal subunit	92/1986	109/16792	3.29701e-68	1.46461e-65	1.32305e-65	BaRT2v18chr1HG011350/BaRT2v18chr1HG012280/BaRT2v18chr1HG013860/BaRT2v18chr1HG017770/BaRT2v18chr1HG017920/BaRT2v18chr1HG033630/BaRT2v18chr1HG035940/BaRT2v18chr1HG036800/BaRT2v18chr1HG040410/BaRT2v18chr1HG043690/BaRT2v18chr1HG045300/BaRT2v18chr2HG059050/BaRT2v18chr2HG059130/BaRT2v18chr2HG059260/BaRT2v18chr2HG065810/BaRT2v18chr2HG072700/BaRT2v18chr2HG074930/BaRT2v18chr2HG079100/BaRT2v18chr2HG081030/…	92
GO:0034470	ncRNA processing	194/1986	449/16792	4.43825e-65	1.77441e-62	1.60291e-62	BaRT2v18chr1HG005910/BaRT2v18chr1HG006740/BaRT2v18chr1HG007100/BaRT2v18chr1HG009260/BaRT2v18chr1HG014270/BaRT2v18chr1HG033640/BaRT2v18chr1HG039470/BaRT2v18chr1HG041350/BaRT2v18chr1HG041550/BaRT2v18chr1HG044310/BaRT2v18chr1HG044370/BaRT2v18chr1HG044590/BaRT2v18chr1HG045530/BaRT2v18chr1HG045970/BaRT2v18chr2HG049950/BaRT2v18chr2HG050260/BaRT2v18chr2HG059470/BaRT2v18chr2HG059510/BaRT2v18chr2HG060780/…	194
GO:0016072	rRNA metabolic process	146/1986	290/16792	1.60294e-59	5.82596e-57	5.26286e-57	BaRT2v18chr1HG005910/BaRT2v18chr1HG006740/BaRT2v18chr1HG007100/BaRT2v18chr1HG009260/BaRT2v18chr1HG014270/BaRT2v18chr1HG033640/BaRT2v18chr1HG041350/BaRT2v18chr1HG041550/BaRT2v18chr1HG044310/BaRT2v18chr1HG044370/BaRT2v18chr1HG044590/BaRT2v18chr1HG045530/BaRT2v18chr1HG045970/BaRT2v18chr2HG059510/BaRT2v18chr2HG060780/BaRT2v18chr2HG061110/BaRT2v18chr2HG061960/BaRT2v18chr2HG063540/BaRT2v18chr2HG063890/…	146
GO:0006364	rRNA processing	143/1986	281/16792	4.47027e-59	1.48934e-56	1.34539e-56	BaRT2v18chr1HG005910/BaRT2v18chr1HG006740/BaRT2v18chr1HG007100/BaRT2v18chr1HG009260/BaRT2v18chr1HG014270/BaRT2v18chr1HG033640/BaRT2v18chr1HG041350/BaRT2v18chr1HG041550/BaRT2v18chr1HG044310/BaRT2v18chr1HG044590/BaRT2v18chr1HG045530/BaRT2v18chr1HG045970/BaRT2v18chr2HG059510/BaRT2v18chr2HG060780/BaRT2v18chr2HG061110/BaRT2v18chr2HG061960/BaRT2v18chr2HG063540/BaRT2v18chr2HG063890/BaRT2v18chr2HG066660/…	143
GO:0009451	RNA modification	143/1986	333/16792	1.55341e-47	4.77734e-45	4.31559e-45	BaRT2v18chr1HG009800/BaRT2v18chr1HG011110/BaRT2v18chr1HG019870/BaRT2v18chr1HG031950/BaRT2v18chr1HG032020/BaRT2v18chr1HG039470/BaRT2v18chr1HG042580/BaRT2v18chr1HG045970/BaRT2v18chr1HG046720/BaRT2v18chr1HG048570/BaRT2v18chr2HG049950/BaRT2v18chr2HG050260/BaRT2v18chr2HG052750/BaRT2v18chr2HG059470/BaRT2v18chr2HG061360/BaRT2v18chr2HG063470/BaRT2v18chr2HG063540/BaRT2v18chr2HG064510/BaRT2v18chr2HG067650/…	143
GO:0042273	ribosomal large subunit biogenesis	72/1986	100/16792	9.74689e-45	2.78343e-42	2.5144e-42	BaRT2v18chr1HG005910/BaRT2v18chr1HG007100/BaRT2v18chr1HG009260/BaRT2v18chr1HG012280/BaRT2v18chr1HG013860/BaRT2v18chr1HG019800/BaRT2v18chr1HG027830/BaRT2v18chr1HG041850/BaRT2v18chr1HG043690/BaRT2v18chr1HG044310/BaRT2v18chr1HG045970/BaRT2v18chr1HG049270/BaRT2v18chr2HG059510/BaRT2v18chr2HG059610/BaRT2v18chr2HG066660/BaRT2v18chr2HG066810/BaRT2v18chr2HG073700/BaRT2v18chr2HG081030/BaRT2v18chr2HG083420/…	72
GO:0022618	ribonucleoprotein complex assembly	84/1986	157/16792	3.53055e-37	9.4101e-35	8.50058e-35	BaRT2v18chr1HG009260/BaRT2v18chr1HG012280/BaRT2v18chr1HG013860/BaRT2v18chr1HG017870/BaRT2v18chr1HG031950/BaRT2v18chr1HG038220/BaRT2v18chr1HG038600/BaRT2v18chr1HG039300/BaRT2v18chr1HG041850/BaRT2v18chr1HG043680/BaRT2v18chr1HG044590/BaRT2v18chr1HG045670/BaRT2v18chr1HG049270/BaRT2v18chr2HG050690/BaRT2v18chr2HG052910/BaRT2v18chr2HG060780/BaRT2v18chr2HG065360/BaRT2v18chr2HG076470/BaRT2v18chr2HG081120/…	84
GO:0030684	preribosome	67/1986	104/16792	6.82767e-37	1.70607e-34	1.54117e-34	BaRT2v18chr1HG005910/BaRT2v18chr1HG006740/BaRT2v18chr1HG007100/BaRT2v18chr1HG014270/BaRT2v18chr1HG019800/BaRT2v18chr1HG033640/BaRT2v18chr1HG043300/BaRT2v18chr1HG044310/BaRT2v18chr1HG044590/BaRT2v18chr1HG045970/BaRT2v18chr2HG059510/BaRT2v18chr2HG059610/BaRT2v18chr2HG060170/BaRT2v18chr2HG060890/BaRT2v18chr2HG066660/BaRT2v18chr2HG073700/BaRT2v18chr2HG088060/BaRT2v18chr2HG090480/BaRT2v18chr2HG099570/…	67
GO:0015935	small ribosomal subunit	68/1986	107/16792	7.28908e-37	1.71422e-34	1.54853e-34	BaRT2v18chr1HG010930/BaRT2v18chr1HG014270/BaRT2v18chr1HG015070/BaRT2v18chr1HG019730/BaRT2v18chr1HG020590/BaRT2v18chr1HG029940/BaRT2v18chr1HG035510/BaRT2v18chr1HG035770/BaRT2v18chr1HG038220/BaRT2v18chr1HG043140/BaRT2v18chr2HG054760/BaRT2v18chr2HG061390/BaRT2v18chr2HG064210/BaRT2v18chr2HG065360/BaRT2v18chr2HG065910/BaRT2v18chr2HG069110/BaRT2v18chr2HG075140/BaRT2v18chr2HG076470/BaRT2v18chr2HG080740/…	68
GO:0022627	cytosolic small ribosomal subunit	55/1986	72/16792	9.1863e-37	2.04038e-34	1.84317e-34	BaRT2v18chr1HG010930/BaRT2v18chr1HG014270/BaRT2v18chr1HG015070/BaRT2v18chr1HG035510/BaRT2v18chr1HG035770/BaRT2v18chr1HG043140/BaRT2v18chr2HG054760/BaRT2v18chr2HG064210/BaRT2v18chr2HG065360/BaRT2v18chr2HG065910/BaRT2v18chr2HG069110/BaRT2v18chr2HG075140/BaRT2v18chr2HG076470/BaRT2v18chr2HG080740/BaRT2v18chr2HG083380/BaRT2v18chr2HG084230/BaRT2v18chr2HG097880/BaRT2v18chr2HG105440/BaRT2v18chr3HG122430/…	55
GO:0071826	ribonucleoprotein complex subunit organization	84/1986	165/16792	4.83065e-35	1.01647e-32	9.18225e-33	BaRT2v18chr1HG009260/BaRT2v18chr1HG012280/BaRT2v18chr1HG013860/BaRT2v18chr1HG017870/BaRT2v18chr1HG031950/BaRT2v18chr1HG038220/BaRT2v18chr1HG038600/BaRT2v18chr1HG039300/BaRT2v18chr1HG041850/BaRT2v18chr1HG043680/BaRT2v18chr1HG044590/BaRT2v18chr1HG045670/BaRT2v18chr1HG049270/BaRT2v18chr2HG050690/BaRT2v18chr2HG052910/BaRT2v18chr2HG060780/BaRT2v18chr2HG065360/BaRT2v18chr2HG076470/BaRT2v18chr2HG081120/…	84
GO:0002181	cytoplasmic translation	55/1986	79/16792	3.31447e-33	6.62563e-31	5.98524e-31	BaRT2v18chr1HG027390/BaRT2v18chr1HG035940/BaRT2v18chr1HG036800/BaRT2v18chr1HG038600/BaRT2v18chr1HG043690/BaRT2v18chr1HG045670/BaRT2v18chr2HG052910/BaRT2v18chr2HG059260/BaRT2v18chr2HG065360/BaRT2v18chr2HG074930/BaRT2v18chr2HG081120/BaRT2v18chr2HG082740/BaRT2v18chr2HG082750/BaRT2v18chr2HG100400/BaRT2v18chr2HG100890/BaRT2v18chr3HG115710/BaRT2v18chr3HG115740/BaRT2v18chr3HG118030/BaRT2v18chr3HG124460/…	55
GO:0042274	ribosomal small subunit biogenesis	53/1986	74/16792	4.75491e-33	9.05243e-31	8.17748e-31	BaRT2v18chr1HG005910/BaRT2v18chr1HG009640/BaRT2v18chr1HG014270/BaRT2v18chr1HG033640/BaRT2v18chr1HG038220/BaRT2v18chr1HG044590/BaRT2v18chr2HG060780/BaRT2v18chr2HG061960/BaRT2v18chr2HG065360/BaRT2v18chr2HG076470/BaRT2v18chr2HG080740/BaRT2v18chr2HG083380/BaRT2v18chr2HG084230/BaRT2v18chr2HG088060/BaRT2v18chr2HG102210/BaRT2v18chr2HG112900/BaRT2v18chr3HG122430/BaRT2v18chr3HG130300/BaRT2v18chr3HG131520/…	53
GO:0042255	ribosome assembly	48/1986	65/16792	4.58654e-31	8.335e-29	7.52939e-29	BaRT2v18chr1HG002170/BaRT2v18chr1HG009260/BaRT2v18chr1HG012280/BaRT2v18chr1HG013860/BaRT2v18chr1HG038220/BaRT2v18chr1HG041850/BaRT2v18chr1HG044590/BaRT2v18chr1HG049270/BaRT2v18chr2HG059610/BaRT2v18chr2HG060780/BaRT2v18chr2HG065360/BaRT2v18chr2HG076470/BaRT2v18chr2HG080740/BaRT2v18chr2HG083380/BaRT2v18chr2HG083420/BaRT2v18chr2HG084230/BaRT2v18chr2HG090510/BaRT2v18chr2HG098040/BaRT2v18chr2HG100890/…	48
GO:0030490	maturation of SSU-rRNA	38/1986	52/16792	1.41129e-24	2.45319e-22	2.21608e-22	BaRT2v18chr1HG005910/BaRT2v18chr1HG033640/BaRT2v18chr1HG044590/BaRT2v18chr2HG060780/BaRT2v18chr2HG061960/BaRT2v18chr2HG080740/BaRT2v18chr2HG083380/BaRT2v18chr2HG088060/BaRT2v18chr2HG102210/BaRT2v18chr2HG112900/BaRT2v18chr3HG130300/BaRT2v18chr3HG131520/BaRT2v18chr3HG160400/BaRT2v18chr3HG169430/BaRT2v18chr4HG175670/BaRT2v18chr4HG181240/BaRT2v18chr4HG187460/BaRT2v18chr4HG187470/BaRT2v18chr4HG196590/…	38
GO:0019843	rRNA binding	61/1986	128/16792	8.10706e-24	1.3505e-21	1.21997e-21	BaRT2v18chr1HG009260/BaRT2v18chr1HG010930/BaRT2v18chr1HG013860/BaRT2v18chr1HG017870/BaRT2v18chr1HG017920/BaRT2v18chr1HG019730/BaRT2v18chr1HG020590/BaRT2v18chr1HG026530/BaRT2v18chr1HG029940/BaRT2v18chr1HG041850/BaRT2v18chr2HG055410/BaRT2v18chr2HG064210/BaRT2v18chr2HG065910/BaRT2v18chr2HG069110/BaRT2v18chr2HG083380/BaRT2v18chr2HG083420/BaRT2v18chr2HG090510/BaRT2v18chr2HG097880/BaRT2v18chr2HG100890/…	61
GO:0034622	cellular protein-containing complex assembly	129/1986	451/16792	1.24731e-22	1.99469e-20	1.8019e-20	BaRT2v18chr1HG002140/BaRT2v18chr1HG009260/BaRT2v18chr1HG012280/BaRT2v18chr1HG012930/BaRT2v18chr1HG013860/BaRT2v18chr1HG017870/BaRT2v18chr1HG020120/BaRT2v18chr1HG022210/BaRT2v18chr1HG028710/BaRT2v18chr1HG031950/BaRT2v18chr1HG034920/BaRT2v18chr1HG038220/BaRT2v18chr1HG038600/BaRT2v18chr1HG039300/BaRT2v18chr1HG040720/BaRT2v18chr1HG041850/BaRT2v18chr1HG042580/BaRT2v18chr1HG043370/BaRT2v18chr1HG043680/…	129
GO:0000462	maturation of SSU-rRNA from tricistronic rRNA transcript (SSU-rRNA, 5.8S rRNA, LSU-rRNA)	30/1986	43/16792	9.74928e-19	1.49914e-16	1.35424e-16	BaRT2v18chr1HG005910/BaRT2v18chr1HG033640/BaRT2v18chr1HG044590/BaRT2v18chr2HG060780/BaRT2v18chr2HG080740/BaRT2v18chr2HG083380/BaRT2v18chr2HG088060/BaRT2v18chr2HG102210/BaRT2v18chr2HG112900/BaRT2v18chr3HG130300/BaRT2v18chr3HG131520/BaRT2v18chr3HG169430/BaRT2v18chr4HG175670/BaRT2v18chr4HG181240/BaRT2v18chr4HG187460/BaRT2v18chr4HG187470/BaRT2v18chr4HG196590/BaRT2v18chr5HG236110/BaRT2v18chr5HG239060/…	30
GO:0000027	ribosomal large subunit assembly	27/1986	36/16792	2.54915e-18	3.77463e-16	3.4098e-16	BaRT2v18chr1HG009260/BaRT2v18chr1HG012280/BaRT2v18chr1HG013860/BaRT2v18chr1HG041850/BaRT2v18chr1HG049270/BaRT2v18chr2HG083420/BaRT2v18chr2HG090510/BaRT2v18chr2HG100890/BaRT2v18chr2HG101720/BaRT2v18chr3HG127940/BaRT2v18chr3HG130420/BaRT2v18chr3HG147820/BaRT2v18chr3HG153830/BaRT2v18chr4HG185770/BaRT2v18chr4HG195250/BaRT2v18chr5HG223970/BaRT2v18chr5HG235520/BaRT2v18chr5HG240230/BaRT2v18chr5HG247470/…	27
GO:0000470	maturation of LSU-rRNA	30/1986	45/16792	7.23532e-18	1.0331e-15	9.33248e-16	BaRT2v18chr1HG007100/BaRT2v18chr1HG044310/BaRT2v18chr1HG045970/BaRT2v18chr2HG059510/BaRT2v18chr2HG066660/BaRT2v18chr2HG066810/BaRT2v18chr2HG081030/BaRT2v18chr2HG090480/BaRT2v18chr2HG098920/BaRT2v18chr2HG104790/BaRT2v18chr3HG125460/BaRT2v18chr3HG156320/BaRT2v18chr3HG158610/BaRT2v18chr3HG170850/BaRT2v18chr4HG174990/BaRT2v18chr4HG177640/BaRT2v18chr4HG204380/BaRT2v18chr5HG236110/BaRT2v18chr5HG247470/…	30
GO:0032040	small-subunit processome	34/1986	57/16792	7.85742e-18	1.08324e-15	9.78542e-16	BaRT2v18chr1HG006740/BaRT2v18chr1HG014270/BaRT2v18chr1HG043300/BaRT2v18chr1HG044590/BaRT2v18chr2HG060170/BaRT2v18chr2HG060890/BaRT2v18chr2HG099570/BaRT2v18chr2HG102210/BaRT2v18chr2HG105440/BaRT2v18chr2HG112900/BaRT2v18chr3HG131520/BaRT2v18chr3HG146530/BaRT2v18chr3HG153340/BaRT2v18chr4HG180630/BaRT2v18chr4HG181240/BaRT2v18chr4HG199130/BaRT2v18chr4HG204380/BaRT2v18chr4HG215940/BaRT2v18chr5HG224910/…	34
GO:0090305	nucleic acid phosphodiester bond hydrolysis	122/1986	482/16792	8.48546e-17	1.13083e-14	1.02153e-14	BaRT2v18chr1HG005910/BaRT2v18chr1HG009480/BaRT2v18chr1HG016930/BaRT2v18chr1HG022040/BaRT2v18chr1HG025990/BaRT2v18chr1HG027710/BaRT2v18chr1HG030510/BaRT2v18chr1HG033640/BaRT2v18chr1HG039680/BaRT2v18chr1HG043110/BaRT2v18chr1HG044370/BaRT2v18chr2HG059680/BaRT2v18chr2HG060780/BaRT2v18chr2HG063470/BaRT2v18chr2HG063890/BaRT2v18chr2HG064020/BaRT2v18chr2HG067510/BaRT2v18chr2HG072310/BaRT2v18chr2HG077490/…	122
GO:0006399	tRNA metabolic process	75/1986	245/16792	2.20106e-15	2.83865e-13	2.56429e-13	BaRT2v18chr1HG010120/BaRT2v18chr1HG010900/BaRT2v18chr1HG039470/BaRT2v18chr1HG039640/BaRT2v18chr2HG049950/BaRT2v18chr2HG050260/BaRT2v18chr2HG059470/BaRT2v18chr2HG063190/BaRT2v18chr2HG064830/BaRT2v18chr2HG067650/BaRT2v18chr2HG080120/BaRT2v18chr2HG084580/BaRT2v18chr2HG100160/BaRT2v18chr2HG104180/BaRT2v18chr3HG118200/BaRT2v18chr3HG119810/BaRT2v18chr3HG120740/BaRT2v18chr3HG120760/BaRT2v18chr3HG126640/…	75
GO:0030686	90S preribosome	23/1986	32/16792	4.07691e-15	5.09359e-13	4.60128e-13	BaRT2v18chr1HG019800/BaRT2v18chr1HG033640/BaRT2v18chr1HG044310/BaRT2v18chr1HG044590/BaRT2v18chr2HG088060/BaRT2v18chr2HG090480/BaRT2v18chr2HG099570/BaRT2v18chr2HG102210/BaRT2v18chr2HG105440/BaRT2v18chr4HG177640/BaRT2v18chr4HG180630/BaRT2v18chr4HG196590/BaRT2v18chr4HG215940/BaRT2v18chr5HG222710/BaRT2v18chr5HG235180/BaRT2v18chr5HG255710/BaRT2v18chr5HG258250/BaRT2v18chr5HG262590/BaRT2v18chr5HG270860/…	23
GO:0070925	organelle assembly	57/1986	164/16792	1.18088e-14	1.43066e-12	1.29238e-12	BaRT2v18chr1HG002170/BaRT2v18chr1HG005870/BaRT2v18chr1HG009260/BaRT2v18chr1HG012280/BaRT2v18chr1HG013860/BaRT2v18chr1HG020430/BaRT2v18chr1HG038220/BaRT2v18chr1HG041850/BaRT2v18chr1HG043430/BaRT2v18chr1HG044590/BaRT2v18chr1HG049270/BaRT2v18chr2HG059610/BaRT2v18chr2HG060780/BaRT2v18chr2HG065360/BaRT2v18chr2HG076470/BaRT2v18chr2HG080740/BaRT2v18chr2HG083380/BaRT2v18chr2HG083420/BaRT2v18chr2HG084230/…	57
GO:0140101	catalytic activity, acting on a tRNA	69/1986	232/16792	1.40122e-13	1.64767e-11	1.48842e-11	BaRT2v18chr1HG010120/BaRT2v18chr1HG010900/BaRT2v18chr1HG038230/BaRT2v18chr1HG039470/BaRT2v18chr1HG039640/BaRT2v18chr1HG046730/BaRT2v18chr2HG049950/BaRT2v18chr2HG050260/BaRT2v18chr2HG063190/BaRT2v18chr2HG064830/BaRT2v18chr2HG080120/BaRT2v18chr2HG084580/BaRT2v18chr2HG100160/BaRT2v18chr2HG104180/BaRT2v18chr2HG105060/BaRT2v18chr2HG106550/BaRT2v18chr2HG111410/BaRT2v18chr3HG118200/BaRT2v18chr3HG120740/…	69
GO:0090079	translation regulator activity, nucleic acid binding	84/1986	312/16792	1.59806e-13	1.82544e-11	1.64901e-11	BaRT2v18chr1HG002140/BaRT2v18chr1HG009640/BaRT2v18chr1HG016230/BaRT2v18chr1HG017970/BaRT2v18chr1HG027390/BaRT2v18chr1HG027470/BaRT2v18chr1HG028710/BaRT2v18chr1HG038600/BaRT2v18chr1HG039060/BaRT2v18chr1HG039600/BaRT2v18chr1HG045670/BaRT2v18chr2HG049950/BaRT2v18chr2HG052910/BaRT2v18chr2HG056290/BaRT2v18chr2HG056310/BaRT2v18chr2HG056750/BaRT2v18chr2HG059570/BaRT2v18chr2HG060850/BaRT2v18chr2HG065630/…	84
GO:0045182	translation regulator activity	84/1986	315/16792	2.83449e-13	3.14786e-11	2.84361e-11	BaRT2v18chr1HG002140/BaRT2v18chr1HG009640/BaRT2v18chr1HG016230/BaRT2v18chr1HG017970/BaRT2v18chr1HG027390/BaRT2v18chr1HG027470/BaRT2v18chr1HG028710/BaRT2v18chr1HG038600/BaRT2v18chr1HG039060/BaRT2v18chr1HG039600/BaRT2v18chr1HG045670/BaRT2v18chr2HG049950/BaRT2v18chr2HG052910/BaRT2v18chr2HG056290/BaRT2v18chr2HG056310/BaRT2v18chr2HG056750/BaRT2v18chr2HG059570/BaRT2v18chr2HG060850/BaRT2v18chr2HG065630/…	84
GO:0000028	ribosomal small subunit assembly	17/1986	21/16792	6.10467e-13	6.59634e-11	5.95878e-11	BaRT2v18chr1HG038220/BaRT2v18chr1HG044590/BaRT2v18chr2HG060780/BaRT2v18chr2HG065360/BaRT2v18chr2HG076470/BaRT2v18chr2HG083380/BaRT2v18chr2HG084230/BaRT2v18chr3HG122430/BaRT2v18chr3HG169430/BaRT2v18chr3HG170860/BaRT2v18chr4HG212270/BaRT2v18chr5HG242490/BaRT2v18chr5HG271220/BaRT2v18chr6HG315250/BaRT2v18chr7HG357140/BaRT2v18chr7HG377430/BaRT2v18chr7HG382010	17
GO:0005759	mitochondrial matrix	46/1986	129/16792	1.49615e-12	1.57411e-10	1.42197e-10	BaRT2v18chr1HG001180/BaRT2v18chr1HG002170/BaRT2v18chr1HG017520/BaRT2v18chr1HG020590/BaRT2v18chr1HG029940/BaRT2v18chr1HG038220/BaRT2v18chr1HG046110/BaRT2v18chr2HG057260/BaRT2v18chr2HG061390/BaRT2v18chr2HG062780/BaRT2v18chr2HG066460/BaRT2v18chr2HG071660/BaRT2v18chr2HG073450/BaRT2v18chr2HG086710/BaRT2v18chr2HG086780/BaRT2v18chr2HG107310/BaRT2v18chr2HG111740/BaRT2v18chr3HG115940/BaRT2v18chr3HG120180/…	46
GO:0008135	translation factor activity, RNA binding	79/1986	300/16792	2.93271e-12	3.0064e-10	2.71582e-10	BaRT2v18chr1HG002140/BaRT2v18chr1HG009640/BaRT2v18chr1HG016230/BaRT2v18chr1HG017970/BaRT2v18chr1HG027390/BaRT2v18chr1HG027470/BaRT2v18chr1HG028710/BaRT2v18chr1HG038600/BaRT2v18chr1HG039060/BaRT2v18chr1HG039600/BaRT2v18chr1HG045670/BaRT2v18chr2HG049950/BaRT2v18chr2HG052910/BaRT2v18chr2HG056290/BaRT2v18chr2HG056310/BaRT2v18chr2HG056750/BaRT2v18chr2HG059570/BaRT2v18chr2HG060850/BaRT2v18chr2HG065630/…	79
GO:0008033	tRNA processing	51/1986	156/16792	4.2676e-12	4.26547e-10	3.8532e-10	BaRT2v18chr1HG039470/BaRT2v18chr2HG049950/BaRT2v18chr2HG050260/BaRT2v18chr2HG059470/BaRT2v18chr2HG067650/BaRT2v18chr2HG080120/BaRT2v18chr2HG084580/BaRT2v18chr2HG100160/BaRT2v18chr2HG104180/BaRT2v18chr3HG118200/BaRT2v18chr3HG119810/BaRT2v18chr3HG120760/BaRT2v18chr3HG126640/BaRT2v18chr3HG154880/BaRT2v18chr3HG157880/BaRT2v18chr3HG165850/BaRT2v18chr3HG171660/BaRT2v18chr4HG184550/BaRT2v18chr4HG190590/…	51
GO:0002183	cytoplasmic translational initiation	20/1986	32/16792	1.4402e-11	1.37093e-09	1.23843e-09	BaRT2v18chr1HG038600/BaRT2v18chr1HG045670/BaRT2v18chr2HG052910/BaRT2v18chr2HG081120/BaRT2v18chr2HG100400/BaRT2v18chr3HG118030/BaRT2v18chr3HG124460/BaRT2v18chr3HG130790/BaRT2v18chr4HG182570/BaRT2v18chr4HG193430/BaRT2v18chr4HG212280/BaRT2v18chr5HG228540/BaRT2v18chr5HG248670/BaRT2v18chr5HG253430/BaRT2v18chr5HG267590/BaRT2v18chr5HG271100/BaRT2v18chr6HG289020/BaRT2v18chr6HG321640/BaRT2v18chr7HG359070/…	20
GO:0030687	preribosome, large subunit precursor	20/1986	32/16792	1.4402e-11	1.37093e-09	1.23843e-09	BaRT2v18chr1HG005910/BaRT2v18chr1HG007100/BaRT2v18chr1HG019800/BaRT2v18chr1HG045970/BaRT2v18chr2HG059510/BaRT2v18chr2HG059610/BaRT2v18chr2HG066660/BaRT2v18chr2HG073700/BaRT2v18chr2HG105920/BaRT2v18chr4HG177640/BaRT2v18chr4HG195250/BaRT2v18chr4HG213120/BaRT2v18chr5HG222710/BaRT2v18chr5HG236110/BaRT2v18chr5HG240230/BaRT2v18chr5HG262590/BaRT2v18chr6HG289090/BaRT2v18chr7HG334850/BaRT2v18chr7HG375270/…	20
GO:0140053	mitochondrial gene expression	24/1986	46/16792	2.8593e-11	2.65848e-09	2.40153e-09	BaRT2v18chr1HG001180/BaRT2v18chr1HG009570/BaRT2v18chr1HG010900/BaRT2v18chr1HG025780/BaRT2v18chr1HG044080/BaRT2v18chr2HG086710/BaRT2v18chr3HG115940/BaRT2v18chr3HG150150/BaRT2v18chr4HG207410/BaRT2v18chr4HG215160/BaRT2v18chr5HG238250/BaRT2v18chr5HG242170/BaRT2v18chr5HG251640/BaRT2v18chr5HG262280/BaRT2v18chr5HG279640/BaRT2v18chr6HG290890/BaRT2v18chr6HG306900/BaRT2v18chr6HG314860/BaRT2v18chr7HG333200/…	24
GO:0005761	mitochondrial ribosome	23/1986	44/16792	7.04308e-11	6.3996e-09	5.78106e-09	BaRT2v18chr1HG001180/BaRT2v18chr1HG002170/BaRT2v18chr1HG020590/BaRT2v18chr1HG029940/BaRT2v18chr1HG038220/BaRT2v18chr2HG061390/BaRT2v18chr2HG071660/BaRT2v18chr2HG111740/BaRT2v18chr3HG115940/BaRT2v18chr3HG132460/BaRT2v18chr3HG144030/BaRT2v18chr3HG150150/BaRT2v18chr3HG169430/BaRT2v18chr4HG188290/BaRT2v18chr4HG207410/BaRT2v18chr5HG223980/BaRT2v18chr6HG292180/BaRT2v18chr6HG325980/BaRT2v18chr7HG333200/…	23
GO:0098798	mitochondrial protein-containing complex	46/1986	143/16792	8.84381e-11	7.85723e-09	7.0978e-09	BaRT2v18chr1HG001180/BaRT2v18chr1HG002170/BaRT2v18chr1HG020590/BaRT2v18chr1HG029940/BaRT2v18chr1HG034920/BaRT2v18chr1HG038220/BaRT2v18chr1HG038880/BaRT2v18chr2HG061390/BaRT2v18chr2HG071660/BaRT2v18chr2HG081060/BaRT2v18chr2HG086710/BaRT2v18chr2HG111740/BaRT2v18chr3HG115940/BaRT2v18chr3HG118330/BaRT2v18chr3HG127700/BaRT2v18chr3HG132460/BaRT2v18chr3HG134760/BaRT2v18chr3HG144030/BaRT2v18chr3HG150150/…	46
GO:0000313	organellar ribosome	24/1986	48/16792	9.21678e-11	8.01059e-09	7.23633e-09	BaRT2v18chr1HG001180/BaRT2v18chr1HG002170/BaRT2v18chr1HG020590/BaRT2v18chr1HG029940/BaRT2v18chr1HG038220/BaRT2v18chr2HG061390/BaRT2v18chr2HG071660/BaRT2v18chr2HG080740/BaRT2v18chr2HG111740/BaRT2v18chr3HG115940/BaRT2v18chr3HG132460/BaRT2v18chr3HG144030/BaRT2v18chr3HG150150/BaRT2v18chr3HG169430/BaRT2v18chr4HG188290/BaRT2v18chr4HG207410/BaRT2v18chr5HG223980/BaRT2v18chr6HG292180/BaRT2v18chr6HG325980/…	24
GO:0000469	cleavage involved in rRNA processing	23/1986	45/16792	1.27965e-10	1.08852e-08	9.83307e-09	BaRT2v18chr1HG005910/BaRT2v18chr1HG033640/BaRT2v18chr2HG060780/BaRT2v18chr2HG102210/BaRT2v18chr3HG125460/BaRT2v18chr3HG142830/BaRT2v18chr4HG181730/BaRT2v18chr4HG196590/BaRT2v18chr5HG255250/BaRT2v18chr5HG255270/BaRT2v18chr5HG258250/BaRT2v18chr5HG277080/BaRT2v18chr6HG285330/BaRT2v18chr6HG288650/BaRT2v18chr6HG289090/BaRT2v18chr6HG294880/BaRT2v18chr6HG315240/BaRT2v18chr7HG342240/BaRT2v18chr7HG345020/…	23
GO:0000177	cytoplasmic exosome (RNase complex)	14/1986	18/16792	1.93515e-10	1.58519e-08	1.43198e-08	BaRT2v18chr1HG044370/BaRT2v18chr2HG064020/BaRT2v18chr2HG086710/BaRT2v18chr3HG142830/BaRT2v18chr4HG181730/BaRT2v18chr4HG215480/BaRT2v18chr5HG255250/BaRT2v18chr5HG255270/BaRT2v18chr5HG280410/BaRT2v18chr6HG294880/BaRT2v18chr7HG342240/BaRT2v18chr7HG345020/BaRT2v18chr7HG353030/BaRT2v18chr7HG377750	14
GO:0008380	RNA splicing	77/1986	313/16792	1.94283e-10	1.58519e-08	1.43198e-08	BaRT2v18chr1HG002680/BaRT2v18chr1HG008780/BaRT2v18chr1HG009070/BaRT2v18chr1HG009570/BaRT2v18chr1HG011290/BaRT2v18chr1HG011980/BaRT2v18chr1HG017870/BaRT2v18chr1HG020250/BaRT2v18chr1HG025780/BaRT2v18chr1HG039300/BaRT2v18chr1HG049290/BaRT2v18chr2HG050690/BaRT2v18chr2HG059400/BaRT2v18chr2HG062320/BaRT2v18chr2HG076200/BaRT2v18chr2HG083470/BaRT2v18chr2HG084440/BaRT2v18chr2HG087740/BaRT2v18chr2HG089540/…	77
GO:0000959	mitochondrial RNA metabolic process	25/1986	54/16792	3.09535e-10	2.47504e-08	2.23582e-08	BaRT2v18chr1HG009570/BaRT2v18chr1HG025780/BaRT2v18chr1HG044080/BaRT2v18chr2HG084760/BaRT2v18chr2HG086710/BaRT2v18chr3HG156510/BaRT2v18chr3HG162970/BaRT2v18chr4HG215160/BaRT2v18chr5HG238250/BaRT2v18chr5HG242170/BaRT2v18chr5HG251640/BaRT2v18chr5HG265590/BaRT2v18chr5HG278050/BaRT2v18chr6HG282640/BaRT2v18chr6HG306900/BaRT2v18chr6HG314860/BaRT2v18chr6HG318140/BaRT2v18chr7HG332070/BaRT2v18chr7HG344860/…	25
GO:0033290	eukaryotic 48S preinitiation complex	15/1986	21/16792	3.18895e-10	2.49989e-08	2.25826e-08	BaRT2v18chr1HG045670/BaRT2v18chr2HG052910/BaRT2v18chr2HG056750/BaRT2v18chr2HG081120/BaRT2v18chr3HG118030/BaRT2v18chr3HG130790/BaRT2v18chr4HG182570/BaRT2v18chr4HG193430/BaRT2v18chr4HG212280/BaRT2v18chr5HG248670/BaRT2v18chr5HG253430/BaRT2v18chr5HG267590/BaRT2v18chr5HG271100/BaRT2v18chr6HG289020/BaRT2v18chr6HG321640	15
GO:0004518	nuclease activity	98/1986	442/16792	3.613e-10	2.77784e-08	2.50935e-08	BaRT2v18chr1HG016930/BaRT2v18chr1HG022040/BaRT2v18chr1HG025990/BaRT2v18chr1HG027710/BaRT2v18chr1HG030510/BaRT2v18chr1HG039680/BaRT2v18chr1HG043110/BaRT2v18chr1HG044370/BaRT2v18chr2HG059680/BaRT2v18chr2HG063470/BaRT2v18chr2HG063890/BaRT2v18chr2HG064020/BaRT2v18chr2HG067510/BaRT2v18chr2HG072310/BaRT2v18chr2HG077490/BaRT2v18chr2HG080120/BaRT2v18chr2HG084760/BaRT2v18chr2HG087500/BaRT2v18chr2HG088340/…	98
GO:0070993	translation preinitiation complex	15/1986	22/16792	8.9215e-10	6.72984e-08	6.07938e-08	BaRT2v18chr1HG045670/BaRT2v18chr2HG052910/BaRT2v18chr2HG056750/BaRT2v18chr2HG081120/BaRT2v18chr3HG118030/BaRT2v18chr3HG130790/BaRT2v18chr4HG182570/BaRT2v18chr4HG193430/BaRT2v18chr4HG212280/BaRT2v18chr5HG248670/BaRT2v18chr5HG253430/BaRT2v18chr5HG267590/BaRT2v18chr5HG271100/BaRT2v18chr6HG289020/BaRT2v18chr6HG321640	15
GO:0006414	translational elongation	34/1986	95/16792	1.07778e-09	7.97958e-08	7.20832e-08	BaRT2v18chr1HG027470/BaRT2v18chr1HG036800/BaRT2v18chr1HG038600/BaRT2v18chr1HG039060/BaRT2v18chr1HG043140/BaRT2v18chr2HG056290/BaRT2v18chr2HG056310/BaRT2v18chr2HG059570/BaRT2v18chr2HG060850/BaRT2v18chr2HG065630/BaRT2v18chr2HG082740/BaRT2v18chr2HG082750/BaRT2v18chr3HG129840/BaRT2v18chr3HG149310/BaRT2v18chr3HG166750/BaRT2v18chr4HG199990/BaRT2v18chr4HG200010/BaRT2v18chr5HG228540/BaRT2v18chr5HG230420/…	34
GO:0000460	maturation of 5.8S rRNA	25/1986	57/16792	1.27895e-09	9.29677e-08	8.3982e-08	BaRT2v18chr1HG005910/BaRT2v18chr1HG007100/BaRT2v18chr1HG033640/BaRT2v18chr1HG045970/BaRT2v18chr2HG059510/BaRT2v18chr2HG060780/BaRT2v18chr2HG066660/BaRT2v18chr3HG120650/BaRT2v18chr3HG125460/BaRT2v18chr3HG142830/BaRT2v18chr4HG177640/BaRT2v18chr4HG181730/BaRT2v18chr5HG255250/BaRT2v18chr5HG255270/BaRT2v18chr5HG262590/BaRT2v18chr6HG288650/BaRT2v18chr6HG289090/BaRT2v18chr6HG294880/BaRT2v18chr7HG329200/…	25
GO:0016282	eukaryotic 43S preinitiation complex	14/1986	20/16792	1.94399e-09	1.38787e-07	1.25373e-07	BaRT2v18chr1HG045670/BaRT2v18chr2HG052910/BaRT2v18chr2HG081120/BaRT2v18chr3HG118030/BaRT2v18chr3HG130790/BaRT2v18chr4HG182570/BaRT2v18chr4HG193430/BaRT2v18chr4HG212280/BaRT2v18chr5HG248670/BaRT2v18chr5HG253430/BaRT2v18chr5HG267590/BaRT2v18chr5HG271100/BaRT2v18chr6HG289020/BaRT2v18chr6HG321640	14
GO:0034475	U4 snRNA 3'-end processing	12/1986	15/16792	2.34487e-09	1.6447e-07	1.48573e-07	BaRT2v18chr1HG044370/BaRT2v18chr2HG064020/BaRT2v18chr3HG142830/BaRT2v18chr4HG181730/BaRT2v18chr5HG255250/BaRT2v18chr5HG255270/BaRT2v18chr5HG280410/BaRT2v18chr6HG294880/BaRT2v18chr7HG342240/BaRT2v18chr7HG345020/BaRT2v18chr7HG353030/BaRT2v18chr7HG377750	12
GO:0034427	nuclear-transcribed mRNA catabolic process, exonucleolytic, 3'-5'	13/1986	18/16792	4.11569e-09	2.83699e-07	2.56278e-07	BaRT2v18chr1HG025050/BaRT2v18chr1HG044370/BaRT2v18chr2HG064020/BaRT2v18chr3HG142830/BaRT2v18chr4HG181730/BaRT2v18chr5HG255250/BaRT2v18chr5HG255270/BaRT2v18chr5HG280410/BaRT2v18chr6HG294880/BaRT2v18chr7HG342240/BaRT2v18chr7HG345020/BaRT2v18chr7HG353030/BaRT2v18chr7HG377750	13
GO:0043021	ribonucleoprotein complex binding	33/1986	95/16792	4.52364e-09	3.06534e-07	2.76906e-07	BaRT2v18chr1HG023180/BaRT2v18chr1HG043140/BaRT2v18chr1HG045530/BaRT2v18chr2HG056750/BaRT2v18chr2HG066660/BaRT2v18chr2HG080740/BaRT2v18chr2HG089430/BaRT2v18chr2HG100400/BaRT2v18chr2HG107310/BaRT2v18chr2HG112290/BaRT2v18chr3HG120180/BaRT2v18chr3HG120240/BaRT2v18chr3HG130420/BaRT2v18chr4HG177640/BaRT2v18chr4HG179930/BaRT2v18chr4HG198990/BaRT2v18chr4HG212280/BaRT2v18chr5HG233080/BaRT2v18chr5HG255100/…	33
GO:0008173	RNA methyltransferase activity	29/1986	77/16792	4.63898e-09	3.09111e-07	2.79234e-07	BaRT2v18chr1HG045970/BaRT2v18chr1HG048570/BaRT2v18chr2HG049950/BaRT2v18chr2HG052750/BaRT2v18chr2HG073450/BaRT2v18chr2HG092770/BaRT2v18chr2HG104180/BaRT2v18chr3HG118200/BaRT2v18chr3HG126640/BaRT2v18chr3HG148400/BaRT2v18chr4HG201690/BaRT2v18chr4HG220820/BaRT2v18chr5HG248630/BaRT2v18chr5HG260610/BaRT2v18chr5HG265210/BaRT2v18chr5HG265590/BaRT2v18chr5HG275330/BaRT2v18chr5HG276910/BaRT2v18chr6HG305180/…	29
GO:0030515	snoRNA binding	16/1986	27/16792	5.00821e-09	3.24474e-07	2.93112e-07	BaRT2v18chr1HG043300/BaRT2v18chr2HG060170/BaRT2v18chr2HG060890/BaRT2v18chr2HG102210/BaRT2v18chr2HG105440/BaRT2v18chr2HG109870/BaRT2v18chr4HG193750/BaRT2v18chr4HG196590/BaRT2v18chr4HG215940/BaRT2v18chr5HG224910/BaRT2v18chr5HG277520/BaRT2v18chr6HG315240/BaRT2v18chr6HG321570/BaRT2v18chr7HG359970/BaRT2v18chr7HG366130/BaRT2v18chr7HG379790	16
GO:0005681	spliceosomal complex	50/1986	181/16792	5.14441e-09	3.24474e-07	2.93112e-07	BaRT2v18chr1HG011290/BaRT2v18chr1HG017870/BaRT2v18chr1HG020250/BaRT2v18chr2HG062320/BaRT2v18chr2HG076200/BaRT2v18chr2HG083470/BaRT2v18chr2HG084440/BaRT2v18chr2HG087740/BaRT2v18chr2HG104980/BaRT2v18chr2HG104990/BaRT2v18chr2HG108810/BaRT2v18chr2HG110880/BaRT2v18chr3HG132520/BaRT2v18chr3HG133030/BaRT2v18chr3HG133830/BaRT2v18chr3HG135650/BaRT2v18chr3HG144350/BaRT2v18chr3HG162970/BaRT2v18chr3HG164030/…	50
GO:0000176	nuclear exosome (RNase complex)	14/1986	21/16792	5.19418e-09	3.24474e-07	2.93112e-07	BaRT2v18chr1HG044370/BaRT2v18chr2HG064020/BaRT2v18chr3HG142830/BaRT2v18chr4HG181730/BaRT2v18chr4HG215480/BaRT2v18chr5HG255250/BaRT2v18chr5HG255270/BaRT2v18chr5HG262110/BaRT2v18chr5HG280410/BaRT2v18chr6HG294880/BaRT2v18chr7HG342240/BaRT2v18chr7HG345020/BaRT2v18chr7HG353030/BaRT2v18chr7HG377750	14
GO:0005732	sno(s)RNA-containing ribonucleoprotein complex	14/1986	21/16792	5.19418e-09	3.24474e-07	2.93112e-07	BaRT2v18chr1HG031950/BaRT2v18chr1HG043300/BaRT2v18chr2HG060170/BaRT2v18chr2HG060890/BaRT2v18chr2HG063540/BaRT2v18chr2HG080120/BaRT2v18chr3HG165850/BaRT2v18chr4HG190590/BaRT2v18chr4HG193750/BaRT2v18chr4HG204380/BaRT2v18chr6HG306550/BaRT2v18chr6HG315240/BaRT2v18chr6HG326540/BaRT2v18chr7HG379790	14
GO:0000463	maturation of LSU-rRNA from tricistronic rRNA transcript (SSU-rRNA, 5.8S rRNA, LSU-rRNA)	15/1986	24/16792	5.42066e-09	3.33412e-07	3.01187e-07	BaRT2v18chr1HG045970/BaRT2v18chr2HG066660/BaRT2v18chr2HG066810/BaRT2v18chr2HG081030/BaRT2v18chr2HG098920/BaRT2v18chr2HG104790/BaRT2v18chr3HG125460/BaRT2v18chr3HG158610/BaRT2v18chr3HG170850/BaRT2v18chr4HG177640/BaRT2v18chr5HG236110/BaRT2v18chr5HG247470/BaRT2v18chr5HG262590/BaRT2v18chr5HG272230/BaRT2v18chr6HG284220	15
GO:0004386	helicase activity	72/1986	307/16792	6.81852e-09	4.13037e-07	3.73116e-07	BaRT2v18chr1HG002480/BaRT2v18chr1HG009480/BaRT2v18chr1HG009800/BaRT2v18chr1HG032020/BaRT2v18chr1HG035520/BaRT2v18chr1HG041130/BaRT2v18chr1HG041550/BaRT2v18chr1HG042670/BaRT2v18chr1HG043680/BaRT2v18chr1HG049290/BaRT2v18chr2HG061110/BaRT2v18chr2HG061960/BaRT2v18chr2HG062680/BaRT2v18chr2HG063890/BaRT2v18chr2HG066090/BaRT2v18chr2HG080780/BaRT2v18chr2HG084540/BaRT2v18chr2HG084760/BaRT2v18chr2HG086710/…	72
GO:0016073	snRNA metabolic process	17/1986	31/16792	8.38447e-09	5.00315e-07	4.51958e-07	BaRT2v18chr1HG044370/BaRT2v18chr2HG063540/BaRT2v18chr2HG064020/BaRT2v18chr3HG142830/BaRT2v18chr3HG161530/BaRT2v18chr4HG181730/BaRT2v18chr5HG255250/BaRT2v18chr5HG255270/BaRT2v18chr5HG280240/BaRT2v18chr5HG280410/BaRT2v18chr6HG294880/BaRT2v18chr6HG315240/BaRT2v18chr7HG342240/BaRT2v18chr7HG345020/BaRT2v18chr7HG353030/BaRT2v18chr7HG354520/BaRT2v18chr7HG377750	17
GO:0005852	eukaryotic translation initiation factor 3 complex	16/1986	28/16792	1.04e-08	6.02598e-07	5.44355e-07	BaRT2v18chr1HG045670/BaRT2v18chr2HG052910/BaRT2v18chr2HG081120/BaRT2v18chr2HG112290/BaRT2v18chr3HG118030/BaRT2v18chr3HG130790/BaRT2v18chr4HG182570/BaRT2v18chr4HG193430/BaRT2v18chr4HG200350/BaRT2v18chr4HG212280/BaRT2v18chr5HG248670/BaRT2v18chr5HG253430/BaRT2v18chr5HG267590/BaRT2v18chr5HG271100/BaRT2v18chr6HG289020/BaRT2v18chr6HG321640	16
GO:1900865	chloroplast RNA modification	16/1986	28/16792	1.04e-08	6.02598e-07	5.44355e-07	BaRT2v18chr1HG032020/BaRT2v18chr1HG046720/BaRT2v18chr2HG063470/BaRT2v18chr2HG077490/BaRT2v18chr3HG146690/BaRT2v18chr3HG153840/BaRT2v18chr4HG179550/BaRT2v18chr4HG206370/BaRT2v18chr4HG210720/BaRT2v18chr5HG234570/BaRT2v18chr5HG237520/BaRT2v18chr5HG239910/BaRT2v18chr6HG315480/BaRT2v18chr6HG326040/BaRT2v18chr7HG336720/BaRT2v18chr7HG350990	16
GO:0000315	organellar large ribosomal subunit	15/1986	25/16792	1.20652e-08	6.7939e-07	6.13724e-07	BaRT2v18chr1HG001180/BaRT2v18chr1HG002170/BaRT2v18chr2HG071660/BaRT2v18chr2HG111740/BaRT2v18chr3HG115940/BaRT2v18chr3HG132460/BaRT2v18chr3HG144030/BaRT2v18chr4HG207410/BaRT2v18chr5HG223980/BaRT2v18chr6HG292180/BaRT2v18chr6HG325980/BaRT2v18chr7HG333200/BaRT2v18chr7HG355250/BaRT2v18chr7HG369280/BaRT2v18chr7HG371970	15
GO:0005762	mitochondrial large ribosomal subunit	15/1986	25/16792	1.20652e-08	6.7939e-07	6.13724e-07	BaRT2v18chr1HG001180/BaRT2v18chr1HG002170/BaRT2v18chr2HG071660/BaRT2v18chr2HG111740/BaRT2v18chr3HG115940/BaRT2v18chr3HG132460/BaRT2v18chr3HG144030/BaRT2v18chr4HG207410/BaRT2v18chr5HG223980/BaRT2v18chr6HG292180/BaRT2v18chr6HG325980/BaRT2v18chr7HG333200/BaRT2v18chr7HG355250/BaRT2v18chr7HG369280/BaRT2v18chr7HG371970	15
GO:0001732	formation of cytoplasmic translation initiation complex	14/1986	22/16792	1.27227e-08	6.96788e-07	6.29441e-07	BaRT2v18chr1HG045670/BaRT2v18chr2HG052910/BaRT2v18chr2HG081120/BaRT2v18chr3HG118030/BaRT2v18chr3HG130790/BaRT2v18chr4HG182570/BaRT2v18chr4HG193430/BaRT2v18chr4HG212280/BaRT2v18chr5HG248670/BaRT2v18chr5HG253430/BaRT2v18chr5HG267590/BaRT2v18chr5HG271100/BaRT2v18chr6HG289020/BaRT2v18chr6HG321640	14
GO:0016180	snRNA processing	14/1986	22/16792	1.27227e-08	6.96788e-07	6.29441e-07	BaRT2v18chr1HG044370/BaRT2v18chr2HG064020/BaRT2v18chr3HG142830/BaRT2v18chr3HG161530/BaRT2v18chr4HG181730/BaRT2v18chr5HG255250/BaRT2v18chr5HG255270/BaRT2v18chr5HG280240/BaRT2v18chr5HG280410/BaRT2v18chr6HG294880/BaRT2v18chr7HG342240/BaRT2v18chr7HG345020/BaRT2v18chr7HG353030/BaRT2v18chr7HG377750	14
GO:0006413	translational initiation	56/1986	221/16792	1.89039e-08	1.02132e-06	9.22608e-07	BaRT2v18chr1HG002140/BaRT2v18chr1HG009640/BaRT2v18chr1HG016230/BaRT2v18chr1HG017970/BaRT2v18chr1HG028710/BaRT2v18chr1HG038600/BaRT2v18chr1HG039060/BaRT2v18chr1HG039600/BaRT2v18chr1HG045670/BaRT2v18chr2HG049950/BaRT2v18chr2HG052910/BaRT2v18chr2HG056750/BaRT2v18chr2HG072310/BaRT2v18chr2HG081120/BaRT2v18chr2HG090460/BaRT2v18chr2HG100400/BaRT2v18chr2HG109850/BaRT2v18chr2HG110880/BaRT2v18chr2HG112290/…	56
GO:0030688	preribosome, small subunit precursor	10/1986	12/16792	2.76269e-08	1.4727e-06	1.33036e-06	BaRT2v18chr2HG088060/BaRT2v18chr2HG099570/BaRT2v18chr2HG105920/BaRT2v18chr2HG109870/BaRT2v18chr3HG160400/BaRT2v18chr5HG255710/BaRT2v18chr5HG271030/BaRT2v18chr6HG285330/BaRT2v18chr6HG288650/BaRT2v18chr7HG366130	10
GO:0000049	tRNA binding	22/1986	52/16792	2.80397e-08	1.47504e-06	1.33247e-06	BaRT2v18chr1HG016810/BaRT2v18chr1HG038600/BaRT2v18chr2HG082480/BaRT2v18chr3HG131930/BaRT2v18chr4HG201690/BaRT2v18chr4HG206430/BaRT2v18chr4HG207860/BaRT2v18chr4HG208120/BaRT2v18chr4HG208510/BaRT2v18chr4HG211420/BaRT2v18chr5HG228240/BaRT2v18chr5HG228380/BaRT2v18chr5HG228540/BaRT2v18chr5HG247550/BaRT2v18chr5HG247560/BaRT2v18chr5HG271070/BaRT2v18chr6HG305890/BaRT2v18chr6HG314860/BaRT2v18chr6HG320160/…	22
GO:0043414	macromolecule methylation	54/1986	213/16792	3.31279e-08	1.72007e-06	1.55382e-06	BaRT2v18chr1HG019870/BaRT2v18chr1HG040100/BaRT2v18chr1HG045970/BaRT2v18chr1HG048570/BaRT2v18chr2HG049950/BaRT2v18chr2HG052750/BaRT2v18chr2HG062790/BaRT2v18chr2HG062910/BaRT2v18chr2HG065860/BaRT2v18chr2HG069980/BaRT2v18chr2HG073450/BaRT2v18chr2HG092770/BaRT2v18chr2HG099720/BaRT2v18chr2HG104180/BaRT2v18chr3HG118200/BaRT2v18chr3HG126640/BaRT2v18chr3HG144600/BaRT2v18chr3HG148400/BaRT2v18chr3HG161830/…	54
GO:0001510	RNA methylation	31/1986	93/16792	3.98169e-08	2.04087e-06	1.84362e-06	BaRT2v18chr1HG019870/BaRT2v18chr1HG045970/BaRT2v18chr1HG048570/BaRT2v18chr2HG049950/BaRT2v18chr2HG052750/BaRT2v18chr2HG073450/BaRT2v18chr2HG092770/BaRT2v18chr2HG104180/BaRT2v18chr3HG118200/BaRT2v18chr3HG126640/BaRT2v18chr3HG148400/BaRT2v18chr4HG201690/BaRT2v18chr4HG220820/BaRT2v18chr5HG248630/BaRT2v18chr5HG260610/BaRT2v18chr5HG265210/BaRT2v18chr5HG265590/BaRT2v18chr5HG275330/BaRT2v18chr5HG276910/…	31
GO:0000466	maturation of 5.8S rRNA from tricistronic rRNA transcript (SSU-rRNA, 5.8S rRNA, LSU-rRNA)	19/1986	41/16792	4.12236e-08	2.08623e-06	1.88459e-06	BaRT2v18chr1HG005910/BaRT2v18chr1HG033640/BaRT2v18chr1HG045970/BaRT2v18chr2HG060780/BaRT2v18chr2HG066660/BaRT2v18chr3HG125460/BaRT2v18chr3HG142830/BaRT2v18chr4HG177640/BaRT2v18chr4HG181730/BaRT2v18chr5HG255250/BaRT2v18chr5HG255270/BaRT2v18chr5HG262590/BaRT2v18chr6HG288650/BaRT2v18chr6HG289090/BaRT2v18chr6HG294880/BaRT2v18chr7HG342240/BaRT2v18chr7HG345020/BaRT2v18chr7HG353030/BaRT2v18chr7HG377750	19
GO:0032392	DNA geometric change	37/1986	123/16792	4.45791e-08	2.20034e-06	1.98767e-06	BaRT2v18chr1HG002680/BaRT2v18chr1HG009070/BaRT2v18chr1HG009480/BaRT2v18chr1HG009800/BaRT2v18chr1HG032020/BaRT2v18chr1HG035520/BaRT2v18chr1HG041130/BaRT2v18chr1HG043680/BaRT2v18chr2HG062680/BaRT2v18chr2HG066090/BaRT2v18chr2HG084540/BaRT2v18chr2HG084760/BaRT2v18chr2HG086710/BaRT2v18chr2HG092240/BaRT2v18chr2HG106630/BaRT2v18chr3HG122340/BaRT2v18chr3HG146690/BaRT2v18chr3HG149550/BaRT2v18chr3HG154130/…	37
GO:0032508	DNA duplex unwinding	37/1986	123/16792	4.45791e-08	2.20034e-06	1.98767e-06	BaRT2v18chr1HG002680/BaRT2v18chr1HG009070/BaRT2v18chr1HG009480/BaRT2v18chr1HG009800/BaRT2v18chr1HG032020/BaRT2v18chr1HG035520/BaRT2v18chr1HG041130/BaRT2v18chr1HG043680/BaRT2v18chr2HG062680/BaRT2v18chr2HG066090/BaRT2v18chr2HG084540/BaRT2v18chr2HG084760/BaRT2v18chr2HG086710/BaRT2v18chr2HG092240/BaRT2v18chr2HG106630/BaRT2v18chr3HG122340/BaRT2v18chr3HG146690/BaRT2v18chr3HG149550/BaRT2v18chr3HG154130/…	37
GO:0004519	endonuclease activity	73/1986	328/16792	5.44721e-08	2.65584e-06	2.39915e-06	BaRT2v18chr1HG016930/BaRT2v18chr1HG025990/BaRT2v18chr1HG027710/BaRT2v18chr1HG030510/BaRT2v18chr1HG039680/BaRT2v18chr1HG043110/BaRT2v18chr2HG059680/BaRT2v18chr2HG063470/BaRT2v18chr2HG063890/BaRT2v18chr2HG067510/BaRT2v18chr2HG077490/BaRT2v18chr2HG080120/BaRT2v18chr2HG084760/BaRT2v18chr2HG088340/BaRT2v18chr2HG089050/BaRT2v18chr2HG090240/BaRT2v18chr2HG103690/BaRT2v18chr2HG104180/BaRT2v18chr2HG106570/…	73
GO:0034472	snRNA 3'-end processing	12/1986	18/16792	6.78338e-08	3.25432e-06	2.93977e-06	BaRT2v18chr1HG044370/BaRT2v18chr2HG064020/BaRT2v18chr3HG142830/BaRT2v18chr4HG181730/BaRT2v18chr5HG255250/BaRT2v18chr5HG255270/BaRT2v18chr5HG280410/BaRT2v18chr6HG294880/BaRT2v18chr7HG342240/BaRT2v18chr7HG345020/BaRT2v18chr7HG353030/BaRT2v18chr7HG377750	12
GO:0005686	U2 snRNP	13/1986	21/16792	6.91888e-08	3.25432e-06	2.93977e-06	BaRT2v18chr2HG076200/BaRT2v18chr2HG087740/BaRT2v18chr2HG104990/BaRT2v18chr3HG170370/BaRT2v18chr3HG171580/BaRT2v18chr4HG198990/BaRT2v18chr4HG218040/BaRT2v18chr4HG219910/BaRT2v18chr5HG273850/BaRT2v18chr6HG296220/BaRT2v18chr6HG304020/BaRT2v18chr6HG327430/BaRT2v18chr7HG370160	13
GO:0071011	precatalytic spliceosome	13/1986	21/16792	6.91888e-08	3.25432e-06	2.93977e-06	BaRT2v18chr2HG087740/BaRT2v18chr2HG104990/BaRT2v18chr3HG135650/BaRT2v18chr3HG171580/BaRT2v18chr4HG198990/BaRT2v18chr4HG204380/BaRT2v18chr4HG218040/BaRT2v18chr4HG219910/BaRT2v18chr5HG273850/BaRT2v18chr6HG296220/BaRT2v18chr6HG304020/BaRT2v18chr6HG327430/BaRT2v18chr7HG370160	13
GO:0003678	DNA helicase activity	34/1986	110/16792	7.4392e-08	3.45836e-06	3.1241e-06	BaRT2v18chr1HG009480/BaRT2v18chr1HG009800/BaRT2v18chr1HG032020/BaRT2v18chr1HG035520/BaRT2v18chr1HG041130/BaRT2v18chr1HG043680/BaRT2v18chr2HG062680/BaRT2v18chr2HG066090/BaRT2v18chr2HG084540/BaRT2v18chr2HG084760/BaRT2v18chr2HG086710/BaRT2v18chr2HG092240/BaRT2v18chr2HG106630/BaRT2v18chr3HG122340/BaRT2v18chr3HG146690/BaRT2v18chr3HG149550/BaRT2v18chr3HG154130/BaRT2v18chr3HG172750/BaRT2v18chr4HG177830/…	34
GO:0000178	exosome (RNase complex)	15/1986	28/16792	9.75662e-08	4.43261e-06	4.00418e-06	BaRT2v18chr1HG044370/BaRT2v18chr2HG064020/BaRT2v18chr2HG086710/BaRT2v18chr3HG142830/BaRT2v18chr4HG181730/BaRT2v18chr4HG215480/BaRT2v18chr5HG255250/BaRT2v18chr5HG255270/BaRT2v18chr5HG262110/BaRT2v18chr5HG280410/BaRT2v18chr6HG294880/BaRT2v18chr7HG342240/BaRT2v18chr7HG345020/BaRT2v18chr7HG353030/BaRT2v18chr7HG377750	15
GO:1905354	exoribonuclease complex	15/1986	28/16792	9.75662e-08	4.43261e-06	4.00418e-06	BaRT2v18chr1HG044370/BaRT2v18chr2HG064020/BaRT2v18chr2HG086710/BaRT2v18chr3HG142830/BaRT2v18chr4HG181730/BaRT2v18chr4HG215480/BaRT2v18chr5HG255250/BaRT2v18chr5HG255270/BaRT2v18chr5HG262110/BaRT2v18chr5HG280410/BaRT2v18chr6HG294880/BaRT2v18chr7HG342240/BaRT2v18chr7HG345020/BaRT2v18chr7HG353030/BaRT2v18chr7HG377750	15
GO:0006397	mRNA processing	86/1986	414/16792	1.02385e-07	4.59925e-06	4.15472e-06	BaRT2v18chr1HG002680/BaRT2v18chr1HG006740/BaRT2v18chr1HG008780/BaRT2v18chr1HG009070/BaRT2v18chr1HG009570/BaRT2v18chr1HG011290/BaRT2v18chr1HG011980/BaRT2v18chr1HG017870/BaRT2v18chr1HG020250/BaRT2v18chr1HG025780/BaRT2v18chr1HG039300/BaRT2v18chr1HG041350/BaRT2v18chr1HG044080/BaRT2v18chr1HG049290/BaRT2v18chr2HG050690/BaRT2v18chr2HG059400/BaRT2v18chr2HG061960/BaRT2v18chr2HG062320/BaRT2v18chr2HG076200/…	86
GO:0003743	translation initiation factor activity	52/1986	209/16792	1.13869e-07	5.0583e-06	4.56939e-06	BaRT2v18chr1HG002140/BaRT2v18chr1HG009640/BaRT2v18chr1HG016230/BaRT2v18chr1HG017970/BaRT2v18chr1HG028710/BaRT2v18chr1HG038600/BaRT2v18chr1HG039060/BaRT2v18chr1HG039600/BaRT2v18chr1HG045670/BaRT2v18chr2HG049950/BaRT2v18chr2HG052910/BaRT2v18chr2HG056750/BaRT2v18chr2HG072310/BaRT2v18chr2HG081120/BaRT2v18chr2HG090460/BaRT2v18chr2HG109850/BaRT2v18chr2HG110880/BaRT2v18chr3HG118030/BaRT2v18chr3HG118200/…	52
GO:0005689	U12-type spliceosomal complex	13/1986	22/16792	1.50751e-07	6.48067e-06	5.85429e-06	BaRT2v18chr1HG020250/BaRT2v18chr2HG087740/BaRT2v18chr2HG104980/BaRT2v18chr2HG104990/BaRT2v18chr2HG108810/BaRT2v18chr3HG132520/BaRT2v18chr3HG162970/BaRT2v18chr4HG219910/BaRT2v18chr5HG273850/BaRT2v18chr6HG296220/BaRT2v18chr6HG304020/BaRT2v18chr6HG327430/BaRT2v18chr7HG370160	13
GO:0071027	nuclear RNA surveillance	13/1986	22/16792	1.50751e-07	6.48067e-06	5.85429e-06	BaRT2v18chr1HG044370/BaRT2v18chr2HG064020/BaRT2v18chr3HG142830/BaRT2v18chr4HG181730/BaRT2v18chr5HG246420/BaRT2v18chr5HG255250/BaRT2v18chr5HG255270/BaRT2v18chr5HG280410/BaRT2v18chr6HG294880/BaRT2v18chr7HG342240/BaRT2v18chr7HG345020/BaRT2v18chr7HG353030/BaRT2v18chr7HG377750	13
GO:0071028	nuclear mRNA surveillance	13/1986	22/16792	1.50751e-07	6.48067e-06	5.85429e-06	BaRT2v18chr1HG044370/BaRT2v18chr2HG064020/BaRT2v18chr3HG142830/BaRT2v18chr4HG181730/BaRT2v18chr5HG246420/BaRT2v18chr5HG255250/BaRT2v18chr5HG255270/BaRT2v18chr5HG280410/BaRT2v18chr6HG294880/BaRT2v18chr7HG342240/BaRT2v18chr7HG345020/BaRT2v18chr7HG353030/BaRT2v18chr7HG377750	13
GO:0000478	endonucleolytic cleavage involved in rRNA processing	11/1986	16/16792	1.52696e-07	6.49447e-06	5.86676e-06	BaRT2v18chr1HG005910/BaRT2v18chr1HG033640/BaRT2v18chr2HG060780/BaRT2v18chr2HG102210/BaRT2v18chr3HG125460/BaRT2v18chr4HG196590/BaRT2v18chr5HG277080/BaRT2v18chr6HG288650/BaRT2v18chr6HG289090/BaRT2v18chr7HG359070/BaRT2v18chr7HG366130	11
GO:0000154	rRNA modification	18/1986	40/16792	1.64046e-07	6.83868e-06	6.17769e-06	BaRT2v18chr1HG045970/BaRT2v18chr2HG063540/BaRT2v18chr2HG073450/BaRT2v18chr4HG193750/BaRT2v18chr4HG208510/BaRT2v18chr4HG208520/BaRT2v18chr5HG241060/BaRT2v18chr5HG260610/BaRT2v18chr5HG275330/BaRT2v18chr6HG300350/BaRT2v18chr6HG305180/BaRT2v18chr6HG314820/BaRT2v18chr6HG315240/BaRT2v18chr6HG324000/BaRT2v18chr6HG326540/BaRT2v18chr7HG329330/BaRT2v18chr7HG366180/BaRT2v18chr7HG379790	18
GO:0042788	polysomal ribosome	12/1986	19/16792	1.6421e-07	6.83868e-06	6.17769e-06	BaRT2v18chr1HG035770/BaRT2v18chr2HG054760/BaRT2v18chr2HG059260/BaRT2v18chr2HG081120/BaRT2v18chr3HG131440/BaRT2v18chr3HG156320/BaRT2v18chr3HG157500/BaRT2v18chr3HG158010/BaRT2v18chr5HG271220/BaRT2v18chr5HG279500/BaRT2v18chr6HG286150/BaRT2v18chr7HG384480	12
GO:0000375	RNA splicing, via transesterification reactions	56/1986	235/16792	1.80324e-07	7.3565e-06	6.64546e-06	BaRT2v18chr1HG009570/BaRT2v18chr1HG011290/BaRT2v18chr1HG011980/BaRT2v18chr1HG017870/BaRT2v18chr1HG020250/BaRT2v18chr1HG025780/BaRT2v18chr1HG039300/BaRT2v18chr2HG050690/BaRT2v18chr2HG059400/BaRT2v18chr2HG062320/BaRT2v18chr2HG076200/BaRT2v18chr2HG083470/BaRT2v18chr2HG084440/BaRT2v18chr2HG087740/BaRT2v18chr2HG098110/BaRT2v18chr2HG104980/BaRT2v18chr2HG104990/BaRT2v18chr2HG108810/BaRT2v18chr3HG127430/…	56
GO:0000377	RNA splicing, via transesterification reactions with bulged adenosine as nucleophile	56/1986	235/16792	1.80324e-07	7.3565e-06	6.64546e-06	BaRT2v18chr1HG009570/BaRT2v18chr1HG011290/BaRT2v18chr1HG011980/BaRT2v18chr1HG017870/BaRT2v18chr1HG020250/BaRT2v18chr1HG025780/BaRT2v18chr1HG039300/BaRT2v18chr2HG050690/BaRT2v18chr2HG059400/BaRT2v18chr2HG062320/BaRT2v18chr2HG076200/BaRT2v18chr2HG083470/BaRT2v18chr2HG084440/BaRT2v18chr2HG087740/BaRT2v18chr2HG098110/BaRT2v18chr2HG104980/BaRT2v18chr2HG104990/BaRT2v18chr2HG108810/BaRT2v18chr3HG127430/…	56
GO:0120114	Sm-like protein family complex	25/1986	71/16792	2.44345e-07	9.86757e-06	8.91384e-06	BaRT2v18chr1HG002680/BaRT2v18chr1HG009070/BaRT2v18chr1HG011290/BaRT2v18chr2HG076200/BaRT2v18chr2HG087740/BaRT2v18chr2HG104990/BaRT2v18chr2HG108810/BaRT2v18chr3HG170370/BaRT2v18chr3HG171580/BaRT2v18chr4HG181560/BaRT2v18chr4HG198990/BaRT2v18chr4HG204380/BaRT2v18chr4HG218040/BaRT2v18chr4HG219910/BaRT2v18chr5HG242070/BaRT2v18chr5HG245620/BaRT2v18chr5HG273850/BaRT2v18chr5HG279930/BaRT2v18chr6HG284800/…	25
GO:0043022	ribosome binding	22/1986	58/16792	2.87236e-07	1.14837e-05	1.03738e-05	BaRT2v18chr1HG043140/BaRT2v18chr1HG045530/BaRT2v18chr2HG056750/BaRT2v18chr2HG080740/BaRT2v18chr2HG107310/BaRT2v18chr3HG120180/BaRT2v18chr3HG120240/BaRT2v18chr3HG130420/BaRT2v18chr4HG179930/BaRT2v18chr4HG212280/BaRT2v18chr5HG233080/BaRT2v18chr5HG255100/BaRT2v18chr5HG262330/BaRT2v18chr5HG276710/BaRT2v18chr5HG276720/BaRT2v18chr6HG282200/BaRT2v18chr6HG305890/BaRT2v18chr6HG306030/BaRT2v18chr7HG335580/…	22
GO:0009553	embryo sac development	24/1986	67/16792	2.9324e-07	1.16077e-05	1.04857e-05	BaRT2v18chr1HG019750/BaRT2v18chr1HG041550/BaRT2v18chr1HG044210/BaRT2v18chr1HG044590/BaRT2v18chr1HG049270/BaRT2v18chr2HG060750/BaRT2v18chr2HG061390/BaRT2v18chr2HG063890/BaRT2v18chr2HG088960/BaRT2v18chr2HG090400/BaRT2v18chr2HG109870/BaRT2v18chr3HG153340/BaRT2v18chr3HG162400/BaRT2v18chr5HG222030/BaRT2v18chr5HG222360/BaRT2v18chr5HG235460/BaRT2v18chr5HG255880/BaRT2v18chr5HG277520/BaRT2v18chr6HG285330/…	24
GO:1902555	endoribonuclease complex	8/1986	9/16792	3.04644e-07	1.19408e-05	1.07867e-05	BaRT2v18chr2HG080120/BaRT2v18chr3HG120760/BaRT2v18chr3HG157880/BaRT2v18chr3HG165850/BaRT2v18chr4HG190590/BaRT2v18chr5HG255530/BaRT2v18chr5HG255540/BaRT2v18chr7HG387330	8
GO:0071025	RNA surveillance	13/1986	23/16792	3.09077e-07	1.19738e-05	1.08165e-05	BaRT2v18chr1HG044370/BaRT2v18chr2HG064020/BaRT2v18chr3HG142830/BaRT2v18chr4HG181730/BaRT2v18chr5HG246420/BaRT2v18chr5HG255250/BaRT2v18chr5HG255270/BaRT2v18chr5HG280410/BaRT2v18chr6HG294880/BaRT2v18chr7HG342240/BaRT2v18chr7HG345020/BaRT2v18chr7HG353030/BaRT2v18chr7HG377750	13
GO:0003746	translation elongation factor activity	28/1986	86/16792	3.11474e-07	1.19738e-05	1.08165e-05	BaRT2v18chr1HG027470/BaRT2v18chr1HG038600/BaRT2v18chr1HG039060/BaRT2v18chr2HG056290/BaRT2v18chr2HG056310/BaRT2v18chr2HG059570/BaRT2v18chr2HG060850/BaRT2v18chr2HG065630/BaRT2v18chr3HG129840/BaRT2v18chr3HG149310/BaRT2v18chr3HG166750/BaRT2v18chr4HG199990/BaRT2v18chr4HG200010/BaRT2v18chr5HG228540/BaRT2v18chr5HG230420/BaRT2v18chr5HG233080/BaRT2v18chr5HG268330/BaRT2v18chr5HG268340/BaRT2v18chr5HG272580/…	28
GO:0030532	small nuclear ribonucleoprotein complex	23/1986	63/16792	3.47903e-07	1.32468e-05	1.19665e-05	BaRT2v18chr1HG002680/BaRT2v18chr1HG009070/BaRT2v18chr1HG011290/BaRT2v18chr2HG076200/BaRT2v18chr2HG087740/BaRT2v18chr2HG104990/BaRT2v18chr2HG108810/BaRT2v18chr3HG170370/BaRT2v18chr3HG171580/BaRT2v18chr4HG181560/BaRT2v18chr4HG198990/BaRT2v18chr4HG204380/BaRT2v18chr4HG218040/BaRT2v18chr4HG219910/BaRT2v18chr5HG242070/BaRT2v18chr5HG273850/BaRT2v18chr5HG279930/BaRT2v18chr6HG284800/BaRT2v18chr6HG296220/…	23
GO:0008757	S-adenosylmethionine-dependent methyltransferase activity	51/1986	212/16792	4.61378e-07	1.74018e-05	1.57198e-05	BaRT2v18chr1HG024680/BaRT2v18chr1HG040100/BaRT2v18chr1HG045970/BaRT2v18chr2HG049950/BaRT2v18chr2HG062790/BaRT2v18chr2HG062910/BaRT2v18chr2HG065860/BaRT2v18chr2HG069980/BaRT2v18chr2HG073450/BaRT2v18chr2HG092770/BaRT2v18chr2HG099720/BaRT2v18chr2HG104180/BaRT2v18chr2HG105770/BaRT2v18chr3HG118200/BaRT2v18chr3HG126640/BaRT2v18chr3HG144600/BaRT2v18chr3HG161830/BaRT2v18chr3HG165840/BaRT2v18chr3HG166360/…	51
GO:0006400	tRNA modification	32/1986	108/16792	5.20004e-07	1.94297e-05	1.75517e-05	BaRT2v18chr2HG049950/BaRT2v18chr2HG050260/BaRT2v18chr2HG059470/BaRT2v18chr2HG067650/BaRT2v18chr2HG084580/BaRT2v18chr2HG104180/BaRT2v18chr3HG118200/BaRT2v18chr3HG119810/BaRT2v18chr3HG126640/BaRT2v18chr4HG200350/BaRT2v18chr4HG201690/BaRT2v18chr4HG207860/BaRT2v18chr4HG208510/BaRT2v18chr4HG220820/BaRT2v18chr5HG228240/BaRT2v18chr5HG229920/BaRT2v18chr5HG236850/BaRT2v18chr5HG241640/BaRT2v18chr5HG247550/…	32
GO:0000398	mRNA splicing, via spliceosome	51/1986	215/16792	7.28559e-07	2.69702e-05	2.43634e-05	BaRT2v18chr1HG011290/BaRT2v18chr1HG011980/BaRT2v18chr1HG017870/BaRT2v18chr1HG020250/BaRT2v18chr1HG039300/BaRT2v18chr2HG050690/BaRT2v18chr2HG059400/BaRT2v18chr2HG062320/BaRT2v18chr2HG076200/BaRT2v18chr2HG083470/BaRT2v18chr2HG084440/BaRT2v18chr2HG087740/BaRT2v18chr2HG098110/BaRT2v18chr2HG104980/BaRT2v18chr2HG104990/BaRT2v18chr2HG108810/BaRT2v18chr3HG127430/BaRT2v18chr3HG133030/BaRT2v18chr3HG144350/…	51
GO:0000479	endonucleolytic cleavage of tricistronic rRNA transcript (SSU-rRNA, 5.8S rRNA, LSU-rRNA)	10/1986	15/16792	8.95961e-07	3.22708e-05	2.91517e-05	BaRT2v18chr1HG005910/BaRT2v18chr1HG033640/BaRT2v18chr2HG060780/BaRT2v18chr2HG102210/BaRT2v18chr3HG125460/BaRT2v18chr4HG196590/BaRT2v18chr5HG277080/BaRT2v18chr6HG288650/BaRT2v18chr6HG289090/BaRT2v18chr7HG366130	10
GO:0016074	sno(s)RNA metabolic process	10/1986	15/16792	8.95961e-07	3.22708e-05	2.91517e-05	BaRT2v18chr1HG044370/BaRT2v18chr2HG063540/BaRT2v18chr2HG064020/BaRT2v18chr3HG142830/BaRT2v18chr4HG203380/BaRT2v18chr5HG280410/BaRT2v18chr6HG326540/BaRT2v18chr7HG342240/BaRT2v18chr7HG345020/BaRT2v18chr7HG379790	10
GO:0043144	sno(s)RNA processing	10/1986	15/16792	8.95961e-07	3.22708e-05	2.91517e-05	BaRT2v18chr1HG044370/BaRT2v18chr2HG063540/BaRT2v18chr2HG064020/BaRT2v18chr3HG142830/BaRT2v18chr4HG203380/BaRT2v18chr5HG280410/BaRT2v18chr6HG326540/BaRT2v18chr7HG342240/BaRT2v18chr7HG345020/BaRT2v18chr7HG379790	10
GO:0000291	nuclear-transcribed mRNA catabolic process, exonucleolytic	13/1986	25/16792	1.11662e-06	3.98595e-05	3.60069e-05	BaRT2v18chr1HG025050/BaRT2v18chr1HG044370/BaRT2v18chr2HG064020/BaRT2v18chr3HG142830/BaRT2v18chr4HG181730/BaRT2v18chr5HG255250/BaRT2v18chr5HG255270/BaRT2v18chr5HG280410/BaRT2v18chr6HG294880/BaRT2v18chr7HG342240/BaRT2v18chr7HG345020/BaRT2v18chr7HG353030/BaRT2v18chr7HG377750	13
GO:0070585	protein localization to mitochondrion	22/1986	63/16792	1.49574e-06	5.24559e-05	4.73859e-05	BaRT2v18chr1HG022210/BaRT2v18chr1HG034920/BaRT2v18chr1HG037920/BaRT2v18chr1HG038880/BaRT2v18chr2HG081060/BaRT2v18chr3HG118330/BaRT2v18chr3HG127700/BaRT2v18chr3HG134760/BaRT2v18chr3HG163120/BaRT2v18chr3HG171460/BaRT2v18chr4HG197130/BaRT2v18chr4HG201810/BaRT2v18chr4HG203350/BaRT2v18chr4HG208570/BaRT2v18chr4HG213940/BaRT2v18chr4HG219360/BaRT2v18chr5HG272680/BaRT2v18chr6HG283550/BaRT2v18chr6HG318600/…	22
GO:0072655	establishment of protein localization to mitochondrion	22/1986	63/16792	1.49574e-06	5.24559e-05	4.73859e-05	BaRT2v18chr1HG022210/BaRT2v18chr1HG034920/BaRT2v18chr1HG037920/BaRT2v18chr1HG038880/BaRT2v18chr2HG081060/BaRT2v18chr3HG118330/BaRT2v18chr3HG127700/BaRT2v18chr3HG134760/BaRT2v18chr3HG163120/BaRT2v18chr3HG171460/BaRT2v18chr4HG197130/BaRT2v18chr4HG201810/BaRT2v18chr4HG203350/BaRT2v18chr4HG208570/BaRT2v18chr4HG213940/BaRT2v18chr4HG219360/BaRT2v18chr5HG272680/BaRT2v18chr6HG283550/BaRT2v18chr6HG318600/…	22
GO:0097525	spliceosomal snRNP complex	21/1986	59/16792	1.8064e-06	6.28e-05	5.67302e-05	BaRT2v18chr1HG011290/BaRT2v18chr2HG076200/BaRT2v18chr2HG087740/BaRT2v18chr2HG104990/BaRT2v18chr2HG108810/BaRT2v18chr3HG170370/BaRT2v18chr3HG171580/BaRT2v18chr4HG181560/BaRT2v18chr4HG198990/BaRT2v18chr4HG204380/BaRT2v18chr4HG218040/BaRT2v18chr4HG219910/BaRT2v18chr5HG242070/BaRT2v18chr5HG273850/BaRT2v18chr5HG279930/BaRT2v18chr6HG284800/BaRT2v18chr6HG296220/BaRT2v18chr6HG302380/BaRT2v18chr6HG304020/…	21
GO:0090501	RNA phosphodiester bond hydrolysis	59/1986	270/16792	1.88923e-06	6.51133e-05	5.88199e-05	BaRT2v18chr1HG005910/BaRT2v18chr1HG016930/BaRT2v18chr1HG025990/BaRT2v18chr1HG033640/BaRT2v18chr1HG043110/BaRT2v18chr2HG060780/BaRT2v18chr2HG063890/BaRT2v18chr2HG080120/BaRT2v18chr2HG087500/BaRT2v18chr2HG102210/BaRT2v18chr2HG104180/BaRT2v18chr3HG120760/BaRT2v18chr3HG125030/BaRT2v18chr3HG125460/BaRT2v18chr3HG126640/BaRT2v18chr3HG128770/BaRT2v18chr3HG142830/BaRT2v18chr3HG151370/BaRT2v18chr3HG157880/…	59
GO:0016075	rRNA catabolic process	13/1986	26/16792	1.99123e-06	6.80423e-05	6.14658e-05	BaRT2v18chr1HG044370/BaRT2v18chr2HG064020/BaRT2v18chr3HG142830/BaRT2v18chr4HG181730/BaRT2v18chr4HG215480/BaRT2v18chr5HG255250/BaRT2v18chr5HG255270/BaRT2v18chr5HG280410/BaRT2v18chr6HG294880/BaRT2v18chr7HG342240/BaRT2v18chr7HG345020/BaRT2v18chr7HG353030/BaRT2v18chr7HG377750	13
GO:0006626	protein targeting to mitochondrion	20/1986	55/16792	2.1548e-06	7.30075e-05	6.59511e-05	BaRT2v18chr1HG034920/BaRT2v18chr1HG037920/BaRT2v18chr1HG038880/BaRT2v18chr2HG081060/BaRT2v18chr3HG118330/BaRT2v18chr3HG127700/BaRT2v18chr3HG134760/BaRT2v18chr3HG163120/BaRT2v18chr3HG171460/BaRT2v18chr4HG197130/BaRT2v18chr4HG201810/BaRT2v18chr4HG203350/BaRT2v18chr4HG208570/BaRT2v18chr4HG213940/BaRT2v18chr4HG219360/BaRT2v18chr5HG272680/BaRT2v18chr6HG283550/BaRT2v18chr6HG318600/BaRT2v18chr7HG329330/…	20
GO:0007005	mitochondrion organization	39/1986	153/16792	2.22848e-06	7.48695e-05	6.76331e-05	BaRT2v18chr1HG012930/BaRT2v18chr1HG022210/BaRT2v18chr1HG025780/BaRT2v18chr1HG034920/BaRT2v18chr1HG037920/BaRT2v18chr1HG038880/BaRT2v18chr2HG057260/BaRT2v18chr2HG081060/BaRT2v18chr2HG088780/BaRT2v18chr2HG088790/BaRT2v18chr3HG118330/BaRT2v18chr3HG127700/BaRT2v18chr3HG134760/BaRT2v18chr3HG152860/BaRT2v18chr3HG163120/BaRT2v18chr3HG167760/BaRT2v18chr3HG171460/BaRT2v18chr4HG181140/BaRT2v18chr4HG197130/…	39
GO:0071103	DNA conformation change	54/1986	243/16792	2.98943e-06	9.9598e-05	8.99715e-05	BaRT2v18chr1HG002680/BaRT2v18chr1HG009070/BaRT2v18chr1HG009480/BaRT2v18chr1HG009800/BaRT2v18chr1HG032020/BaRT2v18chr1HG035520/BaRT2v18chr1HG040720/BaRT2v18chr1HG041130/BaRT2v18chr1HG043370/BaRT2v18chr1HG043680/BaRT2v18chr1HG047310/BaRT2v18chr2HG062680/BaRT2v18chr2HG066090/BaRT2v18chr2HG084540/BaRT2v18chr2HG084760/BaRT2v18chr2HG085670/BaRT2v18chr2HG086710/BaRT2v18chr2HG092240/BaRT2v18chr2HG104790/…	54
GO:0034661	ncRNA catabolic process	13/1986	27/16792	3.42437e-06	0.000113146	0.00010221	BaRT2v18chr1HG044370/BaRT2v18chr2HG064020/BaRT2v18chr3HG142830/BaRT2v18chr4HG181730/BaRT2v18chr4HG215480/BaRT2v18chr5HG255250/BaRT2v18chr5HG255270/BaRT2v18chr5HG280410/BaRT2v18chr6HG294880/BaRT2v18chr7HG342240/BaRT2v18chr7HG345020/BaRT2v18chr7HG353030/BaRT2v18chr7HG377750	13
GO:0071013	catalytic step 2 spliceosome	20/1986	57/16792	4.08576e-06	0.000133892	0.000120951	BaRT2v18chr1HG017870/BaRT2v18chr2HG076200/BaRT2v18chr2HG087740/BaRT2v18chr2HG108810/BaRT2v18chr2HG110880/BaRT2v18chr3HG133030/BaRT2v18chr3HG133830/BaRT2v18chr3HG170370/BaRT2v18chr3HG171580/BaRT2v18chr4HG178350/BaRT2v18chr4HG188230/BaRT2v18chr4HG198990/BaRT2v18chr4HG218040/BaRT2v18chr4HG219910/BaRT2v18chr5HG273850/BaRT2v18chr6HG296220/BaRT2v18chr6HG304020/BaRT2v18chr6HG305520/BaRT2v18chr6HG327430/…	20
GO:0070180	large ribosomal subunit rRNA binding	8/1986	11/16792	4.4785e-06	0.00014557	0.0001315	BaRT2v18chr1HG017920/BaRT2v18chr2HG100890/BaRT2v18chr2HG111740/BaRT2v18chr4HG216130/BaRT2v18chr5HG223980/BaRT2v18chr6HG312500/BaRT2v18chr6HG325320/BaRT2v18chr7HG361220	8
GO:0005844	polysome	12/1986	24/16792	4.97964e-06	0.000160553	0.000145035	BaRT2v18chr1HG035770/BaRT2v18chr2HG054760/BaRT2v18chr2HG059260/BaRT2v18chr2HG081120/BaRT2v18chr3HG131440/BaRT2v18chr3HG156320/BaRT2v18chr3HG157500/BaRT2v18chr3HG158010/BaRT2v18chr5HG271220/BaRT2v18chr5HG279500/BaRT2v18chr6HG286150/BaRT2v18chr7HG384480	12
GO:0031126	sno(s)RNA 3'-end processing	9/1986	14/16792	5.1009e-06	0.000163147	0.000147379	BaRT2v18chr1HG044370/BaRT2v18chr2HG063540/BaRT2v18chr2HG064020/BaRT2v18chr3HG142830/BaRT2v18chr5HG280410/BaRT2v18chr6HG326540/BaRT2v18chr7HG342240/BaRT2v18chr7HG345020/BaRT2v18chr7HG379790	9
GO:0043628	ncRNA 3'-end processing	16/1986	40/16792	5.3287e-06	0.00016908	0.000152738	BaRT2v18chr1HG044370/BaRT2v18chr2HG063540/BaRT2v18chr2HG064020/BaRT2v18chr3HG142830/BaRT2v18chr4HG181730/BaRT2v18chr5HG253350/BaRT2v18chr5HG255250/BaRT2v18chr5HG255270/BaRT2v18chr5HG280410/BaRT2v18chr6HG294880/BaRT2v18chr6HG326540/BaRT2v18chr7HG342240/BaRT2v18chr7HG345020/BaRT2v18chr7HG353030/BaRT2v18chr7HG377750/BaRT2v18chr7HG379790	16
GO:0003724	RNA helicase activity	27/1986	93/16792	6.02602e-06	0.000189701	0.000171366	BaRT2v18chr1HG002480/BaRT2v18chr1HG041550/BaRT2v18chr1HG049290/BaRT2v18chr2HG061110/BaRT2v18chr2HG061960/BaRT2v18chr2HG063890/BaRT2v18chr2HG086710/BaRT2v18chr2HG091510/BaRT2v18chr2HG110880/BaRT2v18chr3HG123980/BaRT2v18chr3HG127300/BaRT2v18chr3HG140530/BaRT2v18chr4HG178350/BaRT2v18chr4HG179980/BaRT2v18chr4HG188230/BaRT2v18chr4HG216220/BaRT2v18chr5HG225360/BaRT2v18chr5HG236110/BaRT2v18chr5HG236130/…	27
GO:0008170	N-methyltransferase activity	30/1986	110/16792	7.58828e-06	0.000237015	0.000214107	BaRT2v18chr1HG040100/BaRT2v18chr2HG062790/BaRT2v18chr2HG062910/BaRT2v18chr2HG065860/BaRT2v18chr2HG069980/BaRT2v18chr2HG073450/BaRT2v18chr2HG092770/BaRT2v18chr2HG099720/BaRT2v18chr2HG104180/BaRT2v18chr3HG126640/BaRT2v18chr3HG144600/BaRT2v18chr3HG161830/BaRT2v18chr3HG165840/BaRT2v18chr4HG178100/BaRT2v18chr4HG201690/BaRT2v18chr5HG248630/BaRT2v18chr5HG260610/BaRT2v18chr5HG262270/BaRT2v18chr5HG265660/…	30
GO:0032543	mitochondrial translation	12/1986	25/16792	8.54549e-06	0.000264844	0.000239246	BaRT2v18chr1HG001180/BaRT2v18chr1HG010900/BaRT2v18chr3HG115940/BaRT2v18chr3HG150150/BaRT2v18chr4HG207410/BaRT2v18chr5HG262280/BaRT2v18chr5HG279640/BaRT2v18chr6HG290890/BaRT2v18chr7HG333200/BaRT2v18chr7HG354180/BaRT2v18chr7HG355250/BaRT2v18chr7HG366020	12
GO:0031966	mitochondrial membrane	53/1986	248/16792	1.21022e-05	0.000372188	0.000336214	BaRT2v18chr1HG012930/BaRT2v18chr1HG022210/BaRT2v18chr1HG022960/BaRT2v18chr1HG033270/BaRT2v18chr1HG034920/BaRT2v18chr1HG037920/BaRT2v18chr1HG038880/BaRT2v18chr1HG041490/BaRT2v18chr2HG065910/BaRT2v18chr2HG081060/BaRT2v18chr2HG085910/BaRT2v18chr2HG085930/BaRT2v18chr2HG087000/BaRT2v18chr2HG088780/BaRT2v18chr2HG088790/BaRT2v18chr2HG105770/BaRT2v18chr2HG110980/BaRT2v18chr3HG118330/BaRT2v18chr3HG127700/…	53
GO:0070181	small ribosomal subunit rRNA binding	11/1986	22/16792	1.24885e-05	0.000381137	0.000344299	BaRT2v18chr1HG020590/BaRT2v18chr1HG029940/BaRT2v18chr2HG069110/BaRT2v18chr2HG083380/BaRT2v18chr3HG129840/BaRT2v18chr3HG169430/BaRT2v18chr5HG228570/BaRT2v18chr5HG230420/BaRT2v18chr7HG362030/BaRT2v18chr7HG362040/BaRT2v18chr7HG377430	11
GO:0000963	mitochondrial RNA processing	10/1986	19/16792	1.75782e-05	0.000532405	0.000480946	BaRT2v18chr1HG009570/BaRT2v18chr1HG025780/BaRT2v18chr1HG044080/BaRT2v18chr2HG086710/BaRT2v18chr4HG215160/BaRT2v18chr5HG238250/BaRT2v18chr5HG251640/BaRT2v18chr6HG306900/BaRT2v18chr6HG314860/BaRT2v18chr7HG381100	10
GO:0004812	aminoacyl-tRNA ligase activity	29/1986	109/16792	1.79353e-05	0.000535114	0.000483393	BaRT2v18chr1HG010120/BaRT2v18chr1HG010900/BaRT2v18chr1HG039640/BaRT2v18chr2HG063190/BaRT2v18chr2HG064830/BaRT2v18chr2HG105060/BaRT2v18chr3HG120740/BaRT2v18chr3HG131720/BaRT2v18chr3HG131930/BaRT2v18chr3HG134460/BaRT2v18chr3HG138550/BaRT2v18chr3HG139240/BaRT2v18chr4HG182350/BaRT2v18chr4HG206430/BaRT2v18chr4HG208120/BaRT2v18chr5HG228380/BaRT2v18chr5HG231730/BaRT2v18chr5HG232670/BaRT2v18chr5HG241210/…	29
GO:0016875	ligase activity, forming carbon-oxygen bonds	29/1986	109/16792	1.79353e-05	0.000535114	0.000483393	BaRT2v18chr1HG010120/BaRT2v18chr1HG010900/BaRT2v18chr1HG039640/BaRT2v18chr2HG063190/BaRT2v18chr2HG064830/BaRT2v18chr2HG105060/BaRT2v18chr3HG120740/BaRT2v18chr3HG131720/BaRT2v18chr3HG131930/BaRT2v18chr3HG134460/BaRT2v18chr3HG138550/BaRT2v18chr3HG139240/BaRT2v18chr4HG182350/BaRT2v18chr4HG206430/BaRT2v18chr4HG208120/BaRT2v18chr5HG228380/BaRT2v18chr5HG231730/BaRT2v18chr5HG232670/BaRT2v18chr5HG241210/…	29
GO:0031123	RNA 3'-end processing	27/1986	99/16792	2.12773e-05	0.000630124	0.000569221	BaRT2v18chr1HG041350/BaRT2v18chr1HG044370/BaRT2v18chr2HG063540/BaRT2v18chr2HG064020/BaRT2v18chr2HG086710/BaRT2v18chr2HG090240/BaRT2v18chr3HG142830/BaRT2v18chr3HG143590/BaRT2v18chr4HG181730/BaRT2v18chr4HG206970/BaRT2v18chr4HG215160/BaRT2v18chr5HG235480/BaRT2v18chr5HG253350/BaRT2v18chr5HG255250/BaRT2v18chr5HG255270/BaRT2v18chr5HG267500/BaRT2v18chr5HG272390/BaRT2v18chr5HG280240/BaRT2v18chr5HG280410/…	27
GO:0043633	polyadenylation-dependent RNA catabolic process	9/1986	16/16792	2.33315e-05	0.000656897	0.000593405	BaRT2v18chr3HG142830/BaRT2v18chr4HG181730/BaRT2v18chr5HG255250/BaRT2v18chr5HG255270/BaRT2v18chr6HG294880/BaRT2v18chr7HG342240/BaRT2v18chr7HG345020/BaRT2v18chr7HG353030/BaRT2v18chr7HG377750	9
GO:0043634	polyadenylation-dependent ncRNA catabolic process	9/1986	16/16792	2.33315e-05	0.000656897	0.000593405	BaRT2v18chr3HG142830/BaRT2v18chr4HG181730/BaRT2v18chr5HG255250/BaRT2v18chr5HG255270/BaRT2v18chr6HG294880/BaRT2v18chr7HG342240/BaRT2v18chr7HG345020/BaRT2v18chr7HG353030/BaRT2v18chr7HG377750	9
GO:0071029	nuclear ncRNA surveillance	9/1986	16/16792	2.33315e-05	0.000656897	0.000593405	BaRT2v18chr3HG142830/BaRT2v18chr4HG181730/BaRT2v18chr5HG255250/BaRT2v18chr5HG255270/BaRT2v18chr6HG294880/BaRT2v18chr7HG342240/BaRT2v18chr7HG345020/BaRT2v18chr7HG353030/BaRT2v18chr7HG377750	9
GO:0071035	nuclear polyadenylation-dependent rRNA catabolic process	9/1986	16/16792	2.33315e-05	0.000656897	0.000593405	BaRT2v18chr3HG142830/BaRT2v18chr4HG181730/BaRT2v18chr5HG255250/BaRT2v18chr5HG255270/BaRT2v18chr6HG294880/BaRT2v18chr7HG342240/BaRT2v18chr7HG345020/BaRT2v18chr7HG353030/BaRT2v18chr7HG377750	9
GO:0071038	nuclear polyadenylation-dependent tRNA catabolic process	9/1986	16/16792	2.33315e-05	0.000656897	0.000593405	BaRT2v18chr3HG142830/BaRT2v18chr4HG181730/BaRT2v18chr5HG255250/BaRT2v18chr5HG255270/BaRT2v18chr6HG294880/BaRT2v18chr7HG342240/BaRT2v18chr7HG345020/BaRT2v18chr7HG353030/BaRT2v18chr7HG377750	9
GO:0071046	nuclear polyadenylation-dependent ncRNA catabolic process	9/1986	16/16792	2.33315e-05	0.000656897	0.000593405	BaRT2v18chr3HG142830/BaRT2v18chr4HG181730/BaRT2v18chr5HG255250/BaRT2v18chr5HG255270/BaRT2v18chr6HG294880/BaRT2v18chr7HG342240/BaRT2v18chr7HG345020/BaRT2v18chr7HG353030/BaRT2v18chr7HG377750	9
GO:0106354	tRNA surveillance	9/1986	16/16792	2.33315e-05	0.000656897	0.000593405	BaRT2v18chr3HG142830/BaRT2v18chr4HG181730/BaRT2v18chr5HG255250/BaRT2v18chr5HG255270/BaRT2v18chr6HG294880/BaRT2v18chr7HG342240/BaRT2v18chr7HG345020/BaRT2v18chr7HG353030/BaRT2v18chr7HG377750	9
GO:0005736	RNA polymerase I complex	8/1986	13/16792	2.80301e-05	0.000783666	0.000707922	BaRT2v18chr1HG019750/BaRT2v18chr1HG027240/BaRT2v18chr2HG089200/BaRT2v18chr2HG089220/BaRT2v18chr4HG178660/BaRT2v18chr4HG183750/BaRT2v18chr5HG243190/BaRT2v18chr5HG277250	8
GO:0008175	tRNA methyltransferase activity	14/1986	36/16792	3.0105e-05	0.000835831	0.000755045	BaRT2v18chr2HG049950/BaRT2v18chr2HG104180/BaRT2v18chr3HG118200/BaRT2v18chr3HG126640/BaRT2v18chr4HG201690/BaRT2v18chr4HG220820/BaRT2v18chr5HG248630/BaRT2v18chr5HG265210/BaRT2v18chr5HG265590/BaRT2v18chr5HG276910/BaRT2v18chr6HG314860/BaRT2v18chr7HG345610/BaRT2v18chr7HG354520/BaRT2v18chr7HG373540	14
GO:0009561	megagametogenesis	14/1986	37/16792	4.31852e-05	0.00119072	0.00107563	BaRT2v18chr1HG019750/BaRT2v18chr1HG041550/BaRT2v18chr1HG044210/BaRT2v18chr2HG060750/BaRT2v18chr2HG061390/BaRT2v18chr2HG063890/BaRT2v18chr2HG088960/BaRT2v18chr3HG153340/BaRT2v18chr5HG222030/BaRT2v18chr5HG222360/BaRT2v18chr5HG235460/BaRT2v18chr6HG305140/BaRT2v18chr7HG332120/BaRT2v18chr7HG384900	14
GO:0006403	RNA localization	29/1986	114/16792	4.4449e-05	0.00121717	0.00109953	BaRT2v18chr1HG004790/BaRT2v18chr1HG005910/BaRT2v18chr1HG008780/BaRT2v18chr1HG023180/BaRT2v18chr1HG028500/BaRT2v18chr1HG049290/BaRT2v18chr2HG104020/BaRT2v18chr2HG108590/BaRT2v18chr2HG110880/BaRT2v18chr2HG112290/BaRT2v18chr3HG118070/BaRT2v18chr3HG128420/BaRT2v18chr3HG142830/BaRT2v18chr3HG156650/BaRT2v18chr3HG158610/BaRT2v18chr3HG170850/BaRT2v18chr4HG200440/BaRT2v18chr4HG211150/BaRT2v18chr5HG235180/…	29
GO:0031167	rRNA methylation	12/1986	29/16792	5.41317e-05	0.00146229	0.00132095	BaRT2v18chr1HG045970/BaRT2v18chr2HG073450/BaRT2v18chr5HG260610/BaRT2v18chr5HG275330/BaRT2v18chr6HG300350/BaRT2v18chr6HG305180/BaRT2v18chr6HG314820/BaRT2v18chr6HG324000/BaRT2v18chr6HG326540/BaRT2v18chr7HG329330/BaRT2v18chr7HG366180/BaRT2v18chr7HG379790	12
GO:1900864	mitochondrial RNA modification	12/1986	29/16792	5.41317e-05	0.00146229	0.00132095	BaRT2v18chr2HG084760/BaRT2v18chr3HG156510/BaRT2v18chr3HG162970/BaRT2v18chr5HG265590/BaRT2v18chr5HG278050/BaRT2v18chr6HG282640/BaRT2v18chr6HG318140/BaRT2v18chr7HG332070/BaRT2v18chr7HG344860/BaRT2v18chr7HG353900/BaRT2v18chr7HG360900/BaRT2v18chr7HG369960	12
GO:0034511	U3 snoRNA binding	6/1986	8/16792	6.15253e-05	0.00165086	0.0014913	BaRT2v18chr2HG102210/BaRT2v18chr4HG196590/BaRT2v18chr5HG224910/BaRT2v18chr5HG277520/BaRT2v18chr6HG321570/BaRT2v18chr7HG366130	6
GO:0005740	mitochondrial envelope	53/1986	264/16792	7.24422e-05	0.00193083	0.0017442	BaRT2v18chr1HG012930/BaRT2v18chr1HG022210/BaRT2v18chr1HG022960/BaRT2v18chr1HG033270/BaRT2v18chr1HG034920/BaRT2v18chr1HG037920/BaRT2v18chr1HG038880/BaRT2v18chr1HG041490/BaRT2v18chr2HG065910/BaRT2v18chr2HG081060/BaRT2v18chr2HG085910/BaRT2v18chr2HG085930/BaRT2v18chr2HG087000/BaRT2v18chr2HG088780/BaRT2v18chr2HG088790/BaRT2v18chr2HG105770/BaRT2v18chr2HG110980/BaRT2v18chr3HG118330/BaRT2v18chr3HG127700/…	53
GO:0140097	catalytic activity, acting on DNA	63/1986	330/16792	7.69007e-05	0.00203608	0.00183929	BaRT2v18chr1HG009480/BaRT2v18chr1HG009800/BaRT2v18chr1HG025780/BaRT2v18chr1HG025990/BaRT2v18chr1HG032020/BaRT2v18chr1HG035520/BaRT2v18chr1HG041130/BaRT2v18chr1HG043680/BaRT2v18chr1HG044080/BaRT2v18chr2HG062680/BaRT2v18chr2HG066090/BaRT2v18chr2HG072310/BaRT2v18chr2HG084540/BaRT2v18chr2HG084760/BaRT2v18chr2HG086710/BaRT2v18chr2HG090400/BaRT2v18chr2HG090530/BaRT2v18chr2HG092240/BaRT2v18chr2HG095550/…	63
GO:0016554	cytidine to uridine editing	9/1986	18/16792	7.94196e-05	0.00207529	0.00187471	BaRT2v18chr2HG103690/BaRT2v18chr3HG142210/BaRT2v18chr3HG154240/BaRT2v18chr3HG162970/BaRT2v18chr6HG282640/BaRT2v18chr6HG318140/BaRT2v18chr7HG332070/BaRT2v18chr7HG345060/BaRT2v18chr7HG353900	9
GO:0043928	exonucleolytic catabolism of deadenylated mRNA	9/1986	18/16792	7.94196e-05	0.00207529	0.00187471	BaRT2v18chr3HG142830/BaRT2v18chr4HG181730/BaRT2v18chr5HG255250/BaRT2v18chr5HG255270/BaRT2v18chr6HG294880/BaRT2v18chr7HG342240/BaRT2v18chr7HG345020/BaRT2v18chr7HG353030/BaRT2v18chr7HG377750	9
GO:0005685	U1 snRNP	10/1986	22/16792	8.79356e-05	0.00226817	0.00204895	BaRT2v18chr1HG011290/BaRT2v18chr2HG076200/BaRT2v18chr2HG087740/BaRT2v18chr3HG171580/BaRT2v18chr4HG198990/BaRT2v18chr4HG218040/BaRT2v18chr4HG219910/BaRT2v18chr6HG284800/BaRT2v18chr6HG302380/BaRT2v18chr6HG304020	10
GO:0010389	regulation of G2/M transition of mitotic cell cycle	10/1986	22/16792	8.79356e-05	0.00226817	0.00204895	BaRT2v18chr1HG009260/BaRT2v18chr2HG092970/BaRT2v18chr2HG108800/BaRT2v18chr3HG148400/BaRT2v18chr4HG184670/BaRT2v18chr4HG204330/BaRT2v18chr4HG217340/BaRT2v18chr7HG351970/BaRT2v18chr7HG361960/BaRT2v18chr7HG386040	10
GO:0005743	mitochondrial inner membrane	40/1986	186/16792	0.000117182	0.00300316	0.00271289	BaRT2v18chr1HG012930/BaRT2v18chr1HG022210/BaRT2v18chr1HG022960/BaRT2v18chr1HG033270/BaRT2v18chr1HG037920/BaRT2v18chr1HG038880/BaRT2v18chr1HG041490/BaRT2v18chr2HG065910/BaRT2v18chr2HG081060/BaRT2v18chr2HG085910/BaRT2v18chr2HG087000/BaRT2v18chr2HG088780/BaRT2v18chr2HG088790/BaRT2v18chr2HG105770/BaRT2v18chr2HG110980/BaRT2v18chr3HG118330/BaRT2v18chr3HG127700/BaRT2v18chr3HG152370/BaRT2v18chr3HG171460/…	40
GO:0007349	cellularization	5/1986	6/16792	0.000124637	0.00313396	0.00283106	BaRT2v18chr3HG152860/BaRT2v18chr5HG222030/BaRT2v18chr5HG222360/BaRT2v18chr5HG235460/BaRT2v18chr7HG332120	5
GO:0033615	mitochondrial proton-transporting ATP synthase complex assembly	5/1986	6/16792	0.000124637	0.00313396	0.00283106	BaRT2v18chr1HG012930/BaRT2v18chr2HG088780/BaRT2v18chr2HG088790/BaRT2v18chr5HG280270/BaRT2v18chr6HG314580	5
GO:1990825	sequence-specific mRNA binding	5/1986	6/16792	0.000124637	0.00313396	0.00283106	BaRT2v18chr1HG027390/BaRT2v18chr2HG071110/BaRT2v18chr3HG167050/BaRT2v18chr4HG177990/BaRT2v18chr5HG238250	5
GO:0006839	mitochondrial transport	27/1986	109/16792	0.000130512	0.00324109	0.00292783	BaRT2v18chr1HG022210/BaRT2v18chr1HG034920/BaRT2v18chr1HG037920/BaRT2v18chr1HG038880/BaRT2v18chr2HG081060/BaRT2v18chr2HG085930/BaRT2v18chr3HG118330/BaRT2v18chr3HG127700/BaRT2v18chr3HG134760/BaRT2v18chr3HG163120/BaRT2v18chr3HG171460/BaRT2v18chr4HG197130/BaRT2v18chr4HG201810/BaRT2v18chr4HG203350/BaRT2v18chr4HG208570/BaRT2v18chr4HG213210/BaRT2v18chr4HG213940/BaRT2v18chr4HG219360/BaRT2v18chr5HG245490/…	27
GO:0000387	spliceosomal snRNP assembly	11/1986	27/16792	0.00013133	0.00324109	0.00292783	BaRT2v18chr1HG039300/BaRT2v18chr2HG050690/BaRT2v18chr2HG083470/BaRT2v18chr2HG087740/BaRT2v18chr3HG171580/BaRT2v18chr4HG218040/BaRT2v18chr4HG219910/BaRT2v18chr5HG245620/BaRT2v18chr6HG302380/BaRT2v18chr6HG304020/BaRT2v18chr6HG324630	11
GO:0008649	rRNA methyltransferase activity	11/1986	27/16792	0.00013133	0.00324109	0.00292783	BaRT2v18chr1HG045970/BaRT2v18chr2HG073450/BaRT2v18chr5HG260610/BaRT2v18chr5HG275330/BaRT2v18chr6HG305180/BaRT2v18chr6HG314820/BaRT2v18chr6HG324000/BaRT2v18chr6HG326540/BaRT2v18chr7HG329330/BaRT2v18chr7HG366180/BaRT2v18chr7HG379790	11
GO:1902749	regulation of cell cycle G2/M phase transition	10/1986	23/16792	0.000139134	0.00341261	0.00308277	BaRT2v18chr1HG009260/BaRT2v18chr2HG092970/BaRT2v18chr2HG108800/BaRT2v18chr3HG148400/BaRT2v18chr4HG184670/BaRT2v18chr4HG204330/BaRT2v18chr4HG217340/BaRT2v18chr7HG351970/BaRT2v18chr7HG361960/BaRT2v18chr7HG386040	10
GO:0035925	mRNA 3'-UTR AU-rich region binding	7/1986	12/16792	0.000147664	0.00359977	0.00325184	BaRT2v18chr1HG041350/BaRT2v18chr4HG181730/BaRT2v18chr5HG255250/BaRT2v18chr5HG255270/BaRT2v18chr6HG294880/BaRT2v18chr7HG353030/BaRT2v18chr7HG377750	7
GO:0008276	protein methyltransferase activity	22/1986	82/16792	0.000155552	0.00376907	0.00340478	BaRT2v18chr1HG040100/BaRT2v18chr2HG062790/BaRT2v18chr2HG062910/BaRT2v18chr2HG065860/BaRT2v18chr2HG069980/BaRT2v18chr2HG099720/BaRT2v18chr3HG144600/BaRT2v18chr3HG161830/BaRT2v18chr3HG165840/BaRT2v18chr4HG178100/BaRT2v18chr5HG262270/BaRT2v18chr5HG265660/BaRT2v18chr5HG266750/BaRT2v18chr6HG326540/BaRT2v18chr7HG332950/BaRT2v18chr7HG335920/BaRT2v18chr7HG367720/BaRT2v18chr7HG377340/BaRT2v18chr7HG379790/…	22
GO:0000491	small nucleolar ribonucleoprotein complex assembly	6/1986	9/16792	0.000166001	0.00390395	0.00352662	BaRT2v18chr1HG031950/BaRT2v18chr1HG043680/BaRT2v18chr3HG153670/BaRT2v18chr3HG158610/BaRT2v18chr3HG170850/BaRT2v18chr6HG306550	6
GO:0034473	U1 snRNA 3'-end processing	6/1986	9/16792	0.000166001	0.00390395	0.00352662	BaRT2v18chr4HG181730/BaRT2v18chr5HG255250/BaRT2v18chr5HG255270/BaRT2v18chr6HG294880/BaRT2v18chr7HG353030/BaRT2v18chr7HG377750	6
GO:0034476	U5 snRNA 3'-end processing	6/1986	9/16792	0.000166001	0.00390395	0.00352662	BaRT2v18chr4HG181730/BaRT2v18chr5HG255250/BaRT2v18chr5HG255270/BaRT2v18chr6HG294880/BaRT2v18chr7HG353030/BaRT2v18chr7HG377750	6
GO:0071042	nuclear polyadenylation-dependent mRNA catabolic process	6/1986	9/16792	0.000166001	0.00390395	0.00352662	BaRT2v18chr4HG181730/BaRT2v18chr5HG255250/BaRT2v18chr5HG255270/BaRT2v18chr6HG294880/BaRT2v18chr7HG353030/BaRT2v18chr7HG377750	6
GO:0071047	polyadenylation-dependent mRNA catabolic process	6/1986	9/16792	0.000166001	0.00390395	0.00352662	BaRT2v18chr4HG181730/BaRT2v18chr5HG255250/BaRT2v18chr5HG255270/BaRT2v18chr6HG294880/BaRT2v18chr7HG353030/BaRT2v18chr7HG377750	6
GO:0001882	nucleoside binding	52/1986	267/16792	0.000187823	0.00435852	0.00393726	BaRT2v18chr1HG019750/BaRT2v18chr1HG022960/BaRT2v18chr1HG033400/BaRT2v18chr1HG033720/BaRT2v18chr1HG038600/BaRT2v18chr1HG038840/BaRT2v18chr1HG039060/BaRT2v18chr1HG045230/BaRT2v18chr2HG056290/BaRT2v18chr2HG056310/BaRT2v18chr2HG057700/BaRT2v18chr2HG075620/BaRT2v18chr2HG083240/BaRT2v18chr2HG104620/BaRT2v18chr2HG108590/BaRT2v18chr3HG130420/BaRT2v18chr3HG138550/BaRT2v18chr3HG140120/BaRT2v18chr3HG149310/…	52
GO:0032549	ribonucleoside binding	52/1986	267/16792	0.000187823	0.00435852	0.00393726	BaRT2v18chr1HG019750/BaRT2v18chr1HG022960/BaRT2v18chr1HG033400/BaRT2v18chr1HG033720/BaRT2v18chr1HG038600/BaRT2v18chr1HG038840/BaRT2v18chr1HG039060/BaRT2v18chr1HG045230/BaRT2v18chr2HG056290/BaRT2v18chr2HG056310/BaRT2v18chr2HG057700/BaRT2v18chr2HG075620/BaRT2v18chr2HG083240/BaRT2v18chr2HG104620/BaRT2v18chr2HG108590/BaRT2v18chr3HG130420/BaRT2v18chr3HG138550/BaRT2v18chr3HG140120/BaRT2v18chr3HG149310/…	52
GO:0044877	protein-containing complex binding	48/1986	241/16792	0.000188762	0.00435852	0.00393726	BaRT2v18chr1HG023180/BaRT2v18chr1HG031110/BaRT2v18chr1HG036800/BaRT2v18chr1HG043140/BaRT2v18chr1HG045530/BaRT2v18chr2HG056750/BaRT2v18chr2HG066660/BaRT2v18chr2HG080740/BaRT2v18chr2HG082750/BaRT2v18chr2HG089430/BaRT2v18chr2HG100400/BaRT2v18chr2HG107310/BaRT2v18chr2HG112140/BaRT2v18chr2HG112290/BaRT2v18chr3HG120180/BaRT2v18chr3HG120240/BaRT2v18chr3HG125840/BaRT2v18chr3HG130420/BaRT2v18chr4HG177640/…	48
GO:0006450	regulation of translational fidelity	11/1986	28/16792	0.000193308	0.00435852	0.00393726	BaRT2v18chr1HG038600/BaRT2v18chr2HG063190/BaRT2v18chr2HG064210/BaRT2v18chr2HG082480/BaRT2v18chr3HG131720/BaRT2v18chr3HG131930/BaRT2v18chr5HG228540/BaRT2v18chr5HG235630/BaRT2v18chr6HG310190/BaRT2v18chr6HG319830/BaRT2v18chr7HG383410	11
GO:0000214	tRNA-intron endonuclease complex	4/1986	4/16792	0.000195141	0.00435852	0.00393726	BaRT2v18chr3HG120760/BaRT2v18chr5HG255530/BaRT2v18chr5HG255540/BaRT2v18chr7HG387330	4
GO:0000379	tRNA-type intron splice site recognition and cleavage	4/1986	4/16792	0.000195141	0.00435852	0.00393726	BaRT2v18chr3HG120760/BaRT2v18chr5HG255530/BaRT2v18chr5HG255540/BaRT2v18chr7HG387330	4
GO:0030689	Noc complex	4/1986	4/16792	0.000195141	0.00435852	0.00393726	BaRT2v18chr1HG019800/BaRT2v18chr2HG099570/BaRT2v18chr5HG222710/BaRT2v18chr5HG255710	4
GO:0045903	positive regulation of translational fidelity	4/1986	4/16792	0.000195141	0.00435852	0.00393726	BaRT2v18chr1HG038600/BaRT2v18chr2HG064210/BaRT2v18chr5HG228540/BaRT2v18chr5HG235630	4
GO:0071541	eukaryotic translation initiation factor 3 complex, eIF3m	4/1986	4/16792	0.000195141	0.00435852	0.00393726	BaRT2v18chr2HG052910/BaRT2v18chr3HG118030/BaRT2v18chr4HG193430/BaRT2v18chr6HG289020	4
GO:0045727	positive regulation of translation	12/1986	33/16792	0.000235326	0.00522685	0.00472165	BaRT2v18chr1HG038600/BaRT2v18chr2HG064210/BaRT2v18chr2HG081120/BaRT2v18chr2HG107310/BaRT2v18chr3HG120180/BaRT2v18chr3HG120240/BaRT2v18chr5HG228540/BaRT2v18chr5HG233080/BaRT2v18chr5HG235630/BaRT2v18chr5HG262330/BaRT2v18chr7HG335580/BaRT2v18chr7HG349780	12
GO:0051205	protein insertion into membrane	13/1986	38/16792	0.000263593	0.00582236	0.0052596	BaRT2v18chr1HG022210/BaRT2v18chr1HG034920/BaRT2v18chr2HG054070/BaRT2v18chr2HG054080/BaRT2v18chr2HG081060/BaRT2v18chr3HG118330/BaRT2v18chr3HG163120/BaRT2v18chr4HG201810/BaRT2v18chr4HG208570/BaRT2v18chr5HG272680/BaRT2v18chr5HG278660/BaRT2v18chr6HG290790/BaRT2v18chr7HG339620	13
GO:0005684	U2-type spliceosomal complex	17/1986	58/16792	0.00027157	0.0059656	0.005389	BaRT2v18chr1HG017870/BaRT2v18chr2HG076200/BaRT2v18chr2HG087740/BaRT2v18chr2HG108810/BaRT2v18chr3HG164030/BaRT2v18chr3HG170370/BaRT2v18chr4HG198990/BaRT2v18chr4HG203380/BaRT2v18chr4HG219910/BaRT2v18chr5HG273850/BaRT2v18chr6HG284800/BaRT2v18chr6HG296220/BaRT2v18chr6HG302380/BaRT2v18chr6HG304020/BaRT2v18chr6HG327430/BaRT2v18chr7HG361250/BaRT2v18chr7HG386190	17
GO:0097526	spliceosomal tri-snRNP complex	11/1986	29/16792	0.00027836	0.00608134	0.00549355	BaRT2v18chr2HG076200/BaRT2v18chr2HG087740/BaRT2v18chr2HG108810/BaRT2v18chr3HG171580/BaRT2v18chr4HG181560/BaRT2v18chr4HG204380/BaRT2v18chr4HG218040/BaRT2v18chr4HG219910/BaRT2v18chr5HG242070/BaRT2v18chr5HG279930/BaRT2v18chr6HG304020	11
GO:0016553	base conversion or substitution editing	10/1986	25/16792	0.000318062	0.00687358	0.00620922	BaRT2v18chr2HG103690/BaRT2v18chr3HG142210/BaRT2v18chr3HG154240/BaRT2v18chr3HG162970/BaRT2v18chr5HG241640/BaRT2v18chr6HG282640/BaRT2v18chr6HG318140/BaRT2v18chr7HG332070/BaRT2v18chr7HG345060/BaRT2v18chr7HG353900	10
GO:0080156	mitochondrial mRNA modification	10/1986	25/16792	0.000318062	0.00687358	0.00620922	BaRT2v18chr2HG084760/BaRT2v18chr3HG162970/BaRT2v18chr5HG265590/BaRT2v18chr6HG282640/BaRT2v18chr6HG318140/BaRT2v18chr7HG332070/BaRT2v18chr7HG344860/BaRT2v18chr7HG353900/BaRT2v18chr7HG360900/BaRT2v18chr7HG369960	10
GO:0034250	positive regulation of cellular amide metabolic process	12/1986	34/16792	0.00032485	0.00698253	0.00630764	BaRT2v18chr1HG038600/BaRT2v18chr2HG064210/BaRT2v18chr2HG081120/BaRT2v18chr2HG107310/BaRT2v18chr3HG120180/BaRT2v18chr3HG120240/BaRT2v18chr5HG228540/BaRT2v18chr5HG233080/BaRT2v18chr5HG235630/BaRT2v18chr5HG262330/BaRT2v18chr7HG335580/BaRT2v18chr7HG349780	12
GO:0004549	tRNA-specific ribonuclease activity	8/1986	17/16792	0.000341636	0.00730407	0.00659811	BaRT2v18chr2HG080120/BaRT2v18chr3HG120760/BaRT2v18chr3HG157880/BaRT2v18chr3HG165850/BaRT2v18chr3HG171660/BaRT2v18chr4HG190590/BaRT2v18chr5HG260230/BaRT2v18chr7HG387330	8
GO:0001883	purine nucleoside binding	50/1986	261/16792	0.000370453	0.00777399	0.00702261	BaRT2v18chr1HG022960/BaRT2v18chr1HG033400/BaRT2v18chr1HG033720/BaRT2v18chr1HG038600/BaRT2v18chr1HG038840/BaRT2v18chr1HG039060/BaRT2v18chr1HG045230/BaRT2v18chr2HG056290/BaRT2v18chr2HG056310/BaRT2v18chr2HG057700/BaRT2v18chr2HG075620/BaRT2v18chr2HG083240/BaRT2v18chr2HG104620/BaRT2v18chr2HG108590/BaRT2v18chr3HG130420/BaRT2v18chr3HG138550/BaRT2v18chr3HG140120/BaRT2v18chr3HG149310/BaRT2v18chr4HG179930/…	50
GO:0005525	GTP binding	50/1986	261/16792	0.000370453	0.00777399	0.00702261	BaRT2v18chr1HG022960/BaRT2v18chr1HG033400/BaRT2v18chr1HG033720/BaRT2v18chr1HG038600/BaRT2v18chr1HG038840/BaRT2v18chr1HG039060/BaRT2v18chr1HG045230/BaRT2v18chr2HG056290/BaRT2v18chr2HG056310/BaRT2v18chr2HG057700/BaRT2v18chr2HG075620/BaRT2v18chr2HG083240/BaRT2v18chr2HG104620/BaRT2v18chr2HG108590/BaRT2v18chr3HG130420/BaRT2v18chr3HG138550/BaRT2v18chr3HG140120/BaRT2v18chr3HG149310/BaRT2v18chr4HG179930/…	50
GO:0032550	purine ribonucleoside binding	50/1986	261/16792	0.000370453	0.00777399	0.00702261	BaRT2v18chr1HG022960/BaRT2v18chr1HG033400/BaRT2v18chr1HG033720/BaRT2v18chr1HG038600/BaRT2v18chr1HG038840/BaRT2v18chr1HG039060/BaRT2v18chr1HG045230/BaRT2v18chr2HG056290/BaRT2v18chr2HG056310/BaRT2v18chr2HG057700/BaRT2v18chr2HG075620/BaRT2v18chr2HG083240/BaRT2v18chr2HG104620/BaRT2v18chr2HG108590/BaRT2v18chr3HG130420/BaRT2v18chr3HG138550/BaRT2v18chr3HG140120/BaRT2v18chr3HG149310/BaRT2v18chr4HG179930/…	50
GO:0034982	mitochondrial protein processing	6/1986	10/16792	0.000373338	0.00777399	0.00702261	BaRT2v18chr1HG037920/BaRT2v18chr2HG088780/BaRT2v18chr2HG088790/BaRT2v18chr3HG171460/BaRT2v18chr4HG213940/BaRT2v18chr6HG283550	6
GO:0071051	polyadenylation-dependent snoRNA 3'-end processing	6/1986	10/16792	0.000373338	0.00777399	0.00702261	BaRT2v18chr1HG044370/BaRT2v18chr2HG064020/BaRT2v18chr3HG142830/BaRT2v18chr5HG280410/BaRT2v18chr7HG342240/BaRT2v18chr7HG345020	6
GO:0006417	regulation of translation	36/1986	171/16792	0.000386023	0.00786534	0.00710512	BaRT2v18chr1HG002370/BaRT2v18chr1HG008780/BaRT2v18chr1HG009640/BaRT2v18chr1HG017970/BaRT2v18chr1HG038600/BaRT2v18chr1HG043140/BaRT2v18chr2HG053780/BaRT2v18chr2HG064210/BaRT2v18chr2HG066460/BaRT2v18chr2HG079100/BaRT2v18chr2HG081120/BaRT2v18chr2HG090460/BaRT2v18chr2HG107310/BaRT2v18chr2HG110880/BaRT2v18chr3HG120180/BaRT2v18chr3HG120240/BaRT2v18chr3HG172080/BaRT2v18chr4HG212280/BaRT2v18chr5HG228540/…	36
GO:0009793	embryo development ending in seed dormancy	36/1986	171/16792	0.000386023	0.00786534	0.00710512	BaRT2v18chr1HG026950/BaRT2v18chr1HG033720/BaRT2v18chr1HG041550/BaRT2v18chr2HG057700/BaRT2v18chr2HG063210/BaRT2v18chr2HG068250/BaRT2v18chr2HG090400/BaRT2v18chr2HG099570/BaRT2v18chr2HG102210/BaRT2v18chr2HG104790/BaRT2v18chr2HG108820/BaRT2v18chr3HG120740/BaRT2v18chr3HG141940/BaRT2v18chr3HG152860/BaRT2v18chr3HG154370/BaRT2v18chr4HG177480/BaRT2v18chr4HG179720/BaRT2v18chr4HG191040/BaRT2v18chr4HG197820/…	36
GO:0008320	protein transmembrane transporter activity	11/1986	30/16792	0.000392882	0.00786534	0.00710512	BaRT2v18chr2HG072220/BaRT2v18chr2HG081060/BaRT2v18chr3HG118330/BaRT2v18chr3HG134760/BaRT2v18chr4HG197130/BaRT2v18chr4HG201810/BaRT2v18chr4HG208570/BaRT2v18chr4HG219360/BaRT2v18chr5HG255100/BaRT2v18chr5HG272680/BaRT2v18chr7HG381630	11
GO:0022884	macromolecule transmembrane transporter activity	11/1986	30/16792	0.000392882	0.00786534	0.00710512	BaRT2v18chr2HG072220/BaRT2v18chr2HG081060/BaRT2v18chr3HG118330/BaRT2v18chr3HG134760/BaRT2v18chr4HG197130/BaRT2v18chr4HG201810/BaRT2v18chr4HG208570/BaRT2v18chr4HG219360/BaRT2v18chr5HG255100/BaRT2v18chr5HG272680/BaRT2v18chr7HG381630	11
GO:0140318	protein transporter activity	11/1986	30/16792	0.000392882	0.00786534	0.00710512	BaRT2v18chr2HG072220/BaRT2v18chr2HG081060/BaRT2v18chr3HG118330/BaRT2v18chr3HG134760/BaRT2v18chr4HG197130/BaRT2v18chr4HG201810/BaRT2v18chr4HG208570/BaRT2v18chr4HG219360/BaRT2v18chr5HG255100/BaRT2v18chr5HG272680/BaRT2v18chr7HG381630	11
GO:0000447	endonucleolytic cleavage in ITS1 to separate SSU-rRNA from 5.8S rRNA and LSU-rRNA from tricistronic rRNA transcript (SSU-rRNA, 5.8S rRNA, LSU-rRNA)	5/1986	7/16792	0.000393463	0.00786534	0.00710512	BaRT2v18chr1HG005910/BaRT2v18chr1HG033640/BaRT2v18chr2HG060780/BaRT2v18chr6HG288650/BaRT2v18chr6HG289090	5
GO:0030332	cyclin binding	5/1986	7/16792	0.000393463	0.00786534	0.00710512	BaRT2v18chr3HG148400/BaRT2v18chr4HG217340/BaRT2v18chr6HG290010/BaRT2v18chr7HG351970/BaRT2v18chr7HG386040	5
GO:0080186	developmental vegetative growth	5/1986	7/16792	0.000393463	0.00786534	0.00710512	BaRT2v18chr1HG041550/BaRT2v18chr2HG059570/BaRT2v18chr2HG090400/BaRT2v18chr6HG288280/BaRT2v18chr6HG320260	5
GO:0006281	DNA repair	64/1986	357/16792	0.000424653	0.00844658	0.00763018	BaRT2v18chr1HG002680/BaRT2v18chr1HG009070/BaRT2v18chr1HG009480/BaRT2v18chr1HG017870/BaRT2v18chr1HG022040/BaRT2v18chr1HG032630/BaRT2v18chr1HG035520/BaRT2v18chr1HG036750/BaRT2v18chr1HG040720/BaRT2v18chr1HG042960/BaRT2v18chr1HG043680/BaRT2v18chr1HG045030/BaRT2v18chr1HG047310/BaRT2v18chr2HG066090/BaRT2v18chr2HG072310/BaRT2v18chr2HG084540/BaRT2v18chr2HG090240/BaRT2v18chr2HG090400/BaRT2v18chr2HG090530/…	64
GO:0051082	unfolded protein binding	27/1986	117/16792	0.000448481	0.00887637	0.00801843	BaRT2v18chr1HG007250/BaRT2v18chr1HG027470/BaRT2v18chr2HG059470/BaRT2v18chr2HG062780/BaRT2v18chr2HG105510/BaRT2v18chr3HG126650/BaRT2v18chr3HG150010/BaRT2v18chr3HG166750/BaRT2v18chr4HG206970/BaRT2v18chr4HG219570/BaRT2v18chr5HG232750/BaRT2v18chr5HG235460/BaRT2v18chr5HG252520/BaRT2v18chr5HG253300/BaRT2v18chr5HG253330/BaRT2v18chr5HG254170/BaRT2v18chr5HG263690/BaRT2v18chr5HG264480/BaRT2v18chr5HG278160/…	27
GO:0030488	tRNA methylation	14/1986	45/16792	0.000473207	0.00931961	0.00841884	BaRT2v18chr2HG049950/BaRT2v18chr2HG104180/BaRT2v18chr3HG118200/BaRT2v18chr3HG126640/BaRT2v18chr4HG201690/BaRT2v18chr4HG220820/BaRT2v18chr5HG248630/BaRT2v18chr5HG265210/BaRT2v18chr5HG265590/BaRT2v18chr5HG276910/BaRT2v18chr6HG314860/BaRT2v18chr7HG345610/BaRT2v18chr7HG354520/BaRT2v18chr7HG373540	14
GO:0034248	regulation of cellular amide metabolic process	36/1986	173/16792	0.000486533	0.00953509	0.00861349	BaRT2v18chr1HG002370/BaRT2v18chr1HG008780/BaRT2v18chr1HG009640/BaRT2v18chr1HG017970/BaRT2v18chr1HG038600/BaRT2v18chr1HG043140/BaRT2v18chr2HG053780/BaRT2v18chr2HG064210/BaRT2v18chr2HG066460/BaRT2v18chr2HG079100/BaRT2v18chr2HG081120/BaRT2v18chr2HG090460/BaRT2v18chr2HG107310/BaRT2v18chr2HG110880/BaRT2v18chr3HG120180/BaRT2v18chr3HG120240/BaRT2v18chr3HG172080/BaRT2v18chr4HG212280/BaRT2v18chr5HG228540/…	36
GO:0003730	mRNA 3'-UTR binding	9/1986	22/16792	0.000522224	0.0101352	0.0091556	BaRT2v18chr1HG041350/BaRT2v18chr4HG181730/BaRT2v18chr5HG241450/BaRT2v18chr5HG255250/BaRT2v18chr5HG255270/BaRT2v18chr5HG267500/BaRT2v18chr6HG294880/BaRT2v18chr7HG353030/BaRT2v18chr7HG377750	9
GO:0016423	tRNA (guanine) methyltransferase activity	9/1986	22/16792	0.000522224	0.0101352	0.0091556	BaRT2v18chr2HG104180/BaRT2v18chr3HG126640/BaRT2v18chr4HG201690/BaRT2v18chr4HG220820/BaRT2v18chr5HG265210/BaRT2v18chr5HG265590/BaRT2v18chr6HG314860/BaRT2v18chr7HG345610/BaRT2v18chr7HG354520	9
GO:0005763	mitochondrial small ribosomal subunit	8/1986	18/16792	0.00055141	0.0105987	0.00957432	BaRT2v18chr1HG020590/BaRT2v18chr1HG029940/BaRT2v18chr1HG038220/BaRT2v18chr2HG061390/BaRT2v18chr3HG150150/BaRT2v18chr3HG169430/BaRT2v18chr4HG188290/BaRT2v18chr7HG383790	8
GO:0031369	translation initiation factor binding	8/1986	18/16792	0.00055141	0.0105987	0.00957432	BaRT2v18chr1HG017970/BaRT2v18chr3HG172080/BaRT2v18chr4HG182570/BaRT2v18chr5HG248670/BaRT2v18chr5HG267590/BaRT2v18chr5HG271100/BaRT2v18chr6HG289020/BaRT2v18chr6HG324980	8
GO:0006383	transcription by RNA polymerase III	10/1986	27/16792	0.000657172	0.0125712	0.0113561	BaRT2v18chr1HG011390/BaRT2v18chr1HG027240/BaRT2v18chr1HG042580/BaRT2v18chr2HG065850/BaRT2v18chr2HG089200/BaRT2v18chr2HG093080/BaRT2v18chr2HG097580/BaRT2v18chr5HG265020/BaRT2v18chr6HG319810/BaRT2v18chr7HG369530	10
GO:0006479	protein methylation	24/1986	102/16792	0.000675616	0.0128015	0.0115642	BaRT2v18chr1HG040100/BaRT2v18chr2HG062790/BaRT2v18chr2HG062910/BaRT2v18chr2HG065860/BaRT2v18chr2HG069980/BaRT2v18chr2HG099720/BaRT2v18chr3HG144600/BaRT2v18chr3HG161830/BaRT2v18chr3HG165840/BaRT2v18chr4HG178100/BaRT2v18chr4HG179750/BaRT2v18chr5HG262270/BaRT2v18chr5HG265660/BaRT2v18chr5HG266750/BaRT2v18chr6HG326540/BaRT2v18chr7HG332950/BaRT2v18chr7HG335920/BaRT2v18chr7HG367720/BaRT2v18chr7HG376200/…	24
GO:0008213	protein alkylation	24/1986	102/16792	0.000675616	0.0128015	0.0115642	BaRT2v18chr1HG040100/BaRT2v18chr2HG062790/BaRT2v18chr2HG062910/BaRT2v18chr2HG065860/BaRT2v18chr2HG069980/BaRT2v18chr2HG099720/BaRT2v18chr3HG144600/BaRT2v18chr3HG161830/BaRT2v18chr3HG165840/BaRT2v18chr4HG178100/BaRT2v18chr4HG179750/BaRT2v18chr5HG262270/BaRT2v18chr5HG265660/BaRT2v18chr5HG266750/BaRT2v18chr6HG326540/BaRT2v18chr7HG332950/BaRT2v18chr7HG335920/BaRT2v18chr7HG367720/BaRT2v18chr7HG376200/…	24
GO:0016905	myosin heavy chain kinase activity	6/1986	11/16792	0.000739088	0.0138078	0.0124733	BaRT2v18chr1HG044590/BaRT2v18chr1HG049270/BaRT2v18chr2HG102210/BaRT2v18chr4HG179750/BaRT2v18chr4HG181370/BaRT2v18chr4HG215940	6
GO:0031428	box C/D RNP complex	6/1986	11/16792	0.000739088	0.0138078	0.0124733	BaRT2v18chr1HG043300/BaRT2v18chr2HG060170/BaRT2v18chr2HG060890/BaRT2v18chr4HG204380/BaRT2v18chr6HG326540/BaRT2v18chr7HG379790	6
GO:0043461	proton-transporting ATP synthase complex assembly	6/1986	11/16792	0.000739088	0.0138078	0.0124733	BaRT2v18chr1HG012930/BaRT2v18chr2HG088780/BaRT2v18chr2HG088790/BaRT2v18chr3HG130420/BaRT2v18chr5HG280270/BaRT2v18chr6HG314580	6
GO:0010628	positive regulation of gene expression	22/1986	91/16792	0.000753779	0.0140168	0.012662	BaRT2v18chr1HG008780/BaRT2v18chr1HG038600/BaRT2v18chr2HG064210/BaRT2v18chr2HG068890/BaRT2v18chr2HG081120/BaRT2v18chr2HG107310/BaRT2v18chr2HG113950/BaRT2v18chr3HG120180/BaRT2v18chr3HG120240/BaRT2v18chr3HG162970/BaRT2v18chr4HG201050/BaRT2v18chr4HG202720/BaRT2v18chr5HG228540/BaRT2v18chr5HG233080/BaRT2v18chr5HG235630/BaRT2v18chr5HG262330/BaRT2v18chr5HG271230/BaRT2v18chr7HG335580/BaRT2v18chr7HG345020/…	22
GO:0032561	guanyl ribonucleotide binding	50/1986	269/16792	0.000757822	0.0140267	0.012671	BaRT2v18chr1HG022960/BaRT2v18chr1HG033400/BaRT2v18chr1HG033720/BaRT2v18chr1HG038600/BaRT2v18chr1HG038840/BaRT2v18chr1HG039060/BaRT2v18chr1HG045230/BaRT2v18chr2HG056290/BaRT2v18chr2HG056310/BaRT2v18chr2HG057700/BaRT2v18chr2HG075620/BaRT2v18chr2HG083240/BaRT2v18chr2HG104620/BaRT2v18chr2HG108590/BaRT2v18chr3HG130420/BaRT2v18chr3HG138550/BaRT2v18chr3HG140120/BaRT2v18chr3HG149310/BaRT2v18chr4HG179930/…	50
GO:0008097	5S rRNA binding	9/1986	23/16792	0.000768497	0.0141588	0.0127903	BaRT2v18chr1HG009260/BaRT2v18chr1HG026530/BaRT2v18chr2HG055410/BaRT2v18chr2HG083420/BaRT2v18chr3HG139240/BaRT2v18chr4HG182350/BaRT2v18chr5HG253840/BaRT2v18chr5HG261390/BaRT2v18chr5HG263770	9
GO:0006457	protein folding	40/1986	203/16792	0.000773491	0.0141801	0.0128096	BaRT2v18chr1HG007250/BaRT2v18chr1HG017520/BaRT2v18chr1HG039060/BaRT2v18chr1HG040610/BaRT2v18chr2HG059470/BaRT2v18chr2HG062780/BaRT2v18chr2HG075980/BaRT2v18chr2HG084760/BaRT2v18chr2HG105510/BaRT2v18chr3HG115150/BaRT2v18chr3HG126650/BaRT2v18chr3HG150010/BaRT2v18chr4HG174450/BaRT2v18chr4HG177830/BaRT2v18chr4HG206970/BaRT2v18chr4HG213320/BaRT2v18chr4HG215910/BaRT2v18chr4HG219570/BaRT2v18chr5HG232750/…	40
GO:0050657	nucleic acid transport	24/1986	103/16792	0.000783843	0.0141801	0.0128096	BaRT2v18chr1HG004790/BaRT2v18chr1HG005910/BaRT2v18chr1HG008780/BaRT2v18chr1HG023180/BaRT2v18chr1HG028500/BaRT2v18chr1HG049290/BaRT2v18chr2HG104020/BaRT2v18chr2HG108590/BaRT2v18chr2HG110880/BaRT2v18chr2HG112290/BaRT2v18chr3HG118070/BaRT2v18chr3HG128420/BaRT2v18chr3HG156650/BaRT2v18chr4HG200440/BaRT2v18chr4HG211150/BaRT2v18chr5HG235180/BaRT2v18chr5HG240910/BaRT2v18chr5HG243440/BaRT2v18chr5HG246420/…	24
GO:0050658	RNA transport	24/1986	103/16792	0.000783843	0.0141801	0.0128096	BaRT2v18chr1HG004790/BaRT2v18chr1HG005910/BaRT2v18chr1HG008780/BaRT2v18chr1HG023180/BaRT2v18chr1HG028500/BaRT2v18chr1HG049290/BaRT2v18chr2HG104020/BaRT2v18chr2HG108590/BaRT2v18chr2HG110880/BaRT2v18chr2HG112290/BaRT2v18chr3HG118070/BaRT2v18chr3HG128420/BaRT2v18chr3HG156650/BaRT2v18chr4HG200440/BaRT2v18chr4HG211150/BaRT2v18chr5HG235180/BaRT2v18chr5HG240910/BaRT2v18chr5HG243440/BaRT2v18chr5HG246420/…	24
GO:0051236	establishment of RNA localization	24/1986	103/16792	0.000783843	0.0141801	0.0128096	BaRT2v18chr1HG004790/BaRT2v18chr1HG005910/BaRT2v18chr1HG008780/BaRT2v18chr1HG023180/BaRT2v18chr1HG028500/BaRT2v18chr1HG049290/BaRT2v18chr2HG104020/BaRT2v18chr2HG108590/BaRT2v18chr2HG110880/BaRT2v18chr2HG112290/BaRT2v18chr3HG118070/BaRT2v18chr3HG128420/BaRT2v18chr3HG156650/BaRT2v18chr4HG200440/BaRT2v18chr4HG211150/BaRT2v18chr5HG235180/BaRT2v18chr5HG240910/BaRT2v18chr5HG243440/BaRT2v18chr5HG246420/…	24
GO:0019001	guanyl nucleotide binding	50/1986	270/16792	0.000825602	0.0148683	0.0134312	BaRT2v18chr1HG022960/BaRT2v18chr1HG033400/BaRT2v18chr1HG033720/BaRT2v18chr1HG038600/BaRT2v18chr1HG038840/BaRT2v18chr1HG039060/BaRT2v18chr1HG045230/BaRT2v18chr2HG056290/BaRT2v18chr2HG056310/BaRT2v18chr2HG057700/BaRT2v18chr2HG075620/BaRT2v18chr2HG083240/BaRT2v18chr2HG104620/BaRT2v18chr2HG108590/BaRT2v18chr3HG130420/BaRT2v18chr3HG138550/BaRT2v18chr3HG140120/BaRT2v18chr3HG149310/BaRT2v18chr4HG179930/…	50
GO:0043038	amino acid activation	21/1986	86/16792	0.000856115	0.0152801	0.0138032	BaRT2v18chr1HG010120/BaRT2v18chr1HG010900/BaRT2v18chr1HG039640/BaRT2v18chr2HG063190/BaRT2v18chr2HG064830/BaRT2v18chr3HG120740/BaRT2v18chr3HG131720/BaRT2v18chr3HG134460/BaRT2v18chr4HG206430/BaRT2v18chr4HG208120/BaRT2v18chr5HG228380/BaRT2v18chr5HG231730/BaRT2v18chr5HG232670/BaRT2v18chr5HG241210/BaRT2v18chr5HG247560/BaRT2v18chr5HG271070/BaRT2v18chr6HG290890/BaRT2v18chr6HG320160/BaRT2v18chr7HG354180/…	21
GO:0043039	tRNA aminoacylation	21/1986	86/16792	0.000856115	0.0152801	0.0138032	BaRT2v18chr1HG010120/BaRT2v18chr1HG010900/BaRT2v18chr1HG039640/BaRT2v18chr2HG063190/BaRT2v18chr2HG064830/BaRT2v18chr3HG120740/BaRT2v18chr3HG131720/BaRT2v18chr3HG134460/BaRT2v18chr4HG206430/BaRT2v18chr4HG208120/BaRT2v18chr5HG228380/BaRT2v18chr5HG231730/BaRT2v18chr5HG232670/BaRT2v18chr5HG241210/BaRT2v18chr5HG247560/BaRT2v18chr5HG271070/BaRT2v18chr6HG290890/BaRT2v18chr6HG320160/BaRT2v18chr7HG354180/…	21
GO:0005655	nucleolar ribonuclease P complex	4/1986	5/16792	0.000883553	0.0154932	0.0139957	BaRT2v18chr2HG080120/BaRT2v18chr3HG157880/BaRT2v18chr3HG165850/BaRT2v18chr4HG190590	4
GO:0009558	embryo sac cellularization	4/1986	5/16792	0.000883553	0.0154932	0.0139957	BaRT2v18chr5HG222030/BaRT2v18chr5HG222360/BaRT2v18chr5HG235460/BaRT2v18chr7HG332120	4
GO:0030677	ribonuclease P complex	4/1986	5/16792	0.000883553	0.0154932	0.0139957	BaRT2v18chr2HG080120/BaRT2v18chr3HG157880/BaRT2v18chr3HG165850/BaRT2v18chr4HG190590	4
GO:0030681	multimeric ribonuclease P complex	4/1986	5/16792	0.000883553	0.0154932	0.0139957	BaRT2v18chr2HG080120/BaRT2v18chr3HG157880/BaRT2v18chr3HG165850/BaRT2v18chr4HG190590	4
GO:0009790	embryo development	36/1986	179/16792	0.00094067	0.0164227	0.0148354	BaRT2v18chr1HG026950/BaRT2v18chr1HG033720/BaRT2v18chr1HG041550/BaRT2v18chr2HG057700/BaRT2v18chr2HG063210/BaRT2v18chr2HG068250/BaRT2v18chr2HG090400/BaRT2v18chr2HG099570/BaRT2v18chr2HG102210/BaRT2v18chr2HG104790/BaRT2v18chr2HG108820/BaRT2v18chr3HG120740/BaRT2v18chr3HG141940/BaRT2v18chr3HG152860/BaRT2v18chr3HG154370/BaRT2v18chr4HG177480/BaRT2v18chr4HG179720/BaRT2v18chr4HG191040/BaRT2v18chr4HG197820/…	36
GO:0034388	Pwp2p-containing subcomplex of 90S preribosome	5/1986	8/16792	0.000946694	0.016456	0.0148655	BaRT2v18chr1HG044590/BaRT2v18chr4HG180630/BaRT2v18chr4HG215940/BaRT2v18chr5HG270860/BaRT2v18chr7HG383610	5
GO:0006418	tRNA aminoacylation for protein translation	20/1986	81/16792	0.00096976	0.016784	0.0151618	BaRT2v18chr1HG010120/BaRT2v18chr1HG010900/BaRT2v18chr1HG039640/BaRT2v18chr2HG063190/BaRT2v18chr2HG064830/BaRT2v18chr3HG120740/BaRT2v18chr3HG131720/BaRT2v18chr3HG134460/BaRT2v18chr4HG206430/BaRT2v18chr4HG208120/BaRT2v18chr5HG228380/BaRT2v18chr5HG231730/BaRT2v18chr5HG232670/BaRT2v18chr5HG241210/BaRT2v18chr5HG247560/BaRT2v18chr5HG271070/BaRT2v18chr6HG320160/BaRT2v18chr7HG354180/BaRT2v18chr7HG360520/…	20
GO:0001522	pseudouridine synthesis	11/1986	33/16792	0.000994991	0.0171464	0.0154892	BaRT2v18chr1HG031950/BaRT2v18chr1HG039470/BaRT2v18chr2HG063540/BaRT2v18chr4HG193750/BaRT2v18chr4HG199940/BaRT2v18chr4HG208520/BaRT2v18chr5HG236110/BaRT2v18chr5HG241060/BaRT2v18chr5HG258720/BaRT2v18chr6HG306550/BaRT2v18chr6HG315240	11
GO:0000314	organellar small ribosomal subunit	8/1986	20/16792	0.00127707	0.0217966	0.0196898	BaRT2v18chr1HG020590/BaRT2v18chr1HG029940/BaRT2v18chr1HG038220/BaRT2v18chr2HG061390/BaRT2v18chr3HG150150/BaRT2v18chr3HG169430/BaRT2v18chr4HG188290/BaRT2v18chr7HG383790	8
GO:0000394	RNA splicing, via endonucleolytic cleavage and ligation	8/1986	20/16792	0.00127707	0.0217966	0.0196898	BaRT2v18chr3HG120760/BaRT2v18chr4HG184550/BaRT2v18chr5HG255530/BaRT2v18chr5HG255540/BaRT2v18chr6HG286300/BaRT2v18chr6HG306340/BaRT2v18chr7HG366980/BaRT2v18chr7HG387330	8
GO:1901990	regulation of mitotic cell cycle phase transition	13/1986	44/16792	0.00128119	0.0217966	0.0196898	BaRT2v18chr1HG009260/BaRT2v18chr2HG092970/BaRT2v18chr2HG108800/BaRT2v18chr3HG148400/BaRT2v18chr4HG184670/BaRT2v18chr4HG204330/BaRT2v18chr4HG217340/BaRT2v18chr5HG239010/BaRT2v18chr6HG298350/BaRT2v18chr6HG321290/BaRT2v18chr7HG351970/BaRT2v18chr7HG361960/BaRT2v18chr7HG386040	13
GO:0000966	RNA 5'-end processing	6/1986	12/16792	0.00133051	0.0223504	0.0201901	BaRT2v18chr2HG060780/BaRT2v18chr2HG102210/BaRT2v18chr3HG150530/BaRT2v18chr3HG171660/BaRT2v18chr4HG190590/BaRT2v18chr6HG288650	6
GO:0034471	ncRNA 5'-end processing	6/1986	12/16792	0.00133051	0.0223504	0.0201901	BaRT2v18chr2HG060780/BaRT2v18chr2HG102210/BaRT2v18chr3HG150530/BaRT2v18chr3HG171660/BaRT2v18chr4HG190590/BaRT2v18chr6HG288650	6
GO:0097177	mitochondrial ribosome binding	6/1986	12/16792	0.00133051	0.0223504	0.0201901	BaRT2v18chr2HG107310/BaRT2v18chr3HG120180/BaRT2v18chr3HG120240/BaRT2v18chr5HG262330/BaRT2v18chr7HG349780/BaRT2v18chr7HG357140	6
GO:0006974	cellular response to DNA damage stimulus	66/1986	387/16792	0.00135722	0.0227036	0.0205092	BaRT2v18chr1HG002680/BaRT2v18chr1HG009070/BaRT2v18chr1HG009480/BaRT2v18chr1HG017870/BaRT2v18chr1HG022040/BaRT2v18chr1HG032630/BaRT2v18chr1HG035520/BaRT2v18chr1HG036750/BaRT2v18chr1HG040720/BaRT2v18chr1HG042960/BaRT2v18chr1HG043680/BaRT2v18chr1HG045030/BaRT2v18chr1HG047310/BaRT2v18chr2HG066090/BaRT2v18chr2HG072310/BaRT2v18chr2HG084540/BaRT2v18chr2HG090240/BaRT2v18chr2HG090400/BaRT2v18chr2HG090530/…	66
GO:0005682	U5 snRNP	7/1986	16/16792	0.0013876	0.0229241	0.0207084	BaRT2v18chr2HG076200/BaRT2v18chr2HG087740/BaRT2v18chr3HG171580/BaRT2v18chr4HG181560/BaRT2v18chr4HG218040/BaRT2v18chr4HG219910/BaRT2v18chr6HG304020	7
GO:0006388	tRNA splicing, via endonucleolytic cleavage and ligation	7/1986	16/16792	0.0013876	0.0229241	0.0207084	BaRT2v18chr3HG120760/BaRT2v18chr4HG184550/BaRT2v18chr5HG255530/BaRT2v18chr5HG255540/BaRT2v18chr6HG286300/BaRT2v18chr7HG366980/BaRT2v18chr7HG387330	7
GO:0008284	positive regulation of cell population proliferation	7/1986	16/16792	0.0013876	0.0229241	0.0207084	BaRT2v18chr1HG045030/BaRT2v18chr3HG148400/BaRT2v18chr4HG200350/BaRT2v18chr4HG217340/BaRT2v18chr7HG351970/BaRT2v18chr7HG384060/BaRT2v18chr7HG386040	7
GO:0046686	response to cadmium ion	25/1986	114/16792	0.00155585	0.0255978	0.0231237	BaRT2v18chr1HG040610/BaRT2v18chr1HG048200/BaRT2v18chr2HG065680/BaRT2v18chr2HG073050/BaRT2v18chr2HG075620/BaRT2v18chr2HG105060/BaRT2v18chr3HG128160/BaRT2v18chr3HG150010/BaRT2v18chr3HG163980/BaRT2v18chr3HG168930/BaRT2v18chr4HG174450/BaRT2v18chr4HG184770/BaRT2v18chr4HG191040/BaRT2v18chr4HG206430/BaRT2v18chr4HG208120/BaRT2v18chr4HG211410/BaRT2v18chr5HG228380/BaRT2v18chr5HG254170/BaRT2v18chr5HG259840/…	25
GO:1901987	regulation of cell cycle phase transition	13/1986	45/16792	0.00160943	0.0263709	0.0238221	BaRT2v18chr1HG009260/BaRT2v18chr2HG092970/BaRT2v18chr2HG108800/BaRT2v18chr3HG148400/BaRT2v18chr4HG184670/BaRT2v18chr4HG204330/BaRT2v18chr4HG217340/BaRT2v18chr5HG239010/BaRT2v18chr6HG298350/BaRT2v18chr6HG321290/BaRT2v18chr7HG351970/BaRT2v18chr7HG361960/BaRT2v18chr7HG386040	13
GO:0051028	mRNA transport	17/1986	67/16792	0.00164751	0.0264213	0.0238676	BaRT2v18chr1HG004790/BaRT2v18chr1HG008780/BaRT2v18chr1HG028500/BaRT2v18chr1HG049290/BaRT2v18chr2HG108590/BaRT2v18chr2HG110880/BaRT2v18chr3HG118070/BaRT2v18chr3HG128420/BaRT2v18chr3HG156650/BaRT2v18chr4HG200440/BaRT2v18chr4HG211150/BaRT2v18chr5HG240910/BaRT2v18chr5HG243440/BaRT2v18chr5HG246420/BaRT2v18chr6HG288930/BaRT2v18chr7HG363050/BaRT2v18chr7HG376600	17
GO:0000172	ribonuclease MRP complex	3/1986	3/16792	0.00165216	0.0264213	0.0238676	BaRT2v18chr2HG080120/BaRT2v18chr3HG165850/BaRT2v18chr4HG190590	3
GO:0008479	queuine tRNA-ribosyltransferase activity	3/1986	3/16792	0.00165216	0.0264213	0.0238676	BaRT2v18chr5HG252280/BaRT2v18chr5HG270400/BaRT2v18chr6HG299670	3
GO:0032447	protein urmylation	3/1986	3/16792	0.00165216	0.0264213	0.0238676	BaRT2v18chr5HG228240/BaRT2v18chr5HG229920/BaRT2v18chr5HG247550	3
GO:0071031	nuclear mRNA surveillance of mRNA 3'-end processing	3/1986	3/16792	0.00165216	0.0264213	0.0238676	BaRT2v18chr3HG142830/BaRT2v18chr7HG342240/BaRT2v18chr7HG345020	3
GO:0071049	nuclear retention of pre-mRNA with aberrant 3'-ends at the site of transcription	3/1986	3/16792	0.00165216	0.0264213	0.0238676	BaRT2v18chr3HG142830/BaRT2v18chr7HG342240/BaRT2v18chr7HG345020	3
GO:0042127	regulation of cell population proliferation	10/1986	30/16792	0.00167838	0.0267334	0.0241496	BaRT2v18chr1HG045030/BaRT2v18chr3HG148400/BaRT2v18chr4HG191040/BaRT2v18chr4HG200350/BaRT2v18chr4HG215910/BaRT2v18chr4HG217340/BaRT2v18chr5HG258360/BaRT2v18chr7HG351970/BaRT2v18chr7HG384060/BaRT2v18chr7HG386040	10
GO:0016556	mRNA modification	12/1986	40/16792	0.00168505	0.0267334	0.0241496	BaRT2v18chr1HG019870/BaRT2v18chr2HG063540/BaRT2v18chr2HG084760/BaRT2v18chr3HG162970/BaRT2v18chr5HG265590/BaRT2v18chr6HG282640/BaRT2v18chr6HG318140/BaRT2v18chr7HG332070/BaRT2v18chr7HG344860/BaRT2v18chr7HG353900/BaRT2v18chr7HG360900/BaRT2v18chr7HG369960	12
GO:0140102	catalytic activity, acting on a rRNA	11/1986	35/16792	0.00171603	0.0271173	0.0244963	BaRT2v18chr1HG045970/BaRT2v18chr2HG073450/BaRT2v18chr5HG260610/BaRT2v18chr5HG275330/BaRT2v18chr6HG305180/BaRT2v18chr6HG314820/BaRT2v18chr6HG324000/BaRT2v18chr6HG326540/BaRT2v18chr7HG329330/BaRT2v18chr7HG366180/BaRT2v18chr7HG379790	11
GO:0090615	mitochondrial mRNA processing	5/1986	9/16792	0.00192256	0.0302614	0.0273365	BaRT2v18chr1HG009570/BaRT2v18chr1HG025780/BaRT2v18chr1HG044080/BaRT2v18chr4HG215160/BaRT2v18chr7HG381100	5
GO:0005654	nucleoplasm	59/1986	343/16792	0.00193234	0.030296	0.0273678	BaRT2v18chr1HG002140/BaRT2v18chr1HG008780/BaRT2v18chr1HG009260/BaRT2v18chr1HG011980/BaRT2v18chr1HG019800/BaRT2v18chr1HG038940/BaRT2v18chr1HG039300/BaRT2v18chr1HG040100/BaRT2v18chr1HG043680/BaRT2v18chr2HG059400/BaRT2v18chr2HG062920/BaRT2v18chr2HG064610/BaRT2v18chr2HG066660/BaRT2v18chr2HG087430/BaRT2v18chr2HG089200/BaRT2v18chr2HG089220/BaRT2v18chr2HG090180/BaRT2v18chr2HG091350/BaRT2v18chr2HG098110/…	59
GO:0090502	RNA phosphodiester bond hydrolysis, endonucleolytic	38/1986	200/16792	0.00205314	0.0320643	0.0289652	BaRT2v18chr1HG005910/BaRT2v18chr1HG016930/BaRT2v18chr1HG025990/BaRT2v18chr1HG033640/BaRT2v18chr1HG043110/BaRT2v18chr2HG060780/BaRT2v18chr2HG063890/BaRT2v18chr2HG080120/BaRT2v18chr2HG102210/BaRT2v18chr2HG104180/BaRT2v18chr3HG120760/BaRT2v18chr3HG125030/BaRT2v18chr3HG125460/BaRT2v18chr3HG126640/BaRT2v18chr3HG128770/BaRT2v18chr3HG157880/BaRT2v18chr3HG162770/BaRT2v18chr3HG165850/BaRT2v18chr3HG171660/…	38
GO:0000459	exonucleolytic trimming involved in rRNA processing	9/1986	26/16792	0.00211405	0.0324708	0.0293324	BaRT2v18chr3HG142830/BaRT2v18chr4HG181730/BaRT2v18chr5HG255250/BaRT2v18chr5HG255270/BaRT2v18chr6HG294880/BaRT2v18chr7HG342240/BaRT2v18chr7HG345020/BaRT2v18chr7HG353030/BaRT2v18chr7HG377750	9
GO:0000467	exonucleolytic trimming to generate mature 3'-end of 5.8S rRNA from tricistronic rRNA transcript (SSU-rRNA, 5.8S rRNA, LSU-rRNA)	9/1986	26/16792	0.00211405	0.0324708	0.0293324	BaRT2v18chr3HG142830/BaRT2v18chr4HG181730/BaRT2v18chr5HG255250/BaRT2v18chr5HG255270/BaRT2v18chr6HG294880/BaRT2v18chr7HG342240/BaRT2v18chr7HG345020/BaRT2v18chr7HG353030/BaRT2v18chr7HG377750	9
GO:0031125	rRNA 3'-end processing	9/1986	26/16792	0.00211405	0.0324708	0.0293324	BaRT2v18chr3HG142830/BaRT2v18chr4HG181730/BaRT2v18chr5HG255250/BaRT2v18chr5HG255270/BaRT2v18chr6HG294880/BaRT2v18chr7HG342240/BaRT2v18chr7HG345020/BaRT2v18chr7HG353030/BaRT2v18chr7HG377750	9
GO:0007135	meiosis II	7/1986	17/16792	0.00211978	0.0324708	0.0293324	BaRT2v18chr1HG047310/BaRT2v18chr2HG090400/BaRT2v18chr2HG091660/BaRT2v18chr5HG239010/BaRT2v18chr6HG298350/BaRT2v18chr6HG323390/BaRT2v18chr7HG379030	7
GO:0061983	meiosis II cell cycle process	7/1986	17/16792	0.00211978	0.0324708	0.0293324	BaRT2v18chr1HG047310/BaRT2v18chr2HG090400/BaRT2v18chr2HG091660/BaRT2v18chr5HG239010/BaRT2v18chr6HG298350/BaRT2v18chr6HG323390/BaRT2v18chr7HG379030	7
GO:0098799	outer mitochondrial membrane protein complex	6/1986	13/16792	0.00222475	0.0339486	0.0306674	BaRT2v18chr1HG034920/BaRT2v18chr3HG134760/BaRT2v18chr3HG163120/BaRT2v18chr4HG197130/BaRT2v18chr4HG201810/BaRT2v18chr7HG339440	6
GO:0010608	posttranscriptional regulation of gene expression	44/1986	242/16792	0.00236676	0.0355583	0.0321215	BaRT2v18chr1HG002040/BaRT2v18chr1HG002370/BaRT2v18chr1HG008780/BaRT2v18chr1HG009640/BaRT2v18chr1HG017970/BaRT2v18chr1HG025050/BaRT2v18chr1HG038600/BaRT2v18chr1HG043140/BaRT2v18chr2HG053780/BaRT2v18chr2HG064210/BaRT2v18chr2HG066460/BaRT2v18chr2HG079100/BaRT2v18chr2HG081120/BaRT2v18chr2HG090460/BaRT2v18chr2HG104790/BaRT2v18chr2HG107310/BaRT2v18chr2HG110880/BaRT2v18chr3HG120180/BaRT2v18chr3HG120240/…	44
GO:0000967	rRNA 5'-end processing	4/1986	6/16792	0.00240139	0.0355583	0.0321215	BaRT2v18chr2HG060780/BaRT2v18chr2HG102210/BaRT2v18chr3HG150530/BaRT2v18chr6HG288650	4
GO:0006627	protein processing involved in protein targeting to mitochondrion	4/1986	6/16792	0.00240139	0.0355583	0.0321215	BaRT2v18chr1HG037920/BaRT2v18chr3HG171460/BaRT2v18chr4HG213940/BaRT2v18chr6HG283550	4
GO:0015030	Cajal body	4/1986	6/16792	0.00240139	0.0355583	0.0321215	BaRT2v18chr1HG039300/BaRT2v18chr4HG198990/BaRT2v18chr6HG326540/BaRT2v18chr7HG379790	4
GO:0031314	extrinsic component of mitochondrial inner membrane	4/1986	6/16792	0.00240139	0.0355583	0.0321215	BaRT2v18chr2HG088780/BaRT2v18chr2HG088790/BaRT2v18chr2HG105770/BaRT2v18chr2HG110980	4
GO:0043527	tRNA methyltransferase complex	4/1986	6/16792	0.00240139	0.0355583	0.0321215	BaRT2v18chr2HG049950/BaRT2v18chr3HG118200/BaRT2v18chr5HG265210/BaRT2v18chr7HG345610	4
GO:0044205	'de novo' UMP biosynthetic process	4/1986	6/16792	0.00240139	0.0355583	0.0321215	BaRT2v18chr2HG079430/BaRT2v18chr3HG138390/BaRT2v18chr3HG148830/BaRT2v18chr3HG168930	4
GO:0044613	nuclear pore central transport channel	4/1986	6/16792	0.00240139	0.0355583	0.0321215	BaRT2v18chr1HG038230/BaRT2v18chr3HG128420/BaRT2v18chr3HG156650/BaRT2v18chr5HG255970	4
GO:0007346	regulation of mitotic cell cycle	15/1986	58/16792	0.00247205	0.0364696	0.0329447	BaRT2v18chr1HG009260/BaRT2v18chr1HG045030/BaRT2v18chr2HG092970/BaRT2v18chr2HG108800/BaRT2v18chr3HG148400/BaRT2v18chr4HG184670/BaRT2v18chr4HG191040/BaRT2v18chr4HG204330/BaRT2v18chr4HG217340/BaRT2v18chr5HG239010/BaRT2v18chr6HG298350/BaRT2v18chr6HG321290/BaRT2v18chr7HG351970/BaRT2v18chr7HG361960/BaRT2v18chr7HG386040	15
GO:1904680	peptide transmembrane transporter activity	12/1986	42/16792	0.00266583	0.0391838	0.0353966	BaRT2v18chr2HG072220/BaRT2v18chr2HG081060/BaRT2v18chr3HG118330/BaRT2v18chr3HG134760/BaRT2v18chr4HG197130/BaRT2v18chr4HG201810/BaRT2v18chr4HG208570/BaRT2v18chr4HG219360/BaRT2v18chr5HG255100/BaRT2v18chr5HG272680/BaRT2v18chr7HG332560/BaRT2v18chr7HG381630	12
GO:0003697	single-stranded DNA binding	20/1986	88/16792	0.00282981	0.0412905	0.0372996	BaRT2v18chr1HG002680/BaRT2v18chr1HG009070/BaRT2v18chr1HG016930/BaRT2v18chr1HG022040/BaRT2v18chr1HG035520/BaRT2v18chr1HG038230/BaRT2v18chr2HG057260/BaRT2v18chr2HG072310/BaRT2v18chr3HG128420/BaRT2v18chr3HG141770/BaRT2v18chr3HG159410/BaRT2v18chr3HG162340/BaRT2v18chr3HG162970/BaRT2v18chr3HG167760/BaRT2v18chr3HG168150/BaRT2v18chr5HG236070/BaRT2v18chr5HG236970/BaRT2v18chr5HG264190/BaRT2v18chr7HG343930/…	20
GO:0140534	endoplasmic reticulum protein-containing complex	20/1986	88/16792	0.00282981	0.0412905	0.0372996	BaRT2v18chr1HG005870/BaRT2v18chr1HG016550/BaRT2v18chr1HG043430/BaRT2v18chr2HG055810/BaRT2v18chr2HG086780/BaRT2v18chr3HG161240/BaRT2v18chr4HG184550/BaRT2v18chr4HG211290/BaRT2v18chr5HG230240/BaRT2v18chr5HG255100/BaRT2v18chr5HG272530/BaRT2v18chr6HG290730/BaRT2v18chr6HG323360/BaRT2v18chr6HG323890/BaRT2v18chr7HG342180/BaRT2v18chr7HG345650/BaRT2v18chr7HG352850/BaRT2v18chr7HG366980/BaRT2v18chr7HG378720/…	20
GO:0097659	nucleic acid-templated transcription	55/1986	321/16792	0.00293458	0.0426635	0.0385399	BaRT2v18chr1HG002140/BaRT2v18chr1HG009480/BaRT2v18chr1HG011390/BaRT2v18chr1HG016230/BaRT2v18chr1HG019750/BaRT2v18chr1HG026120/BaRT2v18chr1HG027240/BaRT2v18chr1HG028710/BaRT2v18chr1HG031260/BaRT2v18chr1HG042580/BaRT2v18chr2HG065850/BaRT2v18chr2HG089200/BaRT2v18chr2HG089220/BaRT2v18chr2HG091350/BaRT2v18chr2HG093080/BaRT2v18chr2HG097580/BaRT2v18chr3HG138390/BaRT2v18chr3HG157120/BaRT2v18chr3HG167110/…	55
GO:0004527	exonuclease activity	28/1986	139/16792	0.00319916	0.0463414	0.0418623	BaRT2v18chr1HG044370/BaRT2v18chr2HG064020/BaRT2v18chr2HG072310/BaRT2v18chr2HG087500/BaRT2v18chr2HG089050/BaRT2v18chr2HG097560/BaRT2v18chr2HG106880/BaRT2v18chr2HG108540/BaRT2v18chr2HG108800/BaRT2v18chr3HG124380/BaRT2v18chr3HG132670/BaRT2v18chr3HG142830/BaRT2v18chr3HG151370/BaRT2v18chr3HG152800/BaRT2v18chr4HG181730/BaRT2v18chr4HG198750/BaRT2v18chr4HG215480/BaRT2v18chr4HG215770/BaRT2v18chr5HG226000/…	28
GO:1903046	meiotic cell cycle process	25/1986	120/16792	0.00325147	0.0469291	0.0423933	BaRT2v18chr1HG022040/BaRT2v18chr1HG032630/BaRT2v18chr1HG035520/BaRT2v18chr1HG047310/BaRT2v18chr2HG080620/BaRT2v18chr2HG088440/BaRT2v18chr2HG090240/BaRT2v18chr2HG090400/BaRT2v18chr2HG091660/BaRT2v18chr2HG092970/BaRT2v18chr2HG108800/BaRT2v18chr3HG125840/BaRT2v18chr3HG162400/BaRT2v18chr3HG172750/BaRT2v18chr4HG200290/BaRT2v18chr5HG236970/BaRT2v18chr5HG239010/BaRT2v18chr5HG255880/BaRT2v18chr6HG298310/…	25
GO:0009124	nucleoside monophosphate biosynthetic process	14/1986	54/16792	0.00331691	0.0477014	0.0430909	BaRT2v18chr1HG037260/BaRT2v18chr1HG042960/BaRT2v18chr2HG079430/BaRT2v18chr3HG138390/BaRT2v18chr3HG148830/BaRT2v18chr3HG155160/BaRT2v18chr3HG168930/BaRT2v18chr4HG197740/BaRT2v18chr4HG211410/BaRT2v18chr5HG222130/BaRT2v18chr5HG258270/BaRT2v18chr6HG286080/BaRT2v18chr6HG289190/BaRT2v18chr7HG360520	14
GO:0006351	transcription, DNA-templated	53/1986	309/16792	0.00337739	0.0483971	0.0437194	BaRT2v18chr1HG002140/BaRT2v18chr1HG009480/BaRT2v18chr1HG011390/BaRT2v18chr1HG016230/BaRT2v18chr1HG019750/BaRT2v18chr1HG026120/BaRT2v18chr1HG027240/BaRT2v18chr1HG028710/BaRT2v18chr1HG031260/BaRT2v18chr1HG042580/BaRT2v18chr2HG065850/BaRT2v18chr2HG089200/BaRT2v18chr2HG089220/BaRT2v18chr2HG091350/BaRT2v18chr2HG093080/BaRT2v18chr2HG097580/BaRT2v18chr3HG138390/BaRT2v18chr3HG157120/BaRT2v18chr3HG167110/…	53
GO:0001731	formation of translation preinitiation complex	5/1986	10/16792	0.00347178	0.0488453	0.0441242	BaRT2v18chr1HG038600/BaRT2v18chr2HG100400/BaRT2v18chr3HG124460/BaRT2v18chr5HG228540/BaRT2v18chr7HG359070	5
GO:0006360	transcription by RNA polymerase I	5/1986	10/16792	0.00347178	0.0488453	0.0441242	BaRT2v18chr1HG027240/BaRT2v18chr1HG028710/BaRT2v18chr2HG089200/BaRT2v18chr4HG178660/BaRT2v18chr4HG204450	5
GO:0016272	prefoldin complex	5/1986	10/16792	0.00347178	0.0488453	0.0441242	BaRT2v18chr2HG059470/BaRT2v18chr2HG105510/BaRT2v18chr3HG126650/BaRT2v18chr5HG253300/BaRT2v18chr5HG264480	5
GO:0031118	rRNA pseudouridine synthesis	5/1986	10/16792	0.00347178	0.0488453	0.0441242	BaRT2v18chr2HG063540/BaRT2v18chr4HG193750/BaRT2v18chr4HG208520/BaRT2v18chr5HG241060/BaRT2v18chr6HG315240	5
GO:0034719	SMN-Sm protein complex	5/1986	10/16792	0.00347178	0.0488453	0.0441242	BaRT2v18chr2HG087740/BaRT2v18chr4HG219910/BaRT2v18chr5HG245620/BaRT2v18chr6HG304020/BaRT2v18chr6HG324630	5
GO:0004526	ribonuclease P activity	6/1986	14/16792	0.0035064	0.0488453	0.0441242	BaRT2v18chr2HG080120/BaRT2v18chr3HG157880/BaRT2v18chr3HG165850/BaRT2v18chr3HG171660/BaRT2v18chr4HG190590/BaRT2v18chr5HG260230	6
GO:0018216	peptidyl-arginine methylation	6/1986	14/16792	0.0035064	0.0488453	0.0441242	BaRT2v18chr2HG062910/BaRT2v18chr2HG065860/BaRT2v18chr3HG161830/BaRT2v18chr5HG266750/BaRT2v18chr7HG335920/BaRT2v18chr7HG376200	6
GO:0032977	membrane insertase activity	6/1986	14/16792	0.0035064	0.0488453	0.0441242	BaRT2v18chr1HG022210/BaRT2v18chr2HG054070/BaRT2v18chr2HG054080/BaRT2v18chr5HG278660/BaRT2v18chr6HG290790/BaRT2v18chr7HG339620	6
GO:0005666	RNA polymerase III complex	8/1986	23/16792	0.00359242	0.0498698	0.0450497	BaRT2v18chr1HG011390/BaRT2v18chr1HG027240/BaRT2v18chr2HG065850/BaRT2v18chr2HG089200/BaRT2v18chr2HG089220/BaRT2v18chr2HG097580/BaRT2v18chr4HG183750/BaRT2v18chr7HG369530	8

## Sheet: M3 - brown
ID	Description	GeneRatio	BgRatio	pvalue	p.adjust	qvalue	geneID	Count
GO:0031976	plastid thylakoid	147/1606	334/16792	1.39773e-62	5.37987e-59	4.86264e-59	BaRT2v18chr1HG002450/BaRT2v18chr1HG022840/BaRT2v18chr1HG023350/BaRT2v18chr1HG024130/BaRT2v18chr1HG029450/BaRT2v18chr1HG030930/BaRT2v18chr1HG033530/BaRT2v18chr1HG034600/BaRT2v18chr1HG039660/BaRT2v18chr1HG040520/BaRT2v18chr1HG044630/BaRT2v18chr1HG045780/BaRT2v18chr1HG045810/BaRT2v18chr1HG046260/BaRT2v18chr2HG053890/BaRT2v18chr2HG059620/BaRT2v18chr2HG060470/BaRT2v18chr2HG069970/BaRT2v18chr2HG070400/…	147
GO:0009534	chloroplast thylakoid	146/1606	333/16792	6.94224e-62	1.33603e-58	1.20758e-58	BaRT2v18chr1HG002450/BaRT2v18chr1HG022840/BaRT2v18chr1HG023350/BaRT2v18chr1HG024130/BaRT2v18chr1HG029450/BaRT2v18chr1HG030930/BaRT2v18chr1HG033530/BaRT2v18chr1HG034600/BaRT2v18chr1HG039660/BaRT2v18chr1HG040520/BaRT2v18chr1HG044630/BaRT2v18chr1HG045780/BaRT2v18chr1HG045810/BaRT2v18chr1HG046260/BaRT2v18chr2HG053890/BaRT2v18chr2HG059620/BaRT2v18chr2HG060470/BaRT2v18chr2HG069970/BaRT2v18chr2HG070400/…	146
GO:0034357	photosynthetic membrane	140/1606	319/16792	2.12791e-59	2.73011e-56	2.46763e-56	BaRT2v18chr1HG002450/BaRT2v18chr1HG022840/BaRT2v18chr1HG023350/BaRT2v18chr1HG024130/BaRT2v18chr1HG029450/BaRT2v18chr1HG033530/BaRT2v18chr1HG034600/BaRT2v18chr1HG039660/BaRT2v18chr1HG040520/BaRT2v18chr1HG044630/BaRT2v18chr1HG045780/BaRT2v18chr1HG045810/BaRT2v18chr1HG046260/BaRT2v18chr1HG047660/BaRT2v18chr2HG053890/BaRT2v18chr2HG059390/BaRT2v18chr2HG059620/BaRT2v18chr2HG060470/BaRT2v18chr2HG069970/…	140
GO:0042651	thylakoid membrane	136/1606	311/16792	1.82495e-57	1.75606e-54	1.58723e-54	BaRT2v18chr1HG002450/BaRT2v18chr1HG022840/BaRT2v18chr1HG023350/BaRT2v18chr1HG024130/BaRT2v18chr1HG029450/BaRT2v18chr1HG033530/BaRT2v18chr1HG034600/BaRT2v18chr1HG039660/BaRT2v18chr1HG040520/BaRT2v18chr1HG044630/BaRT2v18chr1HG045780/BaRT2v18chr1HG045810/BaRT2v18chr1HG046260/BaRT2v18chr2HG053890/BaRT2v18chr2HG059620/BaRT2v18chr2HG060470/BaRT2v18chr2HG069970/BaRT2v18chr2HG070400/BaRT2v18chr2HG070410/…	136
GO:0055035	plastid thylakoid membrane	129/1606	289/16792	8.7918e-56	6.76793e-53	6.11724e-53	BaRT2v18chr1HG002450/BaRT2v18chr1HG022840/BaRT2v18chr1HG023350/BaRT2v18chr1HG024130/BaRT2v18chr1HG029450/BaRT2v18chr1HG033530/BaRT2v18chr1HG034600/BaRT2v18chr1HG039660/BaRT2v18chr1HG040520/BaRT2v18chr1HG044630/BaRT2v18chr1HG045780/BaRT2v18chr1HG045810/BaRT2v18chr1HG046260/BaRT2v18chr2HG053890/BaRT2v18chr2HG059620/BaRT2v18chr2HG060470/BaRT2v18chr2HG069970/BaRT2v18chr2HG070400/BaRT2v18chr2HG070410/…	129
GO:0009535	chloroplast thylakoid membrane	128/1606	287/16792	2.67471e-55	1.71583e-52	1.55086e-52	BaRT2v18chr1HG002450/BaRT2v18chr1HG022840/BaRT2v18chr1HG023350/BaRT2v18chr1HG024130/BaRT2v18chr1HG029450/BaRT2v18chr1HG033530/BaRT2v18chr1HG034600/BaRT2v18chr1HG039660/BaRT2v18chr1HG040520/BaRT2v18chr1HG044630/BaRT2v18chr1HG045780/BaRT2v18chr1HG045810/BaRT2v18chr1HG046260/BaRT2v18chr2HG053890/BaRT2v18chr2HG059620/BaRT2v18chr2HG060470/BaRT2v18chr2HG069970/BaRT2v18chr2HG070400/BaRT2v18chr2HG070410/…	128
GO:0015979	photosynthesis	104/1606	198/16792	1.17983e-53	6.4874e-51	5.86368e-51	BaRT2v18chr1HG014780/BaRT2v18chr1HG017130/BaRT2v18chr1HG023070/BaRT2v18chr1HG029450/BaRT2v18chr1HG032950/BaRT2v18chr1HG039660/BaRT2v18chr1HG044630/BaRT2v18chr1HG045780/BaRT2v18chr1HG045810/BaRT2v18chr1HG046260/BaRT2v18chr1HG047660/BaRT2v18chr1HG048140/BaRT2v18chr2HG059390/BaRT2v18chr2HG059620/BaRT2v18chr2HG061620/BaRT2v18chr2HG070400/BaRT2v18chr2HG070410/BaRT2v18chr2HG071670/BaRT2v18chr2HG077000/…	104
GO:0009532	plastid stroma	147/1606	437/16792	4.74304e-45	2.282e-42	2.0626e-42	BaRT2v18chr1HG000520/BaRT2v18chr1HG007460/BaRT2v18chr1HG021770/BaRT2v18chr1HG023350/BaRT2v18chr1HG023500/BaRT2v18chr1HG027320/BaRT2v18chr1HG028920/BaRT2v18chr1HG037740/BaRT2v18chr1HG039660/BaRT2v18chr1HG041310/BaRT2v18chr1HG045780/BaRT2v18chr1HG045810/BaRT2v18chr1HG048660/BaRT2v18chr2HG052220/BaRT2v18chr2HG060470/BaRT2v18chr2HG061220/BaRT2v18chr2HG061620/BaRT2v18chr2HG065390/BaRT2v18chr2HG070400/…	147
GO:0009570	chloroplast stroma	146/1606	434/16792	9.52324e-45	4.07277e-42	3.68121e-42	BaRT2v18chr1HG000520/BaRT2v18chr1HG007460/BaRT2v18chr1HG021770/BaRT2v18chr1HG023350/BaRT2v18chr1HG023500/BaRT2v18chr1HG027320/BaRT2v18chr1HG028920/BaRT2v18chr1HG037740/BaRT2v18chr1HG039660/BaRT2v18chr1HG041310/BaRT2v18chr1HG045780/BaRT2v18chr1HG045810/BaRT2v18chr1HG048660/BaRT2v18chr2HG052220/BaRT2v18chr2HG060470/BaRT2v18chr2HG061220/BaRT2v18chr2HG061620/BaRT2v18chr2HG065390/BaRT2v18chr2HG070400/…	146
GO:0019684	photosynthesis, light reaction	56/1606	90/16792	9.44384e-35	3.63493e-32	3.28546e-32	BaRT2v18chr1HG029450/BaRT2v18chr1HG039660/BaRT2v18chr1HG045780/BaRT2v18chr1HG045810/BaRT2v18chr1HG046260/BaRT2v18chr1HG047660/BaRT2v18chr1HG048140/BaRT2v18chr2HG070400/BaRT2v18chr2HG070410/BaRT2v18chr2HG071670/BaRT2v18chr2HG077000/BaRT2v18chr2HG083450/BaRT2v18chr2HG086460/BaRT2v18chr2HG086650/BaRT2v18chr2HG086720/BaRT2v18chr2HG092460/BaRT2v18chr3HG125990/BaRT2v18chr3HG136270/BaRT2v18chr3HG138140/…	56
GO:0009526	plastid envelope	133/1606	463/16792	1.31733e-32	4.60946e-30	4.1663e-30	BaRT2v18chr1HG012600/BaRT2v18chr1HG014360/BaRT2v18chr1HG014720/BaRT2v18chr1HG023670/BaRT2v18chr1HG026730/BaRT2v18chr1HG028320/BaRT2v18chr1HG030310/BaRT2v18chr1HG030930/BaRT2v18chr1HG034680/BaRT2v18chr1HG038000/BaRT2v18chr1HG039660/BaRT2v18chr1HG045780/BaRT2v18chr1HG045810/BaRT2v18chr1HG046910/BaRT2v18chr2HG060470/BaRT2v18chr2HG060710/BaRT2v18chr2HG061610/BaRT2v18chr2HG061620/BaRT2v18chr2HG070400/…	133
GO:0009941	chloroplast envelope	129/1606	448/16792	9.34081e-32	2.99606e-29	2.70801e-29	BaRT2v18chr1HG012600/BaRT2v18chr1HG014360/BaRT2v18chr1HG014720/BaRT2v18chr1HG023670/BaRT2v18chr1HG026730/BaRT2v18chr1HG028320/BaRT2v18chr1HG030310/BaRT2v18chr1HG030930/BaRT2v18chr1HG034680/BaRT2v18chr1HG038000/BaRT2v18chr1HG039660/BaRT2v18chr1HG045780/BaRT2v18chr1HG045810/BaRT2v18chr1HG046910/BaRT2v18chr2HG060470/BaRT2v18chr2HG060710/BaRT2v18chr2HG061610/BaRT2v18chr2HG061620/BaRT2v18chr2HG070400/…	129
GO:0009521	photosystem	49/1606	82/16792	2.21329e-29	6.55305e-27	5.92303e-27	BaRT2v18chr1HG039660/BaRT2v18chr1HG044630/BaRT2v18chr1HG045780/BaRT2v18chr1HG045810/BaRT2v18chr1HG047660/BaRT2v18chr2HG059390/BaRT2v18chr2HG059620/BaRT2v18chr2HG070400/BaRT2v18chr2HG071670/BaRT2v18chr2HG077520/BaRT2v18chr2HG077800/BaRT2v18chr2HG083450/BaRT2v18chr2HG086460/BaRT2v18chr2HG086650/BaRT2v18chr2HG090290/BaRT2v18chr2HG092460/BaRT2v18chr3HG151350/BaRT2v18chr3HG155450/BaRT2v18chr3HG157590/…	49
GO:0006091	generation of precursor metabolites and energy	104/1606	337/16792	1.81153e-28	4.9804e-26	4.50157e-26	BaRT2v18chr1HG003550/BaRT2v18chr1HG029450/BaRT2v18chr1HG032950/BaRT2v18chr1HG038000/BaRT2v18chr1HG039660/BaRT2v18chr1HG043650/BaRT2v18chr1HG045780/BaRT2v18chr1HG045810/BaRT2v18chr1HG046260/BaRT2v18chr1HG047660/BaRT2v18chr1HG048140/BaRT2v18chr2HG060700/BaRT2v18chr2HG068650/BaRT2v18chr2HG070400/BaRT2v18chr2HG070410/BaRT2v18chr2HG071670/BaRT2v18chr2HG077000/BaRT2v18chr2HG078260/BaRT2v18chr2HG083450/…	104
GO:0009523	photosystem II	38/1606	69/16792	2.53334e-21	6.50056e-19	5.87558e-19	BaRT2v18chr1HG039660/BaRT2v18chr1HG045780/BaRT2v18chr1HG045810/BaRT2v18chr2HG059390/BaRT2v18chr2HG070400/BaRT2v18chr2HG071670/BaRT2v18chr2HG077800/BaRT2v18chr2HG086460/BaRT2v18chr2HG086650/BaRT2v18chr2HG090290/BaRT2v18chr2HG092460/BaRT2v18chr3HG151350/BaRT2v18chr3HG155450/BaRT2v18chr3HG157590/BaRT2v18chr4HG174680/BaRT2v18chr4HG183170/BaRT2v18chr4HG200860/BaRT2v18chr5HG247740/BaRT2v18chr5HG269320/…	38
GO:0009522	photosystem I	27/1606	37/16792	3.3085e-20	7.95902e-18	7.19382e-18	BaRT2v18chr1HG039660/BaRT2v18chr1HG044630/BaRT2v18chr1HG045780/BaRT2v18chr1HG045810/BaRT2v18chr2HG059620/BaRT2v18chr2HG070400/BaRT2v18chr2HG077520/BaRT2v18chr2HG083450/BaRT2v18chr2HG086460/BaRT2v18chr4HG180210/BaRT2v18chr4HG180220/BaRT2v18chr4HG183170/BaRT2v18chr5HG247740/BaRT2v18chr5HG253090/BaRT2v18chr5HG268300/BaRT2v18chr5HG272420/BaRT2v18chr5HG272430/BaRT2v18chr5HG272440/BaRT2v18chr5HG272760/…	27
GO:0010287	plastoglobule	32/1606	57/16792	1.65621e-18	3.74985e-16	3.38933e-16	BaRT2v18chr1HG021770/BaRT2v18chr1HG023350/BaRT2v18chr1HG039660/BaRT2v18chr1HG045780/BaRT2v18chr1HG045810/BaRT2v18chr2HG070400/BaRT2v18chr2HG083140/BaRT2v18chr2HG086460/BaRT2v18chr2HG098750/BaRT2v18chr2HG108280/BaRT2v18chr3HG127200/BaRT2v18chr4HG183170/BaRT2v18chr4HG185600/BaRT2v18chr5HG222800/BaRT2v18chr5HG234330/BaRT2v18chr5HG268300/BaRT2v18chr5HG272420/BaRT2v18chr5HG272430/BaRT2v18chr5HG272440/…	32
GO:0009765	photosynthesis, light harvesting	27/1606	41/16792	2.28784e-18	4.89217e-16	4.42182e-16	BaRT2v18chr1HG029450/BaRT2v18chr1HG039660/BaRT2v18chr1HG045780/BaRT2v18chr1HG045810/BaRT2v18chr1HG046260/BaRT2v18chr2HG070400/BaRT2v18chr2HG077000/BaRT2v18chr2HG083450/BaRT2v18chr2HG086460/BaRT2v18chr2HG086720/BaRT2v18chr3HG136270/BaRT2v18chr4HG183170/BaRT2v18chr4HG203550/BaRT2v18chr5HG223830/BaRT2v18chr5HG237770/BaRT2v18chr5HG247740/BaRT2v18chr5HG272420/BaRT2v18chr5HG272430/BaRT2v18chr5HG272440/…	27
GO:0031977	thylakoid lumen	24/1606	33/16792	4.81801e-18	9.76026e-16	8.82189e-16	BaRT2v18chr1HG029450/BaRT2v18chr1HG046260/BaRT2v18chr2HG053890/BaRT2v18chr2HG054190/BaRT2v18chr2HG069970/BaRT2v18chr2HG071670/BaRT2v18chr2HG086720/BaRT2v18chr2HG090290/BaRT2v18chr3HG122200/BaRT2v18chr3HG143030/BaRT2v18chr4HG174680/BaRT2v18chr5HG223830/BaRT2v18chr5HG253770/BaRT2v18chr5HG262130/BaRT2v18chr5HG265390/BaRT2v18chr5HG268300/BaRT2v18chr5HG272480/BaRT2v18chr6HG286260/BaRT2v18chr6HG297460/…	24
GO:0016168	chlorophyll binding	22/1606	34/16792	5.79872e-15	1.10064e-12	9.94826e-13	BaRT2v18chr1HG039660/BaRT2v18chr1HG045780/BaRT2v18chr1HG045810/BaRT2v18chr1HG047660/BaRT2v18chr2HG070400/BaRT2v18chr2HG086460/BaRT2v18chr4HG183170/BaRT2v18chr4HG205860/BaRT2v18chr5HG247740/BaRT2v18chr5HG267690/BaRT2v18chr5HG269320/BaRT2v18chr5HG272420/BaRT2v18chr5HG272430/BaRT2v18chr5HG272440/BaRT2v18chr6HG289950/BaRT2v18chr6HG289970/BaRT2v18chr6HG289980/BaRT2v18chr6HG318770/BaRT2v18chr6HG326360/…	22
GO:0009767	photosynthetic electron transport chain	21/1606	31/16792	6.00507e-15	1.10064e-12	9.94826e-13	BaRT2v18chr1HG047660/BaRT2v18chr2HG071670/BaRT2v18chr2HG083450/BaRT2v18chr2HG086650/BaRT2v18chr2HG092460/BaRT2v18chr3HG138140/BaRT2v18chr4HG182540/BaRT2v18chr4HG202110/BaRT2v18chr4HG205860/BaRT2v18chr4HG209630/BaRT2v18chr5HG243570/BaRT2v18chr5HG253090/BaRT2v18chr5HG265480/BaRT2v18chr5HG269320/BaRT2v18chr5HG280800/BaRT2v18chr6HG304150/BaRT2v18chr6HG316860/BaRT2v18chr6HG317310/BaRT2v18chr7HG337300/…	21
GO:0009768	photosynthesis, light harvesting in photosystem I	19/1606	32/16792	3.98047e-12	6.96402e-10	6.29448e-10	BaRT2v18chr1HG039660/BaRT2v18chr1HG045780/BaRT2v18chr1HG045810/BaRT2v18chr2HG070400/BaRT2v18chr2HG083450/BaRT2v18chr2HG086460/BaRT2v18chr4HG183170/BaRT2v18chr5HG237770/BaRT2v18chr5HG247740/BaRT2v18chr5HG272420/BaRT2v18chr5HG272430/BaRT2v18chr5HG272440/BaRT2v18chr6HG289950/BaRT2v18chr6HG289970/BaRT2v18chr6HG289980/BaRT2v18chr6HG318770/BaRT2v18chr6HG326360/BaRT2v18chr7HG346160/BaRT2v18chr7HG349300	19
GO:0018298	protein-chromophore linkage	23/1606	50/16792	2.60754e-11	4.36366e-09	3.94413e-09	BaRT2v18chr1HG039660/BaRT2v18chr1HG045780/BaRT2v18chr1HG045810/BaRT2v18chr1HG047660/BaRT2v18chr2HG070400/BaRT2v18chr2HG086460/BaRT2v18chr4HG183170/BaRT2v18chr4HG189980/BaRT2v18chr4HG205860/BaRT2v18chr5HG247740/BaRT2v18chr5HG269320/BaRT2v18chr5HG272420/BaRT2v18chr5HG272430/BaRT2v18chr5HG272440/BaRT2v18chr6HG289950/BaRT2v18chr6HG289970/BaRT2v18chr6HG289980/BaRT2v18chr6HG318770/BaRT2v18chr6HG326360/…	23
GO:0016984	ribulose-bisphosphate carboxylase activity	10/1606	10/16792	6.24313e-11	1.00124e-08	9.0498e-09	BaRT2v18chr1HG016260/BaRT2v18chr2HG054570/BaRT2v18chr2HG054630/BaRT2v18chr2HG054670/BaRT2v18chr2HG054690/BaRT2v18chr2HG054700/BaRT2v18chr2HG102930/BaRT2v18chr5HG241840/BaRT2v18chr5HG241870/BaRT2v18chr6HG303140	10
GO:0009543	chloroplast thylakoid lumen	13/1606	17/16792	8.8226e-11	1.30608e-08	1.18051e-08	BaRT2v18chr2HG053890/BaRT2v18chr2HG086720/BaRT2v18chr3HG122200/BaRT2v18chr5HG223830/BaRT2v18chr5HG253770/BaRT2v18chr5HG262130/BaRT2v18chr5HG265390/BaRT2v18chr5HG268300/BaRT2v18chr6HG286260/BaRT2v18chr6HG297460/BaRT2v18chr6HG308660/BaRT2v18chr7HG351950/BaRT2v18chr7HG354560	13
GO:0031978	plastid thylakoid lumen	13/1606	17/16792	8.8226e-11	1.30608e-08	1.18051e-08	BaRT2v18chr2HG053890/BaRT2v18chr2HG086720/BaRT2v18chr3HG122200/BaRT2v18chr5HG223830/BaRT2v18chr5HG253770/BaRT2v18chr5HG262130/BaRT2v18chr5HG265390/BaRT2v18chr5HG268300/BaRT2v18chr6HG286260/BaRT2v18chr6HG297460/BaRT2v18chr6HG308660/BaRT2v18chr7HG351950/BaRT2v18chr7HG354560	13
GO:0031969	chloroplast membrane	49/1606	193/16792	1.22478e-10	1.74599e-08	1.57813e-08	BaRT2v18chr1HG012600/BaRT2v18chr1HG014360/BaRT2v18chr1HG023670/BaRT2v18chr1HG026730/BaRT2v18chr1HG028320/BaRT2v18chr1HG030310/BaRT2v18chr1HG034680/BaRT2v18chr1HG038000/BaRT2v18chr1HG046910/BaRT2v18chr2HG060470/BaRT2v18chr2HG060710/BaRT2v18chr2HG061610/BaRT2v18chr2HG061620/BaRT2v18chr2HG070410/BaRT2v18chr2HG077000/BaRT2v18chr2HG079700/BaRT2v18chr2HG099350/BaRT2v18chr3HG127310/BaRT2v18chr3HG131590/…	49
GO:0022900	electron transport chain	39/1606	136/16792	2.03126e-10	2.78442e-08	2.51672e-08	BaRT2v18chr1HG043650/BaRT2v18chr1HG047660/BaRT2v18chr2HG071670/BaRT2v18chr2HG078260/BaRT2v18chr2HG083450/BaRT2v18chr2HG085210/BaRT2v18chr2HG086650/BaRT2v18chr2HG092460/BaRT2v18chr3HG138140/BaRT2v18chr3HG147410/BaRT2v18chr3HG152320/BaRT2v18chr3HG155070/BaRT2v18chr4HG176810/BaRT2v18chr4HG182540/BaRT2v18chr4HG197770/BaRT2v18chr4HG197790/BaRT2v18chr4HG202110/BaRT2v18chr4HG205860/BaRT2v18chr4HG209630/…	39
GO:0042170	plastid membrane	50/1606	202/16792	2.0979e-10	2.78442e-08	2.51672e-08	BaRT2v18chr1HG012600/BaRT2v18chr1HG014360/BaRT2v18chr1HG023670/BaRT2v18chr1HG026730/BaRT2v18chr1HG028320/BaRT2v18chr1HG030310/BaRT2v18chr1HG034680/BaRT2v18chr1HG038000/BaRT2v18chr1HG046910/BaRT2v18chr2HG060470/BaRT2v18chr2HG060710/BaRT2v18chr2HG061610/BaRT2v18chr2HG061620/BaRT2v18chr2HG070410/BaRT2v18chr2HG077000/BaRT2v18chr2HG079700/BaRT2v18chr2HG099350/BaRT2v18chr3HG127310/BaRT2v18chr3HG131590/…	50
GO:0009773	photosynthetic electron transport in photosystem I	11/1606	13/16792	3.85951e-10	4.95175e-08	4.47567e-08	BaRT2v18chr4HG182540/BaRT2v18chr4HG202110/BaRT2v18chr4HG209630/BaRT2v18chr5HG243570/BaRT2v18chr5HG253090/BaRT2v18chr5HG265480/BaRT2v18chr5HG280800/BaRT2v18chr6HG316860/BaRT2v18chr6HG317310/BaRT2v18chr7HG337300/BaRT2v18chr7HG357550	11
GO:0098796	membrane protein complex	88/1606	479/16792	1.30341e-09	1.61833e-07	1.46274e-07	BaRT2v18chr1HG014950/BaRT2v18chr1HG025220/BaRT2v18chr1HG039660/BaRT2v18chr1HG041230/BaRT2v18chr1HG044630/BaRT2v18chr1HG045780/BaRT2v18chr1HG045810/BaRT2v18chr1HG047660/BaRT2v18chr2HG059390/BaRT2v18chr2HG059620/BaRT2v18chr2HG070400/BaRT2v18chr2HG071670/BaRT2v18chr2HG073180/BaRT2v18chr2HG077520/BaRT2v18chr2HG077800/BaRT2v18chr2HG082760/BaRT2v18chr2HG083450/BaRT2v18chr2HG086460/BaRT2v18chr2HG086650/…	88
GO:0019253	reductive pentose-phosphate cycle	8/1606	8/16792	6.89105e-09	8.03747e-07	7.26473e-07	BaRT2v18chr1HG032950/BaRT2v18chr3HG157020/BaRT2v18chr4HG202110/BaRT2v18chr4HG210760/BaRT2v18chr5HG259290/BaRT2v18chr6HG287420/BaRT2v18chr6HG312380/BaRT2v18chr7HG334180	8
GO:0019685	photosynthesis, dark reaction	8/1606	8/16792	6.89105e-09	8.03747e-07	7.26473e-07	BaRT2v18chr1HG032950/BaRT2v18chr3HG157020/BaRT2v18chr4HG202110/BaRT2v18chr4HG210760/BaRT2v18chr5HG259290/BaRT2v18chr6HG287420/BaRT2v18chr6HG312380/BaRT2v18chr7HG334180	8
GO:0016829	lyase activity	84/1606	467/16792	8.65814e-09	9.6192e-07	8.69438e-07	BaRT2v18chr1HG013420/BaRT2v18chr1HG014780/BaRT2v18chr1HG016260/BaRT2v18chr1HG018190/BaRT2v18chr1HG035850/BaRT2v18chr1HG048660/BaRT2v18chr2HG054330/BaRT2v18chr2HG054570/BaRT2v18chr2HG054630/BaRT2v18chr2HG054670/BaRT2v18chr2HG054690/BaRT2v18chr2HG054700/BaRT2v18chr2HG058000/BaRT2v18chr2HG079710/BaRT2v18chr2HG083290/BaRT2v18chr2HG083870/BaRT2v18chr2HG095430/BaRT2v18chr2HG098100/BaRT2v18chr2HG099960/…	84
GO:0009416	response to light stimulus	62/1606	306/16792	8.747e-09	9.6192e-07	8.69438e-07	BaRT2v18chr1HG039660/BaRT2v18chr1HG045780/BaRT2v18chr1HG045810/BaRT2v18chr1HG048140/BaRT2v18chr2HG059270/BaRT2v18chr2HG070400/BaRT2v18chr2HG077000/BaRT2v18chr2HG083260/BaRT2v18chr2HG084720/BaRT2v18chr2HG086460/BaRT2v18chr2HG089320/BaRT2v18chr3HG119740/BaRT2v18chr3HG133800/BaRT2v18chr3HG135600/BaRT2v18chr3HG136110/BaRT2v18chr3HG139030/BaRT2v18chr3HG139160/BaRT2v18chr3HG144930/BaRT2v18chr3HG146320/…	62
GO:0010207	photosystem II assembly	10/1606	13/16792	1.36159e-08	1.45577e-06	1.31581e-06	BaRT2v18chr1HG048140/BaRT2v18chr2HG070410/BaRT2v18chr2HG077000/BaRT2v18chr3HG125990/BaRT2v18chr3HG139160/BaRT2v18chr4HG183170/BaRT2v18chr5HG265390/BaRT2v18chr6HG322550/BaRT2v18chr6HG327190/BaRT2v18chr7HG355400	10
GO:0046906	tetrapyrrole binding	31/1606	110/16792	2.25322e-08	2.34395e-06	2.1186e-06	BaRT2v18chr1HG038500/BaRT2v18chr1HG039660/BaRT2v18chr1HG045780/BaRT2v18chr1HG045810/BaRT2v18chr1HG047660/BaRT2v18chr2HG070400/BaRT2v18chr2HG078850/BaRT2v18chr2HG086460/BaRT2v18chr3HG155070/BaRT2v18chr4HG183170/BaRT2v18chr4HG205860/BaRT2v18chr5HG232290/BaRT2v18chr5HG247740/BaRT2v18chr5HG267690/BaRT2v18chr5HG269320/BaRT2v18chr5HG272420/BaRT2v18chr5HG272430/BaRT2v18chr5HG272440/BaRT2v18chr6HG289950/…	31
GO:0010206	photosystem II repair	8/1606	9/16792	5.67707e-08	5.75028e-06	5.19743e-06	BaRT2v18chr1HG029450/BaRT2v18chr1HG046260/BaRT2v18chr2HG077000/BaRT2v18chr2HG086720/BaRT2v18chr3HG136270/BaRT2v18chr4HG203550/BaRT2v18chr5HG223830/BaRT2v18chr7HG373520	8
GO:0009314	response to radiation	62/1606	322/16792	6.3584e-08	6.27525e-06	5.67193e-06	BaRT2v18chr1HG039660/BaRT2v18chr1HG045780/BaRT2v18chr1HG045810/BaRT2v18chr1HG048140/BaRT2v18chr2HG059270/BaRT2v18chr2HG070400/BaRT2v18chr2HG077000/BaRT2v18chr2HG083260/BaRT2v18chr2HG084720/BaRT2v18chr2HG086460/BaRT2v18chr2HG089320/BaRT2v18chr3HG119740/BaRT2v18chr3HG133800/BaRT2v18chr3HG135600/BaRT2v18chr3HG136110/BaRT2v18chr3HG139030/BaRT2v18chr3HG139160/BaRT2v18chr3HG144930/BaRT2v18chr3HG146320/…	62
GO:0016830	carbon-carbon lyase activity	34/1606	133/16792	6.86399e-08	6.60488e-06	5.96987e-06	BaRT2v18chr1HG016260/BaRT2v18chr1HG035850/BaRT2v18chr2HG054570/BaRT2v18chr2HG054630/BaRT2v18chr2HG054670/BaRT2v18chr2HG054690/BaRT2v18chr2HG054700/BaRT2v18chr2HG083870/BaRT2v18chr2HG102930/BaRT2v18chr3HG116910/BaRT2v18chr3HG128490/BaRT2v18chr3HG162890/BaRT2v18chr4HG176510/BaRT2v18chr4HG185600/BaRT2v18chr4HG189130/BaRT2v18chr4HG189150/BaRT2v18chr5HG234330/BaRT2v18chr5HG237110/BaRT2v18chr5HG241840/…	34
GO:0010598	NAD(P)H dehydrogenase complex (plastoquinone)	7/1606	7/16792	7.23367e-08	6.79083e-06	6.13794e-06	BaRT2v18chr4HG182540/BaRT2v18chr4HG183850/BaRT2v18chr4HG209630/BaRT2v18chr5HG236290/BaRT2v18chr5HG243570/BaRT2v18chr6HG317310/BaRT2v18chr7HG337300	7
GO:0019866	organelle inner membrane	52/1606	253/16792	8.44738e-08	7.74142e-06	6.99714e-06	BaRT2v18chr1HG014360/BaRT2v18chr1HG014950/BaRT2v18chr1HG023670/BaRT2v18chr1HG025220/BaRT2v18chr1HG025610/BaRT2v18chr1HG026730/BaRT2v18chr1HG034550/BaRT2v18chr1HG041230/BaRT2v18chr2HG060470/BaRT2v18chr2HG060710/BaRT2v18chr2HG061610/BaRT2v18chr2HG070410/BaRT2v18chr2HG076900/BaRT2v18chr2HG082760/BaRT2v18chr2HG089630/BaRT2v18chr2HG092880/BaRT2v18chr2HG099350/BaRT2v18chr2HG108290/BaRT2v18chr2HG108610/…	52
GO:0010109	regulation of photosynthesis	11/1606	19/16792	2.16782e-07	1.94045e-05	1.75389e-05	BaRT2v18chr1HG034120/BaRT2v18chr1HG034200/BaRT2v18chr2HG052370/BaRT2v18chr3HG135600/BaRT2v18chr3HG138140/BaRT2v18chr3HG151350/BaRT2v18chr4HG198310/BaRT2v18chr5HG223750/BaRT2v18chr5HG253090/BaRT2v18chr7HG361780/BaRT2v18chr7HG363550	11
GO:0015977	carbon fixation	10/1606	16/16792	2.90913e-07	2.54483e-05	2.30017e-05	BaRT2v18chr1HG032950/BaRT2v18chr2HG102930/BaRT2v18chr3HG157020/BaRT2v18chr4HG202110/BaRT2v18chr4HG210760/BaRT2v18chr5HG259290/BaRT2v18chr6HG287420/BaRT2v18chr6HG312380/BaRT2v18chr7HG334180/BaRT2v18chr7HG364730	10
GO:0010319	stromule	9/1606	13/16792	3.28066e-07	2.80606e-05	2.53628e-05	BaRT2v18chr2HG070410/BaRT2v18chr4HG181100/BaRT2v18chr4HG202110/BaRT2v18chr4HG210760/BaRT2v18chr5HG272480/BaRT2v18chr6HG312380/BaRT2v18chr6HG316860/BaRT2v18chr7HG359290/BaRT2v18chr7HG369670	9
GO:0006575	cellular modified amino acid metabolic process	31/1606	124/16792	4.38106e-07	3.60316e-05	3.25674e-05	BaRT2v18chr1HG007460/BaRT2v18chr1HG020850/BaRT2v18chr1HG024610/BaRT2v18chr1HG044920/BaRT2v18chr2HG068590/BaRT2v18chr2HG085210/BaRT2v18chr2HG105080/BaRT2v18chr2HG106210/BaRT2v18chr3HG116600/BaRT2v18chr3HG130440/BaRT2v18chr3HG155070/BaRT2v18chr3HG155920/BaRT2v18chr3HG163720/BaRT2v18chr4HG181100/BaRT2v18chr4HG200500/BaRT2v18chr4HG214610/BaRT2v18chr4HG214620/BaRT2v18chr5HG223280/BaRT2v18chr5HG224360/…	31
GO:0006094	gluconeogenesis	11/1606	20/16792	4.39981e-07	3.60316e-05	3.25674e-05	BaRT2v18chr1HG003550/BaRT2v18chr1HG032950/BaRT2v18chr3HG121130/BaRT2v18chr3HG155800/BaRT2v18chr3HG157020/BaRT2v18chr4HG185600/BaRT2v18chr4HG202110/BaRT2v18chr5HG234330/BaRT2v18chr5HG259290/BaRT2v18chr7HG370190/BaRT2v18chr7HG380120	11
GO:0019319	hexose biosynthetic process	11/1606	21/16792	8.43927e-07	6.76724e-05	6.11662e-05	BaRT2v18chr1HG003550/BaRT2v18chr1HG032950/BaRT2v18chr3HG121130/BaRT2v18chr3HG155800/BaRT2v18chr3HG157020/BaRT2v18chr4HG185600/BaRT2v18chr4HG202110/BaRT2v18chr5HG234330/BaRT2v18chr5HG259290/BaRT2v18chr7HG370190/BaRT2v18chr7HG380120	11
GO:1990204	oxidoreductase complex	20/1606	63/16792	8.73735e-07	6.86328e-05	6.20342e-05	BaRT2v18chr1HG025220/BaRT2v18chr2HG071670/BaRT2v18chr2HG077800/BaRT2v18chr2HG086650/BaRT2v18chr2HG090290/BaRT2v18chr2HG092460/BaRT2v18chr3HG157590/BaRT2v18chr4HG174680/BaRT2v18chr4HG197770/BaRT2v18chr4HG197790/BaRT2v18chr4HG200860/BaRT2v18chr5HG277380/BaRT2v18chr6HG297190/BaRT2v18chr6HG304150/BaRT2v18chr6HG317800/BaRT2v18chr6HG322550/BaRT2v18chr7HG351420/BaRT2v18chr7HG351950/BaRT2v18chr7HG359400/…	20
GO:0042398	cellular modified amino acid biosynthetic process	12/1606	25/16792	8.93722e-07	6.87987e-05	6.21842e-05	BaRT2v18chr1HG007460/BaRT2v18chr1HG020850/BaRT2v18chr2HG068590/BaRT2v18chr2HG105080/BaRT2v18chr3HG116600/BaRT2v18chr3HG130440/BaRT2v18chr5HG223280/BaRT2v18chr5HG232430/BaRT2v18chr5HG232440/BaRT2v18chr5HG279970/BaRT2v18chr7HG355530/BaRT2v18chr7HG374360	12
GO:0006790	sulfur compound metabolic process	52/1606	274/16792	1.14193e-06	8.61824e-05	7.78966e-05	BaRT2v18chr1HG007460/BaRT2v18chr1HG024610/BaRT2v18chr1HG027790/BaRT2v18chr1HG028920/BaRT2v18chr1HG035050/BaRT2v18chr1HG041270/BaRT2v18chr1HG044920/BaRT2v18chr2HG052220/BaRT2v18chr2HG070360/BaRT2v18chr2HG079700/BaRT2v18chr2HG085210/BaRT2v18chr2HG086390/BaRT2v18chr2HG106210/BaRT2v18chr3HG117420/BaRT2v18chr3HG122310/BaRT2v18chr3HG122350/BaRT2v18chr3HG122650/BaRT2v18chr3HG142920/BaRT2v18chr3HG145850/…	52
GO:0009654	photosystem II oxygen evolving complex	13/1606	31/16792	2.11452e-06	0.000156515	0.000141467	BaRT2v18chr2HG071670/BaRT2v18chr2HG077800/BaRT2v18chr2HG086650/BaRT2v18chr2HG090290/BaRT2v18chr2HG092460/BaRT2v18chr3HG157590/BaRT2v18chr4HG174680/BaRT2v18chr4HG200860/BaRT2v18chr5HG277380/BaRT2v18chr6HG304150/BaRT2v18chr6HG322550/BaRT2v18chr7HG351420/BaRT2v18chr7HG351950	13
GO:0098656	anion transmembrane transport	60/1606	347/16792	4.31747e-06	0.000313546	0.000283401	BaRT2v18chr1HG000050/BaRT2v18chr1HG005070/BaRT2v18chr1HG012600/BaRT2v18chr1HG016400/BaRT2v18chr1HG017960/BaRT2v18chr1HG019990/BaRT2v18chr1HG023140/BaRT2v18chr1HG023670/BaRT2v18chr1HG025800/BaRT2v18chr1HG028320/BaRT2v18chr1HG034550/BaRT2v18chr2HG053020/BaRT2v18chr2HG053030/BaRT2v18chr2HG053050/BaRT2v18chr2HG060710/BaRT2v18chr2HG070410/BaRT2v18chr2HG080300/BaRT2v18chr2HG081150/BaRT2v18chr2HG086350/…	60
GO:0050308	sugar-phosphatase activity	10/1606	20/16792	4.68496e-06	0.000333933	0.000301828	BaRT2v18chr1HG012100/BaRT2v18chr1HG012220/BaRT2v18chr3HG155800/BaRT2v18chr3HG157020/BaRT2v18chr4HG192550/BaRT2v18chr4HG202110/BaRT2v18chr5HG221180/BaRT2v18chr5HG239690/BaRT2v18chr7HG339650/BaRT2v18chr7HG380120	10
GO:0042180	cellular ketone metabolic process	15/1606	43/16792	5.47021e-06	0.000382815	0.00034601	BaRT2v18chr1HG047430/BaRT2v18chr2HG054330/BaRT2v18chr2HG076900/BaRT2v18chr2HG083920/BaRT2v18chr2HG111370/BaRT2v18chr3HG151910/BaRT2v18chr4HG177110/BaRT2v18chr5HG250890/BaRT2v18chr5HG272480/BaRT2v18chr6HG291620/BaRT2v18chr6HG299100/BaRT2v18chr6HG299140/BaRT2v18chr6HG312900/BaRT2v18chr7HG361260/BaRT2v18chr7HG383260	15
GO:0045156	electron transporter, transferring electrons within the cyclic electron transport pathway of photosynthesis activity	7/1606	10/16792	6.68818e-06	0.000459693	0.000415497	BaRT2v18chr2HG071670/BaRT2v18chr2HG086650/BaRT2v18chr2HG092460/BaRT2v18chr4HG205860/BaRT2v18chr5HG269320/BaRT2v18chr6HG304150/BaRT2v18chr7HG379060	7
GO:0046364	monosaccharide biosynthetic process	11/1606	26/16792	1.17636e-05	0.000794354	0.000717982	BaRT2v18chr1HG003550/BaRT2v18chr1HG032950/BaRT2v18chr3HG121130/BaRT2v18chr3HG155800/BaRT2v18chr3HG157020/BaRT2v18chr4HG185600/BaRT2v18chr4HG202110/BaRT2v18chr5HG234330/BaRT2v18chr5HG259290/BaRT2v18chr7HG370190/BaRT2v18chr7HG380120	11
GO:0009055	electron transfer activity	26/1606	111/16792	1.29746e-05	0.000861021	0.00077824	BaRT2v18chr1HG043650/BaRT2v18chr2HG071670/BaRT2v18chr2HG078260/BaRT2v18chr2HG085210/BaRT2v18chr2HG086650/BaRT2v18chr2HG092460/BaRT2v18chr3HG152320/BaRT2v18chr3HG155070/BaRT2v18chr4HG176810/BaRT2v18chr4HG197770/BaRT2v18chr4HG197790/BaRT2v18chr4HG205860/BaRT2v18chr4HG217870/BaRT2v18chr5HG267690/BaRT2v18chr5HG269320/BaRT2v18chr6HG304150/BaRT2v18chr6HG325310/BaRT2v18chr7HG328910/BaRT2v18chr7HG335930/…	26
GO:0006766	vitamin metabolic process	19/1606	68/16792	1.32676e-05	0.000865544	0.000782328	BaRT2v18chr1HG027790/BaRT2v18chr1HG028920/BaRT2v18chr1HG035850/BaRT2v18chr1HG040520/BaRT2v18chr2HG079710/BaRT2v18chr3HG130440/BaRT2v18chr3HG155070/BaRT2v18chr4HG176510/BaRT2v18chr4HG181100/BaRT2v18chr5HG224120/BaRT2v18chr5HG279970/BaRT2v18chr6HG289570/BaRT2v18chr6HG304050/BaRT2v18chr6HG312730/BaRT2v18chr7HG355530/BaRT2v18chr7HG356360/BaRT2v18chr7HG369670/BaRT2v18chr7HG373690/BaRT2v18chr7HG374360	19
GO:0016491	oxidoreductase activity	45/1606	245/16792	1.41096e-05	0.000905131	0.00081811	BaRT2v18chr1HG030930/BaRT2v18chr1HG036680/BaRT2v18chr1HG043650/BaRT2v18chr2HG061430/BaRT2v18chr2HG071670/BaRT2v18chr2HG078260/BaRT2v18chr2HG078850/BaRT2v18chr2HG079730/BaRT2v18chr2HG085210/BaRT2v18chr2HG086650/BaRT2v18chr2HG092460/BaRT2v18chr3HG152320/BaRT2v18chr3HG155070/BaRT2v18chr4HG176810/BaRT2v18chr4HG197770/BaRT2v18chr4HG197790/BaRT2v18chr4HG205860/BaRT2v18chr4HG217870/BaRT2v18chr5HG232290/…	45
GO:0009528	plastid inner membrane	18/1606	63/16792	1.59073e-05	0.00100372	0.000907221	BaRT2v18chr1HG014360/BaRT2v18chr1HG023670/BaRT2v18chr1HG026730/BaRT2v18chr2HG060470/BaRT2v18chr2HG060710/BaRT2v18chr2HG061610/BaRT2v18chr2HG070410/BaRT2v18chr2HG099350/BaRT2v18chr3HG160960/BaRT2v18chr5HG224120/BaRT2v18chr5HG224850/BaRT2v18chr5HG232650/BaRT2v18chr5HG248910/BaRT2v18chr5HG250920/BaRT2v18chr5HG254330/BaRT2v18chr6HG287580/BaRT2v18chr6HG299730/BaRT2v18chr7HG357270	18
GO:0030388	fructose 1,6-bisphosphate metabolic process	7/1606	11/16792	1.68659e-05	0.00104704	0.000946379	BaRT2v18chr3HG155800/BaRT2v18chr3HG157020/BaRT2v18chr4HG185600/BaRT2v18chr4HG202110/BaRT2v18chr5HG234330/BaRT2v18chr7HG370190/BaRT2v18chr7HG380120	7
GO:0098807	chloroplast thylakoid membrane protein complex	6/1606	8/16792	1.79218e-05	0.00109494	0.000989667	BaRT2v18chr2HG059620/BaRT2v18chr3HG163280/BaRT2v18chr4HG174680/BaRT2v18chr4HG183170/BaRT2v18chr5HG253090/BaRT2v18chr5HG254330	6
GO:0015980	energy derivation by oxidation of organic compounds	20/1606	76/16792	2.09961e-05	0.00126272	0.00114132	BaRT2v18chr2HG060700/BaRT2v18chr2HG068650/BaRT2v18chr2HG078260/BaRT2v18chr3HG147410/BaRT2v18chr4HG197770/BaRT2v18chr4HG197790/BaRT2v18chr5HG261840/BaRT2v18chr5HG266320/BaRT2v18chr5HG274410/BaRT2v18chr6HG286270/BaRT2v18chr6HG303020/BaRT2v18chr6HG307180/BaRT2v18chr7HG332790/BaRT2v18chr7HG332830/BaRT2v18chr7HG335930/BaRT2v18chr7HG352490/BaRT2v18chr7HG358590/BaRT2v18chr7HG359400/BaRT2v18chr7HG362520/…	20
GO:0044272	sulfur compound biosynthetic process	23/1606	95/16792	2.28577e-05	0.00135353	0.0012234	BaRT2v18chr1HG007460/BaRT2v18chr1HG027790/BaRT2v18chr1HG028920/BaRT2v18chr1HG035050/BaRT2v18chr1HG041270/BaRT2v18chr2HG079700/BaRT2v18chr2HG086390/BaRT2v18chr3HG122310/BaRT2v18chr3HG122350/BaRT2v18chr3HG122650/BaRT2v18chr3HG150850/BaRT2v18chr4HG176510/BaRT2v18chr4HG183780/BaRT2v18chr4HG192260/BaRT2v18chr4HG202420/BaRT2v18chr5HG232430/BaRT2v18chr5HG232440/BaRT2v18chr5HG246510/BaRT2v18chr7HG336760/…	23
GO:0043467	regulation of generation of precursor metabolites and energy	8/1606	15/16792	2.39311e-05	0.00138463	0.00125151	BaRT2v18chr1HG032950/BaRT2v18chr1HG034120/BaRT2v18chr1HG034200/BaRT2v18chr3HG151350/BaRT2v18chr4HG179140/BaRT2v18chr5HG253090/BaRT2v18chr7HG361780/BaRT2v18chr7HG363550	8
GO:0009706	chloroplast inner membrane	17/1606	59/16792	2.41025e-05	0.00138463	0.00125151	BaRT2v18chr1HG014360/BaRT2v18chr1HG023670/BaRT2v18chr1HG026730/BaRT2v18chr2HG060470/BaRT2v18chr2HG060710/BaRT2v18chr2HG061610/BaRT2v18chr2HG099350/BaRT2v18chr3HG160960/BaRT2v18chr5HG224120/BaRT2v18chr5HG224850/BaRT2v18chr5HG232650/BaRT2v18chr5HG248910/BaRT2v18chr5HG250920/BaRT2v18chr5HG254330/BaRT2v18chr6HG287580/BaRT2v18chr6HG299730/BaRT2v18chr7HG357270	17
GO:0006760	folic acid-containing compound metabolic process	10/1606	24/16792	3.47582e-05	0.00196742	0.00177826	BaRT2v18chr1HG020850/BaRT2v18chr2HG068590/BaRT2v18chr2HG105080/BaRT2v18chr3HG155070/BaRT2v18chr4HG181100/BaRT2v18chr5HG223280/BaRT2v18chr5HG250300/BaRT2v18chr7HG337620/BaRT2v18chr7HG355530/BaRT2v18chr7HG374360	10
GO:0010196	nonphotochemical quenching	7/1606	12/16792	3.71233e-05	0.00204125	0.001845	BaRT2v18chr2HG086460/BaRT2v18chr2HG089320/BaRT2v18chr3HG139030/BaRT2v18chr3HG155450/BaRT2v18chr4HG183170/BaRT2v18chr4HG197900/BaRT2v18chr5HG229540	7
GO:1990066	energy quenching	7/1606	12/16792	3.71233e-05	0.00204125	0.001845	BaRT2v18chr2HG086460/BaRT2v18chr2HG089320/BaRT2v18chr3HG139030/BaRT2v18chr3HG155450/BaRT2v18chr4HG183170/BaRT2v18chr4HG197900/BaRT2v18chr5HG229540	7
GO:0030091	protein repair	8/1606	16/16792	4.38443e-05	0.00231136	0.00208914	BaRT2v18chr1HG029450/BaRT2v18chr1HG046260/BaRT2v18chr2HG077000/BaRT2v18chr2HG086720/BaRT2v18chr3HG136270/BaRT2v18chr4HG203550/BaRT2v18chr5HG223830/BaRT2v18chr7HG373520	8
GO:0046653	tetrahydrofolate metabolic process	8/1606	16/16792	4.38443e-05	0.00231136	0.00208914	BaRT2v18chr2HG068590/BaRT2v18chr2HG105080/BaRT2v18chr3HG155070/BaRT2v18chr4HG181100/BaRT2v18chr5HG223280/BaRT2v18chr5HG250300/BaRT2v18chr7HG355530/BaRT2v18chr7HG374360	8
GO:0042132	fructose 1,6-bisphosphate 1-phosphatase activity	5/1606	6/16792	4.39495e-05	0.00231136	0.00208914	BaRT2v18chr3HG155800/BaRT2v18chr3HG157020/BaRT2v18chr4HG202110/BaRT2v18chr7HG339650/BaRT2v18chr7HG380120	5
GO:0006163	purine nucleotide metabolic process	39/1606	211/16792	4.44377e-05	0.00231136	0.00208914	BaRT2v18chr1HG003550/BaRT2v18chr1HG011850/BaRT2v18chr1HG014950/BaRT2v18chr1HG023070/BaRT2v18chr1HG032950/BaRT2v18chr1HG038000/BaRT2v18chr1HG041230/BaRT2v18chr1HG049190/BaRT2v18chr2HG073180/BaRT2v18chr2HG082760/BaRT2v18chr2HG102870/BaRT2v18chr2HG103010/BaRT2v18chr2HG110290/BaRT2v18chr3HG121130/BaRT2v18chr3HG128490/BaRT2v18chr3HG145850/BaRT2v18chr4HG176890/BaRT2v18chr4HG177650/BaRT2v18chr4HG181550/…	39
GO:0006767	water-soluble vitamin metabolic process	16/1606	56/16792	4.6594e-05	0.00239121	0.00216131	BaRT2v18chr1HG027790/BaRT2v18chr1HG028920/BaRT2v18chr1HG035850/BaRT2v18chr2HG079710/BaRT2v18chr3HG130440/BaRT2v18chr3HG155070/BaRT2v18chr4HG176510/BaRT2v18chr4HG181100/BaRT2v18chr5HG279970/BaRT2v18chr6HG289570/BaRT2v18chr6HG304050/BaRT2v18chr7HG355530/BaRT2v18chr7HG356360/BaRT2v18chr7HG369670/BaRT2v18chr7HG373690/BaRT2v18chr7HG374360	16
GO:0000287	magnesium ion binding	27/1606	127/16792	5.63186e-05	0.00285224	0.00257802	BaRT2v18chr1HG023400/BaRT2v18chr2HG098100/BaRT2v18chr2HG102930/BaRT2v18chr2HG110290/BaRT2v18chr3HG122310/BaRT2v18chr3HG122350/BaRT2v18chr3HG130440/BaRT2v18chr3HG138140/BaRT2v18chr3HG156560/BaRT2v18chr3HG157690/BaRT2v18chr3HG162470/BaRT2v18chr4HG177650/BaRT2v18chr4HG179790/BaRT2v18chr4HG183860/BaRT2v18chr4HG214700/BaRT2v18chr5HG221180/BaRT2v18chr5HG232430/BaRT2v18chr5HG237100/BaRT2v18chr6HG287690/…	27
GO:0016791	phosphatase activity	60/1606	378/16792	6.07887e-05	0.00302611	0.00273517	BaRT2v18chr1HG012100/BaRT2v18chr1HG012220/BaRT2v18chr1HG014950/BaRT2v18chr1HG023400/BaRT2v18chr1HG024850/BaRT2v18chr1HG029450/BaRT2v18chr1HG036660/BaRT2v18chr1HG040960/BaRT2v18chr1HG042390/BaRT2v18chr1HG048190/BaRT2v18chr1HG048660/BaRT2v18chr1HG049400/BaRT2v18chr2HG062200/BaRT2v18chr2HG070360/BaRT2v18chr2HG072270/BaRT2v18chr2HG082680/BaRT2v18chr2HG082800/BaRT2v18chr2HG089480/BaRT2v18chr2HG105840/…	60
GO:0046034	ATP metabolic process	25/1606	114/16792	6.13241e-05	0.00302611	0.00273517	BaRT2v18chr1HG003550/BaRT2v18chr1HG014950/BaRT2v18chr1HG032950/BaRT2v18chr1HG038000/BaRT2v18chr1HG041230/BaRT2v18chr2HG073180/BaRT2v18chr2HG082760/BaRT2v18chr2HG102870/BaRT2v18chr2HG103010/BaRT2v18chr2HG110290/BaRT2v18chr3HG121130/BaRT2v18chr3HG147410/BaRT2v18chr4HG183860/BaRT2v18chr4HG185600/BaRT2v18chr5HG234330/BaRT2v18chr5HG237100/BaRT2v18chr5HG252970/BaRT2v18chr5HG259290/BaRT2v18chr6HG300660/…	25
GO:0016311	dephosphorylation	61/1606	387/16792	6.51131e-05	0.00317241	0.00286741	BaRT2v18chr1HG012100/BaRT2v18chr1HG012220/BaRT2v18chr1HG014950/BaRT2v18chr1HG023400/BaRT2v18chr1HG024850/BaRT2v18chr1HG029450/BaRT2v18chr1HG036660/BaRT2v18chr1HG040960/BaRT2v18chr1HG042390/BaRT2v18chr1HG048190/BaRT2v18chr1HG048660/BaRT2v18chr1HG049400/BaRT2v18chr2HG062200/BaRT2v18chr2HG070360/BaRT2v18chr2HG072270/BaRT2v18chr2HG082680/BaRT2v18chr2HG082800/BaRT2v18chr2HG089480/BaRT2v18chr2HG105840/…	61
GO:0009150	purine ribonucleotide metabolic process	36/1606	193/16792	7.0613e-05	0.00339737	0.00307074	BaRT2v18chr1HG003550/BaRT2v18chr1HG011850/BaRT2v18chr1HG014950/BaRT2v18chr1HG023070/BaRT2v18chr1HG032950/BaRT2v18chr1HG038000/BaRT2v18chr1HG041230/BaRT2v18chr1HG049190/BaRT2v18chr2HG073180/BaRT2v18chr2HG082760/BaRT2v18chr2HG102870/BaRT2v18chr2HG103010/BaRT2v18chr2HG110290/BaRT2v18chr3HG121130/BaRT2v18chr3HG128490/BaRT2v18chr3HG145850/BaRT2v18chr4HG176890/BaRT2v18chr4HG177650/BaRT2v18chr4HG181550/…	36
GO:0019904	protein domain specific binding	11/1606	31/16792	8.21836e-05	0.003867	0.00349521	BaRT2v18chr1HG014360/BaRT2v18chr2HG086460/BaRT2v18chr3HG155450/BaRT2v18chr4HG183170/BaRT2v18chr5HG268300/BaRT2v18chr5HG272760/BaRT2v18chr5HG275410/BaRT2v18chr6HG293750/BaRT2v18chr6HG312380/BaRT2v18chr7HG349300/BaRT2v18chr7HG369670	11
GO:0003933	GTP cyclohydrolase activity	4/1606	4/16792	8.33881e-05	0.003867	0.00349521	BaRT2v18chr1HG035850/BaRT2v18chr2HG105080/BaRT2v18chr6HG304050/BaRT2v18chr7HG373690	4
GO:0009538	photosystem I reaction center	4/1606	4/16792	8.33881e-05	0.003867	0.00349521	BaRT2v18chr1HG044630/BaRT2v18chr5HG268300/BaRT2v18chr5HG272760/BaRT2v18chr5HG275410	4
GO:0008509	anion transmembrane transporter activity	52/1606	319/16792	9.21437e-05	0.00421777	0.00381226	BaRT2v18chr1HG005070/BaRT2v18chr1HG012600/BaRT2v18chr1HG016400/BaRT2v18chr1HG023140/BaRT2v18chr1HG023670/BaRT2v18chr1HG025350/BaRT2v18chr1HG025800/BaRT2v18chr1HG028320/BaRT2v18chr1HG034550/BaRT2v18chr2HG080300/BaRT2v18chr2HG081150/BaRT2v18chr2HG081680/BaRT2v18chr2HG086330/BaRT2v18chr2HG086350/BaRT2v18chr2HG089630/BaRT2v18chr2HG092880/BaRT2v18chr2HG099350/BaRT2v18chr2HG106690/BaRT2v18chr2HG107850/…	52
GO:0009110	vitamin biosynthetic process	16/1606	59/16792	9.31437e-05	0.00421777	0.00381226	BaRT2v18chr1HG028920/BaRT2v18chr1HG035850/BaRT2v18chr1HG040520/BaRT2v18chr2HG079710/BaRT2v18chr3HG130440/BaRT2v18chr4HG176510/BaRT2v18chr5HG224120/BaRT2v18chr5HG279970/BaRT2v18chr6HG289570/BaRT2v18chr6HG304050/BaRT2v18chr6HG312730/BaRT2v18chr7HG355530/BaRT2v18chr7HG356360/BaRT2v18chr7HG369670/BaRT2v18chr7HG373690/BaRT2v18chr7HG374360	16
GO:0046394	carboxylic acid biosynthetic process	52/1606	320/16792	0.00010003	0.00447691	0.00404649	BaRT2v18chr1HG014950/BaRT2v18chr1HG027280/BaRT2v18chr1HG035850/BaRT2v18chr1HG041270/BaRT2v18chr2HG058000/BaRT2v18chr2HG065390/BaRT2v18chr2HG068100/BaRT2v18chr2HG072230/BaRT2v18chr2HG086390/BaRT2v18chr2HG093280/BaRT2v18chr2HG099960/BaRT2v18chr2HG105870/BaRT2v18chr2HG111370/BaRT2v18chr3HG116910/BaRT2v18chr3HG116970/BaRT2v18chr3HG122310/BaRT2v18chr3HG122350/BaRT2v18chr3HG122650/BaRT2v18chr3HG123080/…	52
GO:0016053	organic acid biosynthetic process	54/1606	337/16792	0.000108225	0.00478801	0.00432768	BaRT2v18chr1HG014950/BaRT2v18chr1HG027280/BaRT2v18chr1HG035850/BaRT2v18chr1HG041270/BaRT2v18chr2HG058000/BaRT2v18chr2HG065390/BaRT2v18chr2HG068100/BaRT2v18chr2HG072230/BaRT2v18chr2HG086390/BaRT2v18chr2HG093280/BaRT2v18chr2HG099960/BaRT2v18chr2HG105870/BaRT2v18chr2HG111370/BaRT2v18chr3HG116910/BaRT2v18chr3HG116970/BaRT2v18chr3HG122310/BaRT2v18chr3HG122350/BaRT2v18chr3HG122650/BaRT2v18chr3HG123080/…	54
GO:0042548	regulation of photosynthesis, light reaction	6/1606	10/16792	0.00011344	0.004921	0.00444788	BaRT2v18chr1HG034120/BaRT2v18chr1HG034200/BaRT2v18chr3HG151350/BaRT2v18chr5HG253090/BaRT2v18chr7HG361780/BaRT2v18chr7HG363550	6
GO:0005982	starch metabolic process	15/1606	54/16792	0.000113788	0.004921	0.00444788	BaRT2v18chr1HG016470/BaRT2v18chr1HG023070/BaRT2v18chr1HG048660/BaRT2v18chr2HG102380/BaRT2v18chr3HG146630/BaRT2v18chr3HG157020/BaRT2v18chr5HG239690/BaRT2v18chr5HG274410/BaRT2v18chr6HG299290/BaRT2v18chr7HG331670/BaRT2v18chr7HG338490/BaRT2v18chr7HG339730/BaRT2v18chr7HG345280/BaRT2v18chr7HG350030/BaRT2v18chr7HG358590	15
GO:0016853	isomerase activity	58/1606	372/16792	0.000131859	0.00563918	0.00509701	BaRT2v18chr1HG000520/BaRT2v18chr1HG003550/BaRT2v18chr1HG007420/BaRT2v18chr1HG007670/BaRT2v18chr1HG012220/BaRT2v18chr2HG053020/BaRT2v18chr2HG053030/BaRT2v18chr2HG053050/BaRT2v18chr2HG053890/BaRT2v18chr2HG069970/BaRT2v18chr2HG071530/BaRT2v18chr2HG083140/BaRT2v18chr2HG086560/BaRT2v18chr2HG112210/BaRT2v18chr2HG113190/BaRT2v18chr3HG115520/BaRT2v18chr3HG121130/BaRT2v18chr3HG122310/BaRT2v18chr3HG151070/…	58
GO:0016831	carboxy-lyase activity	20/1606	86/16792	0.000139117	0.00588419	0.00531847	BaRT2v18chr1HG016260/BaRT2v18chr2HG054570/BaRT2v18chr2HG054630/BaRT2v18chr2HG054670/BaRT2v18chr2HG054690/BaRT2v18chr2HG054700/BaRT2v18chr2HG083870/BaRT2v18chr2HG102930/BaRT2v18chr3HG128490/BaRT2v18chr3HG162890/BaRT2v18chr4HG189130/BaRT2v18chr4HG189150/BaRT2v18chr5HG237110/BaRT2v18chr5HG241840/BaRT2v18chr5HG241870/BaRT2v18chr5HG242420/BaRT2v18chr5HG246510/BaRT2v18chr5HG253870/BaRT2v18chr6HG303140/…	20
GO:0009644	response to high light intensity	9/1606	23/16792	0.000154325	0.00638707	0.005773	BaRT2v18chr2HG077000/BaRT2v18chr3HG155450/BaRT2v18chr4HG206230/BaRT2v18chr6HG303510/BaRT2v18chr6HG318770/BaRT2v18chr6HG327190/BaRT2v18chr7HG349300/BaRT2v18chr7HG357550/BaRT2v18chr7HG361780	9
GO:0016868	intramolecular transferase activity, phosphotransferases	9/1606	23/16792	0.000154325	0.00638707	0.005773	BaRT2v18chr1HG012220/BaRT2v18chr2HG053020/BaRT2v18chr2HG053030/BaRT2v18chr2HG053050/BaRT2v18chr2HG112210/BaRT2v18chr4HG192550/BaRT2v18chr4HG205740/BaRT2v18chr5HG232540/BaRT2v18chr7HG366080	9
GO:0019203	carbohydrate phosphatase activity	11/1606	33/16792	0.000156972	0.00642749	0.00580954	BaRT2v18chr1HG012100/BaRT2v18chr1HG012220/BaRT2v18chr1HG048660/BaRT2v18chr3HG155800/BaRT2v18chr3HG157020/BaRT2v18chr4HG192550/BaRT2v18chr4HG202110/BaRT2v18chr5HG221180/BaRT2v18chr5HG239690/BaRT2v18chr7HG339650/BaRT2v18chr7HG380120	11
GO:0005743	mitochondrial inner membrane	34/1606	186/16792	0.000166256	0.00673599	0.00608838	BaRT2v18chr1HG014950/BaRT2v18chr1HG025220/BaRT2v18chr1HG025610/BaRT2v18chr1HG034550/BaRT2v18chr1HG041230/BaRT2v18chr2HG076900/BaRT2v18chr2HG082760/BaRT2v18chr2HG089630/BaRT2v18chr2HG092880/BaRT2v18chr2HG108290/BaRT2v18chr2HG108610/BaRT2v18chr3HG117540/BaRT2v18chr3HG129430/BaRT2v18chr3HG139160/BaRT2v18chr3HG167030/BaRT2v18chr3HG170530/BaRT2v18chr4HG179140/BaRT2v18chr4HG183730/BaRT2v18chr4HG196680/…	34
GO:0006006	glucose metabolic process	12/1606	39/16792	0.000188875	0.00757269	0.00684463	BaRT2v18chr1HG003550/BaRT2v18chr1HG032950/BaRT2v18chr2HG086560/BaRT2v18chr3HG121130/BaRT2v18chr3HG155800/BaRT2v18chr3HG157020/BaRT2v18chr4HG185600/BaRT2v18chr4HG202110/BaRT2v18chr5HG234330/BaRT2v18chr5HG259290/BaRT2v18chr7HG370190/BaRT2v18chr7HG380120	12
GO:1901615	organic hydroxy compound metabolic process	33/1606	180/16792	0.0001945	0.00771782	0.00697581	BaRT2v18chr1HG023400/BaRT2v18chr1HG040520/BaRT2v18chr2HG054330/BaRT2v18chr2HG070360/BaRT2v18chr2HG079710/BaRT2v18chr2HG083870/BaRT2v18chr2HG098100/BaRT2v18chr2HG105080/BaRT2v18chr2HG111370/BaRT2v18chr3HG120690/BaRT2v18chr3HG121130/BaRT2v18chr3HG151910/BaRT2v18chr3HG156560/BaRT2v18chr3HG157690/BaRT2v18chr3HG165310/BaRT2v18chr4HG179790/BaRT2v18chr5HG224120/BaRT2v18chr5HG237110/BaRT2v18chr5HG255150/…	33
GO:0019693	ribose phosphate metabolic process	39/1606	226/16792	0.000203607	0.00799676	0.00722793	BaRT2v18chr1HG003550/BaRT2v18chr1HG011850/BaRT2v18chr1HG014950/BaRT2v18chr1HG023070/BaRT2v18chr1HG032950/BaRT2v18chr1HG038000/BaRT2v18chr1HG041230/BaRT2v18chr1HG049190/BaRT2v18chr2HG073180/BaRT2v18chr2HG082760/BaRT2v18chr2HG102870/BaRT2v18chr2HG103010/BaRT2v18chr2HG110290/BaRT2v18chr3HG121130/BaRT2v18chr3HG128490/BaRT2v18chr3HG145850/BaRT2v18chr4HG176890/BaRT2v18chr4HG177650/BaRT2v18chr4HG181550/…	39
GO:0055086	nucleobase-containing small molecule metabolic process	59/1606	387/16792	0.000214731	0.00829282	0.00749552	BaRT2v18chr1HG003550/BaRT2v18chr1HG011850/BaRT2v18chr1HG014950/BaRT2v18chr1HG023070/BaRT2v18chr1HG027280/BaRT2v18chr1HG032950/BaRT2v18chr1HG035050/BaRT2v18chr1HG038000/BaRT2v18chr1HG041230/BaRT2v18chr1HG044770/BaRT2v18chr1HG049190/BaRT2v18chr2HG073180/BaRT2v18chr2HG082760/BaRT2v18chr2HG084210/BaRT2v18chr2HG102870/BaRT2v18chr2HG103010/BaRT2v18chr2HG110290/BaRT2v18chr2HG112210/BaRT2v18chr3HG121130/…	59
GO:0004222	metalloendopeptidase activity	16/1606	63/16792	0.000215454	0.00829282	0.00749552	BaRT2v18chr2HG087410/BaRT2v18chr2HG108290/BaRT2v18chr3HG122350/BaRT2v18chr3HG140550/BaRT2v18chr3HG159300/BaRT2v18chr4HG206750/BaRT2v18chr5HG249780/BaRT2v18chr6HG291900/BaRT2v18chr6HG298120/BaRT2v18chr6HG305270/BaRT2v18chr6HG327970/BaRT2v18chr7HG341800/BaRT2v18chr7HG356400/BaRT2v18chr7HG369480/BaRT2v18chr7HG379120/BaRT2v18chr7HG387640	16
GO:0042558	pteridine-containing compound metabolic process	10/1606	29/16792	0.000227271	0.00866106	0.00782836	BaRT2v18chr1HG020850/BaRT2v18chr2HG068590/BaRT2v18chr2HG105080/BaRT2v18chr3HG155070/BaRT2v18chr4HG181100/BaRT2v18chr5HG223280/BaRT2v18chr5HG250300/BaRT2v18chr7HG337620/BaRT2v18chr7HG355530/BaRT2v18chr7HG374360	10
GO:0008652	cellular amino acid biosynthetic process	31/1606	167/16792	0.000238312	0.00886148	0.00800951	BaRT2v18chr1HG014950/BaRT2v18chr1HG041270/BaRT2v18chr2HG058000/BaRT2v18chr2HG068100/BaRT2v18chr2HG093280/BaRT2v18chr2HG099960/BaRT2v18chr2HG105870/BaRT2v18chr3HG116910/BaRT2v18chr3HG116970/BaRT2v18chr3HG122310/BaRT2v18chr3HG122350/BaRT2v18chr3HG122650/BaRT2v18chr3HG145060/BaRT2v18chr3HG155070/BaRT2v18chr4HG181100/BaRT2v18chr4HG183780/BaRT2v18chr4HG192260/BaRT2v18chr4HG205920/BaRT2v18chr4HG214700/…	31
GO:0009259	ribonucleotide metabolic process	38/1606	220/16792	0.000239357	0.00886148	0.00800951	BaRT2v18chr1HG003550/BaRT2v18chr1HG011850/BaRT2v18chr1HG014950/BaRT2v18chr1HG023070/BaRT2v18chr1HG032950/BaRT2v18chr1HG038000/BaRT2v18chr1HG041230/BaRT2v18chr1HG049190/BaRT2v18chr2HG073180/BaRT2v18chr2HG082760/BaRT2v18chr2HG102870/BaRT2v18chr2HG103010/BaRT2v18chr2HG110290/BaRT2v18chr3HG121130/BaRT2v18chr3HG128490/BaRT2v18chr3HG145850/BaRT2v18chr4HG176890/BaRT2v18chr4HG177650/BaRT2v18chr4HG181550/…	38
GO:0009657	plastid organization	43/1606	259/16792	0.000239437	0.00886148	0.00800951	BaRT2v18chr1HG023670/BaRT2v18chr1HG027320/BaRT2v18chr1HG030310/BaRT2v18chr1HG032940/BaRT2v18chr1HG037790/BaRT2v18chr1HG046910/BaRT2v18chr1HG048140/BaRT2v18chr2HG060470/BaRT2v18chr2HG070410/BaRT2v18chr2HG071310/BaRT2v18chr2HG093800/BaRT2v18chr2HG097590/BaRT2v18chr2HG105950/BaRT2v18chr3HG117420/BaRT2v18chr3HG135600/BaRT2v18chr3HG139030/BaRT2v18chr3HG143660/BaRT2v18chr3HG144930/BaRT2v18chr3HG152580/…	43
GO:0045333	cellular respiration	14/1606	52/16792	0.000273635	0.0100307	0.0090663	BaRT2v18chr2HG068650/BaRT2v18chr2HG078260/BaRT2v18chr3HG147410/BaRT2v18chr4HG197770/BaRT2v18chr4HG197790/BaRT2v18chr6HG303020/BaRT2v18chr6HG307180/BaRT2v18chr7HG332790/BaRT2v18chr7HG332830/BaRT2v18chr7HG335930/BaRT2v18chr7HG352490/BaRT2v18chr7HG359400/BaRT2v18chr7HG362520/BaRT2v18chr7HG364730	14
GO:0048046	apoplast	29/1606	155/16792	0.00032491	0.0117979	0.0106636	BaRT2v18chr1HG019930/BaRT2v18chr2HG093800/BaRT2v18chr2HG096120/BaRT2v18chr2HG105870/BaRT2v18chr3HG121130/BaRT2v18chr3HG128300/BaRT2v18chr3HG155000/BaRT2v18chr3HG157020/BaRT2v18chr4HG177650/BaRT2v18chr4HG181100/BaRT2v18chr4HG202110/BaRT2v18chr4HG205920/BaRT2v18chr4HG210760/BaRT2v18chr4HG220450/BaRT2v18chr4HG220480/BaRT2v18chr5HG244260/BaRT2v18chr5HG250300/BaRT2v18chr5HG259290/BaRT2v18chr6HG283220/…	29
GO:0042364	water-soluble vitamin biosynthetic process	13/1606	47/16792	0.000336254	0.0120957	0.0109328	BaRT2v18chr1HG028920/BaRT2v18chr1HG035850/BaRT2v18chr2HG079710/BaRT2v18chr3HG130440/BaRT2v18chr4HG176510/BaRT2v18chr5HG279970/BaRT2v18chr6HG289570/BaRT2v18chr6HG304050/BaRT2v18chr7HG355530/BaRT2v18chr7HG356360/BaRT2v18chr7HG369670/BaRT2v18chr7HG373690/BaRT2v18chr7HG374360	13
GO:0072521	purine-containing compound metabolic process	39/1606	232/16792	0.000352895	0.0125768	0.0113676	BaRT2v18chr1HG003550/BaRT2v18chr1HG011850/BaRT2v18chr1HG014950/BaRT2v18chr1HG023070/BaRT2v18chr1HG032950/BaRT2v18chr1HG038000/BaRT2v18chr1HG041230/BaRT2v18chr1HG049190/BaRT2v18chr2HG073180/BaRT2v18chr2HG082760/BaRT2v18chr2HG102870/BaRT2v18chr2HG103010/BaRT2v18chr2HG110290/BaRT2v18chr3HG121130/BaRT2v18chr3HG128490/BaRT2v18chr3HG145850/BaRT2v18chr4HG176890/BaRT2v18chr4HG177650/BaRT2v18chr4HG181550/…	39
GO:0019318	hexose metabolic process	23/1606	113/16792	0.000379265	0.0133926	0.012105	BaRT2v18chr1HG003550/BaRT2v18chr1HG012100/BaRT2v18chr1HG032950/BaRT2v18chr1HG038000/BaRT2v18chr2HG057130/BaRT2v18chr2HG086560/BaRT2v18chr2HG096120/BaRT2v18chr2HG112210/BaRT2v18chr3HG121130/BaRT2v18chr3HG155800/BaRT2v18chr3HG157020/BaRT2v18chr3HG157690/BaRT2v18chr4HG185600/BaRT2v18chr4HG196900/BaRT2v18chr4HG202110/BaRT2v18chr4HG205740/BaRT2v18chr4HG210850/BaRT2v18chr5HG234330/BaRT2v18chr5HG257980/…	23
GO:0032787	monocarboxylic acid metabolic process	47/1606	297/16792	0.000391643	0.0137039	0.0123864	BaRT2v18chr1HG000520/BaRT2v18chr1HG003550/BaRT2v18chr1HG027280/BaRT2v18chr1HG032950/BaRT2v18chr1HG035850/BaRT2v18chr1HG038000/BaRT2v18chr1HG038500/BaRT2v18chr2HG054330/BaRT2v18chr2HG065390/BaRT2v18chr2HG072230/BaRT2v18chr2HG086390/BaRT2v18chr2HG110290/BaRT2v18chr2HG111370/BaRT2v18chr3HG121130/BaRT2v18chr3HG123080/BaRT2v18chr3HG130440/BaRT2v18chr3HG145850/BaRT2v18chr3HG150850/BaRT2v18chr3HG151910/…	47
GO:0009642	response to light intensity	15/1606	60/16792	0.000404178	0.0140151	0.0126677	BaRT2v18chr2HG077000/BaRT2v18chr3HG135600/BaRT2v18chr3HG139160/BaRT2v18chr3HG155450/BaRT2v18chr4HG177410/BaRT2v18chr4HG206230/BaRT2v18chr5HG223750/BaRT2v18chr6HG291900/BaRT2v18chr6HG297730/BaRT2v18chr6HG303510/BaRT2v18chr6HG318770/BaRT2v18chr6HG327190/BaRT2v18chr7HG349300/BaRT2v18chr7HG357550/BaRT2v18chr7HG361780	15
GO:0006000	fructose metabolic process	6/1606	12/16792	0.000421533	0.0144864	0.0130937	BaRT2v18chr1HG012100/BaRT2v18chr3HG155800/BaRT2v18chr3HG157020/BaRT2v18chr4HG202110/BaRT2v18chr7HG345280/BaRT2v18chr7HG380120	6
GO:0046164	alcohol catabolic process	8/1606	21/16792	0.000447957	0.0151244	0.0136703	BaRT2v18chr2HG070360/BaRT2v18chr3HG121130/BaRT2v18chr5HG255150/BaRT2v18chr5HG259290/BaRT2v18chr6HG297190/BaRT2v18chr6HG297200/BaRT2v18chr6HG308030/BaRT2v18chr6HG324210	8
GO:0046174	polyol catabolic process	8/1606	21/16792	0.000447957	0.0151244	0.0136703	BaRT2v18chr2HG070360/BaRT2v18chr3HG121130/BaRT2v18chr5HG255150/BaRT2v18chr5HG259290/BaRT2v18chr6HG297190/BaRT2v18chr6HG297200/BaRT2v18chr6HG308030/BaRT2v18chr6HG324210	8
GO:0005996	monosaccharide metabolic process	26/1606	136/16792	0.000458491	0.0153455	0.0138701	BaRT2v18chr1HG003550/BaRT2v18chr1HG012100/BaRT2v18chr1HG032950/BaRT2v18chr1HG038000/BaRT2v18chr2HG057130/BaRT2v18chr2HG062850/BaRT2v18chr2HG086560/BaRT2v18chr2HG090670/BaRT2v18chr2HG096120/BaRT2v18chr2HG112210/BaRT2v18chr3HG121130/BaRT2v18chr3HG155800/BaRT2v18chr3HG157020/BaRT2v18chr3HG157690/BaRT2v18chr4HG185600/BaRT2v18chr4HG196900/BaRT2v18chr4HG202110/BaRT2v18chr4HG205740/BaRT2v18chr4HG210760/…	26
GO:0009117	nucleotide metabolic process	47/1606	300/16792	0.000492123	0.0163291	0.0147592	BaRT2v18chr1HG003550/BaRT2v18chr1HG011850/BaRT2v18chr1HG014950/BaRT2v18chr1HG023070/BaRT2v18chr1HG027280/BaRT2v18chr1HG032950/BaRT2v18chr1HG038000/BaRT2v18chr1HG041230/BaRT2v18chr1HG049190/BaRT2v18chr2HG073180/BaRT2v18chr2HG082760/BaRT2v18chr2HG084210/BaRT2v18chr2HG102870/BaRT2v18chr2HG103010/BaRT2v18chr2HG110290/BaRT2v18chr3HG121130/BaRT2v18chr3HG128490/BaRT2v18chr3HG133260/BaRT2v18chr3HG145850/…	47
GO:0019252	starch biosynthetic process	11/1606	38/16792	0.000623846	0.0205229	0.0185498	BaRT2v18chr1HG016470/BaRT2v18chr1HG023070/BaRT2v18chr2HG102380/BaRT2v18chr3HG157020/BaRT2v18chr5HG274410/BaRT2v18chr6HG299290/BaRT2v18chr7HG338490/BaRT2v18chr7HG339730/BaRT2v18chr7HG345280/BaRT2v18chr7HG350030/BaRT2v18chr7HG358590	11
GO:0031966	mitochondrial membrane	40/1606	248/16792	0.000701024	0.0228664	0.020668	BaRT2v18chr1HG014950/BaRT2v18chr1HG023140/BaRT2v18chr1HG025220/BaRT2v18chr1HG025610/BaRT2v18chr1HG034550/BaRT2v18chr1HG041230/BaRT2v18chr2HG076900/BaRT2v18chr2HG082760/BaRT2v18chr2HG089630/BaRT2v18chr2HG092880/BaRT2v18chr2HG108290/BaRT2v18chr2HG108610/BaRT2v18chr3HG117540/BaRT2v18chr3HG129430/BaRT2v18chr3HG139160/BaRT2v18chr3HG140550/BaRT2v18chr3HG167030/BaRT2v18chr3HG170530/BaRT2v18chr4HG179140/…	40
GO:0016879	ligase activity, forming carbon-nitrogen bonds	18/1606	83/16792	0.000724179	0.0234232	0.0211713	BaRT2v18chr1HG007460/BaRT2v18chr1HG020850/BaRT2v18chr2HG067640/BaRT2v18chr2HG068590/BaRT2v18chr2HG084210/BaRT2v18chr2HG105870/BaRT2v18chr4HG176890/BaRT2v18chr4HG177650/BaRT2v18chr4HG182340/BaRT2v18chr4HG205920/BaRT2v18chr5HG223280/BaRT2v18chr5HG232430/BaRT2v18chr5HG232440/BaRT2v18chr5HG235510/BaRT2v18chr5HG240620/BaRT2v18chr5HG250300/BaRT2v18chr5HG279970/BaRT2v18chr7HG332130	18
GO:0009707	chloroplast outer membrane	14/1606	57/16792	0.000755786	0.0242418	0.0219112	BaRT2v18chr1HG030310/BaRT2v18chr1HG038000/BaRT2v18chr1HG046910/BaRT2v18chr2HG070410/BaRT2v18chr3HG167620/BaRT2v18chr3HG167680/BaRT2v18chr4HG202000/BaRT2v18chr5HG233910/BaRT2v18chr5HG241680/BaRT2v18chr5HG256810/BaRT2v18chr5HG279950/BaRT2v18chr6HG306080/BaRT2v18chr6HG328320/BaRT2v18chr7HG384070	14
GO:0009527	plastid outer membrane	15/1606	64/16792	0.000841832	0.0267786	0.024204	BaRT2v18chr1HG030310/BaRT2v18chr1HG038000/BaRT2v18chr1HG046910/BaRT2v18chr2HG070410/BaRT2v18chr3HG167620/BaRT2v18chr3HG167680/BaRT2v18chr4HG202000/BaRT2v18chr5HG233910/BaRT2v18chr5HG240160/BaRT2v18chr5HG241680/BaRT2v18chr5HG256810/BaRT2v18chr5HG279950/BaRT2v18chr6HG306080/BaRT2v18chr6HG328320/BaRT2v18chr7HG384070	15
GO:0003935	GTP cyclohydrolase II activity	3/1606	3/16792	0.000873364	0.0271095	0.0245031	BaRT2v18chr1HG035850/BaRT2v18chr6HG304050/BaRT2v18chr7HG373690	3
GO:0004856	xylulokinase activity	3/1606	3/16792	0.000873364	0.0271095	0.0245031	BaRT2v18chr1HG005760/BaRT2v18chr2HG062850/BaRT2v18chr2HG090670	3
GO:0030272	5-formyltetrahydrofolate cyclo-ligase activity	3/1606	3/16792	0.000873364	0.0271095	0.0245031	BaRT2v18chr2HG068590/BaRT2v18chr5HG235510/BaRT2v18chr7HG332130	3
GO:1901616	organic hydroxy compound catabolic process	8/1606	23/16792	0.000907148	0.0277961	0.0251237	BaRT2v18chr2HG070360/BaRT2v18chr3HG121130/BaRT2v18chr5HG255150/BaRT2v18chr5HG259290/BaRT2v18chr6HG297190/BaRT2v18chr6HG297200/BaRT2v18chr6HG308030/BaRT2v18chr6HG324210	8
GO:0009142	nucleoside triphosphate biosynthetic process	14/1606	58/16792	0.000909925	0.0277961	0.0251237	BaRT2v18chr1HG014950/BaRT2v18chr1HG041230/BaRT2v18chr1HG049190/BaRT2v18chr2HG073180/BaRT2v18chr2HG082760/BaRT2v18chr2HG102870/BaRT2v18chr2HG103010/BaRT2v18chr4HG184310/BaRT2v18chr5HG255750/BaRT2v18chr6HG288950/BaRT2v18chr6HG316860/BaRT2v18chr7HG335930/BaRT2v18chr7HG362910/BaRT2v18chr7HG368220	14
GO:1901137	carbohydrate derivative biosynthetic process	56/1606	384/16792	0.000924281	0.0280123	0.0253191	BaRT2v18chr1HG007460/BaRT2v18chr1HG007780/BaRT2v18chr1HG014950/BaRT2v18chr1HG023070/BaRT2v18chr1HG028920/BaRT2v18chr1HG041230/BaRT2v18chr1HG044770/BaRT2v18chr1HG049190/BaRT2v18chr2HG053020/BaRT2v18chr2HG053030/BaRT2v18chr2HG053050/BaRT2v18chr2HG073180/BaRT2v18chr2HG079700/BaRT2v18chr2HG082760/BaRT2v18chr2HG096420/BaRT2v18chr2HG102870/BaRT2v18chr2HG103010/BaRT2v18chr2HG112210/BaRT2v18chr3HG121130/…	56
GO:0004615	phosphomannomutase activity	4/1606	6/16792	0.00106743	0.0316043	0.0285657	BaRT2v18chr2HG112210/BaRT2v18chr4HG205740/BaRT2v18chr5HG232540/BaRT2v18chr7HG366080	4
GO:0016094	polyprenol biosynthetic process	4/1606	6/16792	0.00106743	0.0316043	0.0285657	BaRT2v18chr2HG098100/BaRT2v18chr3HG156560/BaRT2v18chr6HG297730/BaRT2v18chr7HG339340	4
GO:0019238	cyclohydrolase activity	4/1606	6/16792	0.00106743	0.0316043	0.0285657	BaRT2v18chr1HG035850/BaRT2v18chr2HG105080/BaRT2v18chr6HG304050/BaRT2v18chr7HG373690	4
GO:0005986	sucrose biosynthetic process	6/1606	14/16792	0.00115779	0.0337602	0.0305144	BaRT2v18chr3HG155800/BaRT2v18chr3HG157020/BaRT2v18chr4HG183350/BaRT2v18chr4HG202110/BaRT2v18chr5HG221180/BaRT2v18chr7HG380120	6
GO:0006544	glycine metabolic process	6/1606	14/16792	0.00115779	0.0337602	0.0305144	BaRT2v18chr2HG100610/BaRT2v18chr3HG155070/BaRT2v18chr4HG181100/BaRT2v18chr6HG297190/BaRT2v18chr6HG317800/BaRT2v18chr7HG351170	6
GO:0008610	lipid biosynthetic process	52/1606	354/16792	0.00117335	0.0339567	0.030692	BaRT2v18chr1HG007420/BaRT2v18chr1HG023500/BaRT2v18chr1HG023670/BaRT2v18chr1HG027280/BaRT2v18chr1HG028920/BaRT2v18chr1HG035050/BaRT2v18chr1HG035850/BaRT2v18chr1HG038500/BaRT2v18chr1HG047430/BaRT2v18chr2HG065390/BaRT2v18chr2HG071530/BaRT2v18chr2HG072230/BaRT2v18chr2HG079700/BaRT2v18chr2HG086390/BaRT2v18chr2HG098100/BaRT2v18chr2HG106030/BaRT2v18chr3HG116600/BaRT2v18chr3HG120690/BaRT2v18chr3HG123080/…	52
GO:0046835	carbohydrate phosphorylation	12/1606	47/16792	0.00122918	0.0344621	0.0311489	BaRT2v18chr1HG005760/BaRT2v18chr1HG012100/BaRT2v18chr1HG023400/BaRT2v18chr1HG038000/BaRT2v18chr2HG062850/BaRT2v18chr2HG090670/BaRT2v18chr4HG179790/BaRT2v18chr4HG192550/BaRT2v18chr7HG331670/BaRT2v18chr7HG345280/BaRT2v18chr7HG349800/BaRT2v18chr7HG350030	12
GO:0042181	ketone biosynthetic process	8/1606	24/16792	0.00124769	0.0344621	0.0311489	BaRT2v18chr1HG047430/BaRT2v18chr2HG076900/BaRT2v18chr2HG083920/BaRT2v18chr4HG177110/BaRT2v18chr6HG291620/BaRT2v18chr6HG312900/BaRT2v18chr7HG361260/BaRT2v18chr7HG383260	8
GO:1901661	quinone metabolic process	8/1606	24/16792	0.00124769	0.0344621	0.0311489	BaRT2v18chr1HG047430/BaRT2v18chr2HG076900/BaRT2v18chr2HG083920/BaRT2v18chr4HG177110/BaRT2v18chr6HG291620/BaRT2v18chr6HG312900/BaRT2v18chr7HG361260/BaRT2v18chr7HG383260	8
GO:1901663	quinone biosynthetic process	8/1606	24/16792	0.00124769	0.0344621	0.0311489	BaRT2v18chr1HG047430/BaRT2v18chr2HG076900/BaRT2v18chr2HG083920/BaRT2v18chr4HG177110/BaRT2v18chr6HG291620/BaRT2v18chr6HG312900/BaRT2v18chr7HG361260/BaRT2v18chr7HG383260	8
GO:0009145	purine nucleoside triphosphate biosynthetic process	11/1606	41/16792	0.00125349	0.0344621	0.0311489	BaRT2v18chr1HG014950/BaRT2v18chr1HG041230/BaRT2v18chr1HG049190/BaRT2v18chr2HG073180/BaRT2v18chr2HG082760/BaRT2v18chr2HG102870/BaRT2v18chr2HG103010/BaRT2v18chr4HG184310/BaRT2v18chr6HG316860/BaRT2v18chr7HG335930/BaRT2v18chr7HG368220	11
GO:0009205	purine ribonucleoside triphosphate metabolic process	11/1606	41/16792	0.00125349	0.0344621	0.0311489	BaRT2v18chr1HG014950/BaRT2v18chr1HG041230/BaRT2v18chr1HG049190/BaRT2v18chr2HG073180/BaRT2v18chr2HG082760/BaRT2v18chr2HG102870/BaRT2v18chr2HG103010/BaRT2v18chr4HG184310/BaRT2v18chr6HG316860/BaRT2v18chr7HG335930/BaRT2v18chr7HG368220	11
GO:0009206	purine ribonucleoside triphosphate biosynthetic process	11/1606	41/16792	0.00125349	0.0344621	0.0311489	BaRT2v18chr1HG014950/BaRT2v18chr1HG041230/BaRT2v18chr1HG049190/BaRT2v18chr2HG073180/BaRT2v18chr2HG082760/BaRT2v18chr2HG102870/BaRT2v18chr2HG103010/BaRT2v18chr4HG184310/BaRT2v18chr6HG316860/BaRT2v18chr7HG335930/BaRT2v18chr7HG368220	11
GO:0006165	nucleoside diphosphate phosphorylation	17/1606	80/16792	0.00127757	0.0345866	0.0312614	BaRT2v18chr1HG003550/BaRT2v18chr1HG032950/BaRT2v18chr1HG038000/BaRT2v18chr1HG049190/BaRT2v18chr2HG110290/BaRT2v18chr3HG121130/BaRT2v18chr4HG183860/BaRT2v18chr4HG184310/BaRT2v18chr4HG185600/BaRT2v18chr5HG234330/BaRT2v18chr5HG237100/BaRT2v18chr5HG252970/BaRT2v18chr5HG259290/BaRT2v18chr6HG288950/BaRT2v18chr7HG349800/BaRT2v18chr7HG362910/BaRT2v18chr7HG370190	17
GO:0005740	mitochondrial envelope	41/1606	264/16792	0.00129296	0.0345866	0.0312614	BaRT2v18chr1HG014950/BaRT2v18chr1HG023140/BaRT2v18chr1HG025220/BaRT2v18chr1HG025610/BaRT2v18chr1HG034550/BaRT2v18chr1HG041230/BaRT2v18chr2HG076900/BaRT2v18chr2HG082760/BaRT2v18chr2HG089630/BaRT2v18chr2HG092880/BaRT2v18chr2HG108290/BaRT2v18chr2HG108610/BaRT2v18chr3HG117540/BaRT2v18chr3HG129430/BaRT2v18chr3HG139160/BaRT2v18chr3HG140550/BaRT2v18chr3HG167030/BaRT2v18chr3HG170530/BaRT2v18chr4HG179140/…	41
GO:0022904	respiratory electron transport chain	7/1606	19/16792	0.00129397	0.0345866	0.0312614	BaRT2v18chr2HG078260/BaRT2v18chr3HG147410/BaRT2v18chr4HG197770/BaRT2v18chr4HG197790/BaRT2v18chr7HG335930/BaRT2v18chr7HG352490/BaRT2v18chr7HG359400	7
GO:0046838	phosphorylated carbohydrate dephosphorylation	7/1606	19/16792	0.00129397	0.0345866	0.0312614	BaRT2v18chr2HG070360/BaRT2v18chr5HG239690/BaRT2v18chr5HG255150/BaRT2v18chr6HG297190/BaRT2v18chr6HG297200/BaRT2v18chr6HG308030/BaRT2v18chr6HG324210	7
GO:1901607	alpha-amino acid biosynthetic process	25/1606	138/16792	0.00131225	0.0348334	0.0314844	BaRT2v18chr1HG014950/BaRT2v18chr1HG041270/BaRT2v18chr2HG068100/BaRT2v18chr2HG093280/BaRT2v18chr2HG105870/BaRT2v18chr3HG116910/BaRT2v18chr3HG116970/BaRT2v18chr3HG122310/BaRT2v18chr3HG122350/BaRT2v18chr3HG122650/BaRT2v18chr3HG145060/BaRT2v18chr3HG155070/BaRT2v18chr4HG181100/BaRT2v18chr4HG183780/BaRT2v18chr4HG192260/BaRT2v18chr4HG205920/BaRT2v18chr5HG240620/BaRT2v18chr5HG242420/BaRT2v18chr5HG276100/…	25
GO:0009071	serine family amino acid catabolic process	5/1606	10/16792	0.0013282	0.0350155	0.031649	BaRT2v18chr2HG100610/BaRT2v18chr3HG155070/BaRT2v18chr4HG181100/BaRT2v18chr6HG297190/BaRT2v18chr6HG317800	5
GO:0042578	phosphoric ester hydrolase activity	64/1606	460/16792	0.001421	0.0370314	0.0334711	BaRT2v18chr1HG012100/BaRT2v18chr1HG012220/BaRT2v18chr1HG014950/BaRT2v18chr1HG023400/BaRT2v18chr1HG024850/BaRT2v18chr1HG029450/BaRT2v18chr1HG036660/BaRT2v18chr1HG040960/BaRT2v18chr1HG042390/BaRT2v18chr1HG048190/BaRT2v18chr1HG048660/BaRT2v18chr1HG049400/BaRT2v18chr2HG062200/BaRT2v18chr2HG070360/BaRT2v18chr2HG072270/BaRT2v18chr2HG082680/BaRT2v18chr2HG082800/BaRT2v18chr2HG089480/BaRT2v18chr2HG105840/…	64
GO:0006753	nucleoside phosphate metabolic process	47/1606	315/16792	0.00142391	0.0370314	0.0334711	BaRT2v18chr1HG003550/BaRT2v18chr1HG011850/BaRT2v18chr1HG014950/BaRT2v18chr1HG023070/BaRT2v18chr1HG027280/BaRT2v18chr1HG032950/BaRT2v18chr1HG038000/BaRT2v18chr1HG041230/BaRT2v18chr1HG049190/BaRT2v18chr2HG073180/BaRT2v18chr2HG082760/BaRT2v18chr2HG084210/BaRT2v18chr2HG102870/BaRT2v18chr2HG103010/BaRT2v18chr2HG110290/BaRT2v18chr3HG121130/BaRT2v18chr3HG128490/BaRT2v18chr3HG133260/BaRT2v18chr3HG145850/…	47
GO:0015301	anion:anion antiporter activity	9/1606	30/16792	0.00146005	0.0372168	0.0336387	BaRT2v18chr1HG012600/BaRT2v18chr1HG034550/BaRT2v18chr2HG081680/BaRT2v18chr2HG106690/BaRT2v18chr3HG117540/BaRT2v18chr3HG127310/BaRT2v18chr3HG127800/BaRT2v18chr4HG208480/BaRT2v18chr4HG208500	9
GO:0043647	inositol phosphate metabolic process	9/1606	30/16792	0.00146005	0.0372168	0.0336387	BaRT2v18chr1HG023400/BaRT2v18chr2HG070360/BaRT2v18chr4HG179790/BaRT2v18chr5HG255150/BaRT2v18chr6HG297190/BaRT2v18chr6HG297200/BaRT2v18chr6HG308030/BaRT2v18chr6HG324210/BaRT2v18chr7HG374880	9
GO:0140323	solute:anion antiporter activity	9/1606	30/16792	0.00146005	0.0372168	0.0336387	BaRT2v18chr1HG012600/BaRT2v18chr1HG034550/BaRT2v18chr2HG081680/BaRT2v18chr2HG106690/BaRT2v18chr3HG117540/BaRT2v18chr3HG127310/BaRT2v18chr3HG127800/BaRT2v18chr4HG208480/BaRT2v18chr4HG208500	9
GO:0009069	serine family amino acid metabolic process	12/1606	48/16792	0.00149848	0.0379452	0.034297	BaRT2v18chr1HG014950/BaRT2v18chr1HG041270/BaRT2v18chr2HG100610/BaRT2v18chr3HG122650/BaRT2v18chr3HG155070/BaRT2v18chr4HG181100/BaRT2v18chr4HG192260/BaRT2v18chr6HG297190/BaRT2v18chr6HG317800/BaRT2v18chr7HG336760/BaRT2v18chr7HG340200/BaRT2v18chr7HG351170	12
GO:0009144	purine nucleoside triphosphate metabolic process	11/1606	42/16792	0.00155366	0.0387373	0.035013	BaRT2v18chr1HG014950/BaRT2v18chr1HG041230/BaRT2v18chr1HG049190/BaRT2v18chr2HG073180/BaRT2v18chr2HG082760/BaRT2v18chr2HG102870/BaRT2v18chr2HG103010/BaRT2v18chr4HG184310/BaRT2v18chr6HG316860/BaRT2v18chr7HG335930/BaRT2v18chr7HG368220	11
GO:0009668	plastid membrane organization	11/1606	42/16792	0.00155366	0.0387373	0.035013	BaRT2v18chr1HG030310/BaRT2v18chr2HG060470/BaRT2v18chr2HG070410/BaRT2v18chr3HG117420/BaRT2v18chr3HG139030/BaRT2v18chr3HG152580/BaRT2v18chr3HG155450/BaRT2v18chr3HG156560/BaRT2v18chr3HG160960/BaRT2v18chr5HG229540/BaRT2v18chr5HG254330	11
GO:0042802	identical protein binding	31/1606	186/16792	0.00155996	0.0387373	0.035013	BaRT2v18chr1HG008660/BaRT2v18chr1HG018190/BaRT2v18chr1HG037790/BaRT2v18chr1HG046260/BaRT2v18chr2HG066240/BaRT2v18chr2HG082390/BaRT2v18chr2HG084720/BaRT2v18chr3HG139100/BaRT2v18chr3HG141370/BaRT2v18chr3HG155920/BaRT2v18chr3HG172780/BaRT2v18chr4HG183150/BaRT2v18chr4HG197370/BaRT2v18chr4HG210050/BaRT2v18chr4HG210490/BaRT2v18chr4HG217470/BaRT2v18chr5HG259820/BaRT2v18chr5HG269350/BaRT2v18chr5HG270660/…	31
GO:0016859	cis-trans isomerase activity	18/1606	89/16792	0.00169402	0.0416504	0.0376461	BaRT2v18chr1HG007420/BaRT2v18chr2HG053890/BaRT2v18chr2HG069970/BaRT2v18chr3HG115520/BaRT2v18chr4HG178340/BaRT2v18chr4HG184990/BaRT2v18chr4HG190650/BaRT2v18chr4HG204230/BaRT2v18chr5HG253770/BaRT2v18chr6HG283220/BaRT2v18chr6HG286260/BaRT2v18chr6HG295140/BaRT2v18chr6HG297460/BaRT2v18chr6HG316740/BaRT2v18chr7HG333950/BaRT2v18chr7HG354560/BaRT2v18chr7HG357170/BaRT2v18chr7HG374190	18
GO:0046939	nucleotide phosphorylation	17/1606	82/16792	0.00169891	0.0416504	0.0376461	BaRT2v18chr1HG003550/BaRT2v18chr1HG032950/BaRT2v18chr1HG038000/BaRT2v18chr1HG049190/BaRT2v18chr2HG110290/BaRT2v18chr3HG121130/BaRT2v18chr4HG183860/BaRT2v18chr4HG184310/BaRT2v18chr4HG185600/BaRT2v18chr5HG234330/BaRT2v18chr5HG237100/BaRT2v18chr5HG252970/BaRT2v18chr5HG259290/BaRT2v18chr6HG288950/BaRT2v18chr7HG349800/BaRT2v18chr7HG362910/BaRT2v18chr7HG370190	17
GO:0008252	nucleotidase activity	6/1606	15/16792	0.00177441	0.0429542	0.0388245	BaRT2v18chr2HG070360/BaRT2v18chr3HG132440/BaRT2v18chr5HG267800/BaRT2v18chr6HG308030/BaRT2v18chr6HG324210/BaRT2v18chr7HG341830	6
GO:2001070	starch binding	6/1606	15/16792	0.00177441	0.0429542	0.0388245	BaRT2v18chr1HG012100/BaRT2v18chr2HG060700/BaRT2v18chr2HG102380/BaRT2v18chr4HG214810/BaRT2v18chr5HG239690/BaRT2v18chr7HG331670	6
GO:1901605	alpha-amino acid metabolic process	36/1606	228/16792	0.00184647	0.0444192	0.0401486	BaRT2v18chr1HG014950/BaRT2v18chr1HG041270/BaRT2v18chr2HG068100/BaRT2v18chr2HG093280/BaRT2v18chr2HG100610/BaRT2v18chr2HG105870/BaRT2v18chr3HG116910/BaRT2v18chr3HG116970/BaRT2v18chr3HG122310/BaRT2v18chr3HG122350/BaRT2v18chr3HG122650/BaRT2v18chr3HG127180/BaRT2v18chr3HG145060/BaRT2v18chr3HG155070/BaRT2v18chr4HG176890/BaRT2v18chr4HG181100/BaRT2v18chr4HG183780/BaRT2v18chr4HG192260/BaRT2v18chr4HG205920/…	36
GO:0000413	protein peptidyl-prolyl isomerization	17/1606	83/16792	0.00194998	0.0463301	0.0418758	BaRT2v18chr2HG053890/BaRT2v18chr2HG069970/BaRT2v18chr3HG115520/BaRT2v18chr4HG178340/BaRT2v18chr4HG184990/BaRT2v18chr4HG190650/BaRT2v18chr4HG204230/BaRT2v18chr5HG253770/BaRT2v18chr6HG283220/BaRT2v18chr6HG286260/BaRT2v18chr6HG295140/BaRT2v18chr6HG297460/BaRT2v18chr6HG316740/BaRT2v18chr7HG333950/BaRT2v18chr7HG354560/BaRT2v18chr7HG357170/BaRT2v18chr7HG374190	17
GO:0003755	peptidyl-prolyl cis-trans isomerase activity	17/1606	83/16792	0.00194998	0.0463301	0.0418758	BaRT2v18chr2HG053890/BaRT2v18chr2HG069970/BaRT2v18chr3HG115520/BaRT2v18chr4HG178340/BaRT2v18chr4HG184990/BaRT2v18chr4HG190650/BaRT2v18chr4HG204230/BaRT2v18chr5HG253770/BaRT2v18chr6HG283220/BaRT2v18chr6HG286260/BaRT2v18chr6HG295140/BaRT2v18chr6HG297460/BaRT2v18chr6HG316740/BaRT2v18chr7HG333950/BaRT2v18chr7HG354560/BaRT2v18chr7HG357170/BaRT2v18chr7HG374190	17

## Sheet: M4 - yellow
ID	Description	GeneRatio	BgRatio	pvalue	p.adjust	qvalue	geneID	Count
GO:0009570	chloroplast stroma	113/756	434/16792	2.58349e-55	7.10718e-52	6.54847e-52	BaRT2v18chr1HG000020/BaRT2v18chr1HG000690/BaRT2v18chr1HG002420/BaRT2v18chr1HG007470/BaRT2v18chr1HG015170/BaRT2v18chr1HG017020/BaRT2v18chr1HG019090/BaRT2v18chr1HG025100/BaRT2v18chr1HG026740/BaRT2v18chr1HG028200/BaRT2v18chr1HG036310/BaRT2v18chr1HG042100/BaRT2v18chr2HG052620/BaRT2v18chr2HG059940/BaRT2v18chr2HG069370/BaRT2v18chr2HG071410/BaRT2v18chr2HG072620/BaRT2v18chr2HG076180/BaRT2v18chr2HG076630/…	113
GO:0009532	plastid stroma	113/756	437/16792	5.64089e-55	7.75905e-52	7.14909e-52	BaRT2v18chr1HG000020/BaRT2v18chr1HG000690/BaRT2v18chr1HG002420/BaRT2v18chr1HG007470/BaRT2v18chr1HG015170/BaRT2v18chr1HG017020/BaRT2v18chr1HG019090/BaRT2v18chr1HG025100/BaRT2v18chr1HG026740/BaRT2v18chr1HG028200/BaRT2v18chr1HG036310/BaRT2v18chr1HG042100/BaRT2v18chr2HG052620/BaRT2v18chr2HG059940/BaRT2v18chr2HG069370/BaRT2v18chr2HG071410/BaRT2v18chr2HG072620/BaRT2v18chr2HG076180/BaRT2v18chr2HG076630/…	113
GO:0009526	plastid envelope	100/756	463/16792	5.53545e-41	5.07601e-38	4.67697e-38	BaRT2v18chr1HG000020/BaRT2v18chr1HG002850/BaRT2v18chr1HG007900/BaRT2v18chr1HG015170/BaRT2v18chr1HG020000/BaRT2v18chr1HG020290/BaRT2v18chr1HG026740/BaRT2v18chr1HG029770/BaRT2v18chr1HG039330/BaRT2v18chr1HG042100/BaRT2v18chr2HG059940/BaRT2v18chr2HG069720/BaRT2v18chr2HG072620/BaRT2v18chr2HG083040/BaRT2v18chr2HG091730/BaRT2v18chr2HG091800/BaRT2v18chr2HG099640/BaRT2v18chr2HG102040/BaRT2v18chr2HG110530/…	100
GO:0009941	chloroplast envelope	96/756	448/16792	5.02512e-39	3.45603e-36	3.18434e-36	BaRT2v18chr1HG000020/BaRT2v18chr1HG002850/BaRT2v18chr1HG007900/BaRT2v18chr1HG020000/BaRT2v18chr1HG020290/BaRT2v18chr1HG026740/BaRT2v18chr1HG039330/BaRT2v18chr1HG042100/BaRT2v18chr2HG059940/BaRT2v18chr2HG069720/BaRT2v18chr2HG072620/BaRT2v18chr2HG083040/BaRT2v18chr2HG091730/BaRT2v18chr2HG091800/BaRT2v18chr2HG099640/BaRT2v18chr2HG102040/BaRT2v18chr3HG117940/BaRT2v18chr3HG119790/BaRT2v18chr3HG130090/…	96
GO:0042651	thylakoid membrane	65/756	311/16792	6.53598e-26	3.59609e-23	3.3134e-23	BaRT2v18chr1HG000690/BaRT2v18chr1HG005260/BaRT2v18chr1HG013270/BaRT2v18chr1HG019340/BaRT2v18chr1HG026740/BaRT2v18chr1HG029770/BaRT2v18chr1HG042100/BaRT2v18chr2HG055390/BaRT2v18chr2HG067170/BaRT2v18chr2HG069590/BaRT2v18chr2HG077080/BaRT2v18chr2HG083660/BaRT2v18chr2HG084630/BaRT2v18chr2HG086860/BaRT2v18chr2HG091730/BaRT2v18chr2HG091800/BaRT2v18chr2HG102010/BaRT2v18chr2HG102040/BaRT2v18chr2HG104220/…	65
GO:0034357	photosynthetic membrane	65/756	319/16792	2.95689e-25	1.35573e-22	1.24916e-22	BaRT2v18chr1HG000690/BaRT2v18chr1HG005260/BaRT2v18chr1HG013270/BaRT2v18chr1HG019340/BaRT2v18chr1HG026740/BaRT2v18chr1HG029770/BaRT2v18chr1HG042100/BaRT2v18chr2HG055390/BaRT2v18chr2HG067170/BaRT2v18chr2HG069590/BaRT2v18chr2HG077080/BaRT2v18chr2HG083660/BaRT2v18chr2HG084630/BaRT2v18chr2HG086860/BaRT2v18chr2HG091730/BaRT2v18chr2HG091800/BaRT2v18chr2HG102010/BaRT2v18chr2HG102040/BaRT2v18chr2HG104220/…	65
GO:0009534	chloroplast thylakoid	65/756	333/16792	3.67381e-24	1.44381e-21	1.3303e-21	BaRT2v18chr1HG000690/BaRT2v18chr1HG005260/BaRT2v18chr1HG013270/BaRT2v18chr1HG026740/BaRT2v18chr1HG029770/BaRT2v18chr1HG042100/BaRT2v18chr2HG055390/BaRT2v18chr2HG067170/BaRT2v18chr2HG069590/BaRT2v18chr2HG077080/BaRT2v18chr2HG083660/BaRT2v18chr2HG086860/BaRT2v18chr2HG087520/BaRT2v18chr2HG091730/BaRT2v18chr2HG091800/BaRT2v18chr2HG102010/BaRT2v18chr2HG102040/BaRT2v18chr2HG104220/BaRT2v18chr3HG116220/…	65
GO:0031976	plastid thylakoid	65/756	334/16792	4.37358e-24	1.4887e-21	1.37167e-21	BaRT2v18chr1HG000690/BaRT2v18chr1HG005260/BaRT2v18chr1HG013270/BaRT2v18chr1HG026740/BaRT2v18chr1HG029770/BaRT2v18chr1HG042100/BaRT2v18chr2HG055390/BaRT2v18chr2HG067170/BaRT2v18chr2HG069590/BaRT2v18chr2HG077080/BaRT2v18chr2HG083660/BaRT2v18chr2HG086860/BaRT2v18chr2HG087520/BaRT2v18chr2HG091730/BaRT2v18chr2HG091800/BaRT2v18chr2HG102010/BaRT2v18chr2HG102040/BaRT2v18chr2HG104220/BaRT2v18chr3HG116220/…	65
GO:0009657	plastid organization	57/756	259/16792	5.09023e-24	1.4887e-21	1.37167e-21	BaRT2v18chr1HG005220/BaRT2v18chr1HG005260/BaRT2v18chr1HG020000/BaRT2v18chr1HG029770/BaRT2v18chr1HG039330/BaRT2v18chr1HG040940/BaRT2v18chr2HG055390/BaRT2v18chr2HG059940/BaRT2v18chr2HG069370/BaRT2v18chr2HG070640/BaRT2v18chr2HG071410/BaRT2v18chr2HG072620/BaRT2v18chr2HG086860/BaRT2v18chr2HG091730/BaRT2v18chr2HG091800/BaRT2v18chr2HG099640/BaRT2v18chr2HG110530/BaRT2v18chr3HG121370/BaRT2v18chr3HG122180/…	57
GO:0009535	chloroplast thylakoid membrane	60/756	287/16792	5.41149e-24	1.4887e-21	1.37167e-21	BaRT2v18chr1HG000690/BaRT2v18chr1HG005260/BaRT2v18chr1HG013270/BaRT2v18chr1HG026740/BaRT2v18chr1HG029770/BaRT2v18chr1HG042100/BaRT2v18chr2HG055390/BaRT2v18chr2HG067170/BaRT2v18chr2HG069590/BaRT2v18chr2HG077080/BaRT2v18chr2HG083660/BaRT2v18chr2HG086860/BaRT2v18chr2HG091730/BaRT2v18chr2HG091800/BaRT2v18chr2HG102010/BaRT2v18chr2HG102040/BaRT2v18chr2HG104220/BaRT2v18chr3HG116220/BaRT2v18chr3HG119790/…	60
GO:0055035	plastid thylakoid membrane	60/756	289/16792	7.92808e-24	1.98274e-21	1.82687e-21	BaRT2v18chr1HG000690/BaRT2v18chr1HG005260/BaRT2v18chr1HG013270/BaRT2v18chr1HG026740/BaRT2v18chr1HG029770/BaRT2v18chr1HG042100/BaRT2v18chr2HG055390/BaRT2v18chr2HG067170/BaRT2v18chr2HG069590/BaRT2v18chr2HG077080/BaRT2v18chr2HG083660/BaRT2v18chr2HG086860/BaRT2v18chr2HG091730/BaRT2v18chr2HG091800/BaRT2v18chr2HG102010/BaRT2v18chr2HG102040/BaRT2v18chr2HG104220/BaRT2v18chr3HG116220/BaRT2v18chr3HG119790/…	60
GO:0042170	plastid membrane	45/756	202/16792	2.02787e-19	4.64888e-17	4.28342e-17	BaRT2v18chr1HG002850/BaRT2v18chr1HG007900/BaRT2v18chr1HG020290/BaRT2v18chr1HG026740/BaRT2v18chr1HG039330/BaRT2v18chr2HG059940/BaRT2v18chr2HG069720/BaRT2v18chr2HG083040/BaRT2v18chr2HG091730/BaRT2v18chr2HG099640/BaRT2v18chr2HG102040/BaRT2v18chr2HG110530/BaRT2v18chr3HG119790/BaRT2v18chr3HG130090/BaRT2v18chr3HG132450/BaRT2v18chr3HG147510/BaRT2v18chr3HG151010/BaRT2v18chr3HG157060/BaRT2v18chr3HG160060/…	45
GO:0031969	chloroplast membrane	43/756	193/16792	1.30081e-18	2.75271e-16	2.53632e-16	BaRT2v18chr1HG002850/BaRT2v18chr1HG007900/BaRT2v18chr1HG020290/BaRT2v18chr1HG026740/BaRT2v18chr1HG039330/BaRT2v18chr2HG059940/BaRT2v18chr2HG069720/BaRT2v18chr2HG083040/BaRT2v18chr2HG091730/BaRT2v18chr2HG099640/BaRT2v18chr2HG102040/BaRT2v18chr3HG119790/BaRT2v18chr3HG130090/BaRT2v18chr3HG132450/BaRT2v18chr3HG147510/BaRT2v18chr3HG151010/BaRT2v18chr3HG157060/BaRT2v18chr3HG160060/BaRT2v18chr4HG174610/…	43
GO:0009658	chloroplast organization	40/756	210/16792	6.31753e-15	1.24139e-12	1.14381e-12	BaRT2v18chr1HG005220/BaRT2v18chr1HG020000/BaRT2v18chr1HG029770/BaRT2v18chr1HG039330/BaRT2v18chr2HG059940/BaRT2v18chr2HG069370/BaRT2v18chr2HG070640/BaRT2v18chr2HG072620/BaRT2v18chr2HG091800/BaRT2v18chr2HG099640/BaRT2v18chr2HG110530/BaRT2v18chr3HG122180/BaRT2v18chr3HG137960/BaRT2v18chr3HG143730/BaRT2v18chr3HG146550/BaRT2v18chr3HG151010/BaRT2v18chr3HG152660/BaRT2v18chr3HG160060/BaRT2v18chr4HG190920/…	40
GO:0032544	plastid translation	10/756	13/16792	8.1665e-12	1.49774e-09	1.37999e-09	BaRT2v18chr1HG040940/BaRT2v18chr2HG069370/BaRT2v18chr2HG086860/BaRT2v18chr3HG135090/BaRT2v18chr3HG139080/BaRT2v18chr4HG190920/BaRT2v18chr4HG192940/BaRT2v18chr7HG363970/BaRT2v18chr7HG376860/BaRT2v18chr7HG383290	10
GO:0009528	plastid inner membrane	19/756	63/16792	1.96862e-11	3.38479e-09	3.1187e-09	BaRT2v18chr2HG059940/BaRT2v18chr2HG069720/BaRT2v18chr2HG083040/BaRT2v18chr2HG099640/BaRT2v18chr2HG102040/BaRT2v18chr2HG110530/BaRT2v18chr3HG147510/BaRT2v18chr3HG151010/BaRT2v18chr3HG160060/BaRT2v18chr4HG174610/BaRT2v18chr5HG233560/BaRT2v18chr5HG250600/BaRT2v18chr5HG266560/BaRT2v18chr6HG299050/BaRT2v18chr6HG306670/BaRT2v18chr6HG308570/BaRT2v18chr7HG357260/BaRT2v18chr7HG357440/BaRT2v18chr7HG365830	19
GO:0015995	chlorophyll biosynthetic process	12/756	22/16792	2.71631e-11	4.39563e-09	4.05008e-09	BaRT2v18chr2HG076180/BaRT2v18chr3HG140880/BaRT2v18chr4HG196030/BaRT2v18chr4HG212670/BaRT2v18chr5HG243080/BaRT2v18chr5HG273740/BaRT2v18chr6HG290950/BaRT2v18chr6HG291250/BaRT2v18chr6HG295180/BaRT2v18chr7HG333710/BaRT2v18chr7HG373600/BaRT2v18chr7HG379830	12
GO:0033014	tetrapyrrole biosynthetic process	13/756	28/16792	5.64389e-11	8.62574e-09	7.94765e-09	BaRT2v18chr2HG076180/BaRT2v18chr3HG140880/BaRT2v18chr4HG188590/BaRT2v18chr4HG196030/BaRT2v18chr4HG212670/BaRT2v18chr5HG243080/BaRT2v18chr5HG273740/BaRT2v18chr6HG290950/BaRT2v18chr6HG291250/BaRT2v18chr6HG295180/BaRT2v18chr7HG333710/BaRT2v18chr7HG373600/BaRT2v18chr7HG379830	13
GO:0006779	porphyrin-containing compound biosynthetic process	12/756	27/16792	5.92851e-10	8.58387e-08	7.90907e-08	BaRT2v18chr2HG076180/BaRT2v18chr3HG140880/BaRT2v18chr4HG196030/BaRT2v18chr4HG212670/BaRT2v18chr5HG243080/BaRT2v18chr5HG273740/BaRT2v18chr6HG290950/BaRT2v18chr6HG291250/BaRT2v18chr6HG295180/BaRT2v18chr7HG333710/BaRT2v18chr7HG373600/BaRT2v18chr7HG379830	12
GO:0015994	chlorophyll metabolic process	12/756	29/16792	1.62838e-09	2.1749e-07	2.00392e-07	BaRT2v18chr2HG076180/BaRT2v18chr3HG140880/BaRT2v18chr4HG196030/BaRT2v18chr4HG212670/BaRT2v18chr5HG243080/BaRT2v18chr5HG273740/BaRT2v18chr6HG290950/BaRT2v18chr6HG291250/BaRT2v18chr6HG295180/BaRT2v18chr7HG333710/BaRT2v18chr7HG373600/BaRT2v18chr7HG379830	12
GO:0033013	tetrapyrrole metabolic process	13/756	35/16792	1.66023e-09	2.1749e-07	2.00392e-07	BaRT2v18chr2HG076180/BaRT2v18chr3HG140880/BaRT2v18chr4HG188590/BaRT2v18chr4HG196030/BaRT2v18chr4HG212670/BaRT2v18chr5HG243080/BaRT2v18chr5HG273740/BaRT2v18chr6HG290950/BaRT2v18chr6HG291250/BaRT2v18chr6HG295180/BaRT2v18chr7HG333710/BaRT2v18chr7HG373600/BaRT2v18chr7HG379830	13
GO:0009706	chloroplast inner membrane	16/756	59/16792	4.35092e-09	5.44063e-07	5.01292e-07	BaRT2v18chr2HG059940/BaRT2v18chr2HG069720/BaRT2v18chr2HG083040/BaRT2v18chr2HG099640/BaRT2v18chr2HG102040/BaRT2v18chr3HG147510/BaRT2v18chr3HG151010/BaRT2v18chr3HG160060/BaRT2v18chr4HG174610/BaRT2v18chr5HG233560/BaRT2v18chr5HG266560/BaRT2v18chr6HG299050/BaRT2v18chr6HG306670/BaRT2v18chr6HG308570/BaRT2v18chr7HG357260/BaRT2v18chr7HG365830	16
GO:0006778	porphyrin-containing compound metabolic process	12/756	34/16792	1.39738e-08	1.67138e-06	1.53999e-06	BaRT2v18chr2HG076180/BaRT2v18chr3HG140880/BaRT2v18chr4HG196030/BaRT2v18chr4HG212670/BaRT2v18chr5HG243080/BaRT2v18chr5HG273740/BaRT2v18chr6HG290950/BaRT2v18chr6HG291250/BaRT2v18chr6HG295180/BaRT2v18chr7HG333710/BaRT2v18chr7HG373600/BaRT2v18chr7HG379830	12
GO:0010027	thylakoid membrane organization	13/756	41/16792	1.54194e-08	1.76745e-06	1.62851e-06	BaRT2v18chr1HG005260/BaRT2v18chr1HG029770/BaRT2v18chr2HG055390/BaRT2v18chr2HG059940/BaRT2v18chr2HG091730/BaRT2v18chr3HG121370/BaRT2v18chr3HG122180/BaRT2v18chr4HG190920/BaRT2v18chr4HG196640/BaRT2v18chr5HG269920/BaRT2v18chr6HG301090/BaRT2v18chr7HG356750/BaRT2v18chr7HG384840	13
GO:0009668	plastid membrane organization	13/756	42/16792	2.1418e-08	2.35684e-06	2.17156e-06	BaRT2v18chr1HG005260/BaRT2v18chr1HG029770/BaRT2v18chr2HG055390/BaRT2v18chr2HG059940/BaRT2v18chr2HG091730/BaRT2v18chr3HG121370/BaRT2v18chr3HG122180/BaRT2v18chr4HG190920/BaRT2v18chr4HG196640/BaRT2v18chr5HG269920/BaRT2v18chr6HG301090/BaRT2v18chr7HG356750/BaRT2v18chr7HG384840	13
GO:0046148	pigment biosynthetic process	16/756	67/16792	3.18029e-08	3.36499e-06	3.10046e-06	BaRT2v18chr1HG020550/BaRT2v18chr2HG076180/BaRT2v18chr3HG140880/BaRT2v18chr4HG196030/BaRT2v18chr4HG212670/BaRT2v18chr5HG243080/BaRT2v18chr5HG273740/BaRT2v18chr5HG276610/BaRT2v18chr6HG290950/BaRT2v18chr6HG291250/BaRT2v18chr6HG295180/BaRT2v18chr6HG306580/BaRT2v18chr7HG333710/BaRT2v18chr7HG373600/BaRT2v18chr7HG379830/BaRT2v18chr7HG386730	16
GO:0048564	photosystem I assembly	7/756	10/16792	3.88778e-08	3.96122e-06	3.64982e-06	BaRT2v18chr1HG042100/BaRT2v18chr2HG055390/BaRT2v18chr3HG116220/BaRT2v18chr3HG152660/BaRT2v18chr5HG230510/BaRT2v18chr5HG269920/BaRT2v18chr6HG306170	7
GO:1901259	chloroplast rRNA processing	10/756	25/16792	5.69699e-08	5.43973e-06	5.01209e-06	BaRT2v18chr2HG077080/BaRT2v18chr4HG192940/BaRT2v18chr4HG195760/BaRT2v18chr5HG242950/BaRT2v18chr5HG263280/BaRT2v18chr6HG285640/BaRT2v18chr6HG320100/BaRT2v18chr6HG325410/BaRT2v18chr7HG355770/BaRT2v18chr7HG362050	10
GO:0019843	rRNA binding	22/756	128/16792	5.73435e-08	5.43973e-06	5.01209e-06	BaRT2v18chr1HG026740/BaRT2v18chr2HG086860/BaRT2v18chr3HG141290/BaRT2v18chr3HG143990/BaRT2v18chr4HG178080/BaRT2v18chr4HG187790/BaRT2v18chr4HG192940/BaRT2v18chr4HG193600/BaRT2v18chr4HG206170/BaRT2v18chr4HG216570/BaRT2v18chr4HG216830/BaRT2v18chr5HG267410/BaRT2v18chr5HG273990/BaRT2v18chr5HG276200/BaRT2v18chr5HG278500/BaRT2v18chr6HG285640/BaRT2v18chr6HG301090/BaRT2v18chr6HG306360/BaRT2v18chr6HG309260/…	22
GO:0071806	protein transmembrane transport	18/756	91/16792	1.01235e-07	9.28321e-06	8.55344e-06	BaRT2v18chr1HG002850/BaRT2v18chr1HG006230/BaRT2v18chr1HG020000/BaRT2v18chr1HG029770/BaRT2v18chr2HG071860/BaRT2v18chr2HG083040/BaRT2v18chr3HG121370/BaRT2v18chr4HG178200/BaRT2v18chr4HG184630/BaRT2v18chr4HG204440/BaRT2v18chr4HG213570/BaRT2v18chr4HG215070/BaRT2v18chr5HG250600/BaRT2v18chr5HG264400/BaRT2v18chr6HG295720/BaRT2v18chr6HG299050/BaRT2v18chr6HG306360/BaRT2v18chr7HG364980	18
GO:0042440	pigment metabolic process	16/756	74/16792	1.41726e-07	1.2577e-05	1.15883e-05	BaRT2v18chr1HG020550/BaRT2v18chr2HG076180/BaRT2v18chr3HG140880/BaRT2v18chr4HG196030/BaRT2v18chr4HG212670/BaRT2v18chr5HG243080/BaRT2v18chr5HG273740/BaRT2v18chr5HG276610/BaRT2v18chr6HG290950/BaRT2v18chr6HG291250/BaRT2v18chr6HG295180/BaRT2v18chr6HG306580/BaRT2v18chr7HG333710/BaRT2v18chr7HG373600/BaRT2v18chr7HG379830/BaRT2v18chr7HG386730	16
GO:0072598	protein localization to chloroplast	11/756	35/16792	2.21775e-07	1.90657e-05	1.75669e-05	BaRT2v18chr1HG002850/BaRT2v18chr1HG020000/BaRT2v18chr1HG029770/BaRT2v18chr2HG083040/BaRT2v18chr3HG121370/BaRT2v18chr4HG213570/BaRT2v18chr4HG215070/BaRT2v18chr5HG264400/BaRT2v18chr6HG295720/BaRT2v18chr6HG299050/BaRT2v18chr7HG364980	11
GO:0045036	protein targeting to chloroplast	10/756	29/16792	2.96253e-07	2.39704e-05	2.2086e-05	BaRT2v18chr1HG002850/BaRT2v18chr1HG020000/BaRT2v18chr2HG083040/BaRT2v18chr3HG121370/BaRT2v18chr4HG213570/BaRT2v18chr4HG215070/BaRT2v18chr5HG264400/BaRT2v18chr6HG295720/BaRT2v18chr6HG299050/BaRT2v18chr7HG364980	10
GO:0072596	establishment of protein localization to chloroplast	10/756	29/16792	2.96253e-07	2.39704e-05	2.2086e-05	BaRT2v18chr1HG002850/BaRT2v18chr1HG020000/BaRT2v18chr2HG083040/BaRT2v18chr3HG121370/BaRT2v18chr4HG213570/BaRT2v18chr4HG215070/BaRT2v18chr5HG264400/BaRT2v18chr6HG295720/BaRT2v18chr6HG299050/BaRT2v18chr7HG364980	10
GO:0019866	organelle inner membrane	31/756	253/16792	4.14378e-07	3.25701e-05	3.00097e-05	BaRT2v18chr1HG004640/BaRT2v18chr1HG037280/BaRT2v18chr2HG059940/BaRT2v18chr2HG069720/BaRT2v18chr2HG071860/BaRT2v18chr2HG083040/BaRT2v18chr2HG099640/BaRT2v18chr2HG102040/BaRT2v18chr2HG110530/BaRT2v18chr3HG147510/BaRT2v18chr3HG151010/BaRT2v18chr3HG160060/BaRT2v18chr3HG171270/BaRT2v18chr4HG174610/BaRT2v18chr4HG213570/BaRT2v18chr4HG215790/BaRT2v18chr4HG220730/BaRT2v18chr5HG233560/BaRT2v18chr5HG250600/…	31
GO:0006520	cellular amino acid metabolic process	38/756	368/16792	1.69138e-06	0.000129249	0.000119089	BaRT2v18chr1HG007470/BaRT2v18chr1HG019290/BaRT2v18chr1HG025100/BaRT2v18chr1HG026080/BaRT2v18chr1HG026330/BaRT2v18chr2HG071540/BaRT2v18chr2HG076630/BaRT2v18chr2HG078710/BaRT2v18chr2HG087520/BaRT2v18chr2HG105860/BaRT2v18chr2HG108850/BaRT2v18chr3HG118250/BaRT2v18chr3HG122790/BaRT2v18chr3HG130510/BaRT2v18chr3HG134820/BaRT2v18chr3HG140380/BaRT2v18chr3HG148520/BaRT2v18chr4HG180140/BaRT2v18chr4HG187170/…	38
GO:0006782	protoporphyrinogen IX biosynthetic process	5/756	7/16792	3.55497e-06	0.000257361	0.000237129	BaRT2v18chr3HG140880/BaRT2v18chr4HG196030/BaRT2v18chr4HG212670/BaRT2v18chr6HG291250/BaRT2v18chr7HG373600	5
GO:0046501	protoporphyrinogen IX metabolic process	5/756	7/16792	3.55497e-06	0.000257361	0.000237129	BaRT2v18chr3HG140880/BaRT2v18chr4HG196030/BaRT2v18chr4HG212670/BaRT2v18chr6HG291250/BaRT2v18chr7HG373600	5
GO:0070208	protein heterotrimerization	4/756	4/16792	4.07737e-06	0.000287612	0.000265002	BaRT2v18chr3HG121370/BaRT2v18chr4HG186730/BaRT2v18chr4HG186740/BaRT2v18chr4HG215070	4
GO:0043038	amino acid activation	15/756	86/16792	6.07735e-06	0.000407775	0.000375719	BaRT2v18chr1HG025100/BaRT2v18chr2HG076630/BaRT2v18chr2HG078710/BaRT2v18chr2HG108850/BaRT2v18chr3HG118250/BaRT2v18chr3HG122790/BaRT2v18chr3HG148520/BaRT2v18chr4HG219440/BaRT2v18chr5HG232170/BaRT2v18chr5HG262230/BaRT2v18chr5HG263580/BaRT2v18chr6HG314340/BaRT2v18chr6HG320460/BaRT2v18chr7HG328540/BaRT2v18chr7HG382880	15
GO:0043039	tRNA aminoacylation	15/756	86/16792	6.07735e-06	0.000407775	0.000375719	BaRT2v18chr1HG025100/BaRT2v18chr2HG076630/BaRT2v18chr2HG078710/BaRT2v18chr2HG108850/BaRT2v18chr3HG118250/BaRT2v18chr3HG122790/BaRT2v18chr3HG148520/BaRT2v18chr4HG219440/BaRT2v18chr5HG232170/BaRT2v18chr5HG262230/BaRT2v18chr5HG263580/BaRT2v18chr6HG314340/BaRT2v18chr6HG320460/BaRT2v18chr7HG328540/BaRT2v18chr7HG382880	15
GO:0140101	catalytic activity, acting on a tRNA	26/756	232/16792	1.77512e-05	0.0011627	0.0010713	BaRT2v18chr1HG002160/BaRT2v18chr1HG025100/BaRT2v18chr2HG058600/BaRT2v18chr2HG066920/BaRT2v18chr2HG076630/BaRT2v18chr2HG078710/BaRT2v18chr2HG080230/BaRT2v18chr2HG082270/BaRT2v18chr2HG099640/BaRT2v18chr2HG108850/BaRT2v18chr3HG118250/BaRT2v18chr3HG122790/BaRT2v18chr3HG144640/BaRT2v18chr3HG148520/BaRT2v18chr3HG166920/BaRT2v18chr4HG180140/BaRT2v18chr4HG219440/BaRT2v18chr5HG232170/BaRT2v18chr5HG262230/…	26
GO:0010275	NAD(P)H dehydrogenase complex assembly	4/756	5/16792	1.96563e-05	0.00122897	0.00113235	BaRT2v18chr1HG000690/BaRT2v18chr3HG150320/BaRT2v18chr6HG286220/BaRT2v18chr7HG374870	4
GO:0045038	protein import into chloroplast thylakoid membrane	4/756	5/16792	1.96563e-05	0.00122897	0.00113235	BaRT2v18chr3HG121370/BaRT2v18chr4HG215070/BaRT2v18chr5HG264400/BaRT2v18chr7HG364980	4
GO:0003735	structural constituent of ribosome	38/756	411/16792	2.2127e-05	0.0013527	0.00124636	BaRT2v18chr1HG000020/BaRT2v18chr1HG026740/BaRT2v18chr2HG071410/BaRT2v18chr2HG086860/BaRT2v18chr3HG141290/BaRT2v18chr3HG142900/BaRT2v18chr3HG143990/BaRT2v18chr3HG149000/BaRT2v18chr3HG153030/BaRT2v18chr3HG163590/BaRT2v18chr4HG178080/BaRT2v18chr4HG192940/BaRT2v18chr4HG193600/BaRT2v18chr4HG197560/BaRT2v18chr4HG199590/BaRT2v18chr4HG202370/BaRT2v18chr4HG204440/BaRT2v18chr4HG206170/BaRT2v18chr4HG208420/…	38
GO:0065002	intracellular protein transmembrane transport	13/756	74/16792	2.31894e-05	0.00138683	0.0012778	BaRT2v18chr1HG002850/BaRT2v18chr1HG006230/BaRT2v18chr1HG020000/BaRT2v18chr1HG029770/BaRT2v18chr2HG071860/BaRT2v18chr3HG121370/BaRT2v18chr4HG178200/BaRT2v18chr4HG215070/BaRT2v18chr5HG264400/BaRT2v18chr6HG295720/BaRT2v18chr6HG299050/BaRT2v18chr6HG306360/BaRT2v18chr7HG364980	13
GO:0009790	embryo development	21/756	179/16792	5.7218e-05	0.00334908	0.0030858	BaRT2v18chr1HG020290/BaRT2v18chr1HG039330/BaRT2v18chr2HG059940/BaRT2v18chr2HG069370/BaRT2v18chr2HG075020/BaRT2v18chr2HG112500/BaRT2v18chr3HG118250/BaRT2v18chr3HG121340/BaRT2v18chr3HG163660/BaRT2v18chr4HG184630/BaRT2v18chr4HG187790/BaRT2v18chr4HG193600/BaRT2v18chr4HG196640/BaRT2v18chr5HG264330/BaRT2v18chr6HG301090/BaRT2v18chr6HG302820/BaRT2v18chr6HG303910/BaRT2v18chr6HG314340/BaRT2v18chr7HG328540/…	21
GO:0006418	tRNA aminoacylation for protein translation	13/756	81/16792	6.22403e-05	0.00356715	0.00328672	BaRT2v18chr1HG025100/BaRT2v18chr2HG076630/BaRT2v18chr2HG108850/BaRT2v18chr3HG118250/BaRT2v18chr3HG122790/BaRT2v18chr3HG148520/BaRT2v18chr4HG219440/BaRT2v18chr5HG232170/BaRT2v18chr5HG262230/BaRT2v18chr6HG314340/BaRT2v18chr6HG320460/BaRT2v18chr7HG328540/BaRT2v18chr7HG382880	13
GO:0009793	embryo development ending in seed dormancy	20/756	171/16792	8.90113e-05	0.00499735	0.00460449	BaRT2v18chr1HG020290/BaRT2v18chr1HG039330/BaRT2v18chr2HG059940/BaRT2v18chr2HG069370/BaRT2v18chr2HG075020/BaRT2v18chr3HG118250/BaRT2v18chr3HG121340/BaRT2v18chr3HG163660/BaRT2v18chr4HG184630/BaRT2v18chr4HG187790/BaRT2v18chr4HG193600/BaRT2v18chr4HG196640/BaRT2v18chr5HG264330/BaRT2v18chr6HG301090/BaRT2v18chr6HG302820/BaRT2v18chr6HG303910/BaRT2v18chr6HG314340/BaRT2v18chr7HG328540/BaRT2v18chr7HG371690/…	20
GO:0042180	cellular ketone metabolic process	9/756	43/16792	0.000102929	0.00566316	0.00521796	BaRT2v18chr1HG015170/BaRT2v18chr1HG019290/BaRT2v18chr1HG023700/BaRT2v18chr2HG091180/BaRT2v18chr3HG142940/BaRT2v18chr4HG213050/BaRT2v18chr5HG234210/BaRT2v18chr5HG244920/BaRT2v18chr7HG350410	9
GO:0006399	tRNA metabolic process	25/756	245/16792	0.000119663	0.00645476	0.00594733	BaRT2v18chr1HG002160/BaRT2v18chr1HG025100/BaRT2v18chr2HG058600/BaRT2v18chr2HG076180/BaRT2v18chr2HG076630/BaRT2v18chr2HG078710/BaRT2v18chr2HG108850/BaRT2v18chr3HG118250/BaRT2v18chr3HG122790/BaRT2v18chr3HG138920/BaRT2v18chr3HG144640/BaRT2v18chr3HG148520/BaRT2v18chr3HG166920/BaRT2v18chr4HG180140/BaRT2v18chr4HG190070/BaRT2v18chr4HG219440/BaRT2v18chr5HG232170/BaRT2v18chr5HG262230/BaRT2v18chr5HG263580/…	25
GO:0010020	chloroplast fission	6/756	19/16792	0.00013377	0.00694344	0.0063976	BaRT2v18chr2HG070640/BaRT2v18chr2HG099640/BaRT2v18chr2HG110530/BaRT2v18chr4HG211800/BaRT2v18chr5HG266560/BaRT2v18chr7HG364880	6
GO:0043572	plastid fission	6/756	19/16792	0.00013377	0.00694344	0.0063976	BaRT2v18chr2HG070640/BaRT2v18chr2HG099640/BaRT2v18chr2HG110530/BaRT2v18chr4HG211800/BaRT2v18chr5HG266560/BaRT2v18chr7HG364880	6
GO:0006783	heme biosynthetic process	5/756	13/16792	0.000173652	0.00853067	0.00786005	BaRT2v18chr3HG140880/BaRT2v18chr4HG196030/BaRT2v18chr4HG212670/BaRT2v18chr6HG291250/BaRT2v18chr7HG373600	5
GO:0042168	heme metabolic process	5/756	13/16792	0.000173652	0.00853067	0.00786005	BaRT2v18chr3HG140880/BaRT2v18chr4HG196030/BaRT2v18chr4HG212670/BaRT2v18chr6HG291250/BaRT2v18chr7HG373600	5
GO:0051291	protein heterooligomerization	5/756	13/16792	0.000173652	0.00853067	0.00786005	BaRT2v18chr2HG092340/BaRT2v18chr3HG121370/BaRT2v18chr4HG186730/BaRT2v18chr4HG186740/BaRT2v18chr4HG215070	5
GO:0008757	S-adenosylmethionine-dependent methyltransferase activity	22/756	212/16792	0.000236428	0.0114108	0.0105138	BaRT2v18chr1HG039130/BaRT2v18chr2HG058600/BaRT2v18chr2HG114240/BaRT2v18chr3HG119790/BaRT2v18chr3HG128690/BaRT2v18chr3HG151140/BaRT2v18chr3HG166920/BaRT2v18chr4HG180140/BaRT2v18chr4HG180780/BaRT2v18chr5HG236370/BaRT2v18chr5HG241440/BaRT2v18chr5HG249950/BaRT2v18chr5HG278560/BaRT2v18chr6HG287500/BaRT2v18chr6HG306350/BaRT2v18chr6HG315840/BaRT2v18chr6HG317280/BaRT2v18chr7HG331510/BaRT2v18chr7HG333710/…	22
GO:0031425	chloroplast RNA processing	6/756	21/16792	0.000247659	0.0117467	0.0108233	BaRT2v18chr2HG050340/BaRT2v18chr2HG076180/BaRT2v18chr2HG077080/BaRT2v18chr2HG087700/BaRT2v18chr3HG157270/BaRT2v18chr6HG303700	6
GO:0048316	seed development	25/756	258/16792	0.000268251	0.0125078	0.0115245	BaRT2v18chr1HG020290/BaRT2v18chr1HG039330/BaRT2v18chr2HG059940/BaRT2v18chr2HG069370/BaRT2v18chr2HG071570/BaRT2v18chr2HG075020/BaRT2v18chr2HG076630/BaRT2v18chr3HG118250/BaRT2v18chr3HG121340/BaRT2v18chr3HG163660/BaRT2v18chr4HG184630/BaRT2v18chr4HG187790/BaRT2v18chr4HG193600/BaRT2v18chr4HG196640/BaRT2v18chr5HG259240/BaRT2v18chr5HG264330/BaRT2v18chr6HG298570/BaRT2v18chr6HG301090/BaRT2v18chr6HG302820/…	25
GO:0008320	protein transmembrane transporter activity	7/756	30/16792	0.00029928	0.0132793	0.0122354	BaRT2v18chr1HG029770/BaRT2v18chr2HG083040/BaRT2v18chr4HG184630/BaRT2v18chr4HG204440/BaRT2v18chr4HG213570/BaRT2v18chr5HG264400/BaRT2v18chr7HG364980	7
GO:0022884	macromolecule transmembrane transporter activity	7/756	30/16792	0.00029928	0.0132793	0.0122354	BaRT2v18chr1HG029770/BaRT2v18chr2HG083040/BaRT2v18chr4HG184630/BaRT2v18chr4HG204440/BaRT2v18chr4HG213570/BaRT2v18chr5HG264400/BaRT2v18chr7HG364980	7
GO:0140318	protein transporter activity	7/756	30/16792	0.00029928	0.0132793	0.0122354	BaRT2v18chr1HG029770/BaRT2v18chr2HG083040/BaRT2v18chr4HG184630/BaRT2v18chr4HG204440/BaRT2v18chr4HG213570/BaRT2v18chr5HG264400/BaRT2v18chr7HG364980	7
GO:0005198	structural molecule activity	39/756	485/16792	0.000341242	0.0146473	0.0134958	BaRT2v18chr1HG000020/BaRT2v18chr1HG026740/BaRT2v18chr2HG071410/BaRT2v18chr2HG086860/BaRT2v18chr3HG141290/BaRT2v18chr3HG142900/BaRT2v18chr3HG143990/BaRT2v18chr3HG149000/BaRT2v18chr3HG153030/BaRT2v18chr3HG163590/BaRT2v18chr4HG178080/BaRT2v18chr4HG179540/BaRT2v18chr4HG192940/BaRT2v18chr4HG193600/BaRT2v18chr4HG197560/BaRT2v18chr4HG199590/BaRT2v18chr4HG202370/BaRT2v18chr4HG204440/BaRT2v18chr4HG206170/…	39
GO:0000304	response to singlet oxygen	3/756	4/16792	0.000351407	0.0146473	0.0134958	BaRT2v18chr1HG019340/BaRT2v18chr6HG303910/BaRT2v18chrUnG390230	3
GO:0009547	plastid ribosome	3/756	4/16792	0.000351407	0.0146473	0.0134958	BaRT2v18chr5HG231310/BaRT2v18chr5HG267410/BaRT2v18chr7HG383290	3
GO:0071452	cellular response to singlet oxygen	3/756	4/16792	0.000351407	0.0146473	0.0134958	BaRT2v18chr1HG019340/BaRT2v18chr6HG303910/BaRT2v18chrUnG390230	3
GO:0004812	aminoacyl-tRNA ligase activity	14/756	109/16792	0.000378274	0.0153034	0.0141004	BaRT2v18chr1HG025100/BaRT2v18chr2HG076630/BaRT2v18chr2HG080230/BaRT2v18chr2HG108850/BaRT2v18chr3HG118250/BaRT2v18chr3HG122790/BaRT2v18chr3HG148520/BaRT2v18chr4HG219440/BaRT2v18chr5HG232170/BaRT2v18chr5HG262230/BaRT2v18chr6HG314340/BaRT2v18chr6HG320460/BaRT2v18chr7HG328540/BaRT2v18chr7HG382880	14
GO:0016875	ligase activity, forming carbon-oxygen bonds	14/756	109/16792	0.000378274	0.0153034	0.0141004	BaRT2v18chr1HG025100/BaRT2v18chr2HG076630/BaRT2v18chr2HG080230/BaRT2v18chr2HG108850/BaRT2v18chr3HG118250/BaRT2v18chr3HG122790/BaRT2v18chr3HG148520/BaRT2v18chr4HG219440/BaRT2v18chr5HG232170/BaRT2v18chr5HG262230/BaRT2v18chr6HG314340/BaRT2v18chr6HG320460/BaRT2v18chr7HG328540/BaRT2v18chr7HG382880	14
GO:0010154	fruit development	25/756	269/16792	0.00050295	0.0200524	0.018476	BaRT2v18chr1HG020290/BaRT2v18chr1HG039330/BaRT2v18chr2HG059940/BaRT2v18chr2HG069370/BaRT2v18chr2HG071570/BaRT2v18chr2HG075020/BaRT2v18chr2HG076630/BaRT2v18chr3HG118250/BaRT2v18chr3HG121340/BaRT2v18chr3HG163660/BaRT2v18chr4HG184630/BaRT2v18chr4HG187790/BaRT2v18chr4HG193600/BaRT2v18chr4HG196640/BaRT2v18chr5HG259240/BaRT2v18chr5HG264330/BaRT2v18chr6HG298570/BaRT2v18chr6HG301090/BaRT2v18chr6HG302820/…	25
GO:0042181	ketone biosynthetic process	6/756	24/16792	0.000547247	0.0209094	0.0192656	BaRT2v18chr1HG023700/BaRT2v18chr2HG091180/BaRT2v18chr3HG142940/BaRT2v18chr4HG213050/BaRT2v18chr5HG244920/BaRT2v18chr7HG350410	6
GO:1901661	quinone metabolic process	6/756	24/16792	0.000547247	0.0209094	0.0192656	BaRT2v18chr1HG023700/BaRT2v18chr2HG091180/BaRT2v18chr3HG142940/BaRT2v18chr4HG213050/BaRT2v18chr5HG244920/BaRT2v18chr7HG350410	6
GO:1901663	quinone biosynthetic process	6/756	24/16792	0.000547247	0.0209094	0.0192656	BaRT2v18chr1HG023700/BaRT2v18chr2HG091180/BaRT2v18chr3HG142940/BaRT2v18chr4HG213050/BaRT2v18chr5HG244920/BaRT2v18chr7HG350410	6
GO:0031977	thylakoid lumen	7/756	33/16792	0.000558356	0.0210416	0.0193875	BaRT2v18chr1HG000690/BaRT2v18chr1HG015170/BaRT2v18chr2HG055390/BaRT2v18chr3HG120280/BaRT2v18chr3HG130510/BaRT2v18chr5HG230510/BaRT2v18chr7HG380190	7
GO:0016829	lyase activity	37/756	467/16792	0.000633751	0.0235601	0.021708	BaRT2v18chr1HG004230/BaRT2v18chr1HG005220/BaRT2v18chr1HG007470/BaRT2v18chr1HG009240/BaRT2v18chr1HG015170/BaRT2v18chr1HG019290/BaRT2v18chr1HG039010/BaRT2v18chr2HG071540/BaRT2v18chr2HG087520/BaRT2v18chr3HG121320/BaRT2v18chr3HG140880/BaRT2v18chr3HG142940/BaRT2v18chr3HG145300/BaRT2v18chr3HG152790/BaRT2v18chr4HG179210/BaRT2v18chr4HG187170/BaRT2v18chr4HG196030/BaRT2v18chr4HG202470/BaRT2v18chr4HG203120/…	37
GO:0006605	protein targeting	24/756	259/16792	0.00067333	0.0246977	0.0227562	BaRT2v18chr1HG002850/BaRT2v18chr1HG006230/BaRT2v18chr1HG020000/BaRT2v18chr1HG029770/BaRT2v18chr1HG039330/BaRT2v18chr2HG071860/BaRT2v18chr2HG083040/BaRT2v18chr3HG121370/BaRT2v18chr3HG130370/BaRT2v18chr3HG169970/BaRT2v18chr4HG178200/BaRT2v18chr4HG184630/BaRT2v18chr4HG186730/BaRT2v18chr4HG186740/BaRT2v18chr4HG213570/BaRT2v18chr4HG215070/BaRT2v18chr4HG216870/BaRT2v18chr5HG231310/BaRT2v18chr5HG250600/…	24
GO:0045037	protein import into chloroplast stroma	4/756	10/16792	0.000688454	0.0249202	0.0229612	BaRT2v18chr1HG002850/BaRT2v18chr1HG020000/BaRT2v18chr6HG295720/BaRT2v18chr6HG299050	4
GO:0022853	active ion transmembrane transporter activity	14/756	118/16792	0.00084866	0.0291961	0.0269009	BaRT2v18chr2HG064780/BaRT2v18chr3HG117940/BaRT2v18chr3HG138170/BaRT2v18chr4HG184630/BaRT2v18chr4HG204440/BaRT2v18chr5HG220970/BaRT2v18chr5HG230300/BaRT2v18chr5HG263240/BaRT2v18chr5HG264400/BaRT2v18chr6HG314330/BaRT2v18chr7HG344710/BaRT2v18chr7HG350670/BaRT2v18chr7HG357440/BaRT2v18chr7HG364980	14
GO:0016119	carotene metabolic process	3/756	5/16792	0.000849033	0.0291961	0.0269009	BaRT2v18chr2HG076180/BaRT2v18chr5HG224040/BaRT2v18chr7HG386730	3
GO:0016120	carotene biosynthetic process	3/756	5/16792	0.000849033	0.0291961	0.0269009	BaRT2v18chr2HG076180/BaRT2v18chr5HG224040/BaRT2v18chr7HG386730	3
GO:0016122	xanthophyll metabolic process	3/756	5/16792	0.000849033	0.0291961	0.0269009	BaRT2v18chr1HG020550/BaRT2v18chr2HG076180/BaRT2v18chr4HG174610	3
GO:0009707	chloroplast outer membrane	9/756	57/16792	0.000935852	0.0317843	0.0292857	BaRT2v18chr1HG002850/BaRT2v18chr1HG039330/BaRT2v18chr3HG132450/BaRT2v18chr4HG178200/BaRT2v18chr4HG204440/BaRT2v18chr4HG213570/BaRT2v18chr5HG233420/BaRT2v18chr5HG280630/BaRT2v18chr7HG364880	9
GO:0006364	rRNA processing	25/756	281/16792	0.000948187	0.0318105	0.0293098	BaRT2v18chr1HG005220/BaRT2v18chr1HG015820/BaRT2v18chr1HG026740/BaRT2v18chr2HG059940/BaRT2v18chr2HG076180/BaRT2v18chr2HG077080/BaRT2v18chr2HG098780/BaRT2v18chr3HG153350/BaRT2v18chr4HG180780/BaRT2v18chr4HG192940/BaRT2v18chr4HG195760/BaRT2v18chr5HG242950/BaRT2v18chr5HG263280/BaRT2v18chr5HG270970/BaRT2v18chr5HG276300/BaRT2v18chr6HG285640/BaRT2v18chr6HG287500/BaRT2v18chr6HG320100/BaRT2v18chr6HG325410/…	25
GO:0017038	protein import	14/756	120/16792	0.00100261	0.0331689	0.0305614	BaRT2v18chr1HG002850/BaRT2v18chr1HG006230/BaRT2v18chr1HG020000/BaRT2v18chr1HG039330/BaRT2v18chr2HG071860/BaRT2v18chr3HG121370/BaRT2v18chr4HG178200/BaRT2v18chr4HG184630/BaRT2v18chr4HG215070/BaRT2v18chr5HG264400/BaRT2v18chr6HG295720/BaRT2v18chr6HG299050/BaRT2v18chr6HG306360/BaRT2v18chr7HG364980	14
GO:0016108	tetraterpenoid metabolic process	4/756	11/16792	0.00104344	0.0331689	0.0305614	BaRT2v18chr1HG020550/BaRT2v18chr2HG076180/BaRT2v18chr4HG174610/BaRT2v18chr7HG386730	4
GO:0016116	carotenoid metabolic process	4/756	11/16792	0.00104344	0.0331689	0.0305614	BaRT2v18chr1HG020550/BaRT2v18chr2HG076180/BaRT2v18chr4HG174610/BaRT2v18chr7HG386730	4
GO:0070206	protein trimerization	4/756	11/16792	0.00104344	0.0331689	0.0305614	BaRT2v18chr3HG121370/BaRT2v18chr4HG186730/BaRT2v18chr4HG186740/BaRT2v18chr4HG215070	4
GO:0098656	anion transmembrane transport	29/756	347/16792	0.00104896	0.0331689	0.0305614	BaRT2v18chr1HG002850/BaRT2v18chr1HG006230/BaRT2v18chr1HG020000/BaRT2v18chr1HG029770/BaRT2v18chr2HG069000/BaRT2v18chr2HG071860/BaRT2v18chr2HG083040/BaRT2v18chr3HG117940/BaRT2v18chr3HG121370/BaRT2v18chr3HG123540/BaRT2v18chr3HG171270/BaRT2v18chr4HG174610/BaRT2v18chr4HG178200/BaRT2v18chr4HG184630/BaRT2v18chr4HG204440/BaRT2v18chr4HG213570/BaRT2v18chr4HG215070/BaRT2v18chr5HG230300/BaRT2v18chr5HG244920/…	29
GO:0009073	aromatic amino acid family biosynthetic process	9/756	58/16792	0.0010643	0.0332716	0.030656	BaRT2v18chr1HG023550/BaRT2v18chr1HG026080/BaRT2v18chr2HG071540/BaRT2v18chr2HG087520/BaRT2v18chr3HG122180/BaRT2v18chr4HG180140/BaRT2v18chr4HG202470/BaRT2v18chr7HG361070/BaRT2v18chr7HG365120	9
GO:0034470	ncRNA processing	35/756	449/16792	0.00116671	0.0360632	0.0332282	BaRT2v18chr1HG002160/BaRT2v18chr1HG005220/BaRT2v18chr1HG015820/BaRT2v18chr1HG026740/BaRT2v18chr2HG058600/BaRT2v18chr2HG059940/BaRT2v18chr2HG076180/BaRT2v18chr2HG077080/BaRT2v18chr2HG098780/BaRT2v18chr3HG138920/BaRT2v18chr3HG144640/BaRT2v18chr3HG153350/BaRT2v18chr3HG166920/BaRT2v18chr4HG180140/BaRT2v18chr4HG180780/BaRT2v18chr4HG190070/BaRT2v18chr4HG192940/BaRT2v18chr4HG195760/BaRT2v18chr4HG219440/…	35
GO:0090150	establishment of protein localization to membrane	14/756	123/16792	0.00127711	0.0390371	0.0359683	BaRT2v18chr1HG029770/BaRT2v18chr1HG039330/BaRT2v18chr2HG083040/BaRT2v18chr3HG121370/BaRT2v18chr3HG169970/BaRT2v18chr4HG186730/BaRT2v18chr4HG186740/BaRT2v18chr4HG213570/BaRT2v18chr4HG215070/BaRT2v18chr4HG215790/BaRT2v18chr4HG216870/BaRT2v18chr5HG231310/BaRT2v18chr5HG264400/BaRT2v18chr7HG364980	14
GO:0016226	iron-sulfur cluster assembly	6/756	28/16792	0.00131367	0.0392817	0.0361937	BaRT2v18chr2HG089040/BaRT2v18chr3HG147010/BaRT2v18chr3HG151950/BaRT2v18chr4HG179540/BaRT2v18chr4HG187170/BaRT2v18chr4HG197640	6
GO:0031163	metallo-sulfur cluster assembly	6/756	28/16792	0.00131367	0.0392817	0.0361937	BaRT2v18chr2HG089040/BaRT2v18chr3HG147010/BaRT2v18chr3HG151950/BaRT2v18chr4HG179540/BaRT2v18chr4HG187170/BaRT2v18chr4HG197640	6
GO:0044743	protein transmembrane import into intracellular organelle	8/756	49/16792	0.0014252	0.0419508	0.038653	BaRT2v18chr1HG006230/BaRT2v18chr2HG071860/BaRT2v18chr3HG121370/BaRT2v18chr4HG178200/BaRT2v18chr4HG215070/BaRT2v18chr5HG264400/BaRT2v18chr6HG306360/BaRT2v18chr7HG364980	8
GO:0016072	rRNA metabolic process	25/756	290/16792	0.0014767	0.0419508	0.038653	BaRT2v18chr1HG005220/BaRT2v18chr1HG015820/BaRT2v18chr1HG026740/BaRT2v18chr2HG059940/BaRT2v18chr2HG076180/BaRT2v18chr2HG077080/BaRT2v18chr2HG098780/BaRT2v18chr3HG153350/BaRT2v18chr4HG180780/BaRT2v18chr4HG192940/BaRT2v18chr4HG195760/BaRT2v18chr5HG242950/BaRT2v18chr5HG263280/BaRT2v18chr5HG270970/BaRT2v18chr5HG276300/BaRT2v18chr6HG285640/BaRT2v18chr6HG287500/BaRT2v18chr6HG320100/BaRT2v18chr6HG325410/…	25
GO:0006189	'de novo' IMP biosynthetic process	4/756	12/16792	0.00150968	0.0419508	0.038653	BaRT2v18chr4HG219090/BaRT2v18chr5HG252080/BaRT2v18chr5HG276610/BaRT2v18chr7HG351050	4
GO:0006771	riboflavin metabolic process	4/756	12/16792	0.00150968	0.0419508	0.038653	BaRT2v18chr1HG009240/BaRT2v18chr1HG017720/BaRT2v18chr2HG090170/BaRT2v18chr2HG096380	4
GO:0009231	riboflavin biosynthetic process	4/756	12/16792	0.00150968	0.0419508	0.038653	BaRT2v18chr1HG009240/BaRT2v18chr1HG017720/BaRT2v18chr2HG090170/BaRT2v18chr2HG096380	4
GO:0010196	nonphotochemical quenching	4/756	12/16792	0.00150968	0.0419508	0.038653	BaRT2v18chr1HG040940/BaRT2v18chr3HG139080/BaRT2v18chr5HG243240/BaRT2v18chr7HG357440	4
GO:1990066	energy quenching	4/756	12/16792	0.00150968	0.0419508	0.038653	BaRT2v18chr1HG040940/BaRT2v18chr3HG139080/BaRT2v18chr5HG243240/BaRT2v18chr7HG357440	4
GO:0000455	enzyme-directed rRNA pseudouridine synthesis	3/756	6/16792	0.00164121	0.0451496	0.0416003	BaRT2v18chr5HG270970/BaRT2v18chr7HG352470/BaRT2v18chr7HG384890	3
GO:0009072	aromatic amino acid family metabolic process	11/756	87/16792	0.0017719	0.0482624	0.0444684	BaRT2v18chr1HG023550/BaRT2v18chr1HG026080/BaRT2v18chr2HG071540/BaRT2v18chr2HG087520/BaRT2v18chr3HG122180/BaRT2v18chr4HG180140/BaRT2v18chr4HG202470/BaRT2v18chr5HG257420/BaRT2v18chr6HG297870/BaRT2v18chr7HG361070/BaRT2v18chr7HG365120	11

## Sheet: M5 - green
ID	Description	GeneRatio	BgRatio	pvalue	p.adjust	qvalue	geneID	Count
GO:0030246	carbohydrate binding	57/732	372/16792	7.77046e-17	1.91697e-13	1.89599e-13	BaRT2v18chr1HG001620/BaRT2v18chr1HG001690/BaRT2v18chr1HG003100/BaRT2v18chr1HG004570/BaRT2v18chr1HG042810/BaRT2v18chr2HG051120/BaRT2v18chr2HG053880/BaRT2v18chr2HG056890/BaRT2v18chr2HG070900/BaRT2v18chr2HG070930/BaRT2v18chr2HG072100/BaRT2v18chr2HG072140/BaRT2v18chr2HG080220/BaRT2v18chr2HG099620/BaRT2v18chr2HG100930/BaRT2v18chr2HG102310/BaRT2v18chr2HG106150/BaRT2v18chr2HG106160/BaRT2v18chr2HG109310/…	57
GO:0046777	protein autophosphorylation	33/732	239/16792	4.32469e-09	5.33451e-06	5.27613e-06	BaRT2v18chr1HG047720/BaRT2v18chr2HG069050/BaRT2v18chr2HG070930/BaRT2v18chr2HG071840/BaRT2v18chr2HG071960/BaRT2v18chr2HG072030/BaRT2v18chr2HG072040/BaRT2v18chr2HG072100/BaRT2v18chr2HG072140/BaRT2v18chr2HG104350/BaRT2v18chr2HG109250/BaRT2v18chr2HG110020/BaRT2v18chr3HG118390/BaRT2v18chr3HG162410/BaRT2v18chr3HG163880/BaRT2v18chr4HG183540/BaRT2v18chr4HG183570/BaRT2v18chr5HG220990/BaRT2v18chr5HG259790/…	33
GO:0005537	mannose binding	6/732	9/16792	5.04681e-07	0.000396815	0.000392472	BaRT2v18chr2HG070900/BaRT2v18chr2HG070930/BaRT2v18chr2HG112870/BaRT2v18chr3HG145180/BaRT2v18chr7HG377630/BaRT2v18chr7HG377670	6
GO:0008037	cell recognition	15/732	76/16792	8.04246e-07	0.000396815	0.000392472	BaRT2v18chr2HG054510/BaRT2v18chr2HG070900/BaRT2v18chr2HG070930/BaRT2v18chr2HG080220/BaRT2v18chr2HG102310/BaRT2v18chr2HG104350/BaRT2v18chr2HG106340/BaRT2v18chr2HG109250/BaRT2v18chr2HG112870/BaRT2v18chr3HG121050/BaRT2v18chr3HG145180/BaRT2v18chr7HG372220/BaRT2v18chr7HG377630/BaRT2v18chr7HG377640/BaRT2v18chr7HG377670	15
GO:0048544	recognition of pollen	15/732	76/16792	8.04246e-07	0.000396815	0.000392472	BaRT2v18chr2HG054510/BaRT2v18chr2HG070900/BaRT2v18chr2HG070930/BaRT2v18chr2HG080220/BaRT2v18chr2HG102310/BaRT2v18chr2HG104350/BaRT2v18chr2HG106340/BaRT2v18chr2HG109250/BaRT2v18chr2HG112870/BaRT2v18chr3HG121050/BaRT2v18chr3HG145180/BaRT2v18chr7HG372220/BaRT2v18chr7HG377630/BaRT2v18chr7HG377640/BaRT2v18chr7HG377670	15
GO:0030247	polysaccharide binding	19/732	121/16792	1.17779e-06	0.000484268	0.000478968	BaRT2v18chr1HG001620/BaRT2v18chr1HG001690/BaRT2v18chr1HG003100/BaRT2v18chr1HG042810/BaRT2v18chr2HG100930/BaRT2v18chr3HG115620/BaRT2v18chr3HG115640/BaRT2v18chr3HG119060/BaRT2v18chr3HG119130/BaRT2v18chr3HG144810/BaRT2v18chr3HG144820/BaRT2v18chr5HG253360/BaRT2v18chr6HG282120/BaRT2v18chr6HG282140/BaRT2v18chr6HG282150/BaRT2v18chr6HG284480/BaRT2v18chr6HG324620/BaRT2v18chr7HG340090/BaRT2v18chr7HG351060	19
GO:0009875	pollen-pistil interaction	15/732	80/16792	1.59749e-06	0.000563001	0.000556839	BaRT2v18chr2HG054510/BaRT2v18chr2HG070900/BaRT2v18chr2HG070930/BaRT2v18chr2HG080220/BaRT2v18chr2HG102310/BaRT2v18chr2HG104350/BaRT2v18chr2HG106340/BaRT2v18chr2HG109250/BaRT2v18chr2HG112870/BaRT2v18chr3HG121050/BaRT2v18chr3HG145180/BaRT2v18chr7HG372220/BaRT2v18chr7HG377630/BaRT2v18chr7HG377640/BaRT2v18chr7HG377670	15
GO:0007166	cell surface receptor signaling pathway	26/732	223/16792	4.93673e-06	0.00152236	0.0015057	BaRT2v18chr1HG003100/BaRT2v18chr1HG004570/BaRT2v18chr1HG025270/BaRT2v18chr1HG042810/BaRT2v18chr2HG051120/BaRT2v18chr2HG056890/BaRT2v18chr2HG086510/BaRT2v18chr2HG099620/BaRT2v18chr2HG100930/BaRT2v18chr3HG115620/BaRT2v18chr3HG115640/BaRT2v18chr4HG211280/BaRT2v18chr5HG253360/BaRT2v18chr5HG275700/BaRT2v18chr6HG282140/BaRT2v18chr6HG282150/BaRT2v18chr6HG284480/BaRT2v18chr6HG304740/BaRT2v18chr6HG307240/…	26
GO:0000139	Golgi membrane	30/732	309/16792	3.65307e-05	0.0100135	0.00990388	BaRT2v18chr1HG025290/BaRT2v18chr1HG035790/BaRT2v18chr1HG036480/BaRT2v18chr1HG043130/BaRT2v18chr2HG052920/BaRT2v18chr2HG056540/BaRT2v18chr2HG089450/BaRT2v18chr2HG100020/BaRT2v18chr2HG104840/BaRT2v18chr3HG151770/BaRT2v18chr3HG157190/BaRT2v18chr3HG158310/BaRT2v18chr4HG177220/BaRT2v18chr4HG183950/BaRT2v18chr4HG217350/BaRT2v18chr5HG224470/BaRT2v18chr5HG249510/BaRT2v18chr5HG262480/BaRT2v18chr5HG269870/…	30
GO:0030134	COPII-coated ER to Golgi transport vesicle	10/732	52/16792	6.99333e-05	0.0169633	0.0167776	BaRT2v18chr1HG033610/BaRT2v18chr2HG086400/BaRT2v18chr2HG104840/BaRT2v18chr3HG132830/BaRT2v18chr4HG183950/BaRT2v18chr4HG197320/BaRT2v18chr5HG230690/BaRT2v18chr5HG269870/BaRT2v18chr6HG298290/BaRT2v18chr7HG343150	10
GO:0050306	sucrose 1F-fructosyltransferase activity	3/732	3/16792	8.25129e-05	0.0169633	0.0167776	BaRT2v18chr7HG329020/BaRT2v18chr7HG329030/BaRT2v18chr7HG329060	3
GO:0050738	fructosyltransferase activity	3/732	3/16792	8.25129e-05	0.0169633	0.0167776	BaRT2v18chr7HG329020/BaRT2v18chr7HG329030/BaRT2v18chr7HG329060	3
GO:0009856	pollination	18/732	155/16792	0.000144952	0.0255426	0.025263	BaRT2v18chr2HG054510/BaRT2v18chr2HG070900/BaRT2v18chr2HG070930/BaRT2v18chr2HG080220/BaRT2v18chr2HG100490/BaRT2v18chr2HG102310/BaRT2v18chr2HG104350/BaRT2v18chr2HG106340/BaRT2v18chr2HG109250/BaRT2v18chr2HG112870/BaRT2v18chr3HG121050/BaRT2v18chr3HG145180/BaRT2v18chr4HG178400/BaRT2v18chr4HG200230/BaRT2v18chr7HG372220/BaRT2v18chr7HG377630/BaRT2v18chr7HG377640/BaRT2v18chr7HG377670	18
GO:0044706	multi-multicellular organism process	18/732	155/16792	0.000144952	0.0255426	0.025263	BaRT2v18chr2HG054510/BaRT2v18chr2HG070900/BaRT2v18chr2HG070930/BaRT2v18chr2HG080220/BaRT2v18chr2HG100490/BaRT2v18chr2HG102310/BaRT2v18chr2HG104350/BaRT2v18chr2HG106340/BaRT2v18chr2HG109250/BaRT2v18chr2HG112870/BaRT2v18chr3HG121050/BaRT2v18chr3HG145180/BaRT2v18chr4HG178400/BaRT2v18chr4HG200230/BaRT2v18chr7HG372220/BaRT2v18chr7HG377630/BaRT2v18chr7HG377640/BaRT2v18chr7HG377670	18

## Sheet: M6 - red
ID	Description	GeneRatio	BgRatio	pvalue	p.adjust	qvalue	geneID	Count
GO:0019842	vitamin binding	16/584	120/16792	4.06363e-06	0.00458158	0.004321	BaRT2v18chr1HG001300/BaRT2v18chr1HG009150/BaRT2v18chr1HG033340/BaRT2v18chr2HG049710/BaRT2v18chr2HG058720/BaRT2v18chr2HG065300/BaRT2v18chr2HG097690/BaRT2v18chr3HG149970/BaRT2v18chr3HG168400/BaRT2v18chr4HG190520/BaRT2v18chr5HG222940/BaRT2v18chr6HG298230/BaRT2v18chr6HG298820/BaRT2v18chr6HG313340/BaRT2v18chr7HG336770/BaRT2v18chr7HG371600	16
GO:0030170	pyridoxal phosphate binding	14/584	95/16792	4.94771e-06	0.00458158	0.004321	BaRT2v18chr1HG001300/BaRT2v18chr1HG009150/BaRT2v18chr2HG049710/BaRT2v18chr2HG065300/BaRT2v18chr2HG097690/BaRT2v18chr3HG149970/BaRT2v18chr3HG168400/BaRT2v18chr4HG190520/BaRT2v18chr5HG222940/BaRT2v18chr6HG298230/BaRT2v18chr6HG298820/BaRT2v18chr6HG313340/BaRT2v18chr7HG336770/BaRT2v18chr7HG371600	14
GO:0070279	vitamin B6 binding	14/584	95/16792	4.94771e-06	0.00458158	0.004321	BaRT2v18chr1HG001300/BaRT2v18chr1HG009150/BaRT2v18chr2HG049710/BaRT2v18chr2HG065300/BaRT2v18chr2HG097690/BaRT2v18chr3HG149970/BaRT2v18chr3HG168400/BaRT2v18chr4HG190520/BaRT2v18chr5HG222940/BaRT2v18chr6HG298230/BaRT2v18chr6HG298820/BaRT2v18chr6HG313340/BaRT2v18chr7HG336770/BaRT2v18chr7HG371600	14
GO:0009416	response to light stimulus	27/584	306/16792	9.46733e-06	0.00657506	0.0062011	BaRT2v18chr1HG015800/BaRT2v18chr1HG028690/BaRT2v18chr1HG039610/BaRT2v18chr2HG059720/BaRT2v18chr2HG068670/BaRT2v18chr2HG070260/BaRT2v18chr2HG078820/BaRT2v18chr2HG080270/BaRT2v18chr3HG122090/BaRT2v18chr3HG136620/BaRT2v18chr4HG176780/BaRT2v18chr4HG200340/BaRT2v18chr4HG202040/BaRT2v18chr5HG222780/BaRT2v18chr5HG230120/BaRT2v18chr5HG243330/BaRT2v18chr5HG249920/BaRT2v18chr5HG259140/BaRT2v18chr5HG265840/…	27
GO:0009314	response to radiation	27/584	322/16792	2.36672e-05	0.0131495	0.0124016	BaRT2v18chr1HG015800/BaRT2v18chr1HG028690/BaRT2v18chr1HG039610/BaRT2v18chr2HG059720/BaRT2v18chr2HG068670/BaRT2v18chr2HG070260/BaRT2v18chr2HG078820/BaRT2v18chr2HG080270/BaRT2v18chr3HG122090/BaRT2v18chr3HG136620/BaRT2v18chr4HG176780/BaRT2v18chr4HG200340/BaRT2v18chr4HG202040/BaRT2v18chr5HG222780/BaRT2v18chr5HG230120/BaRT2v18chr5HG243330/BaRT2v18chr5HG249920/BaRT2v18chr5HG259140/BaRT2v18chr5HG265840/…	27
GO:0006534	cysteine metabolic process	7/584	27/16792	2.87319e-05	0.0133029	0.0125463	BaRT2v18chr2HG049710/BaRT2v18chr3HG147090/BaRT2v18chr4HG214730/BaRT2v18chr5HG222940/BaRT2v18chr5HG225820/BaRT2v18chr6HG319200/BaRT2v18chr7HG336770	7
GO:0006520	cellular amino acid metabolic process	29/584	368/16792	3.76994e-05	0.0149613	0.0141103	BaRT2v18chr1HG009150/BaRT2v18chr1HG017190/BaRT2v18chr1HG022430/BaRT2v18chr1HG023040/BaRT2v18chr2HG049710/BaRT2v18chr2HG058720/BaRT2v18chr2HG082250/BaRT2v18chr2HG097040/BaRT2v18chr2HG097150/BaRT2v18chr2HG097690/BaRT2v18chr3HG121580/BaRT2v18chr3HG133560/BaRT2v18chr3HG147090/BaRT2v18chr3HG149970/BaRT2v18chr4HG190280/BaRT2v18chr4HG190520/BaRT2v18chr4HG194420/BaRT2v18chr4HG211500/BaRT2v18chr4HG214730/…	29
GO:0018298	protein-chromophore linkage	9/584	50/16792	4.90111e-05	0.0151673	0.0143046	BaRT2v18chr2HG068670/BaRT2v18chr2HG070260/BaRT2v18chr2HG080270/BaRT2v18chr5HG243330/BaRT2v18chr5HG249920/BaRT2v18chr5HG259140/BaRT2v18chr5HG265840/BaRT2v18chr6HG289990/BaRT2v18chr7HG355440	9
GO:1901605	alpha-amino acid metabolic process	21/584	228/16792	4.91381e-05	0.0151673	0.0143046	BaRT2v18chr1HG009150/BaRT2v18chr1HG017190/BaRT2v18chr1HG022430/BaRT2v18chr2HG049710/BaRT2v18chr2HG082250/BaRT2v18chr2HG097040/BaRT2v18chr2HG097150/BaRT2v18chr3HG121580/BaRT2v18chr3HG147090/BaRT2v18chr3HG149970/BaRT2v18chr4HG190520/BaRT2v18chr4HG194420/BaRT2v18chr4HG211500/BaRT2v18chr4HG214730/BaRT2v18chr5HG222940/BaRT2v18chr5HG225820/BaRT2v18chr5HG230130/BaRT2v18chr5HG233660/BaRT2v18chr6HG319200/…	21
GO:0009768	photosynthesis, light harvesting in photosystem I	7/584	32/16792	9.36288e-05	0.0260101	0.0245308	BaRT2v18chr2HG068670/BaRT2v18chr2HG070260/BaRT2v18chr5HG243330/BaRT2v18chr5HG249920/BaRT2v18chr5HG259140/BaRT2v18chr6HG289990/BaRT2v18chr7HG355440	7
GO:0016168	chlorophyll binding	7/584	34/16792	0.000140885	0.03485	0.0328679	BaRT2v18chr2HG068670/BaRT2v18chr2HG070260/BaRT2v18chr5HG243330/BaRT2v18chr5HG249920/BaRT2v18chr5HG259140/BaRT2v18chr6HG289990/BaRT2v18chr7HG355440	7
GO:0010119	regulation of stomatal movement	9/584	58/16792	0.000162704	0.03485	0.0328679	BaRT2v18chr1HG017220/BaRT2v18chr2HG060360/BaRT2v18chr2HG070260/BaRT2v18chr3HG143980/BaRT2v18chr4HG198130/BaRT2v18chr5HG222040/BaRT2v18chr5HG267050/BaRT2v18chr5HG281060/BaRT2v18chr6HG319440	9
GO:0033883	pyridoxal phosphatase activity	3/584	4/16792	0.000163085	0.03485	0.0328679	BaRT2v18chr3HG139570/BaRT2v18chr4HG177770/BaRT2v18chr4HG177790	3
GO:0015291	secondary active transmembrane transporter activity	23/584	288/16792	0.000193448	0.0361686	0.0341115	BaRT2v18chr1HG033830/BaRT2v18chr1HG042890/BaRT2v18chr1HG043400/BaRT2v18chr1HG046080/BaRT2v18chr2HG059870/BaRT2v18chr2HG060360/BaRT2v18chr2HG081020/BaRT2v18chr2HG102260/BaRT2v18chr2HG112840/BaRT2v18chr3HG118650/BaRT2v18chr3HG159020/BaRT2v18chr4HG219260/BaRT2v18chr5HG230730/BaRT2v18chr5HG240020/BaRT2v18chr5HG242040/BaRT2v18chr5HG281060/BaRT2v18chr6HG290460/BaRT2v18chr6HG290480/BaRT2v18chr6HG298700/…	23
GO:0009642	response to light intensity	9/584	60/16792	0.000212364	0.0361686	0.0341115	BaRT2v18chr1HG015800/BaRT2v18chr1HG028690/BaRT2v18chr1HG039610/BaRT2v18chr2HG070260/BaRT2v18chr5HG230120/BaRT2v18chr5HG249920/BaRT2v18chr5HG267050/BaRT2v18chr6HG319440/BaRT2v18chr7HG375820	9
GO:0006535	cysteine biosynthetic process from serine	5/584	17/16792	0.000218578	0.0361686	0.0341115	BaRT2v18chr2HG049710/BaRT2v18chr3HG147090/BaRT2v18chr4HG214730/BaRT2v18chr5HG222940/BaRT2v18chr7HG336770	5
GO:0009069	serine family amino acid metabolic process	8/584	48/16792	0.000225307	0.0361686	0.0341115	BaRT2v18chr2HG049710/BaRT2v18chr2HG097150/BaRT2v18chr3HG147090/BaRT2v18chr4HG214730/BaRT2v18chr5HG222940/BaRT2v18chr5HG225820/BaRT2v18chr6HG319200/BaRT2v18chr7HG336770	8
GO:0009522	photosystem I	7/584	37/16792	0.000246326	0.0361686	0.0341115	BaRT2v18chr2HG068670/BaRT2v18chr2HG070260/BaRT2v18chr5HG243330/BaRT2v18chr5HG249920/BaRT2v18chr5HG259140/BaRT2v18chr6HG289990/BaRT2v18chr7HG355440	7
GO:1902456	regulation of stomatal opening	4/584	10/16792	0.000257231	0.0361686	0.0341115	BaRT2v18chr1HG017220/BaRT2v18chr4HG198130/BaRT2v18chr5HG267050/BaRT2v18chr5HG281060	4
GO:0071482	cellular response to light stimulus	8/584	49/16792	0.000261181	0.0361686	0.0341115	BaRT2v18chr2HG080270/BaRT2v18chr3HG122090/BaRT2v18chr3HG136620/BaRT2v18chr4HG200340/BaRT2v18chr4HG202040/BaRT2v18chr5HG265840/BaRT2v18chr5HG267050/BaRT2v18chr6HG319440	8
GO:0051606	detection of stimulus	6/584	27/16792	0.000273412	0.0361686	0.0341115	BaRT2v18chr1HG013850/BaRT2v18chr3HG136620/BaRT2v18chr5HG265840/BaRT2v18chr6HG319440/BaRT2v18chr7HG358930/BaRT2v18chr7HG383050	6
GO:0004553	hydrolase activity, hydrolyzing O-glycosyl compounds	27/584	375/16792	0.000304764	0.0384834	0.0362946	BaRT2v18chr1HG027190/BaRT2v18chr1HG027340/BaRT2v18chr1HG029950/BaRT2v18chr1HG030210/BaRT2v18chr1HG044830/BaRT2v18chr2HG067820/BaRT2v18chr2HG069890/BaRT2v18chr2HG104690/BaRT2v18chr3HG125550/BaRT2v18chr3HG128470/BaRT2v18chr3HG133080/BaRT2v18chr3HG140630/BaRT2v18chr3HG164520/BaRT2v18chr3HG169020/BaRT2v18chr4HG188810/BaRT2v18chr4HG189840/BaRT2v18chr4HG197410/BaRT2v18chr5HG225940/BaRT2v18chr5HG238740/…	27

## Sheet: M7 - black
ID	Description	GeneRatio	BgRatio	pvalue	p.adjust	qvalue	geneID	Count
GO:0043531	ADP binding	32/534	262/16792	6.8306e-11	1.52596e-07	1.37043e-07	BaRT2v18chr1HG001700/BaRT2v18chr1HG001850/BaRT2v18chr1HG043270/BaRT2v18chr1HG043290/BaRT2v18chr1HG046290/BaRT2v18chr2HG049930/BaRT2v18chr2HG049940/BaRT2v18chr2HG051040/BaRT2v18chr2HG052890/BaRT2v18chr2HG059320/BaRT2v18chr2HG102720/BaRT2v18chr2HG112720/BaRT2v18chr2HG114200/BaRT2v18chr3HG118290/BaRT2v18chr3HG121070/BaRT2v18chr3HG163180/BaRT2v18chr5HG228140/BaRT2v18chr5HG254480/BaRT2v18chr5HG260920/…	32
GO:0006325	chromatin organization	38/534	385/16792	6.25785e-10	6.99002e-07	6.27761e-07	BaRT2v18chr1HG000140/BaRT2v18chr1HG010750/BaRT2v18chr1HG015700/BaRT2v18chr1HG016180/BaRT2v18chr1HG040580/BaRT2v18chr1HG048560/BaRT2v18chr2HG049500/BaRT2v18chr2HG050070/BaRT2v18chr2HG056370/BaRT2v18chr2HG061080/BaRT2v18chr2HG066220/BaRT2v18chr2HG076700/BaRT2v18chr2HG079140/BaRT2v18chr3HG115220/BaRT2v18chr3HG120910/BaRT2v18chr3HG126000/BaRT2v18chr3HG138270/BaRT2v18chr3HG138670/BaRT2v18chr3HG138700/…	38
GO:0004386	helicase activity	30/534	307/16792	5.2008e-08	3.87286e-05	3.47815e-05	BaRT2v18chr1HG010750/BaRT2v18chr1HG010790/BaRT2v18chr1HG014760/BaRT2v18chr1HG017360/BaRT2v18chr1HG049380/BaRT2v18chr2HG057100/BaRT2v18chr2HG068490/BaRT2v18chr2HG074550/BaRT2v18chr2HG074580/BaRT2v18chr2HG075760/BaRT2v18chr2HG091400/BaRT2v18chr2HG093420/BaRT2v18chr2HG103900/BaRT2v18chr3HG120910/BaRT2v18chr3HG124360/BaRT2v18chr3HG150770/BaRT2v18chr3HG151730/BaRT2v18chr3HG168610/BaRT2v18chr4HG206670/…	30
GO:0006397	mRNA processing	34/534	414/16792	4.51952e-07	0.000252415	0.00022669	BaRT2v18chr1HG012580/BaRT2v18chr1HG016570/BaRT2v18chr1HG021380/BaRT2v18chr1HG035630/BaRT2v18chr1HG047090/BaRT2v18chr2HG056370/BaRT2v18chr2HG072670/BaRT2v18chr2HG093420/BaRT2v18chr3HG145500/BaRT2v18chr3HG155230/BaRT2v18chr3HG159600/BaRT2v18chr3HG162290/BaRT2v18chr3HG162350/BaRT2v18chr3HG169850/BaRT2v18chr4HG181010/BaRT2v18chr4HG188910/BaRT2v18chr4HG204400/BaRT2v18chr4HG206670/BaRT2v18chr4HG209080/…	34
GO:0016570	histone modification	21/534	190/16792	7.2255e-07	0.000322835	0.000289933	BaRT2v18chr1HG000140/BaRT2v18chr1HG015700/BaRT2v18chr1HG040580/BaRT2v18chr1HG048560/BaRT2v18chr2HG049500/BaRT2v18chr2HG050070/BaRT2v18chr2HG056370/BaRT2v18chr2HG066220/BaRT2v18chr3HG115220/BaRT2v18chr3HG126000/BaRT2v18chr3HG138270/BaRT2v18chr3HG138670/BaRT2v18chr3HG166140/BaRT2v18chr3HG172310/BaRT2v18chr5HG243070/BaRT2v18chr5HG243180/BaRT2v18chr6HG291210/BaRT2v18chr6HG309710/BaRT2v18chr6HG313290/…	21
GO:0016569	covalent chromatin modification	21/534	194/16792	1.01921e-06	0.000379486	0.00034081	BaRT2v18chr1HG000140/BaRT2v18chr1HG015700/BaRT2v18chr1HG040580/BaRT2v18chr1HG048560/BaRT2v18chr2HG049500/BaRT2v18chr2HG050070/BaRT2v18chr2HG056370/BaRT2v18chr2HG066220/BaRT2v18chr3HG115220/BaRT2v18chr3HG126000/BaRT2v18chr3HG138270/BaRT2v18chr3HG138670/BaRT2v18chr3HG166140/BaRT2v18chr3HG172310/BaRT2v18chr5HG243070/BaRT2v18chr5HG243180/BaRT2v18chr6HG291210/BaRT2v18chr6HG309710/BaRT2v18chr6HG313290/…	21
GO:0007033	vacuole organization	11/534	61/16792	3.00384e-06	0.000958655	0.000860951	BaRT2v18chr2HG081570/BaRT2v18chr3HG140210/BaRT2v18chr3HG143300/BaRT2v18chr3HG144280/BaRT2v18chr3HG173550/BaRT2v18chr4HG203670/BaRT2v18chr4HG207670/BaRT2v18chr5HG226140/BaRT2v18chr5HG233520/BaRT2v18chr5HG265040/BaRT2v18chr7HG347380	11
GO:0006338	chromatin remodeling	11/534	62/16792	3.54831e-06	0.000990865	0.000889878	BaRT2v18chr1HG010750/BaRT2v18chr1HG048560/BaRT2v18chr2HG061080/BaRT2v18chr3HG120910/BaRT2v18chr5HG230610/BaRT2v18chr5HG257320/BaRT2v18chr6HG284950/BaRT2v18chr6HG313290/BaRT2v18chr7HG346760/BaRT2v18chr7HG385800/BaRT2v18chr7HG387820	11
GO:0015074	DNA integration	12/534	80/16792	7.95073e-06	0.00197355	0.00177241	BaRT2v18chr1HG013060/BaRT2v18chr2HG061410/BaRT2v18chr2HG068260/BaRT2v18chr2HG109070/BaRT2v18chr3HG124670/BaRT2v18chr4HG191760/BaRT2v18chr4HG198140/BaRT2v18chr4HG204570/BaRT2v18chr6HG292880/BaRT2v18chr6HG295850/BaRT2v18chr6HG324940/BaRT2v18chr7HG371430	12
GO:0060341	regulation of cellular localization	8/534	38/16792	2.09092e-05	0.00467111	0.00419504	BaRT2v18chr1HG009960/BaRT2v18chr1HG020300/BaRT2v18chr1HG047090/BaRT2v18chr2HG079140/BaRT2v18chr5HG265040/BaRT2v18chr5HG280950/BaRT2v18chr6HG283760/BaRT2v18chr6HG317020	8
GO:1990112	RQC complex	3/534	3/16792	3.19853e-05	0.00580702	0.00521518	BaRT2v18chr5HG230520/BaRT2v18chr5HG257080/BaRT2v18chr5HG280400	3
GO:0006914	autophagy	9/534	52/16792	3.3792e-05	0.00580702	0.00521518	BaRT2v18chr1HG001160/BaRT2v18chr3HG140210/BaRT2v18chr3HG144280/BaRT2v18chr4HG203670/BaRT2v18chr4HG207670/BaRT2v18chr5HG226140/BaRT2v18chr5HG280060/BaRT2v18chr6HG283760/BaRT2v18chr7HG347380	9
GO:0061919	process utilizing autophagic mechanism	9/534	52/16792	3.3792e-05	0.00580702	0.00521518	BaRT2v18chr1HG001160/BaRT2v18chr3HG140210/BaRT2v18chr3HG144280/BaRT2v18chr4HG203670/BaRT2v18chr4HG207670/BaRT2v18chr5HG226140/BaRT2v18chr5HG280060/BaRT2v18chr6HG283760/BaRT2v18chr7HG347380	9
GO:0006357	regulation of transcription by RNA polymerase II	32/534	471/16792	4.81959e-05	0.00769068	0.00690687	BaRT2v18chr1HG000140/BaRT2v18chr1HG008070/BaRT2v18chr1HG015000/BaRT2v18chr2HG074320/BaRT2v18chr2HG074680/BaRT2v18chr2HG076700/BaRT2v18chr2HG079140/BaRT2v18chr2HG093030/BaRT2v18chr2HG105330/BaRT2v18chr3HG115220/BaRT2v18chr3HG126000/BaRT2v18chr3HG127780/BaRT2v18chr3HG157670/BaRT2v18chr3HG172310/BaRT2v18chr4HG184170/BaRT2v18chr4HG193380/BaRT2v18chr4HG194210/BaRT2v18chr4HG198330/BaRT2v18chr4HG212770/…	32
GO:0000407	phagophore assembly site	6/534	23/16792	6.39692e-05	0.00952715	0.00855616	BaRT2v18chr3HG140210/BaRT2v18chr3HG144280/BaRT2v18chr4HG203670/BaRT2v18chr4HG207670/BaRT2v18chr5HG226140/BaRT2v18chr7HG347380	6
GO:0003712	transcription coregulator activity	15/534	147/16792	7.03623e-05	0.00982434	0.00882306	BaRT2v18chr1HG000140/BaRT2v18chr1HG015000/BaRT2v18chr2HG074320/BaRT2v18chr2HG074680/BaRT2v18chr2HG075270/BaRT2v18chr2HG105330/BaRT2v18chr3HG115220/BaRT2v18chr3HG172310/BaRT2v18chr4HG198560/BaRT2v18chr4HG218430/BaRT2v18chr5HG243050/BaRT2v18chr5HG265380/BaRT2v18chr6HG291210/BaRT2v18chr7HG363790/BaRT2v18chr7HG373550	15
GO:0043044	ATP-dependent chromatin remodeling	6/534	25/16792	0.000106314	0.0139709	0.012547	BaRT2v18chr1HG010750/BaRT2v18chr3HG120910/BaRT2v18chr5HG230610/BaRT2v18chr6HG284950/BaRT2v18chr7HG346760/BaRT2v18chr7HG385800	6
GO:0044805	late nucleophagy	3/534	4/16792	0.000124906	0.0155023	0.0139223	BaRT2v18chr3HG140210/BaRT2v18chr4HG203670/BaRT2v18chr7HG347380	3
GO:0003682	chromatin binding	15/534	156/16792	0.000138048	0.0162316	0.0145773	BaRT2v18chr1HG010750/BaRT2v18chr1HG013310/BaRT2v18chr2HG049500/BaRT2v18chr2HG079140/BaRT2v18chr2HG098500/BaRT2v18chr3HG120910/BaRT2v18chr3HG172310/BaRT2v18chr4HG204400/BaRT2v18chr5HG247170/BaRT2v18chr5HG265380/BaRT2v18chr6HG284950/BaRT2v18chr6HG291210/BaRT2v18chr6HG317460/BaRT2v18chr6HG317470/BaRT2v18chr7HG373550	15
GO:0000045	autophagosome assembly	6/534	29/16792	0.000255948	0.027228	0.024453	BaRT2v18chr3HG140210/BaRT2v18chr3HG144280/BaRT2v18chr4HG203670/BaRT2v18chr4HG207670/BaRT2v18chr5HG226140/BaRT2v18chr7HG347380	6
GO:1905037	autophagosome organization	6/534	29/16792	0.000255948	0.027228	0.024453	BaRT2v18chr3HG140210/BaRT2v18chr3HG144280/BaRT2v18chr4HG203670/BaRT2v18chr4HG207670/BaRT2v18chr5HG226140/BaRT2v18chr7HG347380	6
GO:0006913	nucleocytoplasmic transport	12/534	115/16792	0.000297531	0.0288993	0.025954	BaRT2v18chr1HG009960/BaRT2v18chr1HG018590/BaRT2v18chr1HG018620/BaRT2v18chr2HG056630/BaRT2v18chr3HG162350/BaRT2v18chr3HG169850/BaRT2v18chr5HG226220/BaRT2v18chr5HG230010/BaRT2v18chr5HG280950/BaRT2v18chr6HG305080/BaRT2v18chr6HG328100/BaRT2v18chr7HG383480	12
GO:0051169	nuclear transport	12/534	115/16792	0.000297531	0.0288993	0.025954	BaRT2v18chr1HG009960/BaRT2v18chr1HG018590/BaRT2v18chr1HG018620/BaRT2v18chr2HG056630/BaRT2v18chr3HG162350/BaRT2v18chr3HG169850/BaRT2v18chr5HG226220/BaRT2v18chr5HG230010/BaRT2v18chr5HG280950/BaRT2v18chr6HG305080/BaRT2v18chr6HG328100/BaRT2v18chr7HG383480	12
GO:0000123	histone acetyltransferase complex	7/534	45/16792	0.000502643	0.0413246	0.0371129	BaRT2v18chr1HG015000/BaRT2v18chr1HG015700/BaRT2v18chr3HG126000/BaRT2v18chr3HG172310/BaRT2v18chr5HG243180/BaRT2v18chr6HG291210/BaRT2v18chr7HG373550	7
GO:0000398	mRNA splicing, via spliceosome	17/534	215/16792	0.000532806	0.0413246	0.0371129	BaRT2v18chr1HG021380/BaRT2v18chr1HG035630/BaRT2v18chr2HG072670/BaRT2v18chr3HG145500/BaRT2v18chr3HG159600/BaRT2v18chr4HG204400/BaRT2v18chr5HG220870/BaRT2v18chr5HG257320/BaRT2v18chr5HG257790/BaRT2v18chr5HG272090/BaRT2v18chr5HG281630/BaRT2v18chr6HG284440/BaRT2v18chr6HG317020/BaRT2v18chr6HG318200/BaRT2v18chr7HG339280/BaRT2v18chr7HG361560/BaRT2v18chr7HG365640	17
GO:0004402	histone acetyltransferase activity	6/534	33/16792	0.000535791	0.0413246	0.0371129	BaRT2v18chr1HG015700/BaRT2v18chr3HG126000/BaRT2v18chr3HG172310/BaRT2v18chr5HG243180/BaRT2v18chr6HG291210/BaRT2v18chr7HG373550	6
GO:0061733	peptide-lysine-N-acetyltransferase activity	6/534	33/16792	0.000535791	0.0413246	0.0371129	BaRT2v18chr1HG015700/BaRT2v18chr3HG126000/BaRT2v18chr3HG172310/BaRT2v18chr5HG243180/BaRT2v18chr6HG291210/BaRT2v18chr7HG373550	6
GO:0051648	vesicle localization	5/534	22/16792	0.000536443	0.0413246	0.0371129	BaRT2v18chr1HG020070/BaRT2v18chr5HG265410/BaRT2v18chr6HG283760/BaRT2v18chr6HG320430/BaRT2v18chr7HG356790	5
GO:0051650	establishment of vesicle localization	5/534	22/16792	0.000536443	0.0413246	0.0371129	BaRT2v18chr1HG020070/BaRT2v18chr5HG265410/BaRT2v18chr6HG283760/BaRT2v18chr6HG320430/BaRT2v18chr7HG356790	5
GO:0106018	phosphatidylinositol-3,5-bisphosphate phosphatase activity	3/534	6/16792	0.000595322	0.0443317	0.0398135	BaRT2v18chr6HG321060/BaRT2v18chr7HG355570/BaRT2v18chr7HG362930	3
GO:0008080	N-acetyltransferase activity	9/534	76/16792	0.000666369	0.0445582	0.0400169	BaRT2v18chr1HG015700/BaRT2v18chr2HG075270/BaRT2v18chr2HG114820/BaRT2v18chr3HG126000/BaRT2v18chr3HG172310/BaRT2v18chr5HG243180/BaRT2v18chr5HG265380/BaRT2v18chr6HG291210/BaRT2v18chr7HG373550	9
GO:0016592	mediator complex	7/534	48/16792	0.000751256	0.0445582	0.0400169	BaRT2v18chr2HG072480/BaRT2v18chr2HG074320/BaRT2v18chr2HG105330/BaRT2v18chr4HG218430/BaRT2v18chr5HG243050/BaRT2v18chr5HG243580/BaRT2v18chr6HG284440	7
GO:0140297	DNA-binding transcription factor binding	5/534	24/16792	0.000821546	0.0445582	0.0400169	BaRT2v18chr3HG172310/BaRT2v18chr4HG184170/BaRT2v18chr4HG193380/BaRT2v18chr6HG291210/BaRT2v18chr7HG373550	5
GO:0006611	protein export from nucleus	8/534	63/16792	0.000825619	0.0445582	0.0400169	BaRT2v18chr1HG009960/BaRT2v18chr1HG018590/BaRT2v18chr3HG162350/BaRT2v18chr3HG169850/BaRT2v18chr5HG280950/BaRT2v18chr6HG305080/BaRT2v18chr6HG328100/BaRT2v18chr7HG383480	8
GO:0010629	negative regulation of gene expression	20/534	286/16792	0.000863636	0.0445582	0.0400169	BaRT2v18chr1HG016180/BaRT2v18chr1HG030100/BaRT2v18chr1HG048560/BaRT2v18chr2HG049500/BaRT2v18chr2HG056370/BaRT2v18chr2HG075760/BaRT2v18chr2HG076700/BaRT2v18chr2HG091400/BaRT2v18chr3HG124360/BaRT2v18chr3HG132170/BaRT2v18chr3HG155230/BaRT2v18chr5HG228950/BaRT2v18chr5HG234870/BaRT2v18chr5HG241530/BaRT2v18chr5HG263930/BaRT2v18chr6HG294590/BaRT2v18chr6HG313290/BaRT2v18chr6HG317460/BaRT2v18chr7HG385800/…	20
GO:0010564	regulation of cell cycle process	9/534	80/16792	0.000969818	0.0445582	0.0400169	BaRT2v18chr1HG020300/BaRT2v18chr2HG056370/BaRT2v18chr2HG079140/BaRT2v18chr4HG190370/BaRT2v18chr4HG193380/BaRT2v18chr5HG233520/BaRT2v18chr6HG309710/BaRT2v18chr6HG317020/BaRT2v18chr7HG328650	9
GO:0005324	long-chain fatty acid transporter activity	2/534	2/16792	0.00100946	0.0445582	0.0400169	BaRT2v18chr1HG002030/BaRT2v18chr3HG171440	2
GO:0015910	long-chain fatty acid import into peroxisome	2/534	2/16792	0.00100946	0.0445582	0.0400169	BaRT2v18chr1HG002030/BaRT2v18chr3HG171440	2
GO:0018995	host cellular component	2/534	2/16792	0.00100946	0.0445582	0.0400169	BaRT2v18chr1HG013060/BaRT2v18chr6HG295850	2
GO:0030430	host cell cytoplasm	2/534	2/16792	0.00100946	0.0445582	0.0400169	BaRT2v18chr1HG013060/BaRT2v18chr6HG295850	2
GO:0032116	SMC loading complex	2/534	2/16792	0.00100946	0.0445582	0.0400169	BaRT2v18chr2HG079140/BaRT2v18chr2HG080610	2
GO:0033643	host cell part	2/534	2/16792	0.00100946	0.0445582	0.0400169	BaRT2v18chr1HG013060/BaRT2v18chr6HG295850	2
GO:0033646	host intracellular part	2/534	2/16792	0.00100946	0.0445582	0.0400169	BaRT2v18chr1HG013060/BaRT2v18chr6HG295850	2
GO:0042760	very long-chain fatty acid catabolic process	2/534	2/16792	0.00100946	0.0445582	0.0400169	BaRT2v18chr1HG002030/BaRT2v18chr3HG171440	2
GO:0043656	host intracellular region	2/534	2/16792	0.00100946	0.0445582	0.0400169	BaRT2v18chr1HG013060/BaRT2v18chr6HG295850	2
GO:0043657	host cell	2/534	2/16792	0.00100946	0.0445582	0.0400169	BaRT2v18chr1HG013060/BaRT2v18chr6HG295850	2
GO:1990116	ribosome-associated ubiquitin-dependent protein catabolic process	2/534	2/16792	0.00100946	0.0445582	0.0400169	BaRT2v18chr5HG230520/BaRT2v18chr5HG280400	2
GO:0016236	macroautophagy	6/534	37/16792	0.00100997	0.0445582	0.0400169	BaRT2v18chr3HG140210/BaRT2v18chr3HG144280/BaRT2v18chr4HG203670/BaRT2v18chr4HG207670/BaRT2v18chr5HG226140/BaRT2v18chr7HG347380	6
GO:0033263	CORVET complex	3/534	7/16792	0.00101722	0.0445582	0.0400169	BaRT2v18chr1HG001160/BaRT2v18chr2HG054200/BaRT2v18chr2HG081570	3
GO:0036092	phosphatidylinositol-3-phosphate biosynthetic process	3/534	7/16792	0.00101722	0.0445582	0.0400169	BaRT2v18chr5HG226140/BaRT2v18chr6HG321060/BaRT2v18chr7HG362930	3
GO:0045824	negative regulation of innate immune response	3/534	7/16792	0.00101722	0.0445582	0.0400169	BaRT2v18chr3HG138670/BaRT2v18chr4HG177430/BaRT2v18chr4HG181010	3
GO:0016458	gene silencing	13/534	151/16792	0.00108001	0.0458715	0.0411964	BaRT2v18chr1HG016180/BaRT2v18chr2HG049500/BaRT2v18chr2HG056370/BaRT2v18chr2HG076700/BaRT2v18chr2HG091400/BaRT2v18chr3HG132170/BaRT2v18chr5HG228950/BaRT2v18chr5HG234870/BaRT2v18chr5HG263930/BaRT2v18chr6HG313290/BaRT2v18chr6HG317460/BaRT2v18chr7HG385800/BaRT2v18chr7HG386660	13
GO:0018205	peptidyl-lysine modification	14/534	170/16792	0.00108827	0.0458715	0.0411964	BaRT2v18chr1HG006530/BaRT2v18chr1HG015700/BaRT2v18chr1HG040580/BaRT2v18chr2HG049500/BaRT2v18chr2HG050070/BaRT2v18chr3HG126000/BaRT2v18chr3HG138670/BaRT2v18chr3HG172310/BaRT2v18chr3HG173900/BaRT2v18chr5HG243070/BaRT2v18chr5HG243180/BaRT2v18chr6HG291210/BaRT2v18chr6HG313290/BaRT2v18chr7HG373550	14
GO:0032386	regulation of intracellular transport	5/534	26/16792	0.00120651	0.0479614	0.0430733	BaRT2v18chr1HG009960/BaRT2v18chr1HG047090/BaRT2v18chr5HG280950/BaRT2v18chr6HG283760/BaRT2v18chr6HG317020	5
GO:0046856	phosphatidylinositol dephosphorylation	5/534	26/16792	0.00120651	0.0479614	0.0430733	BaRT2v18chr4HG199800/BaRT2v18chr4HG203320/BaRT2v18chr6HG321060/BaRT2v18chr7HG355570/BaRT2v18chr7HG362930	5
GO:0031248	protein acetyltransferase complex	7/534	52/16792	0.00122372	0.0479614	0.0430733	BaRT2v18chr1HG015000/BaRT2v18chr1HG015700/BaRT2v18chr3HG126000/BaRT2v18chr3HG172310/BaRT2v18chr5HG243180/BaRT2v18chr6HG291210/BaRT2v18chr7HG373550	7
GO:1902493	acetyltransferase complex	7/534	52/16792	0.00122372	0.0479614	0.0430733	BaRT2v18chr1HG015000/BaRT2v18chr1HG015700/BaRT2v18chr3HG126000/BaRT2v18chr3HG172310/BaRT2v18chr5HG243180/BaRT2v18chr6HG291210/BaRT2v18chr7HG373550	7

## Sheet: M8 - pink
ID	Description	GeneRatio	BgRatio	pvalue	p.adjust	qvalue	geneID	Count
GO:0010200	response to chitin	10/375	29/16792	3.75803e-10	6.35107e-07	5.76363e-07	BaRT2v18chr1HG007090/BaRT2v18chr1HG023570/BaRT2v18chr3HG158930/BaRT2v18chr4HG214840/BaRT2v18chr5HG228460/BaRT2v18chr5HG249430/BaRT2v18chr6HG295520/BaRT2v18chr6HG298510/BaRT2v18chr7HG382710/BaRT2v18chr7HG382730	10
GO:0031347	regulation of defense response	16/375	114/16792	4.90239e-09	4.14252e-06	3.75936e-06	BaRT2v18chr2HG058540/BaRT2v18chr2HG082260/BaRT2v18chr2HG089190/BaRT2v18chr3HG118750/BaRT2v18chr3HG154230/BaRT2v18chr4HG184140/BaRT2v18chr4HG184620/BaRT2v18chr5HG247770/BaRT2v18chr6HG295520/BaRT2v18chr7HG346550/BaRT2v18chr7HG346560/BaRT2v18chr7HG346590/BaRT2v18chr7HG346600/BaRT2v18chr7HG346620/BaRT2v18chr7HG382710/BaRT2v18chr7HG382730	16
GO:0009938	negative regulation of gibberellic acid mediated signaling pathway	6/375	9/16792	9.46255e-09	5.33057e-06	4.83752e-06	BaRT2v18chr1HG034640/BaRT2v18chr2HG080030/BaRT2v18chr3HG158930/BaRT2v18chr6HG295520/BaRT2v18chr7HG382710/BaRT2v18chr7HG382730	6
GO:0080134	regulation of response to stress	21/375	214/16792	1.4707e-08	6.21371e-06	5.63898e-06	BaRT2v18chr2HG058540/BaRT2v18chr2HG082260/BaRT2v18chr2HG089190/BaRT2v18chr2HG099660/BaRT2v18chr3HG118750/BaRT2v18chr3HG154230/BaRT2v18chr4HG184140/BaRT2v18chr4HG184620/BaRT2v18chr4HG214840/BaRT2v18chr4HG214850/BaRT2v18chr5HG247770/BaRT2v18chr6HG295520/BaRT2v18chr6HG311710/BaRT2v18chr7HG346550/BaRT2v18chr7HG346560/BaRT2v18chr7HG346590/BaRT2v18chr7HG346600/BaRT2v18chr7HG346620/BaRT2v18chr7HG354490/…	21
GO:0009611	response to wounding	12/375	81/16792	2.28181e-07	7.71252e-05	6.99916e-05	BaRT2v18chr2HG082260/BaRT2v18chr5HG247770/BaRT2v18chr6HG295520/BaRT2v18chr6HG305920/BaRT2v18chr6HG327400/BaRT2v18chr7HG346550/BaRT2v18chr7HG346560/BaRT2v18chr7HG346590/BaRT2v18chr7HG346600/BaRT2v18chr7HG346620/BaRT2v18chr7HG382710/BaRT2v18chr7HG382730	12
GO:0046777	protein autophosphorylation	20/375	239/16792	4.45553e-07	0.000125497	0.00011389	BaRT2v18chr1HG018010/BaRT2v18chr1HG037200/BaRT2v18chr1HG047640/BaRT2v18chr2HG071040/BaRT2v18chr2HG071970/BaRT2v18chr2HG072110/BaRT2v18chr2HG089190/BaRT2v18chr2HG090730/BaRT2v18chr2HG099660/BaRT2v18chr2HG100240/BaRT2v18chr3HG117210/BaRT2v18chr4HG202490/BaRT2v18chr4HG216640/BaRT2v18chr5HG247120/BaRT2v18chr6HG289070/BaRT2v18chr6HG294690/BaRT2v18chr6HG311710/BaRT2v18chr6HG326500/BaRT2v18chr7HG354490/…	20
GO:0010243	response to organonitrogen compound	12/375	89/16792	6.52343e-07	0.000157494	0.000142927	BaRT2v18chr1HG007090/BaRT2v18chr1HG023570/BaRT2v18chr3HG158930/BaRT2v18chr4HG176480/BaRT2v18chr4HG214840/BaRT2v18chr5HG225830/BaRT2v18chr5HG228460/BaRT2v18chr5HG249430/BaRT2v18chr6HG295520/BaRT2v18chr6HG298510/BaRT2v18chr7HG382710/BaRT2v18chr7HG382730	12
GO:0048583	regulation of response to stimulus	27/375	425/16792	1.15957e-06	0.000212606	0.000192941	BaRT2v18chr1HG034640/BaRT2v18chr2HG058540/BaRT2v18chr2HG067090/BaRT2v18chr2HG080030/BaRT2v18chr2HG082260/BaRT2v18chr2HG089190/BaRT2v18chr2HG099660/BaRT2v18chr3HG118750/BaRT2v18chr3HG154230/BaRT2v18chr3HG158930/BaRT2v18chr4HG184140/BaRT2v18chr4HG184620/BaRT2v18chr4HG205710/BaRT2v18chr4HG214840/BaRT2v18chr4HG214850/BaRT2v18chr5HG247770/BaRT2v18chr6HG295520/BaRT2v18chr6HG311710/BaRT2v18chr7HG346550/…	27
GO:0009937	regulation of gibberellic acid mediated signaling pathway	6/375	17/16792	1.19777e-06	0.000212606	0.000192941	BaRT2v18chr1HG034640/BaRT2v18chr2HG080030/BaRT2v18chr3HG158930/BaRT2v18chr6HG295520/BaRT2v18chr7HG382710/BaRT2v18chr7HG382730	6
GO:2000022	regulation of jasmonic acid mediated signaling pathway	8/375	37/16792	1.25802e-06	0.000212606	0.000192941	BaRT2v18chr2HG082260/BaRT2v18chr4HG184620/BaRT2v18chr5HG247770/BaRT2v18chr7HG346550/BaRT2v18chr7HG346560/BaRT2v18chr7HG346590/BaRT2v18chr7HG346600/BaRT2v18chr7HG346620	8
GO:1901698	response to nitrogen compound	13/375	115/16792	1.74552e-06	0.000268175	0.00024337	BaRT2v18chr1HG007090/BaRT2v18chr1HG023570/BaRT2v18chr3HG158930/BaRT2v18chr4HG176480/BaRT2v18chr4HG214840/BaRT2v18chr5HG225830/BaRT2v18chr5HG228460/BaRT2v18chr5HG249430/BaRT2v18chr6HG295520/BaRT2v18chr6HG298510/BaRT2v18chr7HG375010/BaRT2v18chr7HG382710/BaRT2v18chr7HG382730	13
GO:1900150	regulation of defense response to fungus	7/375	29/16792	2.6753e-06	0.000376772	0.000341922	BaRT2v18chr2HG058540/BaRT2v18chr2HG089190/BaRT2v18chr3HG154230/BaRT2v18chr4HG184140/BaRT2v18chr6HG295520/BaRT2v18chr7HG382710/BaRT2v18chr7HG382730	7
GO:1990841	promoter-specific chromatin binding	4/375	6/16792	3.54408e-06	0.00046073	0.000418115	BaRT2v18chr2HG080030/BaRT2v18chr6HG295520/BaRT2v18chr7HG382710/BaRT2v18chr7HG382730	4
GO:1905034	regulation of antifungal innate immune response	3/375	3/16792	1.10505e-05	0.00133395	0.00121057	BaRT2v18chr6HG295520/BaRT2v18chr7HG382710/BaRT2v18chr7HG382730	3
GO:0009966	regulation of signal transduction	16/375	213/16792	2.46385e-05	0.00274686	0.00249279	BaRT2v18chr1HG034640/BaRT2v18chr2HG067090/BaRT2v18chr2HG080030/BaRT2v18chr2HG082260/BaRT2v18chr3HG158930/BaRT2v18chr4HG184620/BaRT2v18chr4HG205710/BaRT2v18chr5HG247770/BaRT2v18chr6HG295520/BaRT2v18chr7HG346550/BaRT2v18chr7HG346560/BaRT2v18chr7HG346590/BaRT2v18chr7HG346600/BaRT2v18chr7HG346620/BaRT2v18chr7HG382710/BaRT2v18chr7HG382730	16
GO:0023051	regulation of signaling	16/375	214/16792	2.60968e-05	0.00274686	0.00249279	BaRT2v18chr1HG034640/BaRT2v18chr2HG067090/BaRT2v18chr2HG080030/BaRT2v18chr2HG082260/BaRT2v18chr3HG158930/BaRT2v18chr4HG184620/BaRT2v18chr4HG205710/BaRT2v18chr5HG247770/BaRT2v18chr6HG295520/BaRT2v18chr7HG346550/BaRT2v18chr7HG346560/BaRT2v18chr7HG346590/BaRT2v18chr7HG346600/BaRT2v18chr7HG346620/BaRT2v18chr7HG382710/BaRT2v18chr7HG382730	16
GO:0010646	regulation of cell communication	16/375	215/16792	2.76311e-05	0.00274686	0.00249279	BaRT2v18chr1HG034640/BaRT2v18chr2HG067090/BaRT2v18chr2HG080030/BaRT2v18chr2HG082260/BaRT2v18chr3HG158930/BaRT2v18chr4HG184620/BaRT2v18chr4HG205710/BaRT2v18chr5HG247770/BaRT2v18chr6HG295520/BaRT2v18chr7HG346550/BaRT2v18chr7HG346560/BaRT2v18chr7HG346590/BaRT2v18chr7HG346600/BaRT2v18chr7HG346620/BaRT2v18chr7HG382710/BaRT2v18chr7HG382730	16
GO:0002831	regulation of response to biotic stimulus	9/375	83/16792	9.61398e-05	0.00902646	0.00819156	BaRT2v18chr2HG058540/BaRT2v18chr2HG089190/BaRT2v18chr3HG118750/BaRT2v18chr3HG154230/BaRT2v18chr4HG184140/BaRT2v18chr4HG184620/BaRT2v18chr6HG295520/BaRT2v18chr7HG382710/BaRT2v18chr7HG382730	9
GO:0032101	regulation of response to external stimulus	9/375	85/16792	0.000115807	0.0103007	0.00934797	BaRT2v18chr2HG058540/BaRT2v18chr2HG089190/BaRT2v18chr3HG118750/BaRT2v18chr3HG154230/BaRT2v18chr4HG184140/BaRT2v18chr4HG184620/BaRT2v18chr6HG295520/BaRT2v18chr7HG382710/BaRT2v18chr7HG382730	9
GO:0009739	response to gibberellin	7/375	51/16792	0.000130093	0.0109929	0.00997611	BaRT2v18chr1HG034640/BaRT2v18chr2HG080030/BaRT2v18chr3HG124980/BaRT2v18chr3HG158930/BaRT2v18chr6HG295520/BaRT2v18chr7HG382710/BaRT2v18chr7HG382730	7
GO:0009607	response to biotic stimulus	24/375	468/16792	0.000144848	0.011177	0.0101432	BaRT2v18chr1HG007090/BaRT2v18chr1HG044120/BaRT2v18chr2HG052310/BaRT2v18chr2HG067090/BaRT2v18chr2HG083780/BaRT2v18chr2HG112630/BaRT2v18chr3HG118750/BaRT2v18chr3HG148980/BaRT2v18chr3HG153460/BaRT2v18chr3HG158930/BaRT2v18chr4HG175470/BaRT2v18chr4HG184620/BaRT2v18chr4HG198900/BaRT2v18chr4HG201540/BaRT2v18chr4HG217690/BaRT2v18chr5HG249430/BaRT2v18chr6HG289070/BaRT2v18chr6HG295520/BaRT2v18chr6HG298510/…	24
GO:0043207	response to external biotic stimulus	23/375	441/16792	0.000155491	0.011177	0.0101432	BaRT2v18chr1HG007090/BaRT2v18chr1HG044120/BaRT2v18chr2HG052310/BaRT2v18chr2HG067090/BaRT2v18chr2HG083780/BaRT2v18chr2HG112630/BaRT2v18chr3HG118750/BaRT2v18chr3HG148980/BaRT2v18chr3HG153460/BaRT2v18chr3HG158930/BaRT2v18chr4HG175470/BaRT2v18chr4HG184620/BaRT2v18chr4HG201540/BaRT2v18chr4HG217690/BaRT2v18chr5HG249430/BaRT2v18chr6HG289070/BaRT2v18chr6HG295520/BaRT2v18chr6HG298510/BaRT2v18chr6HG305920/…	23
GO:0051707	response to other organism	23/375	441/16792	0.000155491	0.011177	0.0101432	BaRT2v18chr1HG007090/BaRT2v18chr1HG044120/BaRT2v18chr2HG052310/BaRT2v18chr2HG067090/BaRT2v18chr2HG083780/BaRT2v18chr2HG112630/BaRT2v18chr3HG118750/BaRT2v18chr3HG148980/BaRT2v18chr3HG153460/BaRT2v18chr3HG158930/BaRT2v18chr4HG175470/BaRT2v18chr4HG184620/BaRT2v18chr4HG201540/BaRT2v18chr4HG217690/BaRT2v18chr5HG249430/BaRT2v18chr6HG289070/BaRT2v18chr6HG295520/BaRT2v18chr6HG298510/BaRT2v18chr6HG305920/…	23
GO:0009620	response to fungus	12/375	152/16792	0.000158727	0.011177	0.0101432	BaRT2v18chr1HG007090/BaRT2v18chr2HG112630/BaRT2v18chr3HG153460/BaRT2v18chr3HG158930/BaRT2v18chr4HG175470/BaRT2v18chr4HG217690/BaRT2v18chr5HG249430/BaRT2v18chr6HG289070/BaRT2v18chr6HG295520/BaRT2v18chr7HG342190/BaRT2v18chr7HG382710/BaRT2v18chr7HG382730	12
GO:0098542	defense response to other organism	20/375	376/16792	0.000321551	0.0217369	0.0197263	BaRT2v18chr1HG007090/BaRT2v18chr1HG044120/BaRT2v18chr2HG052310/BaRT2v18chr2HG067090/BaRT2v18chr2HG083780/BaRT2v18chr2HG112630/BaRT2v18chr3HG118750/BaRT2v18chr3HG148980/BaRT2v18chr3HG153460/BaRT2v18chr3HG158930/BaRT2v18chr4HG184620/BaRT2v18chr4HG201540/BaRT2v18chr4HG217690/BaRT2v18chr6HG289070/BaRT2v18chr6HG295520/BaRT2v18chr6HG298510/BaRT2v18chr7HG342190/BaRT2v18chr7HG382480/BaRT2v18chr7HG382710/…	20
GO:0034605	cellular response to heat	6/375	44/16792	0.000410656	0.0266926	0.0242237	BaRT2v18chr2HG052310/BaRT2v18chr3HG148730/BaRT2v18chr3HG158930/BaRT2v18chr7HG351000/BaRT2v18chr7HG382710/BaRT2v18chr7HG382730	6
GO:0009409	response to cold	12/375	170/16792	0.000446129	0.0279211	0.0253386	BaRT2v18chr1HG007090/BaRT2v18chr1HG028470/BaRT2v18chr2HG091990/BaRT2v18chr2HG099660/BaRT2v18chr3HG158930/BaRT2v18chr6HG295520/BaRT2v18chr6HG307380/BaRT2v18chr6HG307390/BaRT2v18chr6HG311710/BaRT2v18chr7HG333630/BaRT2v18chr7HG382710/BaRT2v18chr7HG382730	12
GO:1900424	regulation of defense response to bacterium	4/375	17/16792	0.000462598	0.0279211	0.0253386	BaRT2v18chr2HG089190/BaRT2v18chr3HG118750/BaRT2v18chr4HG184140/BaRT2v18chr4HG184620	4
GO:0044419	biological process involved in interspecies interaction between organisms	23/375	479/16792	0.000503625	0.0293492	0.0266345	BaRT2v18chr1HG007090/BaRT2v18chr1HG044120/BaRT2v18chr2HG052310/BaRT2v18chr2HG067090/BaRT2v18chr2HG083780/BaRT2v18chr2HG112630/BaRT2v18chr3HG118750/BaRT2v18chr3HG148980/BaRT2v18chr3HG153460/BaRT2v18chr3HG158930/BaRT2v18chr4HG175470/BaRT2v18chr4HG184620/BaRT2v18chr4HG201540/BaRT2v18chr4HG217690/BaRT2v18chr5HG249430/BaRT2v18chr6HG289070/BaRT2v18chr6HG295520/BaRT2v18chr6HG298510/BaRT2v18chr6HG305920/…	23
GO:0005509	calcium ion binding	16/375	281/16792	0.000607151	0.0342028	0.0310392	BaRT2v18chr1HG044820/BaRT2v18chr2HG099660/BaRT2v18chr3HG151960/BaRT2v18chr3HG169300/BaRT2v18chr3HG169360/BaRT2v18chr3HG169380/BaRT2v18chr4HG197450/BaRT2v18chr5HG237750/BaRT2v18chr5HG237920/BaRT2v18chr6HG284470/BaRT2v18chr6HG289070/BaRT2v18chr6HG311710/BaRT2v18chr7HG335960/BaRT2v18chr7HG339110/BaRT2v18chr7HG354490/BaRT2v18chr7HG376840	16
GO:0050832	defense response to fungus	10/375	129/16792	0.000638165	0.0347903	0.0315724	BaRT2v18chr1HG007090/BaRT2v18chr2HG112630/BaRT2v18chr3HG153460/BaRT2v18chr3HG158930/BaRT2v18chr4HG217690/BaRT2v18chr6HG289070/BaRT2v18chr6HG295520/BaRT2v18chr7HG342190/BaRT2v18chr7HG382710/BaRT2v18chr7HG382730	10
GO:0002237	response to molecule of bacterial origin	4/375	19/16792	0.000727226	0.0366377	0.0332489	BaRT2v18chr3HG118750/BaRT2v18chr6HG295520/BaRT2v18chr7HG382710/BaRT2v18chr7HG382730	4
GO:0004713	protein tyrosine kinase activity	13/375	206/16792	0.000758769	0.0366377	0.0332489	BaRT2v18chr1HG031170/BaRT2v18chr1HG034890/BaRT2v18chr2HG056150/BaRT2v18chr2HG067090/BaRT2v18chr2HG071040/BaRT2v18chr2HG072110/BaRT2v18chr2HG089190/BaRT2v18chr3HG160190/BaRT2v18chr5HG247120/BaRT2v18chr5HG247410/BaRT2v18chr5HG256880/BaRT2v18chr6HG283350/BaRT2v18chr6HG294690	13
GO:0018108	peptidyl-tyrosine phosphorylation	13/375	206/16792	0.000758769	0.0366377	0.0332489	BaRT2v18chr1HG031170/BaRT2v18chr1HG034890/BaRT2v18chr2HG056150/BaRT2v18chr2HG067090/BaRT2v18chr2HG071040/BaRT2v18chr2HG072110/BaRT2v18chr2HG089190/BaRT2v18chr3HG160190/BaRT2v18chr5HG247120/BaRT2v18chr5HG247410/BaRT2v18chr5HG256880/BaRT2v18chr6HG283350/BaRT2v18chr6HG294690	13
GO:0018212	peptidyl-tyrosine modification	13/375	206/16792	0.000758769	0.0366377	0.0332489	BaRT2v18chr1HG031170/BaRT2v18chr1HG034890/BaRT2v18chr2HG056150/BaRT2v18chr2HG067090/BaRT2v18chr2HG071040/BaRT2v18chr2HG072110/BaRT2v18chr2HG089190/BaRT2v18chr3HG160190/BaRT2v18chr5HG247120/BaRT2v18chr5HG247410/BaRT2v18chr5HG256880/BaRT2v18chr6HG283350/BaRT2v18chr6HG294690	13
GO:0002238	response to molecule of fungal origin	3/375	9/16792	0.000839681	0.0394183	0.0357724	BaRT2v18chr6HG295520/BaRT2v18chr7HG382710/BaRT2v18chr7HG382730	3
GO:0048585	negative regulation of response to stimulus	10/375	136/16792	0.000961668	0.0439248	0.039862	BaRT2v18chr1HG034640/BaRT2v18chr2HG080030/BaRT2v18chr2HG089190/BaRT2v18chr3HG158930/BaRT2v18chr4HG184620/BaRT2v18chr6HG295520/BaRT2v18chr7HG354490/BaRT2v18chr7HG365400/BaRT2v18chr7HG382710/BaRT2v18chr7HG382730	10
GO:0004724	magnesium-dependent protein serine/threonine phosphatase activity	5/375	36/16792	0.00115327	0.0496181	0.0450287	BaRT2v18chr2HG086220/BaRT2v18chr2HG098530/BaRT2v18chr4HG183270/BaRT2v18chr4HG199690/BaRT2v18chr5HG275180	5
GO:0009968	negative regulation of signal transduction	7/375	73/16792	0.00120375	0.0496181	0.0450287	BaRT2v18chr1HG034640/BaRT2v18chr2HG080030/BaRT2v18chr3HG158930/BaRT2v18chr4HG184620/BaRT2v18chr6HG295520/BaRT2v18chr7HG382710/BaRT2v18chr7HG382730	7
GO:0010648	negative regulation of cell communication	7/375	73/16792	0.00120375	0.0496181	0.0450287	BaRT2v18chr1HG034640/BaRT2v18chr2HG080030/BaRT2v18chr3HG158930/BaRT2v18chr4HG184620/BaRT2v18chr6HG295520/BaRT2v18chr7HG382710/BaRT2v18chr7HG382730	7
GO:0023057	negative regulation of signaling	7/375	73/16792	0.00120375	0.0496181	0.0450287	BaRT2v18chr1HG034640/BaRT2v18chr2HG080030/BaRT2v18chr3HG158930/BaRT2v18chr4HG184620/BaRT2v18chr6HG295520/BaRT2v18chr7HG382710/BaRT2v18chr7HG382730	7

[truncated: 22 more sheets: M9 - magenta, M10 - purple, M11 - greenyellow, M12 - tan, M13 - salmon, M14 - cyan, M15 - midnightblue, M16 - lightcyan, M17 - grey60, M18 - lightgreen, M19 - lightyellow, M20 - royalblue, M21 - darkred, M22 - darkgreen, M23 - darkturquoise, M24 - darkgrey, M25 - orange, M26 - darkorange, M27 - white, M28 - skyblue …]
