# Supplementary material for: Vernalization regulatory network identifies potential novel functions for genes in the HvVRN2 locus
Source: New Phytol. 2026 Apr 12;250(6):4036–53. doi: 10.1111/nph.71162 (PMC13193379; doi:10.1111/nph.71162)
Supplement: Supplementary file 3 — Table S1 Sample information and sequencing data. Table S2 Genotyping of both NILs (50 K and RNASeq variant calling). Table S3 Expression data (tpm) at gene‐level for all samples, differentially expressed genes results, and co‐expression module membership. Table S4 Flowering‐related gene names and gene model ID in BaRT2v18 transcriptome. Table S5 Protein sequences and oligonucleotide with CCACA DNA‐motif for modelling prediction. Table S6 Regression analyses of HvVRN genes’ expression over time. Table S7 Gene Ontology enrichment for each co‐expression module. Table S8 Identified transcription factors in the reference transcriptome. [file NPH-250-4036-s003.zip › Supplementary Tables S1-S5 S7-S8 S10-S11/Table S8 Transcription factors in BaRT2v18.xlsx]

## Sheet: Article information
New Phytologist Supporting Information
Article title: Vernalization regulatory network identifies potential novel functions for genes in the HvVRN2 locus
Authors: Francesc Montardit-Tarda, Irene Puyó, Bruno Contreras-Moreira, Ildikó Karsai, Philippa Borrill, Ana M Casas, Ernesto Igartua
Article acceptance date: 11 March 2026.

## Sheet: transcription_factors_inBaRTV2
geneID	transcriptID	TF_family	Category	TF_family_desglosed
BaRT2v18chr1HG000140	BaRT2v18chr1HG000140.3	Others	TR	Others
BaRT2v18chr1HG001630	BaRT2v18chr1HG001630.2	C2H2	TF	C2H2
BaRT2v18chr1HG002420	BaRT2v18chr1HG002420.3	GRAS	TF	GRAS
BaRT2v18chr1HG002760	BaRT2v18chr1HG002760.1	HB-other	TF	HB->HB-other
BaRT2v18chr1HG003020	BaRT2v18chr1HG003020.2	C2C2-Dof	TF	C2C2->C2C2-Dof
BaRT2v18chr1HG003030	BaRT2v18chr1HG003030.1	C2C2-Dof	TF	C2C2->C2C2-Dof
BaRT2v18chr1HG003060	BaRT2v18chr1HG003060.2	HB-other	TF	HB->HB-other
BaRT2v18chr1HG003580	BaRT2v18chr1HG003580.2	C2H2	TF	C2H2
BaRT2v18chr1HG003630	BaRT2v18chr1HG003630.10	B3	TF	B3->B3
BaRT2v18chr1HG004190	BaRT2v18chr1HG004190.5	MADS-M-type	TF	MADS->MADS-M-type
BaRT2v18chr1HG004200	BaRT2v18chr1HG004200.4	MADS-M-type	TF	MADS->MADS-M-type
BaRT2v18chr1HG004360	BaRT2v18chr1HG004360.1	SET	TR	SET
BaRT2v18chr1HG004400	BaRT2v18chr1HG004400.1	MYB-related	TF	MYB->MYB-related
BaRT2v18chr1HG004410	BaRT2v18chr1HG004410.6	MYB-related	TF	MYB->MYB-related
BaRT2v18chr1HG004480	BaRT2v18chr1HG004480.1	Rcd1-like	TR	Rcd1-like
BaRT2v18chr1HG005090	BaRT2v18chr1HG005090.1	HB-WOX	TF	HB->HB-WOX
BaRT2v18chr1HG005100	BaRT2v18chr1HG005100.1	HB-WOX	TF	HB->HB-WOX
BaRT2v18chr1HG005210	BaRT2v18chr1HG005210.1	C2H2	TF	C2H2
BaRT2v18chr1HG005270	BaRT2v18chr1HG005270.9	C2H2	TF	C2H2
BaRT2v18chr1HG005610	BaRT2v18chr1HG005610.1	AP2/ERF-ERF	TF	AP2/ERF->AP2/ERF-ERF
BaRT2v18chr1HG005860	BaRT2v18chr1HG005860.1	C2H2	TF	C2H2
BaRT2v18chr1HG006040	BaRT2v18chr1HG006040.1	LOB	TF	LOB
BaRT2v18chr1HG006820	BaRT2v18chr1HG006820.1	PLATZ	TF	PLATZ
BaRT2v18chr1HG006830	BaRT2v18chr1HG006830.4	MYB-related	TF	MYB->MYB-related
BaRT2v18chr1HG007080	BaRT2v18chr1HG007080.1	C3H	TF	C3H
BaRT2v18chr1HG007090	BaRT2v18chr1HG007090.5	C3H	TF	C3H
BaRT2v18chr1HG007520	BaRT2v18chr1HG007520.1	bZIP	TF	bZIP
BaRT2v18chr1HG007530	BaRT2v18chr1HG007530.1	bZIP	TF	bZIP
BaRT2v18chr1HG007570	BaRT2v18chr1HG007570.1	HB-other	TF	HB->HB-other
BaRT2v18chr1HG007950	BaRT2v18chr1HG007950.1	MYB	TF	MYB->MYB
BaRT2v18chr1HG007960	BaRT2v18chr1HG007960.1	MYB	TF	MYB->MYB
BaRT2v18chr1HG008660	BaRT2v18chr1HG008660.2	AUX/IAA	TR	AUX/IAA
BaRT2v18chr1HG008710	BaRT2v18chr1HG008710.1	bHLH	TF	bHLH
BaRT2v18chr1HG008730	BaRT2v18chr1HG008730.1	MYB-related	TF	MYB->MYB-related
BaRT2v18chr1HG008740	BaRT2v18chr1HG008740.2	MYB	TF	MYB->MYB
BaRT2v18chr1HG009330	BaRT2v18chr1HG009330.1	mTERF	TR	mTERF
BaRT2v18chr1HG009430	BaRT2v18chr1HG009430.2	SNF2	TR	SNF2
BaRT2v18chr1HG009460	BaRT2v18chr1HG009460.2	zf-HD	TF	zf-HD
BaRT2v18chr1HG010090	BaRT2v18chr1HG010090.2	bHLH	TF	bHLH
BaRT2v18chr1HG010100	BaRT2v18chr1HG010100.1	NAC	TF	NAC
BaRT2v18chr1HG010750	BaRT2v18chr1HG010750.4	SNF2	TR	SNF2
BaRT2v18chr1HG010950	BaRT2v18chr1HG010950.1	TRAF	TR	TRAF
BaRT2v18chr1HG011040	BaRT2v18chr1HG011040.1	MYB	TF	MYB->MYB
BaRT2v18chr1HG011640	BaRT2v18chr1HG011640.1	Jumonji	TR	Jumonji
BaRT2v18chr1HG011810	BaRT2v18chr1HG011810.3	MADS-MIKC	TF	MADS->MADS-MIKC
BaRT2v18chr1HG012010	BaRT2v18chr1HG012010.1	MYB-related	TF	MYB->MYB-related
BaRT2v18chr1HG012040	BaRT2v18chr1HG012040.1	Alfin-like	TF	Alfin-like
BaRT2v18chr1HG012070	BaRT2v18chr1HG012070.1	bHLH	TF	bHLH
BaRT2v18chr1HG012180	BaRT2v18chr1HG012180.1	LOB	TF	LOB
BaRT2v18chr1HG012730	BaRT2v18chr1HG012730.4	AUX/IAA	TR	AUX/IAA
BaRT2v18chr1HG012860	BaRT2v18chr1HG012860.1	SET	TR	SET
BaRT2v18chr1HG012970	BaRT2v18chr1HG012970.1	C3H	TF	C3H
BaRT2v18chr1HG013310	BaRT2v18chr1HG013310.12	HMG	TR	HMG
BaRT2v18chr1HG013370	BaRT2v18chr1HG013370.1	WRKY	TF	WRKY
BaRT2v18chr1HG013580	BaRT2v18chr1HG013580.1	AUX/IAA	TR	AUX/IAA
BaRT2v18chr1HG013990	BaRT2v18chr1HG013990.8	MADS-MIKC	TF	MADS->MADS-MIKC
BaRT2v18chr1HG014060	BaRT2v18chr1HG014060.1	GNAT	TR	GNAT
BaRT2v18chr1HG014170	BaRT2v18chr1HG014170.1	MYB	TF	MYB->MYB
BaRT2v18chr1HG014570	BaRT2v18chr1HG014570.1	Jumonji	TR	Jumonji
BaRT2v18chr1HG015700	BaRT2v18chr1HG015700.4	GNAT	TR	GNAT
BaRT2v18chr1HG016030	BaRT2v18chr1HG016030.16	CPP	TF	CPP
BaRT2v18chr1HG016680	BaRT2v18chr1HG016680.1	E2F-DP	TF	E2F-DP
BaRT2v18chr1HG017030	BaRT2v18chr1HG017030.5	ARID	TR	ARID
BaRT2v18chr1HG017360	BaRT2v18chr1HG017360.1	SNF2	TR	SNF2
BaRT2v18chr1HG017910	BaRT2v18chr1HG017910.1	Others	TR	Others
BaRT2v18chr1HG018690	BaRT2v18chr1HG018690.1	MYB	TF	MYB->MYB
BaRT2v18chr1HG018900	BaRT2v18chr1HG018900.2	B3-ARF	TF	B3->B3-ARF
BaRT2v18chr1HG018920	BaRT2v18chr1HG018920.3	HB-HD-ZIP	TF	HB->HB-HD-ZIP
BaRT2v18chr1HG020270	BaRT2v18chr1HG020270.1	C2C2-Dof	TF	C2C2->C2C2-Dof
BaRT2v18chr1HG020280	BaRT2v18chr1HG020280.1	C2C2-Dof	TF	C2C2->C2C2-Dof
BaRT2v18chr1HG020560	BaRT2v18chr1HG020560.1	MYB	TF	MYB->MYB
BaRT2v18chr1HG020580	BaRT2v18chr1HG020580.1	GNAT	TR	GNAT
BaRT2v18chr1HG020850	BaRT2v18chr1HG020850.5	LIM	TF	LIM
BaRT2v18chr1HG021360	BaRT2v18chr1HG021360.2	C2C2-YABBY	TF	C2C2->C2C2-YABBY
BaRT2v18chr1HG021400	BaRT2v18chr1HG021400.2	Trihelix	TF	Trihelix
BaRT2v18chr1HG021410	BaRT2v18chr1HG021410.1	Trihelix	TF	Trihelix
BaRT2v18chr1HG021610	BaRT2v18chr1HG021610.1	SWI/SNF-BAF60b	TR	SWI/SNF-BAF60b
BaRT2v18chr1HG022450	BaRT2v18chr1HG022450.1	AP2/ERF-ERF	TF	AP2/ERF->AP2/ERF-ERF
BaRT2v18chr1HG022460	BaRT2v18chr1HG022460.1	AP2/ERF-ERF	TF	AP2/ERF->AP2/ERF-ERF
BaRT2v18chr1HG022760	BaRT2v18chr1HG022760.1	bZIP	TF	bZIP
BaRT2v18chr1HG022820	BaRT2v18chr1HG022820.1	OFP	TF	OFP
BaRT2v18chr1HG022980	BaRT2v18chr1HG022980.2	NAC	TF	NAC
BaRT2v18chr1HG023250	BaRT2v18chr1HG023250.1	PLATZ	TF	PLATZ
BaRT2v18chr1HG023260	BaRT2v18chr1HG023260.1	PLATZ	TF	PLATZ
BaRT2v18chr1HG023300	BaRT2v18chr1HG023300.1	bHLH	TF	bHLH
BaRT2v18chr1HG023340	BaRT2v18chr1HG023340.1	HB-HD-ZIP	TF	HB->HB-HD-ZIP
BaRT2v18chr1HG023570	BaRT2v18chr1HG023570.1	Jumonji	TR	Jumonji
BaRT2v18chr1HG023830	BaRT2v18chr1HG023830.1	WRKY	TF	WRKY
BaRT2v18chr1HG024110	BaRT2v18chr1HG024110.4	MADS-MIKC	TF	MADS->MADS-MIKC
BaRT2v18chr1HG024170	BaRT2v18chr1HG024170.1	B3	TF	B3->B3
BaRT2v18chr1HG024260	BaRT2v18chr1HG024260.1	MYB	TF	MYB->MYB
BaRT2v18chr1HG025210	BaRT2v18chr1HG025210.1	GRAS	TF	GRAS
BaRT2v18chr1HG025530	BaRT2v18chr1HG025530.2	bHLH	TF	bHLH
BaRT2v18chr1HG025790	BaRT2v18chr1HG025790.5	STAT	TF	STAT
BaRT2v18chr1HG026100	BaRT2v18chr1HG026100.1	Trihelix	TF	Trihelix
BaRT2v18chr1HG026110	BaRT2v18chr1HG026110.3	SOH1	TR	SOH1
BaRT2v18chr1HG026260	BaRT2v18chr1HG026260.1	AP2/ERF-ERF	TF	AP2/ERF->AP2/ERF-ERF
BaRT2v18chr1HG026340	BaRT2v18chr1HG026340.4	MYB-related	TF	MYB->MYB-related
BaRT2v18chr1HG026390	BaRT2v18chr1HG026390.1	HB-HD-ZIP	TF	HB->HB-HD-ZIP
BaRT2v18chr1HG026400	BaRT2v18chr1HG026400.3	HB-HD-ZIP	TF	HB->HB-HD-ZIP
BaRT2v18chr1HG026410	BaRT2v18chr1HG026410.5	MYB-related	TF	MYB->MYB-related
BaRT2v18chr1HG026480	BaRT2v18chr1HG026480.1	AP2/ERF-ERF	TF	AP2/ERF->AP2/ERF-ERF
BaRT2v18chr1HG026510	BaRT2v18chr1HG026510.3	Others	TR	Others
BaRT2v18chr1HG026630	BaRT2v18chr1HG026630.1	C2C2-GATA	TF	C2C2->C2C2-GATA
BaRT2v18chr1HG026640	BaRT2v18chr1HG026640.2	C2C2-GATA	TF	C2C2->C2C2-GATA
BaRT2v18chr1HG026870	BaRT2v18chr1HG026870.1	SRS	TF	SRS
BaRT2v18chr1HG028050	BaRT2v18chr1HG028050.3	AP2/ERF-ERF	TF	AP2/ERF->AP2/ERF-ERF
BaRT2v18chr1HG028060	BaRT2v18chr1HG028060.2	AP2/ERF-ERF	TF	AP2/ERF->AP2/ERF-ERF
BaRT2v18chr1HG028670	BaRT2v18chr1HG028670.1	MYB	TF	MYB->MYB
BaRT2v18chr1HG028680	BaRT2v18chr1HG028680.1	AP2/ERF-ERF	TF	AP2/ERF->AP2/ERF-ERF
BaRT2v18chr1HG028780	BaRT2v18chr1HG028780.1	LOB	TF	LOB
BaRT2v18chr1HG028830	BaRT2v18chr1HG028830.3	AP2/ERF-ERF	TF	AP2/ERF->AP2/ERF-ERF
BaRT2v18chr1HG028840	BaRT2v18chr1HG028840.1	AP2/ERF-ERF	TF	AP2/ERF->AP2/ERF-ERF
BaRT2v18chr1HG028960	BaRT2v18chr1HG028960.7	SBP	TF	SBP
BaRT2v18chr1HG029230	BaRT2v18chr1HG029230.1	MYB	TF	MYB->MYB
BaRT2v18chr1HG029290	BaRT2v18chr1HG029290.1	mTERF	TR	mTERF
BaRT2v18chr1HG029300	BaRT2v18chr1HG029300.1	mTERF	TR	mTERF
BaRT2v18chr1HG029630	BaRT2v18chr1HG029630.6	TRAF	TR	TRAF
BaRT2v18chr1HG030070	BaRT2v18chr1HG030070.4	SNF2	TR	SNF2
BaRT2v18chr1HG030190	BaRT2v18chr1HG030190.1	AP2/ERF-ERF	TF	AP2/ERF->AP2/ERF-ERF
BaRT2v18chr1HG030200	BaRT2v18chr1HG030200.1	AP2/ERF-ERF	TF	AP2/ERF->AP2/ERF-ERF
BaRT2v18chr1HG030520	BaRT2v18chr1HG030520.1	bZIP	TF	bZIP
BaRT2v18chr1HG030570	BaRT2v18chr1HG030570.3	MADS-MIKC	TF	MADS->MADS-MIKC
BaRT2v18chr1HG030650	BaRT2v18chr1HG030650.4	NAC	TF	NAC
BaRT2v18chr1HG030660	BaRT2v18chr1HG030660.1	NAC	TF	NAC
BaRT2v18chr1HG030710	BaRT2v18chr1HG030710.8	SWI/SNF-BAF60b	TR	SWI/SNF-BAF60b
BaRT2v18chr1HG030740	BaRT2v18chr1HG030740.1	AP2/ERF-ERF	TF	AP2/ERF->AP2/ERF-ERF
BaRT2v18chr1HG030750	BaRT2v18chr1HG030750.1	AP2/ERF-ERF	TF	AP2/ERF->AP2/ERF-ERF
BaRT2v18chr1HG030770	BaRT2v18chr1HG030770.1	SNF2	TR	SNF2
BaRT2v18chr1HG030820	BaRT2v18chr1HG030820.1	MADS-MIKC	TF	MADS->MADS-MIKC
BaRT2v18chr1HG030840	BaRT2v18chr1HG030840.1	CSD	TF	CSD
BaRT2v18chr1HG030850	BaRT2v18chr1HG030850.1	CSD	TF	CSD
BaRT2v18chr1HG030920	BaRT2v18chr1HG030920.6	Alfin-like	TF	Alfin-like
BaRT2v18chr1HG030940	BaRT2v18chr1HG030940.3	NAC	TF	NAC
BaRT2v18chr1HG031130	BaRT2v18chr1HG031130.1	LOB	TF	LOB
BaRT2v18chr1HG031220	BaRT2v18chr1HG031220.5	IWS1	TR	IWS1
BaRT2v18chr1HG031260	BaRT2v18chr1HG031260.1	mTERF	TR	mTERF
BaRT2v18chr1HG031300	BaRT2v18chr1HG031300.1	GARP-G2-like	TF	GARP->GARP-G2-like
BaRT2v18chr1HG031310	BaRT2v18chr1HG031310.1	GARP-G2-like	TF	GARP->GARP-G2-like
BaRT2v18chr1HG031440	BaRT2v18chr1HG031440.1	Others	TR	Others
BaRT2v18chr1HG031450	BaRT2v18chr1HG031450.1	Others	TR	Others
BaRT2v18chr1HG031650	BaRT2v18chr1HG031650.2	NAC	TF	NAC
BaRT2v18chr1HG032040	BaRT2v18chr1HG032040.7	C2H2	TF	C2H2
BaRT2v18chr1HG032850	BaRT2v18chr1HG032850.7	MYB-related	TF	MYB->MYB-related
BaRT2v18chr1HG032860	BaRT2v18chr1HG032860.1	AP2/ERF-ERF	TF	AP2/ERF->AP2/ERF-ERF
BaRT2v18chr1HG032870	BaRT2v18chr1HG032870.1	AP2/ERF-ERF	TF	AP2/ERF->AP2/ERF-ERF
BaRT2v18chr1HG032930	BaRT2v18chr1HG032930.1	C2H2	TF	C2H2
BaRT2v18chr1HG032940	BaRT2v18chr1HG032940.1	mTERF	TR	mTERF
BaRT2v18chr1HG033120	BaRT2v18chr1HG033120.1	bZIP	TF	bZIP
BaRT2v18chr1HG033280	BaRT2v18chr1HG033280.1	NF-YC	TF	NF-Y->NF-YC
BaRT2v18chr1HG033470	BaRT2v18chr1HG033470.11	GARP-G2-like	TF	GARP->GARP-G2-like
BaRT2v18chr1HG033560	BaRT2v18chr1HG033560.2	SET	TR	SET
BaRT2v18chr1HG033570	BaRT2v18chr1HG033570.1	MYB	TF	MYB->MYB
BaRT2v18chr1HG033790	BaRT2v18chr1HG033790.3	GARP-G2-like	TF	GARP->GARP-G2-like
BaRT2v18chr1HG033800	BaRT2v18chr1HG033800.8	GARP-G2-like	TF	GARP->GARP-G2-like
BaRT2v18chr1HG033940	BaRT2v18chr1HG033940.1	GRAS	TF	GRAS
BaRT2v18chr1HG033950	BaRT2v18chr1HG033950.1	GRAS	TF	GRAS
BaRT2v18chr1HG034100	BaRT2v18chr1HG034100.2	B3	TF	B3->B3
BaRT2v18chr1HG034120	BaRT2v18chr1HG034120.1	GNAT	TR	GNAT
BaRT2v18chr1HG034240	BaRT2v18chr1HG034240.1	WRKY	TF	WRKY
BaRT2v18chr1HG034250	BaRT2v18chr1HG034250.2	WRKY	TF	WRKY
BaRT2v18chr1HG034260	BaRT2v18chr1HG034260.1	WRKY	TF	WRKY
BaRT2v18chr1HG034270	BaRT2v18chr1HG034270.1	WRKY	TF	WRKY
BaRT2v18chr1HG034420	BaRT2v18chr1HG034420.1	OFP	TF	OFP
BaRT2v18chr1HG034640	BaRT2v18chr1HG034640.1	WRKY	TF	WRKY
BaRT2v18chr1HG034760	BaRT2v18chr1HG034760.1	AP2/ERF-ERF	TF	AP2/ERF->AP2/ERF-ERF
BaRT2v18chr1HG035330	BaRT2v18chr1HG035330.1	Others	TR	Others
BaRT2v18chr1HG035340	BaRT2v18chr1HG035340.1	bHLH	TF	bHLH
BaRT2v18chr1HG035550	BaRT2v18chr1HG035550.11	NF-YB	TF	NF-Y->NF-YB
BaRT2v18chr1HG035880	BaRT2v18chr1HG035880.3	C2C2-GATA	TF	C2C2->C2C2-GATA
BaRT2v18chr1HG036020	BaRT2v18chr1HG036020.9	MYB	TF	MYB->MYB
BaRT2v18chr1HG036370	BaRT2v18chr1HG036370.3	HB-BELL	TF	HB->HB-BELL
BaRT2v18chr1HG036560	BaRT2v18chr1HG036560.1	C2C2-LSD	TF	C2C2->C2C2-LSD
BaRT2v18chr1HG036630	BaRT2v18chr1HG036630.1	MYB-related	TF	MYB->MYB-related
BaRT2v18chr1HG036640	BaRT2v18chr1HG036640.1	MYB	TF	MYB->MYB
BaRT2v18chr1HG036850	BaRT2v18chr1HG036850.3	C2H2	TF	C2H2
BaRT2v18chr1HG036860	BaRT2v18chr1HG036860.1	bZIP	TF	bZIP
BaRT2v18chr1HG036980	BaRT2v18chr1HG036980.1	NAC	TF	NAC
BaRT2v18chr1HG037000	BaRT2v18chr1HG037000.1	MYB-related	TF	MYB->MYB-related
BaRT2v18chr1HG037030	BaRT2v18chr1HG037030.1	OFP	TF	OFP
BaRT2v18chr1HG037040	BaRT2v18chr1HG037040.1	OFP	TF	OFP
BaRT2v18chr1HG037050	BaRT2v18chr1HG037050.1	OFP	TF	OFP
BaRT2v18chr1HG037100	BaRT2v18chr1HG037100.1	C2C2-Dof	TF	C2C2->C2C2-Dof
BaRT2v18chr1HG037110	BaRT2v18chr1HG037110.1	C2C2-Dof	TF	C2C2->C2C2-Dof
BaRT2v18chr1HG037220	BaRT2v18chr1HG037220.1	MYB-related	TF	MYB->MYB-related
BaRT2v18chr1HG037230	BaRT2v18chr1HG037230.1	MYB	TF	MYB->MYB
BaRT2v18chr1HG037590	BaRT2v18chr1HG037590.1	AP2/ERF-ERF	TF	AP2/ERF->AP2/ERF-ERF
BaRT2v18chr1HG037600	BaRT2v18chr1HG037600.2	AP2/ERF-ERF	TF	AP2/ERF->AP2/ERF-ERF
BaRT2v18chr1HG037650	BaRT2v18chr1HG037650.3	bZIP	TF	bZIP
BaRT2v18chr1HG037670	BaRT2v18chr1HG037670.1	TUB	TF	TUB
BaRT2v18chr1HG038210	BaRT2v18chr1HG038210.1	C2C2-GATA	TF	C2C2->C2C2-GATA
BaRT2v18chr1HG038440	BaRT2v18chr1HG038440.2	HB-PHD	TF	HB->HB-PHD
BaRT2v18chr1HG038530	BaRT2v18chr1HG038530.1	OFP	TF	OFP
BaRT2v18chr1HG038610	BaRT2v18chr1HG038610.1	VOZ	TF	VOZ
BaRT2v18chr1HG038700	BaRT2v18chr1HG038700.2	B3-ARF	TF	B3->B3-ARF
BaRT2v18chr1HG038760	BaRT2v18chr1HG038760.1	Trihelix	TF	Trihelix
BaRT2v18chr1HG038770	BaRT2v18chr1HG038770.1	C2C2-Dof	TF	C2C2->C2C2-Dof
BaRT2v18chr1HG038780	BaRT2v18chr1HG038780.1	C2C2-Dof	TF	C2C2->C2C2-Dof
BaRT2v18chr1HG038810	BaRT2v18chr1HG038810.1	TUB	TF	TUB
BaRT2v18chr1HG038900	BaRT2v18chr1HG038900.2	TCP	TF	TCP
BaRT2v18chr1HG038910	BaRT2v18chr1HG038910.1	TCP	TF	TCP
BaRT2v18chr1HG039220	BaRT2v18chr1HG039220.2	bZIP	TF	bZIP
BaRT2v18chr1HG039290	BaRT2v18chr1HG039290.2	FAR1	TF	FAR1
BaRT2v18chr1HG039310	BaRT2v18chr1HG039310.3	FAR1	TF	FAR1
BaRT2v18chr1HG039320	BaRT2v18chr1HG039320.5	FAR1	TF	FAR1
BaRT2v18chr1HG039460	BaRT2v18chr1HG039460.5	CPP	TF	CPP
BaRT2v18chr1HG039870	BaRT2v18chr1HG039870.1	HB-other	TF	HB->HB-other
BaRT2v18chr1HG040010	BaRT2v18chr1HG040010.1	MYB-related	TF	MYB->MYB-related
BaRT2v18chr1HG040020	BaRT2v18chr1HG040020.2	MYB-related	TF	MYB->MYB-related
BaRT2v18chr1HG040040	BaRT2v18chr1HG040040.1	MYB	TF	MYB->MYB
BaRT2v18chr1HG040050	BaRT2v18chr1HG040050.1	MYB	TF	MYB->MYB
BaRT2v18chr1HG040060	BaRT2v18chr1HG040060.1	MYB-related	TF	MYB->MYB-related
BaRT2v18chr1HG040070	BaRT2v18chr1HG040070.2	MYB-related	TF	MYB->MYB-related
BaRT2v18chr1HG040580	BaRT2v18chr1HG040580.1	SET	TR	SET
BaRT2v18chr1HG040850	BaRT2v18chr1HG040850.1	WRKY	TF	WRKY
BaRT2v18chr1HG040860	BaRT2v18chr1HG040860.1	WRKY	TF	WRKY
BaRT2v18chr1HG040900	BaRT2v18chr1HG040900.1	MYB-related	TF	MYB->MYB-related
BaRT2v18chr1HG041570	BaRT2v18chr1HG041570.1	HSF	TF	HSF
BaRT2v18chr1HG041810	BaRT2v18chr1HG041810.1	WRKY	TF	WRKY
BaRT2v18chr1HG042030	BaRT2v18chr1HG042030.1	AUX/IAA	TR	AUX/IAA
BaRT2v18chr1HG042130	BaRT2v18chr1HG042130.1	C3H	TF	C3H
BaRT2v18chr1HG042260	BaRT2v18chr1HG042260.1	AP2/ERF-ERF	TF	AP2/ERF->AP2/ERF-ERF
BaRT2v18chr1HG042280	BaRT2v18chr1HG042280.1	AP2/ERF-ERF	TF	AP2/ERF->AP2/ERF-ERF
BaRT2v18chr1HG042440	BaRT2v18chr1HG042440.1	AP2/ERF-RAV	TF	AP2/ERF->AP2/ERF-RAV
BaRT2v18chr1HG042450	BaRT2v18chr1HG042450.1	AP2/ERF-RAV	TF	AP2/ERF->AP2/ERF-RAV
BaRT2v18chr1HG042620	BaRT2v18chr1HG042620.2	HB-HD-ZIP	TF	HB->HB-HD-ZIP
BaRT2v18chr1HG042920	BaRT2v18chr1HG042920.1	HSF	TF	HSF
BaRT2v18chr1HG042930	BaRT2v18chr1HG042930.1	HSF	TF	HSF
BaRT2v18chr1HG043330	BaRT2v18chr1HG043330.1	MYB	TF	MYB->MYB
BaRT2v18chr1HG043340	BaRT2v18chr1HG043340.1	MYB-related	TF	MYB->MYB-related
BaRT2v18chr1HG043660	BaRT2v18chr1HG043660.1	C2H2	TF	C2H2
BaRT2v18chr1HG044470	BaRT2v18chr1HG044470.2	AUX/IAA	TR	AUX/IAA
BaRT2v18chr1HG044660	BaRT2v18chr1HG044660.1	Trihelix	TF	Trihelix
BaRT2v18chr1HG044940	BaRT2v18chr1HG044940.2	HB-other	TF	HB->HB-other
BaRT2v18chr1HG045020	BaRT2v18chr1HG045020.4	B3-ARF	TF	B3->B3-ARF
BaRT2v18chr1HG045270	BaRT2v18chr1HG045270.1	HB-WOX	TF	HB->HB-WOX
BaRT2v18chr1HG045280	BaRT2v18chr1HG045280.1	AP2/ERF-ERF	TF	AP2/ERF->AP2/ERF-ERF
BaRT2v18chr1HG045440	BaRT2v18chr1HG045440.1	WRKY	TF	WRKY
BaRT2v18chr1HG045990	BaRT2v18chr1HG045990.1	MYB-related	TF	MYB->MYB-related
BaRT2v18chr1HG046000	BaRT2v18chr1HG046000.1	MYB-related	TF	MYB->MYB-related
BaRT2v18chr1HG046010	BaRT2v18chr1HG046010.2	MYB-related	TF	MYB->MYB-related
BaRT2v18chr1HG046020	BaRT2v18chr1HG046020.1	MYB-related	TF	MYB->MYB-related
BaRT2v18chr1HG046030	BaRT2v18chr1HG046030.1	MYB-related	TF	MYB->MYB-related
BaRT2v18chr1HG046040	BaRT2v18chr1HG046040.1	MYB-related	TF	MYB->MYB-related
BaRT2v18chr1HG046060	BaRT2v18chr1HG046060.2	MYB-related	TF	MYB->MYB-related
BaRT2v18chr1HG046150	BaRT2v18chr1HG046150.1	MYB-related	TF	MYB->MYB-related
BaRT2v18chr1HG046160	BaRT2v18chr1HG046160.1	MYB-related	TF	MYB->MYB-related
BaRT2v18chr1HG046320	BaRT2v18chr1HG046320.2	bZIP	TF	bZIP
BaRT2v18chr1HG046390	BaRT2v18chr1HG046390.1	WRKY	TF	WRKY
BaRT2v18chr1HG046400	BaRT2v18chr1HG046400.1	WRKY	TF	WRKY
BaRT2v18chr1HG046410	BaRT2v18chr1HG046410.1	WRKY	TF	WRKY
BaRT2v18chr1HG046420	BaRT2v18chr1HG046420.1	WRKY	TF	WRKY
BaRT2v18chr1HG046430	BaRT2v18chr1HG046430.1	WRKY	TF	WRKY
BaRT2v18chr1HG046440	BaRT2v18chr1HG046440.1	WRKY	TF	WRKY
BaRT2v18chr1HG046490	BaRT2v18chr1HG046490.1	AP2/ERF-ERF	TF	AP2/ERF->AP2/ERF-ERF
BaRT2v18chr1HG046750	BaRT2v18chr1HG046750.1	GRAS	TF	GRAS
BaRT2v18chr1HG046790	BaRT2v18chr1HG046790.1	C3H	TF	C3H
BaRT2v18chr1HG046820	BaRT2v18chr1HG046820.2	C3H	TF	C3H
BaRT2v18chr1HG047160	BaRT2v18chr1HG047160.1	C2C2-GATA	TF	C2C2->C2C2-GATA
BaRT2v18chr1HG047190	BaRT2v18chr1HG047190.1	zf-HD	TF	zf-HD
BaRT2v18chr1HG047370	BaRT2v18chr1HG047370.2	MYB-related	TF	MYB->MYB-related
BaRT2v18chr1HG047540	BaRT2v18chr1HG047540.1	WRKY	TF	WRKY
BaRT2v18chr1HG048210	BaRT2v18chr1HG048210.3	SET	TR	SET
BaRT2v18chr1HG048300	BaRT2v18chr1HG048300.1	CPP	TF	CPP
BaRT2v18chr1HG048310	BaRT2v18chr1HG048310.1	CPP	TF	CPP
BaRT2v18chr1HG048370	BaRT2v18chr1HG048370.2	Others	TR	Others
BaRT2v18chr1HG048380	BaRT2v18chr1HG048380.2	Others	TR	Others
BaRT2v18chr1HG048560	BaRT2v18chr1HG048560.1	Jumonji	TR	Jumonji
BaRT2v18chr1HG048680	BaRT2v18chr1HG048680.1	MADS-M-type	TF	MADS->MADS-M-type
BaRT2v18chr1HG048880	BaRT2v18chr1HG048880.2	Trihelix	TF	Trihelix
BaRT2v18chr1HG049070	BaRT2v18chr1HG049070.1	C2H2	TF	C2H2
BaRT2v18chr1HG049080	BaRT2v18chr1HG049080.1	C3H	TF	C3H
BaRT2v18chr1HG049170	BaRT2v18chr1HG049170.1	Others	TR	Others
BaRT2v18chr1HG049200	BaRT2v18chr1HG049200.1	Others	TR	Others
BaRT2v18chr1HG049380	BaRT2v18chr1HG049380.3	SNF2	TR	SNF2
BaRT2v18chr2HG049510	BaRT2v18chr2HG049510.1	Others	TR	Others
BaRT2v18chr2HG049810	BaRT2v18chr2HG049810.1	C2H2	TF	C2H2
BaRT2v18chr2HG049970	BaRT2v18chr2HG049970.1	C2H2	TF	C2H2
BaRT2v18chr2HG049980	BaRT2v18chr2HG049980.2	C2H2	TF	C2H2
BaRT2v18chr2HG050070	BaRT2v18chr2HG050070.3	SET	TR	SET
BaRT2v18chr2HG050260	BaRT2v18chr2HG050260.2	C3H	TF	C3H
BaRT2v18chr2HG050320	BaRT2v18chr2HG050320.2	B3	TF	B3->B3
BaRT2v18chr2HG050480	BaRT2v18chr2HG050480.1	WRKY	TF	WRKY
BaRT2v18chr2HG050680	BaRT2v18chr2HG050680.5	Rcd1-like	TR	Rcd1-like
BaRT2v18chr2HG050800	BaRT2v18chr2HG050800.1	AP2/ERF-ERF	TF	AP2/ERF->AP2/ERF-ERF
BaRT2v18chr2HG051050	BaRT2v18chr2HG051050.4	Others	TR	Others
BaRT2v18chr2HG052210	BaRT2v18chr2HG052210.1	E2F-DP	TF	E2F-DP
BaRT2v18chr2HG052750	BaRT2v18chr2HG052750.1	C3H	TF	C3H
BaRT2v18chr2HG052840	BaRT2v18chr2HG052840.1	TAZ	TR	TAZ
BaRT2v18chr2HG053200	BaRT2v18chr2HG053200.1	WRKY	TF	WRKY
BaRT2v18chr2HG054160	BaRT2v18chr2HG054160.1	ARID	TR	ARID
BaRT2v18chr2HG054170	BaRT2v18chr2HG054170.2	SNF2	TR	SNF2
BaRT2v18chr2HG054290	BaRT2v18chr2HG054290.1	C2H2	TF	C2H2
BaRT2v18chr2HG054460	BaRT2v18chr2HG054460.1	MYB	TF	MYB->MYB
BaRT2v18chr2HG054860	BaRT2v18chr2HG054860.1	GRAS	TF	GRAS
BaRT2v18chr2HG055940	BaRT2v18chr2HG055940.1	C2C2-Dof	TF	C2C2->C2C2-Dof
BaRT2v18chr2HG055950	BaRT2v18chr2HG055950.1	C2C2-Dof	TF	C2C2->C2C2-Dof
BaRT2v18chr2HG055990	BaRT2v18chr2HG055990.1	MYB-related	TF	MYB->MYB-related
BaRT2v18chr2HG056170	BaRT2v18chr2HG056170.9	Others	TR	Others
BaRT2v18chr2HG056650	BaRT2v18chr2HG056650.7	bHLH	TF	bHLH
BaRT2v18chr2HG056760	BaRT2v18chr2HG056760.1	HSF	TF	HSF
BaRT2v18chr2HG056790	BaRT2v18chr2HG056790.2	SNF2	TR	SNF2
BaRT2v18chr2HG057100	BaRT2v18chr2HG057100.1	PHD	TR	PHD
BaRT2v18chr2HG057140	BaRT2v18chr2HG057140.5	PHD	TR	PHD
BaRT2v18chr2HG057410	BaRT2v18chr2HG057410.1	GRAS	TF	GRAS
BaRT2v18chr2HG057540	BaRT2v18chr2HG057540.1	MYB	TF	MYB->MYB
BaRT2v18chr2HG057550	BaRT2v18chr2HG057550.1	MYB	TF	MYB->MYB
BaRT2v18chr2HG057660	BaRT2v18chr2HG057660.10	bZIP	TF	bZIP
BaRT2v18chr2HG057950	BaRT2v18chr2HG057950.3	bZIP	TF	bZIP
BaRT2v18chr2HG058010	BaRT2v18chr2HG058010.1	EIL	TF	EIL
BaRT2v18chr2HG058070	BaRT2v18chr2HG058070.1	C3H	TF	C3H
BaRT2v18chr2HG058080	BaRT2v18chr2HG058080.5	HB-WOX	TF	HB->HB-WOX
BaRT2v18chr2HG058090	BaRT2v18chr2HG058090.2	C2C2-Dof	TF	C2C2->C2C2-Dof
BaRT2v18chr2HG058120	BaRT2v18chr2HG058120.1	NAC	TF	NAC
BaRT2v18chr2HG058130	BaRT2v18chr2HG058130.2	NAC	TF	NAC
BaRT2v18chr2HG058140	BaRT2v18chr2HG058140.1	NAC	TF	NAC
BaRT2v18chr2HG058150	BaRT2v18chr2HG058150.1	NAC	TF	NAC
BaRT2v18chr2HG058160	BaRT2v18chr2HG058160.5	NAC	TF	NAC
BaRT2v18chr2HG058220	BaRT2v18chr2HG058220.1	NAC	TF	NAC
BaRT2v18chr2HG058230	BaRT2v18chr2HG058230.1	NAC	TF	NAC
BaRT2v18chr2HG058240	BaRT2v18chr2HG058240.1	NAC	TF	NAC
BaRT2v18chr2HG058250	BaRT2v18chr2HG058250.3	NAC	TF	NAC
BaRT2v18chr2HG058570	BaRT2v18chr2HG058570.5	SNF2	TR	SNF2
BaRT2v18chr2HG058580	BaRT2v18chr2HG058580.1	WRKY	TF	WRKY
BaRT2v18chr2HG058590	BaRT2v18chr2HG058590.1	WRKY	TF	WRKY
BaRT2v18chr2HG058630	BaRT2v18chr2HG058630.1	B3	TF	B3->B3
BaRT2v18chr2HG058640	BaRT2v18chr2HG058640.1	bZIP	TF	bZIP
BaRT2v18chr2HG058670	BaRT2v18chr2HG058670.1	OFP	TF	OFP
BaRT2v18chr2HG059120	BaRT2v18chr2HG059120.2	AP2/ERF-ERF	TF	AP2/ERF->AP2/ERF-ERF
BaRT2v18chr2HG059890	BaRT2v18chr2HG059890.1	GARP-G2-like	TF	GARP->GARP-G2-like
BaRT2v18chr2HG059930	BaRT2v18chr2HG059930.1	AP2/ERF-ERF	TF	AP2/ERF->AP2/ERF-ERF
BaRT2v18chr2HG060020	BaRT2v18chr2HG060020.1	C3H	TF	C3H
BaRT2v18chr2HG060030	BaRT2v18chr2HG060030.1	C3H	TF	C3H
BaRT2v18chr2HG060040	BaRT2v18chr2HG060040.1	C3H	TF	C3H
BaRT2v18chr2HG060230	BaRT2v18chr2HG060230.1	Others	TR	Others
BaRT2v18chr2HG060240	BaRT2v18chr2HG060240.1	Others	TR	Others
BaRT2v18chr2HG060320	BaRT2v18chr2HG060320.2	bHLH	TF	bHLH
BaRT2v18chr2HG060350	BaRT2v18chr2HG060350.4	TUB	TF	TUB
BaRT2v18chr2HG060510	BaRT2v18chr2HG060510.2	CPP	TF	CPP
BaRT2v18chr2HG060790	BaRT2v18chr2HG060790.1	HB-other	TF	HB->HB-other
BaRT2v18chr2HG060820	BaRT2v18chr2HG060820.1	MADS-M-type	TF	MADS->MADS-M-type
BaRT2v18chr2HG060950	BaRT2v18chr2HG060950.3	DDT	TF	DDT
BaRT2v18chr2HG061080	BaRT2v18chr2HG061080.1	SNF2	TR	SNF2
BaRT2v18chr2HG062340	BaRT2v18chr2HG062340.1	bZIP	TF	bZIP
BaRT2v18chr2HG062480	BaRT2v18chr2HG062480.8	B3	TF	B3->B3
BaRT2v18chr2HG062530	BaRT2v18chr2HG062530.1	CSD	TF	CSD
BaRT2v18chr2HG062550	BaRT2v18chr2HG062550.1	CSD	TF	CSD
BaRT2v18chr2HG062560	BaRT2v18chr2HG062560.1	CSD	TF	CSD
BaRT2v18chr2HG062600	BaRT2v18chr2HG062600.2	IWS1	TR	IWS1
BaRT2v18chr2HG062680	BaRT2v18chr2HG062680.1	SNF2	TR	SNF2
BaRT2v18chr2HG062820	BaRT2v18chr2HG062820.1	HSF	TF	HSF
BaRT2v18chr2HG062830	BaRT2v18chr2HG062830.3	HSF	TF	HSF
BaRT2v18chr2HG063520	BaRT2v18chr2HG063520.3	SNF2	TR	SNF2
BaRT2v18chr2HG063550	BaRT2v18chr2HG063550.1	GeBP	TF	GeBP
BaRT2v18chr2HG063560	BaRT2v18chr2HG063560.1	GeBP	TF	GeBP
BaRT2v18chr2HG063690	BaRT2v18chr2HG063690.1	MYB-related	TF	MYB->MYB-related
BaRT2v18chr2HG063700	BaRT2v18chr2HG063700.1	MYB-related	TF	MYB->MYB-related
BaRT2v18chr2HG063720	BaRT2v18chr2HG063720.1	B3	TF	B3->B3
BaRT2v18chr2HG064140	BaRT2v18chr2HG064140.1	MYB	TF	MYB->MYB
BaRT2v18chr2HG064150	BaRT2v18chr2HG064150.2	MYB	TF	MYB->MYB
BaRT2v18chr2HG064360	BaRT2v18chr2HG064360.3	MYB	TF	MYB->MYB
BaRT2v18chr2HG064480	BaRT2v18chr2HG064480.1	B3	TF	B3->B3
BaRT2v18chr2HG064640	BaRT2v18chr2HG064640.3	WRKY	TF	WRKY
BaRT2v18chr2HG064650	BaRT2v18chr2HG064650.1	WRKY	TF	WRKY
BaRT2v18chr2HG065420	BaRT2v18chr2HG065420.1	FAR1	TF	FAR1
BaRT2v18chr2HG065460	BaRT2v18chr2HG065460.3	C2H2	TF	C2H2
BaRT2v18chr2HG065540	BaRT2v18chr2HG065540.2	Tify	TF	Tify
BaRT2v18chr2HG065550	BaRT2v18chr2HG065550.1	Tify	TF	Tify
BaRT2v18chr2HG065710	BaRT2v18chr2HG065710.2	FAR1	TF	FAR1
BaRT2v18chr2HG065920	BaRT2v18chr2HG065920.5	Alfin-like	TF	Alfin-like
BaRT2v18chr2HG065940	BaRT2v18chr2HG065940.8	NF-YA	TF	NF-Y->NF-YA
BaRT2v18chr2HG066080	BaRT2v18chr2HG066080.1	NF-YB	TF	NF-Y->NF-YB
BaRT2v18chr2HG066580	BaRT2v18chr2HG066580.1	MADS-M-type	TF	MADS->MADS-M-type
BaRT2v18chr2HG066950	BaRT2v18chr2HG066950.1	C2H2	TF	C2H2
BaRT2v18chr2HG067020	BaRT2v18chr2HG067020.1	SNF2	TR	SNF2
BaRT2v18chr2HG067050	BaRT2v18chr2HG067050.1	SNF2	TR	SNF2
BaRT2v18chr2HG067130	BaRT2v18chr2HG067130.7	WRKY	TF	WRKY
BaRT2v18chr2HG067540	BaRT2v18chr2HG067540.1	GRAS	TF	GRAS
BaRT2v18chr2HG067550	BaRT2v18chr2HG067550.1	GRAS	TF	GRAS
BaRT2v18chr2HG067640	BaRT2v18chr2HG067640.2	LOB	TF	LOB
BaRT2v18chr2HG067660	BaRT2v18chr2HG067660.1	bHLH	TF	bHLH
BaRT2v18chr2HG067680	BaRT2v18chr2HG067680.1	C2H2	TF	C2H2
BaRT2v18chr2HG067690	BaRT2v18chr2HG067690.1	C2H2	TF	C2H2
BaRT2v18chr2HG067890	BaRT2v18chr2HG067890.1	HRT	TF	HRT
BaRT2v18chr2HG067940	BaRT2v18chr2HG067940.1	GRAS	TF	GRAS
BaRT2v18chr2HG067950	BaRT2v18chr2HG067950.1	GRAS	TF	GRAS
BaRT2v18chr2HG068060	BaRT2v18chr2HG068060.34	FAR1	TF	FAR1
BaRT2v18chr2HG068100	BaRT2v18chr2HG068100.1	GNAT	TR	GNAT
BaRT2v18chr2HG068280	BaRT2v18chr2HG068280.9	WRKY	TF	WRKY
BaRT2v18chr2HG068290	BaRT2v18chr2HG068290.6	GRAS	TF	GRAS
BaRT2v18chr2HG068360	BaRT2v18chr2HG068360.2	mTERF	TR	mTERF
BaRT2v18chr2HG068430	BaRT2v18chr2HG068430.1	HB-other	TF	HB->HB-other
BaRT2v18chr2HG068460	BaRT2v18chr2HG068460.2	C2H2	TF	C2H2
BaRT2v18chr2HG068550	BaRT2v18chr2HG068550.1	BES1	TF	BES1
BaRT2v18chr2HG068560	BaRT2v18chr2HG068560.1	BES1	TF	BES1
BaRT2v18chr2HG068820	BaRT2v18chr2HG068820.2	SNF2	TR	SNF2
BaRT2v18chr2HG068900	BaRT2v18chr2HG068900.2	AP2/ERF-ERF	TF	AP2/ERF->AP2/ERF-ERF
BaRT2v18chr2HG068930	BaRT2v18chr2HG068930.4	SNF2	TR	SNF2
BaRT2v18chr2HG069260	BaRT2v18chr2HG069260.1	C2C2-YABBY	TF	C2C2->C2C2-YABBY
BaRT2v18chr2HG069510	BaRT2v18chr2HG069510.1	C2H2	TF	C2H2
BaRT2v18chr2HG069730	BaRT2v18chr2HG069730.1	C3H	TF	C3H
BaRT2v18chr2HG069740	BaRT2v18chr2HG069740.2	C3H	TF	C3H
BaRT2v18chr2HG069810	BaRT2v18chr2HG069810.1	GRAS	TF	GRAS
BaRT2v18chr2HG069820	BaRT2v18chr2HG069820.1	GRAS	TF	GRAS
BaRT2v18chr2HG070120	BaRT2v18chr2HG070120.1	FAR1	TF	FAR1
BaRT2v18chr2HG070150	BaRT2v18chr2HG070150.4	B3	TF	B3->B3
BaRT2v18chr2HG070190	BaRT2v18chr2HG070190.1	HSF	TF	HSF
BaRT2v18chr2HG070200	BaRT2v18chr2HG070200.1	HSF	TF	HSF
BaRT2v18chr2HG070350	BaRT2v18chr2HG070350.1	MYB	TF	MYB->MYB
BaRT2v18chr2HG071100	BaRT2v18chr2HG071100.6	bHLH	TF	bHLH
BaRT2v18chr2HG071550	BaRT2v18chr2HG071550.1	GRAS	TF	GRAS
BaRT2v18chr2HG071560	BaRT2v18chr2HG071560.1	GRAS	TF	GRAS
BaRT2v18chr2HG073300	BaRT2v18chr2HG073300.1	SNF2	TR	SNF2
BaRT2v18chr2HG073500	BaRT2v18chr2HG073500.4	MYB-related	TF	MYB->MYB-related
BaRT2v18chr2HG073520	BaRT2v18chr2HG073520.1	C2C2-Dof	TF	C2C2->C2C2-Dof
BaRT2v18chr2HG073770	BaRT2v18chr2HG073770.1	SBP	TF	SBP
BaRT2v18chr2HG074010	BaRT2v18chr2HG074010.5	PHD	TR	PHD
BaRT2v18chr2HG074180	BaRT2v18chr2HG074180.2	AP2/ERF-ERF	TF	AP2/ERF->AP2/ERF-ERF
BaRT2v18chr2HG074360	BaRT2v18chr2HG074360.11	FAR1	TF	FAR1
BaRT2v18chr2HG074460	BaRT2v18chr2HG074460.1	MYB	TF	MYB->MYB
BaRT2v18chr2HG074700	BaRT2v18chr2HG074700.2	DDT	TF	DDT
BaRT2v18chr2HG075000	BaRT2v18chr2HG075000.5	Alfin-like	TF	Alfin-like
BaRT2v18chr2HG075110	BaRT2v18chr2HG075110.1	SET	TR	SET
BaRT2v18chr2HG075270	BaRT2v18chr2HG075270.6	PHD	TR	PHD
BaRT2v18chr2HG075470	BaRT2v18chr2HG075470.7	GRF	TF	GRF
BaRT2v18chr2HG075820	BaRT2v18chr2HG075820.3	bZIP	TF	bZIP
BaRT2v18chr2HG076700	BaRT2v18chr2HG076700.3	ARID	TR	ARID
BaRT2v18chr2HG077350	BaRT2v18chr2HG077350.1	TCP	TF	TCP
BaRT2v18chr2HG077710	BaRT2v18chr2HG077710.9	bHLH	TF	bHLH
BaRT2v18chr2HG077890	BaRT2v18chr2HG077890.1	mTERF	TR	mTERF
BaRT2v18chr2HG078000	BaRT2v18chr2HG078000.1	AP2/ERF-ERF	TF	AP2/ERF->AP2/ERF-ERF
BaRT2v18chr2HG078500	BaRT2v18chr2HG078500.1	GARP-G2-like	TF	GARP->GARP-G2-like
BaRT2v18chr2HG078930	BaRT2v18chr2HG078930.9	Others	TR	Others
BaRT2v18chr2HG078970	BaRT2v18chr2HG078970.1	WRKY	TF	WRKY
BaRT2v18chr2HG079040	BaRT2v18chr2HG079040.4	MADS-MIKC	TF	MADS->MADS-MIKC
BaRT2v18chr2HG079590	BaRT2v18chr2HG079590.2	C2H2	TF	C2H2
BaRT2v18chr2HG080030	BaRT2v18chr2HG080030.2	WRKY	TF	WRKY
BaRT2v18chr2HG080040	BaRT2v18chr2HG080040.1	WRKY	TF	WRKY
BaRT2v18chr2HG080160	BaRT2v18chr2HG080160.1	LOB	TF	LOB
BaRT2v18chr2HG080590	BaRT2v18chr2HG080590.1	Others	TR	Others
BaRT2v18chr2HG080640	BaRT2v18chr2HG080640.3	Others	TR	Others
BaRT2v18chr2HG081400	BaRT2v18chr2HG081400.1	bHLH	TF	bHLH
BaRT2v18chr2HG081430	BaRT2v18chr2HG081430.1	SWI/SNF-BAF60b	TR	SWI/SNF-BAF60b
BaRT2v18chr2HG081440	BaRT2v18chr2HG081440.1	SWI/SNF-BAF60b	TR	SWI/SNF-BAF60b
BaRT2v18chr2HG081490	BaRT2v18chr2HG081490.1	TCP	TF	TCP
BaRT2v18chr2HG081720	BaRT2v18chr2HG081720.2	B3	TF	B3->B3
BaRT2v18chr2HG081760	BaRT2v18chr2HG081760.1	MADS-M-type	TF	MADS->MADS-M-type
BaRT2v18chr2HG082260	BaRT2v18chr2HG082260.10	Tify	TF	Tify
BaRT2v18chr2HG082430	BaRT2v18chr2HG082430.1	AP2/ERF-ERF	TF	AP2/ERF->AP2/ERF-ERF
BaRT2v18chr2HG082520	BaRT2v18chr2HG082520.1	AP2/ERF-ERF	TF	AP2/ERF->AP2/ERF-ERF
BaRT2v18chr2HG082530	BaRT2v18chr2HG082530.1	AP2/ERF-ERF	TF	AP2/ERF->AP2/ERF-ERF
BaRT2v18chr2HG082840	BaRT2v18chr2HG082840.5	S1Fa-like	TF	S1Fa-like
BaRT2v18chr2HG082950	BaRT2v18chr2HG082950.6	Trihelix	TF	Trihelix
BaRT2v18chr2HG083500	BaRT2v18chr2HG083500.1	OFP	TF	OFP
BaRT2v18chr2HG083580	BaRT2v18chr2HG083580.4	Others	TR	Others
BaRT2v18chr2HG083650	BaRT2v18chr2HG083650.1	E2F-DP	TF	E2F-DP
BaRT2v18chr2HG084060	BaRT2v18chr2HG084060.1	SET	TR	SET
BaRT2v18chr2HG084150	BaRT2v18chr2HG084150.1	AP2/ERF-ERF	TF	AP2/ERF->AP2/ERF-ERF
BaRT2v18chr2HG084160	BaRT2v18chr2HG084160.1	SET	TR	SET
BaRT2v18chr2HG084400	BaRT2v18chr2HG084400.2	GRAS	TF	GRAS
BaRT2v18chr2HG084600	BaRT2v18chr2HG084600.1	zf-HD	TF	zf-HD
BaRT2v18chr2HG084800	BaRT2v18chr2HG084800.2	NAC	TF	NAC
BaRT2v18chr2HG084870	BaRT2v18chr2HG084870.2	C3H	TF	C3H
BaRT2v18chr2HG084960	BaRT2v18chr2HG084960.1	DDT	TF	DDT
BaRT2v18chr2HG085080	BaRT2v18chr2HG085080.8	B3-ARF	TF	B3->B3-ARF
BaRT2v18chr2HG085110	BaRT2v18chr2HG085110.14	Others	TR	Others
BaRT2v18chr2HG085130	BaRT2v18chr2HG085130.1	FAR1	TF	FAR1
BaRT2v18chr2HG085220	BaRT2v18chr2HG085220.16	MADS-MIKC	TF	MADS->MADS-MIKC
BaRT2v18chr2HG085250	BaRT2v18chr2HG085250.1	NAC	TF	NAC
BaRT2v18chr2HG085260	BaRT2v18chr2HG085260.1	FAR1	TF	FAR1
BaRT2v18chr2HG085350	BaRT2v18chr2HG085350.1	C2H2	TF	C2H2
BaRT2v18chr2HG085410	BaRT2v18chr2HG085410.1	PHD	TR	PHD
BaRT2v18chr2HG085500	BaRT2v18chr2HG085500.1	Trihelix	TF	Trihelix
BaRT2v18chr2HG085810	BaRT2v18chr2HG085810.2	OFP	TF	OFP
BaRT2v18chr2HG086170	BaRT2v18chr2HG086170.2	C2H2	TF	C2H2
BaRT2v18chr2HG086440	BaRT2v18chr2HG086440.1	EIL	TF	EIL
BaRT2v18chr2HG086820	BaRT2v18chr2HG086820.3	NAC	TF	NAC
BaRT2v18chr2HG086830	BaRT2v18chr2HG086830.1	NAC	TF	NAC
BaRT2v18chr2HG086840	BaRT2v18chr2HG086840.1	MYB-related	TF	MYB->MYB-related
BaRT2v18chr2HG086870	BaRT2v18chr2HG086870.1	MADS-MIKC	TF	MADS->MADS-MIKC
BaRT2v18chr2HG087020	BaRT2v18chr2HG087020.8	FAR1	TF	FAR1
BaRT2v18chr2HG087260	BaRT2v18chr2HG087260.1	C2H2	TF	C2H2
BaRT2v18chr2HG087340	BaRT2v18chr2HG087340.1	GNAT	TR	GNAT
BaRT2v18chr2HG087760	BaRT2v18chr2HG087760.2	MYB-related	TF	MYB->MYB-related
BaRT2v18chr2HG087820	BaRT2v18chr2HG087820.1	WRKY	TF	WRKY
BaRT2v18chr2HG087830	BaRT2v18chr2HG087830.3	WRKY	TF	WRKY
BaRT2v18chr2HG088070	BaRT2v18chr2HG088070.2	NAC	TF	NAC
BaRT2v18chr2HG088080	BaRT2v18chr2HG088080.1	NAC	TF	NAC
BaRT2v18chr2HG088090	BaRT2v18chr2HG088090.1	NAC	TF	NAC
BaRT2v18chr2HG088100	BaRT2v18chr2HG088100.1	NAC	TF	NAC
BaRT2v18chr2HG088120	BaRT2v18chr2HG088120.1	NAC	TF	NAC
BaRT2v18chr2HG088130	BaRT2v18chr2HG088130.1	NAC	TF	NAC
BaRT2v18chr2HG088140	BaRT2v18chr2HG088140.1	NAC	TF	NAC
BaRT2v18chr2HG088260	BaRT2v18chr2HG088260.1	FAR1	TF	FAR1
BaRT2v18chr2HG088350	BaRT2v18chr2HG088350.1	NAC	TF	NAC
BaRT2v18chr2HG088360	BaRT2v18chr2HG088360.1	NAC	TF	NAC
BaRT2v18chr2HG088370	BaRT2v18chr2HG088370.4	NAC	TF	NAC
BaRT2v18chr2HG088710	BaRT2v18chr2HG088710.1	TAZ	TR	TAZ
BaRT2v18chr2HG088720	BaRT2v18chr2HG088720.4	TAZ	TR	TAZ
BaRT2v18chr2HG088750	BaRT2v18chr2HG088750.1	TAZ	TR	TAZ
BaRT2v18chr2HG088760	BaRT2v18chr2HG088760.4	TAZ	TR	TAZ
BaRT2v18chr2HG088970	BaRT2v18chr2HG088970.1	GNAT	TR	GNAT
BaRT2v18chr2HG089070	BaRT2v18chr2HG089070.1	Trihelix	TF	Trihelix
BaRT2v18chr2HG089290	BaRT2v18chr2HG089290.2	FAR1	TF	FAR1
BaRT2v18chr2HG089530	BaRT2v18chr2HG089530.3	DBB	TF	DBB
BaRT2v18chr2HG089780	BaRT2v18chr2HG089780.7	Jumonji	TR	Jumonji
BaRT2v18chr2HG089980	BaRT2v18chr2HG089980.1	bZIP	TF	bZIP
BaRT2v18chr2HG090000	BaRT2v18chr2HG090000.2	RWP-RK	TF	RWP-RK
BaRT2v18chr2HG090190	BaRT2v18chr2HG090190.1	DBB	TF	DBB
BaRT2v18chr2HG090200	BaRT2v18chr2HG090200.2	Others	TR	Others
BaRT2v18chr2HG090860	BaRT2v18chr2HG090860.1	NAC	TF	NAC
BaRT2v18chr2HG090870	BaRT2v18chr2HG090870.1	NAC	TF	NAC
BaRT2v18chr2HG090880	BaRT2v18chr2HG090880.1	AP2/ERF-ERF	TF	AP2/ERF->AP2/ERF-ERF
BaRT2v18chr2HG090960	BaRT2v18chr2HG090960.1	NF-YB	TF	NF-Y->NF-YB
BaRT2v18chr2HG090970	BaRT2v18chr2HG090970.1	NF-YB	TF	NF-Y->NF-YB
BaRT2v18chr2HG091290	BaRT2v18chr2HG091290.1	MYB	TF	MYB->MYB
BaRT2v18chr2HG091420	BaRT2v18chr2HG091420.1	TRAF	TR	TRAF
BaRT2v18chr2HG091450	BaRT2v18chr2HG091450.1	TRAF	TR	TRAF
BaRT2v18chr2HG091960	BaRT2v18chr2HG091960.3	NAC	TF	NAC
BaRT2v18chr2HG091990	BaRT2v18chr2HG091990.1	MYB	TF	MYB->MYB
BaRT2v18chr2HG092000	BaRT2v18chr2HG092000.1	MYB-related	TF	MYB->MYB-related
BaRT2v18chr2HG092260	BaRT2v18chr2HG092260.2	B3-ARF	TF	B3->B3-ARF
BaRT2v18chr2HG092540	BaRT2v18chr2HG092540.1	Others	TR	Others
BaRT2v18chr2HG092760	BaRT2v18chr2HG092760.1	TCP	TF	TCP
BaRT2v18chr2HG093000	BaRT2v18chr2HG093000.1	AP2/ERF-ERF	TF	AP2/ERF->AP2/ERF-ERF
BaRT2v18chr2HG093390	BaRT2v18chr2HG093390.2	Others	TR	Others
BaRT2v18chr2HG093400	BaRT2v18chr2HG093400.1	MYB	TF	MYB->MYB
BaRT2v18chr2HG093410	BaRT2v18chr2HG093410.1	MYB-related	TF	MYB->MYB-related
BaRT2v18chr2HG093430	BaRT2v18chr2HG093430.1	MYB	TF	MYB->MYB
BaRT2v18chr2HG093600	BaRT2v18chr2HG093600.7	SNF2	TR	SNF2
BaRT2v18chr2HG093660	BaRT2v18chr2HG093660.4	C2C2-YABBY	TF	C2C2->C2C2-YABBY
BaRT2v18chr2HG093670	BaRT2v18chr2HG093670.1	NAC	TF	NAC
BaRT2v18chr2HG093920	BaRT2v18chr2HG093920.1	HB-other	TF	HB->HB-other
BaRT2v18chr2HG093930	BaRT2v18chr2HG093930.2	HB-other	TF	HB->HB-other
BaRT2v18chr2HG093990	BaRT2v18chr2HG093990.1	C2C2-GATA	TF	C2C2->C2C2-GATA
BaRT2v18chr2HG094050	BaRT2v18chr2HG094050.1	DBB	TF	DBB
BaRT2v18chr2HG094100	BaRT2v18chr2HG094100.2	MBF1	TR	MBF1
BaRT2v18chr2HG094130	BaRT2v18chr2HG094130.1	Trihelix	TF	Trihelix
BaRT2v18chr2HG094140	BaRT2v18chr2HG094140.1	Trihelix	TF	Trihelix
BaRT2v18chr2HG094160	BaRT2v18chr2HG094160.1	HB-HD-ZIP	TF	HB->HB-HD-ZIP
BaRT2v18chr2HG094170	BaRT2v18chr2HG094170.1	HB-HD-ZIP	TF	HB->HB-HD-ZIP
BaRT2v18chr2HG094370	BaRT2v18chr2HG094370.1	SET	TR	SET
BaRT2v18chr2HG094380	BaRT2v18chr2HG094380.1	SET	TR	SET
BaRT2v18chr2HG094450	BaRT2v18chr2HG094450.2	C2C2-GATA	TF	C2C2->C2C2-GATA
BaRT2v18chr2HG094470	BaRT2v18chr2HG094470.1	WRKY	TF	WRKY
BaRT2v18chr2HG094480	BaRT2v18chr2HG094480.1	OFP	TF	OFP
BaRT2v18chr2HG094630	BaRT2v18chr2HG094630.1	AP2/ERF-ERF	TF	AP2/ERF->AP2/ERF-ERF
BaRT2v18chr2HG094780	BaRT2v18chr2HG094780.1	B3	TF	B3->B3
BaRT2v18chr2HG094860	BaRT2v18chr2HG094860.1	GRAS	TF	GRAS
BaRT2v18chr2HG094870	BaRT2v18chr2HG094870.2	GRAS	TF	GRAS
BaRT2v18chr2HG095050	BaRT2v18chr2HG095050.1	OFP	TF	OFP
BaRT2v18chr2HG095190	BaRT2v18chr2HG095190.2	GRF	TF	GRF
BaRT2v18chr2HG095200	BaRT2v18chr2HG095200.1	GRF	TF	GRF
BaRT2v18chr2HG095340	BaRT2v18chr2HG095340.1	AP2/ERF-ERF	TF	AP2/ERF->AP2/ERF-ERF
BaRT2v18chr2HG095540	BaRT2v18chr2HG095540.1	HB-HD-ZIP	TF	HB->HB-HD-ZIP
BaRT2v18chr2HG095580	BaRT2v18chr2HG095580.1	HSF	TF	HSF
BaRT2v18chr2HG095610	BaRT2v18chr2HG095610.1	C2C2-Dof	TF	C2C2->C2C2-Dof
BaRT2v18chr2HG095710	BaRT2v18chr2HG095710.3	GARP-G2-like	TF	GARP->GARP-G2-like
BaRT2v18chr2HG095740	BaRT2v18chr2HG095740.2	C2H2	TF	C2H2
BaRT2v18chr2HG095750	BaRT2v18chr2HG095750.1	SNF2	TR	SNF2
BaRT2v18chr2HG095870	BaRT2v18chr2HG095870.1	RWP-RK	TF	RWP-RK
BaRT2v18chr2HG095880	BaRT2v18chr2HG095880.3	RWP-RK	TF	RWP-RK
BaRT2v18chr2HG096130	BaRT2v18chr2HG096130.1	SWI/SNF-SWI3	TR	SWI/SNF-SWI3
BaRT2v18chr2HG096370	BaRT2v18chr2HG096370.1	bHLH	TF	bHLH
BaRT2v18chr2HG096400	BaRT2v18chr2HG096400.2	NAC	TF	NAC
BaRT2v18chr2HG096580	BaRT2v18chr2HG096580.2	mTERF	TR	mTERF
BaRT2v18chr2HG096840	BaRT2v18chr2HG096840.1	C2H2	TF	C2H2
BaRT2v18chr2HG096910	BaRT2v18chr2HG096910.2	SBP	TF	SBP
BaRT2v18chr2HG097060	BaRT2v18chr2HG097060.1	AP2/ERF-ERF	TF	AP2/ERF->AP2/ERF-ERF
BaRT2v18chr2HG097070	BaRT2v18chr2HG097070.1	AP2/ERF-ERF	TF	AP2/ERF->AP2/ERF-ERF
BaRT2v18chr2HG097090	BaRT2v18chr2HG097090.1	AP2/ERF-ERF	TF	AP2/ERF->AP2/ERF-ERF
BaRT2v18chr2HG097100	BaRT2v18chr2HG097100.1	AP2/ERF-ERF	TF	AP2/ERF->AP2/ERF-ERF
BaRT2v18chr2HG097170	BaRT2v18chr2HG097170.3	HB-other	TF	HB->HB-other
BaRT2v18chr2HG097280	BaRT2v18chr2HG097280.1	AP2/ERF-ERF	TF	AP2/ERF->AP2/ERF-ERF
BaRT2v18chr2HG097300	BaRT2v18chr2HG097300.1	AP2/ERF-ERF	TF	AP2/ERF->AP2/ERF-ERF
BaRT2v18chr2HG097310	BaRT2v18chr2HG097310.1	AP2/ERF-ERF	TF	AP2/ERF->AP2/ERF-ERF
BaRT2v18chr2HG097320	BaRT2v18chr2HG097320.1	AP2/ERF-ERF	TF	AP2/ERF->AP2/ERF-ERF
BaRT2v18chr2HG097500	BaRT2v18chr2HG097500.3	FAR1	TF	FAR1
BaRT2v18chr2HG097720	BaRT2v18chr2HG097720.3	MADS-M-type	TF	MADS->MADS-M-type
BaRT2v18chr2HG097890	BaRT2v18chr2HG097890.7	Rcd1-like	TR	Rcd1-like
BaRT2v18chr2HG098420	BaRT2v18chr2HG098420.1	AP2/ERF-ERF	TF	AP2/ERF->AP2/ERF-ERF
BaRT2v18chr2HG098500	BaRT2v18chr2HG098500.1	PHD	TR	PHD
BaRT2v18chr2HG098980	BaRT2v18chr2HG098980.1	WRKY	TF	WRKY
BaRT2v18chr2HG098990	BaRT2v18chr2HG098990.2	WRKY	TF	WRKY
BaRT2v18chr2HG099700	BaRT2v18chr2HG099700.3	MYB-related	TF	MYB->MYB-related
BaRT2v18chr2HG099720	BaRT2v18chr2HG099720.6	SET	TR	SET
BaRT2v18chr2HG100010	BaRT2v18chr2HG100010.1	GRAS	TF	GRAS
BaRT2v18chr2HG100140	BaRT2v18chr2HG100140.1	bHLH	TF	bHLH
BaRT2v18chr2HG100200	BaRT2v18chr2HG100200.2	NAC	TF	NAC
BaRT2v18chr2HG100520	BaRT2v18chr2HG100520.1	bZIP	TF	bZIP
BaRT2v18chr2HG100530	BaRT2v18chr2HG100530.1	bZIP	TF	bZIP
BaRT2v18chr2HG100700	BaRT2v18chr2HG100700.3	HMG	TR	HMG
BaRT2v18chr2HG100710	BaRT2v18chr2HG100710.1	HMG	TR	HMG
BaRT2v18chr2HG100800	BaRT2v18chr2HG100800.1	WRKY	TF	WRKY
BaRT2v18chr2HG100900	BaRT2v18chr2HG100900.2	LFY	TF	LFY
BaRT2v18chr2HG100980	BaRT2v18chr2HG100980.1	bHLH	TF	bHLH
BaRT2v18chr2HG101250	BaRT2v18chr2HG101250.1	GARP-G2-like	TF	GARP->GARP-G2-like
BaRT2v18chr2HG102050	BaRT2v18chr2HG102050.2	bHLH	TF	bHLH
BaRT2v18chr2HG102130	BaRT2v18chr2HG102130.1	PLATZ	TF	PLATZ
BaRT2v18chr2HG102140	BaRT2v18chr2HG102140.5	PLATZ	TF	PLATZ
BaRT2v18chr2HG102220	BaRT2v18chr2HG102220.1	MYB	TF	MYB->MYB
BaRT2v18chr2HG102230	BaRT2v18chr2HG102230.1	MYB	TF	MYB->MYB
BaRT2v18chr2HG102240	BaRT2v18chr2HG102240.1	MYB	TF	MYB->MYB
BaRT2v18chr2HG102340	BaRT2v18chr2HG102340.2	MYB-related	TF	MYB->MYB-related
BaRT2v18chr2HG102570	BaRT2v18chr2HG102570.2	bHLH	TF	bHLH
BaRT2v18chr2HG102580	BaRT2v18chr2HG102580.1	bHLH	TF	bHLH
BaRT2v18chr2HG102590	BaRT2v18chr2HG102590.1	TRAF	TR	TRAF
BaRT2v18chr2HG102610	BaRT2v18chr2HG102610.1	TRAF	TR	TRAF
BaRT2v18chr2HG102690	BaRT2v18chr2HG102690.1	TRAF	TR	TRAF
BaRT2v18chr2HG103360	BaRT2v18chr2HG103360.5	HB-HD-ZIP	TF	HB->HB-HD-ZIP
BaRT2v18chr2HG103450	BaRT2v18chr2HG103450.1	B3	TF	B3->B3
BaRT2v18chr2HG103460	BaRT2v18chr2HG103460.1	B3	TF	B3->B3
BaRT2v18chr2HG103770	BaRT2v18chr2HG103770.4	SET	TR	SET
BaRT2v18chr2HG103890	BaRT2v18chr2HG103890.6	SET	TR	SET
BaRT2v18chr2HG103900	BaRT2v18chr2HG103900.1	SNF2	TR	SNF2
BaRT2v18chr2HG104390	BaRT2v18chr2HG104390.1	TRAF	TR	TRAF
BaRT2v18chr2HG104410	BaRT2v18chr2HG104410.1	TRAF	TR	TRAF
BaRT2v18chr2HG104420	BaRT2v18chr2HG104420.1	TRAF	TR	TRAF
BaRT2v18chr2HG104510	BaRT2v18chr2HG104510.1	C2H2	TF	C2H2
BaRT2v18chr2HG104560	BaRT2v18chr2HG104560.2	C3H	TF	C3H
BaRT2v18chr2HG104590	BaRT2v18chr2HG104590.5	GARP-G2-like	TF	GARP->GARP-G2-like
BaRT2v18chr2HG104600	BaRT2v18chr2HG104600.1	GARP-G2-like	TF	GARP->GARP-G2-like
BaRT2v18chr2HG104610	BaRT2v18chr2HG104610.1	SWI/SNF-BAF60b	TR	SWI/SNF-BAF60b
BaRT2v18chr2HG104760	BaRT2v18chr2HG104760.1	WRKY	TF	WRKY
BaRT2v18chr2HG104770	BaRT2v18chr2HG104770.8	WRKY	TF	WRKY
BaRT2v18chr2HG104910	BaRT2v18chr2HG104910.4	B3-ARF	TF	B3->B3-ARF
BaRT2v18chr2HG105000	BaRT2v18chr2HG105000.3	C3H	TF	C3H
BaRT2v18chr2HG105420	BaRT2v18chr2HG105420.1	bZIP	TF	bZIP
BaRT2v18chr2HG105470	BaRT2v18chr2HG105470.4	MED7	TR	MED7
BaRT2v18chr2HG105830	BaRT2v18chr2HG105830.1	TRAF	TR	TRAF
BaRT2v18chr2HG105940	BaRT2v18chr2HG105940.1	AP2/ERF-ERF	TF	AP2/ERF->AP2/ERF-ERF
BaRT2v18chr2HG106090	BaRT2v18chr2HG106090.2	SBP	TF	SBP
BaRT2v18chr2HG106110	BaRT2v18chr2HG106110.1	AP2/ERF-ERF	TF	AP2/ERF->AP2/ERF-ERF
BaRT2v18chr2HG106120	BaRT2v18chr2HG106120.1	AP2/ERF-ERF	TF	AP2/ERF->AP2/ERF-ERF
BaRT2v18chr2HG106430	BaRT2v18chr2HG106430.1	AP2/ERF-AP2	TF	AP2/ERF->AP2/ERF-AP2
BaRT2v18chr2HG106470	BaRT2v18chr2HG106470.1	AUX/IAA	TR	AUX/IAA
BaRT2v18chr2HG106480	BaRT2v18chr2HG106480.1	AUX/IAA	TR	AUX/IAA
BaRT2v18chr2HG106520	BaRT2v18chr2HG106520.5	Tify	TF	Tify
BaRT2v18chr2HG106580	BaRT2v18chr2HG106580.3	MYB-related	TF	MYB->MYB-related
BaRT2v18chr2HG106630	BaRT2v18chr2HG106630.5	SBP	TF	SBP
BaRT2v18chr2HG106650	BaRT2v18chr2HG106650.1	MYB-related	TF	MYB->MYB-related
BaRT2v18chr2HG106990	BaRT2v18chr2HG106990.1	GRAS	TF	GRAS
BaRT2v18chr2HG107200	BaRT2v18chr2HG107200.1	HB-WOX	TF	HB->HB-WOX
BaRT2v18chr2HG107220	BaRT2v18chr2HG107220.6	AP2/ERF-AP2	TF	AP2/ERF->AP2/ERF-AP2
BaRT2v18chr2HG107270	BaRT2v18chr2HG107270.1	AP2/ERF-ERF	TF	AP2/ERF->AP2/ERF-ERF
BaRT2v18chr2HG108350	BaRT2v18chr2HG108350.1	MADS-M-type	TF	MADS->MADS-M-type
BaRT2v18chr2HG108530	BaRT2v18chr2HG108530.1	mTERF	TR	mTERF
BaRT2v18chr2HG108570	BaRT2v18chr2HG108570.1	bZIP	TF	bZIP
BaRT2v18chr2HG108820	BaRT2v18chr2HG108820.3	GNAT	TR	GNAT
BaRT2v18chr2HG109110	BaRT2v18chr2HG109110.1	bZIP	TF	bZIP
BaRT2v18chr2HG110110	BaRT2v18chr2HG110110.1	C2C2-Dof	TF	C2C2->C2C2-Dof
BaRT2v18chr2HG110120	BaRT2v18chr2HG110120.2	C2C2-Dof	TF	C2C2->C2C2-Dof
BaRT2v18chr2HG110130	BaRT2v18chr2HG110130.1	C2C2-Dof	TF	C2C2->C2C2-Dof
BaRT2v18chr2HG110140	BaRT2v18chr2HG110140.3	C2C2-Dof	TF	C2C2->C2C2-Dof
BaRT2v18chr2HG110410	BaRT2v18chr2HG110410.1	MYB	TF	MYB->MYB
BaRT2v18chr2HG110420	BaRT2v18chr2HG110420.2	B3	TF	B3->B3
BaRT2v18chr2HG110930	BaRT2v18chr2HG110930.1	MYB	TF	MYB->MYB
BaRT2v18chr2HG111050	BaRT2v18chr2HG111050.1	Others	TR	Others
BaRT2v18chr2HG111060	BaRT2v18chr2HG111060.1	Others	TR	Others
BaRT2v18chr2HG111380	BaRT2v18chr2HG111380.2	C3H	TF	C3H
BaRT2v18chr2HG111400	BaRT2v18chr2HG111400.2	B3-ARF	TF	B3->B3-ARF
BaRT2v18chr2HG112440	BaRT2v18chr2HG112440.2	OFP	TF	OFP
BaRT2v18chr2HG113250	BaRT2v18chr2HG113250.1	TUB	TF	TUB
BaRT2v18chr2HG113670	BaRT2v18chr2HG113670.1	C2H2	TF	C2H2
BaRT2v18chr2HG113680	BaRT2v18chr2HG113680.2	C2H2	TF	C2H2
BaRT2v18chr2HG113790	BaRT2v18chr2HG113790.1	B3-ARF	TF	B3->B3-ARF
BaRT2v18chr2HG113940	BaRT2v18chr2HG113940.3	NAC	TF	NAC
BaRT2v18chr2HG113950	BaRT2v18chr2HG113950.1	NAC	TF	NAC
BaRT2v18chr2HG114240	BaRT2v18chr2HG114240.6	SET	TR	SET
BaRT2v18chr2HG114300	BaRT2v18chr2HG114300.1	NAC	TF	NAC
BaRT2v18chr2HG114410	BaRT2v18chr2HG114410.3	NAC	TF	NAC
BaRT2v18chr2HG114510	BaRT2v18chr2HG114510.4	SNF2	TR	SNF2
BaRT2v18chr2HG114520	BaRT2v18chr2HG114520.1	C2C2-GATA	TF	C2C2->C2C2-GATA
BaRT2v18chr2HG114530	BaRT2v18chr2HG114530.6	C2C2-GATA	TF	C2C2->C2C2-GATA
BaRT2v18chr3HG115040	BaRT2v18chr3HG115040.1	HB-HD-ZIP	TF	HB->HB-HD-ZIP
BaRT2v18chr3HG115060	BaRT2v18chr3HG115060.2	bHLH	TF	bHLH
BaRT2v18chr3HG115070	BaRT2v18chr3HG115070.2	bHLH	TF	bHLH
BaRT2v18chr3HG115080	BaRT2v18chr3HG115080.1	bHLH	TF	bHLH
BaRT2v18chr3HG115220	BaRT2v18chr3HG115220.5	Others	TR	Others
BaRT2v18chr3HG115300	BaRT2v18chr3HG115300.1	Others	TR	Others
BaRT2v18chr3HG115590	BaRT2v18chr3HG115590.1	bHLH	TF	bHLH
BaRT2v18chr3HG115890	BaRT2v18chr3HG115890.1	TRAF	TR	TRAF
BaRT2v18chr3HG116880	BaRT2v18chr3HG116880.2	AP2/ERF-ERF	TF	AP2/ERF->AP2/ERF-ERF
BaRT2v18chr3HG116890	BaRT2v18chr3HG116890.1	AP2/ERF-ERF	TF	AP2/ERF->AP2/ERF-ERF
BaRT2v18chr3HG117250	BaRT2v18chr3HG117250.1	MYB	TF	MYB->MYB
BaRT2v18chr3HG117900	BaRT2v18chr3HG117900.1	bHLH	TF	bHLH
BaRT2v18chr3HG119120	BaRT2v18chr3HG119120.1	AP2/ERF-ERF	TF	AP2/ERF->AP2/ERF-ERF
BaRT2v18chr3HG119650	BaRT2v18chr3HG119650.1	AP2/ERF-RAV	TF	AP2/ERF->AP2/ERF-RAV
BaRT2v18chr3HG119660	BaRT2v18chr3HG119660.1	AP2/ERF-RAV	TF	AP2/ERF->AP2/ERF-RAV
BaRT2v18chr3HG119670	BaRT2v18chr3HG119670.1	AP2/ERF-RAV	TF	AP2/ERF->AP2/ERF-RAV
BaRT2v18chr3HG119680	BaRT2v18chr3HG119680.1	AP2/ERF-RAV	TF	AP2/ERF->AP2/ERF-RAV
BaRT2v18chr3HG119890	BaRT2v18chr3HG119890.1	MYB-related	TF	MYB->MYB-related
BaRT2v18chr3HG119900	BaRT2v18chr3HG119900.1	MYB-related	TF	MYB->MYB-related
BaRT2v18chr3HG119910	BaRT2v18chr3HG119910.2	MYB-related	TF	MYB->MYB-related
BaRT2v18chr3HG119920	BaRT2v18chr3HG119920.2	MYB-related	TF	MYB->MYB-related
BaRT2v18chr3HG120910	BaRT2v18chr3HG120910.2	SNF2	TR	SNF2
BaRT2v18chr3HG120930	BaRT2v18chr3HG120930.3	IWS1	TR	IWS1
BaRT2v18chr3HG121090	BaRT2v18chr3HG121090.2	mTERF	TR	mTERF
BaRT2v18chr3HG121100	BaRT2v18chr3HG121100.1	HB-WOX	TF	HB->HB-WOX
BaRT2v18chr3HG121510	BaRT2v18chr3HG121510.1	TRAF	TR	TRAF
BaRT2v18chr3HG121740	BaRT2v18chr3HG121740.2	NAC	TF	NAC
BaRT2v18chr3HG121770	BaRT2v18chr3HG121770.2	NAC	TF	NAC
BaRT2v18chr3HG121990	BaRT2v18chr3HG121990.2	DDT	TF	DDT
BaRT2v18chr3HG122130	BaRT2v18chr3HG122130.2	SNF2	TR	SNF2
BaRT2v18chr3HG122260	BaRT2v18chr3HG122260.1	FAR1	TF	FAR1
BaRT2v18chr3HG122930	BaRT2v18chr3HG122930.1	LOB	TF	LOB
BaRT2v18chr3HG123100	BaRT2v18chr3HG123100.1	LOB	TF	LOB
BaRT2v18chr3HG123120	BaRT2v18chr3HG123120.3	C2H2	TF	C2H2
BaRT2v18chr3HG123260	BaRT2v18chr3HG123260.1	MYB	TF	MYB->MYB
BaRT2v18chr3HG123500	BaRT2v18chr3HG123500.1	MYB	TF	MYB->MYB
BaRT2v18chr3HG123850	BaRT2v18chr3HG123850.10	AP2/ERF-ERF	TF	AP2/ERF->AP2/ERF-ERF
BaRT2v18chr3HG124260	BaRT2v18chr3HG124260.1	bHLH	TF	bHLH
BaRT2v18chr3HG124270	BaRT2v18chr3HG124270.6	bHLH	TF	bHLH
BaRT2v18chr3HG124440	BaRT2v18chr3HG124440.1	bHLH	TF	bHLH
BaRT2v18chr3HG124520	BaRT2v18chr3HG124520.1	C2H2	TF	C2H2
BaRT2v18chr3HG124530	BaRT2v18chr3HG124530.3	C2H2	TF	C2H2
BaRT2v18chr3HG124560	BaRT2v18chr3HG124560.1	TRAF	TR	TRAF
BaRT2v18chr3HG124620	BaRT2v18chr3HG124620.9	GARP-G2-like	TF	GARP->GARP-G2-like
BaRT2v18chr3HG124650	BaRT2v18chr3HG124650.1	MYB-related	TF	MYB->MYB-related
BaRT2v18chr3HG124690	BaRT2v18chr3HG124690.1	C2C2-Dof	TF	C2C2->C2C2-Dof
BaRT2v18chr3HG124730	BaRT2v18chr3HG124730.1	MYB-related	TF	MYB->MYB-related
BaRT2v18chr3HG124740	BaRT2v18chr3HG124740.6	MYB-related	TF	MYB->MYB-related
BaRT2v18chr3HG124750	BaRT2v18chr3HG124750.1	C3H	TF	C3H
BaRT2v18chr3HG124760	BaRT2v18chr3HG124760.1	C3H	TF	C3H
BaRT2v18chr3HG124770	BaRT2v18chr3HG124770.3	NAC	TF	NAC
BaRT2v18chr3HG124810	BaRT2v18chr3HG124810.1	MYB-related	TF	MYB->MYB-related
BaRT2v18chr3HG124820	BaRT2v18chr3HG124820.1	MYB	TF	MYB->MYB
BaRT2v18chr3HG124860	BaRT2v18chr3HG124860.1	AUX/IAA	TR	AUX/IAA
BaRT2v18chr3HG124980	BaRT2v18chr3HG124980.3	MYB-related	TF	MYB->MYB-related
BaRT2v18chr3HG125200	BaRT2v18chr3HG125200.1	WRKY	TF	WRKY
BaRT2v18chr3HG125220	BaRT2v18chr3HG125220.2	FAR1	TF	FAR1
BaRT2v18chr3HG125230	BaRT2v18chr3HG125230.1	WRKY	TF	WRKY
BaRT2v18chr3HG125310	BaRT2v18chr3HG125310.1	HMG	TR	HMG
BaRT2v18chr3HG125350	BaRT2v18chr3HG125350.12	DDT	TF	DDT
BaRT2v18chr3HG125400	BaRT2v18chr3HG125400.1	C2H2	TF	C2H2
BaRT2v18chr3HG125490	BaRT2v18chr3HG125490.1	PHD	TR	PHD
BaRT2v18chr3HG125500	BaRT2v18chr3HG125500.2	PHD	TR	PHD
BaRT2v18chr3HG125610	BaRT2v18chr3HG125610.1	NF-YC	TF	NF-Y->NF-YC
BaRT2v18chr3HG125640	BaRT2v18chr3HG125640.1	C2H2	TF	C2H2
BaRT2v18chr3HG125690	BaRT2v18chr3HG125690.1	WRKY	TF	WRKY
BaRT2v18chr3HG125710	BaRT2v18chr3HG125710.1	Trihelix	TF	Trihelix
BaRT2v18chr3HG126100	BaRT2v18chr3HG126100.1	HB-other	TF	HB->HB-other
BaRT2v18chr3HG126290	BaRT2v18chr3HG126290.3	AUX/IAA	TR	AUX/IAA
BaRT2v18chr3HG126510	BaRT2v18chr3HG126510.10	LUG	TR	LUG
BaRT2v18chr3HG126520	BaRT2v18chr3HG126520.1	BES1	TF	BES1
BaRT2v18chr3HG126540	BaRT2v18chr3HG126540.1	GARP-G2-like	TF	GARP->GARP-G2-like
BaRT2v18chr3HG127030	BaRT2v18chr3HG127030.1	C3H	TF	C3H
BaRT2v18chr3HG127040	BaRT2v18chr3HG127040.1	C3H	TF	C3H
BaRT2v18chr3HG127070	BaRT2v18chr3HG127070.1	TRAF	TR	TRAF
BaRT2v18chr3HG127080	BaRT2v18chr3HG127080.1	TRAF	TR	TRAF
BaRT2v18chr3HG127110	BaRT2v18chr3HG127110.1	bZIP	TF	bZIP
BaRT2v18chr3HG127320	BaRT2v18chr3HG127320.1	mTERF	TR	mTERF
BaRT2v18chr3HG127490	BaRT2v18chr3HG127490.1	MYB-related	TF	MYB->MYB-related
BaRT2v18chr3HG127780	BaRT2v18chr3HG127780.8	NF-X1	TF	NF-X1
BaRT2v18chr3HG128140	BaRT2v18chr3HG128140.1	BES1	TF	BES1
BaRT2v18chr3HG128150	BaRT2v18chr3HG128150.1	BES1	TF	BES1
BaRT2v18chr3HG128170	BaRT2v18chr3HG128170.4	Others	TR	Others
BaRT2v18chr3HG128230	BaRT2v18chr3HG128230.2	MADS-MIKC	TF	MADS->MADS-MIKC
BaRT2v18chr3HG128290	BaRT2v18chr3HG128290.1	AP2/ERF-ERF	TF	AP2/ERF->AP2/ERF-ERF
BaRT2v18chr3HG128410	BaRT2v18chr3HG128410.1	AP2/ERF-ERF	TF	AP2/ERF->AP2/ERF-ERF
BaRT2v18chr3HG128430	BaRT2v18chr3HG128430.3	HB-HD-ZIP	TF	HB->HB-HD-ZIP
BaRT2v18chr3HG128690	BaRT2v18chr3HG128690.1	SET	TR	SET
BaRT2v18chr3HG128740	BaRT2v18chr3HG128740.1	bHLH	TF	bHLH
BaRT2v18chr3HG129070	BaRT2v18chr3HG129070.1	TCP	TF	TCP
BaRT2v18chr3HG129080	BaRT2v18chr3HG129080.4	TCP	TF	TCP
BaRT2v18chr3HG129310	BaRT2v18chr3HG129310.6	FAR1	TF	FAR1
BaRT2v18chr3HG129320	BaRT2v18chr3HG129320.1	FAR1	TF	FAR1
BaRT2v18chr3HG129680	BaRT2v18chr3HG129680.1	MBF1	TR	MBF1
BaRT2v18chr3HG130260	BaRT2v18chr3HG130260.1	AP2/ERF-ERF	TF	AP2/ERF->AP2/ERF-ERF
BaRT2v18chr3HG130270	BaRT2v18chr3HG130270.1	AP2/ERF-ERF	TF	AP2/ERF->AP2/ERF-ERF
BaRT2v18chr3HG130590	BaRT2v18chr3HG130590.1	OFP	TF	OFP
BaRT2v18chr3HG130770	BaRT2v18chr3HG130770.1	MYB	TF	MYB->MYB
BaRT2v18chr3HG130900	BaRT2v18chr3HG130900.8	AUX/IAA	TR	AUX/IAA
BaRT2v18chr3HG131190	BaRT2v18chr3HG131190.1	GARP-G2-like	TF	GARP->GARP-G2-like
BaRT2v18chr3HG131300	BaRT2v18chr3HG131300.2	bHLH	TF	bHLH
BaRT2v18chr3HG131350	BaRT2v18chr3HG131350.2	AUX/IAA	TR	AUX/IAA
BaRT2v18chr3HG131370	BaRT2v18chr3HG131370.2	RWP-RK	TF	RWP-RK
BaRT2v18chr3HG131530	BaRT2v18chr3HG131530.5	GARP-G2-like	TF	GARP->GARP-G2-like
BaRT2v18chr3HG131540	BaRT2v18chr3HG131540.1	GARP-G2-like	TF	GARP->GARP-G2-like
BaRT2v18chr3HG131890	BaRT2v18chr3HG131890.1	C2H2	TF	C2H2
BaRT2v18chr3HG131920	BaRT2v18chr3HG131920.2	LOB	TF	LOB
BaRT2v18chr3HG132130	BaRT2v18chr3HG132130.3	mTERF	TR	mTERF
BaRT2v18chr3HG132160	BaRT2v18chr3HG132160.1	RWP-RK	TF	RWP-RK
BaRT2v18chr3HG132200	BaRT2v18chr3HG132200.6	WRKY	TF	WRKY
BaRT2v18chr3HG132430	BaRT2v18chr3HG132430.1	GeBP	TF	GeBP
BaRT2v18chr3HG132520	BaRT2v18chr3HG132520.1	C3H	TF	C3H
BaRT2v18chr3HG132570	BaRT2v18chr3HG132570.3	Others	TR	Others
BaRT2v18chr3HG132580	BaRT2v18chr3HG132580.1	Others	TR	Others
BaRT2v18chr3HG132590	BaRT2v18chr3HG132590.1	Others	TR	Others
BaRT2v18chr3HG132600	BaRT2v18chr3HG132600.1	bHLH	TF	bHLH
BaRT2v18chr3HG132610	BaRT2v18chr3HG132610.1	Others	TR	Others
BaRT2v18chr3HG132620	BaRT2v18chr3HG132620.1	Others	TR	Others
BaRT2v18chr3HG133160	BaRT2v18chr3HG133160.7	C3H	TF	C3H
BaRT2v18chr3HG133200	BaRT2v18chr3HG133200.6	C3H	TF	C3H
BaRT2v18chr3HG133240	BaRT2v18chr3HG133240.1	GeBP	TF	GeBP
BaRT2v18chr3HG133250	BaRT2v18chr3HG133250.2	GeBP	TF	GeBP
BaRT2v18chr3HG133400	BaRT2v18chr3HG133400.1	FAR1	TF	FAR1
BaRT2v18chr3HG133540	BaRT2v18chr3HG133540.5	NAC	TF	NAC
BaRT2v18chr3HG133760	BaRT2v18chr3HG133760.2	C2C2-Dof	TF	C2C2->C2C2-Dof
BaRT2v18chr3HG134640	BaRT2v18chr3HG134640.2	MYB-related	TF	MYB->MYB-related
BaRT2v18chr3HG134960	BaRT2v18chr3HG134960.1	WRKY	TF	WRKY
BaRT2v18chr3HG134980	BaRT2v18chr3HG134980.5	C2C2-Dof	TF	C2C2->C2C2-Dof
BaRT2v18chr3HG134990	BaRT2v18chr3HG134990.2	C2C2-Dof	TF	C2C2->C2C2-Dof
BaRT2v18chr3HG135340	BaRT2v18chr3HG135340.5	C3H	TF	C3H
BaRT2v18chr3HG136120	BaRT2v18chr3HG136120.7	bZIP	TF	bZIP
BaRT2v18chr3HG137080	BaRT2v18chr3HG137080.1	C2H2	TF	C2H2
BaRT2v18chr3HG137150	BaRT2v18chr3HG137150.4	PHD	TR	PHD
BaRT2v18chr3HG137490	BaRT2v18chr3HG137490.1	bZIP	TF	bZIP
BaRT2v18chr3HG137500	BaRT2v18chr3HG137500.2	bZIP	TF	bZIP
BaRT2v18chr3HG137550	BaRT2v18chr3HG137550.1	MYB	TF	MYB->MYB
BaRT2v18chr3HG137560	BaRT2v18chr3HG137560.1	MYB	TF	MYB->MYB
BaRT2v18chr3HG138080	BaRT2v18chr3HG138080.1	bHLH	TF	bHLH
BaRT2v18chr3HG138090	BaRT2v18chr3HG138090.2	bHLH	TF	bHLH
BaRT2v18chr3HG138270	BaRT2v18chr3HG138270.1	Jumonji	TR	Jumonji
BaRT2v18chr3HG138510	BaRT2v18chr3HG138510.2	C3H	TF	C3H
BaRT2v18chr3HG138520	BaRT2v18chr3HG138520.3	C2H2	TF	C2H2
BaRT2v18chr3HG138530	BaRT2v18chr3HG138530.1	C2H2	TF	C2H2
BaRT2v18chr3HG138640	BaRT2v18chr3HG138640.4	bHLH	TF	bHLH
BaRT2v18chr3HG138890	BaRT2v18chr3HG138890.2	WRKY	TF	WRKY
BaRT2v18chr3HG139100	BaRT2v18chr3HG139100.4	MYB-related	TF	MYB->MYB-related
BaRT2v18chr3HG139620	BaRT2v18chr3HG139620.3	MYB-related	TF	MYB->MYB-related
BaRT2v18chr3HG139630	BaRT2v18chr3HG139630.1	MYB-related	TF	MYB->MYB-related
BaRT2v18chr3HG139810	BaRT2v18chr3HG139810.27	LUG	TR	LUG
BaRT2v18chr3HG139830	BaRT2v18chr3HG139830.2	LUG	TR	LUG
BaRT2v18chr3HG139970	BaRT2v18chr3HG139970.1	GNAT	TR	GNAT
BaRT2v18chr3HG140040	BaRT2v18chr3HG140040.1	CPP	TF	CPP
BaRT2v18chr3HG140070	BaRT2v18chr3HG140070.2	C2C2-LSD	TF	C2C2->C2C2-LSD
BaRT2v18chr3HG140220	BaRT2v18chr3HG140220.1	SNF2	TR	SNF2
BaRT2v18chr3HG140320	BaRT2v18chr3HG140320.1	C3H	TF	C3H
BaRT2v18chr3HG140340	BaRT2v18chr3HG140340.1	C3H	TF	C3H
BaRT2v18chr3HG140620	BaRT2v18chr3HG140620.2	MYB-related	TF	MYB->MYB-related
BaRT2v18chr3HG141020	BaRT2v18chr3HG141020.1	WRKY	TF	WRKY
BaRT2v18chr3HG141030	BaRT2v18chr3HG141030.2	WRKY	TF	WRKY
BaRT2v18chr3HG141050	BaRT2v18chr3HG141050.2	HSF	TF	HSF
BaRT2v18chr3HG141060	BaRT2v18chr3HG141060.1	OFP	TF	OFP
BaRT2v18chr3HG141090	BaRT2v18chr3HG141090.2	WRKY	TF	WRKY
BaRT2v18chr3HG141360	BaRT2v18chr3HG141360.1	zf-HD	TF	zf-HD
BaRT2v18chr3HG141370	BaRT2v18chr3HG141370.1	zf-HD	TF	zf-HD
BaRT2v18chr3HG141480	BaRT2v18chr3HG141480.1	MYB	TF	MYB->MYB
BaRT2v18chr3HG141490	BaRT2v18chr3HG141490.1	MYB-related	TF	MYB->MYB-related
BaRT2v18chr3HG141560	BaRT2v18chr3HG141560.1	FAR1	TF	FAR1
BaRT2v18chr3HG141790	BaRT2v18chr3HG141790.1	HB-HD-ZIP	TF	HB->HB-HD-ZIP
BaRT2v18chr3HG141920	BaRT2v18chr3HG141920.1	C3H	TF	C3H
BaRT2v18chr3HG141930	BaRT2v18chr3HG141930.2	C3H	TF	C3H
BaRT2v18chr3HG142430	BaRT2v18chr3HG142430.1	PHD	TR	PHD
BaRT2v18chr3HG142550	BaRT2v18chr3HG142550.1	WRKY	TF	WRKY
BaRT2v18chr3HG142590	BaRT2v18chr3HG142590.1	AP2/ERF-ERF	TF	AP2/ERF->AP2/ERF-ERF
BaRT2v18chr3HG142950	BaRT2v18chr3HG142950.2	C2C2-GATA	TF	C2C2->C2C2-GATA
BaRT2v18chr3HG142960	BaRT2v18chr3HG142960.1	MYB-related	TF	MYB->MYB-related
BaRT2v18chr3HG143090	BaRT2v18chr3HG143090.1	MYB-related	TF	MYB->MYB-related
BaRT2v18chr3HG143150	BaRT2v18chr3HG143150.1	WRKY	TF	WRKY
BaRT2v18chr3HG143160	BaRT2v18chr3HG143160.3	WRKY	TF	WRKY
BaRT2v18chr3HG143220	BaRT2v18chr3HG143220.1	HMG	TR	HMG
BaRT2v18chr3HG143330	BaRT2v18chr3HG143330.1	NAC	TF	NAC
BaRT2v18chr3HG143390	BaRT2v18chr3HG143390.2	HB-WOX	TF	HB->HB-WOX
BaRT2v18chr3HG143530	BaRT2v18chr3HG143530.2	NAC	TF	NAC
BaRT2v18chr3HG143540	BaRT2v18chr3HG143540.1	HB-other	TF	HB->HB-other
BaRT2v18chr3HG143650	BaRT2v18chr3HG143650.1	C2C2-Dof	TF	C2C2->C2C2-Dof
BaRT2v18chr3HG143680	BaRT2v18chr3HG143680.3	Trihelix	TF	Trihelix
BaRT2v18chr3HG143710	BaRT2v18chr3HG143710.2	TUB	TF	TUB
BaRT2v18chr3HG143720	BaRT2v18chr3HG143720.1	TUB	TF	TUB
BaRT2v18chr3HG143840	BaRT2v18chr3HG143840.4	AUX/IAA	TR	AUX/IAA
BaRT2v18chr3HG143850	BaRT2v18chr3HG143850.1	NAC	TF	NAC
BaRT2v18chr3HG143900	BaRT2v18chr3HG143900.1	NAC	TF	NAC
BaRT2v18chr3HG144000	BaRT2v18chr3HG144000.3	E2F-DP	TF	E2F-DP
BaRT2v18chr3HG144460	BaRT2v18chr3HG144460.2	MYB	TF	MYB->MYB
BaRT2v18chr3HG144470	BaRT2v18chr3HG144470.1	MYB	TF	MYB->MYB
BaRT2v18chr3HG145010	BaRT2v18chr3HG145010.1	AP2/ERF-RAV	TF	AP2/ERF->AP2/ERF-RAV
BaRT2v18chr3HG145020	BaRT2v18chr3HG145020.1	AP2/ERF-RAV	TF	AP2/ERF->AP2/ERF-RAV
BaRT2v18chr3HG145390	BaRT2v18chr3HG145390.1	MYB	TF	MYB->MYB
BaRT2v18chr3HG145780	BaRT2v18chr3HG145780.1	MYB-related	TF	MYB->MYB-related
BaRT2v18chr3HG145790	BaRT2v18chr3HG145790.1	MYB	TF	MYB->MYB
BaRT2v18chr3HG145990	BaRT2v18chr3HG145990.1	bHLH	TF	bHLH
BaRT2v18chr3HG146000	BaRT2v18chr3HG146000.1	Coactivator p15	TR	Coactivator p15
BaRT2v18chr3HG146160	BaRT2v18chr3HG146160.1	MYB-related	TF	MYB->MYB-related
BaRT2v18chr3HG146250	BaRT2v18chr3HG146250.3	MYB	TF	MYB->MYB
BaRT2v18chr3HG146510	BaRT2v18chr3HG146510.1	B3	TF	B3->B3
BaRT2v18chr3HG146580	BaRT2v18chr3HG146580.1	WRKY	TF	WRKY
BaRT2v18chr3HG146680	BaRT2v18chr3HG146680.9	FAR1	TF	FAR1
BaRT2v18chr3HG146880	BaRT2v18chr3HG146880.1	Trihelix	TF	Trihelix
BaRT2v18chr3HG147200	BaRT2v18chr3HG147200.5	B3	TF	B3->B3
BaRT2v18chr3HG147240	BaRT2v18chr3HG147240.1	B3	TF	B3->B3
BaRT2v18chr3HG147340	BaRT2v18chr3HG147340.8	MADS-MIKC	TF	MADS->MADS-MIKC
BaRT2v18chr3HG147640	BaRT2v18chr3HG147640.1	WRKY	TF	WRKY
BaRT2v18chr3HG147740	BaRT2v18chr3HG147740.1	OFP	TF	OFP
BaRT2v18chr3HG147760	BaRT2v18chr3HG147760.1	HSF	TF	HSF
BaRT2v18chr3HG147770	BaRT2v18chr3HG147770.2	HSF	TF	HSF
BaRT2v18chr3HG147810	BaRT2v18chr3HG147810.1	WRKY	TF	WRKY
BaRT2v18chr3HG148390	BaRT2v18chr3HG148390.6	AUX/IAA	TR	AUX/IAA
BaRT2v18chr3HG148600	BaRT2v18chr3HG148600.5	B3	TF	B3->B3
BaRT2v18chr3HG148660	BaRT2v18chr3HG148660.2	C2C2-GATA	TF	C2C2->C2C2-GATA
BaRT2v18chr3HG148670	BaRT2v18chr3HG148670.1	C2C2-GATA	TF	C2C2->C2C2-GATA
BaRT2v18chr3HG148870	BaRT2v18chr3HG148870.2	HB-PHD	TF	HB->HB-PHD
BaRT2v18chr3HG149010	BaRT2v18chr3HG149010.1	HSF	TF	HSF
BaRT2v18chr3HG149050	BaRT2v18chr3HG149050.1	OFP	TF	OFP
BaRT2v18chr3HG149080	BaRT2v18chr3HG149080.1	WRKY	TF	WRKY
BaRT2v18chr3HG149090	BaRT2v18chr3HG149090.9	WRKY	TF	WRKY
BaRT2v18chr3HG149290	BaRT2v18chr3HG149290.1	AP2/ERF-ERF	TF	AP2/ERF->AP2/ERF-ERF
BaRT2v18chr3HG149360	BaRT2v18chr3HG149360.3	VOZ	TF	VOZ
BaRT2v18chr3HG149400	BaRT2v18chr3HG149400.4	B3-ARF	TF	B3->B3-ARF
BaRT2v18chr3HG149600	BaRT2v18chr3HG149600.1	TCP	TF	TCP
BaRT2v18chr3HG149650	BaRT2v18chr3HG149650.5	bZIP	TF	bZIP
BaRT2v18chr3HG149800	BaRT2v18chr3HG149800.2	C2C2-Dof	TF	C2C2->C2C2-Dof
BaRT2v18chr3HG149980	BaRT2v18chr3HG149980.1	HB-HD-ZIP	TF	HB->HB-HD-ZIP
BaRT2v18chr3HG150030	BaRT2v18chr3HG150030.7	Others	TR	Others
BaRT2v18chr3HG150070	BaRT2v18chr3HG150070.4	CPP	TF	CPP
BaRT2v18chr3HG150290	BaRT2v18chr3HG150290.2	TCP	TF	TCP
BaRT2v18chr3HG150300	BaRT2v18chr3HG150300.1	TCP	TF	TCP
BaRT2v18chr3HG150780	BaRT2v18chr3HG150780.1	TRAF	TR	TRAF
BaRT2v18chr3HG151140	BaRT2v18chr3HG151140.1	SET	TR	SET
BaRT2v18chr3HG151150	BaRT2v18chr3HG151150.2	LOB	TF	LOB
BaRT2v18chr3HG151730	BaRT2v18chr3HG151730.1	SNF2	TR	SNF2
BaRT2v18chr3HG151790	BaRT2v18chr3HG151790.5	ULT	TF	ULT
BaRT2v18chr3HG151910	BaRT2v18chr3HG151910.1	B3	TF	B3->B3
BaRT2v18chr3HG152180	BaRT2v18chr3HG152180.1	C2H2	TF	C2H2
BaRT2v18chr3HG152190	BaRT2v18chr3HG152190.1	C2H2	TF	C2H2
BaRT2v18chr3HG152330	BaRT2v18chr3HG152330.1	HB-HD-ZIP	TF	HB->HB-HD-ZIP
BaRT2v18chr3HG152610	BaRT2v18chr3HG152610.1	AP2/ERF-ERF	TF	AP2/ERF->AP2/ERF-ERF
BaRT2v18chr3HG152630	BaRT2v18chr3HG152630.1	AP2/ERF-ERF	TF	AP2/ERF->AP2/ERF-ERF
BaRT2v18chr3HG152870	BaRT2v18chr3HG152870.2	bZIP	TF	bZIP
BaRT2v18chr3HG153210	BaRT2v18chr3HG153210.1	bZIP	TF	bZIP
BaRT2v18chr3HG153470	BaRT2v18chr3HG153470.3	SET	TR	SET
BaRT2v18chr3HG153510	BaRT2v18chr3HG153510.1	NAC	TF	NAC
BaRT2v18chr3HG153520	BaRT2v18chr3HG153520.2	MYB	TF	MYB->MYB
BaRT2v18chr3HG153590	BaRT2v18chr3HG153590.1	bZIP	TF	bZIP
BaRT2v18chr3HG153860	BaRT2v18chr3HG153860.1	NAC	TF	NAC
BaRT2v18chr3HG153870	BaRT2v18chr3HG153870.1	NAC	TF	NAC
BaRT2v18chr3HG154170	BaRT2v18chr3HG154170.1	HB-WOX	TF	HB->HB-WOX
BaRT2v18chr3HG154270	BaRT2v18chr3HG154270.1	WRKY	TF	WRKY
BaRT2v18chr3HG154320	BaRT2v18chr3HG154320.1	WRKY	TF	WRKY
BaRT2v18chr3HG154330	BaRT2v18chr3HG154330.1	WRKY	TF	WRKY
BaRT2v18chr3HG154340	BaRT2v18chr3HG154340.1	WRKY	TF	WRKY
BaRT2v18chr3HG154350	BaRT2v18chr3HG154350.1	WRKY	TF	WRKY
BaRT2v18chr3HG154360	BaRT2v18chr3HG154360.2	WRKY	TF	WRKY
BaRT2v18chr3HG154510	BaRT2v18chr3HG154510.1	OFP	TF	OFP
BaRT2v18chr3HG154830	BaRT2v18chr3HG154830.4	PHD	TR	PHD
BaRT2v18chr3HG154840	BaRT2v18chr3HG154840.1	PHD	TR	PHD
BaRT2v18chr3HG155120	BaRT2v18chr3HG155120.1	TRAF	TR	TRAF
BaRT2v18chr3HG155130	BaRT2v18chr3HG155130.1	TRAF	TR	TRAF
BaRT2v18chr3HG155140	BaRT2v18chr3HG155140.1	MYB	TF	MYB->MYB
BaRT2v18chr3HG155150	BaRT2v18chr3HG155150.1	MYB-related	TF	MYB->MYB-related
BaRT2v18chr3HG155380	BaRT2v18chr3HG155380.3	C2H2	TF	C2H2
BaRT2v18chr3HG155570	BaRT2v18chr3HG155570.2	AP2/ERF-ERF	TF	AP2/ERF->AP2/ERF-ERF
BaRT2v18chr3HG155680	BaRT2v18chr3HG155680.5	bZIP	TF	bZIP
BaRT2v18chr3HG155720	BaRT2v18chr3HG155720.3	TUB	TF	TUB
BaRT2v18chr3HG155770	BaRT2v18chr3HG155770.1	NAC	TF	NAC
BaRT2v18chr3HG155850	BaRT2v18chr3HG155850.1	C2C2-Dof	TF	C2C2->C2C2-Dof
BaRT2v18chr3HG155860	BaRT2v18chr3HG155860.1	C2C2-Dof	TF	C2C2->C2C2-Dof
BaRT2v18chr3HG156030	BaRT2v18chr3HG156030.1	OFP	TF	OFP
BaRT2v18chr3HG156040	BaRT2v18chr3HG156040.1	OFP	TF	OFP
BaRT2v18chr3HG156050	BaRT2v18chr3HG156050.1	OFP	TF	OFP
BaRT2v18chr3HG156090	BaRT2v18chr3HG156090.1	MYB	TF	MYB->MYB
BaRT2v18chr3HG156110	BaRT2v18chr3HG156110.2	NAC	TF	NAC
BaRT2v18chr3HG156340	BaRT2v18chr3HG156340.1	bZIP	TF	bZIP
BaRT2v18chr3HG156370	BaRT2v18chr3HG156370.3	bZIP	TF	bZIP
BaRT2v18chr3HG156390	BaRT2v18chr3HG156390.1	C2H2	TF	C2H2
BaRT2v18chr3HG156400	BaRT2v18chr3HG156400.1	C2H2	TF	C2H2
BaRT2v18chr3HG156770	BaRT2v18chr3HG156770.1	MYB	TF	MYB->MYB
BaRT2v18chr3HG156900	BaRT2v18chr3HG156900.1	HB-WOX	TF	HB->HB-WOX
BaRT2v18chr3HG156960	BaRT2v18chr3HG156960.2	MYB-related	TF	MYB->MYB-related
BaRT2v18chr3HG157170	BaRT2v18chr3HG157170.1	MYB	TF	MYB->MYB
BaRT2v18chr3HG157260	BaRT2v18chr3HG157260.1	HB-BELL	TF	HB->HB-BELL
BaRT2v18chr3HG157440	BaRT2v18chr3HG157440.1	GARP-G2-like	TF	GARP->GARP-G2-like
BaRT2v18chr3HG157550	BaRT2v18chr3HG157550.2	WRKY	TF	WRKY
BaRT2v18chr3HG157620	BaRT2v18chr3HG157620.1	GRAS	TF	GRAS
BaRT2v18chr3HG157660	BaRT2v18chr3HG157660.1	MADS-M-type	TF	MADS->MADS-M-type
BaRT2v18chr3HG157670	BaRT2v18chr3HG157670.2	MYB	TF	MYB->MYB
BaRT2v18chr3HG157760	BaRT2v18chr3HG157760.1	HB-WOX	TF	HB->HB-WOX
BaRT2v18chr3HG157940	BaRT2v18chr3HG157940.1	C2H2	TF	C2H2
BaRT2v18chr3HG157990	BaRT2v18chr3HG157990.1	C2H2	TF	C2H2
BaRT2v18chr3HG158190	BaRT2v18chr3HG158190.4	Others	TR	Others
BaRT2v18chr3HG158200	BaRT2v18chr3HG158200.1	Others	TR	Others
BaRT2v18chr3HG158280	BaRT2v18chr3HG158280.4	C3H	TF	C3H
BaRT2v18chr3HG158550	BaRT2v18chr3HG158550.1	bHLH	TF	bHLH
BaRT2v18chr3HG158560	BaRT2v18chr3HG158560.1	bHLH	TF	bHLH
BaRT2v18chr3HG158920	BaRT2v18chr3HG158920.1	WRKY	TF	WRKY
BaRT2v18chr3HG158930	BaRT2v18chr3HG158930.5	WRKY	TF	WRKY
BaRT2v18chr3HG159060	BaRT2v18chr3HG159060.3	LOB	TF	LOB
BaRT2v18chr3HG159170	BaRT2v18chr3HG159170.1	GARP-ARR-B	TF	GARP->GARP-ARR-B
BaRT2v18chr3HG159450	BaRT2v18chr3HG159450.1	bHLH	TF	bHLH
BaRT2v18chr3HG159500	BaRT2v18chr3HG159500.1	AP2/ERF-ERF	TF	AP2/ERF->AP2/ERF-ERF
BaRT2v18chr3HG160160	BaRT2v18chr3HG160160.4	TAZ	TR	TAZ
BaRT2v18chr3HG160330	BaRT2v18chr3HG160330.2	LOB	TF	LOB
BaRT2v18chr3HG160340	BaRT2v18chr3HG160340.2	C2H2	TF	C2H2
BaRT2v18chr3HG160420	BaRT2v18chr3HG160420.1	NAC	TF	NAC
BaRT2v18chr3HG160430	BaRT2v18chr3HG160430.5	C2C2-Dof	TF	C2C2->C2C2-Dof
BaRT2v18chr3HG160440	BaRT2v18chr3HG160440.5	Alfin-like	TF	Alfin-like
BaRT2v18chr3HG160560	BaRT2v18chr3HG160560.1	AP2/ERF-ERF	TF	AP2/ERF->AP2/ERF-ERF
BaRT2v18chr3HG160650	BaRT2v18chr3HG160650.1	B3	TF	B3->B3
BaRT2v18chr3HG160700	BaRT2v18chr3HG160700.7	SWI/SNF-BAF60b	TR	SWI/SNF-BAF60b
BaRT2v18chr3HG160710	BaRT2v18chr3HG160710.1	NAC	TF	NAC
BaRT2v18chr3HG160720	BaRT2v18chr3HG160720.12	NAC	TF	NAC
BaRT2v18chr3HG160760	BaRT2v18chr3HG160760.1	MADS-MIKC	TF	MADS->MADS-MIKC
BaRT2v18chr3HG160920	BaRT2v18chr3HG160920.2	GRAS	TF	GRAS
BaRT2v18chr3HG160930	BaRT2v18chr3HG160930.1	GRAS	TF	GRAS
BaRT2v18chr3HG160970	BaRT2v18chr3HG160970.1	SNF2	TR	SNF2
BaRT2v18chr3HG161190	BaRT2v18chr3HG161190.1	NAC	TF	NAC
BaRT2v18chr3HG161330	BaRT2v18chr3HG161330.1	FAR1	TF	FAR1
BaRT2v18chr3HG161360	BaRT2v18chr3HG161360.2	TAZ	TR	TAZ
BaRT2v18chr3HG161370	BaRT2v18chr3HG161370.6	TAZ	TR	TAZ
BaRT2v18chr3HG161380	BaRT2v18chr3HG161380.1	TAZ	TR	TAZ
BaRT2v18chr3HG161420	BaRT2v18chr3HG161420.16	MYB-related	TF	MYB->MYB-related
BaRT2v18chr3HG161580	BaRT2v18chr3HG161580.1	C2H2	TF	C2H2
BaRT2v18chr3HG161790	BaRT2v18chr3HG161790.2	B3	TF	B3->B3
BaRT2v18chr3HG161870	BaRT2v18chr3HG161870.1	MYB	TF	MYB->MYB
BaRT2v18chr3HG161970	BaRT2v18chr3HG161970.1	MADS-M-type	TF	MADS->MADS-M-type
BaRT2v18chr3HG162390	BaRT2v18chr3HG162390.7	C3H	TF	C3H
BaRT2v18chr3HG163210	BaRT2v18chr3HG163210.5	SBP	TF	SBP
BaRT2v18chr3HG163240	BaRT2v18chr3HG163240.1	MADS-M-type	TF	MADS->MADS-M-type
BaRT2v18chr3HG163300	BaRT2v18chr3HG163300.2	Others	TR	Others
BaRT2v18chr3HG163310	BaRT2v18chr3HG163310.1	CAMTA	TF	CAMTA
BaRT2v18chr3HG163460	BaRT2v18chr3HG163460.1	MADS-M-type	TF	MADS->MADS-M-type
BaRT2v18chr3HG163470	BaRT2v18chr3HG163470.1	MADS-M-type	TF	MADS->MADS-M-type
BaRT2v18chr3HG163520	BaRT2v18chr3HG163520.1	MADS-M-type	TF	MADS->MADS-M-type
BaRT2v18chr3HG163550	BaRT2v18chr3HG163550.1	MADS-M-type	TF	MADS->MADS-M-type
BaRT2v18chr3HG163620	BaRT2v18chr3HG163620.1	TCP	TF	TCP
BaRT2v18chr3HG163840	BaRT2v18chr3HG163840.2	NAC	TF	NAC
BaRT2v18chr3HG163960	BaRT2v18chr3HG163960.1	MYB	TF	MYB->MYB
BaRT2v18chr3HG164110	BaRT2v18chr3HG164110.3	SET	TR	SET
BaRT2v18chr3HG164150	BaRT2v18chr3HG164150.1	B3-ARF	TF	B3->B3-ARF
BaRT2v18chr3HG164170	BaRT2v18chr3HG164170.1	bHLH	TF	bHLH
BaRT2v18chr3HG164200	BaRT2v18chr3HG164200.2	bHLH	TF	bHLH
BaRT2v18chr3HG164570	BaRT2v18chr3HG164570.1	zf-HD	TF	zf-HD
BaRT2v18chr3HG164690	BaRT2v18chr3HG164690.7	B3-ARF	TF	B3->B3-ARF
BaRT2v18chr3HG164860	BaRT2v18chr3HG164860.8	NF-YB	TF	NF-Y->NF-YB
BaRT2v18chr3HG164890	BaRT2v18chr3HG164890.1	TRAF	TR	TRAF
BaRT2v18chr3HG165210	BaRT2v18chr3HG165210.2	HB-other	TF	HB->HB-other
BaRT2v18chr3HG165320	BaRT2v18chr3HG165320.2	C2H2	TF	C2H2
BaRT2v18chr3HG165340	BaRT2v18chr3HG165340.1	NF-YB	TF	NF-Y->NF-YB
BaRT2v18chr3HG165380	BaRT2v18chr3HG165380.1	SET	TR	SET
BaRT2v18chr3HG165620	BaRT2v18chr3HG165620.1	B3	TF	B3->B3
BaRT2v18chr3HG166500	BaRT2v18chr3HG166500.2	MYB	TF	MYB->MYB
BaRT2v18chr3HG167700	BaRT2v18chr3HG167700.13	B3	TF	B3->B3
BaRT2v18chr3HG167710	BaRT2v18chr3HG167710.1	B3	TF	B3->B3
BaRT2v18chr3HG167880	BaRT2v18chr3HG167880.1	NAC	TF	NAC
BaRT2v18chr3HG167910	BaRT2v18chr3HG167910.1	TRAF	TR	TRAF
BaRT2v18chr3HG167930	BaRT2v18chr3HG167930.1	GRAS	TF	GRAS
BaRT2v18chr3HG168130	BaRT2v18chr3HG168130.1	TRAF	TR	TRAF
BaRT2v18chr3HG168140	BaRT2v18chr3HG168140.1	TRAF	TR	TRAF
BaRT2v18chr3HG168610	BaRT2v18chr3HG168610.2	SNF2	TR	SNF2
BaRT2v18chr3HG168980	BaRT2v18chr3HG168980.6	Others	TR	Others
BaRT2v18chr3HG169050	BaRT2v18chr3HG169050.1	bHLH	TF	bHLH
BaRT2v18chr3HG169070	BaRT2v18chr3HG169070.2	bHLH	TF	bHLH
BaRT2v18chr3HG169240	BaRT2v18chr3HG169240.2	SRS	TF	SRS
BaRT2v18chr3HG169340	BaRT2v18chr3HG169340.1	LOB	TF	LOB
BaRT2v18chr3HG169910	BaRT2v18chr3HG169910.1	C2H2	TF	C2H2
BaRT2v18chr3HG169930	BaRT2v18chr3HG169930.1	PLATZ	TF	PLATZ
BaRT2v18chr3HG169940	BaRT2v18chr3HG169940.1	PLATZ	TF	PLATZ
BaRT2v18chr3HG171310	BaRT2v18chr3HG171310.4	SET	TR	SET
BaRT2v18chr3HG172310	BaRT2v18chr3HG172310.2	TAZ	TR	TAZ
BaRT2v18chr3HG172550	BaRT2v18chr3HG172550.1	GARP-G2-like	TF	GARP->GARP-G2-like
BaRT2v18chr3HG172650	BaRT2v18chr3HG172650.1	WRKY	TF	WRKY
BaRT2v18chr3HG173160	BaRT2v18chr3HG173160.1	C2C2-Dof	TF	C2C2->C2C2-Dof
BaRT2v18chr3HG173180	BaRT2v18chr3HG173180.1	C2C2-Dof	TF	C2C2->C2C2-Dof
BaRT2v18chr3HG173470	BaRT2v18chr3HG173470.1	MYB-related	TF	MYB->MYB-related
BaRT2v18chr3HG173480	BaRT2v18chr3HG173480.2	MYB-related	TF	MYB->MYB-related
BaRT2v18chr3HG173490	BaRT2v18chr3HG173490.1	MADS-M-type	TF	MADS->MADS-M-type
BaRT2v18chr3HG173890	BaRT2v18chr3HG173890.2	C3H	TF	C3H
BaRT2v18chr3HG173980	BaRT2v18chr3HG173980.2	C2C2-GATA	TF	C2C2->C2C2-GATA
BaRT2v18chr4HG174390	BaRT2v18chr4HG174390.1	AP2/ERF-ERF	TF	AP2/ERF->AP2/ERF-ERF
BaRT2v18chr4HG174470	BaRT2v18chr4HG174470.1	LOB	TF	LOB
BaRT2v18chr4HG174580	BaRT2v18chr4HG174580.6	HMG	TR	HMG
BaRT2v18chr4HG174670	BaRT2v18chr4HG174670.5	C2H2	TF	C2H2
BaRT2v18chr4HG175490	BaRT2v18chr4HG175490.1	FAR1	TF	FAR1
BaRT2v18chr4HG175620	BaRT2v18chr4HG175620.2	WRKY	TF	WRKY
BaRT2v18chr4HG175680	BaRT2v18chr4HG175680.1	LOB	TF	LOB
BaRT2v18chr4HG175900	BaRT2v18chr4HG175900.1	GNAT	TR	GNAT
BaRT2v18chr4HG175980	BaRT2v18chr4HG175980.1	Trihelix	TF	Trihelix
BaRT2v18chr4HG175990	BaRT2v18chr4HG175990.1	Trihelix	TF	Trihelix
BaRT2v18chr4HG176020	BaRT2v18chr4HG176020.1	TRAF	TR	TRAF
BaRT2v18chr4HG176180	BaRT2v18chr4HG176180.2	bHLH	TF	bHLH
BaRT2v18chr4HG176190	BaRT2v18chr4HG176190.1	bHLH	TF	bHLH
BaRT2v18chr4HG176200	BaRT2v18chr4HG176200.1	bHLH	TF	bHLH
BaRT2v18chr4HG176290	BaRT2v18chr4HG176290.2	HB-other	TF	HB->HB-other
BaRT2v18chr4HG176320	BaRT2v18chr4HG176320.1	HB-other	TF	HB->HB-other
BaRT2v18chr4HG176360	BaRT2v18chr4HG176360.2	GRF	TF	GRF
BaRT2v18chr4HG176380	BaRT2v18chr4HG176380.1	bZIP	TF	bZIP
BaRT2v18chr4HG176600	BaRT2v18chr4HG176600.4	HB-BELL	TF	HB->HB-BELL
BaRT2v18chr4HG176750	BaRT2v18chr4HG176750.16	C2C2-GATA	TF	C2C2->C2C2-GATA
BaRT2v18chr4HG176860	BaRT2v18chr4HG176860.2	CPP	TF	CPP
BaRT2v18chr4HG177480	BaRT2v18chr4HG177480.3	NF-YA	TF	NF-Y->NF-YA
BaRT2v18chr4HG177590	BaRT2v18chr4HG177590.1	C3H	TF	C3H
BaRT2v18chr4HG177600	BaRT2v18chr4HG177600.5	C3H	TF	C3H
BaRT2v18chr4HG177660	BaRT2v18chr4HG177660.3	GNAT	TR	GNAT
BaRT2v18chr4HG178100	BaRT2v18chr4HG178100.4	SET	TR	SET
BaRT2v18chr4HG178230	BaRT2v18chr4HG178230.1	GRAS	TF	GRAS
BaRT2v18chr4HG178240	BaRT2v18chr4HG178240.2	GRAS	TF	GRAS
BaRT2v18chr4HG178270	BaRT2v18chr4HG178270.1	TCP	TF	TCP
BaRT2v18chr4HG178370	BaRT2v18chr4HG178370.2	GeBP	TF	GeBP
BaRT2v18chr4HG178590	BaRT2v18chr4HG178590.2	Others	TR	Others
BaRT2v18chr4HG178600	BaRT2v18chr4HG178600.1	Others	TR	Others
BaRT2v18chr4HG179020	BaRT2v18chr4HG179020.1	PHD	TR	PHD
BaRT2v18chr4HG179060	BaRT2v18chr4HG179060.1	Others	TR	Others
BaRT2v18chr4HG179130	BaRT2v18chr4HG179130.1	zf-HD	TF	zf-HD
BaRT2v18chr4HG179220	BaRT2v18chr4HG179220.1	bHLH	TF	bHLH
BaRT2v18chr4HG179310	BaRT2v18chr4HG179310.2	MYB	TF	MYB->MYB
BaRT2v18chr4HG179440	BaRT2v18chr4HG179440.2	SNF2	TR	SNF2
BaRT2v18chr4HG179490	BaRT2v18chr4HG179490.1	GRAS	TF	GRAS
BaRT2v18chr4HG179500	BaRT2v18chr4HG179500.1	GRAS	TF	GRAS
BaRT2v18chr4HG179730	BaRT2v18chr4HG179730.1	bHLH	TF	bHLH
BaRT2v18chr4HG179740	BaRT2v18chr4HG179740.1	bHLH	TF	bHLH
BaRT2v18chr4HG179880	BaRT2v18chr4HG179880.6	HB-other	TF	HB->HB-other
BaRT2v18chr4HG179990	BaRT2v18chr4HG179990.1	bHLH	TF	bHLH
BaRT2v18chr4HG180090	BaRT2v18chr4HG180090.1	GRF	TF	GRF
BaRT2v18chr4HG180320	BaRT2v18chr4HG180320.2	HB-BELL	TF	HB->HB-BELL
BaRT2v18chr4HG180580	BaRT2v18chr4HG180580.11	Tify	TF	Tify
BaRT2v18chr4HG181110	BaRT2v18chr4HG181110.3	WRKY	TF	WRKY
BaRT2v18chr4HG181170	BaRT2v18chr4HG181170.1	Others	TR	Others
BaRT2v18chr4HG181410	BaRT2v18chr4HG181410.1	NAC	TF	NAC
BaRT2v18chr4HG181420	BaRT2v18chr4HG181420.2	GARP-G2-like	TF	GARP->GARP-G2-like
BaRT2v18chr4HG181450	BaRT2v18chr4HG181450.1	B3	TF	B3->B3
BaRT2v18chr4HG181470	BaRT2v18chr4HG181470.7	B3	TF	B3->B3
BaRT2v18chr4HG181480	BaRT2v18chr4HG181480.1	B3	TF	B3->B3
BaRT2v18chr4HG181510	BaRT2v18chr4HG181510.2	B3	TF	B3->B3
BaRT2v18chr4HG181920	BaRT2v18chr4HG181920.2	C2H2	TF	C2H2
BaRT2v18chr4HG182230	BaRT2v18chr4HG182230.1	LOB	TF	LOB
BaRT2v18chr4HG182240	BaRT2v18chr4HG182240.1	LOB	TF	LOB
BaRT2v18chr4HG182270	BaRT2v18chr4HG182270.1	C2H2	TF	C2H2
BaRT2v18chr4HG182340	BaRT2v18chr4HG182340.1	LOB	TF	LOB
BaRT2v18chr4HG182420	BaRT2v18chr4HG182420.2	bHLH	TF	bHLH
BaRT2v18chr4HG182440	BaRT2v18chr4HG182440.1	mTERF	TR	mTERF
BaRT2v18chr4HG182490	BaRT2v18chr4HG182490.1	C2C2-Dof	TF	C2C2->C2C2-Dof
BaRT2v18chr4HG182500	BaRT2v18chr4HG182500.1	C2C2-Dof	TF	C2C2->C2C2-Dof
BaRT2v18chr4HG182510	BaRT2v18chr4HG182510.12	B3	TF	B3->B3
BaRT2v18chr4HG182650	BaRT2v18chr4HG182650.2	B3	TF	B3->B3
BaRT2v18chr4HG182820	BaRT2v18chr4HG182820.2	RWP-RK	TF	RWP-RK
BaRT2v18chr4HG183100	BaRT2v18chr4HG183100.2	Alfin-like	TF	Alfin-like
BaRT2v18chr4HG183150	BaRT2v18chr4HG183150.3	zf-HD	TF	zf-HD
BaRT2v18chr4HG183230	BaRT2v18chr4HG183230.1	AP2/ERF-ERF	TF	AP2/ERF->AP2/ERF-ERF
BaRT2v18chr4HG183390	BaRT2v18chr4HG183390.1	PHD	TR	PHD
BaRT2v18chr4HG183680	BaRT2v18chr4HG183680.1	AUX/IAA	TR	AUX/IAA
BaRT2v18chr4HG183690	BaRT2v18chr4HG183690.2	AUX/IAA	TR	AUX/IAA
BaRT2v18chr4HG184110	BaRT2v18chr4HG184110.2	MYB-related	TF	MYB->MYB-related
BaRT2v18chr4HG184220	BaRT2v18chr4HG184220.2	mTERF	TR	mTERF
BaRT2v18chr4HG184600	BaRT2v18chr4HG184600.1	C2H2	TF	C2H2
BaRT2v18chr4HG184720	BaRT2v18chr4HG184720.1	C2C2-GATA	TF	C2C2->C2C2-GATA
BaRT2v18chr4HG184850	BaRT2v18chr4HG184850.12	NAC	TF	NAC
BaRT2v18chr4HG184890	BaRT2v18chr4HG184890.11	MYB-related	TF	MYB->MYB-related
BaRT2v18chr4HG184950	BaRT2v18chr4HG184950.1	SET	TR	SET
BaRT2v18chr4HG185040	BaRT2v18chr4HG185040.1	MYB	TF	MYB->MYB
BaRT2v18chr4HG185050	BaRT2v18chr4HG185050.2	MYB	TF	MYB->MYB
BaRT2v18chr4HG185220	BaRT2v18chr4HG185220.2	B3	TF	B3->B3
BaRT2v18chr4HG185400	BaRT2v18chr4HG185400.2	LOB	TF	LOB
BaRT2v18chr4HG185420	BaRT2v18chr4HG185420.2	B3	TF	B3->B3
BaRT2v18chr4HG185430	BaRT2v18chr4HG185430.1	B3	TF	B3->B3
BaRT2v18chr4HG185450	BaRT2v18chr4HG185450.1	TCP	TF	TCP
BaRT2v18chr4HG185710	BaRT2v18chr4HG185710.1	C2H2	TF	C2H2
BaRT2v18chr4HG185890	BaRT2v18chr4HG185890.4	TUB	TF	TUB
BaRT2v18chr4HG185900	BaRT2v18chr4HG185900.1	Trihelix	TF	Trihelix
BaRT2v18chr4HG186060	BaRT2v18chr4HG186060.1	bZIP	TF	bZIP
BaRT2v18chr4HG186190	BaRT2v18chr4HG186190.2	HB-BELL	TF	HB->HB-BELL
BaRT2v18chr4HG186300	BaRT2v18chr4HG186300.11	C2H2	TF	C2H2
BaRT2v18chr4HG186310	BaRT2v18chr4HG186310.7	Others	TR	Others
BaRT2v18chr4HG186560	BaRT2v18chr4HG186560.1	OFP	TF	OFP
BaRT2v18chr4HG186570	BaRT2v18chr4HG186570.1	OFP	TF	OFP
BaRT2v18chr4HG186580	BaRT2v18chr4HG186580.1	OFP	TF	OFP
BaRT2v18chr4HG186590	BaRT2v18chr4HG186590.1	OFP	TF	OFP
BaRT2v18chr4HG186620	BaRT2v18chr4HG186620.1	B3	TF	B3->B3
BaRT2v18chr4HG186630	BaRT2v18chr4HG186630.1	B3	TF	B3->B3
BaRT2v18chr4HG186800	BaRT2v18chr4HG186800.1	TRAF	TR	TRAF
BaRT2v18chr4HG187120	BaRT2v18chr4HG187120.1	WRKY	TF	WRKY
BaRT2v18chr4HG187180	BaRT2v18chr4HG187180.1	AP2/ERF-ERF	TF	AP2/ERF->AP2/ERF-ERF
BaRT2v18chr4HG187190	BaRT2v18chr4HG187190.1	AP2/ERF-ERF	TF	AP2/ERF->AP2/ERF-ERF
BaRT2v18chr4HG187400	BaRT2v18chr4HG187400.1	MYB	TF	MYB->MYB
BaRT2v18chr4HG187580	BaRT2v18chr4HG187580.1	GRAS	TF	GRAS
BaRT2v18chr4HG187760	BaRT2v18chr4HG187760.2	Others	TR	Others
BaRT2v18chr4HG188100	BaRT2v18chr4HG188100.1	PHD	TR	PHD
BaRT2v18chr4HG188130	BaRT2v18chr4HG188130.1	bZIP	TF	bZIP
BaRT2v18chr4HG188250	BaRT2v18chr4HG188250.2	DDT	TF	DDT
BaRT2v18chr4HG188450	BaRT2v18chr4HG188450.1	GRAS	TF	GRAS
BaRT2v18chr4HG189250	BaRT2v18chr4HG189250.1	GRAS	TF	GRAS
BaRT2v18chr4HG189400	BaRT2v18chr4HG189400.1	GRAS	TF	GRAS
BaRT2v18chr4HG189410	BaRT2v18chr4HG189410.1	GRAS	TF	GRAS
BaRT2v18chr4HG189550	BaRT2v18chr4HG189550.1	C2H2	TF	C2H2
BaRT2v18chr4HG189590	BaRT2v18chr4HG189590.2	MYB-related	TF	MYB->MYB-related
BaRT2v18chr4HG189600	BaRT2v18chr4HG189600.1	MYB-related	TF	MYB->MYB-related
BaRT2v18chr4HG189790	BaRT2v18chr4HG189790.1	MYB-related	TF	MYB->MYB-related
BaRT2v18chr4HG189800	BaRT2v18chr4HG189800.1	MYB	TF	MYB->MYB
BaRT2v18chr4HG191520	BaRT2v18chr4HG191520.2	NF-YC	TF	NF-Y->NF-YC
BaRT2v18chr4HG192680	BaRT2v18chr4HG192680.3	GRF	TF	GRF
BaRT2v18chr4HG193380	BaRT2v18chr4HG193380.7	RB	TR	RB
BaRT2v18chr4HG194680	BaRT2v18chr4HG194680.1	mTERF	TR	mTERF
BaRT2v18chr4HG194740	BaRT2v18chr4HG194740.1	GeBP	TF	GeBP
BaRT2v18chr4HG194960	BaRT2v18chr4HG194960.4	SNF2	TR	SNF2
BaRT2v18chr4HG195350	BaRT2v18chr4HG195350.8	Jumonji	TR	Jumonji
BaRT2v18chr4HG195740	BaRT2v18chr4HG195740.1	WRKY	TF	WRKY
BaRT2v18chr4HG195820	BaRT2v18chr4HG195820.4	TUB	TF	TUB
BaRT2v18chr4HG195850	BaRT2v18chr4HG195850.3	Others	TR	Others
BaRT2v18chr4HG196280	BaRT2v18chr4HG196280.1	OFP	TF	OFP
BaRT2v18chr4HG196390	BaRT2v18chr4HG196390.1	bZIP	TF	bZIP
BaRT2v18chr4HG196470	BaRT2v18chr4HG196470.1	WRKY	TF	WRKY
BaRT2v18chr4HG196850	BaRT2v18chr4HG196850.3	GARP-G2-like	TF	GARP->GARP-G2-like
BaRT2v18chr4HG196930	BaRT2v18chr4HG196930.1	NAC	TF	NAC
BaRT2v18chr4HG196970	BaRT2v18chr4HG196970.1	NAC	TF	NAC
BaRT2v18chr4HG197010	BaRT2v18chr4HG197010.1	HB-WOX	TF	HB->HB-WOX
BaRT2v18chr4HG197030	BaRT2v18chr4HG197030.4	GARP-G2-like	TF	GARP->GARP-G2-like
BaRT2v18chr4HG197100	BaRT2v18chr4HG197100.3	EIL	TF	EIL
BaRT2v18chr4HG197190	BaRT2v18chr4HG197190.2	bZIP	TF	bZIP
BaRT2v18chr4HG197280	BaRT2v18chr4HG197280.1	WRKY	TF	WRKY
BaRT2v18chr4HG197290	BaRT2v18chr4HG197290.1	FAR1	TF	FAR1
BaRT2v18chr4HG197570	BaRT2v18chr4HG197570.1	MYB	TF	MYB->MYB
BaRT2v18chr4HG197580	BaRT2v18chr4HG197580.1	MYB	TF	MYB->MYB
BaRT2v18chr4HG197590	BaRT2v18chr4HG197590.5	bHLH	TF	bHLH
BaRT2v18chr4HG197760	BaRT2v18chr4HG197760.1	AP2/ERF-ERF	TF	AP2/ERF->AP2/ERF-ERF
BaRT2v18chr4HG198170	BaRT2v18chr4HG198170.7	SET	TR	SET
BaRT2v18chr4HG198320	BaRT2v18chr4HG198320.1	bZIP	TF	bZIP
BaRT2v18chr4HG198570	BaRT2v18chr4HG198570.2	MYB	TF	MYB->MYB
BaRT2v18chr4HG198670	BaRT2v18chr4HG198670.1	PHD	TR	PHD
BaRT2v18chr4HG198680	BaRT2v18chr4HG198680.6	PHD	TR	PHD
BaRT2v18chr4HG198740	BaRT2v18chr4HG198740.1	C3H	TF	C3H
BaRT2v18chr4HG199350	BaRT2v18chr4HG199350.1	MYB	TF	MYB->MYB
BaRT2v18chr4HG199510	BaRT2v18chr4HG199510.1	Trihelix	TF	Trihelix
BaRT2v18chr4HG199520	BaRT2v18chr4HG199520.1	Trihelix	TF	Trihelix
BaRT2v18chr4HG199760	BaRT2v18chr4HG199760.2	PHD	TR	PHD
BaRT2v18chr4HG200050	BaRT2v18chr4HG200050.1	LOB	TF	LOB
BaRT2v18chr4HG200340	BaRT2v18chr4HG200340.4	Pseudo ARR-B	TR	Pseudo ARR-B
BaRT2v18chr4HG200920	BaRT2v18chr4HG200920.1	C2H2	TF	C2H2
BaRT2v18chr4HG200930	BaRT2v18chr4HG200930.1	SET	TR	SET
BaRT2v18chr4HG200940	BaRT2v18chr4HG200940.1	SET	TR	SET
BaRT2v18chr4HG201450	BaRT2v18chr4HG201450.2	C2C2-Dof	TF	C2C2->C2C2-Dof
BaRT2v18chr4HG201460	BaRT2v18chr4HG201460.1	C2C2-Dof	TF	C2C2->C2C2-Dof
BaRT2v18chr4HG202050	BaRT2v18chr4HG202050.1	Others	TR	Others
BaRT2v18chr4HG202060	BaRT2v18chr4HG202060.1	Others	TR	Others
BaRT2v18chr4HG202290	BaRT2v18chr4HG202290.7	Others	TR	Others
BaRT2v18chr4HG202300	BaRT2v18chr4HG202300.1	Others	TR	Others
BaRT2v18chr4HG202450	BaRT2v18chr4HG202450.1	C2H2	TF	C2H2
BaRT2v18chr4HG202620	BaRT2v18chr4HG202620.1	GRAS	TF	GRAS
BaRT2v18chr4HG202640	BaRT2v18chr4HG202640.1	AP2/ERF-ERF	TF	AP2/ERF->AP2/ERF-ERF
BaRT2v18chr4HG202650	BaRT2v18chr4HG202650.1	AP2/ERF-ERF	TF	AP2/ERF->AP2/ERF-ERF
BaRT2v18chr4HG202820	BaRT2v18chr4HG202820.2	bHLH	TF	bHLH
BaRT2v18chr4HG203200	BaRT2v18chr4HG203200.7	FAR1	TF	FAR1
BaRT2v18chr4HG203230	BaRT2v18chr4HG203230.1	FAR1	TF	FAR1
BaRT2v18chr4HG203380	BaRT2v18chr4HG203380.1	C3H	TF	C3H
BaRT2v18chr4HG203440	BaRT2v18chr4HG203440.1	MYB-related	TF	MYB->MYB-related
BaRT2v18chr4HG203540	BaRT2v18chr4HG203540.1	NF-YC	TF	NF-Y->NF-YC
BaRT2v18chr4HG203730	BaRT2v18chr4HG203730.1	LOB	TF	LOB
BaRT2v18chr4HG203740	BaRT2v18chr4HG203740.1	LOB	TF	LOB
BaRT2v18chr4HG204400	BaRT2v18chr4HG204400.1	MYB-related	TF	MYB->MYB-related
BaRT2v18chr4HG204460	BaRT2v18chr4HG204460.4	bZIP	TF	bZIP
BaRT2v18chr4HG204470	BaRT2v18chr4HG204470.2	C2H2	TF	C2H2
BaRT2v18chr4HG204480	BaRT2v18chr4HG204480.1	C2H2	TF	C2H2
BaRT2v18chr4HG204660	BaRT2v18chr4HG204660.1	BBR-BPC	TF	BBR-BPC
BaRT2v18chr4HG204670	BaRT2v18chr4HG204670.2	BBR-BPC	TF	BBR-BPC
BaRT2v18chr4HG204680	BaRT2v18chr4HG204680.2	C2H2	TF	C2H2
BaRT2v18chr4HG204970	BaRT2v18chr4HG204970.1	FAR1	TF	FAR1
BaRT2v18chr4HG205330	BaRT2v18chr4HG205330.1	HB-HD-ZIP	TF	HB->HB-HD-ZIP
BaRT2v18chr4HG205340	BaRT2v18chr4HG205340.5	HB-HD-ZIP	TF	HB->HB-HD-ZIP
BaRT2v18chr4HG205390	BaRT2v18chr4HG205390.6	bHLH	TF	bHLH
BaRT2v18chr4HG205400	BaRT2v18chr4HG205400.1	AP2/ERF-AP2	TF	AP2/ERF->AP2/ERF-AP2
BaRT2v18chr4HG205770	BaRT2v18chr4HG205770.1	HSF	TF	HSF
BaRT2v18chr4HG205810	BaRT2v18chr4HG205810.2	GARP-ARR-B	TF	GARP->GARP-ARR-B
BaRT2v18chr4HG206080	BaRT2v18chr4HG206080.9	NAC	TF	NAC
BaRT2v18chr4HG206450	BaRT2v18chr4HG206450.9	MADS-MIKC	TF	MADS->MADS-MIKC
BaRT2v18chr4HG206490	BaRT2v18chr4HG206490.3	C2C2-YABBY	TF	C2C2->C2C2-YABBY
BaRT2v18chr4HG206820	BaRT2v18chr4HG206820.1	B3	TF	B3->B3
BaRT2v18chr4HG206880	BaRT2v18chr4HG206880.1	B3	TF	B3->B3
BaRT2v18chr4HG207080	BaRT2v18chr4HG207080.1	B3	TF	B3->B3
BaRT2v18chr4HG207620	BaRT2v18chr4HG207620.1	MYB	TF	MYB->MYB
BaRT2v18chr4HG208140	BaRT2v18chr4HG208140.3	HB-other	TF	HB->HB-other
BaRT2v18chr4HG208150	BaRT2v18chr4HG208150.1	HB-other	TF	HB->HB-other
BaRT2v18chr4HG208250	BaRT2v18chr4HG208250.1	OFP	TF	OFP
BaRT2v18chr4HG208260	BaRT2v18chr4HG208260.1	OFP	TF	OFP
BaRT2v18chr4HG208310	BaRT2v18chr4HG208310.1	C2H2	TF	C2H2
BaRT2v18chr4HG208320	BaRT2v18chr4HG208320.1	C2H2	TF	C2H2
BaRT2v18chr4HG208580	BaRT2v18chr4HG208580.2	GNAT	TR	GNAT
BaRT2v18chr4HG208720	BaRT2v18chr4HG208720.1	GRAS	TF	GRAS
BaRT2v18chr4HG208890	BaRT2v18chr4HG208890.1	AP2/ERF-ERF	TF	AP2/ERF->AP2/ERF-ERF
BaRT2v18chr4HG208900	BaRT2v18chr4HG208900.1	AP2/ERF-ERF	TF	AP2/ERF->AP2/ERF-ERF
BaRT2v18chr4HG208970	BaRT2v18chr4HG208970.3	E2F-DP	TF	E2F-DP
BaRT2v18chr4HG209520	BaRT2v18chr4HG209520.1	FAR1	TF	FAR1
BaRT2v18chr4HG209720	BaRT2v18chr4HG209720.1	OFP	TF	OFP
BaRT2v18chr4HG209920	BaRT2v18chr4HG209920.2	bHLH	TF	bHLH
BaRT2v18chr4HG210040	BaRT2v18chr4HG210040.1	HSF	TF	HSF
BaRT2v18chr4HG210050	BaRT2v18chr4HG210050.5	HSF	TF	HSF
BaRT2v18chr4HG210270	BaRT2v18chr4HG210270.2	mTERF	TR	mTERF
BaRT2v18chr4HG210290	BaRT2v18chr4HG210290.6	SET	TR	SET
BaRT2v18chr4HG210390	BaRT2v18chr4HG210390.1	SNF2	TR	SNF2
BaRT2v18chr4HG210400	BaRT2v18chr4HG210400.3	HB-BELL	TF	HB->HB-BELL
BaRT2v18chr4HG210410	BaRT2v18chr4HG210410.2	HB-other	TF	HB->HB-other
BaRT2v18chr4HG210740	BaRT2v18chr4HG210740.1	SET	TR	SET
BaRT2v18chr4HG210750	BaRT2v18chr4HG210750.1	SET	TR	SET
BaRT2v18chr4HG210890	BaRT2v18chr4HG210890.1	C2C2-Dof	TF	C2C2->C2C2-Dof
BaRT2v18chr4HG210900	BaRT2v18chr4HG210900.3	C2C2-Dof	TF	C2C2->C2C2-Dof
BaRT2v18chr4HG211020	BaRT2v18chr4HG211020.1	HB-HD-ZIP	TF	HB->HB-HD-ZIP
BaRT2v18chr4HG211030	BaRT2v18chr4HG211030.5	HB-HD-ZIP	TF	HB->HB-HD-ZIP
BaRT2v18chr4HG211400	BaRT2v18chr4HG211400.1	AP2/ERF-ERF	TF	AP2/ERF->AP2/ERF-ERF
BaRT2v18chr4HG211490	BaRT2v18chr4HG211490.8	NF-YA	TF	NF-Y->NF-YA
BaRT2v18chr4HG211510	BaRT2v18chr4HG211510.1	FAR1	TF	FAR1
BaRT2v18chr4HG211650	BaRT2v18chr4HG211650.14	GNAT	TR	GNAT
BaRT2v18chr4HG211680	BaRT2v18chr4HG211680.2	AP2/ERF-ERF	TF	AP2/ERF->AP2/ERF-ERF
BaRT2v18chr4HG212070	BaRT2v18chr4HG212070.1	Tify	TF	Tify
BaRT2v18chr4HG212080	BaRT2v18chr4HG212080.1	Tify	TF	Tify
BaRT2v18chr4HG212090	BaRT2v18chr4HG212090.2	Others	TR	Others
BaRT2v18chr4HG212100	BaRT2v18chr4HG212100.1	Tify	TF	Tify
BaRT2v18chr4HG212110	BaRT2v18chr4HG212110.1	Tify	TF	Tify
BaRT2v18chr4HG212200	BaRT2v18chr4HG212200.1	FAR1	TF	FAR1
BaRT2v18chr4HG212260	BaRT2v18chr4HG212260.1	MYB	TF	MYB->MYB
BaRT2v18chr4HG212340	BaRT2v18chr4HG212340.2	AP2/ERF-ERF	TF	AP2/ERF->AP2/ERF-ERF
BaRT2v18chr4HG212350	BaRT2v18chr4HG212350.3	AP2/ERF-ERF	TF	AP2/ERF->AP2/ERF-ERF
BaRT2v18chr4HG212370	BaRT2v18chr4HG212370.1	AP2/ERF-ERF	TF	AP2/ERF->AP2/ERF-ERF
BaRT2v18chr4HG212550	BaRT2v18chr4HG212550.2	B3	TF	B3->B3
BaRT2v18chr4HG212690	BaRT2v18chr4HG212690.2	MADS-MIKC	TF	MADS->MADS-MIKC
BaRT2v18chr4HG212880	BaRT2v18chr4HG212880.6	bHLH	TF	bHLH
BaRT2v18chr4HG212980	BaRT2v18chr4HG212980.1	HB-HD-ZIP	TF	HB->HB-HD-ZIP
BaRT2v18chr4HG212990	BaRT2v18chr4HG212990.1	HB-HD-ZIP	TF	HB->HB-HD-ZIP
BaRT2v18chr4HG213360	BaRT2v18chr4HG213360.1	bHLH	TF	bHLH
BaRT2v18chr4HG213470	BaRT2v18chr4HG213470.1	C2C2-GATA	TF	C2C2->C2C2-GATA
BaRT2v18chr4HG213480	BaRT2v18chr4HG213480.1	C2C2-GATA	TF	C2C2->C2C2-GATA
BaRT2v18chr4HG213760	BaRT2v18chr4HG213760.1	TRAF	TR	TRAF
BaRT2v18chr4HG213790	BaRT2v18chr4HG213790.1	MYB	TF	MYB->MYB
BaRT2v18chr4HG213800	BaRT2v18chr4HG213800.1	MYB-related	TF	MYB->MYB-related
BaRT2v18chr4HG214040	BaRT2v18chr4HG214040.5	C2H2	TF	C2H2
BaRT2v18chr4HG214090	BaRT2v18chr4HG214090.1	LOB	TF	LOB
BaRT2v18chr4HG214100	BaRT2v18chr4HG214100.1	LOB	TF	LOB
BaRT2v18chr4HG214110	BaRT2v18chr4HG214110.1	LOB	TF	LOB
BaRT2v18chr4HG214120	BaRT2v18chr4HG214120.1	LOB	TF	LOB
BaRT2v18chr4HG214520	BaRT2v18chr4HG214520.7	bHLH	TF	bHLH
BaRT2v18chr4HG214840	BaRT2v18chr4HG214840.2	NAC	TF	NAC
BaRT2v18chr4HG214850	BaRT2v18chr4HG214850.1	NAC	TF	NAC
BaRT2v18chr4HG215200	BaRT2v18chr4HG215200.1	AP2/ERF-RAV	TF	AP2/ERF->AP2/ERF-RAV
BaRT2v18chr4HG215210	BaRT2v18chr4HG215210.2	RWP-RK	TF	RWP-RK
BaRT2v18chr4HG215410	BaRT2v18chr4HG215410.1	GARP-G2-like	TF	GARP->GARP-G2-like
BaRT2v18chr4HG215690	BaRT2v18chr4HG215690.3	bZIP	TF	bZIP
BaRT2v18chr4HG215710	BaRT2v18chr4HG215710.2	NAC	TF	NAC
BaRT2v18chr4HG215760	BaRT2v18chr4HG215760.1	OFP	TF	OFP
BaRT2v18chr4HG215780	BaRT2v18chr4HG215780.1	C2H2	TF	C2H2
BaRT2v18chr4HG215950	BaRT2v18chr4HG215950.1	C2H2	TF	C2H2
BaRT2v18chr4HG216070	BaRT2v18chr4HG216070.2	bZIP	TF	bZIP
BaRT2v18chr4HG216190	BaRT2v18chr4HG216190.4	Others	TR	Others
BaRT2v18chr4HG216470	BaRT2v18chr4HG216470.1	MYB	TF	MYB->MYB
BaRT2v18chr4HG216770	BaRT2v18chr4HG216770.2	MADS-M-type	TF	MADS->MADS-M-type
BaRT2v18chr4HG216840	BaRT2v18chr4HG216840.4	bHLH	TF	bHLH
BaRT2v18chr4HG216940	BaRT2v18chr4HG216940.1	B3	TF	B3->B3
BaRT2v18chr4HG217120	BaRT2v18chr4HG217120.1	NAC	TF	NAC
BaRT2v18chr4HG217420	BaRT2v18chr4HG217420.1	AP2/ERF-ERF	TF	AP2/ERF->AP2/ERF-ERF
BaRT2v18chr4HG217870	BaRT2v18chr4HG217870.9	TRAF	TR	TRAF
BaRT2v18chr4HG217940	BaRT2v18chr4HG217940.1	LOB	TF	LOB
BaRT2v18chr4HG217950	BaRT2v18chr4HG217950.1	LOB	TF	LOB
BaRT2v18chr4HG217960	BaRT2v18chr4HG217960.1	LOB	TF	LOB
BaRT2v18chr4HG218020	BaRT2v18chr4HG218020.1	TRAF	TR	TRAF
BaRT2v18chr4HG218530	BaRT2v18chr4HG218530.1	Tify	TF	Tify
BaRT2v18chr4HG218540	BaRT2v18chr4HG218540.3	bHLH	TF	bHLH
BaRT2v18chr4HG218570	BaRT2v18chr4HG218570.2	bHLH	TF	bHLH
BaRT2v18chr4HG218650	BaRT2v18chr4HG218650.3	GRAS	TF	GRAS
BaRT2v18chr4HG218670	BaRT2v18chr4HG218670.1	GRAS	TF	GRAS
BaRT2v18chr4HG219030	BaRT2v18chr4HG219030.1	C2C2-GATA	TF	C2C2->C2C2-GATA
BaRT2v18chr4HG219040	BaRT2v18chr4HG219040.2	C2C2-GATA	TF	C2C2->C2C2-GATA
BaRT2v18chr4HG219190	BaRT2v18chr4HG219190.2	SNF2	TR	SNF2
BaRT2v18chr4HG219590	BaRT2v18chr4HG219590.1	Trihelix	TF	Trihelix
BaRT2v18chr4HG219600	BaRT2v18chr4HG219600.1	Trihelix	TF	Trihelix
BaRT2v18chr4HG219700	BaRT2v18chr4HG219700.2	C3H	TF	C3H
BaRT2v18chr4HG219710	BaRT2v18chr4HG219710.10	C3H	TF	C3H
BaRT2v18chr4HG219720	BaRT2v18chr4HG219720.2	SWI/SNF-BAF60b	TR	SWI/SNF-BAF60b
BaRT2v18chr4HG219820	BaRT2v18chr4HG219820.2	TRAF	TR	TRAF
BaRT2v18chr4HG219880	BaRT2v18chr4HG219880.1	NAC	TF	NAC
BaRT2v18chr4HG220250	BaRT2v18chr4HG220250.1	HSF	TF	HSF
BaRT2v18chr4HG220260	BaRT2v18chr4HG220260.1	HSF	TF	HSF
BaRT2v18chr4HG220270	BaRT2v18chr4HG220270.1	HSF	TF	HSF
BaRT2v18chr4HG220310	BaRT2v18chr4HG220310.3	HB-HD-ZIP	TF	HB->HB-HD-ZIP
BaRT2v18chr4HG220380	BaRT2v18chr4HG220380.1	HSF	TF	HSF
BaRT2v18chr4HG220790	BaRT2v18chr4HG220790.1	FAR1	TF	FAR1
BaRT2v18chr5HG221100	BaRT2v18chr5HG221100.1	MADS-MIKC	TF	MADS->MADS-MIKC
BaRT2v18chr5HG221110	BaRT2v18chr5HG221110.1	MADS-MIKC	TF	MADS->MADS-MIKC
BaRT2v18chr5HG221200	BaRT2v18chr5HG221200.1	B3	TF	B3->B3
BaRT2v18chr5HG221540	BaRT2v18chr5HG221540.10	HB-BELL	TF	HB->HB-BELL
BaRT2v18chr5HG222010	BaRT2v18chr5HG222010.4	bHLH	TF	bHLH
BaRT2v18chr5HG222780	BaRT2v18chr5HG222780.2	bZIP	TF	bZIP
BaRT2v18chr5HG222940	BaRT2v18chr5HG222940.1	C2C2-GATA	TF	C2C2->C2C2-GATA
BaRT2v18chr5HG222950	BaRT2v18chr5HG222950.1	C2C2-GATA	TF	C2C2->C2C2-GATA
BaRT2v18chr5HG223460	BaRT2v18chr5HG223460.1	C2C2-YABBY	TF	C2C2->C2C2-YABBY
BaRT2v18chr5HG223620	BaRT2v18chr5HG223620.2	FAR1	TF	FAR1
BaRT2v18chr5HG223710	BaRT2v18chr5HG223710.3	NF-YA	TF	NF-Y->NF-YA
BaRT2v18chr5HG223870	BaRT2v18chr5HG223870.1	FAR1	TF	FAR1
BaRT2v18chr5HG223920	BaRT2v18chr5HG223920.1	TCP	TF	TCP
BaRT2v18chr5HG224260	BaRT2v18chr5HG224260.1	TRAF	TR	TRAF
BaRT2v18chr5HG224600	BaRT2v18chr5HG224600.1	C2H2	TF	C2H2
BaRT2v18chr5HG224670	BaRT2v18chr5HG224670.2	MYB-related	TF	MYB->MYB-related
BaRT2v18chr5HG224870	BaRT2v18chr5HG224870.8	SET	TR	SET
BaRT2v18chr5HG224940	BaRT2v18chr5HG224940.17	NF-YA	TF	NF-Y->NF-YA
BaRT2v18chr5HG224950	BaRT2v18chr5HG224950.4	HB-HD-ZIP	TF	HB->HB-HD-ZIP
BaRT2v18chr5HG224990	BaRT2v18chr5HG224990.3	FAR1	TF	FAR1
BaRT2v18chr5HG225480	BaRT2v18chr5HG225480.3	C2C2-LSD	TF	C2C2->C2C2-LSD
BaRT2v18chr5HG225500	BaRT2v18chr5HG225500.3	NAC	TF	NAC
BaRT2v18chr5HG225560	BaRT2v18chr5HG225560.2	bHLH	TF	bHLH
BaRT2v18chr5HG226030	BaRT2v18chr5HG226030.1	CPP	TF	CPP
BaRT2v18chr5HG226120	BaRT2v18chr5HG226120.4	CPP	TF	CPP
BaRT2v18chr5HG226670	BaRT2v18chr5HG226670.1	AUX/IAA	TR	AUX/IAA
BaRT2v18chr5HG226680	BaRT2v18chr5HG226680.1	AUX/IAA	TR	AUX/IAA
BaRT2v18chr5HG226690	BaRT2v18chr5HG226690.1	AUX/IAA	TR	AUX/IAA
BaRT2v18chr5HG226700	BaRT2v18chr5HG226700.1	AUX/IAA	TR	AUX/IAA
BaRT2v18chr5HG226850	BaRT2v18chr5HG226850.1	WRKY	TF	WRKY
BaRT2v18chr5HG226990	BaRT2v18chr5HG226990.1	WRKY	TF	WRKY
BaRT2v18chr5HG227160	BaRT2v18chr5HG227160.13	Others	TR	Others
BaRT2v18chr5HG227610	BaRT2v18chr5HG227610.1	GARP-G2-like	TF	GARP->GARP-G2-like
BaRT2v18chr5HG227690	BaRT2v18chr5HG227690.4	FAR1	TF	FAR1
BaRT2v18chr5HG227880	BaRT2v18chr5HG227880.2	C3H	TF	C3H
BaRT2v18chr5HG228070	BaRT2v18chr5HG228070.2	B3	TF	B3->B3
BaRT2v18chr5HG228080	BaRT2v18chr5HG228080.8	B3	TF	B3->B3
BaRT2v18chr5HG228100	BaRT2v18chr5HG228100.3	B3	TF	B3->B3
BaRT2v18chr5HG228120	BaRT2v18chr5HG228120.1	B3	TF	B3->B3
BaRT2v18chr5HG228130	BaRT2v18chr5HG228130.1	FAR1	TF	FAR1
BaRT2v18chr5HG228150	BaRT2v18chr5HG228150.1	B3	TF	B3->B3
BaRT2v18chr5HG228210	BaRT2v18chr5HG228210.1	bHLH	TF	bHLH
BaRT2v18chr5HG228450	BaRT2v18chr5HG228450.1	C2H2	TF	C2H2
BaRT2v18chr5HG228460	BaRT2v18chr5HG228460.1	C2H2	TF	C2H2
BaRT2v18chr5HG228900	BaRT2v18chr5HG228900.1	C2H2	TF	C2H2
BaRT2v18chr5HG229520	BaRT2v18chr5HG229520.2	FAR1	TF	FAR1
BaRT2v18chr5HG229680	BaRT2v18chr5HG229680.5	GRAS	TF	GRAS
BaRT2v18chr5HG229830	BaRT2v18chr5HG229830.1	MYB	TF	MYB->MYB
BaRT2v18chr5HG229840	BaRT2v18chr5HG229840.1	MYB	TF	MYB->MYB
BaRT2v18chr5HG229870	BaRT2v18chr5HG229870.1	C2C2-Dof	TF	C2C2->C2C2-Dof
BaRT2v18chr5HG229880	BaRT2v18chr5HG229880.1	C2C2-Dof	TF	C2C2->C2C2-Dof
BaRT2v18chr5HG230110	BaRT2v18chr5HG230110.1	MYB	TF	MYB->MYB
BaRT2v18chr5HG230120	BaRT2v18chr5HG230120.11	MYB	TF	MYB->MYB
BaRT2v18chr5HG230180	BaRT2v18chr5HG230180.3	FAR1	TF	FAR1
BaRT2v18chr5HG230190	BaRT2v18chr5HG230190.2	FAR1	TF	FAR1
BaRT2v18chr5HG230280	BaRT2v18chr5HG230280.2	HB-WOX	TF	HB->HB-WOX
BaRT2v18chr5HG230500	BaRT2v18chr5HG230500.1	MYB	TF	MYB->MYB
BaRT2v18chr5HG230630	BaRT2v18chr5HG230630.2	bZIP	TF	bZIP
BaRT2v18chr5HG230820	BaRT2v18chr5HG230820.1	B3	TF	B3->B3
BaRT2v18chr5HG230890	BaRT2v18chr5HG230890.2	bHLH	TF	bHLH
BaRT2v18chr5HG232390	BaRT2v18chr5HG232390.2	AP2/ERF-ERF	TF	AP2/ERF->AP2/ERF-ERF
BaRT2v18chr5HG232480	BaRT2v18chr5HG232480.1	PHD	TR	PHD
BaRT2v18chr5HG232610	BaRT2v18chr5HG232610.1	C3H	TF	C3H
BaRT2v18chr5HG232620	BaRT2v18chr5HG232620.1	C3H	TF	C3H
BaRT2v18chr5HG232700	BaRT2v18chr5HG232700.1	MYB	TF	MYB->MYB
BaRT2v18chr5HG232900	BaRT2v18chr5HG232900.2	LIM	TF	LIM
BaRT2v18chr5HG232910	BaRT2v18chr5HG232910.2	Others	TR	Others
BaRT2v18chr5HG233040	BaRT2v18chr5HG233040.1	SWI/SNF-BAF60b	TR	SWI/SNF-BAF60b
BaRT2v18chr5HG233070	BaRT2v18chr5HG233070.1	WRKY	TF	WRKY
BaRT2v18chr5HG233320	BaRT2v18chr5HG233320.6	bZIP	TF	bZIP
BaRT2v18chr5HG233470	BaRT2v18chr5HG233470.1	B3	TF	B3->B3
BaRT2v18chr5HG234490	BaRT2v18chr5HG234490.1	C3H	TF	C3H
BaRT2v18chr5HG234520	BaRT2v18chr5HG234520.2	C3H	TF	C3H
BaRT2v18chr5HG234990	BaRT2v18chr5HG234990.1	Jumonji	TR	Jumonji
BaRT2v18chr5HG235140	BaRT2v18chr5HG235140.6	IWS1	TR	IWS1
BaRT2v18chr5HG235210	BaRT2v18chr5HG235210.1	TCP	TF	TCP
BaRT2v18chr5HG235420	BaRT2v18chr5HG235420.1	C2C2-GATA	TF	C2C2->C2C2-GATA
BaRT2v18chr5HG235430	BaRT2v18chr5HG235430.2	C2C2-GATA	TF	C2C2->C2C2-GATA
BaRT2v18chr5HG235490	BaRT2v18chr5HG235490.1	AP2/ERF-ERF	TF	AP2/ERF->AP2/ERF-ERF
BaRT2v18chr5HG235500	BaRT2v18chr5HG235500.2	AP2/ERF-ERF	TF	AP2/ERF->AP2/ERF-ERF
BaRT2v18chr5HG235590	BaRT2v18chr5HG235590.1	MYB	TF	MYB->MYB
BaRT2v18chr5HG235910	BaRT2v18chr5HG235910.9	C3H	TF	C3H
BaRT2v18chr5HG236160	BaRT2v18chr5HG236160.6	bHLH	TF	bHLH
BaRT2v18chr5HG236280	BaRT2v18chr5HG236280.1	GRAS	TF	GRAS
BaRT2v18chr5HG236480	BaRT2v18chr5HG236480.1	bZIP	TF	bZIP
BaRT2v18chr5HG236510	BaRT2v18chr5HG236510.5	GNAT	TR	GNAT
BaRT2v18chr5HG236530	BaRT2v18chr5HG236530.2	TUB	TF	TUB
BaRT2v18chr5HG236620	BaRT2v18chr5HG236620.8	E2F-DP	TF	E2F-DP
BaRT2v18chr5HG236690	BaRT2v18chr5HG236690.1	OFP	TF	OFP
BaRT2v18chr5HG236720	BaRT2v18chr5HG236720.1	OFP	TF	OFP
BaRT2v18chr5HG236920	BaRT2v18chr5HG236920.1	B3	TF	B3->B3
BaRT2v18chr5HG236930	BaRT2v18chr5HG236930.1	B3	TF	B3->B3
BaRT2v18chr5HG236950	BaRT2v18chr5HG236950.1	NAC	TF	NAC
BaRT2v18chr5HG237150	BaRT2v18chr5HG237150.2	DDT	TF	DDT
BaRT2v18chr5HG237800	BaRT2v18chr5HG237800.4	Others	TR	Others
BaRT2v18chr5HG237850	BaRT2v18chr5HG237850.1	TRAF	TR	TRAF
BaRT2v18chr5HG237860	BaRT2v18chr5HG237860.1	TRAF	TR	TRAF
BaRT2v18chr5HG237870	BaRT2v18chr5HG237870.1	GRAS	TF	GRAS
BaRT2v18chr5HG238690	BaRT2v18chr5HG238690.8	GRAS	TF	GRAS
BaRT2v18chr5HG238910	BaRT2v18chr5HG238910.3	bZIP	TF	bZIP
BaRT2v18chr5HG238930	BaRT2v18chr5HG238930.2	AP2/ERF-ERF	TF	AP2/ERF->AP2/ERF-ERF
BaRT2v18chr5HG239020	BaRT2v18chr5HG239020.2	MYB	TF	MYB->MYB
BaRT2v18chr5HG239040	BaRT2v18chr5HG239040.1	zf-HD	TF	zf-HD
BaRT2v18chr5HG239080	BaRT2v18chr5HG239080.3	NAC	TF	NAC
BaRT2v18chr5HG239090	BaRT2v18chr5HG239090.1	NAC	TF	NAC
BaRT2v18chr5HG239100	BaRT2v18chr5HG239100.2	NAC	TF	NAC
BaRT2v18chr5HG239150	BaRT2v18chr5HG239150.1	C3H	TF	C3H
BaRT2v18chr5HG239210	BaRT2v18chr5HG239210.1	GRAS	TF	GRAS
BaRT2v18chr5HG239220	BaRT2v18chr5HG239220.1	GRAS	TF	GRAS
BaRT2v18chr5HG239510	BaRT2v18chr5HG239510.2	WRKY	TF	WRKY
BaRT2v18chr5HG239520	BaRT2v18chr5HG239520.1	WRKY	TF	WRKY
BaRT2v18chr5HG240060	BaRT2v18chr5HG240060.1	LOB	TF	LOB
BaRT2v18chr5HG240170	BaRT2v18chr5HG240170.3	GARP-G2-like	TF	GARP->GARP-G2-like
BaRT2v18chr5HG240570	BaRT2v18chr5HG240570.2	C2C2-Dof	TF	C2C2->C2C2-Dof
BaRT2v18chr5HG240680	BaRT2v18chr5HG240680.4	WRKY	TF	WRKY
BaRT2v18chr5HG240800	BaRT2v18chr5HG240800.2	HB-WOX	TF	HB->HB-WOX
BaRT2v18chr5HG240850	BaRT2v18chr5HG240850.1	Others	TR	Others
BaRT2v18chr5HG240860	BaRT2v18chr5HG240860.3	Others	TR	Others
BaRT2v18chr5HG241120	BaRT2v18chr5HG241120.1	MYB	TF	MYB->MYB
BaRT2v18chr5HG241390	BaRT2v18chr5HG241390.1	FAR1	TF	FAR1
BaRT2v18chr5HG241770	BaRT2v18chr5HG241770.2	SWI/SNF-BAF60b	TR	SWI/SNF-BAF60b
BaRT2v18chr5HG241910	BaRT2v18chr5HG241910.2	PHD	TR	PHD
BaRT2v18chr5HG242000	BaRT2v18chr5HG242000.1	Others	TR	Others
BaRT2v18chr5HG242010	BaRT2v18chr5HG242010.3	Others	TR	Others
BaRT2v18chr5HG242030	BaRT2v18chr5HG242030.3	Jumonji	TR	Jumonji
BaRT2v18chr5HG242190	BaRT2v18chr5HG242190.1	GeBP	TF	GeBP
BaRT2v18chr5HG242990	BaRT2v18chr5HG242990.1	bZIP	TF	bZIP
BaRT2v18chr5HG243060	BaRT2v18chr5HG243060.1	C2H2	TF	C2H2
BaRT2v18chr5HG243270	BaRT2v18chr5HG243270.1	bHLH	TF	bHLH
BaRT2v18chr5HG243480	BaRT2v18chr5HG243480.3	GARP-G2-like	TF	GARP->GARP-G2-like
BaRT2v18chr5HG243500	BaRT2v18chr5HG243500.1	GARP-G2-like	TF	GARP->GARP-G2-like
BaRT2v18chr5HG243610	BaRT2v18chr5HG243610.1	C2H2	TF	C2H2
BaRT2v18chr5HG243620	BaRT2v18chr5HG243620.1	SET	TR	SET
BaRT2v18chr5HG243680	BaRT2v18chr5HG243680.9	AP2/ERF-ERF	TF	AP2/ERF->AP2/ERF-ERF
BaRT2v18chr5HG244390	BaRT2v18chr5HG244390.7	WRKY	TF	WRKY
BaRT2v18chr5HG244400	BaRT2v18chr5HG244400.1	WRKY	TF	WRKY
BaRT2v18chr5HG244410	BaRT2v18chr5HG244410.5	WRKY	TF	WRKY
BaRT2v18chr5HG244430	BaRT2v18chr5HG244430.2	B3	TF	B3->B3
BaRT2v18chr5HG244450	BaRT2v18chr5HG244450.1	TRAF	TR	TRAF
BaRT2v18chr5HG244570	BaRT2v18chr5HG244570.19	GNAT	TR	GNAT
BaRT2v18chr5HG244590	BaRT2v18chr5HG244590.4	SET	TR	SET
BaRT2v18chr5HG244760	BaRT2v18chr5HG244760.2	OFP	TF	OFP
BaRT2v18chr5HG244800	BaRT2v18chr5HG244800.1	mTERF	TR	mTERF
BaRT2v18chr5HG245050	BaRT2v18chr5HG245050.1	SET	TR	SET
BaRT2v18chr5HG245220	BaRT2v18chr5HG245220.1	C3H	TF	C3H
BaRT2v18chr5HG245230	BaRT2v18chr5HG245230.1	LOB	TF	LOB
BaRT2v18chr5HG245570	BaRT2v18chr5HG245570.1	AP2/ERF-ERF	TF	AP2/ERF->AP2/ERF-ERF
BaRT2v18chr5HG245580	BaRT2v18chr5HG245580.1	AP2/ERF-ERF	TF	AP2/ERF->AP2/ERF-ERF
BaRT2v18chr5HG246010	BaRT2v18chr5HG246010.1	FAR1	TF	FAR1
BaRT2v18chr5HG246130	BaRT2v18chr5HG246130.1	HB-HD-ZIP	TF	HB->HB-HD-ZIP
BaRT2v18chr5HG246430	BaRT2v18chr5HG246430.1	PHD	TR	PHD
BaRT2v18chr5HG246490	BaRT2v18chr5HG246490.9	Jumonji	TR	Jumonji
BaRT2v18chr5HG246580	BaRT2v18chr5HG246580.1	GARP-G2-like	TF	GARP->GARP-G2-like
BaRT2v18chr5HG246830	BaRT2v18chr5HG246830.3	MYB-related	TF	MYB->MYB-related
BaRT2v18chr5HG246870	BaRT2v18chr5HG246870.5	Tify	TF	Tify
BaRT2v18chr5HG247200	BaRT2v18chr5HG247200.1	TCP	TF	TCP
BaRT2v18chr5HG247760	BaRT2v18chr5HG247760.1	Tify	TF	Tify
BaRT2v18chr5HG247770	BaRT2v18chr5HG247770.2	Tify	TF	Tify
BaRT2v18chr5HG248080	BaRT2v18chr5HG248080.12	AP2/ERF-ERF	TF	AP2/ERF->AP2/ERF-ERF
BaRT2v18chr5HG248090	BaRT2v18chr5HG248090.1	AP2/ERF-ERF	TF	AP2/ERF->AP2/ERF-ERF
BaRT2v18chr5HG248110	BaRT2v18chr5HG248110.1	ARID	TR	ARID
BaRT2v18chr5HG248140	BaRT2v18chr5HG248140.1	FAR1	TF	FAR1
BaRT2v18chr5HG248150	BaRT2v18chr5HG248150.7	FAR1	TF	FAR1
BaRT2v18chr5HG248170	BaRT2v18chr5HG248170.5	FAR1	TF	FAR1
BaRT2v18chr5HG248290	BaRT2v18chr5HG248290.1	C2H2	TF	C2H2
BaRT2v18chr5HG248310	BaRT2v18chr5HG248310.1	C2H2	TF	C2H2
BaRT2v18chr5HG248320	BaRT2v18chr5HG248320.2	C2H2	TF	C2H2
BaRT2v18chr5HG248880	BaRT2v18chr5HG248880.1	AP2/ERF-ERF	TF	AP2/ERF->AP2/ERF-ERF
BaRT2v18chr5HG249410	BaRT2v18chr5HG249410.1	WRKY	TF	WRKY
BaRT2v18chr5HG249420	BaRT2v18chr5HG249420.1	WRKY	TF	WRKY
BaRT2v18chr5HG249430	BaRT2v18chr5HG249430.5	WRKY	TF	WRKY
BaRT2v18chr5HG249440	BaRT2v18chr5HG249440.1	WRKY	TF	WRKY
BaRT2v18chr5HG249450	BaRT2v18chr5HG249450.6	WRKY	TF	WRKY
BaRT2v18chr5HG249650	BaRT2v18chr5HG249650.1	zf-HD	TF	zf-HD
BaRT2v18chr5HG249670	BaRT2v18chr5HG249670.2	zf-HD	TF	zf-HD
BaRT2v18chr5HG249680	BaRT2v18chr5HG249680.1	MYB	TF	MYB->MYB
BaRT2v18chr5HG249690	BaRT2v18chr5HG249690.1	MYB-related	TF	MYB->MYB-related
BaRT2v18chr5HG249770	BaRT2v18chr5HG249770.1	NAC	TF	NAC
BaRT2v18chr5HG249780	BaRT2v18chr5HG249780.4	NAC	TF	NAC
BaRT2v18chr5HG250040	BaRT2v18chr5HG250040.2	bHLH	TF	bHLH
BaRT2v18chr5HG250310	BaRT2v18chr5HG250310.1	HB-other	TF	HB->HB-other
BaRT2v18chr5HG250320	BaRT2v18chr5HG250320.1	HB-other	TF	HB->HB-other
BaRT2v18chr5HG250540	BaRT2v18chr5HG250540.1	PHD	TR	PHD
BaRT2v18chr5HG250550	BaRT2v18chr5HG250550.1	PHD	TR	PHD
BaRT2v18chr5HG250570	BaRT2v18chr5HG250570.1	C2H2	TF	C2H2
BaRT2v18chr5HG250720	BaRT2v18chr5HG250720.1	GeBP	TF	GeBP
BaRT2v18chr5HG250730	BaRT2v18chr5HG250730.2	GeBP	TF	GeBP
BaRT2v18chr5HG251030	BaRT2v18chr5HG251030.1	HSF	TF	HSF
BaRT2v18chr5HG251040	BaRT2v18chr5HG251040.1	HSF	TF	HSF
BaRT2v18chr5HG251050	BaRT2v18chr5HG251050.1	bHLH	TF	bHLH
BaRT2v18chr5HG251060	BaRT2v18chr5HG251060.1	bHLH	TF	bHLH
BaRT2v18chr5HG251130	BaRT2v18chr5HG251130.21	bZIP	TF	bZIP
BaRT2v18chr5HG251180	BaRT2v18chr5HG251180.1	HSF	TF	HSF
BaRT2v18chr5HG251210	BaRT2v18chr5HG251210.1	AP2/ERF-ERF	TF	AP2/ERF->AP2/ERF-ERF
BaRT2v18chr5HG251800	BaRT2v18chr5HG251800.1	mTERF	TR	mTERF
BaRT2v18chr5HG251910	BaRT2v18chr5HG251910.1	bHLH	TF	bHLH
BaRT2v18chr5HG251920	BaRT2v18chr5HG251920.1	bHLH	TF	bHLH
BaRT2v18chr5HG252000	BaRT2v18chr5HG252000.1	zf-HD	TF	zf-HD
BaRT2v18chr5HG252010	BaRT2v18chr5HG252010.1	zf-HD	TF	zf-HD
BaRT2v18chr5HG252180	BaRT2v18chr5HG252180.1	bHLH	TF	bHLH
BaRT2v18chr5HG252300	BaRT2v18chr5HG252300.1	HB-HD-ZIP	TF	HB->HB-HD-ZIP
BaRT2v18chr5HG252310	BaRT2v18chr5HG252310.4	HB-HD-ZIP	TF	HB->HB-HD-ZIP
BaRT2v18chr5HG252370	BaRT2v18chr5HG252370.1	C3H	TF	C3H
BaRT2v18chr5HG252440	BaRT2v18chr5HG252440.2	C2H2	TF	C2H2
BaRT2v18chr5HG252450	BaRT2v18chr5HG252450.2	bHLH	TF	bHLH
BaRT2v18chr5HG252470	BaRT2v18chr5HG252470.1	bZIP	TF	bZIP
BaRT2v18chr5HG252560	BaRT2v18chr5HG252560.3	bHLH	TF	bHLH
BaRT2v18chr5HG252590	BaRT2v18chr5HG252590.1	C2C2-Dof	TF	C2C2->C2C2-Dof
BaRT2v18chr5HG253040	BaRT2v18chr5HG253040.1	NF-YC	TF	NF-Y->NF-YC
BaRT2v18chr5HG253230	BaRT2v18chr5HG253230.2	WRKY	TF	WRKY
BaRT2v18chr5HG253620	BaRT2v18chr5HG253620.1	C2H2	TF	C2H2
BaRT2v18chr5HG253790	BaRT2v18chr5HG253790.1	bHLH	TF	bHLH
BaRT2v18chr5HG253800	BaRT2v18chr5HG253800.3	bHLH	TF	bHLH
BaRT2v18chr5HG253820	BaRT2v18chr5HG253820.1	GNAT	TR	GNAT
BaRT2v18chr5HG253920	BaRT2v18chr5HG253920.3	bZIP	TF	bZIP
BaRT2v18chr5HG253930	BaRT2v18chr5HG253930.1	EIL	TF	EIL
BaRT2v18chr5HG253940	BaRT2v18chr5HG253940.1	EIL	TF	EIL
BaRT2v18chr5HG253960	BaRT2v18chr5HG253960.1	SBP	TF	SBP
BaRT2v18chr5HG254020	BaRT2v18chr5HG254020.1	MYB-related	TF	MYB->MYB-related
BaRT2v18chr5HG254030	BaRT2v18chr5HG254030.1	MYB-related	TF	MYB->MYB-related
BaRT2v18chr5HG254310	BaRT2v18chr5HG254310.1	FAR1	TF	FAR1
BaRT2v18chr5HG254830	BaRT2v18chr5HG254830.2	NAC	TF	NAC
BaRT2v18chr5HG255170	BaRT2v18chr5HG255170.1	MYB-related	TF	MYB->MYB-related
BaRT2v18chr5HG255180	BaRT2v18chr5HG255180.1	MYB-related	TF	MYB->MYB-related
BaRT2v18chr5HG255900	BaRT2v18chr5HG255900.1	SBP	TF	SBP
BaRT2v18chr5HG255910	BaRT2v18chr5HG255910.8	MADS-MIKC	TF	MADS->MADS-MIKC
BaRT2v18chr5HG256300	BaRT2v18chr5HG256300.1	NAC	TF	NAC
BaRT2v18chr5HG256310	BaRT2v18chr5HG256310.2	NAC	TF	NAC
BaRT2v18chr5HG256330	BaRT2v18chr5HG256330.2	MYB	TF	MYB->MYB
BaRT2v18chr5HG256900	BaRT2v18chr5HG256900.2	B3	TF	B3->B3
BaRT2v18chr5HG257220	BaRT2v18chr5HG257220.2	FAR1	TF	FAR1
BaRT2v18chr5HG257250	BaRT2v18chr5HG257250.1	Coactivator p15	TR	Coactivator p15
BaRT2v18chr5HG257310	BaRT2v18chr5HG257310.2	bZIP	TF	bZIP
BaRT2v18chr5HG257720	BaRT2v18chr5HG257720.1	bHLH	TF	bHLH
BaRT2v18chr5HG257730	BaRT2v18chr5HG257730.1	bHLH	TF	bHLH
BaRT2v18chr5HG257790	BaRT2v18chr5HG257790.1	MYB-related	TF	MYB->MYB-related
BaRT2v18chr5HG257890	BaRT2v18chr5HG257890.1	AP2/ERF-ERF	TF	AP2/ERF->AP2/ERF-ERF
BaRT2v18chr5HG257900	BaRT2v18chr5HG257900.1	bZIP	TF	bZIP
BaRT2v18chr5HG258030	BaRT2v18chr5HG258030.1	TCP	TF	TCP
BaRT2v18chr5HG258060	BaRT2v18chr5HG258060.1	AP2/ERF-ERF	TF	AP2/ERF->AP2/ERF-ERF
BaRT2v18chr5HG258070	BaRT2v18chr5HG258070.1	AP2/ERF-ERF	TF	AP2/ERF->AP2/ERF-ERF
BaRT2v18chr5HG258080	BaRT2v18chr5HG258080.1	AP2/ERF-ERF	TF	AP2/ERF->AP2/ERF-ERF
BaRT2v18chr5HG258090	BaRT2v18chr5HG258090.1	AP2/ERF-ERF	TF	AP2/ERF->AP2/ERF-ERF
BaRT2v18chr5HG258100	BaRT2v18chr5HG258100.1	AP2/ERF-ERF	TF	AP2/ERF->AP2/ERF-ERF
BaRT2v18chr5HG258110	BaRT2v18chr5HG258110.1	AP2/ERF-ERF	TF	AP2/ERF->AP2/ERF-ERF
BaRT2v18chr5HG258120	BaRT2v18chr5HG258120.1	AP2/ERF-ERF	TF	AP2/ERF->AP2/ERF-ERF
BaRT2v18chr5HG258140	BaRT2v18chr5HG258140.1	AP2/ERF-ERF	TF	AP2/ERF->AP2/ERF-ERF
BaRT2v18chr5HG258150	BaRT2v18chr5HG258150.1	AP2/ERF-ERF	TF	AP2/ERF->AP2/ERF-ERF
BaRT2v18chr5HG258160	BaRT2v18chr5HG258160.1	AP2/ERF-ERF	TF	AP2/ERF->AP2/ERF-ERF
BaRT2v18chr5HG258170	BaRT2v18chr5HG258170.1	AP2/ERF-ERF	TF	AP2/ERF->AP2/ERF-ERF
BaRT2v18chr5HG258180	BaRT2v18chr5HG258180.1	AP2/ERF-ERF	TF	AP2/ERF->AP2/ERF-ERF
BaRT2v18chr5HG258190	BaRT2v18chr5HG258190.1	AP2/ERF-ERF	TF	AP2/ERF->AP2/ERF-ERF
BaRT2v18chr5HG258200	BaRT2v18chr5HG258200.1	AP2/ERF-ERF	TF	AP2/ERF->AP2/ERF-ERF
BaRT2v18chr5HG258220	BaRT2v18chr5HG258220.1	AP2/ERF-ERF	TF	AP2/ERF->AP2/ERF-ERF
BaRT2v18chr5HG258370	BaRT2v18chr5HG258370.1	HB-HD-ZIP	TF	HB->HB-HD-ZIP
BaRT2v18chr5HG258390	BaRT2v18chr5HG258390.1	AP2/ERF-ERF	TF	AP2/ERF->AP2/ERF-ERF
BaRT2v18chr5HG258400	BaRT2v18chr5HG258400.3	AP2/ERF-ERF	TF	AP2/ERF->AP2/ERF-ERF
BaRT2v18chr5HG258410	BaRT2v18chr5HG258410.1	HSF	TF	HSF
BaRT2v18chr5HG258580	BaRT2v18chr5HG258580.1	HB-HD-ZIP	TF	HB->HB-HD-ZIP
BaRT2v18chr5HG258590	BaRT2v18chr5HG258590.2	HB-HD-ZIP	TF	HB->HB-HD-ZIP
BaRT2v18chr5HG258620	BaRT2v18chr5HG258620.1	AUX/IAA	TR	AUX/IAA
BaRT2v18chr5HG258680	BaRT2v18chr5HG258680.2	SWI/SNF-BAF60b	TR	SWI/SNF-BAF60b
BaRT2v18chr5HG258780	BaRT2v18chr5HG258780.1	SRS	TF	SRS
BaRT2v18chr5HG258900	BaRT2v18chr5HG258900.1	Pseudo ARR-B	TR	Pseudo ARR-B
BaRT2v18chr5HG258940	BaRT2v18chr5HG258940.2	MYB-related	TF	MYB->MYB-related
BaRT2v18chr5HG259720	BaRT2v18chr5HG259720.2	MYB-related	TF	MYB->MYB-related
BaRT2v18chr5HG259740	BaRT2v18chr5HG259740.1	HB-HD-ZIP	TF	HB->HB-HD-ZIP
BaRT2v18chr5HG259920	BaRT2v18chr5HG259920.1	bZIP	TF	bZIP
BaRT2v18chr5HG259930	BaRT2v18chr5HG259930.1	bZIP	TF	bZIP
BaRT2v18chr5HG260630	BaRT2v18chr5HG260630.8	NAC	TF	NAC
BaRT2v18chr5HG260660	BaRT2v18chr5HG260660.2	SNF2	TR	SNF2
BaRT2v18chr5HG260920	BaRT2v18chr5HG260920.2	WRKY	TF	WRKY
BaRT2v18chr5HG260960	BaRT2v18chr5HG260960.1	bHLH	TF	bHLH
BaRT2v18chr5HG261300	BaRT2v18chr5HG261300.1	C2H2	TF	C2H2
BaRT2v18chr5HG261310	BaRT2v18chr5HG261310.1	C2H2	TF	C2H2
BaRT2v18chr5HG261350	BaRT2v18chr5HG261350.7	NAC	TF	NAC
BaRT2v18chr5HG261370	BaRT2v18chr5HG261370.1	RWP-RK	TF	RWP-RK
BaRT2v18chr5HG261380	BaRT2v18chr5HG261380.1	RWP-RK	TF	RWP-RK
BaRT2v18chr5HG261600	BaRT2v18chr5HG261600.4	HMG	TR	HMG
BaRT2v18chr5HG261730	BaRT2v18chr5HG261730.1	C2H2	TF	C2H2
BaRT2v18chr5HG261810	BaRT2v18chr5HG261810.2	NAC	TF	NAC
BaRT2v18chr5HG261830	BaRT2v18chr5HG261830.1	NAC	TF	NAC
BaRT2v18chr5HG262050	BaRT2v18chr5HG262050.2	C2H2	TF	C2H2
BaRT2v18chr5HG262270	BaRT2v18chr5HG262270.1	SET	TR	SET
BaRT2v18chr5HG262350	BaRT2v18chr5HG262350.3	FAR1	TF	FAR1
BaRT2v18chr5HG262570	BaRT2v18chr5HG262570.1	C2H2	TF	C2H2
BaRT2v18chr5HG262580	BaRT2v18chr5HG262580.1	C2H2	TF	C2H2
BaRT2v18chr5HG262600	BaRT2v18chr5HG262600.1	C2H2	TF	C2H2
BaRT2v18chr5HG262800	BaRT2v18chr5HG262800.1	mTERF	TR	mTERF
BaRT2v18chr5HG262900	BaRT2v18chr5HG262900.1	C2H2	TF	C2H2
BaRT2v18chr5HG263660	BaRT2v18chr5HG263660.1	C2C2-YABBY	TF	C2C2->C2C2-YABBY
BaRT2v18chr5HG263820	BaRT2v18chr5HG263820.1	WRKY	TF	WRKY
BaRT2v18chr5HG263830	BaRT2v18chr5HG263830.1	WRKY	TF	WRKY
BaRT2v18chr5HG263870	BaRT2v18chr5HG263870.3	NF-YA	TF	NF-Y->NF-YA
BaRT2v18chr5HG264100	BaRT2v18chr5HG264100.1	HB-HD-ZIP	TF	HB->HB-HD-ZIP
BaRT2v18chr5HG264200	BaRT2v18chr5HG264200.5	C2C2-LSD	TF	C2C2->C2C2-LSD
BaRT2v18chr5HG264230	BaRT2v18chr5HG264230.1	bHLH	TF	bHLH
BaRT2v18chr5HG264420	BaRT2v18chr5HG264420.1	AUX/IAA	TR	AUX/IAA
BaRT2v18chr5HG264430	BaRT2v18chr5HG264430.1	AUX/IAA	TR	AUX/IAA
BaRT2v18chr5HG264450	BaRT2v18chr5HG264450.1	AUX/IAA	TR	AUX/IAA
BaRT2v18chr5HG264720	BaRT2v18chr5HG264720.5	WRKY	TF	WRKY
BaRT2v18chr5HG264820	BaRT2v18chr5HG264820.1	Others	TR	Others
BaRT2v18chr5HG264840	BaRT2v18chr5HG264840.1	TRAF	TR	TRAF
BaRT2v18chr5HG264930	BaRT2v18chr5HG264930.4	AUX/IAA	TR	AUX/IAA
BaRT2v18chr5HG264940	BaRT2v18chr5HG264940.4	AUX/IAA	TR	AUX/IAA
BaRT2v18chr5HG265080	BaRT2v18chr5HG265080.2	HSF	TF	HSF
BaRT2v18chr5HG265380	BaRT2v18chr5HG265380.1	PHD	TR	PHD
BaRT2v18chr5HG265470	BaRT2v18chr5HG265470.1	PHD	TR	PHD
BaRT2v18chr5HG265730	BaRT2v18chr5HG265730.2	MYB-related	TF	MYB->MYB-related
BaRT2v18chr5HG265940	BaRT2v18chr5HG265940.8	MADS-M-type	TF	MADS->MADS-M-type
BaRT2v18chr5HG265950	BaRT2v18chr5HG265950.5	MADS-MIKC	TF	MADS->MADS-MIKC
BaRT2v18chr5HG266310	BaRT2v18chr5HG266310.1	WRKY	TF	WRKY
BaRT2v18chr5HG266480	BaRT2v18chr5HG266480.3	FAR1	TF	FAR1
BaRT2v18chr5HG266730	BaRT2v18chr5HG266730.1	SWI/SNF-BAF60b	TR	SWI/SNF-BAF60b
BaRT2v18chr5HG266970	BaRT2v18chr5HG266970.1	GNAT	TR	GNAT
BaRT2v18chr5HG266980	BaRT2v18chr5HG266980.1	C2H2	TF	C2H2
BaRT2v18chr5HG267020	BaRT2v18chr5HG267020.1	SWI/SNF-BAF60b	TR	SWI/SNF-BAF60b
BaRT2v18chr5HG267060	BaRT2v18chr5HG267060.1	C2C2-Dof	TF	C2C2->C2C2-Dof
BaRT2v18chr5HG267200	BaRT2v18chr5HG267200.1	GARP-G2-like	TF	GARP->GARP-G2-like
BaRT2v18chr5HG267490	BaRT2v18chr5HG267490.1	bZIP	TF	bZIP
BaRT2v18chr5HG267510	BaRT2v18chr5HG267510.1	AP2/ERF-AP2	TF	AP2/ERF->AP2/ERF-AP2
BaRT2v18chr5HG267570	BaRT2v18chr5HG267570.1	MYB-related	TF	MYB->MYB-related
BaRT2v18chr5HG267580	BaRT2v18chr5HG267580.1	HB-KNOX	TF	HB->HB-KNOX
BaRT2v18chr5HG267760	BaRT2v18chr5HG267760.1	FAR1	TF	FAR1
BaRT2v18chr5HG267920	BaRT2v18chr5HG267920.2	GRAS	TF	GRAS
BaRT2v18chr5HG268070	BaRT2v18chr5HG268070.2	NAC	TF	NAC
BaRT2v18chr5HG268160	BaRT2v18chr5HG268160.4	FAR1	TF	FAR1
BaRT2v18chr5HG268200	BaRT2v18chr5HG268200.1	C2H2	TF	C2H2
BaRT2v18chr5HG268950	BaRT2v18chr5HG268950.3	bHLH	TF	bHLH
BaRT2v18chr5HG269230	BaRT2v18chr5HG269230.5	Rcd1-like	TR	Rcd1-like
BaRT2v18chr5HG269260	BaRT2v18chr5HG269260.2	C3H	TF	C3H
BaRT2v18chr5HG269300	BaRT2v18chr5HG269300.1	TCP	TF	TCP
BaRT2v18chr5HG269390	BaRT2v18chr5HG269390.1	AP2/ERF-ERF	TF	AP2/ERF->AP2/ERF-ERF
BaRT2v18chr5HG269450	BaRT2v18chr5HG269450.1	Others	TR	Others
BaRT2v18chr5HG269460	BaRT2v18chr5HG269460.1	Others	TR	Others
BaRT2v18chr5HG269930	BaRT2v18chr5HG269930.2	TRAF	TR	TRAF
BaRT2v18chr5HG270280	BaRT2v18chr5HG270280.1	GNAT	TR	GNAT
BaRT2v18chr5HG270300	BaRT2v18chr5HG270300.1	GNAT	TR	GNAT
BaRT2v18chr5HG270310	BaRT2v18chr5HG270310.1	GNAT	TR	GNAT
BaRT2v18chr5HG270660	BaRT2v18chr5HG270660.6	HSF	TF	HSF
BaRT2v18chr5HG270720	BaRT2v18chr5HG270720.1	B3	TF	B3->B3
BaRT2v18chr5HG270930	BaRT2v18chr5HG270930.6	bZIP	TF	bZIP
BaRT2v18chr5HG270940	BaRT2v18chr5HG270940.3	TRAF	TR	TRAF
BaRT2v18chr5HG271040	BaRT2v18chr5HG271040.1	AUX/IAA	TR	AUX/IAA
BaRT2v18chr5HG271050	BaRT2v18chr5HG271050.1	AUX/IAA	TR	AUX/IAA
BaRT2v18chr5HG271110	BaRT2v18chr5HG271110.1	FAR1	TF	FAR1
BaRT2v18chr5HG271210	BaRT2v18chr5HG271210.1	WRKY	TF	WRKY
BaRT2v18chr5HG271410	BaRT2v18chr5HG271410.1	PHD	TR	PHD
BaRT2v18chr5HG271780	BaRT2v18chr5HG271780.4	DDT	TF	DDT
BaRT2v18chr5HG271800	BaRT2v18chr5HG271800.3	bHLH	TF	bHLH
BaRT2v18chr5HG272090	BaRT2v18chr5HG272090.1	MYB	TF	MYB->MYB
BaRT2v18chr5HG272290	BaRT2v18chr5HG272290.1	Others	TR	Others
BaRT2v18chr5HG272640	BaRT2v18chr5HG272640.2	mTERF	TR	mTERF
BaRT2v18chr5HG273130	BaRT2v18chr5HG273130.4	bZIP	TF	bZIP
BaRT2v18chr5HG273190	BaRT2v18chr5HG273190.1	MADS-M-type	TF	MADS->MADS-M-type
BaRT2v18chr5HG273460	BaRT2v18chr5HG273460.3	FAR1	TF	FAR1
BaRT2v18chr5HG273470	BaRT2v18chr5HG273470.1	FAR1	TF	FAR1
BaRT2v18chr5HG273760	BaRT2v18chr5HG273760.2	bHLH	TF	bHLH
BaRT2v18chr5HG273810	BaRT2v18chr5HG273810.1	mTERF	TR	mTERF
BaRT2v18chr5HG273870	BaRT2v18chr5HG273870.1	NAC	TF	NAC
BaRT2v18chr5HG273960	BaRT2v18chr5HG273960.1	NAC	TF	NAC
BaRT2v18chr5HG273970	BaRT2v18chr5HG273970.1	NAC	TF	NAC
BaRT2v18chr5HG274010	BaRT2v18chr5HG274010.3	AP2/ERF-ERF	TF	AP2/ERF->AP2/ERF-ERF
BaRT2v18chr5HG274030	BaRT2v18chr5HG274030.3	IWS1	TR	IWS1
BaRT2v18chr5HG274620	BaRT2v18chr5HG274620.2	AP2/ERF-ERF	TF	AP2/ERF->AP2/ERF-ERF
BaRT2v18chr5HG274820	BaRT2v18chr5HG274820.1	C2H2	TF	C2H2
BaRT2v18chr5HG274830	BaRT2v18chr5HG274830.1	C2H2	TF	C2H2
BaRT2v18chr5HG274870	BaRT2v18chr5HG274870.1	C2H2	TF	C2H2
BaRT2v18chr5HG274880	BaRT2v18chr5HG274880.1	C2H2	TF	C2H2
BaRT2v18chr5HG274890	BaRT2v18chr5HG274890.1	C2H2	TF	C2H2
BaRT2v18chr5HG274900	BaRT2v18chr5HG274900.1	C2H2	TF	C2H2
BaRT2v18chr5HG274910	BaRT2v18chr5HG274910.1	C2H2	TF	C2H2
BaRT2v18chr5HG274920	BaRT2v18chr5HG274920.1	C2H2	TF	C2H2
BaRT2v18chr5HG274930	BaRT2v18chr5HG274930.1	C2H2	TF	C2H2
BaRT2v18chr5HG274940	BaRT2v18chr5HG274940.1	C2H2	TF	C2H2
BaRT2v18chr5HG274950	BaRT2v18chr5HG274950.1	C2H2	TF	C2H2
BaRT2v18chr5HG274960	BaRT2v18chr5HG274960.1	C2H2	TF	C2H2
BaRT2v18chr5HG274970	BaRT2v18chr5HG274970.1	C2H2	TF	C2H2
BaRT2v18chr5HG274990	BaRT2v18chr5HG274990.1	C2H2	TF	C2H2
BaRT2v18chr5HG275000	BaRT2v18chr5HG275000.1	C2H2	TF	C2H2
BaRT2v18chr5HG275010	BaRT2v18chr5HG275010.1	C2H2	TF	C2H2
BaRT2v18chr5HG275020	BaRT2v18chr5HG275020.1	C2H2	TF	C2H2
BaRT2v18chr5HG275030	BaRT2v18chr5HG275030.1	C2H2	TF	C2H2
BaRT2v18chr5HG275160	BaRT2v18chr5HG275160.2	C2C2-Dof	TF	C2C2->C2C2-Dof
BaRT2v18chr5HG276810	BaRT2v18chr5HG276810.1	TRAF	TR	TRAF
BaRT2v18chr5HG276820	BaRT2v18chr5HG276820.2	TRAF	TR	TRAF
BaRT2v18chr5HG276830	BaRT2v18chr5HG276830.1	TRAF	TR	TRAF
BaRT2v18chr5HG277040	BaRT2v18chr5HG277040.1	SBP	TF	SBP
BaRT2v18chr5HG277190	BaRT2v18chr5HG277190.3	B3	TF	B3->B3
BaRT2v18chr5HG277210	BaRT2v18chr5HG277210.4	B3	TF	B3->B3
BaRT2v18chr5HG277330	BaRT2v18chr5HG277330.1	TCP	TF	TCP
BaRT2v18chr5HG277340	BaRT2v18chr5HG277340.1	TCP	TF	TCP
BaRT2v18chr5HG277540	BaRT2v18chr5HG277540.2	bHLH	TF	bHLH
BaRT2v18chr5HG277740	BaRT2v18chr5HG277740.1	C2H2	TF	C2H2
BaRT2v18chr5HG277750	BaRT2v18chr5HG277750.1	mTERF	TR	mTERF
BaRT2v18chr5HG278550	BaRT2v18chr5HG278550.1	FAR1	TF	FAR1
BaRT2v18chr5HG279510	BaRT2v18chr5HG279510.1	B3	TF	B3->B3
BaRT2v18chr5HG280440	BaRT2v18chr5HG280440.1	HSF	TF	HSF
BaRT2v18chr5HG280460	BaRT2v18chr5HG280460.6	MYB-related	TF	MYB->MYB-related
BaRT2v18chr5HG280590	BaRT2v18chr5HG280590.1	WRKY	TF	WRKY
BaRT2v18chr5HG280610	BaRT2v18chr5HG280610.1	MYB-related	TF	MYB->MYB-related
BaRT2v18chr5HG280620	BaRT2v18chr5HG280620.1	MYB-related	TF	MYB->MYB-related
BaRT2v18chr5HG281450	BaRT2v18chr5HG281450.1	LUG	TR	LUG
BaRT2v18chr5HG281460	BaRT2v18chr5HG281460.10	LUG	TR	LUG
BaRT2v18chr6HG282810	BaRT2v18chr6HG282810.1	GARP-G2-like	TF	GARP->GARP-G2-like
BaRT2v18chr6HG283100	BaRT2v18chr6HG283100.4	Jumonji	TR	Jumonji
BaRT2v18chr6HG283130	BaRT2v18chr6HG283130.2	Others	TR	Others
BaRT2v18chr6HG283140	BaRT2v18chr6HG283140.1	Others	TR	Others
BaRT2v18chr6HG283160	BaRT2v18chr6HG283160.2	Others	TR	Others
BaRT2v18chr6HG283170	BaRT2v18chr6HG283170.1	Others	TR	Others
BaRT2v18chr6HG283600	BaRT2v18chr6HG283600.1	mTERF	TR	mTERF
BaRT2v18chr6HG283650	BaRT2v18chr6HG283650.1	mTERF	TR	mTERF
BaRT2v18chr6HG283660	BaRT2v18chr6HG283660.1	mTERF	TR	mTERF
BaRT2v18chr6HG283670	BaRT2v18chr6HG283670.5	mTERF	TR	mTERF
BaRT2v18chr6HG283680	BaRT2v18chr6HG283680.1	mTERF	TR	mTERF
BaRT2v18chr6HG283690	BaRT2v18chr6HG283690.1	mTERF	TR	mTERF
BaRT2v18chr6HG283700	BaRT2v18chr6HG283700.1	mTERF	TR	mTERF
BaRT2v18chr6HG283710	BaRT2v18chr6HG283710.1	mTERF	TR	mTERF
BaRT2v18chr6HG283770	BaRT2v18chr6HG283770.1	mTERF	TR	mTERF
BaRT2v18chr6HG283780	BaRT2v18chr6HG283780.1	mTERF	TR	mTERF
BaRT2v18chr6HG283850	BaRT2v18chr6HG283850.1	mTERF	TR	mTERF
BaRT2v18chr6HG283900	BaRT2v18chr6HG283900.6	mTERF	TR	mTERF
BaRT2v18chr6HG284060	BaRT2v18chr6HG284060.1	Others	TR	Others
BaRT2v18chr6HG284070	BaRT2v18chr6HG284070.2	Trihelix	TF	Trihelix
BaRT2v18chr6HG284080	BaRT2v18chr6HG284080.1	Trihelix	TF	Trihelix
BaRT2v18chr6HG284170	BaRT2v18chr6HG284170.1	Others	TR	Others
BaRT2v18chr6HG284200	BaRT2v18chr6HG284200.2	MADS-MIKC	TF	MADS->MADS-MIKC
BaRT2v18chr6HG284630	BaRT2v18chr6HG284630.1	mTERF	TR	mTERF
BaRT2v18chr6HG284640	BaRT2v18chr6HG284640.1	mTERF	TR	mTERF
BaRT2v18chr6HG284650	BaRT2v18chr6HG284650.1	mTERF	TR	mTERF
BaRT2v18chr6HG284660	BaRT2v18chr6HG284660.1	mTERF	TR	mTERF
BaRT2v18chr6HG284750	BaRT2v18chr6HG284750.1	mTERF	TR	mTERF
BaRT2v18chr6HG284780	BaRT2v18chr6HG284780.1	mTERF	TR	mTERF
BaRT2v18chr6HG284950	BaRT2v18chr6HG284950.5	SNF2	TR	SNF2
BaRT2v18chr6HG285320	BaRT2v18chr6HG285320.3	MYB	TF	MYB->MYB
BaRT2v18chr6HG285790	BaRT2v18chr6HG285790.5	C2H2	TF	C2H2
BaRT2v18chr6HG285990	BaRT2v18chr6HG285990.1	TRAF	TR	TRAF
BaRT2v18chr6HG286640	BaRT2v18chr6HG286640.1	LOB	TF	LOB
BaRT2v18chr6HG287550	BaRT2v18chr6HG287550.1	PHD	TR	PHD
BaRT2v18chr6HG287950	BaRT2v18chr6HG287950.2	CSD	TF	CSD
BaRT2v18chr6HG287960	BaRT2v18chr6HG287960.1	CSD	TF	CSD
BaRT2v18chr6HG288060	BaRT2v18chr6HG288060.2	bHLH	TF	bHLH
BaRT2v18chr6HG288810	BaRT2v18chr6HG288810.1	TRAF	TR	TRAF
BaRT2v18chr6HG289260	BaRT2v18chr6HG289260.2	bZIP	TF	bZIP
BaRT2v18chr6HG289450	BaRT2v18chr6HG289450.6	BES1	TF	BES1
BaRT2v18chr6HG289560	BaRT2v18chr6HG289560.2	SWI/SNF-BAF60b	TR	SWI/SNF-BAF60b
BaRT2v18chr6HG289730	BaRT2v18chr6HG289730.7	C2H2	TF	C2H2
BaRT2v18chr6HG290200	BaRT2v18chr6HG290200.1	PHD	TR	PHD
BaRT2v18chr6HG290250	BaRT2v18chr6HG290250.1	bZIP	TF	bZIP
BaRT2v18chr6HG290340	BaRT2v18chr6HG290340.2	AP2/ERF-ERF	TF	AP2/ERF->AP2/ERF-ERF
BaRT2v18chr6HG290510	BaRT2v18chr6HG290510.1	HSF	TF	HSF
BaRT2v18chr6HG290740	BaRT2v18chr6HG290740.3	MADS-M-type	TF	MADS->MADS-M-type
BaRT2v18chr6HG290870	BaRT2v18chr6HG290870.1	RWP-RK	TF	RWP-RK
BaRT2v18chr6HG290880	BaRT2v18chr6HG290880.2	RWP-RK	TF	RWP-RK
BaRT2v18chr6HG291050	BaRT2v18chr6HG291050.1	TRAF	TR	TRAF
BaRT2v18chr6HG291100	BaRT2v18chr6HG291100.1	TRAF	TR	TRAF
BaRT2v18chr6HG291210	BaRT2v18chr6HG291210.3	TAZ	TR	TAZ
BaRT2v18chr6HG291340	BaRT2v18chr6HG291340.3	NAC	TF	NAC
BaRT2v18chr6HG291470	BaRT2v18chr6HG291470.3	GARP-G2-like	TF	GARP->GARP-G2-like
BaRT2v18chr6HG291520	BaRT2v18chr6HG291520.2	SBP	TF	SBP
BaRT2v18chr6HG291870	BaRT2v18chr6HG291870.4	B3-ARF	TF	B3->B3-ARF
BaRT2v18chr6HG291880	BaRT2v18chr6HG291880.1	B3-ARF	TF	B3->B3-ARF
BaRT2v18chr6HG291960	BaRT2v18chr6HG291960.1	bHLH	TF	bHLH
BaRT2v18chr6HG292390	BaRT2v18chr6HG292390.2	HB-other	TF	HB->HB-other
BaRT2v18chr6HG292400	BaRT2v18chr6HG292400.1	SNF2	TR	SNF2
BaRT2v18chr6HG292410	BaRT2v18chr6HG292410.1	Others	TR	Others
BaRT2v18chr6HG292510	BaRT2v18chr6HG292510.1	C2C2-GATA	TF	C2C2->C2C2-GATA
BaRT2v18chr6HG292630	BaRT2v18chr6HG292630.1	HB-HD-ZIP	TF	HB->HB-HD-ZIP
BaRT2v18chr6HG293000	BaRT2v18chr6HG293000.1	GRAS	TF	GRAS
BaRT2v18chr6HG293380	BaRT2v18chr6HG293380.4	GeBP	TF	GeBP
BaRT2v18chr6HG293400	BaRT2v18chr6HG293400.2	C2H2	TF	C2H2
BaRT2v18chr6HG293430	BaRT2v18chr6HG293430.1	GeBP	TF	GeBP
BaRT2v18chr6HG293680	BaRT2v18chr6HG293680.2	AP2/ERF-ERF	TF	AP2/ERF->AP2/ERF-ERF
BaRT2v18chr6HG293690	BaRT2v18chr6HG293690.1	AP2/ERF-ERF	TF	AP2/ERF->AP2/ERF-ERF
BaRT2v18chr6HG293700	BaRT2v18chr6HG293700.1	MADS-MIKC	TF	MADS->MADS-MIKC
BaRT2v18chr6HG293740	BaRT2v18chr6HG293740.1	Trihelix	TF	Trihelix
BaRT2v18chr6HG293760	BaRT2v18chr6HG293760.2	AP2/ERF-ERF	TF	AP2/ERF->AP2/ERF-ERF
BaRT2v18chr6HG293820	BaRT2v18chr6HG293820.3	Whirly	TF	Whirly
BaRT2v18chr6HG294490	BaRT2v18chr6HG294490.1	MYB	TF	MYB->MYB
BaRT2v18chr6HG294570	BaRT2v18chr6HG294570.1	B3-ARF	TF	B3->B3-ARF
BaRT2v18chr6HG294590	BaRT2v18chr6HG294590.3	C3H	TF	C3H
BaRT2v18chr6HG295180	BaRT2v18chr6HG295180.1	Others	TR	Others
BaRT2v18chr6HG295330	BaRT2v18chr6HG295330.1	PLATZ	TF	PLATZ
BaRT2v18chr6HG295380	BaRT2v18chr6HG295380.1	HB-other	TF	HB->HB-other
BaRT2v18chr6HG295430	BaRT2v18chr6HG295430.1	GARP-ARR-B	TF	GARP->GARP-ARR-B
BaRT2v18chr6HG295510	BaRT2v18chr6HG295510.1	WRKY	TF	WRKY
BaRT2v18chr6HG295520	BaRT2v18chr6HG295520.1	WRKY	TF	WRKY
BaRT2v18chr6HG295700	BaRT2v18chr6HG295700.1	GNAT	TR	GNAT
BaRT2v18chr6HG296060	BaRT2v18chr6HG296060.2	TUB	TF	TUB
BaRT2v18chr6HG296270	BaRT2v18chr6HG296270.5	Others	TR	Others
BaRT2v18chr6HG296380	BaRT2v18chr6HG296380.1	SBP	TF	SBP
BaRT2v18chr6HG296640	BaRT2v18chr6HG296640.5	bZIP	TF	bZIP
BaRT2v18chr6HG296740	BaRT2v18chr6HG296740.2	SBP	TF	SBP
BaRT2v18chr6HG296760	BaRT2v18chr6HG296760.1	GARP-G2-like	TF	GARP->GARP-G2-like
BaRT2v18chr6HG296910	BaRT2v18chr6HG296910.2	PLATZ	TF	PLATZ
BaRT2v18chr6HG297110	BaRT2v18chr6HG297110.3	NF-YC	TF	NF-Y->NF-YC
BaRT2v18chr6HG297130	BaRT2v18chr6HG297130.5	MADS-MIKC	TF	MADS->MADS-MIKC
BaRT2v18chr6HG297800	BaRT2v18chr6HG297800.1	GRAS	TF	GRAS
BaRT2v18chr6HG298040	BaRT2v18chr6HG298040.2	bZIP	TF	bZIP
BaRT2v18chr6HG298170	BaRT2v18chr6HG298170.1	C3H	TF	C3H
BaRT2v18chr6HG298180	BaRT2v18chr6HG298180.1	C3H	TF	C3H
BaRT2v18chr6HG298280	BaRT2v18chr6HG298280.1	TRAF	TR	TRAF
BaRT2v18chr6HG298600	BaRT2v18chr6HG298600.1	PHD	TR	PHD
BaRT2v18chr6HG298800	BaRT2v18chr6HG298800.4	AP2/ERF-ERF	TF	AP2/ERF->AP2/ERF-ERF
BaRT2v18chr6HG299030	BaRT2v18chr6HG299030.1	MYB	TF	MYB->MYB
BaRT2v18chr6HG299160	BaRT2v18chr6HG299160.6	FAR1	TF	FAR1
BaRT2v18chr6HG299740	BaRT2v18chr6HG299740.1	bZIP	TF	bZIP
BaRT2v18chr6HG299870	BaRT2v18chr6HG299870.1	AP2/ERF-ERF	TF	AP2/ERF->AP2/ERF-ERF
BaRT2v18chr6HG301660	BaRT2v18chr6HG301660.3	mTERF	TR	mTERF
BaRT2v18chr6HG301680	BaRT2v18chr6HG301680.3	FAR1	TF	FAR1
BaRT2v18chr6HG301690	BaRT2v18chr6HG301690.2	FAR1	TF	FAR1
BaRT2v18chr6HG302230	BaRT2v18chr6HG302230.6	MYB	TF	MYB->MYB
BaRT2v18chr6HG302820	BaRT2v18chr6HG302820.5	Trihelix	TF	Trihelix
BaRT2v18chr6HG302830	BaRT2v18chr6HG302830.1	Trihelix	TF	Trihelix
BaRT2v18chr6HG302870	BaRT2v18chr6HG302870.7	C2H2	TF	C2H2
BaRT2v18chr6HG302890	BaRT2v18chr6HG302890.1	E2F-DP	TF	E2F-DP
BaRT2v18chr6HG302930	BaRT2v18chr6HG302930.4	ARID	TR	ARID
BaRT2v18chr6HG303490	BaRT2v18chr6HG303490.2	FAR1	TF	FAR1
BaRT2v18chr6HG303670	BaRT2v18chr6HG303670.1	Trihelix	TF	Trihelix
BaRT2v18chr6HG303680	BaRT2v18chr6HG303680.1	Trihelix	TF	Trihelix
BaRT2v18chr6HG303780	BaRT2v18chr6HG303780.1	AP2/ERF-ERF	TF	AP2/ERF->AP2/ERF-ERF
BaRT2v18chr6HG303910	BaRT2v18chr6HG303910.1	mTERF	TR	mTERF
BaRT2v18chr6HG304370	BaRT2v18chr6HG304370.1	C2H2	TF	C2H2
BaRT2v18chr6HG304850	BaRT2v18chr6HG304850.2	NAC	TF	NAC
BaRT2v18chr6HG305220	BaRT2v18chr6HG305220.1	B3	TF	B3->B3
BaRT2v18chr6HG305510	BaRT2v18chr6HG305510.3	mTERF	TR	mTERF
BaRT2v18chr6HG305650	BaRT2v18chr6HG305650.8	bHLH	TF	bHLH
BaRT2v18chr6HG305880	BaRT2v18chr6HG305880.1	Others	TR	Others
BaRT2v18chr6HG306020	BaRT2v18chr6HG306020.4	FAR1	TF	FAR1
BaRT2v18chr6HG306120	BaRT2v18chr6HG306120.1	Others	TR	Others
BaRT2v18chr6HG306130	BaRT2v18chr6HG306130.1	C2C2-CO-like	TF	C2C2->C2C2-CO-like
BaRT2v18chr6HG306290	BaRT2v18chr6HG306290.8	SET	TR	SET
BaRT2v18chr6HG306660	BaRT2v18chr6HG306660.1	AP2/ERF-ERF	TF	AP2/ERF->AP2/ERF-ERF
BaRT2v18chr6HG306930	BaRT2v18chr6HG306930.4	Pseudo ARR-B	TR	Pseudo ARR-B
BaRT2v18chr6HG306950	BaRT2v18chr6HG306950.1	MYB	TF	MYB->MYB
BaRT2v18chr6HG306960	BaRT2v18chr6HG306960.1	MYB-related	TF	MYB->MYB-related
BaRT2v18chr6HG307080	BaRT2v18chr6HG307080.1	SET	TR	SET
BaRT2v18chr6HG307340	BaRT2v18chr6HG307340.1	MYB	TF	MYB->MYB
BaRT2v18chr6HG307350	BaRT2v18chr6HG307350.1	MYB	TF	MYB->MYB
BaRT2v18chr6HG307360	BaRT2v18chr6HG307360.1	MYB	TF	MYB->MYB
BaRT2v18chr6HG307380	BaRT2v18chr6HG307380.1	MYB	TF	MYB->MYB
BaRT2v18chr6HG307390	BaRT2v18chr6HG307390.1	MYB	TF	MYB->MYB
BaRT2v18chr6HG307540	BaRT2v18chr6HG307540.1	B3-ARF	TF	B3->B3-ARF
BaRT2v18chr6HG307670	BaRT2v18chr6HG307670.2	Others	TR	Others
BaRT2v18chr6HG307690	BaRT2v18chr6HG307690.1	B3	TF	B3->B3
BaRT2v18chr6HG308040	BaRT2v18chr6HG308040.1	TCP	TF	TCP
BaRT2v18chr6HG308260	BaRT2v18chr6HG308260.1	AP2/ERF-ERF	TF	AP2/ERF->AP2/ERF-ERF
BaRT2v18chr6HG308510	BaRT2v18chr6HG308510.2	Others	TR	Others
BaRT2v18chr6HG308520	BaRT2v18chr6HG308520.4	MYB	TF	MYB->MYB
BaRT2v18chr6HG308530	BaRT2v18chr6HG308530.1	MYB-related	TF	MYB->MYB-related
BaRT2v18chr6HG308550	BaRT2v18chr6HG308550.1	MYB	TF	MYB->MYB
BaRT2v18chr6HG308560	BaRT2v18chr6HG308560.2	MYB	TF	MYB->MYB
BaRT2v18chr6HG308640	BaRT2v18chr6HG308640.1	C2C2-YABBY	TF	C2C2->C2C2-YABBY
BaRT2v18chr6HG308670	BaRT2v18chr6HG308670.2	NAC	TF	NAC
BaRT2v18chr6HG308820	BaRT2v18chr6HG308820.3	C2C2-GATA	TF	C2C2->C2C2-GATA
BaRT2v18chr6HG308830	BaRT2v18chr6HG308830.1	C2C2-GATA	TF	C2C2->C2C2-GATA
BaRT2v18chr6HG308930	BaRT2v18chr6HG308930.9	Trihelix	TF	Trihelix
BaRT2v18chr6HG308940	BaRT2v18chr6HG308940.1	Trihelix	TF	Trihelix
BaRT2v18chr6HG308960	BaRT2v18chr6HG308960.1	HB-HD-ZIP	TF	HB->HB-HD-ZIP
BaRT2v18chr6HG308970	BaRT2v18chr6HG308970.1	HB-HD-ZIP	TF	HB->HB-HD-ZIP
BaRT2v18chr6HG309220	BaRT2v18chr6HG309220.2	WRKY	TF	WRKY
BaRT2v18chr6HG309440	BaRT2v18chr6HG309440.1	AP2/ERF-ERF	TF	AP2/ERF->AP2/ERF-ERF
BaRT2v18chr6HG309460	BaRT2v18chr6HG309460.1	AP2/ERF-ERF	TF	AP2/ERF->AP2/ERF-ERF
BaRT2v18chr6HG309470	BaRT2v18chr6HG309470.1	AP2/ERF-ERF	TF	AP2/ERF->AP2/ERF-ERF
BaRT2v18chr6HG309720	BaRT2v18chr6HG309720.1	AP2/ERF-ERF	TF	AP2/ERF->AP2/ERF-ERF
BaRT2v18chr6HG309730	BaRT2v18chr6HG309730.1	AP2/ERF-ERF	TF	AP2/ERF->AP2/ERF-ERF
BaRT2v18chr6HG309740	BaRT2v18chr6HG309740.1	AP2/ERF-ERF	TF	AP2/ERF->AP2/ERF-ERF
BaRT2v18chr6HG309750	BaRT2v18chr6HG309750.1	AP2/ERF-ERF	TF	AP2/ERF->AP2/ERF-ERF
BaRT2v18chr6HG310020	BaRT2v18chr6HG310020.1	C2H2	TF	C2H2
BaRT2v18chr6HG310040	BaRT2v18chr6HG310040.1	C2H2	TF	C2H2
BaRT2v18chr6HG310050	BaRT2v18chr6HG310050.1	C2H2	TF	C2H2
BaRT2v18chr6HG310200	BaRT2v18chr6HG310200.1	GRAS	TF	GRAS
BaRT2v18chr6HG310840	BaRT2v18chr6HG310840.10	C2H2	TF	C2H2
BaRT2v18chr6HG310860	BaRT2v18chr6HG310860.1	GARP-G2-like	TF	GARP->GARP-G2-like
BaRT2v18chr6HG310940	BaRT2v18chr6HG310940.1	C2C2-Dof	TF	C2C2->C2C2-Dof
BaRT2v18chr6HG310950	BaRT2v18chr6HG310950.3	C2C2-Dof	TF	C2C2->C2C2-Dof
BaRT2v18chr6HG310980	BaRT2v18chr6HG310980.2	HB-HD-ZIP	TF	HB->HB-HD-ZIP
BaRT2v18chr6HG311090	BaRT2v18chr6HG311090.1	AP2/ERF-ERF	TF	AP2/ERF->AP2/ERF-ERF
BaRT2v18chr6HG311140	BaRT2v18chr6HG311140.1	AP2/ERF-ERF	TF	AP2/ERF->AP2/ERF-ERF
BaRT2v18chr6HG311180	BaRT2v18chr6HG311180.1	C3H	TF	C3H
BaRT2v18chr6HG311310	BaRT2v18chr6HG311310.1	OFP	TF	OFP
BaRT2v18chr6HG311320	BaRT2v18chr6HG311320.1	OFP	TF	OFP
BaRT2v18chr6HG311380	BaRT2v18chr6HG311380.21	MYB-related	TF	MYB->MYB-related
BaRT2v18chr6HG311460	BaRT2v18chr6HG311460.4	MADS-MIKC	TF	MADS->MADS-MIKC
BaRT2v18chr6HG311510	BaRT2v18chr6HG311510.1	B3	TF	B3->B3
BaRT2v18chr6HG311690	BaRT2v18chr6HG311690.5	MYB-related	TF	MYB->MYB-related
BaRT2v18chr6HG312010	BaRT2v18chr6HG312010.1	bHLH	TF	bHLH
BaRT2v18chr6HG312040	BaRT2v18chr6HG312040.1	PLATZ	TF	PLATZ
BaRT2v18chr6HG312050	BaRT2v18chr6HG312050.5	PLATZ	TF	PLATZ
BaRT2v18chr6HG312130	BaRT2v18chr6HG312130.3	GNAT	TR	GNAT
BaRT2v18chr6HG312160	BaRT2v18chr6HG312160.1	MYB-related	TF	MYB->MYB-related
BaRT2v18chr6HG312170	BaRT2v18chr6HG312170.1	MYB-related	TF	MYB->MYB-related
BaRT2v18chr6HG312240	BaRT2v18chr6HG312240.4	Jumonji	TR	Jumonji
BaRT2v18chr6HG312250	BaRT2v18chr6HG312250.1	GARP-G2-like	TF	GARP->GARP-G2-like
BaRT2v18chr6HG312400	BaRT2v18chr6HG312400.1	WRKY	TF	WRKY
BaRT2v18chr6HG312550	BaRT2v18chr6HG312550.1	bHLH	TF	bHLH
BaRT2v18chr6HG312580	BaRT2v18chr6HG312580.1	GARP-G2-like	TF	GARP->GARP-G2-like
BaRT2v18chr6HG312720	BaRT2v18chr6HG312720.6	GRF	TF	GRF
BaRT2v18chr6HG312780	BaRT2v18chr6HG312780.2	GARP-G2-like	TF	GARP->GARP-G2-like
BaRT2v18chr6HG312820	BaRT2v18chr6HG312820.3	mTERF	TR	mTERF
BaRT2v18chr6HG313050	BaRT2v18chr6HG313050.5	TUB	TF	TUB
BaRT2v18chr6HG313060	BaRT2v18chr6HG313060.1	TUB	TF	TUB
BaRT2v18chr6HG313080	BaRT2v18chr6HG313080.4	bHLH	TF	bHLH
BaRT2v18chr6HG313170	BaRT2v18chr6HG313170.1	zf-HD	TF	zf-HD
BaRT2v18chr6HG313210	BaRT2v18chr6HG313210.6	GARP-G2-like	TF	GARP->GARP-G2-like
BaRT2v18chr6HG313230	BaRT2v18chr6HG313230.1	C2C2-Dof	TF	C2C2->C2C2-Dof
BaRT2v18chr6HG313290	BaRT2v18chr6HG313290.2	SET	TR	SET
BaRT2v18chr6HG313460	BaRT2v18chr6HG313460.1	TRAF	TR	TRAF
BaRT2v18chr6HG313530	BaRT2v18chr6HG313530.1	bHLH	TF	bHLH
BaRT2v18chr6HG313540	BaRT2v18chr6HG313540.1	bHLH	TF	bHLH
BaRT2v18chr6HG313970	BaRT2v18chr6HG313970.4	ARID	TR	ARID
BaRT2v18chr6HG314230	BaRT2v18chr6HG314230.1	GNAT	TR	GNAT
BaRT2v18chr6HG314300	BaRT2v18chr6HG314300.5	C3H	TF	C3H
BaRT2v18chr6HG314390	BaRT2v18chr6HG314390.1	PHD	TR	PHD
BaRT2v18chr6HG314790	BaRT2v18chr6HG314790.1	C2C2-CO-like	TF	C2C2->C2C2-CO-like
BaRT2v18chr6HG314840	BaRT2v18chr6HG314840.8	SET	TR	SET
BaRT2v18chr6HG314890	BaRT2v18chr6HG314890.1	NF-YB	TF	NF-Y->NF-YB
BaRT2v18chr6HG314900	BaRT2v18chr6HG314900.1	NF-YB	TF	NF-Y->NF-YB
BaRT2v18chr6HG314910	BaRT2v18chr6HG314910.1	NF-YB	TF	NF-Y->NF-YB
BaRT2v18chr6HG314920	BaRT2v18chr6HG314920.1	NF-YB	TF	NF-Y->NF-YB
BaRT2v18chr6HG314960	BaRT2v18chr6HG314960.2	C2C2-Dof	TF	C2C2->C2C2-Dof
BaRT2v18chr6HG315050	BaRT2v18chr6HG315050.8	bHLH	TF	bHLH
BaRT2v18chr6HG315130	BaRT2v18chr6HG315130.1	bZIP	TF	bZIP
BaRT2v18chr6HG315140	BaRT2v18chr6HG315140.1	bZIP	TF	bZIP
BaRT2v18chr6HG315200	BaRT2v18chr6HG315200.4	Others	TR	Others
BaRT2v18chr6HG315210	BaRT2v18chr6HG315210.2	Others	TR	Others
BaRT2v18chr6HG315300	BaRT2v18chr6HG315300.1	mTERF	TR	mTERF
BaRT2v18chr6HG315320	BaRT2v18chr6HG315320.1	HB-HD-ZIP	TF	HB->HB-HD-ZIP
BaRT2v18chr6HG315330	BaRT2v18chr6HG315330.12	HB-HD-ZIP	TF	HB->HB-HD-ZIP
BaRT2v18chr6HG315490	BaRT2v18chr6HG315490.2	MADS-M-type	TF	MADS->MADS-M-type
BaRT2v18chr6HG315560	BaRT2v18chr6HG315560.1	C2C2-CO-like	TF	C2C2->C2C2-CO-like
BaRT2v18chr6HG315580	BaRT2v18chr6HG315580.2	NAC	TF	NAC
BaRT2v18chr6HG315670	BaRT2v18chr6HG315670.1	MYB-related	TF	MYB->MYB-related
BaRT2v18chr6HG315680	BaRT2v18chr6HG315680.3	MYB-related	TF	MYB->MYB-related
BaRT2v18chr6HG315840	BaRT2v18chr6HG315840.3	SET	TR	SET
BaRT2v18chr6HG316270	BaRT2v18chr6HG316270.1	NAC	TF	NAC
BaRT2v18chr6HG316290	BaRT2v18chr6HG316290.1	NAC	TF	NAC
BaRT2v18chr6HG316650	BaRT2v18chr6HG316650.1	AP2/ERF-ERF	TF	AP2/ERF->AP2/ERF-ERF
[truncated: 467 more rows]
