# Supplementary material for: Vernalization regulatory network identifies potential novel functions for genes in the HvVRN2 locus
Source: New Phytol. 2026 Apr 12;250(6):4036–53. doi: 10.1111/nph.71162 (PMC13193379; doi:10.1111/nph.71162)
Supplement: Supplementary file 3 — Table S1 Sample information and sequencing data. Table S2 Genotyping of both NILs (50 K and RNASeq variant calling). Table S3 Expression data (tpm) at gene‐level for all samples, differentially expressed genes results, and co‐expression module membership. Table S4 Flowering‐related gene names and gene model ID in BaRT2v18 transcriptome. Table S5 Protein sequences and oligonucleotide with CCACA DNA‐motif for modelling prediction. Table S6 Regression analyses of HvVRN genes’ expression over time. Table S7 Gene Ontology enrichment for each co‐expression module. Table S8 Identified transcription factors in the reference transcriptome. [file NPH-250-4036-s003.zip › Supplementary Tables S1-S5 S7-S8 S10-S11/Table S10 Vernalization TF regulatory network.xlsx]

## Sheet: Article information
New Phytologist Supporting Information
Article title: Vernalization regulatory network identifies potential novel functions for genes in the HvVRN2 locus
Authors: Francesc Montardit-Tarda, Irene Puyó, Bruno Contreras-Moreira, Ildikó Karsai, Philippa Borrill, Ana M Casas, Ernesto Igartua
Article acceptance date: 11 March 2026.

## Sheet: GENIE3_vern_annotated
regulatoryGene	targetGene	weight	MorexV3_ID	MorexV3_position	MorexV3_annotation
BaRT2v18chr4HG206880	HvFT1	0.0493991	HORVU.MOREX.r3.7HG0653910	chr7H:42284165-42285781	Flowering locus T
BaRT2v18chr4HG206880	HvVRN2a	0.0476316	NA	NA	NA
HvVRN2b	HvVRN2a	0.0456345	NA	NA	NA
HvVRN2a	HvFT1	0.0424343	HORVU.MOREX.r3.7HG0653910	chr7H:42284165-42285781	Flowering locus T
BaRT2v18chr4HG219190	HvVRN2b	0.0410616	NA	NA	NA
HvVRN2b	HvFT1	0.0403297	HORVU.MOREX.r3.7HG0653910	chr7H:42284165-42285781	Flowering locus T
HvVRN2b	BaRT2v18chr4HG219190	0.0401842	HORVU.MOREX.r3.4HG0416240 / HORVU.MOREX.r3.4HG0416240	chr4H:604202142-604216997 / chr4H:604202142-604216997	Helicase, putative / Helicase, putative
HvVRN2b	BaRT2v18chr4HG219190	0.0401842	HORVU.MOREX.r3.4HG0416240 / HORVU.MOREX.r3.4HG0416240	chr4H:604202142-604216997 / chr4H:604202142-604216997	Helicase, putative / Helicase, putative
HvVRN1	HvVRN2a	0.0397621	NA	NA	NA
HvVRN1	HvFT1	0.0396398	HORVU.MOREX.r3.7HG0653910	chr7H:42284165-42285781	Flowering locus T
HvBM8	HvVRN1	0.0390991	HORVU.MOREX.r3.5HG0511210	chr5H:528147816-528157990	MADS box transcription factor
BaRT2v18chr4HG206880	HvVRN2b	0.0385311	NA	NA	NA
HvVRN2a	BaRT2v18chr4HG219190	0.0370129	HORVU.MOREX.r3.4HG0416240 / HORVU.MOREX.r3.4HG0416240	chr4H:604202142-604216997 / chr4H:604202142-604216997	Helicase, putative / Helicase, putative
HvVRN2a	BaRT2v18chr4HG219190	0.0370129	HORVU.MOREX.r3.4HG0416240 / HORVU.MOREX.r3.4HG0416240	chr4H:604202142-604216997 / chr4H:604202142-604216997	Helicase, putative / Helicase, putative
BaRT2v18chr4HG219190	HvVRN2a	0.0357758	NA	NA	NA
HvVRN1	HvVRN2b	0.0356832	NA	NA	NA
BaRT2v18chr5HG258070	HvVRN1	0.0356182	HORVU.MOREX.r3.5HG0511210	chr5H:528147816-528157990	MADS box transcription factor
HvBM3	HvVRN2a	0.0350919	NA	NA	NA
HvVRN2a	HvVRN1	0.0345831	HORVU.MOREX.r3.5HG0511210	chr5H:528147816-528157990	MADS box transcription factor
HvBM3	HvFT1	0.0342232	HORVU.MOREX.r3.7HG0653910	chr7H:42284165-42285781	Flowering locus T
HvVRN2a	BaRT2v18chr4HG206880	0.0332109	HORVU.MOREX.r3.4HG0397260	chr4H:537387473-537388857	B3 domain-containing protein
HvVRN1	HvFT2	0.0317678	HORVU.MOREX.r3.3HG0244930	chr3H:101659993-101663495	Flowering locus T
HvVRN2a	HvVRN2b	0.0314964	NA	NA	NA
HvVRN1	HvBM3	0.0310908	HORVU.MOREX.r3.2HG0127410	chr2H:111586811-111611184	MADS box transcription factor
BaRT2v18chr4HG206880	HvVRN1	0.0298263	HORVU.MOREX.r3.5HG0511210	chr5H:528147816-528157990	MADS box transcription factor
HvVRN2b	BaRT2v18chr4HG206880	0.0296708	HORVU.MOREX.r3.4HG0397260	chr4H:537387473-537388857	B3 domain-containing protein
HvVRN2a	BaRT2v18chr1HG013580	0.0283431	HORVU.MOREX.r3.1HG0029890	chr1H:141584318-141585983	Auxin-responsive protein
HvBM3	HvVRN2b	0.0282033	NA	NA	NA
HvVRN1	BaRT2v18chr3HG163550	0.028158	NA	NA	NA
HvVRN1	BaRT2v18chr1HG013580	0.0273382	HORVU.MOREX.r3.1HG0029890	chr1H:141584318-141585983	Auxin-responsive protein
HvVRN1	BaRT2v18chr4HG206880	0.0269965	HORVU.MOREX.r3.4HG0397260	chr4H:537387473-537388857	B3 domain-containing protein
HvPRR37	HvVRN2b	0.0268758	NA	NA	NA
HvVRN1	HvFD1-like	0.0267506	HORVU.MOREX.r3.5HG0500770	chr5H:505258416-505259678	Transcription factor
HvVRN2a	BaRT2v18chr4HG219040	0.0265079	HORVU.MOREX.r3.4HG0416070	chr4H:603980345-603982486	GATA transcription factor
HvVRN1	BaRT2v18chr5HG258070	0.0261477	HORVU.MOREX.r3.5HG0497540	chr5H:495020224-495020898	CRT-binding factor
HvVRN1	BaRT2v18chr4HG215200	0.02606	HORVU.MOREX.r3.4HG0410010	chr4H:587746642-587747749	AP2/B3 transcription factor family protein
BaRT2v18chr4HG219190	HvFT1	0.0259531	HORVU.MOREX.r3.7HG0653910	chr7H:42284165-42285781	Flowering locus T
HvVRN2b	HvVRN1	0.0258582	HORVU.MOREX.r3.5HG0511210	chr5H:528147816-528157990	MADS box transcription factor
HvVRN2b	BaRT2v18chr1HG013580	0.0251161	HORVU.MOREX.r3.1HG0029890	chr1H:141584318-141585983	Auxin-responsive protein
HvVRN1	BaRT2v18chr4HG219190	0.0248994	HORVU.MOREX.r3.4HG0416240 / HORVU.MOREX.r3.4HG0416240	chr4H:604202142-604216997 / chr4H:604202142-604216997	Helicase, putative / Helicase, putative
HvVRN1	BaRT2v18chr4HG219190	0.0248994	HORVU.MOREX.r3.4HG0416240 / HORVU.MOREX.r3.4HG0416240	chr4H:604202142-604216997 / chr4H:604202142-604216997	Helicase, putative / Helicase, putative
HvBM3	HvVRN1	0.0248315	HORVU.MOREX.r3.5HG0511210	chr5H:528147816-528157990	MADS box transcription factor
HvBM8	HvFT1	0.0242233	HORVU.MOREX.r3.7HG0653910	chr7H:42284165-42285781	Flowering locus T
HvVRN1	BaRT2v18chr3HG115300	0.0241961	HORVU.MOREX.r3.3HG0218740	chr3H:1839938-1840786	Paired amphipathic helix protein Sin3
HvVRN1	BaRT2v18chr5HG258090	0.0239087	HORVU.MOREX.r3.5HG0497570	chr5H:495114238-495115160	CRT-binding factor
BaRT2v18chr4HG215200	HvVRN1	0.0235349	HORVU.MOREX.r3.5HG0511210	chr5H:528147816-528157990	MADS box transcription factor
HvVRN2b	BaRT2v18chr1HG012860	0.0227886	HORVU.MOREX.r3.1HG0027530	chr1H:123665048-123669073	Histone-lysine N-methyltransferase, H3 lysine-9 specific
HvPRR37	HvVRN2a	0.0222457	NA	NA	NA
HvVRN2b	BaRT2v18chr4HG219030	0.0221316	NA	NA	NA
HvBM8	HvVRN2b	0.0219002	NA	NA	NA
BaRT2v18chr3HG163550	HvVRN1	0.0218015	HORVU.MOREX.r3.5HG0511210	chr5H:528147816-528157990	MADS box transcription factor
HvVRN1	HvCO2	0.0217634	HORVU.MOREX.r3.6HG0611630	chr6H:488400464-488401456	CONSTANS-like 1
BaRT2v18chr5HG258090	HvVRN1	0.0212104	HORVU.MOREX.r3.5HG0511210	chr5H:528147816-528157990	MADS box transcription factor
HvVRN1	HvVRT-2	0.0209993	HORVU.MOREX.r3.7HG0664320	chr7H:80759161-80765868	MADS box transcription factor
HvVRN2a	HvPRR37	0.0206088	HORVU.MOREX.r3.2HG0107710	chr2H:25876427-25880400	Pseudo-response regulator
HvFD1-like	HvVRN1	0.0199455	HORVU.MOREX.r3.5HG0511210	chr5H:528147816-528157990	MADS box transcription factor
BaRT2v18chr5HG258080	HvVRN1	0.0189725	HORVU.MOREX.r3.5HG0511210	chr5H:528147816-528157990	MADS box transcription factor
HvVRN1	BaRT2v18chr3HG163520	0.018814	NA	NA	NA
HvPRR37	HvFT1	0.018793	HORVU.MOREX.r3.7HG0653910	chr7H:42284165-42285781	Flowering locus T
HvVRN1	HvBM8	0.0186678	HORVU.MOREX.r3.2HG0156870	chr2H:381298545-381307819	MADS-box transcription factor
BaRT2v18chr6HG305650	HvVRN1	0.0186576	HORVU.MOREX.r3.5HG0511210	chr5H:528147816-528157990	MADS box transcription factor
HvBM8	HvVRN2a	0.0185642	NA	NA	NA
BaRT2v18chr3HG115300	HvVRN1	0.0185238	HORVU.MOREX.r3.5HG0511210	chr5H:528147816-528157990	MADS box transcription factor
HvVRN2a	BaRT2v18chr4HG197030	0.0183822	HORVU.MOREX.r3.4HG0379900	chr4H:406698164-406700726	Myb family transcription factor APL
HvVRN1	BaRT2v18chr2HG095540	0.0182558	HORVU.MOREX.r3.2HG0187460	chr2H:586866581-586872239	Homeobox-leucine zipper protein
HvVRN2b	BaRT2v18chr4HG184600	0.0179728	HORVU.MOREX.r3.4HG0346960	chr4H:72086111-72088649	Zinc finger protein
HvVRN2a	BaRT2v18chr4HG219030	0.0177838	NA	NA	NA
HvVRN1	BaRT2v18chr6HG305650	0.0177413	HORVU.MOREX.r3.6HG0592420	chr6H:342225493-342230937	Basic helix-loop-helix transcription factor
BaRT2v18chr4HG219040	HvFT1	0.0176441	HORVU.MOREX.r3.7HG0653910	chr7H:42284165-42285781	Flowering locus T
BaRT2v18chr4HG197030	HvVRN2a	0.0176231	NA	NA	NA
BaRT2v18chr4HG219040	HvVRN2a	0.017487	NA	NA	NA
HvVRN1	BaRT2v18chr6HG313080	0.0174598	HORVU.MOREX.r3.6HG0607570	chr6H:463931976-463934231	Basic helix-loop-helix transcription factor
HvVRT-2	HvVRN1	0.0173783	HORVU.MOREX.r3.5HG0511210	chr5H:528147816-528157990	MADS box transcription factor
HvVRN1	BaRT2v18chr3HG133760	0.0173301	HORVU.MOREX.r3.3HG0255050	chr3H:184634211-184637406	Dof zinc finger protein
HvVRN1	BaRT2v18chr3HG160720	0.0172449	HORVU.MOREX.r3.3HG0307040	chr3H:563634754-563636989	NAC domain-containing protein, putative
BaRT2v18chr5HG258070	HvVRN2a	0.017205	NA	NA	NA
HvVRN1	BaRT2v18chr3HG163240	0.0170811	NA	NA	NA
HvVRN1	HvGAMYB	0.0165382	HORVU.MOREX.r3.3HG0296070	chr3H:522322816-522326687	MYB transcription factor
BaRT2v18chr3HG133760	HvVRN1	0.0161698	HORVU.MOREX.r3.5HG0511210	chr5H:528147816-528157990	MADS box transcription factor
BaRT2v18chr4HG197030	HvFT1	0.0161197	HORVU.MOREX.r3.7HG0653910	chr7H:42284165-42285781	Flowering locus T
HvVRN1	BaRT2v18chr4HG197030	0.0161084	HORVU.MOREX.r3.4HG0379900	chr4H:406698164-406700726	Myb family transcription factor APL
BaRT2v18chr4HG219040	HvVRN2b	0.0161038	NA	NA	NA
BaRT2v18chr4HG215200	HvVRN2a	0.0158453	NA	NA	NA
HvVRN2a	BaRT2v18chr1HG012860	0.0156593	HORVU.MOREX.r3.1HG0027530	chr1H:123665048-123669073	Histone-lysine N-methyltransferase, H3 lysine-9 specific
HvFD1-like	HvFT1	0.0156253	HORVU.MOREX.r3.7HG0653910	chr7H:42284165-42285781	Flowering locus T
HvVRN1	BaRT2v18chr3HG163470	0.0153734	NA	NA	NA
HvVRN1	BaRT2v18chr3HG128170	0.0152426	HORVU.MOREX.r3.3HG0243610	chr3H:91109230-91111365	B-box zinc finger family protein
HvVRN1	HvPRR37	0.0151681	HORVU.MOREX.r3.2HG0107710	chr2H:25876427-25880400	Pseudo-response regulator
HvVRT-2	HvFT1	0.0149521	HORVU.MOREX.r3.7HG0653910	chr7H:42284165-42285781	Flowering locus T
HvVRN1	BaRT2v18chr2HG081760	0.0149246	NA	NA	NA
BaRT2v18chr3HG133760	HvVRN2a	0.0147548	NA	NA	NA
HvVRN1	BaRT2v18chr5HG258080	0.014617	HORVU.MOREX.r3.5HG0497560	chr5H:495099157-495100082	CRT-binding factor
HvVRN1	BaRT2v18chr4HG219040	0.0145784	HORVU.MOREX.r3.4HG0416070	chr4H:603980345-603982486	GATA transcription factor
HvVRN1	BaRT2v18chr1HG012860	0.0143438	HORVU.MOREX.r3.1HG0027530	chr1H:123665048-123669073	Histone-lysine N-methyltransferase, H3 lysine-9 specific
BaRT2v18chr3HG133760	HvVRN2b	0.0141951	NA	NA	NA
HvVRN1	BaRT2v18chr6HG308960	0.0140409	HORVU.MOREX.r3.6HG0599390	chr6H:401468595-401469747	Homeobox protein, putative
HvVRN1	BaRT2v18chr1HG021400	0.0140092	HORVU.MOREX.r3.1HG0049410	chr1H:327913972-327917257	Trihelix transcription factor GT-2
BaRT2v18chr4HG215200	HvFT1	0.0139272	HORVU.MOREX.r3.7HG0653910	chr7H:42284165-42285781	Flowering locus T
BaRT2v18chr5HG258090	HvFT1	0.0138338	HORVU.MOREX.r3.7HG0653910	chr7H:42284165-42285781	Flowering locus T
HvVRN1	BaRT2v18chr4HG210290	0.0136643	HORVU.MOREX.r3.4HG0402620	chr4H:561365792-561373807	Histone-lysine N-methyltransferase
BaRT2v18chr1HG013580	HvFT1	0.0134787	HORVU.MOREX.r3.7HG0653910	chr7H:42284165-42285781	Flowering locus T
HvVRN1	BaRT2v18chr2HG108530	0.0133056	HORVU.MOREX.r3.2HG0206910	chr2H:640414403-640415770	Mitochondrial transcription termination factor family protein
HvVRN1	BaRT2v18chr4HG219030	0.0131896	NA	NA	NA
HvVRN1	BaRT2v18chr3HG128150	0.0131367	HORVU.MOREX.r3.3HG0243560	chr3H:90647374-90649928	BES1/BZR1 homolog 1
HvVRN2b	BaRT2v18chr4HG219040	0.0130967	HORVU.MOREX.r3.4HG0416070	chr4H:603980345-603982486	GATA transcription factor
HvVRN2b	BaRT2v18chr4HG197030	0.0130569	HORVU.MOREX.r3.4HG0379900	chr4H:406698164-406700726	Myb family transcription factor APL
HvVRN2b	BaRT2v18chr6HG325300	0.0129709	HORVU.MOREX.r3.6HG0628790 / HORVU.MOREX.r3.6HG0628800	chr6H:550904055-550907677 / chr6H:550909330-550912055	Myb-like transcription factor family protein / fanconi anemia group F protein (FANCF)
HvVRN2b	BaRT2v18chr6HG325300	0.0129709	HORVU.MOREX.r3.6HG0628790 / HORVU.MOREX.r3.6HG0628800	chr6H:550904055-550907677 / chr6H:550909330-550912055	Myb-like transcription factor family protein / fanconi anemia group F protein (FANCF)
HvVRN1	BaRT2v18chr3HG133400	0.0129626	HORVU.MOREX.r3.3HG0254270	chr3H:179821902-179829504	Protein FAR1-RELATED SEQUENCE 3
BaRT2v18chr4HG197030	HvVRN2b	0.0129163	NA	NA	NA
BaRT2v18chr3HG133760	HvFT1	0.0128306	HORVU.MOREX.r3.7HG0653910	chr7H:42284165-42285781	Flowering locus T
BaRT2v18chr1HG013580	HvVRN2b	0.0125458	NA	NA	NA
BaRT2v18chr4HG219030	HvVRN2b	0.0124657	NA	NA	NA
BaRT2v18chr1HG013580	HvVRN2a	0.012342	NA	NA	NA
HvVRN1	BaRT2v18chr1HG042920	0.0122816	HORVU.MOREX.r3.1HG0083950	chr1H:493532271-493535406	Heat shock transcription factor
HvVRN2b	BaRT2v18chr6HG326020	0.0121585	NA	NA	NA
HvVRN1	BaRT2v18chr7HG379530	0.0119627	HORVU.MOREX.r3.7HG0737750 / HORVU.MOREX.r3.7HG0737750	chr7H:598228389-598230633 / chr7H:598228389-598230633	MADS-box transcription factor / MADS-box transcription factor
HvVRN1	BaRT2v18chr7HG379530	0.0119627	HORVU.MOREX.r3.7HG0737750 / HORVU.MOREX.r3.7HG0737750	chr7H:598228389-598230633 / chr7H:598228389-598230633	MADS-box transcription factor / MADS-box transcription factor
BaRT2v18chr1HG012860	HvVRN2b	0.0119041	NA	NA	NA
HvVRN2b	BaRT2v18chr5HG257900	0.0118217	HORVU.MOREX.r3.5HG0497330	chr5H:494701225-494703798	Transcription factor
HvVRN1	BaRT2v18chr1HG021410	0.0117541	NA	NA	NA
HvVRN2a	BaRT2v18chr2HG071100	0.0115984	HORVU.MOREX.r3.2HG0136970	chr2H:182989019-182990541	Basic helix-loop-helix (BHLH) Transcription Factor
HvVRT-2	HvVRN2a	0.0115396	NA	NA	NA
HvVRN2b	BaRT2v18chr2HG065460	0.0114283	HORVU.MOREX.r3.2HG0125240	chr2H:99507768-99508016	Zinc finger protein
HvVRN2b	BaRT2v18chr4HG216070	0.0113852	HORVU.MOREX.r3.4HG0411520	chr4H:591809155-591810425	Transcription factor
BaRT2v18chr5HG258090	HvVRN2b	0.0111854	NA	NA	NA
BaRT2v18chr3HG163470	HvVRN1	0.011156	HORVU.MOREX.r3.5HG0511210	chr5H:528147816-528157990	MADS box transcription factor
HvCO2	HvVRN1	0.0111407	HORVU.MOREX.r3.5HG0511210	chr5H:528147816-528157990	MADS box transcription factor
BaRT2v18chr6HG305650	HvVRN2a	0.0110045	NA	NA	NA
HvVRN2b	HvPRR37	0.0109807	HORVU.MOREX.r3.2HG0107710	chr2H:25876427-25880400	Pseudo-response regulator
HvFD1-like	HvVRN2a	0.010929	NA	NA	NA
HvVRN2a	BaRT2v18chr2HG100200	0.0108758	HORVU.MOREX.r3.2HG0195390	chr2H:612579799-612582322	NAC domain-containing protein
HvVRN2b	BaRT2v18chr2HG100200	0.0108497	HORVU.MOREX.r3.2HG0195390	chr2H:612579799-612582322	NAC domain-containing protein
BaRT2v18chr4HG219190	HvVRN1	0.0107715	HORVU.MOREX.r3.5HG0511210	chr5H:528147816-528157990	MADS box transcription factor
HvVRN1	BaRT2v18chr5HG222950	0.0107279	HORVU.MOREX.r3.5HG0424280	chr5H:8995512-8998549	GATA transcription factor
BaRT2v18chr6HG308960	HvVRN1	0.0107209	HORVU.MOREX.r3.5HG0511210	chr5H:528147816-528157990	MADS box transcription factor
BaRT2v18chr2HG071100	HvVRN2b	0.0107204	NA	NA	NA
HvPRR37	HvVRN1	0.0106716	HORVU.MOREX.r3.5HG0511210	chr5H:528147816-528157990	MADS box transcription factor
HvVRN1	BaRT2v18chr2HG100530	0.0106654	NA	NA	NA
HvVRN2b	BaRT2v18chr2HG105420	0.0105526	HORVU.MOREX.r3.2HG0201700	chr2H:627149082-627149820	Transcription factor
BaRT2v18chr1HG013580	HvVRN1	0.0102091	HORVU.MOREX.r3.5HG0511210	chr5H:528147816-528157990	MADS box transcription factor
HvVRN2a	BaRT2v18chr4HG215200	0.0100518	HORVU.MOREX.r3.4HG0410010	chr4H:587746642-587747749	AP2/B3 transcription factor family protein
HvVRN2b	BaRT2v18chr5HG248290	0.0100223	HORVU.MOREX.r3.5HG0481640	chr5H:437682655-437683029	Zinc finger protein

## Sheet: HvVRN1
regulatoryGene	targetGene	weight	MorexV3_ID	MorexV3_position	MorexV3_annotation
HvVRN1	HvVRN2a	0.0397621	NA	NA	NA
HvVRN1	HvFT1	0.0396398	HORVU.MOREX.r3.7HG0653910	chr7H:42284165-42285781	Flowering locus T
HvVRN1	HvVRN2b	0.0356832	NA	NA	NA
HvVRN1	HvFT2	0.0317678	HORVU.MOREX.r3.3HG0244930	chr3H:101659993-101663495	Flowering locus T
HvVRN1	HvBM3	0.0310908	HORVU.MOREX.r3.2HG0127410	chr2H:111586811-111611184	MADS box transcription factor
HvVRN1	BaRT2v18chr3HG163550	0.028158	NA	NA	NA
HvVRN1	BaRT2v18chr1HG013580	0.0273382	HORVU.MOREX.r3.1HG0029890	chr1H:141584318-141585983	Auxin-responsive protein
HvVRN1	BaRT2v18chr4HG206880	0.0269965	HORVU.MOREX.r3.4HG0397260	chr4H:537387473-537388857	B3 domain-containing protein
HvVRN1	HvFD1-like	0.0267506	HORVU.MOREX.r3.5HG0500770	chr5H:505258416-505259678	Transcription factor
HvVRN1	BaRT2v18chr5HG258070	0.0261477	HORVU.MOREX.r3.5HG0497540	chr5H:495020224-495020898	CRT-binding factor
HvVRN1	BaRT2v18chr4HG215200	0.02606	HORVU.MOREX.r3.4HG0410010	chr4H:587746642-587747749	AP2/B3 transcription factor family protein
HvVRN1	BaRT2v18chr4HG219190	0.0248994	HORVU.MOREX.r3.4HG0416240 / HORVU.MOREX.r3.4HG0416240	chr4H:604202142-604216997 / chr4H:604202142-604216997	Helicase, putative / Helicase, putative
HvVRN1	BaRT2v18chr4HG219190	0.0248994	HORVU.MOREX.r3.4HG0416240 / HORVU.MOREX.r3.4HG0416240	chr4H:604202142-604216997 / chr4H:604202142-604216997	Helicase, putative / Helicase, putative
HvVRN1	BaRT2v18chr3HG115300	0.0241961	HORVU.MOREX.r3.3HG0218740	chr3H:1839938-1840786	Paired amphipathic helix protein Sin3
HvVRN1	BaRT2v18chr5HG258090	0.0239087	HORVU.MOREX.r3.5HG0497570	chr5H:495114238-495115160	CRT-binding factor
HvVRN1	HvCO2	0.0217634	HORVU.MOREX.r3.6HG0611630	chr6H:488400464-488401456	CONSTANS-like 1
HvVRN1	HvVRT-2	0.0209993	HORVU.MOREX.r3.7HG0664320	chr7H:80759161-80765868	MADS box transcription factor
HvVRN1	BaRT2v18chr3HG163520	0.018814	NA	NA	NA
HvVRN1	HvBM8	0.0186678	HORVU.MOREX.r3.2HG0156870	chr2H:381298545-381307819	MADS-box transcription factor
HvVRN1	BaRT2v18chr2HG095540	0.0182558	HORVU.MOREX.r3.2HG0187460	chr2H:586866581-586872239	Homeobox-leucine zipper protein
HvVRN1	BaRT2v18chr6HG305650	0.0177413	HORVU.MOREX.r3.6HG0592420	chr6H:342225493-342230937	Basic helix-loop-helix transcription factor
HvVRN1	BaRT2v18chr6HG313080	0.0174598	HORVU.MOREX.r3.6HG0607570	chr6H:463931976-463934231	Basic helix-loop-helix transcription factor
HvVRN1	BaRT2v18chr3HG133760	0.0173301	HORVU.MOREX.r3.3HG0255050	chr3H:184634211-184637406	Dof zinc finger protein
HvVRN1	BaRT2v18chr3HG160720	0.0172449	HORVU.MOREX.r3.3HG0307040	chr3H:563634754-563636989	NAC domain-containing protein, putative
HvVRN1	BaRT2v18chr3HG163240	0.0170811	NA	NA	NA
HvVRN1	HvGAMYB	0.0165382	HORVU.MOREX.r3.3HG0296070	chr3H:522322816-522326687	MYB transcription factor
HvVRN1	BaRT2v18chr4HG197030	0.0161084	HORVU.MOREX.r3.4HG0379900	chr4H:406698164-406700726	Myb family transcription factor APL
HvVRN1	BaRT2v18chr3HG163470	0.0153734	NA	NA	NA
HvVRN1	BaRT2v18chr3HG128170	0.0152426	HORVU.MOREX.r3.3HG0243610	chr3H:91109230-91111365	B-box zinc finger family protein
HvVRN1	HvPRR37	0.0151681	HORVU.MOREX.r3.2HG0107710	chr2H:25876427-25880400	Pseudo-response regulator
HvVRN1	BaRT2v18chr2HG081760	0.0149246	NA	NA	NA
HvVRN1	BaRT2v18chr5HG258080	0.014617	HORVU.MOREX.r3.5HG0497560	chr5H:495099157-495100082	CRT-binding factor
HvVRN1	BaRT2v18chr4HG219040	0.0145784	HORVU.MOREX.r3.4HG0416070	chr4H:603980345-603982486	GATA transcription factor
HvVRN1	BaRT2v18chr1HG012860	0.0143438	HORVU.MOREX.r3.1HG0027530	chr1H:123665048-123669073	Histone-lysine N-methyltransferase, H3 lysine-9 specific
HvVRN1	BaRT2v18chr6HG308960	0.0140409	HORVU.MOREX.r3.6HG0599390	chr6H:401468595-401469747	Homeobox protein, putative
HvVRN1	BaRT2v18chr1HG021400	0.0140092	HORVU.MOREX.r3.1HG0049410	chr1H:327913972-327917257	Trihelix transcription factor GT-2
HvVRN1	BaRT2v18chr4HG210290	0.0136643	HORVU.MOREX.r3.4HG0402620	chr4H:561365792-561373807	Histone-lysine N-methyltransferase
HvVRN1	BaRT2v18chr2HG108530	0.0133056	HORVU.MOREX.r3.2HG0206910	chr2H:640414403-640415770	Mitochondrial transcription termination factor family protein
HvVRN1	BaRT2v18chr4HG219030	0.0131896	NA	NA	NA
HvVRN1	BaRT2v18chr3HG128150	0.0131367	HORVU.MOREX.r3.3HG0243560	chr3H:90647374-90649928	BES1/BZR1 homolog 1
HvVRN1	BaRT2v18chr3HG133400	0.0129626	HORVU.MOREX.r3.3HG0254270	chr3H:179821902-179829504	Protein FAR1-RELATED SEQUENCE 3
HvVRN1	BaRT2v18chr1HG042920	0.0122816	HORVU.MOREX.r3.1HG0083950	chr1H:493532271-493535406	Heat shock transcription factor
HvVRN1	BaRT2v18chr7HG379530	0.0119627	HORVU.MOREX.r3.7HG0737750 / HORVU.MOREX.r3.7HG0737750	chr7H:598228389-598230633 / chr7H:598228389-598230633	MADS-box transcription factor / MADS-box transcription factor
HvVRN1	BaRT2v18chr7HG379530	0.0119627	HORVU.MOREX.r3.7HG0737750 / HORVU.MOREX.r3.7HG0737750	chr7H:598228389-598230633 / chr7H:598228389-598230633	MADS-box transcription factor / MADS-box transcription factor
HvVRN1	BaRT2v18chr1HG021410	0.0117541	NA	NA	NA
HvVRN1	BaRT2v18chr5HG222950	0.0107279	HORVU.MOREX.r3.5HG0424280	chr5H:8995512-8998549	GATA transcription factor
HvVRN1	BaRT2v18chr2HG100530	0.0106654	NA	NA	NA

## Sheet: HvVRN2a
regulatoryGene	targetGene	weight	MorexV3_ID	MorexV3_position	MorexV3_annotation
HvVRN2a	HvFT1	0.0424343	HORVU.MOREX.r3.7HG0653910	chr7H:42284165-42285781	Flowering locus T
HvVRN2a	BaRT2v18chr4HG219190	0.0370129	HORVU.MOREX.r3.4HG0416240 / HORVU.MOREX.r3.4HG0416240	chr4H:604202142-604216997 / chr4H:604202142-604216997	Helicase, putative / Helicase, putative
HvVRN2a	BaRT2v18chr4HG219190	0.0370129	HORVU.MOREX.r3.4HG0416240 / HORVU.MOREX.r3.4HG0416240	chr4H:604202142-604216997 / chr4H:604202142-604216997	Helicase, putative / Helicase, putative
HvVRN2a	HvVRN1	0.0345831	HORVU.MOREX.r3.5HG0511210	chr5H:528147816-528157990	MADS box transcription factor
HvVRN2a	BaRT2v18chr4HG206880	0.0332109	HORVU.MOREX.r3.4HG0397260	chr4H:537387473-537388857	B3 domain-containing protein
HvVRN2a	HvVRN2b	0.0314964	NA	NA	NA
HvVRN2a	BaRT2v18chr1HG013580	0.0283431	HORVU.MOREX.r3.1HG0029890	chr1H:141584318-141585983	Auxin-responsive protein
HvVRN2a	BaRT2v18chr4HG219040	0.0265079	HORVU.MOREX.r3.4HG0416070	chr4H:603980345-603982486	GATA transcription factor
HvVRN2a	HvPRR37	0.0206088	HORVU.MOREX.r3.2HG0107710	chr2H:25876427-25880400	Pseudo-response regulator
HvVRN2a	BaRT2v18chr4HG197030	0.0183822	HORVU.MOREX.r3.4HG0379900	chr4H:406698164-406700726	Myb family transcription factor APL
HvVRN2a	BaRT2v18chr4HG219030	0.0177838	NA	NA	NA
HvVRN2a	BaRT2v18chr1HG012860	0.0156593	HORVU.MOREX.r3.1HG0027530	chr1H:123665048-123669073	Histone-lysine N-methyltransferase, H3 lysine-9 specific
HvVRN2a	BaRT2v18chr2HG071100	0.0115984	HORVU.MOREX.r3.2HG0136970	chr2H:182989019-182990541	Basic helix-loop-helix (BHLH) Transcription Factor
HvVRN2a	BaRT2v18chr2HG100200	0.0108758	HORVU.MOREX.r3.2HG0195390	chr2H:612579799-612582322	NAC domain-containing protein
HvVRN2a	BaRT2v18chr4HG215200	0.0100518	HORVU.MOREX.r3.4HG0410010	chr4H:587746642-587747749	AP2/B3 transcription factor family protein

## Sheet: HvVRN2b
regulatoryGene	targetGene	weight	MorexV3_ID	MorexV3_position	MorexV3_annotation
HvVRN2b	HvVRN2a	0.0456345	NA	NA	NA
HvVRN2b	HvFT1	0.0403297	HORVU.MOREX.r3.7HG0653910	chr7H:42284165-42285781	Flowering locus T
HvVRN2b	BaRT2v18chr4HG219190	0.0401842	HORVU.MOREX.r3.4HG0416240 / HORVU.MOREX.r3.4HG0416240	chr4H:604202142-604216997 / chr4H:604202142-604216997	Helicase, putative / Helicase, putative
HvVRN2b	BaRT2v18chr4HG219190	0.0401842	HORVU.MOREX.r3.4HG0416240 / HORVU.MOREX.r3.4HG0416240	chr4H:604202142-604216997 / chr4H:604202142-604216997	Helicase, putative / Helicase, putative
HvVRN2b	BaRT2v18chr4HG206880	0.0296708	HORVU.MOREX.r3.4HG0397260	chr4H:537387473-537388857	B3 domain-containing protein
HvVRN2b	HvVRN1	0.0258582	HORVU.MOREX.r3.5HG0511210	chr5H:528147816-528157990	MADS box transcription factor
HvVRN2b	BaRT2v18chr1HG013580	0.0251161	HORVU.MOREX.r3.1HG0029890	chr1H:141584318-141585983	Auxin-responsive protein
HvVRN2b	BaRT2v18chr1HG012860	0.0227886	HORVU.MOREX.r3.1HG0027530	chr1H:123665048-123669073	Histone-lysine N-methyltransferase, H3 lysine-9 specific
HvVRN2b	BaRT2v18chr4HG219030	0.0221316	NA	NA	NA
HvVRN2b	BaRT2v18chr4HG184600	0.0179728	HORVU.MOREX.r3.4HG0346960	chr4H:72086111-72088649	Zinc finger protein
HvVRN2b	BaRT2v18chr4HG219040	0.0130967	HORVU.MOREX.r3.4HG0416070	chr4H:603980345-603982486	GATA transcription factor
HvVRN2b	BaRT2v18chr4HG197030	0.0130569	HORVU.MOREX.r3.4HG0379900	chr4H:406698164-406700726	Myb family transcription factor APL
HvVRN2b	BaRT2v18chr6HG325300	0.0129709	HORVU.MOREX.r3.6HG0628790 / HORVU.MOREX.r3.6HG0628800	chr6H:550904055-550907677 / chr6H:550909330-550912055	Myb-like transcription factor family protein / fanconi anemia group F protein (FANCF)
HvVRN2b	BaRT2v18chr6HG325300	0.0129709	HORVU.MOREX.r3.6HG0628790 / HORVU.MOREX.r3.6HG0628800	chr6H:550904055-550907677 / chr6H:550909330-550912055	Myb-like transcription factor family protein / fanconi anemia group F protein (FANCF)
HvVRN2b	BaRT2v18chr6HG326020	0.0121585	NA	NA	NA
HvVRN2b	BaRT2v18chr5HG257900	0.0118217	HORVU.MOREX.r3.5HG0497330	chr5H:494701225-494703798	Transcription factor
HvVRN2b	BaRT2v18chr2HG065460	0.0114283	HORVU.MOREX.r3.2HG0125240	chr2H:99507768-99508016	Zinc finger protein
HvVRN2b	BaRT2v18chr4HG216070	0.0113852	HORVU.MOREX.r3.4HG0411520	chr4H:591809155-591810425	Transcription factor
HvVRN2b	HvPRR37	0.0109807	HORVU.MOREX.r3.2HG0107710	chr2H:25876427-25880400	Pseudo-response regulator
HvVRN2b	BaRT2v18chr2HG100200	0.0108497	HORVU.MOREX.r3.2HG0195390	chr2H:612579799-612582322	NAC domain-containing protein
HvVRN2b	BaRT2v18chr2HG105420	0.0105526	HORVU.MOREX.r3.2HG0201700	chr2H:627149082-627149820	Transcription factor
HvVRN2b	BaRT2v18chr5HG248290	0.0100223	HORVU.MOREX.r3.5HG0481640	chr5H:437682655-437683029	Zinc finger protein

## Sheet: HvVRT-2
regulatoryGene	targetGene	weight	MorexV3_ID	MorexV3_position	MorexV3_annotation
HvVRT-2	HvVRN1	0.0173783	HORVU.MOREX.r3.5HG0511210	chr5H:528147816-528157990	MADS box transcription factor
HvVRT-2	HvFT1	0.0149521	HORVU.MOREX.r3.7HG0653910	chr7H:42284165-42285781	Flowering locus T
HvVRT-2	HvVRN2a	0.0115396	NA	NA	NA

## Sheet: HvBM3
regulatoryGene	targetGene	weight	MorexV3_ID	MorexV3_position	MorexV3_annotation
HvBM3	HvVRN2a	0.0350919	NA	NA	NA
HvBM3	HvFT1	0.0342232	HORVU.MOREX.r3.7HG0653910	chr7H:42284165-42285781	Flowering locus T
HvBM3	HvVRN2b	0.0282033	NA	NA	NA
HvBM3	HvVRN1	0.0248315	HORVU.MOREX.r3.5HG0511210	chr5H:528147816-528157990	MADS box transcription factor

## Sheet: HvBM8
regulatoryGene	targetGene	weight	MorexV3_ID	MorexV3_position	MorexV3_annotation
HvBM8	HvVRN1	0.0390991	HORVU.MOREX.r3.5HG0511210	chr5H:528147816-528157990	MADS box transcription factor
HvBM8	HvFT1	0.0242233	HORVU.MOREX.r3.7HG0653910	chr7H:42284165-42285781	Flowering locus T
HvBM8	HvVRN2b	0.0219002	NA	NA	NA
HvBM8	HvVRN2a	0.0185642	NA	NA	NA

## Sheet: HvCO2
regulatoryGene	targetGene	weight	MorexV3_ID	MorexV3_position	MorexV3_annotation
HvCO2	HvVRN1	0.0111407	HORVU.MOREX.r3.5HG0511210	chr5H:528147816-528157990	MADS box transcription factor

## Sheet: HvFD1-like
regulatoryGene	targetGene	weight	MorexV3_ID	MorexV3_position	MorexV3_annotation
HvFD1-like	HvVRN1	0.0199455	HORVU.MOREX.r3.5HG0511210	chr5H:528147816-528157990	MADS box transcription factor
HvFD1-like	HvFT1	0.0156253	HORVU.MOREX.r3.7HG0653910	chr7H:42284165-42285781	Flowering locus T
HvFD1-like	HvVRN2a	0.010929	NA	NA	NA

[truncated: 19 more sheets: HvPRR37, BaRT2v18chr1HG012860, BaRT2v18chr1HG013580, BaRT2v18chr2HG071100, BaRT2v18chr3HG115300, BaRT2v18chr3HG133760, BaRT2v18chr3HG163470, BaRT2v18chr3HG163550, BaRT2v18chr4HG197030, BaRT2v18chr4HG206880, BaRT2v18chr4HG215200, BaRT2v18chr4HG219030, BaRT2v18chr4HG219040, BaRT2v18chr4HG219190, BaRT2v18chr5HG258070, BaRT2v18chr5HG258080, BaRT2v18chr5HG258090, BaRT2v18chr6HG305650, BaRT2v18chr6HG308960]
