# Supplementary material for: Vernalization regulatory network identifies potential novel functions for genes in the HvVRN2 locus
Source: New Phytol. 2026 Apr 12;250(6):4036–53. doi: 10.1111/nph.71162 (PMC13193379; doi:10.1111/nph.71162)
Supplement: Supplementary file 3 — Table S1 Sample information and sequencing data. Table S2 Genotyping of both NILs (50 K and RNASeq variant calling). Table S3 Expression data (tpm) at gene‐level for all samples, differentially expressed genes results, and co‐expression module membership. Table S4 Flowering‐related gene names and gene model ID in BaRT2v18 transcriptome. Table S5 Protein sequences and oligonucleotide with CCACA DNA‐motif for modelling prediction. Table S6 Regression analyses of HvVRN genes’ expression over time. Table S7 Gene Ontology enrichment for each co‐expression module. Table S8 Identified transcription factors in the reference transcriptome. [file NPH-250-4036-s003.zip › Supplementary Tables S1-S5 S7-S8 S10-S11/Table S11 Protein modelling scores.xlsx]

## Sheet: Article information
New Phytologist Supporting Information
Article title: Vernalization regulatory network identifies potential novel functions for genes in the HvVRN2 locus
Authors: Francesc Montardit-Tarda, Irene Puyó, Bruno Contreras-Moreira, Ildikó Karsai, Philippa Borrill, Ana M Casas, Ernesto Igartua
Article acceptance date: 11 March 2026.

## Sheet: Scores of Barley CCT dimers
1st CCT protein	2nd CCT protein	iPTM	PTM	iPTM + PTM	IPTM >= 0.8 AND PTM >= 0.5
VRN2a	VRN2a	0.06	0.15	0.21	no
VRN2b	VRN2b	0.06	0.15	0.21	no
CO2	CO2	0.1	0.22	0.32	no
CO1	CO1	0.1	0.16	0.26	no
PPD1	PPD1	0.29	0.3	0.59	no
VRN2a	VRN2b	0.06	0.15	0.21	no
VRN2a	CO1	0.08	0.16	0.24	no
VRN2a	CO2	0.08	0.23	0.31	no
VRN2a	PPD1	0.11	0.24	0.35	no
VRN2b	CO1	0.08	0.16	0.24	no
VRN2b	CO2	0.07	0.22	0.29	no
VRN2b	PPD1	0.11	0.24	0.35	no
CO2	CO1	0.13	0.19	0.32	no
CO2	PPD1	0.11	0.22	0.33	no
CO1	PPD1	0.12	0.22	0.34	no

## Sheet: Scores of Barley CCT-NFYB-NFYC 
CCT gene	NF-YB	NF-YC	iPTM	PTM	iPTM + PTM	IPTM >= 0.8 AND PTM >= 0.5
VRN2a	NF-YB4	NF-YC1HG0069390	0.86	0.65	1.51	yes
VRN2a	NF-YB1	NF-YC2	0.85	0.63	1.48	yes
VRN2a	NF-YB4	NF-YC1	0.84	0.64	1.48	yes
VRN2a	NF-YB4	NF-YC4HG0391570	0.83	0.65	1.48	yes
VRN2a	NF-YB9	NF-YC1HG0069390	0.85	0.62	1.47	yes
VRN2a	NF-YB1HG0090760	NF-YC1HG0069390	0.84	0.62	1.46	yes
VRN2a	NF-YB2	NF-YC1HG0069390	0.84	0.62	1.46	yes
VRN2a	NF-YB2	NF-YC4HG0391570	0.83	0.63	1.46	yes
VRN2a	NF-YB6	NF-YC1HG0069390	0.84	0.62	1.46	yes
VRN2a	NF-YB8	NF-YC1HG0069390	0.83	0.63	1.46	yes
VRN2a	NF-YB9	NF-YC4HG0391570	0.82	0.64	1.46	yes
VRN2a	NF-YB1	NF-YC1HG0069390	0.83	0.62	1.45	yes
VRN2a	NF-YB10	NF-YC1	0.82	0.63	1.45	yes
VRN2a	NF-YB10	NF-YC1HG0069390	0.83	0.62	1.45	yes
VRN2a	NF-YB1HG0090760	NF-YC4HG0391570	0.82	0.63	1.45	yes
VRN2a	NF-YB2	NF-YC2	0.83	0.62	1.45	yes
VRN2a	NF-YB3	NF-YC1HG0069390	0.83	0.62	1.45	yes
VRN2a	NF-YB3	NF-YC4HG0391570	0.83	0.62	1.45	yes
VRN2a	NF-YB6	NF-YC4HG0391570	0.83	0.62	1.45	yes
VRN2a	NF-YB8	NF-YC1	0.83	0.62	1.45	yes
VRN2a	NF-YB9	NF-YC1	0.83	0.62	1.45	yes
VRN2a	NF-YB9	NF-YC3HG0237950	0.82	0.63	1.45	yes
VRN2a	NF-YB1	NF-YC4HG0391570	0.81	0.63	1.44	yes
VRN2a	NF-YB10	NF-YC4HG0391570	0.81	0.63	1.44	yes
VRN2a	NF-YB2	NF-YC1	0.82	0.62	1.44	yes
VRN2a	NF-YB6	NF-YC1	0.82	0.62	1.44	yes
VRN2a	NF-YB8	NF-YC4HG0391570	0.82	0.62	1.44	yes
VRN2a	NF-YB1	NF-YC1	0.81	0.62	1.43	yes
VRN2a	NF-YB10	NF-YC2	0.81	0.62	1.43	yes
VRN2a	NF-YB1HG0090760	NF-YC1	0.81	0.62	1.43	yes
VRN2a	NF-YB3	NF-YC1	0.81	0.62	1.43	yes
VRN2a	NF-YB6	NF-YC2	0.82	0.61	1.43	yes
VRN2a	NF-YB6	NF-YC7HG0712620	0.8	0.63	1.43	yes
VRN2a	NF-YB3	NF-YC2	0.81	0.61	1.42	yes
VRN2a	NF-YB4	NF-YC2	0.81	0.61	1.42	yes
VRN2a	NF-YB9	NF-YC2	0.81	0.61	1.42	yes
VRN2a	NF-YB1HG0090760	NF-YC2	0.8	0.61	1.41	yes
VRN2a	NF-YB1HG0090760	NF-YC7HG0737680	0.8	0.61	1.41	yes
VRN2a	NF-YB2	NF-YC7HG0737680	0.8	0.61	1.41	yes
VRN2a	NF-YB1	NF-YC3HG0237950	0.79	0.61	1.4	no
VRN2a	NF-YB8	NF-YC2	0.8	0.6	1.4	yes
VRN2a	NF-YB8	NF-YC7HG0712620	0.78	0.62	1.4	no
VRN2a	NF-YB10	NF-YC3HG0237950	0.77	0.62	1.39	no
VRN2a	NF-YB4	NF-YC4	0.77	0.62	1.39	no
VRN2a	NF-YB1	NF-YC7HG0737680	0.78	0.6	1.38	no
VRN2a	NF-YB1HG0090760	NF-YC3HG0237950	0.77	0.61	1.38	no
VRN2a	NF-YB4	NF-YC7HG0712620	0.77	0.61	1.38	no
VRN2a	NF-YB6	NF-YC7HG0737680	0.78	0.6	1.38	no
VRN2a	NF-YB7	NF-YC1	0.78	0.6	1.38	no
VRN2a	NF-YB9	NF-YC4	0.77	0.61	1.38	no
VRN2a	NF-YB9	NF-YC7HG0737680	0.77	0.61	1.38	no
CO1	NF-YB3	NF-YC1HG0069390	0.85	0.52	1.37	yes
CO2	NF-YB1HG0090760	NF-YC1	0.83	0.54	1.37	yes
CO2	NF-YB8	NF-YC1HG0069390	0.82	0.55	1.37	yes
VRN2a	NF-YB1	NF-YC4	0.76	0.61	1.37	no
VRN2a	NF-YB1HG0090760	NF-YC4	0.76	0.61	1.37	no
VRN2a	NF-YB4	NF-YC7HG0737680	0.77	0.6	1.37	no
VRN2a	NF-YB6	NF-YC4	0.76	0.61	1.37	no
CO1	NF-YB1HG0090760	NF-YC1HG0069390	0.83	0.53	1.36	yes
CO1	NF-YB2	NF-YC1HG0069390	0.82	0.54	1.36	yes
CO2	NF-YB3	NF-YC1HG0069390	0.81	0.55	1.36	yes
VRN2a	NF-YB10	NF-YC4	0.75	0.61	1.36	no
VRN2a	NF-YB2	NF-YC4	0.76	0.6	1.36	no
VRN2a	NF-YB4	NF-YC3HG0237950	0.75	0.61	1.36	no
VRN2a	NF-YB8	NF-YC4	0.76	0.6	1.36	no
VRN2a	NF-YB8	NF-YC7HG0737680	0.78	0.58	1.36	no
CO2	NF-YB10	NF-YC1	0.82	0.54	1.36	yes
CO2	NF-YB9	NF-YC1HG0069390	0.82	0.54	1.36	yes
CO1	NF-YB1HG0090760	NF-YC4HG0391570	0.82	0.53	1.35	yes
CO1	NF-YB4	NF-YC4HG0391570	0.82	0.53	1.35	yes
CO1	NF-YB8	NF-YC1HG0069390	0.83	0.52	1.35	yes
CO1	NF-YB9	NF-YC1HG0069390	0.83	0.52	1.35	yes
CO1	NF-YB9	NF-YC4HG0391570	0.82	0.53	1.35	yes
CO2	NF-YB1	NF-YC1HG0069390	0.84	0.51	1.35	yes
CO2	NF-YB2	NF-YC1	0.83	0.52	1.35	yes
CO2	NF-YB4	NF-YC1	0.82	0.53	1.35	yes
CO2	NF-YB8	NF-YC1	0.83	0.52	1.35	yes
VRN2a	NF-YB3	NF-YC4	0.75	0.6	1.35	no
CO1	NF-YB1	NF-YC1	0.84	0.5	1.34	yes
CO1	NF-YB1HG0090760	NF-YC1	0.82	0.52	1.34	yes
CO1	NF-YB2	NF-YC1	0.84	0.5	1.34	yes
CO2	NF-YB1	NF-YC4HG0391570	0.81	0.53	1.34	yes
CO2	NF-YB3	NF-YC4HG0391570	0.81	0.53	1.34	yes
CO2	NF-YB9	NF-YC4HG0391570	0.81	0.53	1.34	yes
CO2	NF-YB1	NF-YC1	0.82	0.52	1.34	yes
CO2	NF-YB10	NF-YC1HG0069390	0.83	0.51	1.34	yes
CO2	NF-YB3	NF-YC1	0.82	0.52	1.34	yes
CO2	NF-YB6	NF-YC1	0.82	0.52	1.34	yes
CO2	NF-YB9	NF-YC1	0.82	0.52	1.34	yes
CO1	NF-YB1	NF-YC1HG0069390	0.84	0.49	1.33	no
CO1	NF-YB3	NF-YC4HG0391570	0.81	0.52	1.33	yes
CO1	NF-YB4	NF-YC1	0.83	0.5	1.33	yes
CO1	NF-YB8	NF-YC1	0.82	0.51	1.33	yes
CO2	NF-YB1HG0090760	NF-YC4HG0391570	0.8	0.53	1.33	yes
CO2	NF-YB2	NF-YC4HG0391570	0.8	0.53	1.33	yes
VRN2a	NF-YB10	NF-YC7HG0737680	0.75	0.58	1.33	no
CO1	NF-YB10	NF-YC1HG0069390	0.82	0.5	1.32	yes
CO1	NF-YB6	NF-YC1HG0069390	0.81	0.51	1.32	yes
CO1	NF-YB8	NF-YC4HG0391570	0.81	0.51	1.32	yes
CO2	NF-YB10	NF-YC2	0.81	0.51	1.32	yes
CO2	NF-YB10	NF-YC7HG0737680	0.81	0.51	1.32	yes
CO2	NF-YB1HG0090760	NF-YC2	0.81	0.51	1.32	yes
CO2	NF-YB1HG0090760	NF-YC7HG0737680	0.81	0.51	1.32	yes
CO2	NF-YB2	NF-YC7HG0737680	0.81	0.51	1.32	yes
CO2	NF-YB3	NF-YC2	0.81	0.51	1.32	yes
CO2	NF-YB3	NF-YC7HG0737680	0.81	0.51	1.32	yes
CO2	NF-YB4	NF-YC1HG0069390	0.8	0.52	1.32	yes
CO2	NF-YB4	NF-YC4HG0391570	0.79	0.53	1.32	no
CO2	NF-YB8	NF-YC4HG0391570	0.8	0.52	1.32	yes
VRN2a	NF-YB7	NF-YC4	0.73	0.59	1.32	no
CO1	NF-YB1HG0090760	NF-YC2	0.8	0.51	1.31	yes
CO1	NF-YB3	NF-YC1	0.82	0.49	1.31	no
CO1	NF-YB4	NF-YC1HG0069390	0.83	0.48	1.31	no
CO1	NF-YB6	NF-YC1	0.82	0.49	1.31	no
CO1	NF-YB6	NF-YC4HG0391570	0.8	0.51	1.31	yes
CO1	NF-YB9	NF-YC1	0.82	0.49	1.31	no
CO2	NF-YB10	NF-YC4HG0391570	0.8	0.51	1.31	yes
CO2	NF-YB2	NF-YC2	0.8	0.51	1.31	yes
CO2	NF-YB6	NF-YC4HG0391570	0.8	0.51	1.31	yes
CO1	NF-YB1	NF-YC2	0.81	0.49	1.3	no
CO1	NF-YB10	NF-YC4HG0391570	0.81	0.49	1.3	no
CO1	NF-YB10	NF-YC7HG0737680	0.81	0.49	1.3	no
CO1	NF-YB1HG0090760	NF-YC7HG0737680	0.82	0.48	1.3	no
CO1	NF-YB2	NF-YC2	0.82	0.48	1.3	no
CO1	NF-YB2	NF-YC4HG0391570	0.81	0.49	1.3	no
CO1	NF-YB3	NF-YC7HG0737680	0.82	0.48	1.3	no
CO2	NF-YB1	NF-YC2	0.8	0.5	1.3	yes
CO2	NF-YB1	NF-YC7HG0737680	0.79	0.51	1.3	no
CO2	NF-YB6	NF-YC2	0.79	0.51	1.3	no
CO2	NF-YB9	NF-YC2	0.78	0.52	1.3	no
PPDH1	NF-YB2	NF-YC7HG0737680	0.8	0.5	1.3	yes
VRN2a	NF-YB10	NF-YC7HG0712620	0.71	0.59	1.3	no
VRN2a	NF-YB2	NF-YC7HG0712620	0.72	0.58	1.3	no
VRN2a	NF-YB3	NF-YC7HG0737680	0.74	0.56	1.3	no
CO1	NF-YB10	NF-YC1	0.8	0.49	1.29	no
CO1	NF-YB3	NF-YC2	0.81	0.48	1.29	no
CO1	NF-YB6	NF-YC7HG0737680	0.81	0.48	1.29	no
CO1	NF-YB9	NF-YC2	0.8	0.49	1.29	no
CO2	NF-YB4	NF-YC2	0.78	0.51	1.29	no
CO2	NF-YB6	NF-YC7HG0737680	0.79	0.5	1.29	no
CO2	NF-YB8	NF-YC2	0.78	0.51	1.29	no
VRN2a	NF-YB1HG0090760	NF-YC7HG0712620	0.71	0.58	1.29	no
CO1	NF-YB1	NF-YC4HG0391570	0.8	0.48	1.28	no
CO1	NF-YB2	NF-YC7HG0737680	0.81	0.47	1.28	no
CO1	NF-YB6	NF-YC2	0.8	0.48	1.28	no
CO1	NF-YB8	NF-YC2	0.8	0.48	1.28	no
CO2	NF-YB10	NF-YC7HG0712620	0.76	0.52	1.28	no
CO2	NF-YB1HG0090760	NF-YC4	0.76	0.52	1.28	no
CO2	NF-YB3	NF-YC4	0.75	0.53	1.28	no
CO2	NF-YB6	NF-YC4	0.76	0.52	1.28	no
CO2	NF-YB7	NF-YC1	0.78	0.5	1.28	no
PPDH1	NF-YB7	NF-YC1HG0069390	0.87	0.41	1.28	no
CO1	NF-YB1	NF-YC7HG0737680	0.8	0.47	1.27	no
CO1	NF-YB10	NF-YC2	0.8	0.47	1.27	no
CO1	NF-YB10	NF-YC7HG0712620	0.75	0.52	1.27	no
CO1	NF-YB2	NF-YC7HG0712620	0.76	0.51	1.27	no
CO1	NF-YB4	NF-YC2	0.8	0.47	1.27	no
CO1	NF-YB4	NF-YC7HG0737680	0.79	0.48	1.27	no
CO2	NF-YB10	NF-YC4	0.75	0.52	1.27	no
CO2	NF-YB2	NF-YC4	0.75	0.52	1.27	no
CO2	NF-YB2	NF-YC7HG0712620	0.77	0.5	1.27	no
CO2	NF-YB3	NF-YC7HG0712620	0.77	0.5	1.27	no
CO2	NF-YB8	NF-YC7HG0737680	0.78	0.49	1.27	no
CO2	NF-YB9	NF-YC4	0.75	0.52	1.27	no
PPDH1	NF-YB6	NF-YC1	0.82	0.45	1.27	no
CO1	NF-YB1	NF-YC4	0.76	0.5	1.26	no
CO1	NF-YB1HG0090760	NF-YC4	0.77	0.49	1.26	no
CO1	NF-YB6	NF-YC3HG0237950	0.8	0.46	1.26	no
CO1	NF-YB8	NF-YC7HG0737680	0.79	0.47	1.26	no
CO1	NF-YB9	NF-YC7HG0737680	0.76	0.5	1.26	no
CO2	NF-YB1	NF-YC4	0.75	0.51	1.26	no
CO2	NF-YB1HG0090760	NF-YC1HG0069390	0.78	0.48	1.26	no
CO2	NF-YB4	NF-YC4	0.75	0.51	1.26	no
PPDH1	NF-YB1HG0090760	NF-YC1	0.85	0.41	1.26	no
PPDH1	NF-YB4	NF-YC1HG0069390	0.84	0.42	1.26	no
PPDH1	NF-YB9	NF-YC4HG0391570	0.8	0.46	1.26	no
VRN2a	NF-YB2	NF-YC3HG0237950	0.7	0.56	1.26	no
CO1	NF-YB10	NF-YC4	0.75	0.5	1.25	no
CO1	NF-YB2	NF-YC4	0.76	0.49	1.25	no
CO2	NF-YB6	NF-YC7HG0712620	0.75	0.5	1.25	no
CO2	NF-YB7	NF-YC1HG0069390	0.74	0.51	1.25	no
CO2	NF-YB8	NF-YC4	0.75	0.5	1.25	no
CO2	NF-YB8	NF-YC7HG0712620	0.75	0.5	1.25	no
PPDH1	NF-YB6	NF-YC2	0.83	0.42	1.25	no
VRN2a	NF-YB6	NF-YC3HG0237950	0.7	0.55	1.25	no
CO1	NF-YB4	NF-YC4	0.76	0.48	1.24	no
CO1	NF-YB6	NF-YC4	0.75	0.49	1.24	no
CO1	NF-YB9	NF-YC4	0.75	0.49	1.24	no
CO2	NF-YB4	NF-YC7HG0737680	0.75	0.49	1.24	no
PPDH1	NF-YB3	NF-YC4HG0391570	0.8	0.44	1.24	no
PPDH1	NF-YB4	NF-YC4HG0391570	0.83	0.41	1.24	no
PPDH1	NF-YB9	NF-YC1	0.82	0.42	1.24	no
VRN2a	NF-YB1	NF-YC7HG0712620	0.68	0.56	1.24	no
VRN2a	NF-YB3	NF-YC3HG0237950	0.69	0.55	1.24	no
VRN2a	NF-YB8	NF-YC3HG0237950	0.69	0.55	1.24	no
CO1	NF-YB1HG0090760	NF-YC7HG0712620	0.73	0.5	1.23	no
CO1	NF-YB7	NF-YC1	0.76	0.47	1.23	no
CO1	NF-YB7	NF-YC7HG0712620	0.73	0.5	1.23	no
CO1	NF-YB7	NF-YC7HG0737680	0.74	0.49	1.23	no
CO2	NF-YB2	NF-YC1HG0069390	0.75	0.48	1.23	no
PPDH1	NF-YB1	NF-YC7HG0737680	0.82	0.41	1.23	no
PPDH1	NF-YB10	NF-YC4HG0391570	0.82	0.41	1.23	no
PPDH1	NF-YB1HG0090760	NF-YC4HG0391570	0.83	0.4	1.23	no
PPDH1	NF-YB1HG0090760	NF-YC7HG0737680	0.83	0.4	1.23	no
PPDH1	NF-YB2	NF-YC1	0.83	0.4	1.23	no
PPDH1	NF-YB2	NF-YC2	0.83	0.4	1.23	no
PPDH1	NF-YB3	NF-YC1	0.83	0.4	1.23	no
PPDH1	NF-YB3	NF-YC1HG0069390	0.82	0.41	1.23	no
PPDH1	NF-YB3	NF-YC7HG0737680	0.83	0.4	1.23	no
PPDH1	NF-YB6	NF-YC4HG0391570	0.81	0.42	1.23	no
PPDH1	NF-YB8	NF-YC2	0.81	0.42	1.23	no
PPDH1	NF-YB9	NF-YC1HG0069390	0.82	0.41	1.23	no
VRN2a	NF-YB9	NF-YC7HG0712620	0.67	0.56	1.23	no
CO1	NF-YB1	NF-YC7HG0712620	0.73	0.49	1.22	no
CO1	NF-YB3	NF-YC4	0.74	0.48	1.22	no
CO1	NF-YB4	NF-YC7HG0712620	0.73	0.49	1.22	no
CO1	NF-YB6	NF-YC7HG0712620	0.72	0.5	1.22	no
CO1	NF-YB8	NF-YC7HG0712620	0.73	0.49	1.22	no
CO2	NF-YB1	NF-YC7HG0712620	0.73	0.49	1.22	no
PPDH1	NF-YB1	NF-YC2	0.81	0.41	1.22	no
PPDH1	NF-YB1	NF-YC4HG0391570	0.79	0.43	1.22	no
PPDH1	NF-YB1HG0090760	NF-YC2	0.83	0.39	1.22	no
PPDH1	NF-YB2	NF-YC1HG0069390	0.82	0.4	1.22	no
PPDH1	NF-YB3	NF-YC2	0.82	0.4	1.22	no
PPDH1	NF-YB4	NF-YC7HG0737680	0.82	0.4	1.22	no
PPDH1	NF-YB6	NF-YC1HG0069390	0.81	0.41	1.22	no
PPDH1	NF-YB6	NF-YC7HG0737680	0.81	0.41	1.22	no
PPDH1	NF-YB8	NF-YC7HG0737680	0.81	0.41	1.22	no
VRN2a	NF-YB3	NF-YC7HG0712620	0.67	0.55	1.22	no
CO1	NF-YB7	NF-YC4	0.72	0.49	1.21	no
CO1	NF-YB8	NF-YC4	0.74	0.47	1.21	no
CO2	NF-YB1	NF-YC3HG0237950	0.73	0.48	1.21	no
CO2	NF-YB1HG0090760	NF-YC7HG0712620	0.71	0.5	1.21	no
CO2	NF-YB3	NF-YC3HG0237950	0.73	0.48	1.21	no
CO2	NF-YB6	NF-YC1HG0069390	0.74	0.47	1.21	no
PPDH1	NF-YB10	NF-YC1	0.82	0.39	1.21	no
PPDH1	NF-YB1HG0090760	NF-YC1HG0069390	0.81	0.4	1.21	no
PPDH1	NF-YB2	NF-YC4HG0391570	0.81	0.4	1.21	no
CO1	NF-YB7	NF-YC1HG0069390	0.74	0.46	1.2	no
CO1	NF-YB7	NF-YC2	0.74	0.46	1.2	no
CO2	NF-YB10	NF-YC3HG0237950	0.72	0.48	1.2	no
CO2	NF-YB2	NF-YC3HG0237950	0.72	0.48	1.2	no
CO2	NF-YB4	NF-YC3HG0237950	0.72	0.48	1.2	no
CO2	NF-YB6	NF-YC3HG0237950	0.71	0.49	1.2	no
CO2	NF-YB7	NF-YC4	0.71	0.49	1.2	no
CO2	NF-YB7	NF-YC4HG0391570	0.72	0.48	1.2	no
CO2	NF-YB9	NF-YC7HG0737680	0.69	0.51	1.2	no
PPDH1	NF-YB1	NF-YC1	0.8	0.4	1.2	no
PPDH1	NF-YB1	NF-YC1HG0069390	0.8	0.4	1.2	no
PPDH1	NF-YB10	NF-YC7HG0737680	0.81	0.39	1.2	no
PPDH1	NF-YB8	NF-YC1	0.8	0.4	1.2	no
PPDH1	NF-YB8	NF-YC4HG0391570	0.79	0.41	1.2	no
PPDH1	NF-YB9	NF-YC2	0.78	0.42	1.2	no
PPDH1	NF-YB9	NF-YC7HG0737680	0.81	0.39	1.2	no
CO1	NF-YB3	NF-YC7HG0712620	0.7	0.49	1.19	no
CO1	NF-YB7	NF-YC4HG0391570	0.72	0.47	1.19	no
CO2	NF-YB1HG0090760	NF-YC3HG0237950	0.71	0.48	1.19	no
PPDH1	NF-YB10	NF-YC1HG0069390	0.8	0.39	1.19	no
PPDH1	NF-YB1HG0090760	NF-YC4	0.78	0.41	1.19	no
PPDH1	NF-YB3	NF-YC4	0.78	0.41	1.19	no
PPDH1	NF-YB7	NF-YC4HG0391570	0.77	0.42	1.19	no
PPDH1	NF-YB8	NF-YC1HG0069390	0.81	0.38	1.19	no
PPDH1	NF-YB9	NF-YC7HG0712620	0.79	0.4	1.19	no
CO1	NF-YB7	NF-YC3HG0237950	0.74	0.44	1.18	no
CO2	NF-YB7	NF-YC2	0.71	0.47	1.18	no
PPDH1	NF-YB3	NF-YC3HG0237950	0.71	0.47	1.18	no
PPDH1	NF-YB4	NF-YC1	0.8	0.38	1.18	no
CO1	NF-YB1HG0090760	NF-YC3HG0237950	0.69	0.48	1.17	no
CO2	NF-YB4	NF-YC7HG0712620	0.69	0.48	1.17	no
CO2	NF-YB7	NF-YC7HG0712620	0.69	0.48	1.17	no
PPDH1	NF-YB10	NF-YC2	0.79	0.38	1.17	no
PPDH1	NF-YB4	NF-YC2	0.78	0.39	1.17	no
CO2	NF-YB8	NF-YC3HG0237950	0.68	0.48	1.16	no
CO1	NF-YB10	NF-YC3HG0237950	0.71	0.45	1.16	no
CO1	NF-YB2	NF-YC3HG0237950	0.69	0.47	1.16	no
CO1	NF-YB4	NF-YC3HG0237950	0.7	0.46	1.16	no
PPDH1	NF-YB1	NF-YC4	0.76	0.4	1.16	no
PPDH1	NF-YB7	NF-YC1	0.77	0.39	1.16	no
PPDH1	NF-YB8	NF-YC4	0.75	0.41	1.16	no
CO1	NF-YB3	NF-YC3HG0237950	0.7	0.45	1.15	no
CO1	NF-YB9	NF-YC7HG0712620	0.66	0.49	1.15	no
PPDH1	NF-YB10	NF-YC4	0.75	0.4	1.15	no
PPDH1	NF-YB6	NF-YC7HG0712620	0.77	0.38	1.15	no
PPDH1	NF-YB7	NF-YC2	0.76	0.39	1.15	no
CO2	NF-YB7	NF-YC3HG0237950	0.68	0.46	1.14	no
CO2	NF-YB7	NF-YC7HG0737680	0.66	0.48	1.14	no
CO1	NF-YB1	NF-YC3HG0237950	0.7	0.44	1.14	no
PPDH1	NF-YB6	NF-YC4	0.75	0.39	1.14	no
PPDH1	NF-YB7	NF-YC4	0.72	0.42	1.14	no
PPDH1	NF-YB8	NF-YC3HG0237950	0.76	0.38	1.14	no
CO2	NF-YB9	NF-YC3HG0237950	0.67	0.46	1.13	no
CO1	NF-YB8	NF-YC3HG0237950	0.69	0.44	1.13	no
PPDH1	NF-YB1HG0090760	NF-YC7HG0712620	0.75	0.38	1.13	no
PPDH1	NF-YB2	NF-YC4	0.73	0.4	1.13	no
PPDH1	NF-YB9	NF-YC4	0.73	0.4	1.13	no
CO1	NF-YB9	NF-YC3HG0237950	0.69	0.43	1.12	no
PPDH1	NF-YB4	NF-YC4	0.73	0.39	1.12	no
PPDH1	NF-YB4	NF-YC7HG0712620	0.71	0.41	1.12	no
PPDH1	NF-YB10	NF-YC3HG0237950	0.72	0.39	1.11	no
PPDH1	NF-YB10	NF-YC7HG0712620	0.72	0.37	1.09	no
PPDH1	NF-YB3	NF-YC7HG0712620	0.72	0.37	1.09	no
PPDH1	NF-YB2	NF-YC3HG0237950	0.71	0.37	1.08	no
CO2	NF-YB9	NF-YC7HG0712620	0.61	0.46	1.07	no
PPDH1	NF-YB7	NF-YC7HG0712620	0.69	0.38	1.07	no
PPDH1	NF-YB2	NF-YC7HG0712620	0.69	0.36	1.05	no
PPDH1	NF-YB6	NF-YC3HG0237950	0.67	0.37	1.04	no
PPDH1	NF-YB9	NF-YC3HG0237950	0.64	0.39	1.03	no
PPDH1	NF-YB1	NF-YC7HG0712620	0.66	0.36	1.02	no
PPDH1	NF-YB7	NF-YC7HG0737680	0.67	0.35	1.02	no
PPDH1	NF-YB8	NF-YC7HG0712620	0.64	0.37	1.01	no
PPDH1	NF-YB1	NF-YC3HG0237950	0.61	0.37	0.98	no
VRN2a	NF-YB1	NF-YC3	0.52	0.45	0.97	no
VRN2a	NF-YB6	NF-YC3	0.52	0.45	0.97	no
VRN2a	NF-YB8	NF-YC3	0.52	0.45	0.97	no
VRN2a	NF-YB1HG0090760	NF-YC3	0.51	0.45	0.96	no
VRN2a	NF-YB2	NF-YC3	0.52	0.44	0.96	no
VRN2a	NF-YB3	NF-YC3	0.51	0.44	0.95	no
VRN2a	NF-YB10	NF-YC3	0.5	0.44	0.94	no
VRN2a	NF-YB7HG0672540	NF-YC4	0.5	0.44	0.94	no
CO1	NF-YB10	NF-YC3	0.53	0.39	0.92	no
CO1	NF-YB7HG0672540	NF-YC1	0.53	0.39	0.92	no
VRN2a	NF-YB5	NF-YC4	0.48	0.44	0.92	no
VRN2a	NF-YB7	NF-YC2	0.48	0.44	0.92	no
CO1	NF-YB1HG0090760	NF-YC3	0.53	0.38	0.91	no
CO1	NF-YB7	NF-YC3	0.53	0.38	0.91	no
CO1	NF-YB8	NF-YC3	0.52	0.39	0.91	no
VRN2a	NF-YB7	NF-YC4HG0391570	0.47	0.44	0.91	no
VRN2a	NF-YB7HG0672540	NF-YC3HG0237950	0.48	0.43	0.91	no
CO1	NF-YB1	NF-YC3	0.52	0.38	0.9	no
CO1	NF-YB3	NF-YC3	0.52	0.38	0.9	no
CO2	NF-YB1HG0090760	NF-YC3	0.51	0.39	0.9	no
CO2	NF-YB2	NF-YC3	0.52	0.38	0.9	no
CO2	NF-YB4	NF-YC3	0.51	0.39	0.9	no
CO2	NF-YB6	NF-YC3	0.51	0.39	0.9	no
CO2	NF-YB7HG0672540	NF-YC4HG0391570	0.52	0.38	0.9	no
CO2	NF-YB8	NF-YC3	0.52	0.38	0.9	no
VRN2a	NF-YB7HG0672540	NF-YC2	0.48	0.42	0.9	no
CO1	NF-YB6	NF-YC3	0.52	0.37	0.89	no
CO2	NF-YB7	NF-YC3	0.51	0.38	0.89	no
CO2	NF-YB7HG0672540	NF-YC4	0.5	0.39	0.89	no
VRN2a	NF-YB5	NF-YC3HG0237950	0.46	0.43	0.89	no
VRN2a	NF-YB7	NF-YC3	0.48	0.41	0.89	no
CO1	NF-YB2	NF-YC3	0.51	0.37	0.88	no
CO1	NF-YB4	NF-YC3	0.51	0.37	0.88	no
CO2	NF-YB1	NF-YC3	0.51	0.37	0.88	no
CO2	NF-YB10	NF-YC3	0.51	0.37	0.88	no
CO2	NF-YB7HG0672540	NF-YC1	0.51	0.37	0.88	no
PPDH1	NF-YB4	NF-YC3HG0237950	0.5	0.38	0.88	no
VRN2a	NF-YB5	NF-YC2	0.46	0.42	0.88	no
VRN2a	NF-YB7HG0672540	NF-YC1	0.46	0.42	0.88	no
VRN2a	NF-YB9	NF-YC3	0.47	0.41	0.88	no
CO1	NF-YB5	NF-YC1	0.51	0.36	0.87	no
CO1	NF-YB7HG0672540	NF-YC2	0.51	0.36	0.87	no
CO1	NF-YB7HG0672540	NF-YC4HG0391570	0.51	0.36	0.87	no
CO2	NF-YB3	NF-YC3	0.5	0.37	0.87	no
CO2	NF-YB5	NF-YC1	0.49	0.38	0.87	no
VRN2a	NF-YB7HG0672540	NF-YC4HG0391570	0.45	0.41	0.86	no
CO1	NF-YB7HG0672540	NF-YC4	0.49	0.36	0.85	no
CO2	NF-YB5	NF-YC3HG0237950	0.47	0.38	0.85	no
CO2	NF-YB5	NF-YC4	0.48	0.37	0.85	no
PPDH1	NF-YB5	NF-YC4HG0391570	0.52	0.33	0.85	no
VRN2a	NF-YB5	NF-YC4HG0391570	0.44	0.41	0.85	no
VRN2a	NF-YB7	NF-YC3HG0237950	0.45	0.4	0.85	no
CO2	NF-YB7HG0672540	NF-YC2	0.48	0.36	0.84	no
VRN2a	NF-YB5	NF-YC1	0.44	0.4	0.84	no
VRN2a	NF-YB7HG0672540	NF-YC1HG0069390	0.44	0.4	0.84	no
CO1	NF-YB5	NF-YC3HG0237950	0.48	0.35	0.83	no
CO1	NF-YB5	NF-YC4HG0391570	0.47	0.36	0.83	no
CO2	NF-YB5	NF-YC2	0.47	0.36	0.83	no
PPDH1	NF-YB2	NF-YC3	0.51	0.31	0.82	no
PPDH1	NF-YB6	NF-YC3	0.51	0.31	0.82	no
CO2	NF-YB9	NF-YC3	0.46	0.35	0.81	no
CO2	NF-YB5	NF-YC4HG0391570	0.44	0.35	0.79	no
PPDH1	NF-YB7	NF-YC3HG0237950	0.46	0.33	0.79	no
PPDH1	NF-YB7HG0672540	NF-YC1	0.49	0.3	0.79	no
PPDH1	NF-YB7HG0672540	NF-YC2	0.49	0.3	0.79	no
PPDH1	NF-YB5	NF-YC2	0.48	0.29	0.77	no
PPDH1	NF-YB5	NF-YC4	0.45	0.31	0.76	no
CO1	NF-YB9	NF-YC3	0.43	0.32	0.75	no
PPDH1	NF-YB5	NF-YC3HG0237950	0.47	0.28	0.75	no
PPDH1	NF-YB7HG0672540	NF-YC4HG0391570	0.46	0.29	0.75	no
PPDH1	NF-YB1	NF-YC3	0.45	0.29	0.74	no
VRN2a	NF-YB7	NF-YC1HG0069390	0.37	0.37	0.74	no
PPDH1	NF-YB7HG0672540	NF-YC4	0.44	0.29	0.73	no
PPDH1	NF-YB5	NF-YC1	0.45	0.27	0.72	no
PPDH1	NF-YB1HG0090760	NF-YC3HG0237950	0.43	0.28	0.71	no
CO1	NF-YB5	NF-YC2	0.39	0.31	0.7	no
VRN2a	NF-YB5	NF-YC1HG0069390	0.35	0.35	0.7	no
CO1	NF-YB5	NF-YC4	0.37	0.31	0.68	no
CO1	NF-YB7HG0672540	NF-YC1HG0069390	0.39	0.29	0.68	no
PPDH1	NF-YB10	NF-YC3	0.41	0.27	0.68	no
CO1	NF-YB7HG0672540	NF-YC7HG0737680	0.37	0.3	0.67	no
PPDH1	NF-YB3	NF-YC3	0.4	0.26	0.66	no
CO2	NF-YB7HG0672540	NF-YC1HG0069390	0.35	0.3	0.65	no
PPDH1	NF-YB7HG0672540	NF-YC1HG0069390	0.38	0.26	0.64	no
PPDH1	NF-YB7HG0672540	NF-YC7HG0737680	0.38	0.26	0.64	no
CO1	NF-YB7HG0672540	NF-YC7HG0712620	0.34	0.29	0.63	no
CO2	NF-YB7HG0672540	NF-YC3HG0237950	0.34	0.29	0.63	no
PPDH1	NF-YB4	NF-YC3	0.37	0.26	0.63	no
PPDH1	NF-YB9	NF-YC3	0.35	0.28	0.63	no
CO1	NF-YB5	NF-YC1HG0069390	0.34	0.28	0.62	no
PPDH1	NF-YB5	NF-YC7HG0737680	0.35	0.27	0.62	no
VRN2a	NF-YB7	NF-YC7HG0712620	0.31	0.31	0.62	no
CO1	NF-YB5	NF-YC7HG0737680	0.33	0.28	0.61	no
CO2	NF-YB7HG0672540	NF-YC7HG0737680	0.32	0.29	0.61	no
PPDH1	NF-YB8	NF-YC3	0.36	0.25	0.61	no
VRN2a	NF-YB7HG0672540	NF-YC7HG0712620	0.31	0.3	0.61	no
CO1	NF-YB7HG0672540	NF-YC3HG0237950	0.31	0.28	0.59	no
PPDH1	NF-YB1HG0090760	NF-YC3	0.32	0.27	0.59	no
VRN2a	NF-YB4	NF-YC3	0.29	0.3	0.59	no
VRN2a	NF-YB5	NF-YC7HG0712620	0.3	0.29	0.59	no
VRN2a	NF-YB7HG0672540	NF-YC7HG0737680	0.28	0.31	0.59	no
CO2	NF-YB5	NF-YC7HG0737680	0.3	0.27	0.57	no
PPDH1	NF-YB5	NF-YC7HG0712620	0.28	0.29	0.57	no
CO2	NF-YB5	NF-YC1HG0069390	0.29	0.27	0.56	no
VRN2a	NF-YB7	NF-YC7HG0737680	0.26	0.3	0.56	no
PPDH1	NF-YB5	NF-YC1HG0069390	0.27	0.28	0.55	no
PPDH1	NF-YB7	NF-YC3	0.3	0.25	0.55	no
PPDH1	NF-YB7HG0672540	NF-YC3HG0237950	0.27	0.26	0.53	no
CO1	NF-YB5	NF-YC7HG0712620	0.27	0.25	0.52	no
VRN2a	NF-YB5	NF-YC7HG0737680	0.24	0.28	0.52	no
PPDH1	NF-YB7HG0672540	NF-YC3	0.25	0.25	0.5	no
CO2	NF-YB7HG0672540	NF-YC3	0.24	0.25	0.49	no
VRN2a	NF-YB7HG0672540	NF-YC3	0.23	0.25	0.48	no
CO1	NF-YB7HG0672540	NF-YC3	0.23	0.24	0.47	no
CO2	NF-YB5	NF-YC7HG0712620	0.21	0.26	0.47	no
PPDH1	NF-YB5	NF-YC3	0.21	0.26	0.47	no
CO1	NF-YB5	NF-YC3	0.22	0.24	0.46	no
CO2	NF-YB7HG0672540	NF-YC7HG0712620	0.21	0.25	0.46	no
CO2	NF-YB5	NF-YC3	0.21	0.23	0.44	no
PPDH1	NF-YB7HG0672540	NF-YC7HG0712620	0.17	0.26	0.43	no
VRN2a	NF-YB5	NF-YC3	0.19	0.23	0.42	no
VRN2b	NF-YB4	NF-YC1HG0069390	0.84	0.64	1.48	yes
VRN2b	NF-YB1	NF-YC2	0.82	0.62	1.44	yes
VRN2b	NF-YB4	NF-YC1	0.84	0.63	1.47	yes
VRN2b	NF-YB4	NF-YC4HG0391570	0.81	0.64	1.45	yes
VRN2b	NF-YB9	NF-YC1HG0069390	0.85	0.64	1.49	yes
VRN2b	NF-YB1HG0090760	NF-YC1HG0069390	0.83	0.62	1.45	yes
VRN2b	NF-YB2	NF-YC1HG0069390	0.84	0.62	1.46	yes
VRN2b	NF-YB2	NF-YC4HG0391570	0.82	0.64	1.46	yes
VRN2b	NF-YB6	NF-YC1HG0069390	0.83	0.62	1.45	yes
VRN2b	NF-YB8	NF-YC1HG0069390	0.84	0.64	1.48	yes

## Sheet: Scores of Triticum CCT-NFYB-NFY
CCT gene	NF-YB	NF-YC	iPTM	PTM	iPTM + PTM	IPTM >= 0.8 AND PTM >= 0.5
VRN2	B1	C7	0.8	0.64	1.44	yes
VRN2	B1	C10	0.83	0.64	1.47	yes
VRN2	B1	C11	0.86	0.66	1.52	yes
VRN2	B3	C7	0.77	0.62	1.39	yes
VRN2	B3	C10	0.81	0.64	1.45	yes
VRN2	B3	C11	0.85	0.65	1.5	yes
VRN2	B9	C7	0.79	0.64	1.43	yes
VRN2	B9	C10	0.83	0.63	1.46	yes
VRN2	B9	C11	0.85	0.65	1.5	yes
PPD1	B1	C7	0.75	0.41	1.16	no
PPD1	B1	C10	0.81	0.42	1.23	no
PPD1	B1	C11	0.82	0.44	1.26	no
PPD1	B3	C7	0.77	0.42	1.19	no
PPD1	B3	C10	0.69	0.38	1.07	no
PPD1	B3	C11	0.82	0.52	1.34	yes
PPD1	B9	C7	0.75	0.43	1.18	no
PPD1	B9	C10	0.81	0.44	1.25	no
PPD1	B9	C11	0.83	0.45	1.28	no
CO1	B1	C7	0.76	0.54	1.3	no
CO1	B1	C10	0.82	0.54	1.36	yes
CO1	B1	C11	0.82	0.54	1.36	yes
CO1	B3	C7	0.77	0.52	1.29	no
CO1	B3	C10	0.79	0.55	1.34	no
CO1	B3	C11	0.83	0.51	1.34	yes
CO1	B9	C7	0.77	0.52	1.29	no
CO1	B9	C10	0.82	0.55	1.37	yes
CO1	B9	C11	0.83	0.54	1.37	yes
CO2	B1	C7	0.77	0.51	1.28	no
CO2	B1	C10	0.83	0.52	1.35	yes
CO2	B1	C11	0.83	0.55	1.38	yes
CO2	B3	C7	0.77	0.52	1.29	no
CO2	B3	C10	0.81	0.51	1.32	yes
CO2	B3	C11	0.83	0.53	1.36	yes
CO2	B9	C7	0.76	0.56	1.32	no
CO2	B9	C10	0.81	0.51	1.32	yes
CO2	B9	C11	0.84	0.58	1.42	yes
