# Supplementary material for: Vernalization regulatory network identifies potential novel functions for genes in the HvVRN2 locus
Source: New Phytol. 2026 Apr 12;250(6):4036–53. doi: 10.1111/nph.71162 (PMC13193379; doi:10.1111/nph.71162)
Supplement: Supplementary file 3 — Table S1 Sample information and sequencing data. Table S2 Genotyping of both NILs (50 K and RNASeq variant calling). Table S3 Expression data (tpm) at gene‐level for all samples, differentially expressed genes results, and co‐expression module membership. Table S4 Flowering‐related gene names and gene model ID in BaRT2v18 transcriptome. Table S5 Protein sequences and oligonucleotide with CCACA DNA‐motif for modelling prediction. Table S6 Regression analyses of HvVRN genes’ expression over time. Table S7 Gene Ontology enrichment for each co‐expression module. Table S8 Identified transcription factors in the reference transcriptome. [file NPH-250-4036-s003.zip › Supplementary Tables S1-S5 S7-S8 S10-S11/Table S1 Sample summary and sequencing.xlsx]

## Sheet: Article information
New Phytologist Supporting Information
Article title: Vernalization regulatory network identifies potential novel functions for genes in the HvVRN2 locus
Authors: Francesc Montardit-Tarda, Irene Puyó, Bruno Contreras-Moreira, Ildikó Karsai, Philippa Borrill, Ana M Casas, Ernesto Igartua
Article acceptance date: 11 March 2026.

## Sheet: Summary of samples
#Summary of samples for each combination of genotype, vernalization time and days under long-day photoperiod
Genotype	Vernalization	LD days	Number of sequenced samples
C1	0	5	4
C3	0	5	4
C1	0	15	4
C3	0	15	4
C1	0	25	4
C1	7	5	3
C3	7	5	3
C1	7	15	4
C3	7	15	3
C1	7	25	3
C1	15	5	3
C3	15	5	3
C1	15	15	3
C3	15	15	3
C1	15	25	4
C1	30	5	3
C3	30	5	3
C1	30	15	3
C3	30	15	3
C1	30	25	3
C1	60	5	4
C3	60	5	3
C1	60	15	3
C3	60	15	3
C1	60	25	2

## Sheet: Sequencing data and quality con
sample	Genotype	Vernalization	LD days	Treatment	raw_reads	raw_bases	clean_reads	clean_bases	error_rate	Q20	Q30	GC_pct
d0V5_C1_2	C1	0	5	d0V5	101258246	15.19G	100254766	15.04G	0.03	96.36	90.49	57.22
d0V5_C1_3	C1	0	5	d0V5	104105512	15.62G	103190534	15.48G	0.03	96.58	90.88	57.1
d0V5_C1_4	C1	0	5	d0V5	105364818	15.8G	104367796	15.66G	0.03	96.5	90.78	57.57
d0V5_C1_5	C1	0	5	d0V5	104086278	15.61G	103364652	15.5G	0.03	96.24	90.26	57.51
d0V5_C3_1	C3	0	5	d0V5	101449324	15.22G	100683126	15.1G	0.03	96.39	90.58	57.86
d0V5_C3_2	C3	0	5	d0V5	107009396	16.05G	106189848	15.93G	0.03	96.59	91.01	58.01
d0V5_C3_3	C3	0	5	d0V5	104694332	15.7G	103833146	15.57G	0.03	96.67	91.18	57.41
d0V5_C3_5	C3	0	5	d0V5	100015468	15G	99006466	14.85G	0.03	96.63	91.02	57.41
d0V15_C1_2	C1	0	15	d0V15	103022434	15.45G	102209670	15.33G	0.03	96.55	90.86	56.81
d0V15_C1_3	C1	0	15	d0V15	101297736	15.19G	100416174	15.06G	0.03	96.6	90.87	57.02
d0V15_C1_4	C1	0	15	d0V15	104603376	15.69G	103814840	15.57G	0.03	96.55	90.77	55.83
d0V15_C1_5	C1	0	15	d0V15	101261268	15.19G	100421616	15.06G	0.03	96.48	90.76	56.94
d0V15_C3_2	C3	0	15	d0V15	104784722	15.72G	103767756	15.57G	0.03	96.45	90.65	57.25
d0V15_C3_3	C3	0	15	d0V15	104684254	15.7G	103686412	15.55G	0.03	96.64	91.04	56.78
d0V15_C3_4	C3	0	15	d0V15	114774944	17.22G	113938906	17.09G	0.03	96.37	90.41	55.72
d0V15_C3_6	C3	0	15	d0V15	101375434	15.21G	100443488	15.07G	0.03	96.54	90.81	56.14
d0V25_C1_1	C1	0	25	d0V25	118899796	17.83G	118070298	17.71G	0.03	96.5	90.64	54.73
d0V25_C1_2	C1	0	25	d0V25	127830212	19.17G	126935498	19.04G	0.03	96.46	90.54	54.87
d0V25_C1_3	C1	0	25	d0V25	105534966	15.83G	104463470	15.67G	0.03	96.19	90.43	55.08
d0V25_C1_4	C1	0	25	d0V25	110279242	16.54G	109150142	16.37G	0.03	95.96	89.91	54.97
d7V5_C1_1	C1	7	5	d7V5	105003912	15.75G	103955078	15.59G	0.03	96.27	90.63	57.36
d7V5_C1_2	C1	7	5	d7V5	104477040	15.67G	103539692	15.53G	0.03	96.39	90.84	56.86
d7V5_C1_3	C1	7	5	d7V5	104535658	15.68G	103537410	15.53G	0.03	96.04	90.16	56.82
d7V5_C3_1	C3	7	5	d7V5	101433586	15.22G	100403128	15.06G	0.03	96	90.1	57.68
d7V5_C3_2	C3	7	5	d7V5	103728114	15.56G	102678842	15.4G	0.03	96.15	90.39	58.32
d7V5_C3_4	C3	7	5	d7V5	102193452	15.33G	101249596	15.19G	0.03	95.88	89.8	58.38
d7V15_C1_2	C1	7	15	d7V15	125753596	18.86G	124657404	18.7G	0.03	96.41	90.8	56.61
d7V15_C1_4	C1	7	15	d7V15	119288312	17.89G	118266744	17.74G	0.03	95.89	89.75	56.12
d7V15_C1_7	C1	7	15	d7V15	121501772	18.23G	120452490	18.07G	0.03	96.09	90.15	55.98
d7V15_C1_1	C1	7	15	d7V15	157993860	23.7G	156257912	23.44G	0.03	96.34	90.69	56.23
d7V15_C3_2	C3	7	15	d7V15	105637422	15.85G	104599728	15.69G	0.03	96.83	91.83	57.55
d7V15_C3_5	C3	7	15	d7V15	101193852	15.18G	100272600	15.04G	0.03	96.5	91.03	55.79
d7V15_C3_6	C3	7	15	d7V15	103583866	15.54G	102650954	15.4G	0.03	96.35	90.76	55.24
d7V25_C1_6	C1	7	25	d7V25	113424104	17.01G	112521466	16.88G	0.03	96.36	90.62	53.73
d7V25_C1_5	C1	7	25	d7V25	73697536	11.05G	72866078	10.93G	0.03	96.79	91.77	56.62
d7V25_C1_7	C1	7	25	d7V25	79125270	11.87G	78134978	11.72G	0.03	96.7	91.59	55.39
d15V5_C1_1	C1	15	5	d15V5	125863550	18.88G	124599486	18.69G	0.03	96.17	90.28	56.19
d15V5_C1_3	C1	15	5	d15V5	103521128	15.53G	102701426	15.41G	0.03	96.34	90.67	57.22
d15V5_C1_5	C1	15	5	d15V5	108609316	16.29G	107612600	16.14G	0.03	96.23	90.45	55.99
d15V5_C3_1	C3	15	5	d15V5	121936782	18.29G	120898134	18.13G	0.03	96.17	90.33	56.31
d15V5_C3_4	C3	15	5	d15V5	100062402	15.01G	99067838	14.86G	0.03	96.1	90.3	57.68
d15V5_C3_5	C3	15	5	d15V5	103942656	15.59G	102911662	15.44G	0.03	96.19	90.45	57.09
d15V15_C1_1	C1	15	15	d15V1	108777094	16.32G	107843056	16.18G	0.03	96.12	90.27	55.92
d15V15_C1_3	C1	15	15	d15V1	136164322	20.42G	134932322	20.24G	0.03	96.33	90.61	54.72
d15V15_C1_5	C1	15	15	d15V1	103605670	15.54G	102621420	15.39G	0.03	96.33	90.67	56.04
d15V15_C3_1	C3	15	15	d15V1	103896610	15.58G	102993262	15.45G	0.03	95.98	89.81	56.2
d15V15_C3_6	C3	15	15	d15V1	72671464	10.9G	71706612	10.76G	0.03	96.85	91.95	56.43
d15V15_C3_7	C3	15	15	d15V1	128211606	19.23G	127070476	19.06G	0.03	96.03	89.93	56.2
d15V25_C1_2	C1	15	25	d15V2	98068938	14.71G	97239564	14.59G	0.03	95.57	89.15	54.65
d15V25_C1_3	C1	15	25	d15V2	107843206	16.18G	106916872	16.04G	0.03	95.8	89.56	54.09
d15V25_C1_6	C1	15	25	d15V2	92004410	13.8G	91003058	13.65G	0.03	96.95	92.08	54.6
d15V25_C1_7	C1	15	25	d15V2	84175954	12.63G	83226222	12.48G	0.03	96.84	91.9	56.01
d30V5_C1_2	C1	30	5	d30V5	106262102	15.94G	105304180	15.8G	0.03	96.04	89.98	57.37
d30V5_C1_5	C1	30	5	d30V5	114852762	17.23G	113796402	17.07G	0.03	96.1	90.16	57.36
d30V5_C1_6	C1	30	5	d30V5	118071918	17.71G	117050810	17.56G	0.03	96.13	90.24	57.46
d30V5_C3_2	C3	30	5	d30V5	112331532	16.85G	111457706	16.72G	0.03	95.79	89.54	56.44
d30V5_C3_4	C3	30	5	d30V5	116158884	17.42G	115240614	17.29G	0.03	95.99	89.96	56.58
d30V5_C3_5	C3	30	5	d30V5	92222190	13.83G	90955410	13.64G	0.03	97.27	92.77	55.94
d30V15_C1_2	C1	30	15	d30V1	104796908	15.72G	103754176	15.56G	0.03	95.74	89.47	56.6
d30V15_C1_4	C1	30	15	d30V1	117419670	17.61G	116410920	17.46G	0.03	95.86	89.72	56.99
d30V15_C1_5	C1	30	15	d30V1	102785250	15.42G	102135668	15.32G	0.03	95.44	88.89	56.2
d30V15_C3_4	C3	30	15	d30V1	106395560	15.96G	105771000	15.87G	0.03	95.45	88.98	56.8
d30V15_C3_5	C3	30	15	d30V1	102780050	15.42G	102112476	15.32G	0.03	95.82	89.65	57.24
d30V15_C3_7	C3	30	15	d30V1	107702852	16.16G	106825416	16.02G	0.03	95.89	89.8	56.27
d30V25_C1_4	C1	30	25	d30V2	106298342	15.94G	105188048	15.78G	0.03	95.75	89.53	57.37
d30V25_C1_6	C1	30	25	d30V2	109203380	16.38G	107948294	16.19G	0.03	95.5	88.91	56.63
d30V25_C1_7	C1	30	25	d30V2	92145258	13.82G	91156974	13.67G	0.03	97.01	92.26	56.23
d60V5_C1_3	C1	60	5	d60V5	104327528	15.65G	103291348	15.49G	0.03	95.42	88.79	57.94
d60V5_C1_5	C1	60	5	d60V5	107929654	16.19G	106898678	16.03G	0.03	95.46	88.85	57.38
d60V5_C1_6	C1	60	5	d60V5	120867396	18.13G	119885610	17.98G	0.03	95.91	89.67	56.68
d60V5_C1_4	C1	60	5	d60V5	97780844	14.67G	96606638	14.49G	0.03	97.04	92.29	55.38
d60V5_C3_3	C3	60	5	d60V5	45490500	6.82G	44863158	6.73G	0.03	96.82	91.93	57.81
d60V5_C3_4	C3	60	5	d60V5	104997324	15.75G	103943158	15.59G	0.03	95.69	89.21	57.64
d60V5_C3_2	C3	60	5	d60V5	71482838	10.72G	70463512	10.57G	0.03	97.11	92.5	57.11
d60V15_C1_3	C1	60	15	d60V1	111660004	16.75G	110509704	16.58G	0.03	95.86	89.58	56.45
d60V15_C1_6	C1	60	15	d60V1	65355842	9.8G	64559116	9.68G	0.03	96.74	91.59	56.23
d60V15_C1_7	C1	60	15	d60V1	94520762	14.18G	93342178	14.0G	0.03	96.44	90.89	55.38
d60V15_C3_5	C3	60	15	d60V1	98496430	14.77G	97519928	14.63G	0.03	95.9	89.77	56.87
d60V15_C3_7	C3	60	15	d60V1	101306286	15.2G	100670676	15.1G	0.03	95.08	88.1	55.45
d60V15_C3_4	C3	60	15	d60V1	103932350	15.59G	102779176	15.42G	0.03	96.15	90.21	56.89
d60V25_C1_3	C1	60	25	d60V2	110220148	16.53G	109419548	16.41G	0.03	95.83	89.58	54.5
d60V25_C1_6	C1	60	25	d60V2	102712188	15.41G	101896040	15.28G	0.03	95.91	89.75	56.32
