# Supplementary material for: Vernalization regulatory network identifies potential novel functions for genes in the HvVRN2 locus
Source: New Phytol. 2026 Apr 12;250(6):4036–53. doi: 10.1111/nph.71162 (PMC13193379; doi:10.1111/nph.71162)
Supplement: Supplementary file 4 — Table S9 Gene Regulatory Network analysis. Table S10 Summary of vernalization‐related TF Regulatory Network. Table S11 Modelling scores of CCT/CCT dimers and CCT/NF‐Y protein complexes. Table S12 Regression analyses of tillers and leaves in the main shoot over time. Please note: Wiley is not responsible for the content or functionality of any Supporting Information supplied by the authors. Any queries (other than missing material) should be directed to the New Phytologist Central Office. [file NPH-250-4036-s004.xz › Table_S9_Montardit-Tarda/Table S9 - Article information - Montardit-Tarda F 2026.xlsx]

## Sheet: Sheet1
New Phytologist Supporting Information
Article title: Vernalization regulatory network identifies potential novel functions for genes in the HvVRN2 locus
Authors: Francesc Montardit-Tarda, Irene Puyó, Bruno Contreras-Moreira, Ildikó Karsai, Philippa Borrill, Ana M Casas, Ernesto Igartua
Article acceptance date: 11 March 2026.
